# Supplementary material for: Prevalent bee venom genes evolved before the aculeate stinger and eusociality
Source: BMC Biol. 2023 Oct 23;21:229. doi: 10.1186/s12915-023-01656-5 (PMC10591384; doi:10.1186/s12915-023-01656-5)
Supplement: Supplementary file 4 — Additional file 4. VG Assembly file of Xylocopa violacea following ORF prediction by Transdecoder. [file 12915_2023_1656_MOESM4_ESM.zip]

Archive with 2 entries (2 files):
- AdditionalFile1_Xylocopa_VG_Assembly_Transdecoder.pep
- __MACOSX/._AdditionalFile1_Xylocopa_VG_Assembly_Transdecoder.pep
