# Supplementary material for: Prevalent bee venom genes evolved before the aculeate stinger and eusociality
Source: BMC Biol. 2023 Oct 23;21:229. doi: 10.1186/s12915-023-01656-5 (PMC10591384; doi:10.1186/s12915-023-01656-5)
Supplement: Supplementary file 5 — Additional file 5. VG Assembly file of Halictus scabiosae following ORF prediction by Transdecoder. [file 12915_2023_1656_MOESM5_ESM.zip]

Archive with 2 entries (2 files):
- AdditionalFile2_Halictus_VG_Assembly_Transdecoder.pep
- __MACOSX/._AdditionalFile2_Halictus_VG_Assembly_Transdecoder.pep
