# Supplementary material for: Prevalent bee venom genes evolved before the aculeate stinger and eusociality
Source: BMC Biol. 2023 Oct 23;21:229. doi: 10.1186/s12915-023-01656-5 (PMC10591384; doi:10.1186/s12915-023-01656-5)
Supplement: Supplementary file 11 — Additional file 11. Interactive 3D protein spaces that Figs. 3 and 7 are based upon. [file 12915_2023_1656_MOESM11_ESM.zip]

Archive with 68 entries (67 files):
- Protein_3Dspaces_Fig3_Fig7/
- __MACOSX/._Protein_3Dspaces_Fig3_Fig7
- Protein_3Dspaces_Fig3_Fig7/SP_3D_UMAP_hymenoptera_group.html
- __MACOSX/Protein_3Dspaces_Fig3_Fig7/._SP_3D_UMAP_hymenoptera_group.html
- Protein_3Dspaces_Fig3_Fig7/VA_3D_UMAP_group.html
- __MACOSX/Protein_3Dspaces_Fig3_Fig7/._VA_3D_UMAP_group.html
- Protein_3Dspaces_Fig3_Fig7/AcuOri_3D_PCA_hymenoptera_group_ms.html
- __MACOSX/Protein_3Dspaces_Fig3_Fig7/._AcuOri_3D_PCA_hymenoptera_group_ms.html
- Protein_3Dspaces_Fig3_Fig7/all_3D_UMAP_venom_type_ms.html
- __MACOSX/Protein_3Dspaces_Fig3_Fig7/._all_3D_UMAP_venom_type_ms.html
- Protein_3Dspaces_Fig3_Fig7/.DS_Store
- __MACOSX/Protein_3Dspaces_Fig3_Fig7/._.DS_Store
- Protein_3Dspaces_Fig3_Fig7/VA_3D_PCA_group.html
- __MACOSX/Protein_3Dspaces_Fig3_Fig7/._VA_3D_PCA_group.html
- Protein_3Dspaces_Fig3_Fig7/AcuOri_3D_UMAP_hymenoptera_group_ms.html
- __MACOSX/Protein_3Dspaces_Fig3_Fig7/._AcuOri_3D_UMAP_hymenoptera_group_ms.html
- Protein_3Dspaces_Fig3_Fig7/APH_3D_PCA_group.html
- __MACOSX/Protein_3Dspaces_Fig3_Fig7/._APH_3D_PCA_group.html
- Protein_3Dspaces_Fig3_Fig7/SP_3D_UMAP_group.html
- __MACOSX/Protein_3Dspaces_Fig3_Fig7/._SP_3D_UMAP_group.html
- Protein_3Dspaces_Fig3_Fig7/all_noAcu_3D_PCA_venom_type_ms.html
- __MACOSX/Protein_3Dspaces_Fig3_Fig7/._all_noAcu_3D_PCA_venom_type_ms.html
- Protein_3Dspaces_Fig3_Fig7/APH_3D_PCA_hymenoptera_group.html
- __MACOSX/Protein_3Dspaces_Fig3_Fig7/._APH_3D_PCA_hymenoptera_group.html
- Protein_3Dspaces_Fig3_Fig7/VA_3D_UMAP_hymenoptera_group.html
- __MACOSX/Protein_3Dspaces_Fig3_Fig7/._VA_3D_UMAP_hymenoptera_group.html
- Protein_3Dspaces_Fig3_Fig7/all_noAcu_3D_UMAP_hymenoptera_group_ms.html
- __MACOSX/Protein_3Dspaces_Fig3_Fig7/._all_noAcu_3D_UMAP_hymenoptera_group_ms.html
- Protein_3Dspaces_Fig3_Fig7/all_noAcu_3D_UMAP_venom_type_ms.html
- __MACOSX/Protein_3Dspaces_Fig3_Fig7/._all_noAcu_3D_UMAP_venom_type_ms.html
- Protein_3Dspaces_Fig3_Fig7/all_3D_PCA_hymenoptera_group_ms.html
- __MACOSX/Protein_3Dspaces_Fig3_Fig7/._all_3D_PCA_hymenoptera_group_ms.html
- Protein_3Dspaces_Fig3_Fig7/all_noAcu_3D_PCA_hymenoptera_group_ms.html
- __MACOSX/Protein_3Dspaces_Fig3_Fig7/._all_noAcu_3D_PCA_hymenoptera_group_ms.html
- Protein_3Dspaces_Fig3_Fig7/AcuOwn_3D_PCA_hymenoptera_group_fs.html
- __MACOSX/Protein_3Dspaces_Fig3_Fig7/._AcuOwn_3D_PCA_hymenoptera_group_fs.html
- Protein_3Dspaces_Fig3_Fig7/ACU_zoom_3D_UMAP_hymenoptera_group.html
- __MACOSX/Protein_3Dspaces_Fig3_Fig7/._ACU_zoom_3D_UMAP_hymenoptera_group.html
- Protein_3Dspaces_Fig3_Fig7/ACU_zoom_3D_UMAP_venom_type.html
- __MACOSX/Protein_3Dspaces_Fig3_Fig7/._ACU_zoom_3D_UMAP_venom_type.html
- Protein_3Dspaces_Fig3_Fig7/AcuOwn_3D_UMAP_hymenoptera_group_ms.html
- __MACOSX/Protein_3Dspaces_Fig3_Fig7/._AcuOwn_3D_UMAP_hymenoptera_group_ms.html
- Protein_3Dspaces_Fig3_Fig7/all_3D_UMAP_hymenoptera_group_ms.html
- __MACOSX/Protein_3Dspaces_Fig3_Fig7/._all_3D_UMAP_hymenoptera_group_ms.html
- Protein_3Dspaces_Fig3_Fig7/AcuOri_3D_PCA_hymenoptera_group_fs.html
- __MACOSX/Protein_3Dspaces_Fig3_Fig7/._AcuOri_3D_PCA_hymenoptera_group_fs.html
- Protein_3Dspaces_Fig3_Fig7/SP_3D_PCA_hymenoptera_group.html
- __MACOSX/Protein_3Dspaces_Fig3_Fig7/._SP_3D_PCA_hymenoptera_group.html
- Protein_3Dspaces_Fig3_Fig7/AcuOri_3D_UMAP_hymenoptera_group_fs.html
- __MACOSX/Protein_3Dspaces_Fig3_Fig7/._AcuOri_3D_UMAP_hymenoptera_group_fs.html
- Protein_3Dspaces_Fig3_Fig7/APH_3D_UMAP_group.html
- __MACOSX/Protein_3Dspaces_Fig3_Fig7/._APH_3D_UMAP_group.html
- Protein_3Dspaces_Fig3_Fig7/ACU_zoom_3D_PCA_venom_type.html
- __MACOSX/Protein_3Dspaces_Fig3_Fig7/._ACU_zoom_3D_PCA_venom_type.html
- Protein_3Dspaces_Fig3_Fig7/ACU_zoom_3D_PCA_hymenoptera_group.html
- __MACOSX/Protein_3Dspaces_Fig3_Fig7/._ACU_zoom_3D_PCA_hymenoptera_group.html
- Protein_3Dspaces_Fig3_Fig7/all_3D_PCA_venom_type_ms.html
- __MACOSX/Protein_3Dspaces_Fig3_Fig7/._all_3D_PCA_venom_type_ms.html
- Protein_3Dspaces_Fig3_Fig7/VA_3D_PCA_hymenoptera_group.html
- __MACOSX/Protein_3Dspaces_Fig3_Fig7/._VA_3D_PCA_hymenoptera_group.html
- Protein_3Dspaces_Fig3_Fig7/AcuOwn_3D_PCA_hymenoptera_group_ms.html
- __MACOSX/Protein_3Dspaces_Fig3_Fig7/._AcuOwn_3D_PCA_hymenoptera_group_ms.html
- Protein_3Dspaces_Fig3_Fig7/AcuOwn_3D_UMAP_hymenoptera_group_fs.html
- __MACOSX/Protein_3Dspaces_Fig3_Fig7/._AcuOwn_3D_UMAP_hymenoptera_group_fs.html
- Protein_3Dspaces_Fig3_Fig7/SP_3D_PCA_group.html
- __MACOSX/Protein_3Dspaces_Fig3_Fig7/._SP_3D_PCA_group.html
- Protein_3Dspaces_Fig3_Fig7/APH_3D_UMAP_hymenoptera_group.html
- __MACOSX/Protein_3Dspaces_Fig3_Fig7/._APH_3D_UMAP_hymenoptera_group.html
