# Supplementary material for: Prevalent bee venom genes evolved before the aculeate stinger and eusociality
Source: BMC Biol. 2023 Oct 23;21:229. doi: 10.1186/s12915-023-01656-5 (PMC10591384; doi:10.1186/s12915-023-01656-5)
Supplement: Supplementary file 23 — Additional file 23. Alignment of venom serine protease proteins. [file 12915_2023_1656_MOESM23_ESM.txt]

424 1979
AAR98920  -----------------------------------------------------------------------------------------------------------------MW------------------------------------------------------------------------------------------------------------------------------------IS--------------------------------------------------------------LA---------------------FA-------------------L----------------------------------------------------------------------------V------LTI------------------------------------------------------------------GTS----------------------------------------SAQD-A-----------------------------NCDFVSNVQ-----------------------------------------------------------------------------------------AGQTYY-----------------------------VYSPN-----YPQN----------------------------------------YRPG------------------------------------------------------V-Q-CRWVGIC-----------------P-S--------------------------------------------------------GYNC--------------------------------------------R-LDCNDISLPQ-TS--GCS-------------------LDRLLISKS--GDPQLTS-A--------------------DYYCGTGTVTAVSTGQRISVGLITSTQSPGGRFMCQ-------------L-------------------------------------------------------------------------------------------------------------------------------------------------------------------------------------------TAQA-------------------------------------------------------------ATT--N-PT---C-SC-------GY-----K------------------------K--------------T----NR----IVG-----GQQTG----VNE-FPMMAGLAHKD---------------------IAQIKC------GAVIISKRYVMTAAHCLT-G-----QS-L----S-----N-----LA----------------IIVGEHDVTVG---D------------SPATQGFQVISAIIHP--NYT----P---------SNY--DYDIAILKTNAD-I-TFSD------RVGPVCLPFK---F----VNTDFTGS--KLTILGWGTL-FP----G-------------G-P------TSN--YLQKV-DVDVISQSSCRNV-VP---------------T-LT-ARQICT---Y---------T-PGKDA---CQDDSGGPLLYT-DSS-N------GLLYSIGIVSN-GR--F-CAG---ANQPGVNTRVPALLS-WIQTNTPDASYCYK-------------------------------------------------------------------------------------------------------------
AAT09848  -----------------------------------------------------------------------------------------------------------------MS---------------------------------------------------------------------------------------------------------------------------------------------------------------------------------------------------NIW---------------------NL-------------------L----------------------------------------------------------------------------L------PVS------------------------------------------------------------------MVV----------------------------------------NTID-K-----------------------------DCQYYQQLD-----------------------------------------------------------------------------------------RGHNYY-----------------------------IFNKE-----YPQN----------------------------------------YSAG------------------------------------------------------S-S-CQWIAKS-----------------P-K--------------------------------------------------------GSKI--------------------------------------------F-LSCDDVTMPK-SS--KCI-------------------QDRIDITFS--GSTNLSE-S--------------------HKYCGEGSFSLITEENMLSLTLKTSKRSPGGRFLCA-------------V-------------------------------------------------------------------------------------------------------------------------------------------------------------------------------------------TALM-----------------------------EN------------------TTQM-SMNEFAAPNV--Q-PS---C-QC-------GW-----K------------------------N--------------D----KR----IVG-----GEETL----VNE-YPAMAGLITRNG----------------------KHLC------GATIISSRYVITAAHCVY-N-----TD-V----N-----T-----LF----------------LLVGDHDYTTGT--D------------TGFSAIYRVKAYEMWD--GYN----P---------SNF--QGDIAIVMVDK--I-NFND------NVGPICLPFR---Y----TYETFERE--EVTAVGWGQL-EF----S-------------G-Q------ESN--VLREV-DLEVISNAVCRQD-VP---------------S-LI-DSQMCT---F---------T-EGKDA---CQGDSGGPLFWQ-NPT-T------KKLFIVGIISK-GL--G-CGS----AVPSENTRVTSYLE-WIQRRTGEF-FCSA-------------------------------------------------------------------------------------------------------------
ApNO10174  ------------------------------------------------------------------------------------------------------------------------------------------------------------------------------------------------------------------------------------------------------------------------------------------------------------------------------------------------------------------------------------------------------------------------------------------------------------------------------------------------------------------------------------------------------------------------------------------------------------------------------------------------------------------------------------------------------------------------------------------------------------------------------------------------------------------------------------------------------------------------------------------------------------------------------------------------------------------------------------------------------------------------------------------------------------------------------------------------------------------------------------------------------------------------------------------------------------------------------------------------------------------------------------------------------------------------------------------------------------------------------------------------------------------------------------------------------------------------------------------------------------MLSYRVNN-----------------------NHAC------GAAIINKEWGLTAAHCVT-P-----FV-D----N-----PSVS--LS----------------VRSGSNRHD-------------------FGGIIHNVTAFSYHE--KYN----D---------RNN--DYDIAVFKVYPP-F-DFNN------KTQPVKLPE---------NVNNFNTD--WGLIAGWGYFIDF----D-------------P-M------LSE--KLQYV-IVPKVKRRKCVKD-YKG------------RYE-VT-ERQVCYG--F---------SQGGKDA---CKGDSGGPLVNN--------------FTVIGITSW-GY--E-CGV---QDSPGVYTNVIDLLG-WIKNKIRSIQ-----------------------------------------------------------------------------------------------------------------
ApNO10530  ------------------------------------------------------------------------------------------------------------------------------------------------------------------------------------------------------------------AAFQNV----------------------ILVKKVKI-V---------------------------------------------------------------LL------------------------------------------I----------------------------------------------------------------------------FYG---SIMF------------------------------------------------------------------SMT----------------------------------------QVNK-E-----------------------------ECDYYQNLN-----------------------------------------------------------------------------------------LGEIYY-----------------------------IYNPR-----YPLP----------------------------------------YSGS--------------------------------------------------------K-CTWTITS-----------------Y-----------------------------------------------------------HRI--------------------------------------------N-LKCSLVEFSE-NK--NCN-------------------AGSLTVKKNF---------A--------------------NKYCGNITLNIESTSNKMTVIL-----TPPGRFFCE-------------V-------------------------------------------------------------------------------------------------------------------------------------------------------------------------------------------RPIK-----------------------------R-------------------------------VKD--S-TN---C-NC-------GW-----K------------------------N--------------P----SR----IVG-----GTNTG----INE-FPMMAGIKRTY---------------------EPGMIC------GATIISKRYVLTAAHCII-D-----EN-T----T-----K-----LA----------------IVVGEHDWSSKT--E------------TNATVLHSINKVIIHP--KYDIIEKD---------DWQ--INDIALLKTEKD-I-KFGD------KVGPACLPFQ---H----FLDSFAGS--DVTVLGWGHT-SF----N-------------G-M------LSH--ILQKT-TLNMLTQVECYKY-YG---------------N-IM-VNAMCA---Y---------A-KGKDA---CQMDSGGPVLWQ-NPR-T------KRLVNIGIISW-GA--E-CGK-----YPNGNTKVGSYID-WIVSQTPDAEYCVIE------------------------------------------------------------------------------------------------------------
ApR1025617 -----------------------------------------------------------------------------------------------------------------ML---------------------------------------------------IVC----------------------------------------------------------------------------L-T---------------------------------------------------------------LI---------------------GL-------------------LQP--------------------------------------------------------------------------------------------------------------------------------------------------------------------------------------------LIHVVYAQ-----------------------------------------------------------------------------------------------------------------------------------D-------------------------------------------------------------------------------------------------------------------------------------------------Q---CTT---------------------P-----------------------------------------------------------NQE--------------------------------------------E-GVCIN------LR--SCQ---------------------FLITLLE--K--EGLK-VKNYLK---------------QSLC--------------------RYENNDPFVCCP-------------KN-SG--------------------------------------------------------------------------------------------------------------------------------------------------------------------------------RES----KIER-----------------------------EN-------------------SY--G------PLL--P------P-QC-------GF-----N------------------------N-------IS-----H----TR----VVG-----GIPAK----LGA-WPWLTVLGFRSS-LN--------------P-SQPRWLC------GGSLISARHVLTAAHCAV-------RK------D-----L-----YV----------------VRIGDLDLSRDD--D------------GAHPIQVEIEDKLIHP--DYS----T---------TTF--VNDIAVLRLAQD-V-QFTE------YVYPICLPVE---DNL--RNNNFVRN--YPFVAGWGST-ET----R-------------G-P------ASD--ILLEI-QLPVINNEQCKQA-YSKF----------KAAE-ID-NRVLCAA--Y---------RQGGKDA---CQGDSGGPLMLP-Q---H------WYYYQIGVVSY-GY--K-CAE---PGFPGVYTRVTAFLD-FIISALK--------------------------------------------------------------------------------------------------------------------
ApR1027523 -----------------------------------------------------------------------------------------------------------------MD-----------EF-------------------------------------LFYK--------------------------------------------------------------------------IFL-L---------------------------------------------------------------FL---------------------GL-------------------R---------------------------------------------------------------------------------------------------------------------------------------------------------------------------------------------------------------------------------------------------------------------------------------------------------------------------------------------------------------------------------------------------------------------------------------------------------------------------------------------------------------------------------------------------------------------------------------------------------------------------------------------------------------------------------------------------------------------------------------------------------------------------------------------------------------------------------------------------------------------------------------------------------------------------------------------------------------------------------------------------------------------------------------------TS-------EQ-----K------------------------L-------SS-----E----DR----IVD-----GAFIN----ITN-VPYMLSYRVNN-----------------------NHAC------GAAIINKEWGLTAAHCVT-P-----FV-D----N-----PSVS--LS----------------VRSGSNRHD-------------------FGGIIHNVTAFSYHE--KYN----D---------RNN--DYDIAVFKVYPP-F-DFNN------KTQPVKLPE---------NVNNFNTD--WGLIAGWGYFIDF----D-------------P-M------LSE--KLQYV-IVPKVKRRKCVKD-YKG------------RYE-VT-ERQVCYG--F---------SQGGKDA---CKGDSGGPLVNN--------------FTVIGITSW-GY--E-CGV---QDSPGVYTNVIDLLG-WIKNKIRSIQ-----------------------------------------------------------------------------------------------------------------
AXY94763  -----------------------------------------------------------------------------------------------------------------MF------------------------------------------------------------------------------------------------------------------------------------SK--------------------------------------------------------------LL---------------------VL-------------------L----------------------------------------------------------------------------F------FVF------------------------------------------------------------------EYA----------------------------------------KTQD-A-----------------------------NCDFRQDVE-----------------------------------------------------------------------------------------VGQTYY-----------------------------VYNPG-----YSSN----------------------------------------YEPG------------------------------------------------------V-Q-CRWIGRC-----------------P-D--------------------------------------------------------GYRC--------------------------------------------K-LYCSEVSLPE-SP--SCS-------------------LDRLLISKS--GDPQLSA-A--------------------EHYCGRGFMTVVSTGQTISVGLITSNNSPGGKFLCE-------------L-------------------------------------------------------------------------------------------------------------------------------------------------------------------------------------------TAER-----------------------------AG-----------------------T------SPN--N-RT---C-RC-------GY-----K------------------------K--------------Q----TR----IVG-----GEETA----VNE-YPMMVALVHSR---------------------TAEMEC------GGVIIDKRYVLTAAHCLD-G-----QQ-I----S-----N-----LA----------------VVVGEHNVDTG---D------------SPATRGYIIMDVIIHP--QYS----S---------SSY--TNDIAIVVLDQD-I-EFGP------LVGPVCLPFK---F----ADDDMAGD--TVTVLGWGTL-FI----G-------------G-P------VSK--VLRQA-DLDVISQDQCQAK-YQ---------------A-LD-SSQICT---Y---------T-PGKDA---CQLDSGGPLLYT-DPA-T------GLLFNVGVVSQ-GR--L-CAS---RGEPGVNTRVTEYLS-WIINNTPEADYCRQ-------------------------------------------------------------------------------------------------------------
Apce208SN  ----------------------------------------------------------------------------------------------------------------------------------------------------------------------MFI----------------------------------------------------------------------------I-V---------------------------------------------------------------FL----------------------C-------------------F----------------------------------------------------------------------------L------C---------------------------------------------------------------------NPI-------------------------------------FCNAL----------------------------------------D-----------------------------------------------------------------------------------------KG-------------------------------------------------------------------------------------------------------------------------------------------------E-A-CITD--------------------------------------------------------------------------------DNS--------------------------------------------P-GICKL------LQ--QCP---------------------LVYENLL-----KGLT----------------P-----RKIC--------------------GYLNFDPVVCCP-------------YI--K-------------------------------------------------KTS-----------TT--------------------------TI---------TTTTKK------------ITT-----------LPPFT-------------------------------------EKM---KTKAKC---------------------EEYS---RY-V-YTTE-YPP---ILT-TDK--K------SAN--K------S-LC-------NI--------------------------------------KD-----R----TL----IIG-----GTKAK----LKE-FPHMAAIGFDSA--D-----------------GIVWAC------GGTLISERFVLTAAHCTF-N-----RN-F----N---STA-----NW----------------ARLGDLNLEKSD--D------------HA--ENFRVVERIRNP--HYK----P---------PSQ--YHDIALLKLERD-V-QFNE------WIRPSCLPYS--------LPDSGPDG--KATATGWGDV-EW----H-------------E-S------GSN--DLLKV-TISLVPQSKCNKL-FIGNEK---N-NK-LKFG-ITEDSQICAG-------------ELGKDT---CQGDSGGPLVIL-NRDYY------CMYTLIGITSL-GK--L-CGT----IIPGIYTRVYNYIE-WIENIVWPDL-----------------------------------------------------------------------------------------------------------------
Apce501VB  -----------------------------------------------------------------------------------------------------------------ML---------------------------------------------------IVC----------------------------------------------------------------------------L-A---------------------------------------------------------------LI---------------------GL-------------------LQP--------------------------------------------------------------------------------------------------------------------------------------------------------------------------------------------LIHVVYAQ-----------------------------------------------------------------------------------------------------------------------------------D-------------------------------------------------------------------------------------------------------------------------------------------------Q---CTT---------------------P-----------------------------------------------------------NQE--------------------------------------------A-GVCIN------IR--NCQ---------------------FLITLLE--K--EGLK-VKNYLK---------------QSLC--------------------RYENNDPFVCCP-------------KN-SD--------------------------------------------------------------------------------------------------------------------------------------------------------------------------------RES----KIEK-----------------------------EN-------------------LY--G------PLL--P------P-QC-------GF-----N------------------------N-------IS-----H----TR----VVG-----GNPAK----LGA-WPWLAALGFRSS-LN--------------P-SQPRWLC------GGSLISARHVLTAAHCAV-------RN------D-----L-----YM----------------VRIGDLDLSRDD--D------------GAHPIQVEVEDKLIHP--DYS----T---------TTY--VNDIAVLRLAQD-I-QFTE------YVYPICLPVE---DNL--RNNAFNRN--YPFVAGWGST-ET----R-------------G-P------ASN--ILLEV-QLPVISNEQCKQA-YSKF----------KDAE-ID-NRVLCAA--Y---------RQGGKDA---CQGDSGGPLMLP-Q---H------RFYYQIGVVSY-GY--K-CAE---PGFPGVYTRVTAFLD-FIISALQ--------------------------------------------------------------------------------------------------------------------
Apce512PC  ---------------------------------FSPFRDSR--------------------------------------------------------------------SFFLLI---------NSNSLK-----------------------------EMQI-KRKII-----------------------------------------------------------------------PSILHL-L---------------------------------------------------------------IF---------------------YVS------------------F------------------------------------------------------------------------------------------------------------------------------------------------------------------------------------------------VPSSTENR-----------------------------------------------------------------------------------------------------------------------------------------------------------------HATENFV-----------------------------------------------------------------------------------------------------GEKESDN-S-CTG---------------------L-----------------------------------------------------------NNE--------------------------------------------T-GRCDY------LR--RCF-------------------YHEYDLNFT--L-----------AV---------------IHSC--------------------TIGKAYMGICCS-------------KR-WNGMYKK--------------------------------------------DTE-----------DQSFAKVLPLIAVD--------NKEK-------------RNEGRIVW------------------------------------------------------------------STE----EEGS----------------------SS-----S--------------------SR--N------PQA--S------R-GC-------GT-----T------------------------L-------KS-----R----SR----LAG-----GRPAD----PTE-WPWMAALLKKD----------------------KSQYC------GGVLITDRHVLTAAHCVD-G-----LK-P----R-----D-----VR----------------VRLGEYDFESTE--E-------------TRALDFSIVEISIHP--DFD----T---------ATY--ENDIAVVKMHRP-T-IFDS------YIWPVCLPP---------IGRSFENE--SAIVTGWGTR-YY----G-------------G-P------AST--VLMEV-GVPVWPRDKYTRS-F--------------VQR-IP-NTAICAG--S---------YEGGGDS---CQGDSGGPLLHQ-LE--N------GRWVNIGIVSW-GI--G-CGN---RGVPGIYTRVNFYLD-WILKNAVL-------------------------------------------------------------------------------------------------------------------
Apce663SN  -----------------------------------------------------------------------------------------------------------------MC---------NHI---------------------------------------LSN------------------------------------------------------------------------------I---------------------------------------------------------------IF---------------------VS-------------------L----------------------------------------------------------------------------LV------ILS----------------------------------------------------------------YAID--------------------------------------------------------------------------------DELY-----------------------------------------------------------------------------------------EG-------------------------------------------------------------------------------------------------------------------------------------------------S-Q-CMLE--------------------------------------------------------------------------------DGK--------------------------------------------T-GICKK------LT--DCP---------------------MRIREVQ-----RGIR------------------HSTSTGRC--------------------GFSDFTEIVCCPI------------M----------------------------------------------------------------------------------------------------------NFERKV--------------------------------------------------------------------LLR---PADIAC---------------------QEYG---NNSA---------------------------------------------------TT-----K------------------------ED-----KNL-----S----LH----IFN-----GKLAM----SNE-FPYVVALGYEND-NISE---------------PIKYNC------GGSLISSQHVLTAAHCVS-N-----IN-E----K---V-P-----IE----------------VRLGNEDIQSIE----------------SNVQRIPISDIIYHP--KYK----R---------STQ--YNDVAILRLKTK-I-QVSK------TTKPICLQTK---SLR--SLKITPRT--SLIVIGWGAT-SF----D-------------A-E------NSV--KLRKTPSLSIVSKEECEKH-YIGH-------PR-LPNG-ID-DNFICAM--DNN-------ASRRADA---CQGDSGGPLLMM-TEKG---------DSVIGITAF-GN--T-CGS----PAPGVYTAIYSYLD-WIEEHVWTNKNEKKNVV------------------------------------KTGFFN-----------------IT----------------ITFQ-------------------------
Apce675SN  -----------------------------------------------------------------------------------------------------------------MT-----------LP--------------------------------------FKI----------------------------------------------------------------------------F-T---------------------------------------------------------------TF----------------------L-------------------L----------------------------------------------------------------------------F---------------------------------------------------------------------------NIELII-------------------------------------SSKSTG------------------------------------------------------------------------------------------------------------------------------------------NLKNQTFNLLKLNENIK--------NNL------ILQKR----NVVE-----------------DMH-----------YQ--------------------------------------------------------K-N-------------------------P-LLSNASV--------------------------FPFSFYKNN-GKNQIS--------VNNKSV-----------------------K---ITENHNINLVFHIHNS-----F------LHD-----------------------------------------------------------------------------------------SNTNNLTEIV-------------SS-NN-------------------------------------------------PHI-----------TI--------------------------NI----------PDVRI-----------SL-D-----------EVPS-E----------------INS--N--------------KKT---KSELKC---------------------EEYG---KQ-F-LNTTNVLP---LVG-TNS--N------VIQ--I-IN---Q-KC--------K--------------------------------------PP-----N----RL----VIG-----GVNTS----PGE-FPHMVALGRRNT-DE-----------------IFSFSC------GGTLIASEWVLTAAHCTY-G-----AK------S-----P-----TD----------------ARIGVHNIKNNQ--Q---------------GIITTINKTIRHP--NFK----P---------PAM--YADIALVKLNTV-V-VFNN------DIRPACLYQQ----------YDTAPA--QGWVT------------D-------------G-E-----KQSD--QLQKA-FLDIVDNVACAIR-HNQ------S-IA-IPYG-IT-PSMICAG--DSH-------GGWNKDT---CQGDSGGPLQIS-HPKNI------CLFQILGITSF-GQ--G-CAV---VNTPGVYTRVSHYLK-WIEDIVWP-------------------------------------------------------------------------------------------------------------------
Apdo349S4  -----------------------------------------------------------------------------------------------------------------MI---------------------------------------------------FTNN--------------------------------------I--AFQNV----------------------ILAKKVKI-V---------------------------------------------------------------LL------------------------------------------I----------------------------------------------------------------------------FYG---SIMF------------------------------------------------------------------SMA----------------------------------------QINK-E-----------------------------ECDYYQNLN-----------------------------------------------------------------------------------------LGETYY-----------------------------IYNPR-----YPLP----------------------------------------YSGS--------------------------------------------------------K-CTWTITS-----------------Y-----------------------------------------------------------HRI--------------------------------------------N-LKCSLVEFSE-TK--NCD-------------------GGSLTVKRNF---------A--------------------TKYCGNITLNIESTSNKMIVIL-----SPPGRFFCE-------------V-------------------------------------------------------------------------------------------------------------------------------------------------------------------------------------------QPMK-----------------------------R-------------------------------VKD--S-TN---C-NC-------GW-----K------------------------N--------------P----SR----IVG-----GTNTG----INE-FPMMAGIKRTY---------------------EPGMIC------GATIISKRYVLTAAHCII-D-----EN-S----T-----E-----LA----------------IVVGEHDWSSRT--E------------TNATVLHSINKVIIHP--KYDIIEKS---------DWQ--INDVALLKTEKD-I-KFGD------KVGPACLPFQ---H----FLDSFAGS--DVTVLGWGHT-SF----K-------------G-K------LSR--ILQKT-TLSMLTQVECYKY-YG---------------N-IM-INAMCA---Y---------A-KGKDA---CQMDSGGPVLWQ-NPR-T------KRLVNIGIISW-GA--E-CGK-----YPAGNTKVGSYIN-WIVSQTPDAEYCVTE------------------------------------------------------------------------------------------------------------
Apdo353SN  ----------------------------------------------------------------------------------------------------------------------------------------------------------------------MLI----------------------------------------------------------------------------I-M---------------------------------------------------------------FL----------------------Y-------------------F----------------------------------------------------------------------------L------C---------------------------------------------------------------------NPI-------------------------------------FCNTQ----------------------------------------D-----------------------------------------------------------------------------------------ED-------------------------------------------------------------------------------------------------------------------------------------------------E-P-CITN--------------------------------------------------------------------------------NNL--------------------------------------------P-GICKL------LQ--QCP---------------------SVYENLL-----KGLS----------------S-----HKIC--------------------GYLNFDPVVCCP-------------DI--K-------------------------------------------------KIS-----------TTT------------------------IRT---------TTTKKT-T---------AITT-----------FLPFT-------------------------------------AKM---KTKAKC---------------------EEYS---RY-V-YTTE-YPP---TLI-NNK--K------PVN--K------S-LC-------YI--------------------------------------KD-----R----TL----IVG-----GTKAE----AKE-FPHMAAIGFDTL--D-----------------GIVWAC------GGTLISERFVLTAAHCTF-N-----RN-L----N---STA-----NW----------------VRLGDLNLERSD--D------------YAKPENFRVIERIRNP--HYK----P---------PSQ--YHDIALLKLESD-V-QFNA------WIRPSCLPYS--------LPDSGLDG--KATATGWGDV-EW----H-------------E-S------GSN--DLLKV-TISLVSQPKCNKL-FIGNEK---N-NK-LKFG-ITEDSQICAG-------------ELGKDT---CQGDSGGPLVIL-NRDYD------CMYTLIGVTSL-GK--L-CGT----IIPGIYTRVYNYIS-WIENIVWPDL-----------------------------------------------------------------------------------------------------------------
Apdo390S4  -----------------------------------------------------------------------------------------------------------------MR-------------------------------------------------------------------------------------------------------------------------------KVTA-A---------------------------------------------------------------LL---------------------IF-------------------C----------------------------------------------------------------------------G------SIM------------------------------------------------------------------LSA----------------------------------------KLIK-G-----------------------------QCNYNQNLI-----------------------------------------------------------------------------------------PGTTYY-----------------------------IYNPN-----YPYY----------------------------------------YRGS------------------------------------------------------E-S-CVWTITS-----------------D-----------------------------------------------------------YRV--------------------------------------------N-LTCTTFELPR-SY--NCF-------------------QDSLTVQIN--S----TA-S--------------------HRYCGNGGFNIVSTSSSMVVTFSSPIWSQGGRFLCE-------------I-------------------------------------------------------------------------------------------------------------------------------------------------------------------------------------------RAVK-----------------------------R-------------------------------PQD--S-ID---C-QC-------GW-----N------------------------N--------------P----SR----IVG-----GTDTG----VNE-FPMMAGIVDAD---------------------ERSVFC------GSTIISVRYVLTAAHCMT-N-----RN-Y----T-----R-----LG----------------VLVGDHDLNSGT--D------------TNATMLYQVSKMIVHP--NYA--------------HDN--FNDVALLKTRRK-M-EFGN------QVGPACLPFQ---H----SPDTFAGS--FVQLLGWGTT-SF----G-------------G-P------PSD--ILQKV-TVSVLTNLQCSKF-YP---------------D-LT-PQQICT---Y---------A-EDKDA---CQMDSGGPVLWQ-NPT-T------KRFVVVGIISM-GI--G-CGD-----TAGVNTRVGAYID-WIVSETTDSTYCIIE------------------------------------------------------------------------------------------------------------
Apdo397VB  -----------------------------------------------------------------------------------------------------------------ML---------------------------------------------------IVC----------------------------------------------------------------------------L-T---------------------------------------------------------------LI---------------------GL-------------------LQP--------------------------------------------------------------------------------------------------------------------------------------------------------------------------------------------LIHVVYAQ-----------------------------------------------------------------------------------------------------------------------------------D-------------------------------------------------------------------------------------------------------------------------------------------------Q---CVT---------------------P-----------------------------------------------------------NQE--------------------------------------------A-GVCIN------IR--SCQ---------------------FLMTLLE--K--EGLK-AKNYLK---------------QSLC--------------------RYENNDPFVCCP-------------EN-SE--------------------------------------------------------------------------------------------------------------------------------------------------------------------------------RES----KVVK-----------------------------EN-------------------LY--G------PLL--P------P-QC-------GF-----N------------------------N-------IS-----H----TR----VVG-----GNPAK----LGA-WPWLAALGFRSS-LN-----------------QPRWLC------GGSLISARHVLTAAHCAV-------RN------D-----L-----YM----------------VRIGDLDLSRDD--D------------GAHPIQVEIEDKLIHP--DYS----T---------TTF--VNDIAVLRLAQD-I-QFTE------YVYPICLPVE---DNL--RNNAFNRN--YPFVAGWGST-ET----R-------------G-P------ASN--ILLEV-QLPVINNEQCKQA-YSKF----------KAAE-ID-NRVLCAA--Y---------RQGGKDA---CQGDSGGPLMLP-Q---H------RFYYQIGVVSY-GY--K-CAE---PGFPGVYTRVTAFLD-FIISALQ--------------------------------------------------------------------------------------------------------------------
Apdo483SN  -----------------------------------------------------------------------------------------------------------------MC---------NHI---------------------------------------LSN------------------------------------------------------------------------------V---------------------------------------------------------------IF---------------------VS-------------------L----------------------------------------------------------------------------LV------ILS----------------------------------------------------------------YAID--------------------------------------------------------------------------------DELY-----------------------------------------------------------------------------------------EG-------------------------------------------------------------------------------------------------------------------------------------------------S-Q-CTLE--------------------------------------------------------------------------------DGK--------------------------------------------T-GICKK------LT--DCP---------------------MRIREVQ-----RGIR------------------HSASTGRC--------------------GFSSFIEIVCCPI------------I----------------------------------------------------------------------------------------------------------NFERKV--------------------------------------------------------------------LLR---PADIAC---------------------QEYG---NN-V---------------------------------------------------TT-----K------------------------DE-----KNL-----S----LH----IFN-----GKLAM----SSE-FPYVVALGYEND-NISE---------------PIKYSC------GGSLISSQYVLTAAHCVN-N-----IN-E----R---I-P-----IE----------------VRLGNEDIQSIE----------------SNVQRIPISDIIYHP--KYK----R---------STQ--YNDVAILRLKTK-I-QISK------TTKPICLQTK---SLR--SLKITPRT--SLIVIGWGAT-SF----D-------------A-E------NSV--KLRKTPSLSIVSREECEKH-YVGH-------PR-LPNG-ID-DNFICAI--DNN-------ASRRADA---CQGDSGGPLLMM-TEKG---------DSVIGITAF-GN--T-CGS----PAPGVYTAIYSYLD-WIEEHVWTNKNEKKNMV------------------------------------KTEFFN-----------------IT----------------ITF--------------------------
Apdo567SN  -----------------------------------------------------------------------------------------------------------------MI-----------LS--------------------------------------FKI----------------------------------------------------------------------------F-T---------------------------------------------------------------TF----------------------L-------------------L----------------------------------------------------------------------------F---------------------------------------------------------------------------NIELIV-------------------------------------SSKNTE------------------------------------------------------------------------------------------------------------------------------------------NLKKQTFNLLKLNENIK--------NNL------ILQKR---KNVVE-----------------DMH-----------YQ--------------------------------------------------------K-N-------------------------P-FLLNVSV--------------------------FPFLFYKNN-GKNQIA--------VNNKSV-----------------------K---ITENHNINLVFHIHN------F------LQH-----------------------------------------------------------------------------------------ASRNNLTEIV-------------SS-KN-------------------------------------------------PHI-----------TT--------------------------NM----------PNERI-----------SL-D-----------EVSSEE----------------ISS--I--------------KKT---KSELKC---------------------EEYG---KQ-F-LDTTNVLP---LVG--NS--E------AIQ--I-TN---Q-KC--------K--------------------------------------LS-----N----HL----VVG-----GVDAS----PGE-FPHMVALGTRST-DN-----------------IFSFSC------GGTLIASEWVLTAAHCTY-G-----AK------S-----P-----TN----------------ARIGVYNIKNNQ--Q---------------GIITTINKIIRHP--NFK----P---------PAM--YADIALVKLNTV-V-VFNN------DIRPACLYQQ----------YDTVPA--QGWVTGWGVT-EF----N-------------G-E-----KQSD--QLQKA-FLDIIDNVACAMR-HNQ------S-IA-IPYG-IT-PNMICAG--D-H-------SGWNKDT---CQGDSGGPLQIS-HPKNM------CFFQVLGITSF-GQ--G-CGG---VNIPGVYTRVSHYLN-WIEDIVWP-------------------------------------------------------------------------------------------------------------------
Apfl058SN  -----------------------------------------------------------------------------------------------------------------MC---------NHI---------------------------------------LSN------------------------------------------------------------------------------V---------------------------------------------------------------IF---------------------VS-------------------L----------------------------------------------------------------------------LV------ILS----------------------------------------------------------------YAND--------------------------------------------------------------------------------DELY-----------------------------------------------------------------------------------------EG-------------------------------------------------------------------------------------------------------------------------------------------------S-R-CTLE--------------------------------------------------------------------------------DGK--------------------------------------------T-GIC-K------LT--DCP---------------------IRIQEVQ-----QGLR------------------HSASTGRC--------------------GFSNFIEIVCCPI------------M----------------------------------------------------------------------------------------------------------NFERKV--------------------------------------------------------------------LLR---PADIAC---------------------QEYG---NN-A---------------------------------------------------TTI----Q------------------------ED-----ANL-----S----LH----IFN-----GKLAM----SSE-FPYAVALGYEND-DIFE---------------PIKYSC------GGSLISSQYVLTAAHCVS-N-----IN-E----R---V-P-----IE----------------VRLGNEDIQSIE----------------SNVQRIPISDVICHP--KYK----R---------STQ--YNDIAILRLKTK-V-QVSE------TTKPICLQTK---SLT--SLKITPRT--SLIVIGWGAT-SF----D-------------A-E------NSV--KLRKTPSLSIVSREECEKH-YVGH-------PR-LPNG-ID-DNFICAI--DNN-------ASRRADA---CQGDSGGPLLMM-TERG---------DTVIGITAF-GN--T-CGS----PAPGVYTAIYSYLD-WIEEHVWTNKNEKKTVV------------------------------------KKGSFN-----------------IT----------------ITF--------------------------
Apfl127SNa -----------------------------------------------------------------------------------------------------------------MS----------RLSS----------QFFLPIT--------------------TLI----------------------------------------------------------------------------I-V---------------------------------------------------------------FL----------------------C-------------------F----------------------------------------------------------------------------L------C---------------------------------------------------------------------NPI-------------------------------------FCNAQ----------------------------------------D-----------------------------------------------------------------------------------------ID-------------------------------------------------------------------------------------------------------------------------------------------------E-A-CITD--------------------------------------------------------------------------------NNS--------------------------------------------P-GICKF------IL--QCP---------------------SVYENLL-----RGLP----------------P-----RKIC--------------------GYLNFDPLVCCP-------------NI--S------------------------------------------------EKIY-----------TT--------------------------TI---------RTTTKK-T---------TITT-----------LPPFT----------------------G--------------RGA---KTRAKC---------------------EEYS---RS-L-YTTE-YPP---TLA-VNK--K------PKN--V------S-LC-------YV--------------------------------------K------R----KL----IVG-----GTKAE----LKE-FPHMAAIGFDTP--N-----------------GIVWAC------GGTLISERFVLTAAHCTF-N-----RN-L----N---STA-----NW----------------VRLGDLNLERSD--D------------NAEPENFRVVERIRNP--HYK----P---------PSQ--YHDIALLKLERS-V-QFNA------WIRPSCLPYS--------LPDSGPDG--KATATGWGDV-EW----H-------------E-S------SSN--DLLKV-TISLVSQPKCNEL-FIGNEK---N-NK-LKFG-IMEDSQICAG-------------ELGKDT---CQGDSGGPLVIL-NQDYD------CMYTLIGITSL-GK--L-CGT----IIPGIYTRVYNYIP-WIENIVWPDL-----------------------------------------------------------------------------------------------------------------
Apfl127SNb -----------------------------------------------------------------------------------------------------------------MT-----------LP--------------------------------------FKI----------------------------------------------------------------------------F-T---------------------------------------------------------------TF----------------------L-------------------L----------------------------------------------------------------------------F---------------------------------------------------------------------------NVELIV-------------------------------------SSKNTG------------------------------------------------------------------------------------------------------------------------------------------NLKKQTFNLIKLNENIK--------NNL------ILQKR----NAIE-----------------DIH-----------YQ--------------------------------------------------------K-N-------------------------P-FLSNTPM--------------------------FPFSSYKNN-ERNQIA--------VNNKSF----------------------KK---ITENHNINLVFHIHNS-----F------LQH-T---------------------------------------------------------------------------------------SSTNNLTEIV-------------SS-NN-------------------------------------------------PHI-----------TI--------------------------NI----------PNERI-----------SL-D-----------EVPS-E----------------INS--N--------------KKT---KSELKC---------------------EEYG---KQ-F-LDTTDVLP---LVG-TNS--E------VIQ--I-TN---Q-KC--------K--------------------------------------PP-----N----RL----VVG-----GINTS----PGE-FPHMVALGTRST-NE-----------------IFSFSC------GGTLIASEWVLTAAHCTY-G-----PK------S-----P-----TH----------------ARIGIHNIKNNQ--Q---------------GVITTINKITRHP--NFK----P---------PAM--YADIALVKLNTV-I-VFNN------DIRPACLYQQ----------YDTVPA--QGWVTGWGVT-EF----N-------------G-E-----KQSD--QLQKA-FLDIVDNVACAIR-HNQ------S-IT-IPYG-IT-PSMICAG--DSH-------GGWNKDT---CQGDSGGPLQIS-HPKNI------CLFQVLGITSF-GQ--G-CGV---VNTPGVYTRVSYYLN-WIEDIVWP-------------------------------------------------------------------------------------------------------------------
Apfl177VB  -----------------------------------------------------------------------------------------------------------------ML---------------------------------------------------IVC----------------------------------------------------------------------------L-A---------------------------------------------------------------VI---------------------GL-------------------LHP--------------------------------------------------------------------------------------------------------------------------------------------------------------------------------------------LIHVVYAQ-----------------------------------------------------------------------------------------------------------------------------------D-------------------------------------------------------------------------------------------------------------------------------------------------Q---CTT---------------------P-----------------------------------------------------------NQE--------------------------------------------A-GVCIN------IR--SCQ---------------------FLMTLLE--K--EGLK-VRNYLK---------------QSLC--------------------RYENNDPFVCCPSK-----------EN-PG--------------------------------------------------------------------------------------------------------------------------------------------------------------------------------RES----KIVK-----------------------------EN-------------------LY--G------PLL--P------P-QC-------GF-----N------------------------N-------IS-----H----TR----VVG-----GIPAK----PGA-WPWLAALGFRSS--N--------------P-SQPKWLC------GGSLISARHVLTAAHCAI-------HN------N-----L-----YL----------------VRIGDLDLSRDD--D------------GAHPIQVEIEDKLIHP--DYN----T---------ETF--VNDIAVLRLAQD-I-QFTE------YVYPICLPVE---DNL--RNNAFNRN--YPFVAGWGST-ET----R-------------G-P------ASN--ILLEV-QLPVISNEQCKQA-Y--F----------KTAE-ID-NRVLCAA--Y---------RQGGKDA---CQGDSGGPLMLP-Q---H------RFYYQIGVVSY-GY--K-CAE---PGFPGVYTRVTTFLD-FIISALQ--------------------------------------------------------------------------------------------------------------------
Apfl285S4  ------------------------------------------------------------------------------------------------------------------------------------------------------------------------------------------------------------------------------------------------------------------------------------------------------------------------------------------------------------------------------------------------------------------------------------------------------------------------------------------------------------------------------------------------------------------------------------------------------------------------------------------------------------------------------------------------------------------------------------------------------------------------------------------------------------------------------------------------------------------------------------------------------------------------------------------------------------------------------------------------------------------------------------------------------------------------------------------------------MVVTLSSPTWSRGGRFLCK-------------V-------------------------------------------------------------------------------------------------------------------------------------------------------------------------------------------QAVK-----------------------------R-------------------------------PQD--S-ID---C-QC-------GW-----N------------------------N--------------P----SR----IVG-----GTDTG----VNE-FPMMAGIVDAD---------------------NRDVFC------GSTIISVRYVLTAAHCMT-N-----RN-Y----T-----R-----LG----------------VLVGDHDLNSGT--D------------TNATMLYRVSKMIVHP--NYA--------------EEN--FNDVALLKTTRK-M-EFGN------QVGPACLPFQ---H----SPDTFAGS--YVQLLGWGST-SF----G-------------G-P------PSD--ILQKV-TVSVLTNLQCSKF-YS---------------D-LT-PQQMCT---Y---------A-KDKDA---CQMDSGGPVLWQ-NPT-T------KRFVLVGIISM-GS--G-CGD-----SSGINTRVGPYID-WIVSETADSTYCISE------------------------------------------------------------------------------------------------------------
Apfl919S4  -----------------------------------------------------------------------------------------------------------------MI---------------------------------------------------LTNN--------------------------------------I-AAFQNV----------------------ILAKRVKI-V---------------------------------------------------------------LL------------------------------------------I----------------------------------------------------------------------------FYG---SIMF------------------------------------------------------------------SMA----------------------------------------QVNK-E-----------------------------ECDYYQNLN-----------------------------------------------------------------------------------------LGEAYY-----------------------------IYNPG-----YPFP----------------------------------------YSGS--------------------------------------------------------K-CTWTITS-----------------Y-----------------------------------------------------------HRI--------------------------------------------N-LKCSLVEFPE-NK--NCN-------------------AGSLTVTRNF---------P--------------------TKYCGNITLNVESTSNKMIIML-----SPSGRFFCQ-------------A-------------------------------------------------------------------------------------------------------------------------------------------------------------------------------------------QPVK-----------------------------R-------------------------------IKD--SITN---C-NC-------GS-----K------------------------N--------------P----SR----IVG-----GTNSG----INE-FPMIAGIKRTN---------------------EPGMIC------GATIISKRYVLTAAHCVI-D-----EN-Y----R-----K-----LA----------------VVVGEHDWSSRT--E------------TDATVSHNINKVIIHP--KYDDVETN---------DWQ--INDVALLKTEKD-I-KFGD------KVGPACLPFQ---H----FLDSFSGS--DVTLLGWGHT-SY----E-------------G-Q------LSR--ILQKI-TLNVLTQLECKKY-YG---------------D-IM-VNAMCA---Y---------A-KGKDA---CQMDSGGPVLWQ-NPR-T------KRLVHVGIISW-GA--E-CGK-----YPAGNTKVGSYIN-WIVSQTPDAEYCVVE------------------------------------------------------------------------------------------------------------
Apme638SN  -----------------------------------------------------------------------------------------------------------------MC---------NHI---------------------------------------LSS------------------------------------------------------------------------------V---------------------------------------------------------------IF---------------------VS-------------------L----------------------------------------------------------------------------LV------ILS----------------------------------------------------------------YAID--------------------------------------------------------------------------------DELY-----------------------------------------------------------------------------------------EG-------------------------------------------------------------------------------------------------------------------------------------------------S-Q-CTLE--------------------------------------------------------------------------------DGK--------------------------------------------T-GICKK------LT--DCP---------------------MRIREVQ-----RGIR------------------DSTSTGRC--------------------GFSDFTEIVCCPT------------V----------------------------------------------------------------------------------------------------------NFERMV--------------------------------------------------------------------LPR---PADIAC---------------------QEYG---NN-V---------------------------------------------------TT-----K------------------------EE-----QNL-----S----FH----IFN-----GKLAM----SSE-FPYVVALGYQND-NISE---------------PIKYNC------GGSLISSQYVLTAAHCVS-N-----IN-E----K---V-P-----IE----------------VRLGNEDIRSIE----------------SNVQRIPISDIICHP--KYK----R---------STQ--YNDVAILRLKTK-I-QVSK------TTKPICLQTK---SLR--SLKITPRT--SLIVIGWGAT-SF----D-------------A-E------NSV--KLRKTPSLSIVSREECEKH-YMGH-------PR-LPNG-ID-DNFICAI--DNN-------SSRRADA---CQGDSGGPLLMM-SERG---------DSVIGITAF-GN--T-CGS----PAPGVYTAIYSYLD-WIEEHVWTNKNVEKKNIV-----------------------------------KTGFFN-----------------IT----------------ITF--------------------------
Apme641S4b -----------------------------------------------------------------------------------------------------------------VR-------------------------------------------------------------------------------------------------------------------------------KVTA-A---------------------------------------------------------------LL---------------------IF-------------------Y----------------------------------------------------------------------------G------SIM------------------------------------------------------------------LSA----------------------------------------KLIE-G-----------------------------QCNYNQNLI-----------------------------------------------------------------------------------------PGTTYY-----------------------------IYNPN-----YPYS----------------------------------------YRGS------------------------------------------------------E-S-CVWTVSS-----------------D-----------------------------------------------------------YRV--------------------------------------------N-LTCTDFEIPW-SY--NCF-------------------QDSLTVQIN--S----TT-S--------------------HRYCGDGGFNVVSSSNSMVVTLSSPIWSQGGRFLCE-------------I-------------------------------------------------------------------------------------------------------------------------------------------------------------------------------------------RAVK-----------------------------R-------------------------------PQD--S-TN---C-QC-------GW-----N------------------------N--------------P----SR----IVG-----GMDTG----VNE-FPMMAGIVDAD---------------------ERAVFC------GSTIISVRYVLTAAHCMT-N-----RN-Y----T-----R-----LG----------------VLVGDHDISSGT--D------------TNATMLYRVKKVIVHP--NYA--------------HDN--FNDVALLKTRTK-M-EFGN------EVGPACLPFQ---H----SPDTFAGS--FVQLLGWGTT-SF----G-------------G-P------PSD--ILQKV-TVSVLTNLQCTKF-YP---------------D-LT-PQQMCT---Y---------A-KDKDA---CQMDSGGPVLWQ-NPT-T------KRFVLVGIISM-GI--G-CGD-----TAGVNTRVGAYID-WIVSETADSTYCIIE------------------------------------------------------------------------------------------------------------
Apme650S4  -----------------------------------------------------------------------------------------------------------------MI---------------------------------------------------FTNN--------------------------------------I-AAFQNV----------------------ILVKKVKI-V---------------------------------------------------------------LL------------------------------------------I----------------------------------------------------------------------------FYG---SIMF------------------------------------------------------------------SMT----------------------------------------QVNK-E-----------------------------ECDYYQNLN-----------------------------------------------------------------------------------------LGEIYY-----------------------------IYNPR-----YPLP----------------------------------------YSGS--------------------------------------------------------K-CTWTITS-----------------Y-----------------------------------------------------------HRI--------------------------------------------N-LKCSLVEFSE-NK--NCN-------------------AGSLTVKKNF---------A--------------------NKYCGNITLNIESTSNKMTVIL-----TPPGRFFCE-------------V-------------------------------------------------------------------------------------------------------------------------------------------------------------------------------------------RPIK-----------------------------R-------------------------------VKD--S-TN---C-NC-------GW-----K------------------------N--------------P----SR----IVG-----GTNTG----INE-FPMMAGIKRTY---------------------EPGMIC------GATIISKRYVLTAAHCII-D-----EN-T----T-----K-----LA----------------IVVGEHDWSSKT--E------------TNATVLHSINKVIIHP--KYDIIEKD---------DWQ--INDIALLKTEKD-I-KFGD------KVGPACLPFQ---H----FLDSFAGS--DVTVLGWGHT-SF----N-------------G-M------LSH--ILQKT-TLNMLTQVECYKY-YG---------------N-IM-VNAMCA---Y---------A-KGKDA---CQMDSGGPVLWQ-NPR-T------KRLVNIGIISW-GA--E-CGK-----YPNGNTKVGSYID-WIVSQTPDAEYCVIE------------------------------------------------------------------------------------------------------------
Apme652SNa ----------------------------------------------------------------------------------------------------------------------------------------------------------------------MFI----------------------------------------------------------------------------I-V---------------------------------------------------------------FL----------------------Y-------------------F----------------------------------------------------------------------------L------C---------------------------------------------------------------------NPI-------------------------------------FCNTQ----------------------------------------D-----------------------------------------------------------------------------------------EG-------------------------------------------------------------------------------------------------------------------------------------------------E-A-CITD--------------------------------------------------------------------------------NNS--------------------------------------------S-GICKL------LQ--QCP---------------------SVYEDLL-----KGLT----------------L-----HKIC--------------------GYLHFDPVVCCP-------------NI--K-------------------------------------------------RTS-----------TATSTTT--------------------KTI---------TTTTKK-S---------IITT-----------LLPFT-------------------------------------AKM---KTRAKC---------------------EEYS---RY-V-YTTE-YPP---TLI-NEK--K------PIN--K------T-LC-------DI--------------------------------------KD-----R----KL----IVG-----GTKAK----AKE-FPHMAAIGFDTL--D-----------------GIVWAC------GGTLISEKFVLTAAHCTF-N-----RN-L----N---STA-----NW----------------ARLGDLNLEILD--D------------SPKSENFRVIERIRNP--QYK----P---------PSQ--YHDIALLKLERN-V-EFNE------WIRPSCLPYS--------LPDSGPDG--KATATGWGDV-EW----H-------------E-R------GSS--DLLKV-TINLVPQSKCNKL-FIGNEK---N-NK-LKFG-ITGDSQICAG-------------ELGKDT---CQGDSGGPLVIL-NRDYE------CMYTLIGVTSL-GK--L-CGN----IIPGIYTRVYNYIE-WIESIVWPD------------------------------------------------------------------------------------------------------------------
Apme652SNb ----------------------------------------------------------------------------------------------------------------------------------------------------------------------MFI----------------------------------------------------------------------------I-V---------------------------------------------------------------FL----------------------Y-------------------F----------------------------------------------------------------------------L------C---------------------------------------------------------------------NPI-------------------------------------FCNTQ----------------------------------------D-----------------------------------------------------------------------------------------EG-------------------------------------------------------------------------------------------------------------------------------------------------E-A-CITD--------------------------------------------------------------------------------NNS--------------------------------------------P-GICKL------LQ--QCP---------------------SVYEDLS-----KGLT----------------P-----HKIC--------------------GYLNFDPVVCCP-------------NI--K-------------------------------------------------KTS-----------TAISTIT--------------------KTI---------TTTTKQ-S---------IITT-----------LLPFT-------------------------------------AKM---KTRAKC---------------------EEYS---RY-V-YTTE-YSL---TLI-NVK--N--------Y--K------S-LF-------DI--------------------------------------KKYKQP-N----KF----IVG-----GTKAK----AKE-FPHMAAIGFDTS--D-----------------GIVWAC------DGTLISERFVLTAAHCTF-N-----RN-L----N---STA-----NW----------------ARLGDLNLERLD--D------------SPKSENFHVIERIRNP--YYK----P---------PSQ--YHDIALLKLERN-V-EFNE------WIRPSCLPYS--------LPDSGPDG--KATATGWGNV-GW----E-------------K-T------SSG--DLLKV-TINLVSQSECNKL-FIGNEK---N-NK-LKFG-IIGDWQICAG-------------ELGKDT---CQGDSGGPLVIL-NRDYE------FMYTLIGVTSL-GR--V-CGS----IIPGIYTRVYNYIE-WIETIVWPD------------------------------------------------------------------------------------------------------------------
Apme652SNc -----------------------------------------------------------------------------------------------------------------MT-----------LL--------------------------------------FKI----------------------------------------------------------------------------F-T---------------------------------------------------------------IF----------------------L-------------------L----------------------------------------------------------------------------F---------------------------------------------------------------------------NIELII-------------------------------------SSKSTG------------------------------------------------------------------------------------------------------------------------------------------NLKKQTFNLLKLNENIK--------NNL------IFQKR----NVIE-----------------DMH-----------YQ--------------------------------------------------------K-N-------------------------P--LSNVPV--------------------------FPFSFYKNN-GKNQIA--------VNNKSV-----------------------K---RTKNHNINLFFHIHNS-----F------LQQ-SA--------------------------------------------------------------------------------------SSTNNLTEMV-------------SS-NN-------------------------------------------------PRI-----------TI--------------------------NM----------PNERI-----------SLNN-----------EVPS-E----------------INS--N--------------KKT---KSELKC---------------------EEYG---KQ-F-LDTTDVLP---LVG-INS--E------VIQ--I-TN---Q-KC--------K--------------------------------------PP-----N----HL----VIG-----GVNTS----PGE-FPHMVALGTRST-NE-----------------IFSFSC------GGTLIASEWVLTAAHCTY-G-----PK------S-----P-----TD----------------VRIGVHNIKNDQ--Q---------------GIISTINKIIRHP--NFK----P---------PAM--YADIALVKLNTV-I-VFNK------YIRPACLYQE----------YDTVPA--QGWVTGWGVT-EF----N-------------E-E-----KQSD--ELQKT-FLDIVDNVACAIK-HNQ------S-IA-IPHG-IT-PSMICAG--DSH-------GGWNKDT---CQGDSGGPLQIS-HPKNM------CLFQLLGITSF-GQ--G-CGV---VNTPGVYTRVSHYLN-WIEDIVWP-------------------------------------------------------------------------------------------------------------------
Atro286aSx -----------------------------------------------------------------------------------------------------------------MG------KLSPSLPR-------------------------------------LSA------------------------------------------------------------------------------L---------------------------------------------------------------LIA--------------------TL--------------YFD--L---------------------------------------------------------------------------------------------------------------------------------CSADN----------------PVFQD--------------------------------------------------------------------------------HGYY-----------------------------------------------------------------------------------------EG-------------------------------------------------------------------------------------------------------------------------------------------------N-R-CDLE--------------------------------------------------------------------------------NGQ-------------------------------------------GE-GVCVK------LT--DCS---------------------SRMQEIK-----DGRY--------------------SGADRC--------------------GFANFEEIVCCA-------------ER---------------------------------------------------------------------------------------------------------SRSVRNSGA-----------------------AGP---------------------------------------TKR---AAAAAC---------------------ENYK---ET-F---------------------------------------------------AEI----E-----G---------------------------------N----SP----LYE-----GVKWR----HVE-YPHMVALGYPGS-GGAQEK--------RGALGGMRYIC------AGALISQKHVLTAAHCVS-N-----VR-E----L---V-P-----VE----------------AILGATLYSAIP-LH------------PKSTQRIPISRIVSHP--GYN----R---------SSN--RNDIAVLELRDF-A-VFSN------HVRPTCLTAE---PLE--KRKSGSRR--SLTALGWGVP-DP----E-------------D-A------GSS--RLIVARGLDVVEMKSCSKI-YENS----------TANG-FD-EGVICAA--D----------PVRCDA---LWRSDGGPLLAS-EG---------PFSPVVGVASS-GQ--F-CDG--GRSFPGVYVSVYEHLG-WIEERVWPKSSN---------------------------------------------------------------------------------------------------------------
Atro286bSx -----------------------------------------------------------------------------------------------------------------ME------ETPGRI---------------------------------------FSL----------------------------------------------------------------------------------------------------------------------------------------------VL---------------------RL-------------------L----------------------------------------------------------------------------LLS----TVLST----------------------------------------PATLNP----------------PRLVN--------------------------------------------------------------------------------KNLF-----------------------------------------------------------------------------------------EG-------------------------------------------------------------------------------------------------------------------------------------------------S-R-CRME--------------------------------------------------------------------------------NGR-------------------------------------------GE-GVCRK------MV--DCP---------------------SRMQEVR-----EGLY-------------------SGPAGRC--------------------GFTRFDEIVCCGD-----------------------------------------------------------------------------------------------------------------------GAGRKS--------------------------------------------------------------------SVRG-ARAKMAC---------------------EGFK---KK-V---------------------------------------------------GKL----E-------------------------------FPF-----Y----TV----VFN-----GERAK----SGE-FPYMAALGFPAQ-PDDE-----------LQFDGIKYIC------GGTLISEKHVLTAAHCVN-N-----IQ-G----F---V-P-----VE----------------VMLGTITLGGKR---------------KPETQRIPISNIIIHP--RYK----R---------SAN--YDDVAILELGNP-V-NISY------MVFPTCLTTE---PPTDKGKDSERKA--NLIILGWGAI-DL----D-------------G-T------TST--SLLKAENLQFVGKAECSKS-YENI-----Q-AQ-IPNG-LD-DGMICVG--DPN-------STRRADT---CWGDSGGPLLVT-DVQ--------KFPQVVGVTSF-GQ--A-CGG----KTPGVYASVYKYLE-WIEDQVWSNVV----------------------------------------------------------------------------------------------------------------
Atro292aSN -----------------------------------------------------------------------------------------------------------------MA----------EF-----------------------------------------------------------------------------------------------------------------NLKHFL-V---------------------------------------------------------------LF---------------------YL----------------T--T----------------------------------------------------------------------------F----------------------------------------------------------------------------------------------------------------------NSKNLI-------------------------------------------------------------------------------------------------------------------------------KANDSWLW-----------PNEVNSKMYKPPTPQ-SQKP----VSFLEE-----GLTL-------------------RQERP----GIIYQ--------------------------------------------------------D-S-------------------------P-LLISTHS------------------------------------------------------------------------------QQMR-RNSS------------------------------------------------VWERLKTDSDK-------------------------PG--FGKGTT--------------------AGFGSTKNLGFR-------------TK-KK--------------------------------------------------------------------------------------------------------------------------------------KHPTHINKD---------WSF-PEE--T--------------LKR---KSELKC---------------------ADYN---KA-IEGKDVWILP---LVG-ISP--T------PIS--T-RNTGRI-KC-------KS--------------------------------------LR-----N----PL----IIG-----GVVSQ----PGE-FSHMAALGWLTP-EN-----------------EASFLC------GGSLISDRWVITAAHCTH-G-----PS-G----S-----P-----KV----------------VRLGARRLGDKT--A---------------GKLIGVEEIVRHP--SYN----P---------PAI--YADLALLKLDQD-I-KLGS------DIRPACLYTE----------FDTTPL--QAWATGWGVT-GL----G-------------E-E------QSD--ELLKA-RLDVVDNVDCAMK-LNR------S-AA-IPRG-VV-PSMLCAG--DLS-------GDWRSDT---CQGDSGGPLQII-HPRHK------CLHQIIGITSF-GR--L-CAL---RNSPGVYTRISHYID-WIEKIVWPNNTG---------------------------------------------------------------------------------------------------------------
Atro304aSN -----------------------------------------------------------------------------------------------------------------MN-----------MAL-------------------------------------VSIT------------------------------------------------------------------------NCCI-V---------------------------------------------------------------LM---------------------TV----------SN-------L----------------------------------------------------------------------------V---------------------------------------------------------------------------DITISK--------------------------------PDYVVLEENSY--------------------------------------P---------------------------------------------------------------------------------------EHGVLY---GANDREQLTWYSYDIIMNGN--------SRPA---NSFWSS--------------------------------------------------------------------------------------------------S-N--------R-----------YVEIKP------------------------------------------------------TEQAQENS------------------W----------GQYAEVKTTEKPSNNP-WIVHK------WEE-NKK-----------------TTKREQIREVE-------------------------P-----TSLI--------------------SNIGNIPIVPAN-------------RN-NNEN----------------------------------------------------------------------------------------------------KDSTEF-------------------------------------------GSYS-ETR--E--------------LSR---LSETKC---------------------EEYG---RA-V-GRKIWALA---LVG-TRP--Q----GVPLS--A-GN---G-RC-------EG--------------------------------------LH-----T----PL----IVG-----GTKAQ----QGE-FPHMAALGWFND-NN-----------------GIQYFC------GGTLISEHWVVTAAHCTH-G-----RL-G----S-----P-----SV----------------VRLGSHDLADKA--L---------------GEVIEIKRIIKHN--SYK----P---------PAL--YADIALLELKKD-V-KFTD------NIRPACLYQE----------YDAAPA--QALATGWGIT-DI----G-------------E-D------RSE--LLLKA-RLDILDNVRCALQ-HNR------S-AA-VPRG-VV-PSMICAG--DVS-------GGWHSDT---CQGDSGGPLQII-HPEIT------CLYQVVGITSF-GK--L-CAL---RNSPGVYTRISHYLD-WIEKIVWPAGK----------------------------------------------------------------------------------------------------------------
Atro304bPE -----------------------------------------------------------------------------------------------------------------MG---------VLVQQI------------------------------------FGIC---------F-------------------------------------------------------------------V---------------------------------------------------------------LC---------------------TF-------------------I----------------------------------------------------------------------------FSC---IPTFP----------------------------------------------------------------IYED--------------------------------------------------------------------------------SQLY--------------------------------G-------------------------------------------------------EEG-------------------------------------------------------------------------------------------------------------------------------------------------S-R-CELA--------------------------------------------------------------------------------HGN--------------------------------------------GYGICAK------LI--ECP---------------------SKMRELH-----QGEY--------------------NIADRC--------------------GFSDFNEIVCCDS------------V----------------------------------------------------------------------------------------------------------NITDREKL------------------------TTP---------------------------------------DER---RAEAAC---------------------QEYS---NE-I---------------------------------------------------SAT----E-------------------------------RTV-----S----FH----ILG-----GVNAK----RNE-FPFMAALGFQAP-AEEE------------VPGGIKYTC------GGTLISRQHVLTAAHCVS-N-----VD-E----R---V-P-----VE----------------VRLGSTDLTNAD----------------EDTQRVAVLSVIPHP--NYK----R---------SRN--YNDIAIIKLKEP-V-RMTN------SVQPACLMTR---SLN--DVDSSVNQ--TVVVLGWGVT-DF----E-------------G-S------ETT--QLKKAAGLNLVELEDCSRS-YKPS-------TR-LPNS-ID-ETMICAI--DPN-------TTRRADT---CWGDSGGPLLIS-AGSS---------STVAGVTAF-GQ--A-CGG----TTPSVYTSVLDYLS-WIEGHVWPDTKSKRSDTES--------------------------------------------------------------------------------------------------------
Atro311aPC ----------------------------------ATFSET----------------------------------------------------------------------LGALN---------------------------------------------------TVG--------------------------------------------------------------------------NYI-V---------------------------------------------------------------NM---------------------TR-------------------G-------------------------------------VESSDN--------PPKE----LPS-------------ALYT--------------------------------------------------------------------------IS-------------------------------------KNILGRN----------------------------------VTDSIA--PLVRGVT-------------MPTRLGSSS-------------------------------------------------------------------------------------------TTHLEQSN--EELVNK--------------------------------------------------------------------------------------------DSSANPS-E-CTT---------------------A-----------------------------------------------------------DGA--------------------------------------------A-GKCQD------LS--NCP---------------------QLLLDLN--K-----------LR---------------QSLC--------------------FKSLFVPGVCCP-------------LG---------NGEKPSTGSTI--YPATETTSR----------PLRP---SYQRPTR-----------P-STPRPIPLLPV--------------APT---------------------------NT-------------------DG-------------TSV--S-TTSSN------TTSLE-----ITD----------------------TI-----D--------------------NN--L------IQD--D------D-EC-------GV-----R------------------------N-------AG-----K----YR----VVG-----GEEAL----PGR-WPWMAAIFLHGS-------------------RRTEFWC------GGSLVGPRHILTAAHCTR-D-----QR-Q----R-----PFAARQFT----------------VRLGDIDLERDD--E------------PSSPETYAVKEIRAHP--KFS----R---------VGF--YNDIAILELNKA-V-RKTP------YITPLCLPPA---R-L--RGEPFAGA--RPTVVGWGTT-YY----G-------------G-K------EST--VQRQA-VLPVWRNEDCNAA-Y--------------FQP-IT-SNFLCAG--Y---------SQGGKDA---CQGDSGGPLMLR--A--E------GRWMQVGIVSF-GN--K-CGE---PGYPGVYTRVTEYSD-WIKNNIY--------------------------------------------------------------------------------------------------------------------
Atro319aPC -----------------------------------------------------------------------------------------------------------------MF---------QADKYR-------------------------------PLKIELVT--------------------------------------------------------------------------LPF-V---------------------------------------------------------------VL---------------------TV-------------------L--------------------------------------------------------------------------------------------------------------------------------------------------------ANS-------------------------------------HPLEAKDRDQ-----------------------------------II-NPKG----------------LASLE---------------------------------------------------------------WGTRL--------------------QG-LENLQQLPEDLEI--PQLRGK--------------------------------------------------------------------------------RLT---PAADEQKFSKSYQ-A-CAA---------------------P-----------------------------------------------------------GDK--------------------------------------------N-GHCRH------LT--ACV-------------------LEEFRTDIV--R-----------FM---------------DYFC--------------------VIEQTYVGVCCP-------------DR-AEILRTN-------------------------------------------FSNR-----------EDTVAGPLPAIATD--------------------------ESEK--------------------------------------------------------ESKNS---------------TSEA----------------------TR-----S--------------------AG--E------PRG--P------R-GC-------GV-----S------------------------T-------KS-----R----MR----IVG-----GRPAD----PQE-WPWIAALLREH----------------------STHYC------GGVLVTDRHVLTAAHCVY-Q-----YK-T----R-----E-----IK----------------VRLGEYDFRQSD--E-------------TRALDFRVSEIRQHL--GFD----P---------ATY--EHDIAVIKIHRP-T-PFNN------YVWPICLPP---------VGLTFENK--SAIVTGWGTQ-YF----G-------------G-P------ASA--VLMEV-AVPIWPQKKCVRS-F--------------NQR-IP-ETSMCAA--A---------YDGGRDS---CQGDSGGPLLHQ-LG--N------GRWVNVGIVSW-GI--R-CGE---PGHPGIYTRVNSYLD-WIFANAIF-------------------------------------------------------------------------------------------------------------------
Atro948a34 -----------------------------------------------------------------------------------------------------------------MT-------------------------------------------------------------------------------------------------------------------------------KFYL-A---------------------------------------------------------------LA---------------------AL-------------------A----------------------------------------------------------------------------V------ALP------------------------------------------------------------------TPI----------------------------------------FAID-A-----------------------------NCDYYQVIQ-----------------------------------------------------------------------------------------PGVKYY-----------------------------VFNSE-----YPNR----------------------------------------YTSA------------------------------------------------------R-S-CRWYARS-----------------P-----------------------------------------------------------TKV--------------------------------------------K-LTCSVFSLPA-SS--NCV-------------------RDRVAISPS--GDLQLAD-A--------------------HNYCGTGTFSITSDNHDMNIVFTSLFGTAGGRFYCT-------------L-------------------------------------------------------------------------------------------------------------------------------------------------------------------------------------------EATT-----------------------------V------------------------------------N-PT---C-NC-------GW-----K------------------------K--------------Q----TR----IVG-----GVRAG----VNE-FPMVAALIDLS---------------------NRLLFC------GSTIISEKYVLTAAHCLF-R-----QQ-A----G-----N-----IA----------------VLVGDHDTSTGA--D------------TSASSIHQASNIIIHP--AYN----S---------ETQ--ANDVGIVTVVDT-I-VFTM------EVGPACLPFR---F----ADTDFTGS--IVDVLGWGTL-EF----A-------------G-P------TSN--VLQKV-KLNITSLTSCRRS-FP---------------E-VT-TNQVCT---Y---------T-RGKDA---CQFDSGGALLWQ-NPN-T------MRLVGIGVVSY-GL--I-CAD----TTPGVNTRVGAYMN-WILSVTPGADYCRVE------------------------------------------------------------------------------------------------------------
Atro950aSN -----------------------------------------------------------------------------------------------------------------MR----------------------------------------------PI---LNT------------------------------------------------------------------------------V--------------------------------------------------------------STF----------------------L------------------LI----------------------------------------------------------------------------L----------------------------------------------------------------------------------------------------------------------------------------------------------------------------------------------------------------------------------------------------------------------------------------------------------------------------------------------------------------------------------------------------------------------------------------------------------------------------------------------------------------------------------------------------------------------RCS-----------------------------------------------------------------------------------------------------------------------------------------------------------------------------------------------------------------------------------------------------------------------------GVL--G--------------AGE---KSKEKC---------------------KEYA---NY-V-YADE-TAP---VLR-MNA--G------TNS--I------S-HC-------GI--------------------------------------VE-----V----PL----IIG-----GTKAV----RKE-FPHMTLIGFGNS-DE-----------------DVSWQC------GGSLISESFVLTAAHCLD-S-----RD-K----G---P-A-----FK----------------VRAGLINQKTPG--E--------------EMQERIVAERIKHP--NYQ----P---------PSR--YHDIALLKLYEP-F-DLNA------DVRPACLHVE----------KDIPGT--KSIASGFGKT-AY----D-------------E-A-----DGSD--DLMKV-QLTYISEEVCKDT-FKTDFG---G-RQ-MPDG-LI-PSLICAG--E---------MGGGKDT---CQGDSGGPIQRV-LEDPY------CMYSIVGITSF-GK--F-CGF---KNSPAIYSRVSSYVD-WIEGIVWP-------------------------------------------------------------------------------------------------------------------
Atro950bVP -----------------------------------------------------------------------------------------------------------------MI----------------------------------------------------------------------------------------------------------------------------------L-P---------------------------------------------------------------VL----------------------F-------------------I----------------------------------------------------------------------------L------Y---------------------------------------------------------------------FAT-------------------------------------LADSA----------------------------------------Y-----------------------------------------------------------------------------------------EG-------------------------------------------------------------------------------------------------------------------------------------------------E-S-CSLT--------------------------------------------------------------------------------DGS--------------------------------------------T-GICAL------LN--NCQ---------------------PVLQELM-----AGNA----------------P-----DKLC--------------------GYAGFEPIVCCP-------------TS--R-------------------------------------------------PTT--------------------------------------------------TSTRRP-T---------ITET-------------------------------P-TGD--G--------------RGA---IARQKC---------------------AEYA---TY-V-YALV-YPP---VLT-IHR--E------KVN--V------S-QC-------GF--------------------------------------KI-----Q----KL----VTG-----GKKAE----RTE-FPHMAAVGYNLD-TA-----------------GIGWYC------GGTLISEKFVLTAAHCTY-S-----TM-W----G---D-A-----SW----------------VRVGDLNLERTD--D------------RAMPVDRRIIERIRHP--QYR----L---------PSQ--YHDIALLRLESR-V-TFNA------WIRPACLHTA---------PVTGTR---SAIATGWGRV-DW----A-------------D-D-----EGSM--DLLKV-TLPLVSQESCNRS-YTSGTV---D-NK-LPNG-IVGQTQLCAG-------------ELGKDT---CQGDSGGPLVIYSNKEYY------CMYDVIGVTSL-GR--L-CGS----TIPGVYTKVYHYVS-WIESVVWPSG-----------------------------------------------------------------------------------------------------------------
Atro950cSN -----------------------------------------------------------------------------------------------------------------MI---------------------------------------------------LSY----------------------------------------------------------------------------I-Y---------------------------------------------------------------LL----------------------L-------------------F----------------------------------------------------------------------------A------T-------------------------------------------------------------------------------------------------------------LAKSA----------------------------------------------------------------------------------------------------------------------------------YG------------------------------------------------------------------------------------------------------------------------------------------------------------------------------------------------------------------------------------------------------------------------------------------GVTK-----------------------------------------------AGTA----------------------------------------------------------------------------------------------------------------------------------------------------------------------------------------------------TEA-------------------------------Q-NGD--G--------------RGA---IARQKC---------------------AEYA---RS-V-HSLV-TLP---TLT-SDQ--K------LAN--V------S-HC-------GI--------------------------------------TS-----E----PL----IVS-----SSVAR----RHE-FPHMAAVGFDKE-GG-----------------GIDWLC------GGTLVSEIWVLTAAHCVH-S-----PH-A----G---S-A-----SW----------------VRVGDLNLDSTT--D------------DASPEDRRVIERIKYP--RYK----L---------PVK--YHDIALLRLESR-V-PFNA------GIRPACLPSG---------PNSGSDN-VKAIATGWGTR-DW----G-------------E-T-----ERSS--ELKKI-TMPIVDYQSCNAS-WSTGST---S-RN-LPNG-VVDEWQICAG-------------DSVADT---CQGDGGSPLVVY-SKKEH------CMYDVIGIVSL-GK--L-CHG----GIPGLHTRVYYYIP-WIESVVWPQGS----------------------------------------------------------------------------------------------------------------
Atro962aVP -----------------------------------------------------------------------------------------------------------------MW-----N------------------------------------------------------------------------------------------------------------------------------C---------------------------------------------------------------FG---------------------GI-------------------LVL--------------------------------------------------------------------------------------------------------------------------------------------------------------------------------------------LLHSASSQ-----------------------------------------------------------------------------------------------------------------------------------D----------------------------------------------------------------------------------------------------------------------------------------------FGTI-T-CTT---------------------P-----------------------------------------------------------SGE--------------------------------------------D-GNCIS------IR--QCK---------------------PLLNLLL--S--QGNA-AGNFLR---------------SSVC--------------------GYDGFDPRVCCP-------------RD-SGDES---------------------------------------------------------------------------------------------------DKEN----------------------------------------------------------------------ELT----TQRQ-----------------------------TA-------------------AY--G------PLY--P------E-QC-------GY-----S------------------------N-------TT-----H----TR----VVN-----GLPAK----LGA-WPWIVALGYKSA-RV--------------G-NPPKWLC------GGTLVSSRHIVTAGHCVF-N-----RK------D-----L-----YI----------------ARLGDLDLISDD--D------------GANPVDIPIEKITLHP--AYD----S---------ARY--TNDIAVIRLERD-V-AFTP------TLHPICLPLT---DDI--RLKDFTRL--FPFIAGWGAV-YF----N-------------G-P------SSP--RLLEL-QIPVVEMETCKRA-FEEF----------KMTE-ID-DRVICAG--F---------ARGGKDA---CQGDSGGPLMYP-R---G------RNYFLIGVVSY-GY--K-CAE---PGFPGVYTRVTSFLD-FIQSNLV--------------------------------------------------------------------------------------------------------------------
Atro994aPC -----------------------------------------------------------------------------------------------------------------MR------------RYG----------------------------------LNVAFG---------------------------------------------------------------------T-------VGCIFFA---------------------------------------------------------VL---------------------CL-------------ADIS-RI-------------------------------------VEAQEDD-------------------------------SVVV------------------------------------------------------------------------EAADIS---------------------------------KSQDRLGRNIAWQ----------------------------------------------------------------------------------------------------------------------------TPGT-----------------------------------------------------------------------------------------------------------------------------------------AVDLRNGS-P-CLT---------------------S-----------------------------------------------------------RGE--------------------------------------------V-GRCAT------FR--ECY-------------------PYFKVPDLSA---FEGWI-------------------LGVYDTC----------------SYVDGNGHMTFGVCCSN----------PPIIPGFPGVTDP--------GNIPIPEEPQGELEDV--DKEHSRPQRP---SWPPPLP-----------THSPDNTIPPLPTHPPS-----VGYPPITPKPPF-STTKKPS-GTTW----------------------PTKQPG---------------WWPTTS--A-PAKPP-----STPAPV----TQIPQ------------------------------------------------GGG--G------GGS--H------A-VC-------GA-----K------------------------NG-----PQD-----Q----KR----IVG-----GHSTE----VGE-WPWMAALFNKG-----------------------QQFC------GGSLIDDTHILTAAHCVA-Q-----MS-S-WDVA-----G-----LT----------------VRLGDYNIRTST--E-------------VRHLERRVRRIVRHR--GFD----T---------RTL--YNDVAILTLDKP-V-PFTE------QIRPVCLPT---------GSQLYTGK--TATVIGWGSL-RE----S-------------G-P------QPA--VLQEV-SIPVWTNSECRSK-YGAA----------APGG-II-ESFLCAG-------------RAAMDS---CSGDSGGPLMVN-D----------GRWTQVGIVSW-GI--G-CGK---GQYPGVYTRVTHFLP-WINKNLKQ-------------------------------------------------------------------------------------------------------------------
Atro994bBi -----------------------------------------------------------------------------------------------------------------MD----------------------------------------------------------------Y----------------------------------------------------------HSCIFTGM-I---------------------------------------------------------------LI---------------------AL-------------ASVN--L------------------------------------------------------------------------------------------------------------------------------------------------------GNSLGE---------------------------------------SRQDNS-----------------------------LAQKSSEITPINLV-----------------------------------------------------------------------------------------------------------------------------------------------------------------------------------------------------------------------------------------N-CSSVA-------------------P-----------------------------------------------------------DSD----------------------------------------------YQCVK------IE--DCKT--------------------------------KGPR--------------------SSRKFC--------------------KWSGKATHMCCL-------------QTGDNSA-------------------------------------------------------------EKSAPRRYKRWGSYFD--------------------DDCDTPSRYIRVND--DWAFENEDY----------EEPW---------------------------------------------TKPKSYRSRFGHNNHDRRDHRHYHHYHDYK---DD-V-ETFNANDD-------FDY--S-----PERN--E------P-EC-------GVL----A-------------------------------TES-----R----GRIVAHAVG-----GSPAK---TAAS-SPWMVAIGEKTE-------------------NEILWFC------GGSLISQEIVLTAAHCVT-R-----RK-A----DF----------------------------ARVGELDLNSDM--D------------AAEPQDYEIESSVVHP--NYE----S---------PRH--YHDIAIVRLRTP-V-RYSE------FVRPICLPSN--------KRNLYANS--QVTLTGWGVV-EF----G-------------G-E------RSP--VLQEV-QIQTMSNAECNRR-YGDPETVRSNVAA-LPEG-II-SSQLCAG--D---------AYGGRDA---CQGDSGGPIVLK-EG---------RRRIVIGIVSS-GL--G-CGS---KIFPTIYTRTSHYID-WIRRFL---------------------------------------------------------------------------------------------------------------------
Bote557S4  -----------------------------------------------------------------------------------------------------------------MI-------------------------------------------------------------------------------------------------------------------------------QAAV-L---------------------------------------------------------------LF---------------------CW-------------------S----------------------------------------------------------------------------I------FSI------------------------------------------------------------------ELS----------------------------------------NAAN-S-----------------------------SCTYYHELT-----------------------------------------------------------------------------------------PGATYF-----------------------------IQNRE-----YPNF----------------------------------------YSRS------------------------------------------------------Q-S-CSWTIVS-----------------E-----------------------------------------------------------YKV--------------------------------------------D-LTCSTFELPW-SS--NCF-------------------QDKVAVQVN--S----ST-T--------------------HRYCGNGQFNIQSESNTMVVTLQSPIWSRGGRFACE-------------V-------------------------------------------------------------------------------------------------------------------------------------------------------------------------------------------RSVK-----------------------------R-------------------------------SQD--S-EN---C-EC-------GW-----K------------------------N--------------P----SR----IVG-----GNNTG----VNE-FPMMVGIVDFE---------------------RRVVFC------GGTIISTRYVLTAAHCVD-G-----RE-Y----Q-----K-----LG----------------ALVGDHDLRTGS--D------------TNATVLHRIIKIIIHP--NYG----Q---------RVD--QNDVAIIKTENE-I-KFTN------EVGPACLPFQ---H----SPDTFGGN--YVELLGWGTT-DY----G-------------G-P------TSD--ILQKV-TLSVLSYLQCSEN-YE---------------N-IT-SDQICT---Y---------A-ENKDS---CQMDSGGPVLWQ-NPT-T------RRLVLIGIIAR-GR--G-CAV-----VGGVNTRVGAYID-WIISATSDASYCIIE------------------------------------------------------------------------------------------------------------
Bote762SN  -----------------------------------------------------------------------------------------------------------------MC---------SIV---------------------------------------RSN----------------------------------------------------------------------------------------------------------------------------------------------AL---------------------FF-------------------L----------------------------------------------------------------------------LL------VLA----------------------------------------------------------------SAIK--------------------------------------------------------------------------------AELY-----------------------------------------------------------------------------------------EG-------------------------------------------------------------------------------------------------------------------------------------------------S-H-CTME--------------------------------------------------------------------------------QGN--------------------------------------------P-GVCRK------LP--DCP---------------------FRIQEVI-----EGRR------------------HTTSSGRC--------------------GFVKDIEIVCCP-------------I----------------------------------------------------------------------------------------------------------NITRKI--------------------------------------------------------------------SPR---PADVAC---------------------QEYN---EQ-S----------------------------------------------------------S------------------------QL-----YDL-----S----FH----IYG-----GVEAK----PGE-FPYAVALGYVNE-DSSE------------NSASITYEC------GGSLISIEHVLTAAHCVN-N-----IN-E----K---V-P-----VE----------------VRVGNESIVNIA----------------ANVQRIPISDIISHP--KYK----R---------SVN--YNDVAILKLKTK-V-LLSS------AVYPVCLQTQ---FLN--TLSMTPKM--SLIVIGWGAT-DF----S-----------SIE-P------NSI--NLRRTPALRLVDREECTKD-YVGF-------PK-LPNG-ID-DSMICAV--DTN-------LTRGADA---CLGDSGGPLLLF-SQQG---------VKVVGITAF-GQ--A-CGG----SKPGVYTAVYPYLD-WIEEQVWIRNDENNKAVPKAPSNKS------------------------EPVINLSFINP-------------IFNIT----------------YTSH-------------------------
Bote765VPb -----------------------------------------------------------------------------------------------------------------IL---------------------------------------------------FAC----------------------------------------------------------------------------L-A---------------------------------------------------------------LI---------------------VL-------------------LHP--------------------------------------------------------------------------------------------------------------------------------------------------------------------------------------------SVEAGRTK-----------------------------------------------------------------------------------------------------------------------------------------------------------------------------------------------------------------------------------------------------------------------------------------------------------------------------------------------------------------------------------------------------------------------------------------------------------------------------------------------------------------------------------------------------------------------------------------------------------------------------------------------------------------------------------------------------------------------------------------------------------------------------------------AT-------------------SG--V------PLR--P------P-HC-------GF-----S------------------------N-------VT-----H----NR----IVG-----GKPAK----LGA-WPWMAALGYINC-NE--------------PDGEPYWAC------GGSLISARHVLTAGHCVE-------IF------G-----L-----YV----------------VRIGDLDLGRDD--D------------GAHPVQIEIEYILEHP--DYT----N---------GTH--NDDIAILKLKKN-V-PFSE------YIRPICLPID---QPL--RNNNFEGY--HPFVAGWGTV-KF----G-------------G-D------LSD--ELLEV-QVPVIGNTECKKR-YWPI----------DKQR-IT-TKVICAG-------------EKGKDA---CEADSGGPLMIP-Q---Q------FTYYQIGVLSS-GH--N-CGT---VRFPAVYTRVTSYFDDFILPVLQNY------------------------------------------------------------------------------------------------------------------
Bote765VPc -----------------------------------------------------------------------------------------------------------------ML---------------------------------------------------FAC----------------------------------------------------------------------------L-V---------------------------------------------------------------LI---------------------TL-------------------LHP--------------------------------------------------------------------------------------------------------------------------------------------------------------------------------------------LVHMVSAE---------------------------------------------------------------------------------------------------------------------------------------------------------------------------------------------------------------------------------------------------------------------------------------E-CTT---------------------P-----------------------------------------------------------NNQ--------------------------------------------T-DNCLN------MK--SCK---------------------PLQEIPQ--T--QDHT-ATNFLR---------------QSLC--------------------RYEGHDPIVCCP-------------ND-PN--------------------------------------------------------------------------------------------------------------------------------------------------------------------------------KEK----RGIL----------------------------IETV-----------------YKY--V------PLR---------P-YC-------GF-----S------------------------N-------AA-----H----TR----VVD-----DKPAK----LGA-WPWMVALGFRNY-TN--------------PEAGPEWHC------GGSLISTRHILTAAHCAI-------RS------D-----L-----YV----------------VRIADLNLKRDD--D------------GAHPIQMGFESKLIHP--NYI----S---------GQH--SHDIAILKLERD-V-PFSD------YIRPICLPIE---ESL--RNNNFVGY--NAFVAGWGRL-EF----D-------------G-P------YSD--VLMEI-QVPVLSTAECQQV-YAG----------------VS-DKVICAG--Y---------AEGGKDA---CTGDSGVPLMIP-Q---I------FTFYEIGVVSY-GY--F-CGL---PGYPGVYTRVTSYLDSFILPALK--------------------------------------------------------------------------------------------------------------------
Bote765VSa -----------------------------------------------------------------------------------------------------------------ML---------------------------------------------------FAC----------------------------------------------------------------------------L-A---------------------------------------------------------------LI---------------------AF-------------------LHP--------------------------------------------------------------------------------------------------------------------------------------------------------------------------------------------LVHVASAQ---------------------------------------------------------------------------------------------------------------------------------------------------------------------------------------------------------------------------------------------------------------------------------------E-CTT---------------------P-----------------------------------------------------------DNK--------------------------------------------A-GKCLG------IR--GCK---------------------PLLEMLQ--T--QGHA-AADFLR---------------QSVC--------------------KYENNNPIVCCP-------------NE-ES--------------------------------------------------------------------------------------------------------------------------------------------------------------------------------RED----RGIL----------------------------V---------------------EY--E------PLR--P------P-HC-------GF-----S------------------------N-------VS-----H----TR----VVG-----GNPAV----LGA-WPWIAALGFRYP-RN--------------PDLEPLWKC------GGSLISSRHVLTAAHCAE-------IN------E-----L-----YV----------------VRIGDLNLVRND--D------------GAHPVQIEIESKIIHP--DYI----S---------GVT--KHDIAILKLVEE-V-PFSE------YVYPICLPVE---DNL--RNNNFERY--YPFVAGWGSL-AH----H-------------G-P------GSD--DLMEV-QVPVISNTECKNS-YARF----------AAAH-VT-DTVLCAG--Y---------TQGGKDA---CQGDSGGPLMLP-K---K------FTFYQIGVVSY-GH--K-CAA---AGYPGVYTRVTSYLDDFILPAMQ--------------------------------------------------------------------------------------------------------------------
Bote765d  -----------------------------------------------------------------------------------------------------------------IL---------------------------------------------------FAC----------------------------------------------------------------------------L-A---------------------------------------------------------------LI---------------------VL-------------------LHA--------------------------------------------------------------------------------------------------------------------------------------------------------------------------------------------SVQAGRTK-----------------------------------------------------------------------------------------------------------------------------------------------------------------------------------------------------------------------------------------------------------------------------------------------------------------------------------------------------------------------------------------------------------------------------------------------------------------------------------------------------------------------------------------------------------------------------------------------------------------------------------------------------------------------------------------------------------------------------------------------------------------------------------------AT-------------------SN--V------PLR--P------P-HC-------GF-----S------------------------N-------VT-----H----TR----VVG-----GRPAK----LGA-WPWIAAVGFRNC-SN--------------PHWVTQWLC------GGTLISTRHVLTAAHCAD-------DD------D-----L-----YV----------------VRIGDLNLKRDD--D------------GAHPIQIEVDSKLIHP--DYS----S---------ESN--NNDIAILKLKED-V-PFSE------YIYPICLPIE---KSL--RNKNFVGY--NPFIAGWGAL-RF----D-------------E-P------YTN--ALMEL-QLPVVTNAVCEKA-YEEF----------DVT--IT-NKEICAG-GD---------PRGGKDA---CGADSGGPLMIP-Q---Q------FTYYQIGVVSS-GH--N-CGV---PDYPGIYSRVTSYLDDFIIPVLQNY------------------------------------------------------------------------------------------------------------------
Bote765e  -----------------------------------------------------------------------------------------------------------------IL---------------------------------------------------FAC----------------------------------------------------------------------------F-V---------------------------------------------------------------LI---------------------RL-------------------LDP--------------------------------------------------------------------------------------------------------------------------------------------------------------------------------------------LVHTVSAQ---------------------------------------------------------------------------------------------------------------------------------------------------------------------------------------------------------------------------------------------------------------------------------------E-CIT---------------------P-----------------------------------------------------------DNQ--------------------------------------------E-GTCLH------FR--RCQ---------------------PLQEIQQ--T--QDHA-AADFFR---------------QSLC--------------------PSNDNDQIYCCP-------------NN-PN--------------------------------------------------------------------------------------------------------------------------------------------------------------------------------KQK----RGLLIS--------------------------IETK-----------------YKY--R------ALR--P------P-YC-------GF-----S------------------------N-------AT-----H----TR----VVG-----GKPAK----LGA-WPWIVALGFHNY-TH--------------PWKDPQWHC------GGSLISARHVLTAAHCAI-------LN------S-----L-----YV----------------VRIGDLNLKRDD--D------------GAHPIQMGFESKLIHP--NYI----D---------GQH--PHDIAILKLERD-V-PFSE------YIRPICLPLE---ESL--RNNNFEGY--HPFVAGWGRL-EF----D-------------G-P------YSD--VLMEV-QVPVVRNAECKTA-YSNF----------RNAP-IT-DGMICAG--Y---------AQGGKDA---CTGDSGGPLTIP-R---R------FTYYQIGIVSF-GY--N-CAI---PMYPGVYTRVTPYLDSFILPALE--------------------------------------------------------------------------------------------------------------------
Bote765f  -----------------------------------------------------------------------------------------------------------------ML---------------------------------------------------YLC----------------------------------------------------------------------------L-A---------------------------------------------------------------LI---------------------AL-------------------LHA--------------------------------------------------------------------------------------------------------------------------------------------------------------------------------------------LVHEVSAE-----------------------------------------------------------------------------------------------------------------------------------------------------------------------------------------------------------------------------------------------------------------------------------------------------------------------------------------------------------------------------------------------------------------------------------------------------------------------------------------------------------------------------------------------------------------------------------------------------------------------------------------------------------------------------------------------------------------------------------------------------------------------------------------AT-------------------SY--G------PLR--P------P-HC-------GF-----S------------------------N-------VT-----H----NR----IVG-----GKPAK----LGA-WPWMVALGFRNY-TN--------------PEAGPEWHC------GGSLISARHVLTAAHCAI-------HN------D-----L-----YV----------------VRIADLNLKRDD--D------------GAHPIQMGFESKLIHP--NYI----S---------GQY--SHDIAILKLERD-V-PFSD------YIRPICLPIE---ESL--RNNNFVGY--NAFVAGWGRL-EF----D-------------G-P------YSD--VLMEV-QVPVLSTAECQQA-YPG----------------VS-DKVICAG--Y---------AEGGKDA---CTGDSGGPLMIP-Q---N------FTFYEIGIVSF-GY--L-CGL---PGYPGVYTRVTSYLDSFILPALK--------------------------------------------------------------------------------------------------------------------
Bote765g  -----------------------------------------------------------------------------------------------------------------ML---------------------------------------------------YLC----------------------------------------------------------------------------L-A---------------------------------------------------------------LI---------------------VL-------------------LHA--------------------------------------------------------------------------------------------------------------------------------------------------------------------------------------------LVHEASVE-----------------------------------------------------------------------------------------------------------------------------------------------------------------------------------------------------------------------------------------------------------------------------------------------------------------------------------------------------------------------------------------------------------------------------------------------------------------------------------------------------------------------------------------------------------------------------------------------------------------------------------------------------------------------------------------------------------------------------------------------------------------------------------------AT-------------------SY--G------PLR--P------P-HC-------GF-----S------------------------N-------IT-----H----AR----VVG-----GKPAK----LGA-WPWMVALGFRTS-RR--------------PKNDPDWKC------GGSLISARHVLTAAHCAI-------HR------S-----L-----YV----------------VRIADLNLKRDD--D------------GAHPIQMGLESKLIHP--NYT----F---------LEH--HDDIAILKLERD-V-PFSD------YIRPICLPIE---ESL--RNNNFMGY--NPFVAGWGRL-KY----N-------------G-P------RSD--VLMEV-QVPVVSNAVCQKA-YSD----------------AS-DTVICAG--Y---------TEGGKDS---CQGDSGGPLMIP-Q---N------FTFYEIGVVSY-GH--E-CAL---PRYPGVYTRVTSYLDSFILPALK--------------------------------------------------------------------------------------------------------------------
Bote776SNb -----------------------------------------------------------------------------------------------------------------MR---------------------------LSTR--------------------TSI----------------------------------------------------------------------------I-F---------------------------------------------------------------FS----------------------V-------------------L----------------------------------------------------------------------------L------C--------------------------------------------------------------------GILI-------------------------------------SCNAQ----------------------------------------Y-----------------------------------------------------------------------------------------EG-------------------------------------------------------------------------------------------------------------------------------------------------D-S-CTI---------------------------------------------------------------------------------DGT--------------------------------------------P-GICIA------LSPANCP---------------------SVYQDLL-----KGKS----------------P-----SSLC--------------------GYKNFDPIVCCP-------------KN--T-------------------------------------------------PTT-----------TSP------------------------NTI---------TNTIKNTT---------PTTA-----------------------------DRG-SVV--T--------------KGA---KAKAMC---------------------EKYA---KS-V-YQLV-PSP---ALI-IDR--P------LIN--I------S-VC-------AI--------------------------------------KT-----R----KL----IIG-----GTKAE----PKE-FPHMAAIGYDTE--N-----------------GIDWQC------GGTLISERFVLTAAHCTY-S-----IN-G----G---R-A-----RW----------------VRLGDLNLENTD--D------------DARPQNYLIIERIKHN--KYQ----S---------RFA--YHDIALLKLEKD-V-EFNA------WIRPSCLPYS--------LPDIGTDG--KATASGWGTV-DF----F-------------E-D------PSK--DLLKV-TINLVTQPVCNRS-FVH------E-SK-FIRG-IVDEWQICAG-------------EVGKDT---CQGDSGGPLVIF-NNDYD------CMYSVVGITSI-GK--P-CGL----SDPGVYTRVYHYIS-WIESNVWPDS-----------------------------------------------------------------------------------------------------------------
Bote776TAa -----------------------------------------------------------------------------------------------------------------MT-----------LQ--------------------------------------FNI----------------------------------------------------------------------------F-P---------------------------------------------------------------IC----------------------L-------------------I----------------------------------------------------------------------------F---------------------------------------------------------------------------SIALIV-------------------------------------SSKTAG------------------------------------------------------------------------------------------------------------------------------------------NLNEKEFEPWRLRDNIH--------NNP------FLH------NSGN-----------------SEM-----------YK--------------------------------------------------------K-N-------------------------P-FLSNISM--------------------------FSVSSNGN--ELNKTP--------VNNKPL-----------------------------EVSVISI-----------------------------------------------------------------------------------------------------------------------VF-------------PI-ND-------------------------------------------------SYH-----------ST--------------------------SM----------QNKRV-----------SM-D-----------KIPS-I-------------TS-PYT--D--------------SKS---KSELKC---------------------EEYG---RQ-I-LGTTNALS---LVG-TNP--E------VIT--I-TN---Q-KC--------K--------------------------------------TT-----N----HL----VVG-----GIDAS----PGE-FPHMIALGIKAL-DG-----------------SFIFSC------GGTLIAPEWVLTAAHCTY-G-----PR------S-----P-----TN----------------ARIGISNLRNNQ--Q---------------GITTTINRIIRHP--SYK----P---------PAM--YADIALVKLSTA-V-TFNN------EIRPACLYQP----------YDTVPM--QAWISGWGVT-EF----D-------------A-E-----EESD--QLQKA-LLNIVDNINCAIK-YNQS----TS-IA-IPYG-IM-PSMICAG--DTL-------SGWNKDT---CQGDSGGPLQIP-HSRNE------CLFQVLGITSF-GQ--G-CAI---VNTPGVYTRVSHYLN-WIEDIVWP-------------------------------------------------------------------------------------------------------------------
Bovo046S4a -----------------------------------------------------------------------------------------------------------------MI-------------------------------------------------------------------------------------------------------------------------------QAAV-L---------------------------------------------------------------LF---------------------CW-------------------S----------------------------------------------------------------------------I------FSI------------------------------------------------------------------ELS----------------------------------------NAAN-S-----------------------------NCTYYHELT-----------------------------------------------------------------------------------------PGSIYF-----------------------------IQNRE-----YPNF----------------------------------------YSRS------------------------------------------------------Q-S-CSWTIVS-----------------E-----------------------------------------------------------YKV--------------------------------------------D-LTCSTFELPW-SS--NCF-------------------QDKVAVQVN--S----ST-T--------------------HRYCGNGKFNIQSESNTMVVTLQSPVWSRGGRFACE-------------V-------------------------------------------------------------------------------------------------------------------------------------------------------------------------------------------RSVK-----------------------------R-------------------------------PQD--F-ED---C-EC-------GW-----R------------------------N--------------P----SR----IVG-----GNDTG----VNE-FPMMVGIVDFK---------------------RRVVFC------GGTIISKRYVLTAGHCVF-E-----RD-Y----Q-----D-----LG----------------ALVGDHDLRTGS--D------------TNATVLHRIIKIVIHP--NYA----Q---------RDD--QNDVAVVKTENE-I-KFTN------EVGPACLPFQ---H----SSDTFGGN--YVELLGWGTT-DY----G-------------G-P------TSD--ILQKV-TLSVLTYLQCSRN-Y----------------N-VT-TDQICT---Y---------A-ENKDS---CQMDSGGPVLWQ-NPT-T------RRLVLIGIIAK-GR--S-CAV-----VGGVNTRVGAYID-WIISATSDASYCIIE------------------------------------------------------------------------------------------------------------
Bovo046VBb --------------------------------------------------------------------------------------------------------------------------------------------------------------------------------------------------------------------------------------------------------------------------------------------------------------------------------------------------------------------SG--------------------------------------------------------------------------------------------------------------------------------------------------------------------------------------------IGESAETR----------------------------------------------------------------------------------------------------------------------------------------------------------------------------------------------------------------------------------------------------------------------------------------------------------------------------------------------------------------------------------------------------------------------------------------------------------------------------------------------------------------------------------------------------------------------------------------------------------------------------------------------------------------------------------------------------------------------------------------------------------------------------------------ATT-------------------SD--V------PLR--P------P-HC-------GF-----S------------------------N-------VT-----H----TR----VVG-----GRPAK----LGA-WPWIAAVGFRNY-SN--------------PHWVTQWLC------AGTLISARHVLTAAHCAD-------ND------H-----L-----YV----------------VRIGDLNLKRDD--D------------GAHPIQIEVESKLIHT--DYS----A---------ESN--NNDIAILKLKDN-V-PFSE------YIHPICLPIE--IKSL--RNKNFVGY--NPFIAGWGAL-NF----S-------------E-S------YTK--ALMEL-QLLVVTNAVYEKG-F---------------------------------------------------------------------------------------------------------------------------------------------------------------------------------------------------------------------------------------------
Bovo046VBc -----------------------------------------------------------------------------------------------------------------VL---------------------------------------------------FAC----------------------------------------------------------------------------L-V---------------------------------------------------------------LI---------------------TL-------------------LHP--------------------------------------------------------------------------------------------------------------------------------------------------------------------------------------------LVHMVSGE---------------------------------------------------------------------------------------------------------------------------------------------------------------------------------------------------------------------------------------------------------------------------------------E-CTT---------------------P-----------------------------------------------------------NNQ--------------------------------------------T-GNCLN------IK--TCN---------------------PLQEILQ--T--QGHT-ATDFLR---------------QSLC--------------------RYEGHAPIVCCP-------------ND-PN--------------------------------------------------------------------------------------------------------------------------------------------------------------------------------KEK----RGIL----------------------------IETV-----------------YKY--V------PLR--P------P-YC-------GF-----S------------------------N-------GE-----H----TR----VVD-----GKPAK----LGA-WPWIAALGFHNP-QN--------------PDTEPEWKC------GGSLISARHVLTAAHCAI-------RS------D-----L-----YV----------------VRIGDLNLKRDD--D------------GAHPIQMGFESKLIHP--DYT----P---------NIH--NHDIAILRLVEE-V-PFSK------YIHPICLPIE---ESL--RNNDFVGY--NPLVAGWGAL-RY----R-------------G-P------RSD--VLMEV-QVPVVSNAECKTA-YSKF----------PNAP-IT-DGVICAG--Y---------AQGGKDA---CTGHSGGPLMIR-Q---Q------LTFYLIGAVSY-GH--A-CAV---AGYPGVYTRITSYLDNFILPALQ--------------------------------------------------------------------------------------------------------------------
Bovo130VPa ----------------------------------------------------N------------------------------------------------------------FFH--------------------------------------------------YKC----------------------------------------------------------------------------------------------------------------------------------------------FI------------------------------------------------------------------------------------------------------------------------------------------------------------------------------------------------------------------------------------------------------------------------------------------------------------------------------------------------------------------------------------------------------------------------------------------------------------------------------------------------------------------------------------------------------------------------------------------------------------------------------------------------------------------------------------------------------------------------------------------------------------------------------------------------------------------------------------------------------------------------------------------------------------------------------------------------------------------------------------------------------------------------------------------AT-------------------SD--V------PLR--P------P-HC-------GF-----S------------------------N-------VT-----H----TR----VVG-----GKPAK----LGA-WPWMVALGYPNY-TH--------------PDAGPVWDC------GGSLISARHVLTAGHRAD-------DE------D-----L-----YV----------------VRIADLNLKRDD--D------------GAHPIEMGLESILIHP--DYI----T---------GQP--FHDIAILKLERD-V-PFSE------YIHPICLPIE---ASL--ENNKFEGY--NPFVAGWGAL-NF----S-------------E-S------YTN--ALMEL-QLPVVTNAVCEKA-YEDF----------DIT--IT-NKEICAG-GD---------PRDGKDA---CGADSGGPLMIP-Q---Q------FTYYQIGVVSS-GH--E-CGV---PGYPGIYTRVTSYLDDFIIPVLQNY------------------------------------------------------------------------------------------------------------------
Bovo131SN  -----------------------------------------------------------------------------------------------------------------MR---------------------------LSAR--------------------TSI----------------------------------------------------------------------------I-F---------------------------------------------------------------FS----------------------V-------------------L----------------------------------------------------------------------------L------C---------------------------------------------------------------------CSI-------------------------------------SCNAQ----------------------------------------Y-----------------------------------------------------------------------------------------EG-------------------------------------------------------------------------------------------------------------------------------------------------D-S-CTI---------------------------------------------------------------------------------DGT--------------------------------------------P-GICIV------LSPANCP---------------------SVYQDLL-----KGKP----------------P-----SSLC--------------------GYKNFHPVVCCP-------------KN--T-------------------------------------------------PTT-----------TSP------------------------NTI---------TSTIKNTT---------PTTT-----------------------------DRG-SVV--T--------------KGA---KAKAMC---------------------EKYA---KS-V-YQLV-PSP---TLT-IDN--P------LIN--I------S-VC-------AI--------------------------------------KT-----R----KL----IVG-----GTKAE----PKE-FPHMAAIGFDTD--D-----------------GIDWQC------GGTLISERFVLTAAHCTY-S-----MY-G----G---R-A-----RW----------------VRLGDLNLERTD--D------------DARPQNYLIIERIKHP--KYQ----S---------RFA--YHDIALLKLEKD-V-EFNA------WIRPSCLPYS--------LPDIGTDG--KATASGWGRV-DF----L-------------E-D------PSK--DLLKV-TINLIAQPVCNRS-FVY------E-SK-FIRG-IMDEWQICAG-------------EVGKDT---CQGDSGGPLVIF-NNDYD------CMYSVIGITSI-GK--P-CGL----SDPGIYTRVYHYIS-WIESKVWPDS-----------------------------------------------------------------------------------------------------------------
Bovo555VB  -----------------------------------------------------------------------------------------------------------------ML---------------------------------------------------FRC----------------------------------------------------------------------------L-A---------------------------------------------------------------LI---------------------AF-------------------LHP--------------------------------------------------------------------------------------------------------------------------------------------------------------------------------------------LVHVASAQ---------------------------------------------------------------------------------------------------------------------------------------------------------------------------------------------------------------------------------------------------------------------------------------E-CTT---------------------P-----------------------------------------------------------NNQ--------------------------------------------T-GKCLG------IR--VCK---------------------PLLEMLQ--T--QGQA-AADFLR---------------RSVC--------------------KYENNNPIVCCP-------------NE-QS--------------------------------------------------------------------------------------------------------------------------------------------------------------------------------RED----RGIL----------------------------VEN-------------------EY--G------PLR--P------P-QC-------GF-----S------------------------N-------VS-----H----TR----VVG-----GKPAE----LGA-WPWIAALGFHYP-RN--------------PVLEPLWKC------GGSLISSRHVLTAAHCAE-------IN------E-----L-----YV----------------VRIGDLNLVRND--D------------GAHPVQIEIESKIIHP--DYI----S---------GVT--KHDIAILKLVEQ-V-QFSE------YVYPICLPVE---DNL--RNNNFERY--YPFIAGWGSV-GH----H-------------G-P------GSD--DLMEV-QVPVVSNTECKNS-YARF----------ATAH-VT-DNVLCAG--Y---------TQGGKDA---CQGDSGGPLMLP-K---K------FTFYQIGVVSY-GF--K-CAA---AGYPGVYTRVTSYLD-FILQAMQ--------------------------------------------------------------------------------------------------------------------
Bovo924SN  -----------------------------------------------------------------------------------------------------------------MC---------SIV---------------------------------------RSN----------------------------------------------------------------------------------------------------------------------------------------------AL---------------------FL-------------------L----------------------------------------------------------------------------LL------VLA----------------------------------------------------------------SVSK--------------------------------------------------------------------------------EELY-----------------------------------------------------------------------------------------EG-------------------------------------------------------------------------------------------------------------------------------------------------S-H-CTME--------------------------------------------------------------------------------QGN--------------------------------------------P-GVCRQ------LS--DCP---------------------FRMQEVI-----EGRR------------------HTTSSGRC--------------------GFVKDIEIVCCP-------------I----------------------------------------------------------------------------------------------------------NITRKI--------------------------------------------------------------------SPR---PADIAC---------------------QEYN---EQ-S----------------------------------------------------------S------------------------QL-----YDL-----S----FH----IYG-----GVEAK----PGE-FPYAVALGYVNK-DLSE------------NPAPITYEC------GGSLISIEHVLTAAHCVN-N-----IN-E----K---V-P-----VE----------------VRVGNESIVNIA----------------ANVQRIPISDIISHP--KYK----R---------SVN--YNDVAILKLKTK-V-LLSS------AVYPVCLQTQ---FLN--TLSMTPKM--SLIVIGWGAT-DF----S-----------SLE-S------NSI--NLRRTPALRLVDREECTKD-YVGF-------PK-LPNG-ID-DSMICAV--DTN-------LTRGADA---CLGDSGGPLLLF-SQQG---------VKVVGITAF-GQ--A-CGG----SKPGVYTAIYPYLD-WIEEQVWIRSNENNKAVVKAPSNKS------------------------EPVINLSFINP-------------IFNIT----------------YTSQ-------------------------
Bovo927TA  -----------------------------------------------------------------------------------------------------------------MT-----------LQ--------------------------------------FNI----------------------------------------------------------------------------F-T---------------------------------------------------------------IC----------------------L-------------------I----------------------------------------------------------------------------F---------------------------------------------------------------------------NIALIV-------------------------------------SSKTAE------------------------------------------------------------------------------------------------------------------------------------------NLNKNKFEPWRLSDNIY--------NNP------FLR------NSGN-----------------SEM-----------YK--------------------------------------------------------K-N-------------------------P-FLSNISM--------------------------LSVSYNGNSTELNKTP-------------------------------------------------------------------------------------------------------------------------------------------------------------------------VF-------------PM-ND-------------------------------------------------SYL-----------ST--------------------------SM----------QNKKV-----------SM-D-----------KIPS-I-------------TS-PYI--G--------------SKS---KSELKC---------------------EEYE---RQ-I-LGTTNALS---LVG-TNP--E------VIT--I-TN---Q-KC--------K--------------------------------------TT-----N----HL----VVG-----GIDAS----PGE-FPHMIALGIKAL-DG-----------------SFIFSC------GGTLIAPEWVLTAAHCTY-G-----PR------S-----P-----TN----------------ARIGMSNLRNNQ--Q---------------GITTKINRIVRHP--SYK----P---------PAM--YADIALLKLSTA-V-AFNN------EIRPACLYQR----------YDTVPM--QAWISGWGVT-EF----D-------------A-E-----EESD--KLQKA-LLNIVDNIDCAIK-YNES----IS-IA-IPYG-IM-PSMICAG--DTL-------SGWNKDT---CHGDSGGPLQIP-HPRNE------CLFQVLGITSF-GQ--G-CAI---VNTPGVYTRVSHYLN-WIEDIVWP-------------------------------------------------------------------------------------------------------------------
Bovo934d  -----------------------------------------------------------------------------------------------------------------IL---------------------------------------------------FAC----------------------------------------------------------------------------L-A---------------------------------------------------------------LI---------------------V--------------------LHP--------------------------------------------------------------------------------------------------------------------------------------------------------------------------------------------SVQAGRTK-----------------------------------------------------------------------------------------------------------------------------------------------------------------------------------------------------------------------------------------------------------------------------------------------------------------------------------------------------------------------------------------------------------------------------------------------------------------------------------------------------------------------------------------------------------------------------------------------------------------------------------------------------------------------------------------------------------------------------------------------------------------------------------------AT-------------------SN--V------PLR--P------P-HC-------GF-----S------------------------N-------VT-----H----TR----VVG-----GKPAK----LGA-WPWIAALGYIDC-ND--------------PDGEPFWGC------GGSLISARHVLTAAHCVE-------IF------G-----L-----YV----------------VRIGDLDLGRDD--D------------GAHPVQIEIEYVLEHP--NYT----N---------GTH--HDDIAILKLKKD-V-PFSE------YIRPICLPID---QPL--RNNNFEGF--HPFVAGWGAV-GY----G-------------G-N------LSD--ALLEV-QVPVISNTECKKG-YWPI----------DKQR-IT-TKVICAG-------------EKEKDA---CQGDSGGPLIIP-Q---Q------FTYYQIGILSS-GH--R-CGI---ARFPAVYTRVTSYFDDFILPVLQNY------------------------------------------------------------------------------------------------------------------
Bovo934e  -----------------------------------------------------------------------------------------------------------------ML---------------------------------------------------YLC----------------------------------------------------------------------------F-A---------------------------------------------------------------LI---------------------VL-------------------LHA--------------------------------------------------------------------------------------------------------------------------------------------------------------------------------------------LVHEAPVE-----------------------------------------------------------------------------------------------------------------------------------------------------------------------------------------------------------------------------------------------------------------------------------------------------------------------------------------------------------------------------------------------------------------------------------------------------------------------------------------------------------------------------------------------------------------------------------------------------------------------------------------------------------------------------------------------------------------------------------------------------------------------------------------AT-------------------SY--G------PLR--P------P-HC-------GF-----S------------------------N-------VT-----H----TR----VVG-----GKPAK----LGA-WPWMVALGYPNY-TH--------------PDAGPVWDC------GGSLISARHVLTAGHCAD-------DE------D-----L-----YV----------------VRIADLNLKRDD--D------------GAHPIEMGLESILIHP--DYI----T---------GQP--FHDIAILKLERD-V-PFSE------YIHPICLPIE---ASL--ENNKFEGY--NPFVAGWGKL-RY----R-------------G-P------RSD--VLMEV-QVPVVKNSECKKA-YPP-------------SW-IT-DSVLCAG--Y---------PKGGKDS---CTGDSGGPLIMP-R---Q------FTYYQIGIVSH-GH--E-CAL---PKFPGVYTRVTAYLDTFILPALK--------------------------------------------------------------------------------------------------------------------
Bovo991VBa -----------------------------------------------------------------------------------------------------------------VL---------------------------------------------------FAC----------------------------------------------------------------------------L-V---------------------------------------------------------------LI---------------------TL-------------------LHP--------------------------------------------------------------------------------------------------------------------------------------------------------------------------------------------LVHMVSGE---------------------------------------------------------------------------------------------------------------------------------------------------------------------------------------------------------------------------------------------------------------------------------------E-CTT---------------------P-----------------------------------------------------------NNQ--------------------------------------------T-GNCLN------IK--TCN---------------------PLQEILQ--T--QGHT-ATDFLR---------------QSLC--------------------RYEGHAPIVCCP-------------ND-PN--------------------------------------------------------------------------------------------------------------------------------------------------------------------------------KEK----RGIL----------------------------IETV-----------------YKY--V------PLR--P------P-YC-------GF-----S------------------------N-------GE-----H----TR----VVD-----GKPAK----LGA-WPWIAALGFHNP-QN--------------PDTEPEWKC------GGSLISARHVLTAAHCAI-------RS------D-----L-----YV----------------VRIGDLNLKRDD--D------------GAHPIQMGFESKLIHP--DYT----P---------NIH--NHDIAILRLVEE-V-PFSK------YIHPICLPIE---ESL--RNNDFVGY--NPLVAGWGAL-RY----R-------------G-P------RSD--VLMEV-QVPVVSNAECKTA-YSKF----------PNAP-IT-DGVICAG--Y---------AQGGKDA---CTGDSGGPLMIR-Q---Q------LTFYLIGAVSY-GH--A-CAV---AGYPGVYTRITSYLDNFILPALQ--------------------------------------------------------------------------------------------------------------------
Bovo991VPb ----------------------------------------------------------------------------------------------------------------------------------------------------------------------MKC----------------------------------------------------------------------------------------------------------------------------------------------FI------------------------------------------------------------------------------------------------------------------------------------------------------------------------------------------------------------------------------------------------------------------------------------------------------------------------------------------------------------------------------------------------------------------------------------------------------------------------------------------------------------------------------------------------------------------------------------------------------------------------------------------------------------------------------------------------------------------------------------------------------------------------------------------------------------------------------------------------------------------------------------------------------------------------------------------------------------------------------------------------------------------------------------------AT-------------------SD--V------PLR--P------P-HC-------GF-----S------------------------N-------VT-----H----TR----VVG-----GRPAK----LGA-WPWIAAVGFRNY-SN--------------PHWVTQWLC------AGTLISARHVLTAAHCAD-------ND------H-----L-----YV----------------VRIGDLNLKRDD--D------------GAHPIQIEVESKLIHT--DYS----A---------ESN--NNDIAILKLKDN-V-PFSE------YIHPICLPIE--IKSL--RNKNFVGY--NPFIAGWGAL-NF----S-------------E-S------YTK--ALMEL-QLLVVTNAVYEKA-YEDF----------DVT--IT-NKEICAG-GD---------PRDGKDA---CGADSGGPLMIP-Q---Q------FTYYQISVVSS-GH--E-CGV---PDYPGIYTRVTSYLNDFIIPVLQNY------------------------------------------------------------------------------------------------------------------
Bovo991c  FL--------------------------------------------------R--------------------IF--------------------------------------EL---------------------------------------------------YKC----------------------------------------------------------------------------F-I---------------------------------------------------------------L----------------------KL-------------------FDP-------------------------------------------------------------------------------------------------------------------------------------------------------------------------------------------------------------------------------------------------------------------------------------------------------------------------------------------------------------------------------------------------------------------------------------------------------------------------------------------E-CTT---------------------P-----------------------------------------------------------NNQ--------------------------------------------T-GNCLN------IK--TCN---------------------PLQEILQ--T--QGHT-ATDFLR---------------QSLC--------------------RYEGHAPIVCCP-------------ND-PN--------------------------------------------------------------------------------------------------------------------------------------------------------------------------------KEK----RGIL----------------------------IETV-----------------YKY--V------PLR--P------P-YC-------GF-----S------------------------N-------GE-----H----TR----VVD-----GKPAK----LGA-WPWIAALGFHNP-QN--------------PDTEPEWKC------GGSLISARHVLTAAHCAI-------RS------D-----L-----YV----------------VRIGDLNLKRDD--D------------GAHPIQMGFESKLIHP--DYT----P---------NIH--NHDIAILRLVEE-V-PFSK------YIHPICLPIE---ESL--RNNDFVGY--NPLVAGWGAL-RY----R-------------G-P------RSD--VLMEV-QVPVVSNAECKTA-YSKF----------PNAP-IT-DGVICAG--Y---------AQGGKDA---CTGDSGGPLMIR-Q---Q------LTFYLIGAVSY-GH--A-CAV---AGYPGVYTRITSYLDNFILPALQ--------------------------------------------------------------------------------------------------------------------
Bovo994PC  -----------------------------------------------------------------------------------------------------------------MN------------RRH----------------------------------RASSL-----------------------------------------------------------------------TTLLLLVIQTIVTI---------------------------------------------------------LL------------------ISGSIEANNPKSKSIVSESSFE-EV-------------------------------------QQGEEDD------------------------------NAVII------------------------------------------------------------------------DAASDTD-------------------------------VRLETRDGRGILW---------------------------------------------------------------------------------------------------------------------------------------------------------------------------------------------------------------------------------------------------------------------------NGVSNSD-S-CLT---------------------S-----------------------------------------------------------KGE--------------------------------------------V-GRCTS------FK--ECY-------------------PYFKIPDLSA---LDGWV-------------------LGVYDTC----------------SYVRDNRQTNFGICCSNI--------LPVVTPPSDNNEDP---------TIENAQEESTDKKDED-MTVKPRPQTP--GSWPPPIP-----------THPPDHTIPPLPTHPSF------ELPTFSTIKPV-LTSKKPSVATTW----------------------PTKKPA---------------WWPPST--S------------FVSTT----SEKPL------------------------------------------------GTI--S------NID--T------S-QC-------GA-----K------------------------NG-----NQD-----Q----ER----IVG-----GQNAV----PGE-WPWIAALFNGG-----------------------RQFC------GGSLIDDRHILTAAHCVA-N-----MN-S-WDVA-----R-----LT----------------VRLGDYNIKTNT--E-------------ISHIERRVKRVVRHR--GFN----A---------RTL--YNDIALLTLNEP-V-PFTK------EIRPICLPS---------GPQLYIGC--TATVIGWGSL-RE----S-------------G-P------QPA--ILQKV-SIPIWSNNECKLK-YGAA----------APGG-IV-DSFLCAG-------------RAAKDS---CSGDSGGPLMVN-D----------GRWTQVGIVSW-GI--G-CGK---GQYPGVYTRVTHFLP-WIQKNLK--------------------------------------------------------------------------------------------------------------------
Cafl214PCd -----------------------------------------------------------------------------------------------------------------MQ----------------------------------------------------TF-----------------------------------------------------------------------TNVYQF-V---------------------------------------------------------------LL---------------------SL-------------------L---------------------------------------------------------------------------CILQ------------------------------------------------------------------------CYRC-------------------------------------LPTDFKN-------------------------------------------------------------------------------------------------------------------------------------------------------------------ATENISH--PYFRGK--------------------------------------------------------------------------------RFIN--LGPGTLSKQKTHQ-A-CIA---------------------P-----------------------------------------------------------GNQ--------------------------------------------P-GHCKH------FS--GCV-------------------LEQFRLNFE--R-----------FM---------------DYMC--------------------IIEQTYIGVCCP-------------DS-IVTTRSD--------------------------------------------KTF-----------DDDLASVLPAIANL--------------------------DDDKEEW---------DENEN---------------------------------------EPSTDDKDAISRNNAT----LSDI----------------------KE-----A--------------------MR--K------SRR--P------R-GC-------GT-----T------------------------T-------KT-----K----IR----IAG-----GQPAD----PKE-WPWMAALLRQG----------------------AIQYC------GGVLITDRHVLTAAHCVY-R-----YK-P----R-----D-----IT----------------VRLGEYDFTKSD--E-------------TRALDFMVSEIRIHR--DFK----L---------TTY--ENDIAIIKINRP-T-TFNS------YIWPICLPP---------VQQSFENK--NAIVTGWGTQ-YY----G-------------G-P------TST--VLMEA-AVPVWPQERCVRS-F--------------TQR-IP-NSTLCAG--A---------YEGGRDA---CQGDSGGPLLHQ-LG--N------GRWVTIGIVSW-GI--R-CGE---PGFPGIYTRVSSYLD-WIFANAVF-------------------------------------------------------------------------------------------------------------------
Cafl214PEb -----------------------------------------------------------------------------------------------------------------MS-----------QS---------------MLI--------------------ASP----------------------------------------------------------------------------L-L---------------------------------------------------------------LL----------------------V-------------------L----------------------------------------------------------------------------V------S---------------------------------------------------------------------ILL-------------------------------------PTHGR----------------------------------------D-----------------------------------------------------------------------------------------IG-------------------------------------------------------------------------------------------------------------------------------------------------E-G-CNI---------------------------------------------------------------------------------DNS------------------------------------------REQ-GICKL------LR--DCS---------------------VVYQQLL-----GGKM----------------P-----QNIC--------------------GFSGFDPIVCCP-------------TE--V-------------------------------------------------RAT-----------TKP------------------------PQS---------TEIIQ-------------TEM-----------VRPLKL------------------N--G--------------RGS---LARAKC---------------------AEAA---EA-V-YGLE-LPP---IPI-PHR--K------PVN--V------S-RC-------AL--------------------------------------KS-----R----KL----IVG-----GVKAD----PKE-FPHMAAVGFTDPGSQ-----------------NIAWNC------GGSLISAKIVLTAAHCTW-N-----PN-W----G---N-A-----TW----------------VRVGDLNLAQTN--D------------DAMPQNIKIAERIKHP--EYK----G---------LSV--YNDIAILRLEKE-A-TYNA------WVRPACLPID--------LPDIGTDN--KAVASGWGLV-DW----S-------------D-D-----TGSD--NLLKV-TLKLVNHTTCNSS-ISDGST---S-AQ-LPLG-IVDESQICAG-------------EEGKDT---CQGDSGGPLAIF-NKDHD------CMYNIIGITSV-GR--L-CGS----FIPGVYTRVYNYIP-WIERAAWPEYFLNN-------------------------------------------------------------------------------------------------------------
Cafl214SNa -----------------------------------------------------------------------------------------------------------------MY--------------------------------------------------------------------------------------------------------------------------------EKFAI--------------------------------------------------------------VLF----------------------V------------------VI----------------------------------------------------------------------------L------------------------------------------------------------------------------------------------------------------------------------------------------------------------------------------------------------------------------------------------------------------------------------------------------------------------------------------------------------------------------------------------------------------------------------------------------------------------------------------------------------------------------------------------------------------------------------------------------------------------------------------------------------------------------------------------------------------------------------------------------------------------------------------------------------------------------------------------------FRN--S--------------TAR---KSEEKC---------------------KEYA---DL-V-YETE-NSP---TLR-INA--G------SNK--V------S-RC-------AI--------------------------------------IE-----T----PL----IIG-----GIPAK----LAE-FPHMAVIGYGKN--D-----------------AMSWDC------GGSIISENFILSAAHCLE-S-----PD-K----G---P-A-----IK----------------VRVGLIDLSAPG--D--------------VMQERYITERIQHP--DYK----P---------WVK--YHDIALLKLDRP-L-ELNP------RVRPACLEGN----------SQIPGK--SAIASGFGKT-SY----D-------------S-N-----IGSN--ELMKV-QLNFISEDDCKKS-YAEDLG---T-RG-LPDG-LI-QSLLCAG--I---------MEGGKDT---CQGDSGGPLQRV-LAEPY------CMYSIVGVTSF-GK--F-CAF---KASPAIYTRISSYLD-WIENTVWP-------------------------------------------------------------------------------------------------------------------
Cafl214SNc -----------------------------------------------------------------------------------------------------------------MS-----------QS---------------ILA--------------------VSP----------------------------------------------------------------------------L-L---------------------------------------------------------------LL----------------------I-------------------L----------------------------------------------------------------------------V------S---------------------------------------------------------------------ILF-------------------------------------PTYGK----------------------------------------N-----------------------------------------------------------------------------------------IG-------------------------------------------------------------------------------------------------------------------------------------------------E-G-CNV---------------------------------------------------------------------------------DNT------------------------------------------SEQ-GICKH------VR--NCS---------------------IVYQQLL-----ADKL----------------P-----ESIC--------------------GYSGIDPIVCCP-------------IS----------------------------------------------------------------------------------------------QT---------IEITH-------------TEV-----------MRPLKV-----------------DS--S--------------RGS---LARAKC---------------------AEAA---EA-V-YGLV-FRP-----A-LDS--R------PVN--G------S-RC-------AL--------------------------------------NA-----R----KL----IVG-----GIKAD----PRE-FPHMAAIGFTDPKSR-----------------AISWSC------GGSLISAKIVLTVAQCAW-N-----NY-W----G---N-A-----TW----------------VRVGDLNLVQTN--D------------DAMPQDIRIAERIKHP--EYK----T---------RTV--YNDIAILRLEKE-A-TYNA------WVRPACLPVD--------LPDIGTDN--KAVASGWGLV-DW----L-------------G-D-----TRSD--NLLKV-TLKLVDHATCNAS-FWEDSS---N-TK-LPLG-IVDKWQICAG-------------EVGRDT---CQGDSGGPLVIF-NKDHD------CMYNIIGITSF-GR--S-CGS----NIPGVYTRVYYYIP-WIERVAWPEYFSDDESKITF--------------------------------------------------------------------------LT---------------------------
Cafl230SN  -----------------------------------------------------------------------------------------------------------------MG---------FNL---------------------------------------SSL------------------------------------------------------------------------------I---------------------------------------------------------------FI---------------------VL-------------------L----------------------------------------------------------------------------FKF----LTHG----------------------------------------------------------------LPLE-------------------------------------------------------------------------------KQELY-----------------------------------------------------------------------------------------EG-------------------------------------------------------------------------------------------------------------------------------------------------S-H-CKLE--------------------------------------------------------------------------------NGK--------------------------------------------T-GVCKK------IR--ECP---------------------SKIREVI-----EGKR------------------SSDSMERC--------------------GFQNFTEIVCCQ-------------V----------------------------------------------------------------------------------------------------------NITDKI--------------------------------------------------------------------GLR---PAEIAC---------------------RQYE---NE-I---------------------------------------------------GTGG---KA---VN------------------TE-----NEV-----E----FH----IFS-----GMLAE----RGE-FPYMVALGYEND-DVND-----------ENPDAIKYSC------GGTLISSQYVLTAAHCVN-N-----VQ-E----K---V-P-----IE----------------VRIGSEDLKNMG----------------EDAQRIPIVDVITHP--RYK----R---------STN--YNDVAILKLRTP-A-RMAS------TVRPICIQTK---SLA--TMTMPLNV--SFIVIGWGAT-SY----A-------------D-D------GSN--KLMKTPSLSLVDRESCGKS-FNGF-------NK-LPRG-LD-DNMLCAL--DTN-------DTRRSDA---CQGDSGGPLLML-TGSS---------QTIVGITAF-GQ--T-CGG----SIPGVYTAVYSYLE-WIERQVWPEMSDER-------------------------------------------------------------------------------------------------------------
Cafl303S4a -----------------------------------------------------------------------------------------------------------------M--------------------------------------------------------------------------------------------------------------------------------QAVK-V---------------------------------------------------------------LF---------------------GF-------------------L----------------------------------------------------------------------------L-------PF------------------------------------------------------------------LML----------------------------------------NGIE-S-----------------------------VCDYFQNLE-----------------------------------------------------------------------------------------AGQTYY-----------------------------VYNPG-----FPYK----------------------------------------YKGA------------------------------------------------------N-Q-CTWQMTS-----------------R-----------------------------------------------------------YVT--------------------------------------------K-INCS-VDIPAFVN--GCI-------------------QDSLSIQFT--G----GN-I--------------------QKYCGFGTLVL--EGTNPIIKLYSPYSSQGGQFLCQ-------------I-------------------------------------------------------------------------------------------------------------------------------------------------------------------------------------------QAEN-------------------------------------------------------------PFD--E-NN---C-KC-------GW-----K------------------------K--------------V----TR----IVG-----GTETG----VNE-YPMMSGLVDID---------------------IGDIYC------GCTIISQQYVLTAAHCIE-R-----RD-I----T-----R-----IG----------------ILVGEHDVTTGN--E------------TKATKLFRVNKCIMHP--YYK----E---------TRQ--DYDIAICKIIGA-L-KYSA------EVGPVCLPFQ---H----KRDTFVGV--IVDVLGWGLL-EF----A-------------G-A------KST--TLQKV-KLNVISPTKCKDY-YP---------------E-LT-NSSICT---Y---------S-RGKDS---CQMDSGGPLLWQ-NPT-T------HNLVLVGIVST-GI--G-CGS----NEPAVATRTGAFID-WIMSVTPDVQYCKVE------------------------------------------------------------------------------------------------------------
Cafl303S4b -----------------------------------------------------------------------------------------------------------------MK-----------------------------------------------------------------------------------------------------------------------------VK-----V---------------------------------------------------------------LF---------------------GF-------------------L----------------------------------------------------------------------------LLN---GIAI------------------------------------------------------------------LDA----------------------------------------KGDE-S-----------------------------ACNYFQNLE-----------------------------------------------------------------------------------------AGRIYY-----------------------------VYNSE-----YPNK----------------------------------------YNGE------------------------------------------------------K-H-CMWQTKS-----------------P-----------------------------------------------------------YVT--------------------------------------------K-INCS-VEIPA-SN--GCE-------------------QESFSIEFT--G----GN----------------------IQNCGFSTLGF--EGIDPIIKLNSSSSSQGGRFLCK-------------I-------------------------------------------------------------------------------------------------------------------------------------------------------------------------------------------QAEN-------------------------------------------------------------PFD--E-NN---C-KC-------GW-----K------------------------K--------------V----TR----IVG-----GTETG----VNE-YPMMCGLVDIN---------------------EKIIYC------GCTIISEQYVLTAAHCIE-N-----KD-I----T-----R-----IG----------------ILVGEHDVTTGE--E------------TNATKLFLVNKCIMHP--SYK----E---------NK---QDDIAVCKIIGT-I-NYSA------EVGPVCLPFH---H----KQDTFEDN--DVVALGWGLK-QF----G-------------G-A------KST--TLQKV-NLTVINLTNCKDY-YH---------------E-LT-NSDICT---Y---------S-PGKDS---CQMDSGGPLLWQ-DPT-T------RKLVLAGIISK-GI--G-CAS----DEPAVEKRTGAYID-WIQSITSDVQYCKVE------------------------------------------------------------------------------------------------------------
Cafl314VPa -----------------------------------------------------------------------------------------------------------------MW---------------------------------------------------SSV----------------------------------------------------------------------------I-V---------------------------------------------------------------LI---------------------SS-------------------LCI--------------------------------------------------------------------------------------------------------------------------------------------------------------------------------------------LIPSTQSQ-----------------------------------------------------------------------------------------------------------------------------------G---------------------------------------------------------------------------------------------------------------------------------------------------Q-CQN---------------------P-----------------------------------------------------------QGR--------------------------------------------P-GICIN------IK--NCA---------------------PLLNLLQ--TNSQNPE-IANFLR---------------SSLC--------------------GFEGRDPQVCCP-------------TD-INGGNTG-------------------------------------------------------------------------------------------------GTENTG----------------------------------------------NNFEG--E--------------QGR----GEIT-----------------------------NT-------------------VY--G------PLY--P------P-DC-------GF-----S------------------------N-------IS-----L----RR----VVG-----GSPAA----LGS-WPWLTALGFRNP-RD--------------S-NVPRWLC------GGALISTRHVLTAAHCVH-G-----RD------D-----L-----YK----------------VRIGDLDLNSDS--D------------GATPFEDFIEWKAVHP--GYN----P---------TSH--TNDVAVLKTTRE-V-PFSS------ILHPICLPVD---DFT--RNRNVENT--YPFIAGWGSV-YF----R-------------G-P------TSS--RLLQT-QLPVRPQQECVRA-FQNF----------KGNV-ID-DRVLCAG--F---------AQGGKDS---CQGDSGGPLMSP-NPRDN------KFYYVIGVVSY-GF--R-CAE---PGFPGVYTKVTAFLD-FITSQLV--------------------------------------------------------------------------------------------------------------------
Cafl314VPb -----------------------------------------------------------------------------------------------------------------MW---------------------------------------------------SSV------------------------------------------------------------------------------V---------------------------------------------------------------LI---------------------SS-------------------LCI--------------------------------------------------------------------------------------------------------------------------------------------------------------------------------------------LISPTQSQ-----------------------------------------------------------------------------------------------------------------------------------G---------------------------------------------------------------------------------------------------------------------------------------------------Q-CQN---------------------P-----------------------------------------------------------QGR--------------------------------------------P-GICIN------IK--KCT---------------------LLLNLLQ--TNSQNPE-VAKFLR---------------SSLC--------------------GFEGRDPQVCCP-------------TD--NGGNTG-------------------------------------------------------------------------------------------------GTEN---------------------------------------------------EG--E--------------QGR----GEIT-----------------------------NT-------------------VY--G------PLY--P------P-DC-------GF-----S------------------------D-------VP-----L----RR----VVG-----GSPAS----LGS-WPWLTVLGFRNP-RN--------------P-NVPRWLC------GGALISTRHVLTAAHCV--------RD------D-----L-----YK----------------VRIGDLDLNSDS--D------------GATPFEDFIEWKAVHP--GYN----P---------TSH--TNDVAVLKTTRE-V-PFSP------TLHPICLPVD---DFN--RNRNVENT--YPFIAGWGSV-YY----R-------------G-P------TSS--RLLQT-QLPVRPQQECVRA-FQNF----------KETV-ID-DRVLCAG--F---------AQGGKDS---CQGDSGGPLMSP-NPRDN------KFYYIIGIISY-GF--R-CAE---PGFPGVYTKVTSFLD-FITSQLV--------------------------------------------------------------------------------------------------------------------
Cafl844S4  -----------------------------------------------------------------------------------------------------------------MS----------------------------------------------------------------------------------------------------------------------------------------------------------------------------------------------------------------------------------------------------------------------------------------------------------------------------------------------------------------------------------------------------------------------------------------------------NGLF-Q-----------------------------NCNYSQHLK-----------------------------------------------------------------------------------------PGNIYY-----------------------------VYNPD-----YPNV----------------------------------------SKGR------------------------------------------------------Q-F-CRWTAES-----------------D-----------------------------------------------------------YRM--------------------------------------------K-LICNNFNIPW-NF--KCA-------------------LDKLTVYVN--Q----ST-A--------------------HSYCGNKTFSVESTGKSMAIELSTTFWSLGVKFLCE-------------L-------------------------------------------------------------------------------------------------------------------------------------------------------------------------------------------QTIE-----------------------------EE------------------------------PWD--D-RN---C-RC-------GW-----K------------------------N--------------P----TK----IVG-----GMETG----VNE-YPMMAGLVDPS---------------------QKDVYC------GGTIISERYILTAAHCLD-N-----KN-T----S-----N-----VG----------------ILVGDHDLSTGA--D------------TNASRLYTVSRFDIHP--LYN----N---------ESL--ENDIAIITTNSP-I-SFSE------KVGPACLPFQ---H----QSDSFAGS--YVDLLGWGTT-EF----G-------------G-M------KSK--TLQKV-TLNVITNRDCRQS-DP---------------N-LL-YSQLCT---S---------G-EKKDA---CQFDSGGPVLWQ-NPT-T------KREVLVGIISY-GN--G-CGS----NEPGINTRVGTYID-WILHVTSGTSYCKTE------------------------------------------------------------------------------------------------------------
Cafl849SN  -----------------------------------------------------------------------------------------------------------------MD-----------LR--------------------------------------FRV---------------------------------------------------------------------------FV-V---------------------------------------------------------------IF----------------------L-------------------I---------------------------------------------------------------------------------------------------------------------------------------------------------AAFIW------------------------------------QSTNGKD-------------------------------------------------------------------------------------------------------------------------------SGN-----SGSSKKKKNATKIQLSEDIA--------MNP------FLQQ-----SVIL------------------SG-----------IE--------------------------------------------------------G-N-------------------------P-FLS--------------IHVNNSQKPFSTVPNISLS-------QENNIFN-----STVPNISL----------------------SQ---ESNVSNIAIFTN-NNP-----F------LN--FGT---DTRVDT-------------APKPVT-----QAPE----------------------------------------------------PVTNIPS----------SSAS-DN-------------------------------------------------PFS-----------TF-YAHNPITI-----------------KPA--------SLGTP------------SLLD-----------LISI------------------TSG--S--------------TKT---ISELKC---------------------DEYV---RE-I-VGTTEIMS---LVG-TSS--D------VIK--V-NN-----IC--------R--------------------------------------DA-----N----RL----VIG-----GTEAK----IGE-FPHMVALGRIS--DR-----------------TFTLMC------GATLISHTWVLSAAHCTY-G-----PN-G----S-----P-----TD----------------ARIGFHKLTDQQ--S--------------TGVTVAIKTMIRHP--NYK----P---------PAM--YADIALVELANA-V-TFSM------TIRPACLYQK----------YDSVPV--SAWISGWGVT-EI----A-------------G-D------STE--ELRKA-QLDLIDNLACTIR-YNS------S-KE-TPYG-VT-PSMICAG--DPS-------EGWIKDS---CQGDSGGPLQVI-HPKNL------CVFQVIGVTSF-GQ--G-CAI---IDTPGVYTRVSHYIS-WIEGIVWPQ------------------------------------------------------------------------------------------------------------------
Ceca041VBa -----------------------------------------------------------------------------------------------------------------MF---------------------------------------------------FTC----------------------------------------------------------------------------L-M---------------------------------------------------------------LI---------------------SF-------------------L------------------------------------------------------------------------------------------------------------------------------------------------------------------------------------------------KLAISQ---------------------------------------------------------------------------------------------------------------------------------------------------------------------------------------------------------------------------------------------------------------------------------------E-CMT---------------------P-----------------------------------------------------------TQV--------------------------------------------A-GTCID------IK--NCQ---------------------PLLELLR--R--EGAK-AADFAK---------------KFIC--------------------RIEGKNPIVCCP-------------GK-SG---------------------------------------------------------------------------------------------------------------------------------------------------------------------------------------GSTE-----------------------------RN-------------------LY--G------PLL--P------P-QC-------GF-----S------------------------N-------VF-----R----PR----IVG-----GMPAK----LNA-LPWMAALGFKKT-----------------PTSELEWNC------GGSLISARHVLTAAHCAE-------RN------D-----L-----VV----------------VRLGDLDLKRDD--D------------GAHPIDLRFEKKIIHS--EYN----K---------SMH--INDVAILRLERD-V-QFTY------NIHPICLPVG----KI--AERDFVNT--RPFLAGWGTI-YL----N-------------G-P------QSD--VLKEV-QIPVVTTQTCAAA-FSAF----------TSSIIVD-DRLICTR------------GNGGRGV---CKGDSGGPVMLP-I---N------RWFYEIGVISA-GF--K-CAE---PGFPGINSRHLNISE-ISVKNLHGNTVGNHSVNTPLGRQQM----------------QGARCEQMNKFLKASCHLC------GSRSR-------------------------------------------------VDG
Ceca041VBb -----------------------------------------------------------------------------------------------------------------MF---------------------------------------------------FTC----------------------------------------------------------------------------L-M---------------------------------------------------------------LI---------------------SF-------------------L------------------------------------------------------------------------------------------------------------------------------------------------------------------------------------------------KLAISQ---------------------------------------------------------------------------------------------------------------------------------------------------------------------------------------------------------------------------------------------------------------------------------------E-CMT---------------------P-----------------------------------------------------------TQV--------------------------------------------A-GTCID------IK--NCQ---------------------PLLELLR--R--EGAK-AADFAK---------------KFIC--------------------RIEGKNPIVCCP-------------GK-SG---------------------------------------------------------------------------------------------------------------------------------------------------------------------------------------GSTE-----------------------------RN-------------------LY--G------PLL--P------P-QC-------GF-----S------------------------N-------VF-----R----PR----IVG-----GMPAK----LNA-LPWMAALGFKKT-----------------PTSELEWNC------GGSLISARHVLTAAHCAE-------RN------D-----L-----VV----------------VRLGDLDLKRDD--D------------GAHPIDLRFEKKIIHS--EYN----K---------SMH--INDVAILRLERD-V-QFTY------NIHPICLPVG----KI--AERDFVNT--RPFLAGWGTI-YL----N-------------G-P------RSD--VLREV-QIPVVTTQT---------------------------------------------------------------------------------------------------------------------------------------------------------------------------------------------------------------------------------------------------
Ceca072SN  -----------------------------------------------------------------------------------------------------------------MC---------SNL---------------------------------------LST------------------------------------------------------------------------------V---------------------------------------------------------------LV---------------------KL-------------------S----------------------------------------------------------------------------LI------IIA----------------------------------------------------------------FAFN--------------------------------------------------------------------------------EDLY-----------------------------------------------------------------------------------------EG-------------------------------------------------------------------------------------------------------------------------------------------------S-P-CTLE--------------------------------------------------------------------------------NGA--------------------------------------------P-GVCKR------LP--DCP---------------------PRLAEVE-----EGKR------------------SSSPVGRC--------------------GFDDFIEIVCCP-------------A----------------------------------------------------------------------------------------------------------NVSQKI--------------------------------------------------------------------FRR---PAEVAC---------------------EQYD---TT-I---------------------------------------------------GSRN---G------------------------ES---GAEDL-----T----LH----IFG-----GVEAR----SGE-FPYMVALGYQND-------------------VGIKYSC------GGSLISSQHVLTAAHCVN-N-----VN-E----I---V-P-----IE----------------VRLGDESLNSTA----------------ESVQRISISDIISHP--KYK----R---------SAQ--YNDIAILKLKTK-V-QLSN------TVKPICLQTR---SLN--HMTVTSRT--ALVVIGWGAT-SF----D-------------V-E------NSV--KLMRTHTLSVMSREDCAKY-YSGF-------LK-LPRG-ID-ENLICAV--DRN-------ETRRSDA---CQGDSGGPLLML-TEKG---------DRVIGITAF-GQ--S-CGT----KVPGVYTAVYSYLD-WIEEHVWIGDKAKESRKLEPPTQG---------------------------VVKTGFIN-----------------IT----------------ITYE-------------------------
Ceca310SPb -----------------------------------------------------------------------------------------------------------------MI-----------------Y----N--------------------------ASFKY----------------------------------------------------------------------------L-A---------------------------------------------------------------LI---------------------GL-------------------LYS--------------------------------------------------------------------------------------------------------------------------------------------------------------------------------------------MILLVSVQ-----------------------------------------------------------------------------------------------------------------------------------------------------------------------------------------------------------------------------------------------------------------------------------------------------------------------------------------------------------------------------------------------------------------------------------------------------------------------------------------------------------------------------------------------------------------------------------------------------------------------------------------------------------------------------------------------------------------------------------------------------------------------------------------GK-------------------TY--E------LLD--A------P-QC-------GY-----S------------------------N-------VR-----H----PK----IVN-----GVPSK----LNA-WPWIAVLGYENK-TH--------------P---LEWMC------GGSLITSRHVLTAAHCII-------EG------Y-----L-----KY----------------VRLGELDLTSTT--D------------GANPVTLTVDKKTVHP--GYI----K---------GRL--VNDVAVLKLSKD-I-TFTD------AIHPVCLPKN---EPL--TSSDFVGT--HPFVAGWGAT-YY----D-------------G-P------GSP--ILREV-QVDVLNNNICNNT-YGRF----------RGPV-ID-NRVICAG--Y---------EVGGKDS---CIGDSGGPLVIP-M---N------TTYYEIGVVSY-GY--G-CAQ---RGYPGIYSRVTAFLP-FITTSLT--------------------------------------------------------------------------------------------------------------------
Ceca310SPc ----------------------------------------------------------------------------------------------------------------------------------------------------------------------------------------------------------------------------------------------------------------------------------------------------------------------------------------------------------------------------------------------------------------------------------------------------------------------------------------------------------------------------------------------------------------------------------------------------------------------------------------------------------------------------------------------------------------------------------------------------------------------------------------------------------------------------------------------------------------------------------------------------------------------------------------------------------------------------------------------------------------------------------------------------------------------------------------------------------------------------------------------------------------------------------------------------------------------------------------------------------------------------------------------------------------------------------MTMR-----------------------------QN-------------------LY--G------PLL--P------P-QC-------GF-----S------------------------N-------VS-----H----PK----IVG-----GVAAK----LNA-WPWIAALGFKDT-----------------PTSELEWKC------GGSLISARHVLTAAHCAE-------RD------E-----L-----VV----------------VRLGDLDLKSDD--D------------GAHPIDLGFEKKIIHS--EYN----R---------RMH--TNDVAILRLERD-V-QFTY------NIHPICLPVG----EI--AERDFVNT--SPFLAGWGAL-QY----R-------------G-Q------SSD--VLREV-QIPVVTTETCVAA-FAAF----------KRVITVD-NRLICTG------------GNGVIDS---CTGDSGGPVMLP-I---N------GSFYEIGVISS-GY--K-CAA---SGFPGVNNRVTSFLQ-FIISNLQ--------------------------------------------------------------------------------------------------------------------
Ceca310VBd --------------------------------------------------------------------------------------------------------------------------------------------------------------------------------------------------------------------------------------------------------------------------------------------------------------------------------------------------------------------------------------------------------------------------------------------------------------------------------------------------------------------------------------------------------------------------------------------------------------------------------------------------------------------------------------------------------------------------------------------------------------------------------------------------------------------------------------------------------------------MT---------------------P-----------------------------------------------------------TQV--------------------------------------------A-GTCID------IK--DCQ---------------------PLLELLR--R--EGKK-GIDITR---------------KFIC--------------------HVEGKDQTVCCP-------------GK-PG---------------------------------------------------------------------------------------------------------------------------------------------------------------------------------------MTMR-----------------------------QN-------------------LY--G------PLL--P------P-QC-------GF-----S------------------------N-------VS-----H----LK----IIG-----GVPAK----LNA-WPWMAALGFRKT-----------------PTSEIKWMC------GGSLISARHVLTAAHCAV-------RS------D-----L-----FV----------------IRLGELNLVRDD--D------------GAHPIDVGIDKKIIHP--KFE--------------ETY--GHDIAIIRLDRE-I-QFTF---------------------------------------------NA----D-------------V-K------TSD--VLMEV-QVPVITTEACAKA-YRA------------STIKNY-KSLICTG------------GTGGKDS---CKGDSGGPLMLP-I---N------GSYYELGVVMG-GF--L-CAV---VGYPGLSTRVTTYLQ-FIISNLQ--------------------------------------------------------------------------------------------------------------------
Ceca310VPa -----------------------------------------------------------------------------------------------------------------MI-----------------Y----N--------------------------ASFKY----------------------------------------------------------------------------L-A---------------------------------------------------------------LI---------------------GL-------------------LYS--------------------------------------------------------------------------------------------------------------------------------------------------------------------------------------------MILLVSVQ-----------------------------------------------------------------------------------------------------------------------------------------------------------------------------------------------------------------------------------------------------------------------------------------------------------------------------------------------------------------------------------------------------------------------------------------------------------------------------------------------------------------------------------------------------------------------------------------------------------------------------------------------------------------------------------------------------------------------------------------------------------------------------------------GK-------------------TY--K------LLD--A------P-QC-------GY-----S------------------------N-------VR-----H----PK----IVN-----GVPSK----LNA-WPWIAVLGYENK-TH--------------P---LRWMC------GGSLITSRHVLTAAHCIE-------EG------Y-----L-----KF----------------VRLGELDLISTT--D------------GANPVTVTLDKITVHP--NYV----D---------GEH--LNDVAVLKLSKD-I-TFTD------AIHPVCLPKN---EPL--KSSDFVGT--HPFIAGWGAT-HF----D-------------G-P------GSP--ILREV-QVDVLKNDICKKA-YGIF----------SDVV-ID-NRVMCAG--Y---------EVGGKDS---CQGDSGGPLVVP-M---N------TTYYEIGVVSF-GY--G-CAE---RGFPGVYSRVTAFLP-FITKSLT--------------------------------------------------------------------------------------------------------------------
Ceca489VBa -----------------------------------------------------------------------------------------------------------------VF---------------------------------------------------FTC----------------------------------------------------------------------------L-M---------------------------------------------------------------LI---------------------SS-------------------L------------------------------------------------------------------------------------------------------------------------------------------------------------------------------------------------TLAISQ---------------------------------------------------------------------------------------------------------------------------------------------------------------------------------------------------------------------------------------------------------------------------------------E-CMT---------------------P-----------------------------------------------------------TQV--------------------------------------------A-GTCIE------IE--KCQ---------------------PVLQLLR--R--EGKK-AVDFVR---------------KFIC--------------------HMEGMTHPVCCP-------------VK-PG---------------------------------------------------------------------------------------------------------------------------------------------------------------------------------------KTMR-----------------------------QN-------------------VY--G------PLF--P------P-QC-------GY-----S------------------------Y-------VS-----H----PK----IDG-----GTRAK----LNA-WPWMAALGYKAT-----------------PTSEVTWNC------SGSLISARHVLTAFHCLI-------YL------N-----L-----YV----------------IRLGDLNLVRDD--D------------GAHPIDVGFDKMIIDPKLKYQ----G---------ILS--TNDIAIIRLDRE-I-QFTY------NIHPICLPVG----RI--RHLDFVNT--HPFLAGWGRL-GW----E-------------E-P------TSD--VLMEV-QVPVTTTEACAKA-YEYM----------TNNK-NY-ESVICTG------------SKDGKDA---CKGDSGGPVMLP-I---N------GSYYVIGVISS-GE--G-CGF----GPPALNIRVTSYLK-FITSNLQ--------------------------------------------------------------------------------------------------------------------
Ceca489Vbb -----------------------------------------------------------------------------------------------------------------ML---------------------------------------------------FAL----------------------------------------------------------------------------A-F---------------------------------------------------------------II---------------------GL-------------------LQS----------------------------------------------------------------------------------------------------------------------------------------------------------------------------------------------HAVTAQ-------------------------------------------------------------------------------------------------------------------------------------------------------------------------------------------------------------------------------------------------------------------------------------E-Q-CVT---------------------P-----------------------------------------------------------NQE--------------------------------------------T-SVCVS------IR--NCQ---------------------PLLTILQ--N--EGLA-AADYLR---------------QFLCNY------------------NYQDNEAMVCCP-------------GY-SD--------------------------------------------------------------------------------------------------------------------------------------------------------------------------------RGG----RNAG-----------------------------QN-------------------DY--G------PLL--P------P-DC-------GF-----S------------------------N-------IT-----H----TK----VVG-----GVPAV----LGA-WPWITALGYQSR-KD--------------P-SQTLWLC------GGSLISRRHILTAAHCI--------RD------N-----L-----FV----------------VRIGDLNLYRDD--D------------GARPVQVEIETKIVHP--GYN----P---------KQF--VNDIAVLRLAQD-V-PFSD------YVYPICLPVS---DAL--RTKDFVRT--YPFIAGWGSL-GF----R-------------A-A------PSD--VLREV-QVPVVTNAACKQA-YSAI----------KAAI-ID-NRVLCAG--Y---------QRGGKDA---CQGDSGGPLMLP-Q---K------FTFYQIGVVSY-GH--N-CAE---AGYPGIYTRVTDFLD-FILSAMK--------------------------------------------------------------------------------------------------------------------
Ceca496VP  -----------------------------------------------------------------------------------------------------------------MQ---------------------------------------------------------------------------------------------------------------------------------------------------------------------------------------------------------------------------SV-------------------------------------------------------------------------------------------------------------------------------------------------------------------------------------------------------------------------------------------------------------------------------------------------------------------------------------------------------------------------------------------------------------------------------------------------------------------------------------------------------------------------------------------------------------------------------------------------------NGA--------------------------------------------------K------YK--EAPV----------------------------------------------------------TRLC------------------------------------------------------------------------------------------------DTFSLF-----------TDQQRSPEKR---------------------------GANMVPRNVS------------------------------VVL-------------VPL--------------LLIFIL----AHRAS---------------------SEYN---N--------------------------------FA--D------V-PC-------GR-----R------------------------DI-----GTR-----T----AR----LVG-----GQNAF----PHE-FPWMVSISKKG-----------------------GHIC------GGTILNTRYILTAAHCVC-S-----AT-SMVSAG-----Q-----LR----------------VSLGEYNLKGPE--I-------------PASKEERVSNIIVHP--DHK----C---------GKY--VDDIALLELASP-I-VWSE------SVKPACLPVA---TGK-PGYSAFGGE--LAGVAGWGWF-NE----D-------------R-SK---YKRAD--VLQKV-EVRVIENSVCREW-YASQG---------KSTQ-VA-PKQMCAG--H---------EEGGRDS---CWGDSGGPLMVG-SNPRS------DELMVVGIVSS-GV--G-CAR---PRLPGVYTRVSEYIP-WITQNVFR-------------------------------------------------------------------------------------------------------------------
Ceca565SPa -----------------------------------------------------------------------------------------------------------------MI-------------K-------------------------------------LSK----------------------------------------------------------------------------L-V---------------------------------------------------------------LI----------------------L-------------------F----------------------------------------------------------------------------I------S--------------------------------------------------------------------NGSM-------------------------------------FCGAQT---------------------------------------E-----------------------------------------------------------------------------------------EG-------------------------------------------------------------------------------------------------------------------------------------------------D-S-CIV---------------------------------------------------------------------------------NGF--------------------------------------------A-GNCTR------IR--ECP---------------------PVYNNIS-----RGEY----------------P-----HVVC--------------------GYDKYDPIVCCP-------------VS--A-------------------------------------------------PTT-----------SATTIRT--------------------TTV---------ATSIR-------------TTT----------PTAPI--------------------------------------GWS---KAQRMC---------------------TYYQ---R----------------------------------------------------------------------------------------------TS-----P----KF----IIG-----GSKAR----FAQ-FVFMAAIGYNSD--Q-----------------GIAWEC------GGTLISTRFVLTAAHCTY-N-----QN-W----G---N-A-----SW----------------VRLGAINLYRPN--N------------DSNPVTRQVEERIRYD--RYK----R---------PSE--YHDIALLKLAEP-V-TFGR------FIKPCCLPFA--------YPDVPSTG--KAVAVGWGQQ-EW----A-------------G-E------QSE--DLLYV-NVDLVPQPICNRS-FTNGIK---D-NK-LEWG-IVDGWQLCAG-------------GLGKDT---CQGDSGGPLVAY-LDSQP------SSYTVIGITSL-GK--V-CGS----ITPGVYTRIYNYVP-WIEDIVWTDAEVAEASS----------------------------------------------------------------------------------------------------------
Ceca565SPb -----------------------------------------------------------------------------------------------------------------MT-----------LS--------------------------------------ASI----------------------------------------------------------------------------I-A---------------------------------------------------------------FS----------------------L-------------------L----------------------------------------------------------------------------V------N---------------------------------------------------------------------GAL-------------------------------------FCNAQ----------------------------------------Y-----------------------------------------------------------------------------------------EG-------------------------------------------------------------------------------------------------------------------------------------------------S-D-CTV---------------------------------------------------------------------------------DKS--------------------------------------------P-GICKR------II--ECP---------------------SVYQELL-----RGNP----------------P-----RMTC--------------------GYINFDPLVCCP-------------NE--V-------------------------------------------------SIT-----------MPNDIDT------------------KRPTA---------DSPTEN-V---------TPTT-----------KRPLAA------------------A--G--------------VGA---RARAKC---------------------EEFS---RS-V-YALV-IPP---VLS-GNH-RE------LVN--T------S-LC------ASV--------------------------------------IG-----R----KL----IVG-----GKKAD----PME-FPHMAAVGYGNP-ED-----------------GIKWQC------GGTLISERFVISAAHCIY-S-----LN-W----G---T-A-----SW----------------VRVGDLNLESST--D------------PAKPQDIRIVERIKHP--NYK----R---------PSE--YHDIALLKLEEE-A-EFNA------YVRPSCLPYS--------LPDSGDDG--KATATGWGQV-EW----A-------------G-D------QSN--DLLKV-TISLIAQKQCNKS-FSSD-----N-TQ-LASG-IVENWQICAG-------------EVGKDT---CQGDSGGPLVVF-NRDYY------CMYTLIGVTSL-GK--I-CGS----IAPGVYTRVYNYVS-WIEDTVWPDL-----------------------------------------------------------------------------------------------------------------
Ceca618S4  -----------------------------------------------------------------------------------------------------------------TA-------------------------------------------------------------------------------------------------------------------------------RAAF-L---------------------------------------------------------------LI---------------------CW-------------------F----------------------------------------------------------------------------A------VAS------------------------------------------------------------------AQT----------------------------------------PNSN-Q-----------------------------LCDYFQNLE-----------------------------------------------------------------------------------------LNNTYY-----------------------------IYNTQ-----YPNR----------------------------------------YRGR------------------------------------------------------Q-S-CTWTMKS-----------------D-----------------------------------------------------------YRV--------------------------------------------N-LTCT-VEMPW-SS--NCS-------------------QDMLTVQIN--P----ST-T--------------------KRYCGDGPFSVLSDSNTMVVSLQTPFWSTGGRFLCQ-------------A-------------------------------------------------------------------------------------------------------------------------------------------------------------------------------------------QAVE-----------------------------N-------------------------------PRE--T-EN---C-RC-------GW-----R------------------------N--------------P----SR----IVG-----GTDAG----VNE-FPMMAGIVDSL---------------------EADIFC------GATIIAKKYVVTAGHCLE-N-----RD-T----S-----T-----LA----------------IVVGEHDVTTGA--D------------TNATQLFRIRRVIFHP--NYV----T---------GGQ--LNDIAVVEIQGE-I-NYGV------KVGPVCLPFQ---H----SQDSFGGD--HVNVLGWGLT-EF----G-------------G-P------KAT--VLQKV-VLSVITNLMCSRS-YP---------------Q-IS-TEQLCT---Y---------A-PGKDS---CQMDSGGPVLWQ-NPT-T------QNLVLIAAISN-GR--G-CGE-----DAGVNERIGAHID-WIVSVTPDATYCAVE------------------------------------------------------------------------------------------------------------
Ceca743VPa -----------------------------------------------------------------------------------------------------------------MI-----------------Y----K--------------------------ASFTY----------------------------------------------------------------------------L-A---------------------------------------------------------------LI---------------------GL-------------------LYP--------------------------------------------------------------------------------------------------------------------------------------------------------------------------------------------LILLVSVQ-----------------------------------------------------------------------------------------------------------------------------------------------------------------------------------------------------------------------------------------------------------------------------------------------------------------------------------------------------------------------------------------------------------------------------------------VD----------------------------------------------------------------TSFC-------------------------------------------------------------------------------------------------------------------------------------------------------------------------------------------------------------------------------------------YK-----------------------------GK-------------------KY--E------LLR--A------P-QC-------GY-----S------------------------N-------VR-----H----PK----IVN-----GVPSK----LNA-WPWIAVLGYQNK-TH--------------P---LQWLC------GGSLITSRHVLTAAHCII-------EG------F-----L-----KY----------------VRLGELDLSSTK--D------------GAHPVTVTVDKKTVHP--NYV----E---------GQH--VNDVAVLKLSKD-I-TFTD------AIHPVCLPKD---EPL--KSSNFVGT--HPFVAGWGAT-RY----R-------------G-Q------GSP--ILREV-EVEVLKNDICKKA-YRNF----------RNSV-ID-NRVICAG--Y---------EIGKKDS---CQGDSGGPLMIP-M---N------TTYYEIGVVSY-GH--N-CAR---RGFPGIYSRVTAFLP-FITTSLT--------------------------------------------------------------------------------------------------------------------
Ceca946SN  -----------------------------------------------------------------------------------------------------------------ML-----------LS---------------ASI--------------------LSW----------------------------------------------------------------------------I-T---------------------------------------------------------------FF----------------------L-------------------L----------------------------------------------------------------------------V------K---------------------------------------------------------------------HRT-------------------------------------FCTAQ----------------------------------------Y-----------------------------------------------------------------------------------------EG-------------------------------------------------------------------------------------------------------------------------------------------------D-R-CTV---------------------------------------------------------------------------------DGS--------------------------------------------S-GVCTR------LE--NCD---------------------SVRNELM-----RGII----------------P-----RETC--------------------GYDKFHPIICCP-------------NS--S-------------------------------------------------GVV-----------TAN------------------------LTV---------ASMAKP-----------SLTSD--------LTRRP---------------------------------------VGA---KAKAKC---------------------EEYS---KY-V--------P---YVT-HFY--A------SLN--I-TDT-TA-LC-------KD--------------------------------------TF-----Q----AV----VIG-----GSPAR----QKE-FPYMAAIGYGNLENG-----------------TIHWEC------GGTLISERFVVTAAHCLF-N-----LN-W----G---E-A-----TW----------------IRLGVLDLEKTNKTE------------TYEPQDIRIMELIKHP--EYK----R---------PSE--YHDIAILRLERS-A-TFND------WVRPTCLPYS--------LPPTGKAA-PTPTAMGWGQV-EW----G-------------G-D------RSN--YLLKV-SVSIKDHDECNAT-FTGGIT---D-DK-LRFG-IVDDWQLCAG-------------DFGKDT---CQGDSGGPLIFE-NNDYD------CMDTLIGVTSL-GK--F-CGG----ISPGVYTRIYHYVP-WIEDIVWPDP-----------------------------------------------------------------------------------------------------------------
Ceci010aPC ---------------------------------MWTIKKI-------------------------------------------------------------------------LG---------------------------------------------------AVA--------------------------------------------------------------------------LYY-I---------------------------------------------------------------LQ---------------------IV-------------------V------------------------------------------------------------------------------------------------------------------------------------------------------------------------------------------------RDTAAKD--------------------------------------VI-NPAG----------------LSSLE---------------------------------------------------------------WG-------------------------------KHLQDLEN--VKFRGK--------------------------------------------------------------------------------RFIN--LGV-NEQPNKAYQ-A-CLT---------------------P-----------------------------------------------------------DEK--------------------------------------------K-GHCRH------LS--KCV-------------------LEDFRSNFA--R-----------FM---------------DYMC--------------------IIERTYVGVCCP-------------DQ-TEVLEVN--------------------------------------------SLG-----------AESLAGVLPAVASN--------------------------DDGKPIW---------GTAED---------------------------------------ETSST------GVNDT----RDTG----------------------AE-----I--------------------NR--K------PRS--P------R-GC-------GV-----S------------------------T-------KS-----R----TR----IVG-----GRPAD----PKE-WPWMVALLRKD----------------------ASHYC------GGVLITDRHVLTAAHCVY-R-----YK-A----R-----E-----II----------------VRLGEYDFSVPE--E-------------TRSLDFRVTEIRQHL--DFN----P---------FTY--EHDIAILKIHRP-T-IFNS------YIWPICLPP---------TGLSFENK--SAIVTGWGTQ-YY----G-------------G-P------ASA--VLMEV-AVPVWPQHKCART-F--------------TQR-IP-ETAMCAG--A---------YEGGRDS---CQGDSGGPLLHQ-LG--N------GRWVNIGIVSW-GI--R-CGE---PGHPGVYTRVNHYLD-WIFDNAIF-------------------------------------------------------------------------------------------------------------------
Ceci027aVP -----------------------------------------------------------------------------------------------------------------MD------------MIP-----------------------------------G---------------------------------------------------------------------------------I---------------------------------------------------------------WL---------------------IL-------------------L----------------------------------------------------------------------------FFG----HVDG----------------------------------------------------------------LSYE--------------------------------------------------------------------------------IDIY-----------------------------------------------------------------------------------------EG-------------------------------------------------------------------------------------------------------------------------------------------------S-N-CTLN--------------------------------------------------------------------------------DGR--------------------------------------------L-GICKR------LP--ECS---------------------IKLKEVR-----EGLR------------------YSNAVDRC--------------------GFFNFTEIVCCP-------------L----------------------------------------------------------------------------------------------------------KTLKHW--------------------------------------------------------------------NTR---PAHIAC---------------------VRYK---NE-V---------------------------------------------------GSKT--AN------------------------DGDNVASGPR-----R----WG----ILV-----GVNVR----FGE-FPYMAALGYRDT-N-EK------------NVEVIKYLC------GGTLISLQHVLTAAHCVS-N-----IQ-S----R---V-P-----VL----------------VRLGNDDLGTVI----------------PDPLEIPISKIIIHP--EYN----L---------STY--YHDIAILKLEKK-V-YRSF------LVQPICIQMK---SLT--EMNLSKND--TLTVTGWGAT-SV----Y-------------G-D------GST--KLLKAEELRFVGNDECSKA-YTDH-------RW-IPSG-LD-NHMICAI--DKN-------ITRGADT---CQGDSGGPLLIK-SENN---------LTLVGVTSF-GQ--S-CGG----PSPGVYISVHSYLD-WIEKTVWSNDTDVV-------------------------------------------------------------------------------------------------------------
Ceci147a34 -----------------------------------------------------------------------------------------------------------------MG-------------------------------------------------------------------------------------------------------------------------------AGNL-AS--------------------------------------------------------------FL-----------------QATSLL-------------------L----------------------------------------------------------------------------L------ISA------------------------------------------------------------------RTS----------------------------------------WCIE-Q-----------------------------GCDFYQDMA-----------------------------------------------------------------------------------------AGTTYY-----------------------------VYNPG-----YPNA----------------------------------------YSGQ------------------------------------------------------R-S-CRWYAKS-----------------A-----------------------------------------------------------TRV--------------------------------------------R-LSCEVFSLPA-TA--NCV-------------------GDRLSVSPS--GDLQLSD-A--------------------HRYCGTGTFAVESTGNYLNIVLESVSASSTGRFLCK-------------L-------------------------------------------------------------------------------------------------------------------------------------------------------------------------------------------ESIS-----------------------------SS-----------------------------------E-PN---C-NC-------GW-----K------------------------K--------------Q----TR----IVG-----GTQTG----VNE-YPMMAGLIDST---------------------QRILYC------GATIISVKHVITAAHCVV-G-----KS-A----G-----Q-----LG----------------VLVGDHDISTGS--D------------TNASSLHRVSSFTVHP--QYN----A---------DTQ--ANDIGIVTVIDT-I-VFTL------EVGPACLPFQ---Q----ASNSFANS--NVQVLGWGTT-EF----A-------------G-A------TSN--TLQEV-TLGVTPLASCQRP-YP---------------Q-VT-NNQMCT---Y---------A-NGKDT---CQFDSGGPVLWQ-NPS-S------RRLVCAGIISF-GG--V-CAS----DTPGVNTRVGAYMN-WILSVTPGINYCRLE------------------------------------------------------------------------------------------------------------
Ceci291aSN -----------------------------------------------------------------------------------------------------------------MR---------------------------------------------------------------------------------------------------------------------------------LIIV--------------------------------------------------------------TLF-----------------LASSTV------------------PV----------------------------------------------------------------------------A----------------------------------------------------------------------------------------------------------------------------------------------------------------------------------------------------------------------------------------------------------------------------------------------------------------------------------------------------------------------------------------------------------------------------------------------------------------------------------------------------------------------------------------------------------------------FC-----------------------------------------------------------------------------------------------------------------------------------------------------------------------------------------------------------------------------------------------------------------------------------S--------------SGY---KSKEKC---------------------KEYA---NL-V-YENE-YIP---VLR-KGA--G------SNR--V------S-RC-------AI--------------------------------------VE-----T----PL----IIG-----GVKAK----SME-FPHTAVIGFGTN-DR-----------------DVSWQC------GGTIISENYILTAAHCME-S-----RD-K----G---P-A-----RL----------------VRVGLINLKDPG--H--------------AMQERRVVERIKHP--NYR----M---------PSR--YHDIALLKLAKP-I-YLNS------QVRPACLEID----------FMINGR--KAIASGFGKT-SY----D-------------G-S-----EGSN--ELMKV-QLDYISQEECEKG-FRAELG---T-RQ-MPSG-VI-PNLLCAG--V---------MEGGKDT---CQGDSGGPLQRV-LTEPY------CMYSVVGITSF-GK--F-CGF---KNSPAIYSRVSTYID-WIESIVWP-------------------------------------------------------------------------------------------------------------------
Ceci291bSN -----------------------------------------------------------------------------------------------------------------MV----------------------------------------------------------------------------------------------------------------------------------L-L---------------------------------------------------------------LL----------------------T-------------------I----------------------------------------------------------------------------I------F---------------------------------------------------------------------VIG-------------------------------------VRSQS----------------------------------------Y-----------------------------------------------------------------------------------------VG-------------------------------------------------------------------------------------------------------------------------------------------------D-I-CNLK--------------------------------------------------------------------------------SGA--------------------------------------------P-GKCST------LE--NCQ---------------------SVYSQLV-----AGNP----------------P-----DTLC--------------------GFSGFEPIVCCP-------------SS--T-------------------------------------------------SRP--------------------------------------------------STTTEA-I---------TTAT-------------------------------S-ADE--S--------------VGS---IARQKC---------------------AEYS---SS-V-YALV-IPP---TL--IDK--R------PVN--I------S-VC-------AI--------------------------------------TS-----K----KL----IVG-----GTRAD----PKE-FPHMAAVGFQKG-SQ-----------------EIGWFC------GGTLVSERFVMTAAHCTY-S-----AE-W----G---K-A-----AW----------------VRVGDLNLVSSN--D------------NAKPQNRRVIERIKHP--EYK----R---------PSQ--YHDIALLKLESP-V-EFNA------FVRPACLHTG---------NTLEAQT--KGVATGWGHV-EW----Q-------------G-D-----GGSN--DLLKV-TLSLVPQSSCNES-FSSGTV---D-SK-IRFG-IVGDWQICAG-------------EVGKDT---CQGDSGGPLAIF-NTDHY------CMYDVIGVTSF-GR--L-CGS----IVPGVYTRVSYYVP-WLESIIWPQS-----------------------------------------------------------------------------------------------------------------
Ceci737Oa  ----------LTAAHC-----------------IADIAETA---------------------------------------------------------------V---PKNANEK---------------------------------------------------ITLGTY------------DNCN------------------ISI---------NKFRKVFSIKSAVIHEDYDPG-TLANDI-G---------------------------------------------------------------IL---------------------VLNDPA------DNFRTVC--L-------------------------------------------------------------------PK-----KNA----------------------------------------------------------------------------LL-------------------------------------P----------------------------------------ASGTII------------------------------------------------------------------------------------------G---FG-------------------------QFGIDNKTK--VCILQE---------------------------ATV--------NVYSYSECR--------------------------------------HFKVPFNNFDLPGD-I-CAGN--------------------P-----------------------------------------------------------EGG--------------------------------------------V-DSCSG------DS--GGPL-------------------------LE--E-RDNRF-T--------------------------------------------IRGIVSFGIGCG---------------------------------------------------------------DEGWPGV-----------YTNVDYYLDWIYSKIDTCIM---------------------KSRMIL---------STIGI------------------------------------------LF------IVNAV----RSRT-----------------------------N--------------------FYMPR------INP--S------C-EC-------GQ-----S------------------------G------EGV-----S----NR----IVG-----GVITI----PHV-FPWIAAIFNKG-----------------------SLHC------GGTLINDRYILTAGHCVK-W-----TK-H----S-----D-----LS----------------IKLGVHDIKNV-----------------NEGQLAPIDKIILHK--NFE----S---------DYLHDTNDIALIKLKYS-V-KYND------NIRPACLPY---------KGSDYTGH--KVKVTGWGRV-TT----T-------------G-G------ASR--YLRKA-NLKVMPWLSCKNV-SFG-------------DH-IT-ESMICA-------------YNENTDA---CQGDSGGPLLYQ-RY--D------GRYETIGIVSW-GI--G-CAK---RGMPGVYVKNSDYIN-WIMTNTMDAIYCMHN------------------------------------------------------------------------------------------------------------
Ceci737PCb -----------------------------------------------------------------------------------------------------------------MN---------------------------------------------------------------------------------------------V---------------------------------MKLI-I---------------------------------------------------------------VL---------------------TL-------------AYFH--I-----------------------------------------------------------------------------------------------------------------------------------------------------------------------------------------------------------------------------------------------------------------------------------------------------------------------------------------------------------------------------------------------------------------------------------------------------------------------------------------------------------------------P-----------------------------------------------------------------------------------------------------------------------LA--KCT----------------------------------------------------------------------------------------------------------------------------------------------------------------------------------------------------------------------------------------------------------------------------------T--------------------RFNINL----------------------------KHHI------------DLS-YGS--P------AYK--H------C-EC-------GR-----R------------------------NT----NQPQ-----N----TR----IVG-----GTEVF----ENE-YPWMTLIIGNGS----------------------RLVC------GGSLLNDRYVLTAAHCLL-RG----FR-Q----N-----E-----MK----------------VVLGEHDRCNGD----------------LKTVVFSVEKLIPHP--DYH----S---------GTN--YADIMLLKLNMR-V-TFNE------YIRPICLPNI-----------------------------------------------------------------------------HCPTK--------V--------------STLLCAG--I---------SSGGQDA---CQGDSGGPLQIL-NDK--------GRYELIGIVSN-GI--G-CGD---KGFPGFYTDVARMIT-WVVKITTRDSMYCWR------------------------------------------------------------------------------------------------------------
Ceci737c  -----------------------------------------------------------------------------------------------------------------MT------------------------------------------------ALNLWI------------------------------------------------------------------------------V---------------------------------------------------------------LT---------------------GLS------------------V-----------------------------------------------------------------------------------------------------------------------------------------------------------------------------------------------------------------------------------------------------------------------------------------------------------------------------------------------------------------------------------------------------------------------------------------------------------------------------------------------------------------------------------------------------------------------------------------------------------------------------------------------IV----------------------------------------------------------------TSEA-------------------------------------------------------------------------------------------------------------------------YQTEDK--------------RV---------FGQGKNFF---------GFF-----------------GN-------------------------------------------KPP----------------------EA-----N--------------------EP--P------VQC--Y------C-SC-------GL-----R--------------------------------NE-----E----SR----IVG-----GQTTH----MNE-FPWMARLSYLN-----------------------KFYC------GGTLINDRYVLTAAHCVK-GF-FFRFM-W----F-----M-----IK----------------VTFGEHDRCDEK---------------INPETRYVVRAFT--G--DFS----F---------LNF--DNDIAILRLNER-V-PLTD------TIRPVCLPTI--------RDNAYVGT--HAIASGWGTL-HE----D-------------G-K------PSC--LLQEV-EVPVMSLADCRNT-SYS------------PRM-IS-DNMLCAG--Y---------PDGKKDS---CQGDSGGPLISE-RL--D------KRYELIGVVSW-GN--G-CAR---PGYPGVYTRVTRYLD-WILENTRDGCFCEN-------------------------------------------------------------------------------------------------------------
Ceci737d  -----------------------------------------------------------------------------------------------------------------MT--------------------------------------------------------------------------------------------------------------------------------QFL-V-----TP-----------------------------------------------------K--IL---------------------AL-------------------L---------------------------------------------------------------------------------------------------------------------------------------------------------------------------------------------------------------------------------------------------------------------------------------------------------------------------------------------------------------------------------------------------------------------------------------------------------------------------------------------T-------------------------------------------------------------------------------------FGL---------------------------------------------------------LM-----------------------QADGFLVNFD----------------------------------------------------------------------------------------------------------------------------------------------------TRSSEGPLNFFQTD--------------S----------NRSRRFLF---------DEL-----------------FGID-------------ITG--S---------------------ADTDD-------------------------------------------------GK--L------RNC--T------C-EC-------GI-----I--------------------------------NQ-----E----NR----IIG-----GRPTG----PNR-YPWVARLVYDG-----------------------QFHC------GASLVTNDYVLTAAHCVR-R-----LK-R----S-----K-----IR----------------VVLGDYDQYVNT--D-------------GVAVMRAVSSVIRHR--NFD----T---------NSY--NHDVALLKLRKP-V-KFTK------TIKPVCLPQ---------YGTDPAGK--EGTVVGWGRT-TE----G-------------G-V------LPG--VVHEV-QVPILSLSQCRQM-KYR------------ASR-IT-NNMICAG-------------RGAQDS---CQGDSGGPLLVQ-EG---------DKLEIAGIVSW-GV--G-CGR---PGYPGVYTRVARYLN-WIRTNMKDTCLCVK-------------------------------------------------------------------------------------------------------------
Ceci737e  -----------------------------------------------------------------------------------------------------------------MD-------------------------------------------------------------------------------------------------------------------------------TRYV-V-------------------------------------------------------------A-LI---------------------TF----------Y--------L-----------------------------------------------------------------------------------------------------------------------------------------------------------------------------------------------------------------------------------------------------------------------------------------------------------------------------------------------------------------------------------------------------------------------------------------------------------------------------------------------------------------------------------------------------------------------------------------------------------------------------------------------II----------------------------------------------------------------------------------------GYVHALPSVLNK-----------------------------------NR-----------------------------RNLP-----------S-------SNTQTHYN---IT-------SS---------SYSSLPSI---------SEE-----------------SYVD-------------FEN--V---------------PP----TKNPS----------------------------G--------------------RP--N------ICR--D------C-VC-------GI-----S--------------------------------NR-----K----MR----IVG-----GNVTE----IHE-FPWIATMSRRG-----------------------KFYC------AGSLITRKHLLTAAHCLE-G-----FN-T----K-----E-----IQ----------------IVLGDHDRSIKE----------------SSTIQRRIKAVHIHE--NFD----T---------YTF--NNDIAVIELDSP-V-TFNG------IIRPACLPEN--------RDIDYSGA--MAVAAGWGHT-GE----R-------------E-P------ISQ--ELRKV-SLPILSDEECRTA-GYD------------KKR-LT-DNMFCAG--Y---------LEGKRDA---CQGDSGGPLHIS-GT--Y------NHLEVVGIISW-GR--G-CAR---PQFPGVYTKLTNYLG-WLKNHLNGECVCPPPTSKIAGRR----------------------------------------------------------------------------------------------------
Ceci762aPC -----------------------------------------------------------------------------------------------------------------ML------------RRG----------------------------------APMSW-----------------------------------------------------------------------VLAALL-----------------------------------------------------------------LL------------------FGSSLIANADSSRSGGDRVLED-SV-------------------------------------TVEAP---------------------------------VILN------------------------------------------------------------------------TAATDPE-------------------------------LPTATREARNIFW---------------------------------------------------------------------------------------------------------------------------------------------------------------------------------------------------------------------------------------------------------------------------AKAGGGG-P-CLT---------------------S-----------------------------------------------------------KGE--------------------------------------------V-GKCAT------FK--ECY-------------------PYFKIPDLGA---LDGWV-------------------LGVYDTC----------------SYIRDDGRMGFGVCCSNT--------IPLVTPASPGGEDP---------VVEEPEEEDNADKNVGPDSAKPRPKPP---SWPPPLP-----------THPPDHTIPPLPTHGPF-----PGFPTITTPKPIYSTSKKPPGATTW----------------------PTKKPG---------------WWPGAT--S-------------PATT----SKPPV------------------------------------------------TAA--P------GVT--Y------A-EC-------GA-----K------------------------NG-----NQD-----Q----ER----IVG-----GHNAD----PGE-WPWIAALFNAG-----------------------RQFC------GGSLIDNIHILSAAHCVA-H-----MN-S-WDVA-----R-----LT----------------VRLGDYNIKTNN--E-------------VRHIERRVKRVVRHR--GFD----S---------RTL--YNDVAILTLDQP-V-DFTE------QIRPVCLPT---------GSQLYSGK--TATVIGWGSL-RE----S-------------G-P------QPA--VLQEV-SIPVWTNSECKIK-YGSD----------APGG-IV-DSFLCAG-------------RASKDS---CSGDSGGPLMVN-D----------GRWTQVGIVSW-GI--G-CGK---GQYPGVYTRVTHFLP-WINKNLK--------------------------------------------------------------------------------------------------------------------
Ceci838aF9 -----------------------------------------------------------------------------------------------------------------MT----------------------------------------------------------------------------------------------------------------------------------------------------------------------------------------------------FF---------------------RL-------------------L-----------------------------------------------------------------------------------------------------------------------------------------------------------------------------------------------------------------------------------------------------------------------------------------------------------------------------------------------------------------------------------------------------------------------------------------------------------------------------------------------------------------------P-----------------------------------------------------------DGT----------------------------------------------------------------------------------------------------------------------------------------------------------------------------------------------------------------------------------------------------------------------------------------NRDRIMA------------------------------EWW-------------FIV--------------FFFGTA----LHHGV---------------------LGYN---N--------------------------------LA--D------V-PC-------GQ-----V------------------------TT-----GTR-----A----AR----VVG-----GQDAN----PHE-FPWLVSITRKG-----------------------GHFC------GGTILNSRYILTAAHCLC-T-----GT-SSIPAR-----Q-----LR----------------VTLGEHNLKGPE--V-------------PAAKEEGVLSVIVHP--GHK----C---------GRY--VHDIALLELARP-I-SWSE------SVKPACLPAA---TGK-PEYSAFGDV--HAVAAGWGWL-GE----D-------------T-SK---HKRAD--VLQKV-GVRVVENSVCKEW-YASQG---------KKTR-VE-PEQMCAG--H---------EDGGRDS---CWADSGGPLMVG-GRS-G------GSSMVIGVVST-GV--G-CAR---PRLPGLYTRVSEYIP-WITQQASRH------------------------------------------------------------------------------------------------------------------
Ceci865aPE -----------------------------------------------------------------------------------------------------------------MA---------AGA---------------------------------------LLC------------------------------------------------------------------------------V---------------------------------------------------------------AL---------------------AF-------------------L----------------------------------------------------------------------------GCL-----VSS----------------------------------------------------------------FPFI--------------------------------------------------------------------------------DEIY-----------------------------------------------------------------------------------------EG-------------------------------------------------------------------------------------------------------------------------------------------------S-P-CPLE--------------------------------------------------------------------------------DGA--------------------------------------------I-GVCKK------LP--DCA---------------------PRLNEVQ-----AGRR------------------SSDSSGRC--------------------GFTDFTEIVCCS-------------L----------------------------------------------------------------------------------------------------------NISDKI--------------------------------------------------------------------GSR---PADVAC---------------------QQYY---NE-V---------------------------------------------------TS-------------------------------------EGV-----V----FH----ILG-----GEATS----PGE-FPYLAALGYLET-D-ED------------TEGVIKYSC------GGTLISSQHVLTAAHCVS-N-----IN-D----Q---V-P-----IE----------------VRLGSEDLESSD----------------PIPQRIPISSIIPHP--SYK----R---------SVN--YNDIAIVKLKTP-A-RLTN------TVKPICLQTK---SLT--TSQIPANA--SLVVTGWGAT-SS----F-------------G-D------GST--KLLKAAGLRFIEKDSCSKL-YTEF-------RR-LPRG-LD-DGMICAL--DSN-------TTRRADA---CQGDSGGPLLML-SENS---------QTVVGVTSF-GQ--A-CGG----PSPGVYTSVYSYLD-WIEAQVWPDQASD--------------------------------------------------------------------------------------------------------------
Ceci933aVP -----------------------------------------------------------------------------------------------------------------MW-----I------------------------------------------------------------------------------------------------------------------------------L---------------------------------------------------------------SV---------------------LV------------------PLQL--------------------------------------------------------------------------------------------------------------------------------------------------------------------------------------------LLLIVSSQ-----------------------------------------------------------------------------------------------------------------------------------D----------------------------------------------------------------------------------------------------------------------------------------------FNSV-T-CRT---------------------P-----------------------------------------------------------SGE--------------------------------------------I-GQCIN------IR--QCS---------------------PLLQLLQ--T--QRNA-AGDYLR---------------SLVC--------------------GYEGFEPRVCCT-------------SG-SETSP---------------------------------------------------------------------------------------------------VVTD----------------------------------------------------------------------GPR----IEPT-----------------------------NN-------------------AY--G------PLY--A------D-QC-------GQSR---S------------------------N-------IT-----H----FK----VVG-----GNPAQ----LGA-WPWIAALGYRST-KN--------------P-NSPRWLC------GGTLVSSRHIVTAGHCVH-N-----QR------D-----L-----YI----------------VRLGDLDLNSDS--D------------GATPIDVLIERKIIHP--EYN----A---------ASY--TNDIAVLRLQQE-V-PFTE------LIHPICLPLP---DEV--RNRDYTRL--FPFIAGWGSV-YF----H-------------G-P------SSS--RLLEL-QIPVVEQSECKRA-FEAF----------PTAV-IN-DRVLCAG--F---------ARGGKDA---CQGDSGGPLMHP-R---G------RTYYLIGVVSY-GF--R-CAE---PGFPGVYTKVSAFLD-FIQQNLV--------------------------------------------------------------------------------------------------------------------
Ceci933bPC ----------------------------------ITITET----------------------------------------------------------------------LGALN---------------------------------------------------TVG--------------------------------------------------------------------------SYI-V---------------------------------------------------------------NM---------------------TR-------------------G-------------------------------------VENSDN--------PPKE----LPS-------------ALYT--------------------------------------------------------------------------IS-------------------------------------KNILGRN----------------------------------VTDSIA--PLVRGVA-------------LPLRPVSST-------------------------------------------------------------------------------------------GISGEQSA--EGIYEK-----------------------------------------DK-------------------------------------------------ESSSAPS-A-CTT---------------------A-----------------------------------------------------------DGG--------------------------------------------P-GKCQD------LS--NCP---------------------QLLLDLT--K-----------LR---------------QSLC--------------------FKSLFVPGVCCP-------------LD-KIIGDAGSNGE--SSSGVI--SPGSESGVR----------PQRP----PHRPTR-----------P-STPRPIPLLPI--------------TTT---------------------------TV-------------RP--VGEV-------------VTV--P-DSSSN------SSGFE-----TID----------------------TI-----D--------------------NN--F------IQD--D------E-EC-------GV-----R------------------------N-------SG-----K----YR----VVG-----GEEAL----PGR-WPWMAAIFLHGA-------------------RRTEFWC------GGSLIGPRHILTAAHCTR-D-----QR-Q----R-----PFAARQFT----------------VRLGDIDLERDD--E------------PSSPETYAVKEIRAHP--KFS----R---------VGF--YNDIAILELNRP-V-RKTP------YVIPICLPQA---R-F--RGEPFAGA--RPTVVGWGTT-YY----G-------------G-K------EST--VQRQA-VLPVWRNEDCNAA-Y--------------FQP-IT-SNFLCAG--Y---------SQGGKDA---CQGDSGGPLMLR--A--E------GHWMQIGIVSF-GN--K-CGE---PGYPGVYTRLTEYTD-WIKNNIN--------------------------------------------------------------------------------------------------------------------
Ceci941aSN -----------------------------------------------------------------------------------------------------------------MA-----------AD--------------------------------------VAF----------------------------------------------------------------------------F-T---------------------------------------------------------------IF--------------------GVL-------------------L----------------------------------------------------------------------------F---------------------------------------------------------------------------TVLILN---------------------------------------------------------------------------------------------------------------------------------------------------------------------------------------TKHALSAPQLA---A--------GNP------FLLT-----RDMSVIISLSGNSFFGNHQAAGQE-----------YQ--------------------------------------------------------H-N-------------------------P-FLNN--------------------------EKYPAPKFENRN-------------NFEDNASKIDTEVPSTKKEDT---------PR-------MEGCPGNIARNP-----F------LIN-KC---------------------------------------------------------------K--------------------ESGNTNHSTNVP-------------TK------------------------------------------------------------------------ADDKI-----------------EK----------DNK--R----------ETST-----------KVPNIDVTM---------NYR-SKE--G--------------SKT---ISEMKC---------------------DEYN---RE-V-SRTVQTVP---LVG-VTS--Q------MTR--N-GSQ--T-ICN-----GMH--------------------------------------PY-----T----PL----VVG-----GATVM----PGE-FPHMVALGRPST-DG-----------------MFTLSC------GGTLISRRWVLTAAHCVD-L-----RD-R----T-----P-----TV----------------VRLGVHRLSQGN--T---------------GSTIKIKQIKRHP--SYR----K---------PAM--YADIALIELARP-A-TFGY------QIKPACLHQQ----------YDNVPR--NATITGWGVT-EF----A-------------G-E------ESD--ILQKA-VLQVIDNVVCALR-YGK------S-KA-VPHG-VV-PSMICAG--DPK-------GGWERDT---CQGDSGGPFQNV-HPKNK------CLYQVIGITSF-GL--E-CAH---VDTPGVYTRVSHYLS-WIEGIVWANGD----------------------------------------------------------------------------------------------------------------
Cogi001aU  -----------------------------------------------------------------------------------------------------------------MA-------------------------------------------------------------------------------------------------------------------------------KATL-W---------------------------------------------------------------FL---------------------GW-------------------L----------------------------------------------------------------------------T------LLV------------------------------------------------------------------TFS----------------------------------------YAVD-E-----------------------------DCNFYQELV-----------------------------------------------------------------------------------------PGTDYY-----------------------------VYNSE-----YPYK----------------------------------------YNGA------------------------------------------------------R-S-CMWTIKS-----------------A-----------------------------------------------------------YRV--------------------------------------------N-LTCETFNLPG-SV--DCL-------------------EDRMVIQVD--A----ST-T--------------------YRYCGDRSFSIQSNDNTMTMSLSSPYWSIGGRFLCK-------------V-------------------------------------------------------------------------------------------------------------------------------------------------------------------------------------------EAIK-----------------------------R-------------------------------PQD--S-EK---C-QC-------GW-----K------------------------N--------------P----SR----IVG-----GVETG----VNE-YPMMAGMVDSL---------------------QRRVYC------GGTIISIKHILTAAHCIV-G-----RD-I----Q-----K-----LG----------------VVVGEHDIRTGK--E------------SNATRLYRIEKATIHP--NYV----R---------KSF--LNDIAVVELDGN-L-VYSN------EVGPACLPFQ---H----SPDTFGGS--FVDILGWGTT-EF----A-------------G-P------PSD--TLQKA-TLSVLTNLECSKT-YN---------------N-LT-NDQFCT---F---------A-EGKDD---CQMDSGGPVLWQ-NPT-T------RRLLLIGIINY-GS--G-CGV-----TSGVNCRVGGYMD-WIVSATPDARYCIIE------------------------------------------------------------------------------------------------------------
Cogi004  -----------------------------------------------------------------------------------------------------------------MDGDHQPEKAGGGISKVVAEAPVGHSLYECVAC--------------------VSGL------------------------------------------------------------------------GHGI-----------------------------------------------------------------FVAGGSASQREKPEKARRSGGHSCLTRVPRQTSE----DSHRGVLADKS------------------TGT------------TRRRESTR-------------VFPL-------------KIYASYDTC---------------------------------------------------------------------IRD-------------------------------------MAYEF----------------------------------------I-----------------------------------------------------------------------------------------PS-------------------------------------------------------------------------------------------------------------------------------------------------D-A-CIV---------------------------------------------------------------------------------DNA--------------------------------------------S-GICTQ------LL--NCP---------------------SVYEDLL-----KGHS----------------P-----RSHC--------------------GYVNFEPIVCCP-------------KI--E-------------------------------------------------STT-----------TTRRTTS------------------KTTTT---------TTTTTT-S---------TTTT-----------RRPF--------------------T--G--------------IGG---VARSKC---------------------QEYA---QS-V-YAIV-TPP---ILS-IRP--T------PVN--I------T-LC-------AL--------------------------------------TT-----R----KL----IVG-----GKKAD----PKE-FPHMAAIGYNTS-DG-----------------TIRWFC------GGTLISERFVLTAAHCLY-N-----TN-W----G---S-A-----SW----------------VRVGDLNLEKTD--D------------DAKPVDLKIVDRIKHP--LYK----R---------PSE--YHDIALVKLEKD-V-KFDA------WKRPSCLPYS--------SPDNAGED--KATATGWGLV-DW----T-------------D-D-----EASN--DLLKV-TISLVPQSVCNLS-FTS------D-SK-LDRG-IVDEWQICAG-------------DLGKDT---CQGDSGGPLAIR-NNDYH------CMYSVIGITSV-GR--I-CGS----SSPGVYTRVSNYLP-WIESTVWPNS-----------------------------------------------------------------------------------------------------------------
Cogi013aU  -----------------------------------------------------------------------------------------------------------------MC--------IINF---------------------------------------LLI------------------------------------------------------------------------------I---------------------------------------------------------------LS---------------------QL-------------------C----------------------------------------------------------------------------TST---FEFTV----------------------------------------------------------------GAAV--------------------------------------------------------------------------------DELA-----------------------------------------------------------------------------------------EG-------------------------------------------------------------------------------------------------------------------------------------------------S-Q-CVLE--------------------------------------------------------------------------------DGK--------------------------------------------Q-GTCRK------LP--ECP---------------------PRVLEAH-----EGRR------------------DSESSGRC--------------------GFEGLIEIVCCP-------------V----------------------------------------------------------------------------------------------------------NITQKM--------------------------------------------------------------------AQR---QADTAC---------------------QQYD---EE-I---------------------------------------------------TIYN---R------------------------KQ-----EDL-----N----FH----IFG-----GIEAK----TGE-FPFMVALGYEND-SDDE------------DAPPIRYGC------GGSLISFQHVLTAAHCVN-N-----IN-E----K---V-P-----IE----------------VRLGSEHINSTA----------------ANVQRIPISDIISHP--LYK----R---------STN--YNDVAILKLKTK-V-QLST------AVKPICLQTR---SLN--TMSITPKT--ALIVIGWGDT-SF----D-------------T-E------GSN--SLMKTPSLSLVDRKECSES-YNGF-------LK-LPQG-ID-ENMICAI--DKN-------STRRSDA---CQGDSGGPLLML-TENG---------DTVIGITAF-GQ--S-CGS----SIPGVYMAVYSYLD-WIEEHVWPDNQRETDTNKFS---------------------------------ASFSVS---------------IRKT----------------IV---------------------------
Cogi022aO  ---------------------------------------------------------------------------------------------------------------------------------------------------------------------------------------------------------------------------------------------------------------------------------------------------------------------------------------------------------------------------------------------------------------------------------------------------------------------------------------------------------------------------------------------------------------------------------------------------------------------------------------------------------------------------------------------------------------------------------------------------------------------------------------------------------------------------------------------------------------------------------------------------------------------------------------------------------------------------------------------------------------------------------------------------------------------------------------MC--------------------AVN-------CE-------------EP---------------------E-----------------------------SLGV-------------DERGILNSTQTN--------------ST---------ISNDKNFW---------EWL-----------------YGFV-------------TVG--A-PIT--------VTTST----TEIP----------------------KP--------------------------EK--E------ECL--P------C-KC-------GL-----T--------------------------------NT-----E----KR----IVG-----GTETQ----VNQ-YPWMALMMFRG-----------------------RFYC------GGTVINSRYVLTAAHCVD-R-----FD-T----N-----F-----MS----------------IRILEHDRNSTS--E-------------TETQTFKVEKVMKHS--GYS----T---------YNY--NNDIALVRLNQP-I-RFQG------KMRPVCLPE---------RAKTFAGL--QGTVTGWGAL-EE----S-------------G-P------ISE--TLQEV-MVPILTNTECRAS-KYP------------SRR-IT-DNMLCAG--Y---------KEGSKDS---CQGDSGGPLHVA-N---E------DTYNIVGVVSW-GE--G-CAK---PGYPGVYTRVNRYLS-WITRNAEGACYC---------------------------------------------------------------------------------------------------------------
Cogi024aO  -----------------------------------------------------------------------------------------------------------------MN----------------------------------------------------AL--------------------------------------------------------------------------AVL-L---------------------------------------------------------------VF--------------------GSV-------------------I---------------------------------------------------------------------------------------------------------------------------------------------------------------------------------------------------------------------------------------------------------------------------------------------------------------------------------------------------------------------------------------------------------------------------------------------------------------------------------------------------------------------------------------------------------------------------------------------------------------------------------------------------------------------------------------------------------------------------------------------------------------------------------------------------------------------------------------------------------------------------------------------------------------------------------------------------------------------------------------------------------------------------------------------VA---------------------------------------N------GKL-----D----PR----IVG-----GQVAA----WGK-YPYQVSIRQSS-----------------------RHIC------GGSIINKYFILTAAHCIY-Y-----VS-A----D-----R-----IK----------------VVVGSNYLKQL-------------------GVYYQAAELFYPV--SYD----D---------KLI--IDDIGLIRVNGG-I-EFNE------LVQPILLAP---------VYDINPGE--TAVVTGWGRL-ST----D-------------N-V------ISN--LLQEI-YLTVISQEECKDK-YWS----------------VT-ETNICT---L---------TKIGEGV---CNGDSGGPMVVS-G-------------SQVGIVSY-GY--P-CAK----GYPDVYTRVYPYID-WINNITSQNYSTGNAVDVRLNK--------------------------WTTLLLATATLL--------GHKHLIL------------------------------------------------
Cogi024bO  -----------------------------------------------------------------------------------------------------------------MH----------------------------------------------------TL--------------------------------------------------------------------------SIA-V---------------------------------------------------------------AL---------------------CL-------------------A---------------------------------------------------------------------------------------------------------------------------------------------------------------------------------------------------------------------------------------------------------------------------------------------------------------------------------------------------------------------------------------------------------------------------------------------------------------------------------------------------------------------------------------------------------------------------------------------------------------------------------------------------------------------------------------------------------------------------------------------------------------------------------------------------------------------------------------------------------------------------------------------------------------------------------------------------------------------------------------------------------------------------------------------VS-------VY-----G--------------------------------FP-----G----SQ----IVG-----GFDAP----DGK-FPYQVSLRYNG-----------------------NHFC------GGSIISSRYILTAAHCVK-G-----VSDI----R-----K-----AT----------------VHVGTNLLS-------------------EQGDAYGVESGVAHP--NYN----S---------RTI--ANDVAIIRVNRA-I-AFNA------KVKTIPLAS----------SNVAEGS--TCVLSGWGTQ-KA----G-------------G-N------VPN--KLQYA-DLRVESQKSCVQT----------------WSN-VQ-STQICT---Y---------TKVGQGA---CNGDSGGPLVAN-G-------------NQIGIVSF-GR--P-CGV----GSPDVYTRVSSYLN-WIKGQQSFIQDDNEPQSEEI-----------------------------DMENVEP-------------------RFD----------------DMFEQ------------------------
Cogi024cO  -----------------------------------------------------------------------------------------------------------------MY----------------------------------------------------AL--------------------------------------------------------------------------NIL-L---------------------------------------------------------------VL---------------------CL-------------------A---------------------------------------------------------------------------------------------------------------------------------------------------------------------------------------------------------------------------------------------------------------------------------------------------------------------------------------------------------------------------------------------------------------------------------------------------------------------------------------------------------------------------------------------------------------------------------------------------------------------------------------------------------------------------------------------------------------------------------------------------------------------------------------------------------------------------------------------------------------------------------------------------------------------------------------------------------------------------------------------------------------------------------------------VT-------AY-----G--------------------------------FP-----G----TQ----IVG-----GKDAP----AGG-FPYQVSLRQNN-----------------------NHFC------GGSILNSRYILTAAHCVT-G-----QS-P----S-----R-----VT----------------VHAGTNRLS-------------------EAGTIYNAEKILTHS--GFN----S---------MLL--VNDVAVILVDRA-I-SFNE------KVQPIQLAS----------KDVAEGS--SCILSGWGRL-QA----G-------------G-S------LPN--NLQYI-DLRVETQAKCKQT----------------HWN-LR-ESHICT---F---------TKYGEGA---CNGDSGSPLVAN-G-------------VQIGIVSF-GR--P-CGV----GSPDVYTRVTSFLS-WIKQQESLTLDLHEEQTND------------------------------DTV-----------------------------------------------------------------------
Cogi024dO  -----------------------------------------------------------------------------------------------------------------MRFGY----MESPVGYY----------------------------------QHRAF--------------------------------------------------------------------------SPV-I---------------------------------------------------------------RQ---------------------MI-------------------C---------------------------------------------------------------------------------------------------------------------------------------------------------------------------------------------------------------------------------------------------------------------------------------------------------------------------------------------------------------------------------------------------------------------------------------------------------------------------------------------------------------------------------------------------------------------------------------------------------------------------------------------------------------------------------------------------------------------------------------------------------------------------------------------------------------------------------------------------------------------------------------------------------------------------------------------------------------------------------------------------------------------------------------------IC-------KY-----G--------------------------------FP-----G----SQ----IVG-----GKDAD----AGQ-FPYQVSLRKNG-----------------------NHFC------GGSILNDRYILTAAHCVK-G-----QS-P----S-----S-----IT----------------VHAGTNHLR-------------------ESGTVYKAQSISAHQ--RFS----S---------LLL--VNDVAVIRVDRA-I-TFTA------NVKPITLAT----------KDAAEGS--ACVLSGWGTL-KA----G-------------G-N------LPD--NLQYI-NLRVEGQAKCKQT----------------HIN-LR-DSHVCT---F---------TKYGEGA---CNGDSGGPLVAN-G-------------VQIGIVSF-GR--P-CGI----GSPDVYTRVTSFLS-WIKQQQTLLQDDDMEEPEI------------------------------AVEPIDV-------------------------------------------------------------------
Duno114VB  -----------------------------------------------------------------------------------------------------------------MI---------------------------------------------------FAN-------------------------------------------------------------------------VRFF-V---------------------------------------------------------------VV---------------------VL----------------------------------------------------------------------------------------------------------------------------------------------------------------------------------------------------------------------------------------------------------------------------------------------------------------------------------------------------------------------------------------------------------------------------------------------------------------------------------------------------------------------------------------------------------------------------------------------------------------------------------------------------------------------------------------------------------------------------------------------------------------TVSVNVLCS---------------------------------------------------------------------------------------------------------------------PL---FKII--------------------------DKP---------------------------------------------NTYLTS---------------------NSSS---NGKI---------------------S--------------------SA-------GHFSVTEE-------------------------------DLD-----G----KR----IVG-----GKYAM----SNQ-FPFMAVVHRLMG-------------------GGMVSQC------GGSIISHRWVLTAGHCVA-Y-----KP-R----------Q-----FL----------------VVFGVTDKYGIE--YDF---------YQGPGIAMRTDKSVLHP--GFK----P-------------SINDVGLLYMPYD-I-PFGA------TIQPIQLAGY---NN---IRADFTDR--IGTVIGWGKD-GN----Q-------------G-V------GTR--LLKYA-SLPIISSSICNMA-WA-----------------ITPNKHVCTA------------AGYGQDA---CQGDSGGPLIVL-ER---------YVPLQIGIVSY-GD--ANCPS----TEPGVFSRVTGYID-WIQKVTGLYY-----------------------------------------------------------------------------------------------------------------
Duno190VP  -----------------------------------------------------------------------------------------------------------------MT---------IDI---------------------------------------LLV------------------------------------------------------------------------------I---------------------------------------------------------------LS---------------------QL-------------------F----------------------------------------------------------------------------I-------CSH----------------------------------------------------------------LSTG--------------------------------------------------------------------------------EDLY-----------------------------------------------------------------------------------------EG-------------------------------------------------------------------------------------------------------------------------------------------------S-P-CLME--------------------------------------------------------------------------------NGN--------------------------------------------E-GVCKK------LP--ECP---------------------PRLKEVK-----NHTR------------------DWGSTGRC--------------------GFDNFVEIVCCP-------------L----------------------------------------------------------------------------------------------------------NVSEKL--------------------------------------------------------------------SKR---PAESAC---------------------EQQR---SD--------------------------------------------------------------------------------------------EEV-----S----FH----IYN-----GVEAQ----SKE-FPYVVALGFNNT---EE------------DGPSIVYSC------GGSLISTEHVLTAAHCVR-N-----AK-N----L---V-P-----IE----------------VRVGDEDLSSTG----------------GSVQRIPISDIIIHP--KYR----I---------RTV--YNDVAILKLKKK-V-ELSN------TVKPICLQTR---SLN--TINMTSNT--SLVVLGWGAT-SL----D-------------S-E------GSN--RLMRTPSLSIVGIKECNKS-YSGFSI-----SR-LTNG-ID-DNMICVI--DSD-------SNRLSDS---CLGDSGGPLVML-AESG---------DSVIGITAF-GS--S-CGS----TIPSIYMAVHRYLD-WIEEHVWPSVNNEPKPR------------------------------------ESDVFKW-------------SFNLT----------------IT---------------------------
Duno192S4  -----------------------------------------------------------------------------------------------------------------M--------------------------------------------------------------------------------------------------------------------------------KASL-L---------------------------------------------------------------VL---------------------CW-------------------L----------------------------------------------------------------------------M------LFL------------------------------------------------------------------WSS----------------------------------------NAVD-L-----------------------------GCSFSQQLS-----------------------------------------------------------------------------------------PTETYY-----------------------------VYNPE-----YPYS----------------------------------------YRGP------------------------------------------------------R-S-CIWSLQS-----------------D-----------------------------------------------------------YKV--------------------------------------------N-ISCN-LQLPW-SS--NCT-------------------QDRLEIQVS--P----TT-T--------------------HRFCGDGTLSLMSEGNTMTLTLTAPMTSAGGRLLCE-------------V-------------------------------------------------------------------------------------------------------------------------------------------------------------------------------------------RAVK-----------------------------R-------------------------------PQD--S-TD---C-EC-------GR-----R------------------------N--------------P----SR----IVG-----GTATG----INE-FPMMAGLVDIK---------------------SREPFC------GGTIISNQYILTAGHCIA-N-----RN-V----S-----E-----LV----------------VLVGDHDYTTGA--D------------TNASKVFLVRQKIVHP--NYV----F---------GGQ--QNDIGILEIAGW-I-TYNN------QVGPVCLPFQ---H----SPDTFGGS--LVQALGWGSL-EY----G-------------G-G------PST--VLQKV-TLNVETNLACRKN-YP---------------E-VS-NNQICT---Y---------T-KNKDS---CSMDSGGPLLWE-NPT-S------LRLVLAGVINY-GI--A-CAV-----FGSVNCRVGAYID-WITSVTPGARYCIVE------------------------------------------------------------------------------------------------------------
Duno917VP  -----------------------------------------------------------------------------------------------------------------MS-----------SQS-----------FFLSVA--------------------LSC----------------------------------------------------------------------------L-P---------------------------------------------------------------FL----------------------V-------------------L----------------------------------------------------------------------------L------I---------------------------------------------------------------------APP-------------------------------------CDGQQ----------------------------------------Y-----------------------------------------------------------------------------------------PG-------------------------------------------------------------------------------------------------------------------------------------------------D-T-CYL---------------------------------------------------------------------------------GNN--------------------------------------------P-GVCTL------LR--QCR---------------------PVYEELL-----KGNP----------------P-----TTVC--------------------SYSGFDPVVCCP-------------SG--G-------------------------------------------------PTT-----------PKRTTTT-------------------------------------------------TTTT-----------ARSVPR--------------P-GTN--T--------------RGA---IARAKC---------------------EEYS---RS-V-FQLV-VPP---ILA-GNR--Q------PVN--I------S-VC-------AI--------------------------------------KS-----R----KL----IVG-----GTKAD----PKE-YPHMAAVGYSTG-GT-----------------GIAWSC------GGTLISERFVLTAAHCLY-S-----KG-L----G--VV-A-----SW----------------VRLGDLNLERQD--D------------DARPQNVRIAERIKYP--DYV----S---------SSG--YHDIALLRLETN-V-RFDA------WVRPACLAYS--------LPDVGTDN--MATATGWGVV-DW----G-------------D-D-----EGSN--DLLKV-TISLISQPVCNRS-FPN------D-DR-ISRG-IVDEWQICAG-------------EVGKDT---CQGDSGGPLVIL-NGDYY------CMYSVIGVTS---------------------------------------------------------------------------------------------------------------------------------------------------------
Duno994Vb  -----------------------------------------------------------------------------------------------------------------ML---------------------------------------------------PLC----------------------------------------------------------------------------L-V---------------------------------------------------------------LI---------------------GL-------------------LHP--------------------------------------------------------------------------------------------------------------------------------------------------------------------------------------------FVHVVSAQ-----------------------------------------------------------------------------------------------------------------------------------G-------------------------------------------------------------------------------------------------------------------------------------------------Q-S-CTT---------------------P-----------------------------------------------------------NNA--------------------------------------------P-GVCLG------IR--GCP---------------------PLLDMLQ--R--EGAA-AGNYLR---------------ASLC--------------------FNQPRNPIVCCP-------------LN-NTEPP-----------------------------------------------------------------------------------------------------------------------------------------------------------------------------RDG----KVVQ-----------------------------DN-------------------TY--G------PLY--P------P-QC-------GY-----S------------------------N-------AS-----H----TR----VVG-----GIPAQ----LGA-WPWITALGYRSN-LH--------------P-ETPSWLC------GGSLISARHVLTAAHCAV-------RS------D-----L-----YV----------------VRIGDLNLRRDD--D------------GAHPVEVEIERKIIHP--GYS----T---------SAF--VNDIAVLRLAQD-V-QFTD------QVYPICLPVE---EPL--RSNNFYRK--YPFVAGWGSI-GT----K-------------G-P------SSS--ELLEV-QLPVVSNDDCAQA-YARF----------NGTV-ID-SRVLCAG--F---------KQGGKDA---CQGDSGGPLMLP-K---T------FTYYQIGVVSY-GY--K-CAE---PGYPGVYTRVTEFLD-FIISSLQ--------------------------------------------------------------------------------------------------------------------
EDS35304  LW---------------------------APD-FNKISQT----------------------------------------------------------------------LGALN---------------------------------------------------TVG--------------------------------------------------------------------------RYI-V---------------------------------------------------------------NI---------------------TK-------------------G-------------------------------------QEPSAVNS--VNKDTKEN----IPA-------------AILT--------------------------------------------------------------------------LT-------------------------------------SSVWGPN----------------------------------VTKSIE--PLIKRVG--GSEVE--LSPEIPTTSTTTTTTT------------TTVEPPVVTEVTVEEILEVQKKED-----------------VAAAT-------------------------PSSSMQKKKKKKK--NKVKRK-----------------------------------------DPAHVE------------TTKKP--------------------APVHKIVESTKDAEN-R-CTT---------------------P-----------------------------------------------------------DGR--------------------------------------------P-GRCED------LS--TCP---------------------GLLLDLT--H-----------LR---------------ESLC--------------------FKSLFVPGVCCP-------------TP-A---------------STV--LTTQ-----------------KP----TQRPIP-----------Q-TTSQSLVLSPV-----------TTKPTT---------------------------TK-------------RP--LLPV-------------FTV--T-TTTEQ--------ALA----ATLK----------------------PI--------------------------LD--N------FVD--P------E-DC-------GQ-----Q------------------------E-------YS-----S----GR----IVG-----GIEAP----VGQ-WPWMAAIFLHGP-------------------KRTEFWC------GGSLVGTKYILTAAHCTR-D-----SR-Q----R-----PFAARQFT----------------VRLGDIDLSTDG--E------------PSAPVTFRVTEVRAHP--KFS----R---------VGF--YNDIALLVLDRP-V-RKSK------YVIPVCLPKP---N-L-PSKDRMAGR--RATVVGWGTT-YY----G-------------G-K------EST--KQQQA-TLPVWRNEDCNHA-Y--------------FQP-IT-DNFLCAG--F---------SEGGVDA---CQGDSGGPLMML--V--E------ARWTQVGVVSF-GN--K-CGE---PGYPGVYTRVSEYME-WIRENTKK-------------------------------------------------------------------------------------------------------------------
Eudi002aU  -----------------------------------------------------------------------------------------------------------------MC---------SNV---------------------------------------LWN----------------------------------------------------------------------------------------------------------------------------------------------VF---------------------IV-------------------F----------------------------------------------------------------------------LA------ITA----------------------------------------------------------------LAIS--------------------------------------------------------------------------------EDLF-----------------------------------------------------------------------------------------EG-------------------------------------------------------------------------------------------------------------------------------------------------S-S-CKLE--------------------------------------------------------------------------------NGD--------------------------------------------L-GVCKK------LL--DCP---------------------PRVQEVY-----DGKR------------------QTLSTGRC--------------------GFDSFVEIVCCP-------------V----------------------------------------------------------------------------------------------------------NITEKI--------------------------------------------------------------------SLR---PAEAAC---------------------QEYD---TT-I---------------------------------------------------LT-----K------------------------YV-----ETV-----I----PH----VFG-----GTEAL----VGE-FPYMVALGYGYD-DPSK-------------NTSIRYSC------GGSLISPQHVLTAAHCVY-N-----IN-D----N---V-P-----TE----------------VRLGNINLQSTA----------------ESVQRIPISDTIFHP--KYK----R---------SAH--YNDVAILKLKTK-V-VFSE------MVKPICLQTK---SIT--SMNVTSET--SVRVIGWGAT-SF----D-------------V-E------NSI--HLMKTPSLSIVSKEECAKF-YTGF-------LK-LPHG-ID-DNLICAI--DTN-------SSRRADA---CQGDSGGPLLMK-TEKG---------DSIIGITSF-GQ--T-CGS----SVPGVYTAVYSYLD-WIEKHVWTSNENEELQNSVV---------------------------------KTEFIN-----------------FT----------------FTFKV------------------------
Eudi006aU  -----------------------------------------------------------------------------------------------------------------MD------------RQR----------------------------------RAPSL-----------------------------------------------------------------------TTLVLLVVQTGLTI---------------------------------------------------------LA------------------VCGTIHADPEGKTTVSFESSVE-EV-------------------------------------HRGENDD------------------------------NAVII------------------------------------------------------------------------DAAGDTD-------------------------------ARLETRDGRGILW---------------------------------------------------------------------------------------------------------------------------------------------------------------------------------------------------------------------------------------------------------------------------NGVSDSE-S-CLT---------------------S-----------------------------------------------------------KGE--------------------------------------------I-GRCTS------FK--ECY-------------------PYFKIPDLSA---LDGWV-------------------LGVYDTC----------------SYTRENGQMNFGICCSNI--------LPVVTPPSDNTEDP---------TIENTQERN-GTKEEE-TTVKPRPQTP--GSWPPPIP-----------THPPDHTIPPLPTHPPY-----LELPTFSTIKPV-LTSKKPGIATTW----------------------PTKKPA---------------WWPGAS--A-------------TPTT----SEKPL------------------------------------------------GTI--S------SID--T------S-QC-------GA-----K------------------------NG-----VQD-----Q----ER----IVG-----GQNAD----PGE-WPWIAALFNGG-----------------------RQFC------GGSLIDDKHILTAAHCVA-N-----MN-S-WDVA-----R-----LT----------------VRLGDYNIKTNF--E-------------VRHIERRVKRVVRHR--GFN----S---------RTL--YNDIALLTLNEP-V-PFTK------QIRPICLPS---------GSQLYPGK--IATVIGWGSL-RE----S-------------G-P------QPA--ILQEV-SIPIWSNSECKLK-YGAA----------APGG-IV-DSFLCAG-------------RAAKDS---CSGDSGGPLMVN-D----------GRWTQVGIVSW-GI--G-CGK---GQYPGVYTRVTHFIP-WISKNLMK-------------------------------------------------------------------------------------------------------------------
Eudi024aO  --------------------------------------------------------------------------------------------------------------------------------------------------------------------------------------------------------------------------------------------------------------------------------------------------------------------------------------------------------------------------------------------------------------------------------------------------------------------------------------------------------------------------------------------------------------------------------------------------------------------------------------------------------------------------------------------------------------------------------------------------------------------------------------------------------------------------------------------------------------------------------------------------------------------------------------------------------------------------------------------------------------------------------------------------------------------------------------------------------------------------------------------------------------------------------------------------------------------MQFN--------------TI---------GEADKNFW---------AWL-----------------YGII-------------SNG--G-SSTT-------TPTTT----TELP----------------------RP-----V--------------------KP--E------DCL--P------C-KC-------GL-----T--------------------------------NT-----Q----RR----IVG-----GVETQ----VNQ-YPWMALMMFRG-----------------------RFYC------GGSVISSRYVLTAAHCVD-R-----FD-P----N-----L-----MS----------------VLLLEHNRNSTT--E-------------AETQLFQVEKVIRHS--GYS----T---------YNY--NNDIALVKLKDT-I-RFEG------KMRPVCLPE---------RAKTFAGL--NGTVTGWGAL-AE----S-------------G-A------ISQ--TLQEV-TVPILTNTECRAT-KYP------------PRR-IT-DNMLCAG--Y---------KEGSKDS---CQGDSGGPLHIA-N---D------NTHQVVGVVSW-GE--G-CAK---PGYPGVYSRVNRYLS-WIGRNTEDACYC---------------------------------------------------------------------------------------------------------------
Eudi024bO  -----------------------------------------------------------------------------------------------------------------MR---------------------------------------------------FTG--------------------------------------------------------------------------CLG-L---------------------------------------------------------------LL---------------------AL-------------------------------------------------------------------------------------------------------------------------------------------------------------------------------------------------------------------------------------------------------------------------------------------------------------------------------------------------------------------------------------------------------------------------------------------------------------------------------------------------------------------------------------------------------------------------------------------------------------------------------------------------------------------------------------------------------------------------------------SLAS-------------------------------------------------------------------------------------------------------------------------DTCQAS--------------TF---------GEKVKNFL---------GIF-----------------GN-------------------------------------------KPP----------------------YA-----V--------------------EA--P------GPC--Y------C-SC-------GV-----R--------------------------------NE-----E----SR----IVG-----GQTTR----VNE-FPWMARLSYLT-----------------------KFYC------GGTLINDRYVLTAAHCVK-G-----FM-W----F-----M-----IK----------------VTFGEHDRCIEK----------------GAETRYVVRVLT--G--DFS----F---------LNF--DNDIALLRLNER-V-PLSD------AIRPICLPSI--------RDKLYDGT--KAIASGWGTL-FE----D-------------G-K------PSC--LLQEV-EVPVMSLQDCRNT-SYS------------PRM-IS-DNMMCAG--Y---------QDGKKDS---CQGDSGGPLIAE-RE--D------KKYELIGIVSW-GN--G-CAR---PGYPGVYTRVTR-------------------------------------------------------------------------------------------------------------------------------
Eudi024cO  ----------MGATRFCARDSGKNLVFFEMRVPIIPLYETNRRLSR---------------------------------------------GQYRFDSREKSHEVEKVPEIPRLR---------PTVAVS------------------------------------LAVYPLQ-----------------------------------------------------------------RTWSIRKL-I---------------------------------------------------------------FL------------H---NR------------------------V-----------------------------------------------------------------------------------------------------------------------------------------------------------------------------------------------------------------------------------------------------------------------------------------------------------------------------------------------------------------------------------------------------------------------------------------------------------------------------------------------------------------------------------------------------------------------------------TGS--------------------------------------------Q------------LT--PNS---------------------------------TLSI-------------------------------------------------------------------------------------------------------------------------------------------------------------------------------------------------------------------------------------------------------------------VEVRKGEL------------------RE-----TRGV---------L-DFLF-GRF--K------TCG--N------C-LC-------GR-----P------------------------N------RPS-----E----TR----FLG-----GEYTQ----AHE-FPWLANIHVKS-----------------------KLTL------SGVLINDRYVLSSASQLI-S-----AT-T----P-----E-----VK----------------VSLGEYDRCNLD----------------VSSTTVSVESLILYP--EYN----T---------ESH--AHNLALIKLSQP-I-KFER------RLSPICLPNP---------GSTYLGQ--VGTLVGWTVK-EE----E-------------E-K----NNQTC--RPRKL-GLPILGQNECIRA-GID------------PMN-FH-NDSGCVG--V---------LGGKSIV---CENDVGSSVQYR-SY--A------GIYDLIGIISD-VN--Q-CDS---IPAVSIFTRIGPHLN-WVLQQTKDACYCPK-------------------------------------------------------------------------------------------------------------
Eudi048aO  -----------------------------------------------------------------------------------------------------------------MS-----------PRR-------------------------------------FAL---------------------------------------------------------------------ACAAAIFLIVSNV---------TSLDESHDVAARK---------VGSNPFHRD-----------------SSSLF------------------LFHLLKLKKQLQ-K----------IEQVP---------------------------------TTPPTAD------------CICVPYYLC------NANRTIIITDGLGMIDIRYR-------------------------------------RCTGDLEVCCR-----------LPNVTTTTPKPT---TMR-----------------PTTKPTTKATTTTKAP-TTSTLPPVIFPTIQPQVI-PVCVCVLAFQCDPSGIIG--------------------------------------------------------------------------------------TSGEG---------------------------------VINPR---LQYVQCP----SSTMVC-------------CRPTSVIQY------SYNPP---------APSS--------QVCVLCGGTIQCNNGIVIPVNVGIVNPLVNYGQQ-T-CPIPTSCCQGINPTYANGIPVVIGP-IR-------------------------------------------------------NSGT--------------------------------------------P-QACYC------MRSWLCS-------------------PGNSV-------SPDGAG-VID------------P----RFSLC-----------------------GTPNEVCCR--------------------------------------------------------------------------------------------------------------------------------------------------------------------------------------------------------ATTTSIARS------------------NDLQGRGESIV----------------SGE--A------TFS--Q------S-GC-------GT-----Q------------------------NKT---YATA-----K----PY----PAE-----TGKTY----FAE-FPWMVAVLTKQA-DG-----------------KYLFQC------GGSMITNSAVLTAAHCVT-N-----LG-N----D-----R-----PI----------------ARFGQWDLEKQPSGQ------------PVPFQDADIKAIVTHP--LFY----S---------GAL--FNDIAVIILNKP-V-NQSV------NVAPVCIPQQ--------GLIFPAGT--RCIGTGWGRN-SF----G-------------G-T------YQT--ELRKV-ELPIVDRTDCQNR-LRTTRL---G----PYFQ-LH-SSFICAG------------GEANKDT---CRGDGGGPLVCP-GV--S------GQYFQVGIVSW-GI--G-CGS---SNIPAVYTNVAQYTE-WISQQLATYGS----------------------------------------------------------------------------------------------------------------
Eudi112aO  -----------------------------------------------------------------------------------------------------------------MK-----------PVKG----------------------EARGKSGGRA--NRKGF------------------------------------------------------------------------------LSSRTSQH---------------------R----------------------------------VI--------------------QAL-------------------------------------------------------------------------------------------------------------------------------------------------------------------------------------------------------------------------------------------------------------------------------------------------------------------------------------------------------------------------------------------------------------------------------------------------------------------------------------------------------------------------------------------P-----------------------------------------------------------------------------------------------------------------A-----VK--------------------------------------------------------------------------------------------------------------------------------------------------------------------ITPSAA-----------TCSRRNPHKRLEKE----------SPTCPSGH--RGTGEKGLAQTVSE-------ISHEGVAGGF-QLNACTSPA-GHVS-------------SVV--SPDPR-------PHPGTG----LEDVC-------------------------------------------------------------LS--D------V-PC-------GR-----G------------------------KV-----GTR-----T----AR----LVG-----GQNAI----PHE-FPWMVSISRKG-----------------------GHFC------GGTILNSRFVLTAAHCLC-S-----GS-SLIPVG-----Q-----LR----------------IRLGEYNLKGPE--V-------------PASKEERIASAILHP--GHK----C---------GKY--ADDIALLELARP-I-AWSE------SVKPACLPVA---TGK-PGYSAFGGE--LAKAAGWGWF-GE----D-------------R-SK---YKRAD--VLQKV-EVRVIENKLCREW-YASQG---------KLTR-VE-PEQMCAG--H---------EEGGRDS---CWADSGGPLMIG-SHP-D------GSVMVVGVVSS-GV--G-CAR---PRLPGVYTRVSEYIP-WITQHVLR-------------------------------------------------------------------------------------------------------------------
Eudi193aU  -----------------------------------------------------------------------------------------------------------------ML-----------LS------------WVALSP--------------------VTL----------------------------------------------------------------------------L-T---------------------------------------------------------------LV----------------------F-------------------L----------------------------------------------------------------------------L------S--------------------------------------------------------------------DLRN-------------------------------------CKAQQ----------------------------------------Q-----------------------------------------------------------------------------------------EG-------------------------------------------------------------------------------------------------------------------------------------------------D-A-CVV---------------------------------------------------------------------------------NNA--------------------------------------------P-GICTR------LQ--QCQ---------------------SVYQKVL-----NRQF----------------P-----SAVC--------------------GYLRFEPIVCCP-------------RR--N-------------------------------------------------EIP-----------KRP-----------------------------------------------------NIVT-----------PQPVTR---------------------R--------------RST---KATAKC---------------------VEMI---QS-I--------------------------------------------------------------------------------------------------P----KF----IIG-----GTRAY----AME-FTFMAAVGFDDT--G-----------------NIAWLC------GGSLISERFVVTAAHCTY-N-----VN-W----G---N-A-----NW----------------VRLGALNLETAD--K------------DEEVQDFRVIERIRHP--SYK----R---------PSE--YHDIALLRLERD-V-RFGA------FIKPCCLANH--------LPDTG-EG--KAIAMGWGRV-DW----A-------------G-D------NSN--DLLKV-TLDLVPNPECNRT-FTKGAK---D-DK-LEFG-VVGDWQLCAG-------------GLGKDT---CQGDSGGPLVIL-NNTN-------FVYDLIGVTSL-GK--L-CGS----ITPGIYTRVYNYVP-WIENIVWPD------------------------------------------------------------------------------------------------------------------
Eudi193bU  -----------------------------------------------------------------------------------------------------------------MG-----------LSR-------------------------------------LWL----------------------------------------------------------------------------I-L---------------------------------------------------------------VI----------------------M-------------------L----------------------------------------------------------------------------V-----RSHFSQN----------------------------------------------------------------TTI-------------------------------------RCNTE----------------------------------------Y-----------------------------------------------------------------------------------------EG-------------------------------------------------------------------------------------------------------------------------------------------------D-T-CTR---------------------------------------------------------------------------------DGK--------------------------------------------E-GICTL------LK--ECP---------------------VIYKHVL-----IQQF----------------P-----HCPC--------------------GYKNFEPVVCCP-------------RR--K-------------------------------------------------EVA-----------GRNSNAS-------------------------------------------------KSLF-----------SEPYRVD-----------------------------------HGA---KARAKC---------------------KEYE---SM-Q-FYSI-NTPINTTIS-TST--S----PPTIN--I------S-FT-------HE--------------------------------------TT-KRPLR----RL----ITK-----GVKVM----DNE-FTFMAAIGYNST-EN-----------------DILWLC------GGTLISKRFVVTAAHCTS-N-----AI-W----G---N-A-----AW----------------VRMGTKKLFNSL--N------------KEDAKTYRIIERIRHP--WYK----Q---------PSE--YHDIALLKLESD-V-EFTF------WIRPCCLPYS--------LPDVGING--NATAMGWGNT-EW----A-------------G-D------SSN--ELLKI-TINLISHTECNRV-YSK------D-NK-LEFG-IVNGWQICAG-------------GDGKDT---CQGDSGGPLVIP-NKDYY------SMYSLIGITSL-GK--F-CGS----ITPGIYTNVYNYTS-WIENIVWPDS-----------------------------------------------------------------------------------------------------------------
Eudi193cU  -----------------------------------------------------------------------------------------------------------------MT-----------LS------------RFLLST--------------------TIS----------------------------------------------------------------------------I-I---------------------------------------------------------------FL----------------------F-------------------L----------------------------------------------------------------------------L------S---------------------------------------------------------------------GLR-------------------------------------LCDAQ----------------------------------------F-----------------------------------------------------------------------------------------EG-------------------------------------------------------------------------------------------------------------------------------------------------D-A-CMA---------------------------------------------------------------------------------AGA--------------------------------------------R-GTCSR------LE--NCP---------------------SVYEELL-----KGNP----------------P-----QSMC--------------------GYLNFEPIVCCP-------------RE--N-------------------------------------------------KAP-----------VTPTTST------------------TTTTT---------TTTTTT-T---------TTTT-----------PAPVTTT----------NRRPISNN--G--------------RGA---KARAKC---------------------EEYA---SS-V-YVTK-IPP---TLA-INK--E------PVN--I------S-LC-------AI--------------------------------------KT-----R----KL----IVG-----GDKAE----PKE-YPHMAAVGFDNS-DG-----------------TISWFC------GGTLISERFVVTAAH-------------------------------------------------------------------------------------------------------------------------------------------------------------------------STATGWGQV-DW----A-------------G-D------QSN--DLLKV-TISLVPHNECNRT-FTQGSI---D-NK-LRFG-IVDTLQICAG-------------ELGKDT---CQGDSGGPLVIL-NKDYN------CMYSLIGVTSL-GK--L-CGS----IIPGVYTRVHSYVP-WIEQEVWP-------------------------------------------------------------------------------------------------------------------
Eume029VP  -----------------------------------------------------------------------------------------------------------------MV----------IGRRM-----------------------------EIPL-QAGSI-----------------------------------------------------------------------RSTFLF-Y---------------------------------------------------------------LF--------------------CAL-W-----------------F----------------------------------------------------------------------------------------------------------------------------------------------------------------------------------------------------------------------------------------------------------------------------------------------------------------------------------------TGTVI--------------------DG------ISAANFAG--DIFRSQ--------------------------KHN------------------EP----A------------------------NLRLE---KDASTGTVPSMLP-T-CTG---------------------P-----------------------------------------------------------YGK--------------------------------------------A-GHCEY------LK--RCF-------------------SQDYASNFT--M-----------AM---------------DHSC--------------------TIERTYLGICCV-------------KH-WNGLRRK--------------------------------------------STT-----------QESFAEILPLIAVSA------HDDEGHDEAG------TYDKGSRIVW------------------------------------------------------------------SEK----ERTS----------------------TS-----R--------------------PR--I------PEA--S------R-GC-------GT-----T------------------------W-------KS-----R----SR----LVG-----GRPAD----PKE-WPWMAALLKED----------------------QTQYC------GGVLVTDRHVLTAAHCVN-S-----YK-P----W-----D-----IK----------------VRLGEYDFTTAE--E-------------TRALDFAVTEIRVHR--DFD----Y---------TTN--ENDIAMIKLHRP-T-VFDS------YIWPVCLPP---------VDQTFENK--SAVVTGWGTR-YY----K-------------G-P------AST--VLMEV-GVPVWPQKKCAKS-F--------------VQR-IP-NTTICAG--A---------YEGGRDA---CQGDSGGPLLHQ-LG--N------GRWVNIGIVSW-GI--R-CGE---AKRPGIYTRVNSYLD-WIFENAVF-------------------------------------------------------------------------------------------------------------------
Eume280VB  -----------------------------------------------------------------------------------------------------------------ML---------------------------------------------------VAS----------------------------------------------------------------------------L-T---------------------------------------------------------------LI---------------------GL-------------------LRP--------------------------------------------------------------------------------------------------------------------------------------------------------------------------------------------LVHVASAQ-----------------------------------------------------------------------------------------------------------------------------------D-------------------------------------------------------------------------------------------------------------------------------------------------Q-L-CTT---------------------P-----------------------------------------------------------NQE--------------------------------------------A-GTCIN------IR--NCQ---------------------PLLTMLQ--R--EGLA-AADYLR---------------KSVC--------------------TYENGDPIVCCP-------------GT-PN--------------------------------------------------------------------------------------------------------------------------------------------------------------------------------REG----KDIT-----------------------------EK-------------------VY--G------PLH--P------P-QC-------GY-----S------------------------N-------VT-----H----TK----IVG-----GAPAE----LGA-WPWIAELGFRDS-TN--------------P-AQPKWLC------GGSLISARHVLTAAHCAI-------RD------D-----L-----YV----------------VRIGDLYLNRID--D------------GAHPVQVEIESKVIHP--EYT----S---------KLF--VNDIAVLRLAEE-V-PFTE------HVYPICLPVE---DNL--RDNSFYRY--LPFVAGWGAI-AN----R-------------G-P------ASD--ILMEV-QIPVVSNEACEQA-YSRF----------KVAK-ID-DRVLCAG--Y---------ARGGKDA---CQGDSGGPLMLP-R---R------LYFYQIGVVSY-GF--K-CAE---PGFPGVYTRVTAFLD-FIISALH--------------------------------------------------------------------------------------------------------------------
Eume639SNc -----------------------------------------------------------------------------------------------------------------MA-----------LS------------WVALSP--------------------VTL----------------------------------------------------------------------------L-T---------------------------------------------------------------LV----------------------F-------------------I----------------------------------------------------------------------------L------S--------------------------------------------------------------------DLTN-------------------------------------CKAQQ----------------------------------------Q-----------------------------------------------------------------------------------------EG-------------------------------------------------------------------------------------------------------------------------------------------------D-A-CVV---------------------------------------------------------------------------------DNT--------------------------------------------P-GICTR------LH--QCH---------------------PVYVNVL-----NRQF----------------P-----NTVC--------------------GYLKFEPIVCCP-------------RK--N-------------------------------------------------ERP-----------RKP-----------------------------------------------------VNIT-----------SLPVTR---------------------K--------------KST---KATIKC---------------------LEMI---QN-I--------------------------------------------------------------------------------------------------P----KF----IIG-----GTRAY----IME-FTFMAAVGFDDA--E-----------------NIAWLC------GGSLISERFVVTAAHCTY-N-----IN-W----G---N-A-----NW----------------VRLGALSLETAN--K------------DGVVNDFRVIDRIRHP--LYK----R---------PSE--YHDIALLKLEKN-V-EFGP------FIKPCCLANF--------LPDTG-NG--KAIAMGWGRV-DW----A-------------G-E------NSN--DLLKV-TLDLVPNPECNRT-FTNGIR---D-DR-LEFG-IVSDWQLCAG-------------GLGKDT---CQGDSGGPLVIL-NNTN-------FVYDLIGVTSL-GK--L-CGS----ITPGIYTRVYNYVP-WIEDIVWPDS-----------------------------------------------------------------------------------------------------------------
Eume639SPa -----------------------------------------------------------------------------------------------------------------MT-----------LS------------RLLLST--------------------TIS----------------------------------------------------------------------------I-I---------------------------------------------------------------FL----------------------F-------------------L----------------------------------------------------------------------------L------N---------------------------------------------------------------------NPR-------------------------------------FCNAQ----------------------------------------F-----------------------------------------------------------------------------------------EG-------------------------------------------------------------------------------------------------------------------------------------------------D-A-CKV---------------------------------------------------------------------------------ADV--------------------------------------------P-GTCLR------LQ--NCS---------------------SVYEELL-----KGNA----------------P-----QSMC--------------------GYFSFEPIVCCP-------------RE--N-------------------------------------------------EVP---------------------------------------TT---------TTTTTT-T---------TTTT-----------PAPTPSK----------NERPFIDD--G--------------RGA---KARAKC---------------------EEYA---RS-V-YVTE-IPP---TLS-VNK--A------PVN--I------S-LC-------AI--------------------------------------KT-----R----KL----VVG-----GKKAE----PKE-FPHMAAVGYNIN-DG-----------------SISWLC------GGTLISERFVVTAAHCTY-N-----IN-T----G---T-A-----NW----------------VRLGDLSLNRVD--D------------DAKPEDYKVIQRIRHP--RYK----Q---------PSE--YHDIALLKLERD-V-KFNA------WIRPSCLPYS--------LPDTGTDG--KATATGWGRV-DW----A-------------G-D------QSD--DLLKV-TINLVPQNECNRT-FTQGSV---D-YK-LRFG-IVENWQICAG-------------EFGKDT---CQGDSGGPLVIL-NEQYN------CMYSLIGVTSL-GK--L-CGS----IIPGVYTRVYNYVT-WIEREVWP-------------------------------------------------------------------------------------------------------------------
Eume697VP  -----------------------------------------------------------------------------------------------------------------MC---------NNV---------------------------------------LLN----------------------------------------------------------------------------------------------------------------------------------------------VF---------------------IL-------------------F----------------------------------------------------------------------------LA------TTA----------------------------------------------------------------LVIS--------------------------------------------------------------------------------EELY-----------------------------------------------------------------------------------------EG-------------------------------------------------------------------------------------------------------------------------------------------------S-S-CKLE--------------------------------------------------------------------------------NGN--------------------------------------------L-GFCKK------LL--DCP---------------------TRRQEVQ-----DGIR------------------QSTSTGRC--------------------GFIGFIEIVCCP-------------V----------------------------------------------------------------------------------------------------------NISEKM--------------------------------------------------------------------SLR---PADAAC---------------------QEYD---TK-R---------------------------------------------------VT-----K------------------------EV-----DSI-----A----YH----IFE-----GIKAQ----AGE-FPYMAALGYKNN-STRN--------------ASIEYSC------GGSLISPQHVLTAAHCVF-N-----IQ-K----K---V-P-----IE----------------VRLGNVNLQSIE----------------VKVQRIPIRKVIYHP--EYK----M---------SAH--YNDVAILKLETK-V-KFSD------MVKPVCLHTK---SIN--DINLTSKI--SLRVIGWGAT-NE----E-------------T-S------NSN--SLMKTPSLSIVSKEECAKL-YKGF-------KK-LSRG-ID-DNMICAIGNKTN-------NNNRPDA---CYGDSGGPLLMI-TEKG---------DSIIGITSF-GS--S-CGS----DIPGVYTAVYSYLD-WIEDHVWTSNEDQSVVKT-------------------------------------EFIN-----------------FT----------------FLQYY---------------------GTR
Eume955PE  -----------------------------------------------------------------------------------------------------------------MA-----------TR--------------------------------------LNI----------------------------------------------------------------------------I-T---------------------------------------------------------------IF----------------------L-------------------L----------------------------------------------------------------------------FI-----IVLT----------------------------------------------------------------VSVR----------------------------------------KSDNSV-------------------------------------------------------------------------------------------------------------------------------HNRNYYM------------------------------NSS-------------------------------------------------------------------------------------------------------------S------------------------------------------------------------------------------------TNNS--------------------------------------------EMNISY-------VAHGDNAEV---------------HI--FVYNKVD-------------------------P---------AT-----------------IFYSNNISISIND-------------LS---------------------------------------------------LQHT--------------------------------------------------TSTNNN--------------------------TKPDTS----------------SIN--T--------------TKS---LSELKC---------------------EEYK---KH-I-SSRTDGSS---LKG-TDS--K-------------EN---Q-II-------KH--------------------------------------KR-----A----LK----IIE-----GKDAR----YGE-FPHMAALGNIKH--G-----------------KFNLIC------GGTLISPEWVLTAAHCFK-T-----GN-D----T--VE-P-----TV----------------VRIGLNNLNDDD------------------GQSITIDKVENHK--NYT----K-------------TVNDISLIKLSKS-V-DFNI------EIKPACLYQH---------DSIPEET--ELWVTGWGVT-NV----T-------------L-Q-----GLSD--KLQKA-RLIIVDNKDCEMK-YSN------I-VQ-RPYK-IL-SSMICAE--GP--------SGSQSDT---CTGDSGGPLQVA-FKNDS------GLYRVLGITSF-GL--F-CSV-----VPGVYTKVSRYLD-WIENIVWR-------------------------------------------------------------------------------------------------------------------
Eume960S4  -----------------------------------------------------------------------------------------------------------------IT-------------------------------------------------------------------------------------------------------------------------------KAAL-LS--------------------------------------------------------------FL---------------------VL-------------------L----------------------------------------------------------------------------S------LAQ------------------------------------------------------------------SNE----------------------------------------TRFQ-Q-----------------------------NCDYYQELA-----------------------------------------------------------------------------------------PDTTYF-----------------------------IYNPE-----YPNR----------------------------------------YRGF------------------------------------------------------R-S-CKWTIET-----------------N-----------------------------------------------------------YRV--------------------------------------------N-LTCNPFHIPW-SQ--NCT-------------------QDRLSVQVN--S----RT-T--------------------HQYCGDGVFNVLSESNKMVVTLKSPFWSKGGEFICA-------------A-------------------------------------------------------------------------------------------------------------------------------------------------------------------------------------------QAVN-----------------------------S-------------------------------RQE--S-EN---C-EC-------GR-----K------------------------N--------------P----TR----IVG-----GVDAG----VNE-FPMMAGIVDVV---------------------LRRVFC------GSTLIAKKYVVTAAHCLL-N-----KE-V----S-----I-----LG----------------ILLGEHDVSTGM--E------------TNATALYRVVQAISHP--NYI----Q---------GTP--GNDIALLKSETD-M-IYSN------EVGPACLPFQ---H----AADSFGGS--EVQILGWGST-DF----G-------------S-P------TSD--VLQKV-TLYVLTNLQCSKR-IA---------------N-IS-PQEICT---Y---------G-EGKDA---CQMDSGGPVLWE-NPM-T------KRLTLIGIVSR-GI--G-CAV-----DSGINTKVGSYID-WITSVTLDETYCIVE------------------------------------------------------------------------------------------------------------
Frva062SP  -----------------------------------------------------------------------------------------------------------------YI-------------------------------------------------------------------------------------------------------------------------------AAAF-L---------------------------------------------------------------LL---------------------SW-------------------S----------------------------------------------------------------------------V------FSV-------------------------------------------------------------------------------------------------------------KLSN-G-----------------------------QCNYSDRLT-----------------------------------------------------------------------------------------STNPIR-----------------------------YIQYQ-------------------------------------------------YREN------------------------------------------------------V-S-CSWTVVS-----------------D-----------------------------------------------------------YKI--------------------------------------------N-LSCTVFELPW-SD--NCF-------------------KDNLAVQIS--P----SI-V--------------------HRYCGNGSFNIQSESNSMVITLQSVPFTNGGRFFCE-------------V-------------------------------------------------------------------------------------------------------------------------------------------------------------------------------------------KALS-----------------------------R-------------------------------PQN--P-EN---C-SC-------GR-----K------------------------N--------------P----SR----IVG-----GTNAG----VHE-FPMMCGIVDAN---------------------QKIVFC------GATIISDRYVLTAAHCLI-N-----RD-L----Q-----N-----LG----------------ALVGDYDLETGT--D------------TNATVLHRVIQGIVHP--GYN----Q---------RNG--ENDVAILKTEKY-I-TFNN------QVGPVCLPFQ---H----SPDTFGGN--YVELLGWGTT-DF----G-------------G-P------TSN--ILQKV-TLSVITNQQCSKT-YP---------------N-VT-TNQICT---Y---------A-EGKDS---CQMDSGGPVLWQ-DPT-T------RRLVLIGIITR-GR--G-CAI-----TAGLNTRVGAYID-WIVSVTPDAWYCTVE------------------------------------------------------------------------------------------------------------
Frva217b  -------------------------------------------------------------------------------------------------------------------------------------------------------------------------------------------------------------------------------------------------------------------------------------------------------------------------------------------------------------------------------------------------------------------------------------------------------------------------------------------------------------------------------------------------------------------------------------------------------------------------------------------------------------------------------------------------------------------------------------------------------------------------------------------------------------------------------------------------------------------------------------------------------------------------------------------------------------------------------------------------------------------------------------------------------------------------------------------------------------------------------------------------------------E-----------------------------RNLP-----------V-------SNVQTHYN---VT-------SA---------EVDDLLSI---------DEV-----------------SYID-------------FNS--N---------------------ASIPS----------------------------K--------------------RP--N------VCN--N------C-VC-------GV--------------------------------------GR-----K----TR----IVG-----GNVTS----VYE-FPWIVSMSKQG-----------------------TFYC------AGSLITRKHVLTAAHCME-G-----FD-K----R-----S-----IK----------------LVLVDNDREKFD----------------KNAIIRRIKSVVIHE--KFH----S---------YTY--NNDIAIIEMDRP-V-NVNG------IVRTACLPED--------KAIDYTGA--TATVIGWGRT-GE----S-------------E-P------VSN--ELRRV-NLPILSQEECDQS-GYQ------------TNR-IS-ENMFCAG--Y---------LEGDLDA---CFGDSGGPLHVK-GT--F------GHLEVIGIISW-GR--G-CAR---PNFPGIYTKLTNYLG-WLKDHLGGECVCPPPHRY---------------------------------------------------------------------------------------------------------
Frva217c  -----------------------------------------------------------------------------------------------------------------MC--------------------------------------------------------------------------------------------------------------------------------RRT-VSRETWTF-----------------------------------------------------G--SI---------------------LL-------------------L-----------------------------------------------------------------------------------------------------------------------------------------------------------------------------------------------------------------------------------------------------------------------------------------------------------------------------------------------------------------------------------------------------------------------------------------------------------------------------------------------------------------------------------------------------------------------------------------------------------------------------------------------FA-----------------------HVASLNVKFLQ---------------------------------------------------------------------------------------------------------------------------------------------------NNSLTTS-NFSITN--------------SI--------RNRKGKFLF---------DEL-----------------FGLD-------------ISS--T---------------------LDDDD-------------------------------------------------PV--S------RNC--T------C-EC-------GI-----S--------------------------------NQ-----E----DR----IVG-----GRPTT----PNK-YPWVARLVYEG-----------------------RFHC------GASLVNNDYVITAAHCVR-R-----LK-R----S-----K-----IR----------------VILGDYDQHVNT--D-------------GKAIMRAVSAVIRHR--NFD----M---------NSY--NHDVALLKLRKS-V-KFSK------TVRPVCLPQ---------KDSDPAGK--EGTVVGWGRT-SE----G-------------G-M------LAG--QVHEV-QVPILSLIQCRKM-KYR------------ANR-IT-ENMVCAG-------------RGSQDS---CQGDSGGPLLVQ-EG---------DKLEIVGIVSW-GV--G-CGR---PGYPGVYTRVTRYLN-WINTNMKEGCICTS-------------------------------------------------------------------------------------------------------------
Frva217e  -----------------------------------------------------------------------------------------------------------------MK---------------------------------------------------LQ------------------------------------------------------------------------NFVEHL-V---CGL---------------------------------------------------------LL---------------------VL-------------------I-----------------------------------------------------------------------------------------------------------------------------------------------------------------------------------------------------------------------------------------------------------------------------------------------------------------------------------------------------------------------------------------------------------------------------------------------------------------------------------------------------------------------------------------------------------------------------------SR----------------------------------------------------------SI--HCS---------------------------------KFNS-------------------------------------------------------------------------------------------------------------------------------------------------------------------------------------------------------------------------------------------------------------------SNVQEDEL------------------GQ-----TRGV---------L-DFLF-GRF--R------TCG--N------C-LC-------GR-----P------------------------N------RSS-----E----TR----FLG-----GEYTK----SHE-FPWLANIHVKS-----------------------KLLV------SGALINDRYVLSSASPFI-G-----VT-T----P-----E-----VK----------------VSFGEYDRCNLD----------------TSSTIVSVESLILYP--EYN----M---------ESH--AHNLALIKLSQP-I-KFDR------RISPICLPNP---------GSTYLGQ--VGTLVGWTLS-TG----E-------------D-TN---NNQTC--RPRKL-GLPILGREECIGS-GIN------------SMN-FH-DDSGCVG--V---------LGGSSIV---CENDVGSSVQYR-SY--A------GVYDLVGIISD-IN--K-CGS---TAAISIFTRIGPHLN-WILQQTKNACYCSK-------------------------------------------------------------------------------------------------------------
Frva254SP  -------------------------------------------------------------------------------------------------------------------------------------------------------------------------------------------------------------------------------------------------------------------------------------------------------------------------------------------------------------------------------------------------------------------------------------------------------------------------------------------------------------------------------------------------------------------------------------------------------------------------------------------------------------------------------------------------------------------------------------------------------------------------------------------------------------------------------------------------------------------------------------------------------------------------------------------------------------------------------------------------------------------------M---------------------PRLKEVQ-----EGTR------------------QLDSSGRC--------------------GFEGFIEIVCCP-------------V----------------------------------------------------------------------------------------------------------NVINKT--------------------------------------------------------------------SPR---LADVAC---------------------QEYL---D-------------------------------------------------------------E------------------------RQ-----YDL-----S----FH----IYR-----GTEAK----SGE-FPYVVALGYED---GLK------------NLSSISYSC------GGSLISVEHVLTAAHCVS-N-----IN-E----L---V-P-----TE----------------VRLGNESIDNNA----------------MNVQRIPISDIISHP--EYK----R---------STS--YNDVAILKLKTR-V-LLSN------LVQPICLQTQ---SLN--QLTITPKM--SLIVIGWGGT-DF----G-------------E-S------SST--KLRRTPSLRLVDKEECAKH-YRGY-------RK-LPFG-IS-DTMICAV--DPN-------STRGSDA---CQGDSGGPLLLF-TEEG---------VKVIGITAF-GQ--G-CGG----PVPGVYTMVYSYLE-WIEEQVWTSKKE-SKDVLKT-----------------------------------EFINP-------------IINIS----------------ITRH-------------------------
Frva558SP  -------------------------------------------------------------------------------------------------------------------------------------------------------------------------------------------------------------------------------------------------------M---------------------------------------------------------------YQ----------------------Y-------------------Y----------------------------------------------------------------------------Y-----------------------------------------------------------------------------------------------------------------FNLTNFVD----------------------------------------S-----------------------------------------------------------------------------------------WS-------------------------------------------------------------------------------------------------------------------------------------------------D-R-CTI---------------------------------------------------------------------------------DGS--------------------------------------------P-GICVI------LDEKKCP---------------------SVYQDLL-----AGII----------------P-----SS-C--------------------GYKGYEPIICCP-------------TN--R-------------------------------------------------FS-------------TSTTT---------------------------------------------------------------------------------------------------------------------QC---------------------EEYA---KS-V-FTLV-QAP---ILI-GST--SDR--KLLVN--V------S-LC-------GI--------------------------------------KT-----R----KL----IVG-----GTDAD----PKE-FPQMAAIGYDSR--D-----------------GVVWQC------GGTLISERFVLSAAHCAS-S-----IV-W----G---K-A-----NW----------------VRLGDLNLKRTD--D------------DARPQDLQIVQRIRHP--KYS----I---------RYS--YHDIALFKLEKD-V-KFNA------YIRPSCLPYS--------SPDVDTDG--KATATGWGAD-EY----L-------------G-D------PTN--NLLKV-TINLVSHSTCNRS-YGY------D-NK-LPRG-IVDEWQICAG-------------ENGKDT---CQGDSGGPLSIF-NPDYY------CMYNLIGVTSF-GI--V-CGG----NVPGVYTRVYNYIS-WIESIVWPDS-----------------------------------------------------------------------------------------------------------------
Hala161S4b -----------------------------------------------------------------------------------------------------------------MF-------------------------------------------------------------------------------------------------------------------------------KATL-L---------------------------------------------------------------LL---------------------CW-------------------L----------------------------------------------------------------------------V------SLT------------------------------------------------------------------KFS----------------------------------------DAVD-V-----------------------------GCNYYQDLT-----------------------------------------------------------------------------------------AATTYF-----------------------------VYNPE-----YPYS----------------------------------------YQGP------------------------------------------------------R-S-CMWTMMT-----------------D-----------------------------------------------------------YRV--------------------------------------------N-LTCTT-QLPW-SN--NCS-------------------ADRLSVQVS--S----KT-T--------------------HQYCGDGQFSLLSDSSSMTVKLTVPTWSTGGRFLCE-------------A-------------------------------------------------------------------------------------------------------------------------------------------------------------------------------------------RAVK-----------------------------R-------------------------------PQD--V-EN---C-RC-------GW-----K------------------------N--------------P----TR----IVG-----GTNTG----VNE-FPMMAGIVDSI---------------------NRNVFC------GGTIVSSRYVVTAGHCIH-E-----RK-V----D-----Q-----LG----------------ILVGDYDLSTGT--D------------TNVTKLHRVMRAIIHP--NYV----G---------AGG--MNDVAMLKTDTV-I-EFGN------EVGPACLPFQ---H----SPDTFGGC--FVNVLGWGST-EF----G-------------G-A------PSD--ILQKV-TLSVLTHLQCSKF-YG---------------N-VS-TDQICT---Y---------A-EGKDS---CQMDSGGPVLWE-NPT-S------RRLVLIGIISL-GR--G-CAL-----YGGVNVRVGAYID-WIVSVASDSTFCIIE------------------------------------------------------------------------------------------------------------
Hala161VBa -----------------------------------------------------------------------------------------------------------------ML---------------------------------------------------FTC----------------------------------------------------------------------------L-A---------------------------------------------------------------LI---------------------AV-------------------LHP--------------------------------------------------------------------------------------------------------------------------------------------------------------------------------------------AVHVVHAQ-----------------------------------------------------------------------------------------------------------------------------------G-------------------------------------------------------------------------------------------------------------------------------------------------Q-S-CTT---------------------P-----------------------------------------------------------NQQ--------------------------------------------P-GVCIN------IK--VCE---------------------PLKNLLQ--T--QGLA-AGDFLR---------------QSLC--------------------SYVNREAIVCCP-------------GD-QG--------------------------------------------------------------------------------------------------------------------------------------------------------------------------------RDS----KKVK-----------------------------EH-------------------SY--G------PLY--P------P-QC-------GF-----S------------------------N-------SS-----H----TK----VVG-----GVPAE----LGA-WPWIAALGFRNN-AN--------------P-SQPLWLC------GGSLISARHVLTAAHCAV-------RK------D-----L-----YV----------------VRIGDLLLRDDN--D------------GAHPVQLEIESKILHP--QYR----A---------SEF--VNDIAVLRLVED-V-PLSD------YVYPICLPVE---DNL--RNNDFYRY--FPFLAGWGSV-GF----R-------------E-R------ASD--ALLEI-QVPVVSTDSCKRA-YSAF----------ANSV-ID-HRILCAG--Y---------GRGGKDA---CQGDSGGPLMLP-K---A------STFYQIGVVSY-GY--R-CAE---PGYPGVYTRVTEFLD-FIISSLQ--------------------------------------------------------------------------------------------------------------------
Hala218VP  -----------------------------------------------------------------------------------------------------------------MH---------SNV----------------------------------------------------------------------------------------------------------------------------------------------------------------------------------------FL---------------------QL-------------------F----------------------------------------------------------------------------LIT-----LVL----------------------------------------------------------------TMVY--------------------------------------------------------------------------------NELY-----------------------------------------------------------------------------------------EG-------------------------------------------------------------------------------------------------------------------------------------------------S-K-CLLE--------------------------------------------------------------------------------NGN--------------------------------------------A-GICKK------LP--DCS---------------------PRMKEVL-----EGKR------------------HATSTGRC--------------------GFDDFEEIVCCP-------------L----------------------------------------------------------------------------------------------------------NITEKI--------------------------------------------------------------------VPR---LAEAAC---------------------QQYD---NE-I---------------------------------------------------TPDD---V------------------------KA-----LDL-----S----FH----IYG-----GTEAQ----SGE-FPYMVTLGYKNN-DTSD------------DPSPIKYNC------GGSLISSQHVLTAAHCAN-N-----IH-E----R---V-P-----VE----------------VRLGNEDMRNV-----------------TNVQRIQISDIMYHP--GFK----R---------STN--YNDVAILKLKTQ-V-QLSK------TVKPICLQTK---SLG--IISITPRT--PLVAIGWGAT-SF----E-------------D-E------NSKPDKLLKTSGLSLVDKEECDKH-YKGH-------RK-LPRG-ID-DSMICTR--DTN-------SSRRSDA---CGGDSGGPLLML-TESG---------DSVIGITAF-GQ--F-CGS----SAPGVYTSVYHYLD-WIEEQVWTGSEQESKEETKTRKEKE------------------------TKAVKTEFIN-----------------FT----------------ITYE-------------------------
Hala293SN  -----------------------------------------------------------------------------------------------------------------MA-----------LR--------------------------------------FNI----------------------------------------------------------------------------L-T---------------------------------------------------------------LL----------------------L-------------------L----------------------------------------------------------------------------L---------------------------------------------------------------------------SVILVL-------------------------------------SAKTSG------------------------------------------------------------------------------------------------------------------------------------------NTRKKRPKPPKLSDT---------------------------------------------------------------------------------------------------------------------------N-------------------------P-FLQKTEL--------------------------NISSTTDTG------------------------------------------------------------------------------------------------------------------------------------------------------------------------SSGNNFTEIY-------------TS-ND-------------------------------------------------LNT-----------KI--------------------------H-----------SRQKT-----------SA-E-----------RISS-EIDL---------YTD-SYT--D--------------SRL---KSELKC---------------------EEYR---RQ-F-SSTKGSLS---LVG-ANS--E------VIK--L-TN---D-NC--------N--------------------------------------SM-----N----PL----VVG-----GVRAS----PGE-FPHMVALGVRGT-DG-----------------TFSLTC------GGTLIAPEWVLTAAHCTH-G-----PK------S-----P-----TH----------------ARMGFNNLNDNQ--K---------------GIITGIKRVLRHP--KYK----P---------PTL--HADIALIKLNTV-I-VFNK------DIRPACLYQQ----------YDTVPT--QAWVSGWGLT-EF----D-------------N-E-----ENSD--QLQKA-LLDIVDNVACAIT-YRQ------Q-SK-LPYG-IT-PSMICAG--DSR-------GGWKKDA---CQGDSGGPLQIL-HPSN-------CMFQVLGITSF-GD--G-CAF---INTPGVYTRVAHYLN-WIEENVWP-------------------------------------------------------------------------------------------------------------------
Hala504PEc -----------------------------------------------------------------------------------------------------------------MP-----------TG---------------VAS--------------------LSL----------------------------------------------------------------------------T-L---------------------------------------------------------------LT---------------------LL-------------------L----------------------------------------------------------------------------S------L---------------------------------------------------------------------ILS-------------------------------------PIYGK----------------------------------------D-----------------------------------------------------------------------------------------VG-------------------------------------------------------------------------------------------------------------------------------------------------E-G-CTI---------------------------------------------------------------------------------SNSSG---------------------------------------FLTS-GVCKL------LE--DCP---------------------PVYDALL-----AGNS----------------P-----TT-C--------------------GFIHFKPIVCCP-------------TN--NEN---------------------------------------------GKNIT-----------TERITSK--------------------LTT---------SSTER-------------IST-----------PRTLIF-----------------DN--S--------------RGS---LARAKC---------------------AENA----V-D-FDLK-LPG---TM----N--G------PMS--T------R-IR-------KR--------------------------------------QI-----S----LF----ITG-----GKKAV----PKE-FPHMTAIGFENG-EN-----------------KTLWLC------GGSLISDRVVLTAAHCIY-N-----QD-W----G---V-A-----KW----------------VRVGDLNLARMN--D------------SANPQTIRIVERISHP--DYK----R---------PSV--YHDIAIMKLETP-V-TYTA------WARPACLPVD--------LPDTGTDG--EAVATGWGRV-DW----A-------------A-E-----HGSD--NLLKV-TLSLIPQQSCNES-FFDADS---T-TN-LAQG-IVGEWQICAG-------------EEEKGT---CPGDSGGPLAVF-NPIHD------NIYNIIGITSV-GR--L-CGS----IVPTIYTRVYHYIP-WIEKVTWPEYFKNNQEN----------------------------------------------------------------------------------------------------------
Hala504PEe -----------------------------------------------------------------------------------------------------------------MS-----------TG---------------VAT--------------------FLL----------------------------------------------------------------------------T-L---------------------------------------------------------------LT----------------------L-------------------L----------------------------------------------------------------------------S------L---------------------------------------------------------------------ILS-------------------------------------PIYAK----------------------------------------I-----------------------------------------------------------------------------------------VG-------------------------------------------------------------------------------------------------------------------------------------------------E-G-CTI---------------------------------------------------------------------------------SNSSG---------------------------------------FLTS-GVCKF------LE--DCP---------------------PVYDALL-----AGNS----------------P-----TT-C--------------------GYIDFKPIVCCP-------------TN--NEN---------------------------------------------GKDIT-----------TEKITSK--------------------LTT---------SSTER-------------INT-----------PRTLIF-----------------DS--S--------------RGS---LARAKC---------------------AESA---VA-V-FGIA-IPP---TLL-LGQ--R------PVN--I------S-RC-------AL--------------------------------------ST-----R----KL----IPG-----GKKAE----PKE-FPHMTAIGFQNT-EN-----------------EILWLC------AGSLISDRVILTAAHCIY-S-----QA-W----G---D-A-----KW----------------ARVGDLNLAQTN--D------------DARPQTIRIVERISHP--DYK----R---------PSE--YHDIAIMKLETP-V-IYNA------WARPACLPVD--------MPDIGTDG--HAVATGWGLV-DW----A-------------E-E-----GSPD--NLLKT-TLSLVPQQTCNES-FFESDS-----AQ-FARG-IIDKWQICAG-------------EIRKDI---CQGDSGGPLTVF-NNVHY------CMYNIIGITSI-GQ--L-CGS----ILPGVYTRVYHYIP-WIERAAWPEYFKNNQDT----------------------------------------------------------------------------------------------------------
Hala504SNa -----------------------------------------------------------------------------------------------------------------MS-----------TG---------------VAT--------------------LLL----------------------------------------------------------------------------T-L---------------------------------------------------------------LT----------------------L-------------------L----------------------------------------------------------------------------S------L---------------------------------------------------------------------ILS-------------------------------------PIHGK----------------------------------------D-----------------------------------------------------------------------------------------IG-------------------------------------------------------------------------------------------------------------------------------------------------E-E-CTI---------------------------------------------------------------------------------NNSGG---------------------------------------SLTS-GVCTL------LQ--DCQ---------------------PVYDALL-----AGKP----------------P-----STRC--------------------GFVGFEPTVCCP-------------TN--N-----------------------------------------------GKDTT-----------TKRITSKTTTGTT------------ISTTT---------STTER-------------IST-----------PRTLIL-----------------DN--R--------------RGS---LARAKC---------------------AESA---EA-V-YGFE-LPP---TLL-LDR--E------PVN--R------S-RC-------AL--------------------------------------KT-----R----KL----IVG-----GKKAE----PKE-FPHMTAIGFENG-EN-----------------EILWQC------GGSLISDKVVLTAAHCTF-S-----KD-W----G---I-A-----KW----------------ARVGDLNLARTN--D------------DARPQTIRIVERISHP--DYK----N---------PSE--YHDIAIMKLETS-V-TYNA------WVRPACLPVD--------LPDTGIDG--QAVATGWGRV-DW----A-------------E-E-----QGSD--NLLKV-TLSLVPQQSCNES-FFDVDS---I-IK-LARG-IVDEWQICAG-------------EEGKDT---CQGDSGGPLAVF-NTVHE------CVYNIIGITSV-GR--L-CGS----IIPGIYTRVYNYIP-WIERAAWPEYFKNNQYN----------------------------------------------------------------------------------------------------------
Hala504SNf -----------------------------------------------------------------------------------------------------------------MS-----------TI---------------TAS--------------------ISL----------------------------------------------------------------------------T-L---------------------------------------------------------------LT------------------------------------------------------------------------------------------------------------------------------L---------------------------------------------------------------------ILS-------------------------------------PIHGK----------------------------------------D-----------------------------------------------------------------------------------------V--------------------------------------------------------------------------------------------------------------------------------------------------E-G-I-----------------------------------------------------------------------------------------------------------------------------------------------------------------------------------------------------------------------------------------------------------------------------------------------------------------------------------------------------------------LST---------STTER-------------IST-----------LRTLIF-----------------DN--S--------------RGS---LARAKC---------------------AESA---EA-V-FGMA-LPP---TLL-PGQ--R------PVN--I------S-RC-------AL--------------------------------------ST-----R----KW----IVG-----SRKAQ----PKE-FPHMTAIGFQST-EN-----------------EILWLC------AGSLISDRVILTVAHCT--D-----SN-W----G---A-P-----KW----------------ARVGDLNLAQTN--D------------DARPQTIKIVEIISHP--DYK----Q---------PSV--YHDIAIMKLETP-V-TYTA------WARPACLPVD--------LPDIDNDG--KAVATGWGRF-DW----T-------------D-D-----KYSD--DLLKV-MLSLVPQQSCNES-FFE-DG---N-TQ-LKRG-IVDEWQICAG-------------EEGRDA---CEVNSGGPLTVF-NTNHD------CMYNIIGIASI-GR--L-CGS----IIPGVYTRVYHYIP-WIERVAWPEYFKNNQDT----------------------------------------------------------------------------------------------------------
Hala504VPb -----------------------------------------------------------------------------------------------------------------MP-----------TV---------------VAI--------------------LSM----------------------------------------------------------------------------T-L---------------------------------------------------------------LT----------------------L-------------------L----------------------------------------------------------------------------S------L---------------------------------------------------------------------ILS-------------------------------------QIHGK----------------------------------------D-----------------------------------------------------------------------------------------VG-------------------------------------------------------------------------------------------------------------------------------------------------E-R-CTI---------------------------------------------------------------------------------SNSSR---------------------------------------FLTS-GVCKL------LE--DCP---------------------PVCDALL-----AGNL----------------P-----IT-C--------------------GFIDFQPIVCCP-------------TN--NEN---------------------------------------------GKDIT-----------TKRIMSK--------------------LTI---------SSTER-------------IST-----------PRTLIF-----------------DN--S--------------RGS---LARAKC---------------------TENV---EA-G-AFTI-----------VDS--T------NGS--T------Y-AD-------LL--------------------------------------NL-----R----RL----IVG-----GTKAE----PKE-FPHMVAIGFENE-QN-----------------EILWLC------GGSLISDRVVLTAAHCTY-S-----QD-W----G---V-A-----KW----------------ARIGDLNLARMN--D------------NARPQTIRIVERISHP--DYK----I---------PSV--YHDIAIIKLETP-V-TYTM------WARPACLPVD--------LPDTGYGD--TAVATGWGRL-DW----A-------------D-E-----QNSD--NLQKV-TLSLVPQYSCNES-FFDG-----S-PQ-LARG-IIDEWQICAG-------------EEGKDT---CQGDSGGPLVVF-NTVHS------HMYNIIGITSV-GH--L-CGS----IIPGVYTRVYHYIP-WIERVAWPEYFKNN-------------------------------------------------------------------------------------------------------------
Hala504VPg -----------------------------------------------------------------------------------------------------------------ML-----------TG---------------VAN--------------------LSL----------------------------------------------------------------------------T-L---------------------------------------------------------------LT----------------------L-------------------L----------------------------------------------------------------------------S------L---------------------------------------------------------------------ILS-------------------------------------PIHGE----------------------------------------Y-----------------------------------------------------------------------------------------VG-------------------------------------------------------------------------------------------------------------------------------------------------E-G-CII---------------------------------------------------------------------------------SDSRG---------------------------------------FLTS-GVCKF------LQ--YCP---------------------LVYDALL-----VGNL----------------P-----IT-C--------------------GFVGFEPIVCCP-------------TN--NEN---------------------------------------------GKDIT-----------TERIMSK--------------------LTT---------SSTER-------------INT------------QTLIF-----------------DN--T--------------RGS---LARAKC---------------------AENA---EV-A-FDLE-LSA---AKA-GPM--K------PME--D------T-ML-------SF--------------------------------------------------IF----VVG-----GKNAE----PKE-FPHMAAIGFENE-KN-----------------EILWLC------GGSLISDRVVLTAAHCTF-N-----QN-W----G---V-A-----KW----------------ARVGDLNLAETN--D------------DAMPQTIRIVERILHP--DYK----K---------PSQ--YHDIAIVKLETP-I-TYTV------WARPACLPVD--------LPDIGYGG--AAVATGWGRL-DW----A-------------D-E-----QGSD--HLQKV-ILSLVPQQSCNES-FFDADS---T-IS-FARG-IVDEWQICAG-------------DEGKDT---CQGDSGGPLTVF-NPVHN------NTHNIIGITSV-GR--V-CGS----IVPAVYTRVYHYIP-WIERVAWPEYFKNQ-------------------------------------------------------------------------------------------------------------
Hasa313S4  ------------------------------------------------------------------------------------------------------------------------------------------------------------------------------------------------------------------------------------------------------------------------------------------------------------------------------------------------------------------------------------------------------------------------------------------------------------------------------------------------------------------------------------------------------------------------------------------------------------------------------------------------------------------------------------------------------------------------------------------------------------------------------------------------------------------------------------------------------------------------------------------------------------------------------------------------------------------------------------------------------------------------------------------------------------------------------------------------------MTVELSTTFWSSGVKFLCE-------------L-------------------------------------------------------------------------------------------------------------------------------------------------------------------------------------------QAVE-----------------------------A-------------------------------DEQ--D-SD---C-RC-------GW-----K------------------------K--------------P----TK----IVG-----GNETG----VNE-YPMMAALVDPY---------------------RREIFC------GGSIISPKHILTAAHCVT-E-----RS-T----N-----D-----MG----------------VLVGDHDLTTGA--E------------TSASKIYTVSGFKIYP--LYN----T---------SSL--ENDIALVMVNSV-I-NFSE------EVGPACLPFQ---H----RWDSFAGS--YVDLLGWGTT-EF----G-------------G-M------KSN--TLQKV-MLSVITNRDCRRS-YQ---------------N-LT-HSQICT---Y---------G-EKKDA---CQFDSGGPVLWQ-NPT-T------RREVLVGVISF-GI--A-CGN----NVPGVNTRTSDYID-WIVGETPGTSYCKAE------------------------------------------------------------------------------------------------------------
Hasa327BV  -----------------------------------------------------------------------------------------------------------------MW---------------------------------------------------SLV----------------------------------------------------------------------------V-I---------------------------------------------------------------LV---------------------SV-------------------LCA--------------------------------------------------------------------------------------------------------------------------------------------------------------------------------------------LIPTTQSQ-----------------------------------------------------------------------------------------------------------------------------------D---------------------------------------------------------------------------------------------------------------------------------------------------P-CQD---------------------P-----------------------------------------------------------QGQ--------------------------------------------Q-GICIN------IK--RCS---------------------SLLNLLQ--TNSQDPQ-VGNYLR---------------SSVC--------------------GYENRDPRVCCP-------------SN-------G-------------------------------------------------------------------------------------------------GTGN---------------------------------------------------DV--S-------------RGSR----QEII-----------------------------ST-------------------EY--G------PLY--P------P-EC-------GF-----S------------------------N-------AS-----L----RR----IVG-----GEAAP----LGA-WPWLTTLGYTHP-RD--------------P-SGTRWLC------GGVLISRRHVLTAGHCVH-G-----RN------D-----L-----YK----------------VRIGDLDLNNDN--D------------GAFPFEDFIERRVIHP--QYN----P---------TTY--TNDIAVLKTTRD-V-PFSL------DLHPICLPVD---DFH--RNKRLENT--YPFVAGWGSV-YF----R-------------G-P------TSS--HLMQI-QIPVRTEEECKTA-FQNF----------KTTV-ID-NRVLCAG--Y---------ARGGKDA---CQGDSGGPLMSP-SSKYT------YIYYVTGIVSY-GF--K-CAE---PGFPGVYTRVTSFLD-FITSQLV--------------------------------------------------------------------------------------------------------------------
Hasa492SN  -----------------------------------------------------------------------------------------------------------------MG---------CGL----------------------------------------SS------------------------------------------------------------------------------I---------------------------------------------------------------LL---------------------VL-------------------L----------------------------------------------------------------------------LNV----FTRG----------------------------------------------------------------LPLQ--------------------------------------------------------------------------------QELY-----------------------------------------------------------------------------------------EG-------------------------------------------------------------------------------------------------------------------------------------------------S-N-CKLE--------------------------------------------------------------------------------DGN--------------------------------------------T-GVCKK------IH--DCP---------------------ARLREVL-----EGKR------------------SSDSTGRC--------------------GFKNRIEIVCCQ-------------F----------------------------------------------------------------------------------------------------------NITDKI--------------------------------------------------------------------GLR---PAEIAC---------------------RQYE---ND-I---------------------------------------------------GISG---KL---RGELS-------------ELQS-----TQV-----Q----FN----IFN-----GVQAD----RGE-FPYMVALGYENQ-DNGD------------NSEAIKYSC------GGTLISSQHVLTAAHCVD-N-----VQ-E----K---V-P-----IE----------------VRVGNENLKNI-----------------DGAQRISISDVITYP--RYK----R---------STN--YHDVAILKLRTP-V-RMTS------NVRPICIQTK---SLT--TMGMPPNA--SFVVIGWGIT-SF----D-------------D-E------GSD--VLRKTPGLSFVDKDSCAKS-FNDF-------LK-LPRG-LD-DNMLCAL--DRN-------ESRRADA---CLGDSGGPLLML-AGPS---------HSIVGITAF-GQ--P-CGG----PTPGIYTAVYSYLE-WIERQVWPEMDEESDEETR--------------------------------------------------------------------------------------------------------
Hasa547S4  -----------------------------------------------------------------------------------------------------------------M--------------------------------------------------------------------------------------------------------------------------------KFKV-V---------------------------------------------------------------TF---------------------GL-------------------L----------------------------------------------------------------------------L-------SF------------------------------------------------------------------LTL----------------------------------------SEAQ-S-----------------------------DCNYFQNME-----------------------------------------------------------------------------------------PGESYY-----------------------------IYNPM-----YPNS----------------------------------------YPRG------------------------------------------------------S-Y-CTWKANS-----------------P-----------------------------------------------------------YTI--------------------------------------------K-LNCE-VNMST-SP--GCN-------------------EDQLSIQFA--G----QD-I--------------------NSYCGTGSLEL--VGSNVIVYFKSSYYTQGGKFWCH-------------L-------------------------------------------------------------------------------------------------------------------------------------------------------------------------------------------RSEK-------------------------------------------------------------PLD--D------C-RC-------GW-----K------------------------N--------------PA---PA----IVG-----GKETG----VNE-FPMMAGLVDSV---------------------ERILYC------GATIISTQHVITAAHCVK-D-----RD-P----G-----K-----LG----------------VIVGEHDTSTGT--E------------TNATKLYRMKECMIHP--GYFP--GN---------TIN--QNDIAVCQIIGS-I-TYND------KVSPVCLPFQ---H----SRDSFDES--IVTALGWGLK-EF----G-------------G-E------KAV--ELHGV-ELDVINLSDCKRA-YY---------------G-IT-DGHMCT---Y---------T-PGKDA---CQMDSGGPAIWK-NPI-T------YNNVLVGIISS-GV--G-CAT----DKPAVSTRVGRYID-WIQSVTPGVRYCQLE------------------------------------------------------------------------------------------------------------
Hasa602SN  -----------------------------------------------------------------------------------------------------------------MN---------------------------------------------------LRL----------------------------------------------------------------------------F-V---------------------------------------------------------------IL----------------------L-------------------I----------------------------------------------------------------------------L-------------------------------------------------------------------------GTS---VW-------------------------------------SSKNT-------------------------------------------------------------------------------------------------------------------------------------------------------------------------------------------------------------------------------------------------------------------------------------------------------------------------------------------------------------------------------------------------------------------------GP-----Y--------------------------------ASAPFASVT-----QAPY-------R--------P-----------------------------------PSYNIP-------------AP-LR-------------------------------------------------PQP-----------PAPQRPFSEEV-----------------RP----------PTTP------------SLLD-----------LIPI------------------KIG--S--------------TKT---RSELKC---------------------EEYT---RE-I-VGTTDVTS---LVG-TSI--D------VVK--V-KN-----VC--------R--------------------------------------DV-----N----RL----VVG-----GTEAT----TGE-FPHMVAIGRGNS-ND-----------------DFTLMC------GGTLISHVWVLSAAHCTY-G-----PN-G----S-----P-----SV----------------ARMGFHSLTDQQ--S---------------GITIIIKTTIRHP--EYN----A---------PAM--YSDIALIELQSA-V-IFGE------LIRPACLYQQ----------YDKVPT--SAWVSGWGAT-EF----A-------------G-D------QSD--KLQKA-QLNFIDNLACTIQ-YNS------S-KE-VPYG-VS-PSMICAG--DPH-------GGWNKDS---CQGDSGGPLQVV-HPNTQ------CLFQVIGITSF-GQ--A-CAM---ANSPGVYTRVSHYLP-WIENIVWPQEQ----------------------------------------------------------------------------------------------------------------
Hasa964SN  -----------------------------------------------------------------------------------------------------------------MY--------------------------------------------------------------------------------------------------------------------------------KKFVI--------------------------------------------------------------VLF----------------------V------------------SI----------------------------------------------------------------------------L------------------------------------------------------------------------------------------------------------------------------------------------------------------------------------------------------------------------------------------------------------------------------------------------------------------------------------------------------------------------------------------------------------------------------------------------------------------------------------------------------------------------------------------------------------------------------------------------------------------------------------------------------------------------------------------------------------------------------------------------------------------------------------------------------------------------------------------------------FRN--F--------------AAR---KSEEKC---------------------KEYA---DL-V-YQTE-HSP---VLR-FDV--G------SNR--V------S-HC-------AI--------------------------------------IE-----T----PL----IIG-----GVKAK----FAE-FPHMAAIGYGED--K-----------------DISWQC------GGSIISEHFILTAAHCVE-S-----PS-N----G---P-A-----TK----------------VRVGLIDLLSPG--D--------------AVQERKIVKSIKHP--NYK----H---------AVS--YHDIALFKLDQP-L-ELNP------KVRPACLEAN----------SQIQGK--SAIASGFGKT-SY----E-------------S-N-----VGSN--ELMKV-QLDYISEDDCKKS-YTEDLG---S-RR-LPQG-LI-PNLLCAG--I---------MEGGKDT---CQGDSGGPLQRV-LVEPY------CMYSIVGVTSF-GK--F-CAF---KSMPAVYTKVSSYTD-WIENIVWP-------------------------------------------------------------------------------------------------------------------
KRT79322  ----------------------------------VTISET----------------------------------------------------------------------LGALN---------------------------------------------------TVG--------------------------------------------------------------------------RYL-V---------------------------------------------------------------NM---------------------TR-------------------G-----------------------------------------------EGPGIPED----IPD-------------AIYT--------------------------------------------------------------------------LS-------------------------------------EKVLGRN----------------------------------VTDTIA--PLVREA--------------LPVHTTTTS-----------------------------SPILSR------------------------------------------------------------------------------------------------------------------------------------------------------------------TTTESSYGI-G-CTT---------------------P-----------------------------------------------------------DGL--------------------------------------------E-GYCDD------LS--DCP---------------------QLLLNLR--N-----------LR---------------ESLC--------------------FKSLFIPGVCCP-------------KR-S---------------NLL--DSLGTDEISN-------------------LNLL-----------T-PSTTRAPAFLT-------------SATT---------------------------TY-------------RP--------------------PT--A-TVSIP------VTIPP-----NLPL-------------------------------------------------IG--N------IVD--P------E-DC-------GQ-----P------------------------E-------NA-----G----FR----VVG-----GEEAP----SGK-WPWMAAIFLHGV-------------------RRSEFWC------GGSLISTKHILTAAHCTI-D-----FK-Q----K-----PFAPHQFT----------------VRLGDVDLKRDD--E------------PSSPATYRVKEIRAHN--KFS----R---------VGF--YNDIAVLVLDRP-V-RKTK------YVIPLCLPPP---K-L--KNEKFADS--RATVVGWGST-YY----S-------------G-K------EST--AQREA-VLPIWRNEACDQA-Y--------------FQP-IT-TNFICAG--Y---------AEGGTDA---CQGDSGGPLMMH--W--D------TRWIQIGVVSF-GN--K-CGE---PGYPGVYTRVTEYID-WITENTRN-------------------------------------------------------------------------------------------------------------------
Lihu674S4  ----------------------------------------------------------------------------------------------------------------------------------------------------------------------------------------------------------------------------------------------------------------------------------------------------------------------------------------------------------------------------------------------------------------------------------------------------------------------------------------------------------------------------------------------------------------------------------------------------------------------------------------------------------------------------------------------------------------------------------------------------------PNK----------------------------------------Y------------------------------------------------------------------------------------------------------------------------------------------------------------------------------------------------------------------------------------------------------------------------------------------------------------------------------------------------------------------------------------------------------------------------------------------------------------------------------------------------------------------------------------------------------------------------------------------------------------------------------------------------------------------------------IVG-----GKETA----INE-YPMMCGLVDSI---------------------NKILYC------GCTIISGQYIVTAAHCVE-G-----KN-I----N-----Q-----IG----------------VIIGEHDVLTGK--E------------TKATRLYRMNWCKMHP--NYY----V---------FHN----DIAVCKIMGI-I-DYSA------EVGPVCLPFQ---H----KQNSFDGS--VVTALGWGLL-EF----G-------------G-V------KSN--TLQKV-NLDIISLIKCKNY-YP---------------N-VI-DNNICT---Y---------T-PEKDS---CQMDSGGPILWS-NPI-T------HNLVLVGIISS-GI--G-CAS----KEPAIHTRTGAFIN-WIMSVTPDVQYCKVE------------------------------------------------------------------------------------------------------------
Lihu675VP  -----------------------------------------------------------------------------------------------------------------MG---------SKL---------------------------------------FSS------------------------------------------------------------------------------L---------------------------------------------------------------SI---------------------VF-------------------L----------------------------------------------------------------------------VKL----FINA----------------------------------------------------------------LSME--------------------------------------------------------------------------------VELY-----------------------------------------------------------------------------------------EG-------------------------------------------------------------------------------------------------------------------------------------------------S-N-CKLE--------------------------------------------------------------------------------DGT--------------------------------------------T-GVCKK------IH--ECP---------------------SRLREVL-----EGKR------------------SSDSMGRC--------------------GFKDFTEIVCCQ-------------L----------------------------------------------------------------------------------------------------------NITEKI--------------------------------------------------------------------GLR---PAEIAC---------------------RQYE---NE-I---------------------------------------------------ETQD---TK---AR------------------KN-----IEV-----Q----FN----IFA-----GLQAE----RGE-FPYMVALGYENQ-DADD-----------NNSVPIQYNC------GGTLISSQHVLTAAHCVN-N-----VQ-Q----L---I-P-----IE----------------VRIGSVDLRSVG----------------DGEQRIPISDVITHP--RYR----R---------SQN--YHDVAILKLRTP-VNKVGN------NIRPICIQTK---SLD--TVERSRTT--DLIVIGWGAT-SF----D-------------E-D------SST--KLMKTPSLSMVDRESCAKS-FTGF-------NK-LPRG-LD-ENMLCVI--DTN-------VTRRSDA---CQGDSGGPLLMR-TGPTQ------YNHSIVGITAF-GQ--T-CGG----SIPGIYTAVLSYLD-WIEEQVWPETID---------------------------------------------------------------------------------------------------------------
Lihu681PEb -----------------------------------------------------------------------------------------------------------------MF-----------FN---------------IST--------------------VSS----------------------------------------------------------------------------L-L-----------------------------------------------------------------------------------------------------------L----------------------------------------------------------------------------I------L---------------------------------------------------------------------ILS-------------------------------------STYGQ----------------------------------------E-----------------------------------------------------------------------------------------IG-------------------------------------------------------------------------------------------------------------------------------------------------E-R-CTI---------------------------------------------------------------------------------DKS------------------------------------------RNS-GVCKR------LQ--DCQ---------------------VVFQELL-----AGKS----------------P-----SSTC--------------------GFIQYEPIVCCP-------------TK--N-------------------------------------------------RVT-----------TPP------------------------PTP---------SPSSQPET-------I-QPNP-----------IRPLTV-----------------DE--N--------------RGA---VARAQC---------------------VENA---KA-V-YALQ-IPP---TPT-IYR--K------PVN--V------S-LC-------AL--------------------------------------KT-----R----KL----IVG-----GKKAE----PKE-FPHMAAIGFDGS-DG-----------------RILWNC------GGTLISAKVVLTAAHCTW-S-----TN-W----G---A-A-----TW----------------VRVGDLNLKQNN--D------------DARPQTIRIQEKIRHP--EYK----R---------PSQ--YHDIAILRLENE-V-VYNA------WVRPACLPVD--------WPDVGSDN--MAVATGWGLV-DW----A-------------E-E-----EGSD--NLLKV-TLNLVPHTSCNAS-FFDSGI---S-IE-LARG-VVNEWQICAG-------------EVGKDT---CQGDSGGPLAVF-NTDHD------CTYNVVGITSV-GR--G-CGS----IIPGVYTRVYHYIP-WIERNAWPEYF----------------------------------------------------------------------------------------------------------------
Lihu681SNa -----------------------------------------------------------------------------------------------------------------MY--------------------------------------------------------------------------------------------------------------------------------RKFAT--------------------------------------------------------------ALF----------------------V------------------IV----------------------------------------------------------------------------L------------------------------------------------------------------------------------------------------------------------------------------------------------------------------------------------------------------------------------------------------------------------------------------------------------------------------------------------------------------------------------------------------------------------------------------------------------------------------------------------------------------------------------------------------------------------------------------------------------------------------------------------------------------------------------------------------------------------------------------------------------------------------------------------------------------------------------------------------FKN--S--------------TPR---KSEEKC---------------------KEYA---AL-V-YESE-DSP---ILR-INA--G------SNK--V------S-RC-------TI--------------------------------------VE-----T----PL----IVG-----GVPVK----PVE-FPHMTVIGYGKE--G-----------------DISWQC------GGSIISENFILTAAHCME-S-----PD-K----G---P-A-----AK----------------VRVGLIDLSTPD--D--------------VMQERDIVERIKHP--DYK----S---------SIR--YHDIALLRLDRS-L-ELNS------RVRPACLEVN----------SQIPGK--SAIASGFGKT-SY----E-------------S-T-----IGSN--ELMKV-QLNYISEDDCKKS-YADDIG---I-KGIMPQG-LI-PNLLCAG--I---------MEGGKDT---CQGDSGGPLQRI-LTEPY------CMYSIVGVTSF-GK--F-CAF---KSMPAIYTRVSSYLD-WIENIVWS-------------------------------------------------------------------------------------------------------------------
Lihu744SP  -----------------------------------------------------------------------------------------------------------------MY------------------------------------------------------------------------------------------------------------------------------QAVKA-V---------------------------------------------------------------SF---------------------GL-------------------L----------------------------------------------------------------------------L-------SL------------------------------------------------------------------SML----------------------------------------NGIK-S-----------------------------DCHYYQEME-----------------------------------------------------------------------------------------VGPTYY-----------------------------VNNSE-----YGYN----------------------------------------YKGE------------------------------------------------------N-H-CIWEAKS-----------------P-----------------------------------------------------------YTI--------------------------------------------K-INCTDISIPQ-SK--DCA-------------------KECISIQFD--G----SN-V--------------------NKYCGYGSFTI--EGKNAIIKLDTEWDAQGGRFLCE-------------L-------------------------------------------------------------------------------------------------------------------------------------------------------------------------------------------KTEN------------------------------------------------------------------P-SD---C-QC-------GW-----K------------------------K--------------T----TK----IVG-----GEETG----VNE-YPMMAGLVDSE---------------------NRVIYC------GATIISKSHVVTAAHCVE-N-----RD-M----N-----K-----VG----------------ILVGEHDVTIGE--E------------TNATRLHRIKKCTIHP--QYD----S---------NT---SHDIAVCETNDT-I-EFNA------AVGPVCLPFQ---H----KQDSFDNE--NVTALGWGLT-EF----A-------------G-A------KAT--KLQKV-NLTVMNLNTCNDK-YES-------------HN-KD-SSEMCT---Y---------TNERKDT---CQMDSGGPILWQ-DPV-T------YRLVLVGITSS-GV--G-CAS----GVPAVCTRAGYYIE-WIQSVTPGMQYCKAE------------------------------------------------------------------------------------------------------------
Lihu768SNa -----------------------------------------------------------------------------------------------------------------MD-----------YR--------------------------------------FGL----------------------------------------------------------------------------I-A---------------------------------------------------------------IF----------------------V-------------------V----------------------------------------------------------------------------L---------------------------------------------------------------------------DASFIW-------------------------------------TIDGRD-------------------------------------------------------------------------------------------------------------------------------SGT-----NTR----------------------------------------------------------------------------------------------------------------------------------------------------------------------------------------------------------------------------------IGS----------------------PN---QSRAHLAKQFTPTYNP-----F------LT-----------------------------------------------------------------------------------------------------------------------------------------------------------------------PD--------------FVFPTAFEI-----------------AV----------AGAK------------PILS-----------QIQK------------------ESD--P--------------SKT---KSELKC---------------------DKYA---RE-V-VDKTGITC---LAG-TSD---------ANK--P-QD---------------D--------------------------------------TF-----H----IV----VVG-----GEEAK----VDE-FPHMVALGKHNS-NK-----------------PFTLIC------GATLISHTWVLSAAHCTH-G-----PN-G----V-----P-----SH----------------ARIGFHRLTDEN--A---------------GVTVDIKQMIRHP--DYK----P---------PVM--YADIALVKLRRA-I-TFTA------SIRPACLHQQ----------YDVMPI--NASISGWGVT-EF----A-------------G-D------QSD--RLQKA-DLDLIDNLACTKV-HNN------S-KE-VPYG-IR-SNMICAG--DRI-------GGWTRDT---CQGDSGGPLQVT-HSRNT------CLFQVIGITSF-GQ--G-CAM---MDTPGVYTKVSYYVP-WIESIVWPRGK----------------------------------------------------------------------------------------------------------------
Lihu768SNd -----------------------------------------------------------------------------------------------------------------MD-----------LR--------------------------------------FGL----------------------------------------------------------------------------I-A---------------------------------------------------------------IF----------------------L-------------------I----------------------------------------------------------------------------L---------------------------------------------------------------------------DVSFVW-------------------------------------TTDDKS-------------------------------------------------------------------------------------------------------------------------------SGD-----HNSS-KKKNPPKVEFSSNIA--------NNP------FLQS-----ALLQH----------------RPS-----------IE--------------------------------------------------------S-N-------------------------P-FLHSSS---------------------------------GNN-SQNQV-------GIQQTIFL----------------------PQ---ENKSSSVVTIVISKNP-----F------LNP-QGA---DIRVDTGTTN------RPGTYAPVT-----QRPR----------------P------------------------------------------------------------------------------------------------------------PEP-----------ENNSFTFPSKV-----------------QP----------SGPS------------ILPD-----------RTSL------------------TFG-----------------LKT---KSELKC---------------------NEYV---RE-I-VGTTEIAP---LVG-TSG---------VIK--I-NN-----VC--------G--------------------------------------DA-----N----RL----VIG-----GTEAR----VGE-FPHMVALGRRNF-DQ-----------------TFKLIC------GATLISHTWVLSAAHCTH-G-----PN-G----G-----P-----SE----------------ARVGFHRLTDQQ--L---------------GVTIAIKNMTRHP--DYA----P---------PAM--YADIALIELASA-V-TFTT------SIRPACLYQQ----------YDSVPT--SAWISGWGVT-EF----A-------------G-D------QSD--RLQKA-QLDLVDNLVCTIA-HNN------SLRE-VPRG-VT-PNMICAG--DPR-------GGWTKDT---CQGDSGGPLQVL-HPKNQ------CLFQVIGITSF-GQ--G-CAI---INSPGVYTRVSHYIP-WIENTVWP-------------------------------------------------------------------------------------------------------------------
Lihu768TRb -----------------------------------------------------------------------------------------------------------------MD-----------FR--------------------------------------FGF----------------------------------------------------------------------------L-T---------------------------------------------------------------IC----------------------V-------------------I----------------------------------------------------------------------------L---------------------------------------------------------------------------DISFVS-------------------------------------TIGDT--------------------------------------------------------------------------------------------------------------------------------IGT--------------------------------------------------------------------------------------YA--------------------------------------------------------A-Q-------------------------PV---------------------------------------------------------------------------------------------------------------------------------------------------TPGHVA-----QPPY-------RR------QP-----------------------------------PLYNHH-------------VT-YT-------------------------------------------------PDF-----------VF-PTENPPKI-----------------EP----------LILE------------KLQE-----------LPPY------------------VID--T--------------SKR---KSEQKC---------------------EHYA---RQ-V-DYWTGIKC---TAG-TPF--------------I-RN---N-NT--------T--------------------------------------PV----------YG----IIL-----GVETK----VDE-LPHMVALGRHNS-DK-----------------TFTLMC------GGTLISHSWVLTAAHCTH-G-----PN-G----S-----P-----RH----------------IRLGFHKLTDQN--T---------------GVIVDIKKMIRHP--DYK----P---------PVM--YADIALIELVDA-V-TFTT------SIRPACLFQP---------HFYNLPR--RNWISGWGVT-EF----A-------------G-E------RSD--PLLKA-EVDLINNSECTNV-YSN------V-RE-VPHG-IV-ESMLCAG--DSR-------GNWSRDT---CQGDSGGPLQSP-NLIYP------CLFYVVGITSL-GL--G-CAI---VNTPGVYTRVPSYVT-WIENIVWP-------------------------------------------------------------------------------------------------------------------
Lihu768TRc -----------------------------------------------------------------------------------------------------------------MD-----------SR--------------------------------------FRL----------------------------------------------------------------------------V-A---------------------------------------------------------------IF----------------------L-------------------I----------------------------------------------------------------------------L---------------------------------------------------------------------------DVSFVC-------------------------------------TTGDTN-------------------------------------------------------------------------------------------------------------------------------LGI-----NAT-------------------------NGE-----GFLNQ----SGTHA-----------------PQS-----------VK-------------------------------------------------------SW-S-------------------------P-------------------------------------------------------------------------------------------------VYTYPITYTP--------------------------DFVFPT--------------------EDPT-------EV------EP-----STSG--------------------RLQSWSPVYTYS-------------IT-YT-------------------------------------------------PDF-----------VF-PTEDPTEI-----------------EP----------STSG------------RLQE-----------LPSI------------------NTS--L--------------IKM---KSEQKC---------------------DEYA---RE-I-ENKTGIKC---TID-RPS--V------SFE--K-KN-----DT--------K--------------------------------------YV-----Y----YG----IIL-----GVETK----VDE-FPHMVALGKHNS-DK-----------------IFTLMC------GGTLISHTWVLSAAHCTH-G-----PN-G----S-----P-----SH----------------VRLGFHKLTDQN--A---------------GVIVGIKKMIRHP--EYK----P---------PMM--YADIALIELGDA-V-TFSA------LIRPACLFQQ----------HYSTPT--RAWINGWGVT-EF----A-------------G-E------HSD--PLLKA-EVDLIDNLECTNV-YSN------V-RE-VPHG-IA-ESMLCAG--DSH-------GNWSRDT---CQGDSGGPLQNP-DSEYR------CLFQIIGITSL-GL--G-CAI---INTPGVYSKVSYYVP-WIENIVWPEE-----------------------------------------------------------------------------------------------------------------
Lihu815VP  -----------------------------------------------------------------------------------------------------------------MY----------------------------------------------------SI------------------------------------------------------------------------------L---------------------------------------------------------------SV---------------------SL-------------------LYA--------------------------------------------------------------------------------------------------------------------------------------------------------------------------------------------LITLTYCQ-----------------------------------------------------------------------------------------------------------------------------------G---------------------------------------------------------------------------------------------------------------------------------------------------P-CQN---------------------P-----------------------------------------------------------QGQ--------------------------------------------P-GACIN------IR--TCP---------------------QLLNLLQ--TNSQNPA-VGNFLR---------------SSVC--------------------GFEGRDPMVCCP-------------FG-TNDGNTG-------------------------------------------------------------------------------------------------NTGN---------------------------------------------------DL--D--------------ADR----DRVT-----------------------------NT-------------------AY--G------PLY--P------P-EC-------GY-----S------------------------N-------LT-----L----RR----VVG-----GEPAT----LGA-WPWITALGYRNS-RN--------------P-NVPRWLC------GGALISSRHVLTAAHCVH-G-----RQ------D-----L-----YK----------------VRIGDLDLNNDF--D------------GATPFEDFIERITIHP--AYN----P---------TSY--TNDVAVLKTVRE-V-PFTS------ILHPICLPVD---DFN--RNRILDNS--YPFIAGWGSV-YF----H-------------G-P------SSS--QLLQT-QIPVRTEQECKAA-FRDF----------KTTI-ID-NRVVCAG--Y---------ARGGKDA---CQGDSGGPLMSP-NPKDT------KVYYIIGVVSY-GY--R-CAE---PGFPGVYSRVTSFLD-FITSQLV--------------------------------------------------------------------------------------------------------------------
Lihu816PC  ----------------------------------ATISET----------------------------------------------------------------------LGALN---------------------------------------------------TVG--------------------------------------------------------------------------NYI-V---------------------------------------------------------------NM---------------------TR-------------------G-------------------------------------GEISNY--------PSKE----LPS-------------ALYI--------------------------------------------------------------------------LS-------------------------------------KNILGRN----------------------------------MTDTIA--PLVRGVA-------------LPLRQTIVS--------------------------TTQAPLI----------------------------------------------------------QQQQQPAA--EELVNR--------------------------------------------------------------------------------------------DKESALS-A-CTT---------------------A-----------------------------------------------------------EGG--------------------------------------------P-GKCQD------LS--NCP---------------------QLLLDLT--K-----------LR---------------QALC--------------------FKSLLVPGVCCP-------------AD-KA--------DVPVAVGGS--ASPGIDIAH----------TTRP----PIRIVK-----------P-ATPRPIPLYPV--------------------------------------------TI-------------KP--TPHI-------------VPS--P-DLLIN------NTNGV-----EIS----------------------TI-----D--------------------NN--F------IQD--D------E-EC-------GV-----R------------------------N-------SG-----K----YR----VVG-----GEEAL----PGR-WPWMAAIFLHGT-------------------RRTEFWC------GGSLIGSRYILTAAHCTR-D-----QR-Q----R-----PFAARQFT----------------VRLGDIDLERDD--E------------PSSPETYTVKQIHAHP--SFS----R---------VGF--YNDIAVLELTRP-V-RRSP------YVVPVCLPQA---R-H--RGEPFAGA--RPTVVGWGTT-YY----G-------------G-K------EST--IQRQA-VLPVWRNEDCNAA-Y--------------FQP-IT-SNFLCAG--Y---------SQGGKDA---CQGDSGGPLILR--L--E------GRWTQIGIVSF-GN--K-CGE---PGYPGVYTRVSEFTD-WIRKNT---------------------------------------------------------------------------------------------------------------------
Mebe011  -------------------------------------------------------------------------------------------------------------------------------------------------------------------------------------------------------------------------------------------------------------------------------------------------------------------------------------------------------------------M----------------------------------------------------------------------------Y--------------------------------------------------------------------------------------------------------------------------------------------------------------------------------------------------------------------------------------------------------------------------------------------------------------------------------------------------------------------------------------------------------------HRW-CS--------------------------------------------------------------------------------------------------------------------------------------------------RCL---------------------HVFSAM-------------------------------------------------------------------P-------------SD----------------------------------------------------------V-------SKCIDRA--------------------IST---------SSMWFF-----------KLNT-----------NRLLSS------------------------------------NND---YHYSGC---------------------QSDN---RL-E-LILI------TELT-IH----------YLE--C------D-KF-------AK--------------------------------------IL-----P----KF----IIG-----GTKAS----HTE-FTFMAAIGFGNFENG-----------------SLAWLC------GGSLISEQFVVTAAHCTY-D-----RN-W----G---N-A-----NW----------------IRLGDSNIEKMD--N------------DTGAINVRVIERIRYP--LYK----P---------PSR--YHDIALLKLERE-I-IFTR------FIRPCCLANS--------LSDNNSSG--KAIAMGWGTV-EW----G-------------G-N------SSS--DLLKV-TLNLIPHSECNRI-FTNGEN---D-ST-LRYG-IVENWQICAG-------------GLGKDT---CQGDSGGPLVVH-NNT-N------FMFNLVGVTSF-GK--L-CGS----ISPGIYTRIYNYVS-WIENIVWPDP-----------------------------------------------------------------------------------------------------------------
Mebe117aO  -----------------------------------------------------------------------------------------------------------------MF----------------------------------------------------TL--------------------------------------------------------------------------SAS-F---------------------------------------------------------------VL--------------------CCL-------------------A---------------------------------------------------------------------------------------------------------------------------------------------------------------------------------------------------------------------------------------------------------------------------------------------------------------------------------------------------------------------------------------------------------------------------------------------------------------------------------------------------------------------------------------------------------------------------------------------------------------------------------------------------------------------------------------------------------------------------------------------------------------------------------------------------------------------------------------------------------------------------------------------------------------------------------------------------------------------------------------------------------------------------------------------VT-------AF-----ASVSDPKQVKVANSIGSKCSKNGNRNQ-----CFP-----E----SQ----IVG-----GKDAP----VGK-FPYQVSLRKSG-----------------------NHFC------GGSILDARTILTAAHCVQ-G-----LTNL----N-----S-----VT----------------VHAGTNQLS-------------------QVGQSYGVSKIVAHR--GFS----S---------ITL--VNDVALILVNSN-I-AFNN------LVQPIKLAT---------GSKTYEGA--SCVLSGWGTT-KL----G-------------G-S------PPN--NLQYI-NLFIESQAKCKQA----------------HSR-IQ-ASHICT---Y---------TKVGEGA---CHGDSGGPLVVN-G-------------LQVGIVSF-GQ--P-CAV----GKPDVYTRVSSFIS-WIDSQKAYLLTEQPG----------------------------------EAIYIV--------------------------------------------------------------------
Mebe140aU  -----------------------------------------------------------------------------------------------------------------MT-------------------------------------------------------------------------------------------------------------------------------KAAF-F---------------------------------------------------------------LL---------------------SW-------------------S----------------------------------------------------------------------------V------FSV-------------------------------------------------------------------------------------------------------------ELSN-G-----------------------------QCDYSDELT-----------------------------------------------------------------------------------------SAHPVR-----------------------------YLQYQ-----Y-------------------------------------------YKEA------------------------------------------------------V-S-CSWTIVS-----------------D-----------------------------------------------------------YKI--------------------------------------------N-LSCTIFELPW-SV--NCF-------------------GDRLAVQIS--P----SI-I--------------------HRYCGNGTFNIQSESNSMVITLQSLVSSNGGRFFCE-------------V-------------------------------------------------------------------------------------------------------------------------------------------------------------------------------------------EA----------------------------------------------------------------QN--L-EN---C-SC-------GR-----K------------------------N--------------P----SR----IVG-----GTNAG----VNE-FPMMCGIVDAI---------------------QRNVFC------GATIISDRYVLTAAHCMI-G-----RN-F----Q-----N-----LG----------------VLVGDHDLETGT--D------------TNATVLHRVIQAIIHP--RYN----E---------RSD--QNDVGILKTEKY-I-TFNN------QVGPVCLPFQ---H----SPDTFGGN--YVELLGWGTT-DF----G-------------G-P------PSD--ILQKV-TVSVLTNQQCSKI-YS---------------D-VT-TNEICT---Y---------A-EGKDS---CQMDSGGPVLWQ-DPT-T------RRLVLIGIISK-GR--G-CAV-----VAGLNTRVGAYID-WIVSVTPDAWYCAVE------------------------------------------------------------------------------------------------------------
Mebe154aU  -----------------------------------------------------------------------------------------------------------------MC---------SIA-----------------------------------------------------------------------------------------------------------------------------------------------------------------------------------------F---------------------VL-------------------F----------------------------------------------------------------------------LV------VLA----------------------------------------------------------------SAIE--------------------------------------------------------------------------------KELY-----------------------------------------------------------------------------------------EG-------------------------------------------------------------------------------------------------------------------------------------------------S-Q-CKLE--------------------------------------------------------------------------------SGD--------------------------------------------A-GICKK------LP--ECA---------------------PRLKEVQ-----EGKR------------------QLDSSGRC--------------------GFNGFVEIVCCPI------------N----------------------------------------------------------------------------------------------------------VITEKI--------------------------------------------------------------------SPR---LADAAC---------------------QTYL---D-------------------------------------------------------------A------------------------QR-----NGL-----S----FH----IFG-----GIEAE----PGE-FPYIVALGYEEK-NDLK------------NLSSISYSC------GGSLISVDHVLTAAHCVS-N-----IY-E----K---V-P-----IEVSIVKCDSINIRTIKVVRLGNESIDSNA----------------TNVQRIPISDIISHP--KYK----R---------SAS--YNDVAILKLKTK-V-LLSS------MVQPVCLQTQ---SLN--PLTMTPKM--SLIVIGWGGM-DF----G-------------E-S------SST--KLRKTPNLSIVNKEECVKY-YTGF-------PK-LPLG-IT-DNMICAV--DPN-------RTRGADA---CQGDSGGPLLLL-TEDD---------VKVIGITAF-GQ--G-CGG----SVPGVYTMVYSYLD-WIEEQVWTSNNKESKDILKT-----------------------------------EFINP-------------IINIT----------------ITRQASYPYSLEYPDAKKHTSTKIQSDSK
Mebec20aO  -----------------------------------------------------------------------------------------------------------------ML------------RF-------------------------------------LAL---------------------------------------V------------------------------YSITIFLMISKV---------ISSDKSDEEV-RR---------VDRS-FHRV-----------------SSPLF------------------FFHLLKLKKKIQ-K----------IENVP---------------------------------TTPPTAD------------CICVPYYLC------DANRTIIA-DGVGVIDIRYR-------------------------------------RCTGDLEVCCR-----------PRNTTTTTMKPTTTTTMK-----------------TTTTTTMKTTTTTKATTTTSTVPPVIFPTTELQPI-SICICVLATQCDPNGIVG--------------------------------------------------------------------------------------NSGEG---------------------------------VINPR---AQYIQC-----PSNMVC-------------CRPTSVIQY----PVVTNPPV--------VVSP--------QICVLCGNAIQCNNGVVIPVNVGVINPVVTYSQQ-T-CPVPTSCCQGINTGYGNGIPVVIGP-VR-------------------------------------------------------NPGT--------------------------------------------S-QACYC------MKSWLCI-------------------PGNSV-------SINGVG-AID------------P----RFSVC-----------------------GSADEVCCR-------------AS------------------------------------------------------------------------------------------------------------------------------------------------------------------------------------------PTINIARN------------------GDLDKLDENVV----------------NGE--V------SFL--Q------P-GC-------GI-----Q------------------------NKT---YATA-----Q----PY----PVD-----TGKTY----FAE-FPWMVALLTLQP-DG-----------------KYLFQC------GGSMITNNAVLTAAHCVT-N-----LG-N----N-----K-----PI----------------ARFGQWDLKYQPGDQ------------PLPFLDASIKAIVAHP--QFY----N---------AAL--FNDIAVIILNEP-V-KLNV------NIAPICIPQQ--------GLLFPPGT--KCIGTGWGKN-SF----G-------------G-T------YQT--ELRKV-ELPLVDRSDCQNR-LRTTRL---G----TYFQ-LH-SSFICAG------------GEINKDT---CRGDGGGPLVCP-TA--T------GQYFQAGIVSW-GI--G-CGS---SNVPAVYTNVAKYTG-WIGQQLATYGAY---------------------------------------------------------------------------------------------------------------
Mebec60aU  -----------------------------------------------------------------------------------------------------------------MT---------------------------LSAA--------------------KFT----------------------------------------------------------------------------I-L---------------------------------------------------------------FS----------------------L-------------------L----------------------------------------------------------------------------F------C---------------------------------------------------------------------API-------------------------------------FIDAQ----------------------------------------Y-----------------------------------------------------------------------------------------EG-------------------------------------------------------------------------------------------------------------------------------------------------D-R-CTF---------------------------------------------------------------------------------KSS--------------------------------------------P-GICTV------LDEQNCP---------------------SVYQDLL-----AGIP----------------P-----PPIC--------------------GYKRFKPIICCP-------------TK--S-------------------------------------------------TS-------------ETTTTTT-----------------IRPTT---------TTTVRTTT---------TTTT-----------VRPTTTT---TTTSPDIDDRP-SFN--R--------------TGA---KARAKC---------------------EEYA---KS-V-FTLV-QAP---VLI-FDQ--N------LVN--V------S-LC-------GI--------------------------------------ET-----R----KL----IVG-----GTKAA----PKE-FPHMAAIGYDSR--D-----------------GVVWQC------GGTLISERFVLSAAHCVS-S-----VV-W----G---K-A-----NW----------------VRLGDLNLKRTD--D------------DARPQDLQIVERIRHP--KYS----I---------RYS--YHDIALFKLEKD-V-EFSA------YIRPSCLPYS--------SPNVDID---KATATGWGAD-EY----L-------------G-D------STN--DLLKV-TINLVSQSICNRS-YGY------D-SK-LPRG-IVDEWQICAG-------------QNGKDT---CQGDSGGPLSIF-NTDYY------CMYDLIGITSF-GI--V-CGE----NIPGVYTRVYNYIS-WIERTVWPDF-----------------------------------------------------------------------------------------------------------------
Mebec60bU  ------------------------------------------------------------------------------------------------------------------------------------------------------------------------------------------------------------------------------------------------------------------------------------------------------------------------------------------------------------------------------------------------------------------------------------------------------------------------------------------------------------------------------MLNV-------------------------------------FLER---------------------------------------------------------------------------------------------------------------------------------------------SKKKKPNTPSLG---V--------NNP------FLQ------NRKE-----------------DTK-----------YE--------------------------------------------------------N-N-------------------------P-FLSISAI--------------------------ASNEANNKP-PVNNKPRKP----PVNNKSPVNNEPHKASKNDTASVAVNDKLRK---ASQSHIVNIAVFIRNP-----F------LQS-----------------------------------------------------------------------------------------FTTHDIPKEV-------------QT-NG-------------------------------------------------PHI-----------NN--------------------------SA----------ENDKI-----------PA--------------VSS-E-------------IN-SYV--D-------------TDKT---KSELKC---------------------EEYG---RQ-I-LDTTEVLP---LVG-GNP--K------IIT--V-NS---K-KC--------K--------------------------------------TI-----N----RL----VIG-----GITAS----PGD-FPHMVALGAKTT-DG-----------------SFTFSC------GGTLIAPEWVLTAAHCTY-G-----PK------S-----P-----TN----------------VRIGMHNLRDKA--Q---------------GITATINKIIRHP--SYK----P---------PAM--YADIALVKLNTV-V-VFNN------EIRPACLYHQ----------YDTVPA--QGWVTGWGVT-DS----D-------------I-L-----EQSD--QLQKA-SLDIIDNIACAIK-YNK------S-II-VPYG-IM-PSMICAG--DRR--------GWKKDT---CQGDSGGPLQIP-HPENE------CLFQLLGITSF-GL--G-CAI---PNTPGIYTRVSHYLN-WIEDNVWP-------------------------------------------------------------------------------------------------------------------
Mege016VP  -----------------------------------------------------------------------------------------------------------------MT---------------------------------------------------LTN-----------------------------------------------------------------------VRSLFL-L---------------------------------------------------------------VV---------------------AV----------------------------------------------------------------------------------------------------------------------------------------------------------------------------------------------------------------------------------------------------------------------------------------------------------------------------------------------------------------------------------------------------------------------------------------------------------------------------------------------------------------------------------------------------------------------------------------------------------------------------------------------------------------------------------------------------------------------------------------------------------------SVGSNVLCS---------------------------------------------------------------------------------------------------------------------PLLNSLRIL--------------------------DKP---------------------------------------------DQAINN---------------------SRSN---HQNI---------------------S--------------------SL-------GLFSVPAE-----------------------ENY---SDDLD-----T----DR----ITG-----GKYAR----KNQ-FPFMAVVHRLIG-------------------EGYVSQC------GGTIISRRWVLTAGHCVA-E-----EP-R----------K-----FF----------------VLFGVNDKSGMG--YNY---------YQGPGISMMTEIGALHP--AYK----P-------------TINDVGLLYMPRD-I-PFGQ------SIKPISLPGC---NS---MNNDFAGK--FGIVIGWGKD-RS----T-------------G-V------GTS--SLKYA-TLPIISNSECVKS-WA-----------------VTSTKHVCTA------------AGYGEDA---CQGDSGGPLIVY-QN---------NVPVQIGIVSY-GD--ANCPS----NRPGVFSRVTGYID-WIQQVTEEYY-----------------------------------------------------------------------------------------------------------------
Mege465SN  -----------------------------------------------------------------------------------------------------------------MP-----------LR--------------------------------------LNVS-----------------------------------------------------------------------------T---------------------------------------------------------------IL----------------------L-------------------F----------------------------------------------------------------------------F---------------------------------------------------------------------------AVVAVL-------------------------------------SAKNSE------------------------------------------------------------------------------------------------------------------------------------------RSKKKKPNASKFSDNIS--------KNP------FLQST----NTQL-----------------NHS-----------ND--------------------------------------------------------K-N-------------------------I-FLQDRDTTINWDNIFVLA---------------PVTQSPTNN-GMRQDQGIP-----LGNSTK---------------------------NTEQADNVIPTYNTNP-----F------LQL-Q---------------------------------------------------------------------------------------VNANKNTATP-------------ST-IN-------------------------------------------------PGE-----------NV--------------------------KP----------DTAKIS-------------D-----------RLSG--------------GSN-KYG--K--------------LRR---KSEFMC---------------------QQYG---KQ-I-SGTTEVLH---LVS-IPT---------VTS--V-AT---D-AC--------S--------------------------------------DA-----N----QL----VIG-----GVTAT----PGE-FPHQVSLGKIT--DG-----------------VYKNLC------GGSLIAPEWVLTAAHCTY-S-----PS------------P-----SV----------------VRIGFHDLRDTD--R---------------GISAAVNIVVRHP--GYK----P---------PSM--YDDIALIKMDRA-I-EFNK------SIRPGCLYQR----------YDSVPT--KAWVSGWGVI-EF----D-------------D-E-----EGSN--TLQKA-ELTILDNIRCALS-HKP------S-IQ-IPYG-IT-PNMICAG--DPT-------GGWTRDS---CLGDSGGPLQII-HPENQ------CLFQVFGITSF-GQ--G-CAF---ANMPGVYTKVSHYLN-WIEDNVWPSV-----------------------------------------------------------------------------------------------------------------
Mege582VB  -----------------------------------------------------------------------------------------------------------------ML---------------------------------------------------SRC----------------------------------------------------------------------------L-V---------------------------------------------------------------LI---------------------GL-------------------LHP--------------------------------------------------------------------------------------------------------------------------------------------------------------------------------------------LVLVVSAQG-------------------------------------------------------------------------------------------------------------------------------LGVG-------------------------------------------------------------------------------------------------------------------------------------------------Q-Q-CNT---------------------P-----------------------------------------------------------NNE--------------------------------------------P-GQCIG------IR--SCQ---------------------PLLNLLQ--Q--QGVA-AGDYLR---------------QSLC--------------------LNENGNPIVCCP-------------YN-P---------------------------------------------------------------------------------------------------------------------------------------------------------------------------------RDG----KVVP-----------------------------EN-------------------NY--G------PLL--P------P-NC-------GY-----S------------------------N-------TS-----H----TR----VVG-----GIPAQ----LGA-WPWIAALGFRNS-RN--------------P-AQPLWRC------GGSLISSRHVLTAAHCAI-------RS------E-----L-----YM----------------VRIGDLNLVRVD--D------------GAQPVDVEIERKIIHP--GYS----T---------SGF--VNDIAVLRLAAE-V-PFSS------HVYPICLPVE---EPL--RSSNFHRK--YPFIAGWGAV-ST----K-------------G-P------SSE--DLLEV-QLPIVNNEDCQQA-YSKF----------TNAV-ID-DRVLCAG--Y---------IQGGKDA---CQGDSGGPLMLP-K---V------FTFYQIGVVSY-GY--K-CAE---AGYPGVYAKVTEFLD-FIISALQ--------------------------------------------------------------------------------------------------------------------
Mege668SN  -----------------------------------------------------------------------------------------------------------------MT-----------FPS-----------SFLPVV--------------------LSS----------------------------------------------------------------------------L-L---------------------------------------------------------------FT----------------------L-------------------L----------------------------------------------------------------------------L------T---------------------------------------------------------------------VSS-------------------------------------IQGQG----------------------------------------Y-----------------------------------------------------------------------------------------ED-------------------------------------------------------------------------------------------------------------------------------------------------D-D-CTV---------------------------------------------------------------------------------DNG--------------------------------------------P-GKCKR------LE--QCP---------------------SVYNELL-----KGNP----------------P-----VAVC--------------------GFIGFQQLVCCP-------------ST--V------------------------------------------------QPTT--------------------------------------------------TTTTTE-A---------TVVTG---------GSEPL-----------------------S--------------AKS---ISRSKC---------------------EEYS---RA-V-YQLV-IPP---LLS-VDS--Q------AVN--V------S-VC-------AI--------------------------------------KS-----R----KL----IVG-----GKKAD----PKE-FPHMAAIGFDGP--E-----------------GVIFSC------GGSLISERYVLSAAHCFY-S-----VE-W----G---P-P-----TW----------------VRVGDMNLERTD--D------------KAKPQQVKIIDRLRHP--DYK----R---------PAM--YHDIGLLKLKSP-V-TFDA------WVRPLCLPYF--------VPDTANEK--VATAVGWGKV-DW----G-------------D-E-----NGSN--DLLKV-TINLVDNDRCNRS-VRD------D-RV-VPRG-VIDNWQICAG-------------EPGKDT---CQGDSGGPLVIL-NPDYN------CMYSILGVTSF-GG--L-CGS----AIPGVYARVSHYVP-WIEKTIWPESV----------------------------------------------------------------------------------------------------------------
Mege670PE  -----------------------------------------------------------------------------------------------------------------IR---------NNV---------------------------------------LVV------------------------------------------------------------------------------V---------------------------------------------------------------LS---------------------QL-------------------F----------------------------------------------------------------------------IC------SLT----------------------------------------------------------------RGVP--------------------------------------------------------------------------------LDLQ-----------------------------------------------------------------------------------------EG-------------------------------------------------------------------------------------------------------------------------------------------------S-A-CTLE--------------------------------------------------------------------------------NGG--------------------------------------------P-GVCQK------LE--NCP---------------------ERLKEVE-----EGKR------------------DWDAAGRC--------------------GFVGFMEVVCCPG-----------TT----------------------------------------------------------------------------------------------------------TIIDKL--------------------------------------------------------------------SPR---PSEVAC---------------------NSLD---N----------------------------------------------------------------------------------------------SL-----V----YH----IID-----GTEAK----PGE-FPYVVTLGYENK-NAEE------------DGQQIIYDC------GGSLISSEHVLTAAHCVH-N-----ID-K----K---V-P-----IE----------------IRLGNEDLTSND----------------ESVQRIPISDIMYHP--EYR----I---------SIN--YYDVAILKLKRK-V-KMSS------NVKPICLQTK---SLN--TVTMSSKT--SLVAIGWGAT-ST----G-------------G-D------KSN--KLMRTPSLSLVGREECAKH-YAGM-------RQ-LPRG-FD-DTMICAI--DRN-------VSRRSDA---CQGDSGGPLLMI-SDNG---------DSVIGITAF-GQ--A-CGT----ATPGVYMSVLSFLD-WIEEQVWSPPKASNKFTFSFSLKL----------------------------KNAEPEQP-------------DVKVN----------------VNADH------------------------
Mege7185PC -----------------------------------------------------------------------------------------------------------------MI---------RRA------------------------------------------------------------------------------------------------------------------------L---------------------------------------------------------------LF---------------------YL-------------------F-----------------------------------------------------------------------------------------------------------------------------------------------------------------------------------------------------------------------------------------------------------------------------------------------------------------------------------------------------------------------------------------------------------------------------------------------------------------------------------------------CAR---------------------------------------------------------------------------------------------------------------------------------------------LSI-DCS----------------------FVEDSV--R-----------VG---------------AASS--------------------VTNRSR-GWIVD-------------DH-VDRASAS--------------------------------------------NGT-----------EGTSAESFETIERT--------------------------NTAKIVW---------Q---------------------------------------------------------------KEEE----------------------EE-----A--------------------VP--V------ISG--P------R-AC-------GT-----S------------------------A-------KS-----L----SR----LVG-----GQPAG----PTE-WPWMAALLRKD----------------------ESRYC------GGVLITDRHVLTAAHCVY-R-----HA-P----R-----D-----IK----------------VRLGEYDFSAAP--E------------DSRASDFAVSEIRVHR--YFD----R---------VLY--ENDIAIAKLLRP-T-VFDE------HIWPVCLPP---------IDQTFENE--DAVVTGWGTS-YY----G-------------G-P------ASS--VLMEV-AVPIWPRNLCARS-F--------------VRR-IP-ETMMCAG--A---------YEGGRDA---CQGDSGGPLLHR-LA--N------GRWVNAGIVSW-GI--R-CGE---PGRPGVYTRVNAYLD-WIFENAVF-------------------------------------------------------------------------------------------------------------------
Mege765PCb ----------------------------------IAISET----------------------------------------------------------------------LGALN---------------------------------------------------TVG--------------------------------------------------------------------------SYI-V---------------------------------------------------------------NM---------------------TR-------------------G-------------------------------------VENSNY--------PPKE----LPS-------------AIYT--------------------------------------------------------------------------IS-------------------------------------KNILGRN----------------------------------VTDSIA--PLVRGVA-------------LPLRNPPVS----------SDSSASASSSSIAPL-TSSSPLSSPPVSP----------------------------------------------PASAFSSKVSTDDV--ASNREK-----------------------------------------DS------------------------------------------------LPVSVSSS-G-CTS---------------------A-----------------------------------------------------------DGT--------------------------------------------P-GNCQD------LS--NCP---------------------QLLLDLN--K-----------LR---------------QSLC--------------------FKSLFVPGVCCP-------------LT-DKPEIAG------ESIGVI--PASGIVGAH----------TQRP----PLRPTK-----------L-QTPRPIPLFPV--------------PST---------------------------TT-LATVAGPHLG--HP--DGQN-------------LST--T-ESNAV------SVAEP-----SVS----------------------NL-----D--------------------NN--F------IQD--D------E-EC-------GV-----R------------------------N-------SG-----K----YR----VVG-----GEEAL----PGR-WPWMAAIFLHGA-------------------KRTEFWC------GGSLIGPRHILTAAHCMR-D-----QR-Q----R-----PFAARQFT----------------VRLGDIDLERDD--E------------PSAPETYTVKQINAHP--KFS----R---------VGF--YNDIAVLELSKP-V-RKSP------YVIPICLPQS---R-Y--RNERFTGA--RPTVVGWGTT-YY----G-------------G-K------EST--VQRQA-VLPVWRNEDCNSA-Y--------------FQP-IT-SNFLCAG--Y---------RQGGKDA---CQGDSGGPLMLR--A--D------GRWIQIGIVSF-GN--K-CGE---PGYPGVYTRVTEYTD-WIKNNL---------------------------------------------------------------------------------------------------------------------
Mege765S4a -----------------------------------------------------------------------------------------------------------------MK-------------------------------------------------------------------------------------------------------------------------------ALPL-A---------------------------------------------------------------VL---------------------FW-------------------L----------------------------------------------------------------------------A-----ALLL------------------------------------------------------------------GTSN---------------------------------------AQFN-D-----------------------------DCIYYQDLA-----------------------------------------------------------------------------------------PSENYY-----------------------------IYNPQ-----YPNG----------------------------------------YVGL------------------------------------------------------Q-S-CLFTMQS-----------------D-----------------------------------------------------------YMV--------------------------------------------D-INCT-LEMPW-SL--NCI-------------------EDQLIIGLS--N----TM-Q--------------------YSYCGSGTVVHRSKGQRLTVEFKSPAWSRGGRFLCQ-------------V-------------------------------------------------------------------------------------------------------------------------------------------------------------------------------------------MATV-----------------------------A-------------------------------AKD----EN---C-TC-------GW-----K------------------------N--------------P----TR----IVG-----GTETG----VNE-FPMMAALVDFN---------------------TKMPFC------GGTIIDNNYLLTAAHCTL-H-----RN-I----T-----E-----YG----------------VLIGDHDYTTGA--E------------TNSSKVYGIKRVIVHP--NYS----S---------SLK--INDVAILGLKGT-I-QYTQ------KVGPACLPFE---H----SDDSFGGD--HVQAIGWGSK-EY----G-------------E-G------PST--TLQKV-TLSVETNLECRKV-YQ---------------D-VT-KNQICT---Y---------G-NGKDA---CGMDSGGPILWE-NPT-S------HNMLLIGVINY-GI--N-CAV-----TSGVNLRVGAYVE-WIVASTPDANYCVIE------------------------------------------------------------------------------------------------------------
Mege909S9  -----------------------------------------------------------------------------------------------------------------ME--------------------------------------------------------------------------------------------------------------------------------------------------------------------------------------------------------------------------------------------------------------------------------------------------------------------------------------------------------------------------------------------------------------------------------------------------------------------------------------------------------------------------------------------------------------------------------------------------------------------------------------------------------------------------------------------------------------------------------------------------------------------------------------------------------------------------------------------------------------------------------------------------------------------------------------------------------------------------------------------------------------------------------------------------------------------------------------------------------------------------------------------------------------------KVP-------------FAV--RYEPN-------GIPFGV----NEHAC-----------------------------L------------------------------LIA--D------V-PC-------GH-----G------------------------AI-----GTR-----A----AR----LVG-----GENAI----PRE-FPWMVSISRKG-----------------------GHFC------GGTILNSKFVLTAAHCLC-S-----FT-SLVPIG-----Q-----LR----------------VSLGEYNLREPE--V-------------PPSLEERVTNAILHP--GHK----C---------GKF--VDDIALLELARP-I-SWSE------SVKPACLPVA---TGK-PGHSTFGGE--LAKVAGWGWL-GE----N-------------R-TQ---HKRAD--VLQKV-DVRVIENQVCREW-YASQN---------KSAR-VE-PKQMCAG--H---------EAGGRDS---CWSDSGGPLMIG-SHP-G------GSMMVVGVISW-GI--G-CAR---ARLPGIYTRVSEYIP-WITRYALFIR-----------------------------------------------------------------------------------------------------------------
Mequ026SN  -----------------------------MPVP--------------------------------------------------------------------------RLVSFVKT-----------LRRLDVWA---GWIISTTHG--------------------KIV----------------------------------------------------------------------------V-I---------------------------------------------------------------F-----------------------L-------------------T----------------------------------------------------------------------------FMP---KCNNPER------------------PNIQEMRFSLQGTSRGTMT------------------------QLTPPVPAKKRTGAGLEKDCDREIARRERSSILIQPEGEPYNKFTKTS----------------------------------------P-----------------------------------------------------------------------------------------KG-------------------------------------------------------------------------------------------------------------------------------------------------D-R-CTF---------------------------------------------------------------------------------KGS--------------------------------------------P-GICTV------LDEQNCP---------------------SVYQDLL-----AGIP----------------P-----PPIC--------------------GYKRFKPIICCP-------------TK--S-------------------------------------------------TST-----------TETTTTTT-----------------IRPTT---------TTTIRTTT---------T-----------------------------NINDRP-SFN--R--------------TGA---KARAKC---------------------EEYA---KS-V-FTLV-QTP---VLI-FDQ--N------VVN--V------S-LC-------GI--------------------------------------ET-----R----KL----IVG-----GTKAA----PRE-FPHMAAIGYDSR--N-----------------GVVWQC------GGTLISERFVLSAAHCVS-S-----IV-W----G---K-A-----NW----------------VRLGDLNLKRTD--D------------DARPQDLQIVKRIKHP--KYS----I---------RYS--YHDIALFKLEKD-V-EFSA------YIRPSCLPYS--------SPDVDTD---KATATGWGAD-EY----L-------------G-D------PTN--DLLKV-TINLVSQSICNRS-YGY------D-SK-LPRG-IVDEWQICAG-------------ENGKDT---CQGDSGGPLSIF-NTDYY------CMYNLIGVTSF-GI--V-CGE----NIPGVYTRVYNYIS-WIERTVWPDF-----------------------------------------------------------------------------------------------------------------
Mequ694SN  -----------------------------------------------------------------------------------------------------------------MN---------EVR----------------------------------------------------------------------------------------------------------------------------------------------------------------------------------------------------------------------------------------------------------------------------------------------------------------------------------------------------------------------------------------------RQ--------------------------------------------------------------------------------DRSS-----------------------------------------------------------------------------------------EG-------------------------------------------------------------------------------------------------------------------------------------------------M-Q-CELE--------------------------------------------------------------------------------SGD--------------------------------------------M-GICKK------LP--ECT---------------------PRLKEVR-----EGRR------------------QLDSSGRC--------------------GFSGFVEIVCCPI------------N----------------------------------------------------------------------------------------------------------SNTEKI--------------------------------------------------------------------SPR---LADTAC---------------------QTYL---D-------------------------------------------------------------A------------------------QR-----NRL-----S----FH----IYG-----GTEAK----SGE-FPYVVALGYEDK-NDLK------------TLSSISYSC------GGSLISVDHVLTAAHCVS-N-----IY-E----K---V-P-----IEVGIVKCDNINIRTIKVVRLGNESIDSNA----------------TNVQRIPISDIISHP--KYK----R---------SAS--YNDVAILKLKTK-V-LLSS------MVQPVCLQTQ---SLN--PLTMTPKM--SLIVIGWGGI-DF----G-------------E-S------SSS--KLMKTPNLSIVDKEECAKY-YTGF-------PK-LPLG-IT-DNMICVV--DPN-------RTRGADA---CQGDSGGPLLLL-TEED---------VKVIGITAF-GQ--G-CA--------GVYTMVYSYLD-WIEEQVWTSNKE-SKDILKT-----------------------------------EFINP-------------ILNIT----------------ITRQASYPYSLEYPDAKKHTSTKIQSDSK
Mequ710PCa --------------------------------------------------------------------------------------------------------------------------------------------------------------------------------------------------------------------------------------------------------------------------------------------------------------------------------------------------------------------------------------------------------------------------------------------------------------------------------------------------------------------------------------------------------------------------------------------------------------------------------------------------------------------------------------------------------------------------------------------------------------------------------------------------------------------------------------------------------------------------------------------------------------------------------------------------------------------------------------------------------------------------------------------------------------------------------------------------------------------------------------------MGKK--------------------------------------------STK-----------DRSFAEILPLIVAN---------DLKQNET-------IFRNMSRIVW------------------------------------------------------------------SAG----HGST----------------------TS-----R--------------------PR---------NPA--V------R-GC-------GT-----T------------------------L-------KS-----R----SR----LVG-----GRPAD----PTE-WPWMVAVLRGD----------------------QIQFC------GGVLITDRHVLTAAHCVY-T-----FK-P----R-----D-----IK----------------VRLGEYNFEESE--E-------------TRALDFAISEIRVHR--DYV----R---------TTY--ENDIAILKMYRP-T-IFDS------YIWPVCLPP---------IDQMFEHK--DAIVTGWGTQ-YY----G-------------G-P------AST--ILMEV-GVPVWPQNKCANS-F--------------VQR-IP-NTMMCAG--A---------YEGGADA---CQGDSGGPLLHQ-LA--N------GRWVNIGIVSW-GI--R-CGD---RGRPGIYTRVNSYLD-WIFKNVVF-------------------------------------------------------------------------------------------------------------------
Mequ793F9  -----------------------------------------------------------------------------------------------------------------MIS--------------------------------------------------ISA-----------------------------------------------------------------------KSFHFL-L---------------------------------------------------------------FV---------------------AL----------------------------------------------------------------------------------------------------------------------------------------------------------------------------------------------------------------------------------------------------------------------------------------------------------------------------------------------------------------------------------------------------------------------------------------------------------------------------------------------------------------------------------------------------------------------------------------------------------------------------------------------------------------------------------------------------------------------------------------------------------------AVNRNVLCV---------------------------------------------------------------------------------------------------------------------SISNAFEINRW------------------------------------------------------------------------NTRFES----------------------------NP-I--------------------HS-----------T------Y-EI--------------D-------------------------------DSD-----A----IR----IAG-----GQYAL----PNQ-FPFMAVVHQLLG-------------------NGIIAKC------GGTIISSRWVLTAGHCVA-S-----GP-Y----------Q-----FL----------------VVFGTRDQSGIG--YNF---------YNGPGTAMFTNQAVLHP--DYR----V-------------TVNDIALLYMPQD-I-PFGL------SIQPITLAGY---NY---AGESFANK--MGIIIGWGKD-GP----Y-------------G-I------GTS--ELKYA-ILPIISNYDCSMY-WA-----------------IT-EKHICTS------------AAYHKDA---CQGDSGGPLIVL-LN---------NTPLQVGIVSY-GD--GFCPS----NKPGVFTRVSPFID-WIQEVTNL-------------------------------------------------------------------------------------------------------------------
Mequ812SN  -----------------------------------------------------------------------------------------------------------------ML--YSEYSRSEILSQ---------RNFCCVEV--------------------ITLD----------------------------------------------------------------------CSKTFL-V---------------------------------------------------------------IV----------------------L----------CT------SL-------------------------------------------------------------------------------------------------------------------------------------------------------EHVRT-------------------------------------TVTDH----------------------------------------Y-----------------------------------------------------------------------------------------VR-------------------------------------------------------------------------------------------------------------------------------------------------D-R-CIT---------------------------------------------------------------------------------DGV--------------------------------------------P-GVCTF------FP--QCP---------------------PMYQNAL-----IGQF----------------P-----RQVC--------------------GFSNLTPIVCCP-------------QT--M-----------------------------------------------------------------------------------------------------------------------ITTT-----------------------------------------------------RGA-------------------------------------------------------------------------------------------------------------------------------------------R-----------------------------------AAIGVV-----------------------------------------------------------------------N-A-----NW----------------VRLGDSNIEKMD--N------------HTGAINVRVIERIRYP--LYR----P---------LSR--YHDIAFPKLERE-I-IFIR------FIRPCCLYIA---NS---LSDNNSSD--KAIAMGWGTV-EW----G-------------G-N------SSS--DLLKI-TLNLIPHSECNRI-FTNGEN---D-ST-LRYG-IVENWQICAG-------------GLEKDT---CQGDSGGPLIVH-NNTN-------FMFSLVEVTSF-GK--L-CGS----VSPGIYTRIYNYVS-WIENIVWPDP-----------------------------------------------------------------------------------------------------------------
Mequ821SN  -----------------------------MPD--------------------------------------------------------------------------------APA-----------PT--------------------------------------ITI----------------------------------------------------------------------------R-G---------------------------------------------------------------DL----------------------V-------------------S----------------------------------------------------------------------------S---------------------------------------------------------------------------EIVPEI-------------------------------------RQNRKI------------------------------------------------------------------------------------------------------------------------------------------ISKEKKLNTPSLG---V--------NNP------FLQ------NQKG-----------------DTN-----------YD--------------------------------------------------------N-N-------------------------P-FLSNSAI--------------------------ASNEVNNKP-SVNNKPRKP----FVNNKPPVNNEPHKASKNNTA--------------------NVAVFIRNP-----F------LQ------------------------------------------------------------------------------------------------------------------------------------------------------------------------------------------------------------------------------------------------------------------------------------------------------NKT---KSELKC---------------------EEYG---RQ-I-LDTTEVLP---LVG-GNP--K------IIT--V-NS---K-KC--------E--------------------------------------TV-----N----RL----VVG-----GVTAS----PGD-FPHMVALGAKTT-DG-----------------SFTFSC------GGTLIASEWVLTAAHCTY-G-----PK------S-----P-----TN----------------VRIGMHNLRDNA--Q---------------GITATINKIIRHP--SYK----P---------PAM--YADIALVKLNTV-V-VFNN------EIRPACLYHQ----------YDTVPA--QGWVTGWGVT-DS----D-------------I-L-----EQSD--QLQKA-SLDIIDNIACAIK-YNK------S-II-VPYG-IM-PSMICAG--DPR--------GWEKDT---CQGDSGGPLQIL-HPENE------CLFQLLGITSF-GL--G-CAI---PNTPGIYTRVSHYLN-WIEDNVWP-------------------------------------------------------------------------------------------------------------------
Mequ824PC  ----------------------------------VTITET----------------------------------------------------------------------LGALN---------------------------------------------------TVG--------------------------------------------------------------------------NYI-V---------------------------------------------------------------NM---------------------TR-------------------G-------------------------------------MENSSY--------PPKE----LPS-------------AIYT--------------------------------------------------------------------------IS-------------------------------------KNILGRN----------------------------------VTDSIA--PLVRGVA-------------LPLRPVPTD-----------------------------------------------------------------------------------------SSTSPSSSSF--AVEANQ-----------------------------------------D--------------------------------------------------DKAKESI-D-CTT---------------------A-----------------------------------------------------------DGN--------------------------------------------P-GKCQD------LS--NCP---------------------QLLLDLT--K-----------LR---------------QSLC--------------------FKSLFVPGVCCQ-------------ST-DKTDVNE---TSPIA-GII--PNPGAITSA-------VHPPLRP----PIRPMK-----------PHQTPRPIPLFPI-----------TSVTTT---------------------------PTNLAELLTTEFVPVLP--SAVG-------------LSV--N-HSNNF------FGTST-----TGG----------------------TI-----D--------------------NN--F------IQD--D------E-EC-------GV-----R------------------------N-------SG-----K----YR----VVG-----GEEAL----PGR-WPWMAAIFLHGS-------------------KRTEFWC------GGSLIGSRYILTAAHCTR-D-----HR-Q----R-----PFAARQFT----------------VRLGDIDLERND--E------------PSAPETYAVKQIHAHP--KFS----R---------VGF--YNDIAILELTRT-V-RKSP------YVIPICLPQL---H-Y--RKERFAGA--RPTVVGWGTT-YY----G-------------G-K------EST--VQQQA-VLPVWRNEDCNAA-Y--------------FQP-IT-SNFLCAG--Y---------SQGGKDA---CQGDSGGPLMLR--A--D------GRWIQIGIVSF-GN--K-CGE---PGYPGVYTRVTEYVD-WIKSNLN--------------------------------------------------------------------------------------------------------------------
Mequ859PKc ------------------------------------MGHTT------------------------------------------------------------------------LM--------------------------------------------------------------------------------------------------------------------------------RVT-S---------------------------------------------------------------VL------------------------------------------L-----------------------------------------------------------------------------------------------------------------------------------------------------------------------------------------------------------------------------------------------------------------------------------------------------------------------------------------------------------------------------------------------------------------------------------------------------------------------------------------------------------------------------------------------------------------------------------------------------------------------------------------------------------------------------------------------------------------SAPM--------------------TNIINSLALFTL-------------IA--------------------RE-----------------------------RNLP-----------V-------SNVQTHYN---VT-------SA---------EVDDLLSI---------DEV-----------------SYID-------------FNS--T---------------------ASVPS----------------------------K--------------------RP--N------VCN--D------C-VC-------GV--------------------------------------GR-----K----TR----IVG-----GNVTS----VYE-FPWIVSMSKQG-----------------------TFYC------AGSLITRKHVLTAAHCME-G-----FD-R----R-----S-----IK----------------LVLVDNDRQKLD----------------KNAIIRRIKSVVIHE--KFH----S---------YTY--NNDIAIIEMDRP-V-NVNG------IVRTACLPED--------KAIDYTGA--TATVIGWGRT-GE----S-------------E-P------VSN--ELRRV-NLPILSQEECDQS-GYQ------------TNR-IS-ENMFCAG--Y---------LEGDLDA---CFGDSGGPLHVK-GT--F------GHLEVIGIISW-GR--G-CAR---PNFPGIYTKLTNYLG-WLKDHLGGECVCPPPHRY---------------------------------------------------------------------------------------------------------
[truncated: 445,964 more chars]
