# Supplementary material for: Prevalent bee venom genes evolved before the aculeate stinger and eusociality
Source: BMC Biol. 2023 Oct 23;21:229. doi: 10.1186/s12915-023-01656-5 (PMC10591384; doi:10.1186/s12915-023-01656-5)
Supplement: Supplementary file 29 — Additional file 29. Alignment of anthophilin1 peptides. [file 12915_2023_1656_MOESM29_ESM.txt]

25 70
Apce250_Apamin-like                                          MIS---MLRCISLFLSVILITGYFVTPVM----SCNCK--APE---------TALCARR-CQQHG-----
Apme649_Apamin                                               MIS---MLRCIYLFLSVILITSYFVTPVM----PCNCK--APE---------TALCARR-CQQHG-----
Apme649_Apamin-like                                          MYNNDICTEICFLFLTIILMTGYFVTPTMSA--LCNCNR-III---------PHMCWKK-CGKKG-----
Apme649_MCDP                                                 MIS---MLRCTFFFVSVILITSYFVTPTMSI--KCNCKRHVIK---------PHICRKI-CGKNG-----
Bombus_mcdp_1985_P04567                                      M---------------------------------CICKNGKPL-----PGFIGKICRKI-CMMQQTH---
Bote773_Apamin-like_1                                        MNQ---LVRLFVFLFAIILMSDYFITLADA---KCVCKNGRPA-----PGYIHPICIRV-CMIQG-----
Duno070_Apamin-like_1                                        MNQ---GLKLILVLVSMVFVSGYFMTPVRAD--PSKCGVFYRRR-C-RFPEIRKLCGDL-CNGR------
Duno070_Apamin-like_2                                        MSQ---VVGFFFFLISVICMSGLMMTPAAKT-----CAG---VFNC-YHPLIRAICTEQ-CKGV------
Duno070_Apamin-like_3                                        MNR---SFNNLFLVVSIILLSGYFVIPSAGM-DSPRCGTGYPAEFC-GSPLMNEACPDM-CRRLK-RGRK
Duno070_Apamin-like_4                                        MNQ---KLHCLLLFVTIILLSGCFVAPVFGV--SGPCKQLPRKVLC-GSDKYKIMCKLK-C---------
Duno070_Apamin-like_5                                        MNT---IFNFLLLFMSLILLSGCFFAPVTAT--PPACHSLPRSHLC-SSMKYRMMCRLK-C---------
Duno070_Apamin-like_6                                        MNQ---KIGFLLVFVFLIVMTGYFVEPVIGY-EPPACTNLPPR-LC-SSMKYRNMCKSK-CPQSG-----
Hala279_Apamin-like                                          MAP---VLRLFFLLLSVILMTGYFVTPAE----RCNCKGKVIK---------PFICKKL-CSSSG-----
Halictus_TRINITY_DN14_c0_g1_i1.p1                            MSL---VVRSVFLPVSLLLVLGYFWTAMADP--QKWCRCDPPQ---------GEICRKK-CFG-------
Mege534_Apamin-like_1                                        MSR---KLQFLFLFVSFVLFAGFFVTPAVGV--PPACRSLPRRHLC-YSDKYRIMCRLTDCSADERRGK-
Mero113_Apamin-like                                          MQ----LSKLLFAFVGVILMSGFFVTPAESL--PCSCRKRPI----------PRGCRAA-CLG-------
Nome504_Apamin-like_1                                        MAH---KFSFLFLLVSLILLSEYFTPSIANI----LCPILPKHMTCWKNPALAAKCKFK-C---------
Nome504_Apamin-like_2                                        MIH---KLNVLLLLVSLILLS---VDPIIAE-PPPACRSLPRSNLC-RSQKYIIMCRLT-CTREE-MGL-
Nome504_Apamin-like_3                                        MFG---PVRVAFLLVAAIVAITIHTIPVAVALARPWCDCSERTRLP-R----SQRCKMM-CRRTG-----
Nome504_Apamin-like_4                                        MFA---SIRSFLPAYFLVLLS-CAWMASAAF--SSHCNCDHPK---------SEACQMI-CPK-------
Nome504_Apamin-like_5                                        MFT---NVRSVFLSVYLLVMMGCVWMAAAE---PISCSCNAPV---------GAACRRR-CRPRG-----
Osbi711_Apamin-like                                          MQ----LSKLFLLFVGAVLMTGFFVTPAESI--TCNCKSKHL----------HPICWGL-CRKRG-----
Xylocopa_NODE_10042_length_1345_cov_20691.368992_g138_i17.p2 MDL---LLRLILLLLSVILMTGFFIAPASSE--PLGCRCRPPI---------PRGCKAA-CHWGK-----
Xylocopa_TRINITY_DN1_c0_g1_i1.p6                             MDL---LLRLILLLLSVILMT-FFIAPANSE--PIACRCKPPE---------PKICFHI-CRKRG-----
Xyvi691APa                                                   MTQ---LLRFCLLLLTVIFASG-FIMPAETY--TCKCGGPPPK-----HPFFAAICKMK-CNKGK-----
