# Supplementary material for: Prevalent bee venom genes evolved before the aculeate stinger and eusociality
Source: BMC Biol. 2023 Oct 23;21:229. doi: 10.1186/s12915-023-01656-5 (PMC10591384; doi:10.1186/s12915-023-01656-5)
Supplement: Supplementary file 30 — Additional file 30. Alignment of Apis melittin sequence with Vollenhovia. [file 12915_2023_1656_MOESM30_ESM.txt]

>Vollenhovia_mellitin_homolog
MKAVIFLFGFALVIATMALASPVAVAIPEGLAEAVANPVAEAVPEAAPEALAEAIAKPSAEAWAEAIAEALANPSAMAKATAIAKAMAHAMAMALAVASGMGDYGISQ
>sp|P01501|MEL_APIME Melittin OS=Apis mellifera OX=7460 GN=MELT PE=1 SV=1
MK---FLVNVALVFMVVYISYIYAAPEPE--------------PAPEPEAEADAEADPEAG------------------IGAVLKVLTTGLPALISWIKRKRQQG---
