# Supplementary material for: Prevalent bee venom genes evolved before the aculeate stinger and eusociality
Source: BMC Biol. 2023 Oct 23;21:229. doi: 10.1186/s12915-023-01656-5 (PMC10591384; doi:10.1186/s12915-023-01656-5)
Supplement: Supplementary file 33 — Additional file 33. Information on all sequences used for the ML approach. [file 12915_2023_1656_MOESM33_ESM.csv]

uid	family	subfamily	robinson_et_all	species	hymenoptera_group	db	uniprot_id	ncbi_id	full_seq	no_signal_peptide
contig1_Dinoponera_quadriceps	ACU		True	Dinoponera quadriceps	Ants				MKLSALSIIFGMILVMTIMYTKAEAEAEAEADADADAKAEAEAGTLAKWALKAIPAAMGMKQNK	GTLAKWALKAIPAAMGMKQNK
contig9_Dinoponera_quadriceps	ACU		True	Dinoponera quadriceps	Ants				MKLSAFTLAFALILMMAIMYNMAEAAALADADADAEAIAGLKDWWNKHKDKIVKVVKEMGKAGINAAGK	GLKDWWNKHKDKIVKVVKEMGKAGINAAGK
JZ168521.1	ACU		True	Tetramorium bicarinatum	Ants				MKLSFLSLVLAIILVMALMYTPHAEAKAWADADADATAAADADADAVADALADAVAKIKIPWGKVKDFLVGGMKAVGKK	KIKIPWGKVKDFLVGGMKAVGKK
JZ168542.1	ACU		True	Tetramorium bicarinatum	Ants				MKLSFLSLALATIFVMAIIYAPQMEARASSDADADAAASADADADALAEASALFKEILEKIKAKLGKK	LFKEILEKIKAKLGKK
JZ168553.1	ACU		True	Tetramorium bicarinatum	Ants				MQPSYLLLTFAIIFVMVIMYSPAVEAKAGADADADAHADAGCSQFRRMRNLCGGKK	GCSQFRRMRNLCGGKK
JZ168710.1	ACU		True	Tetramorium bicarinatum	Ants				MQLSHLLLAFAMIFVMTIIHTPQVQADAMADADADAAINCRRYPRHPKCRGVSA	NCRRYPRHPKCRGVSA
JZ168713.1	ACU		True	Tetramorium bicarinatum	Ants				MQLSHLLLAFAMIFVMTIMYAPQVQADAWADANADADVNCEVTPYHPDCRGVMP	NCEVTPYHPDCRGVMP
MIITX-M1_MyrVG.TRINITY_DN16093_c0_g1_i1_frame_3_0.trim0_Entry:noBxHit_len:453_tpm:29435.17	ACU		True	Myrmecia pilosula	Ants				MKTVILLLVLALTVAIIIPTINGESVATAISDSEAEPLAESFAEPLALLSKDQALKHVWGVLKKLGKAAMEYVIQQICAKYNKK	LLSKDQALKHVWGVLKKLGKAAMEYVIQQICAKYNKK
MIITX-M2_MyrVG.TRINITY_DN8044_c1_g2_i1_frame_3_0.trim0_Entry:sp_Q07932_MYR1_MYRPI_Pilosulin-1_OS=Myrmecia_pilosula_PE=1_SV=1__len:605_tpm:29137.71	ACU		True	Myrmecia pilosula	Ants				MKLLYLLLTLAIIFVLTIVHAPNVEAKALADPESDAVGFADAFGDADAEATGGLGRLIGKIAKKGAKIAAEAAANAAAEKAAEALG	GLGRLIGKIAKKGAKIAAEAAANAAAEKAAEALG
MIITX-M4_MyrVG.TRINITY_DN8044_c1_g1_i1_frame_3_0.trim0_Entry:sp_Q07932_MYR1_MYRPI_Pilosulin-1_OS=Myrmecia_pilosula_PE=1_SV=1__len:577_tpm:7866.50_cor	ACU		True	Myrmecia pilosula	Ants				MKLSCLSLALAIILLLAIVHSPNMEVKALAGPEADAIGFADAFGEADAFGEADAFGEADAFGEADAFGEADAKRSKSSSKTKPKKPKKPKKKIKIPDWVKSGGKMVGEAVAGAVADAAVSAVMDAAVGTTAEPEQ	KRSKSSSKTKPKKPKKPKKKIKIPDWVKSGGKMVGEAVAGAVADAAVSAVMDAAVGTTAEPEQ
MIITX-M5_MyrVG.TRINITY_DN8044_c1_g3_i1_frame_3_0.trim0_Entry:sp_Q26464_MYR3A_MYRPI_Pilosulin-3a_OS=Myrmecia_pilosula_PE=1_SV=1__len:648_tpm:12430.02_cor	ACU		True	Myrmecia pilosula	Ants				MKLSCLSLALAIILVLAIVYSPHMEVKALADAEPDAIGFADAFGEADAEPKRRRGLKKIIGKVIKGTGKVAGEAAASAVADAAVSAAIDAVVGTTEEPEQ	KRRRGLKKIIGKVIKGTGKVAGEAAASAVADAAVSAAIDAVVGTTEEPEQ
MIITX-M6_MyrVG.TRINITY_DN8044_c1_g3_i1_frame_3_0.trim0_Entry:sp_Q26464_MYR3A_MYRPI_Pilosulin-3a_OS=Myrmecia_pilosula_PE=1_SV=1__len:648_tpm:12430.02_var	ACU		True	Myrmecia pilosula	Ants				MKLSYLSLALAIILVLAIVYSPHMEVKALADAEPDAIGFADAFGEADAEPKRRRRLRKIIRKVIKGTGKVAGEAAASAVAGAAVSAAIDAAVGTTEEPEQ	KRRRRLRKIIRKVIKGTGKVAGEAAASAVAGAAVSAAIDAAVGTTEEPEQ
MIITX-M7_MyrVG.TRINITY_DN2855_c0_g1_i1_frame_1_0.trim0_Entry:noBxHit_len:518_tpm:8907.86	ACU		True	Myrmecia pilosula	Ants				MKTTVILLLAIAIIFAIMTTLTSAKNEETMEEALKGLNELKERLKKQGIDTAALNLDEKLLT	KNEETMEEALKGLNELKERLKKQGIDTAALNLDEKLLT
MIITX-M10_MyrVG.TRINITY_DN1006_c0_g1_i1_frame_3_0.trim0_Entry:sp_Q26464_MYR3A_MYRPI_Pilosulin-3a_OS=Myrmecia_pilosula_PE=1_SV=1__len:623_tpm:3648.60	ACU		True	Myrmecia pilosula	Ants				MRLSYLSLALAIIFVLTIMHASNVEAKASADPEPDAVGSINVKNLMNMIREQITSRLKK	SINVKNLMNMIREQITSRLKK
MIITX-M11_MyrVG.TRINITY_DN1006_c0_g1_i1_frame_3_0.trim0_Entry:sp_Q26464_MYR3A_MYRPI_Pilosulin-3a_OS=Myrmecia_pilosula_PE=1_SV=1__len:623_tpm:3648.60_var	ACU		True	Myrmecia pilosula	Ants				MRLSYLSLALAIIFVLTIMHASNVEAKASADPEPDAVGSINVKNLMDMIREQITSRLKK	SINVKNLMDMIREQITSRLKK
MIITX-M12_MyrVG.TRINITY_DN7219_c0_g1_i1_frame_2_0.trim0_Entry:noBxHit_len:1744_tpm:1031.07	ACU		True	Myrmecia pilosula	Ants				MKLSTLLVAFVLLVITVILSTPSTNAKALAESNALAVAVSEAEPWLGALFSFIRFIAPYVIRAVRVLIQVVSKVVKPAKVAMKYAKKIATNVAKDVAKDMATDIAIDTITGGDE	WLGALFSFIRFIAPYVIRAVRVLIQVVSKVVKPAKVAMKYAKKIATNVAKDVAKDMATDIAIDTITGGDE
MIITX-M13_MyrVG.TRINITY_DN7219_c0_g1_i2_frame_2_0.trim0_Entry:noBxHit_len:1044_tpm:775.71	ACU		True	Myrmecia pilosula	Ants				MKLSTILVAFVLLIITVILSTPSTNAKALAESNALAVADPEAEPWLGALFSFIRFIAPYVIKAIRFVVQVASKLVKPAKAAIKFAKNIAKDIAEDMAMDFAMDVITGGDDE	WLGALFSFIRFIAPYVIKAIRFVVQVASKLVKPAKAAIKFAKNIAKDIAEDMAMDFAMDVITGGDDE
MIITX-M14_MyrVG.TRINITY_DN22425_c0_g1_i1_frame_2_0.trim0_Entry:sp_Q26464_MYR3A_MYRPI_Pilosulin-3a_OS=Myrmecia_pilosula_PE=1_SV=1__len:400_tpm:864.66	ACU		True	Myrmecia pilosula	Ants				MKLSCLLLTLAIIFVLTIVHAPNVEAKALANPESDAIGFADAVGEADPNIKWSKYAKKVGKVIVKHGIPLAASIALSQG	NIKWSKYAKKVGKVIVKHGIPLAASIALSQG
PLP1	ACU		True	Odontomachus monticola	Ants				MKPSGLTFAFLVVFMMAIMYNSVQVTADADADAEAEALANALAEAGILDWGKKVMDWIKDKMGK	GILDWGKKVMDWIKDKMGK
PLP2	ACU		True	Odontomachus monticola	Ants				MKPSGLTFAFLVVFMMAIMYNSVQAAAIADADADAEAKAFADAFAEAGWGSIFKTVGKMIAKAAVKAAPEAISAMASQNEK	GWGSIFKTVGKMIAKAAVKAAPEAISAMASQNEK
PLP3	ACU		True	Odontomachus monticola	Ants				MKPSGITFAFLVVFMMAIMYNSVQAAAIADADAEAEAIAKIKWGKIFKKGGLIGKTALEAAANAAASEAISAMASQNEK	KIKWGKIFKKGGLIGKTALEAAANAAASEAISAMASQNEK
PLP4	ACU		True	Odontomachus monticola	Ants				MKPSSLTLAFLVVFMMAIMYNSVQAEALADADAEAFAEAGVKELFGKAWGLVKKHLPKACGLLGYVKQ	KELFGKAWGLVKKHLPKACGLLGYVKQ
PLP5	ACU		True	Odontomachus monticola	Ants				MKLSALSLAFAIILMMTIMYTKADADASADAEADADAEAEAIWGALLGTLIPAITSAIQGK	IWGALLGTLIPAITSAIQGK
PLP6	ACU		True	Odontomachus monticola	Ants				MRRSYVLLAFAIVLIISIISAQVEADASSDAFADAVADAVADPIKGKKIMKNMGKAMKIAGKVAKAMAPIVVPLIVSAAGK	IKGKKIMKNMGKAMKIAGKVAKAMAPIVVPLIVSAAGK
sp|A0SPI1|CRBLH_VESMG	ACU		True	Vespa magnifica	TrueWasps	SP	A0SPI1		MKYNIVFLFAIIASLACLQLTFAAPAASPLANPGASPDAAPNADPLADPFLPIIGKLLSGLLGKK	APAASPLANPGASPDAAPNADPLADPFLPIIGKLLSGLL
sp|A9CM07|MYRB5_MYRBA	ACU		True	Myrmecia banksi	Ants	SP	A9CM07		MKLSCLSLALAIILILAIVHSPNMEVKALADPEADAFGEANAFGEADAFAEANADVKGMKKAIKEILDCVIEKGYDKLAAKLKKVIQQLWE	PNMEVKALADPEADAFGEANAFGEADAFAEANADVKGMKKAIKEILDCVIEKGYDKLAAKLKKVIQQLWE
sp|P01501|MEL_APIME_melittin	ACU		True	Apis mellifera	Bees_Apinae	SP	P01501		MKFLVNVALVFMVVYISYIYAAPEPEPAPEPEAEADAEADPEAGIGAVLKVLTTGLPALISWIKRKRQQG	APEPEPAPEPEAEADAEADPEAGIGAVLKVLTTGLPALISWIKRKRQQ
sp|P69391|PMTXA_ANOSM	ACU		True	Anoplius samariensis	PompiloidWasps	SP	P69391		MFKQLILLALAAVFLLINISSAEPAAEPNANAEPLAEASAEPRIKIGLFDQLSKLG	EPAAEPNANAEPLAEASAEPRIKIGLFDQLSKL
sp|Q68Y22|MYR4_MYRBA	ACU		True	Myrmecia banksi	Ants	SP	Q68Y22		MKLSCLLLTLAIIFVLTIVHAPNVKAKALADPESDAVGFADAVGEADPFDITKLNIKKLTKATCKVISKGASMCKVLFDKKKQE	PNVKAKALADPESDAVGFADAVGEADPFDITKLNIKKLTKATCKVISKGASMCKVLFDKKKQE
sp|Q68Y23|MYR3_MYRBA	ACU		True	Myrmecia banksi	Ants	SP	Q68Y23		MKLSCLLLTLAIIVVLTIVHAPNVEAKALADPESDAVGFADAVGEADPNAIIGLVSKGTCVLVKTVCKKVLKQG	KALADPESDAVGFADAVGEADPNAIIGLVSKGTCVLVKTVCKKVLKQ
sp|Q07932|MYR1_MYRPI	ACU		True	Myrmecia pilosula	Ants	SP	Q07932		MKLSCLLLTLTIIFVLTIVHAPNVEAKDLADPESEAVGFADAFGEADAVGEADPNAGLGSVFGRLARILGRVIPKVAKKLGPKVAKVLPKVMKEAIPMAVEMAKSQEEQQPQ	KDLADPESEAVGFADAFGEADAVGEADPNAGLGSVFGRLARILGRVIPKVAKKLGPKVAKVLPKVMKEAIPMAVEMAKSQEEQQPQ
sp|Q26464|MYR3A_MYRPI	ACU		True	Myrmecia pilosula	Ants	SP	Q26464		MKLSCLLLTLAIIFVLTIVHAPNVEAKALADPESDAVGFADAVGEADPIDWKKVDWKKVSKKTCKVMLKACKFLG	KALADPESDAVGFADAVGEADPIDWKKVDWKKVSKKTCKVMLKACKFL
tr|A0A076VES2|A0A076VES2_VESOR	ACU		True	Vespa orientalis	TrueWasps	TR	A0A076VES2		MKDTILILFTAFIALLGFFGMSAEALADPLADPSAGPNAEADPEAINLKAIAALVKKVLG	DPLADPSAGPNAEADPEAINLKAIAALVKKVLG
tr|D0VDZ4|D0VDZ4_BOMIG	ACU		True	Bombus ignitus	Bees_Apinae	TR	D0VDZ4		MAAMRFLLCVAVIFMIAFISVTNANPEPNPSPEADPEALNLKKILGKIGVMLSHLN	NPEPNPSPEADPEALNLKKILGKIGVMLSHLN
tr|D3Y4D7|D3Y4D7_VESTR	ACU		True	Vespa tropica	TrueWasps	TR	D3Y4D7		MKSTFLILFFAIAAILALFEVNAEPLAEPLANPLAEPEADPWAGRPPGFSPFRVD	EPLAEPLANPLAEPEADPWAGRPPGFSPFRVD
tr|F1CGQ5|F1CGQ5_BOMTE	ACU		True	Bombus terrestris	Bees_Apinae	TR	F1CGQ5		MEVMRFLLCVAVIFMIAFISVTNANPEPNPSPEADPEALNILGLLGKIGKILSHLK	NPEPNPSPEADPEALNILGLLGKIGKILSHLK
tr|Q0PQX8|Q0PQX8_VESMG	ACU		True	Vespa magnifica	TrueWasps	TR	Q0PQX8		MKSTFLILFFAIAAILALFEVNAEPLAEPLANPLAEPEADPWAGRPPGFSPFRID	GRPPGFSPFRID
tr|Q0R4F6|Q0R4F6_VESBA	ACU		True	Vespa basalis	TrueWasps	TR	Q0R4F6		MKSTILILFTAFIALLGFFGMSAEALADPLAEPLADPNAEADPEALKLKSIVSWAKKVLG	DPLAEPLADPNAEADPEALKLKSIVSWAKKVLG
tr|S4S2C7|S4S2C7_VESAF	ACU		True	Vespa affinis	TrueWasps	TR	S4S2C7		MKNTILILFTAFIALLGFFGMSAEADPIADPIADPISGPNAEADPEAINLKAIAALAKKLFG	DPIADPIADPISGPNAEADPEAINLKAIAALAKKLFG
tr|S4S3F3|S4S3F3_VESMA	ACU		True	Vespa mandarinia	TrueWasps	TR	S4S3F3		MKNTILILFTAFIALLGFFGMSAEALADPKADPLAGPNPDADPEAINLKAIAALAKKLLG	DPKADPLAGPNPDADPEAINLKAIAALAKKLLG
tr|S4S3F6|S4S3F6_VESVE	ACU		True	Vespa velutina flavitarsus	TrueWasps	TR	S4S3F6		MKNTILILFTAFIALLGFFGMSAEALADPVADPLAGPNAEADPEAINWKGIAAMAKKLLG	DPVADPLAGPNAEADPEAINWKGIAAMAKKLLG
tr|S4S3F8|S4S3F8_VESAN	ACU		True	Vespa analis	TrueWasps	TR	S4S3F8		MKNTILILFTAFIALLGFFGMSAEALADPIADPLAGPNAEADPEAIKWKAILDAVKKVIG	DPIADPLAGPNAEADPEAIKWKAILDAVKKVIG
tr|S4S3G3|S4S3G3_9HYME	ACU		True	Vespa ducalis	TrueWasps	TR	S4S3G3		MKNTILILFTAFIALLGFFGMSAEALADPIADPVAGPNPEADPEAINLKAIAAFAKKLLG	DPIADPVAGPNPEADPEAINLKAIAAFAKKLLG
Apis_dorsata_melittin	ACU		False	Apis dorsata	Bees_Apinae				MKFLLNVALVFMVVYISLIYAAPEPEPAPEAEAEADAEADPEAGIGAILKVLSTGLPALISWIKRKRQEG	GIGAILKVLSTGLPALISWIKRKRQEG
Apis_florea_melittin	ACU		False	Apis florea	Bees_Apinae				MKFLLNVSLVFMVVFISLIYAAPEPEPAPEAEAEADADADPEAGIGAILKVLATGLPTLISWIKNKRKQG	GIGAILKVLATGLPTLISWIKNKRKQG
Apis_mellifera_melittin_1	ACU		False	Apis mellifera	Bees_Apinae				MKFLVNDAIVFMFEYISYIYAAPETETAPEPEAEEDSEAEPEAGIGAVLKLLTTGLPALISWIIRKRQMG	GIGAVLKLLTTGLPALISWIIRKRQMG
Apis_mellifera_melittin_2	ACU		False	Apis mellifera	Bees_Apinae				MKLLVNEALVFMVLYISYIYAAPEPEPSPEPEAESDAEAYPEAGIGAVLMVLTKGLPALLSWIKRI	GIGAVLMVLTKGLPALLSWIKRI
Apis_mellifera_melittin_3	ACU		False	Apis mellifera	Bees_Apinae				MKFLDNVALVFMVEYISYISAAPEPDPAPEPEAESVAEADPDAGIGAVLMVLTTGLPALISWIKRK	GIGAVLMVLTTGLPALISWIKRK
Apis_mellifera_melittin_4	ACU		False	Apis mellifera	Bees_Apinae				MKFLVNVALVFMVVYISYIYAAPEPEPAPEPEAEADAEADPEAGIGAVLKVLTTGLPALISWIKRKRQQG	GIGAVLKVLTTGLPALISWIKRKRQQG
Apis_mellifera_melittin_5	ACU		False	Apis mellifera	Bees_Apinae				MKFKVNDPLVFMVVYISYIYAAPETEPAPEPEAEADAESDPEAGIGAVLKVLTTGLHAIIS	GIGAVLKVLTTGLHAIIS
Bombus_vosnesenski_melittin-1	ACU		False	Bombus vosnesenski	Bees_Apinae				MKAMRFLLCVAVIFMIAFISASNANPEPNPSPEADPEAINLKKILGKLGVVLSHLA	NPEPNPSPEADPEAINLKKILGKLGVVLSHLA
Bombus_vosnesenski_melittin-2	ACU		False	Bombus vosnesenski	Bees_Apinae				MKAMRFLLCVAVIFMIAFISASNANPEPNPSPEADPKAINIMKILGKLGVALSHLK	NPEPNPSPEADPKAINIMKILGKLGVALSHLK
MIITX-M3_MyrVG.TRINITY_DN4685_c0_g1_i1_Entry:noBxHit_len:284_tpm:9693.66	ACU		False	Myrmecia pilosula	Ants					FRGPCLKIKGYKC
P86146_MCD_ORADR	ACU		False	Orancistrocerus drewseni	TrueWasps					GRILSFIKGLAEHLGKK
P86147_MCD_ORADR	ACU		False	Orancistrocerus drewseni	TrueWasps					EPILGIITSLLKSLGKK
Xylocopa_Xylopin-3	ACU		False	Xylocopa violacea	Bees_Xylocopinae				MKFLFSVLVLFMIALVSLSNAEPEPDPEADPEAGVLSLLKKLPMILKHLHGK	GVLSLLKKLPMILKHLHGK
Xylopin-1	ACU		False	Xylocopa appendiculata	Bees_Xylocopinae					GFVALLKKLPLILKHLH
Xylopin-2	ACU		False	Xylocopa appendiculata	Bees_Xylocopinae					GFVALLKKLPLILKHLP
sp|P07495|BOL4_BOMPE	ACU		False	Bombus pensylvanicus	Bees_Apinae	SP	P07495			INIKDILAKLVKVLGHV
sp|P07493|BOL2_BOMPE	ACU		False	Bombus pensylvanicus	Bees_Apinae	SP	P07493			SKITDILAKLGKVLAHV
sp|P10521|BOL1_BOMPE	ACU		False	Bombus pensylvanicus	Bees_Apinae	SP	P10521			IKITTMLAKLGKVLAHV
sp|P07494|BOL3_BOMPE	ACU		False	Bombus pensylvanicus	Bees_Apinae	SP	P07494			IKIMDILAKLGKVLAHV
sp|P07496|BOL5_BOMPE	ACU		False	Bombus pensylvanicus	Bees_Apinae	SP	P07496			INVLGILGLLGKALSHL
sp|P0CD69|BOL8_BOMLA	ACU		False	Bombus lapidarius	Bees_Apinae	SP	P0CD69			LKLKSILGKLGVILSHLNK
sp|P0CD67|BOL6_BOMLA	ACU		False	Bombus lapidarius	Bees_Apinae	SP	P0CD67			LNLTKWLGKLGVILSHLNK
sp|P0CD68|BOL7_BOMLA	ACU		False	Bombus lapidarius	Bees_Apinae	SP	P0CD68			LKLKDILGKIKVILSHLNK
sp|A0A1W6EVM7|AMPU1_AMPCP	ACU		False	Ampulex compressa	ApoideanWasps	SP	A0A1W6EVM7		MKAIMVLFYVMMLTIIASVSMVNGSPGKDDYVNPKEQLGYDILEKLRQKP	GKDDYVNPKEQLGYDILEKLRQKP
sp|A0A1W6EVN2|AMPU2_AMPCP	ACU		False	Ampulex compressa	ApoideanWasps	SP	A0A1W6EVN2		MKAIMVLFYVMTLTIIGSFSMVSGSPGQNDYVNPKLQFACDLLQKAKERQ	GQNDYVNPKLQFACDLLQKAKERQ
sp|A0A1W6EVN4|AMPU3_AMPCP	ACU		False	Ampulex compressa	ApoideanWasps	SP	A0A1W6EVN4		MKAIMVLFYVMTLTIIGSFSMLLQKAKERQ	SFSMLLQKAKERQ
sp|A0A6G9KHD1|TX06A_MANRB	ACU		False	Manica rubida	Ants	SP	A0A6G9KHD1		MNPKALCSFLLATFLLLTVTIMPSVHANAEANADAIIGPCPKKPIGIVC	NAEANADAIIGPCPKKPIGIVC
sp|A0A6G9KHD3|TX12A_MANRB	ACU		False	Manica rubida	Ants	SP	A0A6G9KHD3		MKTIELITIFAMITTLMVTVVAGDPIDPKVLESLVGK	DPIDPKVLESLV
sp|A0A6G9KHD6|TX10C_MANRB	ACU		False	Manica rubida	Ants	SP	A0A6G9KHD6		MRLSYVSLTLAIIFVMAIVHAPETEAKAYPEADAVGEASAVGEADAVGVADPGVGSLLAKAALKILKIVAPAAAEVIANKIG	KAYPEADAVGEASAVGEADAVGVADPGVGSLLAKAALKILKIVAPAAAEVIANKI
sp|A0A6G9KHE5|TX17B_MANRB	ACU		False	Manica rubida	Ants	SP	A0A6G9KHE5		MENSRTSTFTAYVTVAFLLISTFVTMVVTESQIVWVPCNPRSKKTDDAGICRNTY	QIVWVPCNPRSKKTDDAGICRNTY
sp|A0A6G9KIR5|TX20A_MANRB	ACU		False	Manica rubida	Ants	SP	A0A6G9KIR5		MKSVILLFAVIAIIVAVIIPAINGESSSNPSANAGIMESLKQLSAKAEELIKKLLAKKAK	ESSSNPSANAGIMESLKQLSAKAEELIKKLLAKKAK
sp|A0A6G9KIT6|TX13A_MANRB	ACU		False	Manica rubida	Ants	SP	A0A6G9KIT6		MKIIHVLLLVAVVAITMSPSIMAESVAEADKPGQAKKIGLFDQIDKAAAAFMKLFEG	ESVAEADKPGQAKKIGLFDQIDKAAAAFMKLFE
sp|A0A6G9KJK9|TX10A_MANRB	ACU		False	Manica rubida	Ants	SP	A0A6G9KJK9		MRLSYISLTIAIIFVMAIVHAPETEAKAYPEADAVAEAIAVGEADAVGVADPGFKSMLAKAALKILKAVAPAAAAAIADKIG	KAYPEADAVAEAIAVGEADAVGVADPGFKSMLAKAALKILKAVAPAAAAAIADKI
sp|A0A6G9KJM3|TX18A_MANRB	ACU		False	Manica rubida	Ants	SP	A0A6G9KJM3		MKNNYNRINTFIVYLMVTFSLISIISITECTPNHDPCPPQYAEALCLNGGTCFSVTIMGSDNYNCICAPGFRGWRCQEKDLDHPVNQ	NHDPCPPQYAEALCLNGGTCFSVTIMGSDNYNCICAPGFRGWRCQEKDLDHPVNQ
sp|A0A6G9KJV6|TX10B_MANRB	ACU		False	Manica rubida	Ants	SP	A0A6G9KJV6		MRLSYISLTLAIIFVMAIVHAPETEAKAYPEADAVAEAIAVGEADAVGVADPGIKDALAKIWKILKAEVPTVAAAIENKVG	KAYPEADAVAEAIAVGEADAVGVADPGIKDALAKIWKILKAEVPTVAAAIENKV
sp|A0A6M3Z4E7|TX14A_TETBN	ACU		False	Tetramorium bicarinatum	Ants	SP	A0A6M3Z4E7		MKIIKLITIFTMMATLMXXVANGEPIPPNAVKSLQG	EPIPPNAVKSLQ
sp|A0A6M3Z554|TX11A_TETBN	ACU		False	Tetramorium bicarinatum	Ants	SP	A0A6M3Z554			GKEKEKLKQCFKDMTLAAIDYAKHKVEKHLFKCI
sp|A0A6M6R9M4|TX17F_TETBN	ACU		False	Tetramorium bicarinatum	Ants	SP	A0A6M6R9M4		MEKNRTTTFSVYLTIILFLISTFITMVITESNIIRVPEFQCPNGYRKDANGKCREVFHG	ITESNIIRVPEFQCPNGYRKDANGKCREVFH
sp|A0A088SG62|B12A_TETBN	ACU		False	Tetramorium bicarinatum	Ants	SP	A0A088SG62		MKLSFLSLALATIFVMAIIYAPQMEARASSDADADAAASADADADALAEASALFKEILEKIKAKLGKK	IIYAPQMEARASSDADADAAASADADADALAEASALFKEILEKIKAKL
sp|A0A348G5V8|TX12A_ODOMO	ACU		False	Odontomachus monticola	Ants	SP	A0A348G5V8		MKPSGITFAFLVVFMMAIMYNSVQAAAIADADADAEAKAFADAFAEAGWGSIFKTVGKMIAKAAVKAAPEAISAMASQNEK	AAIADADADAEAKAFADAFAEAGWGSIFKTVGKMIAKAAVKAAPEAISAMASQNE
sp|A0A348G5V9|TX13A_ODOMO	ACU		False	Odontomachus monticola	Ants	SP	A0A348G5V9		MKPSGLALAFLVVFMMAIMYNSVQAAAIADADAEAEAIAKIKWGKIFKKGGKLIGKTALEAAANAAASEAISAMASQNEK	AAIADADAEAEAIAKIKWGKIFKKGGKLIGKTALEAAANAAASEAISAMASQNE
sp|A0A348G5W0|TX14A_ODOMO	ACU		False	Odontomachus monticola	Ants	SP	A0A348G5W0		MKPSSLTLAFLVVFMMAIMYNSVQAEALADADAEAFAEAGVKELFGKAWGLVKKHLPKACGLLGYVKQ	EALADADAEAFAEAGVKELFGKAWGLVKKHLPKACGLLGYVKQ
sp|A0A348G5W1|TX15A_ODOMO	ACU		False	Odontomachus monticola	Ants	SP	A0A348G5W1		MKLSALSLAFAIILMMTIMYTKADADASADAEADADAEAEAIWGALLGTLIPAITSAIQGK	DADASADAEADADAEAEAIWGALLGTLIPAITSAIQ
sp|A0A348G5W2|TX16A_ODOMO	ACU		False	Odontomachus monticola	Ants	SP	A0A348G5W2		MRRSYVLLAFAIVLIISIISAQVEADASSDAFADAVADAVADPIKGKKIMKNMGKAMKIAGKVAKAMAPIVVPLIVSAAGK	QVEADASSDAFADAVADAVADPIKGKKIMKNMGKAMKIAGKVAKAMAPIVVPLIVSAA
sp|A0A348G6I7|TX11A_ODOMO	ACU		False	Odontomachus monticola	Ants	SP	A0A348G6I7		MKPSGLTFAFLVVFMMAIMYNSVQVTADADADAEAEALANALAEAGILDWGKKVMDWIKDKMGK	DADADAEAEALANALAEAGILDWGKKVMDWIKDKM
sp|A0A348G6I9|TX17A_ODOMO	ACU		False	Odontomachus monticola	Ants	SP	A0A348G6I9		MKPSGLTLAFLVVFMMAIMYNSVQAEALADADAEAFAEAGVKELFGKAWGLVKKHLPKACGLMGYVKQ	EALADADAEAFAEAGVKELFGKAWGLVKKHLPKACGLMGYVKQ
sp|A0A348G6J0|TX18A_ODOMO	ACU		False	Odontomachus monticola	Ants	SP	A0A348G6J0		MKLSALSLAFAIILMMTIMYTKADADASADAEADADAEAEAFWGALLAAAIPAITSAIQGK	DADASADAEADADAEAEAFWGALLAAAIPAITSAIQ
sp|A0A348G6J1|TX19A_ODOMO	ACU		False	Odontomachus monticola	Ants	SP	A0A348G6J1		MKPSGLTFAFLVVFMMAIMYNSVQVTADADADAEAEALANALAEAGILMYQGLGEKSDGLDQGQNGKVVAKK	DADADAEAEALANALAEAGILMYQGLGEKSDGLDQGQNGKVVA
sp|A0SPI0|MASTC_VESMG	ACU		False	Vespa magnifica	TrueWasps	SP	A0SPI0		MSAEALADPKADPLAGPNPDADPEAINLKAIAALAKKLLG	INLKAIAALAKKLL
sp|C0HJH6|TX4BC_DINQU	ACU		False	Dinoponera quadriceps	Ants	SP	C0HJH6			GLKDWWNKHKDKIVEVVKEMGKAGLNAA
sp|C0HJH7|TX4A_DINQU	ACU		False	Dinoponera quadriceps	Ants	SP	C0HJH7			GLKDWWNKHKDKIVEVVKDSGKAGLNAA
sp|C0HJK0|TX3AB_DINQU	ACU		False	Dinoponera quadriceps	Ants	SP	C0HJK0			GSLVKLVSTLLSLVPSLMKG
sp|C0HJK1|TX1C_DINQU	ACU		False	Dinoponera quadriceps	Ants	SP	C0HJK1			LRPDDLSDT
sp|C0HJK2|TX1AB_DINQU	ACU		False	Dinoponera quadriceps	Ants	SP	C0HJK2			LPLDDLSDT
sp|C0HJK4|TX2AC_DINQU	ACU		False	Dinoponera quadriceps	Ants	SP	C0HJK4			RAHFLPPLLLL
sp|C0HJY4|PON1A_ANOEM	ACU		False	Anochetus emarginatus	Ants	SP	C0HJY4			WCASGCRKKRHGGCSC
sp|C0HJY5|PON1B_ANOEM	ACU		False	Anochetus emarginatus	Ants	SP	C0HJY5			RYCPSGCRKKPYGGGCSC
sp|C0HJY6|PON1C_ANOEM	ACU		False	Anochetus emarginatus	Ants	SP	C0HJY6			RSVCSNGCRPKPFGGCSC
sp|C0HJY7|PON1D_ANOEM	ACU		False	Anochetus emarginatus	Ants	SP	C0HJY7			RSLCSNGCRPKPFGGCSC
sp|C0HJY8|PON1E_ANOEM	ACU		False	Anochetus emarginatus	Ants	SP	C0HJY8			GVGCSSGCHKVGGQCRCG
sp|C0HJY9|PON1F_ANOEM	ACU		False	Anochetus emarginatus	Ants	SP	C0HJY9			SFYACTNGCWVKPGGGCQC
sp|C0HJZ0|PON1G_ANOEM	ACU		False	Anochetus emarginatus	Ants	SP	C0HJZ0			GTGCSSGCHRVGQQCRCG
sp|C0HK42|LL1_LASLA	ACU		False	Lasioglossum laticeps	Bees_Halictidae	SP	C0HK42			VNWKKVLGKIIKVAK
sp|C0HK43|LL2_LASLA	ACU		False	Lasioglossum laticeps	Bees_Halictidae	SP	C0HK43			VNWKKILGKIIKVAK
sp|C0HK44|LL3_LASLA	ACU		False	Lasioglossum laticeps	Bees_Halictidae	SP	C0HK44			VNWKKILGKIIKVVK
sp|C0HKQ5|XAC1_XYLAI	ACU		False	Xylocopa appendiculata circumvolans	Bees_Xylocopinae	SP	C0HKQ5			GFVALLKKLPLILKHLH
sp|C0HKQ6|XAC2_XYLAI	ACU		False	Xylocopa appendiculata circumvolans	Bees_Xylocopinae	SP	C0HKQ6			GFVALLKKLPLILKHLP
sp|C0HKQ9|PSTN_POLPI	ACU		False	Polybia paulista	TrueWasps	SP	C0HKQ9			SIKDKICKIIQAQCGKKLPFT
sp|C0HL84|PNG1_PANCL	ACU		False	Panurgus calcaratus	Bees_Andrenidae	SP	C0HL84			LNWGAILKHIIK
sp|C0HL85|PNGK_PANCL	ACU		False	Panurgus calcaratus	Bees_Andrenidae	SP	C0HL85			LDVKKIICVACKIKPNPACKKICPK
sp|C0HL86|PNGR_PANCL	ACU		False	Panurgus calcaratus	Bees_Andrenidae	SP	C0HL86			LDVKKIICVACKIRPNPACKKICPK
sp|C0HL98|MAC1_MACFV	ACU		False	Macropis fulvipes	Bees_Melittidae	SP	C0HL98			GFGMALKLLKKVL
sp|C0HLS2|PP1AA_PSEPY	ACU		False	Pseudomyrmex penetrator	Ants	SP	C0HLS2			KIPNILKGGLKSICKHRKYLDKACAAI
sp|C0HLS3|PP1AB_PSEPY	ACU		False	Pseudomyrmex penetrator	Ants	SP	C0HLS3			IDPLTILKILKGGLKSICKHRKYLDKACASIGQ
sp|C0HLT7|BRK_POLOC	ACU		False	Polybia occidentalis	TrueWasps	SP	C0HLT7			RPPGFTPFR
sp|D1MEI6|EUME1_EUMPO	ACU		False	Eumenes pomiformis	TrueWasps	SP	D1MEI6		MRGTSFILFAVVVILGFLHANAEPLANPAPLANPDPLANADPLADPEAINLKGLIKKVASLLT	EPLANPAPLANPDPLANADPLADPEAINLKGLIKKVASLLT
sp|D1MEI7|MAS2A_EUMPO	ACU		False	Eumenes pomiformis	TrueWasps	SP	D1MEI7		MRGTSFILFAVVVILGFLNANAEPLANPAPLANPDPLANPDPLANPEAFDLLGLVKKVASALG	EPLANPAPLANPDPLANPDPLANPEAFDLLGLVKKVASAL
sp|D1MEI8|MAS2B_EUMPO	ACU		False	Eumenes pomiformis	TrueWasps	SP	D1MEI8		MRGTSFILFAVVVILGFLHGNAEPLANPEPSANPDPLANPDPLANPEAFDLLGLVKSVVSALG	EPLANPEPSANPDPLANPDPLANPEAFDLLGLVKSVVSAL
sp|D1MEJ3|PROT6_EUMPO	ACU		False	Eumenes pomiformis	TrueWasps	SP	D1MEJ3		MKSTSVFILFAGIAIMACLQMTGTEAAPSASPNPTPVARADPDPEAFGPVIGLLSGILKSLL	APSASPNPTPVARADPDPEAFGPVIGLLSGILKSLL
sp|P0C1M1|CRBLE_VESMG	ACU		False	Vespa magnifica	TrueWasps	SP	P0C1M1			FLPIIAKLLGGLL
sp|P0C1M2|CRBLF_VESMG	ACU		False	Vespa magnifica	TrueWasps	SP	P0C1M2			FLPIPRPILLGLL
sp|P0C1M3|CRBLG_VESMG	ACU		False	Vespa magnifica	TrueWasps	SP	P0C1M3			FLIIRRPIVLGLL
sp|P0C1M4|MASTA_VESMG	ACU		False	Vespa magnifica	TrueWasps	SP	P0C1M4			INWKGIAAMAKKLL
sp|P0C1M5|MASTB_VESMG	ACU		False	Vespa magnifica	TrueWasps	SP	P0C1M5			INWKGIAAMKKLL
sp|P0C1M6|MASTA_POLDO	ACU		False	Polistes dominula	TrueWasps	SP	P0C1M6			INWKKIAEVGGKILSSL
sp|P0C1M7|MASTB_POLDO	ACU		False	Polistes dominula	TrueWasps	SP	P0C1M7			INWKKIAEIGKQVLSAL
sp|P0C1Q4|MASTI_POLPI	ACU		False	Polybia paulista	TrueWasps	SP	P0C1Q4			IDWKKLLDAAKQIL
sp|P0C1Q5|MASTP_PROSY	ACU		False	Protonectarina sylveirae	TrueWasps	SP	P0C1Q5			INWKALLDAAKKVL
sp|P0C1Q6|MASTA_VESAN	ACU		False	Vespa analis	TrueWasps	SP	P0C1Q6			IKWKAILDAVKKVL
sp|P0C1Q7|MAST_VESTR	ACU		False	Vespa tropica	TrueWasps	SP	P0C1Q7			INLKAIAAFAKKLL
sp|P0C1Q8|MAST1_VESVU	ACU		False	Vespula vulgaris	TrueWasps	SP	P0C1Q8			INWKKIKSIIKAAMN
sp|P0C1Q9|MAST2_VESVU	ACU		False	Vespula vulgaris	TrueWasps	SP	P0C1Q9			INWKKIKSLIKAAMS
sp|P0C1R0|PROTO_POLPI	ACU		False	Polybia paulista	TrueWasps	SP	P0C1R0			ILGTILGLLKSL
sp|P0C1R1|PROTO_PROSY	ACU		False	Protonectarina sylveirae	TrueWasps	SP	P0C1R1			ILGTILGLLKGL
sp|P0C1R2|SYLV_PROSY	ACU		False	Protonectarina sylveirae	TrueWasps	SP	P0C1R2			SIKEKICKIIEAKIGKKPPFCP
sp|P0C005|ANOP_ANOSM	ACU		False	Anoplius samariensis	PompiloidWasps	SP	P0C005			GLLKRIKTLL
sp|P0C5G7|MASTD_VESMG	ACU		False	Vespa magnifica	TrueWasps	SP	P0C5G7			INLKAIAAMAKKLL
sp|P0C022|MAST_ANTFM	ACU		False	Anterhynchium flavomarginatum micado	TrueWasps	SP	P0C022			INLLKIAKGIIKSL
sp|P0C023|TX2B_MYRPI	ACU		False	Myrmecia pilosula	Ants	SP	P0C023			LIGLVSKGTCVLVKTVCKKVLKQ
sp|P0C931|EUME_EUMRU	ACU		False	Eumenes rubronotatus	TrueWasps	SP	P0C931			LNLKGIFKKVASLLT
sp|P0CD70|OSM_OSMRU	ACU		False	Osmia rufa	Bees_Megachilidae	SP	P0CD70			GFLSALKKYLPIVLKHV
sp|P0CF01|TX3AB_DINAS	ACU		False	Dinoponera australis	Ants	SP	P0CF01			FWGTLAKLALKAVPAVMGMIKKE
sp|P0CF02|TX4A_DINAS	ACU		False	Dinoponera australis	Ants	SP	P0CF02			GLKDWWNKHKDKIIAVAKEMGKAGLQAA
sp|P0CF03|TX2A_DINAS	ACU		False	Dinoponera australis	Ants	SP	P0CF03			FLGGLIGPLMSLIPGLLK
sp|P0CF04|TX1A_DINAS	ACU		False	Dinoponera australis	Ants	SP	P0CF04			GVVPHDFRI
sp|P0CF05|TX4B_DINAS	ACU		False	Dinoponera australis	Ants	SP	P0CF05			GLKDWWNKHKDKIIDVVKEMGKAGLQAA
sp|P0CJ36|EUMER_EUMRB	ACU		False	Eumenes rubrofemoratus	TrueWasps	SP	P0CJ36			LNLKGLIKKVASLLN
sp|P0CJ37|EUMEF_EUMFR	ACU		False	Eumenes fraterculus	TrueWasps	SP	P0CJ37			LNLKGLFKKVASLLT
sp|P0CJ38|MASTE_EUMRB	ACU		False	Eumenes rubrofemoratus	TrueWasps	SP	P0CJ38			FDIMGLIKKVAGAL
sp|P0CJ39|MASTE_EUMFR	ACU		False	Eumenes fraterculus	TrueWasps	SP	P0CJ39			FDVMGIIKKIAGAL
sp|P0DL32|BRKF_CYPDO	ACU		False	Cyphononyx dorsalis	PompiloidWasps	SP	P0DL32			SIVLRGKAPFR
sp|P0DL40|VESPI_VESMG	ACU		False	Vespa magnifica	TrueWasps	SP	P0DL40		MHPIIWELSHMVDLQAAAQKLKRCYQRRVAITAGGLKHRLMSSLIIIIIIRINYLRDNSVIILESSY	CYQRRVAITAGGLKHRLMSSLIIIIIIRINYLRDNSVIILESSY
sp|P0DM70|BRK1_PROEX	ACU		False	Protopolybia exigua	TrueWasps	SP	P0DM70			DKNKKPIRVGGRRPPGFTPFR
sp|P0DM71|BRK2_PROEX	ACU		False	Protopolybia exigua	TrueWasps	SP	P0DM71			DKNKKPIWMAGFPGFTPIR
sp|P0DPR9|MELN_APICE	ACU		False	Apis cerana	Bees_Apinae	SP	P0DPR9		MKFLVNVALVFMVVYISYIYAAPEPEPAPEPEAEADAEADPEAGIGAVLKVLTTGLPALINWIKRKRQQG	APEPEPAPEPEAEADAEADPEAGIGAVLKVLTTGLPALINWIKRKRQQ
sp|P0DPU9|TX14A_MYRGU	ACU		False	Myrmecia gulosa	Ants	SP	P0DPU9		MGKVFFFVLMIAIIGSTFLIEEALGSLVGCPRPDFLPSWNRCKSCVCKNNKLKCPKILKGSLLKTAA	SLVGCPRPDFLPSWNRCKSCVCKNNKLKCPKILKGSLLKTAA
sp|P0DPX0|TX17B_MYRGU	ACU		False	Myrmecia gulosa	Ants	SP	P0DPX0		MKLSCLSLALAIILVLAIVYSPHMEVKALADAEPDAIGFADAFGEADAEPKRRRGLKKIIGKVIKGTGKVAGEAAASAVADAAVSAAIDAVVGTTEEPEQ	IVYSPHMEVKALADAEPDAIGFADAFGEADAEPKRRRGLKKIIGKVIKGTGKVAGEAAASAVADAAVSAAIDAVVGTTEEPEQ
sp|P0DSI4|B13A_TETBN	ACU		False	Tetramorium bicarinatum	Ants	SP	P0DSI4		MQPSYLLLTFAIIFVMVIMYSPAVEAKAGADADADAHADAGCSQFRRMRNLCGGKK	KAGADADADAHADAGCSQFRRMRNLCG
sp|P0DSI5|B14A_TETBN	ACU		False	Tetramorium bicarinatum	Ants	SP	P0DSI5		MQLSHLLLAFAMIFVMTIIHTPQVQADAMADADADAAINCRRYPRHPKCRGVSA	DAMADADADAAINCRRYPRHPKCRGVSA
sp|P0DSI6|B15A_TETBN	ACU		False	Tetramorium bicarinatum	Ants	SP	P0DSI6		MQLSHLLLAFAMIFVMTIMYAPQVQADAWADANADADVNCEVTPYHPDCRGVMP	DAWADANADADVNCEVTPYHPDCRGVMP
sp|P0DSI7|GTX3A_NEOAP	ACU		False	Neoponera apicalis	Ants	SP	P0DSI7			GFKDWMKKAGSWLKKKGPALIKAAMQE
sp|P0DSI8|GTX3A_NEOIV	ACU		False	Neoponera inversa	Ants	SP	P0DSI8			GWRDWLNKGKEWLKKKGPGMVKAALAAATQ
sp|P0DSI9|GTX3B_NEOAP	ACU		False	Neoponera apicalis	Ants	SP	P0DSI9			GFMDLIKKAGGWLKKKGPALIKAALQE
sp|P0DSJ0|GTX3B_NEOIV	ACU		False	Neoponera inversa	Ants	SP	P0DSJ0			GWRDWLKKGKEWIKAKGPGIVKAALKAAVQ
sp|P0DSJ1|GTX3C_NEOIV	ACU		False	Neoponera inversa	Ants	SP	P0DSJ1			GWRDWLKKAGGWLKKKGPGILKAALGAATQ
sp|P0DSJ2|GTX3D_NEOIV	ACU		False	Neoponera inversa	Ants	SP	P0DSJ2			GWKDWLKTAGGWLKKKGPSILKAVVGAATQ
sp|P0DSJ3|LTX2A_NEOIV	ACU		False	Neoponera inversa	Ants	SP	P0DSJ3			LLKELWKKIKGAGKAVLGKIKGLL
sp|P0DSJ4|TX11A_MYRGU	ACU		False	Myrmecia gulosa	Ants	SP	P0DSJ4		MKLLYLLLTLAIIFVLTIVHAPNVEAKALADPESDAVGFADAFGDADAEATGGLGRLIGKIAKKGAKIAAEAAANAAAEKAAEALG	KALADPESDAVGFADAFGDADAEATGGLGRLIGKIAKKGAKIAAEAAANAAAEKAAEAL
sp|P0DSJ5|TX12A_MYRGU	ACU		False	Myrmecia gulosa	Ants	SP	P0DSJ5		MKTVILLLVLALTVAIIIPTINGESVATAISDSEAEPLAESFAEPLALLSKDQALKHVWGVLKKLGKAAMEYVIQQICAKYNKK	ESVATAISDSEAEPLAESFAEPLALLSKDQALKHVWGVLKKLGKAAMEYVIQQICAKYNKK
sp|P0DSJ6|TX13A_MYRGU	ACU		False	Myrmecia gulosa	Ants	SP	P0DSJ6		MKTTVILLLAIAIIFAIMTTLTSAKNEETMEEALKGLNELKERLKKQGIDTAALNLDEKLLT	KNEETMEEALKGLNELKERLKKQGIDTAALNLDEKLLT
sp|P0DSJ7|TX14B_MYRGU	ACU		False	Myrmecia gulosa	Ants	SP	P0DSJ7		MGKIFFFVLMIAIIGSTFLIEEALGSLVGCPRPNFLPSWNRCKCICKNNKPMCRKLPNLLKTTA	SLVGCPRPNFLPSWNRCKCICKNNKPMCRKLPNLLKTTA
sp|P0DSJ8|TX15A_MYRGU	ACU		False	Myrmecia gulosa	Ants	SP	P0DSJ8		MRLSYLSLALAIIFVLTIMHASNVEAKASADPEPDAVGSINVKNLMDMIREQITSRLKK	SNVEAKASADPEPDAVGSINVKNLMDMIREQITSRLKK
sp|P0DSJ9|TX15B_MYRGU	ACU		False	Myrmecia gulosa	Ants	SP	P0DSJ9		MRLSYLSLALAIIFVLTIMHASNVEAKASADPEPDAVGSINVKNLMNMIREQITSRLKK	SNVEAKASADPEPDAVGSINVKNLMNMIREQITSRLKK
sp|P0DSK0|TXM3A_DINQU	ACU		False	Dinoponera quadriceps	Ants	SP	P0DSK0		MKLSALSIIFGMILVMTIMYTKAEAEAEAEADADADAKAEAEAFWGTLAKWALKAIPAAMGMKQNK	EAEAEAEADADADAKAEAEAFWGTLAKWALKAIPAAMGMKQNK
sp|P0DSK1|TX16A_MYRGU	ACU		False	Myrmecia gulosa	Ants	SP	P0DSK1		MNLKTFCFFLLGIFVTLTVTVIPIANADAEADTFRGPCLKIKGYKC	VIPIANADAEADTFRGPCLKIKGYKC
sp|P0DSK2|TXM4E_DINQU	ACU		False	Dinoponera quadriceps	Ants	SP	P0DSK2		MKLSAFTLAFALILMMAIMYNMAEAAALADADADAEAIAGLKDWWNKHKDKIVKVVKEMGKAGINAAGK	AALADADADAEAIAGLKDWWNKHKDKIVKVVKEMGKAGINAAGK
sp|P0DSK3|TX17A_MYRGU	ACU		False	Myrmecia gulosa	Ants	SP	P0DSK3		MKLSCLSLALAIILLLAIVHSPNMEVKALAGPEADAIGFADAFGEADAFGEADAFGEADAFGEADAFGEADAKRSKSSSKTKPKKPKKPKKKIKIPDWVKSGGKMVGEAVAGAVADAAVSAVMDAAVGTTAEPEQ	PNMEVKALAGPEADAIGFADAFGEADAFGEADAFGEADAFGEADAFGEADAKRSKSSSKTKPKKPKKPKKKIKIPDWVKSGGKMVGEAVAGAVADAAVSAVMDAAVGTTAEPEQ
sp|P0DSK4|TX17C_MYRGU	ACU		False	Myrmecia gulosa	Ants	SP	P0DSK4		MKLSYLSLALAIILVLAIVYSPHMEVKALADAEPDAIGFADAFGEADAEPKRRRRLRKIIRKVIKGTGKVAGEAAASAVAGAAVSAAIDAAVGTTEEPEQ	IVYSPHMEVKALADAEPDAIGFADAFGEADAEPKRRRRLRKIIRKVIKGTGKVAGEAAASAVAGAAVSAAIDAAVGTTEEPEQ
sp|P0DSK5|TX18A_MYRGU	ACU		False	Myrmecia gulosa	Ants	SP	P0DSK5		MKLSTLLVAFVLLVITVILSTPSTNAKALAESNALAVAVSEAEPWLGALFSFIRFIAPYVIRAVRVLIQVVSKVVKPAKVAMKYAKKIATNVAKDVAKDMATDIAIDTITGGDE	TPSTNAKALAESNALAVAVSEAEPWLGALFSFIRFIAPYVIRAVRVLIQVVSKVVKPAKVAMKYAKKIATNVAKDVAKDMATDIAIDTITGGDE
sp|P0DSK6|TX18B_MYRGU	ACU		False	Myrmecia gulosa	Ants	SP	P0DSK6		MKLSTILVAFVLLIITVILSTPSTNAKALAESNALAVADPEAEPWLGALFSFIRFIAPYVIKAIRFVVQVASKLVKPAKAAIKFAKNIAKDIAEDMAMDFAMDVITGGDDE	TPSTNAKALAESNALAVADPEAEPWLGALFSFIRFIAPYVIKAIRFVVQVASKLVKPAKAAIKFAKNIAKDIAEDMAMDFAMDVITGGDDE
sp|P0DSK7|TX19A_MYRGU	ACU		False	Myrmecia gulosa	Ants	SP	P0DSK7		MKLSCLLLTLAIIFVLTIVHAPNVEAKALANPESDAIGFADAVGEADPNIKWSKYAKKVGKVIVKHGIPLAASIALSQG	PNVEAKALANPESDAIGFADAVGEADPNIKWSKYAKKVGKVIVKHGIPLAASIALSQ
sp|P0DSL0|TX1A_MYRRB	ACU		False	Myrmica rubra	Ants	SP	P0DSL0			IDPKLLESLA
sp|P0DSL4|TX21A_MYRGU	ACU		False	Myrmecia gulosa	Ants	SP	P0DSL4		MKNNYISTCIVYLMAALLLISVISIKECTADISDYGDPCSDDLKDYCIHGDCFFLKELNQPACRCYTGYYGSRCEHIDHN	LLISVISIKECTADISDYGDPCSDDLKDYCIHGDCFFLKELNQPACRCYTGYYGSRCEHIDHN
sp|P0DSL5|TX2A_NEOAP	ACU		False	Neoponera apicalis	Ants	SP	P0DSL5			GKEKDVFMDKLRDAGAAGIDYLKHFTHHIVKKKN
sp|P0DSL6|TX5A_DINQU	ACU		False	Dinoponera quadriceps	Ants	SP	P0DSL6		MNIRLMFTLIALLVLTVSFSGANSCFKRNRQCKGSFLKSACCEGLKCVNGRCT	SCFKRNRQCKGSFLKSACCEGLKCVNGRCT
sp|P0DSL7|TXLS1_PSETR	ACU		False	Pseudomyrmex triplarinus	Ants	SP	P0DSL7			LSLGTIKKLLQILAQGLKAICNHRDLIAKGCQA
sp|P0DSL8|TXLS2_PSETR	ACU		False	Pseudomyrmex triplarinus	Ants	SP	P0DSL8			ISLAQIKKLLQIIKQGLKAICDNRDLIAKGCQA
sp|P0DSL9|TXSS1_PSETR	ACU		False	Pseudomyrmex triplarinus	Ants	SP	P0DSL9			LFGGLLDKLKEKIKKYCNKENLDKACSKL
sp|P0DSM0|TXSS2_PSETR	ACU		False	Pseudomyrmex triplarinus	Ants	SP	P0DSM0			LFGGLLDKLREKIKKYCNKENLDKACSKL
sp|P0DSM1|TXSS3_PSETR	ACU		False	Pseudomyrmex triplarinus	Ants	SP	P0DSM1			LFGNIIDKLREKIKKYCNKENLDKACSKL
sp|P0DSM2|WTX1A_NEOAP	ACU		False	Neoponera apicalis	Ants	SP	P0DSM2			FLGGLMKIGAKLLPSVIGLFKKKQ
sp|P0DSM3|WTX1A_NEOIV	ACU		False	Neoponera inversa	Ants	SP	P0DSM3			FIGAALGALTAIPSIIKLFK
sp|P0DSM4|WTX1B_NEOAP	ACU		False	Neoponera apicalis	Ants	SP	P0DSM4			FLGALLKIGAKLLPSVVGLFKKKQQ
sp|P0DSM5|WTX1B_NEOIV	ACU		False	Neoponera inversa	Ants	SP	P0DSM5			FLWGALIKGAGKLISRVVGSLKKKKQ
sp|P01502|MEL_APIDO	ACU		False	Apis dorsata	Bees_Apinae	SP	P01502			GIGAILKVLSTGLPALISWIKRKRQE
sp|P01504|MEL_APIFL	ACU		False	Apis florea	Bees_Apinae	SP	P01504			GIGAILKVLATGLPTLISWIKNKRKQ
sp|P01514|MAST_VESLE	ACU		False	Vespula lewisii	TrueWasps	SP	P01514			INLKALAALAKKIL
sp|P01515|MAST_VESXA	ACU		False	Vespa xanthoptera	TrueWasps	SP	P01515			INWKGIAAMAKKLL
sp|P01516|MAST_VESCR	ACU		False	Vespa crabro	TrueWasps	SP	P01516			LNLKALLAVAKKIL
sp|P01517|MAST_POLJO	ACU		False	Polistes jokahamae	TrueWasps	SP	P01517			VDWKKIGQHILSVL
sp|P01518|CRBL_VESCR	ACU		False	Vespa crabro	TrueWasps	SP	P01518			FLPLILRKIVTAL
sp|P04205|MAST_VESMA	ACU		False	Vespa mandarinia	TrueWasps	SP	P04205			INLKAIAALAKKLL
sp|P12797|BRK_MEGFL	ACU		False	Megascolia flavifrons	ScoliidWasps	SP	P12797			RPPGFTPFRKA
sp|P17231|CRBL_VESTR	ACU		False	Vespa tropica	TrueWasps	SP	P17231			FLPILGKILGGLL
sp|P17232|CRBL_VESMA	ACU		False	Vespa mandarinia	TrueWasps	SP	P17232			FLPIIGKLLSGLL
sp|P17233|CRBL_VESAN	ACU		False	Vespa analis	TrueWasps	SP	P17233			FLPMIAKLLGGLL
sp|P17234|CRBL_VESXA	ACU		False	Vespa xanthoptera	TrueWasps	SP	P17234			FLPIIAKLLGGLL
sp|P17235|CRBL_VESLE	ACU		False	Vespula lewisii	TrueWasps	SP	P17235			FLPIIAKLVSGLL
sp|P17237|PROTO_ICASP	ACU		False	Icaria sp.	TrueWasps	SP	P17237			IVPFLGPLLGLLT
sp|P17238|MAST_VESOR	ACU		False	Vespa orientalis	TrueWasps	SP	P17238			INLKAIAALVKKVL
sp|P21654|MAST_VESBA	ACU		False	Vespa basalis	TrueWasps	SP	P21654			LKLKSIVSWAKKVL
sp|P41736|TX1A_PARCV	ACU		False	Paraponera clavata	Ants	SP	P41736			FLPLLILGSLLMTPPVIQAIHDAQR
sp|P42716|MAST_PARID	ACU		False	Parapolybia indica	TrueWasps	SP	P42716			INWKKMAATALKMI
sp|P42717|BRK_PARID	ACU		False	Parapolybia indica	TrueWasps	SP	P42717			QZKRPPGFSPFRK
sp|P42718|CHEP_PARID	ACU		False	Parapolybia indica	TrueWasps	SP	P42718			ILGLLKGISALLS
sp|P57672|BRK_VESMC	ACU		False	Vespula maculifrons	TrueWasps	SP	P57672			TATTRRRGRPPGFSPFR
sp|P68407|MEL_APICC	ACU		False	Apis cerana cerana	Bees_Apinae	SP	P68407		MKFLVNVALVFMVVYISFIYAAPEPEPAPEAEAEADAEADPEAGIGAVLKVLTTGLPALISWIKRKRQQG	APEPEPAPEAEAEADAEADPEAGIGAVLKVLTTGLPALISWIKRKRQQ
sp|P69034|MAST1_PROEX	ACU		False	Protopolybia exigua	TrueWasps	SP	P69034			INWLKLGKKVSAIL
sp|P69035|MAST2_PROEX	ACU		False	Protopolybia exigua	TrueWasps	SP	P69035			INWKAIIEAAKQAL
sp|P69036|MAST3_PROEX	ACU		False	Protopolybia exigua	TrueWasps	SP	P69036			INWLKLGKAVIDAL
sp|P69392|PMTXB_BATMC	ACU		False	Batozonellus maculifrons	PompiloidWasps	SP	P69392			RIKIGLFDQLSRL
sp|P69436|MAST_AGEPP	ACU		False	Agelaia pallipes pallipes	TrueWasps	SP	P69436			INWLKLGKAIIDAL
sp|P69437|PROTO_AGEPP	ACU		False	Agelaia pallipes pallipes	TrueWasps	SP	P69437			ILGTILGLLKGL
sp|P82414|GTX3A_NEOGO	ACU		False	Neoponera goeldii	Ants	SP	P82414			GWKDWAKKAGGWLKKKGPGMAKAALKAAMQ
sp|P82415|GTX3B_NEOGO	ACU		False	Neoponera goeldii	Ants	SP	P82415			GWKDWLKKGKEWLKAKGPGIVKAALQAATQ
sp|P82416|GTX3C_NEOGO	ACU		False	Neoponera goeldii	Ants	SP	P82416			GWKDWLNKGKEWLKKKGPGIMKAALKAATQ
sp|P82417|GTX3D_NEOGO	ACU		False	Neoponera goeldii	Ants	SP	P82417			DFKDWMKTAGEWLKKKGPGILKAAMAAAT
sp|P82418|GTX3E_NEOGO	ACU		False	Neoponera goeldii	Ants	SP	P82418			GLKDWVKIAGGWLKKKGPGILKAAMAAATQ
sp|P82419|GTX3F_NEOGO	ACU		False	Neoponera goeldii	Ants	SP	P82419			GLVDVLGKVGGLIKKLLP
sp|P82420|GTX3G_NEOGO	ACU		False	Neoponera goeldii	Ants	SP	P82420			GLVDVLGKVGGLIKKLLPG
sp|P82421|LTX2A_NEOGO	ACU		False	Neoponera goeldii	Ants	SP	P82421			LLKELWTKMKGAGKAVLGKIKGLL
sp|P82422|LTX2B_NEOGO	ACU		False	Neoponera goeldii	Ants	SP	P82422			LLKELWTKIKGAGKAVLGKIKGLL
sp|P82423|WTX1A_NEOGO	ACU		False	Neoponera goeldii	Ants	SP	P82423			WLGSALKIGAKLLPSVVGLFKKKKQ
sp|P82424|WTX1B_NEOGO	ACU		False	Neoponera goeldii	Ants	SP	P82424			WLGSALKIGAKLLPSVVGLFQKKKK
sp|P82425|WTX1C_NEOGO	ACU		False	Neoponera goeldii	Ants	SP	P82425			GIWGTLAKIGIKAVPRVISMLKKKKQ
sp|P82426|WTX1D_NEOGO	ACU		False	Neoponera goeldii	Ants	SP	P82426			GIWGTALKWGVKLLPKLVGMAQTKKQ
sp|P82427|WTX1E_NEOGO	ACU		False	Neoponera goeldii	Ants	SP	P82427			FWGALIKGAAKLIPSVVGLFKKKQ
sp|P82428|WTX1F_NEOGO	ACU		False	Neoponera goeldii	Ants	SP	P82428			FIGTALGIASAIPAIVKLFK
sp|P83659|BRKC_CYPDO	ACU		False	Cyphononyx dorsalis	PompiloidWasps	SP	P83659			DTRPPGFTPFR
sp|P84388|PLYB1_POLPI	ACU		False	Polybia paulista	TrueWasps	SP	P84388			SADIVKKLWDNPAL
sp|P84389|PLYB2_POLPI	ACU		False	Polybia paulista	TrueWasps	SP	P84389			SVDMVMKGIKLWPL
sp|P84914|VP13B_POLPI	ACU		False	Polybia paulista	TrueWasps	SP	P84914			IDWLKLGKMVMDVL
sp|P84915|VP13A_POLPI	ACU		False	Polybia paulista	TrueWasps	SP	P84915			INWLKLGKMVIDAL
sp|P85870|DCRLN_OREDC	ACU		False	Oreumenes decoratus	TrueWasps	SP	P85870			SLLSLIRKLIT
sp|P85873|BRK_POLMJ	ACU		False	Polistes major	TrueWasps	SP	P85873			KRRPPGFTPFR
sp|P85874|MAST2_POLMJ	ACU		False	Polistes major	TrueWasps	SP	P85874			INWKKIASIGKEVLKAL
sp|P85879|TLP1_POLLN	ACU		False	Polistes lanio	TrueWasps	SP	P85879			QPPTPPEHRFPGLM
sp|P85880|TLP2_POLLN	ACU		False	Polistes lanio	TrueWasps	SP	P85880			ASEPTALGLPRIFPGLM
sp|P86170|MEP_MELAF	ACU		False	Melecta albifrons	Bees_Apinae	SP	P86170			GFLSILKKVLPKVMAHMK
sp|Q7M3T2|BRK_VESXA	ACU		False	Vespa xanthoptera	TrueWasps	SP	Q7M3T2			ARPPGFSPFRIV
sp|Q7M3T3|BRK_VESMA	ACU		False	Vespa mandarinia	TrueWasps	SP	Q7M3T3			GRPPGFSPFRID
sp|Q8LW54|MELS_APICE	ACU		False	Apis cerana	Bees_Apinae	SP	Q8LW54		MKFLVNVALVFYGRVHFLHLCVHFLHLWAPEPEPAPEAEAEADAEADPEAGIGAVLKVLTTGLPALISWIKRKRQQG	EPEPAPEAEAEADAEADPEAGIGAVLKVLTTGLPALISWIKRKRQQ
sp|W8GNV3|B11A_TETBN	ACU		False	Tetramorium bicarinatum	Ants	SP	W8GNV3		MKLSFLSLVLAIILVMALMYTPHAEAKAWADADADATAAADADADAVADALADAVAKIKIPWGKVKDFLVGGMKAVGKK	KAWADADADATAAADADADAVADALADAVAKIKIPWGKVKDFLVGGMKAV
sp|P86146|MASOD_ORADR	ACU		False	Orancistrocerus drewseni	TrueWasps	SP	P86146		MKQTIVIVLLAAVAMMACLQMVAAEPLPEAAPAPSPLAEAEALASPIAEALANPEALASPEAGRILSFIKGLAEHLGKK	EPLPEAAPAPSPLAEAEALASPIAEALANPEALASPEAGRILSFIKGLAEHL
sp|P86147|PROTO_ORADR	ACU		False	Orancistrocerus drewseni	TrueWasps	SP	P86147		MKQSIIIALFATIAVMACLQMVAAVPAPVPEAAPGPVAEAEAYASPEALASPEAEPILGIITSLLKSLGKK	VPAPVPEAAPGPVAEAEAYASPEALASPEAEPILGIITSLLKSL
Atro373aL	APH	APH_1		Athalia rosae	Sawflies					MESRGGFLRNSCRSGRRGICVSVAITAAIIGCVLLAYTAFANSAAETVNNLQQVAIIFRHGDKNPTETYPNDPWADYDWPDGWGALTKKGMLQMYTLGERLRAMYGPFLGNKYKSTDLLVRSSYADRCIMSAQVLLAALYQPTEEDLFIPGLPWRPIPVHSIPRNIDKLIVSKAPCPKLDKELAQAYLNFSKTVDDSFVSMCKELTTYTGHKIETILDVELLFNTLEIESEHGLELPKWALKYYDEKMRGLAAKSLALFTSNLTQRRLRGGNLLKEILEKMVMRRNGTDTHKMYLYSAHDTTLVNTLRAMGFTEELLKPEHGASLIFELHVAEGGQNHEIKILYLNNTETTEPHSMNVPGCPGPCMIDTLFKIWEPVLPRNWERECSV
Bote766LY	APH	APH_1		Bombus terrestris	Bees_Apinae					MQQRGQEEKNIYRANDNNKRDKCQRNKMSVRVSIFILILTLSISFILLAPQNSARQVIFVFRHGDRTPTESYPNDPYRDYKWQGGWGALTKEGMIRMYNIGQWIRNEYGSIIGNKYESGLSLTQSTYADRCIMSAQVLLAALYPPNSEEIFVPGLMWHPVPVHSTPRHLDKTIVVKAPCPRLEEALKEAYANESKRPESPSAEYFQELSNYTAKNISTITDVEFLYNTLEIEERNGLKLPEWTNKYYNQHMREIAARSLAIFTSNTLQQRLRGGPLLKEILERLHAFNDGQDTRRTYLYSAHDITLVNLLRTMGFTNEYFKPDYGSTLIFELHVASNSADTELKLMYLNDTEKMTLYHMNIPKCGIPCRLKTLTKLWKDVLPENWDDECLLL
Cafl9436LY	APH	APH_1		Camponotus floridanus	Ants					MDRVRRRTSMGNCRSRKLAVCVSVTILGIFIGCTLLAYTAFASSTTKHNTLQQVVFLFRHGDRNPTETYPKDPYINYAWPNGWGALTKRGMLQLYNVGQWIRQEYGVIIGNKFESATTLMRSSYADRCIMSAQVLLAGLFIPSPEDMFLPGLAWTPVPVHSIPRNLDKLITIKAPCPRLEEALKQAYLNEAIRSGAKMAEYYKELTEHTGQNMSTITDVEFLYNTLEIEEQHGLQLPQWTQKFYNNEMREIAARSLAIFTNSTIQRRLLGGPLLKEILSHMEETRTDSKPKRSYFYSAHDITIVNVLRTMGFTNELFKPDYGATLIFELHLANNSIDQEVKALYLNNTETKIAHPLEIPNCATPCLLQNLKQVWHKVIPNDWDAECKI
Ceci762aP	APH	APH_1		Cephus cinctus	Sawflies					MDRAKGFLADNCRKGKRGICVTVVVLGIFIGCALLGYTAFASTSHRNATLAQVTIIFRHGYRTPTETYPNDPYLHYKWPDGWGALTKKGMLQMYNLGKWIRDVYGWLIGKSYNSSTSHVQSSYADRCIMSAQALLAGLFPPDPEETFLPGLPWLPVPVHSTPRELDKTIVVKAPCPRLDEALKEAYQNDTKQTDLQSYYAELSNYTGKKISDITDVEFLYNTLEIEDLNKLTLPEWTQKFYNDKMKEIAARSLAIFTSNTLQQRLRGGPLLKEILEHMMETRTKDNWRKLYLYSAHDITLVNVLRTMGFTNELFKPDYGAALIFELHLVNGGQSHEVKVLYLNSTQTMEPHRMSIPGCEDPCLLDNLIKILKPVIPVDWDKECILSN
Duno923LY	APH	APH_1		Dufourea novaeangliae	Bees_Halictidae					MYNGTEHRSSARDLPKRKRKMGVQATVVILGIGIGSIMFAYVAFAASTDANDKNASVRLTIFVFRHGDRTPTETYPKDPYGDYEWEGGLGALTKKGMLRMYNVGQWIREKYGSLIGRKYESRLTLVQSSYADRCLMSAQALLAGLYPPLPDEIFVPGLNWRPIPVHSTPRNLDKTIVVKVPCPRLEEALKEAYTNESMRLGTPSAKYYEELSYYTGQNLSTITDIEFLYNTLEIEEQSGLNLPEWTKKYYNREMRDIAARSLAIFTSNTLQQRLRGGPLLKEILGRMRGAAADRDNASRAYLYSVHDITLVNLLRTMGFTDEYFKPNYGATLIFQMDFSPDIADTEHAEIKLMFLNDTDKFTVYPLEIPKCGTFCLLEDAANLWKNVLPDYWDAECTL
Eudi136aU	APH	APH_1		Euglossa dilemma	Bees_Apinae					MSGEHSLKSKRDSHLLTNVIMLLFASSVVTLYTYCLIYVSMAHATSDQTSIQLAIFVFRHGDRNPTETYPNDPYRDYKWQEGWGALTKDGMLRMYNIGQWIRNEYSSIVGNKYKSDVSLTQSSYADRCIMSAQTLLAALYPPTKEEIFVPNLAWRPVPVHSTPKSLDKMIVVKAPCPRLERALKEAYANESLRPTTPSAEYYQQLSSYTGKNITTITDVEFLYNTLEIEQRNNFKLPEWTNKYYNQHMREIATRSLALFTSNTLQQRLRGGPLLKNILEHMQAFNNGQDTRRVYLYSVHDITIVNLLRTMGFRNEYFKPEYGATLIFEMHVASNFPEDVELKLVYLNGTKILPEVITPYHMNIPNCGTPCLLKNLLKLWENVLPDNWDNECLLY
Hasa504LY	APH	APH_1		Harpegnathos saltator	Ants					MDLLRRQGSNYHSGKCGVCVSVIVLGTFIGCMLLAYTTFASPTSKYDTLQQVVFLFRHGDRTPTETYPKDPYINYSWPGGWGAMTKKGMLQLYNVGQWIRKEYGEAIGKKYESASTLVRSTYADRCIMSAQTLLAGLFPPSPEDMFVSGLEWTPIPVHAIPREMDKLIAVKSSCPRLAAALKQAYLEEEERSGEKMADYYKELTEHTGKNMSTITDVEFLYNTLEIEEEHGLKLPTWTRKFYNDEMREIAARSLAIFTDGVVQKRLRGGPLVKEILQHMEERNNAQLRSKRTYFYSAHDITIVNVMRTMGFTSEYLKPEYGAMLILELHHADNENQEVKILYLKSAENRETSLLQIPNCPRPCLLQNLKQAWREVIPDNWDEECKM
Mequ719LY	APH	APH_1		Melipona quadrifasciata	Bees_Apinae				MNIRVTVLVLVIIIGSILFAYAAFASTVDTTDDQTSLRQVIFVFRHGDRTPTSTYPNDPYRDYNWQGGWGILTKEGMLRMYNIGQWIRNEYGSIIGSKYESDLSLIESSYADRCIMSAQALLAALYPPTTEEIFVPGLIWRPVPVHSTPRHLDKIIVVKSPCPRLEIALKEAYVNESTRPGTPSAKYYEELSKYTGQNISTITDVEFLYNTLEIEERSGLKLPEWASKYYNWQMREIAARSLAIFTSNTLQQRLRGGPLLKEILQHLQAFNDGQDTRRAYLYSAHDITLVNLLRTMGFTDEYFKPDYGSTIIFELHAASNSASTEIKVLFLADLKYLNNTEPIASHYMSIPKCGTPCLLKTLTKLWENVLPNDWDTECLFM	STVDTTDDQTSLRQVIFVFRHGDRTPTSTYPNDPYRDYNWQGGWGILTKEGMLRMYNIGQWIRNEYGSIIGSKYESDLSLIESSYADRCIMSAQALLAALYPPTTEEIFVPGLIWRPVPVHSTPRHLDKIIVVKSPCPRLEIALKEAYVNESTRPGTPSAKYYEELSKYTGQNISTITDVEFLYNTLEIEERSGLKLPEWASKYYNWQMREIAARSLAIFTSNTLQQRLRGGPLLKEILQHLQAFNDGQDTRRAYLYSAHDITLVNLLRTMGFTDEYFKPDYGSTIIFELHAASNSASTEIKVLFLADLKYLNNTEPIASHYMSIPKCGTPCLLKTLTKLWENVLPNDWDTECLFM
Mero521LY	APH	APH_1		Megachile rotundata	Bees_Megachilidae					MDRKIQKRPRSNSQQSKLTIGIIVAMLGIGIASALFAYAAFAVATDASNDQTSIQQVIFVFRHGDRTPTETYPTDPYRDYDWPGGWGALTKEGMLQMYNTGRWIRNRYGSVIGNRYLSNLSLTQSSYADRCLMSAEALLAGLYPPSPEEIFFPGLNWRPVPVHSTPRNLDKIITVKASCPRLEAALKEAYANESARPGTPSAEYYKQLSSYAGKNIATITDVEFLYNTLEIEQLHGLKLPAWTNEYYNLRMRELAARSLAIFTSNVLQQRLRGGPLLKEILTRMQAFKNGDDTRRAYFYSAHDTTLVNLLRTMGFTNEYFKPDYGAMLIFQLHNVSDFTEIKLMYRNNSNTATPHPMEIPKCTTPCTLENLTSLWKNVLPDNWDDECQP
Navi760LYb	APH	APH_1		Nasonia vitripennis	JewelWasps					MESRSALRRGCQPERRKTCTAVVVLAVIIGCVFLAYTAFGDKPKDISLKKVFVVFRHGDRNPTETYPNDPYLHYDWPDGWGALTKKGMRQMYTLGQWISKEFGWITEHKYAGASTIVNSSYSDRCIMSTQALLAGLYPPAEKDTFVPGLPWRPIPVHYVPRGMDKILVVGKSCPRLENALKEAYYNESLRSDKYLKSYYEALTNITGQPMKTITDVEFLYNTLEIEVMNGLELPPAIRKYYNSEMREIAARSYTLFTSNKLQQRLRGGPLLKHILQHMKNGSTNEKLHLYGTHDVNIVNTLRAMGFVDELFKLDLGVSLVYELRVIDGGQSQEVRISMLNNTETTTLYKLRIPGCEDSCKLDDLFQIWKDVIPDNWENECQL
Odbr476LY	APH	APH_1		Odontomachus brunneus	Ants				MRRQREQVNIRKRGVCVSVVVFGTLIGCTLLAYTAFADQTSKNGTLQQVVFLFRHGDRNPTETYPKDPYLNYSWPGGWGALTKKGMQQLYKVGQWIREEYGVIIGNKYKSANTLVRSTFAERCIMSGQALLAGLFPPSREDMFVPNLEWTPVPVYSIPREMDKLIAVKAPCSRLAEALKQAYFEEEKRSGEEMADYYKNLTKYTGQNMTTITDVEFLYNTLEIEEKHGLKLPNWTQKFYNNEMREIAARSLALFTDNDIQKRLQGGPLVKEILQHMEETIIQPQSRRAYFYSAHDITIVNTMRTMGFTSKRLKPDYGATFILELHLADNGDQEVKMLYLNNSETKIASPLEIPNCASPCLLQNLKNIWSKIIPENWDAECKM	DQTSKNGTLQQVVFLFRHGDRNPTETYPKDPYLNYSWPGGWGALTKKGMQQLYKVGQWIREEYGVIIGNKYKSANTLVRSTFAERCIMSGQALLAGLFPPSREDMFVPNLEWTPVPVYSIPREMDKLIAVKAPCSRLAEALKQAYFEEEKRSGEEMADYYKNLTKYTGQNMTTITDVEFLYNTLEIEEKHGLKLPNWTQKFYNNEMREIAARSLALFTDNDIQKRLQGGPLVKEILQHMEETIIQPQSRRAYFYSAHDITIVNTMRTMGFTSKRLKPDYGATFILELHLADNGDQEVKMLYLNNSETKIASPLEIPNCASPCLLQNLKNIWSKIIPENWDAECKM
Soin539LY	APH	APH_1		Solenopsis invicta	Ants					MDRARGRISMGNCRTRKLGVCVSVVVLGTIIACTMLAYTAFASPVAEHDTLQQVVFLFRHGDRTPTETYPKDPYVNYDWPGGWGALTKKGMRQLYNVGQWIRLKYGAIIGRKFENAATLVRSSYADRCVMSAQALLAGLFVPSPEDMFLPDLAWTPVPVHSIPRELDKLITVKAPCPTLEEALKQAYIDEDKRSGAKMADYYKELTEHTGQNMSTITDVEFLYNTLEIEEQHGLQLPAWTQNFYNNEMREIAARSLALFTDGPIQKRLRGGPLLKEILRHMEETKSGPKPKRSYFYSAHDITLINVLGAMGFTNELLKPDYGATLILELHLTNNGADQEVKALYLNNTKTENAHPLVIPNCASPCLLQNLKQAWHQVIPNNWDAECKLNH
Tecac40aU	APH	APH_1		Tetragonula carbonaria	Bees_Apinae				MSEHVRQRPSHNRRLNNMNIRVTVLALVVIIGSILFAYAAFASTVDPTDDQTSLRQVILVFRHGDRTPTSTYPNDPYRDHNWQGGWGALTKEGMSRMYNIGQWIRNEYGSVIGNKYESDSSLTESSYADRCIMSAQVLLAALYPPTTEEIFVPGLIWRPVPVHYTPRHLDKIIAVKAPCPRLERALKEAYANESIRPGTPSPKYYEELSKYTGENISTITDVEFLYNTLEIEELNGLKLPEWTSKYYNWQMREIAARSLAIFTSNTLQQRLRGGPLLKEISKHLQAFNDGQDTRRAYLYSAHDITLVNLLRTMGFTNECFKPDYGSTIIFELHAASNSANTEIKLKYLNNTEPIASHYISVPKCGTPCLLRTLTKLWENVLPSDWDAECLLA	STVDPTDDQTSLRQVILVFRHGDRTPTSTYPNDPYRDHNWQGGWGALTKEGMSRMYNIGQWIRNEYGSVIGNKYESDSSLTESSYADRCIMSAQVLLAALYPPTTEEIFVPGLIWRPVPVHYTPRHLDKIIAVKAPCPRLERALKEAYANESIRPGTPSPKYYEELSKYTGENISTITDVEFLYNTLEIEELNGLKLPEWTSKYYNWQMREIAARSLAIFTSNTLQQRLRGGPLLKEISKHLQAFNDGQDTRRAYLYSAHDITLVNLLRTMGFTNECFKPDYGSTIIFELHAASNSANTEIKLKYLNNTEPIASHYISVPKCGTPCLLRTLTKLWENVLPSDWDAECLLA
Waau833LY	APH	APH_1		Wasmannia auropunctata	Ants					MDWARGRTSTGNCRTRKLGVCVSVVMLGTFIACMMLAYTAFASPVTGERDTLQQVVFLFRHGDRTPTETYPKDPYINYDWPGGWGALTKKGMHQLYNVGRWIRLKYGAVIGRKFVSADMLVRSSYADRCVMSAQALLAGLFVPGPEDMFVPGLAWIPVPVHSIPRELDKLITVKAPCPRLEEALKQAYIEEARRSGEKMAEYYKELTEHTGQNMSTITDVEFLYNTLEIEEENGLKLPPWTRKFYYNKEMREIAARSLTIFTDSTTQQRLRGGPLLKEILRNMEESKSGPKLKRSYFYSAHDITIVNVMRTMGFTNELFKPDYGATLILELHQASNGAGQEVKALYYNNTKTENAHRLEIPNCASPCLLQNLKQVWHEVIPNDWDAECKM
Xyvi127AHa	APH	APH_1		Xylocopa violacea	Bees_Xylocopinae					MLGIGIGTTLFAYAAFATITGTANDRSSIRQVIFVFRHGERTPTETYPNDPYLDYKWQGGWGALTKEGMLRMYNVGQWIRNEYGWLIGNKYEANLSLTQSSYADRCIMSAQALLAALFPPTAEEIFVPGLAWRPIPVHSTPRNLDKTIVVKYPCPRLEEALKEAYVNESMRPGAIPANYYQELSNYTGQNMTTITDVEFLYNTLEIEEQNGLKLPEWTKTYYNEQMREIAARSLAIFTSNTLQQRLRGGPLLKEILEHMSKNSKRTYLYSVHDITLVNLLRTMGFTSEYFKPEYGATLIFQLHAVSNVDSADTENTQELKLIYLNGTKSIEPYYMNIPKCGTPCLLKTLMKLWENVLPDNWDNECLL
AAY57281	APH	APH_10		Apis mellifera	Bees_Apinae	NCBI	Q5BLY5	AAY57281	MSVIAILAMVVGVQAELKQINVIFRHGDRIPDEKNEMYPKDPYLYYDFYPLERGELTNSGKMREYQLGQFLRERYGDFLGDIYTEESVSALSSFYDRTKMSLQLVLAALYPPNKLQQWNEDLNWQPIATKYLRRYEDNIFLPEDCLLFTIELDRVLESPRGKYEFSKYDKLKKKLEEWTGKNITTPWDYYYIYHTLVAEQSYGLTLPSWTNNIFPRGELFDATVFTYNITNSTPLLKKLYGGPLLRIFTKHMLDVVSGTQKKKRKIYLFSGHESNIASVLHALQLYYPHVPEYSSSIIMELHNIEGTHYVKIVYYLGIPSEARELQLPGCEVLCPLYKYLQLIENVIPSNEELICDKRFVDESANNLSIEELDFVKLNLIRIAGTENK	ELKQINVIFRHGDRIPDEKNEMYPKDPYLYYDFYPLERGELTNSGKMREYQLGQFLRERYGDFLGDIYTEESVSALSSFYDRTKMSLQLVLAALYPPNKLQQWNEDLNWQPIATKYLRRYEDNIFLPEDCLLFTIELDRVLESPRGKYEFSKYDKLKKKLEEWTGKNITTPWDYYYIYHTLVAEQSYGLTLPSWTNNIFPRGELFDATVFTYNITNSTPLLKKLYGGPLLRIFTKHMLDVVSGTQKKKRKIYLFSGHESNIASVLHALQLYYPHVPEYSSSIIMELHNIEGTHYVKIVYYLGIPSEARELQLPGCEVLCPLYKYLQLIENVIPSNEELICDKRFVDESANNLSIEELDFVKLNLIRIAGTENK
ACA60733	APH	APH_10		Pteromalus puparum	JewelWasps	NCBI	C1IC99	ACA60733	MVLVMKSTFLTVILVVYFSSAQAVLKLVNVVFRHGDRAPDDNGLEIYPNDPYKNNPFEPMRLGGLTNNGKTREYQLGEYLRKHYGDFLGDTYHASEVSAGSTNSDRTKMSLQLVLAALYPPKGAQNWNTGLNWQPIPATYVPRLDDNLMVPEECPKYLEARARAEASEEFKNKLKVFEPLMQNLTTETGREIKNSNDLYFLWFALMSEYAMNLTLPNWAYAIFPTGKLLDGINLEYDIFSFNDEMKRLNGGMLLRKFIDDMVLYSKGDKSIVERKIELYSGHETNVAAVLQVLGLYYPHPPEYSSAVFVELHENDGVYSVKVKYYKGKPSEHKEMTIKGCGSPCTLENFRKVLAHVTPSDEDIRCDKRSLASKIAKNEIHVASGIIKQIRDALDKENKI…	VLKLVNVVFRHGDRAPDDNGLEIYPNDPYKNNPFEPMRLGGLTNNGKTREYQLGEYLRKHYGDFLGDTYHASEVSAGSTNSDRTKMSLQLVLAALYPPKGAQNWNTGLNWQPIPATYVPRLDDNLMVPEECPKYLEARARAEASEEFKNKLKVFEPLMQNLTTETGREIKNSNDLYFLWFALMSEYAMNLTLPNWAYAIFPTGKLLDGINLEYDIFSFNDEMKRLNGGMLLRKFIDDMVLYSKGDKSIVERKIELYSGHETNVAAVLQVLGLYYPHPPEYSSAVFVELHENDGVYSVKVKYYKGKPSEHKEMTIKGCGSPCTLENFRKVLAHVTPSDEDIRCDKRSLASKIAKNEIHVASGIIKQIRDALDKENKIRGTLQ
XyACPHg1	APH	APH_10		Xylocopa violacea	Bees_Xylocopinae				MVPFNDRKRSSIYIIVALAAIIGVTAVQAELKLVNVIFRHGDRTPDDTDDEKYPKDPYLNDDFFPWGRGQLTNTGKMREYALGQFLRNKYGEFLGDLYRPQFVSALSSDYDRTKMSLQLVLAGLFPPNKLLQWNKNLMWQPIPASYLRRYEDNVFLPENCLLYSVEYQRVLQTPEGKRELSKYSNLMKQLTKWTGKNITTPWDLYYVYHTLMAEQSLGLTLPGWAKNIFPYGELWNATVFSYNIASSTPLLRKLYGGPYLRIVTRNMLNVVTGTQKREEKIHLFSGHESNIAAVLHALGAYYPHVPEYSSALIMEFHYIKNVYYVKILNYLGIPAQAREIQMPNCGVYCPLDRYLQLIEQVIPSNEDLICNKGLVKEFADKKTVEELELLKYNLIRTAR…	ELKLVNVIFRHGDRTPDDTDDEKYPKDPYLNDDFFPWGRGQLTNTGKMREYALGQFLRNKYGEFLGDLYRPQFVSALSSDYDRTKMSLQLVLAGLFPPNKLLQWNKNLMWQPIPASYLRRYEDNVFLPENCLLYSVEYQRVLQTPEGKRELSKYSNLMKQLTKWTGKNITTPWDLYYVYHTLMAEQSLGLTLPGWAKNIFPYGELWNATVFSYNIASSTPLLRKLYGGPYLRIVTRNMLNVVTGTQKREEKIHLFSGHESNIAAVLHALGAYYPHVPEYSSALIMEFHYIKNVYYVKILNYLGIPAQAREIQMPNCGVYCPLDRYLQLIEQVIPSNEDLICNKGLVKEFADKKTVEELELLKYNLIRTARTVKF
Apdo813ACb	APH	APH_10		Apis dorsata	Bees_Apinae				MGTMMTSLIELKRFSSMSIIAILAMAVGVQAELKQINVIFRHGDRIPDEKNEMYPKDPYLYYDFYPLERGELTNSGKMREYQLGQFLRERYGDFLGDIYTEESVSALSSFYDRTKMSLQLVLAALYPPNKLQQWNEDLNWQPIATKYLRRYEDNIFLPEDCLLFTIEFDRVLESPRGKYEFSKYDKLKKKLEEWTGKNITTPWDYYYIYHTLVAEQSYGLTLPSWTNNIFPRGELLDATVFTYNITNSTPLLKKLYGGPLLRIFTKHMLDVVSGTQKKKRKIYLFSGHESNIAAVLHALQLYYPHVPEYSSSIIMELHNIEGTHYVKIVYYLGIPSEARELQLPGCEVLCPLYKYLQLIENVIPSNEEMICDKRFADESANNLSIEELDFVKLNLIRIA…	ELKQINVIFRHGDRIPDEKNEMYPKDPYLYYDFYPLERGELTNSGKMREYQLGQFLRERYGDFLGDIYTEESVSALSSFYDRTKMSLQLVLAALYPPNKLQQWNEDLNWQPIATKYLRRYEDNIFLPEDCLLFTIEFDRVLESPRGKYEFSKYDKLKKKLEEWTGKNITTPWDYYYIYHTLVAEQSYGLTLPSWTNNIFPRGELLDATVFTYNITNSTPLLKKLYGGPLLRIFTKHMLDVVSGTQKKKRKIYLFSGHESNIAAVLHALQLYYPHVPEYSSSIIMELHNIEGTHYVKIVYYLGIPSEARELQLPGCEVLCPLYKYLQLIENVIPSNEEMICDKRFADESANNLSIEELDFVKLNLIRIAGTENK
Atro311aV	APH	APH_10		Athalia rosae	Sawflies					MVEHSGQVKLLAVVFRHGDRSLDPNVGESYPNDPYRDLDIFPVGPGGLTNNGKLRAFNLGQALRKKYDKFLGNIYYPELIKARSTDCDRTKMSLQLVLSGLFPPASSQKWKNGVDWQPIPTEYFPLKNDWLLRADLNPKCAAEIDRFKNSPEFRERFAELNDLVKFLEKVTGKVYKNVEELFLLYLTFSVQREMGLKLPEWADKLFPNGRLLDAASLAFDTRNGNDKLKKLHGVLLLGVLLRKITDNFQRCQKGALKNGRKIYLYSGHDLNVAALLNTLGIWKPHSPQFTSAIIMELLEIENKPFVKVIYYLGIPSEFTEMQIPGSPTKLCPLDEFLDLYKNFIATDEDFNVSDSNIAQH
Atro337aV	APH	APH_10		Athalia rosae	Sawflies				MKNVLAFVCWCIVMNKEVVFGDTVENEAKVKLLSVLFRHGDRTPDPSIGGTYPNDPYRNYTYFPVGLGGLTNKGKMRVFKLGQALRLKYDEFLGDLYYPDVLEGRSTDYDRTKMTLQMVLNGLFPPAPIQQWKDGVDWQPIPTVYFHEEEDWVLRSDLCPKYIVESSRYLNSAEFRERLAEHKNLTEFLEKVTGESSMNAGDLFVLHSTLITQSQLGLDIPEWATEILSNGRLADAASLRLEAFKGNDELKRLWGGMLLRKITDDFLSYRNGSLPDGRKIFLYSAHDLNVVGLLSTLGVYDSRFPQYSSAVIIELLEYENDYFVKVIYYLGIPPKFIVMQIPGCTELCPLDKFLYQLENVIATDEDIKCN	DTVENEAKVKLLSVLFRHGDRTPDPSIGGTYPNDPYRNYTYFPVGLGGLTNKGKMRVFKLGQALRLKYDEFLGDLYYPDVLEGRSTDYDRTKMTLQMVLNGLFPPAPIQQWKDGVDWQPIPTVYFHEEEDWVLRSDLCPKYIVESSRYLNSAEFRERLAEHKNLTEFLEKVTGESSMNAGDLFVLHSTLITQSQLGLDIPEWATEILSNGRLADAASLRLEAFKGNDELKRLWGGMLLRKITDDFLSYRNGSLPDGRKIFLYSAHDLNVVGLLSTLGVYDSRFPQYSSAVIIELLEYENDYFVKVIYYLGIPPKFIVMQIPGCTELCPLDKFLYQLENVIATDEDIKCN
Atro348aV	APH	APH_10		Athalia rosae	Sawflies				MKKYIISISLCLVINEVIVIGDAVDNEPQVKLLTVLVRHGDRTPDSSIGESFPTDPALNPEDDFFPVGLGGLTNEGKLQVFNFGRILRSKYKKFLGDVYYPSIVKSRSTDYDRTKMTLQLVLSGLFPPPPSQQWKLGVEWQPIPFEYLRKEEDWVLRPNLCPKCVAANDRYTKTDEYRKRVSELEGLSKYVEKVSGQTYNSILDLALLYVTLAAESARGKELPAWSKDLFPNGKLLDAATFFFDLQDGNDELRRLTGGMLLRKMIDDFHSHKNGTMAKGRKIFVYSAHDLNVAGFLSALKIWKSHMPQYSSAVVIELLEHDGEYFVKVNYFKGEPPLLQEMRIPGCDKVCPLDEFIHLLKNVTATDDDLRCA	VDNEPQVKLLTVLVRHGDRTPDSSIGESFPTDPALNPEDDFFPVGLGGLTNEGKLQVFNFGRILRSKYKKFLGDVYYPSIVKSRSTDYDRTKMTLQLVLSGLFPPPPSQQWKLGVEWQPIPFEYLRKEEDWVLRPNLCPKCVAANDRYTKTDEYRKRVSELEGLSKYVEKVSGQTYNSILDLALLYVTLAAESARGKELPAWSKDLFPNGKLLDAATFFFDLQDGNDELRRLTGGMLLRKMIDDFHSHKNGTMAKGRKIFVYSAHDLNVAGFLSALKIWKSHMPQYSSAVVIELLEHDGEYFVKVNYFKGEPPLLQEMRIPGCDKVCPLDEFIHLLKNVTATDDDLRCA
Atro964aV	APH	APH_10		Athalia rosae	Sawflies				MIMRIILLLIPLVTVTNKVVVFGDEVGDTARLKLLVILFRHGDRTPEEIPELGDSQDLVEEYDFFPIGPGGLTNRGKLREFNLGRTIRSKYDKFLGSIYSPELVEARSTSIDRTKMSLQLVLNGIFPPVPSQQWKDGVDWQPFSTQYNRANNDVLMQPHICRKTIAAYNRFRNSTEYDKLITELSDLVVYIKRMTGKVFTDIAQLSLIANTIAMRYAQGSRFPEWIDTNYLSHRLMDATSSFFQVRNGNDELRRLHGGALLRKIIDDFLKYRNGTLDKARKLYLYSGHDVNIVDILGVLGLWQRHTPQFSSSIIIELLEKNEQYFVKVIYYLGIPAKFTELQIPGCAKLCPLDELIIRRKKFIATNDDLTCE	DEVGDTARLKLLVILFRHGDRTPEEIPELGDSQDLVEEYDFFPIGPGGLTNRGKLREFNLGRTIRSKYDKFLGSIYSPELVEARSTSIDRTKMSLQLVLNGIFPPVPSQQWKDGVDWQPFSTQYNRANNDVLMQPHICRKTIAAYNRFRNSTEYDKLITELSDLVVYIKRMTGKVFTDIAQLSLIANTIAMRYAQGSRFPEWIDTNYLSHRLMDATSSFFQVRNGNDELRRLHGGALLRKIIDDFLKYRNGTLDKARKLYLYSGHDVNIVDILGVLGLWQRHTPQFSSSIIIELLEKNEQYFVKVIYYLGIPAKFTELQIPGCAKLCPLDELIIRRKKFIATNDDLTCE
Atro964bV	APH	APH_10		Athalia rosae	Sawflies				MRNFLVAICLWMVINEVVMFGDASVEDQAQLKLLAVLFRHGDRTPDPSIGEYFRTSLSPKNNWFPAGPGNLLNEGKLREYNLGRALKSRYDEFLGDIYYPAILKARSTDYDRTKMSLQLVLNGLFPPAPIQQWKKGVDWQPIPTEYFRAEEDWVLRPDLCPKTMAAKNTYVNSTEYRERLSELEDLSKCLEKATGKEYKTIVDMALLYIYLSQEAASGRKLPEWTKGIFPNGRLLDAATFYFDIQTRNDELRRLSGGMLLRKITDDFKSYRNGTLEQGRKLYAYSAHDVNIAALLGALGIWKPHMPQYSSAVIMELLEYNDEYFIKVVRYLGIPPKFIEVRIPQCDKLCPMDKFLFLMKNVIATDDDLECV	SVEDQAQLKLLAVLFRHGDRTPDPSIGEYFRTSLSPKNNWFPAGPGNLLNEGKLREYNLGRALKSRYDEFLGDIYYPAILKARSTDYDRTKMSLQLVLNGLFPPAPIQQWKKGVDWQPIPTEYFRAEEDWVLRPDLCPKTMAAKNTYVNSTEYRERLSELEDLSKCLEKATGKEYKTIVDMALLYIYLSQEAASGRKLPEWTKGIFPNGRLLDAATFYFDIQTRNDELRRLSGGMLLRKITDDFKSYRNGTLEQGRKLYAYSAHDVNIAALLGALGIWKPHMPQYSSAVIMELLEYNDEYFIKVVRYLGIPPKFIEVRIPQCDKLCPMDKFLFLMKNVIATDDDLECV
Atro965aV	APH	APH_10		Athalia rosae	Sawflies				MIRSLIIISLHFLTVINFYGILFVCRAENETVVLELVSVLFRHGDRTPVNTGVETYPEDPYLNSEFFPDGPGALINTGKKRQFEFGKALRSRYDEFLGPFYYPKMLEARSTDFDRTKMSLQLVLNGVFPPAPRQQWKDGADWQPIPTKYSREYEDFLRSDSCPKYLAETKRFAKTPEMQAKLAEFNDLMKWLEIKTGKAFKDARSLHEIYTTLTTQNSMGLALPEWVNETILNRRLYDGDVLHYEILNGNDELRRLFGGALLRKIIDNGLKHRNGTLEKGKKLYLYSAHDTTMAGFMWTLGIWESRLPEFSSGVIIELLKKGVEYFVKVIYYQGIPSEFVEMQIPGCAKLCPFEEFINLLKDVIATDEDLQCV	ENETVVLELVSVLFRHGDRTPVNTGVETYPEDPYLNSEFFPDGPGALINTGKKRQFEFGKALRSRYDEFLGPFYYPKMLEARSTDFDRTKMSLQLVLNGVFPPAPRQQWKDGADWQPIPTKYSREYEDFLRSDSCPKYLAETKRFAKTPEMQAKLAEFNDLMKWLEIKTGKAFKDARSLHEIYTTLTTQNSMGLALPEWVNETILNRRLYDGDVLHYEILNGNDELRRLFGGALLRKIIDNGLKHRNGTLEKGKKLYLYSAHDTTMAGFMWTLGIWESRLPEFSSGVIIELLKKGVEYFVKVIYYQGIPSEFVEMQIPGCAKLCPFEEFINLLKDVIATDEDLQCV
Atro976aV	APH	APH_10		Athalia rosae	Sawflies					MSITISKSVRPLSPLVFFSSFSPYLSCTSAIPRNERRADTSTFGSKELKKKGHQPLSGDSTNVMNKEVTFCKAAEARAEDKAQVKLVSILFRHGDRTPDVSIGESYPTQPELDPKNNYFPVGPGGLTNEGKLRLYNFGQTLRKKYDKFLGPFYYPSVVESRSTDYERTKMSLQLVLNGLFPPAPCQQWRNGVDWQPIPTLYSRKEDDWILRPDLNPKALAATKRYEKTPEYQKRFSDMKELGKYLEKITNKSYENILDLALLYVTLAREASMGKELPEWSKDLFPNGRLLKAGTFYFDAQSVNDEIRRLHGGALLRKITDDFESCRNGTLEEGRKLYLYSAHDLNLAGLLGALGIWKSHMPEFSSAVIIELLECDGEYFIKLIHYLGIPPTFVEMRLPG…
Atro993aV	APH	APH_10		Athalia rosae	Sawflies					MSYEESKFGDGAPRAQLKLVTVLFRHGDRTPEVNGAGGESYPTDPTLDPKNNFFPVGPGGLTNEGKKRELALGRALRCRYDTFLGPTYYPAVVKARSTDYERTKMSLQLVLYGIFPPVGNQQWESGASWQPIPTDYWHKEKDCILRPDLCPKSIAASSRYQASKGHIDLENELLDLAKHLSEVSGEKYTSIADLAFLYIRTAQEDSLGHPIPDYLKGVYPKGQLLKAAAFFFGLQNGNDEIRRLYGGKLLRKITDDFKNVRDGTITDGRKLYLYSAHDINVAALLSTLGIWEAHMPQYSSAVITELWENEGKYYIKIVRWLGIPPEFVEVTLPGCEKLCLLENFLKIKKNVIATDEDLMCH
Bote764AHd	APH	APH_10		Bombus terrestris	Bees_Apinae				MSLSPIYGRYSSSKSNMNNMVSFNYLKNFLSIYMVVALAAIIGITTVQAELKLVNVLFRHGDRTPDATNDEKYPNDPYLNNPFYPMGRGQLTNNGKMREYVLGQFLRQRYDQFLGDVYRSEAVSAISSDYDRTKMSLQLVLAGLFPPSNLQRWNQDLNWQPIPAKYLRRYEDNLFLPEDCLLFTIEYNRVLQSPAGKQEIGKYSKLMTQLTEWTGKNISTPWDMYYIYHTLMAESSLGLTLPEWSHAIFPNGELLNATIFSYNIANSTPLLKRLYGGPFLRIVTRHMLNHVTGAQNRERKYLFSGHESNVAAVLHALGVFYPHVPEYSSSVILELHQNDNAYYVKVLNYLGIPSEAKELQLPGCEILCPLDKYLQLIEGVMPSNDELICDKGLSHAFVD…	ELKLVNVLFRHGDRTPDATNDEKYPNDPYLNNPFYPMGRGQLTNNGKMREYVLGQFLRQRYDQFLGDVYRSEAVSAISSDYDRTKMSLQLVLAGLFPPSNLQRWNQDLNWQPIPAKYLRRYEDNLFLPEDCLLFTIEYNRVLQSPAGKQEIGKYSKLMTQLTEWTGKNISTPWDMYYIYHTLMAESSLGLTLPEWSHAIFPNGELLNATIFSYNIANSTPLLKRLYGGPFLRIVTRHMLNHVTGAQNRERKYLFSGHESNVAAVLHALGVFYPHVPEYSSSVILELHQNDNAYYVKVLNYLGIPSEAKELQLPGCEILCPLDKYLQLIEGVMPSNDELICDKGLSHAFVDRKSIEELSLLKYNLIRTAGIIESK
Cafl281AHa	APH	APH_10		Camponotus floridanus	Ants				MNKFQRDLGIALILYFGLITTLGTCIPQSQGTKLRLVSAIFRHGDRTVEPNIGESYPNDPYKDYNYYPDGNGQLTNDGKKRAYKLGLTLRNRYDRFLGNIYYQPNIYAQSMFSVRTKMSLQVVLAALYPPAALQKWNPLLLWQPVDFTYINVTHDELLFPYVCPVYLQLYNDMLQNNVAIKKEVAGLADIMKKASFYTGKNITRIIDLFYIYHTLAVQAAFGLRLPKWTQSLVPNGALMAATLSQYKVLSYGILNKINGDFYNTGSLLRKIINDMNAMINGTLKDRKLNLFSGHDLNVAGIMYALNIFDEQVLRYTSSIMIELHEKNGKFFVKVVHYLSIPSRIIEKCIPGCEILCPYNKFIQLTLAVTVTNEEMKCS	TKLRLVSAIFRHGDRTVEPNIGESYPNDPYKDYNYYPDGNGQLTNDGKKRAYKLGLTLRNRYDRFLGNIYYQPNIYAQSMFSVRTKMSLQVVLAALYPPAALQKWNPLLLWQPVDFTYINVTHDELLFPYVCPVYLQLYNDMLQNNVAIKKEVAGLADIMKKASFYTGKNITRIIDLFYIYHTLAVQAAFGLRLPKWTQSLVPNGALMAATLSQYKVLSYGILNKINGDFYNTGSLLRKIINDMNAMINGTLKDRKLNLFSGHDLNVAGIMYALNIFDEQVLRYTSSIMIELHEKNGKFFVKVVHYLSIPSRIIEKCIPGCEILCPYNKFIQLTLAVTVTNEEMKCS
Cafl281AHc	APH	APH_10		Camponotus floridanus	Ants				MGKFQRDLGIALILYFGLITTLGTCILQSQGTKLRLVSAIFRHGDRTVEPNVGESYPNDPYKDYDYYPDGNGQLTNDGKKRAYKLGLTLRNRYNSFLGNIYYQPNIYAQSTMVVRTKTSLQVIFAALYPPAALQEWNPLLLWQPVDFTYTNITHDELLFPYVCPVYLQLYNDMLQNNVAIKKKVAEFADLMKKVSIYTGKNMTTIYDLYSIYQTLEAEAAFGLRLPEWTQSLFPNGALMNATILHYDLFSYGILKTLNGGPLLRKIINDMNAMINGTLKDRKLNLFSGHDADVAGIMYALNIFDEQVVRYTSSIMIELHEKNGEFFVKVVHYLGIPSTIIEKCIPGCEILCPYNKFIQLISAVTATNEELKCS	TKLRLVSAIFRHGDRTVEPNVGESYPNDPYKDYDYYPDGNGQLTNDGKKRAYKLGLTLRNRYNSFLGNIYYQPNIYAQSTMVVRTKTSLQVIFAALYPPAALQEWNPLLLWQPVDFTYTNITHDELLFPYVCPVYLQLYNDMLQNNVAIKKKVAEFADLMKKVSIYTGKNMTTIYDLYSIYQTLEAEAAFGLRLPEWTQSLFPNGALMNATILHYDLFSYGILKTLNGGPLLRKIINDMNAMINGTLKDRKLNLFSGHDADVAGIMYALNIFDEQVVRYTSSIMIELHEKNGEFFVKVVHYLGIPSTIIEKCIPGCEILCPYNKFIQLISAVTATNEELKCS
Cafl281AHd	APH	APH_10		Camponotus floridanus	Ants				MNKFQRDLGIAIILCFGLFTTLGKCILQSQGTKLRLVSAIFRHGDRTVDPNVDESYPNDPYKDYDYYPDGNGQLTNAGKKRAYKFGLTLGNRYNSFLGNVYYQPNIYAQSTVFVRTKMSLQVIFTALYPPAALQKWNPLLLWQPMDFDYTNMTHDELMLPIQCPIYFQLYNDMLQNNVIIKKKVAEFADIMKKVSIYTGKNITRIFELHHIYQTLEAEAAFGLRLPEWTQSLFPNGALMDAALLQYKLLSYGILNKINGGVLLRRIINDMNEVINGTLKDRKLNLFSGHDINVAGIMYALNISDEHVSRYTSSIMIELHEKNGEFFVKVIHYLGIPSTIIEKCIPGCEILCPYDKFIQLTSASTATNDELECPELLRTTFNF	TKLRLVSAIFRHGDRTVDPNVDESYPNDPYKDYDYYPDGNGQLTNAGKKRAYKFGLTLGNRYNSFLGNVYYQPNIYAQSTVFVRTKMSLQVIFTALYPPAALQKWNPLLLWQPMDFDYTNMTHDELMLPIQCPIYFQLYNDMLQNNVIIKKKVAEFADIMKKVSIYTGKNITRIFELHHIYQTLEAEAAFGLRLPEWTQSLFPNGALMDAALLQYKLLSYGILNKINGGVLLRRIINDMNEVINGTLKDRKLNLFSGHDINVAGIMYALNISDEHVSRYTSSIMIELHEKNGEFFVKVIHYLGIPSTIIEKCIPGCEILCPYDKFIQLTSASTATNDELECPELLRTTFNF
Cafl359AHb	APH	APH_10		Camponotus floridanus	Ants					MQSQGTKLRLVSAIFRHGDRTTDKNFESYPNDPYKNDNFYPDGNGQLTNAGKRTAYQLGLILRNRYNSFLGNVYYQPNIYAHSAAVVRTKMSLELVLAALYPPADVQKWNSLLPWQPVDFIYTNATYDELFTPYWCPKYIRLYDDMLQNNEIIKKKVADFASVMKRVSIYTRRNITTIFDLFDIYETLELETALGLRLPEWTQSFFPNGALMDAKLLQYDLLSYGILNKLNGGVLLRKIINDMNEVVNGTLKDRKLNLFSGHDLNVAAIMHTLNISCENVLRYTSSIIIELHEKNGEFFVKVIHYLGIPSTLIEKRIPGCEMLCPYDKFIQLTSASTATNDELECPELLSVNANI
Cafl359AHc	APH	APH_10		Camponotus floridanus	Ants				MEKFQCDLGIALIFCFGLLTTCIAIQSQGTKLRLVSAIFRHGDRTIEKNVESYPNDPYKNYNFYPDGNGQLTNAGKRRAYQLGLILRNRYNSFLGKVYYQPNIYAQSTEVVRTKMSLELVLAALYPPADVQKWNSLLPWQPVDFIYTNATYDTLFYSYLCPKYIRLYYDMLQNNEIIKKKVAEFASVMKRVSIYTGRNITTMFDLFLIHETLETETALGLRLPEWTQSFFPNGAIMDATLLQYDLLSYGILNKLNGGVLLRKIIDNMNEVVNGTLKDRKLNLFSGHDLNVAAIMHALNISYENVPRYTSSIMIELHEKNGEFFVKVIHYLGIPSTLIEKRIPGCEMLCPYDKFIQLTSASTVMKDELECPELFVR	IQSQGTKLRLVSAIFRHGDRTIEKNVESYPNDPYKNYNFYPDGNGQLTNAGKRRAYQLGLILRNRYNSFLGKVYYQPNIYAQSTEVVRTKMSLELVLAALYPPADVQKWNSLLPWQPVDFIYTNATYDTLFYSYLCPKYIRLYYDMLQNNEIIKKKVAEFASVMKRVSIYTGRNITTMFDLFLIHETLETETALGLRLPEWTQSFFPNGAIMDATLLQYDLLSYGILNKLNGGVLLRKIIDNMNEVVNGTLKDRKLNLFSGHDLNVAAIMHALNISYENVPRYTSSIMIELHEKNGEFFVKVIHYLGIPSTLIEKRIPGCEMLCPYDKFIQLTSASTVMKDELECPELFVR
Cafl849AH	APH	APH_10		Camponotus floridanus	Ants					MLAYIKSRMISLLYIRSKAINIFTLIIYIKNIRRVFLNIFRHGDRTADVQKNESYPNDPYKDYGYYPYGNGQLTNVGKKRVHQLGLMLKNRYNSFLGNMYYQPYIYARSTMFPRTKMSLLLVFAALYPPTDMQKWNPLLLWQPVDFTYINITHDQLLFPIQCPVYIRLYNDMVENNITVKEKIAKFAGIMKELSIYTGKNMTTMFHLNLLYQTLLAEESFGLHLPKWTQDLFPNGALLDAAILQFNLFSYGTLLNKLNGGILLRRIINDMNEVINGTLKDRKLNLFSGHDINVAAISHALNIFCEHVPQYTSSIIIELHEKNSKFFVKVVHYLGIPPIIIEKRIPGCEILCPYDKFIQLTLTSTATNEELECPELMAVNFDF
Cogi033bU	APH	APH_10		Colletes gigas	Bees_Colletidae				MSKMISFSGCKRSLPMIVIIGLAAIICVTSVGAELRQVNVLFRHGDRTPDHSVQETYPNDPYLNSNFSPMGRGQLTNSGKRREYQLGKVLRQRYLKFLGSTYTPRSVWGISSDYDRTKMSLQLVLAALFQPNAEQKWNPQLNWQPIPTQYIRRYEDNIFLPEDCPQYSAEYDRVLYSPEGRRELAKYSKFMKQLTTWTGRNITEPWDMYNMYHLLMAEHSMGLSLPQWTHDIFPYGELWNGTVFAYDISCSTPLLRRLYAGPYLRLVTKTMLTSITGTLKDERKIYLYSGHENVVSAILHAFQVYRPHVPEYSSGVIMELHELNNNYYVKILHYLGIPSKVEELRLPGCDIMCPLDKYLELTENLMPSKEELVCDKRITPDYADEKSNEEIDLDNYNLI…	ELRQVNVLFRHGDRTPDHSVQETYPNDPYLNSNFSPMGRGQLTNSGKRREYQLGKVLRQRYLKFLGSTYTPRSVWGISSDYDRTKMSLQLVLAALFQPNAEQKWNPQLNWQPIPTQYIRRYEDNIFLPEDCPQYSAEYDRVLYSPEGRRELAKYSKFMKQLTTWTGRNITEPWDMYNMYHLLMAEHSMGLSLPQWTHDIFPYGELWNGTVFAYDISCSTPLLRRLYAGPYLRLVTKTMLTSITGTLKDERKIYLYSGHENVVSAILHAFQVYRPHVPEYSSGVIMELHELNNNYYVKILHYLGIPSKVEELRLPGCDIMCPLDKYLELTENLMPSKEELVCDKRITPDYADEKSNEEIDLDNYNLIRKARAYDVEFIPRQTKENC
Eudi379aU	APH	APH_10		Euglossa dilemma	Bees_Apinae				MISFNGLRGSLMYVIVGLVLMIGLTTVHAELKLVNVIFRHGDRTPDNNDNEKYPNDPYLNDDFYPMGRGQLTNQGKMREYVLGRFLRQKYGAFLGDTYITQYVSALSSDYDRTKMSLQLVLAGLYPPNHMQKWNEYLNWQPIPAHYLRRYEDNVFLPEDCLLFNVEYERVLQSLETRRELAKYNELMKELTNWTGKNISTPWDLYYLYHTLMAEKSLGPYLRIVTRNMLDLITGTQRQPRKIHLYSGHESNIAAVLYALGVYYPHVPEYSSSVIIELHSIEDTYYVK	ELKLVNVIFRHGDRTPDNNDNEKYPNDPYLNDDFYPMGRGQLTNQGKMREYVLGRFLRQKYGAFLGDTYITQYVSALSSDYDRTKMSLQLVLAGLYPPNHMQKWNEYLNWQPIPAHYLRRYEDNVFLPEDCLLFNVEYERVLQSLETRRELAKYNELMKELTNWTGKNISTPWDLYYLYHTLMAEKSLGPYLRIVTRNMLDLITGTQRQPRKIHLYSGHESNIAAVLYALGVYYPHVPEYSSSVIIELHSIEDTYYVK
HaDN17772	APH	APH_10		Halictus scabiosae	Bees_Halictidae					MYYLYHTLMAEYSLGLPLPSWTRDIFPDGELLKGTVFAYDIASSTPELKKLYAGPYLRLVTRTMLDFVTGTSVKGRKLYLYSGHETNIAALLHALDLYKPHVPAYSSSVILELHEINNEFYVKVLHYLGIPSKVEELTLPNCEDLCPLDMYLEIIEHLIPTQEELVCNKQTTMATPSDAEVDLARFNTIVAARASEMN
Hasa988AHa	APH	APH_10		Harpegnathos saltator	Ants				MAKLYRYLSVVLLSCSAMSSELAAHYSKQHGRDTTKLRFISMLFRHGDRTLDLVHGETYPNDPYKDLENYPTGDGQLTNAGKKRSYELGKILRRRYNDFLGDYYYQPNIYARSTGFARAKMTLQLIMAGLYPPKLVQRWMPNLSWQPVDFEFLPANGDGLLGSLVCPTYQEKLTEIRKTPEVIEQAAQFDDVKERLIKYTGFNITNVLHFFTIYHTLYTQHYLNLSLPEWTQNFFPNGSLLDATIFVYNLLSYNEELTKLNGGVLLYKIIQDMNGVINGTLAERKLDLFAAHDINVIALLQALGIYDNTFPHFSSGIIIELHEKNKKYFVRVLHHLGIPAEMKEVKIPGCDVLCPYEQFVKLRSSVTAEGQIDKLCPLESNNNIILDVNYLL	AHYSKQHGRDTTKLRFISMLFRHGDRTLDLVHGETYPNDPYKDLENYPTGDGQLTNAGKKRSYELGKILRRRYNDFLGDYYYQPNIYARSTGFARAKMTLQLIMAGLYPPKLVQRWMPNLSWQPVDFEFLPANGDGLLGSLVCPTYQEKLTEIRKTPEVIEQAAQFDDVKERLIKYTGFNITNVLHFFTIYHTLYTQHYLNLSLPEWTQNFFPNGSLLDATIFVYNLLSYNEELTKLNGGVLLYKIIQDMNGVINGTLAERKLDLFAAHDINVIALLQALGIYDNTFPHFSSGIIIELHEKNKKYFVRVLHHLGIPAEMKEVKIPGCDVLCPYEQFVKLRSSVTAEGQIDKLCPLESNNNIILDVNYLL
Hasa988AHb	APH	APH_10		Harpegnathos saltator	Ants				MAKIQNYACYFILLIFFSNVLANQETGFNSKYNEAGGYGRKTKLRFVSLVFRHAERTLDMRFKESYPNDPYKNMDNYPQDDGQLINAGKKRSYELGKILRRRYNNLLGEYYYQPNIYARSTSLSRSKMTLQLIMAGLYPPAYRQKWHPSLHWQPINFLYTFIYNDGLLGSFLCPTYRRKLAEVEKSPEVIEQLKQFDDLSKKLTNYTGKNISSPRDYFTLYHTFATQQALGLPLPGWTQNIFPFGALYNATIFAYNVFSYNKELIRLNGGPLLYRIIRDMSEVINEMLRERKFNLFAVHDINLVALLQALGVYDNTFPQFSSGVIIELHEKGNKYFIKILQHLGDPVETVEVNIPGCSVLCPFDEFVRLRLPFTTNNQVDPSCPLESDIITNT	NQETGFNSKYNEAGGYGRKTKLRFVSLVFRHAERTLDMRFKESYPNDPYKNMDNYPQDDGQLINAGKKRSYELGKILRRRYNNLLGEYYYQPNIYARSTSLSRSKMTLQLIMAGLYPPAYRQKWHPSLHWQPINFLYTFIYNDGLLGSFLCPTYRRKLAEVEKSPEVIEQLKQFDDLSKKLTNYTGKNISSPRDYFTLYHTFATQQALGLPLPGWTQNIFPFGALYNATIFAYNVFSYNKELIRLNGGPLLYRIIRDMSEVINEMLRERKFNLFAVHDINLVALLQALGVYDNTFPQFSSGVIIELHEKGNKYFIKILQHLGDPVETVEVNIPGCSVLCPFDEFVRLRLPFTTNNQVDPSCPLESDIITNT
Hasa988AHc	APH	APH_10		Harpegnathos saltator	Ants				MANIQIYFILLISCYIVFAKQPISLSEHGAKECKKTKLRFISLVFRHGDRTLDGEAKMTGKKRAFQFGQLLRKIYNHFLGDVYYPPNVHARSTALARTKMTLQLVLTALYPPIDKQIWSKTLTWQPSDTIYTRISEDGLLFPTVCKEYSQAYIKVLKSEEVVKQIAKFDDLMKQLSRPVGRNITGLYDLYTLYHILSIQVAMNLSLPDWSRSIFPNGRLFSAAMLQYRLYNYNDQLIRLNGGLLLHRMIEDMLGVINGSLPDRKINLFSAHDVNVVAVLRALGISHGMPTFTSGVIIELHEMNDQYFVKVVHYVGVPPVMKAVSIQGCDLLCPLEKFVHLTSARTATHEDPKCPLTINMY	KQPISLSEHGAKECKKTKLRFISLVFRHGDRTLDGEAKMTGKKRAFQFGQLLRKIYNHFLGDVYYPPNVHARSTALARTKMTLQLVLTALYPPIDKQIWSKTLTWQPSDTIYTRISEDGLLFPTVCKEYSQAYIKVLKSEEVVKQIAKFDDLMKQLSRPVGRNITGLYDLYTLYHILSIQVAMNLSLPDWSRSIFPNGRLFSAAMLQYRLYNYNDQLIRLNGGLLLHRMIEDMLGVINGSLPDRKINLFSAHDVNVVAVLRALGISHGMPTFTSGVIIELHEMNDQYFVKVVHYVGVPPVMKAVSIQGCDLLCPLEKFVHLTSARTATHEDPKCPLTINMY
Lihu816AHb	APH	APH_10		Linepithema humile	Ants					MRKTLVFNKSLRLLFQDSLLRFKCEPDKHRSQVNVEEFDSFKIAQTRFYKMVSFCNLVNSLSIILVISLNAILIAAVEPELKLVHVVFRHGDRTPDNNGREMFPNDPYINYSFYPTGLGQLTMEGKRREYRLGQILRGRYDEFLGSLYKPKLIVARSSDFDRTKMSLQLVLAGLFPPKNVQRWNRFVNWQPIPTSYIPRVDDNLILTDECPQYLDEYERVLKSPKGKARINQFRDVMGNLTKLTGKKIESLSDLNFLYHTFAAESSLGLPLLEWAYDYFPYGPLFDAIVAAYDITNFTPLLRRLFAGPLIREMTDHMIAAQNPNAAPATRMHLYGGHETNIASLLYAFGVYEPHVPEYSSAIISELQRIGDEYYVKLLYYQGIPSTIKELRIPGCDVLC…
Lihu816AHc	APH	APH_10		Linepithema humile	Ants				MITFRTLGTYQLIATVVSLNAILITDAQPELKLVNVIFRHGDRTPDNKNEMYPNDPYLNYSFYPEGLGQLTITGKQREYELGKFLRDRYKDFLGDIYLPKLVVAHSSDYDRTKMSLQLVLAALFPPLNIRQQWNRDLNWQPIPATYIKRVDDNFFLADECPLFLVEYNRVLNSPETIEKKAPLKDMINKLTQLTGKTMEKPLDWYYLYHTFVAESSMNLTLPEWAYEYYPDGLLFNAIVISYDIANSTPLLRRLYAGPIIRAVLNNIKAAQTSSETKIYLYSGHETNIATLLHAFNVYKPHAPEYSSAVILELLEQDKQYYIRLLYYRGIPPIIDVLEIPGCEVLCPFNTFVKLTRDLIPSDKELICDKRLTTDYADTKYLAMLQNIIYDSIKKFTNSL…	QPELKLVNVIFRHGDRTPDNKNEMYPNDPYLNYSFYPEGLGQLTITGKQREYELGKFLRDRYKDFLGDIYLPKLVVAHSSDYDRTKMSLQLVLAALFPPLNIRQQWNRDLNWQPIPATYIKRVDDNFFLADECPLFLVEYNRVLNSPETIEKKAPLKDMINKLTQLTGKTMEKPLDWYYLYHTFVAESSMNLTLPEWAYEYYPDGLLFNAIVISYDIANSTPLLRRLYAGPIIRAVLNNIKAAQTSSETKIYLYSGHETNIATLLHAFNVYKPHAPEYSSAVILELLEQDKQYYIRLLYYRGIPPIIDVLEIPGCEVLCPFNTFVKLTRDLIPSDKELICDKRLTTDYADTKYLAMLQNIIYDSIKKFTNSLNTNGNK
Lihu844AHa	APH	APH_10		Linepithema humile	Ants					MTELQYYLNIVLIIFYSNLLITEQNEKEFLITNNISLYQAADEYQDFHNFTFVEAKASQTTLQFVSMIFRHGDRTPDNRETYPNDPYKDEKFYPTGRGELTNAGKKRSYELGLLLRKLYNHFLGTTYYQPHIYARSTFVTRCKMTLQLVLAALFPPNNMQQWNHALLWQPMNVRYASLHEDILMVSFRFPIYEATFKKMLNSLEIIAKTEKYRDLMEKVSVYAGTNITTLFDLLIVHMAIHLQLSMKLEIPETARMLYNNTQFSEASRLAFDLLAYNEELTRLNGGVLLRQIIDDMNKVINGTLKNRKINLFSGHDINVFAILRTLHIKNEIYSTPNFTSGVIFELREWKGKYFVKVLYYWGIPAKVETLSIPGCTLLCPYDKFLNLTSTTVATDADLT…
Lihu844AHb	APH	APH_10		Linepithema humile	Ants				MYRMTKLQYCLNIVLIFYSGLFITPGFSTNNTGNTRLYHGANLVPNEYQDTFTEAKANDTKLRFVSAIFRHGDRTPEDKETYPNDPYKNEEYYPTGRGQLTNAGKKRSYELGLLLRKLYDHFLGTTYYHPYVYARSTFIIRCGMTLQLVLAALFPPNNMQQWNHQLLWQPTYMRYSSLNEDTLMMSFTFPAYKAAFKKVLNSTEVLEKIEKYRDLMEKVSAYAGSNITDLYQLVIVRFVINIQLSMGLVLPKAAHILYANKEFFEATRLAYDLFAYNEELIRLSGGTLLQQITEDMNEVINGTTNRKINLFSGHDINVVAILRALHIKNEIYSMPNFTSSVILELHEWKDMYFVKVLYYWGIPAKVETLSIPGCTLLCPYDRFLNLISTTIATDANLIS…	TNNTGNTRLYHGANLVPNEYQDTFTEAKANDTKLRFVSAIFRHGDRTPEDKETYPNDPYKNEEYYPTGRGQLTNAGKKRSYELGLLLRKLYDHFLGTTYYHPYVYARSTFIIRCGMTLQLVLAALFPPNNMQQWNHQLLWQPTYMRYSSLNEDTLMMSFTFPAYKAAFKKVLNSTEVLEKIEKYRDLMEKVSAYAGSNITDLYQLVIVRFVINIQLSMGLVLPKAAHILYANKEFFEATRLAYDLFAYNEELIRLSGGTLLQQITEDMNEVINGTTNRKINLFSGHDINVVAILRALHIKNEIYSMPNFTSSVILELHEWKDMYFVKVLYYWGIPAKVETLSIPGCTLLCPYDRFLNLISTTIATDANLISLLHLEKDASAYVY
Lihu844AHc	APH	APH_10		Linepithema humile	Ants				MNVFYHGIFRFDSLHAMYRMTKLQYYLNIVLIFYSGLLIPPGLSTDNADNTGLYQVDPIPDEDQDNFTETKVNYMKLRFVSAIFRHGDRTPEDKETYPNDPYKDEKFYPTGRGELTNAGKERSYQLGLLLKKLYDNFLGSVYFQPHIYARSTHYVRSKMSLQLVLAALFPPNNQQRWHNALLWQPTNVRYVSPHEDGLMMPYLFPIYKEAYQKVLNTELLKRTEKYRDLMKEVSVYAGHNITDIFRLGMVHHTINVQLSMKLELPKAARTLHANKRLVEVIYLIANLFTYNDELIRIGGGTLLRKIIEDMNEVINGTSNRKINLFSGHDANVVAILRALHIKNEIYTLPSYTSSVIFELREWKGKYFVKVLYYWGIPAKLETLSIPGCTLLCPYDRFLN…	TDNADNTGLYQVDPIPDEDQDNFTETKVNYMKLRFVSAIFRHGDRTPEDKETYPNDPYKDEKFYPTGRGELTNAGKERSYQLGLLLKKLYDNFLGSVYFQPHIYARSTHYVRSKMSLQLVLAALFPPNNQQRWHNALLWQPTNVRYVSPHEDGLMMPYLFPIYKEAYQKVLNTELLKRTEKYRDLMKEVSVYAGHNITDIFRLGMVHHTINVQLSMKLELPKAARTLHANKRLVEVIYLIANLFTYNDELIRIGGGTLLRKIIEDMNEVINGTSNRKINLFSGHDANVVAILRALHIKNEIYTLPSYTSSVIFELREWKGKYFVKVLYYWGIPAKLETLSIPGCTLLCPYDRFLNLTSTLVATDADLISLSLNLKEDESTLYVLSELLKT
Mebes71bU	APH	APH_10		Melipona beecheii	Bees_Apinae				MISFNSPRSFSSMYTILALVAIIGVTAVRAELRLVNVIFRHGDRTPDATDDEKYPNDPYLNYSYYPLGRGQLTNSGKMREYTLGRFLRERYGDFLGELYIPEDVSALSSDYDRTKMSLQLVLAGLFPPNDTTERWNQNLNWQPIPARYLRRYEDNFFLPEDCLLFLVEYNRVLQSPEGKQQLENYSGFMKQLTEWTGKNISTPWDLYYLYHTLMAEYSYGFVLPDWTHGIFPYGELWNATVFSYEIANSTPLLRRLYGGPFLRLITRHMLNHISGIKDQGEKINLFSGHESNVAAVLCALGVYYSHVPEYSSSVILELHYIGNSYYVKVVYYLGIPSEGNELQLPNCDMLCPIDKFLQLIEDVTPSNEEMICDKGLSSAFVNWNTIEELDLLKYNLIKT…	ELRLVNVIFRHGDRTPDATDDEKYPNDPYLNYSYYPLGRGQLTNSGKMREYTLGRFLRERYGDFLGELYIPEDVSALSSDYDRTKMSLQLVLAGLFPPNDTTERWNQNLNWQPIPARYLRRYEDNFFLPEDCLLFLVEYNRVLQSPEGKQQLENYSGFMKQLTEWTGKNISTPWDLYYLYHTLMAEYSYGFVLPDWTHGIFPYGELWNATVFSYEIANSTPLLRRLYGGPFLRLITRHMLNHISGIKDQGEKINLFSGHESNVAAVLCALGVYYSHVPEYSSSVILELHYIGNSYYVKVVYYLGIPSEGNELQLPNCDMLCPIDKFLQLIEDVTPSNEEMICDKGLSSAFVNWNTIEELDLLKYNLIKTAGIIESE
Navi757AHg	APH	APH_10		Nasonia vitripennis	JewelWasps				MRLNIFLCLMLQLCVTAVLSEVKQVSIVFRHGDRAPGNFIKSIPNDLHRNKTFYPMGLGGLTNNGKSRVYNLGKFLRSSYDDLLGPVYLINDVEAMSTDSPRARMSLQMALAGLYPPSPIQHWDTNTNWQPVLVSFKSKYEDKLLVPQFCEEYQEEYESVRNSLDYQSKAQALEPFMKELAKNMERATPISVMDMNHLYHTLAAEQSMNLSLPHWADSIYPDGKLRDGALLQYLHYGYNDKLKRLSGGVILQKIIRDMKTAQLNKDKPGFKIHVYSGHELNVVMLLHTLGLYNEHIPEYSSGVFIELHETNGEYYVKVLYYKGIPVEAEVQRIPGCDELCPFNKFVKLLENVTATETDLQCNRLTKLPK	EVKQVSIVFRHGDRAPGNFIKSIPNDLHRNKTFYPMGLGGLTNNGKSRVYNLGKFLRSSYDDLLGPVYLINDVEAMSTDSPRARMSLQMALAGLYPPSPIQHWDTNTNWQPVLVSFKSKYEDKLLVPQFCEEYQEEYESVRNSLDYQSKAQALEPFMKELAKNMERATPISVMDMNHLYHTLAAEQSMNLSLPHWADSIYPDGKLRDGALLQYLHYGYNDKLKRLSGGVILQKIIRDMKTAQLNKDKPGFKIHVYSGHELNVVMLLHTLGLYNEHIPEYSSGVFIELHETNGEYYVKVLYYKGIPVEAEVQRIPGCDELCPFNKFVKLLENVTATETDLQCNRLTKLPK
Navi757AHh	APH	APH_10		Nasonia vitripennis	JewelWasps				MANRKNESIIHLVIITFFLLLVCAAEPQLKMLNVVFRHGDRTPTEKSSYANDPYTKRDFYPYGYGALTNSGKLRAYKLGEFLHERYKNFLGDVYLPELLYARSTDYERTKMSLQLLLAGLFPPTNVQKWHNTLNWQPIPITYKAKPDDLLGTIHLPRYQIERRRVENEREIKVELGNLRPFMSELSDLTGNYINNTLDVKNIYDTLVAESFMNLTLPDWTKEMFPRGKLIEAALFDYDICSYDNNITRALVGKLMAKISRDILTIKDHKVDDKAEDKIAKKIFLYSGHEINVVGVLRSLKLFKTHEPQYSSAVIIELFEENAKYFIKVVYYQGIATTATELQMPGCSDVLCSLEQYLAIINEVSEC	EPQLKMLNVVFRHGDRTPTEKSSYANDPYTKRDFYPYGYGALTNSGKLRAYKLGEFLHERYKNFLGDVYLPELLYARSTDYERTKMSLQLLLAGLFPPTNVQKWHNTLNWQPIPITYKAKPDDLLGTIHLPRYQIERRRVENEREIKVELGNLRPFMSELSDLTGNYINNTLDVKNIYDTLVAESFMNLTLPDWTKEMFPRGKLIEAALFDYDICSYDNNITRALVGKLMAKISRDILTIKDHKVDDKAEDKIAKKIFLYSGHEINVVGVLRSLKLFKTHEPQYSSAVIIELFEENAKYFIKVVYYQGIATTATELQMPGCSDVLCSLEQYLAIINEVSEC
Navi758AHa	APH	APH_10		Nasonia vitripennis	JewelWasps				MFSNTYLFNIFTVLFVCMISNFATADNFTLKSISVLFRHGDRTPEKSALYPTDPHVNEDFHPVSFGGLTNVGKKREYELGKFLRNRYNDFLRDVYNPGDVYARSSDYSRTKMSLLLVLAGLYPPNKDQRWTSKLNWQPIPITYMPIMKDSLLRPLRCPTFGKEHARVLQTKEYTKDFARFGDDLIKLSKFTGLNITKARQVLSLYNTLTAEAGLNLALPEWTKPYFPQGVILDVAIFDLKTLTYNTKLTRLNGGMLLRKFLDDASAVQQGRRGPNIFLYSAHEVTVSALLWALKVSKSEIPEYSSSVILELWEKDSEYYVKVVYYKGVPSESEDRTIQGCFEFCPLEDFKNILRDHIPDDVDRECFE	DNFTLKSISVLFRHGDRTPEKSALYPTDPHVNEDFHPVSFGGLTNVGKKREYELGKFLRNRYNDFLRDVYNPGDVYARSSDYSRTKMSLLLVLAGLYPPNKDQRWTSKLNWQPIPITYMPIMKDSLLRPLRCPTFGKEHARVLQTKEYTKDFARFGDDLIKLSKFTGLNITKARQVLSLYNTLTAEAGLNLALPEWTKPYFPQGVILDVAIFDLKTLTYNTKLTRLNGGMLLRKFLDDASAVQQGRRGPNIFLYSAHEVTVSALLWALKVSKSEIPEYSSSVILELWEKDSEYYVKVVYYKGVPSESEDRTIQGCFEFCPLEDFKNILRDHIPDDVDRECFE
Navi758AHb	APH	APH_10		Nasonia vitripennis	JewelWasps				MTTTRLLNTFTVILLCLPTYFASADNFTLKSISILFRHGDRTPEKSAMYPKDPYYDYDYYPLELGALTNVGKQREYELGKFLRNRYYNFLGDIYFPRDVYARSTDFDRTKMSLMLLLAGLYPPNKIQQWTSELAWQPIPITYLPINQDSFLRASDCPMFKKEHSRVLKTEEYLTDFSQFREDLIKISKFTGLNITTSNQMLGLYHTLVAEDGLNLTLPNWTKPYFPLGVILKAAIFDYKTQSYNTKLTKLNGGAVLRKFLNDASAVKEGKRGPKIFLHSAHETTLAAVLRALKTWKPEIPQYSSSVILELWEKDSKYYVKVVYYKGIPPETENRTIQGCSEYCPLEDFKNILKDNIPDDYDRECYE	DNFTLKSISILFRHGDRTPEKSAMYPKDPYYDYDYYPLELGALTNVGKQREYELGKFLRNRYYNFLGDIYFPRDVYARSTDFDRTKMSLMLLLAGLYPPNKIQQWTSELAWQPIPITYLPINQDSFLRASDCPMFKKEHSRVLKTEEYLTDFSQFREDLIKISKFTGLNITTSNQMLGLYHTLVAEDGLNLTLPNWTKPYFPLGVILKAAIFDYKTQSYNTKLTKLNGGAVLRKFLNDASAVKEGKRGPKIFLHSAHETTLAAVLRALKTWKPEIPQYSSSVILELWEKDSKYYVKVVYYKGIPPETENRTIQGCSEYCPLEDFKNILKDNIPDDYDRECYE
Navi758AHc	APH	APH_10		Nasonia vitripennis	JewelWasps				MQANICLLNSFFVIFSCFLSNFSSVNSFTLKSLTVLFRHGDRTPEKSALYPKDPHLNHDYYPLVYGALTNEGKKREYEIGKFLRNRYNDFLGVVYFPNDVYARSTNKPRTKMSLLLVLAGLYPPSKAQQWTSELAWQPIPIDYLPVEKDSLLHSLSCPAYKKERARVGETEEYKKDFSQFQEDLIKISEFTGLNITRSRQVLDLYHTLVAEAGLNLTLPEWTKPYFPQGSLLKAAIFGYKTQSYTTKLTRLNGGMILRKFLNDVSAVKEGKRGPKIFLYSAHEVTVSALLWALKAWKPEIPQYSSSVILELWEKDSKYYIKVVYYKGIPPETENRTIRGCSEFCPLEDFKKILKNNIPDDFDRECFE	FTLKSLTVLFRHGDRTPEKSALYPKDPHLNHDYYPLVYGALTNEGKKREYEIGKFLRNRYNDFLGVVYFPNDVYARSTNKPRTKMSLLLVLAGLYPPSKAQQWTSELAWQPIPIDYLPVEKDSLLHSLSCPAYKKERARVGETEEYKKDFSQFQEDLIKISEFTGLNITRSRQVLDLYHTLVAEAGLNLTLPEWTKPYFPQGSLLKAAIFGYKTQSYTTKLTRLNGGMILRKFLNDVSAVKEGKRGPKIFLYSAHEVTVSALLWALKAWKPEIPQYSSSVILELWEKDSKYYIKVVYYKGIPPETENRTIRGCSEFCPLEDFKKILKNNIPDDFDRECFE
Navi760AHa	APH	APH_10		Nasonia vitripennis	JewelWasps					MPRREQERERERERERERERESAASSSANLTLAPSYRAARVGIEAEFGLLLRAVATCPQRPLAQLCDVDLPESGAPGRRVRSAEIEIFPKGATATETKMQTSKIILWPLAFLLLGIVFVGAKEPELRQLNVVFRHADRTPETFPKRFPNDPHMYESFHPIGPGGLTNEGKRRVYHLGEVLRNRYRDFLGSSRDDHRESLFAISSDVARTKMSLQLILVGLYPPSADSKWHEQLEWQPIPTYYNEFSKDTFFNSDRCQMFIDELTRVRSLPDVQKKLGKFDTYLEELRKTVGKKSKLNLNDILLLHNNLDIEKRMNLTMLPWMNDVLADERLIEMRRLYYEINSYTDLLKRLLSGFMLRKINEDMFEASTNANFTRKVTLYGGHDKNIIALLQSLKIYDG…
Navi760AHc	APH	APH_10		Nasonia vitripennis	JewelWasps				MRQLHTLLSFLIICASSVLAFDRDDTLQAVGVTFRHGDRTPMPAPIGLYPNDPNKNLRFGPIGSSGLTNKGKQREYAFGTALRNRYNGFLDENYKGSDVTALSTENEHTRMSLQLVLAGLYAPKGQQLWSDNLNWQPIPVDNLVAELASFTYSRRCPTWGKLYKELLESEEWKEQYARFEGLIEELSTLTGKKLKNARQVYQLYHTLTAEKAMGLSLPEWTKEYYPQGHIVNVTLFQYLTDNFNTPLKRLNGGLFLRKMLNDLGVNKDGEVEKKAKINLYSGHENNIAALLYTLNVWKNVIPAYSSAVILELHKKGSQYFIKVVYYKGIPEEFEDQTIPGCSEYCPLEDFLRIEKDVLPDDIMDACFGTPEDSQLVPKSSNPIVWIYEKIRSWFHL	FDRDDTLQAVGVTFRHGDRTPMPAPIGLYPNDPNKNLRFGPIGSSGLTNKGKQREYAFGTALRNRYNGFLDENYKGSDVTALSTENEHTRMSLQLVLAGLYAPKGQQLWSDNLNWQPIPVDNLVAELASFTYSRRCPTWGKLYKELLESEEWKEQYARFEGLIEELSTLTGKKLKNARQVYQLYHTLTAEKAMGLSLPEWTKEYYPQGHIVNVTLFQYLTDNFNTPLKRLNGGLFLRKMLNDLGVNKDGEVEKKAKINLYSGHENNIAALLYTLNVWKNVIPAYSSAVILELHKKGSQYFIKVVYYKGIPEEFEDQTIPGCSEYCPLEDFLRIEKDVLPDDIMDACFGTPEDSQLVPKSSNPIVWIYEKIRSWFHL
Navi760AHd	APH	APH_10		Nasonia vitripennis	JewelWasps				MSKLWSLLNLLVVWASAALAFDRVDTLQAVGVAFRHGDRIPQPYPIGFYPTDPHKNRTFAPIGSSGLTNRGKRREYRIGTTLRSRYNGFLDENYIGSDVAALSTDNERTRMSLQLVLAGLYPPKDQQVWSDDVKWQPIPVDNLISDLASFTWAEKCPTRAKIYKELLESEDYKKDFGRFKEVMDKLSTLTGRNLQTAEEVYHLFHTLTAETAMGLTLPEWTKEYYPHGPIINITLFQYLTDNYNTPLKRLNGGLFLRKMLNDLGVNKDGKVEKKAKINLYSGHENNIGALLYALKVWKNVIPAYSSAVILELHKKGSQYFIKVVYYKGIPEEFEDQTIPGCSEYCPLEDFLRIVKDVLPDDIMDACFGPPEDSQLIPKSLNPVVWIYEKIRSWFYL	FDRVDTLQAVGVAFRHGDRIPQPYPIGFYPTDPHKNRTFAPIGSSGLTNRGKRREYRIGTTLRSRYNGFLDENYIGSDVAALSTDNERTRMSLQLVLAGLYPPKDQQVWSDDVKWQPIPVDNLISDLASFTWAEKCPTRAKIYKELLESEDYKKDFGRFKEVMDKLSTLTGRNLQTAEEVYHLFHTLTAETAMGLTLPEWTKEYYPHGPIINITLFQYLTDNYNTPLKRLNGGLFLRKMLNDLGVNKDGKVEKKAKINLYSGHENNIGALLYALKVWKNVIPAYSSAVILELHKKGSQYFIKVVYYKGIPEEFEDQTIPGCSEYCPLEDFLRIVKDVLPDDIMDACFGPPEDSQLIPKSLNPVVWIYEKIRSWFYL
Navi760AHe	APH	APH_10		Nasonia vitripennis	JewelWasps					MEIVLLKHIPQDSIPLIPTGIDRLSQWGTSLRNRYDEFLGETFSASDLSVTSTNRERTKMSLLLVLAGLYPPKGEQVWKDAINWQPIPINSVPTEVSSFMKPSTCPTYKKELDKVLNSEEYKRELSRYRELMNNLTTLIGREVNKAEIVYHLFNTLTSEAAMNLPLPEWTEAYFPNGLIINATLLEYETKSYNEQLKKLNDGIFVRKVLNDLALEDRSSESKQKLHLYSVHENNVAAVLQALNIWTNSIPEYGSAIVFELHERSSPYFIRMLYYKGIPAEFEVRTIPGCSEYCALDDFLRLAENVLPHDVVESCFGPPSDSLLVPKTNQVAWMYQKIREWFSL
Navi761AHa	APH	APH_10		Nasonia vitripennis	JewelWasps					MRGVKFPAITILIECAIRSAGFSYPQLKLLSVVFRHGDRELNDDIGGDLTQVGRLRAYRLGEILRVRYGDFLGEKYEPSRLYARSTEYVRAKMSLQLLLAGLFVPRGQQRWRESLDWQPIPFSYARLKEDVLLFPRDCPSFQREMKRFLPSPGFQKLLDPYREMMRNMTIWMGQEMSIPNHMFVLYHKLSSMQALDEPLPEWSRDFFPYGLLLNGTYLEYDTHKYIDWMRRVNGGTLVRKMIDDMLNRTDEKYPGKRDVYLYSGHELNIVSILQSLKIWQPHIPEYSSAVIVELREDRKNYYVKVLYHKGIPPIFKEMQIPGCPSLCPLDRFIELLSDNLPAYDEIICDDKPVKFE
Navi761AHf	APH	APH_10		Nasonia vitripennis	JewelWasps				MKRHTSTLTFSLIVSLMTCASTEEPKLKTLSVIFRHGDRAPIFFTPTDPNREKDIYPLELGTLNNQGKLREYNLGHLLRQRYNDFLGPYYETTDVFAMSTDVGRTKMSLLLVLAGLYPPVDKQIWNKELNWQPVSSYAYVPDKMDPILGYLIHCPAYIEEYIRVQNSPEFQAKLSKYDGLMKNLSILTGASMKNSLDVYALYIDLGAELSSNLQLPAWAKDYWPEGPMLEESLLEYELQNYNRKLKKYNGGATISKILATVNSENPKKLNLYSAHENNVAGLLYALGVWDHTIPNFSSAILFEHHENSSQKFIKMIYYKGIPAVFDELTIPGCDTLCPLEDFHKIVADLISENPIEACYGPPGNSTLVPKGVQPVQWIYDQMMFFYGF	EEPKLKTLSVIFRHGDRAPIFFTPTDPNREKDIYPLELGTLNNQGKLREYNLGHLLRQRYNDFLGPYYETTDVFAMSTDVGRTKMSLLLVLAGLYPPVDKQIWNKELNWQPVSSYAYVPDKMDPILGYLIHCPAYIEEYIRVQNSPEFQAKLSKYDGLMKNLSILTGASMKNSLDVYALYIDLGAELSSNLQLPAWAKDYWPEGPMLEESLLEYELQNYNRKLKKYNGGATISKILATVNSENPKKLNLYSAHENNVAGLLYALGVWDHTIPNFSSAILFEHHENSSQKFIKMIYYKGIPAVFDELTIPGCDTLCPLEDFHKIVADLISENPIEACYGPPGNSTLVPKGVQPVQWIYDQMMFFYGF
Odbr514AHa	APH	APH_10		Odontomachus brunneus	Ants				MANAQSFVGYFIMLIFYLYIFTIQETAAFSEKTRANYEVNVENTNLRLVSMILRHGDRTLDDEIKKWFPNDPNKNYNDYPNNNGLLTEAGKERAFQFGQMLKKTYGRFLGDIYYPPNVYARSSAIPRTKMTLQLILAALYPSVKSKKLNAKLGWQPVDMIYTRVSEDGLIFPYHCKEYEQAYVNILKSNEVKIKNNFGNLMEDLSEHVGRNITSLFDLYVLYNIFLIQLSMNLTLPDWSRDIFPRGKLQDASLFQLKLYNYNDELIKLNGGVLLYKIIQDMIGIMNGTLANRKINIICGHDVNVVAMLYVLGIYDNSFPAFTSSVIMELREKDGKYFVRVLRYLGIPSSLIEVKIPECDPLCPFEKFVRLRLSMTAVREDPNCPLSIPLF	FSEKTRANYEVNVENTNLRLVSMILRHGDRTLDDEIKKWFPNDPNKNYNDYPNNNGLLTEAGKERAFQFGQMLKKTYGRFLGDIYYPPNVYARSSAIPRTKMTLQLILAALYPSVKSKKLNAKLGWQPVDMIYTRVSEDGLIFPYHCKEYEQAYVNILKSNEVKIKNNFGNLMEDLSEHVGRNITSLFDLYVLYNIFLIQLSMNLTLPDWSRDIFPRGKLQDASLFQLKLYNYNDELIKLNGGVLLYKIIQDMIGIMNGTLANRKINIICGHDVNVVAMLYVLGIYDNSFPAFTSSVIMELREKDGKYFVRVLRYLGIPSSLIEVKIPECDPLCPFEKFVRLRLSMTAVREDPNCPLSIPLF
Odbr514AHb	APH	APH_10		Odontomachus brunneus	Ants				MAVIQYYVVYLIILIHCSNVLLEDEYCIEQFAERLCQPQYEIYKETSLELVSVLFNRGDRYLEEAERTSYRYLLNESDKRVMPDPDFYGPLINIGKRRAYELGKFLRKRYDRFLGDTYNPANVYARSTQSAINKMSLQLVLAGLYPPVNQQKWNSDLDWQPFDMTYAHWLNDSLVQPYICFRFYPVSVRQQYEKEKQFLQNKISIFNETMVTLSEYTKKNITSIDDLINLYRLFNVYLSLGKSLPHWAEKMMQPQGELYRASILAHMIGSYPIHLNGGTILYKVLKDMKAKMNQKLTDKKINLFSGNGLNVAAVLYALKLFNDTMPQYTSSVIIELHKKDGNYFVQILYYLGIPPVLVKKTLHKCSTLCPFDMYVQLTKSATMTDDDPNCPIDD	EDEYCIEQFAERLCQPQYEIYKETSLELVSVLFNRGDRYLEEAERTSYRYLLNESDKRVMPDPDFYGPLINIGKRRAYELGKFLRKRYDRFLGDTYNPANVYARSTQSAINKMSLQLVLAGLYPPVNQQKWNSDLDWQPFDMTYAHWLNDSLVQPYICFRFYPVSVRQQYEKEKQFLQNKISIFNETMVTLSEYTKKNITSIDDLINLYRLFNVYLSLGKSLPHWAEKMMQPQGELYRASILAHMIGSYPIHLNGGTILYKVLKDMKAKMNQKLTDKKINLFSGNGLNVAAVLYALKLFNDTMPQYTSSVIIELHKKDGNYFVQILYYLGIPPVLVKKTLHKCSTLCPFDMYVQLTKSATMTDDDPNCPIDD
Odbr514AHc	APH	APH_10		Odontomachus brunneus	Ants				MTNIQYKFYIGYLVILMYCLSVTAETKVCQVSKNQSTEYQETKLRFISMLFRQGDRMLDDITGQFQTNESYYPDSDGLLTDVGKRRAYELGKFLREKYNNFLGDVYFIHNVVARSTAFIRNKMTLQLILAGLYPPIHPKQKWHQKLNWQPFDISFVSLKKDALLMPHLCSKFHNVYKSIEETQSAQQQIKQLDDVIQTFSTYTKNMTKLKDLYNLYHVLTTYETVGRGVSTKLLKDAVLLYYKMCSFSKVMKKINGGTMLYRIIHDANDVINQGLDRRVNLFVGNDLNVVALLNALDIFDNEIPPFTTGVIVELYEKNKQHFVRILRYFGDVPPVLVKQKVFNCTELCPFNKFVQKTREITNTDDEHCN	ETKVCQVSKNQSTEYQETKLRFISMLFRQGDRMLDDITGQFQTNESYYPDSDGLLTDVGKRRAYELGKFLREKYNNFLGDVYFIHNVVARSTAFIRNKMTLQLILAGLYPPIHPKQKWHQKLNWQPFDISFVSLKKDALLMPHLCSKFHNVYKSIEETQSAQQQIKQLDDVIQTFSTYTKNMTKLKDLYNLYHVLTTYETVGRGVSTKLLKDAVLLYYKMCSFSKVMKKINGGTMLYRIIHDANDVINQGLDRRVNLFVGNDLNVVALLNALDIFDNEIPPFTTGVIVELYEKNKQHFVRILRYFGDVPPVLVKQKVFNCTELCPFNKFVQKTREITNTDDEHCN
Odbr514AHd	APH	APH_10		Odontomachus brunneus	Ants				MAKLQCYLSLVLMSCAGIFTRLEAHYPKEQESDSAELRLISTVFRHGDRTMDPTVGEFYPTDPNNNFNYYPYGKGQLTNEGKRRAYQFGRMLKQRYNNFLGDIYYQPNIHARSTELTRTKMTLQLVLAGLYPPPRIQRWNLNLMWQPVNIQYNANITKDGLLFPYNCPTYQQKLLKVSQTPKAIAEEKQFDDLKEEMTKYTGKNITSLTGLFGLYHTLYTEYYLGLPLPEWTQKVFPYGRLYDASILQYNMLSYNDELTKLNGGVLLHRMIQDMKEVINGTSVDKKINLFSAHDLNVIAMLQALGVYNNIFPSFSSAVIIELLEKKGNYFVKVLYYLGIPAEIVELQIPGCDVMCPFNKFVNLRLAATAPDEEDPNCPRNLPDSPFKF	HYPKEQESDSAELRLISTVFRHGDRTMDPTVGEFYPTDPNNNFNYYPYGKGQLTNEGKRRAYQFGRMLKQRYNNFLGDIYYQPNIHARSTELTRTKMTLQLVLAGLYPPPRIQRWNLNLMWQPVNIQYNANITKDGLLFPYNCPTYQQKLLKVSQTPKAIAEEKQFDDLKEEMTKYTGKNITSLTGLFGLYHTLYTEYYLGLPLPEWTQKVFPYGRLYDASILQYNMLSYNDELTKLNGGVLLHRMIQDMKEVINGTSVDKKINLFSAHDLNVIAMLQALGVYNNIFPSFSSAVIIELLEKKGNYFVKVLYYLGIPAEIVELQIPGCDVMCPFNKFVNLRLAATAPDEEDPNCPRNLPDSPFKF
Oobi508AHe	APH	APH_10		Ooceraea biroi	Ants				MANLQCYLGIVLLFYSGLFTTPGVCREVIVTRNSIYPKLRLVSAVFRHGDRTLEKQIEYYPDDPHKHYDTYPVGDGQLTNAGKDRAYKFGQVLKEMYKSFLGDVYYQPNIYAQSSAVVRCKMTLQLVLAALYPPNDVQKWNPHLSWQPADFKYTPADKDDILFSVLCPAYIEAVNNLSDDPTVKMKVNEYSDLMKEMSQRTGKNMTTISNLFILYHTLITQVSLNLDLPDWAYDALRDGKLLKAALLQYDLFNYNDQLIQYGGLLYNIINDMNNKIHGTLKDRRINLFSAHDIHVAAMLKALKIFDNNIPQFTSSVIIELRENDGDYFVRVLHYLGIPSKVIEVIIPGCETLCSYDKFVTLISTSIRTDNDPTCLLTRSLPKELEEILS	REVIVTRNSIYPKLRLVSAVFRHGDRTLEKQIEYYPDDPHKHYDTYPVGDGQLTNAGKDRAYKFGQVLKEMYKSFLGDVYYQPNIYAQSSAVVRCKMTLQLVLAALYPPNDVQKWNPHLSWQPADFKYTPADKDDILFSVLCPAYIEAVNNLSDDPTVKMKVNEYSDLMKEMSQRTGKNMTTISNLFILYHTLITQVSLNLDLPDWAYDALRDGKLLKAALLQYDLFNYNDQLIQYGGLLYNIINDMNNKIHGTLKDRRINLFSAHDIHVAAMLKALKIFDNNIPQFTSSVIIELRENDGDYFVRVLHYLGIPSKVIEVIIPGCETLCSYDKFVTLISTSIRTDNDPTCLLTRSLPKELEEILS
Soin537AH	APH	APH_10		Solenopsis invicta	Ants				MAKFQRLINITLIFYSCLTTSWTAKVIPSESKVIHAEDDSELLLVSTVFRHGDRTIDRSSRESYPNDPYNSHNFYPVGDGQLTNDGKQRSYELGLLLRNKYNSFLGDVYYPPYVYARCTEVIRTKMTLQLVLAALYPPIDKQKWNEKLSWQPIDLIYTPIINDDLLFPIVCSTYREIYRDYLKNPKVKEKIEEFKDLMAITSKHTGKSITNLTDLALLYNTLYAESNMNLTLPNWTHDIFPKGALSNAVHLFLELLSYDQLNNLNGGVLLNRVIDDMNKVINKSLPDRKINLFSAHDINVAGLLHALNISKYHIPEYTSSVIIELRKKDEEYFVKVLHYLGIPPTILQVQIPGCEILCPYNKFVKLTESITVFKQPCHPTKPKRETSLSTI	AKVIPSESKVIHAEDDSELLLVSTVFRHGDRTIDRSSRESYPNDPYNSHNFYPVGDGQLTNDGKQRSYELGLLLRNKYNSFLGDVYYPPYVYARCTEVIRTKMTLQLVLAALYPPIDKQKWNEKLSWQPIDLIYTPIINDDLLFPIVCSTYREIYRDYLKNPKVKEKIEEFKDLMAITSKHTGKSITNLTDLALLYNTLYAESNMNLTLPNWTHDIFPKGALSNAVHLFLELLSYDQLNNLNGGVLLNRVIDDMNKVINKSLPDRKINLFSAHDINVAGLLHALNISKYHIPEYTSSVIIELRKKDEEYFVKVLHYLGIPPTILQVQIPGCEILCPYNKFVKLTESITVFKQPCHPTKPKRETSLSTI
Soin538AHb	APH	APH_10		Solenopsis invicta	Ants				MVSFRILDNYLSVGLVISLNAILLAGAQPELKLVNVVFRHGDRTPDNNGYEMYPKDPYLKYSFFPEGLGQLTNRGKMREYELGKVLRSRYQNFLGDLYLPQLVMASSSDYDRTKMSLQLVLASLFPPINVRQQWNHALNWQPIPTTYLPRVDDNFFLPDECPQFLNEYDRVLNLPETKKRMSQFKDMMSKLTKLTGKKIEKPLDMYYLYHTFVAESFMNLTLPEWAYNYFPNGTLFDGIVAAYNIANYTPLLRRLYAGPVIRVILENMLAIRNADPSKTKIHLYSGHETNIATLLHAFKVYKPHVPEYSSAVILELLQQNNQYYVKLLHYRGIPSIIDELTIPGCETLCPFDKFSTLTRNLIPSDEELICDKRQTPDYANTKYPATLENMTYDLIKLIN…	QPELKLVNVVFRHGDRTPDNNGYEMYPKDPYLKYSFFPEGLGQLTNRGKMREYELGKVLRSRYQNFLGDLYLPQLVMASSSDYDRTKMSLQLVLASLFPPINVRQQWNHALNWQPIPTTYLPRVDDNFFLPDECPQFLNEYDRVLNLPETKKRMSQFKDMMSKLTKLTGKKIEKPLDMYYLYHTFVAESFMNLTLPEWAYNYFPNGTLFDGIVAAYNIANYTPLLRRLYAGPVIRVILENMLAIRNADPSKTKIHLYSGHETNIATLLHAFKVYKPHVPEYSSAVILELLQQNNQYYVKLLHYRGIPSIIDELTIPGCETLCPFDKFSTLTRNLIPSDEELICDKRQTPDYANTKYPATLENMTYDLIKLINLIDR
Soin538AHc	APH	APH_10		Solenopsis invicta	Ants				MVSCHIFVTYLSIAIISLNAILITASPSELKLINVVFRHGDRTPDNNGREMFPNDPYINYSFYPTGLGQLTAEGKKHEYRLGKFLRTRYNDFLGSLYTPNLVVARSSDFERTKMSLQLVLASLFPPKYLQRWNPALNWQPIPMSYTPRIDDNIILADECPQFLAEYDRILSSPEGQAKIGQFKELMGNLTKLTGKEIKTVEDLYFLYQTFIAESSLGLPLPEWAYDYFPYGQLFDGIVASYKLNNFTPLIRRLNAGPMIRTMTDNMIAAQNPTVAPKTKIYLYSAHETNIAGMLHALGVYKPHVPEYSSAVIMELQQIEQEYYVKLVYYQGIPPIIKDLTIPGCDTLCPFDQFLDLMEDLIPSDEEMICDKRQTPSFAGTEYPIGLQNLLENLIKRSAI…	SPSELKLINVVFRHGDRTPDNNGREMFPNDPYINYSFYPTGLGQLTAEGKKHEYRLGKFLRTRYNDFLGSLYTPNLVVARSSDFERTKMSLQLVLASLFPPKYLQRWNPALNWQPIPMSYTPRIDDNIILADECPQFLAEYDRILSSPEGQAKIGQFKELMGNLTKLTGKEIKTVEDLYFLYQTFIAESSLGLPLPEWAYDYFPYGQLFDGIVASYKLNNFTPLIRRLNAGPMIRTMTDNMIAAQNPTVAPKTKIYLYSAHETNIAGMLHALGVYKPHVPEYSSAVIMELQQIEQEYYVKLVYYQGIPPIIKDLTIPGCDTLCPFDQFLDLMEDLIPSDEEMICDKRQTPSFAGTEYPIGLQNLLENLIKRSAIEESATR
TecaR21cU	APH	APH_10		Tetragonula carbonaria	Bees_Apinae				MTNMISFNSAKSFSSMYTMFALIAIIGVTAIQAEIKLVNVIFRHGDRTPDAIDDEKYPNDPYLNYSYYPMGRGQLTNSGKMREYTLGRFLRERYGDFLGELYIPEAISALSSDYDRTKMSLQLVLAGLYPPNDTMQRWNQNLNWQPIPARYLRRYEDNLFLPEDCLLFSVEYNRVLQSPEGKQQLENYSGFMKQLTEWTGKNISTAWDLYYLYHTLMAESSYGFVLPNWTHGIFPYGELWNATVFSYEIANSTPLLKRLYGGPFIRIATRHMLNHISGVKDDQGQKMNLFSGHESNVAAILFALGVYYPHVPEYSSSVILELHHIDNSWYVKVVYYLGIPSKGNELQLPNCDTLCPLDQFLQLIEDVTPSNEEMICDKGLSDAFVDKKTIEELDLLKYN…	EIKLVNVIFRHGDRTPDAIDDEKYPNDPYLNYSYYPMGRGQLTNSGKMREYTLGRFLRERYGDFLGELYIPEAISALSSDYDRTKMSLQLVLAGLYPPNDTMQRWNQNLNWQPIPARYLRRYEDNLFLPEDCLLFSVEYNRVLQSPEGKQQLENYSGFMKQLTEWTGKNISTAWDLYYLYHTLMAESSYGFVLPNWTHGIFPYGELWNATVFSYEIANSTPLLKRLYGGPFIRIATRHMLNHISGVKDDQGQKMNLFSGHESNVAAILFALGVYYPHVPEYSSSVILELHHIDNSWYVKVVYYLGIPSKGNELQLPNCDTLCPLDQFLQLIEDVTPSNEEMICDKGLSDAFVDKKTIEELDLLKYNLIKTAGVIESK
Waau691AH	APH	APH_10		Wasmannia auropunctata	Ants				MANFQRLVSIALILYSCLITTLRTSEVSVIKPTKQKAETLRLVNAVFRHGDRIIDRSIQESYPHDPYKSQNFYPDGDGQLTKDGKKRAYELGLALRDRYSNFLGNVYYPPDVYARSTWITRSKMTLQLVLAGLYPPIVDVQKWNSKLLWQPTDMIYFPPNCDQLMFPIACSEYRDTLQELLQSSEVKKKTEEYNDLMKILSNHTGHNITDLLGLTRLHATLYIETFMGLRLPEWTHNVYPGGKLLNASLAFFKILNHERLNNLNGGILLTRIIDDMNEVINGSTKQKINLFSGHDINVAALLYTLNLDIIKHQMPEYTSTVLVELHEKNKKYFVKVLYYLGIPSKTLELSIPGCEVLCPYDKFIKLTKKSTQLRSSKTLKNPCDPMASEKKATDPPLTP…	SEVSVIKPTKQKAETLRLVNAVFRHGDRIIDRSIQESYPHDPYKSQNFYPDGDGQLTKDGKKRAYELGLALRDRYSNFLGNVYYPPDVYARSTWITRSKMTLQLVLAGLYPPIVDVQKWNSKLLWQPTDMIYFPPNCDQLMFPIACSEYRDTLQELLQSSEVKKKTEEYNDLMKILSNHTGHNITDLLGLTRLHATLYIETFMGLRLPEWTHNVYPGGKLLNASLAFFKILNHERLNNLNGGILLTRIIDDMNEVINGSTKQKINLFSGHDINVAALLYTLNLDIIKHQMPEYTSTVLVELHEKNKKYFVKVLYYLGIPSKTLELSIPGCEVLCPYDKFIKLTKKSTQLRSSKTLKNPCDPMASEKKATDPPLTPFNT
Xyvi175AHb	APH	APH_10		Xylocopa violacea	Bees_Xylocopinae				MVPFNDRKRSSIYIIVALAAIIGVTAVQAELKLVNIFRHGDRTPDDTDDEKYPKDPYLNDDFFPWGRGQLTNTGKMREYALGQFLRNKYGEFLGDLYRPQFVSALSSDYDRTKMSLQLVLAGLFPPNKLLQWNKNLMWQPIPASYLRRYEDNVFLPENCLLYSVEYQRVLQTPEGKRELSKYSNLMKQLTKWTGKNITTPWDLYYVYHTLMAEQSLGLTLPGWAKNIFPYGELWNATVFSYNIASSTPLLRKLYGGPYLRIVTRNMLNVVTGTQKREEKIHLFSGHESNIAAVLHALGAYYPHVPEYSSALIMEFHYIKNVYYVKILNYLGIPAQAREIQMPNCGVYCPLDRYLQLIEQVIPSNEDLICNKGLVKEFADKKTVEELELLKYNLIRTART…	ELKLVNIFRHGDRTPDDTDDEKYPKDPYLNDDFFPWGRGQLTNTGKMREYALGQFLRNKYGEFLGDLYRPQFVSALSSDYDRTKMSLQLVLAGLFPPNKLLQWNKNLMWQPIPASYLRRYEDNVFLPENCLLYSVEYQRVLQTPEGKRELSKYSNLMKQLTKWTGKNITTPWDLYYVYHTLMAEQSLGLTLPGWAKNIFPYGELWNATVFSYNIASSTPLLRKLYGGPYLRIVTRNMLNVVTGTQKREEKIHLFSGHESNIAAVLHALGAYYPHVPEYSSALIMEFHYIKNVYYVKILNYLGIPAQAREIQMPNCGVYCPLDRYLQLIEQVIPSNEDLICNKGLVKEFADKKTVEELELLKYNLIRTARTVKF
Xyvi175AHd	APH	APH_10		Xylocopa violacea	Bees_Xylocopinae				MILVGDRKCSTSIYVIASLLVAIGVVAVEAELKLVNVLFRHGDRTPDDNDEEKYPNDPYLNNDFYPFGRGQLTNQGKMREYTLGRFLRKNYERFLGEMYTHETITAISSDYDRTKMSLQLVLAGLFPPHYLQKWNHNLMWQPIPANYLRRYEDNIFLPENCLLYAVEYERVLQSPEGKKELAKYSDLMERLTKWTGKNITTPWDLYYLYHTLMAEQSMGFTLPSWSENIFPYGELWNATVFSYNIASSTPLLKRLYGGPFLRIVTRNMLDVTTGVQKRKEKMHLFSGHESNVAAILHALDAFYPHVPEYSSAIIVELHYIRNAYYVKILNYLGIPSQAKEIRIPGCGVYCLLDKYLELIEQVIPSNEDLICNKGLANEYTDKRSIQELELLKLNLLKTG…	ELKLVNVLFRHGDRTPDDNDEEKYPNDPYLNNDFYPFGRGQLTNQGKMREYTLGRFLRKNYERFLGEMYTHETITAISSDYDRTKMSLQLVLAGLFPPHYLQKWNHNLMWQPIPANYLRRYEDNIFLPENCLLYAVEYERVLQSPEGKKELAKYSDLMERLTKWTGKNITTPWDLYYLYHTLMAEQSMGFTLPSWSENIFPYGELWNATVFSYNIASSTPLLKRLYGGPFLRIVTRNMLDVTTGVQKRKEKMHLFSGHESNVAAILHALDAFYPHVPEYSSAIIVELHYIRNAYYVKILNYLGIPSQAKEIRIPGCGVYCLLDKYLELIEQVIPSNEDLICNKGLANEYTDKRSIQELELLKLNLLKTGRSM
AVZ66237	APH	APH_10		Sclerodermus guani	Bethylidae	NCBI	A0A2R4SV17	AVZ66237	MMAYPRDCINYLIIILMINIITVACQPQIPASRTSNIKLLSAIFRHGDRTPDNNGHEMYPKDPNLNNNFYPLGLGQLTHKGKNREYELGLHLREQYNEFLGDIYESKALIARSTDYDRTKMSLQLVLAGLYPPQGDLIWNKNLLWQPIPTHYLPSYADVLMIPEECPKYLEKFNNILNSTEVQEIMSDFSELMTNLTRITGKNITKSQDMYYLYHTLDAEKSLGATILDELKAYHPNGPLLEGVLLHYELINFNDDLIKLNGGVLLRKITENMKAVKENTMAEGRKLFLFSGHETNVAAILNALDVYELHVPQYSSCVVIELHEVDNSYYVKVNYFRGIPAEFKTLTIPGCEELCPFDRFIELTAPVTPTDDDLKCDKFQTALYRDKQDKILNKNFQFT…	QPQIPASRTSNIKLLSAIFRHGDRTPDNNGHEMYPKDPNLNNNFYPLGLGQLTHKGKNREYELGLHLREQYNEFLGDIYESKALIARSTDYDRTKMSLQLVLAGLYPPQGDLIWNKNLLWQPIPTHYLPSYADVLMIPEECPKYLEKFNNILNSTEVQEIMSDFSELMTNLTRITGKNITKSQDMYYLYHTLDAEKSLGATILDELKAYHPNGPLLEGVLLHYELINFNDDLIKLNGGVLLRKITENMKAVKENTMAEGRKLFLFSGHETNVAAILNALDVYELHVPQYSSCVVIELHEVDNSYYVKVNYFRGIPAEFKTLTIPGCEELCPFDRFIELTAPVTPTDDDLKCDKFQTALYRDKQDKILNKNFQFTLVKQFI
EFN60591	APH	APH_10		Camponotus floridanus	Ants	NCBI	E2B167	EFN60591	MISCRVFINYLSVASVIILNALLITAVQPELKLVNVVFRHGDRTPDNNGREMFPKDPYINYSFYPTGLGQLTIEGKRREHRLGQILRFRYNDFLGSLYKPKLVVARSSDFERTKMSLQLVLAGLFPPISVQRWNSHLNWQPIPTSYMQRVDDNLILTDECPQYLNEYNRVLILPEVQAKIYQFNDLMSNLTKLTGKKMQTLFDLYFLYHTFVAESSLGLPLAEWAYDYFPYGPLFDAIVAQYDISPLIRAMTDNMIAAQNMNSDTKIYLYSGHETNIASLLQAFGVYEPHVPEYSSAIIMELQEINQEFYVKLLYYQGIPPTIKELQIPGCDVLCPFDKYLDLIEDLIPSDDEMICDKRQTPDFANIEYPAGLQKVMYDLIKSSGINRNV	VQPELKLVNVVFRHGDRTPDNNGREMFPKDPYINYSFYPTGLGQLTIEGKRREHRLGQILRFRYNDFLGSLYKPKLVVARSSDFERTKMSLQLVLAGLFPPISVQRWNSHLNWQPIPTSYMQRVDDNLILTDECPQYLNEYNRVLILPEVQAKIYQFNDLMSNLTKLTGKKMQTLFDLYFLYHTFVAESSLGLPLAEWAYDYFPYGPLFDAIVAQYDISPLIRAMTDNMIAAQNMNSDTKIYLYSGHETNIASLLQAFGVYEPHVPEYSSAIIMELQEINQEFYVKLLYYQGIPPTIKELQIPGCDVLCPFDKYLDLIEDLIPSDDEMICDKRQTPDFANIEYPAGLQKVMYDLIKSSGINRNV
EZA53020	APH	APH_10		Ooceraea biroi	Ants	NCBI	A0A026WAD8	EZA53020	MVSPGIFANTLSILLIICLNAIVIANCAKPDLKLVNVVFRHGDRTPNSDREMFPNDPHLNYSFYPTGLGQLTLNGKKREYKLGQVLRKRYNTFLGSLYRPRIVVARSSDFDRTKMSLQLVLAALFPPKGIQQWDRLLNWQPIPTSYIPRVDDNLFLTDECPQYLNEYNRVLNLPQIKAKINGFSDFMSDLTRLTGKKIETTLDMFLLYHTFVAESSLGLSLPKWAYDYFPHGRLLDGVVAEYDITNFTPLLRRLYAGPMIRSMTDNMIAAQNLNAPDAKIYLYSGHETNIASLLHAFNVYVQEPHVPEYSSAIILELYQIDEEHYVKLLYYRGIPPIIKELRIPGCEVFCPFEKYLDLIEKLIPSDNEMVCDKRQTPDFVGVEYPAGLQKTMYNLIKMS…	AKPDLKLVNVVFRHGDRTPNSDREMFPNDPHLNYSFYPTGLGQLTLNGKKREYKLGQVLRKRYNTFLGSLYRPRIVVARSSDFDRTKMSLQLVLAALFPPKGIQQWDRLLNWQPIPTSYIPRVDDNLFLTDECPQYLNEYNRVLNLPQIKAKINGFSDFMSDLTRLTGKKIETTLDMFLLYHTFVAESSLGLSLPKWAYDYFPHGRLLDGVVAEYDITNFTPLLRRLYAGPMIRSMTDNMIAAQNLNAPDAKIYLYSGHETNIASLLHAFNVYVQEPHVPEYSSAIILELYQIDEEHYVKLLYYRGIPPIIKELRIPGCEVFCPFEKYLDLIEKLIPSDNEMVCDKRQTPDFVGVEYPAGLQKTMYNLIKMSTSNKDRLQLL
KAF3423609	APH	APH_10		Frieseomelitta varia	Bees_Apinae	NCBI	A0A833RGU8	KAF3423609	MHLEDSCRQPRYTDLKSTQIYIDSRLNTASMTSFMLSPRSFSLILALAAIIGVTAVRAELKLVNVIFRHGDRTPDASDDEKYPNDPYLNYSYYPMGRGQLTNTGKMREYTLGLFLRERYEDFLGELYIPDEVSVLSSDYDRTKMSLQLVLAGLYPPNDTVERWNQNLNWQPIPARYLRRYEDNFFLPENCLLFLVEYNRVLQSPEGKQQLEHYSGFMKQLTEWTGKNISTPWDLYYLYHTLMAESSYGFVLPNWTNGIFPYGELWNATIFSYHIANSTPLLRRLYGGPFLRLVTRHMLNHISGIKDEGEKINLFSGHESNVAAVLYALGVYYPHVPEYSSSVILELHYIGNSYYVKVVYYLGIPSKGNELQLPNCDVLCPIDKFLQLIEDVTPSNEEMI…	ELKLVNVIFRHGDRTPDASDDEKYPNDPYLNYSYYPMGRGQLTNTGKMREYTLGLFLRERYEDFLGELYIPDEVSVLSSDYDRTKMSLQLVLAGLYPPNDTVERWNQNLNWQPIPARYLRRYEDNFFLPENCLLFLVEYNRVLQSPEGKQQLEHYSGFMKQLTEWTGKNISTPWDLYYLYHTLMAESSYGFVLPNWTNGIFPYGELWNATIFSYHIANSTPLLRRLYGGPFLRLVTRHMLNHISGIKDEGEKINLFSGHESNVAAVLYALGVYYPHVPEYSSSVILELHYIGNSYYVKVVYYLGIPSKGNELQLPNCDVLCPIDKFLQLIEDVTPSNEEMICDKGLSSAFVDKMTIEELDLLKYNLIKTAGVIE
KMQ85603	APH	APH_10		Lasius niger	Ants	NCBI	A0A0J7K585	KMQ85603		MMSFCILENYLSIALVIGLNAILIACIQPELKLVNVQGKKREYELGETLRNRYKDFLGDLYLPKLVVAHSSDYDRTKMSLQLVLAALFPPTDIRQRWNGDLNWQPIPATFVPRVDDNFFLSDECPQFLDEYNRILNLPEIKKEVSQLKDITSKLSELTGKKIETALDLYYLYQTFVSESYLNPTLPKWAYDYFRLLDGPLFDGSVLIYNIISFTPLIRRLFTGPIIRAILDNMIAAKNPNPPDTKIYLYSGHDGNIASLLQVFGLYEPHAPKYSSAIIMELQELNQEYYVKLLYYQGIPRIVKELQIPGCDVLCPFDKYLDLIEDLIPSDDEMICDKRQTPAFADTKYPADLQRIMYNLIKTSAIDRNA
KOX80575	APH	APH_10		Melipona quadrifasciata	Bees_Apinae	NCBI	A0A0M9AAI3	KOX80575	MTNMISFNSPRSFSSMYTILALVAIIGVTAVRAELRLVNVIFRHGDRTPDATDDEKYPNDPYLNYSYYPLGRGQLTNSGKMREYTLGRFLRERYGDFLGELYIPEDVSALSSDYDRTKMSLQLVLAGLFPPNDTTERWNQNLNWQPIPARYLRRYEDNFFLPEDCLLFLVEYNRVLQSPEGKQQLENYSGFMKQLTEWTGKNISTPWDLYYLYHTLMAEYSYGFVLPDWTHGIFPYGELWNATVFSYEVANSTPLLRRLYGGPFLRLITRHMLNHISGIKDQGEKINLFSGHESNVAAVLCALGVYYPHVPEYSSSVIVELHYIGNSYYVKVVYYLGIPSEGNELQLPNCDMLCPIDKFLQLIEDVTPSNEEMICDKSLSSAFADWNTIEELDLLKYNL…	ELRLVNVIFRHGDRTPDATDDEKYPNDPYLNYSYYPLGRGQLTNSGKMREYTLGRFLRERYGDFLGELYIPEDVSALSSDYDRTKMSLQLVLAGLFPPNDTTERWNQNLNWQPIPARYLRRYEDNFFLPEDCLLFLVEYNRVLQSPEGKQQLENYSGFMKQLTEWTGKNISTPWDLYYLYHTLMAEYSYGFVLPDWTHGIFPYGELWNATVFSYEVANSTPLLRRLYGGPFLRLITRHMLNHISGIKDQGEKINLFSGHESNVAAVLCALGVYYPHVPEYSSSVIVELHYIGNSYYVKVVYYLGIPSEGNELQLPNCDMLCPIDKFLQLIEDVTPSNEEMICDKSLSSAFADWNTIEELDLLKYNLIKTAGIIESE
KYN43496	APH	APH_10		Trachymyrmex septentrionalis	Ants	NCBI	A0A195FSS6	KYN43496	MISYHNFNTYLLIATISLNAILIAAVPSELKLVNVVFRHGDRTPDNSGREMFPNDPYVNDSFYPIGLGQLTTEGKKHEYRLGKFLRSRYNGFLDSLYVPKLVVARSSDFERTKMSLQLVLASLFPPTNVQRWNRFLNWQPIPTSFIPRIDDNIILSDECPQFLKEYNRILNSPEGQAKIDQFKDMMDDLTKLTGKNIQTLEDLYFLYHTFVAESSLGLPLPEWAYDYFPYGPLFDGTVAEYDITNFTPLIRRLYAGPMIRVMTDSMIAAQNPNAAPKTKIYLYSGHETNIASMLHAFGVYKPHVPEYSSAVILELQQIQQEYYVKLVYYRGIPPTIDDLTIPGCDTLCPFDKYLDLIDDLIPSDEEMICDKRQAPNYTGTEYPAGLQNIHIFKNLI	VPSELKLVNVVFRHGDRTPDNSGREMFPNDPYVNDSFYPIGLGQLTTEGKKHEYRLGKFLRSRYNGFLDSLYVPKLVVARSSDFERTKMSLQLVLASLFPPTNVQRWNRFLNWQPIPTSFIPRIDDNIILSDECPQFLKEYNRILNSPEGQAKIDQFKDMMDDLTKLTGKNIQTLEDLYFLYHTFVAESSLGLPLPEWAYDYFPYGPLFDGTVAEYDITNFTPLIRRLYAGPMIRVMTDSMIAAQNPNAAPKTKIYLYSGHETNIASMLHAFGVYKPHVPEYSSAVILELQQIQQEYYVKLVYYRGIPPTIDDLTIPGCDTLCPFDKYLDLIDDLIPSDEEMICDKRQAPNYTGTEYPAGLQNIHIFKNLI
PBC28124	APH	APH_10		Apis cerana cerana	Bees_Apinae	NCBI	A0A2A3E9H3	PBC28124	MSVIAILAMVVGVQAELKQINVIFRHGDRIPDEKNEMYPKDPYLYYDFYPLERGELTNSGKMREYQLGQFLRERYGDFLGDIYTEESVSALSSFYDRTKMSLQLVLAALYPPNKLQQWNEDLNWQPIATKYLRRYEDNIFLPEDCLLFTIEFDRVLESPRGKYEFSKYDKLKKKLEEWTGKNITTPWDYYYIYHTLVAEQSYGLTLPSWTNNIFPRGELFDATVFTYNITNSTPLLKKLYGGPLLRIFTKHMLDVVSGTQKKKRKIYLFSGHESNIAAVLHALQLYYPHVPEYSSSIIMELHNIEGTHYVKIVYYLGIPSEARELQLPGCEVLCPLYKYLQLIENVIPSNEELICDKRFADESANNLSIEELDFVKLNLIRIAGTENK	ELKQINVIFRHGDRIPDEKNEMYPKDPYLYYDFYPLERGELTNSGKMREYQLGQFLRERYGDFLGDIYTEESVSALSSFYDRTKMSLQLVLAALYPPNKLQQWNEDLNWQPIATKYLRRYEDNIFLPEDCLLFTIEFDRVLESPRGKYEFSKYDKLKKKLEEWTGKNITTPWDYYYIYHTLVAEQSYGLTLPSWTNNIFPRGELFDATVFTYNITNSTPLLKKLYGGPLLRIFTKHMLDVVSGTQKKKRKIYLFSGHESNIAAVLHALQLYYPHVPEYSSSIIMELHNIEGTHYVKIVYYLGIPSEARELQLPGCEVLCPLYKYLQLIENVIPSNEELICDKRFADESANNLSIEELDFVKLNLIRIAGTENK
Apce453PR	APH	APH_2		Apis cerana	Bees_Apinae				MTFLISNSKTKNHIIKNMNKNLFVIVLTFFIMNLSNAQDMDLGTIVFANVLYRHGDRTPIRPYPNDPYNDESIWPVPYGQLTNIGKDQHLLLGRWIRKRYSYLLNELYSPYDIYIQSTDVDRTLMSAESHLAGLYPPVGKEIWSNIKWIPIPVHTIPTDKDHILAARKYCPKYDYELDKVLNSPEIKKINKENKKLYAYLTEKTGNKISSLRSAEQLYDTLFIENLYNKTLPEWTKSVFPDKLKSIAEKSFTTSAYNKILQRLKSGSLLGEMIDHMEKKSKNALVPDRKIWMYSAHDDTLANMLMTLNLFEPHCPPYTATILIELRINLKNQYFVTIYYKNTSEEPKLLTLPGCITLCPLNQFITLTKDVIPINWEKECTMDWEQFEYNMNTPAVIVIL…	QDMDLGTIVFANVLYRHGDRTPIRPYPNDPYNDESIWPVPYGQLTNIGKDQHLLLGRWIRKRYSYLLNELYSPYDIYIQSTDVDRTLMSAESHLAGLYPPVGKEIWSNIKWIPIPVHTIPTDKDHILAARKYCPKYDYELDKVLNSPEIKKINKENKKLYAYLTEKTGNKISSLRSAEQLYDTLFIENLYNKTLPEWTKSVFPDKLKSIAEKSFTTSAYNKILQRLKSGSLLGEMIDHMEKKSKNALVPDRKIWMYSAHDDTLANMLMTLNLFEPHCPPYTATILIELRINLKNQYFVTIYYKNTSEEPKLLTLPGCITLCPLNQFITLTKDVIPINWEKECTMDWEQFEYNMNTPAVIVILTSSILMLLLLVLFIMGFIYWHYKREHNQYYLRLTTDPI
Apdo547PR	APH	APH_2		Apis dorsata	Bees_Apinae				MTFLISGSKAKNHIIKNMNKNLLVIVLTFFIMNLSNAQDIDLGIIVFANVLYRHGDRTPIRSYPNDPYNNESIWPVPYGQLTNIGKDQHLLLGRWIRKRYSYLLNELYSPYDIYIQSTDVDRTLMSAESQLAGLYPPVGKQIWSNIKWMPIPVHTIPEDKDHILAAKKYCPKYDYELDKVLNSPEIRKMNKENKKLYAYLTEKTGNKISSLRSAEQLYDTLFIENLYNKTLPEWTKSVFPDKLKSIAEKSFTTSAYNKILQRLKSGSLLGEMIDHMEKKSKNALVPDRKIWMYSAHDDTLANMLMTLNLFEPHCPPYTATILIELRINLKNQYFVTIYYKNTSEEPKLLTLPGCITLCPLNQFITLTKDVIPINWDKECTMDWEQFEYNINTPAVIVIL…	QDIDLGIIVFANVLYRHGDRTPIRSYPNDPYNNESIWPVPYGQLTNIGKDQHLLLGRWIRKRYSYLLNELYSPYDIYIQSTDVDRTLMSAESQLAGLYPPVGKQIWSNIKWMPIPVHTIPEDKDHILAAKKYCPKYDYELDKVLNSPEIRKMNKENKKLYAYLTEKTGNKISSLRSAEQLYDTLFIENLYNKTLPEWTKSVFPDKLKSIAEKSFTTSAYNKILQRLKSGSLLGEMIDHMEKKSKNALVPDRKIWMYSAHDDTLANMLMTLNLFEPHCPPYTATILIELRINLKNQYFVTIYYKNTSEEPKLLTLPGCITLCPLNQFITLTKDVIPINWDKECTMDWEQFEYNINTPAVIVILTSSILMLLLLVLFIMGFIYWHYKREHNQYYLRLTTDPI
Apfl640PR	APH	APH_2		Apis florea	Bees_Apinae				MNKNLLVIVLTFFIMNLSNAQDIDLGTIVFANILYRHGDRTPIRPYPNDPYNNESIWPVPYGQLTNIGKDQHLLLGRWIRKRYSYLLNELYSPYDIYIQSTDVDRTLMSAESQLAGLYPPVGKQIWSNIKWMPIPVHTIPEDKDYILAAKKYCPKYDYELDKVLNSPEMRKINKENKKLYAYLTEKTGNKISSLRSAEQLYDTLFIENLYNKTLPEWTKSVFPDKLKSIAEKSFTTSAYNKILQRLKSGSLLGEMIDHMEKKQKNALVPDRKIWMYSAHDETLANMLMTLNVFEPHCPPYTATILIELRINLKNQYFVTIYYKNTSEEPKLLTLPGCITLCPLNQFITLTKDVIPINWEKECTMDWEQLEYNMNTPAVIVILTSSILMLLLLVLFIMGF…	QDIDLGTIVFANILYRHGDRTPIRPYPNDPYNNESIWPVPYGQLTNIGKDQHLLLGRWIRKRYSYLLNELYSPYDIYIQSTDVDRTLMSAESQLAGLYPPVGKQIWSNIKWMPIPVHTIPEDKDYILAAKKYCPKYDYELDKVLNSPEMRKINKENKKLYAYLTEKTGNKISSLRSAEQLYDTLFIENLYNKTLPEWTKSVFPDKLKSIAEKSFTTSAYNKILQRLKSGSLLGEMIDHMEKKQKNALVPDRKIWMYSAHDETLANMLMTLNVFEPHCPPYTATILIELRINLKNQYFVTIYYKNTSEEPKLLTLPGCITLCPLNQFITLTKDVIPINWEKECTMDWEQLEYNMNTPAVIVILTSSILMLLLLVLFIMGFIYWHYKREHNQYYLRLTTDPI
Apme651PRa	APH	APH_2		Apis mellifera	Bees_Apinae				MTFLISSSKAKNHIIENMNKNLLVIVLTFFIMNLSNAQDIDLGTIVFANILYRHGDRTPIRPYPNDPYNDESIWPVPYGQLTNIGKDQHLLLGRWIRKRYTYLLSELYSPYDIYIQSTDVDRTLMSAESHLAGLYPPVGKEIWSNIKWIPIPIHTIPEDKDHILAAKKYCPKYDYELDKVLNSPEIKKINKENKKLYAYLTEKTGNKISSLRSAEQLYDTLFIENLYNKTLPEWTKSVFPDKLKSIAEKSFTTSAYNKILQRLKSGSLLGEMIDHMEKKSKNALVPDRKIWMYSAHDDTLANMLMTLNLFEPHCPPYTATILIELRINLKNQYFVTIYYKNTSEEPKLLTLPGCITLCPLNQFITLTKDVIPINWEKECTMDWEQLEYNMNTPAVIVIL…	QDIDLGTIVFANILYRHGDRTPIRPYPNDPYNDESIWPVPYGQLTNIGKDQHLLLGRWIRKRYTYLLSELYSPYDIYIQSTDVDRTLMSAESHLAGLYPPVGKEIWSNIKWIPIPIHTIPEDKDHILAAKKYCPKYDYELDKVLNSPEIKKINKENKKLYAYLTEKTGNKISSLRSAEQLYDTLFIENLYNKTLPEWTKSVFPDKLKSIAEKSFTTSAYNKILQRLKSGSLLGEMIDHMEKKSKNALVPDRKIWMYSAHDDTLANMLMTLNLFEPHCPPYTATILIELRINLKNQYFVTIYYKNTSEEPKLLTLPGCITLCPLNQFITLTKDVIPINWEKECTMDWEQLEYNMNTPAVIVILTSSILMLLLLVLFIMGFIYWHYKREHNQYYLRLTTDPI
Atro346aP	APH	APH_2		Athalia rosae	Sawflies				MMSQKSFVIIICALGISLAEHIDLGSVIFANILFRHGDRTPVDPYSTDPYANESLWPVPFGDLTNLGKEEHLLLGRSFRERYSHLLPQTYSRYDIYVRSTDVDRTLMSAEANLAGLYPPYGNQVWDKVKWLPIPVHTVPELEDNILAGKKECPRYNLELKKVVNSPEMREINERNKDLYEYVTKNSGNLITSILDIERVYDTLFIEELFNFTLPEWTKSVYPEKMKPLAELSFTLEAHTKILQRLRSGLLIGEMVDHIVRKSQNTLTPDRKVWIYSAHDNTISNFLMSLNLFEPHSPPYAATVLVELRVNLLKEHIVTISYKNSSGEPRLLTLPGCTVACPLKQFVKLTKDTIPDNWEEECLLNWKEYEHSINTSSIVAVLTSLVLVLILLVLLIIGFV…	EHIDLGSVIFANILFRHGDRTPVDPYSTDPYANESLWPVPFGDLTNLGKEEHLLLGRSFRERYSHLLPQTYSRYDIYVRSTDVDRTLMSAEANLAGLYPPYGNQVWDKVKWLPIPVHTVPELEDNILAGKKECPRYNLELKKVVNSPEMREINERNKDLYEYVTKNSGNLITSILDIERVYDTLFIEELFNFTLPEWTKSVYPEKMKPLAELSFTLEAHTKILQRLRSGLLIGEMVDHIVRKSQNTLTPDRKVWIYSAHDNTISNFLMSLNLFEPHSPPYAATVLVELRVNLLKEHIVTISYKNSSGEPRLLTLPGCTVACPLKQFVKLTKDTIPDNWEEECLLNWKEYEHSINTSSIVAVLTSLVLVLILLVLLIIGFVYWHHNCDNNRYYLKLNTDAI
Bote775PRb	APH	APH_2		Bombus terrestris	Bees_Apinae				MKRNMFVSIILALFVMDLSHAQNTDFGTIVFANVLYRHGDRTPIRPYPNDPYNNESLWQVPYGQLTNIGKYQHLLLGRWIRKRYSHLLSDLYSPYDIYIQSTDVDRTLMSAESHLAGLYPPVGKQVWSNFKWMPIPVHTIPEDKDNVLAAKKYCSRYDYELEKVLNSPAIQKINKENKRLYVYLTGKTGNKISSLLSVEQLYDTLFIESLYNKTLPEWTKSVYPDKLMPIAVKSFTINAYNKVLQRLKSGTLLGQMIDHMEKKSKNALVPDRKVWMYSAHDETIANMLMTLNVFEPHCPPYTATILIELRVNLKDQYFVTISYKNTSEEPQLLTLPGCMTMCPLNQFIALTKDVIPTDWEKECAMEWEQLGYNMNTTAIIAILTSSILMLVLLILSIIV…	QNTDFGTIVFANVLYRHGDRTPIRPYPNDPYNNESLWQVPYGQLTNIGKYQHLLLGRWIRKRYSHLLSDLYSPYDIYIQSTDVDRTLMSAESHLAGLYPPVGKQVWSNFKWMPIPVHTIPEDKDNVLAAKKYCSRYDYELEKVLNSPAIQKINKENKRLYVYLTGKTGNKISSLLSVEQLYDTLFIESLYNKTLPEWTKSVYPDKLMPIAVKSFTINAYNKVLQRLKSGTLLGQMIDHMEKKSKNALVPDRKVWMYSAHDETIANMLMTLNVFEPHCPPYTATILIELRVNLKDQYFVTISYKNTSEEPQLLTLPGCMTMCPLNQFIALTKDVIPTDWEKECAMEWEQLGYNMNTTAIIAILTSSILMLVLLILSIIVFIYWHYKREHNQYYLRLTTEPI
Bovo925PRb	APH	APH_2		Bombus vosnesenskii	Bees_Apinae				MKRNMSVSIILALFVMDLSHAQNTDFGTIVFANVLYRHGDRTPIRPYPNDPYNNESLWQVPYGQLTNIGKYQHLLLGRWIRKRYSHLLSDLYSPHDIYIQSTDVDRTLMSAESHLAGLYPPVSKQIWSNIKWMPIPVHTIPEDKDNVLAARKYCSRYDYELEKVLNSPEIQKINKENKRLYVYLTGKTGNKISSLLSVKQLYDTLFIESLYNKTLPEWTKSVYPDKLKPIVVKSFTINAYNKILQRLKSGTLLGEMIDHMEKKSKNALVPDRKVWMYSAHDETIANMLMTLNVFEPHCPPYTATILIELRVNLKDQYFVTISYKNTSEEPQLLTLPGCITMCPLNQFIALTKDVIPIDWEKECAIEWEQLGYNMNTTAIIAILTSSILMLVLLILSIVV…	QNTDFGTIVFANVLYRHGDRTPIRPYPNDPYNNESLWQVPYGQLTNIGKYQHLLLGRWIRKRYSHLLSDLYSPHDIYIQSTDVDRTLMSAESHLAGLYPPVSKQIWSNIKWMPIPVHTIPEDKDNVLAARKYCSRYDYELEKVLNSPEIQKINKENKRLYVYLTGKTGNKISSLLSVKQLYDTLFIESLYNKTLPEWTKSVYPDKLKPIVVKSFTINAYNKILQRLKSGTLLGEMIDHMEKKSKNALVPDRKVWMYSAHDETIANMLMTLNVFEPHCPPYTATILIELRVNLKDQYFVTISYKNTSEEPQLLTLPGCITMCPLNQFIALTKDVIPIDWEKECAIEWEQLGYNMNTTAIIAILTSSILMLVLLILSIVVFIYWHYKREHNQYYLRLTTEPI
Cafl239PR	APH	APH_2		Camponotus floridanus	Ants				MMNIRVSFVFASIFAASCSSTDDLDLGTIVFANVLYRHGDRTPVGRYKNDPYNETSWPIPYGQLTNLGKHQHLLLGRWLRKRYSHFLSNNYTPYDIYVQSTDVDRTLMSAEANLAGLYPPVKNQVWDDVKWMPIPVHTIPEKQDYVLKASKFCPRYKYELEKVLTSPEMERINKANAKLYAYLTENTGDKISSLEDVNQLYNILYIQNLYNKTLPQWTKSVFPDKLKPLAMLSFTTEAYNIILQRLKSGSLLGEMIDHMVKKVQNTLKPDRKIWMYSAHDETVANMLMTLNLFELHCPPYTATILIELRTNSKNQYFVTISYKNSTMEPILMTLPGCNTLCPLDEFINLTRNAVPEDWERECLIAWEDISPSDVIAILASSILMLVLLVLLIIAFIYWR…	TDDLDLGTIVFANVLYRHGDRTPVGRYKNDPYNETSWPIPYGQLTNLGKHQHLLLGRWLRKRYSHFLSNNYTPYDIYVQSTDVDRTLMSAEANLAGLYPPVKNQVWDDVKWMPIPVHTIPEKQDYVLKASKFCPRYKYELEKVLTSPEMERINKANAKLYAYLTENTGDKISSLEDVNQLYNILYIQNLYNKTLPQWTKSVFPDKLKPLAMLSFTTEAYNIILQRLKSGSLLGEMIDHMVKKVQNTLKPDRKIWMYSAHDETVANMLMTLNLFELHCPPYTATILIELRTNSKNQYFVTISYKNSTMEPILMTLPGCNTLCPLDEFINLTRNAVPEDWERECLIAWEDISPSDVIAILASSILMLVLLVLLIIAFIYWRHKREPGQYYFRLTYNDYNDAI
Ceca225PRa	APH	APH_2		Ceratina calcarata	Bees_Xylocopinae				MNALEVQIAHCNMSEYLLLITVLAIFITNLSHAQDADQGTIVFANILYRHGDRTPVRSYPNDPYNDESLWPVPYGQLTNLGKHQHLILGRWFRKRYSHLLNDTYSPYDIYIQSTDVDRTLMSAEAQLAGLYPPTGKQVWDKIKWMPIPVHTIPEDKDYVLAGRKYCPKYNYELGKVLNSPTFKKVDKENKQLYEYLTEKSGNKISSLRTVEQLYNTLFIENIYNKTLPEWTKSVFPDVLKPLAAKSFTTNAYNKILQRLKSGSLLGEMIDHMEKKSKNALVPDRKVWMYSAHDETVANMLMTLNVFDPHCPPYTAAILVELRANPKNQYFVTVSYKNSSDEPLLLTLPGCMALCPLDEFITLTKDVIPVDWEKECAMTWGQAVYSMNATAVIAILTSSI…	QDADQGTIVFANILYRHGDRTPVRSYPNDPYNDESLWPVPYGQLTNLGKHQHLILGRWFRKRYSHLLNDTYSPYDIYIQSTDVDRTLMSAEAQLAGLYPPTGKQVWDKIKWMPIPVHTIPEDKDYVLAGRKYCPKYNYELGKVLNSPTFKKVDKENKQLYEYLTEKSGNKISSLRTVEQLYNTLFIENIYNKTLPEWTKSVFPDVLKPLAAKSFTTNAYNKILQRLKSGSLLGEMIDHMEKKSKNALVPDRKVWMYSAHDETVANMLMTLNVFDPHCPPYTAAILVELRANPKNQYFVTVSYKNSSDEPLLLTLPGCMALCPLDEFITLTKDVIPVDWEKECAMTWGQAVYSMNATAVIAILTSSILMLVLLILSIIGFIYWHYKREHNQYYLRLTTDPI
Ceci857aP	APH	APH_2		Cephus cinctus	Sawflies				MDLRLVHLCILTLSCSFAQDIDLGTVIFANVLFRHGDRTPLNPYPTDPYKNESLWPVPFGQLTNLGRHRHLLLGRWLRNRYEHLLPDTYSLYDIYVRSTDVDRTLMSAEANLAGLYPPKDKQIWDNDIKWMPIPIHTIPEKQDNLLAAKKYCPKYDYEIEKLKNSPEIQRINKENEKLYIYLTEHSGKKIDSLESIEYLYDTLSIENIFNLTLPKWTTPVFPYKMQKLASMDFKLPAYNKILQRLKSGLLLGEMINHMVKKQEGALYPDRKLWIYSAHDTTVANLLMTLGVFDEHCPPYTATVLMELRVNTKEQYFVTISYKNSSAEPTLLTIPGCLALCPLHQFVKLTKDTIPEDWEKECVLDWEQHESSINLTTIFGILTSSILMLISLVFMIIGFV…	QDIDLGTVIFANVLFRHGDRTPLNPYPTDPYKNESLWPVPFGQLTNLGRHRHLLLGRWLRNRYEHLLPDTYSLYDIYVRSTDVDRTLMSAEANLAGLYPPKDKQIWDNDIKWMPIPIHTIPEKQDNLLAAKKYCPKYDYEIEKLKNSPEIQRINKENEKLYIYLTEHSGKKIDSLESIEYLYDTLSIENIFNLTLPKWTTPVFPYKMQKLASMDFKLPAYNKILQRLKSGLLLGEMINHMVKKQEGALYPDRKLWIYSAHDTTVANLLMTLGVFDEHCPPYTATVLMELRVNTKEQYFVTISYKNSSAEPTLLTIPGCLALCPLHQFVKLTKDTIPEDWEKECVLDWEQHESSINLTTIFGILTSSILMLISLVFMIIGFVYWHYKREHNQYYRRLTTD…
Cogi020aU	APH	APH_2		Colletes gigas	Bees_Colletidae				MKTNLLIIVLAFSIISLFRAEDTDLGHGDRTPSTSYINDPYNNQSIWPVPYGQLTNLGKHQHLLLGHWLRKRYSRLLLDLYSPFDIYVQSTDVDRTLMSAEAHLAGLYPPNGNQVWDNIKWMPIPVHTIPENEDYVLAARKYCPRYNYEFEKVLKSPEMKRIDEENKDLYAYLTKKSGNKISSLRTVAELYDILFIENLYNKTLPEWTKSVFPDKLKPIAAKSFTTRAHNKILQRLKSGSLLGEMIDHMEKKSKNILMPDRKVWMYSAHDETVANMLMTLGVFEPHCPPYTAMILIELRVNLKNQYFVTVSYKNSSSEPLLLTLPDCITLCPLNQFIAITKNVIPINWEKECVMDWDKFGYNINTTAVIAILTSSILMLVLLILSVIGFIYWHYKREHN…	EDTDLGHGDRTPSTSYINDPYNNQSIWPVPYGQLTNLGKHQHLLLGHWLRKRYSRLLLDLYSPFDIYVQSTDVDRTLMSAEAHLAGLYPPNGNQVWDNIKWMPIPVHTIPENEDYVLAARKYCPRYNYEFEKVLKSPEMKRIDEENKDLYAYLTKKSGNKISSLRTVAELYDILFIENLYNKTLPEWTKSVFPDKLKPIAAKSFTTRAHNKILQRLKSGSLLGEMIDHMEKKSKNILMPDRKVWMYSAHDETVANMLMTLGVFEPHCPPYTAMILIELRVNLKNQYFVTVSYKNSSSEPLLLTLPDCITLCPLNQFIAITKNVIPINWEKECVMDWDKFGYNINTTAVIAILTSSILMLVLLILSVIGFIYWHYKREHNQYYLRLTTDPI
Duno053PR	APH	APH_2		Dufourea novaeangliae	Bees_Halictidae				MNTNLLIMILAFSAVSLSHAAHVYLGTIVFANVLYRHGDRTPIDPYPNDPYNNESIWPVPYGQLTNVGKHQHLLLGRSLRKRYSHLLSNFYSLYDIYIQSTDVDRTLMSAESHLAGLYPPSGNQVWDNIKWMPIPVHTIPVDKDHVLAAKKYCPRYDYELGKVLKSPEIKRIDRENEHLYTYLTEKTGKKISSLISAEQLYNTLFIESIYNKTLPEWTKSVFPDKLKPLAEKSFTIETYNKILQRLKSGSLLGEMIDHMEKKSKNALVPDRKVWMYSAHDETVANLLMTLNLFDLHCPPYTAMILIELRINLKNQYFVTVSYKNSSEEPILLTLPGCTALCPLNQFITLTKDVIPINWEKECAMDVDEFRYNVNTTAVIAILTSSILMLVLLILAIIGF…	AHVYLGTIVFANVLYRHGDRTPIDPYPNDPYNNESIWPVPYGQLTNVGKHQHLLLGRSLRKRYSHLLSNFYSLYDIYIQSTDVDRTLMSAESHLAGLYPPSGNQVWDNIKWMPIPVHTIPVDKDHVLAAKKYCPRYDYELGKVLKSPEIKRIDRENEHLYTYLTEKTGKKISSLISAEQLYNTLFIESIYNKTLPEWTKSVFPDKLKPLAEKSFTIETYNKILQRLKSGSLLGEMIDHMEKKSKNALVPDRKVWMYSAHDETVANLLMTLNLFDLHCPPYTAMILIELRINLKNQYFVTVSYKNSSEEPILLTLPGCTALCPLNQFITLTKDVIPINWEKECAMDVDEFRYNVNTTAVIAILTSSILMLVLLILAIIGFISWHYKREHNQYYLRLTTDPM
Eume623PR	APH	APH_2		Eufriesea mexicana	Bees_Apinae				MNRILLVIILSFFIIKLLCAQDIDLGTTVFANVLYRHGDRTPIRPYPNDPYNNKSMWPVPYGELTNLGKYQHLMLGYWIRKRYSHLLSSSYSRNDIYIQSTNVDRTLMSAEALLAGLYPPVSSEIWSSINWIPIPVHTIPEDLDYVLATKKYCPRYDYELEKVLNSPEMKKIDKENEKLYAYLTEKAGKKISSLRSVEQLYDTLFIENLYNKTLPNWTKSVFPDKLKSIAATSFTISTYNKILKRLKSGPLLGEIIDHMEKKSKNALVPDRKVWMYSGHDETIANMLMTLNVFEPHCPPYTATILIELRINLKNQYFVTVSYKNTSQEPQLLSLPGCNALCPLNQFIALTKDVVPINWERECIMDWEQFGYNMNTTAIIAILTSSILMLILLVLSIIGF…	QDIDLGTTVFANVLYRHGDRTPIRPYPNDPYNNKSMWPVPYGELTNLGKYQHLMLGYWIRKRYSHLLSSSYSRNDIYIQSTNVDRTLMSAEALLAGLYPPVSSEIWSSINWIPIPVHTIPEDLDYVLATKKYCPRYDYELEKVLNSPEMKKIDKENEKLYAYLTEKAGKKISSLRSVEQLYDTLFIENLYNKTLPNWTKSVFPDKLKSIAATSFTISTYNKILKRLKSGPLLGEIIDHMEKKSKNALVPDRKVWMYSGHDETIANMLMTLNVFEPHCPPYTATILIELRINLKNQYFVTVSYKNTSQEPQLLSLPGCNALCPLNQFIALTKDVVPINWERECIMDWEQFGYNMNTTAIIAILTSSILMLILLVLSIIGFIYWHYKREHNQYYLRLTTDPI
Hala177PR	APH	APH_2		Habropoda laboriosa	Bees_Apinae				MGNMSINLVVIILVFCIINLSYAQDTDLGVIVFANVLYRHGDRTPTRFYANDPYDNENLWPVPYGQLTNLGKEQHLLLGRWIRKRYSHLLSDLYFPYEIYIQSTNLDRTLMSAEAHLAGLYPPVGNQIWWDTLKWIPIPVHTIPEELDYVLLAKKYCPRYDYELEQVLNSPEIKKIDKENEKLYAYLTNNAGNKISSLRSVQQLYDTLFIENLYNKTLPKWTKSVFPEKLKPIAAKSFTINAHNKILQRLKSGSLLGEMIDHMEKKSKNALMPNRKIWMYSAHDDTLANMLMTLNVFEPHCPPYIAVILIELRVNLKNQYFVTVSYKNTSDEPQLLTLPGCIALCPLNQFITLTKDVIPVNWEKECAVDWEQFGYNMNTTAVIAILTSSILMLVLLVLS…	QDTDLGVIVFANVLYRHGDRTPTRFYANDPYDNENLWPVPYGQLTNLGKEQHLLLGRWIRKRYSHLLSDLYFPYEIYIQSTNLDRTLMSAEAHLAGLYPPVGNQIWWDTLKWIPIPVHTIPEELDYVLLAKKYCPRYDYELEQVLNSPEIKKIDKENEKLYAYLTNNAGNKISSLRSVQQLYDTLFIENLYNKTLPKWTKSVFPEKLKPIAAKSFTINAHNKILQRLKSGSLLGEMIDHMEKKSKNALMPNRKIWMYSAHDDTLANMLMTLNVFEPHCPPYIAVILIELRVNLKNQYFVTVSYKNTSDEPQLLTLPGCIALCPLNQFITLTKDVIPVNWEKECAVDWEQFGYNMNTTAVIAILTSSILMLVLLVLSIIGFIYWHYKREHNQYYLRLTTD…
Hasa955PR	APH	APH_2		Harpegnathos saltator	Ants				MDIRLLLVFTSIFAASYCTTEDLDLGIIVFANVLYRHGDRTPIAPYPSDPYRSETLWPVPYGELTNLGKHQHLLLGRWLRKRYSHLLSATYTRYDIYVRSTDVDRTLMSAEANLAGLYPPIKDQIWDRMKWMPIPVHTIPENQDYVLSGKKYCARYKCELEKVLNSPERQRINKENAELYSYLTKNSGYKISSLEHVEHLYNTLYIENLYNKTLPQWTRSVFPDKMKPLAELSFTTDANNKILQKLKSGPLLGEMIDHMVKKSQKALKPDRKMWIYSAHDQTIANFLMALNLFEPHCPPYGATVLIELRTNPKNQYFVTVSYKNSTEEPILMTLPGCNTLCPLENFIALTKDIIPENWERECLLNIADVDNISLIAIITFATFLTMIVLLGVTIGIIYW…	EDLDLGIIVFANVLYRHGDRTPIAPYPSDPYRSETLWPVPYGELTNLGKHQHLLLGRWLRKRYSHLLSATYTRYDIYVRSTDVDRTLMSAEANLAGLYPPIKDQIWDRMKWMPIPVHTIPENQDYVLSGKKYCARYKCELEKVLNSPERQRINKENAELYSYLTKNSGYKISSLEHVEHLYNTLYIENLYNKTLPQWTRSVFPDKMKPLAELSFTTDANNKILQKLKSGPLLGEMIDHMVKKSQKALKPDRKMWIYSAHDQTIANFLMALNLFEPHCPPYGATVLIELRTNPKNQYFVTVSYKNSTEEPILMTLPGCNTLCPLENFIALTKDIIPENWERECLLNIADVDNISLIAIITFATFLTMIVLLGVTIGIIYWYNKTDYKQYYFRLVTEAI
Lihu796PR1	APH	APH_2		Linepithema humile	Ants				MNANVLLIFLSIFAASCSSNENLDLGTIVFANVLYRHGDRTPVTNYPNDPYNETSWPVPYGQLTNIGKHQHLLLGRWLKNRYSHLLSDLYTPHDIYIQSTDVDRTLMSAEANLAGLYPPVQNQIWDSIKWMPIPVHTVPEKQDYVLRASKHCTRYNHELNKVLTSPELEHINKENAKLYAYLTKNSGGKISSLEEVERLYDILYIENLYNKTLPEWTKSVFPDKLKPLAILSFMTETYDKILQKLKSGPLLGEMINHMVKKAQKTLKPDRKVWVYSAHDETVANMLMTLNLFEPHCPPYAATILMELRTNSKNEYFVTVSYKNSTEEPILMTLEGCTTLCPLDKFVNLTKSAVIETLQEWELECLITWDDLTIHNKFWSVMAILVIFMLMLLLLASLVM…	NENLDLGTIVFANVLYRHGDRTPVTNYPNDPYNETSWPVPYGQLTNIGKHQHLLLGRWLKNRYSHLLSDLYTPHDIYIQSTDVDRTLMSAEANLAGLYPPVQNQIWDSIKWMPIPVHTVPEKQDYVLRASKHCTRYNHELNKVLTSPELEHINKENAKLYAYLTKNSGGKISSLEEVERLYDILYIENLYNKTLPEWTKSVFPDKLKPLAILSFMTETYDKILQKLKSGPLLGEMINHMVKKAQKTLKPDRKVWVYSAHDETVANMLMTLNLFEPHCPPYAATILMELRTNSKNEYFVTVSYKNSTEEPILMTLEGCTTLCPLDKFVNLTKSAVIETLQEWELECLITWDDLTIHNKFWSVMAILVIFMLMLLLLASLVMAFMFWPRKSEQRQYYFRLV…
Lihu796PR2	APH	APH_2		Linepithema humile	Ants				MNANVLLIFLSIFAASCSSNENLDLGTIVFANVLYRHGDRTPVTNYPNDPYNETSWPVPYGQLTNIGKHQHLLLGRWLKNRYSHLLSDLYTPHDIYIQSTDVDRTLMSAEANLAGLYPPVQNQIWDSIKWMPIPVHTVPEKQDYVLRASKHCTRYNHELNKVLTSPELEHINKENAKLYAYLTKNSGGKISSLEEVERLYDILYIENLYNKTLPEWTKSVFPDKLKPLAILSFMTETYDKILQKLKSGPLLGEMINHMVKKAQKTLKPDRKVWVYSAHDETVANMLMTLNLFEPHCPPYAATILMELRTNSKNEYFVTVSYKNSTEEPILMTLEGCTTLCPLDKFVNLTKSAVIETLQEWELECLITWDDLTIHNKFWSVMEARNDISNRTLQWYWNKL…	NENLDLGTIVFANVLYRHGDRTPVTNYPNDPYNETSWPVPYGQLTNIGKHQHLLLGRWLKNRYSHLLSDLYTPHDIYIQSTDVDRTLMSAEANLAGLYPPVQNQIWDSIKWMPIPVHTVPEKQDYVLRASKHCTRYNHELNKVLTSPELEHINKENAKLYAYLTKNSGGKISSLEEVERLYDILYIENLYNKTLPEWTKSVFPDKLKPLAILSFMTETYDKILQKLKSGPLLGEMINHMVKKAQKTLKPDRKVWVYSAHDETVANMLMTLNLFEPHCPPYAATILMELRTNSKNEYFVTVSYKNSTEEPILMTLEGCTTLCPLDKFVNLTKSAVIETLQEWELECLITWDDLTIHNKFWSVMEARNDISNRTLQWYWNKLRPEENATDKQIEDQESTIS…
Mebec62aU	APH	APH_2		Melipona beecheii	Bees_Apinae				MSIIHYTENMKRNLFVLIIVAFFIMDLLHAQDTDFGTIVFANVLYRHGDRTPIRTYPNDPYNNESIWPVPYGQLTNIGKNQHLLLGRWIRKRYSHLLSDLYSPYDIYIQSTDVDRTLMSAESQLAGLYPPVGKQIWSNIKWMPIPVHTIPEDKDNILAAKKYCPRYDYELEKVLNSPEIQKINKENERLYAYLTEKTGNKISSLRSVEQLYDILFIENLYNKTLPEWTKSIYPDKLKLIAIKSFTTSAYNKILQRLKSGSLLGEMIDHMKKKSKNALVPDRKVWMYSAHDETIANMLMTLNVFEPHCPPYTATILIELRINLKDQYFVTISYKNTSMKEQFLKLPGCTTMCPLNQFITLTKDVIPVNWEKECAIEWEQLRHNMNTTANAILTFSILILV…	QDTDFGTIVFANVLYRHGDRTPIRTYPNDPYNNESIWPVPYGQLTNIGKNQHLLLGRWIRKRYSHLLSDLYSPYDIYIQSTDVDRTLMSAESQLAGLYPPVGKQIWSNIKWMPIPVHTIPEDKDNILAAKKYCPRYDYELEKVLNSPEIQKINKENERLYAYLTEKTGNKISSLRSVEQLYDILFIENLYNKTLPEWTKSIYPDKLKLIAIKSFTTSAYNKILQRLKSGSLLGEMIDHMKKKSKNALVPDRKVWMYSAHDETIANMLMTLNVFEPHCPPYTATILIELRINLKDQYFVTISYKNTSMKEQFLKLPGCTTMCPLNQFITLTKDVIPVNWEKECAIEWEQLRHNMNTTANAILTFSILILVLLVLSIIGFIYWHYKREYNQYYFRLTTDPI
Mege562PRa	APH	APH_2		Megalopta genalis	Bees_Halictidae				MSSLNGNLLIIILALSISNFSQAEDKDAGTIVFANILYRHGDRTPIRPYPNDPYNNESLWPVPYGQLTNRGKHQHLQLGRWLRKRYSHLLSNFYTPYDIYIQSTDVDRTLMSAESHLAGLYPPYGNQRWDNIQWMPIPVHTIPEDKDYVLAAKKYCPKYDYELEKVLNSAEMKHIDEENKNLYAYLTEKTGNNISSLRTVLQLYDTLFIENIYNKTLPEWTKSVFPDKLKPIADKSFTIEAYNKILQRLKSGSLLGEMIDHMEKKSRNSLIPDRKVWMYSAHDETLANMLMTLNLFDPHCPPYGAMILTELRRNSEDQYLVTVSYKNSSGKPVLLTIPGCTALCPLNELIVLTKDVIPLNWEKECAIGRDKFGYNVNTTTIIVTLTSSIMMLVLLILSI…	EDKDAGTIVFANILYRHGDRTPIRPYPNDPYNNESLWPVPYGQLTNRGKHQHLQLGRWLRKRYSHLLSNFYTPYDIYIQSTDVDRTLMSAESHLAGLYPPYGNQRWDNIQWMPIPVHTIPEDKDYVLAAKKYCPKYDYELEKVLNSAEMKHIDEENKNLYAYLTEKTGNNISSLRTVLQLYDTLFIENIYNKTLPEWTKSVFPDKLKPIADKSFTIEAYNKILQRLKSGSLLGEMIDHMEKKSRNSLIPDRKVWMYSAHDETLANMLMTLNLFDPHCPPYGAMILTELRRNSEDQYLVTVSYKNSSGKPVLLTIPGCTALCPLNELIVLTKDVIPLNWEKECAIGRDKFGYNVNTTTIIVTLTSSIMMLVLLILSIIGLIYWHYKREHNQYYLRLTTDPI
Mequ791PR	APH	APH_2		Melipona quadrifasciata	Bees_Apinae				MSIIHYTENMKRNLFVLIIVAFFIMDLLHAQDTDFGTIIFANVLYRHGDRTPIRTYPNDPYNNESIWPVPYGQLTNIGKNQHLLLGRWIRKRYSHLLSDLYFPYDIYIQSTDVDRTLMSAESQLAGLYPPVGKQIWSNIKWMPIPVHTIPEDKDNILAAKKYCPRYDYELEKVLNSLEIQKINKENEKLYAYLTEKTGNKISSLRSVEQLYDILFIENLYNKTLPEWTKSIYPDKLKLIAIKSFTTRSLLGEMIDHMKKKSENTLVPDRKVWMYSAHDETIANMLMTLNVFEPHCPPYTATILIELRVNLKDQYFVTISYKNTSMKAQFLKLPGCTTMCPLNQFITLTKDVIPINWEKECAIEWEQLRHNMNTTANAILTFSILILVLLVLSIIGFIYW…	QDTDFGTIIFANVLYRHGDRTPIRTYPNDPYNNESIWPVPYGQLTNIGKNQHLLLGRWIRKRYSHLLSDLYFPYDIYIQSTDVDRTLMSAESQLAGLYPPVGKQIWSNIKWMPIPVHTIPEDKDNILAAKKYCPRYDYELEKVLNSLEIQKINKENEKLYAYLTEKTGNKISSLRSVEQLYDILFIENLYNKTLPEWTKSIYPDKLKLIAIKSFTTRSLLGEMIDHMKKKSENTLVPDRKVWMYSAHDETIANMLMTLNVFEPHCPPYTATILIELRVNLKDQYFVTISYKNTSMKAQFLKLPGCTTMCPLNQFITLTKDVIPINWEKECAIEWEQLRHNMNTTANAILTFSILILVLLVLSIIGFIYWHYKREHNQYYFRLTTDPL
Mero320PR	APH	APH_2		Megachile rotundata	Bees_Megachilidae				MKRNLFVAVLAFYIINLSYALDANVGTIVFANVLYRHGDRTPVRSYPNDPYNNESFWPVSYGQLTNLGKHQHLLLGRWLRKRYSHLLSDIYSPYDIYIQSTDVDRTLMSAESHLAGLYPPSGNQVWDSIKWMPIPVHTIPEDKDNVLAAKKYCPRYDYELRKVLDSPELKKIEKENKKLYAYLTEKTGNKISSLRSVEQLYDTLFVENLYNKTLPEWTESVFPGKLKSLAAKSFTVSAYNKILQRLKSGLLLGEMIDHMEKKSKNALVPDRKVWMYSAHDETLANMLMTLNVFDPHCPPYTATILLELRVNLKNQYFVTVSYKNNSDEPVLLTLPGCIALCPLNQFIALTKDVVPINWEEECTLKWDKLGYNINTTAVIAILTSSILMLVLLVLSIIGF…	LDANVGTIVFANVLYRHGDRTPVRSYPNDPYNNESFWPVSYGQLTNLGKHQHLLLGRWLRKRYSHLLSDIYSPYDIYIQSTDVDRTLMSAESHLAGLYPPSGNQVWDSIKWMPIPVHTIPEDKDNVLAAKKYCPRYDYELRKVLDSPELKKIEKENKKLYAYLTEKTGNKISSLRSVEQLYDTLFVENLYNKTLPEWTESVFPGKLKSLAAKSFTVSAYNKILQRLKSGLLLGEMIDHMEKKSKNALVPDRKVWMYSAHDETLANMLMTLNVFDPHCPPYTATILLELRVNLKNQYFVTVSYKNNSDEPVLLTLPGCIALCPLNQFIALTKDVVPINWEEECTLKWDKLGYNINTTAVIAILTSSILMLVLLVLSIIGFIYWHYKREHNQYYLRLTTDPI
Navi617PR	APH	APH_2		Nasonia vitripennis	JewelWasps				MRSLLCLLVLSLASFCSSSSDEALGKVIFANVLFRHGDRTPINPYPNDPYRDEAKWPVPFGQLTNIGKHQHLVLGQWLRNRYAHLLPQRYSLYDIYVMSTDVDRCLMSAEANLAGLYPPNGDQMWDIQSWMPIPVHTIPEAEDGLLSGKKYCDRYSYELQRVINSPEFKNIDKQNAKLYLYLSEKSGKSISNLENLEFLYNVLYIEELYNKTLPAWTKSVYPDKLKPWAEMSFTVETYNTLLKRLKSGPLLKNMIEHMHQKSKGALTPDRKLWIYSAHDETVANLMNTLNIFEPHCPPYAATLLVELRMNAKNEHVVTVFYKNSTEEPILLTVPGCIAVCPLDQFIRVTKDVVPEDWERECLMDFEKFRFSVNATAIIAILTSSILMLVILVMIIVTFV…	SSDEALGKVIFANVLFRHGDRTPINPYPNDPYRDEAKWPVPFGQLTNIGKHQHLVLGQWLRNRYAHLLPQRYSLYDIYVMSTDVDRCLMSAEANLAGLYPPNGDQMWDIQSWMPIPVHTIPEAEDGLLSGKKYCDRYSYELQRVINSPEFKNIDKQNAKLYLYLSEKSGKSISNLENLEFLYNVLYIEELYNKTLPAWTKSVYPDKLKPWAEMSFTVETYNTLLKRLKSGPLLKNMIEHMHQKSKGALTPDRKLWIYSAHDETVANLMNTLNIFEPHCPPYAATLLVELRMNAKNEHVVTVFYKNSTEEPILLTVPGCIAVCPLDQFIRVTKDVVPEDWERECLMDFEKFRFSVNATAIIAILTSSILMLVILVMIIVTFVFWHYKREHNQYYLRLSMD…
Nome485PR	APH	APH_2		Nomia melanderi	Bees_Halictidae				MDTNLLIISLALSTVSLSHAEDTDPGNIVFANILYRHGDRTPIRPYTNDPYNNESVWPVPYGQLTNLGKHQHLLLGRWLRKRYSQLLSNFYSPYDIYVQSTDVDRTLMSAESHLAGLYPPSGNQIWDNIRWMPIPVHTIPEDKDYVLAAKKYCPKYDLELEKVMNSAEMKRIDEENEKIYAYLTEKTGNKISSLRTVEQIYNVLFIESIYNKTLPEWTKSVFPDKLKPIAAKSFTINAYNKILQRLKSGSLLGEMIDHMEKKSKNSLIPDRKVWMYSAHDETVANMLMTLNLFDPHCPPYTAMILIELRINSKDQYFVTVSYKNSSNEPTLLTLPGCIAMCPLNQFIALTKDIVPLNWEKECAVEPEKVEYNINTTAVIASLTSSILMLVLLILSIIGF…	EDTDPGNIVFANILYRHGDRTPIRPYTNDPYNNESVWPVPYGQLTNLGKHQHLLLGRWLRKRYSQLLSNFYSPYDIYVQSTDVDRTLMSAESHLAGLYPPSGNQIWDNIRWMPIPVHTIPEDKDYVLAAKKYCPKYDLELEKVMNSAEMKRIDEENEKIYAYLTEKTGNKISSLRTVEQIYNVLFIESIYNKTLPEWTKSVFPDKLKPIAAKSFTINAYNKILQRLKSGSLLGEMIDHMEKKSKNSLIPDRKVWMYSAHDETVANMLMTLNLFDPHCPPYTAMILIELRINSKDQYFVTVSYKNSSNEPTLLTLPGCIAMCPLNQFIALTKDIVPLNWEKECAVEPEKVEYNINTTAVIASLTSSILMLVLLILSIIGFIYGHYKREHNQYYLRLTTDPI
Odbr592PR	APH	APH_2		Odontomachus brunneus	Ants				MDTRVLLVFTSIFAASHSTTKDLDLGTIVFANLLYRHGDRTPISPYPTDPYHNETFWPVPYGELTNLGKHQQLLLGRWLRKRYSYLLSATYTRYDIYVHSTDVDRTLMSAEANLAGLYPPTKDQIWDRIKWMPIPIHTIPEDQDYVLSGKKYCARYKYELEKVLRSPERQRINNANAKLYSYLSKNTGLKISTLEDVEHLYNTLYIENLYNKTLPQWTTSVFPDKLKPLAELSFTTDAYNKILQRLKPGPLLGEMIDHMIKKSQKMLKPDRKIWMYSAHDQTIANLLMALKLFEPHCPPYVATVLIELRINPKNQYFVTVSYKNSTEEPIVMTLPGCTMLCPLEDFITLTKDIVPEDWERECLLNTGKYEYNLNTAVAITILVLSITLVLLLVILVIGC…	TTKDLDLGTIVFANLLYRHGDRTPISPYPTDPYHNETFWPVPYGELTNLGKHQQLLLGRWLRKRYSYLLSATYTRYDIYVHSTDVDRTLMSAEANLAGLYPPTKDQIWDRIKWMPIPIHTIPEDQDYVLSGKKYCARYKYELEKVLRSPERQRINNANAKLYSYLSKNTGLKISTLEDVEHLYNTLYIENLYNKTLPQWTTSVFPDKLKPLAELSFTTDAYNKILQRLKPGPLLGEMIDHMIKKSQKMLKPDRKIWMYSAHDQTIANLLMALKLFEPHCPPYVATVLIELRINPKNQYFVTVSYKNSTEEPIVMTLPGCTMLCPLEDFITLTKDIVPEDWERECLLNTGKYEYNLNTAVAITILVLSITLVLLLVILVIGCVYWRDKKEHKQYYFRLTT…
Oobi506PR	APH	APH_2		Ooceraea biroi	Ants				MNTRVLLVFASVFAVTCSGTEDLDLGTIVFANILYRHGDRTPIKAYPNDPYNESSWPVPYGQLTNLGKHQHLLLGRWLRKRYSNFLSDTYTLYDIYVRSSDVDRTLMSAEANLAGLYPPVKNQVWDSLKWMPIPVHTVSEKEDYLLRQTKYCPRYDYELQKLLTSPEFLRINKENAKLYDYLTENSGMEISSLKNAEHLYDTLKIENSYNKTLPVWTRSVFPEKMKPLAILSFMTESYNKILKRLKCGPLLGEMIEHMVKKSQNKLDPDRKIWMYSGHDETIANLLMTLNVFDPHCPPYAALILVELRTNTKHQYFVTVSYKNSSAEETLLTLPGCASLCPLDEFINLTRSVVPENWENECLMGWDDITSNDVITLLTSSVLMLVLLVLLVIAFVYWRH…	TEDLDLGTIVFANILYRHGDRTPIKAYPNDPYNESSWPVPYGQLTNLGKHQHLLLGRWLRKRYSNFLSDTYTLYDIYVRSSDVDRTLMSAEANLAGLYPPVKNQVWDSLKWMPIPVHTVSEKEDYLLRQTKYCPRYDYELQKLLTSPEFLRINKENAKLYDYLTENSGMEISSLKNAEHLYDTLKIENSYNKTLPVWTRSVFPEKMKPLAILSFMTESYNKILKRLKCGPLLGEMIEHMVKKSQNKLDPDRKIWMYSGHDETIANLLMTLNVFDPHCPPYAALILVELRTNTKHQYFVTVSYKNSSAEETLLTLPGCASLCPLDEFINLTRSVVPENWENECLMGWDDITSNDVITLLTSSVLMLVLLVLLVIAFVYWRHKREHKQYYLRLDYNETM
Osbi744PR	APH	APH_2		Osmia bicornis bicornis	Bees_Megachilidae				MNRNLFNAVLAFCIISLSYARDTIEGTIVFANILYRHGDRTPMRPYLNDPYNNESLWPVPFGQLTNLGKYQHLLLGRWVRKRYSHLLSNLYSPYDIYIQSTDTDRTLMSAEAHLAGLYPPIGNEVWNSIIKWMPIPVHTVPEEKDSILAARKYCPRYDHELEKVLNSPELKRIHKENKKLYQYLTEKTGNKISSLRSVEQVYDTLFIENLYNKTLPEWTKSVFPDKLKSLAAKSFTVSAYNKILQRLKSGLLLGEMIEHMERKSKNALVPDRKIWMYSGHDETLANMLMTLKVFDPHCPPYTATMLLELRVNLKNQYFVTVSYKNSSEEPTLLTLPGCIAYCPLNQFIALTKDVVPVNWEKECAVEWDKLGYNINTTAVIAILTSSILMLVLLVLSIIG…	RDTIEGTIVFANILYRHGDRTPMRPYLNDPYNNESLWPVPFGQLTNLGKYQHLLLGRWVRKRYSHLLSNLYSPYDIYIQSTDTDRTLMSAEAHLAGLYPPIGNEVWNSIIKWMPIPVHTVPEEKDSILAARKYCPRYDHELEKVLNSPELKRIHKENKKLYQYLTEKTGNKISSLRSVEQVYDTLFIENLYNKTLPEWTKSVFPDKLKSLAAKSFTVSAYNKILQRLKSGLLLGEMIEHMERKSKNALVPDRKIWMYSGHDETLANMLMTLKVFDPHCPPYTATMLLELRVNLKNQYFVTVSYKNSSEEPTLLTLPGCIAYCPLNQFIALTKDVVPVNWEKECAVEWDKLGYNINTTAVIAILTSSILMLVLLVLSIIGFIYWHYKREHNQYYLRLTTD…
Osli258PRa	APH	APH_2		Osmia lignaria	Bees_Megachilidae				MNRNLFNAVLAFCIISLSYARDTIEGTIVFANILYRHGDRTPMRPYLNDPYSNESLWPVPFGQLTNLGKYQHLLLGHWVRKRYLHLLSNLYSPYDIYIQSTDTDRTLMSAEAHLAGLYPPIGNQVWNSIKWMPIPVHTVPEDKDSILAARKYCPRYDHELEKVLNSPELKRIQKENKRLYQYLTEKTGNKISSLRSIEHLYDTLFVENLYNKTLPEWTKSVFPDKLKSLAAKSFTVSAYNKILQRLKSGSLLGEMIEHMEKKSKNALVPDRKIWMYSGHDETLANMLMTLNVFDPHCPPYTAMILLELRVNLKNQYFVTVSYKNSSEEPTLLTLPGCIAFCPLNQFIALTKDVVPVNWEKECAVEWDKLGYNINTTAVIAILTSSILMLVLLVLSIIGF…	RDTIEGTIVFANILYRHGDRTPMRPYLNDPYSNESLWPVPFGQLTNLGKYQHLLLGHWVRKRYLHLLSNLYSPYDIYIQSTDTDRTLMSAEAHLAGLYPPIGNQVWNSIKWMPIPVHTVPEDKDSILAARKYCPRYDHELEKVLNSPELKRIQKENKRLYQYLTEKTGNKISSLRSIEHLYDTLFVENLYNKTLPEWTKSVFPDKLKSLAAKSFTVSAYNKILQRLKSGSLLGEMIEHMEKKSKNALVPDRKIWMYSGHDETLANMLMTLNVFDPHCPPYTAMILLELRVNLKNQYFVTVSYKNSSEEPTLLTLPGCIAFCPLNQFIALTKDVVPVNWEKECAVEWDKLGYNINTTAVIAILTSSILMLVLLVLSIIGFIYWHYKREHNQYYLRLTTDPI
Poca558PR	APH	APH_2		Polistes canadensis	TrueWasps				MFARSLIVFTNLAILCFANNSVDLGTVIFANVLYRHGDRTPIEFYPNDPYQNESLWPVPFGQLTNLGKNQHLHLGQWLRNRYSHLLNDEYLPYDIYIRSTDVDRTLMSAEANLAGLYPPKGNQIWNTIRWMPIPVHTTPELEDNVLSGKKYCPKYLLERDKVLQSPEIKKINKENQHLYDYLTEKTGRNINTLKDVEHLYDTLYIENLYNKTLPKWTKTIFPDKLKPLAEKYFTISAYNKILQRLKTGLLLGEMIDHMDKKFKNALIPDRKVWVYSAHDETVANMLMTLNLFDPHCPPYTATILIELRINSKKEYFVTISYKNTTEEPNLLTLSGCDALCPLDKFIELTKDTIPEDWHKECEVEHEKSGYNIDLTAVVAILTSSILMLVSLVLLVIGVV…	NNSVDLGTVIFANVLYRHGDRTPIEFYPNDPYQNESLWPVPFGQLTNLGKNQHLHLGQWLRNRYSHLLNDEYLPYDIYIRSTDVDRTLMSAEANLAGLYPPKGNQIWNTIRWMPIPVHTTPELEDNVLSGKKYCPKYLLERDKVLQSPEIKKINKENQHLYDYLTEKTGRNINTLKDVEHLYDTLYIENLYNKTLPKWTKTIFPDKLKPLAEKYFTISAYNKILQRLKTGLLLGEMIDHMDKKFKNALIPDRKVWVYSAHDETVANMLMTLNLFDPHCPPYTATILIELRINSKKEYFVTISYKNTTEEPNLLTLSGCDALCPLDKFIELTKDTIPEDWHKECEVEHEKSGYNIDLTAVVAILTSSILMLVSLVLLVIGVVYRHYKRAHNQYYLRLTTD…
Podo075PR	APH	APH_2		Polistes dominula	TrueWasps				MFARLLIVFTNLVILCSANNSVDLGTVIFANVLYRHGDRTPIELYPNDPYKNESLWPVPFGQLTNLGKNQHLHLGQWLRNRYSHLLNDEYLPNDIYIRSTDVDRTLMSAEANLAGLYPPKGNQIWNTIRWMPIPVHTTPELEDNVLSGKKYCPKYLLERDKVLQSPEIKKINKENKHLYDYLTEKTGTNINTLKDIEHLYDMLYIENLYNKTLPEWTKTVFPNKLKPLAEKFFTISAYNKILQRLKIGLLLGEMIDHMDKKSKNALIPDRKVWVYSAHDETVANMLMTLNLFDPHCPPYTATILIELRLNSKKEYFVTISYKNTTEEPNLLSLSGCGALCPLNKFIELTKDVIPKDWYKECTVKHEKSAYNVEVTTVIAILSSSILMLVSLILLVIGVV…	NNSVDLGTVIFANVLYRHGDRTPIELYPNDPYKNESLWPVPFGQLTNLGKNQHLHLGQWLRNRYSHLLNDEYLPNDIYIRSTDVDRTLMSAEANLAGLYPPKGNQIWNTIRWMPIPVHTTPELEDNVLSGKKYCPKYLLERDKVLQSPEIKKINKENKHLYDYLTEKTGTNINTLKDIEHLYDMLYIENLYNKTLPEWTKTVFPNKLKPLAEKFFTISAYNKILQRLKIGLLLGEMIDHMDKKSKNALIPDRKVWVYSAHDETVANMLMTLNLFDPHCPPYTATILIELRLNSKKEYFVTISYKNTTEEPNLLSLSGCGALCPLNKFIELTKDVIPKDWYKECTVKHEKSAYNVEVTTVIAILSSSILMLVSLILLVIGVVYRYYKRAHNQYYLRLTTD…
Soin599PR	APH	APH_2		Solenopsis invicta	Ants				MDTFLGTILLALASILTTSCSGTAEDLDLGTIVFANLLYRHGDRTPIAPYENDPYNKESSWPVPYGELTNIGKQQHLQLGRWLRQRYSGFLSDTYTPYDIYVQSTDVDRTLGSAEANLAGLYPPEKDQVWDNKIQWMPIPVHTVPVKQDYVLKASKYCPRYEYELKKLLTSPEMERIIKANSELFAYLTKNSGDKIASFKALEHLYDVLYIESLYNKTLPQWTKSVFPEKMKPLAILSFMTGAYNTRLQRLKSGPLLKDIIDHMIKKAQNTLQPDRKMWMYSAHDETIGNMLMTLNIFEPHCPPYAAILLIELRTNSKNQYFVTISYKNTTEEPRLMTLPGCATLCPLNDFINLTKNVVPENWEKECLMSRYDDISSSDVIAILTSSTLMLVLLILIII…	EDLDLGTIVFANLLYRHGDRTPIAPYENDPYNKESSWPVPYGELTNIGKQQHLQLGRWLRQRYSGFLSDTYTPYDIYVQSTDVDRTLGSAEANLAGLYPPEKDQVWDNKIQWMPIPVHTVPVKQDYVLKASKYCPRYEYELKKLLTSPEMERIIKANSELFAYLTKNSGDKIASFKALEHLYDVLYIESLYNKTLPQWTKSVFPEKMKPLAILSFMTGAYNTRLQRLKSGPLLKDIIDHMIKKAQNTLQPDRKMWMYSAHDETIGNMLMTLNIFEPHCPPYAAILLIELRTNSKNQYFVTISYKNTTEEPRLMTLPGCATLCPLNDFINLTKNVVPENWEKECLMSRYDDISSSDVIAILTSSTLMLVLLILIIIGFMYWRHKREHRQYYFRLAYNGYN…
TecaR24bU	APH	APH_2		Tetragonula carbonaria	Bees_Apinae				MKKNLFVLIIVVFFITDLLHAEDIDFGTVVFANVLYRHGDRTPIRTYPNDPYNNESTWPVPYGQLTNIGKNQHLLLGRWIRKRYSHLLSDLYSPYDIYIQSTDVDRTLMSAESQLAGLYPPVGKQIWNNIKWMPIPVHTIPEDKDNILAAKKYCPRYDYELEKVLNSPEIQKINKENKRLYAYLTEKTGNKISSLRSVEQLYDILFIENLYNKTLPEWTKSVYPDKLKLIAIKSFTTSAYNKILQRLKSGSLLGEMINHMEKKSKNALVPDRKVWMYSAHDETIANVLMTLNVFEPHCPPYTATILIELRVNLKDQYFVTISYKNTSMEPQFLTLPGCITMCPLNQFITLTKDVIPINWEKECVIGWEQLRHNMNTTAIIAILTSSILILVLIVLSIIG…	EDIDFGTVVFANVLYRHGDRTPIRTYPNDPYNNESTWPVPYGQLTNIGKNQHLLLGRWIRKRYSHLLSDLYSPYDIYIQSTDVDRTLMSAESQLAGLYPPVGKQIWNNIKWMPIPVHTIPEDKDNILAAKKYCPRYDYELEKVLNSPEIQKINKENKRLYAYLTEKTGNKISSLRSVEQLYDILFIENLYNKTLPEWTKSVYPDKLKLIAIKSFTTSAYNKILQRLKSGSLLGEMINHMEKKSKNALVPDRKVWMYSAHDETIANVLMTLNVFEPHCPPYTATILIELRVNLKDQYFVTISYKNTSMEPQFLTLPGCITMCPLNQFITLTKDVIPINWEKECVIGWEQLRHNMNTTAIIAILTSSILILVLIVLSIIGFIYWHYKREHNQYYSRLTTDPI
Waau562PR	APH	APH_2		Wasmannia auropunctata	Ants				MDTGAPFLVLASFLAASCSGAGDLDLGTIVFANILYRHGDRTPIAPYKNDPYRNESLWPVPFGQLTSIGKHQHLLLGRWLRKRYANILSDLYTPYEIYVRSTDVDRTLMSAEANLAGLYPPVQTQVWDDKIRWMPIPVHTTPGEQDHVLLANKYCPRYQYELEKLLTSPEMEGIRKANAKLFAYLTEHSGDDVSSFKEVEHLYDNLHIETLYNKTLPQWTKSVYPEKLKPLAVLSFMTGAYNEILKKLKSGPLLKQMIDHMALKAQRTLRPDRKLWIYSAHDQTIGNLLMTLDLYEPHTPPYAATVLIELRTNSENQYFVTISYKNTTEEPLLMTLPGCAPMCPLNDFINLTKNVVPEDWERECLIDRNEISSSDVIAILTSSILMLILLVLIIIGFMY…	AGDLDLGTIVFANILYRHGDRTPIAPYKNDPYRNESLWPVPFGQLTSIGKHQHLLLGRWLRKRYANILSDLYTPYEIYVRSTDVDRTLMSAEANLAGLYPPVQTQVWDDKIRWMPIPVHTTPGEQDHVLLANKYCPRYQYELEKLLTSPEMEGIRKANAKLFAYLTEHSGDDVSSFKEVEHLYDNLHIETLYNKTLPQWTKSVYPEKLKPLAVLSFMTGAYNEILKKLKSGPLLKQMIDHMALKAQRTLRPDRKLWIYSAHDQTIGNLLMTLDLYEPHTPPYAATVLIELRTNSENQYFVTISYKNTTEEPLLMTLPGCAPMCPLNDFINLTKNVVPEDWERECLIDRNEISSSDVIAILTSSILMLILLVLIIIGFMYWRHKREHRQYYYRLAYNGYN…
Xyvi087AHa	APH	APH_2		Xylocopa violacea	Bees_Xylocopinae				MSENLFVIILTFFVMNLSYAQDTDLGMIVFANVLYRHGDRTPVRSYPNDPYNNESLWPVPYGQLTNLGKYQQLLLGRWLRKRYSHLLSDLYSPYDIYIQSTDVDRTLMSAESHLAGLYPPVGNQIWDSIKWMPIPVHTIPEDKDNILAAKKYCPRYDYELEKVLNSPEMKKIDKENKHLYIYLTEKTGNKVSSLRAAEQIYDTLFIESIYNKTLPEWTKSVFPDKLKSVAAKSFTTNAYNKILQRLKSGLLLGEMIDHMQKKSKNALVPDRKVWMYSAHDETIANMLMTLNVFEPHCPPYTATILLELRVKLGNQYFVTISYKNTSQEPELLTLPGCVTLCPLDQFITLTEDVVPVNWEKECTMNLEQFGNTMNLTAVIAILTSSILMLVLLVLSIVGF…	QDTDLGMIVFANVLYRHGDRTPVRSYPNDPYNNESLWPVPYGQLTNLGKYQQLLLGRWLRKRYSHLLSDLYSPYDIYIQSTDVDRTLMSAESHLAGLYPPVGNQIWDSIKWMPIPVHTIPEDKDNILAAKKYCPRYDYELEKVLNSPEMKKIDKENKHLYIYLTEKTGNKVSSLRAAEQIYDTLFIESIYNKTLPEWTKSVFPDKLKSVAAKSFTTNAYNKILQRLKSGLLLGEMIDHMQKKSKNALVPDRKVWMYSAHDETIANMLMTLNVFEPHCPPYTATILLELRVKLGNQYFVTISYKNTSQEPELLTLPGCVTLCPLDQFITLTEDVVPVNWEKECTMNLEQFGNTMNLTAVIAILTSSILMLVLLVLSIVGFIYWHYKREHNQYYLRLTTDPI
Apce508PR	APH	APH_3		Apis cerana	Bees_Apinae					MIVFKLIFFMNFIYSTLELLMLIENVKTSKHNKEIENDSLRLVTVIMRHGERAPQDTYPNDPYLNNSMEPYGWGQLTNEGRRNQYNQGLFLRKKYNNFLGPTYSPDIFYLQSTAVDRTKMSAMLEAAALWKPTEKQSFKRDLAWQPVTLFYQPRSEDTLMLIWDTCPKYAKLRHAIMNLPEIQQIQDENKQFYKELTNLTGMVISTPNDVNSLYGTLTAEKHMNLILPKWTKNYYPDKLIPLTLYDFQLNVYNDFLKRLKGGPFLKKIITDMLAKKNNTLKPEVRKMFMYIGHDSTIVTLMDVMHVWNNQMPNYNIMIMIELHENNDEWNVQIFLRNTTEYEPYPLTIPGCTTICPLEKFIQILNPMIPDNWNEECKVNGEYKPPPAPLP
Apdo615LY	APH	APH_3		Apis dorsata	Bees_Apinae					MIVFKLIFFMNFIYSTLELLMLIENVKTSKHNKEIENDSLRLVTVIMRHGERAPQDTYPNDPYLNNSMEPYGWGQLTNEGRRNQYNQGLFLRKKYNNFLGPTYSPDIFYLQSTAVDRTKMSAMLEAAALWKPTEKQSFKRDLAWQPVTLFYQPRSEDTLMLIWDTCPKYTKLRHAIMNLPEIQQIQDENKQFYKELTNLTGMVISTPNDVNSLYGTLTAEKHMNLILPKWTKNYYPDKLIPLTLYDFQLNVYNDVLKRLKGGPFLKKIITDMLAKKNNTLKPEIRKMFMYIGHDSTIVTLMDVMHVWNNQMPNYNIMIMIELHENNDEWNVQIFLRNTTEYEPYPLTIPGCTTICPLEKFIQILNPMIPDNWNEECKVNGEYKPPPAPLP
Apfl679LY	APH	APH_3		Apis florea	Bees_Apinae				MIIFKIIFFMNFIYLTLELLMLIENVKTSKHNKENDSLRLVTVIMRHGERAPQDTYPNDPYLNNSMEPYGWGQLTNEGRRNQYNQGLFLRKKYNNFLGLTYSPDIFYLQSTAVDRTKMSAMLEAAALWKPTEKQSFKRDLAWQPVTLFYQPRSEDTLMLIWDTCPKYAKLRHAIMNLPEIQQIQNENKQFYKELTNLTGMVISTPNDVNSLYGTLTAEKHMNLILPKWTKNYYPDKLIPLTLYDFQLNVYNDLLKRLKGGPFLKKIITDMLAKKNNTLKPEVRKMFMYIGHDSTIVTLMNVMHVWNNQMPNYNIMIMIELHENNDEWNVQIFLRNTTEYEPYPLTIPGCTTICPLEKFIEILNPMIPDNWNEECKVDGEYKPPPAPLP	SKHNKENDSLRLVTVIMRHGERAPQDTYPNDPYLNNSMEPYGWGQLTNEGRRNQYNQGLFLRKKYNNFLGLTYSPDIFYLQSTAVDRTKMSAMLEAAALWKPTEKQSFKRDLAWQPVTLFYQPRSEDTLMLIWDTCPKYAKLRHAIMNLPEIQQIQNENKQFYKELTNLTGMVISTPNDVNSLYGTLTAEKHMNLILPKWTKNYYPDKLIPLTLYDFQLNVYNDLLKRLKGGPFLKKIITDMLAKKNNTLKPEVRKMFMYIGHDSTIVTLMNVMHVWNNQMPNYNIMIMIELHENNDEWNVQIFLRNTTEYEPYPLTIPGCTTICPLEKFIEILNPMIPDNWNEECKVDGEYKPPPAPLP
Apme651LYb	APH	APH_3		Apis mellifera	Bees_Apinae					MIVFKFIFFMNFIYSTLELLMLIENVKTSKHNKEIENDSLRLVTVVMRHGERAPQDTYPNDPYLNNSMEPYGWGQLTNEGRRNQYNQGLFLRKKYNNFLGSTYSPDIFYLQSTAVDRTKMSAMLEAAALWKPTEKQSFKRDLAWQPVTLFYQPRSEDTLMLIWDTCPKYAKLRHAIMNLPEVQQIQDENKQFYKELTNLTGMVISTPNDVNSLYGTLTAEKHMNLILPKWTKNYYPDKLIPLTLYDFQLNVYNDFLKRLKGGPFLKKIITDMLAKKNNTLKPEVRKMFMYIGHDSTIVTLMDVMHVWNNQMPNYNIMIMIELHENNDEWNVQIFLRNTTEYEPYPLTIPGCTTICPLEKFIQILNPMIPDNWNEECKVNGEYKPPPAPLP
Atro932aP	APH	APH_3		Athalia rosae	Sawflies				MANFYSTRKFLPIILALVFVSVAIAANASRGGPGRRGGGHSRNPNRNEESEAALRAASLRQVTVVFRHSHRTPADTYPNDPHINSKLEPYGWGQLTNEGKLAAYNQGLWLAKRDGPFLGTEFSTDIFQLQTTAVDRAQMSGMLTSAGLWVPKGTQLWKSNLKWQPTPIKYQELDQDTLLLVRTDCRAYYRELDAVKNDTEYQQVQAENKQLYNELTALTGMSISNPDDIMSVYGTLRAESDLGLPLPDWTKDYYPDRLVPLTIYSYLPLVKTDLLKRLKGGPFVKKIVNDMKGKVAGTEKKKMFMYTGHDSTITNLLGTLGVWDPQQPEYGILTTIELHENAEGWNVQLFLRNTTQRVPYPLTVPGCDTVCPLDKFIELLTPVIPVDWEKECQIDDDSY…	SRGGPGRRGGGHSRNPNRNEESEAALRAASLRQVTVVFRHSHRTPADTYPNDPHINSKLEPYGWGQLTNEGKLAAYNQGLWLAKRDGPFLGTEFSTDIFQLQTTAVDRAQMSGMLTSAGLWVPKGTQLWKSNLKWQPTPIKYQELDQDTLLLVRTDCRAYYRELDAVKNDTEYQQVQAENKQLYNELTALTGMSISNPDDIMSVYGTLRAESDLGLPLPDWTKDYYPDRLVPLTIYSYLPLVKTDLLKRLKGGPFVKKIVNDMKGKVAGTEKKKMFMYTGHDSTITNLLGTLGVWDPQQPEYGILTTIELHENAEGWNVQLFLRNTTQRVPYPLTVPGCDTVCPLDKFIELLTPVIPVDWEKECQIDDDSYVAPTPLPP
Bovo925PRa	APH	APH_3		Bombus vosnesenskii	Bees_Apinae				MIVFKLFLFLSVICLTLELPTLVENVETSNDEDNKDIESDTLRLVTVVMRHGDRAPQDTYPNDPYINNSMEPYGWGQLTNEGRRNQYNQGVFLRKQYNNFLGPTYSPNIFYLQSTAVDRTKMSAMLEAAALWKPTEKQSFKRDLAWQPVTLFYQPRSEDRLMLIWDTCPKYTKLRHTITNLSEVQRIQDENKQLYKELTNLTGMVISTPGDVSSLYGTLTAEKHMNLTLPEWTKDYYPDKLIPLTLYDFQLNVYNDDLKKLKGGPFLKKIVSDMLAKKNNILKPEERKMFMYVGHDSTIVTLMDLMHVWNNQMPHYNIMVMIELHEKNGGWNVQMFLKNSTEHKLYPLNVPGCTTVCPLEQLVQILKPMIPDNWDEECKVDGDYTPPPAPLP	LPTLVENVETSNDEDNKDIESDTLRLVTVVMRHGDRAPQDTYPNDPYINNSMEPYGWGQLTNEGRRNQYNQGVFLRKQYNNFLGPTYSPNIFYLQSTAVDRTKMSAMLEAAALWKPTEKQSFKRDLAWQPVTLFYQPRSEDRLMLIWDTCPKYTKLRHTITNLSEVQRIQDENKQLYKELTNLTGMVISTPGDVSSLYGTLTAEKHMNLTLPEWTKDYYPDKLIPLTLYDFQLNVYNDDLKKLKGGPFLKKIVSDMLAKKNNILKPEERKMFMYVGHDSTIVTLMDLMHVWNNQMPHYNIMVMIELHEKNGGWNVQMFLKNSTEHKLYPLNVPGCTTVCPLEQLVQILKPMIPDNWDEECKVDGDYTPPPAPLP
Cafl223PR	APH	APH_3		Camponotus floridanus	Ants					MIVGVIGEEDEANYEIKKDTLRLVTVITRHGERAPVDSYPKDPYINDNMEPYGWGQLTNEGRRNQYNQGLFLRKRYDNFLGSMYNPDIFYLQTTAVDRTKMSGMLEAAALWKPNEKQSFKTDLPWQPVTLFYQERSDDTLMLVWNTCPKYTQLRTSANDLPEVRKIQEDNKQLFDELTNLTGMPITTIDDISSLYSTLTAEKQMNLTLPKWIDDYYSKLLRYYLYEQQLNTYNDEFRRLKGGPMLQKIINDMKNKKEDTLQPKERKMFMYIGHDSTIVTLLDTMHIWYNQIPHCNIMIMIELHQDENKWNIQVFLKNTTIHEPYPMTIPGCTVICPFNKFVEILKPMMSGNWSEECKVEGDYVTPPPPVP
Ceca225PRb	APH	APH_3		Ceratina calcarata	Bees_Xylocopinae					MYTYIQRSPVSIETTEERSNNRDKGPTLRLITVVMRHGERAPQDTYPNDPYVNNSMDPYGWGQLTNEGRKNQYDQGLFLRKRYDEFLGPTYSPDLFHLQCTAVDRTKMSAMLEAAALWKPSEKQSFKPDLAWQPVTLYYQPRSEDTLMLIWETCPKYAKSRDAINSFPEVLSTQRDNKKLYEELTNLTGMSISSPGDVGSLYSTLTAEKCMNLTLPEWTEDYYPDKLIPLTLYDLQLNVYDDRLKRLKGGPFLKKIVTDMLGKKDDVLEPETRKMFMYVGHDSTIVTLLDVMHVWNGQMPNYNIMVMIELHENKDGWHVQVFLRNTTDHDPYALTIPGCATSCPLETFVKILKPMIPDNWEEECKVDGDYTLPPAPVP
Duno910PR	APH	APH_3		Dufourea novaeangliae	Bees_Halictidae					MVNGRRSSKIFLIVSIMLACKLVIFAVVVCSSSGSPVTIDEGATNDKNNEKKTGDTSLRLVTVVMRHGERAPQDTYPNDPYVNDSMEPYGWGQLTNEGRRSQYNQGIFLRDRYNDFLGPIYSPNIFYLQCTAVDRTKMSALLEAAALWKPNEKQSFKADLPWQPVTLFYQPRNEDTMMLIWDTCPRYTKLRHTITSLPEVQKVQDDNSQLYEELTNLTGMAISSPEDVNSIYGTLTAEKQMNLTLPEWTKDYYPDKLIPLTLYDFQLNVYSDDLKRLKGGPFLKKIVVDMLAKKDNILEPEDRKMFMYIGHDSTIVTLLDVMHVWNNQMPNYNIMIMIELHEDINGWNVQVFLRNTTDREPYPLTIPGCTTICPFDKFVEILKPMIPDDWKEECKVEGD…
Eudi098aU	APH	APH_3		Euglossa dilemma	Bees_Apinae				MTVSEFLFLFGVVCLTLELPMPVESGSISNDKIDKEIGKNTLRLLTVVLRHGDRAPQDTYPNDPYLNNSMEPYGWGQLTNEGRRNQYNQGLFLRKRYNNFLGPTYSPDIFYLQCTAVDRTKMSAMLEAAALWKPTEEQSFKPDLAWQPVTLFYQPRSEDTLMLIWDTCPKYAKLRYTIMNSSEVQQIQNDNKRLYEELTNLTGMVISTPSDVGSLYGTLTAEKHMNLTLPDWTKEYYPDKLIPLTLYDLKLNVYNNHLRRLKGGPFLKKIITDMLAKKDNTLTETRKMFMYVGHDSTMVTLMDVMHVWNNQMPHYNIMMMIELHENNDEYNVQILLRNTTKHEPYPLTIPGCTTACPLEKFVQILKPMIPDNWEEECKVDGEYIPPPAPLP	GSISNDKIDKEIGKNTLRLLTVVLRHGDRAPQDTYPNDPYLNNSMEPYGWGQLTNEGRRNQYNQGLFLRKRYNNFLGPTYSPDIFYLQCTAVDRTKMSAMLEAAALWKPTEEQSFKPDLAWQPVTLFYQPRSEDTLMLIWDTCPKYAKLRYTIMNSSEVQQIQNDNKRLYEELTNLTGMVISTPSDVGSLYGTLTAEKHMNLTLPDWTKEYYPDKLIPLTLYDLKLNVYNNHLRRLKGGPFLKKIITDMLAKKDNTLTETRKMFMYVGHDSTMVTLMDVMHVWNNQMPHYNIMMMIELHENNDEYNVQILLRNTTKHEPYPLTIPGCTTACPLEKFVQILKPMIPDNWEEECKVDGEYIPPPAPLP
Eume972PR	APH	APH_3		Eufriesea mexicana	Bees_Apinae				MTVFKLLFLFGVICLTSELPTPVENGSISNDKIDKEIGKDTLRLLTVVLRHGDRAPQDTYPNDPYLNNSMEPYGWGQLTNEGRRNQYNQGLFLRKRYDNFLGPTYSPDIFYLQCTAVDRTKMSAMLEAAALWKPTEEQSFKPDLAWQPVTLFYQPRSEDTLMLIWDTCPQYVKLRYAIMNSSEVQQIQNDNKRLYEELTNLTGMVILTPSDVGSIYGTLTAEKHMNLILPNWTKEYYPDKLLPLTLYDLKLNVYDNHLRRLKGGPFLKKIITDMLAKKDNTLSETRKMFMYVGHDSTMVTLMDVMHVWNNQMPHYNVMIMIELHENNDEWNVQILLRNTTKQEPYPLTIPGCTTACPLEKFVQILKPMIPDNWEEECKVDGEYIPPPAPLP	LPTPVENGSISNDKIDKEIGKDTLRLLTVVLRHGDRAPQDTYPNDPYLNNSMEPYGWGQLTNEGRRNQYNQGLFLRKRYDNFLGPTYSPDIFYLQCTAVDRTKMSAMLEAAALWKPTEEQSFKPDLAWQPVTLFYQPRSEDTLMLIWDTCPQYVKLRYAIMNSSEVQQIQNDNKRLYEELTNLTGMVILTPSDVGSIYGTLTAEKHMNLILPNWTKEYYPDKLLPLTLYDLKLNVYDNHLRRLKGGPFLKKIITDMLAKKDNTLSETRKMFMYVGHDSTMVTLMDVMHVWNNQMPHYNVMIMIELHENNDEWNVQILLRNTTKQEPYPLTIPGCTTACPLEKFVQILKPMIPDNWEEECKVDGEYIPPPAPLP
Hala187PR	APH	APH_3		Habropoda laboriosa	Bees_Apinae				MFVYKLPLILGVIGLTLESPAPVENVETNNDKDGKKIESSTLRLVTVVMRHGDRAPQDTYPNDPYINNTMEPYGWGQLTNEGRRNQYNQGLFLRKRYDHLLGPIYNPDIFYLQCTAVDRTKMSAMLEAAALWKPNENQAFKPDLAWQPVTLFYQPRSEDTLMLIWDTCPKYTKLRHTITSLSEVQQIQENNRLLYEELTSLTGMEISTPGDVGSLYGTLTAEKHMNLTLPKWTEDYFPDKLIPLTLYDFQLNVYNDLLKRLKGGPFVKKIVTDMLAKRDDTLEPATRKMFMYIGHDSTIVTLLDVMHVWNNQMPYYNIMTMIELHETNKGWNVQIFLRNTTDHEPYPLTIPGCTTVCPLEKFVQILKPMIPDDWVEECKVDGDYTPPPAPLP	SPAPVENVETNNDKDGKKIESSTLRLVTVVMRHGDRAPQDTYPNDPYINNTMEPYGWGQLTNEGRRNQYNQGLFLRKRYDHLLGPIYNPDIFYLQCTAVDRTKMSAMLEAAALWKPNENQAFKPDLAWQPVTLFYQPRSEDTLMLIWDTCPKYTKLRHTITSLSEVQQIQENNRLLYEELTSLTGMEISTPGDVGSLYGTLTAEKHMNLTLPKWTEDYFPDKLIPLTLYDFQLNVYNDLLKRLKGGPFVKKIVTDMLAKRDDTLEPATRKMFMYIGHDSTIVTLLDVMHVWNNQMPYYNIMTMIELHETNKGWNVQIFLRNTTDHEPYPLTIPGCTTVCPLEKFVQILKPMIPDDWVEECKVDGDYTPPPAPLP
Hasa029AH	APH	APH_3		Harpegnathos saltator	Ants				MILPALHLLVLLTTAIGTPLFSKVTEKKDSAEPEMKKDTLRLIIVVTRHGERAPETTYHNDPYIKNPMEPYGWGQLTNEGRLNQYNQGLFLRERYDGFLGTSYSPNIFYLQSTYVGRTKMSAMLEAAALWKPNKEQSFKSDLPWQPVVLFYQEQSEDTLMLVWNTCPKYTQLRNSVNDLPEVQTVYENNKVLFEELTNFTGMPIANADDVSSFYATLVAEKAMNLTLPEWTKDYYPDKLIPLTLYSMQFNTYNNEFRKLKGGPMLKKFTSDMLAKKKGTLKPEQRKMFMFVGHDSTIVDLMNTMHIWHNQLPHYNIMIMIELHENEGEWNVQIFLRNTTVHEPYSLTIPGCTVVCPLDRYVEIFQPIISTKWEDECKADDNYVMPSAPLA	TPLFSKVTEKKDSAEPEMKKDTLRLIIVVTRHGERAPETTYHNDPYIKNPMEPYGWGQLTNEGRLNQYNQGLFLRERYDGFLGTSYSPNIFYLQSTYVGRTKMSAMLEAAALWKPNKEQSFKSDLPWQPVVLFYQEQSEDTLMLVWNTCPKYTQLRNSVNDLPEVQTVYENNKVLFEELTNFTGMPIANADDVSSFYATLVAEKAMNLTLPEWTKDYYPDKLIPLTLYSMQFNTYNNEFRKLKGGPMLKKFTSDMLAKKKGTLKPEQRKMFMFVGHDSTIVDLMNTMHIWHNQLPHYNIMIMIELHENEGEWNVQIFLRNTTVHEPYSLTIPGCTVVCPLDRYVEIFQPIISTKWEDECKADDNYVMPSAPLA
Lihu715PR	APH	APH_3		Linepithema humile	Ants				MILPVAAFPLLAMLALVSGVPLPSKVAEEGATIHEKDTLRLVTVVIRHGERAPVDTYPNDPYIKDSMQPYGWGQLTNEGKKNQYNQGLFLRKHYERFLGSVYDPDVFYLQTTATDRTKMSGMLEAAALWKPNEDQLFRSDLPWQPVSLFYQERTEDTLMLVWNTCPKYTRLRTSVNDLPEVRQVHEDNQQLFEQLTNFTGMPIANADDVSSLYSTLTAEKQMNLTLPEWARDYYDKLTPLALYELQLNTYDDNFRRLRGGPLLKKITNDMMEKKEQTLHPELRKMFMYIGHDSTIVTLLDTMHIWYNQMPHYNIMIMIELHEDENEWNVQIFLRNTTTHEPYPMIISGCTAACPLNKFVEILKPMIPDDWKEECKVEGDYVTPPPPLP	VPLPSKVAEEGATIHEKDTLRLVTVVIRHGERAPVDTYPNDPYIKDSMQPYGWGQLTNEGKKNQYNQGLFLRKHYERFLGSVYDPDVFYLQTTATDRTKMSGMLEAAALWKPNEDQLFRSDLPWQPVSLFYQERTEDTLMLVWNTCPKYTRLRTSVNDLPEVRQVHEDNQQLFEQLTNFTGMPIANADDVSSLYSTLTAEKQMNLTLPEWARDYYDKLTPLALYELQLNTYDDNFRRLRGGPLLKKITNDMMEKKEQTLHPELRKMFMYIGHDSTIVTLLDTMHIWYNQMPHYNIMIMIELHEDENEWNVQIFLRNTTTHEPYPMIISGCTAACPLNKFVEILKPMIPDDWKEECKVEGDYVTPPPPLP
Mebec2aU	APH	APH_3		Melipona beecheii	Bees_Apinae				MIVFKLSLFLGVICLTLECLTLVRNVKINNDEDNKEIEDDTLQLVTVVIRHGNRAPQDTYPNDPYVNNSMEPYGWGQLTNEGRRNQYNQGLFLRERYNNFLGLIYSPNIFYLQSTALDRTKMSAMLEAAALWKPTEKQSFKRDLAWQPVTLFYEPYSEDTLMIIWDTCPKYTKLRHAVMNLSQVQQIQDKNKHLYEELTNLTGMMISTPGDVNSLYGTLTAEEYMNLTLPEWTKHYYPDKLIPLTLYDFQLNGYNDELKRLKGGPFLKKIVTDMIKKKNNTLEPEERKMFMYIGHDSTIVTLMDVMHIWNNQMPYYNIMIMIELHEKNDEWTVQMFLRNTTEHDPYPLTVPGCSTICPLEKFIQILKPMIPDNWDEECKVDGDYILPPAPLP	VKINNDEDNKEIEDDTLQLVTVVIRHGNRAPQDTYPNDPYVNNSMEPYGWGQLTNEGRRNQYNQGLFLRERYNNFLGLIYSPNIFYLQSTALDRTKMSAMLEAAALWKPTEKQSFKRDLAWQPVTLFYEPYSEDTLMIIWDTCPKYTKLRHAVMNLSQVQQIQDKNKHLYEELTNLTGMMISTPGDVNSLYGTLTAEEYMNLTLPEWTKHYYPDKLIPLTLYDFQLNGYNDELKRLKGGPFLKKIVTDMIKKKNNTLEPEERKMFMYIGHDSTIVTLMDVMHIWNNQMPYYNIMIMIELHEKNDEWTVQMFLRNTTEHDPYPLTVPGCSTICPLEKFIQILKPMIPDNWDEECKVDGDYILPPAPLP
Mege562PRb	APH	APH_3		Megalopta genalis	Bees_Halictidae					MYCIIQLFAWWGHGIYLLAVLKTPVRGCSARVAVRGSRMVNGRRSLNTCLTYVKMFAVKLLFFTIIIYLSSGSPVTLEEGATINKKNEKERGDTTLRLVTVVMRHGERAPQDTYPNDPYVNNTMEPYGWGQLTNEGRRSQYNQGLYLRHRYGDFLGPIYSPDIFYLQSTAVDRTKMSALLVAAALWRPNEKQSFKADLPWQPVTLFYQPRSEDTLMLIWDTCPRYTKLRHTITSLPEVQQIQDNNIELYKELTNLTGMTISSPEDVNSLYGTLTAEKQMNLTLPEWSIDYYPDKLEPLTLYDFKLNGYNDILKRLKGGPLLKKIVTDMLARKDDTIEPVDRKMFMYIGHDSTVVTLLDVMHVWNNQMPHYNIMTMIELHEDGDDWNVQVFLKNTTDHEP…
Mequ711LY	APH	APH_3		Melipona quadrifasciata	Bees_Apinae					MIVFKLSLFLGVICLTLECLTLVRNVKISNDEDNKEIEDDTLQLVTVVIRHGDRAPQDTYPNDPYVNNSMEPYGWGQLTNVIIFIINISNPVQEGRRNQYNQGLFLRERYNNFLGLIYSPNIFYLQSTALDRTKMSAMLEAAALWKPTEKQSFKRDLAWQPVTLFYQPYSEDTLMIIWDTCPKYTKLRHAVMNLSQVQQIQDKNKHLYEELTNLTGMMISTPGDVNSLYGTLTAEEYMNLTLPEWTKHYYPDKLIPLTLYDFQLNGYNDELKRLKGGPFLKKIVTDMIKKKDNTLEPEERKMFMYIGHDSTIVTLMDVMHIWNNQMPYYNIMIMIELHEKNDEWTVQMFLRNTTEHDPYPLTVPGCSTICPLEKFIQILKPMIPDNWDEECKVDGDYIL…
Mero166PR	APH	APH_3		Megachile rotundata	Bees_Megachilidae					MLTMIRATHRSQKLIYLQRVYLLFSSGSTININGINLGHLSIQYIALLQDLSTDSSSSPSTCSFCTCNNSWEFIESPAQTEDTERNDDKHEKSNSLRLVTVVMRHGDRAPQDTYPNDPYLNNTMEPYGWGQLTNEGRRNQYNQGLFLRKRYGHFLGPTYSPNIFYLQCTAVDRTKMSAMLEAAALWKPTKQQSFKPDLPWQPVTLFYQPRSEDTLMLIWDTCPKYTKLRQTINNLPEVQQVQEDNKQLYEELTNLTGMAISTPGDVGSLYSTLTAEKHMKLILPEWTNDYYPDKMLPLMLYDLQLNVYNDPLKRLKGGPFLKKIVTDMLAKKENTLEPEERKMFMYIGHDSSIVSLLDVMQVWNNQVPNYNIMTMIELHEDCHGWNVQVLLRNTTEREP…
Navi761PRe	APH	APH_3		Nasonia vitripennis	JewelWasps				MADLHFAAFILLGFLVTGPTVTFAYRITRDAKKENILVEADNTASTLRQVNLVIRHGERSPQTTYTNDPYKNDPMEPFGWGQLTSNGRIAQYNQGLFLRERYGHFLGTKYSPEIFWLQSTAADRAKMSALLEAAALWKPDGDQAFISGLDWQPASLNYQTSDKDNLLLIWSTCPDYARMREAVEKSPEIQEINEINQNLYKELSKYTGDNITNPDDVFDLYSTLVAEKTMNYQLPNWTNEYFPDMLKPLSSLSLKMNVYNESLLKMKGGPLVSKIAHGMLDRAQSIKPYKRKMFMYVGHDSTIVNLLEGLKVWDMQIPGYSIMTMVELHENELEGYNVQIYLRNSTQHEPYPLTIPGCDFACPLDQFIQLLKPMIMTDGEWKAECVLKDPNYVPGTEPLP	RITRDAKKENILVEADNTASTLRQVNLVIRHGERSPQTTYTNDPYKNDPMEPFGWGQLTSNGRIAQYNQGLFLRERYGHFLGTKYSPEIFWLQSTAADRAKMSALLEAAALWKPDGDQAFISGLDWQPASLNYQTSDKDNLLLIWSTCPDYARMREAVEKSPEIQEINEINQNLYKELSKYTGDNITNPDDVFDLYSTLVAEKTMNYQLPNWTNEYFPDMLKPLSSLSLKMNVYNESLLKMKGGPLVSKIAHGMLDRAQSIKPYKRKMFMYVGHDSTIVNLLEGLKVWDMQIPGYSIMTMVELHENELEGYNVQIYLRNSTQHEPYPLTIPGCDFACPLDQFIQLLKPMIMTDGEWKAECVLKDPNYVPGTEPLP
Nome884TE	APH	APH_3		Nomia melanderi	Bees_Halictidae				MLAVKLLIFIAAVYLSSGSPVTLEEGGTNNKKNERKTGDTTLRLVVVVMRHGERAPQDTYPNDPYLNDSMEPYGWGQLTNEGRRSQYNQGLFLRNRYDDFLGPIYSPEIFYLQSTAVDRTKMSALLEAAALWKPNEKQSFKADLPWQPVTLFYQPRSEDTLMLIWDTCPKYTKLRRAIMSLPEVQKIQSDNTNLYNELTNLTGMAISSPEDVNSLYGTLTAEKQMNLTLPEWTDDYYPDKMEPLTLYDFELNVYNDLLRRLKGGPFLKKIVTDMLAKKDNTIVPEHRKMFMYIGHDSTVVTLLDVMHVWNNQMPHYNIMTMIELHEDKDGWNVQVFLRNTTNHEPYSLTIPGCVTVCPLDKFIQIMKPMIPDDWKEECKVEGDYTPPPAPVP	SPVTLEEGGTNNKKNERKTGDTTLRLVVVVMRHGERAPQDTYPNDPYLNDSMEPYGWGQLTNEGRRSQYNQGLFLRNRYDDFLGPIYSPEIFYLQSTAVDRTKMSALLEAAALWKPNEKQSFKADLPWQPVTLFYQPRSEDTLMLIWDTCPKYTKLRRAIMSLPEVQKIQSDNTNLYNELTNLTGMAISSPEDVNSLYGTLTAEKQMNLTLPEWTDDYYPDKMEPLTLYDFELNVYNDLLRRLKGGPFLKKIVTDMLAKKDNTIVPEHRKMFMYIGHDSTVVTLLDVMHVWNNQMPHYNIMTMIELHEDKDGWNVQVFLRNTTNHEPYSLTIPGCVTVCPLDKFIQIMKPMIPDDWKEECKVEGDYTPPPAPVP
Odbr460PR	APH	APH_3		Odontomachus brunneus	Ants				MILPALRLLALLAVALGMPLSCEITEKKDPTKSEMKKDTLRLVTVVARHGERAPETTYPNDPYTNDPMLPYGWGQLTNRGRINQYNQGLFLRERYNDFLGTSYSPNVFYLQSTFVDRTKMSAMLEAASLWKPNKEQLFKPDLPWQPVVLFYQKQSEDTLMLVWNTCPRYTELRGSVNNFSEVQEVYRNNEALFKELTNFTGMQIENADDVSSLYATLAAEEGVNLTLPEWVKDYYPDKLIPLTLYSLKFNTYNDDFRRLKGSPLLKKIISDMLAKKEGTLQPKERKMFLFIGHDSTVVDLLNTMYIWHNQLPHYNIMTMIELHEDKGEWNVQIFLRNTTAHEPYPLTISGCTAVCPLEKFVEILRPVIPNNWDEECKVDGNFVTPPAPLP	MPLSCEITEKKDPTKSEMKKDTLRLVTVVARHGERAPETTYPNDPYTNDPMLPYGWGQLTNRGRINQYNQGLFLRERYNDFLGTSYSPNVFYLQSTFVDRTKMSAMLEAASLWKPNKEQLFKPDLPWQPVVLFYQKQSEDTLMLVWNTCPRYTELRGSVNNFSEVQEVYRNNEALFKELTNFTGMQIENADDVSSLYATLAAEEGVNLTLPEWVKDYYPDKLIPLTLYSLKFNTYNDDFRRLKGSPLLKKIISDMLAKKEGTLQPKERKMFLFIGHDSTVVDLLNTMYIWHNQLPHYNIMTMIELHEDKGEWNVQIFLRNTTAHEPYPLTISGCTAVCPLEKFVEILRPVIPNNWDEECKVDGNFVTPPAPLP
Oobi512PR	APH	APH_3		Ooceraea biroi	Ants				MIHPATALPLLALFTLALGIPLRSEATSEECKTVHKTDTLRLVTVVTRHGERAPVNTYPNDPHINDTMEPYGWGQLTKEGRRNQYDQGLYLRKRYNDFLRTTYHPDIFHLQSTDVDRTKMSALLLSASLWKPNEKQSFKADLPWQPVTLYYQERAEDTLMLVWNACPRYTQLRSSVYDLPEVQKTQEDYKQLFEELTNYTGMPIRTIDDVSSLYSTLVAEDEMNLTLPEWTKNYYPDKLIPLTLYELQLNTYDDESRRLKGGPMVKKITDDMRAAEEGTLQPQRRKMSMYVGHDSTIVALLDTMHIWYNQMPYYNIMTMIELHEDEEGNWNVQIFLRNTTVHEPYPMTIPGCTVACPLDKFIKILSPMIPEDWKEECKVGGNYTTPSAPPP	TSEECKTVHKTDTLRLVTVVTRHGERAPVNTYPNDPHINDTMEPYGWGQLTKEGRRNQYDQGLYLRKRYNDFLRTTYHPDIFHLQSTDVDRTKMSALLLSASLWKPNEKQSFKADLPWQPVTLYYQERAEDTLMLVWNACPRYTQLRSSVYDLPEVQKTQEDYKQLFEELTNYTGMPIRTIDDVSSLYSTLVAEDEMNLTLPEWTKNYYPDKLIPLTLYELQLNTYDDESRRLKGGPMVKKITDDMRAAEEGTLQPQRRKMSMYVGHDSTIVALLDTMHIWYNQMPYYNIMTMIELHEDEEGNWNVQIFLRNTTVHEPYPMTIPGCTVACPLDKFIKILSPMIPEDWKEECKVGGNYTTPSAPPP
Osbi766TE	APH	APH_3		Osmia bicornis bicornis	Bees_Megachilidae				MIIPKLLLFLATISFTLESPVQIKSPESSDDKDHEKAKSNTLRLVTIVMRHGDRAPQDTYPNDPYVNNSMEPYGWGQLTNEGRRNQYNQGLFLRERYSHFLGPTYSPDIFYLQCTAVDRTKMSAMLEAAALWKPNEKQSFKPDLPWQPVTLFYQPRSEDTLMLIWDTCPKYTKLRQTVSSLPEVQKVQEDNKQLYKKLTNLTGMVISSPADVGSLYSTLTAEKHMKLTLPEWTNDYYPDKLIPLTLYDLQLNVYNDPLKRLKGGPFLKKIVIDMLAKKDNTLKPQERKMFMYIGHDSSIVSLLDVMHVWNNQMPNYNIMTMIELHEDSCGWNVQVFLRNTTEREPYRLTIPGCTTICPLEKFIHILKPMIPDNWEEECKVDGDYTLPPAPVP	SPVQIKSPESSDDKDHEKAKSNTLRLVTIVMRHGDRAPQDTYPNDPYVNNSMEPYGWGQLTNEGRRNQYNQGLFLRERYSHFLGPTYSPDIFYLQCTAVDRTKMSAMLEAAALWKPNEKQSFKPDLPWQPVTLFYQPRSEDTLMLIWDTCPKYTKLRQTVSSLPEVQKVQEDNKQLYKKLTNLTGMVISSPADVGSLYSTLTAEKHMKLTLPEWTNDYYPDKLIPLTLYDLQLNVYNDPLKRLKGGPFLKKIVIDMLAKKDNTLKPQERKMFMYIGHDSSIVSLLDVMHVWNNQMPNYNIMTMIELHEDSCGWNVQVFLRNTTEREPYRLTIPGCTTICPLEKFIHILKPMIPDNWEEECKVDGDYTLPPAPVP
Osli258PRb	APH	APH_3		Osmia lignaria	Bees_Megachilidae				MIIPKLLLFLATISFTLESPVQIKSPERSDDKDHEKAKSNTLRLVTIVMRHGDRAPQDTYPNDPYVNNSMEPYGWGQLTNEGRRNQYNQGLFLRERYSHFLGPTYSPDIFYLQCTAVDRTKMSAMLEAAALWKPNEKQSFKPDLPWQPVTLFYQPRSEDTLMLIWDTCPKYTKLRQTVNSLPEVQKVQEDNKQLYKKLTNLTGMVISNPADVGSLYSTLTAEKHMKLTLPEWTNDYYPDKLIPLTLYDLQLNVYNDPLKRLKGGPFLKKIVIDMLAKKDNTLKPQERKMFMYIGHDSSIVSLLDVMHVWNNQIPNYNIMTMIELHEDSCGWNVQVFLRNTTEREPYRLTIPGCTTICPLEKFIHILKPMIPDNWEEECKVDGDYTLPPAPVP	SPVQIKSPERSDDKDHEKAKSNTLRLVTIVMRHGDRAPQDTYPNDPYVNNSMEPYGWGQLTNEGRRNQYNQGLFLRERYSHFLGPTYSPDIFYLQCTAVDRTKMSAMLEAAALWKPNEKQSFKPDLPWQPVTLFYQPRSEDTLMLIWDTCPKYTKLRQTVNSLPEVQKVQEDNKQLYKKLTNLTGMVISNPADVGSLYSTLTAEKHMKLTLPEWTNDYYPDKLIPLTLYDLQLNVYNDPLKRLKGGPFLKKIVIDMLAKKDNTLKPQERKMFMYIGHDSSIVSLLDVMHVWNNQIPNYNIMTMIELHEDSCGWNVQVFLRNTTEREPYRLTIPGCTTICPLEKFIHILKPMIPDNWEEECKVDGDYTLPPAPVP
Poca736LY	APH	APH_3		Polistes canadensis	TrueWasps				MNTSSSLFALLLTVIKLRLTLESPITSDHVHKTNDALHNYESNEDTLRLVSVIMRHGERAPQDTYPNDPYVSDTMKPYGWGQLTNVGRVNQYNQGIYLRQRYNQFLGQTYNPDIFYLQCTSVDRTKMSAMLEAAGLWKPTEEQSFKSDFPWQPVTLFYQRRSEDTLMLIWDTCPKYGQTRNMILRLPEVQEVQNKNEQLYEELSNLTGMTIATPDDVSSLYSTLKAEETMNLTLPYWTKKYYPDKLIPLTMYDFQLNTYNDMLKRLKGGPMIKKIIYDMLAKKERTLHPETRKMFMYVGHDSTVVTLLDVLHIWNNQMPEYNIMIMIELHEDTNGWNVQIFLRNTTNYEPYPMTIPGCATICPINEFIQILKPMIPDNWEEECKTDGDYTLPPAPAP	SPITSDHVHKTNDALHNYESNEDTLRLVSVIMRHGERAPQDTYPNDPYVSDTMKPYGWGQLTNVGRVNQYNQGIYLRQRYNQFLGQTYNPDIFYLQCTSVDRTKMSAMLEAAGLWKPTEEQSFKSDFPWQPVTLFYQRRSEDTLMLIWDTCPKYGQTRNMILRLPEVQEVQNKNEQLYEELSNLTGMTIATPDDVSSLYSTLKAEETMNLTLPYWTKKYYPDKLIPLTMYDFQLNTYNDMLKRLKGGPMIKKIIYDMLAKKERTLHPETRKMFMYVGHDSTVVTLLDVLHIWNNQMPEYNIMIMIELHEDTNGWNVQIFLRNTTNYEPYPMTIPGCATICPINEFIQILKPMIPDNWEEECKTDGDYTLPPAPAP
Podo040AH	APH	APH_3		Polistes dominula	TrueWasps				MNTSSLFALLLLTVIKLRLTLESPITSDHVHKANDALHNYKSNEDTLRLISVIMRHGERAPQDTYPNDPYVSDTMKPYGWGQLTNVGRVNQYNQGIYLRQRYNRFLGETYSPDIFHLQCTSVDRTKMSAMLEAAGLWKPTEEQSFKADFPWQPVTLFYQRRSEDTLMLIWDTCPKYAQARNKILQLPEVQDVQNKNEQLYEELSNLTGMTIATPEDVSSLYSTLKAEETMNLTLPDWTKKYYPDKLIPFTLYDFQLNTYNDMLKRLKGGPMLKKILYDMLAKKEKTLHPETRKMFMYVGHDSTVVTLLDVLHIWNNQMPEYNIMIMIELHEDANGWNVQIFLRNTTNYEPYPMTIPGCDTICPIDEFIQILKPMIPDNWEEECKTDGDYIMPPAPAP	SPITSDHVHKANDALHNYKSNEDTLRLISVIMRHGERAPQDTYPNDPYVSDTMKPYGWGQLTNVGRVNQYNQGIYLRQRYNRFLGETYSPDIFHLQCTSVDRTKMSAMLEAAGLWKPTEEQSFKADFPWQPVTLFYQRRSEDTLMLIWDTCPKYAQARNKILQLPEVQDVQNKNEQLYEELSNLTGMTIATPEDVSSLYSTLKAEETMNLTLPDWTKKYYPDKLIPFTLYDFQLNTYNDMLKRLKGGPMLKKILYDMLAKKEKTLHPETRKMFMYVGHDSTVVTLLDVLHIWNNQMPEYNIMIMIELHEDANGWNVQIFLRNTTNYEPYPMTIPGCDTICPIDEFIQILKPMIPDNWEEECKTDGDYIMPPAPAP
Soin819PR	APH	APH_3		Solenopsis invicta	Ants				MIPSATVLPLFALFTLSLGIPMSSKVTDTEEDTAHIRHHEAKKNTLRLVTLVIRHGERAPVDTYPNDPYINDSLKPYGWGQLTNKGRRNQYNQGLFLRKRYGSFLGSMYNPDIFYLQSTAVDRTKMSGMVEAAALWKPSDKQSFKPDLPWQPVTLFYQERQDDTFMLIWNTCPRYTQLRSSANNLPEIRKVHEDNKQLFAELSNFTGMSIMTADDVSSLYATLTAEKEMNLVLPEWTKNYYPDKLISLTLLELQLNTYDDEFRRLKGGPMLKKIIDDMQARKEATLQPKRRKMFMYIGHDSTIVTLLDTMHIWYNQIPYYNIMTMIELHEDEGEWSVQVFLRNTTAREPFPMSIPGCTVICPFDKFVEILKPMIPDNWEEECKVDSNYTTPSPPPP	IPMSSKVTDTEEDTAHIRHHEAKKNTLRLVTLVIRHGERAPVDTYPNDPYINDSLKPYGWGQLTNKGRRNQYNQGLFLRKRYGSFLGSMYNPDIFYLQSTAVDRTKMSGMVEAAALWKPSDKQSFKPDLPWQPVTLFYQERQDDTFMLIWNTCPRYTQLRSSANNLPEIRKVHEDNKQLFAELSNFTGMSIMTADDVSSLYATLTAEKEMNLVLPEWTKNYYPDKLISLTLLELQLNTYDDEFRRLKGGPMLKKIIDDMQARKEATLQPKRRKMFMYIGHDSTIVTLLDTMHIWYNQIPYYNIMTMIELHEDEGEWSVQVFLRNTTAREPFPMSIPGCTVICPFDKFVEILKPMIPDNWEEECKVDSNYTTPSPPPP
Soin879PR	APH	APH_3		Solenopsis invicta	Ants					MIVWTHMVGAGRKNQYNQGLFLRKRYNSFLGSMYHPDIFYLQSTSRDRTKMSGMLEAAALWYPNDRQTFKVDLPWQPVTLSYQEFEQDTLMLLWYMCPRYAQLRSSVNDMPEIRKIHQDNKQLFAELSNFTGMPFTTVDNVASFYDLLIAKESMNLALPAWTKDYYPDKLKPLYLLGEQLYTYNDELRRLQGGIMLKKFIDNMQAKKKGTLLPKKRKMFMYLGHDITVVSLLNTMHIWYDQIPYYNIMVIIELHKHKGKWNVQIFLRNTTAHEPYPMTIPGCTVACPLEKFVEILKPLIPDNLEEECKIDDSNYKIPPPPYL
TecaR24aU	APH	APH_3		Tetragonula carbonaria	Bees_Apinae				MIVFKLSLLSVIYVTLECPTLVQNVKISNDEDNKEIEDDTLRLVTVVIRHGDRAPQDTYPNDPYVNNSMEPYGWGQLTNEGRRNQYNQGLFLRERYNNFLGLIYSPNIFYLQSTALDRTKMSAMLEAAALWKPTEKQSFKRDLAWQPVTLFYQPYSEDTLMTIWDTCPKYTKLRHAVMNLSQVQQIQDKNKHLYEELTNLTGMMISTPGDVNSLYGTLIAEEYMNLTLPEWTKHYYPDKLIPLTLYDFQLNGYNDELKRLKGGPFLKKIITDMITKKDNTLKPEERKMFMYIGHDSTIVTLMDVMHVWNNQMPYYNIMVMIELHEKNDEWTVQMFLRNTTKHGPYPLTVPGCSTICPLEKFIQILKPMIPDNWDKECKVDGDYIPPPAPLP	VKISNDEDNKEIEDDTLRLVTVVIRHGDRAPQDTYPNDPYVNNSMEPYGWGQLTNEGRRNQYNQGLFLRERYNNFLGLIYSPNIFYLQSTALDRTKMSAMLEAAALWKPTEKQSFKRDLAWQPVTLFYQPYSEDTLMTIWDTCPKYTKLRHAVMNLSQVQQIQDKNKHLYEELTNLTGMMISTPGDVNSLYGTLIAEEYMNLTLPEWTKHYYPDKLIPLTLYDFQLNGYNDELKRLKGGPFLKKIITDMITKKDNTLKPEERKMFMYIGHDSTIVTLMDVMHVWNNQMPYYNIMVMIELHEKNDEWTVQMFLRNTTKHGPYPLTVPGCSTICPLEKFIQILKPMIPDNWDKECKVDGDYIPPPAPLP
Waau149AH	APH	APH_3		Wasmannia auropunctata	Ants					YIRFSCSQIIRHGDRAPVDTYPNDPHINGSMEPNGWGQLTNEGRRNQYDQGLFLRKRYDSFLGPTYHPDIFYLQTTSVDRTKMSGLLEAAALWKPNKKQTFKSDLPWQPVTLFYQERQDDTLMLVWDTCPRYTQLRSSANDLPEVCKMHEDNKQLFAELSNFTGMPITTVDDVSSLYATLSAEEHMNLTLPEWTKNYYPDKLIPLTLFELKLNTYSDEFRRLKGGPMLKKITDEMLMKKKLGTLQPEKRKMFMYIGHDSTIVTLLDTMHIWYNQMPYYNIMTMIELHEDEGKWNVQASINFLQAFDFGQEF
Waau295TE	APH	APH_3		Wasmannia auropunctata	Ants					MRHGDRAPLDTYPNDLYVNYTMGPNGWGQLTNEGKRHQYNQGLFLRKRYDNFLGSTYHPDILHLQSTNVDRTKMSGLLEAAGLWKPNEKQTFKSDLPWQPVTLFYQERQDDTLMLVWNTCPRYTQLRSSVYDLPEVQKVHEDNKQLFAELSNFTGMPIRTFEDVTSLYGTLSAEESMNLTLPKWVKDYYPDKLLPLALYGLQLNTYNDEFRRLNGGPMLKKFTDDMLAKKGGTLKPERRKMFMYSGHDITVVALLDTMHIWHNQEPHFNIMTIIELHEDKGEWNVQVFLRNTTSHEPYPMIIPGCTIKCPLDKFVEILKPMIPENWKEECKVDGNFTTPTPPSP
Xyvi073AHa	APH	APH_3		Xylocopa violacea	Bees_Xylocopinae					MRHGDRAPQDTYPNDPYINNSMEPYGWGQLTNEGRRNQYNQGLFLRKRYNDFLGPTYSPDIFYLQCTAVDRTKMSAMLEAAALWRPTKKQAFKPDLAWQPVTLFYQPRSEDTLMLIWNTCPKYTKLRHAITNLPQIQQVQNDNKQLYEELTNFTGMMISTPGDVGSLYGTLAAEEHMNLTLPEWTKDYYPDKLIPLTLYDLQLNVYDDLLKRLKGGPFLKKIVTDMLAKRDNTLEPEARKMFMYIGHDSTVVTLLDVMHVWNNQIPNYNIMTMIELHENKDGWNVQVFLRNTTDHEPYPLTVPECTTICPLEKFIQILKPMIPDNWEEECKVDGGYTPPPAPVP
ApDN1533	APH	APH_4		Apis mellifera	Bees_Apinae				MMSIMVWTLRFIVCLLCCRTSLAELKLLQTIFRHGNKMPSTINFYPNDPYINYTYEPAGKGGLTNIGKMTMYKVGQFFRKRYENFLGEIYTKENIWFRSDEVDRTAMSVQLVTTGLYPPSKQQRWNPDLNWQPIPVWTVPFTMDCLYNSQFSAKFYTLRNMVEETDKDVIQFKKDNRDVYEYLSKHTGGNITQSKVFLLYQYLFDQRNIGLELPEWTKSVFPHGKLDELAVYDILIRTRTLESKQISAGIWIREWLNRVNNHISKKDTRKAFMYAAHDPNIACILSALDNFDNEIPYYGNSLMFELHEENSEYYVQMLYKNKDDIRVLKFPNCDNMCPLDEFKKFVKPLISINTDEICGQK	ELKLLQTIFRHGNKMPSTINFYPNDPYINYTYEPAGKGGLTNIGKMTMYKVGQFFRKRYENFLGEIYTKENIWFRSDEVDRTAMSVQLVTTGLYPPSKQQRWNPDLNWQPIPVWTVPFTMDCLYNSQFSAKFYTLRNMVEETDKDVIQFKKDNRDVYEYLSKHTGGNITQSKVFLLYQYLFDQRNIGLELPEWTKSVFPHGKLDELAVYDILIRTRTLESKQISAGIWIREWLNRVNNHISKKDTRKAFMYAAHDPNIACILSALDNFDNEIPYYGNSLMFELHEENSEYYVQMLYKNKDDIRVLKFPNCDNMCPLDEFKKFVKPLISINTDEICGQK
Apce863AHa	APH	APH_4		Apis cerana	Bees_Apinae				MNTTWTLRFIVCLLCCRASLAELKLVQTIFRHGNKMPSNINFYPNDPYINYTYEPAGEGGLTNVGKTTMYKVGQFFRERYEDLLGEIYTKENIWFRSDEIDRTVMSGQLVAAGLYPPSKQQRWNSDLNWQPIPVWTMPITMDCLYNTQYSAKYYTLRNIVEKTDKDVIQFEKDNKDTYKYLSEHTGGNITQSNVLLLYQYLFDQRNIGLELPEWTKSVFPYGKLDELATYDILIRTRTLESKQILAGIWIREWLNHVNDHISKKDTRKAFMYAAHDPNIACILSALDNFDNEIPYYGNSLMFELHENDNEYYVQVLYKNKDNIRVLKFPNCDKMCPLDEFKKFVKPLISINMEEICGQK	ELKLVQTIFRHGNKMPSNINFYPNDPYINYTYEPAGEGGLTNVGKTTMYKVGQFFRERYEDLLGEIYTKENIWFRSDEIDRTVMSGQLVAAGLYPPSKQQRWNSDLNWQPIPVWTMPITMDCLYNTQYSAKYYTLRNIVEKTDKDVIQFEKDNKDTYKYLSEHTGGNITQSNVLLLYQYLFDQRNIGLELPEWTKSVFPYGKLDELATYDILIRTRTLESKQILAGIWIREWLNHVNDHISKKDTRKAFMYAAHDPNIACILSALDNFDNEIPYYGNSLMFELHENDNEYYVQVLYKNKDNIRVLKFPNCDKMCPLDEFKKFVKPLISINMEEICGQK
Apce863AHd	APH	APH_4		Apis cerana	Bees_Apinae				MSTTWILRFIVCLLCYRASLAELKLVQTIFRHGNKMPSNIKFYPNDPYINYTYEPAGRGGLTNVGKMTIYKVGQFFRERYEDFLGEIYTKENIWFRSDEMERTEMSGQLVAAGLYPPSKEQRWNPDLNWQPIPVWTISGTMDCLYNIQFSSRFYTLRNIVEETDEDVIQFEKDNKDIYKYLSEHTGGNITQSRVFTLYQYLFTQRDVGLKLPEWTKSVFPHGKLEELAIYDILIRTRTLESKQISGGIWIREWLNHVNDHISKKDSRKAFMYAAHELNIAYILSALDNFDNEIPYYGNSLMFELHEDDNKYYVQVLYKNKDNIRVLKFPNCDKMCPLDEFKKFVKPLISINMEEICEQK	ELKLVQTIFRHGNKMPSNIKFYPNDPYINYTYEPAGRGGLTNVGKMTIYKVGQFFRERYEDFLGEIYTKENIWFRSDEMERTEMSGQLVAAGLYPPSKEQRWNPDLNWQPIPVWTISGTMDCLYNIQFSSRFYTLRNIVEETDEDVIQFEKDNKDIYKYLSEHTGGNITQSRVFTLYQYLFTQRDVGLKLPEWTKSVFPHGKLEELAIYDILIRTRTLESKQISGGIWIREWLNHVNDHISKKDSRKAFMYAAHELNIAYILSALDNFDNEIPYYGNSLMFELHEDDNKYYVQVLYKNKDNIRVLKFPNCDKMCPLDEFKKFVKPLISINMEEICEQK
Apdo314AC	APH	APH_4		Apis dorsata	Bees_Apinae				MDTTWTLRFIVCLLCCRASLAELKLVQTIFRHGNKMPSNINFYPNDPYINYTYEPAGEGGLTNVGKMTMYKVGQFFRERYEDFLGEIYTKENILFRSDEVDRTVMSGQLVAAGLYPPSKEQRWNPDLNWQPIPVWTIPRTIDCLYNTQFSPRFDMLRNIVEETDKDVIQFEKDNRDVYKYLSEHTGGNITQSKVFSLYQHLFDQNNIGLELPEWTKSVFPHGKLDELAIYDILIRTRTLESKQISGGIWIREWLNHVDDYISKKDRRKAFMYAAHDLNIACILSALGNFNNEIPYYGNSLMFELHKDDNEYYVQVLYKDKDNIRVLKFPNCDKMCPLNEFKKFVEPLISINMEEICGQK	ELKLVQTIFRHGNKMPSNINFYPNDPYINYTYEPAGEGGLTNVGKMTMYKVGQFFRERYEDFLGEIYTKENILFRSDEVDRTVMSGQLVAAGLYPPSKEQRWNPDLNWQPIPVWTIPRTIDCLYNTQFSPRFDMLRNIVEETDKDVIQFEKDNRDVYKYLSEHTGGNITQSKVFSLYQHLFDQNNIGLELPEWTKSVFPHGKLDELAIYDILIRTRTLESKQISGGIWIREWLNHVDDYISKKDRRKAFMYAAHDLNIACILSALGNFNNEIPYYGNSLMFELHKDDNEYYVQVLYKDKDNIRVLKFPNCDKMCPLNEFKKFVEPLISINMEEICGQK
Apdo813ACa	APH	APH_4		Apis dorsata	Bees_Apinae				MMNTTWTLRFIICLLCCRASLAELKLVQTIFRHGNKMPSNINFYPNDPYINYTYEPAGRGGLTNVRQFFRERYEDFLGEIYTKENIWFRSDEVDRTVMSGQLVAAGLYPPSKEQRWNPDLNWQPIPVWTIPVTMDCLYITQFSPRFHTLRNIVEETDEDVIQFEKDNRDIYKYLSKHTGGNITQSRVFSLYQYLFSQRDIGLELPEWTKSIFPHGKLEELAIYDILIRTRTLELKQMLGGIWIREWLNHVNDHISKKDMRKAFMYAAHDLNIAYILSALDNFDNEIPYYGNSLMFELHEDDNEYYVQILYKNKDNIRVLKFPNCDKMCPLDEFKKFVEPLISINMEEICGHK	ELKLVQTIFRHGNKMPSNINFYPNDPYINYTYEPAGRGGLTNVRQFFRERYEDFLGEIYTKENIWFRSDEVDRTVMSGQLVAAGLYPPSKEQRWNPDLNWQPIPVWTIPVTMDCLYITQFSPRFHTLRNIVEETDEDVIQFEKDNRDIYKYLSKHTGGNITQSRVFSLYQYLFSQRDIGLELPEWTKSIFPHGKLEELAIYDILIRTRTLELKQMLGGIWIREWLNHVNDHISKKDMRKAFMYAAHDLNIAYILSALDNFDNEIPYYGNSLMFELHEDDNEYYVQILYKNKDNIRVLKFPNCDKMCPLDEFKKFVEPLISINMEEICGHK
Apfl143AHa	APH	APH_4		Apis florea	Bees_Apinae				MDTAWTLRFVICLLCCRASMAELKLVQTIFRHGNKMPSSVDFYLNDPYINSTYEPAGRGGLTNIGKMAMYKVGQFFRERYEDFLGEVYTKENIWFRSDQADRTVMSGQLVAAGLYPPSKIQRWNPDLNWQPIPVWTMPIIVDCLYNTQFSPRLDTLRKMVEETDEDVIQFEKDNKDVYKYLSEHTGGNITQSTVFLLYQYLFDQRNIGLELPEWTRSVFPEKLEELAVYDILIRTRTLESKQISAGIWIREWLNHVNDHISKKDTRKAFMYAAHDPNIACILSALDNFDNEIPYYGNILMFELHEDDNEYYVQVLYKNKDNIRVLEFPNCDTMCPLDEFKKFVKPLISINMEEICGQK	ELKLVQTIFRHGNKMPSSVDFYLNDPYINSTYEPAGRGGLTNIGKMAMYKVGQFFRERYEDFLGEVYTKENIWFRSDQADRTVMSGQLVAAGLYPPSKIQRWNPDLNWQPIPVWTMPIIVDCLYNTQFSPRLDTLRKMVEETDEDVIQFEKDNKDVYKYLSEHTGGNITQSTVFLLYQYLFDQRNIGLELPEWTRSVFPEKLEELAVYDILIRTRTLESKQISAGIWIREWLNHVNDHISKKDTRKAFMYAAHDPNIACILSALDNFDNEIPYYGNILMFELHEDDNEYYVQVLYKNKDNIRVLEFPNCDTMCPLDEFKKFVKPLISINMEEICGQK
Apfl143AHc	APH	APH_4		Apis florea	Bees_Apinae				MSTIGTIWTLRFIICLLCCRASLAELKLIQTVFRHGNKTPSNITFYPNDPYINCTYEPVGRGDLTNVGKMTMYQVGQFFRERYEDFLGEIYTKKKIWFRSDKIDRTVMSGQLVATGLYPPSKIQRWNPDLNWQPIPIWTMPIAMDCLYNTRYSSKFHILRNIVEETDENVIQFEKDNKDIYKYLSEHTGGNITQLRVFILYKYLFEQKDIGLELPEWTKSVFPGKLEELAVYDISISIRTLESKQILAGIWIREWLNHVNDYISKNDTRKAFMYAAHDINIAYILSALDNFDNEIPYFGSSLMFELHEDNNEYYVQMLYKNKDNIRVLEFPNCDKMCPLDEFKKFVKPLISFNMEEVCRQI	ELKLIQTVFRHGNKTPSNITFYPNDPYINCTYEPVGRGDLTNVGKMTMYQVGQFFRERYEDFLGEIYTKKKIWFRSDKIDRTVMSGQLVATGLYPPSKIQRWNPDLNWQPIPIWTMPIAMDCLYNTRYSSKFHILRNIVEETDENVIQFEKDNKDIYKYLSEHTGGNITQLRVFILYKYLFEQKDIGLELPEWTKSVFPGKLEELAVYDISISIRTLESKQILAGIWIREWLNHVNDYISKNDTRKAFMYAAHDINIAYILSALDNFDNEIPYFGSSLMFELHEDNNEYYVQMLYKNKDNIRVLEFPNCDKMCPLDEFKKFVKPLISFNMEEVCRQI
Apme642AHa	APH	APH_4		Apis mellifera	Bees_Apinae				MMGITVWTLRFIVCLLCCQASLAELKLVQTIFRHGNKMPSQVNIYPNDPYVNYTYEPAGKGGLTNVGKTNMYKVGQFFRERYEDFLGKIYTKENIWFRADEVDRTVMSGQLVAAGLYPPSEEQRWNPNLNWQPIPVWTIPATMDCLYTTPFSSKFHTMRNLVEETDEDVIQFEKDNKDIYKYLSEHTGGNVTQSKVFSLYQYLFAQKDIGLELPEWTKSVFPHGKLDELVIYDILIRTRTLELKQILGGLWIREWLNHVNDHISKKDTRKAFMYAAHDLNIAYILSALDNFDNEIPYYGNSLMFELHEDDNEYYVQVLYKNKDNIRVLKFSNCDTMCPLDEFKKFVKPLISINMEEICEQK	ELKLVQTIFRHGNKMPSQVNIYPNDPYVNYTYEPAGKGGLTNVGKTNMYKVGQFFRERYEDFLGKIYTKENIWFRADEVDRTVMSGQLVAAGLYPPSEEQRWNPNLNWQPIPVWTIPATMDCLYTTPFSSKFHTMRNLVEETDEDVIQFEKDNKDIYKYLSEHTGGNVTQSKVFSLYQYLFAQKDIGLELPEWTKSVFPHGKLDELVIYDILIRTRTLELKQILGGLWIREWLNHVNDHISKKDTRKAFMYAAHDLNIAYILSALDNFDNEIPYYGNSLMFELHEDDNEYYVQVLYKNKDNIRVLKFSNCDTMCPLDEFKKFVKPLISINMEEICEQK
Apme642AHd	APH	APH_4		Apis mellifera	Bees_Apinae				MMSIMVWTLRFIVCLLCCRTSLAELKLLQTIFRHGNKMPSTINFYPNDPYINYTYEPAGKGGLTNIGKMTMYKVGQFFRKRYENFLGEIYTKENIWFRSDEVDRTAMSVQLVTTGLYPPSKQQRWNPDLNWQPIPVWTVPFTMDCLYNSQFSAKFYTLRNMVEETDKDVIQFKKDNRDVYEYLSKHTGGNITQSKVFLLYQYLFDQRNIGLELPEWTKSVFPHGKLDELAVYDILIRTRTLESKQISAGIWIREWLNRVNDHISKKDTRKAFMYAAHDPNIACILSALDNFDNEIPYYGNSLMFELHEENSEYYVQMLYKNKDDIRVLKFPNCDNMCPLDEFKKFVKPLISINTDEICGQK	ELKLLQTIFRHGNKMPSTINFYPNDPYINYTYEPAGKGGLTNIGKMTMYKVGQFFRKRYENFLGEIYTKENIWFRSDEVDRTAMSVQLVTTGLYPPSKQQRWNPDLNWQPIPVWTVPFTMDCLYNSQFSAKFYTLRNMVEETDKDVIQFKKDNRDVYEYLSKHTGGNITQSKVFLLYQYLFDQRNIGLELPEWTKSVFPHGKLDELAVYDILIRTRTLESKQISAGIWIREWLNRVNDHISKKDTRKAFMYAAHDPNIACILSALDNFDNEIPYYGNSLMFELHEENSEYYVQMLYKNKDDIRVLKFPNCDNMCPLDEFKKFVKPLISINTDEICGQK
Atro410aV	APH	APH_4		Athalia rosae	Sawflies				MPTSHELIVCGLTLILSRSFGEDLKLVQVIFRHGDRAPNFDSIEFYPLDPYANETWYPHGWDGLTNEGKRRAYDLGVFFKERYGVWLGDIYLSNEVEFRSSNMERTIMSAQLVAAGLFPPTGIQRWNENLNWQPIPVFASPTSMKRLYATHMHCPRLVAMRNEILKTDAHLIQRNEELKEFYEFLTPNIGRTAGQLETFLVYHQLVSELYANLPLPEWTRGIFPEGRMERVASYQFIVNSYNKSMIQLEGGVWIRELLTNVDSYLNKSQSASRKAIFHGAHEYNIAAILIALGVFEQHVPFYCNTIMFELSKIDDDFYVKVLYKHKDSVEELVIPGCGAANCPLETFRRMVEDVVFTGDVEAACQMKN	EDLKLVQVIFRHGDRAPNFDSIEFYPLDPYANETWYPHGWDGLTNEGKRRAYDLGVFFKERYGVWLGDIYLSNEVEFRSSNMERTIMSAQLVAAGLFPPTGIQRWNENLNWQPIPVFASPTSMKRLYATHMHCPRLVAMRNEILKTDAHLIQRNEELKEFYEFLTPNIGRTAGQLETFLVYHQLVSELYANLPLPEWTRGIFPEGRMERVASYQFIVNSYNKSMIQLEGGVWIRELLTNVDSYLNKSQSASRKAIFHGAHEYNIAAILIALGVFEQHVPFYCNTIMFELSKIDDDFYVKVLYKHKDSVEELVIPGCGAANCPLETFRRMVEDVVFTGDVEAACQMKN
Atro971aV	APH	APH_4		Athalia rosae	Sawflies				MNNPKIAVLISLSIIVRIVWCNPELKLVQVLFRHGDRAPNPGYEKWYPTDPYINERYAPVGLGGLTENQLFKDPLFVGVFICPVARSEKARAERFMRHGDERWSNLYEYLSRHLGVNATRHHAFILHHTLMAQRSFGLTLPNWTRQIYPSEELETNAGFEYILQSYNTKLKRINGGLWIREFLENMDNSISGKDRAKMLVYAGHETNVAGFLTALDIFKPHVPDFCSCLILEMYEDPRSVRERYVRLFYKKSESLEELHIPGCSVPCSLKDFRILTDHLTPQNTDQECGLAV	NPELKLVQVLFRHGDRAPNPGYEKWYPTDPYINERYAPVGLGGLTENQLFKDPLFVGVFICPVARSEKARAERFMRHGDERWSNLYEYLSRHLGVNATRHHAFILHHTLMAQRSFGLTLPNWTRQIYPSEELETNAGFEYILQSYNTKLKRINGGLWIREFLENMDNSISGKDRAKMLVYAGHETNVAGFLTALDIFKPHVPDFCSCLILEMYEDPRSVRERYVRLFYKKSESLEELHIPGCSVPCSLKDFRILTDHLTPQNTDQECGLAV
Atro971cV	APH	APH_4		Athalia rosae	Sawflies				MRASKTLIPCYLVLIYVQICHGELKLIQVVFRHGDRAPSSQFRYYYPSDPYVNETWHPEGWGGLSNDGKMRAYDLGVFLKERYGEWLGDVYLKDEVEFRSSNRDRTIMTAQLVATALFPPSEIQKWHPDLAWQPIPVFSDPSLSKTFYNSRSKCPRLIAMREELTKTDKHLLKRDEQLNEFYRFLSTKVGSDVGQYESWIIHDQLTAESGENIDLPDWAVEILREGTLEEIAGYDYVIQSYNKSMIQLNGGQWIREWLEHVDSYLSESPPRLGPKAFFYSAHEYNVAGILSALGVFEPHVPAFCNAVMLELAKIQDNFCVKVLYKNKDIVQQLVVPGCNEVNCPLEKFRKLMEDVIIDVKAACAV	ELKLIQVVFRHGDRAPSSQFRYYYPSDPYVNETWHPEGWGGLSNDGKMRAYDLGVFLKERYGEWLGDVYLKDEVEFRSSNRDRTIMTAQLVATALFPPSEIQKWHPDLAWQPIPVFSDPSLSKTFYNSRSKCPRLIAMREELTKTDKHLLKRDEQLNEFYRFLSTKVGSDVGQYESWIIHDQLTAESGENIDLPDWAVEILREGTLEEIAGYDYVIQSYNKSMIQLNGGQWIREWLEHVDSYLSESPPRLGPKAFFYSAHEYNVAGILSALGVFEPHVPAFCNAVMLELAKIQDNFCVKVLYKNKDIVQQLVVPGCNEVNCPLEKFRKLMEDVIIDVKAACAV
Atro971eV	APH	APH_4		Athalia rosae	Sawflies				MRMLHRLIIFCAVFIQSKTFAEELKLVQVIFRHGDRAPNVENIPLWPLDPYRNETWYPEGWAGLVNVGKRRAYELGVFLRERYGNWLGDIYLKDEVEFRSSTYDRTMMTAQLVAAGLFPPSEIQRWHPELNWQPIPVFSDPKSTADLYDTRNTCRRLKAMRDELTRTDPHLLQRAEESKEFYEFLTPHVGKTVSQWEAWAVYHQLFSQWIENRKLPEWTTDIFPEGRLERVAAYQYVIESYNKSMIQLGGGRWVNDWLKNVDNYLNETSGSQQKALFYAAHETNIASILVALGVFEEHVPFYCSTIIFELSKVEEEFYVKVLYRNKDVLRELVIRGCGVTNCPLQTFRTMVEDAVYRGDLDAACK	EELKLVQVIFRHGDRAPNVENIPLWPLDPYRNETWYPEGWAGLVNVGKRRAYELGVFLRERYGNWLGDIYLKDEVEFRSSTYDRTMMTAQLVAAGLFPPSEIQRWHPELNWQPIPVFSDPKSTADLYDTRNTCRRLKAMRDELTRTDPHLLQRAEESKEFYEFLTPHVGKTVSQWEAWAVYHQLFSQWIENRKLPEWTTDIFPEGRLERVAAYQYVIESYNKSMIQLGGGRWVNDWLKNVDNYLNETSGSQQKALFYAAHETNIASILVALGVFEEHVPFYCSTIIFELSKVEEEFYVKVLYRNKDVLRELVIRGCGVTNCPLQTFRTMVEDAVYRGDLDAACK
Bote764AHe	APH	APH_4		Bombus terrestris	Bees_Apinae				MDIKWFSRIIICVLYCQGSWAELKLIQTIFRHGNRMPSNIEYYPNDPYVNYTYEPAGRGGLTNVGKLSLYKLGQYFRERYDQFLGRIYTSKDIWFRADEVERVVMSGQLVAAGLYPPCEEQRWDSNLNWQPIPVWTPLNSNDCLYNGQFLTNFYTWRNNVEKTDETTMQFQKQNKDVYRYLSEHTGGNITQSRTFNLRQFLYAQKDIGLKLPEWTKSVFPHGKLDELAVNDIYIRTRTPQMKQLLAGMWIREWLNHIDDHLYKNDTRKAFMYAAHDLNIAYILAALDNFDNEIPYYGSTLIFELHEEDNEYYIQMLYRNKENIKLLKFPDCDDKMCPLDKFKKFVMPIIPTNLEEICGQE	ELKLIQTIFRHGNRMPSNIEYYPNDPYVNYTYEPAGRGGLTNVGKLSLYKLGQYFRERYDQFLGRIYTSKDIWFRADEVERVVMSGQLVAAGLYPPCEEQRWDSNLNWQPIPVWTPLNSNDCLYNGQFLTNFYTWRNNVEKTDETTMQFQKQNKDVYRYLSEHTGGNITQSRTFNLRQFLYAQKDIGLKLPEWTKSVFPHGKLDELAVNDIYIRTRTPQMKQLLAGMWIREWLNHIDDHLYKNDTRKAFMYAAHDLNIAYILAALDNFDNEIPYYGSTLIFELHEEDNEYYIQMLYRNKENIKLLKFPDCDDKMCPLDKFKKFVMPIIPTNLEEICGQE
Bovo972AHa	APH	APH_4		Bombus vosnesenskii	Bees_Apinae				MDIKWISRIIICLLYCQASWAELKLIQTIFRHGNRMPSNIKYYPNDPYVNYTYEPAGRGGLTNVGKLSLYKLGQYFRERYDQFLGRIYTSKDIWFRADEVERVVMSGQLVAAGLYPPCEEQRWDSNLNWQPIPVWTPLNSNDCLYNGQFLTNFYTWRNNVEKTDEAIVQFQKQNKDVYRYLSEHTGGNIIQSRTFNLRQFLYAQKDIGLKLPEWTKSVFPHGKLDELAVNDIYIRTRTPQMKQLLAGMWIREWLNHVDDHLNKNDTRKAFMYAAHDLNIAYILAALDNFDNEIPYYGSTLIFELHEEDNEYYIQMLYRNKENIQLLKFPNCDDKMCPLDKFKKFVMPIIPTNLEEICGQE	ELKLIQTIFRHGNRMPSNIKYYPNDPYVNYTYEPAGRGGLTNVGKLSLYKLGQYFRERYDQFLGRIYTSKDIWFRADEVERVVMSGQLVAAGLYPPCEEQRWDSNLNWQPIPVWTPLNSNDCLYNGQFLTNFYTWRNNVEKTDEAIVQFQKQNKDVYRYLSEHTGGNIIQSRTFNLRQFLYAQKDIGLKLPEWTKSVFPHGKLDELAVNDIYIRTRTPQMKQLLAGMWIREWLNHVDDHLNKNDTRKAFMYAAHDLNIAYILAALDNFDNEIPYYGSTLIFELHEEDNEYYIQMLYRNKENIQLLKFPNCDDKMCPLDKFKKFVMPIIPTNLEEICGQE
Ceca119AHc	APH	APH_4		Ceratina calcarata	Bees_Xylocopinae				MTVPWVLKIIVCLIYCRVTFGELKVLQTVFRHGNRMPTKESFYPKDPYINYTYKPDGRGSLTNIGKMSAFKLGQYFRERYDQFLGPCYSKKDIWFRADEVDRVVMTGELVAAGLYPPCNEQRWNSDLNWQPIPVWAPPISNDYLYNGVFCNNYKKWRNDVEKTDSEVIEFEERNKDVYDYLSTYTGGNITQLRVLGLRQYLYAQEDIGLRLPKWTKSVFPNGRLDELAEYDIVIRTRTPELKQLLGGVWLLEWLNHIDAHLNKSDTRKAFMYAAHELNLAAILTTLDNYDNEIPSYSSSLMFELHEEENEYYVQVLYRNNGKIRTLTFPDCDDVTYCPLDVFREYIKPLLPSNPKIACGEGKKSTSLY	ELKVLQTVFRHGNRMPTKESFYPKDPYINYTYKPDGRGSLTNIGKMSAFKLGQYFRERYDQFLGPCYSKKDIWFRADEVDRVVMTGELVAAGLYPPCNEQRWNSDLNWQPIPVWAPPISNDYLYNGVFCNNYKKWRNDVEKTDSEVIEFEERNKDVYDYLSTYTGGNITQLRVLGLRQYLYAQEDIGLRLPKWTKSVFPNGRLDELAEYDIVIRTRTPELKQLLGGVWLLEWLNHIDAHLNKSDTRKAFMYAAHELNLAAILTTLDNYDNEIPSYSSSLMFELHEEENEYYVQVLYRNNGKIRTLTFPDCDDVTYCPLDVFREYIKPLLPSNPKIACGEGKKSTSLY
Ceci933cV	APH	APH_4		Cephus cinctus	Sawflies				MNAQGMQILNIVLLIGVCNADLKLLQVTFRHGDRTTVAESQVYYPNDPYINKTYWPEGYGGLINQGKDRAYRLGLFLKKNYGAWLGSVYADSLFYFRSSDISRTKMTAELVAAALFPPIDIQRWNQKLNWQPIPIWNVPLIQDILFLGQFLCEKVAILRKEIETSDPYLLKRQKELAGFFEYVSEHVGINVTQQTSYYIYMHLYSQYTMGYRMPEWTKDIFPFGQFEDVAGYDYVIQSYTKEMQKYNGGVWIREWLRNVDNYINGTATYRALFYSGHEINIAGILNSLNVFIPHVPEFASSVILELHKYGEEYFVRALHKNLDTAVELKIPGCNGIYCHLDTFRNLFADIILENPLESCRKM	DLKLLQVTFRHGDRTTVAESQVYYPNDPYINKTYWPEGYGGLINQGKDRAYRLGLFLKKNYGAWLGSVYADSLFYFRSSDISRTKMTAELVAAALFPPIDIQRWNQKLNWQPIPIWNVPLIQDILFLGQFLCEKVAILRKEIETSDPYLLKRQKELAGFFEYVSEHVGINVTQQTSYYIYMHLYSQYTMGYRMPEWTKDIFPFGQFEDVAGYDYVIQSYTKEMQKYNGGVWIREWLRNVDNYINGTATYRALFYSGHEINIAGILNSLNVFIPHVPEFASSVILELHKYGEEYFVRALHKNLDTAVELKIPGCNGIYCHLDTFRNLFADIILENPLESCRKM
Cogi033cU	APH	APH_4		Colletes gigas	Bees_Colletidae					MPTEGRTFYPHDPYDSKSYEPEGYGSLTNAGKMSSYKLGQYFRKRYDKFLGPIYSKEFVWFRADEIERVVMTGELVAAGMYPPCKEQMWNPQLNWQPIPVWAPPFATDYLYNGLFCTNAKKWRNNVEKTDKDIVKYEKENSDIYRYLSEHTGSNITQQRTFSLRQTLYAQRDIGLKLPEWTKKVFPDGRLDELATYDILIRTRTPELKQLLGGIWVREWLKNVDNYLNQIDTRKAFMYAGHELNIAAILVVLDNFDYEIPSYSSTVMFELHEVNNKYYVQILYRNNDDIRILKLPGCGKEMCSLDKFKNFVAPVIPKDIAALCGNTNEINSAIKQQSNY
Cogi033eU	APH	APH_4		Colletes gigas	Bees_Colletidae				MKATWILTIVACFLYFEPSIAELKLLQAVFRHGNRTPTMDQTFYPNDPYGNMTYEPEGHGGLTNTGKMTAYKLGQFLRLRYEKLLGPIYSKEIIWFRADEVERVVMTGELVAAGLFPPVKRQRWNPALRWQPIPIWALPHMDDDYLYNGMDCSNAKKWTAEVDTTNSSVVKFNLDNKETFDYLTENAGALIQEPIAGFALRQILYAQKDIGLKLPAWTKKVFPHGKLDEIAGYALSIQSGTQELKQLLGGIWIREWLDHVDNYLNNSDKRKAFMYAAHEINIAPIVIALNNYDNQVPTYCSTVMFELHEMKSQYYVQVHYRNNGKMRTLKIPGCGINLCPLDTFKSFVDPVIPKDVVSLCGKLDL	ELKLLQAVFRHGNRTPTMDQTFYPNDPYGNMTYEPEGHGGLTNTGKMTAYKLGQFLRLRYEKLLGPIYSKEIIWFRADEVERVVMTGELVAAGLFPPVKRQRWNPALRWQPIPIWALPHMDDDYLYNGMDCSNAKKWTAEVDTTNSSVVKFNLDNKETFDYLTENAGALIQEPIAGFALRQILYAQKDIGLKLPAWTKKVFPHGKLDEIAGYALSIQSGTQELKQLLGGIWIREWLDHVDNYLNNSDKRKAFMYAAHEINIAPIVIALNNYDNQVPTYCSTVMFELHEMKSQYYVQVHYRNNGKMRTLKIPGCGINLCPLDTFKSFVDPVIPKDVVSLCGKLDL
Duno882AH	APH	APH_4		Dufourea novaeangliae	Bees_Halictidae				MNIAWILTVTGCLFYLQPSHAELKLVQTLFRHGNRMPSYGRRIYPNDPYSAMTYEPEGFGGLTNAGKELAYKLGQYFRERYDKFLGPLYSKEIVRFRADENERVVMTAELVAASLFPPQEEQIWNSRLNWQPIPIWAPEFSNDHLYNGMFCPNFMKWRINVEKTDREVMKFEEENKEIYKYLSQHTGANITQSSTFSLRQIFYEQTDIGLELPKWTKSVFPNGKLDELAVFDIHIRTRTPELKKLLGGVWIQEWLKNIDNYLNGNDNRKAFMYAGHELTIAPILVVLDNFDNKIPSYCSSLIVELHENNNKHYVQVLYRNNDDTGILKIPGCGTGMCPLETFRNFVAPMLPEDIGELCGIEEDSKSTVQQ	ELKLVQTLFRHGNRMPSYGRRIYPNDPYSAMTYEPEGFGGLTNAGKELAYKLGQYFRERYDKFLGPLYSKEIVRFRADENERVVMTAELVAASLFPPQEEQIWNSRLNWQPIPIWAPEFSNDHLYNGMFCPNFMKWRINVEKTDREVMKFEEENKEIYKYLSQHTGANITQSSTFSLRQIFYEQTDIGLELPKWTKSVFPNGKLDELAVFDIHIRTRTPELKKLLGGVWIQEWLKNIDNYLNGNDNRKAFMYAGHELTIAPILVVLDNFDNKIPSYCSSLIVELHENNNKHYVQVLYRNNDDTGILKIPGCGTGMCPLETFRNFVAPMLPEDIGELCGIEEDSKSTVQQ
Eudi818aU	APH	APH_4		Euglossa dilemma	Bees_Apinae					MKDLQGNSVHVFSSVLTRKLCNWTLRHVVSRQKKHGCLMDLKVFRHGHRMPSKIDYPKDPYANYTYAPAGLGGLTNTGKMYMYKLGQYLRERYDQFLNRTYTRNDVLFRADEIERVIMSAQLVSAGLYPPTEEQRWNPELNWQPIPVVTLPQSTDCLYNGQFIPNFYALRDLAETTDEEVVQFENKHSDIYRYLSEQTGGNITQQKAFKLRQFLFAQEQIGLKLPEWTEKVLPGALDELAIFDIYIRTCTPELKQLSGGVWIREWLDHVDNYVNRKNNISVDINETQKAFMYAAHELNIGPILAVLDNFDNEIPFYGSCIMFELHEVNDNYYVQVLYKNKNEVRILKFPNCGDKMCPLDEFRKFVAPVVPTNMKTLCGMR
Eume286AHc	APH	APH_4		Eufriesea mexicana	Bees_Apinae				MVVPWTLRVVICLLYCQASSANLRLVQTVFRHGHRTPSKMYYPKDPYVNYTYEPEGLGGLTNTGKMHMYKLGQYLRERYDHFLDRTYTHHDVVFRADEIERVIISAQLVSAGLYPPTKEQRWNPDLNWQPIPVWTKPQSADCLYNGQFNPKFYKLRNIAETTDAEIVQFKKHNSNVYRYLSEQTGGNITQVNAFKLRQYLFAQKEIGLKLPEWTKAVFPGVLDDLAIFDIYIRTSSMELKQLSGGVWIREWLNHVDNYLNKSDSRKAFMYAAHELNIGPILEVLDNFDNEIPFYGSCIMFELHEVNDNYYVQVLYKNEDNIRILKFPYCGEKLCPLDVFRKFLAPVTPTNLNELCEST	NLRLVQTVFRHGHRTPSKMYYPKDPYVNYTYEPEGLGGLTNTGKMHMYKLGQYLRERYDHFLDRTYTHHDVVFRADEIERVIISAQLVSAGLYPPTKEQRWNPDLNWQPIPVWTKPQSADCLYNGQFNPKFYKLRNIAETTDAEIVQFKKHNSNVYRYLSEQTGGNITQVNAFKLRQYLFAQKEIGLKLPEWTKAVFPGVLDDLAIFDIYIRTSSMELKQLSGGVWIREWLNHVDNYLNKSDSRKAFMYAAHELNIGPILEVLDNFDNEIPFYGSCIMFELHEVNDNYYVQVLYKNEDNIRILKFPYCGEKLCPLDVFRKFLAPVTPTNLNELCEST
HaDN1533	APH	APH_4		Halictus scabiosae	Bees_Halictidae				MNTVWILTIIGCLAYLQLCHAELKLLQAVFRHANRMPTNGRKTYPNDPYDDLTYEPEGYGGLTNVGKMSSFKLGEYFRERYNEFLGPIYTKETIWFRADEMERIVMTGELVAAGMYPPSKEQMWNPHLNWQPIPVWAPPMATDYLYNGLNCANFWQWRVDVEKNDCGVVKFESENKDVYKYLSEHTGGNITQSRVFSLRQLLYAQRDIGLELPEWTKEVFPGKLDDLAVYDILIRNRTPKMKQLLGGVWIKEWLNRVNDYLNRNDNRKAFMYASHELNLAAILIALDNFDYKVPSYSSTIMFELHEKNNQHFIQILYRNEGKIKTLKIPGCGTDLCLLETFKKFVAPVLPENVAELCGNSDRSESAVKEQSNY	ELKLLQAVFRHANRMPTNGRKTYPNDPYDDLTYEPEGYGGLTNVGKMSSFKLGEYFRERYNEFLGPIYTKETIWFRADEMERIVMTGELVAAGMYPPSKEQMWNPHLNWQPIPVWAPPMATDYLYNGLNCANFWQWRVDVEKNDCGVVKFESENKDVYKYLSEHTGGNITQSRVFSLRQLLYAQRDIGLELPEWTKEVFPGKLDDLAVYDILIRNRTPKMKQLLGGVWIKEWLNRVNDYLNRNDNRKAFMYASHELNLAAILIALDNFDYKVPSYSSTIMFELHEKNNQHFIQILYRNEGKIKTLKIPGCGTDLCLLETFKKFVAPVLPENVAELCGNSDRSESAVKEQSNY
Mebes71cU	APH	APH_4		Melipona beecheii	Bees_Apinae				MGVAWIFRIIVCILYCQASSAELKLVQTVFRHGNRMPSEINYYPNDPHINYTYEPAGPGGLTNVGKLALYKLGQYFRERYDQFLGEIYMSKDVWFRADEVERVIMSGQLVAAGLYPPNKEQRWEPNLNWQPIPVWTLPASIDCLYNGQFSTNFHAWRNDVERTDTALVEFEKEHIDVYRYLSKYTGGNITQSRTINLRQYLFAQKDIGLKLPEWTKSVFPRGKLDELAVHDIYIRTRTPRMKQLLAGMWIREWLNHIDDHLNKNDTRKAFMYASHDLNIAYILVALDNFDDEIPDYGSCLMFELHEEDNEYYVQVLYRNKENVRTLKFPNCGDKMCPLGEFKKFVTPVTPTNPKAICG	AELKLVQTVFRHGNRMPSEINYYPNDPHINYTYEPAGPGGLTNVGKLALYKLGQYFRERYDQFLGEIYMSKDVWFRADEVERVIMSGQLVAAGLYPPNKEQRWEPNLNWQPIPVWTLPASIDCLYNGQFSTNFHAWRNDVERTDTALVEFEKEHIDVYRYLSKYTGGNITQSRTINLRQYLFAQKDIGLKLPEWTKSVFPRGKLDELAVHDIYIRTRTPRMKQLLAGMWIREWLNHIDDHLNKNDTRKAFMYASHDLNIAYILVALDNFDDEIPDYGSCLMFELHEEDNEYYVQVLYRNKENVRTLKFPNCGDKMCPLGEFKKFVTPVTPTNPKAICG
Mege539AH	APH	APH_4		Megalopta genalis	Bees_Halictidae				MQNLMVNMNSAWILIIVGCLAHLQLCHAELKLLQAVFRHSNRMPTNGSKVYPKDPYVHMTYEPEGFGGLTNVGKMSSFELGQYLRERYDKFLGPIYTKETIWFRADEIDRVVMTGELVAAGLYPPSKEQMWNPRLNWQPVPVWAPPMSTDYLYNGLHCTNFWKLRADVESTDPVVAKFEAEHRNIYGYLSEHTGGNITQQKTFNLRQLLYAQRDIGLELPKWTHKVFPHGELDELAVFDILIQNRTPQQKQLMGGVWIREWLRHVDDHLNQNDKRKAFMYACHELNIAAILVALDNFDHKVPSYSSTIMFELHEDDKQHFVQIFYRNNGKTEQLKIPGCGTHLCPLETFREFVAPIIPKNVTELCGSSESSSSAVKQQSNY	ELKLLQAVFRHSNRMPTNGSKVYPKDPYVHMTYEPEGFGGLTNVGKMSSFELGQYLRERYDKFLGPIYTKETIWFRADEIDRVVMTGELVAAGLYPPSKEQMWNPRLNWQPVPVWAPPMSTDYLYNGLHCTNFWKLRADVESTDPVVAKFEAEHRNIYGYLSEHTGGNITQQKTFNLRQLLYAQRDIGLELPKWTHKVFPHGELDELAVFDILIQNRTPQQKQLMGGVWIREWLRHVDDHLNQNDKRKAFMYACHELNIAAILVALDNFDHKVPSYSSTIMFELHEDDKQHFVQIFYRNNGKTEQLKIPGCGTHLCPLETFREFVAPIIPKNVTELCGSSESSSSAVKQQSNY
Mequ699AHc	APH	APH_4		Melipona quadrifasciata	Bees_Apinae				MGVAWIFGIVVCILYCQASSAELKLVQTVFRHGNRMPSEINYYPNDPHINYTYEPAGPGGLTNVGKLALYKLGQYFRERYDQFLGEIYMSKDVWFRADEVERVIMSGQLVAAGLYPPNKEQRWKPNLNWQPIPVWTLPASIDCLYNGQFSTNFHAWRNDVERTDAALIEFEKVHIDVYRYLSKYTGGNITQSRTINLRQYLFAQKDIGLKLPEWTKSVFPRGKLDELAVHDIYIRTRTLRMKQLLAGMWIREWLNHIDDHLNKNDTRKAFMYASHDLNIAYILVALDNFDDEIPDYGSCLMFELHEEDNEYYVKVLYRNKENVRTLKFPNCGDKMCPLEEFKKFVTPVTPTNPKAICG	AELKLVQTVFRHGNRMPSEINYYPNDPHINYTYEPAGPGGLTNVGKLALYKLGQYFRERYDQFLGEIYMSKDVWFRADEVERVIMSGQLVAAGLYPPNKEQRWKPNLNWQPIPVWTLPASIDCLYNGQFSTNFHAWRNDVERTDAALIEFEKVHIDVYRYLSKYTGGNITQSRTINLRQYLFAQKDIGLKLPEWTKSVFPRGKLDELAVHDIYIRTRTLRMKQLLAGMWIREWLNHIDDHLNKNDTRKAFMYASHDLNIAYILVALDNFDDEIPDYGSCLMFELHEEDNEYYVKVLYRNKENVRTLKFPNCGDKMCPLEEFKKFVTPVTPTNPKAICG
Mero359AHb	APH	APH_4		Megachile rotundata	Bees_Megachilidae				MTHQHCGYFNVLEYEQFEHVRRRMCNRNLKMWILNIIICLFYLQPSIGELKQVQTIFRHGNRTPTNGTNVYPNDPYVNETYEPDGLGALTNDGKRLAYKLGQYFRDRYDDFLGPFYSKKIIQFYSSEVDRVIMTGELVAAGLYPAVGLQRWNIDLNWQPVPVWPIPAAYNIYGGIFCKGFKKMVSNVEQTDEGVKRYIKENKDIYEYLSQHTGANITQDKVFNLRQILFAQRDIGLELPEWTKPVFPDGKLDELAASDIIIRSRTTKLKQLTGGIWIKELLKNVDNYINNSDTRKAFMYAAHELNIAYLLAALDNFDNQIPYYCNSIIFELHEEDNEYYVQIFYKNKDNLRTLQIPGCDDKLCPLDHFRKFVQPVIPQDMITLCESEN	ELKQVQTIFRHGNRTPTNGTNVYPNDPYVNETYEPDGLGALTNDGKRLAYKLGQYFRDRYDDFLGPFYSKKIIQFYSSEVDRVIMTGELVAAGLYPAVGLQRWNIDLNWQPVPVWPIPAAYNIYGGIFCKGFKKMVSNVEQTDEGVKRYIKENKDIYEYLSQHTGANITQDKVFNLRQILFAQRDIGLELPEWTKPVFPDGKLDELAASDIIIRSRTTKLKQLTGGIWIKELLKNVDNYINNSDTRKAFMYAAHELNIAYLLAALDNFDNQIPYYCNSIIFELHEEDNEYYVQIFYKNKDNLRTLQIPGCDDKLCPLDHFRKFVQPVIPQDMITLCESEN
Nome151AH	APH	APH_4		Nomia melanderi	Bees_Halictidae				MNIVWILTIIGCLVYLQPCCADLKLVQALFRHGNRMPTKGAAIYPKDPYINETYYPEGHGGLSNVGKMSAYKLGQFFRARYDEFLGPIYSKDIIWFRADEIDRIVMTGELVAAGLYPPYKEQIWNDHLNWQPIPVWAPPMSTDYLYNGMFCANFKKWRDEVETTDGRLLKFEQDHTEIYKYLSEHTGANITQRNTFNLRQILYAQRDIGLELPEWTESVFPNGKLDELAVQDILIRTRTTKLKQLTGGIWILEFLKHVDDYLNQNDKRKAFMYAGHELNIASILVTLKNFDDEIPSYSSSLMFELHENDNQHYVQILYRNNGKLRALNIPGCSTAMCPLETFKNFVAPVLPQNPAELCGSAEKSVLGVKQQSNY	DLKLVQALFRHGNRMPTKGAAIYPKDPYINETYYPEGHGGLSNVGKMSAYKLGQFFRARYDEFLGPIYSKDIIWFRADEIDRIVMTGELVAAGLYPPYKEQIWNDHLNWQPIPVWAPPMSTDYLYNGMFCANFKKWRDEVETTDGRLLKFEQDHTEIYKYLSEHTGANITQRNTFNLRQILYAQRDIGLELPEWTESVFPNGKLDELAVQDILIRTRTTKLKQLTGGIWILEFLKHVDDYLNQNDKRKAFMYAGHELNIASILVTLKNFDDEIPSYSSSLMFELHENDNQHYVQILYRNNGKLRALNIPGCSTAMCPLETFKNFVAPVLPQNPAELCGSAEKSVLGVKQQSNY
Osbi711AHc	APH	APH_4		Osmia bicornis bicornis	Bees_Megachilidae				MRPLKIIVYLFYIHSSIAELKLVQTVFRHGHRTPTNGTMVYPNDPYVNLTYEPEGYGALTNKGKMTAYKLGEYFRELYGEFLGPLYSNQDIQFYSSNVDRVIMTTELVAAALYPPVGEQRWNHHLNWQPVPVWPLPSHNNMYGAVFCKSYKQLSSAIQATDPDIKRYIEKNKDVYKYLSYYAGSNITQDKVFKLRQILFAERDIGLELPEWTKSVFPDGKLDELAVSDIRIRTRTTKLKQLSGGMWIKVLLENVDNYLNKKDTKKAFMYGGHELNIAFILAALDNFDNQIPYYCSTIIFELHEDNNEYYVQLLHKDKDDVRTLKIPGCDDKMCPLDTFRKVVEPIIPEDVVALCGNGDSN	ELKLVQTVFRHGHRTPTNGTMVYPNDPYVNLTYEPEGYGALTNKGKMTAYKLGEYFRELYGEFLGPLYSNQDIQFYSSNVDRVIMTTELVAAALYPPVGEQRWNHHLNWQPVPVWPLPSHNNMYGAVFCKSYKQLSSAIQATDPDIKRYIEKNKDVYKYLSYYAGSNITQDKVFKLRQILFAERDIGLELPEWTKSVFPDGKLDELAVSDIRIRTRTTKLKQLSGGMWIKVLLENVDNYLNKKDTKKAFMYGGHELNIAFILAALDNFDNQIPYYCSTIIFELHEDNNEYYVQLLHKDKDDVRTLKIPGCDDKMCPLDTFRKVVEPIIPEDVVALCGNGDSN
Osli266AHa	APH	APH_4		Osmia lignaria	Bees_Megachilidae				MWLLKIIIYLFYIHLSIAELKLVQTVFRHGHRTPTNGTTIYPNDPYVNLTYEPDEYGALTNKGKMTAYKLGEYFRERYGEFLGPLYSKQDIQFYSSDVDRVIMTTELVAAALYPPVGEQRWNHHLNWQPVPVWPLQSHNNMYGAIFCKNFKQLSSAIQATDPDIKRYIEKNKDVYKYLSYYAGSNITQDKVFKLRQILFAERDIGLELPEWTKLVFPNGKLDELAVFNILIQTRTTKLKQLSGGTWIKVLLENIDNYLNKKDTKKAFMYGGHEMNIAFILAVLDNFDNQIPHYCSTIIFELHEDNNEYYVQLFHKDKDDVRTLKIPGCDDKMCPLDTFRKVVEPIIPEDVVALCGNGDSN	ELKLVQTVFRHGHRTPTNGTTIYPNDPYVNLTYEPDEYGALTNKGKMTAYKLGEYFRERYGEFLGPLYSKQDIQFYSSDVDRVIMTTELVAAALYPPVGEQRWNHHLNWQPVPVWPLQSHNNMYGAIFCKNFKQLSSAIQATDPDIKRYIEKNKDVYKYLSYYAGSNITQDKVFKLRQILFAERDIGLELPEWTKLVFPNGKLDELAVFNILIQTRTTKLKQLSGGTWIKVLLENIDNYLNKKDTKKAFMYGGHEMNIAFILAVLDNFDNQIPHYCSTIIFELHEDNNEYYVQLFHKDKDDVRTLKIPGCDDKMCPLDTFRKVVEPIIPEDVVALCGNGDSN
TecaR21bU	APH	APH_4		Tetragonula carbonaria	Bees_Apinae				MAKTPRCPSTDKVAEISLYERASFRNMGVAWIFSIMVCIIYCQTSFAEIKLVQTVFRHGNRMPSGINYYPNDPYINCTYEPAGPGGLTNVGKLALYKLGQYFRERYDQFLGEIYTSKDVWFRADEVERVIMSGQLVAAGLYPPNKKQRWEPDLNWQPIPVWTLPTSIDCLYNGQFSTNFRAWRNDVERTDAALIKFEKQHADVYRYLSKHTGGNVTQSRTINLRQYLFAQKDIGLKLPKWTESVFPRGKLDKLAVHDIYIRTRTPQMKQLLAGMWIREWLSHIDDHLNKNDTRKAFMYASHDLNIAYILVALDNFDDEIPHYGSCLMFELHEEGNEYYVQVLYRNNGNVRTLKFPNCDGKMCPLEEFKKFVTPVTPTNPKAICG	EIKLVQTVFRHGNRMPSGINYYPNDPYINCTYEPAGPGGLTNVGKLALYKLGQYFRERYDQFLGEIYTSKDVWFRADEVERVIMSGQLVAAGLYPPNKKQRWEPDLNWQPIPVWTLPTSIDCLYNGQFSTNFRAWRNDVERTDAALIKFEKQHADVYRYLSKHTGGNVTQSRTINLRQYLFAQKDIGLKLPKWTESVFPRGKLDKLAVHDIYIRTRTPQMKQLLAGMWIREWLSHIDDHLNKNDTRKAFMYASHDLNIAYILVALDNFDDEIPHYGSCLMFELHEEGNEYYVQVLYRNNGNVRTLKFPNCDGKMCPLEEFKKFVTPVTPTNPKAICG
Xyvi175AHc	APH	APH_4		Xylocopa violacea	Bees_Xylocopinae					MPCKPSFYPKDPYINNNYEPEGPGGLTNVGKMSSYKLGQYFRERYDHFLDRIYKKKDIWFRADEIDRIIMTGQLVAAGLYPPFEEQRWNMDLNWQPIPVWAPPMPSDYLYNGVNCENYKIWRNDVEKMDKSVTKFEKENKHVYKYLSEHTGGNVTQSDVFDLRACLYTQQDIGLKLPEWTKSVFPDGKLDELAAYDIHIRTRTTQLKQLFGGVWIQEWLNHIDDHINKNDTRKALMYAGHELNIATILATLDNFDNKIPSYSSSLLLELHEENNQHYVQMFYRNKDNVRILKFPGCDDKMCPLDVFKEIVKPILPVNPTTMCGKYLKNLL
Apce863AHc	APH	APH_5		Apis cerana	Bees_Apinae				MILPLLYTVMYTSISFVECIPELELVQIVFAHKTYAPISELINSNETSLPHNLTYEYFNTAPITMPKIGMLNMYNLGVHLRTIYDEFLGKIYMQETAKMQTAEYPLSILAGQLVNAGLWPPAKQQRWNADINWQPIPIDYIPAHEDTLLLGIQCPNFILEMGKVLNTSHVRERISQHLPLFDYISNYTGMNIRRPSEVALLYTVFETKADLNQPLPYWAQDIFPNGGMYNVSLLEYDLLWETPLQKKLNGGAIVREILVNLLMYIKGDIPRKRKLMMYSGNERNIVSVLKSLNLWSPHIPNEAASVIFELYFDNETESHGVKINYYTGVDGITIPLKIPNCTEICPIRTFLYSIIDILPENTQRLCHCGKIDLFDQNVILNDIIYSRSVSHTLQNIMHF…	IPELELVQIVFAHKTYAPISELINSNETSLPHNLTYEYFNTAPITMPKIGMLNMYNLGVHLRTIYDEFLGKIYMQETAKMQTAEYPLSILAGQLVNAGLWPPAKQQRWNADINWQPIPIDYIPAHEDTLLLGIQCPNFILEMGKVLNTSHVRERISQHLPLFDYISNYTGMNIRRPSEVALLYTVFETKADLNQPLPYWAQDIFPNGGMYNVSLLEYDLLWETPLQKKLNGGAIVREILVNLLMYIKGDIPRKRKLMMYSGNERNIVSVLKSLNLWSPHIPNEAASVIFELYFDNETESHGVKINYYTGVDGITIPLKIPNCTEICPIRTFLYSIIDILPENTQRLCHCGKIDLFDQNVILNDIIYSRSVSHTLQNIMHFILLVITVFV
Apdo813AHc	APH	APH_5		Apis dorsata	Bees_Apinae				MILPLLAVMYTSISFVECIPELELVQIVFAHKTYAPISELINSNETSLPHNLTYEYFNTAPITMPKIGMLNMYNLGVHLRTIYDEFLGEIYMQETAKMQTAEYPLSILAGQLVNAGLWPPAKEQRWNADINWQPIPTDYIPAHEDTLLLGIQCPNFILEMEKVLNMSRVREKISQHLPLFNYISNYTGMNIRRPSEVALLYAVFETKADLNQPLPYWAQDIFPNGGMYNVSLLEYDLLWETSLQKKLNGGAIVREILVNLLMYIKGDVPTKRKLMMYSGNERNIVSVLKSLNLWSPHIPNEAASVIFELYFDNETETYGVKINYYTGIDGITIPLIIPNCTKICPIRTFLYSIIDILPENTQRLCHCGKIDLSDQSVILNDIIYNRSVSHKLQNIMLLI…	IPELELVQIVFAHKTYAPISELINSNETSLPHNLTYEYFNTAPITMPKIGMLNMYNLGVHLRTIYDEFLGEIYMQETAKMQTAEYPLSILAGQLVNAGLWPPAKEQRWNADINWQPIPTDYIPAHEDTLLLGIQCPNFILEMEKVLNMSRVREKISQHLPLFNYISNYTGMNIRRPSEVALLYAVFETKADLNQPLPYWAQDIFPNGGMYNVSLLEYDLLWETSLQKKLNGGAIVREILVNLLMYIKGDVPTKRKLMMYSGNERNIVSVLKSLNLWSPHIPNEAASVIFELYFDNETETYGVKINYYTGIDGITIPLIIPNCTKICPIRTFLYSIIDILPENTQRLCHCGKIDLSDQSVILNDIIYNRSVSHKLQNIMLLILLVITLFV
Apme642AHc	APH	APH_5		Apis mellifera	Bees_Apinae				MILPLLYTVMYISISFVECIPELELVQIVFAHKTYAPISELIKSNETSLPHNLTYEYFNTAPITMPKIGMLNMYNLGVHLRTIYDEFLGEIYMQETTKMQTAEYPLSILAGQLVNAGLWPPAKQQRWNADINWQPIPIDYIAAHEDTLLLGIQCPNFILEMEKVLNTSHARERISQHLPLFDYISNYTGMNIRRPSEVALLYSVLETKADLNQPLPYWARDIFPNGGMYNVSLLEYDLLWETPLQKKLNGGAIVREILVNLLMYIKGDIPRKRKLMMFSGNERNVVSVLKSLNLWSPHIPNEAASVIFELYFDNETESHGVKINYYTGVDGITIPLKIPNCTEICPIRTFLYSLIDILPENTQRLCHCGKIDLSDQSVISNDIIYSSRSVSHRLQSIMH…	IPELELVQIVFAHKTYAPISELIKSNETSLPHNLTYEYFNTAPITMPKIGMLNMYNLGVHLRTIYDEFLGEIYMQETTKMQTAEYPLSILAGQLVNAGLWPPAKQQRWNADINWQPIPIDYIAAHEDTLLLGIQCPNFILEMEKVLNTSHARERISQHLPLFDYISNYTGMNIRRPSEVALLYSVLETKADLNQPLPYWARDIFPNGGMYNVSLLEYDLLWETPLQKKLNGGAIVREILVNLLMYIKGDIPRKRKLMMFSGNERNVVSVLKSLNLWSPHIPNEAASVIFELYFDNETESHGVKINYYTGVDGITIPLKIPNCTEICPIRTFLYSLIDILPENTQRLCHCGKIDLSDQSVISNDIIYSSRSVSHRLQSIMHLSILLVITLFV
Bote764AHc	APH	APH_5		Bombus terrestris	Bees_Apinae				MKVVFVLSILYIVIRCTECVPELQLVQIVFAHKTHAPILDLIDNNDMNLPRNLTYEYFNAAPLSMPNVSMLNMYNLGVHLRKVYGKFLGDVYTSETMKMQTAEYPLSMLSGQLVNAGLWPPGEIQRWSADMNWQPIPTDYIVAQKDTLLMGIQCPNFVLEMEKVLNMAQVRDRVSDYSSLFDHISRSIGIKVQRPSEVALLYAVLETKADLKQSLPHWAKDIFPDGAMYTVSLLEYDLLWQTSLQKQLNGGTILKEILANSLMYINGHIPKQRKLMMYSGNERNIVGVLKGLNLWSPHIPNEAASMIFELYFDNETESHGVKINYYTGVDGITVSLKMPNCTEICPIKTFLYSIMDLLPQNAERLCMEKIDLPIILDNVNYSRSHTLKSITFTLLLVST…	VPELQLVQIVFAHKTHAPILDLIDNNDMNLPRNLTYEYFNAAPLSMPNVSMLNMYNLGVHLRKVYGKFLGDVYTSETMKMQTAEYPLSMLSGQLVNAGLWPPGEIQRWSADMNWQPIPTDYIVAQKDTLLMGIQCPNFVLEMEKVLNMAQVRDRVSDYSSLFDHISRSIGIKVQRPSEVALLYAVLETKADLKQSLPHWAKDIFPDGAMYTVSLLEYDLLWQTSLQKQLNGGTILKEILANSLMYINGHIPKQRKLMMYSGNERNIVGVLKGLNLWSPHIPNEAASMIFELYFDNETESHGVKINYYTGVDGITVSLKMPNCTEICPIKTFLYSIMDLLPQNAERLCMEKIDLPIILDNVNYSRSHTLKSITFTLLLVSTLLVINLY
Bovo972AHc	APH	APH_5		Bombus vosnesenskii	Bees_Apinae				MKVVVSVLSILYIVIRSAECVPELQLVQIVFAHKTHAPILDLIGNNDMNLPRSLTYEYFNTAPLSMPNASMLNMYNLGVHLRKVYGEFLGDLYMSETMKMQTAEYPLSMLSGQLVNAGLWPPAEIQRWSADINWQPISTDYTVAQEDTLLMGIQCPNFVLEMGKVLNMAQVRDRVSDYSSLFDHISRSIGIKVQRPSEVALLYAVLETKADLEQSLPHWAKDIFPDGAMYTVSLLEYDLLWQTSLQKQLNGGTILKEILANSLMYINGRIPKQRKLMMYSGNERNIVGVLKGLNLWSPHIPNEAASVIFELYFDNETESYGVKINYYTGVDGITLSLKMPNCTEICPIKTFLYSIMDLLPQNAERLCNWKKIDLPIIPDNAIYSRSVSHTLKSITFTLL…	VPELQLVQIVFAHKTHAPILDLIGNNDMNLPRSLTYEYFNTAPLSMPNASMLNMYNLGVHLRKVYGEFLGDLYMSETMKMQTAEYPLSMLSGQLVNAGLWPPAEIQRWSADINWQPISTDYTVAQEDTLLMGIQCPNFVLEMGKVLNMAQVRDRVSDYSSLFDHISRSIGIKVQRPSEVALLYAVLETKADLEQSLPHWAKDIFPDGAMYTVSLLEYDLLWQTSLQKQLNGGTILKEILANSLMYINGRIPKQRKLMMYSGNERNIVGVLKGLNLWSPHIPNEAASVIFELYFDNETESYGVKINYYTGVDGITLSLKMPNCTEICPIKTFLYSIMDLLPQNAERLCNWKKIDLPIIPDNAIYSRSVSHTLKSITFTLLLVITLLVINLY
Cafl238AHa	APH	APH_5		Camponotus floridanus	Ants				MNGLHFACVKLALCIFIIPSLAVPELKLLHVLFAHKLYAPSEDEGRNDTDIPEILSYKYFTSATMNMSLKANLNMYNLGVYLRERYNEFLGQTYMPEITKMRTTEYALSIVSSQLVNAGLWPPATNQIWLEGFNWQPIPSELKELKDDTLLLGFLCPNFTLEMDQVLQRAETQKITEQYQLLFNYLSRHTGRNISTPTDVVLLYAVLETMADQNKTLPNWAKDIFPDGAMYDLTLLEYDLFSTTSLQKQLNGGTLLKEIIGNLLKYKIGDLSKERKIILYSGDERNIVGVLKNLNLWSPHIPNEAAALIFELYIDNETDIYEIKINYYTGIDSPTISLTLPNCTEICPLQTLINIAFDSIPENSLYLCGWPIKNLTKMEDQGENKETDNSNHSGSASYV…	VPELKLLHVLFAHKLYAPSEDEGRNDTDIPEILSYKYFTSATMNMSLKANLNMYNLGVYLRERYNEFLGQTYMPEITKMRTTEYALSIVSSQLVNAGLWPPATNQIWLEGFNWQPIPSELKELKDDTLLLGFLCPNFTLEMDQVLQRAETQKITEQYQLLFNYLSRHTGRNISTPTDVVLLYAVLETMADQNKTLPNWAKDIFPDGAMYDLTLLEYDLFSTTSLQKQLNGGTLLKEIIGNLLKYKIGDLSKERKIILYSGDERNIVGVLKNLNLWSPHIPNEAAALIFELYIDNETDIYEIKINYYTGIDSPTISLTLPNCTEICPLQTLINIAFDSIPENSLYLCGWPIKNLTKMEDQGENKETDNSNHSGSASYVSEKLVLSFILYYICILTFRDNF…
Ceca119AHa	APH	APH_5		Ceratina calcarata	Bees_Xylocopinae				MRVIVIMLSSLCILMKTGECVQELQLLQIIFAHKTYAPIFDLIYNNDTDLPSSLTYEYFNTAPLSMPKTGMLNMYNLGVHLRETYDEFLGDVYKSDTMKMRTAEYPLSMISGQLVNAGLWPPAENQKWSTDMNWQPIPTDYELMQKDALLLGTQCPRFIIEMNKVLRMEQMRERWSGHLNMFDHISRSTGMKIRQPSDVALLYAVLETKADLNQSLPQWAQDIFPDGGMYNISLLEYDLLWQTSLQKQLNGGTILKEVLANSLSYIDKTIPKERKLMIYSGNDRNIVGVLKALNLWSPHIPNEAASIIFELYFDSETGDHGIKVNYYTGVYGTTIPLTIPNCTEICPIKTFLYSVMDVLPRNAEQLCNWQKINLSDTHTIMLDNIIHNGSGSLTKSVIT…	VQELQLLQIIFAHKTYAPIFDLIYNNDTDLPSSLTYEYFNTAPLSMPKTGMLNMYNLGVHLRETYDEFLGDVYKSDTMKMRTAEYPLSMISGQLVNAGLWPPAENQKWSTDMNWQPIPTDYELMQKDALLLGTQCPRFIIEMNKVLRMEQMRERWSGHLNMFDHISRSTGMKIRQPSDVALLYAVLETKADLNQSLPQWAQDIFPDGGMYNISLLEYDLLWQTSLQKQLNGGTILKEVLANSLSYIDKTIPKERKLMIYSGNDRNIVGVLKALNLWSPHIPNEAASIIFELYFDSETGDHGIKVNYYTGVYGTTIPLTIPNCTEICPIKTFLYSVMDVLPRNAEQLCNWQKINLSDTHTIMLDNIIHNGSGSLTKSVITLIILWVIIITVQ
Ceci933aV	APH	APH_5		Cephus cinctus	Sawflies					MFFKVGIVLIISLTTILAVQELQMIHVVYMHQPATPVIRVDDSITSSSESPSYILDTNETMDMTNKEKLIMYNLGIYLRKKYGEFLGDIYMPTISKTITSDSSFSKISALLVNAALWPPVGIQRWKEDLNWQPVSISYEQKWNDTLMLGRLCPNFITEKDKVDKSSRAEYVVQNLSQLFNYLREETKFTVETISDVAALYKILRTNVKRSVTLPAWSDDIFPNGHMLTLMEVDYELLGKTNLQRQLNGGVLLKKIILDTIAYMSGDNNTKIYQYSGDDINLIGLLHAMNIWIPYVPQEGTAIIFEVYKNTENNVYAIKINTYSGDIKGNASYSFPPTSDILYEVIQFARLHQDYLSLNEQNLCGWDVTGDDDEFSSDAINENSSSLFNSNFHFIMIIVG…
Cogi033aU	APH	APH_5		Colletes gigas	Bees_Colletidae				MTVGVSTIIVIALCIITSVECIPELQLLHIMFAHKTYAPISDIIHSNDTSLPSELTYEYFNSAPLNMPNTGKLNMYNLGVHLREEYNQFLGDLYTVKTMKMHTAEYPLSMMSAQLVNAGLWPPTETQKWDDDINWQPIPMDYISIEKDTLLLGMRCPNFVSEMNRVLNTIQMKETMLHHLPLFDYVSHNSGIEIRKPSEVALLYAALETKADLNQSLPYWAKEIFPDGGLYNMTLLEYDLLSQTHLQRQLNGGTILKEILANSLNYIYGGIPKERKLIIYSGNDRNIVAILKTLDLWSPHIPNEAASVIFEMYYDNETLSHGIKINYYTGIEDDTIPLTLPNCTEICPLQIFLNSFYDVLPENAELLCNWKRTVLLDDVPLLDNALYSRSESHKLTSVI…	IPELQLLHIMFAHKTYAPISDIIHSNDTSLPSELTYEYFNSAPLNMPNTGKLNMYNLGVHLREEYNQFLGDLYTVKTMKMHTAEYPLSMMSAQLVNAGLWPPTETQKWDDDINWQPIPMDYISIEKDTLLLGMRCPNFVSEMNRVLNTIQMKETMLHHLPLFDYVSHNSGIEIRKPSEVALLYAALETKADLNQSLPYWAKEIFPDGGLYNMTLLEYDLLSQTHLQRQLNGGTILKEILANSLNYIYGGIPKERKLIIYSGNDRNIVAILKTLDLWSPHIPNEAASVIFEMYYDNETLSHGIKINYYTGIEDDTIPLTLPNCTEICPLQIFLNSFYDVLPENAELLCNWKRTVLLDDVPLLDNALYSRSESHKLTSVIICFSLIIILFLH
Duno070AHb	APH	APH_5		Dufourea novaeangliae	Bees_Halictidae				MKAIILSLLCVSMTSIHAIPELQFLQIVFAHKTYAPISDIINSNDTNFPTRLTYKHFDTAPIDMPNNGKLNMYNLGVHLRDVYDEFLGDVFTTRTVKVRTAGYPLSMMSSQLVNAGLWPPAEIQKWNNDVNWQPIPSDYLPMEYDTLLLGIHCPSFLSEMKTVLSSDQMEKVMLHHFPLLNYVSQHTGMKIQQPSEVALLYAVLETKADLNESLPYWAKDVFPDGEMYNVTLLEYDILSQTPLQKQLNGGTFIKEIITNSLKYIEGGISKEMKLMMYSGNDRNIAAILKSLDLWSPHIPNEAASVIFEMYYDNETQHHGIKINYYTGVEGNTIPLTIPNCTEICPLKTFLNTFFDLLPQNEQSLCHWRRIDFSDEELLLDNIIYNRSESHKLNSITIIF…	IPELQFLQIVFAHKTYAPISDIINSNDTNFPTRLTYKHFDTAPIDMPNNGKLNMYNLGVHLRDVYDEFLGDVFTTRTVKVRTAGYPLSMMSSQLVNAGLWPPAEIQKWNNDVNWQPIPSDYLPMEYDTLLLGIHCPSFLSEMKTVLSSDQMEKVMLHHFPLLNYVSQHTGMKIQQPSEVALLYAVLETKADLNESLPYWAKDVFPDGEMYNVTLLEYDILSQTPLQKQLNGGTFIKEIITNSLKYIEGGISKEMKLMMYSGNDRNIAAILKSLDLWSPHIPNEAASVIFEMYYDNETQHHGIKINYYTGVEGNTIPLTIPNCTEICPLKTFLNTFFDLLPQNEQSLCHWRRIDFSDEELLLDNIIYNRSESHKLNSITIIFLFILVFFTY
Eudi379bU	APH	APH_5		Euglossa dilemma	Bees_Apinae					MPMIDSKYHESKQSRQCTLSFYKIRDLLIAKLYSCRRTDCRELYKAQKIATFDNLTISREGYRLNLRRSGDTSRNTLSDRYHHTRGGRHTAMRLPWKLFVRPAIVQPCEEQRHVTLVTKGCKLSYIGTEIKRNEDESCCIDSEFAVFAHKTYAPILDLINNNDTNLPDSLTYEYFNSAPLSMPNTGMLNMYNLGVHFRDAYDEFLGEIFTIETMKMQTAEYPLSMISGQLVNSGLWPPAETQKWSTDINWQPIPTDYAYTRKDALLLGIQCPSFVLEMEEVLNMDETQEKLSHYSTLFDHVSQNTGLKIKSPTEMALLYAVLETKADLNQSLPHWASDIFPDGGMYNVSLLQYDLLWQTELQKQLNGGTMLKEILANSIMYIQGDMSKERKLMIYSGNE…
Eume286AHa	APH	APH_5		Eufriesea mexicana	Bees_Apinae				MKVMVSILSLLYISTVPVECTPELQLVQIVFAHKTYAPILDLINSNDTNLPDNLTYEYFNSAPLNMPNTSMLNMYNLGVHFREVYDEFLGDIFTIETMKMQTAEYPLSMISGQLVNSGLWPPAETQKWSTDINWQPIPTDYVYTKKDALLLGIQCPSFLLEMEKVLNMDEVQEKLSHYSTLFDHVSQNTGVKIQYPSEMALLYAVLETKADLNQSLPYWAKDIFPDGGMYNVSLLQYDLLWQTELQKQLNGGTILKEILANSIMYIQGDIPKQRKLMIYSGNERNIVGILRALNLWSPHIPHEGASVIFELYFDNETISHGIKINYYTGVDDTTVPLKISNCTEICPVRTFLHSVFDLLPQNEERLCNWEKIDLFSNMHVILNDTIYSRSVSHTLEIIV…	TPELQLVQIVFAHKTYAPILDLINSNDTNLPDNLTYEYFNSAPLNMPNTSMLNMYNLGVHFREVYDEFLGDIFTIETMKMQTAEYPLSMISGQLVNSGLWPPAETQKWSTDINWQPIPTDYVYTKKDALLLGIQCPSFLLEMEKVLNMDEVQEKLSHYSTLFDHVSQNTGVKIQYPSEMALLYAVLETKADLNQSLPYWAKDIFPDGGMYNVSLLQYDLLWQTELQKQLNGGTILKEILANSIMYIQGDIPKQRKLMIYSGNERNIVGILRALNLWSPHIPHEGASVIFELYFDNETISHGIKINYYTGVDDTTVPLKISNCTEICPVRTFLHSVFDLLPQNEERLCNWEKIDLFSNMHVILNDTIYSRSVSHTLEIIVLSLTSIIILFVQ
Hala081AHa	APH	APH_5		Habropoda laboriosa	Bees_Apinae				MKTEESRMRVVVTLLSVLFISMVPVNSNPELKLLQIVFAHKTFAPILDLINSNEMDVPRRLTYEYFNTAPLTMPNINKLNMHKLGAHLRDAYDEFLGDIYTHETMKMQTAGYTLSMISGQLVNSGLWPPAESQKWNTDINNWQPIPTEYLPMQKDTLFLGIHCPSFALEMEKMLRMNTVREKLSHYAPLFDHISSHTGMKIQQPSEVALLYAVLETKADLNQSLPQWAQDIFPDGGMYNVSLLEYDLLCETSLQKQLNGGTILKEILANSLMYIKGSIPKERKLMVYSGNERNIVGVLKALNLWSPHIPNEAASVIFELYFDNKTGDHGMKINYYTGVDGDTIPLKIPNCTEICPMNTFLRSVFDVLPQNAELLCNWKKIDWSDNNVILSNSIYSRSSS…	NPELKLLQIVFAHKTFAPILDLINSNEMDVPRRLTYEYFNTAPLTMPNINKLNMHKLGAHLRDAYDEFLGDIYTHETMKMQTAGYTLSMISGQLVNSGLWPPAESQKWNTDINNWQPIPTEYLPMQKDTLFLGIHCPSFALEMEKMLRMNTVREKLSHYAPLFDHISSHTGMKIQQPSEVALLYAVLETKADLNQSLPQWAQDIFPDGGMYNVSLLEYDLLCETSLQKQLNGGTILKEILANSLMYIKGSIPKERKLMVYSGNERNIVGVLKALNLWSPHIPNEAASVIFELYFDNKTGDHGMKINYYTGVDGDTIPLKIPNCTEICPMNTFLRSVFDVLPQNAELLCNWKKIDWSDNNVILSNSIYSRSSSSTLDSIIFTLLLVITLFVH
Hasa872AHc	APH	APH_5		Harpegnathos saltator	Ants				MKGSHSSVSITFALCIICLQRTLGVPELKLVHVLFAHKLHAPREDYAGTESLPRVLSYEYFTSARMNMPNAASLNMYNLGVHLREVYDEFLGVELQTYDITRIRTTEQALSMLSGQLVNAGLWPPTEAQTWMVGMNWQPVPIDYVKLKKDVLMLGSLCPNFISQMNQALETAEMREMISHYQNLFDYLSYYTKRNISTPSDVALLYASLETMADEDEKLPYWAMDVFPDGTMYNVTLLEYDILSATPLQRQLNGGTFLAEVIGNSLMYTLSEMPKNCKMMLYSGDDRNIAGVLKNLDLWSPHIPNEAAALIFELYFDNDTDTYAIKVSGKESLAEIHKSYDKTSVFCTKCN	VPELKLVHVLFAHKLHAPREDYAGTESLPRVLSYEYFTSARMNMPNAASLNMYNLGVHLREVYDEFLGVELQTYDITRIRTTEQALSMLSGQLVNAGLWPPTEAQTWMVGMNWQPVPIDYVKLKKDVLMLGSLCPNFISQMNQALETAEMREMISHYQNLFDYLSYYTKRNISTPSDVALLYASLETMADEDEKLPYWAMDVFPDGTMYNVTLLEYDILSATPLQRQLNGGTFLAEVIGNSLMYTLSEMPKNCKMMLYSGDDRNIAGVLKNLDLWSPHIPNEAAALIFELYFDNDTDTYAIKVSGKESLAEIHKSYDKTSVFCTKCN
Lihu816AHa	APH	APH_5		Linepithema humile	Ants				MNEFYLICITLALQICIIPSLAVPELKLVHVLFAHKLHAPKKNNAKNDPEISIPQNLSYEYFTSAATDMSKNAKLNMYNFGVHLRKIYGDFLGDLYFSDIMKMRTTEYTLSMLSAQLVNAGLWPPSNSQTWMEGFNWQPIPSDYLELEDDTLLLGSLCPNFVSQMDEILRRNETRKMMAQYQPLFDHLSEYTKREINTPSDVAVLYAILETMADQSEILPNWAMDVFPDGAMYNVSLLEYDLLSETLLQRQLNGGILLEEIIGNSLKYSMGDISKKRKLMLYSGDERNIVGVLKSLDLWSPHIPNEAAALIFELYFDNDINLYGMKINYYTGIDDKTISLSLPNCTEICPLQTLIDIAFVTIPQNPQSLCGWSVRNPAETEDQLNRSEESNSTNHNLSK…	VPELKLVHVLFAHKLHAPKKNNAKNDPEISIPQNLSYEYFTSAATDMSKNAKLNMYNFGVHLRKIYGDFLGDLYFSDIMKMRTTEYTLSMLSAQLVNAGLWPPSNSQTWMEGFNWQPIPSDYLELEDDTLLLGSLCPNFVSQMDEILRRNETRKMMAQYQPLFDHLSEYTKREINTPSDVAVLYAILETMADQSEILPNWAMDVFPDGAMYNVSLLEYDLLSETLLQRQLNGGILLEEIIGNSLKYSMGDISKKRKLMLYSGDERNIVGVLKSLDLWSPHIPNEAAALIFELYFDNDINLYGMKINYYTGIDDKTISLSLPNCTEICPLQTLIDIAFVTIPQNPQSLCGWSVRNPAETEDQLNRSEESNSTNHNLSKNLIFILILLNLKFGNF
Mebes71aU	APH	APH_5		Melipona beecheii	Bees_Apinae				MKVVVFMLSILCIVKKPVKCIPELQLVQIIFAHKTYAPILELTNSKDTDLPYSLSYEYFNTAPIGMPRTGMLNMYALGVHLREVYDEFLGNVYTYETMKMQTAEYPLSMLSGQLVNAGLWPPAKIQQWSVDLNWQPIPTDYTLAREDTLLLGAQCPSFILEMEKVLNMVQVRERLTHYSSLFDRISRSTGIKVQRPSEVALLYAVLETKADLNQSLPHWAEDIFPDGGMYNVSLLEYDLLWQTPLQKQLNGGTILKEILANSLMYIDGQIPEERKLMIYSGNERNIVGVLKGLNLWSPHIPNEAASVIFEMYFDNETESYGVKINYYTGVDGITIPLKMSNCTEICPIKTFLYSILDILPQNAERLCNWRKINLSDKPKSQYL	IPELQLVQIIFAHKTYAPILELTNSKDTDLPYSLSYEYFNTAPIGMPRTGMLNMYALGVHLREVYDEFLGNVYTYETMKMQTAEYPLSMLSGQLVNAGLWPPAKIQQWSVDLNWQPIPTDYTLAREDTLLLGAQCPSFILEMEKVLNMVQVRERLTHYSSLFDRISRSTGIKVQRPSEVALLYAVLETKADLNQSLPHWAEDIFPDGGMYNVSLLEYDLLWQTPLQKQLNGGTILKEILANSLMYIDGQIPEERKLMIYSGNERNIVGVLKGLNLWSPHIPNEAASVIFEMYFDNETESYGVKINYYTGVDGITIPLKMSNCTEICPIKTFLYSILDILPQNAERLCNWRKINLSDKPKSQYL
Mege237AHa	APH	APH_5		Megalopta genalis	Bees_Halictidae				MKAGMLCWLCILITAIKAKPELQLLQIIFAHKTYAPISPLVYSNDSSFPTALTYDYFNFATLQMPNVGKLNMYNLGTHIRNVYDKFLGMQYRSETMKVRTAEYPLSMLSAQLVNAGLWPPTNLTKWSDDIDWQPIPFDYTIADEDTLLLGLDCPSFASEMESVMMSDDVKSELLHHKPLFDYVSNHTGMKMLYPSDIALLYAVFETKVSLNESLPYWAKDIFPDGEMLNVTLLKYDLLSQTPLQKKLNGGTFIKEILGNILGYIQGNISSERKLMLYSGNDRNIAGILKSLDVWSPHIPNEAASVIFESYYDNETDHHGIKINYYTGVEGDIIPLTIPSCTDICPLDKFINIVFDVIPENSKLLCHWKNFNVSEEETILFNVTYSRSESHQLCNVILIF…	KPELQLLQIIFAHKTYAPISPLVYSNDSSFPTALTYDYFNFATLQMPNVGKLNMYNLGTHIRNVYDKFLGMQYRSETMKVRTAEYPLSMLSAQLVNAGLWPPTNLTKWSDDIDWQPIPFDYTIADEDTLLLGLDCPSFASEMESVMMSDDVKSELLHHKPLFDYVSNHTGMKMLYPSDIALLYAVFETKVSLNESLPYWAKDIFPDGEMLNVTLLKYDLLSQTPLQKKLNGGTFIKEILGNILGYIQGNISSERKLMLYSGNDRNIAGILKSLDVWSPHIPNEAASVIFESYYDNETDHHGIKINYYTGVEGDIIPLTIPSCTDICPLDKFINIVFDVIPENSKLLCHWKNFNVSEEETILFNVTYSRSESHQLCNVILIFVCVSIFFVY
Mequ699AHa	APH	APH_5		Melipona quadrifasciata	Bees_Apinae					MGINRITRHDKKKHKFPVLGHSSRPHPLRLFPSIIIHVYYVSLLAQLRYKKLTVDLKRIALDRFLAQCSKYYARNMKKLNFKIFAHKTYAPILELTNSKDTDLPYPLSYEYFNTAPIGMPRTGMLNMYALGVHLREVYDEYLGDVYTCETMKMQTAEYPLSMLSGQLVNAGLWPPAKIQQWSVDLNWQPIPTDYTLAREDTLLLGAQCPSFILEMEKVLNMVQVRERLTHYSSLFDHISRSTGIKVQRPSEVALLYAVLETKADLNQSLPHWAEDIFPDGGMYNVSLLEYDLLWETPLQKQLNGGTILKEILANVLMYIDGQIPKERKLMIYSGNERNIVGVLKGLNLWSPHIPNEAASVIFEMYFDNETESYGVKINYYTGVDGITIPLKMPNCTEIC…
Mero359AHd	APH	APH_5		Megachile rotundata	Bees_Megachilidae					MKTVLHMTNVFCALTVVECIPELQLLQVVFAHKTYAPILDLISSNVTDSPTSLTYEHFINAPRSMPNAGMLNMYNLGAHLREVYNEFLGGIYMEKTMKMQTADYPLSMMSGQLVNAGLWPPTEIQKWNNDINWQPIPTDYVSMCKDTLLLGMYCPSFASETMKVLNMDQVRATIKDHSTLFEALSRYTGMEISQPSQVALLYAVLETQADLNQTLPYWASDVFPHGEMYNVSLLEYDLLSQTLLQKQLNGGTILKEILTNSLSYISGKISKKRKLMMYSGNERNIIGVLKSLDLWSPHIPNEAASIIFEMYFDNETETYGMKINYYTGVEGETIPLKLNNCTKICPMKIFLDSIFDLLPQNEHTLCHWKKIEFADQHNFVIIDSAMYSSTTSYKLKSIM…
Navi758AHd	APH	APH_5		Nasonia vitripennis	JewelWasps				MLSTVEGVSGRRSTTMTGAALLRCLLLASLALTLVAAKKELKLLHVLSANKFYVPDYDYPTAELQVPSNLTYKYFIENALDVPNSVKMHLYNLGVHLRNMYGDYLGSIYVDEIIRMQTTEYPASIIAGELINAGLWPPVEPQIWKDDLPWQPVPFVYTPAIEDTVLLGSLCSNFEYETHKILKNHLNLTTQQTEVIDYIRTKGHVKVKNPIHVSLLYLVLQNSIEINKRHPDWVKQIFPGDALLNVTLTAYELLSKTTVQKRLNGGSLLKHIIKESKERIKGTLHHSRKINVFSGDDRNLAGVLSILNISMFDLPSPGAALIFELFEEDGNHFFKINYYTGSSNDTIPYKLEGCDLFCPVENFTDLVADYLPENELSLCGSLVYKPPGMDDDSEPDGAS…	KKELKLLHVLSANKFYVPDYDYPTAELQVPSNLTYKYFIENALDVPNSVKMHLYNLGVHLRNMYGDYLGSIYVDEIIRMQTTEYPASIIAGELINAGLWPPVEPQIWKDDLPWQPVPFVYTPAIEDTVLLGSLCSNFEYETHKILKNHLNLTTQQTEVIDYIRTKGHVKVKNPIHVSLLYLVLQNSIEINKRHPDWVKQIFPGDALLNVTLTAYELLSKTTVQKRLNGGSLLKHIIKESKERIKGTLHHSRKINVFSGDDRNLAGVLSILNISMFDLPSPGAALIFELFEEDGNHFFKINYYTGSSNDTIPYKLEGCDLFCPVENFTDLVADYLPENELSLCGSLVYKPPGMDDDSEPDGASTLSASLTFFSVFVVYLGTKI
Nome527AHb	APH	APH_5		Nomia melanderi	Bees_Halictidae				MQTSILYVLCAAVISVQAAPELQFLQIIFAHKPYAPISAVVDNENVSFPANLTYEHFDFAPFNMPNEGKLNMYNLGVHLRDVYDGFLGENFTSRVMKVRTAEYPLSIMSAQLVNAGLWPPSERDRWNDDLNWQPIPSDYVTAEEDTLLLGQRCPSFRADMKEVLTSDGMKPVMLHHSPLFNFVSNHSGIEIDNPSEITLLYAVLETKASLNESLPYWAEDIFPDGGMYNVTLLQYDLLSQTPLQRQLNGGTLIKEMLTNTIEHIDGRISEERKLMMYSGNDRNIAGLLKSLDLWSPHIPNEAAAVIFETYFDNETEHYGIKINYYTGVEGDTIPLTVPNCTEICPLDTFLDMFFDLIPANAVSLCHRKKIQTVNLEIEWKTDIYNRSESHKPHNVIFIF…	APELQFLQIIFAHKPYAPISAVVDNENVSFPANLTYEHFDFAPFNMPNEGKLNMYNLGVHLRDVYDGFLGENFTSRVMKVRTAEYPLSIMSAQLVNAGLWPPSERDRWNDDLNWQPIPSDYVTAEEDTLLLGQRCPSFRADMKEVLTSDGMKPVMLHHSPLFNFVSNHSGIEIDNPSEITLLYAVLETKASLNESLPYWAEDIFPDGGMYNVTLLQYDLLSQTPLQRQLNGGTLIKEMLTNTIEHIDGRISEERKLMMYSGNDRNIAGLLKSLDLWSPHIPNEAAAVIFETYFDNETEHYGIKINYYTGVEGDTIPLTVPNCTEICPLDTFLDMFFDLIPANAVSLCHRKKIQTVNLEIEWKTDIYNRSESHKPHNVIFIFLFVLVLFTY
Odbr469AHc	APH	APH_5		Odontomachus brunneus	Ants				MNGSRIACIIFALCIICLSTTLSVPDLKFVHVLFAHKLYAPREDHAEKEGLPRVLSYEYFTSARMDMPNAASLNMYNLGVHLRKVYGEFLGDKLQLYRPTRMRTTEYALSMLSAQLVNAGLWPPVEEEMWIAGVNWQPMPTDYVELKEDILMLGSLCPNFISRINEVLETAETREMISQYQPLFDYLSYYTEKNISTPSDVALLYSSLETMADQGEMLPHWANDVFPHGTMYNVTLLEYDLLSATPLQRQLNGGTLLAEIVGNSLKYTMGETPEGRKMMLYSGDGRNIAGVLKILDLWSPHIPNEAAALIFELYYDNDTDTHGVKINYYTGIDETTISLSLPNCTETCPLQTLLDSVFESIPRKPHALCGWTVENSTEAEDATTLTPGKSSSRGGSALC…	VPDLKFVHVLFAHKLYAPREDHAEKEGLPRVLSYEYFTSARMDMPNAASLNMYNLGVHLRKVYGEFLGDKLQLYRPTRMRTTEYALSMLSAQLVNAGLWPPVEEEMWIAGVNWQPMPTDYVELKEDILMLGSLCPNFISRINEVLETAETREMISQYQPLFDYLSYYTEKNISTPSDVALLYSSLETMADQGEMLPHWANDVFPHGTMYNVTLLEYDLLSATPLQRQLNGGTLLAEIVGNSLKYTMGETPEGRKMMLYSGDGRNIAGVLKILDLWSPHIPNEAAALIFELYYDNDTDTHGVKINYYTGIDETTISLSLPNCTETCPLQTLLDSVFESIPRKPHALCGWTVENSTEAEDATTLTPGKSSSRGGSALCNSERLIRNLMLLYLATWYLK
Oobi508AHa	APH	APH_5		Ooceraea biroi	Ants				MNCQYRSSEGKGTLKMNGLRSFALITLASCVWIIPSLAAPELKLVHVLFAHKLYAPEENDADYAKQNETSIPQTLSYEYFTSAAMSMPKEAHLNMYNLGVHLREIYNEFLGDMFMLDVMKTRTTEYALSILSAQLVNAGLWPPSEEQMWMEDFNWQPIPTDYLELKEDTLMLGTLCPNFLSQMDQMLQTIEVQKIIAQHQSLFDYLSQYTKRNISTPSEVALLYATLETMVDRNELLPNWAIDIFPDGAMYNVTLLEYDLLSANSLQRQLNGGTLLGEIIGNSLKYKAGDIPKERKILLYSGDQRNIIGVLKNLDSWSPHIPNEAAALIFELYFDNETKIYGMKINYYTGVGGITIPLLLPNCTEICPLQSLVDIAFISMPENPQSLCGWPIKHSIEIE…	APELKLVHVLFAHKLYAPEENDADYAKQNETSIPQTLSYEYFTSAAMSMPKEAHLNMYNLGVHLREIYNEFLGDMFMLDVMKTRTTEYALSILSAQLVNAGLWPPSEEQMWMEDFNWQPIPTDYLELKEDTLMLGTLCPNFLSQMDQMLQTIEVQKIIAQHQSLFDYLSQYTKRNISTPSEVALLYATLETMVDRNELLPNWAIDIFPDGAMYNVTLLEYDLLSANSLQRQLNGGTLLGEIIGNSLKYKAGDIPKERKILLYSGDQRNIIGVLKNLDSWSPHIPNEAAALIFELYFDNETKIYGMKINYYTGVGGITIPLLLPNCTEICPLQSLVDIAFISMPENPQSLCGWPIKHSIEIEDQFNSTHSNISASYHTKNLIVSLILLFFNILL
Osbi711AHa	APH	APH_5		Osmia bicornis bicornis	Bees_Megachilidae				MKTTLYVISLLRAFAVVECIPELQLLQIMFAHKTYAPISGLISNNETNLPRRLTYDHFTTAPISMPSSGMLNMYNLGVHLRETYNEFLGDVYKQETMKMQTADYPLSMMSGQLVNAGLWPPAEIQRWNSDIDWQPIPTDYVSMRKDTLLLGMHCPSFASETRKVLNTDQAQATMKDYSTLFELLSRHTGMKIQHPSEVALLYAVLETQADLNQSLPYWAKDIFPHGGMYNVSLLEQDLLSQTPLQRQLNGGTFLKEILTNSLLYIRGKIPKERKLMIYSGNERNIIGILKSLNLWSPHIPNEAASVIFEMYFDNETDSHGIKINYYTGVEDDTIPLTIPNCTEICPVKIFLNSVFDVLPENENILCHWKKIDSHEQEEIVIIDNTILGRSATHELGMVL…	IPELQLLQIMFAHKTYAPISGLISNNETNLPRRLTYDHFTTAPISMPSSGMLNMYNLGVHLRETYNEFLGDVYKQETMKMQTADYPLSMMSGQLVNAGLWPPAEIQRWNSDIDWQPIPTDYVSMRKDTLLLGMHCPSFASETRKVLNTDQAQATMKDYSTLFELLSRHTGMKIQHPSEVALLYAVLETQADLNQSLPYWAKDIFPHGGMYNVSLLEQDLLSQTPLQRQLNGGTFLKEILTNSLLYIRGKIPKERKLMIYSGNERNIIGILKSLNLWSPHIPNEAASVIFEMYFDNETDSHGIKINYYTGVEDDTIPLTIPNCTEICPVKIFLNSVFDVLPENENILCHWKKIDSHEQEEIVIIDNTILGRSATHELGMVLISLLLTIILFIL
Osli266AHc	APH	APH_5		Osmia lignaria	Bees_Megachilidae				MKTTLYVICLLRAFAVVECIPELQLLQIVFAHKTYAPILGLISNNETNLPRRLTYDHFTTAPISMPNSGMLNMYNLGVHLRERYNEFLGDVYKQETMKMQTADYPLSMMSGQLVNAGLWPPAEIQKWNSDIDWQPIPTDYVSMRKDTLLLGMHCPSFVSETRKILNSDQARAMMKEYSTLFKLLSRNTGMKIQHPSEVALLYAVLETQADLNQSLPYWAKDIFPHGGMYNVSLLEQDLLSQTPLQRQLNGGTFLKEILTNSLLYIRGKIPKERKLMIYSGNERNIIGILKSLNLWSPHIPNEAASVIFEMYFDNETESHGIKINYYTGVEDDTIPLTIPNCTEICPLKVFLNSVFDVLPENENILCHWKKIDSHEQDELVIIDNTIFGRSATHELRMVL…	IPELQLLQIVFAHKTYAPILGLISNNETNLPRRLTYDHFTTAPISMPNSGMLNMYNLGVHLRERYNEFLGDVYKQETMKMQTADYPLSMMSGQLVNAGLWPPAEIQKWNSDIDWQPIPTDYVSMRKDTLLLGMHCPSFVSETRKILNSDQARAMMKEYSTLFKLLSRNTGMKIQHPSEVALLYAVLETQADLNQSLPYWAKDIFPHGGMYNVSLLEQDLLSQTPLQRQLNGGTFLKEILTNSLLYIRGKIPKERKLMIYSGNERNIIGILKSLNLWSPHIPNEAASVIFEMYFDNETESHGIKINYYTGVEDDTIPLTIPNCTEICPLKVFLNSVFDVLPENENILCHWKKIDSHEQDELVIIDNTIFGRSATHELRMVLISLLLIITLFIL
Podo015AHb	APH	APH_5		Polistes dominula	TrueWasps					MISLENYRTSIALYKQHHVRIYMNNQYVPYEDAINNNITILLNNSSYDYINSMTKDIPKVSKLNMYNLGTYLRERYDKFLGNVYSKKIMKIRTTEFPLSQISAELVNAALWPPSELQKWNDDLNWQPIPFEYTKVENDTLLLGTYCPRFKIEEFKAEEYMDKIILHHKPLFDYLSNHTGMKMTKPSDVEFLYNVLKTKNAYNLSIPFWAIDTFPDGEMYNVTLLQYDLLSMTTVQRQLNGGTFLKEITLNALKYSQGIITNDMKMMMYSGDVRNIIGILKAMNLWSPHIPSEASSLIFELYFNNVTSTYGIMINYYTGIHEENVILTLPGCSVICPLNVFSQIIFDSIPIDENSLCKWTNDLSYININSKTNTANLNCNQLI
Soin538AHd	APH	APH_5		Solenopsis invicta	Ants					MPHLKLVQVLFAHKLYAPWENDAEINETSIPETLSYESFISAAINIPMDSEIKLYNLGMYLRKAYDKFLGDIYTPEITKTQTTEHTLSILSAQLVNTALWPPATDQMWIENFHWQPIPNDYLKVKEDTLMLGFLCPNFISQINQVLQTNETREILTWYQPLFDHLSKYTGRNISIPSDVALLYATLETMVSLANRNDMLPNWATDVFPDGSMYNVTLLEYDLLSMTPLQRQLNGGTLLGEIIGNSLKYIVGDIPKERKMMLYSGDARNIVGILKNLNLWSPHIPNEAAALIFELYFDNDTNTYGIKLLYGHQRHNNCFIAAKLRGHMSTADFNKRHYRSNTSGLAIFMWLVY
TecaR21dU	APH	APH_5		Tetragonula carbonaria	Bees_Apinae				MKAVVSTLSILCCIVTKPVECIPELQLVQIIFAHKTYAPILELINSNDTDLPHSLSYEHFNTASIGMPRTGMLNMYNLGVHLRDVYDEFFGVVYTCETMKMQTAEYPLSMISGQLVNAGLWPPANIQQWSIDLNWQPIPTDYTPAREDTLLLGTQCPSFTLEMENVLNMVQVRERLTHYSSLFDHVSRSTGIKFQRPSEMALLYAVLETKADLNQSLPRWAEDIFPDGGMYNVSLLEYDLLWQTPLQKQLNGGTMLKEILANSLMHIDGQIPEERKLMIYSGNERNIVGVLKGLNLWSPHIPNEAASVIFELYFDNETQGHGVKINYYTGVDGITIPLRMPNCTEICPIKTFLYSILDTLPENAERLCNWEKIDLSNKPVGLNNTIYSGSVWHTSRSIV…	IPELQLVQIIFAHKTYAPILELINSNDTDLPHSLSYEHFNTASIGMPRTGMLNMYNLGVHLRDVYDEFFGVVYTCETMKMQTAEYPLSMISGQLVNAGLWPPANIQQWSIDLNWQPIPTDYTPAREDTLLLGTQCPSFTLEMENVLNMVQVRERLTHYSSLFDHVSRSTGIKFQRPSEMALLYAVLETKADLNQSLPRWAEDIFPDGGMYNVSLLEYDLLWQTPLQKQLNGGTMLKEILANSLMHIDGQIPEERKLMIYSGNERNIVGVLKGLNLWSPHIPNEAASVIFELYFDNETQGHGVKINYYTGVDGITIPLRMPNCTEICPIKTFLYSILDTLPENAERLCNWEKIDLSNKPVGLNNTIYSGSVWHTSRSIVLAILLTISLLNDSC
Xyvi175AHa	APH	APH_5		Xylocopa violacea	Bees_Xylocopinae				MRVVVVAVLTTSVLCILMSPANCIPELQLLQIVFAHKTYAPILDLINGNDTNLPSNLTYEHFNTAPLGMPNTGMLNMYNLGVHLREVYDEFLGDLYTHETMKMQTADYSLSMMSGQLVNAGLWPPLGIQKWSNDMNWQPIPTDYVIAEKDTLLLGMQCPSFVLEMEKVLNTNEMQDRLSRHSLLFHRVSQYTGRKIQKPTEIALLYAILETKADLNESLPEWAEDIFPDGEMYNVSLLEYDLLGQTLLQKQLNGGTIIKEILANSLMYVHGSIPKERKLMMYSGNERNIVGVLKGLNLWMPHIPNEAASLIFELYFDNETESHGIKINYYTGVDDITIPLKISNCTEICPIETFSSLMLEVLPQNAERLCNWRKMDHSDNQQTEQNPLQQSQ	IPELQLLQIVFAHKTYAPILDLINGNDTNLPSNLTYEHFNTAPLGMPNTGMLNMYNLGVHLREVYDEFLGDLYTHETMKMQTADYSLSMMSGQLVNAGLWPPLGIQKWSNDMNWQPIPTDYVIAEKDTLLLGMQCPSFVLEMEKVLNTNEMQDRLSRHSLLFHRVSQYTGRKIQKPTEIALLYAILETKADLNESLPEWAEDIFPDGEMYNVSLLEYDLLGQTLLQKQLNGGTIIKEILANSLMYVHGSIPKERKLMMYSGNERNIVGVLKGLNLWMPHIPNEAASLIFELYFDNETESHGIKINYYTGVDDITIPLKISNCTEICPIETFSSLMLEVLPQNAERLCNWRKMDHSDNQQTEQNPLQQSQ
Apce656AH	APH	APH_6		Apis cerana	Bees_Apinae				MLLNNSVISFILLLFAVTMINCDLDLQMLHVVFRHGEKVPHKEAQNYPNDPYRDYSYYPLGNGDLTNEGKLREYKIGKMLREHYNQYFGPDYWPEKIYARSTFIPRTQLSVQLVLAGLFPPSEKQTWNPDLPWIPTHSFFVPHKHDNLMFPYNCPKYKEEYNEFLKSNEAQNLLGKYKYVMNYLTERSGKVINTTSDILHFYNLLKEQGNQNLTLPKWTEAVYPALLKEIVALHFKLRSYTNTLKRLNGGLLIRKIVEDIKLYIAGRLKPYDRKAFFFSGHEMNVAAVVRALELDEPIIPLYGSTIILETLRDKKKNYYIRVLFWSGEQLKYKTIPGCTELCPLYDFFGIVKDIIPNDDEYHCHPNEMTMNEQINSSASNLITGEIWYYVFSILLFTIVH	DLDLQMLHVVFRHGEKVPHKEAQNYPNDPYRDYSYYPLGNGDLTNEGKLREYKIGKMLREHYNQYFGPDYWPEKIYARSTFIPRTQLSVQLVLAGLFPPSEKQTWNPDLPWIPTHSFFVPHKHDNLMFPYNCPKYKEEYNEFLKSNEAQNLLGKYKYVMNYLTERSGKVINTTSDILHFYNLLKEQGNQNLTLPKWTEAVYPALLKEIVALHFKLRSYTNTLKRLNGGLLIRKIVEDIKLYIAGRLKPYDRKAFFFSGHEMNVAAVVRALELDEPIIPLYGSTIILETLRDKKKNYYIRVLFWSGEQLKYKTIPGCTELCPLYDFFGIVKDIIPNDDEYHCHPNEMTMNEQINSSASNLITGEIWYYVFSILLFTIVH
Apdo532AH	APH	APH_6		Apis dorsata	Bees_Apinae				MLLNGSVIFFILLLFAVTMINCDLDLQMLHVVLRHGEKVPHKEFQNYPNDPYRDYSYYPIGNGDLTNEGKLREYKIGKMLRERYNQYFGPDYWPEKIYARSTFIPRTQLSVQLVLAGLFPPSEKQTWNPDLPWIPTHSFFAPYKHDNLMFPYNCPKYKEEYNEFSKSNEAQNLLDKYKYVMNYLTKRSGKIINTTSDVLHFYNLLKEETNQNLTLPKWTEAVYPALLKEIVALHFKLRSYTKTLKRLNGGLLIRKMVEDIKLYITGRLKPYDRKAFFFSGHEMNVAAIARALELDEPIIPLYGSTIILETLRDKKKNYYVRVLFWTGEQLKYKTIPGCTELCPLYDFFAIVKDIIPNDDEYHCHPNEKIDKMAKNEQINSSASNLITGEIWYYVFSTLL…	DLDLQMLHVVLRHGEKVPHKEFQNYPNDPYRDYSYYPIGNGDLTNEGKLREYKIGKMLRERYNQYFGPDYWPEKIYARSTFIPRTQLSVQLVLAGLFPPSEKQTWNPDLPWIPTHSFFAPYKHDNLMFPYNCPKYKEEYNEFSKSNEAQNLLDKYKYVMNYLTKRSGKIINTTSDVLHFYNLLKEETNQNLTLPKWTEAVYPALLKEIVALHFKLRSYTKTLKRLNGGLLIRKMVEDIKLYITGRLKPYDRKAFFFSGHEMNVAAIARALELDEPIIPLYGSTIILETLRDKKKNYYVRVLFWTGEQLKYKTIPGCTELCPLYDFFAIVKDIIPNDDEYHCHPNEKIDKMAKNEQINSSASNLITGEIWYYVFSTLLFTIVRLNIINVYY
Apfl529AH	APH	APH_6		Apis florea	Bees_Apinae				MLFNGSVISFILLLFTVVMINCDLDLQMLHVVFRHGEKVPHKEFQNYPNDPYRDYSYYPLGSGDLTNEGKLREYRIGKMLRERYNQYFGPDYWPEKIYARSTFIPRTQLSVQLVLAGLFPPSEKQTWNPDLPWIPTHSFFMPYHHDNLMFPNNCPKYKEEYNEFLQQNEAQNLLNKYKYVMNYLTERSGKVINTTSDVLHFYNLLKEETIQNLTLPKWTEAVYPALLKEIVALDFKFRSYTKTLKRLNGGMLIRKIVEDIKLYIAGRLKPYDRKAFFFSGHEMNVAAVARALELDEPIIPSYGFTIILETLRDKKKNYYVRVLFWNGEQLKYKTIPGCAELCPLYDFFAIVKDIIPNDDEYLCHSNEKINKRTKNEQINSSASNLITGKICYYVFSILL…	DLDLQMLHVVFRHGEKVPHKEFQNYPNDPYRDYSYYPLGSGDLTNEGKLREYRIGKMLRERYNQYFGPDYWPEKIYARSTFIPRTQLSVQLVLAGLFPPSEKQTWNPDLPWIPTHSFFMPYHHDNLMFPNNCPKYKEEYNEFLQQNEAQNLLNKYKYVMNYLTERSGKVINTTSDVLHFYNLLKEETIQNLTLPKWTEAVYPALLKEIVALDFKFRSYTKTLKRLNGGMLIRKIVEDIKLYIAGRLKPYDRKAFFFSGHEMNVAAVARALELDEPIIPSYGFTIILETLRDKKKNYYVRVLFWNGEQLKYKTIPGCAELCPLYDFFAIVKDIIPNDDEYLCHSNEKINKRTKNEQINSSASNLITGKICYYVFSILLFTIVRLDH
Apme649AH	APH	APH_6		Apis mellifera	Bees_Apinae				MLLNGSVISFILLLLFAVAMINCDFDLQMLHVVLRHGEKVPHRDVQSYPNDPYRDYSFYPLGNGDLTNEGKLREYKIGKMLRERYNQYFGPDYWPEKIYARSTYIPRTQLSVQLVLAGLFPPSEKQTWNPDLPWIPTHSFFAPYKHDNLMFPYNCPKYKEEYNEFLKSNEAENLLDKYQYVMNYLTERSGKVINTTSDILHFYNLLKEEKNQNLTLPKWTEAVYPALLKEMVALHFKLRSYTRTLKRLNGGFLIRKIVEDIKLYIAGRLKPYDRKAFFFSGHEMNVAAFARALELDEPIIPLYGSTIILETLRDKKKNYYVRVLLWTGEQLKYKTIPGCTELCPLYDFFAIVNDIIPNDDEYHCHPNEKIEKNEEINSSASNLIIGEIWYYVFSTLLFT…	DFDLQMLHVVLRHGEKVPHRDVQSYPNDPYRDYSFYPLGNGDLTNEGKLREYKIGKMLRERYNQYFGPDYWPEKIYARSTYIPRTQLSVQLVLAGLFPPSEKQTWNPDLPWIPTHSFFAPYKHDNLMFPYNCPKYKEEYNEFLKSNEAENLLDKYQYVMNYLTERSGKVINTTSDILHFYNLLKEEKNQNLTLPKWTEAVYPALLKEMVALHFKLRSYTRTLKRLNGGFLIRKIVEDIKLYIAGRLKPYDRKAFFFSGHEMNVAAFARALELDEPIIPLYGSTIILETLRDKKKNYYVRVLLWTGEQLKYKTIPGCTELCPLYDFFAIVNDIIPNDDEYHCHPNEKIEKNEEINSSASNLIIGEIWYYVFSTLLFTIVHFDIINVYH
Atro499aV	APH	APH_6		Athalia rosae	Sawflies				MINHKFFILFTIIATNCFVEIVKCEPELKLLHVLFRHGDKVPHTPWQSYPTDPHKNHSYFPTSNGGLTNVGKLREYKIGTMLRNRYDEFLGPYYSTDLIDARTTYVGRTHMSVQLVLAAMFPPVGEQIWNPRLSWQPIFSTYVNDVDQDYLFFPDHCHLYREEYAKFLAEDSTKKMIAKYQATLDYLTKHTGKVVDNTEAVYYLFNTLKEEAAQNLTLPEWTSSVYPHPMEEILALDFDLRSWTTNLKRLNGGNMLRKITEDIKAVLTGNPALGKKKAFLFSGHEQNVARLSRVLGTGEPMIPAYGSTIIIETIQDREKGGNYFVRILLWTGVTERLITQSIPGCNELCPLDEFLNLLKDVIPSDKEYLCGSEKKNSGSKLFGIKNTWVTVFVASIIVS…	EPELKLLHVLFRHGDKVPHTPWQSYPTDPHKNHSYFPTSNGGLTNVGKLREYKIGTMLRNRYDEFLGPYYSTDLIDARTTYVGRTHMSVQLVLAAMFPPVGEQIWNPRLSWQPIFSTYVNDVDQDYLFFPDHCHLYREEYAKFLAEDSTKKMIAKYQATLDYLTKHTGKVVDNTEAVYYLFNTLKEEAAQNLTLPEWTSSVYPHPMEEILALDFDLRSWTTNLKRLNGGNMLRKITEDIKAVLTGNPALGKKKAFLFSGHEQNVARLSRVLGTGEPMIPAYGSTIIIETIQDREKGGNYFVRILLWTGVTERLITQSIPGCNELCPLDEFLNLLKDVIPSDKEYLCGSEKKNSGSKLFGIKNTWVTVFVASIIVSFSSTW
Bote773AHa	APH	APH_6		Bombus terrestris	Bees_Apinae				MLFDLLVVLFNFILFVTMVNCNLDLQLLHVVFRHGDKVPQREYQNYPNDPYRDYSYHPMGDGDLTNRGKLREYRIGTMLRERYDQYFGPDYWPEKIYAQSTHIPRTQLSLELVLAGLFPPSEKQTWNPNLSWIPVFSFFEPYETDNLLFPHHCPRYREEYSKFLRQSKARDLMSKYKPIMNYLTQRTGKAINTTSAVTYLYNLLKEQASQNLTLPEWTKSVYPTPMKEIIALDFRLRSYTRTLKRLNGGLLIRKMVEDIKTYKAGKLEPYDRKAFLFSAHEMNVAAVARALELDEPIVPAYGATLILETLRDKKGNYYVRVLHWTGVSEQLIIETIPGCTELCPLENFFAIVKDVLPSDDEYHCHPTENIKMSSNSEQVYTSGSSLVVGETWYYVISLL…	NLDLQLLHVVFRHGDKVPQREYQNYPNDPYRDYSYHPMGDGDLTNRGKLREYRIGTMLRERYDQYFGPDYWPEKIYAQSTHIPRTQLSLELVLAGLFPPSEKQTWNPNLSWIPVFSFFEPYETDNLLFPHHCPRYREEYSKFLRQSKARDLMSKYKPIMNYLTQRTGKAINTTSAVTYLYNLLKEQASQNLTLPEWTKSVYPTPMKEIIALDFRLRSYTRTLKRLNGGLLIRKMVEDIKTYKAGKLEPYDRKAFLFSAHEMNVAAVARALELDEPIVPAYGATLILETLRDKKGNYYVRVLHWTGVSEQLIIETIPGCTELCPLENFFAIVKDVLPSDDEYHCHPTENIKMSSNSEQVYTSGSSLVVGETWYYVISLLFLTISILRNAIVNVYH
Bovo976AH	APH	APH_6		Bombus vosnesenskii	Bees_Apinae				MLFDFLVVLFNFILFVTMVNCNLDLQLLHVVFRHGDKVPQREYQNYPNDPYRDYSYHPMGDGDLTNRGKLREYRIGTMLRERYDQYFGPDYWPEKIYAQSTHIPRTQLSLELVLAGLFPPSEKQTWNPNLPWIPVFSFFEPYETDNLLFPHHCPRYREEYSKFLRQSKARDLMSKYKPIMNYLTQRTGKAINTTSAVTYLYNLLKEQASQNLTLPEWTKSVYPTPMKEIIALDFRLRSYTRTLKRLNGGLLIRKMVEDIKTYKAGKLEPYDRKAFLFSAHEMNVAAVARALELDEPIVPAYGATLILETLRDKKGNYYVRVLHWTGVSEQLMIETIPGCTELCPLENFFAIVKDVLPSDDEYHCHPTENIKMSSNSKQVYTSGSSLAVGKTWYYVISSL…	NLDLQLLHVVFRHGDKVPQREYQNYPNDPYRDYSYHPMGDGDLTNRGKLREYRIGTMLRERYDQYFGPDYWPEKIYAQSTHIPRTQLSLELVLAGLFPPSEKQTWNPNLPWIPVFSFFEPYETDNLLFPHHCPRYREEYSKFLRQSKARDLMSKYKPIMNYLTQRTGKAINTTSAVTYLYNLLKEQASQNLTLPEWTKSVYPTPMKEIIALDFRLRSYTRTLKRLNGGLLIRKMVEDIKTYKAGKLEPYDRKAFLFSAHEMNVAAVARALELDEPIVPAYGATLILETLRDKKGNYYVRVLHWTGVSEQLMIETIPGCTELCPLENFFAIVKDVLPSDDEYHCHPTENIKMSSNSKQVYTSGSSLAVGKTWYYVISSLFLTISILRNAIVNVYH
Cafl692AH	APH	APH_6		Camponotus floridanus	Ants				MFLIQLTIFVLFFINFVSSADPDVELQLLHVVFRHGDKVPHREFQNYPNDPYREHTYYPIGDGDLTNQGKMREYKIGTMLRERYDQYFGPDYWPAKIYARSTDVPRTQLSLQLVLAGLFPPSERQTWNPHLPWIPTWTFFVPYKTDNLLFPHYCHRYREEYQRFLQLNSTKEIINKYKNVMDYLTDHSGKLINSTEAVTHMYNLLKEEAAQNLTLPRWTQNVFPNPMEEMIEMDFKLRSYTKTLKRLNGGILLRKMVDNIQEKRTGKLPHDRKAFFFGSHEVNIAAVAYALGTNEPTVPAYGATIILETLQDKKGIYYVRVLLWTGVTEQLIIQTIPGCTELCPFVKFLDIIKDVLPNDDEYYCRRNKTTEAHVPHYQSSATHINDDQFWRYFFFVILF…	ADPDVELQLLHVVFRHGDKVPHREFQNYPNDPYREHTYYPIGDGDLTNQGKMREYKIGTMLRERYDQYFGPDYWPAKIYARSTDVPRTQLSLQLVLAGLFPPSERQTWNPHLPWIPTWTFFVPYKTDNLLFPHYCHRYREEYQRFLQLNSTKEIINKYKNVMDYLTDHSGKLINSTEAVTHMYNLLKEEAAQNLTLPRWTQNVFPNPMEEMIEMDFKLRSYTKTLKRLNGGILLRKMVDNIQEKRTGKLPHDRKAFFFGSHEVNIAAVAYALGTNEPTVPAYGATIILETLQDKKGIYYVRVLLWTGVTEQLIIQTIPGCTELCPFVKFLDIIKDVLPNDDEYYCRRNKTTEAHVPHYQSSATHINDDQFWRYFFFVILFAFTSKFIQK
Ceca497AH	APH	APH_6		Ceratina calcarata	Bees_Xylocopinae				MFLRLSVIIVVLSTITLVNCDLDLQLLHLVFRHGEKVPHREYQNYPTDPYKDYSFYPMGSGDLTNQGKQREYRIGTMLRERYDRFLGPDYWPEKIYARSTYIPRTQLSLQLVLSGLFPPSEKQTWNSHLPWIPAFTFFDPYETDNLLFPHHCPRYREEYSKFLKQEKARDMLNKYKNVFSYLTEHSGKSINTTSAVTYIYNLLKEEAAQNLTLPKWTETVYPTPMKEIVALDFKLRSYTRTLKRLNGGMLIRKIVEDIKTYKVGRLEPYDRKAFLFSAHEMNVAALARALELDEPIVPAYGATLILETLRDKKGNYYIRVLYWTGVSEQLMIKTIPGCAELCPLEDFIGIVQDLIPSDDEFYCHPSGLIRKTVSDRQQSSSASSIITNVVLIILLSYFT…	DLDLQLLHLVFRHGEKVPHREYQNYPTDPYKDYSFYPMGSGDLTNQGKQREYRIGTMLRERYDRFLGPDYWPEKIYARSTYIPRTQLSLQLVLSGLFPPSEKQTWNSHLPWIPAFTFFDPYETDNLLFPHHCPRYREEYSKFLKQEKARDMLNKYKNVFSYLTEHSGKSINTTSAVTYIYNLLKEEAAQNLTLPKWTETVYPTPMKEIVALDFKLRSYTRTLKRLNGGMLIRKIVEDIKTYKVGRLEPYDRKAFLFSAHEMNVAALARALELDEPIVPAYGATLILETLRDKKGNYYIRVLYWTGVSEQLMIKTIPGCAELCPLEDFIGIVQDLIPSDDEFYCHPSGLIRKTVSDRQQSSSASSIITNVVLIILLSYFTCNYS
Ceci756aV	APH	APH_6		Cephus cinctus	Sawflies				MYPGRCILFYALSLTLADLVYCEMQVKLLHVLFRHGDKVPHQEYQNYPNDPHRNHSYYPIENGGLTNQGKMREYKIGMLLRDRYNKYFGQYYWPDMIYAQSTYFPRTQMSLQLVLAGLFPPKDKQIWNPHLPWSPVSSFFVHYNADYLLFPHLCPQYTSTYARFLREDQTREMISKYQDVMKYLSKYTGKDVSTTSAVYYLYNLFKEQAAQNLTLPKWTEKVYPKTMKDITALDFNLRSYTRDLKRLNGGMLLRKVTDDIKELRTGNLRPSGRKAFFFSAHELNVATFVRTLGTDDPVLPAYGSTVILETLQDENEMYYIRVLLWTGVTERLIVQTVPGCTEICPLDVFLDLMKNVIPTDAEYYCYGTESTNINKRNTDSAASDFWNFSKWPYLLIVIP…	EMQVKLLHVLFRHGDKVPHQEYQNYPNDPHRNHSYYPIENGGLTNQGKMREYKIGMLLRDRYNKYFGQYYWPDMIYAQSTYFPRTQMSLQLVLAGLFPPKDKQIWNPHLPWSPVSSFFVHYNADYLLFPHLCPQYTSTYARFLREDQTREMISKYQDVMKYLSKYTGKDVSTTSAVYYLYNLFKEQAAQNLTLPKWTEKVYPKTMKDITALDFNLRSYTRDLKRLNGGMLLRKVTDDIKELRTGNLRPSGRKAFFFSAHELNVATFVRTLGTDDPVLPAYGSTVILETLQDENEMYYIRVLLWTGVTERLIVQTVPGCTEICPLDVFLDLMKNVIPTDAEYYCYGTESTNINKRNTDSAASDFWNFSKWPYLLIVIPSIVNFRYF
Cogi006aU	APH	APH_6		Colletes gigas	Bees_Colletidae				MSPQRSVVFLALLFVTVVNCDLDIQMLHVVFRHGEKVPQREYQNYPNDPYKDYTYQSLGDGDLTNQGKLREYRIGTMLRERYDGYFGPDYWPEKIYARSTEVPRTQLSLQLVLAGLFPPSVKQTWNPRLPWIPTSTFFVPSEADNLLFPHHCPRYVEEYKKFLKQQSAQNILKKYKPVMNYLTENSGKVINTTSAVTYLYNLLKEEASQNLVLPKWTESVYPTPMKEILALDFKLRSYTRTLKRLNGGLLLRKMVDDIETYKAGKLVPYDRKAFFFSAHEMNVAAVARALDLDEPVIPAYGSTIILETLRDKKGTYYVRVMYWSGVSEQLTVKTIPGCTELCPFDQFLVIVSDVMPSDDEYYCHPTQTMNESRHVRKDERICSSASTVALGNTWFYLLS…	DLDIQMLHVVFRHGEKVPQREYQNYPNDPYKDYTYQSLGDGDLTNQGKLREYRIGTMLRERYDGYFGPDYWPEKIYARSTEVPRTQLSLQLVLAGLFPPSVKQTWNPRLPWIPTSTFFVPSEADNLLFPHHCPRYVEEYKKFLKQQSAQNILKKYKPVMNYLTENSGKVINTTSAVTYLYNLLKEEASQNLVLPKWTESVYPTPMKEILALDFKLRSYTRTLKRLNGGLLLRKMVDDIETYKAGKLVPYDRKAFFFSAHEMNVAAVARALDLDEPVIPAYGSTIILETLRDKKGTYYVRVMYWSGVSEQLTVKTIPGCTELCPFDQFLVIVSDVMPSDDEYYCHPTQTMNESRHVRKDERICSSASTVALGNTWFYLLSLVSLSLLLSAISITDFKAS
Duno901AH	APH	APH_6		Dufourea novaeangliae	Bees_Halictidae				MSPKQLVTFLALLCFLNVANGDLDLQMLHVVFRHGEKVPHREYQNYPTDPYKDQSYYPMGNGDLTNQGKLREYRIGTMLRERYDRYFGPDYWPEKIYARSTDVPRTQLSLQLVLAGLFPPSEKQTWNPHLPWIPTSTFFVPYETDNLLFPHHCPRYKEEYEKFLQQQNTQDIVNKYKSVFNYLTQHSGKVVNTTSAITYLYNLFKEQAAQNLTLPKWTESVYPVPMKEIIALDFKLRSYTRTLKRLNGGILLRKILEDIKLYKMGKLEPYDRKAFLFAAHEMNVAAFAKTLDLDEPVIPAYGSTIIFETLRDRKRTYYVRVLIWTGVSEQLIIQTIPGCTELCPFEQFLNIVKDVLPNDEEYSCNRDEITNDSGQNPEKESICSSAANVVVGKSWYYLL…	DLDLQMLHVVFRHGEKVPHREYQNYPTDPYKDQSYYPMGNGDLTNQGKLREYRIGTMLRERYDRYFGPDYWPEKIYARSTDVPRTQLSLQLVLAGLFPPSEKQTWNPHLPWIPTSTFFVPYETDNLLFPHHCPRYKEEYEKFLQQQNTQDIVNKYKSVFNYLTQHSGKVVNTTSAITYLYNLFKEQAAQNLTLPKWTESVYPVPMKEIIALDFKLRSYTRTLKRLNGGILLRKILEDIKLYKMGKLEPYDRKAFLFAAHEMNVAAFAKTLDLDEPVIPAYGSTIIFETLRDRKRTYYVRVLIWTGVSEQLIIQTIPGCTELCPFEQFLNIVKDVLPNDEEYSCNRDEITNDSGQNPEKESICSSAANVVVGKSWYYLLPLVSFVFLSARSIDR
Eudi013aU	APH	APH_6		Euglossa dilemma	Bees_Apinae				MLLDSTVAFSTLLLFAVTMVNCDLDLQLLHVVFRHGDKVPHREYQNYPNDPYRDYSYYPMGNGDLTNQGKLREYRIGTMLRERYDRYFGPDYWPEKIYARSTNVPRTQLSLQLVLAGLFPPSEKQTWNPHLPWIPAATFFVPYESDNLLFPHHCPRYREEYDKFLRQSKAKELLGKYKHVMKYLTERTGKPINTTAAVTYLYNLLKEQASQNLTLPRWTEAVYPTPMKEILALDFKLRSYTRTLKRLNGGLLIRKMVEDIKTYIAGRLEPYDRKAFLFSGHEMNVAAVAKALGLDEPTVPAYGSTIILETLRDKKANYYVRALLWTGVSEQLIIQTIPGCTELCPLNDLIGIVKDVLPSNDEYYCHPVESLAKSSSNEETYSSASSLTVGSIWYYLLPF…	DLDLQLLHVVFRHGDKVPHREYQNYPNDPYRDYSYYPMGNGDLTNQGKLREYRIGTMLRERYDRYFGPDYWPEKIYARSTNVPRTQLSLQLVLAGLFPPSEKQTWNPHLPWIPAATFFVPYESDNLLFPHHCPRYREEYDKFLRQSKAKELLGKYKHVMKYLTERTGKPINTTAAVTYLYNLLKEQASQNLTLPRWTEAVYPTPMKEILALDFKLRSYTRTLKRLNGGLLIRKMVEDIKTYIAGRLEPYDRKAFLFSGHEMNVAAVAKALGLDEPTVPAYGSTIILETLRDKKANYYVRALLWTGVSEQLIIQTIPGCTELCPLNDLIGIVKDVLPSNDEYYCHPVESLAKSSSNEETYSSASSLTVGSIWYYLLPFLFLTLSSLRTDIVYV
Eume754AH	APH	APH_6		Eufriesea mexicana	Bees_Apinae				MLLVCSVAFSTLLLSAVTVVNCDLDLQLLHVVFRHGDKVPHREYQNYPNDPYRDYSYYPMGNGDLTNQGKLREYRIGTMLRERYDRYFGPDYWPEKIYARSTSVPRTQLSLQLVLAGLFPPSEKQTWNPHLPWIPASTFFVPYESDNLLFPHHCPRYREEYDKFLRQGKAKELLSKYRHVMKYLTERTGKPINTTAAVTYLYNLLKEQATQNLTLPRWTEEVYPTPMKEILALDFKLRSYTRTLKRLNGGLLIRKMVEDIKTYIAGRLEPYDRKAFLFSAHEMNVAAVAKALGLDEPIVPAYGSTIILETLRDKKGNYYVRALLWTGVSEQLIIQTVPGCTELCPLNDFIGIVKDVLPSNDEYYCHPTESMGQSSKNEETYSSGSSLTVGNIWYYLLPF…	DLDLQLLHVVFRHGDKVPHREYQNYPNDPYRDYSYYPMGNGDLTNQGKLREYRIGTMLRERYDRYFGPDYWPEKIYARSTSVPRTQLSLQLVLAGLFPPSEKQTWNPHLPWIPASTFFVPYESDNLLFPHHCPRYREEYDKFLRQGKAKELLSKYRHVMKYLTERTGKPINTTAAVTYLYNLLKEQATQNLTLPRWTEEVYPTPMKEILALDFKLRSYTRTLKRLNGGLLIRKMVEDIKTYIAGRLEPYDRKAFLFSAHEMNVAAVAKALGLDEPIVPAYGSTIILETLRDKKGNYYVRALLWTGVSEQLIIQTVPGCTELCPLNDFIGIVKDVLPSNDEYYCHPTESMGQSSKNEETYSSGSSLTVGNIWYYLLPFLFLILSSLRSDVVNV
Hala279AH	APH	APH_6		Habropoda laboriosa	Bees_Apinae				MFRNRTVVFVTLLLYVLTMANCDLDLQMLHVVFRHGDKVPHREYQNYPNDPYKDYSYYPMGNGDLTNQGKLREYRIGTMLRERYDRYFGAEYWPEKIYARSTHVPRTHLSLQLVLAGLFPPSEKQTWNPHLPWIPTFSFFVPYEADNLLFPHHCPRYKEEYAKFLRQKSAQDMLDQHRNVTKYLTERTGKAMNTTSAVTYLYNLLKEQAAQNLSLPEWTRTVYPTAMKEILALDFNLRSFTRTLKRLNGGLLIRKMVEDIKTYKTGRLEPYDRKAFLFSAHEMNVAAVAKALDLDEPIVPAYGATLILETLRDKKGNYYVRVLYWTGVTEQLKIKKIGECVELCPLDIFLAIVKDVIPSNDEYYCNPSETWVQSSNSGAYSSTSSLTIDNIWCYLFSFL…	DLDLQMLHVVFRHGDKVPHREYQNYPNDPYKDYSYYPMGNGDLTNQGKLREYRIGTMLRERYDRYFGAEYWPEKIYARSTHVPRTHLSLQLVLAGLFPPSEKQTWNPHLPWIPTFSFFVPYEADNLLFPHHCPRYKEEYAKFLRQKSAQDMLDQHRNVTKYLTERTGKAMNTTSAVTYLYNLLKEQAAQNLSLPEWTRTVYPTAMKEILALDFNLRSFTRTLKRLNGGLLIRKMVEDIKTYKTGRLEPYDRKAFLFSAHEMNVAAVAKALDLDEPIVPAYGATLILETLRDKKGNYYVRVLYWTGVTEQLKIKKIGECVELCPLDIFLAIVKDVIPSNDEYYCNPSETWVQSSNSGAYSSTSSLTIDNIWCYLFSFLFLAFSCARVDITSVYLRQRRER…
Hasa161AH	APH	APH_6		Harpegnathos saltator	Ants				MFLVQSMVLGAFLIGLAACANSDMELQLLHVVFRHGDKVPHREFQNYPNDPYRDHSYYPMGNGDLTNEGKMREYKIGTMLRERYDQYFGPDYWPAKIYARSTEVPRTQLSLQLVLAGLFPPSKRQTWNPHLPWIPAWTFFVPYETDNLLFPHFCHRYQEEYRRFLQLDSTKKMINKYKNVMDYLTDHSGKLINSTGAVSHMYNLLKEEAAQNLTLPRWTENVFPNPMQEIIELDFKLRSYTKTLRRLNGGMLLRKMMDDIKEHQAEKLSKDKKAFLFGSHEVNVAAVAYALGTNEPAVPAYGSAIILETHRDKEGFYYVRVLLWTGVTEQVIVQTIPGCAELCPLEEFLNIVKDILPNDEEYYCRKDKTTDGLKLNAHHRSSAASVADDRIWRHIFLTV…	ANSDMELQLLHVVFRHGDKVPHREFQNYPNDPYRDHSYYPMGNGDLTNEGKMREYKIGTMLRERYDQYFGPDYWPAKIYARSTEVPRTQLSLQLVLAGLFPPSKRQTWNPHLPWIPAWTFFVPYETDNLLFPHFCHRYQEEYRRFLQLDSTKKMINKYKNVMDYLTDHSGKLINSTGAVSHMYNLLKEEAAQNLTLPRWTENVFPNPMQEIIELDFKLRSYTKTLRRLNGGMLLRKMMDDIKEHQAEKLSKDKKAFLFGSHEVNVAAVAYALGTNEPAVPAYGSAIILETHRDKEGFYYVRVLLWTGVTEQVIVQTIPGCAELCPLEEFLNIVKDILPNDEEYYCRKDKTTDGLKLNAHHRSSAASVADDRIWRHIFLTVLLAFTSKFVQK
Lihu815AH	APH	APH_6		Linepithema humile	Ants				MLPMQLAILVVFLISFAASANLDVELQLLHVVFRHGDKVPHREFQNYPNDPHLEHSYYPMGNGDLTNQGKMREYKIGTMLRERYDQYFGPDYWPDKIYARSTEVPRTQLSLQLVLAGLFPPSERQTWNPHLPWIPAYTFFVPYKVDNLLFPHYCHRYKEEYRRFLQLDSTKGMISKYKNVMDYLTDHSGKLINNTEAVAHMYNLLKEEAAQNLTLPKWTQNVFPNPMEEIIELDFKLRSYTKTLRRLNGGILLRKMVEDIEEHRAGKSPRDRKAFLFGSHEANVGALAYALGINEPAIPAYGSTIILETLRDKKGSYYVQVLLWTGVTEQLIVQKIPGCLELCPFEEFLNIVKDVLPNDDEYYCRRNKTEDLKPNAHYRSSAMCVADDRIWRYIFLAVL…	ANLDVELQLLHVVFRHGDKVPHREFQNYPNDPHLEHSYYPMGNGDLTNQGKMREYKIGTMLRERYDQYFGPDYWPDKIYARSTEVPRTQLSLQLVLAGLFPPSERQTWNPHLPWIPAYTFFVPYKVDNLLFPHYCHRYKEEYRRFLQLDSTKGMISKYKNVMDYLTDHSGKLINNTEAVAHMYNLLKEEAAQNLTLPKWTQNVFPNPMEEIIELDFKLRSYTKTLRRLNGGILLRKMVEDIEEHRAGKSPRDRKAFLFGSHEANVGALAYALGINEPAIPAYGSTIILETLRDKKGSYYVQVLLWTGVTEQLIVQKIPGCLELCPFEEFLNIVKDVLPNDDEYYCRRNKTEDLKPNAHYRSSAMCVADDRIWRYIFLAVLLAFTSKFVQK
Mege366AH	APH	APH_6		Megalopta genalis	Bees_Halictidae				MSTIRSATAFLAVLFLANLVRCDLDLQMLHVVFRHGDKVPHREFQNYPSDPYKDYSYYPMGNGDLTNQGKLREYRIGTMLRERYDQYFGPDYWPEKIYARSTEVPRTQLSLQLVLAGLFPPSEMQTWNPHLPWIPASTFFVPHDTDNLLFPHHCPRYREEYGKFLKLQSTQDILGKYSSVFNYLTQRSGKVVNTTSEVTYLYNLFKEQIAQNLSIPEWTNTVYPTPMKELVALDFKLRSSTPTLKRLNGGMLLRKMVEDIKLYMAGKLEPYDRKAFLFGAHEMNVAAVARALGLNEPVIPAYGSTMILETLRDRKKSYFIRVLYWTGVSEQLKIQTMPGCTELCPLDQFLDIVKDVLPSDEEYNCSPIEIIDNTGKIEKEPRCSSAANAAQSFGRPWFY…	DLDLQMLHVVFRHGDKVPHREFQNYPSDPYKDYSYYPMGNGDLTNQGKLREYRIGTMLRERYDQYFGPDYWPEKIYARSTEVPRTQLSLQLVLAGLFPPSEMQTWNPHLPWIPASTFFVPHDTDNLLFPHHCPRYREEYGKFLKLQSTQDILGKYSSVFNYLTQRSGKVVNTTSEVTYLYNLFKEQIAQNLSIPEWTNTVYPTPMKELVALDFKLRSSTPTLKRLNGGMLLRKMVEDIKLYMAGKLEPYDRKAFLFGAHEMNVAAVARALGLNEPVIPAYGSTMILETLRDRKKSYFIRVLYWTGVSEQLKIQTMPGCTELCPLDQFLDIVKDVLPSDEEYNCSPIEIIDNTGKIEKEPRCSSAANAAQSFGRPWFYLLPLAPFVLLSVHSINR
Mero084AH	APH	APH_6		Megachile rotundata	Bees_Megachilidae				MLLDRMLIVTVISIVVTVANCDLELQMLHLVFRHGDKVPHREYQNYPTDPYKDYSYYPMGSGDLTNQGKLREYRIGTMLRERYNQYFGPDYWPEKIYARSTYIPRTQLSLQLVLAGLFPPSEKQTWNPQLPWIPAATFSVPYEDDNLLFPHHCPRYREEYDKFLRQKNVQDIVGKYRNVMNYLSKHSGKAVNTTSAVTYMYNLLKEQAAQNLSLPKWTETVYPTPMKEIIALDFKLRSYTRTLKRLNGGLLLRKMIEDIKTYQMGKLEPYDRKAFLFSAHEMNVAAVVRALGLDEPSVPAYGATVILETLRDKKGSYYVRVLLWTGVSEQLIIETIPGCVELCPFDQFLSIVKDVIPRDDEYYCHPGEKLNKPENSEYVNSSTSNIILAKTWFNSILSV…	DLELQMLHLVFRHGDKVPHREYQNYPTDPYKDYSYYPMGSGDLTNQGKLREYRIGTMLRERYNQYFGPDYWPEKIYARSTYIPRTQLSLQLVLAGLFPPSEKQTWNPQLPWIPAATFSVPYEDDNLLFPHHCPRYREEYDKFLRQKNVQDIVGKYRNVMNYLSKHSGKAVNTTSAVTYMYNLLKEQAAQNLSLPKWTETVYPTPMKEIIALDFKLRSYTRTLKRLNGGLLLRKMIEDIKTYQMGKLEPYDRKAFLFSAHEMNVAAVVRALGLDEPSVPAYGATVILETLRDKKGSYYVRVLLWTGVSEQLIIETIPGCVELCPFDQFLSIVKDVIPRDDEYYCHPGEKLNKPENSEYVNSSTSNIILAKTWFNSILSVFFTLLFTSYVIDIKR
Nome504AH	APH	APH_6		Nomia melanderi	Bees_Halictidae				MLPGRSTAFIAALFLINAVYCDLDLKMLHVVFRHGDKVPHREFQNYPSDPYKDHSYHPMGNGDLTNIGKMREYRIGTMLRERYNRYFGPDYWPEKIYARSTDVPRTQLSLQLVLAGLFPPSETQTWNPHLPWIPASTFSVPYETDNLLFPHYCPRYKEEYSKFLRQQNTQDIVNKYKSVMSYLTQHSGKVVNTTSGVSYLYNLFKEQAAQNLSIPKWTEAVYPAPMKEIIALDFKLRSYTKTLKRLNGGMLLRKMVEDIQLYKTGKLEPSDRNAFLFSGHEVNVAAVAKALDLDEPVIPAYGSTIILETLRDKKRTYYVRVLLWTGVYEQLIIQTIPGCTELCPFDQFLEIVKDVLPTDEEYSCNSNGTINDLRNKAVKESICSSAANAVVGKSWSYLL…	DLDLKMLHVVFRHGDKVPHREFQNYPSDPYKDHSYHPMGNGDLTNIGKMREYRIGTMLRERYNRYFGPDYWPEKIYARSTDVPRTQLSLQLVLAGLFPPSETQTWNPHLPWIPASTFSVPYETDNLLFPHYCPRYKEEYSKFLRQQNTQDIVNKYKSVMSYLTQHSGKVVNTTSGVSYLYNLFKEQAAQNLSIPKWTEAVYPAPMKEIIALDFKLRSYTKTLKRLNGGMLLRKMVEDIQLYKTGKLEPSDRNAFLFSGHEVNVAAVAKALDLDEPVIPAYGSTIILETLRDKKRTYYVRVLLWTGVYEQLIIQTIPGCTELCPFDQFLEIVKDVLPTDEEYSCNSNGTINDLRNKAVKESICSSAANAVVGKSWSYLLPLVSFAIFSAHNINH
Odbr563AH	APH	APH_6		Odontomachus brunneus	Ants				MFLVQSVILSAFLIGLAASANSDVELQLLHVVFRHGDKVPHREYQNYPNDPYRNHSYYPMGNGDLTNQGKMREYKIGTMLRERYDQYFGPDYWPTKIYARSTEVPRTQLSLQLVLAGLFPPSERQTWNPHLPWIPAWTFFVPYEADNLLFPHYCHRYKEEYRRFLQLDSTRKMINKYKSVMDYLTDHSGKLIDTTGAVSHMYNLLKEEAAQNLTLPRWTENIFPNPMQEIIELDFKLRSYTKALKRLNGGMLLRKMVDDIQEHRVGKLSSDKKAFLFGSHEVNVAALSYALGTNEPTIPAYGSTIILETHRDKKGSYYVRVLLWTGVTEQLNIQTIPGCAELCPFEEFLKIVKDVLPNDDEYYCRKDKTTDELKPNAHHRSSAASVADDRIWRHIFLVV…	ANSDVELQLLHVVFRHGDKVPHREYQNYPNDPYRNHSYYPMGNGDLTNQGKMREYKIGTMLRERYDQYFGPDYWPTKIYARSTEVPRTQLSLQLVLAGLFPPSERQTWNPHLPWIPAWTFFVPYEADNLLFPHYCHRYKEEYRRFLQLDSTRKMINKYKSVMDYLTDHSGKLIDTTGAVSHMYNLLKEEAAQNLTLPRWTENIFPNPMQEIIELDFKLRSYTKALKRLNGGMLLRKMVDDIQEHRVGKLSSDKKAFLFGSHEVNVAALSYALGTNEPTIPAYGSTIILETHRDKKGSYYVRVLLWTGVTEQLNIQTIPGCAELCPFEEFLKIVKDVLPNDDEYYCRKDKTTDELKPNAHHRSSAASVADDRIWRHIFLVVLLAFTSKFVQK
Oobi509AH	APH	APH_6		Ooceraea biroi	Ants				MLLTKLTIFAAFLISLTVAASTNPDVELQLLHVVFRHGDKVPHREFQNYPNDPYREHSYYPMGNGDLTNEGKMREYRIGTMLRERYDQYIGPNYWPAKIYARSTEVPRTQLSLQLVLAGLFPPSERQTWNPHLPWIPAWTFFVPYEADNLLFPHYCHRYKEEYKRFLQLEDTKEMINRYKNVMDYLTDHSGKLIDNTGAVAHMYNLLKEEAAQNLTLPRWTENVFPDPMKEIIKLDFKLRSDTTTLRRLNGGILLRKMVDDIREHQTGKMPQDRKAFLFGSHEVNVAAVAYALGTNEPAVPAYGSTIILETLRDKAGLYYIRVLLWTGVTEQLITQTIPGCTELCPFEKFLDIVKDVLPNDDEYYCRRNKTIEDIKPNVHHRSSATCVADDRTWRYIYL…	ASTNPDVELQLLHVVFRHGDKVPHREFQNYPNDPYREHSYYPMGNGDLTNEGKMREYRIGTMLRERYDQYIGPNYWPAKIYARSTEVPRTQLSLQLVLAGLFPPSERQTWNPHLPWIPAWTFFVPYEADNLLFPHYCHRYKEEYKRFLQLEDTKEMINRYKNVMDYLTDHSGKLIDNTGAVAHMYNLLKEEAAQNLTLPRWTENVFPDPMKEIIKLDFKLRSDTTTLRRLNGGILLRKMVDDIREHQTGKMPQDRKAFLFGSHEVNVAAVAYALGTNEPAVPAYGSTIILETLRDKAGLYYIRVLLWTGVTEQLITQTIPGCTELCPFEKFLDIVKDVLPNDDEYYCRRNKTIEDIKPNVHHRSSATCVADDRTWRYIYLIALLAFTSKFIQK
Osbi719AH	APH	APH_6		Osmia bicornis bicornis	Bees_Megachilidae				MSLFDHRVVIITMLIITVAMVNCDLELQLLHVVFRHGDKVPHREYQNYPNDPYRDYSYYPMGSGDLTNQGKLREYRIGTMLRERYDQYFGPDYWPEKIYARSTYIPRTQLSLQLVLAGLFPPSQKQTWNPHLPWIPTSSFFVPYEADNLLFPHHCPRYKEEYDKFLRQRNTQELVSKYKNVMSYLSKHSGKTINTTSSVTYMYNLLKEQAAQNLSLPKWTETVYPTPMKEIIALDFKLRSYTRTLKRLNGGLLLRKMIEDIKTYQQGKLEPYDTKAFLFSAHEMNVAAVVRALDLDEPAIPAYGATVILETLRDKKGTYYVRALLWTGVSEQLIIQTIPGCAELCPFDQFLGIVKDVIPKDDEYHCHPGEKLNKSEKIEHANSSASNIDVGMSWYSSVS…	DLELQLLHVVFRHGDKVPHREYQNYPNDPYRDYSYYPMGSGDLTNQGKLREYRIGTMLRERYDQYFGPDYWPEKIYARSTYIPRTQLSLQLVLAGLFPPSQKQTWNPHLPWIPTSSFFVPYEADNLLFPHHCPRYKEEYDKFLRQRNTQELVSKYKNVMSYLSKHSGKTINTTSSVTYMYNLLKEQAAQNLSLPKWTETVYPTPMKEIIALDFKLRSYTRTLKRLNGGLLLRKMIEDIKTYQQGKLEPYDTKAFLFSAHEMNVAAVVRALDLDEPAIPAYGATVILETLRDKKGTYYVRALLWTGVSEQLIIQTIPGCAELCPFDQFLGIVKDVIPKDDEYHCHPGEKLNKSEKIEHANSSASNIDVGMSWYSSVSVVFLAFLLASGIIDTNR
Osli266AHd	APH	APH_6		Osmia lignaria	Bees_Megachilidae				MSLFDRRMMIITMLFITVAMVNCDLELQLLHVVFRHGDKVPHREYQNYPNDPYRDYSYYPMGSGDLTNQGKLREYRIGTMLRERYDQYFGPDYWPEKIYARSTYIPRTQLSLQLVLAGLFPPSQKQTWNPHLPWIPTSSFFVPYEADNLLFPHHCPRYREEYDKFLRQKNTQELVSKYKNVMSYLSKHSGKTINTTSSVTYMYNLLKEQAAQNLSLPKWTETVYPTPMKEIIALDFKLRSYTRTLKRLNGGLLLRKMIEDIKTYQQGKLEPYDTKAFLFSAHEMNVAAVVRALDLDEPAIPAYGATVILETLRDKKGTYYVRALLWTGVSEQLIIQTIPGCAELCPFDQFLGIVKDVIPKDDEYRCHPGEKLNKSEKIEHANSSASNIVVGMSWYSSVS…	DLELQLLHVVFRHGDKVPHREYQNYPNDPYRDYSYYPMGSGDLTNQGKLREYRIGTMLRERYDQYFGPDYWPEKIYARSTYIPRTQLSLQLVLAGLFPPSQKQTWNPHLPWIPTSSFFVPYEADNLLFPHHCPRYREEYDKFLRQKNTQELVSKYKNVMSYLSKHSGKTINTTSSVTYMYNLLKEQAAQNLSLPKWTETVYPTPMKEIIALDFKLRSYTRTLKRLNGGLLLRKMIEDIKTYQQGKLEPYDTKAFLFSAHEMNVAAVVRALDLDEPAIPAYGATVILETLRDKKGTYYVRALLWTGVSEQLIIQTIPGCAELCPFDQFLGIVKDVIPKDDEYRCHPGEKLNKSEKIEHANSSASNIVVGMSWYSSVSIVFLAFLLAPGIIDTNR
Poca569AH	APH	APH_6		Polistes canadensis	TrueWasps				MHPNAFLIVLFYFVTLVNCDLEVRLLHVLFRHGDKVPHRFYQNYPNDPYRDYSYYPMGDGDLTNEGKMREYKIGRMLRERYDGYFGADYWPDKIYGLATDVPRTQLSIQLVLAGLFPPSEKQTWNPHLPWIPTWTPLSIPSDMQTLLFPHYCPRYKEEYARFIAQDEIQDMIKKYKNVFSYLTDHSGKIVNTTTEVQYMYNLLKEEASQNLTLPKWTENVFPSPMKEITVLDFNLHSYTRTLKRLNGGMLLKRIIEDIELYKKGKLTPADRKAFLFSAHEVNVAALARTLGTNEPLLPAYGSTIILETLRDKKGTYYIRVLLWTGVTEKLIIQTIPGCNELCPYNEFRNLMNDVIPTEEESSCRRKDHNHYHISSSTAITIDKFTFCLLTFSYIILKSLK	DLEVRLLHVLFRHGDKVPHRFYQNYPNDPYRDYSYYPMGDGDLTNEGKMREYKIGRMLRERYDGYFGADYWPDKIYGLATDVPRTQLSIQLVLAGLFPPSEKQTWNPHLPWIPTWTPLSIPSDMQTLLFPHYCPRYKEEYARFIAQDEIQDMIKKYKNVFSYLTDHSGKIVNTTTEVQYMYNLLKEEASQNLTLPKWTENVFPSPMKEITVLDFNLHSYTRTLKRLNGGMLLKRIIEDIELYKKGKLTPADRKAFLFSAHEVNVAALARTLGTNEPLLPAYGSTIILETLRDKKGTYYIRVLLWTGVTEKLIIQTIPGCNELCPYNEFRNLMNDVIPTEEESSCRRKDHNHYHISSSTAITIDKFTFCLLTFSYIILKSLK
Podo004AH	APH	APH_6		Polistes dominula	TrueWasps				MHLNAFLIVLFYFVTSVNCNLEVRLLHVLFRHGDKVPHRFYQNYPNDPYRDYSYYPMGDGDLTNEGKMREYKIGRMLRERYDGYFGADYWPDKIYGLATDVPRTQLSIQLVLAGLFPPSEKQTWNPHLPWIPTWTPLSIPSDMQNLLYPHYCPRYKEEYARFIAQDEIQDMIKKYKNVFSYLTDHSGKVINTTTGVQFMYNLLKEEAAQNLTLPKWTENVFPSPMKEITVLDFNLHSYTRTLKRLNGGMLLKKIIEDIELYQKGKLTPADRKAFLFSAHEVNVAALARALGTNEPLLPAYGSTIILETLRDKKGTYYIRVLLWTGVSEKLIIQTIPGCNELCPYNEFRKLMNDVIPTEEESSCRRKDHHHYHISSSTKNTVDKFVFCLLTISYVILESLT	NLEVRLLHVLFRHGDKVPHRFYQNYPNDPYRDYSYYPMGDGDLTNEGKMREYKIGRMLRERYDGYFGADYWPDKIYGLATDVPRTQLSIQLVLAGLFPPSEKQTWNPHLPWIPTWTPLSIPSDMQNLLYPHYCPRYKEEYARFIAQDEIQDMIKKYKNVFSYLTDHSGKVINTTTGVQFMYNLLKEEAAQNLTLPKWTENVFPSPMKEITVLDFNLHSYTRTLKRLNGGMLLKKIIEDIELYQKGKLTPADRKAFLFSAHEVNVAALARALGTNEPLLPAYGSTIILETLRDKKGTYYIRVLLWTGVSEKLIIQTIPGCNELCPYNEFRKLMNDVIPTEEESSCRRKDHHHYHISSSTKNTVDKFVFCLLTISYVILESLT
Soin535AH	APH	APH_6		Solenopsis invicta	Ants				MFLIQSTIFTVFLGSLAVSVDPDVELQLLHVVLRHGDKVPQREFQNYPNDPHRHHSYYPIGDGDLTNQGKMREYKIGTMLRERYDQYFGPDYWPAKIYARSTDVPRTQLSLQLVLAGLFPPSEKQTWNPHLPWIPAWTFFVPYKTDNLLFPHYCYRYIEEYQRFLQLGSGKEMVNKYKNVLEYLTDHTGKLVNNTGAVAHLYNLLKEEAAQNLTLPRWTQNVFPSPMKDILELDFKLRSYTKTLKRLNGGMLLRKMVDDVQAHQEGKLIRDRKAFLFGAHEVNVAALAYALGTNEPTVPAYGATIILETLRDKKGIYYIRVLLWTGVTEQLKVQTIPGCAEMCPFDDFLGIVKDILPSDDEYYCRNKTESLKINAHHRSSATCIANNVSWRYIFLTVLL…	VDPDVELQLLHVVLRHGDKVPQREFQNYPNDPHRHHSYYPIGDGDLTNQGKMREYKIGTMLRERYDQYFGPDYWPAKIYARSTDVPRTQLSLQLVLAGLFPPSEKQTWNPHLPWIPAWTFFVPYKTDNLLFPHYCYRYIEEYQRFLQLGSGKEMVNKYKNVLEYLTDHTGKLVNNTGAVAHLYNLLKEEAAQNLTLPRWTQNVFPSPMKDILELDFKLRSYTKTLKRLNGGMLLRKMVDDVQAHQEGKLIRDRKAFLFGAHEVNVAALAYALGTNEPTVPAYGATIILETLRDKKGIYYIRVLLWTGVTEQLKVQTIPGCAEMCPFDDFLGIVKDILPSDDEYYCRNKTESLKINAHHRSSATCIANNVSWRYIFLTVLLAFTSKFVQK
TecaR21aU	APH	APH_6		Tetragonula carbonaria	Bees_Apinae				MLLDRMVVVFILILFVTMVNCNLDLQLLHVVFRHGEKVPQRDYQNYPNDPYRDYSYYPMGDGDLTNQGKLREYKIGTMLRERYDRYFGPDYWPEKIYARSTLIPRTQLSLQLVLAGLFPPSEKQTWNPRLPWIPTSSFFEPYETDNLLFPHHCPRYKEEYRKFLRQSKAQDLVNKYKSVMNYLTERTGKAIDTTSAVTYLYNLLKEQAAQNLTLPEWTKMVYPTPMKEIIALDFKLRSYTRTLKRLNGGLLIRKIVENIKMYKAGKLEPYDRKAFLFSAHEMNVAAVARALELDEPIVPAYGATLILETLRDKKGNYYVRVLFWTGVSEQLMIETIPGCTELCPLEDFFAIMKDIIPSDDEYYCHPTENMSNNSKKVYSSGSNLAVGETWYYLLSIFFF…	NLDLQLLHVVFRHGEKVPQRDYQNYPNDPYRDYSYYPMGDGDLTNQGKLREYKIGTMLRERYDRYFGPDYWPEKIYARSTLIPRTQLSLQLVLAGLFPPSEKQTWNPRLPWIPTSSFFEPYETDNLLFPHHCPRYKEEYRKFLRQSKAQDLVNKYKSVMNYLTERTGKAIDTTSAVTYLYNLLKEQAAQNLTLPEWTKMVYPTPMKEIIALDFKLRSYTRTLKRLNGGLLIRKIVENIKMYKAGKLEPYDRKAFLFSAHEMNVAAVARALELDEPIVPAYGATLILETLRDKKGNYYVRVLFWTGVSEQLMIETIPGCTELCPLEDFFAIMKDIIPSDDEYYCHPTENMSNNSKKVYSSGSNLAVGETWYYLLSIFFFIISTVHTDIVNICR
Waau789AH	APH	APH_6		Wasmannia auropunctata	Ants					MRCKKTRRALAARVIRRCGIRCREKFSREIKKLRESDPSCERQVLRHGDKVPHREFQNYPNDPHRNHSYYPMGNGDLTNQGKMREYKIGTMLRERYDQYFGPDYWPAKIYARSTDAPRTQLSLQLVLAGLFPPSERQTWNPHLPWIPTWTFFVPYKTDNLLFPHYCYRYKEEYQRFLQLDSVKKLINKYKNVMDYLTDHTGKLINTTDAVTFLYNLLKEEADQNLTLPRWTQNVFPSPMNEIIELDFKLRSYTKTLKRLNGGVLLRKIVDDIQDHQAGKASPDRKAFLFGSHEFNIAALIYALGTNEPTVPAYGATIILETLRDKKGIYYVRVLLWTGVTEQLKVQTIPGCAEICPFEDFLGIVKDILPNDDEYYCRREKTMEDFKPNAHHRSSATCIA…
Xyvi691AHa	APH	APH_6		Xylocopa violacea	Bees_Xylocopinae					VFRHGEKVPQREFQNYPNDPYRDYSYGPIGDGDLTNQGKLREYKIGTMLRGRYKEYFGPDYWPEKIYARSTSVARTQLSLQLVMAGLFPPSERQTWNPQLPWIPTFTFFMPYETDNLLFPDHCSRYQEEYSKFLRQNKARDLLSKYKSEMAYLTARTGKAINTTSAVTHLYNLLKEQAAHNLTLPQWTKTVFPTTMKDIVALDFRLRSYTRTLKRLNGGFLIRKMVDDIKLYKAGKLEPYDRKAFLFAAHEMNVAAVARALELDEPIIPAYGATIIFETLRDKKRNYYIRVLLWTGVSEQLVIQTIPGCAELCPLEDFFAIVKDILPNDEEYYCRPSRNLEKVSNIQEEYSSASSTTVANIWNWLLPLLFLALSSMRNDI
Navi623AH	APH	APH_7		Nasonia vitripennis	JewelWasps					MRDIQTGAEGNMRHRMKLELVQTVFRHGERTNDEPEVSIFNHFGPSAYEPFGIGQLTNNGKREAFKIGQMLRRRYRDFLGDKYNSKDVFAISTEDDRTKMSLQLVLAGLYPPTPEFAWNPDLKWSPIPIRYTPKEVDILFKPFFNVRYYDLWEKVFTSKEFQKRMSRYSDFFDFMKKKTGVDVSNDVVNKCYMFNSLYIPKQLNLPMPGWYTEDVQKTWCKVYAQIVSSMAATPQLQKMNGGPIVKTLLENMNIDNTTINPRKIYLYSGHDHNLFSLKVIFGLNEPDFFDVGSGLVLEKWRDVDDRLYVRILLWTVPGEEPRAVRLGQRDEFCPVEEFAMIFRHVIPTEEDMSQMFNDMTADRWMNIFLLDPAVQLK
Navi641TE	APH	APH_7		Nasonia vitripennis	JewelWasps				MFARVITSIAILFIVIRSQACSTKLFRYIKLLEKAGKLPEVIKKFEEHRDFFDSVRDETQITSEQVGSVFLIPTNLQSVLSLGLPFPDWCSEEDYKKLQVIQALFYDLMAQTESMRKIATGPVIERFLENVRNSEKLKNRKKLYLYSAHNINVALFNRAHNFAGIPKNPAYGSAVIFEKLRGPDDRIYLRMFYWTCVSEKLIVLKLDGCDEYECLLSNYVDIISPILPEVGFAKCKTSAYDSYRINLTMLYLFAEEDLFSFK	CSTKLFRYIKLLEKAGKLPEVIKKFEEHRDFFDSVRDETQITSEQVGSVFLIPTNLQSVLSLGLPFPDWCSEEDYKKLQVIQALFYDLMAQTESMRKIATGPVIERFLENVRNSEKLKNRKKLYLYSAHNINVALFNRAHNFAGIPKNPAYGSAVIFEKLRGPDDRIYLRMFYWTCVSEKLIVLKLDGCDEYECLLSNYVDIISPILPEVGFAKCKTSAYDSYRINLTMLYLFAEEDLFSFK
Navi757AHa	APH	APH_7		Nasonia vitripennis	JewelWasps				MVLRKLLPSLVCLLCLARASPIEKNLKLEMVQALLRHGARTAINCEIELVPGLDESAYEPYGMAQLTAEGMQEEYRLGQMLRERYKDFLPDIYKPEDAFAYSSGYDRTKASLQLVLASLYQPTGDLAWNDELNWMPIPVHSNPWNLDILMKPRNCPTYMEKLQQVHESREFQEDLQEHGEILQLLRSAYGNDFKHDRIMCAYWINVINKDMNLTLTKWYTEENHAKLAKLVKLYLNSLSYTDTLKRLNGGTMLRRFIENMKSAHRKIYLYGGHDKTVYSFLKANNITLSWIPDYGSSVIVEKLSDERNRVYVKLLLWSGSPKQLTTLKLENCGEACPLSEYLKIVNPYLPSKEEMRCLFENLESADIEKILNNDFIVMNKE	SPIEKNLKLEMVQALLRHGARTAINCEIELVPGLDESAYEPYGMAQLTAEGMQEEYRLGQMLRERYKDFLPDIYKPEDAFAYSSGYDRTKASLQLVLASLYQPTGDLAWNDELNWMPIPVHSNPWNLDILMKPRNCPTYMEKLQQVHESREFQEDLQEHGEILQLLRSAYGNDFKHDRIMCAYWINVINKDMNLTLTKWYTEENHAKLAKLVKLYLNSLSYTDTLKRLNGGTMLRRFIENMKSAHRKIYLYGGHDKTVYSFLKANNITLSWIPDYGSSVIVEKLSDERNRVYVKLLLWSGSPKQLTTLKLENCGEACPLSEYLKIVNPYLPSKEEMRCLFENLESADIEKILNNDFIVMNKE
Navi757AHb	APH	APH_7		Nasonia vitripennis	JewelWasps					MKRLFRHGDRTPEKVEIYKTDPYDPDFYEQYGYGQLHKAGMEREHKLGEMLRKRYNDFLGDYYVDDIYAYSTDYDRTKMSLQLVLNGLYPPTAKMRWSANIEWFPIPTHYEPFETDFISFDVNGKCSQEYKKLFTEAEKSPEVIKKFEENGDFLDYVRDKTQIISERLVPISMIASELQCVRSLGLPLPDWCSEKDFKRLQEFQALYYDLTAKTELMKRIAAGPVIERFLDNVKDSEKLGNKKKLYLYGAHDINVGVFTRAHNFTGIPKNPAYGSAVIVEKLRGPDDQIYLRMLYWTGVSEKLIALKLDSCAHECLLSNYIDIISPVLPEIGFTKCKTSACCKISRTYTKKINPDVKMPHLFAGEDQLSFKYGHELLL
Navi757AHc	APH	APH_7		Nasonia vitripennis	JewelWasps				MKIALNTILFLVLNHIFISTAQPTDYKLELVQVLFRHGDRTPQGDELYPTDPYRQVFADIGFGQLTKVGMNREHKIGQLLKKRYDSYLGDFQADKVYGYSTDYDRTKMSLQLVLAGVFPPSEKTSWNDDIHWLPIPNHYEPYTSNFLSTNDGCEKFNHLLKDVGNSKEVQAKLAKYKDFLKYVSNQTGIINLDPMAMYRVYNNIRAALSLGLPLPDWCSEEDFAKLLELTIISHDALTHTPLMTRIVVGPTVERLLKNIDNNEMKTDKRKIYLYSAHDVNLASFSNAHKFTGIPRNPDYGTALIVEKLRGRDGQVYLRMLLWTGADERLIPLNVEGCANECPLSYYKSWVAHILPDDEVRECTHIDISKEGA	QPTDYKLELVQVLFRHGDRTPQGDELYPTDPYRQVFADIGFGQLTKVGMNREHKIGQLLKKRYDSYLGDFQADKVYGYSTDYDRTKMSLQLVLAGVFPPSEKTSWNDDIHWLPIPNHYEPYTSNFLSTNDGCEKFNHLLKDVGNSKEVQAKLAKYKDFLKYVSNQTGIINLDPMAMYRVYNNIRAALSLGLPLPDWCSEEDFAKLLELTIISHDALTHTPLMTRIVVGPTVERLLKNIDNNEMKTDKRKIYLYSAHDVNLASFSNAHKFTGIPRNPDYGTALIVEKLRGRDGQVYLRMLLWTGADERLIPLNVEGCANECPLSYYKSWVAHILPDDEVRECTHIDISKEGA
Navi757AHd	APH	APH_7		Nasonia vitripennis	JewelWasps					MARYHTIHRQLEESPEVKMFEKYNDFAKEMSDKTGELYPTTKLYRLFKNLRAALSMGLSLPDWCSKEEHEKLEDLAHLSSLIRTHTPQMTRIVAGPMVQQFLENIEKSDKGLDGKEIYLYSGHDVNIAQFCNAHKIPDYGTALIIEKLRGPDSQVYARYKSLVASILPDEESRSCFPTYQTQSLVDTCLSISNK
Navi757AHe	APH	APH_7		Nasonia vitripennis	JewelWasps				MKAILRFSLCFVLLLGCDSANFTSPSNFKLELLQVLFRHGDRTATKTEVYKNDPYIQHYEDLGYGVLTKVGMERMYKIGQMLRERYDNFLGDYKDGQVYAYSSDTGRTKQSLQLVLAGLYPPSNETAWRTEIKWTPIPTNYDKEKFNFLSSIDACTTYRPMQGQVEEWPEVKKMFEKHSDFVKEIRNKTGEVYSPTSRLYRLYNNLRAALSMGLSLPDWCSKEDYEKLEELAHLSYLVLTHTPLMSRIATGPTVEKFLENIEESGKGLDGKAVYLYSGHDVNIAQFCNAHNFTEVPKIPDYGSALIVEKLRGPDSQVYVRFIMWTGAGGELLVPINVKGCGYECPVSRYKSLVASILPDGESRSCFPTCET	ANFTSPSNFKLELLQVLFRHGDRTATKTEVYKNDPYIQHYEDLGYGVLTKVGMERMYKIGQMLRERYDNFLGDYKDGQVYAYSSDTGRTKQSLQLVLAGLYPPSNETAWRTEIKWTPIPTNYDKEKFNFLSSIDACTTYRPMQGQVEEWPEVKKMFEKHSDFVKEIRNKTGEVYSPTSRLYRLYNNLRAALSMGLSLPDWCSKEDYEKLEELAHLSYLVLTHTPLMSRIATGPTVEKFLENIEESGKGLDGKAVYLYSGHDVNIAQFCNAHNFTEVPKIPDYGSALIVEKLRGPDSQVYVRFIMWTGAGGELLVPINVKGCGYECPVSRYKSLVASILPDGESRSCFPTCET
Navi757TEf	APH	APH_7		Nasonia vitripennis	JewelWasps				MIDVSLHLSTEITIGIHCPAIVANESIASAPIIQSQSFIKMQQIILLRCITFCFLSFHLCSATICDLKLDLIQVLFRHGARRPSLNEALHLNFTDSAAYKPEGYYQLTKEGKRQAYKLGTLLRKRYDEFLGEYDPRKYQAMTTGASRTVMSLQMALAGLFPPSPKDSWNDKIHWRPLPFQRNSAASDIILVPFAGKKYINLYYETMANSSEFQSKLAKYTEFLERMENKTEFPFRKRYLHHVAWTYNAIKYHKEMNLPLPKWYTDDSIYATLDEILILAWNGMSWTPKLKRLSGGILVRRFIENINENREAALPKKIYLYCAHDVNLYGFSKAQYFDAFHLPPSSSALIMEKYKDSDKSEYVRMLAWDGLSENFMTIRIGNCNEFCPFDEYLKIVQLSI…	TICDLKLDLIQVLFRHGARRPSLNEALHLNFTDSAAYKPEGYYQLTKEGKRQAYKLGTLLRKRYDEFLGEYDPRKYQAMTTGASRTVMSLQMALAGLFPPSPKDSWNDKIHWRPLPFQRNSAASDIILVPFAGKKYINLYYETMANSSEFQSKLAKYTEFLERMENKTEFPFRKRYLHHVAWTYNAIKYHKEMNLPLPKWYTDDSIYATLDEILILAWNGMSWTPKLKRLSGGILVRRFIENINENREAALPKKIYLYCAHDVNLYGFSKAQYFDAFHLPPSSSALIMEKYKDSDKSEYVRMLAWDGLSENFMTIRIGNCNEFCPFDEYLKIVQLSISLDEDLAYLNNVHNNSQDFSIE
Navi758AHg	APH	APH_7		Nasonia vitripennis	JewelWasps				MAFKNNYLSLSLIFYCASFVFGDPVNANYKIELIQVLFRHGARTPIDCEARLLGTNETLYKPWGFAQLTNQGMTQEYKIGQMLRERYNNFLPELYNPRDIYAYASGVGRTKASLQLVLAALYPPAKELQWNSEFNWMPIQIFSNPKPLDILISSKKCPKYRKTLKELYDSTDFKVLAAEHDGIRATLKDIFGNEFTFDDIFCIISAVLVHKNMKLPLPHWYTDEIYSKLKKAIDLYLDSLSYTPALKRLNGGMLVRRFVENMNNSNMELKRRKIYLYSAHDKTVHAFARSHDLELVKLPDYGTAVILEKLSDAQENLYVRLLLWTGEPKKLTTLKLPNCAEVCPLNEYLEIVAPILPTDEEMLCLYENLQPKDLQKLFNTDVPNIDD	DPVNANYKIELIQVLFRHGARTPIDCEARLLGTNETLYKPWGFAQLTNQGMTQEYKIGQMLRERYNNFLPELYNPRDIYAYASGVGRTKASLQLVLAALYPPAKELQWNSEFNWMPIQIFSNPKPLDILISSKKCPKYRKTLKELYDSTDFKVLAAEHDGIRATLKDIFGNEFTFDDIFCIISAVLVHKNMKLPLPHWYTDEIYSKLKKAIDLYLDSLSYTPALKRLNGGMLVRRFVENMNNSNMELKRRKIYLYSAHDKTVHAFARSHDLELVKLPDYGTAVILEKLSDAQENLYVRLLLWTGEPKKLTTLKLPNCAEVCPLNEYLEIVAPILPTDEEMLCLYENLQPKDLQKLFNTDVPNIDD
Navi759AHb	APH	APH_7		Nasonia vitripennis	JewelWasps					MLACNMALASDLKLELVQVLFRHGARTNAKSEVEMAKPQNIDPSLHETFGYEQLTNVGRAQAYNLGLKLRDRYDNFLGPLYKPDDVYAYSSYNDRTKMSLQLVLAGLYPPTAGQIWNENLRWQPIPTYYVPQKADVLLKANEMHKYNSLLSALKKTPRYKEAEKTCMRLNDFMLSKGVDALQRYGLFGNIIVYNILYSHKASKGKLPDWYTDDLFEEFKKDIVLYFNLTCSTPELCKWQIGPLVRRFLDNMNVKAETTNPRKIYLYGGHELNIVAYVIAHGIQEFRYPDFSSAVILEKLRDSQNRLYVRMLAWTGNNDTFLTLKLGNGKEYCPIEEYTEIVKDVLPSDAEINSMYDDIPNGLSPLHSSDVALKS
Navi759AHc	APH	APH_7		Nasonia vitripennis	JewelWasps					MPQDIDPSLHETFGYEQLTNIGKTQAYNLGRKLRDRYDNFLGPLYKPDDIYTYSSDYDRTKASLQLVLAGLYPPARHVLLMAVVLHKFEGAVKSFEETPQYKEALKAIQGLDDFFQSGIDSLQKYEVIGILATFSVLKASKDKLPDWYTDSLYENLKEKVELYFDLLSTTRELCKWQIGPLVRTFLDNMKVKGGNTNSKKIYLYNGHELNVAAYARVHGIKEFRYPNFSSAVILEKLKDSQNRFYVTMLAWTGDDDNFLPLKLGNYKEYCPIEEYLKIVEDVIPSKEEMNSFYEGIPSHLKTSSCSDIYLQN
Navi759AHd	APH	APH_7		Nasonia vitripennis	JewelWasps					MALEGDLKLELVQVLFRHGARTNSGSETRMAMAQYVDPSLHETFGYEQLTNVGKAQAYNLGRKLRDRYNNFLSPLYKSDDIYAISSDYDRTKMSLQLVLAGLYPPTPEQTWNENLRWQPIPTHHVPQQADVLFKAFDMHKYRSIILPFIKSPEYKEVEKTLKTLNDFFQSKGVDSVERFGFIGVIGVFNILSSHKASKGKLPDWYTDDLYENLRETVSLYFDLLSSTPELCKWQIGPLVRRFFDNVDVKGECTNPRKIYLYSGHELNIAAFTRAHGIKEFRYPNFSSAVILEKLRDSQNRLYVRMLAWTGNDDNFLPLKLGNHKEYCPIEEYMKIVKDVIPSDEEIDSIYEGIPNDLKTLHLSDSSFKPKKSSSTSVTM
Navi759AHe	APH	APH_7		Nasonia vitripennis	JewelWasps				MQILPVVLTLTTLFTSITVYSQYHHYEQLNSDVELVQLIFRNGERRPYPGESYPLDPYASAIPYDGRLTDLGRYRARRLGIALRRNYFNLLPNGLYTYSTSLDSCKESLEEVVKALCAKECVSTKTIIPSREIDVVLNSKACSRYHSELNKLRRSAEVQKMLAKYDGLYRYITDKTGLRLDTADMDERIYELYNLMESQKSMNLSLPNWCPEGVYGLLNEMTFLHYSLESQNDELRRLNSGPLIRRFLDAMTAAKTKAKIHLYSGEGHNVAALSRALNKRFPRVPNYGSAIILEKRREVGTGGRVFVRTMLWTGVSEKMFPMHLGGCAELCPLDQFVRIVAETIPGEVELKCLLDDVGHDDRVVLT	QYHHYEQLNSDVELVQLIFRNGERRPYPGESYPLDPYASAIPYDGRLTDLGRYRARRLGIALRRNYFNLLPNGLYTYSTSLDSCKESLEEVVKALCAKECVSTKTIIPSREIDVVLNSKACSRYHSELNKLRRSAEVQKMLAKYDGLYRYITDKTGLRLDTADMDERIYELYNLMESQKSMNLSLPNWCPEGVYGLLNEMTFLHYSLESQNDELRRLNSGPLIRRFLDAMTAAKTKAKIHLYSGEGHNVAALSRALNKRFPRVPNYGSAIILEKRREVGTGGRVFVRTMLWTGVSEKMFPMHLGGCAELCPLDQFVRIVAETIPGEVELKCLLDDVGHDDRVVLT
Navi759AHf	APH	APH_7		Nasonia vitripennis	JewelWasps				MRKMKFKYTSLIIYVLFGNAFGVIAEVGVKHTDLKLELVQVLFRHGARTPDKAEFKYINYAGLNAYNPYGLGELTNLGKKQLFKVGQMLRQRYSDFLSEDFNTSDVYAYSSEDDRTKMSLQVVLAGLYPPSSEFVWNKKLNWIPLPARYTPKELDILLKPTFSSRFISINNEFKRSAEFQSKISEHLDFINFLKDKLGVDESLDEVNFIAFTFNTLYSNEHLNIPLPKWYTDEVKKALFDLINYIHRSMSATTEMKRINGGPLIRTLLENMNVNSTVVNPRKIYLYSGHDLNLAAVSVALGFSDAFDHPDYANGLIMEKWSDSENQLYVRWLAWTTAGGEPKALKLKDCEEFCPIDSYINILKKSEVIPSDEEMNLLYNDFVKRRKKSIQDLFFGDSAV…	EVGVKHTDLKLELVQVLFRHGARTPDKAEFKYINYAGLNAYNPYGLGELTNLGKKQLFKVGQMLRQRYSDFLSEDFNTSDVYAYSSEDDRTKMSLQVVLAGLYPPSSEFVWNKKLNWIPLPARYTPKELDILLKPTFSSRFISINNEFKRSAEFQSKISEHLDFINFLKDKLGVDESLDEVNFIAFTFNTLYSNEHLNIPLPKWYTDEVKKALFDLINYIHRSMSATTEMKRINGGPLIRTLLENMNVNSTVVNPRKIYLYSGHDLNLAAVSVALGFSDAFDHPDYANGLIMEKWSDSENQLYVRWLAWTTAGGEPKALKLKDCEEFCPIDSYINILKKSEVIPSDEEMNLLYNDFVKRRKKSIQDLFFGDSAVTSK
Navi759AHg	APH	APH_7		Nasonia vitripennis	JewelWasps				MNSLLFWQVLVLNVFLVSCNRPGRDMRLELVQTLFRHGERTVIPAEFMTLDYAGKEAYEPYGFGQLTNNGKREEYRIGQMLRRRYKKFLDKAYVPNHVYAYSSEDDRTKMSLQLVLAGLYPPSDELVWNKKLDWIPSSTRYKPKRLDFLLKPYNDIKFWPLWRAALNQSNQQTVLNERNEFIEFLQRETGKDLKTDVFDLVLLYNALHVNDRLRLPLPDWYKGNVKRTFRDLYAYLMGSWASTTELKKINGGPLVKTFLKNMNLDNARVDSRKIYLYSGHDHNLMGVRKAHGIDDNEFQEFGSGLLIEKWRDSRDKVFVKLLSWASPGDNPKTLRLKDCEDFCPVENYIKVVSDSIPTDKEINERFNDYRVEIQEFLLGE	NRPGRDMRLELVQTLFRHGERTVIPAEFMTLDYAGKEAYEPYGFGQLTNNGKREEYRIGQMLRRRYKKFLDKAYVPNHVYAYSSEDDRTKMSLQLVLAGLYPPSDELVWNKKLDWIPSSTRYKPKRLDFLLKPYNDIKFWPLWRAALNQSNQQTVLNERNEFIEFLQRETGKDLKTDVFDLVLLYNALHVNDRLRLPLPDWYKGNVKRTFRDLYAYLMGSWASTTELKKINGGPLVKTFLKNMNLDNARVDSRKIYLYSGHDHNLMGVRKAHGIDDNEFQEFGSGLLIEKWRDSRDKVFVKLLSWASPGDNPKTLRLKDCEDFCPVENYIKVVSDSIPTDKEINERFNDYRVEIQEFLLGE
Navi759TEa	APH	APH_7		Nasonia vitripennis	JewelWasps				MKQITLFKSFILCSLLSCQLCNATMSALKLELVQVVFRHGARTPGRIEAEHINATDPELYPEGYQELTNEGKQQAYKLGTLLRKKYDEFLGTHNPEEYFATTTDFNRTRMSLQLALTGLFPTVPGDTWNDEIYQNSRDPNIVYVLIPFDTPKYKDLYPRILTNSSEFRQNISKYTEFLEMMENNTGIPFKQNVIYHAGWTCQAIQYHKAAHLPLPSWYTDESIDRNLTELYKLGLDSMSLTTQLRRLNGGTLVRKFIENIKNNRKVALPKKMYLYCAHDLTLNAFSKAQDVEAFYLPPHGSALIMEKYTDSKKSEYVRMLAWDGVSENFTLVRIGSCEEFCSFEDYLNIVKNNVSTDEDIAYLKGVADEGTSS	TMSALKLELVQVVFRHGARTPGRIEAEHINATDPELYPEGYQELTNEGKQQAYKLGTLLRKKYDEFLGTHNPEEYFATTTDFNRTRMSLQLALTGLFPTVPGDTWNDEIYQNSRDPNIVYVLIPFDTPKYKDLYPRILTNSSEFRQNISKYTEFLEMMENNTGIPFKQNVIYHAGWTCQAIQYHKAAHLPLPSWYTDESIDRNLTELYKLGLDSMSLTTQLRRLNGGTLVRKFIENIKNNRKVALPKKMYLYCAHDLTLNAFSKAQDVEAFYLPPHGSALIMEKYTDSKKSEYVRMLAWDGVSENFTLVRIGSCEEFCSFEDYLNIVKNNVSTDEDIAYLKGVADEGTSS
Navi761AHb	APH	APH_7		Nasonia vitripennis	JewelWasps				MASEKCLLWLFAISIFDIMSCDSTPRKLRLELVQVIFRHGERSPSKYETYLVTKDYKNIEELWGFGQLTNTGKLQEYKLGEMLRKRYNDFLSDTYKPDHVYAYSSNFDRTKMSLQLVLASLFPPTSELIWKKELNWIPIPIHSVPTKLDPLFYLDSCPNYQQLYAQLLETRGFKSFLQKFQDVFDYLKTWYPDERFELQHLFELDTFINIQISRNSSLPDWYNVNVHHRIAQGAKLYLDSLSYTPALARITGGPLVRFMLENSQAKIDNLDARKIHLFSGHEYTVDAVTKAHNVTLQKSPPFGSAFIHETHKDELGNAYIKLFYWSGIMHELNQLYLTGCDKSCPVEEYKKLVRPVLPSDEEIRCIYSNLSPADLHQIVMNNKPSSL	TPRKLRLELVQVIFRHGERSPSKYETYLVTKDYKNIEELWGFGQLTNTGKLQEYKLGEMLRKRYNDFLSDTYKPDHVYAYSSNFDRTKMSLQLVLASLFPPTSELIWKKELNWIPIPIHSVPTKLDPLFYLDSCPNYQQLYAQLLETRGFKSFLQKFQDVFDYLKTWYPDERFELQHLFELDTFINIQISRNSSLPDWYNVNVHHRIAQGAKLYLDSLSYTPALARITGGPLVRFMLENSQAKIDNLDARKIHLFSGHEYTVDAVTKAHNVTLQKSPPFGSAFIHETHKDELGNAYIKLFYWSGIMHELNQLYLTGCDKSCPVEEYKKLVRPVLPSDEEIRCIYSNLSPADLHQIVMNNKPSSL
Navi761AHc	APH	APH_7		Nasonia vitripennis	JewelWasps				MTALPVFFALLVVAGCSPVIREDLKLELVQVLFRHGERTPQANESKLIGNSSRALQEPWGYSQLTNNGKRQEYKIGQLLRERYSEFLGELFRPEYVHAVSSDYDRTKASLQLVLASLYAPSDELVWNKDLDWMPIPTHYAPKKLDALFSMWTECPKFEKAWQKLMKSSDIKQQVTQFEDLFKNLSQYYPETYFDLEQLFYMNNLLIIESSLDAPYPEWYTPELHQQISKGSKLYLDTLSYTPGLIRLNGGPLTRRFVENLNVKSKRVNPRKIYLYSGHEFTLYAFAKAHNITLVKSPVYGSAIILEKLRNCDGDIFVKMYLWTGVSEELQPIKLPNCDEYCRVDDYLNLVQTSLPSDDEMRCLYKNLKPTDLEKIMASDVLGTISD	SPVIREDLKLELVQVLFRHGERTPQANESKLIGNSSRALQEPWGYSQLTNNGKRQEYKIGQLLRERYSEFLGELFRPEYVHAVSSDYDRTKASLQLVLASLYAPSDELVWNKDLDWMPIPTHYAPKKLDALFSMWTECPKFEKAWQKLMKSSDIKQQVTQFEDLFKNLSQYYPETYFDLEQLFYMNNLLIIESSLDAPYPEWYTPELHQQISKGSKLYLDTLSYTPGLIRLNGGPLTRRFVENLNVKSKRVNPRKIYLYSGHEFTLYAFAKAHNITLVKSPVYGSAIILEKLRNCDGDIFVKMYLWTGVSEELQPIKLPNCDEYCRVDDYLNLVQTSLPSDDEMRCLYKNLKPTDLEKIMASDVLGTISD
Navi761TEd	APH	APH_7		Nasonia vitripennis	JewelWasps					MIDVNLIAQWCNFLTGKRFHLCNAINTDDLTLQLVQVVFRHGARTPSRAEALRVNVTNSAIYWPEGHIQLTNVGKQQAYKLGTLLRKKYDKFLGPYNPQEYYALTTGYTRTIMSLQLALAGLFPPAIQDSWSNKLHWRPIPFHRNPIDLDITLAPHQTKLCKDLYLETINNSIDFQRNLSKYTEFLENMENQTGFPFKTDFLYNSAWTLYAIEYHKAMGLPLPAIYTQNDSLYATMREVCKLSVDGMSMTPQLNRLNGGTLVRQFIENINKNRNAARPKKIYLYCSHDGTLHAFSKAQDFEAFYLPPVGSALIMEKYADSQKSEYLRMLSWDPADGEHVETVRIGNCDELCPFKDYLEIVKDNIATDEDLEYLNNEANKGSLLNE
Apce397AH	APH	APH_8		Apis cerana	Bees_Apinae					SLFAKIKHSSFSFSINKSCRTFNSNYYKNVSYRYIKEYSRVSNLPVIRKEILKNKDLLNYLEEHTGLNMKINPLLQIYKLHHFLMSQISMNIALPEWATENVRNKIEKLVALEYNILSYNTLMKRLNGGFIIKEFLQNLNKPQNASAPKIYVYSGHELNIAAFAKAHDLVEPKLPAFGSAIIVEKLRNHNGVAHIQMHLWTGVTEQLITYKIPKCEKICPYNKYLKLIEHVIPCDEEINCLWNNISMNSLHAYYDGDKMPVYNILSL
Apdo058AH	APH	APH_8		Apis dorsata	Bees_Apinae				MADKERYLQIILILNLLLQFCSSTNDNDKYTLESVHVIFRHGDRTPSKLEIYPKAPHNSIYESLGYGQLTDKGKIREFQLGALLRAKYSKFLGGHHTFGSVYAYSSDVDRTKMSLQLVLAGIYPPMIDEEGHIRLSPIPAYYMPNIVDNIMFSSLCPKYIKEYFRVSNLPIIRKEILKNKDLLNYLKEHTGLDMIINPLLQIYKLYHFLMSQISMNIALPEWATENVRNRIEKLVALEYNILSYNTLMKRLNGGFIIKEFLKNLNKQNENAPKIYVYSGHELNIAAFAKAHNLIEPKLPAFGSAIIVEKLRNQCGVAYIQMHLWTGVTEQLITYKIPKCEKICPYNKYLKLIEHVIPFDEEINCLWNNVSINTLQTYYDGDKMPIYNILSL	TNDNDKYTLESVHVIFRHGDRTPSKLEIYPKAPHNSIYESLGYGQLTDKGKIREFQLGALLRAKYSKFLGGHHTFGSVYAYSSDVDRTKMSLQLVLAGIYPPMIDEEGHIRLSPIPAYYMPNIVDNIMFSSLCPKYIKEYFRVSNLPIIRKEILKNKDLLNYLKEHTGLDMIINPLLQIYKLYHFLMSQISMNIALPEWATENVRNRIEKLVALEYNILSYNTLMKRLNGGFIIKEFLKNLNKQNENAPKIYVYSGHELNIAAFAKAHNLIEPKLPAFGSAIIVEKLRNQCGVAYIQMHLWTGVTEQLITYKIPKCEKICPYNKYLKLIEHVIPFDEEINCLWNNVSINTLQTYYDGDKMPIYNILSL
Apfl993AH	APH	APH_8		Apis florea	Bees_Apinae				MADKERYLQIILLLNLLFQFCSSTNDQYTLESVHIIFRHGDRTPSKLEIYPKAPYDSIYESLGYGQLTDKGKIREFQLGALLRTKYSKFLGGHHTYGSVYAYSSDVDRTKMSLQLVLAGIYPPTIDDEGAIRLSPIPAYYVPNIVDNIMFSSLCPKYIKEYFRVSNLPVIHKEILKNKDLLNYLEEHTGLNMTNNPLLQTYKLHHFLMSQISMNIALPEWATEQVRSKMEKLVALEYDILSYNTLMKRLNGGFIIKEFLKNLNKPGNTNAPKIYVYSGHELNIAAFAKAHDLTEPKLPAFGSAIVVEKLRNHSGVAHIQMHLWTGVTEQLITYKIPKCEKICNYNKYLKLIEHVIPLDEELNCLWNNVSINSLQAYYDGDKIPVYNVISL	TNDQYTLESVHIIFRHGDRTPSKLEIYPKAPYDSIYESLGYGQLTDKGKIREFQLGALLRTKYSKFLGGHHTYGSVYAYSSDVDRTKMSLQLVLAGIYPPTIDDEGAIRLSPIPAYYVPNIVDNIMFSSLCPKYIKEYFRVSNLPVIHKEILKNKDLLNYLEEHTGLNMTNNPLLQTYKLHHFLMSQISMNIALPEWATEQVRSKMEKLVALEYDILSYNTLMKRLNGGFIIKEFLKNLNKPGNTNAPKIYVYSGHELNIAAFAKAHDLTEPKLPAFGSAIVVEKLRNHSGVAHIQMHLWTGVTEQLITYKIPKCEKICNYNKYLKLIEHVIPLDEELNCLWNNVSINSLQAYYDGDKIPVYNVISL
Apme645AH	APH	APH_8		Apis mellifera	Bees_Apinae				MADKERYLQIILLLNLLLQFCSSTNNNKYTLESVHIIFRHGDRTPSKLEIYPTAPYNPIYESLGYGQLTDKGKIREFQLGALLRTKYSKFLGGHHTYGSVYAYSSDVDRTKMSLQLVLAGIYPPTIDEEGSIRLSPIPAYYVPNIVDSLLFPSLCPKYQKEYFKVSNLPLIRKEILKNKDLLNYLEEYTGLNMTTNPLLQIYKLHHFLMSQISMNIALPEWATENVRHRIEKLVALEYNILSFNTLMKRLNGGFIIKEFIKNLNKSNNTSNPKIYVYSGHELNIAAFAKAHDLIEPKLPAFGSAIIVEKLRNHCGEVYIQMHLWTGVTEQLITYKIPKCEKICPYNKYLKLIEHVIPCDEEINCLWNNISMNTLQAYYHGDKTISIYNILS	TNNNKYTLESVHIIFRHGDRTPSKLEIYPTAPYNPIYESLGYGQLTDKGKIREFQLGALLRTKYSKFLGGHHTYGSVYAYSSDVDRTKMSLQLVLAGIYPPTIDEEGSIRLSPIPAYYVPNIVDSLLFPSLCPKYQKEYFKVSNLPLIRKEILKNKDLLNYLEEYTGLNMTTNPLLQIYKLHHFLMSQISMNIALPEWATENVRHRIEKLVALEYNILSFNTLMKRLNGGFIIKEFIKNLNKSNNTSNPKIYVYSGHELNIAAFAKAHDLIEPKLPAFGSAIIVEKLRNHCGEVYIQMHLWTGVTEQLITYKIPKCEKICPYNKYLKLIEHVIPCDEEINCLWNNISMNTLQAYYHGDKTISIYNILS
Bote764AHa	APH	APH_8		Bombus terrestris	Bees_Apinae				MIRIKVYVEIFFFLTLIVQSTKANYELELLQIVFRHGDRTPNKEELYPTLDYNPIYESLGYGQLTEVGKLREFRLGAMLRRRYSTFLGGSHKYRSVFAYSSDIERTKMSLQLVLAGLYPPTLNEEGRILLSPIAANYLPLIVDNLLFPIRCPAFRDEYRKTKNSPLIQKKISQNKKLFEYLAMHTGLNMTSDPISSIYLLHIFFTTQKSMNITLPKWATEDVQKKMIPFVKLEYDIQSYNTLLKRLNGGFLLKEFIKNMDTKKDIRSPKIYVYSGHEVNIAAFARAHNLIKPEIPSFGSAIMVETLRNSIGQKFVKILHWSGVTEELIAYTIPKCGEICPYEQYVRLMQHVIPSKEESDCLWNSVSKEMLRQYYAGQLDLPKI	NYELELLQIVFRHGDRTPNKEELYPTLDYNPIYESLGYGQLTEVGKLREFRLGAMLRRRYSTFLGGSHKYRSVFAYSSDIERTKMSLQLVLAGLYPPTLNEEGRILLSPIAANYLPLIVDNLLFPIRCPAFRDEYRKTKNSPLIQKKISQNKKLFEYLAMHTGLNMTSDPISSIYLLHIFFTTQKSMNITLPKWATEDVQKKMIPFVKLEYDIQSYNTLLKRLNGGFLLKEFIKNMDTKKDIRSPKIYVYSGHEVNIAAFARAHNLIKPEIPSFGSAIMVETLRNSIGQKFVKILHWSGVTEELIAYTIPKCGEICPYEQYVRLMQHVIPSKEESDCLWNSVSKEMLRQYYAGQLDLPKI
Bote764AHb	APH	APH_8		Bombus terrestris	Bees_Apinae				MIRIKVCVQLFWFFLILQSTKSNEEDYEVELVQVVFRHGDRTPTKSELYKNLAYNPIYDSLGYGQLTDAGKIREFRLGAILRKRYRAFLGDHHKYGSVYAYSSDIDRTKMSLQLVLGGLYPPILNEMGHLELSPIATHYVPLILDNLMFPMLCPAYLKEYIQTKVSSSVRAIVSKNKELFQYLANYTGSDMILDPIFSTYKLHHFLTTQESMNITLPEWATKDVERKMNSLVKLEYDLQSHNTAMKRLNGGFLVKEFIKNMDAKKTRNSPKIYVYSGHEVNVAAFARAHDLTQPEMPFFGSTIIVEKLRNCAGKQFVRMLHWSGTEDKLFTYTIPNCGEICPYEKYVRHMKRVIPSDEESDCLWNNVSLRKLRRYYTGLLDLITK	NEEDYEVELVQVVFRHGDRTPTKSELYKNLAYNPIYDSLGYGQLTDAGKIREFRLGAILRKRYRAFLGDHHKYGSVYAYSSDIDRTKMSLQLVLGGLYPPILNEMGHLELSPIATHYVPLILDNLMFPMLCPAYLKEYIQTKVSSSVRAIVSKNKELFQYLANYTGSDMILDPIFSTYKLHHFLTTQESMNITLPEWATKDVERKMNSLVKLEYDLQSHNTAMKRLNGGFLVKEFIKNMDAKKTRNSPKIYVYSGHEVNVAAFARAHDLTQPEMPFFGSTIIVEKLRNCAGKQFVRMLHWSGTEDKLFTYTIPNCGEICPYEKYVRHMKRVIPSDEESDCLWNNVSLRKLRRYYTGLLDLITK
Bovo057AHa	APH	APH_8		Bombus vosnesenskii	Bees_Apinae				FYIIKMIRIKVYVEIFFLLTLIVQSTKANYELELLQIVFRHGDRTPSEEELYPTLAYNPIYESLGYGQLTEVGKIREFRLGAMLRRRYSTFLGGSHKYGSVFAYSSDVERTKMSLQLVLAGLYPPTLSEEGRILLSPIAANYLPTIVDNLLFPIRCPAFRDEYRKTKNSPLIQKKISQNKRLFEYLAMHTGLNMTSDPIYSTYVLHIFFTTQKSMNIALPKWATEDVQRKIMTLVKLEYDIQSYNTLLKRLNGGFLLKEFIKNMDMKKDIRSPKIYVYSGHEINIAAFARAHNLIKPEIPSFGSAIMVETLRNSIGQKFVKILHWSGVTEELITYTIPKCGEICPYEQYVRLMQHVIPSKEESDCLWNSTSKEMLRLYYAGQLNLPKIYKYVLNFEIP	NYELELLQIVFRHGDRTPSEEELYPTLAYNPIYESLGYGQLTEVGKIREFRLGAMLRRRYSTFLGGSHKYGSVFAYSSDVERTKMSLQLVLAGLYPPTLSEEGRILLSPIAANYLPTIVDNLLFPIRCPAFRDEYRKTKNSPLIQKKISQNKRLFEYLAMHTGLNMTSDPIYSTYVLHIFFTTQKSMNIALPKWATEDVQRKIMTLVKLEYDIQSYNTLLKRLNGGFLLKEFIKNMDMKKDIRSPKIYVYSGHEINIAAFARAHNLIKPEIPSFGSAIMVETLRNSIGQKFVKILHWSGVTEELITYTIPKCGEICPYEQYVRLMQHVIPSKEESDCLWNSTSKEMLRLYYAGQLNLPKIYKYVLNFEIP
Bovo057AHb	APH	APH_8		Bombus vosnesenskii	Bees_Apinae				MIRIKVCVQLFWFFLILQSTKSKKEDYEVELVQVVFRHGDRTPTKSELYKKLAYNPIYDSLGYGQLTEAGKIREFRLGAILRKRYRAFLGDHHKYGSVYAYSSDIDRTKMSLQLVLGGLYPPKLNKEGHLELSPIATHYVPLILDNLMFPMLCPAYLKEYIKTKVSSSVRATISKNKKLFQYLANYTGSDMILDPIFSTYKLHHFLTTQESMNITLPEWATKDVQRKMDSLVKLEYDIQSHNTIMKRLNGGFLVKEFIKNMDAKKTRNSPKIYVYSGHEVNVAAFAKAHDLTKPEMPFFGSAIIVEKLRNCAGKQFVRMLHWSGVEEKLTTYAIPNCGEICPYEKYVRHMKRVIPSDEESDCLWNNVSLGKLRRYYTGLLDLITK	KKEDYEVELVQVVFRHGDRTPTKSELYKKLAYNPIYDSLGYGQLTEAGKIREFRLGAILRKRYRAFLGDHHKYGSVYAYSSDIDRTKMSLQLVLGGLYPPKLNKEGHLELSPIATHYVPLILDNLMFPMLCPAYLKEYIKTKVSSSVRATISKNKKLFQYLANYTGSDMILDPIFSTYKLHHFLTTQESMNITLPEWATKDVQRKMDSLVKLEYDIQSHNTIMKRLNGGFLVKEFIKNMDAKKTRNSPKIYVYSGHEVNVAAFAKAHDLTKPEMPFFGSAIIVEKLRNCAGKQFVRMLHWSGVEEKLTTYAIPNCGEICPYEKYVRHMKRVIPSDEESDCLWNNVSLGKLRRYYTGLLDLITK
Ceca652AHa	APH	APH_8		Ceratina calcarata	Bees_Xylocopinae					MELFPNAPRDPLYYELGYGQLTEVGKNRALQLGTLLNTRYHGLLLNDARSNGEVYAYSTDYDRTKMSLQLVLKGLYPTSSKSSVVPLHYEPRIVDSVLQGFRCSKYKDEERKVKKSKAYQTLMTQNSELFKFINRETGLNTSTENNPLFVTAGVYNVFASEKSMNISLPTWATEEIQQKIETIVAIEYELESYTPTMKRLFGGNVVKEFIDNMDRKNVKIAGNNTKIFLYSGHELNVASFAKVHGFTEPAIPLYSSAIFVEKWRDADQEYVQMYLWTGVTEELIPYKIPYCGTKCPYDTYKSLVQEYIPTKLELDCLWNDVTKKILQNYYLNTNEEK
Ceca652AHb	APH	APH_8		Ceratina calcarata	Bees_Xylocopinae					MPLNPIYDQLGYGQLIEKGKTRELQLGKLLRDRYDKFLGPTLNYGDVYAVSSDFDRTKMSLELVLRGLYPPVGDNNNEINVVPVIYLPRIVDAVFLPLYCRRYAVELIKLKQSPGVNKFITTHKNFFDYLSKNTGVDMSQDPILQTVYLYHLLTSQKSMGIPLPDWATEEIQDEIEKVAILDYELQSYTPHMKRMYGGHLVKEVINNMEANNTKNRGNKTKIWLYSGHDINVAAFAKTHGLSIPVPYYGATVIVEKWRLLSQEFVQVTLGYRFCKNNSI
Duno046AH	APH	APH_8		Dufourea novaeangliae	Bees_Halictidae				MNQTKVYLKLFIFLVLVLQFVKASYHLELLQVVFRHGDRTPEKVELYPDLPYNASIYDDLGFGQLTSVGEVREYRIGVLLRELYNDFLGDTYQHGDVHAVSTDMDRTKMSLELVLSGLYPSNTKPKDQNISWIPIPLLYVPTIVDTMFETYMCPLYDAELERTLESPEISAEVSKYDDIYELVAENTGLDVASNPLGEVSAVYELLLSQDSMNIPRPAWVTDDVYEKMENITALAYNVSSYTTTLKRLNGGAIIKKFIENIVSNENNRKPKIHLYSAHDLNVGAFAKANDFAEPKVPFYGCTIIVEKLRDDNGGVFIQMKLWTGVTEILSTYEIPSCGTICPIERYLDNTRNVIPTDAESNCLWDMVTKDDIKKYYEENQE	SYHLELLQVVFRHGDRTPEKVELYPDLPYNASIYDDLGFGQLTSVGEVREYRIGVLLRELYNDFLGDTYQHGDVHAVSTDMDRTKMSLELVLSGLYPSNTKPKDQNISWIPIPLLYVPTIVDTMFETYMCPLYDAELERTLESPEISAEVSKYDDIYELVAENTGLDVASNPLGEVSAVYELLLSQDSMNIPRPAWVTDDVYEKMENITALAYNVSSYTTTLKRLNGGAIIKKFIENIVSNENNRKPKIHLYSAHDLNVGAFAKANDFAEPKVPFYGCTIIVEKLRDDNGGVFIQMKLWTGVTEILSTYEIPSCGTICPIERYLDNTRNVIPTDAESNCLWDMVTKDDIKKYYEENQE
Eudi071aU	APH	APH_8		Euglossa dilemma	Bees_Apinae					MSHDSIMASIWVFRHGDRTPTKEELYPTAPHNPMYDQLGYGQLTEAGKIREFRLGIMLRQRYSTFLGGKHRYGNVFARSTDIDRTKMSLQLVLGGIYPPGLNDLGQLQLSPIPIEFTPVIVDSIMFPIFCPTYLAEWRKTRNSFEVHTIKLKYKDLFDYLAKHTGLDMTSNPTFSIYQLHHFITSQGSINATLPEWATKDVQSLIQKITALEYELQSHTTLMKRLNGGALVKEFIKNMNFKGNTTQPKIYIYSGHEINIAAFAKAHNFIEPELPAYGSAIIVEKLRSSNGKIYIQMLLWTGITEKLITYNIPECDKICPYDKYVKLMEDIIPSDEESNCLWNNTSKEHLQMYYNKKLN
Eume982AH	APH	APH_8		Eufriesea mexicana	Bees_Apinae				MASTKVCAQITLFLNLLVWLTTAKYQLESVQIVFRHGDRTPTKEELYPKAEHNPIYDTLGYGQLTEAGKIREFRLGMMLRQRYSTFLGGSHHYGDVFARSTDTDRTKMSLQLVLGGIYPPGLNELGQLQLSPISIQFTPFIVDSLLFPVYCPTYQTEWKKTRDSFAVHVIKKKYKDLLDYLAEHTGLDMTTSPTFATYQLYHYITSQGSINVTLPEWATKDVQSKIEKITALEYMLQSHTKLMKRLNGGFLVKEFIKNMNFKGNTTQPKIYIYSGHEINIAAFAKAHDFIEPILPAYGSAIIVEKLRSSNGKIYIQMLLWTGVTEKLITYVIPNCGIICSYDKYIRLMQDVIPSDEESNCLWNNTSKEHLHMYYNEKLN	KYQLESVQIVFRHGDRTPTKEELYPKAEHNPIYDTLGYGQLTEAGKIREFRLGMMLRQRYSTFLGGSHHYGDVFARSTDTDRTKMSLQLVLGGIYPPGLNELGQLQLSPISIQFTPFIVDSLLFPVYCPTYQTEWKKTRDSFAVHVIKKKYKDLLDYLAEHTGLDMTTSPTFATYQLYHYITSQGSINVTLPEWATKDVQSKIEKITALEYMLQSHTKLMKRLNGGFLVKEFIKNMNFKGNTTQPKIYIYSGHEINIAAFAKAHDFIEPILPAYGSAIIVEKLRSSNGKIYIQMLLWTGVTEKLITYVIPNCGIICSYDKYIRLMQDVIPSDEESNCLWNNTSKEHLHMYYNEKLN
Hala384AH	APH	APH_8		Habropoda laboriosa	Bees_Apinae				MIRKEVYVKLILCLCLLLQSVVADFQLELVQVIFRHGDRTPSSTELFPKAPLLPIYETLGNGQLTEAGKMREYHLGTLLKQKYNTLLGNSPRYSDVNARSTDFQRTKMSVQLVLKGLYPSTDTTSNQMDWSAVPIVNLPIIVDSLMFLTACPTYQNELKKVKNSTIVRIKLSKYKDLFDYLQENTGSDMTSDPIIGTSKIYQYLASQKGMNITLPQWATANVQKRIEEIVALDYELQSATIKMKRLSGGAFVKQLIENMNFKGNTTAPKIYLYGGHEINIASVSKAHGLTEPKIPQYGSAIIVEKLRNDSGKEFVQMFLWTGVTGNLIAYTLPKCTTLCPYDTYIRIVKNIIPTNEELDCLWNNVTKDQLRQYYSRNQIGLK	DFQLELVQVIFRHGDRTPSSTELFPKAPLLPIYETLGNGQLTEAGKMREYHLGTLLKQKYNTLLGNSPRYSDVNARSTDFQRTKMSVQLVLKGLYPSTDTTSNQMDWSAVPIVNLPIIVDSLMFLTACPTYQNELKKVKNSTIVRIKLSKYKDLFDYLQENTGSDMTSDPIIGTSKIYQYLASQKGMNITLPQWATANVQKRIEEIVALDYELQSATIKMKRLSGGAFVKQLIENMNFKGNTTAPKIYLYGGHEINIASVSKAHGLTEPKIPQYGSAIIVEKLRNDSGKEFVQMFLWTGVTGNLIAYTLPKCTTLCPYDTYIRIVKNIIPTNEELDCLWNNVTKDQLRQYYSRNQIGLK
Mebec21aU	APH	APH_8		Melipona beecheii	Bees_Apinae					MVEKMRKVFRHGDRTPNKEEIYPKLPYNPIYDTLGYGQLTEKGKIREFRLGAVLRQRYSTFLGRSHTYGSVYAYSTDVDRTKMSLQLVLAGIYPPTLTDSGRIELSPIPSYYEPLIVDNILCAETCPKYEQEYKRIKATPAIVSIVLKNEKLFKYIEENTGIDMTVDPILSTYGLYHFLTTQDSMNITLPEWATEEIRIKMNLIVELEYKIRSYNNLMKRLNGGHLVKEFIKNMNAERNQTSPKIYVYSGHEVNIAAFAKAHNFIEPKIPSFGSAIIVEKLRDIKGKQFVQVRFIMNNI
Mebec21bU	APH	APH_8		Melipona beecheii	Bees_Apinae					MALLSNSCNTIKIFRHGDRTPSKSEIYPKLPHNPIYDTLGYGQLTQKGKIREFCLGAMLRQRYSTFLGGNYKYGSVYAYSSDIDRTKMSLQLLLAGIYPPTLSDESMNITLPEWATEEVQKKMIPIVKLEYEIQSYNMLMKRINGGHLVKKFIKNMDAKTNQTSSKIYVYSGHKVNIAAFAKAHNLIEPKIPSFGSAIIVEKLRNSTGKHFVQILVWNGEKLESYTIPGCSKICPYENYIKHMRDVIPSDEESNCLWNNVSTDKIRYYYTAKDL
Mequ886AHa	APH	APH_8		Melipona quadrifasciata	Bees_Apinae					IFRHGDRTPSKAEIYPKLPHNPIYDTLGYGQLTQKGKMREFCLGAMLRQRYSTFLGENYKYGSVYAYSSDIDRTKMSLQLLLAGIYPPTLSDVGHIQLFPIPTHNVPILIDNLLFPTCCPVYEEQYRKVKNSILIQVKIRKNKKLFDYLEKHTGINMTVNPIFSTYILHHFLKSQESMNITLPEWAIEEVQKKMIPIVELEYEIQSYNMLMKRINGGHLVKKFIKNMDAKTNQTSPKIYVYSGHEVNIAAFAKTHNLIEPKIPSFGSAIIVEKLRKTGKHFVQILVWNGEKLEPYTIPGCSKICPYENYVKHMRDVIPSDEESNCLWNNVSTDKIRYYYTAKDL
Mequ886AHb	APH	APH_8		Melipona quadrifasciata	Bees_Apinae					MPITVLGDFAGPCFARVRESSILQSTVEGLVCCRTKLSQTAEVLWRHKPHGWRLRSLKTHKLSLWVFRHGDRTPSKEEIYPKLSYNPIYNTLGYGQLTEKGKIREFRLGAVLRQRYSTFLGRSHTYGSVYAYSTDVDRTKMSLQLVLAGIYPPTLTDSGRIELSPIPAYYEPRIVDNILCAETCPRYEQEYKRIKATPAIVSIVLKNEKLFEYIEENTGIDMTVDPILSTYGLYHFLTTQESMNITLPEWATEEIRIKMNPIVELEYQIRSYNTLMKRLNGGHLVQEFIKNMNAERNQTSPKIYLYSGHEVNIAAFAKAHNFIEPKIPSFGSAIIVEKLRDIKGKHFVQWTGVTQELKPYKLSKCDEKCPYEKYITIMEHVIPLEEDINCSWNNVSLDQ…
Mero243AH	APH	APH_8		Megachile rotundata	Bees_Megachilidae					MYDNLFRHGDRTPSKREVYPNLPPNPIYDKLGYGELTDVGKKRAQDLGKMLRQRYDKFLGKAQYNEVYAISTDFDRTKMTLQLVLNGLYPPTKNASWDQMTWSPIPTLYLPLLLDTVLFPQACPIYVYEWLRLKFSDAMKKELDKYADLFQYLIQETGLTAKDNILLAARLYQLLLSQRSMNMALPKWATDKVQKALEQIVTLDYNIQSYTPKLKRLNGGTIVKRLLRNIRDKSSTAGSRRKIYLYSGHDVNIASFTKVNGFPEPTIPPYGSAFIVETWKTVAGKRYIQMYYWTGITEQLKPMKIPNCQEQCPLEEYEKLMQSLIPTDEESACLWNTVTMKYLQEYYRLLEY
Osbi695AH	APH	APH_8		Osmia bicornis bicornis	Bees_Megachilidae					LFRHGDRTPDKEEIYPKLPTNHIYETLGYGQLTEVGKMRVHRLGKMLRQRYDKFLGKAQYGEVYAISTDFDRTKMSLQLILNGLYSPTTNETQNQIHSSAIPTLYYPRLLDTVLLSQVCPTYVEELRGVKKSAAIAKKLSEYNDLLEHLYEETGKSRDDPIMMVTELYQLLVSQRSMNIPLPEWATENVQKRMEEIVRLDLETQSYTMQLKRLNGGSIVKRFIENIRNTTNKTRPKIYLYSGHDINIASFAKANGFTEPKIPTYGSAIIVETLKNLLGVRFIRMYLWIGTTEKLIPYKIPKCLQSYCPFDLYVAYMQNVIPTNGESECLWNTMTMKRLREYYKLLEY
Tecac40bU	APH	APH_8		Tetragonula carbonaria	Bees_Apinae				MICVQVYIQVFLFLNLFLHWTEAQYELELVQVIFRHGDRTPNKAEIYPKLPYNPIYDTLGHGQLTQKGKIRELLLGAMLRKRYSTFLGRSYKYGNVYAYSSDVDRTKMSLQLVLAGIYPPTLSDVGHIELSPIATQNVPILIDNLLFPTRCPVHEKEYRRIKNSILVQANIIKNKKLFDYLEEHTGVNMTVNPIFSIYKLHHFLKSQESMGITFPEWATKEVQKEMIPIVELEYEIQSYNMLMKRINGGHLVKEFIKNMNAKVNQTSPKIYVYSGHEVNIAAFAKAHNFIEPKIPSFGSAIIVEKLRDSTGKHFVQILLWNGEKLEPYTMHWCGQICPYEMYVKLMQHVIPSDKESNCLWNDVSTDKIRYYYTVKIDL	QYELELVQVIFRHGDRTPNKAEIYPKLPYNPIYDTLGHGQLTQKGKIRELLLGAMLRKRYSTFLGRSYKYGNVYAYSSDVDRTKMSLQLVLAGIYPPTLSDVGHIELSPIATQNVPILIDNLLFPTRCPVHEKEYRRIKNSILVQANIIKNKKLFDYLEEHTGVNMTVNPIFSIYKLHHFLKSQESMGITFPEWATKEVQKEMIPIVELEYEIQSYNMLMKRINGGHLVKEFIKNMNAKVNQTSPKIYVYSGHEVNIAAFAKAHNFIEPKIPSFGSAIIVEKLRDSTGKHFVQILLWNGEKLEPYTMHWCGQICPYEMYVKLMQHVIPSDKESNCLWNDVSTDKIRYYYTVKIDL
Tecac40cU	APH	APH_8		Tetragonula carbonaria	Bees_Apinae					MRIKEIHKIIRIILQRIISSKYSVFRHGDRTPSKAELYPKLPYNPIYETLGYGQLTDKGKIREFRLGTMLRQKYSTFFGGSHKYGSVYAYSTDVDRTKMSLQLVLAGIYPPTLTDTGRIELSPIPAYYEPLIVDNKLNAESCQRFKQEYYRIKATPTIVATISKNEKLFKYIEENTGINMTVDPIASTYGLYHFLTTQESMNITLPEWATKEVQEKMIPIVELEYQVRSYNALMKRLNGGHLVQEFIKNMNAKVNQTSPKIYVYSGHEINIAAFAKAHGFTEPKIPNFGSAIIVEKLQNSSGKHFVQIYLWTGVTQELKSYKLSKCNEKCPYDKYITLMEHVIPLEEDINCSWNNASLDQLHQYYSTKIEI
Xyvi133AHa	APH	APH_8		Xylocopa violacea	Bees_Xylocopinae					MEVVCRLIPNIKEEYEDIDIEHIAQMIFRHGDRTPTREELYPKLPHNPIYDSLGYGQLTEIGKKREYRLGTLLRQRYGKFLGDVHNYNDVYAVSTDFERTKMSLQLVLSGLYPSDQAHLNAMPLIYVPKIVDTLMLPMSCPTYVKELKRIKNSAMLHALLTNYWDLFEYISRNTGLDMSDPLFTTSTLYHFLVTQKSMKISLPGWINENVQRRIEEIVRLEYEVQSYTTALKRMYGGHLIKEFIQNMNSKRNASANSPKLFLYSGHEVNVAAFAKAHGFMLPTIPAYGSAIIVEKWQNSAGKGFVQVSSTGEYYL
Apce364AH	APH	APH_9		Apis cerana	Bees_Apinae					MSLNTNKANQCTLLIAAICYTKNRNFFQMTRKEFSIDLVQCIFRHGERTPRRTELPPNFTNYAMYEPWGLAQLTNEGKMTEFRIGSMLRERYNTFLGNHYYPSDVYAYSTDHDRTKTSLQLVLAGLFRPNPFQMWNQNLPWLPIPTYCMPSRVDHLLKPDSSPIYLKLLNEVRKDQKFIEKLKPYGYLFKYINENTGANMKTSHELYETYNQLVAQKASKLPLPEWYSEEIFLKLQDIVKIEYEIRSYTLLQKRLNGGTIIKRFIENIIINAARRNPRKIYLYSGHEVNIAGLVKALNFTEPQLPPYGCAMIFEKLRNKDGKHYVRFLYWDTQKLVTINLPGQDDVCPFEKYLYMIKDLIPTEDESYHKWDYLTKQELRRLFDEIYFDIKY
Apdo375AH	APH	APH_9		Apis dorsata	Bees_Apinae					MSLNTYKENQWTLLIAAICYTKKRNFFQMTRKEFNVDLVQCIFRHGERTPRRTELPPNFTNYAMYEPWGLAQLTNEGKMTEFRIGSMLRERYNTFLGNHYYPSDVYAYSTDHDRTKTSLQLVLAGLFRPNPFQMWNQNLPWLPIPTYCMPSRVDHLLKPDSSPLYLKLLNEVRKEQKFIEKLKPYGYLFKYISENTGANVKTSHELYETYNQLVAQKASKLPLPEWYSEEIFIKLQDIVKIEYEIRSYTLLQKRLNGGTIIKRFIENIIINAARRNPRKIYLYSGHEVNIAALVKALNLSEPQLPPYGCAMIFEKLRNKDGKHYVRFLYWDTQKLVTCNLPGQDDVCPFEKYLYMIKDLIPTEDEAYHKWDYLTKQELRRLFDEIYFDIKY
Apfl296AH	APH	APH_9		Apis florea	Bees_Apinae					MSLNTYKPHQCTLLISAICYTKNRNFFQMTRKEFSIDLVQCIFRHGERTPRRSELPPNFTNFAMYEPWGLAQLTNEGKMTEFRIGSMLRERYNKFLGNHYYPSDVYAYSTDHDRTKTSLQLVLAGLFRPNPFQTWNQNLPWLPIPTYCMPSKVDHLLKPDSSPLYIKLLNEVRKEQKFIEKLKPYAYLLKYINENTGSNMKSSYELYETYNHLVAQKASKLPLPEWYSDEIFIKLQDIVKIEYEIRSYTLLQRRLNGGTIIKRFIENIIINAARRNPRKIYLYSGHEVNIAALVKALNLTEPQLPPYGCAMIFEKLRNTDGKHYVRFLYWDTQKLITCNLPGQDDVCPFEKYLYMIKDLIPTEDESHHKWDYLTKQEVRRLFDEIYLDIKY
Apme653AH	APH	APH_9		Apis mellifera	Bees_Apinae					MSLNTYKANQCTLLIAAICYTRNRNFFQMTRKEFSIDLVQCLFRHGERTPRRTELPPNFTNFAMYEPWGLAQLTNEGKMTEFRIGSMLRERYNRFLGNHYYPSDVYAYSTDHDRTKTSLQLVLAGLFRPNPFQTWNQNLPWIPIPTHCMPSRVDHLFKPDSSPLYLKLLNEVRKEQKFIEKLKPYEYLFKYLNEKTGANMKTSHELYETYNQLVAQKASKLPLPEWYSDEIFIKLQDVVKIEYEIRSYTLLQKRLNGGTIIKRFIENIIINAARRNPRKIYLYSGHEVNIAAIVKALNFDEPQLPPYGCAMIFEKLRNKDGKHYVRFLYWDSEKLVTVNLPGQDDVCPFEKYLYIIKDLIPTEDESHHKWDYLTKQEIRRLFDEIYFDIKY
Atro971bV	APH	APH_9		Athalia rosae	Sawflies				MYGTFVLNALIALSVVASNEAKVTVTQVQVLFRHGERTPRLKEMYPRDIYSVADYEPWGLGQLTNVGKRREYKIGQVLKRRYKDLLGSLYVPRDVYAVSTDCDRTKMSLQLVLAGLFPPGDIQTWHTEIPWHPIPIHYVPTELDIVMKASSCPQFKDTVAQILQLPEVKAKIAVYEPLFKFLTLKTGLNITTLKEVYEIYNLVVAQQAMNLTLSEWTTDSVVKKMSEVTVLYYAIRSYTTQAKRLNGGPMVRQFIENMRLESADRAREKSRKIYLYSAHEVTISSYLQALGITEQKIPFYGTAIMIERLEDTEGKIYVRMILWTGVTEQLVTLRLPGCEDICPIERYLQLTRELIPSDEEMDCHWRRLSDSELRRVIQEQTSQD	KVTVTQVQVLFRHGERTPRLKEMYPRDIYSVADYEPWGLGQLTNVGKRREYKIGQVLKRRYKDLLGSLYVPRDVYAVSTDCDRTKMSLQLVLAGLFPPGDIQTWHTEIPWHPIPIHYVPTELDIVMKASSCPQFKDTVAQILQLPEVKAKIAVYEPLFKFLTLKTGLNITTLKEVYEIYNLVVAQQAMNLTLSEWTTDSVVKKMSEVTVLYYAIRSYTTQAKRLNGGPMVRQFIENMRLESADRAREKSRKIYLYSAHEVTISSYLQALGITEQKIPFYGTAIMIERLEDTEGKIYVRMILWTGVTEQLVTLRLPGCEDICPIERYLQLTRELIPSDEEMDCHWRRLSDSELRRVIQEQTSQD
Bote773AHb	APH	APH_9		Bombus terrestris	Bees_Apinae				MSRIKLVLTIIILLVGLLCQVTDGEFSLELVQVLFRHGDRTPREKEISPVDYHNISIYEPWGLAQLTNEGKMREYRIGTMLKERYGKFLGDIYRPSDVYAYSTDHDRTKMSLQLVLAGLYHPNPLQTWNQNLSWMPIPIYYMPEKIDNMLKPDLSPLYMKAVNEVRNTEEILRKLQSYKDLFKLLNEKTGLNITTTHMAYEVYNQFVAQETMNHLLPEWYTDEVSKKLQDIVKIEYEIRSYTPLLKRLNGGVIIKRFIDNIRINEKRDRPRKIYLYSGHEVNIAAVVRALNLTEPEIPPYGSAIIFEKLKDLNNKVYVRMLFWNGVTDKLKVYKIPGCEEICPIEEYLNIVNDLLPSDEEVNHKWDYLSKEELQQLYVETLNVN	EFSLELVQVLFRHGDRTPREKEISPVDYHNISIYEPWGLAQLTNEGKMREYRIGTMLKERYGKFLGDIYRPSDVYAYSTDHDRTKMSLQLVLAGLYHPNPLQTWNQNLSWMPIPIYYMPEKIDNMLKPDLSPLYMKAVNEVRNTEEILRKLQSYKDLFKLLNEKTGLNITTTHMAYEVYNQFVAQETMNHLLPEWYTDEVSKKLQDIVKIEYEIRSYTPLLKRLNGGVIIKRFIDNIRINEKRDRPRKIYLYSGHEVNIAAVVRALNLTEPEIPPYGSAIIFEKLKDLNNKVYVRMLFWNGVTDKLKVYKIPGCEEICPIEEYLNIVNDLLPSDEEVNHKWDYLSKEELQQLYVETLNVN
Bovo348AH	APH	APH_9		Bombus vosnesenskii	Bees_Apinae					MSSFCQVTDGDFSLELVQVLFRHGDRTPREKEISPVDYHNISIYEPWGLAQLTNEGKMREYRIGTMLKERYGKFLGDVYHPSDVYAYSTDHDRTKMSLQLVLAGLYHPTPLQTWNQNLSWMPIPIYYMPEKIDNILKPDLSPLYMKTVDEVRNTEEILRRLLSYRDLFKLLSEKTGLNITTTYMAYELYNQLVAKQTMNHLLPEWYTEEVSKKLQDIVKIEYEIRSYTPLLKRLNGGVIIKRFIDNIRINEKRDRPRKIYLYSGHEVNVAAVVRALNLTEPEIPPYGSAIIFEKLKDLNNKVYIRMLFWNGVTNELKVYKISECDEICPIEKYLNIVNDLLPSDEEVNHKWDYLSKEELHKLYVETLNVN
Cafl238AHh	APH	APH_9		Camponotus floridanus	Ants					MTQDYDLSRHRSVLLFFLCYAALSITIAQYCVEKDVNPICDEKQPVLQLELIQVLMRHGERTPLLKETYPKDPYNESAYEPWGMGQLTNQGKLTEYRIGTMLRQRYSHFLDSLYRPYDIYAVSTEADRTKMSLQLMLAGLYPPDTRQMWNPDLPWLAIPTHYVPKRVDMLLKSEGCSIYNAALAEVKKTKEIRDKIAVYKDFLKFLSEKTGLVIEEPLRAYEIYNLLTAQKTMNLTLPEWCTDEVYRKMQDIVVLEYDIRSYTTQLKRLNGGMLIKKFLENMNLKNESTNPRKMYVYSGHEINLAAFARAHNISEPRLPDYGSMFIFEKLRDKENNLYIRIILWTGTTEKLVTIKLADCDEICSLKTYLNLVREVIPSEEETNCLWDNITKKELLELFA…
Ceca693AH	APH	APH_9		Ceratina calcarata	Bees_Xylocopinae					MLRTKVFPLHAHTGSLMANTELEVELVQVLFRHGERTPRIKEMWPTDTLNETAYEPWGLAQLTNEGKMREYRIGKMLRERYDQFLGRIYHPSDVYAYSSDHDRTKMSLQLVLAGLYHPTEMQMWNANLSWMPIPTYYMPEKIDDLMKPDLSPLYLEAVDEVRNSEEILKIVSPYNKLFKYLSEKTGLNITKTNQGYEIYNQLVARKTMNLPMPEWCTDEIYEKLQDIVKIEYTIRSHTPFLKRLNGGAIIKRFIENIKVNEERERPRKIYLYSGHEVNIAAVAKLFNFTEPQIPPYGCAIICEKLKDQDGKHYIRILLWGDEKLDTYRIDGCEEICPMEKFLDVVKDMLPTDQEFNHKWDYISKEELKELYEERMNLN
Ceci933dV	APH	APH_9		Cephus cinctus	Sawflies				MSLVVRSFALCLLLYSVLDIGRCTHTLKQVQVLFRHGERAPLKKEMYPNDPHSVSDYLPWDLGQLTNIGKLREFRIGEMLRARYNDFLGDYYYPKDIYGRSSDSDRTKMSLQLVLSSLYPAKNFQNWNPNLPWLPIPTHYAPENLDILMRPHLCTQFTQHLGEIKRNPTVISLIAQYSELFEFLSTTTGFNITTTTQVYEIYNLLVAQKSMNLTLPQWCTEKIFEDMGNVTVLEYKILSFDKHLKRLNGGTLVRRFVDNMNVTGKRSGHRKLYLYSGHEVNIAAFLRAHDITKPALPVYGTAVIFEKLENATGDVFVKMFVWTGITEEIIPLKIGDCDYLCPIDTYLNIVKDVLPSDKELNCHLDKLSHEDLAHLYDEKISFN	THTLKQVQVLFRHGERAPLKKEMYPNDPHSVSDYLPWDLGQLTNIGKLREFRIGEMLRARYNDFLGDYYYPKDIYGRSSDSDRTKMSLQLVLSSLYPAKNFQNWNPNLPWLPIPTHYAPENLDILMRPHLCTQFTQHLGEIKRNPTVISLIAQYSELFEFLSTTTGFNITTTTQVYEIYNLLVAQKSMNLTLPQWCTEKIFEDMGNVTVLEYKILSFDKHLKRLNGGTLVRRFVDNMNVTGKRSGHRKLYLYSGHEVNIAAFLRAHDITKPALPVYGTAVIFEKLENATGDVFVKMFVWTGITEEIIPLKIGDCDYLCPIDTYLNIVKDVLPSDKELNCHLDKLSHEDLAHLYDEKISFN
Cogi033dU	APH	APH_9		Colletes gigas	Bees_Colletidae					MNIKQLLREQHKSLPNECALYGHKYLPIPIPVHGERVPRQKELLLNDLHNVSTYEPWGLGQLTNQGKMREYRIGKMLRDRYNKFLGDIYHPSDVYAYSTDMDRTKMSLQLVLAALYHPSPTQMWNKDLSWMPIPIHYMPEKVDNIMKPDFSPVYLDALKTVRKSEEVLNKISVFSDLLKFLSQKTSINITRTSQVYEIYNLLVAQKSMNLVMPEWCTDDVYKNIQDVVRLEYKIRSYTSLMRRLNGGALIKRFIDNIKRNEDSATPRKIYLYSGHETNIAGFVRAHNVTVPDLPMYGCAIIFEKLSDAAGKHFIRMILWTGSTEELIPYKFPGCDEICPIDKYIELVQNVIPSEQEMNHIWDYISKEELCKLYEEKLNPN
Duno199AH	APH	APH_9		Dufourea novaeangliae	Bees_Halictidae					MSLFQHSTKAELRVELLQVLLRHGERTPREKELWPNDPYSVSTYEPWGLGQMTNLGKMREYRIGEMLRERYDKFLGSIYHPSDVYARSTDLDRTKMSLQLVLAALYPPNSPQIWNVNMPWMPIPMHYMPEKVDNLMKPDFSPIYLGALKKVRKSEEVLKKVSVYKDLFKFLSETTGLNITKTNQAYEIYNLLVSQKSMNLVLPKWCTDEVYKKIQGIVKLEYEIRSYTPQMRRLNGGPLIKTFIENMKLNEERRKPRKIYLYSGHETNVAGFVRAHNFTEPELPNYGTAIILEKLRDKAGEQFVRMLLWTGITEELIPYKFDECDEICPIEKYLKLVKDVIPSADEMNHMWDHISKEELQKLYEEKNNFN
Eudi099aU	APH	APH_9		Euglossa dilemma	Bees_Apinae				MSRLRLILSILMLGLYFQLGNTELNVELVQVLFRHGERTPREKELSPNDFSSISMYEPWGLAQLTNEGKMREYRIGKMLRDRYNKFLGDIYYPSDVYALSSDHDRTKMSLQLVLAALYHPAPQQTWHENLPWMPIPTYYMPEKVDDLMKPDLSPLYINAMQETRNMEEIQKRVSPYKDLFNLLSEKTGENVTATNKSYEIYNQFSAKKAMNLPLPEWCTDDVYEKLQATVKIEYDIRSHTPFMKRLNGGALIKRFIQNIKVNEMRDRPRKIYLYSGHEVNIAAVVQALNLSEPELPPYGCAIILEKLRDSTGKSYIRMLYWSGTTEELKVYKIPGQEEICPMEKYLDIVKDVLPTDEEAQHKWDHLSKEDLRQLYEERLNLN	ELNVELVQVLFRHGERTPREKELSPNDFSSISMYEPWGLAQLTNEGKMREYRIGKMLRDRYNKFLGDIYYPSDVYALSSDHDRTKMSLQLVLAALYHPAPQQTWHENLPWMPIPTYYMPEKVDDLMKPDLSPLYINAMQETRNMEEIQKRVSPYKDLFNLLSEKTGENVTATNKSYEIYNQFSAKKAMNLPLPEWCTDDVYEKLQATVKIEYDIRSHTPFMKRLNGGALIKRFIQNIKVNEMRDRPRKIYLYSGHEVNIAAVVQALNLSEPELPPYGCAIILEKLRDSTGKSYIRMLYWSGTTEELKVYKIPGQEEICPMEKYLDIVKDVLPTDEEAQHKWDHLSKEDLRQLYEERLNLN
Eume372AH	APH	APH_9		Eufriesea mexicana	Bees_Apinae					MSLYLQLANTELNLELVQVLFRHGERTPREKELSPNDLSNVSIYEPWGLAQLTNEGKMREYRIGKMLRDRYNKFLGDIYYPSDVYAFSSDHDRTKMSLQLVLAALYHPAPTQKWNENLSWIPIPTYYMPEKVDDLMKPDLSPLYINAIKEVRNTEEILKRVSPYKDLFDLLFEKTGKNVTATNESYEMYNQLAAKKAMNLPLPEWCTDEVYKKLQDTVKIEYDIRSYTPFLKRLNGGALIKRFIDNIKINEKRDRPRKIYLYSGHEVNIAAVAKALNLPEPELPPYGCAIILEKLRDSAGKSYIRMLYWSGATEELKVYKIPGNEEICPMEKYLDIVKDVLPTNEEVYHKWDHLSKEDLRQLYEERLNLN
Hala342AH	APH	APH_9		Habropoda laboriosa	Bees_Apinae					MSLYFQVANTEFSVELVQVLFRHGERTPREKELCPRDLLDVSVYEPWGLAQLTNVGKMREYQIGKMLRNRYDKFLGDLYHPSDVYAFSSDHDRTKMSLQLVLAGLYHPASVQMWNENLSWMPIPTHYMPEKVDDLMKPDLSPIYIEAMKEARKSEEIVKKVSPYKNLFKFLSEKTGLNITETNQAYELYNQLAAQKSMNLAIPEWCTDDVYGKLQDIVKIEYEIRSHTPLMRRLNGGALIRRFIENITVNEECDNPRKIYLYSGHEVNIAAVVKALNLTEPELPPYGCAIIVEKLRDQAGKVYIKMLFWSGSTEQLKTYKIPGCDEICPLEKYKDIVKDLIPSDEEANHKWNYLSKEELHKLYEERINLN
Hasa872AHa	APH	APH_9		Harpegnathos saltator	Ants					MVRSLIAQDLLRAYLLIVLRRITAGFLLFCAILCVTIAQYCTEERLDVVCDERQSELHLELVQVLMRHGQRTPLLKEFYPKDIYNESSYEPWGISQLTNDGKMTEYRIGTMLRRRYDAFLGPLYHPRDVYAISTDLDRTKMSLQLALAGLYPPQGNQQWNPDLNWFGIPTNYMPGKVDLMRSSCPSYAAALEEVKNTNEIRDKVAFYHDFFKFLSRKTGLTITEPMQVYELYNGLTAQKSMNLTLPEWCTDEVYRMMQELVLLEYDIRSYTTQLKRLNGGFLVKKFIDNMNPKIKHDVKRKIYIYSGHEVNIAAFAKAHNITDNETLPDFGSTFVVEKLRDEHFNFYVRIFYWTGITQKLLLMKLKHCDDVCPMDIYLELMRDVIPSDEEATCLWNNIT…
Lihu816AHd	APH	APH_9		Linepithema humile	Ants				MNYVHLHVSLLLLSLFVFLGRSEFHLELIQVVMRHGERVPMLKEMYPNDPYNVSVYEPWGLGQLTNKGKLTEYRIGIMLRERYNDFLGSIYHPRDIYAVSTDIDRTKMSLQLMLAGLYPPHPTQLWNPDLPWLAIPTHYTPKEVDIVLQPHNCPVYIAALEEVKKSKEVRDKIAFYKDFLTFLSEKTGLIITESLRAAQLSHLLTQQKNLDLTLPEWCTDEVYKKLQETMAFELELCSYTTQLKRLNGGMLIKKFIENLNITGKSRIPRKMYVYSAHELNIAAFAKAHNISEPRLPDYGSAFIFEKLRDDAGELYVRIILWTGKTEKLITVKLADCNELCPLKTYLELVRDVTPSDEETTCLWDNMTREELLKLFEERLFFN	EFHLELIQVVMRHGERVPMLKEMYPNDPYNVSVYEPWGLGQLTNKGKLTEYRIGIMLRERYNDFLGSIYHPRDIYAVSTDIDRTKMSLQLMLAGLYPPHPTQLWNPDLPWLAIPTHYTPKEVDIVLQPHNCPVYIAALEEVKKSKEVRDKIAFYKDFLTFLSEKTGLIITESLRAAQLSHLLTQQKNLDLTLPEWCTDEVYKKLQETMAFELELCSYTTQLKRLNGGMLIKKFIENLNITGKSRIPRKMYVYSAHELNIAAFAKAHNISEPRLPDYGSAFIFEKLRDDAGELYVRIILWTGKTEKLITVKLADCNELCPLKTYLELVRDVTPSDEETTCLWDNMTREELLKLFEERLFFN
Lihu816AHe	APH	APH_9		Linepithema humile	Ants				MAREYALYHHQPALLLFLCCIALSTTIAQHCTKNELDAVCDERRSEFHVELVQVLIRHGERTPLLKEMYPRDPYNVSVYEPWGLGQLTNKGKLTEYRIGTMLRERYNDFLGSIYHPRDIYAVSTDIDRTKMSLQLMLAGLYPPHPTQLWNPDLPWLAIPTHYAPERVDTVLKPHNCPVYIAALEEVKRTKEVRDKIAIYKDFLTFLSEKTGLTIEEPKPAYEVFNHLTAQKNMNLTLPEWCTDEVYQKMQDLVVLEYEIRSYKTQLKRLNGGMLIKKFIDNLNITGKNKIPRKMYVYSAHEVNIAAFAGAHNISEPRLPDYGSAFIFEKLRDDAGELYVRIILWTGRTEKLITMKLADCNELCPLETYLELVRDVTPSDEETTCLWNDITREELLKLFE…	QHCTKNELDAVCDERRSEFHVELVQVLIRHGERTPLLKEMYPRDPYNVSVYEPWGLGQLTNKGKLTEYRIGTMLRERYNDFLGSIYHPRDIYAVSTDIDRTKMSLQLMLAGLYPPHPTQLWNPDLPWLAIPTHYAPERVDTVLKPHNCPVYIAALEEVKRTKEVRDKIAIYKDFLTFLSEKTGLTIEEPKPAYEVFNHLTAQKNMNLTLPEWCTDEVYQKMQDLVVLEYEIRSYKTQLKRLNGGMLIKKFIDNLNITGKNKIPRKMYVYSAHEVNIAAFAGAHNISEPRLPDYGSAFIFEKLRDDAGELYVRIILWTGRTEKLITMKLADCNELCPLETYLELVRDVTPSDEETTCLWNDITREELLKLFEERLYLD
Lihu816AHf	APH	APH_9		Linepithema humile	Ants				MAFSFSFLIIRIVFVPVLNMNCVHLYISSLLLSLLVSLGRSEFHVELVQVVMRHGERTPLLKEMYPNDPYNTSVYEPWGLGQLTNKGKLTEYRIGTMLRERYNDFLGSIYHPRDIYAVSTDVDRTKMSLQLMLAGLYPPHPTQLWNPDLPWLAIPTHYAPERVDTVLKPHNCPVYIAALEEVTETKEVRDKIAIYKDFLKFLSEKTGITIQQSKPAYEVFNLLTAQKNMNLTLPEWCTDEVYHKMEDLMELEYELRSYTTQLKRLNGAFARAHNISEPRLPDYGSAFIFEKLRDDADELYVRIILWTGRTEKLITMKLADCNELCPLETYLELVRDVTPSDDETTCLWNDITREELLKLFEERLNLD	EFHVELVQVVMRHGERTPLLKEMYPNDPYNTSVYEPWGLGQLTNKGKLTEYRIGTMLRERYNDFLGSIYHPRDIYAVSTDVDRTKMSLQLMLAGLYPPHPTQLWNPDLPWLAIPTHYAPERVDTVLKPHNCPVYIAALEEVTETKEVRDKIAIYKDFLKFLSEKTGITIQQSKPAYEVFNLLTAQKNMNLTLPEWCTDEVYHKMEDLMELEYELRSYTTQLKRLNGAFARAHNISEPRLPDYGSAFIFEKLRDDADELYVRIILWTGRTEKLITMKLADCNELCPLETYLELVRDVTPSDDETTCLWNDITREELLKLFEERLNLD
Lihu816AHg	APH	APH_9		Linepithema humile	Ants				MTFLIIIFNSIVFVPVANMNCVHLYRSSLLLSLLVFLGRSEFHVELVQVVIRHGERTPLLNEMYPNDPYNASVYEPWGLGQLTNKGKLTEYRIGTMLRERYNDFLGSIYHPRDIYAVSTDVDRTKMSLQLMLSGLYPPHPTQLWNPDLPWLAIPTHYAPERVDTMLKPHNCPVYKAALEEVKKTKEIRDKIAAYKDFLTFLSEKTGITVTDSFRAGQLSLLLTAQKNMNLTLPEWCTDEVFHKMENLIVLEYEIRSYTTQLKRLNGGMLIKKFIDNLNITGKNKIPRKMYVYSAHEINIAAFAGAHNISEPRLPDYGSAFIFEKLRNDAGELYVRIILWTGKTEKLITMKLADCNELCPLKTYLELVRDVTPSDEETTCLWNGITREELLKLFEERLNLN	EFHVELVQVVIRHGERTPLLNEMYPNDPYNASVYEPWGLGQLTNKGKLTEYRIGTMLRERYNDFLGSIYHPRDIYAVSTDVDRTKMSLQLMLSGLYPPHPTQLWNPDLPWLAIPTHYAPERVDTMLKPHNCPVYKAALEEVKKTKEIRDKIAAYKDFLTFLSEKTGITVTDSFRAGQLSLLLTAQKNMNLTLPEWCTDEVFHKMENLIVLEYEIRSYTTQLKRLNGGMLIKKFIDNLNITGKNKIPRKMYVYSAHEINIAAFAGAHNISEPRLPDYGSAFIFEKLRNDAGELYVRIILWTGKTEKLITMKLADCNELCPLKTYLELVRDVTPSDEETTCLWNGITREELLKLFEERLNLN
Mege685AHb	APH	APH_9		Megalopta genalis	Bees_Halictidae				MKRLNLILILLVCVPGLLHYSVKAELKLQLVQVLFRHGERTPIREELWPKDPNDLSVYEPMGLGQLTNMGKVTEYGLGKLLRKRYDKFLGDVYHPTDLYAQSTDVDRTKMSLQLVLAALYPPSAEQAWNKRMPWMPIPIHYIPETVDYLMKPDFMTIYLEALKNVRNLEEIRRKVSQYDDFLNFLSEKTGITEVNVTRGYKIYNNLASQKSMNLTIPEWCTKDVIKTLQSIVILEYEIRSHTTQLKRLNGGPLIRTFIENIQMNEGRKRPRKIYLYSGHETNIAGFARAHNFTEPALPNYGTAIIFEKLSDEAGKKFVKLFLWTGVTAELIPYKFNGHDEVLTFDKYKELVNDVLPSNKEIHSMWDYLSKDDLYKLYEEKDS	ELKLQLVQVLFRHGERTPIREELWPKDPNDLSVYEPMGLGQLTNMGKVTEYGLGKLLRKRYDKFLGDVYHPTDLYAQSTDVDRTKMSLQLVLAALYPPSAEQAWNKRMPWMPIPIHYIPETVDYLMKPDFMTIYLEALKNVRNLEEIRRKVSQYDDFLNFLSEKTGITEVNVTRGYKIYNNLASQKSMNLTIPEWCTKDVIKTLQSIVILEYEIRSHTTQLKRLNGGPLIRTFIENIQMNEGRKRPRKIYLYSGHETNIAGFARAHNFTEPALPNYGTAIIFEKLSDEAGKKFVKLFLWTGVTAELIPYKFNGHDEVLTFDKYKELVNDVLPSNKEIHSMWDYLSKDDLYKLYEEKDS
Mege911AH	APH	APH_9		Megalopta genalis	Bees_Halictidae				MNLPFKNKRRLILILTLFACVLGLLHDSTKGELRVELVQVLFRHGDRTPRENELWPKDLEDLSVYEPMGLGQLTNVGKLREYGIGKLLRNRYDKFLGDVYHPTDVYAYSTNFDRTKMSLQLVLAALYPPSSEQAWNNRLSWMPIPMHYMPEKMDYLLRPEYSPIFSEALKNARNLEEVCRKVSQYKDFLSFLSEKTGKIEMNVTDGYEVYNKLQTQKSMNLTMPEWCTEEVMKTLQSIVLLEYETRSQTTQLKRVNGGTLIRTFIENVQLNEDRERPRKIYLYSGHESNIAGFVRAHNFTEPALPNYGTAIIFEKLSDEAGKQFVRLLLWTGVTEELIPYKFDGHDEVLPFDKYKELVNDVLSSEEEMYSAWHHLSKDDLHKLYEDKVNLN	ELRVELVQVLFRHGDRTPRENELWPKDLEDLSVYEPMGLGQLTNVGKLREYGIGKLLRNRYDKFLGDVYHPTDVYAYSTNFDRTKMSLQLVLAALYPPSSEQAWNNRLSWMPIPMHYMPEKMDYLLRPEYSPIFSEALKNARNLEEVCRKVSQYKDFLSFLSEKTGKIEMNVTDGYEVYNKLQTQKSMNLTMPEWCTEEVMKTLQSIVLLEYETRSQTTQLKRVNGGTLIRTFIENVQLNEDRERPRKIYLYSGHESNIAGFVRAHNFTEPALPNYGTAIIFEKLSDEAGKQFVRLLLWTGVTEELIPYKFDGHDEVLPFDKYKELVNDVLSSEEEMYSAWHHLSKDDLHKLYEDKVNLN
Mequ759AH	APH	APH_9		Melipona quadrifasciata	Bees_Apinae					MLGFPFQLANTELNLELVQILFRHGDRTPRKKEISMDHHDITIYEPWGLAQLTNVSTNYKYYENMSNSTSDHDRTKMSLQLVLAGLYHPTSIQTWNKNLPWMPIPTYYMPEKVDDLLKPDFSPLYINAVKEARNTEDILQKILPYKDLLKLLSEKTGLNITTSNLAYEIYNQLAAKKAMNHLLPKWCTDEIYKKLQEIVNIEYEVRSYTPFLRRLNGGTIIKRFLDNIKINEKRDRPRKIYLYSGHEVNIAAIVRALNLIEPELPPYGCAIIFEKLKDPNGRTFIRMLFWNGITEELKAYKIHGCDEICPIETYLDIVKDLLPSDEEVYHKWDHLSKEELRELYEEIPNLN
Mero359AHa	APH	APH_9		Megachile rotundata	Bees_Megachilidae					MRYHQQCIQRTVNRLRFRRFFVNYCSYLQLAKTVTNDDNHELQVQLVQVLFRHGERTPREKELWPNDPHHISKYEPWNLAQLTNEGRMTEYRIGQMLRERYNQFLGDIYHPSDVYAFSTDHDRTKMSLQLVLAGLYHPAPSQTWNENLSWIPIPTYYMPEKLDDLMKPDFSPVYSDILEKVRNSEEVLQKVSVYKDFFKFLSEKTGINITRTNQVYEIYNLLTSQKALHFSLPDWCTDEVYKKLQDIVKLEYEIRSYTPQMKRLNGGMLIKRFIKNIKSNEQRDRPRKIYLYSGHEVNVAGVAAALNFSEPEIPAYGSAIIVEKLRDKAGKIYIRMLLWTGVTTQLIPYKLAGGGEICPIDKYLNIVEDIIPSDEESDHKWNYISKDDWKTLYEEKLNLN
Nome508AH	APH	APH_9		Nomia melanderi	Bees_Halictidae					MSSLQYSAKARLQLELVQVLFRHGERTPREREMWPNDSYNASTYEPWNLGQLTNQGKMREYLIGKMLRERYDKFLGDVYHPSDVYAQSTDIDRTKVSLQLVLSALYPPNSKQTWNEKLQWLPIPTNYMPEKVDNLMKPDFSPIYLQMLKKVRNSEEMLKKVSMYKDLFKYLSEKTGVNITRTHQVYEIYNCFAAQKNMNLVLPSWLTDEIYKEFQNIVKLEYETRSYTPEMRRLNGGTLIKRFIENIKVNEERDRPRKIYLYSGHETNIAGFVRAHNFTEPVLPNYGCAIIFEKLRNETGEHFVKMFLWTGVTEELIPYKFNDGDELCTFENYKNLVEDILPTEDEMNHMWDHLSKEDLQKLYQDTLNLN
Odbr469AHa	APH	APH_9		Odontomachus brunneus	Ants					MGRTVIARTQDLSRAYLFIVLCYTTVGFLLSCAVLHADAIAQYCTEKDLDAVCDQRQSEFHVELVQVIMRHGERAPLLKEAFPKDEHDLSDYIPWGLAQLTNKGKMTEYQIGRMLRERYDHFLGPLYYQEDVYAVSSDFDRTKMSLQLMLAGLYPPQESQQWNSDLKWLAIPTHYVPEKVDMLLRSLQCPLYKAAVKEVMNTNEVREKIASYHDFFKFLKEKTGLNIVDTDGVFQLYNGLTAQKTMNLTLPEWYTDEVHRKMQEIMFFSYDIFSFTTQLKRINGGFLVKKFIDNMNPKGDPNNKPSRKIYIYCAHELNIAAFARSHNITDLSLPDYGSAFVVEKLRDENRNFYVRIAYWTGVSQEFIVMKLKHCDEICPMKTYLELTHDIIPSKEEENC…
Oobi508AHd	APH	APH_9		Ooceraea biroi	Ants				MLSHNMDRVLHKTFLLFCVSIFLPLGNAELRLELVQVVMRHGERTPLLKEMYPKDLYNVSIYEPWGLGQLTNQGKMTEYQIGTMLRQRYNDFLGSIYNPRDIYAVSTDIDRTKMSLQLMLAGLYPPDTMQVWNPDLLWLAIPTHYVPERVDTVLKSHTSPIYTAALAEVMKTKEVRDKIAVYKDFFTFLSEKTGLVIEKPEPAYEVYNLLTAQKNMNLSLPEWCTDEVYRKMQDIVVLEYEIRSYTTLLRRLNGGMLIKKFIENMNVKGERTNPRKMYVYSGHEVNIAAFARAHNISEPRLPDYGSTVMFEKLRDEAGHLYVKIMLWTGSTGKLMTIKLAGCDDICPLETYLELVRDVIPYDNETTALWDNITREELLKLFEEKIFLN	ELRLELVQVVMRHGERTPLLKEMYPKDLYNVSIYEPWGLGQLTNQGKMTEYQIGTMLRQRYNDFLGSIYNPRDIYAVSTDIDRTKMSLQLMLAGLYPPDTMQVWNPDLLWLAIPTHYVPERVDTVLKSHTSPIYTAALAEVMKTKEVRDKIAVYKDFFTFLSEKTGLVIEKPEPAYEVYNLLTAQKNMNLSLPEWCTDEVYRKMQDIVVLEYEIRSYTTLLRRLNGGMLIKKFIENMNVKGERTNPRKMYVYSGHEVNIAAFARAHNISEPRLPDYGSTVMFEKLRDEAGHLYVKIMLWTGSTGKLMTIKLAGCDDICPLETYLELVRDVIPYDNETTALWDNITREELLKLFEEKIFLN
Osbi836AH	APH	APH_9		Osmia bicornis bicornis	Bees_Megachilidae					MLHILRLYLQLARTVTNKNNHEFRVELVQVLFRHGERTPREKELWPNDPYDISVYEPWGLARLTNQGKMREYRIGQVLRERYDKFLGDIYRPSDVYAFSTDHDRTKTSLQLVLAGLYHPTPAQTWNENLLWVPIPVHYMPEKVDDLMKPDTSSVYLDALDKVRNSEEVLKKVLVYKDLFKFLSEKTGINITKTNQVYEIYNLLVAQKAMNFPSPDWCTDEILKKLQEIVKLEYEIRSYTPQLKRLNGGPLIKRFIENIKINEGRDTPRKIYLYGGHEVNIAGVAKALNFSEPEIPAYGSAIIVEKLSNANGEIYIRMLLWTGVTEELIPYKLAGCEEICPIDRYLSIVKDIIPSDEEANHKWNLISKEELQKLYEEKINFN
Osli284AH	APH	APH_9		Osmia lignaria	Bees_Megachilidae					MLHILRLYLQLARTVTNKNNNEFRVELVQVLFRHGERTPREKELWPNDPYDISVYEPWGLARLTNQGKMREYRIGQMLRERYNKFLGDIYRPSDVYAFSTDHDRTKTSLQLVLAGLYHPAPAQTWNENLLWIPIPVHYMPEKVDDLMKPDTSSVYLDALDKVRNSEEVLKKVLVYKDLFKFLSEKTGINITKTNQVYEIYNLLVAQKAMNFPSPDWCTDEILKKLQEIVKLEYEIRSYTPQLKRLNGGPLIKRFIENIKINEGRDTPRKIYLYGGHEVNIAGVAKALNFSEPEIPAYGSAIIIEKLSNANGEIYIRMLLWTGVTEELIPYKLAGCEEICPIDKYLSIVKDIIPSDEEANHKWNLISKEELQKLYEEKINFN
Poca568AH	APH	APH_9		Polistes canadensis	TrueWasps					MQETRSRSRFDTRTALIVLILSTLLYHSYYFIYKPNEFSLELVQVLFRHGERAPLAKEMYPNDPHHGSSYEPWGVAQLTNEGKMREYSIGKMLRQRYNDFLGDLYHPKDVYARSTDIDRTKMSLQLVLAGLYPPSDKQNWNPDLPWLAIPTHYAPERVDNLLRPQACPMYEEALEEVRQLKEIRDKSEVYTDVLKYLTNETGMNVKTLTAAYEIFNLLAAQKAMNLTLPEWCTENIYKKMEDIVFLEYEIRSYTATLKRLTGGMLIRQFIENMNITRNKRENPRKIYLYSGHEINIAAFTRAHDIHIPKLPSYGSTIIVEKLRNIEGKLFIKMLLWTGVSEQLITLKLKNCDEICPIDTYLDIVKDVIPSDDDINCYWDTISKEELKNLFVEKIYLN
Podo039AH	APH	APH_9		Polistes dominula	TrueWasps					MQETRSRSRLDTRTALIVLILATLLYHSYYFISKPNEYRLELVQVLFRHGERAPLAKEMYPKDPHQGSSYEPWGVAQLTNEGKMREYSIGKMLRQRYNDFLGDLYHPKDVYARSTDIDRTKMSLQLVLAGLYPPSNKQNWNSNLPWLAIPTHYAPERVDNLLRPQACPMYEEALEEVRQLKEIRDKSEAYTDVLKYLTNNTGMNVKTLTAAYEIFNLLTAQKAMNLTLPEWCTENIYTKMEDIVFLEYEIRSYTATLKRLTGGMLIRQFIENMNINEERTNPRKIYLYSGHEINIAAFTRAHDIHIPKLPSYGSTIIVEKLRNAEGKLFIKMLLWTGVSEQLITLKLKNCDEICPIDTYLDIVKDVIPSDDDINCYWDRITKEELKNLFVEKIYLN
Soin538AHa	APH	APH_9		Solenopsis invicta	Ants				MMLNCVSSCHRSMLLLCLCYSAFCVFMTVAQYCEEREHDGTSDKTRQSELHLKLVQVLMRHGERTPLLKEMYPKDPYNVSIYEPWGLSQLTNQGKLTEYRIGTMLRQRYDKFLGSIYHPQDIYAVSTDIDRTKMSLQLMLAGLYPPDTTQLWNPDLPWLAIPTHYTPEKVDILFKSYKCPVYKAALAETKKMEEVRNKTVFYEDFYKFLSEKTESTIEELLNLYNLLTAQKNMNLTLPEWCTDDVYQRIKDVVMLEYDILSYTTQLKRLNGGALIKKFINNINKQSSRKMYVYSAHDTNIAAFAKAQNISEPKIPDYGSTFLFEKLQDDSGKLFVRIFFWTGITEKLLPIKLTDCDETCPLETYLKLVQDVIPSEIEMNCLWDKITREELLKMFDEKLY…	QYCEEREHDGTSDKTRQSELHLKLVQVLMRHGERTPLLKEMYPKDPYNVSIYEPWGLSQLTNQGKLTEYRIGTMLRQRYDKFLGSIYHPQDIYAVSTDIDRTKMSLQLMLAGLYPPDTTQLWNPDLPWLAIPTHYTPEKVDILFKSYKCPVYKAALAETKKMEEVRNKTVFYEDFYKFLSEKTESTIEELLNLYNLLTAQKNMNLTLPEWCTDDVYQRIKDVVMLEYDILSYTTQLKRLNGGALIKKFINNINKQSSRKMYVYSAHDTNIAAFAKAQNISEPKIPDYGSTFLFEKLQDDSGKLFVRIFFWTGITEKLLPIKLTDCDETCPLETYLKLVQDVIPSEIEMNCLWDKITREELLKMFDEKLYFN
TecaR21eU	APH	APH_9		Tetragonula carbonaria	Bees_Apinae				MSRVKLILTIIILMLGLLFQLTNTELNLELVQVLFRHGDRTPRQKEISSMDHHDTTIYEPWGLAQLTNEGKMREYRIGTMLRERYDEFLGSIYHPTDVYAYSSDHDRTKMSLQLVLAGLYRPAPLQMWNENLPWMPIPTFYMPEKIDDLLKPDLSPLYINAVNEVRNTEDILQKMSSYRDVLKLLSENSGLNITTSNVAYEIYNQFAARKAVNHSLPKWCTDEIYKKLQEIVNIEYEIRSYTPFLKRLNGGVIIKRFLDNIKVNEERDKPRKIYLYSGHEVNIAAIVRALNLTEPKLPPYGCAIIFEKLKDQNGKTFVRMLFWNGITEELKSYKIHGCDEICPIEKYLDIVKDLLPSDEEVTHKWDHLSKEELRQLYEEIPNFN	ELNLELVQVLFRHGDRTPRQKEISSMDHHDTTIYEPWGLAQLTNEGKMREYRIGTMLRERYDEFLGSIYHPTDVYAYSSDHDRTKMSLQLVLAGLYRPAPLQMWNENLPWMPIPTFYMPEKIDDLLKPDLSPLYINAVNEVRNTEDILQKMSSYRDVLKLLSENSGLNITTSNVAYEIYNQFAARKAVNHSLPKWCTDEIYKKLQEIVNIEYEIRSYTPFLKRLNGGVIIKRFLDNIKVNEERDKPRKIYLYSGHEVNIAAIVRALNLTEPKLPPYGCAIIFEKLKDQNGKTFVRMLFWNGITEELKSYKIHGCDEICPIEKYLDIVKDLLPSDEEVTHKWDHLSKEELRQLYEEIPNFN
Waau857AHc	APH	APH_9		Wasmannia auropunctata	Ants				MNRATILQTSLLLLSLIFVSLGQCDEFHLELVQVLMRHGERTPALREMYPKDLYNISVYEPWGGLGQLTNQGKRTEYRIGTILRQRYDHFLGSIYYPQDIYAVSTNHDRTKMSLQLMLAGLYPPDLTQLWNPDLPWLAIPTYYTPERVDILLKPYKCPAYRAAFAEIKKTKEVRDKLAVYEDFYKFLSEKTGLNLEELLTLYNMLTAQKNMNLTLPEWCTDDVYQRIQDVAVLEYEIRSYTTQLKRINGGMLIRRFIDNMNKNEKSLKPRKMYVYSGHELNIAAFAKAHNISKPKLPDYGSAFLFEKLRDDSGKLYIRIFLWTGTTEKLITIKLTDCDETCPLETYLELVRDVIPSDKEITCLWDDISREELLDLFAERLNLN	DEFHLELVQVLMRHGERTPALREMYPKDLYNISVYEPWGGLGQLTNQGKRTEYRIGTILRQRYDHFLGSIYYPQDIYAVSTNHDRTKMSLQLMLAGLYPPDLTQLWNPDLPWLAIPTYYTPERVDILLKPYKCPAYRAAFAEIKKTKEVRDKLAVYEDFYKFLSEKTGLNLEELLTLYNMLTAQKNMNLTLPEWCTDDVYQRIQDVAVLEYEIRSYTTQLKRINGGMLIRRFIDNMNKNEKSLKPRKMYVYSGHELNIAAFAKAHNISKPKLPDYGSAFLFEKLRDDSGKLYIRIFLWTGTTEKLITIKLTDCDETCPLETYLELVRDVIPSDKEITCLWDDISREELLDLFAERLNLN
Xyvi047AHa	APH	APH_9		Xylocopa violacea	Bees_Xylocopinae				MFCVRRALTTIILVSGLHSQVGNAEFNVELVQVLFRHGERTPRAKELWCQDTSAYEPWGLAQLTNEGKMREYLIGKMLRKRYDQFLGDVYHPNDIYAYSSNHDRTKMSLQLVLAGLYHPTTVQMWNANLSWMPIPTHYMPEKVDVLLKPEFSPLFNQALEEARNAEEILKKVLPYRDLFKFFSEIIGTNITNTSQVSEMYNGLVAQKTMNLPLPDWYTDEIFEKLQNVMKIEYTTRSFTPYLKRLNGGLIIKKFIDNIKVNEKRDRPRKIYLYSGHEVNIAAFARAHNFTEPELPSYGCAIIFEKLRDQTGNRYIRMLFWTGITEELKIYKLPECEEVCPIEKYLDFVKEILPSDEEVNHKWDYLSKEELRQLYTEQVEVN	EFNVELVQVLFRHGERTPRAKELWCQDTSAYEPWGLAQLTNEGKMREYLIGKMLRKRYDQFLGDVYHPNDIYAYSSNHDRTKMSLQLVLAGLYHPTTVQMWNANLSWMPIPTHYMPEKVDVLLKPEFSPLFNQALEEARNAEEILKKVLPYRDLFKFFSEIIGTNITNTSQVSEMYNGLVAQKTMNLPLPDWYTDEIFEKLQNVMKIEYTTRSFTPYLKRLNGGLIIKKFIDNIKVNEKRDRPRKIYLYSGHEVNIAAFARAHNFTEPELPSYGCAIIFEKLRDQTGNRYIRMLFWTGITEELKIYKLPECEEVCPIEKYLDFVKEILPSDEEVNHKWDYLSKEELRQLYTEQVEVN
Apce250_Apamin-like	Apamin			Apis cerana	Bees_Apinae				MISMLRCISLFLSVILITGYFVTPVMSCNCKAPETALCARRCQQHG	CNCKAPETALCARRCQQHG
Apme649_Apamin	Apamin			Apis mellifera	Bees_Apinae				MISMLRCIYLFLSVILITSYFVTPVMPCNCKAPETALCARRCQQHG	CNCKAPETALCARRCQQHG
Apme649_Apamin-like	Apamin			Apis mellifera	Bees_Apinae				MYNNDICTEICFLFLTIILMTGYFVTPTMSALCNCNRIIIPHMCWKKCGKKG	ALCNCNRIIIPHMCWKKCGKKG
Apme649_MCDP	Apamin			Apis mellifera	Bees_Apinae				MISMLRCTFFFVSVILITSYFVTPTMSIKCNCKRHVIKPHICRKICGKNG	IKCNCKRHVIKPHICRKICGKNG
Bombus_mcdp_1985_P04567	Apamin			Bombus ignitus	Bees_Apinae					MCICKNGKPLPGFIGKICRKICMMQQTH
Bote773_Apamin-like_1	Apamin			Bombus terrestris	Bees_Apinae				MNQLVRLFVFLFAIILMSDYFITLADAKCVCKNGRPAPGYIHPICIRVCMIQG	KCVCKNGRPAPGYIHPICIRVCMIQG
Duno070_Apamin-like_1	Apamin			Dufourea novaeangliae	Bees_Halictidae				MNQGLKLILVLVSMVFVSGYFMTPVRADPSKCGVFYRRRCRFPEIRKLCGDLCNGR	DPSKCGVFYRRRCRFPEIRKLCGDLCNGR
Duno070_Apamin-like_2	Apamin			Dufourea novaeangliae	Bees_Halictidae				MSQVVGFFFFLISVICMSGLMMTPAAKTCAGVFNCYHPLIRAICTEQCKGV
Duno070_Apamin-like_3	Apamin			Dufourea novaeangliae	Bees_Halictidae				MNRSFNNLFLVVSIILLSGYFVIPSAGMDSPRCGTGYPAEFCGSPLMNEACPDMCRRLKRGRK	YFVIPSAGMDSPRCGTGYPAEFCGSPLMNEACPDMCRRLKRGRK
Duno070_Apamin-like_4	Apamin			Dufourea novaeangliae	Bees_Halictidae				MNQKLHCLLLFVTIILLSGCFVAPVFGVSGPCKQLPRKVLCGSDKYKIMCKLKC	VSGPCKQLPRKVLCGSDKYKIMCKLKC
Duno070_Apamin-like_5	Apamin			Dufourea novaeangliae	Bees_Halictidae				MNTIFNFLLLFMSLILLSGCFFAPVTATPPACHSLPRSHLCSSMKYRMMCRLKC	CFFAPVTATPPACHSLPRSHLCSSMKYRMMCRLKC
Duno070_Apamin-like_6	Apamin			Dufourea novaeangliae	Bees_Halictidae				MNQKIGFLLVFVFLIVMTGYFVEPVIGYEPPACTNLPPRLCSSMKYRNMCKSKCPQSG	YEPPACTNLPPRLCSSMKYRNMCKSKCPQSG
Hala279_Apamin-like	Apamin			Habropoda laboriosa	Bees_Apinae				MAPVLRLFFLLLSVILMTGYFVTPAERCNCKGKVIKPFICKKLCSSSG	CNCKGKVIKPFICKKLCSSSG
Halictus_TRINITY_DN14_c0_g1_i1.p1	Apamin			Halictus scabiosae	Bees_Halictidae				MSLVVRSVFLPVSLLLVLGYFWTAMADPQKWCRCDPPQGEICRKKCFG	DPQKWCRCDPPQGEICRKKCFG
Mege534_Apamin-like_1	Apamin			Megalopta genalis	Bees_Halictidae				MSRKLQFLFLFVSFVLFAGFFVTPAVGVPPACRSLPRRHLCYSDKYRIMCRLTDCSADERRGK	VPPACRSLPRRHLCYSDKYRIMCRLTDCSADERRGK
Mero113_Apamin-like	Apamin			Megachile rotundata	Bees_Megachilidae				MQLSKLLFAFVGVILMSGFFVTPAESLPCSCRKRPIPRGCRAACLG	LPCSCRKRPIPRGCRAACLG
Nome504_Apamin-like_1	Apamin			Nomia melanderi	Bees_Halictidae				MAHKFSFLFLLVSLILLSEYFTPSIANILCPILPKHMTCWKNPALAAKCKFKC	NILCPILPKHMTCWKNPALAAKCKFKC
Nome504_Apamin-like_2	Apamin			Nomia melanderi	Bees_Halictidae				MIHKLNVLLLLVSLILLSVDPIIAEPPPACRSLPRSNLCRSQKYIIMCRLTCTREEMGL	EPPPACRSLPRSNLCRSQKYIIMCRLTCTREEMGL
Nome504_Apamin-like_3	Apamin			Nomia melanderi	Bees_Halictidae				MFGPVRVAFLLVAAIVAITIHTIPVAVALARPWCDCSERTRLPRSQRCKMMCRRTG
Nome504_Apamin-like_4	Apamin			Nomia melanderi	Bees_Halictidae				MFASIRSFLPAYFLVLLSCAWMASAAFSSHCNCDHPKSEACQMICPK	AFSSHCNCDHPKSEACQMICPK
Nome504_Apamin-like_5	Apamin			Nomia melanderi	Bees_Halictidae				MFTNVRSVFLSVYLLVMMGCVWMAAAEPISCSCNAPVGAACRRRCRPRG	EPISCSCNAPVGAACRRRCRPRG
Osbi711_Apamin-like	Apamin			Osmia bicornis bicornis	Bees_Megachilidae				MQLSKLFLLFVGAVLMTGFFVTPAESITCNCKSKHLHPICWGLCRKRG	ITCNCKSKHLHPICWGLCRKRG
Xylocopa_NODE_10042_length_1345_cov_20691.368992_g138_i17.p2	Apamin			Xylocopa violacea	Bees_Xylocopinae				MDLLLRLILLLLSVILMTGFFIAPASSEPLGCRCRPPIPRGCKAACHWGK	EPLGCRCRPPIPRGCKAACHWGK
Xylocopa_TRINITY_DN1_c0_g1_i1.p6	Apamin			Xylocopa violacea	Bees_Xylocopinae				MDLLLRLILLLLSVILMTFFIAPANSEPIACRCKPPEPKICFHICRKRG	EPIACRCKPPEPKICFHICRKRG
Xyvi691APa	Apamin			Xylocopa violacea	Bees_Xylocopinae				MTQLLRFCLLLLTVIFASGFIMPAETYTCKCGGPPPKHPFFAAICKMKCNKGK	YTCKCGGPPPKHPFFAAICKMKCNKGK
APIS_NODE_4090_length_2882_cov_402.678660_g2412_i0.p1	DPP4			Apis mellifera	Bees_Apinae					CRTRKEKDFLKMIEEWRGRLENGKTPRYRVVPRVRWPVGGGSDRRLRHVGKLRDGSVGVGRNRAIHRGIRPSLDLNRKTVRQGRGNDEHRCHVVAMPSNVRVLVQLALLLVVHGSLVVLVAGKSVPRVIDQDLERYEPLEEEDHRGARVPFNLEETYDQSFRANSFNGTWKTDREILYSDNYVGDIRLFDVTTGSGTVLLDSSVTADFDKASVMFSFDNSHVAIGHDYVNGFRYSIHQKCTVYNIKSRTFTDIANGDRIPLFKWSPTRNALIYVHKNDIYYQVFFEGGSDTRRITNTGVPDIVFNGIPDWVYEEEVLGSPVAFWISPDGRHLAFATFNDTNVRDIVISKYGSPGNSRDQYPNEIRIKYPKAGTTNPFVSLSVIDLHDPSSKLIDLPPPV…
DPP4_g1	DPP4			Xylocopa violacea	Bees_Xylocopinae				MEVNPRHVLLLLQLAVALLLAHGSPLVLVAGKSIPRVIDKGFGRHERSEEGAKVPFNLEETYDQSFRANNFNGTWRTDTNILYADDYAGDIRQFDVATGISSVLMDSAVAADYDKPTVSFSFDNSFVLICYDYISGFRYSTYQRCVAYNTKTRAYKKIANGDRIPLTKWSPTKNALIYVHKNDIYYEVFSNGGSDIRRITNTGVPGQIYNGVPDWVYEEEVLASSSAAWLSPNGRHLAFATFNDTDVREMVIPKYGEPGSLKDQYPKNVKIKYPKAGSPNPVVSLSLIDLDDRSSKPINLQSPIDIVGVDHVLYTVNWRKEGQVVATWTNRVQNTAQIVLYDTKGNANNIYYEKETEGWLRIQPPLYHNQYVIVAKLQDSGTSAERFQHATRFLYKDGR…	SPLVLVAGKSIPRVIDKGFGRHERSEEGAKVPFNLEETYDQSFRANNFNGTWRTDTNILYADDYAGDIRQFDVATGISSVLMDSAVAADYDKPTVSFSFDNSFVLICYDYISGFRYSTYQRCVAYNTKTRAYKKIANGDRIPLTKWSPTKNALIYVHKNDIYYEVFSNGGSDIRRITNTGVPGQIYNGVPDWVYEEEVLASSSAAWLSPNGRHLAFATFNDTDVREMVIPKYGEPGSLKDQYPKNVKIKYPKAGSPNPVVSLSLIDLDDRSSKPINLQSPIDIVGVDHVLYTVNWRKEGQVVATWTNRVQNTAQIVLYDTKGNANNIYYEKETEGWLRIQPPLYHNQYVIVAKLQDSGTSAERFQHATRFLYKDGRLSDETDLTPGPSEVISILAVDHA…
Halictus_NODE_48_length_4499_cov_302.285329_g37_i0.p1	DPP4			Halictus scabiosae	Bees_Halictidae				MPSIGVLQLLVLQGSLAALVAGKSVPRVTDKDFRRYEPTSEDDHGNLAVPFNLEETYDLSFRVIGFNGTWQTDTDILYTDNYTGDVRVFDVPSGISRIFVDSSILSRYEKPMMTFSHDDTYILISYDFKPGFRYSRHQKFDVYDRKHGTYTKIAGGQHLPIAKWSTTKNALVYILDNDIYYQEFTGQNSRTRRLTFTGVPDVIFHGVPDWVYEEEVLSSAVALWFSPDGRHLAFATYNDTKVKDMAILYYGKPGAMKDQYPTEVKIKYPKAGSPNPIVTLNVVDLDNPSSKLVNLQSPIVDEENVLYTVNWWGTHVVATWTNRVQNRSILVRYDTAGNGEDLLYKVETKGWLRVHPPVYHNRYAVILELQNEETPAGRFVHAILYEYRFGQLIRLKDLT…	KSVPRVTDKDFRRYEPTSEDDHGNLAVPFNLEETYDLSFRVIGFNGTWQTDTDILYTDNYTGDVRVFDVPSGISRIFVDSSILSRYEKPMMTFSHDDTYILISYDFKPGFRYSRHQKFDVYDRKHGTYTKIAGGQHLPIAKWSTTKNALVYILDNDIYYQEFTGQNSRTRRLTFTGVPDVIFHGVPDWVYEEEVLSSAVALWFSPDGRHLAFATYNDTKVKDMAILYYGKPGAMKDQYPTEVKIKYPKAGSPNPIVTLNVVDLDNPSSKLVNLQSPIVDEENVLYTVNWWGTHVVATWTNRVQNRSILVRYDTAGNGEDLLYKVETKGWLRVHPPVYHNRYAVILELQNEETPAGRFVHAILYEYRFGQLIRLKDLTPSASEVISIVAVDHAREILYYI…
NP_001119715.2	DPP4			Apis mellifera	Bees_Apinae				MPSNVRVLVQLALLLAVHGSLVVLVAGKSVPRVIDQDLERYEPLEEEDHRGARVPFNLEETYDQSFRANSFNGTWKTDREILYSDNYVGDIRLFDVTTGSGTVLLDSSVTADFDKASVMFSFDNSHVAIGHDYVNGFRYSIHQKCTVYNIKSRTFTDIANGDRIPLFKWSPTRNALIYVHKNDIYYQVFFEGGSDTRRITNTGVPDIVFNGIPDWVYEEEVLGSPVAFWISPDGRHLAFATFNDTNVRDIVISKYGSPGNSRDQYPNEIRIKYPKAGTTNPFVSLSVIDLHDPSSKLIDLPPPVDVVGADNVLYTANWRRDGEIVATWTNRVQNKAQLVLYDTKGNANNIYYEEETEGWLRIQPPLYHDRYVIVAKLQDSGTKAGRFLHATRLEYRNGA…	KSVPRVIDQDLERYEPLEEEDHRGARVPFNLEETYDQSFRANSFNGTWKTDREILYSDNYVGDIRLFDVTTGSGTVLLDSSVTADFDKASVMFSFDNSHVAIGHDYVNGFRYSIHQKCTVYNIKSRTFTDIANGDRIPLFKWSPTRNALIYVHKNDIYYQVFFEGGSDTRRITNTGVPDIVFNGIPDWVYEEEVLGSPVAFWISPDGRHLAFATFNDTNVRDIVISKYGSPGNSRDQYPNEIRIKYPKAGTTNPFVSLSVIDLHDPSSKLIDLPPPVDVVGADNVLYTANWRRDGEIVATWTNRVQNKAQLVLYDTKGNANNIYYEEETEGWLRIQPPLYHDRYVIVAKLQDSGTKAGRFLHATRLEYRNGALVDETDLTPGTCEVISLLLVDHARARL…
XP_003399213.1	DPP4			Bombus terrestris	Bees_Apinae	NCBI		XP_003399213.1	MSCNRILPQLILALHGFLVVLVAGKSIPQVIDKDVGRYESSEGNDHHTVRVPFKLEETYDQSFRANIFNATWETDTEILYSDNYIGNIRVFDVTKGITWVLLDSSVMADYEKPSISFSFDNSFVAIGHDYANGFRYSQYQRCDVYNTKTRTYTRIANGDRIPLFRWSPTRNALIYVHENDIYYEVFSEGGSHIRRITNTGVLDTVYNGVPDWVYEEEVLASASALWLSPDGRHLAFATFNDTNVKDIEIPKYGSPGNMKDQYPKEIKIKYPKAGSPNPVVSMSVVDLDNWSSELVNLEPPTDIVGTDCVLYTVNWRTNHQVTVTWTNRVQNKAQIVLYDLRGNNSNIYYEEENEGWLRILPLVFHDEYVIIVKLQDSGTPAGRFQHATRFEYKDGKLVG…	KSIPQVIDKDVGRYESSEGNDHHTVRVPFKLEETYDQSFRANIFNATWETDTEILYSDNYIGNIRVFDVTKGITWVLLDSSVMADYEKPSISFSFDNSFVAIGHDYANGFRYSQYQRCDVYNTKTRTYTRIANGDRIPLFRWSPTRNALIYVHENDIYYEVFSEGGSHIRRITNTGVLDTVYNGVPDWVYEEEVLASASALWLSPDGRHLAFATFNDTNVKDIEIPKYGSPGNMKDQYPKEIKIKYPKAGSPNPVVSMSVVDLDNWSSELVNLEPPTDIVGTDCVLYTVNWRTNHQVTVTWTNRVQNKAQIVLYDLRGNNSNIYYEEENEGWLRILPLVFHDEYVIIVKLQDSGTPAGRFQHATRFEYKDGKLVGEKDLTPGAKEVISILAVDHARKRL…
XP_003707763.1	DPP4			Megachile rotundata	Bees_Megachilidae	NCBI		XP_003707763.1	MSRIAVLLQLVLLLHGSLIVLVAEKSKVPLSLEEAFSQSFRPYNFNGTWRTDNDILYSDNSTGDVYLFDVTTNTRRLLFESSLLANYTSPTIVLSFDNSKVLIGHDYVKGFRYSMYQRFDVYDIDSGTITNISNGDRLLLAKWSPAKNALVYVRENDIYYKDFSDTNSQERRLTHTGKPGVVFNGIPDWVYEEEVLASASALWFSPDGKHLAFITFNDTNVKDIVIPKYGTPGGIVYQYPLEENIKYPKAGSPNPVVSLNLIDLTNSSSEIINLQPPIDFVGVDNIIYTVNWRNSEQVVATWTNRVQNKAMWVFYDTQGNANHVHRDEEIQGWLRIHPPFYHNQYVIILEARHIGSVRGKFLHPMRYEYKNGILTNGIDLTPKRGEVNAMLAVDHIRER…	KSKVPLSLEEAFSQSFRPYNFNGTWRTDNDILYSDNSTGDVYLFDVTTNTRRLLFESSLLANYTSPTIVLSFDNSKVLIGHDYVKGFRYSMYQRFDVYDIDSGTITNISNGDRLLLAKWSPAKNALVYVRENDIYYKDFSDTNSQERRLTHTGKPGVVFNGIPDWVYEEEVLASASALWFSPDGKHLAFITFNDTNVKDIVIPKYGTPGGIVYQYPLEENIKYPKAGSPNPVVSLNLIDLTNSSSEIINLQPPIDFVGVDNIIYTVNWRNSEQVVATWTNRVQNKAMWVFYDTQGNANHVHRDEEIQGWLRIHPPFYHNQYVIILEARHIGSVRGKFLHPMRYEYKNGILTNGIDLTPKRGEVNAMLAVDHIRERLYYLATLLEYPSERHLYSVQLDGT…
XP_006614167.2	DPP4			Apis dorsata	Bees_Apinae	NCBI		XP_006614167.2	MEVLVQLALLLVVHGSLVVLVAGKSIPRVIDQDLERYEPLEEEDHQGVRVPFKLEETYDQSFRANNFNGTWKTDREILYSDNYVGDIRLFDVTTGLGTVLLDSSVTADFDKASVMFSFDNSYVAIGHDYINGFRYSIHQKCTVYDIKSRFTDIANGDRIPLFKWSPTRNALIYVHKNDIYYQVFFEGGSDTRRITNTGVPDIVFNGIPDWVYEEEVLGSPVAFWISPDGQHLAFATFNDTNVHDIVISKYGSPGNLRDQYPNEIKIKYPKAGTTNPFVSLSVIDLHNPSSKLIDLRPPIDVVGADNVLYTANWRRDGEIVATWTNRVQNKAQLVLYDTKGNANNIYYEEETEGWLRIQSPLYHNQYVIIVKLQDSGTKAGRFQHATRFEYRNGLLVDET…	KSIPRVIDQDLERYEPLEEEDHQGVRVPFKLEETYDQSFRANNFNGTWKTDREILYSDNYVGDIRLFDVTTGLGTVLLDSSVTADFDKASVMFSFDNSYVAIGHDYINGFRYSIHQKCTVYDIKSRFTDIANGDRIPLFKWSPTRNALIYVHKNDIYYQVFFEGGSDTRRITNTGVPDIVFNGIPDWVYEEEVLGSPVAFWISPDGQHLAFATFNDTNVHDIVISKYGSPGNLRDQYPNEIKIKYPKAGTTNPFVSLSVIDLHNPSSKLIDLRPPIDVVGADNVLYTANWRRDGEIVATWTNRVQNKAQLVLYDTKGNANNIYYEEETEGWLRIQSPLYHNQYVIIVKLQDSGTKAGRFQHATRFEYRNGLLVDETDLTPGTNEVVSLLLVDHARNRLY…
XP_011055616.1	DPP4			Acromyrmex echinatior	Ants	NCBI		XP_011055616.1	MIIMARHTPLQLLILFAFVIVIGQSRTVSNNNDTDIHNKDEIELRKPFFLEEIYLYTYYMSGFNGSWISDNEFMVESITGDIAIINVKTKETKQIFNGTNLSVPYKFNTATISADKQYILFSYNSRRVFRHSTIKNYVVYDIQNDTFEEIANETFISLALWSPIGSDLVYVLDNDIYHMTFNRSQNVVRRLTTSGEANIVFNGIPDWVYEEEVFGSATAMWFSPNGQHLAFATFNDTLVKDMAYFHYGTAGSLEDQYPTEVKIKYPKVGTPNPVVSLSVIDLFDSSSEVVTLEAPIKEVTSDNILYVVSWWNKTHVLATWTNRVQNQSQMTMYDIQGDAKLVLSDEETEGWLQPNLPIRTRDYILLLRREPSGTSAGRFRHINRYEYKDGQFIMPLDLT…	RTVSNNNDTDIHNKDEIELRKPFFLEEIYLYTYYMSGFNGSWISDNEFMVESITGDIAIINVKTKETKQIFNGTNLSVPYKFNTATISADKQYILFSYNSRRVFRHSTIKNYVVYDIQNDTFEEIANETFISLALWSPIGSDLVYVLDNDIYHMTFNRSQNVVRRLTTSGEANIVFNGIPDWVYEEEVFGSATAMWFSPNGQHLAFATFNDTLVKDMAYFHYGTAGSLEDQYPTEVKIKYPKVGTPNPVVSLSVIDLFDSSSEVVTLEAPIKEVTSDNILYVVSWWNKTHVLATWTNRVQNQSQMTMYDIQGDAKLVLSDEETEGWLQPNLPIRTRDYILLLRREPSGTSAGRFRHINRYEYKDGQFIMPLDLTPGPSEVHAILAADSPRGKVYYLATA…
XP_011154777.2	DPP4			Harpegnathos saltator	Ants	NCBI		XP_011154777.2	MAGHTVLLFLLLSGWLFVIGQARTVSRGDERGVLPADQDSTTRSKKKPFTLEEIYLNLYGQFGFNGTWISDNEIMVENLLFGYITKYNVVTGKKTTIFDGKILPPEYKFAPASFSADKEHVFFTYNIKYVFRHSKYMNLVVHDVKRGSFKKVANEARISLATWLPIGSELVYVRANDIHHMVFKDGKSTVRRLTRSGKSGVVFNGIADWVYEEEVFSSSSAIWYSPDGRYLAFATFNDTLVRDMEYTYYGAPGSLKDQYPTQVRIKYPKVGTPNPVVSLSLIDLADRSSTAVALKAPIDVVGSDHVLFTVSWWDPKHVLATWTNRVQNQSQLVMYDTQGAAKPVWYDEERRGWLQPNSPMRVGQHALLLHREDSGSSAGKFQHIVRYAYDGSRFTSPVD…	RTVSRGDERGVLPADQDSTTRSKKKPFTLEEIYLNLYGQFGFNGTWISDNEIMVENLLFGYITKYNVVTGKKTTIFDGKILPPEYKFAPASFSADKEHVFFTYNIKYVFRHSKYMNLVVHDVKRGSFKKVANEARISLATWLPIGSELVYVRANDIHHMVFKDGKSTVRRLTRSGKSGVVFNGIADWVYEEEVFSSSSAIWYSPDGRYLAFATFNDTLVRDMEYTYYGAPGSLKDQYPTQVRIKYPKVGTPNPVVSLSLIDLADRSSTAVALKAPIDVVGSDHVLFTVSWWDPKHVLATWTNRVQNQSQLVMYDTQGAAKPVWYDEERRGWLQPNSPMRVGQHALLLHREDSGSSAGKFQHIVRYAYDGSRFTSPVDLTPGSSEVQAILTVDARRGRVY…
XP_011256937.1	DPP4			Camponotus floridanus	Ants	NCBI		XP_011256937.1	MVVMARHTILGLLILCNYLIIIGQSRTIAHINGTNIRTKNDDQVTKKPFTLEEIYLQLYYSFGFNGTWISDREIMITDIVNSNITIYDVVTKENKRIFDGSKWPLPYKFMSATFSADKQYILFGYNVKQVFRHTTVRNYVVYDVNRSTYSEIADEAPIVLALWSPIGNDLVYVHDNDIYHMIFNHEQTIVRRLTKSGKFGVIYNGVPDWVYEEEVLRSAVAMWYSPDGRYLAFATFNDTVVKDMAYFYYGVPGSFEDQYPTQVKLKYPKVGTPNPEVFLSVIDLSNQSSKAIVLEAPVDVIGSDNILFTASWWDTTHVIVTWTNRVQNQSLLIMYDTQGISKPILHDEEIEGWLQPNRPIRAGDYALLLQWKDSGTNAGKFRHIVRYEFESGRFVSSVD…	RTIAHINGTNIRTKNDDQVTKKPFTLEEIYLQLYYSFGFNGTWISDREIMITDIVNSNITIYDVVTKENKRIFDGSKWPLPYKFMSATFSADKQYILFGYNVKQVFRHTTVRNYVVYDVNRSTYSEIADEAPIVLALWSPIGNDLVYVHDNDIYHMIFNHEQTIVRRLTKSGKFGVIYNGVPDWVYEEEVLRSAVAMWYSPDGRYLAFATFNDTVVKDMAYFYYGVPGSFEDQYPTQVKLKYPKVGTPNPEVFLSVIDLSNQSSKAIVLEAPVDVIGSDNILFTASWWDTTHVIVTWTNRVQNQSLLIMYDTQGISKPILHDEEIEGWLQPNRPIRAGDYALLLQWKDSGTNAGKFRHIVRYEFESGRFVSSVDLTPGPSEVHSILAVDSLRGKVYYLA…
XP_011340468.1	DPP4			Ooceraea biroi	Ants	NCBI		XP_011340468.1	MARHTILRFLVLCGYLLVIGQSRTVSHADVHVSDIDDHVKKPFTLEDIYLRLFYGYGFNGTWISDTEIIIPDYVTSDLVIYDVATGKTKQIFDGWKLPNSYKFDTAVMSADRQYILFTYNTSQVFRHSKVMSYVIYDVNRGTYENIANGAAISLAMWSPTNNDIVYVQDNDIYYMTFKNGQTEVRRLTKTGIPGIIYNGIPDWVYEEEVFGSATAMWYSPDGQHLAFATFNDTVVKNMVYLHYGVPGSLDDQYPTEVQIKYPKVGTPNPTVSLSVIDLTDPSSKAISLKAPVDAVGSDHVLFTVNWWQASHVIATWTNRVQNQSQLIMYDTKGGSNLILANEETEGWLQPNRPIKVGNHALLLRLEDSGISAGRFRHITRYEYEGGKFVSPVDLTPGPS…	RTVSHADVHVSDIDDHVKKPFTLEDIYLRLFYGYGFNGTWISDTEIIIPDYVTSDLVIYDVATGKTKQIFDGWKLPNSYKFDTAVMSADRQYILFTYNTSQVFRHSKVMSYVIYDVNRGTYENIANGAAISLAMWSPTNNDIVYVQDNDIYYMTFKNGQTEVRRLTKTGIPGIIYNGIPDWVYEEEVFGSATAMWYSPDGQHLAFATFNDTVVKNMVYLHYGVPGSLDDQYPTEVQIKYPKVGTPNPTVSLSVIDLTDPSSKAISLKAPVDAVGSDHVLFTVNWWQASHVIATWTNRVQNQSQLIMYDTKGGSNLILANEETEGWLQPNRPIKVGNHALLLRLEDSGISAGRFRHITRYEYEGGKFVSPVDLTPGPSEVHMILAVDSLKKIVYYLATAP…
XP_011501631.1	DPP4			Ceratosolen solmsi marchali	FigWasps	NCBI		XP_011501631.1		MISTYVLTINELEFKNNVDVKKAFTLDDIISNAYSSDTFNGTWISETEIFYRVDELLLKFDVTIQKSDIVMRNRLFEESDNLEFFLSSDNNYLLIRNTSQNIYRHSSLSQYSICNIKTESIVAVADGQLLSTAIWAPKGSALVYVLNNDIYYHQLIGEAVETRRLTFDGKHQEIYNGVPDWVYEEEVLASDTAMWISPTGEYLVFATFNDTQVLESIILRYGKPGDLSDQYPVEEKFRYPKVGTPNPEVTLNLIDLTDHGSPLISLKIPVDIVGPEAILFAVRWFDPKTFVATWTNRVQNLSQIVSYSVNGDWQPLFSEEEPNGWLLSTDEAPIHHNGYVLIRQPKPIVNTNLGSFIHVIRYRLLNGVLDHETDLTPGATWVHALHGVNDVKRVVYYTA…
XP_011684932.1	DPP4			Wasmannia auropunctata	Ants	NCBI		XP_011684932.1		MLTIRGTEQSSSRLPQTEEFAKIRAQLEVWAITPLQLLILFAFTIVIGQSKTIPRVDDTDIRYKDDIQLRKPFTLEETYLGLYYSFGFNGTWISDNEIMVGNIITGDITITDVKTKKNRRFFNGLDLPLPYRISVATISADRQYILFSYNIRHVYRHSTVKNYVVYNVQNGTFVKIANEAFISLAIWSPIGSDLVYVLDNDIYHMTFNHDQNVVRRLTTNGEPGIVYNGIPDWVYEEEVFGSGTAMWYSPNGRYLAFASFNDTLVKDIAYLHYGAPGSLEDQYPTEVKIKYPKVGTTNPMVSLSVIDLSDPSSEAVTLEAPAEVTSDNVLYFVNWWNATHVLATWTNRVQNQSQITMYNTQGDAKSVLCDEETEGWLQPNFPIRSRDYLLLLRREPSGT…
XP_011684935.1	DPP4			Wasmannia auropunctata	Ants	NCBI		XP_011684935.1	MIVMAGQTPLQLLILFAFTIVIGQSKTIPRVDDTDIRYKDDIQLRKPFTLEETYLGLYYSFGFNGTWISDNEIMVGNIITGDITITDVKTKKNRRFFNGLDLPLPYRISVATISADRQYILFSYNIRHVYRHSTVKNYVVYNVQNGTFVKIANEAFISLAIWSPIGSDLVYVLDNDIYHMTFNHDQNVVRRLTTNGEPGIVYNGIPDWVYEEEVFGSGTAMWYSPNGRYLAFASFNDTLVKDIAYLHYGAPGSLEDQYPTEVKIKYPKVGTTNPMVSLSVIDLSDPSSEAVTLEAPAEVTSDNVLYFVNWWNATHVLATWTNRVQNQSQITMYNTQGDAKSVLCDEETEGWLQPNFPIRSRDYLLLLRREPSGTSAGRFRHINRYEYKDGQFVMPVDLT…	KTIPRVDDTDIRYKDDIQLRKPFTLEETYLGLYYSFGFNGTWISDNEIMVGNIITGDITITDVKTKKNRRFFNGLDLPLPYRISVATISADRQYILFSYNIRHVYRHSTVKNYVVYNVQNGTFVKIANEAFISLAIWSPIGSDLVYVLDNDIYHMTFNHDQNVVRRLTTNGEPGIVYNGIPDWVYEEEVFGSGTAMWYSPNGRYLAFASFNDTLVKDIAYLHYGAPGSLEDQYPTEVKIKYPKVGTTNPMVSLSVIDLSDPSSEAVTLEAPAEVTSDNVLYFVNWWNATHVLATWTNRVQNQSQITMYNTQGDAKSVLCDEETEGWLQPNFPIRSRDYLLLLRREPSGTSAGRFRHINRYEYKDGQFVMPVDLTPGPSEVHTILAADSPRGRVYYLATA…
XP_011871066.1	DPP4			Vollenhovia emeryi	Ants	NCBI		XP_011871066.1	MARHTPLQLLVLCAFVIVIGQSRAVAYIDSSDIPNKNMDETAKEPFSLMDVYTNFFYMTGFNGTWISDFEIMITDMFFGDVKITDVKTGKSNSIFYGKDIPLLYKMSTVSATISPNRKYILLGCNTLFVYRHSTLKMYMVYDMQRKAFRTIANAAYLSLATWSPIGSNLVYVLDNDIYYMTLTRGGDVVRRLTYSGKPGKIYNGIPDWAYEEEVYASPTALWYSPDGQYLAFASFNDTQVKTMTWSDYGSPGSLKDQYPTQVEIKYPKAGTPNPVVSLSVIDLSDPSSKVVALKAPDVVTSDNVLYAVSWWNETHVVATWTNRVQNQSQLTMYDMQGDAKLVLYDEETEGWLQPNSPIKAGDYALLLRREDSGTGDGRFRHIVKYLNEDDQFIKPVDLT…	VAYIDSSDIPNKNMDETAKEPFSLMDVYTNFFYMTGFNGTWISDFEIMITDMFFGDVKITDVKTGKSNSIFYGKDIPLLYKMSTVSATISPNRKYILLGCNTLFVYRHSTLKMYMVYDMQRKAFRTIANAAYLSLATWSPIGSNLVYVLDNDIYYMTLTRGGDVVRRLTYSGKPGKIYNGIPDWAYEEEVYASPTALWYSPDGQYLAFASFNDTQVKTMTWSDYGSPGSLKDQYPTQVEIKYPKAGTPNPVVSLSVIDLSDPSSKVVALKAPDVVTSDNVLYAVSWWNETHVVATWTNRVQNQSQLTMYDMQGDAKLVLYDEETEGWLQPNSPIKAGDYALLLRREDSGTGDGRFRHIVKYLNEDDQFIKPVDLTPGPSEVQTILAVDSSSGVVYYLAT…
XP_012151165.1	DPP4			Megachile rotundata	Bees_Megachilidae	NCBI		XP_012151165.1		MYQRFDVYDIDSGTITNISNGDRLLLAKWSPAKNALVYVRENDIYYKDFSDTNSQERRLTHTGKPGVVFNGIPDWVYEEEVLASASALWFSPDGKHLAFITFNDTNVKDIVIPKYGTPGGIVYQYPLEENIKYPKAGSPNPVVSLNLIDLTNSSSEIINLQPPIDFVGVDNIIYTVNWRNSEQVVATWTNRVQNKAMWVFYDTQGNANHVHRDEEIQGWLRIHPPFYHNQYVIILEARHIGSVRGKFLHPMRYEYKNGILTNGIDLTPKRGEVNAMLAVDHIRERLYYLATLLEYPSERHLYSVQLDGTGEPVCLSCTRVTPEGNMCQYAHAYFSTSASNYVFICSGPDPLTVQIFNADRGFLYLWEGNQDLRERLASRVRPIISKKIIRTEFENTIKL…
XP_012151166.1	DPP4			Megachile rotundata	Bees_Megachilidae	NCBI		XP_012151166.1		MITLKTITNISNGDRLLLAKWSPAKNALVYVRENDIYYKDFSDTNSQERRLTHTGKPGVVFNGIPDWVYEEEVLASASALWFSPDGKHLAFITFNDTNVKDIVIPKYGTPGGIVYQYPLEENIKYPKAGSPNPVVSLNLIDLTNSSSEIINLQPPIDFVGVDNIIYTVNWRNSEQVVATWTNRVQNKAMWVFYDTQGNANHVHRDEEIQGWLRIHPPFYHNQYVIILEARHIGSVRGKFLHPMRYEYKNGILTNGIDLTPKRGEVNAMLAVDHIRERLYYLATLLEYPSERHLYSVQLDGTGEPVCLSCTRVTPEGNMCQYAHAYFSTSASNYVFICSGPDPLTVQIFNADRGFLYLWEGNQDLRERLASRVRPIISKKIIRTEFENTIKLYLPPDFNT…
XP_012223653.1	DPP4			Linepithema humile	Ants	NCBI		XP_012223653.1	MIDKTEDARGANKLILFLCGYVLAIAQSRTVSRVDDITTDPPINNDGDQVTKEPFTLEEIYLHLYQSSGFNGTWVSDREIMVADFDTSDITVYNVVTGKNRRIFDGWNLPLPYKFSTVAFSADNQYILFGYNIRKVFRHSTVRSYVVYNINNGTYEEIANEAPITLALWSPIGSDLIYVYDNDIYQMTFNHSQNIVRRLTTSGKSEVIYNGIPDWVYEEEVFASATAMWYAPDGRHLAFATFNDTVVKDMAYFHYGDPGSLEDQYPTEIKIKYPKAGTPNPEVSLSIIDLTSPSSKAITLKAPVDAVGSDNVLFTVSWWDATHVIATWTNRVQNQSQLIMYDTQGTSSPILDEEETEGWLQPNHPTKAAGYALILQREDSNTSAGRFRHIIRYEYESGR…	RTVSRVDDITTDPPINNDGDQVTKEPFTLEEIYLHLYQSSGFNGTWVSDREIMVADFDTSDITVYNVVTGKNRRIFDGWNLPLPYKFSTVAFSADNQYILFGYNIRKVFRHSTVRSYVVYNINNGTYEEIANEAPITLALWSPIGSDLIYVYDNDIYQMTFNHSQNIVRRLTTSGKSEVIYNGIPDWVYEEEVFASATAMWYAPDGRHLAFATFNDTVVKDMAYFHYGDPGSLEDQYPTEIKIKYPKAGTPNPEVSLSIIDLTSPSSKAITLKAPVDAVGSDNVLFTVSWWDATHVIATWTNRVQNQSQLIMYDTQGTSSPILDEEETEGWLQPNHPTKAAGYALILQREDSNTSAGRFRHIIRYEYESGRFVSPVDLTPGPSEVHSILAVDLFRDRVY…
XP_012252193.1	DPP4			Athalia rosae	Sawflies	NCBI		XP_012252193.1	MTTRAKLFAIFLANMAILSAFGRPAETEVDGKADDDLVPVTLEDIYSGYYSASGFNGSWISSNEIMYRDGATRDIHKFNVETLESSYFLNATVLSAWNGTSYSISADGNYVLIGHSSISGFRHSVWTKYVVYDIAEGTYSEIAGGENLPLATWAPVGNGLAYVLDNDVYYGQISETGVTGRQLTFDGESGVVYNGVPDWVYEEEVFGSGSALWFSPDGMRMVIASFNDKNVSETLYYHYGEPGDLDYRYPQQVTIKYPKAGTTNPIVKLSLVDLAATDSLSWMDLPAPEDVVGEDHVIYTVSWLSNYEVVATWTNRVQNVSQSVLYNSVTGIPSNILEIREIAGWVEVPTPIYHSASSSVLLLKSQDSGTSDGAFAHLTRFTRNGLVLENETDLSPGRL…	RPAETEVDGKADDDLVPVTLEDIYSGYYSASGFNGSWISSNEIMYRDGATRDIHKFNVETLESSYFLNATVLSAWNGTSYSISADGNYVLIGHSSISGFRHSVWTKYVVYDIAEGTYSEIAGGENLPLATWAPVGNGLAYVLDNDVYYGQISETGVTGRQLTFDGESGVVYNGVPDWVYEEEVFGSGSALWFSPDGMRMVIASFNDKNVSETLYYHYGEPGDLDYRYPQQVTIKYPKAGTTNPIVKLSLVDLAATDSLSWMDLPAPEDVVGEDHVIYTVSWLSNYEVVATWTNRVQNVSQSVLYNSVTGIPSNILEIREIAGWVEVPTPIYHSASSSVLLLKSQDSGTSDGAFAHLTRFTRNGLVLENETDLSPGRLAVISLIGIDDINRRIYFLATGD…
XP_012270204.1	DPP4			Orussus abietinus	Sawflies	NCBI		XP_012270204.1	MEIPRGQRSLALSRALLFLVFSLASARPDLHRRRETTSKVHPFYLEECYSDEYAATTFNGTWISSSEFIYLDGETGHINKFDSNTRNVTLFLKCNVLAGYDTSYYSLSADGKYLLIGFDQIKGFRHSSFRKFTVYDVEQDTYQPLAENEYLSVAKWAPVGNGLVYVRKNNIYYRHTSHGVKKIRKLTSDGKEGVVFNGRGDWVYEEEVIGSATALWFSPDGKYLAYGTYDDTDVGEIWYPYYGEPGDINYQYPKKVSIRYPKAGTANPTVTLSVVDLTDVTSSAIRLKAPKSIVGTDNILYFVTWLNKETILAVWTNRMQNVGVLTAYETSGQKTNILTLEETKGWVHVPKAVFLKDKYLFLAKYQGTNTSAGRYNHLTRYEYKDGVLENEVDLTPGQI…	RPDLHRRRETTSKVHPFYLEECYSDEYAATTFNGTWISSSEFIYLDGETGHINKFDSNTRNVTLFLKCNVLAGYDTSYYSLSADGKYLLIGFDQIKGFRHSSFRKFTVYDVEQDTYQPLAENEYLSVAKWAPVGNGLVYVRKNNIYYRHTSHGVKKIRKLTSDGKEGVVFNGRGDWVYEEEVIGSATALWFSPDGKYLAYGTYDDTDVGEIWYPYYGEPGDINYQYPKKVSIRYPKAGTANPTVTLSVVDLTDVTSSAIRLKAPKSIVGTDNILYFVTWLNKETILAVWTNRMQNVGVLTAYETSGQKTNILTLEETKGWVHVPKAVFLKDKYLFLAKYQGTNTSAGRYNHLTRYEYKDGVLENEVDLTPGQISVQSILGVDEKTVYYLATGENHASQR…
XP_012533995.1	DPP4			Monomorium pharaonis	Ants	NCBI		XP_012533995.1		MDSRITERADVRRSSFTSKFAIHTTVPRVNDTYVRNKDDNQYRKPFSLEETYLHVFYSFGFNGVWISDHEIMIVNISKGNITIFDVKTGNTTQFFDGINLPVKYKFSTAAISANRQYILFGYNIKPMFRYSTIQNYVIYDRRNGTFTEIANEAFISVALWSPIGSDLVYVLDNDIYHMNFNRDQNVVRRLTTNGKPKIVYNGIPDWIYEEEVFSSGTAIWYSPDGQHLAFASFNDTLVKDIVYSYYGTPGSFKDQYPTEVKIKYPKVGTQNPVVSLSVIDLTNSSSVAITLEAPIHVVTSDHVLYNVNWWDETHVIATWTNRVQNQSQMMMYNIWGDAKSILYDEETKGWLRPNKPIRVGDYALLLRFEHSGTSAGRFYHINRYEFKDGQFVTPMDLTP…
XP_012533997.1	DPP4			Monomorium pharaonis	Ants	NCBI		XP_012533997.1	MQRHVPLQLLILCAFVITIGQSRIVPRVNDTYVRNKDDNQYRKPFSLEETYLHVFYSFGFNGVWISDHEIMIVNISKGNITIFDVKTGNTTQFFDGINLPVKYKFSTAAISANRQYILFGYNIKPMFRYSTIQNYVIYDRRNGTFTEIANEAFISVALWSPIGSDLVYVLDNDIYHMNFNRDQNVVRRLTTNGKPKIVYNGIPDWIYEEEVFSSGTAIWYSPDGQHLAFASFNDTLVKDIVYSYYGTPGSFKDQYPTEVKIKYPKVGTQNPVVSLSVIDLTNSSSVAITLEAPIHVVTSDHVLYNVNWWDETHVIATWTNRVQNQSQMMMYNIWGDAKSILYDEETKGWLRPNKPIRVGDYALLLRFEHSGTSAGRFYHINRYEFKDGQFVTPMDLTPG…	RIVPRVNDTYVRNKDDNQYRKPFSLEETYLHVFYSFGFNGVWISDHEIMIVNISKGNITIFDVKTGNTTQFFDGINLPVKYKFSTAAISANRQYILFGYNIKPMFRYSTIQNYVIYDRRNGTFTEIANEAFISVALWSPIGSDLVYVLDNDIYHMNFNRDQNVVRRLTTNGKPKIVYNGIPDWIYEEEVFSSGTAIWYSPDGQHLAFASFNDTLVKDIVYSYYGTPGSFKDQYPTEVKIKYPKVGTQNPVVSLSVIDLTNSSSVAITLEAPIHVVTSDHVLYNVNWWDETHVIATWTNRVQNQSQMMMYNIWGDAKSILYDEETKGWLRPNKPIRVGDYALLLRFEHSGTSAGRFYHINRYEFKDGQFVTPMDLTPGPSEVRTILAADLPRGRVYYLAT…
XP_014213445.1	DPP4			Copidosoma floridanum	Parasitoids	NCBI		XP_014213445.1	MTYPKLIGLLCFQLIILTTARSTTTEAPSQDGSGERKAFSLDDIASNAYTSLSFNGTWISETEIFYRIDELLLVFDVKAQSSKVIANSSIFDDEENMKYYVSPDGNFVLLRNSTKKVYRHSGLNKFSIYNVKSEELKPLEDGQLISVAVWAPRGSELIYVLKNDIYHYQAKLGETRRLTFDGKSQTLYNGIPDWVYEEEVYSTDRALWLSPNGDYLAFGTFNDSYVPEAVVMRYGTPGDLQDQYPSEERFRYPKAGASNPHVTLNVINLKDKQSSMISLKAPVHIVGAEAILYAVTWFDEKTVVATWTNRVQNHSQIVSYPVTAKEPQLLLEQKVTGGWLLFPANAPLHHRGYVLILRDQPVENKTLGSFGHLTRYTLSDNGTLKDELDLSPGETWVHS…	RSTTTEAPSQDGSGERKAFSLDDIASNAYTSLSFNGTWISETEIFYRIDELLLVFDVKAQSSKVIANSSIFDDEENMKYYVSPDGNFVLLRNSTKKVYRHSGLNKFSIYNVKSEELKPLEDGQLISVAVWAPRGSELIYVLKNDIYHYQAKLGETRRLTFDGKSQTLYNGIPDWVYEEEVYSTDRALWLSPNGDYLAFGTFNDSYVPEAVVMRYGTPGDLQDQYPSEERFRYPKAGASNPHVTLNVINLKDKQSSMISLKAPVHIVGAEAILYAVTWFDEKTVVATWTNRVQNHSQIVSYPVTAKEPQLLLEQKVTGGWLLFPANAPLHHRGYVLILRDQPVENKTLGSFGHLTRYTLSDNGTLKDELDLSPGETWVHSLVGVSEAKAVVYYTACPPGE…
XP_014238401.1	DPP4			Trichogramma pretiosum	JewelWasps	NCBI		XP_014238401.1		MTLRINWPWLKKNRLQVILASISVIILLCLIVTLSLVYGRSTDHGTTPKPSKRPYALDEVIATSFSGEGFNGTWISETEIFYRVDERLLKYDVASKTTEEIASDKIFDAVGNFRFILSPDKNYVLIRNISESVYRHSSLSIYHVYDLHNKTKKPLANGQLLSTAIWAPVGSSLAYVLKNDIYYQRISKWETRRVTFDGQLQEIYNGVPDWVYEEEVFGSDKTLWFAPNGEYLAFATFNDTQVPEAVILRYGNPGDLKNQYPTEDKFRYPKAGATNPDVTLNLIDLSDHGSTLKPLPTPVKVVGSEAILNAVRWLDNNRLIARWTNRVQNVSNLGIYSLNGQWSPLDAEKVPHGWVLFAQQAPILDKDHLLVLATRPGAESDRLGSFGHLLRYRLLDGVW…
XP_014238402.1	DPP4			Trichogramma pretiosum	JewelWasps	NCBI		XP_014238402.1	MLAREIILLCLIVTLSLVYGRSTDHGTTPKPSKRPYALDEVIATSFSGEGFNGTWISETEIFYRVDERLLKYDVASKTTEEIASDKIFDAVGNFRFILSPDKNYVLIRNISESVYRHSSLSIYHVYDLHNKTKKPLANGQLLSTAIWAPVGSSLAYVLKNDIYYQRISKWETRRVTFDGQLQEIYNGVPDWVYEEEVFGSDKTLWFAPNGEYLAFATFNDTQVPEAVILRYGNPGDLKNQYPTEDKFRYPKAGATNPDVTLNLIDLSDHGSTLKPLPTPVKVVGSEAILNAVRWLDNNRLIARWTNRVQNVSNLGIYSLNGQWSPLDAEKVPHGWVLFAQQAPILDKDHLLVLATRPGAESDRLGSFGHLLRYRLLDGVWDGEEDLTPGNMWVQAVHGV…	RSTDHGTTPKPSKRPYALDEVIATSFSGEGFNGTWISETEIFYRVDERLLKYDVASKTTEEIASDKIFDAVGNFRFILSPDKNYVLIRNISESVYRHSSLSIYHVYDLHNKTKKPLANGQLLSTAIWAPVGSSLAYVLKNDIYYQRISKWETRRVTFDGQLQEIYNGVPDWVYEEEVFGSDKTLWFAPNGEYLAFATFNDTQVPEAVILRYGNPGDLKNQYPTEDKFRYPKAGATNPDVTLNLIDLSDHGSTLKPLPTPVKVVGSEAILNAVRWLDNNRLIARWTNRVQNVSNLGIYSLNGQWSPLDAEKVPHGWVLFAQQAPILDKDHLLVLATRPGAESDRLGSFGHLLRYRLLDGVWDGEEDLTPGNMWVQAVHGVNDLKRVVYFTASPPNEPSQK…
XP_014608944.1	DPP4			Polistes canadensis	TrueWasps	NCBI		XP_014608944.1	MIPLRSFVFLNGFFFVLLTARTVVSRVVDKDNLEGVVETQDGSNLSKVPFKLEETYTSDFLSRTFNGTWTSDTTILYMSETIGEILQFDVVKQQSSVIIDVSIFDDYLVESYLLSPTGRFLLIGYDVQKGFRYSTFMRYVIYDTELGQYDKIGDGMHIALVKWAPLTDDLIYILDNDIYYKRFSNNGFNDVQRVTDDGIAGIIYNGVADWVYEEEVLHGSSAIWFSPDGNRLAYATFDDRKVHEILYLHYGEPGSLGDQYPTEVKIKYPKAGTSNPVVSLTLVDLHDPTLNKIDLEAPIDIVGTDNVLTNVQWKDFNNVIVTWSNRVQNETEIVWYNMYGETVKTFHIAESEGWVDIKNLFFYNDSVYMRKLQQSGTKAGRFNHVTRYEEVGSTLIQKD…	RVVDKDNLEGVVETQDGSNLSKVPFKLEETYTSDFLSRTFNGTWTSDTTILYMSETIGEILQFDVVKQQSSVIIDVSIFDDYLVESYLLSPTGRFLLIGYDVQKGFRYSTFMRYVIYDTELGQYDKIGDGMHIALVKWAPLTDDLIYILDNDIYYKRFSNNGFNDVQRVTDDGIAGIIYNGVADWVYEEEVLHGSSAIWFSPDGNRLAYATFDDRKVHEILYLHYGEPGSLGDQYPTEVKIKYPKAGTSNPVVSLTLVDLHDPTLNKIDLEAPIDIVGTDNVLTNVQWKDFNNVIVTWSNRVQNETEIVWYNMYGETVKTFHIAESEGWVDIKNLFFYNDSVYMRKLQQSGTKAGRFNHVTRYEEVGSTLIQKDLTPGAIEVQDIRAIDHFNGRIYYLA…
XP_015174445.1	DPP4			Polistes dominula	TrueWasps	NCBI		XP_015174445.1	MISLRSFVFLNGFIFVLLTGRTVSYVLDKDNLDRVVFRTQDDSNFPKRPFQLEETYTADYLPRNFNGTWTSDTTLIYISETVGEILQFDVVKQQSTVIIDVSIFDDYLVESYLLSPTGRFLLIGYDLQKGFRYSTFMRYVIYDTELGQYDKIGNGMHIALVRWAPLTDDLIYILDNNIYYKRFSKNGFNDVQRVTDDGIAGIIYNGVADWVYEEEVLHGSSAIWFSPDGKRLAYATFDDRKVHEILYLHYGEPGSLGDQYPTEVKIKYPKAGTPNPVVSLTLVDLHDPTLNKINLEAPVDIVGIDNVLTNVQWKDFNTIIATWSNRVQNETEIVWYNVYGETVETLHIEEPEGWVDIKNLFFYNGSTYMRKLQQSGTKAGRFHHVTRYEKVGSTLIQKD…	YVLDKDNLDRVVFRTQDDSNFPKRPFQLEETYTADYLPRNFNGTWTSDTTLIYISETVGEILQFDVVKQQSTVIIDVSIFDDYLVESYLLSPTGRFLLIGYDLQKGFRYSTFMRYVIYDTELGQYDKIGNGMHIALVRWAPLTDDLIYILDNNIYYKRFSKNGFNDVQRVTDDGIAGIIYNGVADWVYEEEVLHGSSAIWFSPDGKRLAYATFDDRKVHEILYLHYGEPGSLGDQYPTEVKIKYPKAGTPNPVVSLTLVDLHDPTLNKINLEAPVDIVGIDNVLTNVQWKDFNTIIATWSNRVQNETEIVWYNVYGETVETLHIEEPEGWVDIKNLFFYNGSTYMRKLQQSGTKAGRFHHVTRYEKVGSTLIQKDLTPGAIEVQDIRAIDHFNGRIYYL…
XP_015435502.1	DPP4			Dufourea novaeangliae	Bees_Halictidae	NCBI		XP_015435502.1	MPWKGVLQLLVLQGSLAVLVAGKSVPRVIDKDFSRHDTVEENDHDFRTVPFNLEETYDQSFRANGFNGTWRTDTDILYTDNYAGDVRTFDVTSGISRTFMDSSIVSSYDKPLMTFSHDNSYILISYDFTAGFRYSMHQKFDVYSVEHKTYTKIADGRRIPLAKWSPNKNALAYVLDNDIYYQEFTDSSGHARRLTHTGVPDVVYNGVPDWVYEEEVLASAVALWFSPDGNHLAFATYNDTRVKDMSILYYGKPGILVDQYPTEVKIKYPKAGSPNPIVTLSVVDLANLTSKLVNLQPPADIVGVDNVLYTVNWWGKDHVVATWTNRVQNMAQLVRYDTSGKADDILYQEEHRGWLRVQPPVYHNQYAVVLKLQNSGTNAGRFLHATRYEYKGGRLIREK…	KSVPRVIDKDFSRHDTVEENDHDFRTVPFNLEETYDQSFRANGFNGTWRTDTDILYTDNYAGDVRTFDVTSGISRTFMDSSIVSSYDKPLMTFSHDNSYILISYDFTAGFRYSMHQKFDVYSVEHKTYTKIADGRRIPLAKWSPNKNALAYVLDNDIYYQEFTDSSGHARRLTHTGVPDVVYNGVPDWVYEEEVLASAVALWFSPDGNHLAFATYNDTRVKDMSILYYGKPGILVDQYPTEVKIKYPKAGSPNPIVTLSVVDLANLTSKLVNLQPPADIVGVDNVLYTVNWWGKDHVVATWTNRVQNMAQLVRYDTSGKADDILYQEEHRGWLRVQPPVYHNQYAVVLKLQNSGTNAGRFLHATRYEYKGGRLIREKDLTPGATEVISIVTVDHVRQLL…
XP_015601080.1	DPP4			Cephus cinctus	Sawflies	NCBI		XP_015601080.1	MSTGMVLKLLLLGLCLVATLARPSERDEDDVIADDDTPVPFSLEEAYSGRFSAYSFNGTWISSTEIMYRQSGTKNLLKFSASSLESVEFLNATVLTDVNGTGYSLSPDGLYLLIRYDDVTGFRHSTYSKYLVYDIADQRYDEIANLEHLPLASWAPTGNGLVYVLDNDVYYRSISGNSATVRRLTSDGETGVVYNGVPDWVYEEEILGTGSAVWFSPDGNHLAFATFDDTDVKEATYYYYGEPGDAEYQYPTDVKIKYPKAGSTNPLVYLTLVDLSNASSPLINLSAPIDIVGSDHILYTVSWLNDETVAVTWTNRVQNVGQIVAYDVSGNETYLLTLNETEGWLEVPTPIIHDDYLILLSYQESGTAAGRFNHVTRYQLSNGVLSNETDMSPGTVAVT…	RPSERDEDDVIADDDTPVPFSLEEAYSGRFSAYSFNGTWISSTEIMYRQSGTKNLLKFSASSLESVEFLNATVLTDVNGTGYSLSPDGLYLLIRYDDVTGFRHSTYSKYLVYDIADQRYDEIANLEHLPLASWAPTGNGLVYVLDNDVYYRSISGNSATVRRLTSDGETGVVYNGVPDWVYEEEILGTGSAVWFSPDGNHLAFATFDDTDVKEATYYYYGEPGDAEYQYPTDVKIKYPKAGSTNPLVYLTLVDLSNASSPLINLSAPIDIVGSDHILYTVSWLNDETVAVTWTNRVQNVGQIVAYDVSGNETYLLTLNETEGWLEVPTPIIHDDYLILLSYQESGTAAGRFNHVTRYQLSNGVLSNETDMSPGTVAVTSLLGTDKINERIYYLATGSDE…
XP_017766967.1	DPP4			Eufriesea mexicana	Bees_Apinae	NCBI		XP_017766967.1	MLCNGVLVQLLLVLQGSLVAHVAGKSTSRVIDKDVHRYESSEEDVQSNIRVPFGLEETYDQSFRANNFNGTWRTDTKILYFDNYVGDIRLFDVVKGVSTVLMDSSVTADYNKPAISFSYDNSLVMISYDFANYNVVYNTKTRTYMKIANGERIPLYKWSPTRNALIYVHENDIYYQVFSEGGSIIRITNTGVLDAVYNGVPDWVYEEEVLASASALWFSPDGRHLAFATFNDTSVKEMVIPMYGEPGNMKDQYPKEMKIKYPKAGSPNPEVSVSVIDLDNPSLKLVDLKSPSDIVGVDNVLYTVNWRNEDQVVVTWMNRVQNKAQIMLYDTNGNAKNIFYEEETEGWLRIQPPVYHDRYVIITKLQESGTAAGRFQHATRFEYKNGRLIDETDLTPGAN…	KSTSRVIDKDVHRYESSEEDVQSNIRVPFGLEETYDQSFRANNFNGTWRTDTKILYFDNYVGDIRLFDVVKGVSTVLMDSSVTADYNKPAISFSYDNSLVMISYDFANYNVVYNTKTRTYMKIANGERIPLYKWSPTRNALIYVHENDIYYQVFSEGGSIIRITNTGVLDAVYNGVPDWVYEEEVLASASALWFSPDGRHLAFATFNDTSVKEMVIPMYGEPGNMKDQYPKEMKIKYPKAGSPNPEVSVSVIDLDNPSLKLVDLKSPSDIVGVDNVLYTVNWRNEDQVVVTWMNRVQNKAQIMLYDTNGNAKNIFYEEETEGWLRIQPPVYHDRYVIITKLQESGTAAGRFQHATRFEYKNGRLIDETDLTPGANEVIIILAVDHATERLYYLGNQLDK…
XP_017792860.1	DPP4			Habropoda laboriosa	Bees_Apinae	NCBI		XP_017792860.1	MLLNGVQLLVLVLALQGSMVVLVAGKSITRVIDKDTGRYGGNGYGVASASFTLEETYDQTFRANIFNGTWRTDTDIVYSDNYVGDIREFDVTTGISTVLMDSSVAADYEKPTVYFSFDNTFILIGHDYASGFRYSMYQRTYTDIANGARLTYFKWSPTENALIYVHENDIYYQVFSEEGSDLRRITNTGVIDEIYNGIPDWVYEEEILASASALWFSPDGRHLAFATFNDSHVKDIVLTMYGDPGTMKDQYPAEVKIKYPKAGSPNPVVSLSLIDLDNPSSKLVHLQSPADIIGVDNVLYTVNWRNEDQLVATWTNRVQNKAQLVLYDTQGNVENIHYEHETEGWLRIQPPVYHNQYVIILKLQESGTEAGRFQHATRFVYKDGKLSDEKDLTPGPNEV…	KSITRVIDKDTGRYGGNGYGVASASFTLEETYDQTFRANIFNGTWRTDTDIVYSDNYVGDIREFDVTTGISTVLMDSSVAADYEKPTVYFSFDNTFILIGHDYASGFRYSMYQRTYTDIANGARLTYFKWSPTENALIYVHENDIYYQVFSEEGSDLRRITNTGVIDEIYNGIPDWVYEEEILASASALWFSPDGRHLAFATFNDSHVKDIVLTMYGDPGTMKDQYPAEVKIKYPKAGSPNPVVSLSLIDLDNPSSKLVHLQSPADIIGVDNVLYTVNWRNEDQLVATWTNRVQNKAQLVLYDTQGNVENIHYEHETEGWLRIQPPVYHNQYVIILKLQESGTEAGRFQHATRFVYKDGKLSDEKDLTPGPNEVMSILAVDHVRERLYYLGTTLDKPSH…
XP_018049589.1	DPP4			Atta colombica	Ants	NCBI		XP_018049589.1	MIIMARHTPLQLLILFAFVIVIGQSRTVPNNDTDIHNKDEIEFRKPFFLEDIYLNTYYMSGFNGSWISDNEFIVWNVVTGDIDITNVKTKETKQIFNGTNLPVSYKFNTATISADKQYILFGYNTRRMFRHSTIKNYVVYDIQYGTFEEIANETFISLTLWSPIGSHLVYVLDNDIYHMTFNHSQNVVRRLTTNGEANIVFNGIPDWVYEEEVFGTATAMWFSPDGQHLAFATFNDTVVKDMAYFHYGTPGSLEDQYPTEVKIKYPKVGTPNPVVSLSVIDLFDPLSEAVTLEAPINEVTNDNILYIVSWWNKTHVLATWTNRVQNQSQMTMYNIQGNAKLVLSDEETEGWLQPNFPIKTRDYTYILLLRRESSGTSAGRFRHINRYEYKDGQFIMPLD…	RTVPNNDTDIHNKDEIEFRKPFFLEDIYLNTYYMSGFNGSWISDNEFIVWNVVTGDIDITNVKTKETKQIFNGTNLPVSYKFNTATISADKQYILFGYNTRRMFRHSTIKNYVVYDIQYGTFEEIANETFISLTLWSPIGSHLVYVLDNDIYHMTFNHSQNVVRRLTTNGEANIVFNGIPDWVYEEEVFGTATAMWFSPDGQHLAFATFNDTVVKDMAYFHYGTPGSLEDQYPTEVKIKYPKVGTPNPVVSLSVIDLFDPLSEAVTLEAPINEVTNDNILYIVSWWNKTHVLATWTNRVQNQSQMTMYNIQGNAKLVLSDEETEGWLQPNFPIKTRDYTYILLLRRESSGTSAGRFRHINRYEYKDGQFIMPLDLTPGPSEVHAILAADSPRGKVYYLA…
XP_018313668.1	DPP4			Trachymyrmex zeteki	Ants	NCBI		XP_018313668.1	MIIMARHMPLQLLILFAFVIVIGQSRTVPNTNDTDIRNKDEIQHRKPFFLEDIYSYTCCPSGFNGSWISDNEFIVGSTITGDITTTNVKTGETKQIFNGTDLLSYKFSTATISADKQYILFGYNTRRVFRHSTVKNYVVYDIQNGTFEEIANGTFISLALWSPIDSNLVYVLDNDIYHMTFNRNQNVVRRLTTSGEPNIVYNGIPDWVYEEEVLASATAVWFSPNGQHLAFATFNDTVVKDMAYFHYGTPGSLEDQYPTEVKIKYPKAGTPNPVVSLLVIDLFDPLSEAVTLEAPINEVTSDNVLYTVSWWNKTHVIATWTNRVQNQSQMTMYNIQGDVKLVLSDEETEGWLQPNIPIRTRDYILLLRREPSGTNAGRFRHINRYEYKDGQFIIPLDLT…	RTVPNTNDTDIRNKDEIQHRKPFFLEDIYSYTCCPSGFNGSWISDNEFIVGSTITGDITTTNVKTGETKQIFNGTDLLSYKFSTATISADKQYILFGYNTRRVFRHSTVKNYVVYDIQNGTFEEIANGTFISLALWSPIDSNLVYVLDNDIYHMTFNRNQNVVRRLTTSGEPNIVYNGIPDWVYEEEVLASATAVWFSPNGQHLAFATFNDTVVKDMAYFHYGTPGSLEDQYPTEVKIKYPKAGTPNPVVSLLVIDLFDPLSEAVTLEAPINEVTSDNVLYTVSWWNKTHVIATWTNRVQNQSQMTMYNIQGDVKLVLSDEETEGWLQPNIPIRTRDYILLLRREPSGTNAGRFRHINRYEYKDGQFIIPLDLTPGPSEVHTILAADSLRGKVYYLATA…
XP_018355747.1	DPP4			Trachymyrmex septentrionalis	Ants	NCBI		XP_018355747.1	MIIMARHTPLQLLILFAFVIVIGQSRTVPNNNDTDIRNNDEIELRKSFFLEEIYLYTYYSSGFNGSWISDNEFIVGSIITGDITITNVKTKETRQIFNGTDLPLPYKLSTATISADKQYILFGYNTRRVFRHSTVKNYVVYDIQDGTFEEIENGTFISLALWSPIGSDLVYVFDNDIYHMTFNRSQNVVRRLTTSGEANIVFNGIPDWVYEEEVFGSATAMWFSPDGQHLAFATFNDTVVKDMAYFHYGTPGSLEDQYPTEVKIKYPKVGTPNPVVSLSVIDLFDPLSEAVILEAPINEVTSGNILYIVSWWDETHVLATWTNRVQNQSQMTMYDIQGDAKLVLSDEETEGWLQPNLPIRTRDYILLLRREPSGTSAGRFRHINRYEYKDGQFIMPLDL…	RTVPNNNDTDIRNNDEIELRKSFFLEEIYLYTYYSSGFNGSWISDNEFIVGSIITGDITITNVKTKETRQIFNGTDLPLPYKLSTATISADKQYILFGYNTRRVFRHSTVKNYVVYDIQDGTFEEIENGTFISLALWSPIGSDLVYVFDNDIYHMTFNRSQNVVRRLTTSGEANIVFNGIPDWVYEEEVFGSATAMWFSPDGQHLAFATFNDTVVKDMAYFHYGTPGSLEDQYPTEVKIKYPKVGTPNPVVSLSVIDLFDPLSEAVILEAPINEVTSGNILYIVSWWDETHVLATWTNRVQNQSQMTMYDIQGDAKLVLSDEETEGWLQPNLPIRTRDYILLLRREPSGTSAGRFRHINRYEYKDGQFIMPLDLTPGPSEVHAILAADSPRGKVYYLAT…
XP_018374861.1	DPP4			Trachymyrmex cornetzi	Ants	NCBI		XP_018374861.1	MIIMARHTPLQLLILFAFVIVIGQSRTVPNNDTDIRNKDEIELRKPFSLEETYLYNNYVLSGFNGSWISDNEFIVGSMITGDIAITNVKTGETKQIFNGTDLPLPYKFSTTTISADKQYILFCYNVNHVYRHSTVQNCVVYNIQNGTFEEIANGTMISLALWSSIGSDLVYVLDNDIYLITFDYKSNGVRRLTTSGEANTVFNGIPDWVYEEEVFGSATAMWFSPDGQHLAFATFNDTAVKDMAYFHYGTPGSLEDQYPTEVKIKYPKAGTPNPVVSLSVIDLFDPSSEPIILEAPINKVTSDNILYIVSWWNKTHVLATWTNRVQNQSQMTMYDIQGDAKLVLSDEETEGWLQPNLPIRTRDYILLLRREPSGTSAGRFRHINRYEYKDGQFIMPLDL…	RTVPNNDTDIRNKDEIELRKPFSLEETYLYNNYVLSGFNGSWISDNEFIVGSMITGDIAITNVKTGETKQIFNGTDLPLPYKFSTTTISADKQYILFCYNVNHVYRHSTVQNCVVYNIQNGTFEEIANGTMISLALWSSIGSDLVYVLDNDIYLITFDYKSNGVRRLTTSGEANTVFNGIPDWVYEEEVFGSATAMWFSPDGQHLAFATFNDTAVKDMAYFHYGTPGSLEDQYPTEVKIKYPKAGTPNPVVSLSVIDLFDPSSEPIILEAPINKVTSDNILYIVSWWNKTHVLATWTNRVQNQSQMTMYDIQGDAKLVLSDEETEGWLQPNLPIRTRDYILLLRREPSGTSAGRFRHINRYEYKDGQFIMPLDLTPGPSEVHAILAVDSPRGKVYYLAT…
XP_018402470.1	DPP4			Cyphomyrmex costatus	Ants	NCBI		XP_018402470.1	MIIMARHTPLQLLILFAFVIVIGQSRTVPNTNDTNIYNKDETQFRKPFFLEETYFRVFSSFTFNGSWISDDEIIVGDEITGDITITDVKSGETRHIFNGTDLPLSYKFSTATISADKQYILISYNSIQVFRYSTLKNYVVYDIQNGAFEEIANESFISLALWSPIGSDLVYVLDNDIYHMTFNRSQNVVRRLTTSGEANIVYNGITDWVYEEEVFRSATAVWFSPDGQYLAFATFNDTVVKDMAYFHYGTPGSLEDQYPTEVKIKYPKAGTPNPVVSLSVIDLFDPLSKAVILKAPINEVTSDNVLYVVSWWNKTHVIATWTNRVQNQSQMTMYSIQGDAKLVLSDEETEGWLQPNRPIRTRDYILLLRREPSGTSAGRFRHINRYEYKDGQFIMPLDL…	RTVPNTNDTNIYNKDETQFRKPFFLEETYFRVFSSFTFNGSWISDDEIIVGDEITGDITITDVKSGETRHIFNGTDLPLSYKFSTATISADKQYILISYNSIQVFRYSTLKNYVVYDIQNGAFEEIANESFISLALWSPIGSDLVYVLDNDIYHMTFNRSQNVVRRLTTSGEANIVYNGITDWVYEEEVFRSATAVWFSPDGQYLAFATFNDTVVKDMAYFHYGTPGSLEDQYPTEVKIKYPKAGTPNPVVSLSVIDLFDPLSKAVILKAPINEVTSDNVLYVVSWWNKTHVIATWTNRVQNQSQMTMYSIQGDAKLVLSDEETEGWLQPNRPIRTRDYILLLRREPSGTSAGRFRHINRYEYKDGQFIMPLDLTPGPSEVHTILAADSPRGKVYYLAT…
XP_020277835.1	DPP4			Pseudomyrmex gracilis	Ants	NCBI		XP_020277835.1	MLRPSNRDVSGKEILRLLTLCGCAIVLGQSRSVSSINDNSTVNDEIKKDPFTLEDIYRRAFYAYGFNGTWISDHEIMVASFLTSSVTVYNVKTGKTTLLFDGTGLPGFMLSTVFFSADKRYICFGLDSKQVFRHSTLARYTVYDTKSRVFTKIAKSAPISLALWSPTGNDLVYVHNRDIYHIKFNDDQNVLRRVTTSGESKDIYNGIPDWVYEEEVLSSATAMWYSPDGRHLAFATFNDTVVKDITYFHYGEPGSLNDQYPTSVKIKYPKVGTSNPIATVSIIDLTDPSSKPIVLAAPVDAIGSDNVLFTVNWWNATRVLVTWANRVQTKSQLIMYDTQGAGNPILKDEETEGWLQPNRPVIAGGGYALLLRRVDSGSSAGRFRHIIRYEYNNNEFVSP…	INDNSTVNDEIKKDPFTLEDIYRRAFYAYGFNGTWISDHEIMVASFLTSSVTVYNVKTGKTTLLFDGTGLPGFMLSTVFFSADKRYICFGLDSKQVFRHSTLARYTVYDTKSRVFTKIAKSAPISLALWSPTGNDLVYVHNRDIYHIKFNDDQNVLRRVTTSGESKDIYNGIPDWVYEEEVLSSATAMWYSPDGRHLAFATFNDTVVKDITYFHYGEPGSLNDQYPTSVKIKYPKVGTSNPIATVSIIDLTDPSSKPIVLAAPVDAIGSDNVLFTVNWWNATRVLVTWANRVQTKSQLIMYDTQGAGNPILKDEETEGWLQPNRPVIAGGGYALLLRRVDSGSSAGRFRHIIRYEYNNNEFVSPVDLTPDPSEVHIVVAVDSLRNRVYYLATAPGKPGQ…
XP_020721340.1	DPP4			Bombus terrestris	Bees_Apinae	NCBI		XP_020721340.1		MADYEKPSISFSFDNSFVAIGHDYANGFRYSQYQRCDVYNTKTRTYTRIANGDRIPLFRWSPTRNALIYVHENDIYYEVFSEGGSHIRRITNTGVLDTVYNGVPDWVYEEEVLASASALWLSPDGRHLAFATFNDTNVKDIEIPKYGSPGNMKDQYPKEIKIKYPKAGSPNPVVSMSVVDLDNWSSELVNLEPPTDIVGTDCVLYTVNWRTNHQVTVTWTNRVQNKAQIVLYDLRGNNSNIYYEEENEGWLRILPLVFHDEYVIIVKLQDSGTPAGRFQHATRFEYKDGKLVGEKDLTPGAKEVISILAVDHARKRLYYLGNELDEPSHRNVYSVQLDGNGAPVCLSCNVFSPEGNRCTYAYAYFSTDSSNYALSCSGPDPLFITIMNANHKRIYNWEE…
XP_025154798.1	DPP4			Harpegnathos saltator	Ants	NCBI		XP_025154798.1	MAGHTVLLFLLLSGWLFVIGQARTAGIQVRPGKLLGRQRACVLHLQHQVFRHSKYMNLVVHDVKRGSFKKVANEARISLATWLPIGSELVYVRANDIHHMVFKDGKSTVRRLTRSGKSGVVFNGIADWVYEEEVFSSSSAIWYSPDGRYLAFATFNDTLVRDMEYTYYGAPGSLKDQYPTQVRIKYPKVGTPNPVVSLSLIDLADRSSTAVALKAPIDVVGSDHVLFTVSWWDPKHVLATWTNRVQNQSQLVMYDTQGAAKPVWYDEERRGWLQPNSPMRVGQHALLLHREDSGSSAGKFQHIVRYAYDGSRFTSPVDLTPGSSEVQAILTVDARRGRVYYLATAPGEPSQRNLYSVALDASQNPTCISCEQLTPEGNKCAYATASFSSRMSHYALICL…	RTAGIQVRPGKLLGRQRACVLHLQHQVFRHSKYMNLVVHDVKRGSFKKVANEARISLATWLPIGSELVYVRANDIHHMVFKDGKSTVRRLTRSGKSGVVFNGIADWVYEEEVFSSSSAIWYSPDGRYLAFATFNDTLVRDMEYTYYGAPGSLKDQYPTQVRIKYPKVGTPNPVVSLSLIDLADRSSTAVALKAPIDVVGSDHVLFTVSWWDPKHVLATWTNRVQNQSQLVMYDTQGAAKPVWYDEERRGWLQPNSPMRVGQHALLLHREDSGSSAGKFQHIVRYAYDGSRFTSPVDLTPGSSEVQAILTVDARRGRVYYLATAPGEPSQRNLYSVALDASQNPTCISCEQLTPEGNKCAYATASFSSRMSHYALICLGPDPLTVTIHDTEDNRQIMTWQ…
XP_025154834.1	DPP4			Harpegnathos saltator	Ants	NCBI		XP_025154834.1		MAGHTPEYKFAPASFSADKEHVFFTYNIKYVFRHSKYMNLVVHDVKRGSFKKVANEARISLATWLPIGSELVYVRANDIHHMVFKDGKSTVRRLTRSGKSGVVFNGIADWVYEEEVFSSSSAIWYSPDGRYLAFATFNDTLVRDMEYTYYGAPGSLKDQYPTQVRIKYPKVGTPNPVVSLSLIDLADRSSTAVALKAPIDVVGSDHVLFTVSWWDPKHVLATWTNRVQNQSQLVMYDTQGAAKPVWYDEERRGWLQPNSPMRVGQHALLLHREDSGSSAGKFQHIVRYAYDGSRFTSPVDLTPGSSEVQAILTVDARRGRVYYLATAPGEPSQRNLYSVALDASQNPTCISCEQLTPEGNKCAYATASFSSRMSHYALICLGPDPLTVTIHDTEDNRQI…
XP_025992386.1	DPP4			Solenopsis invicta	Ants	NCBI		XP_025992386.1	MIIMKGHTLLQLVILYAFVIIGQSRTIPHINNTDVRDSQIRKPFSLEEIYRHVFYLFGFNGIWISDNEIMVGNVLSGDITITNVITGTNELFFNGLNLPDKYKYSIATISANRQYILFGYNIRQVYRYSTVKNYVVYDTRNGTFTEIANEAFISLALWSPIGNDLVYVLDNNIYYMTFNRNQNVVRRLTTSGEPGIVYNGIPDWVYEEEVYSSETAMWYSPDGRHLAFATFNDTLVKNIVYSHYGTPGSLEDQYPREVKIKYPKAGTQNPAVSLSVIDLTNPSSKAVILQAPVHLITNDHILFTVNWWNETHVIATWTNRVQNQSQITMYGTWGNAKSVLYDKETEGWLQPNNPIRTGDYALLLRREHSGTSAGRFRHINRYEYKDGQFVMSMDLTPGP…	RTIPHINNTDVRDSQIRKPFSLEEIYRHVFYLFGFNGIWISDNEIMVGNVLSGDITITNVITGTNELFFNGLNLPDKYKYSIATISANRQYILFGYNIRQVYRYSTVKNYVVYDTRNGTFTEIANEAFISLALWSPIGNDLVYVLDNNIYYMTFNRNQNVVRRLTTSGEPGIVYNGIPDWVYEEEVYSSETAMWYSPDGRHLAFATFNDTLVKNIVYSHYGTPGSLEDQYPREVKIKYPKAGTQNPAVSLSVIDLTNPSSKAVILQAPVHLITNDHILFTVNWWNETHVIATWTNRVQNQSQITMYGTWGNAKSVLYDKETEGWLQPNNPIRTGDYALLLRREHSGTSAGRFRHINRYEYKDGQFVMSMDLTPGPSEVHTILAADLPRGRVYYLATAPG…
XP_028049201.1	DPP4			Monomorium pharaonis	Ants	NCBI		XP_028049201.1		MDSRITERADVRRSSFTSKFAIHTTVPRVNDTYVRNKDDNQYRKPFSLEETYLHVFYSFGFNGVWISDHEIMIVNISKGNITIFDVKTGNTTQFFDGINLPVKYKFSTAAISANRQYILFGYNIKPMFRYSTIQNYVIYDRRNGTFTEIANEAFISVALWSPIGSDLVYVLDNDIYHMNFNRDQNVVRRLTTNGKPKIVYNGIPDWIYEEEVFSSGTAIWYSPDGQHLAFASFNDTLVKDIVYSYYGTPGSFKDQYPTEVKIKYPKVGTQNPVVSLSVIDLTNSSSVAITLEAPIHVVTSDHVLYNVNWWDETHVIATWTNRVQNQSQMMMYNIWGDAKSILYDEETKGWLRPNKPIRVGDYALLLRFEHSGTSAGRFYHINRYEFKDGQFVTPMDLTP…
XP_028049203.1	DPP4			Monomorium pharaonis	Ants	NCBI		XP_028049203.1	MQRHVPLQLLILCAFVITIGQSRIVPRVNDTYVRNKDDNQYRKPFSLEETYLHVFYSFGFNGVWISDHEIMIVNISKGNITIFDVKTGNTTQFFDGINLPVKYKFSTAAISANRQYILFGYNIKPMFRYSTIQNYVIYDRRNGTFTEIANEAFISVALWSPIGSDLVYVLDNDIYHMNFNRDQNVVRRLTTNGKPKIVYNGIPDWIYEEEVFSSGTAIWYSPDGQHLAFASFNDTLVKDIVYSYYGTPGSFKDQYPTEVKIKYPKVGTQNPVVSLSVIDLTNSSSVAITLEAPIHVVTSDHVLYNVNWWDETHVIATWTNRVQNQSQMMMYNIWGDAKSILYDEETKGWLRPNKPIRVGDYALLLRFEHSGTSAGRFYHINRYEFKDGQFVTPMDLTPG…	RIVPRVNDTYVRNKDDNQYRKPFSLEETYLHVFYSFGFNGVWISDHEIMIVNISKGNITIFDVKTGNTTQFFDGINLPVKYKFSTAAISANRQYILFGYNIKPMFRYSTIQNYVIYDRRNGTFTEIANEAFISVALWSPIGSDLVYVLDNDIYHMNFNRDQNVVRRLTTNGKPKIVYNGIPDWIYEEEVFSSGTAIWYSPDGQHLAFASFNDTLVKDIVYSYYGTPGSFKDQYPTEVKIKYPKVGTQNPVVSLSVIDLTNSSSVAITLEAPIHVVTSDHVLYNVNWWDETHVIATWTNRVQNQSQMMMYNIWGDAKSILYDEETKGWLRPNKPIRVGDYALLLRFEHSGTSAGRFYHINRYEFKDGQFVTPMDLTPGPSEVRTILAADLPRGRVYYLAT…
XP_028049204.1	DPP4			Monomorium pharaonis	Ants	NCBI		XP_028049204.1		MDSRITERADVRRSSFTSKFAIHTTVPRVNDTYVRNKDDNQYRKPFSLEETYLHVFYSFGFNGVWISDHEIMIVNISKGNITIFDVKTGNTTQFFDGINLPVKYKFSTAAISANRQYILFGYNIKPMFRYSTIQNYVIYDRRNGTFTEIANEAFISVALWSPIGSDLVYVLDNDIYHMNFNRDQNVVRRLTTNGKPKIVYNGIPDWIYEEEVFSSGTAIWYSPDGQHLAFASFNDTLVKDIVYSYYGTPGSFKDQYPTEVKIKYPKVGTQNPVVSLSVIDLTNSSSVAITLEAPIHVVTSDHVLYNVNWWDETHVIATWTNRVQNQSQMMMYNIWGDAKSILYDEETKGWLRPNKPIRVGDYALLLRFEHSGTSAGRFYHINRYEFKDGQFVTPMDLTP…
XP_028049205.1	DPP4			Monomorium pharaonis	Ants	NCBI		XP_028049205.1		MIVNISKGNITIFDVKTGNTTQFFDGINLPVKYKFSTAAISANRQYILFGYNIKPMFRYSTIQNYVIYDRRNGTFTEIANEAFISVALWSPIGSDLVYVLDNDIYHMNFNRDQNVVRRLTTNGKPKIVYNGIPDWIYEEEVFSSGTAIWYSPDGQHLAFASFNDTLVKDIVYSYYGTPGSFKDQYPTEVKIKYPKVGTQNPVVSLSVIDLTNSSSVAITLEAPIHVVTSDHVLYNVNWWDETHVIATWTNRVQNQSQMMMYNIWGDAKSILYDEETKGWLRPNKPIRVGDYALLLRFEHSGTSAGRFYHINRYEFKDGQFVTPMDLTPGPSEVRTILAADLPRGRVYYLATAPGKPTQRNLYSVPLDGSQRPTCISCKLLTLEGNKCVYATASFSSQRS…
XP_029038326.1	DPP4			Osmia bicornis bicornis	Bees_Megachilidae	NCBI		XP_029038326.1	MPGIALLLQLLLLLHGSFIVLVAQKSKVPAALEETYDQSFRPYNFNGTWKTDNGILYADNYTGDVYLFDVRTNESRLLLDSSLMSDYTKPTVVFSYDNSLVLIGYDYVKGFRYSMYQRFDVYDIASRSFTRISNGERLHLAKWSPAENALVYVRENDIYYKVFSDTGSIERRLTYTGIPGVVFNGIPDWVYEEEVLASPWAMWFSPDGKHLAFATFNDTNVKEIVIPKYGTPGSIENQYPSEQKIKYPKAGSPNPVVSLTLVDLTDPSSELINLQPPIDTVGVDNIIYTVNWRNKEQVVATWTNRVQNKAVLVLYDTQGKASHIHYEEETEGWIRVHSPLYHNEYVIILKPQDIGTQAGRFLHPTRYVYNNGILTDEKDLTPKSGEVNAMLAVDHIRGR…	KSKVPAALEETYDQSFRPYNFNGTWKTDNGILYADNYTGDVYLFDVRTNESRLLLDSSLMSDYTKPTVVFSYDNSLVLIGYDYVKGFRYSMYQRFDVYDIASRSFTRISNGERLHLAKWSPAENALVYVRENDIYYKVFSDTGSIERRLTYTGIPGVVFNGIPDWVYEEEVLASPWAMWFSPDGKHLAFATFNDTNVKEIVIPKYGTPGSIENQYPSEQKIKYPKAGSPNPVVSLTLVDLTDPSSELINLQPPIDTVGVDNIIYTVNWRNKEQVVATWTNRVQNKAVLVLYDTQGKASHIHYEEETEGWIRVHSPLYHNEYVIILKPQDIGTQAGRFLHPTRYVYNNGILTDEKDLTPKSGEVNAMLAVDHIRGRLYYLTTMQDTPSQRHLYSVQIDGT…
XP_029660603.1	DPP4			Formica exsecta	Ants	NCBI		XP_029660603.1	MIVMEKYTILRLLILCNYLLIGQSRTISHVNGTNIRINNDNQITKKPFTLEEIYLQYYYIFGFNGTWISDTEIMVTDISKSNITVYDVVTRKNERIFDGSKLPLPYKFSSATFSADKQYILFGYNVKQVFRHTTVRNYVVYDVNRSTYEKIANETPIVLALWSPIGNDLVYVHDNDIYHMIFNHGQTIVRRLTESGKPGVLYNGIPDWVYEEEVFRSAVAMWYSPDGQHLAFATFNDTVVKDMAYFYYGVPGAFENQYPTQVKLKYPKVGTPNPAVFLSVIDLNDPSSKAIILEAPVDVVGSDNILFTASWWDITHVIVTWTNRVQNQSQLIMYDTQGTSKPILYDEQIEGWLQPNRPIRAGDYALLLRLKDSGTNAGKFRHIDRYEYESGRFVSSVDL…	RTISHVNGTNIRINNDNQITKKPFTLEEIYLQYYYIFGFNGTWISDTEIMVTDISKSNITVYDVVTRKNERIFDGSKLPLPYKFSSATFSADKQYILFGYNVKQVFRHTTVRNYVVYDVNRSTYEKIANETPIVLALWSPIGNDLVYVHDNDIYHMIFNHGQTIVRRLTESGKPGVLYNGIPDWVYEEEVFRSAVAMWYSPDGQHLAFATFNDTVVKDMAYFYYGVPGAFENQYPTQVKLKYPKVGTPNPAVFLSVIDLNDPSSKAIILEAPVDVVGSDNILFTASWWDITHVIVTWTNRVQNQSQLIMYDTQGTSKPILYDEQIEGWLQPNRPIRAGDYALLLRLKDSGTNAGKFRHIDRYEYESGRFVSSVDLTPGPSEVHSILAVDSLRGKVYYLA…
XP_029660604.1	DPP4			Formica exsecta	Ants	NCBI		XP_029660604.1		MNGFLMDQNYPCHTNSARQHSRLTNNTYCLVTMLNNTYEKIANETPIVLALWSPIGNDLVYVHDNDIYHMIFNHGQTIVRRLTESGKPGVLYNGIPDWVYEEEVFRSAVAMWYSPDGQHLAFATFNDTVVKDMAYFYYGVPGAFENQYPTQVKLKYPKVGTPNPAVFLSVIDLNDPSSKAIILEAPVDVVGSDNILFTASWWDITHVIVTWTNRVQNQSQLIMYDTQGTSKPILYDEQIEGWLQPNRPIRAGDYALLLRLKDSGTNAGKFRHIDRYEYESGRFVSSVDLTPGPSEVHSILAVDSLRGKVYYLATAPGEPTQRNLYTVPLDASQKPTCISCELLTPEGNKCTYATASFSRLRSYYALTCSGPDPATITIMDRNHQPILIWKTNLLIRQLL…
XP_031771202.1	DPP4			Apis florea	Bees_Apinae	NCBI		XP_031771202.1	MPWNRVRVLVQLVLVVHGSLLVLVAGKSIPRVIDQDLERYEPLEQEDHQGARVPFNLEETYDQSFRPNNFNGSWKTDREILYSDNYVGDIRLFDVTSGISTVLLDSSVTADFDKATVMFSFDNSHVAIGHDYVNAFRYSIYQKCTVYNIKSRTFTDIANGDRIPLFKWSPTRNALIYVHKNDIYYQVFLEGGSHVRRITNTGVPDVVFNGIPDWVYEEEVLASPVAFWVSPDGQHLAFATFNDTGVHDVVISRYGPPGNLKYQYPEEVKIKYPKAGTTNPLVSLSMIDLHDPSSKSIDLGPPVDVVGADNVLYTANWRRDGEFVATWTNRVQNKAEIVVYDTKGNANNIYYEEETEGWLRIQPPLYHNQYVIIVKLQDSGTKAGRFLHATRFEYKNGVL…	KSIPRVIDQDLERYEPLEQEDHQGARVPFNLEETYDQSFRPNNFNGSWKTDREILYSDNYVGDIRLFDVTSGISTVLLDSSVTADFDKATVMFSFDNSHVAIGHDYVNAFRYSIYQKCTVYNIKSRTFTDIANGDRIPLFKWSPTRNALIYVHKNDIYYQVFLEGGSHVRRITNTGVPDVVFNGIPDWVYEEEVLASPVAFWVSPDGQHLAFATFNDTGVHDVVISRYGPPGNLKYQYPEEVKIKYPKAGTTNPLVSLSMIDLHDPSSKSIDLGPPVDVVGADNVLYTANWRRDGEFVATWTNRVQNKAEIVVYDTKGNANNIYYEEETEGWLRIQPPLYHNQYVIIVKLQDSGTKAGRFLHATRFEYKNGVLRGETDLTPGTREVVSLLLVDHARSTL…
XP_031850173.1	DPP4			Nomia melanderi	Bees_Halictidae	NCBI		XP_031850173.1	MPAMSWNGVLQLLVLQGSLAVLVAGKSVPRVIDKDFDRYDPGEVEDHDRLTVPFNLEETYDQSFRASGFNGTWRTDTDILYTDNYSGDLRMFDVTSGISRIFLDSSILSGYNKPLMSFSHDSSYILISYEFIPGFRYSMHQKFDVYSMESKSYTNLAGGKHLTLAKWSPTKNALVYVLENDIYYQEFTDSGHNVRRLTHTGEPNAVFNGVPDWVYEEEVLASPVALWFSPDGRHLAFATYNDTGVKDIAILYYGKPGSMEDQYPTEEKIKYPKAGSPNPIVTLSVVDLANPNSKLVNLQPPTDIVGVDNVLYTVNWWDSSVVATWTNRVQNRAQLVRYDVAGNADNMLLQREDEGWLRIQPPVYHNQYAVVLKLQNTGTSAGRFVHATRYEYKLGRLIR…	KSVPRVIDKDFDRYDPGEVEDHDRLTVPFNLEETYDQSFRASGFNGTWRTDTDILYTDNYSGDLRMFDVTSGISRIFLDSSILSGYNKPLMSFSHDSSYILISYEFIPGFRYSMHQKFDVYSMESKSYTNLAGGKHLTLAKWSPTKNALVYVLENDIYYQEFTDSGHNVRRLTHTGEPNAVFNGVPDWVYEEEVLASPVALWFSPDGRHLAFATYNDTGVKDIAILYYGKPGSMEDQYPTEEKIKYPKAGSPNPIVTLSVVDLANPNSKLVNLQPPTDIVGVDNVLYTVNWWDSSVVATWTNRVQNRAQLVRYDVAGNADNMLLQREDEGWLRIQPPVYHNQYAVVLKLQNTGTSAGRFVHATRYEYKLGRLIREKDLTPGSYEVISIVSLDHEREILY…
XP_033190002.1	DPP4			Bombus vancouverensis nearcticus	Bees_Apinae	NCBI		XP_033190002.1	MSWNRILPQLILVLHGFLVVLVAGKSIPQVIDKDVGRYESSEGNDHHAVRVPFKLEETYDQSFRANSFNATWETDTEIIYSDNYIGNIHVFDVTKGTTWVLLDSSVMVDYEKPSISFSFDNSFIAIGHDYANGFRYSLYQRCDVYDTKTRTYTRIANGDRIPLFKWSPTRNALIYVHENDIYYQVFSEGGSHIRRITNTGVLDTVYNGVPDWVYEEEVLASASALWLSPDGRHLAFATFNDTNVKDIEIPKYGSPGNMKDQYPKEIKIKYPKAGSPNPVVSMSVVDLDNWSSELLNLEPPTDIVGTDCVLYTVNWRTNHQVTVTWTNRVQNKAQIVLYDLRGNNSNIYYEEENEGWLRILPLVFHDEYVIIVKLQDSGTPAGRFQHATRFEYKDGKLVG…	KSIPQVIDKDVGRYESSEGNDHHAVRVPFKLEETYDQSFRANSFNATWETDTEIIYSDNYIGNIHVFDVTKGTTWVLLDSSVMVDYEKPSISFSFDNSFIAIGHDYANGFRYSLYQRCDVYDTKTRTYTRIANGDRIPLFKWSPTRNALIYVHENDIYYQVFSEGGSHIRRITNTGVLDTVYNGVPDWVYEEEVLASASALWLSPDGRHLAFATFNDTNVKDIEIPKYGSPGNMKDQYPKEIKIKYPKAGSPNPVVSMSVVDLDNWSSELLNLEPPTDIVGTDCVLYTVNWRTNHQVTVTWTNRVQNKAQIVLYDLRGNNSNIYYEEENEGWLRILPLVFHDEYVIIVKLQDSGTPAGRFQHATRFEYKDGKLVGEKDLTPGAKEVISILAVDHARKRL…
XP_033190003.1	DPP4			Bombus vancouverensis nearcticus	Bees_Apinae	NCBI		XP_033190003.1		MVDYEKPSISFSFDNSFIAIGHDYANGFRYSLYQRCDVYDTKTRTYTRIANGDRIPLFKWSPTRNALIYVHENDIYYQVFSEGGSHIRRITNTGVLDTVYNGVPDWVYEEEVLASASALWLSPDGRHLAFATFNDTNVKDIEIPKYGSPGNMKDQYPKEIKIKYPKAGSPNPVVSMSVVDLDNWSSELLNLEPPTDIVGTDCVLYTVNWRTNHQVTVTWTNRVQNKAQIVLYDLRGNNSNIYYEEENEGWLRILPLVFHDEYVIIVKLQDSGTPAGRFQHATRFEYKDGKLVGEKDLTPGAKEVISILAVDHARKRLYYLGNELDEPSHRNVYSVQLDGNGAPVCLSCNVFSPEGNRCTYAYAYFSTDSSNYALSCSGPDPLFITIMNANHKRIYNWEE…
XP_033334525.1	DPP4			Megalopta genalis	Bees_Halictidae	NCBI		XP_033334525.1		MDPSPGFWTRAIQPQPVRIHDRSANLSSRLSKVPRAVGSIDLRLTRPSQNGSRRSSDLFIDRRRWARAARQREERTRKTATGPISPCSVLMLLVLQGSLGVLVAGKTIPQVIDKDYSQYERRYEDDSHGNLAVPFTLEETYDQSFRANGFNGTWQTDTGILYTDNYTGDIRMFDVKSGISRVFVDASILSPYNNPRMSFSSDNSHILISYDMIANFRHSAFQRFDVYNTKRRTYTKIGDGKHLALARWSPKQNAIVYVLDNDIYYQQFDKDGSPVRRLTYTGVPDVVFNGAPDWVYEEEVLASATAFWFSPDGSHLAFATYNDTEVRDMVIPYYGRPGVLADQYPKEVKIKYPKAGTPNPIVALTVVDLDNPSSELVNLQPPVVDEDYILYTVNWWNRH…
XP_033334526.1	DPP4			Megalopta genalis	Bees_Halictidae	NCBI		XP_033334526.1	MSACPTPAYTRIKVLMLLVLQGSLGVLVAGKTIPQVIDKDYSQYERRYEDDSHGNLAVPFTLEETYDQSFRANGFNGTWQTDTGILYTDNYTGDIRMFDVKSGISRVFVDASILSPYNNPRMSFSSDNSHILISYDMIANFRHSAFQRFDVYNTKRRTYTKIGDGKHLALARWSPKQNAIVYVLDNDIYYQQFDKDGSPVRRLTYTGVPDVVFNGAPDWVYEEEVLASATAFWFSPDGSHLAFATYNDTEVRDMVIPYYGRPGVLADQYPKEVKIKYPKAGTPNPIVALTVVDLDNPSSELVNLQPPVVDEDYILYTVNWWNRHVMATWTNRAQNRSILVRYETDGVPENLLFKVETEGWLRVHPPVYHDRYVVLLELQHTGSSPNVGRFVHAIRYRYM…	KTIPQVIDKDYSQYERRYEDDSHGNLAVPFTLEETYDQSFRANGFNGTWQTDTGILYTDNYTGDIRMFDVKSGISRVFVDASILSPYNNPRMSFSSDNSHILISYDMIANFRHSAFQRFDVYNTKRRTYTKIGDGKHLALARWSPKQNAIVYVLDNDIYYQQFDKDGSPVRRLTYTGVPDVVFNGAPDWVYEEEVLASATAFWFSPDGSHLAFATYNDTEVRDMVIPYYGRPGVLADQYPKEVKIKYPKAGTPNPIVALTVVDLDNPSSELVNLQPPVVDEDYILYTVNWWNRHVMATWTNRAQNRSILVRYETDGVPENLLFKVETEGWLRVHPPVYHDRYVVLLELQHTGSSPNVGRFVHAIRYRYMEGRLIWPKDLTPNSSEVISIVAVDHTRGIL…
XP_034176529.1	DPP4			Osmia lignaria	Bees_Megachilidae	NCBI		XP_034176529.1	MQGIALLLQLLLLLQGSFIVLVAQKSKVPAALEETYDQSFRPYNFNGTWKTDNGILYSDNYTGDVYLFDVRTNKSRLLLDSSLMSDYTNPTVVFSYDNSLVLIGYDYVKGFRYSMYQRFDVYDIASRSFTRISNGERLHLAKWSPVENALVYVRENDIYYKVFSDTGSIERRLTYTGIPGVVFNGIPDWVYEEEVLASPWAMWFSPDGKHLAFVTFNDTNVKEIVIPKYGTPGSIENQYPSEQKIKYPKAGSPNPVVSLTLVDLTDPSSELINLQPPIDTVGVDNIIYTVNWRNKEQVVATWTNRVQNKAVLVLYDTQGKASHIHYEEETEGWVRVHPPLYHNEYVIILKPQDIGTQAGRFLHPTRYLYNNGILTDEKDLTPKSGEVNGMLAIDHIKGR…	KSKVPAALEETYDQSFRPYNFNGTWKTDNGILYSDNYTGDVYLFDVRTNKSRLLLDSSLMSDYTNPTVVFSYDNSLVLIGYDYVKGFRYSMYQRFDVYDIASRSFTRISNGERLHLAKWSPVENALVYVRENDIYYKVFSDTGSIERRLTYTGIPGVVFNGIPDWVYEEEVLASPWAMWFSPDGKHLAFVTFNDTNVKEIVIPKYGTPGSIENQYPSEQKIKYPKAGSPNPVVSLTLVDLTDPSSELINLQPPIDTVGVDNIIYTVNWRNKEQVVATWTNRVQNKAVLVLYDTQGKASHIHYEEETEGWVRVHPPLYHNEYVIILKPQDIGTQAGRFLHPTRYLYNNGILTDEKDLTPKSGEVNGMLAIDHIKGRLYYLATVQDTPSQRHLYSVQIDGT…
XP_034176530.1	DPP4			Osmia lignaria	Bees_Megachilidae	NCBI		XP_034176530.1		MSDYTNPTVVFSYDNSLVLIGYDYVKGFRYSMYQRFDVYDIASRSFTRISNGERLHLAKWSPVENALVYVRENDIYYKVFSDTGSIERRLTYTGIPGVVFNGIPDWVYEEEVLASPWAMWFSPDGKHLAFVTFNDTNVKEIVIPKYGTPGSIENQYPSEQKIKYPKAGSPNPVVSLTLVDLTDPSSELINLQPPIDTVGVDNIIYTVNWRNKEQVVATWTNRVQNKAVLVLYDTQGKASHIHYEEETEGWVRVHPPLYHNEYVIILKPQDIGTQAGRFLHPTRYLYNNGILTDEKDLTPKSGEVNGMLAIDHIKGRLYYLATVQDTPSQRHLYSVQIDGTGEPICVSCTQFSPEGNLCRYAYAYFSTSASNYALSCSGPDPLTVRIFNADHKFLYPWEE…
Apce567DPAP6	DPP4			Apis cerana	Bees_Apinae					MNASVNIERNSWRLPPDETVQVADPRSKSAQVKEDLTYAEGGHNWRSIIFSLLVIGFVIAGIVTAIYLLGYVDELLYWSGRRLTLDECLRDDLTPHRLTPTWITHDKFVYQADDGSLTLLDTSNNSVSLLVSNHTLRQLNVQGYQCSADLRYVLFKHNVKPVYRNTFTAYYTVYDVTNDHHTPLRLHTSRGMQQTRLQHAAWLGNTSGILMISENDIYVRIAPSAAEDARITDTGLPGVIYNGVPDWLYQEEVLPRPEAAWPSSDGTHLLFASFNDTKVTALEFPWFSTQPGQDGPSSSPLFTPRRGSFPPSRSVRYPTPGSPNPEVELWIMELGNLTNSINGTANSTTLSRIRLKPPTALDGQEYYLISAGWVGDDSTQVAVVWMTRSQNLSLVTACR…
Apme648DPAP6	DPP4			Apis mellifera	Bees_Apinae					MNASVNIERNSWRLPPDETVQVADPRSKSAQDLTYAEGGHNWRSIIFSLLVIGFVIAGIVTAIYLLGYVDELLYWSGRRLTLDECLRDDLTPHRLTPTWITHDKFVYQADDGSLTLLDTSNNSVSLLVSNHTLRQLNVQGYQCSADLRYVLFKHNVKPVYRNTFTAYYTVYDVTNDHHTPLRLHTSRGMQQTRLQHAAWLGNTSGILMISENDIYVRIAPSAAEDARITDTGLPGVIYNGVPDWLYQEEVLPRPEAAWPSSDGTHLLFASFNDTKVTALEFPWFSTQPGQDGPSSSPLFTPRRGSFPPSRSVRYPTPGSPNPEVELWIMELGNLTNSINGTANSTTLSRIRLKPPTALDGQEYYLISAGWVGEDSTQVAVVWMTRSQNLSLVTACRAPM…
Bovo945DPAP6	DPP4			Bombus vosnesenskii	Bees_Apinae					MNASVNIERNSWRLPPDETVQVADPRSKSAQDLTYAEGGHNWRSIIFSLLVIGFVIAGIVTAIYLLGYVDELLYWSGRRLTLDECLRDDLTPHRLTPTWVAHDKFVYQADDGSLTLLDTSNNSVSLLVSNHTLRQLNVQGYQCSGDLRFVLFKHNVKPVYRNTFTAYYTVYDVTNDHHTPLRLHMSGRMQQTRLQHATWLGNTSGLLMISENDIYVRIAPSAAEDVRITDTGVPGVIYNGVPDWLYQEEVMPRPEATWPSPDGTHLLFASFNDTKVTALEFPWFSSQPGQDGPSSSPLSTPRRGSFPPSRSIRYPTPGSFNPEVDLWLMELSNLTNSYNGNGTANSTTLFRIRLKPPPALDGQEYYLISAGWVGDDSSQVAVVWMSRSQNLSLVSACRA…
Cafl838DPAP6	DPP4			Camponotus floridanus	Ants					MNASVNVERNSWRLPPDETVQVADPRSKSAQVKEDLTYAEGGHNWRSIIFSLLVIGFVIAGIVTAIYLLGYVDELLYWSGRRLTLDECLRDDLTPHRLPPTWISHEKFVYQADDGSLTLLDTRYNNVTLLVSNHTLRQLNVQGYECSSDLRYVLFRHNVKPVFRNTFTAHYTVYDVTNDHHTPLHLQASRRIPQTRLQHATWLGNTSSLLMISENDIYLRMGPATEDIRLTDTGVPGVIYNGVPDWLYQEEVLPKPQATWPSSDGTHILYATFNDTRVSALEFPWFGTQPGQDGTGSSTLGVSKSFPPSRSIRYPRPGSPNPEVELWVMDLGNMSSNYSGIGNITTSAKTRLKPPSTLNGQDYYLISAGWVGDNASQIAVVWMTRMQNLSLISACRAPT…
Ceci388DPP10	DPP4			Cephus cinctus	Sawflies					MNASVNVERNSWRLPPDETVQVADPRSKSAQVKEDLTYAEGGHNWRSIVFSLLVIGLVIAGIVTAIYLLGYVDELLYWSGRRLSLEECLRGDLTPHRLPPAWISHEKFVYQADDGSLALLDTSNNSVSLLVSNHTLRQLNVQGYQCSSDLRYVLFKHNVKPVFRHTFTAHYTVYDVTNDHHTPLRLHASSRIQQSRLQHAAWLGNTTALLMISDNDIYLRITPSAPEDTRITDTGIPGVIYNGVPDWLYQEEVLPRPEAIWPSPDGSHILFASFNDTKVSALEFPWFGAQIGQDGASSSPLSSPRKGFFPPSRSVRYPTPGSSNPEVELWMFDLSNSSAANTTNATVAKVKLKPPPALDGQEYYLISAGWVGDDSTQIAVVWMTRSQNLSIVSGCRTPT…
Cogi003DPP4	DPP4			Colletes gigas	Bees_Colletidae					MSNGHEAVEESDLNGNTVPFTLEETYDQSFRATGFNGSWISNTEILYNDDHTGDIRIFDATSGTSSIFLDSSILSPYDKPSLSISFDRSYVLIGYDFVNGFRYSTFQKFDVYNVKSKQYITLADGERLALGSWSPTRNAVVYVLQNDIYYQTFSETGSKVRRLTHTGVPGVIYNGVPDWVYEEEVLDSAVALWFSPNGDYLAFASYNDTEVKDVVMLYYGTPGSMKNQYPTEVKIKYPKAGSPNPIVSLTVASLINSSVESRKLEPPVNVVGVDNILYTVSWGDNEYVAATWTNRVQTKAQTVYYSTGEIAFNDVETEVLDHMYQEELSGWLRILPSVFSNRYAIVLQLEDSGTDAGRFVHAIRFKYDTDGRLLSKRDLTPVAAEVMYIAAVNKQRGIL…
Eudi123DPP4	DPP4			Euglossa dilemma	Bees_Apinae				MLCNGVLVQLLLVLHGSLVAHVAGKSMPRVIDKDAERYESSEDDDQRNVRVPFGLKETYDQSFRANNFNGTWKTDTQILYSDNYVGDIRVFDVVTEVSRVLMHSSVTADYNKPAISFSYDNSLVMISYDFANGFRYSIYQRCVVYNTKTREYTKIANGDRIPLYKWSPTRNALIYVHENDIYYQVFTEGGSVIRITNTGVPDAVYNGVPDWVYEEEVLASASALWFSPDGRHLAFATFNDTNVKDISIPVYGEPGSMKDQYPSEMKIKYPKAGSPNPEVSVSVFDLDDPSSKLVDLQSPSDIVGADNVLYTVNWRNKDQVVVTWTNRVQNKAQIVLYDTNGNAENILYEEETEGWLRIQSPVYHDRYVIIAKLQDSGTPAGRFQHATRFEYRNGRLVDE…	KSMPRVIDKDAERYESSEDDDQRNVRVPFGLKETYDQSFRANNFNGTWKTDTQILYSDNYVGDIRVFDVVTEVSRVLMHSSVTADYNKPAISFSYDNSLVMISYDFANGFRYSIYQRCVVYNTKTREYTKIANGDRIPLYKWSPTRNALIYVHENDIYYQVFTEGGSVIRITNTGVPDAVYNGVPDWVYEEEVLASASALWFSPDGRHLAFATFNDTNVKDISIPVYGEPGSMKDQYPSEMKIKYPKAGSPNPEVSVSVFDLDDPSSKLVDLQSPSDIVGADNVLYTVNWRNKDQVVVTWTNRVQNKAQIVLYDTNGNAENILYEEETEGWLRIQSPVYHDRYVIIAKLQDSGTPAGRFQHATRFEYRNGRLVDETDLTPGANEVILILAVDHARERLY…
Mebec94DPP4	DPP4			Melipona beecheii	Bees_Apinae					MADDDFLADGGQAREAITHGAFLTPCLRSVWTKRKLTCVRFTQLIDKDANRYESSEENDQQDVKVPFKLEETYGVNFRANTFNASWRTDTKILYSDSILSDILLFDAATGTSSTLLDFSVMVEEDKRSYTKIANGDRIPLIKWSPTRNALIYVHENDIYYQVFFDRGSKLRRITKTGMLDTVYNGVPDWVYEEEVLASASAAWFSPDGRHLAFATFNDTNVREMGMLHYGIPGNIKYQYPEELKIKYPKTGSPNPAVSMSIVDLNNSSSKLIDLEPPTDVVGWDKVLYTVRWRNNYQVAVTWTNRVQNKAQIVFYDTKGNGSNVYYEEESEGWLRILPPVFHNEYVIIVKLQDSGTSAGRFQHATRFEYVAGKLIDETDLTAGAKEVISILAVDHVRDR…
Mequ803DPP4	DPP4			Melipona quadrifasciata	Bees_Apinae					MADDDFLADGGQAREAITHGAFLTPCLRSVWTRRKLTCKVYVKDANRSSINISVGYLLSFIFFKYVKSASFDETSLPETFLLVKSTAPCLFSKQTFRQTGMTQLIDKDANRYESSQENDQQDVKVPFKLEETYGVNFRANTFNASWRTDTKILYSDGILGDILLFDAATGTSSSLLDFSVMADFHEPSASFSFDNSFVAIGHDYESVSFNLFFFLSSYTKIANGDRIPLIKWSPTRNALIYVHENDIYYQVFFDRGSRLRRITNTGVLDTVYNGVPDWVYEEEVLASASAAWFSPDGRHLAFATFNDTNVREMGMLHYGIPGNIKYQYPEELKIKYPKTGSPNPVVSMTVVDLNNSSSKLIDLEPPTDVVGWDKVLYTVRWRNNYQVAVTWTNRVQNKA…
Navi760DPP4	DPP4			Nasonia vitripennis	JewelWasps				MQIVGLLCLQLIISTSGRTLDDQAKAETIRTPAPKEKKVFSLDDVISNAYTSDSFNGSWISETEIFYRIEEALLKFDVTTKQSEIIAKDELFDDVSGLKFYLSPDRHHVLIRNLTEKVYRHSSLSVYSIYTIKNRSVSVLADGKRLSTAFWAPQGSALVYVLDNDIYYHQLASYGVETRRITFDGKQQAVYNGVPDWVYEEEVLGTDRAMWFSPNGEHLAFATMNDTEVVEAVIVKYGRPGDLKNQYTYEEKFRYPKPGTKNPQVTLNLVDLTDHGSSLISLKAPTDIVGNEPILYAVTWFDRKTVVATWTNRLQNVSQLASYSLAGQWQPLLTQEVTDGWLLSAYTGASPIYYKGYVFLVEPQPIGNKSLGEFGHVTSYRLLNGVLDHEVDLTPGATW…	RTLDDQAKAETIRTPAPKEKKVFSLDDVISNAYTSDSFNGSWISETEIFYRIEEALLKFDVTTKQSEIIAKDELFDDVSGLKFYLSPDRHHVLIRNLTEKVYRHSSLSVYSIYTIKNRSVSVLADGKRLSTAFWAPQGSALVYVLDNDIYYHQLASYGVETRRITFDGKQQAVYNGVPDWVYEEEVLGTDRAMWFSPNGEHLAFATMNDTEVVEAVIVKYGRPGDLKNQYTYEEKFRYPKPGTKNPQVTLNLVDLTDHGSSLISLKAPTDIVGNEPILYAVTWFDRKTVVATWTNRLQNVSQLASYSLAGQWQPLLTQEVTDGWLLSAYTGASPIYYKGYVFLVEPQPIGNKSLGEFGHVTSYRLLNGVLDHEVDLTPGATWVHALHGVNDVKRVLYYT…
Navi760DPP10	DPP4			Nasonia vitripennis	JewelWasps					MNASVNIERNSWRLPPDETVQVADPRSKSAQVKEDLTYSDGGHNWRSIIFSLLVIGGVIAGIVTAIYLLGYVDELLYWSGRRLTLEECLHGDLTPHRLPPTWISHDKFVYQADDGSLALLDTSNNSISLLVSNHTLRQLNVQGYQCSTDLRYVLFKHNVKPVFRHTFTAHYTVYDVTNDHHTPLRLQASPRIQQTRLQHAAWLGNTTALLMVSDNDIYVRGSPNSAEDTRLTDTGLPGIVYNGVPDWLYQEEVMPRPDCTWPSPDGSHLLYASFNDSKVNALEFPWFGASVNSETVRKGVFPPSRTVRYPTPGSPNPEVDVWIVDFTNVTTGYNNATNLTSSTPTKVKLKPPPVFDGQEYYLISAGWIGEDSAQVAVVWMTRSQNLSVVSACRAPSWEC…
Odbr472DPP4	DPP4			Odontomachus brunneus	Ants					MAGHTVRHRAAVPSSGVPKMSCLRLFLLFALSILVVLLVVMCCLRISLSITFPATPELSDSYGYDRDKRKIAENADNVYSFLVLAACLFIIGRSRTVSRVEESVGSIDVPIYEDPGGKKPFSLEEIYLYLYAPSSLNGTWMSDNEIMVVDPIKNDITSHNVVTGEKTTIFNGTTLPMEYKYSTASLSASKENVLFSYNIKRVFRHSTLKNCVVHNVKRGTFEKVANGTRISLAMWSPIGNELIYVRNNDIYHMNFKDRESEVRRLTSSGKAGVVFNGIPDWVYEEEVFASPTAIWYSPDGRYLAFATFNDTRVMDMEYSHYGTPGSLRNQYPIQVKLKYPKAGTPNPIVSLSVIDLADSSEAVTLKAPIDVVGSDHILYTVSWWNQTHIAATWTNRVQN…
Poca725DPP10	DPP4			Polistes canadensis	TrueWasps					MNASVNIERNSWRLPPDETVQVADPRSKSAQDLTYAEGGHNWRSIVFSLLVIGFVIAGIVTAIYLLGYVDELLYWSGRRLTLDECLRDDLTPHRLPPAWVSHDKFVYQADDGSLTLLDTSNNTVSLLVSNHTLRQLNVQGYQCSSDLRYVLFKHNVKPVFKNTFTAHYTVYDVTNDHHTPLRLHASRRVQPSRLQHATWLGNTTGLVMISDNDIYLRIAPSAMEDTRLTDTGVPDVIYNGVPDWLYQEEVLPRPEATWPSPDGTHILFASFNDTKVTALQFPWFGTQSGQEGSASTPLGAPRRATFPPYKSIRYPTPGSSNPEVDLWLVEVNNTSNSTNGTTSPPACTKTKLEPPPVLDGQEYYLISAGWVGVDASQIAVVWMTRSQNLSLVSACRAPL…
TecaR3_7DPP4	DPP4			Tetragonula carbonaria	Bees_Apinae					MFPYRSIAAIGELTKLERRKGQDTGNTLCVDQIPEVGVIAASGTSENYVMDQSVFDTHRAAPISRSALKKEPRNREIVIDGRCHVFAMSYNRVLLQLVLVLHGSLIVLVAGKSIPQLIDKDANGYESSEENDQQDVKVPFKLEETYGVNFRANTFNATWRTGTEILYSDSTLGDILLFDAATGTSSSLLDFSVIADYIKPSVSFSFDDSLVAIGYDYESGFRYSLYHRCVVYNTKTKLYIGIANGDRIPLIKWSPTRNALIYVHDNDIYYQVFSDRGSTLRRITNTGVLDTVYNGVPDWVYEEEVLVSASAAWFSPDGRHLAFATFNDTNVREIEMLQYGIPGNIKYQYPEELKIKYPKAGSPNPVVSMTIVDLDNPSLKLINLEPPTDIVGWDNVLYT…
ABG57265.1	DPP4			Vespa basalis	TrueWasps	NCBI	A4UA14	ABG57265.1	MVPLRSFVLLNGLFFVLLAARTVVTRVIDKDNLDGILETQDGQNLSKEPFNLEETYTADFLAYSFNGTWTSDTTIVYTDIMTGDILQFDVIKQRLTVIVDSSVMDDYIVSHYMLSPKGRFLLIGYDFQKGFRHSKFMRYVIYDIELGGYDKIANGMHIALAKWAPLTDDLIYILDNDIYYMRFSNNGFNDVQRVTYDGIVGIVYNGVPDWVYEEEVFHRSSAMWFSPDGSHLAYASFDDRNVQEILYLHYGEPGNLVDQYPTEVKIKYPKAGSSNPVVSLTLVDLHNPTLNKIDLKAPIEVVGTDNVLSNVQWKDIDHVIAMWSNRVQNKTEIVWYNKYGEIVKTLDVVEHEGWVEIKNLFFYKDFVYIRKLQPSGTKAGRFHHVTRYDDTLQLSTQMD…	ARTVVTRVIDKDNLDGILETQDGQNLSKEPFNLEETYTADFLAYSFNGTWTSDTTIVYTDIMTGDILQFDVIKQRLTVIVDSSVMDDYIVSHYMLSPKGRFLLIGYDFQKGFRHSKFMRYVIYDIELGGYDKIANGMHIALAKWAPLTDDLIYILDNDIYYMRFSNNGFNDVQRVTYDGIVGIVYNGVPDWVYEEEVFHRSSAMWFSPDGSHLAYASFDDRNVQEILYLHYGEPGNLVDQYPTEVKIKYPKAGSSNPVVSLTLVDLHNPTLNKIDLKAPIEVVGTDNVLSNVQWKDIDHVIAMWSNRVQNKTEIVWYNKYGEIVKTLDVVEHEGWVEIKNLFFYKDFVYIRKLQPSGTKAGRFHHVTRYDDTLQLSTQMDLTPGVTEVQDIRAIDHFHG…
B1A4F7.1	DPP4			Vespula vulgaris	TrueWasps	SP	B1A4F7		MVPLRSFVLLNSLFLVLLAARTVVTRVIDKDNSDRIVKTQNDQNLSKVPFNLEETYTADFLAYVFNGTWTSDTTIVYTDRRTGDILQFDVIKQRSTLIVDSSVMDAYIVSNYVLSPKGRYLLIGYDLKKGYRYSTFMRYVIYDIEHRAYHKIGNDMHIALAKWAPLTDDLIYILDNDIYYMRFSNNGFNDVQRVTYDGISGIVYNGVPDWVYEEEVLQDSSAIWFSPDGNHLAYASFDDRNVQEILYLHYGEPGNLDDQYPTEVKIKYPKVGTLNPVVSLTLVDLHDPTLNKIDLKAPHYAVGTDNLLYNVQWKDFDHVVVTWSNRVQNKTEIVWYNMYGEIVKTLHVVEHKGWLDIKHLFFYKGSVYIRKLQPSGTKAGRFHHVTRYDETFKQSPTQM…	RVIDKDNSDRIVKTQNDQNLSKVPFNLEETYTADFLAYVFNGTWTSDTTIVYTDRRTGDILQFDVIKQRSTLIVDSSVMDAYIVSNYVLSPKGRYLLIGYDLKKGYRYSTFMRYVIYDIEHRAYHKIGNDMHIALAKWAPLTDDLIYILDNDIYYMRFSNNGFNDVQRVTYDGISGIVYNGVPDWVYEEEVLQDSSAIWFSPDGNHLAYASFDDRNVQEILYLHYGEPGNLDDQYPTEVKIKYPKVGTLNPVVSLTLVDLHDPTLNKIDLKAPHYAVGTDNLLYNVQWKDFDHVVVTWSNRVQNKTEIVWYNMYGEIVKTLHVVEHKGWLDIKHLFFYKGSVYIRKLQPSGTKAGRFHHVTRYDETFKQSPTQMDLTPDAIEVQNICTIDQSNGRIYYL…
B2D0J4.1	DPP4			Apis mellifera	Bees_Apinae	SP	B2D0J4		MEVLVQLALLLVVHGSLVVLVAGKSVPRVIDQDLERYEPLEEEDHRGARVPFNLEETYDQSFRANSFNGTWKTDREILYSDNYVGDIRLFDVTTGSGTVLLDSSVTADFDKASVMFSFDNSHVAIGHDYVNGFRYSIHQKCTVYNIKSRTFTDIANGDRIPLFKWSPTRNALIYVHKNDIYYQVFFEGGSDTRRITNTGVPDIVFNGIPDWVYEEEVLGSPVAFWISPDGRHLAFATFNDTNVRDIVISKYGSPGNSRDQYPNEIRIKYPKAGTTNPFVSLSVIDLHDPSSKLIDLPPPVDVVGADNVLYTANWRRDGEIVATWTNRVQNKAQLVLYDTKGNANNIYYEEETEGWLRIQPPLYHDRYVIVAKLQDSGTKAGRFLHATRLEYRNGALVDE…	KSVPRVIDQDLERYEPLEEEDHRGARVPFNLEETYDQSFRANSFNGTWKTDREILYSDNYVGDIRLFDVTTGSGTVLLDSSVTADFDKASVMFSFDNSHVAIGHDYVNGFRYSIHQKCTVYNIKSRTFTDIANGDRIPLFKWSPTRNALIYVHKNDIYYQVFFEGGSDTRRITNTGVPDIVFNGIPDWVYEEEVLGSPVAFWISPDGRHLAFATFNDTNVRDIVISKYGSPGNSRDQYPNEIRIKYPKAGTTNPFVSLSVIDLHDPSSKLIDLPPPVDVVGADNVLYTANWRRDGEIVATWTNRVQNKAQLVLYDTKGNANNIYYEEETEGWLRIQPPLYHDRYVIVAKLQDSGTKAGRFLHATRLEYRNGALVDETDLTPGTCEVISLLLVDHARARL…
EFN67964.1	DPP4			Camponotus floridanus	Ants	NCBI	E2AF09	EFN67964.1		MFKANVRLNVAHINGTNIRTKNDDQVTKKPFTLEEIYLQLYYSFGFNGTWISDREIMITDIVNSNITIYDVVTKENKRIFDGSKWPLPYKFMSATFSADKQYILFGYNVKQVFRHTTVRNYVVYDVNRSTYSEIADEAPIVLALWSPIGNDLVYVHDNDIYHMIFNHEQTIVRRLTKSGKFGVIYNGVPDWVYEEEVLRSAVAMWYSPDGRYLAFATFNDTVVKDMAYFYYGVPGSFEDQYPTQVKLKYPKVGTPNPEVFLSVIDLSNQSSKAIVLEAPVDVIGSDNILFTASWWDTTHVIVTWTNRVQNQSLLIMYDTQGISKPILHDEEIEGWLQPNRPIRAGDYALLLQWKDSGTNAGKFRHIVRYEFESGRFVSSVDLTPGPSEVHSILAVDSLR…
EFN87861.1	DPP4			Harpegnathos saltator	Ants	NCBI	E2B8W2	EFN87861.1		METETWLQAELSPPFGRAAMTILPEVEFKSLLGMIDDRAEQPQTSSMTLPLDLLFLISAGFSSVSRGDERGVLPADQDSTTRSKKKPFTLEEIYLNLYGQFGFNGTWISDNEIMVENLLFGYITKYNVVTGKKTTIFDGKILPPEYKFAPASFSADKEHVFFTYNIKYVFRHSKYMNLVVHDVKRGSFKKVANEARISLATWLPIGSELVYVRANDIHHMVFKDGKSTVRRLTRSGKSGVVFNGIADWVYEEEVFSSSSAIWYSPDGRYLAFATFNDTLVRDMEYTYYGAPGSLKDQYPTQVRIKYPKVGTPNPVVSLSLIDLADRSSTAVALKAPIDVVGSDHVLFTVSWWDPKHVLATWTNRVQNQSQLVMYDTQGAAKPVWYDEERRGWLQPNSPM…
EGI64633.1	DPP4			Acromyrmex echinatior	Ants	NCBI	F4WLY9	EGI64633.1		RKPFFLEEIYLYTYYMSGFNGSWISDNEFMVESITGDIAIINVKTKETKQIFNGTNLSVPYKFNTATISADKQYILFSYNSRRVFRHSTIKNYVVYDIQNDTFEEIANETFISLALWSPIGSDLVYVLDNDIYHMTFNRSQNVVRRLTTSGEANIVFNGIPDWVYEEEVFGSATAMWFSPNGQHLAFATFNDTLVKDMAYFHYGTAGSLEDQYPTEVKIKYPKVGTPNPVVSLSVIDLFDSSSEVVTLEAPIKEVTSDNILYVVSWWNKTHVLATWTNRVQNQSQMTMYDIQGDAKLVLSDEETEGWLQPNLPIRTRDYILLLRREPSGTSAGRFRHINRYEYKDGQFIMPLDLTPGPSEVHAILAADSPRGKVYYLATAPGEPSQRNLYSVPLDGSQK…
EZA53369.1	DPP4			Ooceraea biroi	Ants	NCBI	A0A026WEB2	EZA53369.1		MTAWKEEGSTTEDTRSRMNVPRICRKRWEHLLLLRICRESTRYISLCRAHSRDRPPHQQRLFRLLPKILRFLVLCGYLLVIGQSRTVSHADVHVSDIDDHVKKPFTLEDIYLRLFYGYGFNGTWISDTEIIIPDYVTSDLVIYDVATGKTKQIFDGWKLPNSYKFDTAVMSADRQYILFTYNTSQVFRHSKVMSYVIYDVNRGTYENIANGAAISLAMWSPTNNDIVYVQDNDIYYMTFKNGQTEVRRLTKTGIPGIIYNGIPDWVYEEEVFGSATAMWYSPDGQHLAFATFNDTVVKNMVYLHYGVPGSLDDQYPTEVQIKYPKVGTPNPTVSLSVIDLTDPSSKAISLKAPWAGNDHVLFTVNWWQASHVIATWTNRVQNQSQLIMYDTKGGSNLIL…
KAF3420675.1	DPP4			Frieseomelitta varia	Bees_Apinae	NCBI	A0A833RQC6	KAF3420675.1		MVLLSTLRQIKQYVFNINDSVHGIPQLIDKDVNRYESSEENDQQDVKVPFKLEETYGVNFRANTFNGTWRTDTKILYSDSILGDTLLFDAATGTTSSLLDFSVIADFNKPSVSFSFDNSFVVIGHDYESGFRYSVYQRCVVYNTKTNSYMEIANGDRIPLIKWSPTRNALIYVHENDIYYQVFSDRSSIRRITDTGVLDTVYNGVPDWVYEEEVLASASAAWFSPDGRHLAFATFNDTNVREIGMLRYGIPGNIKYQYPEELKIKYPKTGSPNPVVSMTIVDLDNPFKLINLEPPIDVAVTWTNRVQNKAQIVLYDTKGNSSNIYYEEESEGWLRILPPIFYNEYVIIVKLQDSGTSAGRFQHAVRFKYTAGKLIDETDLTAGAKEVISILAVDHVRGR…
KOC62680.1	DPP4			Habropoda laboriosa	Bees_Apinae	NCBI	A0A0L7QVP2	KOC62680.1		ASASFTLEETYDQTFRANIFNGTWRTDTDIVYSDNYVGDIREFDVTTGISTVLMDSSVAADYEKPTVYFSFDNTFILIGHDYASVSSDLILYFSKRKTYTDIANGARLTYFKWSPTENALIYVHENDIYYQVFSEEGSDLRRITNTGVIDEIYNGIPDWVYEEEILASASALWFSPDGRHLAFATFNDSHVKDIVLTMYGDPGTMKDQYPAEVKIKYPKAGSPNPVVSLSLIDLDNPSSKLVHLQSPADIIGVDNVLYTVNWRNEDQLVATWTNRVQNKAQLVLYDTQGNVENIHYEHETEGWLRIQPPVYHNQYVIILKLQESGTEAGRFQHATRFVYKDGKLSDEKDLTPGPNEVMSILAVDHVRERLYYLGTTLDKPSHRNVYSVQLAGNAAPVCL…
KYM96356.1	DPP4			Cyphomyrmex costatus	Ants	NCBI	A0A195C860	KYM96356.1		MTFNRSQNVVRRLTTSGEANIVYNGITDWVYEEEVFRSATAVWFSPDGQYLAFATFNDTVVKDMAYFHYGTPGSLEDQYPTEVKIKYPKAGTPNPVVSLSVIDLFDPLSKAVILKAPINEVTRQVIFVITTDNVLYVVSWWNKTHVIATWTNRVQNQSQMTMYSIQGDAKLVLSDEETEGWLQPNRPIRTRDYILLLRREPSGTSAGRFRHINRYEYKDGQFIMPLDLTPGPSEVHTILAADSPRGKVYYLATAPGEPSQRNLYSVPLDGSQKPTCISCKLLTPEGNRCTYATASFSRQRSYYALTCSGPDPITVTINDNNHQPVLTWNTNKLVRILLSRRLMPQQRNFNITVNGYDCKVRLLLPPDFDESKSYPLMLFVYAGPNTVRIIDEARYGYEH…
KYN10654.1	DPP4			Trachymyrmex cornetzi	Ants	NCBI	A0A195DE08	KYN10654.1		MITGDIAITNVKTGETKQIFNGTDLPLPYKFSTTTISADKQYILFCYNVNHVYRHSTVQNCVVYNIQNGTFEEIANGTMISLALWSSIGSDLVYVLDNDIYLITFDYKSNGVRRLTTSGEANTVFNGIPDWVYEEEVFGSATAMWFSPDGQHLAFATFNDTAVKDMAYFHYGTPGSLEDQYPTEVKIKYPKAGTPNPVVSLSVIDLFDPSDNILYIVSWWNKTHVLATWTNRVQNQSQMTMYDIQGDAKLVLSDEETEGWLQPNLPIRTRDYILLLRREPSGTSAGRFRHINRYEYKDGQFIMPLDLTPGPSEVHAILAVDSPRGKVYYLATAPGEPSQRNLYLVPLDGSQKPTCISCKLLTPEGNKCTYATASFSSSRSYYAFTCSGPDPATVTINDN…
KYN43954.1	DPP4			Trachymyrmex septentrionalis	Ants	NCBI	A0A195FVS0	KYN43954.1		MPVVPGGAYQQGPTCFDRMKLGFTIGFCVGMASGALFGGFSALRKSFFLEEIYLYTYYSSGFNGSWISDNEFIVGSIITGDITITNVKTKETRQIFNGTDLPLPYKLSTATISADKQYILFGYNTRRVFRHSTVKNYVVYDIQDGTFEEIENGTFISLALWSPIGSDLVYVFDNDIYHMTFNRSQNVVRRLTTSGEANIVFNGIPDWVYEEEVFGSATAMWFSPDGQHLAFATFNDTVVKDMAYFHYGTPGSLEDQYPTEVKIKYPKVGTPNPVVSLSVIDLFDPLSEAVILEAPINEVNQSQMTMYDIQGDAKLVLSDEETEGWLQPNLPIRTRDYILLLRREPSGTSAGRFRHINRYEYKDGQFIMPLDLTPGPSEVHAILAADSPRGKVYYLATAP…
OAD60840.1	DPP4			Eufriesea mexicana	Bees_Apinae	NCBI	A0A310SPV5	OAD60840.1		MDSSVTADYNKPAISFSYDNSLVMISYDFANVIVCRISFIRFILVFFHSRRTYMKIANGERIPLYKWSPTRNALIYVHENDIYYQVFSEGGSIIRITNTGVLDAVYNGVPDWVYEEEVLASASALWFSPDGRHLAFATFNDTSVKEMVIPMYGEPGNMKDQYPKEMKIKYPKAGSPNPEVSVSVIDLDNPSLKLVDLKSPSDIVGVDNVLYTVNWRNEDQVVVTWMNRVQNKAQIMLYDTNGNAKNIFYEEETEGWLRIQPPVYHDRYVIITKLQESGTAAGRFQHATRFEYKNGRLIDETDLTPGANEVIIILAVDHATERLYYLGNQLDKPSHRNLYSVQLDGSEAPVCLSCYVLTPEGNNCTYAYAYFSTESSNYALSCSGPDPLFITIMNSNHQL…
OXU21775.1	DPP4			Trichomalopsis sarcophagae	JewelWasps	NCBI	A0A232ETT6	OXU21775.1	MVRAEILGLLCLQLIISTSGRTLDDQAKADTIRTPAPKEKKVFSLDDVISNAYTSDSFNGSWISETEIFYRIEEALLKFDVTTKQSEIIAKDGLFDDVSGLKFYLSPDRNYVLIRNLTEKVYRHSSLSVYSIYTIKNRSVSVLADGKRLSTAFWAPQGSALVYVLDNDIYYHQLASYGVETRRITFDGKQQAVYNGVPDWVYEEEVLGTDRAMWFSPNGEHLAFATMNDTEVVEAVIVKYGRPGDLKNQYTYEEKFRYPKPGTKNPQVTLNLVDLTDHGSSLISLKAPTDIVGNEPILYAVTWFDRKTVVATWTNRLQNVSQLASYSLAGQWQPLLTQEVTDGWLLSAYTGASPIYYKGYVFLVEPQPIGNKSLGEFGHVTSYRLLNGVLDHELDLTPG…	RTLDDQAKADTIRTPAPKEKKVFSLDDVISNAYTSDSFNGSWISETEIFYRIEEALLKFDVTTKQSEIIAKDGLFDDVSGLKFYLSPDRNYVLIRNLTEKVYRHSSLSVYSIYTIKNRSVSVLADGKRLSTAFWAPQGSALVYVLDNDIYYHQLASYGVETRRITFDGKQQAVYNGVPDWVYEEEVLGTDRAMWFSPNGEHLAFATMNDTEVVEAVIVKYGRPGDLKNQYTYEEKFRYPKPGTKNPQVTLNLVDLTDHGSSLISLKAPTDIVGNEPILYAVTWFDRKTVVATWTNRLQNVSQLASYSLAGQWQPLLTQEVTDGWLLSAYTGASPIYYKGYVFLVEPQPIGNKSLGEFGHVTSYRLLNGVLDHELDLTPGATWVHALHGVNDVKRVLYYT…
PBC32785.1	DPP4			Apis cerana cerana	Bees_Apinae	NCBI	A0A2A3EM02	PBC32785.1		MDQSVLDVPVPSIEASADLSIVTQRQRQQRGNDDTTTPLPRGRHAVERKGKVLVQLVLLLVVHGSLLVLVAGKSIPRVIDQDLERYEPLEEEDHQGVRVPFKLEETYDQSFRANNFNGTWKTDREILYSDNYVGDIRLFDVTTGSSTVLLDSSVTADFDKASVMFSFDNSHVAIGHDYINGFRYSIYQKCTVYNIKSRTFTDIANGDRIPLFKWSPTRNALIYVHENDIYYQVFFEGGSDTRRITNTGVPDIVFNGIPDWVYEEEVLGSPVAFWISPDGRHLAFATFNDTNVRDIVISKYGSPGNLKDQYPNEIKIKYPKAGTTNPFVSLSVIDLHDPSSKSIDLRPPVDVVGAVQNKAQLVLYDTKGNANNIYYEEETEGWLRIQSPLYHDQYVIIVK…
XP_003487239.1	DPP4			Bombus impatiens	Bees_Apinae	NCBI	A0A6P3DT94	XP_003487239.1	MSWNRILPQLILVLHGFLVVLVAGKSIPQVIDKDVGRYESSEGNDHHAVRVPFKLEETYDQSFRANSFNATWETDTEILYSDNYIGNIHVFDVTKGTTWVLLDSSVMVDYEKPSISFSFDNSFVAIGHDYANGFRYSLYQRCDVYNTKTRTYTRIANGDRIPLFKWSPTRNALIYVHENDIYYQVFSEGGSHIRRITNTGVLDTVYNGVPDWVYEEEVLASASALWLSPDGRHLAFATFNDTNVKDIEIPKYGSPGNMKDQYPKEIKIKYPKAGSPNPVVSMSVVDLDNWSSELLNLEPPTDIVGTDCVLYTVNWRTNHQVTVTWTNRVQNKAQIVLYDLRGNNSNIYYEEENEGWLRILPLVFHDEYVIIVKLQDSGTPAGRFQHATRFEYKDGKLVG…	KSIPQVIDKDVGRYESSEGNDHHAVRVPFKLEETYDQSFRANSFNATWETDTEILYSDNYIGNIHVFDVTKGTTWVLLDSSVMVDYEKPSISFSFDNSFVAIGHDYANGFRYSLYQRCDVYNTKTRTYTRIANGDRIPLFKWSPTRNALIYVHENDIYYQVFSEGGSHIRRITNTGVLDTVYNGVPDWVYEEEVLASASALWLSPDGRHLAFATFNDTNVKDIEIPKYGSPGNMKDQYPKEIKIKYPKAGSPNPVVSMSVVDLDNWSSELLNLEPPTDIVGTDCVLYTVNWRTNHQVTVTWTNRVQNKAQIVLYDLRGNNSNIYYEEENEGWLRILPLVFHDEYVIIVKLQDSGTPAGRFQHATRFEYKDGKLVGEKDLTPGAKEVISILAVDHARKRL…
XP_011629993.1	DPP4			Pogonomyrmex barbatus	Ants	NCBI	A0A6I9VN26	XP_011629993.1	MIAMTRHTTFQLLILCAFAFIIGQSRTIPHVDDVSANDTDTEEIVRKPFSLEEAYLRLFHSFGFNGSWISDDEFIVGNMLTGDITLTNVKTAETKEFFNGTDLPLSYKISMATISADRQYILFGYNIRQVFRYSTVRNYVVYDMKNGTFQEIANEAFISLALWSPIGSDLIYVLDNDIYHMTFNGSENVVRRLTTDGESGIFYNGIPDWVYEEEVFANPTAMWYSPNGKHLAFATFNDTVVKDMAYFHYGAPGSLEDQYPTEVKIKYPKTGTPNPIVSLSVIDLSDPSSKAVTLEAPVDVVGSDHVLFTVSWWDETHVIATWTNRVQNQSQLVMYDTQGSGNPILYDEETEGWLQPNRPIKSGTYALLLRREDSGTSAGRFRHINRYKYEGGQFTSPVD…	IPHVDDVSANDTDTEEIVRKPFSLEEAYLRLFHSFGFNGSWISDDEFIVGNMLTGDITLTNVKTAETKEFFNGTDLPLSYKISMATISADRQYILFGYNIRQVFRYSTVRNYVVYDMKNGTFQEIANEAFISLALWSPIGSDLIYVLDNDIYHMTFNGSENVVRRLTTDGESGIFYNGIPDWVYEEEVFANPTAMWYSPNGKHLAFATFNDTVVKDMAYFHYGAPGSLEDQYPTEVKIKYPKTGTPNPIVSLSVIDLSDPSSKAVTLEAPVDVVGSDHVLFTVSWWDETHVIATWTNRVQNQSQLVMYDTQGSGNPILYDEETEGWLQPNRPIKSGTYALLLRREDSGTSAGRFRHINRYKYEGGQFTSPVDLTPGPSEVHTILAVDSVRGRVYYLATA…
XP_012054228.1	DPP4			Atta cephalotes	Ants	NCBI	A0A158N9M0	XP_012054228.1	MIIMARHTPLQLLILFAFVIVIGQSRTVPNNDTDIHNKDEIEFRKPFFLEDIYLNTYYMSGFNGSWISDNEFIVWNVVTDDIDITNVKTKETKQIFNGTNLPVSYKFNTATISADKQYILFGYNTRRMFRHSTIKNYVVYDIQYGTFEEIANETFISLTLWSPIGSHLVYVLDNDIYHMTFNHSRNVVRRLTTNGEANIVFNGIPDWVYEEEVFGTATAMWFSPDGQHLAFATFNDTVVKDMAYFHYGTPGSLEDQYPTEVKIKYPKVGTPNPVVSLSVIDLFDPLSEAVTLEAPINEVTNDNILYIVSWWNKTHVLATWTNRVQNQSQMTMYNIQGDAKLVLSDEETEGWLQPNFPIKTRDYTYILLLRRESSGTSAGRFRHINRYEYKDGQFIMPLD…	VPNNDTDIHNKDEIEFRKPFFLEDIYLNTYYMSGFNGSWISDNEFIVWNVVTDDIDITNVKTKETKQIFNGTNLPVSYKFNTATISADKQYILFGYNTRRMFRHSTIKNYVVYDIQYGTFEEIANETFISLTLWSPIGSHLVYVLDNDIYHMTFNHSRNVVRRLTTNGEANIVFNGIPDWVYEEEVFGTATAMWFSPDGQHLAFATFNDTVVKDMAYFHYGTPGSLEDQYPTEVKIKYPKVGTPNPVVSLSVIDLFDPLSEAVTLEAPINEVTNDNILYIVSWWNKTHVLATWTNRVQNQSQMTMYNIQGDAKLVLSDEETEGWLQPNFPIKTRDYTYILLLRRESSGTSAGRFRHINRYEYKDGQFIMPLDLTPGPSEVHAILAADSPRGKVYYLATA…
XP_014479088.1	DPP4			Dinoponera quadriceps	Ants	NCBI	A0A6P3XMC8	XP_014479088.1		MSRSRHSRPRLSILLVALLAVIRYFRISLSITLPPTLKVPDPYGYDRDKRKIAAYNADNVLPLLALFSCLFVIGQTRTVSRVDESSIDVPVYKDSDVKKPFLLEEIYFHFYTPFGFNGTWISDDEILMENTILGDITKYNVMTGETTTMFDGKNLPLEYKFGSGTFSPDKQNILFTYNVKHVFRHSKIMSIVVYDVKRGTFEKVANESRVLLAKWLPNGNGLVYVRNNDIYHAVFKDGKSIVRRLTKSGKSGIVFNGISDWVYEEEVYASSTAMWHSPHGRYLAFATFNDTQVRDMEYSHYGVPGSLRDQYPTQVKLKYPKVGTPNPIVSLSVIDLTDPSSEAVTLEAPVHVVGSDNILYTVSWWNLTHVTATWTNRVQNQSQLVMYDAQGTAKLVWYD…
XP_014479089.1	DPP4			Dinoponera quadriceps	Ants	NCBI	A0A6P3XM87	XP_014479089.1	MAGHTVLPLLALFSCLFVIGQTRTVSRVDESSIDVPVYKDSDVKKPFLLEEIYFHFYTPFGFNGTWISDDEILMENTILGDITKYNVMTGETTTMFDGKNLPLEYKFGSGTFSPDKQNILFTYNVKHVFRHSKIMSIVVYDVKRGTFEKVANESRVLLAKWLPNGNGLVYVRNNDIYHAVFKDGKSIVRRLTKSGKSGIVFNGISDWVYEEEVYASSTAMWHSPHGRYLAFATFNDTQVRDMEYSHYGVPGSLRDQYPTQVKLKYPKVGTPNPIVSLSVIDLTDPSSEAVTLEAPVHVVGSDNILYTVSWWNLTHVTATWTNRVQNQSQLVMYDAQGTAKLVWYDEEREGWLQPNSPVKVGNYALLLRQEDSGTSAGKFRHIVRYECDDGRFTSRVDLT…	RTVSRVDESSIDVPVYKDSDVKKPFLLEEIYFHFYTPFGFNGTWISDDEILMENTILGDITKYNVMTGETTTMFDGKNLPLEYKFGSGTFSPDKQNILFTYNVKHVFRHSKIMSIVVYDVKRGTFEKVANESRVLLAKWLPNGNGLVYVRNNDIYHAVFKDGKSIVRRLTKSGKSGIVFNGISDWVYEEEVYASSTAMWHSPHGRYLAFATFNDTQVRDMEYSHYGVPGSLRDQYPTQVKLKYPKVGTPNPIVSLSVIDLTDPSSEAVTLEAPVHVVGSDNILYTVSWWNLTHVTATWTNRVQNQSQLVMYDAQGTAKLVWYDEEREGWLQPNSPVKVGNYALLLRQEDSGTSAGKFRHIVRYECDDGRFTSRVDLTPGPSEVHSIQAVDSRRGRVYYF…
XP_015515909.1	DPP4			Neodiprion lecontei	Sawflies	NCBI	A0A6J0BMQ7	XP_015515909.1	MTLRTCLLGIFLTGLAGLGAGRPSDEPVKVQIREDDDLVPVTLEDIYSGYYSGTSFNGSWISANEIMFRESGSLNVLTYNVEDFTTSTFLNATVLTDWNATTYSLSADGAYVLIGHSAVSGFRHSVFRKYVVYEIATENYVEVADGETLPLAKWSPVGNSLAFVLENNVYYREISDGNVTERQLTFNGIEDVIYNGVPDWVYEEEVLSAGSALWFSPDGQRLVIASFNDTDVLEAEYFYYGEPGDLEYQYPEKVTLKYPKAGTTNPTVTLNLIDLSNSSASWIDLSAPEDVVGEDHIIFTVAWLTEDLVVGTWTNRVQNVAQLVLYNASTGEGSNLLTIEESEGWVEVPTPIYHEGSVLLLTNQDSGTSAGSFSHLTRFTLSNGVLSNETDLSPGSQAV…	RPSDEPVKVQIREDDDLVPVTLEDIYSGYYSGTSFNGSWISANEIMFRESGSLNVLTYNVEDFTTSTFLNATVLTDWNATTYSLSADGAYVLIGHSAVSGFRHSVFRKYVVYEIATENYVEVADGETLPLAKWSPVGNSLAFVLENNVYYREISDGNVTERQLTFNGIEDVIYNGVPDWVYEEEVLSAGSALWFSPDGQRLVIASFNDTDVLEAEYFYYGEPGDLEYQYPEKVTLKYPKAGTTNPTVTLNLIDLSNSSASWIDLSAPEDVVGEDHIIFTVAWLTEDLVVGTWTNRVQNVAQLVLYNASTGEGSNLLTIEESEGWVEVPTPIYHEGSVLLLTNQDSGTSAGSFSHLTRFTLSNGVLSNETDLSPGSQAVTSLIGADSLNERVYFLATGDG…
XP_024221352.1	DPP4			Bombus impatiens	Bees_Apinae	NCBI	A0A6P6F7S4	XP_024221352.1		MVDYEKPSISFSFDNSFVAIGHDYANGFRYSLYQRCDVYNTKTRTYTRIANGDRIPLFKWSPTRNALIYVHENDIYYQVFSEGGSHIRRITNTGVLDTVYNGVPDWVYEEEVLASASALWLSPDGRHLAFATFNDTNVKDIEIPKYGSPGNMKDQYPKEIKIKYPKAGSPNPVVSMSVVDLDNWSSELLNLEPPTDIVGTDCVLYTVNWRTNHQVTVTWTNRVQNKAQIVLYDLRGNNSNIYYEEENEGWLRILPLVFHDEYVIIVKLQDSGTPAGRFQHATRFEYKDGKLVGEKDLTPGAKEVISILAVDHARKRLYYLGNELDEPSHRNVYSVQLDGNGAPVCLSCNVFSPEGNRCTYAYAYFSIDSSNYALSCSGPDPLFITIMNANHKRIFNWEE…
XP_024869126.1	DPP4			Temnothorax curvispinosus	Ants	NCBI	A0A6J1PIB6	XP_024869126.1		IFKRAFFFHRKKILVTKIVLYIYSTFEEIANEAFISLALWSPIGSDLVYVLDNDIYHMTFNRSQNVVRRLTTSGEPGIIYNGIPDWVYEEEVFGSPTATWYSPDGRYLAFATFNDTQVKDMAIFHYGIPGSLEDQYPTEVRIKYPKVGTPNPTVTLSVIDLTDPSSEAVTLEAPVDVVTSDNVLYNVNWWNQTHVITTWTNRVQNQSQLTMYNTQGDIKLVFFDEETEGWLQPNIPIKTGNYVLYLRREDSGTSAGRFRHIDRYEYKDDRFIKPVDLTPGPSEVHTILAVDSARGRVYYLATAPGEPTQRNLYSVPLDGSQEPTCISCELLTPEGNKCTYATASFSSQRSFYALTCAGPDPTTVTIYDENHQPVSTWTNNDLTRKLLSRKLMPKQKDFN…
XP_026299326.1	DPP4			Apis mellifera	Bees_Apinae	NCBI	A0A7M7MQD1	XP_026299326.1	MEVLVQLALLLVVHGSLVVLVAGKSVPRVIDQDLERYEPLEEEDHRSARVPFNLEETYDQSFRANSFNGTWKTDREILYSDNYVGDIRLFDVTTGSGTVLLDSSVTADFDKASVMFSFDNSHVAIGHDYVNGFRYSIHQKCTVYNIKSRTFTDIANGDRIPLFKWSPTRNALIYVHKNDIYYQVFFEGGSDTRRITNTGVPDIVFNGIPDWVYEEEVLGSPVAFWISPDGRHLAFATFNDTNVRDIVISKYGSPGNSRDQYPNEIRIKYPKAGTTNPFVSLSVIDLHDPSSKLIDLPPPVDVVGADNVLYTANWRRDGEIVATWTNRVQNKAQLVLYDTKGNANNIYYEEETEGWLRIQPPLYHDRYVIVAKLQDSGTKAGRFLHATRLEYRNGALVDE…	KSVPRVIDQDLERYEPLEEEDHRSARVPFNLEETYDQSFRANSFNGTWKTDREILYSDNYVGDIRLFDVTTGSGTVLLDSSVTADFDKASVMFSFDNSHVAIGHDYVNGFRYSIHQKCTVYNIKSRTFTDIANGDRIPLFKWSPTRNALIYVHKNDIYYQVFFEGGSDTRRITNTGVPDIVFNGIPDWVYEEEVLGSPVAFWISPDGRHLAFATFNDTNVRDIVISKYGSPGNSRDQYPNEIRIKYPKAGTTNPFVSLSVIDLHDPSSKLIDLPPPVDVVGADNVLYTANWRRDGEIVATWTNRVQNKAQLVLYDTKGNANNIYYEEETEGWLRIQPPLYHDRYVIVAKLQDSGTKAGRFLHATRLEYRNGALVDETDLTPGTCEVISLLLVDHARARL…
XP_033301322.1	DPP4			Bombus bifarius	Bees_Apinae	NCBI	A0A6P8MHZ1	XP_033301322.1	MSWNRILPQLILVLHGFLVVLVAGKSIPQVIDKDVGRYEASEGNDHHAVRVPFKLEETYDQSFRANSFNATWETDTEIIYSDNYIGNIHVFDVTKGTTWVLLDSSVMVDYEKPSISFSFDNSFIAIGHDYANGFRYSLYQRCDVYDTKTRTYTRIANGDRIPLFKWSPTRNALIYVHENDIYYQVFSEGGSHIRRITNTGVLDTVYNGVPDWVYEEEVLASASALWLSPDGRHLAFATFNDTNVKDIEIPKYGSPGNMKDQYPKEIKIKYPKAGSPNPVVSMSVVDLDNWSSELLNLEPPTDIVGTDCVLYTVNWRTNHQVTVTWTNRVQNKAQIVLYDLRGNNSNIYYEEENEGWLRILPLVFHDEYVIIVKLQDSGTPAGRFQHATRFEYKDGKLVG…	KSIPQVIDKDVGRYEASEGNDHHAVRVPFKLEETYDQSFRANSFNATWETDTEIIYSDNYIGNIHVFDVTKGTTWVLLDSSVMVDYEKPSISFSFDNSFIAIGHDYANGFRYSLYQRCDVYDTKTRTYTRIANGDRIPLFKWSPTRNALIYVHENDIYYQVFSEGGSHIRRITNTGVLDTVYNGVPDWVYEEEVLASASALWLSPDGRHLAFATFNDTNVKDIEIPKYGSPGNMKDQYPKEIKIKYPKAGSPNPVVSMSVVDLDNWSSELLNLEPPTDIVGTDCVLYTVNWRTNHQVTVTWTNRVQNKAQIVLYDLRGNNSNIYYEEENEGWLRILPLVFHDEYVIIVKLQDSGTPAGRFQHATRFEYKDGKLVGEKDLTPGAKEVISILAVDHARKRL…
XP_033301323.1	DPP4			Bombus bifarius	Bees_Apinae	NCBI	A0A6P8M0Q5	XP_033301323.1		MVDYEKPSISFSFDNSFIAIGHDYANGFRYSLYQRCDVYDTKTRTYTRIANGDRIPLFKWSPTRNALIYVHENDIYYQVFSEGGSHIRRITNTGVLDTVYNGVPDWVYEEEVLASASALWLSPDGRHLAFATFNDTNVKDIEIPKYGSPGNMKDQYPKEIKIKYPKAGSPNPVVSMSVVDLDNWSSELLNLEPPTDIVGTDCVLYTVNWRTNHQVTVTWTNRVQNKAQIVLYDLRGNNSNIYYEEENEGWLRILPLVFHDEYVIIVKLQDSGTPAGRFQHATRFEYKDGKLVGEKDLTPGAKEVISILAVDHARKRLYYLGNELDEPSHRNVYSVQLDGNGAPVCLSCNVFSPEGNRCTYAYAYFSTDSSNYALSCSGPDPLFITIMNANHKRIYNWEE…
XP_033348705.1	DPP4			Bombus vosnesenskii	Bees_Apinae	NCBI	A0A6J3K7R6	XP_033348705.1	MSWNRILPQLILVLHGFLVVLVAGKSIPQVIDKDVGRYESSESNDHHAVRVPFKLEETYDQSFRANSFNATWETDTEIIYSDNYIGNIHVFDVTKGTTWVLLDSSVMVDYEKPSISFSFDNSFIAIGHDYANGFRYSLYQRCDVYDTKTRTYTRIANGDRIPLFKWSPTRNALIYVHENDIYYQVFSEGGSHIRRITNTGVLDTVYNGVPDWVYEEEVLASASALWLSPDGRHLAFATFNDTNVKDIEIPKYGSPGNMKDQYPKEIKIKYPKAGSPNPVVSMSVVDLDNWSSELLNLESPTDIVGTDCVLYTVNWRTNHQVTVTWTNRVQNKAQIVLYDLRGNNSNIYYEEENEGWLRILPLVFHDEYVIIVKLQDSGTPAGRFQHATRFEYKDGKLVG…	KSIPQVIDKDVGRYESSESNDHHAVRVPFKLEETYDQSFRANSFNATWETDTEIIYSDNYIGNIHVFDVTKGTTWVLLDSSVMVDYEKPSISFSFDNSFIAIGHDYANGFRYSLYQRCDVYDTKTRTYTRIANGDRIPLFKWSPTRNALIYVHENDIYYQVFSEGGSHIRRITNTGVLDTVYNGVPDWVYEEEVLASASALWLSPDGRHLAFATFNDTNVKDIEIPKYGSPGNMKDQYPKEIKIKYPKAGSPNPVVSMSVVDLDNWSSELLNLESPTDIVGTDCVLYTVNWRTNHQVTVTWTNRVQNKAQIVLYDLRGNNSNIYYEEENEGWLRILPLVFHDEYVIIVKLQDSGTPAGRFQHATRFEYKDGKLVGEKDLTPGAKEVISILAVDHARKRL…
1FCQ_A	HYAL			Apis mellifera	Bees_Apinae					TPDNNKTVREFNVYWNVPTFMCHKYGLRFEEVSEKYGILQNWMDKFRGEEIAILYDPGMFPALLKDPNGNVVARNGGVPQLGNLTKHLQVFRDHLINQIPDKSFPGVGVIDFESWRPIFRQNWASLQPYKKLSVEVVRREHPFWDDQRVEQEAKRRFEKYGQLFMEETLKAAKRMRPAANWGYYAYPYCYNLTPNQPSAQCEATTMQENDKMSWLFESEDVLLPSVYLRWNLTSGERVGLVGGRVKEALRIARQMTTSRKKVLPYYWYKYQDRRDTDLSRADLEATLRKITDLGADGFIIWGSSDDINTKAKCLQFREYLNNELGPAVKRIALNNNANDRLTVDVSVDQV
APIS_R1024725.p1	HYAL			Apis mellifera	Bees_Apinae					MCHKYGLRFEEVSEKYGILQNWMDKFRGEEIAILYDPGMFPALLKDPNGNVVARNGGVPQLGNLTKHLQVFRDHLINQIPDKSFPGVGVIDFESWRPIFRQNWASLQPYKKLSVEVVRREHPFWDDQRVEQEAKRRFEKYGQLFMEETLKAAKRMRPAANWGYYAYPYCYNLTPNQPSAQCEATTMQENDKMSWLFESEDVLLPSVYLRWNLTSGERVGLVGGRVKEALRIARQMTTSRKKVLPYYWYKYQDRRDTDLSRADLEATLRKITDLGADGFIIWGSSDDINTKAKCLQFREYLNNELGPAVKRIALNNNANDRLTVDVSVDQV
Halictus_TRINITY_DN143_c0_g1_i1.p1	HYAL			Halictus scabiosae	Bees_Halictidae					MLLSVLFLLAPLLLVEGFLFGFLPVVTPKDEDRQGFNVYWNVPTFMCHKYGLRFEEVSNKFGILQNKRDEFRGNEITILYDPGMFPALLKDSNGHVVRRNGGVPQEGNLTRHLEVFRKHLTEQIPDESFGGVGVIDFESWRPIFRQNWASLQPYKDYSVELVREQHPFWDSRSVEQEAKRSFEKYGKLFVEETLKAAKEIRPGASWGYYAYPYCYNLSPNQPSPQCDRTTVLENDKMSWLFELEDVLLPSVYLRLGLTAGERVGLVGGRVKEALRVARQSTPRKKVLPYYWYKYQDHRDAYLDKADLEATLRKISDLGADGLIIWGSSNDINTKEKCLRFREYLDNQLGPIVDRVRRNALGSSSYEAGPADGRGGVSVDQV
NP_001011619.1	HYAL			Apis mellifera	Bees_Apinae					MSRPLVITEGMMIGVLLMLAPINALLLGFVQSTPDNNKTVREFNVYWNVPTFMCHKYGLRFEEVSEKYGILQNWMDKFRGEEIAILYDPGMFPALLKDPNGNVVARNGGVPQLGNLTKHLQVFRDHLINQIPDKSFPGVGVIDFESWRPIFRQNWASLQPYKKLSVEVVRREHPFWDDQRVEQEAKRRFEKYGQLFMEETLKAAKRMRPAANWGYYAYPYCYNLTPNQPSAQCEATTMQENDKMSWLFESEDVLLPSVYLRWNLTSGERVGLVGGRVKEALRIARQMTTSRKKVLPYYWYKYQDRRDTDLSRADLEATLRKITDLGADGFIIWGSSDDINTKAKCLQFREYLNNELGPAVKRIALNNNANDRLTVDVSVDQV
XP_011058901.1	HYAL			Acromyrmex echinatior	Ants	NCBI		XP_011058901.1	MLLRYSLILAFASVAAAFLGWGTTTLQASNSRQFDVYWNVPSFMCNQYNVRFDDLKDFGIHQNTMDEFRGEEIAILYDPGMFPALLTDKTGTVTNVRNGGVPQEGDLKKHLEMFQKHLIKQIPDGSFSGIGVIDFESWRPIFRQNWASLEPYKTLSLKLEHKRHPFWSESATKKEAKRRFEKYARIFMEETLNMAKKLRSKAKWGYYGYPYCFNQTPGQPTAHCNRQTMAENNEMSWLFTLEDVHLSSVYLRQEIRGEDRVGFVKGRVSEALRMAGKIPRKQQVLPYYWFKYQDNRDNFLSEKDTENTFNTIANLGADGLIIWGSSEDTNTEQKCKDLLHYVRTILGPAIKRIK	FLGWGTTTLQASNSRQFDVYWNVPSFMCNQYNVRFDDLKDFGIHQNTMDEFRGEEIAILYDPGMFPALLTDKTGTVTNVRNGGVPQEGDLKKHLEMFQKHLIKQIPDGSFSGIGVIDFESWRPIFRQNWASLEPYKTLSLKLEHKRHPFWSESATKKEAKRRFEKYARIFMEETLNMAKKLRSKAKWGYYGYPYCFNQTPGQPTAHCNRQTMAENNEMSWLFTLEDVHLSSVYLRQEIRGEDRVGFVKGRVSEALRMAGKIPRKQQVLPYYWFKYQDNRDNFLSEKDTENTFNTIANLGADGLIIWGSSEDTNTEQKCKDLLHYVRTILGPAIKRIK
XP_011301680.1	HYAL			Fopius arisanus	Parasitoids	NCBI		XP_011301680.1	MYKIVLFLLTLTPIESTLPSISNIFFGNGSTEKNFAAPGDYKVYWNVPTFMCHKYGMNFEEVQNDYGIIQNKNDKFRGEKMAIIYDPGSFPAILKSSNGSMYLRNGGVPQEGDLQKHLDLFKIHVNEQLSDNFEGVAVIDFESWRPIYRQNWASLAPYRDLSVSIERKRHPWWSVKSINEMAIRRFEEAGRIFMEETIKTAKLLRPRASWGYYAYPYCFNLTPRQRNWKCDENVKKDNDRISWLWKLEDILFPSVYIRSTLTVNEKKGLIVGRLQESRRIIEKYSLSSVILPYFWYKYRDNSNNFLSEIDVEGVFHVMATNGAAGHVIWGSSNDFTSKQKCEEFRNYLKNILGPAVLQVTTFFAALNDEDKNLLINEQIPLDVTEI	TLPSISNIFFGNGSTEKNFAAPGDYKVYWNVPTFMCHKYGMNFEEVQNDYGIIQNKNDKFRGEKMAIIYDPGSFPAILKSSNGSMYLRNGGVPQEGDLQKHLDLFKIHVNEQLSDNFEGVAVIDFESWRPIYRQNWASLAPYRDLSVSIERKRHPWWSVKSINEMAIRRFEEAGRIFMEETIKTAKLLRPRASWGYYAYPYCFNLTPRQRNWKCDENVKKDNDRISWLWKLEDILFPSVYIRSTLTVNEKKGLIVGRLQESRRIIEKYSLSSVILPYFWYKYRDNSNNFLSEIDVEGVFHVMATNGAAGHVIWGSSNDFTSKQKCEEFRNYLKNILGPAVLQVTTFFAALNDEDKNLLINEQIPLDVTEI
XP_012139705.1	HYAL			Megachile rotundata	Bees_Megachilidae	NCBI		XP_012139705.1	MMLQVLLLLARTLLVDAFFFGFLPNAPKDEGKQELDIYWNVPTFMCHKYGLRFEEVSEKYGIRQNAMDQFRGDQIAILYDPGMFPALMKDSTVERNGGVPQQGNLTKHLEVFREHLINQIPDESFHGVGVIDFESWRPIFRQNWASLQPYKKLSIDIVRREHPFWDSRSVEQEAKRRFEKYGKLFMEETLKAAKENRPSARWGYYAYPYCYNLTPNQPSSQCDSATVQENDKLSWLFELEDVLFPSVYLRLSLTSGQRVGLVGGRVKEALRIAKQTTTRKRVLPYYWYKYQDQRDTYLNKADLEATLRKIWDLGADGLVIWGSSNDINTKQKCLEFREYLNNDLGPAVERIRQTATNQSQYSGNFTDNRVDVSVDQV	FFFGFLPNAPKDEGKQELDIYWNVPTFMCHKYGLRFEEVSEKYGIRQNAMDQFRGDQIAILYDPGMFPALMKDSTVERNGGVPQQGNLTKHLEVFREHLINQIPDESFHGVGVIDFESWRPIFRQNWASLQPYKKLSIDIVRREHPFWDSRSVEQEAKRRFEKYGKLFMEETLKAAKENRPSARWGYYAYPYCYNLTPNQPSSQCDSATVQENDKLSWLFELEDVLFPSVYLRLSLTSGQRVGLVGGRVKEALRIAKQTTTRKRVLPYYWYKYQDQRDTYLNKADLEATLRKIWDLGADGLVIWGSSNDINTKQKCLEFREYLNNDLGPAVERIRQTATNQSQYSGNFTDNRVDVSVDQV
XP_012527752.1	HYAL			Monomorium pharaonis	Ants	NCBI		XP_012527752.1		MLPVQYSSIFTFASVAAATFFGFRTTTPKAGNPQQFDVYWNVPSFMCEQYGVIFKNLQNFGIRQNTMDKFRGEEIAILYDPGMFPALLTDKNGIVTKRNGGVPQEGDLKKHLEMFQKHLIKQIPDGSFSGIAVIDFESWRPIFRQNWASLEPYKTLSIKLERERHPNWSDEAAKKEAKRRFEKYGRVFMEETLKMAKKLRPKATWGYYGYPHCFNQTPGQPTAHCNRQTMAENDGMSWLFTLEDTHLPSVYLRQEIREEDRVGFVKGRVSEALRVAKKSPQKQQVLPYYWFKYQDRRNNFLSKKDTENAFSMIASLGADGLIIWGSSEDTNTEQKCKDLQRYVRETLGPAIKRIKGL
XP_014217198.1	HYAL			Copidosoma floridanum	Parasitoids	NCBI		XP_014217198.1		MNLKKKMGDWNIFATSTPYAGVSDEFQFYWNVPTFMCHKYGMDFTEVSQNFSIVQNEGDDFRGDRMAILYDPGDFPALLRDDKGNVVKRNGGVPQQGNLTLHLDHFRRHVEEQIQDPEFSGVAVIDFESWRPIFRQNWASLQIYRELSYDVERQLHPFWSQKAVQQEAADRFEKSARMFMQRSLELARALRPRAGWGYYAYPYCFNWTPNQQSAQCSSKAVEENDGMSWLFGSKTNLYPSVYLRQKLNASQRIGLVRGRVQEAVRLSRKAWNRESSRVLPYYWYKYQDQTNVFVNKRDLTNTLTEAIKRGADGVVIWGSSNDFNSQTKCRDFYAYLMQILGPTVYQLKQQLDAQ
XP_014299670.1	HYAL			Microplitis demolitor	Parasitoids	NCBI		XP_014299670.1	MFYILFIFIIIINANADCFKVRNYQVYWNVPTFMCQKYGIYMNDLNKFGIYQNENDKFRGEKIVILYDPGMFPALIKNHNGTITRRNGGVPQEGNLQSHLDLFTTHLEEQVDENFSGLGVIDFESWRPIFRQNWASLAPYRDLSIKLENDRHPFWNKSSIKQRAVKSFESAGQLFMAETIKLAKKLRPHAHWSYYAYPYCFNLTPNQPSASCDPQVLKENDKLSWLWKLENVLLPSFYLRYSLSTDERLGLIAGRLHEAVRLNKKFSNRPIIPYFWFKFQDERDIYLNKEDIRSSFKTMLKNGADGHIIWGSSQDFDSKEKCLKFEKYLNDVLGPAVKEIQAIASRGSSTTDDNDIDIS	DCFKVRNYQVYWNVPTFMCQKYGIYMNDLNKFGIYQNENDKFRGEKIVILYDPGMFPALIKNHNGTITRRNGGVPQEGNLQSHLDLFTTHLEEQVDENFSGLGVIDFESWRPIFRQNWASLAPYRDLSIKLENDRHPFWNKSSIKQRAVKSFESAGQLFMAETIKLAKKLRPHAHWSYYAYPYCFNLTPNQPSASCDPQVLKENDKLSWLWKLENVLLPSFYLRYSLSTDERLGLIAGRLHEAVRLNKKFSNRPIIPYFWFKFQDERDIYLNKEDIRSSFKTMLKNGADGHIIWGSSQDFDSKEKCLKFEKYLNDVLGPAVKEIQAIASRGSSTTDDNDIDIS
XP_015114803.1	HYAL			Diachasma alloeum	Parasitoids	NCBI		XP_015114803.1	MYKILLFLSTLTRIESAFLSISDVLLGNGGSTVQSSMTEVPGDYRVYWNVPTFMCHKYGLNFEEIQRDYGIIQNRNDDFRGENIAILYDPGQFPAILKSPNGSMYLRNGGVPQEGDLQKHLELFKVHVNEQISKDFSGVGVIDFESWRPIFRQNWASLAPYRDLSITIERRRHIFLSEKSIEREAIRRFEEAGRIYMEETIKLAKSMRPRASWGYYAYPYCFNLTPQQMNWRCDEKIKKDNDRMQWLWKLEDVLLPSVYYKMTLSSNEKIGLIAGRLQESQRIIQRSSLSSVILPYFWYKYHDQGNNLLSEADVHDSFNAMASNGAAGHIIWGSSNDFTSKKKCEQFRDYLNNVLGPAVLEITKLSPRLTDFPRDNDNIFDDNIFSNKTEELKVSVQQIN	AFLSISDVLLGNGGSTVQSSMTEVPGDYRVYWNVPTFMCHKYGLNFEEIQRDYGIIQNRNDDFRGENIAILYDPGQFPAILKSPNGSMYLRNGGVPQEGDLQKHLELFKVHVNEQISKDFSGVGVIDFESWRPIFRQNWASLAPYRDLSITIERRRHIFLSEKSIEREAIRRFEEAGRIYMEETIKLAKSMRPRASWGYYAYPYCFNLTPQQMNWRCDEKIKKDNDRMQWLWKLEDVLLPSVYYKMTLSSNEKIGLIAGRLQESQRIIQRSSLSSVILPYFWYKYHDQGNNLLSEADVHDSFNAMASNGAAGHIIWGSSNDFTSKKKCEQFRDYLNNVLGPAVLEITKLSPRLTDFPRDNDNIFDDNIFSNKTEELKVSVQQIN
XP_018303074.1	HYAL			Trachymyrmex zeteki	Ants	NCBI		XP_018303074.1	MLLRYSLILVFASVAAATFLGWGITTLQTSNPRQFDVYWNVPSFMCNQYNVIFNDLKDFGIHQNTMDQFRGEEIAILYDPGMFPALLTDKTGTVTKRNGGVPQEGDLKKHLEMFQKHLIKQIPDGSFSGIGVIDFESWRPIFRQNWASLEPYKTQSIKLERMRHPLWSENAVKKEAKRRFEKYARIFMEETLNMAKKLRSKAKWGYYGYPYCFNQTPGQPTAHCNRQTMAENNEMSWLFTLEDAHLSSVYLRQEIRGEDRVGFVKGRVSEALRMADKIPRKQQVLPYYWFKYQDNRDNFLSEKDTENTFNTIANLGADGLIIWGSSEDTNTEQKCKDLLQYVRTILGPAIKRIK	TFLGWGITTLQTSNPRQFDVYWNVPSFMCNQYNVIFNDLKDFGIHQNTMDQFRGEEIAILYDPGMFPALLTDKTGTVTKRNGGVPQEGDLKKHLEMFQKHLIKQIPDGSFSGIGVIDFESWRPIFRQNWASLEPYKTQSIKLERMRHPLWSENAVKKEAKRRFEKYARIFMEETLNMAKKLRSKAKWGYYGYPYCFNQTPGQPTAHCNRQTMAENNEMSWLFTLEDAHLSSVYLRQEIRGEDRVGFVKGRVSEALRMADKIPRKQQVLPYYWFKYQDNRDNFLSEKDTENTFNTIANLGADGLIIWGSSEDTNTEQKCKDLLQYVRTILGPAIKRIK
XP_018351485.1	HYAL			Trachymyrmex septentrionalis	Ants	NCBI		XP_018351485.1	MLLRYSLILASASVAAATFLGWGTTTPQASNSRQFDVYWNVPSFMCNQYNVIFDDLKDFGIHQNTMDQFRGEEIAILYDPGMFPALLTDKTGAVINVRNGGVPQEGDLKKHLEMFQKHLIKQIPNGSFSGIGVIDFESWRPIFRQNWASLEPYKTLSIKLERKRHPFSSESAVKKEAKRRFEKYARIFMEETLNMAKKLRPKAKWGYYGYPYCFNQTPGQPTAHCNRQTIAENNEMSWLFTLEDVHLSSVYLRQEIRGEDRVGFVKGRVSEALRIADKISPKQQVLPYYWFKYQDNRHTFLSEKDTKNVFNTIANLGADGLIIWGSSEDTNTEQKCKDLLQYVRTILGPAIKRIE	TFLGWGTTTPQASNSRQFDVYWNVPSFMCNQYNVIFDDLKDFGIHQNTMDQFRGEEIAILYDPGMFPALLTDKTGAVINVRNGGVPQEGDLKKHLEMFQKHLIKQIPNGSFSGIGVIDFESWRPIFRQNWASLEPYKTLSIKLERKRHPFSSESAVKKEAKRRFEKYARIFMEETLNMAKKLRPKAKWGYYGYPYCFNQTPGQPTAHCNRQTIAENNEMSWLFTLEDVHLSSVYLRQEIRGEDRVGFVKGRVSEALRIADKISPKQQVLPYYWFKYQDNRHTFLSEKDTKNVFNTIANLGADGLIIWGSSEDTNTEQKCKDLLQYVRTILGPAIKRIE
XP_018364740.1	HYAL			Trachymyrmex cornetzi	Ants	NCBI		XP_018364740.1	MLLRYSLILAFASVAAATFLGWGTTTLQASNPRQFDIYWNVPSFMCNQYNVIFDELKDFGIHQNTMDQFRGEEIAILYDPGMFPALLTDKTGTVTKRNGGVPQEGDLKIHLEMFQKHLIKQIPDGSFSGIGVVDFESWRPIFRQNWASLEPYKTLSIKLEHKRHPFWSDSAVKKEAKRRFEKYARIFMEETLNMAKKLRPKAKWGYYGYPYCFNQTPGQPTAHCNRQTMAENDEMSWLFTLEDVHLSSVYLRQEIRGEDRVGFVKGRVSEALRMASKIPRKQQVLPYYWFKYQDNRDNFLSEKDTENTFNTIAKLGADGLIIWGSSEDTNTEQKCKDLLQYVRTILGPAIKRIK	TFLGWGTTTLQASNPRQFDIYWNVPSFMCNQYNVIFDELKDFGIHQNTMDQFRGEEIAILYDPGMFPALLTDKTGTVTKRNGGVPQEGDLKIHLEMFQKHLIKQIPDGSFSGIGVVDFESWRPIFRQNWASLEPYKTLSIKLEHKRHPFWSDSAVKKEAKRRFEKYARIFMEETLNMAKKLRPKAKWGYYGYPYCFNQTPGQPTAHCNRQTMAENDEMSWLFTLEDVHLSSVYLRQEIRGEDRVGFVKGRVSEALRMASKIPRKQQVLPYYWFKYQDNRDNFLSEKDTENTFNTIAKLGADGLIIWGSSEDTNTEQKCKDLLQYVRTILGPAIKRIK
XP_018402826.1	HYAL			Cyphomyrmex costatus	Ants	NCBI		XP_018402826.1	MLLRYFLIFAFASVAAATFFGLSTTTLQANNLRQFDVYWNVPSFMCKQYNVIFNNLENYGIHQNKMDEFRGEKIAILYDPGMFPALLSDKSGTIKIRNGGVPQEGDLKKHLEIFQKHLIKQIPDGSFSGIGVIDFESWRPIFRQNWASLEPYKTLSVRLERKRHPFWSDSAVKKEAKRRFEKYARIFMEETLNMAKKLRPKAKWGYYGYPHCFNQTPGQPTAHCNRQAMVENDEMSWLFTLENVHLPSVYLRQEIRGEDRMGFVKGRVSEALRMAGKIPRKQLVLPYCWFKYQDNRDHFLSEKDTENTFNTIANLGANGLIIWGSSEDTNTEQKCKDLLQYVTKILGPAIKRINQ	TFFGLSTTTLQANNLRQFDVYWNVPSFMCKQYNVIFNNLENYGIHQNKMDEFRGEKIAILYDPGMFPALLSDKSGTIKIRNGGVPQEGDLKKHLEIFQKHLIKQIPDGSFSGIGVIDFESWRPIFRQNWASLEPYKTLSVRLERKRHPFWSDSAVKKEAKRRFEKYARIFMEETLNMAKKLRPKAKWGYYGYPHCFNQTPGQPTAHCNRQAMVENDEMSWLFTLENVHLPSVYLRQEIRGEDRMGFVKGRVSEALRMAGKIPRKQLVLPYCWFKYQDNRDHFLSEKDTENTFNTIANLGANGLIIWGSSEDTNTEQKCKDLLQYVTKILGPAIKRINQ
XP_029680638.1	HYAL			Formica exsecta	Ants	NCBI		XP_029680638.1		MQNVRESGGPKISYLTGVIVHELPRVSAHVSLGATTPEAGNPQQFDVYWNVPSFLCHKYGVKFEDLKDFGIRQNANDRFRGEEIAILYDPGMFPALLTDKNGIVTKRNGGVPQEGDLKKHLEIFRKHLIKQIPDESFSGVGVIDFESWRPIFRQNWASLEPYKTLSIKLERGKHPTWSDAAIKKEAKRRFEKYGRIFMEETLKTAKKLRSNATWGYYGYPHCFNHTPGQRSAHCDRQTMVENDEISWLFTLEDAHMPSVYLRQKIKEMDRVGFVKGRVSEALRMAEKSSRKQQVLAYHWFKYQDHRDNFLSKKDTENTVNTIANLGADGVIIWGSSEDTNSEEKCKDLQQYVKNVLGPAIKRIKQK
XP_029680639.1	HYAL			Formica exsecta	Ants	NCBI		XP_029680639.1	MLPSRYLLISTFATIAAANFFGLGATTPEAGNPQQFDVYWNVPSFLCHKYGVKFEDLKDFGIRQNANDRFRGEEIAILYDPGMFPALLTDKNGIVTKRNGGVPQEGDLKKHLEIFRKHLIKQIPDESFSGVGVIDFESWRPIFRQNWASLEPYKTLSIKLERGKHPTWSDAAIKKEAKRRFEKYGRIFMEETLKTAKKLRSNATWGYYGYPHCFNHTPGQRSAHCDRQTMVENDEISWLFTLEDAHMPSVYLRQKIKEMDRVGFVKGRVSEALRMAEKSSRKQQVLAYHWFKYQDHRDNFLSKKDTENTVNTIANLGADGVIIWGSSEDTNSEEKCKDLQQYVKNVLGPAIKRIKQK	NFFGLGATTPEAGNPQQFDVYWNVPSFLCHKYGVKFEDLKDFGIRQNANDRFRGEEIAILYDPGMFPALLTDKNGIVTKRNGGVPQEGDLKKHLEIFRKHLIKQIPDESFSGVGVIDFESWRPIFRQNWASLEPYKTLSIKLERGKHPTWSDAAIKKEAKRRFEKYGRIFMEETLKTAKKLRSNATWGYYGYPHCFNHTPGQRSAHCDRQTMVENDEISWLFTLEDAHMPSVYLRQKIKEMDRVGFVKGRVSEALRMAEKSSRKQQVLAYHWFKYQDHRDNFLSKKDTENTVNTIANLGADGVIIWGSSEDTNSEEKCKDLQQYVKNVLGPAIKRIKQK
XP_033186509.1	HYAL			Bombus vancouverensis nearcticus	Bees_Apinae	NCBI		XP_033186509.1	MMFRVLLMLAPVLRIDAFFLGFIPTSPKNNETVREFNVYWNVPTFMCHKYGLHFEEVSERYGILQNSMDNFRGDEIAILYDPGMFPALLTDPNGKVVTRNGGVPQEGNLTKHLEVFREHLINQIPDKSFHGVGVIDFESWRPIFRQNWASLQPYKKLSIEIVRREHPFWDNQSVEQEAKRRFEKYGKLFMEETLKAAKQIRPSASWGYYAYPYCYNLTPNQHSSQCDSATMLENDKMSWLFELEDVLLPSVYFRLSLTSSERVGLVGGRVREALRIAKQMAIRKKVLPYYWYKYQDKRDMYLSKDDLEATLRKIMDLGADGLILWGSSDDINTRQKCVEFKEYVNNELGPIVDRIRRTALGLTQSNSTLVDNRIDVSVDQV	FFLGFIPTSPKNNETVREFNVYWNVPTFMCHKYGLHFEEVSERYGILQNSMDNFRGDEIAILYDPGMFPALLTDPNGKVVTRNGGVPQEGNLTKHLEVFREHLINQIPDKSFHGVGVIDFESWRPIFRQNWASLQPYKKLSIEIVRREHPFWDNQSVEQEAKRRFEKYGKLFMEETLKAAKQIRPSASWGYYAYPYCYNLTPNQHSSQCDSATMLENDKMSWLFELEDVLLPSVYFRLSLTSSERVGLVGGRVREALRIAKQMAIRKKVLPYYWYKYQDKRDMYLSKDDLEATLRKIMDLGADGLILWGSSDDINTRQKCVEFKEYVNNELGPIVDRIRRTALGLTQSNSTLVDNRIDVSVDQV
XP_033186510.1	HYAL			Bombus vancouverensis nearcticus	Bees_Apinae	NCBI		XP_033186510.1		MCHKYGLHFEEVSERYGILQNSMDNFRGDEIAILYDPGMFPALLTDPNGKVVTRNGGVPQEGNLTKHLEVFREHLINQIPDKSFHGVGVIDFESWRPIFRQNWASLQPYKKLSIEIVRREHPFWDNQSVEQEAKRRFEKYGKLFMEETLKAAKQIRPSASWGYYAYPYCYNLTPNQHSSQCDSATMLENDKMSWLFELEDVLLPSVYFRLSLTSSERVGLVGGRVREALRIAKQMAIRKKVLPYYWYKYQDKRDMYLSKDDLEATLRKIMDLGADGLILWGSSDDINTRQKCVEFKEYVNNELGPIVDRIRRTALGLTQSNSTLVDNRIDVSVDQV
XP_034951790.1	HYAL			Chelonus insularis	Parasitoids	NCBI		XP_034951790.1	MLINMTKVFIILLFLSVTKATLWGIEQVSHDDPDSLHMLPFTKFQVYWNVPTFMCHQYGIFFNQVFDNFEIIQNSNDTFLGNNIAILYDPGFFPALLKNSNGTIYIRNGGVPQEGNLHKHLEMFKAHVQEQVDYNFSGLGIIDFESWRPIFRQNWGSLAHYRDYSYKIEEKRHPFMNEKIIKRLATKRFEDFAKIFMEETINLAKYLRPNAYWSYYGYPQCFNLTPKQPNTQCDNQLRKENDEISWLWERENALLPSIYFPRDLDVKTKVGLINGRLNEAWRIAKKFKPQPKILPYFWYKYRDSQDTFLSYNDLIHGFQEILNQKVNGFVIWGSSNDVNTQQKCFELRNYLNNILGPLVKQMIDIANQRNINTANSITLER	TLWGIEQVSHDDPDSLHMLPFTKFQVYWNVPTFMCHQYGIFFNQVFDNFEIIQNSNDTFLGNNIAILYDPGFFPALLKNSNGTIYIRNGGVPQEGNLHKHLEMFKAHVQEQVDYNFSGLGIIDFESWRPIFRQNWGSLAHYRDYSYKIEEKRHPFMNEKIIKRLATKRFEDFAKIFMEETINLAKYLRPNAYWSYYGYPQCFNLTPKQPNTQCDNQLRKENDEISWLWERENALLPSIYFPRDLDVKTKVGLINGRLNEAWRIAKKFKPQPKILPYFWYKYRDSQDTFLSYNDLIHGFQEILNQKVNGFVIWGSSNDVNTQQKCFELRNYLNNILGPLVKQMIDIANQRNINTANSITLER
Xylocopa_TRINITY_DN76_c0_g2_i1.p1	HYAL			Xylocopa violacea	Bees_Xylocopinae				MLRVLFLLFLPVLYIDTFLFGSKPTTPNGDGGAREFKVYWNVPTFMCHKYGLDFQEVSVKYGIVQNPKDAFRGDEIAILYDPGMFPALLKDPNGNIVTRNGGVPQEGNLTRHLGLFREHLIKQIPNESFHGVGVIDFESWRPVFRQNWASLEPYKKLSIELVRREHPFWNIRSVEQEAKRRFEKFGKLFMEETLKVAKEIRASARWGYYAYPYCYNLTPNQPSSQCDSTAMQENDKMSWLFDLEDVLLPSVYLRLSLTSNERVGLVGGRVKEALRIAKQQTTGRKKVLPYYWYKYQDQRDTYLNKADLEATLRKISDLGADGLIIWGSSNDINTEQKCLRFREYLNNDLGPIVDRARRTALGLIRYDENPADNRIDVSVDQV	FLFGSKPTTPNGDGGAREFKVYWNVPTFMCHKYGLDFQEVSVKYGIVQNPKDAFRGDEIAILYDPGMFPALLKDPNGNIVTRNGGVPQEGNLTRHLGLFREHLIKQIPNESFHGVGVIDFESWRPVFRQNWASLEPYKKLSIELVRREHPFWNIRSVEQEAKRRFEKFGKLFMEETLKVAKEIRASARWGYYAYPYCYNLTPNQPSSQCDSTAMQENDKMSWLFDLEDVLLPSVYLRLSLTSNERVGLVGGRVKEALRIAKQQTTGRKKVLPYYWYKYQDQRDTYLNKADLEATLRKISDLGADGLIIWGSSNDINTEQKCLRFREYLNNDLGPIVDRARRTALGLIRYDENPADNRIDVSVDQV
Apce275	HYAL			Apis cerana	Bees_Apinae					MSRPLVTTEEMMVGVLLMLAPVLRINALLLGFVPSTPNDNNKTKREFNVYWNVPTFMCHKYGLRFEEVSEKYGILQNWMDKFRGEEIAILYDPGMFPALLKDSNGNVVARNGGVPQLGNLTKHLQVFRDHLINQIPDKSFPGVGVIDFESWRPIFRQNWASLQPYKKLSIDVVRREHPSWGDQRVEQEAKRRFEKYGKLFMEETLKAAKRMRPAANWGYYAYPYCYNLTPNQPSSQCEATTMQENDKMSWLFESEDVLLPSVYLRWNLTSGERVGLVGGRVKEALRIARQMTTSRKKVLPYYWYKYQDRRDTDLSRADLEATLRKITDLGADGFIIWGSSNDINTKAKCVQFREYLNNDLGPVVKRIALNSNAPAAKSRLDVSVDQV
Apdo380	HYAL			Apis dorsata	Bees_Apinae					MGATSRPLVITEEMIIGVLLMLAPVLRINALLLGFVPSTPNDDNKTEREFNVYWNVPTFMCHKYGLRFEEVSEKYGILQNWMDKFRGEKIAILYDPGMFPALLKDPNGNVVARNGGVPQLGNLTKHLQVFRDHLINQIPDKSFPGVGVIDFESWRPIFRQNWASLQPYKDLSIDIVRREHPFWDDRRVEQEAKRRFEKYGKLFMEETLKAAKGMRPSANWGYYAYPYCYNLTPKQPNAQCDPTTMQENDKMSWLFESEDVLLPSVYLRWNLTSGERVGLVGGRVKEALRIARQMTTSGKKVLPYYWYKYQDRRDTDLSRADLEATLRKITDLGADGFIIWGSSDDINTKAKCLQFREYLNNDLGPVVKRIGQLALNDNAPSVRSRLDVSVDQV
Apme651	HYAL			Apis mellifera	Bees_Apinae					MSRPLVITEGMMIGVLLMLAPINALLLGFVQSTPDNNKTVREFNVYWNVPTFMCHKYGLRFEEVSEKYGILQNWMDKFRGEEIAILYDPGMFPALLKDPNGNVVARNGGVPQLGNLTKHLQVFRDHLINQIPDKSFPGVGVIDFESWRPIFRQNWASLQPYKKLSVEVVRREHPFWDDQRVEQEAKRRFEKYGQLFMEETLKAAKRMRPAANWGYYAYPYCYNLTPNQPSAQCEATTMQENDKMSWLFESEDVLLPSVYLRWNLTSGERVGLVGGRVKEALRIARQMTTSRKKVLPYYWYKYQDRRDTDLSRADLEATLRKITDLGADGFIIWGSSDDINTKAKCLQFREYLNNELGPAVKRIALNNNANSRLTVDVSVDQV
Atro321	HYAL			Athalia rosae	Sawflies					MSLKKNPDAEFCEEVHRNTMNKGGGDLCSAMRRKKLKFFVFVGVCIAVSNSPLFGLIQVPGASGATNHGFNLYWNVPTFMCHKYGMFFEDVNTFGIRQNSKDEFRGNEIAILYDPGVFPALLKDEHGRTVRRNGGVPQEGNLTYHLEVFRAHVNEQISDVNFAGVAVIDFESWRPIFRQNWAALAPYRDLSTEIERDRHPFWDKNKVAHEATRRFEKAARLFMEDTLKLARILRPKASWGYYAYPYCFNSTPNVPTAQCDPKVYAENDRLSWMFNLQGMLLPSVYIRSSLNKRERMELISCRVKEAMRISSKLKQALPKTVLPYFWYKYQDKTDDFLTSEDLSNGFRLIKSIGGDGIVIWGSSNDFNTKQKCQEFRDYLSETLGPTAWKLLVGRSRNVS…
Bote775	HYAL			Bombus terrestris	Bees_Apinae				MMFRVLLMLAPVLQVDAFFLGFIPTSPKNNETVGEFNVYWNVPTFMCHKYGLHFEEVSERYGILQNSMDNFRGDEIAILYDPGMFPALLTDPNGKVVTRNGGVPQEGNLTKHLEVFREHLINQIPDKSFHGVGVIDFESWRPIFRQNWASLQPYKKLSIEIVRREHPFWDNQSVEQEAKRRFEKYGKLFMEETLKAAKQIRPSASWGYYAYPYCYNLTPNQHSSQCDSATMLENDKMSWLFELEDVLLPSVYFRLNLTSSERVGLVGGRVREALRIAKQMAIKKRVLPYYWYKYQDKRDMYLSKDDLEATLRKIMDLGADGLILWGSSDDINTKQKCVEFKEYVNNELGPIVDRIRRTALGLTQSNSTLVDNRIDVSVDQV	FFLGFIPTSPKNNETVGEFNVYWNVPTFMCHKYGLHFEEVSERYGILQNSMDNFRGDEIAILYDPGMFPALLTDPNGKVVTRNGGVPQEGNLTKHLEVFREHLINQIPDKSFHGVGVIDFESWRPIFRQNWASLQPYKKLSIEIVRREHPFWDNQSVEQEAKRRFEKYGKLFMEETLKAAKQIRPSASWGYYAYPYCYNLTPNQHSSQCDSATMLENDKMSWLFELEDVLLPSVYFRLNLTSSERVGLVGGRVREALRIAKQMAIKKRVLPYYWYKYQDKRDMYLSKDDLEATLRKIMDLGADGLILWGSSDDINTKQKCVEFKEYVNNELGPIVDRIRRTALGLTQSNSTLVDNRIDVSVDQV
Cafl264	HYAL			Camponotus floridanus	Ants				MELKQATILLSQYLFISTFVTIAAATFFGLGATTPEAGNPQQFDVYWNVPSFICHKYGVKFENLKNFGIHQNANDEFRGEEIVILYDPGMFPALLSDKNGTVTKRNGGVPQEGDLKEHLEIFRKHLIKQIPDESFNGIGVIDFESWRPIFRQNWASLEPYKTLSIKLEREKHPIWSDAAIKKEAKRRFEKYGRIFMEETLKIAKKLRPKATWGYYGYPHCFNYTPGQRTAHCSHQTMVENDEMSWLFTLEDVLMPSLYLRQEIREMDRMGFVKGRVSEALRMTEKSKRQVLPYYWFKYQDHRDIFLSKEDTENTINTIASLGANGMIIWGSSEDTNTEEKCKNLQQYVKDVLGPAIKRIKQQ	TFFGLGATTPEAGNPQQFDVYWNVPSFICHKYGVKFENLKNFGIHQNANDEFRGEEIVILYDPGMFPALLSDKNGTVTKRNGGVPQEGDLKEHLEIFRKHLIKQIPDESFNGIGVIDFESWRPIFRQNWASLEPYKTLSIKLEREKHPIWSDAAIKKEAKRRFEKYGRIFMEETLKIAKKLRPKATWGYYGYPHCFNYTPGQRTAHCSHQTMVENDEMSWLFTLEDVLMPSLYLRQEIREMDRMGFVKGRVSEALRMTEKSKRQVLPYYWFKYQDHRDIFLSKEDTENTINTIASLGANGMIIWGSSEDTNTEEKCKNLQQYVKDVLGPAIKRIKQQ
Ceci138	HYAL			Cephus cinctus	Sawflies				MITLAAIIGTMCACVEASRLFGFNFGSWKNQSNTVLDFNVYWNVPTFMCHQYGMHFEEVSKDYGILQNIKDDFRGDQLAILYDPGIFPALLKDSNGKLVRRNGGVPQEGNLTLHLTLFREHLLEQIPHQDFAGLGILDFESWRPIFRQNWASLAPYRDLSTEIERARHPFWDKKAIEREAVRRFEKSARLFMAETLEAAKILRPSARWAYYAYPYCFNLTPQQNSIRCSPAVIEENDKMSWLFDTQDMLLPSVYLRLNLNSRDRVGLINGRVKEALRISKWMKSRAPVFPYFWYKYQDDRDVYLNGEDVENSMKEIAKLGANGIVVWGSSQDVNSRAKCQKFRDYVKDVLGPVARSVIRPKLENMQETTVIGETSTIEVTAPIKETSGTKETSGPEETS…	SRLFGFNFGSWKNQSNTVLDFNVYWNVPTFMCHQYGMHFEEVSKDYGILQNIKDDFRGDQLAILYDPGIFPALLKDSNGKLVRRNGGVPQEGNLTLHLTLFREHLLEQIPHQDFAGLGILDFESWRPIFRQNWASLAPYRDLSTEIERARHPFWDKKAIEREAVRRFEKSARLFMAETLEAAKILRPSARWAYYAYPYCFNLTPQQNSIRCSPAVIEENDKMSWLFDTQDMLLPSVYLRLNLNSRDRVGLINGRVKEALRISKWMKSRAPVFPYFWYKYQDDRDVYLNGEDVENSMKEIAKLGANGIVVWGSSQDVNSRAKCQKFRDYVKDVLGPVARSVIRPKLENMQETTVIGETSTIEVTAPIKETSGTKETSGPEETSEIEQTPTITETLPIKET…
Ceca415	HYAL			Ceratina calcarata	Bees_Xylocopinae				MILRALLLLLLPLVLRIDAFLFGFLPTIPNNSSDDKREFNVYWNVPTFMCHKYGLHFEEVSDKYGILQNSMDAFRGNETAILYDPGMFPALLTDPNGDVVTRNGGVPQEGNLTMHLEVFKEHLINQVPDKSFRGVGVIDFESWRPIFRQNWASLQPYKKLSIEIVRREHPFWDSRSVEEEAKRRFEKYGKLFMEETLKAAKRIRPAASWGYYAYPYCYNLTPNQPSSRCDVTTMQENDKMSWLFELEDVLLPSVYLRLSLTSGQRVGLVAGRVKEALRIAKQTSAGTRKKVLPYYWYKYQDQRDTYLNKADLEATLRKISDLGADGLIIWGSSNDINTKQKCLQFREYLNNDLGPVVDRIKRTSPGLMRENEDENEDNEIDEVVDEV	FLFGFLPTIPNNSSDDKREFNVYWNVPTFMCHKYGLHFEEVSDKYGILQNSMDAFRGNETAILYDPGMFPALLTDPNGDVVTRNGGVPQEGNLTMHLEVFKEHLINQVPDKSFRGVGVIDFESWRPIFRQNWASLQPYKKLSIEIVRREHPFWDSRSVEEEAKRRFEKYGKLFMEETLKAAKRIRPAASWGYYAYPYCYNLTPNQPSSRCDVTTMQENDKMSWLFELEDVLLPSVYLRLSLTSGQRVGLVAGRVKEALRIAKQTSAGTRKKVLPYYWYKYQDQRDTYLNKADLEATLRKISDLGADGLIIWGSSNDINTKQKCLQFREYLNNDLGPVVDRIKRTSPGLMRENEDENEDNEIDEVVDEV
Duno910	HYAL			Dufourea novaeangliae	Bees_Halictidae				MVLLVLFLLAPVPFVNGFLFGFRPVTTTPRNEERQGFYVYWNVPTFMCHKYGLRFEEVSQKYGILQNAMDEFRGDKIAILYDPGMFPALLKDSNGNVVPRNGGVPQEGNLTKHLEVFREHLINQIPDESFHGVGVIDFESWRPIFRQNWASLQLYKDFSIEIVRKQHPFWNSRSVEQEAKRSFEKYGKLFMEDTLKAAKQIRPFASWGYYAYPYCYNLTPNQPSSQCDETAMLENDKMSWLFELEDVLLPSVYLRQSLANSQRVGLVGGRVKEALRIAKETTPRKRVLPYYWYKYQDHRDTYLNKADLEATLRKILDLGADGLIIWGSSNDINTKEKCLRFREYLNNDLGPIVAGVRQTVPGLTHYEANPAENRFDVSVDQV	FLFGFRPVTTTPRNEERQGFYVYWNVPTFMCHKYGLRFEEVSQKYGILQNAMDEFRGDKIAILYDPGMFPALLKDSNGNVVPRNGGVPQEGNLTKHLEVFREHLINQIPDESFHGVGVIDFESWRPIFRQNWASLQLYKDFSIEIVRKQHPFWNSRSVEQEAKRSFEKYGKLFMEDTLKAAKQIRPFASWGYYAYPYCYNLTPNQPSSQCDETAMLENDKMSWLFELEDVLLPSVYLRQSLANSQRVGLVGGRVKEALRIAKETTPRKRVLPYYWYKYQDHRDTYLNKADLEATLRKILDLGADGLIIWGSSNDINTKEKCLRFREYLNNDLGPIVAGVRQTVPGLTHYEANPAENRFDVSVDQV
Eume972	HYAL			Eufriesea mexicana	Bees_Apinae				MTFRVMFSLALLLQIDAFLFGFIPTTPKSEGKREFNVYWNVPTFMCHKYGLHFEEVSEKYGIIQNSMDKFRGEEIAILYDPGMFPALLKEPNGNVVTRNGGVPQEGNLTKHLQVFREHLINQIPDKSFHGVGVIDFESWRPIFRQNWASLQPYKKLSIEIVRREHPFWDSRSVEQEAKRRFEKYGKLFMEETLKAAKQIRPSGSWGYYAYPYCYNLTPNQPSSQCDSTTMQENDKMSWLYALEDVLLPSVYLRLSLTSSQRVGLVGGRVKEALRIAKQMAARKRVLPYYWYKYQDQRDTYLSKADLDATLRKIADQGADGLIIWGSSNDINTKQKCVQFREYLNNDLGPSVDRTRRMALGSSEYNGNSVDNRIDGSVDQA	FLFGFIPTTPKSEGKREFNVYWNVPTFMCHKYGLHFEEVSEKYGIIQNSMDKFRGEEIAILYDPGMFPALLKEPNGNVVTRNGGVPQEGNLTKHLQVFREHLINQIPDKSFHGVGVIDFESWRPIFRQNWASLQPYKKLSIEIVRREHPFWDSRSVEQEAKRRFEKYGKLFMEETLKAAKQIRPSGSWGYYAYPYCYNLTPNQPSSQCDSTTMQENDKMSWLYALEDVLLPSVYLRLSLTSSQRVGLVGGRVKEALRIAKQMAARKRVLPYYWYKYQDQRDTYLSKADLDATLRKIADQGADGLIIWGSSNDINTKQKCVQFREYLNNDLGPSVDRTRRMALGSSEYNGNSVDNRIDGSVDQA
Eudi098	HYAL			Euglossa dilemma	Bees_Apinae					MCHKYGLHFEEVSEKYGILQNSMDKFRGEEIAILYDPGMFPALLKDPNGNVVTRNGGVPQEGNLTKHLQVFREHLINQIPDKSFHGVGVIDFESWRPIFRQNWASLQPYKKLSIEIVRREHPFWDSRSVEQEAKRRFEKYGKLFMEETLKAAKQIRPSGSWGYYAYPYCYNLTPNQPSSQCDSTTMQENDKMSWLFTLEDVLLPSVYLRLSLTNSQRVGLVGGRVKEALRIAKQMAARKKVLPYYWYKYQDQRDTYLSKADLEATLRKISDLGANGLVIWGSSNDMNTKEKCVQFGEYLKNDLGPSVDRARRIALGSSQYNGNSVDNRIDGSVDQA
Frva333	HYAL			Frieseomelitta varia	Bees_Apinae					MRMLASASLLKYIHKAFKFTSENILSNSLVPTTPKNNETDEFNIYWNVPTFMCHKYGLHFKEVSEKYGILQNTMDNFRGEEIAILYDPGTFPAMLEDSNGNVVMRNGGVPQEGNLTKHLEVFREHLIHQIPDKSFHGVGVIDFESWRPIFRQNWASLQPYKKLSIEIVRHEHPFWDNQSVEQEARRQFEKYGRLFMEETLKAAKQIRPYAKWGYYAYPYCYNLTPSQPSSHCDAVTQQENDKMSWLFELQNVLLPSVYLRLSLTSNQRVGLVGGRVKEALRIAKQMMTRKQVLPYYWYKYQDQRDTNLSKDDLEATLKKIINLGADGLIIWGSSSDINTKQKCVEFREYLNNDLGPVVNRLRRTALGLTRYTSTLMDNKIDVSVDQV
Hala187	HYAL			Habropoda laboriosa	Bees_Apinae				MMLRVLFLLIPALQTNAFLFGFVPTTPNVIEDHRSREFNVYWNVPTFMCHKYGLHFEEVSDRYGILQNKMDKFRGDEIAILYDPGMFPALLKSANGDVVMRNGGVPQEGNLTKHLEVFREHLINQIPDKSFHGVGVIDFESWRPIFRQNWASLQPYKKLSVDLVRREHPFWDSKSVEQEAKRRFEKYGKLFMEETLKAAKQMRPEAIWGYYAYPYCYNLTPNQPSSQCDSTTIQENDKLSWLFELEDVLLPSVYLRRSLTSGQRVGLVGGRVKEALRIAKQMTSRKKVLPYYWYKYQDQRDSYLTKVDLEATLRKISDLGADGLIIWGSSNDINTKQKCLQFREYLNNDLGPIVDRIRRTALGLSQRSGNSLDNRVGVSVDQV	FLFGFVPTTPNVIEDHRSREFNVYWNVPTFMCHKYGLHFEEVSDRYGILQNKMDKFRGDEIAILYDPGMFPALLKSANGDVVMRNGGVPQEGNLTKHLEVFREHLINQIPDKSFHGVGVIDFESWRPIFRQNWASLQPYKKLSVDLVRREHPFWDSKSVEQEAKRRFEKYGKLFMEETLKAAKQMRPEAIWGYYAYPYCYNLTPNQPSSQCDSTTIQENDKLSWLFELEDVLLPSVYLRRSLTSGQRVGLVGGRVKEALRIAKQMTSRKKVLPYYWYKYQDQRDSYLTKVDLEATLRKISDLGADGLIIWGSSNDINTKQKCLQFREYLNNDLGPIVDRIRRTALGLSQRSGNSLDNRVGVSVDQV
Hasa188	HYAL			Harpegnathos saltator	Ants				MLPVRNCLLFVFAIIAVATFLGSTRATTLREGNPHKFDVYWNVPTFMCHKYGMKFENLNDYGIQQNAMDKFRGDKIVILYDPGMFPALLVSKNGTVTKRNGGVPQEGDLKEHLEKFREDLVTQIPHESFSGVAVIDFESWRPIFRQNWASLEPYKTLSIKLERERHPFWSDAAVKKEAKRRFEKFGRMFMEESLKMAKKLRPWAMWGYYGYPHCFNKSPGQQSMHCDRSTMTENDEMSWLFMLEDVHAPSVYLRLEIKEGDRPGFVKGRVSEAQRLAVKSLRKQQILPYYWFKYQDNRDKLLSEKDTMNTIEMIANHGADGAIIWGSSNDVNTQRKCEDLLQYMKDVLGPTVKRLSV	TTLREGNPHKFDVYWNVPTFMCHKYGMKFENLNDYGIQQNAMDKFRGDKIVILYDPGMFPALLVSKNGTVTKRNGGVPQEGDLKEHLEKFREDLVTQIPHESFSGVAVIDFESWRPIFRQNWASLEPYKTLSIKLERERHPFWSDAAVKKEAKRRFEKFGRMFMEESLKMAKKLRPWAMWGYYGYPHCFNKSPGQQSMHCDRSTMTENDEMSWLFMLEDVHAPSVYLRLEIKEGDRPGFVKGRVSEAQRLAVKSLRKQQILPYYWFKYQDNRDKLLSEKDTMNTIEMIANHGADGAIIWGSSNDVNTQRKCEDLLQYMKDVLGPTVKRLSV
Lihu615	HYAL			Linepithema humile	Ants				MLAIRFSLIVAFTVAANPDGLSTTTPEDRRAGSSQFDVYWNVPSFMCHKYDVKFEDLKDFGIRQNVEDKFRGEEIAILYDPGMFPALLTDKNGVVIKRNGGVPQEGDLKTHLEVFRKHLVKQIPDESFSGVGVIDFESWRPIFRQNWASLEPYKTLSIKLERERHLFWSEAAIKKEAKRRFEKYGRIFMEETLKMAKKLRSKGAWGYYGYPHCFNQTPNQPTAHCNRAVLLENDETSWLFALEDVHLPSVYLRQGIKEGDRPGFVKGRVSEALRLAAKTSRRQQVLPYHWFKYQDNRNKFLTKKDAENTINTISNLGADGLIIWGSSEDTDTEQKCKDLQQYVREILGPAIKRIK	NPDGLSTTTPEDRRAGSSQFDVYWNVPSFMCHKYDVKFEDLKDFGIRQNVEDKFRGEEIAILYDPGMFPALLTDKNGVVIKRNGGVPQEGDLKTHLEVFRKHLVKQIPDESFSGVGVIDFESWRPIFRQNWASLEPYKTLSIKLERERHLFWSEAAIKKEAKRRFEKYGRIFMEETLKMAKKLRSKGAWGYYGYPHCFNQTPNQPTAHCNRAVLLENDETSWLFALEDVHLPSVYLRQGIKEGDRPGFVKGRVSEALRLAAKTSRRQQVLPYHWFKYQDNRNKFLTKKDAENTINTISNLGADGLIIWGSSEDTDTEQKCKDLQQYVREILGPAIKRIK
Mero166	HYAL			Megachile rotundata	Bees_Megachilidae				MMLQVLLLLARTLLVDAFFFGFLPNAPKDEGKQELDIYWNVPTFMCHKYGLRFEEVSEKYGIRQNAMDQFRGDQIAILYDPGMFPALMKDSTGNVVERNGGVPQQGNLTKHLEVFREHLINQIPDESFHGVGVIDFESWRPIFRQNWASLQPYKKLSIDIVRREHPFWDSRSVEQEAKRRFEKYGKLFMEETLKAAKENRPSARWGYYAYPYCYNLTPNQPSSQCDSATVQENDKLSWLFELEDVLFPSVYLRLSLTSGQRVGLVGGRVKEALRIAKQTTTRKRVLPYYWYKYQDQRDTYLNKADLEATLRKIWDLGADGLVIWGSSNDINTKQKCLEFREYLNNDLGPAVERIRQTATNQSQYSGNFTDNRVDVSVDQV	FFFGFLPNAPKDEGKQELDIYWNVPTFMCHKYGLRFEEVSEKYGIRQNAMDQFRGDQIAILYDPGMFPALMKDSTGNVVERNGGVPQQGNLTKHLEVFREHLINQIPDESFHGVGVIDFESWRPIFRQNWASLQPYKKLSIDIVRREHPFWDSRSVEQEAKRRFEKYGKLFMEETLKAAKENRPSARWGYYAYPYCYNLTPNQPSSQCDSATVQENDKLSWLFELEDVLFPSVYLRLSLTSGQRVGLVGGRVKEALRIAKQTTTRKRVLPYYWYKYQDQRDTYLNKADLEATLRKIWDLGADGLVIWGSSNDINTKQKCLEFREYLNNDLGPAVERIRQTATNQSQYSGNFTDNRVDVSVDQV
Mege562	HYAL			Megalopta genalis	Bees_Halictidae				MILSVLFLLAPLLFVEGFLFGFRPVTPKDVDRQGFNVYWNVPTFMCHKYGLRFEEVATKFGILQNKMDEFRGNQITILYDPGMFPALLKDSNGHVVRRNGGVPQEGNLTRHLEVFRKHLTEQIPDESFHGIGVIDFESWRPIFRQNWASLQPYRDYSVELVREQHPFWDSKTVEQEAKRSFEKYGRLFVEETLKTAKECRPAASWGYYAYPYCYNLSPNQPSSQCDKTTMLENDKMSWLFELEDVLLSSVYLRLSLTAGERVGLVGGRVKEALRIARQSTPRKKVLPYYWYKYQDHRDTYLNKADLETTLGKISDLGADGLIIWGSSNDINTNEKCLRFREYLNNDLGPIVDRVRRAALGPTIYETRNDPPDVSVDQV	FLFGFRPVTPKDVDRQGFNVYWNVPTFMCHKYGLRFEEVATKFGILQNKMDEFRGNQITILYDPGMFPALLKDSNGHVVRRNGGVPQEGNLTRHLEVFRKHLTEQIPDESFHGIGVIDFESWRPIFRQNWASLQPYRDYSVELVREQHPFWDSKTVEQEAKRSFEKYGRLFVEETLKTAKECRPAASWGYYAYPYCYNLSPNQPSSQCDKTTMLENDKMSWLFELEDVLLSSVYLRLSLTAGERVGLVGGRVKEALRIARQSTPRKKVLPYYWYKYQDHRDTYLNKADLETTLGKISDLGADGLIIWGSSNDINTNEKCLRFREYLNNDLGPIVDRVRRAALGPTIYETRNDPPDVSVDQV
Mebec63	HYAL			Melipona beecheii	Bees_Apinae					MILGIRLADPKKYGRSRDGSSGGTTDRNDAMEHRRSSTEGLQLSRGPWSGSLVNNRHDRAFDSSSTEMILRLLLMLAPALRIDAFFFGLAPTTPRNNETDEFNIYWNVPTFMCHKYGLHFEEVSEKYGILQNTMDNFRGEEMAILYDPGTFPALLKDSNGNVVMRNGGVPQEGNLTKHLEVFREHLIHQIPDKSFHGVGVIDFESWRPIFRQNWASLQPYKKLSIEIVRREHPFWDNQSVEQEARRQFEKYGRLFVEETLKAAKQIRPYGKWGYYAYPYCYNLTPSQPSSQCDAATQQENDKMSWLFELQDVFLPSVYLRLSLTSNQRVGLVGGRVKEALRIAKQMMTRKQVLPYYWYKYQDQRETNLSKDDLEATFKKIINLGADGLIIWGSSSDINT…
Navi761	HYAL			Nasonia vitripennis	JewelWasps				MPSQPLPMCGRNWSLAIGLLCLLLADGTDSRLFGFGPAAPHGNASRNFQVYWNVPSFMCHKYGMNLEQVSKKFGILQNQKDEFRGDKIAILYDPGDFPALLKDGKTDDKILRRNGGVPQEGNLSLHLDYFHRHLIEQIPNASFSGIGVIDFESWRPIFRQNWASLQIYRDYSIDLERQRHPAWSQKALQLEASERFERAGKSFMQRTLELAQRLRPKASWGYYAYPYCFNMSPNQPGSQCSPKVVEENDAMSWLFGNQKILLPSLYLQHKLTPQQRVALARGRITEAVRLARKSPAKDVKVLAYYWFKFQDQHDSFVESRDLVNTFNEIAKRGADGIIIWGSSDDFNTKSKCLAFQTYLDKTLGPSVQRVRQQFSA	RLFGFGPAAPHGNASRNFQVYWNVPSFMCHKYGMNLEQVSKKFGILQNQKDEFRGDKIAILYDPGDFPALLKDGKTDDKILRRNGGVPQEGNLSLHLDYFHRHLIEQIPNASFSGIGVIDFESWRPIFRQNWASLQIYRDYSIDLERQRHPAWSQKALQLEASERFERAGKSFMQRTLELAQRLRPKASWGYYAYPYCFNMSPNQPGSQCSPKVVEENDAMSWLFGNQKILLPSLYLQHKLTPQQRVALARGRITEAVRLARKSPAKDVKVLAYYWFKFQDQHDSFVESRDLVNTFNEIAKRGADGIIIWGSSDDFNTKSKCLAFQTYLDKTLGPSVQRVRQQFSA
Nome883	HYAL			Nomia melanderi	Bees_Halictidae				MDTVRQGSCSYGRRMSLTALFLLGPALANGFLFGFRPVTPKDEDRRFNVYWNVPTFMCHKYGMRFEEVSEVYGILQNKMDEFRGDKIAILYDPGMFPALLKDSDGRVVPRNGGVPQEGNLTKHLEIFRKHLTEQIPDESFNGVGVIDFESWRPIFRQNWASLQPYKDFSIELARKQHPFWSSRAVEQEARRSFEKYGKLFMEETLRAAKEIRPSASWGYYAYPYCYNLTPNQPSSQCDRSTVLENDKMSWLFEPEDVLLPSVYLRLSLSSGDRVGLVGGRVKEALRIARQSTPRKKILPYYWYKYQDHRDTYLNKADLEATLRKISDLGADGLIIWGSSNDVNTNDRCLQFREYLNNELGPAVSRVRQTALGYIHNVAGLANNQTNVSVDQV	FLFGFRPVTPKDEDRRFNVYWNVPTFMCHKYGMRFEEVSEVYGILQNKMDEFRGDKIAILYDPGMFPALLKDSDGRVVPRNGGVPQEGNLTKHLEIFRKHLTEQIPDESFNGVGVIDFESWRPIFRQNWASLQPYKDFSIELARKQHPFWSSRAVEQEARRSFEKYGKLFMEETLRAAKEIRPSASWGYYAYPYCYNLTPNQPSSQCDRSTVLENDKMSWLFEPEDVLLPSVYLRLSLSSGDRVGLVGGRVKEALRIARQSTPRKKILPYYWYKYQDHRDTYLNKADLEATLRKISDLGADGLIIWGSSNDVNTNDRCLQFREYLNNELGPAVSRVRQTALGYIHNVAGLANNQTNVSVDQV
Oobi509	HYAL			Ooceraea biroi	Ants				MLGPVRCSLIFVFATVAAATFFGSSSTTPEAVSPRKFDAYWNVPSFMCHKYGIKFENLNDFGIRQNIMDKFRGEEITILYDPGMFPALLTDKKGDVTRRNGGVPQEGDLKKHLEMFRKHLLEQIPDVSFSGVGVIDFESWRPIFRQNWASLEPYKTLSIKLERERHPLWSDAAIKKEAKRRFEKYGRIFMEETLKTAKKLRPKAAWGYYGYPHCFNQTPGQRSPHCSRQTMAENDGMSWLFELEDVHLPSVYLRQEIKEVDRVGFVKGRASEALRMAGKSTREQPVLPYTWFKYQDQRNDFLTKKDTENAINIIASLGAEGLIIWGSSEDTDTEQKCRDLQRYLREVLGPAIRRLVK	VSPRKFDAYWNVPSFMCHKYGIKFENLNDFGIRQNIMDKFRGEEITILYDPGMFPALLTDKKGDVTRRNGGVPQEGDLKKHLEMFRKHLLEQIPDVSFSGVGVIDFESWRPIFRQNWASLEPYKTLSIKLERERHPLWSDAAIKKEAKRRFEKYGRIFMEETLKTAKKLRPKAAWGYYGYPHCFNQTPGQRSPHCSRQTMAENDGMSWLFELEDVHLPSVYLRQEIKEVDRVGFVKGRASEALRMAGKSTREQPVLPYTWFKYQDQRNDFLTKKDTENAINIIASLGAEGLIIWGSSEDTDTEQKCRDLQRYLREVLGPAIRRLVK
Osbi712	HYAL			Osmia bicornis bicornis	Bees_Megachilidae				MMLQVLLLLARTLLVDAFFFGFLPSVPKDEGRQEFNVYWNVPTFMCHKYGMHFEEVSEKYGIRQNTMDQFRGDQIAILYDPGMFPALMKDSMGNLVERNGGVPQEGNLTKHLEVFREHLINQIPDESFNGVGVIDFESWRPIFRQNWASLQPYKKLSIDIVRREHPFWDSGSVEQEAKRKFEKYGKLFMEETLKAAKENRPSASWGYYAYPYCYNLTPNQPSSQCDSTTVQENDKLTWLFELEDILLPSVYLRLSLTSSQRVGLVAGRVKEALRIAKQTTIRKKVLPYYWYKYQDQRDTYLNKADLEATLRKIWDLGADGLVIWGSSNDINSKQKCLQFREYVNNDLGPAVNRVRQTVTNPSQYSNNFTDNQVDVSVDQV	FFFGFLPSVPKDEGRQEFNVYWNVPTFMCHKYGMHFEEVSEKYGIRQNTMDQFRGDQIAILYDPGMFPALMKDSMGNLVERNGGVPQEGNLTKHLEVFREHLINQIPDESFNGVGVIDFESWRPIFRQNWASLQPYKKLSIDIVRREHPFWDSGSVEQEAKRKFEKYGKLFMEETLKAAKENRPSASWGYYAYPYCYNLTPNQPSSQCDSTTVQENDKLTWLFELEDILLPSVYLRLSLTSSQRVGLVAGRVKEALRIAKQTTIRKKVLPYYWYKYQDQRDTYLNKADLEATLRKIWDLGADGLVIWGSSNDINSKQKCLQFREYVNNDLGPAVNRVRQTVTNPSQYSNNFTDNQVDVSVDQV
Osli275	HYAL			Osmia lignaria	Bees_Megachilidae				MMLQVLLLLARTLLVDAFFFGFLPSVPKDEGRQEFNVYWNVPTFMCHKYGLHFEEVSEKYGIRQNTMDQFRGDQIAILYDPGMFPALMKDSMGNLVERNGGVPQEGNLTKHLEVFREHLINQIPDESFNGVGVIDFESWRPIFRQNWASLQPYKKLSIDIVRREHPFWDSGSVEQEAKRKFEKYGKLFMEETLKAAKENRPSASWGYYAYPYCYNLTPNQPSSQCDSTTVQENDKLTWLFELEDILLPSVYLRLSLTNSQRVGLVAGRVKEAMRIAKQTTIRKKVLPYYWYKYQDQRDTYLNKADLEATLRKIWDLGADGLVIWGSSNDINSKQKCLQFREYVNNDLGPAVDRVRQTVTNPSQYSNNFTDNQVDVSVDQV	FFFGFLPSVPKDEGRQEFNVYWNVPTFMCHKYGLHFEEVSEKYGIRQNTMDQFRGDQIAILYDPGMFPALMKDSMGNLVERNGGVPQEGNLTKHLEVFREHLINQIPDESFNGVGVIDFESWRPIFRQNWASLQPYKKLSIDIVRREHPFWDSGSVEQEAKRKFEKYGKLFMEETLKAAKENRPSASWGYYAYPYCYNLTPNQPSSQCDSTTVQENDKLTWLFELEDILLPSVYLRLSLTNSQRVGLVAGRVKEAMRIAKQTTIRKKVLPYYWYKYQDQRDTYLNKADLEATLRKIWDLGADGLVIWGSSNDINSKQKCLQFREYVNNDLGPAVDRVRQTVTNPSQYSNNFTDNQVDVSVDQV
Poca621	HYAL			Polistes canadensis	TrueWasps				MLLVTFLLFYLHPLVNGDSCGSNCERSKRPKRVFSIYWNVPTFMCHQYGMNFDEVTDFNIKHNSKDNFRGETISIYYDPGKFPALMPLKNGKYEERNGGVPQRGNITIHLQQFNEDLDKMTPDKNFGGIGVIDFERWKPIFRQNWGNTEIHKKYSIELVRKEHPKWSESMIEAEATKKFEKYARYFMEETLKLAKKTRKRAKWGYYGFPYCYNVTPNNPGPDCDAKATIENDRLSWMYNNQEILFPSVYVRHEQKPEERVYLVQGRIKEAVRISNNLEHSPSVLAYWWYVYQDKMDIYLSETDVEKTFQEIVTNGGDGIIIWGSSSDVNSLSKCKRLREYLLNTLGPFAVNVTETVNGRSSLNF	DSCGSNCERSKRPKRVFSIYWNVPTFMCHQYGMNFDEVTDFNIKHNSKDNFRGETISIYYDPGKFPALMPLKNGKYEERNGGVPQRGNITIHLQQFNEDLDKMTPDKNFGGIGVIDFERWKPIFRQNWGNTEIHKKYSIELVRKEHPKWSESMIEAEATKKFEKYARYFMEETLKLAKKTRKRAKWGYYGFPYCYNVTPNNPGPDCDAKATIENDRLSWMYNNQEILFPSVYVRHEQKPEERVYLVQGRIKEAVRISNNLEHSPSVLAYWWYVYQDKMDIYLSETDVEKTFQEIVTNGGDGIIIWGSSSDVNSLSKCKRLREYLLNTLGPFAVNVTETVNGRSSLNF
Podo013	HYAL			Polistes dominula	TrueWasps				MLLVTFLLFFLHPLVNGDSCGWNCESSKRPKRVFSIYWNVPTFMCHQYGMNFDEVTDFNIKHNSKDNFRGETIAIYYDPGKFPALMPLNNNGKYEERNGGVPQLGNITIHLQQFNEDLDKMTPDRNFGGIGVIDFERWRPIFRQNWGNTEIHKKYSIELVRKEHPKWSESMIEAEATKKFEKYARYFMEETLKLAKKSRKRAKWGYYGFPYCYNVTPNNPGPDCDAKAIIENDRLSWMYNNQEILLPSVYLRHEQKPEERIYLVQGRIKEAVRISNNLEHSPSVLAYWWYVYQDKMDIYLSETDVKKTFQEIVTNGGNGIIIWGSSSDVNSLSKCKRLREYLLNTLGPIAVNVTETVNGRSSLNF	DSCGWNCESSKRPKRVFSIYWNVPTFMCHQYGMNFDEVTDFNIKHNSKDNFRGETIAIYYDPGKFPALMPLNNNGKYEERNGGVPQLGNITIHLQQFNEDLDKMTPDRNFGGIGVIDFERWRPIFRQNWGNTEIHKKYSIELVRKEHPKWSESMIEAEATKKFEKYARYFMEETLKLAKKSRKRAKWGYYGFPYCYNVTPNNPGPDCDAKAIIENDRLSWMYNNQEILLPSVYLRHEQKPEERIYLVQGRIKEAVRISNNLEHSPSVLAYWWYVYQDKMDIYLSETDVKKTFQEIVTNGGNGIIIWGSSSDVNSLSKCKRLREYLLNTLGPIAVNVTETVNGRSSLNF
Soin665	HYAL			Solenopsis invicta	Ants				MLPIQYSLIFVFASVAAATFFGFGTTTPEADNLRQFDVYWNVPSFMCNQYGVTFDNLKDFGIRQNAMDKFRGEEIAILYDPGMFPALLTDKTGIVTKRNGGVPQEGDLKNHLAMFRKHLEKQIPDGSFSGIGVIDFESWRPIFRQNWASLEPYKTLSIKLERERHPYWSDGAIKKEAKRRFEKYGRMFMEETLKMAKKLRPKATWGYYGYPYCFNQTPGQPTAHCNRQTMVENDEMSWLFTLEDVHLPSVYLRQEIREDNRVGFVKGRVSEALRVAERNPHKQQILPYYWFKYQDRRDNFLSKKDTENAFNTIANLGANGLVIWGSSEDTNTEQKCKDLLQYVRETLGPTIRQLKRF	TFFGFGTTTPEADNLRQFDVYWNVPSFMCNQYGVTFDNLKDFGIRQNAMDKFRGEEIAILYDPGMFPALLTDKTGIVTKRNGGVPQEGDLKNHLAMFRKHLEKQIPDGSFSGIGVIDFESWRPIFRQNWASLEPYKTLSIKLERERHPYWSDGAIKKEAKRRFEKYGRMFMEETLKMAKKLRPKATWGYYGYPYCFNQTPGQPTAHCNRQTMVENDEMSWLFTLEDVHLPSVYLRQEIREDNRVGFVKGRVSEALRVAERNPHKQQILPYYWFKYQDRRDNFLSKKDTENAFNTIANLGANGLVIWGSSEDTNTEQKCKDLLQYVRETLGPTIRQLKRF
TecaR2_4	HYAL			Tetragonula carbonaria	Bees_Apinae					MLAPALRIDAFFFGLVPTTPKNNGTDEFNIYWNVPTFMCHKYGLHFEEVSEKYGILQNTMDNFRGEEIAILYDPGTFPALLKDSNGNVVMRNGGVPQEGNLTKHLEVFREHLIHQIPDKSFHGVGVIDFESWRPIFRQNWASLQPYKKLSIEIVRREHPFWDNQSVEQEARRQFEKYGRLFMEETLKAAKQIRPYAKWGYYAYPYCYNLTPSQPSSQCDAATQQENDKMSWLFELQDVLLPSVYLRLSLTSNQRVGLVGGRVKEALRIAKQMMTKKQVLPYYWYKYQDQRDTNLSKDDLEATLKKIMNLGADGLIVWGSSSDINTKQKCVEFKEYLNNDLGPIVDRLRRTAVGLTRCISTLVDNKIDVSVDQF
Waau917	HYAL			Wasmannia auropunctata	Ants				MFPMRYSLIFAFASVAGATFFGFGTTTPGTGNPRQFDVYWNVPSFMCNKYNVVFDELKNFGIRQNTMDKFRGEEIAILYDPGMFPALLTDKNGVVTKRNGGVPQEGDLKEHLEMFRKHLIKQIPDGSFSGVGVIDFESWRPIFRQNWASLEPYKTLSIKLERERHPFWIDNAIKKEAKRRFEKYARVFMEETLNMAKKLRPKATWGYYGYPHCFNQSPGQPTVHCNRQAMAENDGMSWLFTPEDAHLPSVYLRQEIKEHDRVGYVKGRVSEALRMAERSPRKQQILPYYWFKYQDRRNNFLTKKDTENAFDTIASLGANGLIIWGSSEDTNTEQKCKDLLQYVRDTLGPAIRQIKRL	TFFGFGTTTPGTGNPRQFDVYWNVPSFMCNKYNVVFDELKNFGIRQNTMDKFRGEEIAILYDPGMFPALLTDKNGVVTKRNGGVPQEGDLKEHLEMFRKHLIKQIPDGSFSGVGVIDFESWRPIFRQNWASLEPYKTLSIKLERERHPFWIDNAIKKEAKRRFEKYARVFMEETLNMAKKLRPKATWGYYGYPHCFNQSPGQPTVHCNRQAMAENDGMSWLFTPEDAHLPSVYLRQEIKEHDRVGYVKGRVSEALRMAERSPRKQQILPYYWFKYQDRRNNFLTKKDTENAFDTIASLGANGLIIWGSSEDTNTEQKCKDLLQYVRDTLGPAIRQIKRL
AAK51798.2	HYAL			Apis cerana cerana	Bees_Apinae	NCBI	Q95PD7	AAK51798.2		MSRPLVIAEEMMVGVLLMLAPVLRINALLLGFVPSTPNDNNKTKREFNVYWNVPTFMCHKYGLRFEEVSEKYGILQNWMDKFWGEEIAILYDPGMFPALLKDSNGNVVARNGGVPQLGNLTKHLQVFRDHLINQIPDKSFPGVGVIDFESWRPIFRQNWASLQPYKKLSIDVVRREHPSWGDQRVEQEAKRRFEKYGKLFMEETLKAAKRMRPAANWGHYAYPYCYNLTPNQPSSQCEATTMQENDKMSWLFESEDVLLPSVYLRWNLTSGERVGLVGGRVKEALRIARQMTTSRKKVLPYYWYKYQDRRDTDLSRADLEATLRKITDLGADGFIIWGSSNDINTKAKCVQFREYLNNDLGPVVKRIALNSNAPAAKSRLDVSVDQV
ABK57057.1	HYAL			Glyptapanteles indiensis	Parasitoids	NCBI	A0JCZ2	ABK57057.1		MLSLPIFLLSIGQLEDTNYKTRDYKVYWNVPTFMCHKYGMYFDDLEKFGIIQNTNDHFRGEKITILYDPGMFPALIKNPNGTITRRNGGVPQEGNLQSHLDLFKTHLEEQVQENFSGLGVIDFESWRPIFRQNWASLAPYRDLSIELETASHKNWSKNAIKQHAVKLFESAGRLFMEETIKLAKQLRPYASWSYYAFPYCFNLTPNQPNASCDPRVFKENDQLSWLWKIEDSILPSVYLRKSLTSHQRSDFIAKELQESVRLSKKFSNRPILPYVWYKFQDQPDVYLSENDLLNSFKAILDNGASGFVVWGSYKDVNTRKKCFNFKTYLKRMLGPAVVTIKAIALTYTPADDINSDEL
ACC93934.1	HYAL			Rhynchium brunneum	TrueWasps	NCBI	B2MVK6	ACC93934.1	MILAVQLVLLLLYPLVQAGLTNICGLYCMPSYRVKRHFYIYWNMPTFMCHKYGVYFDEVKKFNIRQNTNDSFHGDVLSIMYDPGKFPAVLPIEKTPKKDKYKKRNGGVPQMGNFDKHKQAFIIDLDKDFPNRDFDGIGVIDFEHWKPIFRQNWGTQKIYKDLSIDLVKQIHPLWSKPTVESEAIKKFEKYGRYFMEETLKIAKKFRFRGDWGYYGYPYCYNLTPGHPGFDCDQKAMSENDKMSWLFSNQDVLLPSVYVKYFLQPFERAGLVEGRVKEAVRVSNNHKNLPRVIPYWWFKFTDQMDVFLSEADVKNTFREILYNGGDGIIIWGSSSDVNSESKCKVLRSYLVGVLGPLAAKLLRAANEGVRLDY	GLTNICGLYCMPSYRVKRHFYIYWNMPTFMCHKYGVYFDEVKKFNIRQNTNDSFHGDVLSIMYDPGKFPAVLPIEKTPKKDKYKKRNGGVPQMGNFDKHKQAFIIDLDKDFPNRDFDGIGVIDFEHWKPIFRQNWGTQKIYKDLSIDLVKQIHPLWSKPTVESEAIKKFEKYGRYFMEETLKIAKKFRFRGDWGYYGYPYCYNLTPGHPGFDCDQKAMSENDKMSWLFSNQDVLLPSVYVKYFLQPFERAGLVEGRVKEAVRVSNNHKNLPRVIPYWWFKFTDQMDVFLSEADVKNTFREILYNGGDGIIIWGSSSDVNSESKCKVLRSYLVGVLGPLAAKLLRAANEGVRLDY
ACD61711.1	HYAL			Orancistrocerus drewseni	TrueWasps	NCBI	B2ZP63	ACD61711.1	MILLVAQLLLVLIYPFVHAGLVDLCGLNCFPAATPPKRHFYIYWNVPTVMCHKYGLDFSEVKTFNILQNNDDKFRGDIMTIMYDPGQFPAMVPHEQYPGQDKYKRRNGGVPQMGKFNKHKTAFIEDLDTQIPNVNFSGIGVIDFEKWKPIFRQNWGETRIHKNISIELVKQVHSLWSYSTIKSEAAKQFEKHARYFMEETLNVARENRVKADWGYYGYPYCYNLSPGNPGSDCDSTAMSENDKMSWLFNNQNVLLPSVYVKFFLKAEERVGLVRGRVKEAVRIMRNTKHKPRVIPYWWYKYTDQTNVYLSQKDVENTFKEILFNDGEGIIIWGSSADVDSRSKCKSLRSYLTTVLGPIALAVENAANNGTPLTF	GLVDLCGLNCFPAATPPKRHFYIYWNVPTVMCHKYGLDFSEVKTFNILQNNDDKFRGDIMTIMYDPGQFPAMVPHEQYPGQDKYKRRNGGVPQMGKFNKHKTAFIEDLDTQIPNVNFSGIGVIDFEKWKPIFRQNWGETRIHKNISIELVKQVHSLWSYSTIKSEAAKQFEKHARYFMEETLNVARENRVKADWGYYGYPYCYNLSPGNPGSDCDSTAMSENDKMSWLFNNQNVLLPSVYVKFFLKAEERVGLVRGRVKEAVRIMRNTKHKPRVIPYWWYKYTDQTNVYLSQKDVENTFKEILFNDGEGIIIWGSSADVDSRSKCKSLRSYLTTVLGPIALAVENAANNGTPLTF
ACE75133.1	HYAL			Glyptapanteles flavicoxis	Parasitoids	NCBI	B7S8A9	ACE75133.1		MCNKYGIYFDDLEKFGIIQNTNDHFRGEKITILYDPGMFPALIKNPNVPQEGNLQSHLDLFKTHLEEQVQKNFSGLGVIDFESWRPIFRQNWASLAPYRDLSIELETVRHKNWSKNAIKQHAVKLFESAGRLFMEETIKLAKQLRPHASWSYYAFPYCFNLTPNQPSASCDPRVFKENDQLSWLWKMEDSIIPSLYLPKSLTSHERSDFIATELQESVRTSKKFSNRPILPYFWYKFQDQVDVYFSENDILNSFKVMLDNGASGFVIWGSYKDVNTRKKCFNFKNYLKRMLGPAVATIKAIASTYTFADDINSDEL
ACZ37402.1	HYAL			Eumenes pomiformis	TrueWasps	NCBI	D1MEJ6	ACZ37402.1	MILAVQLVLLLLYPIVRAGITDICGFYCTPEYRVKRHFYIYWNVPTFMCHKYGLDFSEVKDFNIMQNKDDLFHGDVVTIMYDPGSFPAMLPLNKTTKKDKYKKRNGGVPQMGNYQKHRTAFIEDLDKYVPDVDYDGIGVIDFEHWKPIFRQNWGTQKLYKDLSYDLVKQMHPLWSRPTIESEAIKKFEKNGRYFMEETLKTAKKYRFKGDWGYYGYPYCYNLSPGHPGIDCNQKAMSDNDKMSWLFNNQDLLMPSVYVKYFMQAFERAALVQGRVKEAVRISNNHKNLPRVIPYWWYKYTDQMDVFLSEKDVKNTFREILYNGGDGIIIWGSSADVNSESKCKRLRKYLIEMLGPLAAKLIHSANEGTFLDY	GITDICGFYCTPEYRVKRHFYIYWNVPTFMCHKYGLDFSEVKDFNIMQNKDDLFHGDVVTIMYDPGSFPAMLPLNKTTKKDKYKKRNGGVPQMGNYQKHRTAFIEDLDKYVPDVDYDGIGVIDFEHWKPIFRQNWGTQKLYKDLSYDLVKQMHPLWSRPTIESEAIKKFEKNGRYFMEETLKTAKKYRFKGDWGYYGYPYCYNLSPGHPGIDCNQKAMSDNDKMSWLFNNQDLLMPSVYVKYFMQAFERAALVQGRVKEAVRISNNHKNLPRVIPYWWYKYTDQMDVFLSEKDVKNTFREILYNGGDGIIIWGSSADVNSESKCKRLRKYLIEMLGPLAAKLIHSANEGTFLDY
ADL09135.1	HYAL			Polybia paulista	TrueWasps	NCBI	E0AD89	ADL09135.1		SWVEFALSERPKRVFNIYWNVPTFMCHQYGINFDEVTDFNIKHNSKDNFRGETLAIYYDPGNFPALIPVNNGKYKERNGGVPQRGNITIHLQQFNEDLDKMTPDKSFGGIGVIDFERWRPVFRQNWGNTEIHKEYSIELVRKEHPKWSKSMIEAEATKKFEKYARYFMEETLKLAKKTRKRAKWGYYGFPYCYNASPNNPGPSCDAKAIIENDRMSWMYNNQEILLPSVYVRHKQDPEERIYLVQGRVKEAVRVSNNLEHSPSVLPYWWYVYQDEMEIFLSETDVKKTFQEIVTNGGDGIIIWGSSSDVNSLSKCKRLREYLLNTLGPIAVNVTETVNRRSSLNF
AFI40555.1	HYAL			Apis mellifera carnica	Bees_Apinae	NCBI	I1VC83	AFI40555.1		MSRPLVITEGMMIGVLLMLAPINALLLGFVQSTPDNNKTVREFNVYWNVPTFMCHKYGLRFEEVSEKYGILQNWMDKFRGEEIAILYDPGMFPALLKDPNGNVVARNGGVPQLGNLTKHLQVFRDHLINQIPDKSFPGVGVIDFESWRPIFRQNWASLQPYKKLSVEVVRREHPFWDDQRVEQEAKRRFEKYGQLFMETLKAAKRMRPAANWGYYAYPYCYNLTPNQPSAQCEATTMQENDKMSWLFESEDVLLPSVYLRWNLTSGERVGLVGGRVKEALRIARQMTTSRKKVLPYYWYKYQDRRDTDLSRADLEATLRKITDLGADGFIIWGSSDDINTKAKCLQFREYLNNELGPAVKRIALNNNANDRLTVDVSVDQV
ARK19841.1	HYAL			Ampulex compressa	ApoideanWasps	NCBI	A0A1W6EVV2	ARK19841.1	MMLRVQSLLVFAFAAMASAKFLGFDPATLGDGKSREFNAYWNIPTFMCHKYGLNFTEVSSEFGIRQNTGDTFRGNEIAILYDPGMFPALLKDENGKFIKRNGGVPQRGNLEEHLKLFEKHLIEQVPDEKFDGVGVIDFESWRPIYRQNWASLTPYKDLSVSLVRKEHPSWSNRQVEQEAKEEFEKSGKLFMEKTLKLAQKLRPLAAWGYYAYPYCYNLTPKQPTTQCNRETIKENDKMTPWLFMNEDMLFPSVYMGKKLSQQQRVGLVEGRVREARRISTHMKGTHKILPYFWYRLNDEKDYYLNGNELEAILREMSTLGANGVILWGSSDDFKTREKCENFWGYLMQIFGPAVKSVVERARNGYDNQILYNEEMGNDVNALR	KFLGFDPATLGDGKSREFNAYWNIPTFMCHKYGLNFTEVSSEFGIRQNTGDTFRGNEIAILYDPGMFPALLKDENGKFIKRNGGVPQRGNLEEHLKLFEKHLIEQVPDEKFDGVGVIDFESWRPIYRQNWASLTPYKDLSVSLVRKEHPSWSNRQVEQEAKEEFEKSGKLFMEKTLKLAQKLRPLAAWGYYAYPYCYNLTPKQPTTQCNRETIKENDKMTPWLFMNEDMLFPSVYMGKKLSQQQRVGLVEGRVREARRISTHMKGTHKILPYFWYRLNDEKDYYLNGNELEAILREMSTLGANGVILWGSSDDFKTREKCENFWGYLMQIFGPAVKSVVERARNGYDNQILYNEEMGNDVNALR
BAF93867.1	HYAL			Anoplius samariensis	PompiloidWasps	NCBI	A9EDG0	BAF93867.1	MWKLGFVALVAVTVIDAKFFSFGPTIGGDQRKREFNVYWNVPTFVCHKYGMNFEEAHRDFGIIQNRNDAFRGDRFAILYDPGMFPALLKDKSGEVVKRNGGVPQKGNLSRHLETFTQHLKTQIPNEDFFGIGVIDFESWRPIFRQNWASLKPYKDLSIKLVHKEHPQWSDKAVEREAAARFEKNGVKFMFETMQLAKSLRPNATWGYYAYPYCFNLTPSQPGSKCDARTMDENDEMTWLFKDEDVFLPSVYIRKELSKSERVGLVEGRVREATRVAKKLHPNALILAYHWFKYQDDRDSYLTTEDLEATMQMISRAGAHGAIIWGSSDDVNTKEKCQKLKEYLNDVMGPIIVKVRKSAAQKSILDYADGNALENVTNSD	KFFSFGPTIGGDQRKREFNVYWNVPTFVCHKYGMNFEEAHRDFGIIQNRNDAFRGDRFAILYDPGMFPALLKDKSGEVVKRNGGVPQKGNLSRHLETFTQHLKTQIPNEDFFGIGVIDFESWRPIFRQNWASLKPYKDLSIKLVHKEHPQWSDKAVEREAAARFEKNGVKFMFETMQLAKSLRPNATWGYYAYPYCFNLTPSQPGSKCDARTMDENDEMTWLFKDEDVFLPSVYIRKELSKSERVGLVEGRVREATRVAKKLHPNALILAYHWFKYQDDRDSYLTTEDLEATMQMISRAGAHGAIIWGSSDDVNTKEKCQKLKEYLNDVMGPIIVKVRKSAAQKSILDYADGNALENVTNSD
C0HLL4.1	HYAL			Vespa velutina	TrueWasps	SP	C0HLL4			NLNRTNWPKKIFNIYWNVPTYFCHQHDVYFNELTKFDIKYNPKGNYRGDTISLFYDPGNFPAMVPLKNGTYDIRNEGVPQKGNITVHLQQFTKELDEIYPKKISGGIGVINFNKWRPIFRRNVNNLKINKEVSIDLVRKEHPKWDKSMIETEASNRFEKSARIFMEKTLKLAKDIRNKNKWGYHGYPYCPTASTGNPSFDCDALAMNENDKLSWLFKYQDVLLPSVYVKHVLKPEEKIGLVRGSVKEAVRISKKFEHLPKVLSYWWYAYEDKMDTFLTETDVKNTFREILINGGDGIIIWGTMHDLNKEKCEKLKQYLSTILGPIAFKVMEAVKKRTPLNF
C0HLL5.1	HYAL			Vespa velutina	TrueWasps	SP	C0HLL5			SERPKRVFNIYWNVPTFMCHQYGLYFDEVTNFNIKHNSKDNFQGDKIAIFYDPGEFPALLPLKYGKYKIRNGGVPQEGNITIHLQRFIEHLDKTYPNRNFSGIGVIDFERWRPIFRQNWGNMKIYKNFSIDLVRKEHPFWNKKMIELEASKRFEKYARLFMEETLKLAKKTRKQADWGYYGYPYCFNMSPTNFVPDCDVTAMRENDEMSWLFNNQNVLLPSVYVRRELTPDQRIGLVQGRVKEAVRISNNLKHSPKVFSYWWYVYQDETNTFLTETDVKKTFQEIVINGGDGIIIWGSSSDVNSLSKCMRLREYLLTVLGPIAVNVTEAVN
CAL59818.1	HYAL			Vespula germanica	TrueWasps	NCBI	Q05FZ2	CAL59818.1		SERPKRVFNIYWNVPTFMCHQYDLYFDEVTNFNIKRNSKDDFQGDKIAIFYDPGEFPALLSLKDGKYKKRNGGVPQEGNITIHLQKFIENLDKTYPNRNFSGIGVIDFERWRPIFRQNWGNMKIHKNFSIDLVRNEHPTWNKKMIELEASKRFEKYARFFMEETLKLAKKTRKQADWGYYGYPYCFNMSPNNLVPECDVTAMHENDKMSWLFNNQNVLLPSVYVRQELTPDQRIGLVQGRVKEAVRISNNLKHSPKVLSYWWYVYQDETNTYLTETDVKKTFQEIVINGGDGIIIWGSSSDVNSLSKCKRLQDYLLTVLGPIAVNVTEAVN
CCQ71107.1	HYAL			Cotesia congregata	Parasitoids	NCBI	S6CWF7	CCQ71107.1		MNKSVGGKFNRLRKKARDYKVYWNVPTFMCHKYGMYFNDLDKFGIIQNTNDQFRGEKIAILYDPGMFPALIKNPDGTITRRNGGVPQEGNLQSHLNLFKIHLEEQIQENFSGLGVIDFESWRPIFRQNSASLAPYRDLSIELEAARHRNWSKNAIKQHAVQLFETAGRVFMEETIKLAKQLRPNASWSYYAYPYCFNLTPNQPSASCDPRVLQENDQMSWLWKLEDTFLPSVYLRKSLSNDERLGLIVGRLHVAVRLSRKFPNRPVIPYFWFKFLDQRDIYLNKEDILSSFKVMIKNGADGHIIWGSSQDFNSQQKCEKFKSYLNDILGPAAKEITSLGS
EFN68537.1	HYAL			Camponotus floridanus	Ants	NCBI	E2ADC1	EFN68537.1		MSYLVFLSSLGATTPEAGNPQQFDVYWNVPSFICHKYGVKFENLKNFGIHQNANDEFRGEEIVILYDPGMFPALLSDKNGTVTKRNGGVPQEGDLKEHLEIFRKHLIKQIPDESFNGIGVIDFESWRPIFRQNWASLEPYKTLSIKLEREKHPIWSDAAIKKEAKRRFEKYGRIFMEETLKIAKKLRPKATWGYYGYPHCFNYTPGQRTAHCSHQTMVENDEMSWLFTLEDVLMPSLYLRQEIREMDRMGFVKGRVSEALRMTEKSKRQVLPYYWFKYQDHRDIFLSKEDTENTINTIASLGANGMIIWGSSEDTNTEEKCKNLQQYVKDVLGPAIKRIKQQ
EZA61502.1	HYAL			Ooceraea biroi	Ants	NCBI	A0A026WZP1	EZA61502.1		MCHKYGIKFENLNDFGIRQNIMDKFRGEEITILYDPGMFPALLTDKKGDVTRRNGGVPQEGDLKKHLEMFRKHLLEQIPDVSFSGVGVIDFESWRPIFRQNWASLEPYKTLSIKLERERHPLWSDAAIKKEAKRRFEKYGRIFMEETLKTAKKLRPKAAWGYYGYPHCFNQTPGQRSPHCSRQTMAENDGMSWLFELEDVHLPSVYLRQEIKEVDRVGFVKGRASEALRMAGKSTREQPVLPYTWFKYQDQRNDFLTKKDTENAINIIASLGAEGLIIWGSSEDTDTEQKCRDLQRYLREVLGPAIRRLVK
KOC68535.1	HYAL			Habropoda laboriosa	Bees_Apinae	NCBI	A0A0L7RCK4	KOC68535.1		LVSFVPTTPNVIEDHRSREFNVYWNVPTFMCHKYGLHFEEVSDRYGILQNKMDKFRGDEIAILYDPGMFPALLKSANGDVVMRNGGVPQEGNLTKHLEVFREHLINQIPDKSFHGVGVIDFESWRPIFRQNWASLQPYKKLSVDLVRREHPFWDSKSVEQEAKRRFEKYGKLFMEETLKAAKQMRPEAIWGYYAYPYCYNLTPNQPSSQCDSTTIQENDKLSWLFELEDVLLPSVYLRRSLTSGQRVGLVGGRVKEALRIAKQMTSRKKVLPYYWYKYQDQRDSYLTKVDLEATLRKISDLGADGLIIWGSSNDINTKQKCLQFREYLNNDLGPIVDRIRRTALGLSQRSGNSLDNRVGVSVDQV
KYM96002.1	HYAL			Cyphomyrmex costatus	Ants	NCBI	A0A151IA05	KYM96002.1		VLLSTLTNHLVFLSSLSTTTLQANNLRQFDVYWNVPSFMCKQYNVIFNNLENYGIHQNKMDEFRGEKIAILYDPGMFPALLSDKSGGTIKIRNGGVPQEGDLKKHLEIFQKHLIKQIPDGSFSGIGVIDFESWRPIFRQNWASLEPYKTLSVRLERKRHPFWSDSAVKKEAKRRFEKYARIFMEETLNMAKKLRPKAKWGYYGYPHCFNQTPGQPTAHCNRQAMVENDEMSWLFTLENVHLPSVYLRQEIRGEDRMGFVKGRVSEALRMAGKIPRKQLVLPYCWFKYQDNRDHFLSETQKDTENTFNTIANLGANGLIIWGSSEDTNTEQKCKDLLQYVTKILGPAIKRINQ
KYN18603.1	HYAL			Trachymyrmex cornetzi	Ants	NCBI	A0A151J5V6	KYN18603.1		LSSWGTTTLQASNPRQFDIYWNVPSFMCNQYNVIFDELKDFGIHQNTMDQFRGEEIAILYDPGMFPALLTDKTGTVTKRNGGVPQEGDLKIHLEMFQKHLIKQIPDGSFSGIGVVDFESWRPIFRQNWASLEPYKTLSIKLEHKRHPFWSDSAVKKEAKRRFEKYARIFMEETLNMAKKLRPKAKWGYYGYPYCFNQTPGQPTAHCNRQTMAENDEMSWLFTLEDVHLSSVYLRQEIRGEDRVGFVKGRVSEALRMASKIPRKQQVLPYYWFKYQDNRDNFLSEKDTENTFNTIAKLGADGLIIWGSSEDTNTEQKCKDLLQYVRTILGPAIKRIK
KYQ55741.1	HYAL			Trachymyrmex zeteki	Ants	NCBI	A0A151X5S8	KYQ55741.1		LSSWGITTLQTSNPRQFDVYWNVPSFMCNQYNVIFNDLKDFGIHQNTMDQFRGEEIAILYDPGMFPALLTDKTGTVTKRNGGVPQEGDLKKHLEMFQKHLIKQIPDGSFSGIGVIDFESWRPIFRQNWASLEPYKTQSIKLERMRHPLWSENAVKKEAKRRFEKYARIFMEETLNMAKKLRSKAKWGYYGYPYCFNQTPGQPTAHCNRQTMAENNEMSWLFTLEDAHLSSVYLRQEIRGEDRVGFVKGRVSEALRMADKIPRKQQVLPYYWFKYQDNRDNFLSEAQKDTENTFNTIANLGADGLIIWGSSEDTNTEQKCKDLLQYVRTILGPAIKRIK
P49370.1	HYAL			Vespula vulgaris	TrueWasps	SP	P49370			SERPKRVFNIYWNVPTFMCHQYDLYFDEVTNFNIKRNSKDDFQGDKIAIFYDPGEFPALLSLKDGKYKKRNGGVPQEGNITIHLQKFIENLDKIYPNRNFSGIGVIDFERWRPIFRQNWGNMKIHKNFSIDLVRNEHPTWNKKMIELEASKRFEKYARFFMEETLKLAKKTRKQADWGYYGYPYCFNMSPNNLVPECDVTAMHENDKMSWLFNNQNVLLPSVYVRQELTPDQRIGLVQGRVKEAVRISNNLKHSPKVLSYWWYVYQDETNTFLTETDVKKTFQEIVINGGDGIIIWGSSSDVNSLSKCKRLQDYLLTVLGPIAINVTEAVN
P49371.1	HYAL			Dolichovespula maculata	TrueWasps	SP	P49371			SERPKRVFNIYWNVPTFMCHQYGLYFDEVTNFNIKHNSKDDFQGDKISIFYDPGEFPALLPLKEGNYKIRNGGVPQEGNITIHLQRFIENLDKTYPNRNFNGIGVIDFERWRPIFRQNWGNMMIHKKFSIDLVRNEHPFWDKKMIELEASKRFEKYARLFMEETLKLAKKTRKQADWGYYGYPYCFNMSPNNLVPDCDATAMLENDKMSWLFNNQNVLLPSVYIRHELTPDQRVGLVQGRVKEAVRISNNLKHSPKVLSYWWYVYQDDTNTFLTETDVKKTFQEIAINGGDGIIIWGSSSDVNSLSKCKRLREYLLTVLGPITVNVTETVN
P86875.2	HYAL			Vespa magnifica	TrueWasps	SP	P86875		MLLVTLFLFFLQALVNGDSCGSNCEKSERPKRVFNIYWNVPTFMCHQYGLYFDEVTNFNIKHNSKDNFQGDKIAIFYDPGEFPALLPLNYGKYKIRNGGVPQEGNITIHLQRFIEYLDKTYPNRNFSGIGVIDFERWRPIFRQNWGNMKIYKNFSIDLVRKEHPFWNKKMIELEASKRFEKYARLFMEETLKLAKKTRKQADWGYYGYPYCFNMSPTNFVPDCDVTARDENNEMSWLFNNQNVLLPSVYIRRELTPDQRIGLVQGRVKEAVRISNKLKHSPKVFSYWWYVYQDETNTFLTETDVKKTFQEIVINGGDGIIIWGSSSDVNSLSKCTRLREYLLTVLGPIAVNVTEAVN	SERPKRVFNIYWNVPTFMCHQYGLYFDEVTNFNIKHNSKDNFQGDKIAIFYDPGEFPALLPLNYGKYKIRNGGVPQEGNITIHLQRFIEYLDKTYPNRNFSGIGVIDFERWRPIFRQNWGNMKIYKNFSIDLVRKEHPFWNKKMIELEASKRFEKYARLFMEETLKLAKKTRKQADWGYYGYPYCFNMSPTNFVPDCDVTARDENNEMSWLFNNQNVLLPSVYIRRELTPDQRIGLVQGRVKEAVRISNKLKHSPKVFSYWWYVYQDETNTFLTETDVKKTFQEIVINGGDGIIIWGSSSDVNSLSKCTRLREYLLTVLGPIAVNVTEAVN
Q5D7H4.1	HYAL			Vespula vulgaris	TrueWasps	SP	Q5D7H4			DRTIWPKKGFSIYWNIPTHFCHNFGVYFKELKQFNIKYNSMNNFRGETISLFYDPGNFPSMVLLKNGTYEIRNEGVPQKGNLTIHLEQFTKELDEIYPKKIAGGIGVIHFHNWRPIFRRNVDNLKINKDISIDLVRKEHPKWDKSMIEKEASNRFETSAKIFMEKTLKLAKEIRKKTEWGYHGYPHCLSGSTDKPSFDCDALSMSENDKMSWLFNNQNVLLPSIYLKNVLKPDEKIHLVQERLKEAIRISKNFKHLPKVLPYWWYTYQDKESIFLTEADVKNTFKEILTNGADGIIIWGVSYELTDRKRCEKLKEYLMKILGPIAFKVTKAVKENTPLNF
XP_011635767.1	HYAL			Pogonomyrmex barbatus	Ants	NCBI	A0A6I9WAA0	XP_011635767.1	MLPIRCSLIFALASVATATFFGFGTTTPKPSDSRQFDVYWNVPSFLCHKYNVTFENLKDFGIRQNAMDKFRGEQIAILYDPGMFPALLTDRAGVVTKRNGGVPQEGDLTKHLEVFRKDLIKQIPDGSFSGIGIIDFESWRPIFRQNWASLEPYKTVSIKLEHKKHPNWSDAAIKKEAKRRFEKHGRIFMEETLKAARKLRPRAAWGYYGYPHCFNQTPGQRTAHCNRQAMVENDEMSWLFTLEDAHLPSVYLRQEIREEDRMGFVKGRVSEALRMAAKSPSKQQTLPYYWFKYQDRREYFLSEKDTENAFNTIFNLGADGLIIWGSSEDTDTEQKCKDLLRYVKETLAPIIKRLKVMTG	TFFGFGTTTPKPSDSRQFDVYWNVPSFLCHKYNVTFENLKDFGIRQNAMDKFRGEQIAILYDPGMFPALLTDRAGVVTKRNGGVPQEGDLTKHLEVFRKDLIKQIPDGSFSGIGIIDFESWRPIFRQNWASLEPYKTVSIKLEHKKHPNWSDAAIKKEAKRRFEKHGRIFMEETLKAARKLRPRAAWGYYGYPHCFNQTPGQRTAHCNRQAMVENDEMSWLFTLEDAHLPSVYLRQEIREEDRMGFVKGRVSEALRMAAKSPSKQQTLPYYWFKYQDRREYFLSEKDTENAFNTIFNLGADGLIIWGSSEDTDTEQKCKDLLRYVKETLAPIIKRLKVMTG
XP_012060118.1	HYAL			Atta cephalotes	Ants	NCBI	A0A158NRG0	XP_012060118.1	MLLRYSLILAFASVAAATFLGWGTTTLQSNNSRKFDVYWNVPTFMCNQYNVIFDDLKDFGIHQNTMDEFRGEEIAILYDPGMFPALLTDKTGTITNVRNGGVPQEGDLKKHLEMFQKNLIKQIPDGSFSGIGVIDFESWRPIFRQNWASLEPYKTLSIKLEHKRHPFWNESAVKKEAKRRFEKYARIFMEETLNMAKKLRPKAKWGYYGYPHCFNQTPGQPTAHCNRQTMAENNEMSWLFTLEDVYLSSVYLRQEIKGEDRVGFVKGRVSEALRMAGKILRKQQVLPYYWFKYQDNRDNFLSEKDTENTFNTIVNLGADGLIIWGSSEDTNTEQKCKDLLQYVRTVLGPAIKRIKYNSK	TFLGWGTTTLQSNNSRKFDVYWNVPTFMCNQYNVIFDDLKDFGIHQNTMDEFRGEEIAILYDPGMFPALLTDKTGTITNVRNGGVPQEGDLKKHLEMFQKNLIKQIPDGSFSGIGVIDFESWRPIFRQNWASLEPYKTLSIKLEHKRHPFWNESAVKKEAKRRFEKYARIFMEETLNMAKKLRPKAKWGYYGYPHCFNQTPGQPTAHCNRQTMAENNEMSWLFTLEDVYLSSVYLRQEIKGEDRVGFVKGRVSEALRMAGKILRKQQVLPYYWFKYQDNRDNFLSEKDTENTFNTIVNLGADGLIIWGSSEDTNTEQKCKDLLQYVRTVLGPAIKRIKYNSK
XP_015514160.1	HYAL			Neodiprion lecontei	Sawflies	NCBI	A0A6J0BH91	XP_015514160.1	MDYKTFNQCALVAVFIAVSNATFLGLMQVPGVSGASESDFYIYWNVPTFMCHRHGMFFEEVPEFGIRQNKKDHFRGDQIAILYDPGAFPALLKDENGHTVRRNGGVPQEGNVTFHLELFRKHVDQQIEDVGFSGLAVIDFESWRPIFRQNWASLAPYRDLSTEIERARHPFWDKNRVVSEATRRFEKSGRLFMEDTLRLARTLRPKASWSYYAYPYCFNLTPNVPTVGCDPKVYQENNRLSWMFNLQNVLLPSVYLQASLRHKERMELITGRVTEAIRISNRSKQNAKKPVIAYFWYKYQDSRNEFLTNDDVHDGFKTIKSLGGDGIVIWGSSGDLDTRLKCQAFKDYLNETLGPIARKFNVGRSLLDSGKLEEKENEDPDYTSTVSTAASMNTEEEES…	TFLGLMQVPGVSGASESDFYIYWNVPTFMCHRHGMFFEEVPEFGIRQNKKDHFRGDQIAILYDPGAFPALLKDENGHTVRRNGGVPQEGNVTFHLELFRKHVDQQIEDVGFSGLAVIDFESWRPIFRQNWASLAPYRDLSTEIERARHPFWDKNRVVSEATRRFEKSGRLFMEDTLRLARTLRPKASWSYYAYPYCFNLTPNVPTVGCDPKVYQENNRLSWMFNLQNVLLPSVYLQASLRHKERMELITGRVTEAIRISNRSKQNAKKPVIAYFWYKYQDSRNEFLTNDDVHDGFKTIKSLGGDGIVIWGSSGDLDTRLKCQAFKDYLNETLGPIARKFNVGRSLLDSGKLEEKENEDPDYTSTVSTAASMNTEEEESARYNFIAQKV
XP_018050891.1	HYAL			Atta colombica	Ants	NCBI	A0A151I2G6	XP_018050891.1	MLLRYSLILAFASVAAATFLGWGTTTLQSNNSREFDVYWNVPTFMCNQYNVIFDDLKDFGIHQNTMDEFRGEEIAILYDPGMFPALLTDKTGTVTNVRNGGVPQEGDLKKHLEIFQKNLIKQIPNGSFSGIGVIDFESWRPIFRQNWASLEPYKTLSIKLEHKRHPFWNESAVKKEAKRRFEKYARIFMEETLNMAKKLRPKAKWGYYGYPHCFNQTPGQPTAHCNRQTMAENNEMSWLFTLEDVYLSSVYLRQEIKGEDRVGFVKGRVSEALRMAGKILRKQQVLPYYWFKYQDNRDNFLSEKDTENTFNTIVNLGADGLIIWGSSEDTNTEQKCKDLLQYVRTVLGPAIKRIKYNSK	TFLGWGTTTLQSNNSREFDVYWNVPTFMCNQYNVIFDDLKDFGIHQNTMDEFRGEEIAILYDPGMFPALLTDKTGTVTNVRNGGVPQEGDLKKHLEIFQKNLIKQIPNGSFSGIGVIDFESWRPIFRQNWASLEPYKTLSIKLEHKRHPFWNESAVKKEAKRRFEKYARIFMEETLNMAKKLRPKAKWGYYGYPHCFNQTPGQPTAHCNRQTMAENNEMSWLFTLEDVYLSSVYLRQEIKGEDRVGFVKGRVSEALRMAGKILRKQQVLPYYWFKYQDNRDNFLSEKDTENTFNTIVNLGADGLIIWGSSEDTNTEQKCKDLLQYVRTVLGPAIKRIKYNSK
XP_024877571.1	HYAL			Temnothorax curvispinosus	Ants	NCBI	A0A6J1Q5T8	XP_024877571.1	MLLIRYSLIFAFVSVAAATFFGFGTTTPAAGNPSQFDVYWNVPSFMCNQYDVIFENLKDFGIRQNTLDKFRGEEIAILYDPGMFPALLTDKTGIVTKRNGGVPQEGDLKKHLETFQKHLIKQIPDGSFSGIGVIDFESWRPIFRQNWASLEPYKTLSINLEREKHPNWSDGAIRKEAKRRFEKYGRVFMEETLKMAKKLRPKATWGYYGYPHCFNQTPGQRTSHCNRQTMVENDGMSWLFTLEDMHLPSVYLRQEIEEEDRVGFVKGRVSEAIRIAEKCPSKQQILPYYWFKYQDHRNNFLSKKDTENAFSTIASLGADGLIIWGSSEDTDTEQKCKDLLRYVKETLGPTIKRIKRL	TFFGFGTTTPAAGNPSQFDVYWNVPSFMCNQYDVIFENLKDFGIRQNTLDKFRGEEIAILYDPGMFPALLTDKTGIVTKRNGGVPQEGDLKKHLETFQKHLIKQIPDGSFSGIGVIDFESWRPIFRQNWASLEPYKTLSINLEREKHPNWSDGAIRKEAKRRFEKYGRVFMEETLKMAKKLRPKATWGYYGYPHCFNQTPGQRTSHCNRQTMVENDGMSWLFTLEDMHLPSVYLRQEIEEEDRVGFVKGRVSEAIRIAEKCPSKQQILPYYWFKYQDHRNNFLSKKDTENAFSTIASLGADGLIIWGSSEDTDTEQKCKDLLRYVKETLGPTIKRIKRL
XP_033177130.1	HYAL			Bombus impatiens	Bees_Apinae	NCBI	A0A6P8L0R2	XP_033177130.1	MMFRVLLMLAPVLRIDAFFLGFIPTSPKNNETVREFNVYWNVPTFMCHKYGLHFEEVSQRYGILQNSMDNFRGDEIAILYDPGMFPALLTDPNGKVVTRNGGVPQEGNLTKHLEVFREHLINQIPDKSFHGVGVIDFESWRPIFRQNWASLQPYKKLSIEIVRREHPFWDNQSVEQEAKRRFEKYGKLFMEETLKAAKQIRPSASWGYYAYPYCYNLTPNQHSSQCDSATMLENDKMSWLFELEDVLLPSVYFRLSLTSSERVGLVGGRVREALRIAKQMAIRKKVLPYYWYKYQDKRDMYLSKDDLEATLRKIMDLGADGLILWGSSDDINTRQKCVEFKEYVNNELGPIVDRIRRTALGLTQSNSTLVDNRIDVSVDQV	FFLGFIPTSPKNNETVREFNVYWNVPTFMCHKYGLHFEEVSQRYGILQNSMDNFRGDEIAILYDPGMFPALLTDPNGKVVTRNGGVPQEGNLTKHLEVFREHLINQIPDKSFHGVGVIDFESWRPIFRQNWASLQPYKKLSIEIVRREHPFWDNQSVEQEAKRRFEKYGKLFMEETLKAAKQIRPSASWGYYAYPYCYNLTPNQHSSQCDSATMLENDKMSWLFELEDVLLPSVYFRLSLTSSERVGLVGGRVREALRIAKQMAIRKKVLPYYWYKYQDKRDMYLSKDDLEATLRKIMDLGADGLILWGSSDDINTRQKCVEFKEYVNNELGPIVDRIRRTALGLTQSNSTLVDNRIDVSVDQV
XP_033177131.1	HYAL			Bombus impatiens	Bees_Apinae	NCBI	A0A6P8LUT8	XP_033177131.1		MCHKYGLHFEEVSQRYGILQNSMDNFRGDEIAILYDPGMFPALLTDPNGKVVTRNGGVPQEGNLTKHLEVFREHLINQIPDKSFHGVGVIDFESWRPIFRQNWASLQPYKKLSIEIVRREHPFWDNQSVEQEAKRRFEKYGKLFMEETLKAAKQIRPSASWGYYAYPYCYNLTPNQHSSQCDSATMLENDKMSWLFELEDVLLPSVYFRLSLTSSERVGLVGGRVREALRIAKQMAIRKKVLPYYWYKYQDKRDMYLSKDDLEATLRKIMDLGADGLILWGSSDDINTRQKCVEFKEYVNNELGPIVDRIRRTALGLTQSNSTLVDNRIDVSVDQV
APIS_NODE_6700_length_2072_cov_10229.525037_g4464_i1.p1	ICA			Apis mellifera	Bees_Apinae				MKTLGVLFIAAWFIACTHSFPGAHDEDSKEERKNVDTVLVLPSIERDQMMAATFDFPSLSFEDSDEGSNWNWNTLLRPNFLDGWYQTLQTHMKKVREQMAGILSRIPEQGVVNWNKIPEGANTTSTTKIIDGHVVTINETTYTDGSDDYSTLIRVRVIDVRPQNETILTTVSSEADSDVTTLPTLIGKNETSTQSSRSVESVEDFDNEIPKNQGDVLTA	FPGAHDEDSKEERKNVDTVLVLPSIERDQMMAATFDFPSLSFEDSDEGSNWNWNTLLRPNFLDGWYQTLQTHMKKVREQMAGILSRIPEQGVVNWNKIPEGANTTSTTKIIDGHVVTINETTYTDGSDDYSTLIRVRVIDVRPQNETILTTVSSEADSDVTTLPTLIGKNETSTQSSRSVESVEDFDNEIPKNQGDVLTA
APIS_NODE_44489_length_278_cov_0.748768_g38728_i0.p1	ICA			Apis mellifera	Bees_Apinae					VDTVLVLPSIERDQMKAAKIDLTSLSFEYSDEGSNWNWNTLLRPNYLDGWYQTLQTHMKKVWEQMSGILSRIPEKGVVNWNKIPEGANTTST
Xylocopa_NODE_9056_length_1506_cov_6966.522398_g6487_i1.p1	ICA			Xylocopa violacea	Bees_Xylocopinae				MKTVGVVLLVVASLVASAYCFPGARDNSNSDEKGLDTVLVLPSDTRDRVLGGSVDFLDGMGLDDSLENPLWNFSNLFRSSIMDRWYSNLQANMKKLRDQLVGIFSRIPEEGTVNWSKIPEGANTTSTTKIIDGHVVTINETRYTDSNDEFGSAFILRVIDVRPLNDTILQTESEAGSEVTTLPSNVTTRRGSDPANNEGRTTPSRSVETVEDFENEIPKNQVDTLTA	FPGARDNSNSDEKGLDTVLVLPSDTRDRVLGGSVDFLDGMGLDDSLENPLWNFSNLFRSSIMDRWYSNLQANMKKLRDQLVGIFSRIPEEGTVNWSKIPEGANTTSTTKIIDGHVVTINETRYTDSNDEFGSAFILRVIDVRPLNDTILQTESEAGSEVTTLPSNVTTRRGSDPANNEGRTTPSRSVETVEDFENEIPKNQVDTLTA
Apce566	ICA			Apis cerana	Bees_Apinae				MKTLGVLFIAAWFIACTHSFPGAHDEDSKEERKNVDTVLILPSERDQMMAATFDFPSLSFEDSDESSNWNWNTLLRPNFLDGWYQTLQTHMKKVREQMAGILSRIPEQGVVNWNKIPEGANTTSTTKIIDGHVVTINETTYTDGSDDYSTLIRVRVIDVRPQNETILTTVSSEADSDVTTLPTFIGTNDTSTPSSRSVESVEDFDNEIPKNQGDVLTA	FPGAHDEDSKEERKNVDTVLILPSERDQMMAATFDFPSLSFEDSDESSNWNWNTLLRPNFLDGWYQTLQTHMKKVREQMAGILSRIPEQGVVNWNKIPEGANTTSTTKIIDGHVVTINETTYTDGSDDYSTLIRVRVIDVRPQNETILTTVSSEADSDVTTLPTFIGTNDTSTPSSRSVESVEDFDNEIPKNQGDVLTA
Apdo372	ICA			Apis dorsata	Bees_Apinae				MKTLGVLFIAAWFIACTHSFPGARDEDSKEERKNVDTVLILPSHERDQMMAATFDFPSLSFEDSDESSNWNWNTLLRPNFLDGWYQTLQTHMKKVREQMAGILSRIPEQGVVNWNKIPEGANTTSTTKIIDGHVVTINETTYTDGSDDYSTLIRVRVIDVRPQNETILTTVSSEADSDVTTLPTLIGKNDTSTQSSRSVESVEDFDNEIPKNQGDVLTA	FPGARDEDSKEERKNVDTVLILPSHERDQMMAATFDFPSLSFEDSDESSNWNWNTLLRPNFLDGWYQTLQTHMKKVREQMAGILSRIPEQGVVNWNKIPEGANTTSTTKIIDGHVVTINETTYTDGSDDYSTLIRVRVIDVRPQNETILTTVSSEADSDVTTLPTLIGKNDTSTQSSRSVESVEDFDNEIPKNQGDVLTA
Apflo393	ICA			Apis florea	Bees_Apinae				MKTLGVLFVAAWFIACTHSFPGAREEDNKEDRKNMDTVLILPKSERDQMMAATFDFPSLSFEDSDESSNWNWNTLLRPNFLDGWYQTLQTHMKKVREQMAGILSRIPEQGVVNWNKIPEGANTTSTTKIIDGHVVTINETTYTDGSDDYSTLIRVRVIDVRPQNETILTTVSSEADSDVTTLPTGTNDTSTQSSRSVESVEDFDNEIPKNQGDILTA	FPGAREEDNKEDRKNMDTVLILPKSERDQMMAATFDFPSLSFEDSDESSNWNWNTLLRPNFLDGWYQTLQTHMKKVREQMAGILSRIPEQGVVNWNKIPEGANTTSTTKIIDGHVVTINETTYTDGSDDYSTLIRVRVIDVRPQNETILTTVSSEADSDVTTLPTGTNDTSTQSSRSVESVEDFDNEIPKNQGDILTA
Atro992	ICA			Athalia rosae	Sawflies				MKSATRFLTFALALVAVAQAYPGTRSSKPESSAEEPEQLFIIGGGSDLEDGFDKGFFASIQDPFDGFLTSVQSMMSRLRKQMFDALPNYHGAGFFGFGDIPEGANSTSTTKVIDGHLVTINETTYATGDDNSGSVFRIRIVDIKPDDEETIGNPDAEGIATANPNDELQPTPTTRASVDRDVESVEDFNENEIPKRLVQVTAA	YPGTRSSKPESSAEEPEQLFIIGGGSDLEDGFDKGFFASIQDPFDGFLTSVQSMMSRLRKQMFDALPNYHGAGFFGFGDIPEGANSTSTTKVIDGHLVTINETTYATGDDNSGSVFRIRIVDIKPDDEETIGNPDAEGIATANPNDELQPTPTTRASVDRDVESVEDFNENEIPKRLVQVTAA
Bote767	ICA			Bombus terrestris	Bees_Apinae				MKTFAEVLLVAACFVAYTHSFPGARNADTSDKNNVDTVVVLPSDVGSQMMSAAFDFPDVSFDSDSDSLESSTWNWNRLFRSNFLDGWYSSLQAHMKRIRDQMAGILSRIPGDGVVNWSKIPEGANTTSTTKIINGHVLTINETTYTDGDDEYSTLIRVRVIDVRPQNETLLQTENEADAEVTTLPTVTGTGGTTSTDTSKVDRTTPSRSVETVEEFDNEIPKNQVDTLTA	FPGARNADTSDKNNVDTVVVLPSDVGSQMMSAAFDFPDVSFDSDSDSLESSTWNWNRLFRSNFLDGWYSSLQAHMKRIRDQMAGILSRIPGDGVVNWSKIPEGANTTSTTKIINGHVLTINETTYTDGDDEYSTLIRVRVIDVRPQNETLLQTENEADAEVTTLPTVTGTGGTTSTDTSKVDRTTPSRSVETVEEFDNEIPKNQVDTLTA
Bovo953	ICA			Bombus vosnesenskii	Bees_Apinae				MKTFAEVLLVAACFVAYTHSFPGARNADTSDKNNVDTVVVLPSDVGSQMMSAAFDFPDVSFDSDSDSLESSTWNWNRLFRSNFLDGWYSSLQAHMKRIRDQMAGILSRIPGDGVVNWSKIPEGANTTSTTKIINGHVLTINETTYTDGDDEYSTLIRVRVIDVRPQNETLLQTESEADAEITTLPTVTGTGGTTGTDTSKVDRTTPSRSVETVEEFDNEIPKNQVDTLTA	FPGARNADTSDKNNVDTVVVLPSDVGSQMMSAAFDFPDVSFDSDSDSLESSTWNWNRLFRSNFLDGWYSSLQAHMKRIRDQMAGILSRIPGDGVVNWSKIPEGANTTSTTKIINGHVLTINETTYTDGDDEYSTLIRVRVIDVRPQNETLLQTESEADAEITTLPTVTGTGGTTGTDTSKVDRTTPSRSVETVEEFDNEIPKNQVDTLTA
Cafl547	ICA			Camponotus floridanus	Ants				MKFHIALVAACLIACAHAFPSRSEEDDFEDDFSTFNEYFNAMRQYMLNYFWNIPDVTNIKIPEGANTTSTVKIIDGHVVTINETTYTQGDENGGAAIRIRIIDVKPDNNTLLISNGNAEPTTVKAEAEGSRETVEDMNNEISKNTDLTA	FPSRSEEDDFEDDFSTFNEYFNAMRQYMLNYFWNIPDVTNIKIPEGANTTSTVKIIDGHVVTINETTYTQGDENGGAAIRIRIIDVKPDNNTLLISNGNAEPTTVKAEAEGSRETVEDMNNEISKNTDLTA
Ceci403	ICA			Cephus cinctus	Sawflies					MDTFQSPGFYIPFSINPFNGFLTGIMKRLREQMSSILSRIPESGIVSPWGKIPEGANTTSTTKIVDGHVVTINETTYSSGNDSHGAVFRVRIIDVKPQNDTLETVGGEGEAEVVTTESSESESTTAQTEDSSTPARSVETVENDLNNEIPKSQIELLNA
Ceca567	ICA			Ceratina calcarata	Bees_Xylocopinae				MKILSGVLLVAVCLVASTHAFPGVRDADSDEKKVDTVLILPSDQLMGATDFDDTDSAENPFWGWNSMIRSNLMDRWYSNIQAMKAQMRRLANMMAAGILSSISDEDTGSPWIKIPEGANTTSTTKVVDGHVVTVNETTYTDGDDESGIVIRVRVIDVRPENETILRTESEEDVEVTTLPSRRRTTTVTTRVGDGTTASRSVETVEDLDNEISGNQVETLNA	FPGVRDADSDEKKVDTVLILPSDQLMGATDFDDTDSAENPFWGWNSMIRSNLMDRWYSNIQAMKAQMRRLANMMAAGILSSISDEDTGSPWIKIPEGANTTSTTKVVDGHVVTVNETTYTDGDDESGIVIRVRVIDVRPENETILRTESEEDVEVTTLPSRRRTTTVTTRVGDGTTASRSVETVEDLDNEISGNQVETLNA
Duno895	ICA			Dufourea novaeangliae	Bees_Halictidae				MKILVGVLFAACFVACVHSFPGSRDSDSDESDNARTLLVLPPESKDRFIRPIPFDLSDMSLEDSLEAPSWGWPNMFRSNPFGGWYSRMHEYITSLRERVSDILSRIPEDGVVSWGKIPEGANTTSTTKIIDGHVVTVNETTFRDGDDENGIVIRVRVIDVKPQNETILLTESTADGEVTTLPTVTSRIPVETGTASSEVDRTTQSRSVETVEDIDNEIPKNQVDTLTA	FPGSRDSDSDESDNARTLLVLPPESKDRFIRPIPFDLSDMSLEDSLEAPSWGWPNMFRSNPFGGWYSRMHEYITSLRERVSDILSRIPEDGVVSWGKIPEGANTTSTTKIIDGHVVTVNETTFRDGDDENGIVIRVRVIDVKPQNETILLTESTADGEVTTLPTVTSRIPVETGTASSEVDRTTQSRSVETVEDIDNEIPKNQVDTLTA
Eume878	ICA			Eufriesea mexicana	Bees_Apinae				MKILGGVLLVAACFVAYTHSFPSERESDESSEYILDKMGNIDIFRTLLWMMKSEIDRFTPYFNGQTFNTMQRFPLENPLNLNFSKNDANWTSETKVINGNIVTTNETIYAGNNNYSTLVMRIRIIEVEPENDTNPVAENDGGFEVVTLPTVTESTSETNTATTNKKKNTSPTRSVETVEEFDNEISKDQNPLTA	FPSERESDESSEYILDKMGNIDIFRTLLWMMKSEIDRFTPYFNGQTFNTMQRFPLENPLNLNFSKNDANWTSETKVINGNIVTTNETIYAGNNNYSTLVMRIRIIEVEPENDTNPVAENDGGFEVVTLPTVTESTSETNTATTNKKKNTSPTRSVETVEEFDNEISKDQNPLTA
Hala137	ICA			Habropoda laboriosa	Bees_Apinae				MKTFGGVLLVAACFVACTHSFPGALDRDSDERKDVDTVLLLPSDARDRFIRPMAAFDFPDTSFDDSLESPSWIRWNFFDTWYSSIQATIKKWREDMSRILSRIPDHGIVSLGKIPEGANTTSTTKIIDGHVVTINETTYMDGDDEYGTVIRVRVIDVKPQNETILMTESEADAEITTLPTVTTTATATSKEERTTPLRSVETVEDFDNEIPKNQVDTLTA	FPGALDRDSDERKDVDTVLLLPSDARDRFIRPMAAFDFPDTSFDDSLESPSWIRWNFFDTWYSSIQATIKKWREDMSRILSRIPDHGIVSLGKIPEGANTTSTTKIIDGHVVTINETTYMDGDDEYGTVIRVRVIDVKPQNETILMTESEADAEITTLPTVTTTATATSKEERTTPLRSVETVEDFDNEIPKNQVDTLTA
Hasa874	ICA			Harpegnathos saltator	Ants				MKTFVHILLVATCLVAYARGLPGGRRDSLEDDSLEDAVNVRFSLPSLNIPNSFFDTFNSMRQNILNYFWNMSDLTDIKIPEGANTTSTTKIIDGHVVTINETTYTSGDENGGTVFRIRTIDVMPQNNTLLLVDSDADTTPKTGVSESAETLENEISRNGDVLTA	LPGGRRDSLEDDSLEDAVNVRFSLPSLNIPNSFFDTFNSMRQNILNYFWNMSDLTDIKIPEGANTTSTTKIIDGHVVTINETTYTSGDENGGTVFRIRTIDVMPQNNTLLLVDSDADTTPKTGVSESAETLENEISRNGDVLTA
Lihu620_ICA	ICA			Linepithema humile	Ants				MKVFVHVSLIAACLIACAHGLPGARRDSLEDDLEDTVSFDFAMPNFFAETVNRLRQNLLNYFWNMPDITNIDIPEGANTTSTTKIIDGHVVTINETTYTSGDETSGTSFRIRIIDVKPQNETIKDDRDDTIPLGGDVTPKAQPGPAESAETVEEFNNEIPKSGGGDTLTA	LPGARRDSLEDDLEDTVSFDFAMPNFFAETVNRLRQNLLNYFWNMPDITNIDIPEGANTTSTTKIIDGHVVTINETTYTSGDETSGTSFRIRIIDVKPQNETIKDDRDDTIPLGGDVTPKAQPGPAESAETVEEFNNEIPKSGGGDTLTA
Mero210	ICA			Megachile rotundata	Bees_Megachilidae				MKTLSGVLFVAACLFACAHSFPGVRDSSDSDEKRNVDTVLLLPSDSGNRFIRPLGAFNFPDMSFEDSDSMESPTWTWNNLFRSNFLDGWYSSIQAQMKRLRDQMAGILSRIPEQDVPWSKIPEGANTTSTTKVIDGHVVTINETTYMDGDDESGILIRVRVIDVTPQNETILMTESDADAEVTTLPTGGMVTTSKTVISKEESTTAPPRSVETMEDFDNEIPKNQVDTLNA	FPGVRDSSDSDEKRNVDTVLLLPSDSGNRFIRPLGAFNFPDMSFEDSDSMESPTWTWNNLFRSNFLDGWYSSIQAQMKRLRDQMAGILSRIPEQDVPWSKIPEGANTTSTTKVIDGHVVTINETTYMDGDDESGILIRVRVIDVTPQNETILMTESDADAEVTTLPTGGMVTTSKTVISKEESTTAPPRSVETMEDFDNEIPKNQVDTLNA
Mege375	ICA			Megalopta genalis	Bees_Halictidae					PRCAAGTNPIAGYVCAQSLHHSPIKRGAREDDSDERKYVDPFFEPVAFDIPDVNQEISQIYNQMYRWYLSMKDHLRGMMDPGLFGGPWSKIPKTANTTSTTKVIDGHVVVINETTYTDDEDGYKAVLRFSVIDIRPKNETNTAEEMTVSPVAEETDIPKNEVETLDA
Navi758	ICA			Nasonia vitripennis	JewelWasps				MKSVYGVVLLVCFLALAHGFPGANRESAESSESDDKTDGVVLVLPRHNIFDDMGDDDESSMGMPGMWHPFRFDNSPFDGLFTRMQEAMNRVRAEMAAALASQLGQVGGLTPWGKIPEGANTTSTTKVIGDHQVTINETTYSDGDENSGTIFRVRVVDVKPLNETTDAAEPETSSEEADAKPTKRPDDSPAEKQNEDREELTTPAPRSVESLEEFDNEIPKNQVDVLTA	FPGANRESAESSESDDKTDGVVLVLPRHNIFDDMGDDDESSMGMPGMWHPFRFDNSPFDGLFTRMQEAMNRVRAEMAAALASQLGQVGGLTPWGKIPEGANTTSTTKVIGDHQVTINETTYSDGDENSGTIFRVRVVDVKPLNETTDAAEPETSSEEADAKPTKRPDDSPAEKQNEDREELTTPAPRSVESLEEFDNEIPKNQVDVLTA
Nome755	ICA			Nomia melanderi	Bees_Halictidae				MKVLGVLLAAACFVACAHSFPGARTNEDDEMKSVETDLVLPSSQLGDRWIRPVDFEFPDMRFEDLNLFSSFYNSIQNYLQRMRDRWTVILSGIPNPQNLPGANSTSTTKVIDGHLVTINETTYADDDLGTVIRVRVIDMKPISGNETEVETTTQVTVCVTPSASGEEKCTTSPRSVETIEDFDNEIPKNQVDTLTA	FPGARTNEDDEMKSVETDLVLPSSQLGDRWIRPVDFEFPDMRFEDLNLFSSFYNSIQNYLQRMRDRWTVILSGIPNPQNLPGANSTSTTKVIDGHLVTINETTYADDDLGTVIRVRVIDMKPISGNETEVETTTQVTVCVTPSASGEEKCTTSPRSVETIEDFDNEIPKNQVDTLTA
Odbr457	ICA			Odontomachus brunneus	Ants					MKIIISVTGGRRDSFEDSSDLEDSFFVMPNFFDMDRIRQNLLNYFWNIPNPLNIKVPEGANTTSTTKIIDGHVVTINETTYTSGDDTSGTAFRIRIIDVKPQDDTVPPIGSDANTMSPRATENPGSAETVEDFNNEIPKNGGDTLNA
Oobi506	ICA			Ooceraea biroi	Ants				MKKFVCALVLVTSLVACAQALPGGRHAIDDSIEDVDDFYDGFSFAMPDFFAETMTRLRNNLMSYFWNLPDITNMKIPEGANTTSTVKIIDGHVVTINETTYSSGDANSNTAFRIRIIDVKPQNETVPAIGGGGNAEPTTVRAEAPESAESVEDFNNEIPKNADTLTA	LPGGRHAIDDSIEDVDDFYDGFSFAMPDFFAETMTRLRNNLMSYFWNLPDITNMKIPEGANTTSTVKIIDGHVVTINETTYSSGDANSNTAFRIRIIDVKPQNETVPAIGGGGNAEPTTVRAEAPESAESVEDFNNEIPKNADTLTA
Osbi697	ICA			Osmia bicornis bicornis	Bees_Megachilidae				MKTLSGVLLVAACLLASTHGFPGARDSDSDEEKNSDTILLLPNGSSVRFMRPYGGAGAGAGAGAGFPDMSFEDSDSVENPTWTWNGMFRSNFLDGWYSRIQAHMKRLRDQIAGILSRIPEEGVVPSVKIPEGANTTSTTKIIDGHVVTINETTYMDGDDEFGTLIRIRVIDVKPQNETILLTESAADAEVTTLPTITTSKTATSRDENTTTPPRSVETVEDIDNEIPKNQVDTLSA	FPGARDSDSDEEKNSDTILLLPNGSSVRFMRPYGGAGAGAGAGAGFPDMSFEDSDSVENPTWTWNGMFRSNFLDGWYSRIQAHMKRLRDQIAGILSRIPEEGVVPSVKIPEGANTTSTTKIIDGHVVTINETTYMDGDDEFGTLIRIRVIDVKPQNETILLTESAADAEVTTLPTITTSKTATSRDENTTTPPRSVETVEDIDNEIPKNQVDTLSA
Osli271	ICA			Osmia lignaria	Bees_Megachilidae				MKTLSGVLLVAACLLASTHGFPGARDSDSDEEKNSDTILLLPNGSSVRFMRPYGGAGFPDMSFEDSDSVENPTWTWNGMFRSNFLDGWYSRIQAHMKRLRDQIAGILSRIPEEGVVPSVKIPEGANTTSTTKIIDGHVVTINETTYMDGDDEFGTLIRIRVIDVKPQNETILLTESAADAEVTTLPTITTSKTATSRDENTTTPPRSVETVEDSDNEIPKNQVDTLSA	FPGARDSDSDEEKNSDTILLLPNGSSVRFMRPYGGAGFPDMSFEDSDSVENPTWTWNGMFRSNFLDGWYSRIQAHMKRLRDQIAGILSRIPEEGVVPSVKIPEGANTTSTTKIIDGHVVTINETTYMDGDDEFGTLIRIRVIDVKPQNETILLTESAADAEVTTLPTITTSKTATSRDENTTTPPRSVETVEDSDNEIPKNQVDTLSA
Poca635	ICA			Polistes canadensis	TrueWasps				MKLFVNIFIVATCFLAFSYAFPAFDTSEESDEKKNVDTVLVLPGSDMDVYSRPRIPNLPDFNESDGSWPLFRPSSFDYLSDTLHQIMNRLREQMASIASRFPLNPGFSTPWSKIPLGGNTTSTTKIINGHVLTINETIYKDNNDTDGIIFRVRVIDVKPQDDTTINENEDGAVNPTVTTTPDENDNSQEVTTPQRSVETVEEFDNEISNRREVLNA	FPAFDTSEESDEKKNVDTVLVLPGSDMDVYSRPRIPNLPDFNESDGSWPLFRPSSFDYLSDTLHQIMNRLREQMASIASRFPLNPGFSTPWSKIPLGGNTTSTTKIINGHVLTINETIYKDNNDTDGIIFRVRVIDVKPQDDTTINENEDGAVNPTVTTTPDENDNSQEVTTPQRSVETVEEFDNEISNRREVLNA
Podo069	ICA			Polistes dominula	TrueWasps				MKIFVNIFIIATCFLVFSYAFPAFDSSEESDEKKNVDTLLVLPGSDMEMFDRPRIPNLNPDFNDSDDSWPLFRPGSFGYLSDSLQQIMNRLREQMASIASRFSLNPGFSTPWSKIPLGGNTTSTTKIINGHVLTINETVYKDNSDTDAIVFRVRVIDVKPQNDTTIITENEDGAVIPTVTSTPTENDGSQEVTTPQRSVETVEEFDNEIPNRGDVLKA	FPAFDSSEESDEKKNVDTLLVLPGSDMEMFDRPRIPNLNPDFNDSDDSWPLFRPGSFGYLSDSLQQIMNRLREQMASIASRFSLNPGFSTPWSKIPLGGNTTSTTKIINGHVLTINETVYKDNSDTDAIVFRVRVIDVKPQNDTTIITENEDGAVIPTVTSTPTENDGSQEVTTPQRSVETVEEFDNEIPNRGDVLKA
Soin529_ICA	ICA			Solenopsis invicta	Ants				MKTLHVLLVAACLIACTRGYPSRNIAGYDSDEDFETNYDFSFPSFPNFADYWNLMQQRVREIAKMFSNPLNPTDFKIPEGANRTSTTKIINGHVVTINETTYTSGDDENGTAFRIRIIDIKPQNSTDTTLPPTTVVGGNPQPTVKPEPEAESRETLEDFNNEIPKNTPTLNA	YPSRNIAGYDSDEDFETNYDFSFPSFPNFADYWNLMQQRVREIAKMFSNPLNPTDFKIPEGANRTSTTKIINGHVVTINETTYTSGDDENGTAFRIRIIDIKPQNSTDTTLPPTTVVGGNPQPTVKPEPEAESRETLEDFNNEIPKNTPTLNA
Teca_ctg7	ICA			Tetragonula carbonaria	Bees_Apinae				MKIFAGALLIAACFVACTHSFPGARDEDTSDRKNVDTVVVLPADTRDQMLSATFDFPDVSFEDSLEDSAWNWNRWFRSNLFDGLYSNLQAQMKKLRDQMAGILSHIPEQGVVNWSKIPEGANTTSTTKVIDGHVLTINETTYTDGNDEYSTLIRVRVIDVRPQNDTLLLTESEADAEVTTLPTITVTSKEDRTTPSRSVETVEEFDNEIPKNQVDTLTA	FPGARDEDTSDRKNVDTVVVLPADTRDQMLSATFDFPDVSFEDSLEDSAWNWNRWFRSNLFDGLYSNLQAQMKKLRDQMAGILSHIPEQGVVNWSKIPEGANTTSTTKVIDGHVLTINETTYTDGNDEYSTLIRVRVIDVRPQNDTLLLTESEADAEVTTLPTITVTSKEDRTTPSRSVETVEEFDNEIPKNQVDTLTA
Waau894	ICA			Wasmannia auropunctata	Ants				MKTFVHVLLVAACFVACARGFPSGFDSSEEEDFDSVGFNLAMPNFFSDSFRDTINGLRQRLLNYFWNMPDITDIKIPDGANTTSTTKIINGHVVTINETTYTSGDELGGTAFRIRIVDVKPLNDTETIEGNTGEPAVRPESPESRETVEDFNNEISKNTETLTA	FPSGFDSSEEEDFDSVGFNLAMPNFFSDSFRDTINGLRQRLLNYFWNMPDITDIKIPDGANTTSTTKIINGHVVTINETTYTSGDELGGTAFRIRIVDVKPLNDTETIEGNTGEPAVRPESPESRETVEDFNNEISKNTETLTA
APIS_NODE_10403_length_1439_cov_3311.402493_g351_i3.p6	MEL			Apis mellifera	Bees_Apinae					AGIGAVLKVLTTGLPALISWIKRKRRTIVDGIYDRTGRKRERERERERARERERYEF
APIS_NODE_12118_length_1243_cov_10805.042088_g8373_i0.p9	MEL			Apis mellifera	Bees_Apinae					LKVLTTGLPALISWIKRKSYHLDLHLK
APIS_NODE_39837_length_291_cov_0.983051_g34173_i0.p1	MEL			Apis mellifera	Bees_Apinae				MKFLVNDAIVFMFEYISYIYAAPETETAPEPEAEEDSEAEPEAGIGAVLKLLTTGLPALISWIIRKRQMG	APETETAPEPEAEEDSEAEPEAGIGAVLKLLTTGLPALISWIIRKRQMG
APIS_NODE_49307_length_261_cov_541237.096774_g43546_i0.p1	MEL			Apis mellifera	Bees_Apinae					EADPEAGIGAVLKVLTTGLPALISWIKRKSAEADPDAGIGAVLKVLTTGLPALISWIKRKSAEADPEAGIGAVLKVLTTGLPALIS
APIS_NODE_50813_length_248_cov_1.051813_g45149_i0.p1	MEL			Apis mellifera	Bees_Apinae				MKLLVNEALVFMVLYISYIYAAPEPEPSPEPEAESDAEAYPEAGIGAVLMVLTKGLPALLSWIKRI	APEPEPSPEPEAESDAEAYPEAGIGAVLMVLTKGLPALLSWIKRI
APIS_NODE_51757_length_254_cov_0.849162_g45996_i0.p2	MEL			Apis mellifera	Bees_Apinae					MVVYISNINAAPEPVPAPEPEAEADAEADPEAGIGSVLKVLSTGLPALLSWIKRKRQQG
APIS_NODE_53886_length_248_cov_1.017341_g48125_i0.p1	MEL			Apis mellifera	Bees_Apinae				MKFLDNVALVFMVEYISYISAAPEPDPAPEPEAESVAEADPDAGIGAVLMVLTTGLPALISWIKRK	APEPDPAPEPEAESVAEADPDAGIGAVLMVLTTGLPALISWIKRK
APIS_NODE_54636_length_223_cov_8.095238_g48972_i0.p1	MEL			Apis mellifera	Bees_Apinae					RKEAIGEIMKFLVNVALVIMVVYISYIYAATEPETAPEPEADADSEADQEAGIGADLKVLTTGLPALISWIKRK
APIS_TRINITY_DN5_c2_g1_i1.p1	MEL			Apis mellifera	Bees_Apinae				MKFLVNVALVFMVVYISYIYAAPEPEPAPEPEAEADAEADPEAGIGAVLKVLTTGLPALISWIKRKRQQG	APEPEPAPEPEAEADAEADPEAGIGAVLKVLTTGLPALISWIKRKRQQG
APIS_TRINITY_DN350_c7_g1_i1.p1	MEL			Apis mellifera	Bees_Apinae					ASQLLKSRPAPEPEAEADAEADPEAGIGAVLKVLTTGLPALISWIKRKRQQG
APIS_TRINITY_DN2882_c0_g1_i3.p3	MEL			Apis mellifera	Bees_Apinae					PEAGIGAVLKVLTTGLPALISWIKRKRQCGSNGITFISRSTRSEYSTQ
APIS_TRINITY_DN3177_c0_g1_i2.p4	MEL			Apis mellifera	Bees_Apinae					PEAGIGAVLKVLTTGLPALTTF
APIS_TRINITY_DN3221_c0_g1_i3.p1	MEL			Apis mellifera	Bees_Apinae					MIQTEVKLGPNFLIFDDLIILKKKKENHIFNHHIQTEIKLGPNLIDFISFLQDPEAGIGAVLKVLTTGLPALISWIKRKRQQ
APIS_TRINITY_DN3849_c0_g2_i3.p9	MEL			Apis mellifera	Bees_Apinae					GAVLKVLTTGLPALISWIKRNC
APIS_TRINITY_DN3929_c0_g1_i1.p3	MEL			Apis mellifera	Bees_Apinae					MVLTTGLPALICWIKRKRQLG
APIS_TRINITY_DN6995_c0_g2_i2.p4	MEL			Apis mellifera	Bees_Apinae					PEAGIGAVLKVLTTGLPALISWIKRKRRGLYPWSW
APIS_TRINITY_DN7492_c0_g1_i1.p8	MEL			Apis mellifera	Bees_Apinae					GIGAVLKVLTTGLPALISWIKRKRQQGL
APIS_TRINITY_DN8492_c0_g1_i2.p5	MEL			Apis mellifera	Bees_Apinae					HGIKLNEADPEAGIGAVLKVLTTGLPALISWIKRKSKHENNFNVLTLLFIASSLYYRIHIVA
APIS_TRINITY_DN12646_c3_g1_i1.p1	MEL			Apis mellifera	Bees_Apinae				MKFKVNDPLVFMVVYISYIYAAPETEPAPEPEAEADAESDPEAGIGAVLKVLTTGLHAIIS	APETEPAPEPEAEADAESDPEAGIGAVLKVLTTGLHAIIS
APIS_TRINITY_DN18396_c0_g1_i1.p5	MEL			Apis mellifera	Bees_Apinae					MVLTTGLPALISWIKRKMQHG
APIS_TRINITY_DN19171_c1_g1_i1.p1	MEL			Apis mellifera	Bees_Apinae					EPEPAPQPEAEAHAEADPEAGIGAVLKVLTTGLPALKSWIKRKRQQGYSDP
Xac-1	MEL			Xylocopa appendiculata	Bees_Xylocopinae					GFVALLKKLPLILKHLH
Xac-2	MEL			Xylocopa appendiculata	Bees_Xylocopinae					GFVALLKKLPLILKHLP
Xylocopa_NODE_38821_length_260_cov_1.492683_g34557_i0.p1	MEL			Xylocopa violacea	Bees_Xylocopinae					EPEHDHEADTEAGVLSLLKKFTMILKHVHVN
Xylocopa_TRINITY_DN2_c1_g1_i1.p2_transcriptomeOnly	MEL			Xylocopa violacea	Bees_Xylocopinae				MKFLFSVLVLFMIALVSLSNAEPEPDPEADPEAGVLSLLKKLPMILKHLHGK	EPEPDPEADPEAGVLSLLKKLPMILKHLHGK
Apdo390MEL	MEL			Apis dorsata	Bees_Apinae				MKFLLNVALVFMVVYISLIYAAPEPEPAPEAEAEADAEADPEAGIGAILKVLSTGLPALISWIKRKRQEG	APEPEPAPEAEAEADAEADPEAGIGAILKVLSTGLPALISWIKRKRQEG
Apfl285MEL	MEL			Apis florea	Bees_Apinae				MKFLLNVSLVFMVVFISLIYAAPEPEPAPEAEAEADADADPEAGIGAILKVLATGLPTLISWIKNKRKQG	APEPEPAPEAEAEADADADPEAGIGAILKVLATGLPTLISWIKNKRKQG
Bote765MEa	MEL			Bombus terrestris	Bees_Apinae					DPEALNLKKILGKIGVMLSHLN
Bovo935Mea	MEL			Bombus vosnesenskii	Bees_Apinae				MKAMRFLLCVAVIFMIAFISASNANPEPNPSPEADPEAINLKKILGKLGVVLSHLA	NPEPNPSPEADPEAINLKKILGKLGVVLSHLA
Bovo935Meb	MEL			Bombus vosnesenskii	Bees_Apinae				MKAMRFLLCVAVIFMIAFISASNANPEPNPSPEADPKAINIMKILGKLGVALSHLK	NPEPNPSPEADPKAINIMKILGKLGVALSHLK
Cogi001Meq	MEL			Colletes gigas	Bees_Colletidae					DPEANMASLLKKILPRVVKLIKG
Osbi656Os	MEL			Osmia bicornis bicornis	Bees_Megachilidae					DAEAGFLSALKKYLPIVLKHVG
sp_P07495_BOL4_BOMPE_Bombolitin-4_Bombus_pensylvanicus	MEL			Bombus pensylvanicus	Bees_Apinae	SP	P07495			INIKDILAKLVKVLGHV
sp_P07493_BOL2_BOMPE_Bombolitin-2_Bombus_pensylvanicus	MEL			Bombus pensylvanicus	Bees_Apinae	SP	P07493			SKITDILAKLGKVLAHV
sp_P10521_BOL1_BOMPE_Bombolitin-1_Bombus_pensylvanicus	MEL			Bombus pensylvanicus	Bees_Apinae	SP	P10521			IKITTMLAKLGKVLAHV
sp_P07494_BOL3_BOMPE_Bombolitin-3_Bombus_pensylvanicus	MEL			Bombus pensylvanicus	Bees_Apinae	SP	P07494			IKIMDILAKLGKVLAHV
sp_P07496_BOL5_BOMPE_Bombolitin-5_Bombus_pensylvanicus	MEL			Bombus pensylvanicus	Bees_Apinae	SP	P07496			INVLGILGLLGKALSHL
sp_P0CD69_BOL8_BOMLA_Bombolitin-8_Bombus_lapidarius	MEL			Bombus lapidarius	Bees_Apinae	SP	P0CD69			LKLKSILGKLGVILSHL
sp_P0CD67_BOL6_BOMLA_Bombolitin-6_Bombus_lapidarius	MEL			Bombus lapidarius	Bees_Apinae	SP	P0CD67			LNLTKWLGKLGVILSHL
sp_P0CD68_BOL7_BOMLA_Bombolitin-7_Bombus_lapidarius	MEL			Bombus lapidarius	Bees_Apinae	SP	P0CD68			LKLKDILGKIKVILSHL
XP_011564355.2_phospholipase_A2-like_Plutella_xylostella	PLA2			Plutella xylostella	Non-hymenoptera				MLRIIIVVFCLVQFGNGWVFTDIRIPARGDGYGEDLEGDMTPEEYDEMLRQARFSLIFPGTKWCGPGNSADGFEDLGSERETDSCCREHDHCPDSMEAGEKKHNLTNTAYYTRLHCDCDERFLRCLHSANTTSAGQVGSVYFNVIGTKCYRYDYPIVRCAKKSGWLRRKCIKYEFNENGQKLYQWFDVPNY	WVFTDIRIPARGDGYGEDLEGDMTPEEYDEMLRQARFSLIFPGTKWCGPGNSADGFEDLGSERETDSCCREHDHCPDSMEAGEKKHNLTNTAYYTRLHCDCDERFLRCLHSANTTSAGQVGSVYFNVIGTKCYRYDYPIVRCAKKSGWLRRKCIKYEFNENGQKLYQWFDVPNY
XP_026755150.1_phospholipase_A2-like_Galleria_mellonella	PLA2			Galleria mellonella	Non-hymenoptera				MRHYALVLAVFVFVTINCGDCWVFNKLNYEQLARAAEDPDADISDDELRDLRLSLIYPGTKWCGAGNIADDYDDLGPSEETDKCCRTHDNCPDLIEAGETKHNLTNTAFYTRLNCDCDEKFRDCLHNANSTTSKRIGTIYFNALGTQCYREDYPIKSCKKKGGWFNRKCVEYEYDTNGDKQYQWFDVPNY	WVFNKLNYEQLARAAEDPDADISDDELRDLRLSLIYPGTKWCGAGNIADDYDDLGPSEETDKCCRTHDNCPDLIEAGETKHNLTNTAFYTRLNCDCDEKFRDCLHNANSTTSKRIGTIYFNALGTQCYREDYPIKSCKKKGGWFNRKCVEYEYDTNGDKQYQWFDVPNY
XP_022115032.1_phospholipase_A2-like_Pieris_rapae	PLA2			Pieris rapae	Non-hymenoptera				MLNILFLFVVIQSAVCWNQNPGVHSETLWNSINPTASEKQPQESFIYPGTKWCGSGSNAKDHDDLGKEVEADKCCRAHDLCPDYIAAGDSKHNLKNGASYTRLDCHCDMEFRDCLHKANTSTANGVGGVYFNYLGTQCYKKDHPIVACKKIQTGNKCLEYELDDTKEPLYQWFDVPKY	WNQNPGVHSETLWNSINPTASEKQPQESFIYPGTKWCGSGSNAKDHDDLGKEVEADKCCRAHDLCPDYIAAGDSKHNLKNGASYTRLDCHCDMEFRDCLHKANTSTANGVGGVYFNYLGTQCYKKDHPIVACKKIQTGNKCLEYELDDTKEPLYQWFDVPKY
AZL90156.1_phospholipase_2_Spodoptera_exigua	PLA2			Spodoptera exigua	Non-hymenoptera					MIGLFLDLSYGWVINDINTKMLPKDLFSNELSDEEIIAEASTLFKQRISLIFPGTKWCGAGNVADNYDDLGEEKEADMCCREHDNCPDLIPGGETKHNLTNDAFYTRLSCACDEKFLTCLRSANTKVARYIGLIYFDGLQTKCYREDYPVIKCIKKGGWFKTKCVQYSYDKSGEKIYQWFDVEDF
XP_028040050.1_phospholipase_A2-like_Bombyx_mandarina	PLA2			Bombyx mandarina	Non-hymenoptera					MMCNTLTVRVHKTVEVFDFIFPGTKWCGKGDRAKSYEDLGSARETDMCCREHDHCTDLILAGETKHGLTNDAFYTRLNCKCDEAFRLCLNKANTKTSRRIGKIYFNALGTKCYRRDYPVLGCNTYGGLFRKKCLEYDYDTRSEQIYQWFDVRNYAN
XP_004929036.2_phospholipase_A2_Bombyx_mori	PLA2			Bombyx mori	Non-hymenoptera				MFKMIACWSCFIVLIALYVNRVTGSWFANDSAVNIDKDVLDIQSERIARKKFDFIFPGTKWCGKGDIAKNYEDLGSARETDMCCREHDHCTDLILAGETKHGLTNDAFYTRLNCKCDEAFRLCLNKANTKTSRRIGKIYFNALGTKCYRRDYPVVGCNTYGGLFRKKCLEYDYDTRSEQIYQWFDVRNYAN	SWFANDSAVNIDKDVLDIQSERIARKKFDFIFPGTKWCGKGDIAKNYEDLGSARETDMCCREHDHCTDLILAGETKHGLTNDAFYTRLNCKCDEAFRLCLNKANTKTSRRIGKIYFNALGTKCYRRDYPVVGCNTYGGLFRKKCLEYDYDTRSEQIYQWFDVRNYAN
XP_026488072.1_phospholipase_A2-like_Vanessa_tameamea	PLA2			Vanessa tameamea	Non-hymenoptera				MVMKPALLFFALNLIDNSHSWIFNNIDYKLLENNILDDKNRDIGNELSAEDLMNLRFNLIYPGTKWCGPGNIADDYDDLGTSQEADICCRDHDNCPDTIPAGETKHNLTNEAYYTKLSCDCDEKFRQCLRSGNTKSTTTVGLMYFNIIGTQCFRSDYLVTGCVKQGGWLNTKCVEYSYDTTSEMTYQWFDVPNYEY	WIFNNIDYKLLENNILDDKNRDIGNELSAEDLMNLRFNLIYPGTKWCGPGNIADDYDDLGTSQEADICCRDHDNCPDTIPAGETKHNLTNEAYYTKLSCDCDEKFRQCLRSGNTKSTTTVGLMYFNIIGTQCFRSDYLVTGCVKQGGWLNTKCVEYSYDTTSEMTYQWFDVPNYEY
XP_013144206.1_phospholipase_A2-like_Papilio_polytes	PLA2			Papilio polytes	Non-hymenoptera				MGFRLLLLLLISIVHYPYCIMWSDSDLEELLRKIPNITDVEKEISPADFTNLRFTLIFPGTKWCGSGNIADGYDDLGKDNETDACCRQHDFCPDIIPAGETKYNLTNESFFTRLHCSCDETFRKCLRTVNSVTSLKIGITYFNAIGTKCYRKDYPVTGCRRRGGWLGSKCVEYIYDAEGEKKYQWFDVPNY	WSDSDLEELLRKIPNITDVEKEISPADFTNLRFTLIFPGTKWCGSGNIADGYDDLGKDNETDACCRQHDFCPDIIPAGETKYNLTNESFFTRLHCSCDETFRKCLRTVNSVTSLKIGITYFNAIGTKCYRKDYPVTGCRRRGGWLGSKCVEYIYDAEGEKKYQWFDVPNY
[truncated: 680 more rows]
