# Supplementary material for: Prevalent bee venom genes evolved before the aculeate stinger and eusociality
Source: BMC Biol. 2023 Oct 23;21:229. doi: 10.1186/s12915-023-01656-5 (PMC10591384; doi:10.1186/s12915-023-01656-5)
Supplement: Supplementary file 36 — Additional file 36. Custom Pearl script used to separate the reads. [file 12915_2023_1656_MOESM36_ESM.txt]

#!/usr/bin/env perl
# Written by Tilman Schell, LOEWE-TBG

use strict;
use warnings;
use IPC::Cmd qw[can_run run];

#This script prints the longest subread per polymerase read that didn't contribute to a CCS/HiFi read. A list of read IDs that should be excluded in addion can be provided (e.g. known contamination).
#usage:
#resq-clr.pl [-e <exclude.ids>] <ccs.bam/ccs.fastq[.gz]> <subreads.bam> > <resq-clr.fa>

my $input_error = 0;

my $exclude_file = "";

for (my $i = 0; $i < scalar(@ARGV); $i++){
	if($ARGV[$i] eq "-e"){
		$exclude_file = $ARGV[$i+1];
	}
}

if($ARGV[-2] =~ m/\.bam$/){
	if(not defined(can_run("samtools"))){
		print STDERR "ERROR\tsamtools is not in your \$PATH\n";
		$input_error = 1;
	}
}
if($ARGV[-2] =~ m/\.gz$/){
	if(not defined(can_run("zcat"))){
		print STDERR "ERROR\tzcat is not in your \$PATH\n";
		$input_error = 1;
	}
}

if($input_error == 1){
	print STDERR "ERROR\tinput error detected\n";
	exit 1;
}

my $format = "";

my %ccs;

if($ARGV[-2] =~ m/\.bam$/){
	open (CCS,"samtools view $ARGV[-2] |") or die "Could not open " . $ARGV[-2] . " for reading!\n";
	$format = "bam";
}
else{
	if($ARGV[-2] =~ m/\.gz$/){
		open (CCS,"zcat $ARGV[-2] |") or die "Could not open " . $ARGV[-2] . " for reading!\n";
		$format = "fastq";
	}
	else{
		open (CCS,"$ARGV[-2]") or die "Could not open " . $ARGV[-2] . " for reading!\n";
		$format = "fastq";
	}
}

my $line_counter = 0;
while (my $line = <CCS>){
	chomp $line;
	if($format eq "bam"){
		my $id = (split(/\t/,$line))[0];
		$id =~ s/\/ccs$//;
		$ccs{$id} = "";
	}
	if($format eq "fastq"){
		if($line_counter == 0){
			my $id = (split(/ /,$line))[0];
			$id =~ s/^@//;
			$id =~ s/\/ccs$//;
			$ccs{$id} = "";
		}
		$line_counter++;
		if($line_counter == 4){
			$line_counter = 0;
		}
	}
}

close CCS;

if($exclude_file ne ""){
	open (EXCLUDE,'<',$exclude_file) or die "Could not open " . $exclude_file . " for reading!\n";

	while (my $line = <EXCLUDE>){
		chomp $line;
		$line =~ s/\/ccs$//;
		$ccs{$line} = "";
	}

	close EXCLUDE;
}

open (SUB,"samtools view $ARGV[-1] |") or die "Could not open " . $ARGV[-1] . " for reading!\n";

my $polymerase_read_id = "";
my %subreads;

while (my $line = <SUB>){
	chomp $line;
	my @sam = split(/\t/,$line);
	my $id = $sam[0];
	my @i = split(/\//,$id);
	splice(@i,-1);
	$id = join("/",@i);
	if(not exists($ccs{$id})){
		if($polymerase_read_id eq ""){
			$polymerase_read_id = $id;
			$subreads{$sam[0]} = $sam[9];
		}
		if($id ne $polymerase_read_id){
			my $length = 0;
			my $longest_subread = "";
			foreach(keys(%subreads)){
				my ($start,$end) = split(/_/,(split(/\//,$_))[-1]);
				if ($end - $start > $length){
					$length = $end - $start;
					$longest_subread = $_;
				}
			}
			print ">" . $longest_subread . "\n" . $subreads{$longest_subread} . "\n";
			$polymerase_read_id = $id;
			%subreads = ();
			$subreads{$sam[0]} = $sam[9];
		}
		else{
			$subreads{$sam[0]} = $sam[9];
		}
	}
}

close SUB;

exit 0;
