# Supplementary material for: Prevalent bee venom genes evolved before the aculeate stinger and eusociality
Source: BMC Biol. 2023 Oct 23;21:229. doi: 10.1186/s12915-023-01656-5 (PMC10591384; doi:10.1186/s12915-023-01656-5)
Supplement: Supplementary file 37 — Additional file 37. Genome annotation of Colletes gigas. [file 12915_2023_1656_MOESM37_ESM.zip]

Archive with 100 entries (94 files):
- Colletes_gigas.annotation.funannotate181.Oct2020/
- __MACOSX/._Colletes_gigas.annotation.funannotate181.Oct2020
- Colletes_gigas.annotation.funannotate181.Oct2020/annotations/
- __MACOSX/Colletes_gigas.annotation.funannotate181.Oct2020/._annotations
- Colletes_gigas.annotation.funannotate181.Oct2020/results/
- __MACOSX/Colletes_gigas.annotation.funannotate181.Oct2020/._results
- Colletes_gigas.annotation.funannotate181.Oct2020/results.additional/
- __MACOSX/Colletes_gigas.annotation.funannotate181.Oct2020/._results.additional
- Colletes_gigas.annotation.funannotate181.Oct2020/results.intermediate/
- __MACOSX/Colletes_gigas.annotation.funannotate181.Oct2020/._results.intermediate
- Colletes_gigas.annotation.funannotate181.Oct2020/reference/
- __MACOSX/Colletes_gigas.annotation.funannotate181.Oct2020/._reference
- Colletes_gigas.annotation.funannotate181.Oct2020/annotations/all.annotations.txt
- __MACOSX/Colletes_gigas.annotation.funannotate181.Oct2020/annotations/._all.annotations.txt
- Colletes_gigas.annotation.funannotate181.Oct2020/annotations/annotations.secretome.txt
- __MACOSX/Colletes_gigas.annotation.funannotate181.Oct2020/annotations/._annotations.secretome.txt
- Colletes_gigas.annotation.funannotate181.Oct2020/annotations/signalp.results.txt
- __MACOSX/Colletes_gigas.annotation.funannotate181.Oct2020/annotations/._signalp.results.txt
- Colletes_gigas.annotation.funannotate181.Oct2020/annotations/eggnog.emapper.annotations
- __MACOSX/Colletes_gigas.annotation.funannotate181.Oct2020/annotations/._eggnog.emapper.annotations
- Colletes_gigas.annotation.funannotate181.Oct2020/annotations/uniprot_eggnog_raw_names.txt
- __MACOSX/Colletes_gigas.annotation.funannotate181.Oct2020/annotations/._uniprot_eggnog_raw_names.txt
- Colletes_gigas.annotation.funannotate181.Oct2020/annotations/pfam.txt
- __MACOSX/Colletes_gigas.annotation.funannotate181.Oct2020/annotations/._pfam.txt
- Colletes_gigas.annotation.funannotate181.Oct2020/annotations/annotations.transmembrane.txt
- __MACOSX/Colletes_gigas.annotation.funannotate181.Oct2020/annotations/._annotations.transmembrane.txt
- Colletes_gigas.annotation.funannotate181.Oct2020/annotations/annotations.eggnog.txt
- __MACOSX/Colletes_gigas.annotation.funannotate181.Oct2020/annotations/._annotations.eggnog.txt
- Colletes_gigas.annotation.funannotate181.Oct2020/annotations/uniprot.xml
- __MACOSX/Colletes_gigas.annotation.funannotate181.Oct2020/annotations/._uniprot.xml
- Colletes_gigas.annotation.funannotate181.Oct2020/annotations/annotations.iprscan.txt
- __MACOSX/Colletes_gigas.annotation.funannotate181.Oct2020/annotations/._annotations.iprscan.txt
- Colletes_gigas.annotation.funannotate181.Oct2020/annotations/annotations.dbCAN.txt
- __MACOSX/Colletes_gigas.annotation.funannotate181.Oct2020/annotations/._annotations.dbCAN.txt
- Colletes_gigas.annotation.funannotate181.Oct2020/annotations/annotations.pfam.txt
- __MACOSX/Colletes_gigas.annotation.funannotate181.Oct2020/annotations/._annotations.pfam.txt
- Colletes_gigas.annotation.funannotate181.Oct2020/annotations/annotations.genes-products.txt
- __MACOSX/Colletes_gigas.annotation.funannotate181.Oct2020/annotations/._annotations.genes-products.txt
- Colletes_gigas.annotation.funannotate181.Oct2020/annotations/annotations.merops.txt
- __MACOSX/Colletes_gigas.annotation.funannotate181.Oct2020/annotations/._annotations.merops.txt
- Colletes_gigas.annotation.funannotate181.Oct2020/annotations/pfam.filtered.txt
- __MACOSX/Colletes_gigas.annotation.funannotate181.Oct2020/annotations/._pfam.filtered.txt
- Colletes_gigas.annotation.funannotate181.Oct2020/annotations/annotations.busco.txt
- __MACOSX/Colletes_gigas.annotation.funannotate181.Oct2020/annotations/._annotations.busco.txt
- Colletes_gigas.annotation.funannotate181.Oct2020/annotations/phobius.results.txt
- __MACOSX/Colletes_gigas.annotation.funannotate181.Oct2020/annotations/._phobius.results.txt
- Colletes_gigas.annotation.funannotate181.Oct2020/results/Colletes_gigas.mrna-transcripts.fa
- __MACOSX/Colletes_gigas.annotation.funannotate181.Oct2020/results/._Colletes_gigas.mrna-transcripts.fa
- Colletes_gigas.annotation.funannotate181.Oct2020/results/Colletes_gigas.stats.json
- __MACOSX/Colletes_gigas.annotation.funannotate181.Oct2020/results/._Colletes_gigas.stats.json
- Colletes_gigas.annotation.funannotate181.Oct2020/results/Colletes_gigas.proteins.fa
- __MACOSX/Colletes_gigas.annotation.funannotate181.Oct2020/results/._Colletes_gigas.proteins.fa
- Colletes_gigas.annotation.funannotate181.Oct2020/results/Colletes_gigas.agp
- __MACOSX/Colletes_gigas.annotation.funannotate181.Oct2020/results/._Colletes_gigas.agp
- Colletes_gigas.annotation.funannotate181.Oct2020/results/Colletes_gigas.pfamscan.Transposase.out
- __MACOSX/Colletes_gigas.annotation.funannotate181.Oct2020/results/._Colletes_gigas.pfamscan.Transposase.out
- Colletes_gigas.annotation.funannotate181.Oct2020/results/Colletes_gigas.gff3
- __MACOSX/Colletes_gigas.annotation.funannotate181.Oct2020/results/._Colletes_gigas.gff3
- Colletes_gigas.annotation.funannotate181.Oct2020/results/Colletes_gigas.annotations.txt
- __MACOSX/Colletes_gigas.annotation.funannotate181.Oct2020/results/._Colletes_gigas.annotations.txt
- Colletes_gigas.annotation.funannotate181.Oct2020/results/Colletes_gigas.tbl
- __MACOSX/Colletes_gigas.annotation.funannotate181.Oct2020/results/._Colletes_gigas.tbl
- Colletes_gigas.annotation.funannotate181.Oct2020/results/Colletes_gigas.cds-transcripts.fa
- __MACOSX/Colletes_gigas.annotation.funannotate181.Oct2020/results/._Colletes_gigas.cds-transcripts.fa
- Colletes_gigas.annotation.funannotate181.Oct2020/results/Colletes_gigas.cds-transcripts.fa.stats
- __MACOSX/Colletes_gigas.annotation.funannotate181.Oct2020/results/._Colletes_gigas.cds-transcripts.fa.stats
- Colletes_gigas.annotation.funannotate181.Oct2020/results.additional/Orthofinder.vs.Apis.mellifera.tar.gz
- __MACOSX/Colletes_gigas.annotation.funannotate181.Oct2020/results.additional/._Orthofinder.vs.Apis.mellifera.tar.gz
- Colletes_gigas.annotation.funannotate181.Oct2020/results.additional/Colletes_gigas.RFAM.noncoding.tar.gz
- __MACOSX/Colletes_gigas.annotation.funannotate181.Oct2020/results.additional/._Colletes_gigas.RFAM.noncoding.tar.gz
- Colletes_gigas.annotation.funannotate181.Oct2020/results.additional/GCA_013123115.1_ASM1312311v1_genomic.softmasked.stats
- __MACOSX/Colletes_gigas.annotation.funannotate181.Oct2020/results.additional/._GCA_013123115.1_ASM1312311v1_genomic.softmasked.stats
- Colletes_gigas.annotation.funannotate181.Oct2020/results.additional/short_summary.specific.hymenoptera_odb10.Colletes_gigas.cds-transcripts.busco4.txt
- __MACOSX/Colletes_gigas.annotation.funannotate181.Oct2020/results.additional/._short_summary.specific.hymenoptera_odb10.Colletes_gigas.cds-transcripts.busco4.txt
- Colletes_gigas.annotation.funannotate181.Oct2020/results.additional/Colletes_gigas.pfamscan.tar.gz
- __MACOSX/Colletes_gigas.annotation.funannotate181.Oct2020/results.additional/._Colletes_gigas.pfamscan.tar.gz
- Colletes_gigas.annotation.funannotate181.Oct2020/results.intermediate/bad_models.gff
- __MACOSX/Colletes_gigas.annotation.funannotate181.Oct2020/results.intermediate/._bad_models.gff
- Colletes_gigas.annotation.funannotate181.Oct2020/results.intermediate/weights.evm.txt
- __MACOSX/Colletes_gigas.annotation.funannotate181.Oct2020/results.intermediate/._weights.evm.txt
- Colletes_gigas.annotation.funannotate181.Oct2020/results.intermediate/protein_alignments.gff3
- __MACOSX/Colletes_gigas.annotation.funannotate181.Oct2020/results.intermediate/._protein_alignments.gff3
- Colletes_gigas.annotation.funannotate181.Oct2020/results.intermediate/trnascan.no-overlaps.gff3
- __MACOSX/Colletes_gigas.annotation.funannotate181.Oct2020/results.intermediate/._trnascan.no-overlaps.gff3
- Colletes_gigas.annotation.funannotate181.Oct2020/results.intermediate/repeat.gene.models.txt
- __MACOSX/Colletes_gigas.annotation.funannotate181.Oct2020/results.intermediate/._repeat.gene.models.txt
- Colletes_gigas.annotation.funannotate181.Oct2020/results.intermediate/evm.cleaned.gff3
- __MACOSX/Colletes_gigas.annotation.funannotate181.Oct2020/results.intermediate/._evm.cleaned.gff3
- Colletes_gigas.annotation.funannotate181.Oct2020/results.intermediate/genome.repeats.to.remove.gff
- __MACOSX/Colletes_gigas.annotation.funannotate181.Oct2020/results.intermediate/._genome.repeats.to.remove.gff
- Colletes_gigas.annotation.funannotate181.Oct2020/results.intermediate/gene_predictions.gff3
- __MACOSX/Colletes_gigas.annotation.funannotate181.Oct2020/results.intermediate/._gene_predictions.gff3
- Colletes_gigas.annotation.funannotate181.Oct2020/results.intermediate/repeatmasker.bed
- __MACOSX/Colletes_gigas.annotation.funannotate181.Oct2020/results.intermediate/._repeatmasker.bed
- Colletes_gigas.annotation.funannotate181.Oct2020/reference/GCA_013123115.1_ASM1312311v1_genomic.softmasked.fa.stats
- __MACOSX/Colletes_gigas.annotation.funannotate181.Oct2020/reference/._GCA_013123115.1_ASM1312311v1_genomic.softmasked.fa.stats
- Colletes_gigas.annotation.funannotate181.Oct2020/reference/GCA_013123115.1_ASM1312311v1_genomic.softmasked.fa
- __MACOSX/Colletes_gigas.annotation.funannotate181.Oct2020/reference/._GCA_013123115.1_ASM1312311v1_genomic.softmasked.fa
- Colletes_gigas.annotation.funannotate181.Oct2020/reference/GCA_013123115.1_ASM1312311v1_rm.out.bed
- __MACOSX/Colletes_gigas.annotation.funannotate181.Oct2020/reference/._GCA_013123115.1_ASM1312311v1_rm.out.bed
