# Supplementary material for: Prevalent bee venom genes evolved before the aculeate stinger and eusociality
Source: BMC Biol. 2023 Oct 23;21:229. doi: 10.1186/s12915-023-01656-5 (PMC10591384; doi:10.1186/s12915-023-01656-5)
Supplement: Supplementary file 37 — Additional file 37. Genome annotation of Colletes gigas. [file 12915_2023_1656_MOESM37_ESM.zip › Colletes_gigas.annotation.funannotate181.Oct2020/annotations/annotations.secretome.txt]

ColletesGigas_000046-T1	note	SECRETED:SignalP(1-16)
ColletesGigas_000053-T1	note	SECRETED:SignalP(1-19)
ColletesGigas_000100-T1	note	SECRETED:SignalP(1-16)
ColletesGigas_000102-T1	note	SECRETED:SignalP(1-17)
ColletesGigas_000108-T1	note	SECRETED:SignalP(1-17)
ColletesGigas_000109-T1	note	SECRETED:SignalP(1-19)
ColletesGigas_000111-T1	note	SECRETED:SignalP(1-16)
ColletesGigas_000138-T1	note	SECRETED:SignalP(1-22)
ColletesGigas_000157-T1	note	SECRETED:SignalP(1-16)
ColletesGigas_000166-T1	note	SECRETED:SignalP(1-20)
ColletesGigas_000190-T1	note	SECRETED:SignalP(1-22)
ColletesGigas_000265-T1	note	SECRETED:SignalP(1-15)
ColletesGigas_000294-T1	note	SECRETED:SignalP(1-16)
ColletesGigas_000295-T1	note	SECRETED:SignalP(1-18)
ColletesGigas_000315-T1	note	SECRETED:SignalP(1-16)
ColletesGigas_000318-T1	note	SECRETED:SignalP(1-19)
ColletesGigas_000319-T1	note	SECRETED:SignalP(1-22)
ColletesGigas_000320-T1	note	SECRETED:SignalP(1-18)
ColletesGigas_000327-T1	note	SECRETED:SignalP(1-28)
ColletesGigas_000382-T1	note	SECRETED:SignalP(1-23)
ColletesGigas_000383-T1	note	SECRETED:SignalP(1-24)
ColletesGigas_000409-T1	note	SECRETED:SignalP(1-24)
ColletesGigas_000454-T1	note	SECRETED:SignalP(1-20)
ColletesGigas_000461-T1	note	SECRETED:SignalP(1-26)
ColletesGigas_000536-T1	note	SECRETED:SignalP(1-21)
ColletesGigas_000565-T1	note	SECRETED:SignalP(1-16)
ColletesGigas_000590-T1	note	SECRETED:SignalP(1-21)
ColletesGigas_000604-T1	note	SECRETED:SignalP(1-28)
ColletesGigas_000673-T1	note	SECRETED:SignalP(1-22)
ColletesGigas_000682-T1	note	SECRETED:SignalP(1-24)
ColletesGigas_000692-T1	note	SECRETED:SignalP(1-20)
ColletesGigas_000695-T1	note	SECRETED:SignalP(1-21)
ColletesGigas_000699-T1	note	SECRETED:SignalP(1-21)
ColletesGigas_000709-T1	note	SECRETED:SignalP(1-25)
ColletesGigas_000730-T1	note	SECRETED:SignalP(1-27)
ColletesGigas_000754-T1	note	SECRETED:SignalP(1-21)
ColletesGigas_000760-T1	note	SECRETED:SignalP(1-16)
ColletesGigas_000765-T1	note	SECRETED:SignalP(1-20)
ColletesGigas_000768-T1	note	SECRETED:SignalP(1-18)
ColletesGigas_000774-T1	note	SECRETED:SignalP(1-25)
ColletesGigas_000800-T1	note	SECRETED:SignalP(1-22)
ColletesGigas_000815-T1	note	SECRETED:SignalP(1-22)
ColletesGigas_000831-T1	note	SECRETED:SignalP(1-22)
ColletesGigas_000868-T1	note	SECRETED:SignalP(1-33)
ColletesGigas_000876-T1	note	SECRETED:SignalP(1-20)
ColletesGigas_000888-T1	note	SECRETED:SignalP(1-25)
ColletesGigas_000906-T1	note	SECRETED:SignalP(1-16)
ColletesGigas_000994-T1	note	SECRETED:SignalP(1-23)
ColletesGigas_000995-T1	note	SECRETED:SignalP(1-20)
ColletesGigas_000996-T1	note	SECRETED:SignalP(1-20)
ColletesGigas_001127-T1	note	SECRETED:SignalP(1-25)
ColletesGigas_001192-T1	note	SECRETED:SignalP(1-18)
ColletesGigas_001206-T1	note	SECRETED:SignalP(1-21)
ColletesGigas_001219-T1	note	SECRETED:SignalP(1-19)
ColletesGigas_001221-T1	note	SECRETED:SignalP(1-19)
ColletesGigas_001227-T1	note	SECRETED:SignalP(1-19)
ColletesGigas_001237-T1	note	SECRETED:SignalP(1-19)
ColletesGigas_001252-T1	note	SECRETED:SignalP(1-16)
ColletesGigas_001256-T1	note	SECRETED:SignalP(1-18)
ColletesGigas_001290-T1	note	SECRETED:SignalP(1-24)
ColletesGigas_001318-T1	note	SECRETED:SignalP(1-25)
ColletesGigas_001319-T1	note	SECRETED:SignalP(1-22)
ColletesGigas_001352-T1	note	SECRETED:SignalP(1-19)
ColletesGigas_001356-T1	note	SECRETED:SignalP(1-21)
ColletesGigas_001427-T1	note	SECRETED:SignalP(1-21)
ColletesGigas_001477-T1	note	SECRETED:SignalP(1-36)
ColletesGigas_001478-T1	note	SECRETED:SignalP(1-19)
ColletesGigas_001493-T1	note	SECRETED:SignalP(1-12)
ColletesGigas_001525-T1	note	SECRETED:SignalP(1-27)
ColletesGigas_001579-T1	note	SECRETED:SignalP(1-27)
ColletesGigas_001582-T1	note	SECRETED:SignalP(1-26)
ColletesGigas_001596-T1	note	SECRETED:SignalP(1-22)
ColletesGigas_001613-T1	note	SECRETED:SignalP(1-18)
ColletesGigas_001642-T1	note	SECRETED:SignalP(1-20)
ColletesGigas_001711-T1	note	SECRETED:SignalP(1-20)
ColletesGigas_001714-T1	note	SECRETED:SignalP(1-19)
ColletesGigas_001718-T1	note	SECRETED:SignalP(1-20)
ColletesGigas_001739-T1	note	SECRETED:SignalP(1-36)
ColletesGigas_001753-T1	note	SECRETED:SignalP(1-23)
ColletesGigas_001783-T1	note	SECRETED:SignalP(1-29)
ColletesGigas_001784-T1	note	SECRETED:SignalP(1-16)
ColletesGigas_001822-T1	note	SECRETED:SignalP(1-25)
ColletesGigas_001843-T1	note	SECRETED:SignalP(1-35)
ColletesGigas_001849-T1	note	SECRETED:SignalP(1-24)
ColletesGigas_001863-T1	note	SECRETED:SignalP(1-19)
ColletesGigas_001871-T1	note	SECRETED:SignalP(1-29)
ColletesGigas_001880-T1	note	SECRETED:SignalP(1-30)
ColletesGigas_001881-T1	note	SECRETED:SignalP(1-16)
ColletesGigas_001895-T1	note	SECRETED:SignalP(1-26)
ColletesGigas_001927-T1	note	SECRETED:SignalP(1-16)
ColletesGigas_001929-T1	note	SECRETED:SignalP(1-26)
ColletesGigas_001935-T1	note	SECRETED:SignalP(1-16)
ColletesGigas_001943-T1	note	SECRETED:SignalP(1-24)
ColletesGigas_001949-T1	note	SECRETED:SignalP(1-20)
ColletesGigas_001966-T1	note	SECRETED:SignalP(1-17)
ColletesGigas_002035-T1	note	SECRETED:SignalP(1-69)
ColletesGigas_002100-T1	note	SECRETED:SignalP(1-30)
ColletesGigas_002105-T1	note	SECRETED:SignalP(1-22)
ColletesGigas_002126-T1	note	SECRETED:SignalP(1-20)
ColletesGigas_002128-T1	note	SECRETED:SignalP(1-18)
ColletesGigas_002129-T1	note	SECRETED:SignalP(1-18)
ColletesGigas_002130-T1	note	SECRETED:SignalP(1-18)
ColletesGigas_002133-T1	note	SECRETED:SignalP(1-21)
ColletesGigas_002147-T1	note	SECRETED:SignalP(1-32)
ColletesGigas_002230-T1	note	SECRETED:SignalP(1-28)
ColletesGigas_002246-T1	note	SECRETED:SignalP(1-21)
ColletesGigas_002328-T1	note	SECRETED:SignalP(1-20)
ColletesGigas_002332-T1	note	SECRETED:SignalP(1-20)
ColletesGigas_002353-T1	note	SECRETED:SignalP(1-17)
ColletesGigas_002365-T1	note	SECRETED:SignalP(1-24)
ColletesGigas_002378-T1	note	SECRETED:SignalP(1-19)
ColletesGigas_002402-T1	note	SECRETED:SignalP(1-22)
ColletesGigas_002409-T1	note	SECRETED:SignalP(1-22)
ColletesGigas_002410-T1	note	SECRETED:SignalP(1-20)
ColletesGigas_002423-T1	note	SECRETED:SignalP(1-19)
ColletesGigas_002430-T1	note	SECRETED:SignalP(1-24)
ColletesGigas_002460-T1	note	SECRETED:SignalP(1-18)
ColletesGigas_002470-T1	note	SECRETED:SignalP(1-29)
ColletesGigas_002486-T1	note	SECRETED:SignalP(1-23)
ColletesGigas_002559-T1	note	SECRETED:SignalP(1-22)
ColletesGigas_002565-T1	note	SECRETED:SignalP(1-20)
ColletesGigas_002616-T1	note	SECRETED:SignalP(1-28)
ColletesGigas_002624-T1	note	SECRETED:SignalP(1-22)
ColletesGigas_002643-T1	note	SECRETED:SignalP(1-27)
ColletesGigas_002652-T1	note	SECRETED:SignalP(1-26)
ColletesGigas_002653-T1	note	SECRETED:SignalP(1-18)
ColletesGigas_002654-T1	note	SECRETED:SignalP(1-17)
ColletesGigas_002655-T1	note	SECRETED:SignalP(1-19)
ColletesGigas_002657-T1	note	SECRETED:SignalP(1-34)
ColletesGigas_002660-T1	note	SECRETED:SignalP(1-23)
ColletesGigas_002674-T1	note	SECRETED:SignalP(1-26)
ColletesGigas_002714-T1	note	SECRETED:SignalP(1-19)
ColletesGigas_002716-T1	note	SECRETED:SignalP(1-23)
ColletesGigas_002727-T1	note	SECRETED:SignalP(1-25)
ColletesGigas_002729-T1	note	SECRETED:SignalP(1-24)
ColletesGigas_002732-T1	note	SECRETED:SignalP(1-22)
ColletesGigas_002740-T1	note	SECRETED:SignalP(1-26)
ColletesGigas_002744-T1	note	SECRETED:SignalP(1-20)
ColletesGigas_002768-T1	note	SECRETED:SignalP(1-19)
ColletesGigas_002772-T1	note	SECRETED:SignalP(1-23)
ColletesGigas_002854-T1	note	SECRETED:SignalP(1-19)
ColletesGigas_002868-T1	note	SECRETED:SignalP(1-19)
ColletesGigas_002872-T1	note	SECRETED:SignalP(1-19)
ColletesGigas_002897-T1	note	SECRETED:SignalP(1-34)
ColletesGigas_002906-T1	note	SECRETED:SignalP(1-22)
ColletesGigas_002913-T1	note	SECRETED:SignalP(1-17)
ColletesGigas_002925-T1	note	SECRETED:SignalP(1-21)
ColletesGigas_002932-T1	note	SECRETED:SignalP(1-19)
ColletesGigas_002935-T1	note	SECRETED:SignalP(1-15)
ColletesGigas_002967-T1	note	SECRETED:SignalP(1-18)
ColletesGigas_002969-T1	note	SECRETED:SignalP(1-19)
ColletesGigas_003014-T1	note	SECRETED:SignalP(1-22)
ColletesGigas_003016-T1	note	SECRETED:SignalP(1-24)
ColletesGigas_003031-T1	note	SECRETED:SignalP(1-17)
ColletesGigas_003040-T1	note	SECRETED:SignalP(1-22)
ColletesGigas_003043-T1	note	SECRETED:SignalP(1-21)
ColletesGigas_003044-T1	note	SECRETED:SignalP(1-19)
ColletesGigas_003052-T1	note	SECRETED:SignalP(1-22)
ColletesGigas_003056-T1	note	SECRETED:SignalP(1-15)
ColletesGigas_003058-T1	note	SECRETED:SignalP(1-18)
ColletesGigas_003065-T1	note	SECRETED:SignalP(1-32)
ColletesGigas_003095-T1	note	SECRETED:SignalP(1-27)
ColletesGigas_003136-T1	note	SECRETED:SignalP(1-20)
ColletesGigas_003182-T1	note	SECRETED:SignalP(1-22)
ColletesGigas_003184-T1	note	SECRETED:SignalP(1-19)
ColletesGigas_003187-T1	note	SECRETED:SignalP(1-25)
ColletesGigas_003188-T1	note	SECRETED:SignalP(1-17)
ColletesGigas_003189-T1	note	SECRETED:SignalP(1-16)
ColletesGigas_003191-T1	note	SECRETED:SignalP(1-18)
ColletesGigas_003193-T1	note	SECRETED:SignalP(1-23)
ColletesGigas_003194-T1	note	SECRETED:SignalP(1-19)
ColletesGigas_003196-T1	note	SECRETED:SignalP(1-35)
ColletesGigas_003198-T1	note	SECRETED:SignalP(1-20)
ColletesGigas_003199-T1	note	SECRETED:SignalP(1-17)
ColletesGigas_003204-T1	note	SECRETED:SignalP(1-20)
ColletesGigas_003206-T1	note	SECRETED:SignalP(1-18)
ColletesGigas_003208-T1	note	SECRETED:SignalP(1-34)
ColletesGigas_003210-T1	note	SECRETED:SignalP(1-18)
ColletesGigas_003212-T1	note	SECRETED:SignalP(1-36)
ColletesGigas_003213-T1	note	SECRETED:SignalP(1-24)
ColletesGigas_003261-T1	note	SECRETED:SignalP(1-18)
ColletesGigas_003301-T1	note	SECRETED:SignalP(1-17)
ColletesGigas_003303-T1	note	SECRETED:SignalP(1-19)
ColletesGigas_003369-T1	note	SECRETED:SignalP(1-34)
ColletesGigas_003376-T1	note	SECRETED:SignalP(1-23)
ColletesGigas_003383-T1	note	SECRETED:SignalP(1-20)
ColletesGigas_003386-T1	note	SECRETED:SignalP(1-22)
ColletesGigas_003388-T1	note	SECRETED:SignalP(1-17)
ColletesGigas_003406-T1	note	SECRETED:SignalP(1-18)
ColletesGigas_003411-T1	note	SECRETED:SignalP(1-27)
ColletesGigas_003414-T1	note	SECRETED:SignalP(1-17)
ColletesGigas_003415-T1	note	SECRETED:SignalP(1-17)
ColletesGigas_003435-T1	note	SECRETED:SignalP(1-21)
ColletesGigas_003438-T1	note	SECRETED:SignalP(1-17)
ColletesGigas_003484-T1	note	SECRETED:SignalP(1-20)
ColletesGigas_003515-T1	note	SECRETED:SignalP(1-22)
ColletesGigas_003517-T1	note	SECRETED:SignalP(1-18)
ColletesGigas_003518-T1	note	SECRETED:SignalP(1-24)
ColletesGigas_003520-T1	note	SECRETED:SignalP(1-17)
ColletesGigas_003528-T1	note	SECRETED:SignalP(1-16)
ColletesGigas_003529-T1	note	SECRETED:SignalP(1-16)
ColletesGigas_003549-T1	note	SECRETED:SignalP(1-24)
ColletesGigas_003555-T1	note	SECRETED:SignalP(1-26)
ColletesGigas_003556-T1	note	SECRETED:SignalP(1-17)
ColletesGigas_003587-T1	note	SECRETED:SignalP(1-26)
ColletesGigas_003615-T1	note	SECRETED:SignalP(1-15)
ColletesGigas_003621-T1	note	SECRETED:SignalP(1-27)
ColletesGigas_003644-T1	note	SECRETED:SignalP(1-28)
ColletesGigas_003664-T1	note	SECRETED:SignalP(1-19)
ColletesGigas_003673-T1	note	SECRETED:SignalP(1-17)
ColletesGigas_003676-T1	note	SECRETED:SignalP(1-23)
ColletesGigas_003680-T1	note	SECRETED:SignalP(1-21)
ColletesGigas_003682-T1	note	SECRETED:SignalP(1-33)
ColletesGigas_003683-T1	note	SECRETED:SignalP(1-26)
ColletesGigas_003686-T1	note	SECRETED:SignalP(1-17)
ColletesGigas_003711-T1	note	SECRETED:SignalP(1-16)
ColletesGigas_003713-T1	note	SECRETED:SignalP(1-19)
ColletesGigas_003722-T1	note	SECRETED:SignalP(1-17)
ColletesGigas_003745-T1	note	SECRETED:SignalP(1-21)
ColletesGigas_003760-T1	note	SECRETED:SignalP(1-22)
ColletesGigas_003817-T1	note	SECRETED:SignalP(1-25)
ColletesGigas_003822-T1	note	SECRETED:SignalP(1-22)
ColletesGigas_003824-T1	note	SECRETED:SignalP(1-23)
ColletesGigas_003852-T1	note	SECRETED:SignalP(1-21)
ColletesGigas_003853-T1	note	SECRETED:SignalP(1-21)
ColletesGigas_003858-T1	note	SECRETED:SignalP(1-18)
ColletesGigas_003878-T1	note	SECRETED:SignalP(1-38)
ColletesGigas_003896-T1	note	SECRETED:SignalP(1-19)
ColletesGigas_003897-T1	note	SECRETED:SignalP(1-19)
ColletesGigas_003898-T1	note	SECRETED:SignalP(1-19)
ColletesGigas_003899-T1	note	SECRETED:SignalP(1-19)
ColletesGigas_003948-T1	note	SECRETED:SignalP(1-24)
ColletesGigas_003955-T1	note	SECRETED:SignalP(1-20)
ColletesGigas_003958-T1	note	SECRETED:SignalP(1-21)
ColletesGigas_003959-T1	note	SECRETED:SignalP(1-18)
ColletesGigas_003960-T1	note	SECRETED:SignalP(1-18)
ColletesGigas_003961-T1	note	SECRETED:SignalP(1-18)
ColletesGigas_003980-T1	note	SECRETED:SignalP(1-26)
ColletesGigas_003992-T1	note	SECRETED:SignalP(1-20)
ColletesGigas_004037-T1	note	SECRETED:SignalP(1-25)
ColletesGigas_004098-T1	note	SECRETED:SignalP(1-26)
ColletesGigas_004110-T1	note	SECRETED:SignalP(1-22)
ColletesGigas_004113-T1	note	SECRETED:SignalP(1-24)
ColletesGigas_004139-T1	note	SECRETED:SignalP(1-34)
ColletesGigas_004174-T1	note	SECRETED:SignalP(1-19)
ColletesGigas_004185-T1	note	SECRETED:SignalP(1-22)
ColletesGigas_004317-T1	note	SECRETED:SignalP(1-24)
ColletesGigas_004348-T1	note	SECRETED:SignalP(1-21)
ColletesGigas_004350-T1	note	SECRETED:SignalP(1-27)
ColletesGigas_004351-T1	note	SECRETED:SignalP(1-19)
ColletesGigas_004377-T1	note	SECRETED:SignalP(1-19)
ColletesGigas_004380-T1	note	SECRETED:SignalP(1-22)
ColletesGigas_004388-T1	note	SECRETED:SignalP(1-26)
ColletesGigas_004446-T1	note	SECRETED:SignalP(1-24)
ColletesGigas_004453-T1	note	SECRETED:SignalP(1-24)
ColletesGigas_004462-T1	note	SECRETED:SignalP(1-20)
ColletesGigas_004487-T1	note	SECRETED:SignalP(1-21)
ColletesGigas_004500-T1	note	SECRETED:SignalP(1-23)
ColletesGigas_004541-T1	note	SECRETED:SignalP(1-16)
ColletesGigas_004544-T1	note	SECRETED:SignalP(1-18)
ColletesGigas_004546-T1	note	SECRETED:SignalP(1-19)
ColletesGigas_004552-T1	note	SECRETED:SignalP(1-23)
ColletesGigas_004576-T1	note	SECRETED:SignalP(1-19)
ColletesGigas_004581-T1	note	SECRETED:SignalP(1-20)
ColletesGigas_004591-T1	note	SECRETED:SignalP(1-21)
ColletesGigas_004596-T1	note	SECRETED:SignalP(1-26)
ColletesGigas_004621-T1	note	SECRETED:SignalP(1-23)
ColletesGigas_004633-T1	note	SECRETED:SignalP(1-25)
ColletesGigas_004640-T1	note	SECRETED:SignalP(1-13)
ColletesGigas_004660-T1	note	SECRETED:SignalP(1-20)
ColletesGigas_004689-T1	note	SECRETED:SignalP(1-22)
ColletesGigas_004742-T1	note	SECRETED:SignalP(1-23)
ColletesGigas_004783-T1	note	SECRETED:SignalP(1-19)
ColletesGigas_004788-T1	note	SECRETED:SignalP(1-27)
ColletesGigas_004792-T1	note	SECRETED:SignalP(1-27)
ColletesGigas_004793-T1	note	SECRETED:SignalP(1-24)
ColletesGigas_004794-T1	note	SECRETED:SignalP(1-16)
ColletesGigas_004795-T1	note	SECRETED:SignalP(1-23)
ColletesGigas_004796-T1	note	SECRETED:SignalP(1-20)
ColletesGigas_004797-T1	note	SECRETED:SignalP(1-20)
ColletesGigas_004815-T1	note	SECRETED:SignalP(1-21)
ColletesGigas_004832-T1	note	SECRETED:SignalP(1-26)
ColletesGigas_004836-T1	note	SECRETED:SignalP(1-20)
ColletesGigas_004864-T1	note	SECRETED:SignalP(1-27)
ColletesGigas_004885-T1	note	SECRETED:SignalP(1-22)
ColletesGigas_004890-T1	note	SECRETED:SignalP(1-23)
ColletesGigas_004906-T1	note	SECRETED:SignalP(1-27)
ColletesGigas_004914-T1	note	SECRETED:SignalP(1-20)
ColletesGigas_004920-T1	note	SECRETED:SignalP(1-23)
ColletesGigas_004933-T1	note	SECRETED:SignalP(1-15)
ColletesGigas_004945-T1	note	SECRETED:SignalP(1-20)
ColletesGigas_004956-T1	note	SECRETED:SignalP(1-23)
ColletesGigas_004958-T1	note	SECRETED:SignalP(1-17)
ColletesGigas_004967-T1	note	SECRETED:SignalP(1-23)
ColletesGigas_004968-T1	note	SECRETED:SignalP(1-20)
ColletesGigas_005008-T1	note	SECRETED:SignalP(1-21)
ColletesGigas_005010-T1	note	SECRETED:SignalP(1-18)
ColletesGigas_005024-T1	note	SECRETED:SignalP(1-15)
ColletesGigas_005028-T1	note	SECRETED:SignalP(1-26)
ColletesGigas_005076-T1	note	SECRETED:SignalP(1-22)
ColletesGigas_005095-T1	note	SECRETED:SignalP(1-20)
ColletesGigas_005124-T1	note	SECRETED:SignalP(1-22)
ColletesGigas_005146-T1	note	SECRETED:SignalP(1-16)
ColletesGigas_005165-T1	note	SECRETED:SignalP(1-28)
ColletesGigas_005197-T1	note	SECRETED:SignalP(1-36)
ColletesGigas_005200-T1	note	SECRETED:SignalP(1-25)
ColletesGigas_005205-T1	note	SECRETED:SignalP(1-16)
ColletesGigas_005229-T1	note	SECRETED:SignalP(1-16)
ColletesGigas_005299-T1	note	SECRETED:SignalP(1-23)
ColletesGigas_005302-T1	note	SECRETED:SignalP(1-19)
ColletesGigas_005334-T1	note	SECRETED:SignalP(1-23)
ColletesGigas_005360-T1	note	SECRETED:SignalP(1-19)
ColletesGigas_005446-T1	note	SECRETED:SignalP(1-20)
ColletesGigas_005454-T1	note	SECRETED:SignalP(1-19)
ColletesGigas_005462-T1	note	SECRETED:SignalP(1-21)
ColletesGigas_005468-T1	note	SECRETED:SignalP(1-29)
ColletesGigas_005472-T1	note	SECRETED:SignalP(1-21)
ColletesGigas_005490-T1	note	SECRETED:SignalP(1-18)
ColletesGigas_005494-T1	note	SECRETED:SignalP(1-19)
ColletesGigas_005495-T1	note	SECRETED:SignalP(1-17)
ColletesGigas_005496-T1	note	SECRETED:SignalP(1-17)
ColletesGigas_005522-T1	note	SECRETED:SignalP(1-19)
ColletesGigas_005523-T1	note	SECRETED:SignalP(1-21)
ColletesGigas_005532-T1	note	SECRETED:SignalP(1-17)
ColletesGigas_005542-T1	note	SECRETED:SignalP(1-21)
ColletesGigas_005544-T1	note	SECRETED:SignalP(1-27)
ColletesGigas_005561-T1	note	SECRETED:SignalP(1-26)
ColletesGigas_005565-T1	note	SECRETED:SignalP(1-17)
ColletesGigas_005573-T1	note	SECRETED:SignalP(1-17)
ColletesGigas_005656-T1	note	SECRETED:SignalP(1-21)
ColletesGigas_005690-T1	note	SECRETED:SignalP(1-16)
ColletesGigas_005692-T1	note	SECRETED:SignalP(1-20)
ColletesGigas_005720-T1	note	SECRETED:SignalP(1-25)
ColletesGigas_005723-T1	note	SECRETED:SignalP(1-19)
ColletesGigas_005724-T1	note	SECRETED:SignalP(1-17)
ColletesGigas_005734-T1	note	SECRETED:SignalP(1-20)
ColletesGigas_005735-T1	note	SECRETED:SignalP(1-18)
ColletesGigas_005772-T1	note	SECRETED:SignalP(1-19)
ColletesGigas_005783-T1	note	SECRETED:SignalP(1-24)
ColletesGigas_005794-T1	note	SECRETED:SignalP(1-18)
ColletesGigas_005804-T1	note	SECRETED:SignalP(1-18)
ColletesGigas_005819-T1	note	SECRETED:SignalP(1-17)
ColletesGigas_005822-T1	note	SECRETED:SignalP(1-22)
ColletesGigas_005851-T1	note	SECRETED:SignalP(1-21)
ColletesGigas_005867-T1	note	SECRETED:SignalP(1-16)
ColletesGigas_005923-T1	note	SECRETED:SignalP(1-19)
ColletesGigas_005925-T1	note	SECRETED:SignalP(1-36)
ColletesGigas_005926-T1	note	SECRETED:SignalP(1-16)
ColletesGigas_005951-T1	note	SECRETED:SignalP(1-23)
ColletesGigas_005954-T1	note	SECRETED:SignalP(1-16)
ColletesGigas_005977-T1	note	SECRETED:SignalP(1-16)
ColletesGigas_006009-T1	note	SECRETED:SignalP(1-22)
ColletesGigas_006015-T1	note	SECRETED:SignalP(1-19)
ColletesGigas_006017-T1	note	SECRETED:SignalP(1-17)
ColletesGigas_006058-T1	note	SECRETED:SignalP(1-26)
ColletesGigas_006061-T1	note	SECRETED:SignalP(1-16)
ColletesGigas_006069-T1	note	SECRETED:SignalP(1-15)
ColletesGigas_006094-T1	note	SECRETED:SignalP(1-28)
ColletesGigas_006157-T1	note	SECRETED:SignalP(1-19)
ColletesGigas_006201-T1	note	SECRETED:SignalP(1-23)
ColletesGigas_006267-T1	note	SECRETED:SignalP(1-18)
ColletesGigas_006308-T1	note	SECRETED:SignalP(1-17)
ColletesGigas_006329-T1	note	SECRETED:SignalP(1-19)
ColletesGigas_006357-T1	note	SECRETED:SignalP(1-29)
ColletesGigas_006368-T1	note	SECRETED:SignalP(1-26)
ColletesGigas_006371-T1	note	SECRETED:SignalP(1-23)
ColletesGigas_006376-T1	note	SECRETED:SignalP(1-20)
ColletesGigas_006383-T1	note	SECRETED:SignalP(1-49)
ColletesGigas_006396-T1	note	SECRETED:SignalP(1-20)
ColletesGigas_006402-T1	note	SECRETED:SignalP(1-19)
ColletesGigas_006407-T1	note	SECRETED:SignalP(1-20)
ColletesGigas_006408-T1	note	SECRETED:SignalP(1-16)
ColletesGigas_006434-T1	note	SECRETED:SignalP(1-19)
ColletesGigas_006436-T1	note	SECRETED:SignalP(1-19)
ColletesGigas_006438-T1	note	SECRETED:SignalP(1-21)
ColletesGigas_006457-T1	note	SECRETED:SignalP(1-22)
ColletesGigas_006461-T1	note	SECRETED:SignalP(1-18)
ColletesGigas_006462-T1	note	SECRETED:SignalP(1-18)
ColletesGigas_006464-T1	note	SECRETED:SignalP(1-23)
ColletesGigas_006466-T1	note	SECRETED:SignalP(1-22)
ColletesGigas_006478-T1	note	SECRETED:SignalP(1-28)
ColletesGigas_006479-T1	note	SECRETED:SignalP(1-25)
ColletesGigas_006480-T1	note	SECRETED:SignalP(1-25)
ColletesGigas_006496-T1	note	SECRETED:SignalP(1-20)
ColletesGigas_006533-T1	note	SECRETED:SignalP(1-25)
ColletesGigas_006544-T1	note	SECRETED:SignalP(1-22)
ColletesGigas_006612-T1	note	SECRETED:SignalP(1-18)
ColletesGigas_006616-T1	note	SECRETED:SignalP(1-18)
ColletesGigas_006622-T1	note	SECRETED:SignalP(1-16)
ColletesGigas_006623-T1	note	SECRETED:SignalP(1-16)
ColletesGigas_006655-T1	note	SECRETED:SignalP(1-35)
ColletesGigas_006662-T1	note	SECRETED:SignalP(1-17)
ColletesGigas_006667-T1	note	SECRETED:SignalP(1-17)
ColletesGigas_006681-T1	note	SECRETED:SignalP(1-30)
ColletesGigas_006690-T1	note	SECRETED:SignalP(1-20)
ColletesGigas_006731-T1	note	SECRETED:SignalP(1-20)
ColletesGigas_006742-T1	note	SECRETED:SignalP(1-22)
ColletesGigas_006755-T1	note	SECRETED:SignalP(1-21)
ColletesGigas_006756-T1	note	SECRETED:SignalP(1-18)
ColletesGigas_006757-T1	note	SECRETED:SignalP(1-20)
ColletesGigas_006758-T1	note	SECRETED:SignalP(1-19)
ColletesGigas_006759-T1	note	SECRETED:SignalP(1-19)
ColletesGigas_006760-T1	note	SECRETED:SignalP(1-18)
ColletesGigas_006762-T1	note	SECRETED:SignalP(1-19)
ColletesGigas_006763-T1	note	SECRETED:SignalP(1-18)
ColletesGigas_006765-T1	note	SECRETED:SignalP(1-27)
ColletesGigas_006766-T1	note	SECRETED:SignalP(1-24)
ColletesGigas_006809-T1	note	SECRETED:SignalP(1-21)
ColletesGigas_006852-T1	note	SECRETED:SignalP(1-23)
ColletesGigas_006864-T1	note	SECRETED:SignalP(1-17)
ColletesGigas_006865-T1	note	SECRETED:SignalP(1-20)
ColletesGigas_006870-T1	note	SECRETED:SignalP(1-19)
ColletesGigas_006871-T1	note	SECRETED:SignalP(1-19)
ColletesGigas_006872-T1	note	SECRETED:SignalP(1-21)
ColletesGigas_006877-T1	note	SECRETED:SignalP(1-20)
ColletesGigas_006881-T1	note	SECRETED:SignalP(1-19)
ColletesGigas_006882-T1	note	SECRETED:SignalP(1-21)
ColletesGigas_006889-T1	note	SECRETED:SignalP(1-24)
ColletesGigas_006893-T1	note	SECRETED:SignalP(1-20)
ColletesGigas_006903-T1	note	SECRETED:SignalP(1-23)
ColletesGigas_006909-T1	note	SECRETED:SignalP(1-28)
ColletesGigas_006910-T1	note	SECRETED:SignalP(1-17)
ColletesGigas_006970-T1	note	SECRETED:SignalP(1-19)
ColletesGigas_007047-T1	note	SECRETED:SignalP(1-17)
ColletesGigas_007058-T1	note	SECRETED:SignalP(1-18)
ColletesGigas_007092-T1	note	SECRETED:SignalP(1-18)
ColletesGigas_007104-T1	note	SECRETED:SignalP(1-20)
ColletesGigas_007115-T1	note	SECRETED:SignalP(1-18)
ColletesGigas_007116-T1	note	SECRETED:SignalP(1-28)
ColletesGigas_007119-T1	note	SECRETED:SignalP(1-20)
ColletesGigas_007159-T1	note	SECRETED:SignalP(1-18)
ColletesGigas_007181-T1	note	SECRETED:SignalP(1-18)
ColletesGigas_007182-T1	note	SECRETED:SignalP(1-17)
ColletesGigas_007184-T1	note	SECRETED:SignalP(1-17)
ColletesGigas_007203-T1	note	SECRETED:SignalP(1-19)
ColletesGigas_007206-T1	note	SECRETED:SignalP(1-24)
ColletesGigas_007241-T1	note	SECRETED:SignalP(1-23)
ColletesGigas_007243-T1	note	SECRETED:SignalP(1-23)
ColletesGigas_007249-T1	note	SECRETED:SignalP(1-20)
ColletesGigas_007251-T1	note	SECRETED:SignalP(1-21)
ColletesGigas_007254-T1	note	SECRETED:SignalP(1-20)
ColletesGigas_007257-T1	note	SECRETED:SignalP(1-24)
ColletesGigas_007299-T1	note	SECRETED:SignalP(1-16)
ColletesGigas_007300-T1	note	SECRETED:SignalP(1-19)
ColletesGigas_007318-T1	note	SECRETED:SignalP(1-23)
ColletesGigas_007321-T1	note	SECRETED:SignalP(1-22)
ColletesGigas_007336-T1	note	SECRETED:SignalP(1-23)
ColletesGigas_007337-T1	note	SECRETED:SignalP(1-19)
ColletesGigas_007372-T1	note	SECRETED:SignalP(1-23)
ColletesGigas_007379-T1	note	SECRETED:SignalP(1-18)
ColletesGigas_007385-T1	note	SECRETED:SignalP(1-20)
ColletesGigas_007394-T1	note	SECRETED:SignalP(1-23)
ColletesGigas_007452-T1	note	SECRETED:SignalP(1-24)
ColletesGigas_007484-T1	note	SECRETED:SignalP(1-20)
ColletesGigas_007491-T1	note	SECRETED:SignalP(1-15)
ColletesGigas_007493-T1	note	SECRETED:SignalP(1-24)
ColletesGigas_007498-T1	note	SECRETED:SignalP(1-21)
ColletesGigas_007502-T1	note	SECRETED:SignalP(1-17)
ColletesGigas_007504-T1	note	SECRETED:SignalP(1-20)
ColletesGigas_007539-T1	note	SECRETED:SignalP(1-29)
ColletesGigas_007578-T1	note	SECRETED:SignalP(1-18)
ColletesGigas_007615-T1	note	SECRETED:SignalP(1-19)
ColletesGigas_007628-T1	note	SECRETED:SignalP(1-23)
ColletesGigas_007647-T1	note	SECRETED:SignalP(1-33)
ColletesGigas_007650-T1	note	SECRETED:SignalP(1-31)
ColletesGigas_007667-T1	note	SECRETED:SignalP(1-23)
ColletesGigas_007683-T1	note	SECRETED:SignalP(1-27)
ColletesGigas_007706-T1	note	SECRETED:SignalP(1-18)
ColletesGigas_007737-T1	note	SECRETED:SignalP(1-19)
ColletesGigas_007798-T1	note	SECRETED:SignalP(1-19)
ColletesGigas_007804-T1	note	SECRETED:SignalP(1-21)
ColletesGigas_007850-T1	note	SECRETED:SignalP(1-20)
ColletesGigas_007851-T1	note	SECRETED:SignalP(1-22)
ColletesGigas_007855-T1	note	SECRETED:SignalP(1-20)
ColletesGigas_007861-T1	note	SECRETED:SignalP(1-23)
ColletesGigas_007882-T1	note	SECRETED:SignalP(1-23)
ColletesGigas_007908-T1	note	SECRETED:SignalP(1-22)
ColletesGigas_007962-T1	note	SECRETED:SignalP(1-21)
ColletesGigas_007964-T1	note	SECRETED:SignalP(1-22)
ColletesGigas_007998-T1	note	SECRETED:SignalP(1-21)
ColletesGigas_008007-T1	note	SECRETED:SignalP(1-19)
ColletesGigas_008018-T1	note	SECRETED:SignalP(1-14)
ColletesGigas_008019-T1	note	SECRETED:SignalP(1-12)
ColletesGigas_008111-T1	note	SECRETED:SignalP(1-23)
ColletesGigas_008141-T1	note	SECRETED:SignalP(1-18)
ColletesGigas_008143-T1	note	SECRETED:SignalP(1-17)
ColletesGigas_008163-T1	note	SECRETED:SignalP(1-16)
ColletesGigas_008199-T1	note	SECRETED:SignalP(1-21)
ColletesGigas_008202-T1	note	SECRETED:SignalP(1-24)
ColletesGigas_008203-T1	note	SECRETED:SignalP(1-19)
ColletesGigas_008204-T1	note	SECRETED:SignalP(1-19)
ColletesGigas_008266-T1	note	SECRETED:SignalP(1-21)
ColletesGigas_008318-T1	note	SECRETED:SignalP(1-22)
ColletesGigas_008332-T1	note	SECRETED:SignalP(1-16)
ColletesGigas_008365-T1	note	SECRETED:SignalP(1-27)
ColletesGigas_008386-T1	note	SECRETED:SignalP(1-19)
ColletesGigas_008387-T1	note	SECRETED:SignalP(1-17)
ColletesGigas_008388-T1	note	SECRETED:SignalP(1-20)
ColletesGigas_008389-T1	note	SECRETED:SignalP(1-23)
ColletesGigas_008390-T1	note	SECRETED:SignalP(1-24)
ColletesGigas_008391-T1	note	SECRETED:SignalP(1-22)
ColletesGigas_008396-T1	note	SECRETED:SignalP(1-17)
ColletesGigas_008399-T1	note	SECRETED:SignalP(1-23)
ColletesGigas_008409-T1	note	SECRETED:SignalP(1-21)
ColletesGigas_008410-T1	note	SECRETED:SignalP(1-19)
ColletesGigas_008438-T1	note	SECRETED:SignalP(1-24)
ColletesGigas_008525-T1	note	SECRETED:SignalP(1-27)
ColletesGigas_008531-T1	note	SECRETED:SignalP(1-36)
ColletesGigas_008588-T1	note	SECRETED:SignalP(1-33)
ColletesGigas_008589-T1	note	SECRETED:SignalP(1-37)
ColletesGigas_008591-T1	note	SECRETED:SignalP(1-27)
ColletesGigas_008597-T1	note	SECRETED:SignalP(1-18)
ColletesGigas_008671-T1	note	SECRETED:SignalP(1-18)
ColletesGigas_008681-T1	note	SECRETED:SignalP(1-22)
ColletesGigas_008710-T1	note	SECRETED:SignalP(1-20)
ColletesGigas_008721-T1	note	SECRETED:SignalP(1-20)
ColletesGigas_008745-T1	note	SECRETED:SignalP(1-20)
ColletesGigas_008760-T1	note	SECRETED:SignalP(1-26)
ColletesGigas_008796-T1	note	SECRETED:SignalP(1-15)
ColletesGigas_008798-T1	note	SECRETED:SignalP(1-19)
ColletesGigas_008800-T1	note	SECRETED:SignalP(1-22)
ColletesGigas_008803-T1	note	SECRETED:SignalP(1-16)
ColletesGigas_008810-T1	note	SECRETED:SignalP(1-17)
ColletesGigas_008811-T1	note	SECRETED:SignalP(1-20)
ColletesGigas_008814-T1	note	SECRETED:SignalP(1-28)
ColletesGigas_008816-T1	note	SECRETED:SignalP(1-18)
ColletesGigas_008819-T1	note	SECRETED:SignalP(1-19)
ColletesGigas_008848-T1	note	SECRETED:SignalP(1-30)
ColletesGigas_008870-T1	note	SECRETED:SignalP(1-26)
ColletesGigas_008873-T1	note	SECRETED:SignalP(1-20)
ColletesGigas_008878-T1	note	SECRETED:SignalP(1-28)
ColletesGigas_008882-T1	note	SECRETED:SignalP(1-22)
ColletesGigas_008992-T1	note	SECRETED:SignalP(1-15)
ColletesGigas_009000-T1	note	SECRETED:SignalP(1-17)
ColletesGigas_009001-T1	note	SECRETED:SignalP(1-19)
ColletesGigas_009002-T1	note	SECRETED:SignalP(1-20)
ColletesGigas_009003-T1	note	SECRETED:SignalP(1-19)
ColletesGigas_009016-T1	note	SECRETED:SignalP(1-20)
ColletesGigas_009019-T1	note	SECRETED:SignalP(1-18)
ColletesGigas_009044-T1	note	SECRETED:SignalP(1-17)
ColletesGigas_009046-T1	note	SECRETED:SignalP(1-21)
ColletesGigas_009047-T1	note	SECRETED:SignalP(1-19)
ColletesGigas_009070-T1	note	SECRETED:SignalP(1-21)
ColletesGigas_009124-T1	note	SECRETED:SignalP(1-15)
ColletesGigas_009148-T1	note	SECRETED:SignalP(1-23)
ColletesGigas_009152-T1	note	SECRETED:SignalP(1-20)
ColletesGigas_009182-T1	note	SECRETED:SignalP(1-22)
ColletesGigas_009183-T1	note	SECRETED:SignalP(1-23)
ColletesGigas_009198-T1	note	SECRETED:SignalP(1-17)
ColletesGigas_009199-T1	note	SECRETED:SignalP(1-27)
ColletesGigas_009238-T1	note	SECRETED:SignalP(1-18)
ColletesGigas_009239-T1	note	SECRETED:SignalP(1-20)
ColletesGigas_009252-T1	note	SECRETED:SignalP(1-17)
ColletesGigas_009305-T1	note	SECRETED:SignalP(1-28)
ColletesGigas_009334-T1	note	SECRETED:SignalP(1-19)
ColletesGigas_009355-T1	note	SECRETED:SignalP(1-20)
ColletesGigas_009368-T1	note	SECRETED:SignalP(1-25)
ColletesGigas_009369-T1	note	SECRETED:SignalP(1-20)
ColletesGigas_009376-T1	note	SECRETED:SignalP(1-19)
ColletesGigas_009437-T1	note	SECRETED:SignalP(1-21)
ColletesGigas_009448-T1	note	SECRETED:SignalP(1-17)
ColletesGigas_009456-T1	note	SECRETED:SignalP(1-17)
ColletesGigas_009465-T1	note	SECRETED:SignalP(1-25)
ColletesGigas_009577-T1	note	SECRETED:SignalP(1-18)
ColletesGigas_009580-T1	note	SECRETED:SignalP(1-21)
ColletesGigas_009588-T1	note	SECRETED:SignalP(1-18)
ColletesGigas_009592-T1	note	SECRETED:SignalP(1-21)
ColletesGigas_009608-T1	note	SECRETED:SignalP(1-17)
ColletesGigas_009622-T1	note	SECRETED:SignalP(1-22)
ColletesGigas_009635-T1	note	SECRETED:SignalP(1-19)
ColletesGigas_009644-T1	note	SECRETED:SignalP(1-16)
ColletesGigas_009738-T1	note	SECRETED:SignalP(1-19)
ColletesGigas_009793-T1	note	SECRETED:SignalP(1-24)
ColletesGigas_009825-T1	note	SECRETED:SignalP(1-26)
ColletesGigas_009901-T1	note	SECRETED:SignalP(1-21)
ColletesGigas_009903-T1	note	SECRETED:SignalP(1-17)
ColletesGigas_009924-T1	note	SECRETED:SignalP(1-19)
ColletesGigas_009927-T1	note	SECRETED:SignalP(1-23)
ColletesGigas_009945-T1	note	SECRETED:SignalP(1-20)
ColletesGigas_009960-T1	note	SECRETED:SignalP(1-24)
ColletesGigas_010049-T1	note	SECRETED:SignalP(1-20)
ColletesGigas_010074-T1	note	SECRETED:SignalP(1-24)
ColletesGigas_010091-T1	note	SECRETED:SignalP(1-21)
ColletesGigas_010094-T1	note	SECRETED:SignalP(1-18)
ColletesGigas_010112-T1	note	SECRETED:SignalP(1-25)
ColletesGigas_010128-T1	note	SECRETED:SignalP(1-17)
ColletesGigas_010129-T1	note	SECRETED:SignalP(1-33)
ColletesGigas_010144-T1	note	SECRETED:SignalP(1-19)
ColletesGigas_010204-T1	note	SECRETED:SignalP(1-27)
ColletesGigas_010221-T1	note	SECRETED:SignalP(1-22)
ColletesGigas_010223-T1	note	SECRETED:SignalP(1-22)
ColletesGigas_010224-T1	note	SECRETED:SignalP(1-18)
ColletesGigas_010225-T1	note	SECRETED:SignalP(1-20)
ColletesGigas_010264-T1	note	SECRETED:SignalP(1-27)
ColletesGigas_010319-T1	note	SECRETED:SignalP(1-22)
ColletesGigas_010327-T1	note	SECRETED:SignalP(1-19)
ColletesGigas_010328-T1	note	SECRETED:SignalP(1-25)
ColletesGigas_010329-T1	note	SECRETED:SignalP(1-20)
ColletesGigas_010338-T1	note	SECRETED:SignalP(1-16)
ColletesGigas_010342-T1	note	SECRETED:SignalP(1-22)
ColletesGigas_010347-T1	note	SECRETED:SignalP(1-23)
ColletesGigas_010426-T1	note	SECRETED:SignalP(1-26)
ColletesGigas_010432-T1	note	SECRETED:SignalP(1-23)
ColletesGigas_010433-T1	note	SECRETED:SignalP(1-21)
ColletesGigas_010462-T1	note	SECRETED:SignalP(1-18)
ColletesGigas_010492-T1	note	SECRETED:SignalP(1-24)
ColletesGigas_010508-T1	note	SECRETED:SignalP(1-19)
ColletesGigas_010535-T1	note	SECRETED:SignalP(1-31)
ColletesGigas_010589-T1	note	SECRETED:SignalP(1-19)
ColletesGigas_010653-T1	note	SECRETED:SignalP(1-26)
ColletesGigas_010674-T1	note	SECRETED:SignalP(1-19)
ColletesGigas_010745-T1	note	SECRETED:SignalP(1-26)
ColletesGigas_010758-T1	note	SECRETED:SignalP(1-27)
ColletesGigas_010764-T1	note	SECRETED:SignalP(1-23)
ColletesGigas_010765-T1	note	SECRETED:SignalP(1-19)
ColletesGigas_010777-T1	note	SECRETED:SignalP(1-20)
ColletesGigas_010788-T1	note	SECRETED:SignalP(1-18)
ColletesGigas_010816-T1	note	SECRETED:SignalP(1-17)
ColletesGigas_010829-T1	note	SECRETED:SignalP(1-25)
ColletesGigas_010835-T1	note	SECRETED:SignalP(1-21)
ColletesGigas_010837-T1	note	SECRETED:SignalP(1-20)
ColletesGigas_010839-T1	note	SECRETED:SignalP(1-18)
ColletesGigas_010840-T1	note	SECRETED:SignalP(1-23)
ColletesGigas_010841-T1	note	SECRETED:SignalP(1-13)
ColletesGigas_010842-T1	note	SECRETED:SignalP(1-23)
ColletesGigas_010843-T1	note	SECRETED:SignalP(1-19)
ColletesGigas_010844-T1	note	SECRETED:SignalP(1-18)
ColletesGigas_010845-T1	note	SECRETED:SignalP(1-24)
ColletesGigas_010850-T1	note	SECRETED:SignalP(1-23)
ColletesGigas_010851-T1	note	SECRETED:SignalP(1-23)
ColletesGigas_010853-T1	note	SECRETED:SignalP(1-23)
ColletesGigas_010871-T1	note	SECRETED:SignalP(1-18)
ColletesGigas_010872-T1	note	SECRETED:SignalP(1-16)
ColletesGigas_010873-T1	note	SECRETED:SignalP(1-19)
ColletesGigas_010905-T1	note	SECRETED:SignalP(1-31)
ColletesGigas_010982-T1	note	SECRETED:SignalP(1-17)
ColletesGigas_011040-T1	note	SECRETED:SignalP(1-21)
ColletesGigas_011065-T1	note	SECRETED:SignalP(1-17)
ColletesGigas_011172-T1	note	SECRETED:SignalP(1-28)
ColletesGigas_011173-T1	note	SECRETED:SignalP(1-21)
ColletesGigas_011254-T1	note	SECRETED:SignalP(1-17)
ColletesGigas_011309-T1	note	SECRETED:SignalP(1-21)
ColletesGigas_011339-T1	note	SECRETED:SignalP(1-28)
ColletesGigas_011345-T1	note	SECRETED:SignalP(1-19)
ColletesGigas_011352-T1	note	SECRETED:SignalP(1-21)
ColletesGigas_011399-T1	note	SECRETED:SignalP(1-25)
ColletesGigas_011400-T1	note	SECRETED:SignalP(1-43)
ColletesGigas_011402-T1	note	SECRETED:SignalP(1-17)
ColletesGigas_011403-T1	note	SECRETED:SignalP(1-17)
ColletesGigas_011414-T1	note	SECRETED:SignalP(1-22)
ColletesGigas_011417-T1	note	SECRETED:SignalP(1-18)
ColletesGigas_011473-T1	note	SECRETED:SignalP(1-28)
ColletesGigas_011487-T1	note	SECRETED:SignalP(1-29)
ColletesGigas_011593-T1	note	SECRETED:SignalP(1-24)
ColletesGigas_011619-T1	note	SECRETED:SignalP(1-17)
ColletesGigas_011676-T1	note	SECRETED:SignalP(1-41)
ColletesGigas_011683-T1	note	SECRETED:SignalP(1-20)
ColletesGigas_011842-T1	note	SECRETED:SignalP(1-21)
ColletesGigas_011863-T1	note	SECRETED:SignalP(1-24)
ColletesGigas_011865-T1	note	SECRETED:SignalP(1-22)
ColletesGigas_011931-T1	note	SECRETED:SignalP(1-21)
ColletesGigas_011949-T1	note	SECRETED:SignalP(1-23)
ColletesGigas_011975-T1	note	SECRETED:SignalP(1-19)
ColletesGigas_011980-T1	note	SECRETED:SignalP(1-23)
ColletesGigas_011988-T1	note	SECRETED:SignalP(1-22)
ColletesGigas_012020-T1	note	SECRETED:SignalP(1-28)
ColletesGigas_012095-T1	note	SECRETED:SignalP(1-25)
ColletesGigas_012103-T1	note	SECRETED:SignalP(1-21)
ColletesGigas_012108-T1	note	SECRETED:SignalP(1-44)
ColletesGigas_012120-T1	note	SECRETED:SignalP(1-19)
ColletesGigas_012121-T1	note	SECRETED:SignalP(1-16)
ColletesGigas_012135-T1	note	SECRETED:SignalP(1-17)
ColletesGigas_012137-T1	note	SECRETED:SignalP(1-28)
ColletesGigas_012171-T1	note	SECRETED:SignalP(1-19)
ColletesGigas_012199-T1	note	SECRETED:SignalP(1-22)
ColletesGigas_012206-T1	note	SECRETED:SignalP(1-25)
ColletesGigas_012219-T1	note	SECRETED:SignalP(1-19)
ColletesGigas_012229-T1	note	SECRETED:SignalP(1-24)
ColletesGigas_012234-T1	note	SECRETED:SignalP(1-24)
ColletesGigas_012237-T1	note	SECRETED:SignalP(1-25)
ColletesGigas_012242-T1	note	SECRETED:SignalP(1-18)
ColletesGigas_012252-T1	note	SECRETED:SignalP(1-17)
ColletesGigas_012254-T1	note	SECRETED:SignalP(1-18)
ColletesGigas_012279-T1	note	SECRETED:SignalP(1-27)
ColletesGigas_012308-T1	note	SECRETED:SignalP(1-17)
ColletesGigas_012322-T1	note	SECRETED:SignalP(1-25)
ColletesGigas_012333-T1	note	SECRETED:SignalP(1-19)
ColletesGigas_012334-T1	note	SECRETED:SignalP(1-26)
ColletesGigas_012394-T1	note	SECRETED:SignalP(1-25)
ColletesGigas_012408-T1	note	SECRETED:SignalP(1-29)
ColletesGigas_012423-T1	note	SECRETED:SignalP(1-17)
ColletesGigas_012462-T1	note	SECRETED:SignalP(1-16)
ColletesGigas_012468-T1	note	SECRETED:SignalP(1-31)
ColletesGigas_012469-T1	note	SECRETED:SignalP(1-20)
ColletesGigas_012504-T1	note	SECRETED:SignalP(1-20)
ColletesGigas_012519-T1	note	SECRETED:SignalP(1-18)
ColletesGigas_012521-T1	note	SECRETED:SignalP(1-18)
ColletesGigas_012523-T1	note	SECRETED:SignalP(1-21)
ColletesGigas_012524-T1	note	SECRETED:SignalP(1-21)
ColletesGigas_012577-T1	note	SECRETED:SignalP(1-18)
ColletesGigas_012597-T1	note	SECRETED:SignalP(1-24)
ColletesGigas_012599-T1	note	SECRETED:SignalP(1-16)
ColletesGigas_012606-T1	note	SECRETED:SignalP(1-18)
ColletesGigas_012611-T1	note	SECRETED:SignalP(1-47)
ColletesGigas_012618-T1	note	SECRETED:SignalP(1-21)
ColletesGigas_012640-T1	note	SECRETED:SignalP(1-26)
ColletesGigas_012643-T1	note	SECRETED:SignalP(1-17)
ColletesGigas_012699-T1	note	SECRETED:SignalP(1-24)
ColletesGigas_012717-T1	note	SECRETED:SignalP(1-16)
ColletesGigas_012720-T1	note	SECRETED:SignalP(1-22)
ColletesGigas_012732-T1	note	SECRETED:SignalP(1-22)
ColletesGigas_012744-T1	note	SECRETED:SignalP(1-16)
ColletesGigas_012746-T1	note	SECRETED:SignalP(1-18)
ColletesGigas_012748-T1	note	SECRETED:SignalP(1-18)
ColletesGigas_012749-T1	note	SECRETED:SignalP(1-15)
ColletesGigas_012755-T1	note	SECRETED:SignalP(1-29)
ColletesGigas_012761-T1	note	SECRETED:SignalP(1-18)
ColletesGigas_012854-T1	note	SECRETED:SignalP(1-21)
ColletesGigas_012988-T1	note	SECRETED:SignalP(1-23)
ColletesGigas_013065-T1	note	SECRETED:SignalP(1-29)
ColletesGigas_013120-T1	note	SECRETED:SignalP(1-19)
ColletesGigas_013155-T1	note	SECRETED:SignalP(1-23)
ColletesGigas_013167-T1	note	SECRETED:SignalP(1-16)
ColletesGigas_013169-T1	note	SECRETED:SignalP(1-24)
ColletesGigas_013170-T1	note	SECRETED:SignalP(1-22)
ColletesGigas_013173-T1	note	SECRETED:SignalP(1-15)
ColletesGigas_013180-T1	note	SECRETED:SignalP(1-16)
ColletesGigas_013183-T1	note	SECRETED:SignalP(1-25)
ColletesGigas_013201-T1	note	SECRETED:SignalP(1-17)
ColletesGigas_013220-T1	note	SECRETED:SignalP(1-20)
ColletesGigas_013239-T1	note	SECRETED:SignalP(1-17)
ColletesGigas_013241-T1	note	SECRETED:SignalP(1-19)
ColletesGigas_013299-T1	note	SECRETED:SignalP(1-35)
ColletesGigas_013301-T1	note	SECRETED:SignalP(1-19)
ColletesGigas_013330-T1	note	SECRETED:SignalP(1-29)
ColletesGigas_013359-T1	note	SECRETED:SignalP(1-18)
ColletesGigas_013395-T1	note	SECRETED:SignalP(1-20)
ColletesGigas_013441-T1	note	SECRETED:SignalP(1-27)
ColletesGigas_013443-T1	note	SECRETED:SignalP(1-20)
ColletesGigas_013446-T1	note	SECRETED:SignalP(1-17)
ColletesGigas_013447-T1	note	SECRETED:SignalP(1-21)
ColletesGigas_013448-T1	note	SECRETED:SignalP(1-20)
ColletesGigas_013449-T1	note	SECRETED:SignalP(1-20)
ColletesGigas_013451-T1	note	SECRETED:SignalP(1-27)
ColletesGigas_013479-T1	note	SECRETED:SignalP(1-24)
ColletesGigas_013511-T1	note	SECRETED:SignalP(1-17)
ColletesGigas_013534-T1	note	SECRETED:SignalP(1-18)
ColletesGigas_013551-T1	note	SECRETED:SignalP(1-25)
ColletesGigas_013575-T1	note	SECRETED:SignalP(1-15)
ColletesGigas_013597-T1	note	SECRETED:SignalP(1-19)
ColletesGigas_013648-T1	note	SECRETED:SignalP(1-17)
ColletesGigas_013728-T1	note	SECRETED:SignalP(1-23)
ColletesGigas_013730-T1	note	SECRETED:SignalP(1-24)
ColletesGigas_013764-T1	note	SECRETED:SignalP(1-25)
ColletesGigas_013766-T1	note	SECRETED:SignalP(1-25)
ColletesGigas_013767-T1	note	SECRETED:SignalP(1-17)
ColletesGigas_013783-T1	note	SECRETED:SignalP(1-20)
ColletesGigas_013788-T1	note	SECRETED:SignalP(1-25)
ColletesGigas_013819-T1	note	SECRETED:SignalP(1-21)
ColletesGigas_013838-T1	note	SECRETED:SignalP(1-17)
ColletesGigas_013843-T1	note	SECRETED:SignalP(1-26)
ColletesGigas_013884-T1	note	SECRETED:SignalP(1-20)
ColletesGigas_013885-T1	note	SECRETED:SignalP(1-23)
ColletesGigas_013925-T1	note	SECRETED:SignalP(1-20)
ColletesGigas_013936-T1	note	SECRETED:SignalP(1-32)
ColletesGigas_013960-T1	note	SECRETED:SignalP(1-22)
ColletesGigas_013965-T1	note	SECRETED:SignalP(1-20)
ColletesGigas_013977-T1	note	SECRETED:SignalP(1-33)
ColletesGigas_013994-T1	note	SECRETED:SignalP(1-17)
ColletesGigas_013998-T1	note	SECRETED:SignalP(1-18)
ColletesGigas_014040-T1	note	SECRETED:SignalP(1-23)
ColletesGigas_014041-T1	note	SECRETED:SignalP(1-27)
ColletesGigas_014057-T1	note	SECRETED:SignalP(1-22)
ColletesGigas_014062-T1	note	SECRETED:SignalP(1-23)
ColletesGigas_014076-T1	note	SECRETED:SignalP(1-22)
ColletesGigas_014089-T1	note	SECRETED:SignalP(1-25)
ColletesGigas_014095-T1	note	SECRETED:SignalP(1-24)
ColletesGigas_014167-T1	note	SECRETED:SignalP(1-21)
ColletesGigas_014183-T1	note	SECRETED:SignalP(1-23)
ColletesGigas_014211-T1	note	SECRETED:SignalP(1-16)
ColletesGigas_014244-T1	note	SECRETED:SignalP(1-25)
ColletesGigas_014269-T1	note	SECRETED:SignalP(1-16)
ColletesGigas_014284-T1	note	SECRETED:SignalP(1-20)
ColletesGigas_014302-T1	note	SECRETED:SignalP(1-20)
ColletesGigas_014335-T1	note	SECRETED:SignalP(1-16)
ColletesGigas_014342-T1	note	SECRETED:SignalP(1-17)
ColletesGigas_014363-T1	note	SECRETED:SignalP(1-22)
ColletesGigas_014364-T1	note	SECRETED:SignalP(1-22)
ColletesGigas_014371-T1	note	SECRETED:SignalP(1-23)
ColletesGigas_014392-T1	note	SECRETED:SignalP(1-28)
ColletesGigas_014436-T1	note	SECRETED:SignalP(1-19)
ColletesGigas_014490-T1	note	SECRETED:SignalP(1-23)
ColletesGigas_014533-T1	note	SECRETED:SignalP(1-23)
ColletesGigas_014542-T1	note	SECRETED:SignalP(1-22)
ColletesGigas_014547-T1	note	SECRETED:SignalP(1-22)
ColletesGigas_014563-T1	note	SECRETED:SignalP(1-34)
ColletesGigas_014683-T1	note	SECRETED:SignalP(1-22)
ColletesGigas_014713-T1	note	SECRETED:SignalP(1-18)
ColletesGigas_014828-T1	note	SECRETED:SignalP(1-17)
ColletesGigas_014842-T1	note	SECRETED:SignalP(1-18)
ColletesGigas_014843-T1	note	SECRETED:SignalP(1-18)
ColletesGigas_014844-T1	note	SECRETED:SignalP(1-18)
ColletesGigas_014960-T1	note	SECRETED:SignalP(1-19)
ColletesGigas_015045-T1	note	SECRETED:SignalP(1-19)
ColletesGigas_015046-T1	note	SECRETED:SignalP(1-22)
ColletesGigas_015064-T1	note	SECRETED:SignalP(1-19)
ColletesGigas_015065-T1	note	SECRETED:SignalP(1-27)
ColletesGigas_015084-T1	note	SECRETED:SignalP(1-23)
ColletesGigas_015085-T1	note	SECRETED:SignalP(1-17)
ColletesGigas_015086-T1	note	SECRETED:SignalP(1-25)
ColletesGigas_015087-T1	note	SECRETED:SignalP(1-17)
ColletesGigas_015105-T1	note	SECRETED:SignalP(1-22)
ColletesGigas_015120-T1	note	SECRETED:SignalP(1-25)
ColletesGigas_015149-T1	note	SECRETED:SignalP(1-24)
ColletesGigas_015150-T1	note	SECRETED:SignalP(1-19)
ColletesGigas_015194-T1	note	SECRETED:SignalP(1-25)
ColletesGigas_015201-T1	note	SECRETED:SignalP(1-19)
ColletesGigas_015207-T1	note	SECRETED:SignalP(1-22)
ColletesGigas_015209-T1	note	SECRETED:SignalP(1-20)
ColletesGigas_015228-T1	note	SECRETED:SignalP(1-19)
ColletesGigas_015230-T1	note	SECRETED:SignalP(1-15)
ColletesGigas_015242-T1	note	SECRETED:SignalP(1-20)
ColletesGigas_015251-T1	note	SECRETED:SignalP(1-18)
ColletesGigas_015260-T1	note	SECRETED:SignalP(1-24)
ColletesGigas_015262-T1	note	SECRETED:SignalP(1-15)
ColletesGigas_015277-T1	note	SECRETED:SignalP(1-20)
ColletesGigas_015284-T1	note	SECRETED:SignalP(1-20)
ColletesGigas_015285-T1	note	SECRETED:SignalP(1-20)
ColletesGigas_015357-T1	note	SECRETED:SignalP(1-21)
ColletesGigas_015383-T1	note	SECRETED:SignalP(1-29)
ColletesGigas_015405-T1	note	SECRETED:SignalP(1-26)
ColletesGigas_015410-T1	note	SECRETED:SignalP(1-27)
ColletesGigas_015421-T1	note	SECRETED:SignalP(1-23)
ColletesGigas_015424-T1	note	SECRETED:SignalP(1-22)
ColletesGigas_015461-T1	note	SECRETED:SignalP(1-22)
ColletesGigas_015473-T1	note	SECRETED:SignalP(1-22)
ColletesGigas_015484-T1	note	SECRETED:SignalP(1-19)
ColletesGigas_015486-T1	note	SECRETED:SignalP(1-23)
ColletesGigas_015498-T1	note	SECRETED:SignalP(1-24)
ColletesGigas_015502-T1	note	SECRETED:SignalP(1-24)
ColletesGigas_015557-T1	note	SECRETED:SignalP(1-29)
ColletesGigas_015562-T1	note	SECRETED:SignalP(1-22)
ColletesGigas_015563-T1	note	SECRETED:SignalP(1-32)
ColletesGigas_015570-T1	note	SECRETED:SignalP(1-18)
ColletesGigas_015647-T1	note	SECRETED:SignalP(1-22)
ColletesGigas_015672-T1	note	SECRETED:SignalP(1-19)
ColletesGigas_015682-T1	note	SECRETED:SignalP(1-18)
ColletesGigas_015793-T1	note	SECRETED:SignalP(1-24)
ColletesGigas_015805-T1	note	SECRETED:SignalP(1-29)
ColletesGigas_015875-T1	note	SECRETED:SignalP(1-22)
ColletesGigas_015914-T1	note	SECRETED:SignalP(1-16)
ColletesGigas_015925-T1	note	SECRETED:SignalP(1-18)
ColletesGigas_015928-T1	note	SECRETED:SignalP(1-19)
ColletesGigas_015961-T1	note	SECRETED:SignalP(1-21)
ColletesGigas_015968-T1	note	SECRETED:SignalP(1-17)
ColletesGigas_015970-T1	note	SECRETED:SignalP(1-18)
ColletesGigas_015972-T1	note	SECRETED:SignalP(1-22)
ColletesGigas_015975-T1	note	SECRETED:SignalP(1-25)
ColletesGigas_016036-T1	note	SECRETED:SignalP(1-27)
ColletesGigas_016053-T1	note	SECRETED:SignalP(1-25)
ColletesGigas_016066-T1	note	SECRETED:SignalP(1-26)
ColletesGigas_016207-T1	note	SECRETED:SignalP(1-21)
ColletesGigas_016211-T1	note	SECRETED:SignalP(1-21)
ColletesGigas_016237-T1	note	SECRETED:SignalP(1-30)
ColletesGigas_016269-T1	note	SECRETED:SignalP(1-17)
ColletesGigas_016272-T1	note	SECRETED:SignalP(1-17)
ColletesGigas_016273-T1	note	SECRETED:SignalP(1-16)
ColletesGigas_016274-T1	note	SECRETED:SignalP(1-16)
ColletesGigas_016280-T1	note	SECRETED:SignalP(1-24)
ColletesGigas_016352-T1	note	SECRETED:SignalP(1-19)
ColletesGigas_016378-T1	note	SECRETED:SignalP(1-17)
ColletesGigas_016380-T1	note	SECRETED:SignalP(1-18)
ColletesGigas_016382-T1	note	SECRETED:SignalP(1-20)
ColletesGigas_016384-T1	note	SECRETED:SignalP(1-19)
ColletesGigas_016385-T1	note	SECRETED:SignalP(1-20)
ColletesGigas_016395-T1	note	SECRETED:SignalP(1-18)
ColletesGigas_016405-T1	note	SECRETED:SignalP(1-18)
ColletesGigas_016412-T1	note	SECRETED:SignalP(1-16)
ColletesGigas_016420-T1	note	SECRETED:SignalP(1-15)
ColletesGigas_016448-T1	note	SECRETED:SignalP(1-22)
ColletesGigas_016463-T1	note	SECRETED:SignalP(1-17)
ColletesGigas_016464-T1	note	SECRETED:SignalP(1-17)
ColletesGigas_016466-T1	note	SECRETED:SignalP(1-17)
ColletesGigas_016467-T1	note	SECRETED:SignalP(1-17)
ColletesGigas_016494-T1	note	SECRETED:SignalP(1-18)
ColletesGigas_016510-T1	note	SECRETED:SignalP(1-30)
ColletesGigas_016525-T1	note	SECRETED:SignalP(1-26)
ColletesGigas_016528-T1	note	SECRETED:SignalP(1-19)
ColletesGigas_016532-T1	note	SECRETED:SignalP(1-19)
ColletesGigas_016557-T1	note	SECRETED:SignalP(1-22)
ColletesGigas_016558-T1	note	SECRETED:SignalP(1-18)
ColletesGigas_016559-T1	note	SECRETED:SignalP(1-21)
ColletesGigas_016597-T1	note	SECRETED:SignalP(1-24)
ColletesGigas_016635-T1	note	SECRETED:SignalP(1-22)
ColletesGigas_016701-T1	note	SECRETED:SignalP(1-35)
ColletesGigas_016762-T1	note	SECRETED:SignalP(1-19)
ColletesGigas_016764-T1	note	SECRETED:SignalP(1-19)
ColletesGigas_016798-T1	note	SECRETED:SignalP(1-24)
ColletesGigas_016826-T1	note	SECRETED:SignalP(1-25)
ColletesGigas_016844-T1	note	SECRETED:SignalP(1-19)
ColletesGigas_016865-T1	note	SECRETED:SignalP(1-21)
ColletesGigas_016875-T1	note	SECRETED:SignalP(1-18)
ColletesGigas_016900-T1	note	SECRETED:SignalP(1-23)
ColletesGigas_016952-T1	note	SECRETED:SignalP(1-26)
ColletesGigas_016960-T1	note	SECRETED:SignalP(1-36)
ColletesGigas_016965-T1	note	SECRETED:SignalP(1-14)
ColletesGigas_017019-T1	note	SECRETED:SignalP(1-19)
ColletesGigas_017020-T1	note	SECRETED:SignalP(1-19)
ColletesGigas_017038-T1	note	SECRETED:SignalP(1-21)
ColletesGigas_017039-T1	note	SECRETED:SignalP(1-23)
ColletesGigas_017041-T1	note	SECRETED:SignalP(1-19)
ColletesGigas_017044-T1	note	SECRETED:SignalP(1-23)
ColletesGigas_017045-T1	note	SECRETED:SignalP(1-17)
ColletesGigas_017046-T1	note	SECRETED:SignalP(1-19)
ColletesGigas_017062-T1	note	SECRETED:SignalP(1-23)
ColletesGigas_017068-T1	note	SECRETED:SignalP(1-20)
ColletesGigas_017093-T1	note	SECRETED:SignalP(1-17)
ColletesGigas_017094-T1	note	SECRETED:SignalP(1-15)
ColletesGigas_017107-T1	note	SECRETED:SignalP(1-17)
ColletesGigas_017141-T1	note	SECRETED:SignalP(1-30)
ColletesGigas_017156-T1	note	SECRETED:SignalP(1-16)
ColletesGigas_017182-T1	note	SECRETED:SignalP(1-22)
ColletesGigas_017276-T1	note	SECRETED:SignalP(1-37)
ColletesGigas_017291-T1	note	SECRETED:SignalP(1-20)
ColletesGigas_017371-T1	note	SECRETED:SignalP(1-21)
ColletesGigas_017427-T1	note	SECRETED:SignalP(1-17)
ColletesGigas_017428-T1	note	SECRETED:SignalP(1-17)
ColletesGigas_017429-T1	note	SECRETED:SignalP(1-20)
ColletesGigas_017434-T1	note	SECRETED:SignalP(1-15)
ColletesGigas_017506-T1	note	SECRETED:SignalP(1-19)
ColletesGigas_017508-T1	note	SECRETED:SignalP(1-15)
ColletesGigas_017532-T1	note	SECRETED:SignalP(1-19)
ColletesGigas_017564-T1	note	SECRETED:SignalP(1-16)
ColletesGigas_017565-T1	note	SECRETED:SignalP(1-17)
ColletesGigas_017567-T1	note	SECRETED:SignalP(1-23)
ColletesGigas_017568-T1	note	SECRETED:SignalP(1-20)
ColletesGigas_017578-T1	note	SECRETED:SignalP(1-20)
ColletesGigas_017593-T1	note	SECRETED:SignalP(1-21)
ColletesGigas_017624-T1	note	SECRETED:SignalP(1-24)
ColletesGigas_017632-T1	note	SECRETED:SignalP(1-21)
ColletesGigas_017638-T1	note	SECRETED:SignalP(1-21)
ColletesGigas_017645-T1	note	SECRETED:SignalP(1-15)
ColletesGigas_017648-T1	note	SECRETED:SignalP(1-24)
ColletesGigas_017696-T1	note	SECRETED:SignalP(1-20)
ColletesGigas_017698-T1	note	SECRETED:SignalP(1-27)
ColletesGigas_017700-T1	note	SECRETED:SignalP(1-23)
ColletesGigas_017701-T1	note	SECRETED:SignalP(1-23)
ColletesGigas_017809-T1	note	SECRETED:SignalP(1-29)
ColletesGigas_017835-T1	note	SECRETED:SignalP(1-20)
ColletesGigas_017847-T1	note	SECRETED:SignalP(1-24)
ColletesGigas_017877-T1	note	SECRETED:SignalP(1-34)
ColletesGigas_017901-T1	note	SECRETED:SignalP(1-34)
ColletesGigas_017906-T1	note	SECRETED:SignalP(1-26)
ColletesGigas_017925-T1	note	SECRETED:SignalP(1-26)
ColletesGigas_017926-T1	note	SECRETED:SignalP(1-25)
ColletesGigas_017940-T1	note	SECRETED:SignalP(1-22)
ColletesGigas_017961-T1	note	SECRETED:SignalP(1-22)
ColletesGigas_018035-T1	note	SECRETED:SignalP(1-23)
ColletesGigas_018088-T1	note	SECRETED:SignalP(1-26)
ColletesGigas_018115-T1	note	SECRETED:SignalP(1-16)
ColletesGigas_018159-T1	note	SECRETED:SignalP(1-28)
ColletesGigas_018175-T1	note	SECRETED:SignalP(1-18)
ColletesGigas_018177-T1	note	SECRETED:SignalP(1-27)
ColletesGigas_018234-T1	note	SECRETED:SignalP(1-28)
ColletesGigas_018238-T1	note	SECRETED:SignalP(1-18)
ColletesGigas_018279-T1	note	SECRETED:SignalP(1-21)
ColletesGigas_018283-T1	note	SECRETED:SignalP(1-19)
ColletesGigas_018328-T1	note	SECRETED:SignalP(1-18)
ColletesGigas_018354-T1	note	SECRETED:SignalP(1-18)
ColletesGigas_018356-T1	note	SECRETED:SignalP(1-17)
ColletesGigas_018357-T1	note	SECRETED:SignalP(1-17)
ColletesGigas_018368-T1	note	SECRETED:SignalP(1-19)
ColletesGigas_018369-T1	note	SECRETED:SignalP(1-19)
ColletesGigas_018371-T1	note	SECRETED:SignalP(1-17)
ColletesGigas_018474-T1	note	SECRETED:SignalP(1-29)
ColletesGigas_018579-T1	note	SECRETED:SignalP(1-20)
ColletesGigas_018580-T1	note	SECRETED:SignalP(1-23)
ColletesGigas_018655-T1	note	SECRETED:SignalP(1-22)
ColletesGigas_018657-T1	note	SECRETED:SignalP(1-21)
ColletesGigas_018760-T1	note	SECRETED:SignalP(1-28)
ColletesGigas_018772-T1	note	SECRETED:SignalP(1-15)
ColletesGigas_018883-T1	note	SECRETED:SignalP(1-27)
ColletesGigas_018894-T1	note	SECRETED:SignalP(1-19)
ColletesGigas_018896-T1	note	SECRETED:SignalP(1-27)
ColletesGigas_018897-T1	note	SECRETED:SignalP(1-21)
ColletesGigas_018929-T1	note	SECRETED:SignalP(1-22)
ColletesGigas_018997-T1	note	SECRETED:SignalP(1-27)
ColletesGigas_019046-T1	note	SECRETED:SignalP(1-15)
ColletesGigas_019167-T1	note	SECRETED:SignalP(1-27)
ColletesGigas_019177-T1	note	SECRETED:SignalP(1-17)
ColletesGigas_019208-T1	note	SECRETED:SignalP(1-32)
ColletesGigas_019383-T1	note	SECRETED:SignalP(1-18)
ColletesGigas_019449-T1	note	SECRETED:SignalP(1-22)
ColletesGigas_019475-T1	note	SECRETED:SignalP(1-29)
ColletesGigas_019568-T1	note	SECRETED:SignalP(1-27)
ColletesGigas_019581-T1	note	SECRETED:SignalP(1-17)
ColletesGigas_019589-T1	note	SECRETED:SignalP(1-21)
ColletesGigas_019594-T1	note	SECRETED:SignalP(1-20)
ColletesGigas_019609-T1	note	SECRETED:SignalP(1-35)
ColletesGigas_019612-T1	note	SECRETED:SignalP(1-23)
ColletesGigas_019616-T1	note	SECRETED:SignalP(1-17)
ColletesGigas_019728-T1	note	SECRETED:SignalP(1-26)
ColletesGigas_019875-T1	note	SECRETED:SignalP(1-19)
ColletesGigas_019919-T1	note	SECRETED:SignalP(1-17)
ColletesGigas_020126-T1	note	SECRETED:SignalP(1-23)
ColletesGigas_020140-T1	note	SECRETED:SignalP(1-19)
