# Supplementary material for: Prevalent bee venom genes evolved before the aculeate stinger and eusociality
Source: BMC Biol. 2023 Oct 23;21:229. doi: 10.1186/s12915-023-01656-5 (PMC10591384; doi:10.1186/s12915-023-01656-5)
Supplement: Supplementary file 37 — Additional file 37. Genome annotation of Colletes gigas. [file 12915_2023_1656_MOESM37_ESM.zip › Colletes_gigas.annotation.funannotate181.Oct2020/annotations/signalp.results.txt]

# SignalP-4.1 euk predictions
# name                     Cmax  pos  Ymax  pos  Smax  pos  Smean   D     ?  Dmaxcut    Networks-used
ColletesGigas_001016-T1    0.110  51  0.115  12  0.142  20  0.112   0.113 N  0.450      SignalP-noTM
ColletesGigas_001017-T1    0.111  47  0.119  47  0.154  33  0.107   0.113 N  0.450      SignalP-noTM
ColletesGigas_001018-T1    0.108  41  0.105  65  0.115  47  0.098   0.101 N  0.450      SignalP-noTM
ColletesGigas_001019-T1    0.137  28  0.123  11  0.165   1  0.125   0.124 N  0.450      SignalP-noTM
ColletesGigas_001020-T1    0.116  21  0.133  21  0.212   8  0.150   0.142 N  0.450      SignalP-noTM
ColletesGigas_001021-T1    0.239  18  0.192  18  0.196   4  0.155   0.172 N  0.450      SignalP-noTM
ColletesGigas_001022-T1    0.156  23  0.182  23  0.337   1  0.213   0.199 N  0.450      SignalP-noTM
ColletesGigas_001023-T1    0.109  43  0.118  13  0.160   5  0.136   0.128 N  0.450      SignalP-noTM
ColletesGigas_001024-T1    0.110  53  0.106  13  0.122   2  0.098   0.102 N  0.450      SignalP-noTM
ColletesGigas_001025-T1    0.131  27  0.113  27  0.122   1  0.099   0.105 N  0.450      SignalP-noTM
ColletesGigas_001026-T1    0.112  67  0.107  23  0.124   5  0.103   0.105 N  0.450      SignalP-noTM
ColletesGigas_001027-T1    0.109  55  0.115  43  0.135  39  0.111   0.113 N  0.450      SignalP-noTM
ColletesGigas_001028-T1    0.112  64  0.108  64  0.150  13  0.102   0.105 N  0.450      SignalP-noTM
ColletesGigas_001029-T1    0.109  34  0.110  12  0.126   3  0.111   0.111 N  0.450      SignalP-noTM
ColletesGigas_001030-T1    0.113  64  0.110  64  0.126  12  0.103   0.106 N  0.450      SignalP-noTM
ColletesGigas_001031-T1    0.110  49  0.113  12  0.136   1  0.115   0.114 N  0.450      SignalP-noTM
ColletesGigas_001032-T1    0.112  68  0.108  68  0.123  52  0.104   0.106 N  0.450      SignalP-noTM
ColletesGigas_001033-T1    0.112  64  0.110  11  0.119   1  0.109   0.110 N  0.450      SignalP-noTM
ColletesGigas_001034-T1    0.134  68  0.113  68  0.118  38  0.098   0.105 N  0.450      SignalP-noTM
ColletesGigas_001035-T1    0.116  53  0.112  53  0.128  48  0.105   0.108 N  0.450      SignalP-noTM
ColletesGigas_001036-T1    0.121  26  0.116  26  0.183  24  0.113   0.114 N  0.450      SignalP-noTM
ColletesGigas_001037-T1    0.119  37  0.110  37  0.141  35  0.097   0.103 N  0.450      SignalP-noTM
ColletesGigas_001038-T1    0.321  27  0.384  27  0.655  23  0.440   0.414 N  0.450      SignalP-noTM
ColletesGigas_001039-T1    0.111  44  0.107  65  0.120  22  0.100   0.103 N  0.450      SignalP-noTM
ColletesGigas_001040-T1    0.108  22  0.105  34  0.123  27  0.100   0.102 N  0.450      SignalP-noTM
ColletesGigas_001041-T1    0.248  41  0.157  41  0.129  10  0.102   0.128 N  0.450      SignalP-noTM
ColletesGigas_001042-T1    0.151  48  0.171  48  0.265  35  0.143   0.159 N  0.500      SignalP-TM
ColletesGigas_001043-T1    0.177  26  0.161  26  0.257   3  0.157   0.159 N  0.450      SignalP-noTM
ColletesGigas_001044-T1    0.119  30  0.118  12  0.162   1  0.109   0.113 N  0.450      SignalP-noTM
ColletesGigas_001045-T1    0.111  62  0.105  12  0.121   5  0.103   0.104 N  0.450      SignalP-noTM
ColletesGigas_001046-T1    0.109  19  0.102  62  0.105  60  0.094   0.098 N  0.450      SignalP-noTM
ColletesGigas_001047-T1    0.140  34  0.118  34  0.145  33  0.102   0.109 N  0.450      SignalP-noTM
ColletesGigas_001048-T1    0.113  23  0.106  41  0.114  24  0.100   0.103 N  0.450      SignalP-noTM
ColletesGigas_001049-T1    0.112  62  0.105  47  0.120   5  0.100   0.102 N  0.450      SignalP-noTM
ColletesGigas_001050-T1    0.121  58  0.109  58  0.112  53  0.097   0.103 N  0.450      SignalP-noTM
ColletesGigas_001051-T1    0.112  63  0.111  63  0.155  46  0.102   0.106 N  0.450      SignalP-noTM
ColletesGigas_001052-T1    0.228  54  0.161  54  0.207  50  0.108   0.132 N  0.450      SignalP-noTM
ColletesGigas_001053-T1    0.119  38  0.108  38  0.116  38  0.097   0.102 N  0.450      SignalP-noTM
ColletesGigas_001054-T1    0.108  58  0.103  58  0.113  16  0.097   0.100 N  0.450      SignalP-noTM
ColletesGigas_001055-T1    0.115  17  0.114  17  0.148   5  0.112   0.113 N  0.450      SignalP-noTM
ColletesGigas_001056-T1    0.109  42  0.105  11  0.122  41  0.099   0.102 N  0.450      SignalP-noTM
ColletesGigas_001057-T1    0.109  63  0.107  32  0.127  24  0.103   0.105 N  0.450      SignalP-noTM
ColletesGigas_001058-T1    0.108  31  0.106  31  0.111  23  0.101   0.103 N  0.450      SignalP-noTM
ColletesGigas_001059-T1    0.108  55  0.105  29  0.121  11  0.104   0.104 N  0.450      SignalP-noTM
ColletesGigas_001060-T1    0.109  26  0.111  26  0.138  12  0.112   0.112 N  0.450      SignalP-noTM
ColletesGigas_001061-T1    0.109  51  0.121  15  0.158   6  0.138   0.130 N  0.450      SignalP-noTM
ColletesGigas_001062-T1    0.107  61  0.103  31  0.111  19  0.096   0.100 N  0.450      SignalP-noTM
ColletesGigas_001063-T1    0.192  24  0.249  24  0.420  16  0.319   0.277 N  0.500      SignalP-TM
ColletesGigas_001064-T1    0.111  42  0.117  42  0.176  34  0.103   0.111 N  0.500      SignalP-TM
ColletesGigas_001065-T1    0.112  61  0.110  45  0.121  32  0.107   0.108 N  0.450      SignalP-noTM
ColletesGigas_001066-T1    0.189  25  0.185  25  0.302   6  0.183   0.184 N  0.450      SignalP-noTM
ColletesGigas_001067-T1    0.110  36  0.100  18  0.117  14  0.096   0.098 N  0.500      SignalP-TM
ColletesGigas_001068-T1    0.248  31  0.204  31  0.431   1  0.170   0.190 N  0.500      SignalP-TM
ColletesGigas_001069-T1    0.139  21  0.118  21  0.110  58  0.099   0.108 N  0.450      SignalP-noTM
ColletesGigas_001070-T1    0.109  54  0.104  54  0.110  67  0.094   0.099 N  0.450      SignalP-noTM
ColletesGigas_001071-T1    0.108  23  0.104  52  0.115  44  0.099   0.102 N  0.450      SignalP-noTM
ColletesGigas_001072-T1    0.111  70  0.106  70  0.111  50  0.098   0.102 N  0.450      SignalP-noTM
ColletesGigas_001073-T1    0.185  25  0.232  19  0.531   5  0.327   0.270 N  0.500      SignalP-TM
ColletesGigas_001074-T1    0.117  20  0.105  20  0.111  24  0.095   0.099 N  0.450      SignalP-noTM
ColletesGigas_001075-T1    0.133  38  0.115  38  0.138  49  0.097   0.105 N  0.450      SignalP-noTM
ColletesGigas_001076-T1    0.199  26  0.139  26  0.117  30  0.099   0.117 N  0.450      SignalP-noTM
ColletesGigas_001077-T1    0.143  17  0.109  17  0.138  59  0.084   0.099 N  0.500      SignalP-TM
ColletesGigas_001078-T1    0.110   5  0.109  50  0.122  45  0.104   0.106 N  0.450      SignalP-noTM
ColletesGigas_001079-T1    0.127  38  0.206  20  0.469   3  0.325   0.270 N  0.450      SignalP-noTM
ColletesGigas_001080-T1    0.174  51  0.149  51  0.261  45  0.115   0.135 N  0.500      SignalP-TM
ColletesGigas_001081-T1    0.118  69  0.110  46  0.127  34  0.102   0.105 N  0.450      SignalP-noTM
ColletesGigas_001082-T1    0.114  58  0.108  58  0.121  54  0.096   0.102 N  0.450      SignalP-noTM
ColletesGigas_001083-T1    0.109  52  0.110  33  0.152  12  0.109   0.109 N  0.450      SignalP-noTM
ColletesGigas_001084-T1    0.112  38  0.106  11  0.143   3  0.102   0.104 N  0.450      SignalP-noTM
ColletesGigas_001085-T1    0.111  15  0.119  15  0.178   2  0.125   0.122 N  0.450      SignalP-noTM
ColletesGigas_001086-T1    0.108  51  0.114  12  0.132   1  0.113   0.114 N  0.450      SignalP-noTM
ColletesGigas_001087-T1    0.107  27  0.119  17  0.162   5  0.140   0.130 N  0.450      SignalP-noTM
ColletesGigas_001088-T1    0.130  21  0.130  21  0.174  59  0.130   0.130 N  0.500      SignalP-TM
ColletesGigas_001089-T1    0.109  29  0.105  38  0.112  49  0.097   0.101 N  0.450      SignalP-noTM
ColletesGigas_001090-T1    0.120  42  0.109  42  0.112  54  0.097   0.102 N  0.450      SignalP-noTM
ColletesGigas_001091-T1    0.415  32  0.218  32  0.231   2  0.126   0.168 N  0.450      SignalP-noTM
ColletesGigas_001092-T1    0.127  19  0.206  19  0.494   6  0.348   0.283 N  0.450      SignalP-noTM
ColletesGigas_001093-T1    0.118  21  0.128  21  0.171   7  0.138   0.133 N  0.450      SignalP-noTM
ColletesGigas_001094-T1    0.121  50  0.115  50  0.152  32  0.110   0.112 N  0.450      SignalP-noTM
ColletesGigas_001095-T1    0.110  36  0.108  53  0.124   1  0.100   0.104 N  0.450      SignalP-noTM
ColletesGigas_001096-T1    0.109  61  0.104  61  0.111  57  0.096   0.099 N  0.450      SignalP-noTM
ColletesGigas_001097-T1    0.118  25  0.213  13  0.517   1  0.362   0.293 N  0.450      SignalP-noTM
ColletesGigas_001098-T1    0.124  17  0.115  17  0.137  42  0.110   0.112 N  0.450      SignalP-noTM
ColletesGigas_001099-T1    0.112  18  0.108  38  0.133  48  0.100   0.103 N  0.450      SignalP-noTM
ColletesGigas_001100-T1    0.109  55  0.103  65  0.110  26  0.096   0.099 N  0.450      SignalP-noTM
ColletesGigas_001101-T1    0.303  27  0.334  27  0.543  26  0.354   0.342 N  0.500      SignalP-TM
ColletesGigas_001102-T1    0.303  27  0.334  27  0.543  26  0.354   0.342 N  0.500      SignalP-TM
ColletesGigas_001103-T1    0.110  53  0.104  14  0.117   6  0.106   0.105 N  0.450      SignalP-noTM
ColletesGigas_001104-T1    0.109  56  0.105  70  0.117  56  0.098   0.101 N  0.450      SignalP-noTM
ColletesGigas_001105-T1    0.108  39  0.125  14  0.178   3  0.131   0.128 N  0.450      SignalP-noTM
ColletesGigas_001106-T1    0.226  17  0.282  17  0.430   2  0.358   0.313 N  0.500      SignalP-TM
ColletesGigas_001107-T1    0.109  27  0.104  66  0.110  48  0.097   0.100 N  0.450      SignalP-noTM
ColletesGigas_001108-T1    0.129  52  0.103  29  0.125  36  0.092   0.099 N  0.500      SignalP-TM
ColletesGigas_001109-T1    0.124  30  0.141  11  0.292   2  0.193   0.162 N  0.500      SignalP-TM
ColletesGigas_001110-T1    0.107  63  0.107  34  0.141  24  0.103   0.105 N  0.450      SignalP-noTM
ColletesGigas_001111-T1    0.123  48  0.111  48  0.126  54  0.098   0.104 N  0.450      SignalP-noTM
ColletesGigas_001112-T1    0.106  14  0.104  69  0.115  14  0.099   0.101 N  0.450      SignalP-noTM
ColletesGigas_001113-T1    0.142  65  0.192  16  0.474  12  0.282   0.228 N  0.500      SignalP-TM
ColletesGigas_001114-T1    0.295  21  0.380  21  0.617   6  0.506   0.430 N  0.500      SignalP-TM
ColletesGigas_001115-T1    0.112  56  0.116  56  0.157  50  0.103   0.109 N  0.450      SignalP-noTM
ColletesGigas_001116-T1    0.109  57  0.104  66  0.109  24  0.096   0.100 N  0.450      SignalP-noTM
ColletesGigas_001117-T1    0.109  66  0.107  66  0.115  15  0.103   0.105 N  0.450      SignalP-noTM
ColletesGigas_001118-T1    0.109  23  0.104  30  0.116  25  0.097   0.100 N  0.450      SignalP-noTM
ColletesGigas_001119-T1    0.136  46  0.132  46  0.236  34  0.115   0.122 N  0.450      SignalP-noTM
ColletesGigas_001120-T1    0.146  22  0.129  22  0.151  18  0.115   0.122 N  0.450      SignalP-noTM
ColletesGigas_001121-T1    0.123  36  0.147  12  0.225   1  0.190   0.171 N  0.450      SignalP-noTM
ColletesGigas_001122-T1    0.190  28  0.206  28  0.376  14  0.238   0.223 N  0.450      SignalP-noTM
ColletesGigas_001123-T1    0.111  44  0.114  11  0.131   1  0.109   0.111 N  0.450      SignalP-noTM
ColletesGigas_001124-T1    0.106  10  0.109  69  0.139  58  0.080   0.098 N  0.500      SignalP-TM
ColletesGigas_001125-T1    0.133  18  0.117  18  0.124  25  0.103   0.109 N  0.450      SignalP-noTM
ColletesGigas_001126-T1    0.124  23  0.115  49  0.136  48  0.108   0.111 N  0.450      SignalP-noTM
ColletesGigas_001127-T1    0.291  26  0.467  26  0.920   7  0.757   0.624 Y  0.450      SignalP-noTM
ColletesGigas_001128-T1    0.212  20  0.168  20  0.185   1  0.125   0.145 N  0.450      SignalP-noTM
ColletesGigas_001129-T1    0.111  69  0.108  69  0.120  10  0.100   0.103 N  0.450      SignalP-noTM
ColletesGigas_001130-T1    0.107  50  0.112  48  0.129  26  0.105   0.108 N  0.450      SignalP-noTM
ColletesGigas_001131-T1    0.129  38  0.113  38  0.109  55  0.097   0.105 N  0.450      SignalP-noTM
ColletesGigas_001132-T1    0.152  38  0.140  38  0.218  35  0.138   0.139 N  0.450      SignalP-noTM
ColletesGigas_001133-T1    0.123  36  0.106  36  0.110  49  0.095   0.100 N  0.450      SignalP-noTM
ColletesGigas_001134-T1    0.129  42  0.160  11  0.317   1  0.160   0.160 N  0.450      SignalP-noTM
ColletesGigas_001135-T1    0.132  53  0.113  53  0.123  44  0.093   0.102 N  0.450      SignalP-noTM
ColletesGigas_001136-T1    0.109  56  0.107  44  0.134  32  0.105   0.106 N  0.450      SignalP-noTM
ColletesGigas_001137-T1    0.107  63  0.106  34  0.130  24  0.102   0.104 N  0.450      SignalP-noTM
ColletesGigas_001138-T1    0.144  17  0.124  17  0.140  16  0.106   0.114 N  0.450      SignalP-noTM
ColletesGigas_001139-T1    0.111  40  0.106  23  0.119  11  0.103   0.104 N  0.450      SignalP-noTM
ColletesGigas_001140-T1    0.120  33  0.128  12  0.239   6  0.157   0.144 N  0.450      SignalP-noTM
ColletesGigas_001141-T1    0.112  41  0.109  41  0.120  22  0.100   0.104 N  0.450      SignalP-noTM
ColletesGigas_001142-T1    0.113  48  0.108  48  0.114  27  0.097   0.102 N  0.450      SignalP-noTM
ColletesGigas_001143-T1    0.120  25  0.125  12  0.171  22  0.139   0.133 N  0.450      SignalP-noTM
ColletesGigas_001144-T1    0.111  42  0.107  42  0.112  57  0.101   0.104 N  0.450      SignalP-noTM
ColletesGigas_001145-T1    0.111  18  0.109  45  0.115  40  0.102   0.105 N  0.450      SignalP-noTM
ColletesGigas_001146-T1    0.109  47  0.106  47  0.130   3  0.104   0.105 N  0.450      SignalP-noTM
ColletesGigas_001147-T1    0.107  28  0.103  58  0.110  40  0.094   0.098 N  0.450      SignalP-noTM
ColletesGigas_001148-T1    0.110  43  0.114  43  0.134  22  0.104   0.109 N  0.450      SignalP-noTM
ColletesGigas_001149-T1    0.140  20  0.163  20  0.296   2  0.183   0.174 N  0.450      SignalP-noTM
ColletesGigas_001150-T1    0.113  20  0.117  20  0.164  14  0.123   0.120 N  0.450      SignalP-noTM
ColletesGigas_001151-T1    0.127  27  0.163  27  0.353   5  0.217   0.192 N  0.450      SignalP-noTM
ColletesGigas_001152-T1    0.124  58  0.110  58  0.111  19  0.098   0.104 N  0.450      SignalP-noTM
ColletesGigas_001153-T1    0.111  58  0.108  68  0.126  57  0.098   0.103 N  0.450      SignalP-noTM
ColletesGigas_001154-T1    0.236  31  0.174  31  0.203   3  0.141   0.156 N  0.450      SignalP-noTM
ColletesGigas_001155-T1    0.146  45  0.132  45  0.257  44  0.112   0.121 N  0.450      SignalP-noTM
ColletesGigas_001156-T1    0.145  18  0.130  18  0.138  16  0.114   0.121 N  0.450      SignalP-noTM
ColletesGigas_001157-T1    0.107  11  0.114  11  0.135   1  0.106   0.110 N  0.450      SignalP-noTM
ColletesGigas_001158-T1    0.180  26  0.136  26  0.127   3  0.105   0.119 N  0.450      SignalP-noTM
ColletesGigas_001159-T1    0.794  25  0.397  25  0.366  24  0.205   0.320 N  0.500      SignalP-TM
ColletesGigas_001160-T1    0.117  38  0.104  60  0.109  69  0.092   0.098 N  0.450      SignalP-noTM
ColletesGigas_001161-T1    0.125  17  0.107  46  0.116  25  0.099   0.103 N  0.450      SignalP-noTM
ColletesGigas_001162-T1    0.108  28  0.107  36  0.133  26  0.102   0.104 N  0.450      SignalP-noTM
ColletesGigas_001163-T1    0.132  29  0.118  11  0.187   3  0.134   0.127 N  0.450      SignalP-noTM
ColletesGigas_001164-T1    0.110  59  0.109  11  0.133   2  0.109   0.109 N  0.450      SignalP-noTM
ColletesGigas_001165-T1    0.115  17  0.105  58  0.119  51  0.096   0.100 N  0.450      SignalP-noTM
ColletesGigas_001166-T1    0.109  61  0.110  36  0.123  22  0.109   0.109 N  0.450      SignalP-noTM
ColletesGigas_001167-T1    0.106  62  0.101  62  0.105   3  0.095   0.098 N  0.450      SignalP-noTM
ColletesGigas_001168-T1    0.122  26  0.145  26  0.254  24  0.168   0.157 N  0.450      SignalP-noTM
ColletesGigas_001169-T1    0.191  24  0.240  24  0.605   2  0.305   0.275 N  0.450      SignalP-noTM
ColletesGigas_001170-T1    0.109  44  0.120  11  0.147   1  0.124   0.122 N  0.450      SignalP-noTM
ColletesGigas_001171-T1    0.111  19  0.104  19  0.108  70  0.096   0.099 N  0.450      SignalP-noTM
ColletesGigas_001172-T1    0.127  19  0.128  18  0.211  17  0.117   0.122 N  0.450      SignalP-noTM
ColletesGigas_001173-T1    0.118  19  0.116  19  0.147  48  0.109   0.112 N  0.450      SignalP-noTM
ColletesGigas_001174-T1    0.117  52  0.109  52  0.118  49  0.101   0.105 N  0.450      SignalP-noTM
ColletesGigas_001175-T1    0.186  29  0.283  23  0.618  11  0.478   0.361 N  0.500      SignalP-TM
ColletesGigas_001176-T1    0.130  23  0.119  23  0.158   2  0.110   0.114 N  0.450      SignalP-noTM
ColletesGigas_001177-T1    0.363  17  0.235  17  0.182   1  0.141   0.184 N  0.450      SignalP-noTM
ColletesGigas_001178-T1    0.106  58  0.109  39  0.147  50  0.105   0.107 N  0.450      SignalP-noTM
ColletesGigas_001179-T1    0.108  28  0.102  69  0.108  59  0.095   0.098 N  0.450      SignalP-noTM
ColletesGigas_001180-T1    0.112  28  0.106  11  0.118   5  0.106   0.106 N  0.450      SignalP-noTM
ColletesGigas_001181-T1    0.109  34  0.106  29  0.121  10  0.102   0.104 N  0.450      SignalP-noTM
ColletesGigas_001182-T1    0.118  30  0.108  30  0.122  32  0.100   0.104 N  0.450      SignalP-noTM
ColletesGigas_001183-T1    0.108  12  0.110  12  0.123   2  0.105   0.107 N  0.450      SignalP-noTM
ColletesGigas_001184-T1    0.111  50  0.107  29  0.127  22  0.102   0.104 N  0.450      SignalP-noTM
ColletesGigas_001185-T1    0.112  17  0.110  24  0.166  22  0.111   0.111 N  0.450      SignalP-noTM
ColletesGigas_001186-T1    0.109  53  0.108  14  0.128  39  0.103   0.106 N  0.450      SignalP-noTM
ColletesGigas_001187-T1    0.109  17  0.103  68  0.111  16  0.096   0.099 N  0.450      SignalP-noTM
ColletesGigas_001188-T1    0.119  64  0.111  64  0.153  28  0.106   0.108 N  0.450      SignalP-noTM
ColletesGigas_001189-T1    0.109  22  0.113  12  0.128   1  0.110   0.112 N  0.450      SignalP-noTM
ColletesGigas_001190-T1    0.134  20  0.169  20  0.385   4  0.207   0.189 N  0.450      SignalP-noTM
ColletesGigas_001191-T1    0.178  63  0.139  63  0.126  47  0.102   0.119 N  0.450      SignalP-noTM
ColletesGigas_001192-T1    0.900  19  0.896  19  0.932  10  0.896   0.896 Y  0.450      SignalP-noTM
ColletesGigas_001193-T1    0.224  28  0.235  28  0.409   1  0.265   0.251 N  0.450      SignalP-noTM
ColletesGigas_001194-T1    0.175  19  0.230  19  0.388  15  0.307   0.271 N  0.450      SignalP-noTM
ColletesGigas_001195-T1    0.107  67  0.104  37  0.114  28  0.100   0.102 N  0.450      SignalP-noTM
ColletesGigas_001196-T1    0.108  58  0.115  48  0.156  37  0.110   0.112 N  0.450      SignalP-noTM
ColletesGigas_001197-T1    0.109  24  0.114  40  0.161  25  0.116   0.115 N  0.450      SignalP-noTM
ColletesGigas_001198-T1    0.109  51  0.115  12  0.146  46  0.106   0.110 N  0.450      SignalP-noTM
ColletesGigas_001199-T1    0.112  17  0.110  17  0.143  47  0.103   0.106 N  0.450      SignalP-noTM
ColletesGigas_001200-T1    0.144  17  0.125  17  0.141  22  0.112   0.118 N  0.450      SignalP-noTM
ColletesGigas_001201-T1    0.111  35  0.111  41  0.132  33  0.108   0.109 N  0.450      SignalP-noTM
ColletesGigas_001202-T1    0.108  46  0.105  29  0.132  13  0.101   0.103 N  0.450      SignalP-noTM
ColletesGigas_001203-T1    0.109  33  0.107  33  0.115  13  0.103   0.105 N  0.450      SignalP-noTM
ColletesGigas_001204-T1    0.124  44  0.128  44  0.226  35  0.127   0.127 N  0.450      SignalP-noTM
ColletesGigas_001205-T1    0.110  60  0.110  60  0.164   8  0.108   0.109 N  0.450      SignalP-noTM
ColletesGigas_001206-T1    0.551  22  0.728  22  0.991   4  0.960   0.853 Y  0.450      SignalP-noTM
ColletesGigas_001207-T1    0.150  46  0.136  46  0.167  39  0.112   0.123 N  0.450      SignalP-noTM
ColletesGigas_001208-T1    0.126  34  0.120  34  0.155  29  0.111   0.115 N  0.450      SignalP-noTM
ColletesGigas_001209-T1    0.130  19  0.121  19  0.131   1  0.109   0.114 N  0.450      SignalP-noTM
ColletesGigas_001210-T1    0.118  50  0.127  31  0.274   9  0.141   0.135 N  0.450      SignalP-noTM
ColletesGigas_001211-T1    0.109  56  0.107  15  0.142   4  0.110   0.108 N  0.450      SignalP-noTM
ColletesGigas_001212-T1    0.116  48  0.115  48  0.163  46  0.109   0.112 N  0.450      SignalP-noTM
ColletesGigas_001213-T1    0.113  67  0.115  12  0.175  11  0.130   0.123 N  0.450      SignalP-noTM
ColletesGigas_001214-T1    0.156  41  0.119  41  0.118  53  0.093   0.105 N  0.450      SignalP-noTM
ColletesGigas_001215-T1    0.111  47  0.107  62  0.116  51  0.099   0.102 N  0.450      SignalP-noTM
ColletesGigas_001216-T1    0.127  22  0.112  22  0.116  48  0.098   0.104 N  0.450      SignalP-noTM
ColletesGigas_001217-T1    0.117  64  0.110  11  0.132   4  0.109   0.109 N  0.450      SignalP-noTM
ColletesGigas_001218-T1    0.125  26  0.116  26  0.159  22  0.108   0.112 N  0.450      SignalP-noTM
ColletesGigas_001219-T1    0.538  20  0.582  20  0.751   7  0.632   0.609 Y  0.450      SignalP-noTM
ColletesGigas_001220-T1    0.135  44  0.123  11  0.202   5  0.145   0.135 N  0.450      SignalP-noTM
ColletesGigas_001221-T1    0.862  20  0.904  20  0.988  12  0.942   0.924 Y  0.450      SignalP-noTM
ColletesGigas_001222-T1    0.109  40  0.106  50  0.124  41  0.100   0.103 N  0.450      SignalP-noTM
ColletesGigas_001223-T1    0.110  27  0.108  39  0.124  24  0.105   0.106 N  0.450      SignalP-noTM
ColletesGigas_001224-T1    0.110  17  0.112  17  0.128   1  0.109   0.111 N  0.450      SignalP-noTM
ColletesGigas_001225-T1    0.108  30  0.106  14  0.125   9  0.107   0.107 N  0.450      SignalP-noTM
ColletesGigas_001226-T1    0.114  47  0.107  47  0.124  45  0.098   0.102 N  0.450      SignalP-noTM
ColletesGigas_001227-T1    0.685  20  0.804  20  0.978  11  0.940   0.878 Y  0.450      SignalP-noTM
ColletesGigas_001228-T1    0.109  52  0.113  11  0.139   4  0.112   0.112 N  0.450      SignalP-noTM
ColletesGigas_001229-T1    0.112  55  0.107  55  0.114  22  0.098   0.102 N  0.450      SignalP-noTM
ColletesGigas_001230-T1    0.594  23  0.459  23  0.504  18  0.369   0.423 N  0.500      SignalP-TM
ColletesGigas_001231-T1    0.109  27  0.109  50  0.124  33  0.102   0.105 N  0.450      SignalP-noTM
ColletesGigas_001232-T1    0.108  62  0.112  17  0.156  14  0.125   0.119 N  0.450      SignalP-noTM
ColletesGigas_001233-T1    0.119  49  0.105  15  0.118  13  0.104   0.105 N  0.450      SignalP-noTM
ColletesGigas_001234-T1    0.108  16  0.103  59  0.119  38  0.096   0.100 N  0.450      SignalP-noTM
ColletesGigas_001235-T1    0.111  55  0.110  11  0.121   1  0.106   0.108 N  0.450      SignalP-noTM
ColletesGigas_001236-T1    0.109  35  0.108  11  0.125   1  0.101   0.104 N  0.450      SignalP-noTM
ColletesGigas_001237-T1    0.434  20  0.621  20  0.950   2  0.883   0.762 Y  0.450      SignalP-noTM
ColletesGigas_001238-T1    0.108  14  0.125  26  0.228  12  0.147   0.137 N  0.450      SignalP-noTM
ColletesGigas_001239-T1    0.110  46  0.105  52  0.119   8  0.098   0.102 N  0.450      SignalP-noTM
ColletesGigas_001240-T1    0.108  55  0.106  70  0.112  63  0.098   0.102 N  0.450      SignalP-noTM
ColletesGigas_001241-T1    0.166  50  0.138  24  0.337  16  0.174   0.158 N  0.450      SignalP-noTM
ColletesGigas_001242-T1    0.107  28  0.109  12  0.119   2  0.108   0.108 N  0.450      SignalP-noTM
ColletesGigas_001243-T1    0.139  22  0.135  22  0.231  21  0.131   0.133 N  0.450      SignalP-noTM
ColletesGigas_001244-T1    0.130  38  0.119  23  0.162   2  0.112   0.115 N  0.450      SignalP-noTM
ColletesGigas_001245-T1    0.164  40  0.130  40  0.119  30  0.102   0.115 N  0.450      SignalP-noTM
ColletesGigas_001246-T1    0.313  18  0.206  18  0.177   2  0.129   0.165 N  0.450      SignalP-noTM
ColletesGigas_001247-T1    0.110  49  0.105  49  0.113  30  0.096   0.100 N  0.450      SignalP-noTM
ColletesGigas_001248-T1    0.181  21  0.156  21  0.175  14  0.131   0.143 N  0.450      SignalP-noTM
ColletesGigas_001249-T1    0.109  47  0.102  47  0.108  53  0.096   0.099 N  0.450      SignalP-noTM
ColletesGigas_001250-T1    0.108  12  0.109  39  0.123  26  0.103   0.105 N  0.450      SignalP-noTM
ColletesGigas_001251-T1    0.114  18  0.112  18  0.118  11  0.109   0.110 N  0.450      SignalP-noTM
ColletesGigas_001252-T1    0.815  17  0.884  17  0.985  11  0.959   0.925 Y  0.450      SignalP-noTM
ColletesGigas_001253-T1    0.128  46  0.140  46  0.231  45  0.131   0.135 N  0.450      SignalP-noTM
ColletesGigas_001254-T1    0.109  26  0.105  26  0.109  24  0.099   0.102 N  0.450      SignalP-noTM
ColletesGigas_001255-T1    0.115  22  0.111  11  0.128   1  0.102   0.106 N  0.450      SignalP-noTM
ColletesGigas_001256-T1    0.658  19  0.778  19  0.954   4  0.925   0.857 Y  0.450      SignalP-noTM
ColletesGigas_001257-T1    0.110  23  0.119  23  0.150   5  0.128   0.124 N  0.450      SignalP-noTM
ColletesGigas_001258-T1    0.115  34  0.111  11  0.130   2  0.113   0.112 N  0.450      SignalP-noTM
ColletesGigas_001259-T1    0.111  39  0.106  68  0.114  10  0.098   0.102 N  0.450      SignalP-noTM
ColletesGigas_001260-T1    0.108  70  0.112  40  0.123  22  0.107   0.109 N  0.450      SignalP-noTM
ColletesGigas_001261-T1    0.149  23  0.125  23  0.118  46  0.105   0.114 N  0.450      SignalP-noTM
ColletesGigas_001262-T1    0.115  23  0.125  12  0.167   2  0.134   0.129 N  0.450      SignalP-noTM
ColletesGigas_001263-T1    0.111  62  0.117  12  0.152   1  0.120   0.119 N  0.450      SignalP-noTM
ColletesGigas_001264-T1    0.112  67  0.107  40  0.121  23  0.101   0.104 N  0.450      SignalP-noTM
ColletesGigas_001265-T1    0.116  29  0.165  29  0.429  26  0.244   0.208 N  0.450      SignalP-noTM
ColletesGigas_001266-T1    0.139  44  0.121  44  0.167  19  0.111   0.115 N  0.450      SignalP-noTM
ColletesGigas_001267-T1    0.125  24  0.108  24  0.112  23  0.093   0.100 N  0.450      SignalP-noTM
ColletesGigas_001268-T1    0.109  56  0.106  43  0.115  10  0.101   0.103 N  0.450      SignalP-noTM
ColletesGigas_001269-T1    0.111  69  0.107  69  0.113  25  0.100   0.103 N  0.450      SignalP-noTM
ColletesGigas_001270-T1    0.109  64  0.106  36  0.124  23  0.100   0.103 N  0.450      SignalP-noTM
ColletesGigas_001271-T1    0.126  27  0.138  27  0.212  24  0.149   0.143 N  0.500      SignalP-TM
ColletesGigas_001272-T1    0.116  36  0.111  36  0.121  15  0.104   0.107 N  0.450      SignalP-noTM
ColletesGigas_001273-T1    0.110  52  0.109  43  0.134  43  0.105   0.106 N  0.450      SignalP-noTM
ColletesGigas_001274-T1    0.108  24  0.107  48  0.118  37  0.098   0.102 N  0.450      SignalP-noTM
ColletesGigas_001275-T1    0.107  54  0.103  67  0.108  23  0.097   0.099 N  0.450      SignalP-noTM
ColletesGigas_001276-T1    0.162  39  0.152  12  0.342   2  0.187   0.171 N  0.450      SignalP-noTM
ColletesGigas_001277-T1    0.111  49  0.106  49  0.109  43  0.095   0.100 N  0.450      SignalP-noTM
ColletesGigas_001278-T1    0.127  23  0.112  23  0.122  54  0.098   0.104 N  0.450      SignalP-noTM
ColletesGigas_001279-T1    0.111  29  0.109  11  0.136  28  0.107   0.108 N  0.450      SignalP-noTM
ColletesGigas_001280-T1    0.136  14  0.133  14  0.145   1  0.121   0.127 N  0.450      SignalP-noTM
ColletesGigas_001281-T1    0.107  65  0.103  26  0.114  22  0.100   0.101 N  0.450      SignalP-noTM
ColletesGigas_001282-T1    0.132  19  0.124  19  0.144   1  0.110   0.116 N  0.450      SignalP-noTM
ColletesGigas_001283-T1    0.136  44  0.114  44  0.124   1  0.100   0.106 N  0.450      SignalP-noTM
ColletesGigas_001284-T1    0.111  41  0.106  41  0.110  29  0.097   0.101 N  0.450      SignalP-noTM
ColletesGigas_001285-T1    0.110  61  0.114  37  0.131  26  0.112   0.113 N  0.450      SignalP-noTM
ColletesGigas_001286-T1    0.126  40  0.111  40  0.126   5  0.100   0.105 N  0.450      SignalP-noTM
ColletesGigas_001287-T1    0.110  32  0.108  12  0.129   3  0.106   0.107 N  0.450      SignalP-noTM
ColletesGigas_001288-T1    0.195  41  0.143  41  0.169  21  0.112   0.126 N  0.450      SignalP-noTM
ColletesGigas_001289-T1    0.115  25  0.117  15  0.143   5  0.128   0.123 N  0.450      SignalP-noTM
ColletesGigas_001290-T1    0.830  25  0.836  25  0.969  12  0.846   0.841 Y  0.450      SignalP-noTM
ColletesGigas_001291-T1    0.126  59  0.112  59  0.106  56  0.096   0.103 N  0.450      SignalP-noTM
ColletesGigas_001292-T1    0.110  62  0.106  11  0.116   1  0.103   0.104 N  0.450      SignalP-noTM
ColletesGigas_001293-T1    0.110  64  0.108  11  0.147   2  0.112   0.110 N  0.450      SignalP-noTM
ColletesGigas_001294-T1    0.109  44  0.106  44  0.116  27  0.100   0.103 N  0.450      SignalP-noTM
ColletesGigas_001295-T1    0.112  22  0.115  22  0.145  17  0.117   0.116 N  0.450      SignalP-noTM
ColletesGigas_001296-T1    0.130  29  0.114  11  0.150   1  0.112   0.113 N  0.450      SignalP-noTM
ColletesGigas_001297-T1    0.169  30  0.136  11  0.201   1  0.143   0.140 N  0.450      SignalP-noTM
ColletesGigas_001298-T1    0.111  68  0.104  28  0.113  25  0.098   0.101 N  0.450      SignalP-noTM
ColletesGigas_001299-T1    0.377  22  0.422  22  0.616  16  0.469   0.447 N  0.450      SignalP-noTM
ColletesGigas_001300-T1    0.152  18  0.246  18  0.512  14  0.394   0.326 N  0.450      SignalP-noTM
ColletesGigas_001301-T1    0.112  57  0.119  11  0.158   3  0.138   0.129 N  0.450      SignalP-noTM
ColletesGigas_001302-T1    0.106  64  0.102  11  0.112   1  0.096   0.099 N  0.450      SignalP-noTM
ColletesGigas_001303-T1    0.109  42  0.111  12  0.156   8  0.129   0.121 N  0.450      SignalP-noTM
ColletesGigas_001304-T1    0.132  53  0.133  14  0.313   7  0.185   0.161 N  0.450      SignalP-noTM
ColletesGigas_001305-T1    0.137  23  0.160  11  0.306   1  0.208   0.186 N  0.450      SignalP-noTM
ColletesGigas_001306-T1    0.111  30  0.109  35  0.126  16  0.104   0.106 N  0.450      SignalP-noTM
ColletesGigas_001307-T1    0.119  40  0.147  11  0.243  42  0.173   0.161 N  0.450      SignalP-noTM
ColletesGigas_001308-T1    0.109  24  0.105  24  0.121  57  0.101   0.103 N  0.450      SignalP-noTM
ColletesGigas_001309-T1    0.109  60  0.105  70  0.112  55  0.096   0.100 N  0.450      SignalP-noTM
ColletesGigas_001310-T1    0.111  28  0.107  11  0.126   1  0.097   0.102 N  0.450      SignalP-noTM
ColletesGigas_001311-T1    0.134  35  0.163  25  0.266   7  0.213   0.190 N  0.450      SignalP-noTM
ColletesGigas_001312-T1    0.166  61  0.108  30  0.135  18  0.101   0.105 N  0.500      SignalP-TM
ColletesGigas_001313-T1    0.109  63  0.109  49  0.123  36  0.101   0.105 N  0.450      SignalP-noTM
ColletesGigas_001314-T1    0.211  51  0.172  51  0.297  35  0.134   0.157 N  0.500      SignalP-TM
ColletesGigas_001315-T1    0.108  55  0.103  55  0.108  37  0.095   0.099 N  0.450      SignalP-noTM
ColletesGigas_001316-T1    0.109  65  0.104  34  0.119  21  0.098   0.101 N  0.450      SignalP-noTM
ColletesGigas_001317-T1    0.111  24  0.111  60  0.145  24  0.106   0.108 N  0.450      SignalP-noTM
ColletesGigas_001318-T1    0.440  26  0.646  26  0.985  19  0.944   0.807 Y  0.450      SignalP-noTM
ColletesGigas_001319-T1    0.826  23  0.840  23  0.941   5  0.854   0.848 Y  0.450      SignalP-noTM
ColletesGigas_001320-T1    0.105  64  0.105  69  0.120  54  0.100   0.102 N  0.450      SignalP-noTM
ColletesGigas_001321-T1    0.403  42  0.364  42  0.531  41  0.221   0.307 N  0.500      SignalP-TM
ColletesGigas_001322-T1    0.111  19  0.130  11  0.167   1  0.145   0.138 N  0.450      SignalP-noTM
ColletesGigas_001323-T1    0.119  17  0.105  17  0.112  60  0.095   0.100 N  0.450      SignalP-noTM
ColletesGigas_001324-T1    0.122  32  0.161  16  0.316  11  0.248   0.196 N  0.500      SignalP-TM
ColletesGigas_001325-T1    0.141  58  0.162  11  0.318   5  0.222   0.194 N  0.450      SignalP-noTM
ColletesGigas_001326-T1    0.107  65  0.108  65  0.128  45  0.098   0.103 N  0.450      SignalP-noTM
ColletesGigas_001327-T1    0.107  63  0.104  63  0.113  42  0.100   0.102 N  0.450      SignalP-noTM
ColletesGigas_001328-T1    0.159  29  0.140  29  0.180   3  0.130   0.134 N  0.450      SignalP-noTM
ColletesGigas_001329-T1    0.125  23  0.114  23  0.135   3  0.104   0.109 N  0.450      SignalP-noTM
ColletesGigas_001330-T1    0.125  36  0.161  12  0.340   6  0.253   0.211 N  0.450      SignalP-noTM
ColletesGigas_001331-T1    0.127  29  0.114  29  0.119  23  0.100   0.107 N  0.450      SignalP-noTM
ColletesGigas_001332-T1    0.112  38  0.111  54  0.183  45  0.107   0.109 N  0.450      SignalP-noTM
ColletesGigas_001333-T1    0.124  21  0.128  11  0.205   1  0.148   0.136 N  0.500      SignalP-TM
ColletesGigas_001334-T1    0.106  61  0.110  52  0.125  46  0.103   0.106 N  0.450      SignalP-noTM
ColletesGigas_001335-T1    0.132  18  0.130  18  0.156   1  0.121   0.125 N  0.450      SignalP-noTM
ColletesGigas_001336-T1    0.116  42  0.128  11  0.229   6  0.182   0.158 N  0.450      SignalP-noTM
ColletesGigas_001337-T1    0.124  49  0.158  49  0.437  42  0.174   0.167 N  0.450      SignalP-noTM
ColletesGigas_001338-T1    0.109  52  0.107  22  0.132  17  0.108   0.108 N  0.450      SignalP-noTM
ColletesGigas_001339-T1    0.110  67  0.108  67  0.183  12  0.103   0.105 N  0.450      SignalP-noTM
ColletesGigas_001340-T1    0.109  28  0.104  28  0.109  24  0.099   0.101 N  0.450      SignalP-noTM
ColletesGigas_001341-T1    0.111  26  0.108  38  0.120  25  0.105   0.106 N  0.450      SignalP-noTM
ColletesGigas_001342-T1    0.128  30  0.118  11  0.156   1  0.109   0.113 N  0.450      SignalP-noTM
ColletesGigas_001343-T1    0.155  26  0.142  26  0.188   8  0.133   0.137 N  0.450      SignalP-noTM
ColletesGigas_001344-T1    0.129  52  0.114  52  0.123  52  0.098   0.105 N  0.450      SignalP-noTM
ColletesGigas_001345-T1    0.124  41  0.130  41  0.196  33  0.134   0.132 N  0.450      SignalP-noTM
ColletesGigas_001346-T1    0.112  60  0.107  60  0.113  42  0.096   0.101 N  0.450      SignalP-noTM
ColletesGigas_001347-T1    0.135  51  0.120  51  0.141  46  0.105   0.112 N  0.450      SignalP-noTM
ColletesGigas_001348-T1    0.110  51  0.111  51  0.127  43  0.103   0.106 N  0.450      SignalP-noTM
ColletesGigas_001349-T1    0.107  12  0.105  54  0.115  41  0.098   0.101 N  0.450      SignalP-noTM
ColletesGigas_001350-T1    0.114  29  0.112  11  0.131   1  0.115   0.114 N  0.450      SignalP-noTM
ColletesGigas_001351-T1    0.109  67  0.106  67  0.128  50  0.098   0.102 N  0.450      SignalP-noTM
ColletesGigas_001352-T1    0.595  20  0.700  20  0.927   1  0.807   0.758 Y  0.450      SignalP-noTM
ColletesGigas_001353-T1    0.118  30  0.127  39  0.203  38  0.133   0.130 N  0.500      SignalP-TM
ColletesGigas_001354-T1    0.129  35  0.122  35  0.169  32  0.113   0.117 N  0.450      SignalP-noTM
ColletesGigas_001355-T1    0.111  16  0.124  16  0.179  13  0.138   0.132 N  0.450      SignalP-noTM
ColletesGigas_001356-T1    0.840  22  0.827  22  0.891  12  0.814   0.820 Y  0.450      SignalP-noTM
ColletesGigas_001357-T1    0.109  53  0.109  37  0.136  35  0.103   0.106 N  0.450      SignalP-noTM
ColletesGigas_001358-T1    0.114  18  0.111  32  0.126  16  0.109   0.110 N  0.450      SignalP-noTM
ColletesGigas_001359-T1    0.187  17  0.152  17  0.161  16  0.123   0.136 N  0.450      SignalP-noTM
ColletesGigas_001360-T1    0.127  20  0.109  20  0.119  44  0.094   0.101 N  0.450      SignalP-noTM
ColletesGigas_001361-T1    0.109  51  0.115  12  0.147   1  0.105   0.109 N  0.450      SignalP-noTM
ColletesGigas_001366-T1    0.117  25  0.121  25  0.198   3  0.124   0.123 N  0.450      SignalP-noTM
ColletesGigas_001368-T1    0.109  29  0.111  49  0.133  41  0.105   0.108 N  0.450      SignalP-noTM
ColletesGigas_001369-T1    0.114  65  0.110  53  0.123  52  0.103   0.106 N  0.450      SignalP-noTM
ColletesGigas_001370-T1    0.111  70  0.108  15  0.130  13  0.111   0.110 N  0.450      SignalP-noTM
ColletesGigas_001371-T1    0.143  23  0.139  23  0.194   1  0.135   0.137 N  0.450      SignalP-noTM
ColletesGigas_001372-T1    0.143  24  0.119  24  0.141  35  0.100   0.109 N  0.450      SignalP-noTM
ColletesGigas_001373-T1    0.111  56  0.103  56  0.109  31  0.097   0.100 N  0.450      SignalP-noTM
ColletesGigas_001374-T1    0.109  35  0.104  35  0.115  27  0.097   0.100 N  0.450      SignalP-noTM
ColletesGigas_001375-T1    0.107  38  0.104  50  0.110  37  0.098   0.101 N  0.450      SignalP-noTM
ColletesGigas_001376-T1    0.119  46  0.136  46  0.186  43  0.127   0.132 N  0.500      SignalP-TM
ColletesGigas_001377-T1    0.107  11  0.107  11  0.137   4  0.111   0.109 N  0.450      SignalP-noTM
ColletesGigas_001378-T1    0.108  40  0.111  12  0.123   2  0.110   0.110 N  0.450      SignalP-noTM
ColletesGigas_001379-T1    0.121  26  0.134  11  0.200   1  0.148   0.141 N  0.450      SignalP-noTM
ColletesGigas_001380-T1    0.115   8  0.111  11  0.130   7  0.115   0.113 N  0.450      SignalP-noTM
ColletesGigas_001381-T1    0.234  26  0.153  26  0.126   1  0.101   0.125 N  0.450      SignalP-noTM
ColletesGigas_001382-T1    0.107  53  0.108  38  0.119  21  0.105   0.106 N  0.450      SignalP-noTM
ColletesGigas_001383-T1    0.152  26  0.123  26  0.131  25  0.101   0.111 N  0.450      SignalP-noTM
ColletesGigas_001384-T1    0.116  25  0.110  25  0.144  22  0.105   0.107 N  0.450      SignalP-noTM
ColletesGigas_001385-T1    0.109  66  0.107  70  0.115  56  0.098   0.102 N  0.450      SignalP-noTM
ColletesGigas_001386-T1    0.135  43  0.147  11  0.244   2  0.175   0.162 N  0.450      SignalP-noTM
ColletesGigas_001387-T1    0.108  36  0.102  36  0.112  55  0.094   0.098 N  0.450      SignalP-noTM
ColletesGigas_001388-T1    0.108  28  0.108  11  0.114   1  0.102   0.105 N  0.450      SignalP-noTM
ColletesGigas_001389-T1    0.127  40  0.117  18  0.142  10  0.121   0.119 N  0.450      SignalP-noTM
ColletesGigas_001390-T1    0.139  22  0.160  22  0.250  19  0.184   0.173 N  0.450      SignalP-noTM
ColletesGigas_001391-T1    0.105  35  0.104  69  0.114  65  0.098   0.101 N  0.450      SignalP-noTM
ColletesGigas_001392-T1    0.109  70  0.108  48  0.123  30  0.102   0.104 N  0.450      SignalP-noTM
ColletesGigas_001393-T1    0.108  66  0.104  43  0.110  28  0.098   0.101 N  0.450      SignalP-noTM
ColletesGigas_001394-T1    0.109  50  0.107  50  0.116  52  0.100   0.103 N  0.450      SignalP-noTM
ColletesGigas_001395-T1    0.116  35  0.117  35  0.173  17  0.117   0.117 N  0.450      SignalP-noTM
ColletesGigas_001396-T1    0.111  33  0.108  19  0.146  13  0.107   0.107 N  0.450      SignalP-noTM
ColletesGigas_001397-T1    0.155  21  0.133  21  0.202   1  0.106   0.119 N  0.450      SignalP-noTM
ColletesGigas_001398-T1    0.193  26  0.153  26  0.185  23  0.125   0.138 N  0.450      SignalP-noTM
ColletesGigas_001399-T1    0.108  15  0.104  62  0.110  52  0.098   0.101 N  0.450      SignalP-noTM
ColletesGigas_001400-T1    0.112  61  0.115  11  0.131   1  0.109   0.112 N  0.450      SignalP-noTM
ColletesGigas_001401-T1    0.109  58  0.105  11  0.120   1  0.098   0.102 N  0.500      SignalP-TM
ColletesGigas_001402-T1    0.341  27  0.426  27  0.803   7  0.584   0.490 N  0.500      SignalP-TM
ColletesGigas_001403-T1    0.109  51  0.111  15  0.125   1  0.112   0.112 N  0.450      SignalP-noTM
ColletesGigas_001404-T1    0.140  59  0.121  59  0.150  11  0.110   0.115 N  0.450      SignalP-noTM
ColletesGigas_001405-T1    0.112  48  0.108  48  0.176  47  0.101   0.104 N  0.450      SignalP-noTM
ColletesGigas_001406-T1    0.147  27  0.190  20  0.383   1  0.253   0.224 N  0.450      SignalP-noTM
ColletesGigas_001407-T1    0.110  42  0.120  11  0.184  31  0.137   0.129 N  0.450      SignalP-noTM
ColletesGigas_001408-T1    0.110  23  0.104  23  0.107  15  0.098   0.101 N  0.450      SignalP-noTM
ColletesGigas_001409-T1    0.138  24  0.243  12  0.712   1  0.472   0.367 N  0.450      SignalP-noTM
ColletesGigas_001410-T1    0.109  46  0.111  46  0.136  34  0.103   0.107 N  0.450      SignalP-noTM
ColletesGigas_001411-T1    0.115  14  0.140  14  0.304  11  0.185   0.164 N  0.450      SignalP-noTM
ColletesGigas_001412-T1    0.130  61  0.116  61  0.116  55  0.096   0.105 N  0.450      SignalP-noTM
ColletesGigas_001413-T1    0.133  51  0.115  51  0.116  21  0.099   0.107 N  0.450      SignalP-noTM
ColletesGigas_001414-T1    0.107  29  0.106  29  0.154  21  0.095   0.102 N  0.500      SignalP-TM
ColletesGigas_001415-T1    0.110  63  0.107  63  0.115  62  0.101   0.104 N  0.450      SignalP-noTM
ColletesGigas_001416-T1    0.120  49  0.126  49  0.249  40  0.117   0.121 N  0.450      SignalP-noTM
ColletesGigas_001417-T1    0.110  19  0.118  11  0.146   8  0.131   0.125 N  0.450      SignalP-noTM
ColletesGigas_001418-T1    0.111  68  0.106  36  0.116   3  0.101   0.103 N  0.450      SignalP-noTM
ColletesGigas_001419-T1    0.122  37  0.146  38  0.247  26  0.152   0.149 N  0.450      SignalP-noTM
ColletesGigas_001420-T1    0.111  14  0.140  14  0.211   1  0.153   0.147 N  0.450      SignalP-noTM
ColletesGigas_001421-T1    0.246  40  0.263  40  0.564   5  0.312   0.282 N  0.500      SignalP-TM
ColletesGigas_001422-T1    0.109  64  0.106  41  0.114  25  0.096   0.100 N  0.450      SignalP-noTM
ColletesGigas_001423-T1    0.164  18  0.124  18  0.111  51  0.094   0.108 N  0.450      SignalP-noTM
ColletesGigas_001424-T1    0.129  46  0.117  46  0.134  44  0.101   0.108 N  0.450      SignalP-noTM
ColletesGigas_001425-T1    0.116  20  0.160  12  0.366   2  0.216   0.190 N  0.450      SignalP-noTM
ColletesGigas_001426-T1    0.109  65  0.104  65  0.110  22  0.099   0.101 N  0.450      SignalP-noTM
ColletesGigas_001427-T1    0.871  22  0.899  22  0.968  15  0.929   0.915 Y  0.450      SignalP-noTM
ColletesGigas_001428-T1    0.113  21  0.102  37  0.129  26  0.094   0.097 N  0.450      SignalP-noTM
ColletesGigas_001429-T1    0.121  31  0.107  51  0.121  30  0.099   0.103 N  0.450      SignalP-noTM
ColletesGigas_001430-T1    0.110  34  0.108  37  0.119  17  0.099   0.103 N  0.450      SignalP-noTM
ColletesGigas_001431-T1    0.109  48  0.105  61  0.129  12  0.098   0.101 N  0.450      SignalP-noTM
ColletesGigas_001432-T1    0.112  34  0.113  11  0.133   1  0.113   0.113 N  0.450      SignalP-noTM
ColletesGigas_001433-T1    0.111  49  0.110  49  0.144  37  0.098   0.104 N  0.450      SignalP-noTM
ColletesGigas_001434-T1    0.112  32  0.103  47  0.113  31  0.095   0.099 N  0.450      SignalP-noTM
ColletesGigas_001435-T1    0.216  17  0.217  17  0.335   1  0.174   0.194 N  0.450      SignalP-noTM
ColletesGigas_001436-T1    0.195  18  0.192  18  0.227   4  0.189   0.190 N  0.450      SignalP-noTM
ColletesGigas_001437-T1    0.106  55  0.102  41  0.114  54  0.094   0.097 N  0.450      SignalP-noTM
ColletesGigas_001438-T1    0.110  63  0.105  63  0.108  60  0.093   0.099 N  0.450      SignalP-noTM
ColletesGigas_001439-T1    0.140  22  0.182  22  0.322  15  0.232   0.209 N  0.450      SignalP-noTM
ColletesGigas_001440-T1    0.130  32  0.114  32  0.187  57  0.099   0.108 N  0.500      SignalP-TM
ColletesGigas_001441-T1    0.130  51  0.113  51  0.113  49  0.094   0.103 N  0.450      SignalP-noTM
ColletesGigas_001442-T1    0.108  25  0.116  12  0.152   1  0.114   0.115 N  0.450      SignalP-noTM
ColletesGigas_001443-T1    0.105  31  0.106  52  0.116  51  0.099   0.102 N  0.450      SignalP-noTM
ColletesGigas_001444-T1    0.107  61  0.105  61  0.115   3  0.095   0.099 N  0.450      SignalP-noTM
ColletesGigas_001445-T1    0.134  23  0.174  11  0.350   1  0.217   0.197 N  0.450      SignalP-noTM
ColletesGigas_001446-T1    0.123  49  0.112  49  0.123  13  0.101   0.106 N  0.450      SignalP-noTM
ColletesGigas_001447-T1    0.136  26  0.131  20  0.168   1  0.140   0.136 N  0.450      SignalP-noTM
ColletesGigas_001448-T1    0.115  66  0.115  22  0.142   6  0.122   0.119 N  0.450      SignalP-noTM
ColletesGigas_001449-T1    0.145  12  0.130  12  0.126   1  0.106   0.117 N  0.450      SignalP-noTM
ColletesGigas_001450-T1    0.115  57  0.113  13  0.152   3  0.113   0.113 N  0.450      SignalP-noTM
ColletesGigas_001451-T1    0.109  36  0.105  36  0.108  34  0.099   0.102 N  0.450      SignalP-noTM
ColletesGigas_001452-T1    0.145  24  0.142  24  0.226  16  0.138   0.140 N  0.450      SignalP-noTM
ColletesGigas_001453-T1    0.110  27  0.115  18  0.150  11  0.125   0.120 N  0.450      SignalP-noTM
ColletesGigas_001454-T1    0.149  27  0.248  17  0.765  15  0.522   0.396 N  0.450      SignalP-noTM
ColletesGigas_001455-T1    0.120  26  0.113  69  0.146  49  0.106   0.110 N  0.450      SignalP-noTM
ColletesGigas_001456-T1    0.149  51  0.118  51  0.119   6  0.096   0.106 N  0.450      SignalP-noTM
ColletesGigas_001457-T1    0.165  44  0.141  44  0.203  43  0.124   0.132 N  0.450      SignalP-noTM
ColletesGigas_001458-T1    0.111  69  0.104  45  0.105   5  0.098   0.101 N  0.450      SignalP-noTM
ColletesGigas_001459-T1    0.110  53  0.119  12  0.151   1  0.115   0.117 N  0.450      SignalP-noTM
ColletesGigas_001460-T1    0.110  12  0.112  12  0.127   1  0.100   0.105 N  0.450      SignalP-noTM
ColletesGigas_001461-T1    0.111  23  0.109  61  0.121  39  0.102   0.105 N  0.450      SignalP-noTM
ColletesGigas_001462-T1    0.109  32  0.115  11  0.141   1  0.119   0.117 N  0.450      SignalP-noTM
ColletesGigas_001463-T1    0.230  26  0.227  26  0.372   8  0.229   0.228 N  0.450      SignalP-noTM
ColletesGigas_001464-T1    0.122  31  0.124  31  0.187  11  0.126   0.125 N  0.450      SignalP-noTM
ColletesGigas_001465-T1    0.146  22  0.132  22  0.176   3  0.120   0.125 N  0.450      SignalP-noTM
ColletesGigas_001466-T1    0.112  38  0.108  36  0.121  26  0.103   0.105 N  0.450      SignalP-noTM
ColletesGigas_001467-T1    0.117  24  0.108  42  0.128  23  0.101   0.104 N  0.450      SignalP-noTM
ColletesGigas_001468-T1    0.147  53  0.122  53  0.145   1  0.103   0.112 N  0.450      SignalP-noTM
ColletesGigas_001469-T1    0.115  34  0.119  14  0.170   5  0.140   0.130 N  0.450      SignalP-noTM
ColletesGigas_001470-T1    0.110  19  0.137  11  0.221   2  0.143   0.140 N  0.450      SignalP-noTM
ColletesGigas_001471-T1    0.144  36  0.167  20  0.365   5  0.230   0.201 N  0.450      SignalP-noTM
ColletesGigas_001472-T1    0.118  25  0.111  25  0.117  21  0.104   0.107 N  0.450      SignalP-noTM
ColletesGigas_001473-T1    0.111  55  0.106  55  0.113  37  0.098   0.102 N  0.450      SignalP-noTM
ColletesGigas_001474-T1    0.107  54  0.104  25  0.119   6  0.103   0.103 N  0.450      SignalP-noTM
ColletesGigas_001475-T1    0.163  23  0.144  23  0.153  11  0.127   0.135 N  0.450      SignalP-noTM
ColletesGigas_001476-T1    0.112  69  0.107  29  0.123   5  0.104   0.105 N  0.450      SignalP-noTM
ColletesGigas_001477-T1    0.799  37  0.848  37  0.984  30  0.694   0.765 Y  0.450      SignalP-noTM
ColletesGigas_001478-T1    0.659  20  0.786  20  0.981   8  0.940   0.848 Y  0.500      SignalP-TM
ColletesGigas_001479-T1    0.107  55  0.106  11  0.112  24  0.104   0.105 N  0.450      SignalP-noTM
ColletesGigas_001480-T1    0.239  28  0.179  28  0.174  25  0.136   0.156 N  0.450      SignalP-noTM
ColletesGigas_001481-T1    0.513  33  0.365  33  0.456  29  0.255   0.306 N  0.450      SignalP-noTM
ColletesGigas_001482-T1    0.218  27  0.166  27  0.174  23  0.127   0.145 N  0.450      SignalP-noTM
ColletesGigas_001483-T1    0.121  41  0.115  11  0.141   2  0.115   0.115 N  0.450      SignalP-noTM
ColletesGigas_001484-T1    0.113  49  0.117  12  0.147   4  0.126   0.122 N  0.450      SignalP-noTM
ColletesGigas_001485-T1    0.188  22  0.145  22  0.170  21  0.110   0.126 N  0.450      SignalP-noTM
ColletesGigas_001486-T1    0.117  34  0.109  41  0.151  33  0.101   0.105 N  0.450      SignalP-noTM
ColletesGigas_001487-T1    0.108  31  0.110  29  0.159  11  0.111   0.110 N  0.450      SignalP-noTM
ColletesGigas_001488-T1    0.108  35  0.108  44  0.132  38  0.103   0.105 N  0.450      SignalP-noTM
ColletesGigas_001489-T1    0.108  28  0.107  66  0.125  50  0.100   0.103 N  0.450      SignalP-noTM
ColletesGigas_001490-T1    0.159  35  0.159  35  0.298  17  0.164   0.162 N  0.450      SignalP-noTM
ColletesGigas_001491-T1    0.112  23  0.108  23  0.117   7  0.105   0.107 N  0.450      SignalP-noTM
ColletesGigas_001492-T1    0.110  41  0.111  12  0.142   2  0.109   0.110 N  0.450      SignalP-noTM
ColletesGigas_001493-T1    0.167  13  0.358  13  0.837   4  0.760   0.575 Y  0.450      SignalP-noTM
ColletesGigas_001494-T1    0.125  43  0.115  43  0.155  17  0.107   0.110 N  0.450      SignalP-noTM
ColletesGigas_001495-T1    0.277  34  0.260  34  0.353  26  0.255   0.257 N  0.450      SignalP-noTM
ColletesGigas_001496-T1    0.107  59  0.110  11  0.168   2  0.115   0.113 N  0.450      SignalP-noTM
ColletesGigas_001497-T1    0.107  14  0.105  63  0.114  40  0.099   0.102 N  0.450      SignalP-noTM
ColletesGigas_001498-T1    0.206  40  0.198  40  0.250  32  0.148   0.178 N  0.500      SignalP-TM
ColletesGigas_001499-T1    0.109  61  0.109  38  0.148  22  0.108   0.108 N  0.450      SignalP-noTM
ColletesGigas_001500-T1    0.111  40  0.101  60  0.108  55  0.093   0.097 N  0.450      SignalP-noTM
ColletesGigas_001501-T1    0.110  53  0.102  27  0.124  12  0.099   0.100 N  0.450      SignalP-noTM
ColletesGigas_001502-T1    0.111  49  0.104  49  0.107  47  0.092   0.097 N  0.450      SignalP-noTM
ColletesGigas_001503-T1    0.112  59  0.119  51  0.170  39  0.122   0.121 N  0.450      SignalP-noTM
ColletesGigas_001504-T1    0.110  68  0.109  49  0.120   1  0.101   0.105 N  0.450      SignalP-noTM
ColletesGigas_001505-T1    0.115  19  0.126  11  0.193   1  0.126   0.126 N  0.450      SignalP-noTM
ColletesGigas_001506-T1    0.109  16  0.106  68  0.115  14  0.103   0.104 N  0.450      SignalP-noTM
ColletesGigas_001507-T1    0.109  49  0.104  49  0.111   7  0.098   0.101 N  0.450      SignalP-noTM
ColletesGigas_001508-T1    0.114  56  0.128  13  0.188   2  0.134   0.132 N  0.450      SignalP-noTM
ColletesGigas_001509-T1    0.109  58  0.116  11  0.141   1  0.115   0.115 N  0.450      SignalP-noTM
ColletesGigas_001510-T1    0.111  59  0.107  59  0.113  52  0.097   0.101 N  0.450      SignalP-noTM
ColletesGigas_001511-T1    0.141  27  0.121  27  0.145  24  0.105   0.112 N  0.450      SignalP-noTM
ColletesGigas_001512-T1    0.159  23  0.198  11  0.482   4  0.359   0.262 N  0.500      SignalP-TM
ColletesGigas_001513-T1    0.107   8  0.122  12  0.182   2  0.126   0.124 N  0.450      SignalP-noTM
ColletesGigas_001514-T1    0.122  18  0.138  18  0.188   1  0.147   0.143 N  0.450      SignalP-noTM
ColletesGigas_001515-T1    0.130  40  0.118  40  0.132  36  0.103   0.110 N  0.450      SignalP-noTM
ColletesGigas_001516-T1    0.109  17  0.123  11  0.166   1  0.113   0.118 N  0.450      SignalP-noTM
ColletesGigas_001517-T1    0.113  21  0.112  11  0.133   1  0.112   0.112 N  0.450      SignalP-noTM
ColletesGigas_001518-T1    0.118  50  0.110  70  0.122  49  0.097   0.103 N  0.450      SignalP-noTM
ColletesGigas_001519-T1    0.112  30  0.107  30  0.134   7  0.106   0.106 N  0.450      SignalP-noTM
ColletesGigas_001520-T1    0.129  47  0.145  47  0.230  44  0.148   0.146 N  0.450      SignalP-noTM
ColletesGigas_001521-T1    0.147  25  0.130  25  0.141  32  0.115   0.122 N  0.450      SignalP-noTM
# SignalP-4.1 euk predictions
# name                     Cmax  pos  Ymax  pos  Smax  pos  Smean   D     ?  Dmaxcut    Networks-used
ColletesGigas_010117-T1    0.126  17  0.142  17  0.198   1  0.147   0.145 N  0.450      SignalP-noTM
ColletesGigas_010118-T1    0.131  24  0.124  11  0.168   1  0.122   0.123 N  0.450      SignalP-noTM
ColletesGigas_010119-T1    0.109  51  0.103  51  0.124   5  0.098   0.100 N  0.450      SignalP-noTM
ColletesGigas_010120-T1    0.147  56  0.126  66  0.175  55  0.090   0.112 N  0.500      SignalP-TM
ColletesGigas_010121-T1    0.121  32  0.239  11  0.672   2  0.435   0.345 N  0.450      SignalP-noTM
ColletesGigas_010122-T1    0.109  56  0.104  70  0.112   1  0.095   0.099 N  0.450      SignalP-noTM
ColletesGigas_010123-T1    0.129  18  0.125  18  0.183  11  0.125   0.125 N  0.450      SignalP-noTM
ColletesGigas_010124-T1    0.123  60  0.113  68  0.167  56  0.082   0.101 N  0.500      SignalP-TM
ColletesGigas_010125-T1    0.109  48  0.111  22  0.137  12  0.114   0.113 N  0.450      SignalP-noTM
ColletesGigas_010126-T1    0.108  69  0.106  11  0.116  35  0.103   0.104 N  0.450      SignalP-noTM
ColletesGigas_010127-T1    0.114  42  0.107  42  0.109  24  0.098   0.102 N  0.450      SignalP-noTM
ColletesGigas_010128-T1    0.300  18  0.477  18  0.858  14  0.746   0.622 Y  0.450      SignalP-noTM
ColletesGigas_010129-T1    0.904  34  0.874  34  0.936  25  0.744   0.804 Y  0.450      SignalP-noTM
ColletesGigas_010130-T1    0.118  41  0.108  41  0.120  22  0.096   0.101 N  0.450      SignalP-noTM
ColletesGigas_010131-T1    0.108  41  0.107  41  0.129   5  0.105   0.106 N  0.450      SignalP-noTM
ColletesGigas_010132-T1    0.113  39  0.108  58  0.146  47  0.092   0.102 N  0.500      SignalP-TM
ColletesGigas_010133-T1    0.149  34  0.223  27  0.445  19  0.286   0.248 N  0.500      SignalP-TM
ColletesGigas_010134-T1    0.113  19  0.106  19  0.119  45  0.101   0.103 N  0.450      SignalP-noTM
ColletesGigas_010135-T1    0.133  30  0.134  30  0.185  28  0.120   0.128 N  0.500      SignalP-TM
ColletesGigas_010136-T1    0.183  34  0.136  34  0.134   4  0.098   0.121 N  0.500      SignalP-TM
ColletesGigas_010137-T1    0.160  35  0.141  35  0.198  17  0.130   0.135 N  0.450      SignalP-noTM
ColletesGigas_010138-T1    0.108  27  0.104  24  0.111  53  0.100   0.102 N  0.450      SignalP-noTM
ColletesGigas_010139-T1    0.107  38  0.104  38  0.109  30  0.097   0.100 N  0.450      SignalP-noTM
ColletesGigas_010140-T1    0.110  34  0.103  69  0.107   4  0.095   0.098 N  0.450      SignalP-noTM
ColletesGigas_010141-T1    0.122  33  0.139  11  0.220   1  0.162   0.151 N  0.450      SignalP-noTM
ColletesGigas_010142-T1    0.109  44  0.104  31  0.126  46  0.101   0.103 N  0.450      SignalP-noTM
ColletesGigas_010143-T1    0.146  47  0.130  11  0.216   1  0.149   0.138 N  0.500      SignalP-TM
ColletesGigas_010144-T1    0.604  20  0.699  20  0.915  15  0.821   0.765 Y  0.450      SignalP-noTM
ColletesGigas_010145-T1    0.108  22  0.105  43  0.113   1  0.102   0.104 N  0.450      SignalP-noTM
ColletesGigas_010146-T1    0.111  27  0.108  61  0.129  52  0.099   0.103 N  0.450      SignalP-noTM
ColletesGigas_010147-T1    0.107  19  0.105  63  0.119  56  0.095   0.100 N  0.450      SignalP-noTM
ColletesGigas_010148-T1    0.108  62  0.104  37  0.116  24  0.097   0.100 N  0.450      SignalP-noTM
ColletesGigas_010149-T1    0.117  48  0.116  48  0.142  46  0.107   0.111 N  0.450      SignalP-noTM
ColletesGigas_010150-T1    0.141  26  0.125  26  0.157   1  0.116   0.120 N  0.450      SignalP-noTM
ColletesGigas_010151-T1    0.110  44  0.109  37  0.118  29  0.099   0.104 N  0.450      SignalP-noTM
ColletesGigas_010152-T1    0.117  37  0.111  37  0.130  33  0.105   0.108 N  0.450      SignalP-noTM
ColletesGigas_010153-T1    0.134  19  0.120  19  0.127  14  0.108   0.114 N  0.450      SignalP-noTM
ColletesGigas_010154-T1    0.110  49  0.110  12  0.139   2  0.115   0.113 N  0.450      SignalP-noTM
ColletesGigas_010155-T1    0.261  17  0.365  17  0.748   1  0.421   0.395 N  0.450      SignalP-noTM
ColletesGigas_010156-T1    0.112  22  0.115  12  0.141  27  0.115   0.115 N  0.450      SignalP-noTM
ColletesGigas_010157-T1    0.111  61  0.113  11  0.135   2  0.119   0.116 N  0.450      SignalP-noTM
ColletesGigas_010158-T1    0.118  40  0.104  40  0.113   1  0.092   0.098 N  0.450      SignalP-noTM
ColletesGigas_010159-T1    0.109  47  0.111  41  0.127  25  0.110   0.111 N  0.450      SignalP-noTM
ColletesGigas_010160-T1    0.109  66  0.107  51  0.120  23  0.103   0.105 N  0.450      SignalP-noTM
ColletesGigas_010161-T1    0.110  27  0.105  47  0.110   8  0.097   0.101 N  0.450      SignalP-noTM
ColletesGigas_010162-T1    0.114  17  0.126  11  0.160   1  0.140   0.133 N  0.450      SignalP-noTM
ColletesGigas_010163-T1    0.184  56  0.206  17  0.530  50  0.372   0.296 N  0.450      SignalP-noTM
ColletesGigas_010164-T1    0.107  50  0.113  17  0.148  11  0.123   0.119 N  0.450      SignalP-noTM
ColletesGigas_010165-T1    0.114  33  0.110  65  0.136  46  0.101   0.105 N  0.450      SignalP-noTM
ColletesGigas_010166-T1    0.110  42  0.105  65  0.116  49  0.099   0.102 N  0.450      SignalP-noTM
ColletesGigas_010167-T1    0.135  20  0.123  20  0.134   1  0.108   0.115 N  0.450      SignalP-noTM
ColletesGigas_010168-T1    0.136  55  0.115  70  0.175  61  0.083   0.102 N  0.500      SignalP-TM
ColletesGigas_010169-T1    0.111  41  0.108  41  0.113  32  0.100   0.104 N  0.450      SignalP-noTM
ColletesGigas_010170-T1    0.130  46  0.111  46  0.123   3  0.095   0.102 N  0.450      SignalP-noTM
ColletesGigas_010171-T1    0.109  30  0.106  49  0.126  48  0.101   0.103 N  0.450      SignalP-noTM
ColletesGigas_010172-T1    0.132  46  0.124  12  0.277  45  0.117   0.120 N  0.450      SignalP-noTM
ColletesGigas_010173-T1    0.128  55  0.132  11  0.190   1  0.144   0.138 N  0.450      SignalP-noTM
ColletesGigas_010174-T1    0.108  65  0.104  65  0.109  28  0.098   0.101 N  0.450      SignalP-noTM
ColletesGigas_010175-T1    0.112  21  0.108  70  0.151  12  0.102   0.105 N  0.450      SignalP-noTM
ColletesGigas_010176-T1    0.111  53  0.110  53  0.127  49  0.098   0.104 N  0.450      SignalP-noTM
ColletesGigas_010177-T1    0.117  32  0.119  13  0.150   5  0.127   0.123 N  0.450      SignalP-noTM
ColletesGigas_010178-T1    0.116  53  0.123  12  0.209   3  0.141   0.133 N  0.450      SignalP-noTM
ColletesGigas_010179-T1    0.121  34  0.107  34  0.131   4  0.096   0.101 N  0.450      SignalP-noTM
ColletesGigas_010180-T1    0.111  51  0.108  51  0.121  29  0.100   0.104 N  0.450      SignalP-noTM
ColletesGigas_010181-T1    0.131  21  0.118  70  0.185  63  0.110   0.114 N  0.500      SignalP-TM
ColletesGigas_010182-T1    0.111  46  0.113  12  0.161   4  0.119   0.116 N  0.450      SignalP-noTM
ColletesGigas_010183-T1    0.167  26  0.143  26  0.152   7  0.122   0.132 N  0.450      SignalP-noTM
ColletesGigas_010184-T1    0.126  52  0.135  52  0.166  45  0.113   0.126 N  0.500      SignalP-TM
ColletesGigas_010185-T1    0.110  16  0.113  11  0.149   2  0.109   0.111 N  0.450      SignalP-noTM
ColletesGigas_010186-T1    0.110  51  0.110  31  0.135   2  0.110   0.110 N  0.450      SignalP-noTM
ColletesGigas_010187-T1    0.118  21  0.107  55  0.115  44  0.098   0.102 N  0.450      SignalP-noTM
ColletesGigas_010188-T1    0.108  66  0.113  12  0.138   1  0.103   0.108 N  0.450      SignalP-noTM
ColletesGigas_010189-T1    0.395  39  0.235  39  0.225  19  0.139   0.183 N  0.450      SignalP-noTM
ColletesGigas_010190-T1    0.115  39  0.111  39  0.120  22  0.102   0.106 N  0.450      SignalP-noTM
ColletesGigas_010191-T1    0.124  42  0.107  42  0.113  52  0.093   0.100 N  0.450      SignalP-noTM
ColletesGigas_010192-T1    0.140  19  0.154  19  0.260   2  0.162   0.159 N  0.450      SignalP-noTM
ColletesGigas_010193-T1    0.115  35  0.111  13  0.143   6  0.113   0.112 N  0.450      SignalP-noTM
ColletesGigas_010194-T1    0.108  70  0.136  12  0.286   5  0.198   0.170 N  0.450      SignalP-noTM
ColletesGigas_010195-T1    0.110  25  0.110  56  0.133  44  0.105   0.107 N  0.450      SignalP-noTM
ColletesGigas_010196-T1    0.137  24  0.236  24  0.714   5  0.407   0.328 N  0.450      SignalP-noTM
ColletesGigas_010197-T1    0.109  60  0.108  33  0.135  19  0.104   0.106 N  0.450      SignalP-noTM
ColletesGigas_010198-T1    0.111  26  0.103  68  0.120   2  0.097   0.100 N  0.450      SignalP-noTM
ColletesGigas_010199-T1    0.147  16  0.178  16  0.263   3  0.196   0.188 N  0.450      SignalP-noTM
ColletesGigas_010200-T1    0.109  61  0.109  36  0.127  29  0.105   0.107 N  0.450      SignalP-noTM
ColletesGigas_010201-T1    0.126  17  0.146  17  0.499  13  0.182   0.165 N  0.450      SignalP-noTM
ColletesGigas_010202-T1    0.123  31  0.114  56  0.158  39  0.107   0.110 N  0.450      SignalP-noTM
ColletesGigas_010203-T1    0.111  63  0.106  63  0.117  42  0.100   0.103 N  0.450      SignalP-noTM
ColletesGigas_010204-T1    0.414  28  0.469  28  0.629  23  0.515   0.494 Y  0.450      SignalP-noTM
ColletesGigas_010205-T1    0.173  38  0.138  38  0.171  10  0.119   0.128 N  0.450      SignalP-noTM
ColletesGigas_010206-T1    0.112  61  0.108  21  0.120   5  0.105   0.106 N  0.450      SignalP-noTM
ColletesGigas_010207-T1    0.112  18  0.107  35  0.121  55  0.103   0.105 N  0.450      SignalP-noTM
ColletesGigas_010208-T1    0.120  51  0.107  51  0.111  14  0.096   0.101 N  0.450      SignalP-noTM
ColletesGigas_010209-T1    0.107   9  0.117  12  0.157   1  0.106   0.111 N  0.450      SignalP-noTM
ColletesGigas_010210-T1    0.185  16  0.154  16  0.172   1  0.108   0.129 N  0.450      SignalP-noTM
ColletesGigas_010211-T1    0.121  38  0.110  38  0.118  37  0.098   0.104 N  0.450      SignalP-noTM
ColletesGigas_010212-T1    0.114  26  0.112  26  0.145  46  0.111   0.111 N  0.450      SignalP-noTM
ColletesGigas_010213-T1    0.151  28  0.147  39  0.301  36  0.141   0.144 N  0.450      SignalP-noTM
ColletesGigas_010214-T1    0.117  34  0.111  15  0.126   1  0.111   0.111 N  0.450      SignalP-noTM
ColletesGigas_010215-T1    0.202  27  0.184  27  0.328   6  0.193   0.188 N  0.500      SignalP-TM
ColletesGigas_010216-T1    0.124  29  0.116  14  0.157   6  0.123   0.120 N  0.450      SignalP-noTM
ColletesGigas_010217-T1    0.169  37  0.131  37  0.161  36  0.102   0.115 N  0.450      SignalP-noTM
ColletesGigas_010218-T1    0.146  22  0.167  22  0.269   2  0.187   0.177 N  0.450      SignalP-noTM
ColletesGigas_010219-T1    0.118  44  0.115  44  0.155  14  0.116   0.116 N  0.450      SignalP-noTM
ColletesGigas_010220-T1    0.108  63  0.108  56  0.127  35  0.099   0.103 N  0.450      SignalP-noTM
ColletesGigas_010221-T1    0.380  23  0.568  23  0.966  12  0.851   0.721 Y  0.450      SignalP-noTM
ColletesGigas_010222-T1    0.116  50  0.115  65  0.169  54  0.081   0.102 N  0.500      SignalP-TM
ColletesGigas_010223-T1    0.239  23  0.428  23  0.830  11  0.767   0.611 Y  0.450      SignalP-noTM
ColletesGigas_010224-T1    0.666  19  0.741  19  0.903  17  0.833   0.791 Y  0.450      SignalP-noTM
ColletesGigas_010225-T1    0.866  21  0.918  21  0.991  14  0.974   0.948 Y  0.450      SignalP-noTM
ColletesGigas_010226-T1    0.108  53  0.122  11  0.176   1  0.115   0.119 N  0.450      SignalP-noTM
ColletesGigas_010227-T1    0.114  47  0.110  66  0.126  13  0.104   0.106 N  0.450      SignalP-noTM
ColletesGigas_010228-T1    0.157  40  0.128  40  0.146  39  0.102   0.114 N  0.450      SignalP-noTM
ColletesGigas_010229-T1    0.120  25  0.114  25  0.132  23  0.108   0.111 N  0.450      SignalP-noTM
ColletesGigas_010230-T1    0.132  28  0.149  11  0.265   2  0.186   0.169 N  0.450      SignalP-noTM
ColletesGigas_010231-T1    0.182  17  0.209  17  0.320  11  0.248   0.225 N  0.500      SignalP-TM
ColletesGigas_010232-T1    0.216  21  0.164  21  0.148  23  0.123   0.142 N  0.450      SignalP-noTM
ColletesGigas_010233-T1    0.127  11  0.252  11  0.556   2  0.444   0.356 N  0.450      SignalP-noTM
ColletesGigas_010234-T1    0.423  25  0.443  25  0.659   7  0.501   0.466 N  0.500      SignalP-TM
ColletesGigas_010235-T1    0.191  45  0.217  45  0.396  34  0.214   0.216 N  0.500      SignalP-TM
ColletesGigas_010236-T1    0.208  19  0.214  19  0.333   2  0.202   0.207 N  0.450      SignalP-noTM
ColletesGigas_010237-T1    0.119  28  0.117  28  0.127  17  0.114   0.115 N  0.450      SignalP-noTM
ColletesGigas_010238-T1    0.115  41  0.108  41  0.155  12  0.102   0.104 N  0.450      SignalP-noTM
ColletesGigas_010239-T1    0.113  28  0.114  12  0.136   1  0.105   0.109 N  0.450      SignalP-noTM
ColletesGigas_010240-T1    0.121  45  0.129  45  0.215  40  0.119   0.124 N  0.450      SignalP-noTM
ColletesGigas_010241-T1    0.110  64  0.109  13  0.125   2  0.105   0.107 N  0.450      SignalP-noTM
ColletesGigas_010242-T1    0.264  41  0.193  41  0.387  39  0.120   0.153 N  0.450      SignalP-noTM
ColletesGigas_010243-T1    0.189  33  0.143  33  0.145  29  0.106   0.123 N  0.450      SignalP-noTM
ColletesGigas_010244-T1    0.216  34  0.116  34  0.111  39  0.075   0.100 N  0.500      SignalP-TM
ColletesGigas_010245-T1    0.110  27  0.150  14  0.271   5  0.217   0.176 N  0.500      SignalP-TM
ColletesGigas_010246-T1    0.108  43  0.113  12  0.152  16  0.119   0.116 N  0.450      SignalP-noTM
ColletesGigas_010247-T1    0.136  21  0.162  21  0.309   4  0.189   0.177 N  0.450      SignalP-noTM
ColletesGigas_010248-T1    0.117  34  0.105  34  0.108  32  0.093   0.098 N  0.450      SignalP-noTM
ColletesGigas_010249-T1    0.113  48  0.113  48  0.146  22  0.111   0.112 N  0.450      SignalP-noTM
ColletesGigas_010250-T1    0.727  37  0.495  37  0.527   1  0.278   0.408 N  0.500      SignalP-TM
ColletesGigas_010251-T1    0.116  50  0.111  11  0.144  49  0.113   0.112 N  0.450      SignalP-noTM
ColletesGigas_010252-T1    0.108  26  0.115  11  0.135  19  0.126   0.121 N  0.450      SignalP-noTM
ColletesGigas_010253-T1    0.109  42  0.116  34  0.165  21  0.106   0.112 N  0.500      SignalP-TM
ColletesGigas_010254-T1    0.120  21  0.108  21  0.137  34  0.097   0.102 N  0.450      SignalP-noTM
ColletesGigas_010255-T1    0.133  26  0.140  58  0.257  53  0.127   0.135 N  0.500      SignalP-TM
ColletesGigas_010256-T1    0.108  67  0.103  67  0.103  56  0.095   0.099 N  0.450      SignalP-noTM
ColletesGigas_010257-T1    0.133  58  0.119  69  0.171  61  0.097   0.110 N  0.500      SignalP-TM
ColletesGigas_010258-T1    0.108  35  0.104  69  0.108  51  0.097   0.101 N  0.450      SignalP-noTM
ColletesGigas_010259-T1    0.108  59  0.106  59  0.122  46  0.100   0.103 N  0.450      SignalP-noTM
ColletesGigas_010260-T1    0.200  45  0.146  45  0.152   1  0.113   0.128 N  0.450      SignalP-noTM
ColletesGigas_010261-T1    0.319  37  0.192  37  0.162  33  0.113   0.149 N  0.450      SignalP-noTM
ColletesGigas_010262-T1    0.108   9  0.111  12  0.129   2  0.109   0.110 N  0.450      SignalP-noTM
ColletesGigas_010263-T1    0.112  23  0.107  23  0.123  12  0.102   0.104 N  0.450      SignalP-noTM
ColletesGigas_010264-T1    0.870  28  0.911  28  0.989  17  0.953   0.934 Y  0.450      SignalP-noTM
ColletesGigas_010265-T1    0.113  22  0.113  13  0.128   1  0.107   0.110 N  0.450      SignalP-noTM
ColletesGigas_010266-T1    0.109  31  0.105  33  0.122  23  0.097   0.101 N  0.450      SignalP-noTM
ColletesGigas_010267-T1    0.254  39  0.237  16  0.314  11  0.234   0.236 N  0.500      SignalP-TM
ColletesGigas_010268-T1    0.109  52  0.106  52  0.114  47  0.096   0.101 N  0.450      SignalP-noTM
ColletesGigas_010269-T1    0.130  18  0.126  18  0.208  48  0.114   0.120 N  0.450      SignalP-noTM
ColletesGigas_010270-T1    0.108  45  0.106  33  0.114  11  0.102   0.104 N  0.450      SignalP-noTM
ColletesGigas_010271-T1    0.110  40  0.107  40  0.115  31  0.097   0.102 N  0.450      SignalP-noTM
ColletesGigas_010272-T1    0.111  21  0.118  50  0.188  36  0.109   0.113 N  0.450      SignalP-noTM
ColletesGigas_010273-T1    0.130  17  0.156  17  0.225   6  0.184   0.171 N  0.450      SignalP-noTM
ColletesGigas_010274-T1    0.123  24  0.117  24  0.127   8  0.112   0.115 N  0.450      SignalP-noTM
ColletesGigas_010275-T1    0.159  43  0.132  43  0.183  42  0.103   0.116 N  0.450      SignalP-noTM
ColletesGigas_010276-T1    0.107  68  0.120  12  0.160   1  0.120   0.120 N  0.450      SignalP-noTM
ColletesGigas_010277-T1    0.109  65  0.103  67  0.113  54  0.095   0.099 N  0.450      SignalP-noTM
ColletesGigas_010278-T1    0.116  31  0.130  31  0.206   5  0.148   0.140 N  0.450      SignalP-noTM
ColletesGigas_010279-T1    0.110  41  0.107  41  0.118  23  0.100   0.103 N  0.450      SignalP-noTM
ColletesGigas_010280-T1    0.128  46  0.123  27  0.149  11  0.128   0.126 N  0.450      SignalP-noTM
ColletesGigas_010281-T1    0.121  25  0.128  25  0.218   5  0.135   0.131 N  0.450      SignalP-noTM
ColletesGigas_010282-T1    0.196  19  0.293  19  0.584   3  0.409   0.356 N  0.450      SignalP-noTM
ColletesGigas_010283-T1    0.108  45  0.114  45  0.137  22  0.107   0.110 N  0.450      SignalP-noTM
ColletesGigas_010284-T1    0.298  53  0.242  53  0.333  47  0.199   0.225 N  0.500      SignalP-TM
ColletesGigas_010285-T1    0.111  31  0.106  31  0.139  30  0.100   0.103 N  0.450      SignalP-noTM
ColletesGigas_010286-T1    0.123  23  0.123  12  0.166   1  0.127   0.125 N  0.450      SignalP-noTM
ColletesGigas_010287-T1    0.115  33  0.105  11  0.121   6  0.110   0.108 N  0.450      SignalP-noTM
ColletesGigas_010288-T1    0.108   8  0.105  15  0.117   7  0.105   0.105 N  0.450      SignalP-noTM
ColletesGigas_010289-T1    0.112  58  0.132  14  0.256   2  0.166   0.150 N  0.450      SignalP-noTM
ColletesGigas_010290-T1    0.128  37  0.110  37  0.113  36  0.094   0.101 N  0.450      SignalP-noTM
ColletesGigas_010291-T1    0.118  25  0.110  25  0.142   2  0.105   0.108 N  0.450      SignalP-noTM
ColletesGigas_010292-T1    0.112  32  0.104  41  0.117  29  0.093   0.098 N  0.450      SignalP-noTM
ColletesGigas_010293-T1    0.111  55  0.105  55  0.126   3  0.101   0.103 N  0.450      SignalP-noTM
ColletesGigas_010294-T1    0.146  19  0.139  19  0.186   7  0.133   0.136 N  0.450      SignalP-noTM
ColletesGigas_010295-T1    0.110  60  0.103  70  0.113  55  0.096   0.099 N  0.450      SignalP-noTM
ColletesGigas_010296-T1    0.107  44  0.106  27  0.121  46  0.096   0.102 N  0.500      SignalP-TM
ColletesGigas_010297-T1    0.138  36  0.125  36  0.170  38  0.116   0.122 N  0.500      SignalP-TM
ColletesGigas_010298-T1    0.111  21  0.106  45  0.115  39  0.100   0.103 N  0.450      SignalP-noTM
ColletesGigas_010299-T1    0.111  61  0.117  41  0.147  23  0.108   0.112 N  0.450      SignalP-noTM
ColletesGigas_010300-T1    0.131  38  0.160  38  0.350  35  0.169   0.165 N  0.450      SignalP-noTM
ColletesGigas_010301-T1    0.160  20  0.170  20  0.284  11  0.182   0.177 N  0.450      SignalP-noTM
ColletesGigas_010302-T1    0.113  21  0.115  11  0.140   7  0.126   0.121 N  0.450      SignalP-noTM
ColletesGigas_010303-T1    0.114  30  0.159  11  0.370   4  0.243   0.204 N  0.450      SignalP-noTM
ColletesGigas_010304-T1    0.108  27  0.116  27  0.177  10  0.122   0.119 N  0.450      SignalP-noTM
ColletesGigas_010305-T1    0.145  60  0.123  60  0.120  55  0.104   0.113 N  0.450      SignalP-noTM
ColletesGigas_010306-T1    0.114  19  0.156  19  0.300   6  0.212   0.186 N  0.450      SignalP-noTM
ColletesGigas_010307-T1    0.421  19  0.390  19  0.504   4  0.384   0.388 N  0.500      SignalP-TM
ColletesGigas_010308-T1    0.108  33  0.103  65  0.110  46  0.096   0.099 N  0.450      SignalP-noTM
ColletesGigas_010309-T1    0.155  17  0.159  17  0.229  15  0.167   0.164 N  0.450      SignalP-noTM
ColletesGigas_010310-T1    0.536  23  0.398  23  0.393  16  0.295   0.343 N  0.450      SignalP-noTM
ColletesGigas_010311-T1    0.123  32  0.143  11  0.236   1  0.156   0.150 N  0.450      SignalP-noTM
ColletesGigas_010312-T1    0.161  17  0.170  17  0.268  14  0.184   0.178 N  0.450      SignalP-noTM
ColletesGigas_010313-T1    0.130  51  0.153  12  0.302   1  0.152   0.153 N  0.450      SignalP-noTM
ColletesGigas_010314-T1    0.311  20  0.187  20  0.163  19  0.111   0.146 N  0.450      SignalP-noTM
ColletesGigas_010315-T1    0.110  62  0.113  55  0.131  47  0.104   0.108 N  0.450      SignalP-noTM
ColletesGigas_010316-T1    0.107   7  0.111  12  0.127   3  0.108   0.109 N  0.450      SignalP-noTM
ColletesGigas_010317-T1    0.110  28  0.107  56  0.116  47  0.103   0.105 N  0.450      SignalP-noTM
ColletesGigas_010318-T1    0.264  42  0.225  42  0.422  39  0.171   0.196 N  0.450      SignalP-noTM
ColletesGigas_010319-T1    0.177  23  0.318  23  0.691  19  0.570   0.454 Y  0.450      SignalP-noTM
ColletesGigas_010320-T1    0.145  21  0.188  21  0.357  17  0.241   0.217 N  0.450      SignalP-noTM
ColletesGigas_010321-T1    0.113  68  0.124  12  0.195   4  0.144   0.135 N  0.450      SignalP-noTM
ColletesGigas_010322-T1    0.239  21  0.217  21  0.262  19  0.195   0.205 N  0.450      SignalP-noTM
ColletesGigas_010323-T1    0.110  36  0.106  67  0.116  50  0.100   0.103 N  0.450      SignalP-noTM
ColletesGigas_010324-T1    0.119  54  0.109  54  0.124  53  0.099   0.104 N  0.450      SignalP-noTM
ColletesGigas_010325-T1    0.145  32  0.133  32  0.157  31  0.107   0.122 N  0.500      SignalP-TM
ColletesGigas_010326-T1    0.109  36  0.103  65  0.110  11  0.097   0.100 N  0.450      SignalP-noTM
ColletesGigas_010327-T1    0.283  20  0.485  20  0.930  11  0.840   0.677 Y  0.450      SignalP-noTM
ColletesGigas_010328-T1    0.811  26  0.735  26  0.827  23  0.658   0.694 Y  0.450      SignalP-noTM
ColletesGigas_010329-T1    0.708  21  0.792  21  0.946  11  0.886   0.843 Y  0.450      SignalP-noTM
ColletesGigas_010330-T1    0.111  47  0.103  47  0.110  66  0.093   0.098 N  0.450      SignalP-noTM
ColletesGigas_010331-T1    0.108  13  0.119  13  0.162   1  0.105   0.111 N  0.450      SignalP-noTM
ColletesGigas_010332-T1    0.162  17  0.132  17  0.121  41  0.103   0.116 N  0.450      SignalP-noTM
ColletesGigas_010333-T1    0.111  64  0.108  11  0.117  54  0.102   0.105 N  0.450      SignalP-noTM
ColletesGigas_010334-T1    0.127  29  0.116  29  0.125  12  0.108   0.112 N  0.450      SignalP-noTM
ColletesGigas_010335-T1    0.122  26  0.120  18  0.163   3  0.118   0.119 N  0.450      SignalP-noTM
ColletesGigas_010336-T1    0.188  24  0.152  24  0.170   1  0.125   0.137 N  0.450      SignalP-noTM
ColletesGigas_010337-T1    0.110  58  0.112  52  0.126  41  0.102   0.107 N  0.450      SignalP-noTM
ColletesGigas_010338-T1    0.410  17  0.612  17  0.968   8  0.907   0.771 Y  0.450      SignalP-noTM
ColletesGigas_010339-T1    0.108  70  0.107  14  0.123   3  0.106   0.107 N  0.450      SignalP-noTM
ColletesGigas_010340-T1    0.143  32  0.136  32  0.167   4  0.137   0.137 N  0.450      SignalP-noTM
ColletesGigas_010341-T1    0.109  66  0.109  37  0.117  66  0.101   0.104 N  0.450      SignalP-noTM
ColletesGigas_010342-T1    0.636  23  0.721  23  0.937   2  0.816   0.772 Y  0.450      SignalP-noTM
ColletesGigas_010343-T1    0.171  55  0.157  55  0.206  41  0.127   0.141 N  0.450      SignalP-noTM
ColletesGigas_010344-T1    0.112  27  0.110  50  0.133  37  0.105   0.107 N  0.450      SignalP-noTM
ColletesGigas_010345-T1    0.116  31  0.105  68  0.123  53  0.097   0.101 N  0.450      SignalP-noTM
ColletesGigas_010346-T1    0.107  22  0.104  11  0.133   7  0.110   0.107 N  0.450      SignalP-noTM
ColletesGigas_010347-T1    0.456  24  0.538  24  0.806  14  0.629   0.588 Y  0.450      SignalP-noTM
ColletesGigas_010348-T1    0.142  21  0.139  21  0.165   1  0.133   0.136 N  0.450      SignalP-noTM
ColletesGigas_010349-T1    0.278  32  0.226  32  0.336   5  0.205   0.215 N  0.450      SignalP-noTM
ColletesGigas_010350-T1    0.187  53  0.109  26  0.122  12  0.103   0.107 N  0.500      SignalP-TM
ColletesGigas_010351-T1    0.116  26  0.128  12  0.275   3  0.156   0.143 N  0.450      SignalP-noTM
ColletesGigas_010352-T1    0.135  38  0.181  11  0.386   1  0.247   0.217 N  0.450      SignalP-noTM
ColletesGigas_010353-T1    0.109  67  0.106  35  0.114  22  0.102   0.104 N  0.450      SignalP-noTM
ColletesGigas_010354-T1    0.108  43  0.115  11  0.143   1  0.113   0.114 N  0.450      SignalP-noTM
ColletesGigas_010355-T1    0.189  46  0.152  46  0.197  39  0.126   0.138 N  0.450      SignalP-noTM
ColletesGigas_010356-T1    0.233  38  0.170  38  0.372   5  0.179   0.173 N  0.500      SignalP-TM
ColletesGigas_010357-T1    0.109  40  0.103  11  0.109  62  0.096   0.100 N  0.450      SignalP-noTM
ColletesGigas_010358-T1    0.132  16  0.140  16  0.231   3  0.140   0.140 N  0.450      SignalP-noTM
ColletesGigas_010359-T1    0.119  29  0.114  29  0.141   7  0.113   0.113 N  0.450      SignalP-noTM
ColletesGigas_010360-T1    0.109  50  0.148  11  0.255   1  0.148   0.148 N  0.450      SignalP-noTM
ColletesGigas_010361-T1    0.111  20  0.112  46  0.143   9  0.112   0.112 N  0.450      SignalP-noTM
ColletesGigas_010362-T1    0.159  51  0.130  51  0.156  47  0.108   0.118 N  0.450      SignalP-noTM
ColletesGigas_010363-T1    0.117  39  0.107  65  0.125  19  0.097   0.101 N  0.450      SignalP-noTM
ColletesGigas_010364-T1    0.275  39  0.230  23  0.513   4  0.406   0.300 N  0.500      SignalP-TM
ColletesGigas_010365-T1    0.136  40  0.118  40  0.133  12  0.105   0.111 N  0.450      SignalP-noTM
ColletesGigas_010366-T1    0.110  40  0.105  64  0.124  47  0.100   0.102 N  0.450      SignalP-noTM
ColletesGigas_010367-T1    0.110  24  0.108  12  0.130   2  0.106   0.107 N  0.450      SignalP-noTM
ColletesGigas_010368-T1    0.169  24  0.145  24  0.173   1  0.126   0.134 N  0.450      SignalP-noTM
ColletesGigas_010369-T1    0.107  51  0.113  11  0.137   1  0.103   0.108 N  0.450      SignalP-noTM
ColletesGigas_010370-T1    0.144  50  0.118  50  0.109  26  0.097   0.107 N  0.450      SignalP-noTM
ColletesGigas_010371-T1    0.163  50  0.137  50  0.221  49  0.107   0.121 N  0.450      SignalP-noTM
ColletesGigas_010372-T1    0.108  63  0.108  11  0.126  53  0.106   0.107 N  0.450      SignalP-noTM
ColletesGigas_010373-T1    0.112  41  0.105  50  0.113   5  0.100   0.102 N  0.450      SignalP-noTM
ColletesGigas_010374-T1    0.107  26  0.106  46  0.118  29  0.102   0.104 N  0.450      SignalP-noTM
ColletesGigas_010375-T1    0.112  50  0.108  44  0.116  23  0.099   0.103 N  0.450      SignalP-noTM
ColletesGigas_010376-T1    0.109  50  0.105  16  0.122   4  0.101   0.103 N  0.450      SignalP-noTM
ColletesGigas_010377-T1    0.108  63  0.106  63  0.111  52  0.096   0.101 N  0.450      SignalP-noTM
ColletesGigas_010378-T1    0.132  25  0.198  12  0.394   1  0.335   0.272 N  0.450      SignalP-noTM
ColletesGigas_010379-T1    0.161  30  0.191  33  0.368  32  0.211   0.199 N  0.500      SignalP-TM
ColletesGigas_010380-T1    0.107  33  0.107  65  0.118  28  0.104   0.105 N  0.450      SignalP-noTM
ColletesGigas_010381-T1    0.160  20  0.178  20  0.434  15  0.202   0.191 N  0.450      SignalP-noTM
ColletesGigas_010382-T1    0.108  63  0.106  12  0.115   3  0.111   0.108 N  0.450      SignalP-noTM
ColletesGigas_010383-T1    0.109  34  0.110  12  0.122  13  0.110   0.110 N  0.450      SignalP-noTM
ColletesGigas_010384-T1    0.106   5  0.119  12  0.338  29  0.137   0.129 N  0.450      SignalP-noTM
ColletesGigas_010385-T1    0.114  30  0.135  11  0.195   1  0.153   0.145 N  0.450      SignalP-noTM
ColletesGigas_010386-T1    0.109  30  0.109  15  0.123   4  0.108   0.109 N  0.450      SignalP-noTM
ColletesGigas_010387-T1    0.126  22  0.114  11  0.138   1  0.104   0.108 N  0.450      SignalP-noTM
ColletesGigas_010388-T1    0.206  18  0.172  18  0.164  14  0.142   0.156 N  0.450      SignalP-noTM
ColletesGigas_010389-T1    0.115  46  0.108  46  0.110  27  0.099   0.103 N  0.450      SignalP-noTM
ColletesGigas_010390-T1    0.107  10  0.104  68  0.116  57  0.097   0.100 N  0.450      SignalP-noTM
ColletesGigas_010391-T1    0.110  25  0.106  25  0.125   4  0.102   0.104 N  0.450      SignalP-noTM
ColletesGigas_010392-T1    0.106  60  0.102  63  0.111  24  0.096   0.099 N  0.450      SignalP-noTM
ColletesGigas_010393-T1    0.144  25  0.162  19  0.348  16  0.189   0.177 N  0.450      SignalP-noTM
ColletesGigas_010394-T1    0.108  34  0.102  43  0.104  22  0.092   0.097 N  0.450      SignalP-noTM
ColletesGigas_010395-T1    0.160  22  0.229  22  0.478   1  0.343   0.274 N  0.500      SignalP-TM
ColletesGigas_010396-T1    0.110  44  0.107  70  0.115  25  0.101   0.104 N  0.450      SignalP-noTM
ColletesGigas_010397-T1    0.397  25  0.253  25  0.230   3  0.163   0.205 N  0.450      SignalP-noTM
ColletesGigas_010398-T1    0.219  44  0.119  44  0.123  52  0.078   0.103 N  0.500      SignalP-TM
ColletesGigas_010399-T1    0.126  63  0.112  63  0.116  53  0.097   0.104 N  0.450      SignalP-noTM
ColletesGigas_010400-T1    0.140  25  0.117  25  0.120  41  0.097   0.106 N  0.450      SignalP-noTM
ColletesGigas_010401-T1    0.120  30  0.129  14  0.285  29  0.165   0.144 N  0.500      SignalP-TM
ColletesGigas_010402-T1    0.112  50  0.109  50  0.130  42  0.097   0.103 N  0.450      SignalP-noTM
ColletesGigas_010403-T1    0.217  18  0.218  18  0.310   9  0.213   0.215 N  0.450      SignalP-noTM
ColletesGigas_010404-T1    0.285  37  0.173  37  0.129  36  0.100   0.134 N  0.450      SignalP-noTM
ColletesGigas_010405-T1    0.109  69  0.108  58  0.125  41  0.098   0.103 N  0.450      SignalP-noTM
ColletesGigas_010406-T1    0.107  68  0.108  40  0.124  22  0.103   0.105 N  0.450      SignalP-noTM
ColletesGigas_010407-T1    0.110  65  0.113  11  0.128   2  0.115   0.114 N  0.450      SignalP-noTM
ColletesGigas_010408-T1    0.112  53  0.101  41  0.119  11  0.094   0.097 N  0.450      SignalP-noTM
ColletesGigas_010409-T1    0.187  21  0.242  11  0.808   1  0.474   0.335 N  0.500      SignalP-TM
ColletesGigas_010410-T1    0.108  43  0.107  43  0.117  34  0.101   0.104 N  0.450      SignalP-noTM
ColletesGigas_010411-T1    0.129  23  0.200  11  0.489   3  0.309   0.259 N  0.450      SignalP-noTM
ColletesGigas_010412-T1    0.111  64  0.114  50  0.131  30  0.111   0.112 N  0.450      SignalP-noTM
ColletesGigas_010413-T1    0.232  39  0.116  60  0.155  53  0.084   0.103 N  0.500      SignalP-TM
ColletesGigas_010414-T1    0.117  59  0.107  33  0.129  27  0.097   0.103 N  0.500      SignalP-TM
ColletesGigas_010415-T1    0.108  62  0.110  11  0.131   1  0.099   0.104 N  0.450      SignalP-noTM
ColletesGigas_010416-T1    0.107  52  0.115  11  0.143   1  0.111   0.113 N  0.450      SignalP-noTM
ColletesGigas_010417-T1    0.115  17  0.104  34  0.110  70  0.093   0.099 N  0.500      SignalP-TM
ColletesGigas_010418-T1    0.107  19  0.107  11  0.118   1  0.101   0.104 N  0.450      SignalP-noTM
ColletesGigas_010419-T1    0.117  19  0.106  40  0.120  26  0.099   0.102 N  0.450      SignalP-noTM
ColletesGigas_010420-T1    0.110  68  0.121  14  0.221   6  0.148   0.135 N  0.450      SignalP-noTM
ColletesGigas_010421-T1    0.110  69  0.111  11  0.144   3  0.118   0.115 N  0.450      SignalP-noTM
ColletesGigas_010422-T1    0.118  22  0.120  22  0.141  21  0.122   0.121 N  0.450      SignalP-noTM
ColletesGigas_010423-T1    0.112  67  0.106  40  0.117  24  0.095   0.100 N  0.450      SignalP-noTM
ColletesGigas_010424-T1    0.108  49  0.112  11  0.138  11  0.114   0.113 N  0.450      SignalP-noTM
ColletesGigas_010425-T1    0.111  31  0.105  45  0.116  34  0.101   0.103 N  0.450      SignalP-noTM
ColletesGigas_010426-T1    0.283  27  0.424  27  0.829   4  0.657   0.550 Y  0.450      SignalP-noTM
ColletesGigas_010427-T1    0.168  56  0.150  56  0.199   1  0.122   0.135 N  0.450      SignalP-noTM
ColletesGigas_010428-T1    0.141  21  0.129  21  0.156  19  0.117   0.122 N  0.450      SignalP-noTM
ColletesGigas_010429-T1    0.157  20  0.210  20  0.359  12  0.288   0.241 N  0.500      SignalP-TM
ColletesGigas_010430-T1    0.108  39  0.110  39  0.158  28  0.103   0.106 N  0.450      SignalP-noTM
ColletesGigas_010431-T1    0.109  49  0.116  14  0.158  10  0.129   0.123 N  0.450      SignalP-noTM
ColletesGigas_010432-T1    0.738  24  0.742  24  0.856  12  0.743   0.742 Y  0.450      SignalP-noTM
ColletesGigas_010433-T1    0.857  22  0.892  22  0.966  14  0.929   0.912 Y  0.450      SignalP-noTM
ColletesGigas_010434-T1    0.113  54  0.114  12  0.160   2  0.123   0.119 N  0.450      SignalP-noTM
ColletesGigas_010435-T1    0.108  57  0.104  68  0.113  56  0.097   0.100 N  0.450      SignalP-noTM
ColletesGigas_010436-T1    0.109  67  0.105  67  0.107  37  0.096   0.100 N  0.450      SignalP-noTM
ColletesGigas_010437-T1    0.119  45  0.110  29  0.129   7  0.111   0.110 N  0.450      SignalP-noTM
ColletesGigas_010438-T1    0.121  26  0.116  26  0.126  52  0.110   0.113 N  0.450      SignalP-noTM
ColletesGigas_010439-T1    0.248  21  0.164  21  0.128  27  0.109   0.134 N  0.450      SignalP-noTM
ColletesGigas_010440-T1    0.108  25  0.110  51  0.174  46  0.096   0.105 N  0.500      SignalP-TM
ColletesGigas_010441-T1    0.111  29  0.113  29  0.158  11  0.110   0.111 N  0.450      SignalP-noTM
ColletesGigas_010442-T1    0.121  59  0.104  33  0.134  39  0.094   0.100 N  0.500      SignalP-TM
ColletesGigas_010443-T1    0.111  63  0.107  56  0.126  36  0.100   0.103 N  0.450      SignalP-noTM
ColletesGigas_010444-T1    0.147  43  0.124  43  0.179  42  0.102   0.112 N  0.450      SignalP-noTM
ColletesGigas_010445-T1    0.110  58  0.104  58  0.114  37  0.094   0.098 N  0.450      SignalP-noTM
ColletesGigas_010446-T1    0.113  39  0.108  39  0.125  54  0.098   0.103 N  0.450      SignalP-noTM
ColletesGigas_010447-T1    0.107  60  0.105  62  0.115  50  0.095   0.100 N  0.450      SignalP-noTM
ColletesGigas_010448-T1    0.120  21  0.159  11  0.319   1  0.169   0.164 N  0.450      SignalP-noTM
ColletesGigas_010449-T1    0.127  65  0.109  65  0.120   3  0.100   0.104 N  0.450      SignalP-noTM
ColletesGigas_010450-T1    0.108  11  0.103  45  0.109  70  0.095   0.099 N  0.450      SignalP-noTM
ColletesGigas_010451-T1    0.109  23  0.103  23  0.121   4  0.098   0.101 N  0.450      SignalP-noTM
ColletesGigas_010452-T1    0.114  24  0.131  12  0.214   4  0.158   0.146 N  0.450      SignalP-noTM
ColletesGigas_010453-T1    0.109  58  0.110  47  0.124  41  0.103   0.106 N  0.450      SignalP-noTM
ColletesGigas_010454-T1    0.116  43  0.111  11  0.121   1  0.111   0.111 N  0.450      SignalP-noTM
ColletesGigas_010455-T1    0.252  48  0.162  48  0.168  47  0.100   0.128 N  0.450      SignalP-noTM
ColletesGigas_010456-T1    0.109  44  0.111  11  0.134  46  0.108   0.109 N  0.450      SignalP-noTM
ColletesGigas_010457-T1    0.109  54  0.161  44  0.291  31  0.169   0.164 N  0.500      SignalP-TM
ColletesGigas_010458-T1    0.125  33  0.110  33  0.111   5  0.098   0.104 N  0.450      SignalP-noTM
ColletesGigas_010459-T1    0.144  47  0.141  47  0.305  46  0.115   0.127 N  0.450      SignalP-noTM
ColletesGigas_010460-T1    0.113  46  0.115  39  0.143  20  0.114   0.114 N  0.450      SignalP-noTM
ColletesGigas_010461-T1    0.116  14  0.118  23  0.164  11  0.127   0.123 N  0.450      SignalP-noTM
ColletesGigas_010462-T1    0.853  19  0.897  19  0.972  13  0.946   0.923 Y  0.450      SignalP-noTM
ColletesGigas_010463-T1    0.111  53  0.116  11  0.150   1  0.119   0.118 N  0.450      SignalP-noTM
ColletesGigas_010464-T1    0.109  40  0.115  11  0.144   3  0.119   0.117 N  0.450      SignalP-noTM
ColletesGigas_010465-T1    0.169  25  0.167  25  0.279   2  0.174   0.171 N  0.450      SignalP-noTM
ColletesGigas_010466-T1    0.111  24  0.110  24  0.148  23  0.110   0.110 N  0.450      SignalP-noTM
ColletesGigas_010467-T1    0.124  18  0.117  12  0.142   1  0.106   0.111 N  0.450      SignalP-noTM
ColletesGigas_010468-T1    0.188  53  0.145  53  0.172  50  0.103   0.122 N  0.450      SignalP-noTM
ColletesGigas_010469-T1    0.111  53  0.121  11  0.168   5  0.135   0.128 N  0.450      SignalP-noTM
ColletesGigas_010470-T1    0.118  24  0.115  11  0.132   1  0.112   0.113 N  0.450      SignalP-noTM
ColletesGigas_010471-T1    0.112  32  0.109  52  0.129  51  0.100   0.104 N  0.450      SignalP-noTM
ColletesGigas_010472-T1    0.124  40  0.109  40  0.115   7  0.097   0.103 N  0.450      SignalP-noTM
ColletesGigas_010473-T1    0.194  21  0.155  21  0.177   2  0.123   0.138 N  0.450      SignalP-noTM
ColletesGigas_010474-T1    0.112  31  0.107  31  0.119  10  0.102   0.104 N  0.450      SignalP-noTM
ColletesGigas_010475-T1    0.111  39  0.106  23  0.122  11  0.108   0.107 N  0.450      SignalP-noTM
ColletesGigas_010476-T1    0.110  34  0.108  66  0.141  49  0.102   0.104 N  0.450      SignalP-noTM
ColletesGigas_010477-T1    0.146  20  0.119  20  0.123  25  0.097   0.107 N  0.450      SignalP-noTM
ColletesGigas_010478-T1    0.119  27  0.106  27  0.111  51  0.094   0.100 N  0.450      SignalP-noTM
ColletesGigas_010479-T1    0.110  68  0.130  12  0.208   9  0.141   0.136 N  0.450      SignalP-noTM
ColletesGigas_010480-T1    0.121  37  0.106  37  0.122  55  0.093   0.099 N  0.450      SignalP-noTM
ColletesGigas_010481-T1    0.110  23  0.105  52  0.113  35  0.099   0.102 N  0.450      SignalP-noTM
ColletesGigas_010482-T1    0.111  21  0.117  21  0.184  10  0.126   0.122 N  0.450      SignalP-noTM
ColletesGigas_010483-T1    0.112  20  0.106  50  0.117  43  0.102   0.104 N  0.450      SignalP-noTM
ColletesGigas_010484-T1    0.127  45  0.147  53  0.316  49  0.145   0.146 N  0.450      SignalP-noTM
ColletesGigas_010485-T1    0.119  28  0.112  28  0.120  15  0.107   0.109 N  0.450      SignalP-noTM
ColletesGigas_010486-T1    0.118  20  0.129  20  0.222   8  0.150   0.140 N  0.450      SignalP-noTM
ColletesGigas_010487-T1    0.128  37  0.112  37  0.125  36  0.099   0.105 N  0.450      SignalP-noTM
ColletesGigas_010488-T1    0.130  52  0.168  11  0.343   1  0.182   0.175 N  0.450      SignalP-noTM
ColletesGigas_010489-T1    0.118  33  0.117  11  0.150   1  0.111   0.114 N  0.450      SignalP-noTM
ColletesGigas_010490-T1    0.131  53  0.135  53  0.203  45  0.120   0.127 N  0.450      SignalP-noTM
ColletesGigas_010491-T1    0.111  44  0.110  44  0.142  30  0.098   0.103 N  0.450      SignalP-noTM
ColletesGigas_010492-T1    0.206  25  0.429  23  0.973  17  0.904   0.685 Y  0.450      SignalP-noTM
ColletesGigas_010493-T1    0.261  29  0.216  29  0.365  24  0.175   0.194 N  0.450      SignalP-noTM
ColletesGigas_010494-T1    0.110  41  0.110  41  0.118  37  0.102   0.105 N  0.450      SignalP-noTM
ColletesGigas_010495-T1    0.126  21  0.108  21  0.112  20  0.093   0.100 N  0.450      SignalP-noTM
ColletesGigas_010496-T1    0.129  19  0.121  19  0.146   1  0.106   0.113 N  0.450      SignalP-noTM
ColletesGigas_010497-T1    0.111  28  0.106  28  0.130  22  0.098   0.102 N  0.450      SignalP-noTM
ColletesGigas_010498-T1    0.113  22  0.107  68  0.115  46  0.097   0.101 N  0.450      SignalP-noTM
ColletesGigas_010499-T1    0.106  57  0.107  11  0.118   1  0.098   0.102 N  0.450      SignalP-noTM
ColletesGigas_010500-T1    0.119  25  0.115  25  0.151  18  0.106   0.111 N  0.500      SignalP-TM
ColletesGigas_010501-T1    0.146  38  0.119  38  0.110  38  0.095   0.106 N  0.450      SignalP-noTM
ColletesGigas_010502-T1    0.123  33  0.130  11  0.208   3  0.152   0.142 N  0.450      SignalP-noTM
ColletesGigas_010503-T1    0.106  39  0.109  11  0.122   1  0.110   0.110 N  0.450      SignalP-noTM
ColletesGigas_010504-T1    0.231  29  0.289  29  0.558  18  0.396   0.332 N  0.500      SignalP-TM
ColletesGigas_010505-T1    0.109  44  0.109  44  0.121  29  0.099   0.104 N  0.450      SignalP-noTM
ColletesGigas_010506-T1    0.120  28  0.147  12  0.280   2  0.179   0.164 N  0.450      SignalP-noTM
ColletesGigas_010507-T1    0.137  30  0.125  11  0.133   1  0.120   0.122 N  0.450      SignalP-noTM
ColletesGigas_010508-T1    0.629  20  0.756  20  0.958  12  0.910   0.839 Y  0.450      SignalP-noTM
ColletesGigas_010509-T1    0.113  40  0.108  11  0.125   7  0.110   0.109 N  0.450      SignalP-noTM
ColletesGigas_010510-T1    0.293  23  0.167  23  0.118  22  0.096   0.129 N  0.450      SignalP-noTM
ColletesGigas_010511-T1    0.131  25  0.113  25  0.124  54  0.097   0.104 N  0.450      SignalP-noTM
ColletesGigas_010512-T1    0.256  39  0.154  39  0.109  60  0.093   0.121 N  0.450      SignalP-noTM
ColletesGigas_010513-T1    0.153  20  0.120  20  0.113  52  0.094   0.106 N  0.450      SignalP-noTM
ColletesGigas_010514-T1    0.206  25  0.187  12  0.471   2  0.251   0.222 N  0.450      SignalP-noTM
ColletesGigas_010515-T1    0.181  23  0.126  23  0.121  41  0.088   0.105 N  0.450      SignalP-noTM
ColletesGigas_010516-T1    0.147  28  0.115  28  0.111  51  0.091   0.102 N  0.450      SignalP-noTM
ColletesGigas_010517-T1    0.109  45  0.105  44  0.109  25  0.095   0.100 N  0.450      SignalP-noTM
ColletesGigas_010518-T1    0.121  42  0.109  14  0.137  41  0.103   0.106 N  0.450      SignalP-noTM
ColletesGigas_010519-T1    0.111  60  0.107  60  0.127  41  0.103   0.105 N  0.450      SignalP-noTM
ColletesGigas_010520-T1    0.111  53  0.106  25  0.130  12  0.104   0.105 N  0.450      SignalP-noTM
ColletesGigas_010521-T1    0.151  31  0.133  31  0.154  18  0.115   0.123 N  0.450      SignalP-noTM
ColletesGigas_010522-T1    0.119  36  0.110  36  0.128   3  0.103   0.106 N  0.450      SignalP-noTM
ColletesGigas_010523-T1    0.124  41  0.118  41  0.137  22  0.103   0.110 N  0.450      SignalP-noTM
ColletesGigas_010524-T1    0.121  27  0.203  12  0.490   1  0.318   0.265 N  0.450      SignalP-noTM
ColletesGigas_010525-T1    0.141  43  0.121  43  0.139   1  0.111   0.115 N  0.450      SignalP-noTM
ColletesGigas_010526-T1    0.108  40  0.109  15  0.126   4  0.104   0.106 N  0.450      SignalP-noTM
ColletesGigas_010527-T1    0.110  51  0.107  51  0.121  42  0.097   0.101 N  0.450      SignalP-noTM
ColletesGigas_010528-T1    0.112  66  0.108  66  0.143  41  0.102   0.105 N  0.450      SignalP-noTM
ColletesGigas_010529-T1    0.112  28  0.103  28  0.111  55  0.093   0.097 N  0.450      SignalP-noTM
ColletesGigas_010530-T1    0.130  41  0.114  41  0.123   4  0.102   0.108 N  0.450      SignalP-noTM
ColletesGigas_010531-T1    0.223  35  0.200  35  0.251  17  0.181   0.190 N  0.450      SignalP-noTM
ColletesGigas_010532-T1    0.155  34  0.148  11  0.323   3  0.223   0.178 N  0.500      SignalP-TM
ColletesGigas_010533-T1    0.111  70  0.110  70  0.134  53  0.103   0.106 N  0.450      SignalP-noTM
ColletesGigas_010534-T1    0.111  67  0.107  67  0.120  51  0.098   0.102 N  0.450      SignalP-noTM
ColletesGigas_010535-T1    0.449  32  0.528  32  0.845  31  0.510   0.518 Y  0.450      SignalP-noTM
ColletesGigas_010536-T1    0.236  43  0.194  43  0.364  41  0.133   0.161 N  0.450      SignalP-noTM
ColletesGigas_010537-T1    0.228  62  0.146  62  0.121  23  0.099   0.120 N  0.450      SignalP-noTM
ColletesGigas_010538-T1    0.109  33  0.106  33  0.114  45  0.102   0.104 N  0.450      SignalP-noTM
ColletesGigas_010539-T1    0.173  31  0.134  31  0.127   3  0.105   0.118 N  0.450      SignalP-noTM
ColletesGigas_010540-T1    0.184  46  0.159  29  0.371  28  0.188   0.171 N  0.500      SignalP-TM
ColletesGigas_010541-T1    0.110  62  0.104  62  0.115  56  0.098   0.100 N  0.450      SignalP-noTM
ColletesGigas_010542-T1    0.113  35  0.103  45  0.112  44  0.093   0.098 N  0.450      SignalP-noTM
ColletesGigas_010543-T1    0.111  24  0.211  12  0.563   1  0.377   0.277 N  0.500      SignalP-TM
ColletesGigas_010544-T1    0.121  18  0.115  18  0.121  15  0.109   0.111 N  0.450      SignalP-noTM
ColletesGigas_010545-T1    0.136  22  0.121  22  0.138  19  0.107   0.114 N  0.450      SignalP-noTM
ColletesGigas_010546-T1    0.108  35  0.109  14  0.134   4  0.113   0.111 N  0.450      SignalP-noTM
ColletesGigas_010547-T1    0.109  51  0.146  19  0.322   7  0.184   0.161 N  0.500      SignalP-TM
ColletesGigas_010548-T1    0.108  53  0.105  53  0.114  23  0.098   0.101 N  0.450      SignalP-noTM
ColletesGigas_010549-T1    0.122  49  0.124  11  0.176   2  0.126   0.125 N  0.450      SignalP-noTM
ColletesGigas_010550-T1    0.265  18  0.352  18  0.571   4  0.462   0.411 N  0.450      SignalP-noTM
ColletesGigas_010551-T1    0.111  44  0.104  11  0.112  56  0.100   0.102 N  0.450      SignalP-noTM
ColletesGigas_010552-T1    0.112  30  0.111  11  0.134   1  0.105   0.108 N  0.450      SignalP-noTM
ColletesGigas_010553-T1    0.148  15  0.166  15  0.364  14  0.196   0.182 N  0.450      SignalP-noTM
ColletesGigas_010554-T1    0.142  40  0.151  11  0.290   5  0.224   0.190 N  0.450      SignalP-noTM
ColletesGigas_010555-T1    0.111  54  0.107  18  0.112   3  0.105   0.106 N  0.450      SignalP-noTM
ColletesGigas_010556-T1    0.110  58  0.108  11  0.124   2  0.104   0.106 N  0.450      SignalP-noTM
ColletesGigas_010557-T1    0.109  68  0.107  37  0.120  25  0.101   0.104 N  0.450      SignalP-noTM
ColletesGigas_010558-T1    0.114  62  0.108  62  0.124  48  0.102   0.105 N  0.450      SignalP-noTM
ColletesGigas_010559-T1    0.115  33  0.114  56  0.150  41  0.107   0.110 N  0.450      SignalP-noTM
ColletesGigas_010560-T1    0.132  32  0.148  16  0.249   2  0.181   0.166 N  0.450      SignalP-noTM
ColletesGigas_010561-T1    0.116  48  0.111  33  0.163  12  0.110   0.111 N  0.450      SignalP-noTM
ColletesGigas_010562-T1    0.134  17  0.111  56  0.121  43  0.098   0.104 N  0.450      SignalP-noTM
ColletesGigas_010563-T1    0.109  70  0.108  38  0.121  25  0.100   0.104 N  0.450      SignalP-noTM
ColletesGigas_010564-T1    0.109  62  0.107  62  0.132  46  0.101   0.104 N  0.450      SignalP-noTM
ColletesGigas_010565-T1    0.139  29  0.122  29  0.193  28  0.115   0.118 N  0.450      SignalP-noTM
ColletesGigas_010566-T1    0.120  19  0.135  19  0.186   9  0.154   0.145 N  0.450      SignalP-noTM
ColletesGigas_010567-T1    0.120  25  0.137  12  0.251   6  0.178   0.159 N  0.450      SignalP-noTM
ColletesGigas_010568-T1    0.136  24  0.146  11  0.252   1  0.149   0.147 N  0.450      SignalP-noTM
ColletesGigas_010569-T1    0.109  31  0.119  11  0.163   5  0.127   0.124 N  0.450      SignalP-noTM
ColletesGigas_010570-T1    0.109  24  0.105  24  0.124  48  0.101   0.103 N  0.450      SignalP-noTM
ColletesGigas_010571-T1    0.107  29  0.108  62  0.126  50  0.102   0.105 N  0.450      SignalP-noTM
ColletesGigas_010572-T1    0.109  31  0.106  31  0.121  20  0.101   0.103 N  0.450      SignalP-noTM
ColletesGigas_010573-T1    0.177  21  0.264  21  0.576   1  0.376   0.325 N  0.450      SignalP-noTM
ColletesGigas_010574-T1    0.106  35  0.106  12  0.123   7  0.110   0.109 N  0.450      SignalP-noTM
ColletesGigas_010575-T1    0.126   9  0.112  11  0.138  45  0.114   0.113 N  0.450      SignalP-noTM
ColletesGigas_010576-T1    0.120  44  0.118  44  0.165  42  0.108   0.112 N  0.450      SignalP-noTM
ColletesGigas_010577-T1    0.161  23  0.128  23  0.114   3  0.101   0.113 N  0.450      SignalP-noTM
ColletesGigas_010578-T1    0.141  32  0.114  32  0.122   4  0.097   0.105 N  0.450      SignalP-noTM
ColletesGigas_010579-T1    0.113  43  0.105  19  0.111  15  0.098   0.101 N  0.450      SignalP-noTM
ColletesGigas_010580-T1    0.151  29  0.121  63  0.127   2  0.098   0.109 N  0.450      SignalP-noTM
ColletesGigas_010581-T1    0.118  21  0.124  15  0.186  14  0.135   0.130 N  0.450      SignalP-noTM
ColletesGigas_010582-T1    0.112  70  0.114  13  0.138  14  0.113   0.113 N  0.450      SignalP-noTM
ColletesGigas_010583-T1    0.107  58  0.108  11  0.124   2  0.110   0.109 N  0.450      SignalP-noTM
ColletesGigas_010584-T1    0.323  28  0.373  28  0.641   7  0.433   0.405 N  0.450      SignalP-noTM
ColletesGigas_010585-T1    0.120  16  0.117  16  0.127  13  0.112   0.114 N  0.450      SignalP-noTM
ColletesGigas_010586-T1    0.112  17  0.104  26  0.110  22  0.100   0.102 N  0.450      SignalP-noTM
ColletesGigas_010587-T1    0.239  19  0.166  19  0.172  18  0.115   0.139 N  0.450      SignalP-noTM
ColletesGigas_010588-T1    0.119  22  0.115  12  0.143   1  0.110   0.112 N  0.450      SignalP-noTM
ColletesGigas_010589-T1    0.730  20  0.795  20  0.968   9  0.859   0.830 Y  0.450      SignalP-noTM
ColletesGigas_010590-T1    0.121  23  0.111  23  0.133  20  0.101   0.106 N  0.450      SignalP-noTM
ColletesGigas_010591-T1    0.113  25  0.111  49  0.147  29  0.106   0.108 N  0.450      SignalP-noTM
ColletesGigas_010592-T1    0.113  29  0.108  46  0.113  36  0.101   0.104 N  0.450      SignalP-noTM
ColletesGigas_010593-T1    0.226  34  0.200  34  0.276  35  0.160   0.184 N  0.500      SignalP-TM
ColletesGigas_010594-T1    0.115  27  0.121  27  0.162  21  0.126   0.123 N  0.450      SignalP-noTM
ColletesGigas_010595-T1    0.136  25  0.136  25  0.209   4  0.140   0.139 N  0.450      SignalP-noTM
ColletesGigas_010596-T1    0.109  21  0.121  11  0.162  26  0.132   0.127 N  0.450      SignalP-noTM
ColletesGigas_010597-T1    0.114  20  0.106  11  0.120   1  0.097   0.101 N  0.450      SignalP-noTM
ColletesGigas_010598-T1    0.135  55  0.117  13  0.147   1  0.121   0.119 N  0.450      SignalP-noTM
ColletesGigas_010599-T1    0.109  60  0.105  40  0.118  18  0.100   0.102 N  0.450      SignalP-noTM
ColletesGigas_010600-T1    0.111  50  0.125  11  0.198   2  0.136   0.131 N  0.450      SignalP-noTM
ColletesGigas_010601-T1    0.135  41  0.136  41  0.179  27  0.144   0.140 N  0.450      SignalP-noTM
ColletesGigas_010602-T1    0.112  63  0.111  37  0.124  25  0.104   0.107 N  0.450      SignalP-noTM
ColletesGigas_010603-T1    0.197  36  0.213  19  0.422   7  0.308   0.264 N  0.450      SignalP-noTM
ColletesGigas_010604-T1    0.120  18  0.150  11  0.254   1  0.174   0.163 N  0.450      SignalP-noTM
ColletesGigas_010605-T1    0.110  26  0.106  26  0.110  35  0.101   0.103 N  0.450      SignalP-noTM
ColletesGigas_010606-T1    0.119  36  0.111  36  0.130  34  0.105   0.108 N  0.450      SignalP-noTM
ColletesGigas_010607-T1    0.131  31  0.131  11  0.203   3  0.161   0.147 N  0.450      SignalP-noTM
ColletesGigas_010608-T1    0.111  23  0.110  23  0.129  20  0.109   0.110 N  0.450      SignalP-noTM
ColletesGigas_010609-T1    0.129  25  0.139  21  0.224   2  0.154   0.147 N  0.450      SignalP-noTM
ColletesGigas_010610-T1    0.176  22  0.136  22  0.171  21  0.104   0.119 N  0.450      SignalP-noTM
ColletesGigas_010611-T1    0.413  33  0.328  33  0.423  32  0.202   0.277 N  0.500      SignalP-TM
ColletesGigas_010612-T1    0.108  50  0.106  68  0.113  52  0.098   0.102 N  0.450      SignalP-noTM
ColletesGigas_010613-T1    0.110  46  0.107  46  0.113  22  0.097   0.102 N  0.450      SignalP-noTM
ColletesGigas_010614-T1    0.114  70  0.109  58  0.127  34  0.105   0.107 N  0.450      SignalP-noTM
ColletesGigas_010615-T1    0.143  21  0.148  21  0.272  50  0.147   0.148 N  0.450      SignalP-noTM
ColletesGigas_010616-T1    0.110  67  0.107  29  0.141  13  0.105   0.106 N  0.450      SignalP-noTM
ColletesGigas_010617-T1    0.133  38  0.146  38  0.229  31  0.134   0.141 N  0.500      SignalP-TM
# SignalP-4.1 euk predictions
# name                     Cmax  pos  Ymax  pos  Smax  pos  Smean   D     ?  Dmaxcut    Networks-used
ColletesGigas_010618-T1    0.109  49  0.110  17  0.125   9  0.117   0.114 N  0.450      SignalP-noTM
ColletesGigas_010619-T1    0.140  18  0.110  18  0.120  27  0.084   0.096 N  0.450      SignalP-noTM
ColletesGigas_010620-T1    0.110  48  0.112  33  0.127  24  0.111   0.111 N  0.450      SignalP-noTM
ColletesGigas_010621-T1    0.108  44  0.106  70  0.127   9  0.101   0.103 N  0.450      SignalP-noTM
ColletesGigas_010622-T1    0.271  24  0.205  24  0.253  15  0.157   0.179 N  0.450      SignalP-noTM
ColletesGigas_010623-T1    0.109  67  0.107  12  0.116   3  0.105   0.106 N  0.450      SignalP-noTM
ColletesGigas_010624-T1    0.111  56  0.107  56  0.109  40  0.094   0.100 N  0.450      SignalP-noTM
ColletesGigas_010625-T1    0.109  54  0.110  11  0.123  36  0.111   0.111 N  0.450      SignalP-noTM
ColletesGigas_010626-T1    0.109  33  0.113  11  0.135   2  0.114   0.113 N  0.450      SignalP-noTM
ColletesGigas_010627-T1    0.108  23  0.112  15  0.130   1  0.110   0.111 N  0.450      SignalP-noTM
ColletesGigas_010628-T1    0.110  20  0.108  20  0.121   1  0.104   0.106 N  0.450      SignalP-noTM
ColletesGigas_010629-T1    0.111  68  0.106  43  0.118  11  0.103   0.104 N  0.450      SignalP-noTM
ColletesGigas_010630-T1    0.109  43  0.109  12  0.125   2  0.112   0.110 N  0.450      SignalP-noTM
ColletesGigas_010631-T1    0.119  17  0.105  17  0.123   6  0.094   0.099 N  0.450      SignalP-noTM
ColletesGigas_010632-T1    0.111  63  0.105  63  0.111  43  0.098   0.101 N  0.450      SignalP-noTM
ColletesGigas_010633-T1    0.109  23  0.120  11  0.165   5  0.140   0.131 N  0.450      SignalP-noTM
ColletesGigas_010634-T1    0.111  68  0.108  68  0.123  13  0.103   0.106 N  0.450      SignalP-noTM
ColletesGigas_010635-T1    0.109  20  0.121  20  0.167  16  0.134   0.128 N  0.450      SignalP-noTM
ColletesGigas_010636-T1    0.108  23  0.108  44  0.118  22  0.107   0.108 N  0.450      SignalP-noTM
ColletesGigas_010637-T1    0.113  20  0.110  37  0.127  18  0.103   0.106 N  0.450      SignalP-noTM
ColletesGigas_010638-T1    0.120  33  0.116  33  0.152  10  0.115   0.116 N  0.450      SignalP-noTM
ColletesGigas_010639-T1    0.110  26  0.111  55  0.133  43  0.101   0.106 N  0.450      SignalP-noTM
ColletesGigas_010640-T1    0.111  57  0.101  70  0.108   3  0.093   0.097 N  0.450      SignalP-noTM
ColletesGigas_010641-T1    0.124  40  0.136  40  0.283  34  0.145   0.141 N  0.450      SignalP-noTM
ColletesGigas_010642-T1    0.121  41  0.110  41  0.121  40  0.100   0.105 N  0.450      SignalP-noTM
ColletesGigas_010643-T1    0.132  41  0.117  18  0.191  11  0.133   0.126 N  0.450      SignalP-noTM
ColletesGigas_010644-T1    0.110  61  0.136  11  0.232   1  0.133   0.135 N  0.450      SignalP-noTM
ColletesGigas_010645-T1    0.109  61  0.106  61  0.118   5  0.100   0.103 N  0.450      SignalP-noTM
ColletesGigas_010646-T1    0.201  28  0.142  28  0.154   1  0.105   0.122 N  0.450      SignalP-noTM
ColletesGigas_010647-T1    0.175  27  0.133  27  0.157   4  0.106   0.119 N  0.450      SignalP-noTM
ColletesGigas_010648-T1    0.112  65  0.111  15  0.149   4  0.123   0.117 N  0.450      SignalP-noTM
ColletesGigas_010649-T1    0.108  67  0.109  45  0.121  37  0.103   0.106 N  0.450      SignalP-noTM
ColletesGigas_010650-T1    0.197  19  0.161  19  0.168  15  0.133   0.146 N  0.450      SignalP-noTM
ColletesGigas_010651-T1    0.486  32  0.339  32  0.346  18  0.217   0.290 N  0.500      SignalP-TM
ColletesGigas_010652-T1    0.110  25  0.117  11  0.138   1  0.111   0.114 N  0.450      SignalP-noTM
ColletesGigas_010653-T1    0.180  27  0.324  27  0.689   8  0.572   0.458 Y  0.450      SignalP-noTM
ColletesGigas_010654-T1    0.113  64  0.111  64  0.127  21  0.105   0.108 N  0.450      SignalP-noTM
ColletesGigas_010655-T1    0.125  38  0.114  59  0.206  46  0.110   0.112 N  0.450      SignalP-noTM
ColletesGigas_010656-T1    0.237  23  0.238  23  0.335   2  0.238   0.238 N  0.450      SignalP-noTM
ColletesGigas_010657-T1    0.134  31  0.115  31  0.133   3  0.102   0.108 N  0.450      SignalP-noTM
ColletesGigas_010658-T1    0.108  66  0.110  16  0.139  12  0.116   0.113 N  0.450      SignalP-noTM
ColletesGigas_010659-T1    0.109  50  0.109  50  0.120   4  0.103   0.106 N  0.450      SignalP-noTM
ColletesGigas_010660-T1    0.112  38  0.131  38  0.200  29  0.143   0.138 N  0.450      SignalP-noTM
ColletesGigas_010661-T1    0.125  13  0.183  13  0.383   3  0.247   0.218 N  0.450      SignalP-noTM
ColletesGigas_010662-T1    0.219  19  0.156  19  0.126  18  0.109   0.131 N  0.450      SignalP-noTM
ColletesGigas_010663-T1    0.114  42  0.114  11  0.145   4  0.120   0.117 N  0.450      SignalP-noTM
ColletesGigas_010664-T1    0.111  54  0.108  54  0.118  23  0.100   0.104 N  0.450      SignalP-noTM
ColletesGigas_010665-T1    0.113  39  0.105  39  0.134   4  0.096   0.100 N  0.450      SignalP-noTM
ColletesGigas_010666-T1    0.135  27  0.125  27  0.179   1  0.122   0.124 N  0.450      SignalP-noTM
ColletesGigas_010667-T1    0.234  32  0.203  27  0.470   3  0.267   0.228 N  0.500      SignalP-TM
ColletesGigas_010668-T1    0.121  34  0.105  58  0.112  47  0.095   0.099 N  0.450      SignalP-noTM
ColletesGigas_010669-T1    0.108  40  0.106  40  0.118   7  0.102   0.104 N  0.450      SignalP-noTM
ColletesGigas_010670-T1    0.109  51  0.129  12  0.186   1  0.136   0.133 N  0.450      SignalP-noTM
ColletesGigas_010671-T1    0.123  54  0.110  54  0.127  54  0.095   0.102 N  0.450      SignalP-noTM
ColletesGigas_010672-T1    0.108  52  0.108  52  0.210  48  0.100   0.104 N  0.450      SignalP-noTM
ColletesGigas_010673-T1    0.117  57  0.123  11  0.217   2  0.141   0.130 N  0.500      SignalP-TM
ColletesGigas_010674-T1    0.633  20  0.674  20  0.868   1  0.694   0.684 Y  0.450      SignalP-noTM
ColletesGigas_010675-T1    0.112  44  0.113  44  0.143  43  0.114   0.113 N  0.450      SignalP-noTM
ColletesGigas_010676-T1    0.116  35  0.109  35  0.117  34  0.100   0.104 N  0.450      SignalP-noTM
ColletesGigas_010677-T1    0.138  32  0.263  24  0.603  21  0.480   0.350 N  0.500      SignalP-TM
ColletesGigas_010678-T1    0.111  31  0.106  49  0.118  41  0.099   0.102 N  0.450      SignalP-noTM
ColletesGigas_010679-T1    0.177  21  0.138  21  0.126  28  0.107   0.122 N  0.450      SignalP-noTM
ColletesGigas_010680-T1    0.110  53  0.108  23  0.158  12  0.107   0.107 N  0.450      SignalP-noTM
ColletesGigas_010681-T1    0.158  21  0.183  21  0.275   8  0.209   0.197 N  0.450      SignalP-noTM
ColletesGigas_010682-T1    0.137  40  0.125  40  0.163  12  0.113   0.118 N  0.450      SignalP-noTM
ColletesGigas_010683-T1    0.110  53  0.122  11  0.182   2  0.126   0.124 N  0.450      SignalP-noTM
ColletesGigas_010684-T1    0.117  21  0.124  21  0.173  25  0.129   0.126 N  0.450      SignalP-noTM
ColletesGigas_010685-T1    0.109  53  0.103  70  0.110  64  0.097   0.100 N  0.450      SignalP-noTM
ColletesGigas_010686-T1    0.132  41  0.118  18  0.193  11  0.135   0.127 N  0.450      SignalP-noTM
ColletesGigas_010687-T1    0.126  49  0.111  49  0.135   2  0.099   0.105 N  0.450      SignalP-noTM
ColletesGigas_010688-T1    0.110  38  0.105  38  0.110  23  0.094   0.099 N  0.450      SignalP-noTM
ColletesGigas_010689-T1    0.123  19  0.106  45  0.114  24  0.097   0.101 N  0.450      SignalP-noTM
ColletesGigas_010690-T1    0.115  44  0.110  44  0.127   1  0.105   0.108 N  0.450      SignalP-noTM
ColletesGigas_010691-T1    0.108  37  0.105  63  0.116  16  0.100   0.102 N  0.450      SignalP-noTM
ColletesGigas_010692-T1    0.144  16  0.210  16  0.377   6  0.301   0.259 N  0.450      SignalP-noTM
ColletesGigas_010693-T1    0.109  52  0.102  32  0.110  70  0.095   0.098 N  0.450      SignalP-noTM
ColletesGigas_010694-T1    0.111  63  0.104  63  0.107  57  0.096   0.100 N  0.450      SignalP-noTM
ColletesGigas_010695-T1    0.111  51  0.115  11  0.142   1  0.111   0.113 N  0.450      SignalP-noTM
ColletesGigas_010696-T1    0.127  43  0.135  43  0.247  35  0.134   0.134 N  0.450      SignalP-noTM
ColletesGigas_010697-T1    0.192  35  0.225  35  0.428  33  0.238   0.230 N  0.500      SignalP-TM
ColletesGigas_010698-T1    0.109  27  0.108  16  0.157   2  0.115   0.111 N  0.450      SignalP-noTM
ColletesGigas_010699-T1    0.116  20  0.112  20  0.130   1  0.104   0.107 N  0.450      SignalP-noTM
ColletesGigas_010700-T1    0.111  39  0.108  39  0.117  26  0.099   0.103 N  0.450      SignalP-noTM
ColletesGigas_010701-T1    0.113  26  0.112  26  0.152   9  0.111   0.112 N  0.450      SignalP-noTM
ColletesGigas_010702-T1    0.110  54  0.122  12  0.179   2  0.127   0.125 N  0.450      SignalP-noTM
ColletesGigas_010703-T1    0.176  38  0.147  38  0.196   7  0.133   0.139 N  0.450      SignalP-noTM
ColletesGigas_010704-T1    0.122  43  0.115  43  0.184  42  0.112   0.113 N  0.450      SignalP-noTM
ColletesGigas_010705-T1    0.114   9  0.109  50  0.123  34  0.099   0.104 N  0.450      SignalP-noTM
ColletesGigas_010706-T1    0.108  59  0.104  33  0.116  16  0.099   0.101 N  0.450      SignalP-noTM
ColletesGigas_010707-T1    0.108  18  0.109  14  0.123   1  0.107   0.108 N  0.450      SignalP-noTM
ColletesGigas_010708-T1    0.134  27  0.140  11  0.207   1  0.154   0.148 N  0.450      SignalP-noTM
ColletesGigas_010709-T1    0.170  20  0.126  20  0.117  49  0.092   0.108 N  0.450      SignalP-noTM
ColletesGigas_010710-T1    0.108  53  0.105  53  0.131   3  0.100   0.102 N  0.450      SignalP-noTM
ColletesGigas_010711-T1    0.144  68  0.123  68  0.185  38  0.111   0.116 N  0.450      SignalP-noTM
ColletesGigas_010712-T1    0.113  20  0.108  31  0.121  20  0.104   0.106 N  0.450      SignalP-noTM
ColletesGigas_010713-T1    0.112  40  0.109  11  0.133   1  0.098   0.103 N  0.450      SignalP-noTM
ColletesGigas_010714-T1    0.129  33  0.127  33  0.179  32  0.121   0.124 N  0.450      SignalP-noTM
ColletesGigas_010715-T1    0.118  33  0.109  33  0.125  41  0.104   0.106 N  0.450      SignalP-noTM
ColletesGigas_010716-T1    0.111  37  0.105  37  0.108  26  0.097   0.101 N  0.450      SignalP-noTM
ColletesGigas_010717-T1    0.130  17  0.122  17  0.136   7  0.117   0.119 N  0.450      SignalP-noTM
ColletesGigas_010718-T1    0.130  22  0.185  12  0.418   1  0.258   0.225 N  0.450      SignalP-noTM
ColletesGigas_010719-T1    0.108  66  0.106  66  0.114  58  0.097   0.101 N  0.450      SignalP-noTM
ColletesGigas_010720-T1    0.133  40  0.159  18  0.310  13  0.210   0.187 N  0.450      SignalP-noTM
ColletesGigas_010721-T1    0.178  36  0.265  36  0.704  13  0.459   0.369 N  0.450      SignalP-noTM
ColletesGigas_010722-T1    0.116  17  0.117  17  0.134   3  0.115   0.116 N  0.450      SignalP-noTM
ColletesGigas_010723-T1    0.143  16  0.184  16  0.408  14  0.248   0.219 N  0.450      SignalP-noTM
ColletesGigas_010724-T1    0.109  61  0.105  45  0.111  44  0.097   0.101 N  0.450      SignalP-noTM
ColletesGigas_010725-T1    0.109  27  0.108  41  0.115  33  0.104   0.106 N  0.450      SignalP-noTM
ColletesGigas_010726-T1    0.107  48  0.107  13  0.139   7  0.109   0.108 N  0.450      SignalP-noTM
ColletesGigas_010727-T1    0.136  25  0.174  25  0.334   5  0.225   0.202 N  0.450      SignalP-noTM
ColletesGigas_010728-T1    0.115  30  0.106  30  0.121   4  0.100   0.103 N  0.450      SignalP-noTM
ColletesGigas_010729-T1    0.107   5  0.105  37  0.123  26  0.101   0.103 N  0.450      SignalP-noTM
ColletesGigas_010730-T1    0.158  24  0.214  24  0.416  23  0.286   0.253 N  0.450      SignalP-noTM
ColletesGigas_010731-T1    0.127  51  0.121  34  0.189  28  0.115   0.118 N  0.500      SignalP-TM
ColletesGigas_010732-T1    0.110  27  0.109  12  0.129  27  0.103   0.105 N  0.450      SignalP-noTM
ColletesGigas_010733-T1    0.244  27  0.185  27  0.236   1  0.149   0.166 N  0.450      SignalP-noTM
ColletesGigas_010734-T1    0.110  62  0.108  62  0.124  42  0.100   0.104 N  0.450      SignalP-noTM
ColletesGigas_010735-T1    0.113  40  0.107  40  0.112  59  0.096   0.101 N  0.450      SignalP-noTM
ColletesGigas_010736-T1    0.170  64  0.210  23  0.394   6  0.270   0.242 N  0.450      SignalP-noTM
ColletesGigas_010737-T1    0.219  18  0.202  18  0.222   1  0.176   0.188 N  0.450      SignalP-noTM
ColletesGigas_010738-T1    0.153  50  0.123  50  0.119  49  0.097   0.109 N  0.450      SignalP-noTM
ColletesGigas_010739-T1    0.128  26  0.248  14  0.703   1  0.478   0.372 N  0.450      SignalP-noTM
ColletesGigas_010740-T1    0.168  23  0.213  23  0.384  10  0.269   0.243 N  0.450      SignalP-noTM
ColletesGigas_010741-T1    0.109  29  0.118  29  0.166  34  0.123   0.121 N  0.450      SignalP-noTM
ColletesGigas_010742-T1    0.115  20  0.107  47  0.118   2  0.100   0.103 N  0.450      SignalP-noTM
ColletesGigas_010743-T1    0.109  29  0.115  26  0.205   9  0.119   0.117 N  0.450      SignalP-noTM
ColletesGigas_010744-T1    0.132  41  0.112  41  0.114  22  0.091   0.101 N  0.450      SignalP-noTM
ColletesGigas_010745-T1    0.377  27  0.585  27  0.967  16  0.907   0.759 Y  0.450      SignalP-noTM
ColletesGigas_010746-T1    0.110  29  0.105  68  0.124   3  0.100   0.103 N  0.450      SignalP-noTM
ColletesGigas_010747-T1    0.192  19  0.154  19  0.179  16  0.125   0.138 N  0.450      SignalP-noTM
ColletesGigas_010748-T1    0.223  38  0.241  38  0.398  28  0.220   0.229 N  0.450      SignalP-noTM
ColletesGigas_010749-T1    0.148  17  0.122  17  0.148  21  0.104   0.112 N  0.450      SignalP-noTM
ColletesGigas_010750-T1    0.434  36  0.385  36  0.527  10  0.346   0.364 N  0.450      SignalP-noTM
ColletesGigas_010751-T1    0.136  36  0.122  36  0.136  14  0.114   0.118 N  0.450      SignalP-noTM
ColletesGigas_010752-T1    0.162  21  0.191  21  0.416  13  0.222   0.208 N  0.450      SignalP-noTM
ColletesGigas_010753-T1    0.343  32  0.293  32  0.438  26  0.232   0.260 N  0.450      SignalP-noTM
ColletesGigas_010754-T1    0.124  28  0.156  12  0.269   1  0.185   0.172 N  0.450      SignalP-noTM
ColletesGigas_010755-T1    0.142  37  0.119  37  0.134  11  0.101   0.109 N  0.450      SignalP-noTM
ColletesGigas_010756-T1    0.113  64  0.109  64  0.119  50  0.104   0.106 N  0.450      SignalP-noTM
ColletesGigas_010757-T1    0.155  32  0.128  32  0.162   1  0.111   0.119 N  0.450      SignalP-noTM
ColletesGigas_010758-T1    0.394  28  0.606  28  0.984  19  0.930   0.781 Y  0.450      SignalP-noTM
ColletesGigas_010759-T1    0.113  27  0.119  11  0.140   1  0.124   0.121 N  0.450      SignalP-noTM
ColletesGigas_010760-T1    0.110  52  0.109  45  0.118  34  0.102   0.105 N  0.450      SignalP-noTM
ColletesGigas_010761-T1    0.129  19  0.114  19  0.118  18  0.098   0.105 N  0.450      SignalP-noTM
ColletesGigas_010762-T1    0.109  48  0.106  48  0.126  38  0.100   0.102 N  0.450      SignalP-noTM
ColletesGigas_010763-T1    0.149  20  0.115  20  0.125  44  0.088   0.100 N  0.450      SignalP-noTM
ColletesGigas_010764-T1    0.373  24  0.475  24  0.792  10  0.610   0.548 Y  0.450      SignalP-noTM
ColletesGigas_010765-T1    0.854  20  0.884  20  0.961  10  0.907   0.896 Y  0.450      SignalP-noTM
ColletesGigas_010766-T1    0.106  54  0.108  47  0.132  38  0.098   0.104 N  0.500      SignalP-TM
ColletesGigas_010767-T1    0.147  48  0.209  48  0.481  40  0.170   0.193 N  0.500      SignalP-TM
ColletesGigas_010768-T1    0.110  63  0.112  12  0.125   1  0.109   0.110 N  0.450      SignalP-noTM
ColletesGigas_010769-T1    0.117  54  0.124  20  0.151   1  0.131   0.127 N  0.450      SignalP-noTM
ColletesGigas_010770-T1    0.136  21  0.116  21  0.133   4  0.098   0.106 N  0.450      SignalP-noTM
ColletesGigas_010771-T1    0.115  63  0.116  43  0.139  22  0.108   0.112 N  0.450      SignalP-noTM
ColletesGigas_010772-T1    0.136  27  0.113  27  0.138  40  0.094   0.103 N  0.450      SignalP-noTM
ColletesGigas_010773-T1    0.145  31  0.225  31  0.496  25  0.372   0.284 N  0.500      SignalP-TM
ColletesGigas_010774-T1    0.174  18  0.135  18  0.124  14  0.105   0.119 N  0.450      SignalP-noTM
ColletesGigas_010775-T1    0.128  53  0.137  11  0.212   2  0.158   0.148 N  0.450      SignalP-noTM
ColletesGigas_010776-T1    0.111  33  0.109  33  0.140   1  0.103   0.107 N  0.500      SignalP-TM
ColletesGigas_010777-T1    0.356  21  0.553  21  0.928  15  0.863   0.720 Y  0.450      SignalP-noTM
ColletesGigas_010778-T1    0.121  30  0.109  30  0.118  40  0.098   0.103 N  0.450      SignalP-noTM
ColletesGigas_010779-T1    0.115  47  0.103  70  0.119  57  0.072   0.091 N  0.500      SignalP-TM
ColletesGigas_010780-T1    0.111  70  0.104  70  0.114   9  0.097   0.100 N  0.450      SignalP-noTM
ColletesGigas_010781-T1    0.178  51  0.186  50  0.365  31  0.161   0.176 N  0.500      SignalP-TM
ColletesGigas_010782-T1    0.108  39  0.107  52  0.115  32  0.099   0.103 N  0.450      SignalP-noTM
ColletesGigas_010783-T1    0.112  22  0.103  68  0.105  56  0.092   0.097 N  0.450      SignalP-noTM
ColletesGigas_010784-T1    0.117  58  0.109  12  0.127   1  0.104   0.106 N  0.450      SignalP-noTM
ColletesGigas_010785-T1    0.124  37  0.112  37  0.126   2  0.105   0.108 N  0.450      SignalP-noTM
ColletesGigas_010786-T1    0.109  52  0.105  69  0.110  61  0.101   0.103 N  0.450      SignalP-noTM
ColletesGigas_010787-T1    0.145  30  0.162  51  0.321  33  0.171   0.167 N  0.450      SignalP-noTM
ColletesGigas_010788-T1    0.861  19  0.888  19  0.953   2  0.911   0.901 Y  0.450      SignalP-noTM
ColletesGigas_010789-T1    0.155  21  0.182  21  0.329   1  0.201   0.192 N  0.450      SignalP-noTM
ColletesGigas_010790-T1    0.109  48  0.109  48  0.121  39  0.098   0.103 N  0.450      SignalP-noTM
ColletesGigas_010791-T1    0.107  66  0.104  44  0.117  35  0.097   0.100 N  0.450      SignalP-noTM
ColletesGigas_010792-T1    0.105  44  0.101  44  0.106  57  0.092   0.096 N  0.450      SignalP-noTM
ColletesGigas_010793-T1    0.110  12  0.106  12  0.110   1  0.093   0.099 N  0.450      SignalP-noTM
ColletesGigas_010794-T1    0.117  66  0.108  66  0.120  54  0.094   0.100 N  0.450      SignalP-noTM
ColletesGigas_010795-T1    0.131  19  0.119  19  0.123   1  0.105   0.112 N  0.450      SignalP-noTM
ColletesGigas_010796-T1    0.115  42  0.109  42  0.124   1  0.104   0.106 N  0.450      SignalP-noTM
ColletesGigas_010797-T1    0.201  33  0.301  33  0.583   5  0.460   0.365 N  0.500      SignalP-TM
ColletesGigas_010798-T1    0.112  31  0.103  31  0.109  34  0.095   0.099 N  0.450      SignalP-noTM
ColletesGigas_010799-T1    0.108  67  0.111  23  0.140  14  0.114   0.113 N  0.450      SignalP-noTM
ColletesGigas_010800-T1    0.109  66  0.114  12  0.130   8  0.123   0.119 N  0.450      SignalP-noTM
ColletesGigas_010801-T1    0.111  63  0.106  63  0.117  30  0.098   0.102 N  0.450      SignalP-noTM
ColletesGigas_010802-T1    0.168  33  0.156  33  0.195  13  0.142   0.149 N  0.450      SignalP-noTM
ColletesGigas_010803-T1    0.122  30  0.196  14  0.585   6  0.378   0.294 N  0.450      SignalP-noTM
ColletesGigas_010804-T1    0.107  54  0.108  15  0.199   5  0.122   0.116 N  0.450      SignalP-noTM
ColletesGigas_010805-T1    0.114  20  0.105  27  0.112   8  0.097   0.101 N  0.450      SignalP-noTM
ColletesGigas_010806-T1    0.122  31  0.115  31  0.137  13  0.109   0.111 N  0.450      SignalP-noTM
ColletesGigas_010807-T1    0.108  68  0.105  68  0.114  53  0.099   0.102 N  0.450      SignalP-noTM
ColletesGigas_010808-T1    0.113  25  0.105  63  0.111  47  0.096   0.100 N  0.450      SignalP-noTM
ColletesGigas_010809-T1    0.112  69  0.107  44  0.114  28  0.098   0.102 N  0.450      SignalP-noTM
ColletesGigas_010810-T1    0.174  41  0.129  41  0.110  55  0.096   0.111 N  0.450      SignalP-noTM
ColletesGigas_010811-T1    0.139  32  0.144  32  0.290  28  0.152   0.148 N  0.450      SignalP-noTM
ColletesGigas_010812-T1    0.133  38  0.145  38  0.307  35  0.151   0.148 N  0.450      SignalP-noTM
ColletesGigas_010813-T1    0.108  28  0.118  11  0.150   1  0.112   0.115 N  0.450      SignalP-noTM
ColletesGigas_010814-T1    0.138  46  0.117  46  0.110  57  0.098   0.107 N  0.450      SignalP-noTM
ColletesGigas_010815-T1    0.111   9  0.106  64  0.121  51  0.099   0.102 N  0.450      SignalP-noTM
ColletesGigas_010816-T1    0.416  18  0.535  18  0.830  16  0.694   0.621 Y  0.450      SignalP-noTM
ColletesGigas_010817-T1    0.137  33  0.130  11  0.261   5  0.169   0.151 N  0.450      SignalP-noTM
ColletesGigas_010818-T1    0.108  49  0.106  39  0.115  26  0.098   0.102 N  0.450      SignalP-noTM
ColletesGigas_010819-T1    0.148  26  0.137  26  0.177  13  0.129   0.133 N  0.450      SignalP-noTM
ColletesGigas_010820-T1    0.108  27  0.112  27  0.147   9  0.115   0.113 N  0.450      SignalP-noTM
ColletesGigas_010821-T1    0.113  43  0.107  43  0.121  27  0.099   0.103 N  0.450      SignalP-noTM
ColletesGigas_010822-T1    0.109  49  0.112  44  0.128  35  0.108   0.110 N  0.450      SignalP-noTM
ColletesGigas_010823-T1    0.144  17  0.159  17  0.204   1  0.166   0.163 N  0.450      SignalP-noTM
ColletesGigas_010824-T1    0.150  21  0.146  21  0.267  20  0.144   0.145 N  0.450      SignalP-noTM
ColletesGigas_010825-T1    0.109  66  0.111  21  0.133  14  0.115   0.113 N  0.450      SignalP-noTM
ColletesGigas_010826-T1    0.124  38  0.110  38  0.116   7  0.099   0.104 N  0.450      SignalP-noTM
ColletesGigas_010827-T1    0.113  27  0.111  27  0.136  13  0.110   0.110 N  0.450      SignalP-noTM
ColletesGigas_010828-T1    0.109  56  0.106  67  0.118  48  0.100   0.103 N  0.450      SignalP-noTM
ColletesGigas_010829-T1    0.408  26  0.444  26  0.731  10  0.491   0.469 Y  0.450      SignalP-noTM
ColletesGigas_010830-T1    0.114  54  0.132  12  0.230   3  0.142   0.138 N  0.450      SignalP-noTM
ColletesGigas_010831-T1    0.113  50  0.108  14  0.124   1  0.099   0.103 N  0.450      SignalP-noTM
ColletesGigas_010832-T1    0.109  17  0.112  17  0.135  11  0.120   0.116 N  0.450      SignalP-noTM
ColletesGigas_010833-T1    0.109  61  0.114  11  0.131   1  0.110   0.112 N  0.450      SignalP-noTM
ColletesGigas_010834-T1    0.114  56  0.107  22  0.131   9  0.105   0.106 N  0.450      SignalP-noTM
ColletesGigas_010835-T1    0.620  22  0.710  22  0.899  12  0.812   0.765 Y  0.450      SignalP-noTM
ColletesGigas_010836-T1    0.235  24  0.253  24  0.477   4  0.321   0.280 N  0.500      SignalP-TM
ColletesGigas_010837-T1    0.464  21  0.628  21  0.909   1  0.846   0.746 Y  0.450      SignalP-noTM
ColletesGigas_010838-T1    0.107  60  0.111  11  0.128   1  0.106   0.108 N  0.450      SignalP-noTM
ColletesGigas_010839-T1    0.660  19  0.707  19  0.877   1  0.731   0.720 Y  0.450      SignalP-noTM
ColletesGigas_010840-T1    0.679  24  0.705  24  0.888   1  0.739   0.723 Y  0.450      SignalP-noTM
ColletesGigas_010841-T1    0.392  14  0.502  14  0.729   6  0.628   0.570 Y  0.450      SignalP-noTM
ColletesGigas_010842-T1    0.606  24  0.730  24  0.979   3  0.883   0.813 Y  0.450      SignalP-noTM
ColletesGigas_010843-T1    0.234  20  0.441  20  0.923   1  0.814   0.642 Y  0.450      SignalP-noTM
ColletesGigas_010844-T1    0.348  19  0.490  19  0.772  13  0.689   0.597 Y  0.450      SignalP-noTM
ColletesGigas_010845-T1    0.388  25  0.503  25  0.811  21  0.640   0.577 Y  0.450      SignalP-noTM
ColletesGigas_010846-T1    0.175  21  0.205  21  0.308   7  0.240   0.224 N  0.450      SignalP-noTM
ColletesGigas_010847-T1    0.136  39  0.141  11  0.218   1  0.152   0.147 N  0.450      SignalP-noTM
ColletesGigas_010848-T1    0.109  34  0.104  42  0.120  10  0.100   0.102 N  0.450      SignalP-noTM
ColletesGigas_010849-T1    0.113  49  0.121  49  0.186  38  0.118   0.119 N  0.450      SignalP-noTM
ColletesGigas_010850-T1    0.593  24  0.717  24  0.972   4  0.870   0.800 Y  0.450      SignalP-noTM
ColletesGigas_010851-T1    0.680  24  0.711  24  0.933   4  0.749   0.732 Y  0.450      SignalP-noTM
ColletesGigas_010852-T1    0.108  34  0.104  34  0.113  48  0.091   0.099 N  0.500      SignalP-TM
ColletesGigas_010853-T1    0.365  24  0.516  24  0.922   4  0.737   0.636 Y  0.450      SignalP-noTM
ColletesGigas_010854-T1    0.109  40  0.108  12  0.118   3  0.107   0.107 N  0.450      SignalP-noTM
ColletesGigas_010855-T1    0.109  63  0.103  63  0.111  54  0.095   0.099 N  0.450      SignalP-noTM
ColletesGigas_010856-T1    0.150  42  0.135  42  0.160   9  0.121   0.127 N  0.450      SignalP-noTM
ColletesGigas_010857-T1    0.116  41  0.117  12  0.153   2  0.118   0.118 N  0.450      SignalP-noTM
ColletesGigas_010858-T1    0.109  63  0.119  15  0.197   3  0.133   0.127 N  0.450      SignalP-noTM
ColletesGigas_010859-T1    0.385  22  0.406  22  0.716   1  0.481   0.436 N  0.500      SignalP-TM
ColletesGigas_010860-T1    0.109  47  0.123  12  0.189   5  0.148   0.136 N  0.450      SignalP-noTM
ColletesGigas_010861-T1    0.108  46  0.109  39  0.133  37  0.104   0.106 N  0.450      SignalP-noTM
ColletesGigas_010862-T1    0.146  67  0.153  11  0.288   1  0.150   0.151 N  0.450      SignalP-noTM
ColletesGigas_010863-T1    0.110  70  0.106  70  0.144  66  0.089   0.099 N  0.500      SignalP-TM
ColletesGigas_010864-T1    0.152  25  0.139  25  0.216   2  0.134   0.137 N  0.450      SignalP-noTM
ColletesGigas_010865-T1    0.112  42  0.143  24  0.288  11  0.161   0.150 N  0.500      SignalP-TM
ColletesGigas_010866-T1    0.108  60  0.124  11  0.209   1  0.131   0.127 N  0.500      SignalP-TM
ColletesGigas_010867-T1    0.116  46  0.116  46  0.145  40  0.112   0.113 N  0.450      SignalP-noTM
ColletesGigas_010868-T1    0.297  55  0.335  55  0.562  50  0.225   0.275 N  0.450      SignalP-noTM
ColletesGigas_010869-T1    0.109  35  0.108  22  0.149   6  0.110   0.109 N  0.450      SignalP-noTM
ColletesGigas_010870-T1    0.111  37  0.110  37  0.127  52  0.107   0.109 N  0.450      SignalP-noTM
ColletesGigas_010871-T1    0.866  19  0.842  19  0.864   8  0.826   0.834 Y  0.450      SignalP-noTM
ColletesGigas_010872-T1    0.559  17  0.709  17  0.952   7  0.890   0.807 Y  0.450      SignalP-noTM
ColletesGigas_010873-T1    0.682  20  0.758  20  0.941   9  0.832   0.798 Y  0.450      SignalP-noTM
ColletesGigas_010874-T1    0.110  14  0.108  31  0.121  23  0.107   0.107 N  0.450      SignalP-noTM
ColletesGigas_010875-T1    0.119  32  0.114  50  0.150  31  0.107   0.110 N  0.450      SignalP-noTM
ColletesGigas_010876-T1    0.113  26  0.124  22  0.190  20  0.139   0.132 N  0.450      SignalP-noTM
ColletesGigas_010877-T1    0.162  22  0.132  22  0.147   1  0.105   0.118 N  0.450      SignalP-noTM
ColletesGigas_010878-T1    0.109  58  0.105  70  0.123  54  0.097   0.101 N  0.450      SignalP-noTM
ColletesGigas_010879-T1    0.110  41  0.105  41  0.114  57  0.093   0.099 N  0.450      SignalP-noTM
ColletesGigas_010880-T1    0.106  42  0.104  42  0.121  35  0.100   0.102 N  0.450      SignalP-noTM
ColletesGigas_010881-T1    0.110  21  0.112  21  0.126   5  0.114   0.113 N  0.450      SignalP-noTM
ColletesGigas_010882-T1    0.108  49  0.113  52  0.129  41  0.105   0.108 N  0.450      SignalP-noTM
ColletesGigas_010883-T1    0.129  30  0.166  11  0.313   1  0.248   0.199 N  0.500      SignalP-TM
ColletesGigas_010884-T1    0.107  17  0.103  70  0.113  55  0.096   0.100 N  0.450      SignalP-noTM
ColletesGigas_010885-T1    0.109  49  0.105  34  0.116  51  0.102   0.104 N  0.450      SignalP-noTM
ColletesGigas_010886-T1    0.108  64  0.109  54  0.124  19  0.109   0.109 N  0.450      SignalP-noTM
ColletesGigas_010887-T1    0.129  33  0.117  33  0.125   3  0.107   0.111 N  0.450      SignalP-noTM
ColletesGigas_010888-T1    0.144  23  0.136  23  0.155  22  0.128   0.131 N  0.450      SignalP-noTM
ColletesGigas_010889-T1    0.123  64  0.111  64  0.111  54  0.097   0.103 N  0.450      SignalP-noTM
ColletesGigas_010890-T1    0.121  32  0.114  32  0.141  14  0.106   0.110 N  0.450      SignalP-noTM
ColletesGigas_010891-T1    0.210  20  0.253  20  0.399   1  0.306   0.274 N  0.500      SignalP-TM
ColletesGigas_010892-T1    0.107  28  0.107  28  0.127  19  0.106   0.107 N  0.450      SignalP-noTM
ColletesGigas_010893-T1    0.121  25  0.108  59  0.126  12  0.102   0.105 N  0.450      SignalP-noTM
ColletesGigas_010894-T1    0.109  65  0.105  65  0.109  24  0.097   0.100 N  0.450      SignalP-noTM
ColletesGigas_010895-T1    0.109  34  0.106  34  0.127   8  0.102   0.104 N  0.450      SignalP-noTM
ColletesGigas_010896-T1    0.110  67  0.119  13  0.153   1  0.119   0.119 N  0.450      SignalP-noTM
ColletesGigas_010897-T1    0.107  66  0.107  42  0.121  23  0.097   0.102 N  0.450      SignalP-noTM
ColletesGigas_010898-T1    0.111  53  0.106  53  0.112  23  0.097   0.101 N  0.450      SignalP-noTM
ColletesGigas_010899-T1    0.108  62  0.103  43  0.113  26  0.100   0.101 N  0.450      SignalP-noTM
ColletesGigas_010900-T1    0.145  59  0.131  59  0.217  50  0.111   0.120 N  0.450      SignalP-noTM
ColletesGigas_010901-T1    0.130  25  0.110  25  0.117  43  0.092   0.100 N  0.450      SignalP-noTM
ColletesGigas_010902-T1    0.180  24  0.143  24  0.158  26  0.115   0.128 N  0.450      SignalP-noTM
ColletesGigas_010903-T1    0.129  45  0.125  45  0.208  41  0.113   0.118 N  0.450      SignalP-noTM
ColletesGigas_010904-T1    0.241  25  0.296  20  0.618   4  0.474   0.367 N  0.500      SignalP-TM
ColletesGigas_010905-T1    0.534  32  0.657  32  0.934  20  0.819   0.744 Y  0.450      SignalP-noTM
ColletesGigas_010906-T1    0.120  37  0.110  37  0.148  12  0.105   0.108 N  0.450      SignalP-noTM
ColletesGigas_010907-T1    0.421  20  0.251  20  0.397  19  0.152   0.197 N  0.450      SignalP-noTM
ColletesGigas_010908-T1    0.109  26  0.106  11  0.113   1  0.098   0.102 N  0.450      SignalP-noTM
ColletesGigas_010909-T1    0.109  18  0.113  12  0.133   1  0.112   0.113 N  0.450      SignalP-noTM
ColletesGigas_010910-T1    0.186  16  0.153  16  0.187  14  0.127   0.139 N  0.450      SignalP-noTM
ColletesGigas_010911-T1    0.121  43  0.117  43  0.141  50  0.107   0.111 N  0.450      SignalP-noTM
ColletesGigas_010912-T1    0.123  52  0.133  52  0.371  41  0.117   0.124 N  0.450      SignalP-noTM
ColletesGigas_010913-T1    0.111  69  0.107  69  0.114  29  0.099   0.102 N  0.450      SignalP-noTM
ColletesGigas_010914-T1    0.110  64  0.106  34  0.114  20  0.100   0.103 N  0.450      SignalP-noTM
ColletesGigas_010915-T1    0.110  67  0.110  13  0.140  12  0.119   0.115 N  0.450      SignalP-noTM
ColletesGigas_010916-T1    0.111  35  0.120  15  0.149   1  0.123   0.122 N  0.450      SignalP-noTM
ColletesGigas_010917-T1    0.108  11  0.107  63  0.129  50  0.100   0.103 N  0.450      SignalP-noTM
ColletesGigas_010918-T1    0.140  61  0.136  12  0.217   1  0.140   0.138 N  0.450      SignalP-noTM
ColletesGigas_010919-T1    0.122  22  0.110  40  0.132  29  0.101   0.105 N  0.450      SignalP-noTM
ColletesGigas_010920-T1    0.130  28  0.122  19  0.151   2  0.118   0.120 N  0.450      SignalP-noTM
ColletesGigas_010921-T1    0.113  16  0.106  64  0.120  51  0.100   0.103 N  0.450      SignalP-noTM
ColletesGigas_010922-T1    0.110  68  0.110  11  0.126   5  0.112   0.111 N  0.450      SignalP-noTM
ColletesGigas_010923-T1    0.147  42  0.129  42  0.242  40  0.104   0.116 N  0.450      SignalP-noTM
ColletesGigas_010924-T1    0.122  17  0.123  17  0.144  14  0.129   0.126 N  0.450      SignalP-noTM
ColletesGigas_010925-T1    0.117  34  0.142  34  0.557  31  0.158   0.150 N  0.450      SignalP-noTM
ColletesGigas_010926-T1    0.109  47  0.112  53  0.134  42  0.108   0.109 N  0.450      SignalP-noTM
ColletesGigas_010927-T1    0.117  20  0.117  12  0.159   2  0.120   0.119 N  0.450      SignalP-noTM
ColletesGigas_010928-T1    0.110  60  0.107  36  0.126  54  0.104   0.106 N  0.450      SignalP-noTM
ColletesGigas_010929-T1    0.109  49  0.163  52  0.385  41  0.144   0.155 N  0.500      SignalP-TM
ColletesGigas_010930-T1    0.111  38  0.108  38  0.113  24  0.102   0.104 N  0.450      SignalP-noTM
ColletesGigas_010931-T1    0.109  57  0.108  23  0.145  11  0.108   0.108 N  0.450      SignalP-noTM
ColletesGigas_010932-T1    0.115  38  0.108  24  0.147   3  0.106   0.107 N  0.450      SignalP-noTM
ColletesGigas_010933-T1    0.127  51  0.118  12  0.153  48  0.125   0.122 N  0.450      SignalP-noTM
ColletesGigas_010934-T1    0.120  35  0.140  20  0.219   2  0.165   0.153 N  0.450      SignalP-noTM
ColletesGigas_010935-T1    0.134  17  0.119  17  0.137   7  0.109   0.113 N  0.450      SignalP-noTM
ColletesGigas_010936-T1    0.114  65  0.107  30  0.129  48  0.099   0.103 N  0.450      SignalP-noTM
ColletesGigas_010937-T1    0.109  41  0.120  38  0.161  34  0.126   0.123 N  0.450      SignalP-noTM
ColletesGigas_010938-T1    0.145  48  0.225  11  0.592   1  0.364   0.300 N  0.450      SignalP-noTM
ColletesGigas_010939-T1    0.110  24  0.105  38  0.121  22  0.099   0.101 N  0.450      SignalP-noTM
ColletesGigas_010940-T1    0.112  57  0.104  70  0.110  55  0.096   0.100 N  0.450      SignalP-noTM
ColletesGigas_010941-T1    0.110  68  0.107  37  0.125  52  0.104   0.105 N  0.450      SignalP-noTM
ColletesGigas_010942-T1    0.145  34  0.122  34  0.164  11  0.109   0.115 N  0.450      SignalP-noTM
ColletesGigas_010943-T1    0.111  22  0.133  11  0.256   4  0.175   0.156 N  0.450      SignalP-noTM
ColletesGigas_010944-T1    0.171  32  0.190  23  0.326   5  0.221   0.206 N  0.450      SignalP-noTM
ColletesGigas_010945-T1    0.110  43  0.106  13  0.137   3  0.107   0.106 N  0.450      SignalP-noTM
ColletesGigas_010946-T1    0.117  52  0.121  52  0.193  46  0.115   0.118 N  0.450      SignalP-noTM
ColletesGigas_010947-T1    0.117  18  0.181  11  0.364   1  0.248   0.217 N  0.450      SignalP-noTM
ColletesGigas_010948-T1    0.106  28  0.108  34  0.130  22  0.105   0.107 N  0.450      SignalP-noTM
ColletesGigas_010949-T1    0.128  42  0.122  42  0.143  37  0.109   0.115 N  0.450      SignalP-noTM
ColletesGigas_010950-T1    0.110  39  0.110  39  0.121  50  0.104   0.107 N  0.450      SignalP-noTM
ColletesGigas_010951-T1    0.108  25  0.106  53  0.114  48  0.099   0.102 N  0.450      SignalP-noTM
ColletesGigas_010952-T1    0.109  40  0.116  11  0.197  30  0.133   0.125 N  0.450      SignalP-noTM
ColletesGigas_010953-T1    0.192  19  0.160  19  0.229   1  0.151   0.157 N  0.500      SignalP-TM
ColletesGigas_010954-T1    0.109  56  0.122  11  0.168   1  0.115   0.118 N  0.450      SignalP-noTM
ColletesGigas_010955-T1    0.274  24  0.330  24  0.595   7  0.401   0.368 N  0.450      SignalP-noTM
ColletesGigas_010956-T1    0.110  70  0.103  63  0.111  48  0.095   0.099 N  0.450      SignalP-noTM
ColletesGigas_010957-T1    0.117  64  0.134  11  0.197   1  0.146   0.140 N  0.450      SignalP-noTM
ColletesGigas_010958-T1    0.110  63  0.106  59  0.115  39  0.101   0.103 N  0.450      SignalP-noTM
ColletesGigas_010959-T1    0.109  28  0.113  11  0.145   1  0.109   0.111 N  0.450      SignalP-noTM
ColletesGigas_010960-T1    0.118  25  0.106  25  0.117   3  0.097   0.101 N  0.450      SignalP-noTM
ColletesGigas_010961-T1    0.111  70  0.110  12  0.124   1  0.105   0.107 N  0.450      SignalP-noTM
ColletesGigas_010962-T1    0.113  41  0.110  41  0.127   1  0.100   0.105 N  0.450      SignalP-noTM
ColletesGigas_010963-T1    0.130  23  0.131  23  0.181   2  0.132   0.132 N  0.450      SignalP-noTM
ColletesGigas_010964-T1    0.181  29  0.212  29  0.328  28  0.236   0.225 N  0.450      SignalP-noTM
ColletesGigas_010965-T1    0.108  44  0.105  60  0.118  41  0.100   0.102 N  0.450      SignalP-noTM
ColletesGigas_010966-T1    0.147  33  0.132  33  0.248  32  0.129   0.130 N  0.450      SignalP-noTM
ColletesGigas_010967-T1    0.110  26  0.110  33  0.125  12  0.106   0.108 N  0.450      SignalP-noTM
ColletesGigas_010968-T1    0.112  50  0.111  17  0.153  13  0.121   0.116 N  0.450      SignalP-noTM
ColletesGigas_010969-T1    0.116   9  0.107  39  0.126   9  0.103   0.105 N  0.450      SignalP-noTM
ColletesGigas_010970-T1    0.109  32  0.109  32  0.123  20  0.106   0.108 N  0.450      SignalP-noTM
ColletesGigas_010971-T1    0.112  33  0.108  33  0.127  13  0.104   0.105 N  0.450      SignalP-noTM
ColletesGigas_010972-T1    0.119  37  0.106  52  0.130  50  0.098   0.102 N  0.450      SignalP-noTM
ColletesGigas_010973-T1    0.110  65  0.111  29  0.124  12  0.113   0.112 N  0.450      SignalP-noTM
ColletesGigas_010974-T1    0.109  59  0.107  11  0.118   1  0.100   0.103 N  0.450      SignalP-noTM
ColletesGigas_010975-T1    0.108  45  0.106  45  0.113  22  0.103   0.104 N  0.450      SignalP-noTM
ColletesGigas_010976-T1    0.110  65  0.116  12  0.169   3  0.127   0.122 N  0.450      SignalP-noTM
ColletesGigas_010977-T1    0.119  18  0.114  18  0.148  17  0.106   0.110 N  0.450      SignalP-noTM
ColletesGigas_010978-T1    0.107  45  0.110  45  0.123  36  0.103   0.106 N  0.450      SignalP-noTM
ColletesGigas_010979-T1    0.156  27  0.123  27  0.116   4  0.098   0.110 N  0.450      SignalP-noTM
ColletesGigas_010980-T1    0.109  37  0.108  52  0.130  35  0.102   0.104 N  0.450      SignalP-noTM
ColletesGigas_010981-T1    0.108  35  0.110  27  0.156  10  0.113   0.112 N  0.450      SignalP-noTM
ColletesGigas_010982-T1    0.199  18  0.353  18  0.763   2  0.592   0.482 Y  0.450      SignalP-noTM
ColletesGigas_010983-T1    0.111  69  0.110  37  0.123  24  0.107   0.108 N  0.450      SignalP-noTM
ColletesGigas_010984-T1    0.110  29  0.110  41  0.131  24  0.104   0.107 N  0.450      SignalP-noTM
ColletesGigas_010985-T1    0.243  51  0.199  51  0.312  46  0.154   0.174 N  0.450      SignalP-noTM
ColletesGigas_010986-T1    0.109   5  0.110  30  0.127  20  0.110   0.110 N  0.450      SignalP-noTM
ColletesGigas_010987-T1    0.117  18  0.120  11  0.153   2  0.117   0.119 N  0.450      SignalP-noTM
ColletesGigas_010988-T1    0.155  33  0.127  33  0.159   4  0.111   0.118 N  0.450      SignalP-noTM
ColletesGigas_010989-T1    0.116  40  0.113  40  0.208  37  0.109   0.111 N  0.450      SignalP-noTM
ColletesGigas_010990-T1    0.119  33  0.119  11  0.158   2  0.130   0.125 N  0.450      SignalP-noTM
ColletesGigas_010991-T1    0.110  64  0.105  64  0.113  64  0.095   0.100 N  0.450      SignalP-noTM
ColletesGigas_010992-T1    0.121  36  0.127  12  0.174   9  0.147   0.138 N  0.450      SignalP-noTM
ColletesGigas_010993-T1    0.109  62  0.134  11  0.224   1  0.119   0.126 N  0.450      SignalP-noTM
ColletesGigas_010994-T1    0.178  31  0.139  31  0.162   1  0.113   0.125 N  0.450      SignalP-noTM
ColletesGigas_010995-T1    0.271  31  0.255  31  0.428  30  0.234   0.244 N  0.450      SignalP-noTM
ColletesGigas_010996-T1    0.112  44  0.109  61  0.132  41  0.106   0.107 N  0.450      SignalP-noTM
ColletesGigas_010997-T1    0.110  20  0.106  20  0.113   5  0.103   0.105 N  0.450      SignalP-noTM
ColletesGigas_010998-T1    0.292  18  0.201  18  0.209  12  0.134   0.174 N  0.500      SignalP-TM
ColletesGigas_010999-T1    0.110  66  0.106  12  0.117  32  0.103   0.104 N  0.450      SignalP-noTM
ColletesGigas_011000-T1    0.167  44  0.127  44  0.175   8  0.108   0.116 N  0.450      SignalP-noTM
ColletesGigas_011001-T1    0.150  50  0.122  50  0.136  49  0.095   0.108 N  0.450      SignalP-noTM
ColletesGigas_011002-T1    0.200  17  0.234  17  0.373   2  0.242   0.238 N  0.450      SignalP-noTM
ColletesGigas_011003-T1    0.110  32  0.106  32  0.125  12  0.101   0.103 N  0.450      SignalP-noTM
ColletesGigas_011004-T1    0.106  48  0.103  37  0.117  69  0.095   0.099 N  0.450      SignalP-noTM
ColletesGigas_011005-T1    0.128  24  0.143  24  0.211  19  0.161   0.153 N  0.450      SignalP-noTM
ColletesGigas_011006-T1    0.111  57  0.104  57  0.126  54  0.097   0.100 N  0.450      SignalP-noTM
ColletesGigas_011007-T1    0.116  22  0.125  11  0.163   1  0.136   0.131 N  0.450      SignalP-noTM
ColletesGigas_011008-T1    0.134  30  0.119  11  0.156   1  0.118   0.119 N  0.450      SignalP-noTM
ColletesGigas_011009-T1    0.139  20  0.158  20  0.246  14  0.180   0.170 N  0.450      SignalP-noTM
ColletesGigas_011010-T1    0.125  24  0.135  12  0.225  17  0.140   0.137 N  0.450      SignalP-noTM
ColletesGigas_011011-T1    0.108  52  0.103  52  0.110  55  0.096   0.099 N  0.450      SignalP-noTM
ColletesGigas_011012-T1    0.156  48  0.129  48  0.141  31  0.103   0.115 N  0.450      SignalP-noTM
ColletesGigas_011013-T1    0.120  39  0.110  39  0.127   1  0.102   0.106 N  0.450      SignalP-noTM
ColletesGigas_011014-T1    0.109  43  0.104  12  0.160   4  0.111   0.108 N  0.450      SignalP-noTM
ColletesGigas_011015-T1    0.188  31  0.141  31  0.127  28  0.106   0.122 N  0.450      SignalP-noTM
ColletesGigas_011016-T1    0.109  20  0.107  70  0.114  56  0.101   0.104 N  0.450      SignalP-noTM
ColletesGigas_011017-T1    0.117  42  0.110  42  0.149  39  0.106   0.108 N  0.450      SignalP-noTM
ColletesGigas_011018-T1    0.179  41  0.166  41  0.282  39  0.155   0.160 N  0.450      SignalP-noTM
ColletesGigas_011019-T1    0.111  23  0.105  69  0.121   6  0.096   0.100 N  0.450      SignalP-noTM
ColletesGigas_011020-T1    0.109  26  0.105  30  0.120  25  0.100   0.103 N  0.450      SignalP-noTM
ColletesGigas_011021-T1    0.107  51  0.104  51  0.122   8  0.098   0.101 N  0.450      SignalP-noTM
ColletesGigas_011022-T1    0.170  51  0.148  11  0.282   1  0.159   0.154 N  0.450      SignalP-noTM
ColletesGigas_011023-T1    0.108  46  0.107  11  0.116   1  0.101   0.104 N  0.450      SignalP-noTM
ColletesGigas_011024-T1    0.110  22  0.106  22  0.113  15  0.101   0.103 N  0.450      SignalP-noTM
ColletesGigas_011025-T1    0.107  54  0.109  54  0.126  44  0.100   0.104 N  0.450      SignalP-noTM
ColletesGigas_011026-T1    0.199  60  0.223  60  0.581  45  0.194   0.208 N  0.450      SignalP-noTM
ColletesGigas_011027-T1    0.125  27  0.127  35  0.246  30  0.125   0.126 N  0.450      SignalP-noTM
ColletesGigas_011028-T1    0.108  50  0.103  63  0.133  12  0.098   0.100 N  0.450      SignalP-noTM
ColletesGigas_011029-T1    0.161  38  0.133  38  0.178   1  0.110   0.121 N  0.450      SignalP-noTM
ColletesGigas_011030-T1    0.113  29  0.114  11  0.134   1  0.115   0.115 N  0.450      SignalP-noTM
ColletesGigas_011031-T1    0.107  34  0.103  22  0.128   5  0.101   0.102 N  0.450      SignalP-noTM
ColletesGigas_011032-T1    0.106  32  0.108  39  0.123  29  0.103   0.105 N  0.450      SignalP-noTM
ColletesGigas_011033-T1    0.111  21  0.113  21  0.160  20  0.114   0.113 N  0.450      SignalP-noTM
ColletesGigas_011034-T1    0.217  36  0.196  36  0.400  33  0.153   0.173 N  0.450      SignalP-noTM
ColletesGigas_011035-T1    0.135  22  0.144  22  0.190  15  0.152   0.148 N  0.450      SignalP-noTM
ColletesGigas_011036-T1    0.113  56  0.111  29  0.142  25  0.112   0.111 N  0.450      SignalP-noTM
ColletesGigas_011037-T1    0.111  27  0.118  12  0.195   4  0.134   0.127 N  0.450      SignalP-noTM
ColletesGigas_011038-T1    0.109  59  0.137  67  0.231  58  0.112   0.127 N  0.500      SignalP-TM
ColletesGigas_011039-T1    0.107  11  0.105  67  0.115  41  0.100   0.102 N  0.450      SignalP-noTM
ColletesGigas_011040-T1    0.465  22  0.641  22  0.946  14  0.885   0.773 Y  0.450      SignalP-noTM
ColletesGigas_011041-T1    0.138  60  0.130  12  0.184   2  0.143   0.137 N  0.450      SignalP-noTM
ColletesGigas_011042-T1    0.106  46  0.101  67  0.105  66  0.096   0.098 N  0.450      SignalP-noTM
ColletesGigas_011043-T1    0.108  34  0.103  40  0.111  39  0.098   0.100 N  0.450      SignalP-noTM
ColletesGigas_011044-T1    0.118  19  0.141  19  0.278   2  0.162   0.152 N  0.450      SignalP-noTM
ColletesGigas_011045-T1    0.315  25  0.189  25  0.176   2  0.119   0.151 N  0.450      SignalP-noTM
ColletesGigas_011046-T1    0.108  70  0.105  12  0.111  33  0.101   0.103 N  0.450      SignalP-noTM
ColletesGigas_011047-T1    0.108  22  0.103  38  0.112  32  0.095   0.099 N  0.450      SignalP-noTM
ColletesGigas_011048-T1    0.108  47  0.106  47  0.120  28  0.099   0.102 N  0.450      SignalP-noTM
ColletesGigas_011049-T1    0.137  27  0.115  27  0.131   1  0.100   0.107 N  0.450      SignalP-noTM
ColletesGigas_011050-T1    0.137  61  0.121  61  0.137  31  0.106   0.113 N  0.450      SignalP-noTM
ColletesGigas_011051-T1    0.112  70  0.108  37  0.116  23  0.099   0.104 N  0.450      SignalP-noTM
ColletesGigas_011052-T1    0.109  15  0.105  15  0.118   5  0.105   0.105 N  0.450      SignalP-noTM
ColletesGigas_011053-T1    0.151  19  0.123  19  0.127  24  0.098   0.109 N  0.450      SignalP-noTM
ColletesGigas_011054-T1    0.115  25  0.118  12  0.153   2  0.115   0.116 N  0.450      SignalP-noTM
ColletesGigas_011055-T1    0.167  28  0.175  28  0.415  27  0.184   0.180 N  0.450      SignalP-noTM
ColletesGigas_011056-T1    0.149  27  0.137  27  0.220   3  0.144   0.140 N  0.500      SignalP-TM
ColletesGigas_011057-T1    0.121  39  0.110  39  0.158  38  0.099   0.104 N  0.450      SignalP-noTM
ColletesGigas_011058-T1    0.125  26  0.127  26  0.201  11  0.129   0.128 N  0.450      SignalP-noTM
ColletesGigas_011059-T1    0.169  18  0.150  18  0.166   8  0.137   0.143 N  0.450      SignalP-noTM
ColletesGigas_011060-T1    0.138  26  0.117  26  0.138  24  0.103   0.110 N  0.450      SignalP-noTM
ColletesGigas_011061-T1    0.108  22  0.104  45  0.121  29  0.097   0.100 N  0.450      SignalP-noTM
ColletesGigas_011063-T1    0.115  31  0.112  12  0.131  10  0.118   0.116 N  0.450      SignalP-noTM
ColletesGigas_011064-T1    0.137  27  0.115  27  0.122   1  0.099   0.106 N  0.450      SignalP-noTM
ColletesGigas_011065-T1    0.285  18  0.405  18  0.785   4  0.532   0.474 Y  0.450      SignalP-noTM
ColletesGigas_011066-T1    0.112  41  0.113  13  0.158   3  0.119   0.117 N  0.450      SignalP-noTM
ColletesGigas_011067-T1    0.114  34  0.123  24  0.265   8  0.139   0.132 N  0.450      SignalP-noTM
ColletesGigas_011068-T1    0.136  37  0.168  11  0.330   4  0.248   0.211 N  0.450      SignalP-noTM
ColletesGigas_011069-T1    0.112  48  0.120  15  0.157   5  0.138   0.130 N  0.450      SignalP-noTM
ColletesGigas_011070-T1    0.111  51  0.104  31  0.110   1  0.101   0.102 N  0.450      SignalP-noTM
ColletesGigas_011071-T1    0.117  44  0.129  44  0.193  40  0.123   0.127 N  0.500      SignalP-TM
ColletesGigas_011072-T1    0.110  60  0.104  63  0.121  22  0.095   0.099 N  0.450      SignalP-noTM
ColletesGigas_011073-T1    0.110  64  0.128  11  0.181   1  0.140   0.135 N  0.450      SignalP-noTM
ColletesGigas_011074-T1    0.129  29  0.163  13  0.319   2  0.224   0.196 N  0.450      SignalP-noTM
ColletesGigas_011075-T1    0.113  47  0.110  31  0.131  15  0.107   0.108 N  0.450      SignalP-noTM
ColletesGigas_011076-T1    0.115  25  0.148  12  0.265   3  0.193   0.172 N  0.450      SignalP-noTM
ColletesGigas_011077-T1    0.110  16  0.113  42  0.124  28  0.105   0.108 N  0.450      SignalP-noTM
ColletesGigas_011078-T1    0.113  18  0.103  15  0.128  12  0.095   0.098 N  0.450      SignalP-noTM
ColletesGigas_011079-T1    0.113  70  0.113  41  0.144   4  0.117   0.115 N  0.450      SignalP-noTM
ColletesGigas_011080-T1    0.109  19  0.103  12  0.109  70  0.097   0.100 N  0.450      SignalP-noTM
ColletesGigas_011081-T1    0.108  22  0.108  39  0.138  19  0.105   0.106 N  0.450      SignalP-noTM
ColletesGigas_011082-T1    0.180  22  0.132  22  0.128  20  0.096   0.112 N  0.450      SignalP-noTM
ColletesGigas_011083-T1    0.112  38  0.123  11  0.172   1  0.126   0.125 N  0.450      SignalP-noTM
ColletesGigas_011084-T1    0.137  21  0.116  21  0.116  20  0.099   0.107 N  0.450      SignalP-noTM
ColletesGigas_011085-T1    0.154  16  0.143  16  0.158   9  0.134   0.138 N  0.450      SignalP-noTM
ColletesGigas_011086-T1    0.113  64  0.105  11  0.110   3  0.099   0.102 N  0.450      SignalP-noTM
ColletesGigas_011087-T1    0.108  45  0.104  67  0.109  18  0.097   0.100 N  0.450      SignalP-noTM
ColletesGigas_011088-T1    0.112  63  0.108  11  0.124   1  0.099   0.103 N  0.450      SignalP-noTM
ColletesGigas_011089-T1    0.132  46  0.115  46  0.138  43  0.095   0.105 N  0.450      SignalP-noTM
ColletesGigas_011090-T1    0.109  23  0.110  30  0.121  11  0.110   0.110 N  0.450      SignalP-noTM
ColletesGigas_011091-T1    0.114  34  0.106  34  0.117  14  0.102   0.104 N  0.450      SignalP-noTM
ColletesGigas_011092-T1    0.121  16  0.138  16  0.182   2  0.153   0.146 N  0.450      SignalP-noTM
ColletesGigas_011093-T1    0.126  25  0.119  12  0.152   2  0.119   0.119 N  0.450      SignalP-noTM
ColletesGigas_011094-T1    0.109  55  0.119  11  0.159   4  0.125   0.122 N  0.450      SignalP-noTM
ColletesGigas_011095-T1    0.114  45  0.127  11  0.210  44  0.115   0.121 N  0.450      SignalP-noTM
ColletesGigas_011096-T1    0.124  29  0.109  29  0.125   1  0.098   0.103 N  0.450      SignalP-noTM
ColletesGigas_011097-T1    0.122  63  0.112  63  0.118  50  0.097   0.104 N  0.450      SignalP-noTM
ColletesGigas_011098-T1    0.164  40  0.138  40  0.293  11  0.143   0.140 N  0.450      SignalP-noTM
ColletesGigas_011099-T1    0.449  24  0.206  24  0.141  23  0.095   0.146 N  0.450      SignalP-noTM
ColletesGigas_011100-T1    0.154  36  0.125  36  0.139   7  0.105   0.114 N  0.450      SignalP-noTM
ColletesGigas_011101-T1    0.133  38  0.120  38  0.157  12  0.115   0.117 N  0.450      SignalP-noTM
ColletesGigas_011102-T1    0.112  68  0.131  12  0.180   1  0.145   0.139 N  0.450      SignalP-noTM
ColletesGigas_011103-T1    0.138  30  0.131  30  0.176  12  0.125   0.128 N  0.450      SignalP-noTM
ColletesGigas_011104-T1    0.114  37  0.109  37  0.117  38  0.104   0.106 N  0.450      SignalP-noTM
ColletesGigas_011105-T1    0.111  21  0.138  11  0.287  18  0.144   0.141 N  0.450      SignalP-noTM
ColletesGigas_011106-T1    0.112  47  0.111  47  0.119  36  0.100   0.105 N  0.450      SignalP-noTM
ColletesGigas_011107-T1    0.136  21  0.164  21  0.333   6  0.192   0.179 N  0.450      SignalP-noTM
ColletesGigas_011108-T1    0.109  70  0.107  11  0.115  22  0.100   0.103 N  0.450      SignalP-noTM
ColletesGigas_011109-T1    0.112  43  0.108  61  0.116   7  0.103   0.105 N  0.450      SignalP-noTM
ColletesGigas_011110-T1    0.110  46  0.125  11  0.170   1  0.120   0.122 N  0.450      SignalP-noTM
ColletesGigas_011111-T1    0.136  18  0.142  18  0.225  16  0.150   0.147 N  0.450      SignalP-noTM
ColletesGigas_011112-T1    0.121  67  0.115  24  0.142  13  0.113   0.114 N  0.500      SignalP-TM
ColletesGigas_011113-T1    0.140  19  0.175  19  0.354   2  0.198   0.187 N  0.450      SignalP-noTM
ColletesGigas_011114-T1    0.145  27  0.198  14  0.325   1  0.244   0.223 N  0.450      SignalP-noTM
ColletesGigas_011115-T1    0.117  52  0.138  11  0.219   1  0.158   0.149 N  0.450      SignalP-noTM
ColletesGigas_011116-T1    0.109   5  0.104  50  0.114  42  0.096   0.100 N  0.450      SignalP-noTM
ColletesGigas_011117-T1    0.109  34  0.115  12  0.156   3  0.126   0.121 N  0.450      SignalP-noTM
ColletesGigas_011118-T1    0.109  41  0.109  12  0.120   1  0.105   0.107 N  0.450      SignalP-noTM
ColletesGigas_011119-T1    0.111  30  0.106  70  0.131  29  0.101   0.103 N  0.450      SignalP-noTM
# SignalP-4.1 euk predictions
# name                     Cmax  pos  Ymax  pos  Smax  pos  Smean   D     ?  Dmaxcut    Networks-used
ColletesGigas_005068-T1    0.125  46  0.117  46  0.165  13  0.112   0.115 N  0.450      SignalP-noTM
ColletesGigas_005069-T1    0.144  20  0.120  20  0.114   8  0.101   0.110 N  0.450      SignalP-noTM
ColletesGigas_005070-T1    0.106  50  0.124  11  0.192   3  0.137   0.131 N  0.450      SignalP-noTM
ColletesGigas_005071-T1    0.111  67  0.110  11  0.125  23  0.100   0.104 N  0.450      SignalP-noTM
ColletesGigas_005072-T1    0.112  70  0.109  32  0.136  11  0.106   0.107 N  0.450      SignalP-noTM
ColletesGigas_005073-T1    0.126  17  0.145  63  0.228  57  0.121   0.135 N  0.500      SignalP-TM
ColletesGigas_005074-T1    0.118  27  0.108  39  0.118  25  0.098   0.102 N  0.450      SignalP-noTM
ColletesGigas_005075-T1    0.116  23  0.112  44  0.129  23  0.104   0.108 N  0.450      SignalP-noTM
ColletesGigas_005076-T1    0.399  23  0.548  23  0.879  10  0.753   0.659 Y  0.450      SignalP-noTM
ColletesGigas_005077-T1    0.121  45  0.112  14  0.165   2  0.114   0.113 N  0.450      SignalP-noTM
ColletesGigas_005078-T1    0.108  14  0.110  14  0.128   2  0.106   0.108 N  0.450      SignalP-noTM
ColletesGigas_005079-T1    0.111  63  0.109  31  0.125  12  0.106   0.107 N  0.450      SignalP-noTM
ColletesGigas_005080-T1    0.111  40  0.105  70  0.123  54  0.098   0.101 N  0.450      SignalP-noTM
ColletesGigas_005081-T1    0.111  69  0.122  12  0.161   1  0.119   0.121 N  0.450      SignalP-noTM
ColletesGigas_005082-T1    0.146  21  0.124  21  0.126  43  0.106   0.114 N  0.450      SignalP-noTM
ColletesGigas_005083-T1    0.110  32  0.110  32  0.129  12  0.107   0.108 N  0.450      SignalP-noTM
ColletesGigas_005084-T1    0.115  46  0.120  46  0.200  44  0.109   0.115 N  0.500      SignalP-TM
ColletesGigas_005085-T1    0.111  55  0.110  23  0.126  11  0.110   0.110 N  0.450      SignalP-noTM
ColletesGigas_005086-T1    0.109  61  0.113  15  0.148  12  0.121   0.118 N  0.450      SignalP-noTM
ColletesGigas_005087-T1    0.112  51  0.105  51  0.108  36  0.097   0.101 N  0.450      SignalP-noTM
ColletesGigas_005088-T1    0.146  22  0.139  22  0.204   5  0.130   0.134 N  0.450      SignalP-noTM
ColletesGigas_005089-T1    0.108  17  0.109  51  0.141   1  0.104   0.107 N  0.500      SignalP-TM
ColletesGigas_005090-T1    0.165  38  0.152  19  0.233   1  0.166   0.160 N  0.450      SignalP-noTM
ColletesGigas_005091-T1    0.110  40  0.107  16  0.119  32  0.104   0.105 N  0.450      SignalP-noTM
ColletesGigas_005092-T1    0.108  17  0.128  11  0.185   7  0.143   0.136 N  0.450      SignalP-noTM
ColletesGigas_005093-T1    0.109  32  0.106  69  0.132  53  0.099   0.102 N  0.450      SignalP-noTM
ColletesGigas_005094-T1    0.109  31  0.107  68  0.122  54  0.099   0.103 N  0.450      SignalP-noTM
ColletesGigas_005095-T1    0.641  21  0.753  21  0.925   5  0.884   0.824 Y  0.450      SignalP-noTM
ColletesGigas_005096-T1    0.109  30  0.108  37  0.121  22  0.103   0.105 N  0.450      SignalP-noTM
ColletesGigas_005097-T1    0.109  62  0.102  50  0.110  39  0.095   0.098 N  0.450      SignalP-noTM
ColletesGigas_005098-T1    0.160  23  0.132  23  0.179   1  0.109   0.119 N  0.450      SignalP-noTM
ColletesGigas_005099-T1    0.110  19  0.136  11  0.192   1  0.150   0.143 N  0.450      SignalP-noTM
ColletesGigas_005100-T1    0.109  64  0.107  64  0.117  22  0.099   0.103 N  0.450      SignalP-noTM
ColletesGigas_005101-T1    0.136  33  0.114  33  0.112  56  0.095   0.104 N  0.450      SignalP-noTM
ColletesGigas_005102-T1    0.109  31  0.103  50  0.115  45  0.097   0.100 N  0.450      SignalP-noTM
ColletesGigas_005103-T1    0.110  30  0.107  54  0.118  36  0.101   0.104 N  0.450      SignalP-noTM
ColletesGigas_005104-T1    0.123  28  0.112  28  0.135   4  0.106   0.109 N  0.450      SignalP-noTM
ColletesGigas_005105-T1    0.425  27  0.441  27  0.720  11  0.501   0.465 N  0.500      SignalP-TM
ColletesGigas_005106-T1    0.132  21  0.144  11  0.220   2  0.177   0.162 N  0.450      SignalP-noTM
ColletesGigas_005107-T1    0.111  54  0.111  12  0.140   4  0.120   0.116 N  0.450      SignalP-noTM
ColletesGigas_005108-T1    0.156  25  0.161  25  0.260   2  0.173   0.167 N  0.450      SignalP-noTM
ColletesGigas_005109-T1    0.113  70  0.111  18  0.130  12  0.112   0.111 N  0.450      SignalP-noTM
ColletesGigas_005110-T1    0.119   7  0.108  12  0.135   2  0.110   0.109 N  0.450      SignalP-noTM
ColletesGigas_005111-T1    0.111  56  0.107  56  0.116  46  0.101   0.104 N  0.450      SignalP-noTM
ColletesGigas_005112-T1    0.120  23  0.117  23  0.139  12  0.114   0.115 N  0.450      SignalP-noTM
ColletesGigas_005113-T1    0.109  61  0.104  40  0.113  28  0.094   0.099 N  0.450      SignalP-noTM
ColletesGigas_005114-T1    0.113  58  0.111  51  0.123  28  0.104   0.107 N  0.450      SignalP-noTM
ColletesGigas_005115-T1    0.127  23  0.127  11  0.164   1  0.136   0.132 N  0.450      SignalP-noTM
ColletesGigas_005116-T1    0.113  59  0.116  53  0.153   2  0.109   0.112 N  0.450      SignalP-noTM
ColletesGigas_005117-T1    0.189  23  0.224  23  0.504   3  0.267   0.247 N  0.450      SignalP-noTM
ColletesGigas_005118-T1    0.109  36  0.105  36  0.111  23  0.095   0.100 N  0.450      SignalP-noTM
ColletesGigas_005119-T1    0.151  17  0.283  17  0.658   1  0.484   0.392 N  0.450      SignalP-noTM
ColletesGigas_005120-T1    0.153  52  0.146  52  0.227  43  0.123   0.133 N  0.450      SignalP-noTM
ColletesGigas_005121-T1    0.109  39  0.106  12  0.123  13  0.100   0.103 N  0.450      SignalP-noTM
ColletesGigas_005122-T1    0.151  36  0.178  36  0.347   4  0.239   0.211 N  0.450      SignalP-noTM
ColletesGigas_005123-T1    0.124  16  0.137  16  0.177   1  0.140   0.139 N  0.450      SignalP-noTM
ColletesGigas_005124-T1    0.749  23  0.583  23  0.770   2  0.549   0.569 Y  0.500      SignalP-TM
ColletesGigas_005125-T1    0.248  31  0.172  31  0.178   1  0.125   0.147 N  0.450      SignalP-noTM
ColletesGigas_005126-T1    0.155  19  0.269  12  0.654   2  0.539   0.415 N  0.450      SignalP-noTM
ColletesGigas_005127-T1    0.109  54  0.107  54  0.118  45  0.099   0.103 N  0.450      SignalP-noTM
ColletesGigas_005128-T1    0.112  22  0.104  39  0.110  21  0.098   0.101 N  0.450      SignalP-noTM
ColletesGigas_005129-T1    0.136  45  0.125  11  0.157   1  0.135   0.131 N  0.450      SignalP-noTM
ColletesGigas_005130-T1    0.110  46  0.109  38  0.118  26  0.101   0.105 N  0.450      SignalP-noTM
ColletesGigas_005131-T1    0.133  22  0.188  22  0.360  10  0.262   0.228 N  0.450      SignalP-noTM
ColletesGigas_005132-T1    0.128  39  0.114  11  0.148  38  0.105   0.109 N  0.450      SignalP-noTM
ColletesGigas_005133-T1    0.176  56  0.108  18  0.148  62  0.083   0.098 N  0.500      SignalP-TM
ColletesGigas_005134-T1    0.115  24  0.106  55  0.120  47  0.099   0.102 N  0.450      SignalP-noTM
ColletesGigas_005135-T1    0.109  22  0.109  43  0.131  32  0.111   0.110 N  0.450      SignalP-noTM
ColletesGigas_005136-T1    0.146  47  0.159  47  0.359  41  0.144   0.151 N  0.450      SignalP-noTM
ColletesGigas_005137-T1    0.109  64  0.129  11  0.280   4  0.176   0.154 N  0.450      SignalP-noTM
ColletesGigas_005138-T1    0.107  43  0.104  43  0.227  33  0.098   0.101 N  0.450      SignalP-noTM
ColletesGigas_005139-T1    0.109  60  0.109  11  0.117   1  0.106   0.107 N  0.450      SignalP-noTM
ColletesGigas_005140-T1    0.110  47  0.106  47  0.120  25  0.097   0.101 N  0.450      SignalP-noTM
ColletesGigas_005141-T1    0.121  24  0.108  24  0.118  25  0.096   0.101 N  0.450      SignalP-noTM
ColletesGigas_005142-T1    0.111  40  0.109  53  0.119  39  0.099   0.104 N  0.450      SignalP-noTM
ColletesGigas_005143-T1    0.109  22  0.106  35  0.115  31  0.102   0.104 N  0.450      SignalP-noTM
ColletesGigas_005144-T1    0.110  52  0.109  37  0.124  22  0.105   0.106 N  0.450      SignalP-noTM
ColletesGigas_005145-T1    0.225  22  0.279  22  0.608   2  0.334   0.308 N  0.450      SignalP-noTM
ColletesGigas_005146-T1    0.298  17  0.419  17  0.718  13  0.595   0.514 Y  0.450      SignalP-noTM
ColletesGigas_005147-T1    0.110  65  0.107  25  0.168  11  0.107   0.107 N  0.450      SignalP-noTM
ColletesGigas_005149-T1    0.113  20  0.123  11  0.175   1  0.125   0.124 N  0.450      SignalP-noTM
ColletesGigas_005150-T1    0.107  51  0.117  46  0.209  36  0.107   0.113 N  0.500      SignalP-TM
ColletesGigas_005153-T1    0.108  68  0.104  35  0.110   1  0.097   0.100 N  0.450      SignalP-noTM
ColletesGigas_005154-T1    0.110  17  0.107  17  0.116  16  0.103   0.105 N  0.450      SignalP-noTM
ColletesGigas_005155-T1    0.109  60  0.106  46  0.122  25  0.102   0.104 N  0.450      SignalP-noTM
ColletesGigas_005156-T1    0.297  35  0.178  35  0.146  34  0.101   0.136 N  0.450      SignalP-noTM
ColletesGigas_005157-T1    0.170  19  0.135  19  0.135  18  0.106   0.119 N  0.450      SignalP-noTM
ColletesGigas_005158-T1    0.136  43  0.136  12  0.227   3  0.165   0.152 N  0.450      SignalP-noTM
ColletesGigas_005159-T1    0.109  16  0.104  70  0.110  70  0.096   0.100 N  0.450      SignalP-noTM
ColletesGigas_005160-T1    0.112  22  0.108  51  0.135  50  0.100   0.104 N  0.450      SignalP-noTM
ColletesGigas_005161-T1    0.109  40  0.114  31  0.142  15  0.112   0.113 N  0.450      SignalP-noTM
ColletesGigas_005162-T1    0.108  63  0.109  60  0.148  45  0.105   0.107 N  0.450      SignalP-noTM
ColletesGigas_005163-T1    0.142  41  0.162  33  0.367  12  0.177   0.170 N  0.450      SignalP-noTM
ColletesGigas_005164-T1    0.180  25  0.146  25  0.204   1  0.126   0.135 N  0.450      SignalP-noTM
ColletesGigas_005165-T1    0.258  29  0.417  29  0.927  12  0.714   0.578 Y  0.450      SignalP-noTM
ColletesGigas_005166-T1    0.111  43  0.104  43  0.118   7  0.099   0.101 N  0.450      SignalP-noTM
ColletesGigas_005167-T1    0.108  51  0.104  12  0.111   6  0.102   0.103 N  0.450      SignalP-noTM
ColletesGigas_005168-T1    0.109  30  0.107  12  0.120   1  0.101   0.104 N  0.450      SignalP-noTM
ColletesGigas_005169-T1    0.122  30  0.119  30  0.158   9  0.112   0.115 N  0.450      SignalP-noTM
ColletesGigas_005170-T1    0.235  20  0.233  20  0.339   2  0.217   0.225 N  0.450      SignalP-noTM
ColletesGigas_005171-T1    0.534  17  0.367  17  0.321   1  0.226   0.291 N  0.450      SignalP-noTM
ColletesGigas_005172-T1    0.115  53  0.115  53  0.155  43  0.103   0.109 N  0.450      SignalP-noTM
ColletesGigas_005173-T1    0.112  23  0.109  70  0.125  11  0.100   0.104 N  0.450      SignalP-noTM
ColletesGigas_005174-T1    0.109  70  0.113  31  0.145  14  0.113   0.113 N  0.450      SignalP-noTM
ColletesGigas_005175-T1    0.150  40  0.138  40  0.200  39  0.120   0.128 N  0.450      SignalP-noTM
ColletesGigas_005176-T1    0.128  27  0.117  27  0.128  54  0.107   0.112 N  0.450      SignalP-noTM
ColletesGigas_005177-T1    0.580  38  0.494  38  0.590  31  0.322   0.425 N  0.500      SignalP-TM
ColletesGigas_005178-T1    0.265  16  0.188  16  0.160  15  0.133   0.158 N  0.450      SignalP-noTM
ColletesGigas_005179-T1    0.126  26  0.183  11  0.394   1  0.251   0.220 N  0.450      SignalP-noTM
ColletesGigas_005180-T1    0.108  43  0.109  43  0.121  36  0.100   0.104 N  0.450      SignalP-noTM
ColletesGigas_005181-T1    0.142  55  0.118  55  0.128  19  0.100   0.109 N  0.450      SignalP-noTM
ColletesGigas_005182-T1    0.399  27  0.417  27  0.614  24  0.430   0.424 N  0.450      SignalP-noTM
ColletesGigas_005183-T1    0.119  48  0.112  23  0.124   4  0.116   0.114 N  0.450      SignalP-noTM
ColletesGigas_005184-T1    0.109  18  0.113  24  0.133  13  0.116   0.114 N  0.450      SignalP-noTM
ColletesGigas_005185-T1    0.121  62  0.110  62  0.129  11  0.105   0.107 N  0.450      SignalP-noTM
ColletesGigas_005186-T1    0.116  51  0.105  38  0.123  21  0.097   0.100 N  0.450      SignalP-noTM
ColletesGigas_005187-T1    0.113  18  0.105  54  0.125  46  0.101   0.103 N  0.450      SignalP-noTM
ColletesGigas_005188-T1    0.115  67  0.109  67  0.114  59  0.099   0.104 N  0.450      SignalP-noTM
ColletesGigas_005189-T1    0.224  34  0.183  34  0.223  36  0.143   0.161 N  0.450      SignalP-noTM
ColletesGigas_005190-T1    0.108  45  0.107  43  0.119  30  0.098   0.102 N  0.450      SignalP-noTM
ColletesGigas_005191-T1    0.154  24  0.155  24  0.213   2  0.157   0.156 N  0.450      SignalP-noTM
ColletesGigas_005192-T1    0.120  21  0.116  21  0.148   3  0.112   0.114 N  0.450      SignalP-noTM
ColletesGigas_005193-T1    0.207  36  0.153  36  0.164  35  0.109   0.129 N  0.450      SignalP-noTM
ColletesGigas_005194-T1    0.406  31  0.298  31  0.366   2  0.240   0.267 N  0.450      SignalP-noTM
ColletesGigas_005195-T1    0.118  58  0.114  58  0.142  41  0.105   0.109 N  0.450      SignalP-noTM
ColletesGigas_005196-T1    0.113  31  0.107  31  0.137  22  0.101   0.103 N  0.450      SignalP-noTM
ColletesGigas_005197-T1    0.853  37  0.826  32  0.959  24  0.833   0.830 Y  0.450      SignalP-noTM
ColletesGigas_005198-T1    0.111  25  0.111  11  0.128   1  0.107   0.109 N  0.450      SignalP-noTM
ColletesGigas_005199-T1    0.237  28  0.166  28  0.169  27  0.116   0.139 N  0.450      SignalP-noTM
ColletesGigas_005200-T1    0.628  26  0.755  26  0.992  12  0.913   0.840 Y  0.450      SignalP-noTM
ColletesGigas_005201-T1    0.109  59  0.106  17  0.109   2  0.102   0.104 N  0.450      SignalP-noTM
ColletesGigas_005202-T1    0.120  47  0.136  12  0.210   2  0.160   0.149 N  0.450      SignalP-noTM
ColletesGigas_005203-T1    0.112  69  0.106  69  0.109   8  0.097   0.101 N  0.450      SignalP-noTM
ColletesGigas_005204-T1    0.112  21  0.112  12  0.124   5  0.111   0.112 N  0.450      SignalP-noTM
ColletesGigas_005205-T1    0.192  17  0.376  17  0.803  13  0.714   0.558 Y  0.450      SignalP-noTM
ColletesGigas_005206-T1    0.110  43  0.114  11  0.148   1  0.111   0.112 N  0.450      SignalP-noTM
ColletesGigas_005207-T1    0.123  15  0.165  15  0.268   1  0.195   0.181 N  0.450      SignalP-noTM
ColletesGigas_005208-T1    0.121  16  0.123  16  0.140   8  0.122   0.122 N  0.450      SignalP-noTM
ColletesGigas_005209-T1    0.110  27  0.109  49  0.137  34  0.102   0.105 N  0.450      SignalP-noTM
ColletesGigas_005210-T1    0.110  67  0.105  52  0.122   5  0.103   0.104 N  0.450      SignalP-noTM
ColletesGigas_005211-T1    0.188  22  0.147  22  0.139  13  0.115   0.130 N  0.450      SignalP-noTM
ColletesGigas_005212-T1    0.110  52  0.106  52  0.108  17  0.097   0.101 N  0.450      SignalP-noTM
ColletesGigas_005213-T1    0.157  17  0.133  17  0.157  12  0.119   0.125 N  0.450      SignalP-noTM
ColletesGigas_005214-T1    0.122  38  0.108  48  0.133  47  0.096   0.102 N  0.450      SignalP-noTM
ColletesGigas_005215-T1    0.123  16  0.117  16  0.133   2  0.108   0.112 N  0.450      SignalP-noTM
ColletesGigas_005216-T1    0.111  44  0.106  18  0.122   5  0.104   0.105 N  0.450      SignalP-noTM
ColletesGigas_005217-T1    0.121  25  0.108  51  0.120  43  0.101   0.104 N  0.450      SignalP-noTM
ColletesGigas_005218-T1    0.113  59  0.114  43  0.134  36  0.105   0.109 N  0.450      SignalP-noTM
ColletesGigas_005219-T1    0.110  45  0.109  53  0.124  42  0.103   0.106 N  0.450      SignalP-noTM
ColletesGigas_005220-T1    0.110  33  0.112  12  0.137   1  0.106   0.109 N  0.450      SignalP-noTM
ColletesGigas_005221-T1    0.107  46  0.107  59  0.133  43  0.104   0.106 N  0.450      SignalP-noTM
ColletesGigas_005222-T1    0.125  39  0.115  39  0.141  49  0.106   0.110 N  0.450      SignalP-noTM
ColletesGigas_005223-T1    0.108  22  0.103  12  0.118   2  0.100   0.101 N  0.450      SignalP-noTM
ColletesGigas_005224-T1    0.138  22  0.154  11  0.295   1  0.136   0.144 N  0.450      SignalP-noTM
ColletesGigas_005225-T1    0.113  30  0.151  11  0.247   1  0.183   0.169 N  0.450      SignalP-noTM
ColletesGigas_005226-T1    0.386  28  0.346  28  0.600  25  0.379   0.359 N  0.500      SignalP-TM
ColletesGigas_005227-T1    0.168  48  0.116  26  0.159  18  0.115   0.115 N  0.500      SignalP-TM
ColletesGigas_005228-T1    0.118  23  0.128  36  0.218  32  0.132   0.130 N  0.500      SignalP-TM
ColletesGigas_005229-T1    0.490  17  0.578  17  0.843  14  0.720   0.655 Y  0.450      SignalP-noTM
ColletesGigas_005230-T1    0.113  29  0.118  12  0.144   1  0.114   0.116 N  0.450      SignalP-noTM
ColletesGigas_005231-T1    0.115  36  0.107  36  0.127  35  0.097   0.102 N  0.450      SignalP-noTM
ColletesGigas_005232-T1    0.143  34  0.117  34  0.123   1  0.098   0.107 N  0.450      SignalP-noTM
ColletesGigas_005233-T1    0.111  42  0.107  37  0.117  23  0.103   0.105 N  0.450      SignalP-noTM
ColletesGigas_005234-T1    0.108  60  0.117  11  0.152   1  0.114   0.115 N  0.450      SignalP-noTM
ColletesGigas_005235-T1    0.135  16  0.126  16  0.159  15  0.117   0.121 N  0.450      SignalP-noTM
ColletesGigas_005236-T1    0.110  31  0.109  40  0.119  35  0.103   0.106 N  0.450      SignalP-noTM
ColletesGigas_005237-T1    0.153  15  0.123  15  0.115  51  0.100   0.110 N  0.450      SignalP-noTM
ColletesGigas_005238-T1    0.146  32  0.140  32  0.208  31  0.133   0.136 N  0.450      SignalP-noTM
ColletesGigas_005239-T1    0.127  26  0.111  26  0.123  32  0.098   0.104 N  0.450      SignalP-noTM
ColletesGigas_005240-T1    0.111   9  0.109  14  0.129   1  0.100   0.104 N  0.450      SignalP-noTM
ColletesGigas_005241-T1    0.109  49  0.109  49  0.118   1  0.106   0.107 N  0.450      SignalP-noTM
ColletesGigas_005242-T1    0.161  19  0.167  19  0.237   8  0.175   0.171 N  0.450      SignalP-noTM
ColletesGigas_005243-T1    0.121  65  0.112  37  0.135  24  0.105   0.108 N  0.450      SignalP-noTM
ColletesGigas_005244-T1    0.122  25  0.259  18  0.619   2  0.553   0.418 N  0.450      SignalP-noTM
ColletesGigas_005245-T1    0.110  55  0.122  12  0.163   3  0.136   0.130 N  0.450      SignalP-noTM
ColletesGigas_005246-T1    0.112  43  0.107  43  0.107  42  0.097   0.101 N  0.450      SignalP-noTM
ColletesGigas_005247-T1    0.161  34  0.130  34  0.150   1  0.107   0.118 N  0.450      SignalP-noTM
ColletesGigas_005248-T1    0.119  17  0.117  17  0.135  31  0.113   0.115 N  0.450      SignalP-noTM
ColletesGigas_005249-T1    0.110  22  0.148  12  0.242   1  0.179   0.165 N  0.450      SignalP-noTM
ColletesGigas_005250-T1    0.127  16  0.127  16  0.206  27  0.122   0.124 N  0.450      SignalP-noTM
ColletesGigas_005251-T1    0.247  15  0.199  15  0.187   2  0.153   0.174 N  0.450      SignalP-noTM
ColletesGigas_005252-T1    0.110  22  0.103  28  0.144  21  0.098   0.100 N  0.450      SignalP-noTM
ColletesGigas_005253-T1    0.188  70  0.135  70  0.114  69  0.096   0.114 N  0.450      SignalP-noTM
ColletesGigas_005254-T1    0.122  24  0.133  12  0.200   1  0.136   0.135 N  0.450      SignalP-noTM
ColletesGigas_005255-T1    0.108  26  0.109  26  0.129  20  0.107   0.108 N  0.450      SignalP-noTM
ColletesGigas_005256-T1    0.122  33  0.106  56  0.136   4  0.097   0.102 N  0.450      SignalP-noTM
ColletesGigas_005257-T1    0.109  47  0.118  12  0.137  42  0.121   0.120 N  0.450      SignalP-noTM
ColletesGigas_005258-T1    0.107  25  0.099  36  0.116  66  0.088   0.095 N  0.500      SignalP-TM
ColletesGigas_005259-T1    0.114  34  0.128  34  0.187  36  0.131   0.129 N  0.500      SignalP-TM
ColletesGigas_005260-T1    0.109  14  0.102  69  0.124  17  0.081   0.094 N  0.500      SignalP-TM
ColletesGigas_005261-T1    0.126  47  0.109  58  0.178  46  0.095   0.103 N  0.500      SignalP-TM
ColletesGigas_005262-T1    0.110  57  0.117  14  0.165   2  0.120   0.119 N  0.450      SignalP-noTM
ColletesGigas_005263-T1    0.115  19  0.119  19  0.143   1  0.119   0.119 N  0.450      SignalP-noTM
ColletesGigas_005264-T1    0.112  35  0.106  35  0.125  54  0.098   0.102 N  0.450      SignalP-noTM
ColletesGigas_005265-T1    0.113  34  0.112  12  0.151   3  0.126   0.120 N  0.450      SignalP-noTM
ColletesGigas_005266-T1    0.109  27  0.105  65  0.110  44  0.098   0.102 N  0.450      SignalP-noTM
ColletesGigas_005267-T1    0.268  34  0.222  34  0.345  23  0.181   0.200 N  0.450      SignalP-noTM
ColletesGigas_005268-T1    0.110  30  0.109  36  0.159  24  0.104   0.106 N  0.450      SignalP-noTM
ColletesGigas_005269-T1    0.109  25  0.105  64  0.113  26  0.096   0.100 N  0.450      SignalP-noTM
ColletesGigas_005270-T1    0.108  42  0.110  42  0.123  37  0.104   0.107 N  0.450      SignalP-noTM
ColletesGigas_005271-T1    0.110  70  0.113  11  0.182  10  0.126   0.120 N  0.450      SignalP-noTM
ColletesGigas_005272-T1    0.109  19  0.107  57  0.135  48  0.103   0.105 N  0.450      SignalP-noTM
ColletesGigas_005273-T1    0.110  22  0.106  54  0.114   3  0.100   0.103 N  0.450      SignalP-noTM
ColletesGigas_005274-T1    0.418  38  0.232  38  0.307  37  0.123   0.174 N  0.450      SignalP-noTM
ColletesGigas_005275-T1    0.110  61  0.109  56  0.125  39  0.101   0.105 N  0.450      SignalP-noTM
ColletesGigas_005276-T1    0.114  30  0.113  12  0.132   7  0.117   0.115 N  0.450      SignalP-noTM
ColletesGigas_005277-T1    0.112  34  0.119  19  0.150  12  0.126   0.123 N  0.450      SignalP-noTM
ColletesGigas_005278-T1    0.152  24  0.162  24  0.300   1  0.186   0.172 N  0.500      SignalP-TM
ColletesGigas_005279-T1    0.127  29  0.171  11  0.337   1  0.218   0.197 N  0.450      SignalP-noTM
ColletesGigas_005280-T1    0.107  35  0.110  35  0.142   7  0.114   0.112 N  0.450      SignalP-noTM
ColletesGigas_005281-T1    0.108  59  0.105  59  0.152   9  0.100   0.102 N  0.450      SignalP-noTM
ColletesGigas_005282-T1    0.145  23  0.157  23  0.278   2  0.170   0.164 N  0.450      SignalP-noTM
ColletesGigas_005283-T1    0.110  63  0.108  63  0.141  44  0.103   0.105 N  0.450      SignalP-noTM
ColletesGigas_005284-T1    0.112  39  0.107  68  0.116  23  0.100   0.103 N  0.450      SignalP-noTM
ColletesGigas_005285-T1    0.108  15  0.106  12  0.118   3  0.103   0.104 N  0.450      SignalP-noTM
ColletesGigas_005286-T1    0.109  48  0.103  48  0.106  22  0.095   0.099 N  0.450      SignalP-noTM
ColletesGigas_005287-T1    0.153  21  0.143  21  0.166   1  0.137   0.140 N  0.500      SignalP-TM
ColletesGigas_005288-T1    0.360  44  0.148  26  0.284  23  0.171   0.157 N  0.500      SignalP-TM
ColletesGigas_005289-T1    0.111  31  0.105  31  0.108  57  0.096   0.100 N  0.450      SignalP-noTM
ColletesGigas_005290-T1    0.109  45  0.108  38  0.119  34  0.100   0.104 N  0.450      SignalP-noTM
ColletesGigas_005291-T1    0.108  57  0.108  44  0.129   2  0.105   0.107 N  0.450      SignalP-noTM
ColletesGigas_005292-T1    0.108  33  0.105  33  0.114  22  0.096   0.100 N  0.450      SignalP-noTM
ColletesGigas_005293-T1    0.108  29  0.108  29  0.131   9  0.106   0.107 N  0.450      SignalP-noTM
ColletesGigas_005294-T1    0.114  34  0.130  14  0.215  13  0.156   0.144 N  0.450      SignalP-noTM
ColletesGigas_005295-T1    0.122  38  0.130  58  0.277  45  0.132   0.131 N  0.450      SignalP-noTM
ColletesGigas_005296-T1    0.112  45  0.105  45  0.113  55  0.096   0.100 N  0.450      SignalP-noTM
ColletesGigas_005297-T1    0.108  70  0.170  11  0.360   1  0.182   0.176 N  0.450      SignalP-noTM
ColletesGigas_005298-T1    0.120  63  0.167  11  0.376   5  0.230   0.201 N  0.450      SignalP-noTM
ColletesGigas_005299-T1    0.359  24  0.419  24  0.652  19  0.486   0.456 Y  0.450      SignalP-noTM
ColletesGigas_005300-T1    0.124  22  0.140  11  0.233   1  0.130   0.134 N  0.450      SignalP-noTM
ColletesGigas_005301-T1    0.110  53  0.104  11  0.109  68  0.095   0.099 N  0.450      SignalP-noTM
ColletesGigas_005302-T1    0.509  20  0.666  20  0.973   9  0.859   0.770 Y  0.450      SignalP-noTM
ColletesGigas_005303-T1    0.113  44  0.110  25  0.131  22  0.111   0.110 N  0.450      SignalP-noTM
ColletesGigas_005304-T1    0.110  42  0.110  31  0.137  13  0.108   0.109 N  0.450      SignalP-noTM
ColletesGigas_005305-T1    0.111  56  0.122  17  0.153   4  0.127   0.125 N  0.450      SignalP-noTM
ColletesGigas_005306-T1    0.108  65  0.105  50  0.111  58  0.095   0.099 N  0.450      SignalP-noTM
ColletesGigas_005307-T1    0.109  65  0.105  54  0.115  39  0.098   0.101 N  0.450      SignalP-noTM
ColletesGigas_005308-T1    0.200  23  0.137  23  0.114  44  0.093   0.113 N  0.450      SignalP-noTM
ColletesGigas_005309-T1    0.148  43  0.132  43  0.229  37  0.115   0.122 N  0.450      SignalP-noTM
ColletesGigas_005310-T1    0.216  53  0.148  53  0.129   1  0.097   0.120 N  0.450      SignalP-noTM
ColletesGigas_005311-T1    0.111  65  0.109  11  0.135   7  0.115   0.112 N  0.450      SignalP-noTM
ColletesGigas_005312-T1    0.186  43  0.140  43  0.151  42  0.099   0.118 N  0.450      SignalP-noTM
ColletesGigas_005313-T1    0.110  38  0.107  11  0.119   1  0.102   0.104 N  0.450      SignalP-noTM
ColletesGigas_005314-T1    0.109  39  0.104  39  0.114   2  0.097   0.100 N  0.450      SignalP-noTM
ColletesGigas_005315-T1    0.109  51  0.112  14  0.149  10  0.123   0.118 N  0.450      SignalP-noTM
ColletesGigas_005316-T1    0.109  48  0.108  36  0.129  26  0.107   0.107 N  0.450      SignalP-noTM
ColletesGigas_005317-T1    0.108  58  0.108  51  0.119  36  0.107   0.107 N  0.450      SignalP-noTM
ColletesGigas_005318-T1    0.111  34  0.106  34  0.116  23  0.097   0.101 N  0.450      SignalP-noTM
ColletesGigas_005319-T1    0.129  20  0.125  20  0.137  13  0.119   0.122 N  0.450      SignalP-noTM
ColletesGigas_005320-T1    0.133  43  0.143  43  0.323  40  0.157   0.150 N  0.450      SignalP-noTM
ColletesGigas_005321-T1    0.148  32  0.120  32  0.165  49  0.103   0.111 N  0.450      SignalP-noTM
ColletesGigas_005322-T1    0.112  40  0.118  12  0.161   9  0.139   0.130 N  0.450      SignalP-noTM
ColletesGigas_005323-T1    0.107  63  0.104  63  0.110  49  0.097   0.100 N  0.450      SignalP-noTM
ColletesGigas_005324-T1    0.123  17  0.108  17  0.109  49  0.093   0.100 N  0.450      SignalP-noTM
ColletesGigas_005325-T1    0.129  35  0.118  35  0.150  15  0.114   0.116 N  0.450      SignalP-noTM
ColletesGigas_005326-T1    0.109  58  0.112  70  0.149  61  0.086   0.102 N  0.500      SignalP-TM
ColletesGigas_005327-T1    0.118  18  0.119  18  0.152   1  0.110   0.114 N  0.450      SignalP-noTM
ColletesGigas_005328-T1    0.109  64  0.105  42  0.114  30  0.094   0.099 N  0.450      SignalP-noTM
ColletesGigas_005329-T1    0.318  38  0.153  38  0.257  17  0.120   0.140 N  0.500      SignalP-TM
ColletesGigas_005330-T1    0.108  60  0.109  57  0.132  49  0.106   0.107 N  0.450      SignalP-noTM
ColletesGigas_005331-T1    0.139  46  0.129  46  0.194  34  0.114   0.123 N  0.500      SignalP-TM
ColletesGigas_005332-T1    0.109  60  0.160  18  0.282   8  0.225   0.195 N  0.450      SignalP-noTM
ColletesGigas_005333-T1    0.109  22  0.108  12  0.121   1  0.094   0.100 N  0.450      SignalP-noTM
ColletesGigas_005334-T1    0.574  24  0.707  24  0.950  19  0.874   0.797 Y  0.450      SignalP-noTM
ColletesGigas_005335-T1    0.117  16  0.110  16  0.153  12  0.110   0.110 N  0.450      SignalP-noTM
ColletesGigas_005336-T1    0.108  63  0.108  36  0.124  22  0.108   0.108 N  0.450      SignalP-noTM
ColletesGigas_005337-T1    0.129  31  0.122  31  0.161  10  0.118   0.120 N  0.450      SignalP-noTM
ColletesGigas_005338-T1    0.112  34  0.114  54  0.137  48  0.109   0.111 N  0.450      SignalP-noTM
ColletesGigas_005339-T1    0.118  26  0.155  12  0.378   4  0.227   0.194 N  0.450      SignalP-noTM
ColletesGigas_005340-T1    0.109  11  0.107  11  0.111   1  0.097   0.101 N  0.450      SignalP-noTM
ColletesGigas_005341-T1    0.133  18  0.164  18  0.250  16  0.189   0.178 N  0.450      SignalP-noTM
ColletesGigas_005342-T1    0.108  57  0.106  42  0.116  46  0.098   0.101 N  0.450      SignalP-noTM
ColletesGigas_005343-T1    0.112  28  0.132  11  0.200   1  0.125   0.128 N  0.450      SignalP-noTM
ColletesGigas_005344-T1    0.115  24  0.104  40  0.112  30  0.093   0.098 N  0.450      SignalP-noTM
ColletesGigas_005345-T1    0.130  23  0.110  23  0.109  22  0.093   0.101 N  0.450      SignalP-noTM
ColletesGigas_005346-T1    0.119  57  0.114  23  0.158  12  0.116   0.115 N  0.450      SignalP-noTM
ColletesGigas_005347-T1    0.109  48  0.106  58  0.132  37  0.097   0.101 N  0.450      SignalP-noTM
ColletesGigas_005348-T1    0.128  20  0.142  20  0.201   3  0.157   0.150 N  0.450      SignalP-noTM
ColletesGigas_005349-T1    0.132  49  0.113  49  0.124  47  0.099   0.105 N  0.450      SignalP-noTM
ColletesGigas_005350-T1    0.173  59  0.167  11  0.461   3  0.258   0.216 N  0.450      SignalP-noTM
ColletesGigas_005351-T1    0.130  62  0.125  16  0.176   9  0.137   0.131 N  0.450      SignalP-noTM
ColletesGigas_005352-T1    0.112  53  0.104  53  0.111  25  0.097   0.100 N  0.450      SignalP-noTM
ColletesGigas_005353-T1    0.112  60  0.107  60  0.115  23  0.101   0.104 N  0.450      SignalP-noTM
ColletesGigas_005354-T1    0.148  29  0.182  29  0.328  26  0.217   0.201 N  0.450      SignalP-noTM
ColletesGigas_005355-T1    0.109  61  0.107  50  0.115  38  0.102   0.104 N  0.450      SignalP-noTM
ColletesGigas_005356-T1    0.163  22  0.204  22  0.411  21  0.253   0.230 N  0.450      SignalP-noTM
ColletesGigas_005357-T1    0.111  37  0.186  11  0.475   5  0.320   0.258 N  0.450      SignalP-noTM
ColletesGigas_005358-T1    0.197  35  0.142  35  0.176  50  0.098   0.118 N  0.450      SignalP-noTM
ColletesGigas_005359-T1    0.117  46  0.109  46  0.128  19  0.100   0.104 N  0.450      SignalP-noTM
ColletesGigas_005360-T1    0.319  20  0.453  20  0.845  10  0.655   0.562 Y  0.450      SignalP-noTM
ColletesGigas_005361-T1    0.190  20  0.166  20  0.199  17  0.145   0.154 N  0.450      SignalP-noTM
ColletesGigas_005362-T1    0.109  46  0.115  23  0.183  13  0.124   0.119 N  0.450      SignalP-noTM
ColletesGigas_005363-T1    0.109  69  0.141  11  0.239   2  0.155   0.148 N  0.450      SignalP-noTM
ColletesGigas_005364-T1    0.110  22  0.105  22  0.117   5  0.102   0.103 N  0.450      SignalP-noTM
ColletesGigas_005365-T1    0.116  21  0.155  12  0.252   1  0.199   0.179 N  0.450      SignalP-noTM
ColletesGigas_005366-T1    0.116  24  0.111  11  0.136   1  0.104   0.107 N  0.450      SignalP-noTM
ColletesGigas_005367-T1    0.109  66  0.113  12  0.172   2  0.121   0.117 N  0.450      SignalP-noTM
ColletesGigas_005368-T1    0.231  24  0.166  24  0.149   1  0.121   0.141 N  0.450      SignalP-noTM
ColletesGigas_005369-T1    0.168  48  0.155  48  0.237  47  0.133   0.146 N  0.500      SignalP-TM
ColletesGigas_005370-T1    0.111  48  0.103  48  0.106   1  0.095   0.099 N  0.450      SignalP-noTM
ColletesGigas_005371-T1    0.122  33  0.114  33  0.163  22  0.102   0.108 N  0.450      SignalP-noTM
ColletesGigas_005372-T1    0.109  54  0.105  26  0.118  23  0.102   0.103 N  0.450      SignalP-noTM
ColletesGigas_005373-T1    0.176  32  0.290  21  0.769   3  0.520   0.414 N  0.450      SignalP-noTM
ColletesGigas_005374-T1    0.108  30  0.108  11  0.127   3  0.105   0.106 N  0.450      SignalP-noTM
ColletesGigas_005375-T1    0.272  32  0.197  32  0.221  11  0.150   0.172 N  0.450      SignalP-noTM
ColletesGigas_005376-T1    0.145  23  0.149  12  0.255   1  0.158   0.154 N  0.450      SignalP-noTM
ColletesGigas_005377-T1    0.128  27  0.109  27  0.120  35  0.093   0.100 N  0.450      SignalP-noTM
ColletesGigas_005378-T1    0.116  43  0.111  43  0.119  52  0.103   0.107 N  0.450      SignalP-noTM
ColletesGigas_005379-T1    0.112  47  0.107  36  0.127  14  0.102   0.104 N  0.450      SignalP-noTM
ColletesGigas_005380-T1    0.140  35  0.241  20  0.695  18  0.480   0.370 N  0.450      SignalP-noTM
ColletesGigas_005381-T1    0.111  46  0.112  11  0.124   4  0.113   0.113 N  0.450      SignalP-noTM
ColletesGigas_005382-T1    0.109  64  0.107  43  0.118  23  0.102   0.104 N  0.450      SignalP-noTM
ColletesGigas_005383-T1    0.110  47  0.113  52  0.133  45  0.109   0.111 N  0.450      SignalP-noTM
ColletesGigas_005384-T1    0.113  59  0.117  11  0.146   1  0.112   0.114 N  0.450      SignalP-noTM
ColletesGigas_005385-T1    0.108  25  0.106  55  0.128  46  0.102   0.104 N  0.450      SignalP-noTM
ColletesGigas_005386-T1    0.220  27  0.211  27  0.396   1  0.222   0.217 N  0.450      SignalP-noTM
ColletesGigas_005387-T1    0.110  34  0.111  44  0.127  29  0.106   0.108 N  0.450      SignalP-noTM
ColletesGigas_005388-T1    0.134  42  0.121  42  0.128  41  0.108   0.114 N  0.450      SignalP-noTM
ColletesGigas_005389-T1    0.120  24  0.114  24  0.124   7  0.108   0.111 N  0.450      SignalP-noTM
ColletesGigas_005390-T1    0.131  56  0.113  56  0.114  55  0.100   0.106 N  0.450      SignalP-noTM
ColletesGigas_005391-T1    0.111  37  0.130  12  0.191   3  0.135   0.132 N  0.450      SignalP-noTM
ColletesGigas_005392-T1    0.110  52  0.113  12  0.153   9  0.133   0.124 N  0.450      SignalP-noTM
ColletesGigas_005393-T1    0.130  28  0.112  28  0.140   2  0.099   0.105 N  0.450      SignalP-noTM
ColletesGigas_005394-T1    0.113  62  0.107  62  0.113  49  0.096   0.101 N  0.450      SignalP-noTM
ColletesGigas_005395-T1    0.112  43  0.113  11  0.138   1  0.103   0.107 N  0.450      SignalP-noTM
ColletesGigas_005396-T1    0.277  21  0.240  21  0.287   8  0.208   0.223 N  0.450      SignalP-noTM
ColletesGigas_005397-T1    0.110  27  0.103  70  0.110  54  0.097   0.100 N  0.450      SignalP-noTM
ColletesGigas_005398-T1    0.184  16  0.298  16  0.550   2  0.459   0.385 N  0.450      SignalP-noTM
ColletesGigas_005399-T1    0.109  35  0.112  48  0.125  36  0.103   0.107 N  0.450      SignalP-noTM
ColletesGigas_005400-T1    0.111  35  0.109  35  0.120  22  0.105   0.107 N  0.450      SignalP-noTM
ColletesGigas_005401-T1    0.108  35  0.108  35  0.118  23  0.101   0.104 N  0.450      SignalP-noTM
ColletesGigas_005402-T1    0.168  20  0.153  20  0.256  17  0.133   0.142 N  0.450      SignalP-noTM
ColletesGigas_005403-T1    0.113   8  0.104  56  0.116  36  0.096   0.100 N  0.450      SignalP-noTM
ColletesGigas_005404-T1    0.119  46  0.120  46  0.204  35  0.113   0.116 N  0.450      SignalP-noTM
ColletesGigas_005405-T1    0.110  32  0.111  49  0.129  28  0.109   0.110 N  0.450      SignalP-noTM
ColletesGigas_005406-T1    0.112  32  0.108  41  0.120   6  0.104   0.106 N  0.450      SignalP-noTM
ColletesGigas_005407-T1    0.112  64  0.120  50  0.142  51  0.119   0.119 N  0.450      SignalP-noTM
ColletesGigas_005408-T1    0.110  13  0.105  28  0.107  19  0.098   0.101 N  0.450      SignalP-noTM
ColletesGigas_005409-T1    0.126  51  0.115  51  0.123  50  0.098   0.106 N  0.450      SignalP-noTM
ColletesGigas_005410-T1    0.110  58  0.124  22  0.310  15  0.145   0.136 N  0.450      SignalP-noTM
ColletesGigas_005411-T1    0.134  43  0.269  20  0.789   1  0.566   0.430 N  0.450      SignalP-noTM
ColletesGigas_005412-T1    0.210  38  0.161  38  0.188  36  0.121   0.139 N  0.450      SignalP-noTM
ColletesGigas_005413-T1    0.110  62  0.107  12  0.129   2  0.104   0.106 N  0.450      SignalP-noTM
ColletesGigas_005414-T1    0.145  53  0.144  53  0.180  44  0.125   0.134 N  0.450      SignalP-noTM
ColletesGigas_005415-T1    0.107  13  0.122  22  0.179  18  0.141   0.133 N  0.450      SignalP-noTM
ColletesGigas_005416-T1    0.110  65  0.108  12  0.127   8  0.113   0.111 N  0.450      SignalP-noTM
ColletesGigas_005417-T1    0.113  70  0.107  12  0.118  41  0.108   0.108 N  0.450      SignalP-noTM
ColletesGigas_005418-T1    0.189  30  0.177  30  0.253  29  0.175   0.176 N  0.450      SignalP-noTM
ColletesGigas_005419-T1    0.111  46  0.106  46  0.115  28  0.099   0.102 N  0.450      SignalP-noTM
ColletesGigas_005420-T1    0.114  38  0.110  32  0.149  13  0.107   0.108 N  0.450      SignalP-noTM
ColletesGigas_005421-T1    0.106  33  0.109  11  0.127   2  0.104   0.107 N  0.450      SignalP-noTM
ColletesGigas_005422-T1    0.111  35  0.105  35  0.124  47  0.095   0.099 N  0.450      SignalP-noTM
ColletesGigas_005423-T1    0.200  51  0.144  51  0.144  50  0.100   0.120 N  0.450      SignalP-noTM
ColletesGigas_005424-T1    0.126  70  0.111  70  0.113  26  0.098   0.104 N  0.450      SignalP-noTM
ColletesGigas_005425-T1    0.114  37  0.117  37  0.143  36  0.112   0.114 N  0.450      SignalP-noTM
ColletesGigas_005426-T1    0.110  26  0.112  11  0.133   1  0.115   0.113 N  0.450      SignalP-noTM
ColletesGigas_005427-T1    0.121  17  0.110  17  0.111  36  0.098   0.103 N  0.450      SignalP-noTM
ColletesGigas_005428-T1    0.126  32  0.126  11  0.193   3  0.142   0.135 N  0.450      SignalP-noTM
ColletesGigas_005429-T1    0.111  51  0.109  51  0.117  44  0.103   0.106 N  0.450      SignalP-noTM
ColletesGigas_005430-T1    0.167  47  0.131  47  0.139  10  0.107   0.118 N  0.450      SignalP-noTM
ColletesGigas_005431-T1    0.112  66  0.107  47  0.115  37  0.096   0.101 N  0.450      SignalP-noTM
ColletesGigas_005432-T1    0.142  17  0.115  17  0.118  20  0.095   0.104 N  0.450      SignalP-noTM
ColletesGigas_005433-T1    0.111  30  0.124  12  0.248  11  0.153   0.139 N  0.450      SignalP-noTM
ColletesGigas_005434-T1    0.112  29  0.109  29  0.131  44  0.102   0.105 N  0.450      SignalP-noTM
ColletesGigas_005435-T1    0.111  38  0.105  11  0.111   1  0.104   0.105 N  0.450      SignalP-noTM
ColletesGigas_005436-T1    0.110  38  0.105  64  0.117  56  0.097   0.101 N  0.450      SignalP-noTM
ColletesGigas_005437-T1    0.120  37  0.116  23  0.154  11  0.122   0.119 N  0.450      SignalP-noTM
ColletesGigas_005438-T1    0.108  15  0.118  12  0.219   3  0.140   0.130 N  0.450      SignalP-noTM
ColletesGigas_005439-T1    0.110  67  0.105  34  0.108  15  0.100   0.102 N  0.450      SignalP-noTM
ColletesGigas_005440-T1    0.132  14  0.111  14  0.124   8  0.099   0.104 N  0.450      SignalP-noTM
ColletesGigas_005441-T1    0.154  21  0.123  21  0.113  13  0.098   0.110 N  0.450      SignalP-noTM
ColletesGigas_005442-T1    0.106  36  0.113  12  0.139   1  0.105   0.108 N  0.450      SignalP-noTM
ColletesGigas_005443-T1    0.153  37  0.133  13  0.189   1  0.153   0.144 N  0.450      SignalP-noTM
ColletesGigas_005444-T1    0.111  65  0.107  42  0.116  25  0.099   0.103 N  0.450      SignalP-noTM
ColletesGigas_005446-T1    0.617  21  0.750  21  0.946   4  0.912   0.837 Y  0.450      SignalP-noTM
ColletesGigas_005447-T1    0.112  32  0.148  12  0.360   7  0.244   0.200 N  0.450      SignalP-noTM
ColletesGigas_005448-T1    0.108  60  0.103  60  0.111  48  0.094   0.098 N  0.450      SignalP-noTM
ColletesGigas_005449-T1    0.113  70  0.108  39  0.116  25  0.100   0.104 N  0.450      SignalP-noTM
ColletesGigas_005450-T1    0.112  64  0.119  12  0.149  12  0.121   0.120 N  0.450      SignalP-noTM
ColletesGigas_005451-T1    0.110  49  0.109  11  0.118   1  0.104   0.106 N  0.450      SignalP-noTM
ColletesGigas_005452-T1    0.111  57  0.112  49  0.124  23  0.109   0.110 N  0.450      SignalP-noTM
ColletesGigas_005453-T1    0.263  59  0.158  26  0.191   3  0.133   0.145 N  0.450      SignalP-noTM
ColletesGigas_005454-T1    0.618  20  0.706  20  0.848   9  0.811   0.763 Y  0.450      SignalP-noTM
ColletesGigas_005455-T1    0.111  48  0.116  11  0.150   1  0.111   0.114 N  0.450      SignalP-noTM
ColletesGigas_005456-T1    0.129  41  0.117  41  0.122  39  0.101   0.108 N  0.450      SignalP-noTM
ColletesGigas_005457-T1    0.117  63  0.108  63  0.121   1  0.100   0.103 N  0.450      SignalP-noTM
ColletesGigas_005458-T1    0.110  19  0.112  14  0.134   1  0.108   0.110 N  0.450      SignalP-noTM
ColletesGigas_005459-T1    0.118  34  0.115  14  0.131   3  0.106   0.110 N  0.450      SignalP-noTM
ColletesGigas_005460-T1    0.111  67  0.106  67  0.114  51  0.098   0.102 N  0.450      SignalP-noTM
ColletesGigas_005461-T1    0.107  44  0.110  44  0.124  42  0.100   0.105 N  0.450      SignalP-noTM
ColletesGigas_005462-T1    0.545  22  0.638  22  0.888  19  0.745   0.696 Y  0.450      SignalP-noTM
ColletesGigas_005463-T1    0.168  54  0.148  18  0.218   9  0.156   0.152 N  0.450      SignalP-noTM
ColletesGigas_005464-T1    0.135  49  0.118  49  0.123  29  0.099   0.108 N  0.450      SignalP-noTM
ColletesGigas_005465-T1    0.201  18  0.204  18  0.485   1  0.242   0.219 N  0.500      SignalP-TM
ColletesGigas_005466-T1    0.109  18  0.104  69  0.125   2  0.096   0.099 N  0.450      SignalP-noTM
ColletesGigas_005467-T1    0.146  35  0.120  35  0.125  34  0.097   0.108 N  0.450      SignalP-noTM
ColletesGigas_005468-T1    0.334  30  0.415  30  0.896   2  0.603   0.517 Y  0.450      SignalP-noTM
ColletesGigas_005469-T1    0.108  69  0.111  13  0.129   2  0.118   0.115 N  0.450      SignalP-noTM
ColletesGigas_005470-T1    0.114  22  0.111  12  0.131   1  0.106   0.108 N  0.450      SignalP-noTM
ColletesGigas_005471-T1    0.134  50  0.118  50  0.116  38  0.099   0.108 N  0.450      SignalP-noTM
ColletesGigas_005472-T1    0.716  22  0.627  22  0.662   5  0.562   0.601 Y  0.500      SignalP-TM
ColletesGigas_005473-T1    0.108  23  0.105  70  0.111  56  0.096   0.100 N  0.450      SignalP-noTM
ColletesGigas_005474-T1    0.119  39  0.113  39  0.126  13  0.104   0.108 N  0.450      SignalP-noTM
ColletesGigas_005475-T1    0.109  35  0.104  35  0.106  24  0.096   0.099 N  0.450      SignalP-noTM
ColletesGigas_005476-T1    0.131  22  0.156  11  0.228   7  0.193   0.176 N  0.450      SignalP-noTM
ColletesGigas_005477-T1    0.148  26  0.148  53  0.369  45  0.150   0.149 N  0.500      SignalP-TM
ColletesGigas_005478-T1    0.149  34  0.124  34  0.132  44  0.107   0.115 N  0.450      SignalP-noTM
ColletesGigas_005479-T1    0.107  28  0.105  28  0.118  23  0.101   0.103 N  0.450      SignalP-noTM
ColletesGigas_005480-T1    0.110  39  0.104  39  0.110  22  0.099   0.101 N  0.450      SignalP-noTM
ColletesGigas_005481-T1    0.111  44  0.110  56  0.166  43  0.104   0.107 N  0.450      SignalP-noTM
ColletesGigas_005482-T1    0.105  37  0.103  39  0.108  23  0.096   0.099 N  0.450      SignalP-noTM
ColletesGigas_005483-T1    0.368  24  0.242  24  0.275   1  0.164   0.200 N  0.450      SignalP-noTM
ColletesGigas_005484-T1    0.113  59  0.109  33  0.123  21  0.106   0.107 N  0.450      SignalP-noTM
ColletesGigas_005485-T1    0.130  53  0.115  53  0.127   1  0.100   0.107 N  0.450      SignalP-noTM
ColletesGigas_005486-T1    0.112  25  0.106  51  0.114  47  0.097   0.101 N  0.450      SignalP-noTM
ColletesGigas_005487-T1    0.145  20  0.122  20  0.165   2  0.099   0.109 N  0.450      SignalP-noTM
ColletesGigas_005488-T1    0.121  35  0.108  35  0.128  33  0.096   0.101 N  0.450      SignalP-noTM
ColletesGigas_005489-T1    0.112  50  0.105  50  0.107  31  0.097   0.100 N  0.450      SignalP-noTM
ColletesGigas_005490-T1    0.244  19  0.390  19  0.738  12  0.619   0.514 Y  0.450      SignalP-noTM
ColletesGigas_005491-T1    0.110  37  0.132  11  0.212   3  0.163   0.148 N  0.450      SignalP-noTM
ColletesGigas_005492-T1    0.115  59  0.114  12  0.148   2  0.120   0.117 N  0.450      SignalP-noTM
ColletesGigas_005493-T1    0.109  35  0.107  35  0.116  13  0.101   0.104 N  0.450      SignalP-noTM
ColletesGigas_005494-T1    0.724  20  0.791  20  0.918   8  0.859   0.828 Y  0.450      SignalP-noTM
ColletesGigas_005495-T1    0.702  18  0.792  18  0.942  10  0.881   0.840 Y  0.450      SignalP-noTM
ColletesGigas_005496-T1    0.352  18  0.550  18  0.922  14  0.868   0.722 Y  0.450      SignalP-noTM
ColletesGigas_005497-T1    0.177  20  0.208  20  0.373  14  0.241   0.226 N  0.450      SignalP-noTM
ColletesGigas_005498-T1    0.180  14  0.194  14  0.241  11  0.213   0.204 N  0.450      SignalP-noTM
ColletesGigas_005499-T1    0.109  57  0.102  27  0.114   7  0.095   0.098 N  0.450      SignalP-noTM
ColletesGigas_005500-T1    0.158  36  0.144  36  0.244  32  0.132   0.137 N  0.450      SignalP-noTM
ColletesGigas_005501-T1    0.109  43  0.105  61  0.119  20  0.100   0.102 N  0.450      SignalP-noTM
ColletesGigas_005502-T1    0.119  31  0.136  11  0.263   5  0.184   0.155 N  0.500      SignalP-TM
ColletesGigas_005503-T1    0.132  24  0.122  24  0.161  12  0.113   0.117 N  0.450      SignalP-noTM
ColletesGigas_005505-T1    0.108  28  0.106  23  0.133   4  0.105   0.105 N  0.450      SignalP-noTM
ColletesGigas_005506-T1    0.135  27  0.164  12  0.357   2  0.199   0.183 N  0.450      SignalP-noTM
ColletesGigas_005507-T1    0.152  17  0.123  17  0.120  52  0.097   0.109 N  0.450      SignalP-noTM
ColletesGigas_005508-T1    0.176  30  0.154  30  0.237   1  0.148   0.151 N  0.450      SignalP-noTM
ColletesGigas_005509-T1    0.251  26  0.217  26  0.382   4  0.202   0.209 N  0.450      SignalP-noTM
ColletesGigas_005510-T1    0.462  46  0.375  46  0.526  41  0.259   0.312 N  0.450      SignalP-noTM
ColletesGigas_005511-T1    0.108  61  0.110  30  0.127  22  0.111   0.111 N  0.450      SignalP-noTM
ColletesGigas_005512-T1    0.163  44  0.132  44  0.139  41  0.107   0.119 N  0.450      SignalP-noTM
ColletesGigas_005513-T1    0.110   8  0.106  63  0.120  54  0.100   0.103 N  0.450      SignalP-noTM
ColletesGigas_005514-T1    0.179  22  0.135  22  0.130   1  0.100   0.116 N  0.450      SignalP-noTM
ColletesGigas_005515-T1    0.254  16  0.172  16  0.145  15  0.120   0.144 N  0.450      SignalP-noTM
ColletesGigas_005516-T1    0.109  38  0.111  11  0.130   1  0.101   0.106 N  0.450      SignalP-noTM
ColletesGigas_005517-T1    0.117  35  0.109  60  0.134  52  0.098   0.103 N  0.450      SignalP-noTM
ColletesGigas_005518-T1    0.131  52  0.115  23  0.116  28  0.102   0.108 N  0.450      SignalP-noTM
ColletesGigas_005519-T1    0.122  22  0.183  12  0.383   1  0.258   0.224 N  0.450      SignalP-noTM
ColletesGigas_005520-T1    0.149  22  0.133  22  0.131  38  0.118   0.125 N  0.450      SignalP-noTM
ColletesGigas_005521-T1    0.120  31  0.106  31  0.109  55  0.094   0.099 N  0.450      SignalP-noTM
ColletesGigas_005522-T1    0.401  20  0.614  20  0.975  11  0.933   0.786 Y  0.450      SignalP-noTM
ColletesGigas_005523-T1    0.774  22  0.857  22  0.979  14  0.950   0.907 Y  0.450      SignalP-noTM
ColletesGigas_005524-T1    0.141  38  0.140  38  0.224  39  0.120   0.132 N  0.500      SignalP-TM
ColletesGigas_005525-T1    0.118  20  0.109  20  0.115   2  0.100   0.104 N  0.450      SignalP-noTM
ColletesGigas_005526-T1    0.191  30  0.143  30  0.168   4  0.114   0.127 N  0.450      SignalP-noTM
ColletesGigas_005527-T1    0.131  57  0.112  57  0.109  23  0.096   0.103 N  0.450      SignalP-noTM
ColletesGigas_005528-T1    0.111  24  0.112  11  0.134   1  0.107   0.109 N  0.450      SignalP-noTM
ColletesGigas_005529-T1    0.109  42  0.103  11  0.110   1  0.094   0.098 N  0.450      SignalP-noTM
ColletesGigas_005530-T1    0.109  23  0.103  52  0.116  34  0.095   0.099 N  0.450      SignalP-noTM
ColletesGigas_005531-T1    0.110  40  0.108  11  0.122   1  0.100   0.103 N  0.450      SignalP-noTM
ColletesGigas_005532-T1    0.754  18  0.568  18  0.512  12  0.404   0.480 Y  0.450      SignalP-noTM
ColletesGigas_005533-T1    0.111  53  0.116  11  0.153   5  0.119   0.118 N  0.450      SignalP-noTM
ColletesGigas_005534-T1    0.111  70  0.129  12  0.175  13  0.149   0.140 N  0.450      SignalP-noTM
ColletesGigas_005535-T1    0.162  23  0.183  23  0.287   4  0.206   0.196 N  0.450      SignalP-noTM
ColletesGigas_005536-T1    0.109  59  0.108  12  0.129   1  0.099   0.104 N  0.450      SignalP-noTM
ColletesGigas_005537-T1    0.122  18  0.129  18  0.160   3  0.130   0.130 N  0.450      SignalP-noTM
ColletesGigas_005538-T1    0.120  34  0.109  34  0.151   4  0.105   0.107 N  0.450      SignalP-noTM
ColletesGigas_005539-T1    0.115  29  0.105  70  0.116  28  0.096   0.100 N  0.450      SignalP-noTM
ColletesGigas_005540-T1    0.185  24  0.235  17  0.616   4  0.459   0.325 N  0.500      SignalP-TM
ColletesGigas_005541-T1    0.117  50  0.106  35  0.139  62  0.093   0.100 N  0.500      SignalP-TM
ColletesGigas_005542-T1    0.170  22  0.338  22  0.805  12  0.673   0.519 Y  0.450      SignalP-noTM
ColletesGigas_005543-T1    0.119  50  0.115  50  0.195  48  0.103   0.108 N  0.450      SignalP-noTM
ColletesGigas_005544-T1    0.351  28  0.553  28  0.940  17  0.859   0.718 Y  0.450      SignalP-noTM
ColletesGigas_005545-T1    0.115  48  0.114  70  0.181  59  0.077   0.099 N  0.500      SignalP-TM
ColletesGigas_005546-T1    0.112  62  0.108  29  0.124  10  0.103   0.105 N  0.450      SignalP-noTM
ColletesGigas_005547-T1    0.110  24  0.117  16  0.149  11  0.125   0.121 N  0.450      SignalP-noTM
ColletesGigas_005548-T1    0.111  60  0.108  39  0.117  33  0.104   0.106 N  0.450      SignalP-noTM
ColletesGigas_005549-T1    0.195  30  0.195  11  0.527   3  0.334   0.251 N  0.500      SignalP-TM
ColletesGigas_005550-T1    0.108  52  0.112  11  0.136   1  0.102   0.106 N  0.450      SignalP-noTM
ColletesGigas_005551-T1    0.110  51  0.105  12  0.126   5  0.107   0.106 N  0.450      SignalP-noTM
ColletesGigas_005552-T1    0.125  35  0.109  35  0.127  62  0.095   0.102 N  0.450      SignalP-noTM
ColletesGigas_005553-T1    0.129  49  0.116  49  0.136  39  0.104   0.109 N  0.450      SignalP-noTM
ColletesGigas_005554-T1    0.166  19  0.136  19  0.131   2  0.109   0.122 N  0.450      SignalP-noTM
ColletesGigas_005555-T1    0.174  22  0.222  18  0.535   1  0.269   0.248 N  0.450      SignalP-noTM
ColletesGigas_005556-T1    0.151  28  0.152  11  0.294  25  0.186   0.170 N  0.450      SignalP-noTM
ColletesGigas_005557-T1    0.119  24  0.170  12  0.386   6  0.250   0.213 N  0.450      SignalP-noTM
ColletesGigas_005558-T1    0.114  62  0.106  62  0.112  26  0.096   0.101 N  0.450      SignalP-noTM
ColletesGigas_005559-T1    0.109  62  0.107  16  0.118  12  0.109   0.108 N  0.450      SignalP-noTM
ColletesGigas_005560-T1    0.109  66  0.107  66  0.126  20  0.103   0.105 N  0.450      SignalP-noTM
ColletesGigas_005561-T1    0.289  27  0.461  27  0.942  14  0.756   0.620 Y  0.450      SignalP-noTM
ColletesGigas_005562-T1    0.232  59  0.114  12  0.157   1  0.115   0.114 N  0.500      SignalP-TM
ColletesGigas_005563-T1    0.171  69  0.133  69  0.130   6  0.101   0.116 N  0.450      SignalP-noTM
ColletesGigas_005564-T1    0.151  61  0.103  35  0.117   2  0.089   0.098 N  0.500      SignalP-TM
ColletesGigas_005565-T1    0.851  18  0.848  18  0.916   1  0.824   0.835 Y  0.450      SignalP-noTM
ColletesGigas_005566-T1    0.110  23  0.109  23  0.122  16  0.108   0.109 N  0.450      SignalP-noTM
ColletesGigas_005567-T1    0.119  27  0.104  27  0.112  58  0.092   0.098 N  0.450      SignalP-noTM
ColletesGigas_005568-T1    0.109  48  0.109  52  0.160  13  0.107   0.108 N  0.450      SignalP-noTM
ColletesGigas_005569-T1    0.108  48  0.112  11  0.131   2  0.109   0.110 N  0.450      SignalP-noTM
ColletesGigas_005570-T1    0.116  48  0.130  59  0.201  45  0.111   0.122 N  0.500      SignalP-TM
ColletesGigas_005571-T1    0.122  52  0.111  52  0.139  50  0.099   0.104 N  0.450      SignalP-noTM
ColletesGigas_005572-T1    0.140  24  0.163  11  0.282   1  0.211   0.189 N  0.450      SignalP-noTM
ColletesGigas_005573-T1    0.246  18  0.368  18  0.769  15  0.558   0.471 Y  0.450      SignalP-noTM
# SignalP-4.1 euk predictions
# name                     Cmax  pos  Ymax  pos  Smax  pos  Smean   D     ?  Dmaxcut    Networks-used
ColletesGigas_013128-T1    0.138  49  0.114  49  0.136   6  0.101   0.107 N  0.450      SignalP-noTM
ColletesGigas_013129-T1    0.106  56  0.113  56  0.129  34  0.110   0.111 N  0.450      SignalP-noTM
ColletesGigas_013130-T1    0.182  37  0.141  37  0.167  36  0.106   0.122 N  0.450      SignalP-noTM
ColletesGigas_013131-T1    0.111  31  0.115  12  0.147  12  0.122   0.119 N  0.450      SignalP-noTM
ColletesGigas_013132-T1    0.119  46  0.164  20  0.323   6  0.245   0.208 N  0.450      SignalP-noTM
ColletesGigas_013133-T1    0.108  41  0.118  11  0.143   1  0.122   0.120 N  0.450      SignalP-noTM
ColletesGigas_013134-T1    0.111  30  0.109  30  0.126  22  0.104   0.106 N  0.450      SignalP-noTM
ColletesGigas_013135-T1    0.118  59  0.156  11  0.266   4  0.211   0.186 N  0.450      SignalP-noTM
ColletesGigas_013136-T1    0.137  21  0.133  21  0.210  15  0.128   0.131 N  0.450      SignalP-noTM
ColletesGigas_013137-T1    0.146  36  0.218  36  0.492  29  0.262   0.236 N  0.500      SignalP-TM
ColletesGigas_013138-T1    0.111  40  0.108  40  0.124  17  0.101   0.104 N  0.450      SignalP-noTM
ColletesGigas_013139-T1    0.124  21  0.117  48  0.152  47  0.111   0.114 N  0.450      SignalP-noTM
ColletesGigas_013140-T1    0.112  21  0.107  21  0.131  19  0.102   0.105 N  0.450      SignalP-noTM
ColletesGigas_013141-T1    0.242  26  0.174  26  0.197  25  0.125   0.148 N  0.450      SignalP-noTM
ColletesGigas_013142-T1    0.125  20  0.174  20  0.315   4  0.230   0.204 N  0.450      SignalP-noTM
ColletesGigas_013143-T1    0.121  47  0.149  47  0.246  31  0.156   0.152 N  0.500      SignalP-TM
ColletesGigas_013144-T1    0.111  40  0.170  11  0.331   1  0.218   0.196 N  0.450      SignalP-noTM
ColletesGigas_013145-T1    0.169  20  0.173  20  0.241   1  0.168   0.171 N  0.450      SignalP-noTM
ColletesGigas_013146-T1    0.132  23  0.116  23  0.145  38  0.102   0.109 N  0.450      SignalP-noTM
ColletesGigas_013147-T1    0.117  22  0.123  22  0.204  12  0.128   0.126 N  0.450      SignalP-noTM
ColletesGigas_013148-T1    0.208  40  0.209  14  0.283   1  0.197   0.202 N  0.450      SignalP-noTM
ColletesGigas_013149-T1    0.111  60  0.104  60  0.118  15  0.099   0.101 N  0.450      SignalP-noTM
ColletesGigas_013150-T1    0.126  27  0.140  11  0.218   1  0.149   0.145 N  0.450      SignalP-noTM
ColletesGigas_013151-T1    0.108  32  0.107  51  0.114  47  0.099   0.103 N  0.450      SignalP-noTM
ColletesGigas_013152-T1    0.245  27  0.207  27  0.226  24  0.172   0.188 N  0.450      SignalP-noTM
ColletesGigas_013153-T1    0.110  56  0.108  22  0.180   4  0.106   0.107 N  0.450      SignalP-noTM
ColletesGigas_013154-T1    0.221  50  0.189  50  0.302  36  0.154   0.170 N  0.450      SignalP-noTM
ColletesGigas_013155-T1    0.368  24  0.435  24  0.761  18  0.522   0.482 Y  0.450      SignalP-noTM
ColletesGigas_013156-T1    0.253  28  0.210  28  0.285  23  0.173   0.190 N  0.450      SignalP-noTM
ColletesGigas_013157-T1    0.115  27  0.111  27  0.127   2  0.107   0.109 N  0.450      SignalP-noTM
ColletesGigas_013158-T1    0.218  30  0.308  30  0.652  26  0.418   0.367 N  0.450      SignalP-noTM
ColletesGigas_013159-T1    0.117   9  0.108  44  0.124  31  0.105   0.106 N  0.450      SignalP-noTM
ColletesGigas_013160-T1    0.170  25  0.150  25  0.177   2  0.136   0.143 N  0.450      SignalP-noTM
ColletesGigas_013161-T1    0.109  20  0.105  27  0.125  43  0.090   0.099 N  0.500      SignalP-TM
ColletesGigas_013163-T1    0.120  17  0.135  17  0.193   3  0.156   0.146 N  0.450      SignalP-noTM
ColletesGigas_013164-T1    0.107  50  0.109  35  0.129  30  0.097   0.104 N  0.500      SignalP-TM
ColletesGigas_013165-T1    0.111  49  0.108  41  0.124  27  0.098   0.103 N  0.450      SignalP-noTM
ColletesGigas_013166-T1    0.111  49  0.106  64  0.127  48  0.098   0.102 N  0.450      SignalP-noTM
ColletesGigas_013167-T1    0.710  17  0.815  17  0.956   2  0.932   0.878 Y  0.450      SignalP-noTM
ColletesGigas_013168-T1    0.110  51  0.107  51  0.112  43  0.098   0.102 N  0.450      SignalP-noTM
ColletesGigas_013169-T1    0.493  25  0.510  25  0.678   5  0.533   0.522 Y  0.450      SignalP-noTM
ColletesGigas_013170-T1    0.766  23  0.817  23  0.933  15  0.871   0.846 Y  0.450      SignalP-noTM
ColletesGigas_013171-T1    0.107  54  0.140  64  0.225  54  0.106   0.126 N  0.500      SignalP-TM
ColletesGigas_013172-T1    0.114  48  0.115  21  0.136  18  0.120   0.118 N  0.450      SignalP-noTM
ColletesGigas_013173-T1    0.688  16  0.753  16  0.901   1  0.788   0.772 Y  0.450      SignalP-noTM
ColletesGigas_013174-T1    0.109  40  0.109  40  0.118  31  0.101   0.105 N  0.450      SignalP-noTM
ColletesGigas_013175-T1    0.175  28  0.143  28  0.167  27  0.118   0.130 N  0.450      SignalP-noTM
ColletesGigas_013176-T1    0.111  31  0.109  11  0.128   1  0.102   0.105 N  0.450      SignalP-noTM
ColletesGigas_013177-T1    0.110  41  0.131  11  0.190   1  0.134   0.133 N  0.450      SignalP-noTM
ColletesGigas_013178-T1    0.108  28  0.116  11  0.137   2  0.111   0.113 N  0.450      SignalP-noTM
ColletesGigas_013179-T1    0.263  21  0.326  20  0.517  15  0.419   0.363 N  0.500      SignalP-TM
ColletesGigas_013180-T1    0.342  17  0.534  17  0.878   1  0.817   0.686 Y  0.450      SignalP-noTM
ColletesGigas_013181-T1    0.132  23  0.145  23  0.207   3  0.159   0.153 N  0.450      SignalP-noTM
ColletesGigas_013182-T1    0.231  28  0.341  28  0.686  21  0.518   0.412 N  0.500      SignalP-TM
ColletesGigas_013183-T1    0.722  26  0.739  26  0.863   3  0.760   0.750 Y  0.450      SignalP-noTM
ColletesGigas_013184-T1    0.109  47  0.107  26  0.114   7  0.106   0.107 N  0.450      SignalP-noTM
ColletesGigas_013185-T1    0.172  24  0.127  24  0.129   1  0.096   0.111 N  0.450      SignalP-noTM
ColletesGigas_013186-T1    0.123  58  0.112  26  0.137  23  0.110   0.111 N  0.450      SignalP-noTM
ColletesGigas_013187-T1    0.149  17  0.145  17  0.192  31  0.152   0.148 N  0.450      SignalP-noTM
ColletesGigas_013188-T1    0.108  33  0.108  23  0.139   7  0.110   0.109 N  0.450      SignalP-noTM
ColletesGigas_013189-T1    0.210  28  0.160  28  0.231   1  0.137   0.148 N  0.450      SignalP-noTM
ColletesGigas_013190-T1    0.117  20  0.120  20  0.157  15  0.119   0.120 N  0.450      SignalP-noTM
ColletesGigas_013191-T1    0.134  37  0.114  37  0.109  46  0.095   0.104 N  0.450      SignalP-noTM
ColletesGigas_013192-T1    0.180  35  0.153  35  0.343   6  0.158   0.155 N  0.450      SignalP-noTM
ColletesGigas_013193-T1    0.111  25  0.140  19  0.307   6  0.184   0.163 N  0.450      SignalP-noTM
ColletesGigas_013194-T1    0.110  38  0.132  11  0.200   2  0.145   0.139 N  0.450      SignalP-noTM
ColletesGigas_013195-T1    0.109  57  0.108  12  0.128   1  0.103   0.105 N  0.450      SignalP-noTM
ColletesGigas_013196-T1    0.109  11  0.110  11  0.120   3  0.105   0.107 N  0.450      SignalP-noTM
ColletesGigas_013197-T1    0.108  18  0.107  44  0.127  37  0.104   0.105 N  0.450      SignalP-noTM
ColletesGigas_013198-T1    0.111  53  0.118  12  0.153   1  0.114   0.116 N  0.450      SignalP-noTM
ColletesGigas_013199-T1    0.109  54  0.110  51  0.136  45  0.106   0.108 N  0.450      SignalP-noTM
ColletesGigas_013200-T1    0.112  49  0.108  13  0.160  12  0.107   0.108 N  0.450      SignalP-noTM
ColletesGigas_013201-T1    0.570  18  0.731  18  0.967  11  0.932   0.839 Y  0.450      SignalP-noTM
ColletesGigas_013202-T1    0.131  33  0.111  33  0.142   4  0.101   0.106 N  0.450      SignalP-noTM
ColletesGigas_013203-T1    0.119  50  0.108  50  0.123  49  0.098   0.103 N  0.450      SignalP-noTM
ColletesGigas_013204-T1    0.120  49  0.115  29  0.166  12  0.118   0.117 N  0.450      SignalP-noTM
ColletesGigas_013205-T1    0.143  24  0.121  24  0.124  18  0.102   0.111 N  0.450      SignalP-noTM
ColletesGigas_013206-T1    0.202  27  0.147  27  0.172  45  0.107   0.125 N  0.450      SignalP-noTM
ColletesGigas_013207-T1    0.134  65  0.118  11  0.142   1  0.113   0.115 N  0.450      SignalP-noTM
ColletesGigas_013208-T1    0.111  60  0.107  43  0.120  35  0.098   0.102 N  0.450      SignalP-noTM
ColletesGigas_013209-T1    0.110  51  0.107  51  0.113  30  0.099   0.103 N  0.450      SignalP-noTM
ColletesGigas_013210-T1    0.112  35  0.106  51  0.108  53  0.095   0.100 N  0.450      SignalP-noTM
ColletesGigas_013211-T1    0.112  22  0.116  30  0.146  23  0.103   0.111 N  0.500      SignalP-TM
ColletesGigas_013212-T1    0.109  26  0.105  12  0.115   1  0.097   0.101 N  0.450      SignalP-noTM
ColletesGigas_013213-T1    0.113  26  0.110  12  0.125   1  0.100   0.105 N  0.450      SignalP-noTM
ColletesGigas_013215-T1    0.107  29  0.103  29  0.112  23  0.097   0.100 N  0.450      SignalP-noTM
ColletesGigas_013218-T1    0.109  24  0.104  32  0.122  22  0.098   0.100 N  0.450      SignalP-noTM
ColletesGigas_013219-T1    0.224  67  0.147  67  0.113  55  0.097   0.120 N  0.450      SignalP-noTM
ColletesGigas_013220-T1    0.817  21  0.868  21  0.960  11  0.924   0.899 Y  0.450      SignalP-noTM
ColletesGigas_013221-T1    0.111  66  0.107  66  0.115   3  0.100   0.103 N  0.450      SignalP-noTM
ColletesGigas_013222-T1    0.109  40  0.106  40  0.114  39  0.093   0.099 N  0.450      SignalP-noTM
ColletesGigas_013223-T1    0.201  16  0.159  16  0.214  31  0.126   0.141 N  0.450      SignalP-noTM
ColletesGigas_013224-T1    0.121  25  0.116  25  0.138   1  0.114   0.115 N  0.450      SignalP-noTM
ColletesGigas_013225-T1    0.112  25  0.107  57  0.119  46  0.096   0.101 N  0.450      SignalP-noTM
ColletesGigas_013226-T1    0.183  35  0.175  35  0.357   3  0.196   0.186 N  0.450      SignalP-noTM
ColletesGigas_013227-T1    0.224  38  0.189  38  0.371  31  0.153   0.170 N  0.450      SignalP-noTM
ColletesGigas_013228-T1    0.148  30  0.124  30  0.175   2  0.104   0.116 N  0.500      SignalP-TM
ColletesGigas_013229-T1    0.165  18  0.167  18  0.219   3  0.177   0.171 N  0.500      SignalP-TM
ColletesGigas_013230-T1    0.129  17  0.112  17  0.113  35  0.099   0.105 N  0.450      SignalP-noTM
ColletesGigas_013231-T1    0.115  60  0.103  60  0.103  57  0.091   0.097 N  0.450      SignalP-noTM
ColletesGigas_013232-T1    0.108  45  0.104  45  0.137  40  0.098   0.101 N  0.450      SignalP-noTM
ColletesGigas_013233-T1    0.108  32  0.105  44  0.116  30  0.098   0.101 N  0.450      SignalP-noTM
ColletesGigas_013234-T1    0.112  69  0.110  33  0.134  13  0.105   0.107 N  0.450      SignalP-noTM
ColletesGigas_013235-T1    0.115  23  0.124  23  0.216  44  0.133   0.128 N  0.450      SignalP-noTM
ColletesGigas_013236-T1    0.113  21  0.106  13  0.127   1  0.097   0.101 N  0.450      SignalP-noTM
ColletesGigas_013237-T1    0.113  42  0.116  42  0.191  38  0.111   0.113 N  0.450      SignalP-noTM
ColletesGigas_013238-T1    0.111  19  0.106  19  0.117  41  0.102   0.103 N  0.450      SignalP-noTM
ColletesGigas_013239-T1    0.634  18  0.782  18  0.986  12  0.966   0.881 Y  0.450      SignalP-noTM
ColletesGigas_013240-T1    0.107  13  0.105  13  0.113  44  0.094   0.099 N  0.450      SignalP-noTM
ColletesGigas_013241-T1    0.147  20  0.336  20  0.855  12  0.756   0.563 Y  0.450      SignalP-noTM
ColletesGigas_013242-T1    0.119  20  0.110  20  0.160   2  0.102   0.105 N  0.450      SignalP-noTM
ColletesGigas_013243-T1    0.108  42  0.102  42  0.108  54  0.093   0.097 N  0.450      SignalP-noTM
ColletesGigas_013244-T1    0.311  19  0.336  19  0.555   1  0.321   0.328 N  0.450      SignalP-noTM
ColletesGigas_013245-T1    0.127  22  0.112  22  0.119  48  0.097   0.104 N  0.450      SignalP-noTM
ColletesGigas_013246-T1    0.134  28  0.199  21  0.447  18  0.336   0.254 N  0.500      SignalP-TM
ColletesGigas_013247-T1    0.112  53  0.117  11  0.161   1  0.115   0.115 N  0.450      SignalP-noTM
ColletesGigas_013248-T1    0.121  48  0.108  48  0.119  55  0.098   0.103 N  0.450      SignalP-noTM
ColletesGigas_013249-T1    0.157  18  0.139  18  0.141  16  0.121   0.129 N  0.450      SignalP-noTM
ColletesGigas_013250-T1    0.323  26  0.236  26  0.311  25  0.173   0.202 N  0.450      SignalP-noTM
ColletesGigas_013251-T1    0.151  50  0.125  50  0.156   1  0.100   0.112 N  0.450      SignalP-noTM
ColletesGigas_013252-T1    0.128  36  0.125  16  0.185   5  0.143   0.134 N  0.450      SignalP-noTM
ColletesGigas_013253-T1    0.190  23  0.153  23  0.197   1  0.124   0.137 N  0.450      SignalP-noTM
ColletesGigas_013254-T1    0.188  41  0.159  41  0.235  31  0.139   0.148 N  0.450      SignalP-noTM
ColletesGigas_013255-T1    0.113  56  0.123  56  0.189  47  0.119   0.121 N  0.450      SignalP-noTM
ColletesGigas_013256-T1    0.111  52  0.109  52  0.116  48  0.101   0.105 N  0.450      SignalP-noTM
ColletesGigas_013257-T1    0.386  31  0.360  31  0.575  13  0.298   0.326 N  0.450      SignalP-noTM
ColletesGigas_013258-T1    0.115  62  0.110  62  0.123  54  0.101   0.105 N  0.450      SignalP-noTM
ColletesGigas_013259-T1    0.108  38  0.111  41  0.127  23  0.101   0.105 N  0.450      SignalP-noTM
ColletesGigas_013260-T1    0.108  46  0.105  32  0.121  14  0.100   0.102 N  0.450      SignalP-noTM
ColletesGigas_013261-T1    0.132  35  0.121  52  0.152  48  0.111   0.116 N  0.450      SignalP-noTM
ColletesGigas_013262-T1    0.172  23  0.131  23  0.128   1  0.099   0.113 N  0.450      SignalP-noTM
ColletesGigas_013263-T1    0.141  39  0.144  12  0.280   7  0.200   0.174 N  0.450      SignalP-noTM
ColletesGigas_013264-T1    0.109  38  0.107  51  0.118  46  0.103   0.105 N  0.450      SignalP-noTM
ColletesGigas_013265-T1    0.108  30  0.111  11  0.133   2  0.118   0.115 N  0.450      SignalP-noTM
ColletesGigas_013266-T1    0.109  64  0.106  12  0.118   6  0.108   0.107 N  0.450      SignalP-noTM
ColletesGigas_013267-T1    0.180  28  0.224  28  0.426   8  0.289   0.259 N  0.450      SignalP-noTM
ColletesGigas_013268-T1    0.110  22  0.104  49  0.118  27  0.098   0.101 N  0.450      SignalP-noTM
ColletesGigas_013269-T1    0.126  41  0.142  41  0.296  40  0.137   0.139 N  0.450      SignalP-noTM
ColletesGigas_013270-T1    0.108  60  0.107  36  0.119  13  0.103   0.105 N  0.450      SignalP-noTM
ColletesGigas_013271-T1    0.110  59  0.104  12  0.113  24  0.098   0.101 N  0.450      SignalP-noTM
ColletesGigas_013272-T1    0.112  55  0.123  40  0.289  36  0.135   0.130 N  0.450      SignalP-noTM
ColletesGigas_013273-T1    0.172  33  0.132  33  0.165   1  0.109   0.119 N  0.450      SignalP-noTM
ColletesGigas_013274-T1    0.142  18  0.170  18  0.251   1  0.189   0.180 N  0.450      SignalP-noTM
ColletesGigas_013275-T1    0.143  41  0.187  12  0.469   1  0.180   0.183 N  0.450      SignalP-noTM
ColletesGigas_013276-T1    0.113  67  0.113  31  0.129  22  0.110   0.111 N  0.450      SignalP-noTM
ColletesGigas_013277-T1    0.223  47  0.162  47  0.141  33  0.112   0.135 N  0.450      SignalP-noTM
ColletesGigas_013278-T1    0.112  30  0.133  11  0.209   3  0.159   0.147 N  0.450      SignalP-noTM
ColletesGigas_013279-T1    0.109  24  0.110  37  0.119  22  0.108   0.109 N  0.450      SignalP-noTM
ColletesGigas_013280-T1    0.137  31  0.124  31  0.173   5  0.120   0.122 N  0.450      SignalP-noTM
ColletesGigas_013281-T1    0.132  23  0.127  23  0.159  19  0.122   0.124 N  0.450      SignalP-noTM
ColletesGigas_013282-T1    0.108  29  0.113  29  0.204  13  0.115   0.114 N  0.450      SignalP-noTM
ColletesGigas_013283-T1    0.119  29  0.123  19  0.152   1  0.123   0.123 N  0.450      SignalP-noTM
ColletesGigas_013284-T1    0.111  55  0.108  17  0.137  13  0.106   0.107 N  0.450      SignalP-noTM
ColletesGigas_013285-T1    0.109  26  0.118  13  0.150   1  0.111   0.114 N  0.450      SignalP-noTM
ColletesGigas_013286-T1    0.127  30  0.111  30  0.120   7  0.101   0.106 N  0.450      SignalP-noTM
ColletesGigas_013287-T1    0.117  31  0.140  12  0.243   4  0.161   0.151 N  0.450      SignalP-noTM
ColletesGigas_013288-T1    0.107  45  0.106  41  0.115  23  0.102   0.104 N  0.450      SignalP-noTM
ColletesGigas_013289-T1    0.227  20  0.261  20  0.423  15  0.295   0.279 N  0.450      SignalP-noTM
ColletesGigas_013290-T1    0.201  33  0.151  33  0.159   3  0.121   0.134 N  0.450      SignalP-noTM
ColletesGigas_013291-T1    0.290  28  0.334  28  0.642   2  0.412   0.376 N  0.450      SignalP-noTM
ColletesGigas_013292-T1    0.156  50  0.126  50  0.141  22  0.104   0.114 N  0.450      SignalP-noTM
ColletesGigas_013293-T1    0.109  61  0.103  61  0.117  42  0.093   0.098 N  0.450      SignalP-noTM
ColletesGigas_013294-T1    0.119  19  0.109  19  0.112  12  0.098   0.103 N  0.450      SignalP-noTM
ColletesGigas_013295-T1    0.109  31  0.111  26  0.137  20  0.115   0.113 N  0.450      SignalP-noTM
ColletesGigas_013296-T1    0.115  41  0.122  11  0.207   9  0.149   0.136 N  0.450      SignalP-noTM
ColletesGigas_013297-T1    0.261  23  0.238  23  0.526   1  0.216   0.226 N  0.450      SignalP-noTM
ColletesGigas_013298-T1    0.109  59  0.107  12  0.117   2  0.103   0.105 N  0.450      SignalP-noTM
ColletesGigas_013299-T1    0.427  36  0.549  36  0.918  33  0.502   0.523 Y  0.450      SignalP-noTM
ColletesGigas_013300-T1    0.137  45  0.120  45  0.135  39  0.107   0.113 N  0.450      SignalP-noTM
ColletesGigas_013301-T1    0.561  20  0.726  20  0.973  12  0.937   0.840 Y  0.450      SignalP-noTM
ColletesGigas_013302-T1    0.111  65  0.107  57  0.118   2  0.102   0.104 N  0.450      SignalP-noTM
ColletesGigas_013303-T1    0.135  17  0.158  17  0.228   3  0.179   0.169 N  0.450      SignalP-noTM
ColletesGigas_013304-T1    0.139  34  0.117  34  0.149  48  0.106   0.111 N  0.450      SignalP-noTM
ColletesGigas_013305-T1    0.117  23  0.125  23  0.199  21  0.135   0.130 N  0.450      SignalP-noTM
ColletesGigas_013306-T1    0.112  34  0.107  70  0.134   2  0.098   0.102 N  0.450      SignalP-noTM
ColletesGigas_013307-T1    0.118  19  0.118  19  0.146   1  0.113   0.115 N  0.450      SignalP-noTM
ColletesGigas_013308-T1    0.111  20  0.107  34  0.120  22  0.100   0.103 N  0.450      SignalP-noTM
ColletesGigas_013309-T1    0.130  29  0.113  29  0.136  27  0.104   0.108 N  0.450      SignalP-noTM
ColletesGigas_013310-T1    0.112  62  0.108  38  0.117  24  0.106   0.107 N  0.450      SignalP-noTM
ColletesGigas_013311-T1    0.123  58  0.124  58  0.179  50  0.110   0.118 N  0.500      SignalP-TM
ColletesGigas_013312-T1    0.110  54  0.106  54  0.133   4  0.098   0.102 N  0.450      SignalP-noTM
ColletesGigas_013313-T1    0.138  21  0.145  19  0.211   3  0.149   0.148 N  0.450      SignalP-noTM
ColletesGigas_013314-T1    0.162  36  0.127  36  0.121  34  0.102   0.113 N  0.450      SignalP-noTM
ColletesGigas_013315-T1    0.359  19  0.315  19  0.440  18  0.272   0.292 N  0.450      SignalP-noTM
ColletesGigas_013316-T1    0.110  23  0.117  11  0.156   4  0.126   0.122 N  0.450      SignalP-noTM
ColletesGigas_013317-T1    0.124  20  0.153  11  0.299   1  0.147   0.149 N  0.450      SignalP-noTM
ColletesGigas_013318-T1    0.110  51  0.111  41  0.130  32  0.106   0.108 N  0.450      SignalP-noTM
ColletesGigas_013319-T1    0.133  25  0.118  25  0.134  24  0.105   0.111 N  0.450      SignalP-noTM
ColletesGigas_013320-T1    0.161  22  0.203  22  0.364   1  0.249   0.228 N  0.450      SignalP-noTM
ColletesGigas_013321-T1    0.119  18  0.121  18  0.149   4  0.124   0.123 N  0.450      SignalP-noTM
ColletesGigas_013322-T1    0.109  44  0.110  44  0.128  38  0.101   0.105 N  0.450      SignalP-noTM
ColletesGigas_013323-T1    0.110  61  0.109  51  0.117  28  0.098   0.103 N  0.450      SignalP-noTM
ColletesGigas_013324-T1    0.110  35  0.104  70  0.126  53  0.094   0.099 N  0.450      SignalP-noTM
ColletesGigas_013325-T1    0.129  41  0.123  41  0.174  38  0.113   0.118 N  0.450      SignalP-noTM
ColletesGigas_013326-T1    0.109  32  0.110  32  0.137  16  0.108   0.108 N  0.450      SignalP-noTM
ColletesGigas_013327-T1    0.125  42  0.145  11  0.221   1  0.175   0.161 N  0.450      SignalP-noTM
ColletesGigas_013328-T1    0.111  47  0.122  12  0.185   3  0.136   0.130 N  0.450      SignalP-noTM
ColletesGigas_013329-T1    0.227  25  0.169  25  0.230   2  0.134   0.150 N  0.450      SignalP-noTM
ColletesGigas_013330-T1    0.714  30  0.814  30  0.985  20  0.900   0.860 Y  0.450      SignalP-noTM
ColletesGigas_013331-T1    0.111  62  0.110  43  0.118  28  0.103   0.106 N  0.450      SignalP-noTM
ColletesGigas_013332-T1    0.152  17  0.137  17  0.232  15  0.127   0.132 N  0.450      SignalP-noTM
ColletesGigas_013333-T1    0.109  54  0.105  23  0.120   7  0.101   0.103 N  0.450      SignalP-noTM
ColletesGigas_013334-T1    0.380  18  0.224  18  0.176  14  0.136   0.176 N  0.450      SignalP-noTM
ColletesGigas_013335-T1    0.109  70  0.107  17  0.122   9  0.109   0.108 N  0.450      SignalP-noTM
ColletesGigas_013336-T1    0.207  34  0.163  34  0.184  24  0.132   0.146 N  0.450      SignalP-noTM
ColletesGigas_013337-T1    0.110  37  0.111  12  0.151  10  0.121   0.116 N  0.450      SignalP-noTM
ColletesGigas_013338-T1    0.113  24  0.109  24  0.147  13  0.106   0.108 N  0.450      SignalP-noTM
ColletesGigas_013339-T1    0.119  53  0.108  53  0.122  51  0.098   0.103 N  0.450      SignalP-noTM
ColletesGigas_013340-T1    0.110  28  0.108  28  0.119  25  0.102   0.105 N  0.450      SignalP-noTM
ColletesGigas_013341-T1    0.154  45  0.130  45  0.194   1  0.126   0.128 N  0.500      SignalP-TM
ColletesGigas_013342-T1    0.107  57  0.108  13  0.130   3  0.110   0.109 N  0.450      SignalP-noTM
ColletesGigas_013343-T1    0.146  66  0.121  25  0.198   6  0.125   0.123 N  0.450      SignalP-noTM
ColletesGigas_013344-T1    0.111  58  0.118  12  0.166  29  0.117   0.118 N  0.450      SignalP-noTM
ColletesGigas_013345-T1    0.150  25  0.131  25  0.169  23  0.116   0.123 N  0.450      SignalP-noTM
ColletesGigas_013346-T1    0.148  22  0.135  22  0.149  18  0.122   0.128 N  0.450      SignalP-noTM
ColletesGigas_013347-T1    0.112  16  0.107  16  0.126   2  0.095   0.101 N  0.450      SignalP-noTM
ColletesGigas_013348-T1    0.131  55  0.117  55  0.121  22  0.100   0.108 N  0.450      SignalP-noTM
ColletesGigas_013349-T1    0.140  33  0.150  28  0.250  26  0.162   0.157 N  0.450      SignalP-noTM
ColletesGigas_013350-T1    0.112  49  0.104  11  0.116  55  0.102   0.103 N  0.450      SignalP-noTM
ColletesGigas_013351-T1    0.129  21  0.117  21  0.145  13  0.108   0.113 N  0.450      SignalP-noTM
ColletesGigas_013352-T1    0.113  34  0.105  18  0.115   4  0.096   0.100 N  0.450      SignalP-noTM
ColletesGigas_013353-T1    0.107  59  0.103  43  0.113  54  0.093   0.098 N  0.450      SignalP-noTM
ColletesGigas_013354-T1    0.127  34  0.112  15  0.151   8  0.122   0.117 N  0.450      SignalP-noTM
ColletesGigas_013355-T1    0.110  57  0.114  12  0.144   1  0.097   0.105 N  0.450      SignalP-noTM
ColletesGigas_013356-T1    0.117  13  0.103  58  0.114  51  0.094   0.098 N  0.450      SignalP-noTM
ColletesGigas_013357-T1    0.123  24  0.117  24  0.142   1  0.112   0.114 N  0.450      SignalP-noTM
ColletesGigas_013358-T1    0.117  48  0.128  12  0.175   1  0.131   0.130 N  0.450      SignalP-noTM
ColletesGigas_013359-T1    0.738  19  0.833  19  0.978  15  0.942   0.892 Y  0.450      SignalP-noTM
ColletesGigas_013360-T1    0.211  28  0.167  28  0.188   1  0.140   0.152 N  0.450      SignalP-noTM
ColletesGigas_013361-T1    0.159  19  0.138  19  0.153   1  0.112   0.124 N  0.450      SignalP-noTM
ColletesGigas_013362-T1    0.163  30  0.227  30  0.526  13  0.352   0.277 N  0.500      SignalP-TM
ColletesGigas_013363-T1    0.189  26  0.139  26  0.135  29  0.103   0.120 N  0.450      SignalP-noTM
ColletesGigas_013364-T1    0.131  44  0.120  44  0.152   1  0.110   0.115 N  0.450      SignalP-noTM
ColletesGigas_013365-T1    0.110  31  0.115  14  0.140   1  0.117   0.116 N  0.450      SignalP-noTM
ColletesGigas_013366-T1    0.115  21  0.118  17  0.146   1  0.116   0.117 N  0.450      SignalP-noTM
ColletesGigas_013367-T1    0.114  26  0.129  12  0.183   3  0.133   0.131 N  0.450      SignalP-noTM
ColletesGigas_013368-T1    0.114  23  0.171  12  0.402  19  0.198   0.186 N  0.450      SignalP-noTM
ColletesGigas_013369-T1    0.132  24  0.142  21  0.226   3  0.160   0.152 N  0.450      SignalP-noTM
ColletesGigas_013370-T1    0.111  12  0.113  12  0.153   3  0.122   0.117 N  0.450      SignalP-noTM
ColletesGigas_013371-T1    0.322  43  0.207  43  0.265  42  0.137   0.169 N  0.450      SignalP-noTM
ColletesGigas_013372-T1    0.110  36  0.106  36  0.115  28  0.100   0.103 N  0.450      SignalP-noTM
ColletesGigas_013373-T1    0.139  36  0.122  36  0.151  30  0.111   0.116 N  0.450      SignalP-noTM
ColletesGigas_013374-T1    0.118  49  0.106  49  0.113  47  0.091   0.098 N  0.450      SignalP-noTM
ColletesGigas_013375-T1    0.124  26  0.231  11  0.624   1  0.390   0.317 N  0.450      SignalP-noTM
ColletesGigas_013376-T1    0.116  45  0.130  45  0.232  38  0.133   0.132 N  0.450      SignalP-noTM
ColletesGigas_013377-T1    0.113  31  0.151  12  0.280   2  0.191   0.173 N  0.450      SignalP-noTM
ColletesGigas_013378-T1    0.125  27  0.115  11  0.142   1  0.111   0.113 N  0.450      SignalP-noTM
ColletesGigas_013379-T1    0.113  34  0.127  22  0.269   8  0.157   0.143 N  0.450      SignalP-noTM
ColletesGigas_013380-T1    0.141  31  0.208  31  0.458  11  0.314   0.265 N  0.450      SignalP-noTM
ColletesGigas_013381-T1    0.128  65  0.112  65  0.123   4  0.101   0.106 N  0.450      SignalP-noTM
ColletesGigas_013382-T1    0.110  24  0.109  12  0.132   8  0.111   0.110 N  0.450      SignalP-noTM
ColletesGigas_013383-T1    0.146  39  0.123  39  0.130  21  0.103   0.112 N  0.450      SignalP-noTM
ColletesGigas_013384-T1    0.120  21  0.103  69  0.115  54  0.094   0.098 N  0.450      SignalP-noTM
ColletesGigas_013385-T1    0.108  22  0.107  22  0.131  12  0.106   0.106 N  0.450      SignalP-noTM
ColletesGigas_013386-T1    0.110  69  0.109  11  0.132   3  0.110   0.109 N  0.450      SignalP-noTM
ColletesGigas_013387-T1    0.118  50  0.109  50  0.128  49  0.102   0.105 N  0.450      SignalP-noTM
ColletesGigas_013388-T1    0.136  37  0.127  37  0.184  25  0.122   0.124 N  0.450      SignalP-noTM
ColletesGigas_013389-T1    0.109  45  0.116  16  0.147  11  0.123   0.120 N  0.450      SignalP-noTM
ColletesGigas_013390-T1    0.133  29  0.132  12  0.230   2  0.138   0.135 N  0.450      SignalP-noTM
ColletesGigas_013391-T1    0.113  30  0.106  12  0.118   7  0.106   0.106 N  0.450      SignalP-noTM
ColletesGigas_013392-T1    0.110  41  0.123  12  0.163   2  0.127   0.125 N  0.450      SignalP-noTM
ColletesGigas_013393-T1    0.109  30  0.105  34  0.119  51  0.103   0.104 N  0.450      SignalP-noTM
ColletesGigas_013394-T1    0.108  28  0.108  11  0.116   2  0.110   0.109 N  0.450      SignalP-noTM
ColletesGigas_013395-T1    0.174  21  0.338  21  0.784   2  0.643   0.503 Y  0.450      SignalP-noTM
ColletesGigas_013396-T1    0.111  39  0.105  39  0.116  35  0.095   0.100 N  0.450      SignalP-noTM
ColletesGigas_013397-T1    0.112  41  0.120  11  0.185   2  0.127   0.124 N  0.450      SignalP-noTM
ColletesGigas_013398-T1    0.134  55  0.137  67  0.216  54  0.127   0.133 N  0.500      SignalP-TM
ColletesGigas_013399-T1    0.152  30  0.156  54  0.292  49  0.144   0.149 N  0.450      SignalP-noTM
ColletesGigas_013400-T1    0.115  43  0.108  16  0.129  12  0.107   0.107 N  0.450      SignalP-noTM
ColletesGigas_013401-T1    0.112  69  0.104  39  0.118  23  0.099   0.101 N  0.450      SignalP-noTM
ColletesGigas_013402-T1    0.108  61  0.104  66  0.109  51  0.096   0.100 N  0.450      SignalP-noTM
ColletesGigas_013403-T1    0.106  47  0.103  58  0.107  53  0.093   0.097 N  0.450      SignalP-noTM
ColletesGigas_013404-T1    0.109  39  0.104  68  0.111  23  0.097   0.100 N  0.450      SignalP-noTM
ColletesGigas_013405-T1    0.109  41  0.105  41  0.113  23  0.097   0.101 N  0.450      SignalP-noTM
ColletesGigas_013406-T1    0.119  37  0.124  37  0.203  36  0.122   0.123 N  0.450      SignalP-noTM
ColletesGigas_013407-T1    0.114  25  0.109  12  0.128   1  0.097   0.103 N  0.450      SignalP-noTM
ColletesGigas_013408-T1    0.108  32  0.115  12  0.142   1  0.115   0.115 N  0.450      SignalP-noTM
ColletesGigas_013409-T1    0.111  67  0.140  48  0.289  46  0.146   0.143 N  0.450      SignalP-noTM
ColletesGigas_013410-T1    0.111  62  0.117  11  0.156   2  0.121   0.119 N  0.450      SignalP-noTM
ColletesGigas_013412-T1    0.110  61  0.108  61  0.120  40  0.099   0.103 N  0.450      SignalP-noTM
ColletesGigas_013413-T1    0.108  10  0.110  13  0.129   1  0.102   0.106 N  0.450      SignalP-noTM
ColletesGigas_013414-T1    0.111  67  0.113  54  0.185  43  0.110   0.111 N  0.450      SignalP-noTM
ColletesGigas_013415-T1    0.485  31  0.306  31  0.364   2  0.205   0.252 N  0.450      SignalP-noTM
ColletesGigas_013416-T1    0.165  29  0.159  29  0.205  19  0.150   0.154 N  0.450      SignalP-noTM
ColletesGigas_013417-T1    0.111  37  0.107  28  0.157   7  0.105   0.106 N  0.450      SignalP-noTM
ColletesGigas_013418-T1    0.144  46  0.123  46  0.151  44  0.098   0.109 N  0.450      SignalP-noTM
ColletesGigas_013419-T1    0.113  64  0.106  64  0.111  51  0.092   0.099 N  0.450      SignalP-noTM
ColletesGigas_013420-T1    0.109  28  0.117  11  0.148   1  0.105   0.110 N  0.450      SignalP-noTM
ColletesGigas_013421-T1    0.110  49  0.105  62  0.126  48  0.096   0.100 N  0.450      SignalP-noTM
ColletesGigas_013422-T1    0.112  39  0.137  12  0.222   1  0.133   0.135 N  0.450      SignalP-noTM
ColletesGigas_013423-T1    0.109  64  0.112  16  0.149  12  0.120   0.116 N  0.450      SignalP-noTM
ColletesGigas_013424-T1    0.117  54  0.108  54  0.111  52  0.096   0.102 N  0.450      SignalP-noTM
ColletesGigas_013425-T1    0.120  31  0.128  11  0.190   1  0.139   0.134 N  0.450      SignalP-noTM
ColletesGigas_013426-T1    0.236  24  0.310  24  0.606  14  0.413   0.365 N  0.450      SignalP-noTM
ColletesGigas_013427-T1    0.174  35  0.166  35  0.253  33  0.152   0.158 N  0.450      SignalP-noTM
ColletesGigas_013428-T1    0.141  24  0.162  11  0.315   1  0.182   0.173 N  0.450      SignalP-noTM
ColletesGigas_013429-T1    0.111  52  0.107  16  0.120  14  0.105   0.106 N  0.450      SignalP-noTM
ColletesGigas_013430-T1    0.199  22  0.157  22  0.152   1  0.123   0.139 N  0.450      SignalP-noTM
ColletesGigas_013431-T1    0.112  55  0.106  55  0.113  22  0.099   0.102 N  0.450      SignalP-noTM
ColletesGigas_013432-T1    0.183  47  0.212  47  0.535  45  0.169   0.189 N  0.450      SignalP-noTM
ColletesGigas_013433-T1    0.110  47  0.117  15  0.159  12  0.126   0.122 N  0.450      SignalP-noTM
ColletesGigas_013434-T1    0.149  31  0.141  18  0.180   3  0.134   0.137 N  0.450      SignalP-noTM
ColletesGigas_013435-T1    0.117  26  0.107  26  0.115  51  0.100   0.103 N  0.450      SignalP-noTM
ColletesGigas_013436-T1    0.110  57  0.108  57  0.117   1  0.103   0.105 N  0.450      SignalP-noTM
ColletesGigas_013437-T1    0.129  17  0.170  17  0.321  16  0.211   0.192 N  0.450      SignalP-noTM
ColletesGigas_013438-T1    0.107  61  0.104  38  0.115  13  0.096   0.100 N  0.450      SignalP-noTM
ColletesGigas_013439-T1    0.110  48  0.103  13  0.125   4  0.100   0.101 N  0.450      SignalP-noTM
ColletesGigas_013440-T1    0.130  32  0.113  32  0.130  43  0.099   0.106 N  0.450      SignalP-noTM
ColletesGigas_013441-T1    0.679  28  0.745  28  0.889  20  0.814   0.782 Y  0.450      SignalP-noTM
ColletesGigas_013442-T1    0.232  26  0.164  26  0.214  24  0.114   0.137 N  0.450      SignalP-noTM
ColletesGigas_013443-T1    0.800  21  0.822  21  0.900  15  0.844   0.834 Y  0.450      SignalP-noTM
ColletesGigas_013444-T1    0.112  42  0.125  11  0.250   3  0.162   0.145 N  0.450      SignalP-noTM
ColletesGigas_013445-T1    0.109  65  0.108  65  0.120  47  0.100   0.104 N  0.450      SignalP-noTM
ColletesGigas_013446-T1    0.367  18  0.546  18  0.875  14  0.812   0.690 Y  0.450      SignalP-noTM
ColletesGigas_013447-T1    0.358  22  0.534  22  0.956   1  0.789   0.672 Y  0.450      SignalP-noTM
ColletesGigas_013448-T1    0.793  21  0.873  21  0.984  12  0.961   0.921 Y  0.450      SignalP-noTM
ColletesGigas_013449-T1    0.701  21  0.821  21  0.984  13  0.961   0.897 Y  0.450      SignalP-noTM
ColletesGigas_013450-T1    0.114  45  0.114  28  0.160  14  0.118   0.116 N  0.450      SignalP-noTM
ColletesGigas_013451-T1    0.189  28  0.377  28  0.894   7  0.769   0.589 Y  0.450      SignalP-noTM
ColletesGigas_013452-T1    0.114  32  0.108  44  0.117  26  0.100   0.104 N  0.450      SignalP-noTM
ColletesGigas_013453-T1    0.155  22  0.147  22  0.263  21  0.138   0.143 N  0.450      SignalP-noTM
ColletesGigas_013454-T1    0.109  64  0.107  56  0.115  45  0.101   0.104 N  0.450      SignalP-noTM
ColletesGigas_013455-T1    0.117  17  0.112  17  0.135   1  0.098   0.104 N  0.450      SignalP-noTM
ColletesGigas_013456-T1    0.111  48  0.113  48  0.125  36  0.107   0.110 N  0.450      SignalP-noTM
ColletesGigas_013457-T1    0.113  70  0.113  17  0.163  12  0.122   0.118 N  0.450      SignalP-noTM
ColletesGigas_013458-T1    0.113  59  0.125  59  0.241  50  0.119   0.122 N  0.450      SignalP-noTM
ColletesGigas_013459-T1    0.112  27  0.119  12  0.150   2  0.120   0.119 N  0.450      SignalP-noTM
ColletesGigas_013460-T1    0.110  36  0.113  38  0.137  23  0.107   0.110 N  0.450      SignalP-noTM
ColletesGigas_013461-T1    0.111  52  0.141  12  0.226   1  0.141   0.141 N  0.450      SignalP-noTM
ColletesGigas_013462-T1    0.113  24  0.121  14  0.154   1  0.120   0.120 N  0.450      SignalP-noTM
ColletesGigas_013463-T1    0.110  53  0.119  27  0.157  21  0.132   0.126 N  0.450      SignalP-noTM
ColletesGigas_013464-T1    0.132  22  0.116  22  0.143   1  0.101   0.108 N  0.450      SignalP-noTM
ColletesGigas_013465-T1    0.109  33  0.108  31  0.126   9  0.107   0.107 N  0.450      SignalP-noTM
ColletesGigas_013466-T1    0.175  34  0.205  34  0.399  28  0.242   0.225 N  0.450      SignalP-noTM
ColletesGigas_013467-T1    0.110  42  0.110  42  0.121  27  0.100   0.104 N  0.450      SignalP-noTM
ColletesGigas_013468-T1    0.140  17  0.197  17  0.402   2  0.239   0.220 N  0.450      SignalP-noTM
ColletesGigas_013469-T1    0.110  60  0.109  30  0.142  13  0.106   0.107 N  0.450      SignalP-noTM
ColletesGigas_013470-T1    0.194  36  0.144  36  0.178   4  0.121   0.131 N  0.450      SignalP-noTM
ColletesGigas_013471-T1    0.109  22  0.114  22  0.180   6  0.121   0.118 N  0.450      SignalP-noTM
ColletesGigas_013472-T1    0.116  33  0.108  33  0.128  21  0.102   0.105 N  0.450      SignalP-noTM
ColletesGigas_013473-T1    0.109  67  0.105  67  0.124  22  0.099   0.102 N  0.450      SignalP-noTM
ColletesGigas_013474-T1    0.110  24  0.103  53  0.110   5  0.096   0.099 N  0.450      SignalP-noTM
ColletesGigas_013475-T1    0.108  59  0.111  54  0.141  47  0.104   0.107 N  0.450      SignalP-noTM
ColletesGigas_013476-T1    0.110  56  0.112  12  0.127   1  0.108   0.110 N  0.450      SignalP-noTM
ColletesGigas_013477-T1    0.160  25  0.126  25  0.169  32  0.099   0.111 N  0.450      SignalP-noTM
ColletesGigas_013478-T1    0.109  22  0.111  54  0.157  49  0.106   0.108 N  0.450      SignalP-noTM
ColletesGigas_013479-T1    0.662  25  0.733  25  0.910  16  0.810   0.775 Y  0.450      SignalP-noTM
ColletesGigas_013480-T1    0.110  37  0.109  37  0.123  34  0.100   0.104 N  0.450      SignalP-noTM
ColletesGigas_013481-T1    0.108  38  0.104  50  0.131  44  0.097   0.100 N  0.450      SignalP-noTM
ColletesGigas_013482-T1    0.138  26  0.161  11  0.372   3  0.242   0.205 N  0.450      SignalP-noTM
ColletesGigas_013483-T1    0.580  39  0.244  39  0.182  12  0.110   0.172 N  0.450      SignalP-noTM
ColletesGigas_013484-T1    0.107  62  0.104  11  0.116   1  0.102   0.103 N  0.450      SignalP-noTM
ColletesGigas_013485-T1    0.127  35  0.139  11  0.214   2  0.167   0.154 N  0.450      SignalP-noTM
ColletesGigas_013486-T1    0.118  24  0.152  14  0.307   3  0.219   0.179 N  0.500      SignalP-TM
ColletesGigas_013488-T1    0.111  20  0.110  32  0.127  13  0.109   0.110 N  0.450      SignalP-noTM
ColletesGigas_013489-T1    0.130  35  0.142  21  0.248  11  0.177   0.161 N  0.450      SignalP-noTM
ColletesGigas_013490-T1    0.112  65  0.126  11  0.184   1  0.128   0.127 N  0.450      SignalP-noTM
ColletesGigas_013491-T1    0.111  68  0.108  29  0.122  27  0.104   0.106 N  0.450      SignalP-noTM
ColletesGigas_013492-T1    0.108  28  0.106  34  0.120  26  0.102   0.104 N  0.450      SignalP-noTM
ColletesGigas_013493-T1    0.130  16  0.116  16  0.128  38  0.094   0.104 N  0.450      SignalP-noTM
ColletesGigas_013494-T1    0.120  45  0.112  62  0.188  44  0.102   0.106 N  0.450      SignalP-noTM
ColletesGigas_013495-T1    0.122  18  0.117  18  0.165  16  0.114   0.115 N  0.450      SignalP-noTM
ColletesGigas_013496-T1    0.110  38  0.108  16  0.143   4  0.109   0.108 N  0.450      SignalP-noTM
ColletesGigas_013497-T1    0.184  19  0.152  19  0.161   1  0.119   0.134 N  0.450      SignalP-noTM
ColletesGigas_013498-T1    0.108  62  0.105  37  0.113  53  0.102   0.104 N  0.450      SignalP-noTM
ColletesGigas_013499-T1    0.109  47  0.104  44  0.120  11  0.100   0.102 N  0.450      SignalP-noTM
ColletesGigas_013500-T1    0.112  48  0.109  29  0.141  14  0.111   0.110 N  0.450      SignalP-noTM
ColletesGigas_013501-T1    0.107  55  0.104  55  0.111  40  0.094   0.098 N  0.450      SignalP-noTM
ColletesGigas_013502-T1    0.129  26  0.153  12  0.261   1  0.189   0.172 N  0.450      SignalP-noTM
ColletesGigas_013503-T1    0.141  47  0.118  47  0.121  46  0.100   0.108 N  0.450      SignalP-noTM
ColletesGigas_013504-T1    0.169  44  0.136  44  0.147  11  0.112   0.123 N  0.450      SignalP-noTM
ColletesGigas_013505-T1    0.162  42  0.160  42  0.227  38  0.153   0.156 N  0.450      SignalP-noTM
ColletesGigas_013506-T1    0.108  42  0.112  11  0.141   1  0.102   0.107 N  0.450      SignalP-noTM
ColletesGigas_013507-T1    0.110  35  0.109  11  0.120   1  0.104   0.106 N  0.450      SignalP-noTM
ColletesGigas_013508-T1    0.225  49  0.259  49  0.762  48  0.191   0.222 N  0.450      SignalP-noTM
ColletesGigas_013509-T1    0.116  42  0.109  42  0.125  41  0.098   0.103 N  0.450      SignalP-noTM
ColletesGigas_013510-T1    0.131  27  0.177  27  0.402   6  0.246   0.214 N  0.450      SignalP-noTM
ColletesGigas_013511-T1    0.214  18  0.365  18  0.742   6  0.602   0.493 Y  0.450      SignalP-noTM
ColletesGigas_013512-T1    0.159  27  0.121  27  0.128   1  0.096   0.108 N  0.450      SignalP-noTM
ColletesGigas_013513-T1    0.123  30  0.105  35  0.111  33  0.092   0.098 N  0.450      SignalP-noTM
ColletesGigas_013514-T1    0.108  49  0.132  20  0.227   7  0.165   0.150 N  0.450      SignalP-noTM
ColletesGigas_013515-T1    0.145  25  0.127  25  0.150  11  0.114   0.120 N  0.450      SignalP-noTM
ColletesGigas_013516-T1    0.126  47  0.113  13  0.148   6  0.121   0.117 N  0.450      SignalP-noTM
ColletesGigas_013517-T1    0.113  35  0.104  54  0.116   5  0.096   0.100 N  0.450      SignalP-noTM
ColletesGigas_013518-T1    0.110  67  0.107  14  0.133   3  0.107   0.107 N  0.450      SignalP-noTM
ColletesGigas_013519-T1    0.238  39  0.160  39  0.228  11  0.121   0.139 N  0.450      SignalP-noTM
ColletesGigas_013520-T1    0.147  40  0.136  40  0.277  39  0.118   0.126 N  0.450      SignalP-noTM
ColletesGigas_013521-T1    0.115  10  0.123  11  0.175   1  0.107   0.114 N  0.450      SignalP-noTM
ColletesGigas_013522-T1    0.108  64  0.105  38  0.117  22  0.102   0.103 N  0.450      SignalP-noTM
ColletesGigas_013523-T1    0.113  41  0.104  24  0.110  15  0.098   0.101 N  0.450      SignalP-noTM
ColletesGigas_013524-T1    0.111  21  0.110  12  0.140   1  0.103   0.107 N  0.450      SignalP-noTM
ColletesGigas_013525-T1    0.125  25  0.111  25  0.118  24  0.098   0.104 N  0.450      SignalP-noTM
ColletesGigas_013526-T1    0.110  70  0.108  49  0.120  35  0.103   0.105 N  0.450      SignalP-noTM
ColletesGigas_013527-T1    0.128  23  0.120  23  0.151   3  0.112   0.115 N  0.450      SignalP-noTM
ColletesGigas_013528-T1    0.128  26  0.138  26  0.191   7  0.149   0.144 N  0.450      SignalP-noTM
ColletesGigas_013529-T1    0.110  55  0.106  55  0.116   3  0.099   0.102 N  0.450      SignalP-noTM
ColletesGigas_013530-T1    0.226  34  0.123  34  0.116  10  0.085   0.108 N  0.500      SignalP-TM
ColletesGigas_013531-T1    0.183  45  0.206  31  0.562  25  0.278   0.234 N  0.500      SignalP-TM
ColletesGigas_013532-T1    0.107  25  0.112  13  0.141   4  0.118   0.115 N  0.450      SignalP-noTM
ColletesGigas_013533-T1    0.123  40  0.108  40  0.113  53  0.094   0.100 N  0.450      SignalP-noTM
ColletesGigas_013534-T1    0.711  19  0.813  19  0.974   2  0.921   0.872 Y  0.450      SignalP-noTM
ColletesGigas_013535-T1    0.112  28  0.114  53  0.201  43  0.107   0.111 N  0.450      SignalP-noTM
ColletesGigas_013536-T1    0.122  49  0.110  49  0.113  23  0.100   0.104 N  0.450      SignalP-noTM
ColletesGigas_013537-T1    0.112  49  0.111  11  0.137  45  0.103   0.107 N  0.450      SignalP-noTM
ColletesGigas_013538-T1    0.107  51  0.104  51  0.112  52  0.098   0.101 N  0.450      SignalP-noTM
ColletesGigas_013539-T1    0.196  63  0.149  63  0.227   2  0.120   0.134 N  0.450      SignalP-noTM
ColletesGigas_013540-T1    0.124  57  0.119  16  0.145   8  0.120   0.120 N  0.450      SignalP-noTM
ColletesGigas_013541-T1    0.158  20  0.152  20  0.208  13  0.128   0.142 N  0.500      SignalP-TM
ColletesGigas_013542-T1    0.133  50  0.115  50  0.122  42  0.098   0.106 N  0.450      SignalP-noTM
ColletesGigas_013543-T1    0.111  40  0.111  40  0.124  29  0.103   0.107 N  0.450      SignalP-noTM
ColletesGigas_013544-T1    0.117  20  0.120  20  0.157  15  0.119   0.120 N  0.450      SignalP-noTM
ColletesGigas_013545-T1    0.161  26  0.157  26  0.253  20  0.153   0.155 N  0.450      SignalP-noTM
ColletesGigas_013546-T1    0.117  22  0.126  12  0.190   2  0.128   0.127 N  0.450      SignalP-noTM
ColletesGigas_013547-T1    0.109  34  0.107  68  0.120  54  0.099   0.103 N  0.450      SignalP-noTM
ColletesGigas_013548-T1    0.184  33  0.132  33  0.111  55  0.095   0.112 N  0.450      SignalP-noTM
ColletesGigas_013549-T1    0.131  36  0.119  11  0.142   1  0.113   0.116 N  0.450      SignalP-noTM
ColletesGigas_013550-T1    0.155  26  0.124  26  0.150   4  0.101   0.111 N  0.450      SignalP-noTM
ColletesGigas_013551-T1    0.257  26  0.401  24  0.872  13  0.670   0.546 Y  0.450      SignalP-noTM
ColletesGigas_013552-T1    0.107  70  0.105  46  0.113  38  0.099   0.102 N  0.450      SignalP-noTM
ColletesGigas_013553-T1    0.114  20  0.111  20  0.145  26  0.107   0.109 N  0.450      SignalP-noTM
ColletesGigas_013554-T1    0.221  43  0.160  43  0.206  42  0.108   0.132 N  0.450      SignalP-noTM
ColletesGigas_013555-T1    0.110  56  0.135  45  0.210  40  0.119   0.128 N  0.500      SignalP-TM
ColletesGigas_013556-T1    0.122  49  0.113  49  0.130  38  0.101   0.107 N  0.450      SignalP-noTM
ColletesGigas_013557-T1    0.111  60  0.108  68  0.125  50  0.099   0.103 N  0.450      SignalP-noTM
ColletesGigas_013558-T1    0.403  22  0.235  22  0.170   3  0.136   0.182 N  0.450      SignalP-noTM
ColletesGigas_013559-T1    0.108  51  0.110  51  0.122  45  0.101   0.105 N  0.450      SignalP-noTM
ColletesGigas_013560-T1    0.111  53  0.110  53  0.129   1  0.108   0.109 N  0.450      SignalP-noTM
ColletesGigas_013561-T1    0.151  29  0.139  29  0.316   6  0.147   0.144 N  0.450      SignalP-noTM
ColletesGigas_013562-T1    0.158  40  0.134  40  0.205  37  0.108   0.120 N  0.450      SignalP-noTM
ColletesGigas_013563-T1    0.219  23  0.157  23  0.138  13  0.112   0.133 N  0.450      SignalP-noTM
ColletesGigas_013564-T1    0.140  68  0.118  68  0.138   2  0.097   0.106 N  0.450      SignalP-noTM
ColletesGigas_013565-T1    0.178  20  0.207  20  0.339  33  0.234   0.218 N  0.500      SignalP-TM
ColletesGigas_013566-T1    0.116  29  0.106  42  0.143  28  0.098   0.102 N  0.450      SignalP-noTM
ColletesGigas_013567-T1    0.116  16  0.109  18  0.126  15  0.104   0.107 N  0.450      SignalP-noTM
ColletesGigas_013568-T1    0.109  70  0.103  70  0.129  32  0.096   0.099 N  0.450      SignalP-noTM
ColletesGigas_013569-T1    0.109  51  0.107  51  0.115  36  0.099   0.103 N  0.450      SignalP-noTM
ColletesGigas_013570-T1    0.110  39  0.131  11  0.194   1  0.131   0.131 N  0.450      SignalP-noTM
ColletesGigas_013571-T1    0.181  21  0.147  21  0.146  15  0.119   0.132 N  0.450      SignalP-noTM
ColletesGigas_013572-T1    0.160  35  0.226  20  0.634   5  0.453   0.349 N  0.450      SignalP-noTM
ColletesGigas_013573-T1    0.200  26  0.168  26  0.239  18  0.141   0.153 N  0.450      SignalP-noTM
ColletesGigas_013574-T1    0.206  19  0.188  19  0.214   1  0.163   0.174 N  0.450      SignalP-noTM
ColletesGigas_013575-T1    0.758  16  0.836  16  0.952  10  0.918   0.880 Y  0.450      SignalP-noTM
ColletesGigas_013576-T1    0.111  52  0.111  52  0.125  45  0.105   0.107 N  0.450      SignalP-noTM
ColletesGigas_013577-T1    0.116  36  0.108  24  0.114   8  0.102   0.105 N  0.450      SignalP-noTM
ColletesGigas_013578-T1    0.268  32  0.229  32  0.475   6  0.227   0.228 N  0.450      SignalP-noTM
ColletesGigas_013579-T1    0.171  28  0.139  28  0.153  31  0.115   0.126 N  0.450      SignalP-noTM
ColletesGigas_013580-T1    0.110  36  0.109  36  0.121  28  0.104   0.106 N  0.450      SignalP-noTM
ColletesGigas_013581-T1    0.109  61  0.105  61  0.119   2  0.097   0.101 N  0.450      SignalP-noTM
ColletesGigas_013582-T1    0.110  47  0.103  34  0.111  59  0.097   0.100 N  0.450      SignalP-noTM
ColletesGigas_013583-T1    0.110  30  0.106  67  0.116  54  0.097   0.101 N  0.450      SignalP-noTM
ColletesGigas_013584-T1    0.129  19  0.116  19  0.224  29  0.104   0.109 N  0.450      SignalP-noTM
ColletesGigas_013585-T1    0.134  32  0.116  32  0.120  14  0.100   0.107 N  0.450      SignalP-noTM
ColletesGigas_013586-T1    0.121  24  0.137  24  0.189  10  0.154   0.146 N  0.450      SignalP-noTM
ColletesGigas_013587-T1    0.110  32  0.112  15  0.135   1  0.107   0.109 N  0.450      SignalP-noTM
ColletesGigas_013588-T1    0.115  48  0.109  48  0.119  28  0.102   0.105 N  0.450      SignalP-noTM
ColletesGigas_013589-T1    0.133  46  0.146  46  0.279  30  0.140   0.143 N  0.450      SignalP-noTM
ColletesGigas_013590-T1    0.111  32  0.116  12  0.143   2  0.111   0.113 N  0.450      SignalP-noTM
ColletesGigas_013591-T1    0.108  63  0.104  65  0.114  13  0.097   0.100 N  0.450      SignalP-noTM
ColletesGigas_013592-T1    0.158  29  0.125  29  0.180   3  0.106   0.115 N  0.450      SignalP-noTM
ColletesGigas_013593-T1    0.205  26  0.154  26  0.173  25  0.119   0.135 N  0.450      SignalP-noTM
ColletesGigas_013594-T1    0.124  24  0.111  24  0.120  23  0.099   0.104 N  0.450      SignalP-noTM
ColletesGigas_013595-T1    0.122  22  0.126  22  0.177   4  0.129   0.128 N  0.450      SignalP-noTM
ColletesGigas_013596-T1    0.146  50  0.136  50  0.160  44  0.112   0.123 N  0.450      SignalP-noTM
ColletesGigas_013597-T1    0.280  20  0.457  20  0.816  16  0.749   0.614 Y  0.450      SignalP-noTM
ColletesGigas_013598-T1    0.108  65  0.105  70  0.118  38  0.100   0.102 N  0.450      SignalP-noTM
ColletesGigas_013599-T1    0.138  31  0.117  31  0.146  36  0.100   0.108 N  0.450      SignalP-noTM
ColletesGigas_013600-T1    0.156  21  0.158  21  0.244   4  0.160   0.159 N  0.450      SignalP-noTM
ColletesGigas_013601-T1    0.232  32  0.254  32  0.359  30  0.212   0.237 N  0.500      SignalP-TM
ColletesGigas_013602-T1    0.125  16  0.181  16  0.357   3  0.271   0.230 N  0.450      SignalP-noTM
ColletesGigas_013603-T1    0.112  37  0.113  70  0.137  66  0.088   0.103 N  0.500      SignalP-TM
ColletesGigas_013604-T1    0.112  58  0.108  48  0.128  40  0.097   0.102 N  0.450      SignalP-noTM
ColletesGigas_013605-T1    0.126  48  0.121  48  0.157  45  0.107   0.113 N  0.450      SignalP-noTM
ColletesGigas_013606-T1    0.120  20  0.109  20  0.123  28  0.096   0.102 N  0.450      SignalP-noTM
ColletesGigas_013607-T1    0.119  41  0.110  41  0.120  40  0.097   0.103 N  0.450      SignalP-noTM
ColletesGigas_013608-T1    0.121  35  0.132  50  0.228  39  0.135   0.133 N  0.500      SignalP-TM
ColletesGigas_013609-T1    0.110  58  0.107  58  0.124  23  0.102   0.104 N  0.450      SignalP-noTM
ColletesGigas_013610-T1    0.436  51  0.213  51  0.164  12  0.108   0.156 N  0.450      SignalP-noTM
ColletesGigas_013611-T1    0.113  68  0.106  39  0.126  32  0.097   0.101 N  0.450      SignalP-noTM
ColletesGigas_013612-T1    0.113  67  0.107  44  0.119  23  0.101   0.104 N  0.450      SignalP-noTM
ColletesGigas_013613-T1    0.118  20  0.123  12  0.204   1  0.130   0.126 N  0.500      SignalP-TM
ColletesGigas_013614-T1    0.157  27  0.142  27  0.186  13  0.129   0.135 N  0.450      SignalP-noTM
ColletesGigas_013615-T1    0.113  43  0.125  11  0.182   1  0.122   0.123 N  0.450      SignalP-noTM
ColletesGigas_013616-T1    0.112  60  0.112  55  0.123  39  0.105   0.109 N  0.450      SignalP-noTM
ColletesGigas_013617-T1    0.149  31  0.159  31  0.276   9  0.171   0.166 N  0.450      SignalP-noTM
ColletesGigas_013618-T1    0.132  31  0.117  31  0.156  23  0.108   0.112 N  0.450      SignalP-noTM
ColletesGigas_013619-T1    0.144  34  0.121  34  0.113   8  0.102   0.111 N  0.450      SignalP-noTM
ColletesGigas_013620-T1    0.287  26  0.198  26  0.278  39  0.122   0.168 N  0.500      SignalP-TM
ColletesGigas_013621-T1    0.110  48  0.111  11  0.125   1  0.104   0.107 N  0.450      SignalP-noTM
ColletesGigas_013622-T1    0.111  35  0.106  39  0.107  38  0.097   0.101 N  0.450      SignalP-noTM
ColletesGigas_013623-T1    0.109  63  0.103  25  0.128  21  0.098   0.100 N  0.450      SignalP-noTM
ColletesGigas_013624-T1    0.114  29  0.144  11  0.256   3  0.193   0.170 N  0.450      SignalP-noTM
ColletesGigas_013625-T1    0.109  60  0.105  35  0.116  14  0.103   0.104 N  0.450      SignalP-noTM
ColletesGigas_013626-T1    0.108  47  0.110  14  0.131   2  0.107   0.109 N  0.450      SignalP-noTM
ColletesGigas_013627-T1    0.114  19  0.105  43  0.115  64  0.097   0.101 N  0.450      SignalP-noTM
ColletesGigas_013628-T1    0.206  26  0.154  26  0.217   1  0.132   0.146 N  0.500      SignalP-TM
ColletesGigas_013629-T1    0.128  27  0.115  27  0.156  26  0.105   0.110 N  0.450      SignalP-noTM
ColletesGigas_013630-T1    0.107  26  0.109  38  0.127  20  0.107   0.108 N  0.450      SignalP-noTM
ColletesGigas_013631-T1    0.194  19  0.146  19  0.132  10  0.110   0.127 N  0.450      SignalP-noTM
ColletesGigas_013632-T1    0.242  29  0.178  29  0.183   1  0.135   0.155 N  0.450      SignalP-noTM
ColletesGigas_013633-T1    0.111  54  0.105  39  0.111  21  0.099   0.102 N  0.450      SignalP-noTM
ColletesGigas_013634-T1    0.111  26  0.121  11  0.181  29  0.134   0.128 N  0.450      SignalP-noTM
# SignalP-4.1 euk predictions
# name                     Cmax  pos  Ymax  pos  Smax  pos  Smean   D     ?  Dmaxcut    Networks-used
ColletesGigas_004061-T1    0.251  24  0.263  24  0.467   4  0.283   0.274 N  0.450      SignalP-noTM
ColletesGigas_004062-T1    0.151  22  0.131  22  0.174   1  0.110   0.119 N  0.450      SignalP-noTM
ColletesGigas_004063-T1    0.121  28  0.117  28  0.140  23  0.113   0.115 N  0.450      SignalP-noTM
ColletesGigas_004064-T1    0.127  21  0.112  21  0.115  29  0.097   0.104 N  0.450      SignalP-noTM
ColletesGigas_004065-T1    0.113  47  0.116  11  0.134   1  0.119   0.117 N  0.450      SignalP-noTM
ColletesGigas_004066-T1    0.110  29  0.111  29  0.122   5  0.112   0.112 N  0.450      SignalP-noTM
ColletesGigas_004067-T1    0.120  54  0.114  54  0.129  53  0.107   0.110 N  0.450      SignalP-noTM
ColletesGigas_004068-T1    0.122  20  0.123  20  0.176  18  0.123   0.123 N  0.450      SignalP-noTM
ColletesGigas_004069-T1    0.120  18  0.109  63  0.112  65  0.096   0.102 N  0.450      SignalP-noTM
ColletesGigas_004070-T1    0.125  18  0.122  18  0.168   2  0.115   0.118 N  0.450      SignalP-noTM
ColletesGigas_004071-T1    0.145  40  0.120  40  0.132  45  0.105   0.112 N  0.450      SignalP-noTM
ColletesGigas_004072-T1    0.109  25  0.107  13  0.128   3  0.103   0.105 N  0.450      SignalP-noTM
ColletesGigas_004073-T1    0.132  16  0.115  63  0.125  14  0.102   0.108 N  0.450      SignalP-noTM
ColletesGigas_004074-T1    0.110  19  0.108  19  0.115  18  0.106   0.107 N  0.450      SignalP-noTM
ColletesGigas_004075-T1    0.113  57  0.106  70  0.114  64  0.100   0.103 N  0.450      SignalP-noTM
ColletesGigas_004076-T1    0.179  23  0.144  23  0.135  29  0.115   0.128 N  0.450      SignalP-noTM
ColletesGigas_004077-T1    0.111  70  0.108  27  0.137  13  0.105   0.106 N  0.450      SignalP-noTM
ColletesGigas_004078-T1    0.123  26  0.118  12  0.135   1  0.118   0.118 N  0.450      SignalP-noTM
ColletesGigas_004079-T1    0.110   9  0.108  39  0.119  34  0.104   0.106 N  0.450      SignalP-noTM
ColletesGigas_004080-T1    0.198  17  0.182  17  0.281  14  0.183   0.183 N  0.450      SignalP-noTM
ColletesGigas_004081-T1    0.108  12  0.103  67  0.110  37  0.097   0.100 N  0.450      SignalP-noTM
ColletesGigas_004082-T1    0.109  34  0.106  51  0.112  21  0.101   0.103 N  0.450      SignalP-noTM
ColletesGigas_004083-T1    0.110  23  0.109  23  0.124   9  0.109   0.109 N  0.450      SignalP-noTM
ColletesGigas_004084-T1    0.107  30  0.108  50  0.121  39  0.100   0.103 N  0.450      SignalP-noTM
ColletesGigas_004085-T1    0.213  33  0.153  33  0.154  12  0.110   0.130 N  0.450      SignalP-noTM
ColletesGigas_004086-T1    0.217  32  0.353  32  0.741  25  0.506   0.435 N  0.450      SignalP-noTM
ColletesGigas_004087-T1    0.150  35  0.120  35  0.113   6  0.098   0.108 N  0.450      SignalP-noTM
ColletesGigas_004088-T1    0.111  54  0.103  33  0.115  20  0.098   0.100 N  0.450      SignalP-noTM
ColletesGigas_004089-T1    0.108  45  0.110  45  0.120  31  0.100   0.104 N  0.450      SignalP-noTM
ColletesGigas_004090-T1    0.110  31  0.107  37  0.121  54  0.102   0.104 N  0.450      SignalP-noTM
ColletesGigas_004091-T1    0.113  19  0.117  19  0.172  16  0.122   0.120 N  0.450      SignalP-noTM
ColletesGigas_004092-T1    0.113  23  0.112  11  0.131   1  0.108   0.110 N  0.450      SignalP-noTM
ColletesGigas_004093-T1    0.117  61  0.110  61  0.114  55  0.099   0.104 N  0.450      SignalP-noTM
ColletesGigas_004094-T1    0.113  60  0.104  60  0.113  13  0.097   0.100 N  0.450      SignalP-noTM
ColletesGigas_004095-T1    0.124  34  0.117  34  0.138  25  0.107   0.112 N  0.450      SignalP-noTM
ColletesGigas_004096-T1    0.108  43  0.107  28  0.120   7  0.108   0.107 N  0.450      SignalP-noTM
ColletesGigas_004097-T1    0.113  20  0.108  20  0.117  46  0.104   0.106 N  0.450      SignalP-noTM
ColletesGigas_004098-T1    0.535  27  0.691  27  0.990  14  0.903   0.806 Y  0.450      SignalP-noTM
ColletesGigas_004099-T1    0.129  42  0.149  42  0.358  39  0.148   0.148 N  0.450      SignalP-noTM
ColletesGigas_004100-T1    0.201  18  0.257  18  0.412   4  0.327   0.295 N  0.450      SignalP-noTM
ColletesGigas_004101-T1    0.112  34  0.116  34  0.141   1  0.118   0.117 N  0.450      SignalP-noTM
ColletesGigas_004102-T1    0.277  22  0.244  22  0.304  15  0.212   0.227 N  0.450      SignalP-noTM
ColletesGigas_004103-T1    0.108  51  0.114  13  0.141  13  0.112   0.113 N  0.450      SignalP-noTM
ColletesGigas_004104-T1    0.116  35  0.107  35  0.138  39  0.102   0.104 N  0.450      SignalP-noTM
ColletesGigas_004105-T1    0.110  49  0.107  29  0.122  20  0.102   0.104 N  0.450      SignalP-noTM
ColletesGigas_004106-T1    0.116  28  0.121  34  0.157  21  0.123   0.122 N  0.450      SignalP-noTM
ColletesGigas_004107-T1    0.109  37  0.103  37  0.106   1  0.094   0.098 N  0.450      SignalP-noTM
ColletesGigas_004108-T1    0.108  50  0.100  69  0.109  54  0.090   0.095 N  0.450      SignalP-noTM
ColletesGigas_004109-T1    0.113  34  0.112  14  0.146   2  0.121   0.117 N  0.450      SignalP-noTM
ColletesGigas_004110-T1    0.896  23  0.865  23  0.909  12  0.836   0.849 Y  0.450      SignalP-noTM
ColletesGigas_004111-T1    0.111  29  0.104  29  0.115  55  0.099   0.102 N  0.450      SignalP-noTM
ColletesGigas_004112-T1    0.147  27  0.137  19  0.188  12  0.133   0.135 N  0.450      SignalP-noTM
ColletesGigas_004113-T1    0.170  25  0.375  25  0.906  20  0.813   0.612 Y  0.450      SignalP-noTM
ColletesGigas_004114-T1    0.123  29  0.193  11  0.457   1  0.253   0.226 N  0.450      SignalP-noTM
ColletesGigas_004115-T1    0.123  32  0.142  32  0.234  30  0.162   0.150 N  0.500      SignalP-TM
ColletesGigas_004116-T1    0.108  25  0.106  66  0.115  49  0.099   0.102 N  0.450      SignalP-noTM
ColletesGigas_004117-T1    0.114  45  0.107  23  0.125  22  0.102   0.104 N  0.450      SignalP-noTM
ColletesGigas_004118-T1    0.139  59  0.105  29  0.130  35  0.099   0.102 N  0.500      SignalP-TM
ColletesGigas_004119-T1    0.359  28  0.141  11  0.317   1  0.150   0.145 N  0.500      SignalP-TM
ColletesGigas_004120-T1    0.141  21  0.129  21  0.149  20  0.118   0.123 N  0.450      SignalP-noTM
ColletesGigas_004121-T1    0.114  11  0.113  11  0.163  12  0.106   0.109 N  0.450      SignalP-noTM
ColletesGigas_004122-T1    0.108  53  0.104  53  0.122  25  0.096   0.099 N  0.450      SignalP-noTM
ColletesGigas_004123-T1    0.112  24  0.115  12  0.150   3  0.117   0.116 N  0.450      SignalP-noTM
ColletesGigas_004124-T1    0.130  23  0.126  23  0.144  16  0.123   0.124 N  0.450      SignalP-noTM
ColletesGigas_004125-T1    0.165  17  0.134  17  0.122   1  0.103   0.117 N  0.450      SignalP-noTM
ColletesGigas_004126-T1    0.136  22  0.124  22  0.133   2  0.113   0.118 N  0.450      SignalP-noTM
ColletesGigas_004127-T1    0.108  60  0.104  28  0.119  55  0.099   0.101 N  0.450      SignalP-noTM
ColletesGigas_004128-T1    0.127  16  0.116  16  0.124   1  0.099   0.107 N  0.450      SignalP-noTM
ColletesGigas_004129-T1    0.164  21  0.141  21  0.160  19  0.121   0.130 N  0.450      SignalP-noTM
ColletesGigas_004130-T1    0.136  40  0.132  40  0.181  12  0.130   0.131 N  0.450      SignalP-noTM
ColletesGigas_004131-T1    0.194  35  0.141  35  0.152   4  0.107   0.122 N  0.450      SignalP-noTM
ColletesGigas_004132-T1    0.141  18  0.123  18  0.139  30  0.108   0.115 N  0.450      SignalP-noTM
ColletesGigas_004133-T1    0.125  29  0.119  29  0.147  14  0.117   0.118 N  0.450      SignalP-noTM
ColletesGigas_004134-T1    0.109  62  0.106  62  0.111  44  0.098   0.102 N  0.450      SignalP-noTM
ColletesGigas_004135-T1    0.108  55  0.110  12  0.130   6  0.122   0.117 N  0.450      SignalP-noTM
ColletesGigas_004136-T1    0.167  25  0.205  25  0.389  15  0.250   0.230 N  0.450      SignalP-noTM
ColletesGigas_004137-T1    0.109  46  0.103  54  0.114   3  0.099   0.101 N  0.450      SignalP-noTM
ColletesGigas_004138-T1    0.152  50  0.108  63  0.139  51  0.075   0.095 N  0.500      SignalP-TM
ColletesGigas_004139-T1    0.775  35  0.658  35  0.674   6  0.559   0.619 Y  0.500      SignalP-TM
ColletesGigas_004140-T1    0.127  24  0.111  24  0.113  38  0.097   0.104 N  0.450      SignalP-noTM
ColletesGigas_004141-T1    0.114  27  0.118  27  0.165  24  0.121   0.120 N  0.450      SignalP-noTM
ColletesGigas_004142-T1    0.150  16  0.113  16  0.111  49  0.083   0.097 N  0.450      SignalP-noTM
ColletesGigas_004143-T1    0.110  47  0.104  47  0.115  25  0.095   0.099 N  0.450      SignalP-noTM
ColletesGigas_004144-T1    0.112  54  0.116  15  0.152   1  0.108   0.112 N  0.450      SignalP-noTM
ColletesGigas_004145-T1    0.108  43  0.107  55  0.114  44  0.102   0.104 N  0.450      SignalP-noTM
ColletesGigas_004146-T1    0.162  32  0.137  32  0.210   4  0.129   0.132 N  0.450      SignalP-noTM
ColletesGigas_004147-T1    0.122  23  0.112  23  0.142   4  0.104   0.108 N  0.450      SignalP-noTM
ColletesGigas_004148-T1    0.111  65  0.116  11  0.142   1  0.115   0.115 N  0.450      SignalP-noTM
ColletesGigas_004149-T1    0.121  19  0.116  57  0.136  46  0.105   0.110 N  0.450      SignalP-noTM
ColletesGigas_004150-T1    0.110  55  0.108  55  0.124   9  0.104   0.106 N  0.450      SignalP-noTM
ColletesGigas_004151-T1    0.118  47  0.120  12  0.170   1  0.112   0.116 N  0.450      SignalP-noTM
ColletesGigas_004152-T1    0.112  34  0.116  15  0.146   4  0.123   0.120 N  0.450      SignalP-noTM
ColletesGigas_004153-T1    0.113  68  0.108  68  0.120  48  0.101   0.104 N  0.450      SignalP-noTM
ColletesGigas_004154-T1    0.112  64  0.125  11  0.163   1  0.127   0.126 N  0.450      SignalP-noTM
ColletesGigas_004155-T1    0.109  65  0.115  11  0.156   2  0.119   0.117 N  0.450      SignalP-noTM
ColletesGigas_004156-T1    0.505  25  0.391  25  0.479   1  0.308   0.358 N  0.500      SignalP-TM
ColletesGigas_004157-T1    0.142  20  0.141  20  0.181  17  0.142   0.141 N  0.450      SignalP-noTM
ColletesGigas_004158-T1    0.144  17  0.126  17  0.130   2  0.109   0.117 N  0.450      SignalP-noTM
ColletesGigas_004159-T1    0.114  42  0.112  23  0.139   3  0.111   0.111 N  0.450      SignalP-noTM
ColletesGigas_004160-T1    0.111  44  0.109  44  0.129   9  0.107   0.108 N  0.450      SignalP-noTM
ColletesGigas_004161-T1    0.111  60  0.120  12  0.199  21  0.127   0.124 N  0.450      SignalP-noTM
ColletesGigas_004162-T1    0.128  68  0.114  68  0.107  61  0.095   0.103 N  0.450      SignalP-noTM
ColletesGigas_004163-T1    0.116  44  0.108  44  0.139   2  0.099   0.103 N  0.450      SignalP-noTM
ColletesGigas_004164-T1    0.119  16  0.107  16  0.113  39  0.095   0.101 N  0.450      SignalP-noTM
ColletesGigas_004165-T1    0.120  45  0.108  23  0.130   5  0.100   0.104 N  0.450      SignalP-noTM
ColletesGigas_004166-T1    0.108  59  0.104  59  0.114   7  0.100   0.102 N  0.450      SignalP-noTM
ColletesGigas_004167-T1    0.108  58  0.111  36  0.129  23  0.106   0.108 N  0.450      SignalP-noTM
ColletesGigas_004168-T1    0.114  26  0.110  26  0.133   3  0.107   0.108 N  0.450      SignalP-noTM
ColletesGigas_004169-T1    0.107  38  0.107  69  0.114  20  0.103   0.105 N  0.450      SignalP-noTM
ColletesGigas_004170-T1    0.109  59  0.108  35  0.134  53  0.105   0.106 N  0.450      SignalP-noTM
ColletesGigas_004171-T1    0.119  19  0.110  44  0.124  26  0.103   0.106 N  0.450      SignalP-noTM
ColletesGigas_004172-T1    0.109  62  0.108  54  0.123  29  0.104   0.106 N  0.450      SignalP-noTM
ColletesGigas_004173-T1    0.116  17  0.138  17  0.193  10  0.165   0.153 N  0.450      SignalP-noTM
ColletesGigas_004174-T1    0.526  20  0.658  20  0.864  14  0.819   0.745 Y  0.450      SignalP-noTM
ColletesGigas_004175-T1    0.119  21  0.140  19  0.234   7  0.166   0.154 N  0.450      SignalP-noTM
ColletesGigas_004176-T1    0.128  24  0.114  24  0.139   1  0.103   0.108 N  0.450      SignalP-noTM
ColletesGigas_004177-T1    0.111  27  0.107  27  0.132  35  0.102   0.104 N  0.450      SignalP-noTM
ColletesGigas_004178-T1    0.115  25  0.127  25  0.247  24  0.144   0.136 N  0.450      SignalP-noTM
ColletesGigas_004179-T1    0.132  32  0.147  14  0.241   6  0.192   0.171 N  0.450      SignalP-noTM
ColletesGigas_004180-T1    0.119  49  0.112  49  0.138  48  0.101   0.106 N  0.450      SignalP-noTM
ColletesGigas_004181-T1    0.108  49  0.113  20  0.169  12  0.121   0.117 N  0.450      SignalP-noTM
ColletesGigas_004182-T1    0.498  28  0.277  28  0.359   5  0.175   0.222 N  0.450      SignalP-noTM
ColletesGigas_004183-T1    0.140  17  0.121  17  0.156  35  0.103   0.111 N  0.450      SignalP-noTM
ColletesGigas_004184-T1    0.110  60  0.115  12  0.157  26  0.123   0.120 N  0.450      SignalP-noTM
ColletesGigas_004185-T1    0.836  23  0.853  23  0.936  20  0.871   0.863 Y  0.450      SignalP-noTM
ColletesGigas_004186-T1    0.121  24  0.114  24  0.125  23  0.108   0.111 N  0.450      SignalP-noTM
ColletesGigas_004187-T1    0.110  58  0.108  35  0.120  24  0.104   0.106 N  0.450      SignalP-noTM
ColletesGigas_004188-T1    0.144  48  0.121  48  0.119  47  0.096   0.108 N  0.450      SignalP-noTM
ColletesGigas_004189-T1    0.110  40  0.112  37  0.131  15  0.108   0.110 N  0.450      SignalP-noTM
ColletesGigas_004190-T1    0.110  45  0.105  11  0.127  35  0.106   0.106 N  0.450      SignalP-noTM
ColletesGigas_004191-T1    0.111  69  0.105  24  0.120  23  0.102   0.103 N  0.450      SignalP-noTM
ColletesGigas_004192-T1    0.204  39  0.154  39  0.189  34  0.111   0.131 N  0.450      SignalP-noTM
ColletesGigas_004193-T1    0.111  44  0.111  11  0.133   2  0.108   0.109 N  0.450      SignalP-noTM
ColletesGigas_004194-T1    0.135  26  0.143  11  0.221   1  0.160   0.152 N  0.450      SignalP-noTM
ColletesGigas_004195-T1    0.109  51  0.141  11  0.205   1  0.158   0.150 N  0.450      SignalP-noTM
ColletesGigas_004196-T1    0.110  68  0.127  11  0.227   3  0.161   0.146 N  0.450      SignalP-noTM
ColletesGigas_004197-T1    0.109  66  0.108  66  0.127  53  0.103   0.105 N  0.450      SignalP-noTM
ColletesGigas_004198-T1    0.130  51  0.156  51  0.273  41  0.125   0.144 N  0.500      SignalP-TM
ColletesGigas_004199-T1    0.116  30  0.134  12  0.213   1  0.126   0.130 N  0.450      SignalP-noTM
ColletesGigas_004200-T1    0.113  61  0.110  21  0.137   7  0.115   0.113 N  0.450      SignalP-noTM
ColletesGigas_004201-T1    0.108  54  0.104  54  0.113  45  0.097   0.100 N  0.450      SignalP-noTM
ColletesGigas_004202-T1    0.125   8  0.125  12  0.160  20  0.134   0.130 N  0.450      SignalP-noTM
ColletesGigas_004203-T1    0.196  35  0.158  35  0.261   8  0.138   0.147 N  0.450      SignalP-noTM
ColletesGigas_004204-T1    0.111  32  0.117  12  0.133   1  0.120   0.118 N  0.450      SignalP-noTM
ColletesGigas_004205-T1    0.284  23  0.174  23  0.171  22  0.107   0.138 N  0.450      SignalP-noTM
ColletesGigas_004206-T1    0.126  21  0.125  21  0.144  11  0.121   0.123 N  0.450      SignalP-noTM
ColletesGigas_004207-T1    0.112  48  0.114  48  0.152  12  0.112   0.113 N  0.450      SignalP-noTM
ColletesGigas_004208-T1    0.114   7  0.108  41  0.116  26  0.098   0.103 N  0.450      SignalP-noTM
ColletesGigas_004209-T1    0.110  32  0.109  60  0.143  44  0.101   0.105 N  0.450      SignalP-noTM
ColletesGigas_004210-T1    0.118  14  0.130  14  0.182   1  0.117   0.123 N  0.450      SignalP-noTM
ColletesGigas_004211-T1    0.123  18  0.120  18  0.170  37  0.108   0.113 N  0.450      SignalP-noTM
ColletesGigas_004212-T1    0.123  24  0.174  22  0.491  10  0.252   0.216 N  0.450      SignalP-noTM
ColletesGigas_004213-T1    0.111  64  0.126  23  0.254  10  0.145   0.136 N  0.450      SignalP-noTM
ColletesGigas_004214-T1    0.111  33  0.128  12  0.212   4  0.172   0.151 N  0.450      SignalP-noTM
ColletesGigas_004215-T1    0.128  24  0.114  24  0.131   1  0.103   0.108 N  0.450      SignalP-noTM
ColletesGigas_004216-T1    0.112  58  0.108  38  0.128  24  0.101   0.104 N  0.450      SignalP-noTM
ColletesGigas_004217-T1    0.112  23  0.109  33  0.141  49  0.107   0.108 N  0.450      SignalP-noTM
ColletesGigas_004218-T1    0.125  26  0.117  26  0.162  23  0.108   0.112 N  0.450      SignalP-noTM
ColletesGigas_004219-T1    0.188  34  0.238  19  0.533  15  0.427   0.340 N  0.450      SignalP-noTM
ColletesGigas_004220-T1    0.110  53  0.107  41  0.116  30  0.101   0.104 N  0.450      SignalP-noTM
ColletesGigas_004221-T1    0.109  65  0.108  13  0.118  13  0.105   0.106 N  0.450      SignalP-noTM
ColletesGigas_004222-T1    0.110  16  0.109  12  0.120   4  0.107   0.108 N  0.450      SignalP-noTM
ColletesGigas_004223-T1    0.111  34  0.107  12  0.113   1  0.097   0.102 N  0.450      SignalP-noTM
ColletesGigas_004224-T1    0.127  37  0.114  37  0.122  35  0.096   0.104 N  0.450      SignalP-noTM
ColletesGigas_004225-T1    0.124  25  0.116  25  0.154   2  0.112   0.114 N  0.450      SignalP-noTM
ColletesGigas_004226-T1    0.131  31  0.116  31  0.126  30  0.102   0.108 N  0.450      SignalP-noTM
ColletesGigas_004227-T1    0.110  69  0.110  16  0.125   1  0.105   0.107 N  0.450      SignalP-noTM
ColletesGigas_004228-T1    0.335  17  0.240  17  0.254  36  0.166   0.200 N  0.450      SignalP-noTM
ColletesGigas_004229-T1    0.118  24  0.115  11  0.152   3  0.127   0.122 N  0.450      SignalP-noTM
ColletesGigas_004230-T1    0.109  23  0.104  23  0.121   5  0.100   0.102 N  0.450      SignalP-noTM
ColletesGigas_004231-T1    0.112  19  0.108  19  0.125  17  0.102   0.105 N  0.450      SignalP-noTM
ColletesGigas_004232-T1    0.114  50  0.105  50  0.110  22  0.097   0.101 N  0.450      SignalP-noTM
ColletesGigas_004233-T1    0.161  50  0.141  12  0.233   2  0.169   0.156 N  0.450      SignalP-noTM
ColletesGigas_004234-T1    0.108  51  0.109  12  0.123   4  0.106   0.107 N  0.450      SignalP-noTM
ColletesGigas_004235-T1    0.111   5  0.132  11  0.201   1  0.124   0.128 N  0.450      SignalP-noTM
ColletesGigas_004236-T1    0.110  34  0.105  68  0.114  50  0.096   0.100 N  0.450      SignalP-noTM
ColletesGigas_004237-T1    0.109  55  0.103  38  0.111  56  0.096   0.099 N  0.450      SignalP-noTM
ColletesGigas_004238-T1    0.127  30  0.131  12  0.260   3  0.153   0.143 N  0.450      SignalP-noTM
ColletesGigas_004239-T1    0.157  44  0.145  44  0.241  29  0.129   0.136 N  0.450      SignalP-noTM
ColletesGigas_004240-T1    0.109  45  0.108  63  0.119  44  0.101   0.104 N  0.450      SignalP-noTM
ColletesGigas_004241-T1    0.109  59  0.105  11  0.111  22  0.101   0.102 N  0.450      SignalP-noTM
ColletesGigas_004242-T1    0.109  14  0.109  11  0.124  38  0.103   0.106 N  0.450      SignalP-noTM
ColletesGigas_004243-T1    0.129  43  0.115  43  0.131  40  0.100   0.107 N  0.450      SignalP-noTM
ColletesGigas_004244-T1    0.169  20  0.146  20  0.192  19  0.126   0.135 N  0.450      SignalP-noTM
ColletesGigas_004245-T1    0.167  17  0.168  17  0.208   1  0.154   0.160 N  0.450      SignalP-noTM
ColletesGigas_004246-T1    0.109  26  0.110  26  0.142   4  0.111   0.110 N  0.450      SignalP-noTM
ColletesGigas_004247-T1    0.122  17  0.139  50  0.317  37  0.142   0.141 N  0.450      SignalP-noTM
ColletesGigas_004248-T1    0.151  32  0.185  32  0.264  17  0.219   0.199 N  0.500      SignalP-TM
ColletesGigas_004249-T1    0.109  53  0.105  25  0.121   3  0.102   0.103 N  0.450      SignalP-noTM
ColletesGigas_004250-T1    0.162  40  0.190  40  0.332  37  0.152   0.174 N  0.500      SignalP-TM
ColletesGigas_004251-T1    0.112  47  0.121  15  0.211  12  0.136   0.129 N  0.450      SignalP-noTM
ColletesGigas_004252-T1    0.110  39  0.107  56  0.121  47  0.098   0.102 N  0.450      SignalP-noTM
ColletesGigas_004253-T1    0.114  31  0.107  12  0.125  11  0.106   0.106 N  0.450      SignalP-noTM
ColletesGigas_004254-T1    0.111  66  0.114  54  0.131  44  0.111   0.112 N  0.450      SignalP-noTM
ColletesGigas_004255-T1    0.114  37  0.111  44  0.168  36  0.101   0.105 N  0.450      SignalP-noTM
ColletesGigas_004256-T1    0.114  35  0.113  11  0.132   1  0.113   0.113 N  0.450      SignalP-noTM
ColletesGigas_004257-T1    0.110  52  0.114  52  0.150  44  0.114   0.114 N  0.450      SignalP-noTM
ColletesGigas_004258-T1    0.110  32  0.109  36  0.119  27  0.105   0.107 N  0.450      SignalP-noTM
ColletesGigas_004259-T1    0.109  14  0.108  14  0.114   1  0.102   0.105 N  0.450      SignalP-noTM
ColletesGigas_004260-T1    0.109  24  0.106  12  0.122   2  0.105   0.105 N  0.450      SignalP-noTM
ColletesGigas_004261-T1    0.113  17  0.112  17  0.145  14  0.108   0.110 N  0.450      SignalP-noTM
ColletesGigas_004262-T1    0.125  24  0.111  24  0.129  23  0.100   0.105 N  0.450      SignalP-noTM
ColletesGigas_004263-T1    0.107  62  0.103  38  0.108  23  0.095   0.099 N  0.450      SignalP-noTM
ColletesGigas_004264-T1    0.112  55  0.110  31  0.134  21  0.104   0.107 N  0.450      SignalP-noTM
ColletesGigas_004265-T1    0.123  28  0.128  11  0.174   2  0.147   0.139 N  0.450      SignalP-noTM
ColletesGigas_004266-T1    0.122  17  0.118  17  0.132  13  0.118   0.118 N  0.450      SignalP-noTM
ColletesGigas_004267-T1    0.125  69  0.111  69  0.112   3  0.099   0.105 N  0.450      SignalP-noTM
ColletesGigas_004268-T1    0.119  43  0.219  40  0.592  29  0.344   0.286 N  0.450      SignalP-noTM
ColletesGigas_004269-T1    0.146  64  0.122  64  0.125  42  0.100   0.110 N  0.450      SignalP-noTM
ColletesGigas_004270-T1    0.121  25  0.109  25  0.132  24  0.098   0.104 N  0.450      SignalP-noTM
ColletesGigas_004271-T1    0.130  35  0.244  31  0.618  14  0.442   0.351 N  0.450      SignalP-noTM
ColletesGigas_004272-T1    0.113  22  0.132  12  0.191   1  0.133   0.133 N  0.450      SignalP-noTM
ColletesGigas_004273-T1    0.124  25  0.107  25  0.110  59  0.093   0.100 N  0.450      SignalP-noTM
ColletesGigas_004274-T1    0.149  65  0.122  65  0.135   1  0.103   0.112 N  0.450      SignalP-noTM
ColletesGigas_004275-T1    0.108  30  0.108  45  0.121  24  0.102   0.105 N  0.450      SignalP-noTM
ColletesGigas_004276-T1    0.204  28  0.242  28  0.600  21  0.290   0.268 N  0.450      SignalP-noTM
ColletesGigas_004277-T1    0.133  50  0.135  50  0.306  45  0.114   0.124 N  0.450      SignalP-noTM
ColletesGigas_004278-T1    0.121  27  0.113  12  0.158  26  0.107   0.109 N  0.450      SignalP-noTM
ColletesGigas_004279-T1    0.132  68  0.219  19  0.537   2  0.427   0.331 N  0.450      SignalP-noTM
ColletesGigas_004280-T1    0.111  27  0.114  27  0.144  14  0.115   0.114 N  0.450      SignalP-noTM
ColletesGigas_004281-T1    0.123  50  0.117  50  0.188  49  0.109   0.113 N  0.450      SignalP-noTM
ColletesGigas_004282-T1    0.116  41  0.111  59  0.155  40  0.104   0.107 N  0.450      SignalP-noTM
ColletesGigas_004284-T1    0.109  40  0.108  11  0.125   1  0.102   0.105 N  0.450      SignalP-noTM
ColletesGigas_004285-T1    0.109  58  0.104  67  0.108  52  0.097   0.101 N  0.450      SignalP-noTM
ColletesGigas_004286-T1    0.120  26  0.111  13  0.129   1  0.104   0.107 N  0.450      SignalP-noTM
ColletesGigas_004287-T1    0.108  50  0.107  43  0.146   6  0.108   0.108 N  0.450      SignalP-noTM
ColletesGigas_004288-T1    0.118  19  0.114  19  0.123  23  0.107   0.110 N  0.450      SignalP-noTM
ColletesGigas_004289-T1    0.112  26  0.137  12  0.206   1  0.143   0.140 N  0.450      SignalP-noTM
ColletesGigas_004290-T1    0.109  42  0.107  25  0.128   3  0.109   0.108 N  0.450      SignalP-noTM
ColletesGigas_004291-T1    0.123  48  0.111  48  0.191  46  0.096   0.103 N  0.450      SignalP-noTM
ColletesGigas_004292-T1    0.111  42  0.108  58  0.121  44  0.103   0.105 N  0.450      SignalP-noTM
ColletesGigas_004293-T1    0.127  19  0.120  19  0.157  16  0.115   0.117 N  0.450      SignalP-noTM
ColletesGigas_004294-T1    0.110  61  0.105  61  0.117   2  0.100   0.103 N  0.450      SignalP-noTM
ColletesGigas_004295-T1    0.112  62  0.110  62  0.168  41  0.109   0.110 N  0.450      SignalP-noTM
ColletesGigas_004296-T1    0.135  42  0.145  12  0.275   4  0.195   0.172 N  0.450      SignalP-noTM
ColletesGigas_004297-T1    0.138  31  0.185  11  0.394   3  0.294   0.244 N  0.450      SignalP-noTM
ColletesGigas_004298-T1    0.109  63  0.108  48  0.114  38  0.100   0.103 N  0.450      SignalP-noTM
ColletesGigas_004299-T1    0.109  67  0.108  37  0.121  26  0.103   0.106 N  0.450      SignalP-noTM
ColletesGigas_004300-T1    0.116  25  0.150  11  0.251   1  0.157   0.154 N  0.450      SignalP-noTM
ColletesGigas_004301-T1    0.111  17  0.108  11  0.117   1  0.100   0.103 N  0.450      SignalP-noTM
ColletesGigas_004302-T1    0.118  36  0.111  54  0.129   5  0.106   0.108 N  0.450      SignalP-noTM
ColletesGigas_004303-T1    0.108  24  0.108  41  0.134  12  0.106   0.107 N  0.450      SignalP-noTM
ColletesGigas_004304-T1    0.118  34  0.106  64  0.112  45  0.098   0.102 N  0.450      SignalP-noTM
ColletesGigas_004305-T1    0.115  41  0.115  25  0.169  10  0.117   0.116 N  0.450      SignalP-noTM
ColletesGigas_004306-T1    0.108  56  0.121  11  0.176   2  0.129   0.126 N  0.450      SignalP-noTM
ColletesGigas_004307-T1    0.123  43  0.121  11  0.199   2  0.137   0.127 N  0.500      SignalP-TM
ColletesGigas_004308-T1    0.108  45  0.108  12  0.142  35  0.111   0.109 N  0.450      SignalP-noTM
ColletesGigas_004309-T1    0.112  49  0.109  66  0.154  45  0.099   0.103 N  0.450      SignalP-noTM
ColletesGigas_004310-T1    0.110  54  0.123  13  0.172   2  0.123   0.123 N  0.450      SignalP-noTM
ColletesGigas_004311-T1    0.178  26  0.171  26  0.220  29  0.154   0.164 N  0.500      SignalP-TM
ColletesGigas_004312-T1    0.178  18  0.206  18  0.474   7  0.273   0.233 N  0.500      SignalP-TM
ColletesGigas_004313-T1    0.109  29  0.106  11  0.117  55  0.099   0.103 N  0.450      SignalP-noTM
ColletesGigas_004314-T1    0.109  50  0.132  11  0.205   1  0.126   0.128 N  0.450      SignalP-noTM
ColletesGigas_004315-T1    0.109  69  0.107  47  0.116  35  0.101   0.104 N  0.450      SignalP-noTM
ColletesGigas_004316-T1    0.123  20  0.127  20  0.185   3  0.131   0.129 N  0.450      SignalP-noTM
ColletesGigas_004317-T1    0.794  25  0.868  25  0.991  15  0.948   0.911 Y  0.450      SignalP-noTM
ColletesGigas_004318-T1    0.108  70  0.116  12  0.193   2  0.127   0.122 N  0.450      SignalP-noTM
ColletesGigas_004319-T1    0.116  34  0.110  34  0.183   3  0.109   0.109 N  0.450      SignalP-noTM
ColletesGigas_004320-T1    0.110  30  0.106  34  0.112  28  0.100   0.103 N  0.450      SignalP-noTM
ColletesGigas_004321-T1    0.345  34  0.355  34  0.651  25  0.348   0.352 N  0.500      SignalP-TM
ColletesGigas_004322-T1    0.109  18  0.107  36  0.128  22  0.100   0.103 N  0.450      SignalP-noTM
ColletesGigas_004323-T1    0.122  25  0.114  25  0.132  24  0.108   0.111 N  0.450      SignalP-noTM
ColletesGigas_004324-T1    0.156  31  0.197  24  0.350   4  0.258   0.230 N  0.450      SignalP-noTM
ColletesGigas_004325-T1    0.116  23  0.129  13  0.200   4  0.156   0.144 N  0.450      SignalP-noTM
ColletesGigas_004326-T1    0.109  18  0.106  69  0.111  23  0.099   0.102 N  0.450      SignalP-noTM
ColletesGigas_004327-T1    0.113  21  0.114  21  0.126  20  0.114   0.114 N  0.450      SignalP-noTM
ColletesGigas_004328-T1    0.111  53  0.107  53  0.117   6  0.100   0.103 N  0.450      SignalP-noTM
ColletesGigas_004329-T1    0.333  37  0.120  13  0.205   9  0.146   0.131 N  0.500      SignalP-TM
ColletesGigas_004330-T1    0.172  22  0.168  22  0.209  16  0.164   0.166 N  0.450      SignalP-noTM
ColletesGigas_004331-T1    0.111  35  0.104  35  0.108  17  0.097   0.100 N  0.450      SignalP-noTM
ColletesGigas_004332-T1    0.118  32  0.121  18  0.224  11  0.141   0.129 N  0.500      SignalP-TM
ColletesGigas_004333-T1    0.116  24  0.116  24  0.182  15  0.116   0.116 N  0.450      SignalP-noTM
ColletesGigas_004334-T1    0.233  26  0.216  26  0.375   5  0.214   0.215 N  0.450      SignalP-noTM
ColletesGigas_004335-T1    0.113  44  0.107  44  0.116  51  0.100   0.103 N  0.450      SignalP-noTM
ColletesGigas_004336-T1    0.112  18  0.107  37  0.111  23  0.098   0.102 N  0.450      SignalP-noTM
ColletesGigas_004337-T1    0.125  25  0.111  53  0.152  23  0.106   0.109 N  0.450      SignalP-noTM
ColletesGigas_004338-T1    0.110  51  0.108  51  0.115  48  0.099   0.104 N  0.450      SignalP-noTM
ColletesGigas_004339-T1    0.134  39  0.111  39  0.104   1  0.093   0.101 N  0.450      SignalP-noTM
ColletesGigas_004340-T1    0.117  38  0.108  38  0.125  10  0.100   0.104 N  0.450      SignalP-noTM
ColletesGigas_004341-T1    0.172  44  0.170  19  0.261   1  0.174   0.172 N  0.450      SignalP-noTM
ColletesGigas_004342-T1    0.119  66  0.139  12  0.237   1  0.142   0.141 N  0.450      SignalP-noTM
ColletesGigas_004343-T1    0.123  39  0.109  15  0.116  13  0.106   0.107 N  0.450      SignalP-noTM
ColletesGigas_004344-T1    0.112  58  0.105  58  0.124  52  0.098   0.101 N  0.450      SignalP-noTM
ColletesGigas_004345-T1    0.108  50  0.109  43  0.125  22  0.102   0.105 N  0.450      SignalP-noTM
ColletesGigas_004346-T1    0.133  25  0.131  25  0.168  11  0.130   0.130 N  0.450      SignalP-noTM
ColletesGigas_004347-T1    0.110  43  0.110  43  0.129  30  0.102   0.106 N  0.450      SignalP-noTM
ColletesGigas_004348-T1    0.646  22  0.765  22  0.939  14  0.908   0.842 Y  0.450      SignalP-noTM
ColletesGigas_004349-T1    0.144  62  0.129  62  0.185  42  0.108   0.117 N  0.450      SignalP-noTM
ColletesGigas_004350-T1    0.588  28  0.702  28  0.981  16  0.855   0.784 Y  0.450      SignalP-noTM
ColletesGigas_004351-T1    0.382  20  0.585  20  0.958  10  0.894   0.752 Y  0.450      SignalP-noTM
ColletesGigas_004352-T1    0.129  50  0.127  50  0.187   4  0.123   0.125 N  0.450      SignalP-noTM
ColletesGigas_004353-T1    0.109  64  0.105  64  0.111  40  0.096   0.100 N  0.450      SignalP-noTM
ColletesGigas_004354-T1    0.155  24  0.263  24  0.581  21  0.439   0.334 N  0.500      SignalP-TM
ColletesGigas_004355-T1    0.111  68  0.107  68  0.116  50  0.103   0.105 N  0.450      SignalP-noTM
ColletesGigas_004356-T1    0.117  43  0.114  67  0.209  50  0.109   0.111 N  0.450      SignalP-noTM
ColletesGigas_004357-T1    0.115  32  0.113  32  0.125  21  0.104   0.108 N  0.450      SignalP-noTM
ColletesGigas_004358-T1    0.113  68  0.109  56  0.135   4  0.106   0.108 N  0.450      SignalP-noTM
ColletesGigas_004359-T1    0.108  19  0.115  12  0.137   1  0.109   0.112 N  0.450      SignalP-noTM
ColletesGigas_004360-T1    0.110  53  0.107  53  0.109  47  0.098   0.102 N  0.450      SignalP-noTM
ColletesGigas_004361-T1    0.130  41  0.116  41  0.127  27  0.103   0.109 N  0.450      SignalP-noTM
ColletesGigas_004362-T1    0.114  47  0.111  47  0.117  36  0.103   0.106 N  0.450      SignalP-noTM
ColletesGigas_004363-T1    0.110  26  0.111  11  0.125   1  0.109   0.110 N  0.450      SignalP-noTM
ColletesGigas_004364-T1    0.128  18  0.122  18  0.186   9  0.120   0.121 N  0.450      SignalP-noTM
ColletesGigas_004365-T1    0.119  32  0.137  11  0.401  29  0.206   0.174 N  0.450      SignalP-noTM
ColletesGigas_004366-T1    0.192  21  0.264  21  0.508  16  0.357   0.314 N  0.450      SignalP-noTM
ColletesGigas_004367-T1    0.126  39  0.112  39  0.115  27  0.098   0.104 N  0.450      SignalP-noTM
ColletesGigas_004368-T1    0.113  22  0.111  11  0.128   1  0.112   0.111 N  0.450      SignalP-noTM
ColletesGigas_004369-T1    0.110  56  0.126  11  0.190   1  0.122   0.124 N  0.450      SignalP-noTM
ColletesGigas_004370-T1    0.114  19  0.108  48  0.119  36  0.103   0.105 N  0.450      SignalP-noTM
ColletesGigas_004371-T1    0.149  16  0.157  16  0.216   1  0.141   0.149 N  0.450      SignalP-noTM
ColletesGigas_004372-T1    0.108  20  0.106  13  0.115   9  0.105   0.106 N  0.450      SignalP-noTM
ColletesGigas_004373-T1    0.183  28  0.148  28  0.191  10  0.122   0.134 N  0.450      SignalP-noTM
ColletesGigas_004374-T1    0.119  55  0.141  55  0.267  45  0.130   0.135 N  0.450      SignalP-noTM
ColletesGigas_004375-T1    0.222  38  0.176  38  0.246  37  0.126   0.156 N  0.500      SignalP-TM
ColletesGigas_004376-T1    0.109  40  0.110  30  0.145  12  0.110   0.110 N  0.450      SignalP-noTM
ColletesGigas_004377-T1    0.602  20  0.728  20  0.973   2  0.867   0.803 Y  0.450      SignalP-noTM
ColletesGigas_004378-T1    0.108  37  0.105  37  0.113  22  0.097   0.101 N  0.450      SignalP-noTM
ColletesGigas_004379-T1    0.150  23  0.117  23  0.111  37  0.091   0.103 N  0.450      SignalP-noTM
ColletesGigas_004380-T1    0.856  23  0.803  23  0.882   2  0.753   0.776 Y  0.450      SignalP-noTM
ColletesGigas_004381-T1    0.106  59  0.106  70  0.146   2  0.083   0.097 N  0.500      SignalP-TM
ColletesGigas_004382-T1    0.176  18  0.237  18  0.481   1  0.332   0.275 N  0.500      SignalP-TM
ColletesGigas_004383-T1    0.113  30  0.111  36  0.149   4  0.112   0.111 N  0.450      SignalP-noTM
ColletesGigas_004384-T1    0.108  42  0.107  42  0.126  23  0.100   0.103 N  0.450      SignalP-noTM
ColletesGigas_004385-T1    0.112  60  0.111  60  0.123  39  0.102   0.106 N  0.450      SignalP-noTM
ColletesGigas_004386-T1    0.109  34  0.109  12  0.181   3  0.122   0.116 N  0.450      SignalP-noTM
ColletesGigas_004387-T1    0.113  43  0.106  43  0.122  37  0.099   0.103 N  0.450      SignalP-noTM
ColletesGigas_004388-T1    0.267  27  0.397  19  0.861   3  0.742   0.583 Y  0.450      SignalP-noTM
ColletesGigas_004389-T1    0.121  70  0.109  70  0.135  57  0.097   0.104 N  0.500      SignalP-TM
ColletesGigas_004390-T1    0.112  43  0.106  43  0.116  42  0.098   0.101 N  0.450      SignalP-noTM
ColletesGigas_004391-T1    0.113  59  0.105  12  0.124   1  0.094   0.099 N  0.450      SignalP-noTM
ColletesGigas_004392-T1    0.107  67  0.150  11  0.286   1  0.148   0.149 N  0.450      SignalP-noTM
ColletesGigas_004393-T1    0.119  34  0.128  13  0.195   5  0.138   0.134 N  0.450      SignalP-noTM
ColletesGigas_004394-T1    0.108  70  0.108  11  0.118   4  0.108   0.108 N  0.450      SignalP-noTM
ColletesGigas_004395-T1    0.131  48  0.113  48  0.125   2  0.101   0.107 N  0.450      SignalP-noTM
ColletesGigas_004396-T1    0.157  50  0.119  33  0.166  27  0.116   0.118 N  0.500      SignalP-TM
ColletesGigas_004397-T1    0.108  43  0.102  43  0.106  38  0.093   0.097 N  0.450      SignalP-noTM
ColletesGigas_004398-T1    0.163  17  0.218  17  0.363   5  0.282   0.252 N  0.450      SignalP-noTM
ColletesGigas_004399-T1    0.109  46  0.106  69  0.115  49  0.099   0.102 N  0.450      SignalP-noTM
ColletesGigas_004400-T1    0.108  44  0.102  27  0.115  20  0.098   0.100 N  0.450      SignalP-noTM
ColletesGigas_004401-T1    0.114  24  0.120  39  0.163  21  0.117   0.118 N  0.450      SignalP-noTM
ColletesGigas_004402-T1    0.113  65  0.107  34  0.118  29  0.099   0.103 N  0.450      SignalP-noTM
ColletesGigas_004403-T1    0.111  53  0.107  36  0.119  21  0.106   0.106 N  0.450      SignalP-noTM
ColletesGigas_004404-T1    0.109  58  0.108  12  0.124  54  0.103   0.106 N  0.450      SignalP-noTM
ColletesGigas_004405-T1    0.116  37  0.125  37  0.230  15  0.135   0.131 N  0.450      SignalP-noTM
ColletesGigas_004406-T1    0.120  26  0.107  26  0.110  11  0.096   0.101 N  0.450      SignalP-noTM
ColletesGigas_004407-T1    0.109  51  0.115  45  0.154  32  0.115   0.115 N  0.450      SignalP-noTM
ColletesGigas_004408-T1    0.148  21  0.157  21  0.241   2  0.162   0.160 N  0.450      SignalP-noTM
ColletesGigas_004409-T1    0.116  19  0.123  40  0.323  29  0.129   0.126 N  0.450      SignalP-noTM
ColletesGigas_004410-T1    0.110  66  0.133  16  0.198   2  0.171   0.154 N  0.450      SignalP-noTM
ColletesGigas_004411-T1    0.117  27  0.125  27  0.213   6  0.131   0.128 N  0.450      SignalP-noTM
ColletesGigas_004412-T1    0.117  25  0.108  32  0.115  24  0.102   0.104 N  0.450      SignalP-noTM
ColletesGigas_004413-T1    0.195  49  0.170  49  0.283  48  0.119   0.149 N  0.500      SignalP-TM
ColletesGigas_004414-T1    0.110  49  0.110  32  0.128  25  0.109   0.109 N  0.450      SignalP-noTM
ColletesGigas_004415-T1    0.127  54  0.111  54  0.112  26  0.094   0.102 N  0.450      SignalP-noTM
ColletesGigas_004416-T1    0.110  70  0.118  11  0.155   1  0.114   0.116 N  0.450      SignalP-noTM
ColletesGigas_004417-T1    0.111  52  0.121  11  0.157   1  0.119   0.120 N  0.450      SignalP-noTM
ColletesGigas_004418-T1    0.110  59  0.156  11  0.284   4  0.222   0.192 N  0.450      SignalP-noTM
ColletesGigas_004419-T1    0.111  40  0.109  12  0.132   4  0.108   0.109 N  0.450      SignalP-noTM
ColletesGigas_004420-T1    0.112  69  0.106  41  0.109  32  0.096   0.101 N  0.450      SignalP-noTM
ColletesGigas_004421-T1    0.250  24  0.170  24  0.197   1  0.119   0.143 N  0.450      SignalP-noTM
ColletesGigas_004422-T1    0.125  25  0.139  11  0.242   2  0.144   0.142 N  0.450      SignalP-noTM
ColletesGigas_004423-T1    0.110  52  0.109  12  0.178   2  0.112   0.111 N  0.450      SignalP-noTM
ColletesGigas_004424-T1    0.109  51  0.112  55  0.127  42  0.104   0.108 N  0.450      SignalP-noTM
ColletesGigas_004425-T1    0.110  12  0.111  12  0.127   2  0.103   0.107 N  0.450      SignalP-noTM
ColletesGigas_004426-T1    0.108  43  0.104  43  0.111  26  0.096   0.100 N  0.450      SignalP-noTM
ColletesGigas_004427-T1    0.110  35  0.105  66  0.117  43  0.097   0.101 N  0.450      SignalP-noTM
ColletesGigas_004428-T1    0.112  34  0.106  34  0.109  28  0.100   0.102 N  0.450      SignalP-noTM
ColletesGigas_004429-T1    0.109  57  0.112  14  0.167   6  0.123   0.118 N  0.450      SignalP-noTM
ColletesGigas_004430-T1    0.181  28  0.145  28  0.198  50  0.118   0.130 N  0.450      SignalP-noTM
ColletesGigas_004431-T1    0.125  32  0.178  32  0.338   1  0.243   0.204 N  0.500      SignalP-TM
ColletesGigas_004432-T1    0.108  54  0.106  40  0.117  23  0.097   0.101 N  0.450      SignalP-noTM
ColletesGigas_004433-T1    0.117  32  0.184  28  0.499   7  0.303   0.249 N  0.450      SignalP-noTM
ColletesGigas_004434-T1    0.156  20  0.278  16  0.687   1  0.485   0.390 N  0.450      SignalP-noTM
ColletesGigas_004435-T1    0.133  65  0.112  65  0.111  54  0.095   0.103 N  0.450      SignalP-noTM
ColletesGigas_004436-T1    0.111  63  0.108  63  0.116  50  0.098   0.103 N  0.450      SignalP-noTM
ColletesGigas_004437-T1    0.113  16  0.122  16  0.157   1  0.118   0.120 N  0.450      SignalP-noTM
ColletesGigas_004438-T1    0.120  19  0.106  38  0.122  29  0.100   0.103 N  0.450      SignalP-noTM
ColletesGigas_004439-T1    0.140  21  0.115  21  0.119  48  0.092   0.103 N  0.450      SignalP-noTM
ColletesGigas_004440-T1    0.204  46  0.336  46  0.801  42  0.345   0.341 N  0.450      SignalP-noTM
ColletesGigas_004441-T1    0.109  22  0.109  42  0.122  29  0.099   0.103 N  0.450      SignalP-noTM
ColletesGigas_004442-T1    0.109  31  0.112  31  0.138  15  0.112   0.112 N  0.450      SignalP-noTM
ColletesGigas_004443-T1    0.141  37  0.179  28  0.377  18  0.265   0.213 N  0.500      SignalP-TM
ColletesGigas_004444-T1    0.169  19  0.142  19  0.137   2  0.119   0.130 N  0.450      SignalP-noTM
ColletesGigas_004445-T1    0.254  61  0.142  61  0.177  43  0.103   0.126 N  0.500      SignalP-TM
ColletesGigas_004446-T1    0.545  25  0.707  25  0.986  15  0.918   0.820 Y  0.450      SignalP-noTM
ColletesGigas_004447-T1    0.148  31  0.127  31  0.136  43  0.108   0.117 N  0.450      SignalP-noTM
ColletesGigas_004448-T1    0.575  22  0.444  22  0.744   2  0.438   0.442 N  0.500      SignalP-TM
ColletesGigas_004449-T1    0.111  68  0.115  68  0.267  46  0.107   0.111 N  0.450      SignalP-noTM
ColletesGigas_004450-T1    0.139  17  0.168  17  0.282   4  0.190   0.180 N  0.450      SignalP-noTM
ColletesGigas_004451-T1    0.118  65  0.114  15  0.141   4  0.125   0.118 N  0.500      SignalP-TM
ColletesGigas_004452-T1    0.110  28  0.108  28  0.118   9  0.106   0.107 N  0.450      SignalP-noTM
ColletesGigas_004453-T1    0.541  25  0.723  25  0.990  14  0.965   0.853 Y  0.450      SignalP-noTM
ColletesGigas_004454-T1    0.120  23  0.113  23  0.123  54  0.107   0.110 N  0.450      SignalP-noTM
ColletesGigas_004455-T1    0.119  36  0.125  11  0.159   1  0.132   0.129 N  0.450      SignalP-noTM
ColletesGigas_004456-T1    0.113  41  0.103  51  0.123  40  0.094   0.098 N  0.450      SignalP-noTM
ColletesGigas_004457-T1    0.116  16  0.131  16  0.196   1  0.124   0.127 N  0.450      SignalP-noTM
ColletesGigas_004458-T1    0.143  19  0.122  19  0.119   1  0.102   0.111 N  0.450      SignalP-noTM
ColletesGigas_004459-T1    0.128  27  0.116  27  0.120  18  0.105   0.110 N  0.450      SignalP-noTM
ColletesGigas_004460-T1    0.139  22  0.151  22  0.229   7  0.164   0.158 N  0.450      SignalP-noTM
ColletesGigas_004461-T1    0.298  54  0.303  19  0.482   5  0.378   0.333 N  0.500      SignalP-TM
ColletesGigas_004462-T1    0.572  21  0.682  21  0.923   9  0.807   0.749 Y  0.450      SignalP-noTM
ColletesGigas_004463-T1    0.108  68  0.105  68  0.114   5  0.098   0.101 N  0.450      SignalP-noTM
ColletesGigas_004464-T1    0.108  39  0.110  31  0.138  21  0.109   0.109 N  0.450      SignalP-noTM
ColletesGigas_004465-T1    0.193  41  0.142  41  0.128  40  0.104   0.121 N  0.450      SignalP-noTM
ColletesGigas_004466-T1    0.130  44  0.121  24  0.160  13  0.127   0.123 N  0.500      SignalP-TM
ColletesGigas_004467-T1    0.108  59  0.106  53  0.131  48  0.105   0.106 N  0.450      SignalP-noTM
ColletesGigas_004468-T1    0.109  33  0.105  63  0.119  13  0.100   0.103 N  0.450      SignalP-noTM
ColletesGigas_004469-T1    0.107  61  0.106  61  0.115  43  0.095   0.100 N  0.450      SignalP-noTM
ColletesGigas_004470-T1    0.107  26  0.137  15  0.249   5  0.186   0.164 N  0.450      SignalP-noTM
ColletesGigas_004471-T1    0.110  40  0.104  69  0.112   4  0.097   0.100 N  0.450      SignalP-noTM
ColletesGigas_004472-T1    0.108  44  0.110  44  0.124  38  0.098   0.103 N  0.450      SignalP-noTM
ColletesGigas_004473-T1    0.152  16  0.152  16  0.173  14  0.146   0.149 N  0.450      SignalP-noTM
ColletesGigas_004474-T1    0.116  31  0.112  12  0.150   4  0.118   0.115 N  0.450      SignalP-noTM
ColletesGigas_004475-T1    0.117  14  0.113  14  0.140   2  0.107   0.110 N  0.450      SignalP-noTM
ColletesGigas_004476-T1    0.122  50  0.120  50  0.145  44  0.115   0.117 N  0.450      SignalP-noTM
ColletesGigas_004477-T1    0.121  30  0.108  30  0.116  44  0.095   0.101 N  0.450      SignalP-noTM
ColletesGigas_004478-T1    0.517  39  0.175  39  0.224  40  0.085   0.139 N  0.500      SignalP-TM
ColletesGigas_004479-T1    0.146  14  0.177  14  0.278  13  0.207   0.193 N  0.450      SignalP-noTM
ColletesGigas_004480-T1    0.152  26  0.197  26  0.468  19  0.260   0.231 N  0.450      SignalP-noTM
ColletesGigas_004481-T1    0.119  37  0.118  11  0.164  35  0.129   0.124 N  0.450      SignalP-noTM
ColletesGigas_004482-T1    0.110  68  0.108  40  0.123  24  0.098   0.103 N  0.450      SignalP-noTM
ColletesGigas_004483-T1    0.228  48  0.178  48  0.268  33  0.121   0.147 N  0.450      SignalP-noTM
ColletesGigas_004484-T1    0.111  46  0.111  12  0.134   1  0.106   0.109 N  0.450      SignalP-noTM
ColletesGigas_004485-T1    0.152  37  0.160  12  0.282   4  0.213   0.188 N  0.450      SignalP-noTM
ColletesGigas_004486-T1    0.111  40  0.108  40  0.143  34  0.106   0.107 N  0.450      SignalP-noTM
ColletesGigas_004487-T1    0.409  22  0.484  22  0.753  17  0.572   0.532 Y  0.450      SignalP-noTM
ColletesGigas_004488-T1    0.109  44  0.105  67  0.113  17  0.098   0.101 N  0.450      SignalP-noTM
ColletesGigas_004489-T1    0.306  17  0.313  17  0.446   6  0.312   0.312 N  0.500      SignalP-TM
ColletesGigas_004490-T1    0.305  22  0.190  22  0.186   1  0.124   0.163 N  0.500      SignalP-TM
ColletesGigas_004491-T1    0.127  41  0.111  41  0.125  10  0.095   0.102 N  0.450      SignalP-noTM
ColletesGigas_004492-T1    0.186  38  0.138  38  0.167   1  0.113   0.124 N  0.450      SignalP-noTM
ColletesGigas_004493-T1    0.111  43  0.107  69  0.132  48  0.102   0.104 N  0.450      SignalP-noTM
ColletesGigas_004494-T1    0.109  38  0.106  51  0.135  42  0.099   0.103 N  0.450      SignalP-noTM
ColletesGigas_004495-T1    0.142  11  0.147  11  0.176   1  0.123   0.134 N  0.450      SignalP-noTM
ColletesGigas_004496-T1    0.108  25  0.103  62  0.115  49  0.096   0.099 N  0.450      SignalP-noTM
ColletesGigas_004497-T1    0.133  22  0.121  22  0.122   2  0.110   0.115 N  0.450      SignalP-noTM
ColletesGigas_004498-T1    0.110  30  0.107  30  0.123  22  0.102   0.104 N  0.450      SignalP-noTM
ColletesGigas_004499-T1    0.121  29  0.106  29  0.109  58  0.094   0.100 N  0.450      SignalP-noTM
ColletesGigas_004500-T1    0.189  24  0.334  24  0.731  14  0.592   0.473 Y  0.450      SignalP-noTM
ColletesGigas_004501-T1    0.121  41  0.113  41  0.141  40  0.110   0.111 N  0.450      SignalP-noTM
ColletesGigas_004502-T1    0.126  25  0.173  25  0.357  16  0.239   0.209 N  0.450      SignalP-noTM
ColletesGigas_004503-T1    0.113  25  0.103  57  0.113  25  0.095   0.098 N  0.450      SignalP-noTM
ColletesGigas_004504-T1    0.107  37  0.108  37  0.128  17  0.104   0.106 N  0.450      SignalP-noTM
ColletesGigas_004506-T1    0.107  16  0.104  34  0.112  25  0.097   0.100 N  0.450      SignalP-noTM
ColletesGigas_004507-T1    0.146  23  0.133  23  0.182   1  0.122   0.127 N  0.450      SignalP-noTM
ColletesGigas_004508-T1    0.131  52  0.108  38  0.124  30  0.098   0.104 N  0.500      SignalP-TM
ColletesGigas_004509-T1    0.127  22  0.123  22  0.160  12  0.120   0.122 N  0.450      SignalP-noTM
ColletesGigas_004510-T1    0.162  41  0.164  41  0.201  38  0.131   0.151 N  0.500      SignalP-TM
ColletesGigas_004511-T1    0.114  47  0.108  44  0.130  22  0.104   0.106 N  0.450      SignalP-noTM
ColletesGigas_004512-T1    0.114  43  0.109  25  0.130  13  0.109   0.109 N  0.450      SignalP-noTM
ColletesGigas_004513-T1    0.137  33  0.212  11  0.564   5  0.405   0.316 N  0.450      SignalP-noTM
ColletesGigas_004514-T1    0.113  50  0.121  11  0.159   1  0.120   0.120 N  0.450      SignalP-noTM
ColletesGigas_004515-T1    0.112  22  0.113  11  0.150   3  0.125   0.119 N  0.450      SignalP-noTM
ColletesGigas_004516-T1    0.107  42  0.104  34  0.125  13  0.103   0.103 N  0.450      SignalP-noTM
ColletesGigas_004517-T1    0.328  49  0.208  19  0.340  15  0.241   0.226 N  0.450      SignalP-noTM
ColletesGigas_004518-T1    0.142  17  0.224  17  0.626  16  0.325   0.279 N  0.450      SignalP-noTM
ColletesGigas_004519-T1    0.112  19  0.111  39  0.136  27  0.100   0.105 N  0.450      SignalP-noTM
ColletesGigas_004520-T1    0.146  43  0.128  43  0.130  33  0.107   0.117 N  0.450      SignalP-noTM
ColletesGigas_004521-T1    0.158  35  0.138  35  0.181   1  0.129   0.133 N  0.450      SignalP-noTM
ColletesGigas_004522-T1    0.113   7  0.106  67  0.120  28  0.101   0.103 N  0.450      SignalP-noTM
ColletesGigas_004523-T1    0.119  48  0.134  37  0.193  28  0.138   0.136 N  0.500      SignalP-TM
ColletesGigas_004524-T1    0.108  60  0.106  37  0.123   2  0.103   0.104 N  0.450      SignalP-noTM
ColletesGigas_004525-T1    0.111  35  0.109  69  0.132  54  0.096   0.103 N  0.500      SignalP-TM
ColletesGigas_004526-T1    0.118  34  0.111  11  0.145   7  0.123   0.117 N  0.450      SignalP-noTM
ColletesGigas_004527-T1    0.113  31  0.104  53  0.112  30  0.095   0.099 N  0.450      SignalP-noTM
ColletesGigas_004528-T1    0.190  61  0.134  61  0.126  20  0.100   0.116 N  0.450      SignalP-noTM
ColletesGigas_004529-T1    0.109  49  0.108  49  0.140  32  0.102   0.105 N  0.450      SignalP-noTM
ColletesGigas_004530-T1    0.110  48  0.109  48  0.120  28  0.101   0.105 N  0.450      SignalP-noTM
ColletesGigas_004531-T1    0.112  63  0.114  34  0.134  14  0.113   0.113 N  0.450      SignalP-noTM
ColletesGigas_004532-T1    0.295  20  0.364  20  0.626   1  0.421   0.395 N  0.450      SignalP-noTM
ColletesGigas_004533-T1    0.109  34  0.105  70  0.112  55  0.098   0.101 N  0.450      SignalP-noTM
ColletesGigas_004534-T1    0.147  35  0.122  35  0.146   1  0.108   0.114 N  0.450      SignalP-noTM
ColletesGigas_004535-T1    0.112  39  0.110  15  0.129   1  0.101   0.105 N  0.450      SignalP-noTM
ColletesGigas_004536-T1    0.108  67  0.102  67  0.108  53  0.093   0.097 N  0.450      SignalP-noTM
ColletesGigas_004537-T1    0.108  60  0.106  13  0.121   5  0.109   0.108 N  0.450      SignalP-noTM
ColletesGigas_004538-T1    0.140  67  0.117  67  0.120   5  0.098   0.107 N  0.450      SignalP-noTM
ColletesGigas_004539-T1    0.114  17  0.110  17  0.129  14  0.109   0.109 N  0.450      SignalP-noTM
ColletesGigas_004540-T1    0.107  22  0.101  38  0.108  54  0.093   0.097 N  0.450      SignalP-noTM
ColletesGigas_004541-T1    0.708  17  0.761  17  0.861  16  0.814   0.790 Y  0.450      SignalP-noTM
ColletesGigas_004542-T1    0.127  49  0.121  11  0.171  48  0.127   0.124 N  0.450      SignalP-noTM
ColletesGigas_004543-T1    0.116  20  0.117  20  0.176  60  0.121   0.119 N  0.500      SignalP-TM
ColletesGigas_004544-T1    0.640  19  0.756  19  0.950   1  0.881   0.824 Y  0.450      SignalP-noTM
ColletesGigas_004545-T1    0.144  17  0.118  17  0.127   7  0.101   0.109 N  0.450      SignalP-noTM
ColletesGigas_004546-T1    0.682  20  0.786  20  0.948  14  0.913   0.854 Y  0.450      SignalP-noTM
ColletesGigas_004547-T1    0.109  61  0.106  61  0.113  51  0.099   0.102 N  0.450      SignalP-noTM
ColletesGigas_004548-T1    0.135  18  0.122  18  0.130   1  0.104   0.112 N  0.450      SignalP-noTM
ColletesGigas_004549-T1    0.119  44  0.119  44  0.170  12  0.118   0.119 N  0.450      SignalP-noTM
ColletesGigas_004550-T1    0.111  62  0.105  62  0.106  60  0.096   0.100 N  0.450      SignalP-noTM
ColletesGigas_004551-T1    0.123  24  0.113  24  0.141  17  0.103   0.107 N  0.450      SignalP-noTM
ColletesGigas_004552-T1    0.734  24  0.837  24  0.987  18  0.954   0.900 Y  0.450      SignalP-noTM
ColletesGigas_004553-T1    0.107  50  0.105  52  0.114  38  0.095   0.100 N  0.450      SignalP-noTM
ColletesGigas_004554-T1    0.127  32  0.138  11  0.278   2  0.150   0.144 N  0.450      SignalP-noTM
ColletesGigas_004555-T1    0.117  18  0.119  18  0.172   4  0.127   0.123 N  0.450      SignalP-noTM
ColletesGigas_004556-T1    0.155  17  0.171  17  0.248   1  0.166   0.169 N  0.450      SignalP-noTM
ColletesGigas_004557-T1    0.151  27  0.173  27  0.328   6  0.221   0.193 N  0.500      SignalP-TM
ColletesGigas_004558-T1    0.438  29  0.445  29  0.675  19  0.481   0.459 N  0.500      SignalP-TM
ColletesGigas_004559-T1    0.185  26  0.163  26  0.209   6  0.145   0.153 N  0.450      SignalP-noTM
ColletesGigas_004560-T1    0.129  31  0.202  11  0.519   2  0.255   0.231 N  0.450      SignalP-noTM
ColletesGigas_004561-T1    0.110  69  0.111  43  0.120  30  0.106   0.108 N  0.450      SignalP-noTM
ColletesGigas_004562-T1    0.110  63  0.106  50  0.108  38  0.097   0.101 N  0.450      SignalP-noTM
ColletesGigas_004563-T1    0.109  32  0.109  42  0.119  31  0.099   0.103 N  0.450      SignalP-noTM
# SignalP-4.1 euk predictions
# name                     Cmax  pos  Ymax  pos  Smax  pos  Smean   D     ?  Dmaxcut    Networks-used
ColletesGigas_012624-T1    0.109  30  0.111  11  0.121   2  0.110   0.111 N  0.450      SignalP-noTM
ColletesGigas_012625-T1    0.146  24  0.230  24  0.486  14  0.364   0.303 N  0.450      SignalP-noTM
ColletesGigas_012626-T1    0.156  36  0.124  36  0.107  35  0.096   0.109 N  0.450      SignalP-noTM
ColletesGigas_012627-T1    0.113  44  0.114  44  0.177  32  0.107   0.110 N  0.450      SignalP-noTM
ColletesGigas_012628-T1    0.232  27  0.283  24  0.514  15  0.378   0.321 N  0.500      SignalP-TM
ColletesGigas_012629-T1    0.247  39  0.186  39  0.251   4  0.156   0.174 N  0.500      SignalP-TM
ColletesGigas_012630-T1    0.108  38  0.107  18  0.141   6  0.110   0.109 N  0.450      SignalP-noTM
ColletesGigas_012631-T1    0.116  30  0.114  12  0.131   1  0.116   0.115 N  0.450      SignalP-noTM
ColletesGigas_012632-T1    0.170  39  0.132  39  0.147  38  0.100   0.114 N  0.450      SignalP-noTM
ColletesGigas_012633-T1    0.130  20  0.115  39  0.148  33  0.100   0.109 N  0.500      SignalP-TM
ColletesGigas_012634-T1    0.111  36  0.127  12  0.172  10  0.148   0.138 N  0.450      SignalP-noTM
ColletesGigas_012635-T1    0.110  28  0.109  11  0.119   1  0.103   0.105 N  0.450      SignalP-noTM
ColletesGigas_012636-T1    0.115  47  0.107  47  0.152  45  0.101   0.104 N  0.450      SignalP-noTM
ColletesGigas_012637-T1    0.116  24  0.139  12  0.228   1  0.143   0.141 N  0.450      SignalP-noTM
ColletesGigas_012638-T1    0.184  24  0.170  24  0.235  13  0.159   0.164 N  0.450      SignalP-noTM
ColletesGigas_012639-T1    0.111  63  0.126  12  0.181   1  0.132   0.130 N  0.450      SignalP-noTM
ColletesGigas_012640-T1    0.853  27  0.865  27  0.940  16  0.876   0.871 Y  0.450      SignalP-noTM
ColletesGigas_012641-T1    0.146  25  0.212  25  0.444  18  0.318   0.269 N  0.450      SignalP-noTM
ColletesGigas_012642-T1    0.113  33  0.107  12  0.133   2  0.104   0.106 N  0.450      SignalP-noTM
ColletesGigas_012643-T1    0.682  18  0.799  18  0.975  10  0.931   0.870 Y  0.450      SignalP-noTM
ColletesGigas_012645-T1    0.145  32  0.218  17  0.466  12  0.365   0.277 N  0.500      SignalP-TM
ColletesGigas_012646-T1    0.198  19  0.241  19  0.573  16  0.296   0.271 N  0.450      SignalP-noTM
ColletesGigas_012647-T1    0.115  19  0.114  19  0.151  14  0.115   0.115 N  0.450      SignalP-noTM
ColletesGigas_012648-T1    0.109  49  0.108  13  0.144  43  0.111   0.109 N  0.450      SignalP-noTM
ColletesGigas_012649-T1    0.140  30  0.114  30  0.138   1  0.098   0.106 N  0.450      SignalP-noTM
ColletesGigas_012650-T1    0.123  43  0.124  43  0.171  11  0.123   0.124 N  0.450      SignalP-noTM
ColletesGigas_012651-T1    0.215  49  0.185  49  0.207  35  0.142   0.168 N  0.500      SignalP-TM
ColletesGigas_012652-T1    0.110  45  0.109  70  0.125  50  0.099   0.104 N  0.450      SignalP-noTM
ColletesGigas_012653-T1    0.236  28  0.170  28  0.204   2  0.132   0.150 N  0.450      SignalP-noTM
ColletesGigas_012654-T1    0.109  50  0.107  50  0.118  60  0.099   0.103 N  0.450      SignalP-noTM
ColletesGigas_012655-T1    0.113  46  0.109  39  0.120  20  0.101   0.105 N  0.450      SignalP-noTM
ColletesGigas_012656-T1    0.109  54  0.109  22  0.125  44  0.112   0.111 N  0.450      SignalP-noTM
ColletesGigas_012657-T1    0.110  70  0.125  11  0.195   1  0.113   0.118 N  0.450      SignalP-noTM
ColletesGigas_012658-T1    0.122  18  0.139  18  0.211  12  0.162   0.151 N  0.450      SignalP-noTM
ColletesGigas_012659-T1    0.124  22  0.179  11  0.400   1  0.209   0.195 N  0.450      SignalP-noTM
ColletesGigas_012660-T1    0.109  10  0.106  51  0.115  15  0.104   0.105 N  0.450      SignalP-noTM
ColletesGigas_012661-T1    0.124  20  0.153  23  0.314  19  0.195   0.176 N  0.450      SignalP-noTM
ColletesGigas_012662-T1    0.112  62  0.104  62  0.122  37  0.096   0.100 N  0.450      SignalP-noTM
ColletesGigas_012663-T1    0.127  27  0.144  11  0.251   1  0.147   0.145 N  0.450      SignalP-noTM
ColletesGigas_012664-T1    0.116  37  0.113  37  0.154  33  0.112   0.113 N  0.450      SignalP-noTM
ColletesGigas_012665-T1    0.111  65  0.114  11  0.141   3  0.116   0.115 N  0.450      SignalP-noTM
ColletesGigas_012666-T1    0.110  22  0.120  12  0.191   6  0.143   0.133 N  0.450      SignalP-noTM
ColletesGigas_012667-T1    0.110  45  0.112  12  0.134   2  0.113   0.113 N  0.450      SignalP-noTM
ColletesGigas_012668-T1    0.113  24  0.122  14  0.158   3  0.134   0.128 N  0.450      SignalP-noTM
ColletesGigas_012669-T1    0.225  34  0.157  34  0.164  31  0.114   0.134 N  0.450      SignalP-noTM
ColletesGigas_012670-T1    0.109  39  0.110  39  0.123  36  0.102   0.106 N  0.450      SignalP-noTM
ColletesGigas_012671-T1    0.110  58  0.108  36  0.123  24  0.103   0.105 N  0.450      SignalP-noTM
ColletesGigas_012672-T1    0.175  37  0.133  37  0.155  50  0.105   0.118 N  0.450      SignalP-noTM
ColletesGigas_012673-T1    0.117  34  0.115  34  0.164  31  0.110   0.112 N  0.450      SignalP-noTM
ColletesGigas_012674-T1    0.110  29  0.103  29  0.115  40  0.096   0.099 N  0.450      SignalP-noTM
ColletesGigas_012675-T1    0.110  63  0.104  63  0.110   7  0.098   0.101 N  0.450      SignalP-noTM
ColletesGigas_012676-T1    0.110  36  0.108  36  0.120  34  0.105   0.106 N  0.450      SignalP-noTM
ColletesGigas_012677-T1    0.110  26  0.105  57  0.116  48  0.097   0.101 N  0.450      SignalP-noTM
ColletesGigas_012678-T1    0.110  35  0.109  25  0.135  16  0.110   0.110 N  0.450      SignalP-noTM
ColletesGigas_012679-T1    0.112  66  0.107  66  0.114  49  0.097   0.102 N  0.450      SignalP-noTM
ColletesGigas_012680-T1    0.109  56  0.112  18  0.157  11  0.118   0.115 N  0.450      SignalP-noTM
ColletesGigas_012681-T1    0.115  28  0.117  11  0.149   7  0.122   0.120 N  0.450      SignalP-noTM
ColletesGigas_012682-T1    0.134  22  0.160  40  0.295  38  0.164   0.162 N  0.500      SignalP-TM
ColletesGigas_012683-T1    0.109  67  0.107  67  0.118  52  0.103   0.105 N  0.450      SignalP-noTM
ColletesGigas_012684-T1    0.109  27  0.110  27  0.126  25  0.112   0.111 N  0.450      SignalP-noTM
ColletesGigas_012685-T1    0.110  65  0.108  42  0.113  27  0.100   0.104 N  0.450      SignalP-noTM
ColletesGigas_012686-T1    0.128  37  0.113  37  0.120  36  0.095   0.103 N  0.450      SignalP-noTM
ColletesGigas_012687-T1    0.114  15  0.160  15  0.305  10  0.213   0.189 N  0.450      SignalP-noTM
ColletesGigas_012688-T1    0.117  45  0.116  16  0.157   5  0.126   0.122 N  0.450      SignalP-noTM
ColletesGigas_012689-T1    0.109  68  0.106  68  0.123   3  0.098   0.102 N  0.450      SignalP-noTM
ColletesGigas_012690-T1    0.123  23  0.112  23  0.120   1  0.101   0.106 N  0.450      SignalP-noTM
ColletesGigas_012691-T1    0.112  22  0.119  11  0.164   7  0.142   0.131 N  0.450      SignalP-noTM
ColletesGigas_012692-T1    0.113  30  0.149  12  0.253   1  0.174   0.163 N  0.450      SignalP-noTM
ColletesGigas_012693-T1    0.108  42  0.106  42  0.114  56  0.099   0.102 N  0.450      SignalP-noTM
ColletesGigas_012694-T1    0.107  57  0.109  57  0.146  40  0.102   0.106 N  0.450      SignalP-noTM
ColletesGigas_012695-T1    0.110  65  0.108  44  0.121  31  0.101   0.104 N  0.450      SignalP-noTM
ColletesGigas_012696-T1    0.161  55  0.137  55  0.186  50  0.114   0.124 N  0.450      SignalP-noTM
ColletesGigas_012697-T1    0.155  36  0.120  36  0.123   4  0.096   0.107 N  0.450      SignalP-noTM
ColletesGigas_012698-T1    0.259  29  0.167  29  0.149  28  0.111   0.137 N  0.450      SignalP-noTM
ColletesGigas_012699-T1    0.380  25  0.497  25  0.762  12  0.644   0.577 Y  0.450      SignalP-noTM
ColletesGigas_012700-T1    0.145  36  0.136  50  0.232  49  0.120   0.127 N  0.450      SignalP-noTM
ColletesGigas_012701-T1    0.108  26  0.107  38  0.122  25  0.104   0.105 N  0.450      SignalP-noTM
ColletesGigas_012702-T1    0.140  20  0.176  20  0.324   5  0.223   0.201 N  0.450      SignalP-noTM
ColletesGigas_012703-T1    0.112  63  0.108  46  0.114  42  0.100   0.104 N  0.450      SignalP-noTM
ColletesGigas_012704-T1    0.116  60  0.107  12  0.129   1  0.098   0.102 N  0.450      SignalP-noTM
ColletesGigas_012705-T1    0.118  20  0.110  57  0.122  51  0.102   0.106 N  0.450      SignalP-noTM
ColletesGigas_012706-T1    0.110  51  0.108  51  0.116   1  0.104   0.106 N  0.450      SignalP-noTM
ColletesGigas_012707-T1    0.127  42  0.122  42  0.190  41  0.116   0.119 N  0.450      SignalP-noTM
ColletesGigas_012708-T1    0.110  17  0.110  39  0.140  22  0.105   0.108 N  0.450      SignalP-noTM
ColletesGigas_012709-T1    0.392  34  0.195  34  0.123  12  0.098   0.143 N  0.450      SignalP-noTM
ColletesGigas_012710-T1    0.141  25  0.133  25  0.166  24  0.124   0.128 N  0.450      SignalP-noTM
ColletesGigas_012711-T1    0.234  37  0.230  37  0.550  33  0.195   0.216 N  0.500      SignalP-TM
ColletesGigas_012712-T1    0.124  30  0.253  13  0.671   3  0.542   0.409 N  0.450      SignalP-noTM
ColletesGigas_012713-T1    0.151  19  0.164  19  0.209   5  0.175   0.170 N  0.450      SignalP-noTM
ColletesGigas_012714-T1    0.133  22  0.138  22  0.173   7  0.143   0.141 N  0.450      SignalP-noTM
ColletesGigas_012715-T1    0.142  26  0.119  26  0.121  23  0.098   0.108 N  0.450      SignalP-noTM
ColletesGigas_012716-T1    0.108  18  0.110  11  0.124   1  0.108   0.109 N  0.450      SignalP-noTM
ColletesGigas_012717-T1    0.228  17  0.365  17  0.670  14  0.568   0.474 Y  0.450      SignalP-noTM
ColletesGigas_012718-T1    0.137  51  0.114  51  0.133  11  0.099   0.106 N  0.450      SignalP-noTM
ColletesGigas_012719-T1    0.123  26  0.117  26  0.134   1  0.114   0.115 N  0.450      SignalP-noTM
ColletesGigas_012720-T1    0.650  23  0.782  23  0.984   4  0.942   0.868 Y  0.450      SignalP-noTM
ColletesGigas_012721-T1    0.384  36  0.419  36  0.590  20  0.401   0.412 N  0.500      SignalP-TM
ColletesGigas_012722-T1    0.121  33  0.107  33  0.116  22  0.095   0.101 N  0.450      SignalP-noTM
ColletesGigas_012723-T1    0.178  31  0.132  31  0.123   7  0.103   0.117 N  0.450      SignalP-noTM
ColletesGigas_012724-T1    0.132  31  0.134  31  0.233  14  0.153   0.142 N  0.500      SignalP-TM
ColletesGigas_012725-T1    0.192  26  0.156  26  0.249   3  0.140   0.147 N  0.450      SignalP-noTM
ColletesGigas_012726-T1    0.110  68  0.106  68  0.118  14  0.099   0.102 N  0.450      SignalP-noTM
ColletesGigas_012727-T1    0.111  47  0.108  47  0.119  36  0.099   0.103 N  0.450      SignalP-noTM
ColletesGigas_012728-T1    0.110  29  0.112  39  0.129  23  0.102   0.107 N  0.450      SignalP-noTM
ColletesGigas_012729-T1    0.108  41  0.106  41  0.113  22  0.100   0.103 N  0.450      SignalP-noTM
ColletesGigas_012730-T1    0.127  25  0.118  25  0.128  13  0.109   0.113 N  0.450      SignalP-noTM
ColletesGigas_012731-T1    0.156  21  0.180  21  0.241   5  0.212   0.193 N  0.500      SignalP-TM
ColletesGigas_012732-T1    0.187  23  0.389  23  0.918   4  0.813   0.618 Y  0.450      SignalP-noTM
ColletesGigas_012733-T1    0.174  27  0.166  27  0.249   1  0.165   0.165 N  0.450      SignalP-noTM
ColletesGigas_012734-T1    0.369  17  0.295  17  0.473  28  0.188   0.237 N  0.450      SignalP-noTM
ColletesGigas_012735-T1    0.107   8  0.108  12  0.124   1  0.097   0.102 N  0.450      SignalP-noTM
ColletesGigas_012736-T1    0.110  70  0.131  17  0.231  13  0.166   0.150 N  0.450      SignalP-noTM
ColletesGigas_012737-T1    0.207  60  0.144  60  0.125  20  0.103   0.122 N  0.450      SignalP-noTM
ColletesGigas_012738-T1    0.107  33  0.104  34  0.117  32  0.100   0.102 N  0.450      SignalP-noTM
ColletesGigas_012739-T1    0.119  33  0.147  19  0.345   7  0.212   0.183 N  0.450      SignalP-noTM
ColletesGigas_012740-T1    0.107  22  0.106  36  0.128  24  0.101   0.103 N  0.450      SignalP-noTM
ColletesGigas_012741-T1    0.126  32  0.111  32  0.121  30  0.101   0.106 N  0.450      SignalP-noTM
ColletesGigas_012742-T1    0.117  39  0.115  54  0.169  13  0.118   0.116 N  0.450      SignalP-noTM
ColletesGigas_012743-T1    0.110  47  0.113  47  0.189  35  0.108   0.110 N  0.450      SignalP-noTM
ColletesGigas_012744-T1    0.230  17  0.351  17  0.663  14  0.535   0.450 Y  0.450      SignalP-noTM
ColletesGigas_012745-T1    0.109  44  0.104  60  0.117   7  0.098   0.101 N  0.450      SignalP-noTM
ColletesGigas_012746-T1    0.642  19  0.712  19  0.858  15  0.794   0.756 Y  0.450      SignalP-noTM
ColletesGigas_012747-T1    0.151  16  0.168  16  0.229   8  0.177   0.173 N  0.450      SignalP-noTM
ColletesGigas_012748-T1    0.772  19  0.827  19  0.938  10  0.879   0.855 Y  0.450      SignalP-noTM
ColletesGigas_012749-T1    0.730  16  0.838  16  0.981  10  0.962   0.905 Y  0.450      SignalP-noTM
ColletesGigas_012750-T1    0.125  29  0.129  13  0.184   2  0.159   0.145 N  0.450      SignalP-noTM
ColletesGigas_012751-T1    0.115  26  0.107  11  0.123  24  0.100   0.103 N  0.450      SignalP-noTM
ColletesGigas_012752-T1    0.108  32  0.128  11  0.202   4  0.150   0.140 N  0.450      SignalP-noTM
ColletesGigas_012753-T1    0.152  19  0.148  19  0.213   1  0.128   0.137 N  0.450      SignalP-noTM
ColletesGigas_012754-T1    0.120  39  0.109  39  0.106  43  0.094   0.101 N  0.450      SignalP-noTM
ColletesGigas_012755-T1    0.202  30  0.363  30  0.790  20  0.659   0.523 Y  0.450      SignalP-noTM
ColletesGigas_012756-T1    0.403  34  0.199  34  0.140  40  0.097   0.144 N  0.450      SignalP-noTM
ColletesGigas_012757-T1    0.116  52  0.111  52  0.161  50  0.103   0.107 N  0.450      SignalP-noTM
ColletesGigas_012758-T1    0.206  19  0.139  19  0.130   3  0.093   0.114 N  0.450      SignalP-noTM
ColletesGigas_012759-T1    0.143  18  0.190  18  0.330   4  0.248   0.221 N  0.450      SignalP-noTM
ColletesGigas_012760-T1    0.123  47  0.125  11  0.172   1  0.126   0.125 N  0.450      SignalP-noTM
ColletesGigas_012761-T1    0.795  19  0.696  19  0.808  18  0.608   0.648 Y  0.450      SignalP-noTM
ColletesGigas_012762-T1    0.306  24  0.194  24  0.197  23  0.124   0.156 N  0.450      SignalP-noTM
ColletesGigas_012763-T1    0.110  18  0.103  67  0.105  51  0.096   0.099 N  0.450      SignalP-noTM
ColletesGigas_012764-T1    0.176  21  0.144  21  0.148   1  0.116   0.129 N  0.450      SignalP-noTM
ColletesGigas_012765-T1    0.109  45  0.113  54  0.128  52  0.104   0.108 N  0.450      SignalP-noTM
ColletesGigas_012766-T1    0.108  11  0.104  11  0.113   3  0.104   0.104 N  0.450      SignalP-noTM
ColletesGigas_012767-T1    0.388  52  0.247  52  0.248  51  0.127   0.199 N  0.500      SignalP-TM
ColletesGigas_012768-T1    0.126  60  0.128  69  0.253  58  0.091   0.114 N  0.500      SignalP-TM
ColletesGigas_012769-T1    0.109  62  0.117  11  0.145   1  0.107   0.111 N  0.450      SignalP-noTM
ColletesGigas_012770-T1    0.136  35  0.137  50  0.248  48  0.143   0.139 N  0.500      SignalP-TM
ColletesGigas_012771-T1    0.106   4  0.101  70  0.131  22  0.094   0.097 N  0.450      SignalP-noTM
ColletesGigas_012772-T1    0.123  22  0.137  16  0.183  13  0.158   0.148 N  0.450      SignalP-noTM
ColletesGigas_012773-T1    0.110  37  0.110  37  0.123  34  0.107   0.108 N  0.450      SignalP-noTM
ColletesGigas_012774-T1    0.115  51  0.105  15  0.121  10  0.108   0.107 N  0.450      SignalP-noTM
ColletesGigas_012775-T1    0.146  42  0.121  42  0.125  14  0.105   0.112 N  0.450      SignalP-noTM
ColletesGigas_012776-T1    0.180  42  0.157  42  0.231  36  0.128   0.141 N  0.450      SignalP-noTM
ColletesGigas_012777-T1    0.110  26  0.117  26  0.162   9  0.123   0.120 N  0.450      SignalP-noTM
ColletesGigas_012778-T1    0.109  42  0.110  42  0.165  35  0.110   0.110 N  0.450      SignalP-noTM
ColletesGigas_012779-T1    0.108  17  0.104  17  0.125  10  0.102   0.103 N  0.450      SignalP-noTM
ColletesGigas_012780-T1    0.132  20  0.205  28  0.470  19  0.295   0.241 N  0.500      SignalP-TM
ColletesGigas_012781-T1    0.110  59  0.106  63  0.116  53  0.099   0.102 N  0.450      SignalP-noTM
ColletesGigas_012782-T1    0.242  21  0.305  21  0.619   4  0.434   0.357 N  0.500      SignalP-TM
ColletesGigas_012783-T1    0.219  33  0.242  33  0.385  11  0.264   0.254 N  0.450      SignalP-noTM
ColletesGigas_012784-T1    0.130  23  0.215  23  0.498   7  0.355   0.290 N  0.450      SignalP-noTM
ColletesGigas_012785-T1    0.118  39  0.111  14  0.119   1  0.111   0.111 N  0.450      SignalP-noTM
ColletesGigas_012786-T1    0.111  41  0.108  41  0.116  26  0.098   0.103 N  0.450      SignalP-noTM
ColletesGigas_012787-T1    0.214  30  0.145  30  0.129   2  0.102   0.122 N  0.450      SignalP-noTM
ColletesGigas_012788-T1    0.110  61  0.106  61  0.112  43  0.096   0.101 N  0.450      SignalP-noTM
ColletesGigas_012789-T1    0.200  45  0.198  45  0.606  42  0.143   0.168 N  0.450      SignalP-noTM
ColletesGigas_012790-T1    0.112  42  0.108  42  0.136  28  0.098   0.103 N  0.450      SignalP-noTM
ColletesGigas_012791-T1    0.112  65  0.113  54  0.134  52  0.107   0.110 N  0.450      SignalP-noTM
ColletesGigas_012792-T1    0.109  62  0.108  55  0.123  46  0.102   0.105 N  0.450      SignalP-noTM
ColletesGigas_012793-T1    0.127  16  0.131  16  0.182   1  0.113   0.121 N  0.450      SignalP-noTM
ColletesGigas_012794-T1    0.130  64  0.119  64  0.134  50  0.108   0.113 N  0.450      SignalP-noTM
ColletesGigas_012795-T1    0.108  43  0.109  43  0.127  55  0.100   0.104 N  0.450      SignalP-noTM
ColletesGigas_012796-T1    0.109  51  0.104  51  0.112  49  0.098   0.101 N  0.450      SignalP-noTM
ColletesGigas_012797-T1    0.196  24  0.189  24  0.264  12  0.172   0.182 N  0.500      SignalP-TM
ColletesGigas_012798-T1    0.110  57  0.111  26  0.128  12  0.113   0.112 N  0.450      SignalP-noTM
ColletesGigas_012799-T1    0.126  26  0.128  26  0.199  25  0.130   0.129 N  0.450      SignalP-noTM
ColletesGigas_012800-T1    0.138  60  0.150  41  0.350  36  0.157   0.154 N  0.450      SignalP-noTM
ColletesGigas_012801-T1    0.151  30  0.118  30  0.124  29  0.091   0.104 N  0.450      SignalP-noTM
ColletesGigas_012802-T1    0.109  17  0.118  11  0.148   1  0.124   0.121 N  0.450      SignalP-noTM
ColletesGigas_012803-T1    0.150  55  0.130  40  0.168  13  0.140   0.134 N  0.500      SignalP-TM
ColletesGigas_012804-T1    0.113  19  0.105  40  0.119  26  0.097   0.100 N  0.450      SignalP-noTM
ColletesGigas_012805-T1    0.295  40  0.173  40  0.134   9  0.105   0.136 N  0.450      SignalP-noTM
ColletesGigas_012806-T1    0.114  37  0.111  11  0.132  13  0.115   0.113 N  0.450      SignalP-noTM
ColletesGigas_012807-T1    0.109  57  0.100  70  0.108  56  0.091   0.095 N  0.450      SignalP-noTM
ColletesGigas_012808-T1    0.311  29  0.208  29  0.193  19  0.139   0.170 N  0.450      SignalP-noTM
ColletesGigas_012809-T1    0.115  46  0.110  12  0.133   1  0.096   0.103 N  0.450      SignalP-noTM
ColletesGigas_012810-T1    0.109  42  0.117  12  0.194   5  0.140   0.129 N  0.450      SignalP-noTM
ColletesGigas_012811-T1    0.113  40  0.105  65  0.123  55  0.101   0.103 N  0.450      SignalP-noTM
ColletesGigas_012812-T1    0.135  26  0.146  26  0.274   8  0.157   0.152 N  0.450      SignalP-noTM
ColletesGigas_012813-T1    0.109  62  0.106  54  0.113  38  0.097   0.101 N  0.450      SignalP-noTM
ColletesGigas_012814-T1    0.200  23  0.196  23  0.255  12  0.193   0.194 N  0.450      SignalP-noTM
ColletesGigas_012815-T1    0.201  59  0.155  59  0.158  16  0.116   0.134 N  0.450      SignalP-noTM
ColletesGigas_012816-T1    0.109  22  0.104  46  0.115  19  0.096   0.100 N  0.450      SignalP-noTM
ColletesGigas_012817-T1    0.109  53  0.110  12  0.125  51  0.110   0.110 N  0.450      SignalP-noTM
ColletesGigas_012818-T1    0.110  25  0.111  55  0.131  42  0.101   0.106 N  0.450      SignalP-noTM
ColletesGigas_012819-T1    0.111  12  0.115  12  0.135  28  0.112   0.113 N  0.450      SignalP-noTM
ColletesGigas_012820-T1    0.142  47  0.121  47  0.121  16  0.101   0.110 N  0.450      SignalP-noTM
ColletesGigas_012821-T1    0.109  53  0.107  53  0.123   2  0.098   0.102 N  0.450      SignalP-noTM
ColletesGigas_012822-T1    0.129  29  0.159  11  0.307   2  0.203   0.183 N  0.450      SignalP-noTM
ColletesGigas_012823-T1    0.274  24  0.203  24  0.237   4  0.152   0.175 N  0.450      SignalP-noTM
ColletesGigas_012824-T1    0.121  25  0.116  45  0.156  24  0.116   0.116 N  0.450      SignalP-noTM
ColletesGigas_012826-T1    0.109   6  0.108  70  0.132   5  0.102   0.105 N  0.450      SignalP-noTM
ColletesGigas_012827-T1    0.139  36  0.203  36  0.507  32  0.250   0.229 N  0.450      SignalP-noTM
ColletesGigas_012828-T1    0.115  29  0.130  12  0.195   1  0.126   0.128 N  0.450      SignalP-noTM
ColletesGigas_012829-T1    0.125  23  0.231  23  0.666   1  0.457   0.322 N  0.500      SignalP-TM
ColletesGigas_012830-T1    0.113  22  0.131  22  0.213   2  0.151   0.142 N  0.450      SignalP-noTM
ColletesGigas_012831-T1    0.116  32  0.112  32  0.144   2  0.112   0.112 N  0.450      SignalP-noTM
ColletesGigas_012832-T1    0.108  63  0.104  39  0.113  29  0.098   0.101 N  0.450      SignalP-noTM
ColletesGigas_012833-T1    0.203  49  0.150  49  0.254  48  0.103   0.125 N  0.450      SignalP-noTM
ColletesGigas_012834-T1    0.108  70  0.108  12  0.126   5  0.113   0.110 N  0.450      SignalP-noTM
ColletesGigas_012835-T1    0.107  62  0.102  41  0.111  35  0.090   0.095 N  0.450      SignalP-noTM
ColletesGigas_012836-T1    0.108  40  0.132  12  0.185   5  0.153   0.144 N  0.450      SignalP-noTM
ColletesGigas_012837-T1    0.158  22  0.208  22  0.479  18  0.275   0.244 N  0.450      SignalP-noTM
ColletesGigas_012838-T1    0.107  36  0.103  36  0.112  57  0.094   0.099 N  0.450      SignalP-noTM
ColletesGigas_012839-T1    0.109  43  0.131  11  0.197   1  0.137   0.134 N  0.450      SignalP-noTM
ColletesGigas_012840-T1    0.120  49  0.111  11  0.137   3  0.111   0.111 N  0.450      SignalP-noTM
ColletesGigas_012841-T1    0.127  26  0.115  26  0.124  50  0.103   0.108 N  0.450      SignalP-noTM
ColletesGigas_012842-T1    0.157  16  0.132  16  0.152  14  0.115   0.123 N  0.450      SignalP-noTM
ColletesGigas_012843-T1    0.469  32  0.232  32  0.166  31  0.115   0.169 N  0.450      SignalP-noTM
ColletesGigas_012844-T1    0.146  28  0.119  28  0.135  30  0.097   0.107 N  0.450      SignalP-noTM
ColletesGigas_012845-T1    0.123  24  0.131  11  0.197   1  0.142   0.137 N  0.450      SignalP-noTM
ColletesGigas_012846-T1    0.129  38  0.113  38  0.119  13  0.099   0.105 N  0.450      SignalP-noTM
ColletesGigas_012847-T1    0.114  45  0.105  45  0.120  48  0.097   0.101 N  0.450      SignalP-noTM
ColletesGigas_012848-T1    0.287  53  0.180  53  0.156  11  0.112   0.143 N  0.450      SignalP-noTM
ColletesGigas_012849-T1    0.106  53  0.122  11  0.180   8  0.142   0.130 N  0.500      SignalP-TM
ColletesGigas_012850-T1    0.186  20  0.264  20  0.518  16  0.376   0.324 N  0.450      SignalP-noTM
ColletesGigas_012851-T1    0.108  60  0.110  38  0.123  20  0.107   0.109 N  0.450      SignalP-noTM
ColletesGigas_012852-T1    0.108  54  0.104  12  0.110   2  0.097   0.100 N  0.450      SignalP-noTM
ColletesGigas_012853-T1    0.111  27  0.105  67  0.112  52  0.096   0.100 N  0.450      SignalP-noTM
ColletesGigas_012854-T1    0.642  22  0.775  22  0.987  14  0.935   0.861 Y  0.450      SignalP-noTM
ColletesGigas_012855-T1    0.110  30  0.106  70  0.120  44  0.100   0.103 N  0.450      SignalP-noTM
ColletesGigas_012856-T1    0.109  34  0.113  19  0.157  32  0.121   0.117 N  0.450      SignalP-noTM
ColletesGigas_012857-T1    0.145  33  0.166  25  0.278  11  0.199   0.179 N  0.500      SignalP-TM
ColletesGigas_012858-T1    0.126  12  0.153  12  0.206   8  0.183   0.165 N  0.500      SignalP-TM
ColletesGigas_012859-T1    0.114  21  0.119  21  0.146  17  0.123   0.121 N  0.450      SignalP-noTM
ColletesGigas_012860-T1    0.123  58  0.113  11  0.140   2  0.112   0.112 N  0.450      SignalP-noTM
ColletesGigas_012861-T1    0.156  24  0.145  18  0.236  44  0.137   0.141 N  0.450      SignalP-noTM
ColletesGigas_012862-T1    0.112  29  0.106  29  0.114  13  0.100   0.103 N  0.450      SignalP-noTM
ColletesGigas_012863-T1    0.111  25  0.108  25  0.124  19  0.104   0.106 N  0.450      SignalP-noTM
ColletesGigas_012864-T1    0.137  47  0.129  48  0.183  40  0.109   0.118 N  0.450      SignalP-noTM
ColletesGigas_012865-T1    0.212  26  0.142  26  0.128   1  0.099   0.119 N  0.450      SignalP-noTM
ColletesGigas_012866-T1    0.109  64  0.105  64  0.117  51  0.098   0.101 N  0.450      SignalP-noTM
ColletesGigas_012867-T1    0.125  34  0.107  62  0.111  43  0.094   0.100 N  0.450      SignalP-noTM
ColletesGigas_012868-T1    0.156  33  0.199  11  0.406   1  0.333   0.271 N  0.450      SignalP-noTM
ColletesGigas_012869-T1    0.122  30  0.137  24  0.193  11  0.161   0.150 N  0.450      SignalP-noTM
ColletesGigas_012870-T1    0.113  45  0.127  12  0.182   1  0.135   0.132 N  0.450      SignalP-noTM
ColletesGigas_012871-T1    0.112  69  0.109  69  0.115  52  0.101   0.104 N  0.450      SignalP-noTM
ColletesGigas_012872-T1    0.133  30  0.174  25  0.446  24  0.242   0.211 N  0.450      SignalP-noTM
ColletesGigas_012873-T1    0.128  36  0.110  36  0.127   5  0.098   0.104 N  0.450      SignalP-noTM
ColletesGigas_012874-T1    0.123  66  0.110  66  0.119  13  0.101   0.105 N  0.450      SignalP-noTM
ColletesGigas_012875-T1    0.109  65  0.104  70  0.111  61  0.098   0.101 N  0.450      SignalP-noTM
ColletesGigas_012876-T1    0.115  17  0.152  17  0.242   1  0.184   0.169 N  0.450      SignalP-noTM
ColletesGigas_012877-T1    0.107  58  0.103  58  0.127  13  0.097   0.100 N  0.450      SignalP-noTM
ColletesGigas_012878-T1    0.115  43  0.123  43  0.173  39  0.121   0.122 N  0.450      SignalP-noTM
ColletesGigas_012879-T1    0.135  42  0.115  17  0.123   1  0.101   0.108 N  0.450      SignalP-noTM
ColletesGigas_012880-T1    0.116  13  0.106  26  0.121  22  0.102   0.104 N  0.450      SignalP-noTM
ColletesGigas_012881-T1    0.213  53  0.189  11  0.484   2  0.281   0.239 N  0.450      SignalP-noTM
ColletesGigas_012882-T1    0.122  21  0.159  21  0.353  16  0.213   0.188 N  0.450      SignalP-noTM
ColletesGigas_012883-T1    0.108  59  0.105  59  0.125  49  0.096   0.100 N  0.450      SignalP-noTM
ColletesGigas_012884-T1    0.122  55  0.118  55  0.184  50  0.106   0.111 N  0.450      SignalP-noTM
ColletesGigas_012885-T1    0.210  21  0.221  21  0.449   1  0.211   0.216 N  0.450      SignalP-noTM
ColletesGigas_012886-T1    0.110  37  0.104  68  0.111  61  0.098   0.101 N  0.450      SignalP-noTM
ColletesGigas_012887-T1    0.124  21  0.147  16  0.207   2  0.166   0.157 N  0.450      SignalP-noTM
ColletesGigas_012888-T1    0.109  62  0.107  62  0.120  54  0.101   0.103 N  0.450      SignalP-noTM
ColletesGigas_012889-T1    0.109  61  0.105  35  0.114  22  0.100   0.102 N  0.450      SignalP-noTM
ColletesGigas_012890-T1    0.122  10  0.135  22  0.307  11  0.156   0.143 N  0.500      SignalP-TM
ColletesGigas_012891-T1    0.110  53  0.141  17  0.249  13  0.197   0.171 N  0.450      SignalP-noTM
ColletesGigas_012892-T1    0.147  47  0.139  47  0.348  45  0.116   0.126 N  0.450      SignalP-noTM
ColletesGigas_012893-T1    0.145  28  0.176  11  0.443   2  0.264   0.224 N  0.450      SignalP-noTM
ColletesGigas_012894-T1    0.114  28  0.106  41  0.114  40  0.101   0.103 N  0.450      SignalP-noTM
ColletesGigas_012895-T1    0.125  36  0.117  11  0.146   1  0.120   0.119 N  0.450      SignalP-noTM
ColletesGigas_012896-T1    0.164  18  0.241  18  0.465   3  0.321   0.284 N  0.450      SignalP-noTM
ColletesGigas_012897-T1    0.114  29  0.106  11  0.128  18  0.102   0.104 N  0.450      SignalP-noTM
ColletesGigas_012898-T1    0.110  49  0.112  49  0.173   3  0.108   0.110 N  0.450      SignalP-noTM
ColletesGigas_012899-T1    0.170  26  0.180  26  0.278  14  0.194   0.188 N  0.450      SignalP-noTM
ColletesGigas_012900-T1    0.110  23  0.105  51  0.110  50  0.100   0.102 N  0.450      SignalP-noTM
ColletesGigas_012901-T1    0.111  70  0.106  70  0.118   8  0.100   0.103 N  0.450      SignalP-noTM
ColletesGigas_012902-T1    0.121  27  0.119  11  0.166  17  0.115   0.117 N  0.450      SignalP-noTM
ColletesGigas_012903-T1    0.116  30  0.139  11  0.229   1  0.150   0.145 N  0.450      SignalP-noTM
ColletesGigas_012904-T1    0.112  70  0.110  70  0.124  20  0.103   0.106 N  0.450      SignalP-noTM
ColletesGigas_012905-T1    0.114  10  0.129  11  0.186   2  0.156   0.143 N  0.450      SignalP-noTM
ColletesGigas_012906-T1    0.132  49  0.116  49  0.127  39  0.104   0.110 N  0.450      SignalP-noTM
ColletesGigas_012907-T1    0.111  50  0.108  68  0.130  48  0.102   0.105 N  0.450      SignalP-noTM
ColletesGigas_012908-T1    0.141  17  0.135  17  0.171   6  0.124   0.129 N  0.450      SignalP-noTM
ColletesGigas_012909-T1    0.263  44  0.167  44  0.127  40  0.104   0.133 N  0.450      SignalP-noTM
ColletesGigas_012910-T1    0.107  28  0.105  39  0.136  67  0.089   0.099 N  0.500      SignalP-TM
ColletesGigas_012911-T1    0.108  53  0.102  30  0.110  22  0.098   0.100 N  0.450      SignalP-noTM
ColletesGigas_012912-T1    0.121  20  0.110  20  0.119  22  0.096   0.102 N  0.450      SignalP-noTM
ColletesGigas_012913-T1    0.117  19  0.113  47  0.138  30  0.106   0.109 N  0.450      SignalP-noTM
ColletesGigas_012914-T1    0.110  43  0.107  43  0.116   4  0.100   0.103 N  0.450      SignalP-noTM
ColletesGigas_012915-T1    0.162  18  0.127  18  0.133   7  0.104   0.115 N  0.450      SignalP-noTM
ColletesGigas_012916-T1    0.112  70  0.110  12  0.136   4  0.111   0.111 N  0.450      SignalP-noTM
ColletesGigas_012917-T1    0.177  19  0.141  19  0.163  50  0.114   0.126 N  0.450      SignalP-noTM
ColletesGigas_012918-T1    0.109  52  0.105  52  0.109  47  0.100   0.102 N  0.450      SignalP-noTM
ColletesGigas_012919-T1    0.130  21  0.117  21  0.133  18  0.105   0.111 N  0.450      SignalP-noTM
ColletesGigas_012920-T1    0.114  24  0.134  24  0.330  15  0.157   0.146 N  0.450      SignalP-noTM
ColletesGigas_012921-T1    0.156  42  0.137  42  0.177  12  0.120   0.128 N  0.450      SignalP-noTM
ColletesGigas_012922-T1    0.111  43  0.108  23  0.134  36  0.108   0.108 N  0.450      SignalP-noTM
ColletesGigas_012923-T1    0.111  64  0.110  11  0.138   8  0.124   0.117 N  0.450      SignalP-noTM
ColletesGigas_012924-T1    0.294  26  0.342  26  0.826   3  0.439   0.394 N  0.450      SignalP-noTM
ColletesGigas_012925-T1    0.116  49  0.132  11  0.249   4  0.181   0.158 N  0.450      SignalP-noTM
ColletesGigas_012926-T1    0.157  45  0.142  45  0.206  33  0.132   0.137 N  0.450      SignalP-noTM
ColletesGigas_012927-T1    0.109  23  0.109  40  0.119  30  0.106   0.107 N  0.450      SignalP-noTM
ColletesGigas_012928-T1    0.169  13  0.151  13  0.225  45  0.125   0.137 N  0.450      SignalP-noTM
ColletesGigas_012929-T1    0.107  51  0.110  11  0.135   1  0.097   0.103 N  0.450      SignalP-noTM
ColletesGigas_012930-T1    0.111  39  0.112  30  0.146  11  0.113   0.113 N  0.450      SignalP-noTM
ColletesGigas_012931-T1    0.109  30  0.104  64  0.106  63  0.095   0.099 N  0.450      SignalP-noTM
ColletesGigas_012932-T1    0.109  41  0.111  41  0.132  30  0.109   0.110 N  0.450      SignalP-noTM
ColletesGigas_012933-T1    0.111  45  0.101  67  0.110  55  0.093   0.097 N  0.450      SignalP-noTM
ColletesGigas_012934-T1    0.107  48  0.130  57  0.184  47  0.115   0.124 N  0.500      SignalP-TM
ColletesGigas_012935-T1    0.108  57  0.122  12  0.235   5  0.153   0.139 N  0.450      SignalP-noTM
ColletesGigas_012936-T1    0.110  37  0.111  43  0.132  35  0.105   0.108 N  0.450      SignalP-noTM
ColletesGigas_012937-T1    0.170  44  0.157  44  0.268  41  0.140   0.148 N  0.450      SignalP-noTM
ColletesGigas_012938-T1    0.111  22  0.127  22  0.204   4  0.145   0.137 N  0.450      SignalP-noTM
ColletesGigas_012939-T1    0.110  54  0.106  54  0.118  51  0.099   0.102 N  0.450      SignalP-noTM
ColletesGigas_012940-T1    0.110  25  0.105  45  0.107  41  0.099   0.102 N  0.450      SignalP-noTM
ColletesGigas_012941-T1    0.112  55  0.115  55  0.169  35  0.115   0.115 N  0.450      SignalP-noTM
ColletesGigas_012942-T1    0.112  63  0.103  31  0.117  21  0.099   0.101 N  0.450      SignalP-noTM
ColletesGigas_012943-T1    0.132  33  0.114  33  0.117  44  0.099   0.106 N  0.450      SignalP-noTM
ColletesGigas_012944-T1    0.111  66  0.108  66  0.134  47  0.101   0.104 N  0.450      SignalP-noTM
ColletesGigas_012945-T1    0.110  23  0.105  70  0.134   4  0.098   0.101 N  0.450      SignalP-noTM
ColletesGigas_012946-T1    0.114  24  0.116  24  0.179  14  0.117   0.116 N  0.450      SignalP-noTM
ColletesGigas_012947-T1    0.137  39  0.121  39  0.178   4  0.112   0.116 N  0.450      SignalP-noTM
ColletesGigas_012948-T1    0.119  21  0.125  11  0.164   1  0.143   0.135 N  0.450      SignalP-noTM
ColletesGigas_012949-T1    0.119  22  0.121  11  0.162   4  0.128   0.125 N  0.450      SignalP-noTM
ColletesGigas_012950-T1    0.110  67  0.128  11  0.182   1  0.130   0.129 N  0.450      SignalP-noTM
ColletesGigas_012951-T1    0.145  45  0.119  45  0.135   2  0.101   0.110 N  0.450      SignalP-noTM
ColletesGigas_012952-T1    0.119  38  0.126  14  0.228   5  0.144   0.136 N  0.450      SignalP-noTM
ColletesGigas_012953-T1    0.173  43  0.150  43  0.244  42  0.121   0.134 N  0.450      SignalP-noTM
ColletesGigas_012954-T1    0.108  46  0.112  13  0.136   1  0.100   0.105 N  0.450      SignalP-noTM
ColletesGigas_012955-T1    0.135  53  0.112  12  0.145  52  0.112   0.112 N  0.450      SignalP-noTM
ColletesGigas_012956-T1    0.120  17  0.110  17  0.112   1  0.098   0.104 N  0.450      SignalP-noTM
ColletesGigas_012957-T1    0.111  35  0.118  35  0.245  32  0.125   0.121 N  0.450      SignalP-noTM
ColletesGigas_012958-T1    0.200  30  0.228  30  0.453   3  0.283   0.258 N  0.450      SignalP-noTM
ColletesGigas_012959-T1    0.129  30  0.229  11  0.615   7  0.480   0.365 N  0.450      SignalP-noTM
ColletesGigas_012960-T1    0.166  18  0.179  18  0.252   1  0.176   0.177 N  0.450      SignalP-noTM
ColletesGigas_012961-T1    0.108  57  0.102  59  0.113  25  0.095   0.099 N  0.450      SignalP-noTM
ColletesGigas_012962-T1    0.119  23  0.114  23  0.136  49  0.110   0.112 N  0.450      SignalP-noTM
ColletesGigas_012963-T1    0.108  67  0.108  47  0.150   2  0.104   0.106 N  0.450      SignalP-noTM
ColletesGigas_012964-T1    0.209  50  0.219  50  0.431  48  0.158   0.186 N  0.450      SignalP-noTM
ColletesGigas_012965-T1    0.111  38  0.105  38  0.110  56  0.095   0.100 N  0.450      SignalP-noTM
ColletesGigas_012966-T1    0.114  40  0.145  12  0.243   1  0.139   0.142 N  0.450      SignalP-noTM
ColletesGigas_012967-T1    0.457  38  0.402  38  0.697  11  0.409   0.406 N  0.450      SignalP-noTM
ColletesGigas_012968-T1    0.117  24  0.106  11  0.135   2  0.105   0.106 N  0.450      SignalP-noTM
ColletesGigas_012969-T1    0.107  39  0.106  11  0.114   1  0.103   0.105 N  0.450      SignalP-noTM
ColletesGigas_012970-T1    0.111  60  0.106  60  0.113   5  0.097   0.101 N  0.450      SignalP-noTM
ColletesGigas_012971-T1    0.113  43  0.108  43  0.120   9  0.104   0.106 N  0.450      SignalP-noTM
ColletesGigas_012972-T1    0.117  39  0.119  41  0.223  38  0.121   0.120 N  0.450      SignalP-noTM
ColletesGigas_012973-T1    0.203  23  0.215  23  0.374  14  0.228   0.222 N  0.450      SignalP-noTM
ColletesGigas_012974-T1    0.117  16  0.138  16  0.234  14  0.175   0.158 N  0.450      SignalP-noTM
ColletesGigas_012975-T1    0.122  25  0.190  21  0.430   4  0.295   0.247 N  0.450      SignalP-noTM
ColletesGigas_012976-T1    0.125  51  0.121  51  0.144   3  0.110   0.115 N  0.450      SignalP-noTM
ColletesGigas_012977-T1    0.110  60  0.111  17  0.172  13  0.119   0.115 N  0.450      SignalP-noTM
ColletesGigas_012978-T1    0.107  56  0.106  48  0.118  32  0.100   0.103 N  0.450      SignalP-noTM
ColletesGigas_012979-T1    0.111  64  0.106  64  0.109  52  0.094   0.100 N  0.450      SignalP-noTM
ColletesGigas_012980-T1    0.144  30  0.114  30  0.133  44  0.093   0.103 N  0.450      SignalP-noTM
ColletesGigas_012982-T1    0.110  26  0.102  70  0.113  55  0.095   0.098 N  0.450      SignalP-noTM
ColletesGigas_012983-T1    0.152  19  0.124  19  0.262  35  0.103   0.112 N  0.450      SignalP-noTM
ColletesGigas_012984-T1    0.131  36  0.132  36  0.196   3  0.136   0.134 N  0.450      SignalP-noTM
ColletesGigas_012985-T1    0.122  37  0.123  20  0.222  10  0.143   0.133 N  0.450      SignalP-noTM
ColletesGigas_012986-T1    0.137  28  0.149  28  0.360   5  0.173   0.162 N  0.450      SignalP-noTM
ColletesGigas_012987-T1    0.140  18  0.198  18  0.403   6  0.280   0.242 N  0.450      SignalP-noTM
ColletesGigas_012988-T1    0.638  24  0.743  24  0.926   3  0.866   0.809 Y  0.450      SignalP-noTM
ColletesGigas_012989-T1    0.109  66  0.105  66  0.114  50  0.098   0.101 N  0.450      SignalP-noTM
ColletesGigas_012990-T1    0.124  24  0.149  11  0.233   1  0.175   0.163 N  0.450      SignalP-noTM
ColletesGigas_012991-T1    0.110  63  0.106  11  0.123  24  0.101   0.103 N  0.450      SignalP-noTM
ColletesGigas_012992-T1    0.172  33  0.204  33  0.577  10  0.292   0.252 N  0.450      SignalP-noTM
ColletesGigas_012993-T1    0.128  23  0.161  11  0.297   1  0.219   0.192 N  0.450      SignalP-noTM
ColletesGigas_012994-T1    0.112  57  0.110  28  0.130  16  0.108   0.109 N  0.450      SignalP-noTM
ColletesGigas_012995-T1    0.111  37  0.103  65  0.116  57  0.097   0.100 N  0.450      SignalP-noTM
ColletesGigas_012996-T1    0.114  23  0.120  12  0.152   1  0.128   0.124 N  0.450      SignalP-noTM
ColletesGigas_012997-T1    0.110  40  0.106  40  0.111   9  0.101   0.103 N  0.450      SignalP-noTM
ColletesGigas_012998-T1    0.115  27  0.103  27  0.110  68  0.093   0.098 N  0.450      SignalP-noTM
ColletesGigas_012999-T1    0.122  26  0.110  26  0.125  18  0.100   0.105 N  0.450      SignalP-noTM
ColletesGigas_013000-T1    0.128  40  0.136  54  0.277  42  0.136   0.136 N  0.450      SignalP-noTM
ColletesGigas_013001-T1    0.126  35  0.108  35  0.142  34  0.090   0.099 N  0.450      SignalP-noTM
ColletesGigas_013002-T1    0.107  57  0.105  57  0.153  51  0.097   0.102 N  0.500      SignalP-TM
ColletesGigas_013003-T1    0.132  45  0.120  45  0.125  36  0.106   0.112 N  0.450      SignalP-noTM
ColletesGigas_013004-T1    0.111  48  0.106  64  0.111  53  0.099   0.102 N  0.450      SignalP-noTM
ColletesGigas_013005-T1    0.306  42  0.231  42  0.299  38  0.157   0.191 N  0.450      SignalP-noTM
ColletesGigas_013006-T1    0.116  44  0.121  17  0.182   4  0.134   0.128 N  0.450      SignalP-noTM
ColletesGigas_013007-T1    0.110  47  0.106  55  0.114  50  0.096   0.100 N  0.450      SignalP-noTM
ColletesGigas_013008-T1    0.110  67  0.106  70  0.109  60  0.096   0.101 N  0.450      SignalP-noTM
ColletesGigas_013009-T1    0.134  54  0.114  54  0.121  24  0.096   0.105 N  0.450      SignalP-noTM
ColletesGigas_013010-T1    0.126  26  0.157  14  0.301   4  0.227   0.195 N  0.450      SignalP-noTM
ColletesGigas_013011-T1    0.108  50  0.105  11  0.112  43  0.102   0.103 N  0.450      SignalP-noTM
ColletesGigas_013012-T1    0.126  21  0.116  21  0.134  14  0.107   0.111 N  0.450      SignalP-noTM
ColletesGigas_013013-T1    0.126  19  0.122  19  0.128   6  0.117   0.120 N  0.450      SignalP-noTM
ColletesGigas_013014-T1    0.148  18  0.138  18  0.143  14  0.128   0.133 N  0.450      SignalP-noTM
ColletesGigas_013015-T1    0.126  42  0.115  42  0.151  39  0.101   0.107 N  0.450      SignalP-noTM
ColletesGigas_013016-T1    0.111  30  0.116  30  0.149  20  0.114   0.115 N  0.450      SignalP-noTM
ColletesGigas_013017-T1    0.203  18  0.235  18  0.363   4  0.278   0.259 N  0.450      SignalP-noTM
ColletesGigas_013018-T1    0.147  32  0.132  32  0.182  25  0.120   0.126 N  0.450      SignalP-noTM
ColletesGigas_013019-T1    0.121  49  0.135  66  0.308  45  0.127   0.130 N  0.450      SignalP-noTM
ColletesGigas_013020-T1    0.126  39  0.112  39  0.121  31  0.099   0.105 N  0.450      SignalP-noTM
ColletesGigas_013021-T1    0.111  70  0.110  29  0.132  22  0.110   0.110 N  0.450      SignalP-noTM
ColletesGigas_013022-T1    0.124  26  0.145  16  0.243  13  0.197   0.174 N  0.450      SignalP-noTM
ColletesGigas_013023-T1    0.113  62  0.120  11  0.193  13  0.118   0.119 N  0.450      SignalP-noTM
ColletesGigas_013024-T1    0.111  58  0.109  44  0.116  27  0.098   0.103 N  0.450      SignalP-noTM
ColletesGigas_013025-T1    0.159  37  0.128  37  0.140  35  0.098   0.112 N  0.450      SignalP-noTM
ColletesGigas_013026-T1    0.276  28  0.254  11  0.708   1  0.580   0.384 N  0.500      SignalP-TM
ColletesGigas_013027-T1    0.255  29  0.154  29  0.128   2  0.096   0.122 N  0.450      SignalP-noTM
ColletesGigas_013028-T1    0.112  56  0.132  11  0.194   1  0.136   0.135 N  0.450      SignalP-noTM
ColletesGigas_013029-T1    0.123  19  0.142  11  0.324   9  0.196   0.171 N  0.450      SignalP-noTM
ColletesGigas_013030-T1    0.212  21  0.190  21  0.300  19  0.173   0.181 N  0.450      SignalP-noTM
ColletesGigas_013031-T1    0.112  43  0.114  26  0.153  11  0.117   0.116 N  0.450      SignalP-noTM
ColletesGigas_013032-T1    0.127  31  0.108  31  0.131  36  0.093   0.100 N  0.450      SignalP-noTM
ColletesGigas_013033-T1    0.127  31  0.108  31  0.131  36  0.092   0.099 N  0.450      SignalP-noTM
ColletesGigas_013034-T1    0.110  47  0.118  12  0.165   6  0.140   0.130 N  0.450      SignalP-noTM
ColletesGigas_013035-T1    0.112  68  0.106  68  0.127  32  0.099   0.102 N  0.450      SignalP-noTM
ColletesGigas_013036-T1    0.110  60  0.122  12  0.168  10  0.143   0.133 N  0.450      SignalP-noTM
ColletesGigas_013037-T1    0.109  56  0.109  39  0.123  37  0.103   0.106 N  0.450      SignalP-noTM
ColletesGigas_013038-T1    0.109  55  0.104  53  0.109  32  0.095   0.099 N  0.450      SignalP-noTM
ColletesGigas_013039-T1    0.141  44  0.166  44  0.366  41  0.147   0.156 N  0.450      SignalP-noTM
ColletesGigas_013040-T1    0.111  60  0.105  60  0.116   7  0.097   0.101 N  0.450      SignalP-noTM
ColletesGigas_013041-T1    0.113  19  0.107  70  0.109  29  0.099   0.103 N  0.450      SignalP-noTM
ColletesGigas_013042-T1    0.203  17  0.148  17  0.148   9  0.109   0.127 N  0.450      SignalP-noTM
ColletesGigas_013043-T1    0.183  50  0.166  43  0.247  39  0.180   0.172 N  0.500      SignalP-TM
ColletesGigas_013044-T1    0.120  36  0.113  36  0.137  32  0.104   0.108 N  0.450      SignalP-noTM
ColletesGigas_013045-T1    0.141  45  0.132  45  0.241  41  0.108   0.119 N  0.450      SignalP-noTM
ColletesGigas_013046-T1    0.113  59  0.106  59  0.112   2  0.099   0.102 N  0.450      SignalP-noTM
ColletesGigas_013047-T1    0.106  16  0.102  44  0.109  26  0.095   0.098 N  0.450      SignalP-noTM
ColletesGigas_013048-T1    0.119  58  0.108  58  0.123   1  0.097   0.102 N  0.450      SignalP-noTM
ColletesGigas_013049-T1    0.129  43  0.110  43  0.114   4  0.095   0.102 N  0.450      SignalP-noTM
ColletesGigas_013050-T1    0.114  38  0.126  25  0.243  32  0.125   0.125 N  0.500      SignalP-TM
ColletesGigas_013051-T1    0.133  38  0.115  15  0.165  13  0.126   0.121 N  0.450      SignalP-noTM
ColletesGigas_013052-T1    0.126  17  0.110  17  0.117  35  0.093   0.101 N  0.450      SignalP-noTM
ColletesGigas_013053-T1    0.105  52  0.107  11  0.117   1  0.104   0.105 N  0.450      SignalP-noTM
ColletesGigas_013054-T1    0.135  31  0.116  31  0.160  25  0.102   0.108 N  0.450      SignalP-noTM
ColletesGigas_013055-T1    0.110  29  0.107  52  0.113  27  0.101   0.104 N  0.450      SignalP-noTM
ColletesGigas_013056-T1    0.110  59  0.106  59  0.121   2  0.099   0.102 N  0.450      SignalP-noTM
ColletesGigas_013057-T1    0.161  50  0.163  11  0.344   1  0.173   0.169 N  0.450      SignalP-noTM
ColletesGigas_013058-T1    0.109  45  0.102  66  0.105  56  0.094   0.098 N  0.450      SignalP-noTM
ColletesGigas_013059-T1    0.108  57  0.108  57  0.116  44  0.101   0.104 N  0.450      SignalP-noTM
ColletesGigas_013060-T1    0.127  39  0.112  39  0.118  11  0.100   0.105 N  0.450      SignalP-noTM
ColletesGigas_013061-T1    0.136  24  0.124  14  0.166   3  0.124   0.124 N  0.450      SignalP-noTM
ColletesGigas_013062-T1    0.161  50  0.163  11  0.344   1  0.173   0.169 N  0.450      SignalP-noTM
ColletesGigas_013063-T1    0.109  45  0.102  66  0.105  56  0.094   0.098 N  0.450      SignalP-noTM
ColletesGigas_013064-T1    0.119  36  0.115  12  0.151   6  0.123   0.119 N  0.450      SignalP-noTM
ColletesGigas_013065-T1    0.216  30  0.380  30  0.800  27  0.677   0.540 Y  0.450      SignalP-noTM
ColletesGigas_013066-T1    0.156  32  0.129  32  0.135  42  0.106   0.117 N  0.450      SignalP-noTM
ColletesGigas_013067-T1    0.156  44  0.185  22  0.345   1  0.225   0.206 N  0.450      SignalP-noTM
ColletesGigas_013068-T1    0.116  30  0.112  11  0.132   1  0.115   0.114 N  0.450      SignalP-noTM
ColletesGigas_013069-T1    0.108  70  0.108  70  0.129  54  0.102   0.105 N  0.450      SignalP-noTM
ColletesGigas_013070-T1    0.300  41  0.210  41  0.330  39  0.134   0.169 N  0.450      SignalP-noTM
ColletesGigas_013071-T1    0.150  20  0.147  20  0.195   6  0.147   0.147 N  0.450      SignalP-noTM
ColletesGigas_013072-T1    0.117  35  0.131  19  0.229   5  0.167   0.150 N  0.450      SignalP-noTM
ColletesGigas_013073-T1    0.108  68  0.107  56  0.120  51  0.101   0.104 N  0.450      SignalP-noTM
ColletesGigas_013074-T1    0.106  28  0.105  16  0.116   3  0.103   0.104 N  0.450      SignalP-noTM
ColletesGigas_013075-T1    0.107  24  0.104  62  0.110  23  0.098   0.101 N  0.450      SignalP-noTM
ColletesGigas_013076-T1    0.115  26  0.105  54  0.111  54  0.095   0.100 N  0.450      SignalP-noTM
ColletesGigas_013077-T1    0.113  17  0.105  66  0.121  44  0.099   0.102 N  0.450      SignalP-noTM
ColletesGigas_013078-T1    0.118  18  0.143  18  0.267  14  0.168   0.157 N  0.450      SignalP-noTM
ColletesGigas_013079-T1    0.110  14  0.121  11  0.153   1  0.117   0.119 N  0.450      SignalP-noTM
ColletesGigas_013080-T1    0.208  21  0.233  21  0.419  17  0.259   0.247 N  0.450      SignalP-noTM
ColletesGigas_013081-T1    0.385  24  0.311  24  0.466  18  0.252   0.279 N  0.450      SignalP-noTM
ColletesGigas_013082-T1    0.110  65  0.104  65  0.115  37  0.095   0.099 N  0.450      SignalP-noTM
ColletesGigas_013083-T1    0.107  46  0.105  11  0.127   3  0.102   0.104 N  0.450      SignalP-noTM
ColletesGigas_013084-T1    0.111  52  0.108  52  0.121  23  0.102   0.105 N  0.450      SignalP-noTM
ColletesGigas_013085-T1    0.111  28  0.140  11  0.321   3  0.178   0.161 N  0.450      SignalP-noTM
ColletesGigas_013086-T1    0.114  56  0.115  23  0.146   4  0.123   0.119 N  0.450      SignalP-noTM
ColletesGigas_013087-T1    0.114  33  0.105  68  0.111  50  0.098   0.101 N  0.450      SignalP-noTM
ColletesGigas_013088-T1    0.112  18  0.106  61  0.115  51  0.099   0.102 N  0.450      SignalP-noTM
ColletesGigas_013089-T1    0.108  60  0.107  44  0.111  32  0.099   0.102 N  0.450      SignalP-noTM
ColletesGigas_013090-T1    0.152  17  0.134  17  0.228  13  0.128   0.131 N  0.450      SignalP-noTM
ColletesGigas_013091-T1    0.109  25  0.108  11  0.134   5  0.115   0.112 N  0.450      SignalP-noTM
ColletesGigas_013092-T1    0.112  69  0.113  12  0.132   1  0.115   0.114 N  0.450      SignalP-noTM
ColletesGigas_013093-T1    0.127  36  0.112  36  0.122  34  0.093   0.101 N  0.450      SignalP-noTM
ColletesGigas_013094-T1    0.117  17  0.159  17  0.270   1  0.194   0.178 N  0.450      SignalP-noTM
ColletesGigas_013095-T1    0.228  29  0.171  29  0.238  28  0.135   0.152 N  0.450      SignalP-noTM
ColletesGigas_013096-T1    0.111  30  0.110  30  0.130  12  0.104   0.106 N  0.450      SignalP-noTM
ColletesGigas_013097-T1    0.424  22  0.400  22  0.546  15  0.370   0.384 N  0.450      SignalP-noTM
ColletesGigas_013098-T1    0.111  34  0.124  11  0.195  19  0.139   0.132 N  0.450      SignalP-noTM
ColletesGigas_013099-T1    0.116  65  0.136  11  0.192   1  0.153   0.145 N  0.450      SignalP-noTM
ColletesGigas_013100-T1    0.109  61  0.107  56  0.124  51  0.100   0.103 N  0.450      SignalP-noTM
ColletesGigas_013101-T1    0.108  16  0.113  16  0.146   6  0.121   0.118 N  0.450      SignalP-noTM
ColletesGigas_013102-T1    0.107  12  0.121  12  0.154   1  0.120   0.121 N  0.450      SignalP-noTM
ColletesGigas_013103-T1    0.112  63  0.106  12  0.123   9  0.106   0.106 N  0.450      SignalP-noTM
ColletesGigas_013104-T1    0.109  22  0.103  22  0.113  20  0.097   0.100 N  0.450      SignalP-noTM
ColletesGigas_013105-T1    0.209  24  0.228  24  0.605   5  0.335   0.271 N  0.500      SignalP-TM
ColletesGigas_013106-T1    0.109  31  0.117  12  0.143   1  0.113   0.115 N  0.450      SignalP-noTM
ColletesGigas_013107-T1    0.123  22  0.104  64  0.115  43  0.095   0.099 N  0.450      SignalP-noTM
ColletesGigas_013108-T1    0.112  12  0.109  12  0.127  34  0.103   0.106 N  0.450      SignalP-noTM
ColletesGigas_013109-T1    0.179  18  0.254  18  0.475   2  0.333   0.297 N  0.450      SignalP-noTM
ColletesGigas_013110-T1    0.132  16  0.198  16  0.412   1  0.241   0.221 N  0.450      SignalP-noTM
ColletesGigas_013111-T1    0.110  46  0.114  11  0.170   2  0.128   0.121 N  0.450      SignalP-noTM
ColletesGigas_013112-T1    0.109  66  0.111  42  0.159  24  0.102   0.106 N  0.450      SignalP-noTM
ColletesGigas_013113-T1    0.131  28  0.142  14  0.223   2  0.161   0.153 N  0.450      SignalP-noTM
ColletesGigas_013114-T1    0.112  65  0.115  11  0.143   1  0.108   0.111 N  0.450      SignalP-noTM
ColletesGigas_013115-T1    0.107  35  0.110  13  0.115   1  0.111   0.110 N  0.450      SignalP-noTM
ColletesGigas_013116-T1    0.107  33  0.107  43  0.120  33  0.102   0.104 N  0.450      SignalP-noTM
ColletesGigas_013117-T1    0.128  31  0.111  31  0.122  30  0.098   0.104 N  0.450      SignalP-noTM
ColletesGigas_013118-T1    0.112  24  0.108  12  0.126   1  0.100   0.104 N  0.450      SignalP-noTM
ColletesGigas_013119-T1    0.145  19  0.134  19  0.157   1  0.117   0.125 N  0.450      SignalP-noTM
ColletesGigas_013120-T1    0.372  20  0.476  20  0.747  10  0.613   0.550 Y  0.450      SignalP-noTM
ColletesGigas_013121-T1    0.148  28  0.154  14  0.208   1  0.147   0.150 N  0.450      SignalP-noTM
ColletesGigas_013122-T1    0.130  35  0.136  50  0.285  48  0.134   0.135 N  0.450      SignalP-noTM
ColletesGigas_013123-T1    0.223  32  0.159  32  0.171  40  0.120   0.138 N  0.450      SignalP-noTM
ColletesGigas_013124-T1    0.124  28  0.109  28  0.129  23  0.097   0.102 N  0.450      SignalP-noTM
ColletesGigas_013125-T1    0.107  32  0.103  61  0.112  23  0.095   0.099 N  0.450      SignalP-noTM
ColletesGigas_013126-T1    0.132  23  0.116  23  0.145  38  0.102   0.109 N  0.450      SignalP-noTM
ColletesGigas_013127-T1    0.108  36  0.107  27  0.137   5  0.107   0.107 N  0.450      SignalP-noTM
# SignalP-4.1 euk predictions
# name                     Cmax  pos  Ymax  pos  Smax  pos  Smean   D     ?  Dmaxcut    Networks-used
ColletesGigas_008089-T1    0.112  70  0.106  42  0.119  23  0.101   0.103 N  0.450      SignalP-noTM
ColletesGigas_008090-T1    0.121  23  0.120  47  0.212  46  0.120   0.120 N  0.450      SignalP-noTM
ColletesGigas_008091-T1    0.181  29  0.141  29  0.200   1  0.119   0.129 N  0.450      SignalP-noTM
ColletesGigas_008092-T1    0.112  66  0.107  66  0.115  50  0.096   0.101 N  0.450      SignalP-noTM
ColletesGigas_008093-T1    0.163  18  0.207  45  0.488  40  0.228   0.216 N  0.500      SignalP-TM
ColletesGigas_008094-T1    0.109   7  0.109  11  0.134  20  0.113   0.112 N  0.450      SignalP-noTM
ColletesGigas_008095-T1    0.118  27  0.106  55  0.110  30  0.097   0.101 N  0.450      SignalP-noTM
ColletesGigas_008096-T1    0.127  41  0.114  41  0.133  38  0.098   0.105 N  0.450      SignalP-noTM
ColletesGigas_008097-T1    0.109  15  0.117  11  0.134   1  0.119   0.118 N  0.450      SignalP-noTM
ColletesGigas_008098-T1    0.119  33  0.168  11  0.332   4  0.226   0.199 N  0.450      SignalP-noTM
ColletesGigas_008099-T1    0.118  23  0.106  23  0.132  46  0.095   0.100 N  0.450      SignalP-noTM
ColletesGigas_008100-T1    0.112  70  0.106  70  0.122  34  0.097   0.101 N  0.450      SignalP-noTM
ColletesGigas_008101-T1    0.144  29  0.139  29  0.218  27  0.142   0.141 N  0.450      SignalP-noTM
ColletesGigas_008102-T1    0.109  67  0.110  13  0.146   2  0.107   0.108 N  0.450      SignalP-noTM
ColletesGigas_008103-T1    0.160  27  0.139  11  0.226   1  0.146   0.142 N  0.450      SignalP-noTM
ColletesGigas_008104-T1    0.109  24  0.118  11  0.147   1  0.117   0.118 N  0.450      SignalP-noTM
ColletesGigas_008105-T1    0.145  27  0.137  27  0.253  26  0.130   0.133 N  0.450      SignalP-noTM
ColletesGigas_008106-T1    0.133  36  0.114  36  0.116  34  0.098   0.106 N  0.450      SignalP-noTM
ColletesGigas_008107-T1    0.126  27  0.155  27  0.332  12  0.184   0.170 N  0.450      SignalP-noTM
ColletesGigas_008108-T1    0.117  24  0.106  24  0.118  25  0.095   0.100 N  0.450      SignalP-noTM
ColletesGigas_008109-T1    0.133  23  0.134  23  0.259   3  0.136   0.135 N  0.450      SignalP-noTM
ColletesGigas_008110-T1    0.133  23  0.134  23  0.259   3  0.136   0.135 N  0.450      SignalP-noTM
ColletesGigas_008111-T1    0.502  24  0.631  24  0.962  11  0.798   0.721 Y  0.450      SignalP-noTM
ColletesGigas_008112-T1    0.109  41  0.113  12  0.150   1  0.106   0.109 N  0.450      SignalP-noTM
ColletesGigas_008113-T1    0.113  60  0.105  60  0.112  21  0.097   0.101 N  0.450      SignalP-noTM
ColletesGigas_008114-T1    0.107  62  0.102  67  0.106  23  0.095   0.098 N  0.450      SignalP-noTM
ColletesGigas_008115-T1    0.138  27  0.144  11  0.330   5  0.222   0.186 N  0.450      SignalP-noTM
ColletesGigas_008116-T1    0.108  33  0.104  33  0.121  10  0.100   0.102 N  0.450      SignalP-noTM
ColletesGigas_008117-T1    0.107  23  0.109  14  0.132   3  0.112   0.111 N  0.450      SignalP-noTM
ColletesGigas_008118-T1    0.124  28  0.157  15  0.287   1  0.202   0.182 N  0.450      SignalP-noTM
ColletesGigas_008119-T1    0.220  39  0.179  39  0.334  36  0.128   0.152 N  0.450      SignalP-noTM
ColletesGigas_008120-T1    0.109  67  0.110  41  0.126  30  0.108   0.109 N  0.450      SignalP-noTM
ColletesGigas_008121-T1    0.552  30  0.230  30  0.501   1  0.154   0.200 N  0.500      SignalP-TM
ColletesGigas_008122-T1    0.120  41  0.110  41  0.127   2  0.099   0.104 N  0.450      SignalP-noTM
ColletesGigas_008123-T1    0.117  61  0.111  11  0.129   1  0.110   0.111 N  0.450      SignalP-noTM
ColletesGigas_008124-T1    0.111  60  0.121  12  0.165  10  0.141   0.132 N  0.450      SignalP-noTM
ColletesGigas_008125-T1    0.127  37  0.113  37  0.118  52  0.099   0.106 N  0.450      SignalP-noTM
ColletesGigas_008126-T1    0.111  53  0.110  53  0.123  40  0.103   0.106 N  0.450      SignalP-noTM
ColletesGigas_008127-T1    0.110  64  0.110  40  0.126  22  0.104   0.106 N  0.450      SignalP-noTM
ColletesGigas_008128-T1    0.107  29  0.103  35  0.109  25  0.093   0.098 N  0.450      SignalP-noTM
ColletesGigas_008129-T1    0.128  44  0.113  44  0.119  63  0.095   0.103 N  0.450      SignalP-noTM
ColletesGigas_008130-T1    0.107  44  0.131  70  0.223  64  0.110   0.123 N  0.500      SignalP-TM
ColletesGigas_008131-T1    0.110  30  0.115  13  0.155  10  0.129   0.122 N  0.450      SignalP-noTM
ColletesGigas_008133-T1    0.148  39  0.143  11  0.220   1  0.168   0.156 N  0.450      SignalP-noTM
ColletesGigas_008134-T1    0.117  18  0.108  18  0.126  46  0.099   0.103 N  0.450      SignalP-noTM
ColletesGigas_008135-T1    0.119  29  0.114  11  0.143   1  0.103   0.108 N  0.450      SignalP-noTM
ColletesGigas_008136-T1    0.109  66  0.104  66  0.114   2  0.095   0.099 N  0.450      SignalP-noTM
ColletesGigas_008137-T1    0.109  53  0.108  53  0.119  49  0.099   0.103 N  0.450      SignalP-noTM
ColletesGigas_008138-T1    0.107  61  0.105  61  0.111  59  0.095   0.100 N  0.450      SignalP-noTM
ColletesGigas_008139-T1    0.154  22  0.139  22  0.176   1  0.123   0.130 N  0.450      SignalP-noTM
ColletesGigas_008140-T1    0.141  24  0.185  12  0.397   1  0.237   0.213 N  0.450      SignalP-noTM
ColletesGigas_008141-T1    0.288  19  0.513  19  0.975   3  0.904   0.724 Y  0.450      SignalP-noTM
ColletesGigas_008142-T1    0.110  52  0.112  52  0.125   6  0.110   0.111 N  0.450      SignalP-noTM
ColletesGigas_008143-T1    0.558  18  0.693  18  0.900   6  0.861   0.784 Y  0.450      SignalP-noTM
ColletesGigas_008144-T1    0.108  61  0.110  41  0.116  37  0.106   0.108 N  0.450      SignalP-noTM
ColletesGigas_008145-T1    0.109  48  0.109  48  0.118  20  0.107   0.108 N  0.450      SignalP-noTM
ColletesGigas_008146-T1    0.111  39  0.105  39  0.109   7  0.097   0.101 N  0.450      SignalP-noTM
ColletesGigas_008147-T1    0.115  31  0.123  11  0.202  30  0.114   0.118 N  0.450      SignalP-noTM
ColletesGigas_008148-T1    0.111  67  0.112  11  0.121   1  0.112   0.112 N  0.450      SignalP-noTM
ColletesGigas_008149-T1    0.109  24  0.104  24  0.107  16  0.099   0.101 N  0.450      SignalP-noTM
ColletesGigas_008150-T1    0.118  61  0.118  12  0.144   1  0.110   0.114 N  0.450      SignalP-noTM
ColletesGigas_008151-T1    0.108  67  0.107  12  0.123   1  0.099   0.103 N  0.450      SignalP-noTM
ColletesGigas_008152-T1    0.111  27  0.112  27  0.150  11  0.112   0.112 N  0.450      SignalP-noTM
ColletesGigas_008153-T1    0.111  27  0.112  27  0.150  11  0.112   0.112 N  0.450      SignalP-noTM
ColletesGigas_008154-T1    0.141  53  0.125  53  0.125  27  0.109   0.116 N  0.450      SignalP-noTM
ColletesGigas_008155-T1    0.137  52  0.124  52  0.174  48  0.105   0.113 N  0.450      SignalP-noTM
ColletesGigas_008156-T1    0.104   9  0.113  42  0.140  23  0.116   0.115 N  0.450      SignalP-noTM
ColletesGigas_008157-T1    0.117  41  0.115  11  0.151   1  0.101   0.107 N  0.450      SignalP-noTM
ColletesGigas_008158-T1    0.131  16  0.114  16  0.110  12  0.099   0.106 N  0.450      SignalP-noTM
ColletesGigas_008159-T1    0.165  52  0.125  52  0.134  12  0.103   0.113 N  0.450      SignalP-noTM
ColletesGigas_008160-T1    0.124  26  0.130  12  0.182   1  0.131   0.131 N  0.450      SignalP-noTM
ColletesGigas_008161-T1    0.169  23  0.140  23  0.151   1  0.116   0.127 N  0.450      SignalP-noTM
ColletesGigas_008162-T1    0.120  39  0.127  11  0.174   1  0.127   0.127 N  0.450      SignalP-noTM
ColletesGigas_008163-T1    0.475  17  0.645  17  0.919  14  0.880   0.772 Y  0.450      SignalP-noTM
ColletesGigas_008164-T1    0.126  35  0.113  35  0.142   9  0.106   0.109 N  0.450      SignalP-noTM
ColletesGigas_008165-T1    0.137  22  0.143  19  0.199   3  0.153   0.148 N  0.450      SignalP-noTM
ColletesGigas_008166-T1    0.138  31  0.131  11  0.207   4  0.144   0.138 N  0.450      SignalP-noTM
ColletesGigas_008167-T1    0.110  65  0.106  65  0.125  22  0.099   0.102 N  0.450      SignalP-noTM
ColletesGigas_008168-T1    0.113  38  0.113  13  0.173  11  0.120   0.117 N  0.450      SignalP-noTM
ColletesGigas_008169-T1    0.187  41  0.134  41  0.134   1  0.099   0.115 N  0.450      SignalP-noTM
ColletesGigas_008170-T1    0.121  24  0.104  24  0.112  53  0.090   0.097 N  0.450      SignalP-noTM
ColletesGigas_008171-T1    0.109  65  0.107  11  0.117  26  0.101   0.104 N  0.450      SignalP-noTM
ColletesGigas_008172-T1    0.110  70  0.106  70  0.116  15  0.100   0.103 N  0.450      SignalP-noTM
ColletesGigas_008173-T1    0.113  30  0.112  12  0.138   4  0.110   0.111 N  0.450      SignalP-noTM
ColletesGigas_008174-T1    0.122  47  0.127  11  0.181   1  0.121   0.124 N  0.450      SignalP-noTM
ColletesGigas_008175-T1    0.173  18  0.161  18  0.232  15  0.148   0.154 N  0.450      SignalP-noTM
ColletesGigas_008176-T1    0.109  42  0.109  11  0.126   5  0.111   0.110 N  0.450      SignalP-noTM
ColletesGigas_008177-T1    0.149  20  0.262  15  0.584  11  0.460   0.369 N  0.450      SignalP-noTM
ColletesGigas_008178-T1    0.113  24  0.130  13  0.224   2  0.141   0.136 N  0.450      SignalP-noTM
ColletesGigas_008179-T1    0.123  31  0.119  11  0.152   1  0.118   0.118 N  0.450      SignalP-noTM
ColletesGigas_008180-T1    0.352  43  0.292  43  0.426   1  0.222   0.264 N  0.500      SignalP-TM
ColletesGigas_008181-T1    0.119  26  0.113  11  0.132   1  0.119   0.116 N  0.450      SignalP-noTM
ColletesGigas_008182-T1    0.128  63  0.131  11  0.289   4  0.175   0.155 N  0.450      SignalP-noTM
ColletesGigas_008183-T1    0.117  49  0.125  49  0.400  41  0.115   0.120 N  0.450      SignalP-noTM
ColletesGigas_008184-T1    0.121  48  0.129  48  0.187  44  0.120   0.126 N  0.500      SignalP-TM
ColletesGigas_008185-T1    0.130  20  0.112  20  0.130  38  0.097   0.104 N  0.450      SignalP-noTM
ColletesGigas_008186-T1    0.127  23  0.157  23  0.315   7  0.193   0.176 N  0.450      SignalP-noTM
ColletesGigas_008187-T1    0.124  43  0.123  57  0.195  41  0.121   0.122 N  0.450      SignalP-noTM
ColletesGigas_008188-T1    0.110  19  0.107  65  0.123  47  0.102   0.105 N  0.450      SignalP-noTM
ColletesGigas_008189-T1    0.157  25  0.181  25  0.470   3  0.218   0.201 N  0.450      SignalP-noTM
ColletesGigas_008190-T1    0.127  22  0.124  22  0.149   2  0.120   0.122 N  0.450      SignalP-noTM
ColletesGigas_008191-T1    0.111  62  0.119  12  0.169   4  0.121   0.120 N  0.450      SignalP-noTM
ColletesGigas_008192-T1    0.132  31  0.140  31  0.272  38  0.142   0.141 N  0.450      SignalP-noTM
ColletesGigas_008193-T1    0.110  66  0.107  66  0.121  57  0.100   0.103 N  0.450      SignalP-noTM
ColletesGigas_008194-T1    0.120  29  0.121  12  0.156   3  0.127   0.124 N  0.450      SignalP-noTM
ColletesGigas_008195-T1    0.107  27  0.108  27  0.120   7  0.108   0.108 N  0.450      SignalP-noTM
ColletesGigas_008196-T1    0.128  44  0.113  44  0.171  65  0.096   0.106 N  0.500      SignalP-TM
ColletesGigas_008197-T1    0.111  22  0.109  22  0.132  13  0.107   0.108 N  0.450      SignalP-noTM
ColletesGigas_008198-T1    0.111  47  0.108  47  0.118  33  0.100   0.104 N  0.450      SignalP-noTM
ColletesGigas_008199-T1    0.381  22  0.573  22  0.925  18  0.863   0.730 Y  0.450      SignalP-noTM
ColletesGigas_008200-T1    0.110  22  0.121  22  0.177   9  0.135   0.128 N  0.450      SignalP-noTM
ColletesGigas_008201-T1    0.121  22  0.199  16  0.553   9  0.353   0.283 N  0.450      SignalP-noTM
ColletesGigas_008202-T1    0.554  25  0.690  25  0.965  14  0.863   0.783 Y  0.450      SignalP-noTM
ColletesGigas_008203-T1    0.487  20  0.662  20  0.962  14  0.911   0.797 Y  0.450      SignalP-noTM
ColletesGigas_008204-T1    0.579  20  0.715  20  0.967  15  0.897   0.813 Y  0.450      SignalP-noTM
ColletesGigas_008205-T1    0.112  63  0.119  36  0.181  14  0.123   0.121 N  0.450      SignalP-noTM
ColletesGigas_008206-T1    0.134  34  0.150  19  0.270   4  0.199   0.177 N  0.450      SignalP-noTM
ColletesGigas_008207-T1    0.124  38  0.118  18  0.157  48  0.120   0.119 N  0.450      SignalP-noTM
ColletesGigas_008208-T1    0.354  25  0.223  25  0.161  11  0.141   0.179 N  0.450      SignalP-noTM
ColletesGigas_008209-T1    0.185  24  0.151  24  0.186  23  0.125   0.137 N  0.450      SignalP-noTM
ColletesGigas_008210-T1    0.112  28  0.108  12  0.127   1  0.104   0.106 N  0.450      SignalP-noTM
ColletesGigas_008211-T1    0.111  58  0.114  11  0.159   3  0.116   0.115 N  0.450      SignalP-noTM
ColletesGigas_008212-T1    0.110  63  0.111  63  0.132  46  0.101   0.106 N  0.450      SignalP-noTM
ColletesGigas_008213-T1    0.110  26  0.107  11  0.129   5  0.107   0.107 N  0.450      SignalP-noTM
ColletesGigas_008214-T1    0.112  56  0.106  56  0.112  42  0.096   0.101 N  0.450      SignalP-noTM
ColletesGigas_008215-T1    0.111  30  0.109  34  0.132  16  0.100   0.104 N  0.450      SignalP-noTM
ColletesGigas_008216-T1    0.110  70  0.107  64  0.129  51  0.099   0.103 N  0.450      SignalP-noTM
ColletesGigas_008217-T1    0.110  41  0.112  11  0.129   5  0.114   0.113 N  0.450      SignalP-noTM
ColletesGigas_008218-T1    0.105  36  0.102  36  0.114  17  0.099   0.100 N  0.450      SignalP-noTM
ColletesGigas_008219-T1    0.162  18  0.185  18  0.264   3  0.201   0.194 N  0.450      SignalP-noTM
ColletesGigas_008220-T1    0.111  26  0.111  13  0.160   8  0.119   0.116 N  0.450      SignalP-noTM
ColletesGigas_008221-T1    0.113  45  0.109  45  0.121  35  0.103   0.106 N  0.450      SignalP-noTM
ColletesGigas_008222-T1    0.109  55  0.110  36  0.131  23  0.103   0.106 N  0.450      SignalP-noTM
ColletesGigas_008223-T1    0.469  23  0.273  23  0.250   5  0.159   0.212 N  0.450      SignalP-noTM
ColletesGigas_008224-T1    0.137  37  0.114  37  0.125   1  0.101   0.107 N  0.450      SignalP-noTM
ColletesGigas_008225-T1    0.158  38  0.126  38  0.131  36  0.100   0.112 N  0.450      SignalP-noTM
ColletesGigas_008226-T1    0.123  32  0.116  32  0.148  24  0.110   0.113 N  0.450      SignalP-noTM
ColletesGigas_008227-T1    0.117  30  0.115  11  0.132   1  0.110   0.112 N  0.450      SignalP-noTM
ColletesGigas_008228-T1    0.110  65  0.109  65  0.131  49  0.100   0.104 N  0.450      SignalP-noTM
ColletesGigas_008229-T1    0.165  29  0.123  29  0.113   2  0.093   0.106 N  0.450      SignalP-noTM
ColletesGigas_008230-T1    0.110  67  0.106  67  0.114  56  0.099   0.103 N  0.450      SignalP-noTM
ColletesGigas_008231-T1    0.113  68  0.108  12  0.117   2  0.102   0.105 N  0.450      SignalP-noTM
ColletesGigas_008232-T1    0.113  27  0.124  53  0.271  47  0.128   0.126 N  0.450      SignalP-noTM
ColletesGigas_008233-T1    0.114  59  0.133  11  0.249   2  0.157   0.146 N  0.450      SignalP-noTM
ColletesGigas_008234-T1    0.114  68  0.108  55  0.122  41  0.098   0.103 N  0.450      SignalP-noTM
ColletesGigas_008235-T1    0.168  62  0.131  62  0.132  27  0.105   0.116 N  0.450      SignalP-noTM
ColletesGigas_008236-T1    0.108  62  0.112  24  0.145   6  0.115   0.114 N  0.450      SignalP-noTM
ColletesGigas_008237-T1    0.129  21  0.150  21  0.317   4  0.171   0.161 N  0.450      SignalP-noTM
ColletesGigas_008238-T1    0.118  41  0.113  12  0.139   1  0.113   0.113 N  0.450      SignalP-noTM
ColletesGigas_008239-T1    0.127  17  0.132  17  0.230  15  0.134   0.133 N  0.450      SignalP-noTM
ColletesGigas_008240-T1    0.109  25  0.114  45  0.158  24  0.115   0.115 N  0.450      SignalP-noTM
ColletesGigas_008241-T1    0.110  18  0.109  36  0.129  48  0.106   0.107 N  0.450      SignalP-noTM
ColletesGigas_008242-T1    0.123  42  0.117  15  0.141   6  0.123   0.121 N  0.450      SignalP-noTM
ColletesGigas_008243-T1    0.142  21  0.140  21  0.177   1  0.134   0.137 N  0.450      SignalP-noTM
ColletesGigas_008244-T1    0.114  17  0.113  17  0.127   2  0.107   0.110 N  0.450      SignalP-noTM
ColletesGigas_008245-T1    0.109  64  0.105  64  0.126  12  0.102   0.103 N  0.450      SignalP-noTM
ColletesGigas_008246-T1    0.156  21  0.262  21  0.668   7  0.439   0.358 N  0.450      SignalP-noTM
ColletesGigas_008247-T1    0.125  21  0.124  21  0.200  45  0.122   0.123 N  0.450      SignalP-noTM
ColletesGigas_008248-T1    0.141  33  0.124  36  0.140   1  0.109   0.116 N  0.450      SignalP-noTM
ColletesGigas_008249-T1    0.110  63  0.107  63  0.121   2  0.099   0.103 N  0.450      SignalP-noTM
ColletesGigas_008250-T1    0.119  21  0.121  11  0.161   1  0.123   0.122 N  0.450      SignalP-noTM
ColletesGigas_008251-T1    0.128  32  0.120  32  0.202  29  0.115   0.117 N  0.450      SignalP-noTM
ColletesGigas_008252-T1    0.137  27  0.147  12  0.242   1  0.172   0.161 N  0.450      SignalP-noTM
ColletesGigas_008253-T1    0.112  42  0.129  42  0.193  39  0.124   0.126 N  0.450      SignalP-noTM
ColletesGigas_008254-T1    0.133  49  0.120  11  0.166   2  0.130   0.125 N  0.450      SignalP-noTM
ColletesGigas_008255-T1    0.129  35  0.125  35  0.168  12  0.121   0.123 N  0.450      SignalP-noTM
ColletesGigas_008256-T1    0.201  47  0.140  47  0.130  11  0.102   0.119 N  0.450      SignalP-noTM
ColletesGigas_008257-T1    0.110  25  0.111  37  0.135  23  0.110   0.110 N  0.450      SignalP-noTM
ColletesGigas_008258-T1    0.109  35  0.117  66  0.253  50  0.109   0.112 N  0.450      SignalP-noTM
ColletesGigas_008259-T1    0.111  56  0.112  24  0.171   8  0.118   0.115 N  0.450      SignalP-noTM
ColletesGigas_008260-T1    0.123  25  0.174  11  0.389   2  0.212   0.194 N  0.450      SignalP-noTM
ColletesGigas_008261-T1    0.181  32  0.137  32  0.128  31  0.104   0.119 N  0.450      SignalP-noTM
ColletesGigas_008262-T1    0.113  54  0.110  12  0.129   1  0.101   0.105 N  0.450      SignalP-noTM
ColletesGigas_008263-T1    0.111  70  0.106  49  0.139   3  0.101   0.103 N  0.450      SignalP-noTM
ColletesGigas_008264-T1    0.110  45  0.108  45  0.121  28  0.102   0.105 N  0.450      SignalP-noTM
ColletesGigas_008265-T1    0.123  62  0.112  62  0.121  54  0.104   0.108 N  0.450      SignalP-noTM
ColletesGigas_008266-T1    0.484  22  0.611  22  0.910  12  0.773   0.698 Y  0.450      SignalP-noTM
ColletesGigas_008267-T1    0.109  41  0.120  12  0.167   3  0.124   0.122 N  0.450      SignalP-noTM
ColletesGigas_008268-T1    0.110  48  0.108  36  0.127  16  0.103   0.105 N  0.450      SignalP-noTM
ColletesGigas_008269-T1    0.109  49  0.112  36  0.134  23  0.106   0.109 N  0.450      SignalP-noTM
ColletesGigas_008270-T1    0.108  43  0.106  69  0.110  42  0.098   0.101 N  0.450      SignalP-noTM
ColletesGigas_008271-T1    0.107  70  0.106  70  0.117  63  0.102   0.104 N  0.450      SignalP-noTM
ColletesGigas_008272-T1    0.154  27  0.119  27  0.115   3  0.094   0.105 N  0.450      SignalP-noTM
ColletesGigas_008273-T1    0.110  49  0.109  31  0.130  11  0.110   0.109 N  0.450      SignalP-noTM
ColletesGigas_008274-T1    0.154  44  0.116  70  0.172  61  0.085   0.104 N  0.500      SignalP-TM
ColletesGigas_008275-T1    0.109  33  0.109  63  0.130  51  0.105   0.107 N  0.450      SignalP-noTM
ColletesGigas_008276-T1    0.113  66  0.105  66  0.112  23  0.095   0.100 N  0.450      SignalP-noTM
ColletesGigas_008277-T1    0.146  29  0.175  11  0.338   1  0.247   0.214 N  0.450      SignalP-noTM
ColletesGigas_008278-T1    0.108  39  0.106  11  0.123   3  0.099   0.102 N  0.450      SignalP-noTM
ColletesGigas_008279-T1    0.108  38  0.105  62  0.110  47  0.101   0.103 N  0.450      SignalP-noTM
ColletesGigas_008280-T1    0.138  19  0.115  19  0.107  40  0.094   0.104 N  0.450      SignalP-noTM
ColletesGigas_008281-T1    0.112  55  0.111  11  0.124   1  0.107   0.109 N  0.450      SignalP-noTM
ColletesGigas_008282-T1    0.126  20  0.116  20  0.169  49  0.104   0.109 N  0.450      SignalP-noTM
ColletesGigas_008283-T1    0.109  46  0.105  46  0.117  23  0.097   0.101 N  0.450      SignalP-noTM
ColletesGigas_008284-T1    0.108  21  0.102  45  0.110  28  0.096   0.099 N  0.450      SignalP-noTM
ColletesGigas_008285-T1    0.108  11  0.117  11  0.155   3  0.121   0.119 N  0.450      SignalP-noTM
ColletesGigas_008286-T1    0.109  24  0.118  11  0.176   2  0.116   0.117 N  0.450      SignalP-noTM
ColletesGigas_008287-T1    0.136  24  0.151  11  0.289   3  0.201   0.171 N  0.500      SignalP-TM
ColletesGigas_008288-T1    0.109  30  0.104  21  0.126   2  0.101   0.102 N  0.450      SignalP-noTM
ColletesGigas_008289-T1    0.251  27  0.151  27  0.183  36  0.114   0.136 N  0.500      SignalP-TM
ColletesGigas_008291-T1    0.121  25  0.109  44  0.147  40  0.104   0.107 N  0.450      SignalP-noTM
ColletesGigas_008292-T1    0.141  34  0.117  34  0.133  32  0.098   0.107 N  0.450      SignalP-noTM
ColletesGigas_008293-T1    0.123  19  0.110  19  0.123  25  0.099   0.104 N  0.450      SignalP-noTM
ColletesGigas_008294-T1    0.129  25  0.151  12  0.250   2  0.207   0.181 N  0.450      SignalP-noTM
ColletesGigas_008295-T1    0.110  66  0.104  23  0.127   4  0.101   0.103 N  0.450      SignalP-noTM
ColletesGigas_008296-T1    0.112  17  0.108  30  0.120  14  0.106   0.107 N  0.450      SignalP-noTM
ColletesGigas_008297-T1    0.109  40  0.107  61  0.120  41  0.100   0.103 N  0.450      SignalP-noTM
ColletesGigas_008298-T1    0.158  28  0.184  28  0.391  36  0.195   0.190 N  0.450      SignalP-noTM
ColletesGigas_008299-T1    0.149  32  0.206  17  0.451   1  0.319   0.267 N  0.450      SignalP-noTM
ColletesGigas_008300-T1    0.111  22  0.108  47  0.124  36  0.102   0.105 N  0.450      SignalP-noTM
ColletesGigas_008301-T1    0.152  26  0.123  26  0.127   5  0.100   0.110 N  0.450      SignalP-noTM
ColletesGigas_008302-T1    0.114  60  0.112  13  0.144   2  0.109   0.110 N  0.450      SignalP-noTM
ColletesGigas_008303-T1    0.136  53  0.134  53  0.197  49  0.111   0.122 N  0.450      SignalP-noTM
ColletesGigas_008304-T1    0.120  19  0.121  19  0.182  14  0.124   0.123 N  0.450      SignalP-noTM
ColletesGigas_008305-T1    0.110  57  0.118  12  0.180   5  0.140   0.130 N  0.450      SignalP-noTM
ColletesGigas_008306-T1    0.110  48  0.110  48  0.121  34  0.102   0.106 N  0.450      SignalP-noTM
ColletesGigas_008307-T1    0.299  23  0.204  23  0.180   2  0.138   0.168 N  0.450      SignalP-noTM
ColletesGigas_008308-T1    0.158  60  0.151  13  0.319   2  0.204   0.180 N  0.450      SignalP-noTM
ColletesGigas_008309-T1    0.121  49  0.114  49  0.135   2  0.103   0.108 N  0.450      SignalP-noTM
ColletesGigas_008315-T1    0.117  29  0.148  21  0.269  11  0.198   0.175 N  0.450      SignalP-noTM
ColletesGigas_008316-T1    0.111  34  0.133  11  0.256   1  0.147   0.139 N  0.500      SignalP-TM
ColletesGigas_008317-T1    0.238  22  0.251  22  0.618   1  0.337   0.285 N  0.500      SignalP-TM
ColletesGigas_008318-T1    0.324  23  0.536  23  0.960  18  0.863   0.667 Y  0.500      SignalP-TM
ColletesGigas_008319-T1    0.134  36  0.125  36  0.163  35  0.112   0.118 N  0.450      SignalP-noTM
ColletesGigas_008320-T1    0.111  64  0.114  14  0.128   2  0.115   0.114 N  0.450      SignalP-noTM
ColletesGigas_008321-T1    0.110  41  0.109  41  0.133  19  0.103   0.106 N  0.450      SignalP-noTM
ColletesGigas_008322-T1    0.109  39  0.110  39  0.120  29  0.104   0.107 N  0.450      SignalP-noTM
ColletesGigas_008323-T1    0.108  60  0.110  11  0.127   1  0.107   0.108 N  0.450      SignalP-noTM
ColletesGigas_008324-T1    0.110  62  0.106  70  0.115  54  0.098   0.102 N  0.450      SignalP-noTM
ColletesGigas_008325-T1    0.122  37  0.114  37  0.142  36  0.106   0.109 N  0.450      SignalP-noTM
ColletesGigas_008326-T1    0.131  23  0.161  12  0.401   2  0.176   0.169 N  0.450      SignalP-noTM
ColletesGigas_008327-T1    0.143  55  0.124  55  0.244  50  0.105   0.114 N  0.450      SignalP-noTM
ColletesGigas_008328-T1    0.109  46  0.112  11  0.132  36  0.106   0.109 N  0.450      SignalP-noTM
ColletesGigas_008329-T1    0.122  18  0.118  18  0.161  26  0.114   0.116 N  0.450      SignalP-noTM
ColletesGigas_008330-T1    0.112  23  0.117  38  0.150  28  0.116   0.117 N  0.450      SignalP-noTM
ColletesGigas_008331-T1    0.123  37  0.115  15  0.150  11  0.127   0.121 N  0.450      SignalP-noTM
ColletesGigas_008332-T1    0.314  17  0.492  17  0.881  13  0.805   0.661 Y  0.450      SignalP-noTM
ColletesGigas_008333-T1    0.129  21  0.123  21  0.167   2  0.115   0.118 N  0.450      SignalP-noTM
ColletesGigas_008334-T1    0.139  50  0.121  50  0.154  49  0.101   0.110 N  0.450      SignalP-noTM
ColletesGigas_008335-T1    0.154  24  0.260  24  0.723   3  0.449   0.362 N  0.450      SignalP-noTM
ColletesGigas_008336-T1    0.129  31  0.158  26  0.379   4  0.213   0.188 N  0.450      SignalP-noTM
ColletesGigas_008337-T1    0.107  55  0.108  12  0.117   1  0.102   0.105 N  0.450      SignalP-noTM
ColletesGigas_008338-T1    0.122  42  0.109  18  0.128  11  0.113   0.111 N  0.450      SignalP-noTM
ColletesGigas_008339-T1    0.112  63  0.130  15  0.230   4  0.158   0.145 N  0.450      SignalP-noTM
ColletesGigas_008340-T1    0.124  58  0.119  58  0.141  31  0.112   0.116 N  0.450      SignalP-noTM
ColletesGigas_008341-T1    0.113  26  0.112  12  0.140  26  0.118   0.115 N  0.450      SignalP-noTM
ColletesGigas_008342-T1    0.114  69  0.135  12  0.205   9  0.162   0.150 N  0.450      SignalP-noTM
ColletesGigas_008343-T1    0.111  69  0.110  12  0.129  50  0.105   0.107 N  0.450      SignalP-noTM
ColletesGigas_008344-T1    0.113  67  0.109  67  0.119  43  0.101   0.104 N  0.450      SignalP-noTM
ColletesGigas_008349-T1    0.172  32  0.132  32  0.119  31  0.103   0.116 N  0.450      SignalP-noTM
ColletesGigas_008350-T1    0.109  70  0.103  70  0.106  10  0.095   0.099 N  0.450      SignalP-noTM
ColletesGigas_008354-T1    0.136  33  0.111  33  0.114  49  0.094   0.102 N  0.450      SignalP-noTM
ColletesGigas_008355-T1    0.181  48  0.199  48  0.393  47  0.156   0.176 N  0.450      SignalP-noTM
ColletesGigas_008356-T1    0.315  49  0.204  49  0.220  46  0.113   0.155 N  0.450      SignalP-noTM
ColletesGigas_008357-T1    0.115  35  0.108  35  0.123   4  0.101   0.104 N  0.450      SignalP-noTM
ColletesGigas_008358-T1    0.111  68  0.106  43  0.115  26  0.099   0.102 N  0.450      SignalP-noTM
ColletesGigas_008359-T1    0.131  35  0.111  35  0.132  34  0.099   0.104 N  0.450      SignalP-noTM
ColletesGigas_008360-T1    0.113  18  0.108  18  0.128  13  0.104   0.106 N  0.450      SignalP-noTM
ColletesGigas_008361-T1    0.108  42  0.102  42  0.117  45  0.095   0.099 N  0.450      SignalP-noTM
ColletesGigas_008362-T1    0.244  38  0.286  38  0.594   8  0.377   0.323 N  0.500      SignalP-TM
ColletesGigas_008363-T1    0.116  44  0.131  44  0.221  38  0.142   0.137 N  0.450      SignalP-noTM
ColletesGigas_008364-T1    0.121  27  0.121  27  0.177  33  0.118   0.119 N  0.450      SignalP-noTM
ColletesGigas_008365-T1    0.851  28  0.661  28  0.703  15  0.483   0.589 Y  0.500      SignalP-TM
ColletesGigas_008366-T1    0.249  40  0.159  40  0.163  15  0.111   0.133 N  0.450      SignalP-noTM
ColletesGigas_008367-T1    0.109  33  0.103  33  0.110  25  0.094   0.098 N  0.450      SignalP-noTM
ColletesGigas_008368-T1    0.108  12  0.108  38  0.122  28  0.099   0.103 N  0.450      SignalP-noTM
ColletesGigas_008369-T1    0.107  39  0.107  39  0.123  25  0.098   0.102 N  0.450      SignalP-noTM
ColletesGigas_008370-T1    0.151  26  0.263  25  0.630  19  0.467   0.373 N  0.450      SignalP-noTM
ColletesGigas_008371-T1    0.134  33  0.122  21  0.150  17  0.124   0.123 N  0.450      SignalP-noTM
ColletesGigas_008372-T1    0.112  54  0.116  17  0.159  15  0.128   0.123 N  0.450      SignalP-noTM
ColletesGigas_008373-T1    0.109  26  0.110  14  0.141   2  0.112   0.111 N  0.450      SignalP-noTM
ColletesGigas_008374-T1    0.241  30  0.305  19  0.760  13  0.563   0.444 N  0.450      SignalP-noTM
ColletesGigas_008375-T1    0.106  68  0.104  68  0.125  54  0.096   0.100 N  0.450      SignalP-noTM
ColletesGigas_008376-T1    0.133  39  0.133  39  0.236  30  0.130   0.131 N  0.450      SignalP-noTM
ColletesGigas_008377-T1    0.120  53  0.106  53  0.108   2  0.094   0.100 N  0.450      SignalP-noTM
ColletesGigas_008378-T1    0.112  59  0.109  59  0.137  40  0.100   0.104 N  0.450      SignalP-noTM
ColletesGigas_008379-T1    0.126  29  0.110  29  0.123   3  0.099   0.104 N  0.450      SignalP-noTM
ColletesGigas_008380-T1    0.113  63  0.107  63  0.131   4  0.101   0.104 N  0.450      SignalP-noTM
ColletesGigas_008381-T1    0.115  22  0.114  61  0.136  50  0.102   0.107 N  0.450      SignalP-noTM
ColletesGigas_008382-T1    0.112  52  0.107  29  0.120  22  0.107   0.107 N  0.450      SignalP-noTM
ColletesGigas_008383-T1    0.108  24  0.104  24  0.112   5  0.100   0.102 N  0.450      SignalP-noTM
ColletesGigas_008384-T1    0.106  25  0.106  17  0.126  13  0.107   0.107 N  0.450      SignalP-noTM
ColletesGigas_008385-T1    0.164  35  0.129  35  0.219  46  0.101   0.114 N  0.450      SignalP-noTM
ColletesGigas_008386-T1    0.832  20  0.883  20  0.979  10  0.932   0.910 Y  0.450      SignalP-noTM
ColletesGigas_008387-T1    0.261  18  0.491  18  0.951  10  0.921   0.723 Y  0.450      SignalP-noTM
ColletesGigas_008388-T1    0.848  21  0.894  21  0.979  11  0.945   0.921 Y  0.450      SignalP-noTM
ColletesGigas_008389-T1    0.762  24  0.804  24  0.888  17  0.850   0.829 Y  0.450      SignalP-noTM
ColletesGigas_008390-T1    0.558  25  0.599  25  0.819  10  0.646   0.624 Y  0.450      SignalP-noTM
ColletesGigas_008391-T1    0.329  23  0.548  23  0.971  13  0.910   0.743 Y  0.450      SignalP-noTM
ColletesGigas_008392-T1    0.114  32  0.114  11  0.147   2  0.117   0.116 N  0.450      SignalP-noTM
ColletesGigas_008393-T1    0.111  69  0.112  11  0.142   1  0.108   0.110 N  0.450      SignalP-noTM
ColletesGigas_008394-T1    0.119  23  0.116  23  0.154   2  0.114   0.115 N  0.450      SignalP-noTM
ColletesGigas_008395-T1    0.110  60  0.108  38  0.124  24  0.101   0.104 N  0.450      SignalP-noTM
ColletesGigas_008396-T1    0.788  18  0.826  18  0.895   1  0.856   0.842 Y  0.450      SignalP-noTM
ColletesGigas_008397-T1    0.114  48  0.117  12  0.162   8  0.131   0.125 N  0.450      SignalP-noTM
ColletesGigas_008398-T1    0.109  65  0.116  16  0.138   1  0.118   0.117 N  0.450      SignalP-noTM
ColletesGigas_008399-T1    0.162  24  0.336  24  0.853   5  0.696   0.531 Y  0.450      SignalP-noTM
ColletesGigas_008400-T1    0.107  60  0.104  33  0.114  51  0.098   0.101 N  0.450      SignalP-noTM
ColletesGigas_008401-T1    0.143  22  0.191  22  0.409  20  0.258   0.227 N  0.450      SignalP-noTM
ColletesGigas_008402-T1    0.131  33  0.181  12  0.352   1  0.260   0.224 N  0.450      SignalP-noTM
ColletesGigas_008403-T1    0.159  18  0.123  18  0.109  55  0.093   0.106 N  0.450      SignalP-noTM
ColletesGigas_008404-T1    0.110  25  0.105  55  0.111  39  0.097   0.100 N  0.450      SignalP-noTM
ColletesGigas_008405-T1    0.111  68  0.105  30  0.116  14  0.101   0.103 N  0.450      SignalP-noTM
ColletesGigas_008406-T1    0.107  32  0.104  14  0.114   2  0.101   0.102 N  0.450      SignalP-noTM
ColletesGigas_008407-T1    0.123  19  0.118  19  0.132  15  0.111   0.114 N  0.450      SignalP-noTM
ColletesGigas_008408-T1    0.195  27  0.241  27  0.484   1  0.318   0.272 N  0.500      SignalP-TM
ColletesGigas_008409-T1    0.678  22  0.750  22  0.902  18  0.830   0.793 Y  0.450      SignalP-noTM
ColletesGigas_008410-T1    0.682  20  0.805  20  0.976  14  0.951   0.884 Y  0.450      SignalP-noTM
ColletesGigas_008411-T1    0.110  44  0.112  11  0.128   1  0.102   0.106 N  0.450      SignalP-noTM
ColletesGigas_008412-T1    0.115  45  0.106  45  0.117   2  0.095   0.100 N  0.450      SignalP-noTM
ColletesGigas_008413-T1    0.178  29  0.139  29  0.171   1  0.114   0.126 N  0.450      SignalP-noTM
ColletesGigas_008414-T1    0.109  54  0.109  11  0.140  41  0.105   0.107 N  0.450      SignalP-noTM
ColletesGigas_008415-T1    0.110  60  0.110  43  0.118  42  0.103   0.106 N  0.450      SignalP-noTM
ColletesGigas_008416-T1    0.111  68  0.107  68  0.113  60  0.099   0.103 N  0.450      SignalP-noTM
ColletesGigas_008417-T1    0.111  40  0.108  26  0.128   9  0.106   0.107 N  0.450      SignalP-noTM
ColletesGigas_008418-T1    0.115  22  0.106  11  0.119   1  0.097   0.101 N  0.450      SignalP-noTM
ColletesGigas_008419-T1    0.114  67  0.107  67  0.108  48  0.097   0.101 N  0.450      SignalP-noTM
ColletesGigas_008420-T1    0.200  20  0.154  20  0.147  19  0.116   0.133 N  0.450      SignalP-noTM
ColletesGigas_008421-T1    0.238  42  0.158  42  0.184  41  0.102   0.128 N  0.450      SignalP-noTM
ColletesGigas_008422-T1    0.110  61  0.105  61  0.112  25  0.096   0.100 N  0.450      SignalP-noTM
ColletesGigas_008423-T1    0.122  26  0.164  19  0.275   1  0.218   0.193 N  0.450      SignalP-noTM
ColletesGigas_008424-T1    0.114  38  0.106  38  0.123  30  0.086   0.098 N  0.500      SignalP-TM
ColletesGigas_008425-T1    0.116  32  0.119  11  0.147   1  0.114   0.116 N  0.450      SignalP-noTM
ColletesGigas_008426-T1    0.113  26  0.110  47  0.122  32  0.102   0.106 N  0.450      SignalP-noTM
ColletesGigas_008427-T1    0.129  24  0.111  24  0.113  23  0.095   0.102 N  0.450      SignalP-noTM
ColletesGigas_008428-T1    0.134  20  0.129  20  0.150   8  0.121   0.125 N  0.450      SignalP-noTM
ColletesGigas_008429-T1    0.135  21  0.118  21  0.116   1  0.101   0.109 N  0.450      SignalP-noTM
ColletesGigas_008430-T1    0.122  38  0.129  35  0.196  15  0.138   0.134 N  0.450      SignalP-noTM
ColletesGigas_008431-T1    0.110  42  0.105  42  0.109  37  0.098   0.101 N  0.450      SignalP-noTM
ColletesGigas_008432-T1    0.109  61  0.114  12  0.143   2  0.115   0.115 N  0.450      SignalP-noTM
ColletesGigas_008433-T1    0.116  38  0.115  38  0.167  28  0.109   0.112 N  0.450      SignalP-noTM
ColletesGigas_008434-T1    0.136  49  0.128  49  0.198  48  0.112   0.119 N  0.450      SignalP-noTM
ColletesGigas_008435-T1    0.115  65  0.108  29  0.135  13  0.104   0.106 N  0.450      SignalP-noTM
ColletesGigas_008436-T1    0.110  16  0.108  16  0.127   2  0.101   0.104 N  0.450      SignalP-noTM
ColletesGigas_008437-T1    0.112  46  0.109  52  0.118   1  0.100   0.104 N  0.450      SignalP-noTM
ColletesGigas_008438-T1    0.139  25  0.297  25  0.851   3  0.647   0.486 Y  0.450      SignalP-noTM
ColletesGigas_008439-T1    0.110  67  0.115  15  0.164   6  0.132   0.124 N  0.450      SignalP-noTM
ColletesGigas_008440-T1    0.111  62  0.155  14  0.264   6  0.205   0.182 N  0.450      SignalP-noTM
ColletesGigas_008441-T1    0.140  25  0.124  25  0.172  31  0.113   0.118 N  0.450      SignalP-noTM
ColletesGigas_008442-T1    0.124  37  0.118  37  0.276  36  0.109   0.113 N  0.450      SignalP-noTM
ColletesGigas_008443-T1    0.108  55  0.104  67  0.114  21  0.099   0.101 N  0.450      SignalP-noTM
ColletesGigas_008444-T1    0.119  63  0.161  11  0.302   1  0.189   0.176 N  0.450      SignalP-noTM
ColletesGigas_008445-T1    0.108  53  0.107  33  0.115  18  0.105   0.106 N  0.450      SignalP-noTM
ColletesGigas_008446-T1    0.111  70  0.105  70  0.121  39  0.098   0.101 N  0.450      SignalP-noTM
ColletesGigas_008447-T1    0.150  28  0.140  11  0.217   1  0.153   0.147 N  0.450      SignalP-noTM
ColletesGigas_008448-T1    0.108  34  0.105  70  0.115  56  0.097   0.101 N  0.450      SignalP-noTM
ColletesGigas_008449-T1    0.107  28  0.107  11  0.149   1  0.096   0.102 N  0.500      SignalP-TM
ColletesGigas_008450-T1    0.110  39  0.105  57  0.119  39  0.100   0.102 N  0.450      SignalP-noTM
ColletesGigas_008451-T1    0.192  38  0.141  38  0.159  42  0.102   0.120 N  0.450      SignalP-noTM
ColletesGigas_008452-T1    0.116  42  0.127  11  0.169  41  0.143   0.135 N  0.450      SignalP-noTM
ColletesGigas_008453-T1    0.113  56  0.106  56  0.135  54  0.098   0.102 N  0.450      SignalP-noTM
ColletesGigas_008454-T1    0.121  33  0.174  19  0.447  11  0.277   0.229 N  0.450      SignalP-noTM
ColletesGigas_008455-T1    0.142  35  0.123  35  0.128  15  0.108   0.115 N  0.450      SignalP-noTM
ColletesGigas_008456-T1    0.110  58  0.107  58  0.121  48  0.100   0.103 N  0.450      SignalP-noTM
ColletesGigas_008457-T1    0.111  59  0.119  59  0.226  40  0.114   0.116 N  0.450      SignalP-noTM
ColletesGigas_008458-T1    0.118  28  0.142  12  0.240   6  0.186   0.166 N  0.450      SignalP-noTM
ColletesGigas_008459-T1    0.244  42  0.238  24  0.427   4  0.277   0.259 N  0.450      SignalP-noTM
ColletesGigas_008460-T1    0.111  28  0.123  14  0.206   4  0.154   0.140 N  0.450      SignalP-noTM
ColletesGigas_008461-T1    0.111  54  0.111  38  0.126  22  0.110   0.111 N  0.450      SignalP-noTM
ColletesGigas_008462-T1    0.157  16  0.140  16  0.154  15  0.123   0.131 N  0.450      SignalP-noTM
ColletesGigas_008463-T1    0.111  53  0.109  53  0.122  39  0.103   0.106 N  0.450      SignalP-noTM
ColletesGigas_008464-T1    0.112  19  0.181  11  0.396   3  0.270   0.229 N  0.450      SignalP-noTM
ColletesGigas_008465-T1    0.114  17  0.131  17  0.226  12  0.146   0.137 N  0.500      SignalP-TM
ColletesGigas_008466-T1    0.172  21  0.239  21  0.605   1  0.390   0.299 N  0.500      SignalP-TM
ColletesGigas_008467-T1    0.184  21  0.213  11  0.584   1  0.365   0.274 N  0.500      SignalP-TM
ColletesGigas_008468-T1    0.134  28  0.195  11  0.514   1  0.314   0.242 N  0.500      SignalP-TM
ColletesGigas_008469-T1    0.160  15  0.213  15  0.471   1  0.284   0.242 N  0.500      SignalP-TM
ColletesGigas_008470-T1    0.108  40  0.121  11  0.147   3  0.128   0.125 N  0.450      SignalP-noTM
ColletesGigas_008471-T1    0.108  36  0.105  63  0.116  50  0.098   0.102 N  0.450      SignalP-noTM
ColletesGigas_008472-T1    0.306  36  0.252  36  0.562  34  0.209   0.229 N  0.450      SignalP-noTM
ColletesGigas_008473-T1    0.109  46  0.111  11  0.135   2  0.112   0.112 N  0.450      SignalP-noTM
ColletesGigas_008474-T1    0.187  29  0.254  29  0.537  17  0.339   0.288 N  0.500      SignalP-TM
ColletesGigas_008475-T1    0.112  35  0.135  12  0.260   4  0.181   0.160 N  0.450      SignalP-noTM
ColletesGigas_008476-T1    0.115  24  0.107  11  0.125   4  0.107   0.107 N  0.450      SignalP-noTM
ColletesGigas_008477-T1    0.119  33  0.132  11  0.207   2  0.145   0.139 N  0.450      SignalP-noTM
ColletesGigas_008478-T1    0.109  36  0.109  26  0.150  12  0.111   0.110 N  0.450      SignalP-noTM
ColletesGigas_008479-T1    0.110  29  0.107  29  0.112  24  0.101   0.104 N  0.450      SignalP-noTM
ColletesGigas_008480-T1    0.113  17  0.113  17  0.130  11  0.111   0.112 N  0.450      SignalP-noTM
ColletesGigas_008481-T1    0.146  34  0.117  34  0.133  32  0.098   0.106 N  0.450      SignalP-noTM
ColletesGigas_008482-T1    0.109   8  0.108  11  0.127   1  0.098   0.103 N  0.450      SignalP-noTM
ColletesGigas_008483-T1    0.108  45  0.104  45  0.115   5  0.099   0.102 N  0.450      SignalP-noTM
ColletesGigas_008484-T1    0.170  27  0.127  27  0.127   1  0.098   0.112 N  0.450      SignalP-noTM
ColletesGigas_008485-T1    0.136  22  0.121  22  0.148  21  0.106   0.113 N  0.450      SignalP-noTM
ColletesGigas_008486-T1    0.107  12  0.112  12  0.129   1  0.105   0.108 N  0.450      SignalP-noTM
ColletesGigas_008487-T1    0.123  46  0.114  46  0.146   6  0.107   0.110 N  0.450      SignalP-noTM
ColletesGigas_008488-T1    0.109  45  0.108  12  0.129   4  0.108   0.108 N  0.450      SignalP-noTM
ColletesGigas_008489-T1    0.109  28  0.112  35  0.131  11  0.112   0.112 N  0.450      SignalP-noTM
ColletesGigas_008490-T1    0.122  33  0.115  33  0.169  45  0.111   0.113 N  0.450      SignalP-noTM
ColletesGigas_008491-T1    0.151  25  0.139  46  0.323  41  0.125   0.131 N  0.450      SignalP-noTM
ColletesGigas_008492-T1    0.113  18  0.110  54  0.128  47  0.101   0.105 N  0.450      SignalP-noTM
ColletesGigas_008493-T1    0.145  46  0.120  46  0.145   2  0.100   0.109 N  0.450      SignalP-noTM
ColletesGigas_008494-T1    0.193  26  0.154  26  0.155  25  0.124   0.138 N  0.450      SignalP-noTM
ColletesGigas_008495-T1    0.360  32  0.257  32  0.609   5  0.270   0.264 N  0.450      SignalP-noTM
ColletesGigas_008496-T1    0.112  22  0.112  12  0.143   2  0.108   0.110 N  0.450      SignalP-noTM
ColletesGigas_008497-T1    0.170  18  0.136  18  0.145  15  0.110   0.122 N  0.450      SignalP-noTM
ColletesGigas_008498-T1    0.130  64  0.139  40  0.313  19  0.150   0.145 N  0.450      SignalP-noTM
ColletesGigas_008499-T1    0.117  31  0.110  31  0.132  24  0.104   0.106 N  0.450      SignalP-noTM
ColletesGigas_008500-T1    0.116  47  0.119  66  0.172  56  0.090   0.108 N  0.500      SignalP-TM
ColletesGigas_008501-T1    0.107  53  0.110  11  0.141   1  0.104   0.108 N  0.500      SignalP-TM
ColletesGigas_008502-T1    0.112  33  0.124  11  0.189   1  0.104   0.113 N  0.450      SignalP-noTM
ColletesGigas_008503-T1    0.143  29  0.138  29  0.219   1  0.135   0.136 N  0.450      SignalP-noTM
ColletesGigas_008504-T1    0.116  33  0.129  15  0.197  14  0.162   0.142 N  0.500      SignalP-TM
ColletesGigas_008505-T1    0.120  26  0.115  50  0.150  47  0.108   0.111 N  0.450      SignalP-noTM
ColletesGigas_008506-T1    0.113  62  0.105  66  0.109   5  0.097   0.101 N  0.450      SignalP-noTM
ColletesGigas_008507-T1    0.110  46  0.114  14  0.179  10  0.130   0.123 N  0.450      SignalP-noTM
ColletesGigas_008508-T1    0.114  19  0.111  19  0.140  12  0.111   0.111 N  0.450      SignalP-noTM
ColletesGigas_008509-T1    0.108  58  0.106  35  0.115  17  0.102   0.104 N  0.450      SignalP-noTM
ColletesGigas_008510-T1    0.110  41  0.106  41  0.118  54  0.097   0.101 N  0.450      SignalP-noTM
ColletesGigas_008511-T1    0.117  27  0.123  11  0.167   1  0.128   0.126 N  0.450      SignalP-noTM
ColletesGigas_008512-T1    0.228  21  0.164  21  0.169  41  0.118   0.140 N  0.450      SignalP-noTM
ColletesGigas_008513-T1    0.113  60  0.111  43  0.138   5  0.105   0.108 N  0.450      SignalP-noTM
ColletesGigas_008515-T1    0.110  60  0.110  60  0.140  11  0.105   0.108 N  0.450      SignalP-noTM
ColletesGigas_008516-T1    0.167  51  0.138  51  0.179  21  0.126   0.133 N  0.500      SignalP-TM
ColletesGigas_008517-T1    0.117  26  0.114  26  0.138  25  0.111   0.112 N  0.450      SignalP-noTM
ColletesGigas_008518-T1    0.108  25  0.103  25  0.111  57  0.098   0.101 N  0.450      SignalP-noTM
ColletesGigas_008519-T1    0.131  22  0.118  22  0.121  11  0.106   0.111 N  0.450      SignalP-noTM
ColletesGigas_008520-T1    0.108  64  0.104  68  0.110  58  0.094   0.098 N  0.450      SignalP-noTM
ColletesGigas_008521-T1    0.119  58  0.109  16  0.163  64  0.103   0.107 N  0.500      SignalP-TM
ColletesGigas_008522-T1    0.144  25  0.131  25  0.146  12  0.120   0.125 N  0.450      SignalP-noTM
ColletesGigas_008523-T1    0.137  38  0.124  14  0.201  11  0.154   0.140 N  0.450      SignalP-noTM
ColletesGigas_008524-T1    0.130  43  0.118  11  0.141   1  0.118   0.118 N  0.450      SignalP-noTM
ColletesGigas_008525-T1    0.527  28  0.529  28  0.691  24  0.502   0.518 Y  0.500      SignalP-TM
ColletesGigas_008526-T1    0.121  41  0.117  41  0.158  12  0.115   0.116 N  0.450      SignalP-noTM
ColletesGigas_008527-T1    0.109  53  0.111  22  0.142  41  0.114   0.113 N  0.450      SignalP-noTM
ColletesGigas_008528-T1    0.112  68  0.106  68  0.117  11  0.099   0.103 N  0.450      SignalP-noTM
ColletesGigas_008529-T1    0.124  26  0.133  18  0.186   1  0.140   0.137 N  0.450      SignalP-noTM
ColletesGigas_008530-T1    0.134  48  0.132  13  0.217  12  0.152   0.143 N  0.450      SignalP-noTM
ColletesGigas_008531-T1    0.341  37  0.463  37  0.872  19  0.667   0.573 Y  0.450      SignalP-noTM
ColletesGigas_008532-T1    0.113  20  0.104  64  0.112  55  0.098   0.101 N  0.450      SignalP-noTM
ColletesGigas_008533-T1    0.110  37  0.109  11  0.126   3  0.100   0.104 N  0.450      SignalP-noTM
ColletesGigas_008534-T1    0.119   9  0.112  43  0.126  22  0.105   0.108 N  0.450      SignalP-noTM
ColletesGigas_008535-T1    0.111  32  0.113  53  0.157  40  0.112   0.112 N  0.450      SignalP-noTM
ColletesGigas_008536-T1    0.120  16  0.115  16  0.144  44  0.108   0.111 N  0.450      SignalP-noTM
ColletesGigas_008537-T1    0.110  56  0.110  56  0.131  49  0.102   0.106 N  0.450      SignalP-noTM
ColletesGigas_008538-T1    0.113  48  0.111  11  0.124   9  0.108   0.109 N  0.450      SignalP-noTM
ColletesGigas_008539-T1    0.142  57  0.118  57  0.128  10  0.100   0.108 N  0.450      SignalP-noTM
ColletesGigas_008540-T1    0.117  29  0.107  54  0.127  28  0.099   0.102 N  0.450      SignalP-noTM
ColletesGigas_008541-T1    0.112  39  0.109  39  0.121  54  0.097   0.103 N  0.450      SignalP-noTM
ColletesGigas_008542-T1    0.108  40  0.107  40  0.115  23  0.100   0.103 N  0.450      SignalP-noTM
ColletesGigas_008543-T1    0.138  60  0.119  60  0.139   1  0.102   0.110 N  0.450      SignalP-noTM
ColletesGigas_008544-T1    0.176  16  0.141  16  0.136  13  0.112   0.125 N  0.450      SignalP-noTM
ColletesGigas_008545-T1    0.109  44  0.107  33  0.119  21  0.103   0.105 N  0.450      SignalP-noTM
ColletesGigas_008546-T1    0.110  27  0.111  27  0.140  13  0.108   0.110 N  0.450      SignalP-noTM
ColletesGigas_008547-T1    0.108  39  0.106  39  0.114  34  0.098   0.101 N  0.450      SignalP-noTM
ColletesGigas_008548-T1    0.114  61  0.105  61  0.106  31  0.094   0.099 N  0.450      SignalP-noTM
ColletesGigas_008549-T1    0.126  27  0.114  11  0.147   2  0.113   0.114 N  0.450      SignalP-noTM
ColletesGigas_008550-T1    0.132  30  0.126  30  0.185   7  0.127   0.127 N  0.450      SignalP-noTM
ColletesGigas_008551-T1    0.200  37  0.164  37  0.227  36  0.143   0.152 N  0.450      SignalP-noTM
[truncated: 1,623,934 more chars]
