# Supplementary material for: Prevalent bee venom genes evolved before the aculeate stinger and eusociality
Source: BMC Biol. 2023 Oct 23;21:229. doi: 10.1186/s12915-023-01656-5 (PMC10591384; doi:10.1186/s12915-023-01656-5)
Supplement: Supplementary file 37 — Additional file 37. Genome annotation of Colletes gigas. [file 12915_2023_1656_MOESM37_ESM.zip › Colletes_gigas.annotation.funannotate181.Oct2020/annotations/eggnog.emapper.annotations]

# emapper version: emapper-1.0.3 emapper DB: 4.5.1
# command: ./emapper.py -m diamond -i /scratch/ek/stingless.bee.genomics/annotation/funannotate/ColletesGigas/2020_10_25_ColletesGigas/annotate_misc/genome.proteins.fasta -o eggnog --cpu 55
# time: Tue Oct 27 00:01:04 2020
#query_name	seed_eggNOG_ortholog	seed_ortholog_evalue	seed_ortholog_score	predicted_gene_name	GO_terms	KEGG_KOs	BiGG_reactions	Annotation_tax_scope	OGs	bestOG|evalue|score	COG cat	eggNOG annot
ColletesGigas_000006-T1	7460.GB19613-PA	0.0	1158.7					artNOG[6]	034N6@artNOG,09ZA2@biNOG,0IHIT@euNOG,0S7TF@hymNOG,0SR9Z@inNOG,0VA79@meNOG,0XR3I@NOG,13HY7@opiNOG	NA|NA|NA	S	Inherit from biNOG: kiaa0825
ColletesGigas_000007-T1	12957.ACEP_00004785-PA	1.6e-122	444.9					artNOG[6]	039SM@artNOG,0A596@biNOG,0IET0@euNOG,0SWHF@inNOG,0V6BW@meNOG,12NZF@opiNOG,COG2273@NOG	NA|NA|NA	G	Glycosyl hydrolases family 16
ColletesGigas_000008-T1	7425.NV15420-PA	3.8e-46	189.9	MRPS10	GO:0000313,GO:0000314,GO:0003674,GO:0003735,GO:0005198,GO:0005575,GO:0005622,GO:0005623,GO:0005737,GO:0005739,GO:0005759,GO:0005761,GO:0005763,GO:0005840,GO:0006412,GO:0008150,GO:0008152,GO:0009058,GO:0009059,GO:0009987,GO:0010467,GO:0015935,GO:0019538,GO:0030529,GO:0031974,GO:0032991,GO:0034645,GO:0043170,GO:0043226,GO:0043227,GO:0043228,GO:0043229,GO:0043231,GO:0043232,GO:0043233,GO:0044237,GO:…	K02946		artNOG[6]	037X4@artNOG,09T5H@biNOG,0SUKF@inNOG,0V447@meNOG,13SEJ@opiNOG,COG0051@NOG,KOG2187@euNOG,KOG3321@euNOG	NA|NA|NA	J	Mitochondrial ribosomal protein S10
ColletesGigas_000009-T1	7460.GB11934-PA	0.0	1181.4					artNOG[6]	03GE8@artNOG,0AN2P@biNOG,0S9JD@hymNOG,0T2WV@inNOG,0VZXH@meNOG,14WCZ@opiNOG,COG2265@NOG,KOG2187@euNOG	NA|NA|NA	J	Methyltransferase small domain
ColletesGigas_000010-T1	7460.GB13120-PA	1.9e-242	843.6	FUCTA	GO:0000138,GO:0000139,GO:0003674,GO:0003824,GO:0005575,GO:0005622,GO:0005623,GO:0005737,GO:0005794,GO:0005795,GO:0005797,GO:0005886,GO:0005975,GO:0006464,GO:0006486,GO:0008150,GO:0008152,GO:0008417,GO:0009058,GO:0009059,GO:0009100,GO:0009101,GO:0009987,GO:0012505,GO:0016020,GO:0016740,GO:0016757,GO:0016758,GO:0018392,GO:0019538,GO:0031090,GO:0031984,GO:0031985,GO:0032580,GO:0034645,GO:0036065,GO:…	K00753		artNOG[6]	0348V@artNOG,0A27E@biNOG,0S4QA@hymNOG,0SQ99@inNOG,0VD39@meNOG,0ZIMX@NOG,13JF9@opiNOG,KOG2619@euNOG	NA|NA|NA	E, G	Glycosyltransferase family 10 (fucosyltransferase)
ColletesGigas_000013-T1	7091.BGIBMGA012685-TA	4.9e-58	230.7					artNOG[6]	03H0U@artNOG,0B1B0@biNOG,0J55Y@euNOG,0T3IP@inNOG,0WDWC@meNOG,0XXID@NOG,13YMN@opiNOG	NA|NA|NA
ColletesGigas_000014-T1	7460.GB14007-PA	1.9e-70	270.8			K05860		artNOG[6]	034UJ@artNOG,09UY1@biNOG,0SRG1@inNOG,0V5XZ@meNOG,0XPSW@NOG,12NH2@opiNOG,KOG0169@euNOG	NA|NA|NA	I	Inherit from biNOG: phospholipase C
ColletesGigas_000015-T1	7460.GB14007-PA	1.8e-61	241.1			K05860		artNOG[6]	034UJ@artNOG,09UY1@biNOG,0SRG1@inNOG,0V5XZ@meNOG,0XPSW@NOG,12NH2@opiNOG,KOG0169@euNOG	NA|NA|NA	I	Inherit from biNOG: phospholipase C
ColletesGigas_000016-T1	7460.GB14007-PA	3.6e-74	283.1			K05860		artNOG[6]	034UJ@artNOG,09UY1@biNOG,0SRG1@inNOG,0V5XZ@meNOG,0XPSW@NOG,12NH2@opiNOG,KOG0169@euNOG	NA|NA|NA	I	Inherit from biNOG: phospholipase C
ColletesGigas_000017-T1	7460.GB14007-PA	7.2e-127	459.1			K05860		artNOG[6]	034UJ@artNOG,09UY1@biNOG,0SRG1@inNOG,0V5XZ@meNOG,0XPSW@NOG,12NH2@opiNOG,KOG0169@euNOG	NA|NA|NA	I	Inherit from biNOG: phospholipase C
ColletesGigas_000018-T1	12957.ACEP_00004777-PA	0.0	1839.3			K05860		artNOG[6]	034UJ@artNOG,09UY1@biNOG,0S6NK@hymNOG,0SRM7@inNOG,0V5XZ@meNOG,0XPSW@NOG,12NH2@opiNOG,KOG0169@euNOG	NA|NA|NA	I	Phosphatidylinositol-specific phospholipase C, Y domain
ColletesGigas_000019-T1	7460.GB17289-PA	3.8e-99	367.1			K01639		artNOG[6]	036U3@artNOG,0A1HV@biNOG,0IGJ4@euNOG,0S3UH@hymNOG,0STRM@inNOG,0VCDD@meNOG,13K7V@opiNOG,COG0329@NOG	NA|NA|NA	G	DHDPS
ColletesGigas_000020-T1	7460.GB16725-PA	3.2e-59	233.0					artNOG[6]	038AF@artNOG,0A1AY@biNOG,0S8JG@hymNOG,0SV69@inNOG,0VC6M@meNOG,11KXF@NOG,12TJN@opiNOG,KOG4613@euNOG	NA|NA|NA	D	coiled-coil domain-containing protein 58-like
ColletesGigas_000021-T1	7460.GB12627-PA	2.7e-22	110.5		GO:0005575,GO:0016020			artNOG[6]	038YQ@artNOG,0AAW5@biNOG,0J4V1@euNOG,0S9EI@hymNOG,0SW3G@inNOG,0VMZX@meNOG,1278E@NOG,13XQA@opiNOG	NA|NA|NA	S	Protein of unknown function (DUF1075)
ColletesGigas_000022-T1	7460.GB14253-PA	5.7e-224	781.9		GO:0006810,GO:0006897,GO:0006909,GO:0007275,GO:0007399,GO:0008150,GO:0009987,GO:0016192,GO:0022008,GO:0030154,GO:0032501,GO:0032502,GO:0044699,GO:0044707,GO:0044763,GO:0044765,GO:0048731,GO:0048856,GO:0048869,GO:0051179,GO:0051234	K11806		artNOG[6]	0356U@artNOG,0A05Z@biNOG,0SRTT@inNOG,0VA5A@meNOG,0XNX6@NOG,12NZ7@opiNOG,KOG0268@euNOG	NA|NA|NA	A	Sof1-like domain
ColletesGigas_000023-T1	7460.GB13931-PA	1.5e-21	106.7					artNOG[6]	0343T@artNOG,0A5IZ@biNOG,0II8V@euNOG,0S52H@hymNOG,0SQSM@inNOG,0VGDY@meNOG,0Z53A@NOG,13MHH@opiNOG	NA|NA|NA	S	SH2 domain
ColletesGigas_000024-T1	7460.GB13931-PA	6.9e-25	118.2					artNOG[6]	0343T@artNOG,0A5IZ@biNOG,0II8V@euNOG,0S52H@hymNOG,0SQSM@inNOG,0VGDY@meNOG,0Z53A@NOG,13MHH@opiNOG	NA|NA|NA	S	SH2 domain
ColletesGigas_000032-T1	7460.GB17702-PA	0.0	3399.4		GO:0005575,GO:0005623,GO:0005886,GO:0005887,GO:0007155,GO:0007275,GO:0007424,GO:0008150,GO:0009987,GO:0016020,GO:0016021,GO:0016337,GO:0016339,GO:0022610,GO:0031224,GO:0031226,GO:0032501,GO:0032502,GO:0044425,GO:0044459,GO:0044464,GO:0044699,GO:0044707,GO:0044763,GO:0048731,GO:0048856,GO:0060541,GO:0071944			artNOG[6]	0342J@artNOG,09VIE@biNOG,0SQRH@inNOG,0V5G3@meNOG,0XPEI@NOG,12N7V@opiNOG,KOG1219@euNOG	NA|NA|NA	T	Cadherin domain
ColletesGigas_000033-T1	7460.GB16532-PA	0.0	2511.5		GO:0005575,GO:0005623,GO:0005886,GO:0005887,GO:0005911,GO:0007155,GO:0008150,GO:0008360,GO:0009987,GO:0016020,GO:0016021,GO:0016337,GO:0016339,GO:0022603,GO:0022604,GO:0022610,GO:0030054,GO:0031224,GO:0031226,GO:0032991,GO:0035003,GO:0043296,GO:0044425,GO:0044459,GO:0044464,GO:0044699,GO:0044763,GO:0050789,GO:0050793,GO:0050794,GO:0051128,GO:0065007,GO:0065008,GO:0071944			artNOG[6]	035P1@artNOG,09UTG@biNOG,0S7VD@hymNOG,0SSCQ@inNOG,0V5T0@meNOG,0XQHI@NOG,12R3Q@opiNOG,KOG3594@euNOG	NA|NA|NA	U	Cadherin domain
ColletesGigas_000034-T1	7460.GB13006-PA	9.2e-196	689.1	TIMELESS	GO:0000075,GO:0000077,GO:0000122,GO:0000228,GO:0000785,GO:0000790,GO:0001655,GO:0001657,GO:0001658,GO:0001763,GO:0001822,GO:0002009,GO:0003674,GO:0005488,GO:0005515,GO:0005575,GO:0005622,GO:0005623,GO:0005634,GO:0005694,GO:0006355,GO:0006357,GO:0006950,GO:0006974,GO:0007275,GO:0007623,GO:0008150,GO:0009582,GO:0009605,GO:0009628,GO:0009649,GO:0009653,GO:0009790,GO:0009888,GO:0009889,GO:0009890,GO:…	K03155		euNOG[57]	0ZWE6@NOG,KOG1974@euNOG	NA|NA|NA	S	Timeless protein C terminal region
ColletesGigas_000046-T1	7460.GB10366-PA	2.2e-179	634.8					artNOG[6]	036RG@artNOG,0A0E6@biNOG,0S697@hymNOG,0STNU@inNOG,0VBAE@meNOG,13Q9K@opiNOG,COG4886@NOG,KOG0619@euNOG	NA|NA|NA	T	LRR_TYP
ColletesGigas_000048-T1	7460.GB30213-PA	1.5e-215	754.6	TIM2	GO:0000075,GO:0000077,GO:0006950,GO:0006974,GO:0008150,GO:0009605,GO:0009649,GO:0009987,GO:0010564,GO:0010948,GO:0031570,GO:0033554,GO:0042752,GO:0044699,GO:0044763,GO:0048519,GO:0048523,GO:0050789,GO:0050794,GO:0050896,GO:0051716,GO:0051726,GO:0065007,GO:1901987,GO:1901988	K03155		artNOG[6]	035R2@artNOG,09U3E@biNOG,0S4BH@hymNOG,0SPQB@inNOG,0V52I@meNOG,0XQM6@NOG,12NCY@opiNOG,KOG1974@euNOG	NA|NA|NA	L	Timeless protein
ColletesGigas_000050-T1	7091.BGIBMGA012685-TA	2.5e-47	194.9					artNOG[6]	03H0U@artNOG,0B1B0@biNOG,0J55Y@euNOG,0T3IP@inNOG,0WDWC@meNOG,0XXID@NOG,13YMN@opiNOG	NA|NA|NA
ColletesGigas_000051-T1	12957.ACEP_00002620-PA	5.3e-204	716.1			K13754		artNOG[6]	03794@artNOG,0A0GN@biNOG,0S5GB@hymNOG,0SU6B@inNOG,0VCS5@meNOG,13JXP@opiNOG,COG0530@NOG,KOG2399@euNOG	NA|NA|NA	P	Sodium/calcium exchanger protein
ColletesGigas_000052-T1	7460.GB12751-PA	6.6e-55	219.5			K00699		artNOG[6]	033B3@artNOG,09WHA@biNOG,0S3H2@hymNOG,0SQGJ@inNOG,0V7FS@meNOG,12QS3@opiNOG,COG1819@NOG,KOG1192@euNOG	NA|NA|NA	G	Glycosyltransferase family 28 C-terminal domain
ColletesGigas_000053-T1	7460.GB12751-PA	1.3e-114	418.7			K00699		artNOG[6]	033B3@artNOG,09WHA@biNOG,0S3H2@hymNOG,0SQGJ@inNOG,0V7FS@meNOG,12QS3@opiNOG,COG1819@NOG,KOG1192@euNOG	NA|NA|NA	G	Glycosyltransferase family 28 C-terminal domain
ColletesGigas_000058-T1	7460.GB11129-PA	5.4e-88	329.3					artNOG[6]	038XX@artNOG,09UJF@biNOG,0IGJZ@euNOG,0S4U0@hymNOG,0ST9K@inNOG,0V5IN@meNOG,0XR1J@NOG,12SKD@opiNOG	NA|NA|NA	S	Inherit from biNOG: methyl-CpG binding domain protein 5
ColletesGigas_000059-T1	12957.ACEP_00002623-PA	0.0	2583.9					artNOG[6]	038XX@artNOG,09UJF@biNOG,0IGJZ@euNOG,0S4U0@hymNOG,0ST9K@inNOG,0V5IN@meNOG,0XR1J@NOG,12SKD@opiNOG	NA|NA|NA	S	Inherit from biNOG: methyl-CpG binding domain protein 5
ColletesGigas_000060-T1	7460.GB11129-PA	3.7e-26	123.2					artNOG[6]	038XX@artNOG,09UJF@biNOG,0IGJZ@euNOG,0S4U0@hymNOG,0ST9K@inNOG,0V5IN@meNOG,0XR1J@NOG,12SKD@opiNOG	NA|NA|NA	S	Inherit from biNOG: methyl-CpG binding domain protein 5
ColletesGigas_000067-T1	13037.EHJ74335	3.4e-10	70.5					artNOG[6]	038XX@artNOG,09UJF@biNOG,0IGJZ@euNOG,0ST9K@inNOG,0TEJR@lepNOG,0V5IN@meNOG,0XR1J@NOG,12SKD@opiNOG	NA|NA|NA	S	Inherit from biNOG: methyl-CpG binding domain protein 5
ColletesGigas_000073-T1	12957.ACEP_00002630-PA	2.3e-208	729.9		GO:0007275,GO:0007399,GO:0008150,GO:0009987,GO:0022008,GO:0030154,GO:0032501,GO:0032502,GO:0044699,GO:0044707,GO:0044763,GO:0048731,GO:0048856,GO:0048869	K09502		artNOG[6]	032Y7@artNOG,09UMX@biNOG,0S3SV@hymNOG,0SPSJ@inNOG,0V62A@meNOG,12NR7@opiNOG,COG0484@NOG,KOG0712@euNOG	NA|NA|NA	O	DnaJ central domain
ColletesGigas_000074-T1	7460.GB19487-PA	5.8e-54	215.3	RPS24	GO:0003674,GO:0003735,GO:0005198,GO:0005575,GO:0005622,GO:0005623,GO:0005737,GO:0005829,GO:0005840,GO:0006412,GO:0008150,GO:0008152,GO:0009058,GO:0009059,GO:0009987,GO:0010467,GO:0015935,GO:0019538,GO:0022626,GO:0022627,GO:0030529,GO:0032991,GO:0034645,GO:0043170,GO:0043226,GO:0043228,GO:0043229,GO:0043232,GO:0044237,GO:0044238,GO:0044249,GO:0044260,GO:0044267,GO:0044391,GO:0044422,GO:0044424,GO:…	K02974		artNOG[6]	0378Q@artNOG,0A6M6@biNOG,0S81J@hymNOG,0SU0Q@inNOG,0VHFB@meNOG,13PU3@opiNOG,COG2004@NOG,KOG3424@euNOG	NA|NA|NA	J	40S ribosomal protein S24
ColletesGigas_000076-T1	7460.GB14610-PA	2.6e-112	411.8					meNOG[21]	0ADP8@biNOG,0VQW1@meNOG,12ZKH@opiNOG,COG5048@NOG,KOG1721@euNOG	NA|NA|NA	K	ZnF_C2H2
ColletesGigas_000077-T1	7460.GB10337-PA	4.8e-10	68.9			K10380		artNOG[6]	03569@artNOG,09UB7@biNOG,0S38T@hymNOG,0SRT9@inNOG,0V5AC@meNOG,12RRB@opiNOG,COG0666@NOG,KOG4177@euNOG	NA|NA|NA	M	ZU5
ColletesGigas_000079-T1	7460.GB10337-PA	3e-30	139.4			K10380		artNOG[6]	03569@artNOG,09UB7@biNOG,0S38T@hymNOG,0SRT9@inNOG,0V5AC@meNOG,12RRB@opiNOG,COG0666@NOG,KOG4177@euNOG	NA|NA|NA	M	ZU5
ColletesGigas_000081-T1	7460.GB10337-PA	1.9e-17	94.7			K10380		artNOG[6]	03569@artNOG,09UB7@biNOG,0S38T@hymNOG,0SRT9@inNOG,0V5AC@meNOG,12RRB@opiNOG,COG0666@NOG,KOG4177@euNOG	NA|NA|NA	M	ZU5
ColletesGigas_000082-T1	7460.GB10337-PA	0.0	1318.1			K10380		artNOG[6]	03569@artNOG,09UB7@biNOG,0S38T@hymNOG,0SRT9@inNOG,0V5AC@meNOG,12RRB@opiNOG,COG0666@NOG,KOG4177@euNOG	NA|NA|NA	M	ZU5
ColletesGigas_000084-T1	7460.GB13540-PA	3.4e-70	269.6	EIF-1A	GO:0000022,GO:0000226,GO:0000278,GO:0003674,GO:0003676,GO:0003723,GO:0003743,GO:0005488,GO:0005575,GO:0005622,GO:0005623,GO:0005737,GO:0005829,GO:0006412,GO:0006413,GO:0006810,GO:0006897,GO:0006909,GO:0006996,GO:0007010,GO:0007017,GO:0007049,GO:0007051,GO:0007052,GO:0007154,GO:0007165,GO:0007166,GO:0007224,GO:0008135,GO:0008150,GO:0008152,GO:0009058,GO:0009059,GO:0009987,GO:0010467,GO:0016043,GO:…	K03236		artNOG[6]	036J5@artNOG,0A4ZZ@biNOG,0S7GC@hymNOG,0STSH@inNOG,0VFV6@meNOG,13R6Y@opiNOG,COG0361@NOG,KOG3403@euNOG	NA|NA|NA	J	Seems to be required for maximal rate of protein biosynthesis. Enhances ribosome dissociation into subunits and stabilizes the binding of the initiator Met-tRNA(I) to 40 S ribosomal subunits (By similarity)
ColletesGigas_000085-T1	7460.GB11113-PA	6e-184	648.7					artNOG[6]	032U6@artNOG,09VDB@biNOG,0SPPA@inNOG,0V6CA@meNOG,13201@opiNOG,COG1272@NOG,KOG0748@euNOG	NA|NA|NA	T	Haemolysin-III related
ColletesGigas_000086-T1	7460.GB18249-PA	8.6e-84	314.7	EFF	GO:0000003,GO:0000278,GO:0000280,GO:0001654,GO:0001745,GO:0001751,GO:0001754,GO:0002064,GO:0003006,GO:0003674,GO:0003824,GO:0004842,GO:0005488,GO:0005515,GO:0005575,GO:0005622,GO:0005623,GO:0005856,GO:0005875,GO:0006464,GO:0006508,GO:0006511,GO:0006996,GO:0007049,GO:0007067,GO:0007126,GO:0007140,GO:0007275,GO:0007276,GO:0007281,GO:0007283,GO:0007286,GO:0007292,GO:0007399,GO:0007423,GO:0008054,GO:…	K06689		artNOG[6]	033YR@artNOG,09WG6@biNOG,0S7Y5@hymNOG,0SRDV@inNOG,0V7ES@meNOG,12QZC@opiNOG,COG5078@NOG,KOG0417@euNOG	NA|NA|NA	O	ubiquitin-conjugating enzyme E2-17 kDa-like
ColletesGigas_000092-T1	7460.GB10165-PA	1e-278	964.5		GO:0000003,GO:0000226,GO:0001555,GO:0003002,GO:0003006,GO:0005575,GO:0005622,GO:0005623,GO:0005856,GO:0006403,GO:0006996,GO:0007010,GO:0007015,GO:0007017,GO:0007163,GO:0007275,GO:0007276,GO:0007281,GO:0007292,GO:0007293,GO:0007295,GO:0007304,GO:0007306,GO:0007308,GO:0007309,GO:0007310,GO:0007389,GO:0007423,GO:0008150,GO:0008407,GO:0009653,GO:0009798,GO:0009887,GO:0009950,GO:0009953,GO:0009987,GO:…			artNOG[6]	037N9@artNOG,0A5NX@biNOG,0IZ7I@euNOG,0S5SW@hymNOG,0SUIQ@inNOG,0VGHT@meNOG,11Q3G@NOG,13T4E@opiNOG	NA|NA|NA
ColletesGigas_000094-T1	7460.GB19825-PA	3.6e-51	206.5					meNOG[21]	0AHP9@biNOG,0KER6@euNOG,0VV13@meNOG,118HB@NOG,130D9@opiNOG	NA|NA|NA
ColletesGigas_000095-T1	7425.NV12580-PA	5.7e-71	273.9		GO:0003333,GO:0003674,GO:0005215,GO:0005342,GO:0006810,GO:0006811,GO:0006820,GO:0006865,GO:0008150,GO:0008509,GO:0008514,GO:0009987,GO:0015075,GO:0015171,GO:0015711,GO:0015849,GO:0022857,GO:0022891,GO:0022892,GO:0034220,GO:0044699,GO:0044763,GO:0044765,GO:0046942,GO:0046943,GO:0051179,GO:0051234,GO:0055085,GO:0071702,GO:0071705	K14209		artNOG[6]	034KU@artNOG,0A3YI@biNOG,0S5CJ@hymNOG,0SR8P@inNOG,0V6P6@meNOG,13JR6@opiNOG,COG0814@NOG,KOG1304@euNOG	NA|NA|NA	E	Transmembrane amino acid transporter protein
ColletesGigas_000096-T1	7460.GB14741-PA	1.3e-159	568.2		GO:0003333,GO:0003674,GO:0005215,GO:0005342,GO:0006810,GO:0006811,GO:0006820,GO:0006865,GO:0008150,GO:0008509,GO:0008514,GO:0009987,GO:0015075,GO:0015171,GO:0015711,GO:0015849,GO:0022857,GO:0022891,GO:0022892,GO:0034220,GO:0044699,GO:0044763,GO:0044765,GO:0046942,GO:0046943,GO:0051179,GO:0051234,GO:0055085,GO:0071702,GO:0071705	K14209		artNOG[6]	034KU@artNOG,0A3YI@biNOG,0S5CJ@hymNOG,0SR8P@inNOG,0V6P6@meNOG,13JR6@opiNOG,COG0814@NOG,KOG1304@euNOG	NA|NA|NA	E	Transmembrane amino acid transporter protein
ColletesGigas_000097-T1	7460.GB12830-PA	2.6e-151	540.8	SCARB2	GO:0000003,GO:0000122,GO:0000323,GO:0001676,GO:0001775,GO:0001817,GO:0001819,GO:0001932,GO:0001934,GO:0001952,GO:0001954,GO:0002218,GO:0002221,GO:0002237,GO:0002253,GO:0002376,GO:0002474,GO:0002478,GO:0002479,GO:0002576,GO:0002682,GO:0002684,GO:0002697,GO:0002699,GO:0002700,GO:0002702,GO:0002718,GO:0002720,GO:0002757,GO:0002758,GO:0002764,GO:0003006,GO:0003008,GO:0003013,GO:0003073,GO:0003085,GO:…	K06259,K12384,K13885		meNOG[21]	09Z6W@biNOG,0V8QD@meNOG,0XS17@NOG,12SAC@opiNOG,KOG3776@euNOG	NA|NA|NA	T	CD36 molecule (thrombospondin receptor)
ColletesGigas_000098-T1	7460.GB10268-PA	4.2e-225	785.8		GO:0006810,GO:0006897,GO:0006909,GO:0008150,GO:0016192,GO:0044699,GO:0044765,GO:0051179,GO:0051234			artNOG[6]	037SH@artNOG,0A5I9@biNOG,0S5X5@hymNOG,0SUHT@inNOG,0VGDA@meNOG,13SMF@opiNOG,COG5048@NOG,KOG1721@euNOG	NA|NA|NA	K	zf-AD
ColletesGigas_000099-T1	7460.GB16692-PA	8.3e-63	246.5		GO:0003674,GO:0005198,GO:0005214,GO:0042302			artNOG[6]	037TT@artNOG,0A8IW@biNOG,0IYSD@euNOG,0S82Z@hymNOG,0SUU3@inNOG,0VJF8@meNOG,11QIW@NOG,13TXQ@opiNOG	NA|NA|NA	S	Insect cuticle protein
ColletesGigas_000100-T1	7460.GB15144-PA	4.3e-36	157.5					meNOG[21]	0AJG6@biNOG,0KFP7@euNOG,0VX1G@meNOG,10T50@NOG,12YIK@opiNOG	NA|NA|NA
ColletesGigas_000101-T1	7460.GB15144-PA	2.7e-82	311.6					meNOG[21]	0AJG6@biNOG,0KFP7@euNOG,0VX1G@meNOG,10T50@NOG,12YIK@opiNOG	NA|NA|NA
ColletesGigas_000102-T1	12957.ACEP_00011306-PA	7.6e-17	92.4					artNOG[6]	03GV9@artNOG,0AK7K@biNOG,0KECA@euNOG,0S9D8@hymNOG,0T2ZI@inNOG,0VZ45@meNOG,11BBQ@NOG,13151@opiNOG	NA|NA|NA
ColletesGigas_000103-T1	7460.GB20053-PA	3.2e-167	593.2	TLL	GO:0000578,GO:0000981,GO:0001071,GO:0001654,GO:0001708,GO:0001746,GO:0001748,GO:0003002,GO:0003674,GO:0003676,GO:0003677,GO:0003700,GO:0003705,GO:0004871,GO:0004872,GO:0004879,GO:0005488,GO:0005575,GO:0005622,GO:0005623,GO:0005634,GO:0006139,GO:0006351,GO:0006355,GO:0006357,GO:0006366,GO:0006725,GO:0006807,GO:0007154,GO:0007165,GO:0007166,GO:0007167,GO:0007169,GO:0007275,GO:0007350,GO:0007351,GO:…	K08545		artNOG[6]	033VB@artNOG,09UCJ@biNOG,0S83R@hymNOG,0SQIV@inNOG,0V5BT@meNOG,0XRZC@NOG,12N4N@opiNOG,KOG3575@euNOG	NA|NA|NA	T	HOLI
ColletesGigas_000105-T1	7460.GB10061-PA	7.6e-153	546.2					artNOG[6]	03GT1@artNOG,0A4N5@biNOG,0JNA9@euNOG,0S5A2@hymNOG,0T31Z@inNOG,0VFH6@meNOG,11U4E@NOG,13WEK@opiNOG	NA|NA|NA
ColletesGigas_000108-T1	7425.NV12573-PA	4.5e-58	229.9		GO:0003674,GO:0005198,GO:0005214,GO:0042302			artNOG[6]	037WM@artNOG,0A8Y2@biNOG,0IZ7X@euNOG,0S8FE@hymNOG,0SUD0@inNOG,0VJUA@meNOG,11Q8G@NOG,13SQC@opiNOG	NA|NA|NA	S	Insect cuticle protein
ColletesGigas_000109-T1	7460.GB14149-PA	3.2e-117	426.8		GO:0003674,GO:0005198,GO:0005214,GO:0042302			artNOG[6]	037UZ@artNOG,0A901@biNOG,0IZ78@euNOG,0S82P@hymNOG,0SUTZ@inNOG,0VJXA@meNOG,11QXK@NOG,13SKQ@opiNOG	NA|NA|NA	S	Insect cuticle protein
ColletesGigas_000110-T1	7460.GB10965-PA	2.3e-180	637.5					artNOG[6]	037GS@artNOG,0A955@biNOG,0IZ2Z@euNOG,0VK1P@meNOG,11PCZ@NOG,13TW4@opiNOG	NA|NA|NA
ColletesGigas_000111-T1	7460.GB10965-PA	6.1e-305	1051.6					artNOG[6]	037GS@artNOG,0A955@biNOG,0IZ2Z@euNOG,0VK1P@meNOG,11PCZ@NOG,13TW4@opiNOG	NA|NA|NA
ColletesGigas_000112-T1	12957.ACEP_00011314-PA	6e-265	918.3					artNOG[6]	03HRK@artNOG,0B597@biNOG,0IRTS@euNOG,0S9R7@hymNOG,0T456@inNOG,0WHVW@meNOG,0YM55@NOG,13EEA@opiNOG	NA|NA|NA	G	Major Facilitator Superfamily
ColletesGigas_000113-T1	7460.GB19851-PA	1.5e-84	318.2					artNOG[6]	03BF7@artNOG,0AAI7@biNOG,0JJGJ@euNOG,0S9A1@hymNOG,0SY7F@inNOG,0VMGQ@meNOG,0ZD59@NOG,14C29@opiNOG	NA|NA|NA
ColletesGigas_000114-T1	7460.GB16670-PA	1.8e-17	94.0		GO:0001894,GO:0001895,GO:0005575,GO:0005622,GO:0005623,GO:0005737,GO:0005783,GO:0006726,GO:0006810,GO:0007154,GO:0007165,GO:0007602,GO:0007603,GO:0008104,GO:0008150,GO:0008152,GO:0009058,GO:0009314,GO:0009416,GO:0009581,GO:0009582,GO:0009583,GO:0009584,GO:0009605,GO:0009628,GO:0009987,GO:0015031,GO:0016063,GO:0019538,GO:0023052,GO:0032386,GO:0032388,GO:0032501,GO:0032502,GO:0032879,GO:0032880,GO:…			artNOG[6]	039DX@artNOG,0AC8E@biNOG,0J668@euNOG,0S9BR@hymNOG,0SW5R@inNOG,0VPCR@meNOG,0Z5H7@NOG,13ZI8@opiNOG	NA|NA|NA
ColletesGigas_000117-T1	7460.GB11168-PA	1.3e-24	117.9					artNOG[6]	03HYF@artNOG,0B62A@biNOG,0IT4B@euNOG,0T4B9@inNOG,0WIRN@meNOG,0XSZN@NOG,13FN5@opiNOG	NA|NA|NA	T	PDZ domain (Also known as DHR or GLGF)
ColletesGigas_000118-T1	7460.GB11168-PA	0.0	2620.1					artNOG[6]	03HYF@artNOG,0B62A@biNOG,0IT4B@euNOG,0T4B9@inNOG,0WIRN@meNOG,0XSZN@NOG,13FN5@opiNOG	NA|NA|NA	T	PDZ domain (Also known as DHR or GLGF)
ColletesGigas_000119-T1	7460.GB11168-PA	4.3e-44	185.3					artNOG[6]	03HYF@artNOG,0B62A@biNOG,0IT4B@euNOG,0T4B9@inNOG,0WIRN@meNOG,0XSZN@NOG,13FN5@opiNOG	NA|NA|NA	T	PDZ domain (Also known as DHR or GLGF)
ColletesGigas_000123-T1	7460.GB11168-PA	2.7e-178	630.2					artNOG[6]	03HYF@artNOG,0B62A@biNOG,0IT4B@euNOG,0T4B9@inNOG,0WIRN@meNOG,0XSZN@NOG,13FN5@opiNOG	NA|NA|NA	T	PDZ domain (Also known as DHR or GLGF)
ColletesGigas_000124-T1	34740.HMEL009313-PA	9.6e-23	111.3					artNOG[6]	03C8R@artNOG,0AP1J@biNOG,0JPVA@euNOG,0SYND@inNOG,0W18R@meNOG,0ZUER@NOG,14E6H@opiNOG	NA|NA|NA
ColletesGigas_000125-T1	7460.GB11168-PA	1.1e-27	127.5					artNOG[6]	03HYF@artNOG,0B62A@biNOG,0IT4B@euNOG,0T4B9@inNOG,0WIRN@meNOG,0XSZN@NOG,13FN5@opiNOG	NA|NA|NA	T	PDZ domain (Also known as DHR or GLGF)
ColletesGigas_000126-T1	7460.GB11168-PA	7e-267	924.9					artNOG[6]	03HYF@artNOG,0B62A@biNOG,0IT4B@euNOG,0T4B9@inNOG,0WIRN@meNOG,0XSZN@NOG,13FN5@opiNOG	NA|NA|NA	T	PDZ domain (Also known as DHR or GLGF)
ColletesGigas_000127-T1	7460.GB14468-PA	4.7e-121	440.7					artNOG[6]	03ANF@artNOG,0A1H4@biNOG,0S86H@hymNOG,0T32N@inNOG,0VCCN@meNOG,12N3W@opiNOG,COG5432@NOG,KOG0287@euNOG	NA|NA|NA	O	Inherit from biNOG: RAD18 homolog (S. cerevisiae)
ColletesGigas_000128-T1	7460.GB11796-PA	0.0	1310.8		GO:0000226,GO:0000278,GO:0000280,GO:0000375,GO:0000377,GO:0000381,GO:0000398,GO:0005575,GO:0005622,GO:0005623,GO:0005634,GO:0005681,GO:0005686,GO:0006139,GO:0006396,GO:0006397,GO:0006725,GO:0006807,GO:0006996,GO:0007010,GO:0007017,GO:0007049,GO:0007051,GO:0007052,GO:0007067,GO:0008150,GO:0008152,GO:0008380,GO:0009987,GO:0010467,GO:0010468,GO:0016043,GO:0016070,GO:0016071,GO:0019219,GO:0019222,GO:…	K12825		artNOG[6]	032J5@artNOG,09Y3S@biNOG,0S4NH@hymNOG,0SPFG@inNOG,0V914@meNOG,0XPNW@NOG,12QX2@opiNOG,KOG0007@euNOG	NA|NA|NA	A	splicing factor 3A subunit
ColletesGigas_000129-T1	7460.GB18997-PA	1.8e-258	896.7		GO:0003674,GO:0003824,GO:0004856,GO:0005975,GO:0006793,GO:0006796,GO:0008150,GO:0008152,GO:0009987,GO:0016301,GO:0016310,GO:0016740,GO:0016772,GO:0016773,GO:0019200,GO:0044237,GO:0044238,GO:0044262,GO:0046835,GO:0071704	K00854		artNOG[6]	033GD@artNOG,09W52@biNOG,0S3H9@hymNOG,0SRGS@inNOG,0V73D@meNOG,12QEX@opiNOG,COG1070@NOG,KOG2531@euNOG	NA|NA|NA	G	FGGY family of carbohydrate kinases, C-terminal domain
ColletesGigas_000131-T1	12957.ACEP_00011376-PA	5.8e-55	219.9			K19631		artNOG[6]	03BF0@artNOG,0AB0M@biNOG,0VN0T@meNOG,0XQKU@NOG,13XIZ@opiNOG,KOG3701@euNOG	NA|NA|NA	K, T	DWA
ColletesGigas_000133-T1	7460.GB19187-PA	7.7e-100	369.0		GO:0000902,GO:0000904,GO:0001655,GO:0002009,GO:0002164,GO:0002165,GO:0002168,GO:0003002,GO:0003008,GO:0003674,GO:0004871,GO:0005057,GO:0005072,GO:0005488,GO:0005515,GO:0006355,GO:0006357,GO:0006928,GO:0006935,GO:0007154,GO:0007165,GO:0007166,GO:0007167,GO:0007178,GO:0007267,GO:0007268,GO:0007275,GO:0007389,GO:0007399,GO:0007409,GO:0007411,GO:0007442,GO:0007443,GO:0007444,GO:0007447,GO:0007448,GO:…	K04677		artNOG[6]	037AY@artNOG,09VTT@biNOG,0SU60@inNOG,0V6SJ@meNOG,0XQKU@NOG,12QX6@opiNOG,KOG3701@euNOG	NA|NA|NA	K, T	DWB
ColletesGigas_000134-T1	7460.GB10079-PA	1.4e-192	677.9			K06258		artNOG[6]	03HPR@artNOG,0B54D@biNOG,0IRGA@euNOG,0T43K@inNOG,0WHQI@meNOG,0ZJD6@NOG,13E53@opiNOG	NA|NA|NA
ColletesGigas_000135-T1	12957.ACEP_00004874-PA	1.4e-74	286.2		GO:0000902,GO:0000904,GO:0001505,GO:0001654,GO:0001745,GO:0001751,GO:0001754,GO:0003001,GO:0003008,GO:0003674,GO:0005215,GO:0005575,GO:0005622,GO:0005623,GO:0005634,GO:0005654,GO:0005667,GO:0005737,GO:0006810,GO:0006836,GO:0006897,GO:0006900,GO:0006901,GO:0006928,GO:0006935,GO:0006996,GO:0007154,GO:0007267,GO:0007268,GO:0007269,GO:0007275,GO:0007399,GO:0007409,GO:0007411,GO:0007423,GO:0008021,GO:…	K12394		artNOG[6]	034TG@artNOG,09TC3@biNOG,0S66X@hymNOG,0SS1B@inNOG,0V4B8@meNOG,13EHI@opiNOG,COG5030@NOG,KOG0934@euNOG	NA|NA|NA	U	Clathrin adaptor complex small chain
ColletesGigas_000136-T1	7460.GB16799-PA	5.3e-113	413.3		GO:0003674,GO:0003824,GO:0004143,GO:0005488,GO:0006793,GO:0006796,GO:0007154,GO:0007267,GO:0008150,GO:0008152,GO:0008289,GO:0009987,GO:0016301,GO:0016310,GO:0016740,GO:0016772,GO:0016773,GO:0019992,GO:0023052,GO:0030154,GO:0032502,GO:0044237,GO:0044699,GO:0044700,GO:0044763,GO:0045165,GO:0045168,GO:0046331,GO:0048869	K00901		artNOG[6]	034NH@artNOG,09UUN@biNOG,0S7NQ@hymNOG,0SSB1@inNOG,0V5U7@meNOG,0XQVB@NOG,12SGH@opiNOG,KOG1169@euNOG	NA|NA|NA	I	Diacylglycerol kinase accessory domain
ColletesGigas_000137-T1	7460.GB16799-PA	0.0	1219.1		GO:0003674,GO:0003824,GO:0004143,GO:0005488,GO:0006793,GO:0006796,GO:0007154,GO:0007267,GO:0008150,GO:0008152,GO:0008289,GO:0009987,GO:0016301,GO:0016310,GO:0016740,GO:0016772,GO:0016773,GO:0019992,GO:0023052,GO:0030154,GO:0032502,GO:0044237,GO:0044699,GO:0044700,GO:0044763,GO:0045165,GO:0045168,GO:0046331,GO:0048869	K00901		artNOG[6]	034NH@artNOG,09UUN@biNOG,0S7NQ@hymNOG,0SSB1@inNOG,0V5U7@meNOG,0XQVB@NOG,12SGH@opiNOG,KOG1169@euNOG	NA|NA|NA	I	Diacylglycerol kinase accessory domain
ColletesGigas_000138-T1	7460.GB18520-PA	5.4e-268	929.5	TL	GO:0000578,GO:0000910,GO:0002376,GO:0002520,GO:0002682,GO:0002697,GO:0002700,GO:0002759,GO:0002784,GO:0002786,GO:0002788,GO:0002805,GO:0002807,GO:0002808,GO:0002810,GO:0002831,GO:0002920,GO:0003002,GO:0003674,GO:0004871,GO:0004872,GO:0004888,GO:0005488,GO:0005515,GO:0005575,GO:0005622,GO:0005623,GO:0005737,GO:0005768,GO:0005769,GO:0005886,GO:0005887,GO:0006935,GO:0006950,GO:0006952,GO:0006955,GO:…	K18809		artNOG[6]	033M7@artNOG,0A0HZ@biNOG,0S77I@hymNOG,0SQCF@inNOG,0VBE3@meNOG,12SNK@opiNOG,COG4886@NOG,KOG4641@euNOG	NA|NA|NA	T	TIR
ColletesGigas_000139-T1	7460.GB13557-PA	3.4e-236	823.2	LERP	GO:0003674,GO:0004872,GO:0005488,GO:0005515,GO:0005575,GO:0005622,GO:0005623,GO:0005737,GO:0005802,GO:0006810,GO:0006892,GO:0007034,GO:0007041,GO:0008150,GO:0009987,GO:0016023,GO:0016192,GO:0030135,GO:0030136,GO:0031410,GO:0031982,GO:0031988,GO:0043226,GO:0043227,GO:0043229,GO:0043231,GO:0044424,GO:0044444,GO:0044464,GO:0044699,GO:0044763,GO:0044765,GO:0046907,GO:0048193,GO:0048471,GO:0051179,GO:…	K06564		artNOG[6]	0386U@artNOG,09Y95@biNOG,0S397@hymNOG,0SW6V@inNOG,0V96N@meNOG,0ZWHP@NOG,12RU9@opiNOG,KOG4504@euNOG	NA|NA|NA	T, U	Cation-independent mannose-6-phosphate receptor repeat
ColletesGigas_000140-T1	12957.ACEP_00004690-PA	0.0	1098.2		GO:0007154,GO:0007267,GO:0008150,GO:0009987,GO:0023052,GO:0030154,GO:0032502,GO:0044699,GO:0044700,GO:0044763,GO:0045165,GO:0045168,GO:0046331,GO:0048869			artNOG[6]	032XE@artNOG,09Y01@biNOG,0S3ST@hymNOG,0SPS0@inNOG,0V8XR@meNOG,0XSN6@NOG,12U3A@opiNOG,KOG4524@euNOG	NA|NA|NA	S	Inherit from biNOG: TELO2 interacting protein 1
ColletesGigas_000141-T1	7460.GB15414-PA	0.0	1663.3					artNOG[6]	033CH@artNOG,09VKK@biNOG,0S60F@hymNOG,0SREC@inNOG,0V6JS@meNOG,0XPCR@NOG,12PEE@opiNOG,KOG2103@euNOG	NA|NA|NA	S	Protein of unknown function (DUF1620)
ColletesGigas_000144-T1	7460.GB15295-PA	5.5e-106	389.4	PTX1	GO:0000902,GO:0000904,GO:0001071,GO:0003674,GO:0003676,GO:0003677,GO:0003700,GO:0005488,GO:0005575,GO:0005622,GO:0005623,GO:0005634,GO:0005654,GO:0005667,GO:0006355,GO:0006357,GO:0007275,GO:0007399,GO:0008150,GO:0009653,GO:0009889,GO:0009987,GO:0010468,GO:0010556,GO:0016043,GO:0016358,GO:0019219,GO:0019222,GO:0022008,GO:0030030,GO:0030154,GO:0030182,GO:0031175,GO:0031323,GO:0031326,GO:0031974,GO:…	K04686,K09357		artNOG[6]	0341V@artNOG,09WNK@biNOG,0S5QP@hymNOG,0SPN2@inNOG,0V7M6@meNOG,0ZZ6J@NOG,12PXX@opiNOG,KOG0486@euNOG	NA|NA|NA	K	OAR domain
ColletesGigas_000148-T1	7460.GB15295-PA	2e-49	201.4	PTX1	GO:0000902,GO:0000904,GO:0001071,GO:0003674,GO:0003676,GO:0003677,GO:0003700,GO:0005488,GO:0005575,GO:0005622,GO:0005623,GO:0005634,GO:0005654,GO:0005667,GO:0006355,GO:0006357,GO:0007275,GO:0007399,GO:0008150,GO:0009653,GO:0009889,GO:0009987,GO:0010468,GO:0010556,GO:0016043,GO:0016358,GO:0019219,GO:0019222,GO:0022008,GO:0030030,GO:0030154,GO:0030182,GO:0031175,GO:0031323,GO:0031326,GO:0031974,GO:…	K04686,K09357		artNOG[6]	0341V@artNOG,09WNK@biNOG,0S5QP@hymNOG,0SPN2@inNOG,0V7M6@meNOG,0ZZ6J@NOG,12PXX@opiNOG,KOG0486@euNOG	NA|NA|NA	K	OAR domain
ColletesGigas_000149-T1	7029.ACYPI38677-PA	8.2e-10	69.3					artNOG[6]	03AM2@artNOG,0AHJB@biNOG,0JETP@euNOG,0SX70@inNOG,0VUU0@meNOG,0YNBC@NOG,146QM@opiNOG	NA|NA|NA
ColletesGigas_000150-T1	7460.GB15295-PA	4.3e-23	112.8	PTX1	GO:0000902,GO:0000904,GO:0001071,GO:0003674,GO:0003676,GO:0003677,GO:0003700,GO:0005488,GO:0005575,GO:0005622,GO:0005623,GO:0005634,GO:0005654,GO:0005667,GO:0006355,GO:0006357,GO:0007275,GO:0007399,GO:0008150,GO:0009653,GO:0009889,GO:0009987,GO:0010468,GO:0010556,GO:0016043,GO:0016358,GO:0019219,GO:0019222,GO:0022008,GO:0030030,GO:0030154,GO:0030182,GO:0031175,GO:0031323,GO:0031326,GO:0031974,GO:…	K04686,K09357		artNOG[6]	0341V@artNOG,09WNK@biNOG,0S5QP@hymNOG,0SPN2@inNOG,0V7M6@meNOG,0ZZ6J@NOG,12PXX@opiNOG,KOG0486@euNOG	NA|NA|NA	K	OAR domain
ColletesGigas_000153-T1	7460.GB19872-PA	3.1e-56	223.8					artNOG[6]	0392W@artNOG,0AASF@biNOG,0J47I@euNOG,0S8BX@hymNOG,0SVVN@inNOG,0VMRK@meNOG,127VW@NOG,13XN1@opiNOG	NA|NA|NA	S	Protein of unknown function (DUF3695)
ColletesGigas_000157-T1	7460.GB16561-PA	1.1e-299	1036.2	SAP-R	GO:0005575,GO:0005622,GO:0005623,GO:0005737,GO:0006403,GO:0006810,GO:0008150,GO:0015931,GO:0033036,GO:0033227,GO:0044424,GO:0044444,GO:0044464,GO:0044699,GO:0044765,GO:0045169,GO:0050657,GO:0050658,GO:0051179,GO:0051234,GO:0051236,GO:0071702,GO:0071705	K12382		artNOG[6]	032DN@artNOG,0A3BA@biNOG,0S7Q1@hymNOG,0SPB1@inNOG,0VE66@meNOG,0XSI5@NOG,12SZP@opiNOG,KOG1340@euNOG	NA|NA|NA	G, I	SAPA
ColletesGigas_000158-T1	12957.ACEP_00001594-PA	1.1e-85	321.6	WRNEXO	GO:0000018,GO:0000019,GO:0000738,GO:0003674,GO:0003824,GO:0004518,GO:0004527,GO:0005575,GO:0005622,GO:0005623,GO:0005634,GO:0006139,GO:0006259,GO:0006308,GO:0006725,GO:0006807,GO:0008150,GO:0008152,GO:0008408,GO:0009056,GO:0009057,GO:0009892,GO:0009987,GO:0010605,GO:0016787,GO:0016788,GO:0019219,GO:0019222,GO:0019439,GO:0031323,GO:0031324,GO:0034641,GO:0034655,GO:0043170,GO:0043226,GO:0043227,GO:…			artNOG[6]	037CU@artNOG,0A7RW@biNOG,0S37A@hymNOG,0SU9K@inNOG,0VIPY@meNOG,0XS63@NOG,13RXE@opiNOG,KOG4373@euNOG	NA|NA|NA	L	Pfam:3_5_exonuc
ColletesGigas_000159-T1	7460.GB17746-PA	2.5e-109	400.2		GO:0003674,GO:0003824,GO:0005575,GO:0005622,GO:0005623,GO:0005737,GO:0005739,GO:0008150,GO:0008152,GO:0016874,GO:0016879,GO:0016979,GO:0043226,GO:0043227,GO:0043229,GO:0043231,GO:0044424,GO:0044444,GO:0044464	K03801		artNOG[6]	036K3@artNOG,09WJB@biNOG,0S3HR@hymNOG,0STFH@inNOG,0V7HW@meNOG,13PU9@opiNOG,COG0321@NOG,KOG0325@euNOG	NA|NA|NA	H	Catalyzes the transfer of endogenously produced octanoic acid from octanoyl-acyl-carrier-protein onto the lipoyl domains of lipoate-dependent enzymes. Lipoyl-ACP can also act as a substrate although octanoyl-ACP is likely to be the physiological substrate (By similarity)
ColletesGigas_000166-T1	7460.GB10708-PA	3.5e-91	340.1					meNOG[21]	0AFE3@biNOG,0KF56@euNOG,0VSN0@meNOG,12ZII@opiNOG,COG4886@NOG	NA|NA|NA	S	Inherit from COG: leucine Rich Repeat
ColletesGigas_000181-T1	7460.GB11420-PA	1.6e-234	817.4	MAMO				artNOG[6]	0371I@artNOG,0A869@biNOG,0S399@hymNOG,0STYZ@inNOG,0VIZ4@meNOG,13R47@opiNOG,COG5048@NOG,KOG1721@euNOG	NA|NA|NA	K	BTB/POZ domain
ColletesGigas_000182-T1	12957.ACEP_00011343-PA	2.3e-99	367.9					artNOG[6]	0357H@artNOG,0A11J@biNOG,0S7GB@hymNOG,0SRUV@inNOG,0VBY4@meNOG,13N0V@opiNOG,COG5048@NOG,KOG1721@euNOG	NA|NA|NA	K	ZnF_C2H2
ColletesGigas_000183-T1	7460.GB13901-PA	0.0	1082.8	RASSF	GO:0003674,GO:0005488,GO:0005515,GO:0008150,GO:0009314,GO:0009628,GO:0009966,GO:0009968,GO:0010212,GO:0010332,GO:0010646,GO:0010648,GO:0023051,GO:0023057,GO:0040008,GO:0040014,GO:0048519,GO:0048523,GO:0048583,GO:0048585,GO:0050789,GO:0050794,GO:0050896,GO:0051239,GO:0065007	K09851		artNOG[6]	03602@artNOG,09TW5@biNOG,0S48R@hymNOG,0SSS4@inNOG,0V4VB@meNOG,0Y2N1@NOG,12N95@opiNOG,KOG1700@euNOG,KOG4239@euNOG	NA|NA|NA	T	RA
ColletesGigas_000184-T1	7460.GB10403-PA	1.4e-117	428.3		GO:0003674,GO:0005198,GO:0005575,GO:0005622,GO:0005623,GO:0005634,GO:0005635,GO:0005643,GO:0006461,GO:0006996,GO:0006997,GO:0006999,GO:0007275,GO:0007399,GO:0008150,GO:0009987,GO:0012505,GO:0016020,GO:0016021,GO:0016043,GO:0017056,GO:0022008,GO:0022607,GO:0030154,GO:0031090,GO:0031224,GO:0031965,GO:0031967,GO:0031975,GO:0032501,GO:0032502,GO:0032991,GO:0034622,GO:0043226,GO:0043227,GO:0043229,GO:…	K14315		artNOG[6]	037D9@artNOG,0A2K2@biNOG,0SUAG@inNOG,0VDG2@meNOG,10XEC@NOG,131F4@opiNOG,KOG4358@euNOG	NA|NA|NA	U	biological_process
ColletesGigas_000185-T1	7460.GB13206-PA	0.0	1419.1			K14554		artNOG[6]	032HK@artNOG,09Y84@biNOG,0S6X2@hymNOG,0SPXT@inNOG,0V95P@meNOG,0XPJH@NOG,12QSM@opiNOG,KOG1539@euNOG	NA|NA|NA	S	Utp21 specific WD40 associated putative domain
ColletesGigas_000187-T1	7460.GB14217-PA	7e-135	485.7	DSF	GO:0000003,GO:0000122,GO:0000981,GO:0000982,GO:0001071,GO:0001078,GO:0001227,GO:0002682,GO:0003006,GO:0003674,GO:0003700,GO:0003707,GO:0004871,GO:0004872,GO:0004879,GO:0005575,GO:0005622,GO:0005623,GO:0005634,GO:0006139,GO:0006351,GO:0006355,GO:0006357,GO:0006366,GO:0006725,GO:0006807,GO:0007154,GO:0007165,GO:0007275,GO:0007530,GO:0007610,GO:0007617,GO:0007618,GO:0007619,GO:0007620,GO:0008049,GO:…	K07295		artNOG[6]	032DT@artNOG,09XH8@biNOG,0SPB6@inNOG,0VD7F@meNOG,0XRZC@NOG,13PA1@opiNOG,KOG3575@euNOG	NA|NA|NA	K	HOLI
ColletesGigas_000188-T1	7460.GB17861-PA	4.7e-75	286.6	COX18	GO:0003674,GO:0005215,GO:0005575,GO:0005622,GO:0005623,GO:0005737,GO:0005739,GO:0005740,GO:0005743,GO:0006461,GO:0006810,GO:0006996,GO:0007005,GO:0007006,GO:0008104,GO:0008150,GO:0008535,GO:0008565,GO:0009987,GO:0015031,GO:0016020,GO:0016021,GO:0016043,GO:0016044,GO:0019866,GO:0022607,GO:0022892,GO:0031090,GO:0031224,GO:0031300,GO:0031301,GO:0031304,GO:0031305,GO:0031966,GO:0031967,GO:0031975,GO:…	K17797		meNOG[21]	0A2N3@biNOG,0VDHZ@meNOG,13I18@opiNOG,COG0706@NOG,KOG1239@euNOG	NA|NA|NA	O, U	cytochrome c oxidase assembly homolog 18 (yeast)
ColletesGigas_000190-T1	7460.GB12538-PA	0.0	2603.9		GO:0003008,GO:0003674,GO:0003824,GO:0004175,GO:0004252,GO:0006508,GO:0007610,GO:0007611,GO:0007613,GO:0007614,GO:0007616,GO:0008150,GO:0008152,GO:0008233,GO:0008236,GO:0016787,GO:0017171,GO:0019538,GO:0032501,GO:0043170,GO:0044238,GO:0044699,GO:0044707,GO:0044708,GO:0050877,GO:0050890,GO:0050896,GO:0070011,GO:0071704	K09624		artNOG[6]	032WW@artNOG,09T9W@biNOG,0S7R0@hymNOG,0SP6F@inNOG,0VFCG@meNOG,12RRM@opiNOG,COG5640@NOG,KOG3627@euNOG	NA|NA|NA	O	KR
ColletesGigas_000191-T1	7460.GB10119-PA	2.3e-76	291.2		GO:0003674,GO:0005083,GO:0005085,GO:0005088,GO:0007275,GO:0007399,GO:0007417,GO:0007420,GO:0008150,GO:0008360,GO:0016319,GO:0019222,GO:0022603,GO:0022604,GO:0030234,GO:0030695,GO:0032501,GO:0032502,GO:0044699,GO:0044707,GO:0044767,GO:0048513,GO:0048731,GO:0048856,GO:0050789,GO:0050790,GO:0050793,GO:0050794,GO:0051128,GO:0060589,GO:0065007,GO:0065008,GO:0065009			artNOG[6]	0363R@artNOG,09UFQ@biNOG,0SSX2@inNOG,0V5F3@meNOG,0XRE3@NOG,13KPK@opiNOG,KOG3541@euNOG	NA|NA|NA	T	RasGEF domain
ColletesGigas_000192-T1	12957.ACEP_00013446-PA	6.3e-66	255.4	RASGEF1C	GO:0003674,GO:0005083,GO:0005085,GO:0005088,GO:0005575,GO:0005622,GO:0005623,GO:0005737,GO:0005768,GO:0005769,GO:0005770,GO:0006928,GO:0007275,GO:0007399,GO:0007417,GO:0007420,GO:0008150,GO:0008360,GO:0009987,GO:0016319,GO:0016477,GO:0019222,GO:0022603,GO:0022604,GO:0030234,GO:0030695,GO:0032501,GO:0032502,GO:0040011,GO:0043226,GO:0043227,GO:0043229,GO:0043231,GO:0044424,GO:0044444,GO:0044464,GO:…			meNOG[21]	09UFQ@biNOG,0V5F3@meNOG,0XRE3@NOG,13KPK@opiNOG,KOG3541@euNOG	NA|NA|NA	T	RasGEF domain family, member
ColletesGigas_000193-T1	7460.GB10119-PA	9.6e-81	305.1		GO:0003674,GO:0005083,GO:0005085,GO:0005088,GO:0007275,GO:0007399,GO:0007417,GO:0007420,GO:0008150,GO:0008360,GO:0016319,GO:0019222,GO:0022603,GO:0022604,GO:0030234,GO:0030695,GO:0032501,GO:0032502,GO:0044699,GO:0044707,GO:0044767,GO:0048513,GO:0048731,GO:0048856,GO:0050789,GO:0050790,GO:0050793,GO:0050794,GO:0051128,GO:0060589,GO:0065007,GO:0065008,GO:0065009			artNOG[6]	0363R@artNOG,09UFQ@biNOG,0SSX2@inNOG,0V5F3@meNOG,0XRE3@NOG,13KPK@opiNOG,KOG3541@euNOG	NA|NA|NA	T	RasGEF domain
ColletesGigas_000194-T1	7460.GB10119-PA	2.1e-13	80.9		GO:0003674,GO:0005083,GO:0005085,GO:0005088,GO:0007275,GO:0007399,GO:0007417,GO:0007420,GO:0008150,GO:0008360,GO:0016319,GO:0019222,GO:0022603,GO:0022604,GO:0030234,GO:0030695,GO:0032501,GO:0032502,GO:0044699,GO:0044707,GO:0044767,GO:0048513,GO:0048731,GO:0048856,GO:0050789,GO:0050790,GO:0050793,GO:0050794,GO:0051128,GO:0060589,GO:0065007,GO:0065008,GO:0065009			artNOG[6]	0363R@artNOG,09UFQ@biNOG,0SSX2@inNOG,0V5F3@meNOG,0XRE3@NOG,13KPK@opiNOG,KOG3541@euNOG	NA|NA|NA	T	RasGEF domain
ColletesGigas_000207-T1	12957.ACEP_00013448-PA	1.5e-102	378.3					artNOG[6]	03HZ3@artNOG,0B64A@biNOG,0IT8D@euNOG,0T4BN@inNOG,0WITZ@meNOG,0YGS2@NOG,13FR7@opiNOG	NA|NA|NA
ColletesGigas_000208-T1	7460.GB18524-PA	0.0	1540.8					meNOG[21]	0AEY0@biNOG,0KF52@euNOG,0VS5Q@meNOG,1158Q@NOG,12ZJ0@opiNOG	NA|NA|NA
ColletesGigas_000214-T1	7070.TC003424-PA	1.2e-08	63.9					artNOG[6]	03ARE@artNOG,0AIPQ@biNOG,0JFFV@euNOG,0SXE6@inNOG,0VW5W@meNOG,0YVAZ@NOG,147YI@opiNOG	NA|NA|NA
ColletesGigas_000222-T1	7460.GB20093-PA	0.0	2153.6			K08018		artNOG[6]	034SF@artNOG,09UQI@biNOG,0S3TN@hymNOG,0SRDY@inNOG,0V5Q6@meNOG,0XS6B@NOG,12NW8@opiNOG,KOG3542@euNOG	NA|NA|NA	T	RasGEF N-terminal motif
ColletesGigas_000228-T1	7460.GB10090-PA	1.1e-282	977.2		GO:0000375,GO:0000377,GO:0000398,GO:0005575,GO:0005622,GO:0005623,GO:0005634,GO:0005681,GO:0006139,GO:0006396,GO:0006397,GO:0006725,GO:0006807,GO:0008150,GO:0008152,GO:0008380,GO:0009987,GO:0010467,GO:0016070,GO:0016071,GO:0030529,GO:0032991,GO:0034641,GO:0043170,GO:0043226,GO:0043227,GO:0043229,GO:0043231,GO:0044237,GO:0044238,GO:0044260,GO:0044422,GO:0044424,GO:0044428,GO:0044446,GO:0044464,GO:…	K12847		artNOG[6]	0328J@artNOG,09YEZ@biNOG,0S4M7@hymNOG,0SP6X@inNOG,0V9CU@meNOG,0XS41@NOG,12PQK@opiNOG,KOG2026@euNOG	NA|NA|NA	Z	Zn-finger in ubiquitin-hydrolases and other protein
ColletesGigas_000229-T1	12957.ACEP_00007413-PA	2.3e-177	627.9					artNOG[6]	0359I@artNOG,0A1TV@biNOG,0S4NX@hymNOG,0SRWW@inNOG,0VCPK@meNOG,13JW6@opiNOG,COG5048@NOG,KOG1721@euNOG	NA|NA|NA	K	Zinc finger, C2H2 type
ColletesGigas_000230-T1	7460.GB11077-PA	1.2e-223	781.6		GO:0007275,GO:0007399,GO:0007417,GO:0007420,GO:0008150,GO:0032501,GO:0032502,GO:0044699,GO:0044707,GO:0044767,GO:0048513,GO:0048731,GO:0048856			artNOG[6]	033IY@artNOG,09TRG@biNOG,0S3QQ@hymNOG,0SQAN@inNOG,0V4QT@meNOG,0Y9KV@NOG,12P0G@opiNOG,KOG3850@euNOG	NA|NA|NA	S	transmembrane and coiled-coil domains protein 1-like
ColletesGigas_000231-T1	7460.GB12254-PA	1.3e-167	594.7					artNOG[6]	038N0@artNOG,09UDS@biNOG,0IT1X@euNOG,0S6FJ@hymNOG,0SV2M@inNOG,0V4J8@meNOG,11FS0@NOG,13KW1@opiNOG	NA|NA|NA	S	Inherit from biNOG: F-box protein 39
ColletesGigas_000232-T1	7460.GB18359-PA	1.5e-91	341.7		GO:0000981,GO:0000988,GO:0000989,GO:0001071,GO:0003674,GO:0003700,GO:0003712,GO:0003713,GO:0005575,GO:0005622,GO:0005623,GO:0005634,GO:0006139,GO:0006351,GO:0006355,GO:0006357,GO:0006366,GO:0006725,GO:0006807,GO:0008150,GO:0008152,GO:0009058,GO:0009059,GO:0009889,GO:0009987,GO:0010467,GO:0010468,GO:0010556,GO:0016070,GO:0018130,GO:0019219,GO:0019222,GO:0019438,GO:0031323,GO:0031326,GO:0032774,GO:…	K09228,K09229		meNOG[21]	09TES@biNOG,0V4DW@meNOG,12PGP@opiNOG,COG5048@NOG,KOG1721@euNOG	NA|NA|NA	K	Zinc finger protein
ColletesGigas_000233-T1	12957.ACEP_00018051-PA	3.8e-12	77.8					euNOG[57]	COG5048@NOG,KOG1721@euNOG	NA|NA|NA	S	Zinc finger protein
ColletesGigas_000234-T1	7460.GB16690-PA	1.2e-18	99.8		GO:0000981,GO:0000988,GO:0000989,GO:0001071,GO:0003674,GO:0003700,GO:0003712,GO:0003713,GO:0005575,GO:0005622,GO:0005623,GO:0005634,GO:0006139,GO:0006351,GO:0006355,GO:0006357,GO:0006366,GO:0006725,GO:0006807,GO:0008150,GO:0008152,GO:0009058,GO:0009059,GO:0009889,GO:0009987,GO:0010467,GO:0010468,GO:0010556,GO:0016070,GO:0018130,GO:0019219,GO:0019222,GO:0019438,GO:0031323,GO:0031326,GO:0032774,GO:…	K09228,K09229		meNOG[21]	09TES@biNOG,0V4DW@meNOG,12PGP@opiNOG,COG5048@NOG,KOG1721@euNOG	NA|NA|NA	K	Zinc finger protein
ColletesGigas_000235-T1	12957.ACEP_00018055-PA	3.9e-102	378.6					artNOG[6]	03GKK@artNOG,09TES@biNOG,0S6YJ@hymNOG,0T394@inNOG,0V4DW@meNOG,12PGP@opiNOG,COG5048@NOG,KOG1721@euNOG	NA|NA|NA	K	Zinc finger, C2H2 type
ColletesGigas_000236-T1	12957.ACEP_00018056-PA	1.1e-59	236.1					artNOG[6]	03GJI@artNOG,0AEMS@biNOG,0S4R1@hymNOG,0T3A9@inNOG,0VRVV@meNOG,12XT5@opiNOG,COG5048@NOG,KOG1721@euNOG	NA|NA|NA	K	ZnF_C2H2
ColletesGigas_000237-T1	7460.GB19687-PA	2.5e-108	398.3					artNOG[6]	03GFP@artNOG,0A5B8@biNOG,0S6HT@hymNOG,0T3EK@inNOG,0VG6P@meNOG,12W4X@opiNOG,COG5048@NOG,KOG1721@euNOG	NA|NA|NA	K	Zinc finger, C2H2 type
ColletesGigas_000238-T1	7460.GB19687-PA	8.3e-184	650.6					artNOG[6]	03GFP@artNOG,0A5B8@biNOG,0S6HT@hymNOG,0T3EK@inNOG,0VG6P@meNOG,12W4X@opiNOG,COG5048@NOG,KOG1721@euNOG	NA|NA|NA	K	Zinc finger, C2H2 type
ColletesGigas_000239-T1	7460.GB13552-PA	2.7e-64	251.9			K09228		artNOG[6]	0369I@artNOG,09TES@biNOG,0S6XW@hymNOG,0ST41@inNOG,0V4DW@meNOG,12PGP@opiNOG,COG5048@NOG,KOG1721@euNOG	NA|NA|NA	K	Zinc finger, C2H2 type
ColletesGigas_000240-T1	7460.GB13552-PA	2.6e-49	201.8			K09228		artNOG[6]	0369I@artNOG,09TES@biNOG,0S6XW@hymNOG,0ST41@inNOG,0V4DW@meNOG,12PGP@opiNOG,COG5048@NOG,KOG1721@euNOG	NA|NA|NA	K	Zinc finger, C2H2 type
ColletesGigas_000241-T1	7460.GB13552-PA	8.5e-39	167.2			K09228		artNOG[6]	0369I@artNOG,09TES@biNOG,0S6XW@hymNOG,0ST41@inNOG,0V4DW@meNOG,12PGP@opiNOG,COG5048@NOG,KOG1721@euNOG	NA|NA|NA	K	Zinc finger, C2H2 type
ColletesGigas_000242-T1	7460.GB13552-PA	2e-45	189.1			K09228		artNOG[6]	0369I@artNOG,09TES@biNOG,0S6XW@hymNOG,0ST41@inNOG,0V4DW@meNOG,12PGP@opiNOG,COG5048@NOG,KOG1721@euNOG	NA|NA|NA	K	Zinc finger, C2H2 type
ColletesGigas_000243-T1	7460.GB13552-PA	1.6e-44	186.0			K09228		artNOG[6]	0369I@artNOG,09TES@biNOG,0S6XW@hymNOG,0ST41@inNOG,0V4DW@meNOG,12PGP@opiNOG,COG5048@NOG,KOG1721@euNOG	NA|NA|NA	K	Zinc finger, C2H2 type
ColletesGigas_000244-T1	7460.GB13552-PA	9.9e-20	105.1			K09228		artNOG[6]	0369I@artNOG,09TES@biNOG,0S6XW@hymNOG,0ST41@inNOG,0V4DW@meNOG,12PGP@opiNOG,COG5048@NOG,KOG1721@euNOG	NA|NA|NA	K	Zinc finger, C2H2 type
ColletesGigas_000245-T1	7460.GB19687-PA	1.3e-14	86.7					artNOG[6]	03GFP@artNOG,0A5B8@biNOG,0S6HT@hymNOG,0T3EK@inNOG,0VG6P@meNOG,12W4X@opiNOG,COG5048@NOG,KOG1721@euNOG	NA|NA|NA	K	Zinc finger, C2H2 type
ColletesGigas_000246-T1	7460.GB13552-PA	3.7e-12	80.1			K09228		artNOG[6]	0369I@artNOG,09TES@biNOG,0S6XW@hymNOG,0ST41@inNOG,0V4DW@meNOG,12PGP@opiNOG,COG5048@NOG,KOG1721@euNOG	NA|NA|NA	K	Zinc finger, C2H2 type
ColletesGigas_000247-T1	7460.GB13552-PA	4.2e-29	134.8			K09228		artNOG[6]	0369I@artNOG,09TES@biNOG,0S6XW@hymNOG,0ST41@inNOG,0V4DW@meNOG,12PGP@opiNOG,COG5048@NOG,KOG1721@euNOG	NA|NA|NA	K	Zinc finger, C2H2 type
ColletesGigas_000248-T1	7460.GB13552-PA	4.8e-39	169.5			K09228		artNOG[6]	0369I@artNOG,09TES@biNOG,0S6XW@hymNOG,0ST41@inNOG,0V4DW@meNOG,12PGP@opiNOG,COG5048@NOG,KOG1721@euNOG	NA|NA|NA	K	Zinc finger, C2H2 type
ColletesGigas_000249-T1	7460.GB13552-PA	2.5e-65	254.6			K09228		artNOG[6]	0369I@artNOG,09TES@biNOG,0S6XW@hymNOG,0ST41@inNOG,0V4DW@meNOG,12PGP@opiNOG,COG5048@NOG,KOG1721@euNOG	NA|NA|NA	K	Zinc finger, C2H2 type
ColletesGigas_000250-T1	7460.GB14120-PA	1.3e-19	102.8					euNOG[57]	COG5048@NOG,KOG1721@euNOG	NA|NA|NA	S	Zinc finger protein
ColletesGigas_000251-T1	7460.GB19102-PA	3.5e-259	899.4					artNOG[6]	03AHU@artNOG,0A4KZ@biNOG,0J5C7@euNOG,0S5BJ@hymNOG,0SX5R@inNOG,0VFGA@meNOG,1467S@opiNOG,COG5048@NOG	NA|NA|NA	S	zf-AD
ColletesGigas_000252-T1	7460.GB13787-PA	6.5e-197	691.8		GO:0003674,GO:0005215,GO:0005216,GO:0005261,GO:0005267,GO:0005488,GO:0005515,GO:0005575,GO:0006810,GO:0006811,GO:0006812,GO:0006813,GO:0008150,GO:0008324,GO:0009987,GO:0015075,GO:0015077,GO:0015079,GO:0015267,GO:0015672,GO:0016020,GO:0016021,GO:0022803,GO:0022838,GO:0022857,GO:0022890,GO:0022891,GO:0022892,GO:0030001,GO:0031224,GO:0034220,GO:0044425,GO:0044699,GO:0044763,GO:0044765,GO:0046873,GO:…	K04919		artNOG[6]	035ZG@artNOG,09U5X@biNOG,0S5UF@hymNOG,0SSSQ@inNOG,0V54X@meNOG,0XRZJ@NOG,12NFT@opiNOG,KOG4404@euNOG	NA|NA|NA	P	two pore potassium channel protein sup-9-like
ColletesGigas_000259-T1	7460.GB11137-PA	9.1e-99	365.2		GO:0005575,GO:0005622,GO:0005623,GO:0005737,GO:0006915,GO:0008150,GO:0008219,GO:0009987,GO:0010941,GO:0012501,GO:0016265,GO:0019222,GO:0042981,GO:0043067,GO:0043281,GO:0044424,GO:0044464,GO:0044699,GO:0044763,GO:0050789,GO:0050790,GO:0050794,GO:0051336,GO:0052547,GO:0052548,GO:0065007,GO:0065009,GO:2000116			artNOG[6]	0354C@artNOG,09Y99@biNOG,0S7U7@hymNOG,0SRRE@inNOG,0VDKF@meNOG,11H24@NOG,1342A@opiNOG,KOG3170@euNOG	NA|NA|NA	T	viral IAP-associated factor homolog
ColletesGigas_000260-T1	7460.GB11137-PA	1.2e-45	189.5		GO:0005575,GO:0005622,GO:0005623,GO:0005737,GO:0006915,GO:0008150,GO:0008219,GO:0009987,GO:0010941,GO:0012501,GO:0016265,GO:0019222,GO:0042981,GO:0043067,GO:0043281,GO:0044424,GO:0044464,GO:0044699,GO:0044763,GO:0050789,GO:0050790,GO:0050794,GO:0051336,GO:0052547,GO:0052548,GO:0065007,GO:0065009,GO:2000116			artNOG[6]	0354C@artNOG,09Y99@biNOG,0S7U7@hymNOG,0SRRE@inNOG,0VDKF@meNOG,11H24@NOG,1342A@opiNOG,KOG3170@euNOG	NA|NA|NA	T	viral IAP-associated factor homolog
ColletesGigas_000264-T1	12957.ACEP_00010181-PA	0.0	2292.3		GO:0001654,GO:0001736,GO:0001738,GO:0001745,GO:0002009,GO:0003674,GO:0003824,GO:0004221,GO:0005488,GO:0005515,GO:0007163,GO:0007164,GO:0007275,GO:0007389,GO:0007423,GO:0008150,GO:0008152,GO:0008157,GO:0008219,GO:0009653,GO:0009887,GO:0009888,GO:0009987,GO:0010623,GO:0012501,GO:0016265,GO:0016318,GO:0016787,GO:0016788,GO:0016790,GO:0019899,GO:0019902,GO:0019903,GO:0030154,GO:0032501,GO:0032502,GO:…			artNOG[6]	032A7@artNOG,09Y9F@biNOG,0S5MI@hymNOG,0SP8C@inNOG,0V96W@meNOG,0XSNE@NOG,12N9S@opiNOG,KOG1887@euNOG	NA|NA|NA	O	Inherit from biNOG: ubiquitin- specific peptidase
ColletesGigas_000265-T1	7460.GB13330-PA	1.3e-220	771.5		GO:0003674,GO:0003824,GO:0004175,GO:0004222,GO:0008150,GO:0008152,GO:0008233,GO:0008237,GO:0016787,GO:0070011	K08635		euNOG[57]	COG3590@NOG,KOG3624@euNOG	NA|NA|NA	E	Endothelin converting enzyme
ColletesGigas_000266-T1	12957.ACEP_00010205-PA	5.7e-32	142.9			K18161		artNOG[6]	038IM@artNOG,09YNI@biNOG,0SVDF@inNOG,0VDYE@meNOG,11W8K@NOG,13QC3@opiNOG,KOG4481@euNOG	NA|NA|NA	O	Uncharacterised protein family (UPF0240)
ColletesGigas_000267-T1	7460.GB17177-PA	0.0	1369.4	CENG1A	GO:0003674,GO:0005083,GO:0005096,GO:0005575,GO:0005622,GO:0005623,GO:0005634,GO:0006140,GO:0007154,GO:0007165,GO:0007264,GO:0008047,GO:0008060,GO:0008150,GO:0009118,GO:0009894,GO:0009987,GO:0019219,GO:0019220,GO:0019222,GO:0023052,GO:0030234,GO:0030695,GO:0030811,GO:0031323,GO:0031329,GO:0033121,GO:0033124,GO:0035556,GO:0043085,GO:0043087,GO:0043226,GO:0043227,GO:0043229,GO:0043231,GO:0043547,GO:…	K12491		artNOG[6]	0334I@artNOG,09XHT@biNOG,0SPY7@inNOG,0V8FU@meNOG,12RB5@opiNOG,COG5347@NOG,KOG0705@euNOG	NA|NA|NA	T	K12491 Arf-GAP, GTPase, ANK repeat and PH domain-containing protein 1 2 3
ColletesGigas_000268-T1	7460.GB14156-PA	0.0	1113.6	NOMPB	GO:0000902,GO:0003008,GO:0006810,GO:0006928,GO:0006996,GO:0007017,GO:0007018,GO:0007600,GO:0007605,GO:0008150,GO:0009653,GO:0009987,GO:0010927,GO:0010970,GO:0016043,GO:0022607,GO:0030030,GO:0030031,GO:0030705,GO:0032501,GO:0032502,GO:0032989,GO:0032990,GO:0035058,GO:0042073,GO:0042384,GO:0044085,GO:0044699,GO:0044707,GO:0044763,GO:0044765,GO:0044767,GO:0044782,GO:0046907,GO:0048646,GO:0048856,GO:…	K16474		artNOG[6]	032Y8@artNOG,09YKV@biNOG,0S7HF@hymNOG,0SPSK@inNOG,0V99S@meNOG,0XPPW@NOG,12R2W@opiNOG,KOG2003@euNOG	NA|NA|NA	S	Pfam:IML2
ColletesGigas_000269-T1	7460.GB19701-PA	1.1e-228	797.7			K00844		artNOG[6]	035GV@artNOG,09TDH@biNOG,0SS5E@inNOG,0V4CM@meNOG,12P4I@opiNOG,COG5026@NOG,KOG1369@euNOG	NA|NA|NA	G	Hexokinase
ColletesGigas_000271-T1	7460.GB11821-PA	9.3e-232	808.1					artNOG[6]	0399C@artNOG,0ABH3@biNOG,0J54F@euNOG,0SW1P@inNOG,0VNID@meNOG,0Y2GH@NOG,13YE3@opiNOG	NA|NA|NA
ColletesGigas_000280-T1	7460.GB12961-PA	3.8e-245	852.4		GO:0000422,GO:0001558,GO:0002118,GO:0002121,GO:0005575,GO:0005622,GO:0005623,GO:0005634,GO:0006914,GO:0007275,GO:0007568,GO:0007610,GO:0008150,GO:0008152,GO:0009056,GO:0009987,GO:0010259,GO:0019222,GO:0030308,GO:0031323,GO:0032501,GO:0032502,GO:0040008,GO:0043226,GO:0043227,GO:0043229,GO:0043231,GO:0044237,GO:0044248,GO:0044424,GO:0044464,GO:0044699,GO:0044707,GO:0044767,GO:0045926,GO:0048519,GO:…	K10141		artNOG[6]	033UX@artNOG,09WFN@biNOG,0SRWB@inNOG,0V7E5@meNOG,0XP7Z@NOG,12PWZ@opiNOG,KOG3746@euNOG	NA|NA|NA	S	PA26 p53-induced protein (sestrin)
ColletesGigas_000281-T1	7425.NV14657-PA	4.4e-213	746.1			K05202		artNOG[6]	033W0@artNOG,09UD2@biNOG,0S446@hymNOG,0SWH8@inNOG,0V5CD@meNOG,0XPSH@NOG,12SMD@opiNOG,KOG1054@euNOG	NA|NA|NA	T	glutamate receptor, ionotropic kainate 2-like
ColletesGigas_000282-T1	7460.GB14352-PA	4e-114	416.4			K05202		artNOG[6]	033W0@artNOG,09UD2@biNOG,0S446@hymNOG,0SWH8@inNOG,0V5CD@meNOG,0XPSH@NOG,12SMD@opiNOG,KOG1052@euNOG	NA|NA|NA	T	glutamate receptor, ionotropic kainate 2-like
ColletesGigas_000283-T1	7460.GB14352-PA	5.6e-65	252.3			K05202		artNOG[6]	033W0@artNOG,09UD2@biNOG,0S446@hymNOG,0SWH8@inNOG,0V5CD@meNOG,0XPSH@NOG,12SMD@opiNOG,KOG1052@euNOG	NA|NA|NA	T	glutamate receptor, ionotropic kainate 2-like
ColletesGigas_000285-T1	7460.GB14352-PA	6.9e-41	172.2			K05202		artNOG[6]	033W0@artNOG,09UD2@biNOG,0S446@hymNOG,0SWH8@inNOG,0V5CD@meNOG,0XPSH@NOG,12SMD@opiNOG,KOG1052@euNOG	NA|NA|NA	T	glutamate receptor, ionotropic kainate 2-like
ColletesGigas_000286-T1	7460.GB14352-PA	2e-22	112.1			K05202		artNOG[6]	033W0@artNOG,09UD2@biNOG,0S446@hymNOG,0SWH8@inNOG,0V5CD@meNOG,0XPSH@NOG,12SMD@opiNOG,KOG1052@euNOG	NA|NA|NA	T	glutamate receptor, ionotropic kainate 2-like
ColletesGigas_000297-T1	7460.GB12449-PA	1.1e-11	76.6					artNOG[6]	03GGN@artNOG,0AA8E@biNOG,0KHKD@euNOG,0S8UH@hymNOG,0T3DH@inNOG,0VM6C@meNOG,10R5V@NOG,12URM@opiNOG	NA|NA|NA
ColletesGigas_000299-T1	7460.GB12636-PA	5.1e-16	91.7	APD-3				meNOG[21]	0A92E@biNOG,0KH5U@euNOG,0VJYS@meNOG,10RKX@NOG,12VMV@opiNOG	NA|NA|NA
ColletesGigas_000311-T1	7460.GB16572-PA	5.1e-109	399.8			K05202		artNOG[6]	033W0@artNOG,09UD2@biNOG,0S446@hymNOG,0SWH8@inNOG,0V5CD@meNOG,0XPSH@NOG,12SMD@opiNOG,KOG1054@euNOG	NA|NA|NA	T	glutamate receptor, ionotropic kainate 2-like
ColletesGigas_000312-T1	7460.GB16572-PA	5.4e-54	215.7			K05202		artNOG[6]	033W0@artNOG,09UD2@biNOG,0S446@hymNOG,0SWH8@inNOG,0V5CD@meNOG,0XPSH@NOG,12SMD@opiNOG,KOG1054@euNOG	NA|NA|NA	T	glutamate receptor, ionotropic kainate 2-like
ColletesGigas_000313-T1	7460.GB17796-PA	3.8e-240	835.9		GO:0000902,GO:0003008,GO:0003674,GO:0004871,GO:0004872,GO:0004888,GO:0004970,GO:0005215,GO:0005216,GO:0005230,GO:0005575,GO:0005623,GO:0005886,GO:0006810,GO:0006811,GO:0007154,GO:0007165,GO:0007166,GO:0007215,GO:0007267,GO:0007268,GO:0007275,GO:0007399,GO:0008066,GO:0008150,GO:0009653,GO:0009987,GO:0010646,GO:0015075,GO:0015267,GO:0015276,GO:0015277,GO:0016020,GO:0016043,GO:0019226,GO:0022008,GO:…	K05202		artNOG[6]	039U2@artNOG,09UD2@biNOG,0SWK6@inNOG,0V5CD@meNOG,0XPSH@NOG,12SMD@opiNOG,KOG1052@euNOG	NA|NA|NA	E, P, T	Ligated ion channel L-glutamate- and glycine-binding site
ColletesGigas_000316-T1	7460.GB18174-PA	8.4e-109	399.8					artNOG[6]	03ASQ@artNOG,0A1JB@biNOG,0SXF3@inNOG,0VC19@meNOG,0YGXU@NOG,12TEX@opiNOG,KOG2086@euNOG	NA|NA|NA	Y	SEP domain
ColletesGigas_000318-T1	7460.GB16577-PA	6.9e-250	868.2					artNOG[6]	03HRP@artNOG,0B59A@biNOG,0IRTY@euNOG,0S9R8@hymNOG,0T459@inNOG,0WHVZ@meNOG,100X5@NOG,13EEE@opiNOG	NA|NA|NA	G	vesicular glutamate transporter 2-like
ColletesGigas_000319-T1	7460.GB16577-PA	1.7e-11	75.5					artNOG[6]	03HRP@artNOG,0B59A@biNOG,0IRTY@euNOG,0S9R8@hymNOG,0T459@inNOG,0WHVZ@meNOG,100X5@NOG,13EEE@opiNOG	NA|NA|NA	G	vesicular glutamate transporter 2-like
ColletesGigas_000320-T1	7460.GB17517-PA	0.0	4467.1		GO:0003674,GO:0003824,GO:0004175,GO:0004222,GO:0005575,GO:0005622,GO:0005623,GO:0005856,GO:0005875,GO:0008150,GO:0008152,GO:0008233,GO:0008237,GO:0015630,GO:0016787,GO:0032991,GO:0043226,GO:0043228,GO:0043229,GO:0043232,GO:0043234,GO:0044422,GO:0044424,GO:0044430,GO:0044446,GO:0044464,GO:0070011	K14616		artNOG[6]	033YP@artNOG,09TC9@biNOG,0S6SM@hymNOG,0SQMR@inNOG,0V4BF@meNOG,0ZPX7@NOG,13I6K@opiNOG,KOG3714@euNOG	NA|NA|NA	H	Calcium-binding EGF domain
ColletesGigas_000331-T1	7460.GB20105-PA	7e-47	192.6		GO:0003674,GO:0003824,GO:0004653,GO:0005575,GO:0005622,GO:0005623,GO:0005737,GO:0005794,GO:0005795,GO:0005975,GO:0008150,GO:0008152,GO:0008194,GO:0008376,GO:0009058,GO:0009311,GO:0009312,GO:0016051,GO:0016740,GO:0016757,GO:0016758,GO:0043226,GO:0043227,GO:0043229,GO:0043231,GO:0044238,GO:0044422,GO:0044424,GO:0044431,GO:0044444,GO:0044446,GO:0044464,GO:0044723,GO:0071704,GO:1901576	K00710		artNOG[6]	033AK@artNOG,09TRW@biNOG,0SQ3C@inNOG,0V4R7@meNOG,0XPRX@NOG,12NCA@opiNOG,KOG3738@euNOG	NA|NA|NA	O	polypeptide N-acetylgalactosaminyltransferase
ColletesGigas_000332-T1	7460.GB20105-PA	3.1e-254	882.5		GO:0003674,GO:0003824,GO:0004653,GO:0005575,GO:0005622,GO:0005623,GO:0005737,GO:0005794,GO:0005795,GO:0005975,GO:0008150,GO:0008152,GO:0008194,GO:0008376,GO:0009058,GO:0009311,GO:0009312,GO:0016051,GO:0016740,GO:0016757,GO:0016758,GO:0043226,GO:0043227,GO:0043229,GO:0043231,GO:0044238,GO:0044422,GO:0044424,GO:0044431,GO:0044444,GO:0044446,GO:0044464,GO:0044723,GO:0071704,GO:1901576	K00710		artNOG[6]	033AK@artNOG,09TRW@biNOG,0SQ3C@inNOG,0V4R7@meNOG,0XPRX@NOG,12NCA@opiNOG,KOG3738@euNOG	NA|NA|NA	O	polypeptide N-acetylgalactosaminyltransferase
ColletesGigas_000333-T1	12957.ACEP_00002452-PA	2.1e-141	507.3	KRR1	GO:0000003,GO:0002119,GO:0002164,GO:0005575,GO:0005622,GO:0005623,GO:0005634,GO:0005654,GO:0005730,GO:0005737,GO:0006139,GO:0006364,GO:0006396,GO:0006725,GO:0006807,GO:0007275,GO:0007610,GO:0008150,GO:0008152,GO:0009653,GO:0009791,GO:0009987,GO:0010171,GO:0010467,GO:0016070,GO:0016072,GO:0018991,GO:0019098,GO:0022414,GO:0022613,GO:0031974,GO:0031981,GO:0032501,GO:0032502,GO:0032504,GO:0033057,GO:…	K06961		meNOG[21]	09YX1@biNOG,0V9Y3@meNOG,12NEM@opiNOG,COG1094@NOG,KOG2874@euNOG	NA|NA|NA	J	Required for 40S ribosome biogenesis. Involved in nucleolar processing of pre-18S ribosomal RNA and ribosome assembly (By similarity)
ColletesGigas_000335-T1	7425.NV11360-PA	6.2e-188	662.5		GO:0000981,GO:0000982,GO:0001071,GO:0001077,GO:0001228,GO:0001709,GO:0003674,GO:0003700,GO:0005575,GO:0005622,GO:0005623,GO:0005634,GO:0006139,GO:0006351,GO:0006355,GO:0006357,GO:0006366,GO:0006725,GO:0006807,GO:0007275,GO:0007389,GO:0007399,GO:0007400,GO:0007402,GO:0007417,GO:0007419,GO:0007444,GO:0008150,GO:0008152,GO:0009058,GO:0009059,GO:0009653,GO:0009889,GO:0009891,GO:0009893,GO:0009987,GO:…	K09364		artNOG[6]	034FA@artNOG,09ZXK@biNOG,0S4HH@hymNOG,0SR3W@inNOG,0VAU8@meNOG,0XQ7X@NOG,13KGX@opiNOG,KOG3802@euNOG	NA|NA|NA	K	POU
ColletesGigas_000338-T1	7425.NV11360-PA	6.3e-10	68.9		GO:0000981,GO:0000982,GO:0001071,GO:0001077,GO:0001228,GO:0001709,GO:0003674,GO:0003700,GO:0005575,GO:0005622,GO:0005623,GO:0005634,GO:0006139,GO:0006351,GO:0006355,GO:0006357,GO:0006366,GO:0006725,GO:0006807,GO:0007275,GO:0007389,GO:0007399,GO:0007400,GO:0007402,GO:0007417,GO:0007419,GO:0007444,GO:0008150,GO:0008152,GO:0009058,GO:0009059,GO:0009653,GO:0009889,GO:0009891,GO:0009893,GO:0009987,GO:…	K09364		artNOG[6]	034FA@artNOG,09ZXK@biNOG,0S4HH@hymNOG,0SR3W@inNOG,0VAU8@meNOG,0XQ7X@NOG,13KGX@opiNOG,KOG3802@euNOG	NA|NA|NA	K	POU
ColletesGigas_000345-T1	7460.GB16262-PA	8e-100	369.8		GO:0000981,GO:0000982,GO:0001071,GO:0001077,GO:0001228,GO:0001709,GO:0003674,GO:0003700,GO:0005575,GO:0005622,GO:0005623,GO:0005634,GO:0006139,GO:0006351,GO:0006355,GO:0006357,GO:0006366,GO:0006725,GO:0006807,GO:0007275,GO:0007389,GO:0007399,GO:0007400,GO:0007402,GO:0007417,GO:0007419,GO:0007444,GO:0008150,GO:0008152,GO:0009058,GO:0009059,GO:0009653,GO:0009889,GO:0009891,GO:0009893,GO:0009987,GO:…	K09364		artNOG[6]	034FA@artNOG,09ZXK@biNOG,0S4HH@hymNOG,0SR3W@inNOG,0VAU8@meNOG,0XQ7X@NOG,13KGX@opiNOG,KOG3802@euNOG	NA|NA|NA	K	POU
ColletesGigas_000353-T1	7460.GB20051-PA	7.3e-07	60.8					euNOG[57]	COG5048@NOG,KOG1721@euNOG	NA|NA|NA	S	Zinc finger protein
ColletesGigas_000358-T1	7460.GB15680-PA	2.1e-113	413.7		GO:0006810,GO:0006897,GO:0006909,GO:0008150,GO:0016192,GO:0044699,GO:0044765,GO:0051179,GO:0051234			artNOG[6]	033MQ@artNOG,0A42P@biNOG,0S4WN@hymNOG,0SQCW@inNOG,0VEXF@meNOG,101UF@NOG,13JC6@opiNOG,KOG3236@euNOG	NA|NA|NA	S	Predicted membrane protein (DUF2053)
ColletesGigas_000359-T1	12957.ACEP_00014506-PA	1.1e-155	554.7		GO:0000375,GO:0000377,GO:0000398,GO:0003674,GO:0003676,GO:0003723,GO:0003727,GO:0005488,GO:0005575,GO:0005622,GO:0005623,GO:0005634,GO:0005681,GO:0006139,GO:0006396,GO:0006397,GO:0006725,GO:0006807,GO:0008150,GO:0008152,GO:0008187,GO:0008266,GO:0008380,GO:0009987,GO:0010467,GO:0016070,GO:0016071,GO:0030529,GO:0032991,GO:0034641,GO:0043170,GO:0043226,GO:0043227,GO:0043229,GO:0043231,GO:0044237,GO:…	K12817		artNOG[6]	0334P@artNOG,0A0A9@biNOG,0S6BF@hymNOG,0SS7G@inNOG,0VB68@meNOG,0XR90@NOG,12RS2@opiNOG,KOG2808@euNOG	NA|NA|NA	A	Prp18 domain
ColletesGigas_000360-T1	7460.GB18352-PA	9.9e-118	428.3		GO:0003674,GO:0003824,GO:0004735,GO:0006082,GO:0006520,GO:0006560,GO:0006561,GO:0006807,GO:0008150,GO:0008152,GO:0008652,GO:0009058,GO:0009064,GO:0009084,GO:0009987,GO:0016053,GO:0016491,GO:0016645,GO:0016646,GO:0018130,GO:0019752,GO:0043436,GO:0044237,GO:0044238,GO:0044249,GO:0044281,GO:0044283,GO:0044710,GO:0044711,GO:0046394,GO:0046483,GO:0055114,GO:0071704,GO:1901360,GO:1901362,GO:1901564,GO:…	K00286		artNOG[6]	036HI@artNOG,09WGV@biNOG,0S79X@hymNOG,0STFB@inNOG,0V7FC@meNOG,12T08@opiNOG,COG0345@NOG,KOG3124@euNOG	NA|NA|NA	E	NADP oxidoreductase coenzyme F420-dependent
ColletesGigas_000361-T1	7460.GB13258-PA	1.7e-76	291.2			K07962		artNOG[6]	037GK@artNOG,09XMQ@biNOG,0S8J7@hymNOG,0SUDE@inNOG,0V8JE@meNOG,0XRG9@NOG,12UXS@opiNOG,KOG0073@euNOG	NA|NA|NA	U, Z	Inherit from inNOG: ADP-ribosylation factor family
ColletesGigas_000362-T1	7460.GB19042-PA	2.9e-147	526.6		GO:0000003,GO:0002165,GO:0003006,GO:0003674,GO:0003824,GO:0004175,GO:0004197,GO:0006355,GO:0006357,GO:0006508,GO:0006810,GO:0006915,GO:0006921,GO:0006922,GO:0006923,GO:0006950,GO:0006984,GO:0006991,GO:0006996,GO:0007010,GO:0007015,GO:0007154,GO:0007165,GO:0007275,GO:0007276,GO:0007283,GO:0007292,GO:0007300,GO:0007303,GO:0007399,GO:0007431,GO:0007435,GO:0007552,GO:0007559,GO:0008150,GO:0008152,GO:…	K04397,K20008		artNOG[6]	034JX@artNOG,09ZPU@biNOG,0S642@hymNOG,0SQDF@inNOG,0VE4P@meNOG,0ZQIE@NOG,13KPR@opiNOG,KOG3573@euNOG	NA|NA|NA	D	CASc
ColletesGigas_000363-T1	7460.GB11757-PA	0.0	1493.4	TNA	GO:0006325,GO:0006338,GO:0006355,GO:0006996,GO:0008150,GO:0009889,GO:0009891,GO:0009893,GO:0009987,GO:0010468,GO:0010556,GO:0010557,GO:0010604,GO:0010628,GO:0016043,GO:0016568,GO:0019219,GO:0019222,GO:0031323,GO:0031325,GO:0031326,GO:0031328,GO:0040029,GO:0044699,GO:0044763,GO:0045815,GO:0045893,GO:0045935,GO:0048096,GO:0048518,GO:0048522,GO:0050789,GO:0050794,GO:0051171,GO:0051173,GO:0051252,GO:…			artNOG[6]	033AJ@artNOG,09VKB@biNOG,0S73V@hymNOG,0SQ3B@inNOG,0V6JH@meNOG,0XQ2E@NOG,12PCR@opiNOG,KOG2169@euNOG	NA|NA|NA	K	MIZ/SP-RING zinc finger
ColletesGigas_000382-T1	7425.NV11370-PA	0.0	1259.6	HPX5	GO:0003674,GO:0003824,GO:0004601,GO:0008150,GO:0008152,GO:0016209,GO:0016491,GO:0016684,GO:0044710,GO:0055114			artNOG[6]	0353N@artNOG,09YU1@biNOG,0S4U9@hymNOG,0SRQR@inNOG,0V9RY@meNOG,0XPZ3@NOG,12RF7@opiNOG,KOG2408@euNOG	NA|NA|NA	S	Animal haem peroxidase
ColletesGigas_000383-T1	7460.GB19466-PA	4.6e-29	132.1	EH	GO:0003674,GO:0005102,GO:0005179,GO:0005184,GO:0005488,GO:0005515,GO:0005575,GO:0005576,GO:0007154,GO:0007165,GO:0007166,GO:0007186,GO:0007218,GO:0007275,GO:0007562,GO:0007563,GO:0007591,GO:0007610,GO:0008031,GO:0008150,GO:0009987,GO:0018990,GO:0022404,GO:0023052,GO:0030534,GO:0032501,GO:0032502,GO:0042303,GO:0044699,GO:0044700,GO:0044707,GO:0044708,GO:0044763,GO:0050789,GO:0050793,GO:0050794,GO:…			artNOG[6]	0392M@artNOG,0AB5Y@biNOG,0J3AF@euNOG,0S9GE@hymNOG,0SVUN@inNOG,0VN6F@meNOG,127VB@NOG,13XV9@opiNOG	NA|NA|NA	S	Eclosion hormone
ColletesGigas_000384-T1	7460.GB18714-PA	3.8e-34	149.4		GO:0007610,GO:0007635,GO:0008150,GO:0042048,GO:0042221,GO:0044708,GO:0050896			artNOG[6]	037EB@artNOG,0AQ62@biNOG,0IXQ1@euNOG,0SUC9@inNOG,0W2JD@meNOG,123Y9@NOG,13RFK@opiNOG	NA|NA|NA
ColletesGigas_000385-T1	7460.GB18714-PA	0.0	1963.3		GO:0007610,GO:0007635,GO:0008150,GO:0042048,GO:0042221,GO:0044708,GO:0050896			artNOG[6]	037EB@artNOG,0AQ62@biNOG,0IXQ1@euNOG,0SUC9@inNOG,0W2JD@meNOG,123Y9@NOG,13RFK@opiNOG	NA|NA|NA
ColletesGigas_000387-T1	7460.GB16650-PA	7.9e-175	618.2		GO:0003674,GO:0003824,GO:0003863,GO:0005575,GO:0005622,GO:0005623,GO:0005737,GO:0005739,GO:0005759,GO:0006637,GO:0006732,GO:0006793,GO:0008150,GO:0008152,GO:0009058,GO:0009108,GO:0009987,GO:0016491,GO:0016624,GO:0016903,GO:0017086,GO:0031974,GO:0032991,GO:0035337,GO:0035383,GO:0035384,GO:0043226,GO:0043227,GO:0043229,GO:0043231,GO:0043233,GO:0043234,GO:0044237,GO:0044249,GO:0044422,GO:0044424,GO:…	K00167		artNOG[6]	034K8@artNOG,09UNU@biNOG,0S4ZE@hymNOG,0SRZR@inNOG,0V5NE@meNOG,12Q1F@opiNOG,COG0022@NOG,KOG0525@euNOG	NA|NA|NA	C	2-oxoisovalerate dehydrogenase subunit beta, mitochondrial-like
ColletesGigas_000391-T1	7460.GB15285-PA	6.4e-225	785.0					artNOG[6]	034IA@artNOG,09XC6@biNOG,0SSHS@inNOG,0V8F9@meNOG,0XTG4@NOG,12P1E@opiNOG,KOG3852@euNOG	NA|NA|NA	S	Domain of unknown function (DUF1693)
ColletesGigas_000393-T1	7460.GB17726-PA	1e-117	428.3		GO:0001666,GO:0003674,GO:0003824,GO:0004165,GO:0006810,GO:0006897,GO:0006909,GO:0006950,GO:0008150,GO:0008152,GO:0009628,GO:0009987,GO:0016192,GO:0016853,GO:0016860,GO:0016863,GO:0033554,GO:0036293,GO:0036294,GO:0042221,GO:0044699,GO:0044763,GO:0044765,GO:0050896,GO:0051179,GO:0051234,GO:0051716,GO:0070482,GO:0070887,GO:0071453,GO:0071456			artNOG[6]	03GZ6@artNOG,0B0S5@biNOG,0KDS3@euNOG,0T3HA@inNOG,0WD9G@meNOG,14TZ8@opiNOG,COG1024@NOG	NA|NA|NA	I	Enoyl-CoA hydratase/isomerase family
ColletesGigas_000394-T1	7460.GB12886-PA	0.0	1397.1	SEC6	GO:0000003,GO:0000145,GO:0000902,GO:0000904,GO:0001505,GO:0001654,GO:0001667,GO:0001745,GO:0001751,GO:0001754,GO:0001894,GO:0001895,GO:0002164,GO:0002165,GO:0002168,GO:0003001,GO:0003006,GO:0003008,GO:0005575,GO:0005622,GO:0005623,GO:0005737,GO:0005911,GO:0005912,GO:0005913,GO:0005915,GO:0005938,GO:0006810,GO:0006836,GO:0006887,GO:0006903,GO:0006904,GO:0006928,GO:0006996,GO:0007009,GO:0007154,GO:…	K06110		artNOG[6]	0336H@artNOG,09WQ8@biNOG,0S6PW@hymNOG,0SPZX@inNOG,0V7NS@meNOG,12PFR@opiNOG,COG5173@NOG,KOG2286@euNOG	NA|NA|NA	U	Exocyst complex component Sec6
ColletesGigas_000395-T1	7460.GB13156-PA	0.0	1368.2			K12860		artNOG[6]	0339K@artNOG,09TC5@biNOG,0S77Z@hymNOG,0SQ2K@inNOG,0V4BA@meNOG,12R09@opiNOG,COG5147@NOG,KOG0050@euNOG	NA|NA|NA	A, D	cell division cycle 5-like protein-like
ColletesGigas_000396-T1	7460.GB11176-PA	0.0	4430.9			K06642		artNOG[6]	034C9@artNOG,09XVA@biNOG,0S7JT@hymNOG,0SR0T@inNOG,0V8SW@meNOG,13KJY@opiNOG,COG5032@NOG,KOG0891@euNOG	NA|NA|NA	L	NUC194 domain
ColletesGigas_000397-T1	7460.GB19078-PA	1.4e-146	524.6		GO:0003674,GO:0003824,GO:0004648,GO:0006082,GO:0006520,GO:0006563,GO:0006564,GO:0006725,GO:0006766,GO:0006767,GO:0006807,GO:0008150,GO:0008152,GO:0008483,GO:0008614,GO:0008615,GO:0008652,GO:0009058,GO:0009069,GO:0009070,GO:0009110,GO:0009987,GO:0016053,GO:0016740,GO:0016769,GO:0018130,GO:0019438,GO:0019752,GO:0034641,GO:0042364,GO:0042816,GO:0042819,GO:0043436,GO:0044237,GO:0044238,GO:0044249,GO:…	K00831		artNOG[6]	033JQ@artNOG,09Y1X@biNOG,0S3HN@hymNOG,0SQB6@inNOG,0V8ZE@meNOG,12QVY@opiNOG,COG1932@NOG,KOG2790@euNOG	NA|NA|NA	E	Aminotransferase class-V
ColletesGigas_000398-T1	12957.ACEP_00004757-PA	8.1e-78	295.8			K13104		artNOG[6]	037B9@artNOG,09ZQM@biNOG,0S36N@hymNOG,0SUA2@inNOG,0V6SS@meNOG,11GTR@NOG,13N96@opiNOG,KOG3032@euNOG	NA|NA|NA	S	Inherit from biNOG: Zinc finger protein 830
ColletesGigas_000401-T1	12957.ACEP_00002287-PA	3.1e-95	353.2			K00799,K04097		artNOG[6]	036AQ@artNOG,09WU9@biNOG,0S5KX@hymNOG,0ST5V@inNOG,0V7S8@meNOG,11VAU@NOG,13MMT@opiNOG,KOG1695@euNOG	NA|NA|NA	O	Glutathione S-transferase, N-terminal domain
ColletesGigas_000403-T1	7460.GB19478-PA	8e-306	1054.3		GO:0003674,GO:0005215,GO:0006810,GO:0006811,GO:0006812,GO:0008150,GO:0008324,GO:0008513,GO:0009987,GO:0015075,GO:0015101,GO:0015291,GO:0015695,GO:0022804,GO:0022857,GO:0022891,GO:0022892,GO:0034220,GO:0044699,GO:0044763,GO:0044765,GO:0051179,GO:0051234,GO:0055085,GO:0071702			artNOG[6]	039X2@artNOG,09TSS@biNOG,0S4XS@hymNOG,0T331@inNOG,0V4S3@meNOG,12NNN@opiNOG,COG0477@NOG,KOG0255@euNOG	NA|NA|NA	G	Sugar (and other) transporter
ColletesGigas_000404-T1	7070.TC003564-PA	8.8e-240	835.9		GO:0003674,GO:0005215,GO:0006810,GO:0006811,GO:0006812,GO:0008150,GO:0008324,GO:0008513,GO:0009987,GO:0015075,GO:0015101,GO:0015291,GO:0015695,GO:0022804,GO:0022857,GO:0022891,GO:0022892,GO:0034220,GO:0044699,GO:0044763,GO:0044765,GO:0051179,GO:0051234,GO:0055085,GO:0071702			artNOG[6]	03HQ3@artNOG,0B557@biNOG,0T43X@inNOG,0WHRC@meNOG,0XR6G@NOG,13E6W@opiNOG,KOG0255@euNOG	NA|NA|NA	G	Sugar (and other) transporter
ColletesGigas_000406-T1	7460.GB12742-PA	2.1e-72	276.9		GO:0002376,GO:0002520,GO:0003674,GO:0005102,GO:0005126,GO:0005172,GO:0005488,GO:0005515,GO:0006928,GO:0007154,GO:0007165,GO:0007166,GO:0007167,GO:0007169,GO:0007275,GO:0007399,GO:0007431,GO:0007435,GO:0008037,GO:0008038,GO:0008039,GO:0008150,GO:0009653,GO:0009790,GO:0009987,GO:0016477,GO:0022008,GO:0022612,GO:0023052,GO:0030097,GO:0030154,GO:0030182,GO:0032501,GO:0032502,GO:0035099,GO:0035162,GO:…	K16859		artNOG[6]	037K8@artNOG,0A8GG@biNOG,0IZFP@euNOG,0S89Z@hymNOG,0SUGJ@inNOG,0VJCQ@meNOG,11R91@NOG,13TRQ@opiNOG	NA|NA|NA	S	PDGF
ColletesGigas_000407-T1	7460.GB12742-PA	1e-70	271.9		GO:0002376,GO:0002520,GO:0003674,GO:0005102,GO:0005126,GO:0005172,GO:0005488,GO:0005515,GO:0006928,GO:0007154,GO:0007165,GO:0007166,GO:0007167,GO:0007169,GO:0007275,GO:0007399,GO:0007431,GO:0007435,GO:0008037,GO:0008038,GO:0008039,GO:0008150,GO:0009653,GO:0009790,GO:0009987,GO:0016477,GO:0022008,GO:0022612,GO:0023052,GO:0030097,GO:0030154,GO:0030182,GO:0032501,GO:0032502,GO:0035099,GO:0035162,GO:…	K16859		artNOG[6]	037K8@artNOG,0A8GG@biNOG,0IZFP@euNOG,0S89Z@hymNOG,0SUGJ@inNOG,0VJCQ@meNOG,11R91@NOG,13TRQ@opiNOG	NA|NA|NA	S	PDGF
ColletesGigas_000409-T1	7460.GB12742-PA	1.8e-25	122.5		GO:0002376,GO:0002520,GO:0003674,GO:0005102,GO:0005126,GO:0005172,GO:0005488,GO:0005515,GO:0006928,GO:0007154,GO:0007165,GO:0007166,GO:0007167,GO:0007169,GO:0007275,GO:0007399,GO:0007431,GO:0007435,GO:0008037,GO:0008038,GO:0008039,GO:0008150,GO:0009653,GO:0009790,GO:0009987,GO:0016477,GO:0022008,GO:0022612,GO:0023052,GO:0030097,GO:0030154,GO:0030182,GO:0032501,GO:0032502,GO:0035099,GO:0035162,GO:…	K16859		artNOG[6]	037K8@artNOG,0A8GG@biNOG,0IZFP@euNOG,0S89Z@hymNOG,0SUGJ@inNOG,0VJCQ@meNOG,11R91@NOG,13TRQ@opiNOG	NA|NA|NA	S	PDGF
ColletesGigas_000411-T1	7460.GB17176-PA	1.2e-77	295.4					artNOG[6]	03748@artNOG,09UVP@biNOG,0S80E@hymNOG,0SU8S@inNOG,0V9SR@meNOG,0ZS9E@NOG,13KNW@opiNOG,KOG3748@euNOG	NA|NA|NA	S	Uncharacterized conserved protein (DUF2181)
ColletesGigas_000413-T1	7460.GB10103-PA	3e-24	116.7		GO:0003674,GO:0003756,GO:0003824,GO:0005575,GO:0005623,GO:0005886,GO:0006457,GO:0008150,GO:0008152,GO:0009987,GO:0016020,GO:0016853,GO:0016860,GO:0016862,GO:0016864,GO:0019538,GO:0043170,GO:0044237,GO:0044238,GO:0044260,GO:0044267,GO:0044464,GO:0071704,GO:0071944			meNOG[21]	0A195@biNOG,0VC50@meNOG,12TI3@opiNOG,COG0526@NOG,KOG0191@euNOG	NA|NA|NA	O	Inherit from KOG: Protein disulfide isomerase
ColletesGigas_000415-T1	7460.GB10103-PA	1.9e-218	763.8		GO:0003674,GO:0003756,GO:0003824,GO:0005575,GO:0005623,GO:0005886,GO:0006457,GO:0008150,GO:0008152,GO:0009987,GO:0016020,GO:0016853,GO:0016860,GO:0016862,GO:0016864,GO:0019538,GO:0043170,GO:0044237,GO:0044238,GO:0044260,GO:0044267,GO:0044464,GO:0071704,GO:0071944			meNOG[21]	0A195@biNOG,0VC50@meNOG,12TI3@opiNOG,COG0526@NOG,KOG0191@euNOG	NA|NA|NA	O	Inherit from KOG: Protein disulfide isomerase
ColletesGigas_000416-T1	7070.TC000684-PA	1.3e-122	444.9		GO:0003674,GO:0003756,GO:0003824,GO:0005575,GO:0005623,GO:0005886,GO:0006457,GO:0008150,GO:0008152,GO:0009987,GO:0016020,GO:0016853,GO:0016860,GO:0016862,GO:0016864,GO:0019538,GO:0043170,GO:0044237,GO:0044238,GO:0044260,GO:0044267,GO:0044464,GO:0071704,GO:0071944			artNOG[6]	032X6@artNOG,0A195@biNOG,0SRAQ@inNOG,0VC50@meNOG,12TI3@opiNOG,COG0526@NOG,KOG0191@euNOG	NA|NA|NA	O	Inherit from KOG: Protein disulfide isomerase
ColletesGigas_000418-T1	12957.ACEP_00002496-PA	0.0	1633.2		GO:0003674,GO:0003756,GO:0003824,GO:0005575,GO:0005623,GO:0005886,GO:0006457,GO:0008150,GO:0008152,GO:0009987,GO:0016020,GO:0016853,GO:0016860,GO:0016862,GO:0016864,GO:0019538,GO:0043170,GO:0044237,GO:0044238,GO:0044260,GO:0044267,GO:0044464,GO:0071704,GO:0071944			artNOG[6]	032X6@artNOG,0A195@biNOG,0S5SQ@hymNOG,0SRAQ@inNOG,0VC50@meNOG,12TI3@opiNOG,COG0526@NOG,KOG0191@euNOG	NA|NA|NA	O	Inherit from KOG: Protein disulfide isomerase
ColletesGigas_000419-T1	7460.GB12185-PA	4.6e-27	125.6		GO:0003674,GO:0003756,GO:0003824,GO:0005575,GO:0005623,GO:0005886,GO:0006457,GO:0008150,GO:0008152,GO:0009987,GO:0016020,GO:0016853,GO:0016860,GO:0016862,GO:0016864,GO:0019538,GO:0043170,GO:0044237,GO:0044238,GO:0044260,GO:0044267,GO:0044464,GO:0071704,GO:0071944			meNOG[21]	0A195@biNOG,0VC50@meNOG,12TI3@opiNOG,COG0526@NOG,KOG0191@euNOG	NA|NA|NA	O	Inherit from KOG: Protein disulfide isomerase
ColletesGigas_000420-T1	7460.GB12185-PA	4.6e-23	112.8		GO:0003674,GO:0003756,GO:0003824,GO:0005575,GO:0005623,GO:0005886,GO:0006457,GO:0008150,GO:0008152,GO:0009987,GO:0016020,GO:0016853,GO:0016860,GO:0016862,GO:0016864,GO:0019538,GO:0043170,GO:0044237,GO:0044238,GO:0044260,GO:0044267,GO:0044464,GO:0071704,GO:0071944			meNOG[21]	0A195@biNOG,0VC50@meNOG,12TI3@opiNOG,COG0526@NOG,KOG0191@euNOG	NA|NA|NA	O	Inherit from KOG: Protein disulfide isomerase
ColletesGigas_000421-T1	7460.GB13903-PA	1.3e-179	634.4	CN	GO:0003674,GO:0003824,GO:0004497,GO:0004502,GO:0005575,GO:0005622,GO:0005623,GO:0005737,GO:0005739,GO:0005740,GO:0005741,GO:0006082,GO:0006139,GO:0006520,GO:0006568,GO:0006569,GO:0006576,GO:0006586,GO:0006725,GO:0006726,GO:0006727,GO:0006732,GO:0006733,GO:0006753,GO:0006793,GO:0006796,GO:0006807,GO:0008055,GO:0008150,GO:0008152,GO:0009056,GO:0009058,GO:0009063,GO:0009072,GO:0009074,GO:0009117,GO:…	K00486		artNOG[6]	033BE@artNOG,09ZWT@biNOG,0S6ZU@hymNOG,0SR3H@inNOG,0VATF@meNOG,12N6Y@opiNOG,COG0654@NOG,KOG2614@euNOG	NA|NA|NA	C	Catalyzes the hydroxylation of L-kynurenine (L-Kyn) to form 3-hydroxy-L-kynurenine (L-3OHKyn). Required for synthesis of quinolinic acid (By similarity)
ColletesGigas_000422-T1	7460.GB13930-PA	1.6e-149	534.3		GO:0007498,GO:0008150,GO:0009888,GO:0032502,GO:0048856	K14457		artNOG[6]	034QW@artNOG,09XQ2@biNOG,0S6JI@hymNOG,0SS0B@inNOG,0V8MS@meNOG,0XTG3@NOG,12TQI@opiNOG,KOG0831@euNOG	NA|NA|NA	I	Diacylglycerol acyltransferase
ColletesGigas_000423-T1	12957.ACEP_00002501-PA	3.9e-30	136.7					artNOG[6]	03GKV@artNOG,0ANAS@biNOG,0S8YT@hymNOG,0T38U@inNOG,0W084@meNOG,12W7I@opiNOG,COG2110@NOG,KOG2633@euNOG	NA|NA|NA	B, K	Inherit from KOG: family member
ColletesGigas_000424-T1	12957.ACEP_00002504-PA	9.9e-195	684.9					artNOG[6]	03CAN@artNOG,0APQ4@biNOG,0S6ZR@hymNOG,0SYPX@inNOG,0W21C@meNOG,13HVI@opiNOG,COG2110@NOG,KOG2633@euNOG	NA|NA|NA	B, K	Macro domain
ColletesGigas_000426-T1	7460.GB16291-PA	0.0	1422.5					artNOG[6]	0361S@artNOG,0A19E@biNOG,0IHA4@euNOG,0S5FG@hymNOG,0SR96@inNOG,0VC57@meNOG,0XQUA@NOG,12TIE@opiNOG	NA|NA|NA	S	Inherit from euNOG: Pleckstrin homology domain containing, family F (With FYVE domain) member
ColletesGigas_000427-T1	7460.GB11331-PA	0.0	1924.1	CI	GO:0000003,GO:0000122,GO:0000902,GO:0000904,GO:0000975,GO:0000976,GO:0000977,GO:0001012,GO:0001067,GO:0001071,GO:0001654,GO:0003002,GO:0003006,GO:0003007,GO:0003674,GO:0003676,GO:0003677,GO:0003700,GO:0005488,GO:0005515,GO:0005575,GO:0005622,GO:0005623,GO:0005634,GO:0005737,GO:0006355,GO:0006357,GO:0007154,GO:0007165,GO:0007166,GO:0007224,GO:0007275,GO:0007276,GO:0007292,GO:0007346,GO:0007350,GO:…	K16799		artNOG[6]	032V3@artNOG,09YB3@biNOG,0S7PS@hymNOG,0SRGR@inNOG,0V98N@meNOG,12R27@opiNOG,COG5048@NOG,KOG1721@euNOG	NA|NA|NA	K	ZnF_C2H2
ColletesGigas_000435-T1	12957.ACEP_00017092-PA	0.0	3070.8					artNOG[6]	0342P@artNOG,0A0EQ@biNOG,0IGQW@euNOG,0S4U8@hymNOG,0SRC8@inNOG,0VBB1@meNOG,0XQFF@NOG,12ST9@opiNOG	NA|NA|NA	S	Calcium-binding EGF domain
ColletesGigas_000436-T1	7425.NV22002-PA	0.0	1942.9					artNOG[6]	0342P@artNOG,0A0EQ@biNOG,0IGQW@euNOG,0S4U8@hymNOG,0SRC8@inNOG,0VBB1@meNOG,0XQFF@NOG,12ST9@opiNOG	NA|NA|NA	S	Calcium-binding EGF domain
ColletesGigas_000438-T1	7425.NV14291-PA	1.2e-45	189.1			K14860		artNOG[6]	037YP@artNOG,0A481@biNOG,0IWA7@euNOG,0S8YR@hymNOG,0SUUG@inNOG,0VCI7@meNOG,11K76@NOG,13PFR@opiNOG	NA|NA|NA	S	Protein of unknown function (DUF2962)
ColletesGigas_000439-T1	7460.GB14271-PA	4.4e-57	226.1					artNOG[6]	03BD2@artNOG,0ANQ6@biNOG,0JPKA@euNOG,0SY4I@inNOG,0W0RD@meNOG,0ZPC1@NOG,14DYH@opiNOG	NA|NA|NA
ColletesGigas_000440-T1	7460.GB10330-PA	1.3e-290	1004.2					artNOG[6]	03A81@artNOG,0A5Q5@biNOG,0S7BB@hymNOG,0SWZD@inNOG,0VGJ9@meNOG,0XQQV@NOG,144AP@opiNOG,KOG1052@euNOG	NA|NA|NA	E, P, T	Ligand-gated ion channel
ColletesGigas_000441-T1	7460.GB11969-PA	1.3e-159	567.8	DESAT1	GO:0000003,GO:0003674,GO:0003824,GO:0004768,GO:0005575,GO:0005622,GO:0005623,GO:0005737,GO:0005783,GO:0005811,GO:0006082,GO:0006629,GO:0006631,GO:0006633,GO:0006723,GO:0007275,GO:0007610,GO:0007617,GO:0007618,GO:0008150,GO:0008152,GO:0008610,GO:0009058,GO:0009894,GO:0009987,GO:0010506,GO:0010817,GO:0016053,GO:0016215,GO:0016491,GO:0016705,GO:0016717,GO:0019098,GO:0019216,GO:0019222,GO:0019748,GO:…	K00507		artNOG[6]	035CP@artNOG,09VWV@biNOG,0SS0K@inNOG,0V4IC@meNOG,12QBP@opiNOG,COG1398@NOG,KOG1600@euNOG	NA|NA|NA	I	fatty acid desaturase
ColletesGigas_000442-T1	7425.NV14981-PA	1.6e-91	341.7		GO:0003674,GO:0003824,GO:0004768,GO:0008150,GO:0008152,GO:0016215,GO:0016491,GO:0016705,GO:0016717,GO:0044710,GO:0055114	K00507		artNOG[6]	036G2@artNOG,0A45X@biNOG,0S37W@hymNOG,0STKK@inNOG,0VF0W@meNOG,13Q6T@opiNOG,COG1398@NOG,KOG1600@euNOG	NA|NA|NA	I	Inherit from KOG: desaturase
ColletesGigas_000443-T1	7460.GB17206-PA	1.6e-171	607.4		GO:0003674,GO:0003824,GO:0004768,GO:0008150,GO:0008152,GO:0016215,GO:0016491,GO:0016705,GO:0016717,GO:0044710,GO:0055114	K00507		artNOG[6]	0361A@artNOG,0A0H2@biNOG,0SSTW@inNOG,0VBD6@meNOG,132CR@opiNOG,COG1398@NOG,KOG1600@euNOG	NA|NA|NA	I	Fatty acid desaturase
ColletesGigas_000445-T1	12957.ACEP_00002383-PA	1.2e-161	574.7		GO:0003674,GO:0003824,GO:0004768,GO:0008150,GO:0008152,GO:0016215,GO:0016491,GO:0016705,GO:0016717,GO:0044710,GO:0055114	K00507		artNOG[6]	032R0@artNOG,09VWV@biNOG,0S6S3@hymNOG,0SPKI@inNOG,0V4IC@meNOG,12QBP@opiNOG,COG1398@NOG,KOG1600@euNOG	NA|NA|NA	I	Fatty acid desaturase
ColletesGigas_000446-T1	12957.ACEP_00002381-PA	0.0	1111.7					artNOG[6]	03A1Y@artNOG,09U40@biNOG,0S4RB@hymNOG,0SWF1@inNOG,0V532@meNOG,12P0W@opiNOG,COG0308@NOG,KOG1046@euNOG	NA|NA|NA	E, O	Peptidase family M1
ColletesGigas_000447-T1	7460.GB16959-PA	1e-67	261.9			K04097		artNOG[6]	03GJS@artNOG,0B3CR@biNOG,0IN5H@euNOG,0S85R@hymNOG,0T39Z@inNOG,0WFRD@meNOG,11KFX@NOG,13BBR@opiNOG	NA|NA|NA	O	Glutathione S-transferase, N-terminal domain
ColletesGigas_000452-T1	7460.GB15912-PA	4.3e-101	372.9		GO:0007610,GO:0007635,GO:0008150,GO:0042048,GO:0042221,GO:0044708,GO:0050896			artNOG[6]	036FQ@artNOG,0A4WT@biNOG,0IJXR@euNOG,0S71J@hymNOG,0STAJ@inNOG,0VFRE@meNOG,11I5Q@NOG,13MHJ@opiNOG	NA|NA|NA
ColletesGigas_000454-T1	7460.GB14589-PA	1.4e-23	113.6					artNOG[6]	037VZ@artNOG,0A8ED@biNOG,0IYH5@euNOG,0S8BT@hymNOG,0SUNT@inNOG,0VJAF@meNOG,11QUT@NOG,13SR2@opiNOG	NA|NA|NA	S	Reeler domain
ColletesGigas_000455-T1	7460.GB13667-PA	8.4e-200	701.4		GO:0003674,GO:0003824,GO:0005575,GO:0005622,GO:0005623,GO:0005737,GO:0005783,GO:0006464,GO:0006497,GO:0006996,GO:0007030,GO:0008150,GO:0008152,GO:0009058,GO:0009059,GO:0009987,GO:0016043,GO:0016409,GO:0016417,GO:0016740,GO:0016746,GO:0016747,GO:0018345,GO:0019538,GO:0019706,GO:0019707,GO:0034645,GO:0036211,GO:0042157,GO:0042158,GO:0043170,GO:0043226,GO:0043227,GO:0043229,GO:0043231,GO:0043412,GO:…	K20031		artNOG[6]	03302@artNOG,09XNW@biNOG,0S7H4@hymNOG,0SPU9@inNOG,0V9B1@meNOG,13IGG@opiNOG,COG5273@NOG,KOG1314@euNOG	NA|NA|NA	S	DHHC palmitoyltransferase
ColletesGigas_000456-T1	7460.GB14724-PB	2.7e-76	291.2					meNOG[21]	0AN5T@biNOG,0KECN@euNOG,0W03G@meNOG,11B9T@NOG,1314C@opiNOG	NA|NA|NA
ColletesGigas_000457-T1	7460.GB15853-PA	2.7e-135	487.6	KAP-ALPHA1	GO:0003674,GO:0005215,GO:0005575,GO:0005622,GO:0005623,GO:0005634,GO:0005635,GO:0005643,GO:0006605,GO:0006606,GO:0006810,GO:0006886,GO:0006913,GO:0008104,GO:0008150,GO:0008320,GO:0008565,GO:0009987,GO:0012505,GO:0015031,GO:0016020,GO:0016021,GO:0016482,GO:0017038,GO:0022857,GO:0022884,GO:0022891,GO:0022892,GO:0031224,GO:0031967,GO:0031975,GO:0032991,GO:0033036,GO:0033365,GO:0034504,GO:0034613,GO:…			artNOG[6]	032UK@artNOG,09TS8@biNOG,0S44G@hymNOG,0SQMN@inNOG,0V5J8@meNOG,12RBS@opiNOG,COG5064@NOG,KOG0166@euNOG	NA|NA|NA	U	Importin subunit alpha
ColletesGigas_000459-T1	7460.GB18918-PA	3.2e-265	919.8	ZFH1	GO:0000003,GO:0000122,GO:0000902,GO:0000904,GO:0000975,GO:0000976,GO:0000977,GO:0000981,GO:0001012,GO:0001067,GO:0001071,GO:0001655,GO:0001700,GO:0002376,GO:0002520,GO:0003006,GO:0003674,GO:0003676,GO:0003677,GO:0003700,GO:0003705,GO:0005488,GO:0005575,GO:0005622,GO:0005623,GO:0005634,GO:0006139,GO:0006351,GO:0006355,GO:0006357,GO:0006366,GO:0006725,GO:0006807,GO:0006928,GO:0006935,GO:0006955,GO:…	K09299		artNOG[6]	035GZ@artNOG,09VSU@biNOG,0S54V@hymNOG,0SS5J@inNOG,0V6RS@meNOG,0ZFMZ@NOG,12S14@opiNOG,KOG3623@euNOG	NA|NA|NA	K	Homeobox domain
ColletesGigas_000460-T1	7460.GB16289-PA	3.8e-243	845.9					artNOG[6]	03GZZ@artNOG,0B14M@biNOG,0T3I0@inNOG,0WDNZ@meNOG,0XSX3@NOG,14FGQ@opiNOG,KOG2796@euNOG	NA|NA|NA	S	Inherit from KOG: trafficking protein particle complex
ColletesGigas_000461-T1	12957.ACEP_00002684-PA	3.1e-225	786.6		GO:0003674,GO:0003824,GO:0005575,GO:0005622,GO:0005623,GO:0005737,GO:0005794,GO:0006464,GO:0006497,GO:0008150,GO:0008152,GO:0009058,GO:0009059,GO:0009987,GO:0016409,GO:0016417,GO:0016740,GO:0016746,GO:0016747,GO:0018345,GO:0019538,GO:0019706,GO:0019707,GO:0034645,GO:0036211,GO:0042157,GO:0042158,GO:0043170,GO:0043226,GO:0043227,GO:0043229,GO:0043231,GO:0043412,GO:0043543,GO:0044237,GO:0044238,GO:…	K20032		artNOG[6]	035MK@artNOG,09Z0M@biNOG,0S4I5@hymNOG,0SRP6@inNOG,0V9Y4@meNOG,12TJ5@opiNOG,COG0666@NOG,COG5273@NOG,KOG0509@euNOG	NA|NA|NA	S	DHHC palmitoyltransferase
ColletesGigas_000462-T1	7460.GB12569-PA	0.0	1356.7	CED-12	GO:0000003,GO:0000768,GO:0001667,GO:0003006,GO:0005575,GO:0005622,GO:0005623,GO:0005856,GO:0005875,GO:0006140,GO:0006928,GO:0006949,GO:0006996,GO:0007010,GO:0007015,GO:0007275,GO:0007276,GO:0007292,GO:0007297,GO:0007298,GO:0007399,GO:0007417,GO:0007517,GO:0007519,GO:0007520,GO:0008150,GO:0009118,GO:0009653,GO:0009888,GO:0009894,GO:0009966,GO:0009987,GO:0010631,GO:0010646,GO:0014706,GO:0014902,GO:…	K12366		artNOG[6]	035JR@artNOG,09VWC@biNOG,0S4W7@hymNOG,0SS8K@inNOG,0V6UX@meNOG,0XPKN@NOG,12QUY@opiNOG,KOG2999@euNOG	NA|NA|NA	T	Domain of unknown function (DUF3361)
ColletesGigas_000463-T1	7460.GB16717-PA	5.1e-250	868.6					artNOG[6]	035Q1@artNOG,09WBF@biNOG,0IIUQ@euNOG,0S5V7@hymNOG,0SR80@inNOG,0V79Q@meNOG,0XQCT@NOG,12SSE@opiNOG	NA|NA|NA	S	Inherit from biNOG: T cell activation inhibitor, mitochondrial
ColletesGigas_000464-T1	7460.GB10279-PA	2.9e-218	763.1	ENT1	GO:0003674,GO:0005215,GO:0005337,GO:0005575,GO:0006810,GO:0008150,GO:0009987,GO:0015858,GO:0015931,GO:0015932,GO:0016020,GO:0016021,GO:0022857,GO:0022891,GO:0022892,GO:0031224,GO:0044425,GO:0044699,GO:0044763,GO:0044765,GO:0051179,GO:0051234,GO:0055085,GO:0071702,GO:0071705,GO:1901264,GO:1901505	K15014		artNOG[6]	035Y4@artNOG,09X8T@biNOG,0S4ZI@hymNOG,0SQH9@inNOG,0V5GZ@meNOG,0Y3MT@NOG,12UBZ@opiNOG,KOG1479@euNOG	NA|NA|NA	P	Nucleoside transporter
ColletesGigas_000465-T1	7460.GB10967-PA	3.7e-86	323.2	PCMT1	GO:0003674,GO:0003824,GO:0004719,GO:0005575,GO:0005622,GO:0005623,GO:0005737,GO:0005783,GO:0005829,GO:0006082,GO:0006139,GO:0006464,GO:0006479,GO:0006520,GO:0006575,GO:0006725,GO:0006732,GO:0006790,GO:0006807,GO:0006950,GO:0006952,GO:0007275,GO:0007568,GO:0008150,GO:0008152,GO:0008168,GO:0008171,GO:0008213,GO:0008276,GO:0008340,GO:0008757,GO:0009116,GO:0009119,GO:0009605,GO:0009607,GO:0009617,GO:…	K00573		meNOG[21]	0A10Z@biNOG,0VBXJ@meNOG,12TP8@opiNOG,COG2518@NOG,KOG1661@euNOG	NA|NA|NA	O	protein-l-isoaspartate o-methyltransferase
ColletesGigas_000466-T1	7460.GB14475-PA	1.7e-219	767.7			K10635		artNOG[6]	0384E@artNOG,0A0X0@biNOG,0S8RQ@hymNOG,0SV8F@inNOG,0VBTD@meNOG,121N2@NOG,13AU4@opiNOG,KOG0800@euNOG	NA|NA|NA	O	RING
ColletesGigas_000467-T1	7460.GB11655-PA	2.2e-175	620.2	SCSALPHA	GO:0003674,GO:0003824,GO:0004774,GO:0004776,GO:0005575,GO:0005622,GO:0005623,GO:0005737,GO:0005739,GO:0005759,GO:0006091,GO:0006099,GO:0007275,GO:0007399,GO:0008150,GO:0008152,GO:0009060,GO:0009987,GO:0015980,GO:0016405,GO:0016874,GO:0016877,GO:0016878,GO:0022008,GO:0030062,GO:0030154,GO:0031974,GO:0032501,GO:0032502,GO:0032991,GO:0042709,GO:0043226,GO:0043227,GO:0043229,GO:0043231,GO:0043233,GO:…	K01899		artNOG[6]	034E8@artNOG,09WGC@biNOG,0ST60@inNOG,0V7EX@meNOG,12PXC@opiNOG,COG0074@NOG,KOG1255@euNOG	NA|NA|NA	C	Succinyl coenzyme A synthetase alpha subunit
ColletesGigas_000468-T1	7460.GB14344-PA	3.5e-65	253.1			K07432		artNOG[6]	0383S@artNOG,0A6P5@biNOG,0SV6T@inNOG,0VETR@meNOG,13PZD@opiNOG,COG5017@NOG,KOG3349@euNOG	NA|NA|NA	G	Glycosyltransferase family 28 C-terminal domain
ColletesGigas_000469-T1	7460.GB18370-PA	2.1e-29	132.9	DCTN4	GO:0000003,GO:0002376,GO:0002478,GO:0002495,GO:0002504,GO:0005575,GO:0005622,GO:0005623,GO:0005634,GO:0005737,GO:0005813,GO:0005815,GO:0005829,GO:0005856,GO:0005868,GO:0005869,GO:0005875,GO:0005938,GO:0006928,GO:0007017,GO:0007018,GO:0007097,GO:0007275,GO:0007338,GO:0007399,GO:0008150,GO:0009566,GO:0009790,GO:0009792,GO:0009987,GO:0015629,GO:0015630,GO:0019882,GO:0019884,GO:0019886,GO:0019953,GO:…	K10426		meNOG[21]	09USA@biNOG,0V5RT@meNOG,0ZCK8@NOG,12NX3@opiNOG,KOG3896@euNOG	NA|NA|NA	Z	Dynactin 4 (P62)
ColletesGigas_000470-T1	12957.ACEP_00002512-PA	1.5e-139	501.5		GO:0005575,GO:0005622,GO:0005623,GO:0005856,GO:0005869,GO:0005875,GO:0006928,GO:0007017,GO:0007018,GO:0007275,GO:0007399,GO:0008150,GO:0009987,GO:0015629,GO:0015630,GO:0022008,GO:0030154,GO:0032501,GO:0032502,GO:0032991,GO:0043226,GO:0043228,GO:0043229,GO:0043232,GO:0043234,GO:0044422,GO:0044424,GO:0044430,GO:0044446,GO:0044464,GO:0044699,GO:0044707,GO:0044763,GO:0048731,GO:0048856,GO:0048869	K10426		artNOG[6]	032V6@artNOG,09USA@biNOG,0S7V6@hymNOG,0SPQ6@inNOG,0V5RT@meNOG,0ZCK8@NOG,12NX3@opiNOG,KOG3896@euNOG	NA|NA|NA	N	Dynactin p62 family
ColletesGigas_000471-T1	12957.ACEP_00002514-PA	2.7e-77	293.1	RPS14	GO:0003674,GO:0003735,GO:0005198,GO:0005575,GO:0005622,GO:0005623,GO:0005737,GO:0005829,GO:0005840,GO:0006412,GO:0008150,GO:0008152,GO:0009058,GO:0009059,GO:0009987,GO:0010467,GO:0015935,GO:0019538,GO:0022626,GO:0022627,GO:0030529,GO:0032991,GO:0034645,GO:0043170,GO:0043226,GO:0043228,GO:0043229,GO:0043232,GO:0044237,GO:0044238,GO:0044249,GO:0044260,GO:0044267,GO:0044391,GO:0044422,GO:0044424,GO:…	K02955		artNOG[6]	036IE@artNOG,0A2RU@biNOG,0S42R@hymNOG,0STG6@inNOG,0VHJ3@meNOG,13PPN@opiNOG,COG0100@NOG,KOG0407@euNOG	NA|NA|NA	J	Ribosomal protein S11
ColletesGigas_000472-T1	7460.GB17160-PA	4.1e-231	806.2	MRE11	GO:0000075,GO:0000077,GO:0000723,GO:0003674,GO:0003824,GO:0004518,GO:0004519,GO:0004527,GO:0006139,GO:0006259,GO:0006281,GO:0006289,GO:0006302,GO:0006725,GO:0006807,GO:0006950,GO:0006974,GO:0006996,GO:0008150,GO:0008152,GO:0009987,GO:0010564,GO:0010948,GO:0016043,GO:0016233,GO:0016787,GO:0016788,GO:0031570,GO:0031572,GO:0032200,GO:0033554,GO:0034641,GO:0042592,GO:0043170,GO:0044237,GO:0044238,GO:…	K10865		artNOG[6]	033A2@artNOG,09WHT@biNOG,0S358@hymNOG,0SQ30@inNOG,0V7GD@meNOG,12PY6@opiNOG,COG0420@NOG,KOG2310@euNOG	NA|NA|NA	L	Mre11 DNA-binding presumed domain
ColletesGigas_000473-T1	7260.FBpp0240863	5e-97	362.5		GO:0000070,GO:0000075,GO:0000278,GO:0000280,GO:0000775,GO:0000776,GO:0000777,GO:0000779,GO:0000793,GO:0000819,GO:0000940,GO:0005575,GO:0005622,GO:0005623,GO:0005694,GO:0005737,GO:0005819,GO:0005828,GO:0005856,GO:0005874,GO:0005876,GO:0006996,GO:0007049,GO:0007059,GO:0007067,GO:0007088,GO:0007093,GO:0007094,GO:0007346,GO:0008104,GO:0008150,GO:0009987,GO:0010564,GO:0010639,GO:0010948,GO:0015630,GO:…	K11577		artNOG[6]	0387Z@artNOG,0A41G@biNOG,0GTFX@dipNOG,0SV32@inNOG,0VC5G@meNOG,0YKFS@NOG,13I9N@opiNOG,KOG4256@euNOG	NA|NA|NA	D	Rough deal protein C-terminal region
ColletesGigas_000474-T1	7460.GB18208-PA	0.0	1088.6			K08799		artNOG[6]	033XY@artNOG,09UP9@biNOG,0STCH@inNOG,0V8A1@meNOG,13HJV@opiNOG,COG0515@NOG,KOG0583@euNOG	NA|NA|NA	T	Kinase associated domain 1
ColletesGigas_000491-T1	7460.GB18397-PA	1.9e-71	275.8		GO:0000902,GO:0000904,GO:0000975,GO:0000976,GO:0000981,GO:0001067,GO:0001071,GO:0001158,GO:0001654,GO:0001745,GO:0003674,GO:0003676,GO:0003677,GO:0003700,GO:0003705,GO:0005488,GO:0005575,GO:0005622,GO:0005623,GO:0005634,GO:0006139,GO:0006351,GO:0006355,GO:0006357,GO:0006366,GO:0006725,GO:0006807,GO:0007275,GO:0007399,GO:0007423,GO:0007517,GO:0008150,GO:0008152,GO:0009058,GO:0009059,GO:0009653,GO:…	K15608		artNOG[6]	035HG@artNOG,09TPH@biNOG,0SS65@inNOG,0V4NP@meNOG,0ZT0S@NOG,12NAX@opiNOG,KOG3862@euNOG	NA|NA|NA	K	PAX
ColletesGigas_000492-T1	12957.ACEP_00009020-PA	5.9e-24	116.7	CRIP3		K09851		meNOG[21]	0A055@biNOG,0VB1E@meNOG,13JV2@opiNOG,COG5069@NOG,KOG1700@euNOG	NA|NA|NA	T, Z	cysteine-rich protein
ColletesGigas_000494-T1	7460.GB14005-PA	2.1e-275	953.7					artNOG[6]	03A13@artNOG,0A6EJ@biNOG,0SWT2@inNOG,0VFI4@meNOG,141VB@opiNOG,COG0666@NOG,KOG0510@euNOG	NA|NA|NA	O, T	Ion transport protein
ColletesGigas_000495-T1	7460.GB13200-PA	5.8e-30	136.7					artNOG[6]	039G2@artNOG,0AAEZ@biNOG,0SXMW@inNOG,0VMD7@meNOG,109RU@NOG,13YJE@opiNOG,KOG3248@euNOG	NA|NA|NA	K	Inherit from artNOG: N-terminal CTNNB1 binding
ColletesGigas_000497-T1	7425.NV16805-PA	1.3e-12	77.8	PAN	GO:0000981,GO:0001071,GO:0001704,GO:0001707,GO:0001709,GO:0001710,GO:0002165,GO:0002682,GO:0003002,GO:0003674,GO:0003676,GO:0003677,GO:0003700,GO:0003705,GO:0005488,GO:0005515,GO:0005575,GO:0005622,GO:0005623,GO:0005634,GO:0005654,GO:0005667,GO:0005856,GO:0005875,GO:0006139,GO:0006351,GO:0006355,GO:0006357,GO:0006366,GO:0006725,GO:0006807,GO:0007154,GO:0007165,GO:0007166,GO:0007275,GO:0007350,GO:…	K04491		artNOG[6]	03524@artNOG,09WGI@biNOG,0S5QS@hymNOG,0STAY@inNOG,0V7F3@meNOG,109RU@NOG,13P5N@opiNOG,KOG3248@euNOG	NA|NA|NA	K	HMG (high mobility group) box
ColletesGigas_000517-T1	7460.GB10718-PA	3.5e-53	214.2	PAN	GO:0000981,GO:0001071,GO:0001704,GO:0001707,GO:0001709,GO:0001710,GO:0002165,GO:0002682,GO:0003002,GO:0003674,GO:0003676,GO:0003677,GO:0003700,GO:0003705,GO:0005488,GO:0005515,GO:0005575,GO:0005622,GO:0005623,GO:0005634,GO:0005654,GO:0005667,GO:0005856,GO:0005875,GO:0006139,GO:0006351,GO:0006355,GO:0006357,GO:0006366,GO:0006725,GO:0006807,GO:0007154,GO:0007165,GO:0007166,GO:0007275,GO:0007350,GO:…	K04491		artNOG[6]	03524@artNOG,09WGI@biNOG,0S5QS@hymNOG,0STAY@inNOG,0V7F3@meNOG,109RU@NOG,13P5N@opiNOG,KOG3248@euNOG	NA|NA|NA	K	HMG (high mobility group) box
ColletesGigas_000518-T1	7460.GB10718-PA	4.5e-130	469.5	PAN	GO:0000981,GO:0001071,GO:0001704,GO:0001707,GO:0001709,GO:0001710,GO:0002165,GO:0002682,GO:0003002,GO:0003674,GO:0003676,GO:0003677,GO:0003700,GO:0003705,GO:0005488,GO:0005515,GO:0005575,GO:0005622,GO:0005623,GO:0005634,GO:0005654,GO:0005667,GO:0005856,GO:0005875,GO:0006139,GO:0006351,GO:0006355,GO:0006357,GO:0006366,GO:0006725,GO:0006807,GO:0007154,GO:0007165,GO:0007166,GO:0007275,GO:0007350,GO:…	K04491		artNOG[6]	03524@artNOG,09WGI@biNOG,0S5QS@hymNOG,0STAY@inNOG,0V7F3@meNOG,109RU@NOG,13P5N@opiNOG,KOG3248@euNOG	NA|NA|NA	K	HMG (high mobility group) box
ColletesGigas_000520-T1	7460.GB10718-PA	2.6e-41	174.5	PAN	GO:0000981,GO:0001071,GO:0001704,GO:0001707,GO:0001709,GO:0001710,GO:0002165,GO:0002682,GO:0003002,GO:0003674,GO:0003676,GO:0003677,GO:0003700,GO:0003705,GO:0005488,GO:0005515,GO:0005575,GO:0005622,GO:0005623,GO:0005634,GO:0005654,GO:0005667,GO:0005856,GO:0005875,GO:0006139,GO:0006351,GO:0006355,GO:0006357,GO:0006366,GO:0006725,GO:0006807,GO:0007154,GO:0007165,GO:0007166,GO:0007275,GO:0007350,GO:…	K04491		artNOG[6]	03524@artNOG,09WGI@biNOG,0S5QS@hymNOG,0STAY@inNOG,0V7F3@meNOG,109RU@NOG,13P5N@opiNOG,KOG3248@euNOG	NA|NA|NA	K	HMG (high mobility group) box
ColletesGigas_000521-T1	7460.GB11245-PA	0.0	2906.3					artNOG[6]	03A3P@artNOG,0A6BQ@biNOG,0J9KS@euNOG,0S6A2@hymNOG,0SWQ1@inNOG,0VH66@meNOG,0YAFV@NOG,1428N@opiNOG	NA|NA|NA
ColletesGigas_000522-T1	7460.GB20079-PA	6.9e-187	658.7			K04714		artNOG[6]	032F8@artNOG,09U2M@biNOG,0S7RR@hymNOG,0SPCB@inNOG,0V51K@meNOG,0XNSC@NOG,12NHQ@opiNOG,KOG3058@euNOG	NA|NA|NA	I	phosphatidylcholine ceramide cholinephosphotransferase 1-like
ColletesGigas_000523-T1	7460.GB10173-PA	7.1e-46	188.3	ELONGIN-B	GO:0005575,GO:0005622,GO:0005623,GO:0005634,GO:0005654,GO:0005856,GO:0005875,GO:0008023,GO:0015630,GO:0031974,GO:0031981,GO:0032991,GO:0043226,GO:0043227,GO:0043228,GO:0043229,GO:0043231,GO:0043232,GO:0043233,GO:0043234,GO:0044422,GO:0044424,GO:0044428,GO:0044430,GO:0044446,GO:0044451,GO:0044464,GO:0070013	K03873		artNOG[6]	0380F@artNOG,0A7GJ@biNOG,0S8KF@hymNOG,0SUVG@inNOG,0VIBE@meNOG,11UGJ@NOG,13RED@opiNOG,KOG4495@euNOG	NA|NA|NA	K	Ubiquitin family
ColletesGigas_000524-T1	7460.GB18818-PA	0.0	1411.4		GO:0003674,GO:0003824,GO:0004175,GO:0004222,GO:0005488,GO:0005575,GO:0006508,GO:0006509,GO:0008150,GO:0008152,GO:0008233,GO:0008237,GO:0008270,GO:0016020,GO:0016021,GO:0016787,GO:0019538,GO:0031224,GO:0033619,GO:0043167,GO:0043169,GO:0043170,GO:0044238,GO:0044425,GO:0046872,GO:0046914,GO:0070011,GO:0071704	K06059		artNOG[6]	034RW@artNOG,09WYZ@biNOG,0S6N4@hymNOG,0ST4X@inNOG,0V99K@meNOG,0XQWB@NOG,12SZN@opiNOG,KOG3658@euNOG	NA|NA|NA	W	Disintegrin
ColletesGigas_000525-T1	12957.ACEP_00013895-PA	1.8e-62	245.0					artNOG[6]	03813@artNOG,09XEM@biNOG,0IG1T@euNOG,0S6VD@hymNOG,0SUPK@inNOG,0V8CR@meNOG,11WH7@NOG,13J2D@opiNOG	NA|NA|NA	O	UBQ
ColletesGigas_000526-T1	7460.GB12270-PA	0.0	2135.1	AATS-ILE	GO:0003674,GO:0003824,GO:0004812,GO:0004822,GO:0006082,GO:0006139,GO:0006399,GO:0006412,GO:0006418,GO:0006428,GO:0006520,GO:0006725,GO:0006807,GO:0008150,GO:0008152,GO:0009058,GO:0009059,GO:0009987,GO:0010467,GO:0016070,GO:0016874,GO:0016875,GO:0016876,GO:0019538,GO:0019752,GO:0034641,GO:0034645,GO:0034660,GO:0043038,GO:0043039,GO:0043170,GO:0043436,GO:0044237,GO:0044238,GO:0044249,GO:0044260,GO:…	K01870		artNOG[6]	03250@artNOG,0A05T@biNOG,0S5E5@hymNOG,0SSGF@inNOG,0VB1Z@meNOG,12N5V@opiNOG,COG0060@NOG,KOG0434@euNOG	NA|NA|NA	J	Anticodon-binding domain of tRNA
ColletesGigas_000527-T1	12957.ACEP_00013895-PA	8.2e-96	355.9					artNOG[6]	03813@artNOG,09XEM@biNOG,0IG1T@euNOG,0S6VD@hymNOG,0SUPK@inNOG,0V8CR@meNOG,11WH7@NOG,13J2D@opiNOG	NA|NA|NA	O	UBQ
ColletesGigas_000528-T1	7460.GB11744-PA	0.0	1313.1	ALIX	GO:0003674,GO:0004871,GO:0006461,GO:0006915,GO:0006996,GO:0007010,GO:0007015,GO:0007154,GO:0007165,GO:0008150,GO:0008154,GO:0008219,GO:0009966,GO:0009967,GO:0009987,GO:0010627,GO:0010646,GO:0010647,GO:0010740,GO:0012501,GO:0016043,GO:0016265,GO:0022607,GO:0023051,GO:0023052,GO:0023056,GO:0030029,GO:0030036,GO:0030041,GO:0032872,GO:0032874,GO:0034622,GO:0043408,GO:0043410,GO:0043623,GO:0043933,GO:…	K12200		artNOG[6]	032KS@artNOG,09XM2@biNOG,0S89N@hymNOG,0SPGY@inNOG,0V8IS@meNOG,0XQX6@NOG,12RA9@opiNOG,KOG2220@euNOG	NA|NA|NA	S	BRO1-like domain
ColletesGigas_000529-T1	7460.GB17421-PA	2.1e-134	483.8		GO:0005575,GO:0005622,GO:0005623,GO:0005856,GO:0005875,GO:0015630,GO:0032991,GO:0043226,GO:0043228,GO:0043229,GO:0043232,GO:0043234,GO:0044422,GO:0044424,GO:0044430,GO:0044446,GO:0044464			artNOG[6]	033N2@artNOG,0A3QT@biNOG,0S7DB@hymNOG,0SS77@inNOG,0VEJE@meNOG,0YJFP@NOG,13BZB@opiNOG,KOG3956@euNOG	NA|NA|NA	I, O, T, U, V	Alpha-2-macroglobulin RAP, N-terminal domain
ColletesGigas_000530-T1	7460.GB13866-PA	1.5e-96	357.8		GO:0003674,GO:0003824,GO:0005575,GO:0005622,GO:0005623,GO:0005856,GO:0005875,GO:0006139,GO:0006152,GO:0006163,GO:0006195,GO:0006200,GO:0006725,GO:0006753,GO:0006793,GO:0006796,GO:0006807,GO:0006928,GO:0007017,GO:0007018,GO:0008150,GO:0008152,GO:0009056,GO:0009116,GO:0009117,GO:0009119,GO:0009123,GO:0009125,GO:0009126,GO:0009128,GO:0009141,GO:0009143,GO:0009144,GO:0009146,GO:0009150,GO:0009154,GO:…	K10410		artNOG[6]	033D3@artNOG,09ZQ3@biNOG,0S35T@hymNOG,0SQ5E@inNOG,0V55C@meNOG,0XP66@NOG,13HZU@opiNOG,KOG4001@euNOG	NA|NA|NA	Z	Axonemal dynein light chain
ColletesGigas_000531-T1	7460.GB13159-PA	0.0	2136.3		GO:0000003,GO:0000902,GO:0001654,GO:0001655,GO:0001700,GO:0001736,GO:0001737,GO:0001738,GO:0001745,GO:0001751,GO:0001752,GO:0001754,GO:0002009,GO:0002164,GO:0002165,GO:0002168,GO:0002682,GO:0002697,GO:0002700,GO:0002759,GO:0002784,GO:0002786,GO:0002805,GO:0002807,GO:0002808,GO:0002831,GO:0002920,GO:0003006,GO:0003008,GO:0003674,GO:0005488,GO:0005515,GO:0005575,GO:0005622,GO:0005623,GO:0005737,GO:…	K16175		artNOG[6]	034QJ@artNOG,0APEU@biNOG,0SRKG@inNOG,0W1RQ@meNOG,12PJQ@opiNOG,COG4886@NOG,KOG0619@euNOG	NA|NA|NA	T	PDZ domain (Also known as DHR or GLGF)
ColletesGigas_000532-T1	12957.ACEP_00018007-PA	5.3e-48	196.1					meNOG[21]	0AA5Q@biNOG,0VM36@meNOG,14BYG@opiNOG,COG4886@NOG,KOG0619@euNOG	NA|NA|NA	T	Inherit from KOG: leucine rich repeat
ColletesGigas_000533-T1	7460.GB13564-PA	5.1e-91	339.3		GO:0007154,GO:0007267,GO:0008150,GO:0009987,GO:0023052,GO:0030154,GO:0032502,GO:0044699,GO:0044700,GO:0044763,GO:0045165,GO:0045168,GO:0046331,GO:0048869	K13353		artNOG[6]	037FZ@artNOG,0A0E3@biNOG,0S80G@hymNOG,0SUCY@inNOG,0V6F5@meNOG,11NS6@NOG,13JNI@opiNOG,KOG4186@euNOG	NA|NA|NA	U	Peroxisomal biogenesis factor 11 (PEX11)
ColletesGigas_000534-T1	7460.GB12560-PA	3.8e-265	919.5	ORB	GO:0000003,GO:0000578,GO:0001709,GO:0003002,GO:0003006,GO:0003674,GO:0003676,GO:0003723,GO:0003727,GO:0003729,GO:0005488,GO:0005515,GO:0005575,GO:0005622,GO:0005623,GO:0005737,GO:0006139,GO:0006378,GO:0006396,GO:0006397,GO:0006403,GO:0006417,GO:0006725,GO:0006807,GO:0007028,GO:0007275,GO:0007276,GO:0007281,GO:0007292,GO:0007293,GO:0007294,GO:0007308,GO:0007309,GO:0007310,GO:0007314,GO:0007315,GO:…	K02602		artNOG[6]	03I36@artNOG,0B6J5@biNOG,0ITXD@euNOG,0S9UQ@hymNOG,0T4F5@inNOG,0WJ9Y@meNOG,0YBXF@NOG,13GAV@opiNOG	NA|NA|NA	J	RNA recognition motif. (a.k.a. RRM, RBD, or RNP domain)
ColletesGigas_000535-T1	7460.GB18057-PA	0.0	1165.2		GO:0000090,GO:0000151,GO:0000152,GO:0000278,GO:0000279,GO:0000280,GO:0003674,GO:0003824,GO:0004842,GO:0005575,GO:0005622,GO:0005623,GO:0005634,GO:0005680,GO:0006464,GO:0006996,GO:0007049,GO:0007067,GO:0007088,GO:0007275,GO:0007346,GO:0007399,GO:0008150,GO:0008152,GO:0009987,GO:0010564,GO:0010638,GO:0016043,GO:0016567,GO:0016874,GO:0016879,GO:0016881,GO:0019538,GO:0019787,GO:0022008,GO:0022402,GO:…	K03353		artNOG[6]	0366S@artNOG,09XC2@biNOG,0S4F9@hymNOG,0ST7U@inNOG,0V8AD@meNOG,0XNY1@NOG,12NS0@opiNOG,KOG1173@euNOG	NA|NA|NA	D	cell division cycle protein 16 homolog
ColletesGigas_000536-T1	12957.ACEP_00009127-PA	0.0	1512.7					artNOG[6]	033M2@artNOG,09W35@biNOG,0S7K7@hymNOG,0SQCC@inNOG,0V71H@meNOG,0Z913@NOG,12PNT@opiNOG,KOG4221@euNOG	NA|NA|NA	T	Fibronectin type III domain
ColletesGigas_000537-T1	7460.GB14137-PA	1.1e-196	691.0					artNOG[6]	032QA@artNOG,0A1U1@biNOG,0S5FN@hymNOG,0SPK0@inNOG,0V5R9@meNOG,12S03@opiNOG,COG0451@NOG,KOG1430@euNOG	NA|NA|NA	E, I	RmlD substrate binding domain
ColletesGigas_000538-T1	7460.GB10882-PA	1.3e-91	341.7		GO:0003674,GO:0003824,GO:0004719,GO:0005575,GO:0005622,GO:0005623,GO:0005737,GO:0006464,GO:0006479,GO:0006950,GO:0006952,GO:0008150,GO:0008152,GO:0008168,GO:0008171,GO:0008213,GO:0008276,GO:0008757,GO:0009607,GO:0009617,GO:0009987,GO:0010340,GO:0016740,GO:0016741,GO:0019538,GO:0030091,GO:0032259,GO:0036211,GO:0042742,GO:0043170,GO:0043412,GO:0043414,GO:0044237,GO:0044238,GO:0044260,GO:0044267,GO:…	K00573		artNOG[6]	036CE@artNOG,0A10Z@biNOG,0S6WN@hymNOG,0STCD@inNOG,0VBXJ@meNOG,12TP8@opiNOG,COG2518@NOG,KOG1661@euNOG	NA|NA|NA	O	Protein-L-isoaspartate(D-aspartate) O-methyltransferase (PCMT)
ColletesGigas_000539-T1	7460.GB20048-PA	2.8e-133	480.7		GO:0003674,GO:0005215,GO:0005575,GO:0006810,GO:0008150,GO:0008643,GO:0009987,GO:0015144,GO:0015145,GO:0015749,GO:0016020,GO:0022857,GO:0022891,GO:0022892,GO:0034219,GO:0044699,GO:0044763,GO:0044765,GO:0051119,GO:0051179,GO:0051234,GO:0055085,GO:0071702,GO:1901476	K08145		artNOG[6]	039WE@artNOG,0A51W@biNOG,0SWMJ@inNOG,0VDEN@meNOG,0XNQK@NOG,140UD@opiNOG,KOG0254@euNOG	NA|NA|NA	G	sugar transporter
ColletesGigas_000540-T1	12957.ACEP_00002239-PA	1.7e-138	498.0		GO:0000375,GO:0000377,GO:0000398,GO:0003674,GO:0005488,GO:0005515,GO:0005575,GO:0005622,GO:0005623,GO:0005634,GO:0005681,GO:0005686,GO:0006139,GO:0006396,GO:0006397,GO:0006725,GO:0006807,GO:0008150,GO:0008152,GO:0008380,GO:0009987,GO:0010467,GO:0016070,GO:0016071,GO:0017058,GO:0019904,GO:0030529,GO:0030532,GO:0032991,GO:0034641,GO:0043170,GO:0043226,GO:0043227,GO:0043229,GO:0043231,GO:0044237,GO:…	K13220		artNOG[6]	037S3@artNOG,09W72@biNOG,0S4D0@hymNOG,0SUNB@inNOG,0V759@meNOG,11SKN@NOG,12PRD@opiNOG,KOG0150@euNOG	NA|NA|NA	A	U1 zinc finger
ColletesGigas_000541-T1	7460.GB16355-PA	8.6e-143	511.9			K18826		artNOG[6]	036HN@artNOG,09WEV@biNOG,0STFF@inNOG,0V7DB@meNOG,10DEX@NOG,13IG7@opiNOG,KOG3201@euNOG	NA|NA|NA	S	Putative methyltransferase
ColletesGigas_000542-T1	7460.GB14985-PA	5.9e-120	435.6		GO:0000139,GO:0003674,GO:0005215,GO:0005575,GO:0005622,GO:0005623,GO:0005737,GO:0005783,GO:0005789,GO:0005794,GO:0006464,GO:0006497,GO:0006505,GO:0006506,GO:0006629,GO:0006643,GO:0006644,GO:0006650,GO:0006661,GO:0006664,GO:0006793,GO:0006796,GO:0006810,GO:0008104,GO:0008150,GO:0008152,GO:0008565,GO:0008610,GO:0008654,GO:0009058,GO:0009059,GO:0009247,GO:0009987,GO:0012505,GO:0015031,GO:0016020,GO:…			artNOG[6]	037D7@artNOG,09V23@biNOG,0S3G8@hymNOG,0SU3W@inNOG,0V61S@meNOG,0XT2T@NOG,130X6@opiNOG,KOG3979@euNOG	NA|NA|NA	T	Frag1/DRAM/Sfk1 family
ColletesGigas_000543-T1	12957.ACEP_00002409-PA	1.3e-212	744.2		GO:0005575,GO:0005622,GO:0005623,GO:0005737,GO:0005811,GO:0044424,GO:0044444,GO:0044464	K00109		artNOG[6]	033U7@artNOG,09YRJ@biNOG,0S7DI@hymNOG,0SQI1@inNOG,0V4DD@meNOG,12N6P@opiNOG,COG0579@NOG,KOG2665@euNOG	NA|NA|NA	C	FAD dependent oxidoreductase
ColletesGigas_000544-T1	7460.GB11116-PA	1.5e-145	520.8	TRIM9	GO:0000902,GO:0000904,GO:0006928,GO:0006935,GO:0007154,GO:0007165,GO:0007166,GO:0007275,GO:0007399,GO:0007409,GO:0007411,GO:0008037,GO:0008038,GO:0008150,GO:0009605,GO:0009653,GO:0009987,GO:0016043,GO:0016198,GO:0016199,GO:0022008,GO:0023052,GO:0030030,GO:0030154,GO:0030182,GO:0031175,GO:0032501,GO:0032502,GO:0032989,GO:0032990,GO:0038007,GO:0040011,GO:0042221,GO:0042330,GO:0044699,GO:0044700,GO:…	K10649		artNOG[6]	0364M@artNOG,09ZX9@biNOG,0S7IM@hymNOG,0SSY7@inNOG,0VATV@meNOG,0XQMV@NOG,12QGE@opiNOG,KOG4367@euNOG	NA|NA|NA	O	BBC
ColletesGigas_000547-T1	7460.GB11116-PA	5.1e-246	855.5	TRIM9	GO:0000902,GO:0000904,GO:0006928,GO:0006935,GO:0007154,GO:0007165,GO:0007166,GO:0007275,GO:0007399,GO:0007409,GO:0007411,GO:0008037,GO:0008038,GO:0008150,GO:0009605,GO:0009653,GO:0009987,GO:0016043,GO:0016198,GO:0016199,GO:0022008,GO:0023052,GO:0030030,GO:0030154,GO:0030182,GO:0031175,GO:0032501,GO:0032502,GO:0032989,GO:0032990,GO:0038007,GO:0040011,GO:0042221,GO:0042330,GO:0044699,GO:0044700,GO:…	K10649		artNOG[6]	0364M@artNOG,09ZX9@biNOG,0S7IM@hymNOG,0SSY7@inNOG,0VATV@meNOG,0XQMV@NOG,12QGE@opiNOG,KOG4367@euNOG	NA|NA|NA	O	BBC
ColletesGigas_000552-T1	7460.GB17637-PA	3.1e-52	211.5	MRPS31	GO:0000313,GO:0000314,GO:0003674,GO:0003735,GO:0005198,GO:0005575,GO:0005622,GO:0005623,GO:0005737,GO:0005739,GO:0005759,GO:0005761,GO:0005763,GO:0005840,GO:0006412,GO:0008150,GO:0008152,GO:0009058,GO:0009059,GO:0009987,GO:0010467,GO:0015935,GO:0019538,GO:0030529,GO:0031974,GO:0032991,GO:0034645,GO:0040008,GO:0040009,GO:0040010,GO:0043170,GO:0043226,GO:0043227,GO:0043228,GO:0043229,GO:0043231,GO:…	K17410		meNOG[21]	0A3HN@biNOG,0IHXJ@euNOG,0VE73@meNOG,11GGB@NOG,13QCN@opiNOG	NA|NA|NA	J	mitochondrial ribosomal protein, S31
ColletesGigas_000553-T1	7460.GB16623-PA	8.8e-69	265.0					artNOG[6]	038YP@artNOG,0A8N7@biNOG,0J8MH@euNOG,0S8P6@hymNOG,0SVRC@inNOG,0VJIY@meNOG,124X6@NOG,13ZBQ@opiNOG	NA|NA|NA
ColletesGigas_000554-T1	7460.GB10632-PA	8.7e-105	385.2	MRGBP	GO:0007275,GO:0007399,GO:0008150,GO:0009987,GO:0022008,GO:0030154,GO:0032501,GO:0032502,GO:0044699,GO:0044707,GO:0044763,GO:0048731,GO:0048856,GO:0048869	K11343		artNOG[6]	03837@artNOG,0A05I@biNOG,0S86C@hymNOG,0SUZ4@inNOG,0VB1Q@meNOG,11Y7E@NOG,12SJC@opiNOG,KOG4051@euNOG	NA|NA|NA	S	Pfam:CT20
ColletesGigas_000555-T1	7460.GB13692-PA	3.5e-28	129.0		GO:0002181,GO:0003674,GO:0003735,GO:0005198,GO:0005575,GO:0005622,GO:0005623,GO:0005737,GO:0005829,GO:0005840,GO:0006403,GO:0006405,GO:0006407,GO:0006412,GO:0006810,GO:0006913,GO:0008150,GO:0008152,GO:0009058,GO:0009059,GO:0009987,GO:0010467,GO:0015931,GO:0015935,GO:0016482,GO:0019538,GO:0022613,GO:0022626,GO:0022627,GO:0030529,GO:0032991,GO:0033036,GO:0034645,GO:0042254,GO:0043170,GO:0043226,GO:…	K02979		artNOG[6]	0388J@artNOG,0A99Z@biNOG,0S93E@hymNOG,0SV6C@inNOG,0VK6M@meNOG,13W9V@opiNOG,COG2053@NOG,KOG3502@euNOG	NA|NA|NA	J	Ribosomal protein S28e
ColletesGigas_000556-T1	7460.GB10609-PA	3e-202	709.9		GO:0003674,GO:0005083,GO:0005096,GO:0006140,GO:0008047,GO:0008060,GO:0008150,GO:0009118,GO:0009894,GO:0019219,GO:0019220,GO:0019222,GO:0030234,GO:0030695,GO:0030811,GO:0031323,GO:0031329,GO:0033121,GO:0033124,GO:0043085,GO:0043087,GO:0043547,GO:0044093,GO:0050789,GO:0050790,GO:0050794,GO:0051171,GO:0051174,GO:0051336,GO:0051345,GO:0060589,GO:0065007,GO:0065009,GO:0080090,GO:1900542	K12486		artNOG[6]	036B8@artNOG,0A2YC@biNOG,0S3K5@hymNOG,0ST6M@inNOG,0VEAK@meNOG,13KQR@opiNOG,COG5347@NOG,KOG0703@euNOG	NA|NA|NA	T	ArfGap
ColletesGigas_000557-T1	12957.ACEP_00011340-PA	8.2e-305	1052.7					artNOG[6]	0399N@artNOG,0A9X3@biNOG,0J846@euNOG,0S8TW@hymNOG,0SW1X@inNOG,0VKUS@meNOG,0Y17S@NOG,13YIN@opiNOG	NA|NA|NA
ColletesGigas_000558-T1	7460.GB19061-PA	5.7e-35	152.1	SSB-C31A	GO:0000988,GO:0000989,GO:0003674,GO:0003676,GO:0003677,GO:0003697,GO:0003712,GO:0003713,GO:0005488,GO:0005575,GO:0005622,GO:0005623,GO:0005634,GO:0005654,GO:0005667,GO:0006355,GO:0006357,GO:0008150,GO:0009889,GO:0009890,GO:0009892,GO:0010468,GO:0010556,GO:0010558,GO:0010605,GO:0010629,GO:0019219,GO:0019222,GO:0031323,GO:0031324,GO:0031326,GO:0031327,GO:0031974,GO:0031981,GO:0032991,GO:0043226,GO:…			artNOG[6]	0395P@artNOG,0A70V@biNOG,0S913@hymNOG,0SVY1@inNOG,0VHQW@meNOG,0XUB8@NOG,13RUX@opiNOG,KOG2712@euNOG	NA|NA|NA	K	Transcriptional Coactivator p15 (PC4)
ColletesGigas_000559-T1	7460.GB13914-PA	9.8e-253	878.6		GO:0005575,GO:0005622,GO:0005623,GO:0005856,GO:0005874,GO:0005879,GO:0005930,GO:0015630,GO:0032991,GO:0042995,GO:0043226,GO:0043227,GO:0043228,GO:0043229,GO:0043231,GO:0043232,GO:0043234,GO:0044422,GO:0044424,GO:0044430,GO:0044446,GO:0044447,GO:0044463,GO:0044464	K07374		euNOG[57]	COG5023@NOG,KOG1376@euNOG	NA|NA|NA	Z	Tubulin is the major constituent of microtubules. It binds two moles of GTP, one at an exchangeable site on the beta chain and one at a non-exchangeable site on the alpha chain (By similarity)
ColletesGigas_000560-T1	7460.GB10452-PA	1.5e-105	389.0			K17759		artNOG[6]	036AW@artNOG,0A28I@biNOG,0S4JN@hymNOG,0ST63@inNOG,0VD33@meNOG,13IFM@opiNOG,COG0062@NOG,KOG2585@euNOG	NA|NA|NA	G	Catalyzes the epimerization of the S- and R-forms of NAD(P)HX, a damaged form of NAD(P)H that is a result of enzymatic or heat-dependent hydration. This is a prerequisite for the S- specific NAD(P)H-hydrate dehydratase to allow the repair of both epimers of NAD(P)HX (By similarity)
ColletesGigas_000561-T1	12957.ACEP_00002701-PA	1.9e-112	411.0					artNOG[6]	035ZX@artNOG,09V9P@biNOG,0S8WS@hymNOG,0ST82@inNOG,0V68X@meNOG,0YRUD@NOG,12RMB@opiNOG,KOG4790@euNOG	NA|NA|NA	S	XK-related protein
ColletesGigas_000562-T1	7425.NV11390-PA	2.3e-80	303.9	FUS	GO:0003674,GO:0003676,GO:0003723,GO:0003729,GO:0005488,GO:0007154,GO:0007165,GO:0007166,GO:0007167,GO:0007169,GO:0007173,GO:0008150,GO:0009987,GO:0023052,GO:0038127,GO:0044699,GO:0044700,GO:0044763,GO:0050789,GO:0050794,GO:0050896,GO:0051716,GO:0065007,GO:0097159,GO:1901363	K14947		artNOG[6]	033H6@artNOG,09UUC@biNOG,0S7X5@hymNOG,0SQ92@inNOG,0V5TU@meNOG,0XPZU@NOG,12RQN@opiNOG,KOG1365@euNOG	NA|NA|NA	A	RRM
ColletesGigas_000563-T1	7460.GB16152-PA	1.1e-273	947.6	FUS	GO:0003674,GO:0003676,GO:0003723,GO:0003729,GO:0005488,GO:0007154,GO:0007165,GO:0007166,GO:0007167,GO:0007169,GO:0007173,GO:0008150,GO:0009987,GO:0023052,GO:0038127,GO:0044699,GO:0044700,GO:0044763,GO:0050789,GO:0050794,GO:0050896,GO:0051716,GO:0065007,GO:0097159,GO:1901363	K14947		artNOG[6]	033H6@artNOG,09UUC@biNOG,0S7X5@hymNOG,0SQ92@inNOG,0V5TU@meNOG,0XPZU@NOG,12RQN@opiNOG,KOG1365@euNOG	NA|NA|NA	A	RRM
ColletesGigas_000564-T1	7460.GB17713-PA	1.5e-49	200.7					artNOG[6]	03GQS@artNOG,0AIBB@biNOG,0KGC8@euNOG,0S97V@hymNOG,0T34H@inNOG,0VVRU@meNOG,10SEZ@NOG,12X81@opiNOG	NA|NA|NA
ColletesGigas_000565-T1	7425.NV11387-PA	0.0	4332.7		GO:0003674,GO:0005488,GO:0030246			artNOG[6]	03252@artNOG,09TXT@biNOG,0IFUC@euNOG,0S5ZS@hymNOG,0SP46@inNOG,0V4WV@meNOG,0XPY8@NOG,12RD7@opiNOG	NA|NA|NA	S	SR
ColletesGigas_000567-T1	7460.GB15207-PA	5.4e-197	692.6		GO:0008150,GO:0009892,GO:0009987,GO:0010468,GO:0010605,GO:0010608,GO:0010629,GO:0016246,GO:0016441,GO:0016458,GO:0019222,GO:0031047,GO:0035194,GO:0040029,GO:0044699,GO:0044763,GO:0048519,GO:0050789,GO:0060255,GO:0065007			artNOG[6]	033GX@artNOG,09W2Q@biNOG,0S5CC@hymNOG,0SQ8U@inNOG,0V70Z@meNOG,0YXPD@NOG,13N4D@opiNOG,KOG3819@euNOG	NA|NA|NA	S	Uncharacterized conserved proteins (DUF2216)
ColletesGigas_000568-T1	12957.ACEP_00002361-PA	6.8e-164	582.4			K04922		artNOG[6]	03A4Q@artNOG,09VUR@biNOG,0S3MM@hymNOG,0T3C4@inNOG,0V6TE@meNOG,0XRZJ@NOG,12Y19@opiNOG,KOG4404@euNOG	NA|NA|NA	P	Ion channel
ColletesGigas_000569-T1	7460.GB12021-PA	0.0	1333.5					artNOG[6]	0322D@artNOG,09Y8H@biNOG,0S46I@hymNOG,0SP20@inNOG,0V961@meNOG,13EN1@opiNOG,COG5048@NOG,KOG1721@euNOG	NA|NA|NA	K	PR domain zinc finger protein 10-like
ColletesGigas_000570-T1	7460.GB18668-PA	1.2e-135	489.2					artNOG[6]	038R8@artNOG,0APFP@biNOG,0JR79@euNOG,0S44I@hymNOG,0SVJX@inNOG,0W1SJ@meNOG,0ZIZ8@NOG,14FJD@opiNOG	NA|NA|NA
ColletesGigas_000571-T1	7460.GB17811-PA	1.7e-155	553.9	GABPI	GO:0003674,GO:0003824,GO:0005575,GO:0005622,GO:0005623,GO:0005737,GO:0005794,GO:0006464,GO:0006497,GO:0006810,GO:0006888,GO:0008150,GO:0008152,GO:0009058,GO:0009059,GO:0009987,GO:0016192,GO:0016409,GO:0016417,GO:0016482,GO:0016740,GO:0016746,GO:0016747,GO:0018345,GO:0019538,GO:0019706,GO:0019707,GO:0034645,GO:0036211,GO:0042157,GO:0042158,GO:0043170,GO:0043226,GO:0043227,GO:0043229,GO:0043231,GO:…	K18932		artNOG[6]	037NF@artNOG,09W6W@biNOG,0S5BE@hymNOG,0SUIV@inNOG,0V754@meNOG,13T5G@opiNOG,COG5273@NOG,KOG1311@euNOG	NA|NA|NA	S	DHHC palmitoyltransferase
ColletesGigas_000572-T1	7460.GB13182-PA	0.0	5301.1					artNOG[6]	0329N@artNOG,09TR4@biNOG,0S7TE@hymNOG,0ST5X@inNOG,0V4QD@meNOG,0XNQC@NOG,12NBS@opiNOG,KOG1786@euNOG	NA|NA|NA	T, U	Beige/BEACH domain
ColletesGigas_000573-T1	7460.GB16985-PA	5.6e-68	262.7					artNOG[6]	037U5@artNOG,0A2YB@biNOG,0S8IV@hymNOG,0SUQ0@inNOG,0VDTJ@meNOG,12R2F@opiNOG,COG0666@NOG,KOG0512@euNOG	NA|NA|NA	K	Ankyrin repeat
ColletesGigas_000574-T1	7460.GB13713-PA	7e-135	485.3			K19757		artNOG[6]	036W1@artNOG,09UCR@biNOG,0IH9Y@euNOG,0S5PT@hymNOG,0STUC@inNOG,0V5BZ@meNOG,0Z386@NOG,13MAV@opiNOG	NA|NA|NA	S	Radial spokehead-like protein
ColletesGigas_000577-T1	7460.GB11410-PA	5.4e-43	179.5					artNOG[6]	03GPU@artNOG,0AMQZ@biNOG,0KGN0@euNOG,0S8KA@hymNOG,0T35H@inNOG,0VZJ3@meNOG,10S4Z@NOG,12WPJ@opiNOG	NA|NA|NA
ColletesGigas_000579-T1	7460.GB11410-PA	6.9e-25	121.7					artNOG[6]	03GPU@artNOG,0AMQZ@biNOG,0KGN0@euNOG,0S8KA@hymNOG,0T35H@inNOG,0VZJ3@meNOG,10S4Z@NOG,12WPJ@opiNOG	NA|NA|NA
ColletesGigas_000580-T1	7460.GB11000-PA	8.9e-75	285.0					artNOG[6]	03BHH@artNOG,0A4RI@biNOG,0IHDB@euNOG,0S8G1@hymNOG,0SY0J@inNOG,0VFKH@meNOG,11JYC@NOG,13JZE@opiNOG	NA|NA|NA	S	HCaRG protein
ColletesGigas_000581-T1	7460.GB12425-PA	3.4e-232	809.7					artNOG[6]	036BK@artNOG,09W4G@biNOG,0IF6I@euNOG,0S53R@hymNOG,0SUC4@inNOG,0V72U@meNOG,0ZAI8@NOG,12QIZ@opiNOG	NA|NA|NA	T	Inherit from biNOG: Oxidative stress induced growth inhibitor
ColletesGigas_000582-T1	7460.GB14922-PA	4.1e-155	552.7	SYX16	GO:0000139,GO:0000323,GO:0001505,GO:0003001,GO:0003008,GO:0003674,GO:0005484,GO:0005488,GO:0005515,GO:0005575,GO:0005622,GO:0005623,GO:0005737,GO:0005764,GO:0005773,GO:0005794,GO:0005886,GO:0006810,GO:0006836,GO:0006887,GO:0006904,GO:0007154,GO:0007267,GO:0007268,GO:0007269,GO:0008150,GO:0009987,GO:0012505,GO:0016020,GO:0016021,GO:0016079,GO:0016081,GO:0016192,GO:0019226,GO:0022406,GO:0023052,GO:…	K08489		artNOG[6]	036VS@artNOG,09YDB@biNOG,0S5VH@hymNOG,0STU1@inNOG,0V9AY@meNOG,12RX9@opiNOG,COG5325@NOG,KOG0809@euNOG	NA|NA|NA	U	Syntaxin
ColletesGigas_000583-T1	7460.GB14627-PA	1.4e-187	661.0	AATS-PHE	GO:0003674,GO:0003824,GO:0004812,GO:0004826,GO:0005575,GO:0005622,GO:0005623,GO:0005737,GO:0005739,GO:0006082,GO:0006139,GO:0006399,GO:0006412,GO:0006418,GO:0006432,GO:0006520,GO:0006725,GO:0006807,GO:0008150,GO:0008152,GO:0009058,GO:0009059,GO:0009987,GO:0010467,GO:0016070,GO:0016874,GO:0016875,GO:0016876,GO:0019538,GO:0019752,GO:0034641,GO:0034645,GO:0034660,GO:0043038,GO:0043039,GO:0043170,GO:…	K01889		artNOG[6]	032ZH@artNOG,09ZMC@biNOG,0S6Y5@hymNOG,0SPTT@inNOG,0V824@meNOG,12S46@opiNOG,COG0016@NOG,COG0072@NOG,KOG2783@euNOG	NA|NA|NA	J	Ferredoxin-fold anticodon binding domain
ColletesGigas_000584-T1	7460.GB10456-PA	0.0	2056.2		GO:0003674,GO:0003824,GO:0005215,GO:0006139,GO:0006152,GO:0006163,GO:0006195,GO:0006200,GO:0006725,GO:0006753,GO:0006793,GO:0006796,GO:0006807,GO:0006810,GO:0006811,GO:0006812,GO:0008150,GO:0008152,GO:0009056,GO:0009116,GO:0009117,GO:0009119,GO:0009123,GO:0009125,GO:0009126,GO:0009128,GO:0009141,GO:0009143,GO:0009144,GO:0009146,GO:0009150,GO:0009154,GO:0009158,GO:0009161,GO:0009164,GO:0009166,GO:…	K01530		artNOG[6]	034VY@artNOG,09X2P@biNOG,0S525@hymNOG,0SRHB@inNOG,0V80X@meNOG,0XPYK@NOG,12NX5@opiNOG,KOG0210@euNOG	NA|NA|NA	P	E1-E2 ATPase
ColletesGigas_000585-T1	7460.GB10456-PA	1.9e-45	188.0		GO:0003674,GO:0003824,GO:0005215,GO:0006139,GO:0006152,GO:0006163,GO:0006195,GO:0006200,GO:0006725,GO:0006753,GO:0006793,GO:0006796,GO:0006807,GO:0006810,GO:0006811,GO:0006812,GO:0008150,GO:0008152,GO:0009056,GO:0009116,GO:0009117,GO:0009119,GO:0009123,GO:0009125,GO:0009126,GO:0009128,GO:0009141,GO:0009143,GO:0009144,GO:0009146,GO:0009150,GO:0009154,GO:0009158,GO:0009161,GO:0009164,GO:0009166,GO:…	K01530		artNOG[6]	034VY@artNOG,09X2P@biNOG,0S525@hymNOG,0SRHB@inNOG,0V80X@meNOG,0XPYK@NOG,12NX5@opiNOG,KOG0210@euNOG	NA|NA|NA	P	E1-E2 ATPase
ColletesGigas_000586-T1	7460.GB19362-PA	0.0	1191.8	NAN	GO:0003008,GO:0003674,GO:0005215,GO:0005216,GO:0005261,GO:0005262,GO:0006810,GO:0006811,GO:0006812,GO:0006816,GO:0007600,GO:0007605,GO:0008150,GO:0008324,GO:0009270,GO:0009415,GO:0009581,GO:0009582,GO:0009605,GO:0009612,GO:0009628,GO:0009629,GO:0009987,GO:0010035,GO:0015075,GO:0015085,GO:0015267,GO:0022803,GO:0022838,GO:0022857,GO:0022890,GO:0022891,GO:0022892,GO:0030001,GO:0032501,GO:0034220,GO:…			artNOG[6]	032TF@artNOG,09VW3@biNOG,0S4DR@hymNOG,0SPNQ@inNOG,0V6UQ@meNOG,10DG4@NOG,12PT9@opiNOG,KOG3676@euNOG	NA|NA|NA	P, T	Ion transport protein
ColletesGigas_000590-T1	12957.ACEP_00002372-PA	4.1e-198	696.0		GO:0003674,GO:0003824,GO:0004175,GO:0004197,GO:0005488,GO:0005515,GO:0005575,GO:0005576,GO:0005615,GO:0005623,GO:0008104,GO:0008150,GO:0008152,GO:0008233,GO:0008234,GO:0009966,GO:0009967,GO:0010646,GO:0010647,GO:0016787,GO:0017147,GO:0023051,GO:0023056,GO:0030111,GO:0030177,GO:0030312,GO:0033036,GO:0035592,GO:0035593,GO:0042600,GO:0044421,GO:0044464,GO:0044699,GO:0045184,GO:0048518,GO:0048522,GO:…			artNOG[6]	034E1@artNOG,09YGP@biNOG,0S6FQ@hymNOG,0SQHM@inNOG,0V9EG@meNOG,0YN9K@NOG,12R6P@opiNOG,KOG1544@euNOG	NA|NA|NA	O	Pept_C1
ColletesGigas_000591-T1	7460.GB18067-PA	4.9e-168	595.9					artNOG[6]	037CN@artNOG,0A4EN@biNOG,0IX6X@euNOG,0SU9H@inNOG,0VF9J@meNOG,11INP@NOG,13SAZ@opiNOG	NA|NA|NA
ColletesGigas_000592-T1	7460.GB16952-PA	5.7e-110	402.1	RPL15	GO:0003674,GO:0003735,GO:0005198,GO:0005575,GO:0005622,GO:0005623,GO:0005737,GO:0005829,GO:0005840,GO:0006412,GO:0008150,GO:0008152,GO:0009058,GO:0009059,GO:0009987,GO:0010467,GO:0015934,GO:0019538,GO:0022625,GO:0022626,GO:0030529,GO:0032991,GO:0034645,GO:0043170,GO:0043226,GO:0043228,GO:0043229,GO:0043232,GO:0044237,GO:0044238,GO:0044249,GO:0044260,GO:0044267,GO:0044391,GO:0044422,GO:0044424,GO:…	K02877		artNOG[6]	033N4@artNOG,09VM5@biNOG,0S3AP@hymNOG,0SRAD@inNOG,0V6KA@meNOG,12PD8@opiNOG,COG1632@NOG,KOG1678@euNOG	NA|NA|NA	J	Ribosomal protein L15
ColletesGigas_000593-T1	7460.GB14908-PA	2.5e-90	336.7	ARPC3A	GO:0003674,GO:0003779,GO:0005198,GO:0005200,GO:0005488,GO:0005515,GO:0005575,GO:0005622,GO:0005623,GO:0005856,GO:0005885,GO:0006996,GO:0007010,GO:0007015,GO:0008064,GO:0008092,GO:0008150,GO:0009987,GO:0010638,GO:0015629,GO:0016043,GO:0030029,GO:0030036,GO:0030832,GO:0030833,GO:0030838,GO:0031334,GO:0032271,GO:0032273,GO:0032535,GO:0032956,GO:0032970,GO:0032991,GO:0033043,GO:0034314,GO:0043226,GO:…	K05756		artNOG[6]	036VB@artNOG,0A0FU@biNOG,0S4WH@hymNOG,0SPT2@inNOG,0VBBZ@meNOG,11FTG@NOG,13PUU@opiNOG,KOG3155@euNOG	NA|NA|NA	Z	ARP2/3 complex ARPC3 (21 kDa) subunit
ColletesGigas_000594-T1	12957.ACEP_00014481-PA	2.6e-196	691.4					meNOG[21]	0AYSB@biNOG,0KGNJ@euNOG,0WBBC@meNOG,0ZM5K@NOG,12Y0G@opiNOG	NA|NA|NA	K	RNA recognition motif. (a.k.a. RRM, RBD, or RNP domain)
ColletesGigas_000595-T1	7425.NV14666-PA	5.5e-198	696.0		GO:0003674,GO:0003824,GO:0004175,GO:0004252,GO:0006508,GO:0008150,GO:0008152,GO:0008233,GO:0008236,GO:0016787,GO:0017171,GO:0019538,GO:0043170,GO:0044238,GO:0070011,GO:0071704			artNOG[6]	034SN@artNOG,09YF7@biNOG,0S3RC@hymNOG,0SRE5@inNOG,0V9D0@meNOG,13DJR@opiNOG,COG5640@NOG,KOG3627@euNOG	NA|NA|NA	E	Tryp_SPc
ColletesGigas_000597-T1	12957.ACEP_00014479-PA	1.1e-115	422.2					artNOG[6]	037DU@artNOG,09ZVY@biNOG,0S6EH@hymNOG,0SUB6@inNOG,0VASC@meNOG,0ZRJ8@NOG,13JAN@opiNOG,KOG4687@euNOG	NA|NA|NA	S	Uncharacterized coiled-coil protein (DUF2353)
ColletesGigas_000598-T1	7460.GB11975-PA	5e-155	552.4		GO:0003674,GO:0003676,GO:0003723,GO:0003743,GO:0005085,GO:0005488,GO:0005575,GO:0005622,GO:0005623,GO:0005737,GO:0005829,GO:0005851,GO:0006412,GO:0006413,GO:0006417,GO:0006446,GO:0007154,GO:0007267,GO:0008135,GO:0008150,GO:0008152,GO:0009058,GO:0009059,GO:0009889,GO:0009987,GO:0010467,GO:0010468,GO:0010556,GO:0010608,GO:0019222,GO:0019538,GO:0023052,GO:0030154,GO:0030234,GO:0030695,GO:0031323,GO:…	K03239		artNOG[6]	03444@artNOG,0A1T2@biNOG,0S4SI@hymNOG,0SRGW@inNOG,0VBX6@meNOG,12TAJ@opiNOG,COG1184@NOG,KOG1466@euNOG	NA|NA|NA	J	Initiation factor 2 subunit family
ColletesGigas_000599-T1	7460.GB14040-PA	0.0	1434.5		GO:0000902,GO:0000904,GO:0001700,GO:0002009,GO:0003674,GO:0003824,GO:0004672,GO:0004713,GO:0005575,GO:0005622,GO:0005623,GO:0005737,GO:0005886,GO:0005912,GO:0006464,GO:0006468,GO:0006793,GO:0006796,GO:0006928,GO:0006935,GO:0006996,GO:0007010,GO:0007015,GO:0007275,GO:0007391,GO:0007392,GO:0007394,GO:0007399,GO:0007409,GO:0007411,GO:0008150,GO:0008152,GO:0008360,GO:0008594,GO:0009605,GO:0009653,GO:…	K08889		artNOG[6]	035RE@artNOG,09TQ2@biNOG,0S6ZD@hymNOG,0SSFY@inNOG,0V4P6@meNOG,0Y6RP@NOG,12U0U@opiNOG,KOG0194@euNOG	NA|NA|NA	T	Fes/CIP4, and EFC/F-BAR homology domain
ColletesGigas_000601-T1	7425.NV14280-PA	1.7e-22	110.2			K03948		artNOG[6]	038QY@artNOG,0A9DX@biNOG,0J0TX@euNOG,0S99J@hymNOG,0SVYB@inNOG,0VKAS@meNOG,124SW@NOG,13UGE@opiNOG	NA|NA|NA	C	Pfam:NADH_ub_rd_NUML
ColletesGigas_000602-T1	7460.GB14583-PA	1.6e-132	477.6	PPCS	GO:0000003,GO:0000902,GO:0000904,GO:0001667,GO:0002009,GO:0002165,GO:0003006,GO:0003674,GO:0003824,GO:0004632,GO:0006139,GO:0006163,GO:0006164,GO:0006725,GO:0006732,GO:0006753,GO:0006793,GO:0006796,GO:0006807,GO:0006810,GO:0006928,GO:0006996,GO:0007010,GO:0007275,GO:0007276,GO:0007292,GO:0007293,GO:0007297,GO:0007300,GO:0007303,GO:0007304,GO:0007306,GO:0007423,GO:0007444,GO:0007472,GO:0007476,GO:…	K01922		artNOG[6]	032GI@artNOG,09UZU@biNOG,0S3A7@hymNOG,0SPDB@inNOG,0V5ZK@meNOG,12NWJ@opiNOG,COG0452@NOG,KOG2728@euNOG	NA|NA|NA	H	DNA / pantothenate metabolism flavoprotein
ColletesGigas_000603-T1	7460.GB10207-PA	0.0	1182.9	VPS16A	GO:0000046,GO:0005575,GO:0005622,GO:0005623,GO:0005737,GO:0005829,GO:0006810,GO:0006914,GO:0006944,GO:0006950,GO:0006996,GO:0007034,GO:0007041,GO:0007154,GO:0008057,GO:0008150,GO:0008152,GO:0009056,GO:0009267,GO:0009605,GO:0009987,GO:0009991,GO:0016043,GO:0016044,GO:0016050,GO:0016197,GO:0016236,GO:0031667,GO:0031668,GO:0031669,GO:0033059,GO:0033554,GO:0042594,GO:0043473,GO:0044237,GO:0044248,GO:…			artNOG[6]	0321B@artNOG,09Y1H@biNOG,0SP17@inNOG,0V8Z1@meNOG,0XQ8X@NOG,12QVM@opiNOG,KOG2280@euNOG	NA|NA|NA	U	vacuolar protein sorting
ColletesGigas_000604-T1	7460.GB16823-PA	1.8e-295	1021.1					artNOG[6]	03514@artNOG,0A4CK@biNOG,0S5Z9@hymNOG,0SR90@inNOG,0VF79@meNOG,13JYE@opiNOG,COG4886@NOG,KOG0619@euNOG	NA|NA|NA	T	LRR_TYP
ColletesGigas_000607-T1	12957.ACEP_00002428-PA	5e-234	816.2		GO:0000902,GO:0000904,GO:0001071,GO:0003674,GO:0003700,GO:0005575,GO:0005622,GO:0005623,GO:0005634,GO:0006355,GO:0006928,GO:0006935,GO:0007275,GO:0007399,GO:0007409,GO:0007411,GO:0007423,GO:0007517,GO:0008150,GO:0008407,GO:0009605,GO:0009653,GO:0009887,GO:0009889,GO:0009987,GO:0010468,GO:0010556,GO:0016043,GO:0016358,GO:0019219,GO:0019222,GO:0022008,GO:0022416,GO:0030030,GO:0030154,GO:0030182,GO:…	K10053		artNOG[6]	036UX@artNOG,09VGY@biNOG,0IG1Z@euNOG,0S47S@hymNOG,0STHC@inNOG,0V6G7@meNOG,0XR30@NOG,12RR0@opiNOG	NA|NA|NA	K	NHR2 domain like
ColletesGigas_000608-T1	7460.GB16103-PA	1.3e-242	844.3			K14790		artNOG[6]	0369A@artNOG,09T82@biNOG,0S4T6@hymNOG,0SSDG@inNOG,0V470@meNOG,0YSWC@NOG,12YPG@opiNOG,KOG2188@euNOG	NA|NA|NA	J	pumilio domain-containing protein C14orf21-like
ColletesGigas_000609-T1	12957.ACEP_00002582-PA	5.7e-109	400.2					artNOG[6]	03BXZ@artNOG,0ANNQ@biNOG,0S8JU@hymNOG,0SYM8@inNOG,0W00P@meNOG,12XJJ@opiNOG,COG5194@NOG,KOG1493@euNOG	NA|NA|NA	D	Inherit from KOG: complex subunit
ColletesGigas_000610-T1	7460.GB17329-PA	5.1e-49	198.4			K03358		artNOG[6]	03CBE@artNOG,0A9SZ@biNOG,0S8NC@hymNOG,0SYQD@inNOG,0VJ40@meNOG,13UDK@opiNOG,COG5194@NOG,KOG1493@euNOG	NA|NA|NA	D	RING
ColletesGigas_000611-T1	7460.GB18223-PA	0.0	1122.5	MENIN	GO:0000075,GO:0000077,GO:0001666,GO:0002165,GO:0005575,GO:0005622,GO:0005623,GO:0005634,GO:0005654,GO:0006139,GO:0006259,GO:0006281,GO:0006289,GO:0006325,GO:0006464,GO:0006479,GO:0006725,GO:0006807,GO:0006950,GO:0006970,GO:0006974,GO:0006979,GO:0006996,GO:0007049,GO:0007093,GO:0007275,GO:0007346,GO:0007444,GO:0007552,GO:0007560,GO:0007568,GO:0008150,GO:0008152,GO:0008213,GO:0008340,GO:0009266,GO:…	K14970		artNOG[6]	032R6@artNOG,0A1C9@biNOG,0IF2R@euNOG,0SQH7@inNOG,0VC7U@meNOG,0ZNZF@NOG,12SBU@opiNOG	NA|NA|NA	K	Menin
ColletesGigas_000612-T1	7460.GB18175-PA	0.0	2438.3			K17701,K17702		artNOG[6]	0363Q@artNOG,09V0S@biNOG,0S6E6@hymNOG,0ST0P@inNOG,0V60F@meNOG,0XTIX@NOG,12P2U@opiNOG,KOG3686@euNOG	NA|NA|NA	T	Rap/ran-GAP
ColletesGigas_000614-T1	7460.GB19795-PA	1.7e-149	535.0		GO:0003674,GO:0003724,GO:0003824,GO:0004004,GO:0004386,GO:0005575,GO:0005622,GO:0005623,GO:0005737,GO:0006139,GO:0006152,GO:0006163,GO:0006195,GO:0006200,GO:0006725,GO:0006726,GO:0006753,GO:0006793,GO:0006796,GO:0006807,GO:0008026,GO:0008150,GO:0008152,GO:0008186,GO:0009056,GO:0009058,GO:0009116,GO:0009117,GO:0009119,GO:0009123,GO:0009125,GO:0009126,GO:0009128,GO:0009141,GO:0009143,GO:0009144,GO:…	K20096		artNOG[6]	0351G@artNOG,09TF6@biNOG,0S3GC@hymNOG,0SRNY@inNOG,0V4E7@meNOG,0XQU7@NOG,12N75@opiNOG,KOG0330@euNOG	NA|NA|NA	A	DEAD/DEAH box helicase
ColletesGigas_000615-T1	7460.GB17119-PA	0.0	1832.4					artNOG[6]	03C6M@artNOG,0A1C1@biNOG,0S6I7@hymNOG,0SYM0@inNOG,0VC7M@meNOG,12TKI@opiNOG,COG5048@NOG,KOG1721@euNOG	NA|NA|NA	K	ZnF_C2H2
ColletesGigas_000616-T1	7460.GB13016-PA	2.5e-36	157.9	GABA-B-R3	GO:0003674,GO:0004871,GO:0004872,GO:0004888,GO:0004930,GO:0004965,GO:0005575,GO:0007154,GO:0007165,GO:0007166,GO:0007186,GO:0008150,GO:0009987,GO:0016020,GO:0016021,GO:0016917,GO:0023052,GO:0031224,GO:0038023,GO:0044425,GO:0044699,GO:0044700,GO:0044763,GO:0050789,GO:0050794,GO:0050896,GO:0051716,GO:0060089,GO:0065007	K04615		artNOG[6]	035AK@artNOG,0A4S9@biNOG,0S5HY@hymNOG,0SS9K@inNOG,0VGEI@meNOG,0XNN1@NOG,13MAK@opiNOG,KOG1055@euNOG	NA|NA|NA	T	7 transmembrane sweet-taste receptor of 3 GCPR
ColletesGigas_000617-T1	7460.GB13016-PA	0.0	1507.7	GABA-B-R3	GO:0003674,GO:0004871,GO:0004872,GO:0004888,GO:0004930,GO:0004965,GO:0005575,GO:0007154,GO:0007165,GO:0007166,GO:0007186,GO:0008150,GO:0009987,GO:0016020,GO:0016021,GO:0016917,GO:0023052,GO:0031224,GO:0038023,GO:0044425,GO:0044699,GO:0044700,GO:0044763,GO:0050789,GO:0050794,GO:0050896,GO:0051716,GO:0060089,GO:0065007	K04615		artNOG[6]	035AK@artNOG,0A4S9@biNOG,0S5HY@hymNOG,0SS9K@inNOG,0VGEI@meNOG,0XNN1@NOG,13MAK@opiNOG,KOG1055@euNOG	NA|NA|NA	T	7 transmembrane sweet-taste receptor of 3 GCPR
ColletesGigas_000618-T1	7460.GB13016-PA	4.7e-75	287.3	GABA-B-R3	GO:0003674,GO:0004871,GO:0004872,GO:0004888,GO:0004930,GO:0004965,GO:0005575,GO:0007154,GO:0007165,GO:0007166,GO:0007186,GO:0008150,GO:0009987,GO:0016020,GO:0016021,GO:0016917,GO:0023052,GO:0031224,GO:0038023,GO:0044425,GO:0044699,GO:0044700,GO:0044763,GO:0050789,GO:0050794,GO:0050896,GO:0051716,GO:0060089,GO:0065007	K04615		artNOG[6]	035AK@artNOG,0A4S9@biNOG,0S5HY@hymNOG,0SS9K@inNOG,0VGEI@meNOG,0XNN1@NOG,13MAK@opiNOG,KOG1055@euNOG	NA|NA|NA	T	7 transmembrane sweet-taste receptor of 3 GCPR
ColletesGigas_000619-T1	12957.ACEP_00002318-PA	2.9e-180	637.9		GO:0003333,GO:0003674,GO:0005215,GO:0005283,GO:0005310,GO:0005313,GO:0005342,GO:0005343,GO:0005368,GO:0005369,GO:0005416,GO:0005575,GO:0005623,GO:0005886,GO:0006810,GO:0006811,GO:0006812,GO:0006814,GO:0006820,GO:0006835,GO:0006865,GO:0008150,GO:0008324,GO:0008509,GO:0008514,GO:0009987,GO:0015075,GO:0015077,GO:0015081,GO:0015171,GO:0015172,GO:0015179,GO:0015183,GO:0015291,GO:0015293,GO:0015294,GO:…	K05613		artNOG[6]	0369R@artNOG,09UFF@biNOG,0S52U@hymNOG,0ST4E@inNOG,0V5ET@meNOG,12PFQ@opiNOG,COG1301@NOG,KOG3787@euNOG	NA|NA|NA	E	Sodium:dicarboxylate symporter family
ColletesGigas_000620-T1	7425.NV18150-PA	7.5e-87	325.5		GO:0003333,GO:0003674,GO:0005215,GO:0005283,GO:0005310,GO:0005313,GO:0005342,GO:0005343,GO:0005368,GO:0005369,GO:0005416,GO:0005575,GO:0005623,GO:0005886,GO:0006810,GO:0006811,GO:0006812,GO:0006814,GO:0006820,GO:0006835,GO:0006865,GO:0008150,GO:0008324,GO:0008509,GO:0008514,GO:0009987,GO:0015075,GO:0015077,GO:0015081,GO:0015171,GO:0015172,GO:0015179,GO:0015183,GO:0015291,GO:0015293,GO:0015294,GO:…	K05613		artNOG[6]	0369R@artNOG,09UFF@biNOG,0S52U@hymNOG,0ST4E@inNOG,0V5ET@meNOG,12PFQ@opiNOG,COG1301@NOG,KOG3787@euNOG	NA|NA|NA	E	Sodium:dicarboxylate symporter family
ColletesGigas_000621-T1	7460.GB16221-PA	1.5e-203	714.5		GO:0000226,GO:0000902,GO:0000904,GO:0001654,GO:0001736,GO:0001737,GO:0001738,GO:0001745,GO:0002009,GO:0002165,GO:0003002,GO:0003674,GO:0004871,GO:0004872,GO:0005488,GO:0005515,GO:0005575,GO:0005623,GO:0005886,GO:0005887,GO:0006464,GO:0006996,GO:0007010,GO:0007017,GO:0007154,GO:0007155,GO:0007156,GO:0007163,GO:0007164,GO:0007165,GO:0007275,GO:0007389,GO:0007399,GO:0007423,GO:0007424,GO:0007444,GO:…	K16507		artNOG[6]	034NQ@artNOG,09UGS@biNOG,0SRAI@inNOG,0V5G3@meNOG,0XPEI@NOG,12N7V@opiNOG,KOG3594@euNOG	NA|NA|NA	T	Cadherins are calcium dependent cell adhesion proteins (By similarity)
ColletesGigas_000622-T1	7460.GB16221-PA	0.0	1938.7		GO:0000226,GO:0000902,GO:0000904,GO:0001654,GO:0001736,GO:0001737,GO:0001738,GO:0001745,GO:0002009,GO:0002165,GO:0003002,GO:0003674,GO:0004871,GO:0004872,GO:0005488,GO:0005515,GO:0005575,GO:0005623,GO:0005886,GO:0005887,GO:0006464,GO:0006996,GO:0007010,GO:0007017,GO:0007154,GO:0007155,GO:0007156,GO:0007163,GO:0007164,GO:0007165,GO:0007275,GO:0007389,GO:0007399,GO:0007423,GO:0007424,GO:0007444,GO:…	K16507		artNOG[6]	034NQ@artNOG,09UGS@biNOG,0SRAI@inNOG,0V5G3@meNOG,0XPEI@NOG,12N7V@opiNOG,KOG3594@euNOG	NA|NA|NA	T	Cadherins are calcium dependent cell adhesion proteins (By similarity)
ColletesGigas_000624-T1	7460.GB30199-PA	1.2e-69	268.9		GO:0000226,GO:0000902,GO:0000904,GO:0001654,GO:0001736,GO:0001737,GO:0001738,GO:0001745,GO:0002009,GO:0002165,GO:0003002,GO:0003674,GO:0004871,GO:0004872,GO:0005488,GO:0005515,GO:0005575,GO:0005623,GO:0005886,GO:0005887,GO:0006464,GO:0006996,GO:0007010,GO:0007017,GO:0007154,GO:0007155,GO:0007156,GO:0007163,GO:0007164,GO:0007165,GO:0007275,GO:0007389,GO:0007399,GO:0007423,GO:0007424,GO:0007444,GO:…	K16507		artNOG[6]	034NQ@artNOG,09UGS@biNOG,0SRAI@inNOG,0V5G3@meNOG,0XPEI@NOG,12N7V@opiNOG,KOG3594@euNOG	NA|NA|NA	T	Cadherins are calcium dependent cell adhesion proteins (By similarity)
ColletesGigas_000625-T1	7159.AAEL000700-PA	2.8e-12	77.4	DCHS1	GO:0000226,GO:0000902,GO:0000904,GO:0001654,GO:0001736,GO:0001737,GO:0001738,GO:0001745,GO:0002009,GO:0002119,GO:0002164,GO:0002165,GO:0003002,GO:0003674,GO:0004871,GO:0004872,GO:0005488,GO:0005515,GO:0005575,GO:0005623,GO:0005886,GO:0005887,GO:0006464,GO:0006996,GO:0007010,GO:0007017,GO:0007154,GO:0007155,GO:0007156,GO:0007163,GO:0007164,GO:0007165,GO:0007275,GO:0007389,GO:0007399,GO:0007423,GO:…	K16506,K16507,K16669		meNOG[21]	09UGS@biNOG,0V5G3@meNOG,0XPEI@NOG,12N7V@opiNOG,KOG3594@euNOG	NA|NA|NA	T	FAT tumor suppressor homolog
ColletesGigas_000651-T1	7460.GB19848-PA	3.7e-311	1072.0			K16507		artNOG[6]	03A4Y@artNOG,09UGS@biNOG,0V5G3@meNOG,0XPEI@NOG,12N7V@opiNOG,KOG1219@euNOG	NA|NA|NA	T	Cadherin domain
ColletesGigas_000652-T1	7460.GB17728-PA	7.3e-72	275.8			K13136		artNOG[6]	03C5P@artNOG,0A9TM@biNOG,0KEW5@euNOG,0SYK8@inNOG,0VM78@meNOG,11HJ5@NOG,1303T@opiNOG	NA|NA|NA	S	Inherit from NOG: gem (nuclear organelle) associated protein 8
ColletesGigas_000653-T1	7460.GB18429-PA	0.0	1081.2		GO:0003674,GO:0005096,GO:0006140,GO:0008047,GO:0008150,GO:0009118,GO:0009894,GO:0019219,GO:0019220,GO:0019222,GO:0030234,GO:0030695,GO:0030811,GO:0031323,GO:0031329,GO:0033121,GO:0033124,GO:0043085,GO:0043087,GO:0043547,GO:0044093,GO:0050789,GO:0050790,GO:0050794,GO:0051171,GO:0051174,GO:0051336,GO:0051345,GO:0060589,GO:0065007,GO:0065009,GO:0080090,GO:1900542			artNOG[6]	035GY@artNOG,09X0H@biNOG,0S509@hymNOG,0SS5I@inNOG,0V7YN@meNOG,12T3A@opiNOG,COG5210@NOG,KOG2197@euNOG	NA|NA|NA	T	Domain of unknown function (DUF3548)
ColletesGigas_000654-T1	7460.GB18954-PA	4.3e-66	255.8	HIST1H2AE	GO:0000785,GO:0000786,GO:0003674,GO:0003676,GO:0003677,GO:0005488,GO:0005575,GO:0005622,GO:0005623,GO:0005634,GO:0005694,GO:0006139,GO:0006259,GO:0006323,GO:0006325,GO:0006333,GO:0006334,GO:0006725,GO:0006807,GO:0006996,GO:0008150,GO:0008152,GO:0009987,GO:0016043,GO:0022607,GO:0031497,GO:0032991,GO:0032993,GO:0034622,GO:0034641,GO:0034728,GO:0043170,GO:0043226,GO:0043227,GO:0043228,GO:0043229,GO:…	K11251		meNOG[21]	0A6SK@biNOG,0VHKE@meNOG,13R2C@opiNOG,COG5262@NOG,KOG1756@euNOG	NA|NA|NA	B	Histone H2A
ColletesGigas_000655-T1	7460.GB14303-PA	5.4e-88	329.7					artNOG[6]	036E1@artNOG,09V62@biNOG,0SRSY@inNOG,0V65N@meNOG,11HH6@NOG,12P53@opiNOG,KOG2689@euNOG	NA|NA|NA	O	UBX
ColletesGigas_000656-T1	7460.GB12226-PA	1.4e-81	308.1	RNASEX25	GO:0000003,GO:0003674,GO:0003824,GO:0004518,GO:0004519,GO:0004521,GO:0004540,GO:0005575,GO:0005576,GO:0005615,GO:0006139,GO:0006401,GO:0006725,GO:0006807,GO:0008150,GO:0008152,GO:0009056,GO:0009057,GO:0009987,GO:0016070,GO:0016787,GO:0016788,GO:0019439,GO:0032501,GO:0032504,GO:0034641,GO:0034655,GO:0043170,GO:0044237,GO:0044238,GO:0044248,GO:0044260,GO:0044265,GO:0044270,GO:0044421,GO:0046483,GO:…	K01166		artNOG[6]	037ZN@artNOG,0A442@biNOG,0SUJD@inNOG,0VEYU@meNOG,11M7G@NOG,12SY4@opiNOG,KOG1642@euNOG	NA|NA|NA	A	Ribonuclease
ColletesGigas_000657-T1	7425.NV14845-PA	1e-207	728.4		GO:0003674,GO:0003824,GO:0005215,GO:0005575,GO:0006139,GO:0006152,GO:0006163,GO:0006195,GO:0006200,GO:0006725,GO:0006753,GO:0006793,GO:0006796,GO:0006807,GO:0006810,GO:0008150,GO:0008152,GO:0009056,GO:0009116,GO:0009117,GO:0009119,GO:0009123,GO:0009125,GO:0009126,GO:0009128,GO:0009141,GO:0009143,GO:0009144,GO:0009146,GO:0009150,GO:0009154,GO:0009158,GO:0009161,GO:0009164,GO:0009166,GO:0009167,GO:…	K05679		artNOG[6]	032AK@artNOG,0A59G@biNOG,0S6KB@hymNOG,0SQSX@inNOG,0VG51@meNOG,13MUE@opiNOG,COG1131@NOG,KOG0061@euNOG	NA|NA|NA	Q	Protein of unknown function, DUF258
ColletesGigas_000658-T1	7460.GB16644-PA	0.0	1195.6		GO:0003674,GO:0003824,GO:0005215,GO:0005575,GO:0006139,GO:0006152,GO:0006163,GO:0006195,GO:0006200,GO:0006725,GO:0006753,GO:0006793,GO:0006796,GO:0006807,GO:0006810,GO:0008150,GO:0008152,GO:0009056,GO:0009116,GO:0009117,GO:0009119,GO:0009123,GO:0009125,GO:0009126,GO:0009128,GO:0009141,GO:0009143,GO:0009144,GO:0009146,GO:0009150,GO:0009154,GO:0009158,GO:0009161,GO:0009164,GO:0009166,GO:0009167,GO:…	K05679		artNOG[6]	033UJ@artNOG,09T5C@biNOG,0S5Y8@hymNOG,0SRGZ@inNOG,0V442@meNOG,12NWX@opiNOG,COG1131@NOG,KOG0061@euNOG	NA|NA|NA	Q	ATP-binding cassette sub-family G member 4-like
ColletesGigas_000659-T1	7460.GB10455-PA	2.2e-27	127.5	RPS28	GO:0000003,GO:0000184,GO:0000956,GO:0003674,GO:0003676,GO:0003723,GO:0003735,GO:0005198,GO:0005488,GO:0005575,GO:0005622,GO:0005623,GO:0005737,GO:0005829,GO:0005840,GO:0006139,GO:0006364,GO:0006396,GO:0006401,GO:0006402,GO:0006403,GO:0006405,GO:0006407,GO:0006412,GO:0006413,GO:0006414,GO:0006415,GO:0006605,GO:0006612,GO:0006613,GO:0006614,GO:0006725,GO:0006807,GO:0006810,GO:0006886,GO:0006913,GO:…	K02979		meNOG[21]	0A99Z@biNOG,0VK6M@meNOG,13W9V@opiNOG,COG2053@NOG,KOG3502@euNOG	NA|NA|NA	J	ribosomal protein
ColletesGigas_000660-T1	7460.GB19012-PA	0.0	1209.9		GO:0003674,GO:0003824,GO:0005215,GO:0005575,GO:0006139,GO:0006152,GO:0006163,GO:0006195,GO:0006200,GO:0006725,GO:0006753,GO:0006793,GO:0006796,GO:0006807,GO:0006810,GO:0007275,GO:0007399,GO:0008150,GO:0008152,GO:0009056,GO:0009116,GO:0009117,GO:0009119,GO:0009123,GO:0009125,GO:0009126,GO:0009128,GO:0009141,GO:0009143,GO:0009144,GO:0009146,GO:0009150,GO:0009154,GO:0009158,GO:0009161,GO:0009164,GO:…	K05679		artNOG[6]	033UJ@artNOG,09T5C@biNOG,0S6Z0@hymNOG,0SQI8@inNOG,0V442@meNOG,12NWX@opiNOG,COG1131@NOG,KOG0061@euNOG	NA|NA|NA	Q	ATP-binding cassette, sub-family G
ColletesGigas_000661-T1	7460.GB14270-PA	0.0	1497.3		GO:0002118,GO:0002121,GO:0002165,GO:0005575,GO:0005622,GO:0005623,GO:0005634,GO:0005654,GO:0007275,GO:0007444,GO:0007472,GO:0007476,GO:0007552,GO:0007560,GO:0007610,GO:0008150,GO:0008586,GO:0009653,GO:0009791,GO:0009886,GO:0009887,GO:0016363,GO:0031974,GO:0031981,GO:0032501,GO:0032502,GO:0034399,GO:0035107,GO:0035114,GO:0035120,GO:0035220,GO:0043226,GO:0043227,GO:0043229,GO:0043231,GO:0043233,GO:…			artNOG[6]	03593@artNOG,0A40B@biNOG,0IJWV@euNOG,0SRWE@inNOG,0VEVD@meNOG,0XPTT@NOG,13I8D@opiNOG	NA|NA|NA
ColletesGigas_000667-T1	7460.GB14270-PA	0.0	1669.1		GO:0002118,GO:0002121,GO:0002165,GO:0005575,GO:0005622,GO:0005623,GO:0005634,GO:0005654,GO:0007275,GO:0007444,GO:0007472,GO:0007476,GO:0007552,GO:0007560,GO:0007610,GO:0008150,GO:0008586,GO:0009653,GO:0009791,GO:0009886,GO:0009887,GO:0016363,GO:0031974,GO:0031981,GO:0032501,GO:0032502,GO:0034399,GO:0035107,GO:0035114,GO:0035120,GO:0035220,GO:0043226,GO:0043227,GO:0043229,GO:0043231,GO:0043233,GO:…			artNOG[6]	03593@artNOG,0A40B@biNOG,0IJWV@euNOG,0SRWE@inNOG,0VEVD@meNOG,0XPTT@NOG,13I8D@opiNOG	NA|NA|NA
ColletesGigas_000670-T1	12957.ACEP_00002600-PA	3e-31	139.8	VHA13	GO:0000221,GO:0001700,GO:0005575,GO:0005622,GO:0005623,GO:0005737,GO:0005773,GO:0005774,GO:0005886,GO:0006810,GO:0006811,GO:0006812,GO:0006818,GO:0007275,GO:0008150,GO:0009790,GO:0009792,GO:0009987,GO:0015672,GO:0015988,GO:0015991,GO:0015992,GO:0016020,GO:0016469,GO:0016471,GO:0031090,GO:0032501,GO:0032502,GO:0032991,GO:0033176,GO:0033178,GO:0033180,GO:0033181,GO:0034220,GO:0043226,GO:0043227,GO:…	K02152		artNOG[6]	037GR@artNOG,0A7GC@biNOG,0S8HS@hymNOG,0SUDI@inNOG,0VIB4@meNOG,11XX0@NOG,13SH1@opiNOG,KOG1772@euNOG	NA|NA|NA	C	Vacuolar (H+)-ATPase G subunit
ColletesGigas_000671-T1	7460.GB20127-PA	2.5e-185	653.7			K14798		artNOG[6]	03592@artNOG,09Y7W@biNOG,0S5KI@hymNOG,0SRWD@inNOG,0V95I@meNOG,0XP9T@NOG,14F8Q@opiNOG,KOG2637@euNOG	NA|NA|NA	S	Low temperature viability protein
ColletesGigas_000672-T1	7460.GB13103-PA	2.6e-101	373.2		GO:0000902,GO:0003674,GO:0003824,GO:0003924,GO:0006139,GO:0006152,GO:0006163,GO:0006184,GO:0006195,GO:0006725,GO:0006753,GO:0006793,GO:0006796,GO:0006807,GO:0006996,GO:0008150,GO:0008152,GO:0009056,GO:0009116,GO:0009117,GO:0009119,GO:0009141,GO:0009143,GO:0009144,GO:0009146,GO:0009150,GO:0009154,GO:0009164,GO:0009166,GO:0009199,GO:0009203,GO:0009205,GO:0009207,GO:0009259,GO:0009261,GO:0009653,GO:…	K07951		artNOG[6]	037AB@artNOG,09YE4@biNOG,0S80A@hymNOG,0SU7G@inNOG,0VAZ5@meNOG,12SHT@opiNOG,COG1100@NOG,KOG0070@euNOG	NA|NA|NA	U	ADP-ribosylation factor family
ColletesGigas_000673-T1	7460.GB13912-PA	4e-161	572.8	PHM	GO:0000003,GO:0001519,GO:0003008,GO:0003674,GO:0003824,GO:0004497,GO:0004504,GO:0005575,GO:0005576,GO:0005615,GO:0006518,GO:0006807,GO:0007610,GO:0007611,GO:0007613,GO:0008150,GO:0008152,GO:0009987,GO:0016491,GO:0016705,GO:0016715,GO:0031179,GO:0032501,GO:0032504,GO:0034641,GO:0043603,GO:0044237,GO:0044421,GO:0044699,GO:0044707,GO:0044708,GO:0044710,GO:0050877,GO:0050890,GO:0050896,GO:0055114,GO:…	K00504		artNOG[6]	036BA@artNOG,09UPZ@biNOG,0S538@hymNOG,0SSYV@inNOG,0V5PK@meNOG,0XS0X@NOG,13CGR@opiNOG,KOG3567@euNOG	NA|NA|NA	O	Copper type II ascorbate-dependent monooxygenase, C-terminal domain
ColletesGigas_000676-T1	7460.GB12342-PA	3.9e-240	836.6					artNOG[6]	038QB@artNOG,0AANI@biNOG,0J2F4@euNOG,0SVJQ@inNOG,0VGCA@meNOG,12BGS@NOG,13WWZ@opiNOG	NA|NA|NA
ColletesGigas_000679-T1	12957.ACEP_00002591-PA	4.2e-137	492.7		GO:0008150,GO:0009966,GO:0009968,GO:0010646,GO:0010648,GO:0023051,GO:0023057,GO:0046578,GO:0046580,GO:0048519,GO:0048523,GO:0048583,GO:0048585,GO:0050789,GO:0050794,GO:0051056,GO:0051058,GO:0065007			artNOG[6]	0377W@artNOG,0A7JM@biNOG,0IXB0@euNOG,0SU53@inNOG,0VIMJ@meNOG,11KX2@NOG,13RIU@opiNOG	NA|NA|NA
ColletesGigas_000683-T1	7070.TC008032-PA	4.3e-127	460.3					artNOG[6]	03425@artNOG,09WDF@biNOG,0IG1D@euNOG,0SQX5@inNOG,0VCZ1@meNOG,0YFHT@NOG,131R4@opiNOG	NA|NA|NA	S	Inherit from biNOG: coiled-coil domain containing 170
ColletesGigas_000684-T1	12957.ACEP_00002587-PA	1.7e-50	205.3					meNOG[21]	0AQAB@biNOG,0IG1D@euNOG,0W2Q4@meNOG,0YFHT@NOG,131R4@opiNOG	NA|NA|NA	S	Inherit from opiNOG: coiled-coil domain containing 170
ColletesGigas_000685-T1	7460.GB12601-PA	1.2e-190	671.0		GO:0003674,GO:0003824,GO:0003963,GO:0005575,GO:0005622,GO:0005623,GO:0005634,GO:0008150,GO:0008152,GO:0009975,GO:0016874,GO:0016886,GO:0043226,GO:0043227,GO:0043229,GO:0043231,GO:0044424,GO:0044464	K11108		artNOG[6]	032EN@artNOG,0A17V@biNOG,0S69V@hymNOG,0SR60@inNOG,0VC3I@meNOG,12S8T@opiNOG,COG0430@NOG,KOG3980@euNOG	NA|NA|NA	A	RNA 3'-terminal phosphate cyclase-like protein-like
ColletesGigas_000686-T1	7460.GB14955-PA	2.7e-176	623.6	ADAT	GO:0003674,GO:0003824,GO:0004000,GO:0006139,GO:0006396,GO:0006399,GO:0006400,GO:0006725,GO:0006807,GO:0008033,GO:0008150,GO:0008152,GO:0008251,GO:0009451,GO:0009987,GO:0010467,GO:0016070,GO:0016787,GO:0016810,GO:0016814,GO:0019239,GO:0034470,GO:0034641,GO:0034660,GO:0043170,GO:0043412,GO:0044237,GO:0044238,GO:0044260,GO:0046483,GO:0071704,GO:0090304,GO:1901360	K15440		artNOG[6]	036PZ@artNOG,09TYJ@biNOG,0S3CW@hymNOG,0STIV@inNOG,0V4XF@meNOG,0XT0Z@NOG,12NFN@opiNOG,KOG1577@euNOG,KOG2777@euNOG	NA|NA|NA	A	Adenosine-deaminase (editase) domain
ColletesGigas_000687-T1	7460.GB15101-PA	1.3e-209	734.6	ATMS	GO:0000428,GO:0000785,GO:0003674,GO:0005488,GO:0005515,GO:0005575,GO:0005622,GO:0005623,GO:0005634,GO:0005654,GO:0005694,GO:0006355,GO:0007275,GO:0007399,GO:0008023,GO:0008092,GO:0008150,GO:0009889,GO:0009891,GO:0009893,GO:0009987,GO:0010468,GO:0010556,GO:0010557,GO:0010604,GO:0010628,GO:0016591,GO:0016593,GO:0019219,GO:0019222,GO:0019894,GO:0022008,GO:0030154,GO:0030880,GO:0031323,GO:0031325,GO:…	K15174		artNOG[6]	034C1@artNOG,09YI4@biNOG,0S6HK@hymNOG,0SR0J@inNOG,0VAC6@meNOG,0YZXE@NOG,12ZFY@opiNOG,KOG2478@euNOG	NA|NA|NA	K	Paf1
ColletesGigas_000688-T1	7460.GB13396-PA	2e-263	913.3			K14613		artNOG[6]	0346C@artNOG,09TD6@biNOG,0S6ZT@hymNOG,0SQV2@inNOG,0V4C9@meNOG,0ZVCA@NOG,13H6S@opiNOG,KOG2816@euNOG	NA|NA|NA	G	Major Facilitator Superfamily
ColletesGigas_000689-T1	12957.ACEP_00002610-PA	3.9e-65	252.7		GO:0007275,GO:0007399,GO:0008150,GO:0009987,GO:0022008,GO:0030154,GO:0032501,GO:0032502,GO:0044699,GO:0044707,GO:0044763,GO:0048731,GO:0048856,GO:0048869			artNOG[6]	0382G@artNOG,0A9A3@biNOG,0J0A1@euNOG,0S87C@hymNOG,0SUYE@inNOG,0VK6S@meNOG,129KS@NOG,13U8H@opiNOG	NA|NA|NA	S	DM9
ColletesGigas_000690-T1	12957.ACEP_00004772-PA	0.0	1755.7					artNOG[6]	034TE@artNOG,09UGX@biNOG,0S4ZA@hymNOG,0SREW@inNOG,0V5G8@meNOG,12S8G@opiNOG,COG5219@NOG,KOG0803@euNOG	NA|NA|NA	O	Inherit from inNOG: RING
ColletesGigas_000691-T1	12957.ACEP_00004771-PA	8.5e-78	295.4			K05287		artNOG[6]	038S1@artNOG,09U6J@biNOG,0SVKY@inNOG,0V55J@meNOG,11B1J@NOG,12TFP@opiNOG,KOG3144@euNOG	NA|NA|NA	G	GPI biosynthesis protein family Pig-F
ColletesGigas_000692-T1	7460.GB10105-PA	2.3e-267	926.8					artNOG[6]	037SF@artNOG,0A54Y@biNOG,0S3ZY@hymNOG,0SUJF@inNOG,0VG09@meNOG,0XPJ3@NOG,13SMD@opiNOG,KOG3690@euNOG	NA|NA|NA	E	Angiotensin-converting enzyme
ColletesGigas_000693-T1	7460.GB10257-PA	3.8e-17	92.4		GO:0003674,GO:0005488,GO:0005515,GO:0008157,GO:0019899,GO:0019902,GO:0019903			artNOG[6]	035IW@artNOG,09XIK@biNOG,0IFB8@euNOG,0S3V6@hymNOG,0SS7B@inNOG,0V8GQ@meNOG,0XPGW@NOG,12QJW@opiNOG	NA|NA|NA	T	Variant SH3 domain
ColletesGigas_000694-T1	7460.GB10257-PA	0.0	2450.2		GO:0003674,GO:0005488,GO:0005515,GO:0008157,GO:0019899,GO:0019902,GO:0019903			artNOG[6]	035IW@artNOG,09XIK@biNOG,0IFB8@euNOG,0S3V6@hymNOG,0SS7B@inNOG,0V8GQ@meNOG,0XPGW@NOG,12QJW@opiNOG	NA|NA|NA	T	Variant SH3 domain
ColletesGigas_000695-T1	7460.GB18110-PA	3e-304	1048.9	PUT	GO:0000003,GO:0000902,GO:0000904,GO:0001654,GO:0001655,GO:0001700,GO:0001745,GO:0001763,GO:0002009,GO:0003002,GO:0003006,GO:0003156,GO:0003674,GO:0003824,GO:0004672,GO:0004674,GO:0004675,GO:0004871,GO:0004872,GO:0004888,GO:0005024,GO:0005026,GO:0005488,GO:0005515,GO:0005575,GO:0005623,GO:0005886,GO:0005887,GO:0006464,GO:0006468,GO:0006793,GO:0006796,GO:0006928,GO:0006935,GO:0007154,GO:0007165,GO:…	K13597		artNOG[6]	031YM@artNOG,09Y8Y@biNOG,0S6VR@hymNOG,0SQKH@inNOG,0V96H@meNOG,0XS2Z@NOG,12S5I@opiNOG,KOG3653@euNOG	NA|NA|NA	T	Activin types I and II receptor domain
ColletesGigas_000696-T1	7460.GB14919-PA	8.6e-37	158.3			K10049		artNOG[6]	03HX5@artNOG,0B5Y9@biNOG,0ISXZ@euNOG,0S9SU@hymNOG,0T4A3@inNOG,0WIM5@meNOG,128ZN@NOG,13FFR@opiNOG	NA|NA|NA	K	CCAAT enhancer-binding protein gamma-like
ColletesGigas_000697-T1	7460.GB13417-PA	2e-85	320.5	KAPPAB-RAS	GO:0000166,GO:0001882,GO:0001883,GO:0003674,GO:0005488,GO:0005515,GO:0005525,GO:0008150,GO:0009966,GO:0009968,GO:0010627,GO:0010646,GO:0010648,GO:0010741,GO:0017076,GO:0019001,GO:0023051,GO:0023057,GO:0032549,GO:0032550,GO:0032553,GO:0032555,GO:0032561,GO:0035639,GO:0036094,GO:0043122,GO:0043124,GO:0043167,GO:0043168,GO:0048519,GO:0048523,GO:0048583,GO:0048585,GO:0050789,GO:0050794,GO:0065007,GO:…	K17197		artNOG[6]	036ZE@artNOG,0A0NU@biNOG,0S7WI@hymNOG,0STWM@inNOG,0VE1V@meNOG,10VES@NOG,13MAA@opiNOG,KOG3883@euNOG	NA|NA|NA	T	ADP-ribosylation factor family
ColletesGigas_000698-T1	7460.GB18122-PA	0.0	1273.8		GO:0003674,GO:0005215,GO:0005326,GO:0005575,GO:0005623,GO:0005886,GO:0006810,GO:0006836,GO:0008150,GO:0016020,GO:0044464,GO:0044699,GO:0044765,GO:0051179,GO:0051234,GO:0071944	K05048		artNOG[6]	032JZ@artNOG,09TC8@biNOG,0S6HV@hymNOG,0SPVM@inNOG,0V4BE@meNOG,12NMW@opiNOG,COG0733@NOG,KOG3659@euNOG	NA|NA|NA	T	Sodium:neurotransmitter symporter family
ColletesGigas_000699-T1	7460.GB13489-PA	1.9e-146	524.2		GO:0005575,GO:0005576	K01312		artNOG[6]	032G6@artNOG,0A2SH@biNOG,0S6YA@hymNOG,0SPD3@inNOG,0V6ND@meNOG,13M53@opiNOG,COG5640@NOG,KOG3627@euNOG	NA|NA|NA	O	serine protease
ColletesGigas_000700-T1	7460.GB14521-PA	1.9e-153	548.5					meNOG[21]	0ANWQ@biNOG,0KGNN@euNOG,0W117@meNOG,10S49@NOG,12WNG@opiNOG	NA|NA|NA	S	coiled-coil domain-containing protein 123, mitochondrial-like
ColletesGigas_000701-T1	7460.GB11595-PA	3e-49	200.7					artNOG[6]	039Z3@artNOG,0APGA@biNOG,0SWRY@inNOG,0W1T7@meNOG,12PJV@opiNOG,COG5069@NOG,KOG0516@euNOG	NA|NA|NA	Z	CAMSAP CH domain
ColletesGigas_000702-T1	13037.EHJ77440	8.4e-49	198.7					artNOG[6]	0380I@artNOG,0A8KP@biNOG,0SX7S@inNOG,0TGC9@lepNOG,0VJH8@meNOG,13T05@opiNOG,COG5069@NOG,KOG0516@euNOG	NA|NA|NA	Z	Calponin homology (CH) domain
ColletesGigas_000703-T1	7460.GB11595-PA	0.0	2122.1					artNOG[6]	039Z3@artNOG,0APGA@biNOG,0SWRY@inNOG,0W1T7@meNOG,12PJV@opiNOG,COG5069@NOG,KOG0516@euNOG	NA|NA|NA	Z	CAMSAP CH domain
ColletesGigas_000704-T1	12957.ACEP_00017083-PA	0.0	6123.9		GO:0000226,GO:0000235,GO:0000902,GO:0000904,GO:0001558,GO:0001578,GO:0001709,GO:0001763,GO:0002009,GO:0002165,GO:0003674,GO:0003779,GO:0005488,GO:0005515,GO:0005575,GO:0005622,GO:0005623,GO:0005737,GO:0005818,GO:0005819,GO:0005856,GO:0005874,GO:0005876,GO:0005881,GO:0005912,GO:0006928,GO:0006935,GO:0006996,GO:0007010,GO:0007017,GO:0007026,GO:0007154,GO:0007267,GO:0007275,GO:0007399,GO:0007409,GO:…	K10382		artNOG[6]	0358D@artNOG,09UFA@biNOG,0S5FX@hymNOG,0SSQU@inNOG,0V5EN@meNOG,12PJV@opiNOG,COG5069@NOG,KOG0516@euNOG	NA|NA|NA	Z	Spectrin repeat
ColletesGigas_000705-T1	12957.ACEP_00002567-PA	4.4e-86	323.2	DST	GO:0000003,GO:0000226,GO:0000235,GO:0000902,GO:0000904,GO:0001558,GO:0001578,GO:0001703,GO:0001704,GO:0001707,GO:0001709,GO:0001726,GO:0001763,GO:0001952,GO:0002009,GO:0002119,GO:0002164,GO:0002165,GO:0003006,GO:0003674,GO:0003779,GO:0003824,GO:0005488,GO:0005509,GO:0005515,GO:0005575,GO:0005622,GO:0005623,GO:0005737,GO:0005794,GO:0005818,GO:0005819,GO:0005856,GO:0005874,GO:0005876,GO:0005881,GO:…	K10382,K19827		meNOG[21]	09UFA@biNOG,0V5EN@meNOG,12PJV@opiNOG,COG5069@NOG,KOG0516@euNOG	NA|NA|NA	Z	Microtubule-actin cross-linking factor 1
ColletesGigas_000706-T1	7460.GB10982-PA	9.9e-208	728.0	CAPU	GO:0000003,GO:0000578,GO:0003002,GO:0003006,GO:0003674,GO:0003779,GO:0005488,GO:0005515,GO:0005575,GO:0005622,GO:0005623,GO:0005737,GO:0005938,GO:0006403,GO:0006996,GO:0007010,GO:0007015,GO:0007028,GO:0007275,GO:0007276,GO:0007281,GO:0007292,GO:0007304,GO:0007308,GO:0007309,GO:0007314,GO:0007315,GO:0007316,GO:0007350,GO:0007351,GO:0007389,GO:0008017,GO:0008064,GO:0008092,GO:0008150,GO:0008298,GO:…	K02184		artNOG[6]	03HVC@artNOG,0B5SG@biNOG,0ISMY@euNOG,0S9S8@hymNOG,0T48H@inNOG,0WIEX@meNOG,0XQWC@NOG,13F7B@opiNOG	NA|NA|NA	T, Z	FH2
ColletesGigas_000707-T1	7460.GB10982-PA	1.8e-39	169.9	CAPU	GO:0000003,GO:0000578,GO:0003002,GO:0003006,GO:0003674,GO:0003779,GO:0005488,GO:0005515,GO:0005575,GO:0005622,GO:0005623,GO:0005737,GO:0005938,GO:0006403,GO:0006996,GO:0007010,GO:0007015,GO:0007028,GO:0007275,GO:0007276,GO:0007281,GO:0007292,GO:0007304,GO:0007308,GO:0007309,GO:0007314,GO:0007315,GO:0007316,GO:0007350,GO:0007351,GO:0007389,GO:0008017,GO:0008064,GO:0008092,GO:0008150,GO:0008298,GO:…	K02184		artNOG[6]	03HVC@artNOG,0B5SG@biNOG,0ISMY@euNOG,0S9S8@hymNOG,0T48H@inNOG,0WIEX@meNOG,0XQWC@NOG,13F7B@opiNOG	NA|NA|NA	T, Z	FH2
ColletesGigas_000708-T1	7460.GB13421-PA	1.4e-154	550.8	ALC	GO:0003674,GO:0003824,GO:0004672,GO:0004674,GO:0004679,GO:0006464,GO:0006468,GO:0006793,GO:0006796,GO:0006950,GO:0006974,GO:0007163,GO:0008150,GO:0008152,GO:0009987,GO:0016301,GO:0016310,GO:0016740,GO:0016772,GO:0016773,GO:0019538,GO:0019725,GO:0030011,GO:0033554,GO:0035088,GO:0035090,GO:0036211,GO:0042592,GO:0043170,GO:0043412,GO:0044237,GO:0044238,GO:0044260,GO:0044267,GO:0044699,GO:0044763,GO:…	K07199		artNOG[6]	034HK@artNOG,09WBC@biNOG,0S3X4@hymNOG,0SR5V@inNOG,0V79M@meNOG,0XRB3@NOG,12P0Q@opiNOG,KOG1616@euNOG	NA|NA|NA	G	5'-AMP-activated protein kinase beta subunit, interation domain
ColletesGigas_000709-T1	12957.ACEP_00008797-PA	7.5e-142	508.8		GO:0003674,GO:0003824,GO:0006629,GO:0006810,GO:0006897,GO:0006909,GO:0008150,GO:0008152,GO:0009056,GO:0016042,GO:0016192,GO:0016298,GO:0016787,GO:0016788,GO:0044238,GO:0044699,GO:0044710,GO:0044765,GO:0051179,GO:0051234,GO:0071704,GO:1901575			artNOG[6]	0372E@artNOG,0A1DY@biNOG,0IXKA@euNOG,0S7AI@hymNOG,0STXE@inNOG,0VC9I@meNOG,11JY5@NOG,13S2T@opiNOG	NA|NA|NA	S	Lipase
ColletesGigas_000710-T1	7460.GB10273-PA	3.4e-58	230.7					artNOG[6]	03BTM@artNOG,09WE3@biNOG,0IQPW@euNOG,0S90K@hymNOG,0T3AI@inNOG,0V7CG@meNOG,10X7S@NOG,13KAS@opiNOG	NA|NA|NA	S	Inherit from biNOG: F-box protein 22
ColletesGigas_000711-T1	7460.GB14239-PA	1.8e-210	738.0					meNOG[21]	0AF66@biNOG,0VSDM@meNOG,12YP5@opiNOG,COG5048@NOG,KOG1721@euNOG	NA|NA|NA	K	zf-AD
ColletesGigas_000712-T1	7460.GB10126-PA	1.4e-73	281.6			K04716		artNOG[6]	03HJV@artNOG,0B4PQ@biNOG,0IQK7@euNOG,0T40I@inNOG,0WH80@meNOG,0ZM1I@NOG,13DF8@opiNOG	NA|NA|NA	I	PAP2 superfamily
ColletesGigas_000713-T1	7460.GB15001-PA	1.5e-50	204.5		GO:0005575,GO:0005622,GO:0005623,GO:0005856,GO:0005875,GO:0015630,GO:0032991,GO:0043226,GO:0043228,GO:0043229,GO:0043232,GO:0043234,GO:0044422,GO:0044424,GO:0044430,GO:0044446,GO:0044464			artNOG[6]	037WB@artNOG,09UYN@biNOG,0S8HN@hymNOG,0SYQI@inNOG,0V5YI@meNOG,0XQ8C@NOG,12SBW@opiNOG,KOG4356@euNOG	NA|NA|NA	S	pre-RNA processing PIH1/Nop17
ColletesGigas_000714-T1	7460.GB15001-PA	1.5e-36	157.5		GO:0005575,GO:0005622,GO:0005623,GO:0005856,GO:0005875,GO:0015630,GO:0032991,GO:0043226,GO:0043228,GO:0043229,GO:0043232,GO:0043234,GO:0044422,GO:0044424,GO:0044430,GO:0044446,GO:0044464			artNOG[6]	037WB@artNOG,09UYN@biNOG,0S8HN@hymNOG,0SYQI@inNOG,0V5YI@meNOG,0XQ8C@NOG,12SBW@opiNOG,KOG4356@euNOG	NA|NA|NA	S	pre-RNA processing PIH1/Nop17
ColletesGigas_000715-T1	12957.ACEP_00002535-PA	1e-66	259.6		GO:0000003,GO:0000413,GO:0003674,GO:0003755,GO:0003824,GO:0005488,GO:0005527,GO:0005528,GO:0005575,GO:0005622,GO:0005623,GO:0005737,GO:0006139,GO:0006464,GO:0006725,GO:0006807,GO:0007276,GO:0007292,GO:0008144,GO:0008150,GO:0008152,GO:0009987,GO:0016020,GO:0016070,GO:0016853,GO:0016859,GO:0018193,GO:0018208,GO:0019538,GO:0019953,GO:0022414,GO:0030529,GO:0032501,GO:0032504,GO:0032991,GO:0034587,GO:…	K09572		artNOG[6]	03883@artNOG,09W58@biNOG,0SVBK@inNOG,0V73I@meNOG,13JVK@opiNOG,COG0545@NOG,KOG0543@euNOG	NA|NA|NA	O	FKBP-type peptidyl-prolyl cis-trans isomerase
ColletesGigas_000716-T1	7460.GB18306-PA	1.2e-36	158.3					artNOG[6]	03H75@artNOG,0B3G8@biNOG,0INBZ@euNOG,0WFVG@meNOG,12454@NOG,13BGT@opiNOG	NA|NA|NA
ColletesGigas_000717-T1	7460.GB18306-PA	5.5e-104	382.5					artNOG[6]	03H75@artNOG,0B3G8@biNOG,0INBZ@euNOG,0WFVG@meNOG,12454@NOG,13BGT@opiNOG	NA|NA|NA
ColletesGigas_000718-T1	7460.GB10138-PA	0.0	2286.1	NOMPC	GO:0003008,GO:0003674,GO:0005215,GO:0005216,GO:0005261,GO:0005262,GO:0005488,GO:0005515,GO:0005575,GO:0005622,GO:0005623,GO:0005929,GO:0006810,GO:0006811,GO:0006812,GO:0006816,GO:0007600,GO:0007605,GO:0007610,GO:0007638,GO:0008092,GO:0008150,GO:0008324,GO:0008381,GO:0009581,GO:0009582,GO:0009605,GO:0009612,GO:0009628,GO:0009987,GO:0015075,GO:0015085,GO:0015267,GO:0022803,GO:0022833,GO:0022836,GO:…			artNOG[6]	035MU@artNOG,09WST@biNOG,0S5IA@hymNOG,0SQYD@inNOG,0VAVK@meNOG,12S7D@opiNOG,COG0666@NOG,KOG3609@euNOG,KOG4177@euNOG	NA|NA|NA	M, P, T	Ion transport protein
ColletesGigas_000719-T1	7460.GB12778-PA	8.2e-205	718.8		GO:0001676,GO:0003674,GO:0003824,GO:0004467,GO:0005575,GO:0005622,GO:0005623,GO:0005856,GO:0005875,GO:0006082,GO:0006629,GO:0006631,GO:0008150,GO:0008152,GO:0009987,GO:0015630,GO:0015645,GO:0016874,GO:0016877,GO:0019752,GO:0032787,GO:0032991,GO:0043226,GO:0043228,GO:0043229,GO:0043232,GO:0043234,GO:0043436,GO:0044237,GO:0044238,GO:0044255,GO:0044281,GO:0044422,GO:0044424,GO:0044430,GO:0044446,GO:…	K00666		artNOG[6]	033IH@artNOG,09VZ0@biNOG,0S70C@hymNOG,0SSGD@inNOG,0V6XE@meNOG,12PJZ@opiNOG,COG0318@NOG,KOG1177@euNOG	NA|NA|NA	I	acyl-CoA synthetase family member 2, mitochondrial-like
ColletesGigas_000730-T1	7460.GB13261-PA	0.0	2213.7		GO:0000003,GO:0001654,GO:0001700,GO:0001745,GO:0001763,GO:0002009,GO:0002118,GO:0002121,GO:0002165,GO:0003002,GO:0003006,GO:0003674,GO:0005488,GO:0005515,GO:0005575,GO:0005623,GO:0005886,GO:0005911,GO:0005912,GO:0005913,GO:0006950,GO:0006996,GO:0007010,GO:0007015,GO:0007154,GO:0007155,GO:0007156,GO:0007165,GO:0007166,GO:0007167,GO:0007169,GO:0007173,GO:0007267,GO:0007275,GO:0007276,GO:0007292,GO:…	K16680		artNOG[6]	03HTJ@artNOG,0B5JY@biNOG,0IS83@euNOG,0S9RR@hymNOG,0T472@inNOG,0WI7J@meNOG,0ZJSM@NOG,13EVD@opiNOG	NA|NA|NA	T	CD80-like C2-set immunoglobulin domain
ColletesGigas_000731-T1	7460.GB10982-PA	1.3e-33	149.4	CAPU	GO:0000003,GO:0000578,GO:0003002,GO:0003006,GO:0003674,GO:0003779,GO:0005488,GO:0005515,GO:0005575,GO:0005622,GO:0005623,GO:0005737,GO:0005938,GO:0006403,GO:0006996,GO:0007010,GO:0007015,GO:0007028,GO:0007275,GO:0007276,GO:0007281,GO:0007292,GO:0007304,GO:0007308,GO:0007309,GO:0007314,GO:0007315,GO:0007316,GO:0007350,GO:0007351,GO:0007389,GO:0008017,GO:0008064,GO:0008092,GO:0008150,GO:0008298,GO:…	K02184		artNOG[6]	03HVC@artNOG,0B5SG@biNOG,0ISMY@euNOG,0S9S8@hymNOG,0T48H@inNOG,0WIEX@meNOG,0XQWC@NOG,13F7B@opiNOG	NA|NA|NA	T, Z	FH2
ColletesGigas_000735-T1	7460.GB17219-PA	4.6e-122	443.0		GO:0000003,GO:0000902,GO:0000904,GO:0001654,GO:0001708,GO:0001745,GO:0001751,GO:0001754,GO:0002165,GO:0003002,GO:0003006,GO:0003674,GO:0005488,GO:0005515,GO:0005575,GO:0005622,GO:0005623,GO:0005634,GO:0006139,GO:0006351,GO:0006725,GO:0006807,GO:0006928,GO:0006935,GO:0007275,GO:0007389,GO:0007399,GO:0007409,GO:0007411,GO:0007417,GO:0007420,GO:0007423,GO:0007444,GO:0007447,GO:0007449,GO:0007469,GO:…			artNOG[6]	03541@artNOG,09W5I@biNOG,0S62E@hymNOG,0SQM1@inNOG,0V73U@meNOG,11FAG@NOG,12PQ8@opiNOG,KOG3915@euNOG	NA|NA|NA	K	SKI/SNO/DAC family
ColletesGigas_000740-T1	7460.GB17219-PA	7.4e-18	95.9		GO:0000003,GO:0000902,GO:0000904,GO:0001654,GO:0001708,GO:0001745,GO:0001751,GO:0001754,GO:0002165,GO:0003002,GO:0003006,GO:0003674,GO:0005488,GO:0005515,GO:0005575,GO:0005622,GO:0005623,GO:0005634,GO:0006139,GO:0006351,GO:0006725,GO:0006807,GO:0006928,GO:0006935,GO:0007275,GO:0007389,GO:0007399,GO:0007409,GO:0007411,GO:0007417,GO:0007420,GO:0007423,GO:0007444,GO:0007447,GO:0007449,GO:0007469,GO:…			artNOG[6]	03541@artNOG,09W5I@biNOG,0S62E@hymNOG,0SQM1@inNOG,0V73U@meNOG,11FAG@NOG,12PQ8@opiNOG,KOG3915@euNOG	NA|NA|NA	K	SKI/SNO/DAC family
ColletesGigas_000743-T1	7460.GB17219-PA	2e-49	201.4		GO:0000003,GO:0000902,GO:0000904,GO:0001654,GO:0001708,GO:0001745,GO:0001751,GO:0001754,GO:0002165,GO:0003002,GO:0003006,GO:0003674,GO:0005488,GO:0005515,GO:0005575,GO:0005622,GO:0005623,GO:0005634,GO:0006139,GO:0006351,GO:0006725,GO:0006807,GO:0006928,GO:0006935,GO:0007275,GO:0007389,GO:0007399,GO:0007409,GO:0007411,GO:0007417,GO:0007420,GO:0007423,GO:0007444,GO:0007447,GO:0007449,GO:0007469,GO:…			artNOG[6]	03541@artNOG,09W5I@biNOG,0S62E@hymNOG,0SQM1@inNOG,0V73U@meNOG,11FAG@NOG,12PQ8@opiNOG,KOG3915@euNOG	NA|NA|NA	K	SKI/SNO/DAC family
ColletesGigas_000744-T1	7460.GB17219-PA	1.2e-67	262.7		GO:0000003,GO:0000902,GO:0000904,GO:0001654,GO:0001708,GO:0001745,GO:0001751,GO:0001754,GO:0002165,GO:0003002,GO:0003006,GO:0003674,GO:0005488,GO:0005515,GO:0005575,GO:0005622,GO:0005623,GO:0005634,GO:0006139,GO:0006351,GO:0006725,GO:0006807,GO:0006928,GO:0006935,GO:0007275,GO:0007389,GO:0007399,GO:0007409,GO:0007411,GO:0007417,GO:0007420,GO:0007423,GO:0007444,GO:0007447,GO:0007449,GO:0007469,GO:…			artNOG[6]	03541@artNOG,09W5I@biNOG,0S62E@hymNOG,0SQM1@inNOG,0V73U@meNOG,11FAG@NOG,12PQ8@opiNOG,KOG3915@euNOG	NA|NA|NA	K	SKI/SNO/DAC family
ColletesGigas_000748-T1	7460.GB17711-PA	2.4e-46	191.8					artNOG[6]	03HHW@artNOG,0B4KT@biNOG,0IQGJ@euNOG,0T3YR@inNOG,0WH4V@meNOG,0ZU1B@NOG,13DBC@opiNOG	NA|NA|NA
ColletesGigas_000756-T1	7460.GB10517-PA	1.1e-87	328.6	JHAMT	GO:0003674,GO:0003824,GO:0006629,GO:0006714,GO:0006716,GO:0006718,GO:0006720,GO:0006721,GO:0008150,GO:0008152,GO:0008168,GO:0008171,GO:0008299,GO:0008610,GO:0008757,GO:0009058,GO:0009987,GO:0010817,GO:0016106,GO:0016114,GO:0016740,GO:0016741,GO:0019010,GO:0032259,GO:0034754,GO:0035049,GO:0042445,GO:0042446,GO:0044237,GO:0044238,GO:0044249,GO:0044255,GO:0044710,GO:0065007,GO:0065008,GO:0071704,GO:…	K10718		artNOG[6]	037GP@artNOG,0A79J@biNOG,0IX8A@euNOG,0S3X8@hymNOG,0SU1N@inNOG,0VI3U@meNOG,0ZWS9@NOG,13TKW@opiNOG	NA|NA|NA	H	ubiE/COQ5 methyltransferase family
ColletesGigas_000757-T1	7460.GB16555-PA	0.0	1974.9	PLC21C	GO:0003674,GO:0003824,GO:0004435,GO:0004620,GO:0004629,GO:0006629,GO:0006638,GO:0006639,GO:0006644,GO:0006650,GO:0006651,GO:0006661,GO:0006793,GO:0006796,GO:0007610,GO:0007626,GO:0007629,GO:0008081,GO:0008150,GO:0008152,GO:0008344,GO:0008610,GO:0008654,GO:0009058,GO:0009987,GO:0016298,GO:0016787,GO:0016788,GO:0019637,GO:0030534,GO:0032501,GO:0042578,GO:0044237,GO:0044238,GO:0044249,GO:0044255,GO:…	K05858		artNOG[6]	03585@artNOG,09VSB@biNOG,0S5Z8@hymNOG,0SRMQ@inNOG,0V5XZ@meNOG,0XPSW@NOG,12NH2@opiNOG,KOG0169@euNOG	NA|NA|NA	I	PLC-beta C terminal
ColletesGigas_000758-T1	7460.GB10748-PA	1e-203	714.5		GO:0000902,GO:0006996,GO:0008150,GO:0009653,GO:0009987,GO:0010927,GO:0016043,GO:0022607,GO:0030030,GO:0030031,GO:0032502,GO:0032989,GO:0032990,GO:0042384,GO:0044085,GO:0044699,GO:0044763,GO:0044767,GO:0044782,GO:0048646,GO:0048856,GO:0048858,GO:0048869,GO:0060271,GO:0070925,GO:0071840	K04638		artNOG[6]	0334G@artNOG,09TP2@biNOG,0S3YZ@hymNOG,0SPY5@inNOG,0V4N8@meNOG,0XT77@NOG,12NAN@opiNOG,KOG0972@euNOG	NA|NA|NA	T	Intra-flagellar transport protein 57
ColletesGigas_000759-T1	7460.GB19916-PB	2e-190	670.6	CRQ	GO:0001775,GO:0002165,GO:0002252,GO:0002274,GO:0002376,GO:0002433,GO:0003674,GO:0004872,GO:0005044,GO:0005575,GO:0005623,GO:0005886,GO:0005887,GO:0006810,GO:0006897,GO:0006898,GO:0006909,GO:0006911,GO:0006915,GO:0006950,GO:0006952,GO:0006955,GO:0007275,GO:0007431,GO:0007435,GO:0007552,GO:0007559,GO:0008150,GO:0008219,GO:0009653,GO:0009791,GO:0009886,GO:0009888,GO:0009987,GO:0010324,GO:0012501,GO:…			artNOG[6]	0332R@artNOG,09XSV@biNOG,0SPWC@inNOG,0V8QD@meNOG,0XS17@NOG,12SAC@opiNOG,KOG3776@euNOG	NA|NA|NA	T	scavenger receptor
ColletesGigas_000760-T1	7460.GB10679-PA	7.2e-43	178.7			K04238		artNOG[6]	0381W@artNOG,0A8YG@biNOG,0S46K@hymNOG,0SU6X@inNOG,0VJUT@meNOG,0XRW9@NOG,13SYK@opiNOG,KOG3656@euNOG	NA|NA|NA	T	Serpentine type 7TM GPCR chemoreceptor Srsx
ColletesGigas_000762-T1	12957.ACEP_00013905-PA	6.5e-12	75.5			K04239		artNOG[6]	0379K@artNOG,09VTR@biNOG,0SVST@inNOG,0V6SH@meNOG,0XRW9@NOG,12QK8@opiNOG,KOG3656@euNOG	NA|NA|NA	T	7 transmembrane receptor (rhodopsin family)
ColletesGigas_000763-T1	7460.GB10679-PA	2.9e-60	237.3			K04238		artNOG[6]	0381W@artNOG,0A8YG@biNOG,0S46K@hymNOG,0SU6X@inNOG,0VJUT@meNOG,0XRW9@NOG,13SYK@opiNOG,KOG3656@euNOG	NA|NA|NA	T	Serpentine type 7TM GPCR chemoreceptor Srsx
ColletesGigas_000764-T1	7460.GB17731-PA	7.1e-310	1068.1		GO:0000003,GO:0000226,GO:0000578,GO:0003002,GO:0003006,GO:0003674,GO:0005488,GO:0005515,GO:0005575,GO:0005622,GO:0005623,GO:0005634,GO:0005635,GO:0005737,GO:0006403,GO:0006996,GO:0007010,GO:0007017,GO:0007028,GO:0007163,GO:0007275,GO:0007276,GO:0007281,GO:0007292,GO:0007308,GO:0007309,GO:0007314,GO:0007315,GO:0007316,GO:0007318,GO:0007350,GO:0007351,GO:0007389,GO:0008103,GO:0008104,GO:0008105,GO:…	K14323		artNOG[6]	038A8@artNOG,09ZCD@biNOG,0S4YX@hymNOG,0SUY9@inNOG,0VDKG@meNOG,0ZW5Y@NOG,1342K@opiNOG,KOG4264@euNOG	NA|NA|NA	A	Btz
ColletesGigas_000765-T1	7460.GB13275-PA	1.2e-244	850.9			K14008		artNOG[6]	0368C@artNOG,09T7R@biNOG,0S3T0@hymNOG,0SRYZ@inNOG,0V46S@meNOG,0XR8A@NOG,12RKG@opiNOG,KOG3394@euNOG	NA|NA|NA	O	Glucosidase II beta subunit-like protein
ColletesGigas_000766-T1	7460.GB11253-PA	7e-147	525.4			K11518		artNOG[6]	03GUS@artNOG,0A5BY@biNOG,0S79Z@hymNOG,0T301@inNOG,0VG7C@meNOG,0XS2U@NOG,12XGT@opiNOG,KOG3296@euNOG	NA|NA|NA	U	Eukaryotic porin
ColletesGigas_000767-T1	7460.GB16070-PA	6.9e-75	285.4			K19675		artNOG[6]	039DF@artNOG,0A31Y@biNOG,0IG89@euNOG,0S8B1@hymNOG,0SW6W@inNOG,0VDX1@meNOG,11KGC@NOG,12T3H@opiNOG	NA|NA|NA	U	Inherit from biNOG: intraflagellar transport 43 homolog (Chlamydomonas)
ColletesGigas_000768-T1	7460.GB18346-PA	2.7e-117	427.6					artNOG[6]	03AIW@artNOG,0A4AU@biNOG,0S55R@hymNOG,0T3ET@inNOG,0VF5F@meNOG,0XT8Z@NOG,13IS4@opiNOG,KOG3900@euNOG	NA|NA|NA	T	TGF-beta propeptide
ColletesGigas_000769-T1	7460.GB18346-PA	7.7e-218	762.7					artNOG[6]	03AIW@artNOG,0A4AU@biNOG,0S55R@hymNOG,0T3ET@inNOG,0VF5F@meNOG,0XT8Z@NOG,13IS4@opiNOG,KOG3900@euNOG	NA|NA|NA	T	TGF-beta propeptide
ColletesGigas_000770-T1	7460.GB12297-PA	0.0	1186.4		GO:0003674,GO:0003824,GO:0005575,GO:0005622,GO:0005623,GO:0005737,GO:0005783,GO:0006139,GO:0006152,GO:0006163,GO:0006195,GO:0006200,GO:0006725,GO:0006753,GO:0006793,GO:0006796,GO:0006807,GO:0008150,GO:0008152,GO:0009056,GO:0009116,GO:0009117,GO:0009119,GO:0009123,GO:0009125,GO:0009126,GO:0009128,GO:0009141,GO:0009143,GO:0009144,GO:0009146,GO:0009150,GO:0009154,GO:0009158,GO:0009161,GO:0009164,GO:…	K14575		artNOG[6]	032G5@artNOG,09YPV@biNOG,0S6MS@hymNOG,0SPD2@inNOG,0V9MJ@meNOG,12P7X@opiNOG,COG0464@NOG,KOG0730@euNOG	NA|NA|NA	O	ATPase family associated with various cellular activities (AAA)
ColletesGigas_000772-T1	7425.NV20631-PA	1.1e-45	188.3		GO:0007275,GO:0007399,GO:0008150,GO:0009987,GO:0022008,GO:0030154,GO:0032501,GO:0032502,GO:0044699,GO:0044707,GO:0044763,GO:0048731,GO:0048856,GO:0048869			artNOG[6]	038ZX@artNOG,0AC9K@biNOG,0J2NI@euNOG,0S8PY@hymNOG,0SVSN@inNOG,0VPGG@meNOG,129FV@NOG,13W96@opiNOG	NA|NA|NA
ColletesGigas_000773-T1	7425.NV20631-PA	5.7e-10	70.1		GO:0007275,GO:0007399,GO:0008150,GO:0009987,GO:0022008,GO:0030154,GO:0032501,GO:0032502,GO:0044699,GO:0044707,GO:0044763,GO:0048731,GO:0048856,GO:0048869			artNOG[6]	038ZX@artNOG,0AC9K@biNOG,0J2NI@euNOG,0S8PY@hymNOG,0SVSN@inNOG,0VPGG@meNOG,129FV@NOG,13W96@opiNOG	NA|NA|NA
ColletesGigas_000774-T1	7460.GB18718-PA	2.9e-69	267.3					meNOG[21]	0AHQH@biNOG,0KH0S@euNOG,0VV2C@meNOG,10RS3@NOG,12VWV@opiNOG	NA|NA|NA
ColletesGigas_000775-T1	7460.GB18612-PA	3.9e-78	297.0			K16472		artNOG[6]	03GS2@artNOG,0ABP3@biNOG,0JNBE@euNOG,0S9GR@hymNOG,0T335@inNOG,0VNQW@meNOG,0Y0VV@NOG,14CR1@opiNOG	NA|NA|NA
ColletesGigas_000776-T1	12957.ACEP_00016270-PA	2.7e-118	430.3	MRPL4	GO:0000313,GO:0000315,GO:0003674,GO:0003735,GO:0005198,GO:0005575,GO:0005622,GO:0005623,GO:0005737,GO:0005739,GO:0005759,GO:0005761,GO:0005762,GO:0005840,GO:0006412,GO:0008150,GO:0008152,GO:0009058,GO:0009059,GO:0009987,GO:0010467,GO:0015934,GO:0019538,GO:0030529,GO:0031974,GO:0032991,GO:0034645,GO:0043170,GO:0043226,GO:0043227,GO:0043228,GO:0043229,GO:0043231,GO:0043232,GO:0043233,GO:0044237,GO:…	K02926		artNOG[6]	034J1@artNOG,09X31@biNOG,0SQV7@inNOG,0V81E@meNOG,12Q12@opiNOG,COG0088@NOG,KOG1624@euNOG	NA|NA|NA	J	Ribosomal protein L4
ColletesGigas_000777-T1	7460.GB19459-PA	6.4e-95	352.1		GO:0000228,GO:0000811,GO:0005575,GO:0005622,GO:0005623,GO:0005634,GO:0005654,GO:0005694,GO:0007154,GO:0007267,GO:0007275,GO:0007346,GO:0007399,GO:0008150,GO:0009987,GO:0010564,GO:0022008,GO:0023052,GO:0030154,GO:0031261,GO:0031974,GO:0031981,GO:0032501,GO:0032502,GO:0032991,GO:0032993,GO:0043226,GO:0043227,GO:0043228,GO:0043229,GO:0043231,GO:0043232,GO:0043233,GO:0044422,GO:0044424,GO:0044427,GO:…	K10732		artNOG[6]	0376W@artNOG,09VNF@biNOG,0S9DS@hymNOG,0SU4T@inNOG,0V6MF@meNOG,13K80@opiNOG,COG5230@NOG,KOG3303@euNOG	NA|NA|NA	L	Inherit from biNOG: GINS complex subunit 1 (Psf1 homolog)
ColletesGigas_000778-T1	7460.GB19425-PA	4.5e-210	736.9	HOP	GO:0003674,GO:0005488,GO:0005515,GO:0006457,GO:0008150,GO:0008152,GO:0009987,GO:0019538,GO:0043170,GO:0044237,GO:0044238,GO:0044260,GO:0044267,GO:0051082,GO:0071704	K09553		artNOG[6]	031Z5@artNOG,09V7J@biNOG,0S4YW@hymNOG,0SQII@inNOG,0V674@meNOG,0XTCJ@NOG,12N8B@opiNOG,KOG0548@euNOG	NA|NA|NA	O	STI1
ColletesGigas_000779-T1	7460.GB11944-PA	6.5e-77	292.0		GO:0000003,GO:0001664,GO:0002165,GO:0003008,GO:0003674,GO:0003824,GO:0003924,GO:0004871,GO:0005102,GO:0005488,GO:0005515,GO:0005575,GO:0005576,GO:0005578,GO:0005604,GO:0005622,GO:0005623,GO:0005834,GO:0005886,GO:0006139,GO:0006140,GO:0006152,GO:0006163,GO:0006184,GO:0006195,GO:0006725,GO:0006753,GO:0006793,GO:0006796,GO:0006807,GO:0007154,GO:0007165,GO:0007166,GO:0007186,GO:0007187,GO:0007188,GO:…	K04632		artNOG[6]	033AA@artNOG,09UPX@biNOG,0S5CV@hymNOG,0SQIX@inNOG,0V5PH@meNOG,0XPC4@NOG,12Q7M@opiNOG,KOG0099@euNOG	NA|NA|NA	T	G_alpha
ColletesGigas_000781-T1	7425.NV14972-PA	4.1e-112	409.5		GO:0000003,GO:0001664,GO:0002165,GO:0003008,GO:0003674,GO:0003824,GO:0003924,GO:0004871,GO:0005102,GO:0005488,GO:0005515,GO:0005575,GO:0005576,GO:0005578,GO:0005604,GO:0005622,GO:0005623,GO:0005834,GO:0005886,GO:0006139,GO:0006140,GO:0006152,GO:0006163,GO:0006184,GO:0006195,GO:0006725,GO:0006753,GO:0006793,GO:0006796,GO:0006807,GO:0007154,GO:0007165,GO:0007166,GO:0007186,GO:0007187,GO:0007188,GO:…	K04632		artNOG[6]	033AA@artNOG,09UPX@biNOG,0S5CV@hymNOG,0SQIX@inNOG,0V5PH@meNOG,0XPC4@NOG,12Q7M@opiNOG,KOG0099@euNOG	NA|NA|NA	T	G_alpha
ColletesGigas_000782-T1	7460.GB11708-PA	0.0	1316.6	DDX1	GO:0000245,GO:0000375,GO:0000377,GO:0000398,GO:0001700,GO:0003674,GO:0003824,GO:0004386,GO:0006139,GO:0006152,GO:0006163,GO:0006195,GO:0006200,GO:0006396,GO:0006397,GO:0006417,GO:0006446,GO:0006725,GO:0006753,GO:0006793,GO:0006796,GO:0006807,GO:0007275,GO:0008026,GO:0008150,GO:0008152,GO:0008380,GO:0009056,GO:0009116,GO:0009117,GO:0009119,GO:0009123,GO:0009125,GO:0009126,GO:0009128,GO:0009141,GO:…	K13177		artNOG[6]	0353B@artNOG,09XCA@biNOG,0S49B@hymNOG,0SQDX@inNOG,0V7FA@meNOG,12REV@opiNOG,COG0513@NOG,KOG0349@euNOG	NA|NA|NA	A	SPRY
ColletesGigas_000783-T1	7460.GB13407-PA	2.3e-305	1053.1	CHM	GO:0000902,GO:0000904,GO:0000988,GO:0000989,GO:0003002,GO:0003674,GO:0003712,GO:0003713,GO:0003824,GO:0004402,GO:0005488,GO:0005515,GO:0005575,GO:0005622,GO:0005623,GO:0005634,GO:0006325,GO:0006355,GO:0006357,GO:0006464,GO:0006473,GO:0006475,GO:0006996,GO:0007275,GO:0007389,GO:0007399,GO:0007444,GO:0007447,GO:0007450,GO:0008080,GO:0008134,GO:0008150,GO:0008152,GO:0009653,GO:0009889,GO:0009890,GO:…	K11307		artNOG[6]	031ZE@artNOG,09TEF@biNOG,0S3AG@hymNOG,0SQBR@inNOG,0V4DM@meNOG,12N6V@opiNOG,COG5027@NOG,KOG2747@euNOG	NA|NA|NA	B	MOZ/SAS family
ColletesGigas_000787-T1	7460.GB13407-PA	3.1e-66	256.5	CHM	GO:0000902,GO:0000904,GO:0000988,GO:0000989,GO:0003002,GO:0003674,GO:0003712,GO:0003713,GO:0003824,GO:0004402,GO:0005488,GO:0005515,GO:0005575,GO:0005622,GO:0005623,GO:0005634,GO:0006325,GO:0006355,GO:0006357,GO:0006464,GO:0006473,GO:0006475,GO:0006996,GO:0007275,GO:0007389,GO:0007399,GO:0007444,GO:0007447,GO:0007450,GO:0008080,GO:0008134,GO:0008150,GO:0008152,GO:0009653,GO:0009889,GO:0009890,GO:…	K11307		artNOG[6]	031ZE@artNOG,09TEF@biNOG,0S3AG@hymNOG,0SQBR@inNOG,0V4DM@meNOG,12N6V@opiNOG,COG5027@NOG,KOG2747@euNOG	NA|NA|NA	B	MOZ/SAS family
ColletesGigas_000790-T1	7460.GB17583-PA	0.0	1522.7	TRN-SR	GO:0003674,GO:0005488,GO:0005515,GO:0005575,GO:0005622,GO:0005623,GO:0005634,GO:0005737,GO:0006403,GO:0006405,GO:0006406,GO:0006605,GO:0006606,GO:0006810,GO:0006886,GO:0006913,GO:0007275,GO:0007399,GO:0008104,GO:0008150,GO:0009987,GO:0010468,GO:0015031,GO:0015931,GO:0016482,GO:0017038,GO:0019219,GO:0019222,GO:0022008,GO:0030154,GO:0031323,GO:0032501,GO:0032502,GO:0033036,GO:0033365,GO:0034504,GO:…	K15436		artNOG[6]	03262@artNOG,09YTI@biNOG,0S5XC@hymNOG,0SP50@inNOG,0V9RE@meNOG,0XRKT@NOG,12N3K@opiNOG,KOG2081@euNOG	NA|NA|NA	U	Exportin 1-like protein
ColletesGigas_000791-T1	7460.GB19907-PA	3.6e-54	216.5			K18463		artNOG[6]	038M6@artNOG,09X8M@biNOG,0S8MA@hymNOG,0SVGP@inNOG,0VDYI@meNOG,11KKV@NOG,13IMG@opiNOG,KOG4496@euNOG	NA|NA|NA	S	WASH complex subunit CCDC53-like
ColletesGigas_000792-T1	7460.GB15143-PA	6.1e-52	208.4	RPL36A	GO:0000022,GO:0000226,GO:0000278,GO:0003674,GO:0003735,GO:0005198,GO:0005575,GO:0005622,GO:0005623,GO:0005737,GO:0005829,GO:0005840,GO:0006412,GO:0006996,GO:0007010,GO:0007017,GO:0007049,GO:0007051,GO:0007052,GO:0008150,GO:0008152,GO:0009058,GO:0009059,GO:0009987,GO:0010467,GO:0015934,GO:0016043,GO:0019538,GO:0022402,GO:0022625,GO:0022626,GO:0030529,GO:0032991,GO:0034645,GO:0043170,GO:0043226,GO:…	K02929		artNOG[6]	037NR@artNOG,0A7ID@biNOG,0S8IN@hymNOG,0SUJA@inNOG,0VID2@meNOG,13SY1@opiNOG,COG1631@NOG,KOG3464@euNOG	NA|NA|NA	J	Ribosomal protein L44
ColletesGigas_000793-T1	7460.GB10102-PA	2.8e-13	80.1					artNOG[6]	03GU7@artNOG,0ACDR@biNOG,0J6WZ@euNOG,0S9CB@hymNOG,0T30Q@inNOG,0VPJK@meNOG,0Y3A4@NOG,13ZHT@opiNOG	NA|NA|NA
ColletesGigas_000794-T1	7425.NV11353-PA	6.5e-10	70.1	DL	GO:0000003,GO:0000122,GO:0000381,GO:0000578,GO:0000975,GO:0000976,GO:0000977,GO:0000981,GO:0000982,GO:0001012,GO:0001067,GO:0001071,GO:0001077,GO:0001228,GO:0001703,GO:0001704,GO:0001705,GO:0001707,GO:0001708,GO:0001710,GO:0001712,GO:0001715,GO:0002376,GO:0002682,GO:0002697,GO:0002700,GO:0002759,GO:0002784,GO:0002786,GO:0002805,GO:0002807,GO:0002808,GO:0002813,GO:0002831,GO:0002920,GO:0003002,GO:…	K09255		artNOG[6]	03220@artNOG,09TEG@biNOG,0IG8F@euNOG,0S46M@hymNOG,0SP1P@inNOG,0V4DN@meNOG,0XT64@NOG,13E12@opiNOG	NA|NA|NA	K	IPT
ColletesGigas_000795-T1	7460.GB19537-PA	0.0	1267.7	DL	GO:0000003,GO:0000122,GO:0000381,GO:0000578,GO:0000975,GO:0000976,GO:0000977,GO:0000981,GO:0000982,GO:0001012,GO:0001067,GO:0001071,GO:0001077,GO:0001228,GO:0001703,GO:0001704,GO:0001705,GO:0001707,GO:0001708,GO:0001710,GO:0001712,GO:0001715,GO:0002376,GO:0002682,GO:0002697,GO:0002700,GO:0002759,GO:0002784,GO:0002786,GO:0002805,GO:0002807,GO:0002808,GO:0002813,GO:0002831,GO:0002920,GO:0003002,GO:…	K09255		artNOG[6]	03220@artNOG,09TEG@biNOG,0IG8F@euNOG,0S46M@hymNOG,0SP1P@inNOG,0V4DN@meNOG,0XT64@NOG,13E12@opiNOG	NA|NA|NA	K	IPT
ColletesGigas_000796-T1	7460.GB11066-PA	1.6e-129	468.4					artNOG[6]	03BW4@artNOG,0A9IG@biNOG,0JKIW@euNOG,0S833@hymNOG,0SY9V@inNOG,0VKFS@meNOG,0ZCMQ@NOG,14BEG@opiNOG	NA|NA|NA
ColletesGigas_000797-T1	7425.NV11352-PA	0.0	1669.1		GO:0003674,GO:0003824,GO:0004842,GO:0005575,GO:0005622,GO:0005623,GO:0005634,GO:0005737,GO:0006464,GO:0006508,GO:0006511,GO:0008150,GO:0008152,GO:0009056,GO:0009057,GO:0009987,GO:0016567,GO:0016874,GO:0016879,GO:0016881,GO:0019538,GO:0019787,GO:0019941,GO:0030163,GO:0032446,GO:0036211,GO:0042787,GO:0043170,GO:0043226,GO:0043227,GO:0043229,GO:0043231,GO:0043412,GO:0043632,GO:0044237,GO:0044238,GO:…			artNOG[6]	035DP@artNOG,09VY8@biNOG,0S5BV@hymNOG,0ST2E@inNOG,0V6WQ@meNOG,12PJR@opiNOG,COG5021@NOG,KOG0939@euNOG	NA|NA|NA	O	HECTc
ColletesGigas_000798-T1	7460.GB13790-PA	1.5e-43	181.8					meNOG[21]	0AG2R@biNOG,0KI2Z@euNOG,0VTBE@meNOG,10QP0@NOG,14W4I@opiNOG	NA|NA|NA	S	Leucine Rich Repeat
ColletesGigas_000803-T1	7460.GB14742-PA	1.4e-246	857.4		GO:0003674,GO:0004857,GO:0004866,GO:0005575,GO:0005576,GO:0008150,GO:0010466,GO:0010951,GO:0019222,GO:0030234,GO:0030414,GO:0043086,GO:0044092,GO:0050789,GO:0050790,GO:0051336,GO:0051346,GO:0052547,GO:0052548,GO:0061134,GO:0061135,GO:0065007,GO:0065009			artNOG[6]	03HA0@artNOG,0B3TJ@biNOG,0IP0C@euNOG,0S9MH@hymNOG,0T3SI@inNOG,0WG7Z@meNOG,0ZXUD@NOG,13C0Q@opiNOG	NA|NA|NA	S	Kazal-type serine protease inhibitor domain
ColletesGigas_000806-T1	12957.ACEP_00001654-PA	0.0	2418.7	FAK	GO:0003008,GO:0003674,GO:0003824,GO:0004672,GO:0004713,GO:0004715,GO:0005575,GO:0005623,GO:0005912,GO:0005924,GO:0005925,GO:0006464,GO:0006468,GO:0006793,GO:0006796,GO:0006996,GO:0007010,GO:0007016,GO:0007154,GO:0007165,GO:0007166,GO:0007229,GO:0007267,GO:0007268,GO:0008104,GO:0008150,GO:0008152,GO:0008360,GO:0008582,GO:0009987,GO:0016043,GO:0016202,GO:0016301,GO:0016310,GO:0016740,GO:0016772,GO:…	K05725		artNOG[6]	0349Z@artNOG,09U0Z@biNOG,0SQIJ@inNOG,0V4ZR@meNOG,0ZH9Y@NOG,13HCN@opiNOG,KOG4257@euNOG	NA|NA|NA	T	focal adhesion kinase
ColletesGigas_000807-T1	7460.GB17437-PA	2e-143	514.2			K11271		artNOG[6]	036IZ@artNOG,09UYF@biNOG,0S72M@hymNOG,0STGQ@inNOG,0V5YC@meNOG,108M8@NOG,13JXT@opiNOG,KOG0798@euNOG	NA|NA|NA	D	Uncharacterized conserved protein (DUF2036)
ColletesGigas_000808-T1	12957.ACEP_00002674-PA	1.5e-59	234.2	ELONGIN-C	GO:0000151,GO:0000902,GO:0000904,GO:0005575,GO:0005622,GO:0005623,GO:0005634,GO:0005654,GO:0007275,GO:0007399,GO:0008023,GO:0008150,GO:0009653,GO:0009987,GO:0016043,GO:0016358,GO:0022008,GO:0030030,GO:0030154,GO:0030182,GO:0031175,GO:0031461,GO:0031462,GO:0031974,GO:0031981,GO:0032501,GO:0032502,GO:0032989,GO:0032990,GO:0032991,GO:0043226,GO:0043227,GO:0043229,GO:0043231,GO:0043233,GO:0043234,GO:…	K03872		artNOG[6]	036Z9@artNOG,0A7NY@biNOG,0STXY@inNOG,0VIHG@meNOG,123WR@NOG,13RBY@opiNOG,KOG3473@euNOG	NA|NA|NA	K	transcription elongation factor B polypeptide
ColletesGigas_000809-T1	7460.GB11205-PA	4.9e-72	275.8	BLOS2	GO:0003674,GO:0005488,GO:0005515,GO:0005575,GO:0005622,GO:0005623,GO:0005737,GO:0005829,GO:0031082,GO:0031083,GO:0032991,GO:0043234,GO:0044424,GO:0044444,GO:0044445,GO:0044464	K16750		artNOG[6]	038GC@artNOG,0A7PK@biNOG,0S82B@hymNOG,0SVAZ@inNOG,0VM05@meNOG,11XFP@NOG,13RKI@opiNOG,KOG4559@euNOG	NA|NA|NA	U	Biogenesis of lysosome-related organelles complex-1 subunit 2
ColletesGigas_000810-T1	12957.ACEP_00002674-PA	1.7e-63	247.3	ELONGIN-C	GO:0000151,GO:0000902,GO:0000904,GO:0005575,GO:0005622,GO:0005623,GO:0005634,GO:0005654,GO:0007275,GO:0007399,GO:0008023,GO:0008150,GO:0009653,GO:0009987,GO:0016043,GO:0016358,GO:0022008,GO:0030030,GO:0030154,GO:0030182,GO:0031175,GO:0031461,GO:0031462,GO:0031974,GO:0031981,GO:0032501,GO:0032502,GO:0032989,GO:0032990,GO:0032991,GO:0043226,GO:0043227,GO:0043229,GO:0043231,GO:0043233,GO:0043234,GO:…	K03872		artNOG[6]	036Z9@artNOG,0A7NY@biNOG,0STXY@inNOG,0VIHG@meNOG,123WR@NOG,13RBY@opiNOG,KOG3473@euNOG	NA|NA|NA	K	transcription elongation factor B polypeptide
ColletesGigas_000811-T1	7460.GB11205-PA	1.4e-71	274.2	BLOS2	GO:0003674,GO:0005488,GO:0005515,GO:0005575,GO:0005622,GO:0005623,GO:0005737,GO:0005829,GO:0031082,GO:0031083,GO:0032991,GO:0043234,GO:0044424,GO:0044444,GO:0044445,GO:0044464	K16750		artNOG[6]	038GC@artNOG,0A7PK@biNOG,0S82B@hymNOG,0SVAZ@inNOG,0VM05@meNOG,11XFP@NOG,13RKI@opiNOG,KOG4559@euNOG	NA|NA|NA	U	Biogenesis of lysosome-related organelles complex-1 subunit 2
ColletesGigas_000812-T1	7460.GB15762-PA	6e-176	622.1		GO:0003674,GO:0003824,GO:0003978,GO:0005975,GO:0005996,GO:0006012,GO:0008150,GO:0008152,GO:0016853,GO:0016854,GO:0016857,GO:0019318,GO:0044238,GO:0044723,GO:0071704	K01784		artNOG[6]	035AV@artNOG,0A0ZX@biNOG,0S5BY@hymNOG,0SSQP@inNOG,0VBWD@meNOG,12RD5@opiNOG,COG1087@NOG,KOG1371@euNOG	NA|NA|NA	M	RmlD substrate binding domain
ColletesGigas_000813-T1	12957.ACEP_00009648-PA	1.8e-118	430.6	MED4	GO:0000075,GO:0000077,GO:0000902,GO:0000904,GO:0000988,GO:0000989,GO:0001076,GO:0001104,GO:0003674,GO:0003712,GO:0005488,GO:0005515,GO:0005575,GO:0005622,GO:0005623,GO:0005634,GO:0005654,GO:0006139,GO:0006351,GO:0006352,GO:0006355,GO:0006357,GO:0006366,GO:0006367,GO:0006725,GO:0006807,GO:0006950,GO:0006974,GO:0007049,GO:0007093,GO:0007095,GO:0007275,GO:0007346,GO:0007399,GO:0007517,GO:0008150,GO:…	K15146		artNOG[6]	033G3@artNOG,09TZ9@biNOG,0S6AQ@hymNOG,0SQ83@inNOG,0V4Y5@meNOG,0XQ30@NOG,134T2@opiNOG,KOG4552@euNOG	NA|NA|NA	K	mediator of RNA polymerase II transcription subunit
ColletesGigas_000814-T1	7460.GB18069-PA	3.2e-44	183.3			K16734		artNOG[6]	037M7@artNOG,0A3AB@biNOG,0SUHP@inNOG,0VE53@meNOG,13FES@opiNOG,COG5079@NOG,KOG1860@euNOG	NA|NA|NA	D, U	SAC3/GANP/Nin1/mts3/eIF-3 p25 family
ColletesGigas_000815-T1	12957.ACEP_00009053-PA	8.3e-281	971.5		GO:0000041,GO:0003674,GO:0003824,GO:0004322,GO:0005215,GO:0005381,GO:0005575,GO:0005623,GO:0005886,GO:0006810,GO:0006811,GO:0006812,GO:0006826,GO:0008150,GO:0008152,GO:0008324,GO:0009897,GO:0009986,GO:0009987,GO:0015075,GO:0016020,GO:0016491,GO:0016722,GO:0016724,GO:0022857,GO:0022890,GO:0022891,GO:0022892,GO:0030001,GO:0031224,GO:0031226,GO:0031233,GO:0034220,GO:0034755,GO:0042592,GO:0044425,GO:…			artNOG[6]	032B7@artNOG,0A3HP@biNOG,0S69W@hymNOG,0SP90@inNOG,0VDDC@meNOG,12Q5N@opiNOG,COG2132@NOG,KOG1263@euNOG	NA|NA|NA	Q	Multicopper oxidase
ColletesGigas_000816-T1	7460.GB14911-PA	2.9e-99	367.1					artNOG[6]	037GI@artNOG,09W19@biNOG,0IF7E@euNOG,0SUQJ@inNOG,0V6ZK@meNOG,11NFW@NOG,130V9@opiNOG	NA|NA|NA	L	Inherit from biNOG: Component of the BRCA1-A complex, a complex that specifically recognizes 'Lys-63'-linked ubiquitinated histones H2A and H2AX at DNA lesions sites, leading to target the brca1-bard1 heterodimer to sites of DNA damage at double-strand breaks (DSBs). The BRCA1-A complex also possesses deubiquitinase activity that specifically removes 'Lys-63'-linked ubiquitin on histones H2A and …
ColletesGigas_000817-T1	12957.ACEP_00008776-PA	6.3e-311	1071.2		GO:0000375,GO:0000377,GO:0000398,GO:0005575,GO:0005622,GO:0005623,GO:0005634,GO:0005681,GO:0006139,GO:0006396,GO:0006397,GO:0006725,GO:0006807,GO:0008150,GO:0008152,GO:0008380,GO:0009987,GO:0010467,GO:0016070,GO:0016071,GO:0030529,GO:0032991,GO:0034641,GO:0043170,GO:0043226,GO:0043227,GO:0043229,GO:0043231,GO:0044237,GO:0044238,GO:0044260,GO:0044422,GO:0044424,GO:0044428,GO:0044446,GO:0044464,GO:…	K12816		artNOG[6]	033W3@artNOG,09WHW@biNOG,0S3VK@hymNOG,0SQJH@inNOG,0V5NW@meNOG,0XP87@NOG,12P2R@opiNOG,KOG0282@euNOG	NA|NA|NA	A	WD domain, G-beta repeat
ColletesGigas_000818-T1	7460.GB15276-PA	1.5e-287	993.4					artNOG[6]	033MZ@artNOG,09UKP@biNOG,0IFUP@euNOG,0SQS6@inNOG,0V5K3@meNOG,0ZN8U@NOG,12S6H@opiNOG	NA|NA|NA	S	Wnt-binding factor required for Wnt secretion
ColletesGigas_000820-T1	12957.ACEP_00002671-PA	3.2e-303	1047.3		GO:0001700,GO:0002009,GO:0002165,GO:0003002,GO:0003007,GO:0003008,GO:0003013,GO:0003015,GO:0003674,GO:0005488,GO:0005515,GO:0005575,GO:0005622,GO:0005623,GO:0005856,GO:0005886,GO:0005911,GO:0005918,GO:0005920,GO:0006605,GO:0006612,GO:0006810,GO:0006886,GO:0006996,GO:0007010,GO:0007043,GO:0007155,GO:0007163,GO:0007275,GO:0007389,GO:0007391,GO:0007399,GO:0007424,GO:0007431,GO:0007435,GO:0007444,GO:…	K06107		artNOG[6]	035U7@artNOG,09TPN@biNOG,0S7KU@hymNOG,0SSJ6@inNOG,0V4NT@meNOG,0Y7NQ@NOG,12PZE@opiNOG,KOG3527@euNOG	NA|NA|NA	S	FERM adjacent (FA)
ColletesGigas_000821-T1	7460.GB13306-PA	4.2e-84	317.0			K17579		artNOG[6]	0386P@artNOG,09WCY@biNOG,0S4P5@hymNOG,0SV1Z@inNOG,0V7BD@meNOG,0XQV0@NOG,13M3J@opiNOG,KOG2769@euNOG	NA|NA|NA	T	Leucine Rich Repeat
ColletesGigas_000822-T1	7460.GB13739-PA	0.0	1682.2	INTS8	GO:0000428,GO:0005575,GO:0005622,GO:0005623,GO:0005634,GO:0005654,GO:0006139,GO:0006396,GO:0006725,GO:0006807,GO:0008150,GO:0008152,GO:0009987,GO:0010467,GO:0016070,GO:0016073,GO:0016180,GO:0016591,GO:0030880,GO:0031123,GO:0031974,GO:0031981,GO:0032039,GO:0032991,GO:0034470,GO:0034472,GO:0034641,GO:0034660,GO:0043170,GO:0043226,GO:0043227,GO:0043229,GO:0043231,GO:0043233,GO:0043234,GO:0043628,GO:…	K13145		artNOG[6]	035VN@artNOG,0A0QN@biNOG,0IFPZ@euNOG,0S6J7@hymNOG,0SSKP@inNOG,0VBKY@meNOG,0XRVQ@NOG,12U8X@opiNOG	NA|NA|NA	S	Inherit from artNOG: integrator complex subunit
ColletesGigas_000823-T1	7460.GB11582-PA	5.2e-268	928.3		GO:0000003,GO:0000975,GO:0000976,GO:0000977,GO:0000980,GO:0000981,GO:0000988,GO:0000989,GO:0001012,GO:0001067,GO:0001071,GO:0001076,GO:0001085,GO:0001102,GO:0001104,GO:0001105,GO:0001158,GO:0001190,GO:0001654,GO:0001655,GO:0001700,GO:0001745,GO:0002009,GO:0002165,GO:0003002,GO:0003006,GO:0003008,GO:0003156,GO:0003674,GO:0003676,GO:0003677,GO:0003700,GO:0003705,GO:0003712,GO:0003713,GO:0004871,GO:…	K04676		artNOG[6]	033AX@artNOG,09TDQ@biNOG,0S3VF@hymNOG,0SQ3N@inNOG,0V4CT@meNOG,0XQKU@NOG,12PNA@opiNOG,KOG3701@euNOG	NA|NA|NA	K, T	Interferon-regulatory factor 3
ColletesGigas_000824-T1	7460.GB13736-PA	2.2e-265	920.2					artNOG[6]	03H6N@artNOG,0B3EN@biNOG,0IN9I@euNOG,0T3PN@inNOG,0WFTP@meNOG,100PV@NOG,13BEX@opiNOG	NA|NA|NA
ColletesGigas_000825-T1	7460.GB13736-PA	1.5e-12	78.2					artNOG[6]	03H6N@artNOG,0B3EN@biNOG,0IN9I@euNOG,0T3PN@inNOG,0WFTP@meNOG,100PV@NOG,13BEX@opiNOG	NA|NA|NA
ColletesGigas_000826-T1	7460.GB13091-PA	2.3e-211	740.3					artNOG[6]	038P4@artNOG,0AQ8B@biNOG,0J45F@euNOG,0S5RV@hymNOG,0SVI2@inNOG,0W2MS@meNOG,1251V@NOG,13X61@opiNOG	NA|NA|NA
ColletesGigas_000827-T1	7460.GB19623-PA	0.0	4304.2		GO:0000502,GO:0003674,GO:0003824,GO:0004842,GO:0005575,GO:0005622,GO:0005623,GO:0005634,GO:0005737,GO:0005838,GO:0006464,GO:0006508,GO:0006511,GO:0008150,GO:0008152,GO:0009056,GO:0009057,GO:0009987,GO:0016567,GO:0016874,GO:0016879,GO:0016881,GO:0019538,GO:0019787,GO:0019941,GO:0022624,GO:0030163,GO:0032446,GO:0032991,GO:0036211,GO:0042787,GO:0043170,GO:0043226,GO:0043227,GO:0043229,GO:0043231,GO:…	K12231		artNOG[6]	035IQ@artNOG,09YW5@biNOG,0S72V@hymNOG,0SSXX@inNOG,0V4MP@meNOG,12NAF@opiNOG,COG5021@NOG,KOG4276@euNOG	NA|NA|NA	O	e3 ubiquitin-protein ligase HECTD1-like
ColletesGigas_000828-T1	7460.GB18727-PA	1.4e-161	574.3	MDH	GO:0003674,GO:0003824,GO:0005575,GO:0005622,GO:0005623,GO:0005737,GO:0005811,GO:0005829,GO:0007154,GO:0007267,GO:0008150,GO:0008152,GO:0009987,GO:0016491,GO:0016614,GO:0016615,GO:0016616,GO:0023052,GO:0030060,GO:0030154,GO:0032502,GO:0044424,GO:0044444,GO:0044464,GO:0044699,GO:0044700,GO:0044710,GO:0044763,GO:0045165,GO:0045168,GO:0046331,GO:0048869,GO:0055114	K00025		artNOG[6]	035W2@artNOG,09ZT7@biNOG,0S6AA@hymNOG,0SRC3@inNOG,0VAPH@meNOG,12U35@opiNOG,COG0039@NOG,KOG1496@euNOG	NA|NA|NA	C	lactate/malate dehydrogenase, NAD binding domain
ColletesGigas_000829-T1	7460.GB16830-PA	2.6e-309	1065.8	SAC1	GO:0000902,GO:0000904,GO:0001700,GO:0002009,GO:0003674,GO:0003824,GO:0005575,GO:0005623,GO:0006629,GO:0006644,GO:0006650,GO:0006793,GO:0006796,GO:0006928,GO:0006935,GO:0007275,GO:0007391,GO:0007399,GO:0007409,GO:0007411,GO:0008037,GO:0008038,GO:0008150,GO:0008152,GO:0009605,GO:0009653,GO:0009790,GO:0009792,GO:0009888,GO:0009966,GO:0009968,GO:0009987,GO:0010627,GO:0010646,GO:0010648,GO:0010741,GO:…			artNOG[6]	033YA@artNOG,09UHZ@biNOG,0S3B1@hymNOG,0SSWN@inNOG,0V5H5@meNOG,12P9J@opiNOG,COG5329@NOG,KOG1889@euNOG	NA|NA|NA	I	SacI homology domain
ColletesGigas_000831-T1	12957.ACEP_00011250-PA	2.2e-107	394.4	UGT-60	GO:0002118,GO:0002121,GO:0003674,GO:0003824,GO:0003851,GO:0005575,GO:0007610,GO:0008150,GO:0008152,GO:0008194,GO:0008378,GO:0015020,GO:0016020,GO:0016740,GO:0016757,GO:0016758,GO:0035250,GO:0040008,GO:0040009,GO:0040010,GO:0045927,GO:0048518,GO:0050789,GO:0050896,GO:0051704,GO:0051705,GO:0065007	K00699		meNOG[21]	09WHA@biNOG,0V7FS@meNOG,12QS3@opiNOG,COG1819@NOG,KOG1192@euNOG	NA|NA|NA	G	UDP Glucuronosyltransferase 2 family, polypeptide
ColletesGigas_000832-T1	7460.GB16747-PA	5.9e-24	115.5		GO:0002118,GO:0002121,GO:0003674,GO:0003824,GO:0003851,GO:0007610,GO:0008150,GO:0008152,GO:0008194,GO:0008378,GO:0015020,GO:0016740,GO:0016757,GO:0016758,GO:0035250,GO:0050896,GO:0051704,GO:0051705	K00699		artNOG[6]	033M0@artNOG,09WHA@biNOG,0ST66@inNOG,0V7FS@meNOG,12QS3@opiNOG,COG1819@NOG,KOG1192@euNOG	NA|NA|NA	G	UDP-glycosyltransferase activity
ColletesGigas_000836-T1	12957.ACEP_00011251-PA	8.3e-46	189.5					meNOG[21]	0AQ0X@biNOG,0W2D9@meNOG,14FH5@opiNOG,COG0457@NOG,KOG1124@euNOG	NA|NA|NA	S	Tetratricopeptide repeat
ColletesGigas_000837-T1	12957.ACEP_00011252-PA	3.2e-30	137.9					meNOG[21]	0AAZE@biNOG,0VMZJ@meNOG,148NX@opiNOG,COG0457@NOG,KOG1124@euNOG	NA|NA|NA	S	Inherit from KOG: tetratricopeptide repeat
ColletesGigas_000843-T1	7460.GB16197-PA	1.7e-140	504.6		GO:0003674,GO:0003824,GO:0008150,GO:0008152,GO:0008194,GO:0008375,GO:0016262,GO:0016740,GO:0016757,GO:0016758			artNOG[6]	03HKI@artNOG,0B4RV@biNOG,0S9PW@hymNOG,0T412@inNOG,0WHAB@meNOG,0XP5Q@NOG,13DIJ@opiNOG,KOG1124@euNOG	NA|NA|NA	S	Tetratricopeptide repeat
ColletesGigas_000845-T1	7460.GB16197-PA	5.2e-89	332.8		GO:0003674,GO:0003824,GO:0008150,GO:0008152,GO:0008194,GO:0008375,GO:0016262,GO:0016740,GO:0016757,GO:0016758			artNOG[6]	03HKI@artNOG,0B4RV@biNOG,0S9PW@hymNOG,0T412@inNOG,0WHAB@meNOG,0XP5Q@NOG,13DIJ@opiNOG,KOG1124@euNOG	NA|NA|NA	S	Tetratricopeptide repeat
ColletesGigas_000863-T1	7460.GB15141-PA	6.5e-44	181.8					artNOG[6]	03I5C@artNOG,0B6T8@biNOG,0T4GZ@inNOG,0WJJC@meNOG,0ZVGI@NOG,13GS1@opiNOG,KOG3510@euNOG	NA|NA|NA	T	Down syndrome cell adhesion molecule C terminal
ColletesGigas_000864-T1	7460.GB15141-PA	0.0	2351.6					artNOG[6]	03I5C@artNOG,0B6T8@biNOG,0T4GZ@inNOG,0WJJC@meNOG,0ZVGI@NOG,13GS1@opiNOG,KOG3510@euNOG	NA|NA|NA	T	Down syndrome cell adhesion molecule C terminal
ColletesGigas_000866-T1	12957.ACEP_00011258-PA	1e-230	804.7					artNOG[6]	03I5C@artNOG,0B6T8@biNOG,0T4GZ@inNOG,0WJJC@meNOG,0ZVGI@NOG,13GS1@opiNOG,KOG3510@euNOG	NA|NA|NA	T	Down syndrome cell adhesion molecule C terminal
ColletesGigas_000868-T1	7237.FBpp0277105	1.5e-08	66.2	DSCAM				euNOG[57]	10087@NOG,KOG3510@euNOG	NA|NA|NA	S	Immunoglobulin domain
ColletesGigas_000870-T1	7460.GB11871-PA	4.1e-16	91.3	DSCAML1		K06768		meNOG[21]	0APDY@biNOG,0W1QR@meNOG,0XPX0@NOG,12P5Q@opiNOG,KOG3510@euNOG	NA|NA|NA	T	down syndrome cell adhesion molecule
ColletesGigas_000871-T1	7460.GB11871-PA	1.7e-53	214.5	DSCAML1		K06768		meNOG[21]	0APDY@biNOG,0W1QR@meNOG,0XPX0@NOG,12P5Q@opiNOG,KOG3510@euNOG	NA|NA|NA	T	down syndrome cell adhesion molecule
ColletesGigas_000872-T1	13037.EHJ77866	6.8e-171	606.3	DSCAM				euNOG[57]	0ZJGB@NOG,KOG3510@euNOG,KOG4475@euNOG	NA|NA|NA	S	IGc2
ColletesGigas_000873-T1	7460.GB15406-PA	1.6e-130	470.7		GO:0000030,GO:0003674,GO:0003824,GO:0004582,GO:0005975,GO:0006464,GO:0006486,GO:0008150,GO:0008152,GO:0009058,GO:0009059,GO:0009100,GO:0009101,GO:0009987,GO:0016740,GO:0016757,GO:0016758,GO:0019538,GO:0034645,GO:0036211,GO:0043170,GO:0043412,GO:0043413,GO:0044237,GO:0044238,GO:0044249,GO:0044260,GO:0044267,GO:0044723,GO:0070085,GO:0071704,GO:1901135,GO:1901137,GO:1901576	K00721		artNOG[6]	034P3@artNOG,09WH5@biNOG,0S5DB@hymNOG,0SRAW@inNOG,0V7FM@meNOG,12P1C@opiNOG,COG0463@NOG,KOG2978@euNOG	NA|NA|NA	G	Glycosyl transferase family 2
ColletesGigas_000874-T1	7460.GB18519-PA	0.0	1568.5		GO:0003674,GO:0005488,GO:0008144,GO:0016594,GO:0016595,GO:0016596,GO:0016597,GO:0031406,GO:0043167,GO:0043168,GO:0043169,GO:0097159,GO:1901363,GO:1901681	K16458		artNOG[6]	0349B@artNOG,0A1Y0@biNOG,0S3XI@hymNOG,0SP5F@inNOG,0VCTF@meNOG,0XPYD@NOG,12Q3I@opiNOG,KOG4825@euNOG	NA|NA|NA	T	Inherit from biNOG: centrosomal protein 104kDa
ColletesGigas_000875-T1	7460.GB12100-PA	0.0	1147.9		GO:0001510,GO:0003008,GO:0003674,GO:0003824,GO:0006139,GO:0006396,GO:0006399,GO:0006400,GO:0006725,GO:0006807,GO:0007610,GO:0007611,GO:0007613,GO:0007614,GO:0008033,GO:0008150,GO:0008152,GO:0008168,GO:0008173,GO:0008175,GO:0008757,GO:0009451,GO:0009987,GO:0010467,GO:0016070,GO:0016427,GO:0016428,GO:0016740,GO:0016741,GO:0030488,GO:0032259,GO:0032501,GO:0034470,GO:0034641,GO:0034660,GO:0043170,GO:…	K15335		artNOG[6]	0322S@artNOG,09WXV@biNOG,0S4E2@hymNOG,0SP2C@inNOG,0V7CN@meNOG,12R7M@opiNOG,COG0144@NOG,KOG2198@euNOG	NA|NA|NA	J	NOL1/NOP2/sun family
ColletesGigas_000876-T1	12957.ACEP_00011263-PA	0.0	1493.4	VPS35	GO:0005575,GO:0005622,GO:0005623,GO:0005737,GO:0005768,GO:0005770,GO:0006810,GO:0006897,GO:0008150,GO:0016192,GO:0043226,GO:0043227,GO:0043229,GO:0043231,GO:0044424,GO:0044444,GO:0044464,GO:0051179,GO:0051234	K18468		artNOG[6]	0345S@artNOG,0A28M@biNOG,0S7QA@hymNOG,0SQUF@inNOG,0VD4E@meNOG,0XNXC@NOG,12NYE@opiNOG,KOG1107@euNOG	NA|NA|NA	U	Vacuolar protein sorting-associated protein 35
ColletesGigas_000877-T1	7460.GB14578-PA	4.6e-47	192.6			K08513		artNOG[6]	03BGY@artNOG,0A7IG@biNOG,0S8SM@hymNOG,0T35E@inNOG,0VID4@meNOG,13R4X@opiNOG,COG5143@NOG,KOG0860@euNOG	NA|NA|NA	U	Synaptobrevin
ColletesGigas_000878-T1	7460.GB16480-PA	3e-273	946.0		GO:0003674,GO:0005215,GO:0005319,GO:0005324,GO:0006810,GO:0006811,GO:0006820,GO:0006869,GO:0008150,GO:0010876,GO:0015245,GO:0015711,GO:0015718,GO:0015849,GO:0015908,GO:0015909,GO:0022892,GO:0033036,GO:0044699,GO:0044765,GO:0046942,GO:0051179,GO:0051234,GO:0071702	K08745		artNOG[6]	0348A@artNOG,09TFA@biNOG,0S63D@hymNOG,0SQXB@inNOG,0V4ED@meNOG,0XQ8T@NOG,12N3R@opiNOG,KOG1179@euNOG	NA|NA|NA	I	long-chain fatty acid transport protein 4-like
ColletesGigas_000879-T1	12957.ACEP_00011278-PA	0.0	1979.1		GO:0003674,GO:0003824,GO:0008150,GO:0008152,GO:0016787,GO:0016810,GO:0016812,GO:0017168	K01469		artNOG[6]	0342S@artNOG,09UMQ@biNOG,0SQRR@inNOG,0V5MB@meNOG,12QNF@opiNOG,COG0145@NOG,COG0146@NOG,KOG1939@euNOG	NA|NA|NA	E	Hydantoinase B/oxoprolinase
ColletesGigas_000882-T1	7460.GB16088-PA	8.4e-299	1031.6					artNOG[6]	035SW@artNOG,09Z50@biNOG,0IGDK@euNOG,0SSHJ@inNOG,0VA25@meNOG,102J7@NOG,13N19@opiNOG	NA|NA|NA	S	CUB domain
ColletesGigas_000888-T1	7460.GB14424-PA	0.0	1852.8	NDG	GO:0005575,GO:0005576,GO:0005578,GO:0005604,GO:0031012,GO:0044420,GO:0044421	K06826		artNOG[6]	03466@artNOG,09WQ7@biNOG,0S6TA@hymNOG,0SSJ5@inNOG,0V7NQ@meNOG,0XR8N@NOG,12TYN@opiNOG,KOG1214@euNOG	NA|NA|NA	T	G2F domain
ColletesGigas_000889-T1	12957.ACEP_00011271-PA	0.0	1788.5		GO:0000902,GO:0005575,GO:0005622,GO:0005623,GO:0005856,GO:0007275,GO:0007399,GO:0008150,GO:0009653,GO:0009987,GO:0016043,GO:0022008,GO:0030030,GO:0030154,GO:0030182,GO:0031175,GO:0032501,GO:0032502,GO:0032989,GO:0032990,GO:0043226,GO:0043228,GO:0043229,GO:0043232,GO:0044424,GO:0044464,GO:0044699,GO:0044707,GO:0044763,GO:0044767,GO:0048468,GO:0048666,GO:0048699,GO:0048731,GO:0048812,GO:0048856,GO:…	K10404		artNOG[6]	035YG@artNOG,09Y49@biNOG,0SSN2@inNOG,0V91R@meNOG,12RT9@opiNOG,COG5059@NOG,KOG4280@euNOG	NA|NA|NA	Z	microtubule motor activity
ColletesGigas_000890-T1	7460.GB19887-PA	3.6e-32	142.9		GO:0000902,GO:0005575,GO:0005622,GO:0005623,GO:0005856,GO:0007275,GO:0007399,GO:0008150,GO:0009653,GO:0009987,GO:0016043,GO:0022008,GO:0030030,GO:0030154,GO:0030182,GO:0031175,GO:0032501,GO:0032502,GO:0032989,GO:0032990,GO:0043226,GO:0043228,GO:0043229,GO:0043232,GO:0044424,GO:0044464,GO:0044699,GO:0044707,GO:0044763,GO:0044767,GO:0048468,GO:0048666,GO:0048699,GO:0048731,GO:0048812,GO:0048856,GO:…	K10404		artNOG[6]	035YG@artNOG,09Y49@biNOG,0S7AS@hymNOG,0SSN2@inNOG,0V91R@meNOG,12RT9@opiNOG,COG5059@NOG,KOG4280@euNOG	NA|NA|NA	Z	KISc
ColletesGigas_000892-T1	7460.GB19887-PA	2.5e-24	117.5		GO:0000902,GO:0005575,GO:0005622,GO:0005623,GO:0005856,GO:0007275,GO:0007399,GO:0008150,GO:0009653,GO:0009987,GO:0016043,GO:0022008,GO:0030030,GO:0030154,GO:0030182,GO:0031175,GO:0032501,GO:0032502,GO:0032989,GO:0032990,GO:0043226,GO:0043228,GO:0043229,GO:0043232,GO:0044424,GO:0044464,GO:0044699,GO:0044707,GO:0044763,GO:0044767,GO:0048468,GO:0048666,GO:0048699,GO:0048731,GO:0048812,GO:0048856,GO:…	K10404		artNOG[6]	035YG@artNOG,09Y49@biNOG,0S7AS@hymNOG,0SSN2@inNOG,0V91R@meNOG,12RT9@opiNOG,COG5059@NOG,KOG4280@euNOG	NA|NA|NA	Z	KISc
ColletesGigas_000901-T1	7460.GB19887-PA	7.9e-29	131.7		GO:0000902,GO:0005575,GO:0005622,GO:0005623,GO:0005856,GO:0007275,GO:0007399,GO:0008150,GO:0009653,GO:0009987,GO:0016043,GO:0022008,GO:0030030,GO:0030154,GO:0030182,GO:0031175,GO:0032501,GO:0032502,GO:0032989,GO:0032990,GO:0043226,GO:0043228,GO:0043229,GO:0043232,GO:0044424,GO:0044464,GO:0044699,GO:0044707,GO:0044763,GO:0044767,GO:0048468,GO:0048666,GO:0048699,GO:0048731,GO:0048812,GO:0048856,GO:…	K10404		artNOG[6]	035YG@artNOG,09Y49@biNOG,0S7AS@hymNOG,0SSN2@inNOG,0V91R@meNOG,12RT9@opiNOG,COG5059@NOG,KOG4280@euNOG	NA|NA|NA	Z	KISc
ColletesGigas_000909-T1	7460.GB19887-PA	3e-180	637.9		GO:0000902,GO:0005575,GO:0005622,GO:0005623,GO:0005856,GO:0007275,GO:0007399,GO:0008150,GO:0009653,GO:0009987,GO:0016043,GO:0022008,GO:0030030,GO:0030154,GO:0030182,GO:0031175,GO:0032501,GO:0032502,GO:0032989,GO:0032990,GO:0043226,GO:0043228,GO:0043229,GO:0043232,GO:0044424,GO:0044464,GO:0044699,GO:0044707,GO:0044763,GO:0044767,GO:0048468,GO:0048666,GO:0048699,GO:0048731,GO:0048812,GO:0048856,GO:…	K10404		artNOG[6]	035YG@artNOG,09Y49@biNOG,0S7AS@hymNOG,0SSN2@inNOG,0V91R@meNOG,12RT9@opiNOG,COG5059@NOG,KOG4280@euNOG	NA|NA|NA	Z	KISc
ColletesGigas_000921-T1	7460.GB15227-PA	0.0	1639.8		GO:0003674,GO:0003824,GO:0005215,GO:0006139,GO:0006152,GO:0006163,GO:0006195,GO:0006200,GO:0006725,GO:0006753,GO:0006793,GO:0006796,GO:0006807,GO:0006810,GO:0006855,GO:0008150,GO:0008152,GO:0008559,GO:0009056,GO:0009116,GO:0009117,GO:0009119,GO:0009123,GO:0009125,GO:0009126,GO:0009128,GO:0009141,GO:0009143,GO:0009144,GO:0009146,GO:0009150,GO:0009154,GO:0009158,GO:0009161,GO:0009164,GO:0009166,GO:…	K05674		artNOG[6]	035WT@artNOG,09XK1@biNOG,0SQQW@inNOG,0V8HZ@meNOG,13DGN@opiNOG,COG1132@NOG,KOG0054@euNOG	NA|NA|NA	Q	Multidrug resistance-associated protein
ColletesGigas_000922-T1	7460.GB15227-PA	2.6e-165	587.0		GO:0003674,GO:0003824,GO:0005215,GO:0006139,GO:0006152,GO:0006163,GO:0006195,GO:0006200,GO:0006725,GO:0006753,GO:0006793,GO:0006796,GO:0006807,GO:0006810,GO:0006855,GO:0008150,GO:0008152,GO:0008559,GO:0009056,GO:0009116,GO:0009117,GO:0009119,GO:0009123,GO:0009125,GO:0009126,GO:0009128,GO:0009141,GO:0009143,GO:0009144,GO:0009146,GO:0009150,GO:0009154,GO:0009158,GO:0009161,GO:0009164,GO:0009166,GO:…	K05674		artNOG[6]	035WT@artNOG,09XK1@biNOG,0SQQW@inNOG,0V8HZ@meNOG,13DGN@opiNOG,COG1132@NOG,KOG0054@euNOG	NA|NA|NA	Q	Multidrug resistance-associated protein
ColletesGigas_000923-T1	7460.GB18959-PA	0.0	1224.9	MED17	GO:0000075,GO:0000077,GO:0000988,GO:0000989,GO:0001076,GO:0001104,GO:0003674,GO:0003712,GO:0005488,GO:0005515,GO:0005575,GO:0005622,GO:0005623,GO:0005634,GO:0005654,GO:0006139,GO:0006351,GO:0006352,GO:0006355,GO:0006357,GO:0006366,GO:0006367,GO:0006725,GO:0006807,GO:0006950,GO:0006974,GO:0007049,GO:0007093,GO:0007095,GO:0007275,GO:0007346,GO:0007423,GO:0008134,GO:0008150,GO:0008152,GO:0009058,GO:…	K15133		artNOG[6]	0348Z@artNOG,0A1NP@biNOG,0S37J@hymNOG,0SQY0@inNOG,0V9IB@meNOG,0XRQ8@NOG,12P7J@opiNOG,KOG4512@euNOG	NA|NA|NA	K	mediator of RNA polymerase II transcription subunit
ColletesGigas_000924-T1	7460.GB14354-PA	1.2e-116	424.5	APH-1	GO:0003674,GO:0003824,GO:0004175,GO:0005575,GO:0005623,GO:0005886,GO:0005887,GO:0007154,GO:0007165,GO:0007166,GO:0007219,GO:0008150,GO:0008152,GO:0008233,GO:0009987,GO:0016020,GO:0016021,GO:0016787,GO:0023052,GO:0031224,GO:0031226,GO:0044425,GO:0044459,GO:0044464,GO:0044699,GO:0044700,GO:0044763,GO:0050789,GO:0050794,GO:0050896,GO:0051716,GO:0065007,GO:0070011,GO:0071944	K06172		artNOG[6]	036GX@artNOG,09WGS@biNOG,0S64M@hymNOG,0STES@inNOG,0V73S@meNOG,11FIJ@NOG,13JA8@opiNOG,KOG3972@euNOG	NA|NA|NA	U	Aph-1 protein
ColletesGigas_000925-T1	7460.GB19200-PA	2.5e-140	503.4	PROSBETA5	GO:0000022,GO:0000226,GO:0000278,GO:0000502,GO:0003674,GO:0003824,GO:0004175,GO:0005575,GO:0005622,GO:0005623,GO:0005634,GO:0005737,GO:0005839,GO:0006508,GO:0006511,GO:0006996,GO:0007010,GO:0007017,GO:0007049,GO:0007051,GO:0007052,GO:0007275,GO:0007399,GO:0008150,GO:0008152,GO:0008233,GO:0008283,GO:0009056,GO:0009057,GO:0009987,GO:0010498,GO:0016043,GO:0016787,GO:0019538,GO:0019941,GO:0022008,GO:…	K02737		artNOG[6]	034NK@artNOG,09VK0@biNOG,0S7HZ@hymNOG,0SRAF@inNOG,0V6J5@meNOG,0XQRP@NOG,12PAC@opiNOG,KOG0175@euNOG	NA|NA|NA	O	The proteasome is a multicatalytic proteinase complex which is characterized by its ability to cleave peptides with Arg, Phe, Tyr, Leu, and Glu adjacent to the leaving group at neutral or slightly basic pH. The proteasome has an ATP-dependent proteolytic activity (By similarity)
ColletesGigas_000931-T1	7460.GB14998-PA	1.9e-145	520.8					artNOG[6]	03HX4@artNOG,0B5XZ@biNOG,0ISXU@euNOG,0S9ST@hymNOG,0T4A2@inNOG,0WIKU@meNOG,11S4B@NOG,13FFE@opiNOG	NA|NA|NA	K	bZIP transcription factor
ColletesGigas_000932-T1	7460.GB10633-PA	1.4e-66	257.3		GO:0001071,GO:0003674,GO:0003676,GO:0003677,GO:0003700,GO:0005488,GO:0005515,GO:0005575,GO:0005622,GO:0005623,GO:0005634,GO:0006342,GO:0006355,GO:0006357,GO:0007275,GO:0007424,GO:0007426,GO:0007431,GO:0007435,GO:0008150,GO:0009653,GO:0009889,GO:0009890,GO:0009892,GO:0009987,GO:0010468,GO:0010556,GO:0010558,GO:0010605,GO:0010629,GO:0016458,GO:0019219,GO:0019222,GO:0019904,GO:0022612,GO:0031208,GO:…			artNOG[6]	036X3@artNOG,0A76Y@biNOG,0IWCV@euNOG,0S48A@hymNOG,0STKJ@inNOG,0VI1A@meNOG,11H3T@NOG,13QUH@opiNOG	NA|NA|NA	S	BTB/POZ domain
ColletesGigas_000933-T1	7460.GB12394-PA	9.2e-115	419.1					artNOG[6]	03GPP@artNOG,09Z9K@biNOG,0S6YK@hymNOG,0T35N@inNOG,0VA6T@meNOG,102NY@NOG,13HFT@opiNOG,KOG3780@euNOG	NA|NA|NA	S	arrestin domain-containing protein
ColletesGigas_000934-T1	7460.GB12394-PA	6.9e-109	399.4					artNOG[6]	03GPP@artNOG,09Z9K@biNOG,0S6YK@hymNOG,0T35N@inNOG,0VA6T@meNOG,102NY@NOG,13HFT@opiNOG,KOG3780@euNOG	NA|NA|NA	S	arrestin domain-containing protein
ColletesGigas_000936-T1	7460.GB13496-PA	5.7e-120	436.0		GO:0000166,GO:0001882,GO:0001883,GO:0003674,GO:0003824,GO:0003924,GO:0005488,GO:0005525,GO:0006139,GO:0006152,GO:0006163,GO:0006184,GO:0006195,GO:0006725,GO:0006753,GO:0006793,GO:0006796,GO:0006807,GO:0008150,GO:0008152,GO:0009056,GO:0009116,GO:0009117,GO:0009119,GO:0009141,GO:0009143,GO:0009144,GO:0009146,GO:0009150,GO:0009154,GO:0009164,GO:0009166,GO:0009199,GO:0009203,GO:0009205,GO:0009207,GO:…	K07847		artNOG[6]	035X2@artNOG,09VBH@biNOG,0S3GD@hymNOG,0SPTE@inNOG,0V6AT@meNOG,12RPT@opiNOG,COG1100@NOG,KOG0395@euNOG	NA|NA|NA	S	Ras family
ColletesGigas_000937-T1	7460.GB17730-PA	5.3e-122	443.0					artNOG[6]	037P5@artNOG,09YP3@biNOG,0SUP5@inNOG,0V9KT@meNOG,11QQ2@NOG,13SN4@opiNOG,KOG3044@euNOG	NA|NA|NA	S	Coiled-coil domain containing protein (DUF2052)
ColletesGigas_000941-T1	7460.GB10970-PA	0.0	1801.2	MSH6	GO:0000003,GO:0000018,GO:0000217,GO:0000228,GO:0000400,GO:0000710,GO:0003674,GO:0003676,GO:0003677,GO:0003684,GO:0003690,GO:0003824,GO:0005488,GO:0005575,GO:0005622,GO:0005623,GO:0005634,GO:0005694,GO:0006139,GO:0006152,GO:0006163,GO:0006195,GO:0006200,GO:0006259,GO:0006281,GO:0006298,GO:0006301,GO:0006310,GO:0006725,GO:0006753,GO:0006793,GO:0006796,GO:0006807,GO:0006915,GO:0006950,GO:0006974,GO:…	K08737		artNOG[6]	032HC@artNOG,09YUB@biNOG,0S3CI@hymNOG,0SPE2@inNOG,0V9BN@meNOG,12NXH@opiNOG,COG0249@NOG,KOG0217@euNOG	NA|NA|NA	L	MutS domain I
ColletesGigas_000942-T1	7460.GB19328-PA	2.4e-56	224.2					artNOG[6]	03C0W@artNOG,0ANBA@biNOG,0J4AT@euNOG,0S9E0@hymNOG,0SYH3@inNOG,0VN42@meNOG,0Z68G@NOG,13WFD@opiNOG	NA|NA|NA	Z	Inherit from meNOG: Binds to all microtubule populations (By similarity)
ColletesGigas_000945-T1	121225.PHUM599030-PA	1.1e-84	317.8	UBCD6	GO:0000226,GO:0000278,GO:0003674,GO:0003824,GO:0004842,GO:0005575,GO:0005622,GO:0005623,GO:0005634,GO:0006139,GO:0006259,GO:0006281,GO:0006464,GO:0006725,GO:0006807,GO:0006950,GO:0006974,GO:0006996,GO:0007010,GO:0007017,GO:0007049,GO:0007051,GO:0007052,GO:0007098,GO:0008150,GO:0008152,GO:0009987,GO:0016043,GO:0016567,GO:0016874,GO:0016879,GO:0016881,GO:0019538,GO:0019787,GO:0022402,GO:0031023,GO:…	K10573		artNOG[6]	032GB@artNOG,09XI5@biNOG,0SPD7@inNOG,0V8G9@meNOG,12PEJ@opiNOG,COG5078@NOG,KOG0419@euNOG	NA|NA|NA	O	Ubiquitin-conjugating enzyme
ColletesGigas_000946-T1	7460.GB12515-PA	3e-214	749.6	TRUS		K14801		artNOG[6]	032D7@artNOG,0A1QJ@biNOG,0S3IQ@hymNOG,0SPAN@inNOG,0VCK4@meNOG,0XRI4@NOG,12SYM@opiNOG,KOG2061@euNOG	NA|NA|NA	S	Programmed cell death protein 2, C-terminal putative domain
ColletesGigas_000947-T1	7460.GB12980-PA	1.6e-155	555.1		GO:0000003,GO:0001654,GO:0001745,GO:0003674,GO:0003824,GO:0003995,GO:0004466,GO:0005575,GO:0005576,GO:0005615,GO:0006950,GO:0006979,GO:0007275,GO:0007423,GO:0008150,GO:0008152,GO:0009653,GO:0009887,GO:0016491,GO:0016627,GO:0032501,GO:0032502,GO:0032504,GO:0044421,GO:0044699,GO:0044707,GO:0044710,GO:0044767,GO:0048513,GO:0048592,GO:0048731,GO:0048749,GO:0048856,GO:0050896,GO:0055114	K15980		artNOG[6]	036S9@artNOG,0A5MQ@biNOG,0STPN@inNOG,0VGGJ@meNOG,13PP1@opiNOG,COG1960@NOG,KOG0137@euNOG	NA|NA|NA	I	Acyl-CoA dehydrogenase, C-terminal domain
ColletesGigas_000948-T1	7460.GB12417-PA	0.0	1094.7			K11795		artNOG[6]	03H0X@artNOG,0B1BS@biNOG,0S9JM@hymNOG,0T3IS@inNOG,0WDX3@meNOG,0XQZP@NOG,12Q2H@opiNOG,KOG1310@euNOG,KOG1334@euNOG	NA|NA|NA	S	WD domain, G-beta repeat
ColletesGigas_000951-T1	7460.GB17817-PA	6.6e-63	245.4	CAMKII	GO:0000003,GO:0003008,GO:0003674,GO:0003824,GO:0004672,GO:0004674,GO:0004683,GO:0005488,GO:0005515,GO:0005516,GO:0005575,GO:0005622,GO:0005623,GO:0005886,GO:0005954,GO:0006464,GO:0006468,GO:0006793,GO:0006796,GO:0007154,GO:0007267,GO:0007268,GO:0007275,GO:0007517,GO:0007519,GO:0007528,GO:0007610,GO:0007611,GO:0007613,GO:0007616,GO:0007617,GO:0007618,GO:0007619,GO:0008049,GO:0008150,GO:0008152,GO:…	K04515		artNOG[6]	034NV@artNOG,09W2C@biNOG,0S6C5@hymNOG,0SRJA@inNOG,0V70H@meNOG,0XNRX@NOG,12PNB@opiNOG,KOG0033@euNOG	NA|NA|NA	T	calcium calmodulin-dependent protein kinase
ColletesGigas_000955-T1	7425.NV14677-PA	7.9e-108	396.0	CAMKII	GO:0000003,GO:0003008,GO:0003674,GO:0003824,GO:0004672,GO:0004674,GO:0004683,GO:0005488,GO:0005515,GO:0005516,GO:0005575,GO:0005622,GO:0005623,GO:0005886,GO:0005954,GO:0006464,GO:0006468,GO:0006793,GO:0006796,GO:0007154,GO:0007267,GO:0007268,GO:0007275,GO:0007517,GO:0007519,GO:0007528,GO:0007610,GO:0007611,GO:0007613,GO:0007616,GO:0007617,GO:0007618,GO:0007619,GO:0008049,GO:0008150,GO:0008152,GO:…	K04515		artNOG[6]	034NV@artNOG,09W2C@biNOG,0S6C5@hymNOG,0SRJA@inNOG,0V70H@meNOG,0XNRX@NOG,12PNB@opiNOG,KOG0033@euNOG	NA|NA|NA	T	calcium calmodulin-dependent protein kinase
ColletesGigas_000957-T1	7460.GB18357-PA	0.0	1276.5	GFAT1	GO:0003674,GO:0003824,GO:0004360,GO:0008150,GO:0008152,GO:0008483,GO:0016740,GO:0016769,GO:0070548	K00820		artNOG[6]	035PU@artNOG,09UU8@biNOG,0S4U3@hymNOG,0SPQQ@inNOG,0V5TQ@meNOG,12T99@opiNOG,COG0449@NOG,KOG1268@euNOG	NA|NA|NA	M	SIS domain
ColletesGigas_000958-T1	7460.GB14858-PA	0.0	1148.7					artNOG[6]	034Z4@artNOG,09XEK@biNOG,0S48T@hymNOG,0SRKB@inNOG,0V8CQ@meNOG,13JB0@opiNOG,COG2866@NOG,KOG3641@euNOG	NA|NA|NA	E	cytosolic carboxypeptidase-like protein 5-like
ColletesGigas_000959-T1	7460.GB20076-PA	3.8e-270	935.6			K13887		artNOG[6]	035IM@artNOG,09TGS@biNOG,0S7NF@hymNOG,0STCQ@inNOG,0V4FS@meNOG,0XQAD@NOG,12NEF@opiNOG,KOG0303@euNOG	NA|NA|NA	Z	Domain of unknown function (DUF1899)
ColletesGigas_000960-T1	7425.NV17515-PA	4.9e-204	715.7		GO:0005575,GO:0006464,GO:0008150,GO:0008152,GO:0008589,GO:0009966,GO:0009968,GO:0009987,GO:0010646,GO:0010648,GO:0019538,GO:0023051,GO:0023057,GO:0032446,GO:0032991,GO:0036211,GO:0043170,GO:0043234,GO:0043412,GO:0044237,GO:0044238,GO:0044260,GO:0044267,GO:0045116,GO:0045879,GO:0048519,GO:0048523,GO:0048583,GO:0048585,GO:0050789,GO:0050794,GO:0065007,GO:0070647,GO:0071704	K10686		artNOG[6]	0334Q@artNOG,09UQU@biNOG,0S7TI@hymNOG,0SQ4B@inNOG,0V5QE@meNOG,12NIZ@opiNOG,COG0476@NOG,KOG2015@euNOG	NA|NA|NA	O	NEDD8-activating enzyme E1 catalytic
ColletesGigas_000961-T1	12957.ACEP_00002693-PA	1.7e-203	713.8		GO:0003674,GO:0003824,GO:0004177,GO:0008150,GO:0008152,GO:0008233,GO:0008238,GO:0016787,GO:0070011			artNOG[6]	032SW@artNOG,0A176@biNOG,0S5EI@hymNOG,0SPNB@inNOG,0VC2V@meNOG,12TGK@opiNOG,COG0024@NOG,KOG2776@euNOG	NA|NA|NA	J	Metallopeptidase family M24
ColletesGigas_000962-T1	7460.GB13047-PA	3.5e-156	557.0			K03258		artNOG[6]	03HMD@artNOG,0B4TV@biNOG,0IQXK@euNOG,0T41N@inNOG,0WHCK@meNOG,11NS2@NOG,13DN4@opiNOG	NA|NA|NA	A	RNA recognition motif. (a.k.a. RRM, RBD, or RNP domain)
ColletesGigas_000963-T1	7460.GB13729-PA	0.0	1420.6	SEC15	GO:0000003,GO:0000145,GO:0000902,GO:0000904,GO:0001505,GO:0001667,GO:0003001,GO:0003006,GO:0003008,GO:0005575,GO:0005622,GO:0005623,GO:0005737,GO:0005768,GO:0005938,GO:0006810,GO:0006836,GO:0006887,GO:0006903,GO:0006904,GO:0006928,GO:0006935,GO:0007154,GO:0007267,GO:0007268,GO:0007269,GO:0007275,GO:0007276,GO:0007292,GO:0007297,GO:0007298,GO:0007399,GO:0007409,GO:0007411,GO:0007423,GO:0008150,GO:…	K19985		artNOG[6]	0339W@artNOG,09V7T@biNOG,0S6KX@hymNOG,0SQ2V@inNOG,0V67C@meNOG,0XQAE@NOG,12P5Y@opiNOG,KOG2176@euNOG	NA|NA|NA	U	Exocyst complex subunit Sec15-like
ColletesGigas_000964-T1	7460.GB16940-PA	9.2e-94	348.2	RSF1	GO:0003674,GO:0003676,GO:0003723,GO:0003729,GO:0005488,GO:0005575,GO:0005622,GO:0005623,GO:0005634,GO:0008150,GO:0009892,GO:0010468,GO:0010605,GO:0019219,GO:0019222,GO:0031323,GO:0031324,GO:0033119,GO:0043226,GO:0043227,GO:0043229,GO:0043231,GO:0043484,GO:0044424,GO:0044464,GO:0045934,GO:0048024,GO:0048025,GO:0048519,GO:0048523,GO:0050684,GO:0050686,GO:0050789,GO:0050794,GO:0051171,GO:0051172,GO:…			artNOG[6]	038H2@artNOG,0A99Y@biNOG,0S8TB@hymNOG,0SVBT@inNOG,0VK6K@meNOG,11N8Y@NOG,13URM@opiNOG,KOG0107@euNOG	NA|NA|NA	A	RNA recognition motif. (a.k.a. RRM, RBD, or RNP domain)
ColletesGigas_000965-T1	7460.GB13570-PA	1.1e-118	431.4	MIT(1)15	GO:0000003,GO:0000070,GO:0000075,GO:0000278,GO:0000279,GO:0000280,GO:0000775,GO:0000776,GO:0000777,GO:0000779,GO:0000793,GO:0000819,GO:0000940,GO:0005575,GO:0005622,GO:0005623,GO:0005634,GO:0005694,GO:0005737,GO:0005819,GO:0005828,GO:0005856,GO:0005874,GO:0005876,GO:0006996,GO:0007049,GO:0007059,GO:0007067,GO:0007088,GO:0007093,GO:0007094,GO:0007133,GO:0007275,GO:0007346,GO:0007399,GO:0008150,GO:…	K10481,K11578		artNOG[6]	0340B@artNOG,09W61@biNOG,0S7C1@hymNOG,0SQPE@inNOG,0V466@meNOG,0XQ7J@NOG,12NJP@opiNOG,KOG2163@euNOG	NA|NA|NA	D	Centromere/kinetochore Zw10
ColletesGigas_000966-T1	12957.ACEP_00002407-PA	2e-136	491.1	MIT(1)15	GO:0000003,GO:0000070,GO:0000075,GO:0000278,GO:0000279,GO:0000280,GO:0000775,GO:0000776,GO:0000777,GO:0000779,GO:0000793,GO:0000819,GO:0000940,GO:0005575,GO:0005622,GO:0005623,GO:0005634,GO:0005694,GO:0005737,GO:0005819,GO:0005828,GO:0005856,GO:0005874,GO:0005876,GO:0006996,GO:0007049,GO:0007059,GO:0007067,GO:0007088,GO:0007093,GO:0007094,GO:0007133,GO:0007275,GO:0007346,GO:0007399,GO:0008150,GO:…	K10481,K11578		artNOG[6]	0340B@artNOG,09W61@biNOG,0S7C1@hymNOG,0SQPE@inNOG,0V466@meNOG,0XQ7J@NOG,12NJP@opiNOG,KOG2163@euNOG	NA|NA|NA	D	Centromere/kinetochore Zw10
ColletesGigas_000967-T1	7460.GB16354-PA	1.2e-47	194.1					artNOG[6]	038PF@artNOG,0AA95@biNOG,0IZ5N@euNOG,0S8S4@hymNOG,0SVID@inNOG,0VJFQ@meNOG,122SE@NOG,13SY5@opiNOG	NA|NA|NA	S	Inherit from meNOG: death-associated protein
ColletesGigas_000968-T1	7460.GB11031-PA	9.5e-288	994.6	ERK7	GO:0000165,GO:0003674,GO:0003824,GO:0004672,GO:0004674,GO:0004702,GO:0004707,GO:0004871,GO:0005057,GO:0005575,GO:0005622,GO:0005623,GO:0005634,GO:0005635,GO:0005737,GO:0005783,GO:0005789,GO:0006464,GO:0006468,GO:0006793,GO:0006796,GO:0006950,GO:0006996,GO:0007030,GO:0007154,GO:0007165,GO:0007243,GO:0008150,GO:0008152,GO:0008361,GO:0009267,GO:0009605,GO:0009987,GO:0009991,GO:0012505,GO:0016020,GO:…	K19603		artNOG[6]	033RQ@artNOG,0A051@biNOG,0S6V4@hymNOG,0SQG5@inNOG,0V9KR@meNOG,0XNY0@NOG,12W3S@opiNOG,KOG0660@euNOG	NA|NA|NA	T	S_TKc
ColletesGigas_000969-T1	7460.GB19597-PA	2.4e-153	547.7					artNOG[6]	036ZD@artNOG,0A6Y3@biNOG,0S547@hymNOG,0SU8W@inNOG,0VHSA@meNOG,0XRW9@NOG,13R4F@opiNOG,KOG3656@euNOG	NA|NA|NA	T	Serpentine type 7TM GPCR chemoreceptor Srsx
ColletesGigas_000970-T1	7460.GB19449-PA	1.1e-87	328.9		GO:0005575,GO:0005623,GO:0005886,GO:0016020,GO:0044464,GO:0071944			artNOG[6]	03GJ4@artNOG,0A813@biNOG,0KDYQ@euNOG,0S8K9@hymNOG,0T3AQ@inNOG,0VIWN@meNOG,11E9U@NOG,131X2@opiNOG	NA|NA|NA	S	7tm Chemosensory receptor
ColletesGigas_000971-T1	12957.ACEP_00002326-PA	0.0	1530.8					artNOG[6]	0334R@artNOG,09W4R@biNOG,0S866@hymNOG,0SRZI@inNOG,0VARY@meNOG,12PVQ@opiNOG,COG5329@NOG,KOG1888@euNOG	NA|NA|NA	I	Inherit from inNOG: SacI homology domain
ColletesGigas_000989-T1	7425.NV15277-PA	3.2e-28	131.3		GO:0000902,GO:0000904,GO:0006928,GO:0006935,GO:0007154,GO:0007267,GO:0007275,GO:0007399,GO:0007409,GO:0007411,GO:0007414,GO:0007422,GO:0007610,GO:0007626,GO:0007629,GO:0008037,GO:0008038,GO:0008039,GO:0008150,GO:0008344,GO:0009605,GO:0009653,GO:0009987,GO:0010769,GO:0010975,GO:0016043,GO:0016198,GO:0016199,GO:0022008,GO:0022603,GO:0022604,GO:0023052,GO:0030030,GO:0030154,GO:0030182,GO:0030534,GO:…			artNOG[6]	03HJK@artNOG,0B4PF@biNOG,0S9PP@hymNOG,0T407@inNOG,0WH7Q@meNOG,0XNZS@NOG,13DEU@opiNOG,KOG3510@euNOG	NA|NA|NA	T	IG_like
ColletesGigas_000991-T1	7460.GB11807-PA	1.2e-83	315.5		GO:0000902,GO:0000904,GO:0006928,GO:0006935,GO:0007154,GO:0007267,GO:0007275,GO:0007399,GO:0007409,GO:0007411,GO:0007414,GO:0007422,GO:0007610,GO:0007626,GO:0007629,GO:0008037,GO:0008038,GO:0008039,GO:0008150,GO:0008344,GO:0009605,GO:0009653,GO:0009987,GO:0010769,GO:0010975,GO:0016043,GO:0016198,GO:0016199,GO:0022008,GO:0022603,GO:0022604,GO:0023052,GO:0030030,GO:0030154,GO:0030182,GO:0030534,GO:…			artNOG[6]	03HJK@artNOG,0B4PF@biNOG,0IQJK@euNOG,0S9PP@hymNOG,0T407@inNOG,0WH7Q@meNOG,0XNZS@NOG,13DEU@opiNOG	NA|NA|NA	T	IG_like
ColletesGigas_000992-T1	7460.GB11807-PA	3.4e-301	1039.3		GO:0000902,GO:0000904,GO:0006928,GO:0006935,GO:0007154,GO:0007267,GO:0007275,GO:0007399,GO:0007409,GO:0007411,GO:0007414,GO:0007422,GO:0007610,GO:0007626,GO:0007629,GO:0008037,GO:0008038,GO:0008039,GO:0008150,GO:0008344,GO:0009605,GO:0009653,GO:0009987,GO:0010769,GO:0010975,GO:0016043,GO:0016198,GO:0016199,GO:0022008,GO:0022603,GO:0022604,GO:0023052,GO:0030030,GO:0030154,GO:0030182,GO:0030534,GO:…			artNOG[6]	03HJK@artNOG,0B4PF@biNOG,0IQJK@euNOG,0S9PP@hymNOG,0T407@inNOG,0WH7Q@meNOG,0XNZS@NOG,13DEU@opiNOG	NA|NA|NA	T	IG_like
ColletesGigas_000993-T1	12957.ACEP_00002333-PA	1.9e-181	640.6					meNOG[21]	0ANYI@biNOG,0JIY8@euNOG,0W144@meNOG,118V6@NOG,12W72@opiNOG	NA|NA|NA
ColletesGigas_000994-T1	7460.GB12490-PA	0.0	1221.5		GO:0007155,GO:0008150,GO:0009987,GO:0022610,GO:0044699,GO:0044763			artNOG[6]	03HIV@artNOG,0B4N8@biNOG,0IQIX@euNOG,0S9PF@hymNOG,0T3ZJ@inNOG,0WH6I@meNOG,0YJSE@NOG,13DDJ@opiNOG	NA|NA|NA	T	Immunoglobulin V-set domain
ColletesGigas_000995-T1	7460.GB11698-PA	2.4e-132	477.2		GO:0003674,GO:0003824,GO:0004175,GO:0004252,GO:0006508,GO:0008150,GO:0008152,GO:0008233,GO:0008236,GO:0016787,GO:0017171,GO:0019538,GO:0043170,GO:0044238,GO:0070011,GO:0071704			artNOG[6]	033AB@artNOG,0A4EK@biNOG,0S5F4@hymNOG,0SQ34@inNOG,0VG0I@meNOG,12STM@opiNOG,COG5640@NOG,KOG3627@euNOG	NA|NA|NA	O	CLIP
ColletesGigas_000996-T1	7460.GB15187-PA	7e-189	665.6			K18398,K18424		artNOG[6]	033QK@artNOG,09XT3@biNOG,0SQF6@inNOG,0V8QQ@meNOG,12QQY@opiNOG,COG1524@NOG,KOG2645@euNOG	NA|NA|NA	S	ectonucleotide pyrophosphatase phosphodiesterase
ColletesGigas_000997-T1	7460.GB17566-PA	4.3e-129	466.1		GO:0000175,GO:0000176,GO:0000177,GO:0000178,GO:0000785,GO:0003674,GO:0003824,GO:0004518,GO:0004527,GO:0004532,GO:0004540,GO:0005575,GO:0005622,GO:0005623,GO:0005634,GO:0005652,GO:0005694,GO:0005737,GO:0006139,GO:0006725,GO:0006807,GO:0008150,GO:0008152,GO:0008408,GO:0009987,GO:0010468,GO:0016787,GO:0016788,GO:0016796,GO:0016896,GO:0019222,GO:0031974,GO:0031981,GO:0032991,GO:0034399,GO:0034641,GO:…	K11600		artNOG[6]	034YT@artNOG,09ZV4@biNOG,0S5TG@hymNOG,0ST3J@inNOG,0V5UA@meNOG,12NYJ@opiNOG,COG0689@NOG,KOG1068@euNOG	NA|NA|NA	J	3' exoribonuclease family, domain 1
ColletesGigas_000998-T1	7460.GB12182-PA	2.3e-223	780.0		GO:0003674,GO:0003824,GO:0003988,GO:0005575,GO:0005622,GO:0005623,GO:0005737,GO:0005739,GO:0005759,GO:0005811,GO:0005856,GO:0005875,GO:0006082,GO:0006629,GO:0006631,GO:0006635,GO:0007275,GO:0007568,GO:0008150,GO:0008152,GO:0008340,GO:0009056,GO:0009062,GO:0009987,GO:0010259,GO:0015630,GO:0016042,GO:0016054,GO:0016408,GO:0016491,GO:0016507,GO:0016509,GO:0016614,GO:0016616,GO:0016740,GO:0016746,GO:…	K07509		artNOG[6]	0330J@artNOG,09X4M@biNOG,0S4FI@hymNOG,0ST19@inNOG,0V834@meNOG,12TBN@opiNOG,COG0183@NOG,KOG1392@euNOG	NA|NA|NA	I	Thiolase, N-terminal domain
ColletesGigas_000999-T1	12957.ACEP_00004699-PA	3.3e-77	294.3		GO:0001654,GO:0001745,GO:0001751,GO:0001752,GO:0001754,GO:0002164,GO:0002165,GO:0007154,GO:0007165,GO:0007166,GO:0007167,GO:0007169,GO:0007173,GO:0007275,GO:0007399,GO:0007423,GO:0007444,GO:0007472,GO:0007476,GO:0007525,GO:0007526,GO:0007552,GO:0007560,GO:0008150,GO:0008586,GO:0009653,GO:0009791,GO:0009886,GO:0009887,GO:0009987,GO:0022008,GO:0023052,GO:0030154,GO:0030182,GO:0032501,GO:0032502,GO:…			artNOG[6]	034YA@artNOG,09TR3@biNOG,0IFPJ@euNOG,0S5B4@hymNOG,0SRJM@inNOG,0V4QC@meNOG,11F5P@NOG,12R54@opiNOG	NA|NA|NA	S	Inherit from biNOG: asteroid homolog 1 (Drosophila)
ColletesGigas_001000-T1	7460.GB17974-PA	1.3e-309	1067.0		GO:0005575,GO:0005622,GO:0005623,GO:0005737,GO:0007275,GO:0007399,GO:0008150,GO:0009987,GO:0022008,GO:0030154,GO:0032501,GO:0032502,GO:0044424,GO:0044464,GO:0044699,GO:0044707,GO:0044763,GO:0048731,GO:0048856,GO:0048869,GO:0050789,GO:0050794,GO:0051726,GO:0065007	K11790		artNOG[6]	03611@artNOG,09VVD@biNOG,0S6DE@hymNOG,0ST9N@inNOG,0V4ZF@meNOG,0XRWK@NOG,12RXF@opiNOG,KOG0321@euNOG	NA|NA|NA	S	WD domain, G-beta repeat
ColletesGigas_001001-T1	7460.GB20111-PA	2.3e-160	570.5		GO:0000003,GO:0006629,GO:0006643,GO:0006665,GO:0006672,GO:0006807,GO:0006928,GO:0007276,GO:0007280,GO:0008150,GO:0008152,GO:0008354,GO:0009987,GO:0016477,GO:0019953,GO:0022412,GO:0022414,GO:0032501,GO:0032504,GO:0040011,GO:0044237,GO:0044238,GO:0044255,GO:0044699,GO:0044702,GO:0044710,GO:0044763,GO:0048609,GO:0048610,GO:0048870,GO:0051179,GO:0051674,GO:0071704,GO:1901564	K09881		artNOG[6]	034KK@artNOG,0A12U@biNOG,0SSUI@inNOG,0VBZ2@meNOG,13IWC@opiNOG,COG1597@NOG,KOG4435@euNOG	NA|NA|NA	I, T	Diacylglycerol kinase catalytic domain
ColletesGigas_001009-T1	7460.GB15098-PA	0.0	2858.9					artNOG[6]	03HHY@artNOG,0B4KW@biNOG,0T3YT@inNOG,0WH4Z@meNOG,0XPG2@NOG,13DBQ@opiNOG,KOG3615@euNOG	NA|NA|NA	S	Inherit from biNOG: zinc finger SWIM-type containing 8
ColletesGigas_001011-T1	7460.GB13999-PA	0.0	1779.2	VG	GO:0005575,GO:0005576			artNOG[6]	034D4@artNOG,09THT@biNOG,0IKR4@euNOG,0S5ZB@hymNOG,0SR1P@inNOG,0V4GS@meNOG,10M1Q@NOG,12T95@opiNOG	NA|NA|NA	I	Domain of unknown function (DUF1943)
ColletesGigas_001012-T1	12957.ACEP_00002523-PA	4.9e-77	293.5		GO:0003674,GO:0005488,GO:0005515,GO:0008092,GO:0017022,GO:0032027			artNOG[6]	038SA@artNOG,0APP7@biNOG,0IKZ3@euNOG,0SVKP@inNOG,0W2QI@meNOG,100C4@NOG,14G6J@opiNOG	NA|NA|NA	Z	IQ calmodulin-binding motif
ColletesGigas_001013-T1	12957.ACEP_00002523-PA	1.2e-55	221.9		GO:0003674,GO:0005488,GO:0005515,GO:0008092,GO:0017022,GO:0032027			artNOG[6]	038SA@artNOG,0APP7@biNOG,0IKZ3@euNOG,0SVKP@inNOG,0W2QI@meNOG,100C4@NOG,14G6J@opiNOG	NA|NA|NA	Z	IQ calmodulin-binding motif
ColletesGigas_001014-T1	7460.GB14456-PA	0.0	1084.3	ENPEP	GO:0001525,GO:0001568,GO:0001655,GO:0001822,GO:0001944,GO:0001990,GO:0001991,GO:0002002,GO:0002005,GO:0003008,GO:0003013,GO:0003044,GO:0003073,GO:0003081,GO:0003674,GO:0003824,GO:0004177,GO:0005488,GO:0005575,GO:0005622,GO:0005623,GO:0005737,GO:0005886,GO:0005887,GO:0005903,GO:0006403,GO:0006508,GO:0006725,GO:0006810,GO:0006928,GO:0007154,GO:0007267,GO:0007275,GO:0007586,GO:0008015,GO:0008150,GO:…	K11141		meNOG[21]	09U40@biNOG,0V532@meNOG,12P0W@opiNOG,COG0308@NOG,KOG1046@euNOG	NA|NA|NA	E, O	Aminopeptidase
ColletesGigas_001015-T1	7460.GB14372-PA	1.7e-90	337.4	HPGDS	GO:0000287,GO:0001516,GO:0003674,GO:0003824,GO:0004364,GO:0004667,GO:0005488,GO:0005509,GO:0005515,GO:0005575,GO:0005622,GO:0005623,GO:0005634,GO:0005737,GO:0006082,GO:0006461,GO:0006629,GO:0006631,GO:0006633,GO:0006636,GO:0006690,GO:0006692,GO:0006693,GO:0006996,GO:0007010,GO:0007154,GO:0007165,GO:0007610,GO:0007626,GO:0008150,GO:0008152,GO:0008610,GO:0009058,GO:0009653,GO:0009987,GO:0010876,GO:…	K00799,K04097		meNOG[21]	09WU9@biNOG,0V7S8@meNOG,11VAU@NOG,13MMT@opiNOG,KOG1695@euNOG	NA|NA|NA	O	hematopoietic prostaglandin D synthase
ColletesGigas_001018-T1	7460.GB12904-PA	8.3e-35	154.5	CNA	GO:0000003,GO:0003674,GO:0003824,GO:0004721,GO:0004722,GO:0004723,GO:0005488,GO:0005515,GO:0005516,GO:0005575,GO:0005622,GO:0005623,GO:0005955,GO:0006464,GO:0006470,GO:0006793,GO:0006796,GO:0007049,GO:0007126,GO:0007143,GO:0007275,GO:0007444,GO:0008150,GO:0008152,GO:0008287,GO:0009790,GO:0009987,GO:0016311,GO:0016787,GO:0016788,GO:0016791,GO:0019538,GO:0022402,GO:0030431,GO:0032386,GO:0032388,GO:…	K04348		artNOG[6]	033RS@artNOG,09U6I@biNOG,0S5TF@hymNOG,0SQG8@inNOG,0V55I@meNOG,12NJN@opiNOG,COG0639@NOG,KOG0375@euNOG	NA|NA|NA	T	PP2Ac
ColletesGigas_001021-T1	7425.NV13244-PA	3.5e-18	96.3	CNA	GO:0000003,GO:0003674,GO:0003824,GO:0004721,GO:0004722,GO:0004723,GO:0005488,GO:0005515,GO:0005516,GO:0005575,GO:0005622,GO:0005623,GO:0005955,GO:0006464,GO:0006470,GO:0006793,GO:0006796,GO:0007049,GO:0007126,GO:0007143,GO:0007275,GO:0007444,GO:0008150,GO:0008152,GO:0008287,GO:0009790,GO:0009987,GO:0016311,GO:0016787,GO:0016788,GO:0016791,GO:0019538,GO:0022402,GO:0030431,GO:0032386,GO:0032388,GO:…	K04348		artNOG[6]	033RS@artNOG,09U6I@biNOG,0S5TF@hymNOG,0SQG8@inNOG,0V55I@meNOG,12NJN@opiNOG,COG0639@NOG,KOG0375@euNOG	NA|NA|NA	T	PP2Ac
ColletesGigas_001022-T1	7757.ENSPMAP00000002141	4.8e-15	86.7	PPP3CA	GO:0000003,GO:0000082,GO:0000278,GO:0000902,GO:0000904,GO:0001678,GO:0001775,GO:0001776,GO:0001910,GO:0001911,GO:0001914,GO:0001915,GO:0001975,GO:0002119,GO:0002164,GO:0002260,GO:0002376,GO:0002520,GO:0002521,GO:0002682,GO:0002683,GO:0002697,GO:0002698,GO:0002703,GO:0002704,GO:0002706,GO:0002707,GO:0002709,GO:0002710,GO:0002791,GO:0002792,GO:0002793,GO:0002819,GO:0002820,GO:0002822,GO:0002823,GO:…	K04348		meNOG[21]	09U6I@biNOG,0DFG6@chorNOG,0V55I@meNOG,12NJN@opiNOG,1CRI8@veNOG,COG0639@NOG,KOG0375@euNOG	NA|NA|NA	T	protein phosphatase 3, catalytic subunit
ColletesGigas_001023-T1	7460.GB12904-PA	7.1e-101	372.5	CNA	GO:0000003,GO:0003674,GO:0003824,GO:0004721,GO:0004722,GO:0004723,GO:0005488,GO:0005515,GO:0005516,GO:0005575,GO:0005622,GO:0005623,GO:0005955,GO:0006464,GO:0006470,GO:0006793,GO:0006796,GO:0007049,GO:0007126,GO:0007143,GO:0007275,GO:0007444,GO:0008150,GO:0008152,GO:0008287,GO:0009790,GO:0009987,GO:0016311,GO:0016787,GO:0016788,GO:0016791,GO:0019538,GO:0022402,GO:0030431,GO:0032386,GO:0032388,GO:…	K04348		artNOG[6]	033RS@artNOG,09U6I@biNOG,0S5TF@hymNOG,0SQG8@inNOG,0V55I@meNOG,12NJN@opiNOG,COG0639@NOG,KOG0375@euNOG	NA|NA|NA	T	PP2Ac
ColletesGigas_001025-T1	12957.ACEP_00002531-PA	3.2e-48	196.1					meNOG[21]	0AI3T@biNOG,0IQC0@euNOG,0VVHN@meNOG,0YSHT@NOG,13181@opiNOG	NA|NA|NA
ColletesGigas_001033-T1	7460.GB11530-PA	1.5e-126	457.6			K10578		artNOG[6]	03614@artNOG,09Z61@biNOG,0S5UN@hymNOG,0SQQ8@inNOG,0VA3C@meNOG,133HG@opiNOG,COG5078@NOG,KOG0428@euNOG	NA|NA|NA	O	Ubiquitin-conjugating enzyme
ColletesGigas_001034-T1	7460.GB12559-PA	4.7e-110	402.5					artNOG[6]	03BE9@artNOG,0AMPZ@biNOG,0JJN7@euNOG,0S84B@hymNOG,0SYBK@inNOG,0VZHW@meNOG,0ZH2A@NOG,14BB5@opiNOG	NA|NA|NA
ColletesGigas_001035-T1	7460.GB16353-PA	4.6e-206	722.2	FDH	GO:0000003,GO:0003008,GO:0003674,GO:0003824,GO:0004022,GO:0004552,GO:0006066,GO:0007610,GO:0007611,GO:0007612,GO:0007632,GO:0008150,GO:0008152,GO:0008306,GO:0008542,GO:0009314,GO:0009416,GO:0009628,GO:0016491,GO:0016614,GO:0016616,GO:0016651,GO:0016657,GO:0019098,GO:0019222,GO:0022414,GO:0031323,GO:0031399,GO:0032268,GO:0032501,GO:0044281,GO:0044699,GO:0044702,GO:0044704,GO:0044707,GO:0044708,GO:…	K00121		artNOG[6]	035IK@artNOG,09V5R@biNOG,0S5MB@hymNOG,0SSFK@inNOG,0V65B@meNOG,12NDX@opiNOG,COG1062@NOG,KOG0022@euNOG	NA|NA|NA	Q	Alcohol dehydrogenase GroES-like domain
ColletesGigas_001036-T1	7460.GB11431-PA	8.6e-226	788.5			K08136		artNOG[6]	032GF@artNOG,09VB8@biNOG,0S6B9@hymNOG,0SPD9@inNOG,0V6AI@meNOG,0Y6A8@NOG,13JTW@opiNOG,KOG3555@euNOG	NA|NA|NA	O	Secreted protein acidic and rich in cysteine Ca binding region
ColletesGigas_001038-T1	7460.GB18261-PA	1.6e-162	577.4		GO:0002682,GO:0003674,GO:0003824,GO:0004427,GO:0005575,GO:0005622,GO:0005623,GO:0005634,GO:0005737,GO:0006139,GO:0006325,GO:0006338,GO:0006351,GO:0006725,GO:0006807,GO:0006996,GO:0007154,GO:0007165,GO:0008150,GO:0008152,GO:0008593,GO:0009058,GO:0009059,GO:0009966,GO:0009967,GO:0009987,GO:0010033,GO:0010467,GO:0010646,GO:0010647,GO:0014070,GO:0016043,GO:0016070,GO:0016462,GO:0016568,GO:0016589,GO:…	K11726		artNOG[6]	0364F@artNOG,09W6E@biNOG,0S7BQ@hymNOG,0SSY2@inNOG,0V74R@meNOG,12PQM@opiNOG,COG0221@NOG,KOG1626@euNOG	NA|NA|NA	C	Inorganic pyrophosphatase
ColletesGigas_001039-T1	7460.GB14314-PA	5.5e-220	769.2	SCRB17	GO:0002165,GO:0003674,GO:0004872,GO:0005044,GO:0005575,GO:0005623,GO:0005886,GO:0005887,GO:0006629,GO:0006720,GO:0006721,GO:0006726,GO:0006810,GO:0006897,GO:0006898,GO:0006950,GO:0006952,GO:0007154,GO:0007165,GO:0007275,GO:0007431,GO:0007435,GO:0007552,GO:0007559,GO:0007602,GO:0008150,GO:0008152,GO:0008219,GO:0009058,GO:0009266,GO:0009314,GO:0009416,GO:0009581,GO:0009582,GO:0009583,GO:0009605,GO:…	K13885		artNOG[6]	0332R@artNOG,09XSV@biNOG,0S69Z@hymNOG,0SQYS@inNOG,0V8QD@meNOG,0XS17@NOG,12SAC@opiNOG,KOG3776@euNOG	NA|NA|NA	T	CD36 family
ColletesGigas_001040-T1	7460.GB12925-PA	4.5e-110	402.5	VPS28	GO:0000003,GO:0001654,GO:0002064,GO:0003006,GO:0003674,GO:0005488,GO:0005515,GO:0006810,GO:0006996,GO:0007010,GO:0007275,GO:0007276,GO:0007281,GO:0007283,GO:0007286,GO:0007291,GO:0007349,GO:0007423,GO:0008150,GO:0009653,GO:0009790,GO:0009792,GO:0009888,GO:0009987,GO:0010796,GO:0010797,GO:0016043,GO:0016197,GO:0019953,GO:0022412,GO:0022414,GO:0030029,GO:0030036,GO:0030154,GO:0030855,GO:0032501,GO:…	K12184		artNOG[6]	034WC@artNOG,09V7R@biNOG,0S79H@hymNOG,0SS8A@inNOG,0V9AW@meNOG,11IQ4@NOG,12Q8U@opiNOG,KOG3284@euNOG	NA|NA|NA	U	VPS28 protein
ColletesGigas_001041-T1	12957.ACEP_00002416-PA	3.3e-13	82.4	VPS28	GO:0000003,GO:0000813,GO:0001654,GO:0002064,GO:0002119,GO:0002164,GO:0003006,GO:0003674,GO:0005488,GO:0005515,GO:0005575,GO:0005622,GO:0005623,GO:0005737,GO:0005768,GO:0005770,GO:0005829,GO:0005886,GO:0006810,GO:0006996,GO:0007010,GO:0007275,GO:0007276,GO:0007281,GO:0007283,GO:0007286,GO:0007291,GO:0007349,GO:0007423,GO:0007548,GO:0008150,GO:0008152,GO:0009056,GO:0009057,GO:0009653,GO:0009790,GO:…	K12184		meNOG[21]	09V7R@biNOG,0V9AW@meNOG,11IQ4@NOG,12Q8U@opiNOG,KOG3284@euNOG	NA|NA|NA	U	vacuolar protein sorting 28 homolog (S. cerevisiae)
ColletesGigas_001042-T1	7460.GB12190-PA	8.9e-72	275.4					artNOG[6]	03HQC@artNOG,0B55R@biNOG,0IRIE@euNOG,0S7HK@hymNOG,0T37F@inNOG,0WHRU@meNOG,0XSRI@NOG,13E7R@opiNOG	NA|NA|NA	G	organic cation transporter 1-like
ColletesGigas_001044-T1	7460.GB12190-PA	1e-56	224.9					artNOG[6]	03HQC@artNOG,0B55R@biNOG,0IRIE@euNOG,0S7HK@hymNOG,0T37F@inNOG,0WHRU@meNOG,0XSRI@NOG,13E7R@opiNOG	NA|NA|NA	G	organic cation transporter 1-like
ColletesGigas_001045-T1	7460.GB13049-PA	9.7e-256	887.5	TUBB6	GO:0005575,GO:0005622,GO:0005623,GO:0005737,GO:0005856,GO:0005874,GO:0005886,GO:0006457,GO:0006458,GO:0008150,GO:0008152,GO:0009987,GO:0015630,GO:0016020,GO:0019538,GO:0032991,GO:0043170,GO:0043226,GO:0043228,GO:0043229,GO:0043232,GO:0043234,GO:0044237,GO:0044238,GO:0044260,GO:0044267,GO:0044422,GO:0044424,GO:0044430,GO:0044446,GO:0044464,GO:0051084,GO:0071704,GO:0071944	K07375		meNOG[21]	09TCM@biNOG,0V4BS@meNOG,12NDK@opiNOG,COG5023@NOG,KOG1375@euNOG	NA|NA|NA	Z	Tubulin is the major constituent of microtubules. It binds two moles of GTP, one at an exchangeable site on the beta chain and one at a non-exchangeable site on the alpha chain (By similarity)
ColletesGigas_001046-T1	7460.GB10275-PA	1.2e-173	614.8	TUB1	GO:0000166,GO:0000226,GO:0001882,GO:0001883,GO:0003674,GO:0005198,GO:0005200,GO:0005488,GO:0005525,GO:0005575,GO:0005622,GO:0005623,GO:0005856,GO:0005874,GO:0006996,GO:0007010,GO:0007017,GO:0007049,GO:0007098,GO:0007275,GO:0007517,GO:0008150,GO:0009987,GO:0015630,GO:0016043,GO:0016203,GO:0017076,GO:0019001,GO:0022402,GO:0031023,GO:0032501,GO:0032502,GO:0032549,GO:0032550,GO:0032553,GO:0032555,GO:…	K07375		artNOG[6]	032Q3@artNOG,09UH7@biNOG,0S68N@hymNOG,0SPJS@inNOG,0V5GJ@meNOG,12NDK@opiNOG,COG5023@NOG,KOG1375@euNOG	NA|NA|NA	Z	Tubulin is the major constituent of microtubules. It binds two moles of GTP, one at an exchangeable site on the beta chain and one at a non-exchangeable site on the alpha chain (By similarity)
ColletesGigas_001047-T1	7460.GB11920-PA	6.5e-255	884.8		GO:0000166,GO:0000902,GO:0000904,GO:0001882,GO:0001883,GO:0003674,GO:0005198,GO:0005200,GO:0005488,GO:0005525,GO:0005575,GO:0005622,GO:0005623,GO:0005856,GO:0005874,GO:0006928,GO:0006935,GO:0007017,GO:0007275,GO:0007399,GO:0007409,GO:0007411,GO:0007507,GO:0007610,GO:0008150,GO:0009314,GO:0009416,GO:0009605,GO:0009628,GO:0009653,GO:0009987,GO:0015630,GO:0016043,GO:0017076,GO:0019001,GO:0022008,GO:…	K07375		artNOG[6]	0364N@artNOG,0A2KY@biNOG,0S3BC@hymNOG,0SSY9@inNOG,0VDGY@meNOG,12NDK@opiNOG,COG5023@NOG,KOG1375@euNOG	NA|NA|NA	Z	Tubulin is the major constituent of microtubules. It binds two moles of GTP, one at an exchangeable site on the beta chain and one at a non-exchangeable site on the alpha chain (By similarity)
ColletesGigas_001049-T1	7460.GB10275-PA	1.5e-261	906.7	TUB1	GO:0000166,GO:0000226,GO:0001882,GO:0001883,GO:0003674,GO:0005198,GO:0005200,GO:0005488,GO:0005525,GO:0005575,GO:0005622,GO:0005623,GO:0005856,GO:0005874,GO:0006996,GO:0007010,GO:0007017,GO:0007049,GO:0007098,GO:0007275,GO:0007517,GO:0008150,GO:0009987,GO:0015630,GO:0016043,GO:0016203,GO:0017076,GO:0019001,GO:0022402,GO:0031023,GO:0032501,GO:0032502,GO:0032549,GO:0032550,GO:0032553,GO:0032555,GO:…	K07375		artNOG[6]	032Q3@artNOG,09UH7@biNOG,0S68N@hymNOG,0SPJS@inNOG,0V5GJ@meNOG,12NDK@opiNOG,COG5023@NOG,KOG1375@euNOG	NA|NA|NA	Z	Tubulin is the major constituent of microtubules. It binds two moles of GTP, one at an exchangeable site on the beta chain and one at a non-exchangeable site on the alpha chain (By similarity)
ColletesGigas_001050-T1	7425.NV11376-PA	8.9e-92	343.2		GO:0003674,GO:0003824,GO:0008150,GO:0008152,GO:0016787,GO:0017171	K18399		artNOG[6]	036JD@artNOG,09VIT@biNOG,0S4B3@hymNOG,0STMN@inNOG,0V6I1@meNOG,0YNJD@NOG,12P0F@opiNOG,KOG2984@euNOG	NA|NA|NA	S	alpha/beta hydrolase fold
ColletesGigas_001051-T1	7460.GB11087-PA	1.5e-93	347.8		GO:0003674,GO:0003824,GO:0008150,GO:0008152,GO:0016787,GO:0017171	K18399		artNOG[6]	036JD@artNOG,09VIT@biNOG,0S4B3@hymNOG,0STMN@inNOG,0V6I1@meNOG,0YNJD@NOG,12P0F@opiNOG,KOG2984@euNOG	NA|NA|NA	S	alpha/beta hydrolase fold
ColletesGigas_001052-T1	7460.GB12779-PA	5.4e-96	355.5	VIH		K06688		artNOG[6]	036UN@artNOG,09XYD@biNOG,0S3UY@hymNOG,0STHT@inNOG,0V8W5@meNOG,11IGV@NOG,13RDJ@opiNOG,KOG0421@euNOG	NA|NA|NA	O	Ubiquitin-conjugating enzyme
ColletesGigas_001053-T1	7460.GB10685-PA	8.2e-77	292.0		GO:0000902,GO:0000904,GO:0001071,GO:0003674,GO:0003700,GO:0005575,GO:0005622,GO:0005623,GO:0005634,GO:0006355,GO:0006928,GO:0006935,GO:0007275,GO:0007399,GO:0007409,GO:0007411,GO:0007423,GO:0007517,GO:0008150,GO:0008407,GO:0009605,GO:0009653,GO:0009887,GO:0009889,GO:0009987,GO:0010468,GO:0010556,GO:0016043,GO:0016358,GO:0019219,GO:0019222,GO:0022008,GO:0022416,GO:0030030,GO:0030154,GO:0030182,GO:…	K10053		artNOG[6]	036UX@artNOG,09VGY@biNOG,0IG1Z@euNOG,0S47S@hymNOG,0STHC@inNOG,0V6G7@meNOG,0XR30@NOG,12RR0@opiNOG	NA|NA|NA	K	NHR2 domain like
ColletesGigas_001054-T1	12957.ACEP_00004699-PA	3.7e-68	263.5		GO:0001654,GO:0001745,GO:0001751,GO:0001752,GO:0001754,GO:0002164,GO:0002165,GO:0007154,GO:0007165,GO:0007166,GO:0007167,GO:0007169,GO:0007173,GO:0007275,GO:0007399,GO:0007423,GO:0007444,GO:0007472,GO:0007476,GO:0007525,GO:0007526,GO:0007552,GO:0007560,GO:0008150,GO:0008586,GO:0009653,GO:0009791,GO:0009886,GO:0009887,GO:0009987,GO:0022008,GO:0023052,GO:0030154,GO:0030182,GO:0032501,GO:0032502,GO:…			artNOG[6]	034YA@artNOG,09TR3@biNOG,0IFPJ@euNOG,0S5B4@hymNOG,0SRJM@inNOG,0V4QC@meNOG,11F5P@NOG,12R54@opiNOG	NA|NA|NA	S	Inherit from biNOG: asteroid homolog 1 (Drosophila)
ColletesGigas_001056-T1	12957.ACEP_00004699-PA	1.3e-65	255.0		GO:0001654,GO:0001745,GO:0001751,GO:0001752,GO:0001754,GO:0002164,GO:0002165,GO:0007154,GO:0007165,GO:0007166,GO:0007167,GO:0007169,GO:0007173,GO:0007275,GO:0007399,GO:0007423,GO:0007444,GO:0007472,GO:0007476,GO:0007525,GO:0007526,GO:0007552,GO:0007560,GO:0008150,GO:0008586,GO:0009653,GO:0009791,GO:0009886,GO:0009887,GO:0009987,GO:0022008,GO:0023052,GO:0030154,GO:0030182,GO:0032501,GO:0032502,GO:…			artNOG[6]	034YA@artNOG,09TR3@biNOG,0IFPJ@euNOG,0S5B4@hymNOG,0SRJM@inNOG,0V4QC@meNOG,11F5P@NOG,12R54@opiNOG	NA|NA|NA	S	Inherit from biNOG: asteroid homolog 1 (Drosophila)
ColletesGigas_001057-T1	12957.ACEP_00004699-PA	1.2e-58	231.9		GO:0001654,GO:0001745,GO:0001751,GO:0001752,GO:0001754,GO:0002164,GO:0002165,GO:0007154,GO:0007165,GO:0007166,GO:0007167,GO:0007169,GO:0007173,GO:0007275,GO:0007399,GO:0007423,GO:0007444,GO:0007472,GO:0007476,GO:0007525,GO:0007526,GO:0007552,GO:0007560,GO:0008150,GO:0008586,GO:0009653,GO:0009791,GO:0009886,GO:0009887,GO:0009987,GO:0022008,GO:0023052,GO:0030154,GO:0030182,GO:0032501,GO:0032502,GO:…			artNOG[6]	034YA@artNOG,09TR3@biNOG,0IFPJ@euNOG,0S5B4@hymNOG,0SRJM@inNOG,0V4QC@meNOG,11F5P@NOG,12R54@opiNOG	NA|NA|NA	S	Inherit from biNOG: asteroid homolog 1 (Drosophila)
ColletesGigas_001058-T1	7460.GB15140-PA	4.7e-16	90.1					artNOG[6]	03285@artNOG,0A2YS@biNOG,0S3PN@hymNOG,0SRU5@inNOG,0VDTZ@meNOG,0XR68@NOG,13JBC@opiNOG,KOG4292@euNOG	NA|NA|NA	H	CUB domain
ColletesGigas_001059-T1	7460.GB15140-PA	0.0	1322.8					artNOG[6]	03285@artNOG,0A2YS@biNOG,0S3PN@hymNOG,0SRU5@inNOG,0VDTZ@meNOG,0XR68@NOG,13JBC@opiNOG,KOG4292@euNOG	NA|NA|NA	H	CUB domain
ColletesGigas_001060-T1	7460.GB19429-PA	1e-33	147.9		GO:0000003,GO:0000375,GO:0000377,GO:0000398,GO:0003002,GO:0003006,GO:0003674,GO:0003676,GO:0003723,GO:0003729,GO:0005488,GO:0005575,GO:0005622,GO:0005623,GO:0005634,GO:0005681,GO:0006139,GO:0006396,GO:0006397,GO:0006417,GO:0006725,GO:0006807,GO:0007275,GO:0007276,GO:0007281,GO:0007292,GO:0007304,GO:0007306,GO:0007308,GO:0007309,GO:0007310,GO:0007389,GO:0007399,GO:0008150,GO:0008152,GO:0008380,GO:…			artNOG[6]	035CT@artNOG,09UHE@biNOG,0S4P4@hymNOG,0SS0P@inNOG,0V5GP@meNOG,0XTJ5@NOG,12PHD@opiNOG,KOG0117@euNOG	NA|NA|NA	A	heterogeneous nuclear ribonucleoprotein Q-like
ColletesGigas_001061-T1	7460.GB19429-PA	2.5e-126	456.8		GO:0000003,GO:0000375,GO:0000377,GO:0000398,GO:0003002,GO:0003006,GO:0003674,GO:0003676,GO:0003723,GO:0003729,GO:0005488,GO:0005575,GO:0005622,GO:0005623,GO:0005634,GO:0005681,GO:0006139,GO:0006396,GO:0006397,GO:0006417,GO:0006725,GO:0006807,GO:0007275,GO:0007276,GO:0007281,GO:0007292,GO:0007304,GO:0007306,GO:0007308,GO:0007309,GO:0007310,GO:0007389,GO:0007399,GO:0008150,GO:0008152,GO:0008380,GO:…			artNOG[6]	035CT@artNOG,09UHE@biNOG,0S4P4@hymNOG,0SS0P@inNOG,0V5GP@meNOG,0XTJ5@NOG,12PHD@opiNOG,KOG0117@euNOG	NA|NA|NA	A	heterogeneous nuclear ribonucleoprotein Q-like
ColletesGigas_001062-T1	7460.GB19429-PA	3.3e-151	539.7		GO:0000003,GO:0000375,GO:0000377,GO:0000398,GO:0003002,GO:0003006,GO:0003674,GO:0003676,GO:0003723,GO:0003729,GO:0005488,GO:0005575,GO:0005622,GO:0005623,GO:0005634,GO:0005681,GO:0006139,GO:0006396,GO:0006397,GO:0006417,GO:0006725,GO:0006807,GO:0007275,GO:0007276,GO:0007281,GO:0007292,GO:0007304,GO:0007306,GO:0007308,GO:0007309,GO:0007310,GO:0007389,GO:0007399,GO:0008150,GO:0008152,GO:0008380,GO:…			artNOG[6]	035CT@artNOG,09UHE@biNOG,0S4P4@hymNOG,0SS0P@inNOG,0V5GP@meNOG,0XTJ5@NOG,12PHD@opiNOG,KOG0117@euNOG	NA|NA|NA	A	heterogeneous nuclear ribonucleoprotein Q-like
ColletesGigas_001063-T1	7460.GB15822-PA	0.0	1502.6					artNOG[6]	035CD@artNOG,09U64@biNOG,0IJMY@euNOG,0S5DD@hymNOG,0ST23@inNOG,0VEQ1@meNOG,0Z1JJ@NOG,13HZ6@opiNOG	NA|NA|NA	S	Inherit from opiNOG: Fras1 related extracellular matrix protein
ColletesGigas_001064-T1	7460.GB10926-PA	1.1e-48	197.6		GO:0003674,GO:0005215,GO:0005342,GO:0005575,GO:0005622,GO:0005623,GO:0005737,GO:0005739,GO:0005740,GO:0005743,GO:0006082,GO:0006090,GO:0006810,GO:0006811,GO:0006820,GO:0006839,GO:0006848,GO:0006850,GO:0008028,GO:0008150,GO:0008152,GO:0008509,GO:0008514,GO:0009987,GO:0015075,GO:0015711,GO:0015718,GO:0015849,GO:0016020,GO:0016021,GO:0019752,GO:0019866,GO:0022857,GO:0022891,GO:0022892,GO:0031090,GO:…			artNOG[6]	037IU@artNOG,0A9D4@biNOG,0S8Q8@hymNOG,0SUH1@inNOG,0VKSS@meNOG,11TU9@NOG,13UUA@opiNOG,KOG1590@euNOG	NA|NA|NA	S	brain protein 44-like protein-like
ColletesGigas_001065-T1	7460.GB19502-PA	0.0	1790.4		GO:0000082,GO:0000278,GO:0001654,GO:0001708,GO:0001745,GO:0001751,GO:0001752,GO:0001754,GO:0001763,GO:0002009,GO:0003674,GO:0003824,GO:0004672,GO:0004674,GO:0005488,GO:0005515,GO:0006464,GO:0006468,GO:0006793,GO:0006796,GO:0006915,GO:0006950,GO:0006974,GO:0007049,GO:0007154,GO:0007165,GO:0007275,GO:0007399,GO:0007423,GO:0007424,GO:0007430,GO:0007444,GO:0007446,GO:0007460,GO:0008150,GO:0008152,GO:…	K08791		artNOG[6]	0349H@artNOG,09ZC3@biNOG,0S6DQ@hymNOG,0SRWV@inNOG,0V7E3@meNOG,0XQC0@NOG,12PWV@opiNOG,KOG0608@euNOG	NA|NA|NA	T	UBA/TS-N domain
ColletesGigas_001066-T1	7460.GB16647-PA	8.8e-141	505.4	FY	GO:0001736,GO:0001737,GO:0001738,GO:0002009,GO:0002165,GO:0005575,GO:0005622,GO:0005623,GO:0005737,GO:0005856,GO:0007163,GO:0007164,GO:0007275,GO:0007399,GO:0007444,GO:0007472,GO:0007476,GO:0007552,GO:0007560,GO:0008150,GO:0008544,GO:0009653,GO:0009791,GO:0009886,GO:0009887,GO:0009888,GO:0009913,GO:0009987,GO:0016043,GO:0022008,GO:0030030,GO:0030154,GO:0030182,GO:0030855,GO:0032501,GO:0032502,GO:…			artNOG[6]	036WV@artNOG,09WTK@biNOG,0II7D@euNOG,0S5H4@hymNOG,0STU7@inNOG,0V8XH@meNOG,0ZQFB@NOG,13EQ8@opiNOG	NA|NA|NA	S	Inherit from inNOG: establishment or maintenance of cell polarity
ColletesGigas_001067-T1	7460.GB15471-PA	6.2e-160	568.9	SPICT	GO:0002165,GO:0003008,GO:0007154,GO:0007267,GO:0007268,GO:0007275,GO:0007444,GO:0007472,GO:0007476,GO:0007552,GO:0007560,GO:0008150,GO:0008582,GO:0009653,GO:0009791,GO:0009886,GO:0009887,GO:0009966,GO:0009968,GO:0009987,GO:0010646,GO:0010648,GO:0016202,GO:0019226,GO:0023051,GO:0023052,GO:0023057,GO:0030510,GO:0030514,GO:0032501,GO:0032502,GO:0035107,GO:0035114,GO:0035120,GO:0035220,GO:0035637,GO:…			artNOG[6]	036BE@artNOG,09TI0@biNOG,0S422@hymNOG,0SPDY@inNOG,0V4GY@meNOG,0XNR8@NOG,12QHV@opiNOG,KOG2922@euNOG	NA|NA|NA	S	Pfam:DUF803
ColletesGigas_001068-T1	7176.CPIJ009353-PA	2.3e-57	226.9	CNI	GO:0000003,GO:0000578,GO:0002009,GO:0003002,GO:0003006,GO:0005575,GO:0005622,GO:0005623,GO:0005737,GO:0005783,GO:0005789,GO:0005886,GO:0005887,GO:0006403,GO:0006810,GO:0006888,GO:0007028,GO:0007154,GO:0007163,GO:0007165,GO:0007166,GO:0007167,GO:0007169,GO:0007173,GO:0007275,GO:0007276,GO:0007281,GO:0007292,GO:0007304,GO:0007306,GO:0007308,GO:0007309,GO:0007310,GO:0007314,GO:0007315,GO:0007316,GO:…			artNOG[6]	03766@artNOG,0A6QV@biNOG,0SU39@inNOG,0VHIP@meNOG,11MWH@NOG,13R4Y@opiNOG,KOG2729@euNOG	NA|NA|NA	U	cornichon
ColletesGigas_001069-T1	7460.GB19053-PA	3.7e-287	992.3		GO:0003674,GO:0003824,GO:0004812,GO:0004826,GO:0005575,GO:0005622,GO:0005623,GO:0005737,GO:0006082,GO:0006139,GO:0006399,GO:0006412,GO:0006418,GO:0006432,GO:0006520,GO:0006725,GO:0006807,GO:0008150,GO:0008152,GO:0009058,GO:0009059,GO:0009328,GO:0009987,GO:0010467,GO:0016070,GO:0016874,GO:0016875,GO:0016876,GO:0019538,GO:0019752,GO:0032991,GO:0034641,GO:0034645,GO:0034660,GO:0043038,GO:0043039,GO:…	K01890		artNOG[6]	034C6@artNOG,09XQC@biNOG,0SR0Q@inNOG,0V8N5@meNOG,12QV6@opiNOG,COG0072@NOG,KOG2472@euNOG	NA|NA|NA	J	Phenylalanyl-tRNA synthetase beta
ColletesGigas_001070-T1	7460.GB11408-PA	0.0	3517.2	MASK	GO:0000226,GO:0001654,GO:0001745,GO:0001751,GO:0001754,GO:0002376,GO:0003674,GO:0005198,GO:0005200,GO:0005575,GO:0005622,GO:0005623,GO:0005737,GO:0005811,GO:0006955,GO:0006959,GO:0006996,GO:0007010,GO:0007016,GO:0007017,GO:0007049,GO:0007098,GO:0007154,GO:0007165,GO:0007166,GO:0007167,GO:0007169,GO:0007275,GO:0007399,GO:0007423,GO:0008104,GO:0008150,GO:0008283,GO:0009607,GO:0009653,GO:0009887,GO:…	K16726		artNOG[6]	032EW@artNOG,09Z8R@biNOG,0S5A4@hymNOG,0SPC2@inNOG,0VA60@meNOG,12RUM@opiNOG,COG0666@NOG,KOG0504@euNOG,KOG4369@euNOG	NA|NA|NA	T	Inherit from inNOG: multiple ankyrin repeats single kh domain
ColletesGigas_001071-T1	7460.GB16265-PA	0.0	1285.0	SIR2	GO:0003674,GO:0003824,GO:0004407,GO:0005488,GO:0005515,GO:0005575,GO:0005622,GO:0005623,GO:0005634,GO:0005654,GO:0005737,GO:0006325,GO:0006342,GO:0006355,GO:0006464,GO:0006476,GO:0006996,GO:0007275,GO:0007568,GO:0007584,GO:0007610,GO:0008134,GO:0008150,GO:0008152,GO:0008340,GO:0009605,GO:0009889,GO:0009890,GO:0009892,GO:0009987,GO:0009991,GO:0010033,GO:0010259,GO:0010468,GO:0010556,GO:0010558,GO:…	K11411		artNOG[6]	03274@artNOG,09TMC@biNOG,0S7S4@hymNOG,0SP5V@inNOG,0V4KC@meNOG,12NA0@opiNOG,COG0846@NOG,KOG2684@euNOG	NA|NA|NA	B, K	Sir2 family
ColletesGigas_001072-T1	7460.GB15335-PA	3.8e-98	362.8			K17794		artNOG[6]	036YN@artNOG,0A2FS@biNOG,0S4HP@hymNOG,0STVQ@inNOG,0V8BP@meNOG,12TWV@opiNOG,COG5596@NOG,KOG3324@euNOG	NA|NA|NA	U	mitochondrial import inner membrane translocase subunit Tim23-like
ColletesGigas_001073-T1	7425.NV15254-PA	2.9e-84	317.0					artNOG[6]	037VR@artNOG,0A8TD@biNOG,0IZRP@euNOG,0S8JE@hymNOG,0SUMZ@inNOG,0VJVR@meNOG,11NA0@NOG,13SVE@opiNOG	NA|NA|NA
ColletesGigas_001074-T1	7460.GB13956-PA	2.8e-106	391.7	NAK	GO:0000902,GO:0000904,GO:0003674,GO:0003824,GO:0004672,GO:0004674,GO:0005488,GO:0005515,GO:0005575,GO:0005623,GO:0006464,GO:0006468,GO:0006793,GO:0006796,GO:0007275,GO:0007399,GO:0008150,GO:0008152,GO:0008356,GO:0009653,GO:0009987,GO:0016043,GO:0016301,GO:0016310,GO:0016358,GO:0016740,GO:0016772,GO:0016773,GO:0019538,GO:0022008,GO:0030030,GO:0030100,GO:0030154,GO:0030182,GO:0030424,GO:0030425,GO:…	K08853		artNOG[6]	0327A@artNOG,09UJM@biNOG,0SSR7@inNOG,0VBC1@meNOG,0Y515@NOG,12RV8@opiNOG,KOG1989@euNOG	NA|NA|NA	T	numb-associated kinase
ColletesGigas_001075-T1	12957.ACEP_00002222-PA	6.9e-294	1015.0	NAK	GO:0000902,GO:0000904,GO:0003674,GO:0003824,GO:0004672,GO:0004674,GO:0005488,GO:0005515,GO:0005575,GO:0005623,GO:0006464,GO:0006468,GO:0006793,GO:0006796,GO:0007275,GO:0007399,GO:0008150,GO:0008152,GO:0008356,GO:0009653,GO:0009987,GO:0016043,GO:0016301,GO:0016310,GO:0016358,GO:0016740,GO:0016772,GO:0016773,GO:0019538,GO:0022008,GO:0030030,GO:0030100,GO:0030154,GO:0030182,GO:0030424,GO:0030425,GO:…	K08853		artNOG[6]	0327A@artNOG,09UJM@biNOG,0S5XX@hymNOG,0SSR7@inNOG,0VBC1@meNOG,0Y515@NOG,12RV8@opiNOG,KOG1989@euNOG	NA|NA|NA	T	STYKc
ColletesGigas_001076-T1	7460.GB15491-PA	5.9e-175	620.2		GO:0003674,GO:0003676,GO:0003677,GO:0003681,GO:0005488,GO:0005515,GO:0005575,GO:0005622,GO:0005623,GO:0005634,GO:0005654,GO:0005667,GO:0006139,GO:0006351,GO:0006366,GO:0006383,GO:0006725,GO:0006807,GO:0007154,GO:0007267,GO:0008150,GO:0008152,GO:0009058,GO:0009059,GO:0009301,GO:0009987,GO:0010467,GO:0016043,GO:0016070,GO:0018130,GO:0019185,GO:0019438,GO:0022607,GO:0023052,GO:0030154,GO:0031974,GO:…	K09453		artNOG[6]	037MI@artNOG,09ZYH@biNOG,0S6D4@hymNOG,0SUHW@inNOG,0VAV9@meNOG,12SEM@opiNOG,COG5147@NOG,KOG0048@euNOG	NA|NA|NA	K	Myb-like DNA-binding domain
ColletesGigas_001077-T1	7425.NV15256-PA	1.4e-263	914.1					artNOG[6]	034KV@artNOG,09Y7S@biNOG,0IFKQ@euNOG,0S4HC@hymNOG,0SRET@inNOG,0V95C@meNOG,0XPYW@NOG,12PMM@opiNOG	NA|NA|NA	S	Pfam:DUF1222
ColletesGigas_001078-T1	7460.GB16225-PA	1.7e-306	1056.6					artNOG[6]	033XM@artNOG,09UU2@biNOG,0S73H@hymNOG,0SQKV@inNOG,0V5KZ@meNOG,0XPEV@NOG,12S91@opiNOG,KOG2489@euNOG	NA|NA|NA	S	cleft lip and palate transmembrane protein
ColletesGigas_001079-T1	7460.GB18864-PA	3.8e-256	889.0		GO:0003674,GO:0003824,GO:0005215,GO:0006139,GO:0006152,GO:0006163,GO:0006195,GO:0006200,GO:0006725,GO:0006753,GO:0006793,GO:0006796,GO:0006807,GO:0006810,GO:0006855,GO:0008150,GO:0008152,GO:0008559,GO:0009056,GO:0009116,GO:0009117,GO:0009119,GO:0009123,GO:0009125,GO:0009126,GO:0009128,GO:0009141,GO:0009143,GO:0009144,GO:0009146,GO:0009150,GO:0009154,GO:0009158,GO:0009161,GO:0009164,GO:0009166,GO:…	K05665		artNOG[6]	033VT@artNOG,09T9I@biNOG,0S3Q5@hymNOG,0SQJ8@inNOG,0V48M@meNOG,12N3Q@opiNOG,COG1132@NOG,KOG0054@euNOG	NA|NA|NA	Q	ABC transporter transmembrane region
ColletesGigas_001080-T1	7460.GB18864-PA	0.0	1499.2		GO:0003674,GO:0003824,GO:0005215,GO:0006139,GO:0006152,GO:0006163,GO:0006195,GO:0006200,GO:0006725,GO:0006753,GO:0006793,GO:0006796,GO:0006807,GO:0006810,GO:0006855,GO:0008150,GO:0008152,GO:0008559,GO:0009056,GO:0009116,GO:0009117,GO:0009119,GO:0009123,GO:0009125,GO:0009126,GO:0009128,GO:0009141,GO:0009143,GO:0009144,GO:0009146,GO:0009150,GO:0009154,GO:0009158,GO:0009161,GO:0009164,GO:0009166,GO:…	K05665		artNOG[6]	033VT@artNOG,09T9I@biNOG,0S3Q5@hymNOG,0SQJ8@inNOG,0V48M@meNOG,12N3Q@opiNOG,COG1132@NOG,KOG0054@euNOG	NA|NA|NA	Q	ABC transporter transmembrane region
ColletesGigas_001081-T1	7460.GB12156-PA	0.0	2823.9					artNOG[6]	032JT@artNOG,09WXW@biNOG,0SPG3@inNOG,0V7W4@meNOG,1027C@NOG,12T7F@opiNOG,KOG3652@euNOG	NA|NA|NA	S	Inherit from biNOG: Ral GTPase activating protein, beta subunit (Non-catalytic)
ColletesGigas_001082-T1	7460.GB10281-PA	0.0	1932.5	WAPL	GO:0000003,GO:0005575,GO:0005622,GO:0005623,GO:0005634,GO:0005694,GO:0005700,GO:0006996,GO:0007049,GO:0007059,GO:0007062,GO:0007126,GO:0007143,GO:0008150,GO:0009987,GO:0016043,GO:0016321,GO:0022402,GO:0043226,GO:0043227,GO:0043228,GO:0043229,GO:0043231,GO:0043232,GO:0044424,GO:0044464,GO:0044699,GO:0044763,GO:0045132,GO:0048610,GO:0051276,GO:0051321,GO:0071840			artNOG[6]	033KI@artNOG,09X2U@biNOG,0S4RN@hymNOG,0SQBY@inNOG,0V813@meNOG,0XSDS@NOG,12QTW@opiNOG,KOG2152@euNOG	NA|NA|NA	D	Wings apart-like protein regulation of heterochromatin
ColletesGigas_001084-T1	12957.ACEP_00004699-PA	8e-68	262.3		GO:0001654,GO:0001745,GO:0001751,GO:0001752,GO:0001754,GO:0002164,GO:0002165,GO:0007154,GO:0007165,GO:0007166,GO:0007167,GO:0007169,GO:0007173,GO:0007275,GO:0007399,GO:0007423,GO:0007444,GO:0007472,GO:0007476,GO:0007525,GO:0007526,GO:0007552,GO:0007560,GO:0008150,GO:0008586,GO:0009653,GO:0009791,GO:0009886,GO:0009887,GO:0009987,GO:0022008,GO:0023052,GO:0030154,GO:0030182,GO:0032501,GO:0032502,GO:…			artNOG[6]	034YA@artNOG,09TR3@biNOG,0IFPJ@euNOG,0S5B4@hymNOG,0SRJM@inNOG,0V4QC@meNOG,11F5P@NOG,12R54@opiNOG	NA|NA|NA	S	Inherit from biNOG: asteroid homolog 1 (Drosophila)
ColletesGigas_001085-T1	7460.GB16663-PA	5.6e-95	353.6	HIP1	GO:0003674,GO:0003779,GO:0005488,GO:0005515,GO:0006996,GO:0007010,GO:0008092,GO:0008150,GO:0009987,GO:0016043,GO:0044699,GO:0044763,GO:0071840	K04559		artNOG[6]	035JU@artNOG,09Y76@biNOG,0S54Y@hymNOG,0SSTA@inNOG,0V94Q@meNOG,0XRXQ@NOG,130S5@opiNOG,KOG0980@euNOG	NA|NA|NA	Z	huntingtin interacting protein 1
ColletesGigas_001086-T1	7460.GB11784-PA	1.9e-257	895.2					meNOG[21]	0ARBZ@biNOG,0IXKX@euNOG,0W3ZV@meNOG,11IRW@NOG,130MZ@opiNOG	NA|NA|NA
ColletesGigas_001087-T1	7425.NV17405-PA	1.3e-210	738.0	CIN	GO:0001700,GO:0006732,GO:0006777,GO:0006793,GO:0006796,GO:0006807,GO:0007275,GO:0008150,GO:0008152,GO:0009058,GO:0009108,GO:0009790,GO:0009792,GO:0009987,GO:0018130,GO:0019538,GO:0019637,GO:0019720,GO:0032324,GO:0032501,GO:0032502,GO:0043170,GO:0043545,GO:0044237,GO:0044238,GO:0044249,GO:0044260,GO:0044267,GO:0044699,GO:0044707,GO:0044767,GO:0046483,GO:0048856,GO:0051186,GO:0051188,GO:0051189,GO:…	K15376		artNOG[6]	03689@artNOG,09VI6@biNOG,0S5CA@hymNOG,0SRFY@inNOG,0V6HE@meNOG,12PBP@opiNOG,COG0303@NOG,COG0521@NOG,KOG2371@euNOG,KOG2548@euNOG	NA|NA|NA	H	molybdenum cofactor synthesis protein cinnamon
ColletesGigas_001088-T1	12957.ACEP_00008473-PA	0.0	1263.4		GO:0003674,GO:0003824,GO:0004095,GO:0005575,GO:0005622,GO:0005623,GO:0005737,GO:0005739,GO:0006950,GO:0006979,GO:0008150,GO:0008152,GO:0008374,GO:0009605,GO:0009991,GO:0010035,GO:0010038,GO:0016406,GO:0016409,GO:0016416,GO:0016740,GO:0016746,GO:0016747,GO:0031667,GO:0042221,GO:0042594,GO:0043226,GO:0043227,GO:0043229,GO:0043231,GO:0044424,GO:0044444,GO:0044464,GO:0050896	K08765		artNOG[6]	033I9@artNOG,09WJV@biNOG,0S7I4@hymNOG,0SQ6G@inNOG,0V7IG@meNOG,0XNZ9@NOG,12NYF@opiNOG,KOG3717@euNOG	NA|NA|NA	I	Choline/Carnitine o-acyltransferase
ColletesGigas_001089-T1	7460.GB11007-PA	1e-134	485.0		GO:0005575,GO:0005576,GO:0005578,GO:0007155,GO:0008150,GO:0009987,GO:0022610,GO:0031012,GO:0044421,GO:0044699,GO:0044763	K17307		artNOG[6]	03HNY@artNOG,0B4ZX@biNOG,0S9QG@hymNOG,0T42Z@inNOG,0WHJJ@meNOG,0Y194@NOG,13DX5@opiNOG,KOG1217@euNOG,KOG1508@euNOG	NA|NA|NA	T	Calcium-binding EGF domain
ColletesGigas_001091-T1	7460.GB11007-PA	0.0	1464.1		GO:0005575,GO:0005576,GO:0005578,GO:0007155,GO:0008150,GO:0009987,GO:0022610,GO:0031012,GO:0044421,GO:0044699,GO:0044763	K17307		artNOG[6]	03HNY@artNOG,0B4ZX@biNOG,0S9QG@hymNOG,0T42Z@inNOG,0WHJJ@meNOG,0Y194@NOG,13DX5@opiNOG,KOG1217@euNOG,KOG1508@euNOG	NA|NA|NA	T	Calcium-binding EGF domain
ColletesGigas_001092-T1	7425.NV15469-PA	6.1e-214	749.2			K08861		artNOG[6]	037HC@artNOG,09V0D@biNOG,0S3CV@hymNOG,0SWQV@inNOG,0V605@meNOG,0XQBP@NOG,12PB0@opiNOG,KOG0575@euNOG	NA|NA|NA	T	POLO box duplicated region
ColletesGigas_001094-T1	7460.GB19290-PA	4.4e-271	939.1		GO:0003674,GO:0005488,GO:0008289,GO:0019992			artNOG[6]	035RC@artNOG,0A2EU@biNOG,0S37Q@hymNOG,0SRYG@inNOG,0VDAF@meNOG,0ZMB5@NOG,12SQB@opiNOG,KOG1829@euNOG	NA|NA|NA	T	DUF4206
ColletesGigas_001095-T1	7460.GB15158-PA	4.9e-243	845.9	SAS-6	GO:0000226,GO:0000278,GO:0005575,GO:0005622,GO:0005623,GO:0005737,GO:0005813,GO:0005814,GO:0005815,GO:0005856,GO:0006996,GO:0007010,GO:0007017,GO:0007049,GO:0007051,GO:0007052,GO:0007098,GO:0007099,GO:0008150,GO:0009987,GO:0010457,GO:0015630,GO:0016043,GO:0022402,GO:0031023,GO:0043226,GO:0043228,GO:0043229,GO:0043232,GO:0043933,GO:0044422,GO:0044424,GO:0044430,GO:0044444,GO:0044446,GO:0044450,GO:…	K16487		artNOG[6]	0389H@artNOG,09WQ5@biNOG,0IF03@euNOG,0S4C3@hymNOG,0SV4N@inNOG,0V7NN@meNOG,0XQWJ@NOG,12PJ4@opiNOG	NA|NA|NA	S	Inherit from biNOG: spindle assembly 6 homolog (C. elegans)
ColletesGigas_001097-T1	7460.GB10025-PA	1.3e-71	274.6		GO:0008150,GO:0008285,GO:0042127,GO:0048519,GO:0048523,GO:0050789,GO:0050794,GO:0065007	K14443		artNOG[6]	0353U@artNOG,09WU6@biNOG,0S858@hymNOG,0SRM4@inNOG,0V7S5@meNOG,0ZZC0@NOG,12RFD@opiNOG,KOG4006@euNOG	NA|NA|NA	T	BTG family
ColletesGigas_001100-T1	7460.GB12257-PA	9.7e-71	272.7		GO:0003674,GO:0003824,GO:0006066,GO:0006793,GO:0006796,GO:0008150,GO:0008152,GO:0009058,GO:0009987,GO:0016301,GO:0016310,GO:0016740,GO:0016772,GO:0016773,GO:0019637,GO:0019751,GO:0032958,GO:0035299,GO:0043647,GO:0044237,GO:0044281,GO:0044283,GO:0044710,GO:0044711,GO:0046165,GO:0046173,GO:0071704,GO:0090407,GO:1901576,GO:1901615,GO:1901617	K10572		artNOG[6]	0395F@artNOG,0A1S3@biNOG,0S9DR@hymNOG,0SVXU@inNOG,0VCMQ@meNOG,0XSF2@NOG,13BPF@opiNOG,KOG4749@euNOG	NA|NA|NA	T	Inositol-pentakisphosphate 2-kinase
ColletesGigas_001101-T1	12957.ACEP_00004699-PA	4.5e-60	236.9		GO:0001654,GO:0001745,GO:0001751,GO:0001752,GO:0001754,GO:0002164,GO:0002165,GO:0007154,GO:0007165,GO:0007166,GO:0007167,GO:0007169,GO:0007173,GO:0007275,GO:0007399,GO:0007423,GO:0007444,GO:0007472,GO:0007476,GO:0007525,GO:0007526,GO:0007552,GO:0007560,GO:0008150,GO:0008586,GO:0009653,GO:0009791,GO:0009886,GO:0009887,GO:0009987,GO:0022008,GO:0023052,GO:0030154,GO:0030182,GO:0032501,GO:0032502,GO:…			artNOG[6]	034YA@artNOG,09TR3@biNOG,0IFPJ@euNOG,0S5B4@hymNOG,0SRJM@inNOG,0V4QC@meNOG,11F5P@NOG,12R54@opiNOG	NA|NA|NA	S	Inherit from biNOG: asteroid homolog 1 (Drosophila)
ColletesGigas_001102-T1	12957.ACEP_00004699-PA	2e-43	181.4		GO:0001654,GO:0001745,GO:0001751,GO:0001752,GO:0001754,GO:0002164,GO:0002165,GO:0007154,GO:0007165,GO:0007166,GO:0007167,GO:0007169,GO:0007173,GO:0007275,GO:0007399,GO:0007423,GO:0007444,GO:0007472,GO:0007476,GO:0007525,GO:0007526,GO:0007552,GO:0007560,GO:0008150,GO:0008586,GO:0009653,GO:0009791,GO:0009886,GO:0009887,GO:0009987,GO:0022008,GO:0023052,GO:0030154,GO:0030182,GO:0032501,GO:0032502,GO:…			artNOG[6]	034YA@artNOG,09TR3@biNOG,0IFPJ@euNOG,0S5B4@hymNOG,0SRJM@inNOG,0V4QC@meNOG,11F5P@NOG,12R54@opiNOG	NA|NA|NA	S	Inherit from biNOG: asteroid homolog 1 (Drosophila)
ColletesGigas_001103-T1	7460.GB10629-PA	0.0	1806.2			K18465		artNOG[6]	0332H@artNOG,09WQE@biNOG,0S3WN@hymNOG,0SPW7@inNOG,0V7NX@meNOG,0XRKB@NOG,12SEG@opiNOG,KOG3578@euNOG	NA|NA|NA	S	Inherit from biNOG: kiaa1033
ColletesGigas_001104-T1	7460.GB13887-PA	3.2e-104	383.3					artNOG[6]	037WK@artNOG,0A47D@biNOG,0SUS3@inNOG,0VES2@meNOG,11S1H@NOG,13IKC@opiNOG,KOG4588@euNOG	NA|NA|NA	O	CUE
ColletesGigas_001105-T1	7460.GB12613-PA	0.0	4868.1	NF1	GO:0003008,GO:0003674,GO:0005083,GO:0005096,GO:0005099,GO:0005575,GO:0005622,GO:0005623,GO:0005737,GO:0005886,GO:0006140,GO:0006950,GO:0006979,GO:0007154,GO:0007165,GO:0007264,GO:0007265,GO:0007275,GO:0007399,GO:0007568,GO:0007610,GO:0007611,GO:0007612,GO:0007613,GO:0007614,GO:0007616,GO:0007622,GO:0007623,GO:0007626,GO:0007635,GO:0008047,GO:0008150,GO:0008306,GO:0008340,GO:0008355,GO:0009118,GO:…	K08052		artNOG[6]	034MM@artNOG,09TIB@biNOG,0S5FV@hymNOG,0SR9G@inNOG,0V4H9@meNOG,0XRPJ@NOG,12RI6@opiNOG,KOG1826@euNOG	NA|NA|NA	V	RasGAP
ColletesGigas_001106-T1	7460.GB14771-PA	3.4e-35	152.9	RHO-7	GO:0006944,GO:0006996,GO:0007005,GO:0008053,GO:0008150,GO:0009987,GO:0016043,GO:0016044,GO:0044699,GO:0044763,GO:0048284,GO:0061024,GO:0061025,GO:0071840	K09650		artNOG[6]	035V0@artNOG,09U31@biNOG,0S4AJ@hymNOG,0SRG5@inNOG,0V522@meNOG,12T1D@opiNOG,COG0705@NOG,KOG2980@euNOG	NA|NA|NA	T	Rhomboid family
ColletesGigas_001107-T1	7460.GB19140-PA	1.4e-181	641.3		GO:0000003,GO:0000226,GO:0001578,GO:0002165,GO:0003674,GO:0005488,GO:0005515,GO:0005575,GO:0005622,GO:0005623,GO:0005634,GO:0005654,GO:0005667,GO:0005737,GO:0005768,GO:0006996,GO:0007010,GO:0007015,GO:0007017,GO:0007275,GO:0007276,GO:0007292,GO:0007424,GO:0008064,GO:0008150,GO:0009653,GO:0009791,GO:0009987,GO:0010638,GO:0016043,GO:0019899,GO:0019953,GO:0022414,GO:0022607,GO:0030029,GO:0030036,GO:…	K18461		artNOG[6]	0382A@artNOG,09VUI@biNOG,0IFZ4@euNOG,0S5CB@hymNOG,0SUY7@inNOG,0V6T8@meNOG,0YN2V@NOG,12THN@opiNOG	NA|NA|NA	Z	Pfam:DUF3462
ColletesGigas_001108-T1	7460.GB16857-PA	6.2e-157	558.9	AKHR	GO:0001653,GO:0003008,GO:0003674,GO:0004871,GO:0004872,GO:0004888,GO:0004930,GO:0005488,GO:0005575,GO:0005623,GO:0005886,GO:0005887,GO:0006629,GO:0007154,GO:0007165,GO:0007166,GO:0007186,GO:0007218,GO:0007267,GO:0007268,GO:0008150,GO:0008152,GO:0008188,GO:0008528,GO:0009056,GO:0009987,GO:0016020,GO:0016021,GO:0016042,GO:0016500,GO:0017046,GO:0019226,GO:0023052,GO:0030594,GO:0031224,GO:0031226,GO:…	K04280		artNOG[6]	03493@artNOG,09XTS@biNOG,0S5KP@hymNOG,0SQY3@inNOG,0V8RC@meNOG,0XRW9@NOG,13HZT@opiNOG,KOG3656@euNOG	NA|NA|NA	T	7 transmembrane receptor (rhodopsin family)
ColletesGigas_001109-T1	7460.GB16252-PA	0.0	1087.8	GALNAC-T2	GO:0003674,GO:0003824,GO:0004653,GO:0005575,GO:0005622,GO:0005623,GO:0005737,GO:0005794,GO:0005795,GO:0005975,GO:0008150,GO:0008152,GO:0008194,GO:0008376,GO:0009058,GO:0009311,GO:0009312,GO:0016051,GO:0016740,GO:0016757,GO:0016758,GO:0043226,GO:0043227,GO:0043229,GO:0043231,GO:0044238,GO:0044422,GO:0044424,GO:0044431,GO:0044444,GO:0044446,GO:0044464,GO:0044723,GO:0071704,GO:1901576	K00710		artNOG[6]	033GH@artNOG,09ZFQ@biNOG,0S59M@hymNOG,0SQ8G@inNOG,0VACQ@meNOG,0XPMK@NOG,13IZ8@opiNOG,KOG3736@euNOG	NA|NA|NA	O	Ricin-type beta-trefoil lectin domain
ColletesGigas_001110-T1	12957.ACEP_00004699-PA	2.7e-40	171.0		GO:0001654,GO:0001745,GO:0001751,GO:0001752,GO:0001754,GO:0002164,GO:0002165,GO:0007154,GO:0007165,GO:0007166,GO:0007167,GO:0007169,GO:0007173,GO:0007275,GO:0007399,GO:0007423,GO:0007444,GO:0007472,GO:0007476,GO:0007525,GO:0007526,GO:0007552,GO:0007560,GO:0008150,GO:0008586,GO:0009653,GO:0009791,GO:0009886,GO:0009887,GO:0009987,GO:0022008,GO:0023052,GO:0030154,GO:0030182,GO:0032501,GO:0032502,GO:…			artNOG[6]	034YA@artNOG,09TR3@biNOG,0IFPJ@euNOG,0S5B4@hymNOG,0SRJM@inNOG,0V4QC@meNOG,11F5P@NOG,12R54@opiNOG	NA|NA|NA	S	Inherit from biNOG: asteroid homolog 1 (Drosophila)
ColletesGigas_001111-T1	12957.ACEP_00008635-PA	2.1e-71	274.2		GO:0005575,GO:0005622,GO:0005623,GO:0005737,GO:0005739,GO:0008150,GO:0010468,GO:0010608,GO:0019222,GO:0031647,GO:0043226,GO:0043227,GO:0043229,GO:0043231,GO:0044424,GO:0044444,GO:0044464,GO:0050789,GO:0050821,GO:0060255,GO:0065007,GO:0065008	K18163		artNOG[6]	036P2@artNOG,09ZWB@biNOG,0S6B5@hymNOG,0STH1@inNOG,0VASZ@meNOG,12TFC@opiNOG,COG1562@NOG,KOG4411@euNOG	NA|NA|NA	I	Squalene/phytoene synthase
ColletesGigas_001112-T1	7460.GB16592-PA	9e-257	891.3		GO:0002165,GO:0003002,GO:0003674,GO:0005083,GO:0005085,GO:0005088,GO:0005575,GO:0005622,GO:0005623,GO:0007275,GO:0007389,GO:0007444,GO:0007472,GO:0007474,GO:0007476,GO:0007552,GO:0007560,GO:0008150,GO:0009653,GO:0009791,GO:0009886,GO:0009887,GO:0009893,GO:0010604,GO:0017112,GO:0019222,GO:0030234,GO:0030695,GO:0031323,GO:0031325,GO:0031396,GO:0031398,GO:0031399,GO:0031401,GO:0032268,GO:0032270,GO:…			artNOG[6]	03599@artNOG,09YQJ@biNOG,0S6X4@hymNOG,0SRWN@inNOG,0V9NE@meNOG,0YGAZ@NOG,12PBG@opiNOG,KOG2319@euNOG	NA|NA|NA	U	ZnF_A20
ColletesGigas_001113-T1	7460.GB17971-PA	9.6e-184	648.3	DPP	GO:0000003,GO:0000578,GO:0001654,GO:0001655,GO:0001667,GO:0001700,GO:0001703,GO:0001704,GO:0001705,GO:0001708,GO:0001709,GO:0001712,GO:0001715,GO:0001745,GO:0001763,GO:0002009,GO:0002164,GO:0002165,GO:0002168,GO:0002376,GO:0002520,GO:0003002,GO:0003006,GO:0003156,GO:0003674,GO:0005102,GO:0005126,GO:0005160,GO:0005488,GO:0005515,GO:0005518,GO:0005539,GO:0005575,GO:0005576,GO:0005615,GO:0005622,GO:…	K04662		artNOG[6]	0326F@artNOG,09XBM@biNOG,0S64Q@hymNOG,0SP5A@inNOG,0V89Y@meNOG,0XT8Z@NOG,12QFF@opiNOG,KOG3900@euNOG	NA|NA|NA	T	TGF-beta propeptide
ColletesGigas_001114-T1	12957.ACEP_00011935-PA	0.0	1872.1		GO:0001654,GO:0001745,GO:0003002,GO:0003674,GO:0004871,GO:0004872,GO:0004888,GO:0005041,GO:0005488,GO:0005515,GO:0005575,GO:0005623,GO:0005886,GO:0006605,GO:0006622,GO:0006623,GO:0006810,GO:0006886,GO:0006897,GO:0006898,GO:0007034,GO:0007041,GO:0007154,GO:0007165,GO:0007166,GO:0007275,GO:0007389,GO:0007399,GO:0007423,GO:0008104,GO:0008150,GO:0009653,GO:0009798,GO:0009887,GO:0009950,GO:0009953,GO:…	K03068		artNOG[6]	03HDS@artNOG,0B47E@biNOG,0IPT4@euNOG,0S9ND@hymNOG,0T3VG@inNOG,0WGPM@meNOG,0XSY5@NOG,13CPV@opiNOG	NA|NA|NA	T	Low-density lipoprotein receptor repeat class B
ColletesGigas_001116-T1	7460.GB18808-PA	7.1e-260	902.1		GO:0003674,GO:0005215,GO:0005216,GO:0005217,GO:0005221,GO:0005261,GO:0006810,GO:0006811,GO:0006812,GO:0008150,GO:0008324,GO:0009987,GO:0015075,GO:0015267,GO:0015276,GO:0022803,GO:0022834,GO:0022836,GO:0022838,GO:0022839,GO:0022857,GO:0022891,GO:0022892,GO:0034220,GO:0043855,GO:0044699,GO:0044763,GO:0044765,GO:0051179,GO:0051234,GO:0055085			artNOG[6]	031YV@artNOG,09V2I@biNOG,0S4DQ@hymNOG,0SQY5@inNOG,0V625@meNOG,0YWWI@NOG,12NQG@opiNOG,KOG0500@euNOG	NA|NA|NA	P, T	Cyclic nucleotide-binding domain
ColletesGigas_001117-T1	7425.NV13181-PA	1.4e-170	604.7		GO:0003674,GO:0005215,GO:0005216,GO:0005217,GO:0005221,GO:0005261,GO:0006810,GO:0006811,GO:0006812,GO:0008150,GO:0008324,GO:0009987,GO:0015075,GO:0015267,GO:0015276,GO:0022803,GO:0022834,GO:0022836,GO:0022838,GO:0022839,GO:0022857,GO:0022891,GO:0022892,GO:0034220,GO:0043855,GO:0044699,GO:0044763,GO:0044765,GO:0051179,GO:0051234,GO:0055085			artNOG[6]	031YV@artNOG,09V2I@biNOG,0S4DQ@hymNOG,0SQY5@inNOG,0V625@meNOG,0YWWI@NOG,12NQG@opiNOG,KOG0500@euNOG	NA|NA|NA	P, T	Cyclic nucleotide-binding domain
ColletesGigas_001118-T1	7460.GB18808-PA	1.5e-136	491.1		GO:0003674,GO:0005215,GO:0005216,GO:0005217,GO:0005221,GO:0005261,GO:0006810,GO:0006811,GO:0006812,GO:0008150,GO:0008324,GO:0009987,GO:0015075,GO:0015267,GO:0015276,GO:0022803,GO:0022834,GO:0022836,GO:0022838,GO:0022839,GO:0022857,GO:0022891,GO:0022892,GO:0034220,GO:0043855,GO:0044699,GO:0044763,GO:0044765,GO:0051179,GO:0051234,GO:0055085			artNOG[6]	031YV@artNOG,09V2I@biNOG,0S4DQ@hymNOG,0SQY5@inNOG,0V625@meNOG,0YWWI@NOG,12NQG@opiNOG,KOG0500@euNOG	NA|NA|NA	P, T	Cyclic nucleotide-binding domain
ColletesGigas_001120-T1	12957.ACEP_00007359-PA	2.8e-258	896.0	EF1A	GO:0003674,GO:0003676,GO:0003723,GO:0003746,GO:0003824,GO:0003924,GO:0005488,GO:0005575,GO:0005622,GO:0005623,GO:0005737,GO:0005811,GO:0005829,GO:0005853,GO:0005856,GO:0005875,GO:0006139,GO:0006152,GO:0006163,GO:0006184,GO:0006195,GO:0006412,GO:0006414,GO:0006725,GO:0006753,GO:0006793,GO:0006796,GO:0006807,GO:0007275,GO:0007399,GO:0007568,GO:0008135,GO:0008150,GO:0008152,GO:0008340,GO:0009056,GO:…	K03231		artNOG[6]	0359F@artNOG,09V6M@biNOG,0S51J@hymNOG,0SSIP@inNOG,0V666@meNOG,12P5E@opiNOG,COG5256@NOG,KOG0052@euNOG	NA|NA|NA	J	This protein promotes the GTP-dependent binding of aminoacyl-tRNA to the A-site of ribosomes during protein biosynthesis (By similarity)
ColletesGigas_001121-T1	7460.GB11759-PA	2.6e-42	176.8	MRPS14	GO:0000313,GO:0000314,GO:0003674,GO:0003735,GO:0005198,GO:0005575,GO:0005622,GO:0005623,GO:0005737,GO:0005739,GO:0005759,GO:0005761,GO:0005763,GO:0005840,GO:0006412,GO:0008150,GO:0008152,GO:0009058,GO:0009059,GO:0009987,GO:0010467,GO:0015935,GO:0019538,GO:0030529,GO:0031974,GO:0032991,GO:0034645,GO:0043170,GO:0043226,GO:0043227,GO:0043228,GO:0043229,GO:0043231,GO:0043232,GO:0043233,GO:0044237,GO:…	K02954		artNOG[6]	038BC@artNOG,0A7IH@biNOG,0S90V@hymNOG,0SUYQ@inNOG,0VID5@meNOG,13VCI@opiNOG,COG0199@NOG,KOG1741@euNOG	NA|NA|NA	J	Ribosomal protein S14p/S29e
ColletesGigas_001122-T1	12957.ACEP_00010308-PA	2e-50	204.5		GO:0006996,GO:0007030,GO:0007346,GO:0008150,GO:0009987,GO:0016043,GO:0044699,GO:0044763,GO:0045786,GO:0045930,GO:0048519,GO:0048523,GO:0050789,GO:0050794,GO:0051726,GO:0065007,GO:0071840	K19362		artNOG[6]	038II@artNOG,09WW5@biNOG,0S8H2@hymNOG,0SVUJ@inNOG,0V97F@meNOG,0XQ0K@NOG,134UB@opiNOG,KOG4838@euNOG	NA|NA|NA	S	Pfam:NAcGluc_Transf
ColletesGigas_001123-T1	7460.GB10430-PA	2.5e-126	456.8			K10582		artNOG[6]	03634@artNOG,09YVV@biNOG,0SQXS@inNOG,0V9TQ@meNOG,0XRET@NOG,13JDP@opiNOG,KOG0897@euNOG	NA|NA|NA	O	Ubiquitin-conjugating enzyme
ColletesGigas_001124-T1	7460.GB19129-PA	5.8e-254	881.7		GO:0003333,GO:0003674,GO:0005215,GO:0005342,GO:0006810,GO:0006811,GO:0006812,GO:0006820,GO:0006865,GO:0008150,GO:0008509,GO:0008514,GO:0009987,GO:0015075,GO:0015171,GO:0015711,GO:0015803,GO:0015804,GO:0015820,GO:0015849,GO:0022857,GO:0022891,GO:0022892,GO:0034220,GO:0043090,GO:0044699,GO:0044763,GO:0044765,GO:0046942,GO:0046943,GO:0051179,GO:0051234,GO:0055085,GO:0060356,GO:0071702,GO:0071705			artNOG[6]	034V6@artNOG,09V1W@biNOG,0S6W5@hymNOG,0SRGK@inNOG,0V61J@meNOG,12P2T@opiNOG,COG0531@NOG,KOG1287@euNOG	NA|NA|NA	E	large neutral amino acids transporter small subunit 2-like
ColletesGigas_001125-T1	7460.GB10579-PA	0.0	1711.8		GO:0003008,GO:0005575,GO:0005622,GO:0005623,GO:0005737,GO:0006725,GO:0006726,GO:0006727,GO:0006810,GO:0006887,GO:0006897,GO:0006900,GO:0006901,GO:0006996,GO:0007033,GO:0007040,GO:0007154,GO:0007220,GO:0007267,GO:0007268,GO:0007275,GO:0007568,GO:0008021,GO:0008055,GO:0008057,GO:0008150,GO:0008152,GO:0008340,GO:0009058,GO:0009987,GO:0010259,GO:0016020,GO:0016023,GO:0016043,GO:0016044,GO:0016050,GO:…	K12397		artNOG[6]	03264@artNOG,09VEP@biNOG,0S3TT@hymNOG,0SP52@inNOG,0V6DU@meNOG,12P8U@opiNOG,COG5096@NOG,KOG1060@euNOG	NA|NA|NA	U	Adaptin N terminal region
ColletesGigas_001127-T1	12957.ACEP_00001275-PA	1.3e-212	744.2		GO:0000902,GO:0000904,GO:0003002,GO:0005575,GO:0005576,GO:0005578,GO:0006928,GO:0006935,GO:0007275,GO:0007389,GO:0007399,GO:0007409,GO:0007411,GO:0007431,GO:0007432,GO:0008037,GO:0008038,GO:0008039,GO:0008045,GO:0008150,GO:0008347,GO:0009605,GO:0009653,GO:0009887,GO:0009987,GO:0010160,GO:0010769,GO:0010975,GO:0016043,GO:0016200,GO:0016358,GO:0016477,GO:0022008,GO:0022603,GO:0022604,GO:0030030,GO:…	K06843		artNOG[6]	033QR@artNOG,09X39@biNOG,0S3MK@hymNOG,0SQFB@inNOG,0V81Q@meNOG,0XS7U@NOG,12SNA@opiNOG,KOG3512@euNOG	NA|NA|NA	W	LamNT
ColletesGigas_001128-T1	7460.GB17038-PA	3.1e-123	446.4	NDUFV2	GO:0003674,GO:0003824,GO:0003954,GO:0005575,GO:0005622,GO:0005623,GO:0005737,GO:0005739,GO:0005740,GO:0005743,GO:0005746,GO:0005747,GO:0006091,GO:0006119,GO:0006120,GO:0006793,GO:0006796,GO:0008137,GO:0008150,GO:0008152,GO:0009987,GO:0015980,GO:0016020,GO:0016310,GO:0016491,GO:0016651,GO:0016655,GO:0019866,GO:0022900,GO:0022904,GO:0030964,GO:0031090,GO:0031966,GO:0031967,GO:0031975,GO:0032991,GO:…	K03943		artNOG[6]	032ZW@artNOG,0A28K@biNOG,0S6FN@hymNOG,0SRVU@inNOG,0VA86@meNOG,12NKJ@opiNOG,COG1905@NOG,KOG3196@euNOG	NA|NA|NA	C	NADH dehydrogenase (ubiquinone) flavoprotein 2, 24kDa
ColletesGigas_001129-T1	7460.GB11413-PA	1.4e-99	367.5	APS	GO:0003674,GO:0003824,GO:0005575,GO:0005622,GO:0005623,GO:0005634,GO:0005737,GO:0006066,GO:0006139,GO:0006725,GO:0006753,GO:0006793,GO:0006796,GO:0006807,GO:0008150,GO:0008152,GO:0008486,GO:0009117,GO:0009987,GO:0016462,GO:0016787,GO:0016817,GO:0016818,GO:0019637,GO:0019751,GO:0034641,GO:0043226,GO:0043227,GO:0043229,GO:0043231,GO:0043647,GO:0044237,GO:0044238,GO:0044281,GO:0044424,GO:0044464,GO:…	K07766		artNOG[6]	03HXA@artNOG,0B5YM@biNOG,0ISY6@euNOG,0S9SX@hymNOG,0T4A8@inNOG,0WIMI@meNOG,11I7R@NOG,13FG6@opiNOG	NA|NA|NA	T	NUDIX domain
ColletesGigas_001130-T1	7460.GB15806-PA	5.5e-169	599.4	L(2)09851		K14848		artNOG[6]	035BY@artNOG,09WS9@biNOG,0SRZU@inNOG,0V7QJ@meNOG,0XPDB@NOG,12SFP@opiNOG,KOG0302@euNOG	NA|NA|NA	S	Glutamate-rich WD repeat-containing protein
ColletesGigas_001131-T1	12957.ACEP_00001523-PA	4.3e-263	912.5	PMS2	GO:0000003,GO:0003674,GO:0003676,GO:0003677,GO:0003697,GO:0003824,GO:0005488,GO:0005515,GO:0005575,GO:0005622,GO:0005623,GO:0005634,GO:0005856,GO:0005875,GO:0006139,GO:0006152,GO:0006163,GO:0006195,GO:0006200,GO:0006259,GO:0006281,GO:0006298,GO:0006310,GO:0006725,GO:0006753,GO:0006793,GO:0006796,GO:0006807,GO:0006950,GO:0006974,GO:0007049,GO:0007126,GO:0007127,GO:0007131,GO:0008150,GO:0008152,GO:…	K10858		artNOG[6]	0327Q@artNOG,09UZ2@biNOG,0S3BB@hymNOG,0SQK3@inNOG,0V5YW@meNOG,12QS7@opiNOG,COG0323@NOG,KOG1978@euNOG	NA|NA|NA	L	MutL C terminal dimerisation domain
ColletesGigas_001133-T1	7425.NV11530-PA	7.9e-10	67.8		GO:0000003,GO:0003008,GO:0003674,GO:0003824,GO:0004672,GO:0004674,GO:0004712,GO:0006464,GO:0006468,GO:0006793,GO:0006796,GO:0007275,GO:0007399,GO:0007417,GO:0007420,GO:0007610,GO:0007611,GO:0007612,GO:0007623,GO:0007632,GO:0007635,GO:0008150,GO:0008152,GO:0008306,GO:0008355,GO:0009314,GO:0009416,GO:0009628,GO:0009987,GO:0016301,GO:0016310,GO:0016740,GO:0016772,GO:0016773,GO:0019098,GO:0019538,GO:…	K08825		artNOG[6]	033NN@artNOG,09X9S@biNOG,0S6KD@hymNOG,0SQDV@inNOG,0V884@meNOG,0XPET@NOG,12NPP@opiNOG,KOG0667@euNOG	NA|NA|NA	T	serine threonine-protein kinase minibrain-like
ColletesGigas_001134-T1	7460.GB20129-PA	2e-306	1056.6		GO:0000003,GO:0003008,GO:0003674,GO:0003824,GO:0004672,GO:0004674,GO:0004712,GO:0006464,GO:0006468,GO:0006793,GO:0006796,GO:0007275,GO:0007399,GO:0007417,GO:0007420,GO:0007610,GO:0007611,GO:0007612,GO:0007623,GO:0007632,GO:0007635,GO:0008150,GO:0008152,GO:0008306,GO:0008355,GO:0009314,GO:0009416,GO:0009628,GO:0009987,GO:0016301,GO:0016310,GO:0016740,GO:0016772,GO:0016773,GO:0019098,GO:0019538,GO:…	K08825		artNOG[6]	033NN@artNOG,09X9S@biNOG,0S6KD@hymNOG,0SQDV@inNOG,0V884@meNOG,0XPET@NOG,12NPP@opiNOG,KOG0667@euNOG	NA|NA|NA	T	serine threonine-protein kinase minibrain-like
ColletesGigas_001135-T1	7460.GB18910-PA	1.6e-117	428.7			K13291,K18709		artNOG[6]	037XU@artNOG,0A43Q@biNOG,0S4R8@hymNOG,0SUX7@inNOG,0VEYK@meNOG,13IU5@opiNOG,COG5260@NOG,KOG2277@euNOG	NA|NA|NA	D	Cid1 family poly A polymerase
ColletesGigas_001137-T1	12957.ACEP_00004699-PA	1.2e-66	258.8		GO:0001654,GO:0001745,GO:0001751,GO:0001752,GO:0001754,GO:0002164,GO:0002165,GO:0007154,GO:0007165,GO:0007166,GO:0007167,GO:0007169,GO:0007173,GO:0007275,GO:0007399,GO:0007423,GO:0007444,GO:0007472,GO:0007476,GO:0007525,GO:0007526,GO:0007552,GO:0007560,GO:0008150,GO:0008586,GO:0009653,GO:0009791,GO:0009886,GO:0009887,GO:0009987,GO:0022008,GO:0023052,GO:0030154,GO:0030182,GO:0032501,GO:0032502,GO:…			artNOG[6]	034YA@artNOG,09TR3@biNOG,0IFPJ@euNOG,0S5B4@hymNOG,0SRJM@inNOG,0V4QC@meNOG,11F5P@NOG,12R54@opiNOG	NA|NA|NA	S	Inherit from biNOG: asteroid homolog 1 (Drosophila)
ColletesGigas_001138-T1	12957.ACEP_00004699-PA	2.6e-07	60.1		GO:0001654,GO:0001745,GO:0001751,GO:0001752,GO:0001754,GO:0002164,GO:0002165,GO:0007154,GO:0007165,GO:0007166,GO:0007167,GO:0007169,GO:0007173,GO:0007275,GO:0007399,GO:0007423,GO:0007444,GO:0007472,GO:0007476,GO:0007525,GO:0007526,GO:0007552,GO:0007560,GO:0008150,GO:0008586,GO:0009653,GO:0009791,GO:0009886,GO:0009887,GO:0009987,GO:0022008,GO:0023052,GO:0030154,GO:0030182,GO:0032501,GO:0032502,GO:…			artNOG[6]	034YA@artNOG,09TR3@biNOG,0IFPJ@euNOG,0S5B4@hymNOG,0SRJM@inNOG,0V4QC@meNOG,11F5P@NOG,12R54@opiNOG	NA|NA|NA	S	Inherit from biNOG: asteroid homolog 1 (Drosophila)
ColletesGigas_001139-T1	12957.ACEP_00004699-PA	2.3e-56	224.6		GO:0001654,GO:0001745,GO:0001751,GO:0001752,GO:0001754,GO:0002164,GO:0002165,GO:0007154,GO:0007165,GO:0007166,GO:0007167,GO:0007169,GO:0007173,GO:0007275,GO:0007399,GO:0007423,GO:0007444,GO:0007472,GO:0007476,GO:0007525,GO:0007526,GO:0007552,GO:0007560,GO:0008150,GO:0008586,GO:0009653,GO:0009791,GO:0009886,GO:0009887,GO:0009987,GO:0022008,GO:0023052,GO:0030154,GO:0030182,GO:0032501,GO:0032502,GO:…			artNOG[6]	034YA@artNOG,09TR3@biNOG,0IFPJ@euNOG,0S5B4@hymNOG,0SRJM@inNOG,0V4QC@meNOG,11F5P@NOG,12R54@opiNOG	NA|NA|NA	S	Inherit from biNOG: asteroid homolog 1 (Drosophila)
ColletesGigas_001141-T1	7460.GB14029-PA	1e-51	207.6					artNOG[6]	037UB@artNOG,0A7I1@biNOG,0S8ID@hymNOG,0SUQ5@inNOG,0VICT@meNOG,11RAI@NOG,13R4J@opiNOG,KOG3476@euNOG	NA|NA|NA	Z	Microtubule-associated protein CRIPT
ColletesGigas_001142-T1	7460.GB12916-PA	0.0	1469.9		GO:0000003,GO:0000785,GO:0000791,GO:0000792,GO:0002165,GO:0003674,GO:0003682,GO:0005488,GO:0005575,GO:0005622,GO:0005623,GO:0005634,GO:0005694,GO:0005700,GO:0006355,GO:0007275,GO:0007276,GO:0007292,GO:0007444,GO:0007478,GO:0007480,GO:0007552,GO:0007560,GO:0008150,GO:0009653,GO:0009791,GO:0009886,GO:0009887,GO:0009889,GO:0009890,GO:0009891,GO:0009892,GO:0009893,GO:0009966,GO:0009967,GO:0009987,GO:…			artNOG[6]	036VF@artNOG,09WFH@biNOG,0S545@hymNOG,0SU98@inNOG,0V7E1@meNOG,0Y0WP@NOG,12RJ8@opiNOG,KOG1512@euNOG,KOG2318@euNOG	NA|NA|NA	S	PHD-finger
ColletesGigas_001143-T1	7460.GB13895-PA	0.0	1369.8			K06927		artNOG[6]	0348M@artNOG,09TCT@biNOG,0S3XF@hymNOG,0SQXQ@inNOG,0V4BW@meNOG,12SJP@opiNOG,COG0251@NOG,COG2102@NOG,KOG2316@euNOG,KOG2317@euNOG	NA|NA|NA	J	meiotically up-regulated gene 71 protein-like
ColletesGigas_001144-T1	7460.GB17956-PA	3.6e-208	729.6	COREST	GO:0000122,GO:0000988,GO:0000989,GO:0003674,GO:0003682,GO:0003712,GO:0003714,GO:0005488,GO:0005515,GO:0005575,GO:0005622,GO:0005623,GO:0005634,GO:0005654,GO:0006355,GO:0006357,GO:0007154,GO:0007165,GO:0007166,GO:0007219,GO:0007221,GO:0008150,GO:0008593,GO:0009889,GO:0009890,GO:0009891,GO:0009892,GO:0009893,GO:0009966,GO:0009967,GO:0009987,GO:0010468,GO:0010556,GO:0010557,GO:0010558,GO:0010604,GO:…			artNOG[6]	032PM@artNOG,09VBM@biNOG,0S496@hymNOG,0SPJ8@inNOG,0V6AX@meNOG,0XSIS@NOG,12QXT@opiNOG,KOG1194@euNOG	NA|NA|NA	K	ELM2 domain
ColletesGigas_001145-T1	12957.ACEP_00008954-PA	0.0	1085.1					artNOG[6]	038RZ@artNOG,0A8HQ@biNOG,0J1X4@euNOG,0S6ZW@hymNOG,0SVKH@inNOG,0VJE5@meNOG,11ZZE@NOG,13PIY@opiNOG	NA|NA|NA	S	Putative death-receptor fusion protein (DUF2428)
ColletesGigas_001146-T1	7460.GB30108-PA	3.5e-31	139.4			K18179		artNOG[6]	038XT@artNOG,0AAQR@biNOG,0S95S@hymNOG,0SWBR@inNOG,0VMPM@meNOG,121WM@NOG,13WK3@opiNOG,KOG3057@euNOG	NA|NA|NA	C	Cytochrome oxidase c subunit VIb
ColletesGigas_001147-T1	7460.GB14211-PA	3.6e-94	349.7	MEMBRIN	GO:0001763,GO:0002009,GO:0003674,GO:0005484,GO:0005488,GO:0005515,GO:0005575,GO:0005622,GO:0005623,GO:0005737,GO:0005794,GO:0006810,GO:0006891,GO:0006897,GO:0006909,GO:0007275,GO:0007424,GO:0007430,GO:0008150,GO:0009653,GO:0009887,GO:0009888,GO:0009987,GO:0016192,GO:0032501,GO:0032502,GO:0035239,GO:0035295,GO:0043226,GO:0043227,GO:0043229,GO:0043231,GO:0044424,GO:0044444,GO:0044464,GO:0044699,GO:…	K08496		artNOG[6]	0379R@artNOG,09Z0J@biNOG,0S4GK@hymNOG,0SU70@inNOG,0V8N4@meNOG,11M37@NOG,12NZM@opiNOG,KOG3251@euNOG	NA|NA|NA	U	Golgi SNAP receptor complex member 2-like
ColletesGigas_001148-T1	7460.GB18025-PA	0.0	1086.2			K12864		artNOG[6]	032WM@artNOG,0A22U@biNOG,0S5DY@hymNOG,0SPRC@inNOG,0VCYA@meNOG,0XPFW@NOG,12UBD@opiNOG,KOG2734@euNOG	NA|NA|NA	S	DUF1716
ColletesGigas_001150-T1	7460.GB15363-PA	0.0	1879.0		GO:0003674,GO:0007154,GO:0007267,GO:0008150,GO:0008601,GO:0009987,GO:0019208,GO:0019222,GO:0019888,GO:0023052,GO:0030154,GO:0030234,GO:0032502,GO:0044699,GO:0044700,GO:0044763,GO:0045165,GO:0045168,GO:0046331,GO:0048869,GO:0050789,GO:0050790,GO:0065007,GO:0065009	K11583		artNOG[6]	033VJ@artNOG,09T4K@biNOG,0S3I8@hymNOG,0SSWQ@inNOG,0V43B@meNOG,0XRBK@NOG,13HDE@opiNOG,KOG2562@euNOG	NA|NA|NA	A	Inherit from biNOG: Protein phosphatase 2, regulatory subunit B
ColletesGigas_001151-T1	12957.ACEP_00011917-PA	0.0	1229.5		GO:0000428,GO:0005575,GO:0005622,GO:0005623,GO:0005634,GO:0005654,GO:0005847,GO:0005849,GO:0006139,GO:0006378,GO:0006379,GO:0006396,GO:0006397,GO:0006725,GO:0006807,GO:0008150,GO:0008152,GO:0009987,GO:0010467,GO:0016070,GO:0016071,GO:0016073,GO:0016180,GO:0016591,GO:0030880,GO:0031123,GO:0031124,GO:0031974,GO:0031981,GO:0032039,GO:0032991,GO:0034470,GO:0034472,GO:0034641,GO:0034660,GO:0043170,GO:…	K13146		artNOG[6]	0335S@artNOG,09WD1@biNOG,0SPZY@inNOG,0V7BG@meNOG,12PV9@opiNOG,COG1236@NOG,KOG1138@euNOG	NA|NA|NA	A	Beta-Casp domain
ColletesGigas_001152-T1	7460.GB11005-PA	5e-70	269.2			K17986		artNOG[6]	037WY@artNOG,0A2HV@biNOG,0S9FX@hymNOG,0SUVM@inNOG,0VDDY@meNOG,122V1@NOG,13QV6@opiNOG,KOG4099@euNOG	NA|NA|NA	S	Inherit from biNOG: FUN14 domain containing 1
ColletesGigas_001153-T1	7460.GB12434-PA	5e-73	280.4		GO:0005575,GO:0005622,GO:0005623,GO:0005634,GO:0005737,GO:0006139,GO:0006259,GO:0006323,GO:0006325,GO:0006333,GO:0006342,GO:0006355,GO:0006725,GO:0006807,GO:0006996,GO:0008150,GO:0008152,GO:0009889,GO:0009890,GO:0009892,GO:0009987,GO:0010468,GO:0010556,GO:0010558,GO:0010605,GO:0010629,GO:0016043,GO:0016458,GO:0016584,GO:0019219,GO:0019222,GO:0022607,GO:0031323,GO:0031324,GO:0031326,GO:0031327,GO:…	K06665,K11447		opiNOG[43]	0IQRG@euNOG,0ZVHP@NOG,13DII@opiNOG	NA|NA|NA	K	Tetratricopeptide repeat
ColletesGigas_001154-T1	7460.GB11224-PA	0.0	1783.1		GO:0003674,GO:0003824,GO:0005575,GO:0005622,GO:0005623,GO:0005634,GO:0005654,GO:0005694,GO:0005700,GO:0005705,GO:0006325,GO:0006464,GO:0006479,GO:0006482,GO:0006950,GO:0006996,GO:0007275,GO:0007423,GO:0008150,GO:0008152,GO:0008213,GO:0008214,GO:0008285,GO:0008593,GO:0009611,GO:0009892,GO:0009966,GO:0009968,GO:0009987,GO:0010605,GO:0010639,GO:0010646,GO:0010648,GO:0016043,GO:0016568,GO:0016569,GO:…	K11447		artNOG[6]	034EG@artNOG,09XQP@biNOG,0SR33@inNOG,0V8NE@meNOG,12QPE@opiNOG,COG0457@NOG,KOG1124@euNOG,KOG1246@euNOG	NA|NA|NA	S	JmjC domain, hydroxylase
ColletesGigas_001155-T1	7460.GB19497-PA	5.3e-212	742.3		GO:0001582,GO:0003008,GO:0003674,GO:0003824,GO:0004016,GO:0006139,GO:0006163,GO:0006164,GO:0006171,GO:0006725,GO:0006753,GO:0006793,GO:0006796,GO:0006807,GO:0007600,GO:0007606,GO:0008150,GO:0008152,GO:0009058,GO:0009117,GO:0009150,GO:0009152,GO:0009165,GO:0009187,GO:0009190,GO:0009259,GO:0009260,GO:0009593,GO:0009719,GO:0009743,GO:0009744,GO:0009975,GO:0009987,GO:0010033,GO:0010243,GO:0010353,GO:…	K08048		artNOG[6]	033AQ@artNOG,09VH7@biNOG,0S3B8@hymNOG,0SQ3G@inNOG,0V5TX@meNOG,12SXH@opiNOG,COG2114@NOG,KOG3619@euNOG	NA|NA|NA	C	CYCc
ColletesGigas_001156-T1	7460.GB19497-PA	0.0	1379.8		GO:0001582,GO:0003008,GO:0003674,GO:0003824,GO:0004016,GO:0006139,GO:0006163,GO:0006164,GO:0006171,GO:0006725,GO:0006753,GO:0006793,GO:0006796,GO:0006807,GO:0007600,GO:0007606,GO:0008150,GO:0008152,GO:0009058,GO:0009117,GO:0009150,GO:0009152,GO:0009165,GO:0009187,GO:0009190,GO:0009259,GO:0009260,GO:0009593,GO:0009719,GO:0009743,GO:0009744,GO:0009975,GO:0009987,GO:0010033,GO:0010243,GO:0010353,GO:…	K08048		artNOG[6]	033AQ@artNOG,09VH7@biNOG,0S3B8@hymNOG,0SQ3G@inNOG,0V5TX@meNOG,12SXH@opiNOG,COG2114@NOG,KOG3619@euNOG	NA|NA|NA	C	CYCc
ColletesGigas_001157-T1	7460.GB14240-PA	0.0	1554.3			K18405		artNOG[6]	03HD6@artNOG,0B45I@biNOG,0IPQW@euNOG,0S9N5@hymNOG,0T3V0@inNOG,0WGMN@meNOG,104YI@NOG,13CMH@opiNOG	NA|NA|NA	K	Tudor domain
ColletesGigas_001158-T1	7460.GB11055-PA	0.0	1194.5	PABP		K13126		artNOG[6]	03523@artNOG,09WGD@biNOG,0S7IU@hymNOG,0SRPK@inNOG,0V6NG@meNOG,0XR5X@NOG,12PB8@opiNOG,KOG0123@euNOG	NA|NA|NA	A	Poly-adenylate binding protein, unique domain
ColletesGigas_001159-T1	7460.GB13603-PA	5e-261	905.2		GO:0003674,GO:0005215,GO:0006810,GO:0006811,GO:0006817,GO:0006820,GO:0008150,GO:0008509,GO:0009987,GO:0015075,GO:0015103,GO:0015114,GO:0015321,GO:0015698,GO:0022857,GO:0022891,GO:0022892,GO:0034220,GO:0035435,GO:0044341,GO:0044699,GO:0044763,GO:0044765,GO:0051179,GO:0051234,GO:0055085	K14640		artNOG[6]	0365F@artNOG,09VW1@biNOG,0S3DZ@hymNOG,0SR2S@inNOG,0V6UN@meNOG,12PIJ@opiNOG,COG0306@NOG,KOG2493@euNOG	NA|NA|NA	P	Phosphate transporter family
ColletesGigas_001160-T1	7460.GB11713-PA	4.3e-270	935.6					artNOG[6]	0329W@artNOG,0A0BD@biNOG,0S4KB@hymNOG,0SP7Z@inNOG,0V5RF@meNOG,0XQCQ@NOG,12N3C@opiNOG,KOG0043@euNOG	NA|NA|NA	S	Repeat of unknown function (DUF1126)
ColletesGigas_001161-T1	7460.GB18529-PA	3.1e-234	816.6			K20102		artNOG[6]	033MR@artNOG,09WVV@biNOG,0S4V5@hymNOG,0SQCX@inNOG,0V7TV@meNOG,0YABQ@NOG,12SRC@opiNOG,KOG1901@euNOG	NA|NA|NA	S	YT521-B-like domain
ColletesGigas_001162-T1	7460.GB10949-PA	7.3e-209	732.3		GO:0000184,GO:0000956,GO:0006139,GO:0006401,GO:0006402,GO:0006725,GO:0006807,GO:0008150,GO:0008152,GO:0009056,GO:0009057,GO:0009987,GO:0016070,GO:0016071,GO:0019439,GO:0034641,GO:0034655,GO:0043170,GO:0044237,GO:0044238,GO:0044248,GO:0044260,GO:0044265,GO:0044270,GO:0046483,GO:0046700,GO:0071704,GO:0090304,GO:1901360,GO:1901361,GO:1901575	K14328		artNOG[6]	037E2@artNOG,0A1ZM@biNOG,0S405@hymNOG,0SUKW@inNOG,0VCUV@meNOG,122XD@NOG,13HIN@opiNOG,KOG1295@euNOG	NA|NA|NA	A	Smg-4/UPF3 family
ColletesGigas_001163-T1	7460.GB15726-PA	2.9e-101	373.2		GO:0000166,GO:0001882,GO:0001883,GO:0003674,GO:0003676,GO:0003824,GO:0004386,GO:0005488,GO:0005524,GO:0005575,GO:0005622,GO:0005623,GO:0005737,GO:0005739,GO:0006139,GO:0006152,GO:0006163,GO:0006195,GO:0006200,GO:0006725,GO:0006753,GO:0006793,GO:0006796,GO:0006807,GO:0008026,GO:0008150,GO:0008152,GO:0009056,GO:0009116,GO:0009117,GO:0009119,GO:0009123,GO:0009125,GO:0009126,GO:0009128,GO:0009141,GO:…			artNOG[6]	033XI@artNOG,09UY5@biNOG,0SS2Y@inNOG,0VBIG@meNOG,13IQ7@opiNOG,COG0694@NOG,KOG2358@euNOG	NA|NA|NA	C	Molecular scaffold for Fe-S cluster assembly of mitochondrial iron-sulfur proteins (By similarity)
ColletesGigas_001164-T1	7460.GB11076-PA	1.8e-150	537.3	RACK1	GO:0000003,GO:0000375,GO:0000377,GO:0000398,GO:0003674,GO:0005080,GO:0005488,GO:0005515,GO:0005575,GO:0005622,GO:0005623,GO:0005634,GO:0005681,GO:0005737,GO:0005773,GO:0005776,GO:0005856,GO:0005875,GO:0005979,GO:0006109,GO:0006139,GO:0006396,GO:0006397,GO:0006725,GO:0006807,GO:0006914,GO:0006950,GO:0007154,GO:0007275,GO:0007276,GO:0007292,GO:0007444,GO:0007610,GO:0007626,GO:0008150,GO:0008152,GO:…	K14753		artNOG[6]	03369@artNOG,09ZC2@biNOG,0S3FU@hymNOG,0SPFP@inNOG,0VA9A@meNOG,0XQGZ@NOG,12RE4@opiNOG,KOG0279@euNOG	NA|NA|NA	T	WD domain, G-beta repeat
ColletesGigas_001165-T1	12957.ACEP_00004873-PA	3.6e-126	456.4	TRF2	GO:0000428,GO:0000902,GO:0001071,GO:0001673,GO:0001674,GO:0002165,GO:0003674,GO:0003700,GO:0005575,GO:0005622,GO:0005623,GO:0005634,GO:0005654,GO:0005667,GO:0005669,GO:0005694,GO:0005700,GO:0006139,GO:0006351,GO:0006352,GO:0006355,GO:0006357,GO:0006366,GO:0006367,GO:0006725,GO:0006807,GO:0007275,GO:0007399,GO:0007424,GO:0007431,GO:0007435,GO:0007552,GO:0007559,GO:0008150,GO:0008152,GO:0008219,GO:…	K03120		artNOG[6]	034XA@artNOG,09V1J@biNOG,0S5UT@hymNOG,0SRIE@inNOG,0V615@meNOG,12QFN@opiNOG,COG2101@NOG,KOG3302@euNOG	NA|NA|NA	K	TATA box binding protein-related factor 2
ColletesGigas_001166-T1	12957.ACEP_00017457-PA	7.2e-19	100.1	SDS22	GO:0002009,GO:0002164,GO:0002165,GO:0002168,GO:0003674,GO:0007163,GO:0007275,GO:0007444,GO:0007552,GO:0007560,GO:0008150,GO:0008285,GO:0008599,GO:0009653,GO:0009791,GO:0009886,GO:0009887,GO:0009888,GO:0009987,GO:0016333,GO:0016334,GO:0016335,GO:0016336,GO:0019208,GO:0019222,GO:0019888,GO:0030234,GO:0032501,GO:0032502,GO:0042127,GO:0044699,GO:0044707,GO:0044763,GO:0044767,GO:0048513,GO:0048519,GO:…	K17550		artNOG[6]	031ZA@artNOG,09VAF@biNOG,0S75W@hymNOG,0SNZI@inNOG,0V69R@meNOG,13IS7@opiNOG,COG4886@NOG,KOG0531@euNOG	NA|NA|NA	T	LRRcap
ColletesGigas_001167-T1	7460.GB14863-PA	6.9e-184	648.3	MTS	GO:0000003,GO:0000159,GO:0000226,GO:0000278,GO:0000280,GO:0001654,GO:0001745,GO:0001751,GO:0001752,GO:0001754,GO:0003674,GO:0003824,GO:0004721,GO:0004722,GO:0005575,GO:0005622,GO:0005623,GO:0005737,GO:0005813,GO:0005814,GO:0005815,GO:0005856,GO:0006461,GO:0006464,GO:0006470,GO:0006793,GO:0006796,GO:0006810,GO:0006897,GO:0006909,GO:0006996,GO:0007010,GO:0007015,GO:0007017,GO:0007049,GO:0007051,GO:…	K04382		artNOG[6]	035EX@artNOG,09WB9@biNOG,0S79A@hymNOG,0SS37@inNOG,0V79J@meNOG,12PB5@opiNOG,COG0639@NOG,KOG0371@euNOG	NA|NA|NA	T	PP2Ac
ColletesGigas_001168-T1	7460.GB19976-PA	8.4e-153	545.0			K15084		artNOG[6]	0336X@artNOG,09TXX@biNOG,0SQ07@inNOG,0V4WX@meNOG,0ZRF1@NOG,12QSA@opiNOG,KOG0752@euNOG	NA|NA|NA	C	Mitochondrial carrier protein
ColletesGigas_001169-T1	7460.GB14192-PA	2.5e-127	460.3	MRPL15	GO:0000313,GO:0000315,GO:0003674,GO:0003735,GO:0005198,GO:0005575,GO:0005622,GO:0005623,GO:0005737,GO:0005739,GO:0005759,GO:0005761,GO:0005762,GO:0005840,GO:0006412,GO:0008150,GO:0008152,GO:0009058,GO:0009059,GO:0009987,GO:0010467,GO:0015934,GO:0019538,GO:0030529,GO:0031974,GO:0032991,GO:0034645,GO:0043170,GO:0043226,GO:0043227,GO:0043228,GO:0043229,GO:0043231,GO:0043232,GO:0043233,GO:0044237,GO:…	K02876		artNOG[6]	031YG@artNOG,09ZB9@biNOG,0S3EH@hymNOG,0SNYW@inNOG,0VA8F@meNOG,12RV4@opiNOG,COG0200@NOG,KOG0846@euNOG	NA|NA|NA	J	Ribosomal protein L18e/L15
ColletesGigas_001170-T1	7460.GB14227-PA	3.7e-278	962.2	SIRT7		K11417		artNOG[6]	033R8@artNOG,09VJE@biNOG,0S3G3@hymNOG,0SQFV@inNOG,0V6IJ@meNOG,12PTG@opiNOG,COG0846@NOG,KOG1905@euNOG	NA|NA|NA	B, K	Sir2 family
ColletesGigas_001171-T1	7460.GB15439-PA	1.9e-131	473.8					artNOG[6]	03HXJ@artNOG,0B5ZG@biNOG,0ISZF@euNOG,0S9SZ@hymNOG,0T4AH@inNOG,0WING@meNOG,11GNX@NOG,13FHJ@opiNOG	NA|NA|NA	A	Putative methyltransferase
ColletesGigas_001173-T1	7460.GB14394-PA	3.8e-70	270.0					meNOG[21]	0B3X2@biNOG,0IP7Y@euNOG,0WGBY@meNOG,13C8T@opiNOG,COG0666@NOG	NA|NA|NA	I	Acyl CoA binding protein
ColletesGigas_001174-T1	12957.ACEP_00004356-PA	0.0	1160.2	RHOGAP92B	GO:0002165,GO:0003008,GO:0003674,GO:0005083,GO:0005096,GO:0005099,GO:0005100,GO:0005575,GO:0006140,GO:0007154,GO:0007267,GO:0007268,GO:0007274,GO:0007275,GO:0007444,GO:0007478,GO:0007480,GO:0007552,GO:0007560,GO:0008047,GO:0008150,GO:0008582,GO:0009118,GO:0009653,GO:0009791,GO:0009886,GO:0009887,GO:0009894,GO:0009966,GO:0009987,GO:0010646,GO:0016202,GO:0019219,GO:0019220,GO:0019222,GO:0019226,GO:…			artNOG[6]	032NP@artNOG,09TFY@biNOG,0S6KR@hymNOG,0SPIH@inNOG,0V4F1@meNOG,0XRR2@NOG,12S0N@opiNOG,KOG4270@euNOG	NA|NA|NA	T	BAR domain
ColletesGigas_001175-T1	7460.GB16858-PA	4.1e-177	626.3					artNOG[6]	0324J@artNOG,09TFM@biNOG,0S3DI@hymNOG,0SP3V@inNOG,0V4EQ@meNOG,0ZITE@NOG,12N7K@opiNOG,KOG3098@euNOG	NA|NA|NA	S	Ion channel regulatory protein UNC-93
ColletesGigas_001176-T1	12957.ACEP_00004355-PA	0.0	5869.7	DNAH3	GO:0003674,GO:0003774,GO:0003824,GO:0005575,GO:0005622,GO:0005623,GO:0005856,GO:0005875,GO:0006139,GO:0006152,GO:0006163,GO:0006195,GO:0006200,GO:0006725,GO:0006753,GO:0006793,GO:0006796,GO:0006807,GO:0006928,GO:0007017,GO:0007018,GO:0008150,GO:0008152,GO:0009056,GO:0009116,GO:0009117,GO:0009119,GO:0009123,GO:0009125,GO:0009126,GO:0009128,GO:0009141,GO:0009143,GO:0009144,GO:0009146,GO:0009150,GO:…	K10408		artNOG[6]	032IW@artNOG,09TZJ@biNOG,0S66Y@hymNOG,0SRBU@inNOG,0V4YE@meNOG,12NG3@opiNOG,COG5245@NOG,KOG3595@euNOG	NA|NA|NA	Z	Dynein heavy chain and region D6 of dynein motor
ColletesGigas_001177-T1	7460.GB13822-PA	1.3e-37	161.8					artNOG[6]	039NM@artNOG,0AAK4@biNOG,0SWCA@inNOG,0VMIR@meNOG,0XSWD@NOG,13YVB@opiNOG,KOG4360@euNOG	NA|NA|NA	U	Inherit from KOG: Trafficking protein, kinesin binding
ColletesGigas_001179-T1	7460.GB15886-PA	0.0	1348.2	MILT	GO:0000003,GO:0002064,GO:0003006,GO:0003674,GO:0005488,GO:0005515,GO:0005575,GO:0005622,GO:0005623,GO:0005737,GO:0005739,GO:0006810,GO:0006928,GO:0006996,GO:0007005,GO:0007017,GO:0007018,GO:0007276,GO:0007281,GO:0007283,GO:0007286,GO:0007287,GO:0008088,GO:0008092,GO:0008150,GO:0009888,GO:0009987,GO:0010970,GO:0016043,GO:0017022,GO:0019894,GO:0019895,GO:0019896,GO:0019953,GO:0022412,GO:0022414,GO:…	K15369		artNOG[6]	032H5@artNOG,09Z6Q@biNOG,0SPDX@inNOG,0VA40@meNOG,0XSWD@NOG,12S7C@opiNOG,KOG4360@euNOG	NA|NA|NA	U	Kinesin associated protein
ColletesGigas_001180-T1	7425.NV10546-PA	1.4e-58	231.5					artNOG[6]	036TP@artNOG,09XS1@biNOG,0S36E@hymNOG,0STV9@inNOG,0VCE1@meNOG,13M1S@opiNOG,COG2319@NOG,KOG0322@euNOG	NA|NA|NA	S	WD domain, G-beta repeat
ColletesGigas_001183-T1	7460.GB11857-PA	7.1e-191	672.9					artNOG[6]	035MF@artNOG,0A3A8@biNOG,0S5EZ@hymNOG,0SSAW@inNOG,0VE4Z@meNOG,13IFK@opiNOG,COG5048@NOG,KOG1721@euNOG	NA|NA|NA	K	Zinc finger, C2H2 type
ColletesGigas_001187-T1	7425.NV13472-PA	7.5e-136	488.4	CAHBETA	GO:0003674,GO:0003824,GO:0004089,GO:0005488,GO:0005575,GO:0005622,GO:0005623,GO:0005737,GO:0005739,GO:0006730,GO:0008150,GO:0008152,GO:0008270,GO:0009987,GO:0016829,GO:0016835,GO:0016836,GO:0043167,GO:0043169,GO:0043226,GO:0043227,GO:0043229,GO:0043231,GO:0044237,GO:0044281,GO:0044424,GO:0044444,GO:0044464,GO:0044710,GO:0046872,GO:0046914	K01673		artNOG[6]	033IB@artNOG,0A1MK@biNOG,0S6C9@hymNOG,0SQA5@inNOG,0VCHD@meNOG,12TWI@opiNOG,COG0288@NOG,KOG1578@euNOG	NA|NA|NA	P	beta carbonic anhydrase 1-like
ColletesGigas_001188-T1	7460.GB17040-PA	1.3e-171	607.4		GO:0001558,GO:0003674,GO:0003824,GO:0003924,GO:0005488,GO:0005515,GO:0006139,GO:0006152,GO:0006163,GO:0006184,GO:0006195,GO:0006725,GO:0006753,GO:0006793,GO:0006796,GO:0006807,GO:0006950,GO:0007154,GO:0008150,GO:0008152,GO:0009056,GO:0009116,GO:0009117,GO:0009119,GO:0009141,GO:0009143,GO:0009144,GO:0009146,GO:0009150,GO:0009154,GO:0009164,GO:0009166,GO:0009199,GO:0009203,GO:0009205,GO:0009207,GO:…	K16185		artNOG[6]	034QK@artNOG,09YIM@biNOG,0S46J@hymNOG,0SQQ7@inNOG,0V8EW@meNOG,0XQ0R@NOG,12RUQ@opiNOG,KOG3886@euNOG	NA|NA|NA	T	Gtr1/RagA G protein conserved region
ColletesGigas_001189-T1	12957.ACEP_00011182-PA	4.9e-308	1061.6	PAK	GO:0000165,GO:0000902,GO:0000904,GO:0001700,GO:0002009,GO:0003008,GO:0003674,GO:0003824,GO:0004672,GO:0004674,GO:0004702,GO:0004871,GO:0005057,GO:0005575,GO:0005622,GO:0005623,GO:0005856,GO:0005886,GO:0005912,GO:0005924,GO:0005925,GO:0006464,GO:0006468,GO:0006793,GO:0006796,GO:0006928,GO:0006935,GO:0006950,GO:0007043,GO:0007154,GO:0007155,GO:0007165,GO:0007243,GO:0007254,GO:0007264,GO:0007265,GO:…	K04409,K05733		artNOG[6]	033F7@artNOG,09VU2@biNOG,0S4ME@hymNOG,0SQ76@inNOG,0V6ST@meNOG,0XP4K@NOG,12NMX@opiNOG,KOG0578@euNOG	NA|NA|NA	T	Protein tyrosine kinase
ColletesGigas_001190-T1	7460.GB15486-PA	3.4e-82	309.7		GO:0003674,GO:0003824,GO:0005488,GO:0006464,GO:0008150,GO:0008152,GO:0008270,GO:0009987,GO:0016491,GO:0016667,GO:0016671,GO:0018193,GO:0018206,GO:0019538,GO:0033743,GO:0036211,GO:0043167,GO:0043169,GO:0043170,GO:0043412,GO:0044237,GO:0044238,GO:0044260,GO:0044267,GO:0044710,GO:0046872,GO:0046914,GO:0055114,GO:0071704	K07305		artNOG[6]	0370Z@artNOG,0A59I@biNOG,0S97B@hymNOG,0STY4@inNOG,0VDY9@meNOG,13NFZ@opiNOG,COG0229@NOG,KOG0856@euNOG	NA|NA|NA	O	SelR domain
ColletesGigas_001191-T1	7460.GB14693-PA	8.6e-248	861.3	EBI	GO:0000166,GO:0001654,GO:0001745,GO:0001882,GO:0001883,GO:0003674,GO:0003682,GO:0005488,GO:0005515,GO:0005525,GO:0005575,GO:0005622,GO:0005623,GO:0005634,GO:0005654,GO:0005694,GO:0005700,GO:0007154,GO:0007165,GO:0007166,GO:0007167,GO:0007169,GO:0007173,GO:0007219,GO:0007275,GO:0007399,GO:0007423,GO:0007444,GO:0008134,GO:0008150,GO:0008593,GO:0009653,GO:0009887,GO:0009893,GO:0009966,GO:0009967,GO:…	K04508		artNOG[6]	0333T@artNOG,09UA5@biNOG,0S4GH@hymNOG,0SPXF@inNOG,0V59C@meNOG,0XRSY@NOG,12NMU@opiNOG,KOG0273@euNOG	NA|NA|NA	B	F-box-like WD repeat-containing protein
ColletesGigas_001192-T1	7460.GB10885-PA	2.2e-42	177.6	DH44	GO:0001664,GO:0003674,GO:0005102,GO:0005179,GO:0005184,GO:0005488,GO:0005515,GO:0005575,GO:0005576,GO:0005615,GO:0006810,GO:0007154,GO:0007165,GO:0007166,GO:0007186,GO:0007218,GO:0007589,GO:0008150,GO:0008613,GO:0009719,GO:0009725,GO:0009755,GO:0009987,GO:0010033,GO:0023052,GO:0032501,GO:0032870,GO:0042221,GO:0044421,GO:0044699,GO:0044700,GO:0044707,GO:0044763,GO:0044765,GO:0046903,GO:0050789,GO:…			artNOG[6]	039HN@artNOG,0ABMI@biNOG,0J60T@euNOG,0S9GP@hymNOG,0SW2X@inNOG,0VNP7@meNOG,0XVRE@NOG,13YNS@opiNOG	NA|NA|NA	S	CRF
ColletesGigas_001206-T1	7460.GB18384-PA	7.9e-141	505.8					artNOG[6]	03GDC@artNOG,0B4A6@biNOG,0JQQH@euNOG,0S9J2@hymNOG,0T2W5@inNOG,0VHKY@meNOG,0ZT6M@NOG,14G97@opiNOG	NA|NA|NA
ColletesGigas_001217-T1	7460.GB12183-PA	5.1e-106	389.0	MAD2	GO:0000075,GO:0000775,GO:0000776,GO:0005575,GO:0005622,GO:0005623,GO:0005634,GO:0005635,GO:0005654,GO:0005694,GO:0005737,GO:0005819,GO:0005828,GO:0005856,GO:0005874,GO:0005875,GO:0005876,GO:0007049,GO:0007088,GO:0007093,GO:0007094,GO:0007346,GO:0008150,GO:0009987,GO:0010564,GO:0010639,GO:0010948,GO:0012505,GO:0015630,GO:0022402,GO:0030071,GO:0031577,GO:0031967,GO:0031974,GO:0031975,GO:0031981,GO:…	K02537		artNOG[6]	036RN@artNOG,09WN0@biNOG,0S4AX@hymNOG,0STSU@inNOG,0V7KK@meNOG,0XSD7@NOG,13K0G@opiNOG,KOG3285@euNOG	NA|NA|NA	D	HORMA domain
ColletesGigas_001218-T1	7460.GB17653-PA	3.4e-27	129.0			K11294		artNOG[6]	038J0@artNOG,0A3DQ@biNOG,0S961@hymNOG,0SVZ3@inNOG,0VF6Y@meNOG,11U5P@NOG,13M9C@opiNOG,KOG2992@euNOG	NA|NA|NA	Y	SRP40, C-terminal domain
ColletesGigas_001219-T1	7460.GB19043-PA	2.3e-49	200.3					artNOG[6]	036T7@artNOG,0A6WN@biNOG,0IWGW@euNOG,0S7XC@hymNOG,0STSC@inNOG,0VHQS@meNOG,11I6B@NOG,13QXV@opiNOG	NA|NA|NA
ColletesGigas_001220-T1	7460.GB19043-PA	1.4e-61	240.7					artNOG[6]	036T7@artNOG,0A6WN@biNOG,0IWGW@euNOG,0S7XC@hymNOG,0STSC@inNOG,0VHQS@meNOG,11I6B@NOG,13QXV@opiNOG	NA|NA|NA
ColletesGigas_001221-T1	7460.GB18124-PA	8.3e-93	345.1		GO:0000003,GO:0000139,GO:0005575,GO:0005622,GO:0005623,GO:0005737,GO:0005794,GO:0005798,GO:0007275,GO:0007444,GO:0008150,GO:0009966,GO:0009967,GO:0010646,GO:0010647,GO:0012505,GO:0012506,GO:0016020,GO:0016023,GO:0023051,GO:0023056,GO:0030111,GO:0030117,GO:0030120,GO:0030126,GO:0030135,GO:0030137,GO:0030177,GO:0030659,GO:0030660,GO:0030662,GO:0030663,GO:0031090,GO:0031410,GO:0031982,GO:0031988,GO:…			artNOG[6]	035PF@artNOG,0A06U@biNOG,0S4I4@hymNOG,0ST75@inNOG,0VB2T@meNOG,0XQCK@NOG,12SKM@opiNOG,KOG1692@euNOG	NA|NA|NA	U	EMP24_GP25L
ColletesGigas_001222-T1	7460.GB17822-PA	0.0	1792.7		GO:0000070,GO:0000090,GO:0000226,GO:0000278,GO:0000279,GO:0000280,GO:0000775,GO:0000776,GO:0000777,GO:0000779,GO:0000793,GO:0000819,GO:0000940,GO:0003674,GO:0003774,GO:0003777,GO:0003824,GO:0005575,GO:0005622,GO:0005623,GO:0005694,GO:0005856,GO:0005871,GO:0005875,GO:0006928,GO:0006996,GO:0007010,GO:0007017,GO:0007018,GO:0007049,GO:0007051,GO:0007052,GO:0007059,GO:0007067,GO:0007080,GO:0007275,GO:…	K11498		artNOG[6]	034N9@artNOG,09W8V@biNOG,0S5D2@hymNOG,0SPYA@inNOG,0V778@meNOG,12TTB@opiNOG,COG5059@NOG,KOG0242@euNOG	NA|NA|NA	Z	KISc
ColletesGigas_001223-T1	7425.NV16736-PA	0.0	2161.3		GO:0003674,GO:0003824,GO:0004143,GO:0005488,GO:0005575,GO:0005622,GO:0005623,GO:0005737,GO:0005768,GO:0006461,GO:0006793,GO:0006796,GO:0007154,GO:0007165,GO:0007166,GO:0007186,GO:0007205,GO:0008150,GO:0008152,GO:0008289,GO:0009987,GO:0016043,GO:0016301,GO:0016310,GO:0016740,GO:0016772,GO:0016773,GO:0019992,GO:0022607,GO:0023052,GO:0043226,GO:0043227,GO:0043229,GO:0043231,GO:0043933,GO:0044085,GO:…	K00901		artNOG[6]	0345C@artNOG,09WZQ@biNOG,0S3YI@hymNOG,0SQU2@inNOG,0V7XP@meNOG,0XSJR@NOG,12NWP@opiNOG,KOG1170@euNOG	NA|NA|NA	I	Diacylglycerol kinase accessory domain
ColletesGigas_001224-T1	12957.ACEP_00010846-PA	1.6e-190	671.0		GO:0003674,GO:0003824,GO:0004812,GO:0004818,GO:0008150,GO:0008152,GO:0016874,GO:0016875,GO:0016876	K01885		artNOG[6]	03371@artNOG,09ZUH@biNOG,0S4HM@hymNOG,0SQ0B@inNOG,0VE9I@meNOG,12QKM@opiNOG,COG0008@NOG,KOG1149@euNOG	NA|NA|NA	J	tRNA synthetases class I (E and Q), catalytic domain
ColletesGigas_001225-T1	7460.GB17874-PA	0.0	1247.6	SU(Z)12	GO:0000902,GO:0000904,GO:0003674,GO:0003824,GO:0005488,GO:0005515,GO:0005575,GO:0005622,GO:0005623,GO:0005634,GO:0005654,GO:0005694,GO:0005700,GO:0005704,GO:0006325,GO:0006464,GO:0006479,GO:0006996,GO:0007275,GO:0007399,GO:0007517,GO:0008150,GO:0008152,GO:0008168,GO:0008213,GO:0008276,GO:0008283,GO:0009653,GO:0009987,GO:0016043,GO:0016358,GO:0016568,GO:0016569,GO:0016570,GO:0016571,GO:0016740,GO:…	K11463		artNOG[6]	03516@artNOG,0A081@biNOG,0S7RT@hymNOG,0SSEY@inNOG,0VB44@meNOG,0YJ29@NOG,12T4M@opiNOG,KOG2350@euNOG	NA|NA|NA	K	VEFS-Box of polycomb protein
ColletesGigas_001226-T1	7460.GB15776-PA	2.3e-85	320.9	METTL22				meNOG[21]	09Y0E@biNOG,0VEE1@meNOG,0ZQK4@NOG,13HG3@opiNOG,KOG2497@euNOG	NA|NA|NA	S	Methyltransferase like 22
ColletesGigas_001227-T1	12957.ACEP_00004017-PA	2.4e-186	657.1	PDI	GO:0003674,GO:0003756,GO:0003824,GO:0005575,GO:0005576,GO:0005615,GO:0005622,GO:0005623,GO:0005634,GO:0005635,GO:0005737,GO:0005783,GO:0005788,GO:0005791,GO:0005811,GO:0006457,GO:0008150,GO:0008152,GO:0009987,GO:0012505,GO:0016853,GO:0016860,GO:0016862,GO:0016864,GO:0019538,GO:0031967,GO:0031974,GO:0031975,GO:0043025,GO:0043170,GO:0043226,GO:0043227,GO:0043229,GO:0043231,GO:0043233,GO:0044237,GO:…	K09580		artNOG[6]	033DB@artNOG,09UNI@biNOG,0S529@hymNOG,0ST2H@inNOG,0V5N3@meNOG,12P44@opiNOG,COG0526@NOG,KOG0190@euNOG	NA|NA|NA	O	Thioredoxin
ColletesGigas_001228-T1	7460.GB12459-PA	3.7e-242	843.6					artNOG[6]	03GJG@artNOG,0B0U2@biNOG,0S43Z@hymNOG,0T3AB@inNOG,0WDBK@meNOG,0XTD6@NOG,14U1G@opiNOG,KOG0266@euNOG,KOG1587@euNOG	NA|NA|NA	Z	WD40
ColletesGigas_001229-T1	7460.GB12459-PA	1e-261	909.1					artNOG[6]	03GJG@artNOG,0B0U2@biNOG,0S43Z@hymNOG,0T3AB@inNOG,0WDBK@meNOG,0XTD6@NOG,14U1G@opiNOG,KOG0266@euNOG,KOG1587@euNOG	NA|NA|NA	Z	WD40
ColletesGigas_001230-T1	12957.ACEP_00009427-PA	2.2e-196	690.3		GO:0003674,GO:0003756,GO:0003824,GO:0005575,GO:0006457,GO:0008150,GO:0008152,GO:0009987,GO:0016020,GO:0016021,GO:0016853,GO:0016860,GO:0016862,GO:0016864,GO:0019538,GO:0031224,GO:0043170,GO:0044237,GO:0044238,GO:0044260,GO:0044267,GO:0044425,GO:0071704	K09585		artNOG[6]	033ZD@artNOG,09T5W@biNOG,0S7WX@hymNOG,0SSN4@inNOG,0V44N@meNOG,12SE1@opiNOG,COG0526@NOG,KOG4277@euNOG	NA|NA|NA	O	Calsequestrin
ColletesGigas_001231-T1	7460.GB13034-PA	3.2e-44	183.0		GO:0008150,GO:0010941,GO:0010942,GO:0042981,GO:0043065,GO:0043067,GO:0043068,GO:0048518,GO:0048522,GO:0050789,GO:0050794,GO:0065007	K06875		artNOG[6]	0386J@artNOG,0A73Z@biNOG,0S8GM@hymNOG,0SVAH@inNOG,0VHTA@meNOG,13W7K@opiNOG,COG2118@NOG,KOG3431@euNOG	NA|NA|NA	D	Double-stranded DNA-binding domain
ColletesGigas_001232-T1	12957.ACEP_00015932-PA	1.6e-193	682.6					artNOG[6]	034BM@artNOG,0A4QA@biNOG,0SR0A@inNOG,0VFJD@meNOG,0YZ8H@NOG,13J8Y@opiNOG,KOG4448@euNOG	NA|NA|NA	S	Inherit from biNOG: family with sequence similarity 43, member
ColletesGigas_001233-T1	7460.GB12577-PA	7.5e-30	135.2					artNOG[6]	034BM@artNOG,0A4QA@biNOG,0S3QV@hymNOG,0SR0A@inNOG,0VFJD@meNOG,0YZ8H@NOG,13J8Y@opiNOG,KOG4448@euNOG	NA|NA|NA	S	Inherit from biNOG: family with sequence similarity 43, member
ColletesGigas_001234-T1	12957.ACEP_00015935-PA	8.7e-183	646.0			K16913		artNOG[6]	038HE@artNOG,09XUS@biNOG,0IJ4S@euNOG,0SVY3@inNOG,0VD0J@meNOG,10K7C@NOG,13GJ3@opiNOG	NA|NA|NA	S	Inherit from biNOG: proline, glutamate and leucine rich protein 1
ColletesGigas_001235-T1	7460.GB17629-PA	2.1e-146	523.5	RPL8	GO:0000022,GO:0000226,GO:0000228,GO:0000278,GO:0001654,GO:0003674,GO:0003735,GO:0005198,GO:0005575,GO:0005622,GO:0005623,GO:0005634,GO:0005694,GO:0005730,GO:0005737,GO:0005829,GO:0005840,GO:0006412,GO:0006996,GO:0007010,GO:0007017,GO:0007049,GO:0007051,GO:0007052,GO:0007098,GO:0007154,GO:0007165,GO:0007166,GO:0007167,GO:0007169,GO:0007275,GO:0007423,GO:0008150,GO:0008152,GO:0008286,GO:0008361,GO:…	K02938		artNOG[6]	035C5@artNOG,09YXM@biNOG,0S76B@hymNOG,0SRVF@inNOG,0V9VA@meNOG,12PUU@opiNOG,COG0090@NOG,KOG2309@euNOG	NA|NA|NA	J	Ribosomal Proteins L2, C-terminal domain
ColletesGigas_001236-T1	7460.GB19873-PA	0.0	1079.7	BEL	GO:0000003,GO:0000070,GO:0000278,GO:0000280,GO:0000819,GO:0002064,GO:0002164,GO:0002165,GO:0002168,GO:0003006,GO:0003674,GO:0003724,GO:0003824,GO:0004004,GO:0004386,GO:0005575,GO:0005622,GO:0005623,GO:0005737,GO:0005811,GO:0005856,GO:0005875,GO:0006139,GO:0006152,GO:0006163,GO:0006195,GO:0006200,GO:0006725,GO:0006753,GO:0006793,GO:0006796,GO:0006807,GO:0006996,GO:0007049,GO:0007059,GO:0007067,GO:…	K11594		artNOG[6]	033V5@artNOG,09XH1@biNOG,0S5FR@hymNOG,0SQIN@inNOG,0V8F2@meNOG,0XNTI@NOG,12N5P@opiNOG,KOG0335@euNOG	NA|NA|NA	A	DEAD/DEAH box helicase
ColletesGigas_001237-T1	12957.ACEP_00015940-PA	2.5e-204	716.8	P58IPK	GO:0001932,GO:0001933,GO:0003674,GO:0004857,GO:0004860,GO:0006469,GO:0008150,GO:0009892,GO:0010563,GO:0010605,GO:0019207,GO:0019210,GO:0019220,GO:0019222,GO:0019887,GO:0030234,GO:0031323,GO:0031324,GO:0031399,GO:0031400,GO:0032268,GO:0032269,GO:0033673,GO:0042325,GO:0042326,GO:0043086,GO:0043549,GO:0044092,GO:0045859,GO:0045936,GO:0048519,GO:0048523,GO:0050789,GO:0050790,GO:0050794,GO:0051174,GO:…	K09523		artNOG[6]	033ET@artNOG,0A14E@biNOG,0S7EI@hymNOG,0SQ6V@inNOG,0VC0Q@meNOG,12S2K@opiNOG,COG0484@NOG,KOG0624@euNOG	NA|NA|NA	O	DnaJ domain
ColletesGigas_001238-T1	7460.GB15442-PA	1.6e-262	910.2					artNOG[6]	0362S@artNOG,09XYK@biNOG,0S6S7@hymNOG,0SSW2@inNOG,0V8WD@meNOG,0XT8W@NOG,12QU0@opiNOG,KOG2470@euNOG	NA|NA|NA	F	5'-nucleotidase domain-containing protein 3-like
ColletesGigas_001240-T1	12957.ACEP_00015942-PA	0.0	1090.9	DYL	GO:0000902,GO:0000904,GO:0002064,GO:0003382,GO:0003383,GO:0003674,GO:0005198,GO:0005214,GO:0005575,GO:0005623,GO:0005886,GO:0006928,GO:0006996,GO:0007010,GO:0007015,GO:0007155,GO:0007160,GO:0008150,GO:0008360,GO:0009653,GO:0009888,GO:0009987,GO:0016020,GO:0016043,GO:0016324,GO:0016476,GO:0022603,GO:0022604,GO:0022610,GO:0030029,GO:0030036,GO:0030048,GO:0030154,GO:0030855,GO:0031589,GO:0032502,GO:…			artNOG[6]	032CA@artNOG,0A1GQ@biNOG,0IE3H@euNOG,0S3Y3@hymNOG,0SPA0@inNOG,0VCCA@meNOG,0YYS2@NOG,12TRF@opiNOG	NA|NA|NA	S	ZP
ColletesGigas_001241-T1	7460.GB12770-PA	5.8e-50	204.9					artNOG[6]	03ARA@artNOG,0ACBA@biNOG,0J6AQ@euNOG,0SXGX@inNOG,0VPFT@meNOG,0YW7V@NOG,147HP@opiNOG	NA|NA|NA
ColletesGigas_001243-T1	12957.ACEP_00015944-PA	1.5e-65	255.4		GO:0000902,GO:0000904,GO:0003674,GO:0003824,GO:0004672,GO:0004713,GO:0004716,GO:0004871,GO:0005057,GO:0006464,GO:0006468,GO:0006793,GO:0006796,GO:0006928,GO:0006935,GO:0007154,GO:0007165,GO:0007166,GO:0007275,GO:0007399,GO:0007409,GO:0007411,GO:0007431,GO:0007435,GO:0008037,GO:0008038,GO:0008039,GO:0008045,GO:0008150,GO:0008152,GO:0009605,GO:0009653,GO:0009987,GO:0016043,GO:0016055,GO:0016201,GO:…	K08252		artNOG[6]	03636@artNOG,09Z7S@biNOG,0S7SD@hymNOG,0SPDJ@inNOG,0VA50@meNOG,0XSKI@NOG,12RSF@opiNOG,KOG1024@euNOG	NA|NA|NA	T	WIF domain
ColletesGigas_001244-T1	7425.NV13484-PA	1.1e-172	611.3		GO:0000902,GO:0000904,GO:0003674,GO:0003824,GO:0004672,GO:0004713,GO:0004716,GO:0004871,GO:0005057,GO:0006464,GO:0006468,GO:0006793,GO:0006796,GO:0006928,GO:0006935,GO:0007154,GO:0007165,GO:0007166,GO:0007275,GO:0007399,GO:0007409,GO:0007411,GO:0007431,GO:0007435,GO:0008037,GO:0008038,GO:0008039,GO:0008045,GO:0008150,GO:0008152,GO:0009605,GO:0009653,GO:0009987,GO:0016043,GO:0016055,GO:0016201,GO:…	K08252		artNOG[6]	03636@artNOG,09Z7S@biNOG,0S7SD@hymNOG,0SPDJ@inNOG,0VA50@meNOG,0XSKI@NOG,12RSF@opiNOG,KOG1024@euNOG	NA|NA|NA	T	WIF domain
ColletesGigas_001250-T1	7460.GB18560-PA	1e-238	831.2	KEN	GO:0000003,GO:0001071,GO:0003006,GO:0003674,GO:0003676,GO:0003677,GO:0003700,GO:0005488,GO:0005575,GO:0005622,GO:0005623,GO:0005634,GO:0006355,GO:0006810,GO:0006897,GO:0006909,GO:0007275,GO:0007320,GO:0007444,GO:0007484,GO:0007485,GO:0007486,GO:0007487,GO:0007548,GO:0007618,GO:0007620,GO:0008150,GO:0009889,GO:0009966,GO:0009968,GO:0010468,GO:0010556,GO:0010627,GO:0010646,GO:0010648,GO:0010741,GO:…			artNOG[6]	035M5@artNOG,0A18A@biNOG,0S61I@hymNOG,0SSAA@inNOG,0VC3Z@meNOG,12UC7@opiNOG,COG5048@NOG,KOG1721@euNOG	NA|NA|NA	K	BTB/POZ domain
ColletesGigas_001251-T1	7460.GB11723-PA	4.9e-102	376.7			K03098		artNOG[6]	036S8@artNOG,09TA4@biNOG,0STPM@inNOG,0V495@meNOG,13SMT@opiNOG,COG3040@NOG,KOG4824@euNOG	NA|NA|NA	M	Apolipoprotein
ColletesGigas_001252-T1	12957.ACEP_00015949-PA	6.4e-84	315.5		GO:0000003,GO:0003674,GO:0005488,GO:0005575,GO:0005576,GO:0005615,GO:0006950,GO:0006979,GO:0007275,GO:0007568,GO:0008150,GO:0008289,GO:0008340,GO:0010259,GO:0032501,GO:0032502,GO:0032504,GO:0033500,GO:0042592,GO:0044421,GO:0044699,GO:0044707,GO:0044767,GO:0048878,GO:0050896,GO:0055088,GO:0055090,GO:0065007,GO:0065008,GO:0070328	K03098		artNOG[6]	037SV@artNOG,09TA4@biNOG,0S877@hymNOG,0SUJW@inNOG,0V495@meNOG,13SMT@opiNOG,COG3040@NOG,KOG4824@euNOG	NA|NA|NA	M	Lipocalin-like domain
ColletesGigas_001256-T1	7460.GB30109-PA	0.0	1592.4	UNC5D	GO:0000003,GO:0000902,GO:0000904,GO:0001525,GO:0001558,GO:0001568,GO:0001569,GO:0001667,GO:0001704,GO:0001707,GO:0001763,GO:0001944,GO:0002009,GO:0003002,GO:0003006,GO:0003674,GO:0004871,GO:0004872,GO:0004888,GO:0005042,GO:0005043,GO:0005575,GO:0005622,GO:0005623,GO:0005737,GO:0005829,GO:0005886,GO:0005887,GO:0006915,GO:0006928,GO:0006935,GO:0007154,GO:0007165,GO:0007166,GO:0007275,GO:0007369,GO:…	K07521		meNOG[21]	09YE1@biNOG,0V9BQ@meNOG,0XRS6@NOG,12R4I@opiNOG,KOG1480@euNOG	NA|NA|NA	T	unc-5 homolog
ColletesGigas_001270-T1	12957.ACEP_00014852-PA	0.0	1726.1	UNC-5	GO:0000902,GO:0000904,GO:0003002,GO:0003674,GO:0004871,GO:0004872,GO:0004888,GO:0005042,GO:0005043,GO:0006928,GO:0006935,GO:0007154,GO:0007165,GO:0007166,GO:0007275,GO:0007389,GO:0007399,GO:0007409,GO:0007411,GO:0007431,GO:0007432,GO:0008045,GO:0008150,GO:0008347,GO:0009605,GO:0009653,GO:0009887,GO:0009987,GO:0010160,GO:0016043,GO:0016477,GO:0022008,GO:0023052,GO:0030030,GO:0030154,GO:0030182,GO:…	K07521		artNOG[6]	03291@artNOG,09YE1@biNOG,0S47Y@hymNOG,0SP7A@inNOG,0V9BQ@meNOG,0XRS6@NOG,12R4I@opiNOG,KOG1480@euNOG	NA|NA|NA	T	ZU5 domain
ColletesGigas_001274-T1	12957.ACEP_00002142-PA	1.5e-188	664.8		GO:0003674,GO:0003824,GO:0004383,GO:0006139,GO:0006163,GO:0006164,GO:0006182,GO:0006725,GO:0006753,GO:0006793,GO:0006796,GO:0006807,GO:0006996,GO:0007010,GO:0007015,GO:0007155,GO:0008150,GO:0008152,GO:0008360,GO:0009058,GO:0009117,GO:0009150,GO:0009152,GO:0009165,GO:0009187,GO:0009190,GO:0009259,GO:0009260,GO:0009975,GO:0009987,GO:0016043,GO:0016829,GO:0016849,GO:0018130,GO:0019438,GO:0019637,GO:…			artNOG[6]	0374G@artNOG,0A5U6@biNOG,0IX73@euNOG,0S4Y9@hymNOG,0SU4A@inNOG,0VGPG@meNOG,0ZHTF@NOG,13RFQ@opiNOG	NA|NA|NA
ColletesGigas_001275-T1	7425.NV16172-PA	1.5e-213	747.3		GO:0001763,GO:0002009,GO:0003674,GO:0003824,GO:0004605,GO:0005575,GO:0005622,GO:0005623,GO:0005634,GO:0005635,GO:0005737,GO:0005783,GO:0005790,GO:0005886,GO:0005887,GO:0006629,GO:0006644,GO:0006650,GO:0006793,GO:0006796,GO:0007154,GO:0007165,GO:0007166,GO:0007186,GO:0007275,GO:0007424,GO:0007430,GO:0007602,GO:0007603,GO:0008150,GO:0008152,GO:0008610,GO:0008654,GO:0009058,GO:0009266,GO:0009314,GO:…	K00981		artNOG[6]	032K5@artNOG,09UYD@biNOG,0S4KQ@hymNOG,0SPGD@inNOG,0V5YB@meNOG,12PGK@opiNOG,COG0575@NOG,KOG1440@euNOG	NA|NA|NA	I	Cytidylyltransferase family
ColletesGigas_001276-T1	12957.ACEP_00007578-PA	4.4e-204	715.7					artNOG[6]	035V2@artNOG,09W0J@biNOG,0S66E@hymNOG,0SST7@inNOG,0V6YY@meNOG,12PH5@opiNOG,COG0673@NOG,KOG2742@euNOG	NA|NA|NA	S	Oxidoreductase family, NAD-binding Rossmann fold
ColletesGigas_001277-T1	7460.GB16870-PA	1.2e-08	66.2					meNOG[21]	0ANSQ@biNOG,0KI6Q@euNOG,0W0VK@meNOG,10QJA@NOG,14VZ4@opiNOG	NA|NA|NA
ColletesGigas_001278-T1	12957.ACEP_00007185-PA	2.2e-77	294.3					meNOG[21]	0ANSQ@biNOG,0KI6Q@euNOG,0W0VK@meNOG,10QJA@NOG,14VZ4@opiNOG	NA|NA|NA
ColletesGigas_001279-T1	7460.GB19536-PA	1.1e-69	268.1					artNOG[6]	037XY@artNOG,0A22F@biNOG,0S80Y@hymNOG,0SUUS@inNOG,0VCXT@meNOG,11N4G@NOG,13RPQ@opiNOG,KOG4736@euNOG	NA|NA|NA	S	Metallo-beta-lactamase superfamily
ColletesGigas_001280-T1	7460.GB14510-PA	3.1e-177	626.7		GO:0000096,GO:0001510,GO:0003674,GO:0003824,GO:0005575,GO:0005622,GO:0005623,GO:0005634,GO:0005737,GO:0005739,GO:0005759,GO:0006082,GO:0006139,GO:0006396,GO:0006399,GO:0006400,GO:0006520,GO:0006555,GO:0006725,GO:0006790,GO:0006807,GO:0008033,GO:0008150,GO:0008152,GO:0008168,GO:0008173,GO:0008175,GO:0009066,GO:0009451,GO:0009987,GO:0010467,GO:0016070,GO:0016740,GO:0016741,GO:0019752,GO:0030488,GO:…	K15429		artNOG[6]	033WU@artNOG,09WJD@biNOG,0S7PP@hymNOG,0SQK4@inNOG,0V7HX@meNOG,12PCN@opiNOG,COG2520@NOG,KOG2078@euNOG	NA|NA|NA	A	Specifically methylates the N1 position of guanosine-37 in various cytoplasmic and mitochondrial tRNAs. Methylation is not dependent on the nature of the nucleoside 5' of the target nucleoside. This is the first step in the biosynthesis of wybutosine (yW), a modified base adjacent to the anticodon of tRNAs and required for accurate decoding (By similarity)
ColletesGigas_001282-T1	7460.GB18171-PA	1.4e-202	711.8	RH3	GO:0003674,GO:0004871,GO:0004872,GO:0004888,GO:0004930,GO:0005575,GO:0007154,GO:0007165,GO:0007166,GO:0007186,GO:0007602,GO:0007604,GO:0008020,GO:0008150,GO:0009314,GO:0009411,GO:0009416,GO:0009581,GO:0009582,GO:0009583,GO:0009584,GO:0009589,GO:0009605,GO:0009628,GO:0009881,GO:0009987,GO:0016020,GO:0016021,GO:0016037,GO:0016039,GO:0023052,GO:0031224,GO:0034644,GO:0038023,GO:0044425,GO:0044699,GO:…	K04255		artNOG[6]	034NJ@artNOG,0A4ZE@biNOG,0S6X3@hymNOG,0SRAE@inNOG,0VFUM@meNOG,0XRW9@NOG,12S0Z@opiNOG,KOG3656@euNOG	NA|NA|NA	T	Serpentine type 7TM GPCR chemoreceptor Srsx
ColletesGigas_001283-T1	12957.ACEP_00002175-PA	1.5e-91	342.0					artNOG[6]	038TY@artNOG,0AB2E@biNOG,0J4PR@euNOG,0SVMZ@inNOG,0VN2R@meNOG,0YRDR@NOG,13XSI@opiNOG	NA|NA|NA
ColletesGigas_001284-T1	7460.GB19350-PA	2.5e-48	196.4		GO:0000902,GO:0001508,GO:0003008,GO:0003674,GO:0005215,GO:0005216,GO:0005244,GO:0005249,GO:0005251,GO:0005261,GO:0005267,GO:0005575,GO:0005623,GO:0005886,GO:0005887,GO:0006810,GO:0006811,GO:0006812,GO:0006813,GO:0007154,GO:0007267,GO:0007268,GO:0007275,GO:0007399,GO:0007610,GO:0007626,GO:0008016,GO:0008076,GO:0008150,GO:0008324,GO:0008345,GO:0009653,GO:0009987,GO:0010646,GO:0015075,GO:0015077,GO:…	K04885		artNOG[6]	035B4@artNOG,09V8A@biNOG,0S552@hymNOG,0SQNI@inNOG,0V67V@meNOG,12P64@opiNOG,COG1226@NOG,KOG3713@euNOG	NA|NA|NA	P	Pfam:K_tetra
ColletesGigas_001285-T1	7460.GB19350-PA	7.9e-285	984.9		GO:0000902,GO:0001508,GO:0003008,GO:0003674,GO:0005215,GO:0005216,GO:0005244,GO:0005249,GO:0005251,GO:0005261,GO:0005267,GO:0005575,GO:0005623,GO:0005886,GO:0005887,GO:0006810,GO:0006811,GO:0006812,GO:0006813,GO:0007154,GO:0007267,GO:0007268,GO:0007275,GO:0007399,GO:0007610,GO:0007626,GO:0008016,GO:0008076,GO:0008150,GO:0008324,GO:0008345,GO:0009653,GO:0009987,GO:0010646,GO:0015075,GO:0015077,GO:…	K04885		artNOG[6]	035B4@artNOG,09V8A@biNOG,0S552@hymNOG,0SQNI@inNOG,0V67V@meNOG,12P64@opiNOG,COG1226@NOG,KOG3713@euNOG	NA|NA|NA	P	Pfam:K_tetra
ColletesGigas_001286-T1	7460.GB12777-PA	1.5e-171	607.4		GO:0003674,GO:0003824,GO:0004175,GO:0004222,GO:0007275,GO:0007399,GO:0008150,GO:0008152,GO:0008233,GO:0008237,GO:0009987,GO:0016787,GO:0022008,GO:0030154,GO:0032501,GO:0032502,GO:0044699,GO:0044707,GO:0044763,GO:0048731,GO:0048856,GO:0048869,GO:0070011	K01409		artNOG[6]	033PV@artNOG,09XMU@biNOG,0S5SH@hymNOG,0SQNK@inNOG,0V9RT@meNOG,12NU4@opiNOG,COG0533@NOG,KOG2708@euNOG	NA|NA|NA	O	Glycoprotease family
ColletesGigas_001287-T1	7460.GB16140-PA	2.2e-212	743.4					artNOG[6]	037XX@artNOG,0A5S0@biNOG,0IYVP@euNOG,0S856@hymNOG,0SUMR@inNOG,0VGM4@meNOG,11R7F@NOG,13SRB@opiNOG	NA|NA|NA
ColletesGigas_001288-T1	7460.GB17959-PA	3.1e-25	119.8		GO:0006417,GO:0006457,GO:0008150,GO:0008152,GO:0009889,GO:0009890,GO:0009892,GO:0009987,GO:0010468,GO:0010556,GO:0010558,GO:0010605,GO:0010608,GO:0017148,GO:0019222,GO:0019538,GO:0031323,GO:0031324,GO:0031326,GO:0031327,GO:0032268,GO:0032269,GO:0043170,GO:0044237,GO:0044238,GO:0044260,GO:0044267,GO:0048519,GO:0048523,GO:0050789,GO:0050794,GO:0051246,GO:0051248,GO:0060255,GO:0065007,GO:0071704,GO:…			artNOG[6]	038A2@artNOG,0A6K8@biNOG,0SV87@inNOG,0VHEC@meNOG,13V85@opiNOG,COG0251@NOG,KOG2317@euNOG	NA|NA|NA	J	Endoribonuclease L-PSP
ColletesGigas_001289-T1	7460.GB19465-PA	1.2e-81	307.8	RPL12	GO:0000003,GO:0000022,GO:0000184,GO:0000226,GO:0000278,GO:0000956,GO:0002119,GO:0002164,GO:0003674,GO:0003735,GO:0005198,GO:0005575,GO:0005622,GO:0005623,GO:0005737,GO:0005829,GO:0005840,GO:0006139,GO:0006401,GO:0006402,GO:0006412,GO:0006413,GO:0006414,GO:0006415,GO:0006605,GO:0006612,GO:0006613,GO:0006614,GO:0006725,GO:0006807,GO:0006810,GO:0006886,GO:0006897,GO:0006898,GO:0006915,GO:0006996,GO:…	K02870		meNOG[21]	09T96@biNOG,0V486@meNOG,13PRV@opiNOG,COG0080@NOG,KOG0886@euNOG	NA|NA|NA	J	Ribosomal protein L12
ColletesGigas_001290-T1	7460.GB13689-PA	1.6e-128	464.2		GO:0003674,GO:0003824,GO:0005575,GO:0005622,GO:0005623,GO:0005737,GO:0005783,GO:0005789,GO:0006508,GO:0006511,GO:0006515,GO:0008150,GO:0008152,GO:0008233,GO:0009056,GO:0009057,GO:0009987,GO:0010498,GO:0012505,GO:0016020,GO:0016787,GO:0019538,GO:0019941,GO:0030163,GO:0030433,GO:0031090,GO:0042175,GO:0043161,GO:0043170,GO:0043226,GO:0043227,GO:0043229,GO:0043231,GO:0043632,GO:0044237,GO:0044238,GO:…	K11519		artNOG[6]	035RT@artNOG,0A1RQ@biNOG,0S6P0@hymNOG,0STB6@inNOG,0VCHA@meNOG,12U06@opiNOG,COG5291@NOG,KOG0858@euNOG,KOG1631@euNOG	NA|NA|NA	U	Translocon-associated protein (TRAP), alpha subunit
ColletesGigas_001291-T1	7460.GB18307-PA	5.6e-221	771.9		GO:0005575,GO:0005623,GO:0006810,GO:0006887,GO:0008150,GO:0009987,GO:0016192,GO:0032940,GO:0043025,GO:0044297,GO:0044464,GO:0044699,GO:0044763,GO:0044765,GO:0045055,GO:0046903,GO:0051179,GO:0051234,GO:0051641,GO:0051649,GO:0097458			artNOG[6]	0357Y@artNOG,09XQ3@biNOG,0S7XQ@hymNOG,0SRVC@inNOG,0V8MT@meNOG,0YZG6@NOG,12R4K@opiNOG,KOG3651@euNOG	NA|NA|NA	T	Arfaptin
ColletesGigas_001292-T1	7460.GB14356-PA	8.8e-137	492.3	GINT3	GO:0003674,GO:0005488,GO:0005515	K14011		artNOG[6]	0340R@artNOG,0A0MG@biNOG,0S71T@hymNOG,0SP5U@inNOG,0VBHN@meNOG,0XQQK@NOG,12TBQ@opiNOG,KOG2699@euNOG	NA|NA|NA	O	PUB domain
ColletesGigas_001293-T1	12957.ACEP_00013494-PA	4.5e-212	742.7		GO:0003674,GO:0005215,GO:0006810,GO:0006811,GO:0006812,GO:0008150,GO:0008324,GO:0009987,GO:0015075,GO:0015101,GO:0015695,GO:0022857,GO:0022891,GO:0022892,GO:0034220,GO:0044699,GO:0044763,GO:0044765,GO:0051179,GO:0051234,GO:0055085,GO:0071702			artNOG[6]	0345I@artNOG,09WXA@biNOG,0S4YP@hymNOG,0SQU7@inNOG,0V4PA@meNOG,0ZVDQ@NOG,12Q9Y@opiNOG,KOG0253@euNOG	NA|NA|NA	G	Sugar (and other) transporter
ColletesGigas_001294-T1	7460.GB12927-PA	2.7e-116	423.3	UNC-119				artNOG[6]	0339R@artNOG,09YUP@biNOG,0S4SQ@hymNOG,0SQ2Q@inNOG,0V864@meNOG,0YJ3E@NOG,12QD1@opiNOG,KOG4037@euNOG	NA|NA|NA	T, U	GMP-PDE, delta subunit
ColletesGigas_001295-T1	7460.GB13970-PA	1.5e-120	438.0		GO:0003674,GO:0003824,GO:0004091,GO:0008150,GO:0008152,GO:0016787,GO:0016788,GO:0052689	K13703		artNOG[6]	035XZ@artNOG,0A2MW@biNOG,0SSPW@inNOG,0VDHT@meNOG,12T72@opiNOG,COG0596@NOG,KOG2382@euNOG	NA|NA|NA	S	PGAP1-like protein
ColletesGigas_001296-T1	7460.GB13955-PA	9.1e-85	318.2	NAA20	GO:0003674,GO:0003824,GO:0008150,GO:0008152,GO:0016410,GO:0016740,GO:0016746,GO:0016747,GO:0019186	K17972		artNOG[6]	0332U@artNOG,0A0IY@biNOG,0S4WY@hymNOG,0SPWG@inNOG,0VBF4@meNOG,12SWU@opiNOG,COG0456@NOG,KOG3234@euNOG	NA|NA|NA	S	n-alpha-acetyltransferase 20, NatB catalytic subunit-like
ColletesGigas_001297-T1	12957.ACEP_00008970-PA	0.0	2434.4		GO:0005575,GO:0005622,GO:0005623,GO:0005634,GO:0043226,GO:0043227,GO:0043229,GO:0043231,GO:0044424,GO:0044464			artNOG[6]	0355J@artNOG,09WG9@biNOG,0SS5S@inNOG,0V7EV@meNOG,0XPCT@NOG,12RS6@opiNOG,KOG0248@euNOG	NA|NA|NA	Z	MyTH4 domain
ColletesGigas_001301-T1	7460.GB13445-PA	8.3e-122	442.2		GO:0005575,GO:0005622,GO:0005623,GO:0005634,GO:0043226,GO:0043227,GO:0043229,GO:0043231,GO:0044424,GO:0044464			artNOG[6]	0355J@artNOG,09WG9@biNOG,0S5MW@hymNOG,0SS5S@inNOG,0V7EV@meNOG,0XPCT@NOG,12RS6@opiNOG,KOG0248@euNOG	NA|NA|NA	Z	MyTH4 domain
ColletesGigas_001302-T1	7460.GB10811-PA	0.0	1177.9					artNOG[6]	033C9@artNOG,09VTK@biNOG,0S5JC@hymNOG,0SQ4Y@inNOG,0V6SC@meNOG,12PH0@opiNOG,COG5543@NOG,KOG1810@euNOG	NA|NA|NA	D	thyroid adenoma-associated protein homolog
ColletesGigas_001303-T1	12957.ACEP_00009500-PA	3.6e-87	327.8	KOI		K19347		artNOG[6]	036KA@artNOG,09XDW@biNOG,0S4SA@hymNOG,0STK0@inNOG,0VAQT@meNOG,0YM6S@NOG,12NYH@opiNOG,KOG2687@euNOG	NA|NA|NA	D	Sad1 / UNC-like C-terminal
ColletesGigas_001304-T1	12957.ACEP_00009500-PA	5.2e-100	370.2	KOI		K19347		artNOG[6]	036KA@artNOG,09XDW@biNOG,0S4SA@hymNOG,0STK0@inNOG,0VAQT@meNOG,0YM6S@NOG,12NYH@opiNOG,KOG2687@euNOG	NA|NA|NA	D	Sad1 / UNC-like C-terminal
ColletesGigas_001307-T1	12957.ACEP_00011207-PA	1.7e-72	278.9					artNOG[6]	037DH@artNOG,09XGT@biNOG,0S78Q@hymNOG,0SU66@inNOG,0V8EU@meNOG,13MAT@opiNOG,COG0265@NOG,KOG1320@euNOG	NA|NA|NA	O	Inherit from biNOG: trypsin domain containing 1
ColletesGigas_001308-T1	7460.GB12568-PA	3.7e-78	297.0		GO:0007275,GO:0007399,GO:0008150,GO:0009987,GO:0022008,GO:0030154,GO:0032501,GO:0032502,GO:0044699,GO:0044707,GO:0044763,GO:0048731,GO:0048856,GO:0048869	K14785		artNOG[6]	037KW@artNOG,0A3S5@biNOG,0SUGH@inNOG,0VF09@meNOG,11JJV@NOG,13TCF@opiNOG,KOG3152@euNOG	NA|NA|NA	K	Inherit from biNOG: Activator of basal transcription
ColletesGigas_001309-T1	7460.GB18036-PA	0.0	2290.0		GO:0000381,GO:0001071,GO:0003674,GO:0003700,GO:0005488,GO:0005515,GO:0005575,GO:0005622,GO:0005623,GO:0005634,GO:0006355,GO:0008150,GO:0009889,GO:0010468,GO:0010556,GO:0019219,GO:0019222,GO:0031323,GO:0031326,GO:0043226,GO:0043227,GO:0043229,GO:0043231,GO:0043484,GO:0044424,GO:0044464,GO:0048024,GO:0050684,GO:0050789,GO:0050794,GO:0051171,GO:0051252,GO:0060255,GO:0065007,GO:0080090,GO:2000112,GO:…			artNOG[6]	034NG@artNOG,09WCT@biNOG,0S47T@hymNOG,0SRA9@inNOG,0V7B9@meNOG,0ZCN4@NOG,12QFP@opiNOG,KOG1634@euNOG	NA|NA|NA	K	Transcription factor S-II (TFIIS), central domain
ColletesGigas_001310-T1	7460.GB13039-PA	0.0	3040.4		GO:0003674,GO:0005488,GO:0005515,GO:0005575,GO:0005622,GO:0005623,GO:0005634,GO:0005635,GO:0005643,GO:0005737,GO:0005811,GO:0005856,GO:0005875,GO:0006605,GO:0006606,GO:0006607,GO:0006810,GO:0006886,GO:0006913,GO:0007154,GO:0007165,GO:0007166,GO:0007167,GO:0007178,GO:0007184,GO:0008104,GO:0008150,GO:0008536,GO:0009987,GO:0012505,GO:0015031,GO:0015630,GO:0016020,GO:0016021,GO:0016482,GO:0017016,GO:…	K12172		artNOG[6]	0321U@artNOG,0A0Q9@biNOG,0S7A3@hymNOG,0SR7E@inNOG,0VBKF@meNOG,12N77@opiNOG,COG5171@NOG,KOG0864@euNOG	NA|NA|NA	U	WH1 domain
ColletesGigas_001311-T1	12957.ACEP_00013315-PA	4.6e-174	615.9	YIP2	GO:0003674,GO:0003824,GO:0003988,GO:0005575,GO:0005622,GO:0005623,GO:0005737,GO:0005739,GO:0005811,GO:0005856,GO:0005875,GO:0006082,GO:0006629,GO:0006631,GO:0006635,GO:0008150,GO:0008152,GO:0009056,GO:0009062,GO:0009987,GO:0015630,GO:0016042,GO:0016054,GO:0016408,GO:0016740,GO:0016746,GO:0016747,GO:0019395,GO:0019752,GO:0030258,GO:0032787,GO:0032991,GO:0034440,GO:0043226,GO:0043227,GO:0043228,GO:…	K07508		artNOG[6]	03520@artNOG,09Y9V@biNOG,0SS4T@inNOG,0V6JX@meNOG,12PD1@opiNOG,COG0183@NOG,KOG1391@euNOG	NA|NA|NA	I	Thiolase, C-terminal domain
ColletesGigas_001312-T1	7460.GB30107-PA	6.9e-123	446.0		GO:0003008,GO:0003674,GO:0004871,GO:0004872,GO:0004888,GO:0004984,GO:0005488,GO:0005549,GO:0005575,GO:0005623,GO:0005886,GO:0007154,GO:0007165,GO:0007600,GO:0007606,GO:0007608,GO:0007610,GO:0007635,GO:0008150,GO:0009593,GO:0009987,GO:0016020,GO:0016021,GO:0023052,GO:0031224,GO:0032501,GO:0038023,GO:0042048,GO:0042221,GO:0044425,GO:0044464,GO:0044699,GO:0044700,GO:0044707,GO:0044708,GO:0044763,GO:…	K08471		artNOG[6]	03ACH@artNOG,0A9YV@biNOG,0JDA5@euNOG,0SX4G@inNOG,0VKWH@meNOG,0YKTV@NOG,145PY@opiNOG	NA|NA|NA	T	Odorant receptor
ColletesGigas_001313-T1	7460.GB19753-PA	0.0	1795.4		GO:0003674,GO:0003824,GO:0004159,GO:0006139,GO:0006206,GO:0006207,GO:0006725,GO:0006807,GO:0008150,GO:0008152,GO:0009058,GO:0009112,GO:0009987,GO:0016491,GO:0016627,GO:0016628,GO:0017113,GO:0018130,GO:0019856,GO:0034641,GO:0044237,GO:0044238,GO:0044249,GO:0044271,GO:0044281,GO:0044710,GO:0046112,GO:0046483,GO:0055086,GO:0055114,GO:0071704,GO:0072527,GO:0072528,GO:1901360,GO:1901362,GO:1901564,GO:…	K00207		artNOG[6]	033RJ@artNOG,09ZFV@biNOG,0S76R@hymNOG,0SSNY@inNOG,0VACY@meNOG,12P5M@opiNOG,COG0167@NOG,COG0493@NOG,COG1146@NOG,KOG0399@euNOG	NA|NA|NA	F	dihydropyrimidine dehydrogenase NADP -like
ColletesGigas_001314-T1	7425.NV11417-PA	2.1e-48	198.0		GO:0003674,GO:0003824,GO:0004620,GO:0004623,GO:0008150,GO:0008152,GO:0016298,GO:0016787,GO:0016788,GO:0047498,GO:0052689	K01047		artNOG[6]	038CX@artNOG,0A9M4@biNOG,0J1W3@euNOG,0S94E@hymNOG,0SVBU@inNOG,0VKIE@meNOG,0YVBF@NOG,13W4U@opiNOG	NA|NA|NA	I	Phospholipase A2
ColletesGigas_001315-T1	7460.GB10327-PA	4.6e-228	796.2		GO:0003674,GO:0005488,GO:0008289,GO:0019992			artNOG[6]	03I0W@artNOG,0B6C5@biNOG,0ITGQ@euNOG,0S9U2@hymNOG,0T4D6@inNOG,0WJ24@meNOG,0XP8S@NOG,13G07@opiNOG	NA|NA|NA	T	differentially expressed in FDCP 8 homolog
ColletesGigas_001316-T1	7460.GB12960-PA	0.0	1118.6		GO:0007275,GO:0007399,GO:0008150,GO:0009987,GO:0022008,GO:0030154,GO:0032501,GO:0032502,GO:0044699,GO:0044707,GO:0044763,GO:0048731,GO:0048856,GO:0048869			artNOG[6]	035Z1@artNOG,09YA5@biNOG,0S6TF@hymNOG,0SRU0@inNOG,0V97J@meNOG,0XP76@NOG,12RGM@opiNOG,KOG0772@euNOG	NA|NA|NA	S	WD domain, G-beta repeat
ColletesGigas_001318-T1	7425.NV10967-PA	0.0	1230.7		GO:0003674,GO:0003824,GO:0004383,GO:0006139,GO:0006163,GO:0006164,GO:0006182,GO:0006725,GO:0006753,GO:0006793,GO:0006796,GO:0006807,GO:0008150,GO:0008152,GO:0009058,GO:0009117,GO:0009150,GO:0009152,GO:0009165,GO:0009187,GO:0009190,GO:0009259,GO:0009260,GO:0009975,GO:0009987,GO:0016829,GO:0016849,GO:0018130,GO:0019438,GO:0019637,GO:0019693,GO:0034641,GO:0034654,GO:0044237,GO:0044238,GO:0044249,GO:…	K08709,K12322		artNOG[6]	0356I@artNOG,09WU4@biNOG,0S3U3@hymNOG,0SRTI@inNOG,0V8B6@meNOG,12S31@opiNOG,COG2114@NOG,KOG1023@euNOG	NA|NA|NA	T	Heme NO binding associated
ColletesGigas_001319-T1	7425.NV18357-PA	7.4e-26	122.1					artNOG[6]	03GM2@artNOG,0AIB2@biNOG,0KG4U@euNOG,0S97F@hymNOG,0T38M@inNOG,0VVRJ@meNOG,10SNT@NOG,12XNW@opiNOG	NA|NA|NA
ColletesGigas_001322-T1	7460.GB12512-PA	1.8e-118	431.4					artNOG[6]	03C3B@artNOG,0APIV@biNOG,0IE4Y@euNOG,0SYIS@inNOG,0W1W2@meNOG,0XQTS@NOG,12R48@opiNOG	NA|NA|NA	S	Inherit from opiNOG: coiled-coil domain containing 65
ColletesGigas_001323-T1	7460.GB20152-PA	5.9e-262	908.7		GO:0002252,GO:0002376,GO:0003674,GO:0003824,GO:0004576,GO:0004579,GO:0008150,GO:0008152,GO:0016740,GO:0016757,GO:0016758,GO:0035010	K12667		artNOG[6]	035YP@artNOG,09ZHK@biNOG,0S5D9@hymNOG,0SSQK@inNOG,0VAE1@meNOG,0XRF2@NOG,12Y34@opiNOG,KOG2447@euNOG	NA|NA|NA	O	dolichyl-diphosphooligosaccharide--protein glycosyltransferase subunit 2-like
ColletesGigas_001324-T1	12957.ACEP_00011397-PA	2.2e-91	340.9					artNOG[6]	036TX@artNOG,09WI8@biNOG,0S7R6@hymNOG,0SU7V@inNOG,0V7GS@meNOG,13JP8@opiNOG,COG0564@NOG,KOG1919@euNOG	NA|NA|NA	A	RNA pseudouridylate synthase
ColletesGigas_001325-T1	7460.GB15774-PA	2.1e-81	307.4		GO:0000003,GO:0000150,GO:0001709,GO:0003002,GO:0003006,GO:0003674,GO:0003824,GO:0006139,GO:0006259,GO:0006281,GO:0006302,GO:0006310,GO:0006323,GO:0006403,GO:0006417,GO:0006725,GO:0006807,GO:0006950,GO:0006974,GO:0006996,GO:0007049,GO:0007126,GO:0007127,GO:0007131,GO:0007275,GO:0007276,GO:0007292,GO:0007293,GO:0007294,GO:0007389,GO:0008150,GO:0008152,GO:0008298,GO:0009653,GO:0009798,GO:0009889,GO:…	K10880		artNOG[6]	037ZS@artNOG,0A2XE@biNOG,0S88N@hymNOG,0SUVK@inNOG,0VDSN@meNOG,1388K@opiNOG,COG0468@NOG,KOG1564@euNOG	NA|NA|NA	L	KaiC
ColletesGigas_001326-T1	7460.GB18246-PA	2.3e-206	723.8		GO:0003674,GO:0003824,GO:0004672,GO:0006464,GO:0006468,GO:0006793,GO:0006796,GO:0007275,GO:0007399,GO:0008150,GO:0008152,GO:0009987,GO:0016301,GO:0016310,GO:0016740,GO:0016772,GO:0016773,GO:0019538,GO:0022008,GO:0030154,GO:0032501,GO:0032502,GO:0036211,GO:0043170,GO:0043412,GO:0044237,GO:0044238,GO:0044260,GO:0044267,GO:0044699,GO:0044707,GO:0044763,GO:0048731,GO:0048856,GO:0048869,GO:0071704	K07178		artNOG[6]	03590@artNOG,0A15A@biNOG,0S3M3@hymNOG,0SS98@inNOG,0VBA4@meNOG,12TF6@opiNOG,COG1718@NOG,KOG2270@euNOG	NA|NA|NA	D, T	serine threonine-protein kinase RIO1-like
ColletesGigas_001327-T1	7460.GB17111-PA	3.2e-268	929.5					artNOG[6]	03H32@artNOG,0B30S@biNOG,0IME4@euNOG,0S9K1@hymNOG,0T3KG@inNOG,0WFC1@meNOG,0YGBN@NOG,13AQ9@opiNOG	NA|NA|NA	Z	Pfam:efhand_2
ColletesGigas_001328-T1	12957.ACEP_00011393-PA	4.7e-119	433.0		GO:0000902,GO:0007275,GO:0007399,GO:0008150,GO:0009653,GO:0009987,GO:0016043,GO:0022008,GO:0030030,GO:0030154,GO:0030182,GO:0031175,GO:0032501,GO:0032502,GO:0032989,GO:0032990,GO:0044699,GO:0044707,GO:0044763,GO:0044767,GO:0048468,GO:0048666,GO:0048699,GO:0048731,GO:0048812,GO:0048856,GO:0048858,GO:0048869,GO:0071840	K19179		artNOG[6]	036II@artNOG,09XRC@biNOG,0STG9@inNOG,0V6R6@meNOG,12Y3S@opiNOG,COG0584@NOG,KOG2258@euNOG	NA|NA|NA	C	Inherit from biNOG: glycerophosphodiester phosphodiesterase 1
ColletesGigas_001329-T1	7460.GB11815-PA	1.3e-201	708.4			K01784		artNOG[6]	033V3@artNOG,0A0ZX@biNOG,0S35X@hymNOG,0SQ8T@inNOG,0VBWD@meNOG,12RD5@opiNOG,COG1087@NOG,KOG1371@euNOG	NA|NA|NA	M	RmlD substrate binding domain
ColletesGigas_001330-T1	7460.GB18349-PA	1.7e-83	313.9					artNOG[6]	036Z2@artNOG,09XF8@biNOG,0STW8@inNOG,0V8DE@meNOG,0Y4SI@NOG,13ITS@opiNOG,KOG2356@euNOG	NA|NA|NA	K, T	MT-A70
ColletesGigas_001331-T1	7460.GB12483-PA	1.4e-236	823.9	LDBR	GO:0000375,GO:0003674,GO:0003824,GO:0004518,GO:0004519,GO:0004521,GO:0004540,GO:0005575,GO:0005622,GO:0005623,GO:0005634,GO:0006139,GO:0006396,GO:0006725,GO:0006807,GO:0008150,GO:0008152,GO:0008380,GO:0008419,GO:0009987,GO:0010467,GO:0016070,GO:0016787,GO:0016788,GO:0016891,GO:0016893,GO:0034641,GO:0043170,GO:0043226,GO:0043227,GO:0043229,GO:0043231,GO:0044237,GO:0044238,GO:0044260,GO:0044424,GO:…	K18328		artNOG[6]	0349J@artNOG,09WCJ@biNOG,0S7MJ@hymNOG,0SRW2@inNOG,0V7B0@meNOG,0XP0F@NOG,12PEC@opiNOG,KOG2863@euNOG	NA|NA|NA	A	Lariat debranching enzyme, C-terminal domain
ColletesGigas_001332-T1	7460.GB14380-PA	0.0	1377.8					meNOG[21]	0A5KD@biNOG,0VGFG@meNOG,12VP8@opiNOG,COG5048@NOG,KOG1721@euNOG	NA|NA|NA	K	Zinc-finger associated domain (zf-AD)
ColletesGigas_001333-T1	7460.GB15511-PA	1.7e-262	910.2		GO:0006810,GO:0006897,GO:0006909,GO:0008150,GO:0016192,GO:0044699,GO:0044765,GO:0051179,GO:0051234			artNOG[6]	03549@artNOG,09W0X@biNOG,0S4QG@hymNOG,0SRRC@inNOG,0V7UW@meNOG,0XQWI@NOG,12QKF@opiNOG,KOG4670@euNOG	NA|NA|NA	S	Cytochrome B561, N terminal
ColletesGigas_001334-T1	7425.NV18346-PA	2.2e-263	914.1		GO:0003674,GO:0003824,GO:0004485,GO:0005575,GO:0005622,GO:0005623,GO:0005737,GO:0005739,GO:0005759,GO:0006082,GO:0006520,GO:0006551,GO:0006807,GO:0008150,GO:0008152,GO:0009081,GO:0009987,GO:0016421,GO:0016874,GO:0016885,GO:0019752,GO:0031974,GO:0043226,GO:0043227,GO:0043229,GO:0043231,GO:0043233,GO:0043436,GO:0044237,GO:0044238,GO:0044281,GO:0044422,GO:0044424,GO:0044429,GO:0044444,GO:0044446,GO:…	K01968		artNOG[6]	032ND@artNOG,09Z3F@biNOG,0S3YR@hymNOG,0SPI9@inNOG,0VB7S@meNOG,12N20@opiNOG,COG4770@NOG,KOG0238@euNOG	NA|NA|NA	I	Biotin carboxylase C-terminal domain
ColletesGigas_001335-T1	7460.GB10521-PA	9.8e-64	248.1	MRPL14	GO:0000313,GO:0000315,GO:0003674,GO:0003735,GO:0005198,GO:0005575,GO:0005622,GO:0005623,GO:0005737,GO:0005739,GO:0005759,GO:0005761,GO:0005762,GO:0005840,GO:0006412,GO:0008150,GO:0008152,GO:0009058,GO:0009059,GO:0009987,GO:0010467,GO:0015934,GO:0019538,GO:0030529,GO:0031974,GO:0032991,GO:0034645,GO:0043170,GO:0043226,GO:0043227,GO:0043228,GO:0043229,GO:0043231,GO:0043232,GO:0043233,GO:0044237,GO:…	K02874		artNOG[6]	0371H@artNOG,0A6SA@biNOG,0S888@hymNOG,0STYY@inNOG,0VHK7@meNOG,11JDP@NOG,13RQ1@opiNOG,KOG3441@euNOG	NA|NA|NA	J	Ribosomal protein L14p/L23e
ColletesGigas_001336-T1	7460.GB18251-PA	6.5e-148	528.9		GO:0001666,GO:0003674,GO:0005215,GO:0005575,GO:0005622,GO:0005623,GO:0005737,GO:0005739,GO:0005740,GO:0005741,GO:0005742,GO:0006605,GO:0006626,GO:0006810,GO:0006839,GO:0006886,GO:0006950,GO:0006996,GO:0007005,GO:0008104,GO:0008150,GO:0008320,GO:0008565,GO:0009628,GO:0009987,GO:0015031,GO:0015399,GO:0015405,GO:0015450,GO:0016020,GO:0016043,GO:0016482,GO:0019867,GO:0022804,GO:0022857,GO:0022884,GO:…	K11518		artNOG[6]	036AV@artNOG,09WZE@biNOG,0S54X@hymNOG,0STBC@inNOG,0V7XF@meNOG,0XS2U@NOG,12SBH@opiNOG,KOG3296@euNOG	NA|NA|NA	U	mitochondrial import receptor subunit TOM40 homolog 1-like
ColletesGigas_001338-T1	7460.GB17030-PA	3.5e-74	284.6			K09183		artNOG[6]	03A8K@artNOG,0A0AE@biNOG,0S3YS@hymNOG,0SWZ3@inNOG,0VB6C@meNOG,13JTS@opiNOG,COG5641@NOG,KOG1601@euNOG	NA|NA|NA	K	ZnF_GATA
ColletesGigas_001339-T1	7460.GB17030-PA	8.2e-53	213.0			K09183		artNOG[6]	03A8K@artNOG,0A0AE@biNOG,0S3YS@hymNOG,0SWZ3@inNOG,0VB6C@meNOG,13JTS@opiNOG,COG5641@NOG,KOG1601@euNOG	NA|NA|NA	K	ZnF_GATA
ColletesGigas_001340-T1	12957.ACEP_00015713-PA	1.3e-70	271.9	CIR1	GO:0000122,GO:0000975,GO:0000976,GO:0000977,GO:0000978,GO:0000981,GO:0000982,GO:0000987,GO:0001012,GO:0001067,GO:0001071,GO:0001077,GO:0001158,GO:0001159,GO:0001228,GO:0001701,GO:0001775,GO:0001932,GO:0001934,GO:0002262,GO:0002376,GO:0002520,GO:0002521,GO:0002682,GO:0003674,GO:0003676,GO:0003677,GO:0003682,GO:0003700,GO:0005488,GO:0005515,GO:0005575,GO:0005622,GO:0005623,GO:0005634,GO:0005737,GO:…	K09182,K17896		euNOG[57]	COG5641@NOG,KOG1601@euNOG	NA|NA|NA	K	Transcription factor
ColletesGigas_001341-T1	7460.GB14169-PA	2.3e-194	684.5					artNOG[6]	03AA9@artNOG,0A6DC@biNOG,0S6GF@hymNOG,0SX0Q@inNOG,0VH7X@meNOG,13WBV@opiNOG,COG5641@NOG,KOG1601@euNOG	NA|NA|NA	K	ZnF_GATA
ColletesGigas_001346-T1	12957.ACEP_00015715-PA	1.1e-150	538.5	PNR	GO:0000122,GO:0000981,GO:0000983,GO:0001071,GO:0001085,GO:0001103,GO:0001655,GO:0001700,GO:0001709,GO:0002009,GO:0002376,GO:0002520,GO:0002682,GO:0002697,GO:0002700,GO:0002759,GO:0002784,GO:0002805,GO:0002831,GO:0002920,GO:0003002,GO:0003008,GO:0003013,GO:0003015,GO:0003674,GO:0003676,GO:0003677,GO:0003700,GO:0005488,GO:0005515,GO:0005575,GO:0005622,GO:0005623,GO:0005634,GO:0006139,GO:0006351,GO:…	K09183		artNOG[6]	0368K@artNOG,0A0AE@biNOG,0S4RA@hymNOG,0ST31@inNOG,0VB6C@meNOG,13JTS@opiNOG,COG5641@NOG,KOG1601@euNOG	NA|NA|NA	K	ZnF_GATA
ColletesGigas_001347-T1	7460.GB30110-PA	7.6e-115	419.5	HR83	GO:0000981,GO:0001071,GO:0003674,GO:0003700,GO:0003707,GO:0004871,GO:0004872,GO:0004879,GO:0005575,GO:0005622,GO:0005623,GO:0005634,GO:0006139,GO:0006351,GO:0006355,GO:0006357,GO:0006366,GO:0006725,GO:0006807,GO:0007154,GO:0007165,GO:0008150,GO:0008152,GO:0009058,GO:0009059,GO:0009719,GO:0009725,GO:0009755,GO:0009889,GO:0009987,GO:0010033,GO:0010467,GO:0010468,GO:0010556,GO:0014070,GO:0016070,GO:…	K08709		artNOG[6]	03739@artNOG,0A7NG@biNOG,0S73A@hymNOG,0SUA5@inNOG,0VIQW@meNOG,0XRZC@NOG,13S3R@opiNOG,KOG3575@euNOG	NA|NA|NA	T	ZnF_C4
ColletesGigas_001348-T1	7460.GB11016-PA	1.7e-293	1013.4			K05765		artNOG[6]	03534@artNOG,09UV5@biNOG,0S77N@hymNOG,0SRQB@inNOG,0V5UR@meNOG,0XQ10@NOG,12NYV@opiNOG,KOG2200@euNOG	NA|NA|NA	T	RhoGAP
ColletesGigas_001349-T1	7460.GB15132-PA	1e-138	498.4		GO:0007275,GO:0007399,GO:0008150,GO:0009987,GO:0022008,GO:0030154,GO:0032501,GO:0032502,GO:0044699,GO:0044707,GO:0044763,GO:0048731,GO:0048856,GO:0048869	K17606		artNOG[6]	036FS@artNOG,09XFP@biNOG,0S3FZ@hymNOG,0STDS@inNOG,0V8DV@meNOG,110HD@NOG,13IT8@opiNOG,KOG2830@euNOG	NA|NA|NA	T	TAP42-like family
ColletesGigas_001350-T1	7460.GB10664-PA	4.6e-178	629.4		GO:0000041,GO:0003674,GO:0005215,GO:0005385,GO:0006810,GO:0006811,GO:0006812,GO:0006829,GO:0008150,GO:0008324,GO:0009987,GO:0010035,GO:0010038,GO:0010043,GO:0015075,GO:0022857,GO:0022890,GO:0022891,GO:0022892,GO:0030001,GO:0034220,GO:0042221,GO:0044699,GO:0044763,GO:0044765,GO:0046873,GO:0046915,GO:0050896,GO:0051179,GO:0051234,GO:0055085,GO:0071577,GO:0072509,GO:0072511	K14689		artNOG[6]	032I6@artNOG,09VJ6@biNOG,0S4WR@hymNOG,0SPER@inNOG,0V6IB@meNOG,12RG8@opiNOG,COG1230@NOG,KOG1482@euNOG	NA|NA|NA	P	Cation efflux family
ColletesGigas_001351-T1	7460.GB16829-PA	1e-166	591.3	UGT	GO:0003674,GO:0003824,GO:0003980,GO:0005575,GO:0005622,GO:0005623,GO:0005634,GO:0005635,GO:0005737,GO:0005783,GO:0005791,GO:0005975,GO:0006011,GO:0006139,GO:0006464,GO:0006486,GO:0006725,GO:0006753,GO:0006793,GO:0006796,GO:0006807,GO:0008150,GO:0008152,GO:0008194,GO:0009058,GO:0009059,GO:0009100,GO:0009101,GO:0009117,GO:0009225,GO:0009987,GO:0012505,GO:0016740,GO:0016757,GO:0016758,GO:0019538,GO:…	K11718		artNOG[6]	035NE@artNOG,09W0I@biNOG,0S7RW@hymNOG,0SSSE@inNOG,0V6YX@meNOG,0XRK6@NOG,12Q6Z@opiNOG,KOG1879@euNOG	NA|NA|NA	G	UDP-glucose:Glycoprotein Glucosyltransferase
ColletesGigas_001352-T1	7460.GB16829-PA	0.0	1895.6	UGT	GO:0003674,GO:0003824,GO:0003980,GO:0005575,GO:0005622,GO:0005623,GO:0005634,GO:0005635,GO:0005737,GO:0005783,GO:0005791,GO:0005975,GO:0006011,GO:0006139,GO:0006464,GO:0006486,GO:0006725,GO:0006753,GO:0006793,GO:0006796,GO:0006807,GO:0008150,GO:0008152,GO:0008194,GO:0009058,GO:0009059,GO:0009100,GO:0009101,GO:0009117,GO:0009225,GO:0009987,GO:0012505,GO:0016740,GO:0016757,GO:0016758,GO:0019538,GO:…	K11718		artNOG[6]	035NE@artNOG,09W0I@biNOG,0S7RW@hymNOG,0SSSE@inNOG,0V6YX@meNOG,0XRK6@NOG,12Q6Z@opiNOG,KOG1879@euNOG	NA|NA|NA	G	UDP-glucose:Glycoprotein Glucosyltransferase
ColletesGigas_001353-T1	7460.GB16474-PA	1.7e-225	786.9		GO:0003674,GO:0003824,GO:0005575,GO:0005622,GO:0005623,GO:0005737,GO:0005739,GO:0005740,GO:0005743,GO:0006139,GO:0006152,GO:0006163,GO:0006195,GO:0006200,GO:0006461,GO:0006725,GO:0006753,GO:0006793,GO:0006796,GO:0006807,GO:0008150,GO:0008152,GO:0009056,GO:0009116,GO:0009117,GO:0009119,GO:0009123,GO:0009125,GO:0009126,GO:0009128,GO:0009141,GO:0009143,GO:0009144,GO:0009146,GO:0009150,GO:0009154,GO:…	K08900		artNOG[6]	0354S@artNOG,0A2B7@biNOG,0S46U@hymNOG,0SRRS@inNOG,0VD74@meNOG,12NQ0@opiNOG,COG0465@NOG,KOG0743@euNOG	NA|NA|NA	O	BCS1 N terminal
ColletesGigas_001354-T1	12957.ACEP_00012936-PA	4.6e-234	816.2					artNOG[6]	039MM@artNOG,0A3V0@biNOG,0J74V@euNOG,0S6MB@hymNOG,0SY75@inNOG,0VEPG@meNOG,0ZINI@NOG,13ZSI@opiNOG	NA|NA|NA	S	Pfam:Transposase_5
ColletesGigas_001355-T1	7460.GB16894-PA	1.2e-45	188.7					artNOG[6]	03GMB@artNOG,0A9PK@biNOG,0KFID@euNOG,0S83M@hymNOG,0T38C@inNOG,0VKM3@meNOG,10TA4@NOG,12YTE@opiNOG	NA|NA|NA	S	PhBP
ColletesGigas_001356-T1	7460.GB14960-PA	0.0	1923.7					artNOG[6]	0323T@artNOG,09TUH@biNOG,0S6AP@hymNOG,0SQBP@inNOG,0V4TQ@meNOG,0XTI0@NOG,12NC5@opiNOG,KOG1948@euNOG	NA|NA|NA	O	Inherit from biNOG: nodal modulator
ColletesGigas_001357-T1	12957.ACEP_00012942-PA	2.4e-243	847.0					artNOG[6]	037XB@artNOG,0A8CR@biNOG,0IZ3M@euNOG,0S8TK@hymNOG,0SUWM@inNOG,0VJ8I@meNOG,11UMA@NOG,13TXA@opiNOG	NA|NA|NA
ColletesGigas_001358-T1	7460.GB13551-PA	1.7e-56	225.3					artNOG[6]	037XB@artNOG,0A8CR@biNOG,0IZ3M@euNOG,0S8TK@hymNOG,0SUWM@inNOG,0VJ8I@meNOG,11UMA@NOG,13TXA@opiNOG	NA|NA|NA
ColletesGigas_001366-T1	7460.GB13551-PA	3.6e-92	344.0					artNOG[6]	037XB@artNOG,0A8CR@biNOG,0IZ3M@euNOG,0S8TK@hymNOG,0SUWM@inNOG,0VJ8I@meNOG,11UMA@NOG,13TXA@opiNOG	NA|NA|NA
ColletesGigas_001368-T1	7460.GB13551-PA	2.2e-168	597.4					artNOG[6]	037XB@artNOG,0A8CR@biNOG,0IZ3M@euNOG,0S8TK@hymNOG,0SUWM@inNOG,0VJ8I@meNOG,11UMA@NOG,13TXA@opiNOG	NA|NA|NA
ColletesGigas_001370-T1	7460.GB13551-PA	6.8e-34	150.6					artNOG[6]	037XB@artNOG,0A8CR@biNOG,0IZ3M@euNOG,0S8TK@hymNOG,0SUWM@inNOG,0VJ8I@meNOG,11UMA@NOG,13TXA@opiNOG	NA|NA|NA
ColletesGigas_001372-T1	7460.GB18295-PA	0.0	1465.7		GO:0000988,GO:0000989,GO:0002165,GO:0003002,GO:0003674,GO:0003712,GO:0003713,GO:0003824,GO:0005575,GO:0005576,GO:0005622,GO:0005623,GO:0005634,GO:0005737,GO:0006355,GO:0006357,GO:0006629,GO:0006638,GO:0006639,GO:0006641,GO:0006793,GO:0006796,GO:0006950,GO:0007275,GO:0007389,GO:0007444,GO:0007472,GO:0007474,GO:0007476,GO:0007552,GO:0007560,GO:0008150,GO:0008152,GO:0008195,GO:0008610,GO:0009058,GO:…	K15728		artNOG[6]	033K1@artNOG,09W9K@biNOG,0S5R4@hymNOG,0SQBF@inNOG,0V77W@meNOG,12PNV@opiNOG,COG5083@NOG,KOG2116@euNOG	NA|NA|NA	I	lipin, N-terminal conserved region
ColletesGigas_001373-T1	7460.GB19410-PA	1.6e-100	371.3		GO:0003674,GO:0003735,GO:0005198,GO:0005575,GO:0005622,GO:0005623,GO:0005737,GO:0005829,GO:0005840,GO:0006412,GO:0008150,GO:0008152,GO:0009058,GO:0009059,GO:0009987,GO:0010467,GO:0015934,GO:0019538,GO:0022625,GO:0022626,GO:0030529,GO:0032991,GO:0034645,GO:0043170,GO:0043226,GO:0043228,GO:0043229,GO:0043232,GO:0044237,GO:0044238,GO:0044249,GO:0044260,GO:0044267,GO:0044391,GO:0044422,GO:0044424,GO:…	K14815		artNOG[6]	036IT@artNOG,0A01J@biNOG,0S6F1@hymNOG,0STGH@inNOG,0VAY3@meNOG,13I5T@opiNOG,COG0244@NOG,KOG0816@euNOG	NA|NA|NA	A	mRNA turnover protein 4 homolog
ColletesGigas_001374-T1	7460.GB12951-PA	2.5e-119	433.7	14-3-3ZETA	GO:0000003,GO:0000226,GO:0000278,GO:0001654,GO:0001709,GO:0001745,GO:0001751,GO:0001754,GO:0001932,GO:0001933,GO:0003006,GO:0003008,GO:0003674,GO:0004857,GO:0004860,GO:0005488,GO:0005515,GO:0005575,GO:0005576,GO:0005622,GO:0005623,GO:0005634,GO:0005737,GO:0005856,GO:0005875,GO:0006082,GO:0006457,GO:0006469,GO:0006520,GO:0006568,GO:0006576,GO:0006586,GO:0006587,GO:0006588,GO:0006725,GO:0006807,GO:…	K16197		artNOG[6]	034UP@artNOG,09X9P@biNOG,0S3AE@hymNOG,0SRG3@inNOG,0V73V@meNOG,12PIV@opiNOG,COG5040@NOG,KOG0841@euNOG	NA|NA|NA	O	14_3_3
ColletesGigas_001375-T1	7425.NV12083-PA	0.0	1419.8	PFK	GO:0003674,GO:0003824,GO:0003872,GO:0005575,GO:0005622,GO:0005623,GO:0005737,GO:0005829,GO:0005945,GO:0005975,GO:0005996,GO:0006006,GO:0006007,GO:0006091,GO:0006096,GO:0006793,GO:0006796,GO:0008150,GO:0008152,GO:0008443,GO:0009056,GO:0009987,GO:0016052,GO:0016301,GO:0016310,GO:0016740,GO:0016772,GO:0016773,GO:0019200,GO:0019318,GO:0019320,GO:0032991,GO:0043234,GO:0044237,GO:0044238,GO:0044262,GO:…	K00850		artNOG[6]	0341G@artNOG,09U07@biNOG,0S53S@hymNOG,0SQQH@inNOG,0V4Z1@meNOG,12PSE@opiNOG,COG0205@NOG,KOG2440@euNOG	NA|NA|NA	G	Phosphofructokinase
ColletesGigas_001376-T1	7460.GB18898-PA	3e-173	613.2		GO:0005575,GO:0005622,GO:0005623,GO:0005737,GO:0005783,GO:0005811,GO:0006605,GO:0006612,GO:0006613,GO:0006614,GO:0006810,GO:0006886,GO:0006897,GO:0006909,GO:0008104,GO:0008150,GO:0009987,GO:0015031,GO:0016192,GO:0016482,GO:0033036,GO:0033365,GO:0034613,GO:0043226,GO:0043227,GO:0043229,GO:0043231,GO:0044424,GO:0044444,GO:0044464,GO:0044699,GO:0044763,GO:0044765,GO:0045047,GO:0045184,GO:0046907,GO:…	K14010		artNOG[6]	033P8@artNOG,09VVW@biNOG,0S3B6@hymNOG,0ST36@inNOG,0V6UI@meNOG,0XSB3@NOG,13HCH@opiNOG,KOG1608@euNOG	NA|NA|NA	U	TRAM1-like protein
ColletesGigas_001377-T1	7460.GB19005-PA	3e-54	220.3					artNOG[6]	039DD@artNOG,0A91E@biNOG,0J5HP@euNOG,0S8B4@hymNOG,0SW6G@inNOG,0VJXZ@meNOG,0Y4WF@NOG,13ZZJ@opiNOG	NA|NA|NA
ColletesGigas_001378-T1	7460.GB15342-PA	8.1e-35	151.8					artNOG[6]	03GNI@artNOG,0AAMC@biNOG,0KH6C@euNOG,0S9GU@hymNOG,0T36Z@inNOG,0VMJX@meNOG,10RKB@NOG,12VM4@opiNOG	NA|NA|NA
ColletesGigas_001379-T1	12957.ACEP_00012973-PA	8.3e-84	315.1		GO:0001071,GO:0001709,GO:0003674,GO:0003676,GO:0003677,GO:0003700,GO:0005488,GO:0005575,GO:0005622,GO:0005623,GO:0005634,GO:0006355,GO:0007275,GO:0007399,GO:0008150,GO:0008593,GO:0009889,GO:0009966,GO:0009968,GO:0009987,GO:0010468,GO:0010556,GO:0010646,GO:0010648,GO:0019219,GO:0019222,GO:0022008,GO:0023051,GO:0023057,GO:0030154,GO:0030182,GO:0031323,GO:0031326,GO:0032501,GO:0032502,GO:0043226,GO:…	K09091		artNOG[6]	036PB@artNOG,09XWV@biNOG,0S44U@hymNOG,0STM1@inNOG,0V8UD@meNOG,11F0X@NOG,13PVB@opiNOG,KOG4304@euNOG	NA|NA|NA	K	Helix-loop-helix DNA-binding domain
ColletesGigas_001380-T1	7460.GB14274-PA	2.4e-39	167.5		GO:0001071,GO:0001709,GO:0003674,GO:0003676,GO:0003677,GO:0003700,GO:0005488,GO:0005575,GO:0005622,GO:0005623,GO:0005634,GO:0006355,GO:0007275,GO:0007399,GO:0008150,GO:0008593,GO:0009889,GO:0009966,GO:0009968,GO:0009987,GO:0010468,GO:0010556,GO:0010646,GO:0010648,GO:0019219,GO:0019222,GO:0022008,GO:0023051,GO:0023057,GO:0030154,GO:0030182,GO:0031323,GO:0031326,GO:0032501,GO:0032502,GO:0043226,GO:…	K09091		artNOG[6]	036PB@artNOG,09XWV@biNOG,0S44U@hymNOG,0STM1@inNOG,0V8UD@meNOG,11F0X@NOG,13PVB@opiNOG,KOG4304@euNOG	NA|NA|NA	K	Helix-loop-helix DNA-binding domain
ColletesGigas_001382-T1	7460.GB17676-PA	0.0	1667.9		GO:0007275,GO:0007399,GO:0008150,GO:0009987,GO:0022008,GO:0030154,GO:0032501,GO:0032502,GO:0044699,GO:0044707,GO:0044763,GO:0048731,GO:0048856,GO:0048869	K14569		artNOG[6]	0327T@artNOG,09YKM@biNOG,0S3BE@hymNOG,0SP6B@inNOG,0V9ID@meNOG,12PAG@opiNOG,COG5192@NOG,KOG1951@euNOG	NA|NA|NA	J	AARP2CN (NUC121) domain
ColletesGigas_001383-T1	7460.GB17792-PA	0.0	5145.1		GO:0001736,GO:0001738,GO:0002009,GO:0003674,GO:0003779,GO:0005488,GO:0005515,GO:0007164,GO:0008092,GO:0008150,GO:0009605,GO:0009612,GO:0009628,GO:0009653,GO:0009888,GO:0032502,GO:0044699,GO:0044767,GO:0048104,GO:0048729,GO:0048856,GO:0050896,GO:0060429	K04437		artNOG[6]	0331G@artNOG,09WYT@biNOG,0S44M@hymNOG,0SR64@inNOG,0V7WX@meNOG,12Q7C@opiNOG,COG5069@NOG,KOG0518@euNOG	NA|NA|NA	Z	CH
ColletesGigas_001384-T1	7460.GB17255-PA	4.8e-64	249.2	ATP5D	GO:0000275,GO:0003674,GO:0003824,GO:0005215,GO:0005575,GO:0005622,GO:0005623,GO:0005737,GO:0005739,GO:0005740,GO:0005743,GO:0005753,GO:0005811,GO:0006139,GO:0006152,GO:0006163,GO:0006195,GO:0006200,GO:0006725,GO:0006753,GO:0006793,GO:0006796,GO:0006807,GO:0006810,GO:0006811,GO:0006812,GO:0006818,GO:0008150,GO:0008152,GO:0008324,GO:0008553,GO:0009056,GO:0009116,GO:0009117,GO:0009119,GO:0009123,GO:…	K02134		artNOG[6]	037IV@artNOG,0A6SI@biNOG,0S8EY@hymNOG,0SUFB@inNOG,0VHKC@meNOG,13SHW@opiNOG,COG0355@NOG,KOG1758@euNOG	NA|NA|NA	C	ATP synthase, H transporting, mitochondrial F1 complex, delta subunit
ColletesGigas_001385-T1	7460.GB19138-PA	4.8e-245	852.8		GO:0000975,GO:0000976,GO:0001067,GO:0001071,GO:0003674,GO:0003676,GO:0003677,GO:0003700,GO:0005488,GO:0005575,GO:0005622,GO:0005623,GO:0005634,GO:0005737,GO:0006139,GO:0006351,GO:0006355,GO:0006357,GO:0006725,GO:0006807,GO:0006873,GO:0006875,GO:0006950,GO:0008150,GO:0008152,GO:0009058,GO:0009059,GO:0009889,GO:0009891,GO:0009893,GO:0009987,GO:0010035,GO:0010038,GO:0010467,GO:0010468,GO:0010556,GO:…			artNOG[6]	0326E@artNOG,09X1P@biNOG,0S6QY@hymNOG,0SP5P@inNOG,0V7ZV@meNOG,12Q97@opiNOG,COG5048@NOG,KOG1721@euNOG	NA|NA|NA	K	ZnF_C2H2
ColletesGigas_001386-T1	7460.GB11414-PA	1.4e-122	444.5		GO:0005575,GO:0005622,GO:0005623,GO:0005737,GO:0044424,GO:0044464	K00868		artNOG[6]	033T9@artNOG,09X8K@biNOG,0S4BP@hymNOG,0SQHB@inNOG,0V879@meNOG,12QTC@opiNOG,COG2240@NOG,KOG2599@euNOG	NA|NA|NA	H	Phosphomethylpyrimidine kinase
ColletesGigas_001387-T1	7460.GB14838-PA	0.0	2205.3	RPIII128	GO:0000428,GO:0003674,GO:0003824,GO:0003899,GO:0005575,GO:0005622,GO:0005623,GO:0005634,GO:0005654,GO:0005666,GO:0006139,GO:0006351,GO:0006383,GO:0006725,GO:0006807,GO:0008150,GO:0008152,GO:0009058,GO:0009059,GO:0009987,GO:0010467,GO:0016070,GO:0016740,GO:0016772,GO:0016779,GO:0018130,GO:0019438,GO:0030880,GO:0031974,GO:0031981,GO:0032774,GO:0032991,GO:0034062,GO:0034641,GO:0034645,GO:0034654,GO:…	K03021		artNOG[6]	033YX@artNOG,09YT7@biNOG,0S5P6@hymNOG,0SQN0@inNOG,0V9R4@meNOG,12PG0@opiNOG,COG0085@NOG,KOG0215@euNOG	NA|NA|NA	K	RNA polymerase Rpb2, domain 5
ColletesGigas_001388-T1	7460.GB14673-PA	6.2e-204	715.3		GO:0003674,GO:0003824,GO:0003995,GO:0005575,GO:0005622,GO:0005623,GO:0005737,GO:0005739,GO:0005759,GO:0006082,GO:0006520,GO:0006551,GO:0006552,GO:0006807,GO:0008150,GO:0008152,GO:0008470,GO:0009056,GO:0009063,GO:0009081,GO:0009083,GO:0009987,GO:0016054,GO:0016491,GO:0016627,GO:0019752,GO:0031974,GO:0043226,GO:0043227,GO:0043229,GO:0043231,GO:0043233,GO:0043436,GO:0044237,GO:0044238,GO:0044248,GO:…	K00253		artNOG[6]	03535@artNOG,09TPI@biNOG,0S6JU@hymNOG,0SRQC@inNOG,0V4NQ@meNOG,0XNMY@NOG,1355D@opiNOG,KOG0141@euNOG	NA|NA|NA	I	Acyl-CoA dehydrogenase, C-terminal domain
ColletesGigas_001389-T1	7460.GB30104-PB	3.8e-128	463.4	ZASP66	GO:0003674,GO:0005488,GO:0005515,GO:0005575,GO:0005622,GO:0005623,GO:0005737,GO:0006996,GO:0007010,GO:0007498,GO:0008092,GO:0008150,GO:0008157,GO:0009653,GO:0009888,GO:0009987,GO:0010927,GO:0016043,GO:0019899,GO:0019902,GO:0019903,GO:0022607,GO:0030016,GO:0030017,GO:0030018,GO:0030029,GO:0030036,GO:0030154,GO:0030239,GO:0031032,GO:0031674,GO:0032502,GO:0032989,GO:0042692,GO:0042805,GO:0043226,GO:…			artNOG[6]	03HZJ@artNOG,0B65N@biNOG,0IT9U@euNOG,0S9TF@hymNOG,0T4C1@inNOG,0WIVD@meNOG,11KMK@NOG,13FSU@opiNOG	NA|NA|NA	S	ZM
ColletesGigas_001390-T1	7460.GB12855-PA	0.0	1979.1		GO:0003674,GO:0003824,GO:0004591,GO:0005575,GO:0005622,GO:0005623,GO:0005737,GO:0005739,GO:0005759,GO:0005856,GO:0005875,GO:0005947,GO:0006091,GO:0006099,GO:0008150,GO:0008152,GO:0009060,GO:0009353,GO:0009987,GO:0015630,GO:0015980,GO:0016491,GO:0016624,GO:0016903,GO:0030062,GO:0031974,GO:0032991,GO:0043226,GO:0043227,GO:0043228,GO:0043229,GO:0043231,GO:0043232,GO:0043233,GO:0043234,GO:0044237,GO:…	K00164		artNOG[6]	033T7@artNOG,09UUJ@biNOG,0SPYM@inNOG,0V5U3@meNOG,12NY2@opiNOG,COG0567@NOG,KOG0450@euNOG	NA|NA|NA	G	2-oxoglutarate dehydrogenase
ColletesGigas_001391-T1	7460.GB18143-PA	5.2e-191	673.3					artNOG[6]	039FG@artNOG,0A8SC@biNOG,0J8FQ@euNOG,0S8EP@hymNOG,0SW72@inNOG,0VJNW@meNOG,0Y8N2@NOG,13ZWJ@opiNOG	NA|NA|NA	S	Pfam:DUF1167
ColletesGigas_001392-T1	7460.GB20063-PA	6.6e-282	974.9					artNOG[6]	03I6Y@artNOG,0B6YC@biNOG,0IX5Y@euNOG,0S9VD@hymNOG,0T4I8@inNOG,0WJR9@meNOG,0XQU6@NOG,13H0J@opiNOG	NA|NA|NA	S	Inherit from biNOG: Family with sequence similarity 13, member A
ColletesGigas_001393-T1	7460.GB20063-PA	3.4e-102	376.7					artNOG[6]	03I6Y@artNOG,0B6YC@biNOG,0IX5Y@euNOG,0S9VD@hymNOG,0T4I8@inNOG,0WJR9@meNOG,0XQU6@NOG,13H0J@opiNOG	NA|NA|NA	S	Inherit from biNOG: Family with sequence similarity 13, member A
ColletesGigas_001394-T1	7460.GB15464-PA	0.0	1098.6	AGO2	GO:0000003,GO:0001700,GO:0002165,GO:0002252,GO:0002376,GO:0003002,GO:0003006,GO:0003674,GO:0003676,GO:0003723,GO:0003743,GO:0003824,GO:0004518,GO:0004519,GO:0004521,GO:0004540,GO:0005488,GO:0005515,GO:0005575,GO:0005622,GO:0005623,GO:0005737,GO:0006139,GO:0006325,GO:0006342,GO:0006355,GO:0006396,GO:0006403,GO:0006412,GO:0006413,GO:0006725,GO:0006807,GO:0006810,GO:0006950,GO:0006952,GO:0006996,GO:…	K11593		artNOG[6]	032QJ@artNOG,09XCM@biNOG,0S601@hymNOG,0ST7F@inNOG,0V66Q@meNOG,0XP07@NOG,12N2H@opiNOG,KOG1041@euNOG	NA|NA|NA	D	DUF1785
ColletesGigas_001395-T1	7460.GB11306-PA	3.2e-295	1019.6					artNOG[6]	038IJ@artNOG,0A2SS@biNOG,0S7P1@hymNOG,0SVDD@inNOG,0VCBB@meNOG,13HCA@opiNOG,COG2802@NOG,KOG4159@euNOG	NA|NA|NA	O	Zinc finger, C3HC4 type (RING finger)
ColletesGigas_001396-T1	7460.GB10211-PA	0.0	1086.6	CRY2		K02295		artNOG[6]	032WX@artNOG,09TWK@biNOG,0S38P@hymNOG,0SPRQ@inNOG,0V4VP@meNOG,12PVD@opiNOG,COG0415@NOG,KOG0133@euNOG	NA|NA|NA	L, T	DNA photolyase
ColletesGigas_001398-T1	7460.GB19063-PA	9.6e-72	276.2					artNOG[6]	0395K@artNOG,0A803@biNOG,0J2CN@euNOG,0SVMU@inNOG,0VIVN@meNOG,125BS@NOG,13WSU@opiNOG	NA|NA|NA
ColletesGigas_001401-T1	7425.NV13041-PA	2e-79	302.8	RNF13		K15692		artNOG[6]	034BV@artNOG,0A1EU@biNOG,0S7WU@hymNOG,0SSNU@inNOG,0VCAA@meNOG,0Z5DF@NOG,13H6Y@opiNOG,KOG4628@euNOG	NA|NA|NA	O	PA domain
ColletesGigas_001402-T1	7460.GB17205-PA	3.3e-158	563.1	RNF13		K15692		artNOG[6]	034BV@artNOG,0A1EU@biNOG,0S7WU@hymNOG,0SSNU@inNOG,0VCAA@meNOG,0Z5DF@NOG,13H6Y@opiNOG,KOG4628@euNOG	NA|NA|NA	O	PA domain
ColletesGigas_001403-T1	7460.GB14214-PA	1.1e-96	359.8					artNOG[6]	0394D@artNOG,0A3S6@biNOG,0S8HP@hymNOG,0SVUT@inNOG,0VEKP@meNOG,11F1D@NOG,13IG4@opiNOG,KOG4188@euNOG	NA|NA|NA	S	Inherit from inNOG: Protein of unknown function (DUF3752)
ColletesGigas_001404-T1	7460.GB11458-PA	1.3e-176	624.4			K17807		artNOG[6]	034EN@artNOG,09U92@biNOG,0S41F@hymNOG,0SSVV@inNOG,0V925@meNOG,0ZNKE@NOG,12R1U@opiNOG,KOG2986@euNOG	NA|NA|NA	U	Mitochondrial matrix Mmp37
ColletesGigas_001405-T1	7460.GB19321-PA	4.3e-179	632.5		GO:0000075,GO:0000077,GO:0005575,GO:0005622,GO:0005623,GO:0005634,GO:0006950,GO:0006974,GO:0007049,GO:0007093,GO:0007095,GO:0007154,GO:0007267,GO:0007346,GO:0008150,GO:0008180,GO:0009987,GO:0010468,GO:0010564,GO:0010608,GO:0010948,GO:0019222,GO:0022402,GO:0023052,GO:0030154,GO:0031570,GO:0031572,GO:0031647,GO:0032502,GO:0032991,GO:0033554,GO:0043226,GO:0043227,GO:0043229,GO:0043231,GO:0043234,GO:…	K12179		artNOG[6]	034XB@artNOG,09Y6M@biNOG,0S6Z6@hymNOG,0SRIH@inNOG,0VAHU@meNOG,12S3X@opiNOG,COG1310@NOG,KOG3050@euNOG	NA|NA|NA	O, T	Pfam:Mov34
ColletesGigas_001406-T1	7460.GB16144-PA	0.0	1521.5					artNOG[6]	03203@artNOG,09VD4@biNOG,0S7HC@hymNOG,0SP08@inNOG,0V6C4@meNOG,0XT3Y@NOG,13P3U@opiNOG,KOG2064@euNOG	NA|NA|NA	T	Poly (ADP-ribose) glycohydrolase (PARG)
ColletesGigas_001407-T1	7460.GB19441-PA	2.1e-170	604.0			K16660		artNOG[6]	037ZB@artNOG,0A1HA@biNOG,0S3IP@hymNOG,0SUVP@inNOG,0VCCT@meNOG,12QF0@opiNOG,COG5048@NOG,KOG1721@euNOG	NA|NA|NA	K	ZnF_C2H2
ColletesGigas_001411-T1	7460.GB10832-PA	1.7e-153	547.4		GO:0003674,GO:0005488,GO:0005509,GO:0005575,GO:0005622,GO:0005623,GO:0005737,GO:0005783,GO:0005788,GO:0006996,GO:0007030,GO:0008150,GO:0009987,GO:0016043,GO:0031974,GO:0043167,GO:0043169,GO:0043226,GO:0043227,GO:0043229,GO:0043231,GO:0043233,GO:0044422,GO:0044424,GO:0044432,GO:0044444,GO:0044446,GO:0044464,GO:0044699,GO:0044763,GO:0046872,GO:0070013,GO:0071840			artNOG[6]	032ST@artNOG,09V7U@biNOG,0S4FS@hymNOG,0SPN9@inNOG,0V67D@meNOG,0XRVE@NOG,12P60@opiNOG,KOG4223@euNOG	NA|NA|NA	T, U	EFh
ColletesGigas_001412-T1	7460.GB16593-PA	1.1e-156	557.8		GO:0000428,GO:0003674,GO:0003676,GO:0003677,GO:0003824,GO:0003899,GO:0005488,GO:0005575,GO:0005622,GO:0005623,GO:0005634,GO:0005654,GO:0005665,GO:0005694,GO:0005700,GO:0005703,GO:0005737,GO:0005856,GO:0005875,GO:0006139,GO:0006351,GO:0006366,GO:0006725,GO:0006807,GO:0006950,GO:0008150,GO:0008152,GO:0009058,GO:0009059,GO:0009266,GO:0009408,GO:0009628,GO:0009987,GO:0010467,GO:0015630,GO:0016070,GO:…	K03011		artNOG[6]	032TB@artNOG,09V9D@biNOG,0S6SQ@hymNOG,0SRM9@inNOG,0V68N@meNOG,12Q9H@opiNOG,COG0202@NOG,KOG1522@euNOG	NA|NA|NA	K	DNA-directed RNA polymerase II subunit RPB3-like
ColletesGigas_001413-T1	7460.GB17317-PA	0.0	1918.7	CAP	GO:0000793,GO:0001736,GO:0001737,GO:0001738,GO:0002009,GO:0002165,GO:0005575,GO:0005622,GO:0005623,GO:0005634,GO:0005694,GO:0006996,GO:0007049,GO:0007059,GO:0007062,GO:0007154,GO:0007164,GO:0007267,GO:0007275,GO:0007399,GO:0007444,GO:0007472,GO:0007476,GO:0007552,GO:0007560,GO:0008150,GO:0008278,GO:0008544,GO:0009653,GO:0009791,GO:0009886,GO:0009887,GO:0009888,GO:0009913,GO:0009987,GO:0016043,GO:…	K06669		artNOG[6]	0337A@artNOG,0A3H5@biNOG,0S4MG@hymNOG,0SQ0I@inNOG,0VEC3@meNOG,12Q1V@opiNOG,COG1196@NOG,KOG0964@euNOG	NA|NA|NA	D	Structural maintenance of chromosomes
ColletesGigas_001414-T1	7460.GB19456-PA	2.6e-88	330.1		GO:0003674,GO:0003824,GO:0005575,GO:0005622,GO:0005623,GO:0005737,GO:0005783,GO:0005787,GO:0005789,GO:0006465,GO:0006518,GO:0006807,GO:0008150,GO:0008152,GO:0008233,GO:0009987,GO:0010467,GO:0012505,GO:0016020,GO:0016021,GO:0016485,GO:0016787,GO:0019538,GO:0031090,GO:0031224,GO:0032991,GO:0034641,GO:0042175,GO:0043170,GO:0043226,GO:0043227,GO:0043229,GO:0043231,GO:0043234,GO:0043603,GO:0044237,GO:…	K12947		artNOG[6]	03724@artNOG,09X6Q@biNOG,0SU3S@inNOG,0V85C@meNOG,11HIK@NOG,12U88@opiNOG,KOG4072@euNOG	NA|NA|NA	U	signal peptidase
ColletesGigas_001415-T1	7460.GB18851-PA	2.2e-219	766.9		GO:0003674,GO:0005488,GO:0005515,GO:0005575,GO:0005622,GO:0005623,GO:0005634,GO:0006139,GO:0006396,GO:0006397,GO:0006398,GO:0006725,GO:0006807,GO:0008092,GO:0008150,GO:0008152,GO:0008334,GO:0009987,GO:0010467,GO:0016070,GO:0016071,GO:0017022,GO:0031123,GO:0031124,GO:0034641,GO:0043170,GO:0043226,GO:0043227,GO:0043229,GO:0043231,GO:0044237,GO:0044238,GO:0044260,GO:0044424,GO:0044464,GO:0046483,GO:…	K14405		artNOG[6]	037J4@artNOG,09ZHS@biNOG,0S3A3@hymNOG,0SUFM@inNOG,0V5CS@meNOG,13IBA@opiNOG,COG5213@NOG,KOG1049@euNOG	NA|NA|NA	A	Fip1 motif
ColletesGigas_001416-T1	7460.GB10504-PA	1e-223	781.9	PUM	GO:0000003,GO:0000278,GO:0000280,GO:0000288,GO:0000578,GO:0000900,GO:0000902,GO:0000904,GO:0000956,GO:0001700,GO:0001709,GO:0003002,GO:0003006,GO:0003008,GO:0003674,GO:0003676,GO:0003723,GO:0003729,GO:0003730,GO:0005488,GO:0005575,GO:0005622,GO:0005623,GO:0005737,GO:0006139,GO:0006355,GO:0006401,GO:0006402,GO:0006417,GO:0006725,GO:0006807,GO:0006928,GO:0006996,GO:0007049,GO:0007067,GO:0007154,GO:…	K17943		artNOG[6]	03217@artNOG,09WM4@biNOG,0S74J@hymNOG,0SSS0@inNOG,0V7JR@meNOG,12TCS@opiNOG,COG5099@NOG,KOG1488@euNOG	NA|NA|NA	J	Pumilio-family RNA binding repeat
ColletesGigas_001417-T1	7460.GB10504-PA	4.2e-101	373.2	PUM	GO:0000003,GO:0000278,GO:0000280,GO:0000288,GO:0000578,GO:0000900,GO:0000902,GO:0000904,GO:0000956,GO:0001700,GO:0001709,GO:0003002,GO:0003006,GO:0003008,GO:0003674,GO:0003676,GO:0003723,GO:0003729,GO:0003730,GO:0005488,GO:0005575,GO:0005622,GO:0005623,GO:0005737,GO:0006139,GO:0006355,GO:0006401,GO:0006402,GO:0006417,GO:0006725,GO:0006807,GO:0006928,GO:0006996,GO:0007049,GO:0007067,GO:0007154,GO:…	K17943		artNOG[6]	03217@artNOG,09WM4@biNOG,0S74J@hymNOG,0SSS0@inNOG,0V7JR@meNOG,12TCS@opiNOG,COG5099@NOG,KOG1488@euNOG	NA|NA|NA	J	Pumilio-family RNA binding repeat
ColletesGigas_001419-T1	7460.GB10504-PA	2.3e-22	111.7	PUM	GO:0000003,GO:0000278,GO:0000280,GO:0000288,GO:0000578,GO:0000900,GO:0000902,GO:0000904,GO:0000956,GO:0001700,GO:0001709,GO:0003002,GO:0003006,GO:0003008,GO:0003674,GO:0003676,GO:0003723,GO:0003729,GO:0003730,GO:0005488,GO:0005575,GO:0005622,GO:0005623,GO:0005737,GO:0006139,GO:0006355,GO:0006401,GO:0006402,GO:0006417,GO:0006725,GO:0006807,GO:0006928,GO:0006996,GO:0007049,GO:0007067,GO:0007154,GO:…	K17943		artNOG[6]	03217@artNOG,09WM4@biNOG,0S74J@hymNOG,0SSS0@inNOG,0V7JR@meNOG,12TCS@opiNOG,COG5099@NOG,KOG1488@euNOG	NA|NA|NA	J	Pumilio-family RNA binding repeat
ColletesGigas_001420-T1	7460.GB10504-PA	1.6e-90	337.4	PUM	GO:0000003,GO:0000278,GO:0000280,GO:0000288,GO:0000578,GO:0000900,GO:0000902,GO:0000904,GO:0000956,GO:0001700,GO:0001709,GO:0003002,GO:0003006,GO:0003008,GO:0003674,GO:0003676,GO:0003723,GO:0003729,GO:0003730,GO:0005488,GO:0005575,GO:0005622,GO:0005623,GO:0005737,GO:0006139,GO:0006355,GO:0006401,GO:0006402,GO:0006417,GO:0006725,GO:0006807,GO:0006928,GO:0006996,GO:0007049,GO:0007067,GO:0007154,GO:…	K17943		artNOG[6]	03217@artNOG,09WM4@biNOG,0S74J@hymNOG,0SSS0@inNOG,0V7JR@meNOG,12TCS@opiNOG,COG5099@NOG,KOG1488@euNOG	NA|NA|NA	J	Pumilio-family RNA binding repeat
ColletesGigas_001421-T1	7460.GB17862-PA	9.2e-312	1073.9	FUCT6	GO:0000139,GO:0003674,GO:0003824,GO:0005575,GO:0005622,GO:0005623,GO:0005737,GO:0005794,GO:0005795,GO:0005975,GO:0006464,GO:0006486,GO:0008150,GO:0008152,GO:0008417,GO:0008424,GO:0009058,GO:0009059,GO:0009100,GO:0009101,GO:0009987,GO:0012505,GO:0016020,GO:0016021,GO:0016740,GO:0016757,GO:0016758,GO:0019538,GO:0030173,GO:0031090,GO:0031224,GO:0031228,GO:0031300,GO:0031301,GO:0031984,GO:0031985,GO:…	K00717		artNOG[6]	033XD@artNOG,09WIE@biNOG,0S5AJ@hymNOG,0SQKM@inNOG,0V7GY@meNOG,0YHM8@NOG,12RWU@opiNOG,KOG3705@euNOG	NA|NA|NA	G	SH3
ColletesGigas_001423-T1	7460.GB18080-PA	9.8e-115	418.3					artNOG[6]	0381E@artNOG,0A9EU@biNOG,0J24V@euNOG,0SUXD@inNOG,0VKBN@meNOG,11REY@NOG,13USK@opiNOG	NA|NA|NA
ColletesGigas_001424-T1	12957.ACEP_00017786-PA	4.5e-60	237.7	KR-H1	GO:0001071,GO:0003674,GO:0003700,GO:0005575,GO:0005622,GO:0005623,GO:0005634,GO:0006355,GO:0007275,GO:0007399,GO:0007552,GO:0008150,GO:0009653,GO:0009889,GO:0009987,GO:0010033,GO:0010468,GO:0010556,GO:0010721,GO:0014070,GO:0019219,GO:0019222,GO:0022008,GO:0022603,GO:0030154,GO:0031323,GO:0031326,GO:0032501,GO:0032502,GO:0033993,GO:0035075,GO:0036314,GO:0042221,GO:0042478,GO:0042480,GO:0043226,GO:…			artNOG[6]	035WC@artNOG,0A2GZ@biNOG,0S4HE@hymNOG,0SSX9@inNOG,0VDCY@meNOG,12ZM8@opiNOG,COG5048@NOG,KOG1721@euNOG	NA|NA|NA	K	Zinc finger, C2H2 type
ColletesGigas_001425-T1	7425.NV11704-PA	2.5e-129	468.0			K16194		artNOG[6]	03HTZ@artNOG,0B5MM@biNOG,0ISBT@euNOG,0S9RW@hymNOG,0T47E@inNOG,0WI9G@meNOG,0YD23@NOG,13EYG@opiNOG	NA|NA|NA	J	STYKc
ColletesGigas_001426-T1	12957.ACEP_00010391-PA	5.9e-246	855.9		GO:0000375,GO:0000377,GO:0000398,GO:0003674,GO:0005488,GO:0005515,GO:0005575,GO:0005622,GO:0005623,GO:0005634,GO:0005681,GO:0005737,GO:0006139,GO:0006396,GO:0006397,GO:0006605,GO:0006622,GO:0006623,GO:0006725,GO:0006807,GO:0006810,GO:0006886,GO:0006915,GO:0007034,GO:0007041,GO:0008104,GO:0008150,GO:0008152,GO:0008219,GO:0008380,GO:0009894,GO:0009987,GO:0010467,GO:0010506,GO:0012501,GO:0015031,GO:…	K12875		artNOG[6]	036PV@artNOG,09WX9@biNOG,0S561@hymNOG,0STM7@inNOG,0V7VI@meNOG,11HR1@NOG,12Q6H@opiNOG,KOG2416@euNOG	NA|NA|NA	A	Inherit from biNOG: Apoptotic chromatin condensation inducer 1
ColletesGigas_001427-T1	7425.NV11230-PA	2.1e-307	1059.7			K17086		artNOG[6]	032VK@artNOG,09WB2@biNOG,0S7GY@hymNOG,0SPQH@inNOG,0V79C@meNOG,0XPIW@NOG,12QQN@opiNOG,KOG1278@euNOG	NA|NA|NA	U	transmembrane 9 superfamily member 2-like
ColletesGigas_001428-T1	7460.GB17150-PA	0.0	1708.3	CAS	GO:0003674,GO:0005049,GO:0005215,GO:0005575,GO:0005622,GO:0005623,GO:0005634,GO:0005737,GO:0006605,GO:0006606,GO:0006611,GO:0006810,GO:0006886,GO:0006897,GO:0006909,GO:0006913,GO:0006915,GO:0007275,GO:0007399,GO:0008104,GO:0008150,GO:0008219,GO:0008262,GO:0008565,GO:0009987,GO:0012501,GO:0015031,GO:0016192,GO:0016265,GO:0016482,GO:0017038,GO:0022008,GO:0022892,GO:0030154,GO:0032386,GO:0032388,GO:…	K18423		artNOG[6]	034AF@artNOG,0A351@biNOG,0S5CE@hymNOG,0SQK0@inNOG,0V8M1@meNOG,12N4W@opiNOG,COG5657@NOG,KOG1992@euNOG	NA|NA|NA	U, Y	CAS/CSE protein, C-terminus
ColletesGigas_001429-T1	7029.ACYPI005996-PA	3.1e-55	219.9		GO:0000003,GO:0001667,GO:0002252,GO:0002376,GO:0002520,GO:0003006,GO:0003674,GO:0003824,GO:0003924,GO:0005488,GO:0005509,GO:0006139,GO:0006152,GO:0006163,GO:0006184,GO:0006195,GO:0006582,GO:0006725,GO:0006753,GO:0006793,GO:0006796,GO:0006807,GO:0006928,GO:0006950,GO:0006952,GO:0006955,GO:0006974,GO:0007155,GO:0007275,GO:0007276,GO:0007292,GO:0007297,GO:0007298,GO:0007498,GO:0008150,GO:0008152,GO:…	K04392		artNOG[6]	03744@artNOG,0A6PW@biNOG,0SU3K@inNOG,0VHHU@meNOG,13R4W@opiNOG,COG1100@NOG,KOG0393@euNOG	NA|NA|NA	S	RHO
ColletesGigas_001430-T1	7460.GB19661-PA	1.2e-89	334.3	CBP20	GO:0000339,GO:0000375,GO:0000377,GO:0000398,GO:0003674,GO:0003676,GO:0003723,GO:0003729,GO:0005488,GO:0005575,GO:0005622,GO:0005623,GO:0005634,GO:0005681,GO:0005846,GO:0005856,GO:0005875,GO:0006139,GO:0006396,GO:0006397,GO:0006725,GO:0006807,GO:0008150,GO:0008152,GO:0008380,GO:0009892,GO:0009987,GO:0010033,GO:0010467,GO:0010468,GO:0010605,GO:0010608,GO:0010629,GO:0014070,GO:0015630,GO:0016070,GO:…	K12883		artNOG[6]	036GD@artNOG,09WJW@biNOG,0S6TV@hymNOG,0STTQ@inNOG,0V7IH@meNOG,11FJQ@NOG,13PVI@opiNOG,KOG0121@euNOG	NA|NA|NA	A	nuclear cap-binding protein subunit 2-like
ColletesGigas_001432-T1	7460.GB16276-PA	6.3e-75	285.8	SMB	GO:0000003,GO:0000226,GO:0000278,GO:0000375,GO:0000377,GO:0000398,GO:0003006,GO:0005575,GO:0005622,GO:0005623,GO:0005634,GO:0005654,GO:0005681,GO:0005737,GO:0006139,GO:0006396,GO:0006397,GO:0006725,GO:0006807,GO:0006996,GO:0007010,GO:0007017,GO:0007049,GO:0007051,GO:0007052,GO:0007275,GO:0007276,GO:0007281,GO:0007548,GO:0008150,GO:0008152,GO:0008380,GO:0008406,GO:0009987,GO:0010467,GO:0015030,GO:…	K11086		artNOG[6]	037A3@artNOG,09XG0@biNOG,0SUBN@inNOG,0V8E2@meNOG,13RR1@opiNOG,COG1958@NOG,KOG3168@euNOG	NA|NA|NA	A	small nuclear ribonucleoprotein-associated protein
ColletesGigas_001433-T1	7460.GB10572-PA	3.2e-246	856.3		GO:0000118,GO:0000228,GO:0000785,GO:0000790,GO:0005575,GO:0005622,GO:0005623,GO:0005634,GO:0005654,GO:0005694,GO:0005856,GO:0005875,GO:0015630,GO:0031974,GO:0031981,GO:0032991,GO:0043226,GO:0043227,GO:0043228,GO:0043229,GO:0043231,GO:0043232,GO:0043233,GO:0043234,GO:0044422,GO:0044424,GO:0044427,GO:0044428,GO:0044430,GO:0044446,GO:0044451,GO:0044454,GO:0044464,GO:0070013,GO:0070822			artNOG[6]	037R5@artNOG,09X5R@biNOG,0S8BJ@hymNOG,0SUMH@inNOG,0V847@meNOG,0YF3T@NOG,13IIZ@opiNOG,KOG4675@euNOG	NA|NA|NA	S	ENT domain
ColletesGigas_001434-T1	7460.GB13833-PA	1.5e-308	1064.3	TSP	GO:0003674,GO:0005488,GO:0005539,GO:0005575,GO:0005912,GO:0005924,GO:0005927,GO:0007155,GO:0007275,GO:0007517,GO:0008150,GO:0008201,GO:0009987,GO:0016203,GO:0022610,GO:0030054,GO:0030055,GO:0031012,GO:0032501,GO:0032502,GO:0032991,GO:0033627,GO:0043167,GO:0043168,GO:0043234,GO:0044699,GO:0044707,GO:0044763,GO:0044767,GO:0048513,GO:0048731,GO:0048856,GO:0060538,GO:0061061,GO:0070161,GO:0097367,GO:…	K04659		artNOG[6]	035G1@artNOG,0A0RB@biNOG,0IFQQ@euNOG,0S7PK@hymNOG,0SS92@inNOG,0V6VV@meNOG,0XQKE@NOG,12R26@opiNOG	NA|NA|NA	T	Thrombospondin C-terminal region
ColletesGigas_001435-T1	7460.GB13517-PA	0.0	1362.8					artNOG[6]	036EM@artNOG,0A2T7@biNOG,0IJT4@euNOG,0S3VM@hymNOG,0SWMM@inNOG,0VDNU@meNOG,0XSJQ@NOG,13HJS@opiNOG	NA|NA|NA	S	Inherit from biNOG: c-Maf inducing protein
ColletesGigas_001436-T1	12957.ACEP_00007182-PA	1.5e-203	715.3					artNOG[6]	036SD@artNOG,09Z0A@biNOG,0IQQ6@euNOG,0STPS@inNOG,0V9XS@meNOG,11H0K@NOG,13KZ1@opiNOG	NA|NA|NA	S	Inherit from biNOG: FAST kinase domains 3
ColletesGigas_001437-T1	7425.NV16057-PA	1.4e-65	254.6		GO:0003674,GO:0003824,GO:0006508,GO:0008150,GO:0008152,GO:0008233,GO:0008238,GO:0008239,GO:0016787,GO:0016805,GO:0019538,GO:0043170,GO:0044238,GO:0070011,GO:0071704	K14213		artNOG[6]	034B0@artNOG,09XZD@biNOG,0S5FI@hymNOG,0SQZP@inNOG,0V8X4@meNOG,12RDQ@opiNOG,COG0006@NOG,KOG2737@euNOG	NA|NA|NA	E	Metallopeptidase family M24
ColletesGigas_001438-T1	12957.ACEP_00007184-PA	4.4e-44	183.0					artNOG[6]	039BK@artNOG,0ABJ9@biNOG,0J5M1@euNOG,0S993@hymNOG,0SW3N@inNOG,0VNKV@meNOG,0XV3K@NOG,13YIG@opiNOG	NA|NA|NA
ColletesGigas_001439-T1	7460.GB16636-PA	4.5e-42	175.6					artNOG[6]	03919@artNOG,0AAJF@biNOG,0S8TU@hymNOG,0SVJA@inNOG,0VMI1@meNOG,13W9K@opiNOG,COG0271@NOG,KOG3348@euNOG	NA|NA|NA	T	BolA-like protein
ColletesGigas_001440-T1	7460.GB19602-PA	1.1e-141	508.4			K14994		artNOG[6]	036XI@artNOG,09UN6@biNOG,0S67N@hymNOG,0T37M@inNOG,0V5MS@meNOG,12RFJ@opiNOG,COG0814@NOG,KOG1305@euNOG	NA|NA|NA	E	Transmembrane amino acid transporter protein
ColletesGigas_001441-T1	7460.GB10296-PA	0.0	1684.5			K12169		artNOG[6]	036DM@artNOG,0A1T3@biNOG,0S5MQ@hymNOG,0SR4A@inNOG,0VCNU@meNOG,0XQ4V@NOG,12UE9@opiNOG,KOG2242@euNOG,KOG4692@euNOG	NA|NA|NA	O	SPRY
ColletesGigas_001442-T1	7460.GB13346-PA	0.0	1857.8			K07526		artNOG[6]	0320F@artNOG,09UR6@biNOG,0S7SB@hymNOG,0SP0K@inNOG,0V5QS@meNOG,0XS44@NOG,12NWK@opiNOG,KOG3565@euNOG	NA|NA|NA	T	SLIT-ROBO Rho GTPase-activating protein 1-like
ColletesGigas_001443-T1	7460.GB14983-PA	3.3e-98	365.5					artNOG[6]	037B6@artNOG,09V5D@biNOG,0S6S2@hymNOG,0SU8Z@inNOG,0VB35@meNOG,11MVC@NOG,13RDV@opiNOG,KOG3993@euNOG,KOG4156@euNOG	NA|NA|NA	K	ZnF_C2H2
ColletesGigas_001444-T1	7460.GB14983-PA	4.4e-29	132.9					artNOG[6]	037B6@artNOG,09V5D@biNOG,0S6S2@hymNOG,0SU8Z@inNOG,0VB35@meNOG,11MVC@NOG,13RDV@opiNOG,KOG3993@euNOG,KOG4156@euNOG	NA|NA|NA	K	ZnF_C2H2
ColletesGigas_001445-T1	7460.GB14983-PA	5.8e-160	569.3					artNOG[6]	037B6@artNOG,09V5D@biNOG,0S6S2@hymNOG,0SU8Z@inNOG,0VB35@meNOG,11MVC@NOG,13RDV@opiNOG,KOG3993@euNOG,KOG4156@euNOG	NA|NA|NA	K	ZnF_C2H2
ColletesGigas_001448-T1	7460.GB17359-PA	7.6e-129	466.5			K19679		artNOG[6]	036UH@artNOG,0A0XZ@biNOG,0IFCX@euNOG,0S81N@hymNOG,0STRY@inNOG,0VBUA@meNOG,0XWAZ@NOG,13J9K@opiNOG	NA|NA|NA	U	Inherit from biNOG: Intraflagellar transport 74 homolog (Chlamydomonas)
ColletesGigas_001449-T1	7460.GB10631-PA	8e-101	371.7		GO:0000003,GO:0001667,GO:0003006,GO:0003008,GO:0005575,GO:0005623,GO:0005886,GO:0005911,GO:0006928,GO:0007154,GO:0007163,GO:0007267,GO:0007268,GO:0007276,GO:0007292,GO:0007297,GO:0007298,GO:0008150,GO:0008582,GO:0009987,GO:0010631,GO:0016020,GO:0016202,GO:0016477,GO:0019226,GO:0019953,GO:0022412,GO:0022414,GO:0023052,GO:0030054,GO:0030154,GO:0030707,GO:0032501,GO:0032502,GO:0032504,GO:0032991,GO:…	K19931		artNOG[6]	034C0@artNOG,09THB@biNOG,0S7QG@hymNOG,0SR0I@inNOG,0V4GA@meNOG,0XP5T@NOG,12PQN@opiNOG,KOG3550@euNOG	NA|NA|NA	W	protein lin-7 homolog B-like
ColletesGigas_001454-T1	7460.GB12580-PA	3.9e-200	703.4	RAD				artNOG[6]	035S1@artNOG,0A40M@biNOG,0IJXG@euNOG,0SSGJ@inNOG,0V7Y3@meNOG,0Z9ZH@NOG,12W1Q@opiNOG	NA|NA|NA
ColletesGigas_001455-T1	13037.EHJ64847	0.0	1580.8					artNOG[6]	03211@artNOG,09UVC@biNOG,0SSIC@inNOG,0TBSG@lepNOG,0V5UZ@meNOG,0XTIX@NOG,12P2X@opiNOG,KOG3686@euNOG	NA|NA|NA	T	Inherit from inNOG: Rap/ran-GAP
ColletesGigas_001456-T1	7460.GB11045-PA	3e-260	902.5	TIP60	GO:0000123,GO:0003008,GO:0003674,GO:0003824,GO:0004402,GO:0005575,GO:0005622,GO:0005623,GO:0005634,GO:0005654,GO:0005694,GO:0005700,GO:0005705,GO:0006325,GO:0006338,GO:0006464,GO:0006473,GO:0006475,GO:0006950,GO:0006974,GO:0006996,GO:0007154,GO:0007267,GO:0007268,GO:0007275,GO:0007399,GO:0008080,GO:0008150,GO:0008152,GO:0009987,GO:0010646,GO:0016043,GO:0016407,GO:0016410,GO:0016568,GO:0016569,GO:…	K11304		artNOG[6]	033FC@artNOG,09TEF@biNOG,0S3IW@hymNOG,0SQ7B@inNOG,0V4DM@meNOG,12N6V@opiNOG,COG5027@NOG,KOG2747@euNOG	NA|NA|NA	B	MOZ/SAS family
ColletesGigas_001474-T1	7460.GB11779-PA	0.0	1253.0					artNOG[6]	036E6@artNOG,09U53@biNOG,0S5SR@hymNOG,0SQYE@inNOG,0V548@meNOG,13ARU@opiNOG,COG5048@NOG,KOG1721@euNOG	NA|NA|NA	K	Zinc finger, C2H2 type
ColletesGigas_001478-T1	7460.GB16128-PA	1.1e-114	419.9					artNOG[6]	03GWQ@artNOG,0AATF@biNOG,0KE7I@euNOG,0S8S5@hymNOG,0T2Y0@inNOG,0VMST@meNOG,11C7H@NOG,131ED@opiNOG	NA|NA|NA
ColletesGigas_001479-T1	7460.GB15570-PA	3.4e-99	366.7		GO:0007275,GO:0008150,GO:0032501,GO:0032502,GO:0044699,GO:0044707			artNOG[6]	038AY@artNOG,0A3ST@biNOG,0S7ZW@hymNOG,0SV5X@inNOG,0VE3C@meNOG,11TX5@NOG,13K54@opiNOG,KOG4173@euNOG	NA|NA|NA	U	ZnF_C2H2
ColletesGigas_001480-T1	7460.GB16015-PA	3.8e-84	317.0	GT		K09062		artNOG[6]	03GZU@artNOG,0B133@biNOG,0J0SM@euNOG,0S9JJ@hymNOG,0T3HV@inNOG,0WDM9@meNOG,11WHF@NOG,14UDA@opiNOG	NA|NA|NA	S	Basic region leucine zipper
ColletesGigas_001482-T1	7460.GB10531-PA	2.3e-44	184.1	MRPS12	GO:0000003,GO:0000313,GO:0000314,GO:0001666,GO:0003008,GO:0003674,GO:0003735,GO:0005198,GO:0005575,GO:0005622,GO:0005623,GO:0005737,GO:0005739,GO:0005759,GO:0005761,GO:0005763,GO:0005840,GO:0006412,GO:0006950,GO:0007600,GO:0007605,GO:0007610,GO:0007617,GO:0007618,GO:0007619,GO:0007638,GO:0008049,GO:0008150,GO:0008152,GO:0009058,GO:0009059,GO:0009605,GO:0009612,GO:0009628,GO:0009987,GO:0010467,GO:…	K02950		artNOG[6]	037PP@artNOG,0A71U@biNOG,0S8EI@hymNOG,0SUJY@inNOG,0VHVN@meNOG,13REB@opiNOG,COG0048@NOG,KOG1750@euNOG	NA|NA|NA	J	40S ribosomal protein S12
ColletesGigas_001483-T1	12957.ACEP_00008656-PA	1.4e-150	539.7					meNOG[21]	0B0NA@biNOG,0KDND@euNOG,0WD5K@meNOG,0YRV9@NOG,14TVB@opiNOG	NA|NA|NA	P	Inherit from KOG: copper chaperone
ColletesGigas_001484-T1	7460.GB13229-PA	5.5e-12	76.6		GO:0001952,GO:0003674,GO:0005488,GO:0005515,GO:0005575,GO:0005622,GO:0005623,GO:0005856,GO:0008092,GO:0008150,GO:0010810,GO:0015629,GO:0030155,GO:0042805,GO:0043226,GO:0043228,GO:0043229,GO:0043232,GO:0044424,GO:0044464,GO:0050789,GO:0050794,GO:0051371,GO:0051393,GO:0065007	K19867		artNOG[6]	0326D@artNOG,09U1B@biNOG,0S6ZG@hymNOG,0SPBV@inNOG,0V502@meNOG,0XRD4@NOG,12NGZ@opiNOG,KOG1703@euNOG	NA|NA|NA	T, Z	LIM
ColletesGigas_001486-T1	7460.GB13229-PA	1.5e-112	411.4		GO:0001952,GO:0003674,GO:0005488,GO:0005515,GO:0005575,GO:0005622,GO:0005623,GO:0005856,GO:0008092,GO:0008150,GO:0010810,GO:0015629,GO:0030155,GO:0042805,GO:0043226,GO:0043228,GO:0043229,GO:0043232,GO:0044424,GO:0044464,GO:0050789,GO:0050794,GO:0051371,GO:0051393,GO:0065007	K19867		artNOG[6]	0326D@artNOG,09U1B@biNOG,0S6ZG@hymNOG,0SPBV@inNOG,0V502@meNOG,0XRD4@NOG,12NGZ@opiNOG,KOG1703@euNOG	NA|NA|NA	T, Z	LIM
ColletesGigas_001487-T1	7460.GB13229-PA	0.0	1957.6		GO:0001952,GO:0003674,GO:0005488,GO:0005515,GO:0005575,GO:0005622,GO:0005623,GO:0005856,GO:0008092,GO:0008150,GO:0010810,GO:0015629,GO:0030155,GO:0042805,GO:0043226,GO:0043228,GO:0043229,GO:0043232,GO:0044424,GO:0044464,GO:0050789,GO:0050794,GO:0051371,GO:0051393,GO:0065007	K19867		artNOG[6]	0326D@artNOG,09U1B@biNOG,0S6ZG@hymNOG,0SPBV@inNOG,0V502@meNOG,0XRD4@NOG,12NGZ@opiNOG,KOG1703@euNOG	NA|NA|NA	T, Z	LIM
ColletesGigas_001488-T1	7460.GB17923-PA	1e-256	891.0			K16600		artNOG[6]	033S9@artNOG,0A3M5@biNOG,0SQGM@inNOG,0VEG6@meNOG,0XQDM@NOG,13HJW@opiNOG,KOG2157@euNOG	NA|NA|NA	O	Tubulin-tyrosine ligase family
ColletesGigas_001489-T1	7460.GB19305-PA	1.1e-144	518.8	RPS4	GO:0000022,GO:0000226,GO:0000278,GO:0003674,GO:0003735,GO:0005198,GO:0005575,GO:0005622,GO:0005623,GO:0005737,GO:0005829,GO:0005840,GO:0006412,GO:0006996,GO:0007010,GO:0007017,GO:0007049,GO:0007051,GO:0007052,GO:0007098,GO:0008150,GO:0008152,GO:0009058,GO:0009059,GO:0009987,GO:0010467,GO:0015935,GO:0016043,GO:0019538,GO:0022402,GO:0022626,GO:0022627,GO:0030529,GO:0031023,GO:0032991,GO:0034645,GO:…	K02987		artNOG[6]	0343M@artNOG,09YK4@biNOG,0S59R@hymNOG,0SQSH@inNOG,0V9HW@meNOG,12QAG@opiNOG,COG1471@NOG,KOG0378@euNOG	NA|NA|NA	J	40S ribosomal protein S4-like
ColletesGigas_001490-T1	7460.GB12178-PA	5.4e-222	775.4		GO:0003674,GO:0003824,GO:0006139,GO:0006152,GO:0006163,GO:0006195,GO:0006200,GO:0006725,GO:0006753,GO:0006793,GO:0006796,GO:0006807,GO:0008150,GO:0008152,GO:0009056,GO:0009116,GO:0009117,GO:0009119,GO:0009123,GO:0009125,GO:0009126,GO:0009128,GO:0009141,GO:0009143,GO:0009144,GO:0009146,GO:0009150,GO:0009154,GO:0009158,GO:0009161,GO:0009164,GO:0009166,GO:0009167,GO:0009169,GO:0009199,GO:0009203,GO:…	K18798		artNOG[6]	033RW@artNOG,0A0FJ@biNOG,0SS3S@inNOG,0VBBQ@meNOG,12NTP@opiNOG,COG1485@NOG,KOG2383@euNOG	NA|NA|NA	S	AFG1-like ATPase
ColletesGigas_001491-T1	7460.GB14266-PA	2e-119	433.7		GO:0000166,GO:0001882,GO:0001883,GO:0003674,GO:0005488,GO:0005525,GO:0017076,GO:0019001,GO:0032549,GO:0032550,GO:0032553,GO:0032555,GO:0032561,GO:0035639,GO:0036094,GO:0043167,GO:0043168,GO:0097159,GO:1901265,GO:1901363	K07933		artNOG[6]	0363H@artNOG,09Z6Y@biNOG,0IJY5@euNOG,0S5XW@hymNOG,0ST69@inNOG,0VA48@meNOG,0YR8H@NOG,13MSP@opiNOG	NA|NA|NA	S	Gtr1/RagA G protein conserved region
ColletesGigas_001492-T1	7460.GB17516-PA	5.6e-221	771.9	TFIIEALPHA	GO:0000428,GO:0005575,GO:0005622,GO:0005623,GO:0005634,GO:0005654,GO:0005667,GO:0005673,GO:0006139,GO:0006351,GO:0006352,GO:0006355,GO:0006357,GO:0006366,GO:0006367,GO:0006725,GO:0006807,GO:0008150,GO:0008152,GO:0009058,GO:0009059,GO:0009889,GO:0009891,GO:0009893,GO:0009987,GO:0010467,GO:0010468,GO:0010556,GO:0010557,GO:0010604,GO:0010628,GO:0016070,GO:0016591,GO:0018130,GO:0019219,GO:0019222,GO:…	K03136		artNOG[6]	034F8@artNOG,09UDB@biNOG,0S5NA@hymNOG,0SR3T@inNOG,0V5CR@meNOG,12S3K@opiNOG,COG1675@NOG,KOG2593@euNOG	NA|NA|NA	K	TFIIE
ColletesGigas_001493-T1	7460.GB12766-PA	1.1e-213	747.7	ARR2	GO:0001894,GO:0001895,GO:0002046,GO:0003008,GO:0003674,GO:0005488,GO:0005515,GO:0005575,GO:0005622,GO:0005623,GO:0005737,GO:0005783,GO:0005790,GO:0007154,GO:0007165,GO:0007166,GO:0007186,GO:0007600,GO:0007602,GO:0007603,GO:0007605,GO:0008150,GO:0008277,GO:0009314,GO:0009416,GO:0009581,GO:0009582,GO:0009583,GO:0009584,GO:0009605,GO:0009628,GO:0009642,GO:0009966,GO:0009968,GO:0009987,GO:0010646,GO:…	K13805		artNOG[6]	032EE@artNOG,09WSH@biNOG,0S4PZ@hymNOG,0SSV5@inNOG,0V7QR@meNOG,0XR0F@NOG,134FY@opiNOG,KOG3865@euNOG	NA|NA|NA	T	Arrestin_C
ColletesGigas_001494-T1	7460.GB14289-PA	6.7e-94	348.6	AKIRIN	GO:0000988,GO:0000989,GO:0002164,GO:0002682,GO:0002684,GO:0003674,GO:0003712,GO:0005488,GO:0005515,GO:0005575,GO:0005622,GO:0005623,GO:0005634,GO:0005694,GO:0005700,GO:0006950,GO:0006952,GO:0007275,GO:0007517,GO:0007525,GO:0007526,GO:0008150,GO:0009607,GO:0009617,GO:0009790,GO:0009791,GO:0009889,GO:0010556,GO:0016203,GO:0019219,GO:0019222,GO:0031323,GO:0031326,GO:0031347,GO:0031349,GO:0032501,GO:…			artNOG[6]	0382V@artNOG,09YB9@biNOG,0S823@hymNOG,0SUYI@inNOG,0V98W@meNOG,11J00@NOG,13IHE@opiNOG,KOG4330@euNOG	NA|NA|NA	K	Inherit from biNOG: Akirin 2
ColletesGigas_001495-T1	7460.GB13556-PA	4.2e-111	406.0		GO:0003674,GO:0003824,GO:0004091,GO:0005575,GO:0005622,GO:0005623,GO:0005737,GO:0008150,GO:0008152,GO:0016787,GO:0016788,GO:0044424,GO:0044464,GO:0052689	K06130		artNOG[6]	034ET@artNOG,09XEB@biNOG,0S50E@hymNOG,0SRPM@inNOG,0V8CE@meNOG,13J66@opiNOG,COG0400@NOG,KOG2112@euNOG	NA|NA|NA	I	Dienelactone hydrolase family
ColletesGigas_001496-T1	7460.GB18703-PA	2.4e-53	214.2		GO:0003674,GO:0003824,GO:0004165,GO:0005575,GO:0005622,GO:0005623,GO:0005737,GO:0005811,GO:0006950,GO:0006952,GO:0008150,GO:0008152,GO:0009607,GO:0009617,GO:0016853,GO:0016860,GO:0016863,GO:0042742,GO:0044424,GO:0044444,GO:0044464,GO:0050829,GO:0050896,GO:0051704,GO:0051707	K13239		artNOG[6]	03719@artNOG,09Y3J@biNOG,0S82R@hymNOG,0SUQU@inNOG,0V90X@meNOG,12QWX@opiNOG,COG1024@NOG,KOG0016@euNOG	NA|NA|NA	I	Enoyl-CoA hydratase/isomerase family
ColletesGigas_001497-T1	7460.GB12667-PA	0.0	1120.5			K10877		artNOG[6]	0362X@artNOG,09XTC@biNOG,0S5NQ@hymNOG,0SQX0@inNOG,0V8QW@meNOG,12PSK@opiNOG,COG0553@NOG,KOG0390@euNOG	NA|NA|NA	L	SNF2 family N-terminal domain
ColletesGigas_001498-T1	7460.GB17779-PA	2.2e-38	163.3					artNOG[6]	038DY@artNOG,0A8F2@biNOG,0SV6F@inNOG,0VJB6@meNOG,11WJP@NOG,13UZC@opiNOG,KOG4489@euNOG	NA|NA|NA	S	Bladder cancer-related protein BC10
ColletesGigas_001499-T1	7460.GB15443-PA	2.9e-77	293.1	RPS10	GO:0003674,GO:0003735,GO:0005198,GO:0005575,GO:0005622,GO:0005623,GO:0005737,GO:0005829,GO:0005840,GO:0005856,GO:0005875,GO:0006412,GO:0008150,GO:0008152,GO:0009058,GO:0009059,GO:0009987,GO:0010467,GO:0015630,GO:0015935,GO:0019538,GO:0022626,GO:0022627,GO:0030529,GO:0032991,GO:0034645,GO:0043170,GO:0043226,GO:0043228,GO:0043229,GO:0043232,GO:0043234,GO:0044237,GO:0044238,GO:0044249,GO:0044260,GO:…	K02947		artNOG[6]	0375I@artNOG,0A2FR@biNOG,0S48J@hymNOG,0SU6J@inNOG,0VD1P@meNOG,13R9N@opiNOG,COG5045@NOG,KOG3344@euNOG	NA|NA|NA	J	Plectin/S10 domain
ColletesGigas_001500-T1	7460.GB10004-PA	6.2e-200	702.2			K17929		artNOG[6]	035CE@artNOG,0A0RG@biNOG,0S5XI@hymNOG,0SS0A@inNOG,0VBMV@meNOG,0XT9I@NOG,135C7@opiNOG,KOG3784@euNOG	NA|NA|NA	T, U	PX
ColletesGigas_001501-T1	12957.ACEP_00008778-PA	1.5e-279	966.8		GO:0001654,GO:0001708,GO:0001745,GO:0001751,GO:0001752,GO:0001754,GO:0002009,GO:0002011,GO:0003674,GO:0003824,GO:0004672,GO:0004674,GO:0004702,GO:0004871,GO:0005057,GO:0005488,GO:0005515,GO:0006464,GO:0006468,GO:0006793,GO:0006796,GO:0006915,GO:0006917,GO:0006950,GO:0006974,GO:0007154,GO:0007165,GO:0007275,GO:0007399,GO:0007423,GO:0007460,GO:0008150,GO:0008152,GO:0008219,GO:0008283,GO:0008285,GO:…	K04412		artNOG[6]	032QW@artNOG,09WBT@biNOG,0S76C@hymNOG,0SPKC@inNOG,0V7A4@meNOG,0XP9G@NOG,12PRV@opiNOG,KOG0201@euNOG	NA|NA|NA	T	C terminal SARAH domain of Mst1
ColletesGigas_001502-T1	7460.GB19837-PA	6.8e-82	308.9		GO:0000988,GO:0000989,GO:0002009,GO:0002011,GO:0003674,GO:0003712,GO:0003713,GO:0003824,GO:0004842,GO:0005488,GO:0005515,GO:0005575,GO:0005622,GO:0005623,GO:0005634,GO:0005737,GO:0006355,GO:0006357,GO:0006464,GO:0007275,GO:0007399,GO:0007468,GO:0008134,GO:0008150,GO:0008152,GO:0008283,GO:0008284,GO:0009653,GO:0009888,GO:0009889,GO:0009891,GO:0009893,GO:0009987,GO:0010468,GO:0010556,GO:0010557,GO:…	K16687		artNOG[6]	0341T@artNOG,09YND@biNOG,0S513@hymNOG,0SQXX@inNOG,0V9K3@meNOG,12RB9@opiNOG,COG5021@NOG,KOG0940@euNOG	NA|NA|NA	O	WW domain
ColletesGigas_001505-T1	7460.GB19837-PA	4e-135	486.1		GO:0000988,GO:0000989,GO:0002009,GO:0002011,GO:0003674,GO:0003712,GO:0003713,GO:0003824,GO:0004842,GO:0005488,GO:0005515,GO:0005575,GO:0005622,GO:0005623,GO:0005634,GO:0005737,GO:0006355,GO:0006357,GO:0006464,GO:0007275,GO:0007399,GO:0007468,GO:0008134,GO:0008150,GO:0008152,GO:0008283,GO:0008284,GO:0009653,GO:0009888,GO:0009889,GO:0009891,GO:0009893,GO:0009987,GO:0010468,GO:0010556,GO:0010557,GO:…	K16687		artNOG[6]	0341T@artNOG,09YND@biNOG,0S513@hymNOG,0SQXX@inNOG,0V9K3@meNOG,12RB9@opiNOG,COG5021@NOG,KOG0940@euNOG	NA|NA|NA	O	WW domain
ColletesGigas_001506-T1	7460.GB19977-PA	1.2e-106	392.9	HB	GO:0000122,GO:0000578,GO:0000975,GO:0000976,GO:0000977,GO:0000980,GO:0000981,GO:0001012,GO:0001067,GO:0001071,GO:0001158,GO:0001667,GO:0001709,GO:0001763,GO:0003002,GO:0003674,GO:0003676,GO:0003677,GO:0003700,GO:0003705,GO:0005488,GO:0005575,GO:0005622,GO:0005623,GO:0005634,GO:0006139,GO:0006351,GO:0006355,GO:0006357,GO:0006366,GO:0006725,GO:0006807,GO:0006928,GO:0007154,GO:0007165,GO:0007166,GO:…	K09213		artNOG[6]	036H3@artNOG,09VRJ@biNOG,0S3BZ@hymNOG,0STEZ@inNOG,0V6QG@meNOG,13C44@opiNOG,COG5048@NOG,KOG1721@euNOG	NA|NA|NA	K	ZnF_C2H2
ColletesGigas_001507-T1	12957.ACEP_00008784-PA	1.9e-304	1051.2					artNOG[6]	03GFJ@artNOG,09ZJA@biNOG,0IEPA@euNOG,0S5K3@hymNOG,0T3ES@inNOG,0VAAK@meNOG,0ZFMC@NOG,12SDE@opiNOG	NA|NA|NA	F	Inherit from biNOG: adenylate cyclase 10 (soluble)
ColletesGigas_001508-T1	7460.GB11112-PA	0.0	1409.0	CDA5				artNOG[6]	035YI@artNOG,0A14D@biNOG,0IH74@euNOG,0S7TN@hymNOG,0SSWH@inNOG,0VC0N@meNOG,0XRRZ@NOG,12TEC@opiNOG	NA|NA|NA	S	Polysaccharide deacetylase
ColletesGigas_001512-T1	7460.GB17343-PA	0.0	1450.3	TTV		K02366		artNOG[6]	0322F@artNOG,09VM2@biNOG,0S7FX@hymNOG,0SS0G@inNOG,0V6K6@meNOG,0XTFH@NOG,13IVC@opiNOG,KOG1021@euNOG	NA|NA|NA	G, M, W	Glycosyl transferase family 64 domain
ColletesGigas_001513-T1	7425.NV15287-PA	2.2e-28	131.3					artNOG[6]	03GP7@artNOG,0AI4E@biNOG,0KERG@euNOG,0S97U@hymNOG,0T367@inNOG,0VVIA@meNOG,118G1@NOG,130CR@opiNOG	NA|NA|NA
ColletesGigas_001514-T1	7460.GB14829-PA	3.3e-152	543.1					artNOG[6]	032BT@artNOG,09U9J@biNOG,0S3BJ@hymNOG,0SP9J@inNOG,0V503@meNOG,0YE53@NOG,12QM8@opiNOG,KOG3990@euNOG	NA|NA|NA	S	Inherit from biNOG: Family with sequence similarity 76, member
ColletesGigas_001515-T1	7460.GB11750-PA	0.0	1390.6	BLIMP-1	GO:0000122,GO:0000981,GO:0000982,GO:0001071,GO:0001078,GO:0001227,GO:0003674,GO:0003700,GO:0005575,GO:0005622,GO:0005623,GO:0005634,GO:0006139,GO:0006351,GO:0006355,GO:0006357,GO:0006366,GO:0006725,GO:0006807,GO:0007275,GO:0007424,GO:0008150,GO:0008152,GO:0009058,GO:0009059,GO:0009889,GO:0009890,GO:0009892,GO:0009987,GO:0010033,GO:0010467,GO:0010468,GO:0010556,GO:0010558,GO:0010605,GO:0010629,GO:…			artNOG[6]	032VP@artNOG,0A0FY@biNOG,0S6E8@hymNOG,0SR2E@inNOG,0VBC3@meNOG,0ZFVU@NOG,12RIQ@opiNOG,KOG2461@euNOG	NA|NA|NA	K	SET domain
ColletesGigas_001523-T1	12957.ACEP_00011366-PA	3.8e-80	302.8	FHL5	GO:0000988,GO:0000989,GO:0001725,GO:0003674,GO:0003712,GO:0003713,GO:0003779,GO:0005488,GO:0005515,GO:0005575,GO:0005622,GO:0005623,GO:0005634,GO:0005737,GO:0005856,GO:0006139,GO:0006351,GO:0006355,GO:0006357,GO:0006725,GO:0006807,GO:0006996,GO:0007010,GO:0007275,GO:0007517,GO:0008092,GO:0008150,GO:0008152,GO:0009058,GO:0009059,GO:0009889,GO:0009891,GO:0009893,GO:0009987,GO:0010467,GO:0010468,GO:…	K14380		meNOG[21]	09VZI@biNOG,0V6XY@meNOG,0XP0W@NOG,12QMN@opiNOG,KOG1704@euNOG	NA|NA|NA	T, Z	four and A half lim domains
ColletesGigas_001524-T1	12957.ACEP_00011364-PA	1.9e-98	363.6	FHL5	GO:0000988,GO:0000989,GO:0001725,GO:0003674,GO:0003712,GO:0003713,GO:0003779,GO:0005488,GO:0005515,GO:0005575,GO:0005622,GO:0005623,GO:0005634,GO:0005737,GO:0005856,GO:0006139,GO:0006351,GO:0006355,GO:0006357,GO:0006725,GO:0006807,GO:0006996,GO:0007010,GO:0007275,GO:0007517,GO:0008092,GO:0008150,GO:0008152,GO:0009058,GO:0009059,GO:0009889,GO:0009891,GO:0009893,GO:0009987,GO:0010467,GO:0010468,GO:…	K14380		meNOG[21]	09VZI@biNOG,0V6XY@meNOG,0XP0W@NOG,12QMN@opiNOG,KOG1704@euNOG	NA|NA|NA	T, Z	four and A half lim domains
ColletesGigas_001526-T1	12957.ACEP_00011361-PA	9.7e-177	625.5					artNOG[6]	03H7X@artNOG,0B3IW@biNOG,0ING7@euNOG,0T3QR@inNOG,0WFYD@meNOG,0YJMP@NOG,13BKK@opiNOG	NA|NA|NA	T, Z	PET Domain
ColletesGigas_001528-T1	12957.ACEP_00011359-PA	3.7e-76	291.6					meNOG[21]	0AFYW@biNOG,0KHN3@euNOG,0VT7I@meNOG,10R43@NOG,12UMH@opiNOG	NA|NA|NA
ColletesGigas_001530-T1	12957.ACEP_00011358-PA	3.8e-62	244.2			K03026		artNOG[6]	038KJ@artNOG,09YGM@biNOG,0SVF9@inNOG,0V9EE@meNOG,0XPDH@NOG,12R6N@opiNOG,KOG3122@euNOG	NA|NA|NA	K	RNA polymerase III RPC4
ColletesGigas_001531-T1	12957.ACEP_00011356-PA	4.4e-101	375.2					artNOG[6]	03GNV@artNOG,09WKR@biNOG,0S86I@hymNOG,0T36J@inNOG,0V7JD@meNOG,11IMU@NOG,13R8R@opiNOG,KOG2146@euNOG	NA|NA|NA	A	PWI domain
ColletesGigas_001532-T1	7460.GB11542-PA	5.4e-183	645.6			K13514		artNOG[6]	034NS@artNOG,0A3AD@biNOG,0S4EU@hymNOG,0SP9K@inNOG,0VE55@meNOG,13FFC@opiNOG,COG0204@NOG,KOG1505@euNOG	NA|NA|NA	I	Acyltransferase
ColletesGigas_001533-T1	121225.PHUM229900-PA	2.2e-196	690.3		GO:0003674,GO:0003824,GO:0004333,GO:0005575,GO:0005622,GO:0005623,GO:0005737,GO:0005739,GO:0006091,GO:0006099,GO:0008150,GO:0008152,GO:0009060,GO:0009987,GO:0015980,GO:0016829,GO:0016835,GO:0016836,GO:0043226,GO:0043227,GO:0043229,GO:0043231,GO:0044237,GO:0044238,GO:0044424,GO:0044444,GO:0044464,GO:0044710,GO:0045333,GO:0055114	K01679		artNOG[6]	035YC@artNOG,09ZU7@biNOG,0SS8F@inNOG,0VAQK@meNOG,12S65@opiNOG,COG0114@NOG,KOG1317@euNOG	NA|NA|NA	C	Lyase
ColletesGigas_001534-T1	12957.ACEP_00014534-PA	5.5e-118	429.5	ARG	GO:0003674,GO:0003824,GO:0004053,GO:0005575,GO:0005622,GO:0005623,GO:0005737,GO:0005739,GO:0006082,GO:0006520,GO:0006525,GO:0006527,GO:0006591,GO:0006807,GO:0008150,GO:0008152,GO:0009056,GO:0009063,GO:0009064,GO:0009065,GO:0009987,GO:0016054,GO:0016787,GO:0016810,GO:0016813,GO:0019547,GO:0019752,GO:0043226,GO:0043227,GO:0043229,GO:0043231,GO:0043436,GO:0044237,GO:0044238,GO:0044248,GO:0044281,GO:…	K01476		artNOG[6]	03659@artNOG,09V0J@biNOG,0ST1Y@inNOG,0V7C8@meNOG,12N1D@opiNOG,COG0010@NOG,KOG2965@euNOG	NA|NA|NA	E	Arginase
ColletesGigas_001535-T1	12957.ACEP_00009034-PA	1.2e-190	671.4	UNC-76	GO:0003674,GO:0005488,GO:0005515,GO:0006810,GO:0006897,GO:0006909,GO:0006928,GO:0007017,GO:0007018,GO:0007275,GO:0007399,GO:0008088,GO:0008092,GO:0008150,GO:0009987,GO:0010970,GO:0016192,GO:0019894,GO:0022008,GO:0030154,GO:0030705,GO:0032501,GO:0032502,GO:0044699,GO:0044707,GO:0044763,GO:0044765,GO:0046907,GO:0048731,GO:0048856,GO:0048869,GO:0051179,GO:0051234,GO:0051641,GO:0051649			artNOG[6]	0322Q@artNOG,09UVU@biNOG,0S3T5@hymNOG,0SP2A@inNOG,0V5VG@meNOG,0Z11E@NOG,13IWP@opiNOG,KOG3919@euNOG	NA|NA|NA	U	FEZ-like protein
ColletesGigas_001536-T1	12957.ACEP_00002163-PA	3.7e-31	139.4	RPLP1	GO:0003674,GO:0003735,GO:0005198,GO:0005575,GO:0005622,GO:0005623,GO:0005737,GO:0005829,GO:0005840,GO:0006412,GO:0006414,GO:0008150,GO:0008152,GO:0009058,GO:0009059,GO:0009987,GO:0010467,GO:0015934,GO:0019538,GO:0022625,GO:0022626,GO:0030529,GO:0032991,GO:0034645,GO:0043170,GO:0043226,GO:0043228,GO:0043229,GO:0043232,GO:0044237,GO:0044238,GO:0044249,GO:0044260,GO:0044267,GO:0044391,GO:0044422,GO:…	K02942		artNOG[6]	03820@artNOG,0A9F6@biNOG,0S8ZK@hymNOG,0SUY2@inNOG,0VKC1@meNOG,13W65@opiNOG,COG2058@NOG,KOG1762@euNOG	NA|NA|NA	J	60s Acidic ribosomal protein
ColletesGigas_001537-T1	12957.ACEP_00002162-PA	1.7e-146	524.6					artNOG[6]	03A48@artNOG,0A6KC@biNOG,0S7MC@hymNOG,0SWSJ@inNOG,0VHEG@meNOG,0XRME@NOG,13QYP@opiNOG,KOG1028@euNOG	NA|NA|NA	T, U	C2 domain
ColletesGigas_001538-T1	7460.GB12592-PA	0.0	1656.0	CAP-D2	GO:0000070,GO:0000226,GO:0000278,GO:0000280,GO:0000785,GO:0000793,GO:0000796,GO:0000819,GO:0005575,GO:0005622,GO:0005623,GO:0005694,GO:0005737,GO:0006139,GO:0006259,GO:0006323,GO:0006725,GO:0006807,GO:0006996,GO:0007010,GO:0007017,GO:0007049,GO:0007051,GO:0007052,GO:0007059,GO:0007067,GO:0007076,GO:0008150,GO:0008152,GO:0009987,GO:0016043,GO:0022402,GO:0030261,GO:0032991,GO:0034641,GO:0043170,GO:…	K06677		artNOG[6]	0344Z@artNOG,09Y0S@biNOG,0SRME@inNOG,0V8YB@meNOG,12NFJ@opiNOG,COG5098@NOG,KOG0414@euNOG	NA|NA|NA	B, D	Regulatory subunit of the condensin complex, a complex required for conversion of interphase chromatin into mitotic-like condense chromosomes. The condensin complex probably introduces positive supercoils into relaxed DNA in the presence of type I topoisomerases and converts nicked DNA into positive knotted forms in the presence of type II topoisomerases (By similarity)
ColletesGigas_001539-T1	12957.ACEP_00006128-PA	5.5e-61	239.2					artNOG[6]	03I44@artNOG,0B6NE@biNOG,0IU6U@euNOG,0WJDJ@meNOG,0ZY8U@NOG,13GHK@opiNOG	NA|NA|NA
ColletesGigas_001540-T1	7460.GB17705-PA	0.0	1243.4		GO:0000502,GO:0003674,GO:0005575,GO:0005622,GO:0005623,GO:0006139,GO:0006351,GO:0006354,GO:0006366,GO:0006368,GO:0006461,GO:0006725,GO:0006807,GO:0008047,GO:0008150,GO:0008152,GO:0009058,GO:0009059,GO:0009987,GO:0010467,GO:0010950,GO:0010952,GO:0016043,GO:0016070,GO:0016504,GO:0018130,GO:0019222,GO:0019438,GO:0022607,GO:0030234,GO:0032774,GO:0032991,GO:0034622,GO:0034641,GO:0034645,GO:0034654,GO:…	K11374		artNOG[6]	036AG@artNOG,09TVK@biNOG,0S3SK@hymNOG,0ST5M@inNOG,0V4UT@meNOG,0XRF0@NOG,12QZP@opiNOG,KOG1063@euNOG	NA|NA|NA	B, K	WD domain, G-beta repeat
ColletesGigas_001541-T1	7460.GB19057-PA	0.0	1718.4		GO:0003674,GO:0003824,GO:0004386,GO:0006139,GO:0006152,GO:0006163,GO:0006195,GO:0006200,GO:0006725,GO:0006753,GO:0006793,GO:0006796,GO:0006807,GO:0008026,GO:0008150,GO:0008152,GO:0009056,GO:0009116,GO:0009117,GO:0009119,GO:0009123,GO:0009125,GO:0009126,GO:0009128,GO:0009141,GO:0009143,GO:0009144,GO:0009146,GO:0009150,GO:0009154,GO:0009158,GO:0009161,GO:0009164,GO:0009166,GO:0009167,GO:0009169,GO:…	K13026		artNOG[6]	036FM@artNOG,09V5W@biNOG,0S35G@hymNOG,0STCX@inNOG,0V65F@meNOG,12P4X@opiNOG,COG1643@NOG,KOG0920@euNOG	NA|NA|NA	A	ATP-dependent RNA helicase DHX57-like
ColletesGigas_001542-T1	7460.GB19778-PA	4.2e-143	514.2		GO:0003674,GO:0005488,GO:0005515,GO:0006355,GO:0006950,GO:0006979,GO:0007275,GO:0007568,GO:0008150,GO:0008340,GO:0009889,GO:0009891,GO:0009893,GO:0010259,GO:0010468,GO:0010556,GO:0010557,GO:0010604,GO:0010628,GO:0010941,GO:0019219,GO:0019222,GO:0031323,GO:0031325,GO:0031326,GO:0031328,GO:0032501,GO:0032502,GO:0042981,GO:0043067,GO:0044699,GO:0044707,GO:0044767,GO:0045893,GO:0045935,GO:0048518,GO:…	K02308		artNOG[6]	038FR@artNOG,09VQQ@biNOG,0IGIP@euNOG,0S8WG@hymNOG,0SV1J@inNOG,0V6PS@meNOG,11K0B@NOG,12P90@opiNOG	NA|NA|NA	K	Daxx Family
ColletesGigas_001543-T1	7460.GB11608-PA	1.6e-97	361.3		GO:0003674,GO:0003824,GO:0004061,GO:0008150,GO:0008152,GO:0016787,GO:0016810,GO:0016811	K01432		artNOG[6]	0382C@artNOG,09UNP@biNOG,0SUY8@inNOG,0V5N9@meNOG,12R85@opiNOG,COG0657@NOG,KOG4627@euNOG	NA|NA|NA	E	Catalyzes the hydrolysis of N-formyl-L-kynurenine to L- kynurenine, the second step in the kynurenine pathway of tryptophan degradation. Required for elimination of toxic metabolites
ColletesGigas_001545-T1	7460.GB14026-PA	3e-191	672.9	INX2	GO:0000003,GO:0002009,GO:0003006,GO:0003674,GO:0005215,GO:0005243,GO:0005575,GO:0005623,GO:0005886,GO:0005911,GO:0005921,GO:0006810,GO:0007154,GO:0007275,GO:0007276,GO:0007281,GO:0007292,GO:0007293,GO:0007440,GO:0007610,GO:0007635,GO:0008150,GO:0008283,GO:0009653,GO:0009790,GO:0009888,GO:0009987,GO:0010496,GO:0015267,GO:0016020,GO:0016324,GO:0016327,GO:0016331,GO:0019953,GO:0022412,GO:0022414,GO:…			artNOG[6]	033GZ@artNOG,0A405@biNOG,0II24@euNOG,0S404@hymNOG,0SQ8X@inNOG,0VFN3@meNOG,0Y2UW@NOG,13JSV@opiNOG	NA|NA|NA	U	Innexin
ColletesGigas_001546-T1	7460.GB10774-PA	4.1e-173	612.8	INX7	GO:0002165,GO:0003008,GO:0003674,GO:0005215,GO:0005243,GO:0005575,GO:0005622,GO:0005623,GO:0005634,GO:0005737,GO:0005911,GO:0005921,GO:0006810,GO:0007275,GO:0007444,GO:0007472,GO:0007476,GO:0007552,GO:0007560,GO:0007610,GO:0007611,GO:0007613,GO:0008150,GO:0009653,GO:0009791,GO:0009886,GO:0009887,GO:0009987,GO:0010496,GO:0015267,GO:0016020,GO:0016021,GO:0022803,GO:0022829,GO:0022857,GO:0030054,GO:…			artNOG[6]	0337P@artNOG,0A0PF@biNOG,0IKQS@euNOG,0S6HA@hymNOG,0SR2W@inNOG,0VBEA@meNOG,10I5B@NOG,13M6N@opiNOG	NA|NA|NA	S	Innexin
ColletesGigas_001547-T1	12957.ACEP_00013595-PA	1.4e-151	541.6		GO:0000003,GO:0003674,GO:0005215,GO:0005243,GO:0005575,GO:0005623,GO:0005886,GO:0005911,GO:0005921,GO:0006810,GO:0007154,GO:0007165,GO:0007275,GO:0007399,GO:0007602,GO:0007610,GO:0007632,GO:0008150,GO:0009314,GO:0009416,GO:0009581,GO:0009582,GO:0009583,GO:0009605,GO:0009628,GO:0009987,GO:0010496,GO:0015267,GO:0016020,GO:0016021,GO:0016323,GO:0019098,GO:0022414,GO:0022803,GO:0022829,GO:0022857,GO:…			artNOG[6]	032YF@artNOG,0A53Q@biNOG,0IG98@euNOG,0S6A0@hymNOG,0SPSQ@inNOG,0VFZ3@meNOG,11F8E@NOG,139S9@opiNOG	NA|NA|NA	S	Innexin
ColletesGigas_001548-T1	7460.GB15157-PA	0.0	3973.3		GO:0000278,GO:0000280,GO:0000375,GO:0000377,GO:0000381,GO:0000398,GO:0003674,GO:0003724,GO:0003824,GO:0004004,GO:0004386,GO:0005575,GO:0005622,GO:0005623,GO:0005634,GO:0005681,GO:0005682,GO:0006139,GO:0006152,GO:0006163,GO:0006195,GO:0006200,GO:0006396,GO:0006397,GO:0006725,GO:0006753,GO:0006793,GO:0006796,GO:0006807,GO:0006996,GO:0007049,GO:0007067,GO:0008026,GO:0008150,GO:0008152,GO:0008186,GO:…	K12854		artNOG[6]	031ZW@artNOG,09XHN@biNOG,0S3YM@hymNOG,0SPVV@inNOG,0V8FP@meNOG,12QFR@opiNOG,COG1204@NOG,KOG0952@euNOG	NA|NA|NA	A	U5 small nuclear ribonucleoprotein 200 kDa helicase-like
ColletesGigas_001549-T1	7460.GB10321-PA	5.7e-79	300.1					artNOG[6]	03GF6@artNOG,0AASM@biNOG,0KDZK@euNOG,0S978@hymNOG,0T3F6@inNOG,0VMRR@meNOG,11DYV@NOG,131VS@opiNOG	NA|NA|NA	S	Chitin binding Peritrophin-A domain
ColletesGigas_001550-T1	7460.GB16506-PA	5.3e-12	74.7			K11141		artNOG[6]	03240@artNOG,09U40@biNOG,0S3M1@hymNOG,0SSDP@inNOG,0V532@meNOG,12P0W@opiNOG,COG0308@NOG,KOG1046@euNOG	NA|NA|NA	E, O	endoplasmic reticulum aminopeptidase 2-like
ColletesGigas_001551-T1	7460.GB16506-PA	0.0	1690.6			K11141		artNOG[6]	03240@artNOG,09U40@biNOG,0S3M1@hymNOG,0SSDP@inNOG,0V532@meNOG,12P0W@opiNOG,COG0308@NOG,KOG1046@euNOG	NA|NA|NA	E, O	endoplasmic reticulum aminopeptidase 2-like
ColletesGigas_001552-T1	7460.GB12713-PA	9e-63	245.7					artNOG[6]	0392Z@artNOG,0A4FR@biNOG,0J3JE@euNOG,0S8JB@hymNOG,0SVVP@inNOG,0VJ73@meNOG,129H6@NOG,13WEU@opiNOG	NA|NA|NA
ColletesGigas_001554-T1	7460.GB11981-PA	7.4e-57	225.7		GO:0000003,GO:0000226,GO:0000578,GO:0001071,GO:0003002,GO:0003006,GO:0003674,GO:0003700,GO:0005488,GO:0005515,GO:0005575,GO:0005622,GO:0005623,GO:0005634,GO:0006355,GO:0006357,GO:0006403,GO:0006950,GO:0006979,GO:0006996,GO:0007010,GO:0007017,GO:0007028,GO:0007163,GO:0007275,GO:0007276,GO:0007281,GO:0007292,GO:0007308,GO:0007309,GO:0007310,GO:0007314,GO:0007315,GO:0007316,GO:0007317,GO:0007350,GO:…	K09040,K09041		artNOG[6]	035CM@artNOG,0A1Z7@biNOG,0S6ZK@hymNOG,0SSVY@inNOG,0VE2W@meNOG,0ZGMS@NOG,12QXZ@opiNOG,KOG3863@euNOG	NA|NA|NA	K	bZIP transcription factor
ColletesGigas_001555-T1	7460.GB11981-PA	1.4e-65	254.2		GO:0000003,GO:0000226,GO:0000578,GO:0001071,GO:0003002,GO:0003006,GO:0003674,GO:0003700,GO:0005488,GO:0005515,GO:0005575,GO:0005622,GO:0005623,GO:0005634,GO:0006355,GO:0006357,GO:0006403,GO:0006950,GO:0006979,GO:0006996,GO:0007010,GO:0007017,GO:0007028,GO:0007163,GO:0007275,GO:0007276,GO:0007281,GO:0007292,GO:0007308,GO:0007309,GO:0007310,GO:0007314,GO:0007315,GO:0007316,GO:0007317,GO:0007350,GO:…	K09040,K09041		artNOG[6]	035CM@artNOG,0A1Z7@biNOG,0S6ZK@hymNOG,0SSVY@inNOG,0VE2W@meNOG,0ZGMS@NOG,12QXZ@opiNOG,KOG3863@euNOG	NA|NA|NA	K	bZIP transcription factor
ColletesGigas_001556-T1	7460.GB14804-PA	4.5e-244	849.4	VAS		K13982		artNOG[6]	035VR@artNOG,09XH1@biNOG,0S69R@hymNOG,0SSKU@inNOG,0V8F2@meNOG,0XNTI@NOG,12N5P@opiNOG,KOG0335@euNOG	NA|NA|NA	A	DEAD/DEAH box helicase
ColletesGigas_001558-T1	7460.GB11981-PA	8.2e-217	758.1		GO:0000003,GO:0000226,GO:0000578,GO:0001071,GO:0003002,GO:0003006,GO:0003674,GO:0003700,GO:0005488,GO:0005515,GO:0005575,GO:0005622,GO:0005623,GO:0005634,GO:0006355,GO:0006357,GO:0006403,GO:0006950,GO:0006979,GO:0006996,GO:0007010,GO:0007017,GO:0007028,GO:0007163,GO:0007275,GO:0007276,GO:0007281,GO:0007292,GO:0007308,GO:0007309,GO:0007310,GO:0007314,GO:0007315,GO:0007316,GO:0007317,GO:0007350,GO:…	K09040,K09041		artNOG[6]	035CM@artNOG,0A1Z7@biNOG,0S6ZK@hymNOG,0SSVY@inNOG,0VE2W@meNOG,0ZGMS@NOG,12QXZ@opiNOG,KOG3863@euNOG	NA|NA|NA	K	bZIP transcription factor
ColletesGigas_001559-T1	7460.GB11631-PA	2.3e-100	370.2					artNOG[6]	0372R@artNOG,09X21@biNOG,0IF54@euNOG,0S7X0@hymNOG,0STXK@inNOG,0V806@meNOG,0XRH0@NOG,12Q9D@opiNOG	NA|NA|NA	S	Inherit from biNOG: deleted in primary ciliary dyskinesia homolog (mouse)
ColletesGigas_001564-T1	7460.GB14440-PA	4.5e-43	180.6	D10JHU81E	GO:0005575,GO:0005622,GO:0005623,GO:0005737,GO:0005739,GO:0043226,GO:0043227,GO:0043229,GO:0043231,GO:0044424,GO:0044444,GO:0044464			meNOG[21]	09YII@biNOG,0IH62@euNOG,0V9G9@meNOG,12TC7@opiNOG,COG3155@NOG	NA|NA|NA	Q	ES1 protein homolog, mitochondrial-like
ColletesGigas_001570-T1	12957.ACEP_00000467-PA	1.9e-79	301.2		GO:0002164,GO:0003674,GO:0005102,GO:0005104,GO:0005488,GO:0005515,GO:0006928,GO:0007154,GO:0007165,GO:0007166,GO:0007167,GO:0007169,GO:0007275,GO:0007399,GO:0007442,GO:0007498,GO:0007507,GO:0007517,GO:0007522,GO:0007523,GO:0007525,GO:0007526,GO:0008150,GO:0008543,GO:0009653,GO:0009719,GO:0009791,GO:0009888,GO:0009987,GO:0010001,GO:0010033,GO:0014812,GO:0016477,GO:0022008,GO:0023052,GO:0030154,GO:…	K04358		artNOG[6]	0392A@artNOG,0ABF8@biNOG,0J443@euNOG,0S8AA@hymNOG,0SW03@inNOG,0VNG9@meNOG,0XY5H@NOG,13XN2@opiNOG	NA|NA|NA	S	Fibroblast growth factor
ColletesGigas_001573-T1	12957.ACEP_00014494-PA	8.1e-124	449.9		GO:0000394,GO:0001558,GO:0003674,GO:0003824,GO:0004518,GO:0004519,GO:0004521,GO:0004540,GO:0005575,GO:0005622,GO:0005623,GO:0005634,GO:0005737,GO:0005739,GO:0006139,GO:0006388,GO:0006396,GO:0006399,GO:0006725,GO:0006807,GO:0007154,GO:0007267,GO:0007275,GO:0007399,GO:0008033,GO:0008150,GO:0008152,GO:0008380,GO:0009987,GO:0010467,GO:0016070,GO:0016787,GO:0016788,GO:0016891,GO:0016893,GO:0022008,GO:…	K00784		artNOG[6]	032Q7@artNOG,09UHI@biNOG,0S3NU@hymNOG,0SS54@inNOG,0V5GT@meNOG,12NRY@opiNOG,COG1234@NOG,KOG2121@euNOG	NA|NA|NA	S	Metallo-beta-lactamase superfamily
ColletesGigas_001574-T1	7460.GB13819-PA	7.8e-297	1024.2	SN	GO:0000003,GO:0000902,GO:0002165,GO:0002376,GO:0002520,GO:0003002,GO:0003674,GO:0003779,GO:0005488,GO:0005515,GO:0005575,GO:0005622,GO:0005623,GO:0005737,GO:0005856,GO:0006928,GO:0006950,GO:0006996,GO:0007010,GO:0007015,GO:0007163,GO:0007275,GO:0007276,GO:0007292,GO:0007389,GO:0007399,GO:0007423,GO:0007444,GO:0007455,GO:0007469,GO:0007472,GO:0007476,GO:0007552,GO:0007560,GO:0008092,GO:0008150,GO:…	K17455		artNOG[6]	033CT@artNOG,09YI8@biNOG,0IF4E@euNOG,0S5BB@hymNOG,0SQ56@inNOG,0V9FZ@meNOG,0XPHV@NOG,12SR3@opiNOG	NA|NA|NA	Z	Fascin domain
ColletesGigas_001575-T1	12957.ACEP_00014505-PA	1.2e-131	474.9		GO:0000139,GO:0003674,GO:0003824,GO:0005575,GO:0005622,GO:0005623,GO:0005737,GO:0005794,GO:0005795,GO:0005886,GO:0005975,GO:0008150,GO:0008152,GO:0008417,GO:0012505,GO:0016020,GO:0016740,GO:0016757,GO:0016758,GO:0031090,GO:0031984,GO:0031985,GO:0032580,GO:0036065,GO:0043226,GO:0043227,GO:0043229,GO:0043231,GO:0044238,GO:0044422,GO:0044424,GO:0044431,GO:0044444,GO:0044446,GO:0044464,GO:0044723,GO:…	K09669		artNOG[6]	031Z3@artNOG,09V6W@biNOG,0STDY@inNOG,0V66D@meNOG,0ZIMX@NOG,12P5G@opiNOG,KOG2619@euNOG	NA|NA|NA	E, G	Glycosyltransferase family 10 (fucosyltransferase)
ColletesGigas_001576-T1	7460.GB18985-PA	0.0	1928.7		GO:0003674,GO:0005096,GO:0005488,GO:0005515,GO:0006140,GO:0006457,GO:0008047,GO:0008092,GO:0008150,GO:0008152,GO:0009118,GO:0009894,GO:0009987,GO:0010639,GO:0015631,GO:0019219,GO:0019220,GO:0019222,GO:0019538,GO:0030234,GO:0030695,GO:0030811,GO:0031110,GO:0031111,GO:0031113,GO:0031115,GO:0031323,GO:0031329,GO:0031333,GO:0032271,GO:0032272,GO:0032886,GO:0033043,GO:0033121,GO:0033124,GO:0043085,GO:…			artNOG[6]	033G4@artNOG,0A04M@biNOG,0S4Y7@hymNOG,0SQ86@inNOG,0VCE7@meNOG,12P3W@opiNOG,COG5234@NOG,KOG1943@euNOG	NA|NA|NA	O	Tubulin folding cofactor D C terminal
ColletesGigas_001577-T1	7460.GB20109-PA	0.0	1241.5		GO:0000003,GO:0003674,GO:0003824,GO:0004672,GO:0006464,GO:0006468,GO:0006793,GO:0006796,GO:0008150,GO:0008152,GO:0009987,GO:0016301,GO:0016310,GO:0016740,GO:0016772,GO:0016773,GO:0019538,GO:0032501,GO:0032504,GO:0036211,GO:0043170,GO:0043412,GO:0044237,GO:0044238,GO:0044260,GO:0044267,GO:0071704	K17541		artNOG[6]	0320M@artNOG,09VI4@biNOG,0S4P0@hymNOG,0SSQA@inNOG,0V54S@meNOG,0XQ9T@NOG,13AFJ@opiNOG,KOG2137@euNOG	NA|NA|NA	T	STYKc
ColletesGigas_001578-T1	121225.PHUM452960-PA	9.8e-44	183.7					artNOG[6]	037T5@artNOG,0A6ZB@biNOG,0IZHN@euNOG,0SUP2@inNOG,0VHTG@meNOG,11NZ9@NOG,13T6E@opiNOG	NA|NA|NA	S	EB module
ColletesGigas_001579-T1	12957.ACEP_00000481-PA	4e-39	166.4					artNOG[6]	039JD@artNOG,0A90S@biNOG,0J2U3@euNOG,0S9GN@hymNOG,0SWAA@inNOG,0VJXC@meNOG,0Y3ZT@NOG,13XVT@opiNOG	NA|NA|NA
ColletesGigas_001580-T1	7460.GB18681-PA	6.1e-72	275.8					artNOG[6]	037BW@artNOG,09VTQ@biNOG,0S4X3@hymNOG,0SU06@inNOG,0V6SG@meNOG,11PXE@NOG,12Q6B@opiNOG,KOG1271@euNOG	NA|NA|NA	S	Mycolic acid cyclopropane synthetase
ColletesGigas_001581-T1	7460.GB15952-PA	9.4e-178	628.2			K01772		artNOG[6]	031ZC@artNOG,0A077@biNOG,0S3N5@hymNOG,0ST0Q@inNOG,0V69W@meNOG,12R64@opiNOG,COG0276@NOG,KOG1321@euNOG	NA|NA|NA	H	Catalyzes the ferrous insertion into protoporphyrin IX (By similarity)
ColletesGigas_001582-T1	7029.ACYPI006773-PA	2.1e-25	120.9		GO:0000003,GO:0000070,GO:0000226,GO:0000278,GO:0000280,GO:0000819,GO:0003006,GO:0003674,GO:0003824,GO:0004175,GO:0004222,GO:0005575,GO:0005622,GO:0005623,GO:0005737,GO:0006139,GO:0006259,GO:0006323,GO:0006325,GO:0006338,GO:0006461,GO:0006725,GO:0006807,GO:0006928,GO:0006996,GO:0007010,GO:0007017,GO:0007049,GO:0007051,GO:0007052,GO:0007059,GO:0007067,GO:0007076,GO:0007088,GO:0007098,GO:0007100,GO:…	K13539		artNOG[6]	033HM@artNOG,0A0SF@biNOG,0SQ9J@inNOG,0VBNP@meNOG,0XSAG@NOG,12SV8@opiNOG,KOG2556@euNOG	NA|NA|NA	M, V	mitotic centrosome separation
ColletesGigas_001583-T1	7460.GB10205-PA	2.6e-295	1019.2		GO:0000003,GO:0000070,GO:0000226,GO:0000278,GO:0000280,GO:0000819,GO:0003006,GO:0003674,GO:0003824,GO:0004175,GO:0004222,GO:0005575,GO:0005622,GO:0005623,GO:0005737,GO:0006139,GO:0006259,GO:0006323,GO:0006325,GO:0006338,GO:0006461,GO:0006725,GO:0006807,GO:0006928,GO:0006996,GO:0007010,GO:0007017,GO:0007049,GO:0007051,GO:0007052,GO:0007059,GO:0007067,GO:0007076,GO:0007088,GO:0007098,GO:0007100,GO:…	K13539		artNOG[6]	033HM@artNOG,0A0SF@biNOG,0S51Y@hymNOG,0SQ9J@inNOG,0VBNP@meNOG,0XSAG@NOG,12SV8@opiNOG,KOG2556@euNOG	NA|NA|NA	M, V	Leishmanolysin
ColletesGigas_001587-T1	12957.ACEP_00000465-PA	1.3e-144	518.5	EBF1	GO:0000902,GO:0000904,GO:0001071,GO:0001700,GO:0001708,GO:0002119,GO:0002164,GO:0002165,GO:0002376,GO:0002682,GO:0003002,GO:0003674,GO:0003676,GO:0003677,GO:0003700,GO:0005488,GO:0005575,GO:0005622,GO:0005623,GO:0005634,GO:0005654,GO:0006355,GO:0006950,GO:0006952,GO:0006955,GO:0007154,GO:0007267,GO:0007275,GO:0007350,GO:0007379,GO:0007380,GO:0007389,GO:0007399,GO:0007444,GO:0007472,GO:0007474,GO:…	K09103		meNOG[21]	09UTZ@biNOG,0V5TH@meNOG,0XQ9Z@NOG,12PT5@opiNOG,KOG3836@euNOG	NA|NA|NA	K	Early B-cell factor
ColletesGigas_001588-T1	69293.ENSGACP00000022272	2.8e-11	73.6		GO:0005575,GO:0005622,GO:0005623,GO:0005634,GO:0043226,GO:0043227,GO:0043229,GO:0043231,GO:0044424,GO:0044464			fiNOG[1]	09UTZ@biNOG,0DG3B@chorNOG,0N3WA@fiNOG,0V5TH@meNOG,0XQ9Z@NOG,12PT5@opiNOG,1CQSV@veNOG,KOG3836@euNOG	NA|NA|NA	K	IPT/TIG domain
ColletesGigas_001599-T1	7425.NV10310-PA	2.2e-81	307.4					artNOG[6]	03AFM@artNOG,09YII@biNOG,0IH62@euNOG,0S80B@hymNOG,0SX6A@inNOG,0V9G9@meNOG,12TC7@opiNOG,COG3155@NOG	NA|NA|NA	Q	DJ-1/PfpI family
ColletesGigas_001600-T1	7460.GB19667-PA	1.6e-100	371.3					artNOG[6]	0392V@artNOG,0A9KG@biNOG,0J38F@euNOG,0S542@hymNOG,0SVQ7@inNOG,0VKHS@meNOG,128DE@NOG,13WDQ@opiNOG	NA|NA|NA
ColletesGigas_001608-T1	7460.GB12856-PA	2.6e-88	330.9					artNOG[6]	038K0@artNOG,0A88F@biNOG,0J1M5@euNOG,0S78N@hymNOG,0SV48@inNOG,0VJ45@meNOG,121FF@NOG,13VI3@opiNOG	NA|NA|NA
ColletesGigas_001612-T1	7460.GB12285-PA	2.4e-137	494.2					artNOG[6]	03BD4@artNOG,0A77U@biNOG,0JMQ4@euNOG,0S7HD@hymNOG,0SY4T@inNOG,0VI28@meNOG,0ZCFK@NOG,14AVS@opiNOG	NA|NA|NA
ColletesGigas_001613-T1	12957.ACEP_00000460-PA	3.9e-80	303.1					artNOG[6]	03GUN@artNOG,0ADFC@biNOG,0KFU5@euNOG,0S6NR@hymNOG,0T305@inNOG,0VQN1@meNOG,10SZW@NOG,12Y94@opiNOG	NA|NA|NA
ColletesGigas_001620-T1	7425.NV10314-PA	1.7e-95	354.0					artNOG[6]	03507@artNOG,09W5P@biNOG,0SSZG@inNOG,0V73Z@meNOG,13HYR@opiNOG,COG5126@NOG,KOG0044@euNOG	NA|NA|NA	T	EFh
ColletesGigas_001621-T1	7460.GB10315-PA	3.3e-83	313.9	FNTA	GO:0003674,GO:0003824,GO:0004659,GO:0004660,GO:0005575,GO:0005622,GO:0005623,GO:0005737,GO:0005965,GO:0008150,GO:0008152,GO:0008318,GO:0016740,GO:0016765,GO:0032991,GO:0043234,GO:0044424,GO:0044444,GO:0044464	K05955		artNOG[6]	034QF@artNOG,0A118@biNOG,0S6PK@hymNOG,0SSYI@inNOG,0VAW7@meNOG,12TW0@opiNOG,COG5536@NOG,KOG0530@euNOG	NA|NA|NA	O	protein farnesyltransferase geranylgeranyltransferase type-1 subunit alpha-like
ColletesGigas_001622-T1	7460.GB10315-PA	1.3e-94	351.7	FNTA	GO:0003674,GO:0003824,GO:0004659,GO:0004660,GO:0005575,GO:0005622,GO:0005623,GO:0005737,GO:0005965,GO:0008150,GO:0008152,GO:0008318,GO:0016740,GO:0016765,GO:0032991,GO:0043234,GO:0044424,GO:0044444,GO:0044464	K05955		artNOG[6]	034QF@artNOG,0A118@biNOG,0S6PK@hymNOG,0SSYI@inNOG,0VAW7@meNOG,12TW0@opiNOG,COG5536@NOG,KOG0530@euNOG	NA|NA|NA	O	protein farnesyltransferase geranylgeranyltransferase type-1 subunit alpha-like
ColletesGigas_001623-T1	7425.NV12199-PA	2e-162	577.4		GO:0001653,GO:0003008,GO:0003674,GO:0004871,GO:0004872,GO:0004888,GO:0004930,GO:0005575,GO:0007154,GO:0007165,GO:0007166,GO:0007186,GO:0007218,GO:0007267,GO:0007268,GO:0008150,GO:0008188,GO:0008528,GO:0009987,GO:0016020,GO:0016021,GO:0019226,GO:0023052,GO:0030594,GO:0031224,GO:0032501,GO:0035637,GO:0038023,GO:0044425,GO:0044699,GO:0044700,GO:0044707,GO:0044763,GO:0050789,GO:0050794,GO:0050877,GO:…			artNOG[6]	032U5@artNOG,09UW0@biNOG,0S65W@hymNOG,0SPP9@inNOG,0V5VR@meNOG,0XRW9@NOG,12PGX@opiNOG,KOG3656@euNOG	NA|NA|NA	T	7 transmembrane receptor (rhodopsin family)
ColletesGigas_001624-T1	7460.GB16092-PA	1.7e-159	567.8		GO:0001653,GO:0003008,GO:0003674,GO:0004871,GO:0004872,GO:0004888,GO:0004930,GO:0005575,GO:0005623,GO:0005886,GO:0005887,GO:0007154,GO:0007165,GO:0007166,GO:0007186,GO:0007218,GO:0007267,GO:0007268,GO:0008150,GO:0008188,GO:0008261,GO:0008528,GO:0009987,GO:0016020,GO:0016021,GO:0019226,GO:0023052,GO:0030594,GO:0031224,GO:0031226,GO:0032501,GO:0035637,GO:0038023,GO:0044425,GO:0044459,GO:0044464,GO:…	K04168,K04169,K12812		artNOG[6]	032U5@artNOG,09UW0@biNOG,0S40I@hymNOG,0SNYU@inNOG,0V5VR@meNOG,0XRW9@NOG,12PGX@opiNOG,KOG3656@euNOG	NA|NA|NA	T	7 transmembrane receptor (rhodopsin family)
ColletesGigas_001627-T1	12957.ACEP_00017417-PA	2e-102	377.9					artNOG[6]	037FW@artNOG,0A22I@biNOG,0IEMY@euNOG,0SUCV@inNOG,0V6QI@meNOG,10AQ3@NOG,12PFN@opiNOG	NA|NA|NA	S	Inherit from artNOG: Inositol phosphatase
ColletesGigas_001628-T1	12957.ACEP_00006755-PA	0.0	5729.4		GO:0005575,GO:0005622,GO:0005623,GO:0005856,GO:0005875,GO:0006810,GO:0008150,GO:0015630,GO:0016192,GO:0032991,GO:0043226,GO:0043228,GO:0043229,GO:0043232,GO:0043234,GO:0044422,GO:0044424,GO:0044430,GO:0044446,GO:0044464,GO:0051179,GO:0051234	K19527		artNOG[6]	033HF@artNOG,09UVI@biNOG,0S57E@hymNOG,0SSJ1@inNOG,0V5V7@meNOG,12Q2S@opiNOG,COG5043@NOG,KOG1796@euNOG	NA|NA|NA	U	Protein of unknown function (DUF1162)
ColletesGigas_001629-T1	7460.GB18042-PA	7.1e-227	791.6		GO:0003674,GO:0003824,GO:0004576,GO:0004579,GO:0005575,GO:0005622,GO:0005623,GO:0005737,GO:0005811,GO:0005975,GO:0006464,GO:0006486,GO:0006487,GO:0006996,GO:0007030,GO:0007275,GO:0007399,GO:0008150,GO:0008152,GO:0009058,GO:0009059,GO:0009100,GO:0009101,GO:0009987,GO:0016043,GO:0016740,GO:0016757,GO:0016758,GO:0019538,GO:0022008,GO:0030154,GO:0032501,GO:0032502,GO:0034389,GO:0034645,GO:0036211,GO:…	K12670		artNOG[6]	032MT@artNOG,09XP7@biNOG,0S7YD@hymNOG,0SPHT@inNOG,0V8KT@meNOG,0XSF3@NOG,12PKB@opiNOG,KOG2754@euNOG	NA|NA|NA	O	dolichyl-diphosphooligosaccharide--protein glycosyltransferase 48 kDa subunit-like
ColletesGigas_001630-T1	7460.GB14172-PA	0.0	1169.8	PLAP	GO:0003674,GO:0005575,GO:0005622,GO:0005623,GO:0005737,GO:0008047,GO:0008150,GO:0016004,GO:0016005,GO:0019222,GO:0030234,GO:0043085,GO:0044093,GO:0044424,GO:0044444,GO:0044464,GO:0045169,GO:0050789,GO:0050790,GO:0060229,GO:0065007,GO:0065009	K14018		artNOG[6]	035CK@artNOG,09U7X@biNOG,0S5YD@hymNOG,0SSFG@inNOG,0V571@meNOG,0XS67@NOG,12PVZ@opiNOG,KOG0301@euNOG	NA|NA|NA	I	PUL domain
ColletesGigas_001631-T1	7460.GB10863-PA	5.2e-216	755.4	MKP3	GO:0000188,GO:0001763,GO:0001894,GO:0001932,GO:0001933,GO:0002009,GO:0002165,GO:0002251,GO:0002376,GO:0002385,GO:0003002,GO:0003674,GO:0003824,GO:0004721,GO:0005575,GO:0005622,GO:0005623,GO:0005737,GO:0005829,GO:0006464,GO:0006469,GO:0006470,GO:0006793,GO:0006796,GO:0006955,GO:0007155,GO:0007275,GO:0007389,GO:0007424,GO:0007428,GO:0007444,GO:0007472,GO:0007474,GO:0007476,GO:0007552,GO:0007560,GO:…	K04459,K14819		artNOG[6]	033F2@artNOG,09UCM@biNOG,0S7CM@hymNOG,0SQ71@inNOG,0V5BV@meNOG,12NUM@opiNOG,COG2453@NOG,KOG1717@euNOG	NA|NA|NA	V	dual specificity protein phosphatase
ColletesGigas_001635-T1	7460.GB14503-PA	0.0	1540.8		GO:0003674,GO:0003824,GO:0005215,GO:0005575,GO:0006139,GO:0006152,GO:0006163,GO:0006195,GO:0006200,GO:0006725,GO:0006753,GO:0006793,GO:0006796,GO:0006807,GO:0006810,GO:0008150,GO:0008152,GO:0009056,GO:0009116,GO:0009117,GO:0009119,GO:0009123,GO:0009125,GO:0009126,GO:0009128,GO:0009141,GO:0009143,GO:0009144,GO:0009146,GO:0009150,GO:0009154,GO:0009158,GO:0009161,GO:0009164,GO:0009166,GO:0009167,GO:…			artNOG[6]	032ZE@artNOG,0A44V@biNOG,0S42F@hymNOG,0SPTQ@inNOG,0VEZP@meNOG,13KAC@opiNOG,COG1131@NOG,KOG0061@euNOG	NA|NA|NA	Q	ABC-2 type transporter
ColletesGigas_001636-T1	7460.GB12849-PA	0.0	1143.6		GO:0003674,GO:0003824,GO:0005215,GO:0005575,GO:0006139,GO:0006152,GO:0006163,GO:0006195,GO:0006200,GO:0006725,GO:0006753,GO:0006793,GO:0006796,GO:0006807,GO:0006810,GO:0008150,GO:0008152,GO:0009056,GO:0009116,GO:0009117,GO:0009119,GO:0009123,GO:0009125,GO:0009126,GO:0009128,GO:0009141,GO:0009143,GO:0009144,GO:0009146,GO:0009150,GO:0009154,GO:0009158,GO:0009161,GO:0009164,GO:0009166,GO:0009167,GO:…			artNOG[6]	034CQ@artNOG,09YPU@biNOG,0S7CN@hymNOG,0ST10@inNOG,0V9MI@meNOG,12NWX@opiNOG,COG1131@NOG,KOG0061@euNOG	NA|NA|NA	Q	ATP-binding cassette sub-family G member 5-like
ColletesGigas_001637-T1	7460.GB12383-PA	7.1e-261	904.8		GO:0003674,GO:0003824,GO:0005575,GO:0005622,GO:0005623,GO:0005737,GO:0005739,GO:0005759,GO:0008150,GO:0008152,GO:0008260,GO:0008410,GO:0009056,GO:0009987,GO:0016740,GO:0016782,GO:0031974,GO:0043226,GO:0043227,GO:0043229,GO:0043231,GO:0043233,GO:0044237,GO:0044248,GO:0044281,GO:0044282,GO:0044422,GO:0044424,GO:0044429,GO:0044444,GO:0044446,GO:0044464,GO:0044710,GO:0044712,GO:0046950,GO:0046952,GO:…	K01027		artNOG[6]	0325F@artNOG,09YIT@biNOG,0S4WC@hymNOG,0SRUE@inNOG,0VBD2@meNOG,12PK0@opiNOG,COG1788@NOG,COG2057@NOG,KOG3822@euNOG	NA|NA|NA	C	Key enzyme for ketone body catabolism. Transfers the CoA moiety from succinate to acetoacetate. Formation of the enzyme-CoA intermediate proceeds via an unstable anhydride species formed between the carboxylate groups of the enzyme and substrate (By similarity)
ColletesGigas_001638-T1	7460.GB17404-PA	6.6e-143	512.3		GO:0007275,GO:0007568,GO:0007610,GO:0007626,GO:0008150,GO:0008340,GO:0009966,GO:0010259,GO:0010646,GO:0023051,GO:0031987,GO:0032501,GO:0032502,GO:0040011,GO:0044699,GO:0044707,GO:0044708,GO:0044767,GO:0048583,GO:0050789,GO:0050794,GO:0050896,GO:0065007	K20056		artNOG[6]	032X0@artNOG,09WIQ@biNOG,0SS32@inNOG,0V7H8@meNOG,0XQ87@NOG,13744@opiNOG,KOG3938@euNOG	NA|NA|NA	T, U	PDZ domain (Also known as DHR or GLGF)
ColletesGigas_001639-T1	7460.GB17717-PA	1.4e-188	664.1			K13676		artNOG[6]	035PK@artNOG,09Z9A@biNOG,0S7BX@hymNOG,0SSV1@inNOG,0VCMD@meNOG,0XRNY@NOG,133DP@opiNOG,KOG3765@euNOG	NA|NA|NA	G	Glycosyl transferase family 8
ColletesGigas_001640-T1	7425.NV10606-PA	7e-27	125.6					artNOG[6]	037K0@artNOG,0A7F8@biNOG,0IYG2@euNOG,0S563@hymNOG,0SUFQ@inNOG,0VI9T@meNOG,11QJ7@NOG,13TC0@opiNOG	NA|NA|NA	O	RING
ColletesGigas_001642-T1	7460.GB20032-PA	8.5e-143	511.9		GO:0003674,GO:0003824,GO:0006629,GO:0008150,GO:0008152,GO:0009056,GO:0016042,GO:0016298,GO:0016787,GO:0016788,GO:0044238,GO:0044710,GO:0071704,GO:1901575			artNOG[6]	036G5@artNOG,0A5BV@biNOG,0IW3J@euNOG,0STE1@inNOG,0VG79@meNOG,11FIQ@NOG,13PTN@opiNOG	NA|NA|NA	S	Lipase
ColletesGigas_001643-T1	7425.NV10606-PA	2.1e-52	212.2					artNOG[6]	037K0@artNOG,0A7F8@biNOG,0IYG2@euNOG,0S563@hymNOG,0SUFQ@inNOG,0VI9T@meNOG,11QJ7@NOG,13TC0@opiNOG	NA|NA|NA	O	RING
ColletesGigas_001644-T1	7460.GB13388-PA	9e-68	261.5		GO:0003674,GO:0003824,GO:0004035,GO:0006793,GO:0006796,GO:0008150,GO:0008152,GO:0009987,GO:0016311,GO:0016787,GO:0016788,GO:0016791,GO:0042578,GO:0044237	K01077		artNOG[6]	034JD@artNOG,09UZ6@biNOG,0S57X@hymNOG,0SSSJ@inNOG,0V5Z1@meNOG,12R0Z@opiNOG,COG1785@NOG,KOG4126@euNOG	NA|NA|NA	P	alkaline phosphatase, tissue-nonspecific isozyme-like
ColletesGigas_001645-T1	7460.GB13388-PA	5.5e-136	489.2		GO:0003674,GO:0003824,GO:0004035,GO:0006793,GO:0006796,GO:0008150,GO:0008152,GO:0009987,GO:0016311,GO:0016787,GO:0016788,GO:0016791,GO:0042578,GO:0044237	K01077		artNOG[6]	034JD@artNOG,09UZ6@biNOG,0S57X@hymNOG,0SSSJ@inNOG,0V5Z1@meNOG,12R0Z@opiNOG,COG1785@NOG,KOG4126@euNOG	NA|NA|NA	P	alkaline phosphatase, tissue-nonspecific isozyme-like
ColletesGigas_001646-T1	7460.GB19828-PA	6.6e-61	239.2					artNOG[6]	03GJX@artNOG,0A9WH@biNOG,0KH62@euNOG,0S8VT@hymNOG,0T39U@inNOG,0VKU6@meNOG,10RKN@NOG,12VMH@opiNOG	NA|NA|NA
ColletesGigas_001649-T1	12957.ACEP_00014691-PA	0.0	2219.5		GO:0001071,GO:0001709,GO:0003674,GO:0003676,GO:0003677,GO:0003700,GO:0005488,GO:0005575,GO:0005622,GO:0005623,GO:0005634,GO:0006355,GO:0006357,GO:0007275,GO:0007399,GO:0007402,GO:0007417,GO:0007419,GO:0007420,GO:0008150,GO:0009791,GO:0009889,GO:0009890,GO:0009892,GO:0009987,GO:0010468,GO:0010556,GO:0010558,GO:0010605,GO:0010629,GO:0014016,GO:0014019,GO:0016319,GO:0019219,GO:0019222,GO:0022008,GO:…			artNOG[6]	03465@artNOG,09ZXG@biNOG,0S7G6@hymNOG,0SQUW@inNOG,0VAU0@meNOG,0XRBA@NOG,12UF1@opiNOG,KOG4377@euNOG	NA|NA|NA	K	ZnF_C2H2
ColletesGigas_001651-T1	7425.NV10600-PA	1.4e-09	68.6		GO:0001071,GO:0001709,GO:0003674,GO:0003676,GO:0003677,GO:0003700,GO:0005488,GO:0005575,GO:0005622,GO:0005623,GO:0005634,GO:0006355,GO:0006357,GO:0007275,GO:0007399,GO:0007402,GO:0007417,GO:0007419,GO:0007420,GO:0008150,GO:0009791,GO:0009889,GO:0009890,GO:0009892,GO:0009987,GO:0010468,GO:0010556,GO:0010558,GO:0010605,GO:0010629,GO:0014016,GO:0014019,GO:0016319,GO:0019219,GO:0019222,GO:0022008,GO:…			artNOG[6]	03465@artNOG,09ZXG@biNOG,0S7G6@hymNOG,0SQUW@inNOG,0VAU0@meNOG,0XRBA@NOG,12UF1@opiNOG,KOG4377@euNOG	NA|NA|NA	K	ZnF_C2H2
ColletesGigas_001652-T1	7460.GB16237-PA	1.7e-106	391.3		GO:0001071,GO:0001709,GO:0003674,GO:0003676,GO:0003677,GO:0003700,GO:0005488,GO:0005575,GO:0005622,GO:0005623,GO:0005634,GO:0006355,GO:0006357,GO:0007275,GO:0007399,GO:0007402,GO:0007417,GO:0007419,GO:0007420,GO:0008150,GO:0009791,GO:0009889,GO:0009890,GO:0009892,GO:0009987,GO:0010468,GO:0010556,GO:0010558,GO:0010605,GO:0010629,GO:0014016,GO:0014019,GO:0016319,GO:0019219,GO:0019222,GO:0022008,GO:…			artNOG[6]	03465@artNOG,09ZXG@biNOG,0S7G6@hymNOG,0SQUW@inNOG,0VAU0@meNOG,0XRBA@NOG,12UF1@opiNOG,KOG4377@euNOG	NA|NA|NA	K	ZnF_C2H2
ColletesGigas_001664-T1	7460.GB17137-PA	4.9e-257	892.5					artNOG[6]	036FI@artNOG,09ZGJ@biNOG,0S5CD@hymNOG,0SREE@inNOG,0V9UM@meNOG,0XRWN@NOG,12TYQ@opiNOG,KOG4587@euNOG	NA|NA|NA	U	Q-cell neuroblast polarisation
ColletesGigas_001665-T1	7460.GB19664-PA	0.0	2946.4		GO:0003674,GO:0005083,GO:0005085,GO:0005086,GO:0005575,GO:0005622,GO:0005623,GO:0005802,GO:0006810,GO:0008150,GO:0016192,GO:0019222,GO:0030234,GO:0030695,GO:0043226,GO:0043227,GO:0043229,GO:0043231,GO:0044424,GO:0044464,GO:0050789,GO:0050790,GO:0051179,GO:0051234,GO:0060589,GO:0065007,GO:0065009	K17572		artNOG[6]	035QY@artNOG,0A0EV@biNOG,0S7MB@hymNOG,0SSF8@inNOG,0V4BC@meNOG,0XNND@NOG,12N5U@opiNOG,KOG1846@euNOG	NA|NA|NA	U	brefeldin A-inhibited guanine nucleotide-exchange protein 3-like
ColletesGigas_001666-T1	7460.GB19664-PA	4.3e-220	769.6		GO:0003674,GO:0005083,GO:0005085,GO:0005086,GO:0005575,GO:0005622,GO:0005623,GO:0005802,GO:0006810,GO:0008150,GO:0016192,GO:0019222,GO:0030234,GO:0030695,GO:0043226,GO:0043227,GO:0043229,GO:0043231,GO:0044424,GO:0044464,GO:0050789,GO:0050790,GO:0051179,GO:0051234,GO:0060589,GO:0065007,GO:0065009	K17572		artNOG[6]	035QY@artNOG,0A0EV@biNOG,0S7MB@hymNOG,0SSF8@inNOG,0V4BC@meNOG,0XNND@NOG,12N5U@opiNOG,KOG1846@euNOG	NA|NA|NA	U	brefeldin A-inhibited guanine nucleotide-exchange protein 3-like
ColletesGigas_001667-T1	7460.GB16431-PA	3.3e-90	337.0		GO:0000003,GO:0000122,GO:0000975,GO:0000981,GO:0001067,GO:0001071,GO:0001654,GO:0001709,GO:0001745,GO:0001751,GO:0001754,GO:0002164,GO:0002376,GO:0002520,GO:0003002,GO:0003006,GO:0003674,GO:0003676,GO:0003677,GO:0003700,GO:0003705,GO:0005488,GO:0005575,GO:0005622,GO:0005623,GO:0005634,GO:0006139,GO:0006351,GO:0006355,GO:0006357,GO:0006366,GO:0006725,GO:0006807,GO:0006950,GO:0006952,GO:0007154,GO:…	K09280		artNOG[6]	036NP@artNOG,09TMW@biNOG,0S4AT@hymNOG,0STTW@inNOG,0V4KY@meNOG,11J4Y@NOG,1395F@opiNOG,KOG3982@euNOG	NA|NA|NA	K	Runt domain
ColletesGigas_001671-T1	7460.GB16431-PA	3.4e-40	169.5		GO:0000003,GO:0000122,GO:0000975,GO:0000981,GO:0001067,GO:0001071,GO:0001654,GO:0001709,GO:0001745,GO:0001751,GO:0001754,GO:0002164,GO:0002376,GO:0002520,GO:0003002,GO:0003006,GO:0003674,GO:0003676,GO:0003677,GO:0003700,GO:0003705,GO:0005488,GO:0005575,GO:0005622,GO:0005623,GO:0005634,GO:0006139,GO:0006351,GO:0006355,GO:0006357,GO:0006366,GO:0006725,GO:0006807,GO:0006950,GO:0006952,GO:0007154,GO:…	K09280		artNOG[6]	036NP@artNOG,09TMW@biNOG,0S4AT@hymNOG,0STTW@inNOG,0V4KY@meNOG,11J4Y@NOG,1395F@opiNOG,KOG3982@euNOG	NA|NA|NA	K	Runt domain
ColletesGigas_001673-T1	7460.GB16431-PA	5.9e-102	376.3		GO:0000003,GO:0000122,GO:0000975,GO:0000981,GO:0001067,GO:0001071,GO:0001654,GO:0001709,GO:0001745,GO:0001751,GO:0001754,GO:0002164,GO:0002376,GO:0002520,GO:0003002,GO:0003006,GO:0003674,GO:0003676,GO:0003677,GO:0003700,GO:0003705,GO:0005488,GO:0005575,GO:0005622,GO:0005623,GO:0005634,GO:0006139,GO:0006351,GO:0006355,GO:0006357,GO:0006366,GO:0006725,GO:0006807,GO:0006950,GO:0006952,GO:0007154,GO:…	K09280		artNOG[6]	036NP@artNOG,09TMW@biNOG,0S4AT@hymNOG,0STTW@inNOG,0V4KY@meNOG,11J4Y@NOG,1395F@opiNOG,KOG3982@euNOG	NA|NA|NA	K	Runt domain
ColletesGigas_001679-T1	7460.GB16431-PA	3.9e-15	85.9		GO:0000003,GO:0000122,GO:0000975,GO:0000981,GO:0001067,GO:0001071,GO:0001654,GO:0001709,GO:0001745,GO:0001751,GO:0001754,GO:0002164,GO:0002376,GO:0002520,GO:0003002,GO:0003006,GO:0003674,GO:0003676,GO:0003677,GO:0003700,GO:0003705,GO:0005488,GO:0005575,GO:0005622,GO:0005623,GO:0005634,GO:0006139,GO:0006351,GO:0006355,GO:0006357,GO:0006366,GO:0006725,GO:0006807,GO:0006950,GO:0006952,GO:0007154,GO:…	K09280		artNOG[6]	036NP@artNOG,09TMW@biNOG,0S4AT@hymNOG,0STTW@inNOG,0V4KY@meNOG,11J4Y@NOG,1395F@opiNOG,KOG3982@euNOG	NA|NA|NA	K	Runt domain
ColletesGigas_001683-T1	7460.GB11654-PA	1.4e-128	464.5	RUN	GO:0000003,GO:0000902,GO:0000904,GO:0001071,GO:0001654,GO:0001703,GO:0001709,GO:0003002,GO:0003006,GO:0003674,GO:0003676,GO:0003677,GO:0003700,GO:0005488,GO:0005575,GO:0005622,GO:0005623,GO:0005634,GO:0006355,GO:0006357,GO:0006928,GO:0006935,GO:0007275,GO:0007350,GO:0007365,GO:0007366,GO:0007369,GO:0007377,GO:0007389,GO:0007399,GO:0007400,GO:0007409,GO:0007411,GO:0007417,GO:0007419,GO:0007423,GO:…	K09280		artNOG[6]	035KB@artNOG,09TMW@biNOG,0S6BN@hymNOG,0SS99@inNOG,0V4KY@meNOG,11J4Y@NOG,1395F@opiNOG,KOG3982@euNOG	NA|NA|NA	K	Runt domain
[truncated: 10,075 more rows]
