# Supplementary material for: Prevalent bee venom genes evolved before the aculeate stinger and eusociality
Source: BMC Biol. 2023 Oct 23;21:229. doi: 10.1186/s12915-023-01656-5 (PMC10591384; doi:10.1186/s12915-023-01656-5)
Supplement: Supplementary file 37 — Additional file 37. Genome annotation of Colletes gigas. [file 12915_2023_1656_MOESM37_ESM.zip › Colletes_gigas.annotation.funannotate181.Oct2020/annotations/uniprot_eggnog_raw_names.txt]

ColletesGigas_000008-T1	MRPS10	Mitochondrial ribosomal protein S10	EggNog-Mapper
ColletesGigas_000048-T1	TIM2	Timeless protein	EggNog-Mapper
ColletesGigas_000074-T1	RPS24	40S ribosomal protein S24	EggNog-Mapper
ColletesGigas_000084-T1	EIF-1A	Seems to be required for maximal rate of protein biosynthesis	EggNog-Mapper
ColletesGigas_000097-T1	SCARB2	CD36 molecule (thrombospondin receptor)	EggNog-Mapper
ColletesGigas_000144-T1	PTX1	OAR domain	EggNog-Mapper
ColletesGigas_000148-T1	PTX1	OAR domain	EggNog-Mapper
ColletesGigas_000150-T1	PTX1	OAR domain	EggNog-Mapper
ColletesGigas_000166-T1	IRP30	IRP30	UniProtKB
ColletesGigas_000188-T1	COX18	cytochrome c oxidase assembly homolog 18 (yeast)	EggNog-Mapper
ColletesGigas_000192-T1	RASGEF1C	RasGEF domain family, member	EggNog-Mapper
ColletesGigas_000267-T1	CENG1A	K12491 Arf-GAP, GTPase, ANK repeat and PH domain-containing protein 1 2 3	EggNog-Mapper
ColletesGigas_000299-T1	APD-3		EggNog-Mapper
ColletesGigas_000333-T1	KRR1	Required for 40S ribosome biogenesis	EggNog-Mapper
ColletesGigas_000382-T1	HPX5	Animal haem peroxidase	EggNog-Mapper
ColletesGigas_000394-T1	SEC6	Exocyst complex component Sec6	EggNog-Mapper
ColletesGigas_000441-T1	DESAT1	fatty acid desaturase	EggNog-Mapper
ColletesGigas_000455-T1	ZDHHC6	Palmitoyltransferase	UniProtKB
ColletesGigas_000457-T1	KAPALPHA1	Importin subunit alpha	UniProtKB
ColletesGigas_000457-T1	KAP-ALPHA1	Importin subunit alpha	EggNog-Mapper
ColletesGigas_000459-T1	ZFH1	Homeobox domain	EggNog-Mapper
ColletesGigas_000462-T1	CED-12	Domain of unknown function (DUF3361)	EggNog-Mapper
ColletesGigas_000464-T1	ENT1	Uncharacterized protein	UniProtKB
ColletesGigas_000464-T1	ENT1	Nucleoside transporter	EggNog-Mapper
ColletesGigas_000465-T1	PCMT1	protein-l-isoaspartate o-methyltransferase	EggNog-Mapper
ColletesGigas_000469-T1	DCTN4	Dynactin 4 (P62)	EggNog-Mapper
ColletesGigas_000471-T1	RPS14	Ribosomal protein S11	EggNog-Mapper
ColletesGigas_000472-T1	MRE11	Mre11 DNA-binding presumed domain	EggNog-Mapper
ColletesGigas_000492-T1	CRIP3	cysteine-rich protein	EggNog-Mapper
ColletesGigas_000494-T1	PYX2	Uncharacterized protein	UniProtKB
ColletesGigas_000544-T1	TRIM9	BBC	EggNog-Mapper
ColletesGigas_000547-T1	TRIM9	BBC	EggNog-Mapper
ColletesGigas_000552-T1	MRPS31	mitochondrial ribosomal protein, S31	EggNog-Mapper
ColletesGigas_000558-T1	SSB-C31A	Transcriptional Coactivator p15 (PC4)	EggNog-Mapper
ColletesGigas_000582-T1	SYX16	Uncharacterized protein	UniProtKB
ColletesGigas_000582-T1	SYX16	Syntaxin	EggNog-Mapper
ColletesGigas_000592-T1	RPL15	Ribosomal protein L15	EggNog-Mapper
ColletesGigas_000593-T1	ARPC3A	Actin-related protein 2/3 complex subunit 3	UniProtKB
ColletesGigas_000593-T1	ARPC3A	ARP2/3 complex ARPC3 (21 kDa) subunit	EggNog-Mapper
ColletesGigas_000598-T1	EIF2BALPHA	Uncharacterized protein	UniProtKB
ColletesGigas_000603-T1	VPS16A	vacuolar protein sorting	EggNog-Mapper
ColletesGigas_000616-T1	GABA-B-R3	7 transmembrane sweet-taste receptor of 3 GCPR	EggNog-Mapper
ColletesGigas_000617-T1	GABA-B-R3	7 transmembrane sweet-taste receptor of 3 GCPR	EggNog-Mapper
ColletesGigas_000618-T1	GABA-B-R3	7 transmembrane sweet-taste receptor of 3 GCPR	EggNog-Mapper
ColletesGigas_000625-T1	DCHS1	FAT tumor suppressor homolog	EggNog-Mapper
ColletesGigas_000653-T1	RABGAP8	Uncharacterized protein	UniProtKB
ColletesGigas_000654-T1	HIST1H2AE	Histone H2A	EggNog-Mapper
ColletesGigas_000656-T1	RNASEX25	Ribonuclease	EggNog-Mapper
ColletesGigas_000659-T1	RPS28	ribosomal protein	EggNog-Mapper
ColletesGigas_000670-T1	VHA13	Vacuolar (H+)-ATPase G subunit	EggNog-Mapper
ColletesGigas_000757-T1	PLC21C	PLC-beta C terminal	EggNog-Mapper
ColletesGigas_000776-T1	MRPL4	Ribosomal protein L4	EggNog-Mapper
ColletesGigas_000782-T1	DDX1	Uncharacterized protein	UniProtKB
ColletesGigas_000782-T1	DDX1	SPRY	EggNog-Mapper
ColletesGigas_000792-T1	RPL36A	Uncharacterized protein	UniProtKB
ColletesGigas_000792-T1	RPL36A	Ribosomal protein L44	EggNog-Mapper
ColletesGigas_000809-T1	BLOS2	Biogenesis of lysosome-related organelles complex-1 subunit 2	EggNog-Mapper
ColletesGigas_000811-T1	BLOS2	Biogenesis of lysosome-related organelles complex-1 subunit 2	EggNog-Mapper
ColletesGigas_000813-T1	MED4	Mediator of RNA polymerase II transcription subunit 4	UniProtKB
ColletesGigas_000813-T1	MED4	mediator of RNA polymerase II transcription subunit	EggNog-Mapper
ColletesGigas_000822-T1	INTS8	Inherit from artNOG: integrator complex subunit	EggNog-Mapper
ColletesGigas_000829-T1	SAC1	SacI homology domain	EggNog-Mapper
ColletesGigas_000831-T1	UGT-60	UDP Glucuronosyltransferase 2 family, polypeptide	EggNog-Mapper
ColletesGigas_000870-T1	DSCAML1	down syndrome cell adhesion molecule	EggNog-Mapper
ColletesGigas_000871-T1	DSCAML1	down syndrome cell adhesion molecule	EggNog-Mapper
ColletesGigas_000876-T1	VPS35	Vacuolar protein sorting-associated protein 35	EggNog-Mapper
ColletesGigas_000923-T1	MED17	Mediator of RNA polymerase II transcription subunit 17	UniProtKB
ColletesGigas_000923-T1	MED17	mediator of RNA polymerase II transcription subunit	EggNog-Mapper
ColletesGigas_000924-T1	APH-1	Aph-1 protein	EggNog-Mapper
ColletesGigas_000925-T1	PROSBETA5	The proteasome is a multicatalytic proteinase complex which is characterized by its ability to cleave peptides with Arg, Phe, Tyr, Leu, and Glu adjacent to the leaving group at neutral or slightly basic pH	EggNog-Mapper
ColletesGigas_000941-T1	MSH6	MutS domain I	EggNog-Mapper
ColletesGigas_000945-T1	UBCD6	Ubiquitin-conjugating enzyme	EggNog-Mapper
ColletesGigas_000957-T1	GFAT1	SIS domain	EggNog-Mapper
ColletesGigas_000963-T1	SEC15	Exocyst complex subunit Sec15-like	EggNog-Mapper
ColletesGigas_000964-T1	RSF1	RNA recognition motif	EggNog-Mapper
ColletesGigas_000968-T1	ERK7	S_TKc	EggNog-Mapper
ColletesGigas_001022-T1	PPP3CA	protein phosphatase 3, catalytic subunit	EggNog-Mapper
ColletesGigas_001039-T1	SCRB17	CD36 family	EggNog-Mapper
ColletesGigas_001040-T1	VPS28	VPS28 protein	EggNog-Mapper
ColletesGigas_001041-T1	VPS28	vacuolar protein sorting 28 homolog (S	EggNog-Mapper
ColletesGigas_001045-T1	TUBB6	Tubulin is the major constituent of microtubules	EggNog-Mapper
ColletesGigas_001046-T1	TUB1	Tubulin is the major constituent of microtubules	EggNog-Mapper
ColletesGigas_001049-T1	TUB1	Tubulin is the major constituent of microtubules	EggNog-Mapper
ColletesGigas_001071-T1	SIR2	Uncharacterized protein	UniProtKB
ColletesGigas_001071-T1	SIR2	Sir2 family	EggNog-Mapper
ColletesGigas_001085-T1	HIP1	huntingtin interacting protein 1	EggNog-Mapper
ColletesGigas_001095-T1	SAS-6	Inherit from biNOG: spindle assembly 6 homolog (C	EggNog-Mapper
ColletesGigas_001105-T1	NF1	RasGAP	EggNog-Mapper
ColletesGigas_001106-T1	RHO-7	Rhomboid family	EggNog-Mapper
ColletesGigas_001109-T1	GALNAC-T2	Ricin-type beta-trefoil lectin domain	EggNog-Mapper
ColletesGigas_001120-T1	EF1A	This protein promotes the GTP-dependent binding of aminoacyl-tRNA to the A-site of ribosomes during protein biosynthesis (By similarity)	EggNog-Mapper
ColletesGigas_001121-T1	MRPS14	Ribosomal protein S14p/S29e	EggNog-Mapper
ColletesGigas_001128-T1	NDUFV2	NADH dehydrogenase (ubiquinone) flavoprotein 2, 24kDa	EggNog-Mapper
ColletesGigas_001131-T1	PMS2	MutL C terminal dimerisation domain	EggNog-Mapper
ColletesGigas_001164-T1	RACK1	WD domain, G-beta repeat	EggNog-Mapper
ColletesGigas_001165-T1	TRF2	TATA box binding protein-related factor 2	EggNog-Mapper
ColletesGigas_001166-T1	SDS22	LRRcap	EggNog-Mapper
ColletesGigas_001167-T1	PPP2CA	Serine/threonine-protein phosphatase	UniProtKB
ColletesGigas_001169-T1	MRPL15	Ribosomal protein L18e/L15	EggNog-Mapper
ColletesGigas_001170-T1	SIRT7	Uncharacterized protein	UniProtKB
ColletesGigas_001170-T1	SIRT7	Sir2 family	EggNog-Mapper
ColletesGigas_001174-T1	RHOGAP92B	BAR domain	EggNog-Mapper
ColletesGigas_001176-T1	DNAH3	Dynein heavy chain and region D6 of dynein motor	EggNog-Mapper
ColletesGigas_001192-T1	DH44	CRF	EggNog-Mapper
ColletesGigas_001217-T1	MAD2	HORMA domain	EggNog-Mapper
ColletesGigas_001225-T1	SU(Z)12	VEFS-Box of polycomb protein	EggNog-Mapper
ColletesGigas_001226-T1	METTL22	Methyltransferase like 22	EggNog-Mapper
ColletesGigas_001235-T1	RPL8	Ribosomal Proteins L2, C-terminal domain	EggNog-Mapper
ColletesGigas_001237-T1	P58IPK	DnaJ domain	EggNog-Mapper
ColletesGigas_001256-T1	UNC5D	unc-5 homolog	EggNog-Mapper
ColletesGigas_001270-T1	UNC51	Uncharacterized protein	UniProtKB
ColletesGigas_001270-T1	UNC-5	ZU5 domain	EggNog-Mapper
ColletesGigas_001282-T1	RH3	Serpentine type 7TM GPCR chemoreceptor Srsx	EggNog-Mapper
ColletesGigas_001289-T1	RPL12	Ribosomal protein L12	EggNog-Mapper
ColletesGigas_001292-T1	GINT3	PUB domain	EggNog-Mapper
ColletesGigas_001296-T1	NAA20	n-alpha-acetyltransferase 20, NatB catalytic subunit-like	EggNog-Mapper
ColletesGigas_001311-T1	YIP2	Thiolase, C-terminal domain	EggNog-Mapper
ColletesGigas_001335-T1	MRPL14	Ribosomal protein L14p/L23e	EggNog-Mapper
ColletesGigas_001340-T1	CIR1	Transcription factor	EggNog-Mapper
ColletesGigas_001347-T1	HR83	ZnF_C4	EggNog-Mapper
ColletesGigas_001384-T1	ATP5D	ATP synthase, H transporting, mitochondrial F1 complex, delta subunit	EggNog-Mapper
ColletesGigas_001389-T1	ZASP66	ZM	EggNog-Mapper
ColletesGigas_001394-T1	AGO2	Uncharacterized protein	UniProtKB
ColletesGigas_001394-T1	AGO2	DUF1785	EggNog-Mapper
ColletesGigas_001396-T1	CRY2	DNA photolyase	EggNog-Mapper
ColletesGigas_001401-T1	RNF13	PA domain	EggNog-Mapper
ColletesGigas_001402-T1	RNF13	PA domain	EggNog-Mapper
ColletesGigas_001421-T1	FUCT6	SH3	EggNog-Mapper
ColletesGigas_001424-T1	KR-H1	Zinc finger, C2H2 type	EggNog-Mapper
ColletesGigas_001430-T1	CBP20	nuclear cap-binding protein subunit 2-like	EggNog-Mapper
ColletesGigas_001456-T1	TIP60	MOZ/SAS family	EggNog-Mapper
ColletesGigas_001482-T1	MRPS12	40S ribosomal protein S12	EggNog-Mapper
ColletesGigas_001489-T1	RPS4	40S ribosomal protein S4-like	EggNog-Mapper
ColletesGigas_001493-T1	ARR2	Arrestin_C	EggNog-Mapper
ColletesGigas_001499-T1	RPS10	Plectin/S10 domain	EggNog-Mapper
ColletesGigas_001508-T1	CDA5	Polysaccharide deacetylase	EggNog-Mapper
ColletesGigas_001515-T1	BLIMP1	Uncharacterized protein	UniProtKB
ColletesGigas_001515-T1	BLIMP-1	SET domain	EggNog-Mapper
ColletesGigas_001523-T1	FHL5	four and A half lim domains	EggNog-Mapper
ColletesGigas_001524-T1	FHL5	four and A half lim domains	EggNog-Mapper
ColletesGigas_001535-T1	UNC-76	FEZ-like protein	EggNog-Mapper
ColletesGigas_001536-T1	RPLP1	60s Acidic ribosomal protein	EggNog-Mapper
ColletesGigas_001538-T1	CAP-D2	Regulatory subunit of the condensin complex, a complex required for conversion of interphase chromatin into mitotic-like condense chromosomes	EggNog-Mapper
ColletesGigas_001545-T1	INX2	Innexin	EggNog-Mapper
ColletesGigas_001546-T1	INX7	Innexin	EggNog-Mapper
ColletesGigas_001587-T1	EBF1	Early B-cell factor	EggNog-Mapper
ColletesGigas_001631-T1	MKP3	dual specificity protein phosphatase	EggNog-Mapper
ColletesGigas_001707-T1	HDAC3	histone deacetylase	EggNog-Mapper
ColletesGigas_001716-T1	TPPP3	tubulin polymerization-promoting protein family member	EggNog-Mapper
ColletesGigas_001732-T1	DNMT1	Cytosine-specific methyltransferase	EggNog-Mapper
ColletesGigas_001735-T1	MRPS18B	Ribosomal protein S18	EggNog-Mapper
ColletesGigas_001743-T1	ABCB7	ATP-binding cassette subfamily B, member 7	EggNog-Mapper
ColletesGigas_001745-T1	BET3	Transport protein particle (TRAPP) component	EggNog-Mapper
ColletesGigas_001755-T1	PKA-C3	S_TK_X	EggNog-Mapper
ColletesGigas_001765-T1	PKA-R2	CAMP-dependent protein kinase type II regulatory	EggNog-Mapper
ColletesGigas_001788-T1	UBA2	Ubiquitin-activating enzyme active site	EggNog-Mapper
ColletesGigas_001792-T1	MYO20	MYSc	EggNog-Mapper
ColletesGigas_001796-T1	MYO20	MYSc	EggNog-Mapper
ColletesGigas_001797-T1	SNTB1	Syntrophin, beta 1 (Dystrophin-associated protein A1, 59kDa, basic component 1)	EggNog-Mapper
ColletesGigas_001799-T1	SYN1	PDZ domain (Also known as DHR or GLGF)	EggNog-Mapper
ColletesGigas_001802-T1	SYN1	PDZ domain (Also known as DHR or GLGF)	EggNog-Mapper
ColletesGigas_001807-T1	SYN1	PDZ domain (Also known as DHR or GLGF)	EggNog-Mapper
ColletesGigas_001814-T1	SYN1	PDZ domain (Also known as DHR or GLGF)	EggNog-Mapper
ColletesGigas_001820-T1	ZFRP8	Programmed cell death protein 2, C-terminal putative domain	EggNog-Mapper
ColletesGigas_001827-T1	INTS6	VWA	EggNog-Mapper
ColletesGigas_001844-T1	SPEC2	Inherit from inNOG: CDC42 small effector	EggNog-Mapper
ColletesGigas_001850-T1	SIRT2	Sir2 family	EggNog-Mapper
ColletesGigas_001865-T1	ATPSYN-CF6	Mitochondrial ATP synthase coupling factor 6	EggNog-Mapper
ColletesGigas_001873-T1	RPLP0	60S acidic ribosomal protein P0	UniProtKB
ColletesGigas_001873-T1	RPLP0	Ribosomal protein L10	EggNog-Mapper
ColletesGigas_001883-T1	NMDYN-D7	NDK	EggNog-Mapper
ColletesGigas_001908-T1	MRPS24	Uncharacterized protein	UniProtKB
ColletesGigas_001908-T1	MRPS24	ribosomal protein S24	EggNog-Mapper
ColletesGigas_001909-T1	NDUFS4	ETC complex I subunit conserved region	EggNog-Mapper
ColletesGigas_001928-T1	TANGO11	Pfam:DUF800	EggNog-Mapper
ColletesGigas_001949-T1	FAS2	Immunoglobulin V-set domain	EggNog-Mapper
ColletesGigas_001950-T1	FAS2	Immunoglobulin V-set domain	EggNog-Mapper
ColletesGigas_001958-T1	CDC27	TPR	EggNog-Mapper
ColletesGigas_001963-T1	SNMP1	CD36 family	EggNog-Mapper
ColletesGigas_001964-T1	SNMP1	CD36 family	EggNog-Mapper
ColletesGigas_001965-T1	SNMP1	CD36 family	EggNog-Mapper
ColletesGigas_001984-T1	RPS19A	Ribosomal protein S19e	EggNog-Mapper
ColletesGigas_002001-T1	MRPL41	Mitochondrial ribosomal protein L27	EggNog-Mapper
ColletesGigas_002002-T1	EXP6	Uncharacterized protein	UniProtKB
ColletesGigas_002002-T1	EXP6	Exportin 1-like protein	EggNog-Mapper
ColletesGigas_002005-T1	LIS-1	Positively regulates the activity of the minus-end directed microtubule motor protein dynein	EggNog-Mapper
ColletesGigas_002025-T1	GPT2	alanine aminotransferase	EggNog-Mapper
ColletesGigas_002092-T1	HIP1	huntingtin interacting protein 1	EggNog-Mapper
ColletesGigas_002096-T1	TAF6	TAF	EggNog-Mapper
ColletesGigas_002100-T1	ACHE-1	alpha/beta hydrolase fold	EggNog-Mapper
ColletesGigas_002155-T1	SYT4	C2 domain	EggNog-Mapper
ColletesGigas_002169-T1	RANBP21	Exportin 1-like protein	EggNog-Mapper
ColletesGigas_002175-T1	HS3ST-B	Sulfotransferase domain	EggNog-Mapper
ColletesGigas_002179-T1	RPL32	Ribosomal protein L32	EggNog-Mapper
ColletesGigas_002185-T1	MRPS33	Uncharacterized protein	UniProtKB
ColletesGigas_002185-T1	MRPS33	Mitochondrial ribosomal subunit S27	EggNog-Mapper
ColletesGigas_002196-T1	E75	Uncharacterized protein	UniProtKB
ColletesGigas_002196-T1	E75	Ecdysone-induced protein	EggNog-Mapper
ColletesGigas_002198-T1	E75	Ecdysone-induced protein	EggNog-Mapper
ColletesGigas_002215-T1	MEI-9	Inherit from artNOG: ERCC4	EggNog-Mapper
ColletesGigas_002220-T1	UBCD10	ubiquitin-conjugating enzyme E2 L3-like	EggNog-Mapper
ColletesGigas_002221-T1	CULLIN-3	Cullin protein neddylation domain	EggNog-Mapper
ColletesGigas_002266-T1	AC3	CYCc	EggNog-Mapper
ColletesGigas_002267-T1	AC3	CYCc	EggNog-Mapper
ColletesGigas_002290-T1	MEI-W68	Inherit from inNOG: Meiotic recombination protein spo11	EggNog-Mapper
ColletesGigas_002329-T1	HPR1	THO complex subunit 1 transcription elongation factor	EggNog-Mapper
ColletesGigas_002342-T1	CA10	Carbonic anhydrase	EggNog-Mapper
ColletesGigas_002348-T1	CA10	Carbonic anhydrase	EggNog-Mapper
ColletesGigas_002355-T1	SOD2	Destroys radicals which are normally produced within the cells and which are toxic to biological systems (By similarity)	EggNog-Mapper
ColletesGigas_002370-T1	KCNC4	PotAssium voltage-gated channel	EggNog-Mapper
ColletesGigas_002371-T1	KCNC4	PotAssium voltage-gated channel	EggNog-Mapper
ColletesGigas_002373-T1	KCNC4	potassium voltage-gated channel, Shaw-related subfamily, member	EggNog-Mapper
ColletesGigas_002384-T1	NDUFV1	NADH dehydrogenase (ubiquinone) flavoprotein 1, 51kDa	EggNog-Mapper
ColletesGigas_002394-T1	ARS2	Domain of unknown function (DUF3546)	EggNog-Mapper
ColletesGigas_002399-T1	LSM7	Uncharacterized protein	UniProtKB
ColletesGigas_002399-T1	LSM7	Sm	EggNog-Mapper
ColletesGigas_002401-T1	SCP1	EFh	EggNog-Mapper
ColletesGigas_002412-T1	FRMD7	and pleckstrin domain protein	EggNog-Mapper
ColletesGigas_002428-T1	PAT1	Uncharacterized protein	UniProtKB
ColletesGigas_002428-T1	PAT1	Inherit from biNOG: amyloid beta precursor protein (cytoplasmic tail) binding protein 2	EggNog-Mapper
ColletesGigas_002442-T1	HDAC4	Histone deacetylase domain	EggNog-Mapper
ColletesGigas_002444-T1	TOX3	FAD1 flavin adenine dinucleotide synthetase homolog (S	EggNog-Mapper
ColletesGigas_002459-T1	SYX18	SNARE-complex protein Syntaxin-18 N-terminus	EggNog-Mapper
ColletesGigas_002463-T1	MRPS2	Uncharacterized protein	UniProtKB
ColletesGigas_002463-T1	MRPS2	mitochondrial ribosomal protein S2	EggNog-Mapper
ColletesGigas_002465-T1	PPP4R2R	PPP4R2	EggNog-Mapper
ColletesGigas_002474-T1	ATE1	Involved in the post-translational conjugation of arginine to the N-terminal aspartate or glutamate of a protein	EggNog-Mapper
ColletesGigas_002477-T1	MED19	Mediator of RNA polymerase II transcription subunit 19	UniProtKB
ColletesGigas_002477-T1	MED19	mediator of RNA polymerase II transcription subunit	EggNog-Mapper
ColletesGigas_002478-T1	EWSR1	Ewing sarcoma breakpoint region 1	EggNog-Mapper
ColletesGigas_002504-T1	RNPS1	RNA binding protein S1, serine-rich domain	EggNog-Mapper
ColletesGigas_002540-T1	NDUFB5	NADH dehydrogenase (Ubiquinone) 1 beta subcomplex, 5	EggNog-Mapper
ColletesGigas_002542-T1	VPS45	vacuolar protein sorting 45 homolog (S	EggNog-Mapper
ColletesGigas_002557-T1	OR2	Odorant receptor	UniProtKB
ColletesGigas_002558-T1	OR2	Odorant receptor	UniProtKB
ColletesGigas_002570-T1	SFRS7	Uncharacterized protein	UniProtKB
ColletesGigas_002571-T1	NNP-1	ribosomal RNA processing protein 1 homolog	EggNog-Mapper
ColletesGigas_002577-T1	NUP58	Inherit from biNOG: Nucleoporin like 1	EggNog-Mapper
ColletesGigas_002578-T1	HS2ST	Sulfotransferase family	EggNog-Mapper
ColletesGigas_002585-T1	DNMT1A	DNA (cytosine-5)-methyltransferase	UniProtKB
ColletesGigas_002585-T1	DNMT1	Cytosine-specific methyltransferase	EggNog-Mapper
ColletesGigas_002608-T1	SLC5A8	solute carrier family 5	EggNog-Mapper
ColletesGigas_002614-T1	ABCC4	ATP-binding cassette, sub-family C (CFTR MRP), member	EggNog-Mapper
ColletesGigas_002618-T1	GAD1	Pyridoxal-dependent decarboxylase conserved domain	EggNog-Mapper
ColletesGigas_002619-T1	GAD1	Pyridoxal-dependent decarboxylase conserved domain	EggNog-Mapper
ColletesGigas_002631-T1	CACNB2	Calcium channel, voltage-dependent, beta	EggNog-Mapper
ColletesGigas_002647-T1	SLC5A8	solute carrier family 5	EggNog-Mapper
ColletesGigas_002661-T1	PPT2	Uncharacterized protein	UniProtKB
ColletesGigas_002661-T1	PPT2	Palmitoyl protein thioesterase	EggNog-Mapper
ColletesGigas_002700-T1	AP-50	Adaptor complexes medium subunit family	EggNog-Mapper
ColletesGigas_002703-T1	DCP1	Dcp1-like decapping family	EggNog-Mapper
ColletesGigas_002711-T1	TM2	Tropomyosin	EggNog-Mapper
ColletesGigas_002712-T1	GPROR37	7tm Odorant receptor	EggNog-Mapper
ColletesGigas_002713-T1	GPROR37	Complexes with Orco to form odorant-sensing units, providing sensitive and prolonged odorant signaling and calcium permeability	EggNog-Mapper
ColletesGigas_002714-T1	OR43A	Odorant receptor	EggNog-Mapper
ColletesGigas_002715-T1	OR43A	Odorant receptor	EggNog-Mapper
ColletesGigas_002716-T1	OR43A	Odorant receptor	EggNog-Mapper
ColletesGigas_002717-T1	OR43A	Odorant receptor	EggNog-Mapper
ColletesGigas_002718-T1	OR43A	Odorant receptor	EggNog-Mapper
ColletesGigas_002719-T1	OR43A	7tm Odorant receptor	EggNog-Mapper
ColletesGigas_002720-T1	GPROR37	Complexes with Orco to form odorant-sensing units, providing sensitive and prolonged odorant signaling and calcium permeability	EggNog-Mapper
ColletesGigas_002721-T1	OR43A	7tm Odorant receptor	EggNog-Mapper
ColletesGigas_002722-T1	GPROR37	Complexes with Orco to form odorant-sensing units, providing sensitive and prolonged odorant signaling and calcium permeability	EggNog-Mapper
ColletesGigas_002725-T1	FBXL20	F-box and leucine-rich repeat protein	EggNog-Mapper
ColletesGigas_002730-T1	SP25	Uncharacterized protein	UniProtKB
ColletesGigas_002737-T1	ADK3	GTP:AMP phosphotransferase, mitochondrial	UniProtKB
ColletesGigas_002781-T1	TAF12	Transcription initiation factor TFIID subunit A	EggNog-Mapper
ColletesGigas_002801-T1	HSP67BB	RHOD	EggNog-Mapper
ColletesGigas_002813-T1	MYO5	MYSc	EggNog-Mapper
ColletesGigas_002814-T1	CCT5	T-complex protein 1 subunit epsilon	UniProtKB
ColletesGigas_002814-T1	CCT5	TCP-1/cpn60 chaperonin family	EggNog-Mapper
ColletesGigas_002816-T1	NC2BETA	Histone-like transcription factor (CBF/NF-Y) and archaeal histone	EggNog-Mapper
ColletesGigas_002824-T1	GR3	Trehalose receptor	EggNog-Mapper
ColletesGigas_002827-T1	KCNN2	potassium intermediate small conductance calcium-activated channel, subfamily N, member	EggNog-Mapper
ColletesGigas_002861-T1	TRET1	Sugar (and other) transporter	EggNog-Mapper
ColletesGigas_002868-T1	SRPN2	SERPIN	EggNog-Mapper
ColletesGigas_002882-T1	NAA35	Uncharacterized protein	UniProtKB
ColletesGigas_002899-T1	RGK1	Ras family	EggNog-Mapper
ColletesGigas_002904-T1	SYT7	C2 domain	EggNog-Mapper
ColletesGigas_002905-T1	SYT7	C2 domain	EggNog-Mapper
ColletesGigas_002907-T1	MED11	Mediator of RNA polymerase II transcription subunit 11	UniProtKB
ColletesGigas_002907-T1	MED11	mediator of RNA polymerase II transcription subunit	EggNog-Mapper
ColletesGigas_002922-T1	CSL4	Exosome component EXOSC1/CSL4	EggNog-Mapper
ColletesGigas_002926-T1	TRAF6	Uncharacterized protein	UniProtKB
ColletesGigas_002926-T1	TRAF6	MATH domain	EggNog-Mapper
ColletesGigas_002938-T1	RPS9	Ribosomal protein S4/S9 N-terminal domain	EggNog-Mapper
ColletesGigas_002939-T1	EIF3S9	Eukaryotic translation initiation factor 3 subunit B	UniProtKB
ColletesGigas_002939-T1	EIF3-S9	Component of the eukaryotic translation initiation factor 3 (eIF-3) complex, which is involved in protein synthesis and, together with other initiation factors, stimulates binding of mRNA and methionyl-tRNAi to the 40S ribosome (By similarity)	EggNog-Mapper
ColletesGigas_002942-T1	RPS18	Ribosomal protein S13/S18	EggNog-Mapper
ColletesGigas_002944-T1	BRU-3	CUGBP Elav-like family member 4-like	EggNog-Mapper
ColletesGigas_002996-T1	TRIM71	tripartite motif containing 71, E3 ubiquitin protein ligase	EggNog-Mapper
ColletesGigas_003008-T1	PCBP4	PolyrC binding protein	EggNog-Mapper
ColletesGigas_003013-T1	EIF2B-BETA	Initiation factor 2 subunit family	EggNog-Mapper
ColletesGigas_003027-T1	PK92B	S_TKc	EggNog-Mapper
ColletesGigas_003084-T1	DNAH2	Dynein, axonemal, heavy chain	EggNog-Mapper
ColletesGigas_003086-T1	HPX6	Animal haem peroxidase	EggNog-Mapper
ColletesGigas_003087-T1	HPX6	Animal haem peroxidase	EggNog-Mapper
ColletesGigas_003095-T1	GPROAR1	octopamine receptor	EggNog-Mapper
ColletesGigas_003103-T1	UBLCP1	CPDc	EggNog-Mapper
ColletesGigas_003145-T1	SBP2	Ribosomal protein L7Ae/L30e/S12e/Gadd45 family	EggNog-Mapper
ColletesGigas_003182-T1	OSI20		EggNog-Mapper
ColletesGigas_003183-T1	OSI19	Protein of unknown function (DUF1676)	EggNog-Mapper
ColletesGigas_003184-T1	OSI18	Protein of unknown function (DUF1676)	EggNog-Mapper
ColletesGigas_003185-T1	OSI17	Protein of unknown function (DUF1676)	EggNog-Mapper
ColletesGigas_003199-T1	OSI9	Protein of unknown function (DUF1676)	EggNog-Mapper
ColletesGigas_003204-T1	OSI8	Protein of unknown function (DUF1676)	EggNog-Mapper
ColletesGigas_003206-T1	OSI7	Protein of unknown function (DUF1676)	EggNog-Mapper
ColletesGigas_003217-T1	MRPL2	Ribosomal Proteins L2, C-terminal domain	EggNog-Mapper
ColletesGigas_003232-T1	TPX1	C-terminal domain of 1-Cys peroxiredoxin	EggNog-Mapper
ColletesGigas_003234-T1	P53	P53 DNA-binding domain	EggNog-Mapper
ColletesGigas_003244-T1	KU80	Ku70/Ku80 beta-barrel domain	EggNog-Mapper
ColletesGigas_003249-T1	TRC8	Uncharacterized protein	UniProtKB
ColletesGigas_003249-T1	TRC8	Zinc finger, C3HC4 type (RING finger)	EggNog-Mapper
ColletesGigas_003255-T1	OR85C	Odorant receptor	EggNog-Mapper
ColletesGigas_003256-T1	OR85C	Odorant receptor	EggNog-Mapper
ColletesGigas_003257-T1	OR85C	Odorant receptor	EggNog-Mapper
ColletesGigas_003258-T1	OR85C	Odorant receptor	EggNog-Mapper
ColletesGigas_003260-T1	OR85C	Odorant receptor	EggNog-Mapper
ColletesGigas_003300-T1	IP3PHOSPHATASE	IP3phosphatase	UniProtKB
ColletesGigas_003302-T1	WFS1	Uncharacterized protein	UniProtKB
ColletesGigas_003302-T1	WFS1	Inherit from biNOG: Wolfram syndrome 1	EggNog-Mapper
ColletesGigas_003317-T1	CSNK1A1	Uncharacterized protein	UniProtKB
ColletesGigas_003320-T1	CAND1	TATA-binding protein interacting (TIP20)	EggNog-Mapper
ColletesGigas_003327-T1	RAP2C	Rap2c protein	UniProtKB
ColletesGigas_003327-T1	RAP2L	RAS	EggNog-Mapper
ColletesGigas_003343-T1	MRPL43	Mitochondrial ribosomal protein L51 / S25 / CI-B8 domain	EggNog-Mapper
ColletesGigas_003347-T1	TAF8	Transcription factor TFIID complex subunit 8 C-term	EggNog-Mapper
ColletesGigas_003394-T1	BAP28	BP28CT	EggNog-Mapper
ColletesGigas_003405-T1	MUS81	ERCC4	EggNog-Mapper
ColletesGigas_003414-T1	CPF1	Cuticular protein CPF1	UniProtKB
ColletesGigas_003414-T1	CPF2	Inherit from euNOG: Pupal cuticle protein C1	EggNog-Mapper
ColletesGigas_003427-T1	RPL26	KOW motif	EggNog-Mapper
ColletesGigas_003437-T1	MGAT2	N-acetylglucosaminyltransferase II (MGAT2)	EggNog-Mapper
ColletesGigas_003464-T1	RPL19	Ribosomal protein L19	UniProtKB
ColletesGigas_003464-T1	RPL19	Ribosomal protein L19e	EggNog-Mapper
ColletesGigas_003482-T1	ORC2	Origin recognition complex subunit 2	EggNog-Mapper
ColletesGigas_003504-T1	NMNAT3	Nicotinamide nucleotide adenylyltransferase	EggNog-Mapper
ColletesGigas_003505-T1	NMNAT3	Nicotinamide nucleotide adenylyltransferase	EggNog-Mapper
ColletesGigas_003509-T1	HR96	Uncharacterized protein	UniProtKB
ColletesGigas_003509-T1	HR96	receptor	EggNog-Mapper
ColletesGigas_003522-T1	SMYD5	SET domain	EggNog-Mapper
ColletesGigas_003535-T1	RBM11	RBM11	UniProtKB
ColletesGigas_003542-T1	LOP1	Long wavelength	EggNog-Mapper
ColletesGigas_003543-T1	SLD5	Inherit from biNOG: GINS complex subunit 4 (Sld5 homolog)	EggNog-Mapper
ColletesGigas_003546-T1	NIPP1	Uncharacterized protein	UniProtKB
ColletesGigas_003553-T1	GPRK2	G protein-coupled receptor kinase	UniProtKB
ColletesGigas_003553-T1	GPRK2	G protein-coupled receptor kinase	EggNog-Mapper
ColletesGigas_003554-T1	GPRK2	G protein-coupled receptor kinase	EggNog-Mapper
ColletesGigas_003555-T1	SCRAL1	Lysyl oxidase	EggNog-Mapper
ColletesGigas_003568-T1	STAT92ELIKE	Signal transducer and activator of transcription	UniProtKB
ColletesGigas_003591-T1	ARR1	Arrestin_C	EggNog-Mapper
ColletesGigas_003608-T1	VPS24	Uncharacterized protein	UniProtKB
ColletesGigas_003608-T1	VPS24	Snf7	EggNog-Mapper
ColletesGigas_003612-T1	SMAD4	Mothers against decapentaplegic	UniProtKB
ColletesGigas_003612-T1	SMAD4	DWA	EggNog-Mapper
ColletesGigas_003619-T1	ERCC1	Uncharacterized protein	UniProtKB
ColletesGigas_003619-T1	ERCC1	DNA excision repair protein	EggNog-Mapper
ColletesGigas_003650-T1	RANBP16	Uncharacterized protein	UniProtKB
ColletesGigas_003653-T1	PAIP2	Ataxin-2 C-terminal region	EggNog-Mapper
ColletesGigas_003660-T1	MMS19	DNA repair transcription protein MET18 MMS19	EggNog-Mapper
ColletesGigas_003671-T1	TSF1	TR_FER	EggNog-Mapper
ColletesGigas_003678-T1	SEMA-5C	Sema	EggNog-Mapper
ColletesGigas_003686-T1	PRP1	Prion protein	EggNog-Mapper
ColletesGigas_003693-T1	SUCLA2	beta' subunit	EggNog-Mapper
ColletesGigas_003707-T1	MRPL21	ribosomal protein L21	EggNog-Mapper
ColletesGigas_003708-T1	TSPAN9	Tetraspanin	UniProtKB
ColletesGigas_003716-T1	PGM1	Phosphoglucomutase/phosphomannomutase, alpha/beta/alpha domain III	EggNog-Mapper
ColletesGigas_003727-T1	ASRGL1	Taspase, threonine aspartase, 1	EggNog-Mapper
ColletesGigas_003735-T1	PGLYM78	PGAM	EggNog-Mapper
ColletesGigas_003738-T1	ATP5I	ATP synthase E chain	EggNog-Mapper
ColletesGigas_003747-T1	ROE1	Essential component of the PAM complex, a complex required for the translocation of transit peptide-containing proteins from the inner membrane into the mitochondrial matrix in an ATP-dependent manner (By similarity)	EggNog-Mapper
ColletesGigas_003748-T1	MLH1	mutL homolog	EggNog-Mapper
ColletesGigas_003753-T1	NHP2	H ACA ribonucleoprotein complex subunit 2-like	EggNog-Mapper
ColletesGigas_003764-T1	ORC1	origin recognition complex subunit	EggNog-Mapper
ColletesGigas_003786-T1	SLU7	Pre-mRNA splicing Prp18-interacting factor	EggNog-Mapper
ColletesGigas_003790-T1	TUBA3D	Tubulin is the major constituent of microtubules	EggNog-Mapper
ColletesGigas_003809-T1	MRPS18C	28S ribosomal protein S18c, mitochondrial-like	EggNog-Mapper
ColletesGigas_003812-T1	RCD1	Inherit from biNOG: KAT8 regulatory NSL complex subunit 3	EggNog-Mapper
ColletesGigas_003819-T1	BRD8	BROMO	EggNog-Mapper
ColletesGigas_003836-T1	BCAS2	Breast carcinoma amplified sequence 2 (BCAS2)	EggNog-Mapper
ColletesGigas_003839-T1	NACHRA5	Uncharacterized protein	UniProtKB
ColletesGigas_003840-T1	CALML4	calmodulin-like 4	EggNog-Mapper
ColletesGigas_003860-T1	DOPR2	Dopamine receptor	UniProtKB
ColletesGigas_003860-T1	GPRDOP2	Serpentine type 7TM GPCR chemoreceptor Srsx	EggNog-Mapper
ColletesGigas_003865-T1	TUBA1C	Tubulin is the major constituent of microtubules	EggNog-Mapper
ColletesGigas_003867-T1	DAP3	Death associated protein 3	EggNog-Mapper
ColletesGigas_003868-T1	HIP1	huntingtin interacting protein 1	EggNog-Mapper
ColletesGigas_003916-T1	SYX17	Uncharacterized protein	UniProtKB
ColletesGigas_003916-T1	SYX17	Inherit from artNOG: Syntaxin 17	EggNog-Mapper
ColletesGigas_003944-T1	VPS26	Vacuolar protein sorting-associated protein 26	EggNog-Mapper
ColletesGigas_003969-T1	TRIP1	Eukaryotic translation initiation factor 3 subunit I	UniProtKB
ColletesGigas_003969-T1	TRIP1	Component of the eukaryotic translation initiation factor 3 (eIF-3) complex, which is involved in protein synthesis and, together with other initiation factors, stimulates binding of mRNA and methionyl-tRNAi to the 40S ribosome (By similarity)	EggNog-Mapper
ColletesGigas_004101-T1	KCTD1	potassium channel tetramerisation domain containing	EggNog-Mapper
ColletesGigas_004103-T1	KCTD1	potassium channel tetramerisation domain containing	EggNog-Mapper
ColletesGigas_004104-T1	TAF4	Transcription initiation factor	EggNog-Mapper
ColletesGigas_004142-T1	PAN3	PAN2-PAN3 deadenylation complex subunit PAN3	UniProtKB
ColletesGigas_004160-T1	FTZ-F1	ZnF_C4	EggNog-Mapper
ColletesGigas_004161-T1	FTZ-F1	ZnF_C4	EggNog-Mapper
ColletesGigas_004166-T1	UBCD4	ubiquitin-conjugating enzyme E2-22 kDa-like	EggNog-Mapper
ColletesGigas_004321-T1	NHE1	Sodium/hydrogen exchanger family	EggNog-Mapper
ColletesGigas_004326-T1	PABP2	Uncharacterized protein	UniProtKB
ColletesGigas_004326-T1	PABP2	Inherit from inNOG: Involved in the 3'-end formation of mRNA precursors (pre-mRNA) by the addition of a poly(A) tail of 200-250 nt to the upstream cleavage product	EggNog-Mapper
ColletesGigas_004341-T1	CNOT1	Uncharacterized protein	UniProtKB
ColletesGigas_004341-T1	CNOT1	CCR4-Not complex component, Not1	EggNog-Mapper
ColletesGigas_004344-T1	CIR1	corepressor interacting with RBPJ, 1	EggNog-Mapper
ColletesGigas_004345-T1	S6K	ribosomal protein S6 kinase beta-1-like	EggNog-Mapper
ColletesGigas_004351-T1	NUCB1	Inherit from biNOG: Nucleobindin	EggNog-Mapper
ColletesGigas_004352-T1	BAB1	helix-turn-helix, Psq domain	EggNog-Mapper
ColletesGigas_004400-T1	SRP54	RNA recognition motif	EggNog-Mapper
ColletesGigas_004421-T1	LSM5	U6 snRNA-associated Sm-like protein LSm5	UniProtKB
ColletesGigas_004424-T1	SLC4A3	solute carrier family 4	EggNog-Mapper
ColletesGigas_004426-T1	DIP2	AMP-binding enzyme	EggNog-Mapper
ColletesGigas_004453-T1	KEK2	LRRCT	EggNog-Mapper
ColletesGigas_004457-T1	RPL28	Ribosomal L28e protein family	EggNog-Mapper
ColletesGigas_004465-T1	GALECTIN2	Uncharacterized protein	UniProtKB
ColletesGigas_004465-T1	GALE3	DysFC	EggNog-Mapper
ColletesGigas_004467-T1	SSL1	TFIIH C1-like domain	EggNog-Mapper
ColletesGigas_004497-T1	ASF1	ASF1 like histone chaperone	EggNog-Mapper
ColletesGigas_004502-T1	APLIP1	Phosphotyrosine-binding domain	EggNog-Mapper
ColletesGigas_004518-T1	NDUFS7	Uncharacterized protein	UniProtKB
ColletesGigas_004539-T1	SOP2	WD domain, G-beta repeat	EggNog-Mapper
ColletesGigas_004575-T1	NUP62	Nsp1-like C-terminal region	EggNog-Mapper
ColletesGigas_004577-T1	WNT4	Protein Wnt	UniProtKB
ColletesGigas_004585-T1	CIAO1	Probable cytosolic iron-sulfur protein assembly protein Ciao1	UniProtKB
ColletesGigas_004585-T1	CIAO1	IKI3 family	EggNog-Mapper
ColletesGigas_004590-T1	SYX7	SynN	EggNog-Mapper
ColletesGigas_004605-T1	MBF1	Helix-turn-helix	EggNog-Mapper
ColletesGigas_004626-T1	DPIT47	Inherit from biNOG: Tetratricopeptide repeat domain 4	EggNog-Mapper
ColletesGigas_004650-T1	NTH1	Endonuclease III	UniProtKB
ColletesGigas_004668-T1	RPL9	Ribosomal protein L6	EggNog-Mapper
ColletesGigas_004678-T1	JARID2	jmjN domain	EggNog-Mapper
ColletesGigas_004687-T1	L(2)GL	LLGL2	EggNog-Mapper
ColletesGigas_004688-T1	L(2)GL	LLGL2	EggNog-Mapper
ColletesGigas_004697-T1	ATP5A1	Produces ATP from ADP in the presence of a proton gradient across the membrane (By similarity)	EggNog-Mapper
ColletesGigas_004698-T1	GBETA5	WD domain, G-beta repeat	EggNog-Mapper
ColletesGigas_004701-T1	RAD23	XPC-binding domain	EggNog-Mapper
ColletesGigas_004705-T1	VPS4	MIT	EggNog-Mapper
ColletesGigas_004707-T1	KINESIN8	Uncharacterized protein	UniProtKB
ColletesGigas_004708-T1	MRPS35	Inherit from inNOG: ribosomal protein S35	EggNog-Mapper
ColletesGigas_004725-T1	TSC1	Hamartin protein	EggNog-Mapper
ColletesGigas_004737-T1	GSTO1	glutathione s-transferase	EggNog-Mapper
ColletesGigas_004752-T1	MRPL12	Ribosomal protein L7/L12 C-terminal domain	EggNog-Mapper
ColletesGigas_004755-T1	RAB23	Uncharacterized protein	UniProtKB
ColletesGigas_004755-T1	RAB23	RAB	EggNog-Mapper
ColletesGigas_004757-T1	RPL38	Uncharacterized protein	UniProtKB
ColletesGigas_004757-T1	RPL38	Ribosomal L38e protein family	EggNog-Mapper
ColletesGigas_004782-T1	DRE4	Uncharacterized protein	UniProtKB
ColletesGigas_004782-T1	DRE4	FACT complex subunit (SPT16/CDC68)	EggNog-Mapper
ColletesGigas_004794-T1	YE3	Yellow-e3-like protein	UniProtKB
ColletesGigas_004794-T1	Y-E3	Major royal jelly protein	EggNog-Mapper
ColletesGigas_004798-T1	MRPL38	Mitochondrial ribosomal protein L38	EggNog-Mapper
ColletesGigas_004810-T1	HIP1	huntingtin interacting protein 1	EggNog-Mapper
ColletesGigas_004813-T1	HIP1	huntingtin interacting protein 1	EggNog-Mapper
ColletesGigas_004814-T1	CPR5	Uncharacterized protein	UniProtKB
ColletesGigas_004820-T1	SCRB9	CD36 family	EggNog-Mapper
ColletesGigas_004822-T1	NDUFS2	Respiratory-chain NADH dehydrogenase, 49 Kd subunit	EggNog-Mapper
ColletesGigas_004826-T1	RPII15	DNA-dependent RNA polymerase catalyzes the transcription of DNA into RNA using the four ribonucleoside triphosphates as substrates (By similarity)	EggNog-Mapper
ColletesGigas_004836-T1	NACHRALPHA3	Nicotinic acetylcholine receptor alpha3 subunit	UniProtKB
ColletesGigas_004847-T1	SGT1	SGS domain	EggNog-Mapper
ColletesGigas_004855-T1	MCM3	Magnesium chelatase, subunit ChlI	EggNog-Mapper
ColletesGigas_004865-T1	MYO6	Myosin N-terminal SH3-like domain	EggNog-Mapper
ColletesGigas_004871-T1	RPB1	DNA-directed RNA polymerase subunit	UniProtKB
ColletesGigas_004888-T1	EIF2G	Elongation factor Tu GTP binding domain	EggNog-Mapper
ColletesGigas_004909-T1	ART3	Uncharacterized protein	UniProtKB
ColletesGigas_004909-T1	ART3	Tellurite resistance protein TehB	EggNog-Mapper
ColletesGigas_004938-T1	ADE2	AIR synthase related protein, N-terminal domain	EggNog-Mapper
ColletesGigas_004948-T1	INX3	innexin 3	EggNog-Mapper
ColletesGigas_004976-T1	SKP2	FBOX	EggNog-Mapper
ColletesGigas_004978-T1	LK6	S_TKc	EggNog-Mapper
ColletesGigas_004984-T1	RRP6	HRDC	EggNog-Mapper
ColletesGigas_004991-T1	MRPL20	Ribosomal protein L20	EggNog-Mapper
ColletesGigas_004995-T1	DBP80	DEAD/DEAH box helicase	EggNog-Mapper
ColletesGigas_004997-T1	FBXL4	FBOX	EggNog-Mapper
ColletesGigas_004999-T1	TPX5	C-terminal domain of 1-Cys peroxiredoxin	EggNog-Mapper
ColletesGigas_005004-T1	MCT1	Monocarboxylate transporter	EggNog-Mapper
ColletesGigas_005013-T1	CSN5	Uncharacterized protein	UniProtKB
ColletesGigas_005013-T1	CSN5	Pfam:Mov34	EggNog-Mapper
ColletesGigas_005017-T1	TUBG1	Tubulin is the major constituent of microtubules	EggNog-Mapper
ColletesGigas_005022-T1	ATP5C1	Mitochondrial membrane ATP synthase (F(1)F(0) ATP synthase or Complex V) produces ATP from ADP in the presence of a proton gradient across the membrane which is generated by electron transport complexes of the respiratory chain	EggNog-Mapper
ColletesGigas_005039-T1	PCYOX1L	Prenylcysteine oxidase 1	EggNog-Mapper
ColletesGigas_005104-T1	COG3	Uncharacterized protein	UniProtKB
ColletesGigas_005104-T1	COG3	Sec34-like family	EggNog-Mapper
ColletesGigas_005140-T1	MSL-1	Inherit from inNOG: male-specific lethal 1	EggNog-Mapper
ColletesGigas_005159-T1	RPL36	Ribosomal protein L36e	EggNog-Mapper
ColletesGigas_005205-T1	LMO4	LIM domain only 4	EggNog-Mapper
ColletesGigas_005229-T1	SPZ5		EggNog-Mapper
ColletesGigas_005252-T1	U2A	Inherit from inNOG: U2 small nuclear ribonucleoprotein	EggNog-Mapper
ColletesGigas_005284-T1	NS1	GNL3L/Grn1 putative GTPase	EggNog-Mapper
ColletesGigas_005298-T1	ANKRD50	Ankyrin repeat	EggNog-Mapper
ColletesGigas_005311-T1	INTS1	Protein of unknown function (DUF3677)	EggNog-Mapper
ColletesGigas_005314-T1	RPL27A	Ribosomal protein L18e/L15	EggNog-Mapper
ColletesGigas_005315-T1	EIF5B	Uncharacterized protein	UniProtKB
ColletesGigas_005315-T1	EIF5B	Translation initiation factor	EggNog-Mapper
ColletesGigas_005316-T1	EIF5B	eIF5B protein	UniProtKB
ColletesGigas_005316-T1	EIF5B	Translation initiation factor	EggNog-Mapper
ColletesGigas_005430-T1	HOXA3	homeobox A3	EggNog-Mapper
ColletesGigas_005458-T1	KINESIN4B	Uncharacterized protein	UniProtKB
ColletesGigas_005459-T1	MRPL22	Ribosomal protein L22p/L17e	EggNog-Mapper
ColletesGigas_005471-T1	LKB1	S_TKc	EggNog-Mapper
ColletesGigas_005487-T1	MED7	mediator of RNA polymerase II transcription subunit	EggNog-Mapper
ColletesGigas_005531-T1	ATP7	Copper-transporting ATPase	EggNog-Mapper
ColletesGigas_005536-T1	NCC69	Amino acid permease	EggNog-Mapper
ColletesGigas_005547-T1	RPS26	40S ribosomal protein S26	UniProtKB
ColletesGigas_005547-T1	RPS26	Ribosomal protein S26e	EggNog-Mapper
ColletesGigas_005559-T1	NT1		EggNog-Mapper
ColletesGigas_005622-T1	CYP6G1	cytochrome P450	EggNog-Mapper
ColletesGigas_005624-T1	CYP6G1	cytochrome P450	EggNog-Mapper
ColletesGigas_005625-T1	CYP6G1	cytochrome P450	EggNog-Mapper
ColletesGigas_005626-T1	CYP6G1	cytochrome P450	EggNog-Mapper
ColletesGigas_005627-T1	CYP6G1	cytochrome P450	EggNog-Mapper
ColletesGigas_005639-T1	RPL24	Ribosomal protein L24e	EggNog-Mapper
ColletesGigas_005656-T1	TSP42EE	Tetraspanin family	EggNog-Mapper
ColletesGigas_005670-T1	INTS2	Inherit from inNOG: integrator complex subunit	EggNog-Mapper
ColletesGigas_005673-T1	RPL14	Ribosomal protein L14	EggNog-Mapper
ColletesGigas_005674-T1	SURF1	SURF1 family	EggNog-Mapper
ColletesGigas_005675-T1	GS2	Glutamine synthetase, catalytic domain	EggNog-Mapper
ColletesGigas_005702-T1	RPL6	ribosomal protein	EggNog-Mapper
ColletesGigas_005723-T1	TMS1	Serine incorporator (Serinc)	EggNog-Mapper
ColletesGigas_005731-T1	JAFRAC1	C-terminal domain of 1-Cys peroxiredoxin	EggNog-Mapper
ColletesGigas_005733-T1	MED14	Mediator complex subunit MED14	EggNog-Mapper
ColletesGigas_005735-T1	TWDL2	Tweedle motif cuticular protein 2	UniProtKB
ColletesGigas_005735-T1	TWDL2	Domain of unknown function (DUF243)	EggNog-Mapper
ColletesGigas_005739-T1	MHC2	Myosin heavy chain	EggNog-Mapper
ColletesGigas_005761-T1	GPRK1	G protein-coupled receptor kinase	EggNog-Mapper
ColletesGigas_005774-T1	CYT-B5-R	Fatty acid desaturase	EggNog-Mapper
ColletesGigas_005794-T1	TRXR-1	Pyridine nucleotide-disulphide oxidoreductase, dimerisation domain	EggNog-Mapper
ColletesGigas_005812-T1	GOLGA3	Golgin A3	EggNog-Mapper
ColletesGigas_005816-T1	CWC25	Uncharacterized protein	UniProtKB
ColletesGigas_005816-T1	CWC25	Pre-mRNA splicing factor	EggNog-Mapper
ColletesGigas_005822-T1	PRP1	Prion protein	EggNog-Mapper
ColletesGigas_005843-T1	ZPR1	ZPR1 zinc-finger domain	EggNog-Mapper
ColletesGigas_005845-T1	TFB4	Transcription factor Tfb4	EggNog-Mapper
ColletesGigas_005846-T1	MDH2	lactate/malate dehydrogenase, NAD binding domain	EggNog-Mapper
ColletesGigas_005857-T1	NCAPG2	non-SMC condensin II complex, subunit G2	EggNog-Mapper
ColletesGigas_005858-T1	COG7	Golgi complex component 7 (COG7)	EggNog-Mapper
ColletesGigas_005913-T1	MRPL51	Mitochondrial ribosomal subunit	EggNog-Mapper
ColletesGigas_005930-T1	GABA-B-R2	gaba-b receptor	EggNog-Mapper
ColletesGigas_005934-T1	DCP2	Dcp2, box A domain	EggNog-Mapper
ColletesGigas_005935-T1	RPL29	60S ribosomal protein L29	UniProtKB
ColletesGigas_005935-T1	RPL29	Ribosomal L29e protein family	EggNog-Mapper
ColletesGigas_005944-T1	ORB2	Uncharacterized protein	UniProtKB
ColletesGigas_005949-T1	ORB2	RNA recognition motif	EggNog-Mapper
ColletesGigas_005950-T1	BETA4GALT7	Beta1,4-galactosyltransferase	EggNog-Mapper
ColletesGigas_005951-T1	TSF2	TR_FER	EggNog-Mapper
ColletesGigas_005964-T1	XRCC6BP1	XRCC6 binding protein 1	EggNog-Mapper
ColletesGigas_005975-T1	SRP68	Signal-recognition-particle assembly has a crucial role in targeting secretory proteins to the rough endoplasmic reticulum membrane (By similarity)	EggNog-Mapper
ColletesGigas_005987-T1	IRK2	Inward rectifier potassium channel	EggNog-Mapper
ColletesGigas_006003-T1	UHRF2	ubiquitin-like with PHD and ring finger domains	EggNog-Mapper
ColletesGigas_006005-T1	SNF1A	S_TKc	EggNog-Mapper
ColletesGigas_006014-T1	MRPL48	Ribosomal protein S10p/S20e	EggNog-Mapper
ColletesGigas_006015-T1	MRPL45	Tim44	EggNog-Mapper
ColletesGigas_006040-T1	SPT5	CTD	EggNog-Mapper
ColletesGigas_006118-T1	WDR63	WD repeat domain 63	EggNog-Mapper
ColletesGigas_006124-T1	RBSN-5	Rabenosyn Rab binding domain	EggNog-Mapper
ColletesGigas_006134-T1	GOS28	Snare region anchored in the vesicle membrane C-terminus	EggNog-Mapper
ColletesGigas_006136-T1	PR-SET7	SET domain	EggNog-Mapper
ColletesGigas_006158-T1	VPS13A	Inherit from meNOG: vacuolar protein sorting 13 homolog	EggNog-Mapper
ColletesGigas_006174-T1	OCTBETA2R	Serpentine type 7TM GPCR chemoreceptor Srx	EggNog-Mapper
ColletesGigas_006179-T1	OCTBETA3	Octopamine beta-type receptor 3	UniProtKB
ColletesGigas_006186-T1	OA2	7 transmembrane receptor (rhodopsin family)	EggNog-Mapper
ColletesGigas_006192-T1	ENT2	Nucleoside transporter	EggNog-Mapper
ColletesGigas_006199-T1	KINESIN2C	Kinesin-like protein	UniProtKB
ColletesGigas_006209-T1	NOP14	Nop14-like family	EggNog-Mapper
ColletesGigas_006260-T1	FEN1	Flap endonuclease 1	UniProtKB
ColletesGigas_006260-T1	FEN1	Structure-specific nuclease with 5'-flap endonuclease and 5'-3' exonuclease activities involved in DNA replication and repair	EggNog-Mapper
ColletesGigas_006263-T1	RPS20	Ribosomal protein S10p/S20e	EggNog-Mapper
ColletesGigas_006267-T1	EDEM1	alpha-1,2-Mannosidase	UniProtKB
ColletesGigas_006267-T1	EDEM1	Glycosyl hydrolase family 47	EggNog-Mapper
ColletesGigas_006304-T1	MED24	mediator of RNA polymerase II transcription subunit	EggNog-Mapper
ColletesGigas_006312-T1	JIL-1	Protein kinase C terminal domain	EggNog-Mapper
ColletesGigas_006313-T1	JIL-1	Protein kinase C terminal domain	EggNog-Mapper
ColletesGigas_006322-T1	NS3	Uncharacterized protein	UniProtKB
ColletesGigas_006322-T1	NS3	50S ribosome-binding GTPase	EggNog-Mapper
ColletesGigas_006323-T1	SSU72	RNA polymerase II subunit A C-terminal domain phosphatase	EggNog-Mapper
ColletesGigas_006340-T1	ELP1	elongator complex protein 1-like	EggNog-Mapper
ColletesGigas_006347-T1	MEF2	Uncharacterized protein	UniProtKB
ColletesGigas_006347-T1	MEF2	MADS	EggNog-Mapper
ColletesGigas_006352-T1	GPRGHP3	Serpentine type 7TM GPCR chemoreceptor Srsx	EggNog-Mapper
ColletesGigas_006362-T1	CTL4	Uncharacterized protein	UniProtKB
ColletesGigas_006410-T1	SIRT4	Sir2 family	EggNog-Mapper
ColletesGigas_006415-T1	NSMCE1	non-SMC element 1 homolog (S	EggNog-Mapper
ColletesGigas_006423-T1	INTS12	PHD	EggNog-Mapper
ColletesGigas_006433-T1	CDC2	S_TKc	EggNog-Mapper
ColletesGigas_006441-T1	SPTBN5	Spectrin beta	EggNog-Mapper
ColletesGigas_006478-T1	KEK6	LRRCT	EggNog-Mapper
ColletesGigas_006493-T1	THOC7	Tho complex subunit 7	EggNog-Mapper
ColletesGigas_006502-T1	RPS15	Uncharacterized protein	UniProtKB
ColletesGigas_006502-T1	RPS15	Ribosomal protein S19	EggNog-Mapper
ColletesGigas_006508-T1	BX42	SKIP/SNW domain	EggNog-Mapper
ColletesGigas_006511-T1	CCE-I1	Carboxylesterase family	EggNog-Mapper
ColletesGigas_006622-T1	MAL-A5	Aamy	EggNog-Mapper
ColletesGigas_006623-T1	MAL-A5	Aamy	EggNog-Mapper
ColletesGigas_006717-T1	RBM39	Inherit from inNOG: RRM_2	EggNog-Mapper
ColletesGigas_006719-T1	COX6B1	Cytochrome c oxidase subunit	UniProtKB
ColletesGigas_006719-T1	COX6B1	cytochrome c oxidase subunit VIb polypeptide 1 (EC 1.9.3.1)	EggNog-Mapper
ColletesGigas_006722-T1	GALE1	GLECT	EggNog-Mapper
ColletesGigas_006724-T1	RTNL1	Reticulon	EggNog-Mapper
ColletesGigas_006727-T1	RTNL1	Reticulon	EggNog-Mapper
ColletesGigas_006731-T1	JHEH2	juvenile hormone epoxide hydrolase	EggNog-Mapper
ColletesGigas_006732-T1	JHEH2	juvenile hormone epoxide hydrolase	EggNog-Mapper
ColletesGigas_006735-T1	ENT3	Nucleoside transporter	EggNog-Mapper
ColletesGigas_006744-T1	VPS16B	Uncharacterized protein	UniProtKB
ColletesGigas_006744-T1	VPS16B	Golgin subfamily A member 5	EggNog-Mapper
ColletesGigas_006752-T1	MRG15	MRG	EggNog-Mapper
ColletesGigas_006769-T1	HS6ST	Heparan-sulfate 6-O-sulfotransferase	UniProtKB
ColletesGigas_006769-T1	HS6ST	Sulfotransferase family	EggNog-Mapper
ColletesGigas_006771-T1	RPL35A	Uncharacterized protein	UniProtKB
ColletesGigas_006771-T1	RPL35A	Ribosomal protein L35Ae	EggNog-Mapper
ColletesGigas_006779-T1	SPF45	G_patch	EggNog-Mapper
ColletesGigas_006782-T1	RPD3	Histone deacetylase domain	EggNog-Mapper
ColletesGigas_006881-T1	CPR11	Uncharacterized protein	UniProtKB
ColletesGigas_006929-T1	HEL25E	DEAD/DEAH box helicase	EggNog-Mapper
ColletesGigas_006952-T1	RAB7	RAB	EggNog-Mapper
ColletesGigas_006994-T1	CSTF-64	RNA recognition motif	EggNog-Mapper
ColletesGigas_007003-T1	RABL5	RAB, member RAS oncogene family-like 5	EggNog-Mapper
ColletesGigas_007007-T1	TEP7	Alpha-macro-globulin thiol-ester bond-forming region	EggNog-Mapper
ColletesGigas_007008-T1	IK2	STYKc	EggNog-Mapper
ColletesGigas_007010-T1	NT6	Transporter	UniProtKB
ColletesGigas_007020-T1	HLH54F	Helix-loop-helix DNA-binding domain	EggNog-Mapper
ColletesGigas_007022-T1	NLG5	Uncharacterized protein	UniProtKB
ColletesGigas_007022-T1	NLG-5	Carboxylesterase family	EggNog-Mapper
ColletesGigas_007035-T1	NLGN1	neuroligin	EggNog-Mapper
ColletesGigas_007058-T1	NLG-3	Carboxylesterase family	EggNog-Mapper
ColletesGigas_007069-T1	NLG-3	Carboxylesterase family	EggNog-Mapper
ColletesGigas_007070-T1	NLG-3	Carboxylesterase family	EggNog-Mapper
ColletesGigas_007071-T1	RAB6	Signal recognition particle receptor beta subunit	EggNog-Mapper
ColletesGigas_007117-T1	EPPB9	Pfam:B9	EggNog-Mapper
ColletesGigas_007120-T1	C1Q-VP	C1q domain	EggNog-Mapper
ColletesGigas_007128-T1	MYO15	MyTH4 domain	EggNog-Mapper
ColletesGigas_007129-T1	MYO15	MyTH4 domain	EggNog-Mapper
ColletesGigas_007132-T1	MYO15	MyTH4 domain	EggNog-Mapper
ColletesGigas_007162-T1	KIN17	Domain of Kin17 curved DNA-binding protein	EggNog-Mapper
ColletesGigas_007164-T1	GR32A	7tm Chemosensory receptor	EggNog-Mapper
ColletesGigas_007187-T1	NEP5	Peptidase family M13	EggNog-Mapper
ColletesGigas_007216-T1	EIF5	Uncharacterized protein	UniProtKB
ColletesGigas_007216-T1	EIF5	Domain found in IF2B/IF5	EggNog-Mapper
ColletesGigas_007240-T1	LIN-52	Retinal tissue protein	EggNog-Mapper
ColletesGigas_007244-T1	GPROP12	7 transmembrane receptor (rhodopsin family)	EggNog-Mapper
ColletesGigas_007245-T1	PROSALPHA7	The proteasome is a multicatalytic proteinase complex which is characterized by its ability to cleave peptides with Arg, Phe, Tyr, Leu, and Glu adjacent to the leaving group at neutral or slightly basic pH	EggNog-Mapper
ColletesGigas_007248-T1	OR47A	odorant receptor	EggNog-Mapper
ColletesGigas_007261-T1	NRK1	Inherit from artNOG: nicotinamide riboside kinase	EggNog-Mapper
ColletesGigas_007275-T1	MYO3	MYSc	EggNog-Mapper
ColletesGigas_007279-T1	MYO3	MYSc	EggNog-Mapper
ColletesGigas_007297-T1	RHOGEF4	Guanine nucleotide exchange factor	EggNog-Mapper
ColletesGigas_007299-T1	FER2LCH	Ferritin-like domain	EggNog-Mapper
ColletesGigas_007310-T1	FUR1	Proprotein convertase P-domain	EggNog-Mapper
ColletesGigas_007312-T1	DNAI2	dynein, axonemal, intermediate chain 2	EggNog-Mapper
ColletesGigas_007321-T1	NACHRB1	Neurotransmitter-gated ion-channel transmembrane region	EggNog-Mapper
ColletesGigas_007322-T1	NACHRA7	Neurotransmitter-gated ion-channel transmembrane region	EggNog-Mapper
ColletesGigas_007325-T1	TBP-1	Holliday junction DNA helicase ruvB N-terminus	EggNog-Mapper
ColletesGigas_007327-T1	TSSK4	Testis-specific serine kinase	EggNog-Mapper
ColletesGigas_007359-T1	MED16	Mediator of RNA polymerase II transcription subunit 16	UniProtKB
ColletesGigas_007359-T1	MED16	mediator of RNA polymerase II transcription subunit 16	EggNog-Mapper
ColletesGigas_007378-T1	NACHRA9	nicotinic acetylcholine receptor	EggNog-Mapper
ColletesGigas_007379-T1	NACHRA9	nicotinic acetylcholine receptor	EggNog-Mapper
ColletesGigas_007494-T1	SYT1	C2 domain	EggNog-Mapper
ColletesGigas_007566-T1	MTTFB1	Ribosomal RNA adenine dimethylase	EggNog-Mapper
ColletesGigas_007579-T1	SPEL1	Uncharacterized protein	UniProtKB
ColletesGigas_007579-T1	SPEL1	MutS domain II	EggNog-Mapper
ColletesGigas_007581-T1	RAB39	RAB	EggNog-Mapper
ColletesGigas_007587-T1	GE1	Uncharacterized protein	UniProtKB
ColletesGigas_007587-T1	GE-1	WD40	EggNog-Mapper
ColletesGigas_007616-T1	MED1	Component of the Mediator complex, a coactivator involved in the regulated transcription of nearly all RNA polymerase II-dependent genes	EggNog-Mapper
ColletesGigas_007625-T1	TAF13	Transcription initiation factor IID, 18kD subunit	EggNog-Mapper
ColletesGigas_007651-T1	LIG3	ATP dependent DNA ligase C terminal region	EggNog-Mapper
ColletesGigas_007652-T1	LIG3	ATP dependent DNA ligase C terminal region	EggNog-Mapper
ColletesGigas_007653-T1	LIG3	ATP dependent DNA ligase C terminal region	EggNog-Mapper
ColletesGigas_007680-T1	WDR79	WD40	EggNog-Mapper
ColletesGigas_007688-T1	PAX7	Paired box	EggNog-Mapper
ColletesGigas_007692-T1	NDUFB3	NADH dehydrogenase (ubiquinone) 1 beta subcomplex	EggNog-Mapper
ColletesGigas_007695-T1	RAB5	RAB	EggNog-Mapper
ColletesGigas_007699-T1	ARC-P34	protein 2 3 complex subunit 2	EggNog-Mapper
ColletesGigas_007703-T1	RPI1	DNA-directed RNA polymerase subunit	UniProtKB
ColletesGigas_007703-T1	RPI1	RNA polymerase I subunit	EggNog-Mapper
ColletesGigas_007704-T1	TRX-2	Thioredoxin	EggNog-Mapper
ColletesGigas_007747-T1	SOX10	SRY (Sex determining region Y)-box	EggNog-Mapper
ColletesGigas_007748-T1	SOX10	SRY (Sex determining region Y)-box	EggNog-Mapper
ColletesGigas_007759-T1	RPN5	PINT	EggNog-Mapper
ColletesGigas_007775-T1	SYNTAXIN-5	Syntaxin	EggNog-Mapper
ColletesGigas_007780-T1	TBL3	transducin beta-like 3	EggNog-Mapper
ColletesGigas_007784-T1	MED26	TFIIS helical bundle-like domain	EggNog-Mapper
ColletesGigas_007796-T1	4EBP	Eukaryotic translation initiation factor 4E binding protein (EIF4EBP)	EggNog-Mapper
ColletesGigas_007805-T1	L(2)NOT	ALG3 protein	EggNog-Mapper
ColletesGigas_007826-T1	LIM3	LIM	EggNog-Mapper
ColletesGigas_007831-T1	LIM3	LIM	EggNog-Mapper
ColletesGigas_007845-T1	SYX1A	SynN	EggNog-Mapper
ColletesGigas_007846-T1	SYX1A	Syntaxin 1A	EggNog-Mapper
ColletesGigas_007854-T1	CDK5	Uncharacterized protein	UniProtKB
ColletesGigas_007854-T1	CDK5	S_TKc	EggNog-Mapper
ColletesGigas_007876-T1	EF1GAMMA	EF1G	EggNog-Mapper
ColletesGigas_007878-T1	ARP11	ACTIN	EggNog-Mapper
ColletesGigas_007879-T1	EIF3-S5	Component of the eukaryotic translation initiation factor 3 (eIF-3) complex, which is involved in protein synthesis and, together with other initiation factors, stimulates binding of mRNA and methionyl-tRNAi to the 40S ribosome (By similarity)	EggNog-Mapper
ColletesGigas_007884-T1	CBP80	Uncharacterized protein	UniProtKB
ColletesGigas_007884-T1	CBP80	MIF4G like	EggNog-Mapper
ColletesGigas_007890-T1	ART4	PRMT5 arginine-N-methyltransferase	EggNog-Mapper
ColletesGigas_007892-T1	SPZ6		EggNog-Mapper
ColletesGigas_007901-T1	SYX8	Uncharacterized protein	UniProtKB
ColletesGigas_007901-T1	SYX8	SNARE domain	EggNog-Mapper
ColletesGigas_007907-T1	CHT2	Glyco_18	EggNog-Mapper
ColletesGigas_007922-T1	RAB-40	SOCS box	EggNog-Mapper
ColletesGigas_007963-T1	RNP4F	Suppressor of forked protein (Suf)	EggNog-Mapper
ColletesGigas_008019-T1	CPR32	Insect cuticle protein	EggNog-Mapper
ColletesGigas_008071-T1	ARPC4	actin related protein 2 3 complex, subunit 4	EggNog-Mapper
ColletesGigas_008079-T1	EIF3-S6	Component of the eukaryotic translation initiation factor 3 (eIF-3) complex, which is involved in protein synthesis and, together with other initiation factors, stimulates binding of mRNA and methionyl-tRNAi to the 40S ribosome (By similarity)	EggNog-Mapper
ColletesGigas_008109-T1	TAF5	transcription initiation factor TFIID subunit 5	EggNog-Mapper
ColletesGigas_008110-T1	TAF5	Uncharacterized protein	UniProtKB
ColletesGigas_008110-T1	TAF5	transcription initiation factor TFIID subunit 5	EggNog-Mapper
ColletesGigas_008121-T1	GLCT-1	Inherit from biNOG: UDP-glucose ceramide glucosyltransferase	EggNog-Mapper
ColletesGigas_008129-T1	CED-6	PTB domain-containing adapter protein	EggNog-Mapper
ColletesGigas_008139-T1	MOXD1	monooxygenase, DBH-like 1	EggNog-Mapper
ColletesGigas_008141-T1	MOXD1	monooxygenase, DBH-like 1	EggNog-Mapper
ColletesGigas_008172-T1	HR78	ZnF_C4	EggNog-Mapper
ColletesGigas_008174-T1	DYRK3	dual-specificity tyrosine-(Y)-phosphorylation regulated kinase	EggNog-Mapper
ColletesGigas_008182-T1	UBE2H	ubiquitin-conjugating enzyme E2H	EggNog-Mapper
ColletesGigas_008273-T1	LANB1	LamNT	EggNog-Mapper
ColletesGigas_008275-T1	CDC37	CDC37_C	EggNog-Mapper
ColletesGigas_008276-T1	CHD1	ATP-dependent chromatin-remodeling factor which functions as substrate recognition component of the transcription regulatory histone acetylation (HAT) complex SAGA	EggNog-Mapper
ColletesGigas_008287-T1	TOM20	Inherit from inNOG: Mitochondrial import receptor subunit tom20	EggNog-Mapper
ColletesGigas_008303-T1	AOS1	Uncharacterized protein	UniProtKB
ColletesGigas_008303-T1	AOS1	ThiF family	EggNog-Mapper
ColletesGigas_008373-T1	ATXN7L1	Ataxin 7-like	EggNog-Mapper
ColletesGigas_008392-T1	ES2	Nuclear protein Es2	EggNog-Mapper
ColletesGigas_008401-T1	ARC42	Acyl-CoA dehydrogenase, N-terminal domain	EggNog-Mapper
ColletesGigas_008520-T1	CTR9	Uncharacterized protein	UniProtKB
ColletesGigas_008551-T1	DSCAML1	down syndrome cell adhesion molecule	EggNog-Mapper
ColletesGigas_008553-T1	DSCAML1	down syndrome cell adhesion molecule	EggNog-Mapper
ColletesGigas_008554-T1	DSCAML1	down syndrome cell adhesion molecule	EggNog-Mapper
ColletesGigas_008555-T1	DSCAML1	down syndrome cell adhesion molecule	EggNog-Mapper
ColletesGigas_008572-T1	RTF1	Plus3	EggNog-Mapper
ColletesGigas_008584-T1	DNMT3	C-5 cytosine-specific DNA methylase	EggNog-Mapper
ColletesGigas_008596-T1	CUL-5	Cullin_Nedd8	EggNog-Mapper
ColletesGigas_008597-T1	ERO1L	Endoplasmic Reticulum Oxidoreductin 1 (ERO1)	EggNog-Mapper
ColletesGigas_008598-T1	ALG-2	Pfam:efhand	EggNog-Mapper
ColletesGigas_008599-T1	ALG5	Asparagine-linked glycosylation 5, dolichyl-phosphate beta-glucosyltransferase homolog (S	EggNog-Mapper
ColletesGigas_008601-T1	ALG5	Asparagine-linked glycosylation 5, dolichyl-phosphate beta-glucosyltransferase homolog (S	EggNog-Mapper
ColletesGigas_008602-T1	FER3HCH	Stores iron in a soluble, non-toxic, readily available form	EggNog-Mapper
ColletesGigas_008603-T1	FER3HCH	Stores iron in a soluble, non-toxic, readily available form	EggNog-Mapper
ColletesGigas_008650-T1	SKP1	ubiquitin-dependent protein catabolic process	EggNog-Mapper
ColletesGigas_008658-T1	TFB1	Transcription factor	EggNog-Mapper
ColletesGigas_008663-T1	DREP-1	CIDE-N domain	EggNog-Mapper
ColletesGigas_008689-T1	SLIP1	Inherit from inNOG: PDZ domain (Also known as DHR or GLGF)	EggNog-Mapper
ColletesGigas_008693-T1	MRPL19	Ribosomal protein L19	EggNog-Mapper
ColletesGigas_008694-T1	MKRN1	ZnF_C3H1	EggNog-Mapper
ColletesGigas_008703-T1	CAV1A	Voltage-dependent L-type calcium channel subunit alpha	UniProtKB
ColletesGigas_008707-T1	RIP11	Uncharacterized protein	UniProtKB
ColletesGigas_008707-T1	RIP11	FIP domain	EggNog-Mapper
ColletesGigas_008715-T1	RAS1	RAS	EggNog-Mapper
ColletesGigas_008725-T1	RPN7	26S proteasome non-ATPase regulatory subunit 6-like	EggNog-Mapper
ColletesGigas_008727-T1	DNMT3	C-5 cytosine-specific DNA methylase	EggNog-Mapper
ColletesGigas_008746-T1	MOCS1	MoaC family	EggNog-Mapper
ColletesGigas_008747-T1	MOCS1	Molybdenum cofactor biosynthesis protein	EggNog-Mapper
ColletesGigas_008750-T1	ATP5O	ATP synthase	EggNog-Mapper
ColletesGigas_008758-T1	KR-H2	Uncharacterised protein family (UPF0121)	EggNog-Mapper
ColletesGigas_008759-T1	RPS3	Ribosomal protein S3, C-terminal domain	EggNog-Mapper
ColletesGigas_008762-T1	GSTE2	Glutathione	EggNog-Mapper
ColletesGigas_008777-T1	DPEP1	Dipeptidase	EggNog-Mapper
ColletesGigas_008785-T1	CEP97	IQ calmodulin-binding motif	EggNog-Mapper
ColletesGigas_008809-T1	TSPAN1	Tetraspanin	UniProtKB
ColletesGigas_008825-T1	VAMP-7	Synaptobrevin	EggNog-Mapper
ColletesGigas_008882-T1	OBP1	Odorant binding protein 1	UniProtKB
ColletesGigas_008885-T1	MRPL24	Uncharacterized protein	UniProtKB
ColletesGigas_008885-T1	MRPL24	KOW motif	EggNog-Mapper
ColletesGigas_008923-T1	OR1	Odorant receptor	UniProtKB
ColletesGigas_008924-T1	OR1	Odorant receptor	UniProtKB
ColletesGigas_008954-T1	OTOP3	Otopetrin	EggNog-Mapper
ColletesGigas_008956-T1	ROC1A	Uncharacterized protein	UniProtKB
ColletesGigas_008956-T1	ROC1A	Inherit from inNOG: RING	EggNog-Mapper
ColletesGigas_008969-T1	RAD1	Repair protein Rad1/Rec1/Rad17	EggNog-Mapper
ColletesGigas_008973-T1	LMO3	LIM domain only	EggNog-Mapper
ColletesGigas_008981-T1	LMO3	LIM domain only	EggNog-Mapper
ColletesGigas_008989-T1	NUP50	NUP50 (Nucleoporin 50 kDa)	EggNog-Mapper
ColletesGigas_009008-T1	CLN3	CLN3 protein	EggNog-Mapper
ColletesGigas_009009-T1	DSCAML1	down syndrome cell adhesion molecule	EggNog-Mapper
ColletesGigas_009020-T1	REF(2)P	Zinc finger, ZZ type	EggNog-Mapper
ColletesGigas_009021-T1	HIP1	huntingtin interacting protein 1	EggNog-Mapper
ColletesGigas_009022-T1	HIP1	huntingtin interacting protein 1	EggNog-Mapper
ColletesGigas_009035-T1	CDC45L	CDC45-like protein	EggNog-Mapper
ColletesGigas_009037-T1	RPN11	26S proteasome non-ATPase regulatory subunit	EggNog-Mapper
ColletesGigas_009041-T1	CPAP3C	Uncharacterized protein	UniProtKB
ColletesGigas_009041-T1	CPAP3-C	Chitin binding Peritrophin-A domain	EggNog-Mapper
ColletesGigas_009046-T1	CPAP3D	Uncharacterized protein	UniProtKB
ColletesGigas_009048-T1	ARP5	ACTIN	EggNog-Mapper
ColletesGigas_009059-T1	RAPGEF1	Rap guanine nucleotide exchange factor (GEF) 1	EggNog-Mapper
ColletesGigas_009075-T1	NOTCH2	neurogenic locus notch homolog protein	EggNog-Mapper
ColletesGigas_009102-T1	HR4	ZnF_C4	EggNog-Mapper
ColletesGigas_009103-T1	HR4	ZnF_C4	EggNog-Mapper
ColletesGigas_009167-T1	MED15	Mediator of RNA polymerase II transcription subunit 15	UniProtKB
ColletesGigas_009167-T1	MED15	mediator of RNA polymerase II transcription subunit	EggNog-Mapper
ColletesGigas_009168-T1	O-FUT1	GDP-fucose protein O-fucosyltransferase	EggNog-Mapper
ColletesGigas_009170-T1	RPL27	60S ribosomal protein L27	UniProtKB
ColletesGigas_009170-T1	RPL27	60S ribosomal protein L27	EggNog-Mapper
ColletesGigas_009171-T1	NTF-2	nuclear transport factor 2-like	EggNog-Mapper
ColletesGigas_009180-T1	RPS15A	ribosomal protein	EggNog-Mapper
ColletesGigas_009187-T1	GPRDIH1	7 transmembrane receptor (Secretin family)	EggNog-Mapper
ColletesGigas_009197-T1	HYDR1	alpha/beta hydrolase fold	EggNog-Mapper
ColletesGigas_009205-T1	TAF2	Peptidase family M1	EggNog-Mapper
ColletesGigas_009238-T1	EST-6	Esterase	EggNog-Mapper
ColletesGigas_009250-T1	COX6A1	Cytochrome c oxidase	EggNog-Mapper
ColletesGigas_009251-T1	PK17E	Lipopolysaccharide kinase (Kdo/WaaP) family	EggNog-Mapper
ColletesGigas_009279-T1	RAB26	RAB	EggNog-Mapper
ColletesGigas_009315-T1	IGFN36	Uncharacterized protein	UniProtKB
ColletesGigas_009319-T1	SEC61BETA	Sec61beta family	EggNog-Mapper
ColletesGigas_009328-T1	ATG1	Uncharacterized protein	UniProtKB
ColletesGigas_009328-T1	ATG1	Domain of unknown function (DUF3543)	EggNog-Mapper
ColletesGigas_009343-T1	TANGO13	Protein-tyrosine sulfotransferase	UniProtKB
ColletesGigas_009343-T1	TANGO13	Sulfotransferase domain	EggNog-Mapper
ColletesGigas_009363-T1	RPL37A	Ribosomal L37ae protein family	EggNog-Mapper
ColletesGigas_009374-T1	TRIM45	tripartite motif containing 45	EggNog-Mapper
ColletesGigas_009394-T1	PSF2	DNA replication complex GINS protein PSF2	EggNog-Mapper
ColletesGigas_009402-T1	BRE1	RING	EggNog-Mapper
ColletesGigas_009403-T1	THOC6	WD domain, G-beta repeat	EggNog-Mapper
ColletesGigas_009414-T1	PRP19	Prp19/Pso4-like	EggNog-Mapper
ColletesGigas_009425-T1	NME8	NME NM23 family member 9	EggNog-Mapper
ColletesGigas_009428-T1	ECT4	sterile alpha and TIR motif-containing protein	EggNog-Mapper
ColletesGigas_009429-T1	ECT4	sterile alpha and TIR motif-containing protein	EggNog-Mapper
ColletesGigas_009430-T1	MYD88	TIR domain	EggNog-Mapper
ColletesGigas_009431-T1	RPB11	RNA polymerase Rpb3/Rpb11 dimerisation domain	EggNog-Mapper
ColletesGigas_009465-T1	NMDAR1	NMDA receptor subtype of glutamate-gated ion channels with high calcium permeability and voltage-dependent sensitivity to magnesium	EggNog-Mapper
ColletesGigas_009473-T1	NDUFS3	NADH dehydrogenase (ubiquinone) Fe-S protein 3, 30kDa (NADH-coenzyme Q reductase)	EggNog-Mapper
ColletesGigas_009486-T1	EIP74EF	ETS	EggNog-Mapper
ColletesGigas_009490-T1	E74	Uncharacterized protein	UniProtKB
ColletesGigas_009495-T1	EIP74EF	ETS	EggNog-Mapper
ColletesGigas_009497-T1	EIP74EF	ETS	EggNog-Mapper
ColletesGigas_009512-T1	RBBP8	Retinoblastoma binding protein 8	EggNog-Mapper
ColletesGigas_009513-T1	CDK12	S_TKc	EggNog-Mapper
ColletesGigas_009532-T1	TAF7	TAFII55 protein conserved region	EggNog-Mapper
ColletesGigas_009540-T1	S6K	ribosomal protein S6 kinase beta-1-like	EggNog-Mapper
ColletesGigas_009548-T1	SPT4	Spt4/RpoE2 zinc finger	EggNog-Mapper
ColletesGigas_009577-T1	HSPA5	Heat shock 70kDa protein 5 (Glucose-regulated protein, 78kDa)	EggNog-Mapper
ColletesGigas_009607-T1	NUP54	Inherit from artNOG: nucleoporin	EggNog-Mapper
ColletesGigas_009608-T1	GABA-B-R1	7 transmembrane sweet-taste receptor of 3 GCPR	EggNog-Mapper
ColletesGigas_009609-T1	MED22	mediator of RNA polymerase II transcription subunit	EggNog-Mapper
ColletesGigas_009615-T1	PBX3	Pre-B-cell leukemia homeobox	EggNog-Mapper
ColletesGigas_009619-T1	SURF6	Surfeit locus protein 6	EggNog-Mapper
ColletesGigas_009641-T1	ATG5	Autophagy protein Apg5	EggNog-Mapper
ColletesGigas_009653-T1	G9A	Pre-SET motif	EggNog-Mapper
ColletesGigas_009704-T1	MRPL46	ribosomal protein, L46	EggNog-Mapper
ColletesGigas_009719-T1	MIP40	Inherit from biNOG: Lin-37 homolog (C	EggNog-Mapper
ColletesGigas_009729-T1	RHO-6	Rhomboid family	EggNog-Mapper
ColletesGigas_009730-T1	RHO-6	Rhomboid family	EggNog-Mapper
ColletesGigas_009747-T1	ATOH8	Atonal homolog 8 (Drosophila)	EggNog-Mapper
ColletesGigas_009749-T1	CAF1	Uncharacterized protein	UniProtKB
ColletesGigas_009749-T1	CAF1	Histone-binding protein RBBP4 or subunit C of CAF1 complex	EggNog-Mapper
ColletesGigas_009754-T1	ATF6	activating transcription factor 6	EggNog-Mapper
ColletesGigas_009759-T1	ADE5	SAICAR synthetase	EggNog-Mapper
ColletesGigas_009761-T1	HERC2	HECT and RLD domain containing E3 ubiquitin protein ligase	EggNog-Mapper
ColletesGigas_009767-T1	RPL5	Uncharacterized protein	UniProtKB
ColletesGigas_009767-T1	RPL5	ribosomal protein L5	EggNog-Mapper
ColletesGigas_009769-T1	NOM1	nucleolar protein with MIF4G domain 1	EggNog-Mapper
ColletesGigas_009771-T1	EF1BETA	Eukaryotic elongation factor 1 beta central acidic region	EggNog-Mapper
ColletesGigas_009774-T1	ND75	Molybdopterin oxidoreductase	EggNog-Mapper
ColletesGigas_009781-T1	RRP4	S1	EggNog-Mapper
ColletesGigas_009783-T1	RPB7	Pfam:RNA_pol_Rpb7_N	EggNog-Mapper
ColletesGigas_009787-T1	SURF4	Surfeit 4	EggNog-Mapper
ColletesGigas_009788-T1	MKP-4	DSPc	EggNog-Mapper
ColletesGigas_009795-T1	MRPL30	Inherit from inNOG: ribosomal protein, L30	EggNog-Mapper
ColletesGigas_009832-T1	TTLL4	tubulin tyrosine ligase-like family, member 4	EggNog-Mapper
ColletesGigas_009853-T1	CDK5ALPHA	Cyclin-dependent kinase 5 activator protein	EggNog-Mapper
ColletesGigas_009876-T1	PGANT3	Glycosyl transferase family 2	EggNog-Mapper
ColletesGigas_009877-T1	SEC31	WD domain, G-beta repeat	EggNog-Mapper
ColletesGigas_009881-T1	B-H1	Homeobox domain	EggNog-Mapper
ColletesGigas_009884-T1	B-H1	Homeobox domain	EggNog-Mapper
ColletesGigas_009891-T1	HIP1	Uncharacterized protein	UniProtKB
ColletesGigas_009891-T1	HIP1	huntingtin interacting protein 1	EggNog-Mapper
ColletesGigas_009894-T1	HIP1	huntingtin interacting protein 1	EggNog-Mapper
ColletesGigas_009895-T1	HIP1	huntingtin interacting protein 1	EggNog-Mapper
ColletesGigas_009919-T1	CDK8	Protein tyrosine kinase	EggNog-Mapper
ColletesGigas_009922-T1	FORM3	FH2	EggNog-Mapper
ColletesGigas_009923-T1	ADCK2	AarF domain containing kinase 2	EggNog-Mapper
ColletesGigas_009939-T1	RPS5A	Ribosomal protein S7p/S5e	EggNog-Mapper
ColletesGigas_009948-T1	MTIF2	mitochondrial translational initiation factor 2	EggNog-Mapper
ColletesGigas_009968-T1	MYO22	MyTH4 domain	EggNog-Mapper
ColletesGigas_009970-T1	MRPL54	Mitochondrial ribosomal protein L54	EggNog-Mapper
ColletesGigas_010027-T1	E(Y)2	Enhancer of yellow 2 transcription factor	UniProtKB
ColletesGigas_010027-T1	E(Y)2	enhancer of yellow 2 transcription factor	EggNog-Mapper
ColletesGigas_010045-T1	CDC42	RHO	EggNog-Mapper
ColletesGigas_010052-T1	MED9	Mediator of RNA polymerase II transcription subunit 9	UniProtKB
ColletesGigas_010053-T1	DGP-1	Elongation factor Tu C-terminal domain	EggNog-Mapper
ColletesGigas_010055-T1	EIF-5A	eukaryotic translation initiation factor 5A-like	EggNog-Mapper
ColletesGigas_010063-T1	MRPL17	Inherit from inNOG: ribosomal protein L17	EggNog-Mapper
ColletesGigas_010064-T1	DPH5	S-adenosyl-L-methionine-dependent methyltransferase that catalyzes the trimethylation of the amino group of the modified target histidine residue in translation elongation factor 2 (EF- 2), to form an intermediate called diphthine	EggNog-Mapper
ColletesGigas_010069-T1	MRPL40	mitochondrial ribosomal protein, L40	EggNog-Mapper
ColletesGigas_010070-T1	CTU2	cytosolic thiouridylase subunit 2 homolog (S	EggNog-Mapper
ColletesGigas_010071-T1	NDUFS5	NADH dehydrogenase (ubiquinone) Fe-S protein 5	EggNog-Mapper
ColletesGigas_010077-T1	PAST1	EH	EggNog-Mapper
ColletesGigas_010079-T1	DH31	Diuretic hormone 31	EggNog-Mapper
ColletesGigas_010080-T1	SOX14	HMG (high mobility group) box	EggNog-Mapper
ColletesGigas_010099-T1	VHA26	Uncharacterized protein	UniProtKB
ColletesGigas_010099-T1	VHA26	ATP synthase (E/31 kDa) subunit	EggNog-Mapper
ColletesGigas_010123-T1	RPS29	40S ribosomal protein	EggNog-Mapper
ColletesGigas_010137-T1	RAB1	Signal recognition particle receptor beta subunit	EggNog-Mapper
ColletesGigas_010169-T1	RPS25	S25 ribosomal protein	EggNog-Mapper
ColletesGigas_010216-T1	MED6	Component of the Mediator complex, a coactivator involved in the regulated transcription of nearly all RNA polymerase II-dependent genes	EggNog-Mapper
ColletesGigas_010221-T1	AGLU3	Uncharacterized protein	UniProtKB
ColletesGigas_010231-T1	SYT14	C2 domain	EggNog-Mapper
ColletesGigas_010252-T1	MYO1A	Uncharacterized protein	UniProtKB
ColletesGigas_010252-T1	MYO1A	Myosin tail	EggNog-Mapper
ColletesGigas_010261-T1	ROX8	RNA recognition motif	EggNog-Mapper
ColletesGigas_010266-T1	SNAP25	SNAP-25 family	EggNog-Mapper
ColletesGigas_010273-T1	XBP1	bZIP transcription factor	EggNog-Mapper
ColletesGigas_010274-T1	XBP1	bZIP transcription factor	EggNog-Mapper
ColletesGigas_010281-T1	SRP14	Signal recognition particle 14kD protein	EggNog-Mapper
ColletesGigas_010287-T1	RABRP3	Uncharacterized protein	UniProtKB
ColletesGigas_010292-T1	MOCS2	Multifunctional fusion protein	UniProtKB
ColletesGigas_010292-T1	MOCS2	MoaE protein	EggNog-Mapper
ColletesGigas_010294-T1	GSTZ1	Glutathione S-transferase, N-terminal domain	EggNog-Mapper
ColletesGigas_010295-T1	EIF4AIII	DEAD/DEAH box helicase	EggNog-Mapper
ColletesGigas_010306-T1	ATG2	autophagy-specific gene 2	EggNog-Mapper
ColletesGigas_010309-T1	MTTFB2	Ribosomal RNA adenine dimethylase	EggNog-Mapper
ColletesGigas_010322-T1	MRPS5	Ribosomal protein S5	EggNog-Mapper
ColletesGigas_010340-T1	COX5A	cytochrome C oxidase subunit	EggNog-Mapper
ColletesGigas_010342-T1	WIF1	Uncharacterized protein	UniProtKB
ColletesGigas_010372-T1	ACF1	ATP-utilising chromatin assembly and remodelling N-terminal	EggNog-Mapper
ColletesGigas_010381-T1	MTA1-LIKE	ELM2 domain	EggNog-Mapper
ColletesGigas_010382-T1	MTA1LIKE	Uncharacterized protein	UniProtKB
ColletesGigas_010382-T1	MTA1-LIKE	ELM2 domain	EggNog-Mapper
ColletesGigas_010392-T1	MCM5	DNA helicase	UniProtKB
ColletesGigas_010392-T1	MCM5	MCM2/3/5 family	EggNog-Mapper
ColletesGigas_010407-T1	GTPBP3	GTP binding protein 3 (Mitochondrial)	EggNog-Mapper
ColletesGigas_010413-T1	CHT11	Glyco_18	EggNog-Mapper
ColletesGigas_010415-T1	COQ5	2-methoxy-6-polyprenyl-1,4-benzoquinol methylase, mitochondrial	UniProtKB
ColletesGigas_010420-T1	RPS13	Uncharacterized protein	UniProtKB
ColletesGigas_010420-T1	RPS13	Ribosomal protein S15	EggNog-Mapper
ColletesGigas_010427-T1	COQ6	Ubiquinone biosynthesis monooxygenase COQ6, mitochondrial	UniProtKB
ColletesGigas_010429-T1	COQ6	Ubiquinone biosynthesis monooxygenase COQ6, mitochondrial	UniProtKB
ColletesGigas_010433-T1	CLIPB5	CLIP	EggNog-Mapper
ColletesGigas_010435-T1	SGF11	SAGA-associated factor 11	UniProtKB
ColletesGigas_010435-T1	SGF11	Sgf11 (transcriptional regulation protein)	EggNog-Mapper
ColletesGigas_010497-T1	RAD51	DNA repair protein RAD51	UniProtKB
ColletesGigas_010497-T1	RAD51	recA bacterial DNA recombination protein	EggNog-Mapper
ColletesGigas_010498-T1	RAB14	RAB	EggNog-Mapper
ColletesGigas_010505-T1	RPN3	regulatory subunit	EggNog-Mapper
ColletesGigas_010509-T1	RPS16	Uncharacterized protein	UniProtKB
ColletesGigas_010509-T1	RPS16	Ribosomal protein S9/S16	EggNog-Mapper
ColletesGigas_010532-T1	NUP44A	WD domain, G-beta repeat	EggNog-Mapper
ColletesGigas_010550-T1	GRIP75	Spc97 / Spc98 family	EggNog-Mapper
ColletesGigas_010589-T1	CLIPD2	Domain of unknown function (DUF1986)	EggNog-Mapper
ColletesGigas_010590-T1	RRP46	Exosome complex	EggNog-Mapper
ColletesGigas_010644-T1	ATG6	Uncharacterized protein	UniProtKB
ColletesGigas_010644-T1	ATG6	Autophagy protein Apg6	EggNog-Mapper
ColletesGigas_010666-T1	VPS25	ESCRT-II complex subunit	EggNog-Mapper
ColletesGigas_010671-T1	EF2B	EFG_IV	EggNog-Mapper
ColletesGigas_010687-T1	RRP46	3' exoribonuclease family, domain 1	EggNog-Mapper
ColletesGigas_010690-T1	RME-8	DnaJ domain	EggNog-Mapper
ColletesGigas_010730-T1	WNT7A	Ligand for members of the frizzled family of seven transmembrane receptors (By similarity)	EggNog-Mapper
ColletesGigas_010731-T1	WNT7A	Ligand for members of the frizzled family of seven transmembrane receptors (By similarity)	EggNog-Mapper
ColletesGigas_010738-T1	PROSALPHA5	The proteasome is a multicatalytic proteinase complex which is characterized by its ability to cleave peptides with Arg, Phe, Tyr, Leu, and Glu adjacent to the leaving group at neutral or slightly basic pH	EggNog-Mapper
ColletesGigas_010744-T1	NRXN3	Neurexin	EggNog-Mapper
ColletesGigas_010746-T1	NRX-1	Laminin G domain	EggNog-Mapper
ColletesGigas_010748-T1	NRX-1	Laminin G domain	EggNog-Mapper
ColletesGigas_010749-T1	NRX-1	Laminin G domain	EggNog-Mapper
ColletesGigas_010750-T1	NRX-1	Laminin G domain	EggNog-Mapper
ColletesGigas_010752-T1	NRX-1	Laminin G domain	EggNog-Mapper
ColletesGigas_010799-T1	JOSEPHIN-1	Josephin	EggNog-Mapper
ColletesGigas_010806-T1	CHMP1	Snf7	EggNog-Mapper
ColletesGigas_010808-T1	TAK1	STYKc	EggNog-Mapper
ColletesGigas_010813-T1	DNAH7	heavy chain	EggNog-Mapper
ColletesGigas_010871-T1	SPH57	Uncharacterized protein	UniProtKB
ColletesGigas_010883-T1	PGAM5	Displays phosphatase activity for serine threonine residues, and dephosphorylates and activates Pk92B kinase	EggNog-Mapper
ColletesGigas_010887-T1	SRA-1	Cytoplasmic Fragile-X interacting family	EggNog-Mapper
ColletesGigas_011005-T1	5HT7	Serotonin receptor	UniProtKB
ColletesGigas_011005-T1	5-HT7	Serpentine type 7TM GPCR chemoreceptor Srx	EggNog-Mapper
ColletesGigas_011007-T1	5HT7	Serotonin receptor	UniProtKB
ColletesGigas_011007-T1	5-HT7	Serpentine type 7TM GPCR chemoreceptor Srx	EggNog-Mapper
ColletesGigas_011034-T1	DUOX1	Dual oxidase	EggNog-Mapper
ColletesGigas_011043-T1	FEM-1	Ankyrin repeat	EggNog-Mapper
ColletesGigas_011063-T1	MRPS16	28S ribosomal protein S16	EggNog-Mapper
ColletesGigas_011072-T1	PDP1	bZIP transcription factor	EggNog-Mapper
ColletesGigas_011075-T1	PDP1	bZIP transcription factor	EggNog-Mapper
ColletesGigas_011121-T1	RPL23A	Ribosomal protein L23, N-terminal domain	EggNog-Mapper
ColletesGigas_011146-T1	PAR-6	PB1	EggNog-Mapper
ColletesGigas_011148-T1	GSG2	germ cell associated 2 (haspin)	EggNog-Mapper
ColletesGigas_011151-T1	SNF4AGAMMA	CBS domain	EggNog-Mapper
ColletesGigas_011171-T1	EIF4G	eukaryotic translation initiation factor 4 gamma	EggNog-Mapper
ColletesGigas_011181-T1	RPL7A	Uncharacterized protein	UniProtKB
ColletesGigas_011181-T1	RPL7A	Ribosomal protein L7A	EggNog-Mapper
ColletesGigas_011193-T1	FHOD3	FHOD3 protein	UniProtKB
ColletesGigas_011239-T1	SOX15	HMG (high mobility group) box	EggNog-Mapper
ColletesGigas_011242-T1	SOX15	HMG (high mobility group) box	EggNog-Mapper
ColletesGigas_011249-T1	FANCD2	Fanconi anemia group D2	EggNog-Mapper
ColletesGigas_011250-T1	TANGO2	Pfam:DUF833	EggNog-Mapper
ColletesGigas_011251-T1	CHS-2	chitin synthase	EggNog-Mapper
ColletesGigas_011262-T1	2SEP	Uncharacterized protein	UniProtKB
ColletesGigas_011262-T1	SEP2	Septin	EggNog-Mapper
ColletesGigas_011283-T1	MAB-21	Mab-21 protein	EggNog-Mapper
ColletesGigas_011364-T1	TRAP1	Hsp90 protein	EggNog-Mapper
ColletesGigas_011404-T1	HIP1	Uncharacterized protein	UniProtKB
ColletesGigas_011404-T1	HIP1	huntingtin interacting protein 1	EggNog-Mapper
ColletesGigas_011405-T1	RAB2A	member RAS oncogene family	EggNog-Mapper
ColletesGigas_011407-T1	NXT1	Uncharacterized protein	UniProtKB
ColletesGigas_011407-T1	NXT1	Nuclear pore RNA shuttling protein Mtr2	EggNog-Mapper
ColletesGigas_011408-T1	RPL21	Ribosomal protein L21e	EggNog-Mapper
ColletesGigas_011411-T1	AUT1	Autophagy-related protein 3	UniProtKB
ColletesGigas_011411-T1	AUT1	Autophagy-related protein 3	EggNog-Mapper
ColletesGigas_011412-T1	APC7	Uncharacterized protein	UniProtKB
ColletesGigas_011412-T1	APC7	TPR	EggNog-Mapper
ColletesGigas_011416-T1	CDC2RK	S_TKc	EggNog-Mapper
ColletesGigas_011417-T1	CSP6	Insect pheromone-binding family, A10/OS-D	EggNog-Mapper
ColletesGigas_011425-T1	ADAMTSL1	ADAMTS-like	EggNog-Mapper
ColletesGigas_011426-T1	ADAMTSL1	ADAMTS-like	EggNog-Mapper
ColletesGigas_011437-T1	EIF-4A	DEAD/DEAH box helicase	EggNog-Mapper
ColletesGigas_011439-T1	KATNA1	Katanin p60 ATPase-containing subunit A1	UniProtKB
ColletesGigas_011446-T1	FKBP59	FK506-binding protein	EggNog-Mapper
ColletesGigas_011466-T1	GR1	Trehalose receptor	EggNog-Mapper
ColletesGigas_011526-T1	LHX9	Lim homeobox	EggNog-Mapper
ColletesGigas_011549-T1	RABX6	Gtr1/RagA G protein conserved region	EggNog-Mapper
ColletesGigas_011554-T1	HR38	steroid hormone receptor activity	EggNog-Mapper
ColletesGigas_011559-T1	NR4A1	Nuclear receptor subfamily 4, group A, member	EggNog-Mapper
ColletesGigas_011566-T1	CYCB3	Cyclin, C-terminal domain	EggNog-Mapper
ColletesGigas_011571-T1	SOX3	SRY (Sex determining region Y)-box	EggNog-Mapper
ColletesGigas_011601-T1	RAB3GAP1	Inherit from biNOG: RAB3 GTPase activating protein subunit 1 (Catalytic)	EggNog-Mapper
ColletesGigas_011603-T1	RAB3GAP1	Inherit from biNOG: RAB3 GTPase activating protein subunit 1 (Catalytic)	EggNog-Mapper
ColletesGigas_011655-T1	ME31B	DEAD/DEAH box helicase	EggNog-Mapper
ColletesGigas_011659-T1	CKMT2	creatine kinase, mitochondrial	EggNog-Mapper
ColletesGigas_011660-T1	CKMT2	creatine kinase, mitochondrial	EggNog-Mapper
ColletesGigas_011676-T1	PLXNA1	Sema	EggNog-Mapper
ColletesGigas_011794-T1	MRPS21	Ribosomal protein S21	EggNog-Mapper
ColletesGigas_011860-T1	SYX6	Syntaxin 6, N-terminal	EggNog-Mapper
ColletesGigas_011862-T1	LANB2	LamB	EggNog-Mapper
ColletesGigas_011863-T1	LANB2	LamB	EggNog-Mapper
ColletesGigas_011864-T1	LANB2	LamB	EggNog-Mapper
ColletesGigas_011865-T1	LANB2	LamB	EggNog-Mapper
ColletesGigas_011868-T1	RAB21	RAB	EggNog-Mapper
ColletesGigas_011877-T1	CDK9	S_TKc	EggNog-Mapper
ColletesGigas_011881-T1	MED23	mediator of RNA polymerase II transcription subunit	EggNog-Mapper
ColletesGigas_011888-T1	CLE7	Putative carnitine deficiency-associated protein	EggNog-Mapper
ColletesGigas_011889-T1	TANGO4	WD domain, G-beta repeat	EggNog-Mapper
ColletesGigas_011891-T1	TER94	CDC48_2	EggNog-Mapper
ColletesGigas_011892-T1	WIPI2	WIPI2 protein	UniProtKB
ColletesGigas_011897-T1	KINESIN14	Uncharacterized protein	UniProtKB
ColletesGigas_011905-T1	NS2	NGP1NT (NUC091) domain	EggNog-Mapper
ColletesGigas_011909-T1	PPD3	Uncharacterized protein	UniProtKB
ColletesGigas_011909-T1	PPD3	PPP5 TPR repeat region	EggNog-Mapper
ColletesGigas_011922-T1	SOCS5	Uncharacterized protein	UniProtKB
ColletesGigas_011924-T1	PAR-1	S_TKc	EggNog-Mapper
ColletesGigas_011925-T1	PAR-1	S_TKc	EggNog-Mapper
ColletesGigas_011928-T1	PAR-1	S_TKc	EggNog-Mapper
ColletesGigas_011932-T1	SIX4	Homeobox domain	EggNog-Mapper
ColletesGigas_011956-T1	DRP1	GED	EggNog-Mapper
ColletesGigas_011962-T1	IAP2	BIR	EggNog-Mapper
ColletesGigas_011963-T1	IAP1	BIR	EggNog-Mapper
ColletesGigas_011966-T1	CDC14	Dual specificity phosphatase, catalytic domain	EggNog-Mapper
ColletesGigas_011987-T1	GFM1	G elongation factor, mitochondrial	EggNog-Mapper
ColletesGigas_011997-T1	WNT6	Ligand for members of the frizzled family of seven transmembrane receptors (By similarity)	EggNog-Mapper
ColletesGigas_012007-T1	WNT10	Protein Wnt	UniProtKB
ColletesGigas_012007-T1	WNT10	Ligand for members of the frizzled family of seven transmembrane receptors (By similarity)	EggNog-Mapper
ColletesGigas_012009-T1	MYO21	MYSc	EggNog-Mapper
ColletesGigas_012017-T1	NEDD4	e3 ubiquitin-protein ligase	EggNog-Mapper
ColletesGigas_012047-T1	RIC-3		EggNog-Mapper
ColletesGigas_012049-T1	HSP83	Hsp90 protein	EggNog-Mapper
ColletesGigas_012061-T1	EIF6	Eukaryotic translation initiation factor 6	UniProtKB
ColletesGigas_012061-T1	EIF6	Binds to the 60S ribosomal subunit and prevents its association with the 40S ribosomal subunit to form the 80S initiation complex in the cytoplasm	EggNog-Mapper
ColletesGigas_012072-T1	HIST2H3D	histone cluster 2, H3d	EggNog-Mapper
ColletesGigas_012073-T1	HIS4	Histone H4	UniProtKB
ColletesGigas_012074-T1	HIS4	Histone H4	UniProtKB
ColletesGigas_012079-T1	HIST2H3D	histone cluster 2, H3d	EggNog-Mapper
ColletesGigas_012140-T1	IRD1	HEAT repeat	EggNog-Mapper
ColletesGigas_012179-T1	MOB3	Mps one binder kinase activator-like	EggNog-Mapper
ColletesGigas_012188-T1	DMAP1	Uncharacterized protein	UniProtKB
ColletesGigas_012188-T1	DMAP1	DNA methyltransferase 1-associated protein	EggNog-Mapper
ColletesGigas_012201-T1	KINESIN5A	Kinesin-like protein	UniProtKB
ColletesGigas_012232-T1	HIS2A	Histone H2A	UniProtKB
ColletesGigas_012232-T1	H2AFJ	Histone H2A	EggNog-Mapper
ColletesGigas_012233-T1	HIST1H4F	Core component of nucleosome	EggNog-Mapper
ColletesGigas_012235-T1	HIST2H3D	histone cluster 2, H3d	EggNog-Mapper
ColletesGigas_012253-T1	RHO1	RHO	EggNog-Mapper
ColletesGigas_012254-T1	ERP60	Thioredoxin	EggNog-Mapper
ColletesGigas_012274-T1	CDC42	RHO	EggNog-Mapper
ColletesGigas_012286-T1	ANC-1	CH	EggNog-Mapper
ColletesGigas_012296-T1	MFAP1	Pfam:MFAP1_C	EggNog-Mapper
ColletesGigas_012297-T1	DCR-2	Pfam:dsRNA_bind	EggNog-Mapper
ColletesGigas_012303-T1	CETN2	Uncharacterized protein	UniProtKB
ColletesGigas_012305-T1	PGM2	Phosphoglucomutase/phosphomannomutase, alpha/beta/alpha domain III	EggNog-Mapper
ColletesGigas_012324-T1	HIP1	huntingtin interacting protein 1	EggNog-Mapper
ColletesGigas_012328-T1	RFC38	Pfam:RFC-E_C	EggNog-Mapper
ColletesGigas_012333-T1	LCCH3	Neurotransmitter-gated ion-channel transmembrane region	EggNog-Mapper
ColletesGigas_012345-T1	ORC4	Archaeal ATPase	EggNog-Mapper
ColletesGigas_012347-T1	ATG8A	Ubiquitin-like autophagy protein Apg12	EggNog-Mapper
ColletesGigas_012348-T1	RPL22	Uncharacterized protein	UniProtKB
ColletesGigas_012348-T1	RPL22	Ribosomal L22e protein family	EggNog-Mapper
ColletesGigas_012444-T1	UCHL3	Ubiquitin carboxyl-terminal hydrolase	UniProtKB
ColletesGigas_012445-T1	ATG13	Autophagy-related protein 13	EggNog-Mapper
ColletesGigas_012491-T1	VPS33B	Sec1 family	EggNog-Mapper
ColletesGigas_012492-T1	EIF3S8	Eukaryotic translation initiation factor 3 subunit C	UniProtKB
ColletesGigas_012492-T1	EIF3-S8	Component of the eukaryotic translation initiation factor 3 (eIF-3) complex, which is involved in protein synthesis and, together with other initiation factors, stimulates binding of mRNA and methionyl-tRNAi to the 40S ribosome (By similarity)	EggNog-Mapper
ColletesGigas_012501-T1	CHD5	Chromodomain helicase DNA binding protein	EggNog-Mapper
ColletesGigas_012581-T1	P38B	p38 map kinase	EggNog-Mapper
ColletesGigas_012590-T1	GPRMAC1	Serpentine type 7TM GPCR chemoreceptor Srsx	EggNog-Mapper
ColletesGigas_012633-T1	DOLPP1	dolichyl pyrophosphate phosphatase 1	EggNog-Mapper
ColletesGigas_012636-T1	RPL3	Ribosomal protein L3	EggNog-Mapper
ColletesGigas_012662-T1	SOX2	SRY (sex determining region Y)-box 2	EggNog-Mapper
ColletesGigas_012714-T1	OPA1LIKE	Uncharacterized protein	UniProtKB
ColletesGigas_012714-T1	OPA1-LIKE	DYNc	EggNog-Mapper
ColletesGigas_012722-T1	UBC13	Ubiquitin-conjugating enzyme	EggNog-Mapper
ColletesGigas_012723-T1	SSP3	Inherit from biNOG: S-phase cyclin A-associated protein in the ER	EggNog-Mapper
ColletesGigas_012733-T1	HPX1	Animal haem peroxidase	EggNog-Mapper
ColletesGigas_012736-T1	ART7	Essential arginine methyltransferase that can both catalyze the formation of omega-N monomethylarginine (MMA) and symmetrical dimethylarginine (sDMA)	EggNog-Mapper
ColletesGigas_012809-T1	HR51	HOLI	EggNog-Mapper
ColletesGigas_012810-T1	HR51	HOLI	EggNog-Mapper
ColletesGigas_012812-T1	HR51	HOLI	EggNog-Mapper
ColletesGigas_012830-T1	OR47A	Odorant receptor	EggNog-Mapper
ColletesGigas_012834-T1	MKK4	Dual specificity mitogen-activated protein kinase kinase	UniProtKB
ColletesGigas_012834-T1	MKK4	S_TKc	EggNog-Mapper
ColletesGigas_012836-T1	AK6	Adenylate kinase isoenzyme 6	UniProtKB
ColletesGigas_012836-T1	AK6	Inherit from biNOG: Adenylate kinase isoenzyme	EggNog-Mapper
ColletesGigas_012859-T1	MRPS11	Ribosomal protein S11	EggNog-Mapper
ColletesGigas_012881-T1	MRPS17	Inherit from inNOG: Ribosomal protein S17	EggNog-Mapper
ColletesGigas_012916-T1	CHD64	Calponin family repeat	EggNog-Mapper
ColletesGigas_012954-T1	TFB2	General transcription factor IIH subunit 4	UniProtKB
ColletesGigas_012978-T1	UPF2	Uncharacterized protein	UniProtKB
ColletesGigas_012978-T1	UPF2	Up-frameshift suppressor 2	EggNog-Mapper
ColletesGigas_013010-T1	DCTN6	Inherit from inNOG: Dynactin subunit 6	EggNog-Mapper
ColletesGigas_013011-T1	HR3	receptor	EggNog-Mapper
ColletesGigas_013012-T1	HR3	receptor	EggNog-Mapper
ColletesGigas_013038-T1	TCTEX1	tctex1 domain-containing protein 1	EggNog-Mapper
ColletesGigas_013087-T1	VAMP1	vesicle-associated membrane protein	EggNog-Mapper
ColletesGigas_013120-T1	CASP7	caspase 3, apoptosis-related cysteine peptidase	EggNog-Mapper
ColletesGigas_013166-T1	HTATSF1	HIV-1 Tat specific factor 1	EggNog-Mapper
ColletesGigas_013177-T1	NEP1	Peptidase family M13	EggNog-Mapper
ColletesGigas_013186-T1	RAB14	Uncharacterized protein	UniProtKB
ColletesGigas_013186-T1	RAB14	RAB	EggNog-Mapper
ColletesGigas_013222-T1	EIF3-S7	Component of the eukaryotic translation initiation factor 3 (eIF-3) complex, which is involved in protein synthesis and, together with other initiation factors, stimulates binding of mRNA and methionyl-tRNAi to the 40S ribosome (By similarity)	EggNog-Mapper
ColletesGigas_013224-T1	CLIPA15	Tryp_SPc	EggNog-Mapper
ColletesGigas_013277-T1	MEX3C	mex3 homolog C (C	EggNog-Mapper
ColletesGigas_013292-T1	MYO9	MYSc	EggNog-Mapper
ColletesGigas_013356-T1	CAH1	Carb_anhydrase	EggNog-Mapper
ColletesGigas_013357-T1	CA7	Carbonic AnHydrase	EggNog-Mapper
ColletesGigas_013386-T1	RPS11	Uncharacterized protein	UniProtKB
ColletesGigas_013386-T1	RPS11	Ribosomal protein S17	EggNog-Mapper
ColletesGigas_013406-T1	S6KII	ribosomal protein S6 kinase	EggNog-Mapper
ColletesGigas_013415-T1	POLE2	DNA polymerases epsilon N terminal	EggNog-Mapper
ColletesGigas_013564-T1	FNIP1	folliculin interacting protein	EggNog-Mapper
ColletesGigas_013565-T1	FNIP1	folliculin interacting protein	EggNog-Mapper
ColletesGigas_013566-T1	FNIP1	folliculin interacting protein	EggNog-Mapper
ColletesGigas_013572-T1	RPL23	Ribosomal protein L14p/L23e	EggNog-Mapper
ColletesGigas_013576-T1	MLC2	myosin regulatory light chain	EggNog-Mapper
ColletesGigas_013581-T1	TMEM55A	Transmembrane protein 55B	EggNog-Mapper
ColletesGigas_013620-T1	HS3ST-A	Sulfotransferase domain	EggNog-Mapper
ColletesGigas_013627-T1	RNH1	Caulimovirus viroplasmin	EggNog-Mapper
ColletesGigas_013649-T1	UFD1-LIKE	Ubiquitin fusion degradation protein UFD1	EggNog-Mapper
ColletesGigas_013650-T1	GOT2	Aminotransferase class I and II	EggNog-Mapper
ColletesGigas_013655-T1	NRV2	Sodium / potassium ATPase beta chain	EggNog-Mapper
ColletesGigas_013656-T1	NRV2	Uncharacterized protein	UniProtKB
ColletesGigas_013656-T1	NRV2	Sodium / potassium ATPase beta chain	EggNog-Mapper
ColletesGigas_013681-T1	RFC4	Viral (Superfamily 1) RNA helicase	EggNog-Mapper
ColletesGigas_013689-T1	APP-BP1	ThiF family	EggNog-Mapper
ColletesGigas_013715-T1	CPAP3-B	Chitin binding Peritrophin-A domain	EggNog-Mapper
ColletesGigas_013724-T1	MED18	Mediator of RNA polymerase II transcription subunit 18	UniProtKB
ColletesGigas_013724-T1	MED18	mediator of RNA polymerase II transcription subunit	EggNog-Mapper
ColletesGigas_013725-T1	TRP1	Translocation protein Sec62	EggNog-Mapper
ColletesGigas_013743-T1	UBE2G1	Ubiquitin-conjugating enzyme	EggNog-Mapper
ColletesGigas_013759-T1	TH1	TH1 protein	EggNog-Mapper
ColletesGigas_013773-T1	MRPS34	ribosomal protein S34	EggNog-Mapper
ColletesGigas_013783-T1	GPI1	N-acetylglucosaminyl transferase component (Gpi1)	EggNog-Mapper
ColletesGigas_013790-T1	SIRT6	Sir2 family	EggNog-Mapper
ColletesGigas_013813-T1	UBA1	Ubiquitin-activating enzyme active site	EggNog-Mapper
ColletesGigas_013815-T1	MYO1B	Uncharacterized protein	UniProtKB
ColletesGigas_013818-T1	RRP40	Inherit from inNOG: Exosome complex	EggNog-Mapper
ColletesGigas_013837-T1	TPX4	1-cys thioredoxin peroxidase	UniProtKB
ColletesGigas_013837-T1	TPX4	C-terminal domain of 1-Cys peroxiredoxin	EggNog-Mapper
ColletesGigas_013861-T1	PRKG2	Protein kinase, cGMP-dependent, type	EggNog-Mapper
ColletesGigas_013867-T1	TDC2	Pyridoxal-dependent decarboxylase conserved domain	EggNog-Mapper
ColletesGigas_013870-T1	MTACP1	Carrier of the growing fatty acid chain in fatty acid biosynthesis (By similarity)	EggNog-Mapper
ColletesGigas_013871-T1	RABGAP12	Uncharacterized protein	UniProtKB
ColletesGigas_013871-T1	TBC1D9	GRAM	EggNog-Mapper
ColletesGigas_013872-T1	RPS21	40S ribosomal protein S21	EggNog-Mapper
ColletesGigas_013903-T1	H3F3B	Variant histone H3 which replaces conventional H3 in a wide range of nucleosomes in active genes	EggNog-Mapper
ColletesGigas_013904-T1	H3F3B	Variant histone H3 which replaces conventional H3 in a wide range of nucleosomes in active genes	EggNog-Mapper
ColletesGigas_013911-T1	TANGO9	Nucleotide-sugar transporter	EggNog-Mapper
ColletesGigas_013914-T1	HMT-1	ABC transporter transmembrane region	EggNog-Mapper
ColletesGigas_013945-T1	SCRASP2	Fz domain	EggNog-Mapper
ColletesGigas_013960-T1	SULF1	Sulfatase protein	EggNog-Mapper
ColletesGigas_013962-T1	SULF1	Sulfatase protein	EggNog-Mapper
ColletesGigas_013964-T1	SU(VAR)33	Uncharacterized protein	UniProtKB
ColletesGigas_013964-T1	SU(VAR)3-3	HI0933-like protein	EggNog-Mapper
ColletesGigas_013965-T1	TOLL8	TIR	EggNog-Mapper
ColletesGigas_013971-T1	SU(VAR)3-3	HI0933-like protein	EggNog-Mapper
ColletesGigas_013977-T1	TOLL6	TIR	EggNog-Mapper
ColletesGigas_014018-T1	RPL30	Ribosomal protein L7Ae/L30e/S12e/Gadd45 family	EggNog-Mapper
ColletesGigas_014021-T1	MMP1	Matrixin	EggNog-Mapper
ColletesGigas_014022-T1	KHC-73	Kinesin protein 1B	EggNog-Mapper
ColletesGigas_014027-T1	PRL-1	Dual specificity phosphatase, catalytic domain	EggNog-Mapper
ColletesGigas_014059-T1	MED30	Mediator complex subunit 30	EggNog-Mapper
ColletesGigas_014076-T1	PDM3	POU	EggNog-Mapper
ColletesGigas_014080-T1	PDM3	POU	EggNog-Mapper
ColletesGigas_014081-T1	PDM3	POU	EggNog-Mapper
ColletesGigas_014094-T1	CENB1A	ArfGap	EggNog-Mapper
ColletesGigas_014096-T1	SIN3B	HDAC_interact	EggNog-Mapper
ColletesGigas_014097-T1	SIN3A	Uncharacterized protein	UniProtKB
ColletesGigas_014097-T1	SIN3B	HDAC_interact	EggNog-Mapper
ColletesGigas_014100-T1	NEP4	Peptidase family M13	EggNog-Mapper
ColletesGigas_014101-T1	NEP4	Peptidase family M13	EggNog-Mapper
ColletesGigas_014139-T1	ARP8	ACTIN	EggNog-Mapper
ColletesGigas_014183-T1	PGRPS1	Peptidoglycan-recognition protein	UniProtKB
ColletesGigas_014212-T1	SAMD11	sterile alpha motif domain containing 11	EggNog-Mapper
ColletesGigas_014261-T1	L(2)TID	DnaJ central domain	EggNog-Mapper
ColletesGigas_014270-T1	CYP6A9	cytochrome P450	EggNog-Mapper
ColletesGigas_014275-T1	MICU1	Mitochondrial calcium uptake 1	EggNog-Mapper
ColletesGigas_014276-T1	MICU1	Mitochondrial calcium uptake 1	EggNog-Mapper
ColletesGigas_014282-T1	GPRMAC2	Serpentine type 7TM GPCR chemoreceptor Srx	EggNog-Mapper
ColletesGigas_014307-T1	LSD-1	Perilipin family	EggNog-Mapper
ColletesGigas_014316-T1	ASH2	Uncharacterized protein	UniProtKB
ColletesGigas_014316-T1	ASH2	absent, small, or homeotic discs 2	EggNog-Mapper
ColletesGigas_014342-T1	NACHRALPHA2	Neuronal nicotinic acetylcholine receptor Apisa2 subunit; Uncharacterized protein	UniProtKB
ColletesGigas_014342-T1	NACHRA2	Neurotransmitter-gated ion-channel transmembrane region	EggNog-Mapper
ColletesGigas_014375-T1	PANK4	Protein of unknown function DUF89	EggNog-Mapper
ColletesGigas_014414-T1	MSL3	Uncharacterized protein	UniProtKB
ColletesGigas_014414-T1	MSL-3	MRG	EggNog-Mapper
ColletesGigas_014418-T1	MRPS25	Mitochondrial ribosomal protein L51 / S25 / CI-B8 domain	EggNog-Mapper
ColletesGigas_014462-T1	VHA14	Subunit of the peripheral V1 complex of vacuolar ATPase essential for assembly or catalytic function	EggNog-Mapper
ColletesGigas_014482-T1	MDN1	Nuclear chaperone required for maturation and nuclear export of pre-60S ribosome subunits (By similarity)	EggNog-Mapper
ColletesGigas_014486-T1	NDUFAF3	NADH dehydrogenase (ubiquinone) complex I, assembly factor 3	EggNog-Mapper
ColletesGigas_014500-T1	ARALAR1	calcium-binding mitochondrial carrier protein	EggNog-Mapper
ColletesGigas_014501-T1	THO2	Transcription factor/nuclear export subunit protein 2	EggNog-Mapper
ColletesGigas_014502-T1	RPL31	Ribosomal protein L31e	EggNog-Mapper
ColletesGigas_014504-T1	BAP60	SWI SNF-related matrix-associated actin-dependent regulator of chromatin subfamily D member 1-like	EggNog-Mapper
ColletesGigas_014505-T1	MP20	Calponin family repeat	EggNog-Mapper
ColletesGigas_014535-T1	PRDX5	peroxiredoxin	EggNog-Mapper
ColletesGigas_014554-T1	TPM1	Tropomyosin	EggNog-Mapper
ColletesGigas_014557-T1	TM1	Tropomyosin	EggNog-Mapper
ColletesGigas_014694-T1	OR49B	Odorant receptor	EggNog-Mapper
ColletesGigas_014695-T1	OR49B	Odorant receptor	EggNog-Mapper
ColletesGigas_014700-T1	OR49B	Odorant receptor	EggNog-Mapper
ColletesGigas_014701-T1	OR22C	Odorant receptor	EggNog-Mapper
ColletesGigas_014702-T1	OR22C	Odorant receptor	EggNog-Mapper
ColletesGigas_014703-T1	OR22C	Odorant receptor	EggNog-Mapper
ColletesGigas_014704-T1	OR22C	Odorant receptor	EggNog-Mapper
ColletesGigas_014705-T1	OR22C	Odorant receptor	EggNog-Mapper
ColletesGigas_014706-T1	OR49B	Odorant receptor	EggNog-Mapper
ColletesGigas_014709-T1	GSTD1	Glutathione S-transferase, N-terminal domain	EggNog-Mapper
ColletesGigas_014734-T1	SYT12	Uncharacterized protein	UniProtKB
ColletesGigas_014734-T1	SYT12	C2 domain	EggNog-Mapper
ColletesGigas_014735-T1	VPS36	Uncharacterized protein	UniProtKB
ColletesGigas_014735-T1	VPS36	Vacuolar protein sorting protein 36 Vps36	EggNog-Mapper
ColletesGigas_014738-T1	S2P	Peptidase family M50	EggNog-Mapper
ColletesGigas_014839-T1	SNR1	SNF5 / SMARCB1 / INI1	EggNog-Mapper
ColletesGigas_014858-T1	TFAP2D	activating enhancer binding protein 2	EggNog-Mapper
ColletesGigas_014890-T1	RPL18	60S ribosomal protein L18	EggNog-Mapper
ColletesGigas_014897-T1	HSPB1	Heat shock 27kDa protein 1	EggNog-Mapper
ColletesGigas_014906-T1	SRP9	Signal-recognition-particle assembly has a crucial role in targeting secretory proteins to the rough endoplasmic reticulum membrane	EggNog-Mapper
ColletesGigas_014936-T1	UNC-13	Phorbol esters/diacylglycerol binding domain (C1 domain)	EggNog-Mapper
ColletesGigas_014938-T1	UNC-13	DUF1041	EggNog-Mapper
ColletesGigas_014939-T1	UNC-13	Phorbol esters/diacylglycerol binding domain (C1 domain)	EggNog-Mapper
ColletesGigas_015008-T1	CHAF1A	Chromatin assembly factor 1, subunit A (P150)	EggNog-Mapper
ColletesGigas_015009-T1	HIP14	Palmitoyltransferase	UniProtKB
ColletesGigas_015009-T1	HIP14	DHHC palmitoyltransferase	EggNog-Mapper
ColletesGigas_015034-T1	PDE2A	phosphodiesterase	EggNog-Mapper
ColletesGigas_015036-T1	COQ2	4-hydroxybenzoate polyprenyltransferase, mitochondrial	UniProtKB
ColletesGigas_015036-T1	COQ2	UbiA prenyltransferase family	EggNog-Mapper
ColletesGigas_015053-T1	CDA4	Chitin binding Peritrophin-A domain	EggNog-Mapper
ColletesGigas_015054-T1	CDA4	Chitin binding Peritrophin-A domain	EggNog-Mapper
ColletesGigas_015055-T1	YIPF6	Yip1 domain	EggNog-Mapper
ColletesGigas_015060-T1	PAK3	serine threonine-protein kinase PAK 1-like	EggNog-Mapper
ColletesGigas_015065-T1	ADAMTS14	ADAM metallopeptidase with thrombospondin type 1, motif	EggNog-Mapper
ColletesGigas_015081-T1	TTLL10	Tubulin tyrosine ligase-like family, member 10	EggNog-Mapper
ColletesGigas_015088-T1	MRPS30	Mitochondrial 28S ribosomal protein S30 (PDCD9)	EggNog-Mapper
ColletesGigas_015093-T1	TAF11	Transcription initiation factor TFIID subunit	EggNog-Mapper
ColletesGigas_015097-T1	NS4	Ferrous iron transport protein B	EggNog-Mapper
ColletesGigas_015101-T1	SYX13	SNARE domain	EggNog-Mapper
ColletesGigas_015103-T1	VHA16	ATP synthase subunit C	EggNog-Mapper
ColletesGigas_015112-T1	TOM70	Tetratricopeptide repeat	EggNog-Mapper
ColletesGigas_015126-T1	RPL10AB	Ribosomal protein L1p/L10e family	EggNog-Mapper
ColletesGigas_015132-T1	KCNT2	potassium channel, subfamily T, member	EggNog-Mapper
ColletesGigas_015161-T1	KAP3	Uncharacterized protein	UniProtKB
ColletesGigas_015161-T1	KAP3	Kinesin-associated protein (KAP)	EggNog-Mapper
ColletesGigas_015167-T1	EIF4E	Uncharacterized protein	UniProtKB
ColletesGigas_015167-T1	EIF-4E	eukaryotic translation initiation factor	EggNog-Mapper
ColletesGigas_015202-T1	T3DH	Iron-containing alcohol dehydrogenase	EggNog-Mapper
ColletesGigas_015204-T1	GAPDH2	Gp_dh_N	EggNog-Mapper
ColletesGigas_015210-T1	SPZ3		EggNog-Mapper
ColletesGigas_015231-T1	FUR2	Proprotein convertase P-domain	EggNog-Mapper
ColletesGigas_015243-T1	RPS17	Uncharacterized protein	UniProtKB
ColletesGigas_015243-T1	RPS17	Ribosomal S17	EggNog-Mapper
ColletesGigas_015249-T1	TIMM17A	mitochondrial import inner membrane, translocase subunit	EggNog-Mapper
ColletesGigas_015253-T1	GARNL3	Uncharacterized protein	UniProtKB
ColletesGigas_015255-T1	HR39	ZnF_C4	EggNog-Mapper
ColletesGigas_015258-T1	TEP2	Alpha-macro-globulin thiol-ester bond-forming region	EggNog-Mapper
ColletesGigas_015279-T1	PSMD1	Proteasome (Prosome, macropain) 26S subunit, non-ATPase, 1	EggNog-Mapper
ColletesGigas_015346-T1	GPRTAK2	Serpentine type 7TM GPCR chemoreceptor Srsx	EggNog-Mapper
ColletesGigas_015347-T1	GPRTAK2	Serpentine type 7TM GPCR chemoreceptor Srsx	EggNog-Mapper
ColletesGigas_015352-T1	MRPL1	Ribosomal protein L1p/L10e family	EggNog-Mapper
ColletesGigas_015371-T1	ADAM10	Disintegrin and metalloproteinase domain-containing protein 10	UniProtKB
ColletesGigas_015418-T1	MRPL16	Ribosomal protein L16p/L10e	EggNog-Mapper
ColletesGigas_015428-T1	TOP1	Uncharacterized protein	UniProtKB
ColletesGigas_015433-T1	CDC6	cell division control protein 6 homolog	EggNog-Mapper
ColletesGigas_015472-T1	CECR1	cat eye syndrome chromosome region, candidate 1	EggNog-Mapper
ColletesGigas_015504-T1	SMC5	RecF/RecN/SMC N terminal domain	EggNog-Mapper
ColletesGigas_015568-T1	SOS2	Son of sevenless homolog	EggNog-Mapper
ColletesGigas_015573-T1	PKP4	Catenin (Cadherin-associated protein), delta	EggNog-Mapper
ColletesGigas_015635-T1	RPS3A	40S ribosomal protein S3a	UniProtKB
ColletesGigas_015635-T1	RPS3A	40S ribosomal protein S3a	EggNog-Mapper
ColletesGigas_015672-T1	MAL-A5	Aamy	EggNog-Mapper
ColletesGigas_015673-T1	MAL-A3	Aamy	EggNog-Mapper
ColletesGigas_015674-T1	PDE1C	Phosphodiesterase	UniProtKB
ColletesGigas_015737-T1	CAV3A	Voltage dependent Ca2+ channel Cav3 subunit	UniProtKB
ColletesGigas_015739-T1	CAV3A	Voltage dependent Ca2+ channel Cav3 subunit	UniProtKB
ColletesGigas_015748-T1	RPA2	Replication protein A C terminal	EggNog-Mapper
ColletesGigas_015750-T1	WNT5	Ligand for members of the frizzled family of seven transmembrane receptors (By similarity)	EggNog-Mapper
ColletesGigas_015752-T1	MRPL37	Mitochondrial 28S ribosomal protein S30 (PDCD9)	EggNog-Mapper
ColletesGigas_015753-T1	MRPL37	Uncharacterized protein	UniProtKB
ColletesGigas_015753-T1	MRPL37	mitochondrial ribosomal protein, L37	EggNog-Mapper
ColletesGigas_015791-T1	PRX5	Redoxin	EggNog-Mapper
ColletesGigas_015792-T1	SMC1	SMC proteins Flexible Hinge Domain	EggNog-Mapper
ColletesGigas_015799-T1	TANGO10	BACK	EggNog-Mapper
ColletesGigas_015806-T1	HIP1	huntingtin interacting protein 1	EggNog-Mapper
ColletesGigas_015807-T1	MRPS22	Mitochondrial 28S ribosomal protein S22	EggNog-Mapper
ColletesGigas_015808-T1	EXO84	Inherit from inNOG: Vps51/Vps67	EggNog-Mapper
ColletesGigas_015864-T1	USP7	MATH	EggNog-Mapper
ColletesGigas_015870-T1	MED8	Mediator of RNA polymerase II transcription subunit 8	UniProtKB
ColletesGigas_015870-T1	MED8	mediator of RNA polymerase II transcription subunit 8	EggNog-Mapper
ColletesGigas_015895-T1	GRIA2	Glutamate receptor, ionotropic	EggNog-Mapper
ColletesGigas_015921-T1	NMR-2	Glutamate receptor, ionotropic	EggNog-Mapper
ColletesGigas_015932-T1	EAF6	Histone acetyltransferase subunit NuA4	EggNog-Mapper
ColletesGigas_015977-T1	CISD3	CDGSH iron sulfur domain 3	EggNog-Mapper
ColletesGigas_015986-T1	FAB1	Phosphatidylinositol-4-phosphate 5-Kinase	EggNog-Mapper
ColletesGigas_016053-T1	GPRFZ2	FRI	EggNog-Mapper
ColletesGigas_016066-T1	NHE2	Sodium hydrogen exchanger	EggNog-Mapper
ColletesGigas_016068-T1	NHE2	Sodium hydrogen exchanger	EggNog-Mapper
ColletesGigas_016071-T1	RAB10	Uncharacterized protein	UniProtKB
ColletesGigas_016071-T1	RAB10	Signal recognition particle receptor beta subunit	EggNog-Mapper
ColletesGigas_016087-T1	UEV1A	ubiquitin-conjugating enzyme E2 variant 2-like	EggNog-Mapper
ColletesGigas_016190-T1	SCRB5	scavenger receptor class B	EggNog-Mapper
ColletesGigas_016191-T1	SCRB5	scavenger receptor class B	EggNog-Mapper
ColletesGigas_016192-T1	RECQ5	DEAD/DEAH box helicase	EggNog-Mapper
ColletesGigas_016200-T1	GNF1	Replication factor RFC1 C terminal domain	EggNog-Mapper
ColletesGigas_016209-T1	ACP2	acid) phosphatase	EggNog-Mapper
ColletesGigas_016211-T1	ACP2	acid) phosphatase	EggNog-Mapper
ColletesGigas_016226-T1	MSL-2	CXC	EggNog-Mapper
ColletesGigas_016229-T1	GPRNNB1	LRRCT	EggNog-Mapper
ColletesGigas_016263-T1	ASH1	AWS	EggNog-Mapper
ColletesGigas_016271-T1	TUB1	Tubulin is the major constituent of microtubules	EggNog-Mapper
ColletesGigas_016274-T1	CLIPA10	Tryp_SPc	EggNog-Mapper
ColletesGigas_016316-T1	UQCRC2	Insulinase (Peptidase family M16)	EggNog-Mapper
ColletesGigas_016326-T1	NAT2	transporter	EggNog-Mapper
ColletesGigas_016338-T1	THOC5	Fms-interacting protein	EggNog-Mapper
ColletesGigas_016346-T1	RFC38	Pfam:RFC-E_C	EggNog-Mapper
ColletesGigas_016352-T1	LCCH3	Neurotransmitter-gated ion-channel transmembrane region	EggNog-Mapper
ColletesGigas_016369-T1	NOA36	NOA36 protein	EggNog-Mapper
ColletesGigas_016375-T1	YKT6	Uncharacterized protein	UniProtKB
ColletesGigas_016375-T1	YKT6	Synaptobrevin	EggNog-Mapper
ColletesGigas_016376-T1	NDUFA10	NADH dehydrogenase (Ubiquinone) 1 alpha subcomplex	EggNog-Mapper
ColletesGigas_016377-T1	MCM7	DNA replication licensing factor MCM7	UniProtKB
ColletesGigas_016377-T1	MCM7	Magnesium chelatase, subunit ChlI	EggNog-Mapper
ColletesGigas_016415-T1	ACJ6	POU	EggNog-Mapper
ColletesGigas_016417-T1	ACJ6	POU	EggNog-Mapper
ColletesGigas_016423-T1	H2AFV	histone H2A	EggNog-Mapper
ColletesGigas_016429-T1	RPLP2	60s Acidic ribosomal protein	EggNog-Mapper
ColletesGigas_016441-T1	PKA-C1	camp-dependent protein kinase	EggNog-Mapper
ColletesGigas_016461-T1	FIS1	mitochondrial fission 1 protein-like	EggNog-Mapper
ColletesGigas_016476-T1	IRD5	STYKc	EggNog-Mapper
ColletesGigas_016477-T1	SEC63	Sec63 Brl domain	EggNog-Mapper
ColletesGigas_016496-T1	RAPGAP1	Rap/ran-GAP	EggNog-Mapper
ColletesGigas_016500-T1	RAPGAP1	Rap/ran-GAP	EggNog-Mapper
ColletesGigas_016519-T1	MEKK1	mitogen-activated protein kinase kinase kinase 4-like	EggNog-Mapper
ColletesGigas_016532-T1	SPZ4		EggNog-Mapper
ColletesGigas_016540-T1	L(1)SC	Helix-loop-helix DNA-binding domain	EggNog-Mapper
ColletesGigas_016559-T1	CPAP3-E	Chitin binding Peritrophin-A domain	EggNog-Mapper
ColletesGigas_016567-T1	PEX16	Peroxisomal membrane protein (Pex16)	EggNog-Mapper
ColletesGigas_016568-T1	NMD3	60S ribosomal export protein NMD3	UniProtKB
ColletesGigas_016568-T1	NMD3	NMD3 family	EggNog-Mapper
ColletesGigas_016569-T1	NDUFA9	NADH dehydrogenase (Ubiquinone) 1 alpha subcomplex	EggNog-Mapper
ColletesGigas_016570-T1	NDUFA9	NADH dehydrogenase (Ubiquinone) 1 alpha subcomplex	EggNog-Mapper
ColletesGigas_016574-T1	RIC8A	Guanine nucleotide exchange factor synembryn	EggNog-Mapper
ColletesGigas_016582-T1	RPS2	Ribosomal protein S5, N-terminal domain	EggNog-Mapper
ColletesGigas_016594-T1	MLL5	myeloid lymphoid or mixed-lineage leukemia 5 (trithorax homolog, Drosophila)	EggNog-Mapper
ColletesGigas_016596-T1	SEC61ALPHA	Plug domain of Sec61p	EggNog-Mapper
ColletesGigas_016639-T1	RPS23	Pfam:Ribosomal_S12	EggNog-Mapper
ColletesGigas_016643-T1	INTS12	PHD	EggNog-Mapper
ColletesGigas_016669-T1	SRP19	SRP19 protein	EggNog-Mapper
ColletesGigas_016707-T1	RAB3	Uncharacterized protein	UniProtKB
ColletesGigas_016707-T1	RAB3	Signal recognition particle receptor beta subunit	EggNog-Mapper
ColletesGigas_016725-T1	GEMIN2	Survival motor neuron (SMN) interacting protein 1 (SIP1)	EggNog-Mapper
ColletesGigas_016761-T1	TIM8	mitochondrial import inner membrane translocase subunit Tim8	EggNog-Mapper
ColletesGigas_016767-T1	NT7	Transporter	UniProtKB
ColletesGigas_016853-T1	UBCD2	Ubiquitin-conjugating enzyme	EggNog-Mapper
ColletesGigas_016854-T1	TSPAN17	Tetraspanin	UniProtKB
ColletesGigas_016877-T1	MGAT1	GNT-I family	EggNog-Mapper
ColletesGigas_016884-T1	MAP2	Microtubule-associated protein	EggNog-Mapper
ColletesGigas_016885-T1	CDK2	S_TKc	EggNog-Mapper
ColletesGigas_016907-T1	RPB2	DNA-directed RNA polymerase subunit beta	UniProtKB
ColletesGigas_016926-T1	GSTT1	Glutathione S-transferase, N-terminal domain	EggNog-Mapper
ColletesGigas_016938-T1	KATNB1	Katanin p80 WD40 repeat-containing subunit B1	UniProtKB
ColletesGigas_016938-T1	KAT80	WD domain, G-beta repeat	EggNog-Mapper
ColletesGigas_016939-T1	KATNB1	Katanin p80 WD40 repeat-containing subunit B1	UniProtKB
ColletesGigas_016939-T1	KAT80	WD domain, G-beta repeat	EggNog-Mapper
ColletesGigas_016949-T1	UPF1	Uncharacterized protein	UniProtKB
ColletesGigas_016949-T1	UPF1	regulator of nonsense transcripts	EggNog-Mapper
ColletesGigas_016993-T1	LRRC48	leucine rich repeat containing 48	EggNog-Mapper
ColletesGigas_017012-T1	NEDD9	Uncharacterized protein	UniProtKB
ColletesGigas_017033-T1	MES-4	AWS	EggNog-Mapper
ColletesGigas_017056-T1	EEF1DELTA	Uncharacterized protein	UniProtKB
ColletesGigas_017056-T1	EEF1D	Eukaryotic translation elongation factor 1 delta (Guanine nucleotide exchange protein)	EggNog-Mapper
ColletesGigas_017069-T1	MED27	mediator of RNA polymerase II transcription subunit	EggNog-Mapper
ColletesGigas_017101-T1	HIP1	huntingtin interacting protein 1	EggNog-Mapper
ColletesGigas_017103-T1	CTLSE2	Lectin C-type domain	EggNog-Mapper
ColletesGigas_017104-T1	CTLSE2	Lectin C-type domain	EggNog-Mapper
ColletesGigas_017114-T1	ACT5C	Actin-5C	UniProtKB
ColletesGigas_017114-T1	ARP1	ACTIN	EggNog-Mapper
ColletesGigas_017122-T1	TAF1	Protein of unknown function (DUF3591)	EggNog-Mapper
ColletesGigas_017123-T1	TAF1	Protein of unknown function (DUF3591)	EggNog-Mapper
ColletesGigas_017124-T1	TAF1	Protein of unknown function (DUF3591)	EggNog-Mapper
ColletesGigas_017125-T1	SMT3	Ubiquitin-2 like Rad60 SUMO-like	EggNog-Mapper
ColletesGigas_017127-T1	HIST1H2AA	Histone H2A	EggNog-Mapper
ColletesGigas_017128-T1	HIST2H3A	Histone H3	UniProtKB
ColletesGigas_017129-T1	HIS4	Histone H4	UniProtKB
ColletesGigas_017158-T1	MRPL3	Ribosomal protein L3	EggNog-Mapper
ColletesGigas_017159-T1	KAP-ALPHA3	Importin subunit alpha	EggNog-Mapper
ColletesGigas_017176-T1	EPS-15	EH	EggNog-Mapper
ColletesGigas_017178-T1	EPS-15	EH	EggNog-Mapper
ColletesGigas_017179-T1	PCID2	Uncharacterized protein	UniProtKB
ColletesGigas_017179-T1	PCID2	PAM	EggNog-Mapper
ColletesGigas_017188-T1	DNAH5	Dynein, axonemal, heavy chain	EggNog-Mapper
ColletesGigas_017191-T1	LTBP1	Notch ligand involved in the mediation of Notch signaling (By similarity)	EggNog-Mapper
ColletesGigas_017192-T1	LTBP1	Notch ligand involved in the mediation of Notch signaling (By similarity)	EggNog-Mapper
ColletesGigas_017197-T1	NAP1	Nucleosome assembly protein (NAP)	EggNog-Mapper
ColletesGigas_017202-T1	GRIP84	Gamma-tubulin complex component	UniProtKB
ColletesGigas_017202-T1	GRIP84	Spc97 / Spc98 family	EggNog-Mapper
ColletesGigas_017213-T1	HIP1	huntingtin interacting protein 1	EggNog-Mapper
ColletesGigas_017231-T1	KINESIN14	Uncharacterized protein	UniProtKB
ColletesGigas_017253-T1	ATP5F1	Mitochondrial membrane ATP synthase (F(1)F(0) ATP synthase or Complex V) produces ATP from ADP in the presence of a proton gradient across the membrane which is generated by electron transport complexes of the respiratory chain	EggNog-Mapper
ColletesGigas_017258-T1	GLUT1	Sugar (and other) transporter	EggNog-Mapper
ColletesGigas_017259-T1	GLUT1	Sugar (and other) transporter	EggNog-Mapper
ColletesGigas_017272-T1	PRIMO-1	LMWPc	EggNog-Mapper
ColletesGigas_017273-T1	PRIMO-1	LMWPc	EggNog-Mapper
ColletesGigas_017279-T1	BBS1	Inherit from inNOG: Bardet-Biedl syndrome 1	EggNog-Mapper
ColletesGigas_017294-T1	ARHGAP6	Rho GTPase activating protein 6	EggNog-Mapper
ColletesGigas_017296-T1	ARHGAP6	Rho GTPase activating protein 6	EggNog-Mapper
ColletesGigas_017305-T1	HSC70CB	Uncharacterized protein	UniProtKB
ColletesGigas_017305-T1	HSC70CB	MreB/Mbl protein	EggNog-Mapper
ColletesGigas_017323-T1	SEMA-2A	Sema	EggNog-Mapper
ColletesGigas_017355-T1	NADKD1	NAD kinase domain containing 1	EggNog-Mapper
ColletesGigas_017400-T1	ZN72D	DZF domain	EggNog-Mapper
ColletesGigas_017412-T1	TAO1	Uncharacterized protein	UniProtKB
ColletesGigas_017427-T1	CPR2	Uncharacterized protein	UniProtKB
ColletesGigas_017431-T1	HIP1	huntingtin interacting protein 1	EggNog-Mapper
ColletesGigas_017441-T1	SCRB3	scavenger receptor class B	EggNog-Mapper
ColletesGigas_017464-T1	ATP5G2	ATP synthase subunit C	EggNog-Mapper
ColletesGigas_017466-T1	RAB11	RAB	EggNog-Mapper
ColletesGigas_017467-T1	YL1	Uncharacterized protein	UniProtKB
ColletesGigas_017467-T1	YL-1	vacuolar protein sorting-associated protein 72 homolog	EggNog-Mapper
ColletesGigas_017475-T1	RPL11	7tm Odorant receptor	EggNog-Mapper
ColletesGigas_017490-T1	NEP1	Peptidase family M13	EggNog-Mapper
ColletesGigas_017530-T1	TCP-1ETA	t-complex protein 1 subunit	EggNog-Mapper
ColletesGigas_017531-T1	ADK1	Adenylate kinase	EggNog-Mapper
ColletesGigas_017533-T1	MED21	mediator of RNA polymerase II transcription subunit	EggNog-Mapper
ColletesGigas_017542-T1	MRPL28	Inherit from inNOG: ribosomal protein, L28	EggNog-Mapper
ColletesGigas_017548-T1	SET2	SRI (Set2 Rpb1 interacting) domain	EggNog-Mapper
ColletesGigas_017557-T1	BETA3GALT6	Galactosyltransferase	EggNog-Mapper
ColletesGigas_017604-T1	MPP6	M-phase phosphoprotein 6	EggNog-Mapper
ColletesGigas_017612-T1	ANXB9	Annexin	EggNog-Mapper
ColletesGigas_017627-T1	PPO1	Common central domain of tyrosinase	EggNog-Mapper
ColletesGigas_017629-T1	LRRC63	leucine rich repeat	EggNog-Mapper
ColletesGigas_017636-T1	DEAF1	SAND domain	EggNog-Mapper
ColletesGigas_017644-T1	NEP3	Peptidase family M13	EggNog-Mapper
ColletesGigas_017661-T1	GRX1	Glutaredoxin	EggNog-Mapper
ColletesGigas_017662-T1	GXIVSPLA2	group XIIA secretory phospholipase A2-like	EggNog-Mapper
ColletesGigas_017667-T1	RPL34	ribosomal protein	EggNog-Mapper
ColletesGigas_017687-T1	TTC12	Tetratricopeptide repeat domain 12	EggNog-Mapper
ColletesGigas_017856-T1	PKD2	Polycystic kidney disease	EggNog-Mapper
ColletesGigas_017931-T1	ATG4	Peptidase family C54	EggNog-Mapper
ColletesGigas_017940-T1	RBCN-3B	WD domain, G-beta repeat	EggNog-Mapper
ColletesGigas_017972-T1	KAT80	WD domain, G-beta repeat	EggNog-Mapper
ColletesGigas_017973-T1	KATNB1	Katanin p80 WD40 repeat-containing subunit B1	UniProtKB
ColletesGigas_017973-T1	KAT80	WD domain, G-beta repeat	EggNog-Mapper
ColletesGigas_017976-T1	FAR1	Fatty acyl CoA reductase	EggNog-Mapper
ColletesGigas_018007-T1	RPN9	PINT	EggNog-Mapper
ColletesGigas_018044-T1	PEN-2	Presenilin enhancer-2 subunit of gamma secretase	EggNog-Mapper
ColletesGigas_018048-T1	SCRB6	scavenger receptor class B	EggNog-Mapper
ColletesGigas_018093-T1	GNBP2	Glycosyl hydrolases family 16	EggNog-Mapper
ColletesGigas_018094-T1	AGO1	DUF1785	EggNog-Mapper
ColletesGigas_018095-T1	AGO1	DUF1785	EggNog-Mapper
ColletesGigas_018159-T1	CV-2	von Willebrand factor type C domain	EggNog-Mapper
ColletesGigas_018170-T1	WDR63	WD repeat domain 63	EggNog-Mapper
ColletesGigas_018194-T1	CDK4	Protein tyrosine kinase	EggNog-Mapper
ColletesGigas_018225-T1	ATG9	Autophagy protein Apg9	EggNog-Mapper
ColletesGigas_018262-T1	AGO3	Piwi	EggNog-Mapper
ColletesGigas_018281-T1	SEC5	Exocyst complex component 2	UniProtKB
ColletesGigas_018281-T1	SEC5	IPT/TIG domain	EggNog-Mapper
ColletesGigas_018282-T1	AKT1	Protein kinase C terminal domain	EggNog-Mapper
ColletesGigas_018338-T1	NHA1	Sodium/hydrogen exchanger family	EggNog-Mapper
ColletesGigas_018339-T1	SLC9B2	Solute carrier family 9, subfamily B (NHA2, cation proton antiporter 2), member 2	EggNog-Mapper
ColletesGigas_018363-T1	YTHDC2	YTH domain containing 2	EggNog-Mapper
ColletesGigas_018367-T1	CDK7	S_TKc	EggNog-Mapper
ColletesGigas_018376-T1	TPS1	Trehalose-phosphatase	EggNog-Mapper
ColletesGigas_018379-T1	TANGO7	Eukaryotic translation initiation factor 3 subunit M	UniProtKB
ColletesGigas_018379-T1	TANGO7	Component of the eukaryotic translation initiation factor 3 (eIF-3) complex, which is involved in protein synthesis and, together with other initiation factors, stimulates binding of mRNA and methionyl-tRNAi to the 40S ribosome (By similarity)	EggNog-Mapper
ColletesGigas_018444-T1	TEH1		EggNog-Mapper
ColletesGigas_018445-T1	TEH1		EggNog-Mapper
ColletesGigas_018476-T1	DSP1	HMG (high mobility group) box	EggNog-Mapper
ColletesGigas_018480-T1	SAP30	histone deacetylase complex subunit SAP30	EggNog-Mapper
ColletesGigas_018482-T1	COX5B	cytochrome C oxidase	EggNog-Mapper
ColletesGigas_018484-T1	RPS7	Ribosomal protein S7e	EggNog-Mapper
ColletesGigas_018489-T1	CYP1	PPIases accelerate the folding of proteins (By similarity)	EggNog-Mapper
ColletesGigas_018497-T1	VHAAC39	ATP synthase (C/AC39) subunit	EggNog-Mapper
ColletesGigas_018537-T1	BEST2	Bestrophin, RFP-TM, chloride channel	EggNog-Mapper
ColletesGigas_018597-T1	NDUFS8	Uncharacterized protein	UniProtKB
ColletesGigas_018597-T1	NDUFS8	NADH dehydrogenase (Ubiquinone) Fe-S protein 8, 23kDa (NADH-coenzyme Q reductase)	EggNog-Mapper
ColletesGigas_018639-T1	LSM1	U6 snRNA-associated Sm-like protein LSm1	UniProtKB
ColletesGigas_018643-T1	NOP56	NOP5NT (NUC127) domain	EggNog-Mapper
ColletesGigas_018644-T1	BUB3	WD domain, G-beta repeat	EggNog-Mapper
ColletesGigas_018648-T1	TTC25	Tetratricopeptide repeat domain 25	EggNog-Mapper
ColletesGigas_018652-T1	SEC3	Uncharacterized protein	UniProtKB
ColletesGigas_018652-T1	SEC3	exocyst complex component	EggNog-Mapper
ColletesGigas_018655-T1	ALPHA1,2MANNOSIDASE	alpha-1,2-Mannosidase	UniProtKB
ColletesGigas_018655-T1	EDEM2	Glycosyl hydrolase family 47	EggNog-Mapper
ColletesGigas_018675-T1	NHA1	Sodium/hydrogen exchanger family	EggNog-Mapper
ColletesGigas_018680-T1	SLC9B2	Solute carrier family 9, subfamily B (NHA2, cation proton antiporter 2), member 2	EggNog-Mapper
ColletesGigas_018744-T1	GEM3	DEAD/DEAH box helicase	EggNog-Mapper
ColletesGigas_018745-T1	GEM3	DEAD/DEAH box helicase	EggNog-Mapper
ColletesGigas_018749-T1	PPAPDC2	Phosphatidic acid phosphatase type 2 domain containing 2	EggNog-Mapper
ColletesGigas_018750-T1	ATAT1	Specifically acetylates 'Lys-40' in alpha-tubulin on the lumenal side of microtubules	EggNog-Mapper
ColletesGigas_018751-T1	CYP4AA1	Cytochrome P450	EggNog-Mapper
ColletesGigas_018773-T1	BAP55	ACTIN	EggNog-Mapper
ColletesGigas_018781-T1	MYO18	MYSc	EggNog-Mapper
ColletesGigas_018782-T1	MYO18	MYSc	EggNog-Mapper
ColletesGigas_018783-T1	MYO18	MYSc	EggNog-Mapper
ColletesGigas_018800-T1	COPB2	Coatomer WD associated region	EggNog-Mapper
ColletesGigas_018828-T1	LRRC71	Leucine rich repeat containing 71	EggNog-Mapper
ColletesGigas_018831-T1	RPL13	60S ribosomal protein L13	EggNog-Mapper
ColletesGigas_018855-T1	O-FUT2	O-fucosyltransferase 2	EggNog-Mapper
ColletesGigas_018862-T1	GLOB1	Globin	EggNog-Mapper
ColletesGigas_018867-T1	NUP75	Nup85 Nucleoporin	EggNog-Mapper
ColletesGigas_018875-T1	NDUFS6	NADH dehydrogenase (ubiquinone) Fe-S protein 6	EggNog-Mapper
ColletesGigas_018878-T1	CCDC40	coiled-coil domain containing 40	EggNog-Mapper
ColletesGigas_018891-T1	BRWD3	Uncharacterized protein	UniProtKB
ColletesGigas_018891-T1	BRWD3	bromodomain and WD repeat-containing protein 1-like	EggNog-Mapper
ColletesGigas_018892-T1	RPL13A	Ribosomal protein L13	EggNog-Mapper
ColletesGigas_018939-T1	BETA3GALT6	Galactosyltransferase	EggNog-Mapper
ColletesGigas_019028-T1	PRIM2	DNA primase large	EggNog-Mapper
ColletesGigas_019032-T1	DCR-1	Pfam:dsRNA_bind	EggNog-Mapper
ColletesGigas_019049-T1	RPL17	Ribosomal protein L22p/L17e	EggNog-Mapper
ColletesGigas_019050-T1	DSOR1	Protein tyrosine kinase	EggNog-Mapper
ColletesGigas_019052-T1	DSOR1	Protein tyrosine kinase	EggNog-Mapper
ColletesGigas_019091-T1	RPS6	40S ribosomal protein S6	EggNog-Mapper
ColletesGigas_019092-T1	RANBP11	Inherit from inNOG: IBN_N	EggNog-Mapper
ColletesGigas_019147-T1	SMC2	structural maintenance of chromosomes 2	EggNog-Mapper
ColletesGigas_019165-T1	SEC71	Uncharacterized protein	UniProtKB
ColletesGigas_019165-T1	SEC71	Domain of unknown function (DUF1981)	EggNog-Mapper
ColletesGigas_019166-T1	OSM-1	WD domain, G-beta repeat	EggNog-Mapper
ColletesGigas_019170-T1	SMD3	Sm	EggNog-Mapper
ColletesGigas_019176-T1	RPL35	Ribosomal L29 protein	EggNog-Mapper
ColletesGigas_019187-T1	NCF2	Neutrophil cytosolic factor 2	EggNog-Mapper
ColletesGigas_019194-T1	HIP1	huntingtin interacting protein 1	EggNog-Mapper
ColletesGigas_019218-T1	SIR2	Uncharacterized protein	UniProtKB
ColletesGigas_019218-T1	SIR2	Sir2 family	EggNog-Mapper
ColletesGigas_019257-T1	NEP2	Peptidase family M13	EggNog-Mapper
ColletesGigas_019346-T1	MRPS21	Ribosomal protein S21	EggNog-Mapper
ColletesGigas_019360-T1	HDAC6	histone deacetylase	EggNog-Mapper
ColletesGigas_019363-T1	ADK2	Adenylate kinase	UniProtKB
ColletesGigas_019363-T1	ADK2	Adenylate kinase, active site lid	EggNog-Mapper
ColletesGigas_019371-T1	PKA-R1	camp-dependent protein kinase	EggNog-Mapper
ColletesGigas_019404-T1	HIP1	huntingtin interacting protein 1	EggNog-Mapper
ColletesGigas_019405-T1	HIP1	huntingtin interacting protein 1	EggNog-Mapper
ColletesGigas_019416-T1	TTX-7	Inositol(Myo)-1(Or 4)-monophosphatase	EggNog-Mapper
ColletesGigas_019418-T1	TTX-7	Inositol(Myo)-1(Or 4)-monophosphatase	EggNog-Mapper
ColletesGigas_019451-T1	MED31	mediator of RNA polymerase II transcription subunit	EggNog-Mapper
ColletesGigas_019465-T1	HIP1	huntingtin interacting protein 1	EggNog-Mapper
ColletesGigas_019479-T1	MED10	Mediator of RNA polymerase II transcription subunit 10	UniProtKB
ColletesGigas_019479-T1	MED10	mediator of RNA polymerase II transcription subunit	EggNog-Mapper
ColletesGigas_019484-T1	RPS8	40S ribosomal protein S8	EggNog-Mapper
ColletesGigas_019529-T1	KATNB1	Katanin p80 WD40 repeat-containing subunit B1	UniProtKB
ColletesGigas_019529-T1	KAT80	WD domain, G-beta repeat	EggNog-Mapper
ColletesGigas_019538-T1	KATNB1	Katanin p80 WD40 repeat-containing subunit B1	UniProtKB
ColletesGigas_019538-T1	KAT80	WD domain, G-beta repeat	EggNog-Mapper
ColletesGigas_019546-T1	GOLGIN84	Golgin subfamily A member 5	EggNog-Mapper
ColletesGigas_019579-T1	WDR52	WD repeat domain 52	EggNog-Mapper
ColletesGigas_019580-T1	AP2S1	adaptor-related protein complex 2, sigma 1 subunit	EggNog-Mapper
ColletesGigas_019593-T1	FAR1	Fatty acyl CoA reductase	EggNog-Mapper
ColletesGigas_019599-T1	FAR1	Fatty acyl CoA reductase	EggNog-Mapper
ColletesGigas_019604-T1	FAR1	Fatty acyl CoA reductase	EggNog-Mapper
ColletesGigas_019607-T1	ASP23	Alkaline shock protein	EggNog-Mapper
ColletesGigas_019608-T1	ASP23	Alkaline shock protein	EggNog-Mapper
ColletesGigas_019626-T1	VIRD4	TraG TraD family protein	EggNog-Mapper
ColletesGigas_019633-T1	LTRBE1	Relaxase mobilization nuclease domain protein	EggNog-Mapper
ColletesGigas_019648-T1	SECA2	Part of the Sec protein translocase complex	EggNog-Mapper
ColletesGigas_019649-T1	ASP2	accessory Sec system protein Asp2	EggNog-Mapper
ColletesGigas_019650-T1	ASP3	Accessory Sec system protein Asp3	EggNog-Mapper
ColletesGigas_019651-T1	GTF1	An N-acetylglucosaminyl transferase that is part of the accessory SecA2 SecY2 system specifically required to export serine-rich repeat cell wall proteins usually encoded upstream in the same operon (By similarity)	EggNog-Mapper
ColletesGigas_019706-T1	ASP2	accessory Sec system protein Asp2	EggNog-Mapper
ColletesGigas_019707-T1	SECA2	Part of the Sec protein translocase complex	EggNog-Mapper
ColletesGigas_019708-T1	GTF1	An N-acetylglucosaminyl transferase that is part of the accessory SecA2 SecY2 system specifically required to export serine-rich repeat cell wall proteins usually encoded upstream in the same operon (By similarity)	EggNog-Mapper
ColletesGigas_019713-T1	ISP2	domain protein	EggNog-Mapper
ColletesGigas_019741-T1	RAD21	N terminus of Rad21 / Rec8 like protein	EggNog-Mapper
ColletesGigas_019743-T1	MRPL27	Ribosomal L27 protein	EggNog-Mapper
ColletesGigas_019853-T1	HIP1	huntingtin interacting protein 1	EggNog-Mapper
ColletesGigas_019854-T1	RPL7	Ribosomal L30 N-terminal domain	EggNog-Mapper
ColletesGigas_019857-T1	4EHP	Eukaryotic initiation factor 4E	EggNog-Mapper
ColletesGigas_019936-T1	FAR1	Fatty acyl CoA reductase	EggNog-Mapper
ColletesGigas_019949-T1	GAL3ST3	Galactose-3-O-sulfotransferase 3	EggNog-Mapper
ColletesGigas_019982-T1	TDRD6	tudor domain containing 6	EggNog-Mapper
ColletesGigas_020001-T1	POLR2B	polymerase (RNA) II (DNA directed) polypeptide B	EggNog-Mapper
ColletesGigas_020003-T1	POLR2B	polymerase (RNA) II (DNA directed) polypeptide B	EggNog-Mapper
ColletesGigas_020087-T1	GP1	RNA-dependent RNA polymerase	UniProtKB
ColletesGigas_020124-T1	HIP1	huntingtin interacting protein 1	EggNog-Mapper
ColletesGigas_020133-T1	IAP1	BIR	EggNog-Mapper
ColletesGigas_020168-T1	TTX-7	Inositol(Myo)-1(Or 4)-monophosphatase	EggNog-Mapper
