# Supplementary material for: Prevalent bee venom genes evolved before the aculeate stinger and eusociality
Source: BMC Biol. 2023 Oct 23;21:229. doi: 10.1186/s12915-023-01656-5 (PMC10591384; doi:10.1186/s12915-023-01656-5)
Supplement: Supplementary file 37 — Additional file 37. Genome annotation of Colletes gigas. [file 12915_2023_1656_MOESM37_ESM.zip › Colletes_gigas.annotation.funannotate181.Oct2020/annotations/pfam.txt]

#                                                                            --- full sequence --- -------------- this domain -------------   hmm coord   ali coord   env coord
# target name        accession   tlen query name           accession   qlen   E-value  score  bias   #  of  c-Evalue  i-Evalue  score  bias  from    to  from    to  from    to  acc description of target
#------------------- ---------- ----- -------------------- ---------- ----- --------- ------ ----- --- --- --------- --------- ------ ----- ----- ----- ----- ----- ----- ----- ---- ---------------------
ColletesGigas_004743-T1 -            481 4HBT                 PF03061.23    79   8.9e-17   55.8   0.0   1   1   4.8e-19   1.7e-16   54.9   0.0     1    77   393   468   393   470 0.97 ColletesGigas_004743
ColletesGigas_004616-T1 -            231 7tm_1                PF00001.22   263   2.5e-13   44.4  10.1   1   1   9.2e-16   3.4e-13   44.0  10.1   136   263    12   136     2   136 0.73 ColletesGigas_004616
ColletesGigas_004705-T1 -            441 AAA                  PF00004.30   132   4.8e-43  141.3   0.0   1   1   5.4e-45   9.8e-43  140.3   0.0     1   132   167   297   167   297 0.98 ColletesGigas_004705
ColletesGigas_004429-T1 -            643 AAA_5                PF07728.15   138   5.4e-14   46.9   0.0   1   1     1e-12   1.8e-10   35.5   0.0     1   137   200   344   200   345 0.90 ColletesGigas_004429
ColletesGigas_004705-T1 -            441 AAA_5                PF07728.15   138   9.5e-07   23.4   0.0   1   1   1.4e-08   2.6e-06   22.0   0.0     2    78   167   237   166   289 0.74 ColletesGigas_004705
ColletesGigas_004429-T1 -            643 AAA_6                PF12774.8    327   4.8e-73  240.4   0.0   1   2     6e-16   1.1e-13   45.3   0.1   141   171     1    31     1    52 0.92 ColletesGigas_004429
ColletesGigas_004429-T1 -            643 AAA_6                PF12774.8    327   4.8e-73  240.4   0.0   2   2   7.6e-61   1.4e-58  192.9   0.0   170   327    55   212    50   212 0.99 ColletesGigas_004429
ColletesGigas_004428-T1 -           1458 AAA_6                PF12774.8    327   3.7e-13   43.6   0.1   1   1   1.1e-14   2.1e-12   41.2   0.0     1    35  1350  1384  1350  1388 0.95 ColletesGigas_004428
ColletesGigas_004429-T1 -            643 AAA_7                PF12775.8    181   4.1e-55  180.6   0.4   1   1   4.2e-51   7.7e-49  160.2   0.0     2   128   510   637   509   641 0.96 ColletesGigas_004429
ColletesGigas_004430-T1 -           1870 AAA_7                PF12775.8    181   1.1e-14   48.9   0.0   1   1   2.9e-16   5.2e-14   46.6   0.0   135   181     1    47     1    47 0.96 ColletesGigas_004430
ColletesGigas_004430-T1 -           1870 AAA_8                PF12780.8    259  2.2e-101  333.0   0.0   1   1  1.3e-103  4.8e-101  331.8   0.0     1   257   231   489   231   491 0.98 ColletesGigas_004430
ColletesGigas_004430-T1 -           1870 AAA_9                PF12781.8    220   4.6e-76  249.2   2.0   1   1   1.3e-78   4.6e-76  249.2   2.0     2   218   864  1065   863  1067 0.97 ColletesGigas_004430
ColletesGigas_004430-T1 -           1870 AAA_lid_1            PF17857.2    100   4.5e-21   69.5   0.1   1   1   5.4e-23     2e-20   67.5   0.1     1    90    78   167    78   171 0.95 ColletesGigas_004430
ColletesGigas_004430-T1 -           1870 AAA_lid_11           PF18198.2    155   3.6e-23   76.7   2.5   1   1   1.1e-25     4e-23   76.5   0.1    82   155  1459  1534  1453  1534 0.95 ColletesGigas_004430
ColletesGigas_004705-T1 -            441 AAA_lid_3            PF17862.2     45   9.1e-12   39.2   0.1   1   1   1.1e-13     4e-11   37.2   0.0     2    36   321   355   320   361 0.91 ColletesGigas_004705
ColletesGigas_004466-T1 -            601 AA_permease          PF00324.22   479   2.8e-38  126.2  38.6   1   1   1.5e-40   2.8e-38  126.2  38.6     4   393    35   417    32   442 0.87 ColletesGigas_004466
ColletesGigas_004720-T1 -            485 AA_permease          PF00324.22   479   5.3e-29   95.6  35.2   1   1   3.9e-31   7.1e-29   95.1  35.2     3   426    24   428    22   469 0.81 ColletesGigas_004720
ColletesGigas_004720-T1 -            485 AA_permease_2        PF13520.7    427   3.9e-57  188.5  38.0   1   1   2.9e-59   5.3e-57  188.0  38.0     1   425    18   448    18   478 0.86 ColletesGigas_004720
ColletesGigas_004466-T1 -            601 AA_permease_2        PF13520.7    427   1.2e-49  163.8  47.5   1   1   6.5e-52   1.2e-49  163.8  47.5     1   426    28   501    28   502 0.86 ColletesGigas_004466
ColletesGigas_004466-T1 -            601 AA_permease_C        PF13906.7     51   1.1e-26   87.2   7.2   1   1     3e-29   1.1e-26   87.2   7.2     1    51   524   574   524   574 0.99 ColletesGigas_004466
ColletesGigas_004671-T1 -            641 ABC2_membrane        PF01061.25   210   7.8e-42  137.5  22.1   1   1   1.4e-43   1.3e-41  136.8  22.1     2   210   369   578   368   578 0.96 ColletesGigas_004671
ColletesGigas_004669-T1 -            645 ABC2_membrane        PF01061.25   210   4.6e-38  125.2  23.8   1   1   7.7e-40     7e-38  124.6  23.8     2   209   370   578   369   579 0.97 ColletesGigas_004669
ColletesGigas_004670-T1 -            644 ABC2_membrane        PF01061.25   210   4.9e-34  112.1  19.7   1   1   5.3e-36   4.9e-34  112.1  19.7     2   202   366   567   365   578 0.95 ColletesGigas_004670
ColletesGigas_004673-T1 -            646 ABC2_membrane        PF01061.25   210   8.3e-31  101.5  17.5   1   1   1.4e-32   1.3e-30  100.9  17.5     2   208   336   542   335   544 0.93 ColletesGigas_004673
ColletesGigas_004671-T1 -            641 ABC2_membrane_7      PF19055.1    409   1.5e-10   34.9   0.0   1   1   1.3e-12   1.5e-10   34.9   0.0     1    60   237   295   237   309 0.92 ColletesGigas_004671
ColletesGigas_004673-T1 -            646 ABC2_membrane_7      PF19055.1    409   4.7e-08   26.7   0.0   1   1   3.9e-10   4.7e-08   26.7   0.0     1    59   231   288   231   303 0.89 ColletesGigas_004673
ColletesGigas_004669-T1 -            645 ABC2_membrane_7      PF19055.1    409   1.2e-07   25.4   0.0   1   1     1e-09   1.2e-07   25.4   0.0     1    60   252   310   252   336 0.90 ColletesGigas_004669
ColletesGigas_004671-T1 -            641 ABC_tran             PF00005.28   137   1.3e-29   98.0   0.2   1   1   3.5e-31   2.5e-29   97.0   0.2     1   137    64   208    64   208 0.95 ColletesGigas_004671
ColletesGigas_004673-T1 -            646 ABC_tran             PF00005.28   137   4.2e-29   96.3   0.0   1   1   8.6e-31   6.2e-29   95.8   0.0     1   136    53   200    53   201 0.94 ColletesGigas_004673
ColletesGigas_004669-T1 -            645 ABC_tran             PF00005.28   137   5.7e-29   95.9   0.0   1   1   1.4e-30   9.9e-29   95.1   0.0     1   136    77   222    77   223 0.95 ColletesGigas_004669
ColletesGigas_004670-T1 -            644 ABC_tran             PF00005.28   137   3.1e-26   87.0   0.0   1   1   6.5e-28   4.8e-26   86.4   0.0     2   137    81   226    80   226 0.91 ColletesGigas_004670
ColletesGigas_004761-T1 -            341 Abhydrolase_1        PF00561.21   257   2.3e-13   44.8   0.1   1   1   1.7e-10   6.1e-08   27.1   0.0     1   107   118   227   118   235 0.84 ColletesGigas_004761
ColletesGigas_004503-T1 -            521 ACT                  PF01842.26    67   6.4e-11   36.4   0.1   1   1   4.4e-13   1.6e-10   35.1   0.1     2    52    96   146    95   155 0.86 ColletesGigas_004503
ColletesGigas_004507-T1 -            417 Actin                PF00022.20   385   8.7e-86  282.4   0.0   1   1   3.2e-88   1.1e-85  282.0   0.0     5   381     6   408     3   410 0.90 ColletesGigas_004507
ColletesGigas_004568-T1 -            166 Acyltransferase      PF01553.22   135   3.6e-21   69.7   0.0   1   1   1.3e-23   4.7e-21   69.3   0.0    44   134     2    92     1    93 0.97 ColletesGigas_004568
ColletesGigas_004589-T1 -           1050 AC_N                 PF16214.6    415   7.9e-12   39.4   2.1   1   1   2.2e-14   7.9e-12   39.4   2.1   219   405     8   203     1   207 0.81 ColletesGigas_004589
ColletesGigas_004434-T1 -            255 adh_short            PF00106.26   195   1.8e-47  155.8   0.5   1   1   1.7e-49   2.1e-47  155.6   0.5     2   193     6   206     5   208 0.96 ColletesGigas_004434
ColletesGigas_004684-T1 -            687 adh_short            PF00106.26   195     3e-43  142.0   0.2   1   1   4.7e-45   5.7e-43  141.1   0.2    11   188   461   631   458   637 0.96 ColletesGigas_004684
ColletesGigas_004717-T1 -            307 adh_short            PF00106.26   195   2.1e-39  129.5   0.1   1   1   2.2e-41   2.7e-39  129.1   0.1     1   186    43   232    43   239 0.92 ColletesGigas_004717
ColletesGigas_004684-T1 -            687 adh_short_C2         PF13561.7    234   1.1e-50  166.8   0.0   1   1   1.5e-52   1.8e-50  166.2   0.0     5   233   461   684   458   685 0.93 ColletesGigas_004684
ColletesGigas_004434-T1 -            255 adh_short_C2         PF13561.7    234   1.5e-44  146.8   0.0   1   1   1.5e-46   1.8e-44  146.5   0.0     1   231    11   249    11   251 0.92 ColletesGigas_004434
ColletesGigas_004717-T1 -            307 adh_short_C2         PF13561.7    234   3.6e-22   73.5   0.0   1   1     4e-24   4.8e-22   73.1   0.0     1   178    49   232    49   251 0.89 ColletesGigas_004717
ColletesGigas_004474-T1 -            461 Aminotran_5          PF00266.20   371   2.1e-44  146.4   0.0   1   1   7.4e-47   2.7e-44  146.1   0.0     3   370    29   380    28   381 0.92 ColletesGigas_004474
ColletesGigas_004426-T1 -           2165 AMP-binding          PF00501.29   424   2.5e-91  300.8   0.1   1   2   3.9e-35     7e-33  108.3   0.0    19   421   929  1379   912  1382 0.83 ColletesGigas_004426
ColletesGigas_004426-T1 -           2165 AMP-binding          PF00501.29   424   2.5e-91  300.8   0.1   2   2   5.2e-60   9.5e-58  190.2   0.0     2   406  1566  2011  1565  2017 0.83 ColletesGigas_004426
ColletesGigas_004622-T1 -            858 AMP-binding          PF00501.29   424   5.5e-74  243.7   0.0   1   1     4e-76   7.2e-74  243.3   0.0     1   424    28   443    28   443 0.83 ColletesGigas_004622
ColletesGigas_004622-T1 -            858 AMP-binding_C        PF13193.7     76   1.5e-07   26.8   0.1   1   1   9.8e-10   3.6e-07   25.7   0.1     1    76   451   524   451   524 0.85 ColletesGigas_004622
ColletesGigas_004774-T1 -            602 ANAPC4_WD40          PF12894.8     92   1.2e-24   80.9   0.1   1   1   3.2e-08   2.3e-06   22.4   0.0    34    87   229   285   224   290 0.86 ColletesGigas_004774
ColletesGigas_004621-T1 -            547 ANF_receptor         PF01094.29   354   6.2e-19   62.8   0.0   1   1   9.7e-21   3.5e-18   60.3   0.0     3   157    54   211    52   224 0.88 ColletesGigas_004621
ColletesGigas_004700-T1 -           1254 Ank                  PF00023.31    33   1.7e-26   86.2   5.0   1   4   2.4e-09   8.8e-07   23.8   0.1     1    33    76   108    76   108 0.93 ColletesGigas_004700
ColletesGigas_004700-T1 -           1254 Ank                  PF00023.31    33   1.7e-26   86.2   5.0   2   4     4e-08   1.4e-05   19.9   0.0     2    33   110   141   109   141 0.89 ColletesGigas_004700
ColletesGigas_004700-T1 -           1254 Ank                  PF00023.31    33   1.7e-26   86.2   5.0   3   4   1.1e-06    0.0004   15.4   0.1     2    32   203   233   202   234 0.81 ColletesGigas_004700
ColletesGigas_004700-T1 -           1254 Ank                  PF00023.31    33   1.7e-26   86.2   5.0   4   4   7.9e-08   2.9e-05   19.0   0.0     1    32   235   266   235   267 0.86 ColletesGigas_004700
ColletesGigas_004700-T1 -           1254 Ank_2                PF12796.8     83   1.6e-38  125.7   4.0   1   3   8.9e-22   3.2e-19   63.9   0.1     4    80    51   137    48   140 0.85 ColletesGigas_004700
ColletesGigas_004700-T1 -           1254 Ank_2                PF12796.8     83   1.6e-38  125.7   4.0   2   3   5.1e-13   1.9e-10   35.8   0.0    12    73    92   163    91   174 0.83 ColletesGigas_004700
ColletesGigas_004700-T1 -           1254 Ank_2                PF12796.8     83   1.6e-38  125.7   4.0   3   3   9.5e-16   3.5e-13   44.5   0.2    24    82   201   265   147   266 0.86 ColletesGigas_004700
ColletesGigas_004700-T1 -           1254 Ank_3                PF13606.7     31   2.4e-25   80.6   2.4   1   1     1e-10   3.7e-08   27.8   0.0     1    30    76   104    76   105 0.96 ColletesGigas_004700
ColletesGigas_004700-T1 -           1254 Ank_4                PF13637.7     55   1.3e-34  112.7  10.4   1   3     2e-12   7.2e-10   33.8   0.0     6    55    49    97    47    97 0.95 ColletesGigas_004700
ColletesGigas_004700-T1 -           1254 Ank_4                PF13637.7     55   1.3e-34  112.7  10.4   2   3   1.2e-16   4.3e-14   47.3   0.0     2    55    78   130    77   130 0.97 ColletesGigas_004700
ColletesGigas_004700-T1 -           1254 Ank_4                PF13637.7     55   1.3e-34  112.7  10.4   3   3   1.4e-15   5.1e-13   43.9   0.3     3    55   205   256   203   256 0.96 ColletesGigas_004700
ColletesGigas_004700-T1 -           1254 Ank_5                PF13857.7     56   5.3e-30   97.7   6.2   1   3   2.8e-16     1e-13   45.8   0.1     1    54    63   115    63   116 0.98 ColletesGigas_004700
ColletesGigas_004700-T1 -           1254 Ank_5                PF13857.7     56   5.3e-30   97.7   6.2   2   3   9.7e-11   3.5e-08   28.1   0.1    12    56   106   150   104   150 0.93 ColletesGigas_004700
ColletesGigas_004700-T1 -           1254 Ank_5                PF13857.7     56   5.3e-30   97.7   6.2   3   3     2e-12   7.4e-10   33.5   0.1    15    54   202   241   196   243 0.94 ColletesGigas_004700
ColletesGigas_004521-T1 -           1141 Anoctamin            PF04547.13   445  1.6e-141  466.7   2.9   1   1  4.3e-144  1.6e-141  466.7   2.9     1   444   287   761   287   762 0.90 ColletesGigas_004521
ColletesGigas_004692-T1 -            575 ANTH                 PF07651.17   277   2.5e-10   34.3   0.1   1   1     1e-12   3.7e-10   33.7   0.1     3   109    39   142    37   176 0.92 ColletesGigas_004692
ColletesGigas_004435-T1 -            820 Anticodon_1          PF08264.14   152     2e-27   90.6   0.0   1   1   1.6e-29   5.7e-27   89.1   0.0     1   136   667   807   667   816 0.82 ColletesGigas_004435
ColletesGigas_004742-T1 -           1295 An_peroxidase        PF03098.16   528  1.3e-194  642.1   0.0   1   1  4.9e-197  1.8e-194  641.7   0.0     1   528   640  1186   640  1186 0.94 ColletesGigas_004742
ColletesGigas_004553-T1 -            427 APH                  PF01636.24   240   3.8e-15   50.8   0.0   1   1   1.8e-17   6.6e-15   50.1   0.0    52   228   126   328    96   336 0.68 ColletesGigas_004553
ColletesGigas_004470-T1 -            182 Arf                  PF00025.22   175   2.9e-81  265.6   0.1   1   1   1.8e-83   3.4e-81  265.4   0.1     2   174     6   176     5   177 0.98 ColletesGigas_004470
ColletesGigas_004681-T1 -            546 Arfaptin             PF06456.14   229   3.7e-77  253.4  10.1   1   1   1.6e-79   5.7e-77  252.8  10.1     2   227    31   255    30   257 0.99 ColletesGigas_004681
ColletesGigas_004677-T1 -            400 ArfGap               PF01412.19   117   2.5e-41  134.9   0.5   1   1   1.4e-43     5e-41  134.0   0.2     2   116    22   137    21   138 0.95 ColletesGigas_004677
ColletesGigas_004678-T1 -           1881 ARID                 PF01388.22    90   7.9e-18   59.5   0.8   1   1   8.1e-20     3e-17   57.7   0.0     6    90  1345  1426  1341  1426 0.92 ColletesGigas_004678
ColletesGigas_004450-T1 -            436 ASC                  PF00858.25   444   1.4e-43  144.1   2.3   1   1   9.7e-46   1.8e-43  143.7   2.3   139   444    69   366    31   366 0.77 ColletesGigas_004450
ColletesGigas_004451-T1 -            205 ASC                  PF00858.25   444   6.9e-20   65.9   0.1   1   1   4.7e-22   8.6e-20   65.6   0.1     1    99    28   130    28   161 0.85 ColletesGigas_004451
ColletesGigas_004497-T1 -            603 ASF1_hist_chap       PF04729.14   154   1.3e-73  240.5   0.0   1   1     6e-76   2.2e-73  239.7   0.0     1   154     1   154     1   154 1.00 ColletesGigas_004497
ColletesGigas_004697-T1 -            548 ATP-synt_ab          PF00006.26   214   2.5e-72  237.5   0.0   1   1   1.1e-74   4.2e-72  236.8   0.0     1   214   187   410   187   410 0.97 ColletesGigas_004697
ColletesGigas_004697-T1 -            548 ATP-synt_ab_C        PF00306.28   126   1.8e-49  161.8   2.0   1   1   8.2e-52     3e-49  161.1   2.0     1   126   417   542   417   542 0.99 ColletesGigas_004697
ColletesGigas_004697-T1 -            548 ATP-synt_ab_N        PF02874.24    69   2.4e-21   70.6   0.6   1   1   1.9e-23   6.8e-21   69.1   0.6     3    69    64   130    62   130 0.98 ColletesGigas_004697
ColletesGigas_004623-T1 -            352 Avl9                 PF09794.10   379   2.5e-12   40.6   3.0   1   1   3.2e-10   1.2e-07   25.3   0.9   156   218   143   201   103   208 0.77 ColletesGigas_004623
ColletesGigas_004634-T1 -            496 BACK                 PF07707.16   103   9.9e-09   29.8   0.7   1   1   4.1e-09   1.5e-06   22.8   0.3    12    67   296   351   291   394 0.86 ColletesGigas_004634
ColletesGigas_004423-T1 -           1065 Band_3_cyto          PF07565.14   268  5.4e-109  358.6   0.2   1   1  3.4e-111  1.2e-108  357.4   0.0     1   268   153   434   153   434 0.91 ColletesGigas_004423
ColletesGigas_004593-T1 -            426 Band_7               PF01145.26   178   8.1e-23   75.8   0.0   1   1   2.2e-25   8.1e-23   75.8   0.0     3   177     8   187     6   188 0.89 ColletesGigas_004593
ColletesGigas_004503-T1 -            521 Biopterin_H          PF00351.22   331  1.1e-101  334.6   1.5   1   2   1.4e-30     5e-28   92.5   0.7     1   102   195   286   195   287 0.94 ColletesGigas_004503
ColletesGigas_004503-T1 -            521 Biopterin_H          PF00351.22   331  1.1e-101  334.6   1.5   2   2   4.8e-76   1.8e-73  241.9   0.0   164   331   287   454   286   454 0.99 ColletesGigas_004503
ColletesGigas_004458-T1 -            353 Bmt2                 PF11968.9    220     3e-11   38.1   1.7   1   1   4.1e-13   1.5e-10   35.8   1.7    48   195   135   288    85   302 0.80 ColletesGigas_004458
ColletesGigas_004723-T1 -           2317 Bromodomain          PF00439.26    84   4.8e-25   82.0   0.1   1   1   5.8e-27   2.1e-24   80.0   0.1     2    82   446   526   445   528 0.97 ColletesGigas_004723
ColletesGigas_004773-T1 -            341 BTB                  PF00651.32   111   3.8e-25   82.8   0.0   1   1   1.7e-27   6.3e-25   82.1   0.0     3   104    23   120    21   126 0.91 ColletesGigas_004773
ColletesGigas_004432-T1 -            429 BTB_3                PF16017.6    106   1.8e-51  167.1   0.0   1   1   8.8e-54   3.2e-51  166.2   0.0     1   106   114   217   114   217 0.98 ColletesGigas_004432
ColletesGigas_004491-T1 -           1119 bZIP_1               PF00170.22    64   5.1e-19   62.7  13.3   1   1   1.4e-21   5.1e-19   62.7  13.3     2    57  1060  1115  1059  1118 0.96 ColletesGigas_004491
ColletesGigas_004491-T1 -           1119 bZIP_2               PF07716.16    54   2.3e-08   28.6  13.6   1   1   6.2e-11   2.3e-08   28.6  13.6     6    53  1064  1112  1059  1112 0.92 ColletesGigas_004491
ColletesGigas_004467-T1 -            400 C1_4                 PF07975.13    55   1.1e-16   55.4  13.4   1   1   2.9e-19   1.1e-16   55.4  13.4     1    54   343   387   343   388 0.90 ColletesGigas_004467
ColletesGigas_004524-T1 -            986 C2                   PF00168.31   103   3.6e-48  156.7   0.1   1   2   1.1e-27     2e-25   83.7   0.0     3   103   414   515   412   515 0.96 ColletesGigas_004524
ColletesGigas_004524-T1 -            986 C2                   PF00168.31   103   3.6e-48  156.7   0.1   2   2   1.2e-23   2.2e-21   70.6   0.0     1   101   570   666   570   668 0.92 ColletesGigas_004524
ColletesGigas_004525-T1 -            323 C2                   PF00168.31   103   6.4e-22   72.4   0.0   1   1   9.8e-24   1.8e-21   70.9   0.0     2    98   144   246   143   251 0.94 ColletesGigas_004525
ColletesGigas_004780-T1 -            818 Calpain_III          PF01067.23   135   7.1e-16   53.3   0.2   1   1   7.8e-14   2.8e-11   38.4   0.0     1   132   697   804   697   806 0.73 ColletesGigas_004780
ColletesGigas_004489-T1 -            794 Cas1_AcylT           PF07779.13   478  1.7e-192  634.9  12.4   1   1  6.9e-195  2.5e-192  634.4  12.4     1   477   294   777   294   778 0.91 ColletesGigas_004489
ColletesGigas_004534-T1 -            220 CBFD_NFYB_HMF        PF00808.24    65   1.4e-28   93.5   0.7   1   1   5.3e-31   1.9e-28   93.0   0.7     2    65    73   137    72   137 0.98 ColletesGigas_004534
ColletesGigas_004645-T1 -            838 CBM53                PF16760.6     83   1.4e-13   45.9   1.8   1   1   4.8e-16   1.8e-13   45.5   0.3     5    83   735   811   727   811 0.88 ColletesGigas_004645
ColletesGigas_004645-T1 -            838 CBM_21               PF03370.14   113   6.1e-30   98.2   0.5   1   1   3.2e-32   1.1e-29   97.3   0.5     3   112   705   809   703   810 0.91 ColletesGigas_004645
ColletesGigas_004738-T1 -            296 CCDC-167             PF15188.7     84   5.7e-16   53.2   1.1   1   1   2.8e-18     1e-15   52.4   1.1    19    83   222   286   214   287 0.95 ColletesGigas_004738
ColletesGigas_004683-T1 -            443 CDC27                PF09507.11   427   3.6e-47  156.2  39.3   1   1   1.4e-49   5.3e-47  155.6  39.3     1   426    22   442    22   443 0.64 ColletesGigas_004683
ColletesGigas_004702-T1 -            363 CDC50                PF03381.16   286   8.8e-95  311.9   0.0   1   1     3e-97   1.1e-94  311.6   0.0     1   285    56   347    56   348 0.90 ColletesGigas_004702
ColletesGigas_004491-T1 -           1119 CDT1                 PF08839.12   177   3.2e-59  194.7   1.0   1   1   8.9e-62   3.2e-59  194.7   1.0     1   177   332   506   332   506 0.93 ColletesGigas_004491
ColletesGigas_004491-T1 -           1119 CDT1_C               PF16679.6     96   3.8e-31  102.0   1.6   1   1   4.3e-33   1.6e-30  100.0   0.6     2    96   601   695   600   695 0.99 ColletesGigas_004491
ColletesGigas_004440-T1 -            197 Chitin_bind_4        PF00379.24    53   2.5e-10   35.3   0.1   1   1   1.9e-12   6.9e-10   33.9   0.1     8    52    91   137    89   137 0.84 ColletesGigas_004440
ColletesGigas_004758-T1 -            330 Chromo               PF00385.25    54   4.3e-32  104.4   6.2   1   2   7.1e-19   1.3e-16   54.8   0.5     1    51   118   164   118   166 0.97 ColletesGigas_004758
ColletesGigas_004758-T1 -            330 Chromo               PF00385.25    54   4.3e-32  104.4   6.2   2   2   5.9e-18   1.1e-15   51.9   0.8     1    54   230   280   230   280 0.94 ColletesGigas_004758
ColletesGigas_004468-T1 -           1156 Chromo               PF00385.25    54   1.8e-17   57.5   0.5   1   1   2.1e-19   3.8e-17   56.5   0.5     1    53   221   272   221   273 0.97 ColletesGigas_004468
ColletesGigas_004527-T1 -           1270 CID                  PF04818.14   123   2.6e-31  102.9   3.5   1   1   1.7e-33     6e-31  101.7   3.5     1   123     9   124     9   124 0.96 ColletesGigas_004527
ColletesGigas_004571-T1 -            825 Cmyb_C               PF09316.11   164   4.7e-14   46.9   0.0   1   1   1.3e-16   4.7e-14   46.9   0.0    61   149   547   642   537   656 0.71 ColletesGigas_004571
ColletesGigas_004722-T1 -            627 COG6                 PF06419.12   626  9.5e-180  593.3  16.0   1   1  3.2e-182  1.1e-179  593.1  16.0     1   622    31   620    31   624 0.96 ColletesGigas_004722
ColletesGigas_004517-T1 -            594 Cohesin_load         PF10345.10   597  1.1e-130  431.3  12.2   1   1  3.6e-133  1.3e-130  431.1  12.2     2   597     7   553     6   553 0.96 ColletesGigas_004517
ColletesGigas_004532-T1 -            271 COQ9                 PF08511.12    77   9.1e-35  112.9   0.2   1   1   5.7e-37   2.1e-34  111.7   0.1     1    75   157   231   157   233 0.98 ColletesGigas_004532
ColletesGigas_004690-T1 -            311 CS                   PF04969.17    77   2.2e-10   36.0   2.3   1   1   6.1e-13   2.2e-10   36.0   2.3     2    77   136   223   135   223 0.88 ColletesGigas_004690
ColletesGigas_004587-T1 -            315 Cyclin_N             PF00134.24   127   5.3e-09   30.4   0.0   1   1   4.9e-09   1.8e-06   22.3   0.0    22   123   102   202    95   206 0.89 ColletesGigas_004587
ColletesGigas_004428-T1 -           1458 DHC_N2               PF08393.14   398  1.3e-125  414.1   8.9   1   1  3.5e-128  1.3e-125  414.1   6.4     1   397   841  1253   841  1254 0.97 ColletesGigas_004428
ColletesGigas_004484-T1 -            350 DMA                  PF03474.15    37   2.5e-18   59.9   0.2   1   1   1.5e-20   5.3e-18   58.8   0.2     1    36   216   251   216   252 0.97 ColletesGigas_004484
ColletesGigas_004703-T1 -            139 DnaJ                 PF00226.32    63   4.9e-23   75.6   0.1   1   1   1.9e-25   6.9e-23   75.1   0.1     1    63     5    66     5    66 0.97 ColletesGigas_004703
ColletesGigas_004558-T1 -           1178 DOMON                PF03351.18   124   1.1e-49  162.4  11.2   1   2   2.1e-17   7.5e-15   49.8   0.1    40   124   646   730   643   730 0.95 ColletesGigas_004558
ColletesGigas_004558-T1 -           1178 DOMON                PF03351.18   124   1.1e-49  162.4  11.2   2   2   1.4e-35   4.9e-33  108.5   1.5     2   122   813   931   812   933 0.96 ColletesGigas_004558
ColletesGigas_004595-T1 -           2753 DRIM                 PF07539.13   616  4.9e-161  531.5   1.5   1   1  1.3e-163  4.9e-161  531.5   1.5     4   616   882  1523   880  1523 0.94 ColletesGigas_004595
ColletesGigas_004552-T1 -            195 DUF1180              PF06679.13   169   6.9e-19   63.4   0.1   1   1   2.7e-21   9.7e-19   62.9   0.1     8   165    13   183     7   185 0.53 ColletesGigas_004552
ColletesGigas_004530-T1 -            957 DUF1604              PF07713.14    85   1.5e-36  118.6   1.3   1   1   4.2e-39   1.5e-36  118.6   1.3     2    85    30   113    29   113 0.96 ColletesGigas_004530
ColletesGigas_004553-T1 -            427 DUF1679              PF07914.12   414   1.6e-15   51.3   1.4   1   1   6.6e-18   2.4e-15   50.8   1.4   159   374   153   371    98   394 0.73 ColletesGigas_004553
ColletesGigas_004647-T1 -           2014 DUF3535              PF12054.9    442  1.9e-136  450.3   0.0   1   1  1.2e-136  4.3e-134  442.5   0.0     1   442   715  1205   715  1205 0.94 ColletesGigas_004647
ColletesGigas_003232-T1 -            242 1-cysPrx_C           PF10417.10    40   1.4e-14   48.2   0.0   1   1   7.4e-17   2.7e-14   47.3   0.0     1    39   205   239   205   240 0.94 ColletesGigas_003232
ColletesGigas_003314-T1 -            413 7tm_1                PF00001.22   263   2.2e-74  244.6  10.5   1   1   3.1e-76   2.8e-74  244.2  10.5     1   263    55   336    55   336 0.88 ColletesGigas_003314
ColletesGigas_003161-T1 -            366 7tm_1                PF00001.22   263   2.5e-46  152.6   2.3   1   1   2.7e-48   2.5e-46  152.6   2.3     1   140   210   347   210   355 0.94 ColletesGigas_003161
ColletesGigas_003095-T1 -            456 7tm_1                PF00001.22   263     5e-38  125.4   3.2   1   1     1e-39   9.5e-38  124.5   3.2    97   263     1   334     1   334 0.78 ColletesGigas_003095
ColletesGigas_003153-T1 -            191 7tm_1                PF00001.22   263   3.9e-21   70.0   0.0   1   1   4.6e-23   4.2e-21   69.9   0.0   188   263    94   174    44   174 0.86 ColletesGigas_003153
ColletesGigas_003258-T1 -            396 7tm_6                PF02949.21   313   2.2e-46  152.8   6.1   1   1   4.4e-48   3.2e-46  152.3   6.1     4   313    66   384    63   384 0.89 ColletesGigas_003258
ColletesGigas_003256-T1 -            393 7tm_6                PF02949.21   313   1.3e-43  143.7   8.9   1   1   2.7e-45     2e-43  143.1   8.9    49   313   108   381    63   381 0.82 ColletesGigas_003256
ColletesGigas_003255-T1 -            415 7tm_6                PF02949.21   313   4.5e-43  142.0  12.7   1   1   6.1e-45   4.5e-43  142.0  12.7    54   313   137   403   116   403 0.85 ColletesGigas_003255
ColletesGigas_003260-T1 -            430 7tm_6                PF02949.21   313   8.3e-43  141.1   9.5   1   1   1.5e-44   1.1e-42  140.7   9.5     3   312    94   417    92   418 0.84 ColletesGigas_003260
ColletesGigas_003257-T1 -            399 7tm_6                PF02949.21   313   3.3e-40  132.6  11.0   1   1   6.5e-42   4.7e-40  132.0  11.0    10   313    71   387    62   387 0.83 ColletesGigas_003257
ColletesGigas_003066-T1 -            431 7tm_7                PF08395.13   371   2.4e-34  113.6  19.3   1   2   2.8e-23     1e-20   68.7  11.8     1   313    20   320    20   340 0.82 ColletesGigas_003066
ColletesGigas_003066-T1 -            431 7tm_7                PF08395.13   371   2.4e-34  113.6  19.3   2   2   1.8e-17   6.7e-15   49.6   0.8   324   368   376   420   370   422 0.94 ColletesGigas_003066
ColletesGigas_003314-T1 -            413 7TM_GPCR_Srsx        PF10320.10   257   5.9e-15   49.8   7.2   1   1   3.1e-17   1.1e-14   48.9   7.2     2   256    50   350    49   351 0.86 ColletesGigas_003314
ColletesGigas_003082-T1 -           1454 AAA                  PF00004.30   132   6.3e-12   40.6   0.7   1   1   6.1e-09   2.2e-06   22.6   0.0     1    68   799   873   799   893 0.70 ColletesGigas_003082
ColletesGigas_003082-T1 -           1454 AAA_5                PF07728.15   138   5.5e-29   95.5   0.0   1   2   1.9e-08   3.5e-06   21.6   0.0     3   137   465   605   463   606 0.91 ColletesGigas_003082
ColletesGigas_003082-T1 -           1454 AAA_5                PF07728.15   138   5.5e-29   95.5   0.0   2   2   3.8e-15     7e-13   43.3   0.0     1   138   798   936   798   936 0.96 ColletesGigas_003082
ColletesGigas_003029-T1 -           4469 AAA_5                PF07728.15   138   2.6e-27   90.0   0.0   1   1   2.1e-14   3.9e-12   40.9   0.0     2   136  2130  2263  2129  2265 0.88 ColletesGigas_003029
ColletesGigas_003029-T1 -           4469 AAA_6                PF12774.8    327  1.2e-155  511.9   0.0   1   1  8.6e-157  1.6e-154  508.2   0.0     1   327  1815  2141  1815  2141 1.00 ColletesGigas_003029
ColletesGigas_003082-T1 -           1454 AAA_6                PF12774.8    327  3.6e-153  503.7   0.1   1   1  2.8e-154  5.1e-152  500.0   0.0     1   327   149   475   149   475 1.00 ColletesGigas_003082
ColletesGigas_003082-T1 -           1454 AAA_7                PF12775.8    181   1.3e-79  260.4   4.9   1   1   1.1e-77     2e-75  246.8   0.1     1   181   764   944   764   944 0.99 ColletesGigas_003082
ColletesGigas_003029-T1 -           4469 AAA_7                PF12775.8    181   8.5e-76  248.0   0.3   1   1   2.3e-72   4.2e-70  229.4   0.0     1   181  2422  2600  2422  2600 0.99 ColletesGigas_003029
ColletesGigas_003029-T1 -           4469 AAA_8                PF12780.8    259   3.1e-95  312.8   0.0   1   1     3e-96   5.4e-94  308.7   0.0     1   259  2778  3037  2778  3037 1.00 ColletesGigas_003029
ColletesGigas_003082-T1 -           1454 AAA_8                PF12780.8    259   1.6e-84  277.7   0.1   1   2   8.1e-55   1.5e-52  172.9   0.0     1   123  1119  1241  1119  1255 0.97 ColletesGigas_003082
ColletesGigas_003082-T1 -           1454 AAA_8                PF12780.8    259   1.6e-84  277.7   0.1   2   2   1.4e-32   2.6e-30  100.0   0.0   121   208  1290  1377  1281  1394 0.91 ColletesGigas_003082
ColletesGigas_003029-T1 -           4469 AAA_9                PF12781.8    220     8e-87  284.4   1.0   1   1   6.6e-89     8e-87  284.4   1.0     2   220  3420  3637  3419  3637 0.99 ColletesGigas_003029
ColletesGigas_003084-T1 -            215 AAA_9                PF12781.8    220   5.4e-42  137.9   2.2   1   1   6.3e-44   7.6e-42  137.4   2.2   109   220     2   113     1   113 0.99 ColletesGigas_003084
ColletesGigas_003083-T1 -            503 AAA_9                PF12781.8    220     5e-40  131.4   0.0   1   1   4.1e-42     5e-40  131.4   0.0     1    96   398   494   398   502 0.95 ColletesGigas_003083
ColletesGigas_003029-T1 -           4469 AAA_lid_1            PF17857.2    100   7.4e-43  139.4   0.1   1   1     4e-45   7.4e-43  139.4   0.1     1    97  2635  2731  2635  2734 0.97 ColletesGigas_003029
ColletesGigas_003082-T1 -           1454 AAA_lid_1            PF17857.2    100   9.5e-22   71.7   0.1   1   1   1.5e-23   2.8e-21   70.2   0.1     5    81   979  1055   975  1071 0.88 ColletesGigas_003082
ColletesGigas_003029-T1 -           4469 AAA_lid_11           PF18198.2    155   2.2e-59  194.3   0.0   1   1   1.5e-57   2.6e-55  181.0   0.0     2   155  4013  4166  4012  4166 0.94 ColletesGigas_003029
ColletesGigas_003085-T1 -            736 AAA_lid_11           PF18198.2    155   2.5e-55  181.1   0.1   1   1   2.3e-57   4.3e-55  180.4   0.1     2   155   272   428   271   428 0.94 ColletesGigas_003085
ColletesGigas_003295-T1 -           1125 ADAM_CR              PF08516.13   116   8.4e-30   98.2   6.9   1   1   2.3e-32   8.4e-30   98.2   6.9     1   115   646   766   646   767 0.88 ColletesGigas_003295
ColletesGigas_003232-T1 -            242 AhpC-TSA             PF00578.22   124   2.7e-42  138.2   0.0   1   1   1.1e-44     4e-42  137.6   0.0     1   123    51   184    51   185 0.97 ColletesGigas_003232
ColletesGigas_003130-T1 -           1729 Ank                  PF00023.31    33   1.1e-24   80.5  18.5   1   2   4.7e-08   1.7e-05   19.7   0.0     2    32  1413  1443  1412  1444 0.85 ColletesGigas_003130
ColletesGigas_003130-T1 -           1729 Ank                  PF00023.31    33   1.1e-24   80.5  18.5   2   2   5.8e-07   0.00021   16.2   0.0     2    32  1479  1509  1478  1510 0.88 ColletesGigas_003130
ColletesGigas_003130-T1 -           1729 Ank_2                PF12796.8     83   1.8e-52  170.4   2.3   1   5   2.6e-12   9.3e-10   33.5   0.1    12    83  1168  1251  1159  1251 0.83 ColletesGigas_003130
ColletesGigas_003130-T1 -           1729 Ank_2                PF12796.8     83   1.8e-52  170.4   2.3   2   5   4.8e-14   1.7e-11   39.1   0.1     5    74  1196  1275  1191  1282 0.86 ColletesGigas_003130
ColletesGigas_003130-T1 -           1729 Ank_2                PF12796.8     83   1.8e-52  170.4   2.3   3   5   5.6e-12     2e-09   32.5   0.0     4    74  1305  1388  1302  1397 0.83 ColletesGigas_003130
ColletesGigas_003130-T1 -           1729 Ank_2                PF12796.8     83   1.8e-52  170.4   2.3   4   5   1.5e-14   5.3e-12   40.7   0.0    20    83  1409  1476  1395  1476 0.87 ColletesGigas_003130
ColletesGigas_003130-T1 -           1729 Ank_2                PF12796.8     83   1.8e-52  170.4   2.3   5   5   3.3e-13   1.2e-10   36.4   0.0    25    80  1445  1506  1444  1510 0.88 ColletesGigas_003130
ColletesGigas_003130-T1 -           1729 Ank_3                PF13606.7     31   4.8e-29   92.0   6.9   1   1     2e-07   7.4e-05   17.6   0.0     2    30  1479  1506  1478  1507 0.93 ColletesGigas_003130
ColletesGigas_003130-T1 -           1729 Ank_4                PF13637.7     55   2.5e-35  115.0   3.9   1   3   1.5e-11   5.5e-09   31.0   0.0     3    54  1190  1240  1188  1241 0.94 ColletesGigas_003130
ColletesGigas_003130-T1 -           1729 Ank_4                PF13637.7     55   2.5e-35  115.0   3.9   2   3   1.7e-12   6.2e-10   34.0   0.0     2    55  1447  1499  1446  1499 0.97 ColletesGigas_003130
ColletesGigas_003130-T1 -           1729 Ank_4                PF13637.7     55   2.5e-35  115.0   3.9   3   3   4.9e-10   1.8e-07   26.2   0.0     1    55  1479  1532  1479  1532 0.97 ColletesGigas_003130
ColletesGigas_003130-T1 -           1729 Ank_5                PF13857.7     56   6.7e-32  103.7  12.1   1   1   9.6e-14   3.5e-11   37.7   0.0     9    56  1439  1486  1433  1486 0.93 ColletesGigas_003130
ColletesGigas_003086-T1 -           1381 An_peroxidase        PF03098.16   528  1.8e-186  615.2   0.0   1   1    7e-189  2.5e-186  614.8   0.0     1   527   232   774   232   775 0.94 ColletesGigas_003086
ColletesGigas_003262-T1 -            180 Arf                  PF00025.22   175   1.7e-70  230.5   0.1   1   1   5.1e-73   1.9e-70  230.4   0.1     2   175     4   177     3   177 0.98 ColletesGigas_003262
ColletesGigas_003241-T1 -            303 ASC                  PF00858.25   444   3.3e-36  119.7   9.1   1   1   1.8e-38   3.3e-36  119.7   9.1     1   182   123   293   123   302 0.83 ColletesGigas_003241
ColletesGigas_003239-T1 -            180 ASC                  PF00858.25   444   1.8e-30  100.8  10.9   1   1   1.2e-32   2.2e-30  100.5  10.9   225   371     6   165     3   179 0.84 ColletesGigas_003239
ColletesGigas_003027-T1 -           1361 ASK_PH               PF19039.1    101   1.5e-46  151.4   0.6   1   1   9.7e-49   3.5e-46  150.3   0.6     2   101   498   600   497   600 0.98 ColletesGigas_003027
ColletesGigas_003246-T1 -            889 Asparaginase_2       PF01112.19   306   9.9e-75  245.9   0.1   1   1   4.2e-77   1.5e-74  245.3   0.1    26   299     4   275     1   278 0.94 ColletesGigas_003246
ColletesGigas_003316-T1 -            258 ATP11                PF06644.12   271   8.1e-54  177.7   9.2   1   1   2.6e-56   9.5e-54  177.5   9.2    26   271    20   245     4   245 0.87 ColletesGigas_003316
ColletesGigas_003303-T1 -            324 Bact_lectin          PF18483.2    194   2.1e-12   41.9   0.2   1   1   7.2e-15   2.6e-12   41.6   0.2    11   188    48   239    22   245 0.81 ColletesGigas_003303
ColletesGigas_003318-T1 -           1282 CAP_GLY              PF01302.26    66   2.3e-23   76.5   0.3   1   1   1.1e-25   3.9e-23   75.8   0.3     1    65     5    69     5    70 0.96 ColletesGigas_003318
ColletesGigas_003089-T1 -            729 CCDC142              PF14923.7    451   1.5e-70  232.7   5.2   1   1   4.2e-73   1.5e-70  232.7   5.2     2   402   307   702   306   711 0.87 ColletesGigas_003089
ColletesGigas_003097-T1 -            358 Chitin_bind_4        PF00379.24    53   2.4e-25   83.4  12.4   1   2     1e-14   1.9e-12   42.1   1.9     1    53    72   118    71   118 0.86 ColletesGigas_003097
ColletesGigas_003097-T1 -            358 Chitin_bind_4        PF00379.24    53   2.4e-25   83.4  12.4   2   2   6.2e-16   1.1e-13   46.0   3.1     1    53   301   347   301   347 0.89 ColletesGigas_003097
ColletesGigas_003099-T1 -            500 Chitin_bind_4        PF00379.24    53   1.6e-13   45.5   2.1   1   1   2.2e-15     4e-13   44.2   2.1     3    53   157   201   149   201 0.82 ColletesGigas_003099
ColletesGigas_003094-T1 -           1200 CUB                  PF00431.21   110   1.3e-13   45.8   0.0   1   1   1.6e-15   5.8e-13   43.7   0.0    20   110    19   113     7   113 0.91 ColletesGigas_003094
ColletesGigas_003064-T1 -            754 C_tripleX            PF02363.20    17   2.2e-20   66.0 153.5   1  16   5.4e-07    0.0002   16.1   2.2     2    17    40    56    39    56 0.92 ColletesGigas_003064
ColletesGigas_003064-T1 -            754 C_tripleX            PF02363.20    17   2.2e-20   66.0 153.5   2  16   7.2e-05     0.026    9.5   1.4     1    16    72    87    72    88 0.92 ColletesGigas_003064
ColletesGigas_003064-T1 -            754 C_tripleX            PF02363.20    17   2.2e-20   66.0 153.5   3  16    0.0025      0.92    4.6   0.5     2    11   106   115   105   117 0.90 ColletesGigas_003064
ColletesGigas_003064-T1 -            754 C_tripleX            PF02363.20    17   2.2e-20   66.0 153.5   4  16   1.1e-05     0.004   12.0   2.5     3    17   143   158   141   158 0.94 ColletesGigas_003064
ColletesGigas_003064-T1 -            754 C_tripleX            PF02363.20    17   2.2e-20   66.0 153.5   5  16     4e-07   0.00015   16.5   2.4     2    17   177   193   176   193 0.94 ColletesGigas_003064
ColletesGigas_003064-T1 -            754 C_tripleX            PF02363.20    17   2.2e-20   66.0 153.5   6  16   1.1e-05     0.004   12.0   1.9     1    17   209   226   209   226 0.93 ColletesGigas_003064
ColletesGigas_003064-T1 -            754 C_tripleX            PF02363.20    17   2.2e-20   66.0 153.5   7  16   1.3e-06   0.00047   14.9   0.6     2    17   245   261   244   261 0.93 ColletesGigas_003064
ColletesGigas_003064-T1 -            754 C_tripleX            PF02363.20    17   2.2e-20   66.0 153.5   8  16    0.0078       2.8    3.1   1.9     2    12   282   292   281   299 0.69 ColletesGigas_003064
ColletesGigas_003064-T1 -            754 C_tripleX            PF02363.20    17   2.2e-20   66.0 153.5   9  16   2.7e-06   0.00099   13.9   1.9     1    17   327   344   327   344 0.93 ColletesGigas_003064
ColletesGigas_003064-T1 -            754 C_tripleX            PF02363.20    17   2.2e-20   66.0 153.5  10  16     0.029        11    1.3   1.4     1     7   362   368   362   374 0.67 ColletesGigas_003064
ColletesGigas_003064-T1 -            754 C_tripleX            PF02363.20    17   2.2e-20   66.0 153.5  11  16   3.3e-06    0.0012   13.7   3.9     2    17   400   416   399   416 0.94 ColletesGigas_003064
ColletesGigas_003064-T1 -            754 C_tripleX            PF02363.20    17   2.2e-20   66.0 153.5  12  16   0.00016     0.058    8.4   1.7     1    11   434   444   434   452 0.89 ColletesGigas_003064
ColletesGigas_003064-T1 -            754 C_tripleX            PF02363.20    17   2.2e-20   66.0 153.5  13  16   1.7e-05    0.0061   11.4   5.8     3    15   473   486   472   488 0.95 ColletesGigas_003064
ColletesGigas_003064-T1 -            754 C_tripleX            PF02363.20    17   2.2e-20   66.0 153.5  14  16    0.0031       1.1    4.4   3.2     2    17   505   520   504   520 0.87 ColletesGigas_003064
ColletesGigas_003064-T1 -            754 C_tripleX            PF02363.20    17   2.2e-20   66.0 153.5  15  16   0.00013     0.048    8.7   3.9     1    16   541   556   541   557 0.90 ColletesGigas_003064
ColletesGigas_003064-T1 -            754 C_tripleX            PF02363.20    17   2.2e-20   66.0 153.5  16  16   0.00081      0.29    6.2   1.1     3    14   579   590   579   590 0.95 ColletesGigas_003064
ColletesGigas_003135-T1 -            292 DDRGK                PF09756.10   188   6.8e-65  212.7  36.4   1   1   1.9e-67   6.8e-65  212.7  36.4     2   188    93   279    92   279 0.99 ColletesGigas_003135
ColletesGigas_003011-T1 -            548 DEAD                 PF00270.30   176     4e-42  138.5   0.8   1   1   2.2e-44   8.1e-42  137.4   0.8     1   174    41   213    41   215 0.90 ColletesGigas_003011
ColletesGigas_003289-T1 -            262 DEK_C                PF08766.12    54   7.5e-18   58.8   5.5   1   1   6.6e-20   2.4e-17   57.2   4.5     2    54     5    57     4    57 0.98 ColletesGigas_003289
ColletesGigas_003029-T1 -           4469 DHC_N1               PF08385.13   562  1.4e-144  477.3   1.9   1   1  1.2e-146  2.2e-144  476.7   0.0     2   562   198   759   197   759 0.97 ColletesGigas_003029
ColletesGigas_003081-T1 -           1809 DHC_N1               PF08385.13   562  9.4e-123  405.3  10.7   1   1  5.2e-125  9.4e-123  405.3  10.7     1   562   284   859   284   859 0.94 ColletesGigas_003081
ColletesGigas_003029-T1 -           4469 DHC_N2               PF08393.14   398  7.3e-126  414.9  22.3   1   1  4.4e-128  8.1e-126  414.7  18.1     1   397  1265  1680  1265  1681 0.96 ColletesGigas_003029
ColletesGigas_003081-T1 -           1809 DHC_N2               PF08393.14   398  5.1e-108  356.1   9.1   1   2     1e-31   1.8e-29   97.5   3.0     2   143  1351  1503  1350  1513 0.91 ColletesGigas_003081
ColletesGigas_003081-T1 -           1809 DHC_N2               PF08393.14   398  5.1e-108  356.1   9.1   2   2   7.7e-85   1.4e-82  272.4   0.4   143   384  1555  1802  1542  1807 0.96 ColletesGigas_003081
ColletesGigas_003253-T1 -            391 DHO_dh               PF01180.22   295  1.4e-108  357.0   0.0   1   1  4.8e-111  1.7e-108  356.7   0.0     2   295    78   372    77   372 0.96 ColletesGigas_003253
ColletesGigas_003091-T1 -           1933 DHR-2                PF06920.14   528   7.3e-89  293.2   2.7   1   1   2.5e-90     9e-88  289.6   2.7    10   527  1100  1609  1094  1610 0.88 ColletesGigas_003091
ColletesGigas_003295-T1 -           1125 Disintegrin          PF00200.24    76   1.8e-20   68.1  29.7   1   1     5e-23   1.8e-20   68.1  29.7     1    76   567   641   567   641 0.96 ColletesGigas_003295
ColletesGigas_003091-T1 -           1933 DOCK-C2              PF14429.7    197   1.3e-60  199.1   0.2   1   1   2.6e-62   9.4e-60  196.3   0.2     1   196   357   551   357   552 0.91 ColletesGigas_003091
ColletesGigas_003091-T1 -           1933 DOCK_N               PF16172.6    388   5.1e-95  313.0   0.0   1   1   3.1e-97   1.1e-94  311.9   0.0    16   388     8   352     3   352 0.86 ColletesGigas_003091
ColletesGigas_003199-T1 -            248 DUF1676              PF07898.14   172   2.8e-45  148.9   3.8   1   1   2.1e-46   3.6e-45  148.6   3.8     2   172    41   201    40   201 0.93 ColletesGigas_003199
ColletesGigas_003206-T1 -            349 DUF1676              PF07898.14   172   4.6e-45  148.2   6.3   1   1   3.4e-45     6e-44  144.6   6.3     1   172    38   272    38   272 0.91 ColletesGigas_003206
ColletesGigas_003204-T1 -            256 DUF1676              PF07898.14   172   1.1e-41  137.3   1.4   1   1   8.7e-43   1.5e-41  136.8   1.4     1   172    57   214    57   214 0.86 ColletesGigas_003204
ColletesGigas_003194-T1 -            255 DUF1676              PF07898.14   172   2.5e-41  136.1   4.7   1   1   1.8e-42   3.1e-41  135.8   4.7     2   172    44   201    43   201 0.89 ColletesGigas_003194
ColletesGigas_003184-T1 -            248 DUF1676              PF07898.14   172   5.7e-41  134.9   0.1   1   1   4.5e-42   7.9e-41  134.5   0.1     2   172    36   211    35   211 0.93 ColletesGigas_003184
ColletesGigas_003185-T1 -            732 DUF1676              PF07898.14   172   1.3e-40  133.7   0.0   1   1   1.1e-41     2e-40  133.2   0.0     1   172   195   412   195   412 0.92 ColletesGigas_003185
ColletesGigas_003187-T1 -            291 DUF1676              PF07898.14   172   5.8e-40  131.6   0.0   1   1   4.7e-41   8.2e-40  131.1   0.0     1   171    50   220    50   221 0.91 ColletesGigas_003187
ColletesGigas_003189-T1 -            265 DUF1676              PF07898.14   172   9.8e-40  130.9   1.4   1   1   7.6e-41   1.3e-39  130.5   1.4     1   172    32   192    32   192 0.91 ColletesGigas_003189
ColletesGigas_003212-T1 -            342 DUF1676              PF07898.14   172     5e-39  128.6   0.0   1   1   3.9e-40   6.8e-39  128.2   0.0     2   172    96   272    95   272 0.86 ColletesGigas_003212
ColletesGigas_003210-T1 -            288 DUF1676              PF07898.14   172   8.1e-38  124.7   2.5   1   1     6e-39     1e-37  124.3   2.5     1   172    54   225    54   225 0.91 ColletesGigas_003210
ColletesGigas_003183-T1 -            287 DUF1676              PF07898.14   172   4.3e-29   96.3   0.4   1   1   4.1e-30     7e-29   95.6   0.4     1   171    75   234    75   235 0.85 ColletesGigas_003183
ColletesGigas_003197-T1 -            286 DUF1676              PF07898.14   172   3.7e-28   93.2   0.1   1   1   3.2e-29   5.5e-28   92.7   0.1     2   172    95   239    94   239 0.90 ColletesGigas_003197
ColletesGigas_003208-T1 -            277 DUF1676              PF07898.14   172   2.3e-21   71.1   0.1   1   1   1.5e-21   2.6e-20   67.6   0.1     5   172    58   224    50   224 0.78 ColletesGigas_003208
ColletesGigas_003188-T1 -            230 DUF1676              PF07898.14   172   1.4e-20   68.6   2.7   1   1   1.1e-21   1.9e-20   68.1   2.5    48   171    42   174     8   175 0.76 ColletesGigas_003188
ColletesGigas_003191-T1 -            169 DUF1676              PF07898.14   172   1.9e-18   61.6   1.3   1   1   1.4e-19   2.4e-18   61.3   1.3   109   172    54   121    15   121 0.83 ColletesGigas_003191
ColletesGigas_003182-T1 -            272 DUF1676              PF07898.14   172   2.7e-16   54.6  10.0   1   1   1.9e-17   3.2e-16   54.3   5.0    59   164    58   167    51   179 0.81 ColletesGigas_003182
ColletesGigas_003198-T1 -            303 DUF1676              PF07898.14   172   2.7e-16   54.6   0.3   1   1   3.6e-17   6.3e-16   53.4   0.3     6   169    52   213    44   216 0.81 ColletesGigas_003198
ColletesGigas_003215-T1 -            346 DUF1676              PF07898.14   172   5.8e-15   50.2   0.1   1   1   5.2e-16     9e-15   49.6   0.1     1   169    56   226    56   229 0.75 ColletesGigas_003215
ColletesGigas_003196-T1 -            204 DUF1676              PF07898.14   172   2.9e-12   41.5   0.0   1   1   2.8e-13   4.8e-12   40.8   0.0   109   172    77   153    40   153 0.66 ColletesGigas_003196
ColletesGigas_003193-T1 -            146 DUF1676              PF07898.14   172     3e-11   38.2   4.6   1   1   1.9e-12   3.3e-11   38.0   4.6    96   171    72   144    22   145 0.78 ColletesGigas_003193
ColletesGigas_003027-T1 -           1361 DUF4071              PF13281.7    367  1.1e-178  588.4   0.9   1   1  6.5e-181  2.4e-178  587.3   0.9     1   367   120   486   120   486 0.98 ColletesGigas_003027
ColletesGigas_003251-T1 -           1080 DUF4821              PF16092.6    264   4.5e-27   89.9   0.0   1   1   6.3e-21   1.1e-18   62.3   0.0   182   264    13    96     5    96 0.94 ColletesGigas_003251
ColletesGigas_003250-T1 -            189 DUF4821              PF16092.6    264   9.5e-23   75.7   0.0   1   1   1.5e-24   2.7e-22   74.2   0.0    34   183    48   187    28   189 0.91 ColletesGigas_003250
ColletesGigas_003318-T1 -           1282 Dynactin             PF12455.9    286   3.2e-73  240.9   2.3   1   1   8.9e-76   3.2e-73  240.9   2.3     1   286   532   813   532   813 0.95 ColletesGigas_003318
ColletesGigas_003082-T1 -           1454 Dynein_AAA_lid       PF17852.2    129   1.7e-29   97.1   0.1   1   1   2.4e-31   4.3e-29   95.8   0.1     2   129   640   758   639   758 0.95 ColletesGigas_003082
ColletesGigas_003029-T1 -           4469 Dynein_AAA_lid       PF17852.2    129   2.7e-28   93.2   2.3   1   1   7.8e-30   1.4e-27   90.9   2.3     3   128  2299  2416  2297  2417 0.95 ColletesGigas_003029
ColletesGigas_003029-T1 -           4469 Dynein_C             PF18199.2    309   6.3e-98  322.2   0.1   1   1  8.4e-100   1.5e-97  321.0   0.1     3   309  4174  4467  4172  4467 0.94 ColletesGigas_003029
ColletesGigas_003085-T1 -            736 Dynein_C             PF18199.2    309   8.1e-94  308.7   0.0   1   1   6.1e-96   1.1e-93  308.3   0.0     2   309   435   732   434   732 0.91 ColletesGigas_003085
ColletesGigas_003085-T1 -            736 Dynein_heavy         PF03028.16   115   4.7e-47  153.5   1.0   1   1   8.1e-48   1.5e-45  148.6   0.1     2   115   143   257   142   257 0.98 ColletesGigas_003085
ColletesGigas_003029-T1 -           4469 Dynein_heavy         PF03028.16   115   9.4e-38  123.5   0.0   1   1     2e-38   3.7e-36  118.4   0.0     2   115  3878  3998  3877  3998 0.94 ColletesGigas_003029
ColletesGigas_003094-T1 -           1200 EGF_2                PF07974.14    32   2.5e-06   22.3   9.6   1   1   6.8e-09   2.5e-06   22.3   9.6     1    32   118   149   118   149 0.91 ColletesGigas_003094
ColletesGigas_003136-T1 -            216 EMP24_GP25L          PF01105.25   182   1.8e-52  172.4   0.1   1   1   5.9e-55   2.2e-52  172.2   0.1     2   182    21   211    20   211 0.94 ColletesGigas_003136
ColletesGigas_003114-T1 -            334 FAA_hydrolase        PF01557.19   218   1.2e-71  235.3   0.0   1   1   4.3e-74   1.6e-71  235.0   0.0     2   217   127   333   126   334 0.96 ColletesGigas_003114
ColletesGigas_003291-T1 -            456 FAP206               PF12018.9    272   8.5e-49  160.9   1.9   1   1   2.3e-51   8.5e-49  160.9   1.9     1   196   226   430   226   441 0.95 ColletesGigas_003291
ColletesGigas_016588-T1 -            653 3-PAP                PF12578.9    132   4.1e-12   40.5   0.0   1   1   2.6e-14   9.5e-12   39.3   0.0    59   120   526   589   492   600 0.67 ColletesGigas_016588
ColletesGigas_016865-T1 -            594 5_nucleotid_C        PF02872.19   158   8.1e-43  140.8   0.1   1   1   7.5e-45   1.4e-42  140.1   0.1     1   157   343   523   343   524 0.93 ColletesGigas_016865
ColletesGigas_016864-T1 -            485 5_nucleotid_C        PF02872.19   158   1.4e-25   84.8   0.0   1   1   1.2e-27   2.2e-25   84.2   0.0     2   157   283   443   282   444 0.86 ColletesGigas_016864
ColletesGigas_016558-T1 -            601 7tm_2                PF00002.25   246   4.9e-70  230.1  22.3   1   1   1.8e-72   6.5e-70  229.7  22.3     4   246   160   421   157   421 0.94 ColletesGigas_016558
ColletesGigas_016781-T1 -            364 7tm_6                PF02949.21   313   4.7e-17   56.5   4.1   1   1   4.8e-19   8.8e-17   55.6   4.1    78   305    55   319     5   321 0.74 ColletesGigas_016781
ColletesGigas_016600-T1 -            456 AAA                  PF00004.30   132   1.3e-14   49.3   0.2   1   1   2.8e-12   5.1e-10   34.4   0.0     1    48    66   115    66   132 0.84 ColletesGigas_016600
ColletesGigas_016769-T1 -           4280 AAA_5                PF07728.15   138   1.1e-26   87.9   0.3   1   2   2.4e-14   4.5e-12   40.7   0.0     2   137  2001  2131  2000  2132 0.89 ColletesGigas_016769
ColletesGigas_016769-T1 -           4280 AAA_5                PF07728.15   138   1.1e-26   87.9   0.3   2   2   1.9e-08   3.5e-06   21.6   0.0     2   103  2294  2399  2293  2423 0.88 ColletesGigas_016769
ColletesGigas_016769-T1 -           4280 AAA_6                PF12774.8    327  6.3e-105  345.2   0.0   1   1  3.6e-107  1.3e-104  344.2   0.0     1   327  1686  2012  1686  2012 0.97 ColletesGigas_016769
ColletesGigas_016769-T1 -           4280 AAA_8                PF12780.8    259   1.4e-12   41.9   0.0   1   1   1.8e-14   6.5e-12   39.7   0.0    25   163  2608  2737  2588  2759 0.84 ColletesGigas_016769
ColletesGigas_016769-T1 -           4280 AAA_9                PF12781.8    220   1.3e-29   97.4   0.0   1   1   2.7e-31   9.7e-29   94.5   0.0     3   220  3178  3394  3176  3394 0.95 ColletesGigas_016769
ColletesGigas_016769-T1 -           4280 AAA_lid_11           PF18198.2    155   2.7e-30   99.8   0.0   1   1   1.9e-32   6.8e-30   98.5   0.0    11   155  3783  3931  3774  3931 0.87 ColletesGigas_016769
ColletesGigas_016850-T1 -            533 AATF-Che1            PF13339.7    138   6.7e-30   99.1  10.5   1   1   1.8e-32   6.7e-30   99.1  10.5     1   138   191   365   191   365 0.82 ColletesGigas_016850
ColletesGigas_016560-T1 -            818 AA_permease          PF00324.22   479   2.4e-33  109.9  35.4   1   1   6.6e-36   2.4e-33  109.9  35.4     2   393    48   417    47   429 0.89 ColletesGigas_016560
ColletesGigas_016560-T1 -            818 AA_permease_2        PF13520.7    427   7.7e-45  148.0  36.4   1   1   2.1e-47   7.7e-45  148.0  36.4     1   379    43   419    43   429 0.89 ColletesGigas_016560
ColletesGigas_016560-T1 -            818 AA_permease_C        PF13906.7     51   3.5e-14   47.2  13.6   1   1   9.6e-17   3.5e-14   47.2  13.6     1    51   660   724   660   724 0.99 ColletesGigas_016560
ColletesGigas_016777-T1 -            384 Abhydrolase_1        PF00561.21   257   3.3e-14   47.6   0.1   1   1   2.8e-16     1e-13   46.0   0.0     1    95    70   162    70   222 0.94 ColletesGigas_016777
ColletesGigas_016777-T1 -            384 Abhydrolase_6        PF12697.8    220   5.2e-31  103.4   0.2   1   1   2.8e-33     1e-30  102.5   0.2     1   220    72   360    72   360 0.63 ColletesGigas_016777
ColletesGigas_016821-T1 -            938 Adaptin_N            PF01602.21   524    3e-149  492.4   8.0   1   1    1e-151  3.7e-149  492.1   8.0     3   519    30   586    28   591 0.98 ColletesGigas_016821
ColletesGigas_016831-T1 -            316 ADH_N                PF08240.13   109   3.3e-27   89.1   3.3   1   1   1.8e-29   6.7e-27   88.1   3.3     9   108     2   104     1   105 0.93 ColletesGigas_016831
ColletesGigas_016824-T1 -            323 adh_short            PF00106.26   195     1e-47  156.6   3.1   1   1   3.8e-50   1.4e-47  156.2   3.1     2   189    50   239    49   244 0.94 ColletesGigas_016824
ColletesGigas_016824-T1 -            323 adh_short_C2         PF13561.7    234     1e-34  114.6   3.4   1   1   3.7e-37   1.4e-34  114.2   3.4     1   182    55   239    55   260 0.93 ColletesGigas_016824
ColletesGigas_016831-T1 -            316 ADH_zinc_N           PF00107.27   130   9.7e-26   84.8   0.2   1   1   4.1e-28   1.5e-25   84.2   0.2     1   129   145   275   145   276 0.95 ColletesGigas_016831
ColletesGigas_016786-T1 -            321 Aldo_ket_red         PF00248.22   291   2.3e-61  202.0   0.0   1   1   7.4e-64   2.7e-61  201.8   0.0     2   290    17   297    16   298 0.96 ColletesGigas_016786
ColletesGigas_016821-T1 -            938 Alpha_adaptinC2      PF02883.21   111   5.4e-20   66.3   0.9   1   1   4.3e-22   1.5e-19   64.8   0.9     1   104   711   811   711   818 0.90 ColletesGigas_016821
ColletesGigas_016821-T1 -            938 Alpha_adaptin_C      PF02296.17   113   9.9e-44  142.7   0.5   1   1   1.1e-45     4e-43  140.7   0.1     1   112   824   932   824   933 0.96 ColletesGigas_016821
ColletesGigas_016739-T1 -            519 Amidase              PF01425.22   446   2.4e-76  252.0   0.0   1   1   1.6e-78   2.9e-76  251.7   0.0     2   446    62   501    61   501 0.83 ColletesGigas_016739
ColletesGigas_016738-T1 -            519 Amidase              PF01425.22   446   8.4e-75  246.9   0.0   1   1   5.8e-77   1.1e-74  246.6   0.0     2   446    62   501    61   501 0.85 ColletesGigas_016738
ColletesGigas_016578-T1 -            189 ANAPC10              PF03256.17   185   1.6e-78  257.1   0.0   1   1   4.9e-81   1.8e-78  256.9   0.0     9   164    12   164     2   186 0.94 ColletesGigas_016578
ColletesGigas_016728-T1 -            798 Ank                  PF00023.31    33   2.3e-32  104.7  17.6   1   3   1.9e-07   3.4e-05   18.7   0.0     1    29   180   209   180   213 0.89 ColletesGigas_016728
ColletesGigas_016728-T1 -            798 Ank                  PF00023.31    33   2.3e-32  104.7  17.6   2   3   1.9e-06   0.00035   15.5   0.0     5    32   264   291   260   292 0.90 ColletesGigas_016728
ColletesGigas_016728-T1 -            798 Ank                  PF00023.31    33   2.3e-32  104.7  17.6   3   3   5.6e-07    0.0001   17.2   0.0     1    31   326   356   326   358 0.91 ColletesGigas_016728
ColletesGigas_016770-T1 -           1056 Ank                  PF00023.31    33     1e-09   33.1   1.4   1   1     2e-07   3.7e-05   18.6   0.2     2    23   888   910   887   921 0.77 ColletesGigas_016770
ColletesGigas_016728-T1 -            798 Ank_2                PF12796.8     83     2e-44  144.6   3.4   1   2   6.6e-16   1.2e-13   46.0   0.0    12    82   248   323   220   324 0.72 ColletesGigas_016728
ColletesGigas_016728-T1 -            798 Ank_2                PF12796.8     83     2e-44  144.6   3.4   2   2   5.3e-18   9.7e-16   52.7   0.2     1    73   331   412   331   420 0.92 ColletesGigas_016728
ColletesGigas_016770-T1 -           1056 Ank_2                PF12796.8     83   1.7e-15   52.0   0.4   1   1   2.1e-17   3.8e-15   50.8   0.4     3    83   861   954   859   954 0.85 ColletesGigas_016770
ColletesGigas_016728-T1 -            798 Ank_3                PF13606.7     31   2.2e-30   96.1  12.5   1   1   1.7e-10     3e-08   28.1   0.0     1    30   180   209   180   210 0.95 ColletesGigas_016728
ColletesGigas_016770-T1 -           1056 Ank_3                PF13606.7     31   1.4e-10   35.3   0.1   1   1   2.2e-07     4e-05   18.5   0.0     2    23   888   909   887   914 0.92 ColletesGigas_016770
ColletesGigas_016728-T1 -            798 Ank_4                PF13637.7     55   1.3e-34  112.7   6.7   1   3     5e-13   9.1e-11   36.7   0.5     2    55   295   347   294   347 0.96 ColletesGigas_016728
ColletesGigas_016728-T1 -            798 Ank_4                PF13637.7     55   1.3e-34  112.7   6.7   2   3   8.2e-11   1.5e-08   29.6   0.0    11    55   337   380   337   380 0.97 ColletesGigas_016728
ColletesGigas_016728-T1 -            798 Ank_4                PF13637.7     55   1.3e-34  112.7   6.7   3   3   4.1e-12   7.4e-10   33.8   0.0     2    55   361   412   360   412 0.96 ColletesGigas_016728
ColletesGigas_016770-T1 -           1056 Ank_5                PF13857.7     56     5e-15   50.0   0.3   1   1   1.6e-11     3e-09   31.6   0.0    11    56   919   964   914   964 0.94 ColletesGigas_016770
ColletesGigas_016757-T1 -            361 APH                  PF01636.24   240   4.7e-13   44.0   0.0   1   1   5.5e-15   6.6e-13   43.5   0.0    55   235   112   311    68   316 0.72 ColletesGigas_016757
ColletesGigas_016745-T1 -            404 APH                  PF01636.24   240     4e-12   40.9   0.1   1   1   5.8e-14   7.1e-12   40.1   0.1   162   235   229   312   146   319 0.74 ColletesGigas_016745
ColletesGigas_016876-T1 -            558 Arf                  PF00025.22   175   9.8e-60  195.5   0.3   1   1   2.4e-61   2.9e-59  193.9   0.0     8   174   376   544   369   545 0.94 ColletesGigas_016876
ColletesGigas_016707-T1 -            302 Arf                  PF00025.22   175   1.2e-15   51.9   0.2   1   1   1.4e-17   1.7e-15   51.4   0.2    14   171   100   257    91   261 0.77 ColletesGigas_016707
ColletesGigas_016714-T1 -            196 Arf                  PF00025.22   175     4e-08   27.4   0.0   1   1   3.5e-10   4.3e-08   27.3   0.0    11   138     4   137     1   191 0.87 ColletesGigas_016714
ColletesGigas_016870-T1 -            467 Asp_protease         PF09668.11   124   5.6e-62  201.6   0.8   1   1   2.6e-64   9.3e-62  200.9   0.8     2   124   204   326   203   326 0.99 ColletesGigas_016870
ColletesGigas_016870-T1 -            467 Asp_protease_2       PF13650.7     90   8.3e-10   33.8   0.0   1   1   1.3e-11   4.7e-09   31.4   0.0     2    89   230   316   229   317 0.86 ColletesGigas_016870
ColletesGigas_016766-T1 -            862 AZUL                 PF16558.6     59   2.2e-22   73.6   2.5   1   1   1.2e-24   4.2e-22   72.7   2.5     2    59    32    85    31    85 0.94 ColletesGigas_016766
ColletesGigas_016782-T1 -            311 Bax1-I               PF01027.21   207   1.4e-36  120.8  10.3   1   1   5.4e-39     2e-36  120.3  10.3     1   183   112   299   112   310 0.89 ColletesGigas_016782
ColletesGigas_016601-T1 -            993 Beta_elim_lyase      PF01212.22   291   1.2e-07   25.8   0.0   1   1   9.2e-10   3.3e-07   24.3   0.0    28   169   571   711   568   729 0.81 ColletesGigas_016601
ColletesGigas_016603-T1 -            311 Brix                 PF04427.19   191   7.7e-34  112.0   0.6   1   1   3.4e-36   1.2e-33  111.3   0.6     1   190   101   267   101   268 0.90 ColletesGigas_016603
ColletesGigas_016572-T1 -            508 BTB                  PF00651.32   111   4.2e-26   85.9   0.1   1   1   2.9e-28   1.1e-25   84.6   0.1     1   101    23   119    23   124 0.94 ColletesGigas_016572
ColletesGigas_016779-T1 -            251 BTB_2                PF02214.23    94   3.1e-18   60.5   0.0   1   1   1.5e-20   5.6e-18   59.7   0.0     1    89    18   105    18   109 0.91 ColletesGigas_016779
ColletesGigas_016703-T1 -            232 C1_1                 PF00130.23    53   1.6e-12   41.7   4.7   1   1   1.4e-14   2.6e-12   41.0   4.7     1    48    42    89    42    94 0.95 ColletesGigas_016703
ColletesGigas_016770-T1 -           1056 C1_1                 PF00130.23    53   3.1e-12   40.8  27.7   1   1   5.8e-14   1.1e-11   39.0  10.7     1    52   121   179   121   180 0.94 ColletesGigas_016770
ColletesGigas_016839-T1 -            811 C2                   PF00168.31   103   4.2e-36  117.9   0.1   1   2   4.2e-18   7.7e-16   52.8   0.0     3    96   514   616   512   623 0.91 ColletesGigas_016839
ColletesGigas_016839-T1 -            811 C2                   PF00168.31   103   4.2e-36  117.9   0.1   2   2   5.6e-20     1e-17   58.9   0.2     3   101   659   787   657   789 0.93 ColletesGigas_016839
ColletesGigas_016566-T1 -            281 C2                   PF00168.31   103   2.1e-14   48.2   0.0   1   1   2.1e-16   3.7e-14   47.4   0.0     1   101    67   167    67   169 0.87 ColletesGigas_016566
ColletesGigas_016787-T1 -            914 C2-set_2             PF08205.13    89   8.5e-23   74.8   0.1   1   2     3e-08   3.6e-06   21.5   0.0    18    86   182   246   168   249 0.74 ColletesGigas_016787
ColletesGigas_016787-T1 -            914 C2-set_2             PF08205.13    89   8.5e-23   74.8   0.1   2   2   7.7e-16   9.4e-14   45.8   0.0     8    83   272   342   260   346 0.78 ColletesGigas_016787
ColletesGigas_016722-T1 -            259 C2-set_2             PF08205.13    89     2e-09   32.0   0.0   1   1   5.5e-10   6.7e-08   27.1   0.0     1    69   115   189   115   204 0.72 ColletesGigas_016722
ColletesGigas_016576-T1 -            610 Calreticulin         PF00262.19   370    3e-162  534.1  12.9   1   1  1.7e-164    3e-162  534.1  12.9     2   370    70   441    69   441 0.99 ColletesGigas_016576
ColletesGigas_016875-T1 -            400 Calreticulin         PF00262.19   370   2.4e-81  267.9  23.3   1   2   7.2e-60   1.3e-57  189.8   8.7     1   256    22   256    22   257 0.91 ColletesGigas_016875
ColletesGigas_016875-T1 -            400 Calreticulin         PF00262.19   370   2.4e-81  267.9  23.3   2   2   4.2e-30   7.6e-28   91.9   6.7   257   370   238   331   237   331 0.84 ColletesGigas_016875
ColletesGigas_016521-T1 -            580 Carn_acyltransf      PF00755.21   588    3e-149  492.7   0.0   1   1    1e-151  3.7e-149  492.5   0.0    64   587    11   570     5   571 0.89 ColletesGigas_016521
ColletesGigas_016559-T1 -            241 CBM_14               PF01607.25    53   5.5e-35  113.9  28.0   1   3   1.6e-13   2.9e-11   37.9   3.0     1    53    52   105    52   105 0.88 ColletesGigas_016559
ColletesGigas_016559-T1 -            241 CBM_14               PF01607.25    53   5.5e-35  113.9  28.0   2   3   6.5e-15   1.2e-12   42.4   7.6     1    53   120   173   120   173 0.95 ColletesGigas_016559
ColletesGigas_016559-T1 -            241 CBM_14               PF01607.25    53   5.5e-35  113.9  28.0   3   3   7.3e-16   1.3e-13   45.4   1.9     6    50   194   238   183   240 0.90 ColletesGigas_016559
ColletesGigas_016804-T1 -           1575 CBM_14               PF01607.25    53   2.3e-13   44.7   5.7   1   1   2.2e-15   3.9e-13   43.9   5.7     1    53  1520  1572  1520  1572 0.86 ColletesGigas_016804
ColletesGigas_016712-T1 -            548 CDC73_C              PF05179.15   158   5.2e-52  170.2   0.5   1   1   2.5e-53   9.1e-51  166.1   0.0     2   157   362   514   361   515 0.96 ColletesGigas_016712
ColletesGigas_016712-T1 -            548 CDC73_N              PF16050.6    301  1.9e-143  471.7   0.6   1   1  7.4e-146  2.7e-143  471.2   0.6     1   301     1   292     1   292 0.97 ColletesGigas_016712
ColletesGigas_016642-T1 -            765 Chitin_bind_4        PF00379.24    53   6.3e-12   40.4   2.5   1   1   6.4e-14   2.3e-11   38.6   2.5     1    53    45    97    45    97 0.85 ColletesGigas_016642
ColletesGigas_016715-T1 -            255 CLTH                 PF10607.10   150   1.4e-34  113.7   1.8   1   1   5.2e-37   1.9e-34  113.3   1.8     3   149    91   233    89   234 0.92 ColletesGigas_016715
ColletesGigas_016565-T1 -            401 Cofilin_ADF          PF00241.21   125   2.3e-47  154.4   0.4   1   2   9.8e-27   3.6e-24   79.5   0.0     4   121    16   134     9   137 0.83 ColletesGigas_016565
ColletesGigas_016565-T1 -            401 Cofilin_ADF          PF00241.21   125   2.3e-47  154.4   0.4   2   2   1.2e-24   4.5e-22   72.7   0.0     6   118   192   304   187   307 0.85 ColletesGigas_016565
ColletesGigas_016584-T1 -            271 CR6_interact         PF10147.10   204   4.9e-37  122.1  21.2   1   1   1.7e-39   6.2e-37  121.8  21.2     8   196    48   238    38   249 0.93 ColletesGigas_016584
ColletesGigas_016566-T1 -            281 CUE                  PF02845.17    42   3.1e-13   43.8   0.0   1   1   1.4e-15   5.2e-13   43.0   0.0     4    41   242   279   240   279 0.97 ColletesGigas_016566
ColletesGigas_016784-T1 -            329 Cullin_binding       PF03556.16   120   2.5e-32  106.3   0.0   1   1   1.2e-34   4.3e-32  105.6   0.0     3   120   194   306   192   306 0.91 ColletesGigas_016784
ColletesGigas_016681-T1 -            153 cwf18                PF08315.13   139   2.8e-38  126.2  12.2   1   1   1.1e-40   4.1e-38  125.6  12.2     1   139     8   130     8   130 0.93 ColletesGigas_016681
ColletesGigas_016867-T1 -            291 Cyclin_N             PF00134.24   127     1e-07   26.3   0.4   1   1   1.4e-09   5.2e-07   24.0   0.4    35   126    48   166    45   167 0.83 ColletesGigas_016867
ColletesGigas_016768-T1 -            227 Cytochrom_B561       PF03188.17   137   2.1e-26   87.2   8.9   1   1   5.8e-29   2.1e-26   87.2   8.9     1   136    46   183    46   184 0.97 ColletesGigas_016768
ColletesGigas_016770-T1 -           1056 DAGK_acc             PF00609.20   159   1.1e-47  156.9   0.0   1   1   4.8e-50   1.8e-47  156.2   0.0     1   159   400   554   400   554 0.96 ColletesGigas_016770
ColletesGigas_016770-T1 -           1056 DAGK_cat             PF00781.25   126   3.4e-31  102.0   0.0   1   1   2.7e-33   9.7e-31  100.5   0.0     1   113   249   358   249   369 0.92 ColletesGigas_016770
ColletesGigas_016754-T1 -            117 DDE_Tnp_1_7          PF13843.7    350   7.8e-07   23.2   0.0   1   1   2.7e-09   9.8e-07   22.8   0.0   146   222    16    91    12    96 0.91 ColletesGigas_016754
ColletesGigas_016828-T1 -            555 Det1                 PF09737.10   411  3.7e-188  620.1   1.1   1   1  1.3e-190  4.6e-188  619.8   1.1     1   411   152   554   152   554 0.99 ColletesGigas_016828
ColletesGigas_016769-T1 -           4280 DHC_N1               PF08385.13   562     2e-20   67.5   0.3   1   1   6.1e-22   2.2e-19   64.0   0.0    92   555   172   635   166   643 0.80 ColletesGigas_016769
ColletesGigas_016769-T1 -           4280 DHC_N2               PF08393.14   398   2.7e-65  215.4   0.1   1   1   4.4e-66   1.6e-63  209.6   0.0    20   398  1133  1563  1111  1563 0.90 ColletesGigas_016769
ColletesGigas_016713-T1 -            358 DM                   PF00751.19    47   8.2e-24   77.8  10.8   1   1   2.3e-26   8.2e-24   77.8  10.8     1    47    22    68    22    68 0.99 ColletesGigas_016713
ColletesGigas_016713-T1 -            358 DMA                  PF03474.15    37   5.5e-15   49.2   0.0   1   1   2.7e-17   9.9e-15   48.4   0.0     4    36   179   211   176   212 0.94 ColletesGigas_016713
ColletesGigas_016579-T1 -            290 DUF1115              PF06544.13   144   1.3e-11   39.3   0.5   1   1   1.3e-13   4.7e-11   37.5   0.5     3    88   164   257   162   278 0.79 ColletesGigas_016579
ColletesGigas_016840-T1 -            253 DUF155               PF02582.15   176   9.9e-49  160.3   2.4   1   1   3.4e-51   1.2e-48  160.0   2.4     1   176    24   199    24   199 0.94 ColletesGigas_016840
ColletesGigas_016757-T1 -            361 DUF1679              PF07914.12   414   7.6e-11   35.9   0.0   1   1   5.5e-13     1e-10   35.5   0.0   147   341   122   312    79   334 0.78 ColletesGigas_016757
ColletesGigas_016745-T1 -            404 DUF1679              PF07914.12   414   7.4e-08   26.1   0.1   1   1   7.4e-10   1.4e-07   25.2   0.1   268   361   242   336    78   369 0.73 ColletesGigas_016745
ColletesGigas_016589-T1 -            460 DUF2228              PF10228.10   251     2e-87  287.5   0.3   1   1   5.5e-90     2e-87  287.5   0.3     1   251   191   442   191   442 0.99 ColletesGigas_016589
ColletesGigas_016659-T1 -            354 DUF4794              PF16042.6     79   2.2e-09   32.8  19.5   1   1   5.9e-12   2.2e-09   32.8  19.5     2    79    61   123    60   123 0.91 ColletesGigas_016659
ColletesGigas_016769-T1 -           4280 Dynein_C             PF18199.2    309   6.6e-19   62.7   0.0   1   1   1.6e-20   5.8e-18   59.6   0.0   113   292  4026  4203  4021  4223 0.79 ColletesGigas_016769
ColletesGigas_016769-T1 -           4280 Dynein_heavy         PF03028.16   115   2.6e-26   86.6   0.0   1   1   3.9e-28   1.4e-25   84.2   0.0     3   103  3650  3752  3648  3764 0.87 ColletesGigas_016769
ColletesGigas_016872-T1 -            250 ECH_1                PF00378.21   251     8e-95  311.4   1.1   1   1   2.4e-97   8.9e-95  311.2   1.1     2   250     3   249     2   250 0.98 ColletesGigas_016872
ColletesGigas_016872-T1 -            250 ECH_2                PF16113.6    334   2.7e-39  130.0   1.8   1   1     1e-38   3.8e-36  119.7   0.5     1   181     7   182     7   188 0.93 ColletesGigas_016872
ColletesGigas_016745-T1 -            404 EcKinase             PF02958.21   294   4.1e-47  155.4   0.2   1   1   5.5e-49   9.9e-47  154.1   0.2     6   290    43   315    40   318 0.89 ColletesGigas_016745
ColletesGigas_016757-T1 -            361 EcKinase             PF02958.21   294   8.5e-40  131.3   0.0   1   1   8.2e-42   1.5e-39  130.5   0.0     6   286    52   310    51   316 0.89 ColletesGigas_016757
ColletesGigas_016802-T1 -            320 eIF2A                PF08662.12   194   4.4e-11   37.5   0.0   1   1   4.5e-10   1.6e-07   25.8   0.0    44   162    97   214    84   216 0.80 ColletesGigas_016802
ColletesGigas_016518-T1 -            765 Elongin_A            PF06881.12   105   1.9e-23   77.6   0.2   1   1   5.1e-26   1.9e-23   77.6   0.2     4    96   584   670   581   677 0.92 ColletesGigas_016518
ColletesGigas_016570-T1 -            258 Epimerase            PF01370.22   241   6.8e-09   30.0   0.0   1   1   2.2e-09   3.9e-07   24.2   0.0    89   232     3   127     1   134 0.81 ColletesGigas_016570
ColletesGigas_016824-T1 -            323 Epimerase            PF01370.22   241   2.4e-08   28.2   1.6   1   1   5.3e-10   9.6e-08   26.2   1.6     2   167    52   224    51   229 0.67 ColletesGigas_016824
ColletesGigas_016682-T1 -            500 F-box                PF00646.34    48   1.7e-07   25.5   0.1   1   1   9.5e-10   1.7e-07   25.5   0.1     7    47    40    80    25    81 0.93 ColletesGigas_016682
ColletesGigas_016679-T1 -            444 F-box                PF00646.34    48   3.2e-06   21.5   1.3   1   1   5.1e-08   9.3e-06   20.0   1.3     2    46   176   225   175   227 0.93 ColletesGigas_016679
ColletesGigas_016679-T1 -            444 F-box-like           PF12937.8     48   1.4e-08   29.1   1.5   1   1   1.7e-10   3.1e-08   28.0   1.5     1    48   177   228   177   228 0.85 ColletesGigas_016679
ColletesGigas_016682-T1 -            500 F-box-like           PF12937.8     48   5.9e-08   27.1   1.0   1   1   7.7e-10   1.4e-07   25.8   1.0     5    45    40    79    36    82 0.88 ColletesGigas_016682
ColletesGigas_016798-T1 -           1028 Fasciclin            PF02469.23   128   2.3e-46  151.7   2.2   1   2   1.8e-24   6.7e-22   72.6   0.0     5   128   755   889   751   889 0.86 ColletesGigas_016798
ColletesGigas_016798-T1 -           1028 Fasciclin            PF02469.23   128   2.3e-46  151.7   2.2   2   2   6.6e-26   2.4e-23   77.3   0.0     2   126   906  1028   905  1028 0.85 ColletesGigas_016798
ColletesGigas_016843-T1 -            471 FHA                  PF00498.27    69   2.9e-07   25.3   0.1   1   1   1.5e-09   5.4e-07   24.4   0.1     1    68   371   443   371   444 0.88 ColletesGigas_016843
ColletesGigas_016590-T1 -            556 Forkhead             PF00250.19    88     7e-36  116.8   0.0   1   1   7.4e-38   1.3e-35  115.9   0.0     2    86   303   388   302   390 0.93 ColletesGigas_016590
ColletesGigas_016585-T1 -            536 Forkhead             PF00250.19    88   1.2e-27   90.3   0.1   1   1   1.7e-29     3e-27   89.1   0.1     1    83   273   350   273   354 0.93 ColletesGigas_016585
ColletesGigas_016780-T1 -           1043 Frag1                PF10277.10   219   1.1e-39  130.7  20.8   1   1   8.5e-42   1.5e-39  130.2  20.8     3   218    11   233     9   234 0.97 ColletesGigas_016780
ColletesGigas_016642-T1 -            765 Frag1                PF10277.10   219   2.9e-34  113.0   9.1   1   1   2.5e-36   4.5e-34  112.4   9.1    28   218   556   750   553   751 0.96 ColletesGigas_016642
ColletesGigas_016637-T1 -            336 FYRC                 PF05965.15    84   3.8e-14   47.2   0.0   1   1   3.5e-16   1.3e-13   45.5   0.0     1    82   204   276   204   280 0.89 ColletesGigas_016637
ColletesGigas_016637-T1 -            336 FYRN                 PF05964.15    51   4.8e-21   68.9   0.3   1   1   2.5e-23     9e-21   68.0   0.3     1    51   148   198   148   198 0.98 ColletesGigas_016637
ColletesGigas_016577-T1 -            677 FYVE                 PF01363.22    69   4.5e-10   34.1  10.9   1   1   1.2e-12   4.5e-10   34.1  10.9     2    66   608   669   607   671 0.92 ColletesGigas_016577
ColletesGigas_016839-T1 -            811 FYVE_2               PF02318.17   118   8.4e-20   65.7  27.7   1   1   1.2e-18   4.3e-16   53.7  27.7     3   116    63   228    61   230 0.82 ColletesGigas_016839
ColletesGigas_016870-T1 -            467 gag-asp_proteas      PF13975.7     92   2.1e-25   83.7   0.1   1   1   4.1e-27   1.5e-24   80.9   0.0     1    92   229   320   229   320 0.96 ColletesGigas_016870
ColletesGigas_016601-T1 -            993 GDC-P                PF02347.17   430  1.1e-195  645.0   0.1   1   2  2.4e-190  8.7e-188  618.9   0.0     2   430    49   470    48   470 0.98 ColletesGigas_016601
ColletesGigas_016601-T1 -            993 GDC-P                PF02347.17   430  1.1e-195  645.0   0.1   2   2   4.5e-09   1.7e-06   21.6   0.0    47   285   511   763   490   776 0.64 ColletesGigas_016601
ColletesGigas_016871-T1 -            386 GFO_IDH_MocA         PF01408.23   120   9.5e-21   69.4   0.0   1   1   3.9e-23   1.4e-20   68.8   0.0     2   117    46   165    45   168 0.91 ColletesGigas_016871
ColletesGigas_016871-T1 -            386 GFO_IDH_MocA_C       PF02894.18   219   3.6e-22   73.7   0.0   1   1   1.5e-24   5.6e-22   73.1   0.0     1   218   180   377   180   378 0.86 ColletesGigas_016871
ColletesGigas_016831-T1 -            316 Glu_dehyd_C          PF16912.6    212     2e-12   41.5   1.6   1   1   1.3e-14   4.7e-12   40.3   1.6     4   203   114   302   111   314 0.73 ColletesGigas_016831
ColletesGigas_016804-T1 -           1575 Glyco_hydro_18       PF00704.29   312   9.5e-89  292.6   0.2   1   1     8e-91   1.5e-88  292.0   0.2     1   312  1058  1409  1058  1409 0.95 ColletesGigas_016804
ColletesGigas_016701-T1 -            450 Glyco_hydro_18       PF00704.29   312   4.6e-62  205.0   0.0   1   1   3.8e-64   6.9e-62  204.4   0.0     1   312    43   429    43   429 0.89 ColletesGigas_016701
ColletesGigas_016547-T1 -            107 Glyco_hydro_47       PF01532.21   458   1.7e-23   77.7   0.0   1   1   5.1e-26   1.8e-23   77.6   0.0     1    69     1    73     1    89 0.93 ColletesGigas_016547
ColletesGigas_016877-T1 -            508 GNT-I                PF03071.16   434    9e-160  526.6   9.7   1   1  5.8e-162  2.1e-159  525.4   2.7    48   434   116   507   101   507 0.92 ColletesGigas_016877
ColletesGigas_016841-T1 -            487 GSH_synthase         PF03199.16   107   1.6e-31  103.5   0.3   1   1   3.2e-33   1.2e-30  100.7   0.6     2   107   213   313   212   313 0.97 ColletesGigas_016841
ColletesGigas_016841-T1 -            487 GSH_synth_ATP        PF03917.18   382  5.1e-133  437.9   0.1   1   1  1.6e-135  5.8e-133  437.7   0.1     2   382    12   485    11   485 0.95 ColletesGigas_016841
ColletesGigas_016876-T1 -            558 Gtr1_RagA            PF04670.13   233   3.8e-08   27.5   1.5   1   1   2.5e-10   9.2e-08   26.2   0.0     2   104   385   479   384   498 0.78 ColletesGigas_016876
ColletesGigas_016766-T1 -            862 HECT                 PF00632.26   307   7.8e-89  292.6   0.0   1   1   3.4e-91   1.2e-88  292.0   0.0     2   306   563   861   562   862 0.94 ColletesGigas_016766
ColletesGigas_016540-T1 -            295 HLH                  PF00010.27    54   4.6e-21   69.1   0.1   1   1   5.1e-23   9.2e-21   68.2   0.0     3    54    86   153    84   153 0.97 ColletesGigas_016540
ColletesGigas_016538-T1 -            338 HLH                  PF00010.27    54   2.1e-20   67.0   0.0   1   1     2e-22   3.6e-20   66.3   0.0     3    54    81   137    79   137 0.96 ColletesGigas_016538
ColletesGigas_016678-T1 -            429 HlyIII               PF03006.21   224     2e-21   71.2  20.0   1   1   6.8e-24   2.5e-21   70.9  20.0     1   221   186   397   186   400 0.78 ColletesGigas_016678
ColletesGigas_016602-T1 -            445 HMG_box              PF00505.20    69   2.6e-13   44.7   2.3   1   1     2e-15   7.2e-13   43.3   0.5     5    59   225   279   222   283 0.93 ColletesGigas_016602
ColletesGigas_016602-T1 -            445 HMG_box_2            PF09011.11    73   6.5e-08   27.6   0.3   1   1   6.7e-10   2.4e-07   25.8   0.3     2    62   219   278   218   286 0.93 ColletesGigas_016602
ColletesGigas_016657-T1 -            428 Homeodomain          PF00046.30    57   2.8e-24   79.3   1.5   1   1   1.5e-26   5.4e-24   78.4   1.5     2    57   149   204   148   204 0.98 ColletesGigas_016657
ColletesGigas_016845-T1 -           1252 HOOK_N               PF19047.1    151   6.2e-18   59.5   0.2   1   1   1.1e-19   4.2e-17   56.8   0.2     6   148    14   152     9   155 0.86 ColletesGigas_016845
ColletesGigas_016697-T1 -            463 Hormone_recep        PF00104.31   211   2.3e-28   93.8   0.4   1   1   9.5e-31   3.5e-28   93.2   0.4     6   209   264   445   259   446 0.89 ColletesGigas_016697
ColletesGigas_016558-T1 -            601 HRM                  PF02793.23    65   1.3e-17   58.4   9.0   1   1   9.1e-20   3.3e-17   57.1   9.0     3    64    67   132    65   133 0.92 ColletesGigas_016558
ColletesGigas_016817-T1 -            139 HSP20                PF00011.22   102   4.7e-21   69.4   0.1   1   1   1.7e-23     6e-21   69.1   0.1     7   101    49   136    44   137 0.85 ColletesGigas_016817
ColletesGigas_016572-T1 -            508 HTH_psq              PF05225.17    45   6.5e-11   36.4   0.2   1   1   3.6e-13   1.3e-10   35.4   0.2     4    45   343   384   340   384 0.92 ColletesGigas_016572
ColletesGigas_016777-T1 -            384 Hydrolase_4          PF12146.9    239     6e-14   46.3   0.0   1   1   2.5e-16   9.2e-14   45.7   0.0     6   103    71   166    68   245 0.84 ColletesGigas_016777
ColletesGigas_016787-T1 -            914 I-set                PF07679.17    90   1.5e-34  112.5   1.8   1   1   4.5e-15   5.5e-13   43.4   0.1    11    90   375   454   366   454 0.88 ColletesGigas_016787
ColletesGigas_016787-T1 -            914 ig                   PF00047.26    87   1.3e-31  103.2   1.2   1   3   1.6e-08     2e-06   22.5   0.0    12    81    51   142    46   147 0.81 ColletesGigas_016787
ColletesGigas_016787-T1 -            914 ig                   PF00047.26    87   1.3e-31  103.2   1.2   2   3   1.9e-08   2.3e-06   22.2   0.0    11    85   178   251   175   253 0.92 ColletesGigas_016787
ColletesGigas_016787-T1 -            914 ig                   PF00047.26    87   1.3e-31  103.2   1.2   3   3   4.5e-09   5.5e-07   24.3   0.0     8    78   376   442   373   448 0.87 ColletesGigas_016787
ColletesGigas_016787-T1 -            914 Ig_2                 PF13895.7     79   1.1e-34  113.1  10.0   1   1   9.3e-15   1.1e-12   42.6   0.1     7    78   372   453   366   454 0.84 ColletesGigas_016787
ColletesGigas_016717-T1 -            291 Ig_2                 PF13895.7     79   6.7e-15   49.8   0.5   1   1   8.1e-11   9.8e-09   30.0   0.5     8    66     7    92     2   107 0.71 ColletesGigas_016717
ColletesGigas_016722-T1 -            259 Ig_2                 PF13895.7     79     7e-15   49.7   0.0   1   1   1.9e-10   2.3e-08   28.8   0.0     7    66     6    92     1   102 0.67 ColletesGigas_016722
ColletesGigas_016787-T1 -            914 Ig_3                 PF13927.7     79   6.7e-48  155.7   5.4   1   2   2.6e-16   3.1e-14   47.9   0.3    13    79   376   440   368   440 0.87 ColletesGigas_016787
ColletesGigas_016787-T1 -            914 Ig_3                 PF13927.7     79   6.7e-48  155.7   5.4   2   2   9.6e-13   1.2e-10   36.4   0.1    12    79   468   539   457   539 0.81 ColletesGigas_016787
ColletesGigas_016717-T1 -            291 Ig_3                 PF13927.7     79   8.9e-14   46.4   0.2   1   1   2.3e-11   2.8e-09   32.0   0.1    10    78     7    90     2    90 0.82 ColletesGigas_016717
ColletesGigas_016869-T1 -            464 Intu_longin_1        PF19031.1    113   6.5e-34  111.0   2.6   1   1   3.4e-36   1.2e-33  110.0   0.5     1   113     9   133     9   133 0.96 ColletesGigas_016869
ColletesGigas_016869-T1 -            464 Intu_longin_2        PF19032.1    126   3.6e-32  105.9   0.0   1   1   2.2e-34     8e-32  104.8   0.0     1   126   207   334   207   334 0.98 ColletesGigas_016869
ColletesGigas_016869-T1 -            464 Intu_longin_3        PF19033.1    100   7.1e-22   72.1   0.2   1   1   5.2e-24   1.9e-21   70.7   0.2     5   100   360   453   357   453 0.97 ColletesGigas_016869
ColletesGigas_016557-T1 -            299 JHBP                 PF06585.12   239   3.3e-42  138.8   0.3   1   1   1.2e-44   4.3e-42  138.4   0.3    29   238    76   281    59   282 0.95 ColletesGigas_016557
ColletesGigas_016801-T1 -            228 KIAA1430             PF13879.7    102   5.4e-09   31.3  11.4   1   1   2.8e-11     1e-08   30.4  11.2    12    95   145   223   103   227 0.84 ColletesGigas_016801
ColletesGigas_016519-T1 -           1404 Kinase-like          PF14531.7    288   1.8e-09   31.8   0.0   1   1     2e-11   3.7e-09   30.8   0.0   150   262  1186  1299  1176  1331 0.80 ColletesGigas_016519
ColletesGigas_016581-T1 -            361 Kinase-like          PF14531.7    288   1.6e-08   28.7   0.0   1   1   1.6e-10   2.8e-08   27.9   0.0   152   283   130   265   106   270 0.77 ColletesGigas_016581
ColletesGigas_016824-T1 -            323 KR                   PF08659.11   180     4e-14   47.4   0.4   1   1   1.6e-16   5.9e-14   46.9   0.4     4   165    52   215    50   228 0.84 ColletesGigas_016824
ColletesGigas_016764-T1 -           1283 LRR_1                PF00560.34    23   1.3e-31   99.1  71.5   1   4   1.7e-05     0.006   11.8   0.5     1    21   341   361   341   381 0.94 ColletesGigas_016764
ColletesGigas_016764-T1 -           1283 LRR_1                PF00560.34    23   1.3e-31   99.1  71.5   2   4   5.6e-06     0.002   13.2   0.1     1    22   516   537   516   538 0.90 ColletesGigas_016764
ColletesGigas_016764-T1 -           1283 LRR_1                PF00560.34    23   1.3e-31   99.1  71.5   3   4   9.6e-05     0.035    9.5   0.0     1    23   771   793   771   793 0.95 ColletesGigas_016764
ColletesGigas_016764-T1 -           1283 LRR_1                PF00560.34    23   1.3e-31   99.1  71.5   4   4   2.3e-05    0.0082   11.4   0.0     1    18   818   835   818   838 0.91 ColletesGigas_016764
ColletesGigas_016764-T1 -           1283 LRR_4                PF12799.8     43   1.1e-71  229.8  94.0   1   1   6.8e-11   1.2e-08   29.7   0.3     2    39   941   977   940   986 0.88 ColletesGigas_016764
ColletesGigas_016816-T1 -            468 LRR_4                PF12799.8     43   2.4e-15   51.0  21.9   1   1   4.4e-10     8e-08   27.1   0.5     5    43   345   383   344   383 0.92 ColletesGigas_016816
ColletesGigas_016764-T1 -           1283 LRR_5                PF13306.7    128   3.9e-48  157.2   3.3   1   5   3.1e-09   5.6e-07   24.1   0.0     3   119   107   233    88   242 0.83 ColletesGigas_016764
ColletesGigas_016764-T1 -           1283 LRR_5                PF13306.7    128   3.9e-48  157.2   3.3   2   5   1.5e-06   0.00028   15.4   0.1    11    95   291   380   281   402 0.78 ColletesGigas_016764
ColletesGigas_016764-T1 -           1283 LRR_5                PF13306.7    128   3.9e-48  157.2   3.3   3   5   2.3e-12   4.1e-10   34.2   2.2    12   122   440   560   428   564 0.83 ColletesGigas_016764
ColletesGigas_016764-T1 -           1283 LRR_5                PF13306.7    128   3.9e-48  157.2   3.3   4   5   3.3e-13   5.9e-11   36.9   0.3    13   118   567   677   563   686 0.88 ColletesGigas_016764
ColletesGigas_016764-T1 -           1283 LRR_5                PF13306.7    128   3.9e-48  157.2   3.3   5   5   2.5e-11   4.5e-09   30.9   0.0     6   112   715   827   710   844 0.86 ColletesGigas_016764
ColletesGigas_016571-T1 -            456 LRR_5                PF13306.7    128   2.4e-30   99.6   0.0   1   2   7.2e-19   1.3e-16   55.2   0.0     3   123   135   261   133   266 0.93 ColletesGigas_016571
ColletesGigas_016571-T1 -            456 LRR_5                PF13306.7    128   2.4e-30   99.6   0.0   2   2   2.4e-17   4.4e-15   50.3   0.0     2   122   206   331   205   338 0.91 ColletesGigas_016571
ColletesGigas_016764-T1 -           1283 LRR_6                PF13516.7     24   7.6e-14   45.2  85.0   1   1   2.2e-05    0.0079   10.9   0.1     3    18   697   712   696   712 0.90 ColletesGigas_016764
ColletesGigas_016764-T1 -           1283 LRR_8                PF13855.7     61  4.3e-131  421.3  88.2   1  12   3.8e-13   4.6e-11   36.9   0.1     2    50   118   166   117   167 0.95 ColletesGigas_016764
ColletesGigas_016764-T1 -           1283 LRR_8                PF13855.7     61  4.3e-131  421.3  88.2   2  12   4.2e-17   5.1e-15   49.6   0.5     2    61   167   227   166   227 0.96 ColletesGigas_016764
ColletesGigas_016764-T1 -           1283 LRR_8                PF13855.7     61  4.3e-131  421.3  88.2   3  12   5.7e-11   6.9e-09   29.9   0.3     4    47   442   485   440   497 0.87 ColletesGigas_016764
ColletesGigas_016764-T1 -           1283 LRR_8                PF13855.7     61  4.3e-131  421.3  88.2   4  12   2.6e-12   3.1e-10   34.2   0.5    11    61   501   551   500   560 0.93 ColletesGigas_016764
ColletesGigas_016764-T1 -           1283 LRR_8                PF13855.7     61  4.3e-131  421.3  88.2   5  12   2.9e-17   3.5e-15   50.1   0.1     2    61   566   625   566   625 0.98 ColletesGigas_016764
ColletesGigas_016764-T1 -           1283 LRR_8                PF13855.7     61  4.3e-131  421.3  88.2   6  12   7.8e-12   9.4e-10   32.7   0.4     3    53   615   665   615   675 0.78 ColletesGigas_016764
ColletesGigas_016764-T1 -           1283 LRR_8                PF13855.7     61  4.3e-131  421.3  88.2   7  12   2.2e-15   2.7e-13   44.0   2.9     2    61   698   758   697   758 0.96 ColletesGigas_016764
ColletesGigas_016764-T1 -           1283 LRR_8                PF13855.7     61  4.3e-131  421.3  88.2   8  12   5.4e-17   6.6e-15   49.2   2.6     2    61   723   782   722   782 0.98 ColletesGigas_016764
ColletesGigas_016764-T1 -           1283 LRR_8                PF13855.7     61  4.3e-131  421.3  88.2   9  12     2e-16   2.5e-14   47.4   3.4     2    61   771   829   770   829 0.98 ColletesGigas_016764
ColletesGigas_016764-T1 -           1283 LRR_8                PF13855.7     61  4.3e-131  421.3  88.2  10  12     1e-14   1.2e-12   41.9   1.1     2    60   844   903   843   903 0.92 ColletesGigas_016764
ColletesGigas_016764-T1 -           1283 LRR_8                PF13855.7     61  4.3e-131  421.3  88.2  11  12     5e-14   6.1e-12   39.7   2.6     1    58   868   928   868   932 0.90 ColletesGigas_016764
ColletesGigas_016764-T1 -           1283 LRR_8                PF13855.7     61  4.3e-131  421.3  88.2  12  12   9.1e-11   1.1e-08   29.3   0.3     1    40   940   979   939   983 0.88 ColletesGigas_016764
ColletesGigas_016571-T1 -            456 LRR_8                PF13855.7     61   7.6e-32  103.4  18.5   1   2   2.1e-15   2.6e-13   44.1   0.0     2    61   121   180   120   180 0.97 ColletesGigas_016571
ColletesGigas_016571-T1 -            456 LRR_8                PF13855.7     61   7.6e-32  103.4  18.5   2   2   9.1e-14   1.1e-11   38.9   0.7     1    61   168   228   168   228 0.98 ColletesGigas_016571
ColletesGigas_016816-T1 -            468 LRR_8                PF13855.7     61   4.7e-16   52.9  13.9   1   1   2.4e-13   2.9e-11   37.5   2.1     1    61   317   375   317   375 0.98 ColletesGigas_016816
ColletesGigas_016593-T1 -            401 M20_dimer            PF07687.15   109   1.4e-13   45.3   0.0   1   1   6.3e-16   2.3e-13   44.6   0.0     1   106   189   299   189   302 0.93 ColletesGigas_016593
ColletesGigas_016642-T1 -            765 Mak16                PF04874.15   102   2.2e-23   77.3  32.4   1   1     6e-26   2.2e-23   77.3  32.4     1    99   365   478   365   483 0.70 ColletesGigas_016642
ColletesGigas_016671-T1 -            536 malic                PF00390.20   182   1.1e-79  261.0   0.0   1   1   7.3e-82   2.7e-79  259.7   0.0     2   182    53   233    52   233 0.99 ColletesGigas_016671
ColletesGigas_016671-T1 -            536 Malic_M              PF03949.16   258  4.7e-102  335.1   0.2   1   1  1.6e-104  5.9e-102  334.8   0.2     1   258   243   496   243   496 0.99 ColletesGigas_016671
ColletesGigas_016763-T1 -            434 MBOAT                PF03062.20   348   4.3e-36  119.4   7.5   1   1   3.6e-38   1.3e-35  117.8   7.5     6   340    56   369    52   377 0.86 ColletesGigas_016763
ColletesGigas_016843-T1 -            471 MCRS_N               PF13325.7    199   3.6e-94  308.7   2.8   1   1   1.3e-96   4.8e-94  308.3   2.8     1   199   142   339   142   339 1.00 ColletesGigas_016843
ColletesGigas_016638-T1 -           2242 Med12                PF09497.11    63     4e-17   56.8   0.1   1   1   2.7e-19   9.7e-17   55.6   0.1     7    63   102   157    97   157 0.94 ColletesGigas_016638
ColletesGigas_016638-T1 -           2242 Med12-LCEWAV         PF12145.9    477  7.2e-195  642.8   3.3   1   1    2e-197  7.2e-195  642.8   3.3     1   477   336   804   336   804 0.89 ColletesGigas_016638
ColletesGigas_016518-T1 -            765 Med26                PF08711.12    53     7e-15   49.4   0.0   1   1   7.7e-17   2.8e-14   47.4   0.0     1    53    26    75    26    75 0.95 ColletesGigas_016518
ColletesGigas_016851-T1 -            307 Metallophos          PF00149.29   205   4.5e-42  139.3   0.1   1   1   4.9e-44   5.9e-42  139.0   0.1     2   202    48   239    47   242 0.94 ColletesGigas_016851
ColletesGigas_016865-T1 -            594 Metallophos          PF00149.29   205   3.6e-17   58.0   0.0   1   1     5e-19   6.1e-17   57.3   0.0     1   202    33   249    33   252 0.77 ColletesGigas_016865
ColletesGigas_016864-T1 -            485 Metallophos          PF00149.29   205   1.5e-10   36.4   0.0   1   1   2.5e-12   3.1e-10   35.4   0.0    13   173    31   169    14   192 0.78 ColletesGigas_016864
ColletesGigas_016868-T1 -            603 Methyltr_RsmB-F      PF01189.18   200   7.2e-74  242.2   0.0   1   1   5.8e-76   2.1e-73  240.7   0.0     1   200   377   585   377   585 0.94 ColletesGigas_016868
ColletesGigas_016868-T1 -            603 Methyltr_RsmF_N      PF17125.6     91   2.9e-10   35.1   0.1   1   1   3.3e-12   1.2e-09   33.1   0.0    14    90   294   373   282   374 0.85 ColletesGigas_016868
ColletesGigas_016523-T1 -            582 MFS_1                PF07690.17   353   4.7e-39  128.8  26.4   1   1   1.3e-38   8.2e-37  121.4  18.0     4   325    37   370    34   388 0.71 ColletesGigas_016523
ColletesGigas_016533-T1 -            468 MFS_1                PF07690.17   353   3.2e-33  109.5  28.9   1   2   3.7e-27   2.3e-25   83.7  14.7    14   315    31   364    11   372 0.81 ColletesGigas_016533
ColletesGigas_016533-T1 -            468 MFS_1                PF07690.17   353   3.2e-33  109.5  28.9   2   2   8.5e-14   5.2e-12   39.8   6.2     2   187   263   452   262   464 0.84 ColletesGigas_016533
ColletesGigas_016710-T1 -            521 MFS_1                PF07690.17   353   1.6e-27   90.8  29.8   1   1   2.9e-28   1.7e-26   87.4  27.6     3   350    53   432    42   435 0.77 ColletesGigas_016710
ColletesGigas_016535-T1 -            638 MFS_1                PF07690.17   353   2.2e-24   80.5  24.6   1   1   1.6e-20   9.6e-19   61.9   9.2     4   189    89   291    84   326 0.74 ColletesGigas_016535
ColletesGigas_016534-T1 -            425 MFS_1                PF07690.17   353   7.2e-23   75.5  13.3   1   1   2.2e-23   1.3e-21   71.3   1.9    23   189    41   255    17   308 0.76 ColletesGigas_016534
ColletesGigas_016556-T1 -            554 MFS_1                PF07690.17   353   1.9e-20   67.6  25.5   1   1   1.1e-14   6.7e-13   42.7   7.6    43   241   149   365    83   375 0.73 ColletesGigas_016556
ColletesGigas_016876-T1 -            558 MMR_HSR1             PF01926.24   114   8.8e-08   26.8   0.0   1   1   7.7e-10   2.8e-07   25.2   0.0     1   113   384   492   384   493 0.77 ColletesGigas_016876
ColletesGigas_016641-T1 -            218 Mod_r                PF07200.14   146   7.5e-42  137.4  16.9   1   1   2.5e-44     9e-42  137.1  16.9     2   145    19   162    18   163 0.99 ColletesGigas_016641
ColletesGigas_016769-T1 -           4280 MT                   PF12777.8    344   4.1e-15   50.1   6.0   1   1   2.7e-17   9.7e-15   48.9   6.0     3   307  2839  3139  2837  3151 0.88 ColletesGigas_016769
ColletesGigas_016577-T1 -            677 Myotub-related       PF06602.15   355  2.9e-138  455.1   2.5   1   1  1.6e-140  2.9e-138  455.1   2.5     1   355   113   448   113   448 0.96 ColletesGigas_016577
ColletesGigas_016588-T1 -            653 Myotub-related       PF06602.15   355   1.2e-66  219.5   6.2   1   2   4.4e-16     8e-14   45.8   0.1     2   128   175   298   174   314 0.72 ColletesGigas_016588
ColletesGigas_016588-T1 -            653 Myotub-related       PF06602.15   355   1.2e-66  219.5   6.2   2   2   1.4e-55   2.5e-53  175.7   2.1   183   354   321   491   306   492 0.92 ColletesGigas_016588
ColletesGigas_016849-T1 -            522 NCD1                 PF04904.14    79   8.2e-45  145.3   0.2   1   1   3.9e-47   1.4e-44  144.5   0.2     2    79    41   118    40   118 0.99 ColletesGigas_016849
ColletesGigas_016849-T1 -            522 NCD2                 PF04905.14   125   1.3e-58  190.9   0.2   1   1   6.6e-61   2.4e-58  190.1   0.2     2   123   251   372   250   374 0.98 ColletesGigas_016849
ColletesGigas_016800-T1 -            649 Ndc80_HEC            PF03801.14   157   3.9e-21   69.9   0.0   1   1   1.1e-23   3.9e-21   69.9   0.0    12   147   117   248   100   257 0.86 ColletesGigas_016800
ColletesGigas_016575-T1 -            941 NHL                  PF01436.22    28   6.6e-31   99.4  10.2   1   2     3e-13   1.1e-10   35.6   0.1     1    28   685   712   685   712 0.98 ColletesGigas_016575
ColletesGigas_016575-T1 -            941 NHL                  PF01436.22    28   6.6e-31   99.4  10.2   2   2   1.6e-09   5.9e-07   23.9   0.0     1    28   732   762   732   762 0.97 ColletesGigas_016575
ColletesGigas_016568-T1 -            498 NMD3                 PF04981.14   243   1.2e-80  265.0   2.4   1   1   4.5e-83   1.7e-80  264.5   2.4     1   243    16   244    16   244 0.98 ColletesGigas_016568
ColletesGigas_016636-T1 -            545 NTF2                 PF02136.21   120   3.5e-08   28.6   0.4   1   1   1.9e-10     7e-08   27.6   0.4     2   116   295   437   294   441 0.91 ColletesGigas_016636
ColletesGigas_016599-T1 -           1421 Nup160               PF11715.9    537   9.5e-62  203.8   0.2   1   1   7.6e-64   1.4e-61  203.2   0.2     1   535    24   555    24   557 0.83 ColletesGigas_016599
ColletesGigas_016716-T1 -            309 Nup35_RRM            PF05172.14   101   1.7e-16   54.6   0.0   1   1   1.1e-18   3.8e-16   53.4   0.0     8    94   150   223   143   229 0.88 ColletesGigas_016716
ColletesGigas_016586-T1 -            204 N_BRCA1_IG           PF16158.6    105     3e-33  109.1   0.2   1   1   1.2e-35   4.3e-33  108.5   0.2     1   105    81   178    81   178 0.97 ColletesGigas_016586
ColletesGigas_016536-T1 -            154 p450                 PF00067.23   463   4.4e-44  145.4   0.2   1   1   2.6e-46   4.7e-44  145.3   0.2   321   460     1   139     1   142 0.89 ColletesGigas_016536
ColletesGigas_016537-T1 -            355 p450                 PF00067.23   463     1e-35  117.8   1.0   1   1   2.9e-37   5.3e-35  115.5   1.0     2   273    46   351    45   352 0.91 ColletesGigas_016537
ColletesGigas_016711-T1 -           1296 Patched              PF02460.19   811   5.9e-26   85.2   4.5   1   1   2.4e-28   8.6e-26   84.7   4.5   203   418   217   456    73   527 0.69 ColletesGigas_016711
ColletesGigas_016663-T1 -            147 PAX                  PF00292.19   125   2.5e-68  222.3   0.2   1   1   8.1e-71   2.9e-68  222.0   0.2     1   122    15   136    15   139 0.98 ColletesGigas_016663
ColletesGigas_016802-T1 -            320 PD40                 PF07676.13    38   4.9e-08   27.3   0.1   1   1   4.2e-09   1.5e-06   22.6   0.1     3    24   107   128   105   129 0.92 ColletesGigas_016802
ColletesGigas_016760-T1 -            569 Peptidase_C78        PF07910.14   212   2.4e-31  103.3   0.0   1   1   1.7e-33   6.2e-31  102.0   0.0    51   212   421   561   408   561 0.93 ColletesGigas_016760
ColletesGigas_016593-T1 -            401 Peptidase_M20        PF01546.29   207   6.9e-39  128.2   0.0   1   1   2.8e-41     1e-38  127.6   0.0     1   205    77   395    77   397 0.84 ColletesGigas_016593
ColletesGigas_016857-T1 -            138 Peptidase_M24        PF00557.25   209   1.8e-24   81.1   0.0   1   1   5.5e-27     2e-24   81.0   0.0    98   209     4   130     1   130 0.86 ColletesGigas_016857
ColletesGigas_016567-T1 -            336 Pex16                PF08610.11   364   1.5e-80  265.6   0.3   1   1   5.7e-83   2.1e-80  265.1   0.3     2   364    16   328    15   328 0.92 ColletesGigas_016567
ColletesGigas_016807-T1 -            198 PH                   PF00169.30   105   3.7e-23   76.6   0.1   1   1   1.4e-25   5.2e-23   76.1   0.1     3   102    96   189    94   191 0.89 ColletesGigas_016807
ColletesGigas_016643-T1 -            298 PHD                  PF00628.30    52   9.6e-10   32.8   3.7   1   1   9.5e-12   1.7e-09   32.0   3.7     2    50   142   192   141   194 0.89 ColletesGigas_016643
ColletesGigas_016594-T1 -           2624 PHD                  PF00628.30    52     1e-09   32.7  10.9   1   1   1.5e-11   2.7e-09   31.3  10.9     1    51   945   990   945   991 0.93 ColletesGigas_016594
ColletesGigas_016778-T1 -            631 PKD_channel          PF08016.13   426   9.8e-10   32.1  15.4   1   1   2.7e-12   9.8e-10   32.1  15.4   296   426   417   553   380   553 0.89 ColletesGigas_016778
ColletesGigas_016519-T1 -           1404 Pkinase              PF00069.26   264   6.7e-64  210.3   0.0   1   1   1.3e-65   1.2e-63  209.4   0.0     4   263  1085  1342  1082  1343 0.91 ColletesGigas_016519
ColletesGigas_016581-T1 -            361 Pkinase              PF00069.26   264   3.4e-62  204.7   0.0   1   1     5e-64   4.6e-62  204.2   0.0     1   264    19   282    19   282 0.89 ColletesGigas_016581
ColletesGigas_016759-T1 -            526 Pkinase              PF00069.26   264   1.5e-47  156.7   0.0   1   1   2.3e-49     2e-47  156.2   0.0     4   258   272   510   269   513 0.89 ColletesGigas_016759
ColletesGigas_016672-T1 -            352 Pkinase              PF00069.26   264   1.5e-39  130.4   1.6   1   1   3.4e-41   3.1e-39  129.4   1.6    26   264     5   322     2   322 0.79 ColletesGigas_016672
ColletesGigas_016759-T1 -            526 PK_Tyr_Ser-Thr       PF07714.18   259     2e-88  290.5   0.0   1   1   2.8e-90   2.6e-88  290.1   0.0     1   256   269   511   269   514 0.97 ColletesGigas_016759
ColletesGigas_016581-T1 -            361 PK_Tyr_Ser-Thr       PF07714.18   259   9.4e-42  137.5   0.0   1   1   1.4e-43   1.2e-41  137.1   0.0     3   256    21   277    19   279 0.89 ColletesGigas_016581
ColletesGigas_016519-T1 -           1404 PK_Tyr_Ser-Thr       PF07714.18   259   5.6e-40  131.7   0.0   1   1   1.3e-41   1.2e-39  130.7   0.0     6   255  1087  1337  1083  1340 0.91 ColletesGigas_016519
ColletesGigas_016672-T1 -            352 PK_Tyr_Ser-Thr       PF07714.18   259     1e-13   45.6   1.0   1   1   3.3e-15     3e-13   44.1   0.3    62   219    41   238     3   256 0.74 ColletesGigas_016672
ColletesGigas_016596-T1 -            476 Plug_translocon      PF10559.10    35   4.7e-19   62.5   0.2   1   1   4.5e-21   1.7e-18   60.8   0.2     1    35    40    74    40    74 0.98 ColletesGigas_016596
ColletesGigas_016856-T1 -            257 Proteasome           PF00227.27   190     1e-32  107.7   0.0   1   1   3.2e-35   1.2e-32  107.5   0.0     2   190    48   234    47   234 0.89 ColletesGigas_016856
ColletesGigas_016816-T1 -            468 PX                   PF00787.25    84   5.9e-14   47.1   0.1   1   1   4.1e-16   1.5e-13   45.8   0.1     6    81    35   109    31   112 0.85 ColletesGigas_016816
ColletesGigas_016783-T1 -            866 RabGAP-TBC           PF00566.19   215   9.5e-45  147.3   0.2   1   1   2.6e-47   9.5e-45  147.3   0.2     2   192   202   405   201   412 0.95 ColletesGigas_016783
ColletesGigas_016707-T1 -            302 Ras                  PF00071.23   162   8.9e-63  205.2   1.5   1   1   9.8e-65   1.2e-62  204.8   1.5     1   160   102   261   102   263 0.99 ColletesGigas_016707
ColletesGigas_016714-T1 -            196 Ras                  PF00071.23   162   3.5e-45  148.0   0.0   1   1   3.5e-47   4.2e-45  147.7   0.0     1   157     9   168     9   172 0.94 ColletesGigas_016714
ColletesGigas_016876-T1 -            558 Ras                  PF00071.23   162   1.9e-16   54.6   0.1   1   1   8.6e-18     1e-15   52.2   0.0     1   118   384   498   384   513 0.91 ColletesGigas_016876
ColletesGigas_016642-T1 -            765 Ribosomal_L28e       PF01778.18   115   1.7e-37  123.2   1.9   1   1   4.6e-40   1.7e-37  123.2   1.9     1   115   234   346   234   346 0.96 ColletesGigas_016642
ColletesGigas_016582-T1 -            281 Ribosomal_S5         PF00333.21    65   2.3e-31  102.1   0.5   1   1   1.5e-33   5.5e-31  100.9   0.5     1    65    94   158    94   158 0.99 ColletesGigas_016582
ColletesGigas_016582-T1 -            281 Ribosomal_S5_C       PF03719.16    72   1.2e-25   83.3   0.0   1   1   5.5e-28     2e-25   82.6   0.0     1    72   177   248   177   248 0.95 ColletesGigas_016582
ColletesGigas_016639-T1 -            143 Ribosom_S12_S23      PF00164.26   114     4e-54  175.6   1.1   1   1   1.4e-56     5e-54  175.3   1.1     2   114    30   142    29   142 0.98 ColletesGigas_016639
ColletesGigas_016574-T1 -            524 Ric8                 PF10165.10   457  5.1e-115  379.5   5.9   1   1  1.6e-117  5.9e-115  379.3   5.9     1   457    65   497    65   497 0.89 ColletesGigas_016574
ColletesGigas_016830-T1 -            518 RIO1                 PF01163.23   188   2.3e-52  171.8   0.0   1   1   1.5e-54   5.6e-52  170.6   0.0     1   181   108   279   108   285 0.97 ColletesGigas_016830
ColletesGigas_016830-T1 -            518 Rio2_N               PF09202.12    82   5.5e-34  110.8   0.6   1   1     4e-36   1.5e-33  109.5   0.6     1    82     9    91     9    91 0.98 ColletesGigas_016830
ColletesGigas_016570-T1 -            258 RmlD_sub_bind        PF04321.18   287   7.1e-10   32.9   0.1   1   1   2.5e-11     9e-09   29.3   0.1    76   210     3   131     1   144 0.70 ColletesGigas_016570
ColletesGigas_016723-T1 -            333 RNase_HII            PF01351.19   198   1.7e-51  169.4   0.0   1   1   6.1e-54   2.2e-51  169.0   0.0     1   197    65   273    65   274 0.94 ColletesGigas_016723
ColletesGigas_016583-T1 -            108 RNA_pol_L            PF01193.25    74   3.5e-09   30.9   0.0   1   1   1.6e-11   5.7e-09   30.3   0.0     1    74    18    83    18    83 0.89 ColletesGigas_016583
ColletesGigas_016583-T1 -            108 RNA_pol_L_2          PF13656.7     75   6.4e-22   71.7   0.0   1   1   2.2e-24   7.9e-22   71.4   0.0     2    73    17    87    16    89 0.95 ColletesGigas_016583
ColletesGigas_016707-T1 -            302 Roc                  PF08477.14   120   1.4e-35  116.6   0.4   1   1     2e-37   2.5e-35  115.9   0.4     1   120   102   217   102   217 0.91 ColletesGigas_016707
ColletesGigas_016714-T1 -            196 Roc                  PF08477.14   120   5.8e-19   63.0   0.0   1   1   6.5e-21   7.8e-19   62.6   0.0     1   120     9   126     9   126 0.81 ColletesGigas_016714
ColletesGigas_016876-T1 -            558 Roc                  PF08477.14   120   4.7e-17   56.9   0.0   1   1   1.4e-18   1.7e-16   55.0   0.0     1   119   384   495   384   496 0.79 ColletesGigas_016876
ColletesGigas_016776-T1 -            226 RRM_1                PF00076.23    70   2.3e-18   60.4   0.0   1   1   9.8e-21   3.6e-18   59.8   0.0     1    69   104   173   104   173 0.98 ColletesGigas_016776
ColletesGigas_016820-T1 -            172 rRNA_processing      PF08524.12   146   2.2e-26   87.2  36.9   1   1     6e-29   2.2e-26   87.2  36.9     2   145    28   168    27   169 0.86 ColletesGigas_016820
ColletesGigas_016600-T1 -            456 RuvB_N               PF05496.13   159   2.3e-13   44.7   0.9   1   1   5.3e-12   1.9e-09   31.9   0.1     7    61    37    91    32   101 0.92 ColletesGigas_016600
ColletesGigas_016870-T1 -            467 RVP                  PF00077.21   101   1.7e-06   22.8   0.1   1   1   1.1e-08   4.1e-06   21.6   0.1     7    99   229   324   226   326 0.78 ColletesGigas_016870
ColletesGigas_016870-T1 -            467 RVP_2                PF08284.12   136   3.5e-07   24.6   0.3   1   1   2.5e-09   9.2e-07   23.3   0.3    24   127   229   331   211   339 0.82 ColletesGigas_016870
ColletesGigas_016579-T1 -            290 RWD                  PF05773.23   116   1.3e-18   61.9   0.7   1   1   8.6e-21   3.1e-18   60.7   0.7     3   115    14   128    13   129 0.84 ColletesGigas_016579
ColletesGigas_016564-T1 -            119 SAP                  PF02037.28    35   2.1e-12   41.1   0.0   1   1   1.2e-14   4.3e-12   40.1   0.0     2    35     9    42     8    42 0.94 ColletesGigas_016564
ColletesGigas_016596-T1 -            476 SecY                 PF00344.21   308   9.3e-79  259.3  12.4   1   1   3.6e-81   1.3e-78  258.8  12.4     1   307    75   457    75   458 0.86 ColletesGigas_016596
ColletesGigas_016866-T1 -            628 SET                  PF00856.29   169   1.6e-17   58.9   0.3   1   1   1.6e-19     6e-17   57.1   0.3     1   168   239   503   239   504 0.53 ColletesGigas_016866
ColletesGigas_016597-T1 -            655 SGL                  PF08450.13   246  2.2e-134  441.1   5.0   1   2   1.1e-70   4.2e-68  224.1   0.3     2   245    43   299    42   300 0.91 ColletesGigas_016597
ColletesGigas_016597-T1 -            655 SGL                  PF08450.13   246  2.2e-134  441.1   5.0   2   2     3e-69   1.1e-66  219.4   0.6     1   246   351   610   351   610 0.91 ColletesGigas_016597
ColletesGigas_016759-T1 -            526 SH2                  PF00017.25    77   1.8e-26   86.6   0.1   1   1   1.1e-28     4e-26   85.5   0.1     1    77   153   227   153   227 0.99 ColletesGigas_016759
ColletesGigas_016702-T1 -            474 SH3_1                PF00018.29    48   1.4e-17   57.6   0.1   1   1   7.2e-20   2.6e-17   56.7   0.1     1    48   131   177   131   177 0.97 ColletesGigas_016702
ColletesGigas_016702-T1 -            474 SH3_2                PF07653.18    57   2.5e-08   28.2   0.0   1   1   1.5e-10   5.6e-08   27.1   0.0     2    54   130   180   129   182 0.96 ColletesGigas_016702
ColletesGigas_016702-T1 -            474 SH3_9                PF14604.7     49     2e-15   51.0   0.2   1   1   3.2e-17   1.2e-14   48.6   0.0     1    48   132   180   132   181 0.98 ColletesGigas_016702
ColletesGigas_016725-T1 -            223 SIP1                 PF04938.13   219     5e-38  125.5   0.4   1   1   1.2e-39   4.4e-37  122.4   0.4    45   218    43   217    16   218 0.87 ColletesGigas_016725
ColletesGigas_016767-T1 -            719 SNF                  PF00209.19   523  2.3e-197  651.2  37.5   1   1  2.2e-199    8e-197  649.5  37.5     1   517    41   584    41   589 0.95 ColletesGigas_016767
ColletesGigas_016532-T1 -            568 Spaetzle             PF16077.6     96   3.1e-21   70.3   5.4   1   1   1.1e-23   4.1e-21   69.9   3.9     2    96   372   481   371   481 0.92 ColletesGigas_016532
ColletesGigas_016669-T1 -            146 SRP19                PF01922.18    93   2.9e-25   83.6   0.0   1   1   1.2e-27   4.2e-25   83.1   0.0     1    92    19   115    19   116 0.94 ColletesGigas_016669
ColletesGigas_016876-T1 -            558 SRPRB                PF09439.11   181   4.5e-08   27.2   0.0   1   1   5.3e-10   9.6e-08   26.2   0.0     5   125   384   497   380   511 0.78 ColletesGigas_016876
ColletesGigas_016527-T1 -            371 SSF                  PF00474.18   406   9.4e-29   94.9  17.7   1   1   6.6e-31   2.4e-28   93.6  17.7     3   332    40   359    38   365 0.83 ColletesGigas_016527
ColletesGigas_016711-T1 -           1296 Sterol-sensing       PF12349.9    153   1.1e-52  172.4   8.7   1   1     8e-55   2.9e-52  171.1   8.7     1   147   265   412   265   417 0.97 ColletesGigas_016711
ColletesGigas_016710-T1 -            521 Sugar_tr             PF00083.25   452   3.6e-62  205.1  26.0   1   1   1.2e-64   4.4e-62  204.8  26.0    47   450    83   482    45   484 0.92 ColletesGigas_016710
ColletesGigas_016636-T1 -            545 Tap-RNA_bind         PF09162.11    83   1.6e-07   25.6   0.0   1   1     1e-09   3.7e-07   24.5   0.0     3    60    39    98    37   119 0.79 ColletesGigas_016636
ColletesGigas_016636-T1 -            545 TAP_C                PF03943.14    49   7.1e-16   52.2   0.2   1   1   4.1e-18   1.5e-15   51.1   0.2     1    49   474   522   474   522 0.98 ColletesGigas_016636
ColletesGigas_016647-T1 -            116 TEA                  PF01285.19    68   1.2e-08   29.5   0.0   1   1   5.3e-11   1.9e-08   28.9   0.0     2    31    65    96    64   101 0.86 ColletesGigas_016647
ColletesGigas_016854-T1 -            236 Tetraspanin          PF00335.21   230   6.7e-57  187.3  15.5   1   1   2.1e-59   7.6e-57  187.1  15.5     1   229     9   227     9   228 0.89 ColletesGigas_016854
ColletesGigas_016777-T1 -            384 Thioesterase         PF00975.21   230   7.1e-09   30.6   0.0   1   1   2.9e-11     1e-08   30.0   0.0     2    85    71   159    70   173 0.90 ColletesGigas_016777
ColletesGigas_016587-T1 -            303 Thymidylat_synt      PF00303.20   270  3.5e-118  388.1   0.0   1   1  1.1e-120    4e-118  387.9   0.0     2   270    21   303    20   303 0.95 ColletesGigas_016587
ColletesGigas_016600-T1 -            456 TIP49                PF06068.14   351  1.3e-172  568.3   2.0   1   1  4.3e-175  1.6e-172  568.0   2.0     1   350    14   368    14   369 0.99 ColletesGigas_016600
ColletesGigas_016600-T1 -            456 TIP49_C              PF17856.2     66   6.5e-23   75.2   0.1   1   1   5.1e-25   1.9e-22   73.8   0.1     1    66   374   439   374   439 0.99 ColletesGigas_016600
ColletesGigas_016823-T1 -            209 TNFR_c6              PF00020.19    39   6.8e-15   49.8  19.3   1   1   5.3e-14   1.9e-11   38.8   9.5     1    39    96   134    96   134 0.95 ColletesGigas_016823
ColletesGigas_016850-T1 -            533 TRAUB                PF08164.13    83   3.8e-28   92.3   0.5   1   1   1.1e-30   3.8e-28   92.3   0.5     1    83   438   521   438   521 0.92 ColletesGigas_016850
ColletesGigas_016774-T1 -            518 Troponin             PF00992.21   132   5.9e-10   34.0  12.7   1   1   1.6e-12   5.9e-10   34.0  12.7    10    85   271   346   263   359 0.92 ColletesGigas_016774
ColletesGigas_016803-T1 -            415 Tub                  PF01167.19   256   4.4e-92  302.8   0.1   1   1   1.9e-94     7e-92  302.2   0.1     1   256   167   410   167   410 0.93 ColletesGigas_016803
ColletesGigas_016586-T1 -            204 UBA_4                PF14555.7     43   2.8e-13   44.1   0.5   1   1     3e-15   5.4e-13   43.1   0.5     1    39    24    65    24    68 0.90 ColletesGigas_016586
ColletesGigas_016636-T1 -            545 UBA_4                PF14555.7     43   7.5e-08   26.7   0.1   1   1   8.1e-10   1.5e-07   25.7   0.1     1    37   473   509   473   511 0.94 ColletesGigas_016636
ColletesGigas_016724-T1 -            150 ubiquitin            PF00240.24    72   1.2e-17   58.0   0.3   1   1   1.1e-19   2.1e-17   57.2   0.3     2    69     4    72     3    75 0.95 ColletesGigas_016724
ColletesGigas_016870-T1 -            467 ubiquitin            PF00240.24    72   3.5e-11   37.3   0.6   1   1   3.1e-13   5.7e-11   36.6   0.0     1    68     3    72     3    76 0.92 ColletesGigas_016870
ColletesGigas_016595-T1 -             89 UPF0239              PF06783.12    88     5e-22   72.5   0.0   1   1   1.6e-24   5.9e-22   72.3   0.0    12    88    15    88     5    88 0.86 ColletesGigas_016595
ColletesGigas_016853-T1 -            257 UQ_con               PF00179.27   140     6e-48  156.6   0.0   1   1   2.1e-50   7.8e-48  156.2   0.0     1   138   115   250   115   252 0.97 ColletesGigas_016853
ColletesGigas_016717-T1 -            291 V-set                PF07686.18   109   1.5e-10   35.8   0.2   1   1   1.4e-11   2.6e-09   31.8   0.2     6    93     8    93     5   110 0.78 ColletesGigas_016717
ColletesGigas_016799-T1 -            675 Vps52                PF04129.13   508  8.4e-202  665.8  14.4   1   1  2.9e-204    1e-201  665.5  14.4     1   508    48   551    48   551 0.99 ColletesGigas_016799
ColletesGigas_016838-T1 -            640 W2                   PF02020.19    79   1.4e-20   67.8   1.9   1   1   8.4e-23   3.1e-20   66.7   1.9     2    77   559   636   558   638 0.92 ColletesGigas_016838
ColletesGigas_016785-T1 -            507 WD40                 PF00400.33    38   1.1e-29   96.6  16.4   1   5   1.7e-06   0.00021   16.7   0.1     3    37   168   203   166   203 0.94 ColletesGigas_016785
ColletesGigas_016785-T1 -            507 WD40                 PF00400.33    38   1.1e-29   96.6  16.4   2   5   9.8e-09   1.2e-06   23.8   0.2     1    37   208   245   208   245 0.90 ColletesGigas_016785
ColletesGigas_016785-T1 -            507 WD40                 PF00400.33    38   1.1e-29   96.6  16.4   3   5   2.3e-06   0.00028   16.3   0.0     2    38   290   327   289   327 0.91 ColletesGigas_016785
ColletesGigas_016785-T1 -            507 WD40                 PF00400.33    38   1.1e-29   96.6  16.4   4   5   1.9e-07   2.3e-05   19.7   1.3     2    38   332   369   331   369 0.93 ColletesGigas_016785
ColletesGigas_016785-T1 -            507 WD40                 PF00400.33    38   1.1e-29   96.6  16.4   5   5   7.6e-08   9.3e-06   20.9   0.1     4    37   377   410   372   411 0.86 ColletesGigas_016785
ColletesGigas_016802-T1 -            320 WD40                 PF00400.33    38     2e-27   89.5   8.5   1   3   2.9e-08   3.5e-06   22.3   0.8     3    37    18    53    16    54 0.89 ColletesGigas_016802
ColletesGigas_016802-T1 -            320 WD40                 PF00400.33    38     2e-27   89.5   8.5   2   3   4.6e-09   5.6e-07   24.8   0.1     4    38    63    99    60    99 0.84 ColletesGigas_016802
ColletesGigas_016802-T1 -            320 WD40                 PF00400.33    38     2e-27   89.5   8.5   3   3   4.4e-09   5.3e-07   24.9   0.0     2    38   186   223   185   223 0.90 ColletesGigas_016802
ColletesGigas_016711-T1 -           1296 WD40                 PF00400.33    38   7.9e-13   43.3  10.4   1   1   6.2e-06   0.00075   14.9   0.1     3    38  1126  1163  1124  1163 0.82 ColletesGigas_016711
ColletesGigas_016653-T1 -            347 YBD                  PF17725.2    207   6.8e-90  294.8   1.3   1   1   2.5e-92     9e-90  294.5   1.3     2   207   137   344   136   344 0.99 ColletesGigas_016653
ColletesGigas_016575-T1 -            941 zf-B_box             PF00643.25    42   6.3e-11   36.8   7.0   1   1   3.5e-13   6.3e-11   36.8   7.0     3    40   208   247   206   249 0.91 ColletesGigas_016575
ColletesGigas_016876-T1 -            558 zf-B_box             PF00643.25    42   2.1e-09   31.9  22.6   1   1   5.8e-11     1e-08   29.7   7.3     2    42   119   164   118   164 0.94 ColletesGigas_016876
ColletesGigas_016827-T1 -            330 zf-C3HC4             PF00097.26    41   7.6e-08   26.7   5.8   1   1   4.2e-10   7.6e-08   26.7   5.8     1    41   243   283   243   283 0.94 ColletesGigas_016827
ColletesGigas_016575-T1 -            941 zf-C3HC4             PF00097.26    41   2.4e-06   21.9   8.4   1   1   1.3e-08   2.4e-06   21.9   8.4     1    41    69   115    69   115 0.93 ColletesGigas_016575
ColletesGigas_016827-T1 -            330 zf-C3HC4_2           PF13923.7     40   9.9e-10   32.7   7.8   1   1   2.7e-12   9.9e-10   32.7   7.8     1    40   242   283   242   283 0.86 ColletesGigas_016827
ColletesGigas_016697-T1 -            463 zf-C4                PF00105.19    70   6.9e-33  107.5  12.2   1   1   1.9e-35   6.9e-33  107.5  12.2     2    69    83   150    82   151 0.98 ColletesGigas_016697
ColletesGigas_016827-T1 -            330 zf-RING_11           PF17123.6     29     9e-11   35.9   3.0   1   1   2.5e-13     9e-11   35.9   3.0     1    29   242   270   242   270 0.98 ColletesGigas_016827
ColletesGigas_016827-T1 -            330 zf-RING_2            PF13639.7     44   1.1e-13   45.9   8.6   1   1     3e-16   1.1e-13   45.9   8.6     2    44   242   284   241   284 0.98 ColletesGigas_016827
ColletesGigas_016827-T1 -            330 zf-RING_5            PF14634.7     44   2.9e-08   28.1   4.4   1   1   7.8e-11   2.9e-08   28.1   4.4     1    44   242   285   242   285 0.97 ColletesGigas_016827
ColletesGigas_016827-T1 -            330 zf-RING_UBOX         PF13445.7     40   6.5e-08   27.1   2.6   1   1   1.8e-10   6.5e-08   27.1   2.6     1    40   243   281   243   281 0.88 ColletesGigas_016827
ColletesGigas_016761-T1 -             97 zf-Tim10_DDP         PF02953.16    64   7.1e-26   84.2   0.7   1   1   2.6e-28   9.3e-26   83.8   0.7     2    63    27    87    26    88 0.96 ColletesGigas_016761
ColletesGigas_016827-T1 -            330 zinc_ribbon_9        PF14369.7     35   2.8e-10   34.9   4.3   1   1   1.3e-12   4.9e-10   34.1   1.1     1    35    12    43    12    43 0.90 ColletesGigas_016827
ColletesGigas_012093-T1 -            548 2-Hacid_dh_C         PF02826.20   178   6.6e-12   39.6   0.1   1   1   3.5e-14   1.3e-11   38.7   0.1    34   129   311   402   286   411 0.90 ColletesGigas_012093
ColletesGigas_012067-T1 -            399 7tm_1                PF00001.22   263   4.5e-81  266.5   2.5   1   1   1.5e-83   5.5e-81  266.2   2.5     1   263    53   381    53   381 0.85 ColletesGigas_012067
ColletesGigas_011891-T1 -            801 AAA                  PF00004.30   132   1.8e-96  314.1   0.0   1   2   7.6e-50   9.2e-48  156.5   0.0     1   131   239   368   239   369 0.98 ColletesGigas_011891
ColletesGigas_011891-T1 -            801 AAA                  PF00004.30   132   1.8e-96  314.1   0.0   2   2   2.2e-49   2.7e-47  155.0   0.0     1   132   512   645   512   645 0.97 ColletesGigas_011891
ColletesGigas_011910-T1 -            195 AAA                  PF00004.30   132   2.7e-08   28.9   0.5   1   1   1.2e-09   1.5e-07   26.4   0.5     1    71    12   123    12   157 0.66 ColletesGigas_011910
ColletesGigas_011891-T1 -            801 AAA_2                PF07724.15   171   1.2e-11   39.5   0.0   1   1   3.6e-09   1.3e-06   23.1   0.0     6   105   239   332   234   345 0.78 ColletesGigas_011891
ColletesGigas_011957-T1 -           4672 AAA_5                PF07728.15   138   5.5e-31  101.9   0.0   1   2   2.8e-16   5.2e-14   46.9   0.0     2   131  2240  2372  2239  2379 0.90 ColletesGigas_011957
ColletesGigas_011957-T1 -           4672 AAA_5                PF07728.15   138   5.5e-31  101.9   0.0   2   2   1.4e-08   2.6e-06   22.0   0.0     1   137  2949  3105  2949  3106 0.89 ColletesGigas_011957
ColletesGigas_011891-T1 -            801 AAA_5                PF07728.15   138   6.8e-12   40.1   0.0   1   1   1.5e-08   2.8e-06   21.9   0.0     2   131   239   352   238   358 0.70 ColletesGigas_011891
ColletesGigas_011957-T1 -           4672 AAA_6                PF12774.8    327  4.1e-121  398.4   9.9   1   1    4e-119  1.5e-116  383.4   0.1     1   278  1857  2163  1857  2197 0.89 ColletesGigas_011957
ColletesGigas_011957-T1 -           4672 AAA_7                PF12775.8    181   3.5e-46  151.5   0.0   1   1   2.1e-41   3.8e-39  128.6   0.0     7   179  2579  2754  2574  2756 0.92 ColletesGigas_011957
ColletesGigas_011957-T1 -           4672 AAA_8                PF12780.8    259   8.1e-70  229.5   0.0   1   1   8.9e-72   3.2e-69  227.5   0.0     2   259  2925  3203  2924  3203 0.94 ColletesGigas_011957
ColletesGigas_011957-T1 -           4672 AAA_9                PF12781.8    220   2.8e-75  246.7   0.2   1   1   7.8e-78   2.8e-75  246.7   0.2     2   220  3579  3798  3578  3798 0.98 ColletesGigas_011957
ColletesGigas_011957-T1 -           4672 AAA_lid_11           PF18198.2    155   2.3e-46  152.0   0.0   1   1   2.5e-48   9.2e-46  150.1   0.0     2   155  4179  4349  4178  4349 0.87 ColletesGigas_011957
ColletesGigas_011891-T1 -            801 AAA_lid_3            PF17862.2     45   3.4e-27   88.6   9.6   1   2   4.4e-16   1.6e-13   44.8   1.5     1    43   391   433   391   437 0.90 ColletesGigas_011891
ColletesGigas_011891-T1 -            801 AAA_lid_3            PF17862.2     45   3.4e-27   88.6   9.6   2   2   6.1e-17   2.2e-14   47.6   0.2     1    41   667   708   667   712 0.93 ColletesGigas_011891
ColletesGigas_012070-T1 -            826 AA_kinase            PF00696.29   241   2.2e-40  133.2   0.2   1   1   1.4e-42     5e-40  132.1   0.1     2   241   106   365   105   365 0.94 ColletesGigas_012070
ColletesGigas_011988-T1 -            957 Activin_recp         PF01064.24    83   2.5e-07   26.2  10.7   1   1   2.6e-09   9.3e-07   24.4  10.7    12    82    63   135    46   136 0.81 ColletesGigas_011988
ColletesGigas_012093-T1 -            548 AdoHcyase            PF05221.18   299    3e-112  369.0   0.0   1   2   9.9e-70   3.6e-67  221.0   0.3     1   138   106   241   106   243 0.98 ColletesGigas_012093
ColletesGigas_012093-T1 -            548 AdoHcyase            PF05221.18   299    3e-112  369.0   0.0   2   2   3.4e-47   1.2e-44  147.1   0.0   171   299   241   523   239   523 0.98 ColletesGigas_012093
ColletesGigas_012093-T1 -            548 AdoHcyase_NAD        PF00670.22   162   6.9e-82  267.9   2.8   1   1     3e-84   1.1e-81  267.2   2.8     1   161   291   451   291   452 0.99 ColletesGigas_012093
ColletesGigas_012070-T1 -            826 Aldedh               PF00171.23   462   3.3e-17   56.6   0.9   1   1   1.3e-15   4.8e-13   42.9   0.2    32   316   396   697   388   705 0.77 ColletesGigas_012070
ColletesGigas_011845-T1 -            772 ANAPC5               PF12862.8     94   9.1e-29   94.0   2.8   1   1   2.5e-31   9.1e-29   94.0   2.8     1    93   278   374   278   375 0.95 ColletesGigas_011845
ColletesGigas_012013-T1 -            576 ANAPC8               PF04049.14   140   1.5e-23   77.9   8.8   1   1   2.2e-20   8.1e-18   59.3   4.4    71   123    62   114    51   119 0.91 ColletesGigas_012013
ColletesGigas_012054-T1 -            485 Ank                  PF00023.31    33   2.8e-08   28.5   0.1   1   1   4.1e-10   1.5e-07   26.2   0.0     2    28   107   133   106   138 0.89 ColletesGigas_012054
ColletesGigas_012054-T1 -            485 Ank_2                PF12796.8     83   6.8e-13   43.6   0.4   1   1   7.3e-15   2.7e-12   41.7   0.3     4    74    82   161    79   173 0.75 ColletesGigas_012054
ColletesGigas_012054-T1 -            485 Ank_3                PF13606.7     31   3.2e-07   24.9   0.2   1   1   7.5e-09   2.7e-06   22.1   0.0     2    28   107   132   106   135 0.92 ColletesGigas_012054
ColletesGigas_012054-T1 -            485 Ank_4                PF13637.7     55   7.9e-11   36.9   0.2   1   1   1.9e-10     7e-08   27.5   0.0    17    55    88   127    84   127 0.89 ColletesGigas_012054
ColletesGigas_012054-T1 -            485 Ank_5                PF13857.7     56   1.1e-13   45.7   0.0   1   1   7.7e-16   2.8e-13   44.4   0.0     1    56    91   147    91   147 0.98 ColletesGigas_012054
ColletesGigas_011936-T1 -            831 Antistasin           PF02822.15    25   7.4e-15   49.8  45.0   1   3   3.3e-10   1.2e-07   26.8   9.5     1    25   532   559   532   559 0.88 ColletesGigas_011936
ColletesGigas_011936-T1 -            831 Antistasin           PF02822.15    25   7.4e-15   49.8  45.0   2   3     2e-09   7.5e-07   24.3   8.9     1    25   629   654   629   654 0.99 ColletesGigas_011936
ColletesGigas_011936-T1 -            831 Antistasin           PF02822.15    25   7.4e-15   49.8  45.0   3   3     1e-10   3.7e-08   28.4  10.7     1    25   661   687   661   687 0.98 ColletesGigas_011936
ColletesGigas_011868-T1 -            222 Arf                  PF00025.22   175   3.4e-15   50.4   0.4   1   1   1.3e-17   4.7e-15   50.0   0.3    12   171    11   170     1   175 0.75 ColletesGigas_011868
ColletesGigas_011808-T1 -            437 Arm                  PF00514.24    41   2.9e-12   40.8   6.4   1   1   1.3e-08   2.3e-06   22.1   0.1     1    40   299   339   299   340 0.94 ColletesGigas_011808
ColletesGigas_011898-T1 -            390 ATP_bind_1           PF03029.18   241   4.9e-81  266.5   0.1   1   1   2.3e-83   8.4e-81  265.8   0.1     1   240    36   274    36   275 0.98 ColletesGigas_011898
ColletesGigas_011916-T1 -            641 A_deaminase          PF00962.23   328   1.9e-99  327.5   0.0   1   1  2.9e-101     1e-98  325.1   0.0     1   327   238   592   238   593 0.93 ColletesGigas_011916
ColletesGigas_011812-T1 -             92 Baculo_F             PF12259.9    610   4.9e-09   29.7   0.1   1   1   1.3e-11   4.9e-09   29.7   0.1   422   474    25    76     2    91 0.78 ColletesGigas_011812
ColletesGigas_011990-T1 -           1162 Band_3_cyto          PF07565.14   268  2.4e-101  333.5   0.4   1   1  1.8e-103  6.7e-101  332.1   0.0     1   267    72   426    72   427 0.89 ColletesGigas_011990
ColletesGigas_012015-T1 -            332 BAR                  PF03114.19   239   7.9e-09   30.0   5.3   1   1   4.5e-11   1.6e-08   28.9   5.3    75   236    51   212    13   215 0.79 ColletesGigas_012015
ColletesGigas_012011-T1 -            384 BEN                  PF10523.10    78     7e-12   40.0   0.1   1   1     5e-14   1.8e-11   38.7   0.1     1    72   299   366   299   370 0.85 ColletesGigas_012011
ColletesGigas_011963-T1 -            402 BIR                  PF00653.22    73   3.8e-41  134.2   7.2   1   2   1.1e-22     2e-20   67.7   0.5     1    72    50   113    50   114 0.94 ColletesGigas_011963
ColletesGigas_011963-T1 -            402 BIR                  PF00653.22    73   3.8e-41  134.2   7.2   2   2     9e-26   1.6e-23   77.7   1.1     1    72   193   257   193   258 0.95 ColletesGigas_011963
ColletesGigas_011962-T1 -            477 BIR                  PF00653.22    73   3.1e-30   99.2  11.4   1   2   6.3e-14   1.1e-11   39.7   0.1     1    70    59   123    59   124 0.92 ColletesGigas_011962
ColletesGigas_011962-T1 -            477 BIR                  PF00653.22    73   3.1e-30   99.2  11.4   2   2   2.9e-22   5.3e-20   66.4   0.2     1    72   168   232   168   233 0.93 ColletesGigas_011962
ColletesGigas_011908-T1 -            877 BOP1NT               PF08145.13   259    2e-111  366.5  13.7   1   1  5.4e-114    2e-111  366.5  13.7     1   259   263   529   263   529 0.95 ColletesGigas_011908
ColletesGigas_012011-T1 -            384 BTB                  PF00651.32   111   3.6e-25   82.9   0.0   1   1   2.3e-27   8.3e-25   81.7   0.0     1    99    20   113    20   115 0.94 ColletesGigas_012011
ColletesGigas_012095-T1 -            372 BTB_2                PF02214.23    94   1.2e-30  100.3   0.1   1   1   6.8e-33   2.5e-30   99.3   0.1     2    94    44   132    43   132 0.96 ColletesGigas_012095
ColletesGigas_012095-T1 -            372 BTB_3                PF16017.6    106   4.9e-07   24.2   0.0   1   1   3.4e-09   1.2e-06   22.9   0.0     2    88    43   122    42   129 0.87 ColletesGigas_012095
ColletesGigas_011914-T1 -            710 c-SKI_SMAD_bind      PF08782.11    94   6.2e-37  120.2   6.5   1   1   4.2e-39   1.5e-36  119.0   6.5     2    93   265   354   264   355 0.96 ColletesGigas_011914
ColletesGigas_012032-T1 -           1037 C1-set               PF07654.16    86   9.5e-10   33.3   0.1   1   1   1.4e-09   5.2e-07   24.5   0.0     5    82   353   428   349   432 0.75 ColletesGigas_012032
ColletesGigas_012017-T1 -            874 C2                   PF00168.31   103     1e-23   78.1   0.1   1   1   5.5e-26     2e-23   77.2   0.1     2    94    58   155    57   163 0.88 ColletesGigas_012017
ColletesGigas_011873-T1 -            451 CAMSAP_CH            PF11971.9     85     1e-12   42.3   0.0   1   1   5.5e-15     2e-12   41.3   0.0     4    74   341   405   338   412 0.89 ColletesGigas_011873
ColletesGigas_011890-T1 -            244 CAP_GLY              PF01302.26    66   1.3e-25   83.6   1.5   1   1   4.7e-28   1.7e-25   83.3   0.9     1    64   160   226   160   228 0.91 ColletesGigas_011890
ColletesGigas_011954-T1 -            613 Carn_acyltransf      PF00755.21   588  5.6e-195  643.7   0.0   1   1  1.7e-197  6.3e-195  643.6   0.0     1   587     7   607     7   608 0.94 ColletesGigas_011954
ColletesGigas_011858-T1 -            144 CBFD_NFYB_HMF        PF00808.24    65   5.5e-16   53.2   0.2   1   1   1.2e-17   1.1e-15   52.3   0.2     2    65    23    87    22    87 0.98 ColletesGigas_011858
ColletesGigas_012075-T1 -            123 CBFD_NFYB_HMF        PF00808.24    65   2.6e-08   28.6   0.1   1   1   2.9e-10   2.6e-08   28.6   0.1     8    65    39    96    38    96 0.96 ColletesGigas_012075
ColletesGigas_012081-T1 -            124 CBFD_NFYB_HMF        PF00808.24    65   2.2e-07   25.6   0.0   1   1   3.4e-09   3.1e-07   25.1   0.0     2    65    24    87    23    87 0.97 ColletesGigas_012081
ColletesGigas_012077-T1 -            124 CBFD_NFYB_HMF        PF00808.24    65   2.3e-07   25.5   0.0   1   1   3.4e-09   3.1e-07   25.1   0.0     2    65    24    87    23    87 0.97 ColletesGigas_012077
ColletesGigas_011891-T1 -            801 CDC48_2              PF02933.18    64   4.8e-11   36.8   0.0   1   1   3.1e-13   1.1e-10   35.7   0.0     2    62   124   187   123   189 0.94 ColletesGigas_011891
ColletesGigas_011891-T1 -            801 CDC48_N              PF02359.19    85   7.1e-21   68.8   0.7   1   1   5.5e-23     2e-20   67.3   0.7     1    84    23   104    23   106 0.93 ColletesGigas_011891
ColletesGigas_012073-T1 -            103 CENP-T_C             PF15511.7    108   3.6e-10   34.5   0.1   1   1   2.4e-12   4.4e-10   34.2   0.1    18    79    35    96    18    99 0.84 ColletesGigas_012073
ColletesGigas_012074-T1 -            103 CENP-T_C             PF15511.7    108   3.6e-10   34.5   0.1   1   1   2.4e-12   4.4e-10   34.2   0.1    18    79    35    96    18    99 0.84 ColletesGigas_012074
ColletesGigas_011873-T1 -            451 CH                   PF00307.32   109   3.9e-16   53.7   0.0   1   1   4.7e-18   8.5e-16   52.6   0.0     5    81   332   405   328   417 0.94 ColletesGigas_011873
ColletesGigas_011983-T1 -            739 CH                   PF00307.32   109   2.6e-11   38.2   0.0   1   1   2.6e-13   4.7e-11   37.4   0.0     4    92   579   673   576   689 0.86 ColletesGigas_011983
ColletesGigas_012016-T1 -            388 COPIIcoated_ERV      PF07970.13   226   1.9e-49  163.0   0.6   1   1   7.7e-52   2.8e-49  162.5   0.4    52   225   165   332   132   333 0.90 ColletesGigas_012016
ColletesGigas_011895-T1 -            733 CRAL_TRIO            PF00650.21   159   4.8e-40  131.4   0.0   1   1   5.3e-42   9.6e-40  130.4   0.0     2   159   370   540   369   540 0.96 ColletesGigas_011895
ColletesGigas_011869-T1 -            488 CRAL_TRIO            PF00650.21   159   3.6e-13   44.0   0.7   1   1   6.2e-15   1.1e-12   42.4   0.2     3   152   119   258   117   260 0.89 ColletesGigas_011869
ColletesGigas_011869-T1 -            488 CRAL_TRIO_2          PF13716.7    139   4.3e-41  134.9   2.1   1   1   1.2e-43   4.4e-41  134.9   0.5     1   139   134   270   134   270 0.93 ColletesGigas_011869
ColletesGigas_011895-T1 -            733 CRAL_TRIO_N          PF03765.16    54   5.9e-09   30.6   0.0   1   1   4.6e-11   1.7e-08   29.1   0.0    29    53   323   347   297   348 0.78 ColletesGigas_011895
ColletesGigas_011967-T1 -           1618 CSN8_PSD8_EIF3K      PF10075.10   144   7.6e-15   49.7   2.8   1   1   6.8e-17   2.5e-14   48.0   0.2     2   124   514   635   513   651 0.87 ColletesGigas_011967
ColletesGigas_011843-T1 -            578 Dak1                 PF02733.18   311  4.3e-102  335.7   0.0   1   1  1.6e-104  5.7e-102  335.3   0.0     2   309    18   332    17   334 0.95 ColletesGigas_011843
ColletesGigas_011843-T1 -            578 Dak2                 PF02734.18   175   5.9e-40  131.5   0.0   1   1   2.7e-42     1e-39  130.8   0.0     2   174   399   572   398   573 0.95 ColletesGigas_011843
ColletesGigas_011957-T1 -           4672 DHC_N1               PF08385.13   562  9.3e-127  418.5  11.9   1   1  2.5e-129  9.3e-127  418.5  11.9     1   562   238   825   238   825 0.89 ColletesGigas_011957
ColletesGigas_011957-T1 -           4672 DHC_N2               PF08393.14   398  4.7e-117  385.9  13.5   1   1  1.3e-119  4.7e-117  385.9  13.5     2   397  1310  1709  1309  1710 0.95 ColletesGigas_011957
ColletesGigas_011847-T1 -            224 Dimer_Tnp_hAT        PF05699.15    86   2.7e-13   44.1   0.3   1   1   2.4e-15   4.3e-13   43.4   0.3     2    83   136   218   135   221 0.87 ColletesGigas_011847
ColletesGigas_011813-T1 -            246 Dimer_Tnp_hAT        PF05699.15    86   1.5e-08   28.9   0.1   1   1   8.1e-11   1.5e-08   28.9   0.1    28    84   130   186   107   188 0.90 ColletesGigas_011813
ColletesGigas_011964-T1 -            910 DND1_DSRM            PF14709.8     80   3.4e-16   53.9   1.4   1   1   1.3e-18   4.9e-16   53.4   0.1     2    80   828   897   827   897 0.95 ColletesGigas_011964
ColletesGigas_011966-T1 -            602 DSPc                 PF00782.21   133   1.4e-14   48.5   2.3   1   1   4.2e-17   1.5e-14   48.4   0.0    62   124   264   325   231   333 0.88 ColletesGigas_011966
ColletesGigas_011966-T1 -            602 DSPn                 PF14671.7    141   6.6e-59  192.9   2.3   1   1   4.3e-60   1.6e-57  188.4   1.7     1   140    14   156    14   157 0.97 ColletesGigas_011966
ColletesGigas_011964-T1 -            910 dsrm                 PF00035.27    67   3.9e-14   47.7   0.2   1   1   4.3e-16   1.6e-13   45.7   0.2     1    67   829   896   829   896 0.96 ColletesGigas_011964
ColletesGigas_011901-T1 -            606 DUF2152              PF10222.10   605  9.7e-182  599.9   2.2   1   1  3.6e-184  1.3e-181  599.5   2.2     1   604    15   603    15   604 0.97 ColletesGigas_011901
ColletesGigas_012098-T1 -             77 DUF3399              PF11879.9    103     1e-13   46.2   0.6   1   1   3.3e-16   1.2e-13   45.9   0.6     4    58    24    76    20    77 0.73 ColletesGigas_012098
ColletesGigas_011870-T1 -           2533 DUF3585              PF12130.9    133   3.4e-37  122.0  24.8   1   1   9.4e-40   3.4e-37  122.0  24.8     1   132  2302  2435  2302  2436 0.98 ColletesGigas_011870
ColletesGigas_011797-T1 -             96 DUF4219              PF13961.7     27   1.2e-08   29.1   0.7   1   1   5.7e-11   2.1e-08   28.3   0.1     1    22    48    69    48    69 0.96 ColletesGigas_011797
ColletesGigas_011854-T1 -            333 DUF4487              PF14868.7    560   3.5e-20   66.7   3.8   1   1     6e-22   1.1e-19   65.1   0.0   210   295   231   317   225   322 0.91 ColletesGigas_011854
ColletesGigas_011853-T1 -            221 DUF4487              PF14868.7    560   2.7e-10   34.0   0.5   1   1   1.9e-12   3.4e-10   33.7   0.5   283   468    18   191    13   209 0.77 ColletesGigas_011853
ColletesGigas_012064-T1 -            574 DUF4603              PF15376.7   1297   1.3e-20   67.0   0.0   1   1   3.6e-23   1.3e-20   67.0   0.0    16   162    28   170    19   177 0.83 ColletesGigas_012064
ColletesGigas_011799-T1 -            198 DUF4817              PF16087.6     55   1.6e-11   38.4   0.1   1   1     1e-13   3.7e-11   37.2   0.0     3    54    44    95    42    96 0.92 ColletesGigas_011799
ColletesGigas_011961-T1 -            501 DUF836               PF05768.15    82   9.3e-16   52.6   0.1   1   1   5.9e-18   2.2e-15   51.4   0.1     1    79   422   494   422   497 0.92 ColletesGigas_011961
ColletesGigas_011956-T1 -            723 Dynamin_M            PF01031.21   286  1.2e-102  337.4   0.0   1   1  8.8e-105  3.2e-102  336.1   0.0     1   282   227   507   227   511 0.97 ColletesGigas_011956
ColletesGigas_011956-T1 -            723 Dynamin_N            PF00350.24   168   2.4e-51  168.6   0.4   1   1   1.6e-53   5.7e-51  167.4   0.0     1   167    28   217    28   218 0.92 ColletesGigas_011956
ColletesGigas_011957-T1 -           4672 Dynein_AAA_lid       PF17852.2    129   9.6e-18   59.1   0.0   1   1     9e-20   3.3e-17   57.4   0.0     6   128  2445  2566  2440  2567 0.94 ColletesGigas_011957
ColletesGigas_011957-T1 -           4672 Dynein_C             PF18199.2    309   4.7e-51  168.3   0.3   1   1     5e-53   1.8e-50  166.4   0.3     3   308  4357  4666  4355  4667 0.81 ColletesGigas_011957
ColletesGigas_011957-T1 -           4672 Dynein_heavy         PF03028.16   115     7e-30   98.1   0.0   1   1   2.3e-31   8.4e-29   94.6   0.0     2   112  4055  4161  4054  4164 0.95 ColletesGigas_011957
ColletesGigas_012052-T1 -            198 EF-hand_7            PF13499.7     70   2.1e-13   45.1   3.5   1   1   5.7e-15     1e-12   42.9   0.4     3    68   118   183   116   185 0.91 ColletesGigas_012052
ColletesGigas_011894-T1 -            239 EF-hand_7            PF13499.7     70     3e-12   41.4   6.3   1   1   1.2e-12   2.1e-10   35.5   2.1     4    69   165   231   163   232 0.81 ColletesGigas_011894
ColletesGigas_011894-T1 -            239 EF-hand_8            PF13833.7     54     5e-10   33.6   5.9   1   2   7.5e-07   0.00027   15.2   0.6     2    39   140   177   139   192 0.88 ColletesGigas_011894
ColletesGigas_011894-T1 -            239 EF-hand_8            PF13833.7     54     5e-10   33.6   5.9   2   2     2e-08   7.4e-06   20.2   0.1    25    47   205   227   194   228 0.92 ColletesGigas_011894
ColletesGigas_011987-T1 -            763 EFG_C                PF00679.25    89   1.9e-23   76.9   0.0   1   1   1.2e-25   4.5e-23   75.6   0.0     1    82   654   734   654   741 0.96 ColletesGigas_011987
ColletesGigas_011987-T1 -            763 EFG_III              PF14492.7     75   1.8e-29   96.2   0.0   1   1   9.4e-32   3.4e-29   95.3   0.0     1    74   456   529   456   530 0.97 ColletesGigas_011987
ColletesGigas_011987-T1 -            763 EFG_IV               PF03764.19   121   5.3e-37  120.8   0.0   1   1   2.8e-39     1e-36  119.9   0.0     1   119   531   650   531   651 0.99 ColletesGigas_011987
ColletesGigas_011975-T1 -            813 EGF_2                PF07974.14    32     2e-08   29.0  38.2   1   1   7.2e-09   2.6e-06   22.3  18.8     1    32   560   590   560   590 0.97 ColletesGigas_011975
ColletesGigas_012061-T1 -            243 eIF-6                PF01912.19   197     2e-82  269.8   1.4   1   1   5.5e-85     2e-82  269.8   1.4     1   196     4   203     4   204 0.98 ColletesGigas_012061
ColletesGigas_011953-T1 -            644 ELM2                 PF01448.25    52   1.1e-10   36.8   0.2   1   1     3e-13   1.1e-10   36.8   0.2     1    50   268   316   268   317 0.88 ColletesGigas_011953
ColletesGigas_012016-T1 -            388 ERGIC_N              PF13850.7     91     8e-25   81.5   0.0   1   1   4.4e-27   1.6e-24   80.6   0.0     1    89    12    99    12   101 0.97 ColletesGigas_012016
ColletesGigas_000537-T1 -            372 3Beta_HSD            PF01073.20   280   2.5e-10   34.3   0.0   1   1     9e-12   3.3e-09   30.6   0.0     1   224    13   231    13   251 0.70 ColletesGigas_000537
ColletesGigas_000446-T1 -           1727 7tm_1                PF00001.22   263   1.9e-47  156.3  20.4   1   1   5.1e-50   1.9e-47  156.3  20.4     1   263  1215  1493  1215  1493 0.87 ColletesGigas_000446
ColletesGigas_000617-T1 -            931 7tm_3                PF00003.23   236   1.1e-51  170.4   8.7   1   1   4.9e-54   1.8e-51  169.7   8.7     3   234   413   667   411   668 0.91 ColletesGigas_000617
ColletesGigas_000446-T1 -           1727 7TM_GPCR_Srsx        PF10320.10   257     5e-09   30.4  19.3   1   1   1.4e-11     5e-09   30.4  19.3     3   257  1211  1508  1209  1508 0.76 ColletesGigas_000446
ColletesGigas_000660-T1 -            747 ABC2_membrane        PF01061.25   210   8.2e-48  157.1  27.7   1   1   9.9e-50   1.2e-47  156.5  27.7     1   208   474   682   474   684 0.97 ColletesGigas_000660
ColletesGigas_000658-T1 -            732 ABC2_membrane        PF01061.25   210     5e-44  144.7  27.4   1   1   6.9e-46   8.4e-44  144.0  27.4     1   204   459   663   459   668 0.97 ColletesGigas_000658
ColletesGigas_000657-T1 -            599 ABC2_membrane        PF01061.25   210   1.2e-13   45.5  30.4   1   1   6.5e-11   7.8e-09   29.7  12.0   109   209   408   510   402   511 0.90 ColletesGigas_000657
ColletesGigas_000660-T1 -            747 ABC2_membrane_7      PF19055.1    409   3.3e-21   70.1   4.0   1   1   4.4e-23   5.3e-21   69.4   4.0     1   354   320   682   320   688 0.70 ColletesGigas_000660
ColletesGigas_000658-T1 -            732 ABC2_membrane_7      PF19055.1    409   2.5e-12   40.8  12.5   1   1   4.2e-12   5.1e-10   33.2  12.5     1   401   273   722   273   729 0.59 ColletesGigas_000658
ColletesGigas_000657-T1 -            599 ABC2_membrane_7      PF19055.1    409   1.1e-10   35.4   4.7   1   1   2.3e-11   2.8e-09   30.8   0.0     1    77   237   315   237   344 0.80 ColletesGigas_000657
ColletesGigas_000660-T1 -            747 ABC_tran             PF00005.28   137   3.4e-31  103.1   0.0   1   1   4.9e-33     6e-31  102.3   0.0     1   137   145   291   145   291 0.94 ColletesGigas_000660
ColletesGigas_000658-T1 -            732 ABC_tran             PF00005.28   137   3.4e-30   99.8   0.9   1   1   4.4e-32   5.3e-30   99.2   0.1     1   137    70   244    70   244 0.94 ColletesGigas_000658
ColletesGigas_000657-T1 -            599 ABC_tran             PF00005.28   137   7.1e-30   98.8   0.1   1   1   8.4e-32     1e-29   98.3   0.1     3   136    65   207    63   208 0.91 ColletesGigas_000657
ColletesGigas_000695-T1 -            531 Activin_recp         PF01064.24    83   7.9e-07   24.6  17.4   1   1   2.2e-09   7.9e-07   24.6  17.4     5    82    38   119    29   120 0.80 ColletesGigas_000695
ColletesGigas_000524-T1 -            732 ADAM17_MPD           PF16698.6     62   6.6e-20   65.8  14.9   1   1   1.8e-22   6.6e-20   65.8  14.9     1    62   578   634   578   634 0.99 ColletesGigas_000524
ColletesGigas_000528-T1 -            821 ALIX_LYPXL_bnd       PF13949.7    295   2.2e-87  287.6   9.1   1   1     6e-90   2.2e-87  287.6   9.1     2   295   412   695   411   695 0.97 ColletesGigas_000528
ColletesGigas_000529-T1 -            292 Alpha-2-MRAP_C       PF06401.12   210   1.4e-72  238.5  18.3   1   1   3.9e-75   1.4e-72  238.5  18.3     1   210    81   292    81   292 0.97 ColletesGigas_000529
ColletesGigas_000529-T1 -            292 Alpha-2-MRAP_N       PF06400.12   117     5e-30   98.4  14.4   1   1   7.5e-29   2.7e-26   86.4   0.5    56   117     1    62     1    62 0.98 ColletesGigas_000529
ColletesGigas_000397-T1 -            370 Aminotran_5          PF00266.20   371   4.7e-50  165.0   0.0   1   1   1.5e-52   5.4e-50  164.8   0.0     2   371    12   354    11   354 0.88 ColletesGigas_000397
ColletesGigas_000719-T1 -            616 AMP-binding          PF00501.29   424   1.3e-96  318.2   0.0   1   1   4.3e-99   1.6e-96  318.0   0.0     2   423    80   497    79   498 0.88 ColletesGigas_000719
ColletesGigas_000719-T1 -            616 AMP-binding_C        PF13193.7     76   2.5e-22   74.2   0.1   1   1   1.8e-24   6.6e-22   72.9   0.1     1    76   506   581   506   581 0.97 ColletesGigas_000719
ColletesGigas_000708-T1 -            282 AMPK1_CBM            PF16561.6     85   3.4e-35  114.7   0.3   1   1   1.5e-37   5.5e-35  114.0   0.3     2    85    97   179    96   179 0.97 ColletesGigas_000708
ColletesGigas_000708-T1 -            282 AMPKBI               PF04739.16    75   1.7e-27   90.1   4.1   1   1   9.1e-30   3.3e-27   89.2   4.1     4    75   214   281   211   281 0.96 ColletesGigas_000708
ColletesGigas_000535-T1 -            656 ANAPC3               PF12895.8     82   5.3e-21   69.2  17.9   1   1   7.9e-23   2.9e-20   66.9   1.0     2    80    37   115    36   117 0.97 ColletesGigas_000535
ColletesGigas_000617-T1 -            931 ANF_receptor         PF01094.29   354   2.1e-35  116.9   0.1   1   2     7e-27   2.5e-24   80.5   0.1    53   169    68   183    35   184 0.90 ColletesGigas_000617
ColletesGigas_000617-T1 -            931 ANF_receptor         PF01094.29   354   2.1e-35  116.9   0.1   2   2   5.6e-13     2e-10   34.7   0.0   195   346   184   342   183   349 0.57 ColletesGigas_000617
ColletesGigas_000718-T1 -           1753 Ank                  PF00023.31    33  3.8e-117  373.0  53.6   1  11   8.5e-06   0.00062   14.7   0.0     2    33   114   145   113   145 0.71 ColletesGigas_000718
ColletesGigas_000718-T1 -           1753 Ank                  PF00023.31    33  3.8e-117  373.0  53.6   2  11     7e-07   5.1e-05   18.2   0.0     1    30   146   176   146   178 0.86 ColletesGigas_000718
ColletesGigas_000718-T1 -           1753 Ank                  PF00023.31    33  3.8e-117  373.0  53.6   3  11   4.5e-07   3.2e-05   18.8   0.0     2    32   255   285   254   285 0.91 ColletesGigas_000718
ColletesGigas_000718-T1 -           1753 Ank                  PF00023.31    33  3.8e-117  373.0  53.6   4  11   1.2e-06   8.5e-05   17.5   0.0     1    30   420   449   420   451 0.88 ColletesGigas_000718
ColletesGigas_000718-T1 -           1753 Ank                  PF00023.31    33  3.8e-117  373.0  53.6   5  11   1.6e-06   0.00011   17.1   0.0     1    22   521   542   521   561 0.89 ColletesGigas_000718
ColletesGigas_000718-T1 -           1753 Ank                  PF00023.31    33  3.8e-117  373.0  53.6   6  11   5.8e-08   4.2e-06   21.6   0.3     2    31   713   743   713   745 0.87 ColletesGigas_000718
ColletesGigas_000718-T1 -           1753 Ank                  PF00023.31    33  3.8e-117  373.0  53.6   7  11   2.9e-09   2.1e-07   25.7   0.1     3    33   748   778   747   778 0.91 ColletesGigas_000718
ColletesGigas_000718-T1 -           1753 Ank                  PF00023.31    33  3.8e-117  373.0  53.6   8  11   5.3e-09   3.9e-07   24.9   0.0     2    25   962   986   961   994 0.82 ColletesGigas_000718
ColletesGigas_000718-T1 -           1753 Ank                  PF00023.31    33  3.8e-117  373.0  53.6   9  11   4.6e-07   3.4e-05   18.7   0.1     1    28   996  1023   996  1028 0.88 ColletesGigas_000718
ColletesGigas_000718-T1 -           1753 Ank                  PF00023.31    33  3.8e-117  373.0  53.6  10  11   7.9e-09   5.8e-07   24.3   0.1     1    33  1030  1062  1030  1062 0.92 ColletesGigas_000718
ColletesGigas_000718-T1 -           1753 Ank                  PF00023.31    33  3.8e-117  373.0  53.6  11  11   9.7e-10   7.1e-08   27.2   0.0     1    30  1063  1092  1063  1095 0.89 ColletesGigas_000718
ColletesGigas_000494-T1 -            833 Ank                  PF00023.31    33   2.6e-26   85.6  10.5   1   2   3.7e-08   2.7e-06   22.2   0.1     2    33   133   164   132   164 0.92 ColletesGigas_000494
ColletesGigas_000494-T1 -            833 Ank                  PF00023.31    33   2.6e-26   85.6  10.5   2   2   6.4e-08   4.6e-06   21.5   0.0     3    32   281   310   280   311 0.91 ColletesGigas_000494
ColletesGigas_000461-T1 -            597 Ank                  PF00023.31    33   3.7e-26   85.1   6.9   1   3   1.5e-06   0.00011   17.1   0.1     5    32   167   194   167   195 0.88 ColletesGigas_000461
ColletesGigas_000461-T1 -            597 Ank                  PF00023.31    33   3.7e-26   85.1   6.9   2   3   7.7e-09   5.6e-07   24.4   0.0     1    32   229   260   229   261 0.91 ColletesGigas_000461
ColletesGigas_000461-T1 -            597 Ank                  PF00023.31    33   3.7e-26   85.1   6.9   3   3   1.5e-06   0.00011   17.1   0.0     2    22   263   283   262   294 0.89 ColletesGigas_000461
ColletesGigas_000573-T1 -            214 Ank                  PF00023.31    33   5.3e-20   65.6   4.7   1   2   3.2e-12   2.4e-10   35.1   0.0     1    32    85   116    85   117 0.93 ColletesGigas_000573
ColletesGigas_000573-T1 -            214 Ank                  PF00023.31    33   5.3e-20   65.6   4.7   2   2   1.6e-07   1.2e-05   20.2   0.0     5    32   122   149   118   150 0.91 ColletesGigas_000573
ColletesGigas_000586-T1 -            867 Ank                  PF00023.31    33   6.5e-11   36.8   0.0   1   1   2.1e-06   0.00015   16.7   0.0     2    29   120   147   119   150 0.91 ColletesGigas_000586
ColletesGigas_000718-T1 -           1753 Ank_2                PF12796.8     83  1.3e-156  504.1  23.9   1  14   1.8e-13   1.3e-11   39.5   0.0    12    80   101   175    73   177 0.76 ColletesGigas_000718
ColletesGigas_000718-T1 -           1753 Ank_2                PF12796.8     83  1.3e-156  504.1  23.9   2  14   3.3e-15   2.4e-13   45.0   0.0     4    83   190   285   186   285 0.83 ColletesGigas_000718
ColletesGigas_000718-T1 -           1753 Ank_2                PF12796.8     83  1.3e-156  504.1  23.9   3  14   4.6e-17   3.4e-15   51.0   0.2     1    80   292   382   292   385 0.83 ColletesGigas_000718
ColletesGigas_000718-T1 -           1753 Ank_2                PF12796.8     83  1.3e-156  504.1  23.9   4  14   9.1e-16   6.6e-14   46.8   0.4     1    81   359   449   359   451 0.88 ColletesGigas_000718
ColletesGigas_000718-T1 -           1753 Ank_2                PF12796.8     83  1.3e-156  504.1  23.9   5  14   3.7e-10   2.7e-08   28.9   0.0    27    79   456   515   450   519 0.81 ColletesGigas_000718
ColletesGigas_000718-T1 -           1753 Ank_2                PF12796.8     83  1.3e-156  504.1  23.9   6  14   1.6e-11   1.2e-09   33.3   0.0    16    81   508   602   506   604 0.73 ColletesGigas_000718
ColletesGigas_000718-T1 -           1753 Ank_2                PF12796.8     83  1.3e-156  504.1  23.9   7  14   4.8e-12   3.5e-10   34.9   0.0    11    83   588   677   580   677 0.80 ColletesGigas_000718
ColletesGigas_000718-T1 -           1753 Ank_2                PF12796.8     83  1.3e-156  504.1  23.9   8  14   4.9e-17   3.6e-15   50.9   0.6     1    82   612   709   612   710 0.82 ColletesGigas_000718
ColletesGigas_000718-T1 -           1753 Ank_2                PF12796.8     83  1.3e-156  504.1  23.9   9  14   1.5e-20   1.1e-18   62.2   2.2     1    83   684   777   684   777 0.88 ColletesGigas_000718
ColletesGigas_000718-T1 -           1753 Ank_2                PF12796.8     83  1.3e-156  504.1  23.9  10  14   3.7e-10   2.7e-08   28.9   0.0    25    72   849   902   837   914 0.82 ColletesGigas_000718
ColletesGigas_000718-T1 -           1753 Ank_2                PF12796.8     83  1.3e-156  504.1  23.9  11  14   3.3e-14   2.4e-12   41.8   0.1     1    74   854   937   854   945 0.84 ColletesGigas_000718
ColletesGigas_000718-T1 -           1753 Ank_2                PF12796.8     83  1.3e-156  504.1  23.9  12  14   2.3e-13   1.6e-11   39.2   0.0    25    79   915   989   906   993 0.80 ColletesGigas_000718
ColletesGigas_000718-T1 -           1753 Ank_2                PF12796.8     83  1.3e-156  504.1  23.9  13  14     3e-15   2.2e-13   45.2   0.0    24    83   994  1061   985  1061 0.85 ColletesGigas_000718
ColletesGigas_000718-T1 -           1753 Ank_2                PF12796.8     83  1.3e-156  504.1  23.9  14  14   2.3e-20   1.7e-18   61.5   0.1     1    77  1035  1121  1035  1128 0.89 ColletesGigas_000718
ColletesGigas_000461-T1 -            597 Ank_2                PF12796.8     83   7.8e-41  133.1   0.0   1   3   1.6e-14   1.2e-12   42.8   0.0     8    82   108   193    98   194 0.78 ColletesGigas_000461
ColletesGigas_000461-T1 -            597 Ank_2                PF12796.8     83   7.8e-41  133.1   0.0   2   3     8e-21   5.8e-19   63.0   0.0     1    81   168   258   168   260 0.90 ColletesGigas_000461
ColletesGigas_000461-T1 -            597 Ank_2                PF12796.8     83   7.8e-41  133.1   0.0   3   3   1.3e-13   9.5e-12   39.9   0.0    24    73   260   317   253   324 0.84 ColletesGigas_000461
ColletesGigas_000494-T1 -            833 Ank_2                PF12796.8     83   4.2e-34  111.6   0.2   1   3   4.8e-12   3.5e-10   34.9   0.0    26    83    73   163    71   163 0.75 ColletesGigas_000494
ColletesGigas_000494-T1 -            833 Ank_2                PF12796.8     83   4.2e-34  111.6   0.2   2   3   1.5e-11   1.1e-09   33.4   0.1     1    77   137   234   137   264 0.81 ColletesGigas_000494
ColletesGigas_000494-T1 -            833 Ank_2                PF12796.8     83   4.2e-34  111.6   0.2   3   3     1e-13   7.6e-12   40.2   0.0    15    78   228   305   225   310 0.73 ColletesGigas_000494
ColletesGigas_000573-T1 -            214 Ank_2                PF12796.8     83     9e-33  107.3   3.2   1   2     3e-15   2.2e-13   45.2   0.1    24    82    49   115    30   116 0.82 ColletesGigas_000573
ColletesGigas_000573-T1 -            214 Ank_2                PF12796.8     83     9e-33  107.3   3.2   2   2     3e-20   2.2e-18   61.2   0.3     4    82    59   148    59   149 0.83 ColletesGigas_000573
ColletesGigas_000718-T1 -           1753 Ank_3                PF13606.7     31  4.3e-118  365.5  27.1   1   9   2.6e-07   1.9e-05   19.5   0.0     2    31   147   176   146   176 0.94 ColletesGigas_000718
ColletesGigas_000718-T1 -           1753 Ank_3                PF13606.7     31  4.3e-118  365.5  27.1   2   9     7e-07   5.1e-05   18.2   0.0     2    30   255   282   254   283 0.94 ColletesGigas_000718
ColletesGigas_000718-T1 -           1753 Ank_3                PF13606.7     31  4.3e-118  365.5  27.1   3   9   1.4e-06    0.0001   17.2   0.0     1    30   420   448   420   449 0.94 ColletesGigas_000718
ColletesGigas_000718-T1 -           1753 Ank_3                PF13606.7     31  4.3e-118  365.5  27.1   4   9   6.6e-07   4.8e-05   18.2   0.0     1    23   521   543   521   548 0.95 ColletesGigas_000718
ColletesGigas_000718-T1 -           1753 Ank_3                PF13606.7     31  4.3e-118  365.5  27.1   5   9   4.8e-08   3.5e-06   21.7   0.1     2    30   713   741   712   742 0.95 ColletesGigas_000718
ColletesGigas_000718-T1 -           1753 Ank_3                PF13606.7     31  4.3e-118  365.5  27.1   6   9   1.5e-07   1.1e-05   20.2   0.0     3    30   748   774   746   775 0.93 ColletesGigas_000718
ColletesGigas_000718-T1 -           1753 Ank_3                PF13606.7     31  4.3e-118  365.5  27.1   7   9   5.6e-07   4.1e-05   18.4   0.0     2    28   962   988   961   991 0.89 ColletesGigas_000718
ColletesGigas_000718-T1 -           1753 Ank_3                PF13606.7     31  4.3e-118  365.5  27.1   8   9   8.3e-07   6.1e-05   17.9   0.0     1    31  1030  1059  1030  1059 0.95 ColletesGigas_000718
ColletesGigas_000718-T1 -           1753 Ank_3                PF13606.7     31  4.3e-118  365.5  27.1   9   9   2.5e-08   1.8e-06   22.6   0.0     1    29  1063  1090  1063  1092 0.93 ColletesGigas_000718
ColletesGigas_000461-T1 -            597 Ank_3                PF13606.7     31   2.7e-30   95.8   4.8   1   4   9.9e-08   7.2e-06   20.8   0.0     2    28   129   156   128   159 0.85 ColletesGigas_000461
ColletesGigas_000461-T1 -            597 Ank_3                PF13606.7     31   2.7e-30   95.8   4.8   2   4   3.1e-07   2.3e-05   19.2   0.0     5    31   167   192   163   192 0.92 ColletesGigas_000461
ColletesGigas_000461-T1 -            597 Ank_3                PF13606.7     31   2.7e-30   95.8   4.8   3   4   1.4e-06    0.0001   17.2   0.0     1    29   229   256   229   258 0.88 ColletesGigas_000461
ColletesGigas_000461-T1 -            597 Ank_3                PF13606.7     31   2.7e-30   95.8   4.8   4   4   6.2e-07   4.5e-05   18.3   0.0     2    24   263   285   262   291 0.87 ColletesGigas_000461
ColletesGigas_000494-T1 -            833 Ank_3                PF13606.7     31   5.1e-25   79.6   4.5   1   1   9.6e-08     7e-06   20.8   0.0     2    30   133   160   132   161 0.95 ColletesGigas_000494
ColletesGigas_000573-T1 -            214 Ank_3                PF13606.7     31   3.7e-19   61.6   0.5   1   1   6.4e-10   4.7e-08   27.5   0.0     1    30    85   113    85   114 0.94 ColletesGigas_000573
ColletesGigas_000586-T1 -            867 Ank_3                PF13606.7     31   4.8e-09   30.5   0.5   1   1     6e-07   4.4e-05   18.4   0.0     2    30   120   147   120   148 0.95 ColletesGigas_000586
ColletesGigas_000718-T1 -           1753 Ank_4                PF13637.7     55  2.1e-132  424.6  28.6   1  12   2.7e-12     2e-10   35.6   0.2     1    55   114   167   114   167 0.98 ColletesGigas_000718
ColletesGigas_000718-T1 -           1753 Ank_4                PF13637.7     55  2.1e-132  424.6  28.6   2  12   6.7e-10   4.9e-08   28.0   0.0     2    54   148   204   147   205 0.81 ColletesGigas_000718
ColletesGigas_000718-T1 -           1753 Ank_4                PF13637.7     55  2.1e-132  424.6  28.6   3  12   1.1e-13   7.9e-12   40.1   0.0     2    54   256   307   255   308 0.97 ColletesGigas_000718
ColletesGigas_000718-T1 -           1753 Ank_4                PF13637.7     55  2.1e-132  424.6  28.6   4  12     2e-09   1.4e-07   26.5   0.0     2    54   322   374   321   375 0.97 ColletesGigas_000718
ColletesGigas_000718-T1 -           1753 Ank_4                PF13637.7     55  2.1e-132  424.6  28.6   5  12   2.3e-09   1.7e-07   26.3   0.0     4    55   391   441   388   441 0.94 ColletesGigas_000718
ColletesGigas_000718-T1 -           1753 Ank_4                PF13637.7     55  2.1e-132  424.6  28.6   6  12     5e-10   3.6e-08   28.4   0.0     3    54   491   541   491   542 0.92 ColletesGigas_000718
ColletesGigas_000718-T1 -           1753 Ank_4                PF13637.7     55  2.1e-132  424.6  28.6   7  12   2.4e-11   1.8e-09   32.6   0.3     2    55   648   700   647   700 0.92 ColletesGigas_000718
ColletesGigas_000718-T1 -           1753 Ank_4                PF13637.7     55  2.1e-132  424.6  28.6   8  12   4.7e-15   3.5e-13   44.4   0.8     2    55   681   733   680   733 0.97 ColletesGigas_000718
ColletesGigas_000718-T1 -           1753 Ank_4                PF13637.7     55  2.1e-132  424.6  28.6   9  12   2.5e-14   1.8e-12   42.1   0.0     3    55   749   800   748   800 0.98 ColletesGigas_000718
ColletesGigas_000718-T1 -           1753 Ank_4                PF13637.7     55  2.1e-132  424.6  28.6  10  12   2.8e-14   2.1e-12   41.9   0.0     1    55   962  1017   962  1017 0.97 ColletesGigas_000718
ColletesGigas_000718-T1 -           1753 Ank_4                PF13637.7     55  2.1e-132  424.6  28.6  11  12   2.5e-09   1.8e-07   26.1   0.0    17    55  1013  1051  1012  1051 0.95 ColletesGigas_000718
ColletesGigas_000718-T1 -           1753 Ank_4                PF13637.7     55  2.1e-132  424.6  28.6  12  12   6.2e-18   4.5e-16   53.6   0.0     5    55  1035  1084  1032  1084 0.97 ColletesGigas_000718
ColletesGigas_000494-T1 -            833 Ank_4                PF13637.7     55   3.7e-34  111.3   2.9   1   3   2.3e-13   1.7e-11   39.0   0.3     4    55    43    93    40    93 0.90 ColletesGigas_000494
ColletesGigas_000494-T1 -            833 Ank_4                PF13637.7     55   3.7e-34  111.3   2.9   2   3   2.1e-09   1.5e-07   26.4   0.0     1    42   133   173   133   177 0.94 ColletesGigas_000494
ColletesGigas_000494-T1 -            833 Ank_4                PF13637.7     55   3.7e-34  111.3   2.9   3   3   5.7e-10   4.2e-08   28.2   0.0     2    55   211   264   210   264 0.92 ColletesGigas_000494
ColletesGigas_000461-T1 -            597 Ank_4                PF13637.7     55   8.2e-34  110.2   1.0   1   2   1.3e-10   9.6e-09   30.2   0.1     3    55   166   217   164   217 0.94 ColletesGigas_000461
ColletesGigas_000461-T1 -            597 Ank_4                PF13637.7     55   8.2e-34  110.2   1.0   2   2   4.3e-17   3.1e-15   50.9   0.0     2    54   231   282   230   283 0.96 ColletesGigas_000461
ColletesGigas_000573-T1 -            214 Ank_4                PF13637.7     55   1.5e-29   96.6   2.8   1   3   2.3e-12   1.7e-10   35.8   0.0     6    55    57   106    54   106 0.93 ColletesGigas_000573
ColletesGigas_000573-T1 -            214 Ank_4                PF13637.7     55   1.5e-29   96.6   2.8   2   3     1e-10   7.5e-09   30.6   0.1    12    55    97   139    97   139 0.94 ColletesGigas_000573
ColletesGigas_000573-T1 -            214 Ank_4                PF13637.7     55   1.5e-29   96.6   2.8   3   3   1.4e-12     1e-10   36.5   0.2     3    55   121   173   120   173 0.92 ColletesGigas_000573
ColletesGigas_000718-T1 -           1753 Ank_5                PF13857.7     56  8.9e-106  339.2  44.7   1   4     2e-13   1.8e-11   38.6   0.2     1    56   239   295   239   295 0.96 ColletesGigas_000718
ColletesGigas_000718-T1 -           1753 Ank_5                PF13857.7     56  8.9e-106  339.2  44.7   2   4   3.3e-10     3e-08   28.4   0.7     1    56   666   720   666   720 0.95 ColletesGigas_000718
ColletesGigas_000718-T1 -           1753 Ank_5                PF13857.7     56  8.9e-106  339.2  44.7   3   4   3.3e-11     3e-09   31.6   0.0     2    53   734   784   732   785 0.91 ColletesGigas_000718
ColletesGigas_000718-T1 -           1753 Ank_5                PF13857.7     56  8.9e-106  339.2  44.7   4   4   4.9e-13   4.5e-11   37.4   0.1     7    54  1022  1069  1015  1071 0.91 ColletesGigas_000718
ColletesGigas_000461-T1 -            597 Ank_5                PF13857.7     56   2.8e-31  101.8   0.5   1   1   5.6e-12   5.1e-10   34.0   0.0     4    53   152   201   150   204 0.92 ColletesGigas_000461
ColletesGigas_000494-T1 -            833 Ank_5                PF13857.7     56   2.2e-28   92.5   6.7   1   1   3.6e-13   3.3e-11   37.8   0.1    15    56   132   173   122   173 0.90 ColletesGigas_000494
ColletesGigas_000573-T1 -            214 Ank_5                PF13857.7     56   4.3e-18   59.7   0.4   1   1   5.3e-13   4.8e-11   37.3   0.1     7    54    77   124    71   126 0.89 ColletesGigas_000573
ColletesGigas_000526-T1 -           1249 Anticodon_1          PF08264.14   152   3.1e-25   83.4   0.1   1   1   6.2e-27   2.3e-24   80.6   0.0     1   147   694   844   694   850 0.91 ColletesGigas_000526
ColletesGigas_000382-T1 -           1384 An_peroxidase        PF03098.16   528  1.9e-178  588.8   0.0   1   1  7.4e-181  2.7e-178  588.3   0.0     1   525   162   717   162   720 0.94 ColletesGigas_000382
ColletesGigas_000672-T1 -            189 Arf                  PF00025.22   175   1.3e-50  165.7   0.0   1   1   4.2e-53   1.5e-50  165.5   0.0     6   175     9   181     4   181 0.94 ColletesGigas_000672
ColletesGigas_000556-T1 -            476 ArfGap               PF01412.19   117   8.4e-42  136.5   0.2   1   1   5.5e-44     2e-41  135.3   0.2     2   116    19   131    18   132 0.96 ColletesGigas_000556
ColletesGigas_000457-T1 -            536 Arm                  PF00514.24    41     2e-87  279.5  22.4   1   8   1.2e-14   4.3e-12   40.3   0.0     2    41   113   153   112   153 0.97 ColletesGigas_000457
ColletesGigas_000457-T1 -            536 Arm                  PF00514.24    41     2e-87  279.5  22.4   2   8   1.3e-18   4.9e-16   52.8   0.0     4    40   158   194   155   195 0.94 ColletesGigas_000457
ColletesGigas_000457-T1 -            536 Arm                  PF00514.24    41     2e-87  279.5  22.4   3   8   1.4e-15   5.1e-13   43.2   0.2     1    41   197   238   197   238 0.98 ColletesGigas_000457
ColletesGigas_000457-T1 -            536 Arm                  PF00514.24    41     2e-87  279.5  22.4   4   8   7.1e-10   2.6e-07   25.1   0.2    11    41   250   280   249   280 0.94 ColletesGigas_000457
ColletesGigas_000457-T1 -            536 Arm                  PF00514.24    41     2e-87  279.5  22.4   5   8   1.8e-13   6.7e-11   36.5   0.1     2    40   283   321   282   322 0.95 ColletesGigas_000457
ColletesGigas_000457-T1 -            536 Arm                  PF00514.24    41     2e-87  279.5  22.4   6   8   4.7e-12   1.7e-09   32.0   0.5     1    41   324   364   324   364 0.96 ColletesGigas_000457
ColletesGigas_000457-T1 -            536 Arm                  PF00514.24    41     2e-87  279.5  22.4   7   8   3.4e-13   1.2e-10   35.6   0.0     1    40   366   405   366   406 0.95 ColletesGigas_000457
ColletesGigas_000457-T1 -            536 Arm                  PF00514.24    41     2e-87  279.5  22.4   8   8   1.3e-09   4.9e-07   24.2   0.2     3    40   411   448   409   449 0.91 ColletesGigas_000457
ColletesGigas_000457-T1 -            536 Arm_3                PF16186.6     53   1.4e-24   79.9   0.3   1   1   9.1e-26   3.3e-23   75.6   0.7     1    47   461   506   461   514 0.90 ColletesGigas_000457
ColletesGigas_000530-T1 -            253 Ax_dynein_light      PF10211.10   187   1.3e-86  283.8  13.7   1   1   4.3e-89   1.6e-86  283.6  13.7     2   186    62   246    61   247 0.99 ColletesGigas_000530
ColletesGigas_000686-T1 -            465 A_deamin             PF02137.19   333   6.7e-96  316.1   0.1   1   1   2.2e-98     8e-96  315.8   0.1     1   333   107   457   107   457 0.93 ColletesGigas_000686
ColletesGigas_000601-T1 -             79 B12D                 PF06522.12    69   3.2e-26   85.5   0.0   1   1   9.7e-29   3.5e-26   85.4   0.0     1    60    11    69    11    78 0.92 ColletesGigas_000601
ColletesGigas_000572-T1 -           3432 Beach                PF02138.19   274  3.8e-103  339.1   0.1   1   1  2.1e-105  7.5e-103  338.1   0.1     2   272  2786  3070  2785  3072 0.97 ColletesGigas_000572
ColletesGigas_000560-T1 -            623 BRE                  PF06113.13   320   3.4e-82  270.3   4.1   1   1   1.6e-84   5.8e-82  269.5   4.1    68   320     1   251     1   251 0.97 ColletesGigas_000560
ColletesGigas_000528-T1 -            821 BRO1                 PF03097.19   386  7.8e-119  391.4   2.4   1   1  4.4e-121  1.6e-118  390.4   2.4     1   386     4   377     4   377 0.94 ColletesGigas_000528
ColletesGigas_000696-T1 -            123 bZIP_2               PF07716.16    54   4.5e-18   59.7  14.2   1   1   2.5e-20   9.1e-18   58.7  14.2     2    54    25    77    23    77 0.94 ColletesGigas_000696
ColletesGigas_000730-T1 -           1185 C2-set_2             PF08205.13    89     8e-20   65.3  15.7   1   2     4e-09   1.5e-06   22.8   0.5     1    84   139   207   139   211 0.73 ColletesGigas_000730
ColletesGigas_000730-T1 -           1185 C2-set_2             PF08205.13    89     8e-20   65.3  15.7   2   2   4.7e-09   1.7e-06   22.5   0.0     9    65   510   570   501   579 0.79 ColletesGigas_000730
ColletesGigas_000622-T1 -           1337 Cadherin             PF00028.18    93  6.1e-175  562.9   0.5   1   9     5e-16   3.7e-14   47.5   0.0     3    93   205   291   203   291 0.95 ColletesGigas_000622
ColletesGigas_000622-T1 -           1337 Cadherin             PF00028.18    93  6.1e-175  562.9   0.5   2   9     3e-24   2.2e-22   73.9   0.0     1    93   305   393   305   393 0.98 ColletesGigas_000622
ColletesGigas_000622-T1 -           1337 Cadherin             PF00028.18    93  6.1e-175  562.9   0.5   3   9   1.1e-10   8.2e-09   30.4   0.0    50    93   505   547   498   547 0.93 ColletesGigas_000622
ColletesGigas_000622-T1 -           1337 Cadherin             PF00028.18    93  6.1e-175  562.9   0.5   4   9   2.4e-25   1.7e-23   77.4   0.1     2    93   563   656   562   656 0.97 ColletesGigas_000622
ColletesGigas_000622-T1 -           1337 Cadherin             PF00028.18    93  6.1e-175  562.9   0.5   5   9   2.9e-11   2.1e-09   32.3   0.0     3    92   672   761   670   762 0.82 ColletesGigas_000622
ColletesGigas_000622-T1 -           1337 Cadherin             PF00028.18    93  6.1e-175  562.9   0.5   6   9   4.6e-21   3.4e-19   63.7   0.0     2    91   777   868   776   870 0.88 ColletesGigas_000622
ColletesGigas_000622-T1 -           1337 Cadherin             PF00028.18    93  6.1e-175  562.9   0.5   7   9   1.5e-14   1.1e-12   42.8   0.0    10    92   894   971   886   972 0.93 ColletesGigas_000622
ColletesGigas_000622-T1 -           1337 Cadherin             PF00028.18    93  6.1e-175  562.9   0.5   8   9   4.4e-22   3.2e-20   66.9   0.0     1    93  1094  1183  1094  1183 0.96 ColletesGigas_000622
ColletesGigas_000622-T1 -           1337 Cadherin             PF00028.18    93  6.1e-175  562.9   0.5   9   9   1.2e-12   8.6e-11   36.7   0.0     1    56  1236  1290  1236  1292 0.96 ColletesGigas_000622
ColletesGigas_000651-T1 -            596 Cadherin             PF00028.18    93   6.9e-93  299.9   0.3   1   4   1.1e-20     8e-19   62.5   0.0     3    93   150   246   148   246 0.97 ColletesGigas_000651
ColletesGigas_000651-T1 -            596 Cadherin             PF00028.18    93   6.9e-93  299.9   0.3   2   4     3e-28   2.2e-26   86.7   0.0     1    93   260   353   260   353 0.97 ColletesGigas_000651
ColletesGigas_000651-T1 -            596 Cadherin             PF00028.18    93   6.9e-93  299.9   0.3   3   4   8.3e-17     6e-15   50.0   0.0     4    92   374   463   372   464 0.93 ColletesGigas_000651
ColletesGigas_000651-T1 -            596 Cadherin             PF00028.18    93   6.9e-93  299.9   0.3   4   4   1.6e-22   1.1e-20   68.4   0.0     1    92   478   565   478   566 0.98 ColletesGigas_000651
ColletesGigas_000621-T1 -            587 Cadherin             PF00028.18    93   2.1e-61  199.0   3.7   1   3   2.9e-19   2.1e-17   57.9   0.0     8    92    80   163    73   164 0.93 ColletesGigas_000621
ColletesGigas_000621-T1 -            587 Cadherin             PF00028.18    93   2.1e-61  199.0   3.7   2   3   2.7e-13   1.9e-11   38.8   0.0     1    62   180   242   180   250 0.95 ColletesGigas_000621
ColletesGigas_000621-T1 -            587 Cadherin             PF00028.18    93   2.1e-61  199.0   3.7   3   3   4.2e-24   3.1e-22   73.4   0.0     1    92   322   413   322   414 0.96 ColletesGigas_000621
ColletesGigas_000624-T1 -            338 Cadherin             PF00028.18    93     4e-15   50.6   0.3   1   1   3.1e-16   2.2e-14   48.2   0.0     1    83   198   277   198   287 0.89 ColletesGigas_000624
ColletesGigas_000625-T1 -            180 Cadherin             PF00028.18    93   8.8e-13   43.1   0.0   1   1   1.9e-14   1.4e-12   42.4   0.0    17    80    43   106    35   113 0.91 ColletesGigas_000625
ColletesGigas_000584-T1 -           1104 Cation_ATPase        PF13246.7     91   2.2e-12   41.4   0.1   1   1   4.5e-14   1.6e-11   38.6   0.0    12    81   547   629   502   635 0.86 ColletesGigas_000584
ColletesGigas_000654-T1 -            135 CBFD_NFYB_HMF        PF00808.24    65   2.9e-07   25.2   0.0   1   1   1.1e-09   3.9e-07   24.8   0.0     2    65    24    87    23    87 0.97 ColletesGigas_000654
ColletesGigas_000567-T1 -            522 CCDC85               PF10226.10   193   1.8e-53  175.6   9.5   1   1   4.9e-56   1.8e-53  175.6   9.5     6   166   256   407   254   443 0.93 ColletesGigas_000567
ColletesGigas_000534-T1 -            729 CEBP1_N              PF16368.6    307   4.7e-12   40.5  11.1   1   1   7.7e-12   2.8e-09   31.4   0.0   266   305   421   460   404   462 0.90 ColletesGigas_000534
ColletesGigas_000534-T1 -            729 CEBP_ZZ              PF16366.6     58     2e-29   96.2  11.3   1   1   5.6e-32     2e-29   96.1   9.0     1    58   647   704   647   704 0.99 ColletesGigas_000534
ColletesGigas_000703-T1 -           1378 CH                   PF00307.32   109   2.3e-24   80.2   0.0   1   1   3.5e-24   6.4e-22   72.4   0.0     3   108   182   285   180   286 0.96 ColletesGigas_000703
ColletesGigas_000702-T1 -            181 CH                   PF00307.32   109   6.6e-21   69.1   0.0   1   1   5.2e-23   9.5e-21   68.6   0.0    20   108    73   159    65   160 0.91 ColletesGigas_000702
ColletesGigas_000467-T1 -            333 CoA_binding          PF02629.20    96   2.5e-32  106.0   0.5   1   1   6.8e-35   2.5e-32  106.0   0.5     1    96    38   131    38   131 0.99 ColletesGigas_000467
ColletesGigas_000467-T1 -            333 CoA_binding_2        PF13380.7    116   8.8e-08   27.2   0.0   1   1     5e-10   1.8e-07   26.2   0.0    31   114    69   161    49   163 0.74 ColletesGigas_000467
ColletesGigas_000580-T1 -            180 COMM_domain          PF07258.15    72     9e-14   46.0   1.6   1   1     4e-16   1.4e-13   45.4   1.6     3    65   118   179   116   180 0.94 ColletesGigas_000580
ColletesGigas_000495-T1 -            267 CTNNB1_binding       PF08347.12   207   2.1e-11   38.9   1.6   1   1   5.7e-14   2.1e-11   38.9   1.6     1    61     1    58     1    80 0.74 ColletesGigas_000495
ColletesGigas_000673-T1 -            335 Cu2_monooxygen       PF01082.21   131   6.7e-33  108.3   3.0   1   1   2.7e-35     1e-32  107.7   0.2     2   130    29   155    28   156 0.91 ColletesGigas_000673
ColletesGigas_000673-T1 -            335 Cu2_monoox_C         PF03712.16   157   1.3e-49  162.2   0.0   1   1   5.6e-52     2e-49  161.6   0.0     2   155   177   320   176   322 0.98 ColletesGigas_000673
ColletesGigas_000699-T1 -            393 CUB                  PF00431.21   110   1.3e-10   36.2   0.8   1   1   6.9e-13   2.5e-10   35.2   0.8    10    97    38   118    26   122 0.89 ColletesGigas_000699
ColletesGigas_000422-T1 -            349 DAGAT                PF03982.14   297   4.6e-95  312.4   0.1   1   1   1.6e-97   5.7e-95  312.1   0.1     2   287    45   337    44   347 0.93 ColletesGigas_000422
ColletesGigas_000543-T1 -            447 DAO                  PF01266.25   353   4.7e-59  195.2   0.0   1   1   2.6e-61   9.4e-59  194.2   0.0     1   352    38   439    38   440 0.80 ColletesGigas_000543
ColletesGigas_000614-T1 -            616 DEAD                 PF00270.30   176   7.6e-37  121.3   0.0   1   1   3.5e-39   1.3e-36  120.5   0.0     2   175   214   398   213   399 0.93 ColletesGigas_000614
ColletesGigas_000602-T1 -            312 DFP                  PF04127.16   186   1.1e-21   71.9   0.0   1   2   5.1e-10   1.8e-07   25.6   0.0     3    73    36   109    34   122 0.80 ColletesGigas_000602
ColletesGigas_000602-T1 -            312 DFP                  PF04127.16   186   1.1e-21   71.9   0.0   2   2     1e-15   3.8e-13   44.2   0.0    77   175   165   264   135   277 0.79 ColletesGigas_000602
ColletesGigas_000455-T1 -            378 DHHC                 PF01529.21   134   1.2e-35  117.1   6.6   1   1   9.6e-38   1.2e-35  117.1   6.6     4   132    87   214    84   216 0.90 ColletesGigas_000455
ColletesGigas_000571-T1 -            300 DHHC                 PF01529.21   134   4.3e-25   82.9  10.6   1   1   3.5e-27   4.3e-25   82.9  10.6     6   130   146   275   142   278 0.89 ColletesGigas_000571
ColletesGigas_000461-T1 -            597 DHHC                 PF01529.21   134   1.1e-20   68.7  34.8   1   1   1.1e-22   1.3e-20   68.4  31.9     6   134   433   547   430   547 0.85 ColletesGigas_000461
ColletesGigas_000524-T1 -            732 Disintegrin          PF00200.24    76   9.4e-14   46.6  24.6   1   1   2.6e-16   9.4e-14   46.6  24.6     1    75   478   554   478   555 0.89 ColletesGigas_000524
ColletesGigas_000411-T1 -            317 DUF2181              PF10223.10   241   5.6e-88  288.9   3.0   1   1   1.9e-90   6.8e-88  288.6   3.0     1   240    35   281    35   282 0.94 ColletesGigas_000411
ColletesGigas_000597-T1 -            427 DUF2353              PF09789.10   314  2.3e-105  346.9  31.4   1   1  8.4e-108    3e-105  346.5  31.4     2   312    29   332    28   333 0.93 ColletesGigas_000597
ColletesGigas_000462-T1 -            726 DUF3361              PF11841.9    154   8.1e-63  205.5   5.0   1   1   4.7e-65   1.7e-62  204.4   5.0     1   154   125   280   125   280 0.99 ColletesGigas_000462
ColletesGigas_000689-T1 -            145 DUF3421              PF11901.9    115   4.3e-49  159.8   0.2   1   1   3.7e-48   1.4e-45  148.5   0.1     1   114    25   135    25   136 0.97 ColletesGigas_000689
ColletesGigas_000661-T1 -           1374 DUF3736              PF12540.9    132   3.7e-14   47.5   0.1   1   1     1e-16   3.7e-14   47.5   0.1     4   132  1036  1168  1034  1168 0.82 ColletesGigas_000661
ColletesGigas_000463-T1 -            491 DUF4460              PF14687.7    110   5.2e-35  114.4   0.5   1   1   5.2e-37   1.9e-34  112.6   0.1     3   110    16   116    14   116 0.96 ColletesGigas_000463
ColletesGigas_000463-T1 -            491 DUF4461              PF14688.7    312  4.6e-114  375.9   0.2   1   1  2.1e-116  7.5e-114  375.2   0.2     2   312   176   490   175   490 0.98 ColletesGigas_000463
ColletesGigas_000436-T1 -           3278 DUF4758              PF15950.6    142   9.7e-87  283.1 203.6   1   7   1.8e-14   6.5e-12   40.5   0.7    89   142   439   492   392   492 0.81 ColletesGigas_000436
ColletesGigas_000436-T1 -           3278 DUF4758              PF15950.6    142   9.7e-87  283.1 203.6   2   7   4.8e-13   1.8e-10   35.9   6.3     2    84   870   993   869  1025 0.72 ColletesGigas_000436
ColletesGigas_000436-T1 -           3278 DUF4758              PF15950.6    142   9.7e-87  283.1 203.6   3   7   6.3e-12   2.3e-09   32.3   9.5     2    36  1069  1103  1068  1116 0.87 ColletesGigas_000436
ColletesGigas_000436-T1 -           3278 DUF4758              PF15950.6    142   9.7e-87  283.1 203.6   4   7   2.3e-13   8.3e-11   36.9  17.3     1    86  1118  1221  1118  1236 0.67 ColletesGigas_000436
ColletesGigas_000436-T1 -           3278 DUF4758              PF15950.6    142   9.7e-87  283.1 203.6   5   7     5e-34   1.8e-31  103.9  20.5     1   141  1238  1353  1238  1354 0.82 ColletesGigas_000436
ColletesGigas_000436-T1 -           3278 DUF4758              PF15950.6    142   9.7e-87  283.1 203.6   6   7   2.1e-12   7.5e-10   33.8   0.1    94   142  1365  1415  1357  1415 0.85 ColletesGigas_000436
ColletesGigas_000436-T1 -           3278 DUF4758              PF15950.6    142   9.7e-87  283.1 203.6   7   7   2.6e-19   9.5e-17   56.2   0.9    96   142  1429  1475  1416  1475 0.86 ColletesGigas_000436
ColletesGigas_002335-T1 -            325 2-Hacid_dh           PF00389.31   134   9.6e-31  100.7   0.0   1   1   3.5e-33   1.3e-30  100.3   0.0     1   129     6   317     6   321 0.98 ColletesGigas_002335
ColletesGigas_002335-T1 -            325 2-Hacid_dh_C         PF02826.20   178   6.3e-60  196.0   0.0   1   1   2.4e-62   8.7e-60  195.6   0.0     1   178   112   290   112   290 0.97 ColletesGigas_002335
ColletesGigas_002460-T1 -           1882 53-BP1_Tudor         PF09038.11   122   1.7e-10   35.4   0.8   1   1     2e-12   7.3e-10   33.4   0.5     4   117  1355  1469  1352  1473 0.82 ColletesGigas_002460
ColletesGigas_002557-T1 -            224 7tm_6                PF02949.21   313   1.5e-53  176.3   3.8   1   1   1.5e-55   1.8e-53  176.1   3.8   185   312    86   213    44   214 0.93 ColletesGigas_002557
ColletesGigas_002558-T1 -            346 7tm_6                PF02949.21   313   1.6e-39  130.3   0.1   1   1   1.8e-41   2.2e-39  129.8   0.1     2   187    79   346    78   346 0.88 ColletesGigas_002558
ColletesGigas_002307-T1 -            473 7tm_6                PF02949.21   313   4.7e-34  112.3   0.1   1   1   6.7e-36   8.1e-34  111.6   0.1    12   310   156   463   148   465 0.85 ColletesGigas_002307
ColletesGigas_002237-T1 -           3923 AAA_6                PF12774.8    327  1.1e-155  512.0   0.0   1   1  1.4e-156    5e-154  506.6   0.0     1   327  1202  1528  1202  1528 1.00 ColletesGigas_002237
ColletesGigas_002237-T1 -           3923 AAA_7                PF12775.8    181   1.2e-71  234.4   0.9   1   1   1.6e-72   5.9e-70  229.0   0.0     8   180  1843  2016  1837  2017 0.98 ColletesGigas_002237
ColletesGigas_002237-T1 -           3923 AAA_8                PF12780.8    259   5.7e-98  321.7   0.0   1   1  6.4e-100   2.3e-97  319.7   0.0     1   259  2210  2470  2210  2470 0.98 ColletesGigas_002237
ColletesGigas_002237-T1 -           3923 AAA_9                PF12781.8    220   2.1e-84  276.5   2.4   1   1   2.1e-86   7.6e-84  274.7   2.4     2   220  2858  3078  2857  3078 0.97 ColletesGigas_002237
ColletesGigas_002237-T1 -           3923 AAA_lid_1            PF17857.2    100   2.7e-16   54.2   1.6   1   1   3.5e-18   1.3e-15   52.0   0.1     2    82  2051  2132  2050  2147 0.87 ColletesGigas_002237
ColletesGigas_002237-T1 -           3923 AAA_lid_11           PF18198.2    155   2.2e-59  194.3   0.4   1   1   1.4e-59     5e-57  186.7   0.1     6   155  3458  3612  3450  3612 0.91 ColletesGigas_002237
ColletesGigas_002248-T1 -            999 AA_permease          PF00324.22   479  6.8e-107  352.4  43.3   1   1  2.2e-109  8.1e-107  352.2  43.3     1   478    81   575    81   576 0.98 ColletesGigas_002248
ColletesGigas_002458-T1 -            928 ABC2_membrane        PF01061.25   210   4.2e-48  158.0  19.7   1   1   2.3e-50   4.2e-48  158.0  19.7     1   209   620   830   620   831 0.98 ColletesGigas_002458
ColletesGigas_002457-T1 -            577 ABC2_membrane        PF01061.25   210   1.2e-11   38.9   8.5   1   1   7.7e-11   1.4e-08   28.9   0.2    32   103   351   424   349   426 0.90 ColletesGigas_002457
ColletesGigas_002458-T1 -            928 ABC2_membrane_7      PF19055.1    409   1.3e-14   48.3   0.9   1   1   2.6e-13   4.7e-11   36.6   0.0     1   108   502   609   502   628 0.76 ColletesGigas_002458
ColletesGigas_002457-T1 -            577 ABC2_membrane_7      PF19055.1    409   8.5e-09   29.2   0.0   1   1     7e-11   1.3e-08   28.6   0.0     1    60   208   266   208   312 0.85 ColletesGigas_002457
ColletesGigas_002464-T1 -            547 ABC_membrane         PF00664.24   274   2.9e-62  205.2   5.8   1   1   1.1e-64   3.9e-62  204.9   5.8    16   270     1   256     1   260 0.97 ColletesGigas_002464
ColletesGigas_002464-T1 -            547 ABC_tran             PF00005.28   137   1.6e-35  117.1   0.0   1   1     3e-37   3.7e-35  115.9   0.0     1   137   324   473   324   473 0.91 ColletesGigas_002464
ColletesGigas_002458-T1 -            928 ABC_tran             PF00005.28   137   1.1e-21   72.2   0.0   1   1   1.8e-23   2.2e-21   71.3   0.0     9   137   327   473   322   473 0.92 ColletesGigas_002458
ColletesGigas_002457-T1 -            577 ABC_tran             PF00005.28   137   1.7e-09   32.8   0.0   1   1     3e-11   3.7e-09   31.7   0.0    40   136    61   178    49   179 0.84 ColletesGigas_002457
ColletesGigas_002536-T1 -            511 Abhydrolase_3        PF07859.14   211   1.7e-13   45.4   0.0   1   1   7.6e-16   2.8e-13   44.7   0.0     1    96   101   204   101   252 0.85 ColletesGigas_002536
ColletesGigas_002238-T1 -            391 Actin                PF00022.20   385   1.2e-89  295.1   0.0   1   1   3.6e-92   1.3e-89  295.0   0.0     4   384     3   389     1   390 0.95 ColletesGigas_002238
ColletesGigas_002572-T1 -            734 Acyltransferase      PF01553.22   135   1.5e-22   74.2   0.0   1   1   8.3e-25     3e-22   73.2   0.0     2   134   431   592   430   593 0.88 ColletesGigas_002572
ColletesGigas_002572-T1 -            734 Acyltransf_C         PF16076.6     75   6.2e-15   49.6   1.4   1   1   3.5e-17   1.3e-14   48.6   1.4     2    75   603   675   602   675 0.86 ColletesGigas_002572
ColletesGigas_002266-T1 -            818 AC_N                 PF16214.6    415   1.8e-14   48.2   0.1   1   1   3.1e-14   1.1e-11   38.9   0.1   345   408    14    77     4    82 0.87 ColletesGigas_002266
ColletesGigas_002462-T1 -            329 adh_short            PF00106.26   195   2.3e-44  145.7   0.0   1   1   7.6e-47   2.8e-44  145.4   0.0     1   192    47   243    47   246 0.97 ColletesGigas_002462
ColletesGigas_002462-T1 -            329 adh_short_C2         PF13561.7    234   1.8e-31  104.0   0.0   1   1     6e-34   2.2e-31  103.7   0.0     1   185    53   244    53   274 0.86 ColletesGigas_002462
ColletesGigas_002405-T1 -            433 AdoHcyase            PF05221.18   299  1.1e-138  455.9   0.0   1   2   3.1e-77   1.1e-74  245.7   0.1     2   138     7   142     6   144 0.98 ColletesGigas_002405
ColletesGigas_002405-T1 -            433 AdoHcyase            PF05221.18   299  1.1e-138  455.9   0.0   2   2   2.7e-66   9.9e-64  209.8   0.0   171   299   142   432   141   432 1.00 ColletesGigas_002405
ColletesGigas_002405-T1 -            433 AdoHcyase_NAD        PF00670.22   162   2.9e-87  285.3   1.8   1   1   1.3e-89   4.8e-87  284.6   1.8     1   162   192   353   192   353 1.00 ColletesGigas_002405
ColletesGigas_002452-T1 -            606 AdoMet_MTase         PF07757.14   112   3.3e-46  150.8   0.0   1   1   1.8e-48   6.7e-46  149.8   0.0     1   107   206   313   206   318 0.93 ColletesGigas_002452
ColletesGigas_002350-T1 -            568 Aldedh               PF00171.23   462  1.5e-102  337.9   0.0   1   1  5.2e-105  1.9e-102  337.6   0.0    11   461    85   550    77   551 0.92 ColletesGigas_002350
ColletesGigas_002575-T1 -            486 ANAPC4_WD40          PF12894.8     92   2.1e-16   54.5   5.2   1   1   1.3e-09   1.6e-07   26.1   0.6    34    90   218   273   188   275 0.89 ColletesGigas_002575
ColletesGigas_002532-T1 -           1041 Ank                  PF00023.31    33  8.8e-116  368.7  83.0   1  14   3.9e-09   4.7e-07   24.6   0.6     4    32    76   104    75   105 0.94 ColletesGigas_002532
ColletesGigas_002532-T1 -           1041 Ank                  PF00023.31    33  8.8e-116  368.7  83.0   2  14   2.2e-06   0.00026   15.9   0.1     1    32   139   170   139   171 0.87 ColletesGigas_002532
ColletesGigas_002532-T1 -           1041 Ank                  PF00023.31    33  8.8e-116  368.7  83.0   3  14   9.5e-08   1.1e-05   20.2   0.1     5    32   176   203   175   204 0.93 ColletesGigas_002532
ColletesGigas_002532-T1 -           1041 Ank                  PF00023.31    33  8.8e-116  368.7  83.0   4  14   2.3e-08   2.8e-06   22.2   0.2     2    32   206   236   205   237 0.90 ColletesGigas_002532
ColletesGigas_002532-T1 -           1041 Ank                  PF00023.31    33  8.8e-116  368.7  83.0   5  14   6.9e-09   8.4e-07   23.8   0.1     2    32   239   269   238   270 0.93 ColletesGigas_002532
ColletesGigas_002532-T1 -           1041 Ank                  PF00023.31    33  8.8e-116  368.7  83.0   6  14   4.5e-07   5.5e-05   18.1   0.0     3    32   340   369   339   370 0.93 ColletesGigas_002532
ColletesGigas_002532-T1 -           1041 Ank                  PF00023.31    33  8.8e-116  368.7  83.0   7  14   3.1e-09   3.7e-07   24.9   0.1     2    32   406   436   405   437 0.88 ColletesGigas_002532
ColletesGigas_002532-T1 -           1041 Ank                  PF00023.31    33  8.8e-116  368.7  83.0   8  14   5.4e-09   6.6e-07   24.2   0.1     1    32   471   506   471   507 0.81 ColletesGigas_002532
ColletesGigas_002532-T1 -           1041 Ank                  PF00023.31    33  8.8e-116  368.7  83.0   9  14   3.1e-07   3.8e-05   18.6   0.2     4    22   555   573   554   584 0.85 ColletesGigas_002532
ColletesGigas_002532-T1 -           1041 Ank                  PF00023.31    33  8.8e-116  368.7  83.0  10  14   9.6e-10   1.2e-07   26.5   0.0     2    32   586   616   585   617 0.87 ColletesGigas_002532
ColletesGigas_002532-T1 -           1041 Ank                  PF00023.31    33  8.8e-116  368.7  83.0  11  14   1.8e-06   0.00021   16.2   0.2     1    30   722   749   722   752 0.74 ColletesGigas_002532
ColletesGigas_002532-T1 -           1041 Ank                  PF00023.31    33  8.8e-116  368.7  83.0  12  14   3.9e-06   0.00048   15.1   0.0     3    23   758   778   757   785 0.86 ColletesGigas_002532
ColletesGigas_002532-T1 -           1041 Ank                  PF00023.31    33  8.8e-116  368.7  83.0  13  14   2.7e-07   3.3e-05   18.8   0.0     2    33   863   894   862   894 0.89 ColletesGigas_002532
ColletesGigas_002532-T1 -           1041 Ank                  PF00023.31    33  8.8e-116  368.7  83.0  14  14   4.7e-07   5.7e-05   18.0   0.0     3    28   948   973   947   978 0.85 ColletesGigas_002532
ColletesGigas_002569-T1 -            578 Ank                  PF00023.31    33   5.2e-25   81.4  13.8   1   2   5.1e-08   6.2e-06   21.1   0.0     1    32   451   482   451   483 0.91 ColletesGigas_002569
ColletesGigas_002569-T1 -            578 Ank                  PF00023.31    33   5.2e-25   81.4  13.8   2   2     5e-08     6e-06   21.1   0.1     2    23   485   506   484   516 0.85 ColletesGigas_002569
ColletesGigas_002476-T1 -            270 Ank                  PF00023.31    33   5.8e-20   65.5  13.3   1   1   2.1e-06   0.00026   15.9   0.4     1    32    57    88    57    89 0.92 ColletesGigas_002476
ColletesGigas_002532-T1 -           1041 Ank_2                PF12796.8     83  8.6e-155  498.3  70.9   1  14   2.1e-13   2.6e-11   38.5   0.5     3    83    14   104    12   104 0.80 ColletesGigas_002532
ColletesGigas_002532-T1 -           1041 Ank_2                PF12796.8     83  8.6e-155  498.3  70.9   2  14   1.2e-18   1.4e-16   55.4   4.6     1    81    78   168    78   170 0.88 ColletesGigas_002532
ColletesGigas_002532-T1 -           1041 Ank_2                PF12796.8     83  8.6e-155  498.3  70.9   3  14   1.9e-20   2.4e-18   61.1   3.2     1    83   111   203   111   203 0.90 ColletesGigas_002532
ColletesGigas_002532-T1 -           1041 Ank_2                PF12796.8     83  8.6e-155  498.3  70.9   4  14   1.7e-21     2e-19   64.5   2.3     1    81   177   267   177   269 0.89 ColletesGigas_002532
ColletesGigas_002532-T1 -           1041 Ank_2                PF12796.8     83  8.6e-155  498.3  70.9   5  14   8.7e-19   1.1e-16   55.8   3.4     1    82   210   302   210   303 0.89 ColletesGigas_002532
ColletesGigas_002532-T1 -           1041 Ank_2                PF12796.8     83  8.6e-155  498.3  70.9   6  14     8e-15   9.6e-13   43.1   0.2     1    82   276   368   276   369 0.81 ColletesGigas_002532
ColletesGigas_002532-T1 -           1041 Ank_2                PF12796.8     83  8.6e-155  498.3  70.9   7  14   1.8e-15   2.2e-13   45.2   0.0    27    83   373   436   366   436 0.87 ColletesGigas_002532
ColletesGigas_002532-T1 -           1041 Ank_2                PF12796.8     83  8.6e-155  498.3  70.9   8  14   2.3e-17   2.8e-15   51.2   0.0     1    79   443   535   443   541 0.81 ColletesGigas_002532
ColletesGigas_002532-T1 -           1041 Ank_2                PF12796.8     83  8.6e-155  498.3  70.9   9  14   4.3e-17   5.2e-15   50.4   0.0    27    83   554   616   537   616 0.84 ColletesGigas_002532
ColletesGigas_002532-T1 -           1041 Ank_2                PF12796.8     83  8.6e-155  498.3  70.9  10  14     1e-10   1.2e-08   29.9   0.2    27    83   621   686   615   686 0.87 ColletesGigas_002532
ColletesGigas_002532-T1 -           1041 Ank_2                PF12796.8     83  8.6e-155  498.3  70.9  11  14   6.9e-11   8.4e-09   30.5   0.1    25    79   688   747   684   751 0.83 ColletesGigas_002532
ColletesGigas_002532-T1 -           1041 Ank_2                PF12796.8     83  8.6e-155  498.3  70.9  12  14   1.5e-13   1.8e-11   39.1   0.1    16    75   739   811   736   819 0.77 ColletesGigas_002532
ColletesGigas_002532-T1 -           1041 Ank_2                PF12796.8     83  8.6e-155  498.3  70.9  13  14   1.9e-16   2.2e-14   48.3   0.0     2    82   794   892   793   893 0.81 ColletesGigas_002532
ColletesGigas_002532-T1 -           1041 Ank_2                PF12796.8     83  8.6e-155  498.3  70.9  14  14   4.8e-12   5.9e-10   34.2   0.2    22    81   894   975   889   977 0.80 ColletesGigas_002532
ColletesGigas_002569-T1 -            578 Ank_2                PF12796.8     83   4.5e-35  114.7   0.3   1   2   2.4e-14     3e-12   41.5   0.0    13    83   403   482   393   482 0.86 ColletesGigas_002569
ColletesGigas_002569-T1 -            578 Ank_2                PF12796.8     83   4.5e-35  114.7   0.3   2   2   1.8e-13   2.2e-11   38.8   0.0    24    81   482   547   475   549 0.84 ColletesGigas_002569
ColletesGigas_002476-T1 -            270 Ank_2                PF12796.8     83     9e-32  104.1   2.7   1   2   7.1e-16   8.7e-14   46.5   0.1    13    83     7    88     2    88 0.85 ColletesGigas_002476
ColletesGigas_002476-T1 -            270 Ank_2                PF12796.8     83     9e-32  104.1   2.7   2   2   3.3e-13   3.9e-11   37.9   0.1     9    75   175   250   166   262 0.77 ColletesGigas_002476
ColletesGigas_002532-T1 -           1041 Ank_3                PF13606.7     31  1.6e-104  323.8  60.5   1   6   5.3e-07   6.4e-05   17.8   0.5     4    31    76   102    75   102 0.94 ColletesGigas_002532
ColletesGigas_002532-T1 -           1041 Ank_3                PF13606.7     31  1.6e-104  323.8  60.5   2   6     3e-08   3.6e-06   21.7   0.1     1    30   139   167   139   168 0.93 ColletesGigas_002532
ColletesGigas_002532-T1 -           1041 Ank_3                PF13606.7     31  1.6e-104  323.8  60.5   3   6   2.4e-07   2.9e-05   18.9   0.0     2    31   173   201   172   201 0.93 ColletesGigas_002532
ColletesGigas_002532-T1 -           1041 Ank_3                PF13606.7     31  1.6e-104  323.8  60.5   4   6   3.1e-09   3.8e-07   24.7   0.1     2    30   239   266   238   267 0.94 ColletesGigas_002532
ColletesGigas_002532-T1 -           1041 Ank_3                PF13606.7     31  1.6e-104  323.8  60.5   5   6   2.5e-07     3e-05   18.9   0.0     1    30   471   503   471   504 0.85 ColletesGigas_002532
ColletesGigas_002532-T1 -           1041 Ank_3                PF13606.7     31  1.6e-104  323.8  60.5   6   6   1.5e-07   1.8e-05   19.5   0.0     2    30   863   890   862   891 0.94 ColletesGigas_002532
ColletesGigas_002476-T1 -            270 Ank_3                PF13606.7     31   1.6e-26   84.2   6.4   1   1   1.9e-07   2.4e-05   19.2   0.1     1    30    57    85    57    86 0.94 ColletesGigas_002476
ColletesGigas_002569-T1 -            578 Ank_3                PF13606.7     31   1.1e-25   81.6   3.7   1   1   3.9e-07   4.7e-05   18.3   0.0     1    30   451   479   451   480 0.94 ColletesGigas_002569
ColletesGigas_002532-T1 -           1041 Ank_4                PF13637.7     55  1.1e-132  425.4  52.8   1  15   1.2e-12   1.5e-10   36.0   0.7     2    54    75   126    74   127 0.96 ColletesGigas_002532
ColletesGigas_002532-T1 -           1041 Ank_4                PF13637.7     55  1.1e-132  425.4  52.8   2  15   5.1e-10   6.1e-08   27.7   0.1    15    55   121   160   120   160 0.90 ColletesGigas_002532
ColletesGigas_002532-T1 -           1041 Ank_4                PF13637.7     55  1.1e-132  425.4  52.8   3  15     3e-15   3.6e-13   44.3   0.3     2    52   174   223   173   225 0.95 ColletesGigas_002532
ColletesGigas_002532-T1 -           1041 Ank_4                PF13637.7     55  1.1e-132  425.4  52.8   4  15   1.2e-17   1.4e-15   52.0   0.3     2    55   207   259   206   259 0.97 ColletesGigas_002532
ColletesGigas_002532-T1 -           1041 Ank_4                PF13637.7     55  1.1e-132  425.4  52.8   5  15   4.7e-09   5.7e-07   24.6   0.1     2    47   307   351   306   355 0.96 ColletesGigas_002532
ColletesGigas_002532-T1 -           1041 Ank_4                PF13637.7     55  1.1e-132  425.4  52.8   6  15   6.8e-12   8.2e-10   33.6   0.2     1    51   406   455   406   459 0.92 ColletesGigas_002532
ColletesGigas_002532-T1 -           1041 Ank_4                PF13637.7     55  1.1e-132  425.4  52.8   7  15   4.7e-09   5.7e-07   24.6   0.1     2    45   440   482   439   487 0.93 ColletesGigas_002532
ColletesGigas_002532-T1 -           1041 Ank_4                PF13637.7     55  1.1e-132  425.4  52.8   8  15   1.7e-12     2e-10   35.6   0.1     3    55   474   529   474   529 0.95 ColletesGigas_002532
ColletesGigas_002532-T1 -           1041 Ank_4                PF13637.7     55  1.1e-132  425.4  52.8   9  15   2.7e-10   3.3e-08   28.5   0.1     1    55   553   606   553   606 0.96 ColletesGigas_002532
ColletesGigas_002532-T1 -           1041 Ank_4                PF13637.7     55  1.1e-132  425.4  52.8  10  15   1.6e-08   1.9e-06   22.9   0.2     3    55   588   640   588   640 0.96 ColletesGigas_002532
ColletesGigas_002532-T1 -           1041 Ank_4                PF13637.7     55  1.1e-132  425.4  52.8  11  15   6.7e-12   8.2e-10   33.6   0.0     3    54   691   742   689   743 0.92 ColletesGigas_002532
ColletesGigas_002532-T1 -           1041 Ank_4                PF13637.7     55  1.1e-132  425.4  52.8  12  15   8.8e-09   1.1e-06   23.7   0.1    12    55   734   777   734   777 0.96 ColletesGigas_002532
ColletesGigas_002532-T1 -           1041 Ank_4                PF13637.7     55  1.1e-132  425.4  52.8  13  15   3.1e-11   3.7e-09   31.5   0.1     3    55   759   809   759   809 0.85 ColletesGigas_002532
ColletesGigas_002532-T1 -           1041 Ank_4                PF13637.7     55  1.1e-132  425.4  52.8  14  15   2.7e-09   3.2e-07   25.4   0.0     3    55   828   883   827   883 0.91 ColletesGigas_002532
ColletesGigas_002532-T1 -           1041 Ank_4                PF13637.7     55  1.1e-132  425.4  52.8  15  15   5.2e-10   6.3e-08   27.6   0.2     1    55   863   916   863   916 0.95 ColletesGigas_002532
ColletesGigas_002476-T1 -            270 Ank_4                PF13637.7     55   2.1e-31  102.5   0.9   1   2   6.7e-12   8.1e-10   33.6   0.0     2    55    59   111    58   111 0.96 ColletesGigas_002476
ColletesGigas_002476-T1 -            270 Ank_4                PF13637.7     55   2.1e-31  102.5   0.9   2   2   3.3e-09     4e-07   25.1   0.1    13    48   175   209   165   215 0.87 ColletesGigas_002476
ColletesGigas_002569-T1 -            578 Ank_4                PF13637.7     55   3.9e-31  101.6   2.9   1   2   2.9e-09   3.5e-07   25.3   0.0     3    46   262   304   260   313 0.89 ColletesGigas_002569
ColletesGigas_002569-T1 -            578 Ank_4                PF13637.7     55   3.9e-31  101.6   2.9   2   2   1.2e-12   1.5e-10   36.0   0.0     3    55   454   505   452   505 0.97 ColletesGigas_002569
ColletesGigas_002532-T1 -           1041 Ank_5                PF13857.7     56  1.5e-110  354.4  67.2   1   5   6.2e-12   7.6e-10   33.5   0.2     8    54   165   211   161   213 0.94 ColletesGigas_002532
ColletesGigas_002532-T1 -           1041 Ank_5                PF13857.7     56  1.5e-110  354.4  67.2   2   5   4.6e-12   5.5e-10   33.9   0.2     1    52   192   242   192   242 0.99 ColletesGigas_002532
ColletesGigas_002532-T1 -           1041 Ank_5                PF13857.7     56  1.5e-110  354.4  67.2   3   5   9.6e-13   1.2e-10   36.0   0.6     1    56   225   279   225   279 0.94 ColletesGigas_002532
ColletesGigas_002532-T1 -           1041 Ank_5                PF13857.7     56  1.5e-110  354.4  67.2   4   5   2.9e-10   3.5e-08   28.1   0.1     6    56   396   446   393   446 0.95 ColletesGigas_002532
ColletesGigas_002532-T1 -           1041 Ank_5                PF13857.7     56  1.5e-110  354.4  67.2   5   5   2.7e-11   3.3e-09   31.4   0.0     7    56   463   516   458   516 0.87 ColletesGigas_002532
ColletesGigas_002476-T1 -            270 Ank_5                PF13857.7     56   1.2e-30   99.8  10.0   1   2   3.2e-11   3.9e-09   31.2   0.0     6    56    48    98    42    98 0.94 ColletesGigas_002476
ColletesGigas_002476-T1 -            270 Ank_5                PF13857.7     56   1.2e-30   99.8  10.0   2   2     3e-12   3.7e-10   34.5   0.2     3    56   184   236   181   236 0.96 ColletesGigas_002476
ColletesGigas_002569-T1 -            578 Ank_5                PF13857.7     56     2e-27   89.5   3.3   1   1     5e-14     6e-12   40.1   0.0    14    56   450   492   447   492 0.97 ColletesGigas_002569
ColletesGigas_002228-T1 -            175 Arf                  PF00025.22   175   3.6e-80  262.0   0.1   1   1   5.5e-82     4e-80  261.9   0.1     2   174     2   172     1   173 0.98 ColletesGigas_002228
ColletesGigas_002583-T1 -            201 Arf                  PF00025.22   175   6.8e-19   62.5   0.4   1   1   1.2e-20   8.4e-19   62.2   0.4    12   171     6   164     1   171 0.79 ColletesGigas_002583
ColletesGigas_002467-T1 -            201 Arf                  PF00025.22   175   1.7e-12   41.7   0.0   1   1   2.9e-14   2.1e-12   41.3   0.0    15   165    12   162     2   172 0.80 ColletesGigas_002467
ColletesGigas_002422-T1 -            664 Arf                  PF00025.22   175   9.9e-11   35.9   0.0   1   1   1.6e-09   1.2e-07   25.9   0.0    12   166     9   163     1   171 0.82 ColletesGigas_002422
ColletesGigas_002556-T1 -            391 Arf                  PF00025.22   175   4.4e-08   27.3   0.0   1   1   1.1e-08   7.8e-07   23.2   0.0    14   146   211   356   206   377 0.66 ColletesGigas_002556
ColletesGigas_002225-T1 -           2117 ARID                 PF01388.22    90   3.4e-21   70.3   0.0   1   1   2.6e-23   9.4e-21   68.9   0.0     2    90   867   951   866   951 0.94 ColletesGigas_002225
ColletesGigas_002394-T1 -            922 ARS2                 PF04959.14   198   1.7e-55  182.8   1.8   1   1   4.5e-58   1.7e-55  182.8   1.8     1   190   714   900   714   906 0.82 ColletesGigas_002394
ColletesGigas_002565-T1 -            296 Astacin              PF01400.25   191   4.7e-67  219.8   0.0   1   1   1.6e-69   5.7e-67  219.5   0.0     2   190   101   290   100   291 0.96 ColletesGigas_002565
ColletesGigas_002474-T1 -            563 ATE_C                PF04377.16   134   7.3e-61  199.2   2.1   1   2   3.5e-11   1.3e-08   30.1   0.1     2    42   281   321   280   331 0.85 ColletesGigas_002474
ColletesGigas_002474-T1 -            563 ATE_C                PF04377.16   134   7.3e-61  199.2   2.1   2   2   7.1e-54   2.6e-51  168.3   0.3     1   134   332   471   332   471 0.96 ColletesGigas_002474
ColletesGigas_002474-T1 -            563 ATE_N                PF04376.14    81   1.6e-27   90.3   8.3   1   1   4.3e-30   1.6e-27   90.3   8.3     2    81    19    89    18    89 0.97 ColletesGigas_002474
ColletesGigas_002294-T1 -           1430 ATG11                PF10377.10   129   4.2e-12   40.8   0.0   1   1   7.6e-14   2.8e-11   38.1   0.0    21   128  1231  1412  1227  1413 0.92 ColletesGigas_002294
ColletesGigas_002503-T1 -           1138 Auts2                PF15336.7    218     7e-51  167.9  16.4   1   1   1.9e-53     7e-51  167.9  16.4     1   215   664   870   664   882 0.89 ColletesGigas_002503
ColletesGigas_002225-T1 -           2117 BAF250_C             PF12031.9    257  8.4e-118  386.7   0.2   1   1  3.4e-120  1.3e-117  386.2   0.2     1   257  1802  2062  1802  2062 0.99 ColletesGigas_002225
ColletesGigas_002585-T1 -           1385 BAH                  PF01426.19   122   2.2e-31  102.8   3.5   1   2   5.8e-21   2.1e-18   60.9   0.1     2   121   500   625   499   626 0.91 ColletesGigas_002585
ColletesGigas_002585-T1 -           1385 BAH                  PF01426.19   122   2.2e-31  102.8   3.5   2   2     5e-15   1.8e-12   41.7   0.9     2   120   681   847   680   849 0.88 ColletesGigas_002585
ColletesGigas_002526-T1 -            358 BAR                  PF03114.19   239   4.1e-26   86.5   4.7   1   1   1.7e-28   6.1e-26   86.0   4.7    70   234    14   173     3   178 0.89 ColletesGigas_002526
ColletesGigas_002479-T1 -            285 Bax1-I               PF01027.21   207   1.4e-34  114.3  18.1   1   1   4.7e-37   1.7e-34  113.9  18.1     1   207    70   271    70   271 0.87 ColletesGigas_002479
ColletesGigas_002544-T1 -            164 BBL5                 PF07289.12   334   1.3e-51  170.1   0.2   1   1   7.7e-54   1.4e-51  169.9   0.2   171   333     1   159     1   160 0.92 ColletesGigas_002544
ColletesGigas_002543-T1 -             84 BBL5                 PF07289.12   334   4.3e-31  102.6   0.0   1   1   2.7e-33     5e-31  102.4   0.0     1    79     1    79     1    82 0.98 ColletesGigas_002543
ColletesGigas_002392-T1 -            572 Beta_helix           PF13229.7    158   2.9e-08   28.2   0.8   1   1   1.7e-10     6e-08   27.2   0.8    25   124   414   514   394   558 0.64 ColletesGigas_002392
ColletesGigas_002460-T1 -           1882 BRCT_3               PF18428.2    102   1.2e-31  103.3   0.2   1   1   1.6e-33   5.8e-31  101.1   0.2     2   101  1782  1881  1781  1882 0.91 ColletesGigas_002460
ColletesGigas_002530-T1 -            720 BTB                  PF00651.32   111   9.8e-23   75.1   0.8   1   1   5.6e-25     2e-22   74.0   0.8     1   109    23   126    23   128 0.92 ColletesGigas_002530
ColletesGigas_002373-T1 -            125 BTB_2                PF02214.23    94   1.5e-31  103.2   0.0   1   1     1e-33   1.9e-31  102.8   0.0     1    94    12   102    12   102 0.98 ColletesGigas_002373
ColletesGigas_002370-T1 -            251 BTB_2                PF02214.23    94   2.2e-30   99.4   0.0   1   1   2.9e-32   5.2e-30   98.2   0.0     1    94    13   103    13   103 0.98 ColletesGigas_002370
ColletesGigas_002535-T1 -            477 c-SKI_SMAD_bind      PF08782.11    94   3.9e-30   98.4   2.8   1   1   1.1e-32   3.9e-30   98.4   2.8     1    94   139   230   139   230 0.94 ColletesGigas_002535
ColletesGigas_002330-T1 -            908 C2                   PF00168.31   103   1.3e-16   55.3   0.0   1   1   1.2e-18   4.3e-16   53.7   0.0     2    91    14   105    13   115 0.91 ColletesGigas_002330
ColletesGigas_002408-T1 -            816 CAP_GLY              PF01302.26    66   7.7e-20   65.2   0.0   1   1   7.4e-17   2.7e-14   47.4   0.0     2    66   336   405   335   405 0.77 ColletesGigas_002408
ColletesGigas_002342-T1 -            107 Carb_anhydrase       PF00194.22   254     3e-15   50.9   0.4   1   1   9.2e-18   3.4e-15   50.8   0.4    55   116    19    83     7   103 0.85 ColletesGigas_002342
ColletesGigas_002249-T1 -            350 Carb_kinase          PF01256.18   244     4e-54  178.1   0.0   1   1   1.3e-56   4.7e-54  177.9   0.0     2   243    56   322    55   323 0.92 ColletesGigas_002249
ColletesGigas_002400-T1 -            509 CBM_14               PF01607.25    53   2.2e-13   44.7   2.6   1   1   1.9e-15   2.2e-13   44.7   2.6     8    53    38    83    32    83 0.91 ColletesGigas_002400
ColletesGigas_002263-T1 -            550 CBM_14               PF01607.25    53   4.4e-12   40.6   3.6   1   1   3.6e-14   4.4e-12   40.6   3.6     1    53    56   113    56   113 0.90 ColletesGigas_002263
ColletesGigas_002253-T1 -            520 CBM_14               PF01607.25    53     1e-07   26.6   1.3   1   1   8.3e-10     1e-07   26.6   1.3    21    53    49    81    47    81 0.96 ColletesGigas_002253
ColletesGigas_002567-T1 -            217 CDP-OH_P_transf      PF01066.22    66   2.4e-14   48.4   0.7   1   1   6.6e-17   2.4e-14   48.4   0.7     2    66    11    73    10    73 0.91 ColletesGigas_002567
ColletesGigas_002224-T1 -           3359 Chorein_N            PF12624.8    116   1.9e-26   87.0   4.3   1   1   2.1e-28   7.6e-26   85.0   0.1     1    83     2    84     2    98 0.95 ColletesGigas_002224
ColletesGigas_002554-T1 -            542 Citrate_synt         PF00285.22   360   1.5e-32  107.5   0.0   1   1     7e-35   2.5e-32  106.8   0.0    21   281   170   459   140   506 0.79 ColletesGigas_002554
ColletesGigas_002536-T1 -            511 COesterase           PF00135.29   515  2.3e-121  400.7   0.0   1   1  7.5e-124  2.7e-121  400.4   0.0     3   501     4   501     2   509 0.88 ColletesGigas_002536
ColletesGigas_002219-T1 -            700 COG2                 PF06148.12   133   2.1e-35  116.2   3.7   1   1   5.8e-38   2.1e-35  116.2   3.7     1   131    15   145    15   147 0.98 ColletesGigas_002219
ColletesGigas_002327-T1 -            593 Collagen             PF01391.19    60     8e-58  186.6 234.6   1   7   1.4e-11   5.2e-09   30.3  22.0     7    54   154   201   150   202 0.39 ColletesGigas_002327
ColletesGigas_002327-T1 -            593 Collagen             PF01391.19    60     8e-58  186.6 234.6   2   7     3e-13   1.1e-10   35.7  33.3     1    59   175   233   175   235 0.90 ColletesGigas_002327
ColletesGigas_002327-T1 -            593 Collagen             PF01391.19    60     8e-58  186.6 234.6   3   7   5.5e-14     2e-11   38.0  24.0     3    60   248   305   247   305 0.91 ColletesGigas_002327
ColletesGigas_002327-T1 -            593 Collagen             PF01391.19    60     8e-58  186.6 234.6   4   7   8.5e-13   3.1e-10   34.2  29.1     1    59   297   355   297   360 0.90 ColletesGigas_002327
ColletesGigas_002327-T1 -            593 Collagen             PF01391.19    60     8e-58  186.6 234.6   5   7   5.7e-14   2.1e-11   38.0  29.6     1    58   361   418   356   419 0.76 ColletesGigas_002327
ColletesGigas_002327-T1 -            593 Collagen             PF01391.19    60     8e-58  186.6 234.6   6   7     2e-12   7.1e-10   33.1  23.3     3    55   453   505   451   506 0.88 ColletesGigas_002327
ColletesGigas_002327-T1 -            593 Collagen             PF01391.19    60     8e-58  186.6 234.6   7   7   2.5e-11   9.2e-09   29.5  28.9     1    55   469   523   469   526 0.59 ColletesGigas_002327
ColletesGigas_002384-T1 -            469 Complex1_51K         PF01512.18   152   2.1e-51  168.3   0.0   1   1   1.2e-53   4.4e-51  167.3   0.0     1   149    90   260    90   263 0.97 ColletesGigas_002384
ColletesGigas_002451-T1 -             92 Complex1_LYR         PF05347.16    59   4.8e-08   27.5   0.1   1   1   2.2e-10     8e-08   26.8   0.1     6    55    17    65    13    69 0.93 ColletesGigas_002451
ColletesGigas_002276-T1 -            386 COPIIcoated_ERV      PF07970.13   226   7.8e-84  275.5   0.9   1   1   2.9e-86   1.1e-83  275.1   0.9     1   226   147   366   147   366 0.97 ColletesGigas_002276
ColletesGigas_002271-T1 -            366 CRAL_TRIO            PF00650.21   159   3.9e-41  134.9   0.2   1   1     9e-43   6.5e-41  134.2   0.2     4   159   116   268   113   268 0.95 ColletesGigas_002271
ColletesGigas_002273-T1 -            346 CRAL_TRIO            PF00650.21   159   6.5e-38  124.5   0.3   1   1   1.6e-39   1.1e-37  123.7   0.3     3   159   147   300   145   300 0.95 ColletesGigas_002273
ColletesGigas_002272-T1 -            337 CRAL_TRIO            PF00650.21   159   9.8e-33  107.6   0.0   1   1     2e-34   1.4e-32  107.1   0.0     5   159   150   301   146   301 0.94 ColletesGigas_002272
ColletesGigas_002268-T1 -            242 CRAL_TRIO            PF00650.21   159   3.8e-32  105.7   0.3   1   1   7.5e-34   5.5e-32  105.2   0.3     8   159    51   198    47   198 0.93 ColletesGigas_002268
ColletesGigas_002560-T1 -            499 CRAL_TRIO            PF00650.21   159   6.4e-27   88.7   0.1   1   1   1.7e-28   1.3e-26   87.8   0.1    11   159   298   441   294   441 0.93 ColletesGigas_002560
ColletesGigas_002268-T1 -            242 CRAL_TRIO_2          PF13716.7    139     2e-09   32.3   0.1   1   1   3.4e-11   3.1e-09   31.7   0.1    65   135   131   200   106   202 0.83 ColletesGigas_002268
ColletesGigas_002560-T1 -            499 CRAL_TRIO_2          PF13716.7    139     8e-09   30.4   0.0   1   1   1.5e-10   1.3e-08   29.6   0.0    53   130   363   439   305   453 0.85 ColletesGigas_002560
ColletesGigas_002271-T1 -            366 CRAL_TRIO_2          PF13716.7    139   2.3e-08   28.9   0.0   1   1   4.6e-10   4.2e-08   28.0   0.0    19   135   152   270   130   273 0.81 ColletesGigas_002271
ColletesGigas_002273-T1 -            346 CRAL_TRIO_2          PF13716.7    139   4.3e-08   28.0   0.1   1   1     1e-09   9.2e-08   26.9   0.1     1   130   162   298   162   308 0.65 ColletesGigas_002273
ColletesGigas_002221-T1 -            784 Cullin               PF00888.23   619  6.7e-225  742.9  14.3   1   1  2.2e-227    8e-225  742.6  14.3     1   619    32   682    32   682 0.97 ColletesGigas_002221
ColletesGigas_002221-T1 -            784 Cullin_Nedd8         PF10557.10    63   5.4e-28   91.4   0.5   1   1   4.9e-30   1.8e-27   89.8   0.2     1    63   714   776   714   776 0.98 ColletesGigas_002221
ColletesGigas_002300-T1 -            140 Cyt-b5               PF00173.29    74     7e-23   75.2   0.0   1   1   2.6e-25   9.6e-23   74.7   0.0     2    73    52   122    51   123 0.96 ColletesGigas_002300
ColletesGigas_002440-T1 -            316 Cytochrom_C1         PF02167.16   219   5.2e-83  272.5   0.0   1   1   1.7e-85   6.4e-83  272.2   0.0     1   214    85   298    85   303 0.97 ColletesGigas_002440
ColletesGigas_002494-T1 -           1658 DBINO                PF13892.7    134   1.9e-48  158.8  25.7   1   1   5.2e-51   1.9e-48  158.8  25.7     3   133   250   380   248   381 0.98 ColletesGigas_002494
ColletesGigas_002573-T1 -            601 DDHD                 PF02862.18   239   9.1e-40  131.7   1.9   1   2   2.3e-31   8.5e-29   95.8   0.3     1    98   411   500   411   527 0.82 ColletesGigas_002573
ColletesGigas_002573-T1 -            601 DDHD                 PF02862.18   239   9.1e-40  131.7   1.9   2   2   3.2e-13   1.2e-10   36.4   0.3   170   238   516   595   488   596 0.59 ColletesGigas_002573
ColletesGigas_002333-T1 -            551 DEAD                 PF00270.30   176   2.8e-51  168.2   0.0   1   1   2.8e-51     1e-48  159.9   0.0     1   175   149   319   149   320 0.96 ColletesGigas_002333
ColletesGigas_002329-T1 -            655 Death                PF00531.23    86   8.2e-13   42.9   0.0   1   1   1.8e-14   6.7e-12   40.0   0.0     4    83   580   654   577   655 0.91 ColletesGigas_002329
ColletesGigas_002237-T1 -           3923 DHC_N2               PF08393.14   398    6e-118  388.8   4.4   1   1  1.6e-120    6e-118  388.8   4.4     2   395   644  1071   643  1074 0.98 ColletesGigas_002237
ColletesGigas_002505-T1 -            663 DHHC                 PF01529.21   134   9.5e-37  120.6  11.2   1   1   2.6e-39   9.5e-37  120.6  11.2     4   132    98   218    95   220 0.93 ColletesGigas_002505
ColletesGigas_002585-T1 -           1385 DNA_methylase        PF00145.18   335   1.8e-52  173.2   0.0   1   1     5e-55   1.8e-52  173.2   0.0     2   334   895  1349   894  1350 0.74 ColletesGigas_002585
ColletesGigas_002585-T1 -           1385 DNMT1-RFD            PF12047.9    144   9.6e-40  130.5   0.0   1   1   9.4e-42   3.4e-39  128.7   0.0     2   143   145   278   144   279 0.97 ColletesGigas_002585
ColletesGigas_002281-T1 -            755 DPPIV_N              PF00930.22   355   4.5e-78  256.9   1.9   1   1   3.3e-80     6e-78  256.5   1.9     1   352    85   462    85   465 0.90 ColletesGigas_002281
ColletesGigas_002289-T1 -            782 DPPIV_N              PF00930.22   355   3.1e-63  208.1   0.0   1   2   1.1e-39   2.1e-37  123.2   0.0     1   170    46   238    46   265 0.92 ColletesGigas_002289
ColletesGigas_002289-T1 -            782 DPPIV_N              PF00930.22   355   3.1e-63  208.1   0.0   2   2     2e-27   3.6e-25   82.9   0.0   180   354   290   493   266   494 0.85 ColletesGigas_002289
ColletesGigas_002483-T1 -            119 DSL                  PF01414.20    63   5.3e-26   85.1   8.2   1   1   1.9e-28   6.9e-26   84.8   8.2     1    63    27    89    27    89 0.99 ColletesGigas_002483
ColletesGigas_002417-T1 -            592 DSPc                 PF00782.21   133   9.1e-10   33.0   0.0   1   1   5.5e-12     2e-09   31.9   0.0    13   127    61   179    55   185 0.70 ColletesGigas_002417
ColletesGigas_002309-T1 -            329 DUF1394              PF07159.13   303  5.1e-140  460.4   0.6   1   1  1.6e-142  5.8e-140  460.2   0.6     1   303    22   324    22   324 0.99 ColletesGigas_002309
ColletesGigas_002378-T1 -            466 DUF1682              PF07946.15   325   2.1e-88  291.0   2.1   1   1   7.4e-91   2.7e-88  290.7   2.1     1   325   122   453   122   453 0.91 ColletesGigas_002378
ColletesGigas_002229-T1 -            935 DUF2451              PF10474.10   234   1.5e-88  290.9   0.8   1   1   4.1e-91   1.5e-88  290.9   0.8     1   234   696   929   696   929 0.98 ColletesGigas_002229
ColletesGigas_002219-T1 -            700 DUF3510              PF12022.9    130   1.2e-38  126.8   3.5   1   1   3.6e-41   1.3e-38  126.7   0.3     2   130   543   667   542   667 0.92 ColletesGigas_002219
ColletesGigas_002357-T1 -           1783 DUF3694              PF12473.9    154   2.2e-39  130.1   0.0   1   1   3.8e-41   1.4e-38  127.5   0.0     1   153  1184  1330  1184  1331 0.94 ColletesGigas_002357
ColletesGigas_004332-T1 -            371 7tm_1                PF00001.22   263   8.1e-32  105.0  14.5   1   1   5.4e-34   9.8e-32  104.8  14.5     1   263    27   298    27   298 0.86 ColletesGigas_004332
ColletesGigas_004382-T1 -            263 7tm_1                PF00001.22   263   2.2e-09   31.5   3.8   1   1   1.7e-11   3.1e-09   31.0   3.8    74   228     1   165     1   197 0.73 ColletesGigas_004382
ColletesGigas_004347-T1 -            542 7tm_2                PF00002.25   246   1.1e-19   65.1  13.9   1   1   4.4e-22   1.6e-19   64.6  13.9     7   246   211   467   205   467 0.86 ColletesGigas_004347
ColletesGigas_004332-T1 -            371 7TM_GPCR_Srsx        PF10320.10   257   8.3e-10   32.9  15.8   1   1     3e-12   1.1e-09   32.5  15.8     2   256    22   312    21   313 0.78 ColletesGigas_004332
ColletesGigas_004332-T1 -            371 7TM_GPCR_Srw         PF10324.10   319   5.6e-08   26.9  15.4   1   1   1.2e-09   2.3e-07   24.9  15.4    80   317    84   314    15   316 0.69 ColletesGigas_004332
ColletesGigas_004382-T1 -            263 7TM_GPCR_Srw         PF10324.10   319   1.9e-07   25.1   3.3   1   1   1.2e-09   2.2e-07   24.9   3.3   177   316    67   212    30   215 0.83 ColletesGigas_004382
ColletesGigas_004332-T1 -            371 7TM_GPCR_Srx         PF10328.10   262   2.9e-08   28.1  16.4   1   1   1.4e-10   5.1e-08   27.3  15.7     5   228    22   254    19   272 0.78 ColletesGigas_004332
ColletesGigas_004189-T1 -            829 AAA                  PF00004.30   132   3.5e-42  138.5   0.0   1   1   4.4e-44   8.1e-42  137.3   0.0     2   131   397   529   396   530 0.96 ColletesGigas_004189
ColletesGigas_004315-T1 -            895 AAA                  PF00004.30   132   3.5e-13   44.6   0.0   1   1     7e-15   1.3e-12   42.8   0.0     2    74   352   425   351   478 0.77 ColletesGigas_004315
ColletesGigas_004189-T1 -            829 AAA_2                PF07724.15   171   7.6e-08   27.1   0.4   1   1   1.3e-09   4.9e-07   24.5   0.0     7   103   397   488   393   511 0.82 ColletesGigas_004189
ColletesGigas_004315-T1 -            895 AAA_5                PF07728.15   138     6e-07   24.1   0.0   1   1   1.4e-08   2.6e-06   22.0   0.0     3    88   352   432   350   475 0.83 ColletesGigas_004315
ColletesGigas_004189-T1 -            829 AAA_lid_3            PF17862.2     45   3.8e-15   50.0   0.0   1   1   2.8e-17     1e-14   48.6   0.0     7    43   560   596   559   597 0.96 ColletesGigas_004189
ColletesGigas_004377-T1 -            478 Abhydrolase_1        PF00561.21   257   1.7e-08   28.9   0.1   1   1   3.2e-10   1.1e-07   26.2   0.0     2   111    80   200    79   227 0.84 ColletesGigas_004377
ColletesGigas_004334-T1 -            135 AKAP28               PF14469.7    121   6.2e-37  120.6   0.3   1   1   1.9e-39     7e-37  120.4   0.3     1   120     8   129     8   130 0.98 ColletesGigas_004334
ColletesGigas_004105-T1 -            419 Amidase_2            PF01510.26   126   1.1e-21   72.1   0.2   1   1   2.1e-22   7.5e-20   66.2   0.0     4   125   276   402   274   403 0.90 ColletesGigas_004105
ColletesGigas_004191-T1 -            223 Ank                  PF00023.31    33   1.1e-11   39.3   0.0   1   1   2.5e-09   9.1e-07   23.7   0.0     2    32   137   168   136   169 0.89 ColletesGigas_004191
ColletesGigas_004191-T1 -            223 Ank_2                PF12796.8     83     2e-13   45.3   0.1   1   1   1.2e-15   4.4e-13   44.2   0.1    26    83   102   168    85   168 0.82 ColletesGigas_004191
ColletesGigas_004191-T1 -            223 Ank_4                PF13637.7     55   3.2e-08   28.6   0.0   1   1   3.1e-10   5.6e-08   27.8   0.0     2    55   103   157   103   157 0.86 ColletesGigas_004191
ColletesGigas_004119-T1 -           2090 Apt1                 PF10351.10   478  5.1e-107  353.1   1.2   1   2   4.2e-74   1.5e-71  236.1   0.0     1   306  1618  1948  1618  1961 0.89 ColletesGigas_004119
ColletesGigas_004119-T1 -           2090 Apt1                 PF10351.10   478  5.1e-107  353.1   1.2   2   2   1.1e-37   4.1e-35  116.0   0.4   398   478  1964  2044  1947  2044 0.93 ColletesGigas_004119
ColletesGigas_004395-T1 -            352 BTB                  PF00651.32   111   3.5e-27   89.4   0.4   1   1   3.3e-29   6.1e-27   88.6   0.4     5   102    36   128    32   137 0.91 ColletesGigas_004395
ColletesGigas_004364-T1 -            441 BTB                  PF00651.32   111     1e-26   87.9   0.0   1   1   9.5e-29   1.7e-26   87.1   0.0     1   105   132   231   132   237 0.92 ColletesGigas_004364
ColletesGigas_004402-T1 -           1034 BTB_2                PF02214.23    94   6.5e-29   94.7   0.0   1   1   7.1e-31   1.3e-28   93.7   0.0     1    92   481   570   481   572 0.96 ColletesGigas_004402
ColletesGigas_004103-T1 -            246 BTB_2                PF02214.23    94   2.7e-12   41.4   0.0   1   1   2.8e-14     5e-12   40.6   0.0    19    88    12    81    10    86 0.85 ColletesGigas_004103
ColletesGigas_004123-T1 -            768 CALM_bind            PF16025.6     79   1.2e-19   65.1   7.0   1   1   1.1e-20     4e-18   60.2   0.2     3    59     5    61     3   120 0.86 ColletesGigas_004123
ColletesGigas_004328-T1 -            799 Calpain_III          PF01067.23   135   1.5e-30  100.8   0.5   1   1     1e-32   3.7e-30   99.6   0.5     1   135   492   609   492   609 0.90 ColletesGigas_004328
ColletesGigas_004394-T1 -            365 CH                   PF00307.32   109   6.9e-35  114.1   0.4   1   2   7.7e-19   2.8e-16   54.2   0.1     6   108    94   195    89   196 0.93 ColletesGigas_004394
ColletesGigas_004394-T1 -            365 CH                   PF00307.32   109   6.9e-35  114.1   0.4   2   2   4.3e-20   1.6e-17   58.2   0.0     3   108   257   362   255   363 0.89 ColletesGigas_004394
ColletesGigas_004341-T1 -           2402 CNOT1_CAF1_bind      PF16415.6    225   6.4e-96  314.5   4.8   1   1   6.9e-98   2.5e-95  312.6   2.3     2   223  1071  1294  1070  1296 0.98 ColletesGigas_004341
ColletesGigas_004341-T1 -           2402 CNOT1_HEAT           PF16418.6    150   6.4e-51  166.9   0.0   1   1   4.7e-53   1.7e-50  165.5   0.0     1   150   506   660   506   660 0.96 ColletesGigas_004341
ColletesGigas_004341-T1 -           2402 CNOT1_TTP_bind       PF16417.6    189     2e-77  253.1   0.0   1   1   1.3e-79   4.8e-77  251.9   0.0    11   187   817   998   811  1000 0.97 ColletesGigas_004341
ColletesGigas_004339-T1 -            605 COBRA1               PF06209.14   472  2.8e-223  736.4   0.0   1   1  9.7e-226  3.5e-223  736.1   0.0     2   459   119   585   118   603 0.94 ColletesGigas_004339
ColletesGigas_004114-T1 -            209 Coq4                 PF05019.14   221   3.3e-84  276.1   0.0   1   1     1e-86   3.7e-84  275.9   0.0    18   219     2   203     1   205 0.99 ColletesGigas_004114
ColletesGigas_004378-T1 -            427 CRAL_TRIO            PF00650.21   159   6.3e-26   85.5   0.0   1   1   2.4e-28   8.8e-26   85.0   0.0     6   159   203   352   198   352 0.93 ColletesGigas_004378
ColletesGigas_004318-T1 -            901 CSD                  PF00313.23    66   1.4e-68  221.2  16.3   1   5   2.3e-16   8.3e-14   45.8   0.0     2    65   126   188   125   189 0.95 ColletesGigas_004318
ColletesGigas_004318-T1 -            901 CSD                  PF00313.23    66   1.4e-68  221.2  16.3   2   5   6.7e-19   2.4e-16   53.9   0.3     2    65   277   337   276   338 0.97 ColletesGigas_004318
ColletesGigas_004318-T1 -            901 CSD                  PF00313.23    66   1.4e-68  221.2  16.3   3   5   2.8e-14     1e-11   39.1   0.2     2    54   443   492   442   508 0.91 ColletesGigas_004318
ColletesGigas_004318-T1 -            901 CSD                  PF00313.23    66   1.4e-68  221.2  16.3   4   5   2.2e-13     8e-11   36.2   0.3     2    61   613   673   612   678 0.87 ColletesGigas_004318
ColletesGigas_004318-T1 -            901 CSD                  PF00313.23    66   1.4e-68  221.2  16.3   5   5   4.3e-13   1.6e-10   35.3   0.0     3    65   772   833   770   834 0.87 ColletesGigas_004318
ColletesGigas_004342-T1 -            899 DAO                  PF01266.25   353     5e-63  208.2   0.1   1   1   1.9e-65   6.8e-63  207.8   0.1     1   353    51   410    51   410 0.85 ColletesGigas_004342
ColletesGigas_004287-T1 -            202 DcpS_C               PF11969.9    114   1.1e-29   97.7   3.0   1   1   5.7e-32   2.1e-29   96.9   3.0     2   114    20   128    19   128 0.96 ColletesGigas_004287
ColletesGigas_004122-T1 -            549 DEAD                 PF00270.30   176   1.8e-40  133.0   0.0   1   1   1.1e-42     4e-40  131.9   0.0     1   173   161   332   161   335 0.84 ColletesGigas_004122
ColletesGigas_004112-T1 -            380 DHHA2                PF02833.15   145   1.5e-20   68.4   0.0   1   1   7.4e-22   2.7e-19   64.4   0.0     2   144   231   372   230   373 0.85 ColletesGigas_004112
ColletesGigas_004118-T1 -            667 DHHC                 PF01529.21   134   7.5e-31  101.5   5.5   1   1   2.1e-33   7.5e-31  101.5   5.5     7   133   125   265   119   266 0.81 ColletesGigas_004118
ColletesGigas_004322-T1 -            463 Diphthamide_syn      PF01866.18   302   4.5e-86  283.4   1.7   1   1   1.5e-88   5.6e-86  283.1   1.7     1   297    44   351    44   356 0.88 ColletesGigas_004322
ColletesGigas_004375-T1 -            371 DnaJ                 PF00226.32    63   8.3e-18   58.9   0.4   1   1   4.2e-20   1.5e-17   58.0   0.4     1    61   300   364   300   365 0.89 ColletesGigas_004375
ColletesGigas_004188-T1 -            881 DNA_pol_A_exo1       PF01612.21   176   9.5e-27   88.3   1.4   1   1   3.3e-29   1.2e-26   88.0   0.2     8   174   396   581   389   583 0.87 ColletesGigas_004188
ColletesGigas_004119-T1 -           2090 DUF2405              PF10293.10   153     6e-07   24.0   1.4   1   1   5.6e-09     2e-06   22.3   1.4    89   149   777   838   734   842 0.79 ColletesGigas_004119
ColletesGigas_004341-T1 -           2402 DUF3819              PF12842.8    144   1.9e-54  178.1   5.2   1   1   5.1e-57   1.9e-54  178.1   5.2     1   144  1383  1530  1383  1530 0.97 ColletesGigas_004341
ColletesGigas_004349-T1 -            449 DUF4745              PF15923.6    133   6.2e-30   98.4   0.8   1   1   3.6e-32   1.3e-29   97.4   0.8    14   133    21   131    10   131 0.87 ColletesGigas_004349
ColletesGigas_004398-T1 -            238 DuoxA                PF10204.10   279     6e-55  180.6   1.2   1   2   7.3e-40   2.6e-37  122.7   0.0    50   169     2   132     1   161 0.93 ColletesGigas_004398
ColletesGigas_004398-T1 -            238 DuoxA                PF10204.10   279     6e-55  180.6   1.2   2   2   1.1e-19   4.1e-17   56.5   1.0   180   250   166   236   154   237 0.97 ColletesGigas_004398
ColletesGigas_004117-T1 -            507 Dus                  PF01207.18   310   5.3e-76  250.1   0.0   1   1   2.1e-78   7.8e-76  249.6   0.0     1   244    37   272    37   300 0.92 ColletesGigas_004117
ColletesGigas_004393-T1 -           1322 E1_dh                PF00676.21   300   1.4e-99  327.3   0.1   1   1  5.6e-102     2e-99  326.8   0.1     2   299  1005  1298  1004  1299 0.98 ColletesGigas_004393
ColletesGigas_004386-T1 -            209 EF-hand_1            PF00036.33    29   8.5e-24   76.0   4.9   1   2   1.6e-10   5.7e-08   26.5   0.1     5    27    90   112    88   114 0.93 ColletesGigas_004386
ColletesGigas_004386-T1 -            209 EF-hand_1            PF00036.33    29   8.5e-24   76.0   4.9   2   2   1.5e-10   5.5e-08   26.5   0.0     2    27   123   148   122   150 0.89 ColletesGigas_004386
ColletesGigas_004386-T1 -            209 EF-hand_5            PF13202.7     25     2e-16   53.3   2.9   1   2   5.5e-09   9.9e-07   22.6   0.2     4    23    90   109    86   112 0.88 ColletesGigas_004386
ColletesGigas_004386-T1 -            209 EF-hand_5            PF13202.7     25     2e-16   53.3   2.9   2   2   3.9e-08   7.2e-06   19.9   0.0     4    25   126   147   124   147 0.91 ColletesGigas_004386
ColletesGigas_004351-T1 -            624 EF-hand_5            PF13202.7     25   3.3e-08   27.3   0.1   1   1   1.1e-09     2e-07   24.8   0.1     3    21   292   310   289   314 0.88 ColletesGigas_004351
ColletesGigas_004386-T1 -            209 EF-hand_7            PF13499.7     70   5.9e-24   78.9   4.0   1   1   1.7e-19   3.1e-17   57.4   1.0     1    67   120   192   120   195 0.92 ColletesGigas_004386
ColletesGigas_004351-T1 -            624 EF-hand_7            PF13499.7     70   4.3e-10   34.5   1.7   1   1   2.4e-12   4.3e-10   34.5   1.7     6    67   240   312   238   315 0.85 ColletesGigas_004351
ColletesGigas_004386-T1 -            209 EF-hand_8            PF13833.7     54   1.1e-12   42.1   7.9   1   2   1.5e-09   5.3e-07   23.9   0.2     1    50    61   110    61   114 0.86 ColletesGigas_004386
ColletesGigas_004386-T1 -            209 EF-hand_8            PF13833.7     54   1.1e-12   42.1   7.9   2   2     1e-07   3.7e-05   18.0   1.6     2    49   135   192   135   196 0.90 ColletesGigas_004386
ColletesGigas_009949-T1 -            325 2OG-FeII_Oxy         PF03171.21   101   2.8e-18   60.8   0.0   1   1   1.2e-20   4.5e-18   60.2   0.0     2   101   173   276   172   276 0.91 ColletesGigas_009949
ColletesGigas_010129-T1 -            402 7tm_2                PF00002.25   246   9.8e-11   35.9  14.8   1   1   4.5e-13   1.6e-10   35.1   6.5   112   246   211   351   193   351 0.82 ColletesGigas_010129
ColletesGigas_010211-T1 -            372 7tm_6                PF02949.21   313     3e-47  155.7   7.0   1   1   9.7e-50   3.5e-47  155.4   7.0     3   312    58   359    56   360 0.93 ColletesGigas_010211
ColletesGigas_010262-T1 -            712 AAA                  PF00004.30   132   2.2e-40  132.7   0.0   1   1     1e-42   3.8e-40  131.9   0.0     1   131   474   603   474   604 0.97 ColletesGigas_010262
ColletesGigas_010130-T1 -           1144 AAA_11               PF13086.7    261   4.1e-29   96.6   0.0   1   1   5.8e-31   2.1e-28   94.3   0.0     5   260   494   798   490   799 0.79 ColletesGigas_010130
ColletesGigas_010130-T1 -           1144 AAA_12               PF13087.7    199   4.9e-26   86.1   0.0   1   1   3.1e-28   1.1e-25   84.9   0.0     1   196   807   997   807  1000 0.85 ColletesGigas_010130
ColletesGigas_010130-T1 -           1144 AAA_19               PF13245.7    145   1.1e-10   36.5   0.0   1   1   1.4e-12   5.3e-10   34.3   0.0     1   143   495   795   495   797 0.78 ColletesGigas_010130
ColletesGigas_010262-T1 -            712 AAA_lid_3            PF17862.2     45   6.8e-09   30.0   0.0   1   1   5.6e-11     2e-08   28.5   0.0     4    44   630   682   628   683 0.84 ColletesGigas_010262
ColletesGigas_009925-T1 -            586 ABC1                 PF03109.17   119     1e-21   71.8   0.0   1   1   2.4e-18   8.6e-16   52.7   0.0    36   118   277   360   267   361 0.95 ColletesGigas_009925
ColletesGigas_010217-T1 -            197 Acetyltransf_1       PF00583.26   117   8.7e-12   39.8   0.0   1   1   9.3e-14   1.1e-11   39.5   0.0    14    99    29   115    12   130 0.74 ColletesGigas_010217
ColletesGigas_010249-T1 -            147 Acetyltransf_1       PF00583.26   117     3e-08   28.5   0.0   1   1   3.1e-10   3.7e-08   28.1   0.0    24   117    22   114     3   114 0.83 ColletesGigas_010249
ColletesGigas_010217-T1 -            197 Acetyltransf_10      PF13673.8    128   3.6e-09   31.2   0.0   1   1   1.4e-11     5e-09   30.7   0.0    32   113    52   136    30   144 0.81 ColletesGigas_010217
ColletesGigas_010217-T1 -            197 Acetyltransf_7       PF13508.8     78   9.9e-09   30.0   0.1   1   1   4.2e-11   1.5e-08   29.4   0.1     8    77    56   131    48   132 0.68 ColletesGigas_010217
ColletesGigas_009998-T1 -            323 adh_short            PF00106.26   195     1e-35  117.5   0.4   1   1   3.7e-38   1.3e-35  117.1   0.4     2   183    12   192    11   204 0.91 ColletesGigas_009998
ColletesGigas_009998-T1 -            323 adh_short_C2         PF13561.7    234   6.8e-24   79.2   0.1   1   1   2.6e-26   9.4e-24   78.7   0.1     2   175    18   192    17   218 0.86 ColletesGigas_009998
ColletesGigas_010233-T1 -            196 AhpC-TSA             PF00578.22   124     8e-08   26.8   0.1   1   1   5.2e-10   1.9e-07   25.6   0.1     5   122    41   176    37   178 0.72 ColletesGigas_010233
ColletesGigas_010221-T1 -            624 Alpha-amylase        PF00128.25   336     1e-86  286.0   0.7   1   1   9.1e-89   1.7e-86  285.3   0.7     1   334    52   393    52   401 0.88 ColletesGigas_010221
ColletesGigas_010220-T1 -            590 Alpha-amylase        PF00128.25   336   4.3e-42  139.3   0.6   1   1   3.5e-44   6.3e-42  138.8   0.6    10   273   181   459   173   496 0.82 ColletesGigas_010220
ColletesGigas_010250-T1 -           1134 Alpha-mann_mid       PF09261.12    96   4.9e-20   66.0   0.6   1   1   2.8e-22     1e-19   65.0   0.6     1    95   486   585   486   586 0.90 ColletesGigas_010250
ColletesGigas_010057-T1 -           1192 Alpha_adaptinC2      PF02883.21   111   7.8e-23   75.4   4.4   1   1   3.3e-25   1.2e-22   74.9   0.0     4   111  1077  1190  1074  1190 0.95 ColletesGigas_010057
ColletesGigas_010260-T1 -            677 Ank_2                PF12796.8     83   1.2e-08   30.0   0.1   1   1   8.3e-11     3e-08   28.7   0.0     2    75   138   222   137   229 0.76 ColletesGigas_010260
ColletesGigas_010260-T1 -            677 Ank_5                PF13857.7     56     7e-09   30.4   0.2   1   1   8.9e-11   3.3e-08   28.2   0.0    14    56   165   207   152   207 0.84 ColletesGigas_010260
ColletesGigas_009987-T1 -           1307 Antistasin           PF02822.15    25     1e-16   55.8  65.1   1   3   3.2e-11   1.1e-08   30.1   9.8     1    25   386   411   386   411 0.95 ColletesGigas_009987
ColletesGigas_009987-T1 -           1307 Antistasin           PF02822.15    25     1e-16   55.8  65.1   2   3     1e-09   3.7e-07   25.2  10.2     1    25   580   605   580   605 0.96 ColletesGigas_009987
ColletesGigas_009987-T1 -           1307 Antistasin           PF02822.15    25     1e-16   55.8  65.1   3   3   2.2e-10   7.9e-08   27.4  11.8     1    25   762   788   762   788 0.99 ColletesGigas_009987
ColletesGigas_010130-T1 -           1144 Aquarius_N           PF16399.6    797  6.4e-210  693.6   0.0   1   1  4.9e-212  8.9e-210  693.2   0.0   284   797     1   491     1   491 0.96 ColletesGigas_010130
ColletesGigas_010127-T1 -            302 Aquarius_N           PF16399.6    797  5.9e-103  339.9   7.1   1   1  3.7e-105  6.7e-103  339.7   7.1     2   281    22   301    21   302 0.98 ColletesGigas_010127
ColletesGigas_010137-T1 -            203 Arf                  PF00025.22   175   4.4e-19   63.1   0.1   1   1   4.6e-21   5.5e-19   62.8   0.1    15   136     9   134     3   169 0.81 ColletesGigas_010137
ColletesGigas_010287-T1 -            219 Arf                  PF00025.22   175   1.1e-18   61.8   0.1   1   1   1.1e-20   1.4e-18   61.5   0.1    15   172    21   180    10   183 0.85 ColletesGigas_010287
ColletesGigas_010045-T1 -            191 Arf                  PF00025.22   175   1.7e-10   35.2   0.0   1   1   1.7e-12   2.1e-10   34.8   0.0    13   169     2   170     1   175 0.82 ColletesGigas_010045
ColletesGigas_010260-T1 -            677 ArfGap               PF01412.19   117   4.4e-28   92.3   0.2   1   1   1.2e-30   4.4e-28   92.3   0.2    12   114     9   119     2   122 0.88 ColletesGigas_010260
ColletesGigas_010140-T1 -           1844 ARID                 PF01388.22    90   4.4e-24   79.5   0.1   1   1   3.2e-26   1.2e-23   78.2   0.1     1    90   307   394   307   394 0.94 ColletesGigas_010140
ColletesGigas_010253-T1 -            146 ARL6IP6              PF15062.7     86     1e-13   45.8   0.1   1   1   5.4e-16     2e-13   44.9   0.1    27    66    28    67     7    82 0.86 ColletesGigas_010253
ColletesGigas_009944-T1 -            479 Atg14                PF10186.10   319   6.2e-60  197.4   9.5   1   1   2.2e-62   8.1e-60  197.0   9.5     1   314    36   375    36   389 0.96 ColletesGigas_009944
ColletesGigas_010112-T1 -            748 Avidin               PF01382.18   115   1.2e-06   23.5   0.1   1   1   6.9e-09   2.5e-06   22.5   0.1    46   114   650   717   604   718 0.77 ColletesGigas_010112
ColletesGigas_010246-T1 -            897 Beach                PF02138.19   274  7.9e-111  364.3   0.3   1   1  4.7e-113  1.7e-110  363.2   0.0     2   274   288   561   287   561 0.98 ColletesGigas_010246
ColletesGigas_009946-T1 -            737 Beta-Casp            PF10996.9    114   1.4e-21   71.4   0.0   1   1     1e-23   3.6e-21   70.1   0.0     1   114   243   368   243   368 0.91 ColletesGigas_009946
ColletesGigas_010214-T1 -            954 Beta_helix           PF13229.7    158   6.8e-77  251.3  61.2   1   4   4.1e-20   1.5e-17   58.4   6.9    17   153   382   519   379   521 0.90 ColletesGigas_010214
ColletesGigas_010214-T1 -            954 Beta_helix           PF13229.7    158   6.8e-77  251.3  61.2   2   4   1.1e-30     4e-28   92.8  16.2     2   149   508   654   507   656 0.98 ColletesGigas_010214
ColletesGigas_010214-T1 -            954 Beta_helix           PF13229.7    158   6.8e-77  251.3  61.2   3   4   8.9e-20   3.3e-17   57.3   6.2    17   123   615   721   615   722 0.98 ColletesGigas_010214
ColletesGigas_010214-T1 -            954 Beta_helix           PF13229.7    158   6.8e-77  251.3  61.2   4   4   3.8e-29   1.4e-26   87.8   7.9     1   157   691   845   691   851 0.93 ColletesGigas_010214
ColletesGigas_010242-T1 -           4780 BIR                  PF00653.22    73   1.7e-22   74.4   4.7   1   1   1.2e-24   4.3e-22   73.1   4.7     1    72   235   304   235   305 0.94 ColletesGigas_010242
ColletesGigas_010242-T1 -           4780 BIRC6                PF12356.9    176     1e-38  127.0   1.5   1   1   1.1e-40   3.9e-38  125.1   0.0    29   175  3313  3454  3292  3455 0.92 ColletesGigas_010242
ColletesGigas_010277-T1 -           1809 BLM10_mid            PF16507.6    524     6e-76  250.6   5.4   1   1   7.6e-76   2.8e-73  241.8   5.9     1   519   284   772   284   777 0.90 ColletesGigas_010277
ColletesGigas_009979-T1 -           1805 BRCT                 PF00533.27    79   7.7e-09   30.4   0.4   1   1     1e-08   3.6e-06   21.8   0.1     4    76  1559  1630  1557  1632 0.96 ColletesGigas_009979
ColletesGigas_010024-T1 -            418 BTB                  PF00651.32   111   1.2e-26   87.7   0.0   1   1     6e-29   2.2e-26   86.8   0.0     1   101    22   117    22   122 0.94 ColletesGigas_010024
ColletesGigas_010212-T1 -            737 BTB_2                PF02214.23    94   3.8e-24   79.4   0.0   1   1   2.2e-26   7.9e-24   78.4   0.0     1    89    13    98    13   102 0.92 ColletesGigas_010212
ColletesGigas_010254-T1 -            783 bVLRF1               PF18826.2    154   5.8e-53  173.3   0.0   1   1   1.2e-54   4.4e-52  170.5   0.0     1   152   230   369   230   371 0.97 ColletesGigas_010254
ColletesGigas_010273-T1 -            257 bZIP_1               PF00170.22    64   2.6e-10   34.8  17.3   1   1   2.5e-12   4.5e-10   34.1  13.8     5    59    86   140    83   159 0.93 ColletesGigas_010273
ColletesGigas_009993-T1 -            357 bZIP_1               PF00170.22    64   1.6e-09   32.3  13.2   1   1   1.5e-11   2.6e-09   31.6  13.2     1    59   138   196   138   201 0.93 ColletesGigas_009993
ColletesGigas_010273-T1 -            257 bZIP_2               PF07716.16    54   9.4e-13   42.6  11.7   1   1   7.8e-15   1.4e-12   42.1  10.8     2    51    83   133    82   143 0.93 ColletesGigas_010273
ColletesGigas_009993-T1 -            357 bZIP_2               PF07716.16    54   1.1e-06   23.2  14.9   1   1   6.1e-09   1.1e-06   23.2  14.9     4    53   141   191   138   192 0.89 ColletesGigas_009993
ColletesGigas_009993-T1 -            357 bZIP_Maf             PF03131.18    92   3.7e-09   31.5  10.5   1   1   3.6e-11   6.5e-09   30.8  10.5    20    85   134   197   127   204 0.87 ColletesGigas_009993
ColletesGigas_010273-T1 -            257 bZIP_Maf             PF03131.18    92   7.1e-09   30.6  10.4   1   1   3.9e-11   7.1e-09   30.6  10.4    15    91    75   147    67   148 0.90 ColletesGigas_010273
ColletesGigas_009986-T1 -            729 C1_1                 PF00130.23    53   1.1e-34  112.6  27.4   1   2     5e-21   1.8e-18   60.7  11.6     1    51   185   235   185   237 0.98 ColletesGigas_009986
ColletesGigas_009986-T1 -            729 C1_1                 PF00130.23    53   1.1e-34  112.6  27.4   2   2   6.1e-20   2.2e-17   57.2   7.8     1    52   256   307   256   308 0.98 ColletesGigas_009986
ColletesGigas_010231-T1 -            491 C2                   PF00168.31   103   1.8e-19   64.5   0.0   1   2   8.8e-11   1.6e-08   29.3   0.0     3   103   197   298   195   298 0.74 ColletesGigas_010231
ColletesGigas_010231-T1 -            491 C2                   PF00168.31   103   1.8e-19   64.5   0.0   2   2   6.3e-12   1.2e-09   33.0   0.0     1   101   361   471   361   486 0.84 ColletesGigas_010231
ColletesGigas_009986-T1 -            729 C2                   PF00168.31   103   7.9e-16   52.8   0.0   1   1   8.7e-18   1.6e-15   51.8   0.0     1    98     4   106     4   113 0.89 ColletesGigas_009986
ColletesGigas_010111-T1 -           1459 C2-C2_1              PF11618.9    141   6.9e-14   46.7   0.0   1   1   8.1e-16   2.9e-13   44.6   0.0     5   139   887  1039   885  1041 0.90 ColletesGigas_010111
ColletesGigas_010215-T1 -            847 C2-set_2             PF08205.13    89     2e-17   57.6   0.0   1   1     3e-11   5.5e-09   30.5   0.0     3    86   284   362   282   364 0.84 ColletesGigas_010215
ColletesGigas_010222-T1 -            867 Calx-beta            PF03160.15   100   3.7e-58  188.5   1.2   1   2   7.5e-35   2.7e-32  105.4   0.2     3   100   353   450   351   450 0.96 ColletesGigas_010222
ColletesGigas_010222-T1 -            867 Calx-beta            PF03160.15   100   3.7e-58  188.5   1.2   2   2   2.5e-27   9.2e-25   81.3   0.1     1    99   464   562   464   563 0.98 ColletesGigas_010222
ColletesGigas_010003-T1 -           1150 Cation_ATPase        PF13246.7     91   3.6e-25   82.4   0.0   1   1   1.8e-27   6.7e-25   81.5   0.0     1    91   707   802   707   802 0.95 ColletesGigas_010003
ColletesGigas_010004-T1 -            178 Cation_ATPase_C      PF00689.22   182   1.1e-24   81.6   3.8   1   1   6.9e-27   1.3e-24   81.4   3.8    49   181     3   162     1   163 0.86 ColletesGigas_010004
ColletesGigas_010003-T1 -           1150 Cation_ATPase_C      PF00689.22   182     5e-15   50.2   0.0   1   1   2.7e-17     5e-15   50.2   0.0     1    53  1080  1133  1080  1146 0.95 ColletesGigas_010003
ColletesGigas_010003-T1 -           1150 Cation_ATPase_N      PF00690.27    69   1.3e-19   64.2   0.0   1   1   7.1e-22   2.6e-19   63.3   0.0     2    69   325   392   324   392 0.98 ColletesGigas_010003
ColletesGigas_010168-T1 -            354 Cation_efflux        PF01545.22   199   4.8e-52  171.1  12.8   1   1   1.6e-54   5.7e-52  170.8  12.8     1   199    36   272    36   272 0.97 ColletesGigas_010168
ColletesGigas_010230-T1 -            287 CDP-OH_P_transf      PF01066.22    66   9.6e-16   52.9   0.5   1   1   2.6e-18   9.6e-16   52.9   0.5     2    66    88   152    87   152 0.88 ColletesGigas_010230
ColletesGigas_010271-T1 -            162 CHCH                 PF06747.14    35   4.2e-10   34.1   2.7   1   1   1.8e-12   6.5e-10   33.5   2.7     1    34    59    94    59    95 0.97 ColletesGigas_010271
ColletesGigas_010047-T1 -           1477 CID                  PF04818.14   123   2.3e-25   83.7   0.2   1   1   6.3e-28   2.3e-25   83.7   0.2     2   123     6   131     5   131 0.90 ColletesGigas_010047
ColletesGigas_010139-T1 -            382 CMAS                 PF02353.21   273   5.2e-09   30.2   0.1   1   1   2.6e-11   9.5e-09   29.4   0.1    53   162    88   202    64   229 0.78 ColletesGigas_010139
ColletesGigas_009969-T1 -            902 Cnd3                 PF12719.8    293   3.4e-60  198.1   6.0   1   1   7.2e-62   1.3e-59  196.2   6.0     1   293   553   842   553   842 0.92 ColletesGigas_009969
ColletesGigas_009990-T1 -            915 Cnd3                 PF12719.8    293   5.7e-60  197.4  10.5   1   1   3.4e-62   6.2e-60  197.3   8.2     1   293   554   857   554   857 0.94 ColletesGigas_009990
ColletesGigas_010028-T1 -            181 Coa1                 PF08695.11   117   2.1e-07   25.3   0.0   1   1   2.1e-09   7.5e-07   23.5   0.0     6    88    80   174    75   178 0.68 ColletesGigas_010028
ColletesGigas_010023-T1 -            743 COG4                 PF08318.13   343   4.5e-90  296.6   4.4   1   1   1.2e-91   4.4e-89  293.3   4.4     1   343   161   467   161   467 0.94 ColletesGigas_010023
ColletesGigas_010213-T1 -            342 CPBP                 PF02517.17    92   5.9e-18   59.6   7.0   1   1   1.6e-20   5.9e-18   59.6   7.0     4    91   181   286   178   287 0.90 ColletesGigas_010213
ColletesGigas_009946-T1 -            737 CPSF100_C            PF13299.7    170   3.5e-35  116.2   0.2   1   1   2.9e-35   1.1e-32  108.1   0.0     1   170   597   734   597   734 0.86 ColletesGigas_009946
ColletesGigas_010070-T1 -            464 CTU2                 PF10288.10   111   3.5e-16   53.9   4.9   1   1   9.6e-19   3.5e-16   53.9   4.9     1   111   285   426   285   426 0.72 ColletesGigas_010070
ColletesGigas_010116-T1 -            587 Cupin_4              PF08007.13   319     2e-09   31.8   0.0   1   1   2.2e-11   7.9e-09   29.9   0.0   131   263   146   301   125   349 0.67 ColletesGigas_010116
ColletesGigas_010116-T1 -            587 Cupin_8              PF13621.7    254   1.4e-33  111.2   0.2   1   1   6.9e-36   2.5e-33  110.4   0.2     6   247    11   244     5   250 0.87 ColletesGigas_010116
ColletesGigas_010264-T1 -            880 Cystatin             PF00031.22    92   8.5e-23   75.0   1.9   1   1   1.9e-19   6.8e-17   56.1   0.1     1    92   441   531   441   531 0.94 ColletesGigas_010264
ColletesGigas_010125-T1 -            175 dCMP_cyt_deam_1      PF00383.24   101     1e-20   68.0   0.5   1   1   4.1e-23   1.5e-20   67.5   0.5     6   100     5   106     1   107 0.92 ColletesGigas_010125
ColletesGigas_009989-T1 -           1220 DEAD                 PF00270.30   176   3.3e-20   67.0   0.1   1   1   4.4e-22   1.6e-19   64.8   0.1     3   170   290   434   288   438 0.87 ColletesGigas_009989
ColletesGigas_009930-T1 -            269 Death                PF00531.23    86     1e-12   42.6   0.0   1   1   5.8e-15   2.1e-12   41.6   0.0    10    82   190   261   169   264 0.94 ColletesGigas_009930
ColletesGigas_009949-T1 -            325 DIOX_N               PF14226.7    118   1.7e-12   42.7   0.0   1   1   7.9e-15   2.9e-12   41.9   0.0    16    89    33   106    23   121 0.86 ColletesGigas_009949
ColletesGigas_009981-T1 -            237 DM                   PF00751.19    47   5.3e-24   78.4  11.2   1   1     3e-26   1.1e-23   77.4  11.2     1    47    20    66    20    66 0.99 ColletesGigas_009981
ColletesGigas_010074-T1 -            547 DM4_12               PF07841.14    86   2.2e-22   74.1   0.2   1   1     4e-24   1.4e-21   71.5   0.0     1    86   152   234   152   234 0.94 ColletesGigas_010074
ColletesGigas_010076-T1 -            717 DnaJ                 PF00226.32    63   6.3e-24   78.5   1.4   1   1   6.9e-26   1.3e-23   77.5   1.4     1    63    42   104    42   104 0.99 ColletesGigas_010076
ColletesGigas_010061-T1 -            316 DnaJ                 PF00226.32    63     6e-23   75.3   0.2   1   1   8.3e-25   1.5e-22   74.0   0.2     1    63     8    70     8    70 0.99 ColletesGigas_010061
ColletesGigas_009979-T1 -           1805 DNA_ligase_A_C       PF04679.16    99   3.5e-17   57.4   0.0   1   1   2.7e-19   9.7e-17   56.0   0.0     4    99  1382  1489  1380  1489 0.88 ColletesGigas_009979
ColletesGigas_009979-T1 -           1805 DNA_ligase_A_M       PF01068.22   204   2.4e-39  129.6   1.7   1   1   1.6e-41   5.7e-39  128.4   1.7     1   204  1147  1354  1147  1354 0.92 ColletesGigas_009979
ColletesGigas_009979-T1 -           1805 DNA_ligase_A_N       PF04675.15   173   6.3e-32  105.8   0.8   1   1   5.4e-34     2e-31  104.2   0.8     5   173   918  1108   916  1108 0.86 ColletesGigas_009979
ColletesGigas_009979-T1 -           1805 DNA_ligase_IV        PF11411.9     34     1e-10   36.0   1.8   1   1   7.5e-13   2.7e-10   34.7   1.8     1    33  1656  1688  1656  1689 0.96 ColletesGigas_009979
ColletesGigas_009929-T1 -            233 dNK                  PF01712.20   204   1.6e-53  176.1   3.1   1   1   5.2e-56   1.9e-53  175.8   3.1     1   202    14   219    14   221 0.91 ColletesGigas_009929
ColletesGigas_009989-T1 -           1220 DSHCT                PF08148.13   162   5.8e-46  150.6   1.0   1   1   3.4e-48   1.2e-45  149.5   1.0     2   161  1050  1212  1049  1213 0.90 ColletesGigas_009989
ColletesGigas_010256-T1 -            319 DUF1907              PF08925.12   282    9e-122  400.3   0.0   1   1  2.8e-124    1e-121  400.1   0.0     1   282    28   307    28   307 0.98 ColletesGigas_010256
ColletesGigas_010094-T1 -            260 DUF1986              PF09342.12   116   1.4e-08   29.7   0.0   1   1     6e-11   2.2e-08   29.0   0.0     1   101    38   137    38   148 0.82 ColletesGigas_010094
ColletesGigas_009951-T1 -            357 DUF2236              PF09995.10   226   8.1e-16   53.3   0.0   1   1     3e-18   1.1e-15   52.9   0.0     7   165    66   236    60   297 0.82 ColletesGigas_009951
ColletesGigas_010277-T1 -           1809 DUF3437              PF11919.9     88   1.9e-32  105.5   0.0   1   1   4.5e-34   1.6e-31  102.5   0.0     4    88  1722  1809  1719  1809 0.95 ColletesGigas_010277
ColletesGigas_009985-T1 -           2580 DUF3517              PF12030.9    405  9.6e-109  358.1   7.0   1   1    2e-108  3.7e-106  349.6   0.7     1   404  2108  2492  2108  2493 0.97 ColletesGigas_009985
ColletesGigas_010142-T1 -           3426 DUF3517              PF12030.9    405   8.6e-17   55.3   5.5   1   1   3.8e-17   6.9e-15   49.0   4.2     6   266  2346  2586  2345  2590 0.82 ColletesGigas_010142
ColletesGigas_009932-T1 -           1166 DUF3730              PF12530.9    229   1.8e-37  123.6   0.5   1   1   4.9e-40   1.8e-37  123.6   0.5     2   229   436   655   435   655 0.95 ColletesGigas_009932
ColletesGigas_010123-T1 -            188 DUF423               PF04241.16    88     3e-20   66.8   0.1   1   1   1.3e-22   4.8e-20   66.1   0.1     1    88    96   176    96   176 0.97 ColletesGigas_010123
ColletesGigas_018824-T1 -            607 2OG-FeII_Oxy_3       PF13640.7     96   2.1e-19   64.8   0.0   1   1   1.1e-21     4e-19   63.9   0.0     3    96   133   228   131   228 0.90 ColletesGigas_018824
ColletesGigas_018824-T1 -            607 2OG-FeII_Oxy_4       PF13661.7     93     3e-32  105.7   0.0   1   1   1.8e-34   6.5e-32  104.6   0.0     1    93   131   228   131   228 0.90 ColletesGigas_018824
ColletesGigas_019024-T1 -            301 7tm_1                PF00001.22   263   3.2e-11   37.5  10.9   1   1   1.2e-13   4.3e-11   37.1  10.9    20   236    13   234     7   246 0.85 ColletesGigas_019024
ColletesGigas_018902-T1 -            419 7tm_6                PF02949.21   313   2.7e-26   86.8   4.6   1   1   4.2e-26   1.5e-23   77.8   1.3    92   306    25   243     6   245 0.91 ColletesGigas_018902
ColletesGigas_019024-T1 -            301 7TM_GPCR_Srw         PF10324.10   319     1e-10   35.9  11.9   1   1   2.1e-10   7.8e-08   26.4   1.4   198   270   149   223   134   244 0.83 ColletesGigas_019024
ColletesGigas_018882-T1 -            892 AAA_5                PF07728.15   138   8.8e-09   30.0   0.0   1   1   1.5e-10   5.5e-08   27.4   0.0     1   124   521   637   521   660 0.80 ColletesGigas_018882
ColletesGigas_018750-T1 -            509 Acetyltransf_16      PF05301.12   175   3.9e-65  213.4   0.0   1   1   3.4e-67   1.2e-64  211.7   0.0    25   175   166   317   154   317 0.96 ColletesGigas_018750
ColletesGigas_018773-T1 -            440 Actin                PF00022.20   385  1.9e-138  455.8   0.0   1   1  5.7e-141  2.1e-138  455.6   0.0     1   384     9   439     9   440 0.96 ColletesGigas_018773
ColletesGigas_018873-T1 -            352 AKAP7_NLS            PF10469.10   207   7.7e-50  164.1   4.5   1   1   2.8e-52     1e-49  163.7   4.5     1   207   139   348   139   348 0.94 ColletesGigas_018873
ColletesGigas_018821-T1 -           1018 Alpha-mann_mid       PF09261.12    96     3e-25   82.8   0.1   1   1   1.7e-27   6.1e-25   81.8   0.1     1    96   376   480   376   480 0.92 ColletesGigas_018821
ColletesGigas_018871-T1 -            557 Ank                  PF00023.31    33   4.1e-29   94.4   6.4   1   4   1.2e-08   1.4e-06   23.1   0.0     1    32   126   157   126   158 0.86 ColletesGigas_018871
ColletesGigas_018871-T1 -            557 Ank                  PF00023.31    33   4.1e-29   94.4   6.4   2   4   7.7e-10   9.4e-08   26.8   0.8     3    32   161   190   159   191 0.92 ColletesGigas_018871
ColletesGigas_018871-T1 -            557 Ank                  PF00023.31    33   4.1e-29   94.4   6.4   3   4   3.4e-07   4.1e-05   18.5   0.0     4    30   257   283   256   286 0.81 ColletesGigas_018871
ColletesGigas_018871-T1 -            557 Ank                  PF00023.31    33   4.1e-29   94.4   6.4   4   4   2.2e-08   2.7e-06   22.2   0.0     5    33   291   319   287   319 0.90 ColletesGigas_018871
ColletesGigas_018866-T1 -           2467 Ank                  PF00023.31    33   1.4e-20   67.4  26.3   1   2   8.1e-07   9.8e-05   17.3   0.0     2    30    47    75    46    76 0.87 ColletesGigas_018866
ColletesGigas_018866-T1 -           2467 Ank                  PF00023.31    33   1.4e-20   67.4  26.3   2   2   1.3e-06   0.00016   16.6   0.1     3    27   188   212   188   216 0.91 ColletesGigas_018866
ColletesGigas_018793-T1 -            589 Ank                  PF00023.31    33   5.7e-12   40.2   3.9   1   1   9.3e-07   0.00011   17.1   0.0     1    31    47    81    47    83 0.83 ColletesGigas_018793
ColletesGigas_018866-T1 -           2467 Ank_2                PF12796.8     83   2.5e-37  121.9  16.5   1   2   8.3e-14     1e-11   39.8   0.1     1    81    16   111    16   113 0.76 ColletesGigas_018866
ColletesGigas_018866-T1 -           2467 Ank_2                PF12796.8     83   2.5e-37  121.9  16.5   2   2   9.3e-16   1.1e-13   46.1   0.2     1    74   191   275   191   288 0.87 ColletesGigas_018866
ColletesGigas_018871-T1 -            557 Ank_2                PF12796.8     83   3.5e-34  111.8   3.8   1   2   6.1e-19   7.4e-17   56.3   0.6     3    79   100   186    98   190 0.85 ColletesGigas_018871
ColletesGigas_018871-T1 -            557 Ank_2                PF12796.8     83   3.5e-34  111.8   3.8   2   2   6.3e-19   7.6e-17   56.3   0.1    13    83   235   318   226   318 0.80 ColletesGigas_018871
ColletesGigas_018793-T1 -            589 Ank_2                PF12796.8     83   6.8e-18   59.6   0.0   1   2   5.8e-11   7.1e-09   30.7   0.0    11    78    28   110    11   111 0.77 ColletesGigas_018793
ColletesGigas_018793-T1 -            589 Ank_2                PF12796.8     83   6.8e-18   59.6   0.0   2   2   2.3e-12   2.8e-10   35.2   0.0    11    80    66   144    60   148 0.84 ColletesGigas_018793
ColletesGigas_018866-T1 -           2467 Ank_3                PF13606.7     31   9.5e-25   78.8  14.7   1   1   8.2e-08     1e-05   20.3   0.1     3    30   188   214   187   215 0.95 ColletesGigas_018866
ColletesGigas_018871-T1 -            557 Ank_3                PF13606.7     31   1.3e-24   78.3   4.7   1   1   9.3e-09   1.1e-06   23.2   0.1     1    31   126   155   126   155 0.96 ColletesGigas_018871
ColletesGigas_018793-T1 -            589 Ank_3                PF13606.7     31   7.1e-10   33.1   0.1   1   1   6.7e-07   8.2e-05   17.5   0.0     1    29    84   111    84   113 0.92 ColletesGigas_018793
ColletesGigas_018871-T1 -            557 Ank_4                PF13637.7     55   8.6e-32  103.7   4.9   1   2   1.4e-09   1.7e-07   26.2   0.0     7    43   100   135    97   136 0.94 ColletesGigas_018871
ColletesGigas_018871-T1 -            557 Ank_4                PF13637.7     55   8.6e-32  103.7   4.9   2   2   2.7e-16   3.3e-14   47.6   0.1     2    54   128   179   127   180 0.94 ColletesGigas_018871
ColletesGigas_018866-T1 -           2467 Ank_4                PF13637.7     55   1.6e-30   99.7   9.4   1   2   2.9e-09   3.6e-07   25.2   0.2     4    55    15    67    13    67 0.93 ColletesGigas_018866
ColletesGigas_018866-T1 -           2467 Ank_4                PF13637.7     55   1.6e-30   99.7   9.4   2   2     1e-11   1.2e-09   33.1   0.1     2    55   188   240   187   240 0.94 ColletesGigas_018866
ColletesGigas_018793-T1 -            589 Ank_4                PF13637.7     55   1.3e-12   42.6   0.1   1   2   1.2e-08   1.5e-06   23.2   0.0    13    55    64   105    60   105 0.93 ColletesGigas_018793
ColletesGigas_018793-T1 -            589 Ank_4                PF13637.7     55   1.3e-12   42.6   0.1   2   2   1.1e-08   1.3e-06   23.4   0.0     2    51    86   134    85   137 0.89 ColletesGigas_018793
ColletesGigas_018871-T1 -            557 Ank_5                PF13857.7     56   1.3e-31  102.8   8.5   1   1   1.6e-14   1.9e-12   41.7   0.7     1    56   146   200   146   200 0.96 ColletesGigas_018871
ColletesGigas_018793-T1 -            589 Ank_5                PF13857.7     56   6.4e-12   40.1   0.2   1   1   8.7e-11   1.1e-08   29.8   0.0     2    56    72   125    71   125 0.97 ColletesGigas_018793
ColletesGigas_018758-T1 -           1191 Anticodon_1          PF08264.14   152   1.2e-12   42.6   0.6   1   1   8.4e-15   3.1e-12   41.2   0.1     1   111   802   899   802   935 0.80 ColletesGigas_018758
ColletesGigas_018880-T1 -            192 Arf                  PF00025.22   175     3e-09   31.1   0.0   1   1     1e-11   3.8e-09   30.7   0.0    13   170     2   171     1   176 0.85 ColletesGigas_018880
ColletesGigas_018759-T1 -            674 Arg_tRNA_synt_N      PF03485.17    85   6.6e-22   72.5   0.5   1   1   5.3e-24   1.9e-21   71.0   0.1     5    85    97   181    93   181 0.92 ColletesGigas_018759
ColletesGigas_019047-T1 -            379 Baculo_F             PF12259.9    610   3.7e-28   92.8  11.1   1   1   1.3e-30   4.7e-28   92.5  11.1   303   596     5   294     2   315 0.86 ColletesGigas_019047
ColletesGigas_019057-T1 -            303 Bcl-2                PF00452.20   100   6.5e-22   72.6   0.1   1   1   6.8e-24   2.5e-21   70.8   0.0     1   100   165   264   165   264 0.98 ColletesGigas_019057
ColletesGigas_018891-T1 -           1764 Bromodomain          PF00439.26    84   3.2e-38  124.3   2.4   1   2   5.7e-20   2.1e-17   57.6   0.1     2    83  1127  1211  1126  1212 0.92 ColletesGigas_018891
ColletesGigas_018891-T1 -           1764 Bromodomain          PF00439.26    84   3.2e-38  124.3   2.4   2   2   1.4e-22   4.9e-20   66.0   0.1     1    80  1282  1362  1282  1366 0.97 ColletesGigas_018891
ColletesGigas_019051-T1 -           1013 Cation_ATPase        PF13246.7     91   2.8e-21   69.9   0.0   1   1   1.6e-23   5.7e-21   68.9   0.0     9    91   428   507   416   507 0.91 ColletesGigas_019051
ColletesGigas_019051-T1 -           1013 Cation_ATPase_C      PF00689.22   182   7.2e-41  134.4   1.1   1   1     2e-43   7.2e-41  134.4   1.1     1   181   789   997   789   998 0.91 ColletesGigas_019051
ColletesGigas_019051-T1 -           1013 Cation_ATPase_N      PF00690.27    69   3.6e-17   56.4   0.0   1   1   2.1e-19   7.7e-17   55.3   0.0     2    69    34   101    33   101 0.98 ColletesGigas_019051
ColletesGigas_018887-T1 -            338 CENP-L               PF13092.7    163   2.2e-17   58.2   0.2   1   1     1e-19   3.7e-17   57.5   0.2     3   162   153   307   151   308 0.91 ColletesGigas_018887
ColletesGigas_018798-T1 -           1087 Clathrin             PF00637.21   143   2.4e-13   44.7  19.5   1   1   3.2e-14   1.2e-11   39.2   2.9     7   127   415   537   409   554 0.91 ColletesGigas_018798
ColletesGigas_018826-T1 -            219 Claudin_2            PF13903.7    193   5.5e-11   37.0   6.8   1   1   5.2e-13   1.9e-10   35.3   6.8     2   189    19   191    18   192 0.81 ColletesGigas_018826
ColletesGigas_018796-T1 -            652 Cnd2                 PF05786.15   770     2e-68  226.3  29.1   1   3   2.6e-33   9.4e-31  101.7   8.3    14   197    37   202     5   218 0.64 ColletesGigas_018796
ColletesGigas_018796-T1 -            652 Cnd2                 PF05786.15   770     2e-68  226.3  29.1   2   3   1.4e-15   5.1e-13   43.1   7.6   379   579   303   524   291   527 0.72 ColletesGigas_018796
ColletesGigas_018796-T1 -            652 Cnd2                 PF05786.15   770     2e-68  226.3  29.1   3   3   7.9e-30   2.9e-27   90.2   1.2   634   768   516   647   489   649 0.84 ColletesGigas_018796
ColletesGigas_018800-T1 -            947 Coatomer_WDAD        PF04053.15   445  6.9e-173  570.2   0.0   1   1  1.8e-174  6.4e-172  567.0   0.0     1   444   335   772   335   773 0.99 ColletesGigas_018800
ColletesGigas_018780-T1 -            327 Cons_hypoth95        PF03602.16   182   3.9e-08   27.6   0.0   1   1   2.1e-10   7.6e-08   26.7   0.0    40   128    78   178    38   197 0.77 ColletesGigas_018780
ColletesGigas_018866-T1 -           2467 COR                  PF16095.6    194   1.4e-20   68.4   0.8   1   1   9.1e-23   3.3e-20   67.2   0.1    34   179  1301  1491  1256  1497 0.84 ColletesGigas_018866
ColletesGigas_018992-T1 -             53 COX6C                PF02937.16    70   2.7e-11   38.0   0.0   1   1   8.2e-14     3e-11   37.9   0.0     2    49     6    53     5    53 0.98 ColletesGigas_018992
ColletesGigas_018975-T1 -            365 CTP_transf_like      PF01467.27   143   5.6e-51  167.0   0.0   1   2   1.9e-32   6.9e-30   98.6   0.0     2   141    12   135    11   137 0.95 ColletesGigas_018975
ColletesGigas_018975-T1 -            365 CTP_transf_like      PF01467.27   143   5.6e-51  167.0   0.0   2   2   1.5e-22   5.6e-20   66.5   0.0     2    96   204   298   203   339 0.93 ColletesGigas_018975
ColletesGigas_018759-T1 -            674 DALR_1               PF05746.16   119   3.9e-27   89.3   0.3   1   1   1.1e-29   3.9e-27   89.3   0.3     1   119   549   674   549   674 0.90 ColletesGigas_018759
ColletesGigas_018834-T1 -           1091 DAO                  PF01266.25   353     1e-51  171.0   0.0   1   1     5e-54   1.8e-51  170.2   0.0     2   352   249   604   248   605 0.88 ColletesGigas_018834
ColletesGigas_018917-T1 -            689 DDE_Tnp_1            PF01609.22   214     1e-10   36.1   0.0   1   1   1.9e-12   2.4e-10   34.9   0.0     6   194   323   471   319   475 0.94 ColletesGigas_018917
ColletesGigas_019016-T1 -            689 DDE_Tnp_1            PF01609.22   214     1e-10   36.1   0.0   1   1   1.9e-12   2.4e-10   34.9   0.0     6   194   323   471   319   475 0.94 ColletesGigas_019016
ColletesGigas_018942-T1 -            556 DDE_Tnp_1            PF01609.22   214   3.9e-07   24.4   0.1   1   1   7.8e-09   9.5e-07   23.1   0.1     9   190   177   322   170   328 0.81 ColletesGigas_018942
ColletesGigas_018917-T1 -            689 DDE_Tnp_4            PF13359.7    158   4.9e-17   56.5   0.0   1   1   1.3e-18   1.1e-16   55.3   0.0     2   158   327   492   326   492 0.87 ColletesGigas_018917
ColletesGigas_019016-T1 -            689 DDE_Tnp_4            PF13359.7    158   4.9e-17   56.5   0.0   1   1   1.3e-18   1.1e-16   55.3   0.0     2   158   327   492   326   492 0.87 ColletesGigas_019016
ColletesGigas_018942-T1 -            556 DDE_Tnp_4            PF13359.7    158   3.8e-16   53.6   0.0   1   1   7.5e-18   6.9e-16   52.8   0.0     1   156   177   345   177   347 0.85 ColletesGigas_018942
ColletesGigas_019013-T1 -            409 DDE_Tnp_4            PF13359.7    158   2.1e-08   28.5   0.0   1   1   4.2e-10   3.8e-08   27.6   0.0     2    61   296   355   295   393 0.88 ColletesGigas_019013
ColletesGigas_018976-T1 -           1199 DEAD                 PF00270.30   176  7.7e-102  332.9   0.0   1   2   6.8e-51   1.2e-48  159.6   0.0     1   175   146   316   146   317 0.97 ColletesGigas_018976
ColletesGigas_018976-T1 -           1199 DEAD                 PF00270.30   176  7.7e-102  332.9   0.0   2   2   1.2e-52   2.2e-50  165.3   0.0     1   175   721   891   721   892 0.97 ColletesGigas_018976
ColletesGigas_018745-T1 -           1244 DEAD                 PF00270.30   176   1.3e-39  130.3   0.8   1   1   1.4e-40   2.5e-38  126.1   0.0     2   174    49   212    48   214 0.95 ColletesGigas_018745
ColletesGigas_019032-T1 -           1952 Dicer_dimer          PF03368.15    90     4e-28   91.9   0.9   1   1     3e-30   1.1e-27   90.5   0.0     1    89   625   716   625   717 0.96 ColletesGigas_019032
ColletesGigas_018962-T1 -            368 Dimer_Tnp_hAT        PF05699.15    86   7.4e-09   29.9   0.1   1   1   5.2e-10   9.4e-08   26.3   0.1    28    84   252   308   224   310 0.87 ColletesGigas_018962
ColletesGigas_018980-T1 -            522 Dimer_Tnp_hAT        PF05699.15    86   3.6e-08   27.6   0.3   1   1   9.3e-10   1.7e-07   25.5   0.1    28    84   406   462   380   464 0.88 ColletesGigas_018980
ColletesGigas_018998-T1 -            406 DM4_12               PF07841.14    86   2.5e-06   22.6   1.5   1   1   1.2e-08   4.2e-06   21.9   0.6    19    86   237   306   221   306 0.77 ColletesGigas_018998
ColletesGigas_018804-T1 -            560 DnaJ                 PF00226.32    63   1.7e-21   70.7   7.1   1   1     5e-23   1.8e-20   67.4   3.3     1    63    14    79    14    79 0.94 ColletesGigas_018804
ColletesGigas_018876-T1 -           1429 DNA_pol_alpha_N      PF12254.9     66   8.5e-17   55.6   7.9   1   1   2.3e-19   8.5e-17   55.6   7.9     2    66    26    85    25    85 0.91 ColletesGigas_018876
ColletesGigas_018876-T1 -           1429 DNA_pol_B            PF00136.22   459  5.6e-124  408.8   5.5   1   1  5.1e-126  1.9e-123  407.0   5.5     3   459   779  1209   777  1209 0.92 ColletesGigas_018876
ColletesGigas_018876-T1 -           1429 DNA_pol_B_exo1       PF03104.20   337   5.2e-37  122.2   0.4   1   1   1.4e-39   5.2e-37  122.2   0.4     3   336   371   710   369   711 0.79 ColletesGigas_018876
ColletesGigas_019028-T1 -            473 DNA_primase_lrg      PF04104.15   266   1.8e-65  215.4   2.8   1   1     5e-68   1.8e-65  215.4   2.8     2   263   193   451   192   453 0.94 ColletesGigas_019028
ColletesGigas_018872-T1 -            458 DSPc                 PF00782.21   133   5.7e-34  111.3   0.1   1   1   2.4e-36   8.6e-34  110.7   0.1     1   132   122   250   122   251 0.96 ColletesGigas_018872
ColletesGigas_018806-T1 -            322 DUF2452              PF10504.10   156     2e-35  116.1   2.0   1   2   4.5e-25   1.6e-22   74.1   0.9     1    72    83   153    83   153 0.98 ColletesGigas_018806
ColletesGigas_018806-T1 -            322 DUF2452              PF10504.10   156     2e-35  116.1   2.0   2   2   3.1e-15   1.1e-12   42.1   0.0   113   155   153   196   152   197 0.96 ColletesGigas_018806
ColletesGigas_018804-T1 -            560 DUF3395              PF11875.9    154   7.9e-50  163.3   0.7   1   1   2.2e-52   7.9e-50  163.3   0.7     1   154   406   551   406   551 0.96 ColletesGigas_018804
ColletesGigas_018963-T1 -            473 DUF4205              PF13898.7    351   1.8e-55  182.7   1.1   1   1   7.3e-55   2.6e-52  172.3   0.6     1   282    17   330    17   342 0.92 ColletesGigas_018963
ColletesGigas_018874-T1 -            358 DUF4792              PF16040.6     71   1.8e-14   48.0   0.0   1   1   1.4e-16   5.1e-14   46.5   0.0    27    71     1    43     1    43 0.97 ColletesGigas_018874
ColletesGigas_018874-T1 -            358 DUF4793              PF16041.6    108   3.8e-28   92.4   3.2   1   1   2.1e-30   7.6e-28   91.4   3.2     4   108   249   355   246   355 0.95 ColletesGigas_018874
ColletesGigas_018859-T1 -            714 DUF719               PF05334.14   188     2e-57  188.8   1.5   1   1   1.1e-59     2e-57  188.8   1.5     2   188   291   465   290   465 0.85 ColletesGigas_018859
ColletesGigas_018858-T1 -            367 DUF719               PF05334.14   188   2.5e-24   80.9   1.0   1   1   2.4e-26   4.3e-24   80.2   1.0   122   188     1    66     1    66 0.98 ColletesGigas_018858
ColletesGigas_018965-T1 -            683 Dymeclin             PF09742.10   680  9.6e-189  623.4  20.0   1   1    3e-191  1.1e-188  623.2  20.0     1   680     1   653     1   653 0.93 ColletesGigas_018965
ColletesGigas_019051-T1 -           1013 E1-E2_ATPase         PF00122.21   181   1.1e-41  136.8   2.5   1   1     3e-44   1.1e-41  136.8   2.5     2   181   153   343   152   343 0.98 ColletesGigas_019051
ColletesGigas_019156-T1 -            175 7tm_6                PF02949.21   313   5.9e-23   75.9   1.4   1   1   9.8e-25   7.1e-23   75.6   1.4   155   309    14   167     7   170 0.93 ColletesGigas_019156
ColletesGigas_019158-T1 -            284 7tm_6                PF02949.21   313   1.8e-20   67.7   3.2   1   1   2.9e-22   2.1e-20   67.5   3.2     6   261    14   282    10   284 0.83 ColletesGigas_019158
ColletesGigas_019363-T1 -            252 AAA_17               PF13207.7    136     4e-24   80.1   0.0   1   1     2e-26   7.4e-24   79.2   0.0     1   128    29   159    29   164 0.88 ColletesGigas_019363
ColletesGigas_019227-T1 -            812 ABC_membrane         PF00664.24   274   3.6e-46  152.5  19.2   1   1   2.3e-47   4.1e-45  149.0  15.3     2   274    83   352    82   352 0.92 ColletesGigas_019227
ColletesGigas_019226-T1 -            512 ABC_membrane         PF00664.24   274     3e-40  133.1   5.7   1   1   2.4e-42   4.4e-40  132.5   5.7    74   273    25   222     5   223 0.95 ColletesGigas_019226
ColletesGigas_019226-T1 -            512 ABC_tran             PF00005.28   137   2.2e-30  100.5   0.0   1   1     2e-32   3.6e-30   99.8   0.0     1   137   289   437   289   437 0.92 ColletesGigas_019226
ColletesGigas_019227-T1 -            812 ABC_tran             PF00005.28   137   2.4e-23   77.7   1.1   1   1   2.8e-25   5.1e-23   76.6   0.0     1   136   415   549   415   550 0.91 ColletesGigas_019227
ColletesGigas_019390-T1 -            240 Acetyltransf_1       PF00583.26   117   7.5e-07   23.9   0.0   1   1   5.5e-09     2e-06   22.6   0.0    38    92    80   179    33   199 0.67 ColletesGigas_019390
ColletesGigas_019368-T1 -            631 Acyl-CoA_dh_1        PF00441.25   150   3.9e-41  135.2   3.0   1   1   2.4e-40   8.9e-38  124.3   0.7     1   146   304   450   304   452 0.99 ColletesGigas_019368
ColletesGigas_019368-T1 -            631 Acyl-CoA_dh_2        PF08028.12   134   3.4e-12   41.3   0.1   1   1   2.4e-14   8.7e-12   40.0   0.0     3   133   321   442   319   443 0.90 ColletesGigas_019368
ColletesGigas_019368-T1 -            631 Acyl-CoA_dh_M        PF02770.20    97     2e-25   83.3   0.0   1   1   1.6e-27   5.9e-25   81.8   0.0     1    97   190   292   190   292 0.93 ColletesGigas_019368
ColletesGigas_019368-T1 -            631 Acyl-CoA_dh_N        PF02771.17   113   6.1e-25   82.6   0.0   1   1     5e-27   1.8e-24   81.1   0.0     2   113    78   187    77   187 0.92 ColletesGigas_019368
ColletesGigas_019190-T1 -           1157 ADAM_CR_2            PF17771.2     70   5.3e-20   66.3   6.5   1   1   1.5e-22   5.3e-20   66.3   6.5     4    69   513   578   511   579 0.97 ColletesGigas_019190
ColletesGigas_019363-T1 -            252 ADK                  PF00406.23   151   7.3e-62  202.4   0.0   1   1   2.6e-64   9.3e-62  202.1   0.0     1   149    28   212    28   214 0.99 ColletesGigas_019363
ColletesGigas_019363-T1 -            252 ADK_lid              PF05191.15    36   1.6e-17   57.7   0.0   1   1   8.7e-20   3.2e-17   56.8   0.0     1    36   150   185   150   185 0.98 ColletesGigas_019363
ColletesGigas_019237-T1 -            672 Agenet               PF05641.13    61   9.5e-08   27.0   5.9   1   1   2.2e-09     8e-07   24.0   0.4     3    61    99   152    98   152 0.86 ColletesGigas_019237
ColletesGigas_019427-T1 -            248 Ala_racemase_N       PF01168.21   219   4.4e-21   70.0   0.0   1   1   1.5e-23   5.5e-21   69.7   0.0    19   219    25   244     3   244 0.79 ColletesGigas_019427
ColletesGigas_019179-T1 -            531 Aminotran_1_2        PF00155.22   363   3.9e-38  126.0   0.0   1   1   1.4e-40     5e-38  125.6   0.0    33   363   153   519   122   519 0.88 ColletesGigas_019179
ColletesGigas_019217-T1 -           3240 Ank                  PF00023.31    33  1.4e-116  371.3  46.0   1  14   2.3e-10   4.1e-08   28.0   0.1     3    32   234   263   233   264 0.93 ColletesGigas_019217
ColletesGigas_019217-T1 -           3240 Ank                  PF00023.31    33  1.4e-116  371.3  46.0   2  14   7.2e-11   1.3e-08   29.5   0.0     2    32   266   296   265   297 0.91 ColletesGigas_019217
ColletesGigas_019217-T1 -           3240 Ank                  PF00023.31    33  1.4e-116  371.3  46.0   3  14   2.2e-07   4.1e-05   18.5   0.3     1    32   298   329   298   330 0.90 ColletesGigas_019217
ColletesGigas_019217-T1 -           3240 Ank                  PF00023.31    33  1.4e-116  371.3  46.0   4  14   2.2e-06   0.00041   15.3   0.0     3    32   367   396   365   397 0.92 ColletesGigas_019217
ColletesGigas_019217-T1 -           3240 Ank                  PF00023.31    33  1.4e-116  371.3  46.0   5  14   5.7e-12     1e-09   33.0   0.0     2    32   432   462   431   463 0.95 ColletesGigas_019217
ColletesGigas_019217-T1 -           3240 Ank                  PF00023.31    33  1.4e-116  371.3  46.0   6  14   9.4e-08   1.7e-05   19.7   0.0     2    29   529   556   528   559 0.92 ColletesGigas_019217
ColletesGigas_019217-T1 -           3240 Ank                  PF00023.31    33  1.4e-116  371.3  46.0   7  14   1.4e-06   0.00026   16.0   0.0     2    32   562   592   561   593 0.91 ColletesGigas_019217
ColletesGigas_019217-T1 -           3240 Ank                  PF00023.31    33  1.4e-116  371.3  46.0   8  14     3e-07   5.5e-05   18.1   0.2     3    33  1559  1589  1557  1589 0.92 ColletesGigas_019217
ColletesGigas_019217-T1 -           3240 Ank                  PF00023.31    33  1.4e-116  371.3  46.0   9  14   9.9e-09   1.8e-06   22.8   0.0     2    31  1591  1620  1590  1622 0.92 ColletesGigas_019217
ColletesGigas_019217-T1 -           3240 Ank                  PF00023.31    33  1.4e-116  371.3  46.0  10  14   1.3e-06   0.00023   16.1   0.0     3    31  1626  1654  1625  1656 0.86 ColletesGigas_019217
ColletesGigas_019217-T1 -           3240 Ank                  PF00023.31    33  1.4e-116  371.3  46.0  11  14   7.4e-09   1.3e-06   23.2   0.0     3    32  1659  1688  1657  1688 0.93 ColletesGigas_019217
ColletesGigas_019217-T1 -           3240 Ank                  PF00023.31    33  1.4e-116  371.3  46.0  12  14   1.2e-08   2.2e-06   22.5   0.2     2    31  1693  1722  1692  1723 0.94 ColletesGigas_019217
ColletesGigas_019217-T1 -           3240 Ank                  PF00023.31    33  1.4e-116  371.3  46.0  13  14   3.4e-06   0.00061   14.8   0.0     2    31  1760  1789  1759  1789 0.90 ColletesGigas_019217
ColletesGigas_019217-T1 -           3240 Ank                  PF00023.31    33  1.4e-116  371.3  46.0  14  14   3.2e-09   5.9e-07   24.3   0.2     2    33  1828  1859  1827  1859 0.95 ColletesGigas_019217
ColletesGigas_019141-T1 -            269 Ank                  PF00023.31    33   1.6e-10   35.6   0.2   1   1   6.1e-11   1.1e-08   29.8   0.0     1    31    57    87    57    89 0.92 ColletesGigas_019141
ColletesGigas_019217-T1 -           3240 Ank_2                PF12796.8     83  8.5e-151  485.5  26.9   1  11   4.9e-16   8.9e-14   46.4   0.0     3    82   172   262   170   263 0.85 ColletesGigas_019217
ColletesGigas_019217-T1 -           3240 Ank_2                PF12796.8     83  8.5e-151  485.5  26.9   2  11   5.7e-20     1e-17   59.0   0.0    25    81   265   327   261   329 0.88 ColletesGigas_019217
ColletesGigas_019217-T1 -           3240 Ank_2                PF12796.8     83  8.5e-151  485.5  26.9   3  11   2.8e-15     5e-13   44.0   0.1    25    81   332   394   326   396 0.85 ColletesGigas_019217
ColletesGigas_019217-T1 -           3240 Ank_2                PF12796.8     83  8.5e-151  485.5  26.9   4  11   6.4e-15   1.2e-12   42.8   0.0    27    82   400   461   395   462 0.90 ColletesGigas_019217
ColletesGigas_019217-T1 -           3240 Ank_2                PF12796.8     83  8.5e-151  485.5  26.9   5  11   1.1e-13   1.9e-11   38.9   0.1    26    82   466   525   460   526 0.87 ColletesGigas_019217
ColletesGigas_019217-T1 -           3240 Ank_2                PF12796.8     83  8.5e-151  485.5  26.9   6  11   8.2e-17   1.5e-14   48.9   0.1    21    82   521   591   520   592 0.87 ColletesGigas_019217
ColletesGigas_019217-T1 -           3240 Ank_2                PF12796.8     83  8.5e-151  485.5  26.9   7  11   2.6e-11   4.8e-09   31.3   0.1    25    76   595   652   590   659 0.85 ColletesGigas_019217
ColletesGigas_019217-T1 -           3240 Ank_2                PF12796.8     83  8.5e-151  485.5  26.9   8  11   2.5e-15   4.5e-13   44.2   0.1    24    82  1555  1620  1545  1621 0.84 ColletesGigas_019217
ColletesGigas_019217-T1 -           3240 Ank_2                PF12796.8     83  8.5e-151  485.5  26.9   9  11     2e-14   3.6e-12   41.3   0.0    26    82  1625  1687  1619  1688 0.87 ColletesGigas_019217
ColletesGigas_019217-T1 -           3240 Ank_2                PF12796.8     83  8.5e-151  485.5  26.9  10  11   2.4e-20   4.4e-18   60.2   0.2     1    82  1697  1789  1697  1790 0.90 ColletesGigas_019217
ColletesGigas_019217-T1 -           3240 Ank_2                PF12796.8     83  8.5e-151  485.5  26.9  11  11   7.9e-12   1.4e-09   32.9   0.0    27    83  1796  1858  1791  1858 0.87 ColletesGigas_019217
ColletesGigas_019141-T1 -            269 Ank_2                PF12796.8     83   1.7e-11   39.1   0.0   1   1   3.8e-13     7e-11   37.1   0.0    30    82    28    87    24    88 0.86 ColletesGigas_019141
ColletesGigas_019217-T1 -           3240 Ank_3                PF13606.7     31  2.8e-107  332.3  26.5   1   7   4.6e-08   8.4e-06   20.6   0.0     3    31   234   261   233   261 0.96 ColletesGigas_019217
ColletesGigas_019217-T1 -           3240 Ank_3                PF13606.7     31  2.8e-107  332.3  26.5   2   7   2.9e-08   5.3e-06   21.2   0.0     2    29   266   292   265   294 0.94 ColletesGigas_019217
ColletesGigas_019217-T1 -           3240 Ank_3                PF13606.7     31  2.8e-107  332.3  26.5   3   7   1.2e-08   2.1e-06   22.4   0.0     1    30   298   326   298   327 0.96 ColletesGigas_019217
ColletesGigas_019217-T1 -           3240 Ank_3                PF13606.7     31  2.8e-107  332.3  26.5   4   7   2.1e-08   3.9e-06   21.6   0.0     1    31   431   460   431   460 0.96 ColletesGigas_019217
ColletesGigas_019217-T1 -           3240 Ank_3                PF13606.7     31  2.8e-107  332.3  26.5   5   7   1.9e-07   3.4e-05   18.7   0.0     2    30   529   556   528   557 0.94 ColletesGigas_019217
ColletesGigas_019217-T1 -           3240 Ank_3                PF13606.7     31  2.8e-107  332.3  26.5   6   7   1.3e-08   2.3e-06   22.3   0.0     2    30   562   589   561   590 0.96 ColletesGigas_019217
ColletesGigas_019217-T1 -           3240 Ank_3                PF13606.7     31  2.8e-107  332.3  26.5   7   7   3.3e-08     6e-06   21.0   0.1     2    31  1693  1721  1692  1721 0.96 ColletesGigas_019217
ColletesGigas_019141-T1 -            269 Ank_3                PF13606.7     31   2.1e-10   34.7   0.1   1   1   2.9e-10   5.3e-08   27.3   0.0     1    31    57    86    57    86 0.93 ColletesGigas_019141
ColletesGigas_019217-T1 -           3240 Ank_4                PF13637.7     55  3.6e-125  401.5  10.8   1  11   3.1e-16   5.7e-14   46.9   0.0     3    55   235   286   234   286 0.96 ColletesGigas_019217
ColletesGigas_019217-T1 -           3240 Ank_4                PF13637.7     55  3.6e-125  401.5  10.8   2  11   6.7e-14   1.2e-11   39.5   0.0     2    55   300   353   299   353 0.97 ColletesGigas_019217
ColletesGigas_019217-T1 -           3240 Ank_4                PF13637.7     55  3.6e-125  401.5  10.8   3  11   1.6e-09   2.8e-07   25.5   0.0     2    49   367   413   366   413 0.93 ColletesGigas_019217
ColletesGigas_019217-T1 -           3240 Ank_4                PF13637.7     55  3.6e-125  401.5  10.8   4  11   2.1e-12   3.8e-10   34.7   0.0     3    55   434   486   433   486 0.96 ColletesGigas_019217
ColletesGigas_019217-T1 -           3240 Ank_4                PF13637.7     55  3.6e-125  401.5  10.8   5  11   2.3e-13   4.2e-11   37.7   0.0     2    55   497   549   496   549 0.96 ColletesGigas_019217
ColletesGigas_019217-T1 -           3240 Ank_4                PF13637.7     55  3.6e-125  401.5  10.8   6  11     9e-12   1.6e-09   32.7   0.1     1    55   562   616   562   616 0.97 ColletesGigas_019217
ColletesGigas_019217-T1 -           3240 Ank_4                PF13637.7     55  3.6e-125  401.5  10.8   7  11   3.6e-11   6.5e-09   30.8   0.0     2    47  1559  1603  1558  1608 0.94 ColletesGigas_019217
ColletesGigas_019217-T1 -           3240 Ank_4                PF13637.7     55  3.6e-125  401.5  10.8   8  11   4.8e-10   8.8e-08   27.2   0.0     8    55  1598  1645  1597  1645 0.96 ColletesGigas_019217
ColletesGigas_019217-T1 -           3240 Ank_4                PF13637.7     55  3.6e-125  401.5  10.8   9  11   2.3e-11   4.2e-09   31.4   0.0     3    55  1660  1713  1659  1713 0.93 ColletesGigas_019217
ColletesGigas_019217-T1 -           3240 Ank_4                PF13637.7     55  3.6e-125  401.5  10.8  10  11   4.7e-11   8.5e-09   30.4   0.1     3    55  1695  1747  1693  1747 0.95 ColletesGigas_019217
ColletesGigas_019217-T1 -           3240 Ank_4                PF13637.7     55  3.6e-125  401.5  10.8  11  11   4.5e-11   8.2e-09   30.4   0.0     2    54  1829  1880  1828  1881 0.95 ColletesGigas_019217
ColletesGigas_019141-T1 -            269 Ank_4                PF13637.7     55     2e-07   26.0   0.1   1   1   4.5e-09   8.2e-07   24.1   0.1    13    55    36    78    28    78 0.90 ColletesGigas_019141
ColletesGigas_019217-T1 -           3240 Ank_5                PF13857.7     56   2.2e-90  290.1  34.8   1   2   4.1e-14   1.5e-11   38.9   0.3     1    53   252   303   252   306 0.98 ColletesGigas_019217
ColletesGigas_019217-T1 -           3240 Ank_5                PF13857.7     56   2.2e-90  290.1  34.8   2   2   5.5e-11     2e-08   28.9   0.0     1    53  1577  1629  1577  1629 0.97 ColletesGigas_019217
ColletesGigas_019404-T1 -            305 ANTH                 PF07651.17   277   1.1e-13   45.3   0.0   1   1   5.1e-16   1.9e-13   44.5   0.0   181   273    49   138    39   141 0.94 ColletesGigas_019404
ColletesGigas_019168-T1 -           1119 APC_15aa             PF05972.12    15     1e-11   39.0  10.2   1   1   1.3e-10   4.7e-08   27.5   0.7     1    15    59    73    59    73 0.96 ColletesGigas_019168
ColletesGigas_019168-T1 -           1119 APC_r                PF05923.13    24   3.1e-17   56.4  42.2   1   2   1.5e-09   5.3e-07   23.8   8.1     1    24    93   120    93   120 0.88 ColletesGigas_019168
ColletesGigas_019168-T1 -           1119 APC_r                PF05923.13    24   3.1e-17   56.4  42.2   2   2   7.5e-10   2.7e-07   24.7   0.5     5    24   289   308   285   308 0.94 ColletesGigas_019168
ColletesGigas_019239-T1 -            434 APH                  PF01636.24   240   3.6e-13   44.4   0.0   1   1   1.8e-15   6.5e-13   43.5   0.0    90   228   194   354    90   364 0.71 ColletesGigas_019239
ColletesGigas_019385-T1 -            623 APS_kinase           PF01583.21   158   2.8e-73  239.6   0.0   1   1   1.2e-75   4.3e-73  238.9   0.0     1   155    43   198    43   201 0.98 ColletesGigas_019385
ColletesGigas_019401-T1 -            391 ASC                  PF00858.25   444   4.5e-18   59.9   3.6   1   2   9.5e-13   3.5e-10   34.0   0.3     1    92    71   165    71   254 0.85 ColletesGigas_019401
ColletesGigas_019401-T1 -            391 ASC                  PF00858.25   444   4.5e-18   59.9   3.6   2   2     1e-10   3.8e-08   27.2   0.2   259   311   320   375   295   387 0.74 ColletesGigas_019401
ColletesGigas_019385-T1 -            623 ATP-sulfurylase      PF01747.18   211   2.1e-67  221.2   0.0   1   1   8.3e-70     3e-67  220.7   0.0     1   210   389   616   389   617 0.96 ColletesGigas_019385
ColletesGigas_019216-T1 -            574 B3_4                 PF03483.18   174   1.4e-24   81.2   0.0   1   1   6.7e-27   2.4e-24   80.4   0.0     4   174   116   275   113   275 0.83 ColletesGigas_019216
ColletesGigas_019216-T1 -            574 B5                   PF03484.16    67   2.9e-19   63.7   0.1   1   1   2.4e-19   8.6e-17   55.8   0.1     3    67   305   369   304   369 0.97 ColletesGigas_019216
ColletesGigas_019301-T1 -            131 Baculo_F             PF12259.9    610   9.9e-18   58.4   1.1   1   1   6.7e-20   1.2e-17   58.1   1.1   299   393     8   103     5   115 0.90 ColletesGigas_019301
ColletesGigas_019413-T1 -            231 Baculo_F             PF12259.9    610   3.8e-10   33.4   2.1   1   1   2.5e-12   4.5e-10   33.1   2.1   387   534    11   154     5   214 0.78 ColletesGigas_019413
ColletesGigas_019098-T1 -            182 BAR                  PF03114.19   239   1.4e-46  153.6   3.0   1   1   9.2e-43   3.4e-40  132.7   0.2    16   139     1   135     1   138 0.99 ColletesGigas_019098
ColletesGigas_019180-T1 -            561 Beta_elim_lyase      PF01212.22   291   1.3e-07   25.7   0.0   1   1   4.9e-10   1.8e-07   25.2   0.0    39   169   197   341   189   470 0.73 ColletesGigas_019180
ColletesGigas_019419-T1 -           2012 BRK                  PF07533.17    44   4.3e-15   49.6   0.0   1   1     3e-17   1.1e-14   48.3   0.0     3    40  1069  1106  1068  1108 0.97 ColletesGigas_019419
ColletesGigas_019171-T1 -            894 Bromodomain          PF00439.26    84   1.7e-25   83.5   0.1   1   1     2e-27   3.7e-25   82.4   0.1     2    81   534   613   533   616 0.96 ColletesGigas_019171
ColletesGigas_019419-T1 -           2012 Bromodomain          PF00439.26    84   2.3e-19   63.8   0.2   1   1   3.6e-21   6.6e-19   62.3   0.2    11    81  1866  1936  1856  1938 0.94 ColletesGigas_019419
ColletesGigas_019374-T1 -             95 BTB                  PF00651.32   111     6e-09   30.7   0.1   1   1   1.9e-11   6.8e-09   30.5   0.1     1    44    18    61    18    82 0.84 ColletesGigas_019374
ColletesGigas_019354-T1 -            942 Cation_ATPase        PF13246.7     91     6e-16   52.8   0.1   1   1   4.9e-18   1.8e-15   51.3   0.0     2    90   433   515   426   516 0.92 ColletesGigas_019354
ColletesGigas_019354-T1 -            942 Cation_ATPase_C      PF00689.22   182   6.9e-46  150.7   8.2   1   1   1.9e-48   6.9e-46  150.7   8.2     1   182   749   920   749   920 0.95 ColletesGigas_019354
ColletesGigas_019354-T1 -            942 Cation_ATPase_N      PF00690.27    69   5.4e-18   59.0   0.0   1   1   3.3e-20   1.2e-17   57.9   0.0     3    69    53   119    51   119 0.97 ColletesGigas_019354
ColletesGigas_019135-T1 -            192 CHIP_TPR_N           PF18391.2     83     8e-27   88.4  13.5   1   1   4.4e-29   1.6e-26   87.4  13.5     1    83    22   114    22   114 0.93 ColletesGigas_019135
ColletesGigas_019174-T1 -            242 Chitin_bind_4        PF00379.24    53   3.4e-12   41.3  11.7   1   1   2.7e-14     5e-12   40.7   2.6     1    53    87   139    87   139 0.89 ColletesGigas_019174
ColletesGigas_019173-T1 -            270 Chitin_bind_4        PF00379.24    53     6e-12   40.5   2.3   1   1   9.2e-14   1.7e-11   39.0   2.3     1    53   164   216   164   216 0.89 ColletesGigas_019173
ColletesGigas_019193-T1 -           1409 Chorein_N            PF12624.8    116   1.5e-17   58.3   0.7   1   1   1.9e-19     7e-17   56.1   0.7     3    92     3    95     1   104 0.94 ColletesGigas_019193
ColletesGigas_019259-T1 -            795 CID                  PF04818.14   123   2.9e-31  102.8   1.8   1   1     8e-34   2.9e-31  102.8   1.8     2   123   245   366   244   366 0.83 ColletesGigas_019259
ColletesGigas_019225-T1 -            640 CLPTM1               PF05602.13   433  1.2e-148  490.1  10.6   1   1  4.3e-151  1.6e-148  489.8  10.6     2   433    65   507    64   507 0.94 ColletesGigas_019225
ColletesGigas_019160-T1 -            435 Cluap1               PF10234.10   268    4e-108  355.3   9.7   1   1  1.1e-110    4e-108  355.3   9.7     1   267    14   281    14   282 0.97 ColletesGigas_019160
ColletesGigas_019371-T1 -            372 cNMP_binding         PF00027.30    89   1.4e-46  151.1   0.1   1   2   5.7e-25   2.1e-22   73.6   0.0     2    87   147   227   146   229 0.93 ColletesGigas_019371
ColletesGigas_019371-T1 -            372 cNMP_binding         PF00027.30    89   1.4e-46  151.1   0.1   2   2   1.5e-25   5.5e-23   75.4   0.0     2    86   265   350   264   351 0.92 ColletesGigas_019371
ColletesGigas_019172-T1 -            383 CN_hydrolase         PF00795.23   261   1.1e-56  186.5   0.0   1   1   3.6e-59   1.3e-56  186.3   0.0     2   260    72   349    71   350 0.94 ColletesGigas_019172
ColletesGigas_019215-T1 -            277 Cornichon            PF03311.15   122   1.9e-41  135.7   1.4   1   1     1e-43   3.7e-41  134.8   1.4    20   122   160   269   157   269 0.98 ColletesGigas_019215
ColletesGigas_019394-T1 -            659 CRAL_TRIO            PF00650.21   159   1.1e-29   97.8   0.0   1   1   4.6e-32   1.7e-29   97.1   0.0     3   159    81   228    79   228 0.96 ColletesGigas_019394
ColletesGigas_019364-T1 -           1019 CRAL_TRIO_2          PF13716.7    139     6e-12   40.5   0.0   1   1   1.3e-13   2.4e-11   38.6   0.0     2   137    35   164    34   166 0.88 ColletesGigas_019364
ColletesGigas_019394-T1 -            659 CRAL_TRIO_2          PF13716.7    139   8.4e-11   36.8   0.0   1   1   7.9e-13   1.4e-10   36.0   0.0     4   138    99   233    96   234 0.86 ColletesGigas_019394
ColletesGigas_019167-T1 -            339 CRF-BP               PF05428.12   307     2e-43  142.7   0.2   1   1     7e-46   2.6e-43  142.4   0.2    16   298    26   327    11   334 0.81 ColletesGigas_019167
ColletesGigas_019208-T1 -            798 CUB                  PF00431.21   110   2.9e-76  247.4   0.1   1   4   5.8e-24   1.1e-21   71.8   0.0     5   107   190   296   183   299 0.90 ColletesGigas_019208
ColletesGigas_019208-T1 -            798 CUB                  PF00431.21   110   2.9e-76  247.4   0.1   2   4   1.7e-14     3e-12   41.4   0.2     1   110   324   449   324   449 0.80 ColletesGigas_019208
ColletesGigas_019208-T1 -            798 CUB                  PF00431.21   110   2.9e-76  247.4   0.1   3   4   5.4e-22   9.8e-20   65.5   0.1     6   110   475   593   467   593 0.92 ColletesGigas_019208
ColletesGigas_019208-T1 -            798 CUB                  PF00431.21   110   2.9e-76  247.4   0.1   4   4   1.5e-14   2.8e-12   41.5   0.0     1   109   605   724   605   725 0.83 ColletesGigas_019208
ColletesGigas_019383-T1 -            377 CUB                  PF00431.21   110   4.5e-09   31.2   0.8   1   1   1.9e-09   3.5e-07   25.1   0.2     1    89    95   184    95   208 0.77 ColletesGigas_019383
ColletesGigas_019362-T1 -            814 Cullin               PF00888.23   619  1.9e-211  698.5  19.1   1   1  6.7e-214  2.4e-211  698.1  19.1     1   619   115   715   115   715 0.97 ColletesGigas_019362
ColletesGigas_019362-T1 -            814 Cullin_Nedd8         PF10557.10    63   7.9e-25   81.3   1.8   1   1   2.2e-27   7.9e-25   81.3   1.8     1    63   746   806   746   806 0.98 ColletesGigas_019362
ColletesGigas_019393-T1 -            516 Cyclin_N             PF00134.24   127     3e-15   50.6   0.8   1   1   1.5e-17   5.5e-15   49.8   0.8     9   126   232   352   226   353 0.85 ColletesGigas_019393
ColletesGigas_019165-T1 -           1698 DCB                  PF16213.6    175     5e-34  112.0   2.9   1   1   1.4e-36     5e-34  112.0   2.9    26   173    29   204    10   206 0.81 ColletesGigas_019165
ColletesGigas_019338-T1 -            489 DDE_Tnp_1            PF01609.22   214     6e-15   49.9   0.0   1   1   1.6e-16   1.1e-14   49.0   0.0     6   195   203   352   198   356 0.93 ColletesGigas_019338
ColletesGigas_019303-T1 -            834 DDE_Tnp_1            PF01609.22   214   1.3e-13   45.5   0.0   1   1   4.1e-15     3e-13   44.4   0.0     6   196   369   519   365   522 0.91 ColletesGigas_019303
ColletesGigas_019110-T1 -            689 DDE_Tnp_1            PF01609.22   214     1e-10   36.1   0.0   1   1   3.2e-12   2.4e-10   34.9   0.0     6   194   323   471   319   475 0.94 ColletesGigas_019110
ColletesGigas_019112-T1 -            689 DDE_Tnp_1            PF01609.22   214     1e-10   36.1   0.0   1   1   3.2e-12   2.4e-10   34.9   0.0     6   194   323   471   319   475 0.94 ColletesGigas_019112
ColletesGigas_019102-T1 -            632 DDE_Tnp_1            PF01609.22   214   6.6e-10   33.5   0.1   1   1   1.5e-11   1.1e-09   32.7   0.1     6   195   266   415   261   419 0.89 ColletesGigas_019102
ColletesGigas_019412-T1 -            130 DDE_Tnp_1_7          PF13843.7    350   1.5e-10   35.3   0.2   1   1   7.8e-12   1.4e-09   32.1   0.0   100   154     4    58     1    71 0.91 ColletesGigas_019412
ColletesGigas_019350-T1 -            163 DDE_Tnp_1_7          PF13843.7    350   8.7e-10   32.9   0.1   1   1   1.3e-11   2.4e-09   31.4   0.0     1    49    95   153    95   161 0.95 ColletesGigas_019350
ColletesGigas_019110-T1 -            689 DDE_Tnp_4            PF13359.7    158   4.7e-17   56.6   0.0   1   1   2.2e-18   1.1e-16   55.3   0.0     2   158   327   492   326   492 0.87 ColletesGigas_019110
ColletesGigas_019112-T1 -            689 DDE_Tnp_4            PF13359.7    158   5.4e-17   56.4   0.0   1   1   2.2e-18   1.1e-16   55.3   0.0     2   158   327   492   326   492 0.87 ColletesGigas_019112
ColletesGigas_019303-T1 -            834 DDE_Tnp_4            PF13359.7    158   1.3e-16   55.2   0.0   1   1   5.5e-18   2.8e-16   54.1   0.0     2   158   373   538   372   538 0.87 ColletesGigas_019303
ColletesGigas_019338-T1 -            489 DDE_Tnp_4            PF13359.7    158   2.6e-16   54.2   0.0   1   1   7.8e-18   4.1e-16   53.6   0.0     2   158   207   372   206   372 0.88 ColletesGigas_019338
ColletesGigas_019102-T1 -            632 DDE_Tnp_4            PF13359.7    158   5.4e-16   53.2   0.0   1   1   1.8e-17   9.6e-16   52.3   0.0     2   158   270   435   269   435 0.87 ColletesGigas_019102
ColletesGigas_019120-T1 -            306 DDE_Tnp_4            PF13359.7    158     6e-11   36.8   0.0   1   1   2.1e-12   1.1e-10   35.9   0.0    66   158    13   109     3   109 0.83 ColletesGigas_019120
ColletesGigas_019298-T1 -            306 DDE_Tnp_4            PF13359.7    158   1.3e-10   35.6   0.1   1   1   4.3e-12   2.2e-10   34.9   0.1    64   158    11   109     3   109 0.83 ColletesGigas_019298
ColletesGigas_019398-T1 -            336 Dpy-30               PF05186.14    42   8.4e-14   45.6   1.2   1   1   3.6e-16   1.3e-13   44.9   1.2     1    42   281   322   281   322 0.96 ColletesGigas_019398
ColletesGigas_019168-T1 -           1119 DUF1676              PF07898.14   172   8.5e-38  124.6   0.0   1   1   9.4e-40   3.4e-37  122.6   0.0     8   172   916  1073   911  1073 0.89 ColletesGigas_019168
ColletesGigas_019239-T1 -            434 DUF1679              PF07914.12   414   2.5e-17   57.3   0.0   1   1   1.1e-19   4.1e-17   56.6   0.0   167   374   188   395   179   418 0.70 ColletesGigas_019239
ColletesGigas_019165-T1 -           1698 DUF1981              PF09324.11    84   6.4e-34  110.3   4.8   1   1   1.1e-35   3.9e-33  107.7   0.1     1    82  1092  1173  1092  1175 0.98 ColletesGigas_019165
ColletesGigas_019181-T1 -            128 DUF2367              PF10164.10   106   1.6e-30  100.3   6.2   1   1   5.6e-33     2e-30  100.0   6.2    29   106    52   127    14   127 0.76 ColletesGigas_019181
ColletesGigas_019388-T1 -            904 DUF2415              PF10313.10    43   1.1e-07   26.3   4.2   1   1   2.2e-09   8.2e-07   23.4   0.0     1    32   109   137   109   144 0.94 ColletesGigas_019388
ColletesGigas_019402-T1 -           2893 DUF3652              PF12372.9     41   3.7e-22   72.5   0.6   1   1   3.4e-24   1.2e-21   70.8   0.6     2    41  1290  1329  1289  1329 0.98 ColletesGigas_019402
ColletesGigas_019344-T1 -             96 DUF4219              PF13961.7     27   1.2e-08   29.1   0.7   1   1   5.7e-11   2.1e-08   28.3   0.1     1    22    48    69    48    69 0.96 ColletesGigas_019344
ColletesGigas_019317-T1 -            617 DUF4781              PF16013.6    310   4.3e-88  289.5   0.4   1   1   2.1e-90   7.5e-88  288.7   0.4     1   289   122   402   122   415 0.96 ColletesGigas_019317
ColletesGigas_019343-T1 -            159 DUF4817              PF16087.6     55   9.8e-12   39.1   0.1   1   1   6.7e-14   2.5e-11   37.8   0.0     3    54     5    56     3    57 0.92 ColletesGigas_019343
ColletesGigas_018477-T1 -            580 2OG-FeII_Oxy         PF03171.21   101   7.3e-07   24.2   0.1   1   1     1e-08   3.8e-06   21.9   0.0     2    98   208   307   207   310 0.84 ColletesGigas_018477
ColletesGigas_018477-T1 -            580 2OG-FeII_Oxy_2       PF13532.7    196   1.9e-25   84.7   0.0   1   1   1.6e-27   5.7e-25   83.1   0.0     1   196   127   307   127   307 0.89 ColletesGigas_018477
ColletesGigas_018359-T1 -           1610 AAA_5                PF07728.15   138   7.7e-63  205.1   0.0   1   2   9.8e-35   1.8e-32  106.7   0.0     1   138   187   352   187   352 0.94 ColletesGigas_018359
ColletesGigas_018359-T1 -           1610 AAA_5                PF07728.15   138   7.7e-63  205.1   0.0   2   2     5e-31   9.2e-29   94.7   0.0     1   138   515   662   515   662 0.94 ColletesGigas_018359
ColletesGigas_018362-T1 -            268 AAA_5                PF07728.15   138   1.6e-40  132.8   0.0   1   1   1.4e-42   2.6e-40  132.1   0.0     1   138    88   244    88   244 0.99 ColletesGigas_018362
ColletesGigas_018490-T1 -            511 Abhydrolase_3        PF07859.14   211   8.4e-16   52.9   0.0   1   1   6.3e-18   2.3e-15   51.5   0.0     1   153    69   230    69   246 0.76 ColletesGigas_018490
ColletesGigas_018368-T1 -            322 Abhydrolase_6        PF12697.8    220   1.9e-08   29.7   0.4   1   1   6.9e-11   2.5e-08   29.3   0.4     3   175    82   294    81   319 0.54 ColletesGigas_018368
ColletesGigas_018388-T1 -           1147 Ank_2                PF12796.8     83   6.1e-16   53.4   0.1   1   1   6.2e-18   2.3e-15   51.5   0.1     2    81   309   398   308   400 0.87 ColletesGigas_018388
ColletesGigas_018388-T1 -           1147 Ank_3                PF13606.7     31     6e-14   45.6   0.4   1   2   4.7e-08   1.7e-05   19.6   0.0     3    30   338   364   336   365 0.93 ColletesGigas_018388
ColletesGigas_018388-T1 -           1147 Ank_3                PF13606.7     31     6e-14   45.6   0.4   2   2   5.7e-08   2.1e-05   19.4   0.1     1    30   369   397   369   398 0.95 ColletesGigas_018388
ColletesGigas_018388-T1 -           1147 Ank_4                PF13637.7     55   2.1e-18   61.0   0.1   1   2   3.9e-09   1.4e-06   23.3   0.0     4    55   307   357   305   357 0.93 ColletesGigas_018388
ColletesGigas_018388-T1 -           1147 Ank_4                PF13637.7     55   2.1e-18   61.0   0.1   2   2     6e-16   2.2e-13   45.0   0.0     2    52   338   387   337   389 0.95 ColletesGigas_018388
ColletesGigas_018388-T1 -           1147 Ank_5                PF13857.7     56     3e-12   41.1   0.6   1   1   4.5e-11   1.7e-08   29.2   0.2     1    42   356   396   356   405 0.94 ColletesGigas_018388
ColletesGigas_018641-T1 -           1449 ANTH                 PF07651.17   277   6.8e-08   26.3   0.0   1   1     6e-10   2.2e-07   24.6   0.0     3   114     7   120     5   150 0.81 ColletesGigas_018641
ColletesGigas_018377-T1 -            348 APH                  PF01636.24   240   2.9e-12   41.4   0.0   1   1   1.2e-14   4.5e-12   40.8   0.0    24   210    66   249    44   285 0.71 ColletesGigas_018377
ColletesGigas_018651-T1 -            182 Arf                  PF00025.22   175     7e-09   29.9   0.1   1   1   2.1e-11   7.7e-09   29.7   0.1    13   129     4   124     1   165 0.87 ColletesGigas_018651
ColletesGigas_018562-T1 -            283 ASD2                 PF08687.12   285   2.5e-83  274.4   2.5   1   1   7.9e-86   2.9e-83  274.2   2.5    58   284    55   281    30   282 0.96 ColletesGigas_018562
ColletesGigas_018541-T1 -            685 Bestrophin           PF01062.22   287   2.8e-39  129.6   0.1   1   1   1.8e-40   3.3e-38  126.1   0.1   151   287     3   157     1   157 0.91 ColletesGigas_018541
ColletesGigas_018537-T1 -            101 Bestrophin           PF01062.22   287   3.7e-18   60.3   0.0   1   1   2.1e-20   3.8e-18   60.2   0.0    52   108    26    91     3    99 0.79 ColletesGigas_018537
ColletesGigas_018501-T1 -            596 bZIP_Maf             PF03131.18    92   2.3e-31  102.8  14.6   1   1   6.2e-34   2.3e-31  102.8  14.6     1    91   442   532   442   533 0.98 ColletesGigas_018501
ColletesGigas_018472-T1 -            428 C12orf66_like        PF09404.11   440  3.1e-106  350.1   6.5   1   1  9.5e-109  3.5e-106  350.0   6.5     8   436     3   425     1   428 0.94 ColletesGigas_018472
ColletesGigas_018366-T1 -           1445 Cation_ATPase        PF13246.7     91   5.1e-15   49.9   0.1   1   1   1.1e-16   4.1e-14   47.0   0.0     2    88   717   812   715   814 0.90 ColletesGigas_018366
ColletesGigas_018607-T1 -             71 Cation_efflux        PF01545.22   199   3.8e-15   50.7   3.0   1   1   1.1e-17     4e-15   50.6   3.0     2    50    12    60    11    69 0.90 ColletesGigas_018607
ColletesGigas_018377-T1 -            348 Choline_kinase       PF01633.21   213   2.1e-56  185.4   3.0   1   1   8.2e-59     3e-56  184.9   3.0     3   208    63   262    61   270 0.91 ColletesGigas_018377
ColletesGigas_018475-T1 -           1942 CLASP_N              PF12348.9    227     1e-46  153.7   1.8   1   3   7.4e-16   2.7e-13   44.4   0.0    13   199   285   462   275   481 0.90 ColletesGigas_018475
ColletesGigas_018475-T1 -           1942 CLASP_N              PF12348.9    227     1e-46  153.7   1.8   2   3   1.8e-15   6.4e-13   43.2   0.0    16   211   859  1046   848  1062 0.90 ColletesGigas_018475
ColletesGigas_018475-T1 -           1942 CLASP_N              PF12348.9    227     1e-46  153.7   1.8   3   3   2.8e-11     1e-08   29.5   0.0    77   224  1242  1393  1217  1396 0.87 ColletesGigas_018475
ColletesGigas_018477-T1 -            580 CMAS                 PF02353.21   273   1.7e-07   25.3   0.0   1   1   8.5e-10   3.1e-07   24.4   0.0    34   171   348   479   331   497 0.78 ColletesGigas_018477
ColletesGigas_018490-T1 -            511 COesterase           PF00135.29   515  3.9e-110  363.6   0.0   1   1  1.4e-112    5e-110  363.2   0.0    42   501    11   483     4   496 0.87 ColletesGigas_018490
ColletesGigas_018657-T1 -            115 Corazonin            PF17308.3    134   1.7e-09   32.7   0.4   1   1   6.5e-12   2.4e-09   32.2   0.4     1    18    22    39    22    80 0.81 ColletesGigas_018657
ColletesGigas_018482-T1 -            165 COX5B                PF01215.20   129   4.9e-19   62.8   0.0   1   1   1.9e-21     7e-19   62.3   0.0    34   117    77   159    64   163 0.94 ColletesGigas_018482
ColletesGigas_018387-T1 -            549 Cpn60_TCP1           PF00118.25   491  3.2e-171  564.7   4.4   1   1    1e-173  3.7e-171  564.5   4.4     1   488    35   526    35   529 0.98 ColletesGigas_018387
ColletesGigas_018587-T1 -             66 CUB                  PF00431.21   110     2e-10   35.5   0.0   1   1   2.3e-12   2.1e-10   35.5   0.0     6    53    15    62     7    66 0.88 ColletesGigas_018587
ColletesGigas_018566-T1 -            107 CUB                  PF00431.21   110   1.8e-09   32.4   0.0   1   1   2.2e-11     2e-09   32.3   0.0     8    62    18    73     8   101 0.85 ColletesGigas_018566
ColletesGigas_018588-T1 -            114 CUB                  PF00431.21   110     5e-09   31.0   0.0   1   1   7.3e-11   6.7e-09   30.6   0.0    51   110    26    87    18    87 0.89 ColletesGigas_018588
ColletesGigas_018574-T1 -             61 CUB                  PF00431.21   110   1.3e-06   23.3   0.3   1   1   1.8e-08   1.6e-06   22.9   0.3     5    33    32    60    23    61 0.88 ColletesGigas_018574
ColletesGigas_018488-T1 -           1178 DBC1                 PF14443.7    123   1.1e-51  168.5   0.5   1   1   1.1e-53   3.8e-51  166.8   0.0     2   119   432   553   431   557 0.96 ColletesGigas_018488
ColletesGigas_018435-T1 -            321 DDE_Tnp_1            PF01609.22   214   1.4e-15   52.0   0.0   1   1   1.1e-17     2e-15   51.5   0.0     6   195   132   281   127   284 0.91 ColletesGigas_018435
ColletesGigas_018670-T1 -            689 DDE_Tnp_1            PF01609.22   214     1e-10   36.1   0.0   1   1   1.3e-12   2.4e-10   34.9   0.0     6   194   323   471   319   475 0.94 ColletesGigas_018670
ColletesGigas_018435-T1 -            321 DDE_Tnp_4            PF13359.7    158     2e-19   64.3   0.0   1   1     4e-21   2.9e-19   63.8   0.0     2   158   136   301   135   301 0.88 ColletesGigas_018435
ColletesGigas_018670-T1 -            689 DDE_Tnp_4            PF13359.7    158   4.8e-17   56.6   0.0   1   1   1.6e-18   1.1e-16   55.3   0.0     2   158   327   492   326   492 0.87 ColletesGigas_018670
ColletesGigas_018422-T1 -            343 DDE_Tnp_4            PF13359.7    158   5.2e-16   53.2   0.0   1   1   1.2e-17   8.9e-16   52.4   0.0    36   158     3   134     1   134 0.85 ColletesGigas_018422
ColletesGigas_018504-T1 -            197 DDE_Tnp_4            PF13359.7    158   1.7e-10   35.3   0.0   1   1   3.3e-12   2.4e-10   34.8   0.0    64   158    11   109     3   109 0.83 ColletesGigas_018504
ColletesGigas_018363-T1 -           1157 DEAD                 PF00270.30   176   4.5e-10   34.1   0.1   1   1   2.5e-12   9.2e-10   33.1   0.1     4   170   172   325   169   329 0.79 ColletesGigas_018363
ColletesGigas_018388-T1 -           1147 Death                PF00531.23    86   1.1e-08   29.6   0.1   1   1   1.1e-10     4e-08   27.9   0.1     2    85  1052  1127  1051  1128 0.88 ColletesGigas_018388
ColletesGigas_018418-T1 -            264 DUF1759              PF03564.16   148   2.5e-14   47.9   0.2   1   1   2.3e-16   4.1e-14   47.3   0.2    10    85   117   194   113   201 0.90 ColletesGigas_018418
ColletesGigas_018552-T1 -            222 DUF4201              PF13870.7    177   5.9e-21   69.5  19.8   1   1   1.9e-23   6.9e-21   69.3  19.8    11   169     5   163     1   171 0.94 ColletesGigas_018552
ColletesGigas_018494-T1 -            814 DUF4781              PF16013.6    310   2.1e-79  261.0   0.6   1   1   7.9e-82   2.9e-79  260.5   0.0     1   310   124   421   124   423 0.94 ColletesGigas_018494
ColletesGigas_018395-T1 -            195 DUF4817              PF16087.6     55   1.1e-11   38.8   0.1   1   1   5.4e-14     2e-11   38.1   0.1     1    53     4    56     4    58 0.96 ColletesGigas_018395
ColletesGigas_018450-T1 -            209 EF-hand_5            PF13202.7     25     9e-20   63.9  23.9   1   4   1.7e-07   6.3e-05   16.9   0.3     4    21    41    58    38    62 0.89 ColletesGigas_018450
ColletesGigas_018450-T1 -            209 EF-hand_5            PF13202.7     25     9e-20   63.9  23.9   2   4   1.7e-07   6.3e-05   16.9   0.3     4    21    82    99    79   103 0.89 ColletesGigas_018450
ColletesGigas_018450-T1 -            209 EF-hand_5            PF13202.7     25     9e-20   63.9  23.9   3   4   1.7e-07   6.3e-05   16.9   0.3     4    21   123   140   120   144 0.89 ColletesGigas_018450
ColletesGigas_018450-T1 -            209 EF-hand_5            PF13202.7     25     9e-20   63.9  23.9   4   4   1.7e-07   6.3e-05   16.9   0.3     4    21   164   181   161   185 0.89 ColletesGigas_018450
ColletesGigas_018637-T1 -           1164 EF-hand_8            PF13833.7     54   3.8e-11   37.2   1.3   1   1   4.8e-10   8.8e-08   26.4   0.1     5    49   151   195   148   200 0.85 ColletesGigas_018637
ColletesGigas_018379-T1 -            391 eIF3m_C_helix        PF18005.2     29   1.8e-15   50.9   0.1   1   1   1.1e-17   3.8e-15   49.8   0.1     1    29   343   371   343   371 0.98 ColletesGigas_018379
ColletesGigas_018641-T1 -           1449 ENTH                 PF01417.21   125   7.2e-45  146.6   0.9   1   1   5.7e-47   2.1e-44  145.1   0.1     1   125     3   126     3   126 0.98 ColletesGigas_018641
ColletesGigas_018658-T1 -            302 Exo_endo_phos_2      PF14529.7    119   2.5e-13   44.5   1.9   1   1   1.4e-15   2.5e-13   44.5   1.9    31   119   198   287   175   287 0.81 ColletesGigas_018658
ColletesGigas_018674-T1 -            274 Exo_endo_phos_2      PF14529.7    119   6.7e-09   30.2   0.5   1   1   8.6e-11   1.6e-08   29.0   0.4    22    70    64   111    51   125 0.86 ColletesGigas_018674
ColletesGigas_018484-T1 -            469 FAM192A_Fyv6_N       PF10187.10   105   5.3e-31  101.7  15.3   1   1   1.4e-33   5.3e-31  101.7  15.3     1   105   199   300   199   300 0.99 ColletesGigas_018484
ColletesGigas_018597-T1 -            204 Fer4                 PF00037.28    24   7.5e-16   51.8  17.5   1   2   1.7e-09   6.3e-07   23.6   5.0     5    24   102   121   101   121 0.96 ColletesGigas_018597
ColletesGigas_018597-T1 -            204 Fer4                 PF00037.28    24   7.5e-16   51.8  17.5   2   2   8.4e-13   3.1e-10   34.1   4.5     2    23   138   159   137   160 0.94 ColletesGigas_018597
ColletesGigas_018597-T1 -            204 Fer4_10              PF13237.7     56   2.1e-10   35.1  20.8   1   1   1.1e-10   3.8e-08   27.9  12.0     6    56   102   155   100   155 0.81 ColletesGigas_018597
ColletesGigas_018597-T1 -            204 Fer4_4               PF12800.8     17   1.1e-07   26.5  11.2   1   2   1.6e-08   5.9e-06   21.1   1.9     2    16   103   117   102   124 0.93 ColletesGigas_018597
ColletesGigas_018597-T1 -            204 Fer4_4               PF12800.8     17   1.1e-07   26.5  11.2   2   2   4.6e-05     0.017   10.3   2.2     3    16   143   156   141   162 0.91 ColletesGigas_018597
ColletesGigas_018597-T1 -            204 Fer4_7               PF12838.8     52   9.2e-15   49.6  10.6   1   1   3.9e-17   1.4e-14   49.0  10.6     1    52   104   158   104   158 0.90 ColletesGigas_018597
ColletesGigas_018597-T1 -            204 Fer4_9               PF13187.7     51   3.3e-10   34.5  10.6   1   1   1.5e-12   5.5e-10   33.8  10.6     1    51   104   159   104   159 0.94 ColletesGigas_018597
ColletesGigas_005731-T1 -            195 1-cysPrx_C           PF10417.10    40   1.4e-16   54.7   0.1   1   1   6.8e-19   2.5e-16   53.8   0.1     1    39   159   193   159   194 0.97 ColletesGigas_005731
ColletesGigas_005848-T1 -            234 14-3-3               PF00244.21   222  2.2e-100  329.2   0.5   1   1    7e-103  2.5e-100  329.0   0.5    14   222     1   210     1   210 0.99 ColletesGigas_005848
ColletesGigas_005640-T1 -            318 2-Hacid_dh_C         PF02826.20   178   8.9e-08   26.1   0.1   1   1   3.8e-10   1.4e-07   25.5   0.1    33    77     3    48     1    91 0.84 ColletesGigas_005640
ColletesGigas_005640-T1 -            318 3HCDH                PF00725.23    97   4.9e-16   53.6   0.1   1   1   2.4e-18   8.9e-16   52.8   0.1     1    72   192   261   192   282 0.90 ColletesGigas_005640
ColletesGigas_005640-T1 -            318 3HCDH_N              PF02737.19   180     5e-49  161.1   0.0   1   1   2.7e-51   9.8e-49  160.2   0.0     1   177     8   186     8   190 0.98 ColletesGigas_005640
ColletesGigas_005759-T1 -            310 40S_SA_C             PF16122.6     95   6.6e-20   66.8  19.5   1   1   3.4e-22   1.2e-19   65.9  19.5     1    95   202   303   202   310 0.80 ColletesGigas_005759
ColletesGigas_005712-T1 -            723 7tm_1                PF00001.22   263   1.4e-32  107.5   0.5   1   2   2.2e-20   4.1e-18   60.1   3.4     2   123    43   170    42   199 0.79 ColletesGigas_005712
ColletesGigas_005712-T1 -            723 7tm_1                PF00001.22   263   1.4e-32  107.5   0.5   2   2     6e-15   1.1e-12   42.3   0.0   146   255   244   615   232   618 0.86 ColletesGigas_005712
ColletesGigas_005545-T1 -            307 7tm_1                PF00001.22   263   2.6e-20   67.3   1.3   1   1   1.1e-13   2.1e-11   38.1   1.0     1    43    50    92    50   100 0.94 ColletesGigas_005545
ColletesGigas_005527-T1 -            462 AAA                  PF00004.30   132   1.1e-12   43.0   0.4   1   1   4.9e-11   1.8e-08   29.4   0.1     1    51    72   124    72   138 0.82 ColletesGigas_005527
ColletesGigas_005682-T1 -            643 AAA_17               PF13207.7    136   1.6e-25   84.7   0.1   1   2   1.6e-13   5.9e-11   37.5   0.0     1   119    80   185    80   189 0.75 ColletesGigas_005682
ColletesGigas_005682-T1 -            643 AAA_17               PF13207.7    136   1.6e-25   84.7   0.1   2   2   1.1e-15   3.9e-13   44.5   0.0     1   121   320   433   320   441 0.86 ColletesGigas_005682
ColletesGigas_005737-T1 -           2988 AAA_5                PF07728.15   138   1.9e-28   93.7   0.0   1   1   1.4e-15   2.5e-13   44.7   0.0     2   137   665   799   664   800 0.88 ColletesGigas_005737
ColletesGigas_005737-T1 -           2988 AAA_6                PF12774.8    327    6e-152  499.7   0.2   1   1  1.2e-152  4.5e-150  493.6   0.0     1   327   350   676   350   676 1.00 ColletesGigas_005737
ColletesGigas_005737-T1 -           2988 AAA_7                PF12775.8    181   2.1e-74  243.5   0.4   1   1   2.7e-71   9.9e-69  225.0   0.0     1   181   956  1134   956  1134 0.99 ColletesGigas_005737
ColletesGigas_005737-T1 -           2988 AAA_8                PF12780.8    259   2.2e-89  293.6   0.0   1   1   4.9e-90   1.8e-87  287.4   0.0     1   259  1312  1571  1312  1571 1.00 ColletesGigas_005737
ColletesGigas_005737-T1 -           2988 AAA_9                PF12781.8    220   5.7e-84  275.1   3.6   1   1   1.6e-86   5.7e-84  275.1   3.6     2   220  1954  2171  1953  2171 0.99 ColletesGigas_005737
ColletesGigas_005737-T1 -           2988 AAA_lid_1            PF17857.2    100   1.3e-36  119.4   0.4   1   1   3.5e-39   1.3e-36  119.4   0.4     2    98  1170  1266  1169  1268 0.97 ColletesGigas_005737
ColletesGigas_005737-T1 -           2988 AAA_lid_11           PF18198.2    155   6.8e-46  150.5   6.5   1   1   9.5e-47   3.5e-44  144.9   1.4     2   155  2547  2685  2546  2685 0.90 ColletesGigas_005737
ColletesGigas_005536-T1 -           1050 AA_permease          PF00324.22   479  3.4e-131  432.6  32.8   1   1  1.3e-133  4.8e-131  432.1  32.8     1   478   116   645   116   646 0.97 ColletesGigas_005536
ColletesGigas_005684-T1 -            274 Acetyltransf_1       PF00583.26   117     2e-14   48.4   0.0   1   1   1.7e-16   3.1e-14   47.8   0.0    18   117    86   201    67   201 0.76 ColletesGigas_005684
ColletesGigas_005871-T1 -            359 Acetyltransf_1       PF00583.26   117   1.8e-12   42.1   0.1   1   1     2e-14   3.7e-12   41.0   0.1    60   117   183   239   132   239 0.85 ColletesGigas_005871
ColletesGigas_005871-T1 -            359 Acetyltransf_10      PF13673.8    128   2.1e-07   25.5   0.1   1   1   1.3e-09   4.6e-07   24.4   0.1    58   110   190   242   167   250 0.86 ColletesGigas_005871
ColletesGigas_005871-T1 -            359 Acetyltransf_3       PF13302.8    138   3.7e-08   28.7   0.0   1   1   3.1e-10   1.1e-07   27.1   0.0    81   138   185   240   115   240 0.82 ColletesGigas_005871
ColletesGigas_005871-T1 -            359 Acetyltransf_7       PF13508.8     78   3.2e-10   34.8   0.1   1   1   4.6e-12   8.4e-10   33.4   0.1    18    77   174   240   153   241 0.66 ColletesGigas_005871
ColletesGigas_005684-T1 -            274 Acetyltransf_7       PF13508.8     78   6.3e-09   30.6   0.0   1   1   6.7e-11   1.2e-08   29.7   0.0    14    77   109   202    94   203 0.62 ColletesGigas_005684
ColletesGigas_005855-T1 -           2424 Acyl_transf_1        PF00698.22   319   7.9e-71  233.6   0.0   1   1   1.3e-66   4.6e-64  211.4   0.0    14   316   552   853   550   856 0.96 ColletesGigas_005855
ColletesGigas_005724-T1 -            747 Acyl_transf_3        PF01757.23   340     4e-15   50.2  35.8   1   1   1.8e-17   6.5e-15   49.5  35.8     3   332   335   718   333   723 0.76 ColletesGigas_005724
ColletesGigas_005795-T1 -            248 adh_short            PF00106.26   195   1.5e-31  103.9   0.0   1   1   5.9e-34   2.2e-31  103.3   0.0     3   190     4   211     2   215 0.87 ColletesGigas_005795
ColletesGigas_005795-T1 -            248 adh_short_C2         PF13561.7    234   3.1e-22   73.7   0.0   1   1   1.7e-24     6e-22   72.8   0.0    20   181    30   210     8   228 0.84 ColletesGigas_005795
ColletesGigas_005855-T1 -           2424 ADH_zinc_N           PF00107.27   130   1.4e-18   61.7   0.0   1   1   1.4e-20   5.3e-18   59.8   0.0     1   124  1589  1721  1589  1727 0.86 ColletesGigas_005855
ColletesGigas_005855-T1 -           2424 ADH_zinc_N_2         PF13602.7    133   1.8e-16   55.9   0.0   1   1   1.9e-18   6.8e-16   54.1   0.0     4   133  1628  1765  1626  1765 0.85 ColletesGigas_005855
ColletesGigas_005682-T1 -            643 ADK                  PF00406.23   151   2.4e-32  106.6   0.2   1   2   4.3e-14   1.6e-11   39.1   0.1     1   150    79   222    79   223 0.84 ColletesGigas_005682
ColletesGigas_005682-T1 -            643 ADK                  PF00406.23   151   2.4e-32  106.6   0.2   2   2   3.7e-22   1.3e-19   65.3   0.0     1   146   319   457   319   462 0.90 ColletesGigas_005682
ColletesGigas_005731-T1 -            195 AhpC-TSA             PF00578.22   124   1.6e-40  132.4   0.0   1   1     6e-43   2.2e-40  132.0   0.0     1   123     6   138     6   139 0.98 ColletesGigas_005731
ColletesGigas_005525-T1 -            357 Aldose_epim          PF01263.21   301   5.1e-90  296.3   0.3   1   1   3.2e-92   5.8e-90  296.1   0.3     1   301    23   352    23   352 0.98 ColletesGigas_005525
ColletesGigas_005754-T1 -            321 Aldose_epim          PF01263.21   301   9.7e-40  131.2   0.0   1   1   6.8e-42   1.2e-39  130.8   0.0    51   300     9   241     3   242 0.93 ColletesGigas_005754
ColletesGigas_005532-T1 -            462 ALG11_N              PF15924.6    209   2.5e-93  306.4   2.9   1   1   1.2e-95   4.3e-93  305.6   2.9     2   209    28   234    27   234 0.99 ColletesGigas_005532
ColletesGigas_005741-T1 -            377 Aminotran_1_2        PF00155.22   363   6.2e-10   33.2   0.0   1   1   2.2e-12   7.9e-10   32.9   0.0    45   187    55   187    23   284 0.90 ColletesGigas_005741
ColletesGigas_005728-T1 -            510 ANAPC4_WD40          PF12894.8     92   4.1e-20   66.4   0.1   1   1   2.4e-09   8.9e-07   23.7   0.0    38    90   264   316   259   318 0.94 ColletesGigas_005728
ColletesGigas_005706-T1 -           1204 Ank                  PF00023.31    33     6e-53  169.9  35.9   1   5     2e-06   0.00014   16.8   0.0     3    30   762   789   760   791 0.90 ColletesGigas_005706
ColletesGigas_005706-T1 -           1204 Ank                  PF00023.31    33     6e-53  169.9  35.9   2   5   6.7e-12   4.8e-10   34.1   0.0     1    32   805   836   805   837 0.94 ColletesGigas_005706
ColletesGigas_005706-T1 -           1204 Ank                  PF00023.31    33     6e-53  169.9  35.9   3   5   2.5e-08   1.8e-06   22.7   0.0     2    33   839   871   838   871 0.94 ColletesGigas_005706
ColletesGigas_005706-T1 -           1204 Ank                  PF00023.31    33     6e-53  169.9  35.9   4   5   5.8e-06   0.00042   15.3   0.5     3    29   976  1000   974  1006 0.80 ColletesGigas_005706
ColletesGigas_005706-T1 -           1204 Ank                  PF00023.31    33     6e-53  169.9  35.9   5   5   1.7e-06   0.00013   16.9   0.0     1    28  1007  1033  1007  1040 0.84 ColletesGigas_005706
ColletesGigas_005641-T1 -            862 Ank                  PF00023.31    33   8.4e-34  109.3   8.1   1   4   2.8e-09     2e-07   25.8   0.0     2    32   514   544   513   545 0.89 ColletesGigas_005641
ColletesGigas_005641-T1 -            862 Ank                  PF00023.31    33   8.4e-34  109.3   8.1   2   4   1.2e-06     9e-05   17.4   0.1     2    32   582   612   581   612 0.86 ColletesGigas_005641
ColletesGigas_005641-T1 -            862 Ank                  PF00023.31    33   8.4e-34  109.3   8.1   3   4     1e-07   7.5e-06   20.8   0.0     1    23   615   637   615   647 0.85 ColletesGigas_005641
ColletesGigas_005641-T1 -            862 Ank                  PF00023.31    33   8.4e-34  109.3   8.1   4   4   5.3e-08   3.9e-06   21.7   0.3     2    32   650   683   649   684 0.87 ColletesGigas_005641
ColletesGigas_005740-T1 -            211 Ank                  PF00023.31    33   4.6e-33  106.9   2.6   1   4   5.1e-08   3.7e-06   21.8   0.0     3    32    62    91    60    92 0.86 ColletesGigas_005740
ColletesGigas_005740-T1 -            211 Ank                  PF00023.31    33   4.6e-33  106.9   2.6   2   4   1.2e-06   8.9e-05   17.4   0.0     2    33    94   125    93   125 0.85 ColletesGigas_005740
ColletesGigas_005740-T1 -            211 Ank                  PF00023.31    33   4.6e-33  106.9   2.6   3   4   6.7e-10   4.9e-08   27.7   0.1     1    30   126   155   126   158 0.93 ColletesGigas_005740
ColletesGigas_005740-T1 -            211 Ank                  PF00023.31    33   4.6e-33  106.9   2.6   4   4   7.7e-10   5.6e-08   27.5   0.0     2    32   162   192   161   193 0.88 ColletesGigas_005740
ColletesGigas_005538-T1 -            934 Ank                  PF00023.31    33   9.9e-22   71.1   3.9   1   2   4.4e-12   3.2e-10   34.6   0.0     3    32   134   163   133   163 0.96 ColletesGigas_005538
ColletesGigas_005538-T1 -            934 Ank                  PF00023.31    33   9.9e-22   71.1   3.9   2   2   3.8e-07   2.8e-05   19.0   0.1     2    28   166   192   165   196 0.89 ColletesGigas_005538
ColletesGigas_005808-T1 -            407 Ank                  PF00023.31    33   8.3e-15   49.2   2.3   1   2   2.3e-10   1.6e-08   29.2   0.0     1    30    44    73    44    74 0.96 ColletesGigas_005808
ColletesGigas_005808-T1 -            407 Ank                  PF00023.31    33   8.3e-15   49.2   2.3   2   2     8e-07   5.8e-05   18.0   0.5     3    32    80   109    79   110 0.92 ColletesGigas_005808
ColletesGigas_005706-T1 -           1204 Ank_2                PF12796.8     83   1.9e-78  253.7  32.5   1   5   1.8e-12   1.3e-10   36.3   0.2     1    81   561   658   561   660 0.83 ColletesGigas_005706
ColletesGigas_005706-T1 -           1204 Ank_2                PF12796.8     83   1.9e-78  253.7  32.5   2   5   3.3e-10   2.4e-08   29.0   0.1    10    78   643   721   637   724 0.84 ColletesGigas_005706
ColletesGigas_005706-T1 -           1204 Ank_2                PF12796.8     83   1.9e-78  253.7  32.5   3   5   2.9e-10   2.1e-08   29.2   0.0     1    79   667   750   667   753 0.86 ColletesGigas_005706
ColletesGigas_005706-T1 -           1204 Ank_2                PF12796.8     83   1.9e-78  253.7  32.5   4   5   2.8e-18     2e-16   54.9   0.1     1    83   765   870   765   870 0.85 ColletesGigas_005706
ColletesGigas_005706-T1 -           1204 Ank_2                PF12796.8     83   1.9e-78  253.7  32.5   5   5     2e-17   1.4e-15   52.2   3.6     1    76   946  1032   946  1039 0.85 ColletesGigas_005706
ColletesGigas_005641-T1 -            862 Ank_2                PF12796.8     83   2.2e-41  134.9   1.8   1   3   1.2e-16     9e-15   49.6   0.0    10    83   460   544   445   544 0.80 ColletesGigas_005641
ColletesGigas_005641-T1 -            862 Ank_2                PF12796.8     83   2.2e-41  134.9   1.8   2   3   3.4e-14   2.5e-12   41.8   0.0    19    83   537   612   537   612 0.84 ColletesGigas_005641
ColletesGigas_005641-T1 -            862 Ank_2                PF12796.8     83   2.2e-41  134.9   1.8   3   3   6.1e-15   4.4e-13   44.2   0.2    20    83   611   683   609   683 0.83 ColletesGigas_005641
ColletesGigas_005740-T1 -            211 Ank_2                PF12796.8     83   5.7e-35  114.3   1.3   1   2   1.3e-14   9.3e-13   43.2   0.0     5    82     2    90     1    91 0.82 ColletesGigas_005740
ColletesGigas_005740-T1 -            211 Ank_2                PF12796.8     83   5.7e-35  114.3   1.3   2   2   3.2e-18   2.3e-16   54.7   0.4    12    81    76   155    74   159 0.88 ColletesGigas_005740
ColletesGigas_005538-T1 -            934 Ank_2                PF12796.8     83   8.8e-22   72.1   0.3   1   1   8.5e-16   6.2e-14   46.9   0.1     8    81   112   194   102   196 0.79 ColletesGigas_005538
ColletesGigas_005808-T1 -            407 Ank_2                PF12796.8     83   2.1e-16   54.8   2.4   1   1   3.3e-10   2.4e-08   29.0   0.1    40    81    26    73    13    75 0.81 ColletesGigas_005808
ColletesGigas_005706-T1 -           1204 Ank_3                PF13606.7     31   9.9e-53  164.7  24.9   1   2   4.1e-07     3e-05   18.9   0.0     2    31   761   789   760   789 0.95 ColletesGigas_005706
ColletesGigas_005706-T1 -           1204 Ank_3                PF13606.7     31   9.9e-53  164.7  24.9   2   2   5.2e-07   3.8e-05   18.6   0.0     3    31   807   834   805   834 0.94 ColletesGigas_005706
ColletesGigas_005641-T1 -            862 Ank_3                PF13606.7     31   1.1e-32  103.2   0.9   1   3   4.4e-08   3.2e-06   21.8   0.0     2    30   514   541   513   542 0.96 ColletesGigas_005641
ColletesGigas_005641-T1 -            862 Ank_3                PF13606.7     31   1.1e-32  103.2   0.9   2   3   5.1e-07   3.7e-05   18.6   0.0     2    30   582   609   581   610 0.96 ColletesGigas_005641
ColletesGigas_005641-T1 -            862 Ank_3                PF13606.7     31   1.1e-32  103.2   0.9   3   3   5.4e-07   3.9e-05   18.5   0.0     1    23   615   637   615   642 0.92 ColletesGigas_005641
ColletesGigas_005740-T1 -            211 Ank_3                PF13606.7     31   1.7e-30   96.4   0.8   1   2   1.1e-09   8.2e-08   26.7   0.0     1    31   126   155   126   155 0.95 ColletesGigas_005740
ColletesGigas_005740-T1 -            211 Ank_3                PF13606.7     31   1.7e-30   96.4   0.8   2   2     2e-08   1.5e-06   22.9   0.0     2    29   162   188   161   190 0.94 ColletesGigas_005740
ColletesGigas_005538-T1 -            934 Ank_3                PF13606.7     31   9.3e-18   57.3   0.6   1   1   4.4e-10   3.2e-08   28.0   0.0     3    31   134   161   132   161 0.96 ColletesGigas_005538
ColletesGigas_005808-T1 -            407 Ank_3                PF13606.7     31     4e-15   49.2   0.8   1   1   6.8e-10   4.9e-08   27.4   0.0     1    31    44    73    44    73 0.97 ColletesGigas_005808
ColletesGigas_005706-T1 -           1204 Ank_4                PF13637.7     55   9.5e-62  199.2  28.9   1   4   2.3e-08   1.6e-06   23.1   0.1    11    55   640   683   627   683 0.84 ColletesGigas_005706
ColletesGigas_005706-T1 -           1204 Ank_4                PF13637.7     55   9.5e-62  199.2  28.9   2   4   9.2e-14   6.7e-12   40.3   0.1     3    55   808   859   806   859 0.98 ColletesGigas_005706
ColletesGigas_005706-T1 -           1204 Ank_4                PF13637.7     55   9.5e-62  199.2  28.9   3   4   3.9e-10   2.9e-08   28.7   0.5     2    55   943   995   942   995 0.93 ColletesGigas_005706
ColletesGigas_005706-T1 -           1204 Ank_4                PF13637.7     55   9.5e-62  199.2  28.9   4   4   8.1e-14   5.9e-12   40.5   0.7     1    55   975  1028   975  1028 0.98 ColletesGigas_005706
ColletesGigas_005641-T1 -            862 Ank_4                PF13637.7     55   1.5e-32  106.1   1.0   1   3   1.3e-10   9.5e-09   30.2   0.0     2    55   475   534   474   534 0.95 ColletesGigas_005641
ColletesGigas_005641-T1 -            862 Ank_4                PF13637.7     55   1.5e-32  106.1   1.0   2   3   8.5e-09   6.2e-07   24.4   0.0    23    55   604   636   600   636 0.91 ColletesGigas_005641
ColletesGigas_005641-T1 -            862 Ank_4                PF13637.7     55   1.5e-32  106.1   1.0   3   3     5e-09   3.6e-07   25.2   0.0     1    43   616   658   616   664 0.90 ColletesGigas_005641
ColletesGigas_005740-T1 -            211 Ank_4                PF13637.7     55   2.1e-31  102.5   3.2   1   2     2e-15   1.5e-13   45.6   0.0     2    55    95   147    94   147 0.97 ColletesGigas_005740
ColletesGigas_005740-T1 -            211 Ank_4                PF13637.7     55   2.1e-31  102.5   3.2   2   2   2.9e-09   2.1e-07   25.9   0.0     2    42   163   202   162   202 0.96 ColletesGigas_005740
ColletesGigas_005538-T1 -            934 Ank_4                PF13637.7     55   3.5e-19   63.5   1.5   1   1   1.9e-14   1.4e-12   42.5   0.1     2    55   134   186   133   186 0.96 ColletesGigas_005538
ColletesGigas_005808-T1 -            407 Ank_4                PF13637.7     55   2.2e-15   51.4   2.9   1   1   1.7e-09   1.2e-07   26.7   0.0     6    55    16    65    15    65 0.85 ColletesGigas_005808
ColletesGigas_005706-T1 -           1204 Ank_5                PF13857.7     56   2.6e-52  168.8  30.7   1   3   9.6e-10     7e-08   27.2   0.0     6    54   321   369   317   371 0.93 ColletesGigas_005706
ColletesGigas_005706-T1 -           1204 Ank_5                PF13857.7     56   2.6e-52  168.8  30.7   2   3   6.8e-10     5e-08   27.7   0.1     1    55   649   702   649   703 0.96 ColletesGigas_005706
ColletesGigas_005706-T1 -           1204 Ank_5                PF13857.7     56   2.6e-52  168.8  30.7   3   3     4e-10   2.9e-08   28.4   3.6     4    56   964  1015   961  1015 0.94 ColletesGigas_005706
ColletesGigas_005740-T1 -            211 Ank_5                PF13857.7     56   1.4e-31  102.8   4.0   1   2     3e-12   2.2e-10   35.2   0.1     1    48   113   161   113   162 0.88 ColletesGigas_005740
ColletesGigas_005740-T1 -            211 Ank_5                PF13857.7     56   1.4e-31  102.8   4.0   2   2   4.1e-14     3e-12   41.1   0.1     1    56   146   202   146   202 0.99 ColletesGigas_005740
ColletesGigas_005641-T1 -            862 Ank_5                PF13857.7     56   1.8e-29   96.0  12.3   1   2   1.9e-12   1.4e-10   35.8   0.0     9    54   507   552   501   554 0.92 ColletesGigas_005641
ColletesGigas_005641-T1 -            862 Ank_5                PF13857.7     56   1.8e-29   96.0  12.3   2   2   3.4e-11   2.4e-09   31.8   0.1     7    56   538   589   536   589 0.97 ColletesGigas_005641
ColletesGigas_005538-T1 -            934 Ank_5                PF13857.7     56   1.9e-22   73.6   3.2   1   2   1.4e-13     1e-11   39.4   0.2     1    53   117   170   117   170 0.98 ColletesGigas_005538
ColletesGigas_005538-T1 -            934 Ank_5                PF13857.7     56   1.9e-22   73.6   3.2   2   2   6.1e-11   4.4e-09   31.0   0.1     1    49   152   199   152   209 0.91 ColletesGigas_005538
ColletesGigas_005526-T1 -            373 APH                  PF01636.24   240     1e-13   46.2   0.0   1   1   8.2e-16   1.5e-13   45.6   0.0     2   219    34   262    33   281 0.72 ColletesGigas_005526
ColletesGigas_005746-T1 -            227 Arf                  PF00025.22   175   4.3e-20   66.4   0.8   1   1   1.5e-22   5.4e-20   66.0   0.8    15   175    15   175     3   175 0.87 ColletesGigas_005746
ColletesGigas_005814-T1 -            405 ArfGap               PF01412.19   117   6.2e-30   98.2   0.1   1   1   4.9e-32   1.8e-29   96.7   0.0     3   114    15   126    13   129 0.95 ColletesGigas_005814
ColletesGigas_005876-T1 -           1193 ARID                 PF01388.22    90     5e-20   66.6   0.0   1   1   3.1e-22   1.1e-19   65.4   0.0     2    90   319   404   318   404 0.93 ColletesGigas_005876
ColletesGigas_005643-T1 -            519 Arm                  PF00514.24    41   3.8e-74  237.3  18.4   1   6   3.6e-11   6.6e-09   30.1   0.0     2    41   103   143   102   143 0.95 ColletesGigas_005643
ColletesGigas_005643-T1 -            519 Arm                  PF00514.24    41   3.8e-74  237.3  18.4   2   6   3.8e-16   6.9e-14   46.0   0.1     2    40   146   184   145   185 0.96 ColletesGigas_005643
ColletesGigas_005643-T1 -            519 Arm                  PF00514.24    41   3.8e-74  237.3  18.4   3   6   6.4e-10   1.2e-07   26.2   0.0     5    41   191   228   188   228 0.94 ColletesGigas_005643
ColletesGigas_005643-T1 -            519 Arm                  PF00514.24    41   3.8e-74  237.3  18.4   4   6   5.9e-14   1.1e-11   39.0   0.1     1    40   272   311   272   312 0.96 ColletesGigas_005643
ColletesGigas_005643-T1 -            519 Arm                  PF00514.24    41   3.8e-74  237.3  18.4   5   6   1.1e-13     2e-11   38.1   0.1     1    41   314   354   314   354 0.96 ColletesGigas_005643
ColletesGigas_005643-T1 -            519 Arm                  PF00514.24    41   3.8e-74  237.3  18.4   6   6   2.2e-14   4.1e-12   40.3   0.0     3    41   358   396   356   396 0.96 ColletesGigas_005643
ColletesGigas_005643-T1 -            519 Arm_3                PF16186.6     53   1.4e-22   73.5   0.1   1   1     8e-23   2.9e-20   66.1   0.0     1    52   448   498   448   499 0.92 ColletesGigas_005643
ColletesGigas_005827-T1 -           3645 ATP-grasp_2          PF08442.11   202   4.4e-65  213.5   0.1   1   1   3.9e-67   1.4e-64  211.9   0.2     9   202  3260  3461  3252  3461 0.97 ColletesGigas_005827
ColletesGigas_005841-T1 -            518 B56                  PF01603.21   415  1.1e-184  608.6   8.4   1   1    4e-187  1.5e-184  608.3   8.4     5   415     9   415     7   415 0.97 ColletesGigas_005841
ColletesGigas_005796-T1 -            130 BCL_N                PF04714.14    49   7.1e-31  100.7   8.7   1   1   2.8e-33     1e-30  100.2   8.7     1    49     3    51     3    51 0.99 ColletesGigas_005796
ColletesGigas_005741-T1 -            377 Beta_elim_lyase      PF01212.22   291   4.6e-91  299.6   0.0   1   1   1.6e-93   5.7e-91  299.3   0.0     1   289    23   307    23   310 0.96 ColletesGigas_005741
ColletesGigas_005714-T1 -             84 BolA                 PF01722.19    77   2.5e-22   73.6   0.3   1   1   2.4e-24   8.6e-22   71.8   0.3     2    77    13    78    12    78 0.90 ColletesGigas_005714
ColletesGigas_005686-T1 -            876 Branch               PF02485.22   247   1.8e-42  140.0   0.2   1   1   7.9e-45   2.9e-42  139.4   0.2     1   244   246   503   246   504 0.87 ColletesGigas_005686
ColletesGigas_005706-T1 -           1204 BTB                  PF00651.32   111   2.3e-17   57.8   1.0   1   1   9.2e-18   1.7e-15   51.8   0.1     7   108   142   234   137   237 0.93 ColletesGigas_005706
ColletesGigas_005864-T1 -            492 BTB                  PF00651.32   111   2.3e-14   48.1   0.0   1   1   2.9e-16   5.2e-14   47.0   0.0    28   101    21    90    19    95 0.91 ColletesGigas_005864
ColletesGigas_005825-T1 -            130 bZIP_Maf             PF03131.18    92   6.9e-31  101.2  10.8   1   1   2.3e-33   8.3e-31  101.0  10.8     1    91    20   112    20   113 0.98 ColletesGigas_005825
ColletesGigas_005718-T1 -            805 C2                   PF00168.31   103     5e-54  175.5   1.0   1   3   2.9e-24   1.1e-21   71.7   0.0     1   103   296   401   296   401 0.97 ColletesGigas_005718
ColletesGigas_005718-T1 -            805 C2                   PF00168.31   103     5e-54  175.5   1.0   2   3   3.9e-15   1.4e-12   42.3   0.0     3    90   445   528   443   550 0.82 ColletesGigas_005718
ColletesGigas_005718-T1 -            805 C2                   PF00168.31   103     5e-54  175.5   1.0   3   3   3.6e-20   1.3e-17   58.5   0.2     2   103   688   799   687   799 0.93 ColletesGigas_005718
ColletesGigas_005565-T1 -           1842 Cadherin             PF00028.18    93  4.8e-159  511.9  26.1   1  10   5.5e-13     2e-10   35.5   0.0     4    83    36   110    34   120 0.88 ColletesGigas_005565
ColletesGigas_005565-T1 -           1842 Cadherin             PF00028.18    93  4.8e-159  511.9  26.1   2  10   1.5e-12   5.5e-10   34.1   0.0     1    93   134   242   134   242 0.90 ColletesGigas_005565
ColletesGigas_005565-T1 -           1842 Cadherin             PF00028.18    93  4.8e-159  511.9  26.1   3  10   1.1e-18     4e-16   53.8   0.0     1    82   497   574   497   585 0.92 ColletesGigas_005565
ColletesGigas_005565-T1 -           1842 Cadherin             PF00028.18    93  4.8e-159  511.9  26.1   4  10   1.8e-16   6.7e-14   46.7   0.0     1    92   599   695   599   696 0.93 ColletesGigas_005565
ColletesGigas_005565-T1 -           1842 Cadherin             PF00028.18    93  4.8e-159  511.9  26.1   5  10   1.2e-17   4.2e-15   50.5   0.0     1    91   719   810   719   812 0.88 ColletesGigas_005565
ColletesGigas_005565-T1 -           1842 Cadherin             PF00028.18    93  4.8e-159  511.9  26.1   6  10   2.1e-11   7.6e-09   30.5   0.6     1    92   826   933   826   936 0.88 ColletesGigas_005565
ColletesGigas_005565-T1 -           1842 Cadherin             PF00028.18    93  4.8e-159  511.9  26.1   7  10   8.2e-17     3e-14   47.8   0.3     1    93  1066  1169  1066  1169 0.87 ColletesGigas_005565
ColletesGigas_005565-T1 -           1842 Cadherin             PF00028.18    93  4.8e-159  511.9  26.1   8  10   9.7e-17   3.5e-14   47.6   0.0     1    90  1183  1273  1183  1275 0.94 ColletesGigas_005565
ColletesGigas_005565-T1 -           1842 Cadherin             PF00028.18    93  4.8e-159  511.9  26.1   9  10   3.3e-23   1.2e-20   68.3   0.0     3    92  1296  1390  1294  1391 0.97 ColletesGigas_005565
ColletesGigas_005565-T1 -           1842 Cadherin             PF00028.18    93  4.8e-159  511.9  26.1  10  10   1.8e-14   6.7e-12   40.3   0.0     4    73  1412  1484  1409  1493 0.93 ColletesGigas_005565
ColletesGigas_005822-T1 -           2657 CBM_14               PF01607.25    53   3.7e-92  296.9 149.4   1   9   4.9e-11   1.8e-08   29.0   5.3     1    53    41   100    41   100 0.88 ColletesGigas_005822
ColletesGigas_005822-T1 -           2657 CBM_14               PF01607.25    53   3.7e-92  296.9 149.4   2   9   4.7e-14   1.7e-11   38.7   5.2     1    53   187   244   187   244 0.90 ColletesGigas_005822
ColletesGigas_005822-T1 -           2657 CBM_14               PF01607.25    53   3.7e-92  296.9 149.4   3   9   2.3e-14   8.3e-12   39.7   6.5     1    53   966  1020   966  1020 0.95 ColletesGigas_005822
ColletesGigas_005822-T1 -           2657 CBM_14               PF01607.25    53   3.7e-92  296.9 149.4   4   9   1.9e-13   6.9e-11   36.7   6.6     1    53  1158  1212  1158  1212 0.94 ColletesGigas_005822
ColletesGigas_005822-T1 -           2657 CBM_14               PF01607.25    53   3.7e-92  296.9 149.4   5   9   1.9e-13   6.9e-11   36.7   6.6     1    53  1354  1408  1354  1408 0.94 ColletesGigas_005822
ColletesGigas_005822-T1 -           2657 CBM_14               PF01607.25    53   3.7e-92  296.9 149.4   6   9   1.9e-13   6.9e-11   36.7   6.6     1    53  1550  1604  1550  1604 0.94 ColletesGigas_005822
ColletesGigas_005822-T1 -           2657 CBM_14               PF01607.25    53   3.7e-92  296.9 149.4   7   9   1.9e-13   6.9e-11   36.7   6.6     1    53  1729  1783  1729  1783 0.94 ColletesGigas_005822
ColletesGigas_005822-T1 -           2657 CBM_14               PF01607.25    53   3.7e-92  296.9 149.4   8   9   1.5e-14   5.4e-12   40.3   6.8     1    53  1942  1996  1942  1996 0.96 ColletesGigas_005822
ColletesGigas_005822-T1 -           2657 CBM_14               PF01607.25    53   3.7e-92  296.9 149.4   9   9   8.2e-15     3e-12   41.1   7.3     1    50  2103  2157  2103  2160 0.88 ColletesGigas_005822
ColletesGigas_005830-T1 -           1428 CH                   PF00307.32   109   2.4e-18   60.8   0.1   1   1   3.2e-16   5.9e-14   46.7   0.0     3   103    77   173    75   178 0.91 ColletesGigas_005830
ColletesGigas_005828-T1 -            114 CH                   PF00307.32   109   1.1e-16   55.5   0.2   1   1     6e-19   1.1e-16   55.5   0.2     3    83    34   112    32   114 0.93 ColletesGigas_005828
ColletesGigas_005534-T1 -            213 ChaC                 PF04752.13   181   1.5e-61  202.1   0.0   1   1   4.8e-64   1.8e-61  201.9   0.0     1   180     1   203     1   204 0.96 ColletesGigas_005534
ColletesGigas_005543-T1 -           3055 Chitin_bind_4        PF00379.24    53   1.7e-06   23.0   2.7   1   1   1.1e-08   4.1e-06   21.8   2.7     1    53   117   165   117   165 0.89 ColletesGigas_005543
ColletesGigas_005526-T1 -            373 Choline_kinase       PF01633.21   213   7.7e-72  235.8   0.0   1   1   2.8e-74     1e-71  235.4   0.0     1   207    60   273    60   279 0.91 ColletesGigas_005526
ColletesGigas_005816-T1 -            499 Cir_N                PF10197.10    37   3.8e-18   60.0  11.2   1   1     1e-20   3.8e-18   60.0  11.2     1    37    12    48    12    48 0.99 ColletesGigas_005816
ColletesGigas_005866-T1 -            749 CLIP_1               PF18322.2     53   1.1e-32  106.4  40.0   1   3   1.3e-16   2.3e-14   47.7   6.4     5    53    92   137    88   137 0.94 ColletesGigas_005866
ColletesGigas_005866-T1 -            749 CLIP_1               PF18322.2     53   1.1e-32  106.4  40.0   2   3   4.5e-16   8.2e-14   46.0   5.9     4    52   204   251   202   252 0.96 ColletesGigas_005866
ColletesGigas_005866-T1 -            749 CLIP_1               PF18322.2     53   1.1e-32  106.4  40.0   3   3   4.6e-12   8.4e-10   33.1   2.0     9    52   329   369   325   370 0.89 ColletesGigas_005866
ColletesGigas_005867-T1 -            445 CLIP_1               PF18322.2     53   2.5e-20   66.8   2.5   1   1   3.8e-22   6.9e-20   65.4   2.5     1    53    86   149    86   149 0.96 ColletesGigas_005867
ColletesGigas_005773-T1 -            672 Cnd2                 PF05786.15   770   2.9e-69  229.1  22.9   1   3   1.2e-31   4.3e-29   96.2   3.1    46   205    39   209    11   221 0.67 ColletesGigas_005773
ColletesGigas_005773-T1 -            672 Cnd2                 PF05786.15   770   2.9e-69  229.1  22.9   2   3   1.1e-15   4.1e-13   43.4   3.9   365   576   296   529   258   544 0.63 ColletesGigas_005773
ColletesGigas_005773-T1 -            672 Cnd2                 PF05786.15   770   2.9e-69  229.1  22.9   3   3   2.5e-33   9.3e-31  101.7   3.1   605   770   505   671   497   671 0.78 ColletesGigas_005773
ColletesGigas_005856-T1 -           1632 CNH                  PF00780.23   279   5.7e-42  138.6   0.0   1   1   3.6e-44   1.3e-41  137.4   0.0     6   263  1280  1536  1274  1552 0.87 ColletesGigas_005856
ColletesGigas_005767-T1 -            221 Cob_adeno_trans      PF01923.19   169   9.6e-30   98.4   0.0   1   1   3.4e-32   1.2e-29   98.0   0.0    14   168    48   199    39   200 0.91 ColletesGigas_005767
ColletesGigas_005858-T1 -            764 COG7                 PF10191.10   768  1.6e-217  718.8  29.7   1   1  1.5e-219  5.4e-217  717.1  29.7     1   767    31   758    31   759 0.95 ColletesGigas_005858
ColletesGigas_005543-T1 -           3055 Collagen             PF01391.19    60  8.7e-242  775.8 1515.4   1   1   2.3e-11   4.2e-09   30.6  30.1     3    58   287   342   285   345 0.72 ColletesGigas_005543
ColletesGigas_005822-T1 -           2657 Collagen             PF01391.19    60   7.5e-82  263.6 434.3   1   2   1.9e-10   3.5e-08   27.7  43.5     7    59   793   845   787   860 0.42 ColletesGigas_005822
ColletesGigas_005822-T1 -           2657 Collagen             PF01391.19    60   7.5e-82  263.6 434.3   2   2   3.3e-12     6e-10   33.3  31.7     1    59   844   902   844   907 0.88 ColletesGigas_005822
ColletesGigas_005857-T1 -            949 Condensin2nSMC       PF12422.9    149   6.2e-25   82.5   0.8   1   1   1.7e-27   6.2e-25   82.5   0.8     5   142   199   340   195   343 0.96 ColletesGigas_005857
ColletesGigas_005579-T1 -            707 Cu-oxidase           PF00394.23   159   4.4e-33  109.2   0.0   1   1     2e-35   7.1e-33  108.5   0.0     3   157   267   416   265   418 0.87 ColletesGigas_005579
ColletesGigas_005579-T1 -            707 Cu-oxidase_2         PF07731.15   137   3.2e-34  112.1   8.5   1   1   3.6e-35   1.3e-32  106.9   0.3     7   133   525   673   519   677 0.80 ColletesGigas_005579
ColletesGigas_005579-T1 -            707 Cu-oxidase_3         PF07732.16   119   1.9e-38  125.7   2.6   1   1   2.4e-40   8.7e-38  123.5   0.5     7   118   140   251   135   252 0.95 ColletesGigas_005579
ColletesGigas_005816-T1 -            499 CWC25                PF12542.9    101     7e-23   75.9   0.9   1   1   1.9e-25     7e-23   75.9   0.9     2   101    69   165    68   165 0.85 ColletesGigas_005816
ColletesGigas_005533-T1 -            348 Cyclin_N             PF00134.24   127   7.2e-13   42.9   0.2   1   1   9.5e-15   3.5e-12   40.7   0.0     9   124    25   141    17   142 0.92 ColletesGigas_005533
ColletesGigas_005774-T1 -            447 Cyt-b5               PF00173.29    74   1.1e-14   48.9   0.0   1   1   6.1e-17   2.2e-14   47.9   0.0     6    72    52   116    48   118 0.92 ColletesGigas_005774
ColletesGigas_005638-T1 -            780 DBP10CT              PF08147.13    67   3.9e-18   60.0   8.0   1   1   1.1e-20   3.9e-18   60.0   8.0     1    67   638   698   638   698 0.90 ColletesGigas_005638
ColletesGigas_005638-T1 -            780 DEAD                 PF00270.30   176   2.9e-53  174.7   0.0   1   1   4.7e-55   8.6e-53  173.2   0.0     1   171    66   229    66   234 0.97 ColletesGigas_005638
ColletesGigas_005790-T1 -            453 DEAD                 PF00270.30   176   6.5e-51  167.1   0.1   1   1   6.3e-53   1.2e-50  166.3   0.1     1   176    42   209    42   209 0.97 ColletesGigas_005790
ColletesGigas_005764-T1 -           1000 DEK_C                PF08766.12    54   2.3e-16   54.0   1.0   1   1   1.4e-18   5.3e-16   52.9   1.0     1    54    75   128    75   128 0.97 ColletesGigas_005764
ColletesGigas_005736-T1 -           1520 DHC_N1               PF08385.13   562  3.3e-125  413.4  17.4   1   1  9.1e-128  3.3e-125  413.4  17.4     2   562   194   764   193   764 0.97 ColletesGigas_005736
ColletesGigas_005737-T1 -           2988 DHC_N2               PF08393.14   398   1.2e-72  239.7   1.4   1   1   6.4e-75   1.2e-72  239.7   1.4   190   398     1   216     1   216 0.97 ColletesGigas_005737
ColletesGigas_005736-T1 -           1520 DHC_N2               PF08393.14   398   3.6e-41  136.0  17.8   1   1     2e-43   3.6e-41  136.0  17.8     4   185  1335  1517  1332  1520 0.95 ColletesGigas_005736
ColletesGigas_005527-T1 -            462 DnaB_C               PF03796.16   255   7.8e-08   26.4   0.6   1   1   4.3e-10   1.6e-07   25.4   0.6    13   120    63   176    57   198 0.67 ColletesGigas_005527
ColletesGigas_005696-T1 -            366 DnaJ                 PF00226.32    63   2.6e-28   92.5   1.6   1   1   3.1e-30   5.7e-28   91.4   1.6     1    63    34    96    34    96 0.99 ColletesGigas_005696
ColletesGigas_005757-T1 -            815 DnaJ                 PF00226.32    63   9.2e-26   84.3   0.4   1   1   1.2e-27   2.1e-25   83.2   0.4     1    63    58   119    58   119 0.98 ColletesGigas_005757
ColletesGigas_005696-T1 -            366 DnaJ_C               PF01556.19   153     3e-38  125.9   0.2   1   1   1.2e-40   4.3e-38  125.4   0.2     2   153   143   335   142   335 0.94 ColletesGigas_005696
ColletesGigas_005764-T1 -           1000 DSPc                 PF00782.21   133   7.9e-36  117.3   0.1   1   1   4.7e-38   1.7e-35  116.3   0.1     1   131   141   269   141   271 0.97 ColletesGigas_005764
ColletesGigas_005786-T1 -            531 DTC                  PF18102.2    133     6e-58  189.2   0.1   1   1   4.9e-59   1.8e-56  184.5   0.0     1   133   383   517   383   517 0.99 ColletesGigas_005786
ColletesGigas_005719-T1 -            781 DUF1126              PF06565.13   104   1.1e-77  251.0   6.0   1   3   3.3e-29   1.2e-26   87.1   0.0     2   104    65   170    64   170 0.91 ColletesGigas_005719
ColletesGigas_005719-T1 -            781 DUF1126              PF06565.13   104   1.1e-77  251.0   6.0   2   3   6.2e-32   2.3e-29   95.9   0.2     3   104   214   350   212   350 0.93 ColletesGigas_005719
ColletesGigas_005719-T1 -            781 DUF1126              PF06565.13   104   1.1e-77  251.0   6.0   3   3   1.4e-23     5e-21   69.0   0.5     3   103   413   528   411   529 0.84 ColletesGigas_005719
ColletesGigas_005810-T1 -            247 DUF1168              PF06658.13   136   1.1e-48  159.0  19.0   1   1   3.2e-51   1.1e-48  159.0  19.0     1   134    33   166    33   172 0.88 ColletesGigas_005810
ColletesGigas_005668-T1 -            424 DUF2046              PF09755.10   304    9e-161  528.5  50.0   1   1    3e-163  1.1e-160  528.2  50.0     2   304     8   309     7   309 0.99 ColletesGigas_005668
ColletesGigas_005760-T1 -            678 DUF2151              PF10221.10   691  3.5e-285  942.5   0.0   1   1  1.3e-287  4.6e-285  942.1   0.0     2   690     3   666     2   667 0.97 ColletesGigas_005760
ColletesGigas_005695-T1 -            684 DUF229               PF02995.18   497  2.8e-138  456.0   2.4   1   1  1.9e-140  3.5e-138  455.7   2.4    24   496   143   609   122   610 0.92 ColletesGigas_005695
ColletesGigas_005721-T1 -            415 DUF229               PF02995.18   497   3.3e-06   20.4   0.0   1   1   2.2e-08     4e-06   20.1   0.0   309   345   163   199   148   308 0.79 ColletesGigas_005721
ColletesGigas_005735-T1 -            190 DUF243               PF03103.18    98   7.7e-29   94.5   7.3   1   1   3.1e-31   1.1e-28   93.9   7.3     1    98    63   159    63   159 0.92 ColletesGigas_005735
ColletesGigas_006860-T1 -            459 7tm_1                PF00001.22   263   5.7e-58  190.8   1.2   1   1   5.6e-60     1e-57  189.9   1.2    64   263     1   402     1   402 0.90 ColletesGigas_006860
ColletesGigas_006854-T1 -            231 7tm_1                PF00001.22   263     3e-16   54.0   0.3   1   1   2.9e-18   5.3e-16   53.2   0.3     1    43   177   219   177   227 0.93 ColletesGigas_006854
ColletesGigas_006709-T1 -           1074 7tm_3                PF00003.23   236   1.5e-64  212.5  23.5   1   1   6.5e-67   2.4e-64  211.9  23.5     1   236   719   954   719   954 0.91 ColletesGigas_006709
ColletesGigas_006899-T1 -            376 7tm_6                PF02949.21   313   3.1e-22   73.5  12.8   1   1   9.7e-24   5.1e-22   72.8  12.8     6   299    71   345    66   357 0.84 ColletesGigas_006899
ColletesGigas_006900-T1 -            373 7tm_6                PF02949.21   313   8.6e-22   72.0  16.3   1   1   1.7e-23   8.6e-22   72.0  16.3    19   312    84   358    66   359 0.78 ColletesGigas_006900
ColletesGigas_006904-T1 -            374 7tm_6                PF02949.21   313   3.2e-18   60.3  18.3   1   1   9.1e-20   4.8e-18   59.7  18.3     8   308    73   354    67   358 0.81 ColletesGigas_006904
ColletesGigas_006901-T1 -            354 7tm_6                PF02949.21   313   1.1e-17   58.6  13.7   1   1     3e-19   1.6e-17   58.1  13.7    48   307   111   353    75   354 0.78 ColletesGigas_006901
ColletesGigas_006906-T1 -            389 7tm_6                PF02949.21   313   6.2e-16   52.8  21.4   1   1   1.2e-17   6.2e-16   52.8  21.4     9   304    81   363    73   372 0.83 ColletesGigas_006906
ColletesGigas_006905-T1 -            388 7tm_6                PF02949.21   313   8.7e-16   52.3  18.6   1   1   2.3e-17   1.2e-15   51.9  18.3    29   312    94   358    68   359 0.79 ColletesGigas_006905
ColletesGigas_006903-T1 -             83 7tm_6                PF02949.21   313   2.3e-08   27.9   0.6   1   1   4.4e-10   2.3e-08   27.9   0.6   235   308    10    83     1    83 0.88 ColletesGigas_006903
ColletesGigas_006860-T1 -            459 7TM_GPCR_Srsx        PF10320.10   257   7.1e-12   39.7   6.0   1   1   1.6e-09   2.8e-07   24.6   0.2   170   255   327   415   313   417 0.85 ColletesGigas_006860
ColletesGigas_006854-T1 -            231 7TM_GPCR_Srsx        PF10320.10   257   6.3e-09   30.0   0.0   1   1   4.8e-11   8.6e-09   29.6   0.0     2    55   172   225   171   230 0.92 ColletesGigas_006854
ColletesGigas_006860-T1 -            459 7TM_GPCR_Srv         PF10323.10   283   2.5e-10   34.6   3.0   1   1   6.2e-11   2.2e-08   28.2   0.6    94   197    14   113     4   123 0.87 ColletesGigas_006860
ColletesGigas_006953-T1 -           1386 AAA_15               PF13175.7    373   2.9e-23   77.5  22.7   1   1     4e-21   1.5e-18   62.0   0.0     8   265    12   344    11   392 0.66 ColletesGigas_006953
ColletesGigas_006953-T1 -           1386 AAA_23               PF13476.7    200   3.1e-31  103.9   1.1   1   1   8.5e-34   3.1e-31  103.9   1.1     1   199     6   250     6   251 0.79 ColletesGigas_006953
ColletesGigas_006781-T1 -            847 Aa_trans             PF01490.19   409     4e-30   99.3  29.0   1   2   1.2e-26   4.3e-24   79.4  10.9    10   168     1   157     1   170 0.92 ColletesGigas_006781
ColletesGigas_006781-T1 -            847 Aa_trans             PF01490.19   409     4e-30   99.3  29.0   2   2   1.5e-10   5.6e-08   26.3   9.7   325   406   171   245   164   248 0.83 ColletesGigas_006781
ColletesGigas_006731-T1 -            460 Abhydrolase_1        PF00561.21   257   7.8e-21   69.3   0.0   1   1   1.7e-22     3e-20   67.4   0.0     2   106   145   250   145   385 0.91 ColletesGigas_006731
ColletesGigas_006732-T1 -            494 Abhydrolase_1        PF00561.21   257   7.1e-18   59.6   0.0   1   1   6.4e-20   1.2e-17   58.9   0.0     2   104   180   283   180   408 0.81 ColletesGigas_006732
ColletesGigas_006721-T1 -            790 Acetyltransf_13      PF13880.7     69   2.3e-27   89.3   0.0   1   1   1.3e-29   4.8e-27   88.3   0.0     1    67   717   783   717   785 0.98 ColletesGigas_006721
ColletesGigas_006949-T1 -           1306 ADAM_CR_2            PF17771.2     70   2.1e-22   74.0  15.1   1   1   4.3e-24   1.6e-21   71.2   6.2     1    70    72   154    72   154 0.96 ColletesGigas_006949
ColletesGigas_006949-T1 -           1306 ADAM_spacer1         PF05986.15   114   3.5e-28   92.5   0.1   1   1   1.7e-30     6e-28   91.7   0.1     2   114   328   447   327   447 0.95 ColletesGigas_006949
ColletesGigas_006941-T1 -            348 adh_short            PF00106.26   195   8.5e-41  134.0   0.0   1   1   6.4e-43   1.2e-40  133.6   0.0     2   188    58   249    57   253 0.97 ColletesGigas_006941
ColletesGigas_006880-T1 -            320 adh_short            PF00106.26   195   2.5e-21   70.5   0.0   1   1   2.2e-20   4.1e-18   60.0   0.0    48   183   116   257    94   263 0.90 ColletesGigas_006880
ColletesGigas_006941-T1 -            348 adh_short_C2         PF13561.7    234   4.2e-22   73.3   0.0   1   1   3.1e-24   5.7e-22   72.9   0.0     1   182    63   251    63   274 0.89 ColletesGigas_006941
ColletesGigas_006880-T1 -            320 adh_short_C2         PF13561.7    234     1e-11   39.4   0.0   1   1   1.5e-13   2.7e-11   38.0   0.0    42   178   117   260    99   277 0.87 ColletesGigas_006880
ColletesGigas_006622-T1 -            570 Alpha-amylase        PF00128.25   336  1.3e-104  344.9   5.6   1   1  1.1e-106  1.9e-104  344.3   5.6     1   334    51   398    51   406 0.96 ColletesGigas_006622
ColletesGigas_006623-T1 -            586 Alpha-amylase        PF00128.25   336  1.5e-100  331.5   5.2   1   1  1.2e-102  2.2e-100  330.9   5.2     1   334    51   398    51   406 0.96 ColletesGigas_006623
ColletesGigas_006728-T1 -            493 Aminotran_1_2        PF00155.22   363   2.1e-59  196.0   0.0   1   1   6.8e-62   2.5e-59  195.7   0.0     2   363   104   463   103   463 0.92 ColletesGigas_006728
ColletesGigas_006664-T1 -            826 Aminotran_5          PF00266.20   371   3.4e-35  116.1   0.0   1   1   1.7e-37   6.1e-35  115.3   0.0     2   371    35   468    34   468 0.82 ColletesGigas_006664
ColletesGigas_006926-T1 -            315 ANAPC4_WD40          PF12894.8     92   1.7e-16   54.8   0.0   1   1     3e-08   3.6e-06   21.7   0.0    35    90    18    72     6    74 0.85 ColletesGigas_006926
ColletesGigas_006933-T1 -           1184 ANAPC4_WD40          PF12894.8     92   4.3e-13   43.9   8.5   1   1     1e-10   1.2e-08   29.7   0.0    10    89   134   215   132   218 0.80 ColletesGigas_006933
ColletesGigas_006709-T1 -           1074 ANF_receptor         PF01094.29   354   5.5e-89  293.2   0.1   1   1   2.8e-91     1e-88  292.3   0.1     1   354   177   604   177   604 0.95 ColletesGigas_006709
ColletesGigas_006932-T1 -           1270 Ank                  PF00023.31    33   2.9e-17   56.9   1.9   1   2   1.5e-10   5.3e-08   27.6   0.1     2    29   544   571   543   575 0.91 ColletesGigas_006932
ColletesGigas_006932-T1 -           1270 Ank                  PF00023.31    33   2.9e-17   56.9   1.9   2   2   4.1e-07   0.00015   16.7   0.0     2    30   580   608   579   611 0.88 ColletesGigas_006932
ColletesGigas_006932-T1 -           1270 Ank_2                PF12796.8     83   8.2e-33  107.4   4.1   1   2   6.2e-18   2.3e-15   51.5   0.2    24    81   509   572   496   574 0.85 ColletesGigas_006932
ColletesGigas_006932-T1 -           1270 Ank_2                PF12796.8     83   8.2e-33  107.4   4.1   2   2   1.1e-22     4e-20   66.8   0.5     1    82   515   609   515   610 0.90 ColletesGigas_006932
ColletesGigas_006932-T1 -           1270 Ank_3                PF13606.7     31     7e-18   57.7   0.2   1   1   8.1e-10     3e-07   25.0   0.0     2    30   544   571   543   572 0.96 ColletesGigas_006932
ColletesGigas_006932-T1 -           1270 Ank_4                PF13637.7     55   1.2e-20   68.2   2.6   1   2   3.5e-14   1.3e-11   39.4   0.1     5    55   515   564   511   564 0.96 ColletesGigas_006932
ColletesGigas_006932-T1 -           1270 Ank_4                PF13637.7     55   1.2e-20   68.2   2.6   2   2   2.6e-12   9.4e-10   33.4   0.1     3    54   546   599   546   600 0.91 ColletesGigas_006932
ColletesGigas_006932-T1 -           1270 Ank_5                PF13857.7     56   9.2e-19   61.9   2.9   1   1   1.5e-10   5.5e-08   27.5   0.1    16    54   580   618   578   619 0.97 ColletesGigas_006932
ColletesGigas_006754-T1 -            155 Archease             PF01951.17   138   3.2e-45  148.3   0.5   1   1   9.8e-48   3.6e-45  148.1   0.5     1   138    16   155    16   155 0.94 ColletesGigas_006754
ColletesGigas_006668-T1 -            235 Arf                  PF00025.22   175   8.9e-38  124.0   0.0   1   1   1.4e-39   1.2e-37  123.5   0.0    12   157    50   202    41   206 0.89 ColletesGigas_006668
ColletesGigas_006952-T1 -            207 Arf                  PF00025.22   175   1.8e-14   48.1   0.0   1   1   2.4e-16   2.2e-14   47.8   0.0    15   139     9   141     1   173 0.74 ColletesGigas_006952
ColletesGigas_006663-T1 -            208 Arf                  PF00025.22   175   2.3e-14   47.7   0.0   1   1   3.1e-16   2.8e-14   47.4   0.0    15   173     7   171     1   173 0.84 ColletesGigas_006663
ColletesGigas_006924-T1 -            639 Arf                  PF00025.22   175   7.6e-09   29.7   0.0   1   1   7.2e-10   6.5e-08   26.7   0.0    12   139   459   598   450   623 0.79 ColletesGigas_006924
ColletesGigas_006740-T1 -            616 ATP-synt_ab          PF00006.26   214  5.1e-112  367.2   0.0   1   1    2e-114  7.1e-112  366.7   0.0     1   214   229   454   229   454 0.99 ColletesGigas_006740
ColletesGigas_006740-T1 -            616 ATP-synt_ab_N        PF02874.24    69   1.6e-15   51.9   2.3   1   1   1.1e-17   3.9e-15   50.7   2.3     1    69    21    83    21    83 0.97 ColletesGigas_006740
ColletesGigas_006740-T1 -            616 ATP-synt_ab_Xtn      PF16886.6    121   6.9e-45  146.3   0.1   1   1   4.7e-47   1.7e-44  145.1   0.0     1   121    99   220    99   220 0.99 ColletesGigas_006740
ColletesGigas_006777-T1 -            766 BicD                 PF09730.10   719  1.4e-203  672.8  84.6   1   1  3.1e-202  1.1e-199  659.8  84.6     2   719    74   730    73   730 0.86 ColletesGigas_006777
ColletesGigas_006710-T1 -            885 BPL_LplA_LipB        PF03099.20   131   1.4e-21   71.3   0.1   1   1   1.2e-23   4.4e-21   69.7   0.1     3   131   692   818   690   818 0.92 ColletesGigas_006710
ColletesGigas_006669-T1 -            764 BTB                  PF00651.32   111   8.6e-38  123.5   1.6   1   2     9e-17   1.1e-14   49.1   0.0     4   109   353   494   350   496 0.85 ColletesGigas_006669
ColletesGigas_006669-T1 -            764 BTB                  PF00651.32   111   8.6e-38  123.5   1.6   2   2   2.7e-22   3.3e-20   66.9   0.0     9   106   588   686   581   690 0.86 ColletesGigas_006669
ColletesGigas_006979-T1 -            527 BTB                  PF00651.32   111   1.1e-24   81.3   0.2   1   1   1.7e-26   2.1e-24   80.4   0.2     2   102    47   142    46   150 0.91 ColletesGigas_006979
ColletesGigas_006791-T1 -            117 BTB                  PF00651.32   111   2.3e-21   70.6   0.3   1   1   2.3e-23   2.8e-21   70.4   0.3     1    85    35   115    35   117 0.90 ColletesGigas_006791
ColletesGigas_006862-T1 -           1104 C2                   PF00168.31   103   3.7e-09   31.4   0.0   1   1     4e-11   1.4e-08   29.5   0.0     3    95   695   789   693   794 0.85 ColletesGigas_006862
ColletesGigas_006743-T1 -           1305 Cadherin             PF00028.18    93   1.1e-31  103.6   0.1   1   1   1.1e-18   3.9e-16   53.8   0.0     1    92   618   711   618   712 0.94 ColletesGigas_006743
ColletesGigas_006983-T1 -            693 CBM_14               PF01607.25    53   1.2e-11   39.1   6.2   1   1   5.4e-14     2e-11   38.5   6.2     1    53   568   622   568   622 0.93 ColletesGigas_006983
ColletesGigas_006745-T1 -            272 CH                   PF00307.32   109   1.4e-15   52.0   0.1   1   1   5.9e-18   2.1e-15   51.4   0.1     3   107    16   118    14   120 0.92 ColletesGigas_006745
ColletesGigas_006889-T1 -            219 Chitin_bind_4        PF00379.24    53   6.2e-12   40.4   5.1   1   1   3.4e-14   6.2e-12   40.4   5.1     1    53   117   168   117   168 0.93 ColletesGigas_006889
ColletesGigas_006881-T1 -            152 Chitin_bind_4        PF00379.24    53     3e-10   35.0   4.4   1   1   4.7e-12   8.5e-10   33.6   4.4     1    53    77   129    77   129 0.83 ColletesGigas_006881
ColletesGigas_006719-T1 -             94 COX6B                PF02297.18    76   5.6e-17   56.3   8.0   1   1   2.1e-19   7.7e-17   55.9   8.0     1    70    30    85    30    91 0.94 ColletesGigas_006719
ColletesGigas_006931-T1 -           1872 CRIC_ras_sig         PF10534.10    93   3.9e-18   60.0   0.3   1   1   4.6e-20   1.7e-17   57.9   0.3     1    91    82   164    82   165 0.97 ColletesGigas_006931
ColletesGigas_006667-T1 -            436 Cuticle_3            PF11018.9    186   7.2e-13   43.7  40.3   1   1   1.4e-12     5e-10   34.4  22.1     4   146    34   173    31   175 0.68 ColletesGigas_006667
ColletesGigas_006720-T1 -            644 DEAD                 PF00270.30   176   5.5e-49  160.8   0.0   1   1   2.3e-50   4.2e-48  157.9   0.0     2   175   263   432   262   433 0.93 ColletesGigas_006720
ColletesGigas_006929-T1 -            424 DEAD                 PF00270.30   176   2.5e-40  132.6   0.0   1   1   2.8e-42     5e-40  131.6   0.0     2   173    67   232    66   235 0.94 ColletesGigas_006929
ColletesGigas_006923-T1 -           1187 DHHA1                PF02272.20   138   7.5e-18   59.8   0.8   1   1     2e-20   7.5e-18   59.8   0.8     2   135   813   956   812   959 0.89 ColletesGigas_006923
ColletesGigas_006699-T1 -            224 DPPIV_N              PF00930.22   355   1.2e-08   28.6   0.0   1   1   4.7e-11   1.7e-08   28.0   0.0   297   354    81   147    80   148 0.92 ColletesGigas_006699
ColletesGigas_006862-T1 -           1104 DUF1154              PF06631.12    45   9.3e-21   68.1  11.0   1   1   2.6e-23   9.3e-21   68.1  11.0     1    45   874   918   874   918 0.98 ColletesGigas_006862
ColletesGigas_006711-T1 -            218 DUF2039              PF10217.10    89   3.6e-33  108.3  18.1   1   1   9.9e-36   3.6e-33  108.3  18.1     1    87    14   100    14   102 0.99 ColletesGigas_006711
ColletesGigas_006924-T1 -            639 DUF2431              PF10354.10   169   1.8e-42  139.9   0.0   1   1   9.7e-45   3.5e-42  139.0   0.0     1   165    13   174    13   178 0.93 ColletesGigas_006924
ColletesGigas_006743-T1 -           1305 DUF4205              PF13898.7    351  2.3e-119  392.8   0.0   1   1  8.6e-122  3.1e-119  392.4   0.0     1   351    54   423    54   423 0.95 ColletesGigas_006743
ColletesGigas_006956-T1 -            647 DUF4550              PF15084.7     95   7.3e-14   46.4   0.2   1   1   8.1e-16   2.9e-13   44.4   0.0     3    94    67   159    65   160 0.93 ColletesGigas_006956
ColletesGigas_006746-T1 -            451 DUF4820              PF16091.6    229   1.1e-65  215.7   0.2   1   1   3.1e-68   1.1e-65  215.7   0.2     6   228    32   266    27   267 0.87 ColletesGigas_006746
ColletesGigas_006768-T1 -            188 Dynactin_p22         PF07426.12   168     7e-32  105.1   2.9   1   1   2.2e-34   8.1e-32  104.9   2.9     1   166     3   170     3   172 0.96 ColletesGigas_006768
ColletesGigas_006753-T1 -            450 E2F_CC-MB            PF16421.6     95   1.3e-29   96.9   0.0   1   1   6.7e-32   2.5e-29   96.0   0.0     1    95   212   307   212   307 0.97 ColletesGigas_006753
ColletesGigas_006753-T1 -            450 E2F_TDP              PF02319.21    69   1.2e-26   87.0   0.3   1   1   8.4e-29   3.1e-26   85.8   0.3     2    69   136   199   135   199 0.98 ColletesGigas_006753
ColletesGigas_006745-T1 -            272 EB1                  PF03271.18    41   1.6e-18   61.2   0.1   1   1   1.2e-20   4.5e-18   59.8   0.0     1    41   209   249   209   249 0.91 ColletesGigas_006745
ColletesGigas_006862-T1 -           1104 EF-hand_like         PF09279.12    86   1.6e-17   58.3   0.3   1   1   4.5e-20   1.6e-17   58.3   0.3     1    81   212   301   212   305 0.85 ColletesGigas_006862
ColletesGigas_006731-T1 -            460 EHN                  PF06441.13   108   4.7e-34  111.6   0.1   1   1   4.4e-36   7.9e-34  110.9   0.1     1   108    47   159    47   159 0.87 ColletesGigas_006731
ColletesGigas_006732-T1 -            494 EHN                  PF06441.13   108   1.6e-32  106.7   0.1   1   1   1.4e-34   2.5e-32  106.0   0.1     1   108    82   194    82   194 0.87 ColletesGigas_006732
ColletesGigas_006716-T1 -            481 Exo_endo_phos        PF03372.24   236   2.9e-25   83.7   0.0   1   1   1.4e-27   4.9e-25   83.0   0.0     2   236   180   470   179   470 0.87 ColletesGigas_006716
ColletesGigas_006696-T1 -            254 F-box                PF00646.34    48   3.8e-09   30.8   0.2   1   1   2.3e-11   8.5e-09   29.7   0.2     8    45    10    47     9    50 0.86 ColletesGigas_006696
ColletesGigas_006696-T1 -            254 F-box-like           PF12937.8     48   4.2e-09   30.7   0.2   1   1   2.2e-11     8e-09   29.8   0.2     8    36    12    40    10    53 0.82 ColletesGigas_006696
ColletesGigas_006958-T1 -            421 Fasciclin            PF02469.23   128   2.3e-35  116.1   0.7   1   2   1.3e-26   2.5e-24   80.5   0.0    15   126   171   285   158   288 0.88 ColletesGigas_006958
ColletesGigas_006958-T1 -            421 Fasciclin            PF02469.23   128   2.3e-35  116.1   0.7   2   2   3.2e-12   5.9e-10   34.0   0.1     3    94   302   404   300   415 0.73 ColletesGigas_006958
ColletesGigas_006960-T1 -            234 Fasciclin            PF02469.23   128   9.1e-12   39.8   0.1   1   1   8.6e-13   1.6e-10   35.8   0.1     3   127    83   214    81   215 0.81 ColletesGigas_006960
ColletesGigas_006924-T1 -            639 FeoB_N               PF02421.19   156   3.3e-14   47.2   0.0   1   1   3.7e-16   1.4e-13   45.2   0.0     2   155   463   621   462   622 0.85 ColletesGigas_006924
ColletesGigas_006619-T1 -           1427 fn3                  PF00041.22    85   1.4e-08   29.6   0.0   1   1   9.2e-11   3.3e-08   28.3   0.0     6    74  1203  1269  1198  1273 0.90 ColletesGigas_006619
ColletesGigas_006954-T1 -            218 Formyl_trans_C       PF02911.19    99   1.4e-14   48.7   0.0   1   1   8.2e-17     3e-14   47.6   0.0     1    98   102   206   102   207 0.87 ColletesGigas_006954
ColletesGigas_006954-T1 -            218 Formyl_trans_N       PF00551.20   181     4e-21   70.1   0.0   1   1   1.8e-23   6.7e-21   69.3   0.0   104   177     1    75     1    78 0.96 ColletesGigas_006954
ColletesGigas_012340-T1 -            324 2-Hacid_dh_C         PF02826.20   178   5.8e-45  147.3   0.0   1   1   2.9e-47     1e-44  146.5   0.0     2   178   110   289   109   289 0.91 ColletesGigas_012340
ColletesGigas_012237-T1 -            746 2OG-FeII_Oxy         PF03171.21   101   3.2e-07   25.3   0.1   1   1   3.5e-09   1.3e-06   23.4   0.0    26   100   619   687   598   688 0.82 ColletesGigas_012237
ColletesGigas_012237-T1 -            746 2OG-FeII_Oxy_3       PF13640.7     96     7e-11   37.5   0.0   1   1   5.4e-13     2e-10   36.0   0.0    15    95   597   686   592   687 0.82 ColletesGigas_012237
ColletesGigas_012144-T1 -            469 5-FTHF_cyc-lig       PF01812.21   187   2.6e-32  106.7   0.1   1   1   2.1e-34   7.5e-32  105.2   0.0     2   187    13   212    12   212 0.93 ColletesGigas_012144
ColletesGigas_012441-T1 -            213 7tm_1                PF00001.22   263   5.2e-24   79.4   5.4   1   1   2.3e-26   8.4e-24   78.8   5.4     1   123    77   199    77   209 0.91 ColletesGigas_012441
ColletesGigas_012441-T1 -            213 7TM_GPCR_Srsx        PF10320.10   257   7.9e-09   29.7   2.3   1   1   2.9e-11   1.1e-08   29.3   2.3     2   126    72   198    71   206 0.77 ColletesGigas_012441
ColletesGigas_012222-T1 -            673 AAA                  PF00004.30   132   4.7e-61  199.6   0.0   1   2   7.6e-13   5.6e-11   37.5   0.1     2   121   175   291   174   300 0.83 ColletesGigas_012222
ColletesGigas_012222-T1 -            673 AAA                  PF00004.30   132   4.7e-61  199.6   0.0   2   2   1.2e-50     9e-49  159.8   0.0     1   131   427   558   427   559 0.97 ColletesGigas_012222
ColletesGigas_012127-T1 -            393 AAA                  PF00004.30   132   1.1e-45  149.8   0.0   1   1   3.6e-47   2.6e-45  148.6   0.0     2   132   175   307   174   307 0.95 ColletesGigas_012127
ColletesGigas_012345-T1 -            445 AAA                  PF00004.30   132   8.7e-15   49.8   0.3   1   1   2.7e-16   1.9e-14   48.7   0.0     2   127    55   204    54   207 0.74 ColletesGigas_012345
ColletesGigas_012393-T1 -            567 AAA                  PF00004.30   132   5.9e-14   47.2   0.0   1   1   2.3e-15   1.7e-13   45.7   0.0     1   128   173   286   173   290 0.83 ColletesGigas_012393
ColletesGigas_012328-T1 -            355 AAA                  PF00004.30   132     5e-07   24.7   0.1   1   1   1.5e-08   1.1e-06   23.6   0.1     1   124    38   179    38   184 0.60 ColletesGigas_012328
ColletesGigas_012345-T1 -            445 AAA_16               PF13191.7    171   7.2e-14   47.0   0.3   1   1   1.1e-15   3.9e-13   44.6   0.2    11   170    37   180    33   181 0.69 ColletesGigas_012345
ColletesGigas_012127-T1 -            393 AAA_2                PF07724.15   171   1.7e-07   26.0   0.0   1   1   2.9e-09     1e-06   23.4   0.0     7   106   175   268   170   284 0.80 ColletesGigas_012127
ColletesGigas_012345-T1 -            445 AAA_22               PF13401.7    137     1e-08   30.0   0.0   1   1   1.8e-10   3.3e-08   28.4   0.0     6   132    52   186    46   190 0.72 ColletesGigas_012345
ColletesGigas_012393-T1 -            567 AAA_assoc_2          PF16193.6     81   1.3e-21   71.2   0.1   1   1   9.9e-24   3.6e-21   69.8   0.1     4    80   334   414   331   415 0.94 ColletesGigas_012393
ColletesGigas_012127-T1 -            393 AAA_lid_3            PF17862.2     45   4.9e-13   43.3   0.1   1   1     3e-15   1.1e-12   42.2   0.1     2    44   330   372   329   373 0.96 ColletesGigas_012127
ColletesGigas_012448-T1 -            455 Aa_trans             PF01490.19   409   1.2e-76  252.5  23.5   1   1   3.6e-79   1.3e-76  252.4  23.5     2   408    45   447    44   448 0.95 ColletesGigas_012448
ColletesGigas_012200-T1 -            452 ABA_GPCR             PF12430.9    182   2.2e-42  139.3  11.9   1   1   6.2e-45   2.2e-42  139.3  11.9     3   182   277   445   275   445 0.96 ColletesGigas_012200
ColletesGigas_012123-T1 -            391 Actin                PF00022.20   385  1.8e-102  337.3   0.0   1   1  6.1e-105  2.2e-102  337.0   0.0     5   382     7   388     3   390 0.93 ColletesGigas_012123
ColletesGigas_012290-T1 -            104 Acylphosphatase      PF00708.19    85   8.3e-22   72.0   0.0   1   1   2.6e-24   9.3e-22   71.8   0.0     1    84    15   101    15   102 0.93 ColletesGigas_012290
ColletesGigas_012114-T1 -            939 ADAM_spacer1         PF05986.15   114   6.9e-30   98.0   0.0   1   1   3.1e-32   1.1e-29   97.3   0.0     3   114   263   374   261   374 0.97 ColletesGigas_012114
ColletesGigas_012224-T1 -            168 AhpC-TSA             PF00578.22   124   1.5e-09   32.4   0.6   1   1     2e-11   3.6e-09   31.1   0.6     5    89    13   105    10   150 0.77 ColletesGigas_012224
ColletesGigas_012255-T1 -            497 Aminotran_1_2        PF00155.22   363   4.5e-76  250.8   0.0   1   1   1.6e-78   5.7e-76  250.5   0.0     2   361   135   479   134   480 0.92 ColletesGigas_012255
ColletesGigas_012255-T1 -            497 Aminotran_5          PF00266.20   371   1.4e-08   28.5   0.0   1   1   8.1e-11   2.9e-08   27.5   0.0    44   181   180   308   148   313 0.75 ColletesGigas_012255
ColletesGigas_012346-T1 -            518 Ammonium_transp      PF00909.22   399  6.8e-110  361.9  22.1   1   1  2.4e-112  8.9e-110  361.5  22.1     2   395    33   431    32   434 0.98 ColletesGigas_012346
ColletesGigas_012323-T1 -            815 ANTH                 PF07651.17   277   1.1e-17   58.4   0.0   1   1   2.5e-19     9e-17   55.4   0.0   164   273   502   607   496   610 0.91 ColletesGigas_012323
ColletesGigas_012347-T1 -            117 APG12                PF04110.14    87   2.5e-07   25.6   0.0   1   1   8.5e-10   3.1e-07   25.3   0.0    10    87    39   116    30   116 0.86 ColletesGigas_012347
ColletesGigas_012251-T1 -            356 Arf                  PF00025.22   175     1e-17   58.6   0.1   1   1   2.7e-15   2.4e-13   44.4   0.0    37   129   174   276   168   287 0.76 ColletesGigas_012251
ColletesGigas_012174-T1 -            239 Arf                  PF00025.22   175   2.1e-16   54.4   0.0   1   1   3.1e-18   2.8e-16   54.0   0.0    12   134    10   140     1   175 0.82 ColletesGigas_012174
ColletesGigas_012253-T1 -            264 Arf                  PF00025.22   175   4.8e-12   40.2   0.0   1   1   9.7e-14   8.8e-12   39.3   0.0    15   169    27   193    19   198 0.77 ColletesGigas_012253
ColletesGigas_012274-T1 -            191 Arf                  PF00025.22   175   1.3e-10   35.5   0.0   1   1   1.8e-12   1.6e-10   35.2   0.0    13   169     2   170     1   175 0.81 ColletesGigas_012274
ColletesGigas_012113-T1 -            460 Arm                  PF00514.24    41   3.9e-07   24.5   0.0   1   1   2.2e-08   8.1e-06   20.3   0.0     9    40   365   398   357   399 0.86 ColletesGigas_012113
ColletesGigas_012276-T1 -            554 ASC                  PF00858.25   444     6e-67  221.0   3.0   1   1   3.8e-69   6.9e-67  220.8   3.0     1   444    48   497    48   497 0.84 ColletesGigas_012276
ColletesGigas_012275-T1 -            593 ASC                  PF00858.25   444     2e-61  202.8  12.6   1   2   3.5e-44   6.4e-42  138.5   3.1     1   316    50   366    50   380 0.80 ColletesGigas_012275
ColletesGigas_012275-T1 -            593 ASC                  PF00858.25   444     2e-61  202.8  12.6   2   2   3.6e-23   6.6e-21   69.3   2.1   314   444   414   546   396   546 0.81 ColletesGigas_012275
ColletesGigas_012445-T1 -            410 ATG13                PF10033.10   239   7.4e-19   62.8   0.4   1   1   5.1e-14   1.9e-11   38.6   0.4   105   237    93   196    88   197 0.86 ColletesGigas_012445
ColletesGigas_012347-T1 -            117 Atg8                 PF02991.17   104   6.7e-49  159.0   0.2   1   1   2.2e-51   7.9e-49  158.7   0.2     1   104    13   116    13   116 0.99 ColletesGigas_012347
ColletesGigas_012345-T1 -            445 ATPase_2             PF01637.19   233   1.5e-10   35.9   0.1   1   1   1.1e-12   3.9e-10   34.5   0.0     6   151    37   173    33   185 0.73 ColletesGigas_012345
ColletesGigas_012453-T1 -            525 Band_7               PF01145.26   178   5.9e-18   60.0   0.0   1   1   1.6e-20   5.9e-18   60.0   0.0    21   176     6   164     2   166 0.92 ColletesGigas_012453
ColletesGigas_012177-T1 -            306 BCIP                 PF13862.7    209   1.2e-61  202.6   2.6   1   1   4.5e-64   1.6e-61  202.2   2.6     1   209    43   247    43   247 0.87 ColletesGigas_012177
ColletesGigas_012350-T1 -            686 Beta-Casp            PF10996.9    114   9.9e-34  110.6   0.0   1   1   1.2e-35   4.5e-33  108.5   0.0     1   114   253   374   253   374 0.91 ColletesGigas_012350
ColletesGigas_012419-T1 -            441 Biopterin_H          PF00351.22   331  1.5e-176  580.6   0.1   1   1  5.1e-179  1.9e-176  580.4   0.1     1   330   107   436   107   437 1.00 ColletesGigas_012419
ColletesGigas_012119-T1 -            170 BORCS8               PF10167.10   112   5.4e-48  156.2   1.2   1   1   1.5e-50   5.4e-48  156.2   1.2     1   109     9   117     9   120 0.97 ColletesGigas_012119
ColletesGigas_012395-T1 -           2282 C2                   PF00168.31   103   1.6e-18   61.5   0.0   1   1   9.5e-21   3.5e-18   60.4   0.0     3   103  2172  2278  2170  2278 0.95 ColletesGigas_012395
ColletesGigas_012212-T1 -           3291 Cadherin             PF00028.18    93         0 1187.5  34.5   1  18   2.9e-16   5.3e-14   47.0   0.4     3    92    26   121    25   122 0.85 ColletesGigas_012212
ColletesGigas_012212-T1 -           3291 Cadherin             PF00028.18    93         0 1187.5  34.5   2  18   1.2e-26   2.1e-24   80.3   0.0     1    92   136   227   136   228 0.99 ColletesGigas_012212
ColletesGigas_012212-T1 -           3291 Cadherin             PF00028.18    93         0 1187.5  34.5   3  18   3.7e-23   6.7e-21   69.1   0.0     3    91   244   333   242   335 0.91 ColletesGigas_012212
ColletesGigas_012212-T1 -           3291 Cadherin             PF00028.18    93         0 1187.5  34.5   4  18   8.8e-24   1.6e-21   71.1   0.1     3    93   350   437   348   437 0.98 ColletesGigas_012212
ColletesGigas_012212-T1 -           3291 Cadherin             PF00028.18    93         0 1187.5  34.5   5  18   1.6e-26   2.9e-24   79.9   0.0     1    93   451   546   451   546 0.98 ColletesGigas_012212
ColletesGigas_012212-T1 -           3291 Cadherin             PF00028.18    93         0 1187.5  34.5   6  18   9.6e-24   1.7e-21   71.0   0.0     1    93   560   653   560   653 0.93 ColletesGigas_012212
ColletesGigas_012212-T1 -           3291 Cadherin             PF00028.18    93         0 1187.5  34.5   7  18   8.9e-24   1.6e-21   71.1   0.0     1    92   667   757   667   758 0.97 ColletesGigas_012212
ColletesGigas_012212-T1 -           3291 Cadherin             PF00028.18    93         0 1187.5  34.5   8  18     2e-15   3.7e-13   44.3   0.0     1    91   772   859   772   861 0.94 ColletesGigas_012212
ColletesGigas_012212-T1 -           3291 Cadherin             PF00028.18    93         0 1187.5  34.5   9  18   2.6e-16   4.8e-14   47.2   0.0     2    93   876   966   875   966 0.98 ColletesGigas_012212
ColletesGigas_012212-T1 -           3291 Cadherin             PF00028.18    93         0 1187.5  34.5  10  18   1.4e-26   2.5e-24   80.1   0.2     1    93   980  1070   980  1070 0.98 ColletesGigas_012212
ColletesGigas_012212-T1 -           3291 Cadherin             PF00028.18    93         0 1187.5  34.5  11  18   8.4e-22   1.5e-19   64.8   0.1     1    92  1083  1169  1083  1170 0.90 ColletesGigas_012212
ColletesGigas_012212-T1 -           3291 Cadherin             PF00028.18    93         0 1187.5  34.5  12  18   2.5e-24   4.6e-22   72.9   0.0     1    92  1184  1280  1184  1281 0.98 ColletesGigas_012212
ColletesGigas_012212-T1 -           3291 Cadherin             PF00028.18    93         0 1187.5  34.5  13  18   4.9e-12     9e-10   33.5   0.0     3    90  1297  1385  1295  1388 0.88 ColletesGigas_012212
ColletesGigas_012212-T1 -           3291 Cadherin             PF00028.18    93         0 1187.5  34.5  14  18     2e-26   3.6e-24   79.6   0.1     1    92  1402  1492  1402  1493 0.99 ColletesGigas_012212
ColletesGigas_012212-T1 -           3291 Cadherin             PF00028.18    93         0 1187.5  34.5  15  18     2e-20   3.7e-18   60.3   0.0     1    93  1507  1599  1507  1599 0.98 ColletesGigas_012212
ColletesGigas_012212-T1 -           3291 Cadherin             PF00028.18    93         0 1187.5  34.5  16  18   7.3e-22   1.3e-19   65.0   0.1     1    93  1613  1706  1613  1706 0.95 ColletesGigas_012212
ColletesGigas_012212-T1 -           3291 Cadherin             PF00028.18    93         0 1187.5  34.5  17  18   3.4e-30   6.2e-28   91.7   0.1     1    92  1719  1810  1719  1811 0.98 ColletesGigas_012212
ColletesGigas_012212-T1 -           3291 Cadherin             PF00028.18    93         0 1187.5  34.5  18  18   3.5e-22   6.4e-20   66.0   0.0     5    93  1829  1917  1826  1917 0.94 ColletesGigas_012212
ColletesGigas_012206-T1 -           1824 Cadherin             PF00028.18    93  8.2e-289  927.9  27.1   1  15   1.8e-20   3.4e-18   60.5   0.0     2    93   169   268   168   268 0.93 ColletesGigas_012206
ColletesGigas_012206-T1 -           1824 Cadherin             PF00028.18    93  8.2e-289  927.9  27.1   2  15   2.1e-26   3.9e-24   79.5   0.0     1    92   282   383   282   384 0.98 ColletesGigas_012206
ColletesGigas_012206-T1 -           1824 Cadherin             PF00028.18    93  8.2e-289  927.9  27.1   3  15   1.1e-22     2e-20   67.6   0.1     3    92   405   495   404   496 0.98 ColletesGigas_012206
ColletesGigas_012206-T1 -           1824 Cadherin             PF00028.18    93  8.2e-289  927.9  27.1   4  15   2.7e-27   4.9e-25   82.4   0.0     1    93   510   601   510   601 0.98 ColletesGigas_012206
ColletesGigas_012206-T1 -           1824 Cadherin             PF00028.18    93  8.2e-289  927.9  27.1   5  15   4.6e-23   8.4e-21   68.8   0.2     3    92   617   708   615   709 0.96 ColletesGigas_012206
ColletesGigas_012206-T1 -           1824 Cadherin             PF00028.18    93  8.2e-289  927.9  27.1   6  15     1e-21   1.9e-19   64.5   0.0     2    90   724   810   723   811 0.96 ColletesGigas_012206
ColletesGigas_012206-T1 -           1824 Cadherin             PF00028.18    93  8.2e-289  927.9  27.1   7  15   6.2e-14   1.1e-11   39.6   0.0    13    93   847   920   840   920 0.88 ColletesGigas_012206
ColletesGigas_012206-T1 -           1824 Cadherin             PF00028.18    93  8.2e-289  927.9  27.1   8  15   4.5e-19   8.2e-17   56.0   0.0     3    93   938  1026   936  1026 0.97 ColletesGigas_012206
ColletesGigas_012206-T1 -           1824 Cadherin             PF00028.18    93  8.2e-289  927.9  27.1   9  15     6e-23   1.1e-20   68.5   0.0     1    92  1040  1129  1040  1130 0.98 ColletesGigas_012206
ColletesGigas_012206-T1 -           1824 Cadherin             PF00028.18    93  8.2e-289  927.9  27.1  10  15   3.3e-13     6e-11   37.2   0.0     3    92  1146  1238  1144  1239 0.95 ColletesGigas_012206
ColletesGigas_012206-T1 -           1824 Cadherin             PF00028.18    93  8.2e-289  927.9  27.1  11  15   6.3e-27   1.1e-24   81.2   0.1     1    93  1253  1345  1253  1345 0.98 ColletesGigas_012206
ColletesGigas_012206-T1 -           1824 Cadherin             PF00028.18    93  8.2e-289  927.9  27.1  12  15   8.3e-27   1.5e-24   80.8   0.0     3    92  1361  1449  1359  1450 0.97 ColletesGigas_012206
ColletesGigas_012206-T1 -           1824 Cadherin             PF00028.18    93  8.2e-289  927.9  27.1  13  15   6.8e-21   1.2e-18   61.8   0.1     4    82  1467  1547  1464  1561 0.89 ColletesGigas_012206
ColletesGigas_012206-T1 -           1824 Cadherin             PF00028.18    93  8.2e-289  927.9  27.1  14  15   2.6e-11   4.8e-09   31.1   0.1    14    91  1591  1675  1587  1677 0.84 ColletesGigas_012206
ColletesGigas_012206-T1 -           1824 Cadherin             PF00028.18    93  8.2e-289  927.9  27.1  15  15   7.7e-13   1.4e-10   36.0   0.0     2    86  1694  1784  1693  1788 0.82 ColletesGigas_012206
ColletesGigas_012198-T1 -           2178 Cadherin_3           PF16184.6    111  1.4e-201  650.6  35.8   1  13   4.1e-12   7.4e-10   33.3   0.0    27   109   269   355   258   355 0.82 ColletesGigas_012198
ColletesGigas_012198-T1 -           2178 Cadherin_3           PF16184.6    111  1.4e-201  650.6  35.8   2  13   1.4e-26   2.6e-24   79.8   0.0     5   111   374   481   371   481 0.96 ColletesGigas_012198
ColletesGigas_012198-T1 -           2178 Cadherin_3           PF16184.6    111  1.4e-201  650.6  35.8   3  13   4.9e-17   8.9e-15   49.1   0.1    20   109   500   593   484   594 0.90 ColletesGigas_012198
ColletesGigas_012198-T1 -           2178 Cadherin_3           PF16184.6    111  1.4e-201  650.6  35.8   4  13   1.4e-11   2.5e-09   31.6   0.1    47   107   759   823   727   826 0.80 ColletesGigas_012198
ColletesGigas_012198-T1 -           2178 Cadherin_3           PF16184.6    111  1.4e-201  650.6  35.8   5  13   4.3e-20   7.9e-18   59.0   0.6     6   110   837   940   835   941 0.92 ColletesGigas_012198
ColletesGigas_012198-T1 -           2178 Cadherin_3           PF16184.6    111  1.4e-201  650.6  35.8   6  13   2.5e-12   4.5e-10   34.0   0.0    16   109   953  1046   944  1047 0.79 ColletesGigas_012198
ColletesGigas_012198-T1 -           2178 Cadherin_3           PF16184.6    111  1.4e-201  650.6  35.8   7  13   2.9e-14   5.3e-12   40.2   0.1     3   111  1052  1172  1050  1172 0.92 ColletesGigas_012198
ColletesGigas_012198-T1 -           2178 Cadherin_3           PF16184.6    111  1.4e-201  650.6  35.8   8  13     2e-10   3.6e-08   27.9   0.0    24   106  1194  1275  1180  1279 0.89 ColletesGigas_012198
ColletesGigas_012198-T1 -           2178 Cadherin_3           PF16184.6    111  1.4e-201  650.6  35.8   9  13   9.7e-34   1.8e-31  102.9   0.2     2   111  1284  1390  1283  1390 0.98 ColletesGigas_012198
ColletesGigas_012198-T1 -           2178 Cadherin_3           PF16184.6    111  1.4e-201  650.6  35.8  10  13   4.6e-14   8.4e-12   39.6   0.0    11   108  1403  1501  1393  1503 0.87 ColletesGigas_012198
ColletesGigas_012198-T1 -           2178 Cadherin_3           PF16184.6    111  1.4e-201  650.6  35.8  11  13   2.5e-11   4.5e-09   30.8   0.0    58   108  1578  1626  1570  1627 0.90 ColletesGigas_012198
ColletesGigas_012198-T1 -           2178 Cadherin_3           PF16184.6    111  1.4e-201  650.6  35.8  12  13     3e-28   5.5e-26   85.2   0.3     6   111  1639  1749  1636  1749 0.93 ColletesGigas_012198
ColletesGigas_012198-T1 -           2178 Cadherin_3           PF16184.6    111  1.4e-201  650.6  35.8  13  13   1.2e-11   2.1e-09   31.8   0.1     5   108  1756  1853  1752  1855 0.81 ColletesGigas_012198
ColletesGigas_012231-T1 -            123 CBFD_NFYB_HMF        PF00808.24    65   2.6e-08   28.6   0.1   1   1   1.4e-10   2.6e-08   28.6   0.1     8    65    39    96    38    96 0.96 ColletesGigas_012231
ColletesGigas_012232-T1 -            124 CBFD_NFYB_HMF        PF00808.24    65   2.2e-07   25.6   0.0   1   1   1.7e-09   3.1e-07   25.1   0.0     2    65    24    87    23    87 0.97 ColletesGigas_012232
ColletesGigas_012225-T1 -            208 Cbl_N                PF02262.17   125   2.9e-56  183.3   2.1   1   1     1e-58   3.7e-56  183.0   2.1     2   124    38   160    37   161 0.99 ColletesGigas_012225
ColletesGigas_012223-T1 -            560 Cbl_N2               PF02761.15    84     1e-31  104.0   0.7   1   1   1.1e-33   1.9e-31  103.2   0.7    18    84     6    72     2    72 0.97 ColletesGigas_012223
ColletesGigas_012223-T1 -            560 Cbl_N3               PF02762.15    86     9e-47  151.4   0.0   1   1   4.1e-49   1.5e-46  150.7   0.0     1    86    74   158    74   158 0.98 ColletesGigas_012223
ColletesGigas_012298-T1 -            761 CCCAP                PF15964.6    703   9.3e-30   98.0  76.4   1   2   1.6e-12   5.9e-10   32.5  11.6   110   256   170   317   142   329 0.71 ColletesGigas_012298
ColletesGigas_012298-T1 -            761 CCCAP                PF15964.6    703   9.3e-30   98.0  76.4   2   2   1.4e-23     5e-21   69.1  58.3   318   642   331   648   301   652 0.93 ColletesGigas_012298
ColletesGigas_012449-T1 -            756 CCDC93_CC            PF09762.10   177   2.1e-71  234.3   0.1   1   1   5.9e-74   2.1e-71  234.3   0.1     2   176    19   199    18   200 0.96 ColletesGigas_012449
ColletesGigas_012233-T1 -            121 CENP-T_C             PF15511.7    108   5.1e-10   34.0   0.0   1   1   1.8e-12   6.5e-10   33.6   0.0    17    79    52   114    38   117 0.83 ColletesGigas_012233
ColletesGigas_012125-T1 -            269 Ceramidase           PF05875.13   263   2.3e-58  192.2   4.5   1   1   7.5e-61   2.7e-58  191.9   4.5     3   263     5   255     3   255 0.89 ColletesGigas_012125
ColletesGigas_012265-T1 -            677 CFAP91               PF14738.7    154   2.4e-53  174.8   1.9   1   1   6.6e-56   2.4e-53  174.8   1.9     1   154    72   224    72   224 0.99 ColletesGigas_012265
ColletesGigas_012286-T1 -           7695 CH                   PF00307.32   109     2e-35  115.8   0.7   1   2   3.8e-16   6.9e-14   46.5   0.0    23   108     5    90     2    91 0.91 ColletesGigas_012286
ColletesGigas_012286-T1 -           7695 CH                   PF00307.32   109     2e-35  115.8   0.7   2   2   4.9e-21   8.9e-19   62.2   0.0     3   108   136   239   134   240 0.94 ColletesGigas_012286
ColletesGigas_012220-T1 -           1706 CH                   PF00307.32   109   1.8e-19   64.5   0.0   1   1   5.3e-21   9.6e-19   62.1   0.0     5   106    41   151    37   154 0.94 ColletesGigas_012220
ColletesGigas_012350-T1 -            686 CPSF73-100_C         PF11718.9    217   7.7e-47  154.1   1.7   1   1   5.6e-49     2e-46  152.7   1.7     1   217   486   681   486   681 0.93 ColletesGigas_012350
ColletesGigas_012292-T1 -           1060 CRM1_C               PF08767.12   321  4.8e-126  414.7   7.0   1   1  1.3e-128  4.8e-126  414.7   7.0     1   320   700  1015   700  1016 0.99 ColletesGigas_012292
ColletesGigas_012292-T1 -           1060 CRM1_repeat          PF18777.2     37   1.5e-19   63.8   5.0   1   1   9.5e-22   3.5e-19   62.7   5.0     1    37   339   375   339   375 0.98 ColletesGigas_012292
ColletesGigas_012292-T1 -           1060 CRM1_repeat_2        PF18784.2     68   2.9e-37  120.8   2.4   1   1   3.2e-39   1.2e-36  118.8   2.4     1    68   396   463   396   463 0.97 ColletesGigas_012292
ColletesGigas_012292-T1 -           1060 CRM1_repeat_3        PF18787.2     51     9e-32  103.4   2.1   1   1   8.5e-34   3.1e-31  101.7   1.0     1    51   476   526   476   526 0.98 ColletesGigas_012292
ColletesGigas_012368-T1 -            331 Cyclin_C_2           PF16899.6    105   6.7e-22   72.4   0.1   1   1   3.7e-23   1.3e-20   68.2   0.0     1   100   159   274   159   310 0.83 ColletesGigas_012368
ColletesGigas_012368-T1 -            331 Cyclin_N             PF00134.24   127   5.9e-15   49.7   0.5   1   1   3.9e-17   1.4e-14   48.4   0.1    47   126    75   155    23   156 0.83 ColletesGigas_012368
ColletesGigas_012255-T1 -            497 Cys_Met_Meta_PP      PF01053.21   382   1.5e-08   28.0   0.0   1   1   7.9e-11   2.9e-08   27.1   0.0    54   179   181   308   174   314 0.87 ColletesGigas_012255
ColletesGigas_012270-T1 -           1020 DEAD                 PF00270.30   176   5.9e-21   69.5   0.0   1   1   2.2e-22   2.6e-20   67.4   0.0     2   170   123   268   122   273 0.90 ColletesGigas_012270
ColletesGigas_012349-T1 -           2235 DEAD                 PF00270.30   176   2.2e-19   64.4   0.1   1   1   2.1e-19   2.6e-17   57.6   0.0    11   170   213   367   202   372 0.89 ColletesGigas_012349
ColletesGigas_012297-T1 -           2771 DEAD                 PF00270.30   176   9.1e-15   49.3   0.0   1   1     2e-16   2.5e-14   47.9   0.0     3   172  1175  1343  1173  1346 0.77 ColletesGigas_012297
ColletesGigas_012297-T1 -           2771 Dicer_dimer          PF03368.15    90   3.8e-22   72.8   0.1   1   1   8.2e-24     3e-21   69.9   0.0     1    86  1727  1815  1727  1819 0.92 ColletesGigas_012297
ColletesGigas_012183-T1 -            679 DM13                 PF10517.10   104   1.4e-28   94.1   0.0   1   1   2.1e-30   3.8e-28   92.7   0.0     1   104   284   386   284   386 0.95 ColletesGigas_012183
ColletesGigas_012184-T1 -            266 DM13                 PF10517.10   104   1.3e-16   55.7   0.0   1   1   9.9e-19   1.8e-16   55.2   0.0     4    98   116   210   110   215 0.88 ColletesGigas_012184
ColletesGigas_012188-T1 -            645 DMAP1                PF05499.13   165   2.8e-78  256.0   5.1   1   1   1.5e-80   5.6e-78  255.0   5.1     1   165   448   613   448   613 0.98 ColletesGigas_012188
ColletesGigas_012328-T1 -            355 DNA_pol3_delta2      PF13177.7    161   1.3e-15   52.3   0.1   1   1   1.5e-17   5.4e-15   50.3   0.0     2   158    19   185    18   188 0.87 ColletesGigas_012328
ColletesGigas_012349-T1 -           2235 DNA_pol_A            PF00476.21   377  1.3e-108  357.8   0.1   1   1  3.7e-111  1.3e-108  357.8   0.1     3   377  1835  2227  1833  2227 0.94 ColletesGigas_012349
ColletesGigas_012183-T1 -            679 DOMON                PF03351.18   124   6.4e-25   82.3   0.0   1   1   3.3e-27   1.2e-24   81.4   0.0     2   124   424   556   423   556 0.95 ColletesGigas_012183
ColletesGigas_012270-T1 -           1020 DSHCT                PF08148.13   162   2.8e-55  180.9   0.1   1   1   1.7e-57   6.1e-55  179.8   0.1     2   162   846  1015   845  1015 0.95 ColletesGigas_012270
ColletesGigas_012250-T1 -           1149 DUF1866              PF08952.12   146   7.6e-49  159.8   0.1   1   1   4.1e-51   1.5e-48  158.9   0.1     1   132   846   977   846   992 0.93 ColletesGigas_012250
ColletesGigas_012236-T1 -           1728 DUF1908              PF08926.12   285  2.3e-137  451.2   0.7   1   1  6.4e-140  2.3e-137  451.2   0.7     1   285   123   432   123   432 0.91 ColletesGigas_012236
ColletesGigas_001374-T1 -            295 14-3-3               PF00244.21   222  7.1e-132  432.2   9.6   1   2   1.2e-91   4.4e-89  292.3   5.3     2   187    12   196    11   198 0.98 ColletesGigas_001374
ColletesGigas_001374-T1 -            295 14-3-3               PF00244.21   222  7.1e-132  432.2   9.6   2   2   2.7e-46   9.7e-44  144.0   0.2   139   222   196   279   195   279 0.99 ColletesGigas_001374
ColletesGigas_001390-T1 -           1068 2-oxogl_dehyd_N      PF16078.6     41   1.1e-20   67.5   1.5   1   1   2.9e-23   1.1e-20   67.5   1.5     2    39    57    94    56    96 0.93 ColletesGigas_001390
ColletesGigas_001128-T1 -            243 2Fe-2S_thioredx      PF01257.20   145   2.7e-60  196.9   0.1   1   1   9.8e-63   3.6e-60  196.5   0.1     2   145    57   202    56   202 0.98 ColletesGigas_001128
ColletesGigas_001329-T1 -            723 3Beta_HSD            PF01073.20   280   1.1e-16   55.1   0.1   1   1   6.2e-19   2.3e-16   54.1   0.1     2   235   369   623   368   631 0.68 ColletesGigas_001329
ColletesGigas_001238-T1 -            526 5_nucleotid          PF05761.15   459  1.4e-150  496.6   9.0   1   1  4.3e-153  1.6e-150  496.4   9.0     1   458    77   521    77   522 0.98 ColletesGigas_001238
ColletesGigas_001108-T1 -            348 7tm_1                PF00001.22   263   4.7e-53  174.6  22.1   1   1   3.1e-55   5.7e-53  174.4  22.1     1   263    53   315    53   315 0.88 ColletesGigas_001108
ColletesGigas_001282-T1 -            850 7tm_1                PF00001.22   263   3.2e-43  142.4  10.6   1   1   2.4e-45   4.4e-43  142.0  10.6     1   263   544   807   544   807 0.92 ColletesGigas_001282
ColletesGigas_001312-T1 -            411 7tm_6                PF02949.21   313   1.3e-48  160.2  21.8   1   1   3.5e-51   1.3e-48  160.2  21.8     3   313    74   399    72   399 0.86 ColletesGigas_001312
ColletesGigas_001353-T1 -            425 AAA                  PF00004.30   132   3.1e-21   70.7   0.0   1   1   2.9e-23   5.3e-21   70.0   0.0     2   131   228   355   227   356 0.91 ColletesGigas_001353
ColletesGigas_001413-T1 -           1202 AAA_15               PF13175.7    373   1.2e-16   55.7   0.6   1   1   3.3e-19   1.2e-16   55.7   0.6     1   273     1   348     1   386 0.57 ColletesGigas_001413
ColletesGigas_001176-T1 -           4067 AAA_5                PF07728.15   138   1.5e-22   74.6   0.0   1   2   5.3e-09   1.9e-06   22.4   0.0     2   138  1667  1811  1666  1811 0.88 ColletesGigas_001176
ColletesGigas_001176-T1 -           4067 AAA_5                PF07728.15   138   1.5e-22   74.6   0.0   2   2   5.4e-10     2e-07   25.6   0.0     1   136  2015  2151  2015  2152 0.84 ColletesGigas_001176
ColletesGigas_001176-T1 -           4067 AAA_6                PF12774.8    327  1.7e-155  511.4   0.3   1   1  6.7e-157  2.4e-154  507.6   0.0     1   327  1352  1678  1352  1678 1.00 ColletesGigas_001176
ColletesGigas_001176-T1 -           4067 AAA_7                PF12775.8    181   4.5e-76  248.9   2.8   1   1   1.9e-74   6.9e-72  235.2   0.0     7   179  1987  2159  1982  2161 0.98 ColletesGigas_001176
ColletesGigas_001176-T1 -           4067 AAA_8                PF12780.8    259   8.8e-97  317.9   0.6   1   1   7.3e-99   2.6e-96  316.3   0.6     1   258  2352  2612  2352  2613 0.98 ColletesGigas_001176
ColletesGigas_001176-T1 -           4067 AAA_9                PF12781.8    220   4.1e-87  285.4   3.6   1   1   1.1e-89   4.1e-87  285.4   3.6     2   220  3001  3221  3000  3221 0.97 ColletesGigas_001176
ColletesGigas_001176-T1 -           4067 AAA_lid_1            PF17857.2    100   1.5e-19   64.7   0.4   1   1   3.9e-21   1.4e-18   61.5   0.2     1    82  2193  2274  2193  2290 0.90 ColletesGigas_001176
ColletesGigas_001176-T1 -           4067 AAA_lid_11           PF18198.2    155     4e-63  206.5   0.3   1   1   5.7e-65   2.1e-62  204.1   0.1     6   155  3603  3755  3595  3755 0.93 ColletesGigas_001176
ColletesGigas_001382-T1 -           1227 AARP2CN              PF08142.13    86   7.2e-34  110.3   0.0   1   1   2.2e-35     8e-33  107.0   0.0     1    86   232   317   232   317 0.99 ColletesGigas_001382
ColletesGigas_001124-T1 -            489 AA_permease          PF00324.22   479   1.2e-32  107.5  41.0   1   1   1.2e-34   4.3e-32  105.8  41.0     4   367    39   383    36   464 0.81 ColletesGigas_001124
ColletesGigas_001124-T1 -            489 AA_permease_2        PF13520.7    427     7e-71  233.7  42.3   1   1   2.4e-73   8.7e-71  233.4  42.3     1   409    32   435    32   461 0.89 ColletesGigas_001124
[truncated: 885,191 more chars]
