# Supplementary material for: Prevalent bee venom genes evolved before the aculeate stinger and eusociality
Source: BMC Biol. 2023 Oct 23;21:229. doi: 10.1186/s12915-023-01656-5 (PMC10591384; doi:10.1186/s12915-023-01656-5)
Supplement: Supplementary file 37 — Additional file 37. Genome annotation of Colletes gigas. [file 12915_2023_1656_MOESM37_ESM.zip › Colletes_gigas.annotation.funannotate181.Oct2020/annotations/annotations.transmembrane.txt]

ColletesGigas_000010-T1	note	TransMembrane:1 (o12-29i)
ColletesGigas_000017-T1	note	TransMembrane:1 (o55-75i)
ColletesGigas_000018-T1	note	TransMembrane:1 (i240-257o)
ColletesGigas_000021-T1	note	TransMembrane:1 (i102-119o)
ColletesGigas_000032-T1	note	TransMembrane:1 (n27-35c40/41o1733-1755i)
ColletesGigas_000033-T1	note	TransMembrane:1 (i1010-1031o)
ColletesGigas_000037-T1	note	TransMembrane:1 (i76-95o)
ColletesGigas_000040-T1	note	TransMembrane:1 (o16-34i)
ColletesGigas_000046-T1	note	TransMembrane:1 (n3-11c16/17o826-846i)
ColletesGigas_000047-T1	note	TransMembrane:1 (o31-50i)
ColletesGigas_000051-T1	note	TransMembrane:13 (o6-26i47-68o74-95i107-126o132-156i317-337o349-369i381-402o408-428i437-457o477-501i522-543o549-570i)
ColletesGigas_000052-T1	note	TransMembrane:1 (o216-240i)
ColletesGigas_000085-T1	note	TransMembrane:7 (o119-138i150-169o189-208i215-233o245-264i276-296o316-336i)
ColletesGigas_000095-T1	note	TransMembrane:9 (i99-122o134-153i160-178o198-216i228-249o269-292i313-330o336-356i368-388o)
ColletesGigas_000096-T1	note	TransMembrane:8 (i62-84o90-111i152-177o189-206i213-237o257-279i291-314o334-354i)
ColletesGigas_000097-T1	note	TransMembrane:1 (o6-32i)
ColletesGigas_000099-T1	note	TransMembrane:1 (i191-210o)
ColletesGigas_000112-T1	note	TransMembrane:10 (i30-55o105-123i130-149o155-175i187-206o218-237i339-359o365-387i399-421o433-454i)
ColletesGigas_000113-T1	note	TransMembrane:1 (o6-26i)
ColletesGigas_000114-T1	note	TransMembrane:1 (o77-96i)
ColletesGigas_000134-T1	note	TransMembrane:11 (o32-52i59-77o83-106i118-145o157-176i258-279o342-364i371-390o396-419i426-444o450-469i)
ColletesGigas_000138-T1	note	TransMembrane:1 (n10-18c22/23o786-811i)
ColletesGigas_000141-T1	note	TransMembrane:2 (o20-39i888-906o)
ColletesGigas_000163-T1	note	TransMembrane:1 (o71-90i)
ColletesGigas_000173-T1	note	TransMembrane:1 (o6-24i)
ColletesGigas_000184-T1	note	TransMembrane:2 (i27-48o68-90i)
ColletesGigas_000188-T1	note	TransMembrane:5 (o15-36i103-121o160-180i192-210o216-233i)
ColletesGigas_000230-T1	note	TransMembrane:3 (o617-643i655-673o693-709i)
ColletesGigas_000252-T1	note	TransMembrane:5 (o6-29i108-128o157-178i190-208o220-247i)
ColletesGigas_000260-T1	note	TransMembrane:5 (o35-57i64-82o102-122i143-164o184-205i)
ColletesGigas_000281-T1	note	TransMembrane:4 (i118-139o194-216i331-351o406-430i)
ColletesGigas_000293-T1	note	TransMembrane:1 (o30-47i)
ColletesGigas_000311-T1	note	TransMembrane:1 (i345-366o)
ColletesGigas_000313-T1	note	TransMembrane:3 (o229-248i311-334o411-433i)
ColletesGigas_000318-T1	note	TransMembrane:12 (o6-23i90-109o115-136i148-165o177-195i202-221o266-285i306-331o343-363i370-392o398-425i437-455o)
ColletesGigas_000353-T1	note	TransMembrane:1 (o34-53i)
ColletesGigas_000356-T1	note	TransMembrane:1 (i207-228o)
ColletesGigas_000358-T1	note	TransMembrane:2 (i168-195o201-222i)
ColletesGigas_000388-T1	note	TransMembrane:1 (o6-27i)
ColletesGigas_000403-T1	note	TransMembrane:12 (i36-59o162-185i192-216o228-245i257-275o281-299i366-384o399-420i427-446o452-475i487-506o512-533i)
ColletesGigas_000404-T1	note	TransMembrane:22 (i66-88o184-203i210-229o241-262i269-290o296-317i384-402o414-438i445-463o469-493i505-525o531-551i685-708o807-829i836-854o895-917i924-944o964-991i998-1017o1029-1046i1058-1079o1085-1104i)
ColletesGigas_000411-T1	note	TransMembrane:1 (o293-314i)
ColletesGigas_000413-T1	note	TransMembrane:1 (i21-43o)
ColletesGigas_000418-T1	note	TransMembrane:1 (o1004-1023i)
ColletesGigas_000420-T1	note	TransMembrane:1 (o40-60i)
ColletesGigas_000422-T1	note	TransMembrane:2 (i21-45o51-67i)
ColletesGigas_000423-T1	note	TransMembrane:1 (n20-29c34/35o44-63i)
ColletesGigas_000429-T1	note	TransMembrane:1 (o387-408i)
ColletesGigas_000435-T1	note	TransMembrane:1 (o2503-2528i)
ColletesGigas_000440-T1	note	TransMembrane:5 (o6-29i381-404o416-434i446-469o641-661i)
ColletesGigas_000441-T1	note	TransMembrane:4 (i41-62o68-89i186-205o217-237i)
ColletesGigas_000442-T1	note	TransMembrane:6 (i16-37o43-67i79-99o119-139i160-178o190-214i)
ColletesGigas_000443-T1	note	TransMembrane:6 (i59-77o83-104i116-138o201-222i234-255o300-319i)
ColletesGigas_000444-T1	note	TransMembrane:1 (o49-70i)
ColletesGigas_000445-T1	note	TransMembrane:5 (o52-73i80-102o114-133i199-221o227-245i)
ColletesGigas_000446-T1	note	TransMembrane:8 (i31-58o1195-1223i1235-1253o1273-1295i1316-1336o1369-1389i1428-1446o1466-1484i)
ColletesGigas_000452-T1	note	TransMembrane:1 (o129-150i)
ColletesGigas_000455-T1	note	TransMembrane:4 (o12-30i42-67o136-160i172-198o)
ColletesGigas_000456-T1	note	TransMembrane:1 (i145-165o)
ColletesGigas_000461-T1	note	TransMembrane:4 (n6-17c35/36o348-365i377-396o477-500i507-526o)
ColletesGigas_000464-T1	note	TransMembrane:11 (i52-71o111-129i141-161o173-202i214-232o238-259i304-325o345-365i377-400o412-435i447-471o)
ColletesGigas_000473-T1	note	TransMembrane:2 (o621-645i929-950o)
ColletesGigas_000474-T1	note	TransMembrane:1 (i190-209o)
ColletesGigas_000494-T1	note	TransMembrane:7 (o403-427i439-463o469-489i509-528o534-550i585-611o657-679i)
ColletesGigas_000522-T1	note	TransMembrane:6 (i152-174o200-222i234-256o299-315i327-348o354-370i)
ColletesGigas_000524-T1	note	TransMembrane:1 (o664-686i)
ColletesGigas_000525-T1	note	TransMembrane:2 (i12-30o290-310i)
ColletesGigas_000527-T1	note	TransMembrane:3 (o12-34i299-319o331-350i)
ColletesGigas_000533-T1	note	TransMembrane:3 (o122-139i171-191o203-222i)
ColletesGigas_000536-T1	note	TransMembrane:1 (n5-16c21/22o984-1006i)
ColletesGigas_000539-T1	note	TransMembrane:11 (o24-44i51-71o77-94i106-128o134-155i222-243o255-275i287-308o320-344i356-376o382-407i)
ColletesGigas_000542-T1	note	TransMembrane:5 (i30-51o84-106i118-139o151-170i191-208o)
ColletesGigas_000552-T1	note	TransMembrane:1 (i239-258o)
ColletesGigas_000561-T1	note	TransMembrane:7 (i28-45o115-136i148-168o180-201i227-245o257-276i288-312o)
ColletesGigas_000565-T1	note	TransMembrane:1 (n3-11c16/17o2745-2769i)
ColletesGigas_000568-T1	note	TransMembrane:6 (o54-72i131-149o161-182i238-259o271-288i300-320o)
ColletesGigas_000571-T1	note	TransMembrane:5 (o34-60i72-92o104-120i195-225o245-268i)
ColletesGigas_000572-T1	note	TransMembrane:2 (o1396-1413i1693-1712o)
ColletesGigas_000582-T1	note	TransMembrane:1 (i303-323o)
ColletesGigas_000584-T1	note	TransMembrane:10 (i102-124o136-156i341-360o366-384i904-924o930-952i982-1002o1008-1030i1037-1055o1070-1088i)
ColletesGigas_000586-T1	note	TransMembrane:8 (o348-368i547-565o585-604i616-638o644-665i677-695o715-733i745-767o)
ColletesGigas_000601-T1	note	TransMembrane:1 (o14-34i)
ColletesGigas_000604-T1	note	TransMembrane:1 (n12-20c25/26o1297-1321i)
ColletesGigas_000605-T1	note	TransMembrane:1 (o39-57i)
ColletesGigas_000614-T1	note	TransMembrane:1 (i89-107o)
ColletesGigas_000617-T1	note	TransMembrane:7 (o398-420i440-457o477-499i520-541o579-599i619-636o642-664i)
ColletesGigas_000618-T1	note	TransMembrane:1 (i21-43o)
ColletesGigas_000619-T1	note	TransMembrane:7 (o411-432i562-580o600-618i630-652o735-754i775-796o808-834i)
ColletesGigas_000620-T1	note	TransMembrane:3 (o60-84i91-112o118-146i)
ColletesGigas_000657-T1	note	TransMembrane:6 (i356-376o388-421i433-452o458-480i492-513o544-568i)
ColletesGigas_000658-T1	note	TransMembrane:7 (o479-498i510-533o553-580i592-615o621-641i653-672o706-724i)
ColletesGigas_000660-T1	note	TransMembrane:7 (o498-515i527-550o570-594i606-630o636-656i668-686o716-739i)
ColletesGigas_000662-T1	note	TransMembrane:1 (o12-31i)
ColletesGigas_000667-T1	note	TransMembrane:1 (o893-911i)
ColletesGigas_000681-T1	note	TransMembrane:1 (o266-286i)
ColletesGigas_000688-T1	note	TransMembrane:11 (o116-135i147-168o180-201i213-234o240-262i315-339o351-373i382-402o408-429i441-459o471-494i)
ColletesGigas_000691-T1	note	TransMembrane:6 (i12-32o44-64i93-116o128-150i171-190o202-222i)
ColletesGigas_000692-T1	note	TransMembrane:1 (n5-15c20/21o686-706i)
ColletesGigas_000695-T1	note	TransMembrane:1 (n5-16c21/22o151-176i)
ColletesGigas_000698-T1	note	TransMembrane:16 (i57-74o86-108i129-157o209-230i242-269o289-306i318-339o429-454i466-491o497-520i541-564o584-609i838-863o883-904i916-936o942-959i)
ColletesGigas_000704-T1	note	TransMembrane:1 (o6444-6467i)
ColletesGigas_000710-T1	note	TransMembrane:1 (o262-281i)
ColletesGigas_000712-T1	note	TransMembrane:2 (i191-212o224-241i)
ColletesGigas_000716-T1	note	TransMembrane:1 (i7-26o)
ColletesGigas_000717-T1	note	TransMembrane:1 (n4-12c16/17o40-59i)
ColletesGigas_000718-T1	note	TransMembrane:7 (o1259-1279i1299-1317o1323-1340i1352-1376o1396-1420i1427-1447o1548-1570i)
ColletesGigas_000730-T1	note	TransMembrane:1 (n14-22c27/28o941-961i)
ColletesGigas_000759-T1	note	TransMembrane:2 (i9-32o440-464i)
ColletesGigas_000760-T1	note	TransMembrane:2 (n2-10c16/17o56-84i96-118o)
ColletesGigas_000762-T1	note	TransMembrane:2 (i33-51o71-89i)
ColletesGigas_000763-T1	note	TransMembrane:3 (o47-67i114-137o149-172i)
ColletesGigas_000769-T1	note	TransMembrane:1 (i401-418o)
ColletesGigas_000772-T1	note	TransMembrane:1 (i147-167o)
ColletesGigas_000774-T1	note	TransMembrane:1 (n2-12c17/18o252-271i)
ColletesGigas_000797-T1	note	TransMembrane:1 (i124-146o)
ColletesGigas_000815-T1	note	TransMembrane:1 (n6-17c22/23o708-724i)
ColletesGigas_000818-T1	note	TransMembrane:8 (i64-85o233-250i271-294o300-321i333-353o373-392i413-434o454-475i)
ColletesGigas_000829-T1	note	TransMembrane:2 (o522-540i552-574o)
ColletesGigas_000843-T1	note	TransMembrane:6 (o23-42i73-91o111-129i212-235o241-264i276-293o)
ColletesGigas_000845-T1	note	TransMembrane:1 (o105-126i)
ColletesGigas_000854-T1	note	TransMembrane:2 (o207-225i354-377o)
ColletesGigas_000860-T1	note	TransMembrane:2 (i112-131o137-157i)
ColletesGigas_000864-T1	note	TransMembrane:2 (o943-964i1001-1028o)
ColletesGigas_000877-T1	note	TransMembrane:1 (i118-137o)
ColletesGigas_000880-T1	note	TransMembrane:1 (i138-156o)
ColletesGigas_000882-T1	note	TransMembrane:1 (i322-342o)
ColletesGigas_000889-T1	note	TransMembrane:1 (i12-30o)
ColletesGigas_000921-T1	note	TransMembrane:7 (o69-90i464-483o527-545i600-619o625-642i718-737o743-766i)
ColletesGigas_000922-T1	note	TransMembrane:3 (o143-163i175-196o208-228i)
ColletesGigas_000924-T1	note	TransMembrane:7 (o6-25i32-56o62-85i106-125o145-172i179-196o202-221i)
ColletesGigas_000969-T1	note	TransMembrane:7 (o56-81i162-186o206-224i245-264o321-343i380-400o420-442i)
ColletesGigas_000970-T1	note	TransMembrane:6 (i37-57o77-95i125-145o157-180i231-249o269-289i)
ColletesGigas_000992-T1	note	TransMembrane:1 (o566-589i)
ColletesGigas_000994-T1	note	TransMembrane:1 (n9-16c21/22o644-666i)
ColletesGigas_000996-T1	note	TransMembrane:1 (n4-15c20/21o424-450i)
ColletesGigas_001013-T1	note	TransMembrane:1 (i198-223o)
ColletesGigas_001033-T1	note	TransMembrane:1 (o243-261i)
ColletesGigas_001039-T1	note	TransMembrane:2 (i71-99o543-568i)
ColletesGigas_001042-T1	note	TransMembrane:1 (o22-45i)
ColletesGigas_001048-T1	note	TransMembrane:1 (o81-101i)
ColletesGigas_001058-T1	note	TransMembrane:1 (o64-82i)
ColletesGigas_001059-T1	note	TransMembrane:1 (o756-774i)
ColletesGigas_001063-T1	note	TransMembrane:1 (n10-19c23/24o778-800i)
ColletesGigas_001064-T1	note	TransMembrane:2 (i21-39o45-66i)
ColletesGigas_001067-T1	note	TransMembrane:9 (o19-39i60-77o83-107i119-140o160-180i187-213o225-244i256-276o288-308i)
ColletesGigas_001068-T1	note	TransMembrane:3 (i7-31o60-87i123-142o)
ColletesGigas_001072-T1	note	TransMembrane:2 (i120-141o166-187i)
ColletesGigas_001073-T1	note	TransMembrane:4 (i12-35o70-88i133-153o216-238i)
ColletesGigas_001077-T1	note	TransMembrane:10 (i62-93o105-127i148-169o197-217i224-241o247-265i277-303o332-354i366-388o604-621i)
ColletesGigas_001078-T1	note	TransMembrane:5 (o56-77i362-382o402-418i485-504o510-531i)
ColletesGigas_001079-T1	note	TransMembrane:2 (o81-108i178-199o)
ColletesGigas_001080-T1	note	TransMembrane:11 (o33-53i65-87o200-221i242-261o267-287i316-338o344-362i421-450o470-490i864-884o914-934i)
ColletesGigas_001082-T1	note	TransMembrane:1 (o1129-1147i)
ColletesGigas_001088-T1	note	TransMembrane:2 (i54-75o95-118i)
ColletesGigas_001106-T1	note	TransMembrane:2 (n3-11c16/17o40-63i70-89o)
ColletesGigas_001108-T1	note	TransMembrane:7 (o40-62i74-100o112-133i154-176o201-228i262-284o296-318i)
ColletesGigas_001109-T1	note	TransMembrane:1 (i12-33o)
ColletesGigas_001113-T1	note	TransMembrane:1 (i44-62o)
ColletesGigas_001114-T1	note	TransMembrane:1 (n4-15c23/24o1388-1412i)
ColletesGigas_001116-T1	note	TransMembrane:5 (o478-498i510-531o558-581i614-633o683-708i)
ColletesGigas_001124-T1	note	TransMembrane:12 (i32-52o64-86i113-139o151-170i182-201o221-240i260-279o305-331i351-370o376-398i410-432o438-458i)
ColletesGigas_001147-T1	note	TransMembrane:1 (i201-222o)
ColletesGigas_001152-T1	note	TransMembrane:2 (o66-87i160-178o)
ColletesGigas_001155-T1	note	TransMembrane:3 (i100-120o126-146i158-176o)
ColletesGigas_001156-T1	note	TransMembrane:10 (i137-158o178-198i205-220o232-251i258-276o288-305i312-330o342-362i762-783o808-827i)
ColletesGigas_001159-T1	note	TransMembrane:8 (i9-27o47-69i90-111o147-169i181-202o214-238i382-400o472-493i)
ColletesGigas_001175-T1	note	TransMembrane:12 (i7-27o47-67i79-96o102-119i139-159o171-190i242-260o280-303i310-334o346-366i387-407o413-434i)
ColletesGigas_001176-T1	note	TransMembrane:3 (o1897-1916i2344-2361o3914-3935i)
ColletesGigas_001221-T1	note	TransMembrane:1 (n3-14c19/20o172-196i)
ColletesGigas_001225-T1	note	TransMembrane:1 (o625-644i)
ColletesGigas_001240-T1	note	TransMembrane:1 (o578-601i)
ColletesGigas_001243-T1	note	TransMembrane:1 (o280-304i)
ColletesGigas_001256-T1	note	TransMembrane:1 (n5-13c18/19o421-442i)
ColletesGigas_001270-T1	note	TransMembrane:1 (o429-450i)
ColletesGigas_001274-T1	note	TransMembrane:1 (i109-129o)
ColletesGigas_001275-T1	note	TransMembrane:8 (i60-79o85-108i115-132o152-174i186-206o212-238i250-272o330-352i)
ColletesGigas_001282-T1	note	TransMembrane:7 (o528-553i565-588o600-620i641-667o687-710i754-778o790-810i)
ColletesGigas_001285-T1	note	TransMembrane:6 (i400-422o442-459i471-489o509-526i546-567o607-632i)
ColletesGigas_001290-T1	note	TransMembrane:1 (n6-17c24/25o192-213i)
ColletesGigas_001293-T1	note	TransMembrane:12 (i75-97o109-129i141-158o164-187i199-220o226-247i310-328o365-383i392-409o415-438i450-470o476-499i)
ColletesGigas_001297-T1	note	TransMembrane:2 (i147-166o1012-1032i)
ColletesGigas_001303-T1	note	TransMembrane:3 (o354-373i413-433o445-463i)
ColletesGigas_001312-T1	note	TransMembrane:4 (i20-37o43-68i279-303o309-333i)
ColletesGigas_001314-T1	note	TransMembrane:1 (o31-48i)
ColletesGigas_001315-T1	note	TransMembrane:1 (o467-487i)
ColletesGigas_001318-T1	note	TransMembrane:1 (n10-19c25/26o492-516i)
ColletesGigas_001321-T1	note	TransMembrane:3 (o25-42i76-94o100-122i)
ColletesGigas_001323-T1	note	TransMembrane:3 (o560-580i592-615o621-641i)
ColletesGigas_001328-T1	note	TransMembrane:1 (o250-270i)
ColletesGigas_001333-T1	note	TransMembrane:2 (i41-64o70-88i)
ColletesGigas_001350-T1	note	TransMembrane:6 (i107-131o137-157i169-196o208-229i274-297o303-324i)
ColletesGigas_001353-T1	note	TransMembrane:1 (o15-32i)
ColletesGigas_001356-T1	note	TransMembrane:1 (n4-16c21/22o1105-1124i)
ColletesGigas_001376-T1	note	TransMembrane:8 (i29-54o74-102i123-142o162-180i192-212o218-238i250-276o296-317i)
ColletesGigas_001398-T1	note	TransMembrane:2 (i210-233o351-372i)
ColletesGigas_001401-T1	note	TransMembrane:3 (i33-53o59-79i514-531o)
ColletesGigas_001402-T1	note	TransMembrane:2 (i12-35o175-199i)
ColletesGigas_001414-T1	note	TransMembrane:2 (o49-67i79-100o)
ColletesGigas_001421-T1	note	TransMembrane:1 (i12-35o)
ColletesGigas_001422-T1	note	TransMembrane:1 (i127-145o)
ColletesGigas_001427-T1	note	TransMembrane:9 (n4-16c21/22o296-318i362-386o392-417i429-453o465-488i519-542o548-576i588-607o619-648i)
ColletesGigas_001440-T1	note	TransMembrane:9 (i43-61o73-97i118-151o171-188i209-232o252-273i293-312o318-344i356-377o)
ColletesGigas_001471-T1	note	TransMembrane:1 (i99-118o)
ColletesGigas_001477-T1	note	TransMembrane:1 (o20-37i)
ColletesGigas_001496-T1	note	TransMembrane:1 (i119-139o)
ColletesGigas_001498-T1	note	TransMembrane:2 (o40-58i65-89o)
ColletesGigas_001507-T1	note	TransMembrane:1 (i427-447o)
ColletesGigas_001526-T1	note	TransMembrane:1 (o524-542i)
ColletesGigas_001532-T1	note	TransMembrane:3 (o29-51i58-79o136-156i)
ColletesGigas_001535-T1	note	TransMembrane:1 (o373-396i)
ColletesGigas_001537-T1	note	TransMembrane:1 (o6-30i)
ColletesGigas_001541-T1	note	TransMembrane:1 (o941-961i)
ColletesGigas_001545-T1	note	TransMembrane:4 (i30-48o107-129i175-196o266-290i)
ColletesGigas_001546-T1	note	TransMembrane:5 (o33-50i62-85o117-139i201-222o289-313i)
ColletesGigas_001547-T1	note	TransMembrane:4 (i105-122o128-149i296-316o388-417i)
ColletesGigas_001578-T1	note	TransMembrane:1 (o20-38i)
ColletesGigas_001589-T1	note	TransMembrane:1 (o293-315i)
ColletesGigas_001608-T1	note	TransMembrane:1 (i62-82o)
ColletesGigas_001623-T1	note	TransMembrane:7 (o34-59i71-95o115-139i151-173o210-229i259-280o300-323i)
ColletesGigas_001624-T1	note	TransMembrane:7 (o54-79i91-115o135-153i174-198o226-249i282-305o317-342i)
ColletesGigas_001626-T1	note	TransMembrane:1 (o6-28i)
ColletesGigas_001629-T1	note	TransMembrane:1 (n7-14c19/20o402-423i)
ColletesGigas_001635-T1	note	TransMembrane:7 (o519-539i546-564o576-595i616-638o658-680i687-710o785-805i)
ColletesGigas_001636-T1	note	TransMembrane:7 (o324-341i353-370o382-407i419-447o459-484i491-509o593-613i)
ColletesGigas_001639-T1	note	TransMembrane:1 (i7-26o)
ColletesGigas_001640-T1	note	TransMembrane:1 (o33-50i)
ColletesGigas_001645-T1	note	TransMembrane:1 (o299-315i)
ColletesGigas_001646-T1	note	TransMembrane:2 (i145-169o175-195i)
ColletesGigas_001658-T1	note	TransMembrane:1 (o16-35i)
ColletesGigas_001664-T1	note	TransMembrane:7 (o180-201i238-255o287-305i312-330o336-354i429-451o467-485i)
ColletesGigas_001700-T1	note	TransMembrane:3 (i9-27o53-77i89-114o)
ColletesGigas_001723-T1	note	TransMembrane:5 (o12-27i74-99o105-121i133-151o233-251i)
ColletesGigas_001726-T1	note	TransMembrane:7 (o12-29i41-61o67-88i100-116o122-145i157-175o187-206i)
ColletesGigas_001730-T1	note	TransMembrane:12 (i34-57o69-88i100-119o131-151i163-185o205-224i258-277o297-319i331-350o396-418i430-453o459-479i)
ColletesGigas_001733-T1	note	TransMembrane:3 (o6-27i88-106o134-151i)
ColletesGigas_001739-T1	note	TransMembrane:6 (n17-28c36/37o91-115i127-150o170-190i301-322o328-350i362-380o)
ColletesGigas_001741-T1	note	TransMembrane:2 (i225-245o251-271i)
ColletesGigas_001743-T1	note	TransMembrane:4 (i496-521o527-546i613-632o644-665i)
ColletesGigas_001750-T1	note	TransMembrane:1 (i382-404o)
ColletesGigas_001754-T1	note	TransMembrane:2 (i84-105o461-494i)
ColletesGigas_001765-T1	note	TransMembrane:1 (i251-268o)
ColletesGigas_001780-T1	note	TransMembrane:3 (i761-780o800-818i839-857o)
ColletesGigas_001788-T1	note	TransMembrane:1 (o383-407i)
ColletesGigas_001819-T1	note	TransMembrane:3 (i62-87o93-113i133-153o)
ColletesGigas_001830-T1	note	TransMembrane:3 (n9-20c24/25o94-113i125-148o168-189i)
ColletesGigas_001831-T1	note	TransMembrane:4 (i12-33o100-121i133-155o175-196i)
ColletesGigas_001832-T1	note	TransMembrane:4 (i12-39o94-122i134-158o178-199i)
ColletesGigas_001834-T1	note	TransMembrane:3 (i114-139o159-180i192-213o)
ColletesGigas_001835-T1	note	TransMembrane:1 (o72-94i)
ColletesGigas_001837-T1	note	TransMembrane:6 (i20-37o57-76i83-100o106-128i148-171o177-194i)
ColletesGigas_001839-T1	note	TransMembrane:4 (i98-123o135-155i183-204o261-279i)
ColletesGigas_001841-T1	note	TransMembrane:2 (o150-174i195-216o)
ColletesGigas_001847-T1	note	TransMembrane:1 (i136-156o)
ColletesGigas_001848-T1	note	TransMembrane:2 (i145-162o182-200i)
ColletesGigas_001855-T1	note	TransMembrane:1 (o244-261i)
ColletesGigas_001866-T1	note	TransMembrane:1 (o1852-1872i)
ColletesGigas_001871-T1	note	TransMembrane:5 (o12-32i144-165o194-217i229-247o259-283i)
ColletesGigas_001874-T1	note	TransMembrane:1 (o20-37i)
ColletesGigas_001876-T1	note	TransMembrane:1 (i48-67o)
ColletesGigas_001877-T1	note	TransMembrane:1 (i138-164o)
ColletesGigas_001878-T1	note	TransMembrane:1 (o15-33i)
ColletesGigas_001880-T1	note	TransMembrane:1 (n9-20c25/26o102-125i)
ColletesGigas_001881-T1	note	TransMembrane:1 (n2-13c18/19o356-376i)
ColletesGigas_001882-T1	note	TransMembrane:10 (i21-43o55-73i85-106o396-425i437-458o470-491i512-536o542-563i575-594o666-684i)
ColletesGigas_001893-T1	note	TransMembrane:1 (o107-126i)
ColletesGigas_001895-T1	note	TransMembrane:1 (n6-19c26/27o988-1012i)
ColletesGigas_001901-T1	note	TransMembrane:2 (i190-214o220-240i)
ColletesGigas_001910-T1	note	TransMembrane:15 (i7-26o32-56i365-383o432-453i473-504o524-541i562-587o831-853i885-911o1003-1027i1089-1109o1115-1136i1148-1167o1205-1233i1303-1327o)
ColletesGigas_001911-T1	note	TransMembrane:6 (o522-540i547-565o585-605i617-634o640-662i683-707o)
ColletesGigas_001912-T1	note	TransMembrane:12 (i149-169o233-258i279-299o305-323i335-359o371-388i408-430o450-467i519-540o546-565i586-603o609-628i)
ColletesGigas_001928-T1	note	TransMembrane:1 (i204-222o)
ColletesGigas_001929-T1	note	TransMembrane:1 (o299-323i)
ColletesGigas_001931-T1	note	TransMembrane:2 (i33-52o64-82i)
ColletesGigas_001932-T1	note	TransMembrane:12 (i70-96o108-127i139-160o202-228i240-260o290-316i364-386o398-422i434-455o559-582i603-621o649-672i)
ColletesGigas_001936-T1	note	TransMembrane:1 (o153-176i)
ColletesGigas_001950-T1	note	TransMembrane:1 (o33-58i)
ColletesGigas_001954-T1	note	TransMembrane:1 (o1019-1039i)
ColletesGigas_001955-T1	note	TransMembrane:2 (i175-197o203-228i)
ColletesGigas_001961-T1	note	TransMembrane:7 (o35-59i66-87o107-127i148-173o199-223i263-283o295-315i)
ColletesGigas_001962-T1	note	TransMembrane:7 (o107-135i147-167o187-205i225-246o275-299i556-576o591-611i)
ColletesGigas_001963-T1	note	TransMembrane:1 (o57-85i)
ColletesGigas_001964-T1	note	TransMembrane:1 (o6-29i)
ColletesGigas_001965-T1	note	TransMembrane:2 (o63-82i170-188o)
ColletesGigas_001969-T1	note	TransMembrane:1 (o916-937i)
ColletesGigas_001987-T1	note	TransMembrane:1 (o468-490i)
ColletesGigas_001993-T1	note	TransMembrane:1 (i12-30o)
ColletesGigas_001994-T1	note	TransMembrane:4 (o44-69i81-102o224-249i270-290o)
ColletesGigas_002012-T1	note	TransMembrane:1 (i114-133o)
ColletesGigas_002026-T1	note	TransMembrane:1 (o12-28i)
ColletesGigas_002035-T1	note	TransMembrane:1 (o6-26i)
ColletesGigas_002054-T1	note	TransMembrane:1 (o345-364i)
ColletesGigas_002086-T1	note	TransMembrane:1 (o1013-1032i)
ColletesGigas_002088-T1	note	TransMembrane:1 (o158-185i)
ColletesGigas_002089-T1	note	TransMembrane:2 (i164-186o192-211i)
ColletesGigas_002098-T1	note	TransMembrane:1 (o42-61i)
ColletesGigas_002099-T1	note	TransMembrane:1 (o70-88i)
ColletesGigas_002104-T1	note	TransMembrane:1 (o96-120i)
ColletesGigas_002112-T1	note	TransMembrane:1 (i301-319o)
ColletesGigas_002113-T1	note	TransMembrane:12 (i71-92o112-133i183-205o211-230i299-320o340-359i704-724o768-790i838-860o866-885i953-974o980-1000i)
ColletesGigas_002114-T1	note	TransMembrane:1 (o324-344i)
ColletesGigas_002121-T1	note	TransMembrane:1 (i55-74o)
ColletesGigas_002123-T1	note	TransMembrane:16 (o40-59i66-87o1000-1023i1030-1048o1072-1091i1112-1132o1138-1156i1163-1184o1190-1209i1302-1324o1330-1347i1422-1439o1445-1460i1467-1485o1491-1509i1521-1545o)
ColletesGigas_002124-T1	note	TransMembrane:5 (o834-853i896-917o955-980i987-1005o1025-1048i)
ColletesGigas_002126-T1	note	TransMembrane:1 (n3-15c20/21o479-501i)
ColletesGigas_002127-T1	note	TransMembrane:1 (o59-79i)
ColletesGigas_002133-T1	note	TransMembrane:1 (n6-16c21/22o483-506i)
ColletesGigas_002137-T1	note	TransMembrane:6 (i12-37o57-74i86-110o138-157i222-244o264-286i)
ColletesGigas_002147-T1	note	TransMembrane:1 (n11-22c27/28o272-294i)
ColletesGigas_002148-T1	note	TransMembrane:6 (i35-57o86-109i143-164o176-196i217-236o242-264i)
ColletesGigas_002150-T1	note	TransMembrane:1 (o723-744i)
ColletesGigas_002152-T1	note	TransMembrane:3 (i21-40o416-438i566-585o)
ColletesGigas_002155-T1	note	TransMembrane:1 (o23-44i)
ColletesGigas_002156-T1	note	TransMembrane:12 (i30-49o55-78i90-108o114-132i144-162o182-208i220-235o241-260i281-300o306-328i348-367o373-390i)
ColletesGigas_002160-T1	note	TransMembrane:5 (i98-117o129-148i169-187o199-220i232-250o)
ColletesGigas_002168-T1	note	TransMembrane:12 (i93-113o125-144i151-175o181-199i206-228o406-425i997-1017o1023-1047i1068-1090o1102-1121i1128-1147o1212-1231i)
ColletesGigas_002169-T1	note	TransMembrane:2 (o365-388i543-561o)
ColletesGigas_002173-T1	note	TransMembrane:6 (i84-101o121-142i149-167o173-190i210-228o285-307i)
ColletesGigas_002174-T1	note	TransMembrane:3 (o127-145i157-175o246-266i)
ColletesGigas_002175-T1	note	TransMembrane:1 (i12-37o)
ColletesGigas_002178-T1	note	TransMembrane:9 (i114-133o145-163i192-214o226-247i268-290o310-331i448-467o473-492i504-535o)
ColletesGigas_002184-T1	note	TransMembrane:6 (o6-27i186-209o215-234i241-257o277-295i634-656o)
ColletesGigas_002192-T1	note	TransMembrane:1 (o26-43i)
ColletesGigas_002214-T1	note	TransMembrane:1 (o6-25i)
ColletesGigas_002218-T1	note	TransMembrane:1 (o235-254i)
ColletesGigas_002232-T1	note	TransMembrane:13 (o59-78i99-119o125-145i152-174o186-206i213-237o257-275i284-302o308-325i332-354o431-456i468-488o500-518i)
ColletesGigas_002233-T1	note	TransMembrane:3 (o6-24i57-77o83-105i)
ColletesGigas_002235-T1	note	TransMembrane:1 (i487-506o)
ColletesGigas_002237-T1	note	TransMembrane:2 (o1084-1105i1750-1768o)
ColletesGigas_002240-T1	note	TransMembrane:1 (o70-94i)
ColletesGigas_002246-T1	note	TransMembrane:1 (n7-16c21/22o921-944i)
ColletesGigas_002248-T1	note	TransMembrane:12 (i76-96o108-131i143-166o201-222i229-247o285-306i318-343o381-403i438-458o464-482i494-513o519-535i)
ColletesGigas_002251-T1	note	TransMembrane:1 (o6-22i)
ColletesGigas_002252-T1	note	TransMembrane:1 (o407-431i)
ColletesGigas_002265-T1	note	TransMembrane:1 (o277-302i)
ColletesGigas_002266-T1	note	TransMembrane:7 (o6-25i358-376o382-404i411-430o460-478i485-505o525-545i)
ColletesGigas_002267-T1	note	TransMembrane:4 (i46-64o70-90i133-149o155-172i)
ColletesGigas_002272-T1	note	TransMembrane:1 (o249-268i)
ColletesGigas_002274-T1	note	TransMembrane:3 (o26-43i55-79o91-114i)
ColletesGigas_002276-T1	note	TransMembrane:2 (i20-42o347-370i)
ColletesGigas_002287-T1	note	TransMembrane:1 (o40-64i)
ColletesGigas_002292-T1	note	TransMembrane:5 (n4-11c16/17o40-66i93-111o131-152i179-197o217-237i)
ColletesGigas_002297-T1	note	TransMembrane:1 (i115-134o)
ColletesGigas_002307-T1	note	TransMembrane:6 (i117-141o153-171i212-234o265-290i353-375o381-400i)
ColletesGigas_002314-T1	note	TransMembrane:1 (i90-111o)
ColletesGigas_002324-T1	note	TransMembrane:1 (i12-35o)
ColletesGigas_002331-T1	note	TransMembrane:4 (i12-34o40-57i64-84o104-122i)
ColletesGigas_002332-T1	note	TransMembrane:1 (n7-15c20/21o767-791i)
ColletesGigas_002338-T1	note	TransMembrane:1 (o6-26i)
ColletesGigas_002353-T1	note	TransMembrane:2 (o158-179i191-208o)
ColletesGigas_002365-T1	note	TransMembrane:1 (o6-22i)
ColletesGigas_002370-T1	note	TransMembrane:1 (o172-194i)
ColletesGigas_002371-T1	note	TransMembrane:2 (i137-158o200-228i)
ColletesGigas_002374-T1	note	TransMembrane:4 (o68-90i225-246o258-277i284-309o)
ColletesGigas_002378-T1	note	TransMembrane:1 (n3-14c19/20o123-142i)
ColletesGigas_002380-T1	note	TransMembrane:1 (o6-22i)
ColletesGigas_002381-T1	note	TransMembrane:1 (i7-29o)
ColletesGigas_002395-T1	note	TransMembrane:1 (o463-485i)
ColletesGigas_002398-T1	note	TransMembrane:2 (i20-39o86-107i)
ColletesGigas_002402-T1	note	TransMembrane:13 (n6-17c22/23o270-292i390-407o662-683i695-719o725-747i768-790o802-826i877-897o1147-1166i1173-1193o1199-1221i1242-1264o1276-1299i)
ColletesGigas_002420-T1	note	TransMembrane:1 (o12-36i)
ColletesGigas_002422-T1	note	TransMembrane:2 (i575-595o636-659i)
ColletesGigas_002426-T1	note	TransMembrane:1 (o236-254i)
ColletesGigas_002430-T1	note	TransMembrane:1 (n7-18c24/25o677-701i)
ColletesGigas_002438-T1	note	TransMembrane:2 (i143-160o166-183i)
ColletesGigas_002440-T1	note	TransMembrane:2 (i48-67o276-296i)
ColletesGigas_002457-T1	note	TransMembrane:4 (i347-364o376-396i416-434o440-459i)
ColletesGigas_002458-T1	note	TransMembrane:11 (i143-162o168-186i198-220o232-265i272-295o307-327i638-659o671-695i716-739o751-772i779-801o)
ColletesGigas_002459-T1	note	TransMembrane:1 (i299-319o)
ColletesGigas_002462-T1	note	TransMembrane:1 (o6-25i)
ColletesGigas_002464-T1	note	TransMembrane:4 (i29-50o129-148i211-231o243-267i)
ColletesGigas_002472-T1	note	TransMembrane:1 (o408-428i)
ColletesGigas_002473-T1	note	TransMembrane:10 (i270-288o294-317i329-347o359-379i419-442o462-481i501-519o525-543i555-574o594-613i)
ColletesGigas_002475-T1	note	TransMembrane:1 (i117-134o)
ColletesGigas_002479-T1	note	TransMembrane:7 (i76-96o102-119i131-153o159-181i193-214o220-239i251-271o)
ColletesGigas_002480-T1	note	TransMembrane:1 (o444-468i)
ColletesGigas_002494-T1	note	TransMembrane:1 (o851-869i)
ColletesGigas_002498-T1	note	TransMembrane:3 (n13-24c31/32o74-94i101-120o126-148i)
ColletesGigas_002501-T1	note	TransMembrane:2 (o14-36i237-253o)
ColletesGigas_002505-T1	note	TransMembrane:4 (i12-36o42-63i144-168o180-206i)
ColletesGigas_002521-T1	note	TransMembrane:1 (o440-465i)
ColletesGigas_002522-T1	note	TransMembrane:1 (i96-120o)
ColletesGigas_002536-T1	note	TransMembrane:1 (o367-385i)
ColletesGigas_002537-T1	note	TransMembrane:11 (o64-86i93-111o117-138i150-172o178-196i260-286o298-319i326-348o354-376i388-409o421-440i)
ColletesGigas_002540-T1	note	TransMembrane:1 (o56-78i)
ColletesGigas_002541-T1	note	TransMembrane:12 (i65-87o107-127i139-159o165-183i195-215o221-240i320-342o354-375i382-401o413-438i450-470o482-502i)
ColletesGigas_002557-T1	note	TransMembrane:4 (i72-90o96-117i129-151o198-221i)
ColletesGigas_002558-T1	note	TransMembrane:4 (i56-74o86-104i142-164o211-236i)
ColletesGigas_002559-T1	note	TransMembrane:1 (n7-18c22/23o487-504i)
ColletesGigas_002561-T1	note	TransMembrane:1 (o20-39i)
ColletesGigas_002567-T1	note	TransMembrane:6 (i7-29o35-54i75-91o97-115i136-160o166-186i)
ColletesGigas_002572-T1	note	TransMembrane:5 (o6-26i377-399o411-433i666-688o694-713i)
ColletesGigas_002576-T1	note	TransMembrane:4 (i85-104o120-145i268-296o381-398i)
ColletesGigas_002578-T1	note	TransMembrane:1 (o6-25i)
ColletesGigas_002580-T1	note	TransMembrane:1 (i260-280o)
ColletesGigas_002595-T1	note	TransMembrane:2 (n5-17c22/23o38-58i70-91o)
ColletesGigas_002598-T1	note	TransMembrane:1 (o49-69i)
ColletesGigas_002601-T1	note	TransMembrane:1 (i35-54o)
ColletesGigas_002608-T1	note	TransMembrane:13 (o6-28i48-68o80-102i123-145o157-176i188-208o234-252i273-296o334-359i379-400o406-428i440-456o507-529i)
ColletesGigas_002610-T1	note	TransMembrane:1 (o268-289i)
ColletesGigas_002612-T1	note	TransMembrane:20 (i53-71o83-104i276-298o310-329i419-437o449-470i647-667o673-696i784-804o816-837i933-951o957-976i1016-1036o1048-1065i1155-1173o1185-1206i1301-1319o1325-1344i1379-1406o1412-1433i)
ColletesGigas_002613-T1	note	TransMembrane:12 (i39-57o69-90i144-161o167-186i226-246o258-275i366-384o396-417i462-480o486-505i512-531o537-556i)
ColletesGigas_002614-T1	note	TransMembrane:13 (o85-104i116-138o190-213i220-238o258-281i302-323o343-364i676-696o708-725i737-756o762-781i847-869o875-895i)
ColletesGigas_002624-T1	note	TransMembrane:1 (n3-14c19/20o652-675i)
ColletesGigas_002647-T1	note	TransMembrane:13 (o71-90i111-131o143-164i185-210o216-235i242-264o296-314i352-378o411-438i458-479o491-511i518-535o583-604i)
ColletesGigas_002655-T1	note	TransMembrane:1 (n10-17c21/22o273-289i)
ColletesGigas_002658-T1	note	TransMembrane:37 (o18-40i52-77o111-132i166-188o194-210i217-239o282-300i359-381o387-405i417-435o467-486i539-559o565-587i594-612o644-665i733-752o764-789i796-815o861-881i922-943o949-964i976-998o1031-1050i1099-1116o1122-1143i1152-1170o1631-1651i1812-1834o1840-1859i1866-1886o1915-1933i2060-2082o2102-2122i2131-2152o2164-2181i2273-2296o2560-2581i)
ColletesGigas_002661-T1	note	TransMembrane:2 (i42-62o68-87i)
ColletesGigas_002681-T1	note	TransMembrane:5 (o27-48i68-90o110-136i255-275o287-310i)
ColletesGigas_002689-T1	note	TransMembrane:1 (i98-114o)
ColletesGigas_002701-T1	note	TransMembrane:1 (i108-126o)
ColletesGigas_002702-T1	note	TransMembrane:1 (o61-81i)
ColletesGigas_002704-T1	note	TransMembrane:1 (o175-196i)
ColletesGigas_002707-T1	note	TransMembrane:2 (i58-80o307-330i)
ColletesGigas_002712-T1	note	TransMembrane:3 (n4-11c16/17o32-55i67-85o167-187i)
ColletesGigas_002713-T1	note	TransMembrane:1 (n10-21c26/27o36-57i)
ColletesGigas_002714-T1	note	TransMembrane:7 (n7-15c23/24o33-55i67-85o126-145i246-265o277-294i448-466o497-518i)
ColletesGigas_002715-T1	note	TransMembrane:9 (n7-14c19/20o29-55i67-85o126-145i245-265o277-294i543-563o583-606i662-682o694-711i)
ColletesGigas_002716-T1	note	TransMembrane:6 (n6-16c23/24o33-55i67-85o125-145i166-188o246-266i278-296o)
ColletesGigas_002717-T1	note	TransMembrane:12 (n6-17c23/24o33-55i67-85o124-144i324-345o365-387i447-465o553-574i586-604o616-636i672-692o704-722i765-784o)
ColletesGigas_002718-T1	note	TransMembrane:6 (n10-17c22/23o32-55i67-85o125-145i166-189o259-277i289-311o)
ColletesGigas_002719-T1	note	TransMembrane:6 (i44-62o82-99i138-159o190-215i245-266o278-295i)
ColletesGigas_002720-T1	note	TransMembrane:6 (i29-54o66-85i140-159o165-190i231-251o263-283i)
ColletesGigas_002721-T1	note	TransMembrane:7 (n15-23c28/29o38-60i72-89o130-149i161-181o187-205i226-245o257-274i)
ColletesGigas_002722-T1	note	TransMembrane:6 (i29-55o67-86i123-144o176-200i252-273o285-305i)
ColletesGigas_002728-T1	note	TransMembrane:1 (i22-42o)
ColletesGigas_002729-T1	note	TransMembrane:1 (o6-24i)
ColletesGigas_002730-T1	note	TransMembrane:1 (i194-215o)
ColletesGigas_002733-T1	note	TransMembrane:1 (i7-30o)
ColletesGigas_002740-T1	note	TransMembrane:7 (n5-15c22/23o657-681i693-716o728-749i770-790o816-835i847-867o879-906i)
ColletesGigas_002744-T1	note	TransMembrane:1 (n2-13c20/21o272-298i)
ColletesGigas_002749-T1	note	TransMembrane:1 (i63-81o)
ColletesGigas_002758-T1	note	TransMembrane:1 (i86-115o)
ColletesGigas_002764-T1	note	TransMembrane:1 (o79-99i)
ColletesGigas_002770-T1	note	TransMembrane:1 (o12-30i)
ColletesGigas_002771-T1	note	TransMembrane:1 (o116-137i)
ColletesGigas_002772-T1	note	TransMembrane:1 (n4-15c23/24o726-747i)
ColletesGigas_002775-T1	note	TransMembrane:1 (o6-25i)
ColletesGigas_002778-T1	note	TransMembrane:1 (i20-43o)
ColletesGigas_002780-T1	note	TransMembrane:1 (n2-9c16/17o284-305i)
ColletesGigas_002787-T1	note	TransMembrane:2 (o937-962i993-1018o)
ColletesGigas_002812-T1	note	TransMembrane:6 (i92-111o117-139i160-178o387-407i470-490o571-587i)
ColletesGigas_002817-T1	note	TransMembrane:1 (i288-310o)
ColletesGigas_002818-T1	note	TransMembrane:12 (o34-53i65-95o115-140i152-178o218-243i264-283o325-345i414-434o440-463i475-493o499-521i533-558o)
ColletesGigas_002820-T1	note	TransMembrane:1 (i44-63o)
ColletesGigas_002824-T1	note	TransMembrane:6 (o35-53i65-84o104-122i134-151o262-285i294-313o)
ColletesGigas_002826-T1	note	TransMembrane:12 (i26-50o70-90i102-121o141-172i208-230o250-272i311-334o358-378i405-424o444-470i482-501o521-544i)
ColletesGigas_002827-T1	note	TransMembrane:4 (o55-73i93-118o164-181i193-213o)
ColletesGigas_002829-T1	note	TransMembrane:1 (i119-136o)
ColletesGigas_002855-T1	note	TransMembrane:5 (o51-68i80-99o111-130i271-291o362-383i)
ColletesGigas_002861-T1	note	TransMembrane:11 (n2-9c21/22o45-64i76-94o100-121i133-154o160-178i243-269o281-300i307-329o341-366i378-398o410-429i)
ColletesGigas_002868-T1	note	TransMembrane:3 (n5-15c19/20o130-159i261-280o1494-1511i)
ColletesGigas_002874-T1	note	TransMembrane:1 (i148-169o)
ColletesGigas_002879-T1	note	TransMembrane:2 (i46-68o74-94i)
ColletesGigas_002881-T1	note	TransMembrane:1 (i58-78o)
ColletesGigas_002882-T1	note	TransMembrane:2 (i476-497o509-528i)
ColletesGigas_002885-T1	note	TransMembrane:9 (i12-34o88-108i231-251o313-329i341-364o376-399i411-428o448-466i478-496o)
ColletesGigas_002886-T1	note	TransMembrane:10 (o77-97i118-142o148-174i186-202o208-226i345-366o378-400i412-430o450-471i483-504o)
ColletesGigas_002890-T1	note	TransMembrane:10 (o51-70i91-115o121-148i160-180o186-204i323-346o358-381i425-442o457-477i489-513o)
ColletesGigas_002891-T1	note	TransMembrane:10 (i7-24o44-61i81-103o109-126i133-151o163-185i206-229o235-258i270-287o293-311i)
ColletesGigas_002893-T1	note	TransMembrane:4 (i58-78o113-138i150-170o176-204i)
ColletesGigas_002894-T1	note	TransMembrane:2 (o359-382i475-495o)
ColletesGigas_002895-T1	note	TransMembrane:2 (o410-435i532-553o)
ColletesGigas_002896-T1	note	TransMembrane:1 (o184-202i)
ColletesGigas_002897-T1	note	TransMembrane:1 (o619-643i)
ColletesGigas_002903-T1	note	TransMembrane:2 (o358-379i481-504o)
ColletesGigas_002905-T1	note	TransMembrane:1 (o20-47i)
ColletesGigas_002909-T1	note	TransMembrane:1 (o96-115i)
ColletesGigas_002916-T1	note	TransMembrane:3 (o20-40i99-121o161-181i)
ColletesGigas_002925-T1	note	TransMembrane:4 (n6-16c21/22o182-201i213-232o265-284i296-316o)
ColletesGigas_002930-T1	note	TransMembrane:9 (o29-51i271-294o314-339i409-430o442-465i477-495o515-533i612-630o642-664i)
ColletesGigas_002945-T1	note	TransMembrane:2 (i63-82o94-115i)
ColletesGigas_003014-T1	note	TransMembrane:2 (n6-17c22/23o121-140i152-171o)
ColletesGigas_003062-T1	note	TransMembrane:1 (o277-299i)
ColletesGigas_003064-T1	note	TransMembrane:1 (o699-723i)
ColletesGigas_003065-T1	note	TransMembrane:1 (n16-27c32/33o213-237i)
ColletesGigas_003066-T1	note	TransMembrane:6 (o46-65i139-162o174-197i232-256o276-298i401-420o)
ColletesGigas_003071-T1	note	TransMembrane:1 (o422-439i)
ColletesGigas_003080-T1	note	TransMembrane:4 (i20-46o66-86i98-123o251-271i)
ColletesGigas_003086-T1	note	TransMembrane:1 (i39-61o)
ColletesGigas_003094-T1	note	TransMembrane:1 (o1042-1062i)
ColletesGigas_003095-T1	note	TransMembrane:3 (n9-22c27/28o71-92i282-303o315-337i)
ColletesGigas_003096-T1	note	TransMembrane:10 (i20-39o59-79i91-124o136-153i160-181o228-252i264-283o295-317i329-352o397-415i)
ColletesGigas_003113-T1	note	TransMembrane:1 (o38-56i)
ColletesGigas_003115-T1	note	TransMembrane:12 (i48-65o173-192i199-219o231-252i264-282o288-306i375-392o404-426i433-454o460-481i493-513o519-539i)
ColletesGigas_003135-T1	note	TransMembrane:1 (o6-24i)
ColletesGigas_003136-T1	note	TransMembrane:2 (o6-25i184-203o)
ColletesGigas_003139-T1	note	TransMembrane:2 (o525-544i624-646o)
ColletesGigas_003140-T1	note	TransMembrane:1 (o757-775i)
ColletesGigas_003152-T1	note	TransMembrane:1 (o103-123i)
ColletesGigas_003153-T1	note	TransMembrane:2 (i118-142o154-177i)
ColletesGigas_003154-T1	note	TransMembrane:1 (o53-80i)
ColletesGigas_003161-T1	note	TransMembrane:4 (n3-10c18/19o193-218i230-249o269-289i310-330o)
ColletesGigas_003162-T1	note	TransMembrane:1 (i111-131o)
ColletesGigas_003165-T1	note	TransMembrane:6 (o12-31i43-66o86-108i129-147o159-177i189-208o)
ColletesGigas_003166-T1	note	TransMembrane:6 (i7-27o58-86i107-129o135-157i169-186o252-273i)
ColletesGigas_003182-T1	note	TransMembrane:2 (n4-15c20/21o127-150i157-177o)
ColletesGigas_003183-T1	note	TransMembrane:3 (o37-55i187-211o217-237i)
ColletesGigas_003184-T1	note	TransMembrane:2 (n3-14c19/20o163-186i193-210o)
ColletesGigas_003185-T1	note	TransMembrane:2 (i361-387o399-420i)
ColletesGigas_003187-T1	note	TransMembrane:3 (o6-25i176-198o204-223i)
ColletesGigas_003188-T1	note	TransMembrane:2 (n5-12c17/18o127-150i157-177o)
ColletesGigas_003189-T1	note	TransMembrane:1 (n4-11c16/17o144-172i)
ColletesGigas_003191-T1	note	TransMembrane:3 (n2-13c18/19o42-61i73-93o99-119i)
ColletesGigas_003193-T1	note	TransMembrane:2 (i98-121o127-145i)
ColletesGigas_003194-T1	note	TransMembrane:2 (i157-179o185-203i)
ColletesGigas_003196-T1	note	TransMembrane:1 (n18-29c34/35o108-132i)
ColletesGigas_003197-T1	note	TransMembrane:3 (o66-82i192-211o217-237i)
ColletesGigas_003198-T1	note	TransMembrane:1 (n5-15c20/21o168-194i)
ColletesGigas_003199-T1	note	TransMembrane:1 (n5-12c17/18o167-199i)
ColletesGigas_003204-T1	note	TransMembrane:1 (n7-17c22/23o168-192i)
ColletesGigas_003206-T1	note	TransMembrane:3 (n5-15c20/21o111-129i224-244o250-270i)
ColletesGigas_003208-T1	note	TransMembrane:1 (n15-26c34/35o190-222i)
ColletesGigas_003210-T1	note	TransMembrane:2 (n3-14c18/19o178-197i209-227o)
ColletesGigas_003212-T1	note	TransMembrane:2 (i225-250o256-274i)
ColletesGigas_003213-T1	note	TransMembrane:2 (n7-18c24/25o395-413i425-443o)
ColletesGigas_003215-T1	note	TransMembrane:3 (o21-42i183-207o213-231i)
ColletesGigas_003216-T1	note	TransMembrane:3 (i184-204o234-259i271-297o)
ColletesGigas_003218-T1	note	TransMembrane:2 (o6-26i102-120o)
ColletesGigas_003226-T1	note	TransMembrane:1 (o57-78i)
ColletesGigas_003230-T1	note	TransMembrane:1 (i56-75o)
ColletesGigas_003241-T1	note	TransMembrane:1 (i146-167o)
ColletesGigas_003243-T1	note	TransMembrane:1 (o32-49i)
ColletesGigas_003249-T1	note	TransMembrane:12 (i84-108o114-131i172-193o199-217i229-248o329-352i364-384o390-412i433-452o472-495i507-529o535-553i)
ColletesGigas_003251-T1	note	TransMembrane:2 (o405-422i574-594o)
ColletesGigas_003255-T1	note	TransMembrane:6 (i55-74o86-104i141-168o205-225i283-308o314-338i)
ColletesGigas_003256-T1	note	TransMembrane:6 (i34-53o65-83i124-147o184-204i261-286o292-316i)
ColletesGigas_003257-T1	note	TransMembrane:5 (i39-58o70-88i125-147o268-294i306-322o)
ColletesGigas_003258-T1	note	TransMembrane:6 (i36-59o71-89i122-145o186-206i268-289o295-319i)
ColletesGigas_003260-T1	note	TransMembrane:4 (o43-62i153-173o303-325i332-353o)
ColletesGigas_003270-T1	note	TransMembrane:1 (o87-111i)
ColletesGigas_003295-T1	note	TransMembrane:1 (o852-877i)
ColletesGigas_003301-T1	note	TransMembrane:1 (n2-12c17/18o345-365i)
ColletesGigas_003302-T1	note	TransMembrane:11 (i284-302o308-331i372-393o399-416i425-441o461-484i504-527o533-559i571-589o595-615i837-858o)
ColletesGigas_003303-T1	note	TransMembrane:1 (n3-14c19/20o288-312i)
ColletesGigas_003308-T1	note	TransMembrane:1 (i27-47o)
ColletesGigas_003314-T1	note	TransMembrane:6 (o35-63i75-94o114-134i154-176o210-228i281-308o)
ColletesGigas_003320-T1	note	TransMembrane:1 (i163-182o)
ColletesGigas_003322-T1	note	TransMembrane:4 (n2-13c21/22o31-60i72-92o104-125i173-196o)
ColletesGigas_003324-T1	note	TransMembrane:1 (o221-242i)
ColletesGigas_003331-T1	note	TransMembrane:11 (i75-95o101-118i125-144o174-192i204-222o255-275i332-360o372-395i407-425o431-449i470-498o)
ColletesGigas_003334-T1	note	TransMembrane:12 (i53-75o87-107i119-135o141-163i175-193o205-225i259-284o290-317i324-342o348-370i391-408o453-470i)
ColletesGigas_003335-T1	note	TransMembrane:2 (i207-228o234-254i)
ColletesGigas_003338-T1	note	TransMembrane:2 (o133-155i313-333o)
ColletesGigas_003339-T1	note	TransMembrane:1 (i33-51o)
ColletesGigas_003340-T1	note	TransMembrane:2 (o1098-1114i1196-1217o)
ColletesGigas_003341-T1	note	TransMembrane:4 (i110-133o139-160i172-192o198-216i)
ColletesGigas_003342-T1	note	TransMembrane:4 (o236-255i262-282o294-312i451-468o)
ColletesGigas_003344-T1	note	TransMembrane:1 (i154-175o)
ColletesGigas_003349-T1	note	TransMembrane:1 (i86-107o)
ColletesGigas_003362-T1	note	TransMembrane:1 (i55-73o)
ColletesGigas_003370-T1	note	TransMembrane:1 (o442-465i)
ColletesGigas_003376-T1	note	TransMembrane:6 (n5-16c23/24o340-362i374-394o433-453i673-693o699-716i737-757o)
ColletesGigas_003384-T1	note	TransMembrane:1 (o617-639i)
ColletesGigas_003386-T1	note	TransMembrane:1 (n3-14c18/19o129-150i)
ColletesGigas_003393-T1	note	TransMembrane:1 (o93-115i)
ColletesGigas_003410-T1	note	TransMembrane:7 (o36-58i70-89o109-127i147-170o190-215i298-320o340-361i)
ColletesGigas_003411-T1	note	TransMembrane:4 (n12-22c27/28o308-332i366-387o393-411i423-443o)
ColletesGigas_003416-T1	note	TransMembrane:1 (i99-123o)
ColletesGigas_003417-T1	note	TransMembrane:5 (o426-445i515-534o546-564i661-683o689-711i)
ColletesGigas_003421-T1	note	TransMembrane:6 (i409-431o593-617i638-666o672-696i703-724o762-784i)
ColletesGigas_003424-T1	note	TransMembrane:11 (o20-42i141-161o173-196i237-255o267-287i308-327o347-367i374-394o400-420i432-455o467-486i)
ColletesGigas_003428-T1	note	TransMembrane:7 (i38-59o71-89i96-118o124-143i155-174o180-198i210-232o)
ColletesGigas_003434-T1	note	TransMembrane:1 (i15-31o)
ColletesGigas_003442-T1	note	TransMembrane:1 (o415-439i)
ColletesGigas_003444-T1	note	TransMembrane:1 (i35-53o)
ColletesGigas_003453-T1	note	TransMembrane:7 (o380-399i411-432o452-476i488-513o519-540i552-570o607-629i)
ColletesGigas_003462-T1	note	TransMembrane:1 (o166-190i)
ColletesGigas_003475-T1	note	TransMembrane:1 (o51-74i)
ColletesGigas_003477-T1	note	TransMembrane:1 (o51-74i)
ColletesGigas_003486-T1	note	TransMembrane:2 (o228-246i267-286o)
ColletesGigas_003494-T1	note	TransMembrane:1 (o1199-1219i)
ColletesGigas_003506-T1	note	TransMembrane:7 (o326-345i519-543o563-588i600-622o628-647i659-677o689-710i)
ColletesGigas_003509-T1	note	TransMembrane:1 (o586-604i)
ColletesGigas_003515-T1	note	TransMembrane:3 (n6-16c20/21o353-375i439-465o622-642i)
ColletesGigas_003517-T1	note	TransMembrane:1 (n3-13c18/19o221-239i)
ColletesGigas_003519-T1	note	TransMembrane:1 (o559-582i)
ColletesGigas_003532-T1	note	TransMembrane:2 (i240-263o304-326i)
ColletesGigas_003533-T1	note	TransMembrane:1 (i171-192o)
ColletesGigas_003536-T1	note	TransMembrane:1 (i7-30o)
ColletesGigas_003541-T1	note	TransMembrane:7 (o73-101i122-144o150-171i191-213o240-263i302-323o335-356i)
ColletesGigas_003542-T1	note	TransMembrane:7 (o57-85i97-122o134-155i175-197o224-247i283-303o309-327i)
ColletesGigas_003544-T1	note	TransMembrane:10 (i100-121o133-155i206-225o231-253i318-341o353-376i687-709o817-847i918-941o947-965i)
ColletesGigas_003549-T1	note	TransMembrane:1 (n8-19c24/25o1150-1168i)
ColletesGigas_003550-T1	note	TransMembrane:1 (i173-191o)
ColletesGigas_003551-T1	note	TransMembrane:12 (i36-54o66-88i122-142o154-172i184-204o224-244i256-279o299-323i355-380o400-421i433-452o458-478i)
ColletesGigas_003556-T1	note	TransMembrane:7 (n5-12c17/18o437-461i473-491o511-533i545-569o581-605i617-638o644-664i)
ColletesGigas_003557-T1	note	TransMembrane:12 (i7-30o50-70i82-101o107-129i141-164o170-193i214-240o252-274i281-300o306-328i340-358o370-391i)
ColletesGigas_003569-T1	note	TransMembrane:12 (i12-34o70-91i103-120o126-148i160-183o195-217i270-292o298-318i330-347o353-378i390-411o417-436i)
ColletesGigas_003596-T1	note	TransMembrane:1 (o1291-1307i)
ColletesGigas_003617-T1	note	TransMembrane:3 (o20-39i51-69o75-101i)
ColletesGigas_003618-T1	note	TransMembrane:7 (o362-386i551-575o595-620i632-655o661-680i687-709o721-742i)
ColletesGigas_003621-T1	note	TransMembrane:1 (n11-22c27/28o233-256i)
ColletesGigas_003623-T1	note	TransMembrane:3 (o16-35i47-65o77-97i)
ColletesGigas_003648-T1	note	TransMembrane:6 (o12-30i60-81o87-112i152-170o182-202i214-233o)
ColletesGigas_003649-T1	note	TransMembrane:1 (o6-27i)
ColletesGigas_003654-T1	note	TransMembrane:1 (i167-185o)
ColletesGigas_003656-T1	note	TransMembrane:1 (i7-31o)
ColletesGigas_003662-T1	note	TransMembrane:8 (i75-95o159-177i189-207o227-248i285-306o344-360i372-391o397-419i)
ColletesGigas_003663-T1	note	TransMembrane:1 (i55-76o)
ColletesGigas_003673-T1	note	TransMembrane:1 (n5-12c17/18o265-288i)
ColletesGigas_003678-T1	note	TransMembrane:1 (o987-1012i)
ColletesGigas_003682-T1	note	TransMembrane:1 (n19-29c33/34o622-643i)
ColletesGigas_003687-T1	note	TransMembrane:1 (o1361-1381i)
ColletesGigas_003704-T1	note	TransMembrane:3 (o333-353i365-382o402-420i)
ColletesGigas_003706-T1	note	TransMembrane:10 (i53-74o80-98i118-141o147-167i205-225o260-285i297-315o327-346i358-376o382-404i)
ColletesGigas_003708-T1	note	TransMembrane:4 (i7-25o45-67i74-96o219-245i)
ColletesGigas_003711-T1	note	TransMembrane:1 (n4-12c16/17o337-358i)
ColletesGigas_003712-T1	note	TransMembrane:9 (i28-53o73-90i102-122o128-150i162-183o195-214i317-340o352-373i385-400o)
ColletesGigas_003713-T1	note	TransMembrane:1 (n3-14c19/20o796-820i)
ColletesGigas_003729-T1	note	TransMembrane:8 (i12-31o37-60i72-92o200-221i242-262o268-288i375-392o398-420i)
ColletesGigas_003732-T1	note	TransMembrane:12 (i12-35o41-60i81-104o116-139i151-170o176-203i342-361o381-401i421-440o446-464i485-503o509-528i)
ColletesGigas_003733-T1	note	TransMembrane:3 (o16-38i59-80o100-120i)
ColletesGigas_003738-T1	note	TransMembrane:1 (o46-64i)
ColletesGigas_003757-T1	note	TransMembrane:1 (o6-28i)
ColletesGigas_003770-T1	note	TransMembrane:1 (o521-546i)
ColletesGigas_003788-T1	note	TransMembrane:1 (i466-485o)
ColletesGigas_003796-T1	note	TransMembrane:1 (o185-213i)
ColletesGigas_003799-T1	note	TransMembrane:2 (i40-60o75-93i)
ColletesGigas_003803-T1	note	TransMembrane:10 (i12-37o49-68i88-104o116-136i143-160o166-190i202-221o241-261i273-290o296-315i)
ColletesGigas_003804-T1	note	TransMembrane:7 (o167-186i198-218o238-256i263-282o294-315i327-346o366-382i)
ColletesGigas_003805-T1	note	TransMembrane:1 (o99-122i)
ColletesGigas_003817-T1	note	TransMembrane:1 (n6-17c25/26o352-373i)
ColletesGigas_003820-T1	note	TransMembrane:4 (i21-43o63-85i97-119o240-261i)
ColletesGigas_003823-T1	note	TransMembrane:8 (i92-111o123-145i157-175o213-232i253-273o302-322i352-380o452-470i)
ColletesGigas_003833-T1	note	TransMembrane:2 (i75-99o111-128i)
ColletesGigas_003839-T1	note	TransMembrane:5 (o20-41i266-290o296-313i325-346o481-500i)
ColletesGigas_003843-T1	note	TransMembrane:1 (o319-340i)
ColletesGigas_003854-T1	note	TransMembrane:5 (i23-43o63-85i97-118o183-206i263-284o)
ColletesGigas_003857-T1	note	TransMembrane:3 (o23-44i201-221o233-254i)
ColletesGigas_003858-T1	note	TransMembrane:3 (n3-13c18/19o356-375i404-421o592-617i)
ColletesGigas_003860-T1	note	TransMembrane:7 (o53-77i89-112o132-149i170-192o212-234i341-363o375-398i)
ColletesGigas_003864-T1	note	TransMembrane:11 (o83-102i198-217o560-589i601-618o638-656i744-764o776-794i806-823o835-853i874-891o897-917i)
ColletesGigas_003880-T1	note	TransMembrane:1 (o49-68i)
ColletesGigas_003898-T1	note	TransMembrane:2 (n3-14c19/20o206-226i430-449o)
ColletesGigas_003900-T1	note	TransMembrane:1 (i154-177o)
ColletesGigas_003916-T1	note	TransMembrane:2 (i215-235o241-260i)
ColletesGigas_003922-T1	note	TransMembrane:1 (i54-72o)
ColletesGigas_003943-T1	note	TransMembrane:1 (o449-472i)
ColletesGigas_003945-T1	note	TransMembrane:4 (i29-55o61-79i158-181o201-222i)
ColletesGigas_003949-T1	note	TransMembrane:1 (o49-71i)
ColletesGigas_003951-T1	note	TransMembrane:1 (o71-94i)
ColletesGigas_003953-T1	note	TransMembrane:2 (i29-46o52-73i)
ColletesGigas_003954-T1	note	TransMembrane:10 (i69-93o99-115i189-213o249-270i282-301o327-354i375-394o400-420i427-444o464-488i)
ColletesGigas_003967-T1	note	TransMembrane:1 (i99-117o)
ColletesGigas_003977-T1	note	TransMembrane:10 (o87-111i152-172o192-211i223-241o261-278i299-317o337-363i375-396o402-422i443-468o)
ColletesGigas_003979-T1	note	TransMembrane:1 (o431-456i)
ColletesGigas_003988-T1	note	TransMembrane:1 (o485-508i)
ColletesGigas_004014-T1	note	TransMembrane:1 (o79-99i)
ColletesGigas_004038-T1	note	TransMembrane:1 (i20-40o)
ColletesGigas_004040-T1	note	TransMembrane:1 (o55-78i)
ColletesGigas_004063-T1	note	TransMembrane:1 (o647-670i)
ColletesGigas_004089-T1	note	TransMembrane:2 (i215-235o275-299i)
ColletesGigas_004097-T1	note	TransMembrane:1 (o540-562i)
ColletesGigas_004105-T1	note	TransMembrane:1 (i209-231o)
ColletesGigas_004111-T1	note	TransMembrane:3 (o991-1008i1015-1035o1089-1108i)
ColletesGigas_004113-T1	note	TransMembrane:1 (n11-21c25/26o459-481i)
ColletesGigas_004114-T1	note	TransMembrane:2 (i112-129o135-153i)
ColletesGigas_004115-T1	note	TransMembrane:10 (i9-29o41-59i79-96o102-122i134-152o158-175i187-208o220-241i253-273o279-302i)
ColletesGigas_004116-T1	note	TransMembrane:7 (i96-113o119-143i163-185o191-210i230-255o313-333i345-362o)
ColletesGigas_004117-T1	note	TransMembrane:1 (o306-324i)
ColletesGigas_004118-T1	note	TransMembrane:5 (i43-64o70-93i167-189o225-251i272-298o)
ColletesGigas_004119-T1	note	TransMembrane:1 (n4-22c27/28o1678-1695i)
ColletesGigas_004121-T1	note	TransMembrane:1 (o440-457i)
ColletesGigas_004130-T1	note	TransMembrane:3 (o132-150i162-180o282-301i)
ColletesGigas_004138-T1	note	TransMembrane:1 (o27-51i)
ColletesGigas_004184-T1	note	TransMembrane:1 (i153-175o)
ColletesGigas_004189-T1	note	TransMembrane:1 (i204-223o)
ColletesGigas_004192-T1	note	TransMembrane:1 (i116-136o)
ColletesGigas_004197-T1	note	TransMembrane:1 (o201-221i)
ColletesGigas_004207-T1	note	TransMembrane:1 (o45-65i)
ColletesGigas_004210-T1	note	TransMembrane:1 (i131-154o)
ColletesGigas_004226-T1	note	TransMembrane:1 (i71-90o)
ColletesGigas_004248-T1	note	TransMembrane:1 (i12-29o)
ColletesGigas_004307-T1	note	TransMembrane:1 (o40-59i)
ColletesGigas_004311-T1	note	TransMembrane:7 (o16-36i69-90o110-130i169-188o208-229i266-289o790-807i)
ColletesGigas_004312-T1	note	TransMembrane:1 (i7-30o)
ColletesGigas_004321-T1	note	TransMembrane:13 (o15-33i172-190o196-218i230-252o264-289i301-322o328-351i372-393o413-436i457-477o489-510i522-540o552-576i)
ColletesGigas_004329-T1	note	TransMembrane:4 (i12-30o36-53i65-85o91-109i)
ColletesGigas_004330-T1	note	TransMembrane:2 (i174-193o213-233i)
ColletesGigas_004332-T1	note	TransMembrane:7 (o12-36i48-68o84-105i126-149o183-205i243-261o281-300i)
ColletesGigas_004339-T1	note	TransMembrane:1 (o346-365i)
ColletesGigas_004347-T1	note	TransMembrane:7 (o208-230i242-263o275-300i321-345o372-394i424-444o450-473i)
ColletesGigas_004348-T1	note	TransMembrane:2 (n9-20c25/26o211-232i244-268o)
ColletesGigas_004354-T1	note	TransMembrane:1 (o12-28i)
ColletesGigas_004375-T1	note	TransMembrane:7 (i21-42o48-64i98-115o127-148i160-177o183-204i216-236o)
ColletesGigas_004379-T1	note	TransMembrane:1 (i193-216o)
ColletesGigas_004380-T1	note	TransMembrane:7 (n6-17c22/23o268-288i300-323o335-361i373-391o407-427i453-473o485-502i)
ColletesGigas_004381-T1	note	TransMembrane:1 (o33-57i)
ColletesGigas_004382-T1	note	TransMembrane:3 (o88-109i140-160o180-200i)
ColletesGigas_004388-T1	note	TransMembrane:1 (n4-13c18/19o774-799i)
ColletesGigas_004391-T1	note	TransMembrane:1 (i239-263o)
ColletesGigas_004396-T1	note	TransMembrane:1 (o42-62i)
ColletesGigas_004398-T1	note	TransMembrane:1 (i184-206o)
ColletesGigas_004402-T1	note	TransMembrane:6 (i610-631o661-681i693-714o734-752i778-799o879-900i)
ColletesGigas_004417-T1	note	TransMembrane:1 (o76-97i)
ColletesGigas_004423-T1	note	TransMembrane:12 (o523-544i565-588o608-633i640-661o728-746i766-784o815-836i857-879o917-936i943-962o989-1006i1013-1033o)
ColletesGigas_004427-T1	note	TransMembrane:1 (o98-123i)
ColletesGigas_004431-T1	note	TransMembrane:3 (o41-64i96-116o122-139i)
ColletesGigas_004444-T1	note	TransMembrane:1 (o966-989i)
ColletesGigas_004445-T1	note	TransMembrane:1 (o41-59i)
ColletesGigas_004450-T1	note	TransMembrane:2 (i334-353o359-377i)
ColletesGigas_004451-T1	note	TransMembrane:2 (i21-39o51-72i)
ColletesGigas_004453-T1	note	TransMembrane:1 (n12-23c29/30o393-420i)
ColletesGigas_004464-T1	note	TransMembrane:11 (o72-91i103-125o131-154i166-185o205-225i283-301o331-352i364-381o588-612i624-642o648-668i)
ColletesGigas_004466-T1	note	TransMembrane:14 (i30-53o59-81i93-114o158-176i183-205o231-251i272-299o319-347i368-389o395-414i461-480o492-510i522-543o549-569i)
ColletesGigas_004474-T1	note	TransMembrane:1 (o440-457i)
ColletesGigas_004478-T1	note	TransMembrane:4 (i18-36o84-107i119-140o160-181i)
ColletesGigas_004489-T1	note	TransMembrane:14 (o20-38i313-332o375-394i406-427o447-465i472-492o498-518i525-545o565-586i618-636o642-663i675-694o731-751i772-789o)
ColletesGigas_004490-T1	note	TransMembrane:1 (o36-57i)
ColletesGigas_004495-T1	note	TransMembrane:1 (i77-96o)
ColletesGigas_004508-T1	note	TransMembrane:2 (o40-59i71-90o)
ColletesGigas_004521-T1	note	TransMembrane:8 (o298-321i333-350o408-430i451-471o491-512i639-659o695-714i726-744o)
ColletesGigas_004524-T1	note	TransMembrane:3 (o725-743i755-786o885-910i)
ColletesGigas_004535-T1	note	TransMembrane:2 (i228-252o264-287i)
ColletesGigas_004543-T1	note	TransMembrane:2 (i43-62o74-103i)
ColletesGigas_004547-T1	note	TransMembrane:1 (i468-489o)
ColletesGigas_004552-T1	note	TransMembrane:1 (n11-21c26/27o120-137i)
ColletesGigas_004555-T1	note	TransMembrane:1 (o217-238i)
ColletesGigas_004558-T1	note	TransMembrane:1 (n12-23c28/29o1124-1147i)
ColletesGigas_004559-T1	note	TransMembrane:1 (o556-574i)
ColletesGigas_004576-T1	note	TransMembrane:1 (n3-14c19/20o455-481i)
ColletesGigas_004589-T1	note	TransMembrane:9 (o17-35i47-69o102-122i134-153o553-572i584-605o648-667i720-740o760-776i)
ColletesGigas_004590-T1	note	TransMembrane:1 (i249-268o)
ColletesGigas_004591-T1	note	TransMembrane:1 (n5-16c21/22o96-121i)
ColletesGigas_004592-T1	note	TransMembrane:2 (i169-187o207-228i)
ColletesGigas_004596-T1	note	TransMembrane:2 (n5-16c21/22o288-316i440-458o)
ColletesGigas_004606-T1	note	TransMembrane:3 (i45-68o80-98i179-202o)
ColletesGigas_004616-T1	note	TransMembrane:3 (o20-52i73-97o117-139i)
ColletesGigas_004618-T1	note	TransMembrane:2 (o51-72i84-104o)
ColletesGigas_004621-T1	note	TransMembrane:1 (n6-17c21/22o463-489i)
ColletesGigas_004625-T1	note	TransMembrane:3 (i259-283o337-366i378-399o)
ColletesGigas_004633-T1	note	TransMembrane:7 (n7-17c25/26o376-397i409-430o450-468i480-503o515-538i577-595o607-631i)
ColletesGigas_004646-T1	note	TransMembrane:1 (i12-32o)
ColletesGigas_004651-T1	note	TransMembrane:2 (i52-73o110-130i)
ColletesGigas_004653-T1	note	TransMembrane:11 (n4-15c23/24o47-68i75-95o101-122i134-155o161-179i241-264o279-299i306-328o340-363i375-396o408-427i)
ColletesGigas_004654-T1	note	TransMembrane:12 (i12-33o53-75i82-101o107-129i141-162o168-186i252-278o290-310i317-337o349-376i388-410o416-438i)
ColletesGigas_004659-T1	note	TransMembrane:16 (i7-31o442-461i482-501o507-525i546-565o571-589i610-629o664-684i696-717o737-754i801-825o831-852i864-884o899-920i927-947o1017-1039i)
ColletesGigas_004662-T1	note	TransMembrane:4 (i119-147o153-180i187-211o227-247i)
ColletesGigas_004666-T1	note	TransMembrane:2 (o348-371i529-557o)
ColletesGigas_004669-T1	note	TransMembrane:7 (o391-409i421-443o463-489i501-525o531-551i563-581o619-637i)
ColletesGigas_004670-T1	note	TransMembrane:7 (o389-407i419-441o461-487i499-521o527-545i552-572o616-635i)
ColletesGigas_004671-T1	note	TransMembrane:7 (o392-410i422-442o472-489i501-524o530-548i560-580o609-633i)
ColletesGigas_004673-T1	note	TransMembrane:6 (i352-373o388-409i430-454o466-488i495-517o581-601i)
ColletesGigas_004676-T1	note	TransMembrane:4 (i101-118o130-152i173-191o197-214i)
ColletesGigas_004679-T1	note	TransMembrane:9 (o50-72i84-102o114-137i144-163o169-186i207-225o245-264i276-294o306-325i)
ColletesGigas_004684-T1	note	TransMembrane:1 (o442-462i)
ColletesGigas_004686-T1	note	TransMembrane:1 (o59-76i)
ColletesGigas_004694-T1	note	TransMembrane:1 (o412-430i)
ColletesGigas_004702-T1	note	TransMembrane:2 (i32-59o319-343i)
ColletesGigas_004710-T1	note	TransMembrane:1 (i15-33o)
ColletesGigas_004711-T1	note	TransMembrane:1 (o75-94i)
ColletesGigas_004713-T1	note	TransMembrane:10 (i231-252o264-285i309-329o335-354i366-390o465-484i496-514o543-563i575-594o958-980i)
ColletesGigas_004716-T1	note	TransMembrane:2 (o79-102i123-143o)
ColletesGigas_004717-T1	note	TransMembrane:2 (i146-166o178-197i)
ColletesGigas_004720-T1	note	TransMembrane:11 (o20-38i50-72o109-132i153-173o179-199i256-278o298-321i353-375o381-398i410-432o438-457i)
ColletesGigas_004724-T1	note	TransMembrane:10 (i12-33o39-62i74-93o218-240i252-269o320-339i360-384o396-413i434-456o462-486i)
ColletesGigas_004725-T1	note	TransMembrane:1 (i131-155o)
ColletesGigas_004728-T1	note	TransMembrane:1 (o1521-1541i)
ColletesGigas_004730-T1	note	TransMembrane:1 (o30-47i)
ColletesGigas_004731-T1	note	TransMembrane:1 (n11-22c27/28o635-658i)
ColletesGigas_004738-T1	note	TransMembrane:1 (o272-292i)
ColletesGigas_004739-T1	note	TransMembrane:1 (o42-61i)
ColletesGigas_004747-T1	note	TransMembrane:9 (o272-296i317-338o350-369i439-464o484-503i515-535o903-921i953-976o1013-1035i)
ColletesGigas_004748-T1	note	TransMembrane:4 (i187-208o220-240i289-310o360-385i)
ColletesGigas_004750-T1	note	TransMembrane:5 (o169-192i213-230o339-360i367-391o512-537i)
ColletesGigas_004761-T1	note	TransMembrane:4 (i21-38o44-60i215-235o255-276i)
ColletesGigas_004775-T1	note	TransMembrane:1 (o6-30i)
ColletesGigas_004784-T1	note	TransMembrane:1 (i99-118o)
ColletesGigas_004789-T1	note	TransMembrane:4 (i12-36o56-77i84-107o119-143i)
ColletesGigas_004791-T1	note	TransMembrane:1 (o1636-1653i)
ColletesGigas_004800-T1	note	TransMembrane:1 (o673-690i)
ColletesGigas_004805-T1	note	TransMembrane:1 (o442-459i)
ColletesGigas_004809-T1	note	TransMembrane:1 (o695-717i)
ColletesGigas_004816-T1	note	TransMembrane:2 (i115-143o934-956i)
ColletesGigas_004817-T1	note	TransMembrane:1 (o20-43i)
ColletesGigas_004819-T1	note	TransMembrane:2 (i21-42o465-485i)
ColletesGigas_004820-T1	note	TransMembrane:3 (o16-40i162-181o600-622i)
ColletesGigas_004835-T1	note	TransMembrane:1 (o50-66i)
ColletesGigas_004836-T1	note	TransMembrane:4 (n4-15c20/21o240-263i275-293o305-326i550-570o)
ColletesGigas_004845-T1	note	TransMembrane:4 (o181-206i227-244o264-285i306-325o)
ColletesGigas_004846-T1	note	TransMembrane:2 (i205-225o295-313i)
ColletesGigas_004850-T1	note	TransMembrane:1 (o308-333i)
ColletesGigas_004854-T1	note	TransMembrane:12 (i20-43o157-178i190-209o215-235i247-270o276-294i363-380o392-413i420-439o445-468i480-500o506-528i)
ColletesGigas_004856-T1	note	TransMembrane:24 (i7-27o91-112i133-158o164-182i202-224o319-342i408-428o440-463i475-492o531-553i565-582o602-624i906-930o950-969i981-999o1005-1022i1042-1061o1158-1181i1239-1258o1264-1287i1299-1316o1322-1339i1360-1384o1447-1469i)
ColletesGigas_004857-T1	note	TransMembrane:12 (i163-183o203-223i272-294o300-318i380-405o411-429i855-880o916-940i992-1011o1017-1035i1101-1120o1126-1146i)
ColletesGigas_004860-T1	note	TransMembrane:1 (n3-8c13/14o29-48i)
ColletesGigas_004861-T1	note	TransMembrane:1 (o6-25i)
ColletesGigas_004864-T1	note	TransMembrane:3 (o6-25i345-362o382-401i)
ColletesGigas_004866-T1	note	TransMembrane:8 (o37-59i80-101o149-169i244-263o269-293i300-325o337-356i363-382o)
ColletesGigas_004867-T1	note	TransMembrane:8 (o15-38i85-103o123-143i275-297o303-327i339-360o372-390i402-421o)
ColletesGigas_004868-T1	note	TransMembrane:4 (i29-49o61-79i91-113o125-145i)
ColletesGigas_004870-T1	note	TransMembrane:9 (i20-43o63-85i106-125o131-151i205-224o244-266i287-304o310-331i469-490o)
ColletesGigas_004882-T1	note	TransMembrane:7 (o474-495i507-530o550-571i592-613o633-658i679-702o714-734i)
ColletesGigas_004884-T1	note	TransMembrane:2 (i260-280o1054-1076i)
ColletesGigas_004885-T1	note	TransMembrane:1 (n9-17c22/23o231-252i)
ColletesGigas_004890-T1	note	TransMembrane:1 (o230-251i)
ColletesGigas_004895-T1	note	TransMembrane:1 (o2072-2091i)
ColletesGigas_004898-T1	note	TransMembrane:4 (o26-52i59-77o177-201i213-236o)
ColletesGigas_004899-T1	note	TransMembrane:5 (o42-61i68-87o107-124i175-196o208-230i)
ColletesGigas_004906-T1	note	TransMembrane:1 (n9-22c27/28o241-258i)
ColletesGigas_004912-T1	note	TransMembrane:8 (i335-355o367-385i423-444o464-481i505-526o546-572i613-632o638-660i)
ColletesGigas_004913-T1	note	TransMembrane:1 (o217-237i)
ColletesGigas_004916-T1	note	TransMembrane:13 (o45-71i91-109o121-143i164-190o202-225i232-252o272-292i304-330o365-393i413-433o439-459i471-495o515-534i)
ColletesGigas_004918-T1	note	TransMembrane:9 (o121-139i189-209o215-237i258-275o295-313i334-358o420-441i453-472o484-507i)
ColletesGigas_004919-T1	note	TransMembrane:2 (i12-30o317-341i)
ColletesGigas_004920-T1	note	TransMembrane:9 (n8-18c23/24o220-242i285-310o322-345i357-381o387-409i444-466o478-504i516-535o547-570i)
ColletesGigas_004921-T1	note	TransMembrane:1 (o36-58i)
ColletesGigas_004933-T1	note	TransMembrane:1 (n3-13c18/19o1591-1618i)
ColletesGigas_004943-T1	note	TransMembrane:1 (o640-666i)
ColletesGigas_004945-T1	note	TransMembrane:7 (n6-17c22/23o2505-2526i2538-2556o2576-2596i2608-2628o2648-2668i2689-2712o2718-2740i)
ColletesGigas_004946-T1	note	TransMembrane:1 (o875-902i)
ColletesGigas_004948-T1	note	TransMembrane:4 (i32-54o112-134i193-214o272-300i)
ColletesGigas_004957-T1	note	TransMembrane:1 (o12-39i)
ColletesGigas_004966-T1	note	TransMembrane:12 (o18-37i58-77o89-110i122-140o146-164i176-195o262-287i308-332o367-386i398-417o423-441i487-508o)
ColletesGigas_004967-T1	note	TransMembrane:7 (n3-14c18/19o621-644i659-681o687-704i735-754o782-801i813-835o841-864i)
ColletesGigas_004968-T1	note	TransMembrane:1 (n5-16c21/22o95-118i)
ColletesGigas_005002-T1	note	TransMembrane:1 (i59-78o)
ColletesGigas_005004-T1	note	TransMembrane:12 (i47-74o86-104i116-135o141-162i174-199o205-224i351-372o387-405i417-443o449-471i478-498o510-530i)
ColletesGigas_005010-T1	note	TransMembrane:1 (o1034-1055i)
ColletesGigas_005019-T1	note	TransMembrane:4 (i40-61o81-100i112-131o156-180i)
ColletesGigas_005028-T1	note	TransMembrane:1 (n10-21c26/27o1094-1114i)
ColletesGigas_005033-T1	note	TransMembrane:1 (i12-30o)
ColletesGigas_005034-T1	note	TransMembrane:1 (o99-117i)
ColletesGigas_005041-T1	note	TransMembrane:10 (o25-48i209-230o236-257i282-304o333-358i417-448o468-490i546-564o570-590i597-622o)
ColletesGigas_005043-T1	note	TransMembrane:6 (i21-45o65-93i105-128o140-156i177-195o201-218i)
ColletesGigas_005051-T1	note	TransMembrane:1 (i21-39o)
ColletesGigas_005073-T1	note	TransMembrane:1 (i33-55o)
ColletesGigas_005079-T1	note	TransMembrane:1 (o92-109i)
ColletesGigas_005084-T1	note	TransMembrane:5 (o20-43i64-81o109-130i137-154o160-184i)
ColletesGigas_005089-T1	note	TransMembrane:1 (i50-68o)
ColletesGigas_005090-T1	note	TransMembrane:24 (i189-210o230-254i261-281o287-306i318-336o342-363i426-446o466-485i492-514o526-546i558-577o592-610i648-669o689-711i718-737o743-765i777-799o805-823i885-905o925-944i951-974o986-1009i1021-1042o1054-1072i)
ColletesGigas_005095-T1	note	TransMembrane:1 (n7-15c20/21o394-415i)
ColletesGigas_005103-T1	note	TransMembrane:4 (i157-174o180-199i262-284o296-318i)
ColletesGigas_005113-T1	note	TransMembrane:1 (i337-358o)
ColletesGigas_005115-T1	note	TransMembrane:1 (o913-932i)
ColletesGigas_005122-T1	note	TransMembrane:1 (n21-30c35/36o59-83i)
ColletesGigas_005128-T1	note	TransMembrane:7 (o220-244i256-277o297-319i331-350o356-377i835-860o880-903i)
ColletesGigas_005132-T1	note	TransMembrane:6 (i57-78o98-118i130-154o179-198i225-243o255-282i)
ColletesGigas_005133-T1	note	TransMembrane:1 (o36-59i)
ColletesGigas_005139-T1	note	TransMembrane:11 (o225-246i258-278o284-306i318-336o348-369i432-456o468-492i499-523o529-554i566-587o593-613i)
ColletesGigas_005143-T1	note	TransMembrane:2 (i194-212o1894-1911i)
ColletesGigas_005150-T1	note	TransMembrane:1 (i52-70o)
ColletesGigas_005165-T1	note	TransMembrane:1 (n3-18c23/24o106-132i)
ColletesGigas_005171-T1	note	TransMembrane:1 (o375-392i)
ColletesGigas_005174-T1	note	TransMembrane:1 (o71-89i)
ColletesGigas_005187-T1	note	TransMembrane:1 (o503-520i)
ColletesGigas_005204-T1	note	TransMembrane:1 (i86-110o)
ColletesGigas_005226-T1	note	TransMembrane:10 (o12-31i159-184o214-233i254-279o316-340i360-380o386-411i418-441o486-509i612-632o)
ColletesGigas_005227-T1	note	TransMembrane:10 (i22-45o51-71i192-207o213-232i394-413o923-942i954-974o994-1015i1095-1120o1132-1155i)
ColletesGigas_005228-T1	note	TransMembrane:6 (i30-52o58-81i125-148o175-196i269-291o297-316i)
ColletesGigas_005251-T1	note	TransMembrane:7 (n2-9c14/15o83-103i124-146o173-191i203-221o227-249i261-279o291-311i)
ColletesGigas_005254-T1	note	TransMembrane:1 (n8-18c23/24o160-180i)
ColletesGigas_005255-T1	note	TransMembrane:3 (o63-84i96-115o146-164i)
ColletesGigas_005258-T1	note	TransMembrane:7 (o40-63i75-95o128-147i159-176o182-205i217-239o245-266i)
ColletesGigas_005259-T1	note	TransMembrane:7 (o33-51i63-83o119-138i150-167o173-196i208-226o238-257i)
ColletesGigas_005260-T1	note	TransMembrane:7 (o27-48i69-96o116-135i147-164o170-187i208-224o236-253i)
ColletesGigas_005261-T1	note	TransMembrane:7 (o23-42i62-79o113-131i143-161o167-185i205-222o228-251i)
ColletesGigas_005275-T1	note	TransMembrane:1 (o367-385i)
ColletesGigas_005278-T1	note	TransMembrane:4 (i61-78o177-197i217-237o260-280i)
ColletesGigas_005287-T1	note	TransMembrane:3 (o36-56i68-90o105-126i)
ColletesGigas_005288-T1	note	TransMembrane:2 (o21-50i85-110o)
ColletesGigas_005299-T1	note	TransMembrane:5 (o99-116i137-158o170-195i244-271o277-304i)
ColletesGigas_005303-T1	note	TransMembrane:2 (i117-140o146-168i)
ColletesGigas_005322-T1	note	TransMembrane:1 (i603-622o)
ColletesGigas_005326-T1	note	TransMembrane:6 (o40-61i152-171o177-200i238-261o267-287i299-319o)
ColletesGigas_005329-T1	note	TransMembrane:1 (o20-42i)
ColletesGigas_005331-T1	note	TransMembrane:7 (o26-45i66-82o144-162i174-192o198-220i232-250o262-281i)
ColletesGigas_005342-T1	note	TransMembrane:1 (i65-81o)
ColletesGigas_005355-T1	note	TransMembrane:1 (o69-88i)
ColletesGigas_005374-T1	note	TransMembrane:1 (i121-139o)
ColletesGigas_005443-T1	note	TransMembrane:2 (i61-83o111-133i)
ColletesGigas_005449-T1	note	TransMembrane:1 (o402-424i)
ColletesGigas_005453-T1	note	TransMembrane:3 (o609-627i681-704o895-920i)
ColletesGigas_005456-T1	note	TransMembrane:11 (o125-146i172-190o210-227i239-258o270-291i311-332o393-414i426-446o452-475i487-508o520-541i)
ColletesGigas_005457-T1	note	TransMembrane:1 (o243-263i)
ColletesGigas_005460-T1	note	TransMembrane:1 (o1162-1180i)
ColletesGigas_005464-T1	note	TransMembrane:1 (i369-392o)
ColletesGigas_005465-T1	note	TransMembrane:9 (o6-25i32-52o106-126i146-164o184-202i375-395o415-440i461-483o516-535i)
ColletesGigas_005468-T1	note	TransMembrane:9 (o83-104i144-167o179-207i219-241o247-269i281-301o313-339i351-369o381-402i)
ColletesGigas_005472-T1	note	TransMembrane:7 (o6-28i35-56o76-95i116-134o140-162i174-193o205-227i)
ColletesGigas_005477-T1	note	TransMembrane:1 (o35-54i)
ColletesGigas_005480-T1	note	TransMembrane:8 (i352-377o430-448i509-532o552-578i598-619o728-754i793-812o881-906i)
ColletesGigas_005481-T1	note	TransMembrane:3 (o90-117i138-158o164-184i)
ColletesGigas_005482-T1	note	TransMembrane:9 (o638-655i667-684o704-730i768-790o805-824i836-856o862-887i896-916o928-951i)
ColletesGigas_005502-T1	note	TransMembrane:1 (o12-32i)
ColletesGigas_005513-T1	note	TransMembrane:1 (o40-57i)
ColletesGigas_005531-T1	note	TransMembrane:8 (i417-441o461-483i495-518o530-548i684-706o733-756i1127-1152o1158-1178i)
ColletesGigas_005536-T1	note	TransMembrane:10 (o113-134i146-173o193-214i235-255o261-282i320-342o354-373i507-528o534-555i567-600o)
ColletesGigas_005540-T1	note	TransMembrane:4 (i12-38o50-70i82-104o196-222i)
ColletesGigas_005541-T1	note	TransMembrane:2 (o39-59i80-98o)
ColletesGigas_005543-T1	note	TransMembrane:1 (i65-83o)
ColletesGigas_005545-T1	note	TransMembrane:4 (i33-58o70-87i108-130o159-181i)
ColletesGigas_005558-T1	note	TransMembrane:2 (o1142-1163i1235-1257o)
ColletesGigas_005564-T1	note	TransMembrane:1 (i37-55o)
ColletesGigas_005565-T1	note	TransMembrane:1 (n4-12c17/18o1747-1770i)
ColletesGigas_005569-T1	note	TransMembrane:5 (i117-134o140-157i201-218o256-276i297-314o)
ColletesGigas_005570-T1	note	TransMembrane:11 (o25-45i180-202o208-226i238-259o265-283i358-379o391-415i422-440o446-467i479-499o505-526i)
ColletesGigas_005571-T1	note	TransMembrane:1 (o493-517i)
ColletesGigas_005572-T1	note	TransMembrane:1 (i123-144o)
ColletesGigas_005579-T1	note	TransMembrane:1 (o652-671i)
ColletesGigas_005581-T1	note	TransMembrane:1 (o329-351i)
ColletesGigas_005590-T1	note	TransMembrane:1 (o18-40i)
ColletesGigas_005622-T1	note	TransMembrane:1 (o6-27i)
ColletesGigas_005625-T1	note	TransMembrane:1 (o6-27i)
ColletesGigas_005626-T1	note	TransMembrane:1 (o6-27i)
ColletesGigas_005627-T1	note	TransMembrane:1 (o6-27i)
ColletesGigas_005636-T1	note	TransMembrane:3 (o15-38i445-467o473-490i)
ColletesGigas_005642-T1	note	TransMembrane:4 (i38-59o65-84i96-118o124-145i)
ColletesGigas_005650-T1	note	TransMembrane:6 (i133-152o164-187i199-217o280-301i313-333o372-392i)
ColletesGigas_005655-T1	note	TransMembrane:1 (i79-97o)
ColletesGigas_005656-T1	note	TransMembrane:3 (n3-14c19/20o29-51i63-85o182-205i)
ColletesGigas_005670-T1	note	TransMembrane:2 (o393-412i433-456o)
ColletesGigas_005674-T1	note	TransMembrane:1 (o212-231i)
ColletesGigas_005678-T1	note	TransMembrane:7 (o6-28i77-103o123-144i165-187o199-220i241-256o262-279i)
ColletesGigas_005684-T1	note	TransMembrane:1 (o98-115i)
ColletesGigas_005685-T1	note	TransMembrane:1 (i33-53o)
ColletesGigas_005695-T1	note	TransMembrane:1 (i43-61o)
ColletesGigas_005696-T1	note	TransMembrane:1 (i12-32o)
ColletesGigas_005697-T1	note	TransMembrane:1 (o1330-1349i)
ColletesGigas_005703-T1	note	TransMembrane:12 (i134-152o164-188i200-219o262-282i294-315o321-344i470-488o494-514i521-537o543-564i585-610o687-711i)
ColletesGigas_005705-T1	note	TransMembrane:3 (i30-50o83-104i116-135o)
ColletesGigas_005710-T1	note	TransMembrane:12 (i124-146o158-178i185-202o208-226i266-285o330-350i382-400o406-434i446-466o478-502i514-531o537-554i)
ColletesGigas_005711-T1	note	TransMembrane:10 (i12-35o100-122i129-149o192-211i223-242o307-329i341-363o369-391i403-421o433-456i)
ColletesGigas_005712-T1	note	TransMembrane:7 (o29-51i63-84o110-128i149-169o243-272i564-582o602-621i)
ColletesGigas_005718-T1	note	TransMembrane:2 (o37-60i213-233o)
ColletesGigas_005723-T1	note	TransMembrane:9 (n3-14c22/23o38-58i91-113o125-145i154-176o196-221i233-254o315-333i388-407o427-447i)
ColletesGigas_005724-T1	note	TransMembrane:11 (n2-12c17/18o281-300i341-362o382-401i421-439o487-505i512-529o563-579i591-611o623-643i663-686o706-724i)
ColletesGigas_005727-T1	note	TransMembrane:1 (o638-656i)
ColletesGigas_005734-T1	note	TransMembrane:3 (n4-15c20/21o39-57i94-114o134-154i)
ColletesGigas_005736-T1	note	TransMembrane:1 (o571-591i)
ColletesGigas_005755-T1	note	TransMembrane:1 (o638-658i)
ColletesGigas_005756-T1	note	TransMembrane:1 (i21-45o)
ColletesGigas_005757-T1	note	TransMembrane:2 (i29-48o568-592i)
ColletesGigas_005774-T1	note	TransMembrane:4 (i158-174o180-201i300-317o323-342i)
ColletesGigas_005779-T1	note	TransMembrane:12 (i26-49o81-100i112-133o139-158i170-191o203-221i263-283o303-327i339-359o365-384i396-423o435-453i)
ColletesGigas_005780-T1	note	TransMembrane:12 (i30-56o76-97i104-123o129-154i166-191o197-218i260-285o305-329i341-360o366-386i398-424o436-454i)
ColletesGigas_005787-T1	note	TransMembrane:1 (o502-520i)
ColletesGigas_005788-T1	note	TransMembrane:2 (o6-25i46-65o)
ColletesGigas_005804-T1	note	TransMembrane:1 (n9-21c26/27o247-266i)
ColletesGigas_005806-T1	note	TransMembrane:1 (i128-144o)
ColletesGigas_005807-T1	note	TransMembrane:12 (i28-46o58-79i100-124o224-241i253-273o302-323i335-360o380-404i435-460o466-489i510-529o549-570i)
ColletesGigas_005817-T1	note	TransMembrane:1 (o590-612i)
ColletesGigas_005824-T1	note	TransMembrane:1 (i312-333o)
ColletesGigas_005827-T1	note	TransMembrane:2 (o731-748i921-937o)
ColletesGigas_005830-T1	note	TransMembrane:1 (i45-64o)
ColletesGigas_005852-T1	note	TransMembrane:9 (o20-39i84-102o108-129i150-170o176-194i201-222o275-294i324-346o352-370i)
ColletesGigas_005853-T1	note	TransMembrane:4 (i185-206o218-244i273-299o305-328i)
ColletesGigas_005857-T1	note	TransMembrane:2 (o816-836i857-876o)
ColletesGigas_005869-T1	note	TransMembrane:2 (i43-65o77-95i)
ColletesGigas_005887-T1	note	TransMembrane:1 (o35-51i)
ColletesGigas_005894-T1	note	TransMembrane:5 (o18-38i50-67o73-90i110-132o138-158i)
ColletesGigas_005930-T1	note	TransMembrane:7 (o374-399i411-430o450-469i490-511o548-569i589-607o613-634i)
ColletesGigas_005933-T1	note	TransMembrane:2 (o122-140i226-244o)
ColletesGigas_005940-T1	note	TransMembrane:10 (n18-27c32/33o196-214i235-260o266-287i299-318o324-343i486-513o519-541i553-576o588-606i618-636o)
ColletesGigas_005941-T1	note	TransMembrane:7 (o70-87i108-133o181-199i523-543o585-606i634-658o670-693i)
ColletesGigas_005950-T1	note	TransMembrane:1 (i12-34o)
ColletesGigas_005951-T1	note	TransMembrane:1 (n9-19c23/24o804-826i)
ColletesGigas_005955-T1	note	TransMembrane:1 (i12-33o)
ColletesGigas_005956-T1	note	TransMembrane:1 (i158-176o)
ColletesGigas_005958-T1	note	TransMembrane:1 (o111-132i)
ColletesGigas_005961-T1	note	TransMembrane:1 (i21-39o)
ColletesGigas_005962-T1	note	TransMembrane:1 (i40-57o)
ColletesGigas_005971-T1	note	TransMembrane:5 (o29-56i76-99o348-373i394-418o710-729i)
ColletesGigas_005983-T1	note	TransMembrane:3 (i107-129o135-161i202-220o)
ColletesGigas_005984-T1	note	TransMembrane:2 (i52-73o106-124i)
ColletesGigas_005985-T1	note	TransMembrane:1 (i51-81o)
ColletesGigas_005987-T1	note	TransMembrane:3 (o100-123i144-162o182-206i)
ColletesGigas_005990-T1	note	TransMembrane:2 (i109-132o189-213i)
ColletesGigas_005998-T1	note	TransMembrane:11 (o44-64i71-93o113-130i137-160o190-208i233-254o301-323i335-353o373-393i400-421o433-460i)
ColletesGigas_006000-T1	note	TransMembrane:10 (i28-47o59-81i102-122o128-147i212-234o278-296i402-422o428-445i457-490o510-529i)
ColletesGigas_006015-T1	note	TransMembrane:8 (n4-14c22/23o32-49i211-229o241-260i267-288o308-325i581-599o619-636i643-667o)
ColletesGigas_006016-T1	note	TransMembrane:6 (o155-173i230-248o413-434i619-637o685-705i866-886o)
ColletesGigas_006018-T1	note	TransMembrane:1 (o519-543i)
ColletesGigas_006020-T1	note	TransMembrane:1 (o20-38i)
ColletesGigas_006026-T1	note	TransMembrane:1 (o98-116i)
ColletesGigas_006031-T1	note	TransMembrane:1 (i21-40o)
ColletesGigas_006039-T1	note	TransMembrane:1 (o358-380i)
ColletesGigas_006049-T1	note	TransMembrane:1 (o82-102i)
ColletesGigas_006055-T1	note	TransMembrane:1 (o37-61i)
ColletesGigas_006056-T1	note	TransMembrane:2 (i113-132o152-171i)
ColletesGigas_006058-T1	note	TransMembrane:3 (i12-35o55-72i84-103o)
ColletesGigas_006071-T1	note	TransMembrane:1 (o1329-1351i)
ColletesGigas_006072-T1	note	TransMembrane:2 (o729-751i771-789o)
ColletesGigas_006076-T1	note	TransMembrane:1 (o1867-1888i)
ColletesGigas_006113-T1	note	TransMembrane:1 (o549-574i)
ColletesGigas_006134-T1	note	TransMembrane:1 (i213-231o)
ColletesGigas_006139-T1	note	TransMembrane:1 (o493-516i)
ColletesGigas_006144-T1	note	TransMembrane:12 (i74-90o110-130i142-159o202-220i241-261o281-301i421-441o471-492i504-522o528-550i580-602o608-632i)
ColletesGigas_006146-T1	note	TransMembrane:12 (i54-76o96-114i121-143o149-167i179-201o213-237i325-346o400-422i429-448o454-476i488-511o517-535i)
ColletesGigas_006149-T1	note	TransMembrane:12 (i100-127o139-160i167-191o197-215i227-249o265-285i370-390o437-459i466-486o492-513i525-547o553-573i)
ColletesGigas_006151-T1	note	TransMembrane:9 (o20-40i61-84o110-132i153-174o194-227i329-350o383-404i424-445o465-484i)
ColletesGigas_006158-T1	note	TransMembrane:4 (i99-118o130-150i157-176o196-219i)
ColletesGigas_006159-T1	note	TransMembrane:2 (o1139-1162i2139-2155o)
ColletesGigas_006161-T1	note	TransMembrane:1 (o1047-1066i)
ColletesGigas_006166-T1	note	TransMembrane:1 (o14-35i)
ColletesGigas_006169-T1	note	TransMembrane:1 (i89-108o)
ColletesGigas_006172-T1	note	TransMembrane:12 (i20-38o58-79i86-107o113-134i146-168o174-194i253-286o298-315i322-342o362-382i394-413o425-444i)
ColletesGigas_006174-T1	note	TransMembrane:7 (o49-73i85-104o124-144i164-189o212-237i312-334o346-369i)
ColletesGigas_006176-T1	note	TransMembrane:1 (o94-113i)
ColletesGigas_006179-T1	note	TransMembrane:5 (o54-82i94-113o133-153i174-199o240-261i)
ColletesGigas_006184-T1	note	TransMembrane:5 (o56-80i92-115o135-156i177-203o223-246i)
ColletesGigas_006186-T1	note	TransMembrane:2 (i7-25o54-77i)
ColletesGigas_006187-T1	note	TransMembrane:1 (i270-290o)
ColletesGigas_006192-T1	note	TransMembrane:11 (i92-118o138-158i170-189o195-217i229-254o266-286i324-346o366-390i397-414o434-458i470-492o)
ColletesGigas_006197-T1	note	TransMembrane:3 (i111-134o154-174i325-344o)
ColletesGigas_006229-T1	note	TransMembrane:2 (i131-150o170-187i)
ColletesGigas_006259-T1	note	TransMembrane:1 (i88-105o)
ColletesGigas_006266-T1	note	TransMembrane:9 (i219-238o250-268i280-302o314-334i346-370o390-410i442-459o465-487i499-518o)
ColletesGigas_006268-T1	note	TransMembrane:7 (o67-85i97-117o133-151i500-517o569-592i650-668o688-706i)
ColletesGigas_006289-T1	note	TransMembrane:1 (o606-625i)
ColletesGigas_006299-T1	note	TransMembrane:5 (o12-33i53-70o101-127i186-207o227-246i)
ColletesGigas_006300-T1	note	TransMembrane:2 (i32-54o66-87i)
ColletesGigas_006303-T1	note	TransMembrane:4 (o441-461i635-658o678-695i1128-1145o)
ColletesGigas_006305-T1	note	TransMembrane:1 (o412-430i)
ColletesGigas_006314-T1	note	TransMembrane:1 (o12-30i)
ColletesGigas_006321-T1	note	TransMembrane:1 (i270-289o)
ColletesGigas_006327-T1	note	TransMembrane:1 (i116-133o)
ColletesGigas_006328-T1	note	TransMembrane:2 (i35-56o130-148i)
ColletesGigas_006331-T1	note	TransMembrane:3 (i225-244o256-276i283-305o)
ColletesGigas_006332-T1	note	TransMembrane:5 (o46-71i149-167o291-313i325-342o354-377i)
ColletesGigas_006336-T1	note	TransMembrane:6 (o57-81i190-211o223-245i372-391o403-422i434-457o)
ColletesGigas_006337-T1	note	TransMembrane:1 (o20-38i)
ColletesGigas_006341-T1	note	TransMembrane:1 (o310-328i)
ColletesGigas_006343-T1	note	TransMembrane:1 (o345-362i)
ColletesGigas_006349-T1	note	TransMembrane:5 (o912-931i1008-1026o1046-1067i1154-1175o1202-1221i)
ColletesGigas_006352-T1	note	TransMembrane:6 (i56-85o97-121i180-202o222-248i279-297o317-337i)
ColletesGigas_006362-T1	note	TransMembrane:1 (o3510-3536i)
ColletesGigas_006366-T1	note	TransMembrane:1 (n9-17c22/23o337-358i)
ColletesGigas_006369-T1	note	TransMembrane:6 (o403-423i435-456o486-505i724-745o765-790i872-897o)
ColletesGigas_006376-T1	note	TransMembrane:1 (n3-14c20/21o197-214i)
ColletesGigas_006380-T1	note	TransMembrane:1 (o16-39i)
ColletesGigas_006396-T1	note	TransMembrane:1 (n5-15c20/21o563-583i)
ColletesGigas_006401-T1	note	TransMembrane:3 (i92-113o119-141i638-656o)
ColletesGigas_006405-T1	note	TransMembrane:1 (o611-629i)
ColletesGigas_006422-T1	note	TransMembrane:1 (n4-17c22/23o1315-1337i)
ColletesGigas_006431-T1	note	TransMembrane:12 (i27-49o61-83i104-126o394-414i421-441o453-469i476-497o509-527i539-564o570-587i599-623o635-654i)
ColletesGigas_006438-T1	note	TransMembrane:1 (n3-13c18/19o593-617i)
ColletesGigas_006467-T1	note	TransMembrane:1 (o393-414i)
ColletesGigas_006472-T1	note	TransMembrane:1 (i87-109o)
ColletesGigas_006478-T1	note	TransMembrane:1 (n9-20c28/29o404-431i)
ColletesGigas_006486-T1	note	TransMembrane:1 (o229-256i)
ColletesGigas_006500-T1	note	TransMembrane:1 (o1155-1175i)
ColletesGigas_006503-T1	note	TransMembrane:2 (i94-112o132-154i)
ColletesGigas_006507-T1	note	TransMembrane:1 (o615-632i)
ColletesGigas_006542-T1	note	TransMembrane:1 (i79-98o)
ColletesGigas_006582-T1	note	TransMembrane:2 (i12-30o36-55i)
ColletesGigas_006591-T1	note	TransMembrane:1 (o168-189i)
ColletesGigas_006613-T1	note	TransMembrane:2 (i17-35o160-177i)
ColletesGigas_006615-T1	note	TransMembrane:1 (o188-207i)
ColletesGigas_006616-T1	note	TransMembrane:1 (n4-14c18/19o264-285i)
ColletesGigas_006619-T1	note	TransMembrane:1 (o1345-1368i)
ColletesGigas_006638-T1	note	TransMembrane:1 (o50-68i)
ColletesGigas_006647-T1	note	TransMembrane:1 (o12-30i)
ColletesGigas_006655-T1	note	TransMembrane:1 (n19-30c35/36o1330-1353i)
ColletesGigas_006668-T1	note	TransMembrane:1 (o12-29i)
ColletesGigas_006695-T1	note	TransMembrane:6 (i31-49o69-85i92-111o117-139i151-167o187-205i)
ColletesGigas_006704-T1	note	TransMembrane:1 (i61-82o)
ColletesGigas_006709-T1	note	TransMembrane:7 (o707-732i744-763o775-792i820-840o860-885i897-919o925-948i)
ColletesGigas_006723-T1	note	TransMembrane:1 (i29-51o)
ColletesGigas_006724-T1	note	TransMembrane:2 (i35-68o138-166i)
ColletesGigas_006735-T1	note	TransMembrane:11 (o39-62i74-96o108-127i136-156o168-189i201-222o357-378i390-409o421-440i452-474o486-507i)
ColletesGigas_006737-T1	note	TransMembrane:1 (i57-76o)
ColletesGigas_006743-T1	note	TransMembrane:1 (o1046-1071i)
ColletesGigas_006744-T1	note	TransMembrane:1 (o123-144i)
ColletesGigas_006766-T1	note	TransMembrane:11 (n11-19c24/25o48-66i78-96o102-131i143-168o174-194i214-234o246-270i282-303o309-330i351-373o385-404i)
ColletesGigas_006767-T1	note	TransMembrane:1 (i288-314o)
ColletesGigas_006769-T1	note	TransMembrane:1 (i12-31o)
ColletesGigas_006780-T1	note	TransMembrane:1 (i72-90o)
ColletesGigas_006781-T1	note	TransMembrane:6 (n3-10c14/15o24-50i71-91o111-130i169-187o193-214i226-247o)
ColletesGigas_006786-T1	note	TransMembrane:1 (i76-99o)
ColletesGigas_006787-T1	note	TransMembrane:1 (i46-71o)
ColletesGigas_006794-T1	note	TransMembrane:1 (i12-33o)
ColletesGigas_006842-T1	note	TransMembrane:1 (i192-212o)
ColletesGigas_006853-T1	note	TransMembrane:1 (i233-254o)
ColletesGigas_006854-T1	note	TransMembrane:2 (o162-186i198-221o)
ColletesGigas_006860-T1	note	TransMembrane:4 (i39-59o79-102i342-361o381-405i)
ColletesGigas_006878-T1	note	TransMembrane:1 (o313-336i)
ColletesGigas_006880-T1	note	TransMembrane:1 (o6-27i)
ColletesGigas_006888-T1	note	TransMembrane:1 (i21-40o)
ColletesGigas_006894-T1	note	TransMembrane:1 (i246-265o)
ColletesGigas_006899-T1	note	TransMembrane:6 (i41-61o67-85i132-150o170-191i243-263o275-294i)
ColletesGigas_006900-T1	note	TransMembrane:6 (i43-61o67-92i135-155o175-204i242-265o277-295i)
ColletesGigas_006901-T1	note	TransMembrane:7 (o13-31i43-61o73-94i129-155o175-204i247-267o273-292i)
ColletesGigas_006902-T1	note	TransMembrane:4 (i24-43o49-70i116-136o156-185i)
ColletesGigas_006903-T1	note	TransMembrane:2 (i7-24o64-81i)
ColletesGigas_006904-T1	note	TransMembrane:6 (i41-61o136-155i175-202o242-265i277-295o335-352i)
ColletesGigas_006905-T1	note	TransMembrane:6 (i43-61o129-151i172-205o242-263i275-295o335-352i)
ColletesGigas_006906-T1	note	TransMembrane:6 (i40-61o73-92i148-168o188-217i256-280o286-306i)
ColletesGigas_006909-T1	note	TransMembrane:1 (n8-23c35/36o125-150i)
ColletesGigas_006925-T1	note	TransMembrane:2 (i84-107o113-135i)
ColletesGigas_006928-T1	note	TransMembrane:2 (i144-166o186-208i)
ColletesGigas_006938-T1	note	TransMembrane:1 (i487-506o)
ColletesGigas_006941-T1	note	TransMembrane:1 (i21-47o)
ColletesGigas_006942-T1	note	TransMembrane:1 (i12-31o)
ColletesGigas_006967-T1	note	TransMembrane:2 (i77-96o116-135i)
ColletesGigas_006998-T1	note	TransMembrane:6 (o90-106i126-150o156-178i199-222o234-252i264-285o)
ColletesGigas_006999-T1	note	TransMembrane:6 (i142-165o171-195i215-248o254-287i294-327o333-366i)
ColletesGigas_007009-T1	note	TransMembrane:1 (o291-309i)
ColletesGigas_007010-T1	note	TransMembrane:12 (i99-118o130-152i173-201o255-273i285-305o334-355i367-388o483-509i521-549o555-575i596-619o639-658i)
ColletesGigas_007013-T1	note	TransMembrane:5 (o511-528i548-564o584-605i799-815o827-850i)
ColletesGigas_007022-T1	note	TransMembrane:2 (i21-41o708-732i)
ColletesGigas_007030-T1	note	TransMembrane:1 (o6-24i)
ColletesGigas_007031-T1	note	TransMembrane:1 (o108-138i)
ColletesGigas_007037-T1	note	TransMembrane:2 (i24-42o48-65i)
ColletesGigas_007042-T1	note	TransMembrane:1 (o53-73i)
ColletesGigas_007043-T1	note	TransMembrane:2 (o34-51i71-93o)
ColletesGigas_007052-T1	note	TransMembrane:1 (o561-584i)
ColletesGigas_007066-T1	note	TransMembrane:1 (o57-75i)
ColletesGigas_007070-T1	note	TransMembrane:1 (o309-338i)
ColletesGigas_007072-T1	note	TransMembrane:1 (i223-240o)
ColletesGigas_007076-T1	note	TransMembrane:2 (o137-160i172-194o)
ColletesGigas_007078-T1	note	TransMembrane:3 (o160-181i202-226o246-267i)
ColletesGigas_007080-T1	note	TransMembrane:1 (i110-128o)
ColletesGigas_007081-T1	note	TransMembrane:1 (i181-203o)
ColletesGigas_007093-T1	note	TransMembrane:9 (i21-41o220-240i648-667o816-836i857-885o897-923i930-948o968-989i1042-1060o)
ColletesGigas_007099-T1	note	TransMembrane:12 (i7-27o422-438i445-463o475-495i507-525o551-570i582-598o618-639i646-665o671-688i777-798o836-856i)
ColletesGigas_007103-T1	note	TransMembrane:3 (o12-31i51-68o125-145i)
ColletesGigas_007104-T1	note	TransMembrane:3 (n4-12c20/21o306-331i363-381o544-570i)
ColletesGigas_007105-T1	note	TransMembrane:2 (i12-32o149-171i)
ColletesGigas_007106-T1	note	TransMembrane:3 (o35-55i67-90o118-142i)
ColletesGigas_007109-T1	note	TransMembrane:1 (o225-245i)
ColletesGigas_007111-T1	note	TransMembrane:7 (o47-75i87-112o124-145i166-186o262-285i306-325o345-365i)
ColletesGigas_007112-T1	note	TransMembrane:1 (o20-36i)
ColletesGigas_007120-T1	note	TransMembrane:1 (i30-50o)
ColletesGigas_007122-T1	note	TransMembrane:4 (i7-27o54-76i88-109o129-151i)
ColletesGigas_007123-T1	note	TransMembrane:1 (o17-39i)
ColletesGigas_007124-T1	note	TransMembrane:3 (o20-42i54-72o92-112i)
ColletesGigas_007125-T1	note	TransMembrane:6 (i21-41o61-81i93-113o133-154i166-185o191-215i)
ColletesGigas_007127-T1	note	TransMembrane:4 (i7-26o46-79i91-111o123-142i)
ColletesGigas_007148-T1	note	TransMembrane:1 (n13-24c29/30o57-79i)
ColletesGigas_007159-T1	note	TransMembrane:1 (n6-17c26/27o439-458i)
ColletesGigas_007161-T1	note	TransMembrane:1 (o473-493i)
ColletesGigas_007164-T1	note	TransMembrane:6 (i37-55o75-94i132-152o164-188i292-316o328-348i)
ColletesGigas_007165-T1	note	TransMembrane:7 (o38-58i70-93o123-146i158-177o197-215i227-246o311-331i)
ColletesGigas_007166-T1	note	TransMembrane:10 (i34-54o74-93i123-146o252-271i500-522o528-545i614-637o657-679i772-791o797-817i)
ColletesGigas_007168-T1	note	TransMembrane:7 (o176-195i207-228o270-290i297-316o336-362i383-405o411-435i)
ColletesGigas_007170-T1	note	TransMembrane:1 (i47-66o)
ColletesGigas_007171-T1	note	TransMembrane:1 (o79-100i)
ColletesGigas_007173-T1	note	TransMembrane:1 (o300-318i)
ColletesGigas_007174-T1	note	TransMembrane:7 (o53-73i85-105o125-149i161-183o203-228i240-261o267-289i)
ColletesGigas_007179-T1	note	TransMembrane:7 (o34-55i75-94o106-125i164-185o197-217i238-257o269-290i)
ColletesGigas_007181-T1	note	TransMembrane:1 (n3-13c18/19o350-372i)
ColletesGigas_007192-T1	note	TransMembrane:11 (i15-35o68-87i94-111o131-149i156-174o186-205i245-262o274-295i307-325o331-349i435-456o)
ColletesGigas_007195-T1	note	TransMembrane:1 (o81-98i)
ColletesGigas_007198-T1	note	TransMembrane:1 (o25-45i)
ColletesGigas_007221-T1	note	TransMembrane:1 (o20-40i)
ColletesGigas_007225-T1	note	TransMembrane:1 (i36-61o)
ColletesGigas_007239-T1	note	TransMembrane:1 (o12-29i)
ColletesGigas_007243-T1	note	TransMembrane:1 (o481-503i)
ColletesGigas_007244-T1	note	TransMembrane:7 (o20-49i61-85o91-110i131-151o181-208i229-253o259-283i)
ColletesGigas_007246-T1	note	TransMembrane:13 (o37-60i72-91o129-153i165-183o189-215i269-292o304-323i523-545o581-603i651-673o685-708i759-778o824-843i)
ColletesGigas_007247-T1	note	TransMembrane:7 (i31-50o118-140i177-203o259-282i383-404o416-439i477-495o)
ColletesGigas_007248-T1	note	TransMembrane:3 (o62-83i95-115o152-174i)
ColletesGigas_007249-T1	note	TransMembrane:1 (n6-17c22/23o592-614i)
ColletesGigas_007251-T1	note	TransMembrane:1 (n10-17c21/22o321-343i)
ColletesGigas_007252-T1	note	TransMembrane:1 (o633-656i)
ColletesGigas_007253-T1	note	TransMembrane:1 (o570-592i)
ColletesGigas_007254-T1	note	TransMembrane:1 (n8-15c20/21o813-842i)
ColletesGigas_007257-T1	note	TransMembrane:1 (n12-22c27/28o2107-2130i)
ColletesGigas_007265-T1	note	TransMembrane:1 (o52-70i)
ColletesGigas_007280-T1	note	TransMembrane:1 (o6-29i)
ColletesGigas_007283-T1	note	TransMembrane:1 (o6-21i)
ColletesGigas_007285-T1	note	TransMembrane:1 (o6-22i)
ColletesGigas_007289-T1	note	TransMembrane:1 (o12-29i)
ColletesGigas_007296-T1	note	TransMembrane:1 (i81-104o)
ColletesGigas_007305-T1	note	TransMembrane:9 (o66-87i99-128o148-173i193-217o272-292i379-401o407-426i438-456o462-479i)
ColletesGigas_007306-T1	note	TransMembrane:1 (o83-107i)
ColletesGigas_007317-T1	note	TransMembrane:1 (o12-30i)
ColletesGigas_007321-T1	note	TransMembrane:4 (n3-13c18/19o233-257i264-286o298-321i480-498o)
ColletesGigas_007322-T1	note	TransMembrane:5 (i157-176o188-206i218-241o253-271i532-555o)
ColletesGigas_007329-T1	note	TransMembrane:1 (o529-546i)
ColletesGigas_007338-T1	note	TransMembrane:1 (o70-88i)
ColletesGigas_007346-T1	note	TransMembrane:1 (o473-496i)
ColletesGigas_007360-T1	note	TransMembrane:10 (i74-96o108-126i280-304o324-348i1168-1192o1204-1223i1244-1272o1307-1331i1343-1363o1383-1403i)
ColletesGigas_007371-T1	note	TransMembrane:1 (o186-207i)
ColletesGigas_007378-T1	note	TransMembrane:2 (o205-224i233-253o)
ColletesGigas_007379-T1	note	TransMembrane:4 (n3-13c18/19o251-269i276-297o309-328i394-418o)
ColletesGigas_007381-T1	note	TransMembrane:1 (o484-505i)
ColletesGigas_007384-T1	note	TransMembrane:1 (o471-493i)
ColletesGigas_007393-T1	note	TransMembrane:1 (i46-65o)
ColletesGigas_007397-T1	note	TransMembrane:2 (i62-80o100-122i)
ColletesGigas_007408-T1	note	TransMembrane:1 (o12-33i)
ColletesGigas_007416-T1	note	TransMembrane:2 (i44-63o69-89i)
ColletesGigas_007426-T1	note	TransMembrane:1 (o12-31i)
ColletesGigas_007427-T1	note	TransMembrane:1 (o153-170i)
ColletesGigas_007443-T1	note	TransMembrane:1 (o225-245i)
ColletesGigas_007457-T1	note	TransMembrane:1 (i48-68o)
ColletesGigas_007465-T1	note	TransMembrane:1 (o261-280i)
ColletesGigas_007473-T1	note	TransMembrane:2 (i70-88o94-112i)
ColletesGigas_007492-T1	note	TransMembrane:9 (n4-12c17/18o90-108i227-247o259-278i325-347o367-387i399-421o427-448i460-480o492-513i)
ColletesGigas_007494-T1	note	TransMembrane:1 (o73-94i)
ColletesGigas_007498-T1	note	TransMembrane:1 (n4-15c21/22o715-740i)
ColletesGigas_007512-T1	note	TransMembrane:1 (n4-9c14/15o38-57i)
ColletesGigas_007516-T1	note	TransMembrane:1 (o20-41i)
ColletesGigas_007543-T1	note	TransMembrane:7 (o6-24i36-56o62-80i92-113o119-139i151-172o178-199i)
ColletesGigas_007546-T1	note	TransMembrane:6 (i34-62o137-158i170-195o215-237i249-269o281-302i)
ColletesGigas_007548-T1	note	TransMembrane:12 (i12-33o53-75i82-102o108-129i141-162o168-186i251-273o285-309i316-338o358-376i388-410o416-438i)
ColletesGigas_007549-T1	note	TransMembrane:4 (i12-32o44-67i74-100o179-202i)
ColletesGigas_007550-T1	note	TransMembrane:1 (i181-204o)
ColletesGigas_007551-T1	note	TransMembrane:1 (o289-310i)
ColletesGigas_007556-T1	note	TransMembrane:1 (o37-57i)
ColletesGigas_007557-T1	note	TransMembrane:1 (i69-88o)
ColletesGigas_007570-T1	note	TransMembrane:5 (o25-45i66-87o107-129i216-239o251-273i)
ColletesGigas_007573-T1	note	TransMembrane:1 (i55-73o)
ColletesGigas_007617-T1	note	TransMembrane:9 (i136-156o176-200i221-241o289-306i318-339o359-383i444-462o468-488i495-517o)
ColletesGigas_007618-T1	note	TransMembrane:21 (i78-101o135-157i169-194o200-220i232-255o261-281i302-327o380-400i412-432o469-488i922-949o955-972i979-1002o1008-1029i1041-1060o1080-1103i1115-1133o1139-1162i1382-1401o1441-1460i1498-1519o)
ColletesGigas_007619-T1	note	TransMembrane:2 (n6-17c22/23o38-58i159-179o)
ColletesGigas_007621-T1	note	TransMembrane:5 (o50-74i86-115o127-145i166-185o214-237i)
ColletesGigas_007624-T1	note	TransMembrane:1 (i409-431o)
ColletesGigas_007629-T1	note	TransMembrane:3 (o37-60i72-96o108-129i)
ColletesGigas_007631-T1	note	TransMembrane:12 (i87-110o130-152i159-178o184-208i215-237o249-268i305-323o363-379i391-410o416-440i452-474o480-501i)
ColletesGigas_007633-T1	note	TransMembrane:10 (i40-60o80-100i107-126o132-152i172-192o208-227i265-293o305-324i360-380o386-406i)
ColletesGigas_007637-T1	note	TransMembrane:2 (o807-832i844-861o)
ColletesGigas_007666-T1	note	TransMembrane:1 (i47-71o)
ColletesGigas_007670-T1	note	TransMembrane:1 (o137-154i)
ColletesGigas_007672-T1	note	TransMembrane:1 (i42-63o)
ColletesGigas_007674-T1	note	TransMembrane:2 (i21-41o47-71i)
ColletesGigas_007693-T1	note	TransMembrane:3 (i239-258o278-307i328-350o)
ColletesGigas_007697-T1	note	TransMembrane:12 (i39-57o108-126i138-160o166-187i199-221o233-253i285-311o331-359i371-390o396-414i426-449o464-483i)
ColletesGigas_007700-T1	note	TransMembrane:1 (o51-73i)
ColletesGigas_007702-T1	note	TransMembrane:4 (i12-44o64-88i95-114o120-141i)
ColletesGigas_007725-T1	note	TransMembrane:1 (o215-239i)
ColletesGigas_007730-T1	note	TransMembrane:1 (o398-416i)
ColletesGigas_007737-T1	note	TransMembrane:1 (n7-14c19/20o732-751i)
ColletesGigas_007743-T1	note	TransMembrane:2 (i67-87o107-125i)
ColletesGigas_007745-T1	note	TransMembrane:1 (o64-81i)
ColletesGigas_007754-T1	note	TransMembrane:1 (o959-981i)
ColletesGigas_007758-T1	note	TransMembrane:2 (i37-57o69-93i)
ColletesGigas_007774-T1	note	TransMembrane:1 (o938-962i)
ColletesGigas_007775-T1	note	TransMembrane:1 (o345-365i)
ColletesGigas_007780-T1	note	TransMembrane:4 (o1000-1019i1026-1043o1058-1081i1214-1232o)
ColletesGigas_007782-T1	note	TransMembrane:12 (i16-36o56-74i86-104o110-132i144-164o176-194i394-419o431-448i460-480o486-509i521-543o549-573i)
ColletesGigas_007785-T1	note	TransMembrane:4 (i28-49o55-80i92-109o115-134i)
ColletesGigas_007792-T1	note	TransMembrane:1 (i44-63o)
ColletesGigas_007793-T1	note	TransMembrane:2 (o49-70i144-165o)
ColletesGigas_007794-T1	note	TransMembrane:5 (i20-40o46-62i74-100o112-134i155-176o)
ColletesGigas_007799-T1	note	TransMembrane:1 (o799-823i)
ColletesGigas_007805-T1	note	TransMembrane:9 (i44-63o100-116i128-145o151-167i174-192o198-226i233-253o290-311i341-359o)
ColletesGigas_007821-T1	note	TransMembrane:1 (o52-74i)
ColletesGigas_007841-T1	note	TransMembrane:1 (i36-54o)
ColletesGigas_007849-T1	note	TransMembrane:1 (i74-90o)
ColletesGigas_007855-T1	note	TransMembrane:1 (n5-15c20/21o548-572i)
ColletesGigas_007861-T1	note	TransMembrane:6 (o6-24i152-170o182-201i283-306o359-381i388-408o)
ColletesGigas_007880-T1	note	TransMembrane:3 (o199-216i228-246o252-273i)
ColletesGigas_007882-T1	note	TransMembrane:1 (n6-17c23/24o1007-1028i)
ColletesGigas_007883-T1	note	TransMembrane:1 (o771-790i)
ColletesGigas_007885-T1	note	TransMembrane:1 (i36-56o)
ColletesGigas_007896-T1	note	TransMembrane:6 (i54-74o94-118i130-152o223-242i254-282o302-325i)
ColletesGigas_007901-T1	note	TransMembrane:1 (o209-226i)
ColletesGigas_007905-T1	note	TransMembrane:1 (o435-453i)
ColletesGigas_007906-T1	note	TransMembrane:10 (i91-117o123-144i156-178o190-210i274-297o309-329i341-362o368-386i398-421o427-448i)
ColletesGigas_007910-T1	note	TransMembrane:13 (i20-39o79-103i115-138o144-161i173-206o212-232i244-265o271-289i301-322o363-382i389-407o413-432i453-474o)
ColletesGigas_007912-T1	note	TransMembrane:8 (i44-68o74-95i107-125o137-154i161-179o185-205i212-229o235-253i)
ColletesGigas_007913-T1	note	TransMembrane:1 (o804-825i)
ColletesGigas_007916-T1	note	TransMembrane:1 (o266-287i)
ColletesGigas_007946-T1	note	TransMembrane:1 (o638-656i)
ColletesGigas_007951-T1	note	TransMembrane:1 (i187-208o)
ColletesGigas_007958-T1	note	TransMembrane:2 (o85-105i219-240o)
ColletesGigas_007964-T1	note	TransMembrane:1 (n6-17c22/23o269-296i)
ColletesGigas_007979-T1	note	TransMembrane:1 (o276-295i)
ColletesGigas_007982-T1	note	TransMembrane:1 (o27-45i)
ColletesGigas_007999-T1	note	TransMembrane:14 (i49-67o73-97i109-127o133-152i173-193o199-221i287-314o334-362i383-402o408-429i471-490o502-524i536-555o561-582i)
ColletesGigas_008007-T1	note	TransMembrane:1 (n4-14c19/20o192-211i)
ColletesGigas_008014-T1	note	TransMembrane:1 (o657-678i)
ColletesGigas_008016-T1	note	TransMembrane:1 (i42-62o)
ColletesGigas_008017-T1	note	TransMembrane:1 (o6-26i)
ColletesGigas_008020-T1	note	TransMembrane:1 (o57-78i)
ColletesGigas_008026-T1	note	TransMembrane:1 (i33-51o)
ColletesGigas_008031-T1	note	TransMembrane:1 (o67-91i)
ColletesGigas_008034-T1	note	TransMembrane:9 (o218-240i286-313o319-344i356-380o392-415i436-469o475-503i515-536o548-575i)
ColletesGigas_008043-T1	note	TransMembrane:9 (o61-82i94-113o125-145i212-232o238-258i307-324o344-366i378-396o408-429i)
ColletesGigas_008044-T1	note	TransMembrane:1 (i28-48o)
ColletesGigas_008064-T1	note	TransMembrane:1 (n8-19c27/28o51-70i)
ColletesGigas_008076-T1	note	TransMembrane:1 (i7-24o)
ColletesGigas_008077-T1	note	TransMembrane:9 (o35-54i82-100o158-176i201-220o226-245i252-276o296-320i332-355o361-379i)
ColletesGigas_008085-T1	note	TransMembrane:8 (o42-66i73-93o126-147i154-171o177-198i240-261o267-291i311-331o)
ColletesGigas_008087-T1	note	TransMembrane:14 (i9-27o39-57i69-91o133-154i174-192o204-226i238-258o278-298i310-332o352-377i389-410o430-450i543-565o577-597i)
ColletesGigas_008088-T1	note	TransMembrane:1 (i121-142o)
ColletesGigas_008090-T1	note	TransMembrane:7 (o738-759i771-790o802-829i841-859o871-899i925-947o953-982i)
ColletesGigas_008093-T1	note	TransMembrane:1 (i24-44o)
ColletesGigas_008097-T1	note	TransMembrane:1 (n38-48c53/54o63-83i)
ColletesGigas_008107-T1	note	TransMembrane:1 (o412-433i)
ColletesGigas_008111-T1	note	TransMembrane:1 (n7-15c20/21o983-1010i)
ColletesGigas_008121-T1	note	TransMembrane:3 (o6-31i283-311o317-338i)
ColletesGigas_008125-T1	note	TransMembrane:5 (i117-134o140-160i172-190o196-214i226-244o)
ColletesGigas_008130-T1	note	TransMembrane:1 (o59-76i)
ColletesGigas_008139-T1	note	TransMembrane:2 (i80-99o1294-1312i)
ColletesGigas_008143-T1	note	TransMembrane:1 (n2-13c17/18o33-53i)
ColletesGigas_008172-T1	note	TransMembrane:1 (o525-544i)
ColletesGigas_008173-T1	note	TransMembrane:1 (i79-100o)
ColletesGigas_008177-T1	note	TransMembrane:3 (o186-204i216-236o256-275i)
ColletesGigas_008180-T1	note	TransMembrane:8 (i14-36o238-258i270-289o309-328i340-357o382-406i437-458o478-499i)
ColletesGigas_008184-T1	note	TransMembrane:7 (o2035-2056i2318-2337o2343-2365i2391-2411o2431-2458i2479-2501o2610-2633i)
ColletesGigas_008196-T1	note	TransMembrane:1 (o48-66i)
ColletesGigas_008270-T1	note	TransMembrane:2 (o157-177i299-317o)
ColletesGigas_008274-T1	note	TransMembrane:7 (o27-52i64-85o105-123i144-167o192-214i248-265o277-299i)
ColletesGigas_008277-T1	note	TransMembrane:1 (o274-295i)
ColletesGigas_008287-T1	note	TransMembrane:1 (o6-26i)
ColletesGigas_008288-T1	note	TransMembrane:11 (o1030-1049i1061-1081o1087-1107i1119-1140o1146-1164i1237-1258o1264-1287i1294-1313o1319-1339i1351-1371o1383-1400i)
ColletesGigas_008293-T1	note	TransMembrane:1 (o103-119i)
ColletesGigas_008301-T1	note	TransMembrane:1 (o349-374i)
ColletesGigas_008316-T1	note	TransMembrane:1 (o38-60i)
ColletesGigas_008355-T1	note	TransMembrane:3 (o33-52i59-79o85-103i)
ColletesGigas_008362-T1	note	TransMembrane:1 (i16-35o)
ColletesGigas_008365-T1	note	TransMembrane:1 (n12-22c27/28o340-357i)
ColletesGigas_008369-T1	note	TransMembrane:1 (i90-109o)
ColletesGigas_008380-T1	note	TransMembrane:10 (i202-225o295-313i388-413o445-465i485-503o531-551i588-613o637-658i670-687o693-718i)
ColletesGigas_008385-T1	note	TransMembrane:1 (o273-290i)
ColletesGigas_008400-T1	note	TransMembrane:1 (i70-91o)
ColletesGigas_008416-T1	note	TransMembrane:13 (i112-135o141-160i181-208o220-248i260-286o292-312i324-343o349-370i391-408o414-432i439-455o461-479i491-515o)
ColletesGigas_008417-T1	note	TransMembrane:10 (o265-286i298-316o336-367i379-404o416-437i449-468o480-500i576-595o607-629i650-670o)
ColletesGigas_008419-T1	note	TransMembrane:1 (o603-621i)
ColletesGigas_008421-T1	note	TransMembrane:6 (i64-83o148-167i179-197o236-258i270-289o301-326i)
ColletesGigas_008423-T1	note	TransMembrane:10 (i64-85o105-125i137-159o238-257i278-300o312-338i345-367o387-412i424-441o447-473i)
ColletesGigas_008424-T1	note	TransMembrane:2 (o55-75i87-110o)
ColletesGigas_008425-T1	note	TransMembrane:4 (i57-73o93-113i125-144o150-170i)
ColletesGigas_008427-T1	note	TransMembrane:1 (o383-407i)
ColletesGigas_008438-T1	note	TransMembrane:2 (i9-27o71-90i)
ColletesGigas_008448-T1	note	TransMembrane:2 (i115-134o166-184i)
ColletesGigas_008449-T1	note	TransMembrane:3 (o31-60i155-173o230-255i)
ColletesGigas_008454-T1	note	TransMembrane:2 (o57-78i90-110o)
ColletesGigas_008466-T1	note	TransMembrane:1 (n4-16c20/21o221-240i)
ColletesGigas_008467-T1	note	TransMembrane:4 (o6-26i38-56o68-84i478-499o)
ColletesGigas_008468-T1	note	TransMembrane:3 (o6-22i34-51o448-468i)
ColletesGigas_008474-T1	note	TransMembrane:1 (o6-22i)
ColletesGigas_008485-T1	note	TransMembrane:1 (i181-199o)
ColletesGigas_008500-T1	note	TransMembrane:1 (o31-51i)
ColletesGigas_008501-T1	note	TransMembrane:5 (i51-77o97-127i139-155o161-180i231-252o)
ColletesGigas_008504-T1	note	TransMembrane:4 (i16-40o60-82i89-113o212-229i)
ColletesGigas_008507-T1	note	TransMembrane:1 (o651-672i)
ColletesGigas_008508-T1	note	TransMembrane:7 (o413-434i455-474o991-1010i1070-1092o1104-1126i1138-1158o1178-1198i)
ColletesGigas_008519-T1	note	TransMembrane:4 (i553-573o585-605i626-651o682-705i)
ColletesGigas_008521-T1	note	TransMembrane:10 (i41-62o82-100i112-132o138-159i166-186o198-220i232-254o266-288i295-314o320-339i)
ColletesGigas_008522-T1	note	TransMembrane:5 (o4482-4508i4764-4783o4906-4929i4950-4972o5026-5049i)
ColletesGigas_008523-T1	note	TransMembrane:1 (i118-134o)
ColletesGigas_008524-T1	note	TransMembrane:1 (o244-265i)
ColletesGigas_008548-T1	note	TransMembrane:1 (o1227-1249i)
ColletesGigas_008563-T1	note	TransMembrane:1 (o165-185i)
ColletesGigas_008588-T1	note	TransMembrane:1 (n13-25c33/34o605-626i)
ColletesGigas_008589-T1	note	TransMembrane:1 (n19-30c37/38o824-848i)
ColletesGigas_008599-T1	note	TransMembrane:2 (o6-29i214-232o)
ColletesGigas_008614-T1	note	TransMembrane:2 (o40-59i71-89o)
ColletesGigas_008615-T1	note	TransMembrane:2 (i86-107o246-272i)
ColletesGigas_008616-T1	note	TransMembrane:3 (o242-263i275-296o316-335i)
ColletesGigas_008624-T1	note	TransMembrane:1 (i111-130o)
ColletesGigas_008644-T1	note	TransMembrane:6 (o32-55i76-95o101-117i129-148o234-253i274-291o)
ColletesGigas_008645-T1	note	TransMembrane:6 (i189-209o221-241i262-288o300-321i328-351o371-391i)
ColletesGigas_008646-T1	note	TransMembrane:4 (i259-281o305-326i759-775o787-806i)
ColletesGigas_008647-T1	note	TransMembrane:2 (i284-302o308-326i)
ColletesGigas_008649-T1	note	TransMembrane:1 (o886-909i)
ColletesGigas_008654-T1	note	TransMembrane:2 (i20-40o121-141i)
ColletesGigas_008662-T1	note	TransMembrane:2 (o23-43i50-68o)
ColletesGigas_008676-T1	note	TransMembrane:1 (i146-166o)
ColletesGigas_008681-T1	note	TransMembrane:1 (n6-17c22/23o513-535i)
ColletesGigas_008691-T1	note	TransMembrane:1 (i242-259o)
ColletesGigas_008703-T1	note	TransMembrane:14 (o20-40i61-79o85-104i203-224o236-258i366-384o396-414i495-514o534-555i567-593o757-775i795-816o828-854i875-908o)
ColletesGigas_008704-T1	note	TransMembrane:7 (i82-105o159-177i189-209o221-239i259-277o283-300i378-399o)
ColletesGigas_008735-T1	note	TransMembrane:1 (o38-61i)
ColletesGigas_008736-T1	note	TransMembrane:1 (o108-134i)
ColletesGigas_008740-T1	note	TransMembrane:1 (i42-63o)
ColletesGigas_008758-T1	note	TransMembrane:3 (i40-61o67-83i95-115o)
ColletesGigas_008763-T1	note	TransMembrane:8 (i21-41o2433-2452i2590-2609o2631-2653i2665-2685o2691-2713i2725-2743o2767-2791i)
ColletesGigas_008764-T1	note	TransMembrane:8 (i273-296o470-489i509-527o533-553i560-578o590-613i625-645o673-693i)
ColletesGigas_008768-T1	note	TransMembrane:13 (o68-92i113-130o142-170i220-240o246-265i326-347o362-378i743-767o787-814i867-887o893-914i974-994o1014-1032i)
ColletesGigas_008781-T1	note	TransMembrane:7 (o81-106i118-137o157-178i199-225o245-271i302-323o343-365i)
ColletesGigas_008782-T1	note	TransMembrane:7 (o42-68i80-99o119-140i161-182o216-236i271-291o311-333i)
ColletesGigas_008788-T1	note	TransMembrane:2 (i33-52o598-618i)
ColletesGigas_008796-T1	note	TransMembrane:1 (o1032-1051i)
ColletesGigas_008798-T1	note	TransMembrane:3 (n3-14c19/20o341-361i390-408o569-591i)
ColletesGigas_008799-T1	note	TransMembrane:1 (i301-321o)
ColletesGigas_008800-T1	note	TransMembrane:2 (n4-15c19/20o360-381i413-435o)
ColletesGigas_008804-T1	note	TransMembrane:7 (i461-478o490-511i539-558o578-599i628-649o669-696i761-786o)
ColletesGigas_008809-T1	note	TransMembrane:3 (i67-88o94-118i225-248o)
ColletesGigas_008817-T1	note	TransMembrane:1 (n13-21c26/27o825-847i)
ColletesGigas_008823-T1	note	TransMembrane:1 (i70-91o)
ColletesGigas_008829-T1	note	TransMembrane:12 (i86-106o126-144i195-214o234-253i265-287o362-382i424-445o451-475i496-518o524-546i567-584o596-618i)
ColletesGigas_008832-T1	note	TransMembrane:12 (i35-57o73-93i172-191o211-229i241-263o500-520i569-590o596-620i641-666o672-693i714-731o743-764i)
ColletesGigas_008841-T1	note	TransMembrane:1 (i103-120o)
ColletesGigas_008848-T1	note	TransMembrane:1 (o20-36i)
ColletesGigas_008857-T1	note	TransMembrane:5 (i118-138o158-181i202-224o230-249i261-282o)
ColletesGigas_008859-T1	note	TransMembrane:1 (o34-51i)
ColletesGigas_008868-T1	note	TransMembrane:2 (i110-126o132-153i)
ColletesGigas_008873-T1	note	TransMembrane:1 (n5-16c20/21o100-120i)
ColletesGigas_008876-T1	note	TransMembrane:4 (o12-31i72-88o94-116i123-144o)
ColletesGigas_008893-T1	note	TransMembrane:1 (o937-961i)
ColletesGigas_008894-T1	note	TransMembrane:1 (i187-204o)
ColletesGigas_008895-T1	note	TransMembrane:12 (i21-43o55-78i90-107o113-134i155-176o196-216i253-277o289-308i320-338o344-367i379-399o419-437i)
ColletesGigas_008907-T1	note	TransMembrane:1 (o211-233i)
ColletesGigas_008910-T1	note	TransMembrane:1 (o931-950i)
ColletesGigas_008911-T1	note	TransMembrane:4 (i53-74o86-103i143-166o199-226i)
ColletesGigas_008914-T1	note	TransMembrane:4 (i52-76o88-107i145-167o210-231i)
ColletesGigas_008915-T1	note	TransMembrane:2 (i58-76o123-145i)
ColletesGigas_008916-T1	note	TransMembrane:8 (o55-78i146-164o213-233i284-302o314-335i474-498o510-529i567-589o)
ColletesGigas_008917-T1	note	TransMembrane:10 (i21-38o44-67i139-161o201-222i367-386o398-421i489-507o551-576i630-647o659-680i)
ColletesGigas_008918-T1	note	TransMembrane:4 (i42-66o78-97i134-156o198-220i)
ColletesGigas_008919-T1	note	TransMembrane:3 (o43-65i129-151o190-218i)
ColletesGigas_008920-T1	note	TransMembrane:13 (i68-86o92-110i155-173o212-240i297-317o329-349i473-493o499-517i562-580o619-647i702-722o734-761i782-807o)
ColletesGigas_008921-T1	note	TransMembrane:3 (o51-77i151-173o202-230i)
ColletesGigas_008922-T1	note	TransMembrane:4 (i54-76o82-100i145-164o202-230i)
ColletesGigas_008923-T1	note	TransMembrane:8 (i12-37o49-69i233-252o264-283i326-347o367-393i459-480o492-511i)
ColletesGigas_008924-T1	note	TransMembrane:3 (o21-39i51-73o85-104i)
ColletesGigas_008925-T1	note	TransMembrane:6 (i20-42o62-88i95-115o144-165i177-195o218-240i)
ColletesGigas_008933-T1	note	TransMembrane:1 (i62-85o)
ColletesGigas_008954-T1	note	TransMembrane:12 (i168-186o198-218i257-278o290-308i320-342o373-393i425-445o451-475i496-517o523-547i559-576o596-615i)
ColletesGigas_008960-T1	note	TransMembrane:1 (i126-145o)
ColletesGigas_008991-T1	note	TransMembrane:1 (o396-413i)
ColletesGigas_008993-T1	note	TransMembrane:10 (i156-176o188-208i229-257o269-294i306-327o339-360i372-394o459-477i489-516o528-551i)
ColletesGigas_009008-T1	note	TransMembrane:8 (o35-55i116-135o141-164i176-198o204-223i325-345o351-374i386-408o)
ColletesGigas_009013-T1	note	TransMembrane:1 (i157-182o)
ColletesGigas_009019-T1	note	TransMembrane:3 (n3-13c18/19o161-181i358-381o981-1007i)
ColletesGigas_009070-T1	note	TransMembrane:1 (n6-16c21/22o171-189i)
ColletesGigas_009073-T1	note	TransMembrane:1 (i20-40o)
ColletesGigas_009079-T1	note	TransMembrane:1 (o1255-1276i)
ColletesGigas_009136-T1	note	TransMembrane:11 (o76-94i106-126o132-154i166-191o197-217i266-283o303-320i341-360o366-385i397-419o431-453i)
ColletesGigas_009148-T1	note	TransMembrane:7 (o6-23i239-261o273-293i327-353o414-439i460-481o529-547i)
ColletesGigas_009149-T1	note	TransMembrane:2 (i277-300o336-356i)
ColletesGigas_009150-T1	note	TransMembrane:1 (o292-314i)
ColletesGigas_009152-T1	note	TransMembrane:1 (n7-18c23/24o2897-2919i)
ColletesGigas_009176-T1	note	TransMembrane:1 (o1974-1996i)
ColletesGigas_009178-T1	note	TransMembrane:1 (o6-27i)
ColletesGigas_009179-T1	note	TransMembrane:1 (o22-55i)
ColletesGigas_009181-T1	note	TransMembrane:1 (o589-608i)
ColletesGigas_009187-T1	note	TransMembrane:6 (i21-38o58-79i91-110o141-166i186-204o216-236i)
ColletesGigas_009188-T1	note	TransMembrane:4 (i38-58o64-82i119-137o143-160i)
ColletesGigas_009189-T1	note	TransMembrane:12 (i48-68o88-108i115-134o140-162i174-193o205-225i257-278o300-323i335-354o366-390i402-421o449-470i)
ColletesGigas_009190-T1	note	TransMembrane:2 (i20-40o60-79i)
ColletesGigas_009197-T1	note	TransMembrane:1 (o15-37i)
ColletesGigas_009199-T1	note	TransMembrane:1 (n8-19c27/28o439-460i)
ColletesGigas_009234-T1	note	TransMembrane:1 (i102-120o)
ColletesGigas_009242-T1	note	TransMembrane:1 (i85-108o)
ColletesGigas_009243-T1	note	TransMembrane:7 (o6-31i43-64o76-98i119-142o167-193i249-269o289-307i)
ColletesGigas_009248-T1	note	TransMembrane:2 (i59-82o102-120i)
ColletesGigas_009250-T1	note	TransMembrane:1 (o43-61i)
ColletesGigas_009254-T1	note	TransMembrane:1 (i97-116o)
ColletesGigas_009257-T1	note	TransMembrane:1 (o48-66i)
ColletesGigas_009266-T1	note	TransMembrane:1 (o191-214i)
ColletesGigas_009267-T1	note	TransMembrane:1 (i40-58o)
ColletesGigas_009282-T1	note	TransMembrane:1 (o28-47i)
ColletesGigas_009292-T1	note	TransMembrane:1 (i70-88o)
ColletesGigas_009299-T1	note	TransMembrane:1 (i121-142o)
ColletesGigas_009307-T1	note	TransMembrane:6 (i524-543o555-576i597-619o631-656i668-689o752-774i)
ColletesGigas_009308-T1	note	TransMembrane:1 (i137-157o)
ColletesGigas_009315-T1	note	TransMembrane:1 (o1558-1583i)
ColletesGigas_009319-T1	note	TransMembrane:1 (o70-89i)
ColletesGigas_009320-T1	note	TransMembrane:7 (o12-30i37-56o68-87i108-129o149-166i195-213o219-240i)
ColletesGigas_009324-T1	note	TransMembrane:1 (i103-124o)
ColletesGigas_009329-T1	note	TransMembrane:5 (o6-27i48-66o78-95i107-126o132-154i)
ColletesGigas_009330-T1	note	TransMembrane:6 (i126-143o149-166i187-207o213-235i256-277o297-317i)
ColletesGigas_009335-T1	note	TransMembrane:1 (i12-32o)
ColletesGigas_009342-T1	note	TransMembrane:1 (i69-88o)
ColletesGigas_009343-T1	note	TransMembrane:1 (i12-30o)
ColletesGigas_009347-T1	note	TransMembrane:3 (o6-26i47-65o77-99i)
ColletesGigas_009355-T1	note	TransMembrane:1 (n4-15c20/21o276-300i)
ColletesGigas_009362-T1	note	TransMembrane:1 (i12-32o)
ColletesGigas_009366-T1	note	TransMembrane:1 (o648-670i)
ColletesGigas_009376-T1	note	TransMembrane:1 (n4-14c19/20o848-873i)
ColletesGigas_009377-T1	note	TransMembrane:6 (n7-17c22/23o277-298i310-327o358-382i402-422o442-463i492-511o)
ColletesGigas_009378-T1	note	TransMembrane:5 (n4-15c20/21o47-68i88-108o128-147i159-181o193-210i)
ColletesGigas_009379-T1	note	TransMembrane:2 (i7-24o44-61i)
ColletesGigas_009382-T1	note	TransMembrane:1 (o431-450i)
ColletesGigas_009386-T1	note	TransMembrane:1 (o166-191i)
ColletesGigas_009387-T1	note	TransMembrane:9 (o25-46i53-73o79-102i114-131o143-161i211-232o244-267i468-490o496-517i)
ColletesGigas_009389-T1	note	TransMembrane:2 (i213-232o238-258i)
ColletesGigas_009395-T1	note	TransMembrane:6 (o49-73i85-108o120-142i163-185o205-226i274-297o)
ColletesGigas_009396-T1	note	TransMembrane:3 (o398-417i721-739o745-765i)
ColletesGigas_009397-T1	note	TransMembrane:11 (o60-81i88-108o114-132i162-182o188-206i218-241o261-286i403-424o430-451i458-477o489-512i)
ColletesGigas_009400-T1	note	TransMembrane:1 (i190-210o)
ColletesGigas_009413-T1	note	TransMembrane:2 (i124-143o163-181i)
ColletesGigas_009415-T1	note	TransMembrane:2 (o221-241i248-266o)
ColletesGigas_009436-T1	note	TransMembrane:6 (i40-63o75-96i117-138o173-198i241-266o278-301i)
ColletesGigas_009441-T1	note	TransMembrane:3 (o752-773i785-804o824-843i)
ColletesGigas_009445-T1	note	TransMembrane:11 (i81-104o116-137i167-186o198-217i229-249o275-299i311-331o343-362i405-424o430-449i562-587o)
ColletesGigas_009465-T1	note	TransMembrane:4 (n6-16c25/26o570-588i609-628o640-666i825-849o)
ColletesGigas_009467-T1	note	TransMembrane:12 (i142-167o187-209i221-240o246-269i278-299o311-329i489-512o524-545i557-578o584-603i615-636o642-665i)
ColletesGigas_009472-T1	note	TransMembrane:12 (i62-81o101-119i131-150o162-184i191-212o218-239i424-449o461-478i490-510o516-539i551-573o579-603i)
ColletesGigas_009480-T1	note	TransMembrane:3 (o90-110i162-182o188-207i)
ColletesGigas_009490-T1	note	TransMembrane:1 (i113-130o)
ColletesGigas_009505-T1	note	TransMembrane:2 (i101-121o127-149i)
ColletesGigas_009511-T1	note	TransMembrane:1 (o560-583i)
ColletesGigas_009516-T1	note	TransMembrane:2 (o145-164i523-546o)
ColletesGigas_009518-T1	note	TransMembrane:2 (o643-664i676-695o)
ColletesGigas_009519-T1	note	TransMembrane:1 (o221-241i)
ColletesGigas_009530-T1	note	TransMembrane:1 (o696-715i)
ColletesGigas_009531-T1	note	TransMembrane:1 (o863-880i)
ColletesGigas_009535-T1	note	TransMembrane:4 (i107-124o136-160i189-214o220-244i)
ColletesGigas_009542-T1	note	TransMembrane:1 (o54-73i)
ColletesGigas_009543-T1	note	TransMembrane:7 (o547-570i952-972o984-1009i1039-1060o1090-1113i1125-1146o1152-1168i)
ColletesGigas_009544-T1	note	TransMembrane:5 (o29-50i57-76o186-208i215-235o255-277i)
ColletesGigas_009552-T1	note	TransMembrane:2 (i140-156o176-196i)
ColletesGigas_009554-T1	note	TransMembrane:10 (o148-170i212-234o249-266i278-295o315-335i347-370o390-414i434-454o460-489i501-520o)
ColletesGigas_009556-T1	note	TransMembrane:10 (o89-111i159-178o190-207i219-236o256-274i286-311o331-353i373-393o399-425i437-459o)
ColletesGigas_009566-T1	note	TransMembrane:1 (i45-65o)
ColletesGigas_009570-T1	note	TransMembrane:1 (i7-29o)
ColletesGigas_009574-T1	note	TransMembrane:1 (o6-26i)
ColletesGigas_009580-T1	note	TransMembrane:11 (n6-16c21/22o260-284i388-407o427-448i481-502o542-562i569-592o612-630i642-662o682-704i716-735o755-779i)
ColletesGigas_009587-T1	note	TransMembrane:11 (o80-103i188-208o228-248i277-298o338-358i365-388o408-426i438-458o464-491i512-531o543-572i)
ColletesGigas_009591-T1	note	TransMembrane:2 (i714-733o739-758i)
ColletesGigas_009594-T1	note	TransMembrane:1 (i110-129o)
ColletesGigas_009608-T1	note	TransMembrane:7 (n4-12c17/18o457-483i495-515o535-554i589-610o648-669i689-708o714-734i)
ColletesGigas_009620-T1	note	TransMembrane:1 (o34-56i)
ColletesGigas_009622-T1	note	TransMembrane:10 (n4-17c22/23o350-370i495-516o536-557i569-587o647-667i674-697o717-735i747-767o779-800i821-840o)
ColletesGigas_009627-T1	note	TransMembrane:1 (o113-133i)
ColletesGigas_009635-T1	note	TransMembrane:1 (n3-14c22/23o822-845i)
ColletesGigas_009644-T1	note	TransMembrane:24 (n4-11c16/17o328-348i369-390o571-593i659-680o692-714i946-963o975-993i1070-1093o1105-1123i1144-1170o1268-1286i1306-1325o1345-1366i1375-1393o1442-1464i1508-1526o1556-1581i1691-1713o1725-1746i1758-1776o1782-1800i1820-1842o1862-1886i1907-1932o)
ColletesGigas_009663-T1	note	TransMembrane:1 (i192-212o)
ColletesGigas_009667-T1	note	TransMembrane:6 (o84-109i199-219o231-254i302-326o346-363i412-437o)
ColletesGigas_009670-T1	note	TransMembrane:7 (o81-110i122-147o167-188i209-226o266-289i309-332o344-368i)
ColletesGigas_009673-T1	note	TransMembrane:5 (o6-21i33-52o58-77i126-144o191-213i)
ColletesGigas_009678-T1	note	TransMembrane:1 (i46-68o)
ColletesGigas_009697-T1	note	TransMembrane:1 (i109-131o)
ColletesGigas_009699-T1	note	TransMembrane:1 (o5333-5354i)
ColletesGigas_009706-T1	note	TransMembrane:4 (i9-29o62-81i88-108o114-131i)
ColletesGigas_009716-T1	note	TransMembrane:1 (o31-52i)
ColletesGigas_009730-T1	note	TransMembrane:5 (i79-102o137-159i171-191o197-216i236-257o)
ColletesGigas_009736-T1	note	TransMembrane:1 (o684-704i)
ColletesGigas_009738-T1	note	TransMembrane:1 (o282-307i)
ColletesGigas_009741-T1	note	TransMembrane:11 (o27-46i170-189o195-214i235-253o259-280i317-340o367-385i397-416o422-443i450-471o491-510i)
ColletesGigas_009750-T1	note	TransMembrane:1 (o93-114i)
ColletesGigas_009754-T1	note	TransMembrane:1 (o447-469i)
ColletesGigas_009775-T1	note	TransMembrane:14 (o248-275i296-325o331-352i364-383o389-411i432-453o563-585i938-956o1098-1118i1139-1164o1176-1200i1212-1233o1239-1261i1282-1308o)
ColletesGigas_009779-T1	note	TransMembrane:12 (i113-133o145-167i179-199o205-224i236-256o262-283i343-364o384-404i439-458o464-484i496-517o523-541i)
ColletesGigas_009787-T1	note	TransMembrane:7 (i29-47o67-86i93-111o117-133i164-184o204-226i238-261o)
ColletesGigas_009808-T1	note	TransMembrane:1 (o14-36i)
ColletesGigas_009809-T1	note	TransMembrane:1 (o130-150i)
ColletesGigas_009816-T1	note	TransMembrane:6 (i37-57o77-98i110-128o134-156i168-195o207-225i)
ColletesGigas_009817-T1	note	TransMembrane:5 (o66-85i92-111o117-140i152-173o179-198i)
ColletesGigas_009819-T1	note	TransMembrane:1 (o102-122i)
ColletesGigas_009822-T1	note	TransMembrane:7 (o41-62i74-98o110-129i150-172o200-225i246-265o285-309i)
ColletesGigas_009825-T1	note	TransMembrane:1 (n9-20c26/27o499-519i)
ColletesGigas_009828-T1	note	TransMembrane:1 (o493-514i)
ColletesGigas_009851-T1	note	TransMembrane:4 (i70-96o102-123i135-153o159-178i)
ColletesGigas_009856-T1	note	TransMembrane:1 (i52-71o)
ColletesGigas_009863-T1	note	TransMembrane:1 (i169-188o)
ColletesGigas_009872-T1	note	TransMembrane:2 (o73-92i185-207o)
ColletesGigas_009889-T1	note	TransMembrane:3 (o6-28i40-60o72-93i)
ColletesGigas_009896-T1	note	TransMembrane:1 (o73-97i)
ColletesGigas_009898-T1	note	TransMembrane:1 (o46-66i)
ColletesGigas_009900-T1	note	TransMembrane:10 (o34-53i123-142o148-166i173-192o204-237i258-279o567-588i613-634o640-663i670-690o)
ColletesGigas_009901-T1	note	TransMembrane:7 (n5-16c21/22o500-519i526-545o557-582i589-605o611-630i650-669o675-694i)
ColletesGigas_009902-T1	note	TransMembrane:1 (o59-80i)
ColletesGigas_009905-T1	note	TransMembrane:1 (i25-44o)
ColletesGigas_009908-T1	note	TransMembrane:1 (i115-133o)
ColletesGigas_009918-T1	note	TransMembrane:2 (i9-26o46-65i)
ColletesGigas_009924-T1	note	TransMembrane:1 (o6-32i)
ColletesGigas_009925-T1	note	TransMembrane:1 (i95-115o)
ColletesGigas_009926-T1	note	TransMembrane:4 (o20-37i49-68o80-100i112-135o)
ColletesGigas_009927-T1	note	TransMembrane:9 (n8-18c23/24o47-68i122-142o166-185i249-267o273-292i304-328o348-369i376-399o405-423i)
ColletesGigas_009931-T1	note	TransMembrane:1 (o253-276i)
ColletesGigas_009932-T1	note	TransMembrane:2 (i259-280o1059-1080i)
ColletesGigas_009950-T1	note	TransMembrane:4 (i46-63o69-87i108-129o247-273i)
ColletesGigas_009951-T1	note	TransMembrane:1 (i66-86o)
ColletesGigas_009965-T1	note	TransMembrane:9 (i100-121o147-169i176-196o208-227i239-256o262-279i300-318o436-458i465-487o)
ColletesGigas_009968-T1	note	TransMembrane:1 (o1150-1168i)
ColletesGigas_009973-T1	note	TransMembrane:1 (o6-23i)
ColletesGigas_009983-T1	note	TransMembrane:1 (o27-47i)
ColletesGigas_009984-T1	note	TransMembrane:1 (o324-346i)
ColletesGigas_009987-T1	note	TransMembrane:1 (o1230-1250i)
ColletesGigas_009997-T1	note	TransMembrane:1 (i274-295o)
ColletesGigas_010003-T1	note	TransMembrane:4 (i377-399o411-430i572-596o602-625i)
ColletesGigas_010004-T1	note	TransMembrane:4 (i12-29o69-87i107-128o140-156i)
ColletesGigas_010015-T1	note	TransMembrane:1 (o192-211i)
ColletesGigas_010016-T1	note	TransMembrane:1 (o31-49i)
ColletesGigas_010021-T1	note	TransMembrane:1 (i12-30o)
ColletesGigas_010028-T1	note	TransMembrane:1 (o73-94i)
ColletesGigas_010033-T1	note	TransMembrane:2 (i148-166o172-191i)
ColletesGigas_010068-T1	note	TransMembrane:4 (i104-126o138-155i176-195o201-218i)
ColletesGigas_010076-T1	note	TransMembrane:1 (i21-39o)
ColletesGigas_010078-T1	note	TransMembrane:1 (i25-47o)
ColletesGigas_010083-T1	note	TransMembrane:1 (i62-88o)
ColletesGigas_010088-T1	note	TransMembrane:1 (i32-55o)
ColletesGigas_010089-T1	note	TransMembrane:1 (o1186-1211i)
ColletesGigas_010091-T1	note	TransMembrane:4 (n3-16c21/22o247-271i278-300o312-333i477-497o)
ColletesGigas_010098-T1	note	TransMembrane:1 (o225-243i)
ColletesGigas_010101-T1	note	TransMembrane:12 (i40-60o80-100i107-125o131-154i166-187o207-227i262-281o301-321i333-350o356-380i392-414o420-440i)
ColletesGigas_010104-T1	note	TransMembrane:2 (i7-26o41-61i)
ColletesGigas_010106-T1	note	TransMembrane:1 (o6-26i)
ColletesGigas_010115-T1	note	TransMembrane:1 (o3900-3917i)
ColletesGigas_010120-T1	note	TransMembrane:13 (i30-51o106-126i138-156o162-181i188-206o226-252i264-285o291-309i321-344o379-401i408-426o432-452i512-531o)
ColletesGigas_010123-T1	note	TransMembrane:3 (i83-101o140-159i171-186o)
ColletesGigas_010124-T1	note	TransMembrane:1 (i35-56o)
ColletesGigas_010128-T1	note	TransMembrane:7 (n3-14c26/27o206-225i232-255o270-290i311-333o353-375i396-418o424-447i)
ColletesGigas_010129-T1	note	TransMembrane:6 (i135-158o164-183i216-242o262-286i307-329o335-358i)
ColletesGigas_010132-T1	note	TransMembrane:1 (o22-42i)
ColletesGigas_010133-T1	note	TransMembrane:1 (i7-27o)
ColletesGigas_010136-T1	note	TransMembrane:1 (i47-66o)
ColletesGigas_010143-T1	note	TransMembrane:11 (o30-53i60-85o128-153i286-304o365-387i538-558o564-582i613-633o645-666i678-697o717-743i)
ColletesGigas_010148-T1	note	TransMembrane:1 (o636-659i)
ColletesGigas_010152-T1	note	TransMembrane:1 (i161-183o)
ColletesGigas_010155-T1	note	TransMembrane:1 (o537-556i)
ColletesGigas_010158-T1	note	TransMembrane:2 (o2311-2333i2400-2420o)
ColletesGigas_010168-T1	note	TransMembrane:6 (i35-55o67-86i98-120o140-157i215-235o241-264i)
ColletesGigas_010170-T1	note	TransMembrane:1 (o209-226i)
ColletesGigas_010181-T1	note	TransMembrane:1 (o48-65i)
ColletesGigas_010184-T1	note	TransMembrane:1 (o30-47i)
ColletesGigas_010196-T1	note	TransMembrane:1 (i156-173o)
ColletesGigas_010211-T1	note	TransMembrane:4 (i122-145o177-199i244-265o277-296i)
ColletesGigas_010213-T1	note	TransMembrane:7 (o59-79i100-118o138-157i169-187o207-234i246-269o305-323i)
ColletesGigas_010215-T1	note	TransMembrane:2 (i21-45o684-710i)
ColletesGigas_010219-T1	note	TransMembrane:7 (o68-86i98-118o165-186i198-216o222-243i263-281o287-305i)
ColletesGigas_010220-T1	note	TransMembrane:1 (i120-144o)
ColletesGigas_010221-T1	note	TransMembrane:1 (n7-17c21/22o600-621i)
ColletesGigas_010222-T1	note	TransMembrane:10 (o29-50i92-113o125-146i158-181o187-207i670-686o692-716i769-788o800-821i842-864o)
ColletesGigas_010230-T1	note	TransMembrane:5 (i85-108o114-133i154-179o225-244i251-269o)
ColletesGigas_010231-T1	note	TransMembrane:2 (i12-37o420-439i)
ColletesGigas_010234-T1	note	TransMembrane:1 (n7-18c24/25o1462-1487i)
ColletesGigas_010244-T1	note	TransMembrane:7 (o13-34i46-66o72-93i126-144o150-172i184-203o209-231i)
ColletesGigas_010245-T1	note	TransMembrane:3 (o12-29i109-128o206-226i)
ColletesGigas_010253-T1	note	TransMembrane:1 (o26-46i)
ColletesGigas_010255-T1	note	TransMembrane:2 (i51-70o353-373i)
ColletesGigas_010257-T1	note	TransMembrane:10 (i39-62o68-89i101-119o131-148i155-175o187-206i218-237o257-275i287-303o309-326i)
ColletesGigas_010262-T1	note	TransMembrane:1 (i65-94o)
ColletesGigas_010267-T1	note	TransMembrane:4 (o15-39i59-78o108-132i269-291o)
ColletesGigas_010279-T1	note	TransMembrane:2 (o386-406i418-438o)
ColletesGigas_010284-T1	note	TransMembrane:2 (o6-26i33-55o)
ColletesGigas_010307-T1	note	TransMembrane:4 (i12-31o67-86i98-129o168-189i)
ColletesGigas_010319-T1	note	TransMembrane:1 (n3-14c32/33o48-66i)
ColletesGigas_010325-T1	note	TransMembrane:7 (o31-53i74-95o124-144i156-174o194-217i253-274o280-303i)
ColletesGigas_010344-T1	note	TransMembrane:2 (i100-119o1222-1245i)
ColletesGigas_010347-T1	note	TransMembrane:1 (n6-15c23/24o1227-1244i)
ColletesGigas_010350-T1	note	TransMembrane:6 (i41-63o83-101i122-142o158-177i184-204o224-248i)
ColletesGigas_010356-T1	note	TransMembrane:11 (i20-41o53-75i87-108o120-140i152-172o208-229i268-290o302-324i331-351o363-386i398-420o)
ColletesGigas_010364-T1	note	TransMembrane:1 (o6-31i)
ColletesGigas_010371-T1	note	TransMembrane:13 (o169-192i204-231o251-279i300-319o325-346i455-474o494-518i600-617o623-644i656-673o679-695i853-870o890-907i)
ColletesGigas_010379-T1	note	TransMembrane:1 (i12-31o)
ColletesGigas_010395-T1	note	TransMembrane:7 (o6-23i43-60o80-95i102-119o139-159i171-193o213-237i)
ColletesGigas_010398-T1	note	TransMembrane:4 (i24-45o99-119i126-150o177-200i)
ColletesGigas_010401-T1	note	TransMembrane:1 (i12-29o)
ColletesGigas_010404-T1	note	TransMembrane:8 (o286-303i315-334o346-365i377-395o401-420i555-573o579-597i653-671o)
ColletesGigas_010409-T1	note	TransMembrane:1 (o6-24i)
ColletesGigas_010413-T1	note	TransMembrane:1 (i27-52o)
ColletesGigas_010414-T1	note	TransMembrane:6 (i31-49o69-90i102-123o143-166i178-198o218-238i)
ColletesGigas_010417-T1	note	TransMembrane:1 (o52-71i)
ColletesGigas_010428-T1	note	TransMembrane:7 (o543-562i569-591o603-620i627-646o666-684i691-709o729-752i)
ColletesGigas_010440-T1	note	TransMembrane:4 (i27-49o61-80i105-125o145-167i)
ColletesGigas_010441-T1	note	TransMembrane:1 (o460-481i)
ColletesGigas_010442-T1	note	TransMembrane:1 (o43-65i)
ColletesGigas_010443-T1	note	TransMembrane:1 (i60-86o)
ColletesGigas_010448-T1	note	TransMembrane:1 (o322-345i)
ColletesGigas_010460-T1	note	TransMembrane:1 (o737-764i)
ColletesGigas_010488-T1	note	TransMembrane:1 (o170-192i)
ColletesGigas_010500-T1	note	TransMembrane:3 (o18-38i177-196o216-236i)
ColletesGigas_010502-T1	note	TransMembrane:4 (i189-211o231-253i265-289o309-328i)
ColletesGigas_010530-T1	note	TransMembrane:1 (o477-502i)
ColletesGigas_010532-T1	note	TransMembrane:7 (o12-32i76-97o113-130i161-182o188-208i315-333o353-372i)
ColletesGigas_010535-T1	note	TransMembrane:6 (n18-26c31/32o393-413i434-455o461-482i494-519o531-553i626-651o)
ColletesGigas_010540-T1	note	TransMembrane:2 (i29-50o591-609i)
ColletesGigas_010542-T1	note	TransMembrane:2 (o2902-2923i3348-3368o)
ColletesGigas_010543-T1	note	TransMembrane:1 (o6-23i)
ColletesGigas_010544-T1	note	TransMembrane:1 (o249-277i)
ColletesGigas_010547-T1	note	TransMembrane:1 (i40-61o)
ColletesGigas_010549-T1	note	TransMembrane:1 (o226-244i)
ColletesGigas_010584-T1	note	TransMembrane:1 (o17-36i)
ColletesGigas_010593-T1	note	TransMembrane:1 (o20-40i)
ColletesGigas_010604-T1	note	TransMembrane:1 (o49-68i)
ColletesGigas_010611-T1	note	TransMembrane:1 (i12-28o)
ColletesGigas_010617-T1	note	TransMembrane:1 (i20-37o)
ColletesGigas_010634-T1	note	TransMembrane:1 (i136-154o)
ColletesGigas_010651-T1	note	TransMembrane:1 (o20-38i)
ColletesGigas_010652-T1	note	TransMembrane:1 (i110-129o)
ColletesGigas_010663-T1	note	TransMembrane:1 (o850-873i)
ColletesGigas_010667-T1	note	TransMembrane:6 (o15-35i56-78o93-114i193-211o231-252i264-289o)
ColletesGigas_010673-T1	note	TransMembrane:6 (o39-64i76-96o108-135i156-177o203-228i249-272o)
ColletesGigas_010674-T1	note	TransMembrane:2 (n2-10c18/19o326-346i379-397o)
ColletesGigas_010677-T1	note	TransMembrane:5 (n9-20c28/29o78-96i108-128o159-178i190-208o220-246i)
ColletesGigas_010678-T1	note	TransMembrane:6 (i80-106o118-136i156-173o185-201i222-248o306-328i)
ColletesGigas_010684-T1	note	TransMembrane:1 (o63-82i)
ColletesGigas_010689-T1	note	TransMembrane:1 (o108-131i)
ColletesGigas_010725-T1	note	TransMembrane:2 (i517-535o541-562i)
ColletesGigas_010739-T1	note	TransMembrane:1 (o612-634i)
ColletesGigas_010753-T1	note	TransMembrane:1 (o12-29i)
ColletesGigas_010762-T1	note	TransMembrane:10 (o2516-2536i2545-2563o2569-2589i2596-2613o2619-2645i2657-2683o2703-2722i2729-2744o2750-2770i2782-2801o)
ColletesGigas_010766-T1	note	TransMembrane:5 (i45-65o77-103i115-133o471-489i558-578o)
ColletesGigas_010773-T1	note	TransMembrane:11 (n13-25c30/31o280-299i311-337o343-365i386-406o418-439i555-573o829-849i856-875o881-903i924-943o949-972i)
ColletesGigas_010775-T1	note	TransMembrane:3 (i296-322o362-382i557-574o)
ColletesGigas_010776-T1	note	TransMembrane:3 (o293-314i377-393o563-586i)
ColletesGigas_010777-T1	note	TransMembrane:3 (n5-16c20/21o352-372i458-479o640-660i)
ColletesGigas_010779-T1	note	TransMembrane:3 (o30-53i100-125o137-157i)
ColletesGigas_010781-T1	note	TransMembrane:8 (n32-42c50/51o66-86i197-215o227-246i258-277o283-304i316-338o358-388i409-431o)
ColletesGigas_010796-T1	note	TransMembrane:1 (o765-789i)
ColletesGigas_010803-T1	note	TransMembrane:2 (i268-288o294-312i)
ColletesGigas_010809-T1	note	TransMembrane:11 (i50-72o78-101i122-145o165-186i198-217o237-259i271-295o315-335i364-388o394-412i424-445o)
ColletesGigas_010811-T1	note	TransMembrane:2 (o127-149i161-180o)
ColletesGigas_010814-T1	note	TransMembrane:1 (i158-176o)
ColletesGigas_010815-T1	note	TransMembrane:1 (o1018-1038i)
ColletesGigas_010829-T1	note	TransMembrane:2 (o1257-1282i1565-1585o)
ColletesGigas_010850-T1	note	TransMembrane:1 (n7-18c23/24o984-1007i)
ColletesGigas_010851-T1	note	TransMembrane:2 (n5-16c20/21o472-496i517-543o)
ColletesGigas_010853-T1	note	TransMembrane:1 (n3-18c23/24o487-506i)
ColletesGigas_010859-T1	note	TransMembrane:1 (o6-25i)
ColletesGigas_010862-T1	note	TransMembrane:1 (i120-136o)
ColletesGigas_010863-T1	note	TransMembrane:1 (i50-68o)
ColletesGigas_010865-T1	note	TransMembrane:2 (i21-40o52-72i)
ColletesGigas_010876-T1	note	TransMembrane:1 (i113-133o)
ColletesGigas_010888-T1	note	TransMembrane:2 (i311-329o341-364i)
ColletesGigas_010904-T1	note	TransMembrane:1 (o6-28i)
ColletesGigas_010905-T1	note	TransMembrane:1 (n13-24c31/32o140-161i)
ColletesGigas_010915-T1	note	TransMembrane:1 (o75-94i)
ColletesGigas_010928-T1	note	TransMembrane:1 (o175-197i)
ColletesGigas_010929-T1	note	TransMembrane:1 (i33-53o)
ColletesGigas_010947-T1	note	TransMembrane:1 (i83-103o)
ColletesGigas_010948-T1	note	TransMembrane:1 (o142-165i)
ColletesGigas_010997-T1	note	TransMembrane:4 (i103-124o130-146i158-183o243-268i)
ColletesGigas_010998-T1	note	TransMembrane:1 (o31-59i)
ColletesGigas_010999-T1	note	TransMembrane:4 (o204-223i244-263o311-332i344-361o)
ColletesGigas_011005-T1	note	TransMembrane:2 (i106-127o147-165i)
ColletesGigas_011007-T1	note	TransMembrane:5 (o84-112i119-144o159-180i201-223o243-266i)
ColletesGigas_011018-T1	note	TransMembrane:2 (o124-144i156-174o)
ColletesGigas_011034-T1	note	TransMembrane:3 (o806-825i846-870o890-909i)
ColletesGigas_011036-T1	note	TransMembrane:1 (o112-133i)
ColletesGigas_011038-T1	note	TransMembrane:10 (i34-56o68-85i97-117o123-144i151-172o192-212i224-243o255-275i284-303o309-326i)
ColletesGigas_011056-T1	note	TransMembrane:4 (i36-58o70-87i127-148o168-190i)
ColletesGigas_011057-T1	note	TransMembrane:2 (i123-142o304-327i)
ColletesGigas_011058-T1	note	TransMembrane:2 (i80-104o145-167i)
ColletesGigas_011071-T1	note	TransMembrane:1 (o42-65i)
ColletesGigas_011085-T1	note	TransMembrane:6 (i350-367o379-400i421-439o459-482i489-518o569-591i)
ColletesGigas_011112-T1	note	TransMembrane:1 (o50-77i)
ColletesGigas_011119-T1	note	TransMembrane:1 (o317-338i)
ColletesGigas_011120-T1	note	TransMembrane:1 (o867-889i)
ColletesGigas_011122-T1	note	TransMembrane:1 (o254-275i)
ColletesGigas_011125-T1	note	TransMembrane:7 (o40-58i70-89o173-194i201-219o225-243i255-276o296-315i)
ColletesGigas_011127-T1	note	TransMembrane:1 (o598-619i)
ColletesGigas_011160-T1	note	TransMembrane:2 (o244-262i554-575o)
ColletesGigas_011164-T1	note	TransMembrane:1 (o443-459i)
ColletesGigas_011166-T1	note	TransMembrane:3 (o199-219i339-357o369-387i)
ColletesGigas_011175-T1	note	TransMembrane:1 (o741-760i)
ColletesGigas_011177-T1	note	TransMembrane:1 (i205-223o)
ColletesGigas_011178-T1	note	TransMembrane:1 (i51-71o)
ColletesGigas_011184-T1	note	TransMembrane:1 (o6-23i)
ColletesGigas_011223-T1	note	TransMembrane:2 (o808-830i938-957o)
ColletesGigas_011247-T1	note	TransMembrane:13 (o45-62i74-96o116-144i234-253o265-284i304-328o340-366i373-392o398-421i442-467o473-497i518-539o551-576i)
ColletesGigas_011251-T1	note	TransMembrane:11 (i76-101o131-151i171-193o199-220i227-247o283-303i704-729o735-755i767-786o986-1005i1043-1064o)
ColletesGigas_011259-T1	note	TransMembrane:2 (i12-36o67-87i)
ColletesGigas_011279-T1	note	TransMembrane:1 (o1731-1748i)
ColletesGigas_011286-T1	note	TransMembrane:1 (o12-38i)
ColletesGigas_011294-T1	note	TransMembrane:1 (o254-275i)
ColletesGigas_011295-T1	note	TransMembrane:1 (o59-78i)
ColletesGigas_011310-T1	note	TransMembrane:1 (o90-113i)
ColletesGigas_011313-T1	note	TransMembrane:1 (i5-25o)
ColletesGigas_011314-T1	note	TransMembrane:1 (o20-42i)
ColletesGigas_011315-T1	note	TransMembrane:1 (n16-27c32/33o1195-1220i)
ColletesGigas_011333-T1	note	TransMembrane:1 (i288-307o)
ColletesGigas_011335-T1	note	TransMembrane:1 (i20-38o)
ColletesGigas_011337-T1	note	TransMembrane:12 (i96-121o133-155i199-218o238-258i265-285o373-393i428-448o460-483i504-528o540-561i582-605o611-633i)
ColletesGigas_011352-T1	note	TransMembrane:4 (n9-16c21/22o182-199i206-225o237-257i269-293o)
ColletesGigas_011365-T1	note	TransMembrane:4 (i12-36o58-83i95-116o240-265i)
ColletesGigas_011383-T1	note	TransMembrane:1 (o2154-2174i)
ColletesGigas_011414-T1	note	TransMembrane:1 (n7-18c22/23o77-99i)
ColletesGigas_011434-T1	note	TransMembrane:2 (o176-196i217-237o)
ColletesGigas_011442-T1	note	TransMembrane:1 (i21-42o)
ColletesGigas_011453-T1	note	TransMembrane:1 (o118-136i)
ColletesGigas_011466-T1	note	TransMembrane:9 (i83-104o124-144i165-186o206-226i233-257o301-322i334-355o367-384i405-424o)
ColletesGigas_011467-T1	note	TransMembrane:11 (o692-713i745-768o796-815i835-852o909-934i941-958o970-990i1002-1020o1040-1059i1071-1096o1116-1134i)
ColletesGigas_011480-T1	note	TransMembrane:12 (i7-31o75-95i102-122o128-150i162-186o192-212i255-274o294-311i332-352o358-378i390-413o425-444i)
ColletesGigas_011497-T1	note	TransMembrane:1 (i92-113o)
ColletesGigas_011498-T1	note	TransMembrane:5 (o41-59i66-82o88-106i127-155o161-180i)
ColletesGigas_011506-T1	note	TransMembrane:2 (i50-79o108-130i)
ColletesGigas_011509-T1	note	TransMembrane:4 (o161-182i237-255o283-302i314-339o)
ColletesGigas_011542-T1	note	TransMembrane:1 (o6-23i)
ColletesGigas_011546-T1	note	TransMembrane:6 (i65-84o90-112i119-139o145-167i179-196o202-224i)
ColletesGigas_011561-T1	note	TransMembrane:12 (i46-67o164-184i196-214o226-247i254-277o283-301i376-395o407-425i432-451o457-480i492-513o519-538i)
ColletesGigas_011562-T1	note	TransMembrane:2 (i42-63o404-429i)
ColletesGigas_011581-T1	note	TransMembrane:1 (o245-267i)
ColletesGigas_011583-T1	note	TransMembrane:1 (o116-135i)
ColletesGigas_011595-T1	note	TransMembrane:8 (i73-94o106-125i165-185o249-269i393-411o446-471i679-702o727-752i)
ColletesGigas_011602-T1	note	TransMembrane:1 (o654-676i)
ColletesGigas_011605-T1	note	TransMembrane:6 (i12-33o45-64i122-143o163-187i240-258o270-287i)
ColletesGigas_011606-T1	note	TransMembrane:1 (o711-735i)
ColletesGigas_011615-T1	note	TransMembrane:7 (i135-153o181-202i214-234o240-261i268-288o300-320i332-353o)
ColletesGigas_011617-T1	note	TransMembrane:2 (o20-38i169-191o)
ColletesGigas_011653-T1	note	TransMembrane:1 (o1528-1549i)
ColletesGigas_011658-T1	note	TransMembrane:1 (i40-62o)
ColletesGigas_011664-T1	note	TransMembrane:2 (o35-57i103-124o)
ColletesGigas_011687-T1	note	TransMembrane:2 (i17-34o54-74i)
ColletesGigas_011689-T1	note	TransMembrane:2 (o846-868i957-977o)
ColletesGigas_011690-T1	note	TransMembrane:10 (i50-68o341-361i373-401o407-427i448-471o483-506i766-786o792-814i891-912o924-944i)
ColletesGigas_011691-T1	note	TransMembrane:4 (o12-32i80-96o102-120i132-152o)
ColletesGigas_011710-T1	note	TransMembrane:1 (o54-72i)
ColletesGigas_011732-T1	note	TransMembrane:1 (o68-87i)
ColletesGigas_011739-T1	note	TransMembrane:1 (o248-267i)
ColletesGigas_011741-T1	note	TransMembrane:2 (i43-67o409-436i)
ColletesGigas_011743-T1	note	TransMembrane:1 (i96-121o)
ColletesGigas_011759-T1	note	TransMembrane:1 (o56-76i)
ColletesGigas_011760-T1	note	TransMembrane:1 (i43-59o)
ColletesGigas_011784-T1	note	TransMembrane:3 (o129-153i160-180o200-219i)
ColletesGigas_011881-T1	note	TransMembrane:1 (o347-366i)
ColletesGigas_011893-T1	note	TransMembrane:6 (o31-55i67-85o97-113i125-143o149-165i177-198o)
ColletesGigas_011900-T1	note	TransMembrane:1 (o125-146i)
ColletesGigas_011901-T1	note	TransMembrane:2 (i29-52o568-589i)
ColletesGigas_011931-T1	note	TransMembrane:1 (n10-18c23/24o288-308i)
ColletesGigas_011936-T1	note	TransMembrane:1 (o769-789i)
ColletesGigas_011950-T1	note	TransMembrane:2 (i30-57o77-93i)
ColletesGigas_011952-T1	note	TransMembrane:2 (o1465-1483i1545-1563o)
ColletesGigas_011958-T1	note	TransMembrane:11 (i68-89o95-117i138-164o227-244i256-277o303-326i338-363o452-483i490-511o1028-1053i1074-1097o)
ColletesGigas_011962-T1	note	TransMembrane:1 (o439-461i)
ColletesGigas_011965-T1	note	TransMembrane:9 (o97-116i128-148o178-199i220-241o261-285i297-318o338-360i396-419o439-458i)
ColletesGigas_011967-T1	note	TransMembrane:1 (o1457-1481i)
ColletesGigas_011975-T1	note	TransMembrane:1 (n4-14c19/20o741-763i)
ColletesGigas_011983-T1	note	TransMembrane:1 (o716-735i)
ColletesGigas_011988-T1	note	TransMembrane:1 (n3-14c22/23o172-195i)
ColletesGigas_011990-T1	note	TransMembrane:12 (o498-520i532-551o557-576i588-615o701-719i739-759o791-810i831-857o893-912i919-945o965-982i989-1006o)
ColletesGigas_012016-T1	note	TransMembrane:1 (i30-48o)
ColletesGigas_012018-T1	note	TransMembrane:3 (o26-44i65-85o105-122i)
ColletesGigas_012032-T1	note	TransMembrane:1 (o650-671i)
ColletesGigas_012044-T1	note	TransMembrane:13 (o25-44i65-86o92-118i139-162o174-198i210-231o251-269i290-313o350-375i396-415o421-446i453-474o525-549i)
ColletesGigas_012047-T1	note	TransMembrane:2 (i12-32o232-253i)
ColletesGigas_012051-T1	note	TransMembrane:1 (o104-123i)
ColletesGigas_012060-T1	note	TransMembrane:1 (o315-339i)
ColletesGigas_012065-T1	note	TransMembrane:4 (o148-168i712-730o788-809i1006-1031o)
ColletesGigas_012066-T1	note	TransMembrane:2 (i109-138o194-213i)
ColletesGigas_012067-T1	note	TransMembrane:7 (o36-62i74-99o111-132i153-176o196-222i329-350o362-384i)
ColletesGigas_012082-T1	note	TransMembrane:1 (o12-35i)
ColletesGigas_012083-T1	note	TransMembrane:1 (i266-288o)
ColletesGigas_012092-T1	note	TransMembrane:1 (o1009-1030i)
ColletesGigas_012095-T1	note	TransMembrane:6 (i180-204o224-245i257-279o285-303i324-345o351-371i)
ColletesGigas_012103-T1	note	TransMembrane:4 (n6-17c25/26o292-314i321-337o357-379i444-461o)
ColletesGigas_012104-T1	note	TransMembrane:1 (o975-998i)
ColletesGigas_012118-T1	note	TransMembrane:6 (i64-83o95-118i130-150o162-186i198-225o321-344i)
ColletesGigas_012120-T1	note	TransMembrane:1 (n5-15c19/20o156-176i)
ColletesGigas_012121-T1	note	TransMembrane:1 (n2-13c20/21o1803-1822i)
ColletesGigas_012125-T1	note	TransMembrane:7 (o28-48i60-78o90-107i119-137o143-160i172-188o208-227i)
ColletesGigas_012134-T1	note	TransMembrane:12 (i112-132o362-383i395-415o421-439i474-495o501-526i576-594o783-802i809-829o835-859i871-895o907-933i)
ColletesGigas_012135-T1	note	TransMembrane:1 (n3-12c17/18o368-390i)
ColletesGigas_012137-T1	note	TransMembrane:1 (n12-23c28/29o182-211i)
ColletesGigas_012142-T1	note	TransMembrane:1 (i205-222o)
ColletesGigas_012146-T1	note	TransMembrane:1 (i37-57o)
ColletesGigas_012147-T1	note	TransMembrane:12 (i20-44o64-83i95-112o118-140i152-170o176-197i261-286o298-318i325-345o357-383i395-415o427-446i)
ColletesGigas_012148-T1	note	TransMembrane:11 (o150-169i181-199o205-224i236-255o261-279i345-367o379-403i410-431o443-461i482-501o513-532i)
ColletesGigas_012149-T1	note	TransMembrane:1 (o724-743i)
ColletesGigas_012168-T1	note	TransMembrane:3 (i21-48o60-80i92-111o)
ColletesGigas_012172-T1	note	TransMembrane:6 (o41-61i81-99o119-135i362-383o395-416i428-444o)
ColletesGigas_012175-T1	note	TransMembrane:1 (i7-28o)
ColletesGigas_012178-T1	note	TransMembrane:1 (i169-192o)
ColletesGigas_012188-T1	note	TransMembrane:2 (i137-156o176-198i)
ColletesGigas_012189-T1	note	TransMembrane:2 (o40-63i70-89o)
ColletesGigas_012190-T1	note	TransMembrane:3 (o299-315i327-350o362-384i)
ColletesGigas_012193-T1	note	TransMembrane:5 (n18-31c39/40o124-142i163-187o193-215i227-245o251-271i)
ColletesGigas_012198-T1	note	TransMembrane:1 (o2026-2047i)
ColletesGigas_012200-T1	note	TransMembrane:9 (o6-27i39-66o78-97i109-128o148-170i287-309o342-365i377-397o424-443i)
ColletesGigas_012203-T1	note	TransMembrane:1 (n5-12c16/17o899-921i)
ColletesGigas_012212-T1	note	TransMembrane:1 (o2760-2783i)
ColletesGigas_012226-T1	note	TransMembrane:1 (o581-600i)
ColletesGigas_012229-T1	note	TransMembrane:7 (n6-16c24/25o220-238i250-271o291-308i320-338o358-378i390-417o423-444i)
ColletesGigas_012242-T1	note	TransMembrane:1 (n2-9c13/14o23-43i)
ColletesGigas_012264-T1	note	TransMembrane:1 (i77-98o)
ColletesGigas_012271-T1	note	TransMembrane:1 (o504-525i)
ColletesGigas_012275-T1	note	TransMembrane:2 (i73-94o531-552i)
ColletesGigas_012276-T1	note	TransMembrane:2 (i71-92o482-503i)
ColletesGigas_012278-T1	note	TransMembrane:1 (n13-24c29/30o53-72i)
ColletesGigas_012288-T1	note	TransMembrane:1 (i127-148o)
ColletesGigas_012289-T1	note	TransMembrane:8 (i37-57o77-94i114-134o146-168i201-223o243-261i273-296o316-337i)
ColletesGigas_012291-T1	note	TransMembrane:2 (o745-762i953-974o)
ColletesGigas_012299-T1	note	TransMembrane:7 (o25-47i59-79o99-118i130-150o170-193i214-233o323-342i)
ColletesGigas_012300-T1	note	TransMembrane:2 (i12-32o69-88i)
ColletesGigas_012316-T1	note	TransMembrane:1 (i109-133o)
ColletesGigas_012323-T1	note	TransMembrane:1 (i7-28o)
ColletesGigas_012325-T1	note	TransMembrane:6 (i21-41o77-93i100-120o126-145i166-184o196-225i)
ColletesGigas_012327-T1	note	TransMembrane:3 (o44-68i80-97o117-136i)
ColletesGigas_012332-T1	note	TransMembrane:3 (i82-104o145-167i308-328o)
ColletesGigas_012333-T1	note	TransMembrane:4 (n8-19c27/28o237-261i268-287o302-326i463-482o)
ColletesGigas_012334-T1	note	TransMembrane:1 (n10-21c28/29o167-190i)
ColletesGigas_012343-T1	note	TransMembrane:12 (i120-140o160-177i189-207o213-234i246-269o289-308i398-419o554-574i581-599o605-627i639-657o663-684i)
ColletesGigas_012346-T1	note	TransMembrane:11 (o33-51i72-90o119-140i147-167o187-206i218-238o258-277i289-306o312-329i341-359o379-408i)
ColletesGigas_012358-T1	note	TransMembrane:1 (i102-120o)
ColletesGigas_012386-T1	note	TransMembrane:2 (o62-82i94-110o)
ColletesGigas_012387-T1	note	TransMembrane:3 (i103-121o127-144i156-177o)
ColletesGigas_012388-T1	note	TransMembrane:1 (i34-52o)
ColletesGigas_012389-T1	note	TransMembrane:1 (i88-107o)
ColletesGigas_012395-T1	note	TransMembrane:1 (i12-33o)
ColletesGigas_012403-T1	note	TransMembrane:1 (o174-195i)
ColletesGigas_012421-T1	note	TransMembrane:1 (o770-794i)
ColletesGigas_012440-T1	note	TransMembrane:1 (o131-154i)
ColletesGigas_012441-T1	note	TransMembrane:4 (o60-86i98-126o138-157i178-197o)
ColletesGigas_012448-T1	note	TransMembrane:10 (o76-98i139-158o178-195i207-224o244-262i274-298o318-342i363-380o386-409i429-447o)
ColletesGigas_012450-T1	note	TransMembrane:1 (o211-231i)
ColletesGigas_012457-T1	note	TransMembrane:1 (o31-54i)
ColletesGigas_012460-T1	note	TransMembrane:1 (i12-33o)
ColletesGigas_012465-T1	note	TransMembrane:1 (o16-36i)
ColletesGigas_012472-T1	note	TransMembrane:1 (o49-67i)
ColletesGigas_012475-T1	note	TransMembrane:2 (i180-200o220-237i)
ColletesGigas_012484-T1	note	TransMembrane:1 (i97-113o)
ColletesGigas_012504-T1	note	TransMembrane:3 (o6-24i355-382o402-424i)
ColletesGigas_012508-T1	note	TransMembrane:1 (o203-220i)
ColletesGigas_012509-T1	note	TransMembrane:1 (o22-45i)
ColletesGigas_012518-T1	note	TransMembrane:10 (i57-76o96-114i135-152o164-180i192-212o232-251i271-287o299-317i327-345o351-372i)
ColletesGigas_012525-T1	note	TransMembrane:1 (n9-16c24/25o48-68i)
ColletesGigas_012536-T1	note	TransMembrane:2 (i21-40o86-104i)
ColletesGigas_012541-T1	note	TransMembrane:1 (i39-60o)
ColletesGigas_012554-T1	note	TransMembrane:4 (i154-173o179-201i213-239o259-283i)
ColletesGigas_012556-T1	note	TransMembrane:1 (i55-75o)
ColletesGigas_012579-T1	note	TransMembrane:2 (o17-38i514-535o)
ColletesGigas_012583-T1	note	TransMembrane:4 (i53-72o84-101i210-230o236-255i)
ColletesGigas_012584-T1	note	TransMembrane:9 (i39-57o383-404i424-449o461-483i495-519o525-542i554-580o600-618i625-646o)
ColletesGigas_012585-T1	note	TransMembrane:1 (o66-88i)
ColletesGigas_012586-T1	note	TransMembrane:1 (i78-102o)
ColletesGigas_012590-T1	note	TransMembrane:7 (o36-60i72-98o110-131i152-177o197-220i516-537o557-580i)
ColletesGigas_012592-T1	note	TransMembrane:3 (o258-274i286-304o721-740i)
ColletesGigas_012596-T1	note	TransMembrane:3 (o51-70i217-236o297-320i)
ColletesGigas_012602-T1	note	TransMembrane:10 (o6-31i95-117o137-158i170-187o193-219i240-257o322-341i348-368o380-399i406-424o)
ColletesGigas_012603-T1	note	TransMembrane:1 (i204-227o)
ColletesGigas_012604-T1	note	TransMembrane:10 (i20-44o56-77i103-123o143-169i190-210o230-254i261-281o293-312i324-342o362-381i)
ColletesGigas_012607-T1	note	TransMembrane:2 (i67-90o110-128i)
ColletesGigas_012629-T1	note	TransMembrane:9 (o12-33i45-64o70-90i155-180o192-213i220-242o254-278i290-314o326-344i)
ColletesGigas_012633-T1	note	TransMembrane:5 (o44-65i72-92o112-131i143-166o178-204i)
ColletesGigas_012641-T1	note	TransMembrane:1 (o261-279i)
ColletesGigas_012650-T1	note	TransMembrane:1 (i85-109o)
ColletesGigas_012683-T1	note	TransMembrane:1 (o150-167i)
ColletesGigas_012699-T1	note	TransMembrane:1 (o6-28i)
ColletesGigas_012702-T1	note	TransMembrane:5 (i69-90o102-120i132-159o179-197i209-230o)
ColletesGigas_012711-T1	note	TransMembrane:1 (i14-34o)
ColletesGigas_012724-T1	note	TransMembrane:1 (o12-33i)
ColletesGigas_012730-T1	note	TransMembrane:6 (i88-107o183-204i296-314o320-343i355-376o382-403i)
ColletesGigas_012731-T1	note	TransMembrane:2 (i47-71o83-102i)
ColletesGigas_012735-T1	note	TransMembrane:3 (i197-214o220-238i273-293o)
ColletesGigas_012756-T1	note	TransMembrane:1 (o20-37i)
ColletesGigas_012757-T1	note	TransMembrane:10 (i135-154o318-335i342-358o378-403i410-428o493-513i606-624o630-649i661-685o705-723i)
ColletesGigas_012759-T1	note	TransMembrane:1 (o669-693i)
ColletesGigas_012764-T1	note	TransMembrane:1 (o68-91i)
ColletesGigas_012765-T1	note	TransMembrane:1 (o79-100i)
ColletesGigas_012767-T1	note	TransMembrane:2 (o20-45i381-401o)
ColletesGigas_012768-T1	note	TransMembrane:2 (o32-57i193-215o)
ColletesGigas_012770-T1	note	TransMembrane:2 (i21-44o388-410i)
ColletesGigas_012780-T1	note	TransMembrane:1 (o12-30i)
ColletesGigas_012797-T1	note	TransMembrane:4 (i24-44o64-89i101-124o130-153i)
ColletesGigas_012803-T1	note	TransMembrane:7 (o38-63i75-97o117-138i159-180o200-221i270-292o312-334i)
ColletesGigas_012823-T1	note	TransMembrane:1 (o56-76i)
ColletesGigas_012829-T1	note	TransMembrane:9 (o6-27i370-391o411-431i438-457o477-495i507-525o570-592i613-636o648-670i)
ColletesGigas_012830-T1	note	TransMembrane:6 (i63-82o102-124i144-170o206-239i273-290o296-315i)
ColletesGigas_012840-T1	note	TransMembrane:3 (o256-280i287-306o312-332i)
ColletesGigas_012857-T1	note	TransMembrane:3 (i40-60o66-82i103-121o)
ColletesGigas_012858-T1	note	TransMembrane:1 (o34-59i)
ColletesGigas_012910-T1	note	TransMembrane:1 (o43-68i)
ColletesGigas_012911-T1	note	TransMembrane:1 (o75-93i)
ColletesGigas_012934-T1	note	TransMembrane:1 (i47-72o)
ColletesGigas_012956-T1	note	TransMembrane:1 (o388-404i)
ColletesGigas_012960-T1	note	TransMembrane:1 (o423-445i)
ColletesGigas_013002-T1	note	TransMembrane:1 (i46-65o)
ColletesGigas_013022-T1	note	TransMembrane:1 (o69-92i)
ColletesGigas_013026-T1	note	TransMembrane:3 (i12-37o49-68i80-103o)
ColletesGigas_013043-T1	note	TransMembrane:2 (i47-65o71-91i)
ColletesGigas_013044-T1	note	TransMembrane:1 (o52-76i)
ColletesGigas_013050-T1	note	TransMembrane:2 (i23-41o110-130i)
ColletesGigas_013054-T1	note	TransMembrane:2 (i325-345o365-386i)
ColletesGigas_013059-T1	note	TransMembrane:2 (o115-134i141-161o)
ColletesGigas_013061-T1	note	TransMembrane:1 (o178-196i)
ColletesGigas_013081-T1	note	TransMembrane:2 (o43-59i247-267o)
ColletesGigas_013082-T1	note	TransMembrane:10 (i138-156o162-182i194-212o218-240i308-331o343-365i372-394o406-433i445-466o478-496i)
ColletesGigas_013084-T1	note	TransMembrane:11 (i87-104o130-152i204-223o235-259i271-292o317-339i360-379o425-444i456-475o495-516i528-547o)
ColletesGigas_013087-T1	note	TransMembrane:1 (i88-110o)
ColletesGigas_013089-T1	note	TransMembrane:1 (o444-463i)
ColletesGigas_013099-T1	note	TransMembrane:1 (i64-83o)
ColletesGigas_013101-T1	note	TransMembrane:2 (o84-105i232-260o)
ColletesGigas_013106-T1	note	TransMembrane:1 (i83-101o)
ColletesGigas_013128-T1	note	TransMembrane:1 (o76-96i)
ColletesGigas_013137-T1	note	TransMembrane:1 (i12-31o)
ColletesGigas_013143-T1	note	TransMembrane:2 (i54-76o82-101i)
ColletesGigas_013150-T1	note	TransMembrane:2 (i121-141o147-170i)
ColletesGigas_013171-T1	note	TransMembrane:11 (o128-145i152-173o179-199i211-233o239-257i329-350o356-378i385-404o410-433i445-467o473-493i)
ColletesGigas_013175-T1	note	TransMembrane:2 (i82-105o134-154i)
ColletesGigas_013182-T1	note	TransMembrane:1 (i12-34o)
ColletesGigas_013194-T1	note	TransMembrane:1 (i117-136o)
ColletesGigas_013210-T1	note	TransMembrane:1 (o1526-1549i)
ColletesGigas_013211-T1	note	TransMembrane:3 (o47-68i80-100o136-162i)
ColletesGigas_013227-T1	note	TransMembrane:2 (i72-91o103-122i)
ColletesGigas_013228-T1	note	TransMembrane:1 (o49-70i)
ColletesGigas_013229-T1	note	TransMembrane:1 (o38-59i)
ColletesGigas_013232-T1	note	TransMembrane:12 (i81-99o111-132i153-181o262-281i293-313o333-357i369-394o414-440i470-495o501-525i546-565o585-605i)
ColletesGigas_013246-T1	note	TransMembrane:2 (o12-31i52-72o)
ColletesGigas_013283-T1	note	TransMembrane:1 (o173-203i)
ColletesGigas_013306-T1	note	TransMembrane:1 (i87-106o)
ColletesGigas_013317-T1	note	TransMembrane:1 (o994-1014i)
ColletesGigas_013341-T1	note	TransMembrane:1 (o31-51i)
ColletesGigas_013359-T1	note	TransMembrane:1 (n6-17c22/23o1186-1212i)
ColletesGigas_013362-T1	note	TransMembrane:1 (o12-31i)
ColletesGigas_013364-T1	note	TransMembrane:11 (o166-185i192-210o216-239i251-269o275-296i362-388o400-419i426-448o468-492i504-525o537-556i)
ColletesGigas_013385-T1	note	TransMembrane:1 (o262-283i)
ColletesGigas_013398-T1	note	TransMembrane:1 (i40-67o)
ColletesGigas_013401-T1	note	TransMembrane:12 (i120-144o156-176i183-205o211-233i245-264o276-295i579-600o612-632i644-665o671-693i705-723o735-754i)
ColletesGigas_013402-T1	note	TransMembrane:12 (i70-92o112-132i139-159o165-190i197-217o229-247i573-596o608-627i639-656o662-688i700-722o728-749i)
ColletesGigas_013404-T1	note	TransMembrane:7 (o240-259i289-307o369-388i400-416o436-453i465-483o549-567i)
ColletesGigas_013410-T1	note	TransMembrane:5 (i170-190o202-223i235-255o261-280i301-320o)
ColletesGigas_013440-T1	note	TransMembrane:1 (i168-184o)
ColletesGigas_013442-T1	note	TransMembrane:4 (o59-76i111-132o138-159i171-191o)
ColletesGigas_013486-T1	note	TransMembrane:5 (o12-33i53-71o100-120i132-150o156-174i)
ColletesGigas_013511-T1	note	TransMembrane:1 (o6-25i)
ColletesGigas_013530-T1	note	TransMembrane:1 (o20-46i)
ColletesGigas_013541-T1	note	TransMembrane:1 (i21-41o)
ColletesGigas_013542-T1	note	TransMembrane:3 (i459-482o488-510i627-650o)
ColletesGigas_013551-T1	note	TransMembrane:1 (n6-16c25/26o339-361i)
ColletesGigas_013555-T1	note	TransMembrane:2 (o34-53i65-85o)
ColletesGigas_013577-T1	note	TransMembrane:1 (o416-438i)
ColletesGigas_013603-T1	note	TransMembrane:5 (o25-47i178-197o203-220i241-258o264-284i)
ColletesGigas_013613-T1	note	TransMembrane:1 (o42-61i)
ColletesGigas_013620-T1	note	TransMembrane:1 (i22-42o)
ColletesGigas_013623-T1	note	TransMembrane:2 (o1224-1241i1253-1278o)
ColletesGigas_013631-T1	note	TransMembrane:1 (i110-134o)
ColletesGigas_013644-T1	note	TransMembrane:1 (o2166-2189i)
ColletesGigas_013645-T1	note	TransMembrane:1 (i7-24o)
ColletesGigas_013651-T1	note	TransMembrane:6 (i27-52o64-84i93-112o124-147i159-181o187-207i)
ColletesGigas_013652-T1	note	TransMembrane:1 (i83-102o)
ColletesGigas_013653-T1	note	TransMembrane:1 (i46-68o)
[truncated: 815 more rows]
