# Supplementary material for: Prevalent bee venom genes evolved before the aculeate stinger and eusociality
Source: BMC Biol. 2023 Oct 23;21:229. doi: 10.1186/s12915-023-01656-5 (PMC10591384; doi:10.1186/s12915-023-01656-5)
Supplement: Supplementary file 37 — Additional file 37. Genome annotation of Colletes gigas. [file 12915_2023_1656_MOESM37_ESM.zip › Colletes_gigas.annotation.funannotate181.Oct2020/annotations/annotations.eggnog.txt]

ColletesGigas_000006-T1	note	EggNog:ENOG41034N6
ColletesGigas_000006-T1	note	COG:S
ColletesGigas_000007-T1	note	EggNog:ENOG41039SM
ColletesGigas_000007-T1	note	COG:G
ColletesGigas_000008-T1	note	EggNog:ENOG41037X4
ColletesGigas_000008-T1	note	COG:J
ColletesGigas_000009-T1	note	EggNog:ENOG4103GE8
ColletesGigas_000009-T1	note	COG:J
ColletesGigas_000010-T1	note	EggNog:ENOG410348V
ColletesGigas_000010-T1	note	COG:E,G
ColletesGigas_000013-T1	note	EggNog:ENOG4103H0U
ColletesGigas_000014-T1	note	EggNog:ENOG41034UJ
ColletesGigas_000014-T1	note	COG:I
ColletesGigas_000015-T1	note	EggNog:ENOG41034UJ
ColletesGigas_000015-T1	note	COG:I
ColletesGigas_000016-T1	note	EggNog:ENOG41034UJ
ColletesGigas_000016-T1	note	COG:I
ColletesGigas_000017-T1	note	EggNog:ENOG41034UJ
ColletesGigas_000017-T1	note	COG:I
ColletesGigas_000018-T1	note	EggNog:ENOG41034UJ
ColletesGigas_000018-T1	note	COG:I
ColletesGigas_000019-T1	note	EggNog:ENOG41036U3
ColletesGigas_000019-T1	note	COG:G
ColletesGigas_000020-T1	note	EggNog:ENOG41038AF
ColletesGigas_000020-T1	note	COG:D
ColletesGigas_000021-T1	note	EggNog:ENOG41038YQ
ColletesGigas_000021-T1	note	COG:S
ColletesGigas_000022-T1	note	EggNog:ENOG410356U
ColletesGigas_000022-T1	note	COG:A
ColletesGigas_000023-T1	note	EggNog:ENOG410343T
ColletesGigas_000023-T1	note	COG:S
ColletesGigas_000024-T1	note	EggNog:ENOG410343T
ColletesGigas_000024-T1	note	COG:S
ColletesGigas_000032-T1	note	EggNog:ENOG410342J
ColletesGigas_000032-T1	note	COG:T
ColletesGigas_000033-T1	note	EggNog:ENOG41035P1
ColletesGigas_000033-T1	note	COG:U
ColletesGigas_000034-T1	note	EggNog:ENOG41KOG1974
ColletesGigas_000034-T1	note	COG:S
ColletesGigas_000046-T1	note	EggNog:ENOG41036RG
ColletesGigas_000046-T1	note	COG:T
ColletesGigas_000048-T1	note	EggNog:ENOG41035R2
ColletesGigas_000048-T1	note	COG:L
ColletesGigas_000050-T1	note	EggNog:ENOG4103H0U
ColletesGigas_000051-T1	note	EggNog:ENOG4103794
ColletesGigas_000051-T1	note	COG:P
ColletesGigas_000052-T1	note	EggNog:ENOG41033B3
ColletesGigas_000052-T1	note	COG:G
ColletesGigas_000053-T1	note	EggNog:ENOG41033B3
ColletesGigas_000053-T1	note	COG:G
ColletesGigas_000058-T1	note	EggNog:ENOG41038XX
ColletesGigas_000058-T1	note	COG:S
ColletesGigas_000059-T1	note	EggNog:ENOG41038XX
ColletesGigas_000059-T1	note	COG:S
ColletesGigas_000060-T1	note	EggNog:ENOG41038XX
ColletesGigas_000060-T1	note	COG:S
ColletesGigas_000067-T1	note	EggNog:ENOG41038XX
ColletesGigas_000067-T1	note	COG:S
ColletesGigas_000073-T1	note	EggNog:ENOG41032Y7
ColletesGigas_000073-T1	note	COG:O
ColletesGigas_000074-T1	note	EggNog:ENOG410378Q
ColletesGigas_000074-T1	note	COG:J
ColletesGigas_000076-T1	note	EggNog:ENOG410VQW1
ColletesGigas_000076-T1	note	COG:K
ColletesGigas_000077-T1	note	EggNog:ENOG4103569
ColletesGigas_000077-T1	note	COG:M
ColletesGigas_000079-T1	note	EggNog:ENOG4103569
ColletesGigas_000079-T1	note	COG:M
ColletesGigas_000081-T1	note	EggNog:ENOG4103569
ColletesGigas_000081-T1	note	COG:M
ColletesGigas_000082-T1	note	EggNog:ENOG4103569
ColletesGigas_000082-T1	note	COG:M
ColletesGigas_000084-T1	note	EggNog:ENOG41036J5
ColletesGigas_000084-T1	note	COG:J
ColletesGigas_000085-T1	note	EggNog:ENOG41032U6
ColletesGigas_000085-T1	note	COG:T
ColletesGigas_000086-T1	note	EggNog:ENOG41033YR
ColletesGigas_000086-T1	note	COG:O
ColletesGigas_000092-T1	note	EggNog:ENOG41037N9
ColletesGigas_000094-T1	note	EggNog:ENOG410VV13
ColletesGigas_000095-T1	note	EggNog:ENOG41034KU
ColletesGigas_000095-T1	note	COG:E
ColletesGigas_000096-T1	note	EggNog:ENOG41034KU
ColletesGigas_000096-T1	note	COG:E
ColletesGigas_000097-T1	note	EggNog:ENOG410V8QD
ColletesGigas_000097-T1	note	COG:T
ColletesGigas_000098-T1	note	EggNog:ENOG41037SH
ColletesGigas_000098-T1	note	COG:K
ColletesGigas_000099-T1	note	EggNog:ENOG41037TT
ColletesGigas_000099-T1	note	COG:S
ColletesGigas_000100-T1	note	EggNog:ENOG410VX1G
ColletesGigas_000101-T1	note	EggNog:ENOG410VX1G
ColletesGigas_000102-T1	note	EggNog:ENOG4103GV9
ColletesGigas_000103-T1	note	EggNog:ENOG41033VB
ColletesGigas_000103-T1	note	COG:T
ColletesGigas_000105-T1	note	EggNog:ENOG4103GT1
ColletesGigas_000108-T1	note	EggNog:ENOG41037WM
ColletesGigas_000108-T1	note	COG:S
ColletesGigas_000109-T1	note	EggNog:ENOG41037UZ
ColletesGigas_000109-T1	note	COG:S
ColletesGigas_000110-T1	note	EggNog:ENOG41037GS
ColletesGigas_000111-T1	note	EggNog:ENOG41037GS
ColletesGigas_000112-T1	note	EggNog:ENOG4103HRK
ColletesGigas_000112-T1	note	COG:G
ColletesGigas_000113-T1	note	EggNog:ENOG4103BF7
ColletesGigas_000114-T1	note	EggNog:ENOG41039DX
ColletesGigas_000117-T1	note	EggNog:ENOG4103HYF
ColletesGigas_000117-T1	note	COG:T
ColletesGigas_000118-T1	note	EggNog:ENOG4103HYF
ColletesGigas_000118-T1	note	COG:T
ColletesGigas_000119-T1	note	EggNog:ENOG4103HYF
ColletesGigas_000119-T1	note	COG:T
ColletesGigas_000123-T1	note	EggNog:ENOG4103HYF
ColletesGigas_000123-T1	note	COG:T
ColletesGigas_000124-T1	note	EggNog:ENOG4103C8R
ColletesGigas_000125-T1	note	EggNog:ENOG4103HYF
ColletesGigas_000125-T1	note	COG:T
ColletesGigas_000126-T1	note	EggNog:ENOG4103HYF
ColletesGigas_000126-T1	note	COG:T
ColletesGigas_000127-T1	note	EggNog:ENOG4103ANF
ColletesGigas_000127-T1	note	COG:O
ColletesGigas_000128-T1	note	EggNog:ENOG41032J5
ColletesGigas_000128-T1	note	COG:A
ColletesGigas_000129-T1	note	EggNog:ENOG41033GD
ColletesGigas_000129-T1	note	COG:G
ColletesGigas_000131-T1	note	EggNog:ENOG4103BF0
ColletesGigas_000131-T1	note	COG:K,T
ColletesGigas_000133-T1	note	EggNog:ENOG41037AY
ColletesGigas_000133-T1	note	COG:K,T
ColletesGigas_000134-T1	note	EggNog:ENOG4103HPR
ColletesGigas_000135-T1	note	EggNog:ENOG41034TG
ColletesGigas_000135-T1	note	COG:U
ColletesGigas_000136-T1	note	EggNog:ENOG41034NH
ColletesGigas_000136-T1	note	COG:I
ColletesGigas_000137-T1	note	EggNog:ENOG41034NH
ColletesGigas_000137-T1	note	COG:I
ColletesGigas_000138-T1	note	EggNog:ENOG41033M7
ColletesGigas_000138-T1	note	COG:T
ColletesGigas_000139-T1	note	EggNog:ENOG410386U
ColletesGigas_000139-T1	note	COG:T,U
ColletesGigas_000140-T1	note	EggNog:ENOG41032XE
ColletesGigas_000140-T1	note	COG:S
ColletesGigas_000141-T1	note	EggNog:ENOG41033CH
ColletesGigas_000141-T1	note	COG:S
ColletesGigas_000144-T1	note	EggNog:ENOG410341V
ColletesGigas_000144-T1	note	COG:K
ColletesGigas_000148-T1	note	EggNog:ENOG410341V
ColletesGigas_000148-T1	note	COG:K
ColletesGigas_000149-T1	note	EggNog:ENOG4103AM2
ColletesGigas_000150-T1	note	EggNog:ENOG410341V
ColletesGigas_000150-T1	note	COG:K
ColletesGigas_000153-T1	note	EggNog:ENOG410392W
ColletesGigas_000153-T1	note	COG:S
ColletesGigas_000157-T1	note	EggNog:ENOG41032DN
ColletesGigas_000157-T1	note	COG:G,I
ColletesGigas_000158-T1	note	EggNog:ENOG41037CU
ColletesGigas_000158-T1	note	COG:L
ColletesGigas_000159-T1	note	EggNog:ENOG41036K3
ColletesGigas_000159-T1	note	COG:H
ColletesGigas_000166-T1	note	EggNog:ENOG410VSN0
ColletesGigas_000166-T1	note	COG:S
ColletesGigas_000181-T1	note	EggNog:ENOG410371I
ColletesGigas_000181-T1	note	COG:K
ColletesGigas_000182-T1	note	EggNog:ENOG410357H
ColletesGigas_000182-T1	note	COG:K
ColletesGigas_000183-T1	note	EggNog:ENOG4103602
ColletesGigas_000183-T1	note	COG:T
ColletesGigas_000184-T1	note	EggNog:ENOG41037D9
ColletesGigas_000184-T1	note	COG:U
ColletesGigas_000185-T1	note	EggNog:ENOG41032HK
ColletesGigas_000185-T1	note	COG:S
ColletesGigas_000187-T1	note	EggNog:ENOG41032DT
ColletesGigas_000187-T1	note	COG:K
ColletesGigas_000188-T1	note	EggNog:ENOG410VDHZ
ColletesGigas_000188-T1	note	COG:O,U
ColletesGigas_000190-T1	note	EggNog:ENOG41032WW
ColletesGigas_000190-T1	note	COG:O
ColletesGigas_000191-T1	note	EggNog:ENOG410363R
ColletesGigas_000191-T1	note	COG:T
ColletesGigas_000192-T1	note	EggNog:ENOG410V5F3
ColletesGigas_000192-T1	note	COG:T
ColletesGigas_000193-T1	note	EggNog:ENOG410363R
ColletesGigas_000193-T1	note	COG:T
ColletesGigas_000194-T1	note	EggNog:ENOG410363R
ColletesGigas_000194-T1	note	COG:T
ColletesGigas_000207-T1	note	EggNog:ENOG4103HZ3
ColletesGigas_000208-T1	note	EggNog:ENOG410VS5Q
ColletesGigas_000214-T1	note	EggNog:ENOG4103ARE
ColletesGigas_000222-T1	note	EggNog:ENOG41034SF
ColletesGigas_000222-T1	note	COG:T
ColletesGigas_000228-T1	note	EggNog:ENOG410328J
ColletesGigas_000228-T1	note	COG:Z
ColletesGigas_000229-T1	note	EggNog:ENOG410359I
ColletesGigas_000229-T1	note	COG:K
ColletesGigas_000230-T1	note	EggNog:ENOG41033IY
ColletesGigas_000230-T1	note	COG:S
ColletesGigas_000231-T1	note	EggNog:ENOG41038N0
ColletesGigas_000231-T1	note	COG:S
ColletesGigas_000232-T1	note	EggNog:ENOG410V4DW
ColletesGigas_000232-T1	note	COG:K
ColletesGigas_000233-T1	note	EggNog:ENOG41KOG1721
ColletesGigas_000233-T1	note	COG:S
ColletesGigas_000234-T1	note	EggNog:ENOG410V4DW
ColletesGigas_000234-T1	note	COG:K
ColletesGigas_000235-T1	note	EggNog:ENOG4103GKK
ColletesGigas_000235-T1	note	COG:K
ColletesGigas_000236-T1	note	EggNog:ENOG4103GJI
ColletesGigas_000236-T1	note	COG:K
ColletesGigas_000237-T1	note	EggNog:ENOG4103GFP
ColletesGigas_000237-T1	note	COG:K
ColletesGigas_000238-T1	note	EggNog:ENOG4103GFP
ColletesGigas_000238-T1	note	COG:K
ColletesGigas_000239-T1	note	EggNog:ENOG410369I
ColletesGigas_000239-T1	note	COG:K
ColletesGigas_000240-T1	note	EggNog:ENOG410369I
ColletesGigas_000240-T1	note	COG:K
ColletesGigas_000241-T1	note	EggNog:ENOG410369I
ColletesGigas_000241-T1	note	COG:K
ColletesGigas_000242-T1	note	EggNog:ENOG410369I
ColletesGigas_000242-T1	note	COG:K
ColletesGigas_000243-T1	note	EggNog:ENOG410369I
ColletesGigas_000243-T1	note	COG:K
ColletesGigas_000244-T1	note	EggNog:ENOG410369I
ColletesGigas_000244-T1	note	COG:K
ColletesGigas_000245-T1	note	EggNog:ENOG4103GFP
ColletesGigas_000245-T1	note	COG:K
ColletesGigas_000246-T1	note	EggNog:ENOG410369I
ColletesGigas_000246-T1	note	COG:K
ColletesGigas_000247-T1	note	EggNog:ENOG410369I
ColletesGigas_000247-T1	note	COG:K
ColletesGigas_000248-T1	note	EggNog:ENOG410369I
ColletesGigas_000248-T1	note	COG:K
ColletesGigas_000249-T1	note	EggNog:ENOG410369I
ColletesGigas_000249-T1	note	COG:K
ColletesGigas_000250-T1	note	EggNog:ENOG41KOG1721
ColletesGigas_000250-T1	note	COG:S
ColletesGigas_000251-T1	note	EggNog:ENOG4103AHU
ColletesGigas_000251-T1	note	COG:S
ColletesGigas_000252-T1	note	EggNog:ENOG41035ZG
ColletesGigas_000252-T1	note	COG:P
ColletesGigas_000259-T1	note	EggNog:ENOG410354C
ColletesGigas_000259-T1	note	COG:T
ColletesGigas_000260-T1	note	EggNog:ENOG410354C
ColletesGigas_000260-T1	note	COG:T
ColletesGigas_000264-T1	note	EggNog:ENOG41032A7
ColletesGigas_000264-T1	note	COG:O
ColletesGigas_000265-T1	note	EggNog:ENOG41KOG3624
ColletesGigas_000265-T1	note	COG:E
ColletesGigas_000266-T1	note	EggNog:ENOG41038IM
ColletesGigas_000266-T1	note	COG:O
ColletesGigas_000267-T1	note	EggNog:ENOG410334I
ColletesGigas_000267-T1	note	COG:T
ColletesGigas_000268-T1	note	EggNog:ENOG41032Y8
ColletesGigas_000268-T1	note	COG:S
ColletesGigas_000269-T1	note	EggNog:ENOG41035GV
ColletesGigas_000269-T1	note	COG:G
ColletesGigas_000271-T1	note	EggNog:ENOG410399C
ColletesGigas_000280-T1	note	EggNog:ENOG41033UX
ColletesGigas_000280-T1	note	COG:S
ColletesGigas_000281-T1	note	EggNog:ENOG41033W0
ColletesGigas_000281-T1	note	COG:T
ColletesGigas_000282-T1	note	EggNog:ENOG41033W0
ColletesGigas_000282-T1	note	COG:T
ColletesGigas_000283-T1	note	EggNog:ENOG41033W0
ColletesGigas_000283-T1	note	COG:T
ColletesGigas_000285-T1	note	EggNog:ENOG41033W0
ColletesGigas_000285-T1	note	COG:T
ColletesGigas_000286-T1	note	EggNog:ENOG41033W0
ColletesGigas_000286-T1	note	COG:T
ColletesGigas_000297-T1	note	EggNog:ENOG4103GGN
ColletesGigas_000299-T1	note	EggNog:ENOG410VJYS
ColletesGigas_000311-T1	note	EggNog:ENOG41033W0
ColletesGigas_000311-T1	note	COG:T
ColletesGigas_000312-T1	note	EggNog:ENOG41033W0
ColletesGigas_000312-T1	note	COG:T
ColletesGigas_000313-T1	note	EggNog:ENOG41039U2
ColletesGigas_000313-T1	note	COG:E,P,T
ColletesGigas_000316-T1	note	EggNog:ENOG4103ASQ
ColletesGigas_000316-T1	note	COG:Y
ColletesGigas_000318-T1	note	EggNog:ENOG4103HRP
ColletesGigas_000318-T1	note	COG:G
ColletesGigas_000319-T1	note	EggNog:ENOG4103HRP
ColletesGigas_000319-T1	note	COG:G
ColletesGigas_000320-T1	note	EggNog:ENOG41033YP
ColletesGigas_000320-T1	note	COG:H
ColletesGigas_000331-T1	note	EggNog:ENOG41033AK
ColletesGigas_000331-T1	note	COG:O
ColletesGigas_000332-T1	note	EggNog:ENOG41033AK
ColletesGigas_000332-T1	note	COG:O
ColletesGigas_000333-T1	note	EggNog:ENOG410V9Y3
ColletesGigas_000333-T1	note	COG:J
ColletesGigas_000335-T1	note	EggNog:ENOG41034FA
ColletesGigas_000335-T1	note	COG:K
ColletesGigas_000338-T1	note	EggNog:ENOG41034FA
ColletesGigas_000338-T1	note	COG:K
ColletesGigas_000345-T1	note	EggNog:ENOG41034FA
ColletesGigas_000345-T1	note	COG:K
ColletesGigas_000353-T1	note	EggNog:ENOG41KOG1721
ColletesGigas_000353-T1	note	COG:S
ColletesGigas_000358-T1	note	EggNog:ENOG41033MQ
ColletesGigas_000358-T1	note	COG:S
ColletesGigas_000359-T1	note	EggNog:ENOG410334P
ColletesGigas_000359-T1	note	COG:A
ColletesGigas_000360-T1	note	EggNog:ENOG41036HI
ColletesGigas_000360-T1	note	COG:E
ColletesGigas_000361-T1	note	EggNog:ENOG41037GK
ColletesGigas_000361-T1	note	COG:U,Z
ColletesGigas_000362-T1	note	EggNog:ENOG41034JX
ColletesGigas_000362-T1	note	COG:D
ColletesGigas_000363-T1	note	EggNog:ENOG41033AJ
ColletesGigas_000363-T1	note	COG:K
ColletesGigas_000382-T1	note	EggNog:ENOG410353N
ColletesGigas_000382-T1	note	COG:S
ColletesGigas_000383-T1	note	EggNog:ENOG410392M
ColletesGigas_000383-T1	note	COG:S
ColletesGigas_000384-T1	note	EggNog:ENOG41037EB
ColletesGigas_000385-T1	note	EggNog:ENOG41037EB
ColletesGigas_000387-T1	note	EggNog:ENOG41034K8
ColletesGigas_000387-T1	note	COG:C
ColletesGigas_000391-T1	note	EggNog:ENOG41034IA
ColletesGigas_000391-T1	note	COG:S
ColletesGigas_000393-T1	note	EggNog:ENOG4103GZ6
ColletesGigas_000393-T1	note	COG:I
ColletesGigas_000394-T1	note	EggNog:ENOG410336H
ColletesGigas_000394-T1	note	COG:U
ColletesGigas_000395-T1	note	EggNog:ENOG410339K
ColletesGigas_000395-T1	note	COG:A,D
ColletesGigas_000396-T1	note	EggNog:ENOG41034C9
ColletesGigas_000396-T1	note	COG:L
ColletesGigas_000397-T1	note	EggNog:ENOG41033JQ
ColletesGigas_000397-T1	note	COG:E
ColletesGigas_000398-T1	note	EggNog:ENOG41037B9
ColletesGigas_000398-T1	note	COG:S
ColletesGigas_000401-T1	note	EggNog:ENOG41036AQ
ColletesGigas_000401-T1	note	COG:O
ColletesGigas_000403-T1	note	EggNog:ENOG41039X2
ColletesGigas_000403-T1	note	COG:G
ColletesGigas_000404-T1	note	EggNog:ENOG4103HQ3
ColletesGigas_000404-T1	note	COG:G
ColletesGigas_000406-T1	note	EggNog:ENOG41037K8
ColletesGigas_000406-T1	note	COG:S
ColletesGigas_000407-T1	note	EggNog:ENOG41037K8
ColletesGigas_000407-T1	note	COG:S
ColletesGigas_000409-T1	note	EggNog:ENOG41037K8
ColletesGigas_000409-T1	note	COG:S
ColletesGigas_000411-T1	note	EggNog:ENOG4103748
ColletesGigas_000411-T1	note	COG:S
ColletesGigas_000413-T1	note	EggNog:ENOG410VC50
ColletesGigas_000413-T1	note	COG:O
ColletesGigas_000415-T1	note	EggNog:ENOG410VC50
ColletesGigas_000415-T1	note	COG:O
ColletesGigas_000416-T1	note	EggNog:ENOG41032X6
ColletesGigas_000416-T1	note	COG:O
ColletesGigas_000418-T1	note	EggNog:ENOG41032X6
ColletesGigas_000418-T1	note	COG:O
ColletesGigas_000419-T1	note	EggNog:ENOG410VC50
ColletesGigas_000419-T1	note	COG:O
ColletesGigas_000420-T1	note	EggNog:ENOG410VC50
ColletesGigas_000420-T1	note	COG:O
ColletesGigas_000421-T1	note	EggNog:ENOG41033BE
ColletesGigas_000421-T1	note	COG:C
ColletesGigas_000422-T1	note	EggNog:ENOG41034QW
ColletesGigas_000422-T1	note	COG:I
ColletesGigas_000423-T1	note	EggNog:ENOG4103GKV
ColletesGigas_000423-T1	note	COG:B,K
ColletesGigas_000424-T1	note	EggNog:ENOG4103CAN
ColletesGigas_000424-T1	note	COG:B,K
ColletesGigas_000426-T1	note	EggNog:ENOG410361S
ColletesGigas_000426-T1	note	COG:S
ColletesGigas_000427-T1	note	EggNog:ENOG41032V3
ColletesGigas_000427-T1	note	COG:K
ColletesGigas_000435-T1	note	EggNog:ENOG410342P
ColletesGigas_000435-T1	note	COG:S
ColletesGigas_000436-T1	note	EggNog:ENOG410342P
ColletesGigas_000436-T1	note	COG:S
ColletesGigas_000438-T1	note	EggNog:ENOG41037YP
ColletesGigas_000438-T1	note	COG:S
ColletesGigas_000439-T1	note	EggNog:ENOG4103BD2
ColletesGigas_000440-T1	note	EggNog:ENOG4103A81
ColletesGigas_000440-T1	note	COG:E,P,T
ColletesGigas_000441-T1	note	EggNog:ENOG41035CP
ColletesGigas_000441-T1	note	COG:I
ColletesGigas_000442-T1	note	EggNog:ENOG41036G2
ColletesGigas_000442-T1	note	COG:I
ColletesGigas_000443-T1	note	EggNog:ENOG410361A
ColletesGigas_000443-T1	note	COG:I
ColletesGigas_000445-T1	note	EggNog:ENOG41032R0
ColletesGigas_000445-T1	note	COG:I
ColletesGigas_000446-T1	note	EggNog:ENOG4103A1Y
ColletesGigas_000446-T1	note	COG:E,O
ColletesGigas_000447-T1	note	EggNog:ENOG4103GJS
ColletesGigas_000447-T1	note	COG:O
ColletesGigas_000452-T1	note	EggNog:ENOG41036FQ
ColletesGigas_000454-T1	note	EggNog:ENOG41037VZ
ColletesGigas_000454-T1	note	COG:S
ColletesGigas_000455-T1	note	EggNog:ENOG4103302
ColletesGigas_000455-T1	note	COG:S
ColletesGigas_000456-T1	note	EggNog:ENOG410W03G
ColletesGigas_000457-T1	note	EggNog:ENOG41032UK
ColletesGigas_000457-T1	note	COG:U
ColletesGigas_000459-T1	note	EggNog:ENOG41035GZ
ColletesGigas_000459-T1	note	COG:K
ColletesGigas_000460-T1	note	EggNog:ENOG4103GZZ
ColletesGigas_000460-T1	note	COG:S
ColletesGigas_000461-T1	note	EggNog:ENOG41035MK
ColletesGigas_000461-T1	note	COG:S
ColletesGigas_000462-T1	note	EggNog:ENOG41035JR
ColletesGigas_000462-T1	note	COG:T
ColletesGigas_000463-T1	note	EggNog:ENOG41035Q1
ColletesGigas_000463-T1	note	COG:S
ColletesGigas_000464-T1	note	EggNog:ENOG41035Y4
ColletesGigas_000464-T1	note	COG:P
ColletesGigas_000465-T1	note	EggNog:ENOG410VBXJ
ColletesGigas_000465-T1	note	COG:O
ColletesGigas_000466-T1	note	EggNog:ENOG410384E
ColletesGigas_000466-T1	note	COG:O
ColletesGigas_000467-T1	note	EggNog:ENOG41034E8
ColletesGigas_000467-T1	note	COG:C
ColletesGigas_000468-T1	note	EggNog:ENOG410383S
ColletesGigas_000468-T1	note	COG:G
ColletesGigas_000469-T1	note	EggNog:ENOG410V5RT
ColletesGigas_000469-T1	note	COG:Z
ColletesGigas_000470-T1	note	EggNog:ENOG41032V6
ColletesGigas_000470-T1	note	COG:N
ColletesGigas_000471-T1	note	EggNog:ENOG41036IE
ColletesGigas_000471-T1	note	COG:J
ColletesGigas_000472-T1	note	EggNog:ENOG41033A2
ColletesGigas_000472-T1	note	COG:L
ColletesGigas_000473-T1	note	EggNog:ENOG410387Z
ColletesGigas_000473-T1	note	COG:D
ColletesGigas_000474-T1	note	EggNog:ENOG41033XY
ColletesGigas_000474-T1	note	COG:T
ColletesGigas_000491-T1	note	EggNog:ENOG41035HG
ColletesGigas_000491-T1	note	COG:K
ColletesGigas_000492-T1	note	EggNog:ENOG410VB1E
ColletesGigas_000492-T1	note	COG:T,Z
ColletesGigas_000494-T1	note	EggNog:ENOG4103A13
ColletesGigas_000494-T1	note	COG:O,T
ColletesGigas_000495-T1	note	EggNog:ENOG41039G2
ColletesGigas_000495-T1	note	COG:K
ColletesGigas_000497-T1	note	EggNog:ENOG4103524
ColletesGigas_000497-T1	note	COG:K
ColletesGigas_000517-T1	note	EggNog:ENOG4103524
ColletesGigas_000517-T1	note	COG:K
ColletesGigas_000518-T1	note	EggNog:ENOG4103524
ColletesGigas_000518-T1	note	COG:K
ColletesGigas_000520-T1	note	EggNog:ENOG4103524
ColletesGigas_000520-T1	note	COG:K
ColletesGigas_000521-T1	note	EggNog:ENOG4103A3P
ColletesGigas_000522-T1	note	EggNog:ENOG41032F8
ColletesGigas_000522-T1	note	COG:I
ColletesGigas_000523-T1	note	EggNog:ENOG410380F
ColletesGigas_000523-T1	note	COG:K
ColletesGigas_000524-T1	note	EggNog:ENOG41034RW
ColletesGigas_000524-T1	note	COG:W
ColletesGigas_000525-T1	note	EggNog:ENOG4103813
ColletesGigas_000525-T1	note	COG:O
ColletesGigas_000526-T1	note	EggNog:ENOG4103250
ColletesGigas_000526-T1	note	COG:J
ColletesGigas_000527-T1	note	EggNog:ENOG4103813
ColletesGigas_000527-T1	note	COG:O
ColletesGigas_000528-T1	note	EggNog:ENOG41032KS
ColletesGigas_000528-T1	note	COG:S
ColletesGigas_000529-T1	note	EggNog:ENOG41033N2
ColletesGigas_000529-T1	note	COG:I,O,T,U,V
ColletesGigas_000530-T1	note	EggNog:ENOG41033D3
ColletesGigas_000530-T1	note	COG:Z
ColletesGigas_000531-T1	note	EggNog:ENOG41034QJ
ColletesGigas_000531-T1	note	COG:T
ColletesGigas_000532-T1	note	EggNog:ENOG410VM36
ColletesGigas_000532-T1	note	COG:T
ColletesGigas_000533-T1	note	EggNog:ENOG41037FZ
ColletesGigas_000533-T1	note	COG:U
ColletesGigas_000534-T1	note	EggNog:ENOG4103I36
ColletesGigas_000534-T1	note	COG:J
ColletesGigas_000535-T1	note	EggNog:ENOG410366S
ColletesGigas_000535-T1	note	COG:D
ColletesGigas_000536-T1	note	EggNog:ENOG41033M2
ColletesGigas_000536-T1	note	COG:T
ColletesGigas_000537-T1	note	EggNog:ENOG41032QA
ColletesGigas_000537-T1	note	COG:E,I
ColletesGigas_000538-T1	note	EggNog:ENOG41036CE
ColletesGigas_000538-T1	note	COG:O
ColletesGigas_000539-T1	note	EggNog:ENOG41039WE
ColletesGigas_000539-T1	note	COG:G
ColletesGigas_000540-T1	note	EggNog:ENOG41037S3
ColletesGigas_000540-T1	note	COG:A
ColletesGigas_000541-T1	note	EggNog:ENOG41036HN
ColletesGigas_000541-T1	note	COG:S
ColletesGigas_000542-T1	note	EggNog:ENOG41037D7
ColletesGigas_000542-T1	note	COG:T
ColletesGigas_000543-T1	note	EggNog:ENOG41033U7
ColletesGigas_000543-T1	note	COG:C
ColletesGigas_000544-T1	note	EggNog:ENOG410364M
ColletesGigas_000544-T1	note	COG:O
ColletesGigas_000547-T1	note	EggNog:ENOG410364M
ColletesGigas_000547-T1	note	COG:O
ColletesGigas_000552-T1	note	EggNog:ENOG410VE73
ColletesGigas_000552-T1	note	COG:J
ColletesGigas_000553-T1	note	EggNog:ENOG41038YP
ColletesGigas_000554-T1	note	EggNog:ENOG4103837
ColletesGigas_000554-T1	note	COG:S
ColletesGigas_000555-T1	note	EggNog:ENOG410388J
ColletesGigas_000555-T1	note	COG:J
ColletesGigas_000556-T1	note	EggNog:ENOG41036B8
ColletesGigas_000556-T1	note	COG:T
ColletesGigas_000557-T1	note	EggNog:ENOG410399N
ColletesGigas_000558-T1	note	EggNog:ENOG410395P
ColletesGigas_000558-T1	note	COG:K
ColletesGigas_000559-T1	note	EggNog:ENOG41KOG1376
ColletesGigas_000559-T1	note	COG:Z
ColletesGigas_000560-T1	note	EggNog:ENOG41036AW
ColletesGigas_000560-T1	note	COG:G
ColletesGigas_000561-T1	note	EggNog:ENOG41035ZX
ColletesGigas_000561-T1	note	COG:S
ColletesGigas_000562-T1	note	EggNog:ENOG41033H6
ColletesGigas_000562-T1	note	COG:A
ColletesGigas_000563-T1	note	EggNog:ENOG41033H6
ColletesGigas_000563-T1	note	COG:A
ColletesGigas_000564-T1	note	EggNog:ENOG4103GQS
ColletesGigas_000565-T1	note	EggNog:ENOG4103252
ColletesGigas_000565-T1	note	COG:S
ColletesGigas_000567-T1	note	EggNog:ENOG41033GX
ColletesGigas_000567-T1	note	COG:S
ColletesGigas_000568-T1	note	EggNog:ENOG4103A4Q
ColletesGigas_000568-T1	note	COG:P
ColletesGigas_000569-T1	note	EggNog:ENOG410322D
ColletesGigas_000569-T1	note	COG:K
ColletesGigas_000570-T1	note	EggNog:ENOG41038R8
ColletesGigas_000571-T1	note	EggNog:ENOG41037NF
ColletesGigas_000571-T1	note	COG:S
ColletesGigas_000572-T1	note	EggNog:ENOG410329N
ColletesGigas_000572-T1	note	COG:T,U
ColletesGigas_000573-T1	note	EggNog:ENOG41037U5
ColletesGigas_000573-T1	note	COG:K
ColletesGigas_000574-T1	note	EggNog:ENOG41036W1
ColletesGigas_000574-T1	note	COG:S
ColletesGigas_000577-T1	note	EggNog:ENOG4103GPU
ColletesGigas_000579-T1	note	EggNog:ENOG4103GPU
ColletesGigas_000580-T1	note	EggNog:ENOG4103BHH
ColletesGigas_000580-T1	note	COG:S
ColletesGigas_000581-T1	note	EggNog:ENOG41036BK
ColletesGigas_000581-T1	note	COG:T
ColletesGigas_000582-T1	note	EggNog:ENOG41036VS
ColletesGigas_000582-T1	note	COG:U
ColletesGigas_000583-T1	note	EggNog:ENOG41032ZH
ColletesGigas_000583-T1	note	COG:J
ColletesGigas_000584-T1	note	EggNog:ENOG41034VY
ColletesGigas_000584-T1	note	COG:P
ColletesGigas_000585-T1	note	EggNog:ENOG41034VY
ColletesGigas_000585-T1	note	COG:P
ColletesGigas_000586-T1	note	EggNog:ENOG41032TF
ColletesGigas_000586-T1	note	COG:P,T
ColletesGigas_000590-T1	note	EggNog:ENOG41034E1
ColletesGigas_000590-T1	note	COG:O
ColletesGigas_000591-T1	note	EggNog:ENOG41037CN
ColletesGigas_000592-T1	note	EggNog:ENOG41033N4
ColletesGigas_000592-T1	note	COG:J
ColletesGigas_000593-T1	note	EggNog:ENOG41036VB
ColletesGigas_000593-T1	note	COG:Z
ColletesGigas_000594-T1	note	EggNog:ENOG410WBBC
ColletesGigas_000594-T1	note	COG:K
ColletesGigas_000595-T1	note	EggNog:ENOG41034SN
ColletesGigas_000595-T1	note	COG:E
ColletesGigas_000597-T1	note	EggNog:ENOG41037DU
ColletesGigas_000597-T1	note	COG:S
ColletesGigas_000598-T1	note	EggNog:ENOG4103444
ColletesGigas_000598-T1	note	COG:J
ColletesGigas_000599-T1	note	EggNog:ENOG41035RE
ColletesGigas_000599-T1	note	COG:T
ColletesGigas_000601-T1	note	EggNog:ENOG41038QY
ColletesGigas_000601-T1	note	COG:C
ColletesGigas_000602-T1	note	EggNog:ENOG41032GI
ColletesGigas_000602-T1	note	COG:H
ColletesGigas_000603-T1	note	EggNog:ENOG410321B
ColletesGigas_000603-T1	note	COG:U
ColletesGigas_000604-T1	note	EggNog:ENOG4103514
ColletesGigas_000604-T1	note	COG:T
ColletesGigas_000607-T1	note	EggNog:ENOG41036UX
ColletesGigas_000607-T1	note	COG:K
ColletesGigas_000608-T1	note	EggNog:ENOG410369A
ColletesGigas_000608-T1	note	COG:J
ColletesGigas_000609-T1	note	EggNog:ENOG4103BXZ
ColletesGigas_000609-T1	note	COG:D
ColletesGigas_000610-T1	note	EggNog:ENOG4103CBE
ColletesGigas_000610-T1	note	COG:D
ColletesGigas_000611-T1	note	EggNog:ENOG41032R6
ColletesGigas_000611-T1	note	COG:K
ColletesGigas_000612-T1	note	EggNog:ENOG410363Q
ColletesGigas_000612-T1	note	COG:T
ColletesGigas_000614-T1	note	EggNog:ENOG410351G
ColletesGigas_000614-T1	note	COG:A
ColletesGigas_000615-T1	note	EggNog:ENOG4103C6M
ColletesGigas_000615-T1	note	COG:K
ColletesGigas_000616-T1	note	EggNog:ENOG41035AK
ColletesGigas_000616-T1	note	COG:T
ColletesGigas_000617-T1	note	EggNog:ENOG41035AK
ColletesGigas_000617-T1	note	COG:T
ColletesGigas_000618-T1	note	EggNog:ENOG41035AK
ColletesGigas_000618-T1	note	COG:T
ColletesGigas_000619-T1	note	EggNog:ENOG410369R
ColletesGigas_000619-T1	note	COG:E
ColletesGigas_000620-T1	note	EggNog:ENOG410369R
ColletesGigas_000620-T1	note	COG:E
ColletesGigas_000621-T1	note	EggNog:ENOG41034NQ
ColletesGigas_000621-T1	note	COG:T
ColletesGigas_000622-T1	note	EggNog:ENOG41034NQ
ColletesGigas_000622-T1	note	COG:T
ColletesGigas_000624-T1	note	EggNog:ENOG41034NQ
ColletesGigas_000624-T1	note	COG:T
ColletesGigas_000625-T1	note	EggNog:ENOG410V5G3
ColletesGigas_000625-T1	note	COG:T
ColletesGigas_000651-T1	note	EggNog:ENOG4103A4Y
ColletesGigas_000651-T1	note	COG:T
ColletesGigas_000652-T1	note	EggNog:ENOG4103C5P
ColletesGigas_000652-T1	note	COG:S
ColletesGigas_000653-T1	note	EggNog:ENOG41035GY
ColletesGigas_000653-T1	note	COG:T
ColletesGigas_000654-T1	note	EggNog:ENOG410VHKE
ColletesGigas_000654-T1	note	COG:B
ColletesGigas_000655-T1	note	EggNog:ENOG41036E1
ColletesGigas_000655-T1	note	COG:O
ColletesGigas_000656-T1	note	EggNog:ENOG41037ZN
ColletesGigas_000656-T1	note	COG:A
ColletesGigas_000657-T1	note	EggNog:ENOG41032AK
ColletesGigas_000657-T1	note	COG:Q
ColletesGigas_000658-T1	note	EggNog:ENOG41033UJ
ColletesGigas_000658-T1	note	COG:Q
ColletesGigas_000659-T1	note	EggNog:ENOG410VK6M
ColletesGigas_000659-T1	note	COG:J
ColletesGigas_000660-T1	note	EggNog:ENOG41033UJ
ColletesGigas_000660-T1	note	COG:Q
ColletesGigas_000661-T1	note	EggNog:ENOG4103593
ColletesGigas_000667-T1	note	EggNog:ENOG4103593
ColletesGigas_000670-T1	note	EggNog:ENOG41037GR
ColletesGigas_000670-T1	note	COG:C
ColletesGigas_000671-T1	note	EggNog:ENOG4103592
ColletesGigas_000671-T1	note	COG:S
ColletesGigas_000672-T1	note	EggNog:ENOG41037AB
ColletesGigas_000672-T1	note	COG:U
ColletesGigas_000673-T1	note	EggNog:ENOG41036BA
ColletesGigas_000673-T1	note	COG:O
ColletesGigas_000676-T1	note	EggNog:ENOG41038QB
ColletesGigas_000679-T1	note	EggNog:ENOG410377W
ColletesGigas_000683-T1	note	EggNog:ENOG4103425
ColletesGigas_000683-T1	note	COG:S
ColletesGigas_000684-T1	note	EggNog:ENOG410W2Q4
ColletesGigas_000684-T1	note	COG:S
ColletesGigas_000685-T1	note	EggNog:ENOG41032EN
ColletesGigas_000685-T1	note	COG:A
ColletesGigas_000686-T1	note	EggNog:ENOG41036PZ
ColletesGigas_000686-T1	note	COG:A
ColletesGigas_000687-T1	note	EggNog:ENOG41034C1
ColletesGigas_000687-T1	note	COG:K
ColletesGigas_000688-T1	note	EggNog:ENOG410346C
ColletesGigas_000688-T1	note	COG:G
ColletesGigas_000689-T1	note	EggNog:ENOG410382G
ColletesGigas_000689-T1	note	COG:S
ColletesGigas_000690-T1	note	EggNog:ENOG41034TE
ColletesGigas_000690-T1	note	COG:O
ColletesGigas_000691-T1	note	EggNog:ENOG41038S1
ColletesGigas_000691-T1	note	COG:G
ColletesGigas_000692-T1	note	EggNog:ENOG41037SF
ColletesGigas_000692-T1	note	COG:E
ColletesGigas_000693-T1	note	EggNog:ENOG41035IW
ColletesGigas_000693-T1	note	COG:T
ColletesGigas_000694-T1	note	EggNog:ENOG41035IW
ColletesGigas_000694-T1	note	COG:T
ColletesGigas_000695-T1	note	EggNog:ENOG41031YM
ColletesGigas_000695-T1	note	COG:T
ColletesGigas_000696-T1	note	EggNog:ENOG4103HX5
ColletesGigas_000696-T1	note	COG:K
ColletesGigas_000697-T1	note	EggNog:ENOG41036ZE
ColletesGigas_000697-T1	note	COG:T
ColletesGigas_000698-T1	note	EggNog:ENOG41032JZ
ColletesGigas_000698-T1	note	COG:T
ColletesGigas_000699-T1	note	EggNog:ENOG41032G6
ColletesGigas_000699-T1	note	COG:O
ColletesGigas_000700-T1	note	EggNog:ENOG410W117
ColletesGigas_000700-T1	note	COG:S
ColletesGigas_000701-T1	note	EggNog:ENOG41039Z3
ColletesGigas_000701-T1	note	COG:Z
ColletesGigas_000702-T1	note	EggNog:ENOG410380I
ColletesGigas_000702-T1	note	COG:Z
ColletesGigas_000703-T1	note	EggNog:ENOG41039Z3
ColletesGigas_000703-T1	note	COG:Z
ColletesGigas_000704-T1	note	EggNog:ENOG410358D
ColletesGigas_000704-T1	note	COG:Z
ColletesGigas_000705-T1	note	EggNog:ENOG410V5EN
ColletesGigas_000705-T1	note	COG:Z
ColletesGigas_000706-T1	note	EggNog:ENOG4103HVC
ColletesGigas_000706-T1	note	COG:T,Z
ColletesGigas_000707-T1	note	EggNog:ENOG4103HVC
ColletesGigas_000707-T1	note	COG:T,Z
ColletesGigas_000708-T1	note	EggNog:ENOG41034HK
ColletesGigas_000708-T1	note	COG:G
ColletesGigas_000709-T1	note	EggNog:ENOG410372E
ColletesGigas_000709-T1	note	COG:S
ColletesGigas_000710-T1	note	EggNog:ENOG4103BTM
ColletesGigas_000710-T1	note	COG:S
ColletesGigas_000711-T1	note	EggNog:ENOG410VSDM
ColletesGigas_000711-T1	note	COG:K
ColletesGigas_000712-T1	note	EggNog:ENOG4103HJV
ColletesGigas_000712-T1	note	COG:I
ColletesGigas_000713-T1	note	EggNog:ENOG41037WB
ColletesGigas_000713-T1	note	COG:S
ColletesGigas_000714-T1	note	EggNog:ENOG41037WB
ColletesGigas_000714-T1	note	COG:S
ColletesGigas_000715-T1	note	EggNog:ENOG4103883
ColletesGigas_000715-T1	note	COG:O
ColletesGigas_000716-T1	note	EggNog:ENOG4103H75
ColletesGigas_000717-T1	note	EggNog:ENOG4103H75
ColletesGigas_000718-T1	note	EggNog:ENOG41035MU
ColletesGigas_000718-T1	note	COG:M,P,T
ColletesGigas_000719-T1	note	EggNog:ENOG41033IH
ColletesGigas_000719-T1	note	COG:I
ColletesGigas_000730-T1	note	EggNog:ENOG4103HTJ
ColletesGigas_000730-T1	note	COG:T
ColletesGigas_000731-T1	note	EggNog:ENOG4103HVC
ColletesGigas_000731-T1	note	COG:T,Z
ColletesGigas_000735-T1	note	EggNog:ENOG4103541
ColletesGigas_000735-T1	note	COG:K
ColletesGigas_000740-T1	note	EggNog:ENOG4103541
ColletesGigas_000740-T1	note	COG:K
ColletesGigas_000743-T1	note	EggNog:ENOG4103541
ColletesGigas_000743-T1	note	COG:K
ColletesGigas_000744-T1	note	EggNog:ENOG4103541
ColletesGigas_000744-T1	note	COG:K
ColletesGigas_000748-T1	note	EggNog:ENOG4103HHW
ColletesGigas_000756-T1	note	EggNog:ENOG41037GP
ColletesGigas_000756-T1	note	COG:H
ColletesGigas_000757-T1	note	EggNog:ENOG4103585
ColletesGigas_000757-T1	note	COG:I
ColletesGigas_000758-T1	note	EggNog:ENOG410334G
ColletesGigas_000758-T1	note	COG:T
ColletesGigas_000759-T1	note	EggNog:ENOG410332R
ColletesGigas_000759-T1	note	COG:T
ColletesGigas_000760-T1	note	EggNog:ENOG410381W
ColletesGigas_000760-T1	note	COG:T
ColletesGigas_000762-T1	note	EggNog:ENOG410379K
ColletesGigas_000762-T1	note	COG:T
ColletesGigas_000763-T1	note	EggNog:ENOG410381W
ColletesGigas_000763-T1	note	COG:T
ColletesGigas_000764-T1	note	EggNog:ENOG41038A8
ColletesGigas_000764-T1	note	COG:A
ColletesGigas_000765-T1	note	EggNog:ENOG410368C
ColletesGigas_000765-T1	note	COG:O
ColletesGigas_000766-T1	note	EggNog:ENOG4103GUS
ColletesGigas_000766-T1	note	COG:U
ColletesGigas_000767-T1	note	EggNog:ENOG41039DF
ColletesGigas_000767-T1	note	COG:U
ColletesGigas_000768-T1	note	EggNog:ENOG4103AIW
ColletesGigas_000768-T1	note	COG:T
ColletesGigas_000769-T1	note	EggNog:ENOG4103AIW
ColletesGigas_000769-T1	note	COG:T
ColletesGigas_000770-T1	note	EggNog:ENOG41032G5
ColletesGigas_000770-T1	note	COG:O
ColletesGigas_000772-T1	note	EggNog:ENOG41038ZX
ColletesGigas_000773-T1	note	EggNog:ENOG41038ZX
ColletesGigas_000774-T1	note	EggNog:ENOG410VV2C
ColletesGigas_000775-T1	note	EggNog:ENOG4103GS2
ColletesGigas_000776-T1	note	EggNog:ENOG41034J1
ColletesGigas_000776-T1	note	COG:J
ColletesGigas_000777-T1	note	EggNog:ENOG410376W
ColletesGigas_000777-T1	note	COG:L
ColletesGigas_000778-T1	note	EggNog:ENOG41031Z5
ColletesGigas_000778-T1	note	COG:O
ColletesGigas_000779-T1	note	EggNog:ENOG41033AA
ColletesGigas_000779-T1	note	COG:T
ColletesGigas_000781-T1	note	EggNog:ENOG41033AA
ColletesGigas_000781-T1	note	COG:T
ColletesGigas_000782-T1	note	EggNog:ENOG410353B
ColletesGigas_000782-T1	note	COG:A
ColletesGigas_000783-T1	note	EggNog:ENOG41031ZE
ColletesGigas_000783-T1	note	COG:B
ColletesGigas_000787-T1	note	EggNog:ENOG41031ZE
ColletesGigas_000787-T1	note	COG:B
ColletesGigas_000790-T1	note	EggNog:ENOG4103262
ColletesGigas_000790-T1	note	COG:U
ColletesGigas_000791-T1	note	EggNog:ENOG41038M6
ColletesGigas_000791-T1	note	COG:S
ColletesGigas_000792-T1	note	EggNog:ENOG41037NR
ColletesGigas_000792-T1	note	COG:J
ColletesGigas_000793-T1	note	EggNog:ENOG4103GU7
ColletesGigas_000794-T1	note	EggNog:ENOG4103220
ColletesGigas_000794-T1	note	COG:K
ColletesGigas_000795-T1	note	EggNog:ENOG4103220
ColletesGigas_000795-T1	note	COG:K
ColletesGigas_000796-T1	note	EggNog:ENOG4103BW4
ColletesGigas_000797-T1	note	EggNog:ENOG41035DP
ColletesGigas_000797-T1	note	COG:O
ColletesGigas_000798-T1	note	EggNog:ENOG410VTBE
ColletesGigas_000798-T1	note	COG:S
ColletesGigas_000803-T1	note	EggNog:ENOG4103HA0
ColletesGigas_000803-T1	note	COG:S
ColletesGigas_000806-T1	note	EggNog:ENOG410349Z
ColletesGigas_000806-T1	note	COG:T
ColletesGigas_000807-T1	note	EggNog:ENOG41036IZ
ColletesGigas_000807-T1	note	COG:D
ColletesGigas_000808-T1	note	EggNog:ENOG41036Z9
ColletesGigas_000808-T1	note	COG:K
ColletesGigas_000809-T1	note	EggNog:ENOG41038GC
ColletesGigas_000809-T1	note	COG:U
ColletesGigas_000810-T1	note	EggNog:ENOG41036Z9
ColletesGigas_000810-T1	note	COG:K
ColletesGigas_000811-T1	note	EggNog:ENOG41038GC
ColletesGigas_000811-T1	note	COG:U
ColletesGigas_000812-T1	note	EggNog:ENOG41035AV
ColletesGigas_000812-T1	note	COG:M
ColletesGigas_000813-T1	note	EggNog:ENOG41033G3
ColletesGigas_000813-T1	note	COG:K
ColletesGigas_000814-T1	note	EggNog:ENOG41037M7
ColletesGigas_000814-T1	note	COG:D,U
ColletesGigas_000815-T1	note	EggNog:ENOG41032B7
ColletesGigas_000815-T1	note	COG:Q
ColletesGigas_000816-T1	note	EggNog:ENOG41037GI
ColletesGigas_000816-T1	note	COG:L
ColletesGigas_000817-T1	note	EggNog:ENOG41033W3
ColletesGigas_000817-T1	note	COG:A
ColletesGigas_000818-T1	note	EggNog:ENOG41033MZ
ColletesGigas_000818-T1	note	COG:S
ColletesGigas_000820-T1	note	EggNog:ENOG41035U7
ColletesGigas_000820-T1	note	COG:S
ColletesGigas_000821-T1	note	EggNog:ENOG410386P
ColletesGigas_000821-T1	note	COG:T
ColletesGigas_000822-T1	note	EggNog:ENOG41035VN
ColletesGigas_000822-T1	note	COG:S
ColletesGigas_000823-T1	note	EggNog:ENOG41033AX
ColletesGigas_000823-T1	note	COG:K,T
ColletesGigas_000824-T1	note	EggNog:ENOG4103H6N
ColletesGigas_000825-T1	note	EggNog:ENOG4103H6N
ColletesGigas_000826-T1	note	EggNog:ENOG41038P4
ColletesGigas_000827-T1	note	EggNog:ENOG41035IQ
ColletesGigas_000827-T1	note	COG:O
ColletesGigas_000828-T1	note	EggNog:ENOG41035W2
ColletesGigas_000828-T1	note	COG:C
ColletesGigas_000829-T1	note	EggNog:ENOG41033YA
ColletesGigas_000829-T1	note	COG:I
ColletesGigas_000831-T1	note	EggNog:ENOG410V7FS
ColletesGigas_000831-T1	note	COG:G
ColletesGigas_000832-T1	note	EggNog:ENOG41033M0
ColletesGigas_000832-T1	note	COG:G
ColletesGigas_000836-T1	note	EggNog:ENOG410W2D9
ColletesGigas_000836-T1	note	COG:S
ColletesGigas_000837-T1	note	EggNog:ENOG410VMZJ
ColletesGigas_000837-T1	note	COG:S
ColletesGigas_000843-T1	note	EggNog:ENOG4103HKI
ColletesGigas_000843-T1	note	COG:S
ColletesGigas_000845-T1	note	EggNog:ENOG4103HKI
ColletesGigas_000845-T1	note	COG:S
ColletesGigas_000863-T1	note	EggNog:ENOG4103I5C
ColletesGigas_000863-T1	note	COG:T
ColletesGigas_000864-T1	note	EggNog:ENOG4103I5C
ColletesGigas_000864-T1	note	COG:T
ColletesGigas_000866-T1	note	EggNog:ENOG4103I5C
ColletesGigas_000866-T1	note	COG:T
ColletesGigas_000868-T1	note	EggNog:ENOG41KOG3510
ColletesGigas_000868-T1	note	COG:S
ColletesGigas_000870-T1	note	EggNog:ENOG410W1QR
ColletesGigas_000870-T1	note	COG:T
ColletesGigas_000871-T1	note	EggNog:ENOG410W1QR
ColletesGigas_000871-T1	note	COG:T
ColletesGigas_000872-T1	note	EggNog:ENOG41KOG4475
ColletesGigas_000872-T1	note	COG:S
ColletesGigas_000873-T1	note	EggNog:ENOG41034P3
ColletesGigas_000873-T1	note	COG:G
ColletesGigas_000874-T1	note	EggNog:ENOG410349B
ColletesGigas_000874-T1	note	COG:T
ColletesGigas_000875-T1	note	EggNog:ENOG410322S
ColletesGigas_000875-T1	note	COG:J
ColletesGigas_000876-T1	note	EggNog:ENOG410345S
ColletesGigas_000876-T1	note	COG:U
ColletesGigas_000877-T1	note	EggNog:ENOG4103BGY
ColletesGigas_000877-T1	note	COG:U
ColletesGigas_000878-T1	note	EggNog:ENOG410348A
ColletesGigas_000878-T1	note	COG:I
ColletesGigas_000879-T1	note	EggNog:ENOG410342S
ColletesGigas_000879-T1	note	COG:E
ColletesGigas_000882-T1	note	EggNog:ENOG41035SW
ColletesGigas_000882-T1	note	COG:S
ColletesGigas_000888-T1	note	EggNog:ENOG4103466
ColletesGigas_000888-T1	note	COG:T
ColletesGigas_000889-T1	note	EggNog:ENOG41035YG
ColletesGigas_000889-T1	note	COG:Z
ColletesGigas_000890-T1	note	EggNog:ENOG41035YG
ColletesGigas_000890-T1	note	COG:Z
ColletesGigas_000892-T1	note	EggNog:ENOG41035YG
ColletesGigas_000892-T1	note	COG:Z
ColletesGigas_000901-T1	note	EggNog:ENOG41035YG
ColletesGigas_000901-T1	note	COG:Z
ColletesGigas_000909-T1	note	EggNog:ENOG41035YG
ColletesGigas_000909-T1	note	COG:Z
ColletesGigas_000921-T1	note	EggNog:ENOG41035WT
ColletesGigas_000921-T1	note	COG:Q
ColletesGigas_000922-T1	note	EggNog:ENOG41035WT
ColletesGigas_000922-T1	note	COG:Q
ColletesGigas_000923-T1	note	EggNog:ENOG410348Z
ColletesGigas_000923-T1	note	COG:K
ColletesGigas_000924-T1	note	EggNog:ENOG41036GX
ColletesGigas_000924-T1	note	COG:U
ColletesGigas_000925-T1	note	EggNog:ENOG41034NK
ColletesGigas_000925-T1	note	COG:O
ColletesGigas_000931-T1	note	EggNog:ENOG4103HX4
ColletesGigas_000931-T1	note	COG:K
ColletesGigas_000932-T1	note	EggNog:ENOG41036X3
ColletesGigas_000932-T1	note	COG:S
ColletesGigas_000933-T1	note	EggNog:ENOG4103GPP
ColletesGigas_000933-T1	note	COG:S
ColletesGigas_000934-T1	note	EggNog:ENOG4103GPP
ColletesGigas_000934-T1	note	COG:S
ColletesGigas_000936-T1	note	EggNog:ENOG41035X2
ColletesGigas_000936-T1	note	COG:S
ColletesGigas_000937-T1	note	EggNog:ENOG41037P5
ColletesGigas_000937-T1	note	COG:S
ColletesGigas_000941-T1	note	EggNog:ENOG41032HC
ColletesGigas_000941-T1	note	COG:L
ColletesGigas_000942-T1	note	EggNog:ENOG4103C0W
ColletesGigas_000942-T1	note	COG:Z
ColletesGigas_000945-T1	note	EggNog:ENOG41032GB
ColletesGigas_000945-T1	note	COG:O
ColletesGigas_000946-T1	note	EggNog:ENOG41032D7
ColletesGigas_000946-T1	note	COG:S
ColletesGigas_000947-T1	note	EggNog:ENOG41036S9
ColletesGigas_000947-T1	note	COG:I
ColletesGigas_000948-T1	note	EggNog:ENOG4103H0X
ColletesGigas_000948-T1	note	COG:S
ColletesGigas_000951-T1	note	EggNog:ENOG41034NV
ColletesGigas_000951-T1	note	COG:T
ColletesGigas_000955-T1	note	EggNog:ENOG41034NV
ColletesGigas_000955-T1	note	COG:T
ColletesGigas_000957-T1	note	EggNog:ENOG41035PU
ColletesGigas_000957-T1	note	COG:M
ColletesGigas_000958-T1	note	EggNog:ENOG41034Z4
ColletesGigas_000958-T1	note	COG:E
ColletesGigas_000959-T1	note	EggNog:ENOG41035IM
ColletesGigas_000959-T1	note	COG:Z
ColletesGigas_000960-T1	note	EggNog:ENOG410334Q
ColletesGigas_000960-T1	note	COG:O
ColletesGigas_000961-T1	note	EggNog:ENOG41032SW
ColletesGigas_000961-T1	note	COG:J
ColletesGigas_000962-T1	note	EggNog:ENOG4103HMD
ColletesGigas_000962-T1	note	COG:A
ColletesGigas_000963-T1	note	EggNog:ENOG410339W
ColletesGigas_000963-T1	note	COG:U
ColletesGigas_000964-T1	note	EggNog:ENOG41038H2
ColletesGigas_000964-T1	note	COG:A
ColletesGigas_000965-T1	note	EggNog:ENOG410340B
ColletesGigas_000965-T1	note	COG:D
ColletesGigas_000966-T1	note	EggNog:ENOG410340B
ColletesGigas_000966-T1	note	COG:D
ColletesGigas_000967-T1	note	EggNog:ENOG41038PF
ColletesGigas_000967-T1	note	COG:S
ColletesGigas_000968-T1	note	EggNog:ENOG41033RQ
ColletesGigas_000968-T1	note	COG:T
ColletesGigas_000969-T1	note	EggNog:ENOG41036ZD
ColletesGigas_000969-T1	note	COG:T
ColletesGigas_000970-T1	note	EggNog:ENOG4103GJ4
ColletesGigas_000970-T1	note	COG:S
ColletesGigas_000971-T1	note	EggNog:ENOG410334R
ColletesGigas_000971-T1	note	COG:I
ColletesGigas_000989-T1	note	EggNog:ENOG4103HJK
ColletesGigas_000989-T1	note	COG:T
ColletesGigas_000991-T1	note	EggNog:ENOG4103HJK
ColletesGigas_000991-T1	note	COG:T
ColletesGigas_000992-T1	note	EggNog:ENOG4103HJK
ColletesGigas_000992-T1	note	COG:T
ColletesGigas_000993-T1	note	EggNog:ENOG410W144
ColletesGigas_000994-T1	note	EggNog:ENOG4103HIV
ColletesGigas_000994-T1	note	COG:T
ColletesGigas_000995-T1	note	EggNog:ENOG41033AB
ColletesGigas_000995-T1	note	COG:O
ColletesGigas_000996-T1	note	EggNog:ENOG41033QK
ColletesGigas_000996-T1	note	COG:S
ColletesGigas_000997-T1	note	EggNog:ENOG41034YT
ColletesGigas_000997-T1	note	COG:J
ColletesGigas_000998-T1	note	EggNog:ENOG410330J
ColletesGigas_000998-T1	note	COG:I
ColletesGigas_000999-T1	note	EggNog:ENOG41034YA
ColletesGigas_000999-T1	note	COG:S
ColletesGigas_001000-T1	note	EggNog:ENOG4103611
ColletesGigas_001000-T1	note	COG:S
ColletesGigas_001001-T1	note	EggNog:ENOG41034KK
ColletesGigas_001001-T1	note	COG:I,T
ColletesGigas_001009-T1	note	EggNog:ENOG4103HHY
ColletesGigas_001009-T1	note	COG:S
ColletesGigas_001011-T1	note	EggNog:ENOG41034D4
ColletesGigas_001011-T1	note	COG:I
ColletesGigas_001012-T1	note	EggNog:ENOG41038SA
ColletesGigas_001012-T1	note	COG:Z
ColletesGigas_001013-T1	note	EggNog:ENOG41038SA
ColletesGigas_001013-T1	note	COG:Z
ColletesGigas_001014-T1	note	EggNog:ENOG410V532
ColletesGigas_001014-T1	note	COG:E,O
ColletesGigas_001015-T1	note	EggNog:ENOG410V7S8
ColletesGigas_001015-T1	note	COG:O
ColletesGigas_001018-T1	note	EggNog:ENOG41033RS
ColletesGigas_001018-T1	note	COG:T
ColletesGigas_001021-T1	note	EggNog:ENOG41033RS
ColletesGigas_001021-T1	note	COG:T
ColletesGigas_001022-T1	note	EggNog:ENOG410V55I
ColletesGigas_001022-T1	note	COG:T
ColletesGigas_001023-T1	note	EggNog:ENOG41033RS
ColletesGigas_001023-T1	note	COG:T
ColletesGigas_001025-T1	note	EggNog:ENOG410VVHN
ColletesGigas_001033-T1	note	EggNog:ENOG4103614
ColletesGigas_001033-T1	note	COG:O
ColletesGigas_001034-T1	note	EggNog:ENOG4103BE9
ColletesGigas_001035-T1	note	EggNog:ENOG41035IK
ColletesGigas_001035-T1	note	COG:Q
ColletesGigas_001036-T1	note	EggNog:ENOG41032GF
ColletesGigas_001036-T1	note	COG:O
ColletesGigas_001038-T1	note	EggNog:ENOG410364F
ColletesGigas_001038-T1	note	COG:C
ColletesGigas_001039-T1	note	EggNog:ENOG410332R
ColletesGigas_001039-T1	note	COG:T
ColletesGigas_001040-T1	note	EggNog:ENOG41034WC
ColletesGigas_001040-T1	note	COG:U
ColletesGigas_001041-T1	note	EggNog:ENOG410V9AW
ColletesGigas_001041-T1	note	COG:U
ColletesGigas_001042-T1	note	EggNog:ENOG4103HQC
ColletesGigas_001042-T1	note	COG:G
ColletesGigas_001044-T1	note	EggNog:ENOG4103HQC
ColletesGigas_001044-T1	note	COG:G
ColletesGigas_001045-T1	note	EggNog:ENOG410V4BS
ColletesGigas_001045-T1	note	COG:Z
ColletesGigas_001046-T1	note	EggNog:ENOG41032Q3
ColletesGigas_001046-T1	note	COG:Z
ColletesGigas_001047-T1	note	EggNog:ENOG410364N
ColletesGigas_001047-T1	note	COG:Z
ColletesGigas_001049-T1	note	EggNog:ENOG41032Q3
ColletesGigas_001049-T1	note	COG:Z
ColletesGigas_001050-T1	note	EggNog:ENOG41036JD
ColletesGigas_001050-T1	note	COG:S
ColletesGigas_001051-T1	note	EggNog:ENOG41036JD
ColletesGigas_001051-T1	note	COG:S
ColletesGigas_001052-T1	note	EggNog:ENOG41036UN
ColletesGigas_001052-T1	note	COG:O
ColletesGigas_001053-T1	note	EggNog:ENOG41036UX
ColletesGigas_001053-T1	note	COG:K
ColletesGigas_001054-T1	note	EggNog:ENOG41034YA
ColletesGigas_001054-T1	note	COG:S
ColletesGigas_001056-T1	note	EggNog:ENOG41034YA
ColletesGigas_001056-T1	note	COG:S
ColletesGigas_001057-T1	note	EggNog:ENOG41034YA
ColletesGigas_001057-T1	note	COG:S
ColletesGigas_001058-T1	note	EggNog:ENOG4103285
ColletesGigas_001058-T1	note	COG:H
ColletesGigas_001059-T1	note	EggNog:ENOG4103285
ColletesGigas_001059-T1	note	COG:H
ColletesGigas_001060-T1	note	EggNog:ENOG41035CT
ColletesGigas_001060-T1	note	COG:A
ColletesGigas_001061-T1	note	EggNog:ENOG41035CT
ColletesGigas_001061-T1	note	COG:A
ColletesGigas_001062-T1	note	EggNog:ENOG41035CT
ColletesGigas_001062-T1	note	COG:A
ColletesGigas_001063-T1	note	EggNog:ENOG41035CD
ColletesGigas_001063-T1	note	COG:S
ColletesGigas_001064-T1	note	EggNog:ENOG41037IU
ColletesGigas_001064-T1	note	COG:S
ColletesGigas_001065-T1	note	EggNog:ENOG410349H
ColletesGigas_001065-T1	note	COG:T
ColletesGigas_001066-T1	note	EggNog:ENOG41036WV
ColletesGigas_001066-T1	note	COG:S
ColletesGigas_001067-T1	note	EggNog:ENOG41036BE
ColletesGigas_001067-T1	note	COG:S
ColletesGigas_001068-T1	note	EggNog:ENOG4103766
ColletesGigas_001068-T1	note	COG:U
ColletesGigas_001069-T1	note	EggNog:ENOG41034C6
ColletesGigas_001069-T1	note	COG:J
ColletesGigas_001070-T1	note	EggNog:ENOG41032EW
ColletesGigas_001070-T1	note	COG:T
ColletesGigas_001071-T1	note	EggNog:ENOG4103274
ColletesGigas_001071-T1	note	COG:B,K
ColletesGigas_001072-T1	note	EggNog:ENOG41036YN
ColletesGigas_001072-T1	note	COG:U
ColletesGigas_001073-T1	note	EggNog:ENOG41037VR
ColletesGigas_001074-T1	note	EggNog:ENOG410327A
ColletesGigas_001074-T1	note	COG:T
ColletesGigas_001075-T1	note	EggNog:ENOG410327A
ColletesGigas_001075-T1	note	COG:T
ColletesGigas_001076-T1	note	EggNog:ENOG41037MI
ColletesGigas_001076-T1	note	COG:K
ColletesGigas_001077-T1	note	EggNog:ENOG41034KV
ColletesGigas_001077-T1	note	COG:S
ColletesGigas_001078-T1	note	EggNog:ENOG41033XM
ColletesGigas_001078-T1	note	COG:S
ColletesGigas_001079-T1	note	EggNog:ENOG41033VT
ColletesGigas_001079-T1	note	COG:Q
ColletesGigas_001080-T1	note	EggNog:ENOG41033VT
ColletesGigas_001080-T1	note	COG:Q
ColletesGigas_001081-T1	note	EggNog:ENOG41032JT
ColletesGigas_001081-T1	note	COG:S
ColletesGigas_001082-T1	note	EggNog:ENOG41033KI
ColletesGigas_001082-T1	note	COG:D
ColletesGigas_001084-T1	note	EggNog:ENOG41034YA
ColletesGigas_001084-T1	note	COG:S
ColletesGigas_001085-T1	note	EggNog:ENOG41035JU
ColletesGigas_001085-T1	note	COG:Z
ColletesGigas_001086-T1	note	EggNog:ENOG410W3ZV
ColletesGigas_001087-T1	note	EggNog:ENOG4103689
ColletesGigas_001087-T1	note	COG:H
ColletesGigas_001088-T1	note	EggNog:ENOG41033I9
ColletesGigas_001088-T1	note	COG:I
ColletesGigas_001089-T1	note	EggNog:ENOG4103HNY
ColletesGigas_001089-T1	note	COG:T
ColletesGigas_001091-T1	note	EggNog:ENOG4103HNY
ColletesGigas_001091-T1	note	COG:T
ColletesGigas_001092-T1	note	EggNog:ENOG41037HC
ColletesGigas_001092-T1	note	COG:T
ColletesGigas_001094-T1	note	EggNog:ENOG41035RC
ColletesGigas_001094-T1	note	COG:T
ColletesGigas_001095-T1	note	EggNog:ENOG410389H
ColletesGigas_001095-T1	note	COG:S
ColletesGigas_001097-T1	note	EggNog:ENOG410353U
ColletesGigas_001097-T1	note	COG:T
ColletesGigas_001100-T1	note	EggNog:ENOG410395F
ColletesGigas_001100-T1	note	COG:T
ColletesGigas_001101-T1	note	EggNog:ENOG41034YA
ColletesGigas_001101-T1	note	COG:S
ColletesGigas_001102-T1	note	EggNog:ENOG41034YA
ColletesGigas_001102-T1	note	COG:S
ColletesGigas_001103-T1	note	EggNog:ENOG410332H
ColletesGigas_001103-T1	note	COG:S
ColletesGigas_001104-T1	note	EggNog:ENOG41037WK
ColletesGigas_001104-T1	note	COG:O
ColletesGigas_001105-T1	note	EggNog:ENOG41034MM
ColletesGigas_001105-T1	note	COG:V
ColletesGigas_001106-T1	note	EggNog:ENOG41035V0
ColletesGigas_001106-T1	note	COG:T
ColletesGigas_001107-T1	note	EggNog:ENOG410382A
ColletesGigas_001107-T1	note	COG:Z
ColletesGigas_001108-T1	note	EggNog:ENOG4103493
ColletesGigas_001108-T1	note	COG:T
ColletesGigas_001109-T1	note	EggNog:ENOG41033GH
ColletesGigas_001109-T1	note	COG:O
ColletesGigas_001110-T1	note	EggNog:ENOG41034YA
ColletesGigas_001110-T1	note	COG:S
ColletesGigas_001111-T1	note	EggNog:ENOG41036P2
ColletesGigas_001111-T1	note	COG:I
ColletesGigas_001112-T1	note	EggNog:ENOG4103599
ColletesGigas_001112-T1	note	COG:U
ColletesGigas_001113-T1	note	EggNog:ENOG410326F
ColletesGigas_001113-T1	note	COG:T
ColletesGigas_001114-T1	note	EggNog:ENOG4103HDS
ColletesGigas_001114-T1	note	COG:T
ColletesGigas_001116-T1	note	EggNog:ENOG41031YV
ColletesGigas_001116-T1	note	COG:P,T
ColletesGigas_001117-T1	note	EggNog:ENOG41031YV
ColletesGigas_001117-T1	note	COG:P,T
ColletesGigas_001118-T1	note	EggNog:ENOG41031YV
ColletesGigas_001118-T1	note	COG:P,T
ColletesGigas_001120-T1	note	EggNog:ENOG410359F
ColletesGigas_001120-T1	note	COG:J
ColletesGigas_001121-T1	note	EggNog:ENOG41038BC
ColletesGigas_001121-T1	note	COG:J
ColletesGigas_001122-T1	note	EggNog:ENOG41038II
ColletesGigas_001122-T1	note	COG:S
ColletesGigas_001123-T1	note	EggNog:ENOG4103634
ColletesGigas_001123-T1	note	COG:O
ColletesGigas_001124-T1	note	EggNog:ENOG41034V6
ColletesGigas_001124-T1	note	COG:E
ColletesGigas_001125-T1	note	EggNog:ENOG4103264
ColletesGigas_001125-T1	note	COG:U
ColletesGigas_001127-T1	note	EggNog:ENOG41033QR
ColletesGigas_001127-T1	note	COG:W
ColletesGigas_001128-T1	note	EggNog:ENOG41032ZW
ColletesGigas_001128-T1	note	COG:C
ColletesGigas_001129-T1	note	EggNog:ENOG4103HXA
ColletesGigas_001129-T1	note	COG:T
ColletesGigas_001130-T1	note	EggNog:ENOG41035BY
ColletesGigas_001130-T1	note	COG:S
ColletesGigas_001131-T1	note	EggNog:ENOG410327Q
ColletesGigas_001131-T1	note	COG:L
ColletesGigas_001133-T1	note	EggNog:ENOG41033NN
ColletesGigas_001133-T1	note	COG:T
ColletesGigas_001134-T1	note	EggNog:ENOG41033NN
ColletesGigas_001134-T1	note	COG:T
ColletesGigas_001135-T1	note	EggNog:ENOG41037XU
ColletesGigas_001135-T1	note	COG:D
ColletesGigas_001137-T1	note	EggNog:ENOG41034YA
ColletesGigas_001137-T1	note	COG:S
ColletesGigas_001138-T1	note	EggNog:ENOG41034YA
ColletesGigas_001138-T1	note	COG:S
ColletesGigas_001139-T1	note	EggNog:ENOG41034YA
ColletesGigas_001139-T1	note	COG:S
ColletesGigas_001141-T1	note	EggNog:ENOG41037UB
ColletesGigas_001141-T1	note	COG:Z
ColletesGigas_001142-T1	note	EggNog:ENOG41036VF
ColletesGigas_001142-T1	note	COG:S
ColletesGigas_001143-T1	note	EggNog:ENOG410348M
ColletesGigas_001143-T1	note	COG:J
ColletesGigas_001144-T1	note	EggNog:ENOG41032PM
ColletesGigas_001144-T1	note	COG:K
ColletesGigas_001145-T1	note	EggNog:ENOG41038RZ
ColletesGigas_001145-T1	note	COG:S
ColletesGigas_001146-T1	note	EggNog:ENOG41038XT
ColletesGigas_001146-T1	note	COG:C
ColletesGigas_001147-T1	note	EggNog:ENOG410379R
ColletesGigas_001147-T1	note	COG:U
ColletesGigas_001148-T1	note	EggNog:ENOG41032WM
ColletesGigas_001148-T1	note	COG:S
ColletesGigas_001150-T1	note	EggNog:ENOG41033VJ
ColletesGigas_001150-T1	note	COG:A
ColletesGigas_001151-T1	note	EggNog:ENOG410335S
ColletesGigas_001151-T1	note	COG:A
ColletesGigas_001152-T1	note	EggNog:ENOG41037WY
ColletesGigas_001152-T1	note	COG:S
ColletesGigas_001153-T1	note	EggNog:ENOG4113DII
ColletesGigas_001153-T1	note	COG:K
ColletesGigas_001154-T1	note	EggNog:ENOG41034EG
ColletesGigas_001154-T1	note	COG:S
ColletesGigas_001155-T1	note	EggNog:ENOG41033AQ
ColletesGigas_001155-T1	note	COG:C
ColletesGigas_001156-T1	note	EggNog:ENOG41033AQ
ColletesGigas_001156-T1	note	COG:C
ColletesGigas_001157-T1	note	EggNog:ENOG4103HD6
ColletesGigas_001157-T1	note	COG:K
ColletesGigas_001158-T1	note	EggNog:ENOG4103523
ColletesGigas_001158-T1	note	COG:A
ColletesGigas_001159-T1	note	EggNog:ENOG410365F
ColletesGigas_001159-T1	note	COG:P
ColletesGigas_001160-T1	note	EggNog:ENOG410329W
ColletesGigas_001160-T1	note	COG:S
ColletesGigas_001161-T1	note	EggNog:ENOG41033MR
ColletesGigas_001161-T1	note	COG:S
ColletesGigas_001162-T1	note	EggNog:ENOG41037E2
ColletesGigas_001162-T1	note	COG:A
ColletesGigas_001163-T1	note	EggNog:ENOG41033XI
ColletesGigas_001163-T1	note	COG:C
ColletesGigas_001164-T1	note	EggNog:ENOG4103369
ColletesGigas_001164-T1	note	COG:T
ColletesGigas_001165-T1	note	EggNog:ENOG41034XA
ColletesGigas_001165-T1	note	COG:K
ColletesGigas_001166-T1	note	EggNog:ENOG41031ZA
ColletesGigas_001166-T1	note	COG:T
ColletesGigas_001167-T1	note	EggNog:ENOG41035EX
ColletesGigas_001167-T1	note	COG:T
ColletesGigas_001168-T1	note	EggNog:ENOG410336X
ColletesGigas_001168-T1	note	COG:C
ColletesGigas_001169-T1	note	EggNog:ENOG41031YG
ColletesGigas_001169-T1	note	COG:J
ColletesGigas_001170-T1	note	EggNog:ENOG41033R8
ColletesGigas_001170-T1	note	COG:B,K
ColletesGigas_001171-T1	note	EggNog:ENOG4103HXJ
ColletesGigas_001171-T1	note	COG:A
ColletesGigas_001173-T1	note	EggNog:ENOG410WGBY
ColletesGigas_001173-T1	note	COG:I
ColletesGigas_001174-T1	note	EggNog:ENOG41032NP
ColletesGigas_001174-T1	note	COG:T
ColletesGigas_001175-T1	note	EggNog:ENOG410324J
ColletesGigas_001175-T1	note	COG:S
ColletesGigas_001176-T1	note	EggNog:ENOG41032IW
ColletesGigas_001176-T1	note	COG:Z
ColletesGigas_001177-T1	note	EggNog:ENOG41039NM
ColletesGigas_001177-T1	note	COG:U
ColletesGigas_001179-T1	note	EggNog:ENOG41032H5
ColletesGigas_001179-T1	note	COG:U
ColletesGigas_001180-T1	note	EggNog:ENOG41036TP
ColletesGigas_001180-T1	note	COG:S
ColletesGigas_001183-T1	note	EggNog:ENOG41035MF
ColletesGigas_001183-T1	note	COG:K
ColletesGigas_001187-T1	note	EggNog:ENOG41033IB
ColletesGigas_001187-T1	note	COG:P
ColletesGigas_001188-T1	note	EggNog:ENOG41034QK
ColletesGigas_001188-T1	note	COG:T
ColletesGigas_001189-T1	note	EggNog:ENOG41033F7
ColletesGigas_001189-T1	note	COG:T
ColletesGigas_001190-T1	note	EggNog:ENOG410370Z
ColletesGigas_001190-T1	note	COG:O
ColletesGigas_001191-T1	note	EggNog:ENOG410333T
ColletesGigas_001191-T1	note	COG:B
ColletesGigas_001192-T1	note	EggNog:ENOG41039HN
ColletesGigas_001192-T1	note	COG:S
ColletesGigas_001206-T1	note	EggNog:ENOG4103GDC
ColletesGigas_001217-T1	note	EggNog:ENOG41036RN
ColletesGigas_001217-T1	note	COG:D
ColletesGigas_001218-T1	note	EggNog:ENOG41038J0
ColletesGigas_001218-T1	note	COG:Y
ColletesGigas_001219-T1	note	EggNog:ENOG41036T7
ColletesGigas_001220-T1	note	EggNog:ENOG41036T7
ColletesGigas_001221-T1	note	EggNog:ENOG41035PF
ColletesGigas_001221-T1	note	COG:U
ColletesGigas_001222-T1	note	EggNog:ENOG41034N9
ColletesGigas_001222-T1	note	COG:Z
ColletesGigas_001223-T1	note	EggNog:ENOG410345C
ColletesGigas_001223-T1	note	COG:I
ColletesGigas_001224-T1	note	EggNog:ENOG4103371
ColletesGigas_001224-T1	note	COG:J
ColletesGigas_001225-T1	note	EggNog:ENOG4103516
ColletesGigas_001225-T1	note	COG:K
ColletesGigas_001226-T1	note	EggNog:ENOG410VEE1
ColletesGigas_001226-T1	note	COG:S
ColletesGigas_001227-T1	note	EggNog:ENOG41033DB
ColletesGigas_001227-T1	note	COG:O
ColletesGigas_001228-T1	note	EggNog:ENOG4103GJG
ColletesGigas_001228-T1	note	COG:Z
ColletesGigas_001229-T1	note	EggNog:ENOG4103GJG
ColletesGigas_001229-T1	note	COG:Z
ColletesGigas_001230-T1	note	EggNog:ENOG41033ZD
ColletesGigas_001230-T1	note	COG:O
ColletesGigas_001231-T1	note	EggNog:ENOG410386J
ColletesGigas_001231-T1	note	COG:D
ColletesGigas_001232-T1	note	EggNog:ENOG41034BM
ColletesGigas_001232-T1	note	COG:S
ColletesGigas_001233-T1	note	EggNog:ENOG41034BM
ColletesGigas_001233-T1	note	COG:S
ColletesGigas_001234-T1	note	EggNog:ENOG41038HE
ColletesGigas_001234-T1	note	COG:S
ColletesGigas_001235-T1	note	EggNog:ENOG41035C5
ColletesGigas_001235-T1	note	COG:J
ColletesGigas_001236-T1	note	EggNog:ENOG41033V5
ColletesGigas_001236-T1	note	COG:A
ColletesGigas_001237-T1	note	EggNog:ENOG41033ET
ColletesGigas_001237-T1	note	COG:O
ColletesGigas_001238-T1	note	EggNog:ENOG410362S
ColletesGigas_001238-T1	note	COG:F
ColletesGigas_001240-T1	note	EggNog:ENOG41032CA
ColletesGigas_001240-T1	note	COG:S
ColletesGigas_001241-T1	note	EggNog:ENOG4103ARA
ColletesGigas_001243-T1	note	EggNog:ENOG4103636
ColletesGigas_001243-T1	note	COG:T
ColletesGigas_001244-T1	note	EggNog:ENOG4103636
ColletesGigas_001244-T1	note	COG:T
ColletesGigas_001250-T1	note	EggNog:ENOG41035M5
ColletesGigas_001250-T1	note	COG:K
ColletesGigas_001251-T1	note	EggNog:ENOG41036S8
ColletesGigas_001251-T1	note	COG:M
ColletesGigas_001252-T1	note	EggNog:ENOG41037SV
ColletesGigas_001252-T1	note	COG:M
ColletesGigas_001256-T1	note	EggNog:ENOG410V9BQ
ColletesGigas_001256-T1	note	COG:T
ColletesGigas_001270-T1	note	EggNog:ENOG4103291
ColletesGigas_001270-T1	note	COG:T
ColletesGigas_001274-T1	note	EggNog:ENOG410374G
ColletesGigas_001275-T1	note	EggNog:ENOG41032K5
ColletesGigas_001275-T1	note	COG:I
ColletesGigas_001276-T1	note	EggNog:ENOG41035V2
ColletesGigas_001276-T1	note	COG:S
ColletesGigas_001277-T1	note	EggNog:ENOG410W0VK
ColletesGigas_001278-T1	note	EggNog:ENOG410W0VK
ColletesGigas_001279-T1	note	EggNog:ENOG41037XY
ColletesGigas_001279-T1	note	COG:S
ColletesGigas_001280-T1	note	EggNog:ENOG41033WU
ColletesGigas_001280-T1	note	COG:A
ColletesGigas_001282-T1	note	EggNog:ENOG41034NJ
ColletesGigas_001282-T1	note	COG:T
ColletesGigas_001283-T1	note	EggNog:ENOG41038TY
ColletesGigas_001284-T1	note	EggNog:ENOG41035B4
ColletesGigas_001284-T1	note	COG:P
ColletesGigas_001285-T1	note	EggNog:ENOG41035B4
ColletesGigas_001285-T1	note	COG:P
ColletesGigas_001286-T1	note	EggNog:ENOG41033PV
ColletesGigas_001286-T1	note	COG:O
ColletesGigas_001287-T1	note	EggNog:ENOG41037XX
ColletesGigas_001288-T1	note	EggNog:ENOG41038A2
ColletesGigas_001288-T1	note	COG:J
ColletesGigas_001289-T1	note	EggNog:ENOG410V486
ColletesGigas_001289-T1	note	COG:J
ColletesGigas_001290-T1	note	EggNog:ENOG41035RT
ColletesGigas_001290-T1	note	COG:U
ColletesGigas_001291-T1	note	EggNog:ENOG410357Y
ColletesGigas_001291-T1	note	COG:T
ColletesGigas_001292-T1	note	EggNog:ENOG410340R
ColletesGigas_001292-T1	note	COG:O
ColletesGigas_001293-T1	note	EggNog:ENOG410345I
ColletesGigas_001293-T1	note	COG:G
ColletesGigas_001294-T1	note	EggNog:ENOG410339R
ColletesGigas_001294-T1	note	COG:T,U
ColletesGigas_001295-T1	note	EggNog:ENOG41035XZ
ColletesGigas_001295-T1	note	COG:S
ColletesGigas_001296-T1	note	EggNog:ENOG410332U
ColletesGigas_001296-T1	note	COG:S
ColletesGigas_001297-T1	note	EggNog:ENOG410355J
ColletesGigas_001297-T1	note	COG:Z
ColletesGigas_001301-T1	note	EggNog:ENOG410355J
ColletesGigas_001301-T1	note	COG:Z
ColletesGigas_001302-T1	note	EggNog:ENOG41033C9
ColletesGigas_001302-T1	note	COG:D
ColletesGigas_001303-T1	note	EggNog:ENOG41036KA
ColletesGigas_001303-T1	note	COG:D
ColletesGigas_001304-T1	note	EggNog:ENOG41036KA
ColletesGigas_001304-T1	note	COG:D
ColletesGigas_001307-T1	note	EggNog:ENOG41037DH
ColletesGigas_001307-T1	note	COG:O
ColletesGigas_001308-T1	note	EggNog:ENOG41037KW
ColletesGigas_001308-T1	note	COG:K
ColletesGigas_001309-T1	note	EggNog:ENOG41034NG
ColletesGigas_001309-T1	note	COG:K
ColletesGigas_001310-T1	note	EggNog:ENOG410321U
ColletesGigas_001310-T1	note	COG:U
ColletesGigas_001311-T1	note	EggNog:ENOG4103520
ColletesGigas_001311-T1	note	COG:I
ColletesGigas_001312-T1	note	EggNog:ENOG4103ACH
ColletesGigas_001312-T1	note	COG:T
ColletesGigas_001313-T1	note	EggNog:ENOG41033RJ
ColletesGigas_001313-T1	note	COG:F
ColletesGigas_001314-T1	note	EggNog:ENOG41038CX
ColletesGigas_001314-T1	note	COG:I
ColletesGigas_001315-T1	note	EggNog:ENOG4103I0W
ColletesGigas_001315-T1	note	COG:T
ColletesGigas_001316-T1	note	EggNog:ENOG41035Z1
ColletesGigas_001316-T1	note	COG:S
ColletesGigas_001318-T1	note	EggNog:ENOG410356I
ColletesGigas_001318-T1	note	COG:T
ColletesGigas_001319-T1	note	EggNog:ENOG4103GM2
ColletesGigas_001322-T1	note	EggNog:ENOG4103C3B
ColletesGigas_001322-T1	note	COG:S
ColletesGigas_001323-T1	note	EggNog:ENOG41035YP
ColletesGigas_001323-T1	note	COG:O
ColletesGigas_001324-T1	note	EggNog:ENOG41036TX
ColletesGigas_001324-T1	note	COG:A
ColletesGigas_001325-T1	note	EggNog:ENOG41037ZS
ColletesGigas_001325-T1	note	COG:L
ColletesGigas_001326-T1	note	EggNog:ENOG4103590
ColletesGigas_001326-T1	note	COG:D,T
ColletesGigas_001327-T1	note	EggNog:ENOG4103H32
ColletesGigas_001327-T1	note	COG:Z
ColletesGigas_001328-T1	note	EggNog:ENOG41036II
ColletesGigas_001328-T1	note	COG:C
ColletesGigas_001329-T1	note	EggNog:ENOG41033V3
ColletesGigas_001329-T1	note	COG:M
ColletesGigas_001330-T1	note	EggNog:ENOG41036Z2
ColletesGigas_001330-T1	note	COG:K,T
ColletesGigas_001331-T1	note	EggNog:ENOG410349J
ColletesGigas_001331-T1	note	COG:A
ColletesGigas_001332-T1	note	EggNog:ENOG410VGFG
ColletesGigas_001332-T1	note	COG:K
ColletesGigas_001333-T1	note	EggNog:ENOG4103549
ColletesGigas_001333-T1	note	COG:S
ColletesGigas_001334-T1	note	EggNog:ENOG41032ND
ColletesGigas_001334-T1	note	COG:I
ColletesGigas_001335-T1	note	EggNog:ENOG410371H
ColletesGigas_001335-T1	note	COG:J
ColletesGigas_001336-T1	note	EggNog:ENOG41036AV
ColletesGigas_001336-T1	note	COG:U
ColletesGigas_001338-T1	note	EggNog:ENOG4103A8K
ColletesGigas_001338-T1	note	COG:K
ColletesGigas_001339-T1	note	EggNog:ENOG4103A8K
ColletesGigas_001339-T1	note	COG:K
ColletesGigas_001340-T1	note	EggNog:ENOG41KOG1601
ColletesGigas_001340-T1	note	COG:K
ColletesGigas_001341-T1	note	EggNog:ENOG4103AA9
ColletesGigas_001341-T1	note	COG:K
ColletesGigas_001346-T1	note	EggNog:ENOG410368K
ColletesGigas_001346-T1	note	COG:K
ColletesGigas_001347-T1	note	EggNog:ENOG4103739
ColletesGigas_001347-T1	note	COG:T
ColletesGigas_001348-T1	note	EggNog:ENOG4103534
ColletesGigas_001348-T1	note	COG:T
ColletesGigas_001349-T1	note	EggNog:ENOG41036FS
ColletesGigas_001349-T1	note	COG:T
ColletesGigas_001350-T1	note	EggNog:ENOG41032I6
ColletesGigas_001350-T1	note	COG:P
ColletesGigas_001351-T1	note	EggNog:ENOG41035NE
ColletesGigas_001351-T1	note	COG:G
ColletesGigas_001352-T1	note	EggNog:ENOG41035NE
ColletesGigas_001352-T1	note	COG:G
ColletesGigas_001353-T1	note	EggNog:ENOG410354S
ColletesGigas_001353-T1	note	COG:O
ColletesGigas_001354-T1	note	EggNog:ENOG41039MM
ColletesGigas_001354-T1	note	COG:S
ColletesGigas_001355-T1	note	EggNog:ENOG4103GMB
ColletesGigas_001355-T1	note	COG:S
ColletesGigas_001356-T1	note	EggNog:ENOG410323T
ColletesGigas_001356-T1	note	COG:O
ColletesGigas_001357-T1	note	EggNog:ENOG41037XB
ColletesGigas_001358-T1	note	EggNog:ENOG41037XB
ColletesGigas_001366-T1	note	EggNog:ENOG41037XB
ColletesGigas_001368-T1	note	EggNog:ENOG41037XB
ColletesGigas_001370-T1	note	EggNog:ENOG41037XB
ColletesGigas_001372-T1	note	EggNog:ENOG41033K1
ColletesGigas_001372-T1	note	COG:I
ColletesGigas_001373-T1	note	EggNog:ENOG41036IT
ColletesGigas_001373-T1	note	COG:A
ColletesGigas_001374-T1	note	EggNog:ENOG41034UP
ColletesGigas_001374-T1	note	COG:O
ColletesGigas_001375-T1	note	EggNog:ENOG410341G
ColletesGigas_001375-T1	note	COG:G
ColletesGigas_001376-T1	note	EggNog:ENOG41033P8
ColletesGigas_001376-T1	note	COG:U
ColletesGigas_001377-T1	note	EggNog:ENOG41039DD
ColletesGigas_001378-T1	note	EggNog:ENOG4103GNI
ColletesGigas_001379-T1	note	EggNog:ENOG41036PB
ColletesGigas_001379-T1	note	COG:K
ColletesGigas_001380-T1	note	EggNog:ENOG41036PB
ColletesGigas_001380-T1	note	COG:K
ColletesGigas_001382-T1	note	EggNog:ENOG410327T
ColletesGigas_001382-T1	note	COG:J
ColletesGigas_001383-T1	note	EggNog:ENOG410331G
ColletesGigas_001383-T1	note	COG:Z
ColletesGigas_001384-T1	note	EggNog:ENOG41037IV
ColletesGigas_001384-T1	note	COG:C
ColletesGigas_001385-T1	note	EggNog:ENOG410326E
ColletesGigas_001385-T1	note	COG:K
ColletesGigas_001386-T1	note	EggNog:ENOG41033T9
ColletesGigas_001386-T1	note	COG:H
ColletesGigas_001387-T1	note	EggNog:ENOG41033YX
ColletesGigas_001387-T1	note	COG:K
ColletesGigas_001388-T1	note	EggNog:ENOG4103535
ColletesGigas_001388-T1	note	COG:I
ColletesGigas_001389-T1	note	EggNog:ENOG4103HZJ
ColletesGigas_001389-T1	note	COG:S
ColletesGigas_001390-T1	note	EggNog:ENOG41033T7
ColletesGigas_001390-T1	note	COG:G
ColletesGigas_001391-T1	note	EggNog:ENOG41039FG
ColletesGigas_001391-T1	note	COG:S
ColletesGigas_001392-T1	note	EggNog:ENOG4103I6Y
ColletesGigas_001392-T1	note	COG:S
ColletesGigas_001393-T1	note	EggNog:ENOG4103I6Y
ColletesGigas_001393-T1	note	COG:S
ColletesGigas_001394-T1	note	EggNog:ENOG41032QJ
ColletesGigas_001394-T1	note	COG:D
ColletesGigas_001395-T1	note	EggNog:ENOG41038IJ
ColletesGigas_001395-T1	note	COG:O
ColletesGigas_001396-T1	note	EggNog:ENOG41032WX
ColletesGigas_001396-T1	note	COG:L,T
ColletesGigas_001398-T1	note	EggNog:ENOG410395K
ColletesGigas_001401-T1	note	EggNog:ENOG41034BV
ColletesGigas_001401-T1	note	COG:O
ColletesGigas_001402-T1	note	EggNog:ENOG41034BV
ColletesGigas_001402-T1	note	COG:O
ColletesGigas_001403-T1	note	EggNog:ENOG410394D
ColletesGigas_001403-T1	note	COG:S
ColletesGigas_001404-T1	note	EggNog:ENOG41034EN
ColletesGigas_001404-T1	note	COG:U
ColletesGigas_001405-T1	note	EggNog:ENOG41034XB
ColletesGigas_001405-T1	note	COG:O,T
ColletesGigas_001406-T1	note	EggNog:ENOG4103203
ColletesGigas_001406-T1	note	COG:T
ColletesGigas_001407-T1	note	EggNog:ENOG41037ZB
ColletesGigas_001407-T1	note	COG:K
ColletesGigas_001411-T1	note	EggNog:ENOG41032ST
ColletesGigas_001411-T1	note	COG:T,U
ColletesGigas_001412-T1	note	EggNog:ENOG41032TB
ColletesGigas_001412-T1	note	COG:K
ColletesGigas_001413-T1	note	EggNog:ENOG410337A
ColletesGigas_001413-T1	note	COG:D
ColletesGigas_001414-T1	note	EggNog:ENOG4103724
ColletesGigas_001414-T1	note	COG:U
ColletesGigas_001415-T1	note	EggNog:ENOG41037J4
ColletesGigas_001415-T1	note	COG:A
ColletesGigas_001416-T1	note	EggNog:ENOG4103217
ColletesGigas_001416-T1	note	COG:J
ColletesGigas_001417-T1	note	EggNog:ENOG4103217
ColletesGigas_001417-T1	note	COG:J
ColletesGigas_001419-T1	note	EggNog:ENOG4103217
ColletesGigas_001419-T1	note	COG:J
ColletesGigas_001420-T1	note	EggNog:ENOG4103217
ColletesGigas_001420-T1	note	COG:J
ColletesGigas_001421-T1	note	EggNog:ENOG41033XD
ColletesGigas_001421-T1	note	COG:G
ColletesGigas_001423-T1	note	EggNog:ENOG410381E
ColletesGigas_001424-T1	note	EggNog:ENOG41035WC
ColletesGigas_001424-T1	note	COG:K
ColletesGigas_001425-T1	note	EggNog:ENOG4103HTZ
ColletesGigas_001425-T1	note	COG:J
ColletesGigas_001426-T1	note	EggNog:ENOG41036PV
ColletesGigas_001426-T1	note	COG:A
ColletesGigas_001427-T1	note	EggNog:ENOG41032VK
ColletesGigas_001427-T1	note	COG:U
ColletesGigas_001428-T1	note	EggNog:ENOG41034AF
ColletesGigas_001428-T1	note	COG:U,Y
ColletesGigas_001429-T1	note	EggNog:ENOG4103744
ColletesGigas_001429-T1	note	COG:S
ColletesGigas_001430-T1	note	EggNog:ENOG41036GD
ColletesGigas_001430-T1	note	COG:A
ColletesGigas_001432-T1	note	EggNog:ENOG41037A3
ColletesGigas_001432-T1	note	COG:A
ColletesGigas_001433-T1	note	EggNog:ENOG41037R5
ColletesGigas_001433-T1	note	COG:S
ColletesGigas_001434-T1	note	EggNog:ENOG41035G1
ColletesGigas_001434-T1	note	COG:T
ColletesGigas_001435-T1	note	EggNog:ENOG41036EM
ColletesGigas_001435-T1	note	COG:S
ColletesGigas_001436-T1	note	EggNog:ENOG41036SD
ColletesGigas_001436-T1	note	COG:S
ColletesGigas_001437-T1	note	EggNog:ENOG41034B0
ColletesGigas_001437-T1	note	COG:E
ColletesGigas_001438-T1	note	EggNog:ENOG41039BK
ColletesGigas_001439-T1	note	EggNog:ENOG4103919
ColletesGigas_001439-T1	note	COG:T
ColletesGigas_001440-T1	note	EggNog:ENOG41036XI
ColletesGigas_001440-T1	note	COG:E
ColletesGigas_001441-T1	note	EggNog:ENOG41036DM
ColletesGigas_001441-T1	note	COG:O
ColletesGigas_001442-T1	note	EggNog:ENOG410320F
ColletesGigas_001442-T1	note	COG:T
ColletesGigas_001443-T1	note	EggNog:ENOG41037B6
ColletesGigas_001443-T1	note	COG:K
ColletesGigas_001444-T1	note	EggNog:ENOG41037B6
ColletesGigas_001444-T1	note	COG:K
ColletesGigas_001445-T1	note	EggNog:ENOG41037B6
ColletesGigas_001445-T1	note	COG:K
ColletesGigas_001448-T1	note	EggNog:ENOG41036UH
ColletesGigas_001448-T1	note	COG:U
ColletesGigas_001449-T1	note	EggNog:ENOG41034C0
ColletesGigas_001449-T1	note	COG:W
ColletesGigas_001454-T1	note	EggNog:ENOG41035S1
ColletesGigas_001455-T1	note	EggNog:ENOG4103211
ColletesGigas_001455-T1	note	COG:T
ColletesGigas_001456-T1	note	EggNog:ENOG41033FC
ColletesGigas_001456-T1	note	COG:B
ColletesGigas_001474-T1	note	EggNog:ENOG41036E6
ColletesGigas_001474-T1	note	COG:K
ColletesGigas_001478-T1	note	EggNog:ENOG4103GWQ
ColletesGigas_001479-T1	note	EggNog:ENOG41038AY
ColletesGigas_001479-T1	note	COG:U
ColletesGigas_001480-T1	note	EggNog:ENOG4103GZU
ColletesGigas_001480-T1	note	COG:S
ColletesGigas_001482-T1	note	EggNog:ENOG41037PP
ColletesGigas_001482-T1	note	COG:J
ColletesGigas_001483-T1	note	EggNog:ENOG410WD5K
ColletesGigas_001483-T1	note	COG:P
ColletesGigas_001484-T1	note	EggNog:ENOG410326D
ColletesGigas_001484-T1	note	COG:T,Z
ColletesGigas_001486-T1	note	EggNog:ENOG410326D
ColletesGigas_001486-T1	note	COG:T,Z
ColletesGigas_001487-T1	note	EggNog:ENOG410326D
ColletesGigas_001487-T1	note	COG:T,Z
ColletesGigas_001488-T1	note	EggNog:ENOG41033S9
ColletesGigas_001488-T1	note	COG:O
ColletesGigas_001489-T1	note	EggNog:ENOG410343M
ColletesGigas_001489-T1	note	COG:J
ColletesGigas_001490-T1	note	EggNog:ENOG41033RW
ColletesGigas_001490-T1	note	COG:S
ColletesGigas_001491-T1	note	EggNog:ENOG410363H
ColletesGigas_001491-T1	note	COG:S
ColletesGigas_001492-T1	note	EggNog:ENOG41034F8
ColletesGigas_001492-T1	note	COG:K
ColletesGigas_001493-T1	note	EggNog:ENOG41032EE
ColletesGigas_001493-T1	note	COG:T
ColletesGigas_001494-T1	note	EggNog:ENOG410382V
ColletesGigas_001494-T1	note	COG:K
ColletesGigas_001495-T1	note	EggNog:ENOG41034ET
ColletesGigas_001495-T1	note	COG:I
ColletesGigas_001496-T1	note	EggNog:ENOG4103719
ColletesGigas_001496-T1	note	COG:I
ColletesGigas_001497-T1	note	EggNog:ENOG410362X
ColletesGigas_001497-T1	note	COG:L
ColletesGigas_001498-T1	note	EggNog:ENOG41038DY
ColletesGigas_001498-T1	note	COG:S
ColletesGigas_001499-T1	note	EggNog:ENOG410375I
ColletesGigas_001499-T1	note	COG:J
ColletesGigas_001500-T1	note	EggNog:ENOG41035CE
ColletesGigas_001500-T1	note	COG:T,U
ColletesGigas_001501-T1	note	EggNog:ENOG41032QW
ColletesGigas_001501-T1	note	COG:T
ColletesGigas_001502-T1	note	EggNog:ENOG410341T
ColletesGigas_001502-T1	note	COG:O
ColletesGigas_001505-T1	note	EggNog:ENOG410341T
ColletesGigas_001505-T1	note	COG:O
ColletesGigas_001506-T1	note	EggNog:ENOG41036H3
ColletesGigas_001506-T1	note	COG:K
ColletesGigas_001507-T1	note	EggNog:ENOG4103GFJ
ColletesGigas_001507-T1	note	COG:F
ColletesGigas_001508-T1	note	EggNog:ENOG41035YI
ColletesGigas_001508-T1	note	COG:S
ColletesGigas_001512-T1	note	EggNog:ENOG410322F
ColletesGigas_001512-T1	note	COG:G,M,W
ColletesGigas_001513-T1	note	EggNog:ENOG4103GP7
ColletesGigas_001514-T1	note	EggNog:ENOG41032BT
ColletesGigas_001514-T1	note	COG:S
ColletesGigas_001515-T1	note	EggNog:ENOG41032VP
ColletesGigas_001515-T1	note	COG:K
ColletesGigas_001523-T1	note	EggNog:ENOG410V6XY
ColletesGigas_001523-T1	note	COG:T,Z
ColletesGigas_001524-T1	note	EggNog:ENOG410V6XY
ColletesGigas_001524-T1	note	COG:T,Z
ColletesGigas_001526-T1	note	EggNog:ENOG4103H7X
ColletesGigas_001526-T1	note	COG:T,Z
ColletesGigas_001528-T1	note	EggNog:ENOG410VT7I
ColletesGigas_001530-T1	note	EggNog:ENOG41038KJ
ColletesGigas_001530-T1	note	COG:K
ColletesGigas_001531-T1	note	EggNog:ENOG4103GNV
ColletesGigas_001531-T1	note	COG:A
ColletesGigas_001532-T1	note	EggNog:ENOG41034NS
ColletesGigas_001532-T1	note	COG:I
ColletesGigas_001533-T1	note	EggNog:ENOG41035YC
ColletesGigas_001533-T1	note	COG:C
ColletesGigas_001534-T1	note	EggNog:ENOG4103659
ColletesGigas_001534-T1	note	COG:E
ColletesGigas_001535-T1	note	EggNog:ENOG410322Q
ColletesGigas_001535-T1	note	COG:U
ColletesGigas_001536-T1	note	EggNog:ENOG4103820
ColletesGigas_001536-T1	note	COG:J
ColletesGigas_001537-T1	note	EggNog:ENOG4103A48
ColletesGigas_001537-T1	note	COG:T,U
ColletesGigas_001538-T1	note	EggNog:ENOG410344Z
ColletesGigas_001538-T1	note	COG:B,D
ColletesGigas_001539-T1	note	EggNog:ENOG4103I44
ColletesGigas_001540-T1	note	EggNog:ENOG41036AG
ColletesGigas_001540-T1	note	COG:B,K
ColletesGigas_001541-T1	note	EggNog:ENOG41036FM
ColletesGigas_001541-T1	note	COG:A
ColletesGigas_001542-T1	note	EggNog:ENOG41038FR
ColletesGigas_001542-T1	note	COG:K
ColletesGigas_001543-T1	note	EggNog:ENOG410382C
ColletesGigas_001543-T1	note	COG:E
ColletesGigas_001545-T1	note	EggNog:ENOG41033GZ
ColletesGigas_001545-T1	note	COG:U
ColletesGigas_001546-T1	note	EggNog:ENOG410337P
ColletesGigas_001546-T1	note	COG:S
ColletesGigas_001547-T1	note	EggNog:ENOG41032YF
ColletesGigas_001547-T1	note	COG:S
ColletesGigas_001548-T1	note	EggNog:ENOG41031ZW
ColletesGigas_001548-T1	note	COG:A
ColletesGigas_001549-T1	note	EggNog:ENOG4103GF6
ColletesGigas_001549-T1	note	COG:S
ColletesGigas_001550-T1	note	EggNog:ENOG4103240
ColletesGigas_001550-T1	note	COG:E,O
ColletesGigas_001551-T1	note	EggNog:ENOG4103240
ColletesGigas_001551-T1	note	COG:E,O
ColletesGigas_001552-T1	note	EggNog:ENOG410392Z
ColletesGigas_001554-T1	note	EggNog:ENOG41035CM
ColletesGigas_001554-T1	note	COG:K
ColletesGigas_001555-T1	note	EggNog:ENOG41035CM
ColletesGigas_001555-T1	note	COG:K
ColletesGigas_001556-T1	note	EggNog:ENOG41035VR
ColletesGigas_001556-T1	note	COG:A
ColletesGigas_001558-T1	note	EggNog:ENOG41035CM
ColletesGigas_001558-T1	note	COG:K
ColletesGigas_001559-T1	note	EggNog:ENOG410372R
ColletesGigas_001559-T1	note	COG:S
ColletesGigas_001564-T1	note	EggNog:ENOG410V9G9
ColletesGigas_001564-T1	note	COG:Q
ColletesGigas_001570-T1	note	EggNog:ENOG410392A
ColletesGigas_001570-T1	note	COG:S
ColletesGigas_001573-T1	note	EggNog:ENOG41032Q7
ColletesGigas_001573-T1	note	COG:S
ColletesGigas_001574-T1	note	EggNog:ENOG41033CT
ColletesGigas_001574-T1	note	COG:Z
ColletesGigas_001575-T1	note	EggNog:ENOG41031Z3
ColletesGigas_001575-T1	note	COG:E,G
ColletesGigas_001576-T1	note	EggNog:ENOG41033G4
ColletesGigas_001576-T1	note	COG:O
ColletesGigas_001577-T1	note	EggNog:ENOG410320M
ColletesGigas_001577-T1	note	COG:T
ColletesGigas_001578-T1	note	EggNog:ENOG41037T5
ColletesGigas_001578-T1	note	COG:S
ColletesGigas_001579-T1	note	EggNog:ENOG41039JD
ColletesGigas_001580-T1	note	EggNog:ENOG41037BW
ColletesGigas_001580-T1	note	COG:S
ColletesGigas_001581-T1	note	EggNog:ENOG41031ZC
ColletesGigas_001581-T1	note	COG:H
ColletesGigas_001582-T1	note	EggNog:ENOG41033HM
ColletesGigas_001582-T1	note	COG:M,V
ColletesGigas_001583-T1	note	EggNog:ENOG41033HM
ColletesGigas_001583-T1	note	COG:M,V
ColletesGigas_001587-T1	note	EggNog:ENOG410V5TH
ColletesGigas_001587-T1	note	COG:K
ColletesGigas_001588-T1	note	EggNog:ENOG410N3WA
ColletesGigas_001588-T1	note	COG:K
ColletesGigas_001599-T1	note	EggNog:ENOG4103AFM
ColletesGigas_001599-T1	note	COG:Q
ColletesGigas_001600-T1	note	EggNog:ENOG410392V
ColletesGigas_001608-T1	note	EggNog:ENOG41038K0
ColletesGigas_001612-T1	note	EggNog:ENOG4103BD4
ColletesGigas_001613-T1	note	EggNog:ENOG4103GUN
ColletesGigas_001620-T1	note	EggNog:ENOG4103507
ColletesGigas_001620-T1	note	COG:T
ColletesGigas_001621-T1	note	EggNog:ENOG41034QF
ColletesGigas_001621-T1	note	COG:O
ColletesGigas_001622-T1	note	EggNog:ENOG41034QF
ColletesGigas_001622-T1	note	COG:O
ColletesGigas_001623-T1	note	EggNog:ENOG41032U5
ColletesGigas_001623-T1	note	COG:T
ColletesGigas_001624-T1	note	EggNog:ENOG41032U5
ColletesGigas_001624-T1	note	COG:T
ColletesGigas_001627-T1	note	EggNog:ENOG41037FW
ColletesGigas_001627-T1	note	COG:S
ColletesGigas_001628-T1	note	EggNog:ENOG41033HF
ColletesGigas_001628-T1	note	COG:U
ColletesGigas_001629-T1	note	EggNog:ENOG41032MT
ColletesGigas_001629-T1	note	COG:O
ColletesGigas_001630-T1	note	EggNog:ENOG41035CK
ColletesGigas_001630-T1	note	COG:I
ColletesGigas_001631-T1	note	EggNog:ENOG41033F2
ColletesGigas_001631-T1	note	COG:V
ColletesGigas_001635-T1	note	EggNog:ENOG41032ZE
ColletesGigas_001635-T1	note	COG:Q
ColletesGigas_001636-T1	note	EggNog:ENOG41034CQ
ColletesGigas_001636-T1	note	COG:Q
ColletesGigas_001637-T1	note	EggNog:ENOG410325F
ColletesGigas_001637-T1	note	COG:C
ColletesGigas_001638-T1	note	EggNog:ENOG41032X0
ColletesGigas_001638-T1	note	COG:T,U
ColletesGigas_001639-T1	note	EggNog:ENOG41035PK
ColletesGigas_001639-T1	note	COG:G
ColletesGigas_001640-T1	note	EggNog:ENOG41037K0
ColletesGigas_001640-T1	note	COG:O
ColletesGigas_001642-T1	note	EggNog:ENOG41036G5
ColletesGigas_001642-T1	note	COG:S
ColletesGigas_001643-T1	note	EggNog:ENOG41037K0
ColletesGigas_001643-T1	note	COG:O
ColletesGigas_001644-T1	note	EggNog:ENOG41034JD
ColletesGigas_001644-T1	note	COG:P
ColletesGigas_001645-T1	note	EggNog:ENOG41034JD
ColletesGigas_001645-T1	note	COG:P
ColletesGigas_001646-T1	note	EggNog:ENOG4103GJX
ColletesGigas_001649-T1	note	EggNog:ENOG4103465
ColletesGigas_001649-T1	note	COG:K
ColletesGigas_001651-T1	note	EggNog:ENOG4103465
ColletesGigas_001651-T1	note	COG:K
ColletesGigas_001652-T1	note	EggNog:ENOG4103465
ColletesGigas_001652-T1	note	COG:K
ColletesGigas_001664-T1	note	EggNog:ENOG41036FI
ColletesGigas_001664-T1	note	COG:U
ColletesGigas_001665-T1	note	EggNog:ENOG41035QY
ColletesGigas_001665-T1	note	COG:U
ColletesGigas_001666-T1	note	EggNog:ENOG41035QY
ColletesGigas_001666-T1	note	COG:U
ColletesGigas_001667-T1	note	EggNog:ENOG41036NP
ColletesGigas_001667-T1	note	COG:K
ColletesGigas_001671-T1	note	EggNog:ENOG41036NP
ColletesGigas_001671-T1	note	COG:K
ColletesGigas_001673-T1	note	EggNog:ENOG41036NP
ColletesGigas_001673-T1	note	COG:K
ColletesGigas_001679-T1	note	EggNog:ENOG41036NP
ColletesGigas_001679-T1	note	COG:K
ColletesGigas_001683-T1	note	EggNog:ENOG41035KB
ColletesGigas_001683-T1	note	COG:K
ColletesGigas_001686-T1	note	EggNog:ENOG410320D
ColletesGigas_001686-T1	note	COG:K
ColletesGigas_001687-T1	note	EggNog:ENOG410W3XE
ColletesGigas_001687-T1	note	COG:K
ColletesGigas_001688-T1	note	EggNog:ENOG410320D
ColletesGigas_001688-T1	note	COG:K
ColletesGigas_001693-T1	note	EggNog:ENOG41035AR
ColletesGigas_001693-T1	note	COG:K
ColletesGigas_001694-T1	note	EggNog:ENOG41035AR
ColletesGigas_001694-T1	note	COG:K
ColletesGigas_001696-T1	note	EggNog:ENOG41035AR
ColletesGigas_001696-T1	note	COG:K
ColletesGigas_001699-T1	note	EggNog:ENOG41032YP
ColletesGigas_001699-T1	note	COG:A
ColletesGigas_001700-T1	note	EggNog:ENOG41032SA
ColletesGigas_001700-T1	note	COG:O
ColletesGigas_001701-T1	note	EggNog:ENOG41035UR
ColletesGigas_001701-T1	note	COG:E
ColletesGigas_001702-T1	note	EggNog:ENOG410345P
ColletesGigas_001702-T1	note	COG:T
ColletesGigas_001703-T1	note	EggNog:ENOG410337U
ColletesGigas_001703-T1	note	COG:F
ColletesGigas_001705-T1	note	EggNog:ENOG4103HMB
ColletesGigas_001705-T1	note	COG:S
ColletesGigas_001706-T1	note	EggNog:ENOG41038SW
ColletesGigas_001707-T1	note	EggNog:ENOG4103639
ColletesGigas_001707-T1	note	COG:B
ColletesGigas_001708-T1	note	EggNog:ENOG41033SK
ColletesGigas_001708-T1	note	COG:Z
ColletesGigas_001711-T1	note	EggNog:ENOG410VQ8P
ColletesGigas_001711-T1	note	COG:T
ColletesGigas_001715-T1	note	EggNog:ENOG4103GII
ColletesGigas_001715-T1	note	COG:S
ColletesGigas_001716-T1	note	EggNog:ENOG41KOG4070
ColletesGigas_001716-T1	note	COG:T
ColletesGigas_001717-T1	note	EggNog:ENOG41033GM
ColletesGigas_001717-T1	note	COG:T
ColletesGigas_001718-T1	note	EggNog:ENOG410342B
ColletesGigas_001718-T1	note	COG:T
ColletesGigas_001719-T1	note	EggNog:ENOG4103HC8
ColletesGigas_001719-T1	note	COG:J
ColletesGigas_001720-T1	note	EggNog:ENOG41034WG
ColletesGigas_001720-T1	note	COG:O
ColletesGigas_001721-T1	note	EggNog:ENOG41037YH
ColletesGigas_001721-T1	note	COG:S
ColletesGigas_001722-T1	note	EggNog:ENOG41037YH
ColletesGigas_001722-T1	note	COG:S
ColletesGigas_001723-T1	note	EggNog:ENOG41035RF
ColletesGigas_001723-T1	note	COG:I
ColletesGigas_001724-T1	note	EggNog:ENOG41035S0
ColletesGigas_001724-T1	note	COG:K
ColletesGigas_001725-T1	note	EggNog:ENOG4103H1K
ColletesGigas_001726-T1	note	EggNog:ENOG41037GA
ColletesGigas_001726-T1	note	COG:P
ColletesGigas_001727-T1	note	EggNog:ENOG41037BX
ColletesGigas_001727-T1	note	COG:L
ColletesGigas_001728-T1	note	EggNog:ENOG41032MV
ColletesGigas_001728-T1	note	COG:L
ColletesGigas_001729-T1	note	EggNog:ENOG41036Q0
ColletesGigas_001729-T1	note	COG:S
ColletesGigas_001730-T1	note	EggNog:ENOG41032XN
ColletesGigas_001730-T1	note	COG:G
ColletesGigas_001731-T1	note	EggNog:ENOG41039FX
ColletesGigas_001732-T1	note	EggNog:ENOG410352P
ColletesGigas_001732-T1	note	COG:L
ColletesGigas_001733-T1	note	EggNog:ENOG410344G
ColletesGigas_001733-T1	note	COG:S
ColletesGigas_001734-T1	note	EggNog:ENOG41035NZ
ColletesGigas_001734-T1	note	COG:T
ColletesGigas_001735-T1	note	EggNog:ENOG410376Y
ColletesGigas_001735-T1	note	COG:J
ColletesGigas_001736-T1	note	EggNog:ENOG4103HN5
ColletesGigas_001736-T1	note	COG:S
ColletesGigas_001737-T1	note	EggNog:ENOG41036CK
ColletesGigas_001737-T1	note	COG:Z
ColletesGigas_001738-T1	note	EggNog:ENOG41036CK
ColletesGigas_001738-T1	note	COG:Z
ColletesGigas_001739-T1	note	EggNog:ENOG410342K
ColletesGigas_001739-T1	note	COG:P
ColletesGigas_001740-T1	note	EggNog:ENOG410376U
ColletesGigas_001740-T1	note	COG:Z
ColletesGigas_001741-T1	note	EggNog:ENOG41034EQ
ColletesGigas_001742-T1	note	EggNog:ENOG41038C2
ColletesGigas_001742-T1	note	COG:K
ColletesGigas_001743-T1	note	EggNog:ENOG41035GP
ColletesGigas_001743-T1	note	COG:Q
ColletesGigas_001744-T1	note	EggNog:ENOG41035QZ
ColletesGigas_001744-T1	note	COG:H
ColletesGigas_001745-T1	note	EggNog:ENOG41036TQ
ColletesGigas_001745-T1	note	COG:U
ColletesGigas_001746-T1	note	EggNog:ENOG41038VA
ColletesGigas_001747-T1	note	EggNog:ENOG41038IZ
ColletesGigas_001747-T1	note	COG:S
ColletesGigas_001748-T1	note	EggNog:ENOG41033I5
ColletesGigas_001748-T1	note	COG:D
ColletesGigas_001749-T1	note	EggNog:ENOG4103H8A
ColletesGigas_001750-T1	note	EggNog:ENOG41035HD
ColletesGigas_001750-T1	note	COG:O
ColletesGigas_001751-T1	note	EggNog:ENOG41038D7
ColletesGigas_001751-T1	note	COG:K
ColletesGigas_001752-T1	note	EggNog:ENOG410336Z
ColletesGigas_001752-T1	note	COG:Q
ColletesGigas_001753-T1	note	EggNog:ENOG41036H1
ColletesGigas_001753-T1	note	COG:M,W
ColletesGigas_001754-T1	note	EggNog:ENOG4103AM5
ColletesGigas_001754-T1	note	COG:P
ColletesGigas_001755-T1	note	EggNog:ENOG41035AC
ColletesGigas_001755-T1	note	COG:T
ColletesGigas_001761-T1	note	EggNog:ENOG41034B7
ColletesGigas_001761-T1	note	COG:A
ColletesGigas_001762-T1	note	EggNog:ENOG41032HS
ColletesGigas_001762-T1	note	COG:Z
ColletesGigas_001763-T1	note	EggNog:ENOG41037V6
ColletesGigas_001763-T1	note	COG:A
ColletesGigas_001764-T1	note	EggNog:ENOG41034MC
ColletesGigas_001764-T1	note	COG:A
ColletesGigas_001765-T1	note	EggNog:ENOG41035R0
ColletesGigas_001765-T1	note	COG:T
ColletesGigas_001767-T1	note	EggNog:ENOG410393V
ColletesGigas_001767-T1	note	COG:D
ColletesGigas_001770-T1	note	EggNog:ENOG41032US
ColletesGigas_001770-T1	note	COG:K
ColletesGigas_001776-T1	note	EggNog:ENOG4103GSK
ColletesGigas_001777-T1	note	EggNog:ENOG41031YC
ColletesGigas_001777-T1	note	COG:G
ColletesGigas_001778-T1	note	EggNog:ENOG41037ZF
ColletesGigas_001778-T1	note	COG:I
ColletesGigas_001779-T1	note	EggNog:ENOG41034ST
ColletesGigas_001779-T1	note	COG:Z
ColletesGigas_001780-T1	note	EggNog:ENOG410366B
ColletesGigas_001780-T1	note	COG:D
ColletesGigas_001781-T1	note	EggNog:ENOG4103663
ColletesGigas_001781-T1	note	COG:S
ColletesGigas_001782-T1	note	EggNog:ENOG4103246
ColletesGigas_001782-T1	note	COG:U
ColletesGigas_001785-T1	note	EggNog:ENOG41036TR
ColletesGigas_001785-T1	note	COG:S
ColletesGigas_001786-T1	note	EggNog:ENOG41035TQ
ColletesGigas_001786-T1	note	COG:T
ColletesGigas_001787-T1	note	EggNog:ENOG41033AT
ColletesGigas_001787-T1	note	COG:A,T
ColletesGigas_001788-T1	note	EggNog:ENOG41033T4
ColletesGigas_001788-T1	note	COG:O
ColletesGigas_001789-T1	note	EggNog:ENOG4103GEZ
ColletesGigas_001790-T1	note	EggNog:ENOG41033FY
ColletesGigas_001790-T1	note	COG:T
ColletesGigas_001792-T1	note	EggNog:ENOG410321E
ColletesGigas_001792-T1	note	COG:Z
ColletesGigas_001794-T1	note	EggNog:ENOG4103BC1
ColletesGigas_001796-T1	note	EggNog:ENOG410321E
ColletesGigas_001796-T1	note	COG:Z
ColletesGigas_001797-T1	note	EggNog:ENOG410V8UW
ColletesGigas_001797-T1	note	COG:W
ColletesGigas_001799-T1	note	EggNog:ENOG41034PD
ColletesGigas_001799-T1	note	COG:W
ColletesGigas_001802-T1	note	EggNog:ENOG41034PD
ColletesGigas_001802-T1	note	COG:W
ColletesGigas_001807-T1	note	EggNog:ENOG41034PD
ColletesGigas_001807-T1	note	COG:W
ColletesGigas_001814-T1	note	EggNog:ENOG41034PD
ColletesGigas_001814-T1	note	COG:W
ColletesGigas_001815-T1	note	EggNog:ENOG41033VY
ColletesGigas_001815-T1	note	COG:F
ColletesGigas_001817-T1	note	EggNog:ENOG4103HRI
ColletesGigas_001817-T1	note	COG:K
ColletesGigas_001818-T1	note	EggNog:ENOG410399H
ColletesGigas_001819-T1	note	EggNog:ENOG410352E
ColletesGigas_001819-T1	note	COG:O
ColletesGigas_001820-T1	note	EggNog:ENOG41035IJ
ColletesGigas_001820-T1	note	COG:S
ColletesGigas_001821-T1	note	EggNog:ENOG4103862
ColletesGigas_001821-T1	note	COG:D
ColletesGigas_001822-T1	note	EggNog:ENOG41036JW
ColletesGigas_001822-T1	note	COG:O
ColletesGigas_001823-T1	note	EggNog:ENOG41033PM
ColletesGigas_001823-T1	note	COG:H
ColletesGigas_001824-T1	note	EggNog:ENOG410VZ4Q
ColletesGigas_001825-T1	note	EggNog:ENOG410342G
ColletesGigas_001825-T1	note	COG:K
[truncated: 18,756 more rows]
