# Supplementary material for: Prevalent bee venom genes evolved before the aculeate stinger and eusociality
Source: BMC Biol. 2023 Oct 23;21:229. doi: 10.1186/s12915-023-01656-5 (PMC10591384; doi:10.1186/s12915-023-01656-5)
Supplement: Supplementary file 37 — Additional file 37. Genome annotation of Colletes gigas. [file 12915_2023_1656_MOESM37_ESM.zip › Colletes_gigas.annotation.funannotate181.Oct2020/annotations/annotations.iprscan.txt]

ColletesGigas_016906-T1	db_xref	InterPro:IPR013905
ColletesGigas_016906-T1	db_xref	InterPro:IPR042855
ColletesGigas_016978-T1	db_xref	InterPro:IPR006578
ColletesGigas_016978-T1	db_xref	InterPro:IPR039353
ColletesGigas_016348-T1	db_xref	InterPro:IPR020598
ColletesGigas_016348-T1	db_xref	InterPro:IPR001737
ColletesGigas_016348-T1	db_xref	InterPro:IPR011530
ColletesGigas_016348-T1	db_xref	InterPro:IPR020596
ColletesGigas_016348-T1	db_xref	InterPro:IPR029063
ColletesGigas_016348-T1	go_process	rRNA modification|0000154||IEA
ColletesGigas_016348-T1	go_function	rRNA (adenine-N6,N6-)-dimethyltransferase activity|0000179||IEA
ColletesGigas_016348-T1	go_function	rRNA methyltransferase activity|0008649||IEA
ColletesGigas_016348-T1	go_process	rRNA processing|0006364||IEA
ColletesGigas_016659-T1	db_xref	InterPro:IPR032011
ColletesGigas_017009-T1	db_xref	InterPro:IPR031851
ColletesGigas_017036-T1	db_xref	InterPro:IPR018105
ColletesGigas_017036-T1	db_xref	InterPro:IPR011323
ColletesGigas_017036-T1	db_xref	InterPro:IPR018103
ColletesGigas_017036-T1	db_xref	InterPro:IPR034737
ColletesGigas_017036-T1	db_xref	InterPro:IPR011057
ColletesGigas_016328-T1	db_xref	InterPro:IPR007858
ColletesGigas_016328-T1	db_xref	InterPro:IPR037856
ColletesGigas_016328-T1	go_component	MLL3/4 complex|0044666||IEA
ColletesGigas_016328-T1	go_component	Set1C/COMPASS complex|0048188||IEA
ColletesGigas_016582-T1	db_xref	InterPro:IPR014721
ColletesGigas_016582-T1	db_xref	InterPro:IPR005324
ColletesGigas_016582-T1	db_xref	InterPro:IPR013810
ColletesGigas_016582-T1	db_xref	InterPro:IPR005711
ColletesGigas_016582-T1	db_xref	InterPro:IPR000851
ColletesGigas_016582-T1	db_xref	InterPro:IPR018192
ColletesGigas_016582-T1	db_xref	InterPro:IPR020568
ColletesGigas_016582-T1	go_function	structural constituent of ribosome|0003735||IEA
ColletesGigas_016582-T1	go_process	translation|0006412||IEA
ColletesGigas_016582-T1	go_component	ribosome|0005840||IEA
ColletesGigas_016582-T1	go_function	RNA binding|0003723||IEA
ColletesGigas_016582-T1	go_component	small ribosomal subunit|0015935||IEA
ColletesGigas_016366-T1	db_xref	InterPro:IPR016156
ColletesGigas_016366-T1	db_xref	InterPro:IPR036188
ColletesGigas_016366-T1	db_xref	InterPro:IPR023753
ColletesGigas_016366-T1	db_xref	InterPro:IPR029324
ColletesGigas_016366-T1	go_function	flavin adenine dinucleotide binding|0050660||IEA
ColletesGigas_016366-T1	go_process	oxidation-reduction process|0055114||IEA
ColletesGigas_016366-T1	go_function	oxidoreductase activity|0016491||IEA
ColletesGigas_016366-T1	go_function	protein dimerization activity|0046983||IEA
ColletesGigas_016423-T1	db_xref	InterPro:IPR002119
ColletesGigas_016423-T1	db_xref	InterPro:IPR007125
ColletesGigas_016423-T1	db_xref	InterPro:IPR009072
ColletesGigas_016423-T1	db_xref	InterPro:IPR032458
ColletesGigas_016423-T1	go_component	nucleosome|0000786||IEA
ColletesGigas_016423-T1	go_function	DNA binding|0003677||IEA
ColletesGigas_016423-T1	go_function	protein heterodimerization activity|0046982||IEA
ColletesGigas_016238-T1	db_xref	InterPro:IPR001878
ColletesGigas_016238-T1	db_xref	InterPro:IPR036875
ColletesGigas_016238-T1	go_function	nucleic acid binding|0003676||IEA
ColletesGigas_016238-T1	go_function	zinc ion binding|0008270||IEA
ColletesGigas_016478-T1	db_xref	InterPro:IPR001660
ColletesGigas_016478-T1	db_xref	InterPro:IPR013761
ColletesGigas_016478-T1	db_xref	InterPro:IPR025749
ColletesGigas_016478-T1	go_function	protein binding|0005515||IEA
ColletesGigas_017120-T1	db_xref	InterPro:IPR011701
ColletesGigas_017120-T1	db_xref	InterPro:IPR020846
ColletesGigas_017120-T1	db_xref	InterPro:IPR036259
ColletesGigas_017120-T1	go_function	transmembrane transporter activity|0022857||IEA
ColletesGigas_017120-T1	go_process	transmembrane transport|0055085||IEA
ColletesGigas_016703-T1	db_xref	InterPro:IPR002219
ColletesGigas_016703-T1	db_xref	InterPro:IPR039688
ColletesGigas_016703-T1	go_process	intracellular signal transduction|0035556||IEA
ColletesGigas_017004-T1	db_xref	InterPro:IPR032035
ColletesGigas_017004-T1	db_xref	InterPro:IPR037520
ColletesGigas_017004-T1	db_xref	InterPro:IPR021713
ColletesGigas_017004-T1	db_xref	InterPro:IPR037521
ColletesGigas_017004-T1	go_function	guanyl-nucleotide exchange factor activity|0005085||IEA
ColletesGigas_016411-T1	db_xref	InterPro:IPR001260
ColletesGigas_016411-T1	db_xref	InterPro:IPR036406
ColletesGigas_016411-T1	db_xref	InterPro:IPR018375
ColletesGigas_016411-T1	go_function	coproporphyrinogen oxidase activity|0004109||IEA
ColletesGigas_016411-T1	go_process	porphyrin-containing compound biosynthetic process|0006779||IEA
ColletesGigas_016411-T1	go_process	oxidation-reduction process|0055114||IEA
ColletesGigas_016782-T1	db_xref	InterPro:IPR006214
ColletesGigas_016425-T1	db_xref	InterPro:IPR002126
ColletesGigas_016425-T1	db_xref	InterPro:IPR020894
ColletesGigas_016425-T1	db_xref	InterPro:IPR015919
ColletesGigas_016425-T1	go_function	calcium ion binding|0005509||IEA
ColletesGigas_016425-T1	go_process	homophilic cell adhesion via plasma membrane adhesion molecules|0007156||IEA
ColletesGigas_016425-T1	go_component	membrane|0016020||IEA
ColletesGigas_016425-T1	go_process	cell adhesion|0007155||IEA
ColletesGigas_016425-T1	go_component	plasma membrane|0005886||IEA
ColletesGigas_016386-T1	db_xref	InterPro:IPR001623
ColletesGigas_016386-T1	db_xref	InterPro:IPR032843
ColletesGigas_016386-T1	db_xref	InterPro:IPR036869
ColletesGigas_016469-T1	db_xref	InterPro:IPR000175
ColletesGigas_016469-T1	db_xref	InterPro:IPR037272
ColletesGigas_016469-T1	go_component	integral component of membrane|0016021||IEA
ColletesGigas_016714-T1	db_xref	InterPro:IPR005225
ColletesGigas_016714-T1	db_xref	InterPro:IPR001806
ColletesGigas_016714-T1	db_xref	InterPro:IPR020849
ColletesGigas_016714-T1	db_xref	InterPro:IPR027417
ColletesGigas_016714-T1	go_function	GTP binding|0005525||IEA
ColletesGigas_016714-T1	go_function	GTPase activity|0003924||IEA
ColletesGigas_016714-T1	go_process	signal transduction|0007165||IEA
ColletesGigas_016714-T1	go_component	membrane|0016020||IEA
ColletesGigas_016568-T1	db_xref	InterPro:IPR007064
ColletesGigas_016568-T1	db_xref	InterPro:IPR039768
ColletesGigas_016568-T1	go_function	ribosomal large subunit binding|0043023||IEA
ColletesGigas_016570-T1	db_xref	InterPro:IPR029903
ColletesGigas_016570-T1	db_xref	InterPro:IPR036291
ColletesGigas_016711-T1	db_xref	InterPro:IPR001680
ColletesGigas_016711-T1	db_xref	InterPro:IPR015943
ColletesGigas_016711-T1	db_xref	InterPro:IPR000731
ColletesGigas_016711-T1	db_xref	InterPro:IPR030225
ColletesGigas_016711-T1	db_xref	InterPro:IPR019775
ColletesGigas_016711-T1	db_xref	InterPro:IPR017986
ColletesGigas_016711-T1	db_xref	InterPro:IPR036322
ColletesGigas_016711-T1	go_function	protein binding|0005515||IEA
ColletesGigas_016711-T1	go_component	endoplasmic reticulum membrane|0005789||IEA
ColletesGigas_016711-T1	go_process	SREBP signaling pathway|0032933||IEA
ColletesGigas_016711-T1	go_component	Golgi membrane|0000139||IEA
ColletesGigas_016711-T1	go_function	sterol binding|0032934||IEA
ColletesGigas_016377-T1	db_xref	InterPro:IPR008050
ColletesGigas_016377-T1	db_xref	InterPro:IPR001208
ColletesGigas_016377-T1	db_xref	InterPro:IPR003593
ColletesGigas_016377-T1	db_xref	InterPro:IPR031327
ColletesGigas_016377-T1	db_xref	InterPro:IPR041562
ColletesGigas_016377-T1	db_xref	InterPro:IPR033762
ColletesGigas_016377-T1	db_xref	InterPro:IPR027925
ColletesGigas_016377-T1	db_xref	InterPro:IPR018525
ColletesGigas_016377-T1	db_xref	InterPro:IPR027417
ColletesGigas_016377-T1	db_xref	InterPro:IPR012340
ColletesGigas_016377-T1	go_process	DNA replication initiation|0006270||IEA
ColletesGigas_016377-T1	go_function	DNA binding|0003677||IEA
ColletesGigas_016377-T1	go_function	DNA helicase activity|0003678||IEA
ColletesGigas_016377-T1	go_component	MCM complex|0042555||IEA
ColletesGigas_016377-T1	go_function	ATP binding|0005524||IEA
ColletesGigas_016377-T1	go_process	DNA duplex unwinding|0032508||IEA
ColletesGigas_016377-T1	go_process	DNA replication|0006260||IEA
ColletesGigas_016845-T1	db_xref	InterPro:IPR043936
ColletesGigas_016845-T1	db_xref	InterPro:IPR036872
ColletesGigas_016845-T1	db_xref	InterPro:IPR001715
ColletesGigas_016845-T1	go_process	cytoskeleton-dependent intracellular transport|0030705||IEA
ColletesGigas_016845-T1	go_function	protein binding|0005515||IEA
ColletesGigas_016590-T1	db_xref	InterPro:IPR001766
ColletesGigas_016590-T1	db_xref	InterPro:IPR036388
ColletesGigas_016590-T1	db_xref	InterPro:IPR030456
ColletesGigas_016590-T1	db_xref	InterPro:IPR036390
ColletesGigas_016590-T1	go_process	regulation of transcription, DNA-templated|0006355||IEA
ColletesGigas_016590-T1	go_function	sequence-specific DNA binding|0043565||IEA
ColletesGigas_016590-T1	go_function	DNA-binding transcription factor activity|0003700||IEA
ColletesGigas_016572-T1	db_xref	InterPro:IPR000210
ColletesGigas_016572-T1	db_xref	InterPro:IPR007889
ColletesGigas_016572-T1	db_xref	InterPro:IPR011333
ColletesGigas_016572-T1	db_xref	InterPro:IPR009057
ColletesGigas_016572-T1	go_function	protein binding|0005515||IEA
ColletesGigas_016572-T1	go_function	DNA binding|0003677||IEA
ColletesGigas_016431-T1	db_xref	InterPro:IPR002730
ColletesGigas_016431-T1	db_xref	InterPro:IPR036980
ColletesGigas_016431-T1	db_xref	InterPro:IPR023534
ColletesGigas_016431-T1	go_function	RNA binding|0003723||IEA
ColletesGigas_016431-T1	go_function	ribonuclease activity|0004540||IEA
ColletesGigas_016431-T1	go_process	RNA processing|0006396||IEA
ColletesGigas_016431-T1	go_component	ribonuclease P complex|0030677||IEA
ColletesGigas_016431-T1	go_process	tRNA processing|0008033||IEA
ColletesGigas_016907-T1	db_xref	InterPro:IPR007646
ColletesGigas_016907-T1	db_xref	InterPro:IPR007644
ColletesGigas_016907-T1	db_xref	InterPro:IPR007642
ColletesGigas_016907-T1	db_xref	InterPro:IPR007641
ColletesGigas_016907-T1	db_xref	InterPro:IPR007647
ColletesGigas_016907-T1	db_xref	InterPro:IPR037034
ColletesGigas_016907-T1	db_xref	InterPro:IPR014724
ColletesGigas_016907-T1	db_xref	InterPro:IPR007120
ColletesGigas_016907-T1	db_xref	InterPro:IPR037033
ColletesGigas_016907-T1	db_xref	InterPro:IPR007645
ColletesGigas_016907-T1	db_xref	InterPro:IPR015712
ColletesGigas_016907-T1	db_xref	InterPro:IPR007121
ColletesGigas_016907-T1	go_process	transcription, DNA-templated|0006351||IEA
ColletesGigas_016907-T1	go_function	DNA-directed 5'-3' RNA polymerase activity|0003899||IEA
ColletesGigas_016907-T1	go_function	DNA binding|0003677||IEA
ColletesGigas_016907-T1	go_function	ribonucleoside binding|0032549||IEA
ColletesGigas_017095-T1	db_xref	InterPro:IPR000873
ColletesGigas_017095-T1	db_xref	InterPro:IPR025110
ColletesGigas_017095-T1	db_xref	InterPro:IPR020845
ColletesGigas_016430-T1	db_xref	InterPro:IPR000547
ColletesGigas_016430-T1	db_xref	InterPro:IPR011990
ColletesGigas_016430-T1	db_xref	InterPro:IPR022365
ColletesGigas_016430-T1	db_xref	InterPro:IPR016025
ColletesGigas_016430-T1	db_xref	InterPro:IPR016341
ColletesGigas_016430-T1	db_xref	InterPro:IPR015348
ColletesGigas_016430-T1	db_xref	InterPro:IPR016024
ColletesGigas_016430-T1	go_process	intracellular protein transport|0006886||IEA
ColletesGigas_016430-T1	go_process	vesicle-mediated transport|0016192||IEA
ColletesGigas_016430-T1	go_function	protein binding|0005515||IEA
ColletesGigas_016430-T1	go_component	clathrin coat of trans-Golgi network vesicle|0030130||IEA
ColletesGigas_016430-T1	go_function	structural molecule activity|0005198||IEA
ColletesGigas_016430-T1	go_component	clathrin coat of coated pit|0030132||IEA
ColletesGigas_016430-T1	go_function	clathrin light chain binding|0032051||IEA
ColletesGigas_016430-T1	go_component	clathrin complex|0071439||IEA
ColletesGigas_016639-T1	db_xref	InterPro:IPR006032
ColletesGigas_016639-T1	db_xref	InterPro:IPR005680
ColletesGigas_016639-T1	db_xref	InterPro:IPR012340
ColletesGigas_016639-T1	go_function	structural constituent of ribosome|0003735||IEA
ColletesGigas_016639-T1	go_component	ribosome|0005840||IEA
ColletesGigas_016639-T1	go_process	translation|0006412||IEA
ColletesGigas_016639-T1	go_component	small ribosomal subunit|0015935||IEA
ColletesGigas_017057-T1	db_xref	InterPro:IPR036866
ColletesGigas_017057-T1	db_xref	InterPro:IPR011084
ColletesGigas_017088-T1	db_xref	InterPro:IPR000719
ColletesGigas_017088-T1	db_xref	InterPro:IPR008271
ColletesGigas_017088-T1	db_xref	InterPro:IPR011009
ColletesGigas_017088-T1	go_process	protein phosphorylation|0006468||IEA
ColletesGigas_017088-T1	go_function	protein kinase activity|0004672||IEA
ColletesGigas_017088-T1	go_function	ATP binding|0005524||IEA
ColletesGigas_016219-T1	db_xref	InterPro:IPR001936
ColletesGigas_016219-T1	db_xref	InterPro:IPR001849
ColletesGigas_016219-T1	db_xref	InterPro:IPR001562
ColletesGigas_016219-T1	db_xref	InterPro:IPR000008
ColletesGigas_016219-T1	db_xref	InterPro:IPR035892
ColletesGigas_016219-T1	db_xref	InterPro:IPR011993
ColletesGigas_016219-T1	db_xref	InterPro:IPR039360
ColletesGigas_016219-T1	db_xref	InterPro:IPR023152
ColletesGigas_016219-T1	db_xref	InterPro:IPR008936
ColletesGigas_016219-T1	go_process	regulation of GTPase activity|0043087||IEA
ColletesGigas_016219-T1	go_process	intracellular signal transduction|0035556||IEA
ColletesGigas_016219-T1	go_process	signal transduction|0007165||IEA
ColletesGigas_016671-T1	db_xref	InterPro:IPR001891
ColletesGigas_016671-T1	db_xref	InterPro:IPR012301
ColletesGigas_016671-T1	db_xref	InterPro:IPR012302
ColletesGigas_016671-T1	db_xref	InterPro:IPR037062
ColletesGigas_016671-T1	db_xref	InterPro:IPR015884
ColletesGigas_016671-T1	db_xref	InterPro:IPR036291
ColletesGigas_016671-T1	go_function	malic enzyme activity|0004470||IEA
ColletesGigas_016671-T1	go_function	malate dehydrogenase (decarboxylating) (NAD+) activity|0004471||IEA
ColletesGigas_016671-T1	go_process	oxidation-reduction process|0055114||IEA
ColletesGigas_016671-T1	go_function	NAD binding|0051287||IEA
ColletesGigas_016480-T1	db_xref	InterPro:IPR019326
ColletesGigas_016981-T1	db_xref	InterPro:IPR005201
ColletesGigas_016981-T1	db_xref	InterPro:IPR032979
ColletesGigas_016981-T1	go_function	mannosyl-glycoprotein endo-beta-N-acetylglucosaminidase activity|0033925||IEA
ColletesGigas_016981-T1	go_component	cytoplasm|0005737||IEA
ColletesGigas_016417-T1	db_xref	InterPro:IPR013847
ColletesGigas_016417-T1	db_xref	InterPro:IPR000327
ColletesGigas_016417-T1	db_xref	InterPro:IPR001356
ColletesGigas_016417-T1	db_xref	InterPro:IPR010982
ColletesGigas_016417-T1	db_xref	InterPro:IPR015584
ColletesGigas_016417-T1	db_xref	InterPro:IPR017970
ColletesGigas_016417-T1	db_xref	InterPro:IPR001387
ColletesGigas_016417-T1	db_xref	InterPro:IPR009057
ColletesGigas_016417-T1	go_function	DNA binding|0003677||IEA
ColletesGigas_016417-T1	go_process	regulation of transcription, DNA-templated|0006355||IEA
ColletesGigas_016417-T1	go_function	DNA-binding transcription factor activity|0003700||IEA
ColletesGigas_016417-T1	go_function	DNA-binding transcription factor activity, RNA polymerase II-specific|0000981||IEA
ColletesGigas_016826-T1	db_xref	InterPro:IPR042378
ColletesGigas_016391-T1	db_xref	InterPro:IPR035994
ColletesGigas_016391-T1	go_process	nucleoside metabolic process|0009116||IEA
ColletesGigas_016391-T1	go_function	catalytic activity|0003824||IEA
ColletesGigas_016565-T1	db_xref	InterPro:IPR002108
ColletesGigas_016565-T1	db_xref	InterPro:IPR029006
ColletesGigas_016565-T1	db_xref	InterPro:IPR028458
ColletesGigas_016565-T1	go_function	actin binding|0003779||IEA
ColletesGigas_016565-T1	go_process	negative regulation of actin filament polymerization|0030837||IEA
ColletesGigas_016594-T1	db_xref	InterPro:IPR001214
ColletesGigas_016594-T1	db_xref	InterPro:IPR001965
ColletesGigas_016594-T1	db_xref	InterPro:IPR013083
ColletesGigas_016594-T1	db_xref	InterPro:IPR019787
ColletesGigas_016594-T1	db_xref	InterPro:IPR019786
ColletesGigas_016594-T1	db_xref	InterPro:IPR011011
ColletesGigas_016594-T1	go_function	protein binding|0005515||IEA
ColletesGigas_016882-T1	db_xref	InterPro:IPR029655
ColletesGigas_016882-T1	db_xref	InterPro:IPR018247
ColletesGigas_016882-T1	db_xref	InterPro:IPR002048
ColletesGigas_016882-T1	db_xref	InterPro:IPR011992
ColletesGigas_016882-T1	go_function	calcium ion binding|0005509||IEA
ColletesGigas_016311-T1	db_xref	InterPro:IPR008564
ColletesGigas_016311-T1	go_component	integral component of membrane|0016021||IEA
ColletesGigas_016637-T1	db_xref	InterPro:IPR003889
ColletesGigas_016637-T1	db_xref	InterPro:IPR003888
ColletesGigas_016637-T1	db_xref	InterPro:IPR040092
ColletesGigas_016637-T1	go_component	nucleus|0005634||IEA
ColletesGigas_017091-T1	db_xref	InterPro:IPR000941
ColletesGigas_017091-T1	db_xref	InterPro:IPR020810
ColletesGigas_017091-T1	db_xref	InterPro:IPR020811
ColletesGigas_017091-T1	db_xref	InterPro:IPR036849
ColletesGigas_017091-T1	db_xref	InterPro:IPR029017
ColletesGigas_017091-T1	go_function	magnesium ion binding|0000287||IEA
ColletesGigas_017091-T1	go_process	glycolytic process|0006096||IEA
ColletesGigas_017091-T1	go_function	phosphopyruvate hydratase activity|0004634||IEA
ColletesGigas_017091-T1	go_component	phosphopyruvate hydratase complex|0000015||IEA
ColletesGigas_017126-T1	db_xref	InterPro:IPR000558
ColletesGigas_017126-T1	db_xref	InterPro:IPR007125
ColletesGigas_017126-T1	db_xref	InterPro:IPR009072
ColletesGigas_017126-T1	go_component	nucleosome|0000786||IEA
ColletesGigas_017126-T1	go_function	DNA binding|0003677||IEA
ColletesGigas_017126-T1	go_function	protein heterodimerization activity|0046982||IEA
ColletesGigas_017067-T1	db_xref	InterPro:IPR006966
ColletesGigas_017067-T1	db_xref	InterPro:IPR035427
ColletesGigas_017067-T1	db_xref	InterPro:IPR004217
ColletesGigas_017067-T1	go_component	integral component of peroxisomal membrane|0005779||IEA
ColletesGigas_017067-T1	go_process	peroxisome organization|0007031||IEA
ColletesGigas_016511-T1	db_xref	InterPro:IPR001245
ColletesGigas_016511-T1	db_xref	InterPro:IPR020635
ColletesGigas_016511-T1	db_xref	InterPro:IPR000095
ColletesGigas_016511-T1	db_xref	InterPro:IPR008266
ColletesGigas_016511-T1	db_xref	InterPro:IPR017441
ColletesGigas_016511-T1	db_xref	InterPro:IPR001452
ColletesGigas_016511-T1	db_xref	InterPro:IPR000719
ColletesGigas_016511-T1	db_xref	InterPro:IPR036028
ColletesGigas_016511-T1	db_xref	InterPro:IPR011009
ColletesGigas_016511-T1	go_process	protein phosphorylation|0006468||IEA
ColletesGigas_016511-T1	go_function	protein kinase activity|0004672||IEA
ColletesGigas_016511-T1	go_function	protein tyrosine kinase activity|0004713||IEA
ColletesGigas_016511-T1	go_function	ATP binding|0005524||IEA
ColletesGigas_016511-T1	go_function	protein binding|0005515||IEA
ColletesGigas_016803-T1	db_xref	InterPro:IPR000007
ColletesGigas_016803-T1	db_xref	InterPro:IPR025659
ColletesGigas_016803-T1	db_xref	InterPro:IPR018066
ColletesGigas_017105-T1	db_xref	InterPro:IPR029058
ColletesGigas_017105-T1	db_xref	InterPro:IPR042269
ColletesGigas_017105-T1	db_xref	InterPro:IPR008758
ColletesGigas_017105-T1	go_process	proteolysis|0006508||IEA
ColletesGigas_017105-T1	go_function	serine-type peptidase activity|0008236||IEA
ColletesGigas_016728-T1	db_xref	InterPro:IPR002110
ColletesGigas_016728-T1	db_xref	InterPro:IPR020683
ColletesGigas_016728-T1	db_xref	InterPro:IPR011990
ColletesGigas_016728-T1	db_xref	InterPro:IPR036770
ColletesGigas_016728-T1	go_function	protein binding|0005515||IEA
ColletesGigas_016405-T1	db_xref	InterPro:IPR001087
ColletesGigas_016405-T1	db_xref	InterPro:IPR036514
ColletesGigas_016405-T1	db_xref	InterPro:IPR038885
ColletesGigas_016405-T1	db_xref	InterPro:IPR035547
ColletesGigas_016405-T1	go_function	hydrolase activity, acting on ester bonds|0016788||IEA
ColletesGigas_016405-T1	go_function	phospholipase activity|0004620||IEA
ColletesGigas_016145-T1	db_xref	InterPro:IPR003107
ColletesGigas_016145-T1	db_xref	InterPro:IPR008847
ColletesGigas_016145-T1	db_xref	InterPro:IPR011990
ColletesGigas_016145-T1	go_process	RNA processing|0006396||IEA
ColletesGigas_016145-T1	go_component	nucleus|0005634||IEA
ColletesGigas_016145-T1	go_process	mRNA processing|0006397||IEA
ColletesGigas_016145-T1	go_function	protein binding|0005515||IEA
ColletesGigas_016838-T1	db_xref	InterPro:IPR003307
ColletesGigas_016838-T1	db_xref	InterPro:IPR016021
ColletesGigas_016838-T1	db_xref	InterPro:IPR029044
ColletesGigas_016838-T1	db_xref	InterPro:IPR011004
ColletesGigas_016838-T1	db_xref	InterPro:IPR016024
ColletesGigas_016838-T1	go_function	protein binding|0005515||IEA
ColletesGigas_016713-T1	db_xref	InterPro:IPR001275
ColletesGigas_016713-T1	db_xref	InterPro:IPR036407
ColletesGigas_016713-T1	db_xref	InterPro:IPR005173
ColletesGigas_016713-T1	db_xref	InterPro:IPR026607
ColletesGigas_016713-T1	db_xref	InterPro:IPR009060
ColletesGigas_016713-T1	go_process	regulation of transcription, DNA-templated|0006355||IEA
ColletesGigas_016713-T1	go_function	sequence-specific DNA binding|0043565||IEA
ColletesGigas_016713-T1	go_component	nucleus|0005634||IEA
ColletesGigas_016713-T1	go_function	DNA-binding transcription factor activity|0003700||IEA
ColletesGigas_016713-T1	go_function	protein binding|0005515||IEA
ColletesGigas_016493-T1	db_xref	InterPro:IPR038844
ColletesGigas_016493-T1	go_component	cilium|0005929||IEA
ColletesGigas_016743-T1	db_xref	InterPro:IPR037448
ColletesGigas_016889-T1	db_xref	InterPro:IPR001878
ColletesGigas_016889-T1	go_function	nucleic acid binding|0003676||IEA
ColletesGigas_016889-T1	go_function	zinc ion binding|0008270||IEA
ColletesGigas_016657-T1	db_xref	InterPro:IPR001356
ColletesGigas_016657-T1	db_xref	InterPro:IPR043565
ColletesGigas_016657-T1	db_xref	InterPro:IPR017970
ColletesGigas_016657-T1	db_xref	InterPro:IPR009057
ColletesGigas_016657-T1	go_function	DNA binding|0003677||IEA
ColletesGigas_016657-T1	go_process	regulation of transcription, DNA-templated|0006355||IEA
ColletesGigas_016657-T1	go_function	DNA-binding transcription factor activity, RNA polymerase II-specific|0000981||IEA
ColletesGigas_016519-T1	db_xref	InterPro:IPR000719
ColletesGigas_016519-T1	db_xref	InterPro:IPR017441
ColletesGigas_016519-T1	db_xref	InterPro:IPR008271
ColletesGigas_016519-T1	db_xref	InterPro:IPR011009
ColletesGigas_016519-T1	go_process	protein phosphorylation|0006468||IEA
ColletesGigas_016519-T1	go_function	protein kinase activity|0004672||IEA
ColletesGigas_016519-T1	go_function	ATP binding|0005524||IEA
ColletesGigas_017017-T1	db_xref	InterPro:IPR001245
ColletesGigas_017017-T1	db_xref	InterPro:IPR020635
ColletesGigas_017017-T1	db_xref	InterPro:IPR000998
ColletesGigas_017017-T1	db_xref	InterPro:IPR002172
ColletesGigas_017017-T1	db_xref	InterPro:IPR036055
ColletesGigas_017017-T1	db_xref	InterPro:IPR008266
ColletesGigas_017017-T1	db_xref	InterPro:IPR002011
ColletesGigas_017017-T1	db_xref	InterPro:IPR023415
ColletesGigas_017017-T1	db_xref	InterPro:IPR017441
ColletesGigas_017017-T1	db_xref	InterPro:IPR000719
ColletesGigas_017017-T1	db_xref	InterPro:IPR013320
ColletesGigas_017017-T1	db_xref	InterPro:IPR011009
ColletesGigas_017017-T1	go_process	protein phosphorylation|0006468||IEA
ColletesGigas_017017-T1	go_function	protein kinase activity|0004672||IEA
ColletesGigas_017017-T1	go_function	protein tyrosine kinase activity|0004713||IEA
ColletesGigas_017017-T1	go_component	membrane|0016020||IEA
ColletesGigas_017017-T1	go_function	protein binding|0005515||IEA
ColletesGigas_017017-T1	go_function	transmembrane receptor protein tyrosine kinase activity|0004714||IEA
ColletesGigas_017017-T1	go_process	transmembrane receptor protein tyrosine kinase signaling pathway|0007169||IEA
ColletesGigas_017017-T1	go_function	ATP binding|0005524||IEA
ColletesGigas_016937-T1	db_xref	InterPro:IPR028108
ColletesGigas_016929-T1	db_xref	InterPro:IPR009348
ColletesGigas_016825-T1	db_xref	InterPro:IPR016024
ColletesGigas_016518-T1	db_xref	InterPro:IPR003617
ColletesGigas_016518-T1	db_xref	InterPro:IPR017923
ColletesGigas_016518-T1	db_xref	InterPro:IPR010684
ColletesGigas_016518-T1	db_xref	InterPro:IPR035441
ColletesGigas_016518-T1	go_component	nucleus|0005634||IEA
ColletesGigas_016518-T1	go_component	elongin complex|0070449||IEA
ColletesGigas_016518-T1	go_process	transcription elongation from RNA polymerase II promoter|0006368||IEA
ColletesGigas_016853-T1	db_xref	InterPro:IPR000608
ColletesGigas_016853-T1	db_xref	InterPro:IPR016135
ColletesGigas_016853-T1	db_xref	InterPro:IPR023313
ColletesGigas_016210-T1	db_xref	InterPro:IPR000560
ColletesGigas_016210-T1	db_xref	InterPro:IPR029033
ColletesGigas_016210-T1	db_xref	InterPro:IPR029630
ColletesGigas_016210-T1	go_function	acid phosphatase activity|0003993||IEA
ColletesGigas_017020-T1	db_xref	InterPro:IPR000157
ColletesGigas_017020-T1	db_xref	InterPro:IPR003591
ColletesGigas_017020-T1	db_xref	InterPro:IPR000372
ColletesGigas_017020-T1	db_xref	InterPro:IPR032675
ColletesGigas_017020-T1	db_xref	InterPro:IPR035897
ColletesGigas_017020-T1	db_xref	InterPro:IPR001611
ColletesGigas_017020-T1	go_function	protein binding|0005515||IEA
ColletesGigas_017020-T1	go_process	signal transduction|0007165||IEA
ColletesGigas_016318-T1	db_xref	InterPro:IPR036228
ColletesGigas_016318-T1	db_xref	InterPro:IPR008689
ColletesGigas_016318-T1	go_process	ATP synthesis coupled proton transport|0015986||IEA
ColletesGigas_016318-T1	go_component	mitochondrial proton-transporting ATP synthase complex, coupling factor F(o)|0000276||IEA
ColletesGigas_016318-T1	go_function	proton transmembrane transporter activity|0015078||IEA
ColletesGigas_016840-T1	db_xref	InterPro:IPR003734
ColletesGigas_017071-T1	db_xref	InterPro:IPR002018
ColletesGigas_017071-T1	db_xref	InterPro:IPR029058
ColletesGigas_017071-T1	db_xref	InterPro:IPR019826
ColletesGigas_016647-T1	db_xref	InterPro:IPR000818
ColletesGigas_016647-T1	db_xref	InterPro:IPR038096
ColletesGigas_016647-T1	go_process	regulation of transcription, DNA-templated|0006355||IEA
ColletesGigas_016647-T1	go_function	DNA-binding transcription factor activity|0003700||IEA
ColletesGigas_016955-T1	db_xref	InterPro:IPR008983
ColletesGigas_016955-T1	db_xref	InterPro:IPR006052
ColletesGigas_016955-T1	db_xref	InterPro:IPR021184
ColletesGigas_016955-T1	go_function	protein binding|0005515||IEA
ColletesGigas_016955-T1	go_process	immune response|0006955||IEA
ColletesGigas_016955-T1	go_component	membrane|0016020||IEA
ColletesGigas_016955-T1	go_function	tumor necrosis factor receptor binding|0005164||IEA
ColletesGigas_016395-T1	db_xref	InterPro:IPR006597
ColletesGigas_016395-T1	db_xref	InterPro:IPR011990
ColletesGigas_016395-T1	go_function	protein binding|0005515||IEA
ColletesGigas_016717-T1	db_xref	InterPro:IPR003599
ColletesGigas_016717-T1	db_xref	InterPro:IPR013783
ColletesGigas_016717-T1	db_xref	InterPro:IPR013106
ColletesGigas_016717-T1	db_xref	InterPro:IPR007110
ColletesGigas_016717-T1	db_xref	InterPro:IPR036179
ColletesGigas_016344-T1	db_xref	InterPro:IPR038757
ColletesGigas_016407-T1	db_xref	InterPro:IPR003000
ColletesGigas_016407-T1	db_xref	InterPro:IPR026591
ColletesGigas_016407-T1	db_xref	InterPro:IPR026590
ColletesGigas_016407-T1	db_xref	InterPro:IPR027546
ColletesGigas_016407-T1	db_xref	InterPro:IPR029035
ColletesGigas_016407-T1	go_function	NAD+ binding|0070403||IEA
ColletesGigas_016407-T1	go_function	protein-succinyllysine desuccinylase activity|0036055||IEA
ColletesGigas_016407-T1	go_function	protein-malonyllysine demalonylase activity|0036054||IEA
ColletesGigas_016392-T1	db_xref	InterPro:IPR035994
ColletesGigas_016392-T1	db_xref	InterPro:IPR036390
ColletesGigas_016392-T1	go_process	nucleoside metabolic process|0009116||IEA
ColletesGigas_016392-T1	go_function	catalytic activity|0003824||IEA
ColletesGigas_016800-T1	db_xref	InterPro:IPR005550
ColletesGigas_016800-T1	db_xref	InterPro:IPR038273
ColletesGigas_016800-T1	go_process	attachment of mitotic spindle microtubules to kinetochore|0051315||IEA
ColletesGigas_016800-T1	go_component	Ndc80 complex|0031262||IEA
ColletesGigas_016223-T1	db_xref	InterPro:IPR013087
ColletesGigas_016223-T1	db_xref	InterPro:IPR037044
ColletesGigas_016223-T1	db_xref	InterPro:IPR036236
ColletesGigas_016223-T1	go_process	regulation of transcription, DNA-templated|0006355||IEA
ColletesGigas_016850-T1	db_xref	InterPro:IPR025160
ColletesGigas_016850-T1	db_xref	InterPro:IPR012617
ColletesGigas_016850-T1	db_xref	InterPro:IPR039223
ColletesGigas_016850-T1	go_component	nucleus|0005634||IEA
ColletesGigas_017018-T1	db_xref	InterPro:IPR036554
ColletesGigas_017018-T1	db_xref	InterPro:IPR006204
ColletesGigas_017018-T1	db_xref	InterPro:IPR014721
ColletesGigas_017018-T1	db_xref	InterPro:IPR000705
ColletesGigas_017018-T1	db_xref	InterPro:IPR020568
ColletesGigas_017018-T1	go_function	ATP binding|0005524||IEA
ColletesGigas_017018-T1	go_function	galactokinase activity|0004335||IEA
ColletesGigas_017018-T1	go_process	galactose metabolic process|0006012||IEA
ColletesGigas_017018-T1	go_process	carbohydrate phosphorylation|0046835||IEA
ColletesGigas_017058-T1	db_xref	InterPro:IPR003958
ColletesGigas_017058-T1	db_xref	InterPro:IPR009072
ColletesGigas_017058-T1	go_function	protein heterodimerization activity|0046982||IEA
ColletesGigas_017096-T1	db_xref	InterPro:IPR039341
ColletesGigas_016507-T1	db_xref	InterPro:IPR007529
ColletesGigas_016507-T1	db_xref	InterPro:IPR039723
ColletesGigas_016507-T1	go_process	chromatin remodeling|0006338||IEA
ColletesGigas_016507-T1	go_process	histone exchange|0043486||IEA
ColletesGigas_017015-T1	db_xref	InterPro:IPR001452
ColletesGigas_017015-T1	db_xref	InterPro:IPR037362
ColletesGigas_017015-T1	db_xref	InterPro:IPR036028
ColletesGigas_017015-T1	go_function	protein binding|0005515||IEA
ColletesGigas_016490-T1	db_xref	InterPro:IPR001873
ColletesGigas_016490-T1	go_function	sodium channel activity|0005272||IEA
ColletesGigas_016490-T1	go_component	membrane|0016020||IEA
ColletesGigas_016490-T1	go_process	sodium ion transport|0006814||IEA
ColletesGigas_016738-T1	db_xref	InterPro:IPR036928
ColletesGigas_016738-T1	db_xref	InterPro:IPR023631
ColletesGigas_017121-T1	db_xref	InterPro:IPR009721
ColletesGigas_017121-T1	go_function	diacylglycerol O-acyltransferase activity|0004144||IEA
ColletesGigas_016564-T1	db_xref	InterPro:IPR003034
ColletesGigas_016564-T1	db_xref	InterPro:IPR036361
ColletesGigas_017128-T1	db_xref	InterPro:IPR000164
ColletesGigas_017128-T1	db_xref	InterPro:IPR009072
ColletesGigas_017128-T1	db_xref	InterPro:IPR007125
ColletesGigas_017128-T1	go_component	nucleosome|0000786||IEA
ColletesGigas_017128-T1	go_function	DNA binding|0003677||IEA
ColletesGigas_017128-T1	go_function	protein heterodimerization activity|0046982||IEA
ColletesGigas_016960-T1	db_xref	InterPro:IPR002172
ColletesGigas_016960-T1	db_xref	InterPro:IPR036055
ColletesGigas_016960-T1	db_xref	InterPro:IPR035914
ColletesGigas_016960-T1	db_xref	InterPro:IPR023415
ColletesGigas_016960-T1	db_xref	InterPro:IPR000859
ColletesGigas_016960-T1	go_function	protein binding|0005515||IEA
ColletesGigas_016239-T1	db_xref	InterPro:IPR000719
ColletesGigas_016239-T1	db_xref	InterPro:IPR008271
ColletesGigas_016239-T1	db_xref	InterPro:IPR011009
ColletesGigas_016239-T1	go_process	protein phosphorylation|0006468||IEA
ColletesGigas_016239-T1	go_function	protein kinase activity|0004672||IEA
ColletesGigas_016239-T1	go_function	ATP binding|0005524||IEA
ColletesGigas_016682-T1	db_xref	InterPro:IPR001810
ColletesGigas_016682-T1	db_xref	InterPro:IPR032675
ColletesGigas_016682-T1	db_xref	InterPro:IPR036047
ColletesGigas_016682-T1	go_function	protein binding|0005515||IEA
ColletesGigas_016927-T1	db_xref	InterPro:IPR002893
ColletesGigas_016576-T1	db_xref	InterPro:IPR001580
ColletesGigas_016576-T1	db_xref	InterPro:IPR009033
ColletesGigas_016576-T1	db_xref	InterPro:IPR018124
ColletesGigas_016576-T1	db_xref	InterPro:IPR013320
ColletesGigas_016576-T1	go_function	unfolded protein binding|0051082||IEA
ColletesGigas_016576-T1	go_process	protein folding|0006457||IEA
ColletesGigas_016576-T1	go_component	endoplasmic reticulum|0005783||IEA
ColletesGigas_016576-T1	go_function	calcium ion binding|0005509||IEA
ColletesGigas_016576-T1	go_function	protein binding|0005515||IEA
ColletesGigas_016577-T1	db_xref	InterPro:IPR003595
ColletesGigas_016577-T1	db_xref	InterPro:IPR000306
ColletesGigas_016577-T1	db_xref	InterPro:IPR010569
ColletesGigas_016577-T1	db_xref	InterPro:IPR013083
ColletesGigas_016577-T1	db_xref	InterPro:IPR011993
ColletesGigas_016577-T1	db_xref	InterPro:IPR030564
ColletesGigas_016577-T1	db_xref	InterPro:IPR030581
ColletesGigas_016577-T1	db_xref	InterPro:IPR016130
ColletesGigas_016577-T1	db_xref	InterPro:IPR017455
ColletesGigas_016577-T1	db_xref	InterPro:IPR000387
ColletesGigas_016577-T1	db_xref	InterPro:IPR011011
ColletesGigas_016577-T1	db_xref	InterPro:IPR029021
ColletesGigas_016577-T1	go_function	metal ion binding|0046872||IEA
ColletesGigas_016577-T1	go_function	phosphatidylinositol phosphate phosphatase activity|0052866||IEA
ColletesGigas_016577-T1	go_process	phosphatidylinositol dephosphorylation|0046856||IEA
ColletesGigas_016577-T1	go_process	dephosphorylation|0016311||IEA
ColletesGigas_016577-T1	go_function	protein tyrosine phosphatase activity|0004725||IEA
ColletesGigas_016577-T1	go_function	phosphatase activity|0016791||IEA
ColletesGigas_016363-T1	db_xref	InterPro:IPR008862
ColletesGigas_016523-T1	db_xref	InterPro:IPR011701
ColletesGigas_016523-T1	db_xref	InterPro:IPR004734
ColletesGigas_016523-T1	db_xref	InterPro:IPR020846
ColletesGigas_016523-T1	db_xref	InterPro:IPR036259
ColletesGigas_016523-T1	go_function	transmembrane transporter activity|0022857||IEA
ColletesGigas_016523-T1	go_process	transmembrane transport|0055085||IEA
ColletesGigas_016523-T1	go_function	xenobiotic transmembrane transporter activity|0042910||IEA
ColletesGigas_016523-T1	go_component	integral component of membrane|0016021||IEA
ColletesGigas_016523-T1	go_process	xenobiotic transport|0042908||IEA
ColletesGigas_016354-T1	db_xref	InterPro:IPR000504
ColletesGigas_016354-T1	db_xref	InterPro:IPR012677
ColletesGigas_016354-T1	db_xref	InterPro:IPR012921
ColletesGigas_016354-T1	db_xref	InterPro:IPR016194
ColletesGigas_016354-T1	db_xref	InterPro:IPR010912
ColletesGigas_016354-T1	db_xref	InterPro:IPR035979
ColletesGigas_016354-T1	go_function	nucleic acid binding|0003676||IEA
ColletesGigas_016517-T1	db_xref	InterPro:IPR029044
ColletesGigas_016517-T1	db_xref	InterPro:IPR042465
ColletesGigas_016517-T1	go_component	integral component of endoplasmic reticulum membrane|0030176||IEA
ColletesGigas_016517-T1	go_function	UDP-xylosyltransferase activity|0035252||IEA
ColletesGigas_016177-T1	db_xref	InterPro:IPR001878
ColletesGigas_016177-T1	db_xref	InterPro:IPR036875
ColletesGigas_016177-T1	go_function	nucleic acid binding|0003676||IEA
ColletesGigas_016177-T1	go_function	zinc ion binding|0008270||IEA
ColletesGigas_016458-T1	db_xref	InterPro:IPR000483
ColletesGigas_016458-T1	db_xref	InterPro:IPR003591
ColletesGigas_016458-T1	db_xref	InterPro:IPR032675
ColletesGigas_016458-T1	db_xref	InterPro:IPR001611
ColletesGigas_016458-T1	go_function	protein binding|0005515||IEA
ColletesGigas_017066-T1	db_xref	InterPro:IPR000086
ColletesGigas_017066-T1	db_xref	InterPro:IPR039989
ColletesGigas_017066-T1	db_xref	InterPro:IPR015797
ColletesGigas_017066-T1	go_function	hydrolase activity|0016787||IEA
ColletesGigas_017066-T1	go_function	ADP-ribose diphosphatase activity|0047631||IEA
ColletesGigas_016798-T1	db_xref	InterPro:IPR000782
ColletesGigas_016798-T1	db_xref	InterPro:IPR036378
ColletesGigas_016472-T1	db_xref	InterPro:IPR003653
ColletesGigas_016472-T1	db_xref	InterPro:IPR038765
ColletesGigas_016472-T1	go_function	cysteine-type peptidase activity|0008234||IEA
ColletesGigas_016472-T1	go_process	proteolysis|0006508||IEA
ColletesGigas_016345-T1	db_xref	InterPro:IPR000701
ColletesGigas_016345-T1	db_xref	InterPro:IPR034804
ColletesGigas_016345-T1	db_xref	InterPro:IPR014314
ColletesGigas_016345-T1	db_xref	InterPro:IPR018495
ColletesGigas_016345-T1	go_function	oxidoreductase activity, acting on the CH-CH group of donors|0016627||IEA
ColletesGigas_016345-T1	go_component	membrane|0016020||IEA
ColletesGigas_016345-T1	go_function	succinate dehydrogenase activity|0000104||IEA
ColletesGigas_016345-T1	go_component	succinate dehydrogenase complex|0045281||IEA
ColletesGigas_016345-T1	go_process	tricarboxylic acid cycle|0006099||IEA
ColletesGigas_016345-T1	go_function	electron transfer activity|0009055||IEA
ColletesGigas_016821-T1	db_xref	InterPro:IPR008152
ColletesGigas_016821-T1	db_xref	InterPro:IPR017104
ColletesGigas_016821-T1	db_xref	InterPro:IPR003164
ColletesGigas_016821-T1	db_xref	InterPro:IPR002553
ColletesGigas_016821-T1	db_xref	InterPro:IPR011989
ColletesGigas_016821-T1	db_xref	InterPro:IPR012295
ColletesGigas_016821-T1	db_xref	InterPro:IPR016024
ColletesGigas_016821-T1	db_xref	InterPro:IPR013041
ColletesGigas_016821-T1	db_xref	InterPro:IPR009028
ColletesGigas_016821-T1	go_process	intracellular protein transport|0006886||IEA
ColletesGigas_016821-T1	go_process	vesicle-mediated transport|0016192||IEA
ColletesGigas_016821-T1	go_process	clathrin-dependent endocytosis|0072583||IEA
ColletesGigas_016821-T1	go_component	AP-2 adaptor complex|0030122||IEA
ColletesGigas_016821-T1	go_process	protein transport|0015031||IEA
ColletesGigas_016821-T1	go_function	clathrin adaptor activity|0035615||IEA
ColletesGigas_016821-T1	go_component	clathrin adaptor complex|0030131||IEA
ColletesGigas_016821-T1	go_component	membrane coat|0030117||IEA
ColletesGigas_017032-T1	db_xref	InterPro:IPR003864
ColletesGigas_017032-T1	db_xref	InterPro:IPR032880
ColletesGigas_017032-T1	db_xref	InterPro:IPR027815
ColletesGigas_017032-T1	go_component	membrane|0016020||IEA
ColletesGigas_016406-T1	db_xref	InterPro:IPR013177
ColletesGigas_016587-T1	db_xref	InterPro:IPR000398
ColletesGigas_016587-T1	db_xref	InterPro:IPR036926
ColletesGigas_016587-T1	db_xref	InterPro:IPR023451
ColletesGigas_016587-T1	db_xref	InterPro:IPR020940
ColletesGigas_016587-T1	go_function	thymidylate synthase activity|0004799||IEA
ColletesGigas_016587-T1	go_process	dTMP biosynthetic process|0006231||IEA
ColletesGigas_016465-T1	db_xref	InterPro:IPR000618
ColletesGigas_016465-T1	db_xref	InterPro:IPR031311
ColletesGigas_016465-T1	go_function	structural constituent of cuticle|0042302||IEA
ColletesGigas_016936-T1	db_xref	InterPro:IPR001680
ColletesGigas_016936-T1	db_xref	InterPro:IPR015943
ColletesGigas_016936-T1	db_xref	InterPro:IPR036322
ColletesGigas_016936-T1	go_function	protein binding|0005515||IEA
ColletesGigas_017116-T1	db_xref	InterPro:IPR000195
ColletesGigas_017116-T1	db_xref	InterPro:IPR035969
ColletesGigas_016200-T1	db_xref	InterPro:IPR003593
ColletesGigas_016200-T1	db_xref	InterPro:IPR001357
ColletesGigas_016200-T1	db_xref	InterPro:IPR013725
ColletesGigas_016200-T1	db_xref	InterPro:IPR036420
ColletesGigas_016200-T1	db_xref	InterPro:IPR003959
ColletesGigas_016200-T1	db_xref	InterPro:IPR012178
ColletesGigas_016200-T1	db_xref	InterPro:IPR027417
ColletesGigas_016200-T1	db_xref	InterPro:IPR008921
ColletesGigas_016200-T1	go_process	DNA replication|0006260||IEA
ColletesGigas_016200-T1	go_function	DNA clamp loader activity|0003689||IEA
ColletesGigas_016200-T1	go_component	DNA replication factor C complex|0005663||IEA
ColletesGigas_016200-T1	go_function	ATP binding|0005524||IEA
ColletesGigas_016200-T1	go_function	ATPase activity|0016887||IEA
ColletesGigas_016200-T1	go_process	DNA repair|0006281||IEA
ColletesGigas_016200-T1	go_function	DNA binding|0003677||IEA
ColletesGigas_016495-T1	db_xref	InterPro:IPR038844
ColletesGigas_016495-T1	go_component	cilium|0005929||IEA
ColletesGigas_017007-T1	db_xref	InterPro:IPR002014
ColletesGigas_017007-T1	db_xref	InterPro:IPR004152
ColletesGigas_017007-T1	db_xref	InterPro:IPR014645
ColletesGigas_017007-T1	db_xref	InterPro:IPR008942
ColletesGigas_017007-T1	db_xref	InterPro:IPR038425
ColletesGigas_017007-T1	go_process	intracellular protein transport|0006886||IEA
ColletesGigas_016412-T1	db_xref	InterPro:IPR003599
ColletesGigas_016412-T1	db_xref	InterPro:IPR000483
ColletesGigas_016412-T1	db_xref	InterPro:IPR003591
ColletesGigas_016412-T1	db_xref	InterPro:IPR032675
ColletesGigas_016412-T1	db_xref	InterPro:IPR026906
ColletesGigas_016412-T1	db_xref	InterPro:IPR001611
ColletesGigas_016412-T1	db_xref	InterPro:IPR000203
ColletesGigas_016412-T1	db_xref	InterPro:IPR013783
ColletesGigas_016412-T1	db_xref	InterPro:IPR007110
ColletesGigas_016412-T1	db_xref	InterPro:IPR036445
ColletesGigas_016412-T1	db_xref	InterPro:IPR036179
ColletesGigas_016412-T1	go_function	protein binding|0005515||IEA
ColletesGigas_016412-T1	go_function	G protein-coupled receptor activity|0004930||IEA
ColletesGigas_016412-T1	go_component	membrane|0016020||IEA
ColletesGigas_017084-T1	db_xref	InterPro:IPR003598
ColletesGigas_017084-T1	db_xref	InterPro:IPR003599
ColletesGigas_017084-T1	db_xref	InterPro:IPR013783
ColletesGigas_017084-T1	db_xref	InterPro:IPR013098
ColletesGigas_017084-T1	db_xref	InterPro:IPR010939
ColletesGigas_017084-T1	db_xref	InterPro:IPR007110
ColletesGigas_017084-T1	db_xref	InterPro:IPR036179
ColletesGigas_016943-T1	db_xref	InterPro:IPR032675
ColletesGigas_016943-T1	db_xref	InterPro:IPR001611
ColletesGigas_016943-T1	go_function	protein binding|0005515||IEA
ColletesGigas_016799-T1	db_xref	InterPro:IPR007258
ColletesGigas_017111-T1	db_xref	InterPro:IPR013087
ColletesGigas_017111-T1	db_xref	InterPro:IPR036236
ColletesGigas_016441-T1	db_xref	InterPro:IPR000719
ColletesGigas_016441-T1	db_xref	InterPro:IPR000961
ColletesGigas_016441-T1	db_xref	InterPro:IPR039083
ColletesGigas_016441-T1	db_xref	InterPro:IPR008271
ColletesGigas_016441-T1	db_xref	InterPro:IPR017441
ColletesGigas_016441-T1	db_xref	InterPro:IPR011009
ColletesGigas_016441-T1	go_process	protein phosphorylation|0006468||IEA
ColletesGigas_016441-T1	go_function	protein kinase activity|0004672||IEA
ColletesGigas_016441-T1	go_function	ATP binding|0005524||IEA
ColletesGigas_016441-T1	go_function	protein serine/threonine kinase activity|0004674||IEA
ColletesGigas_016441-T1	go_function	cAMP-dependent protein kinase activity|0004691||IEA
ColletesGigas_016441-T1	go_function	protein kinase A regulatory subunit binding|0034237||IEA
ColletesGigas_016441-T1	go_process	G protein-coupled receptor signaling pathway|0007186||IEA
ColletesGigas_016956-T1	db_xref	InterPro:IPR008983
ColletesGigas_016956-T1	go_function	protein binding|0005515||IEA
ColletesGigas_016724-T1	db_xref	InterPro:IPR000626
ColletesGigas_016724-T1	db_xref	InterPro:IPR029071
ColletesGigas_016724-T1	go_function	protein binding|0005515||IEA
ColletesGigas_016350-T1	db_xref	InterPro:IPR001390
ColletesGigas_016350-T1	db_xref	InterPro:IPR006028
ColletesGigas_016350-T1	db_xref	InterPro:IPR006202
ColletesGigas_016350-T1	db_xref	InterPro:IPR036734
ColletesGigas_016350-T1	db_xref	InterPro:IPR006029
ColletesGigas_016350-T1	db_xref	InterPro:IPR006201
ColletesGigas_016350-T1	db_xref	InterPro:IPR036719
ColletesGigas_016350-T1	go_function	GABA-A receptor activity|0004890||IEA
ColletesGigas_016350-T1	go_process	ion transport|0006811||IEA
ColletesGigas_016350-T1	go_function	ion channel activity|0005216||IEA
ColletesGigas_016350-T1	go_component	membrane|0016020||IEA
ColletesGigas_016350-T1	go_process	ion transmembrane transport|0034220||IEA
ColletesGigas_016350-T1	go_component	integral component of membrane|0016021||IEA
ColletesGigas_016350-T1	go_function	transmembrane signaling receptor activity|0004888||IEA
ColletesGigas_016350-T1	go_function	extracellular ligand-gated ion channel activity|0005230||IEA
ColletesGigas_016601-T1	db_xref	InterPro:IPR020581
ColletesGigas_016601-T1	db_xref	InterPro:IPR003437
ColletesGigas_016601-T1	db_xref	InterPro:IPR015421
ColletesGigas_016601-T1	db_xref	InterPro:IPR015422
ColletesGigas_016601-T1	db_xref	InterPro:IPR001597
ColletesGigas_016601-T1	db_xref	InterPro:IPR015424
ColletesGigas_016601-T1	go_function	glycine dehydrogenase (decarboxylating) activity|0004375||IEA
ColletesGigas_016601-T1	go_process	glycine catabolic process|0006546||IEA
ColletesGigas_016601-T1	go_process	oxidation-reduction process|0055114||IEA
ColletesGigas_016601-T1	go_process	glycine metabolic process|0006544||IEA
ColletesGigas_016601-T1	go_function	catalytic activity|0003824||IEA
ColletesGigas_016601-T1	go_function	lyase activity|0016829||IEA
ColletesGigas_016601-T1	go_process	cellular amino acid metabolic process|0006520||IEA
ColletesGigas_017089-T1	db_xref	InterPro:IPR020552
ColletesGigas_017089-T1	db_xref	InterPro:IPR000760
ColletesGigas_017089-T1	db_xref	InterPro:IPR020583
ColletesGigas_017089-T1	db_xref	InterPro:IPR020550
ColletesGigas_017089-T1	db_xref	InterPro:IPR033942
ColletesGigas_017089-T1	go_process	phosphatidylinositol phosphorylation|0046854||IEA
ColletesGigas_017089-T1	go_process	inositol phosphate dephosphorylation|0046855||IEA
ColletesGigas_017089-T1	go_function	inositol monophosphate 1-phosphatase activity|0008934||IEA
ColletesGigas_016510-T1	db_xref	InterPro:IPR001863
ColletesGigas_016510-T1	db_xref	InterPro:IPR031187
ColletesGigas_016510-T1	go_component	collagen-containing extracellular matrix|0062023||IEA
ColletesGigas_016510-T1	go_component	anchored component of plasma membrane|0046658||IEA
ColletesGigas_016510-T1	go_process	regulation of signal transduction|0009966||IEA
ColletesGigas_016510-T1	go_process	positive regulation of canonical Wnt signaling pathway|0090263||IEA
ColletesGigas_016510-T1	go_process	positive regulation of smoothened signaling pathway|0045880||IEA
ColletesGigas_016510-T1	go_process	positive regulation of BMP signaling pathway|0030513||IEA
ColletesGigas_016595-T1	db_xref	InterPro:IPR009621
ColletesGigas_016595-T1	go_component	integral component of membrane|0016021||IEA
ColletesGigas_016557-T1	db_xref	InterPro:IPR010562
ColletesGigas_016557-T1	db_xref	InterPro:IPR038606
ColletesGigas_016389-T1	db_xref	InterPro:IPR032143
ColletesGigas_016399-T1	db_xref	InterPro:IPR038437
ColletesGigas_016399-T1	db_xref	InterPro:IPR021151
ColletesGigas_016399-T1	db_xref	InterPro:IPR010492
ColletesGigas_016399-T1	db_xref	InterPro:IPR036224
ColletesGigas_016732-T1	db_xref	InterPro:IPR037448
ColletesGigas_016732-T1	db_xref	InterPro:IPR007110
ColletesGigas_016732-T1	db_xref	InterPro:IPR036179
ColletesGigas_016437-T1	db_xref	InterPro:IPR001680
ColletesGigas_016437-T1	db_xref	InterPro:IPR015943
ColletesGigas_016437-T1	db_xref	InterPro:IPR039328
ColletesGigas_016437-T1	db_xref	InterPro:IPR017986
ColletesGigas_016437-T1	db_xref	InterPro:IPR036322
ColletesGigas_016437-T1	go_function	protein binding|0005515||IEA
ColletesGigas_016596-T1	db_xref	InterPro:IPR002208
ColletesGigas_016596-T1	db_xref	InterPro:IPR019561
ColletesGigas_016596-T1	db_xref	InterPro:IPR023201
ColletesGigas_016596-T1	db_xref	InterPro:IPR030659
ColletesGigas_016596-T1	go_process	protein transport|0015031||IEA
ColletesGigas_016596-T1	go_component	membrane|0016020||IEA
ColletesGigas_016204-T1	db_xref	InterPro:IPR041370
ColletesGigas_016204-T1	db_xref	InterPro:IPR019369
ColletesGigas_016204-T1	db_xref	InterPro:IPR002052
ColletesGigas_016204-T1	go_function	methyltransferase activity|0008168||IEA
ColletesGigas_016204-T1	go_function	protein-lysine N-methyltransferase activity|0016279||IEA
ColletesGigas_016204-T1	go_function	nucleic acid binding|0003676||IEA
ColletesGigas_016204-T1	go_process	methylation|0032259||IEA
ColletesGigas_016776-T1	db_xref	InterPro:IPR000504
ColletesGigas_016776-T1	db_xref	InterPro:IPR012677
ColletesGigas_016776-T1	db_xref	InterPro:IPR035979
ColletesGigas_016776-T1	go_function	nucleic acid binding|0003676||IEA
ColletesGigas_016521-T1	db_xref	InterPro:IPR042232
ColletesGigas_016521-T1	db_xref	InterPro:IPR042231
ColletesGigas_016521-T1	db_xref	InterPro:IPR039551
ColletesGigas_016521-T1	db_xref	InterPro:IPR000542
ColletesGigas_016521-T1	go_function	transferase activity, transferring acyl groups|0016746||IEA
ColletesGigas_017035-T1	db_xref	InterPro:IPR031963
ColletesGigas_017035-T1	db_xref	InterPro:IPR024137
ColletesGigas_017035-T1	go_process	regulation of transcription, DNA-templated|0006355||IEA
ColletesGigas_016704-T1	db_xref	InterPro:IPR027267
ColletesGigas_016991-T1	db_xref	InterPro:IPR011993
ColletesGigas_016991-T1	db_xref	InterPro:IPR041245
ColletesGigas_016991-T1	db_xref	InterPro:IPR032675
ColletesGigas_016991-T1	db_xref	InterPro:IPR031943
ColletesGigas_016991-T1	db_xref	InterPro:IPR001611
ColletesGigas_016991-T1	go_function	protein binding|0005515||IEA
ColletesGigas_016221-T1	db_xref	InterPro:IPR000504
ColletesGigas_016221-T1	db_xref	InterPro:IPR000061
ColletesGigas_016221-T1	db_xref	InterPro:IPR006569
ColletesGigas_016221-T1	db_xref	InterPro:IPR013170
ColletesGigas_016221-T1	db_xref	InterPro:IPR035967
ColletesGigas_016221-T1	db_xref	InterPro:IPR008942
ColletesGigas_016221-T1	db_xref	InterPro:IPR012677
ColletesGigas_016221-T1	db_xref	InterPro:IPR035009
ColletesGigas_016221-T1	db_xref	InterPro:IPR035979
ColletesGigas_016221-T1	go_function	nucleic acid binding|0003676||IEA
ColletesGigas_016221-T1	go_process	RNA processing|0006396||IEA
ColletesGigas_016221-T1	go_function	RNA binding|0003723||IEA
ColletesGigas_016228-T1	db_xref	InterPro:IPR002557
ColletesGigas_016228-T1	db_xref	InterPro:IPR011583
ColletesGigas_016228-T1	db_xref	InterPro:IPR001223
ColletesGigas_016228-T1	db_xref	InterPro:IPR029070
ColletesGigas_016228-T1	db_xref	InterPro:IPR001579
ColletesGigas_016228-T1	db_xref	InterPro:IPR017853
ColletesGigas_016228-T1	db_xref	InterPro:IPR036508
ColletesGigas_016228-T1	go_component	extracellular region|0005576||IEA
ColletesGigas_016228-T1	go_function	chitin binding|0008061||IEA
ColletesGigas_016228-T1	go_process	carbohydrate metabolic process|0005975||IEA
ColletesGigas_016228-T1	go_function	hydrolase activity, hydrolyzing O-glycosyl compounds|0004553||IEA
ColletesGigas_016712-T1	db_xref	InterPro:IPR032041
ColletesGigas_016712-T1	db_xref	InterPro:IPR031336
ColletesGigas_016712-T1	db_xref	InterPro:IPR038103
ColletesGigas_016712-T1	db_xref	InterPro:IPR007852
ColletesGigas_016712-T1	go_process	histone modification|0016570||IEA
ColletesGigas_016712-T1	go_process	transcription elongation from RNA polymerase II promoter|0006368||IEA
ColletesGigas_016712-T1	go_component	Cdc73/Paf1 complex|0016593||IEA
ColletesGigas_016180-T1	db_xref	InterPro:IPR001878
ColletesGigas_016180-T1	db_xref	InterPro:IPR036875
ColletesGigas_016180-T1	go_function	nucleic acid binding|0003676||IEA
ColletesGigas_016180-T1	go_function	zinc ion binding|0008270||IEA
ColletesGigas_016536-T1	db_xref	InterPro:IPR002403
ColletesGigas_016536-T1	db_xref	InterPro:IPR001128
ColletesGigas_016536-T1	db_xref	InterPro:IPR036396
ColletesGigas_016536-T1	db_xref	InterPro:IPR017972
ColletesGigas_016536-T1	go_function	oxidoreductase activity, acting on paired donors, with incorporation or reduction of molecular oxygen|0016705||IEA
ColletesGigas_016536-T1	go_function	heme binding|0020037||IEA
ColletesGigas_016536-T1	go_function	iron ion binding|0005506||IEA
ColletesGigas_016536-T1	go_process	oxidation-reduction process|0055114||IEA
ColletesGigas_016536-T1	go_function	monooxygenase activity|0004497||IEA
ColletesGigas_016566-T1	db_xref	InterPro:IPR000008
ColletesGigas_016566-T1	db_xref	InterPro:IPR003892
ColletesGigas_016566-T1	db_xref	InterPro:IPR035892
ColletesGigas_016566-T1	db_xref	InterPro:IPR037301
ColletesGigas_016566-T1	db_xref	InterPro:IPR009060
ColletesGigas_016566-T1	go_function	protein binding|0005515||IEA
ColletesGigas_016830-T1	db_xref	InterPro:IPR000687
ColletesGigas_016830-T1	db_xref	InterPro:IPR015285
ColletesGigas_016830-T1	db_xref	InterPro:IPR036388
ColletesGigas_016830-T1	db_xref	InterPro:IPR018935
ColletesGigas_016830-T1	db_xref	InterPro:IPR030484
ColletesGigas_016830-T1	db_xref	InterPro:IPR036390
ColletesGigas_016830-T1	db_xref	InterPro:IPR011009
ColletesGigas_016830-T1	go_function	ATP binding|0005524||IEA
ColletesGigas_016830-T1	go_function	protein serine/threonine kinase activity|0004674||IEA
ColletesGigas_016830-T1	go_process	protein phosphorylation|0006468||IEA
ColletesGigas_016830-T1	go_function	protein kinase activity|0004672||IEA
ColletesGigas_017141-T1	db_xref	InterPro:IPR000082
ColletesGigas_017141-T1	db_xref	InterPro:IPR036364
ColletesGigas_016357-T1	db_xref	InterPro:IPR019542
ColletesGigas_016357-T1	db_xref	InterPro:IPR024943
ColletesGigas_016357-T1	go_component	Piccolo NuA4 histone acetyltransferase complex|0032777||IEA
ColletesGigas_016357-T1	go_process	regulation of transcription by RNA polymerase II|0006357||IEA
ColletesGigas_016357-T1	go_component	NuA4 histone acetyltransferase complex|0035267||IEA
ColletesGigas_016527-T1	db_xref	InterPro:IPR001734
ColletesGigas_016527-T1	db_xref	InterPro:IPR038377
ColletesGigas_016527-T1	go_function	transmembrane transporter activity|0022857||IEA
ColletesGigas_016527-T1	go_process	transmembrane transport|0055085||IEA
ColletesGigas_016527-T1	go_component	membrane|0016020||IEA
ColletesGigas_016801-T1	db_xref	InterPro:IPR029488
ColletesGigas_016801-T1	db_xref	InterPro:IPR038791
ColletesGigas_016877-T1	db_xref	InterPro:IPR029044
ColletesGigas_016877-T1	db_xref	InterPro:IPR004139
ColletesGigas_016877-T1	go_function	acetylglucosaminyltransferase activity|0008375||IEA
ColletesGigas_016877-T1	go_process	protein glycosylation|0006486||IEA
ColletesGigas_016410-T1	db_xref	InterPro:IPR002317
ColletesGigas_016410-T1	db_xref	InterPro:IPR002314
ColletesGigas_016410-T1	db_xref	InterPro:IPR006195
ColletesGigas_016410-T1	go_function	serine-tRNA ligase activity|0004828||IEA
ColletesGigas_016410-T1	go_process	seryl-tRNA aminoacylation|0006434||IEA
ColletesGigas_016410-T1	go_function	nucleotide binding|0000166||IEA
ColletesGigas_016410-T1	go_function	ATP binding|0005524||IEA
ColletesGigas_016410-T1	go_process	tRNA aminoacylation for protein translation|0006418||IEA
ColletesGigas_016410-T1	go_function	aminoacyl-tRNA ligase activity|0004812||IEA
ColletesGigas_016505-T1	db_xref	InterPro:IPR002327
ColletesGigas_016505-T1	db_xref	InterPro:IPR009056
ColletesGigas_016505-T1	db_xref	InterPro:IPR036909
ColletesGigas_016505-T1	go_function	electron transfer activity|0009055||IEA
ColletesGigas_016505-T1	go_function	heme binding|0020037||IEA
ColletesGigas_016984-T1	db_xref	InterPro:IPR004342
ColletesGigas_016984-T1	db_xref	InterPro:IPR004331
ColletesGigas_016984-T1	go_component	integral component of membrane|0016021||IEA
ColletesGigas_016494-T1	db_xref	InterPro:IPR006597
ColletesGigas_016494-T1	db_xref	InterPro:IPR011990
ColletesGigas_016494-T1	go_function	protein binding|0005515||IEA
ColletesGigas_016578-T1	db_xref	InterPro:IPR004939
ColletesGigas_016578-T1	db_xref	InterPro:IPR016901
ColletesGigas_016578-T1	db_xref	InterPro:IPR008979
ColletesGigas_016578-T1	go_component	anaphase-promoting complex|0005680||IEA
ColletesGigas_016578-T1	go_process	anaphase-promoting complex-dependent catabolic process|0031145||IEA
ColletesGigas_016820-T1	db_xref	InterPro:IPR013730
ColletesGigas_016253-T1	db_xref	InterPro:IPR034913
ColletesGigas_016253-T1	db_xref	InterPro:IPR019266
ColletesGigas_016588-T1	db_xref	InterPro:IPR022587
ColletesGigas_016588-T1	db_xref	InterPro:IPR010569
ColletesGigas_016588-T1	db_xref	InterPro:IPR030564
ColletesGigas_016588-T1	db_xref	InterPro:IPR029021
ColletesGigas_016338-T1	db_xref	InterPro:IPR019163
ColletesGigas_016165-T1	db_xref	InterPro:IPR007527
ColletesGigas_016165-T1	go_function	zinc ion binding|0008270||IEA
ColletesGigas_016355-T1	db_xref	InterPro:IPR029099
ColletesGigas_016355-T1	db_xref	InterPro:IPR005946
ColletesGigas_016355-T1	db_xref	InterPro:IPR000836
ColletesGigas_016355-T1	db_xref	InterPro:IPR029057
ColletesGigas_016355-T1	go_function	magnesium ion binding|0000287||IEA
ColletesGigas_016355-T1	go_function	ribose phosphate diphosphokinase activity|0004749||IEA
ColletesGigas_016355-T1	go_process	nucleotide biosynthetic process|0009165||IEA
ColletesGigas_016355-T1	go_process	nucleoside metabolic process|0009116||IEA
ColletesGigas_016933-T1	db_xref	InterPro:IPR001609
ColletesGigas_016933-T1	db_xref	InterPro:IPR036961
ColletesGigas_016933-T1	db_xref	InterPro:IPR027417
ColletesGigas_016933-T1	go_function	motor activity|0003774||IEA
ColletesGigas_016933-T1	go_function	ATP binding|0005524||IEA
ColletesGigas_016933-T1	go_component	myosin complex|0016459||IEA
ColletesGigas_016246-T1	db_xref	InterPro:IPR018487
ColletesGigas_016246-T1	db_xref	InterPro:IPR036375
ColletesGigas_016246-T1	db_xref	InterPro:IPR000585
ColletesGigas_017060-T1	db_xref	InterPro:IPR017243
ColletesGigas_017060-T1	go_component	BLOC-1 complex|0031083||IEA
ColletesGigas_017060-T1	go_component	transport vesicle|0030133||IEA
ColletesGigas_016903-T1	db_xref	InterPro:IPR000504
ColletesGigas_016903-T1	db_xref	InterPro:IPR012677
ColletesGigas_016903-T1	db_xref	InterPro:IPR035979
ColletesGigas_016903-T1	go_function	nucleic acid binding|0003676||IEA
ColletesGigas_016770-T1	db_xref	InterPro:IPR002110
ColletesGigas_016770-T1	db_xref	InterPro:IPR000756
ColletesGigas_016770-T1	db_xref	InterPro:IPR001206
ColletesGigas_016770-T1	db_xref	InterPro:IPR036770
ColletesGigas_016770-T1	db_xref	InterPro:IPR020683
ColletesGigas_016770-T1	db_xref	InterPro:IPR017438
ColletesGigas_016770-T1	db_xref	InterPro:IPR002219
ColletesGigas_016770-T1	db_xref	InterPro:IPR037607
ColletesGigas_016770-T1	db_xref	InterPro:IPR016064
ColletesGigas_016770-T1	go_function	protein binding|0005515||IEA
ColletesGigas_016770-T1	go_function	diacylglycerol kinase activity|0004143||IEA
ColletesGigas_016770-T1	go_process	protein kinase C-activating G protein-coupled receptor signaling pathway|0007205||IEA
ColletesGigas_016770-T1	go_function	kinase activity|0016301||IEA
ColletesGigas_016770-T1	go_function	NAD+ kinase activity|0003951||IEA
ColletesGigas_016770-T1	go_process	intracellular signal transduction|0035556||IEA
ColletesGigas_016770-T1	go_process	signal transduction|0007165||IEA
ColletesGigas_016303-T1	db_xref	InterPro:IPR003599
ColletesGigas_016303-T1	db_xref	InterPro:IPR003598
ColletesGigas_016303-T1	db_xref	InterPro:IPR013783
ColletesGigas_016303-T1	db_xref	InterPro:IPR013098
ColletesGigas_016303-T1	db_xref	InterPro:IPR007110
ColletesGigas_016303-T1	db_xref	InterPro:IPR036179
ColletesGigas_016337-T1	db_xref	InterPro:IPR039505
ColletesGigas_016337-T1	db_xref	InterPro:IPR039750
ColletesGigas_016337-T1	go_component	axonemal dynein complex|0005858||IEA
ColletesGigas_016337-T1	go_process	axonemal dynein complex assembly|0070286||IEA
ColletesGigas_016768-T1	db_xref	InterPro:IPR006593
ColletesGigas_016375-T1	db_xref	InterPro:IPR010908
ColletesGigas_016375-T1	db_xref	InterPro:IPR001388
ColletesGigas_016375-T1	db_xref	InterPro:IPR042855
ColletesGigas_016375-T1	db_xref	InterPro:IPR011012
ColletesGigas_016375-T1	go_process	vesicle-mediated transport|0016192||IEA
ColletesGigas_016375-T1	go_component	integral component of membrane|0016021||IEA
ColletesGigas_017090-T1	db_xref	InterPro:IPR025110
ColletesGigas_017031-T1	db_xref	InterPro:IPR001357
ColletesGigas_017031-T1	db_xref	InterPro:IPR036420
ColletesGigas_017031-T1	db_xref	InterPro:IPR022047
ColletesGigas_016716-T1	db_xref	InterPro:IPR017389
ColletesGigas_016716-T1	db_xref	InterPro:IPR007846
ColletesGigas_016716-T1	db_xref	InterPro:IPR012677
ColletesGigas_016716-T1	db_xref	InterPro:IPR035979
ColletesGigas_016716-T1	go_component	nuclear membrane|0031965||IEA
ColletesGigas_016716-T1	go_process	nucleocytoplasmic transport|0006913||IEA
ColletesGigas_016716-T1	go_function	structural constituent of nuclear pore|0017056||IEA
ColletesGigas_016716-T1	go_function	nucleic acid binding|0003676||IEA
ColletesGigas_016215-T1	db_xref	InterPro:IPR036052
ColletesGigas_016215-T1	db_xref	InterPro:IPR000644
ColletesGigas_016215-T1	db_xref	InterPro:IPR001926
ColletesGigas_016215-T1	db_xref	InterPro:IPR005857
ColletesGigas_016215-T1	db_xref	InterPro:IPR001216
ColletesGigas_016215-T1	go_process	cysteine biosynthetic process via cystathionine|0019343||IEA
ColletesGigas_016215-T1	go_function	cystathionine beta-synthase activity|0004122||IEA
ColletesGigas_016215-T1	go_component	cytoplasm|0005737||IEA
ColletesGigas_016215-T1	go_process	cysteine biosynthetic process from serine|0006535||IEA
ColletesGigas_016476-T1	db_xref	InterPro:IPR000719
ColletesGigas_016476-T1	db_xref	InterPro:IPR008271
ColletesGigas_016476-T1	db_xref	InterPro:IPR011009
ColletesGigas_016476-T1	go_process	protein phosphorylation|0006468||IEA
ColletesGigas_016476-T1	go_function	protein kinase activity|0004672||IEA
ColletesGigas_016476-T1	go_function	ATP binding|0005524||IEA
ColletesGigas_017049-T1	db_xref	InterPro:IPR004156
ColletesGigas_017049-T1	db_xref	InterPro:IPR002350
ColletesGigas_017049-T1	db_xref	InterPro:IPR036259
ColletesGigas_017049-T1	db_xref	InterPro:IPR036058
ColletesGigas_017049-T1	go_process	transmembrane transport|0055085||IEA
ColletesGigas_017049-T1	go_component	membrane|0016020||IEA
ColletesGigas_017049-T1	go_function	protein binding|0005515||IEA
ColletesGigas_016849-T1	db_xref	InterPro:IPR006988
ColletesGigas_016849-T1	db_xref	InterPro:IPR038398
ColletesGigas_016849-T1	db_xref	InterPro:IPR006989
ColletesGigas_016849-T1	db_xref	InterPro:IPR039040
ColletesGigas_016849-T1	go_function	transcription coregulator activity|0003712||IEA
ColletesGigas_016849-T1	go_component	nucleus|0005634||IEA
ColletesGigas_016849-T1	go_process	regulation of transcription, DNA-templated|0006355||IEA
ColletesGigas_016849-T1	go_process	negative regulation of transcription, DNA-templated|0045892||IEA
ColletesGigas_016852-T1	db_xref	InterPro:IPR006619
ColletesGigas_016852-T1	db_xref	InterPro:IPR036505
ColletesGigas_016852-T1	db_xref	InterPro:IPR015510
ColletesGigas_016852-T1	go_function	zinc ion binding|0008270||IEA
ColletesGigas_016852-T1	go_function	N-acetylmuramoyl-L-alanine amidase activity|0008745||IEA
ColletesGigas_016852-T1	go_process	peptidoglycan catabolic process|0009253||IEA
ColletesGigas_016939-T1	db_xref	InterPro:IPR028021
ColletesGigas_016939-T1	go_function	microtubule binding|0008017||IEA
ColletesGigas_016585-T1	db_xref	InterPro:IPR001766
ColletesGigas_016585-T1	db_xref	InterPro:IPR036388
ColletesGigas_016585-T1	db_xref	InterPro:IPR030456
ColletesGigas_016585-T1	db_xref	InterPro:IPR036390
ColletesGigas_016585-T1	go_process	regulation of transcription, DNA-templated|0006355||IEA
ColletesGigas_016585-T1	go_function	sequence-specific DNA binding|0043565||IEA
ColletesGigas_016585-T1	go_function	DNA-binding transcription factor activity|0003700||IEA
ColletesGigas_016330-T1	db_xref	InterPro:IPR014381
ColletesGigas_016330-T1	db_xref	InterPro:IPR000783
ColletesGigas_016330-T1	db_xref	InterPro:IPR035913
ColletesGigas_016330-T1	db_xref	InterPro:IPR005571
ColletesGigas_016330-T1	db_xref	InterPro:IPR036710
ColletesGigas_016330-T1	db_xref	InterPro:IPR039531
ColletesGigas_016330-T1	db_xref	InterPro:IPR020608
ColletesGigas_016330-T1	db_xref	InterPro:IPR020609
ColletesGigas_016330-T1	go_process	transcription, DNA-templated|0006351||IEA
ColletesGigas_016330-T1	go_function	DNA binding|0003677||IEA
ColletesGigas_016330-T1	go_function	DNA-directed 5'-3' RNA polymerase activity|0003899||IEA
ColletesGigas_016259-T1	db_xref	InterPro:IPR000719
ColletesGigas_016259-T1	db_xref	InterPro:IPR017441
ColletesGigas_016259-T1	db_xref	InterPro:IPR008271
ColletesGigas_016259-T1	db_xref	InterPro:IPR011009
ColletesGigas_016259-T1	go_process	protein phosphorylation|0006468||IEA
ColletesGigas_016259-T1	go_function	protein kinase activity|0004672||IEA
ColletesGigas_016259-T1	go_function	ATP binding|0005524||IEA
ColletesGigas_016926-T1	db_xref	InterPro:IPR004046
ColletesGigas_016926-T1	db_xref	InterPro:IPR010987
ColletesGigas_016926-T1	db_xref	InterPro:IPR040077
ColletesGigas_016926-T1	db_xref	InterPro:IPR036282
ColletesGigas_016951-T1	db_xref	InterPro:IPR000425
ColletesGigas_016951-T1	db_xref	InterPro:IPR023271
ColletesGigas_016951-T1	db_xref	InterPro:IPR034294
ColletesGigas_016951-T1	db_xref	InterPro:IPR022357
ColletesGigas_016951-T1	go_process	transmembrane transport|0055085||IEA
ColletesGigas_016951-T1	go_function	channel activity|0015267||IEA
ColletesGigas_016951-T1	go_component	membrane|0016020||IEA
ColletesGigas_016220-T1	db_xref	InterPro:IPR039038
ColletesGigas_016220-T1	go_function	peptide-aspartate beta-dioxygenase activity|0004597||IEA
ColletesGigas_016220-T1	go_process	peptidyl-aspartic acid hydroxylation|0042264||IEA
ColletesGigas_017047-T1	db_xref	InterPro:IPR002048
ColletesGigas_017047-T1	db_xref	InterPro:IPR028846
ColletesGigas_017047-T1	db_xref	InterPro:IPR018247
ColletesGigas_017047-T1	db_xref	InterPro:IPR011992
ColletesGigas_017047-T1	go_function	calcium ion binding|0005509||IEA
ColletesGigas_016725-T1	db_xref	InterPro:IPR035426
ColletesGigas_016725-T1	db_xref	InterPro:IPR017364
ColletesGigas_016725-T1	go_process	spliceosomal snRNP assembly|0000387||IEA
ColletesGigas_016725-T1	go_component	spliceosomal complex|0005681||IEA
ColletesGigas_016725-T1	go_process	spliceosomal complex assembly|0000245||IEA
ColletesGigas_016869-T1	db_xref	InterPro:IPR043989
ColletesGigas_016869-T1	db_xref	InterPro:IPR043987
ColletesGigas_016869-T1	db_xref	InterPro:IPR043988
ColletesGigas_016869-T1	db_xref	InterPro:IPR013176
ColletesGigas_016869-T1	go_process	vesicle-mediated transport|0016192||IEA
ColletesGigas_016869-T1	go_component	Mon1-Ccz1 complex|0035658||IEA
ColletesGigas_017056-T1	db_xref	InterPro:IPR014038
ColletesGigas_017056-T1	db_xref	InterPro:IPR014717
ColletesGigas_017056-T1	db_xref	InterPro:IPR018940
ColletesGigas_017056-T1	db_xref	InterPro:IPR001326
ColletesGigas_017056-T1	db_xref	InterPro:IPR036219
ColletesGigas_017056-T1	go_function	translation elongation factor activity|0003746||IEA
ColletesGigas_017056-T1	go_process	translational elongation|0006414||IEA
ColletesGigas_017056-T1	go_component	eukaryotic translation elongation factor 1 complex|0005853||IEA
ColletesGigas_017106-T1	db_xref	InterPro:IPR011650
ColletesGigas_017106-T1	db_xref	InterPro:IPR002933
ColletesGigas_017106-T1	db_xref	InterPro:IPR017153
ColletesGigas_017106-T1	db_xref	InterPro:IPR001261
ColletesGigas_017106-T1	go_function	hydrolase activity|0016787||IEA
ColletesGigas_017106-T1	go_function	metallodipeptidase activity|0070573||IEA
ColletesGigas_016260-T1	db_xref	InterPro:IPR001736
ColletesGigas_016260-T1	db_xref	InterPro:IPR025202
ColletesGigas_016260-T1	go_function	catalytic activity|0003824||IEA
ColletesGigas_016661-T1	db_xref	InterPro:IPR043565
ColletesGigas_016661-T1	go_process	regulation of transcription, DNA-templated|0006355||IEA
ColletesGigas_016661-T1	go_function	DNA binding|0003677||IEA
ColletesGigas_016429-T1	db_xref	InterPro:IPR038716
ColletesGigas_016429-T1	db_xref	InterPro:IPR027534
ColletesGigas_016429-T1	go_process	translational elongation|0006414||IEA
ColletesGigas_016429-T1	go_function	structural constituent of ribosome|0003735||IEA
ColletesGigas_016429-T1	go_component	ribosome|0005840||IEA
ColletesGigas_016985-T1	db_xref	InterPro:IPR019018
ColletesGigas_016985-T1	db_xref	InterPro:IPR037245
ColletesGigas_016419-T1	db_xref	InterPro:IPR002048
ColletesGigas_016419-T1	db_xref	InterPro:IPR011992
ColletesGigas_016419-T1	go_function	calcium ion binding|0005509||IEA
ColletesGigas_016816-T1	db_xref	InterPro:IPR001683
ColletesGigas_016816-T1	db_xref	InterPro:IPR032675
ColletesGigas_016816-T1	db_xref	InterPro:IPR001611
ColletesGigas_016816-T1	db_xref	InterPro:IPR036871
ColletesGigas_016816-T1	db_xref	InterPro:IPR037904
ColletesGigas_016816-T1	go_function	phosphatidylinositol binding|0035091||IEA
ColletesGigas_016816-T1	go_function	protein binding|0005515||IEA
ColletesGigas_016816-T1	go_function	integrin binding|0005178||IEA
ColletesGigas_016384-T1	db_xref	InterPro:IPR002048
ColletesGigas_016384-T1	db_xref	InterPro:IPR027239
ColletesGigas_016384-T1	db_xref	InterPro:IPR018247
ColletesGigas_016384-T1	db_xref	InterPro:IPR011992
ColletesGigas_016384-T1	go_function	calcium ion binding|0005509||IEA
ColletesGigas_017107-T1	db_xref	InterPro:IPR016286
ColletesGigas_017107-T1	db_xref	InterPro:IPR000933
ColletesGigas_017107-T1	db_xref	InterPro:IPR013780
ColletesGigas_017107-T1	db_xref	InterPro:IPR031919
ColletesGigas_017107-T1	db_xref	InterPro:IPR018526
ColletesGigas_017107-T1	db_xref	InterPro:IPR017853
ColletesGigas_017107-T1	go_function	alpha-L-fucosidase activity|0004560||IEA
ColletesGigas_017107-T1	go_process	fucose metabolic process|0006004||IEA
ColletesGigas_017107-T1	go_process	carbohydrate metabolic process|0005975||IEA
ColletesGigas_016745-T1	db_xref	InterPro:IPR015897
ColletesGigas_016745-T1	db_xref	InterPro:IPR004119
ColletesGigas_016745-T1	db_xref	InterPro:IPR011009
ColletesGigas_016777-T1	db_xref	InterPro:IPR016812
ColletesGigas_016777-T1	db_xref	InterPro:IPR000073
ColletesGigas_016777-T1	db_xref	InterPro:IPR029058
ColletesGigas_016777-T1	go_process	protein demethylation|0006482||IEA
ColletesGigas_016777-T1	go_function	protein methylesterase activity|0051723||IEA
ColletesGigas_016477-T1	db_xref	InterPro:IPR001623
ColletesGigas_016477-T1	db_xref	InterPro:IPR004179
ColletesGigas_016477-T1	db_xref	InterPro:IPR035892
ColletesGigas_016477-T1	db_xref	InterPro:IPR036869
ColletesGigas_016477-T1	db_xref	InterPro:IPR027137
ColletesGigas_016477-T1	db_xref	InterPro:IPR014756
ColletesGigas_016477-T1	go_process	posttranslational protein targeting to membrane, translocation|0031204||IEA
ColletesGigas_016316-T1	db_xref	InterPro:IPR007863
ColletesGigas_016316-T1	db_xref	InterPro:IPR011765
ColletesGigas_016316-T1	db_xref	InterPro:IPR011249
ColletesGigas_016316-T1	go_function	metal ion binding|0046872||IEA
ColletesGigas_016516-T1	db_xref	InterPro:IPR003124
ColletesGigas_016516-T1	go_function	actin binding|0003779||IEA
ColletesGigas_017028-T1	db_xref	InterPro:IPR029598
ColletesGigas_017028-T1	go_process	de novo centriole assembly involved in multi-ciliated epithelial cell differentiation|0098535||IEA
ColletesGigas_017028-T1	go_component	deuterosome|0098536||IEA
ColletesGigas_017028-T1	go_process	centriole replication|0007099||IEA
ColletesGigas_017028-T1	go_component	microtubule organizing center|0005815||IEA
ColletesGigas_017103-T1	db_xref	InterPro:IPR006585
ColletesGigas_017103-T1	db_xref	InterPro:IPR001304
ColletesGigas_017103-T1	db_xref	InterPro:IPR000436
ColletesGigas_017103-T1	db_xref	InterPro:IPR008979
ColletesGigas_017103-T1	db_xref	InterPro:IPR016186
ColletesGigas_017103-T1	db_xref	InterPro:IPR018378
ColletesGigas_017103-T1	db_xref	InterPro:IPR035976
ColletesGigas_017103-T1	db_xref	InterPro:IPR016187
ColletesGigas_016841-T1	db_xref	InterPro:IPR004887
ColletesGigas_016841-T1	db_xref	InterPro:IPR014049
ColletesGigas_016841-T1	db_xref	InterPro:IPR005615
ColletesGigas_016841-T1	db_xref	InterPro:IPR014709
ColletesGigas_016841-T1	db_xref	InterPro:IPR014042
ColletesGigas_016841-T1	db_xref	InterPro:IPR037013
ColletesGigas_016841-T1	db_xref	InterPro:IPR016185
ColletesGigas_016841-T1	go_function	glutathione synthase activity|0004363||IEA
ColletesGigas_016841-T1	go_process	glutathione biosynthetic process|0006750||IEA
ColletesGigas_016841-T1	go_function	ATP binding|0005524||IEA
ColletesGigas_016841-T1	go_function	ligase activity|0016874||IEA
ColletesGigas_016952-T1	db_xref	InterPro:IPR002018
ColletesGigas_016952-T1	db_xref	InterPro:IPR029058
ColletesGigas_016952-T1	db_xref	InterPro:IPR019819
ColletesGigas_016823-T1	db_xref	InterPro:IPR001368
ColletesGigas_016823-T1	go_function	protein binding|0005515||IEA
ColletesGigas_016614-T1	db_xref	InterPro:IPR039355
ColletesGigas_016614-T1	go_process	regulation of transcription by RNA polymerase II|0006357||IEA
ColletesGigas_016614-T1	go_function	DNA-binding transcription factor activity|0003700||IEA
ColletesGigas_016938-T1	db_xref	InterPro:IPR020472
ColletesGigas_016938-T1	db_xref	InterPro:IPR001680
ColletesGigas_016938-T1	db_xref	InterPro:IPR028021
ColletesGigas_016938-T1	db_xref	InterPro:IPR015943
ColletesGigas_016938-T1	db_xref	InterPro:IPR019775
ColletesGigas_016938-T1	db_xref	InterPro:IPR017986
ColletesGigas_016938-T1	db_xref	InterPro:IPR026962
ColletesGigas_016938-T1	db_xref	InterPro:IPR036322
ColletesGigas_016938-T1	go_function	protein binding|0005515||IEA
ColletesGigas_016938-T1	go_function	microtubule binding|0008017||IEA
ColletesGigas_016938-T1	go_process	microtubule severing|0051013||IEA
ColletesGigas_016938-T1	go_component	katanin complex|0008352||IEA
ColletesGigas_016759-T1	db_xref	InterPro:IPR001245
ColletesGigas_016759-T1	db_xref	InterPro:IPR000980
ColletesGigas_016759-T1	db_xref	InterPro:IPR020635
ColletesGigas_016759-T1	db_xref	InterPro:IPR036860
ColletesGigas_016759-T1	db_xref	InterPro:IPR008266
ColletesGigas_016759-T1	db_xref	InterPro:IPR017441
ColletesGigas_016759-T1	db_xref	InterPro:IPR000719
ColletesGigas_016759-T1	db_xref	InterPro:IPR035027
ColletesGigas_016759-T1	db_xref	InterPro:IPR011009
ColletesGigas_016759-T1	go_process	protein phosphorylation|0006468||IEA
ColletesGigas_016759-T1	go_function	protein kinase activity|0004672||IEA
ColletesGigas_016759-T1	go_function	protein tyrosine kinase activity|0004713||IEA
ColletesGigas_016759-T1	go_function	ATP binding|0005524||IEA
ColletesGigas_017005-T1	db_xref	InterPro:IPR036117
ColletesGigas_017005-T1	db_xref	InterPro:IPR004007
ColletesGigas_017005-T1	go_function	glycerone kinase activity|0004371||IEA
ColletesGigas_017005-T1	go_process	glycerol metabolic process|0006071||IEA
ColletesGigas_016672-T1	db_xref	InterPro:IPR000719
ColletesGigas_016672-T1	db_xref	InterPro:IPR008271
ColletesGigas_016672-T1	db_xref	InterPro:IPR011009
ColletesGigas_016672-T1	go_process	protein phosphorylation|0006468||IEA
ColletesGigas_016672-T1	go_function	protein kinase activity|0004672||IEA
ColletesGigas_016672-T1	go_function	ATP binding|0005524||IEA
ColletesGigas_016574-T1	db_xref	InterPro:IPR008376
ColletesGigas_016574-T1	db_xref	InterPro:IPR019318
ColletesGigas_016574-T1	db_xref	InterPro:IPR016024
ColletesGigas_016322-T1	db_xref	InterPro:IPR014001
ColletesGigas_016322-T1	db_xref	InterPro:IPR001650
ColletesGigas_016322-T1	db_xref	InterPro:IPR011545
ColletesGigas_016322-T1	db_xref	InterPro:IPR000629
ColletesGigas_016322-T1	db_xref	InterPro:IPR014014
ColletesGigas_016322-T1	db_xref	InterPro:IPR027417
ColletesGigas_016322-T1	go_function	nucleic acid binding|0003676||IEA
ColletesGigas_016322-T1	go_function	ATP binding|0005524||IEA
ColletesGigas_016322-T1	go_function	helicase activity|0004386||IEA
ColletesGigas_017059-T1	db_xref	InterPro:IPR021013
ColletesGigas_017059-T1	go_process	vacuolar proton-transporting V-type ATPase complex assembly|0070072||IEA
ColletesGigas_017134-T1	db_xref	InterPro:IPR007185
ColletesGigas_017134-T1	db_xref	InterPro:IPR040663
ColletesGigas_017134-T1	db_xref	InterPro:IPR024826
ColletesGigas_017134-T1	go_process	DNA replication|0006260||IEA
ColletesGigas_017134-T1	go_function	DNA binding|0003677||IEA
ColletesGigas_016474-T1	db_xref	InterPro:IPR006595
ColletesGigas_016474-T1	db_xref	InterPro:IPR003877
ColletesGigas_016474-T1	db_xref	InterPro:IPR013144
ColletesGigas_016474-T1	db_xref	InterPro:IPR006594
ColletesGigas_016474-T1	db_xref	InterPro:IPR043136
ColletesGigas_016474-T1	db_xref	InterPro:IPR024964
ColletesGigas_016474-T1	db_xref	InterPro:IPR001870
ColletesGigas_016474-T1	db_xref	InterPro:IPR035782
ColletesGigas_016474-T1	db_xref	InterPro:IPR013320
ColletesGigas_016474-T1	go_function	protein binding|0005515||IEA
ColletesGigas_016265-T1	db_xref	InterPro:IPR039934
ColletesGigas_016349-T1	db_xref	InterPro:IPR001841
ColletesGigas_016349-T1	db_xref	InterPro:IPR018957
ColletesGigas_016349-T1	db_xref	InterPro:IPR013083
ColletesGigas_016349-T1	db_xref	InterPro:IPR017907
ColletesGigas_016349-T1	go_function	metal ion binding|0046872||IEA
ColletesGigas_016509-T1	db_xref	InterPro:IPR001863
ColletesGigas_016509-T1	db_xref	InterPro:IPR031187
ColletesGigas_016509-T1	go_component	collagen-containing extracellular matrix|0062023||IEA
ColletesGigas_016509-T1	go_component	anchored component of plasma membrane|0046658||IEA
ColletesGigas_016509-T1	go_process	regulation of signal transduction|0009966||IEA
ColletesGigas_016509-T1	go_process	positive regulation of canonical Wnt signaling pathway|0090263||IEA
ColletesGigas_016509-T1	go_process	positive regulation of smoothened signaling pathway|0045880||IEA
ColletesGigas_016509-T1	go_process	positive regulation of BMP signaling pathway|0030513||IEA
ColletesGigas_016904-T1	db_xref	InterPro:IPR001680
ColletesGigas_016904-T1	db_xref	InterPro:IPR013577
ColletesGigas_016904-T1	db_xref	InterPro:IPR015943
ColletesGigas_016904-T1	db_xref	InterPro:IPR019775
ColletesGigas_016904-T1	db_xref	InterPro:IPR036322
ColletesGigas_016904-T1	db_xref	InterPro:IPR011044
ColletesGigas_016904-T1	go_function	protein binding|0005515||IEA
ColletesGigas_017022-T1	db_xref	InterPro:IPR001965
ColletesGigas_017022-T1	db_xref	InterPro:IPR003889
ColletesGigas_017022-T1	db_xref	InterPro:IPR036427
ColletesGigas_017022-T1	db_xref	InterPro:IPR013083
ColletesGigas_017022-T1	db_xref	InterPro:IPR003888
ColletesGigas_017022-T1	db_xref	InterPro:IPR034732
ColletesGigas_017022-T1	db_xref	InterPro:IPR019787
ColletesGigas_017022-T1	db_xref	InterPro:IPR001628
ColletesGigas_017022-T1	db_xref	InterPro:IPR011011
ColletesGigas_017022-T1	go_component	nucleus|0005634||IEA
ColletesGigas_017022-T1	go_function	protein binding|0005515||IEA
ColletesGigas_017022-T1	go_process	regulation of transcription, DNA-templated|0006355||IEA
ColletesGigas_017022-T1	go_function	DNA-binding transcription factor activity|0003700||IEA
ColletesGigas_017022-T1	go_function	zinc ion binding|0008270||IEA
ColletesGigas_017022-T1	go_function	sequence-specific DNA binding|0043565||IEA
ColletesGigas_016941-T1	db_xref	InterPro:IPR036552
ColletesGigas_016941-T1	db_xref	InterPro:IPR003417
ColletesGigas_016941-T1	go_function	transcription coactivator activity|0003713||IEA
ColletesGigas_016941-T1	go_component	nucleus|0005634||IEA
ColletesGigas_016438-T1	db_xref	InterPro:IPR014001
ColletesGigas_016438-T1	db_xref	InterPro:IPR007502
ColletesGigas_016438-T1	db_xref	InterPro:IPR001650
ColletesGigas_016438-T1	db_xref	InterPro:IPR043130
ColletesGigas_016438-T1	db_xref	InterPro:IPR011709
ColletesGigas_016438-T1	db_xref	InterPro:IPR002464
ColletesGigas_016438-T1	db_xref	InterPro:IPR027417
ColletesGigas_016438-T1	go_function	helicase activity|0004386||IEA
ColletesGigas_016957-T1	db_xref	InterPro:IPR000719
ColletesGigas_016957-T1	db_xref	InterPro:IPR036947
ColletesGigas_016957-T1	db_xref	InterPro:IPR000959
ColletesGigas_016957-T1	db_xref	InterPro:IPR008271
ColletesGigas_016957-T1	db_xref	InterPro:IPR033701
ColletesGigas_016957-T1	db_xref	InterPro:IPR033695
ColletesGigas_016957-T1	db_xref	InterPro:IPR011009
ColletesGigas_016957-T1	go_process	protein phosphorylation|0006468||IEA
ColletesGigas_016957-T1	go_function	protein kinase activity|0004672||IEA
ColletesGigas_016957-T1	go_function	ATP binding|0005524||IEA
ColletesGigas_016957-T1	go_function	protein binding|0005515||IEA
ColletesGigas_016944-T1	db_xref	InterPro:IPR013680
ColletesGigas_016319-T1	db_xref	InterPro:IPR001382
ColletesGigas_016319-T1	db_xref	InterPro:IPR012341
ColletesGigas_016319-T1	db_xref	InterPro:IPR036026
ColletesGigas_016319-T1	go_function	mannosyl-oligosaccharide 1,2-alpha-mannosidase activity|0004571||IEA
ColletesGigas_016319-T1	go_function	calcium ion binding|0005509||IEA
ColletesGigas_016319-T1	go_component	membrane|0016020||IEA
ColletesGigas_016319-T1	go_process	carbohydrate metabolic process|0005975||IEA
ColletesGigas_017108-T1	db_xref	InterPro:IPR036928
ColletesGigas_017108-T1	db_xref	InterPro:IPR023631
ColletesGigas_016323-T1	db_xref	InterPro:IPR001650
ColletesGigas_016323-T1	db_xref	InterPro:IPR027417
ColletesGigas_017010-T1	db_xref	InterPro:IPR000182
ColletesGigas_017010-T1	db_xref	InterPro:IPR016181
ColletesGigas_017010-T1	go_function	N-acetyltransferase activity|0008080||IEA
ColletesGigas_016663-T1	db_xref	InterPro:IPR001523
ColletesGigas_016663-T1	db_xref	InterPro:IPR036388
ColletesGigas_016663-T1	db_xref	InterPro:IPR043565
ColletesGigas_016663-T1	db_xref	InterPro:IPR043182
ColletesGigas_016663-T1	db_xref	InterPro:IPR009057
ColletesGigas_016663-T1	go_process	regulation of transcription, DNA-templated|0006355||IEA
ColletesGigas_016663-T1	go_function	DNA binding|0003677||IEA
ColletesGigas_016864-T1	db_xref	InterPro:IPR006179
ColletesGigas_016864-T1	db_xref	InterPro:IPR004843
ColletesGigas_016864-T1	db_xref	InterPro:IPR008334
ColletesGigas_016864-T1	db_xref	InterPro:IPR036907
ColletesGigas_016864-T1	db_xref	InterPro:IPR029052
ColletesGigas_016864-T1	db_xref	InterPro:IPR006146
ColletesGigas_016864-T1	go_process	nucleotide catabolic process|0009166||IEA
ColletesGigas_016864-T1	go_function	hydrolase activity|0016787||IEA
ColletesGigas_016864-T1	go_function	nucleotide binding|0000166||IEA
ColletesGigas_016864-T1	go_function	metal ion binding|0046872||IEA
ColletesGigas_016864-T1	go_function	hydrolase activity, acting on ester bonds|0016788||IEA
ColletesGigas_016271-T1	db_xref	InterPro:IPR002453
ColletesGigas_016271-T1	db_xref	InterPro:IPR000217
ColletesGigas_016271-T1	db_xref	InterPro:IPR003008
ColletesGigas_016271-T1	db_xref	InterPro:IPR018316
ColletesGigas_016271-T1	db_xref	InterPro:IPR037103
ColletesGigas_016271-T1	db_xref	InterPro:IPR036525
ColletesGigas_016271-T1	db_xref	InterPro:IPR023123
ColletesGigas_016271-T1	db_xref	InterPro:IPR013838
ColletesGigas_016271-T1	db_xref	InterPro:IPR017975
ColletesGigas_016271-T1	db_xref	InterPro:IPR008280
ColletesGigas_016271-T1	go_function	GTP binding|0005525||IEA
ColletesGigas_016271-T1	go_component	microtubule|0005874||IEA
ColletesGigas_016271-T1	go_function	structural constituent of cytoskeleton|0005200||IEA
ColletesGigas_016271-T1	go_process	microtubule-based process|0007017||IEA
ColletesGigas_016271-T1	go_function	GTPase activity|0003924||IEA
ColletesGigas_016872-T1	db_xref	InterPro:IPR001753
ColletesGigas_016872-T1	db_xref	InterPro:IPR014748
ColletesGigas_016872-T1	db_xref	InterPro:IPR018376
ColletesGigas_016872-T1	db_xref	InterPro:IPR029045
ColletesGigas_016872-T1	go_function	catalytic activity|0003824||IEA
ColletesGigas_016387-T1	db_xref	InterPro:IPR003958
ColletesGigas_016387-T1	db_xref	InterPro:IPR009072
ColletesGigas_016387-T1	go_function	protein heterodimerization activity|0046982||IEA
ColletesGigas_016597-T1	db_xref	InterPro:IPR005511
ColletesGigas_016597-T1	db_xref	InterPro:IPR008367
ColletesGigas_016597-T1	db_xref	InterPro:IPR013658
ColletesGigas_016597-T1	db_xref	InterPro:IPR011042
ColletesGigas_016597-T1	go_function	calcium ion binding|0005509||IEA
ColletesGigas_016597-T1	go_function	enzyme regulator activity|0030234||IEA
ColletesGigas_016763-T1	db_xref	InterPro:IPR004299
ColletesGigas_017016-T1	db_xref	InterPro:IPR011421
ColletesGigas_016262-T1	db_xref	InterPro:IPR003034
ColletesGigas_016262-T1	db_xref	InterPro:IPR003877
ColletesGigas_016262-T1	db_xref	InterPro:IPR036361
ColletesGigas_016262-T1	db_xref	InterPro:IPR043136
ColletesGigas_016262-T1	db_xref	InterPro:IPR001870
ColletesGigas_016262-T1	db_xref	InterPro:IPR035778
ColletesGigas_016262-T1	db_xref	InterPro:IPR013320
ColletesGigas_016262-T1	db_xref	InterPro:IPR027417
ColletesGigas_016262-T1	go_function	protein binding|0005515||IEA
ColletesGigas_016851-T1	db_xref	InterPro:IPR006186
ColletesGigas_016851-T1	db_xref	InterPro:IPR004843
ColletesGigas_016851-T1	db_xref	InterPro:IPR029052
ColletesGigas_016851-T1	go_function	hydrolase activity|0016787||IEA
ColletesGigas_016757-T1	db_xref	InterPro:IPR015897
ColletesGigas_016757-T1	db_xref	InterPro:IPR004119
ColletesGigas_016757-T1	db_xref	InterPro:IPR011009
ColletesGigas_017143-T1	db_xref	InterPro:IPR019402
ColletesGigas_016463-T1	db_xref	InterPro:IPR000618
ColletesGigas_016463-T1	db_xref	InterPro:IPR031311
ColletesGigas_016463-T1	go_function	structural constituent of cuticle|0042302||IEA
ColletesGigas_016358-T1	db_xref	InterPro:IPR006140
ColletesGigas_016358-T1	db_xref	InterPro:IPR036291
ColletesGigas_016358-T1	go_function	NAD binding|0051287||IEA
ColletesGigas_016358-T1	go_process	oxidation-reduction process|0055114||IEA
ColletesGigas_016787-T1	db_xref	InterPro:IPR003599
ColletesGigas_016787-T1	db_xref	InterPro:IPR003598
ColletesGigas_016787-T1	db_xref	InterPro:IPR013783
ColletesGigas_016787-T1	db_xref	InterPro:IPR013162
ColletesGigas_016787-T1	db_xref	InterPro:IPR013151
ColletesGigas_016787-T1	db_xref	InterPro:IPR007110
ColletesGigas_016787-T1	db_xref	InterPro:IPR003961
ColletesGigas_016787-T1	db_xref	InterPro:IPR036116
ColletesGigas_016787-T1	db_xref	InterPro:IPR036179
ColletesGigas_016787-T1	go_function	protein binding|0005515||IEA
ColletesGigas_017055-T1	db_xref	InterPro:IPR000504
ColletesGigas_017055-T1	db_xref	InterPro:IPR012677
ColletesGigas_017055-T1	db_xref	InterPro:IPR034150
ColletesGigas_017055-T1	db_xref	InterPro:IPR035979
ColletesGigas_017055-T1	go_function	nucleic acid binding|0003676||IEA
ColletesGigas_016559-T1	db_xref	InterPro:IPR002557
ColletesGigas_016559-T1	db_xref	InterPro:IPR036508
ColletesGigas_016559-T1	go_component	extracellular region|0005576||IEA
ColletesGigas_016559-T1	go_function	chitin binding|0008061||IEA
ColletesGigas_016780-T1	db_xref	InterPro:IPR019402
ColletesGigas_016383-T1	db_xref	InterPro:IPR000301
ColletesGigas_016383-T1	db_xref	InterPro:IPR008952
ColletesGigas_016383-T1	db_xref	InterPro:IPR018499
ColletesGigas_016383-T1	go_component	integral component of membrane|0016021||IEA
ColletesGigas_017019-T1	db_xref	InterPro:IPR007947
ColletesGigas_016483-T1	db_xref	InterPro:IPR000210
ColletesGigas_016483-T1	db_xref	InterPro:IPR007889
ColletesGigas_016483-T1	db_xref	InterPro:IPR009057
ColletesGigas_016483-T1	db_xref	InterPro:IPR011333
ColletesGigas_016483-T1	go_function	protein binding|0005515||IEA
ColletesGigas_016483-T1	go_function	DNA binding|0003677||IEA
ColletesGigas_016226-T1	db_xref	InterPro:IPR033467
ColletesGigas_016226-T1	db_xref	InterPro:IPR032049
ColletesGigas_016226-T1	db_xref	InterPro:IPR013083
ColletesGigas_016226-T1	db_xref	InterPro:IPR032043
ColletesGigas_016226-T1	db_xref	InterPro:IPR037922
ColletesGigas_016226-T1	db_xref	InterPro:IPR001841
ColletesGigas_016226-T1	go_function	ubiquitin protein ligase activity|0061630||IEA
ColletesGigas_016226-T1	go_component	MSL complex|0072487||IEA
ColletesGigas_016537-T1	db_xref	InterPro:IPR001128
ColletesGigas_016537-T1	db_xref	InterPro:IPR036396
ColletesGigas_016537-T1	go_function	oxidoreductase activity, acting on paired donors, with incorporation or reduction of molecular oxygen|0016705||IEA
ColletesGigas_016537-T1	go_function	heme binding|0020037||IEA
ColletesGigas_016537-T1	go_function	iron ion binding|0005506||IEA
ColletesGigas_016537-T1	go_process	oxidation-reduction process|0055114||IEA
ColletesGigas_016963-T1	db_xref	InterPro:IPR000569
ColletesGigas_016963-T1	db_xref	InterPro:IPR003126
ColletesGigas_016963-T1	db_xref	InterPro:IPR002004
ColletesGigas_016963-T1	db_xref	InterPro:IPR024725
ColletesGigas_016963-T1	db_xref	InterPro:IPR009091
ColletesGigas_016963-T1	db_xref	InterPro:IPR036053
ColletesGigas_016963-T1	db_xref	InterPro:IPR035983
ColletesGigas_016963-T1	go_function	ubiquitin-protein transferase activity|0004842||IEA
ColletesGigas_016963-T1	go_function	zinc ion binding|0008270||IEA
ColletesGigas_016963-T1	go_function	RNA binding|0003723||IEA
ColletesGigas_016963-T1	go_function	ubiquitin binding|0043130||IEA
ColletesGigas_016466-T1	db_xref	InterPro:IPR000618
ColletesGigas_016466-T1	db_xref	InterPro:IPR031311
ColletesGigas_016466-T1	go_function	structural constituent of cuticle|0042302||IEA
ColletesGigas_016779-T1	db_xref	InterPro:IPR000210
ColletesGigas_016779-T1	db_xref	InterPro:IPR003131
ColletesGigas_016779-T1	db_xref	InterPro:IPR011333
ColletesGigas_016779-T1	go_function	protein binding|0005515||IEA
ColletesGigas_016779-T1	go_process	protein homooligomerization|0051260||IEA
ColletesGigas_016315-T1	db_xref	InterPro:IPR042859
ColletesGigas_016315-T1	go_process	maturation of SSU-rRNA|0030490||IEA
ColletesGigas_017037-T1	db_xref	InterPro:IPR000003
ColletesGigas_017037-T1	db_xref	InterPro:IPR001628
ColletesGigas_017037-T1	db_xref	InterPro:IPR001723
ColletesGigas_017037-T1	db_xref	InterPro:IPR000536
ColletesGigas_017037-T1	db_xref	InterPro:IPR013088
ColletesGigas_017037-T1	db_xref	InterPro:IPR035500
ColletesGigas_017037-T1	go_process	regulation of transcription, DNA-templated|0006355||IEA
ColletesGigas_017037-T1	go_function	DNA binding|0003677||IEA
ColletesGigas_017037-T1	go_function	zinc ion binding|0008270||IEA
ColletesGigas_017037-T1	go_component	nucleus|0005634||IEA
ColletesGigas_017037-T1	go_function	steroid hormone receptor activity|0003707||IEA
ColletesGigas_017037-T1	go_function	DNA-binding transcription factor activity|0003700||IEA
ColletesGigas_017037-T1	go_function	sequence-specific DNA binding|0043565||IEA
ColletesGigas_016702-T1	db_xref	InterPro:IPR001452
ColletesGigas_016702-T1	db_xref	InterPro:IPR039688
ColletesGigas_016702-T1	db_xref	InterPro:IPR036028
ColletesGigas_016702-T1	go_function	protein binding|0005515||IEA
ColletesGigas_016990-T1	db_xref	InterPro:IPR029008
ColletesGigas_016990-T1	db_xref	InterPro:IPR010742
ColletesGigas_016185-T1	db_xref	InterPro:IPR013783
ColletesGigas_016185-T1	db_xref	InterPro:IPR036179
ColletesGigas_016932-T1	db_xref	InterPro:IPR001660
ColletesGigas_016932-T1	db_xref	InterPro:IPR013761
ColletesGigas_016932-T1	db_xref	InterPro:IPR035497
ColletesGigas_016932-T1	go_function	protein binding|0005515||IEA
ColletesGigas_016418-T1	db_xref	InterPro:IPR019535
ColletesGigas_016418-T1	go_component	transcription elongation factor complex|0008023||IEA
ColletesGigas_016603-T1	db_xref	InterPro:IPR007109
ColletesGigas_016347-T1	db_xref	InterPro:IPR000159
ColletesGigas_016347-T1	db_xref	InterPro:IPR033593
ColletesGigas_016347-T1	db_xref	InterPro:IPR029071
ColletesGigas_016347-T1	go_process	signal transduction|0007165||IEA
ColletesGigas_016141-T1	db_xref	InterPro:IPR013087
ColletesGigas_016141-T1	db_xref	InterPro:IPR036236
ColletesGigas_016369-T1	db_xref	InterPro:IPR010531
ColletesGigas_016369-T1	go_function	zinc ion binding|0008270||IEA
ColletesGigas_016369-T1	go_component	nucleus|0005634||IEA
ColletesGigas_016723-T1	db_xref	InterPro:IPR023160
ColletesGigas_016723-T1	db_xref	InterPro:IPR004649
ColletesGigas_016723-T1	db_xref	InterPro:IPR036397
ColletesGigas_016723-T1	db_xref	InterPro:IPR024567
ColletesGigas_016723-T1	db_xref	InterPro:IPR001352
ColletesGigas_016723-T1	db_xref	InterPro:IPR012337
ColletesGigas_016723-T1	go_function	RNA-DNA hybrid ribonuclease activity|0004523||IEA
ColletesGigas_016723-T1	go_process	RNA metabolic process|0016070||IEA
ColletesGigas_016723-T1	go_function	nucleic acid binding|0003676||IEA
ColletesGigas_016723-T1	go_function	RNA binding|0003723||IEA
ColletesGigas_016701-T1	db_xref	InterPro:IPR011583
ColletesGigas_016701-T1	db_xref	InterPro:IPR001223
ColletesGigas_016701-T1	db_xref	InterPro:IPR029070
ColletesGigas_016701-T1	db_xref	InterPro:IPR015520
ColletesGigas_016701-T1	db_xref	InterPro:IPR017853
ColletesGigas_016701-T1	go_function	chitin binding|0008061||IEA
ColletesGigas_016701-T1	go_process	carbohydrate metabolic process|0005975||IEA
ColletesGigas_016154-T1	db_xref	InterPro:IPR027806
ColletesGigas_016154-T1	db_xref	InterPro:IPR007527
ColletesGigas_016154-T1	go_function	zinc ion binding|0008270||IEA
ColletesGigas_016964-T1	db_xref	InterPro:IPR000580
ColletesGigas_016964-T1	go_process	regulation of transcription, DNA-templated|0006355||IEA
ColletesGigas_016964-T1	go_function	DNA-binding transcription factor activity|0003700||IEA
ColletesGigas_016969-T1	db_xref	InterPro:IPR019791
ColletesGigas_016969-T1	db_xref	InterPro:IPR037120
ColletesGigas_016969-T1	db_xref	InterPro:IPR010255
ColletesGigas_016969-T1	go_process	response to oxidative stress|0006979||IEA
ColletesGigas_016969-T1	go_function	peroxidase activity|0004601||IEA
ColletesGigas_016969-T1	go_function	heme binding|0020037||IEA
ColletesGigas_016969-T1	go_process	oxidation-reduction process|0055114||IEA
ColletesGigas_017034-T1	db_xref	InterPro:IPR028235
ColletesGigas_017034-T1	db_xref	InterPro:IPR027974
ColletesGigas_017034-T1	db_xref	InterPro:IPR039304
ColletesGigas_017034-T1	go_process	axonemal dynein complex assembly|0070286||IEA
ColletesGigas_016233-T1	db_xref	InterPro:IPR031962
ColletesGigas_016197-T1	db_xref	InterPro:IPR004000
ColletesGigas_016197-T1	db_xref	InterPro:IPR004001
ColletesGigas_016197-T1	db_xref	InterPro:IPR020902
ColletesGigas_016197-T1	db_xref	InterPro:IPR043129
ColletesGigas_016353-T1	db_xref	InterPro:IPR000406
ColletesGigas_016353-T1	db_xref	InterPro:IPR024792
ColletesGigas_016353-T1	db_xref	InterPro:IPR014756
ColletesGigas_016353-T1	go_function	Rho GDP-dissociation inhibitor activity|0005094||IEA
ColletesGigas_016353-T1	go_component	cytoplasm|0005737||IEA
ColletesGigas_017033-T1	db_xref	InterPro:IPR006560
ColletesGigas_017033-T1	db_xref	InterPro:IPR003616
ColletesGigas_017033-T1	db_xref	InterPro:IPR000313
ColletesGigas_017033-T1	db_xref	InterPro:IPR001965
ColletesGigas_017033-T1	db_xref	InterPro:IPR001214
ColletesGigas_017033-T1	db_xref	InterPro:IPR001841
ColletesGigas_017033-T1	db_xref	InterPro:IPR041306
ColletesGigas_017033-T1	db_xref	InterPro:IPR013083
ColletesGigas_017033-T1	db_xref	InterPro:IPR019786
ColletesGigas_017033-T1	db_xref	InterPro:IPR019787
ColletesGigas_017033-T1	db_xref	InterPro:IPR011011
ColletesGigas_017033-T1	go_component	nucleus|0005634||IEA
ColletesGigas_017033-T1	go_function	histone-lysine N-methyltransferase activity|0018024||IEA
ColletesGigas_017033-T1	go_function	protein binding|0005515||IEA
ColletesGigas_017110-T1	db_xref	InterPro:IPR013087
ColletesGigas_017110-T1	db_xref	InterPro:IPR036236
ColletesGigas_016342-T1	db_xref	InterPro:IPR016135
ColletesGigas_016342-T1	db_xref	InterPro:IPR000608
ColletesGigas_016181-T1	db_xref	InterPro:IPR001878
ColletesGigas_016181-T1	db_xref	InterPro:IPR036875
ColletesGigas_016181-T1	go_function	nucleic acid binding|0003676||IEA
ColletesGigas_016181-T1	go_function	zinc ion binding|0008270||IEA
ColletesGigas_016434-T1	db_xref	InterPro:IPR018791
ColletesGigas_016230-T1	db_xref	InterPro:IPR002048
ColletesGigas_016230-T1	db_xref	InterPro:IPR013130
ColletesGigas_016230-T1	db_xref	InterPro:IPR013112
ColletesGigas_016230-T1	db_xref	InterPro:IPR029648
ColletesGigas_016230-T1	db_xref	InterPro:IPR018247
ColletesGigas_016230-T1	db_xref	InterPro:IPR011992
ColletesGigas_016230-T1	db_xref	InterPro:IPR017938
ColletesGigas_016230-T1	go_function	calcium ion binding|0005509||IEA
ColletesGigas_016230-T1	go_function	oxidoreductase activity|0016491||IEA
ColletesGigas_016230-T1	go_process	oxidation-reduction process|0055114||IEA
ColletesGigas_016230-T1	go_process	superoxide anion generation|0042554||IEA
ColletesGigas_016230-T1	go_function	superoxide-generating NADPH oxidase activity|0016175||IEA
ColletesGigas_016310-T1	db_xref	InterPro:IPR000242
ColletesGigas_016310-T1	db_xref	InterPro:IPR003599
ColletesGigas_016310-T1	db_xref	InterPro:IPR003961
ColletesGigas_016310-T1	db_xref	InterPro:IPR003598
ColletesGigas_016310-T1	db_xref	InterPro:IPR003595
ColletesGigas_016310-T1	db_xref	InterPro:IPR029021
ColletesGigas_016310-T1	db_xref	InterPro:IPR013783
ColletesGigas_016310-T1	db_xref	InterPro:IPR013098
ColletesGigas_016310-T1	db_xref	InterPro:IPR016130
ColletesGigas_016310-T1	db_xref	InterPro:IPR000387
ColletesGigas_016310-T1	db_xref	InterPro:IPR007110
ColletesGigas_016310-T1	db_xref	InterPro:IPR036116
ColletesGigas_016310-T1	db_xref	InterPro:IPR036179
ColletesGigas_016310-T1	go_function	protein tyrosine phosphatase activity|0004725||IEA
ColletesGigas_016310-T1	go_process	protein dephosphorylation|0006470||IEA
ColletesGigas_016310-T1	go_function	protein binding|0005515||IEA
ColletesGigas_016310-T1	go_process	dephosphorylation|0016311||IEA
ColletesGigas_016310-T1	go_function	phosphatase activity|0016791||IEA
ColletesGigas_017026-T1	db_xref	InterPro:IPR000237
ColletesGigas_016781-T1	db_xref	InterPro:IPR004117
ColletesGigas_016781-T1	go_function	odorant binding|0005549||IEA
ColletesGigas_016781-T1	go_process	sensory perception of smell|0007608||IEA
ColletesGigas_016781-T1	go_function	olfactory receptor activity|0004984||IEA
ColletesGigas_016781-T1	go_component	membrane|0016020||IEA
ColletesGigas_016885-T1	db_xref	InterPro:IPR000719
ColletesGigas_016885-T1	db_xref	InterPro:IPR017441
ColletesGigas_016885-T1	db_xref	InterPro:IPR008271
ColletesGigas_016885-T1	db_xref	InterPro:IPR011009
ColletesGigas_016885-T1	go_process	protein phosphorylation|0006468||IEA
ColletesGigas_016885-T1	go_function	protein kinase activity|0004672||IEA
ColletesGigas_016885-T1	go_function	ATP binding|0005524||IEA
ColletesGigas_016767-T1	db_xref	InterPro:IPR000175
ColletesGigas_016767-T1	db_xref	InterPro:IPR037272
ColletesGigas_016767-T1	go_component	integral component of membrane|0016021||IEA
ColletesGigas_016584-T1	db_xref	InterPro:IPR043035
ColletesGigas_016584-T1	db_xref	InterPro:IPR018472
ColletesGigas_016584-T1	go_component	nucleus|0005634||IEA
ColletesGigas_016891-T1	db_xref	InterPro:IPR003599
ColletesGigas_016891-T1	db_xref	InterPro:IPR003598
ColletesGigas_016891-T1	db_xref	InterPro:IPR013783
ColletesGigas_016891-T1	db_xref	InterPro:IPR007110
ColletesGigas_016891-T1	db_xref	InterPro:IPR036179
ColletesGigas_016636-T1	db_xref	InterPro:IPR005637
ColletesGigas_016636-T1	db_xref	InterPro:IPR002075
ColletesGigas_016636-T1	db_xref	InterPro:IPR015245
ColletesGigas_016636-T1	db_xref	InterPro:IPR032675
ColletesGigas_016636-T1	db_xref	InterPro:IPR030217
ColletesGigas_016636-T1	db_xref	InterPro:IPR001611
ColletesGigas_016636-T1	db_xref	InterPro:IPR018222
ColletesGigas_016636-T1	db_xref	InterPro:IPR032710
ColletesGigas_016636-T1	db_xref	InterPro:IPR009060
ColletesGigas_016636-T1	db_xref	InterPro:IPR035979
ColletesGigas_016636-T1	go_component	nucleus|0005634||IEA
ColletesGigas_016636-T1	go_process	mRNA transport|0051028||IEA
ColletesGigas_016636-T1	go_function	RNA binding|0003723||IEA
ColletesGigas_016636-T1	go_process	mRNA export from nucleus|0006406||IEA
ColletesGigas_016636-T1	go_component	cytoplasm|0005737||IEA
ColletesGigas_016636-T1	go_function	protein binding|0005515||IEA
ColletesGigas_016636-T1	go_function	nucleic acid binding|0003676||IEA
ColletesGigas_016589-T1	db_xref	InterPro:IPR019361
ColletesGigas_016195-T1	db_xref	InterPro:IPR007834
ColletesGigas_016195-T1	go_component	proteasome regulatory particle, lid subcomplex|0008541||IEA
ColletesGigas_016195-T1	go_process	mRNA export from nucleus|0006406||IEA
ColletesGigas_016195-T1	go_process	proteasome assembly|0043248||IEA
ColletesGigas_016785-T1	db_xref	InterPro:IPR020472
ColletesGigas_016785-T1	db_xref	InterPro:IPR001680
ColletesGigas_016785-T1	db_xref	InterPro:IPR015943
ColletesGigas_016785-T1	db_xref	InterPro:IPR019775
ColletesGigas_016785-T1	db_xref	InterPro:IPR017986
ColletesGigas_016785-T1	db_xref	InterPro:IPR036322
ColletesGigas_016785-T1	go_function	protein binding|0005515||IEA
ColletesGigas_017142-T1	db_xref	InterPro:IPR001202
ColletesGigas_017142-T1	db_xref	InterPro:IPR002713
ColletesGigas_017142-T1	db_xref	InterPro:IPR036517
ColletesGigas_017142-T1	db_xref	InterPro:IPR036020
ColletesGigas_017142-T1	go_function	protein binding|0005515||IEA
ColletesGigas_016560-T1	db_xref	InterPro:IPR029485
ColletesGigas_016560-T1	db_xref	InterPro:IPR002293
ColletesGigas_016560-T1	go_function	transmembrane transporter activity|0022857||IEA
ColletesGigas_016560-T1	go_process	transmembrane transport|0055085||IEA
ColletesGigas_016560-T1	go_component	membrane|0016020||IEA
ColletesGigas_016868-T1	db_xref	InterPro:IPR023267
ColletesGigas_016868-T1	db_xref	InterPro:IPR023273
ColletesGigas_016868-T1	db_xref	InterPro:IPR001678
ColletesGigas_016868-T1	db_xref	InterPro:IPR011023
ColletesGigas_016868-T1	db_xref	InterPro:IPR031341
ColletesGigas_016868-T1	db_xref	InterPro:IPR018314
ColletesGigas_016868-T1	db_xref	InterPro:IPR029063
ColletesGigas_016868-T1	go_process	RNA methylation|0001510||IEA
ColletesGigas_016868-T1	go_function	methyltransferase activity|0008168||IEA
ColletesGigas_016868-T1	go_function	RNA binding|0003723||IEA
ColletesGigas_016868-T1	go_process	RNA processing|0006396||IEA
ColletesGigas_016868-T1	go_function	S-adenosylmethionine-dependent methyltransferase activity|0008757||IEA
ColletesGigas_016426-T1	db_xref	InterPro:IPR008015
ColletesGigas_016426-T1	db_xref	InterPro:IPR017287
ColletesGigas_016426-T1	db_xref	InterPro:IPR037036
ColletesGigas_016426-T1	db_xref	InterPro:IPR014756
ColletesGigas_016426-T1	go_process	sensory perception of light stimulus|0050953||IEA
ColletesGigas_016621-T1	db_xref	InterPro:IPR013088
ColletesGigas_016621-T1	db_xref	InterPro:IPR039355
ColletesGigas_016621-T1	go_function	zinc ion binding|0008270||IEA
ColletesGigas_016621-T1	go_process	regulation of transcription, DNA-templated|0006355||IEA
ColletesGigas_016621-T1	go_process	regulation of transcription by RNA polymerase II|0006357||IEA
ColletesGigas_016621-T1	go_function	DNA-binding transcription factor activity|0003700||IEA
ColletesGigas_016257-T1	db_xref	InterPro:IPR022088
ColletesGigas_016257-T1	go_process	intraciliary transport|0042073||IEA
ColletesGigas_017131-T1	db_xref	InterPro:IPR000195
ColletesGigas_017131-T1	db_xref	InterPro:IPR004012
ColletesGigas_017131-T1	db_xref	InterPro:IPR001452
ColletesGigas_017131-T1	db_xref	InterPro:IPR037213
ColletesGigas_017131-T1	db_xref	InterPro:IPR035833
ColletesGigas_017131-T1	db_xref	InterPro:IPR035969
ColletesGigas_017131-T1	db_xref	InterPro:IPR036028
ColletesGigas_017131-T1	go_function	protein binding|0005515||IEA
ColletesGigas_016360-T1	db_xref	InterPro:IPR002848
ColletesGigas_016360-T1	db_xref	InterPro:IPR016068
ColletesGigas_016360-T1	db_xref	InterPro:IPR016069
ColletesGigas_016360-T1	db_xref	InterPro:IPR033956
ColletesGigas_016360-T1	db_xref	InterPro:IPR036081
ColletesGigas_016360-T1	go_function	sequence-specific DNA binding|0043565||IEA
ColletesGigas_016360-T1	go_function	RNA binding|0003723||IEA
ColletesGigas_016360-T1	go_process	RNA metabolic process|0016070||IEA
ColletesGigas_016360-T1	go_function	single-stranded DNA binding|0003697||IEA
ColletesGigas_016953-T1	db_xref	InterPro:IPR011989
ColletesGigas_016953-T1	db_xref	InterPro:IPR016024
ColletesGigas_016947-T1	db_xref	InterPro:IPR011990
ColletesGigas_016947-T1	db_xref	InterPro:IPR006822
ColletesGigas_016947-T1	go_function	protein binding|0005515||IEA
ColletesGigas_016947-T1	go_process	retrograde vesicle-mediated transport, Golgi to endoplasmic reticulum|0006890||IEA
ColletesGigas_016947-T1	go_function	structural molecule activity|0005198||IEA
ColletesGigas_016678-T1	db_xref	InterPro:IPR004254
ColletesGigas_016678-T1	go_component	integral component of membrane|0016021||IEA
ColletesGigas_017139-T1	db_xref	InterPro:IPR005140
ColletesGigas_017139-T1	db_xref	InterPro:IPR005141
ColletesGigas_017139-T1	db_xref	InterPro:IPR029064
ColletesGigas_017139-T1	db_xref	InterPro:IPR005142
ColletesGigas_017139-T1	db_xref	InterPro:IPR024049
ColletesGigas_017139-T1	db_xref	InterPro:IPR042226
ColletesGigas_017139-T1	db_xref	InterPro:IPR004403
ColletesGigas_017139-T1	go_process	translational termination|0006415||IEA
ColletesGigas_017139-T1	go_function	translation release factor activity|0003747||IEA
ColletesGigas_017079-T1	db_xref	InterPro:IPR003598
ColletesGigas_017079-T1	db_xref	InterPro:IPR018159
ColletesGigas_017079-T1	db_xref	InterPro:IPR003599
ColletesGigas_017079-T1	db_xref	InterPro:IPR013783
ColletesGigas_017079-T1	db_xref	InterPro:IPR013098
ColletesGigas_017079-T1	db_xref	InterPro:IPR007110
ColletesGigas_017079-T1	db_xref	InterPro:IPR036179
ColletesGigas_016256-T1	db_xref	InterPro:IPR004012
ColletesGigas_016256-T1	db_xref	InterPro:IPR001194
ColletesGigas_016256-T1	db_xref	InterPro:IPR005113
ColletesGigas_016256-T1	db_xref	InterPro:IPR005112
ColletesGigas_016256-T1	db_xref	InterPro:IPR037213
ColletesGigas_016256-T1	db_xref	InterPro:IPR001024
ColletesGigas_016256-T1	db_xref	InterPro:IPR043153
ColletesGigas_016256-T1	db_xref	InterPro:IPR037516
ColletesGigas_016256-T1	db_xref	InterPro:IPR036392
ColletesGigas_016256-T1	go_function	protein binding|0005515||IEA
ColletesGigas_017070-T1	db_xref	InterPro:IPR002110
ColletesGigas_017070-T1	db_xref	InterPro:IPR036770
ColletesGigas_017070-T1	db_xref	InterPro:IPR001245
ColletesGigas_017070-T1	db_xref	InterPro:IPR000719
ColletesGigas_017070-T1	db_xref	InterPro:IPR020683
ColletesGigas_017070-T1	db_xref	InterPro:IPR011009
ColletesGigas_017070-T1	go_function	protein binding|0005515||IEA
ColletesGigas_017070-T1	go_process	protein phosphorylation|0006468||IEA
ColletesGigas_017070-T1	go_function	protein kinase activity|0004672||IEA
ColletesGigas_017070-T1	go_function	ATP binding|0005524||IEA
ColletesGigas_017114-T1	db_xref	InterPro:IPR004000
ColletesGigas_017114-T1	db_xref	InterPro:IPR004001
ColletesGigas_017114-T1	db_xref	InterPro:IPR020902
ColletesGigas_017114-T1	db_xref	InterPro:IPR043129
ColletesGigas_016949-T1	db_xref	InterPro:IPR041677
ColletesGigas_016949-T1	db_xref	InterPro:IPR041679
ColletesGigas_016949-T1	db_xref	InterPro:IPR006935
ColletesGigas_016949-T1	db_xref	InterPro:IPR040812
ColletesGigas_016949-T1	db_xref	InterPro:IPR018999
ColletesGigas_016949-T1	db_xref	InterPro:IPR027417
ColletesGigas_016949-T1	go_function	helicase activity|0004386||IEA
ColletesGigas_016949-T1	go_function	DNA binding|0003677||IEA
ColletesGigas_016949-T1	go_function	hydrolase activity|0016787||IEA
ColletesGigas_016949-T1	go_function	ATP binding|0005524||IEA
ColletesGigas_016949-T1	go_process	nuclear-transcribed mRNA catabolic process, nonsense-mediated decay|0000184||IEA
ColletesGigas_016949-T1	go_function	zinc ion binding|0008270||IEA
ColletesGigas_016949-T1	go_component	cytoplasm|0005737||IEA
ColletesGigas_016754-T1	db_xref	InterPro:IPR029526
ColletesGigas_016343-T1	db_xref	InterPro:IPR032816
ColletesGigas_016867-T1	db_xref	InterPro:IPR006671
ColletesGigas_016867-T1	db_xref	InterPro:IPR039890
ColletesGigas_016867-T1	db_xref	InterPro:IPR036915
ColletesGigas_016492-T1	db_xref	InterPro:IPR003038
ColletesGigas_016492-T1	go_component	oligosaccharyltransferase complex|0008250||IEA
ColletesGigas_016492-T1	go_component	integral component of membrane|0016021||IEA
ColletesGigas_016697-T1	db_xref	InterPro:IPR001723
ColletesGigas_016697-T1	db_xref	InterPro:IPR001628
ColletesGigas_016697-T1	db_xref	InterPro:IPR003069
ColletesGigas_016697-T1	db_xref	InterPro:IPR000536
ColletesGigas_016697-T1	db_xref	InterPro:IPR013088
ColletesGigas_016697-T1	db_xref	InterPro:IPR035500
ColletesGigas_016697-T1	db_xref	InterPro:IPR041889
ColletesGigas_016697-T1	go_process	regulation of transcription, DNA-templated|0006355||IEA
ColletesGigas_016697-T1	go_function	DNA-binding transcription factor activity|0003700||IEA
ColletesGigas_016697-T1	go_function	zinc ion binding|0008270||IEA
ColletesGigas_016697-T1	go_function	sequence-specific DNA binding|0043565||IEA
ColletesGigas_016697-T1	go_function	ecdysone binding|0035100||IEA
ColletesGigas_016697-T1	go_function	DNA binding|0003677||IEA
ColletesGigas_016697-T1	go_process	ecdysone receptor-mediated signaling pathway|0035076||IEA
ColletesGigas_016697-T1	go_component	nucleus|0005634||IEA
ColletesGigas_016697-T1	go_function	nuclear receptor activity|0004879||IEA
ColletesGigas_016218-T1	db_xref	InterPro:IPR036249
ColletesGigas_016427-T1	db_xref	InterPro:IPR001356
ColletesGigas_016427-T1	db_xref	InterPro:IPR017970
ColletesGigas_016427-T1	db_xref	InterPro:IPR009057
ColletesGigas_016427-T1	go_function	DNA binding|0003677||IEA
ColletesGigas_016427-T1	go_process	regulation of transcription, DNA-templated|0006355||IEA
ColletesGigas_016427-T1	go_function	DNA-binding transcription factor activity, RNA polymerase II-specific|0000981||IEA
ColletesGigas_016475-T1	db_xref	InterPro:IPR020472
ColletesGigas_016475-T1	db_xref	InterPro:IPR001680
ColletesGigas_016475-T1	db_xref	InterPro:IPR012972
ColletesGigas_016475-T1	db_xref	InterPro:IPR015943
ColletesGigas_016475-T1	db_xref	InterPro:IPR019775
ColletesGigas_016475-T1	db_xref	InterPro:IPR017986
ColletesGigas_016475-T1	db_xref	InterPro:IPR036322
ColletesGigas_016475-T1	go_function	protein binding|0005515||IEA
ColletesGigas_017117-T1	db_xref	InterPro:IPR001279
ColletesGigas_017117-T1	db_xref	InterPro:IPR036866
ColletesGigas_017117-T1	db_xref	InterPro:IPR017782
ColletesGigas_017117-T1	db_xref	InterPro:IPR032282
ColletesGigas_017117-T1	db_xref	InterPro:IPR035680
ColletesGigas_017117-T1	go_process	methylglyoxal catabolic process to D-lactate via S-lactoyl-glutathione|0019243||IEA
ColletesGigas_017117-T1	go_function	hydroxyacylglutathione hydrolase activity|0004416||IEA
ColletesGigas_016245-T1	db_xref	InterPro:IPR003382
ColletesGigas_016245-T1	db_xref	InterPro:IPR036551
ColletesGigas_016245-T1	go_function	catalytic activity|0003824||IEA
ColletesGigas_017012-T1	db_xref	InterPro:IPR038319
ColletesGigas_017012-T1	db_xref	InterPro:IPR021901
ColletesGigas_017012-T1	db_xref	InterPro:IPR014928
ColletesGigas_017012-T1	db_xref	InterPro:IPR037362
ColletesGigas_016464-T1	db_xref	InterPro:IPR000618
ColletesGigas_016464-T1	go_function	structural constituent of cuticle|0042302||IEA
ColletesGigas_017000-T1	db_xref	InterPro:IPR003323
ColletesGigas_017000-T1	db_xref	InterPro:IPR038765
ColletesGigas_016962-T1	db_xref	InterPro:IPR007379
ColletesGigas_016962-T1	db_xref	InterPro:IPR017303
ColletesGigas_016962-T1	db_xref	InterPro:IPR039544
ColletesGigas_016962-T1	db_xref	InterPro:IPR032710
ColletesGigas_016962-T1	go_function	chaperone binding|0051087||IEA
ColletesGigas_016962-T1	go_process	protein import into mitochondrial matrix|0030150||IEA
ColletesGigas_016496-T1	db_xref	InterPro:IPR000331
ColletesGigas_016496-T1	db_xref	InterPro:IPR035974
ColletesGigas_016496-T1	go_process	regulation of small GTPase mediated signal transduction|0051056||IEA
ColletesGigas_016496-T1	go_function	GTPase activator activity|0005096||IEA
ColletesGigas_016340-T1	db_xref	InterPro:IPR002318
ColletesGigas_016340-T1	db_xref	InterPro:IPR012947
ColletesGigas_016340-T1	db_xref	InterPro:IPR018164
ColletesGigas_016340-T1	db_xref	InterPro:IPR023033
ColletesGigas_016340-T1	db_xref	InterPro:IPR018165
ColletesGigas_016340-T1	db_xref	InterPro:IPR009000
ColletesGigas_016340-T1	db_xref	InterPro:IPR018162
ColletesGigas_016340-T1	db_xref	InterPro:IPR018163
ColletesGigas_016340-T1	go_function	nucleotide binding|0000166||IEA
ColletesGigas_016340-T1	go_component	cytoplasm|0005737||IEA
ColletesGigas_016340-T1	go_process	tRNA aminoacylation|0043039||IEA
ColletesGigas_016340-T1	go_function	aminoacyl-tRNA ligase activity|0004812||IEA
ColletesGigas_016340-T1	go_function	ATP binding|0005524||IEA
ColletesGigas_016340-T1	go_process	alanyl-tRNA aminoacylation|0006419||IEA
ColletesGigas_016340-T1	go_function	alanine-tRNA ligase activity|0004813||IEA
ColletesGigas_016340-T1	go_function	nucleic acid binding|0003676||IEA
ColletesGigas_016382-T1	db_xref	InterPro:IPR031866
ColletesGigas_016641-T1	db_xref	InterPro:IPR009851
ColletesGigas_016641-T1	db_xref	InterPro:IPR029012
ColletesGigas_016641-T1	db_xref	InterPro:IPR037859
ColletesGigas_016641-T1	db_xref	InterPro:IPR037202
ColletesGigas_016641-T1	go_process	endosome transport via multivesicular body sorting pathway|0032509||IEA
ColletesGigas_016641-T1	go_component	ESCRT I complex|0000813||IEA
ColletesGigas_016875-T1	db_xref	InterPro:IPR001580
ColletesGigas_016875-T1	db_xref	InterPro:IPR009169
ColletesGigas_016875-T1	db_xref	InterPro:IPR009033
ColletesGigas_016875-T1	db_xref	InterPro:IPR018124
ColletesGigas_016875-T1	db_xref	InterPro:IPR013320
ColletesGigas_016875-T1	go_function	unfolded protein binding|0051082||IEA
ColletesGigas_016875-T1	go_process	protein folding|0006457||IEA
ColletesGigas_016875-T1	go_component	endoplasmic reticulum|0005783||IEA
ColletesGigas_016875-T1	go_function	calcium ion binding|0005509||IEA
ColletesGigas_016875-T1	go_function	protein binding|0005515||IEA
ColletesGigas_016211-T1	db_xref	InterPro:IPR000560
ColletesGigas_016211-T1	db_xref	InterPro:IPR029033
ColletesGigas_016211-T1	db_xref	InterPro:IPR029630
ColletesGigas_016211-T1	db_xref	InterPro:IPR033379
ColletesGigas_016211-T1	go_function	acid phosphatase activity|0003993||IEA
ColletesGigas_016534-T1	db_xref	InterPro:IPR011701
ColletesGigas_016534-T1	db_xref	InterPro:IPR036259
ColletesGigas_016534-T1	go_function	transmembrane transporter activity|0022857||IEA
ColletesGigas_016534-T1	go_process	transmembrane transport|0055085||IEA
ColletesGigas_016638-T1	db_xref	InterPro:IPR019035
ColletesGigas_016638-T1	db_xref	InterPro:IPR021990
ColletesGigas_016638-T1	go_process	regulation of transcription by RNA polymerase II|0006357||IEA
ColletesGigas_016638-T1	go_function	transcription coregulator activity|0003712||IEA
ColletesGigas_016638-T1	go_component	mediator complex|0016592||IEA
ColletesGigas_017112-T1	db_xref	InterPro:IPR013087
ColletesGigas_017112-T1	db_xref	InterPro:IPR036236
ColletesGigas_016201-T1	db_xref	InterPro:IPR006592
ColletesGigas_016201-T1	db_xref	InterPro:IPR007080
ColletesGigas_016201-T1	db_xref	InterPro:IPR007066
ColletesGigas_016201-T1	db_xref	InterPro:IPR007081
ColletesGigas_016201-T1	db_xref	InterPro:IPR042102
ColletesGigas_016201-T1	db_xref	InterPro:IPR007083
ColletesGigas_016201-T1	db_xref	InterPro:IPR038120
ColletesGigas_016201-T1	db_xref	InterPro:IPR000722
ColletesGigas_016201-T1	db_xref	InterPro:IPR035698
ColletesGigas_016201-T1	db_xref	InterPro:IPR035697
ColletesGigas_016201-T1	go_process	transcription, DNA-templated|0006351||IEA
ColletesGigas_016201-T1	go_function	DNA binding|0003677||IEA
ColletesGigas_016201-T1	go_function	DNA-directed 5'-3' RNA polymerase activity|0003899||IEA
ColletesGigas_016532-T1	db_xref	InterPro:IPR032104
ColletesGigas_016532-T1	db_xref	InterPro:IPR029034
ColletesGigas_016207-T1	db_xref	InterPro:IPR000560
ColletesGigas_016207-T1	db_xref	InterPro:IPR029033
ColletesGigas_016207-T1	db_xref	InterPro:IPR029630
ColletesGigas_016207-T1	go_function	acid phosphatase activity|0003993||IEA
ColletesGigas_016428-T1	db_xref	InterPro:IPR016158
ColletesGigas_016428-T1	db_xref	InterPro:IPR019559
ColletesGigas_016428-T1	db_xref	InterPro:IPR001373
ColletesGigas_016428-T1	db_xref	InterPro:IPR036388
ColletesGigas_016428-T1	db_xref	InterPro:IPR016159
ColletesGigas_016428-T1	db_xref	InterPro:IPR036317
ColletesGigas_016428-T1	db_xref	InterPro:IPR036390
ColletesGigas_016428-T1	go_function	ubiquitin protein ligase binding|0031625||IEA
ColletesGigas_016428-T1	go_process	ubiquitin-dependent protein catabolic process|0006511||IEA
ColletesGigas_016471-T1	db_xref	InterPro:IPR016697
ColletesGigas_016471-T1	db_xref	InterPro:IPR023271
ColletesGigas_016471-T1	db_xref	InterPro:IPR031145
ColletesGigas_016946-T1	db_xref	InterPro:IPR003113
ColletesGigas_016946-T1	db_xref	InterPro:IPR002420
ColletesGigas_016946-T1	db_xref	InterPro:IPR001263
ColletesGigas_016946-T1	db_xref	InterPro:IPR000403
ColletesGigas_016946-T1	db_xref	InterPro:IPR000341
ColletesGigas_016946-T1	db_xref	InterPro:IPR042236
ColletesGigas_016946-T1	db_xref	InterPro:IPR035892
ColletesGigas_016946-T1	db_xref	InterPro:IPR036940
ColletesGigas_016946-T1	db_xref	InterPro:IPR015433
ColletesGigas_016946-T1	db_xref	InterPro:IPR018936
ColletesGigas_016946-T1	db_xref	InterPro:IPR011009
ColletesGigas_016946-T1	db_xref	InterPro:IPR016024
ColletesGigas_016946-T1	db_xref	InterPro:IPR029071
ColletesGigas_016946-T1	go_function	kinase activity|0016301||IEA
ColletesGigas_016946-T1	go_process	phosphatidylinositol-mediated signaling|0048015||IEA
ColletesGigas_016946-T1	go_process	phosphatidylinositol phosphorylation|0046854||IEA
ColletesGigas_017075-T1	db_xref	InterPro:IPR003599
ColletesGigas_017075-T1	db_xref	InterPro:IPR003961
ColletesGigas_017075-T1	db_xref	InterPro:IPR003598
ColletesGigas_017075-T1	db_xref	InterPro:IPR013783
ColletesGigas_017075-T1	db_xref	InterPro:IPR013098
ColletesGigas_017075-T1	db_xref	InterPro:IPR007110
ColletesGigas_017075-T1	db_xref	InterPro:IPR036179
ColletesGigas_017075-T1	db_xref	InterPro:IPR036116
ColletesGigas_017075-T1	go_function	protein binding|0005515||IEA
ColletesGigas_016533-T1	db_xref	InterPro:IPR011701
ColletesGigas_016533-T1	db_xref	InterPro:IPR020846
ColletesGigas_016533-T1	db_xref	InterPro:IPR036259
ColletesGigas_016533-T1	go_function	transmembrane transporter activity|0022857||IEA
ColletesGigas_016533-T1	go_process	transmembrane transport|0055085||IEA
ColletesGigas_016362-T1	db_xref	InterPro:IPR006554
ColletesGigas_016362-T1	db_xref	InterPro:IPR006555
ColletesGigas_016362-T1	db_xref	InterPro:IPR010614
ColletesGigas_016362-T1	db_xref	InterPro:IPR013020
ColletesGigas_016362-T1	db_xref	InterPro:IPR002464
ColletesGigas_016362-T1	db_xref	InterPro:IPR014013
ColletesGigas_016362-T1	db_xref	InterPro:IPR027417
ColletesGigas_016362-T1	go_function	hydrolase activity, acting on acid anhydrides, in phosphorus-containing anhydrides|0016818||IEA
ColletesGigas_016362-T1	go_function	DNA helicase activity|0003678||IEA
ColletesGigas_016362-T1	go_function	nucleic acid binding|0003676||IEA
ColletesGigas_016362-T1	go_function	helicase activity|0004386||IEA
ColletesGigas_016362-T1	go_process	nucleobase-containing compound metabolic process|0006139||IEA
ColletesGigas_016362-T1	go_function	ATP binding|0005524||IEA
ColletesGigas_016362-T1	go_function	DNA binding|0003677||IEA
ColletesGigas_017118-T1	db_xref	InterPro:IPR009071
ColletesGigas_017118-T1	db_xref	InterPro:IPR036910
ColletesGigas_016945-T1	db_xref	InterPro:IPR036465
ColletesGigas_016945-T1	db_xref	InterPro:IPR013608
ColletesGigas_016945-T1	db_xref	InterPro:IPR033479
ColletesGigas_016945-T1	db_xref	InterPro:IPR002035
ColletesGigas_017001-T1	db_xref	InterPro:IPR008516
ColletesGigas_017144-T1	db_xref	InterPro:IPR011701
ColletesGigas_017144-T1	db_xref	InterPro:IPR036259
ColletesGigas_017144-T1	go_function	transmembrane transporter activity|0022857||IEA
ColletesGigas_017144-T1	go_process	transmembrane transport|0055085||IEA
ColletesGigas_016398-T1	db_xref	InterPro:IPR001019
ColletesGigas_016398-T1	db_xref	InterPro:IPR001408
ColletesGigas_016398-T1	db_xref	InterPro:IPR011025
ColletesGigas_016398-T1	db_xref	InterPro:IPR027417
ColletesGigas_016398-T1	go_function	GTPase activity|0003924||IEA
ColletesGigas_016398-T1	go_function	guanyl nucleotide binding|0019001||IEA
ColletesGigas_016398-T1	go_function	G-protein beta/gamma-subunit complex binding|0031683||IEA
ColletesGigas_016398-T1	go_process	G protein-coupled receptor signaling pathway|0007186||IEA
ColletesGigas_016398-T1	go_function	GTP binding|0005525||IEA
ColletesGigas_016398-T1	go_process	adenylate cyclase-modulating G protein-coupled receptor signaling pathway|0007188||IEA
ColletesGigas_016398-T1	go_process	signal transduction|0007165||IEA
ColletesGigas_017087-T1	db_xref	InterPro:IPR003598
ColletesGigas_017087-T1	db_xref	InterPro:IPR003599
ColletesGigas_017087-T1	db_xref	InterPro:IPR003961
ColletesGigas_017087-T1	db_xref	InterPro:IPR001452
ColletesGigas_017087-T1	db_xref	InterPro:IPR013783
ColletesGigas_017087-T1	db_xref	InterPro:IPR013098
ColletesGigas_017087-T1	db_xref	InterPro:IPR007110
ColletesGigas_017087-T1	db_xref	InterPro:IPR036116
ColletesGigas_017087-T1	db_xref	InterPro:IPR036179
ColletesGigas_017087-T1	db_xref	InterPro:IPR036028
ColletesGigas_017087-T1	go_function	protein binding|0005515||IEA
ColletesGigas_016467-T1	db_xref	InterPro:IPR000618
ColletesGigas_016467-T1	db_xref	InterPro:IPR031311
ColletesGigas_016467-T1	go_function	structural constituent of cuticle|0042302||IEA
ColletesGigas_016959-T1	db_xref	InterPro:IPR003593
ColletesGigas_016959-T1	db_xref	InterPro:IPR003439
ColletesGigas_016959-T1	db_xref	InterPro:IPR011527
ColletesGigas_016959-T1	db_xref	InterPro:IPR036640
ColletesGigas_016959-T1	db_xref	InterPro:IPR017871
ColletesGigas_016959-T1	db_xref	InterPro:IPR027417
ColletesGigas_016959-T1	go_function	ATP binding|0005524||IEA
ColletesGigas_016959-T1	go_process	transmembrane transport|0055085||IEA
ColletesGigas_016959-T1	go_component	integral component of membrane|0016021||IEA
ColletesGigas_016959-T1	go_function	ATPase-coupled transmembrane transporter activity|0042626||IEA
ColletesGigas_016959-T1	go_function	ATPase activity|0016887||IEA
ColletesGigas_016884-T1	db_xref	InterPro:IPR001084
ColletesGigas_016884-T1	db_xref	InterPro:IPR030797
ColletesGigas_016884-T1	db_xref	InterPro:IPR027324
[truncated: 50,611 more rows]
