# Supplementary material for: Prevalent bee venom genes evolved before the aculeate stinger and eusociality
Source: BMC Biol. 2023 Oct 23;21:229. doi: 10.1186/s12915-023-01656-5 (PMC10591384; doi:10.1186/s12915-023-01656-5)
Supplement: Supplementary file 37 — Additional file 37. Genome annotation of Colletes gigas. [file 12915_2023_1656_MOESM37_ESM.zip › Colletes_gigas.annotation.funannotate181.Oct2020/annotations/annotations.dbCAN.txt]

ColletesGigas_000007-T1	note	CAZy:GH16
ColletesGigas_000010-T1	note	CAZy:GT10
ColletesGigas_000190-T1	note	CAZy:CBM14
ColletesGigas_000332-T1	note	CAZy:GT27
ColletesGigas_000332-T1	note	CAZy:GT2_Glycos_transf
ColletesGigas_000815-T1	note	CAZy:AA1
ColletesGigas_000843-T1	note	CAZy:GT105
ColletesGigas_000873-T1	note	CAZy:GT2_Glycos_transf
ColletesGigas_001109-T1	note	CAZy:GT27
ColletesGigas_001351-T1	note	CAZy:GT24
ColletesGigas_001421-T1	note	CAZy:GT23
ColletesGigas_001512-T1	note	CAZy:GT64
ColletesGigas_001512-T1	note	CAZy:GT47
ColletesGigas_001543-T1	note	CAZy:CE10
ColletesGigas_001575-T1	note	CAZy:GT10
ColletesGigas_001639-T1	note	CAZy:GT8
ColletesGigas_001664-T1	note	CAZy:GT98
ColletesGigas_001871-T1	note	CAZy:GT105
ColletesGigas_001951-T1	note	CAZy:GT43
ColletesGigas_001957-T1	note	CAZy:GT31
ColletesGigas_001988-T1	note	CAZy:CE10
ColletesGigas_002126-T1	note	CAZy:GT1
ColletesGigas_002133-T1	note	CAZy:GT1
ColletesGigas_002136-T1	note	CAZy:CE10
ColletesGigas_002561-T1	note	CAZy:GH9
ColletesGigas_002564-T1	note	CAZy:AA3
ColletesGigas_002564-T1	note	CAZy:AA8
ColletesGigas_002726-T1	note	CAZy:CBM14
ColletesGigas_002727-T1	note	CAZy:CBM14
ColletesGigas_002728-T1	note	CAZy:CBM14
ColletesGigas_002768-T1	note	CAZy:GH18
ColletesGigas_003437-T1	note	CAZy:GT16
ColletesGigas_003536-T1	note	CAZy:AA3
ColletesGigas_003536-T1	note	CAZy:AA8
ColletesGigas_003656-T1	note	CAZy:GT11
ColletesGigas_003686-T1	note	CAZy:CBM14
ColletesGigas_003768-T1	note	CAZy:CBM21
ColletesGigas_003800-T1	note	CAZy:CE1
ColletesGigas_003818-T1	note	CAZy:GH79
ColletesGigas_004444-T1	note	CAZy:CBM47
ColletesGigas_004645-T1	note	CAZy:CBM21
ColletesGigas_004710-T1	note	CAZy:GT54
ColletesGigas_004964-T1	note	CAZy:GT3
ColletesGigas_005463-T1	note	CAZy:GH133
ColletesGigas_005579-T1	note	CAZy:AA1
ColletesGigas_005686-T1	note	CAZy:GT14
ColletesGigas_005804-T1	note	CAZy:CBM57
ColletesGigas_005819-T1	note	CAZy:GH2
ColletesGigas_005822-T1	note	CAZy:CBM14
ColletesGigas_005926-T1	note	CAZy:AA3
ColletesGigas_005950-T1	note	CAZy:GT7
ColletesGigas_005953-T1	note	CAZy:CE10
ColletesGigas_005979-T1	note	CAZy:GH20
ColletesGigas_006043-T1	note	CAZy:GH84
ColletesGigas_006267-T1	note	CAZy:GH47
ColletesGigas_006327-T1	note	CAZy:GT92
ColletesGigas_006466-T1	note	CAZy:GH89
ColletesGigas_006622-T1	note	CAZy:GH13
ColletesGigas_006623-T1	note	CAZy:GH13
ColletesGigas_006723-T1	note	CAZy:GT35
ColletesGigas_006780-T1	note	CAZy:GT4
ColletesGigas_007022-T1	note	CAZy:CE10
ColletesGigas_007116-T1	note	CAZy:GH37
ColletesGigas_007119-T1	note	CAZy:CBM14
ColletesGigas_007169-T1	note	CAZy:GH20
ColletesGigas_007243-T1	note	CAZy:GT1
ColletesGigas_007270-T1	note	CAZy:GH31
ColletesGigas_007372-T1	note	CAZy:GH20
ColletesGigas_007618-T1	note	CAZy:GT2_Chitin_synth
ColletesGigas_007658-T1	note	CAZy:GH18
ColletesGigas_007805-T1	note	CAZy:GT58
ColletesGigas_007891-T1	note	CAZy:GT43
ColletesGigas_007907-T1	note	CAZy:GH18
ColletesGigas_007907-T1	note	CAZy:CBM14
ColletesGigas_007910-T1	note	CAZy:GT66
ColletesGigas_007929-T1	note	CAZy:GT33
ColletesGigas_007951-T1	note	CAZy:GH13
ColletesGigas_007964-T1	note	CAZy:AA15
ColletesGigas_008018-T1	note	CAZy:AA10
ColletesGigas_008121-T1	note	CAZy:GT21
ColletesGigas_008121-T1	note	CAZy:GT2_Glyco_tranf_2
ColletesGigas_008406-T1	note	CAZy:GT31
ColletesGigas_008425-T1	note	CAZy:GT50
ColletesGigas_008588-T1	note	CAZy:GH37
ColletesGigas_008599-T1	note	CAZy:GT2_Glycos_transf
ColletesGigas_009029-T1	note	CAZy:AA1
ColletesGigas_009031-T1	note	CAZy:AA1
ColletesGigas_009044-T1	note	CAZy:CBM14
ColletesGigas_009045-T1	note	CAZy:CBM14
ColletesGigas_009046-T1	note	CAZy:CBM14
ColletesGigas_009047-T1	note	CAZy:CBM14
ColletesGigas_009168-T1	note	CAZy:GT65
ColletesGigas_009362-T1	note	CAZy:GT27
ColletesGigas_009362-T1	note	CAZy:GT2_Glycos_transf
ColletesGigas_009448-T1	note	CAZy:GT90
ColletesGigas_009798-T1	note	CAZy:GT7
ColletesGigas_009876-T1	note	CAZy:GT27
ColletesGigas_009876-T1	note	CAZy:GT2_Glycos_transf
ColletesGigas_009900-T1	note	CAZy:GT39
ColletesGigas_010021-T1	note	CAZy:GT27
ColletesGigas_010021-T1	note	CAZy:GT2_Glycos_transf
ColletesGigas_010120-T1	note	CAZy:GT66
ColletesGigas_010220-T1	note	CAZy:GH13
ColletesGigas_010221-T1	note	CAZy:GH13
ColletesGigas_010235-T1	note	CAZy:AA15
ColletesGigas_010250-T1	note	CAZy:GH38
ColletesGigas_010467-T1	note	CAZy:AA3
ColletesGigas_010467-T1	note	CAZy:AA8
ColletesGigas_010507-T1	note	CAZy:GH18
ColletesGigas_010508-T1	note	CAZy:GH18
ColletesGigas_010762-T1	note	CAZy:GT22
ColletesGigas_010835-T1	note	CAZy:GH1
ColletesGigas_010835-T1	note	CAZy:GH5
ColletesGigas_010876-T1	note	CAZy:GT49
ColletesGigas_011160-T1	note	CAZy:GT27
ColletesGigas_011160-T1	note	CAZy:GT2_Glycos_transf
ColletesGigas_011251-T1	note	CAZy:GT2_Chitin_synth
ColletesGigas_011313-T1	note	CAZy:GT49
ColletesGigas_011313-T1	note	CAZy:GT8
ColletesGigas_011442-T1	note	CAZy:GT47
ColletesGigas_012175-T1	note	CAZy:GH20
ColletesGigas_012256-T1	note	CAZy:GT7
ColletesGigas_012394-T1	note	CAZy:GT61
ColletesGigas_012454-T1	note	CAZy:AA3
ColletesGigas_012456-T1	note	CAZy:AA3
ColletesGigas_012458-T1	note	CAZy:AA3
ColletesGigas_012459-T1	note	CAZy:AA3
ColletesGigas_012460-T1	note	CAZy:AA3
ColletesGigas_012462-T1	note	CAZy:AA3
ColletesGigas_012462-T1	note	CAZy:AA8
ColletesGigas_012463-T1	note	CAZy:AA3
ColletesGigas_012464-T1	note	CAZy:AA3
ColletesGigas_012465-T1	note	CAZy:AA3
ColletesGigas_012466-T1	note	CAZy:AA3
ColletesGigas_012467-T1	note	CAZy:AA3
ColletesGigas_012468-T1	note	CAZy:AA3
ColletesGigas_012469-T1	note	CAZy:AA3
ColletesGigas_012523-T1	note	CAZy:GH22
ColletesGigas_012524-T1	note	CAZy:GH22
ColletesGigas_012525-T1	note	CAZy:GT7
ColletesGigas_012525-T1	note	CAZy:GT31
ColletesGigas_013713-T1	note	CAZy:CE10
ColletesGigas_013714-T1	note	CAZy:CBM14
ColletesGigas_013715-T1	note	CAZy:CBM14
ColletesGigas_013752-T1	note	CAZy:AA15
ColletesGigas_013791-T1	note	CAZy:GT31
ColletesGigas_013953-T1	note	CAZy:GT64
ColletesGigas_013953-T1	note	CAZy:GT47
ColletesGigas_014020-T1	note	CAZy:GT90
ColletesGigas_014206-T1	note	CAZy:GT27
ColletesGigas_014206-T1	note	CAZy:GT2_Glycos_transf
ColletesGigas_014208-T1	note	CAZy:CBM13
ColletesGigas_014211-T1	note	CAZy:GH13
ColletesGigas_014257-T1	note	CAZy:GH13
ColletesGigas_014259-T1	note	CAZy:GT49
ColletesGigas_014374-T1	note	CAZy:GT22
ColletesGigas_014841-T1	note	CAZy:AA1
ColletesGigas_015085-T1	note	CAZy:GH30
ColletesGigas_015086-T1	note	CAZy:GH30
ColletesGigas_015087-T1	note	CAZy:GH30
ColletesGigas_015416-T1	note	CAZy:GT31
ColletesGigas_015457-T1	note	CAZy:GT4
ColletesGigas_015659-T1	note	CAZy:AA1
ColletesGigas_015672-T1	note	CAZy:GH13
ColletesGigas_015673-T1	note	CAZy:GH13
ColletesGigas_015688-T1	note	CAZy:GH47
ColletesGigas_015797-T1	note	CAZy:GH38
ColletesGigas_015970-T1	note	CAZy:GH56
ColletesGigas_015984-T1	note	CAZy:GH18
ColletesGigas_016228-T1	note	CAZy:GH18
ColletesGigas_016319-T1	note	CAZy:GH47
ColletesGigas_016517-T1	note	CAZy:GT8
ColletesGigas_016559-T1	note	CAZy:CBM14
ColletesGigas_016701-T1	note	CAZy:GH18
ColletesGigas_016804-T1	note	CAZy:GH18
ColletesGigas_016877-T1	note	CAZy:GT13
ColletesGigas_016981-T1	note	CAZy:GH85
ColletesGigas_017103-T1	note	CAZy:CBM47
ColletesGigas_017107-T1	note	CAZy:GH29
ColletesGigas_017150-T1	note	CAZy:GT92
ColletesGigas_017198-T1	note	CAZy:CE9
ColletesGigas_017557-T1	note	CAZy:GT31
ColletesGigas_017936-T1	note	CAZy:GT39
ColletesGigas_018093-T1	note	CAZy:CBM39
ColletesGigas_018093-T1	note	CAZy:GH16
ColletesGigas_018376-T1	note	CAZy:GT20
ColletesGigas_018655-T1	note	CAZy:GH47
ColletesGigas_018821-T1	note	CAZy:GH38
ColletesGigas_018855-T1	note	CAZy:GT68
ColletesGigas_018939-T1	note	CAZy:GT31
ColletesGigas_019139-T1	note	CAZy:GT10
ColletesGigas_019159-T1	note	CAZy:GT92
ColletesGigas_019359-T1	note	CAZy:GT22
ColletesGigas_019366-T1	note	CAZy:GT8
ColletesGigas_019399-T1	note	CAZy:GH31
ColletesGigas_019478-T1	note	CAZy:GH20
ColletesGigas_019651-T1	note	CAZy:GT4
ColletesGigas_019655-T1	note	CAZy:GH73
ColletesGigas_019708-T1	note	CAZy:GT4
ColletesGigas_019715-T1	note	CAZy:CE10
ColletesGigas_019975-T1	note	CAZy:GT2_Glycos_transf
