# Supplementary material for: Prevalent bee venom genes evolved before the aculeate stinger and eusociality
Source: BMC Biol. 2023 Oct 23;21:229. doi: 10.1186/s12915-023-01656-5 (PMC10591384; doi:10.1186/s12915-023-01656-5)
Supplement: Supplementary file 37 — Additional file 37. Genome annotation of Colletes gigas. [file 12915_2023_1656_MOESM37_ESM.zip › Colletes_gigas.annotation.funannotate181.Oct2020/annotations/annotations.pfam.txt]

ColletesGigas_004743-T1	db_xref	PFAM:PF03061
ColletesGigas_004705-T1	db_xref	PFAM:PF00004
ColletesGigas_004429-T1	db_xref	PFAM:PF07728
ColletesGigas_004705-T1	db_xref	PFAM:PF07728
ColletesGigas_004429-T1	db_xref	PFAM:PF12775
ColletesGigas_004430-T1	db_xref	PFAM:PF12780
ColletesGigas_004430-T1	db_xref	PFAM:PF12781
ColletesGigas_004430-T1	db_xref	PFAM:PF17857
ColletesGigas_004705-T1	db_xref	PFAM:PF17862
ColletesGigas_004466-T1	db_xref	PFAM:PF00324
ColletesGigas_004720-T1	db_xref	PFAM:PF00324
ColletesGigas_004720-T1	db_xref	PFAM:PF13520
ColletesGigas_004466-T1	db_xref	PFAM:PF13520
ColletesGigas_004466-T1	db_xref	PFAM:PF13906
ColletesGigas_004671-T1	db_xref	PFAM:PF01061
ColletesGigas_004669-T1	db_xref	PFAM:PF01061
ColletesGigas_004670-T1	db_xref	PFAM:PF01061
ColletesGigas_004673-T1	db_xref	PFAM:PF01061
ColletesGigas_004671-T1	db_xref	PFAM:PF00005
ColletesGigas_004673-T1	db_xref	PFAM:PF00005
ColletesGigas_004669-T1	db_xref	PFAM:PF00005
ColletesGigas_004670-T1	db_xref	PFAM:PF00005
ColletesGigas_004503-T1	db_xref	PFAM:PF01842
ColletesGigas_004507-T1	db_xref	PFAM:PF00022
ColletesGigas_004568-T1	db_xref	PFAM:PF01553
ColletesGigas_004434-T1	db_xref	PFAM:PF00106
ColletesGigas_004684-T1	db_xref	PFAM:PF00106
ColletesGigas_004717-T1	db_xref	PFAM:PF00106
ColletesGigas_004684-T1	db_xref	PFAM:PF13561
ColletesGigas_004434-T1	db_xref	PFAM:PF13561
ColletesGigas_004717-T1	db_xref	PFAM:PF13561
ColletesGigas_004474-T1	db_xref	PFAM:PF00266
ColletesGigas_004426-T1	db_xref	PFAM:PF00501
ColletesGigas_004622-T1	db_xref	PFAM:PF00501
ColletesGigas_004622-T1	db_xref	PFAM:PF13193
ColletesGigas_004774-T1	db_xref	PFAM:PF12894
ColletesGigas_004700-T1	db_xref	PFAM:PF00023
ColletesGigas_004700-T1	db_xref	PFAM:PF12796
ColletesGigas_004700-T1	db_xref	PFAM:PF13606
ColletesGigas_004700-T1	db_xref	PFAM:PF13637
ColletesGigas_004700-T1	db_xref	PFAM:PF13857
ColletesGigas_004521-T1	db_xref	PFAM:PF04547
ColletesGigas_004435-T1	db_xref	PFAM:PF08264
ColletesGigas_004742-T1	db_xref	PFAM:PF03098
ColletesGigas_004553-T1	db_xref	PFAM:PF01636
ColletesGigas_004470-T1	db_xref	PFAM:PF00025
ColletesGigas_004681-T1	db_xref	PFAM:PF06456
ColletesGigas_004677-T1	db_xref	PFAM:PF01412
ColletesGigas_004678-T1	db_xref	PFAM:PF01388
ColletesGigas_004450-T1	db_xref	PFAM:PF00858
ColletesGigas_004497-T1	db_xref	PFAM:PF04729
ColletesGigas_004697-T1	db_xref	PFAM:PF00006
ColletesGigas_004697-T1	db_xref	PFAM:PF00306
ColletesGigas_004697-T1	db_xref	PFAM:PF02874
ColletesGigas_004634-T1	db_xref	PFAM:PF07707
ColletesGigas_004423-T1	db_xref	PFAM:PF07565
ColletesGigas_004593-T1	db_xref	PFAM:PF01145
ColletesGigas_004458-T1	db_xref	PFAM:PF11968
ColletesGigas_004723-T1	db_xref	PFAM:PF00439
ColletesGigas_004773-T1	db_xref	PFAM:PF00651
ColletesGigas_004432-T1	db_xref	PFAM:PF16017
ColletesGigas_004491-T1	db_xref	PFAM:PF00170
ColletesGigas_004491-T1	db_xref	PFAM:PF07716
ColletesGigas_004467-T1	db_xref	PFAM:PF07975
ColletesGigas_004524-T1	db_xref	PFAM:PF00168
ColletesGigas_004525-T1	db_xref	PFAM:PF00168
ColletesGigas_004780-T1	db_xref	PFAM:PF01067
ColletesGigas_004489-T1	db_xref	PFAM:PF07779
ColletesGigas_004534-T1	db_xref	PFAM:PF00808
ColletesGigas_004645-T1	db_xref	PFAM:PF16760
ColletesGigas_004645-T1	db_xref	PFAM:PF03370
ColletesGigas_004738-T1	db_xref	PFAM:PF15188
ColletesGigas_004683-T1	db_xref	PFAM:PF09507
ColletesGigas_004702-T1	db_xref	PFAM:PF03381
ColletesGigas_004491-T1	db_xref	PFAM:PF08839
ColletesGigas_004491-T1	db_xref	PFAM:PF16679
ColletesGigas_004440-T1	db_xref	PFAM:PF00379
ColletesGigas_004758-T1	db_xref	PFAM:PF00385
ColletesGigas_004468-T1	db_xref	PFAM:PF00385
ColletesGigas_004527-T1	db_xref	PFAM:PF04818
ColletesGigas_004571-T1	db_xref	PFAM:PF09316
ColletesGigas_004722-T1	db_xref	PFAM:PF06419
ColletesGigas_004517-T1	db_xref	PFAM:PF10345
ColletesGigas_004532-T1	db_xref	PFAM:PF08511
ColletesGigas_004690-T1	db_xref	PFAM:PF04969
ColletesGigas_004587-T1	db_xref	PFAM:PF00134
ColletesGigas_004428-T1	db_xref	PFAM:PF08393
ColletesGigas_004484-T1	db_xref	PFAM:PF03474
ColletesGigas_004703-T1	db_xref	PFAM:PF00226
ColletesGigas_004558-T1	db_xref	PFAM:PF03351
ColletesGigas_004595-T1	db_xref	PFAM:PF07539
ColletesGigas_004552-T1	db_xref	PFAM:PF06679
ColletesGigas_004530-T1	db_xref	PFAM:PF07713
ColletesGigas_004553-T1	db_xref	PFAM:PF07914
ColletesGigas_004647-T1	db_xref	PFAM:PF12054
ColletesGigas_003232-T1	db_xref	PFAM:PF10417
ColletesGigas_003314-T1	db_xref	PFAM:PF00001
ColletesGigas_003161-T1	db_xref	PFAM:PF00001
ColletesGigas_003095-T1	db_xref	PFAM:PF00001
ColletesGigas_003258-T1	db_xref	PFAM:PF02949
ColletesGigas_003256-T1	db_xref	PFAM:PF02949
ColletesGigas_003255-T1	db_xref	PFAM:PF02949
ColletesGigas_003260-T1	db_xref	PFAM:PF02949
ColletesGigas_003257-T1	db_xref	PFAM:PF02949
ColletesGigas_003066-T1	db_xref	PFAM:PF08395
ColletesGigas_003314-T1	db_xref	PFAM:PF10320
ColletesGigas_003082-T1	db_xref	PFAM:PF00004
ColletesGigas_003082-T1	db_xref	PFAM:PF07728
ColletesGigas_003029-T1	db_xref	PFAM:PF07728
ColletesGigas_003029-T1	db_xref	PFAM:PF12774
ColletesGigas_003082-T1	db_xref	PFAM:PF12774
ColletesGigas_003082-T1	db_xref	PFAM:PF12775
ColletesGigas_003029-T1	db_xref	PFAM:PF12775
ColletesGigas_003029-T1	db_xref	PFAM:PF12780
ColletesGigas_003029-T1	db_xref	PFAM:PF12781
ColletesGigas_003084-T1	db_xref	PFAM:PF12781
ColletesGigas_003029-T1	db_xref	PFAM:PF17857
ColletesGigas_003082-T1	db_xref	PFAM:PF17857
ColletesGigas_003029-T1	db_xref	PFAM:PF18198
ColletesGigas_003085-T1	db_xref	PFAM:PF18198
ColletesGigas_003295-T1	db_xref	PFAM:PF08516
ColletesGigas_003232-T1	db_xref	PFAM:PF00578
ColletesGigas_003130-T1	db_xref	PFAM:PF00023
ColletesGigas_003130-T1	db_xref	PFAM:PF12796
ColletesGigas_003130-T1	db_xref	PFAM:PF13606
ColletesGigas_003130-T1	db_xref	PFAM:PF13637
ColletesGigas_003130-T1	db_xref	PFAM:PF13857
ColletesGigas_003086-T1	db_xref	PFAM:PF03098
ColletesGigas_003262-T1	db_xref	PFAM:PF00025
ColletesGigas_003027-T1	db_xref	PFAM:PF19039
ColletesGigas_003246-T1	db_xref	PFAM:PF01112
ColletesGigas_003316-T1	db_xref	PFAM:PF06644
ColletesGigas_003303-T1	db_xref	PFAM:PF18483
ColletesGigas_003318-T1	db_xref	PFAM:PF01302
ColletesGigas_003089-T1	db_xref	PFAM:PF14923
ColletesGigas_003097-T1	db_xref	PFAM:PF00379
ColletesGigas_003099-T1	db_xref	PFAM:PF00379
ColletesGigas_003094-T1	db_xref	PFAM:PF00431
ColletesGigas_003064-T1	db_xref	PFAM:PF02363
ColletesGigas_003135-T1	db_xref	PFAM:PF09756
ColletesGigas_003011-T1	db_xref	PFAM:PF00270
ColletesGigas_003289-T1	db_xref	PFAM:PF08766
ColletesGigas_003029-T1	db_xref	PFAM:PF08385
ColletesGigas_003081-T1	db_xref	PFAM:PF08385
ColletesGigas_003029-T1	db_xref	PFAM:PF08393
ColletesGigas_003253-T1	db_xref	PFAM:PF01180
ColletesGigas_003091-T1	db_xref	PFAM:PF06920
ColletesGigas_003295-T1	db_xref	PFAM:PF00200
ColletesGigas_003091-T1	db_xref	PFAM:PF14429
ColletesGigas_003091-T1	db_xref	PFAM:PF16172
ColletesGigas_003199-T1	db_xref	PFAM:PF07898
ColletesGigas_003206-T1	db_xref	PFAM:PF07898
ColletesGigas_003204-T1	db_xref	PFAM:PF07898
ColletesGigas_003194-T1	db_xref	PFAM:PF07898
ColletesGigas_003184-T1	db_xref	PFAM:PF07898
ColletesGigas_003185-T1	db_xref	PFAM:PF07898
ColletesGigas_003187-T1	db_xref	PFAM:PF07898
ColletesGigas_003189-T1	db_xref	PFAM:PF07898
ColletesGigas_003212-T1	db_xref	PFAM:PF07898
ColletesGigas_003210-T1	db_xref	PFAM:PF07898
ColletesGigas_003183-T1	db_xref	PFAM:PF07898
ColletesGigas_003197-T1	db_xref	PFAM:PF07898
ColletesGigas_003208-T1	db_xref	PFAM:PF07898
ColletesGigas_003188-T1	db_xref	PFAM:PF07898
ColletesGigas_003182-T1	db_xref	PFAM:PF07898
ColletesGigas_003198-T1	db_xref	PFAM:PF07898
ColletesGigas_003215-T1	db_xref	PFAM:PF07898
ColletesGigas_003027-T1	db_xref	PFAM:PF13281
ColletesGigas_003250-T1	db_xref	PFAM:PF16092
ColletesGigas_003318-T1	db_xref	PFAM:PF12455
ColletesGigas_003082-T1	db_xref	PFAM:PF17852
ColletesGigas_003029-T1	db_xref	PFAM:PF17852
ColletesGigas_003029-T1	db_xref	PFAM:PF18199
ColletesGigas_003085-T1	db_xref	PFAM:PF18199
ColletesGigas_003085-T1	db_xref	PFAM:PF03028
ColletesGigas_003029-T1	db_xref	PFAM:PF03028
ColletesGigas_003094-T1	db_xref	PFAM:PF07974
ColletesGigas_003136-T1	db_xref	PFAM:PF01105
ColletesGigas_003114-T1	db_xref	PFAM:PF01557
ColletesGigas_003291-T1	db_xref	PFAM:PF12018
ColletesGigas_016865-T1	db_xref	PFAM:PF02872
ColletesGigas_016864-T1	db_xref	PFAM:PF02872
ColletesGigas_016558-T1	db_xref	PFAM:PF00002
ColletesGigas_016781-T1	db_xref	PFAM:PF02949
ColletesGigas_016769-T1	db_xref	PFAM:PF07728
ColletesGigas_016769-T1	db_xref	PFAM:PF12774
ColletesGigas_016769-T1	db_xref	PFAM:PF12780
ColletesGigas_016769-T1	db_xref	PFAM:PF12781
ColletesGigas_016769-T1	db_xref	PFAM:PF18198
ColletesGigas_016850-T1	db_xref	PFAM:PF13339
ColletesGigas_016560-T1	db_xref	PFAM:PF00324
ColletesGigas_016560-T1	db_xref	PFAM:PF13520
ColletesGigas_016560-T1	db_xref	PFAM:PF13906
ColletesGigas_016777-T1	db_xref	PFAM:PF12697
ColletesGigas_016821-T1	db_xref	PFAM:PF01602
ColletesGigas_016831-T1	db_xref	PFAM:PF08240
ColletesGigas_016824-T1	db_xref	PFAM:PF00106
ColletesGigas_016824-T1	db_xref	PFAM:PF13561
ColletesGigas_016831-T1	db_xref	PFAM:PF00107
ColletesGigas_016786-T1	db_xref	PFAM:PF00248
ColletesGigas_016821-T1	db_xref	PFAM:PF02883
ColletesGigas_016821-T1	db_xref	PFAM:PF02296
ColletesGigas_016739-T1	db_xref	PFAM:PF01425
ColletesGigas_016738-T1	db_xref	PFAM:PF01425
ColletesGigas_016578-T1	db_xref	PFAM:PF03256
ColletesGigas_016728-T1	db_xref	PFAM:PF00023
ColletesGigas_016770-T1	db_xref	PFAM:PF00023
ColletesGigas_016728-T1	db_xref	PFAM:PF12796
ColletesGigas_016770-T1	db_xref	PFAM:PF12796
ColletesGigas_016728-T1	db_xref	PFAM:PF13606
ColletesGigas_016770-T1	db_xref	PFAM:PF13606
ColletesGigas_016728-T1	db_xref	PFAM:PF13637
ColletesGigas_016770-T1	db_xref	PFAM:PF13857
ColletesGigas_016757-T1	db_xref	PFAM:PF01636
ColletesGigas_016876-T1	db_xref	PFAM:PF00025
ColletesGigas_016707-T1	db_xref	PFAM:PF00025
ColletesGigas_016714-T1	db_xref	PFAM:PF00025
ColletesGigas_016870-T1	db_xref	PFAM:PF09668
ColletesGigas_016870-T1	db_xref	PFAM:PF13650
ColletesGigas_016766-T1	db_xref	PFAM:PF16558
ColletesGigas_016782-T1	db_xref	PFAM:PF01027
ColletesGigas_016603-T1	db_xref	PFAM:PF04427
ColletesGigas_016572-T1	db_xref	PFAM:PF00651
ColletesGigas_016779-T1	db_xref	PFAM:PF02214
ColletesGigas_016703-T1	db_xref	PFAM:PF00130
ColletesGigas_016770-T1	db_xref	PFAM:PF00130
ColletesGigas_016839-T1	db_xref	PFAM:PF00168
ColletesGigas_016566-T1	db_xref	PFAM:PF00168
ColletesGigas_016787-T1	db_xref	PFAM:PF08205
ColletesGigas_016722-T1	db_xref	PFAM:PF08205
ColletesGigas_016576-T1	db_xref	PFAM:PF00262
ColletesGigas_016875-T1	db_xref	PFAM:PF00262
ColletesGigas_016521-T1	db_xref	PFAM:PF00755
ColletesGigas_016559-T1	db_xref	PFAM:PF01607
ColletesGigas_016804-T1	db_xref	PFAM:PF01607
ColletesGigas_016712-T1	db_xref	PFAM:PF05179
ColletesGigas_016712-T1	db_xref	PFAM:PF16050
ColletesGigas_016642-T1	db_xref	PFAM:PF00379
ColletesGigas_016715-T1	db_xref	PFAM:PF10607
ColletesGigas_016565-T1	db_xref	PFAM:PF00241
ColletesGigas_016584-T1	db_xref	PFAM:PF10147
ColletesGigas_016566-T1	db_xref	PFAM:PF02845
ColletesGigas_016784-T1	db_xref	PFAM:PF03556
ColletesGigas_016681-T1	db_xref	PFAM:PF08315
ColletesGigas_016867-T1	db_xref	PFAM:PF00134
ColletesGigas_016768-T1	db_xref	PFAM:PF03188
ColletesGigas_016770-T1	db_xref	PFAM:PF00609
ColletesGigas_016770-T1	db_xref	PFAM:PF00781
ColletesGigas_016828-T1	db_xref	PFAM:PF09737
ColletesGigas_016769-T1	db_xref	PFAM:PF08385
ColletesGigas_016769-T1	db_xref	PFAM:PF08393
ColletesGigas_016713-T1	db_xref	PFAM:PF00751
ColletesGigas_016713-T1	db_xref	PFAM:PF03474
ColletesGigas_016579-T1	db_xref	PFAM:PF06544
ColletesGigas_016840-T1	db_xref	PFAM:PF02582
ColletesGigas_016589-T1	db_xref	PFAM:PF10228
ColletesGigas_016659-T1	db_xref	PFAM:PF16042
ColletesGigas_016769-T1	db_xref	PFAM:PF18199
ColletesGigas_016769-T1	db_xref	PFAM:PF03028
ColletesGigas_016872-T1	db_xref	PFAM:PF00378
ColletesGigas_016872-T1	db_xref	PFAM:PF16113
ColletesGigas_016745-T1	db_xref	PFAM:PF02958
ColletesGigas_016757-T1	db_xref	PFAM:PF02958
ColletesGigas_016802-T1	db_xref	PFAM:PF08662
ColletesGigas_016518-T1	db_xref	PFAM:PF06881
ColletesGigas_016570-T1	db_xref	PFAM:PF01370
ColletesGigas_016824-T1	db_xref	PFAM:PF01370
ColletesGigas_016682-T1	db_xref	PFAM:PF00646
ColletesGigas_016679-T1	db_xref	PFAM:PF00646
ColletesGigas_016679-T1	db_xref	PFAM:PF12937
ColletesGigas_016682-T1	db_xref	PFAM:PF12937
ColletesGigas_016798-T1	db_xref	PFAM:PF02469
ColletesGigas_016843-T1	db_xref	PFAM:PF00498
ColletesGigas_016590-T1	db_xref	PFAM:PF00250
ColletesGigas_016585-T1	db_xref	PFAM:PF00250
ColletesGigas_016780-T1	db_xref	PFAM:PF10277
ColletesGigas_016642-T1	db_xref	PFAM:PF10277
ColletesGigas_016637-T1	db_xref	PFAM:PF05965
ColletesGigas_016637-T1	db_xref	PFAM:PF05964
ColletesGigas_016577-T1	db_xref	PFAM:PF01363
ColletesGigas_016839-T1	db_xref	PFAM:PF02318
ColletesGigas_016870-T1	db_xref	PFAM:PF13975
ColletesGigas_016601-T1	db_xref	PFAM:PF02347
ColletesGigas_016871-T1	db_xref	PFAM:PF01408
ColletesGigas_016871-T1	db_xref	PFAM:PF02894
ColletesGigas_016831-T1	db_xref	PFAM:PF16912
ColletesGigas_016804-T1	db_xref	PFAM:PF00704
ColletesGigas_016701-T1	db_xref	PFAM:PF00704
ColletesGigas_016877-T1	db_xref	PFAM:PF03071
ColletesGigas_016841-T1	db_xref	PFAM:PF03199
ColletesGigas_016841-T1	db_xref	PFAM:PF03917
ColletesGigas_016766-T1	db_xref	PFAM:PF00632
ColletesGigas_016540-T1	db_xref	PFAM:PF00010
ColletesGigas_016538-T1	db_xref	PFAM:PF00010
ColletesGigas_016678-T1	db_xref	PFAM:PF03006
ColletesGigas_016602-T1	db_xref	PFAM:PF00505
ColletesGigas_016602-T1	db_xref	PFAM:PF09011
ColletesGigas_016657-T1	db_xref	PFAM:PF00046
ColletesGigas_016845-T1	db_xref	PFAM:PF19047
ColletesGigas_016697-T1	db_xref	PFAM:PF00104
ColletesGigas_016558-T1	db_xref	PFAM:PF02793
ColletesGigas_016817-T1	db_xref	PFAM:PF00011
ColletesGigas_016572-T1	db_xref	PFAM:PF05225
ColletesGigas_016787-T1	db_xref	PFAM:PF07679
ColletesGigas_016787-T1	db_xref	PFAM:PF00047
ColletesGigas_016787-T1	db_xref	PFAM:PF13895
ColletesGigas_016717-T1	db_xref	PFAM:PF13895
ColletesGigas_016722-T1	db_xref	PFAM:PF13895
ColletesGigas_016787-T1	db_xref	PFAM:PF13927
ColletesGigas_016717-T1	db_xref	PFAM:PF13927
ColletesGigas_016869-T1	db_xref	PFAM:PF19031
ColletesGigas_016869-T1	db_xref	PFAM:PF19032
ColletesGigas_016869-T1	db_xref	PFAM:PF19033
ColletesGigas_016557-T1	db_xref	PFAM:PF06585
ColletesGigas_016801-T1	db_xref	PFAM:PF13879
ColletesGigas_016824-T1	db_xref	PFAM:PF08659
ColletesGigas_016764-T1	db_xref	PFAM:PF00560
ColletesGigas_016764-T1	db_xref	PFAM:PF12799
ColletesGigas_016816-T1	db_xref	PFAM:PF12799
ColletesGigas_016764-T1	db_xref	PFAM:PF13306
ColletesGigas_016571-T1	db_xref	PFAM:PF13306
ColletesGigas_016764-T1	db_xref	PFAM:PF13516
ColletesGigas_016764-T1	db_xref	PFAM:PF13855
ColletesGigas_016571-T1	db_xref	PFAM:PF13855
ColletesGigas_016816-T1	db_xref	PFAM:PF13855
ColletesGigas_016593-T1	db_xref	PFAM:PF07687
ColletesGigas_016642-T1	db_xref	PFAM:PF04874
ColletesGigas_016671-T1	db_xref	PFAM:PF00390
ColletesGigas_016671-T1	db_xref	PFAM:PF03949
ColletesGigas_016763-T1	db_xref	PFAM:PF03062
ColletesGigas_016843-T1	db_xref	PFAM:PF13325
ColletesGigas_016638-T1	db_xref	PFAM:PF09497
ColletesGigas_016638-T1	db_xref	PFAM:PF12145
ColletesGigas_016518-T1	db_xref	PFAM:PF08711
ColletesGigas_016851-T1	db_xref	PFAM:PF00149
ColletesGigas_016865-T1	db_xref	PFAM:PF00149
ColletesGigas_016864-T1	db_xref	PFAM:PF00149
ColletesGigas_016868-T1	db_xref	PFAM:PF01189
ColletesGigas_016868-T1	db_xref	PFAM:PF17125
ColletesGigas_016523-T1	db_xref	PFAM:PF07690
ColletesGigas_016533-T1	db_xref	PFAM:PF07690
ColletesGigas_016710-T1	db_xref	PFAM:PF07690
ColletesGigas_016535-T1	db_xref	PFAM:PF07690
ColletesGigas_016534-T1	db_xref	PFAM:PF07690
ColletesGigas_016556-T1	db_xref	PFAM:PF07690
ColletesGigas_016876-T1	db_xref	PFAM:PF01926
ColletesGigas_016641-T1	db_xref	PFAM:PF07200
ColletesGigas_016769-T1	db_xref	PFAM:PF12777
ColletesGigas_016577-T1	db_xref	PFAM:PF06602
ColletesGigas_016849-T1	db_xref	PFAM:PF04904
ColletesGigas_016849-T1	db_xref	PFAM:PF04905
ColletesGigas_016800-T1	db_xref	PFAM:PF03801
ColletesGigas_016575-T1	db_xref	PFAM:PF01436
ColletesGigas_016568-T1	db_xref	PFAM:PF04981
ColletesGigas_016636-T1	db_xref	PFAM:PF02136
ColletesGigas_016599-T1	db_xref	PFAM:PF11715
ColletesGigas_016716-T1	db_xref	PFAM:PF05172
ColletesGigas_016586-T1	db_xref	PFAM:PF16158
ColletesGigas_016537-T1	db_xref	PFAM:PF00067
ColletesGigas_016663-T1	db_xref	PFAM:PF00292
ColletesGigas_016802-T1	db_xref	PFAM:PF07676
ColletesGigas_016760-T1	db_xref	PFAM:PF07910
ColletesGigas_016593-T1	db_xref	PFAM:PF01546
ColletesGigas_016857-T1	db_xref	PFAM:PF00557
ColletesGigas_016567-T1	db_xref	PFAM:PF08610
ColletesGigas_016807-T1	db_xref	PFAM:PF00169
ColletesGigas_016643-T1	db_xref	PFAM:PF00628
ColletesGigas_016594-T1	db_xref	PFAM:PF00628
ColletesGigas_016519-T1	db_xref	PFAM:PF00069
ColletesGigas_016581-T1	db_xref	PFAM:PF00069
ColletesGigas_016759-T1	db_xref	PFAM:PF00069
ColletesGigas_016672-T1	db_xref	PFAM:PF00069
ColletesGigas_016759-T1	db_xref	PFAM:PF07714
ColletesGigas_016581-T1	db_xref	PFAM:PF07714
ColletesGigas_016519-T1	db_xref	PFAM:PF07714
ColletesGigas_016672-T1	db_xref	PFAM:PF07714
ColletesGigas_016596-T1	db_xref	PFAM:PF10559
ColletesGigas_016856-T1	db_xref	PFAM:PF00227
ColletesGigas_016816-T1	db_xref	PFAM:PF00787
ColletesGigas_016783-T1	db_xref	PFAM:PF00566
ColletesGigas_016707-T1	db_xref	PFAM:PF00071
ColletesGigas_016714-T1	db_xref	PFAM:PF00071
ColletesGigas_016876-T1	db_xref	PFAM:PF00071
ColletesGigas_016642-T1	db_xref	PFAM:PF01778
ColletesGigas_016582-T1	db_xref	PFAM:PF00333
ColletesGigas_016582-T1	db_xref	PFAM:PF03719
ColletesGigas_016639-T1	db_xref	PFAM:PF00164
ColletesGigas_016574-T1	db_xref	PFAM:PF10165
ColletesGigas_016830-T1	db_xref	PFAM:PF01163
ColletesGigas_016830-T1	db_xref	PFAM:PF09202
ColletesGigas_016723-T1	db_xref	PFAM:PF01351
ColletesGigas_016583-T1	db_xref	PFAM:PF01193
ColletesGigas_016583-T1	db_xref	PFAM:PF13656
ColletesGigas_016707-T1	db_xref	PFAM:PF08477
ColletesGigas_016714-T1	db_xref	PFAM:PF08477
ColletesGigas_016876-T1	db_xref	PFAM:PF08477
ColletesGigas_016776-T1	db_xref	PFAM:PF00076
ColletesGigas_016820-T1	db_xref	PFAM:PF08524
ColletesGigas_016870-T1	db_xref	PFAM:PF00077
ColletesGigas_016870-T1	db_xref	PFAM:PF08284
ColletesGigas_016579-T1	db_xref	PFAM:PF05773
ColletesGigas_016564-T1	db_xref	PFAM:PF02037
ColletesGigas_016596-T1	db_xref	PFAM:PF00344
ColletesGigas_016866-T1	db_xref	PFAM:PF00856
ColletesGigas_016597-T1	db_xref	PFAM:PF08450
ColletesGigas_016759-T1	db_xref	PFAM:PF00017
ColletesGigas_016702-T1	db_xref	PFAM:PF00018
ColletesGigas_016702-T1	db_xref	PFAM:PF07653
ColletesGigas_016702-T1	db_xref	PFAM:PF14604
ColletesGigas_016725-T1	db_xref	PFAM:PF04938
ColletesGigas_016767-T1	db_xref	PFAM:PF00209
ColletesGigas_016532-T1	db_xref	PFAM:PF16077
ColletesGigas_016669-T1	db_xref	PFAM:PF01922
ColletesGigas_016876-T1	db_xref	PFAM:PF09439
ColletesGigas_016527-T1	db_xref	PFAM:PF00474
ColletesGigas_016711-T1	db_xref	PFAM:PF12349
ColletesGigas_016710-T1	db_xref	PFAM:PF00083
ColletesGigas_016636-T1	db_xref	PFAM:PF09162
ColletesGigas_016636-T1	db_xref	PFAM:PF03943
ColletesGigas_016854-T1	db_xref	PFAM:PF00335
ColletesGigas_016587-T1	db_xref	PFAM:PF00303
ColletesGigas_016600-T1	db_xref	PFAM:PF06068
ColletesGigas_016600-T1	db_xref	PFAM:PF17856
ColletesGigas_016823-T1	db_xref	PFAM:PF00020
ColletesGigas_016850-T1	db_xref	PFAM:PF08164
ColletesGigas_016774-T1	db_xref	PFAM:PF00992
ColletesGigas_016803-T1	db_xref	PFAM:PF01167
ColletesGigas_016586-T1	db_xref	PFAM:PF14555
ColletesGigas_016636-T1	db_xref	PFAM:PF14555
ColletesGigas_016724-T1	db_xref	PFAM:PF00240
ColletesGigas_016870-T1	db_xref	PFAM:PF00240
ColletesGigas_016595-T1	db_xref	PFAM:PF06783
ColletesGigas_016853-T1	db_xref	PFAM:PF00179
ColletesGigas_016717-T1	db_xref	PFAM:PF07686
ColletesGigas_016799-T1	db_xref	PFAM:PF04129
ColletesGigas_016838-T1	db_xref	PFAM:PF02020
ColletesGigas_016785-T1	db_xref	PFAM:PF00400
ColletesGigas_016802-T1	db_xref	PFAM:PF00400
ColletesGigas_016711-T1	db_xref	PFAM:PF00400
ColletesGigas_016653-T1	db_xref	PFAM:PF17725
ColletesGigas_016575-T1	db_xref	PFAM:PF00643
ColletesGigas_016876-T1	db_xref	PFAM:PF00643
ColletesGigas_016827-T1	db_xref	PFAM:PF00097
ColletesGigas_016575-T1	db_xref	PFAM:PF00097
ColletesGigas_016827-T1	db_xref	PFAM:PF13923
ColletesGigas_016697-T1	db_xref	PFAM:PF00105
ColletesGigas_016827-T1	db_xref	PFAM:PF17123
ColletesGigas_016827-T1	db_xref	PFAM:PF13639
ColletesGigas_016827-T1	db_xref	PFAM:PF14634
ColletesGigas_016827-T1	db_xref	PFAM:PF13445
ColletesGigas_016761-T1	db_xref	PFAM:PF02953
ColletesGigas_016827-T1	db_xref	PFAM:PF14369
ColletesGigas_012093-T1	db_xref	PFAM:PF02826
ColletesGigas_012067-T1	db_xref	PFAM:PF00001
ColletesGigas_011891-T1	db_xref	PFAM:PF00004
ColletesGigas_011910-T1	db_xref	PFAM:PF00004
ColletesGigas_011891-T1	db_xref	PFAM:PF07724
ColletesGigas_011957-T1	db_xref	PFAM:PF07728
ColletesGigas_011891-T1	db_xref	PFAM:PF07728
ColletesGigas_011957-T1	db_xref	PFAM:PF12774
ColletesGigas_011957-T1	db_xref	PFAM:PF12775
ColletesGigas_011957-T1	db_xref	PFAM:PF12780
ColletesGigas_011957-T1	db_xref	PFAM:PF12781
ColletesGigas_011957-T1	db_xref	PFAM:PF18198
ColletesGigas_011891-T1	db_xref	PFAM:PF17862
ColletesGigas_012070-T1	db_xref	PFAM:PF00696
ColletesGigas_011988-T1	db_xref	PFAM:PF01064
ColletesGigas_012093-T1	db_xref	PFAM:PF00670
ColletesGigas_012070-T1	db_xref	PFAM:PF00171
ColletesGigas_011845-T1	db_xref	PFAM:PF12862
ColletesGigas_012054-T1	db_xref	PFAM:PF00023
ColletesGigas_012054-T1	db_xref	PFAM:PF12796
ColletesGigas_012054-T1	db_xref	PFAM:PF13606
ColletesGigas_012054-T1	db_xref	PFAM:PF13637
ColletesGigas_012054-T1	db_xref	PFAM:PF13857
ColletesGigas_011936-T1	db_xref	PFAM:PF02822
ColletesGigas_011868-T1	db_xref	PFAM:PF00025
ColletesGigas_011808-T1	db_xref	PFAM:PF00514
ColletesGigas_011898-T1	db_xref	PFAM:PF03029
ColletesGigas_011916-T1	db_xref	PFAM:PF00962
ColletesGigas_011990-T1	db_xref	PFAM:PF07565
ColletesGigas_012015-T1	db_xref	PFAM:PF03114
ColletesGigas_012011-T1	db_xref	PFAM:PF10523
ColletesGigas_011963-T1	db_xref	PFAM:PF00653
ColletesGigas_011962-T1	db_xref	PFAM:PF00653
ColletesGigas_011908-T1	db_xref	PFAM:PF08145
ColletesGigas_012011-T1	db_xref	PFAM:PF00651
ColletesGigas_012095-T1	db_xref	PFAM:PF02214
ColletesGigas_012095-T1	db_xref	PFAM:PF16017
ColletesGigas_011914-T1	db_xref	PFAM:PF08782
ColletesGigas_012032-T1	db_xref	PFAM:PF07654
ColletesGigas_012017-T1	db_xref	PFAM:PF00168
ColletesGigas_011873-T1	db_xref	PFAM:PF11971
ColletesGigas_011890-T1	db_xref	PFAM:PF01302
ColletesGigas_011954-T1	db_xref	PFAM:PF00755
ColletesGigas_011858-T1	db_xref	PFAM:PF00808
ColletesGigas_012075-T1	db_xref	PFAM:PF00808
ColletesGigas_012081-T1	db_xref	PFAM:PF00808
ColletesGigas_012077-T1	db_xref	PFAM:PF00808
ColletesGigas_011891-T1	db_xref	PFAM:PF02933
ColletesGigas_011891-T1	db_xref	PFAM:PF02359
ColletesGigas_012073-T1	db_xref	PFAM:PF15511
ColletesGigas_012074-T1	db_xref	PFAM:PF15511
ColletesGigas_011873-T1	db_xref	PFAM:PF00307
ColletesGigas_011983-T1	db_xref	PFAM:PF00307
ColletesGigas_012016-T1	db_xref	PFAM:PF07970
ColletesGigas_011895-T1	db_xref	PFAM:PF00650
ColletesGigas_011869-T1	db_xref	PFAM:PF00650
ColletesGigas_011869-T1	db_xref	PFAM:PF13716
ColletesGigas_011967-T1	db_xref	PFAM:PF10075
ColletesGigas_011843-T1	db_xref	PFAM:PF02733
ColletesGigas_011843-T1	db_xref	PFAM:PF02734
ColletesGigas_011957-T1	db_xref	PFAM:PF08385
ColletesGigas_011957-T1	db_xref	PFAM:PF08393
ColletesGigas_011847-T1	db_xref	PFAM:PF05699
ColletesGigas_011813-T1	db_xref	PFAM:PF05699
ColletesGigas_011964-T1	db_xref	PFAM:PF14709
ColletesGigas_011966-T1	db_xref	PFAM:PF14671
ColletesGigas_011964-T1	db_xref	PFAM:PF00035
ColletesGigas_011901-T1	db_xref	PFAM:PF10222
ColletesGigas_012098-T1	db_xref	PFAM:PF11879
ColletesGigas_011870-T1	db_xref	PFAM:PF12130
ColletesGigas_011797-T1	db_xref	PFAM:PF13961
ColletesGigas_011799-T1	db_xref	PFAM:PF16087
ColletesGigas_011961-T1	db_xref	PFAM:PF05768
ColletesGigas_011956-T1	db_xref	PFAM:PF01031
ColletesGigas_011956-T1	db_xref	PFAM:PF00350
ColletesGigas_011957-T1	db_xref	PFAM:PF17852
ColletesGigas_011957-T1	db_xref	PFAM:PF18199
ColletesGigas_011957-T1	db_xref	PFAM:PF03028
ColletesGigas_012052-T1	db_xref	PFAM:PF13499
ColletesGigas_011894-T1	db_xref	PFAM:PF13499
ColletesGigas_011894-T1	db_xref	PFAM:PF13833
ColletesGigas_011987-T1	db_xref	PFAM:PF00679
ColletesGigas_011987-T1	db_xref	PFAM:PF14492
ColletesGigas_011987-T1	db_xref	PFAM:PF03764
ColletesGigas_011975-T1	db_xref	PFAM:PF07974
ColletesGigas_012061-T1	db_xref	PFAM:PF01912
ColletesGigas_011953-T1	db_xref	PFAM:PF01448
ColletesGigas_012016-T1	db_xref	PFAM:PF13850
ColletesGigas_000537-T1	db_xref	PFAM:PF01073
ColletesGigas_000446-T1	db_xref	PFAM:PF00001
ColletesGigas_000617-T1	db_xref	PFAM:PF00003
ColletesGigas_000446-T1	db_xref	PFAM:PF10320
ColletesGigas_000660-T1	db_xref	PFAM:PF01061
ColletesGigas_000658-T1	db_xref	PFAM:PF01061
ColletesGigas_000660-T1	db_xref	PFAM:PF19055
ColletesGigas_000658-T1	db_xref	PFAM:PF19055
ColletesGigas_000660-T1	db_xref	PFAM:PF00005
ColletesGigas_000658-T1	db_xref	PFAM:PF00005
ColletesGigas_000657-T1	db_xref	PFAM:PF00005
ColletesGigas_000695-T1	db_xref	PFAM:PF01064
ColletesGigas_000524-T1	db_xref	PFAM:PF16698
ColletesGigas_000528-T1	db_xref	PFAM:PF13949
ColletesGigas_000529-T1	db_xref	PFAM:PF06401
ColletesGigas_000529-T1	db_xref	PFAM:PF06400
ColletesGigas_000397-T1	db_xref	PFAM:PF00266
ColletesGigas_000719-T1	db_xref	PFAM:PF00501
ColletesGigas_000719-T1	db_xref	PFAM:PF13193
ColletesGigas_000708-T1	db_xref	PFAM:PF16561
ColletesGigas_000708-T1	db_xref	PFAM:PF04739
ColletesGigas_000535-T1	db_xref	PFAM:PF12895
ColletesGigas_000718-T1	db_xref	PFAM:PF00023
ColletesGigas_000494-T1	db_xref	PFAM:PF00023
ColletesGigas_000461-T1	db_xref	PFAM:PF00023
ColletesGigas_000573-T1	db_xref	PFAM:PF00023
ColletesGigas_000586-T1	db_xref	PFAM:PF00023
ColletesGigas_000718-T1	db_xref	PFAM:PF12796
ColletesGigas_000461-T1	db_xref	PFAM:PF12796
ColletesGigas_000494-T1	db_xref	PFAM:PF12796
ColletesGigas_000573-T1	db_xref	PFAM:PF12796
ColletesGigas_000718-T1	db_xref	PFAM:PF13606
ColletesGigas_000461-T1	db_xref	PFAM:PF13606
ColletesGigas_000494-T1	db_xref	PFAM:PF13606
ColletesGigas_000573-T1	db_xref	PFAM:PF13606
ColletesGigas_000586-T1	db_xref	PFAM:PF13606
ColletesGigas_000718-T1	db_xref	PFAM:PF13637
ColletesGigas_000494-T1	db_xref	PFAM:PF13637
ColletesGigas_000461-T1	db_xref	PFAM:PF13637
ColletesGigas_000573-T1	db_xref	PFAM:PF13637
ColletesGigas_000718-T1	db_xref	PFAM:PF13857
ColletesGigas_000461-T1	db_xref	PFAM:PF13857
ColletesGigas_000494-T1	db_xref	PFAM:PF13857
ColletesGigas_000573-T1	db_xref	PFAM:PF13857
ColletesGigas_000526-T1	db_xref	PFAM:PF08264
ColletesGigas_000382-T1	db_xref	PFAM:PF03098
ColletesGigas_000672-T1	db_xref	PFAM:PF00025
ColletesGigas_000556-T1	db_xref	PFAM:PF01412
ColletesGigas_000457-T1	db_xref	PFAM:PF00514
ColletesGigas_000457-T1	db_xref	PFAM:PF16186
ColletesGigas_000530-T1	db_xref	PFAM:PF10211
ColletesGigas_000686-T1	db_xref	PFAM:PF02137
ColletesGigas_000601-T1	db_xref	PFAM:PF06522
ColletesGigas_000572-T1	db_xref	PFAM:PF02138
ColletesGigas_000560-T1	db_xref	PFAM:PF06113
ColletesGigas_000528-T1	db_xref	PFAM:PF03097
ColletesGigas_000696-T1	db_xref	PFAM:PF07716
ColletesGigas_000730-T1	db_xref	PFAM:PF08205
ColletesGigas_000622-T1	db_xref	PFAM:PF00028
ColletesGigas_000651-T1	db_xref	PFAM:PF00028
ColletesGigas_000621-T1	db_xref	PFAM:PF00028
ColletesGigas_000624-T1	db_xref	PFAM:PF00028
ColletesGigas_000625-T1	db_xref	PFAM:PF00028
ColletesGigas_000584-T1	db_xref	PFAM:PF13246
ColletesGigas_000654-T1	db_xref	PFAM:PF00808
ColletesGigas_000567-T1	db_xref	PFAM:PF10226
ColletesGigas_000534-T1	db_xref	PFAM:PF16366
ColletesGigas_000703-T1	db_xref	PFAM:PF00307
ColletesGigas_000702-T1	db_xref	PFAM:PF00307
ColletesGigas_000467-T1	db_xref	PFAM:PF02629
ColletesGigas_000467-T1	db_xref	PFAM:PF13380
ColletesGigas_000580-T1	db_xref	PFAM:PF07258
ColletesGigas_000673-T1	db_xref	PFAM:PF01082
ColletesGigas_000673-T1	db_xref	PFAM:PF03712
ColletesGigas_000699-T1	db_xref	PFAM:PF00431
ColletesGigas_000422-T1	db_xref	PFAM:PF03982
ColletesGigas_000543-T1	db_xref	PFAM:PF01266
ColletesGigas_000614-T1	db_xref	PFAM:PF00270
ColletesGigas_000455-T1	db_xref	PFAM:PF01529
ColletesGigas_000571-T1	db_xref	PFAM:PF01529
ColletesGigas_000461-T1	db_xref	PFAM:PF01529
ColletesGigas_000524-T1	db_xref	PFAM:PF00200
ColletesGigas_000411-T1	db_xref	PFAM:PF10223
ColletesGigas_000597-T1	db_xref	PFAM:PF09789
ColletesGigas_000462-T1	db_xref	PFAM:PF11841
ColletesGigas_000689-T1	db_xref	PFAM:PF11901
ColletesGigas_000661-T1	db_xref	PFAM:PF12540
ColletesGigas_000463-T1	db_xref	PFAM:PF14687
ColletesGigas_000463-T1	db_xref	PFAM:PF14688
ColletesGigas_002335-T1	db_xref	PFAM:PF00389
ColletesGigas_002335-T1	db_xref	PFAM:PF02826
ColletesGigas_002460-T1	db_xref	PFAM:PF09038
ColletesGigas_002558-T1	db_xref	PFAM:PF02949
ColletesGigas_002307-T1	db_xref	PFAM:PF02949
ColletesGigas_002237-T1	db_xref	PFAM:PF12774
ColletesGigas_002237-T1	db_xref	PFAM:PF12775
ColletesGigas_002237-T1	db_xref	PFAM:PF12780
ColletesGigas_002237-T1	db_xref	PFAM:PF12781
ColletesGigas_002237-T1	db_xref	PFAM:PF17857
ColletesGigas_002237-T1	db_xref	PFAM:PF18198
ColletesGigas_002248-T1	db_xref	PFAM:PF00324
ColletesGigas_002458-T1	db_xref	PFAM:PF01061
ColletesGigas_002464-T1	db_xref	PFAM:PF00664
ColletesGigas_002464-T1	db_xref	PFAM:PF00005
ColletesGigas_002458-T1	db_xref	PFAM:PF00005
ColletesGigas_002457-T1	db_xref	PFAM:PF00005
ColletesGigas_002238-T1	db_xref	PFAM:PF00022
ColletesGigas_002572-T1	db_xref	PFAM:PF01553
ColletesGigas_002572-T1	db_xref	PFAM:PF16076
ColletesGigas_002462-T1	db_xref	PFAM:PF00106
ColletesGigas_002462-T1	db_xref	PFAM:PF13561
ColletesGigas_002405-T1	db_xref	PFAM:PF00670
ColletesGigas_002452-T1	db_xref	PFAM:PF07757
ColletesGigas_002350-T1	db_xref	PFAM:PF00171
ColletesGigas_002575-T1	db_xref	PFAM:PF12894
ColletesGigas_002532-T1	db_xref	PFAM:PF00023
ColletesGigas_002569-T1	db_xref	PFAM:PF00023
ColletesGigas_002476-T1	db_xref	PFAM:PF00023
ColletesGigas_002532-T1	db_xref	PFAM:PF12796
ColletesGigas_002569-T1	db_xref	PFAM:PF12796
ColletesGigas_002476-T1	db_xref	PFAM:PF12796
ColletesGigas_002532-T1	db_xref	PFAM:PF13606
ColletesGigas_002476-T1	db_xref	PFAM:PF13606
ColletesGigas_002569-T1	db_xref	PFAM:PF13606
ColletesGigas_002532-T1	db_xref	PFAM:PF13637
ColletesGigas_002476-T1	db_xref	PFAM:PF13637
ColletesGigas_002569-T1	db_xref	PFAM:PF13637
ColletesGigas_002532-T1	db_xref	PFAM:PF13857
ColletesGigas_002476-T1	db_xref	PFAM:PF13857
ColletesGigas_002569-T1	db_xref	PFAM:PF13857
ColletesGigas_002228-T1	db_xref	PFAM:PF00025
ColletesGigas_002583-T1	db_xref	PFAM:PF00025
ColletesGigas_002467-T1	db_xref	PFAM:PF00025
ColletesGigas_002422-T1	db_xref	PFAM:PF00025
ColletesGigas_002556-T1	db_xref	PFAM:PF00025
ColletesGigas_002225-T1	db_xref	PFAM:PF01388
ColletesGigas_002394-T1	db_xref	PFAM:PF04959
ColletesGigas_002565-T1	db_xref	PFAM:PF01400
ColletesGigas_002474-T1	db_xref	PFAM:PF04376
ColletesGigas_002294-T1	db_xref	PFAM:PF10377
ColletesGigas_002503-T1	db_xref	PFAM:PF15336
ColletesGigas_002225-T1	db_xref	PFAM:PF12031
ColletesGigas_002585-T1	db_xref	PFAM:PF01426
ColletesGigas_002526-T1	db_xref	PFAM:PF03114
ColletesGigas_002479-T1	db_xref	PFAM:PF01027
ColletesGigas_002392-T1	db_xref	PFAM:PF13229
ColletesGigas_002460-T1	db_xref	PFAM:PF18428
ColletesGigas_002530-T1	db_xref	PFAM:PF00651
ColletesGigas_002373-T1	db_xref	PFAM:PF02214
ColletesGigas_002370-T1	db_xref	PFAM:PF02214
ColletesGigas_002535-T1	db_xref	PFAM:PF08782
ColletesGigas_002330-T1	db_xref	PFAM:PF00168
ColletesGigas_002408-T1	db_xref	PFAM:PF01302
ColletesGigas_002249-T1	db_xref	PFAM:PF01256
ColletesGigas_002400-T1	db_xref	PFAM:PF01607
ColletesGigas_002263-T1	db_xref	PFAM:PF01607
ColletesGigas_002253-T1	db_xref	PFAM:PF01607
ColletesGigas_002567-T1	db_xref	PFAM:PF01066
ColletesGigas_002224-T1	db_xref	PFAM:PF12624
ColletesGigas_002554-T1	db_xref	PFAM:PF00285
ColletesGigas_002536-T1	db_xref	PFAM:PF00135
ColletesGigas_002219-T1	db_xref	PFAM:PF06148
ColletesGigas_002327-T1	db_xref	PFAM:PF01391
ColletesGigas_002384-T1	db_xref	PFAM:PF01512
ColletesGigas_002451-T1	db_xref	PFAM:PF05347
ColletesGigas_002276-T1	db_xref	PFAM:PF07970
ColletesGigas_002271-T1	db_xref	PFAM:PF00650
ColletesGigas_002273-T1	db_xref	PFAM:PF00650
ColletesGigas_002272-T1	db_xref	PFAM:PF00650
ColletesGigas_002268-T1	db_xref	PFAM:PF00650
ColletesGigas_002560-T1	db_xref	PFAM:PF00650
ColletesGigas_002268-T1	db_xref	PFAM:PF13716
ColletesGigas_002560-T1	db_xref	PFAM:PF13716
ColletesGigas_002271-T1	db_xref	PFAM:PF13716
ColletesGigas_002273-T1	db_xref	PFAM:PF13716
ColletesGigas_002221-T1	db_xref	PFAM:PF00888
ColletesGigas_002221-T1	db_xref	PFAM:PF10557
ColletesGigas_002300-T1	db_xref	PFAM:PF00173
ColletesGigas_002440-T1	db_xref	PFAM:PF02167
ColletesGigas_002494-T1	db_xref	PFAM:PF13892
ColletesGigas_002333-T1	db_xref	PFAM:PF00270
ColletesGigas_002329-T1	db_xref	PFAM:PF00531
ColletesGigas_002237-T1	db_xref	PFAM:PF08393
ColletesGigas_002505-T1	db_xref	PFAM:PF01529
ColletesGigas_002585-T1	db_xref	PFAM:PF00145
ColletesGigas_002585-T1	db_xref	PFAM:PF12047
ColletesGigas_002281-T1	db_xref	PFAM:PF00930
ColletesGigas_002289-T1	db_xref	PFAM:PF00930
ColletesGigas_002483-T1	db_xref	PFAM:PF01414
ColletesGigas_002417-T1	db_xref	PFAM:PF00782
ColletesGigas_002309-T1	db_xref	PFAM:PF07159
ColletesGigas_002378-T1	db_xref	PFAM:PF07946
ColletesGigas_002229-T1	db_xref	PFAM:PF10474
ColletesGigas_002219-T1	db_xref	PFAM:PF12022
ColletesGigas_002357-T1	db_xref	PFAM:PF12473
ColletesGigas_004332-T1	db_xref	PFAM:PF00001
ColletesGigas_004382-T1	db_xref	PFAM:PF00001
ColletesGigas_004347-T1	db_xref	PFAM:PF00002
ColletesGigas_004332-T1	db_xref	PFAM:PF10320
ColletesGigas_004332-T1	db_xref	PFAM:PF10324
ColletesGigas_004332-T1	db_xref	PFAM:PF10328
ColletesGigas_004189-T1	db_xref	PFAM:PF00004
ColletesGigas_004315-T1	db_xref	PFAM:PF00004
ColletesGigas_004189-T1	db_xref	PFAM:PF07724
ColletesGigas_004315-T1	db_xref	PFAM:PF07728
ColletesGigas_004189-T1	db_xref	PFAM:PF17862
ColletesGigas_004334-T1	db_xref	PFAM:PF14469
ColletesGigas_004105-T1	db_xref	PFAM:PF01510
ColletesGigas_004191-T1	db_xref	PFAM:PF00023
ColletesGigas_004191-T1	db_xref	PFAM:PF12796
ColletesGigas_004191-T1	db_xref	PFAM:PF13637
ColletesGigas_004119-T1	db_xref	PFAM:PF10351
ColletesGigas_004395-T1	db_xref	PFAM:PF00651
ColletesGigas_004364-T1	db_xref	PFAM:PF00651
ColletesGigas_004402-T1	db_xref	PFAM:PF02214
ColletesGigas_004103-T1	db_xref	PFAM:PF02214
ColletesGigas_004123-T1	db_xref	PFAM:PF16025
ColletesGigas_004328-T1	db_xref	PFAM:PF01067
ColletesGigas_004394-T1	db_xref	PFAM:PF00307
ColletesGigas_004341-T1	db_xref	PFAM:PF16415
ColletesGigas_004341-T1	db_xref	PFAM:PF16418
ColletesGigas_004341-T1	db_xref	PFAM:PF16417
ColletesGigas_004339-T1	db_xref	PFAM:PF06209
ColletesGigas_004114-T1	db_xref	PFAM:PF05019
ColletesGigas_004378-T1	db_xref	PFAM:PF00650
ColletesGigas_004318-T1	db_xref	PFAM:PF00313
ColletesGigas_004342-T1	db_xref	PFAM:PF01266
ColletesGigas_004287-T1	db_xref	PFAM:PF11969
ColletesGigas_004122-T1	db_xref	PFAM:PF00270
ColletesGigas_004112-T1	db_xref	PFAM:PF02833
ColletesGigas_004118-T1	db_xref	PFAM:PF01529
ColletesGigas_004322-T1	db_xref	PFAM:PF01866
ColletesGigas_004375-T1	db_xref	PFAM:PF00226
ColletesGigas_004188-T1	db_xref	PFAM:PF01612
ColletesGigas_004341-T1	db_xref	PFAM:PF12842
ColletesGigas_004349-T1	db_xref	PFAM:PF15923
ColletesGigas_004117-T1	db_xref	PFAM:PF01207
ColletesGigas_004393-T1	db_xref	PFAM:PF00676
ColletesGigas_004386-T1	db_xref	PFAM:PF00036
ColletesGigas_004386-T1	db_xref	PFAM:PF13202
ColletesGigas_004351-T1	db_xref	PFAM:PF13202
ColletesGigas_004386-T1	db_xref	PFAM:PF13499
ColletesGigas_004351-T1	db_xref	PFAM:PF13499
ColletesGigas_004386-T1	db_xref	PFAM:PF13833
ColletesGigas_009949-T1	db_xref	PFAM:PF03171
ColletesGigas_010129-T1	db_xref	PFAM:PF00002
ColletesGigas_010211-T1	db_xref	PFAM:PF02949
ColletesGigas_010262-T1	db_xref	PFAM:PF00004
ColletesGigas_010130-T1	db_xref	PFAM:PF13086
ColletesGigas_010130-T1	db_xref	PFAM:PF13087
ColletesGigas_010130-T1	db_xref	PFAM:PF13245
ColletesGigas_010262-T1	db_xref	PFAM:PF17862
ColletesGigas_009925-T1	db_xref	PFAM:PF03109
ColletesGigas_010217-T1	db_xref	PFAM:PF00583
ColletesGigas_010249-T1	db_xref	PFAM:PF00583
ColletesGigas_010217-T1	db_xref	PFAM:PF13673
ColletesGigas_010217-T1	db_xref	PFAM:PF13508
ColletesGigas_009998-T1	db_xref	PFAM:PF00106
ColletesGigas_009998-T1	db_xref	PFAM:PF13561
ColletesGigas_010233-T1	db_xref	PFAM:PF00578
ColletesGigas_010221-T1	db_xref	PFAM:PF00128
ColletesGigas_010220-T1	db_xref	PFAM:PF00128
ColletesGigas_010250-T1	db_xref	PFAM:PF09261
ColletesGigas_010057-T1	db_xref	PFAM:PF02883
ColletesGigas_010260-T1	db_xref	PFAM:PF12796
ColletesGigas_010260-T1	db_xref	PFAM:PF13857
ColletesGigas_009987-T1	db_xref	PFAM:PF02822
ColletesGigas_010130-T1	db_xref	PFAM:PF16399
ColletesGigas_010137-T1	db_xref	PFAM:PF00025
ColletesGigas_010287-T1	db_xref	PFAM:PF00025
ColletesGigas_010045-T1	db_xref	PFAM:PF00025
ColletesGigas_010260-T1	db_xref	PFAM:PF01412
ColletesGigas_010140-T1	db_xref	PFAM:PF01388
ColletesGigas_009944-T1	db_xref	PFAM:PF10186
ColletesGigas_010112-T1	db_xref	PFAM:PF01382
ColletesGigas_010246-T1	db_xref	PFAM:PF02138
ColletesGigas_009946-T1	db_xref	PFAM:PF10996
ColletesGigas_010214-T1	db_xref	PFAM:PF13229
ColletesGigas_010242-T1	db_xref	PFAM:PF00653
ColletesGigas_010242-T1	db_xref	PFAM:PF12356
ColletesGigas_010277-T1	db_xref	PFAM:PF16507
ColletesGigas_009979-T1	db_xref	PFAM:PF00533
ColletesGigas_010024-T1	db_xref	PFAM:PF00651
ColletesGigas_010212-T1	db_xref	PFAM:PF02214
ColletesGigas_010254-T1	db_xref	PFAM:PF18826
ColletesGigas_010273-T1	db_xref	PFAM:PF00170
ColletesGigas_009993-T1	db_xref	PFAM:PF00170
ColletesGigas_010273-T1	db_xref	PFAM:PF07716
ColletesGigas_009993-T1	db_xref	PFAM:PF07716
ColletesGigas_009993-T1	db_xref	PFAM:PF03131
ColletesGigas_010273-T1	db_xref	PFAM:PF03131
ColletesGigas_009986-T1	db_xref	PFAM:PF00130
ColletesGigas_010231-T1	db_xref	PFAM:PF00168
ColletesGigas_009986-T1	db_xref	PFAM:PF00168
ColletesGigas_010111-T1	db_xref	PFAM:PF11618
ColletesGigas_010215-T1	db_xref	PFAM:PF08205
ColletesGigas_010222-T1	db_xref	PFAM:PF03160
ColletesGigas_010003-T1	db_xref	PFAM:PF13246
ColletesGigas_010004-T1	db_xref	PFAM:PF00689
ColletesGigas_010003-T1	db_xref	PFAM:PF00690
ColletesGigas_010168-T1	db_xref	PFAM:PF01545
ColletesGigas_010230-T1	db_xref	PFAM:PF01066
ColletesGigas_010271-T1	db_xref	PFAM:PF06747
ColletesGigas_010047-T1	db_xref	PFAM:PF04818
ColletesGigas_009969-T1	db_xref	PFAM:PF12719
ColletesGigas_009990-T1	db_xref	PFAM:PF12719
ColletesGigas_010028-T1	db_xref	PFAM:PF08695
ColletesGigas_010023-T1	db_xref	PFAM:PF08318
ColletesGigas_010213-T1	db_xref	PFAM:PF02517
ColletesGigas_009946-T1	db_xref	PFAM:PF13299
ColletesGigas_010070-T1	db_xref	PFAM:PF10288
ColletesGigas_010116-T1	db_xref	PFAM:PF13621
ColletesGigas_010264-T1	db_xref	PFAM:PF00031
ColletesGigas_010125-T1	db_xref	PFAM:PF00383
ColletesGigas_009989-T1	db_xref	PFAM:PF00270
ColletesGigas_009930-T1	db_xref	PFAM:PF00531
ColletesGigas_009949-T1	db_xref	PFAM:PF14226
ColletesGigas_009981-T1	db_xref	PFAM:PF00751
ColletesGigas_010074-T1	db_xref	PFAM:PF07841
ColletesGigas_010076-T1	db_xref	PFAM:PF00226
ColletesGigas_010061-T1	db_xref	PFAM:PF00226
ColletesGigas_009979-T1	db_xref	PFAM:PF04679
ColletesGigas_009979-T1	db_xref	PFAM:PF01068
ColletesGigas_009979-T1	db_xref	PFAM:PF04675
ColletesGigas_009979-T1	db_xref	PFAM:PF11411
ColletesGigas_009929-T1	db_xref	PFAM:PF01712
ColletesGigas_009989-T1	db_xref	PFAM:PF08148
ColletesGigas_010256-T1	db_xref	PFAM:PF08925
ColletesGigas_010094-T1	db_xref	PFAM:PF09342
ColletesGigas_009951-T1	db_xref	PFAM:PF09995
ColletesGigas_010277-T1	db_xref	PFAM:PF11919
ColletesGigas_009985-T1	db_xref	PFAM:PF12030
ColletesGigas_010142-T1	db_xref	PFAM:PF12030
ColletesGigas_009932-T1	db_xref	PFAM:PF12530
ColletesGigas_010123-T1	db_xref	PFAM:PF04241
ColletesGigas_018824-T1	db_xref	PFAM:PF13640
ColletesGigas_018824-T1	db_xref	PFAM:PF13661
ColletesGigas_019024-T1	db_xref	PFAM:PF00001
ColletesGigas_018902-T1	db_xref	PFAM:PF02949
ColletesGigas_018882-T1	db_xref	PFAM:PF07728
ColletesGigas_018750-T1	db_xref	PFAM:PF05301
ColletesGigas_018773-T1	db_xref	PFAM:PF00022
ColletesGigas_018873-T1	db_xref	PFAM:PF10469
ColletesGigas_018821-T1	db_xref	PFAM:PF09261
ColletesGigas_018871-T1	db_xref	PFAM:PF00023
ColletesGigas_018866-T1	db_xref	PFAM:PF00023
ColletesGigas_018793-T1	db_xref	PFAM:PF00023
ColletesGigas_018866-T1	db_xref	PFAM:PF12796
ColletesGigas_018871-T1	db_xref	PFAM:PF12796
ColletesGigas_018793-T1	db_xref	PFAM:PF12796
ColletesGigas_018866-T1	db_xref	PFAM:PF13606
ColletesGigas_018871-T1	db_xref	PFAM:PF13606
ColletesGigas_018793-T1	db_xref	PFAM:PF13606
ColletesGigas_018871-T1	db_xref	PFAM:PF13637
ColletesGigas_018866-T1	db_xref	PFAM:PF13637
ColletesGigas_018793-T1	db_xref	PFAM:PF13637
ColletesGigas_018871-T1	db_xref	PFAM:PF13857
ColletesGigas_018793-T1	db_xref	PFAM:PF13857
ColletesGigas_018758-T1	db_xref	PFAM:PF08264
ColletesGigas_018880-T1	db_xref	PFAM:PF00025
ColletesGigas_018759-T1	db_xref	PFAM:PF03485
ColletesGigas_019057-T1	db_xref	PFAM:PF00452
ColletesGigas_018891-T1	db_xref	PFAM:PF00439
ColletesGigas_019051-T1	db_xref	PFAM:PF13246
ColletesGigas_019051-T1	db_xref	PFAM:PF00689
ColletesGigas_019051-T1	db_xref	PFAM:PF00690
ColletesGigas_018887-T1	db_xref	PFAM:PF13092
ColletesGigas_018798-T1	db_xref	PFAM:PF00637
ColletesGigas_018826-T1	db_xref	PFAM:PF13903
ColletesGigas_018800-T1	db_xref	PFAM:PF04053
ColletesGigas_018780-T1	db_xref	PFAM:PF03602
ColletesGigas_018866-T1	db_xref	PFAM:PF16095
ColletesGigas_018992-T1	db_xref	PFAM:PF02937
ColletesGigas_018975-T1	db_xref	PFAM:PF01467
ColletesGigas_018759-T1	db_xref	PFAM:PF05746
ColletesGigas_018834-T1	db_xref	PFAM:PF01266
ColletesGigas_018917-T1	db_xref	PFAM:PF01609
ColletesGigas_019016-T1	db_xref	PFAM:PF01609
ColletesGigas_018942-T1	db_xref	PFAM:PF01609
ColletesGigas_018917-T1	db_xref	PFAM:PF13359
ColletesGigas_019016-T1	db_xref	PFAM:PF13359
ColletesGigas_018942-T1	db_xref	PFAM:PF13359
ColletesGigas_018976-T1	db_xref	PFAM:PF00270
ColletesGigas_018745-T1	db_xref	PFAM:PF00270
ColletesGigas_019032-T1	db_xref	PFAM:PF03368
ColletesGigas_018962-T1	db_xref	PFAM:PF05699
ColletesGigas_018980-T1	db_xref	PFAM:PF05699
ColletesGigas_018998-T1	db_xref	PFAM:PF07841
ColletesGigas_018804-T1	db_xref	PFAM:PF00226
ColletesGigas_018876-T1	db_xref	PFAM:PF12254
ColletesGigas_018876-T1	db_xref	PFAM:PF00136
ColletesGigas_018876-T1	db_xref	PFAM:PF03104
ColletesGigas_019028-T1	db_xref	PFAM:PF04104
ColletesGigas_018872-T1	db_xref	PFAM:PF00782
ColletesGigas_018804-T1	db_xref	PFAM:PF11875
ColletesGigas_018963-T1	db_xref	PFAM:PF13898
ColletesGigas_018874-T1	db_xref	PFAM:PF16040
ColletesGigas_018874-T1	db_xref	PFAM:PF16041
ColletesGigas_018859-T1	db_xref	PFAM:PF05334
ColletesGigas_018965-T1	db_xref	PFAM:PF09742
ColletesGigas_019051-T1	db_xref	PFAM:PF00122
ColletesGigas_019158-T1	db_xref	PFAM:PF02949
ColletesGigas_019363-T1	db_xref	PFAM:PF13207
ColletesGigas_019227-T1	db_xref	PFAM:PF00664
ColletesGigas_019226-T1	db_xref	PFAM:PF00664
ColletesGigas_019226-T1	db_xref	PFAM:PF00005
ColletesGigas_019227-T1	db_xref	PFAM:PF00005
ColletesGigas_019390-T1	db_xref	PFAM:PF00583
ColletesGigas_019368-T1	db_xref	PFAM:PF00441
ColletesGigas_019368-T1	db_xref	PFAM:PF08028
ColletesGigas_019368-T1	db_xref	PFAM:PF02770
ColletesGigas_019368-T1	db_xref	PFAM:PF02771
ColletesGigas_019190-T1	db_xref	PFAM:PF17771
ColletesGigas_019363-T1	db_xref	PFAM:PF00406
ColletesGigas_019363-T1	db_xref	PFAM:PF05191
ColletesGigas_019237-T1	db_xref	PFAM:PF05641
ColletesGigas_019427-T1	db_xref	PFAM:PF01168
ColletesGigas_019179-T1	db_xref	PFAM:PF00155
ColletesGigas_019217-T1	db_xref	PFAM:PF00023
ColletesGigas_019141-T1	db_xref	PFAM:PF00023
ColletesGigas_019217-T1	db_xref	PFAM:PF12796
ColletesGigas_019141-T1	db_xref	PFAM:PF12796
ColletesGigas_019217-T1	db_xref	PFAM:PF13606
ColletesGigas_019141-T1	db_xref	PFAM:PF13606
ColletesGigas_019217-T1	db_xref	PFAM:PF13637
ColletesGigas_019141-T1	db_xref	PFAM:PF13637
ColletesGigas_019217-T1	db_xref	PFAM:PF13857
ColletesGigas_019168-T1	db_xref	PFAM:PF05972
ColletesGigas_019168-T1	db_xref	PFAM:PF05923
ColletesGigas_019239-T1	db_xref	PFAM:PF01636
ColletesGigas_019385-T1	db_xref	PFAM:PF01583
ColletesGigas_019385-T1	db_xref	PFAM:PF01747
ColletesGigas_019216-T1	db_xref	PFAM:PF03483
ColletesGigas_019216-T1	db_xref	PFAM:PF03484
ColletesGigas_019098-T1	db_xref	PFAM:PF03114
ColletesGigas_019419-T1	db_xref	PFAM:PF07533
ColletesGigas_019171-T1	db_xref	PFAM:PF00439
ColletesGigas_019419-T1	db_xref	PFAM:PF00439
ColletesGigas_019354-T1	db_xref	PFAM:PF13246
ColletesGigas_019354-T1	db_xref	PFAM:PF00689
ColletesGigas_019354-T1	db_xref	PFAM:PF00690
ColletesGigas_019135-T1	db_xref	PFAM:PF18391
ColletesGigas_019174-T1	db_xref	PFAM:PF00379
ColletesGigas_019173-T1	db_xref	PFAM:PF00379
ColletesGigas_019193-T1	db_xref	PFAM:PF12624
ColletesGigas_019259-T1	db_xref	PFAM:PF04818
ColletesGigas_019225-T1	db_xref	PFAM:PF05602
ColletesGigas_019160-T1	db_xref	PFAM:PF10234
ColletesGigas_019371-T1	db_xref	PFAM:PF00027
ColletesGigas_019172-T1	db_xref	PFAM:PF00795
ColletesGigas_019215-T1	db_xref	PFAM:PF03311
ColletesGigas_019394-T1	db_xref	PFAM:PF00650
ColletesGigas_019364-T1	db_xref	PFAM:PF13716
ColletesGigas_019394-T1	db_xref	PFAM:PF13716
ColletesGigas_019167-T1	db_xref	PFAM:PF05428
ColletesGigas_019208-T1	db_xref	PFAM:PF00431
ColletesGigas_019383-T1	db_xref	PFAM:PF00431
ColletesGigas_019362-T1	db_xref	PFAM:PF00888
ColletesGigas_019362-T1	db_xref	PFAM:PF10557
ColletesGigas_019393-T1	db_xref	PFAM:PF00134
ColletesGigas_019165-T1	db_xref	PFAM:PF16213
ColletesGigas_019338-T1	db_xref	PFAM:PF01609
ColletesGigas_019303-T1	db_xref	PFAM:PF01609
ColletesGigas_019110-T1	db_xref	PFAM:PF01609
ColletesGigas_019112-T1	db_xref	PFAM:PF01609
ColletesGigas_019102-T1	db_xref	PFAM:PF01609
ColletesGigas_019110-T1	db_xref	PFAM:PF13359
ColletesGigas_019112-T1	db_xref	PFAM:PF13359
ColletesGigas_019303-T1	db_xref	PFAM:PF13359
ColletesGigas_019338-T1	db_xref	PFAM:PF13359
ColletesGigas_019102-T1	db_xref	PFAM:PF13359
ColletesGigas_019120-T1	db_xref	PFAM:PF13359
ColletesGigas_019298-T1	db_xref	PFAM:PF13359
ColletesGigas_019398-T1	db_xref	PFAM:PF05186
ColletesGigas_019168-T1	db_xref	PFAM:PF07898
ColletesGigas_019239-T1	db_xref	PFAM:PF07914
ColletesGigas_019165-T1	db_xref	PFAM:PF09324
ColletesGigas_019181-T1	db_xref	PFAM:PF10164
ColletesGigas_019388-T1	db_xref	PFAM:PF10313
ColletesGigas_019402-T1	db_xref	PFAM:PF12372
ColletesGigas_019344-T1	db_xref	PFAM:PF13961
ColletesGigas_019317-T1	db_xref	PFAM:PF16013
ColletesGigas_019343-T1	db_xref	PFAM:PF16087
ColletesGigas_018477-T1	db_xref	PFAM:PF03171
ColletesGigas_018477-T1	db_xref	PFAM:PF13532
ColletesGigas_018359-T1	db_xref	PFAM:PF07728
ColletesGigas_018362-T1	db_xref	PFAM:PF07728
ColletesGigas_018490-T1	db_xref	PFAM:PF07859
ColletesGigas_018368-T1	db_xref	PFAM:PF12697
ColletesGigas_018388-T1	db_xref	PFAM:PF12796
ColletesGigas_018388-T1	db_xref	PFAM:PF13606
ColletesGigas_018388-T1	db_xref	PFAM:PF13637
ColletesGigas_018388-T1	db_xref	PFAM:PF13857
ColletesGigas_018377-T1	db_xref	PFAM:PF01636
ColletesGigas_018651-T1	db_xref	PFAM:PF00025
ColletesGigas_018562-T1	db_xref	PFAM:PF08687
ColletesGigas_018541-T1	db_xref	PFAM:PF01062
ColletesGigas_018501-T1	db_xref	PFAM:PF03131
ColletesGigas_018472-T1	db_xref	PFAM:PF09404
ColletesGigas_018366-T1	db_xref	PFAM:PF13246
ColletesGigas_018377-T1	db_xref	PFAM:PF01633
ColletesGigas_018475-T1	db_xref	PFAM:PF12348
ColletesGigas_018490-T1	db_xref	PFAM:PF00135
ColletesGigas_018482-T1	db_xref	PFAM:PF01215
ColletesGigas_018387-T1	db_xref	PFAM:PF00118
ColletesGigas_018566-T1	db_xref	PFAM:PF00431
ColletesGigas_018588-T1	db_xref	PFAM:PF00431
ColletesGigas_018488-T1	db_xref	PFAM:PF14443
ColletesGigas_018435-T1	db_xref	PFAM:PF01609
ColletesGigas_018670-T1	db_xref	PFAM:PF01609
ColletesGigas_018435-T1	db_xref	PFAM:PF13359
ColletesGigas_018670-T1	db_xref	PFAM:PF13359
ColletesGigas_018422-T1	db_xref	PFAM:PF13359
ColletesGigas_018504-T1	db_xref	PFAM:PF13359
ColletesGigas_018363-T1	db_xref	PFAM:PF00270
ColletesGigas_018388-T1	db_xref	PFAM:PF00531
ColletesGigas_018418-T1	db_xref	PFAM:PF03564
ColletesGigas_018552-T1	db_xref	PFAM:PF13870
ColletesGigas_018494-T1	db_xref	PFAM:PF16013
ColletesGigas_018395-T1	db_xref	PFAM:PF16087
ColletesGigas_018450-T1	db_xref	PFAM:PF13202
ColletesGigas_018637-T1	db_xref	PFAM:PF13833
ColletesGigas_018379-T1	db_xref	PFAM:PF18005
ColletesGigas_018641-T1	db_xref	PFAM:PF01417
ColletesGigas_018658-T1	db_xref	PFAM:PF14529
ColletesGigas_018484-T1	db_xref	PFAM:PF10187
ColletesGigas_018597-T1	db_xref	PFAM:PF00037
ColletesGigas_018597-T1	db_xref	PFAM:PF13237
ColletesGigas_018597-T1	db_xref	PFAM:PF12800
ColletesGigas_018597-T1	db_xref	PFAM:PF12838
ColletesGigas_018597-T1	db_xref	PFAM:PF13187
ColletesGigas_005731-T1	db_xref	PFAM:PF10417
ColletesGigas_005848-T1	db_xref	PFAM:PF00244
ColletesGigas_005640-T1	db_xref	PFAM:PF00725
ColletesGigas_005640-T1	db_xref	PFAM:PF02737
ColletesGigas_005759-T1	db_xref	PFAM:PF16122
ColletesGigas_005682-T1	db_xref	PFAM:PF13207
ColletesGigas_005737-T1	db_xref	PFAM:PF07728
ColletesGigas_005737-T1	db_xref	PFAM:PF12774
ColletesGigas_005737-T1	db_xref	PFAM:PF12775
ColletesGigas_005737-T1	db_xref	PFAM:PF12780
ColletesGigas_005737-T1	db_xref	PFAM:PF12781
ColletesGigas_005737-T1	db_xref	PFAM:PF17857
ColletesGigas_005737-T1	db_xref	PFAM:PF18198
ColletesGigas_005536-T1	db_xref	PFAM:PF00324
ColletesGigas_005684-T1	db_xref	PFAM:PF00583
ColletesGigas_005871-T1	db_xref	PFAM:PF13508
ColletesGigas_005684-T1	db_xref	PFAM:PF13508
ColletesGigas_005855-T1	db_xref	PFAM:PF00698
ColletesGigas_005724-T1	db_xref	PFAM:PF01757
ColletesGigas_005795-T1	db_xref	PFAM:PF00106
ColletesGigas_005795-T1	db_xref	PFAM:PF13561
ColletesGigas_005855-T1	db_xref	PFAM:PF00107
ColletesGigas_005855-T1	db_xref	PFAM:PF13602
ColletesGigas_005682-T1	db_xref	PFAM:PF00406
ColletesGigas_005731-T1	db_xref	PFAM:PF00578
ColletesGigas_005525-T1	db_xref	PFAM:PF01263
ColletesGigas_005754-T1	db_xref	PFAM:PF01263
ColletesGigas_005532-T1	db_xref	PFAM:PF15924
ColletesGigas_005728-T1	db_xref	PFAM:PF12894
ColletesGigas_005706-T1	db_xref	PFAM:PF00023
ColletesGigas_005641-T1	db_xref	PFAM:PF00023
ColletesGigas_005740-T1	db_xref	PFAM:PF00023
ColletesGigas_005538-T1	db_xref	PFAM:PF00023
ColletesGigas_005808-T1	db_xref	PFAM:PF00023
ColletesGigas_005706-T1	db_xref	PFAM:PF12796
ColletesGigas_005641-T1	db_xref	PFAM:PF12796
ColletesGigas_005740-T1	db_xref	PFAM:PF12796
ColletesGigas_005538-T1	db_xref	PFAM:PF12796
ColletesGigas_005808-T1	db_xref	PFAM:PF12796
ColletesGigas_005706-T1	db_xref	PFAM:PF13606
ColletesGigas_005641-T1	db_xref	PFAM:PF13606
ColletesGigas_005740-T1	db_xref	PFAM:PF13606
ColletesGigas_005538-T1	db_xref	PFAM:PF13606
ColletesGigas_005808-T1	db_xref	PFAM:PF13606
ColletesGigas_005706-T1	db_xref	PFAM:PF13637
ColletesGigas_005641-T1	db_xref	PFAM:PF13637
ColletesGigas_005740-T1	db_xref	PFAM:PF13637
ColletesGigas_005538-T1	db_xref	PFAM:PF13637
ColletesGigas_005808-T1	db_xref	PFAM:PF13637
ColletesGigas_005706-T1	db_xref	PFAM:PF13857
ColletesGigas_005740-T1	db_xref	PFAM:PF13857
ColletesGigas_005641-T1	db_xref	PFAM:PF13857
ColletesGigas_005538-T1	db_xref	PFAM:PF13857
ColletesGigas_005526-T1	db_xref	PFAM:PF01636
ColletesGigas_005746-T1	db_xref	PFAM:PF00025
ColletesGigas_005814-T1	db_xref	PFAM:PF01412
ColletesGigas_005876-T1	db_xref	PFAM:PF01388
ColletesGigas_005643-T1	db_xref	PFAM:PF00514
ColletesGigas_005643-T1	db_xref	PFAM:PF16186
ColletesGigas_005827-T1	db_xref	PFAM:PF08442
ColletesGigas_005841-T1	db_xref	PFAM:PF01603
ColletesGigas_005796-T1	db_xref	PFAM:PF04714
ColletesGigas_005741-T1	db_xref	PFAM:PF01212
ColletesGigas_005714-T1	db_xref	PFAM:PF01722
ColletesGigas_005686-T1	db_xref	PFAM:PF02485
ColletesGigas_005706-T1	db_xref	PFAM:PF00651
ColletesGigas_005864-T1	db_xref	PFAM:PF00651
ColletesGigas_005825-T1	db_xref	PFAM:PF03131
ColletesGigas_005718-T1	db_xref	PFAM:PF00168
ColletesGigas_005565-T1	db_xref	PFAM:PF00028
ColletesGigas_005822-T1	db_xref	PFAM:PF01607
ColletesGigas_005830-T1	db_xref	PFAM:PF00307
ColletesGigas_005828-T1	db_xref	PFAM:PF00307
ColletesGigas_005534-T1	db_xref	PFAM:PF04752
ColletesGigas_005543-T1	db_xref	PFAM:PF00379
ColletesGigas_005526-T1	db_xref	PFAM:PF01633
ColletesGigas_005816-T1	db_xref	PFAM:PF10197
ColletesGigas_005866-T1	db_xref	PFAM:PF18322
ColletesGigas_005867-T1	db_xref	PFAM:PF18322
ColletesGigas_005856-T1	db_xref	PFAM:PF00780
ColletesGigas_005767-T1	db_xref	PFAM:PF01923
ColletesGigas_005858-T1	db_xref	PFAM:PF10191
ColletesGigas_005543-T1	db_xref	PFAM:PF01391
ColletesGigas_005822-T1	db_xref	PFAM:PF01391
ColletesGigas_005857-T1	db_xref	PFAM:PF12422
ColletesGigas_005579-T1	db_xref	PFAM:PF00394
ColletesGigas_005579-T1	db_xref	PFAM:PF07731
ColletesGigas_005579-T1	db_xref	PFAM:PF07732
ColletesGigas_005816-T1	db_xref	PFAM:PF12542
ColletesGigas_005533-T1	db_xref	PFAM:PF00134
ColletesGigas_005774-T1	db_xref	PFAM:PF00173
ColletesGigas_005638-T1	db_xref	PFAM:PF08147
ColletesGigas_005638-T1	db_xref	PFAM:PF00270
ColletesGigas_005790-T1	db_xref	PFAM:PF00270
ColletesGigas_005764-T1	db_xref	PFAM:PF08766
ColletesGigas_005736-T1	db_xref	PFAM:PF08385
ColletesGigas_005737-T1	db_xref	PFAM:PF08393
ColletesGigas_005696-T1	db_xref	PFAM:PF00226
ColletesGigas_005757-T1	db_xref	PFAM:PF00226
ColletesGigas_005696-T1	db_xref	PFAM:PF01556
ColletesGigas_005764-T1	db_xref	PFAM:PF00782
ColletesGigas_005786-T1	db_xref	PFAM:PF18102
ColletesGigas_005719-T1	db_xref	PFAM:PF06565
ColletesGigas_005810-T1	db_xref	PFAM:PF06658
ColletesGigas_005668-T1	db_xref	PFAM:PF09755
ColletesGigas_005760-T1	db_xref	PFAM:PF10221
ColletesGigas_005695-T1	db_xref	PFAM:PF02995
ColletesGigas_005735-T1	db_xref	PFAM:PF03103
ColletesGigas_006860-T1	db_xref	PFAM:PF00001
ColletesGigas_006709-T1	db_xref	PFAM:PF00003
ColletesGigas_006899-T1	db_xref	PFAM:PF02949
ColletesGigas_006900-T1	db_xref	PFAM:PF02949
ColletesGigas_006904-T1	db_xref	PFAM:PF02949
ColletesGigas_006901-T1	db_xref	PFAM:PF02949
ColletesGigas_006906-T1	db_xref	PFAM:PF02949
ColletesGigas_006905-T1	db_xref	PFAM:PF02949
ColletesGigas_006953-T1	db_xref	PFAM:PF13175
ColletesGigas_006953-T1	db_xref	PFAM:PF13476
ColletesGigas_006721-T1	db_xref	PFAM:PF13880
ColletesGigas_006949-T1	db_xref	PFAM:PF17771
ColletesGigas_006949-T1	db_xref	PFAM:PF05986
ColletesGigas_006941-T1	db_xref	PFAM:PF00106
ColletesGigas_006880-T1	db_xref	PFAM:PF00106
ColletesGigas_006941-T1	db_xref	PFAM:PF13561
ColletesGigas_006880-T1	db_xref	PFAM:PF13561
ColletesGigas_006622-T1	db_xref	PFAM:PF00128
ColletesGigas_006623-T1	db_xref	PFAM:PF00128
ColletesGigas_006728-T1	db_xref	PFAM:PF00155
ColletesGigas_006664-T1	db_xref	PFAM:PF00266
ColletesGigas_006926-T1	db_xref	PFAM:PF12894
ColletesGigas_006933-T1	db_xref	PFAM:PF12894
ColletesGigas_006709-T1	db_xref	PFAM:PF01094
ColletesGigas_006932-T1	db_xref	PFAM:PF00023
ColletesGigas_006932-T1	db_xref	PFAM:PF12796
ColletesGigas_006932-T1	db_xref	PFAM:PF13606
ColletesGigas_006932-T1	db_xref	PFAM:PF13637
ColletesGigas_006932-T1	db_xref	PFAM:PF13857
ColletesGigas_006754-T1	db_xref	PFAM:PF01951
ColletesGigas_006668-T1	db_xref	PFAM:PF00025
ColletesGigas_006952-T1	db_xref	PFAM:PF00025
ColletesGigas_006663-T1	db_xref	PFAM:PF00025
ColletesGigas_006924-T1	db_xref	PFAM:PF00025
ColletesGigas_006740-T1	db_xref	PFAM:PF00006
ColletesGigas_006740-T1	db_xref	PFAM:PF02874
ColletesGigas_006740-T1	db_xref	PFAM:PF16886
ColletesGigas_006777-T1	db_xref	PFAM:PF09730
ColletesGigas_006710-T1	db_xref	PFAM:PF03099
ColletesGigas_006669-T1	db_xref	PFAM:PF00651
ColletesGigas_006979-T1	db_xref	PFAM:PF00651
ColletesGigas_006791-T1	db_xref	PFAM:PF00651
ColletesGigas_006862-T1	db_xref	PFAM:PF00168
ColletesGigas_006743-T1	db_xref	PFAM:PF00028
ColletesGigas_006983-T1	db_xref	PFAM:PF01607
ColletesGigas_006745-T1	db_xref	PFAM:PF00307
ColletesGigas_006889-T1	db_xref	PFAM:PF00379
ColletesGigas_006881-T1	db_xref	PFAM:PF00379
ColletesGigas_006719-T1	db_xref	PFAM:PF02297
ColletesGigas_006931-T1	db_xref	PFAM:PF10534
ColletesGigas_006667-T1	db_xref	PFAM:PF11018
ColletesGigas_006720-T1	db_xref	PFAM:PF00270
ColletesGigas_006929-T1	db_xref	PFAM:PF00270
ColletesGigas_006923-T1	db_xref	PFAM:PF02272
ColletesGigas_006862-T1	db_xref	PFAM:PF06631
ColletesGigas_006711-T1	db_xref	PFAM:PF10217
ColletesGigas_006924-T1	db_xref	PFAM:PF10354
ColletesGigas_006743-T1	db_xref	PFAM:PF13898
ColletesGigas_006956-T1	db_xref	PFAM:PF15084
ColletesGigas_006746-T1	db_xref	PFAM:PF16091
ColletesGigas_006768-T1	db_xref	PFAM:PF07426
ColletesGigas_006753-T1	db_xref	PFAM:PF16421
ColletesGigas_006753-T1	db_xref	PFAM:PF02319
ColletesGigas_006745-T1	db_xref	PFAM:PF03271
ColletesGigas_006862-T1	db_xref	PFAM:PF09279
ColletesGigas_006731-T1	db_xref	PFAM:PF06441
ColletesGigas_006732-T1	db_xref	PFAM:PF06441
ColletesGigas_006716-T1	db_xref	PFAM:PF03372
ColletesGigas_006696-T1	db_xref	PFAM:PF00646
ColletesGigas_006696-T1	db_xref	PFAM:PF12937
ColletesGigas_006958-T1	db_xref	PFAM:PF02469
ColletesGigas_006960-T1	db_xref	PFAM:PF02469
ColletesGigas_006924-T1	db_xref	PFAM:PF02421
ColletesGigas_006619-T1	db_xref	PFAM:PF00041
ColletesGigas_006954-T1	db_xref	PFAM:PF02911
ColletesGigas_012340-T1	db_xref	PFAM:PF02826
ColletesGigas_012237-T1	db_xref	PFAM:PF03171
ColletesGigas_012237-T1	db_xref	PFAM:PF13640
ColletesGigas_012144-T1	db_xref	PFAM:PF01812
ColletesGigas_012222-T1	db_xref	PFAM:PF00004
ColletesGigas_012127-T1	db_xref	PFAM:PF00004
ColletesGigas_012345-T1	db_xref	PFAM:PF00004
ColletesGigas_012393-T1	db_xref	PFAM:PF00004
ColletesGigas_012328-T1	db_xref	PFAM:PF00004
ColletesGigas_012345-T1	db_xref	PFAM:PF13191
ColletesGigas_012127-T1	db_xref	PFAM:PF07724
ColletesGigas_012345-T1	db_xref	PFAM:PF13401
ColletesGigas_012393-T1	db_xref	PFAM:PF16193
ColletesGigas_012127-T1	db_xref	PFAM:PF17862
ColletesGigas_012448-T1	db_xref	PFAM:PF01490
ColletesGigas_012200-T1	db_xref	PFAM:PF12430
ColletesGigas_012123-T1	db_xref	PFAM:PF00022
ColletesGigas_012290-T1	db_xref	PFAM:PF00708
ColletesGigas_012114-T1	db_xref	PFAM:PF05986
ColletesGigas_012224-T1	db_xref	PFAM:PF00578
ColletesGigas_012255-T1	db_xref	PFAM:PF00155
ColletesGigas_012346-T1	db_xref	PFAM:PF00909
ColletesGigas_012347-T1	db_xref	PFAM:PF04110
ColletesGigas_012251-T1	db_xref	PFAM:PF00025
ColletesGigas_012174-T1	db_xref	PFAM:PF00025
ColletesGigas_012253-T1	db_xref	PFAM:PF00025
ColletesGigas_012274-T1	db_xref	PFAM:PF00025
ColletesGigas_012113-T1	db_xref	PFAM:PF00514
ColletesGigas_012276-T1	db_xref	PFAM:PF00858
ColletesGigas_012275-T1	db_xref	PFAM:PF00858
ColletesGigas_012347-T1	db_xref	PFAM:PF02991
ColletesGigas_012345-T1	db_xref	PFAM:PF01637
ColletesGigas_012453-T1	db_xref	PFAM:PF01145
ColletesGigas_012177-T1	db_xref	PFAM:PF13862
ColletesGigas_012350-T1	db_xref	PFAM:PF10996
ColletesGigas_012419-T1	db_xref	PFAM:PF00351
ColletesGigas_012119-T1	db_xref	PFAM:PF10167
ColletesGigas_012395-T1	db_xref	PFAM:PF00168
ColletesGigas_012212-T1	db_xref	PFAM:PF00028
ColletesGigas_012206-T1	db_xref	PFAM:PF00028
ColletesGigas_012198-T1	db_xref	PFAM:PF16184
ColletesGigas_012231-T1	db_xref	PFAM:PF00808
ColletesGigas_012232-T1	db_xref	PFAM:PF00808
ColletesGigas_012225-T1	db_xref	PFAM:PF02262
ColletesGigas_012223-T1	db_xref	PFAM:PF02761
ColletesGigas_012223-T1	db_xref	PFAM:PF02762
ColletesGigas_012449-T1	db_xref	PFAM:PF09762
ColletesGigas_012233-T1	db_xref	PFAM:PF15511
ColletesGigas_012125-T1	db_xref	PFAM:PF05875
ColletesGigas_012265-T1	db_xref	PFAM:PF14738
ColletesGigas_012286-T1	db_xref	PFAM:PF00307
ColletesGigas_012220-T1	db_xref	PFAM:PF00307
ColletesGigas_012350-T1	db_xref	PFAM:PF11718
ColletesGigas_012292-T1	db_xref	PFAM:PF08767
ColletesGigas_012292-T1	db_xref	PFAM:PF18777
ColletesGigas_012292-T1	db_xref	PFAM:PF18784
ColletesGigas_012292-T1	db_xref	PFAM:PF18787
ColletesGigas_012368-T1	db_xref	PFAM:PF16899
ColletesGigas_012368-T1	db_xref	PFAM:PF00134
ColletesGigas_012270-T1	db_xref	PFAM:PF00270
ColletesGigas_012349-T1	db_xref	PFAM:PF00270
ColletesGigas_012297-T1	db_xref	PFAM:PF00270
ColletesGigas_012297-T1	db_xref	PFAM:PF03368
ColletesGigas_012183-T1	db_xref	PFAM:PF10517
ColletesGigas_012184-T1	db_xref	PFAM:PF10517
ColletesGigas_012188-T1	db_xref	PFAM:PF05499
ColletesGigas_012328-T1	db_xref	PFAM:PF13177
ColletesGigas_012349-T1	db_xref	PFAM:PF00476
ColletesGigas_012183-T1	db_xref	PFAM:PF03351
ColletesGigas_012270-T1	db_xref	PFAM:PF08148
ColletesGigas_012250-T1	db_xref	PFAM:PF08952
ColletesGigas_012236-T1	db_xref	PFAM:PF08926
ColletesGigas_001374-T1	db_xref	PFAM:PF00244
ColletesGigas_001390-T1	db_xref	PFAM:PF16078
ColletesGigas_001128-T1	db_xref	PFAM:PF01257
ColletesGigas_001329-T1	db_xref	PFAM:PF01073
ColletesGigas_001238-T1	db_xref	PFAM:PF05761
ColletesGigas_001108-T1	db_xref	PFAM:PF00001
ColletesGigas_001282-T1	db_xref	PFAM:PF00001
ColletesGigas_001312-T1	db_xref	PFAM:PF02949
ColletesGigas_001353-T1	db_xref	PFAM:PF00004
ColletesGigas_001413-T1	db_xref	PFAM:PF13175
ColletesGigas_001176-T1	db_xref	PFAM:PF07728
ColletesGigas_001176-T1	db_xref	PFAM:PF12774
ColletesGigas_001176-T1	db_xref	PFAM:PF12775
ColletesGigas_001176-T1	db_xref	PFAM:PF12780
ColletesGigas_001176-T1	db_xref	PFAM:PF12781
ColletesGigas_001176-T1	db_xref	PFAM:PF17857
ColletesGigas_001176-T1	db_xref	PFAM:PF18198
ColletesGigas_001382-T1	db_xref	PFAM:PF08142
ColletesGigas_001124-T1	db_xref	PFAM:PF00324
ColletesGigas_001124-T1	db_xref	PFAM:PF13520
ColletesGigas_001295-T1	db_xref	PFAM:PF00561
ColletesGigas_001295-T1	db_xref	PFAM:PF12697
ColletesGigas_001173-T1	db_xref	PFAM:PF00887
ColletesGigas_001296-T1	db_xref	PFAM:PF00583
ColletesGigas_001423-T1	db_xref	PFAM:PF00583
ColletesGigas_001296-T1	db_xref	PFAM:PF13673
ColletesGigas_001296-T1	db_xref	PFAM:PF13508
ColletesGigas_001388-T1	db_xref	PFAM:PF00441
ColletesGigas_001388-T1	db_xref	PFAM:PF08028
ColletesGigas_001388-T1	db_xref	PFAM:PF02770
ColletesGigas_001388-T1	db_xref	PFAM:PF02771
ColletesGigas_001125-T1	db_xref	PFAM:PF01602
ColletesGigas_001437-T1	db_xref	PFAM:PF05195
ColletesGigas_001191-T1	db_xref	PFAM:PF12894
ColletesGigas_001318-T1	db_xref	PFAM:PF01094
ColletesGigas_001173-T1	db_xref	PFAM:PF00023
ColletesGigas_001173-T1	db_xref	PFAM:PF12796
ColletesGigas_001173-T1	db_xref	PFAM:PF13606
ColletesGigas_001173-T1	db_xref	PFAM:PF13637
ColletesGigas_001173-T1	db_xref	PFAM:PF13857
ColletesGigas_001125-T1	db_xref	PFAM:PF14796
ColletesGigas_001188-T1	db_xref	PFAM:PF00025
ColletesGigas_001291-T1	db_xref	PFAM:PF06456
ColletesGigas_001394-T1	db_xref	PFAM:PF08699
ColletesGigas_001394-T1	db_xref	PFAM:PF16488
ColletesGigas_001394-T1	db_xref	PFAM:PF16486
ColletesGigas_001384-T1	db_xref	PFAM:PF02823
ColletesGigas_001174-T1	db_xref	PFAM:PF03114
ColletesGigas_001353-T1	db_xref	PFAM:PF08740
ColletesGigas_001368-T1	db_xref	PFAM:PF02944
ColletesGigas_001151-T1	db_xref	PFAM:PF10996
ColletesGigas_001334-T1	db_xref	PFAM:PF02785
ColletesGigas_001334-T1	db_xref	PFAM:PF00289
ColletesGigas_001334-T1	db_xref	PFAM:PF00364
ColletesGigas_001439-T1	db_xref	PFAM:PF01722
ColletesGigas_001309-T1	db_xref	PFAM:PF07533
ColletesGigas_001250-T1	db_xref	PFAM:PF00651
ColletesGigas_001455-T1	db_xref	PFAM:PF00651
ColletesGigas_001285-T1	db_xref	PFAM:PF02214
ColletesGigas_001223-T1	db_xref	PFAM:PF00130
ColletesGigas_001130-T1	db_xref	PFAM:PF12265
ColletesGigas_001356-T1	db_xref	PFAM:PF13715
ColletesGigas_001356-T1	db_xref	PFAM:PF13620
ColletesGigas_001428-T1	db_xref	PFAM:PF03378
ColletesGigas_001350-T1	db_xref	PFAM:PF01545
ColletesGigas_001383-T1	db_xref	PFAM:PF00307
ColletesGigas_001125-T1	db_xref	PFAM:PF12717
ColletesGigas_001117-T1	db_xref	PFAM:PF00027
ColletesGigas_001434-T1	db_xref	PFAM:PF11598
ColletesGigas_001146-T1	db_xref	PFAM:PF02297
ColletesGigas_001334-T1	db_xref	PFAM:PF02786
ColletesGigas_001192-T1	db_xref	PFAM:PF00473
ColletesGigas_001141-T1	db_xref	PFAM:PF10235
ColletesGigas_001428-T1	db_xref	PFAM:PF08506
ColletesGigas_001148-T1	db_xref	PFAM:PF08216
ColletesGigas_001275-T1	db_xref	PFAM:PF01148
ColletesGigas_001333-T1	db_xref	PFAM:PF09786
ColletesGigas_001223-T1	db_xref	PFAM:PF00609
ColletesGigas_001223-T1	db_xref	PFAM:PF00781
ColletesGigas_001334-T1	db_xref	PFAM:PF07478
ColletesGigas_001331-T1	db_xref	PFAM:PF05011
ColletesGigas_001236-T1	db_xref	PFAM:PF00270
ColletesGigas_001270-T1	db_xref	PFAM:PF00531
ColletesGigas_001256-T1	db_xref	PFAM:PF00531
ColletesGigas_001176-T1	db_xref	PFAM:PF08393
ColletesGigas_001313-T1	db_xref	PFAM:PF01180
ColletesGigas_001143-T1	db_xref	PFAM:PF01902
ColletesGigas_001237-T1	db_xref	PFAM:PF00226
ColletesGigas_001422-T1	db_xref	PFAM:PF00226
ColletesGigas_001131-T1	db_xref	PFAM:PF01119
ColletesGigas_001396-T1	db_xref	PFAM:PF00875
ColletesGigas_001231-T1	db_xref	PFAM:PF01984
ColletesGigas_001160-T1	db_xref	PFAM:PF06565
ColletesGigas_001302-T1	db_xref	PFAM:PF10350
ColletesGigas_001145-T1	db_xref	PFAM:PF10350
ColletesGigas_001287-T1	db_xref	PFAM:PF12417
ColletesGigas_001403-T1	db_xref	PFAM:PF12572
ColletesGigas_009187-T1	db_xref	PFAM:PF00002
ColletesGigas_008917-T1	db_xref	PFAM:PF02949
ColletesGigas_008916-T1	db_xref	PFAM:PF02949
ColletesGigas_008920-T1	db_xref	PFAM:PF02949
ColletesGigas_008911-T1	db_xref	PFAM:PF02949
ColletesGigas_008915-T1	db_xref	PFAM:PF02949
ColletesGigas_008914-T1	db_xref	PFAM:PF02949
ColletesGigas_008924-T1	db_xref	PFAM:PF02949
ColletesGigas_008922-T1	db_xref	PFAM:PF02949
ColletesGigas_008921-T1	db_xref	PFAM:PF02949
ColletesGigas_008918-T1	db_xref	PFAM:PF02949
ColletesGigas_009032-T1	db_xref	PFAM:PF00005
ColletesGigas_009009-T1	db_xref	PFAM:PF00022
ColletesGigas_009048-T1	db_xref	PFAM:PF00022
ColletesGigas_009122-T1	db_xref	PFAM:PF00155
ColletesGigas_009174-T1	db_xref	PFAM:PF00202
ColletesGigas_009079-T1	db_xref	PFAM:PF00023
ColletesGigas_009079-T1	db_xref	PFAM:PF12796
ColletesGigas_009079-T1	db_xref	PFAM:PF13606
ColletesGigas_009079-T1	db_xref	PFAM:PF13637
ColletesGigas_009079-T1	db_xref	PFAM:PF13857
ColletesGigas_009033-T1	db_xref	PFAM:PF06456
ColletesGigas_008909-T1	db_xref	PFAM:PF01388
ColletesGigas_008962-T1	db_xref	PFAM:PF01171
ColletesGigas_008910-T1	db_xref	PFAM:PF00962
ColletesGigas_009150-T1	db_xref	PFAM:PF00452
ColletesGigas_008967-T1	db_xref	PFAM:PF02944
ColletesGigas_009092-T1	db_xref	PFAM:PF17035
ColletesGigas_009092-T1	db_xref	PFAM:PF17105
ColletesGigas_009092-T1	db_xref	PFAM:PF00439
ColletesGigas_009174-T1	db_xref	PFAM:PF00439
ColletesGigas_008860-T1	db_xref	PFAM:PF00439
ColletesGigas_009142-T1	db_xref	PFAM:PF00651
ColletesGigas_009027-T1	db_xref	PFAM:PF00651
ColletesGigas_009027-T1	db_xref	PFAM:PF02214
ColletesGigas_009082-T1	db_xref	PFAM:PF00168
ColletesGigas_009135-T1	db_xref	PFAM:PF11971
ColletesGigas_009158-T1	db_xref	PFAM:PF00188
ColletesGigas_009047-T1	db_xref	PFAM:PF01607
ColletesGigas_009044-T1	db_xref	PFAM:PF01607
ColletesGigas_009041-T1	db_xref	PFAM:PF01607
ColletesGigas_009045-T1	db_xref	PFAM:PF01607
ColletesGigas_009046-T1	db_xref	PFAM:PF01607
ColletesGigas_008846-T1	db_xref	PFAM:PF02234
ColletesGigas_008847-T1	db_xref	PFAM:PF02234
ColletesGigas_009135-T1	db_xref	PFAM:PF06294
ColletesGigas_009008-T1	db_xref	PFAM:PF02487
ColletesGigas_009038-T1	db_xref	PFAM:PF08583
ColletesGigas_008860-T1	db_xref	PFAM:PF09030
ColletesGigas_009158-T1	db_xref	PFAM:PF08562
ColletesGigas_009031-T1	db_xref	PFAM:PF00394
ColletesGigas_009029-T1	db_xref	PFAM:PF00394
ColletesGigas_009031-T1	db_xref	PFAM:PF07731
ColletesGigas_009030-T1	db_xref	PFAM:PF07731
ColletesGigas_009031-T1	db_xref	PFAM:PF07732
ColletesGigas_009029-T1	db_xref	PFAM:PF07732
ColletesGigas_009152-T1	db_xref	PFAM:PF00431
ColletesGigas_008859-T1	db_xref	PFAM:PF00173
ColletesGigas_009174-T1	db_xref	PFAM:PF02791
ColletesGigas_008990-T1	db_xref	PFAM:PF06584
ColletesGigas_009036-T1	db_xref	PFAM:PF08068
ColletesGigas_009149-T1	db_xref	PFAM:PF06916
ColletesGigas_009116-T1	db_xref	PFAM:PF10240
ColletesGigas_009079-T1	db_xref	PFAM:PF11936
ColletesGigas_009003-T1	db_xref	PFAM:PF15998
ColletesGigas_009002-T1	db_xref	PFAM:PF15998
ColletesGigas_009000-T1	db_xref	PFAM:PF15998
ColletesGigas_009001-T1	db_xref	PFAM:PF15998
ColletesGigas_009182-T1	db_xref	PFAM:PF16061
ColletesGigas_019920-T1	db_xref	PFAM:PF12846
ColletesGigas_020107-T1	db_xref	PFAM:PF00005
ColletesGigas_019974-T1	db_xref	PFAM:PF00005
ColletesGigas_020109-T1	db_xref	PFAM:PF10899
ColletesGigas_020110-T1	db_xref	PFAM:PF16873
ColletesGigas_020108-T1	db_xref	PFAM:PF00106
ColletesGigas_020108-T1	db_xref	PFAM:PF13561
ColletesGigas_020090-T1	db_xref	PFAM:PF06407
ColletesGigas_020133-T1	db_xref	PFAM:PF00653
ColletesGigas_019919-T1	db_xref	PFAM:PF05257
ColletesGigas_020006-T1	db_xref	PFAM:PF05679
ColletesGigas_019961-T1	db_xref	PFAM:PF01609
ColletesGigas_019961-T1	db_xref	PFAM:PF13359
ColletesGigas_020115-T1	db_xref	PFAM:PF13359
ColletesGigas_019841-T1	db_xref	PFAM:PF13359
ColletesGigas_020135-T1	db_xref	PFAM:PF00270
ColletesGigas_019844-T1	db_xref	PFAM:PF05699
ColletesGigas_019847-T1	db_xref	PFAM:PF05699
ColletesGigas_019904-T1	db_xref	PFAM:PF05699
ColletesGigas_019969-T1	db_xref	PFAM:PF17877
ColletesGigas_020149-T1	db_xref	PFAM:PF00035
ColletesGigas_019940-T1	db_xref	PFAM:PF14309
ColletesGigas_019973-T1	db_xref	PFAM:PF14393
ColletesGigas_020077-T1	db_xref	PFAM:PF16087
ColletesGigas_019978-T1	db_xref	PFAM:PF16087
ColletesGigas_020007-T1	db_xref	PFAM:PF09816
ColletesGigas_003860-T1	db_xref	PFAM:PF00001
ColletesGigas_003860-T1	db_xref	PFAM:PF10328
ColletesGigas_003967-T1	db_xref	PFAM:PF00004
ColletesGigas_003764-T1	db_xref	PFAM:PF00004
ColletesGigas_003764-T1	db_xref	PFAM:PF13401
ColletesGigas_003750-T1	db_xref	PFAM:PF07728
ColletesGigas_003750-T1	db_xref	PFAM:PF12774
ColletesGigas_003749-T1	db_xref	PFAM:PF12775
ColletesGigas_003749-T1	db_xref	PFAM:PF12780
ColletesGigas_003749-T1	db_xref	PFAM:PF12781
ColletesGigas_003749-T1	db_xref	PFAM:PF17857
ColletesGigas_003749-T1	db_xref	PFAM:PF18198
ColletesGigas_003967-T1	db_xref	PFAM:PF17862
ColletesGigas_003977-T1	db_xref	PFAM:PF01490
ColletesGigas_003779-T1	db_xref	PFAM:PF02550
ColletesGigas_003778-T1	db_xref	PFAM:PF02550
ColletesGigas_003778-T1	db_xref	PFAM:PF13336
ColletesGigas_003779-T1	db_xref	PFAM:PF13336
ColletesGigas_003695-T1	db_xref	PFAM:PF00583
ColletesGigas_003695-T1	db_xref	PFAM:PF13673
ColletesGigas_003695-T1	db_xref	PFAM:PF13508
ColletesGigas_004037-T1	db_xref	PFAM:PF12689
ColletesGigas_003731-T1	db_xref	PFAM:PF00330
ColletesGigas_003731-T1	db_xref	PFAM:PF00694
ColletesGigas_003794-T1	db_xref	PFAM:PF00441
ColletesGigas_003794-T1	db_xref	PFAM:PF08028
ColletesGigas_003794-T1	db_xref	PFAM:PF02770
ColletesGigas_003794-T1	db_xref	PFAM:PF02771
ColletesGigas_003815-T1	db_xref	PFAM:PF01553
ColletesGigas_003702-T1	db_xref	PFAM:PF00106
ColletesGigas_003700-T1	db_xref	PFAM:PF00106
ColletesGigas_003740-T1	db_xref	PFAM:PF00106
ColletesGigas_003702-T1	db_xref	PFAM:PF13561
ColletesGigas_003700-T1	db_xref	PFAM:PF13561
ColletesGigas_003791-T1	db_xref	PFAM:PF00596
ColletesGigas_003720-T1	db_xref	PFAM:PF00248
ColletesGigas_003718-T1	db_xref	PFAM:PF00248
ColletesGigas_003719-T1	db_xref	PFAM:PF00248
ColletesGigas_003714-T1	db_xref	PFAM:PF00155
ColletesGigas_003851-T1	db_xref	PFAM:PF01593
ColletesGigas_003852-T1	db_xref	PFAM:PF01593
ColletesGigas_003990-T1	db_xref	PFAM:PF03256
ColletesGigas_003798-T1	db_xref	PFAM:PF08174
ColletesGigas_003766-T1	db_xref	PFAM:PF00023
ColletesGigas_003766-T1	db_xref	PFAM:PF12796
ColletesGigas_003766-T1	db_xref	PFAM:PF13606
ColletesGigas_003766-T1	db_xref	PFAM:PF13637
ColletesGigas_003766-T1	db_xref	PFAM:PF13857
ColletesGigas_003822-T1	db_xref	PFAM:PF05839
ColletesGigas_003734-T1	db_xref	PFAM:PF00025
ColletesGigas_003727-T1	db_xref	PFAM:PF01112
ColletesGigas_003692-T1	db_xref	PFAM:PF08442
ColletesGigas_003693-T1	db_xref	PFAM:PF08442
ColletesGigas_003692-T1	db_xref	PFAM:PF13549
ColletesGigas_003693-T1	db_xref	PFAM:PF13549
ColletesGigas_003777-T1	db_xref	PFAM:PF00006
ColletesGigas_003777-T1	db_xref	PFAM:PF02874
ColletesGigas_003738-T1	db_xref	PFAM:PF05680
ColletesGigas_003817-T1	db_xref	PFAM:PF05827
ColletesGigas_003806-T1	db_xref	PFAM:PF02178
ColletesGigas_003863-T1	db_xref	PFAM:PF02137
ColletesGigas_003836-T1	db_xref	PFAM:PF05700
ColletesGigas_003970-T1	db_xref	PFAM:PF00533
ColletesGigas_003819-T1	db_xref	PFAM:PF00439
ColletesGigas_003968-T1	db_xref	PFAM:PF00651
ColletesGigas_003725-T1	db_xref	PFAM:PF07716
ColletesGigas_003687-T1	db_xref	PFAM:PF00028
ColletesGigas_003687-T1	db_xref	PFAM:PF01049
ColletesGigas_003760-T1	db_xref	PFAM:PF00188
ColletesGigas_003768-T1	db_xref	PFAM:PF16760
ColletesGigas_003768-T1	db_xref	PFAM:PF03370
ColletesGigas_003764-T1	db_xref	PFAM:PF09079
ColletesGigas_003706-T1	db_xref	PFAM:PF01066
ColletesGigas_003751-T1	db_xref	PFAM:PF12624
ColletesGigas_003960-T1	db_xref	PFAM:PF00135
ColletesGigas_003958-T1	db_xref	PFAM:PF00135
ColletesGigas_003961-T1	db_xref	PFAM:PF00135
ColletesGigas_003959-T1	db_xref	PFAM:PF00135
ColletesGigas_003955-T1	db_xref	PFAM:PF00135
ColletesGigas_003943-T1	db_xref	PFAM:PF00650
ColletesGigas_003756-T1	db_xref	PFAM:PF00650
ColletesGigas_003756-T1	db_xref	PFAM:PF13716
ColletesGigas_003867-T1	db_xref	PFAM:PF10236
ColletesGigas_003846-T1	db_xref	PFAM:PF00270
ColletesGigas_003850-T1	db_xref	PFAM:PF00531
ColletesGigas_003704-T1	db_xref	PFAM:PF02141
ColletesGigas_003750-T1	db_xref	PFAM:PF08385
ColletesGigas_003750-T1	db_xref	PFAM:PF08393
ColletesGigas_003945-T1	db_xref	PFAM:PF01529
ColletesGigas_003854-T1	db_xref	PFAM:PF01529
ColletesGigas_003843-T1	db_xref	PFAM:PF00200
ColletesGigas_003748-T1	db_xref	PFAM:PF01119
ColletesGigas_003863-T1	db_xref	PFAM:PF00035
ColletesGigas_003974-T1	db_xref	PFAM:PF14924
ColletesGigas_003975-T1	db_xref	PFAM:PF14924
ColletesGigas_003736-T1	db_xref	PFAM:PF14958
ColletesGigas_003723-T1	db_xref	PFAM:PF15006
ColletesGigas_003972-T1	db_xref	PFAM:PF15377
ColletesGigas_003775-T1	db_xref	PFAM:PF15995
ColletesGigas_007221-T1	db_xref	PFAM:PF13532
ColletesGigas_007265-T1	db_xref	PFAM:PF13640
ColletesGigas_007111-T1	db_xref	PFAM:PF00001
ColletesGigas_007244-T1	db_xref	PFAM:PF00001
ColletesGigas_007078-T1	db_xref	PFAM:PF00001
ColletesGigas_007168-T1	db_xref	PFAM:PF00002
ColletesGigas_007246-T1	db_xref	PFAM:PF02949
ColletesGigas_007247-T1	db_xref	PFAM:PF02949
ColletesGigas_007248-T1	db_xref	PFAM:PF02949
ColletesGigas_007111-T1	db_xref	PFAM:PF10324
ColletesGigas_007244-T1	db_xref	PFAM:PF10328
ColletesGigas_007007-T1	db_xref	PFAM:PF00207
ColletesGigas_007007-T1	db_xref	PFAM:PF07703
ColletesGigas_007007-T1	db_xref	PFAM:PF07677
ColletesGigas_007301-T1	db_xref	PFAM:PF00004
ColletesGigas_007325-T1	db_xref	PFAM:PF00004
ColletesGigas_007263-T1	db_xref	PFAM:PF00004
ColletesGigas_007261-T1	db_xref	PFAM:PF13238
ColletesGigas_007176-T1	db_xref	PFAM:PF07728
ColletesGigas_007325-T1	db_xref	PFAM:PF07728
ColletesGigas_007176-T1	db_xref	PFAM:PF12774
ColletesGigas_007176-T1	db_xref	PFAM:PF12775
ColletesGigas_007176-T1	db_xref	PFAM:PF12780
ColletesGigas_007176-T1	db_xref	PFAM:PF12781
ColletesGigas_007176-T1	db_xref	PFAM:PF17857
ColletesGigas_007176-T1	db_xref	PFAM:PF18198
ColletesGigas_007301-T1	db_xref	PFAM:PF17862
ColletesGigas_007325-T1	db_xref	PFAM:PF17862
ColletesGigas_007093-T1	db_xref	PFAM:PF12698
ColletesGigas_007338-T1	db_xref	PFAM:PF00664
ColletesGigas_007093-T1	db_xref	PFAM:PF00005
ColletesGigas_007338-T1	db_xref	PFAM:PF00005
ColletesGigas_007022-T1	db_xref	PFAM:PF07859
ColletesGigas_007172-T1	db_xref	PFAM:PF00887
ColletesGigas_007219-T1	db_xref	PFAM:PF00583
ColletesGigas_007118-T1	db_xref	PFAM:PF00330
ColletesGigas_007118-T1	db_xref	PFAM:PF00694
ColletesGigas_007012-T1	db_xref	PFAM:PF01553
ColletesGigas_007264-T1	db_xref	PFAM:PF00698
ColletesGigas_007023-T1	db_xref	PFAM:PF00928
ColletesGigas_007304-T1	db_xref	PFAM:PF08240
ColletesGigas_007264-T1	db_xref	PFAM:PF00107
ColletesGigas_007304-T1	db_xref	PFAM:PF00107
ColletesGigas_007264-T1	db_xref	PFAM:PF13602
ColletesGigas_007121-T1	db_xref	PFAM:PF10397
ColletesGigas_006995-T1	db_xref	PFAM:PF01808
ColletesGigas_007348-T1	db_xref	PFAM:PF01315
ColletesGigas_007348-T1	db_xref	PFAM:PF02738
ColletesGigas_007071-T1	db_xref	PFAM:PF00025
ColletesGigas_007003-T1	db_xref	PFAM:PF00025
ColletesGigas_007001-T1	db_xref	PFAM:PF01412
ColletesGigas_007260-T1	db_xref	PFAM:PF15684
ColletesGigas_007073-T1	db_xref	PFAM:PF02752
ColletesGigas_007073-T1	db_xref	PFAM:PF00339
ColletesGigas_007220-T1	db_xref	PFAM:PF01813
ColletesGigas_007117-T1	db_xref	PFAM:PF07162
ColletesGigas_007274-T1	db_xref	PFAM:PF00533
ColletesGigas_007224-T1	db_xref	PFAM:PF00170
ColletesGigas_007224-T1	db_xref	PFAM:PF07716
ColletesGigas_007120-T1	db_xref	PFAM:PF00386
ColletesGigas_007298-T1	db_xref	PFAM:PF00168
ColletesGigas_007258-T1	db_xref	PFAM:PF11971
ColletesGigas_007119-T1	db_xref	PFAM:PF01607
ColletesGigas_007337-T1	db_xref	PFAM:PF01607
ColletesGigas_007178-T1	db_xref	PFAM:PF01607
ColletesGigas_006990-T1	db_xref	PFAM:PF01607
ColletesGigas_007258-T1	db_xref	PFAM:PF00307
ColletesGigas_007092-T1	db_xref	PFAM:PF00379
ColletesGigas_007011-T1	db_xref	PFAM:PF15011
ColletesGigas_007023-T1	db_xref	PFAM:PF01217
ColletesGigas_007099-T1	db_xref	PFAM:PF00574
ColletesGigas_007259-T1	db_xref	PFAM:PF00780
ColletesGigas_007004-T1	db_xref	PFAM:PF01121
ColletesGigas_007022-T1	db_xref	PFAM:PF00135
ColletesGigas_007052-T1	db_xref	PFAM:PF00135
ColletesGigas_007038-T1	db_xref	PFAM:PF00135
ColletesGigas_007348-T1	db_xref	PFAM:PF03450
ColletesGigas_006994-T1	db_xref	PFAM:PF14327
ColletesGigas_006994-T1	db_xref	PFAM:PF14304
ColletesGigas_007268-T1	db_xref	PFAM:PF04442
ColletesGigas_007004-T1	db_xref	PFAM:PF01467
ColletesGigas_007097-T1	db_xref	PFAM:PF02984
ColletesGigas_007097-T1	db_xref	PFAM:PF00134
ColletesGigas_007080-T1	db_xref	PFAM:PF00173
ColletesGigas_007081-T1	db_xref	PFAM:PF00173
ColletesGigas_007158-T1	db_xref	PFAM:PF00270
ColletesGigas_007176-T1	db_xref	PFAM:PF08385
ColletesGigas_007176-T1	db_xref	PFAM:PF08393
ColletesGigas_006996-T1	db_xref	PFAM:PF01612
ColletesGigas_007159-T1	db_xref	PFAM:PF14966
ColletesGigas_007189-T1	db_xref	PFAM:PF00782
ColletesGigas_000812-T1	db_xref	PFAM:PF01073
ColletesGigas_000820-T1	db_xref	PFAM:PF05902
ColletesGigas_000969-T1	db_xref	PFAM:PF00001
ColletesGigas_000763-T1	db_xref	PFAM:PF00001
ColletesGigas_000970-T1	db_xref	PFAM:PF08395
ColletesGigas_000770-T1	db_xref	PFAM:PF00004
ColletesGigas_000770-T1	db_xref	PFAM:PF17862
ColletesGigas_001080-T1	db_xref	PFAM:PF00664
ColletesGigas_001079-T1	db_xref	PFAM:PF00664
ColletesGigas_000921-T1	db_xref	PFAM:PF00005
ColletesGigas_001079-T1	db_xref	PFAM:PF00005
ColletesGigas_001080-T1	db_xref	PFAM:PF00005
ColletesGigas_001050-T1	db_xref	PFAM:PF12697
ColletesGigas_001051-T1	db_xref	PFAM:PF12697
ColletesGigas_000947-T1	db_xref	PFAM:PF02770
ColletesGigas_000947-T1	db_xref	PFAM:PF02771
ColletesGigas_001035-T1	db_xref	PFAM:PF08240
ColletesGigas_001035-T1	db_xref	PFAM:PF00107
ColletesGigas_001011-T1	db_xref	PFAM:PF00202
ColletesGigas_000768-T1	db_xref	PFAM:PF03782
ColletesGigas_000878-T1	db_xref	PFAM:PF00501
ColletesGigas_000878-T1	db_xref	PFAM:PF13193
ColletesGigas_001070-T1	db_xref	PFAM:PF00023
ColletesGigas_000778-T1	db_xref	PFAM:PF00023
ColletesGigas_000827-T1	db_xref	PFAM:PF00023
ColletesGigas_001070-T1	db_xref	PFAM:PF12796
ColletesGigas_000778-T1	db_xref	PFAM:PF12796
ColletesGigas_000827-T1	db_xref	PFAM:PF12796
ColletesGigas_001070-T1	db_xref	PFAM:PF13606
ColletesGigas_000778-T1	db_xref	PFAM:PF13606
ColletesGigas_001070-T1	db_xref	PFAM:PF13637
ColletesGigas_000778-T1	db_xref	PFAM:PF13637
ColletesGigas_001070-T1	db_xref	PFAM:PF13857
ColletesGigas_000778-T1	db_xref	PFAM:PF13857
ColletesGigas_000827-T1	db_xref	PFAM:PF13857
ColletesGigas_000924-T1	db_xref	PFAM:PF06105
ColletesGigas_000781-T1	db_xref	PFAM:PF00025
ColletesGigas_000933-T1	db_xref	PFAM:PF02752
ColletesGigas_000934-T1	db_xref	PFAM:PF02752
ColletesGigas_000933-T1	db_xref	PFAM:PF00339
ColletesGigas_000934-T1	db_xref	PFAM:PF00339
ColletesGigas_001069-T1	db_xref	PFAM:PF03483
ColletesGigas_001069-T1	db_xref	PFAM:PF03484
ColletesGigas_001051-T1	db_xref	PFAM:PF08840
ColletesGigas_001086-T1	db_xref	PFAM:PF01426
ColletesGigas_000811-T1	db_xref	PFAM:PF10046
ColletesGigas_000809-T1	db_xref	PFAM:PF10046
ColletesGigas_000932-T1	db_xref	PFAM:PF00651
ColletesGigas_001097-T1	db_xref	PFAM:PF07742
ColletesGigas_000764-T1	db_xref	PFAM:PF09405
ColletesGigas_000931-T1	db_xref	PFAM:PF07716
ColletesGigas_001088-T1	db_xref	PFAM:PF00755
ColletesGigas_000791-T1	db_xref	PFAM:PF10152
ColletesGigas_001039-T1	db_xref	PFAM:PF01130
ColletesGigas_000759-T1	db_xref	PFAM:PF01130
ColletesGigas_001091-T1	db_xref	PFAM:PF12662
ColletesGigas_000995-T1	db_xref	PFAM:PF12032
ColletesGigas_001078-T1	db_xref	PFAM:PF05602
ColletesGigas_001068-T1	db_xref	PFAM:PF03311
ColletesGigas_001088-T1	db_xref	PFAM:PF16484
ColletesGigas_001105-T1	db_xref	PFAM:PF13716
ColletesGigas_000815-T1	db_xref	PFAM:PF00394
ColletesGigas_000815-T1	db_xref	PFAM:PF07731
ColletesGigas_000815-T1	db_xref	PFAM:PF07732
ColletesGigas_001059-T1	db_xref	PFAM:PF00431
ColletesGigas_000882-T1	db_xref	PFAM:PF00431
ColletesGigas_001104-T1	db_xref	PFAM:PF02845
ColletesGigas_001001-T1	db_xref	PFAM:PF00781
ColletesGigas_000967-T1	db_xref	PFAM:PF15228
ColletesGigas_000807-T1	db_xref	PFAM:PF09724
ColletesGigas_000782-T1	db_xref	PFAM:PF00270
ColletesGigas_000863-T1	db_xref	PFAM:PF05186
ColletesGigas_000864-T1	db_xref	PFAM:PF12355
ColletesGigas_000843-T1	db_xref	PFAM:PF08409
ColletesGigas_000959-T1	db_xref	PFAM:PF08953
ColletesGigas_001011-T1	db_xref	PFAM:PF09172
ColletesGigas_000937-T1	db_xref	PFAM:PF09747
ColletesGigas_000951-T1	db_xref	PFAM:PF14534
ColletesGigas_000772-T1	db_xref	PFAM:PF14780
ColletesGigas_015059-T1	db_xref	PFAM:PF00198
ColletesGigas_015216-T1	db_xref	PFAM:PF00003
ColletesGigas_015258-T1	db_xref	PFAM:PF00207
ColletesGigas_015258-T1	db_xref	PFAM:PF07703
ColletesGigas_015258-T1	db_xref	PFAM:PF07677
ColletesGigas_015050-T1	db_xref	PFAM:PF00004
ColletesGigas_015409-T1	db_xref	PFAM:PF13207
ColletesGigas_015050-T1	db_xref	PFAM:PF07724
ColletesGigas_015050-T1	db_xref	PFAM:PF07728
ColletesGigas_015386-T1	db_xref	PFAM:PF00324
ColletesGigas_015386-T1	db_xref	PFAM:PF13520
ColletesGigas_015386-T1	db_xref	PFAM:PF13906
ColletesGigas_015229-T1	db_xref	PFAM:PF01756
ColletesGigas_015229-T1	db_xref	PFAM:PF00441
ColletesGigas_015229-T1	db_xref	PFAM:PF02770
ColletesGigas_015064-T1	db_xref	PFAM:PF17771
ColletesGigas_015065-T1	db_xref	PFAM:PF17771
ColletesGigas_015064-T1	db_xref	PFAM:PF05986
ColletesGigas_015065-T1	db_xref	PFAM:PF05986
ColletesGigas_015160-T1	db_xref	PFAM:PF00106
ColletesGigas_015160-T1	db_xref	PFAM:PF13561
ColletesGigas_015158-T1	db_xref	PFAM:PF00171
ColletesGigas_015378-T1	db_xref	PFAM:PF01979
ColletesGigas_015061-T1	db_xref	PFAM:PF01063
ColletesGigas_015178-T1	db_xref	PFAM:PF00909
ColletesGigas_015057-T1	db_xref	PFAM:PF12894
ColletesGigas_015288-T1	db_xref	PFAM:PF00023
ColletesGigas_015288-T1	db_xref	PFAM:PF12796
ColletesGigas_015288-T1	db_xref	PFAM:PF13606
ColletesGigas_015288-T1	db_xref	PFAM:PF13637
ColletesGigas_015288-T1	db_xref	PFAM:PF13857
ColletesGigas_015099-T1	db_xref	PFAM:PF00025
ColletesGigas_015351-T1	db_xref	PFAM:PF00025
ColletesGigas_015046-T1	db_xref	PFAM:PF11581
ColletesGigas_015380-T1	db_xref	PFAM:PF02222
ColletesGigas_015103-T1	db_xref	PFAM:PF00137
ColletesGigas_015297-T1	db_xref	PFAM:PF18800
ColletesGigas_015059-T1	db_xref	PFAM:PF00364
ColletesGigas_015206-T1	db_xref	PFAM:PF00439
ColletesGigas_015217-T1	db_xref	PFAM:PF00651
ColletesGigas_015170-T1	db_xref	PFAM:PF00651
ColletesGigas_015096-T1	db_xref	PFAM:PF00168
ColletesGigas_015107-T1	db_xref	PFAM:PF00168
ColletesGigas_015193-T1	db_xref	PFAM:PF00168
ColletesGigas_015357-T1	db_xref	PFAM:PF00028
ColletesGigas_015360-T1	db_xref	PFAM:PF00194
ColletesGigas_015363-T1	db_xref	PFAM:PF00194
ColletesGigas_015359-T1	db_xref	PFAM:PF00194
ColletesGigas_015093-T1	db_xref	PFAM:PF00808
ColletesGigas_015053-T1	db_xref	PFAM:PF01607
ColletesGigas_015050-T1	db_xref	PFAM:PF10431
ColletesGigas_015253-T1	db_xref	PFAM:PF00780
ColletesGigas_015380-T1	db_xref	PFAM:PF02786
ColletesGigas_015380-T1	db_xref	PFAM:PF02787
ColletesGigas_015380-T1	db_xref	PFAM:PF00988
ColletesGigas_015127-T1	db_xref	PFAM:PF00650
ColletesGigas_015197-T1	db_xref	PFAM:PF04969
ColletesGigas_015157-T1	db_xref	PFAM:PF02845
ColletesGigas_015287-T1	db_xref	PFAM:PF08559
ColletesGigas_015380-T1	db_xref	PFAM:PF07478
ColletesGigas_015385-T1	db_xref	PFAM:PF00270
ColletesGigas_015166-T1	db_xref	PFAM:PF00531
ColletesGigas_015342-T1	db_xref	PFAM:PF16543
ColletesGigas_015172-T1	db_xref	PFAM:PF01529
ColletesGigas_015370-T1	db_xref	PFAM:PF00200
ColletesGigas_015098-T1	db_xref	PFAM:PF00136
ColletesGigas_015098-T1	db_xref	PFAM:PF03104
ColletesGigas_015354-T1	db_xref	PFAM:PF15031
ColletesGigas_015119-T1	db_xref	PFAM:PF15266
ColletesGigas_015273-T1	db_xref	PFAM:PF16037
ColletesGigas_015140-T1	db_xref	PFAM:PF16043
ColletesGigas_015274-T1	db_xref	PFAM:PF05018
ColletesGigas_015295-T1	db_xref	PFAM:PF05907
ColletesGigas_015205-T1	db_xref	PFAM:PF12763
ColletesGigas_015048-T1	db_xref	PFAM:PF00679
ColletesGigas_015073-T1	db_xref	PFAM:PF07645
ColletesGigas_015104-T1	db_xref	PFAM:PF08662
ColletesGigas_015106-T1	db_xref	PFAM:PF01151
ColletesGigas_015095-T1	db_xref	PFAM:PF01370
ColletesGigas_015054-T1	db_xref	PFAM:PF15002
ColletesGigas_007857-T1	db_xref	PFAM:PF04419
ColletesGigas_007904-T1	db_xref	PFAM:PF01591
ColletesGigas_008021-T1	db_xref	PFAM:PF00004
ColletesGigas_007736-T1	db_xref	PFAM:PF00004
ColletesGigas_007927-T1	db_xref	PFAM:PF00004
ColletesGigas_008080-T1	db_xref	PFAM:PF13087
ColletesGigas_008080-T1	db_xref	PFAM:PF13245
ColletesGigas_008080-T1	db_xref	PFAM:PF13604
ColletesGigas_008021-T1	db_xref	PFAM:PF17862
ColletesGigas_007999-T1	db_xref	PFAM:PF00324
ColletesGigas_007999-T1	db_xref	PFAM:PF13520
ColletesGigas_007999-T1	db_xref	PFAM:PF13906
ColletesGigas_008009-T1	db_xref	PFAM:PF00887
ColletesGigas_007878-T1	db_xref	PFAM:PF00022
ColletesGigas_007839-T1	db_xref	PFAM:PF00709
ColletesGigas_008076-T1	db_xref	PFAM:PF04587
ColletesGigas_008015-T1	db_xref	PFAM:PF00171
ColletesGigas_007805-T1	db_xref	PFAM:PF05208
ColletesGigas_007909-T1	db_xref	PFAM:PF13949
ColletesGigas_007951-T1	db_xref	PFAM:PF00128
ColletesGigas_007897-T1	db_xref	PFAM:PF01593
ColletesGigas_007824-T1	db_xref	PFAM:PF00501
ColletesGigas_007824-T1	db_xref	PFAM:PF13193
ColletesGigas_007751-T1	db_xref	PFAM:PF00023
ColletesGigas_007751-T1	db_xref	PFAM:PF12796
ColletesGigas_007751-T1	db_xref	PFAM:PF13606
ColletesGigas_007751-T1	db_xref	PFAM:PF13637
ColletesGigas_007751-T1	db_xref	PFAM:PF13857
ColletesGigas_007881-T1	db_xref	PFAM:PF08264
ColletesGigas_007757-T1	db_xref	PFAM:PF08264
ColletesGigas_007844-T1	db_xref	PFAM:PF00025
ColletesGigas_007783-T1	db_xref	PFAM:PF00025
ColletesGigas_007804-T1	db_xref	PFAM:PF10208
ColletesGigas_008071-T1	db_xref	PFAM:PF05856
ColletesGigas_007895-T1	db_xref	PFAM:PF03987
ColletesGigas_007842-T1	db_xref	PFAM:PF18035
ColletesGigas_007939-T1	db_xref	PFAM:PF06859
ColletesGigas_008035-T1	db_xref	PFAM:PF17778
ColletesGigas_008030-T1	db_xref	PFAM:PF10512
ColletesGigas_007961-T1	db_xref	PFAM:PF00533
ColletesGigas_007969-T1	db_xref	PFAM:PF00533
ColletesGigas_007969-T1	db_xref	PFAM:PF16589
ColletesGigas_007909-T1	db_xref	PFAM:PF03097
ColletesGigas_007919-T1	db_xref	PFAM:PF02214
ColletesGigas_007719-T1	db_xref	PFAM:PF00168
ColletesGigas_007773-T1	db_xref	PFAM:PF00168
ColletesGigas_007996-T1	db_xref	PFAM:PF00168
ColletesGigas_007799-T1	db_xref	PFAM:PF00168
ColletesGigas_007907-T1	db_xref	PFAM:PF01607
ColletesGigas_007986-T1	db_xref	PFAM:PF01607
ColletesGigas_008003-T1	db_xref	PFAM:PF14916
ColletesGigas_007785-T1	db_xref	PFAM:PF10233
ColletesGigas_007742-T1	db_xref	PFAM:PF14645
ColletesGigas_008020-T1	db_xref	PFAM:PF00379
ColletesGigas_008019-T1	db_xref	PFAM:PF00379
ColletesGigas_008025-T1	db_xref	PFAM:PF01217
ColletesGigas_007960-T1	db_xref	PFAM:PF00027
ColletesGigas_007861-T1	db_xref	PFAM:PF00027
ColletesGigas_008005-T1	db_xref	PFAM:PF05347
ColletesGigas_008005-T1	db_xref	PFAM:PF13233
ColletesGigas_007877-T1	db_xref	PFAM:PF10075
ColletesGigas_007754-T1	db_xref	PFAM:PF00431
ColletesGigas_007971-T1	db_xref	PFAM:PF00173
ColletesGigas_007931-T1	db_xref	PFAM:PF00383
ColletesGigas_007789-T1	db_xref	PFAM:PF05652
ColletesGigas_007789-T1	db_xref	PFAM:PF11969
ColletesGigas_007941-T1	db_xref	PFAM:PF03607
ColletesGigas_007740-T1	db_xref	PFAM:PF10172
ColletesGigas_007880-T1	db_xref	PFAM:PF03455
ColletesGigas_007988-T1	db_xref	PFAM:PF13359
ColletesGigas_007838-T1	db_xref	PFAM:PF00270
ColletesGigas_007880-T1	db_xref	PFAM:PF02141
ColletesGigas_007781-T1	db_xref	PFAM:PF00610
ColletesGigas_008073-T1	db_xref	PFAM:PF05699
ColletesGigas_007714-T1	db_xref	PFAM:PF00226
ColletesGigas_008010-T1	db_xref	PFAM:PF01119
ColletesGigas_008074-T1	db_xref	PFAM:PF00035
ColletesGigas_008012-T1	db_xref	PFAM:PF02995
ColletesGigas_007947-T1	db_xref	PFAM:PF10231
ColletesGigas_007790-T1	db_xref	PFAM:PF03103
ColletesGigas_019482-T1	db_xref	PFAM:PF00001
ColletesGigas_019814-T1	db_xref	PFAM:PF00001
ColletesGigas_019482-T1	db_xref	PFAM:PF10320
ColletesGigas_019482-T1	db_xref	PFAM:PF10324
ColletesGigas_019482-T1	db_xref	PFAM:PF10328
ColletesGigas_019619-T1	db_xref	PFAM:PF13614
ColletesGigas_019738-T1	db_xref	PFAM:PF07728
ColletesGigas_019791-T1	db_xref	PFAM:PF03109
ColletesGigas_019608-T1	db_xref	PFAM:PF00583
ColletesGigas_019483-T1	db_xref	PFAM:PF00583
ColletesGigas_019608-T1	db_xref	PFAM:PF13673
ColletesGigas_019483-T1	db_xref	PFAM:PF13673
ColletesGigas_019608-T1	db_xref	PFAM:PF13302
ColletesGigas_019608-T1	db_xref	PFAM:PF13420
ColletesGigas_019608-T1	db_xref	PFAM:PF13508
ColletesGigas_019483-T1	db_xref	PFAM:PF13508
ColletesGigas_019468-T1	db_xref	PFAM:PF08240
ColletesGigas_019635-T1	db_xref	PFAM:PF00106
ColletesGigas_019640-T1	db_xref	PFAM:PF00106
ColletesGigas_019635-T1	db_xref	PFAM:PF13561
ColletesGigas_019640-T1	db_xref	PFAM:PF13561
ColletesGigas_019468-T1	db_xref	PFAM:PF13602
ColletesGigas_019791-T1	db_xref	PFAM:PF13772
ColletesGigas_019702-T1	db_xref	PFAM:PF17989
ColletesGigas_019792-T1	db_xref	PFAM:PF08264
ColletesGigas_019745-T1	db_xref	PFAM:PF00025
ColletesGigas_019706-T1	db_xref	PFAM:PF16993
ColletesGigas_019649-T1	db_xref	PFAM:PF16993
ColletesGigas_019706-T1	db_xref	PFAM:PF16929
ColletesGigas_019649-T1	db_xref	PFAM:PF16929
ColletesGigas_019608-T1	db_xref	PFAM:PF03780
ColletesGigas_019639-T1	db_xref	PFAM:PF03780
ColletesGigas_019481-T1	db_xref	PFAM:PF07855
ColletesGigas_019612-T1	db_xref	PFAM:PF18483
ColletesGigas_019704-T1	db_xref	PFAM:PF18483
ColletesGigas_019583-T1	db_xref	PFAM:PF01145
ColletesGigas_019485-T1	db_xref	PFAM:PF00439
ColletesGigas_019619-T1	db_xref	PFAM:PF01656
ColletesGigas_019619-T1	db_xref	PFAM:PF06564
ColletesGigas_019655-T1	db_xref	PFAM:PF05257
ColletesGigas_019713-T1	db_xref	PFAM:PF05257
ColletesGigas_019541-T1	db_xref	PFAM:PF18391
ColletesGigas_019580-T1	db_xref	PFAM:PF01217
ColletesGigas_019742-T1	db_xref	PFAM:PF00118
ColletesGigas_019729-T1	db_xref	PFAM:PF03184
ColletesGigas_019561-T1	db_xref	PFAM:PF01609
ColletesGigas_019561-T1	db_xref	PFAM:PF13359
ColletesGigas_019707-T1	db_xref	PFAM:PF00270
ColletesGigas_019648-T1	db_xref	PFAM:PF00270
ColletesGigas_019454-T1	db_xref	PFAM:PF06733
ColletesGigas_019536-T1	db_xref	PFAM:PF02966
ColletesGigas_019622-T1	db_xref	PFAM:PF00226
ColletesGigas_019480-T1	db_xref	PFAM:PF08338
[truncated: 2,336 more rows]
