# Supplementary material for: Prevalent bee venom genes evolved before the aculeate stinger and eusociality
Source: BMC Biol. 2023 Oct 23;21:229. doi: 10.1186/s12915-023-01656-5 (PMC10591384; doi:10.1186/s12915-023-01656-5)
Supplement: Supplementary file 37 — Additional file 37. Genome annotation of Colletes gigas. [file 12915_2023_1656_MOESM37_ESM.zip › Colletes_gigas.annotation.funannotate181.Oct2020/annotations/annotations.genes-products.txt]

ColletesGigas_007796-T1	name	4EBP
ColletesGigas_007796-T1	product	4E-binding protein THOR
ColletesGigas_019857-T1	name	4EHP
ColletesGigas_019857-T1	product	Eukaryotic translation initiation factor 4E type 2
ColletesGigas_011005-T1	name	5HT7_1
ColletesGigas_011005-T1	product	Serotonin receptor
ColletesGigas_011007-T1	name	5HT7_2
ColletesGigas_011007-T1	product	Serotonin receptor
ColletesGigas_001743-T1	name	ABCB7
ColletesGigas_001743-T1	product	ATP-binding cassette sub- B member 7, mitochondrial
ColletesGigas_002614-T1	name	ABCC4
ColletesGigas_002614-T1	product	Multidrug resistance-associated protein 4
ColletesGigas_002266-T1	name	AC3_1
ColletesGigas_002266-T1	product	CYCc
ColletesGigas_002267-T1	name	AC3_2
ColletesGigas_002267-T1	product	CYCc
ColletesGigas_010372-T1	name	ACF1
ColletesGigas_010372-T1	product	Bromodomain adjacent to zinc finger domain protein 1A
ColletesGigas_002100-T1	name	ACHE-1
ColletesGigas_002100-T1	product	alpha/beta hydrolase fold
ColletesGigas_016415-T1	name	ACJ6_1
ColletesGigas_016415-T1	product	POU
ColletesGigas_016417-T1	name	ACJ6_2
ColletesGigas_016417-T1	product	POU
ColletesGigas_016209-T1	name	ACP2_1
ColletesGigas_016209-T1	product	mitochondrial acyl carrier protein
ColletesGigas_016211-T1	name	ACP2_2
ColletesGigas_016211-T1	product	mitochondrial acyl carrier protein
ColletesGigas_015371-T1	name	ADAM10
ColletesGigas_015371-T1	product	Disintegrin and metalloproteinase domain-containing protein 10
ColletesGigas_015065-T1	name	ADAMTS14
ColletesGigas_015065-T1	product	A disintegrin and metalloproteinase with thrombospondin motifs 14
ColletesGigas_011425-T1	name	ADAMTSL1_1
ColletesGigas_011425-T1	product	ADAMTS-like
ColletesGigas_011426-T1	name	ADAMTSL1_2
ColletesGigas_011426-T1	product	ADAMTS-like
ColletesGigas_009923-T1	name	ADCK2
ColletesGigas_009923-T1	product	Uncharacterized aarF domain-containing protein kinase 2
ColletesGigas_004938-T1	name	ADE2
ColletesGigas_004938-T1	product	phosphoribosylaminoimidazole carboxylase ade2
ColletesGigas_009759-T1	name	ADE5
ColletesGigas_009759-T1	product	Bifunctional purine biosynthetic protein ade5,7
ColletesGigas_017531-T1	name	ADK1
ColletesGigas_017531-T1	product	Adenylate kinase
ColletesGigas_019363-T1	name	ADK2
ColletesGigas_019363-T1	product	Adenylate kinase 2
ColletesGigas_002737-T1	name	ADK3
ColletesGigas_002737-T1	product	GTP:AMP phosphotransferase, mitochondrial
ColletesGigas_010221-T1	name	AGLU3
ColletesGigas_010221-T1	product	Uncharacterized protein
ColletesGigas_018094-T1	name	AGO1_1
ColletesGigas_018094-T1	product	argonaute 1
ColletesGigas_018095-T1	name	AGO1_2
ColletesGigas_018095-T1	product	argonaute 1
ColletesGigas_001394-T1	name	AGO2
ColletesGigas_001394-T1	product	Protein argonaute-2
ColletesGigas_018262-T1	name	AGO3
ColletesGigas_018262-T1	product	Protein argonaute-3
ColletesGigas_012836-T1	name	AK6
ColletesGigas_012836-T1	product	Adenylate kinase isoenzyme 6
ColletesGigas_018282-T1	name	AKT1
ColletesGigas_018282-T1	product	RAC-alpha serine/threonine-protein kinase
ColletesGigas_008599-T1	name	ALG5_1
ColletesGigas_008599-T1	product	dolichyl-phosphate beta-glucosyltransferase
ColletesGigas_008601-T1	name	ALG5_2
ColletesGigas_008601-T1	product	dolichyl-phosphate beta-glucosyltransferase
ColletesGigas_008598-T1	name	ALG-2
ColletesGigas_008598-T1	product	Alpha-1 3/1 6-mannosyltransferase alg-2
ColletesGigas_012286-T1	name	ANC-1
ColletesGigas_012286-T1	product	CH
ColletesGigas_005298-T1	name	ANKRD50
ColletesGigas_005298-T1	product	Ankyrin repeat domain-containing protein 50
ColletesGigas_017612-T1	name	ANXB9
ColletesGigas_017612-T1	product	Annexin B9
ColletesGigas_008303-T1	name	AOS1
ColletesGigas_008303-T1	product	E1 ubiquitin-activating protein aos1
ColletesGigas_019580-T1	name	AP2S1
ColletesGigas_019580-T1	product	AP-2 complex subunit sigma
ColletesGigas_002700-T1	name	AP-50
ColletesGigas_002700-T1	product	Adaptor complexes medium subunit
ColletesGigas_011412-T1	name	APC7
ColletesGigas_011412-T1	product	Anaphase-promoting complex subunit 7
ColletesGigas_000299-T1	name	APD-3
ColletesGigas_000299-T1	product
ColletesGigas_000924-T1	name	APH-1
ColletesGigas_000924-T1	product	gamma secretase complex protein
ColletesGigas_004502-T1	name	APLIP1
ColletesGigas_004502-T1	product	JNK-interacting protein 1
ColletesGigas_013689-T1	name	APP-BP1
ColletesGigas_013689-T1	product	NEDD8-activating enzyme E1 regulatory subunit
ColletesGigas_014500-T1	name	ARALAR1
ColletesGigas_014500-T1	product	Calcium-binding mitochondrial carrier protein Aralar1
ColletesGigas_008401-T1	name	ARC42
ColletesGigas_008401-T1	product	Acyl-CoA dehydrogenase, N-terminal domain
ColletesGigas_007699-T1	name	ARC-P34
ColletesGigas_007699-T1	product	protein 2 3 complex subunit 2
ColletesGigas_017294-T1	name	ARHGAP6_1
ColletesGigas_017294-T1	product	Rho GTPase-activating protein 6
ColletesGigas_017296-T1	name	ARHGAP6_2
ColletesGigas_017296-T1	product	Rho GTPase-activating protein 6
ColletesGigas_017114-T1	name	ARP1
ColletesGigas_017114-T1	product	centractin- actin- protein of the dynactin complex
ColletesGigas_009048-T1	name	ARP5
ColletesGigas_009048-T1	product	Nuclear actin-protein involved in chromatin remodeling
ColletesGigas_014139-T1	name	ARP8
ColletesGigas_014139-T1	product	actin-like protein arp8
ColletesGigas_007878-T1	name	ARP11
ColletesGigas_007878-T1	product	Actin- protein 3B
ColletesGigas_000593-T1	name	ARPC3A
ColletesGigas_000593-T1	product	Actin- protein 2/3 complex subunit 3-A
ColletesGigas_008071-T1	name	ARPC4
ColletesGigas_008071-T1	product	Actin- protein 2/3 complex subunit 4
ColletesGigas_003591-T1	name	ARR1
ColletesGigas_003591-T1	product	arsenicals resistance
ColletesGigas_001493-T1	name	ARR2
ColletesGigas_001493-T1	product	Arrestin_C
ColletesGigas_002394-T1	name	ARS2
ColletesGigas_002394-T1	product	Serrate RNA effector molecule
ColletesGigas_004909-T1	name	ART3
ColletesGigas_004909-T1	product	Putative putative protein art3
ColletesGigas_007890-T1	name	ART4
ColletesGigas_007890-T1	product	Ecto-ADP-ribosyltransferase 4
ColletesGigas_012736-T1	name	ART7
ColletesGigas_012736-T1	product	Art7p
ColletesGigas_004497-T1	name	ASF1
ColletesGigas_004497-T1	product	Histone chaperone asf1
ColletesGigas_016263-T1	name	ASH1
ColletesGigas_016263-T1	product	DNA-binding transcription repressor
ColletesGigas_014316-T1	name	ASH2
ColletesGigas_014316-T1	product	transcription factor, contains a PHD finger motif
ColletesGigas_019649-T1	name	ASP2_1
ColletesGigas_019649-T1	product	Aspartate aminotransferase, cytoplasmic isozyme 1
ColletesGigas_019706-T1	name	ASP2_2
ColletesGigas_019706-T1	product	Aspartate aminotransferase, cytoplasmic isozyme 1
ColletesGigas_019650-T1	name	ASP3
ColletesGigas_019650-T1	product	Accessory Sec system protein Asp3
ColletesGigas_019607-T1	name	ASP23_1
ColletesGigas_019607-T1	product	alkaline shock protein
ColletesGigas_019608-T1	name	ASP23_2
ColletesGigas_019608-T1	product	alkaline shock protein
ColletesGigas_003727-T1	name	ASRGL1
ColletesGigas_003727-T1	product	Isoaspartyl peptidase/L-asparaginase
ColletesGigas_018750-T1	name	ATAT1
ColletesGigas_018750-T1	product	Alpha-tubulin N-acetyltransferase 1
ColletesGigas_002474-T1	name	ATE1
ColletesGigas_002474-T1	product	Arginyl-tRNA--protein transferase 1
ColletesGigas_009754-T1	name	ATF6
ColletesGigas_009754-T1	product	activating transcription factor 6
ColletesGigas_009328-T1	name	ATG1
ColletesGigas_009328-T1	product	Serine/threonine-protein kinase
ColletesGigas_010306-T1	name	ATG2
ColletesGigas_010306-T1	product	autophagy- protein 2
ColletesGigas_017931-T1	name	ATG4
ColletesGigas_017931-T1	product	Cysteine protease atg4
ColletesGigas_009641-T1	name	ATG5
ColletesGigas_009641-T1	product	autophagy protein 5
ColletesGigas_010644-T1	name	ATG6
ColletesGigas_010644-T1	product	autophagy protein 6
ColletesGigas_012347-T1	name	ATG8A
ColletesGigas_012347-T1	product	Ubiquitin-like autophagy protein Apg12
ColletesGigas_018225-T1	name	ATG9
ColletesGigas_018225-T1	product	autophagy protein atg9
ColletesGigas_012445-T1	name	ATG13
ColletesGigas_012445-T1	product	autophagy protein 13
ColletesGigas_009747-T1	name	ATOH8
ColletesGigas_009747-T1	product	Atonal 8
ColletesGigas_004697-T1	name	ATP5A1
ColletesGigas_004697-T1	product	ATP synthase subunit alpha, mitochondrial
ColletesGigas_005022-T1	name	ATP5C1
ColletesGigas_005022-T1	product	ATP synthase subunit gamma, mitochondrial
ColletesGigas_001384-T1	name	ATP5D
ColletesGigas_001384-T1	product	ATP synthase subunit delta, mitochondrial
ColletesGigas_017253-T1	name	ATP5F1
ColletesGigas_017253-T1	product	ATP synthase F(0) complex subunit B1, mitochondrial
ColletesGigas_017464-T1	name	ATP5G2
ColletesGigas_017464-T1	product	ATP synthase F(0) complex subunit C2, mitochondrial
ColletesGigas_003738-T1	name	ATP5I
ColletesGigas_003738-T1	product	ATP synthase E chain
ColletesGigas_008750-T1	name	ATP5O
ColletesGigas_008750-T1	product	ATP synthase subunit O, mitochondrial
ColletesGigas_005531-T1	name	ATP7
ColletesGigas_005531-T1	product	ATP synthase d subunit
ColletesGigas_001865-T1	name	ATPSYN-CF6
ColletesGigas_001865-T1	product	Mitochondrial ATP synthase coupling factor 6
ColletesGigas_008373-T1	name	ATXN7L1
ColletesGigas_008373-T1	product	Ataxin-7-like protein 1
ColletesGigas_011411-T1	name	AUT1
ColletesGigas_011411-T1	product	Arabinose-proton symporter (Arabinose transporter)
ColletesGigas_009881-T1	name	B-H1_1
ColletesGigas_009881-T1	product	Homeobox domain
ColletesGigas_009884-T1	name	B-H1_2
ColletesGigas_009884-T1	product	Homeobox domain
ColletesGigas_004352-T1	name	BAB1
ColletesGigas_004352-T1	product	helix-turn-helix, Psq domain
ColletesGigas_003394-T1	name	BAP28
ColletesGigas_003394-T1	product	HEAT repeat-containing protein 1
ColletesGigas_018773-T1	name	BAP55
ColletesGigas_018773-T1	product	Brahma associated protein 55kD
ColletesGigas_014504-T1	name	BAP60
ColletesGigas_014504-T1	product	SWI SNF- matrix-associated actin-dependent regulator of chromatin sub D
ColletesGigas_017279-T1	name	BBS1
ColletesGigas_017279-T1	product	Bardet-Biedl syndrome 1 protein
ColletesGigas_003836-T1	name	BCAS2
ColletesGigas_003836-T1	product	Pre-mRNA-splicing factor SPF27
ColletesGigas_018537-T1	name	BEST2
ColletesGigas_018537-T1	product	Bestrophin, RFP-TM, chloride channel
ColletesGigas_001745-T1	name	BET3
ColletesGigas_001745-T1	product	transport protein particle 22 kDa subunit
ColletesGigas_017557-T1	name	BETA3GALT6_1
ColletesGigas_017557-T1	product	Beta-1,3-galactosyltransferase 6
ColletesGigas_018939-T1	name	BETA3GALT6_2
ColletesGigas_018939-T1	product	Beta-1,3-galactosyltransferase 6
ColletesGigas_005950-T1	name	BETA4GALT7
ColletesGigas_005950-T1	product	Beta1,4-galactosyltransferase
ColletesGigas_001515-T1	name	BLIMP1
ColletesGigas_001515-T1	product	Uncharacterized protein
ColletesGigas_000809-T1	name	BLOS2_1
ColletesGigas_000809-T1	product	Bioproteinsis of lysosome- organelles complex 1 subunit 2
ColletesGigas_000811-T1	name	BLOS2_2
ColletesGigas_000811-T1	product	Bioproteinsis of lysosome- organelles complex 1 subunit 2
ColletesGigas_003819-T1	name	BRD8
ColletesGigas_003819-T1	product	Bromodomain-containing protein 8
ColletesGigas_009402-T1	name	BRE1
ColletesGigas_009402-T1	product	E3 ubiquitin-protein ligase bre1
ColletesGigas_002944-T1	name	BRU-3
ColletesGigas_002944-T1	product	CUGBP Elav-like member 4-like
ColletesGigas_018891-T1	name	BRWD3
ColletesGigas_018891-T1	product	Bromodomain and WD repeat-containing protein 3
ColletesGigas_018644-T1	name	BUB3
ColletesGigas_018644-T1	product	mitotic spindle checkpoint protein Bub3
ColletesGigas_006508-T1	name	BX42
ColletesGigas_006508-T1	product	Puff-specific protein Bx42
ColletesGigas_007120-T1	name	C1Q-VP
ColletesGigas_007120-T1	product	C1q domain
ColletesGigas_013357-T1	name	CA7
ColletesGigas_013357-T1	product	Carbonic anhydrase 7
ColletesGigas_002342-T1	name	CA10_1
ColletesGigas_002342-T1	product	Carbonic anhydrase- protein 10
ColletesGigas_002348-T1	name	CA10_2
ColletesGigas_002348-T1	product	Carbonic anhydrase- protein 10
ColletesGigas_002631-T1	name	CACNB2
ColletesGigas_002631-T1	product	Voltage-dependent L-type calcium channel subunit beta-2
ColletesGigas_009749-T1	name	CAF1
ColletesGigas_009749-T1	product	CCR4-Not complex caf1 ribonuclease subunit Caf1
ColletesGigas_013356-T1	name	CAH1
ColletesGigas_013356-T1	product	Carbonic anhydrase 1
ColletesGigas_003840-T1	name	CALML4
ColletesGigas_003840-T1	product	Calmodulin-like protein 4
ColletesGigas_003320-T1	name	CAND1
ColletesGigas_003320-T1	product	Cullin-associated NEDD8-dissociated protein 1
ColletesGigas_001538-T1	name	CAP-D2
ColletesGigas_001538-T1	product	Cap-d2p
ColletesGigas_013120-T1	name	CASP7
ColletesGigas_013120-T1	product	Caspase-7
ColletesGigas_008703-T1	name	CAV1A
ColletesGigas_008703-T1	product	Voltage-dependent L-type calcium channel subunit alpha
ColletesGigas_015737-T1	name	CAV3A_1
ColletesGigas_015737-T1	product	Voltage dependent Ca2+ channel Cav3 subunit
ColletesGigas_015739-T1	name	CAV3A_2
ColletesGigas_015739-T1	product	Voltage dependent Ca2+ channel Cav3 subunit
ColletesGigas_001430-T1	name	CBP20
ColletesGigas_001430-T1	product	Nuclear cap-binding protein subunit 2
ColletesGigas_007884-T1	name	CBP80
ColletesGigas_007884-T1	product	Component of the cap-binding complex (CBC)
ColletesGigas_018878-T1	name	CCDC40
ColletesGigas_018878-T1	product	Coiled-coil domain-containing protein 40
ColletesGigas_006511-T1	name	CCE-I1
ColletesGigas_006511-T1	product	Carboxylesterase
ColletesGigas_002814-T1	name	CCT5
ColletesGigas_002814-T1	product	T-complex protein 1 subunit epsilon
ColletesGigas_015053-T1	name	CDA4_1
ColletesGigas_015053-T1	product	Probable inactive cytidine deaminase 4
ColletesGigas_015054-T1	name	CDA4_2
ColletesGigas_015054-T1	product	Probable inactive cytidine deaminase 4
ColletesGigas_001508-T1	name	CDA5
ColletesGigas_001508-T1	product	Cytidine deaminase 5
ColletesGigas_006433-T1	name	CDC2
ColletesGigas_006433-T1	product	Cell division control protein 2
ColletesGigas_011416-T1	name	CDC2RK
ColletesGigas_011416-T1	product	Cdc2- kinase
ColletesGigas_015433-T1	name	CDC6
ColletesGigas_015433-T1	product	AAA ATPase
ColletesGigas_011966-T1	name	CDC14
ColletesGigas_011966-T1	product	cell division control protein 14
ColletesGigas_001958-T1	name	CDC27
ColletesGigas_001958-T1	product	anaphase-promoting complex subunit cdc27
ColletesGigas_008275-T1	name	CDC37
ColletesGigas_008275-T1	product	hsp90 co-chaperone Cdc37
ColletesGigas_010045-T1	name	CDC42_1
ColletesGigas_010045-T1	product	Rho GTPase
ColletesGigas_012274-T1	name	CDC42_2
ColletesGigas_012274-T1	product	Rho GTPase
ColletesGigas_009035-T1	name	CDC45L
ColletesGigas_009035-T1	product	Cell division control protein 45
ColletesGigas_016885-T1	name	CDK2
ColletesGigas_016885-T1	product	Cyclin-dependent kinase 2
ColletesGigas_018194-T1	name	CDK4
ColletesGigas_018194-T1	product	Cyclin-dependent kinase 4
ColletesGigas_007854-T1	name	CDK5
ColletesGigas_007854-T1	product	cyclin-dependent kinase 5
ColletesGigas_009853-T1	name	CDK5ALPHA
ColletesGigas_009853-T1	product	Cyclin-dependent kinase 5 activator protein
ColletesGigas_018367-T1	name	CDK7
ColletesGigas_018367-T1	product	Cyclin-Dependent Kinase 7
ColletesGigas_009919-T1	name	CDK8
ColletesGigas_009919-T1	product	Cyclin-dependent kinase 8
ColletesGigas_011877-T1	name	CDK9
ColletesGigas_011877-T1	product	P-TEFb-associated cyclin-dependent protein kinase Cdk9
ColletesGigas_009513-T1	name	CDK12
ColletesGigas_009513-T1	product	Cyclin-dependent kinase 12
ColletesGigas_015472-T1	name	CECR1
ColletesGigas_015472-T1	product	cat eye syndrome chromosome region, candidate 1
ColletesGigas_008129-T1	name	CED-6
ColletesGigas_008129-T1	product	PTB domain-containing adapter protein
ColletesGigas_000462-T1	name	CED-12
ColletesGigas_000462-T1	product	Domain of unknown function (DUF3361)
ColletesGigas_014094-T1	name	CENB1A
ColletesGigas_014094-T1	product	centaurin beta
ColletesGigas_000267-T1	name	CENG1A
ColletesGigas_000267-T1	product	Centaurin-gamma-1A
ColletesGigas_008785-T1	name	CEP97
ColletesGigas_008785-T1	product	IQ calmodulin-binding motif
ColletesGigas_012303-T1	name	CETN2
ColletesGigas_012303-T1	product	centrin, EF-hand protein
ColletesGigas_015008-T1	name	CHAF1A
ColletesGigas_015008-T1	product	Chromatin assembly factor 1, subunit A
ColletesGigas_008276-T1	name	CHD1
ColletesGigas_008276-T1	product	transcriptional regulator
ColletesGigas_012501-T1	name	CHD5
ColletesGigas_012501-T1	product	choline dehydrogenase 5
ColletesGigas_012916-T1	name	CHD64
ColletesGigas_012916-T1	product	Transgelin
ColletesGigas_010806-T1	name	CHMP1
ColletesGigas_010806-T1	product	Charged multivesicular body protein 1a
ColletesGigas_011251-T1	name	CHS-2
ColletesGigas_011251-T1	product	Chitin synthase 2
ColletesGigas_007907-T1	name	CHT2
ColletesGigas_007907-T1	product	Chitinase 2
ColletesGigas_010413-T1	name	CHT11
ColletesGigas_010413-T1	product	Glyco_18
ColletesGigas_004585-T1	name	CIAO1
ColletesGigas_004585-T1	product	cytosolic iron-sulfur protein assembly
ColletesGigas_001340-T1	name	CIR1_1
ColletesGigas_001340-T1	product	Putative electron transfer flavoprotein subunit
ColletesGigas_004344-T1	name	CIR1_2
ColletesGigas_004344-T1	product	Putative electron transfer flavoprotein subunit
ColletesGigas_015977-T1	name	CISD3
ColletesGigas_015977-T1	product	CDGSH iron sulfur domain 3
ColletesGigas_011659-T1	name	CKMT2_1
ColletesGigas_011659-T1	product	Creatine kinase S-type, mitochondrial
ColletesGigas_011660-T1	name	CKMT2_2
ColletesGigas_011660-T1	product	Creatine kinase S-type, mitochondrial
ColletesGigas_011888-T1	name	CLE7
ColletesGigas_011888-T1	product	Putative carnitine deficiency-associated protein
ColletesGigas_016274-T1	name	CLIPA10
ColletesGigas_016274-T1	product	AAEL001675-PA
ColletesGigas_013224-T1	name	CLIPA15
ColletesGigas_013224-T1	product	Tryp_SPc
ColletesGigas_010433-T1	name	CLIPB5
ColletesGigas_010433-T1	product	AGAP004148-PA
ColletesGigas_010589-T1	name	CLIPD2
ColletesGigas_010589-T1	product	Serine protease
ColletesGigas_009008-T1	name	CLN3
ColletesGigas_009008-T1	product	G1/S-specific cyclin cln3
ColletesGigas_004341-T1	name	CNOT1
ColletesGigas_004341-T1	product	CCR4-NOT transcription complex subunit 1
ColletesGigas_005104-T1	name	COG3
ColletesGigas_005104-T1	product	Golgi transport complex subunit 3
ColletesGigas_005858-T1	name	COG7
ColletesGigas_005858-T1	product	Golgi transport complex subunit 7
ColletesGigas_018800-T1	name	COPB2
ColletesGigas_018800-T1	product	Coatomer subunit beta'
ColletesGigas_015036-T1	name	COQ2
ColletesGigas_015036-T1	product	Para-hydroxybenzoate--polyprenyltransferase, mitochondrial precursor (PHB:polyprenyltransferase)
ColletesGigas_010415-T1	name	COQ5
ColletesGigas_010415-T1	product	2-hexaprenyl-6-methoxy-1,4-benzoquinone methyltransferase
ColletesGigas_010427-T1	name	COQ6_1
ColletesGigas_010427-T1	product	Putative ubiquinone biosynthesis monooxygenase
ColletesGigas_010429-T1	name	COQ6_2
ColletesGigas_010429-T1	product	Putative ubiquinone biosynthesis monooxygenase
ColletesGigas_010340-T1	name	COX5A
ColletesGigas_010340-T1	product	Cytochrome c oxidase subunit 5A
ColletesGigas_018482-T1	name	COX5B
ColletesGigas_018482-T1	product	Cytochrome c oxidase subunit 5B
ColletesGigas_009250-T1	name	COX6A1
ColletesGigas_009250-T1	product	Cytochrome c oxidase subunit 6A1, mitochondrial
ColletesGigas_006719-T1	name	COX6B1
ColletesGigas_006719-T1	product	Cytochrome c oxidase subunit 6B1
ColletesGigas_000188-T1	name	COX18
ColletesGigas_000188-T1	product	Cytochrome c oxidase assembly protein cox18, mitochondrial
ColletesGigas_013715-T1	name	CPAP3-B
ColletesGigas_013715-T1	product	Chitin binding Peritrophin-A domain
ColletesGigas_016559-T1	name	CPAP3-E
ColletesGigas_016559-T1	product	Chitin binding Peritrophin-A domain
ColletesGigas_009041-T1	name	CPAP3C
ColletesGigas_009041-T1	product	Uncharacterized protein
ColletesGigas_009046-T1	name	CPAP3D
ColletesGigas_009046-T1	product	Uncharacterized protein
ColletesGigas_003414-T1	name	CPF1
ColletesGigas_003414-T1	product	Cuticular protein cpf1
ColletesGigas_017427-T1	name	CPR2
ColletesGigas_017427-T1	product	Peptidyl-prolyl cis-trans isomerase B
ColletesGigas_004814-T1	name	CPR5
ColletesGigas_004814-T1	product	Peptidyl-prolyl cis-trans isomerase D
ColletesGigas_006881-T1	name	CPR11
ColletesGigas_006881-T1	product	Uncharacterized protein
ColletesGigas_008019-T1	name	CPR32
ColletesGigas_008019-T1	product	Insect cuticle protein
ColletesGigas_000492-T1	name	CRIP3
ColletesGigas_000492-T1	product	cysteine-rich protein
ColletesGigas_001396-T1	name	CRY2
ColletesGigas_001396-T1	product	Cryptochrome-2
ColletesGigas_002922-T1	name	CSL4
ColletesGigas_002922-T1	product	exosome 3'->5 exonuclease subunit ski4 (Csl4)
ColletesGigas_005013-T1	name	CSN5
ColletesGigas_005013-T1	product	proteasome regulatory particle subunit RPN11
ColletesGigas_003317-T1	name	CSNK1A1
ColletesGigas_003317-T1	product	Casein kinase I isoform alpha
ColletesGigas_011417-T1	name	CSP6
ColletesGigas_011417-T1	product	Insect pheromone-binding, A10/OS-D
ColletesGigas_006994-T1	name	CSTF-64
ColletesGigas_006994-T1	product	Cleavage stimulation factor subunit 2
ColletesGigas_006362-T1	name	CTL4
ColletesGigas_006362-T1	product	Uncharacterized protein
ColletesGigas_017103-T1	name	CTLSE2_1
ColletesGigas_017103-T1	product	Lectin C-type domain
ColletesGigas_017104-T1	name	CTLSE2_2
ColletesGigas_017104-T1	product	Lectin C-type domain
ColletesGigas_008520-T1	name	CTR9
ColletesGigas_008520-T1	product	protein required for normal CLN1 and CLN2 G1 cyclin expression
ColletesGigas_010070-T1	name	CTU2
ColletesGigas_010070-T1	product	Cytoplasmic tRNA 2-thiolation protein 2
ColletesGigas_008596-T1	name	CUL-5
ColletesGigas_008596-T1	product	Cullin_Nedd8
ColletesGigas_002221-T1	name	CULLIN-3
ColletesGigas_002221-T1	product	Cullin-3
ColletesGigas_018159-T1	name	CV-2
ColletesGigas_018159-T1	product	von Willebrand factor type C domain
ColletesGigas_005816-T1	name	CWC25
ColletesGigas_005816-T1	product	RNA-splicing factor
ColletesGigas_011566-T1	name	CYCB3
ColletesGigas_011566-T1	product	Cyclin, C-terminal domain
ColletesGigas_018489-T1	name	CYP1
ColletesGigas_018489-T1	product	heme binding
ColletesGigas_018751-T1	name	CYP4AA1
ColletesGigas_018751-T1	product	Cytochrome P450
ColletesGigas_014270-T1	name	CYP6A9
ColletesGigas_014270-T1	product	Cytochrome P450 6a9
ColletesGigas_005622-T1	name	CYP6G1_1
ColletesGigas_005622-T1	product	Cytochrome P450 6g1
ColletesGigas_005624-T1	name	CYP6G1_2
ColletesGigas_005624-T1	product	Cytochrome P450 6g1
ColletesGigas_005625-T1	name	CYP6G1_3
ColletesGigas_005625-T1	product	Cytochrome P450 6g1
ColletesGigas_005626-T1	name	CYP6G1_4
ColletesGigas_005626-T1	product	Cytochrome P450 6g1
ColletesGigas_005627-T1	name	CYP6G1_5
ColletesGigas_005627-T1	product	Cytochrome P450 6g1
ColletesGigas_005774-T1	name	CYT-B5-R
ColletesGigas_005774-T1	product	Cytochrome b5- protein
ColletesGigas_003867-T1	name	DAP3
ColletesGigas_003867-T1	product	28S ribosomal protein S29, mitochondrial
ColletesGigas_004995-T1	name	DBP80
ColletesGigas_004995-T1	product	DEAD/DEAH box helicase
ColletesGigas_000625-T1	name	DCHS1
ColletesGigas_000625-T1	product	Protocadherin-16
ColletesGigas_002703-T1	name	DCP1
ColletesGigas_002703-T1	product	mRNA-decapping enzyme subunit 1
ColletesGigas_005934-T1	name	DCP2
ColletesGigas_005934-T1	product	mRNA-decapping enzyme subunit 2
ColletesGigas_019032-T1	name	DCR-1
ColletesGigas_019032-T1	product	Protein Dicer
ColletesGigas_012297-T1	name	DCR-2
ColletesGigas_012297-T1	product	Dicer-2, isoform A
ColletesGigas_000469-T1	name	DCTN4
ColletesGigas_000469-T1	product	Dynactin subunit 4
ColletesGigas_013010-T1	name	DCTN6
ColletesGigas_013010-T1	product	Dynactin subunit 6
ColletesGigas_000782-T1	name	DDX1
ColletesGigas_000782-T1	product	ATP-dependent RNA helicase ddx1
ColletesGigas_017636-T1	name	DEAF1
ColletesGigas_017636-T1	product	Deformed epidermal autoregulatory factor 1
ColletesGigas_000441-T1	name	DESAT1
ColletesGigas_000441-T1	product	fatty acid desaturase
ColletesGigas_010053-T1	name	DGP-1
ColletesGigas_010053-T1	product	Short integuments 2, mitochondrial
ColletesGigas_010079-T1	name	DH31
ColletesGigas_010079-T1	product	Diuretic hormone 31
ColletesGigas_001192-T1	name	DH44
ColletesGigas_001192-T1	product	CRF
ColletesGigas_004426-T1	name	DIP2
ColletesGigas_004426-T1	product	beta transducin
ColletesGigas_012188-T1	name	DMAP1
ColletesGigas_012188-T1	product	DNA methyltransferase 1-associated protein 1
ColletesGigas_003084-T1	name	DNAH2
ColletesGigas_003084-T1	product	Dynein heavy chain 2, axonemal
ColletesGigas_001176-T1	name	DNAH3
ColletesGigas_001176-T1	product	Dynein heavy chain 3, axonemal
ColletesGigas_017188-T1	name	DNAH5
ColletesGigas_017188-T1	product	Dynein heavy chain 5, axonemal
ColletesGigas_010813-T1	name	DNAH7
ColletesGigas_010813-T1	product	Dynein heavy chain 7, axonemal
ColletesGigas_007312-T1	name	DNAI2
ColletesGigas_007312-T1	product	Dynein intermediate chain 2, axonemal
ColletesGigas_001732-T1	name	DNMT1_1
ColletesGigas_001732-T1	product	DNA (cytosine-5)-methyltransferase 1
ColletesGigas_002585-T1	name	DNMT1_2
ColletesGigas_002585-T1	product	DNA (cytosine-5)-methyltransferase 1
ColletesGigas_008584-T1	name	DNMT3_1
ColletesGigas_008584-T1	product	C-5 cytosine-specific DNA methylase
ColletesGigas_008727-T1	name	DNMT3_2
ColletesGigas_008727-T1	product	C-5 cytosine-specific DNA methylase
ColletesGigas_012633-T1	name	DOLPP1
ColletesGigas_012633-T1	product	Dolichyldiphosphatase 1
ColletesGigas_003860-T1	name	DOPR2
ColletesGigas_003860-T1	product	Dopamine receptor
ColletesGigas_008777-T1	name	DPEP1
ColletesGigas_008777-T1	product	dipeptidase 1 (renal)
ColletesGigas_010064-T1	name	DPH5
ColletesGigas_010064-T1	product	diphthine synthase
ColletesGigas_004626-T1	name	DPIT47
ColletesGigas_004626-T1	product	Dpit47p
ColletesGigas_004782-T1	name	DRE4
ColletesGigas_004782-T1	product	splicing associated factor Dre4
ColletesGigas_008663-T1	name	DREP-1
ColletesGigas_008663-T1	product	CIDE-N domain
ColletesGigas_011956-T1	name	DRP1
ColletesGigas_011956-T1	product	UAA transporter
ColletesGigas_000870-T1	name	DSCAML1_1
ColletesGigas_000870-T1	product	Down syndrome cell adhesion molecule-like protein 1
ColletesGigas_000871-T1	name	DSCAML1_2
ColletesGigas_000871-T1	product	Down syndrome cell adhesion molecule-like protein 1
ColletesGigas_008551-T1	name	DSCAML1_3
ColletesGigas_008551-T1	product	Down syndrome cell adhesion molecule-like protein 1
ColletesGigas_008553-T1	name	DSCAML1_4
ColletesGigas_008553-T1	product	Down syndrome cell adhesion molecule-like protein 1
ColletesGigas_008554-T1	name	DSCAML1_5
ColletesGigas_008554-T1	product	Down syndrome cell adhesion molecule-like protein 1
ColletesGigas_008555-T1	name	DSCAML1_6
ColletesGigas_008555-T1	product	Down syndrome cell adhesion molecule-like protein 1
ColletesGigas_009009-T1	name	DSCAML1_7
ColletesGigas_009009-T1	product	Down syndrome cell adhesion molecule-like protein 1
ColletesGigas_019050-T1	name	DSOR1_1
ColletesGigas_019050-T1	product	Dual specificity mitogen-activated protein kinase kinase dSOR1
ColletesGigas_019052-T1	name	DSOR1_2
ColletesGigas_019052-T1	product	Dual specificity mitogen-activated protein kinase kinase dSOR1
ColletesGigas_018476-T1	name	DSP1
ColletesGigas_018476-T1	product	Tyrosine-protein phosphatase dsp1
ColletesGigas_011034-T1	name	DUOX1
ColletesGigas_011034-T1	product	Dual oxidase 1
ColletesGigas_008174-T1	name	DYRK3
ColletesGigas_008174-T1	product	Dual specificity tyrosine-phosphorylation-regulated kinase 3
ColletesGigas_009490-T1	name	E74
ColletesGigas_009490-T1	product	Uncharacterized protein
ColletesGigas_002196-T1	name	E75_1
ColletesGigas_002196-T1	product	Uncharacterized protein
ColletesGigas_002198-T1	name	E75_2
ColletesGigas_002198-T1	product	Ecdysone-induced protein
ColletesGigas_010027-T1	name	E(Y)2
ColletesGigas_010027-T1	product	Enhancer of yellow 2 transcription factor
ColletesGigas_015932-T1	name	EAF6
ColletesGigas_015932-T1	product	chromatin modification- protein eaf6
ColletesGigas_001587-T1	name	EBF1
ColletesGigas_001587-T1	product	Transcription factor COE1
ColletesGigas_009428-T1	name	ECT4_1
ColletesGigas_009428-T1	product	NAD(+) hydrolase sarm1
ColletesGigas_009429-T1	name	ECT4_2
ColletesGigas_009429-T1	product	NAD(+) hydrolase sarm1
ColletesGigas_006267-T1	name	EDEM1
ColletesGigas_006267-T1	product	ER degradation-enhancing alpha-mannosidase-like protein 1
ColletesGigas_018655-T1	name	EDEM2
ColletesGigas_018655-T1	product	ER degradation-enhancing alpha-mannosidase-like protein 2
ColletesGigas_017056-T1	name	EEF1D
ColletesGigas_017056-T1	product	Elongation factor 1-delta
ColletesGigas_001120-T1	name	EF1A
ColletesGigas_001120-T1	product	Elongation factor 1-alpha
ColletesGigas_009771-T1	name	EF1BETA
ColletesGigas_009771-T1	product	Elongation factor 1-beta
ColletesGigas_007876-T1	name	EF1GAMMA
ColletesGigas_007876-T1	product	Elongation factor 1-gamma 1
ColletesGigas_010671-T1	name	EF2B
ColletesGigas_010671-T1	product	Elongation factor 2
ColletesGigas_003013-T1	name	EIF2B-BETA
ColletesGigas_003013-T1	product	EG:100G10.3 protein
ColletesGigas_000598-T1	name	EIF2BALPHA
ColletesGigas_000598-T1	product	Uncharacterized protein
ColletesGigas_004888-T1	name	EIF2G
ColletesGigas_004888-T1	product	Eukaryotic translation initiation factor 2 subunit 3
ColletesGigas_007879-T1	name	EIF3-S5
ColletesGigas_007879-T1	product	Eukaryotic translation initiation factor 3 subunit F
ColletesGigas_008079-T1	name	EIF3-S6
ColletesGigas_008079-T1	product	Eukaryotic translation initiation factor 3 subunit E
ColletesGigas_013222-T1	name	EIF3-S7
ColletesGigas_013222-T1	product	Eukaryotic translation initiation factor 3 subunit D
ColletesGigas_012492-T1	name	EIF3-S8
ColletesGigas_012492-T1	product	Eukaryotic translation initiation factor 3 subunit C
ColletesGigas_002939-T1	name	EIF3S9
ColletesGigas_002939-T1	product	Eukaryotic translation initiation factor 3 subunit B
ColletesGigas_010295-T1	name	EIF4AIII
ColletesGigas_010295-T1	product	Eukaryotic initiation factor 4A-III
ColletesGigas_011171-T1	name	EIF4G
ColletesGigas_011171-T1	product	Eukaryotic translation initiation factor 4 gamma 1
ColletesGigas_007216-T1	name	EIF5
ColletesGigas_007216-T1	product	Eukaryotic translation initiation factor 5A-1
ColletesGigas_005315-T1	name	EIF5B_1
ColletesGigas_005315-T1	product	Translation Initiation Factor 5B
ColletesGigas_005316-T1	name	EIF5B_2
ColletesGigas_005316-T1	product	Translation Initiation Factor 5B
ColletesGigas_012061-T1	name	EIF6
ColletesGigas_012061-T1	product	eukaryotic translation initiation factor 6
ColletesGigas_000084-T1	name	EIF-1A
ColletesGigas_000084-T1	product	Eukaryotic translation initiation factor 1A
ColletesGigas_011437-T1	name	EIF-4A
ColletesGigas_011437-T1	product	Eukaryotic initiation factor 4A-I
ColletesGigas_015167-T1	name	EIF-4E
ColletesGigas_015167-T1	product	Eukaryotic translation initiation factor 4E type 2
ColletesGigas_010055-T1	name	EIF-5A
ColletesGigas_010055-T1	product	eukaryotic translation initiation factor 5A-like
ColletesGigas_009486-T1	name	EIP74EF_1
ColletesGigas_009486-T1	product	ETS
ColletesGigas_009495-T1	name	EIP74EF_2
ColletesGigas_009495-T1	product	ETS
ColletesGigas_009497-T1	name	EIP74EF_3
ColletesGigas_009497-T1	product	ETS
ColletesGigas_006340-T1	name	ELP1
ColletesGigas_006340-T1	product	Putative elongator complex protein 1
ColletesGigas_000464-T1	name	ENT1
ColletesGigas_000464-T1	product	Epsin-1, required for endocytosis and actin patch assembly
ColletesGigas_006192-T1	name	ENT2
ColletesGigas_006192-T1	product	Epsin-2, required for endocytosis and actin patch assembly
ColletesGigas_006735-T1	name	ENT3
ColletesGigas_006735-T1	product	Epsin-3, clathrin recruitment and traffic between the Golgi and endosome
ColletesGigas_007117-T1	name	EPPB9
ColletesGigas_007117-T1	product	B9 domain-containing protein 1
ColletesGigas_017176-T1	name	EPS-15_1
ColletesGigas_017176-T1	product	Epidermal growth factor receptor substrate 15-like 1
ColletesGigas_017178-T1	name	EPS-15_2
ColletesGigas_017178-T1	product	Epidermal growth factor receptor substrate 15-like 1
ColletesGigas_003619-T1	name	ERCC1
ColletesGigas_003619-T1	product	Excision repair cross-complementation group 1
ColletesGigas_000968-T1	name	ERK7
ColletesGigas_000968-T1	product	Mitogen-activated protein kinase 15
ColletesGigas_008597-T1	name	ERO1L
ColletesGigas_008597-T1	product	Endoplasmic Reticulum Oxidoreductin 1 (ERO1)
ColletesGigas_012254-T1	name	ERP60
ColletesGigas_012254-T1	product	Protein disulfide-isomerase A3
ColletesGigas_008392-T1	name	ES2
ColletesGigas_008392-T1	product	Envelope glycoprotein gp160
ColletesGigas_009238-T1	name	EST-6
ColletesGigas_009238-T1	product	Esterase-6
ColletesGigas_002478-T1	name	EWSR1
ColletesGigas_002478-T1	product	RNA-binding protein EWS
ColletesGigas_015808-T1	name	EXO84
ColletesGigas_015808-T1	product	exocyst complex component exo84
ColletesGigas_002002-T1	name	EXP6
ColletesGigas_002002-T1	product	Exportin-6
ColletesGigas_015986-T1	name	FAB1
ColletesGigas_015986-T1	product	1-phosphatidylinositol-3-phosphate 5-kinase
ColletesGigas_011249-T1	name	FANCD2
ColletesGigas_011249-T1	product	Fanconi anemia group D2 protein
ColletesGigas_017976-T1	name	FAR1_1
ColletesGigas_017976-T1	product	cyclin-dependent kinase inhibitor far1
ColletesGigas_019593-T1	name	FAR1_2
ColletesGigas_019593-T1	product	cyclin-dependent kinase inhibitor far1
ColletesGigas_019599-T1	name	FAR1_3
ColletesGigas_019599-T1	product	cyclin-dependent kinase inhibitor far1
ColletesGigas_019604-T1	name	FAR1_4
ColletesGigas_019604-T1	product	cyclin-dependent kinase inhibitor far1
ColletesGigas_019936-T1	name	FAR1_5
ColletesGigas_019936-T1	product	cyclin-dependent kinase inhibitor far1
ColletesGigas_001949-T1	name	FAS2_1
ColletesGigas_001949-T1	product	3-oxoacyl-[acyl-carrier-protein] synthase
ColletesGigas_001950-T1	name	FAS2_2
ColletesGigas_001950-T1	product	3-oxoacyl-[acyl-carrier-protein] synthase
ColletesGigas_004997-T1	name	FBXL4
ColletesGigas_004997-T1	product	F-box and leucine-rich repeat protein 4
ColletesGigas_002725-T1	name	FBXL20
ColletesGigas_002725-T1	product	F-box/LRR-repeat protein 20
ColletesGigas_011043-T1	name	FEM-1
ColletesGigas_011043-T1	product	Ankyrin repeat
ColletesGigas_006260-T1	name	FEN1
ColletesGigas_006260-T1	product	Elongation of fatty acids protein 2
ColletesGigas_007299-T1	name	FER2LCH
ColletesGigas_007299-T1	product	Ferritin-like domain
ColletesGigas_008602-T1	name	FER3HCH_1
ColletesGigas_008602-T1	product	Stores iron in a soluble, non-toxic, readily available form
ColletesGigas_008603-T1	name	FER3HCH_2
ColletesGigas_008603-T1	product	Stores iron in a soluble, non-toxic, readily available form
ColletesGigas_001523-T1	name	FHL5_1
ColletesGigas_001523-T1	product	Four and a half LIM domains protein 5
ColletesGigas_001524-T1	name	FHL5_2
ColletesGigas_001524-T1	product	Four and a half LIM domains protein 5
ColletesGigas_011193-T1	name	FHOD3
ColletesGigas_011193-T1	product	FH1/FH2 domain-containing protein 3
ColletesGigas_016461-T1	name	FIS1
ColletesGigas_016461-T1	product	mitochondrial membrane protein
ColletesGigas_011446-T1	name	FKBP59
ColletesGigas_011446-T1	product	Peptidyl-prolyl cis-trans isomerase FKBP4
ColletesGigas_013564-T1	name	FNIP1_1
ColletesGigas_013564-T1	product	Folliculin-interacting protein 1
ColletesGigas_013565-T1	name	FNIP1_2
ColletesGigas_013565-T1	product	Folliculin-interacting protein 1
ColletesGigas_013566-T1	name	FNIP1_3
ColletesGigas_013566-T1	product	Folliculin-interacting protein 1
ColletesGigas_009922-T1	name	FORM3
ColletesGigas_009922-T1	product	FH2
ColletesGigas_002412-T1	name	FRMD7
ColletesGigas_002412-T1	product	FERM domain-containing protein 7
ColletesGigas_004160-T1	name	FTZ-F1_1
ColletesGigas_004160-T1	product	ZnF_C4
ColletesGigas_004161-T1	name	FTZ-F1_2
ColletesGigas_004161-T1	product	ZnF_C4
ColletesGigas_001421-T1	name	FUCT6
ColletesGigas_001421-T1	product	SH3
ColletesGigas_007310-T1	name	FUR1
ColletesGigas_007310-T1	product	Uracil phosphoribosyltransferase, synthesizes UMP from uracil
ColletesGigas_015231-T1	name	FUR2
ColletesGigas_015231-T1	product	Furin-like protease 2
ColletesGigas_009653-T1	name	G9A
ColletesGigas_009653-T1	product	Histone-lysine N-methyltransferase EHMT2
ColletesGigas_009608-T1	name	GABA-B-R1
ColletesGigas_009608-T1	product	Gamma-aminobutyric acid type B receptor subunit 1
ColletesGigas_005930-T1	name	GABA-B-R2
ColletesGigas_005930-T1	product	Metabotropic GABA-B receptor subtype 2, isoform C
ColletesGigas_000616-T1	name	GABA-B-R3_1
ColletesGigas_000616-T1	product	Metabotropic GABA-B receptor subtype 3A
ColletesGigas_000617-T1	name	GABA-B-R3_2
ColletesGigas_000617-T1	product	Metabotropic GABA-B receptor subtype 3A
ColletesGigas_000618-T1	name	GABA-B-R3_3
ColletesGigas_000618-T1	product	Metabotropic GABA-B receptor subtype 3A
ColletesGigas_002618-T1	name	GAD1_1
ColletesGigas_002618-T1	product	glutamate decarboxylase gad1
ColletesGigas_002619-T1	name	GAD1_2
ColletesGigas_002619-T1	product	glutamate decarboxylase gad1
ColletesGigas_019949-T1	name	GAL3ST3
ColletesGigas_019949-T1	product	Galactose-3-O-sulfotransferase 3
ColletesGigas_006722-T1	name	GALE1
ColletesGigas_006722-T1	product	GLT
ColletesGigas_004465-T1	name	GALECTIN2
ColletesGigas_004465-T1	product	Uncharacterized protein
ColletesGigas_001109-T1	name	GALNAC-T2
ColletesGigas_001109-T1	product	Ricin-type beta-trefoil lectin domain
ColletesGigas_015204-T1	name	GAPDH2
ColletesGigas_015204-T1	product	Glyceraldehyde-3-phosphate dehydrogenase 2
ColletesGigas_015253-T1	name	GARNL3
ColletesGigas_015253-T1	product	GTPase-activating Rap/Ran-GAP domain-like protein 3
ColletesGigas_004698-T1	name	GBETA5
ColletesGigas_004698-T1	product	WD domain, G-beta repeat
ColletesGigas_007587-T1	name	GE-1
ColletesGigas_007587-T1	product	G-type lectin S-receptor-like serine/threonine-protein kinase SRK
ColletesGigas_018744-T1	name	GEM3_1
ColletesGigas_018744-T1	product	BcDNA.LD05563
ColletesGigas_018745-T1	name	GEM3_2
ColletesGigas_018745-T1	product	BcDNA.LD05563
ColletesGigas_016725-T1	name	GEMIN2
ColletesGigas_016725-T1	product	gem (nuclear organelle) associated protein 2
ColletesGigas_000957-T1	name	GFAT1
ColletesGigas_000957-T1	product	SIS domain
ColletesGigas_011987-T1	name	GFM1
ColletesGigas_011987-T1	product	elongation factor EF-G
ColletesGigas_001292-T1	name	GINT3
ColletesGigas_001292-T1	product	Transitional endoplasmic reticulum ATPase TER94
ColletesGigas_008121-T1	name	GLCT-1
ColletesGigas_008121-T1	product	Glct-1p
ColletesGigas_018862-T1	name	GLOB1
ColletesGigas_018862-T1	product	GEO09476p1
ColletesGigas_017258-T1	name	GLUT1_1
ColletesGigas_017258-T1	product	Solute carrier 2, facilitated glucose transporter member 1
ColletesGigas_017259-T1	name	GLUT1_2
ColletesGigas_017259-T1	product	Solute carrier 2, facilitated glucose transporter member 1
ColletesGigas_018093-T1	name	GNBP2
ColletesGigas_018093-T1	product	Glycosyl hydrolases 16
ColletesGigas_016200-T1	name	GNF1
ColletesGigas_016200-T1	product	Replication factor C subunit 1
ColletesGigas_005812-T1	name	GOLGA3
ColletesGigas_005812-T1	product	Golgin A3
ColletesGigas_019546-T1	name	GOLGIN84
ColletesGigas_019546-T1	product	Golgin sub A member 5
ColletesGigas_006134-T1	name	GOS28
ColletesGigas_006134-T1	product	Golgi SNAP receptor complex member 1
ColletesGigas_013650-T1	name	GOT2
ColletesGigas_013650-T1	product	Aspartate aminotransferase, mitochondrial
ColletesGigas_020087-T1	name	GP1
ColletesGigas_020087-T1	product	fungal class II heme-containing peroxidase
ColletesGigas_013783-T1	name	GPI1
ColletesGigas_013783-T1	product	phosphatidylinositol N-acetylglucosaminyltransferase subunit gpi1
ColletesGigas_009187-T1	name	GPRDIH1
ColletesGigas_009187-T1	product	7 transmembrane receptor (Secretin )
ColletesGigas_016053-T1	name	GPRFZ2
ColletesGigas_016053-T1	product	FRI
ColletesGigas_006352-T1	name	GPRGHP3
ColletesGigas_006352-T1	product	Serpentine type 7TM GPCR chemoreceptor Srsx
ColletesGigas_005761-T1	name	GPRK1
ColletesGigas_005761-T1	product	G protein-coupled receptor kinase
ColletesGigas_003553-T1	name	GPRK2_1
ColletesGigas_003553-T1	product	G protein-coupled receptor kinase 2
ColletesGigas_003554-T1	name	GPRK2_2
ColletesGigas_003554-T1	product	G protein-coupled receptor kinase 2
ColletesGigas_012590-T1	name	GPRMAC1
ColletesGigas_012590-T1	product	Serpentine type 7TM GPCR chemoreceptor Srsx
ColletesGigas_014282-T1	name	GPRMAC2
ColletesGigas_014282-T1	product	Serpentine type 7TM GPCR chemoreceptor Srx
ColletesGigas_016229-T1	name	GPRNNB1
ColletesGigas_016229-T1	product	LRRCT
ColletesGigas_003095-T1	name	GPROAR1
ColletesGigas_003095-T1	product	octopamine receptor
ColletesGigas_007244-T1	name	GPROP12
ColletesGigas_007244-T1	product	AGAP002444-PA
ColletesGigas_002712-T1	name	GPROR37_1
ColletesGigas_002712-T1	product	7tm Odorant receptor
ColletesGigas_002713-T1	name	GPROR37_2
ColletesGigas_002713-T1	product	Gpror37p
ColletesGigas_002720-T1	name	GPROR37_3
ColletesGigas_002720-T1	product	Gpror37p
ColletesGigas_002722-T1	name	GPROR37_4
ColletesGigas_002722-T1	product	Gpror37p
ColletesGigas_015346-T1	name	GPRTAK2_1
ColletesGigas_015346-T1	product	Serpentine type 7TM GPCR chemoreceptor Srsx
ColletesGigas_015347-T1	name	GPRTAK2_2
ColletesGigas_015347-T1	product	Serpentine type 7TM GPCR chemoreceptor Srsx
ColletesGigas_002025-T1	name	GPT2
ColletesGigas_002025-T1	product	glycerol-3-phosphate O-acyltransferase 2
ColletesGigas_011466-T1	name	GR1
ColletesGigas_011466-T1	product	Trehalose receptor
ColletesGigas_002824-T1	name	GR3
ColletesGigas_002824-T1	product	Trehalose receptor
ColletesGigas_007164-T1	name	GR32A
ColletesGigas_007164-T1	product	7tm Chemosensory receptor
ColletesGigas_015895-T1	name	GRIA2
ColletesGigas_015895-T1	product	Glutamate receptor 2
ColletesGigas_010550-T1	name	GRIP75
ColletesGigas_010550-T1	product	Spc97 / Spc98
ColletesGigas_017202-T1	name	GRIP84
ColletesGigas_017202-T1	product	Gamma-tubulin complex component 2
ColletesGigas_017661-T1	name	GRX1
ColletesGigas_017661-T1	product	Glutaredoxin-1
ColletesGigas_005675-T1	name	GS2
ColletesGigas_005675-T1	product	gamma-glutamylcysteine synthetase
ColletesGigas_011148-T1	name	GSG2
ColletesGigas_011148-T1	product	Serine/threonine-protein kinase haspin
ColletesGigas_014709-T1	name	GSTD1
ColletesGigas_014709-T1	product	Glutathione S-transferase, N-terminal domain
ColletesGigas_008762-T1	name	GSTE2
ColletesGigas_008762-T1	product	Glutathione
ColletesGigas_004737-T1	name	GSTO1
ColletesGigas_004737-T1	product	Glutathione S-transferase omega-1
ColletesGigas_016926-T1	name	GSTT1
ColletesGigas_016926-T1	product	Glutathione S-transferase theta-1
ColletesGigas_010294-T1	name	GSTZ1
ColletesGigas_010294-T1	product	Glutathione S-transferase zeta-1
ColletesGigas_019651-T1	name	GTF1_1
ColletesGigas_019651-T1	product	glutamyl-tRNA(Gln) amidotransferase subunit F
ColletesGigas_019708-T1	name	GTF1_2
ColletesGigas_019708-T1	product	glutamyl-tRNA(Gln) amidotransferase subunit F
ColletesGigas_010407-T1	name	GTPBP3
ColletesGigas_010407-T1	product	tRNA modification GTPase gtpbp3, mitochondrial
ColletesGigas_017662-T1	name	GXIVSPLA2
ColletesGigas_017662-T1	product	group XIIA secretory phospholipase A2-like
ColletesGigas_012232-T1	name	H2AFJ
ColletesGigas_012232-T1	product	Histone H2A.J
ColletesGigas_016423-T1	name	H2AFV
ColletesGigas_016423-T1	product	Histone H2A.V
ColletesGigas_013903-T1	name	H3F3B_1
ColletesGigas_013903-T1	product	Histone H3.3
ColletesGigas_013904-T1	name	H3F3B_2
ColletesGigas_013904-T1	product	Histone H3.3
ColletesGigas_001707-T1	name	HDAC3
ColletesGigas_001707-T1	product	Histone deacetylase 3
ColletesGigas_002442-T1	name	HDAC4
ColletesGigas_002442-T1	product	Histone deacetylase 4
ColletesGigas_019360-T1	name	HDAC6
ColletesGigas_019360-T1	product	Histone deacetylase 6
ColletesGigas_006929-T1	name	HEL25E
ColletesGigas_006929-T1	product	DEAD/DEAH box helicase
ColletesGigas_009761-T1	name	HERC2
ColletesGigas_009761-T1	product	E3 ubiquitin-protein ligase herc2
ColletesGigas_001085-T1	name	HIP1_1
ColletesGigas_001085-T1	product	histidine permease
ColletesGigas_002092-T1	name	HIP1_2
ColletesGigas_002092-T1	product	histidine permease
ColletesGigas_003868-T1	name	HIP1_3
ColletesGigas_003868-T1	product	histidine permease
ColletesGigas_004810-T1	name	HIP1_4
ColletesGigas_004810-T1	product	histidine permease
ColletesGigas_004813-T1	name	HIP1_5
ColletesGigas_004813-T1	product	histidine permease
ColletesGigas_009021-T1	name	HIP1_6
ColletesGigas_009021-T1	product	histidine permease
ColletesGigas_009022-T1	name	HIP1_7
ColletesGigas_009022-T1	product	histidine permease
ColletesGigas_009891-T1	name	HIP1_8
ColletesGigas_009891-T1	product	histidine permease
ColletesGigas_009894-T1	name	HIP1_9
ColletesGigas_009894-T1	product	histidine permease
ColletesGigas_009895-T1	name	HIP1_10
ColletesGigas_009895-T1	product	histidine permease
ColletesGigas_011404-T1	name	HIP1_11
ColletesGigas_011404-T1	product	histidine permease
ColletesGigas_012324-T1	name	HIP1_12
ColletesGigas_012324-T1	product	histidine permease
ColletesGigas_015806-T1	name	HIP1_13
ColletesGigas_015806-T1	product	histidine permease
ColletesGigas_017101-T1	name	HIP1_14
ColletesGigas_017101-T1	product	histidine permease
ColletesGigas_017213-T1	name	HIP1_15
ColletesGigas_017213-T1	product	histidine permease
ColletesGigas_017431-T1	name	HIP1_16
ColletesGigas_017431-T1	product	histidine permease
ColletesGigas_019194-T1	name	HIP1_17
ColletesGigas_019194-T1	product	histidine permease
ColletesGigas_019404-T1	name	HIP1_18
ColletesGigas_019404-T1	product	histidine permease
ColletesGigas_019405-T1	name	HIP1_19
ColletesGigas_019405-T1	product	histidine permease
ColletesGigas_019465-T1	name	HIP1_20
ColletesGigas_019465-T1	product	histidine permease
ColletesGigas_019853-T1	name	HIP1_21
ColletesGigas_019853-T1	product	histidine permease
ColletesGigas_020124-T1	name	HIP1_22
ColletesGigas_020124-T1	product	histidine permease
ColletesGigas_015009-T1	name	HIP14
ColletesGigas_015009-T1	product	Palmitoyltransferase Hip14
ColletesGigas_012073-T1	name	HIS4_1
ColletesGigas_012073-T1	product	trifunctional histidinol dehydrogenase
ColletesGigas_012074-T1	name	HIS4_2
ColletesGigas_012074-T1	product	trifunctional histidinol dehydrogenase
ColletesGigas_017129-T1	name	HIS4_3
ColletesGigas_017129-T1	product	trifunctional histidinol dehydrogenase
ColletesGigas_017127-T1	name	HIST1H2AA
ColletesGigas_017127-T1	product	Histone H2A type 1-A
ColletesGigas_000654-T1	name	HIST1H2AE
ColletesGigas_000654-T1	product	Histone H2A
ColletesGigas_012233-T1	name	HIST1H4F
ColletesGigas_012233-T1	product	Core component of nucleosome
ColletesGigas_017128-T1	name	HIST2H3A
ColletesGigas_017128-T1	product	Histone H3.2
ColletesGigas_012072-T1	name	HIST2H3D_1
ColletesGigas_012072-T1	product	Histone H3.2
ColletesGigas_012079-T1	name	HIST2H3D_2
ColletesGigas_012079-T1	product	Histone H3.2
ColletesGigas_012235-T1	name	HIST2H3D_3
ColletesGigas_012235-T1	product	Histone H3.2
ColletesGigas_007020-T1	name	HLH54F
ColletesGigas_007020-T1	product	Helix-loop-helix DNA-binding domain
ColletesGigas_013914-T1	name	HMT-1
ColletesGigas_013914-T1	product	Homocysteine S-methyltransferase 1
ColletesGigas_005430-T1	name	HOXA3
ColletesGigas_005430-T1	product	homeobox A3
ColletesGigas_002329-T1	name	HPR1
ColletesGigas_002329-T1	product	hyperrecombination- protein
ColletesGigas_012733-T1	name	HPX1
ColletesGigas_012733-T1	product	Animal haem peroxidase
ColletesGigas_000382-T1	name	HPX5
ColletesGigas_000382-T1	product	Animal haem peroxidase
ColletesGigas_003086-T1	name	HPX6_1
ColletesGigas_003086-T1	product	Animal haem peroxidase
ColletesGigas_003087-T1	name	HPX6_2
ColletesGigas_003087-T1	product	Animal haem peroxidase
ColletesGigas_013011-T1	name	HR3_1
ColletesGigas_013011-T1	product	receptor
ColletesGigas_013012-T1	name	HR3_2
ColletesGigas_013012-T1	product	receptor
ColletesGigas_009102-T1	name	HR4_1
ColletesGigas_009102-T1	product	Ligand-binding domain of nuclear hormone receptor
ColletesGigas_009103-T1	name	HR4_2
ColletesGigas_009103-T1	product	Ligand-binding domain of nuclear hormone receptor
ColletesGigas_011554-T1	name	HR38
ColletesGigas_011554-T1	product	steroid hormone receptor activity
ColletesGigas_015255-T1	name	HR39
ColletesGigas_015255-T1	product	ZnF_C4
ColletesGigas_012809-T1	name	HR51_1
ColletesGigas_012809-T1	product	HOLI
ColletesGigas_012810-T1	name	HR51_2
ColletesGigas_012810-T1	product	HOLI
ColletesGigas_012812-T1	name	HR51_3
ColletesGigas_012812-T1	product	HOLI
ColletesGigas_008172-T1	name	HR78
ColletesGigas_008172-T1	product	ZnF_C4
ColletesGigas_001347-T1	name	HR83
ColletesGigas_001347-T1	product	ZnF_C4
ColletesGigas_003509-T1	name	HR96
ColletesGigas_003509-T1	product	Uncharacterized protein
ColletesGigas_002578-T1	name	HS2ST
ColletesGigas_002578-T1	product	Sulfotransferase
ColletesGigas_013620-T1	name	HS3ST-A
ColletesGigas_013620-T1	product	Sulfotransferase domain
ColletesGigas_002175-T1	name	HS3ST-B
ColletesGigas_002175-T1	product	Sulfotransferase domain
ColletesGigas_006769-T1	name	HS6ST
ColletesGigas_006769-T1	product	Heparan-sulfate 6-O-sulfotransferase
ColletesGigas_017305-T1	name	HSC70CB
ColletesGigas_017305-T1	product	Uncharacterized protein
ColletesGigas_002801-T1	name	HSP67BB
ColletesGigas_002801-T1	product	Uncharacterized protein, isoform C
ColletesGigas_012049-T1	name	HSP83
ColletesGigas_012049-T1	product	Heat shock protein 83
ColletesGigas_009577-T1	name	HSPA5
ColletesGigas_009577-T1	product	Endoplasmic reticulum chaperone BiP
ColletesGigas_014897-T1	name	HSPB1
ColletesGigas_014897-T1	product	Heat shock protein beta-1
ColletesGigas_013166-T1	name	HTATSF1
ColletesGigas_013166-T1	product	HIV Tat-specific factor 1
ColletesGigas_009197-T1	name	HYDR1
ColletesGigas_009197-T1	product	Cytochrome c oxidase subunit 1
ColletesGigas_011963-T1	name	IAP1_1
ColletesGigas_011963-T1	product	Protein DETOXIFICATION 47, chloroplastic
ColletesGigas_020133-T1	name	IAP1_2
ColletesGigas_020133-T1	product	Protein DETOXIFICATION 47, chloroplastic
ColletesGigas_011962-T1	name	IAP2
ColletesGigas_011962-T1	product	BIR
ColletesGigas_009315-T1	name	IGFN36
ColletesGigas_009315-T1	product	Uncharacterized protein
ColletesGigas_007008-T1	name	IK2
ColletesGigas_007008-T1	product	STYKc
ColletesGigas_005311-T1	name	INTS1
ColletesGigas_005311-T1	product	Integrator complex subunit 1
ColletesGigas_005670-T1	name	INTS2
ColletesGigas_005670-T1	product	Integrator complex subunit 2
ColletesGigas_001827-T1	name	INTS6
ColletesGigas_001827-T1	product	Integrator complex subunit 6
ColletesGigas_000822-T1	name	INTS8
ColletesGigas_000822-T1	product	Integrator complex subunit 8
ColletesGigas_006423-T1	name	INTS12_1
ColletesGigas_006423-T1	product	Integrator complex subunit 12
ColletesGigas_016643-T1	name	INTS12_2
ColletesGigas_016643-T1	product	Integrator complex subunit 12
ColletesGigas_001545-T1	name	INX2
ColletesGigas_001545-T1	product	Innexin
ColletesGigas_004948-T1	name	INX3
ColletesGigas_004948-T1	product	innexin 3
ColletesGigas_001546-T1	name	INX7
ColletesGigas_001546-T1	product	Innexin
ColletesGigas_003300-T1	name	IP3PHOSPHATASE
ColletesGigas_003300-T1	product	IP3phosphatase
ColletesGigas_012140-T1	name	IRD1
ColletesGigas_012140-T1	product	General transcription factor II-I repeat domain-containing protein 1
ColletesGigas_016476-T1	name	IRD5
ColletesGigas_016476-T1	product	STYKc
ColletesGigas_005987-T1	name	IRK2
ColletesGigas_005987-T1	product	Inward rectifier potassium channel
ColletesGigas_000166-T1	name	IRP30
ColletesGigas_000166-T1	product	irp30
ColletesGigas_019713-T1	name	ISP2
ColletesGigas_019713-T1	product	domain protein
ColletesGigas_005731-T1	name	JAFRAC1
ColletesGigas_005731-T1	product	C-terminal domain of 1-Cys peroxiredoxin
ColletesGigas_004678-T1	name	JARID2
ColletesGigas_004678-T1	product	jmjN domain
ColletesGigas_006731-T1	name	JHEH2_1
ColletesGigas_006731-T1	product	juvenile hormone epoxide hydrolase
ColletesGigas_006732-T1	name	JHEH2_2
ColletesGigas_006732-T1	product	juvenile hormone epoxide hydrolase
ColletesGigas_006312-T1	name	JIL-1_1
ColletesGigas_006312-T1	product	Chromosomal serine/threonine-protein kinase jil-1
ColletesGigas_006313-T1	name	JIL-1_2
ColletesGigas_006313-T1	product	Chromosomal serine/threonine-protein kinase jil-1
ColletesGigas_010799-T1	name	JOSEPHIN-1
ColletesGigas_010799-T1	product	Josephin-1
ColletesGigas_015161-T1	name	KAP3
ColletesGigas_015161-T1	product	Kinesin-associated protein 3
ColletesGigas_000457-T1	name	KAP-ALPHA1
ColletesGigas_000457-T1	product	Importin subunit alpha
ColletesGigas_017159-T1	name	KAP-ALPHA3
ColletesGigas_017159-T1	product	Importin subunit alpha
ColletesGigas_016938-T1	name	KAT80_1
ColletesGigas_016938-T1	product	Katanin p80 WD40 repeat-containing subunit B1
ColletesGigas_016939-T1	name	KAT80_2
ColletesGigas_016939-T1	product	Katanin p80 WD40 repeat-containing subunit B1
ColletesGigas_017972-T1	name	KAT80_3
ColletesGigas_017972-T1	product	Katanin p80 WD40 repeat-containing subunit B1
ColletesGigas_017973-T1	name	KAT80_4
ColletesGigas_017973-T1	product	Katanin p80 WD40 repeat-containing subunit B1
ColletesGigas_019529-T1	name	KAT80_5
ColletesGigas_019529-T1	product	Katanin p80 WD40 repeat-containing subunit B1
ColletesGigas_019538-T1	name	KAT80_6
ColletesGigas_019538-T1	product	Katanin p80 WD40 repeat-containing subunit B1
ColletesGigas_011439-T1	name	KATNA1
ColletesGigas_011439-T1	product	Katanin p60 ATPase-containing subunit A1
ColletesGigas_002370-T1	name	KCNC4_1
ColletesGigas_002370-T1	product	Potassium voltage-gated channel sub C member 4
ColletesGigas_002371-T1	name	KCNC4_2
ColletesGigas_002371-T1	product	Potassium voltage-gated channel sub C member 4
ColletesGigas_002373-T1	name	KCNC4_3
ColletesGigas_002373-T1	product	Potassium voltage-gated channel sub C member 4
ColletesGigas_002827-T1	name	KCNN2
ColletesGigas_002827-T1	product	Small conductance calcium-activated potassium channel protein 2
ColletesGigas_015132-T1	name	KCNT2
ColletesGigas_015132-T1	product	potassium channel, sub T, member 2
ColletesGigas_004101-T1	name	KCTD1_1
ColletesGigas_004101-T1	product	BTB/POZ domain-containing protein kctd1
ColletesGigas_004103-T1	name	KCTD1_2
ColletesGigas_004103-T1	product	BTB/POZ domain-containing protein kctd1
ColletesGigas_004453-T1	name	KEK2
ColletesGigas_004453-T1	product	LRRCT
ColletesGigas_006478-T1	name	KEK6
ColletesGigas_006478-T1	product	LRRCT
ColletesGigas_014022-T1	name	KHC-73
ColletesGigas_014022-T1	product	Kinesin protein 1B
ColletesGigas_007162-T1	name	KIN17
ColletesGigas_007162-T1	product	DNA/RNA-binding protein kin17
ColletesGigas_006199-T1	name	KINESIN2C
ColletesGigas_006199-T1	product	Kinesin-like protein
ColletesGigas_005458-T1	name	KINESIN4B
ColletesGigas_005458-T1	product	Uncharacterized protein
ColletesGigas_012201-T1	name	KINESIN5A
ColletesGigas_012201-T1	product	Kinesin-like protein
ColletesGigas_004707-T1	name	KINESIN8
ColletesGigas_004707-T1	product	Uncharacterized protein
ColletesGigas_011897-T1	name	KINESIN14_1
ColletesGigas_011897-T1	product	Uncharacterized protein
ColletesGigas_017231-T1	name	KINESIN14_2
ColletesGigas_017231-T1	product	Uncharacterized protein
ColletesGigas_001424-T1	name	KR-H1
ColletesGigas_001424-T1	product	Zinc finger, C2H2 type
ColletesGigas_008758-T1	name	KR-H2
ColletesGigas_008758-T1	product	Uncharacterised protein (UPF0121)
ColletesGigas_000333-T1	name	KRR1
ColletesGigas_000333-T1	product	ribosomal RNA assembly protein krr1
ColletesGigas_003244-T1	name	KU80
ColletesGigas_003244-T1	product	ATP-dependent DNA helicase II subunit 2
ColletesGigas_016540-T1	name	L(1)SC
ColletesGigas_016540-T1	product	Helix-loop-helix DNA-binding domain
ColletesGigas_004687-T1	name	L(2)GL_1
ColletesGigas_004687-T1	product	UDP-N-acetylmuramoyl-L-alanyl-D-glutamate--2,6-diaminopimelate ligase
ColletesGigas_004688-T1	name	L(2)GL_2
ColletesGigas_004688-T1	product	UDP-N-acetylmuramoyl-L-alanyl-D-glutamate--2,6-diaminopimelate ligase
ColletesGigas_007805-T1	name	L(2)NOT
ColletesGigas_007805-T1	product	Lethal(2)neighbour of tid protein
ColletesGigas_014261-T1	name	L(2)TID
ColletesGigas_014261-T1	product	Protein tumorous imaginal discs, mitochondrial
ColletesGigas_008273-T1	name	LANB1
ColletesGigas_008273-T1	product	LamNT
ColletesGigas_011862-T1	name	LANB2_1
ColletesGigas_011862-T1	product	LamB
ColletesGigas_011863-T1	name	LANB2_2
ColletesGigas_011863-T1	product	LamB
ColletesGigas_011864-T1	name	LANB2_3
ColletesGigas_011864-T1	product	LamB
ColletesGigas_011865-T1	name	LANB2_4
ColletesGigas_011865-T1	product	LamB
ColletesGigas_012333-T1	name	LCCH3_1
ColletesGigas_012333-T1	product	Neurotransmitter-gated ion-channel transmembrane region
ColletesGigas_016352-T1	name	LCCH3_2
ColletesGigas_016352-T1	product	Neurotransmitter-gated ion-channel transmembrane region
ColletesGigas_011526-T1	name	LHX9
ColletesGigas_011526-T1	product	LIM/homeobox protein Lhx9
ColletesGigas_007651-T1	name	LIG3_1
ColletesGigas_007651-T1	product	DNA ligase 3
ColletesGigas_007652-T1	name	LIG3_2
ColletesGigas_007652-T1	product	DNA ligase 3
ColletesGigas_007653-T1	name	LIG3_3
ColletesGigas_007653-T1	product	DNA ligase 3
ColletesGigas_007826-T1	name	LIM3_1
ColletesGigas_007826-T1	product	LIM/homeobox protein Lhx3
ColletesGigas_007831-T1	name	LIM3_2
ColletesGigas_007831-T1	product	LIM/homeobox protein Lhx3
ColletesGigas_007240-T1	name	LIN-52
ColletesGigas_007240-T1	product	Retinal tissue protein
ColletesGigas_002005-T1	name	LIS-1
ColletesGigas_002005-T1	product	Platelet-activating factor acetylhydrolase IB subunit alpha
ColletesGigas_004978-T1	name	LK6
ColletesGigas_004978-T1	product	LD17393p
ColletesGigas_005471-T1	name	LKB1
ColletesGigas_005471-T1	product	Serine/threonine-protein kinase STK11
ColletesGigas_008973-T1	name	LMO3_1
ColletesGigas_008973-T1	product	LIM domain only protein 3
ColletesGigas_008981-T1	name	LMO3_2
ColletesGigas_008981-T1	product	LIM domain only protein 3
ColletesGigas_005205-T1	name	LMO4
ColletesGigas_005205-T1	product	LIM domain only 4
ColletesGigas_003542-T1	name	LOP1
ColletesGigas_003542-T1	product	Long wavelength
ColletesGigas_016993-T1	name	LRRC48
ColletesGigas_016993-T1	product	Dynein regulatory complex subunit 3
ColletesGigas_017629-T1	name	LRRC63
ColletesGigas_017629-T1	product	Leucine-rich repeat-containing protein 63
ColletesGigas_018828-T1	name	LRRC71
ColletesGigas_018828-T1	product	Leucine-rich repeat-containing protein 71
ColletesGigas_014307-T1	name	LSD-1
ColletesGigas_014307-T1	product	Protein LSD1
ColletesGigas_018639-T1	name	LSM1
ColletesGigas_018639-T1	product	SM-like, degradation of cytoplasmic mRNAs and positively regulates transcription initiation
ColletesGigas_004421-T1	name	LSM5
ColletesGigas_004421-T1	product	RNA-binding protein lsm5
ColletesGigas_002399-T1	name	LSM7
ColletesGigas_002399-T1	product	Sm-like protein lsm7
ColletesGigas_017191-T1	name	LTBP1_1
ColletesGigas_017191-T1	product	Ltbp1p
ColletesGigas_017192-T1	name	LTBP1_2
ColletesGigas_017192-T1	product	Ltbp1p
ColletesGigas_019633-T1	name	LTRBE1
ColletesGigas_019633-T1	product	Group II intron-interrupted relaxase LtrB
ColletesGigas_011283-T1	name	MAB-21
ColletesGigas_011283-T1	product	Mab-21 protein
ColletesGigas_001217-T1	name	MAD2
ColletesGigas_001217-T1	product	Mitotic spindle checkpoint component mad2
ColletesGigas_015673-T1	name	MAL-A3
ColletesGigas_015673-T1	product	Aamy
ColletesGigas_006622-T1	name	MAL-A5_1
ColletesGigas_006622-T1	product	Aamy
ColletesGigas_006623-T1	name	MAL-A5_2
ColletesGigas_006623-T1	product	Aamy
ColletesGigas_015672-T1	name	MAL-A5_3
ColletesGigas_015672-T1	product	Aamy
ColletesGigas_016884-T1	name	MAP2
ColletesGigas_016884-T1	product	Methionine aminopeptidase 2
ColletesGigas_004605-T1	name	MBF1
ColletesGigas_004605-T1	product	multiprotein-bridging factor 1
ColletesGigas_004855-T1	name	MCM3
ColletesGigas_004855-T1	product	MCM DNA helicase complex subunit
ColletesGigas_010392-T1	name	MCM5
ColletesGigas_010392-T1	product	minichromosome maintenance protein 5
ColletesGigas_016377-T1	name	MCM7
ColletesGigas_016377-T1	product	Mcm2-7 hexameric complex component
ColletesGigas_005004-T1	name	MCT1
ColletesGigas_005004-T1	product	[acyl-carrier-protein] S-malonyltransferase
ColletesGigas_005846-T1	name	MDH2
ColletesGigas_005846-T1	product	malate DEHYDROGENASE, NAD-dependent
ColletesGigas_014482-T1	name	MDN1
ColletesGigas_014482-T1	product	AAA ATPase midasin
ColletesGigas_011655-T1	name	ME31B
ColletesGigas_011655-T1	product	DEAD/DEAH box helicase
ColletesGigas_007616-T1	name	MED1
ColletesGigas_007616-T1	product	Mediator of RNA polymerase II transcription subunit 1
ColletesGigas_000813-T1	name	MED4
ColletesGigas_000813-T1	product	Mediator of RNA polymerase II transcription subunit 4
ColletesGigas_010216-T1	name	MED6
ColletesGigas_010216-T1	product	Mediator of RNA polymerase II transcription subunit 6
ColletesGigas_005487-T1	name	MED7
ColletesGigas_005487-T1	product	Mediator of RNA polymerase II transcription subunit 7
ColletesGigas_015870-T1	name	MED8
ColletesGigas_015870-T1	product	mediator of RNA polymerase II transcription subunit 8
ColletesGigas_010052-T1	name	MED9
ColletesGigas_010052-T1	product	mediator of RNA polymerase II transcription subunit 9
ColletesGigas_019479-T1	name	MED10
ColletesGigas_019479-T1	product	Mediator of RNA polymerase II transcription subunit 10
ColletesGigas_002907-T1	name	MED11
ColletesGigas_002907-T1	product	Mediator of RNA polymerase II transcription subunit 11
ColletesGigas_005733-T1	name	MED14
ColletesGigas_005733-T1	product	Mediator of RNA polymerase II transcription subunit 14
ColletesGigas_009167-T1	name	MED15
ColletesGigas_009167-T1	product	mediator complex subunit Med15
ColletesGigas_007359-T1	name	MED16
ColletesGigas_007359-T1	product	Mediator of RNA polymerase II transcription subunit 16
ColletesGigas_000923-T1	name	MED17
ColletesGigas_000923-T1	product	Mediator of RNA polymerase II transcription subunit 17
ColletesGigas_013724-T1	name	MED18
ColletesGigas_013724-T1	product	Mediator of RNA polymerase II transcription subunit 18
ColletesGigas_002477-T1	name	MED19
ColletesGigas_002477-T1	product	Mediator of RNA polymerase II transcription subunit 19
ColletesGigas_017533-T1	name	MED21
ColletesGigas_017533-T1	product	Mediator of RNA polymerase II transcription subunit 21
ColletesGigas_009609-T1	name	MED22
ColletesGigas_009609-T1	product	Mediator of RNA polymerase II transcription subunit 22
ColletesGigas_011881-T1	name	MED23
ColletesGigas_011881-T1	product	Mediator of RNA polymerase II transcription subunit 23
ColletesGigas_006304-T1	name	MED24
ColletesGigas_006304-T1	product	Mediator of RNA polymerase II transcription subunit 24
ColletesGigas_007784-T1	name	MED26
ColletesGigas_007784-T1	product	TFIIS helical bundle-like domain
ColletesGigas_017069-T1	name	MED27
ColletesGigas_017069-T1	product	Mediator of RNA polymerase II transcription subunit 27
ColletesGigas_014059-T1	name	MED30
ColletesGigas_014059-T1	product	Mediator of RNA polymerase II transcription subunit 30
ColletesGigas_019451-T1	name	MED31
ColletesGigas_019451-T1	product	Mediator of RNA polymerase II transcription subunit 31
ColletesGigas_006347-T1	name	MEF2
ColletesGigas_006347-T1	product	Ribosome-releasing factor 2, mitochondrial
ColletesGigas_002215-T1	name	MEI-9
ColletesGigas_002215-T1	product	DNA repair endonuclease XPF
ColletesGigas_002290-T1	name	MEI-W68
ColletesGigas_002290-T1	product	Meiotic recombination protein W68
ColletesGigas_016519-T1	name	MEKK1
ColletesGigas_016519-T1	product	Mitogen-activated protein kinase kinase kinase 1
ColletesGigas_017033-T1	name	MES-4
ColletesGigas_017033-T1	product	Histone-lysine N-methyltransferase mes-4
ColletesGigas_001226-T1	name	METTL22
ColletesGigas_001226-T1	product	Methyltransferase-like protein 22
ColletesGigas_013277-T1	name	MEX3C
ColletesGigas_013277-T1	product	mex3 C
ColletesGigas_012296-T1	name	MFAP1
ColletesGigas_012296-T1	product	Microfibrillar-associated protein 1
ColletesGigas_016877-T1	name	MGAT1
ColletesGigas_016877-T1	product	GNT-I
ColletesGigas_003437-T1	name	MGAT2
ColletesGigas_003437-T1	product	Alpha-1,6-mannosyl-glycoprotein 2-beta-N-acetylglucosaminyltransferase
ColletesGigas_005739-T1	name	MHC2
ColletesGigas_005739-T1	product	MHC class II transactivator
ColletesGigas_014275-T1	name	MICU1_1
ColletesGigas_014275-T1	product	Calcium uptake protein 1, mitochondrial
ColletesGigas_014276-T1	name	MICU1_2
ColletesGigas_014276-T1	product	Calcium uptake protein 1, mitochondrial
ColletesGigas_009719-T1	name	MIP40
ColletesGigas_009719-T1	product	Mip40p
ColletesGigas_012834-T1	name	MKK4
ColletesGigas_012834-T1	product	Dual specificity mitogen-activated protein kinase kinase 4
ColletesGigas_001631-T1	name	MKP3
ColletesGigas_001631-T1	product	Dual specificity protein phosphatase Mpk3
ColletesGigas_009788-T1	name	MKP-4
ColletesGigas_009788-T1	product	phosphatase
ColletesGigas_008694-T1	name	MKRN1
ColletesGigas_008694-T1	product	E3 ubiquitin-protein ligase makorin-1
ColletesGigas_013576-T1	name	MLC2
ColletesGigas_013576-T1	product	Myosin type II regulatory light chain
ColletesGigas_003748-T1	name	MLH1
ColletesGigas_003748-T1	product	DNA mismatch repair protein
ColletesGigas_016594-T1	name	MLL5
ColletesGigas_016594-T1	product	myeloid lymphoid or mixed-lineage leukemia 5 (trithorax, )
ColletesGigas_014021-T1	name	MMP1
ColletesGigas_014021-T1	product	S-methylmethionine permease mmp1
ColletesGigas_003660-T1	name	MMS19
ColletesGigas_003660-T1	product	mms19 nucleotide excision repair
ColletesGigas_012179-T1	name	MOB3
ColletesGigas_012179-T1	product	MOB-like protein phocein
ColletesGigas_008746-T1	name	MOCS1_1
ColletesGigas_008746-T1	product	Molybdenum cofactor synthesis protein 1
ColletesGigas_008747-T1	name	MOCS1_2
ColletesGigas_008747-T1	product	Molybdenum cofactor synthesis protein 1
ColletesGigas_010292-T1	name	MOCS2
ColletesGigas_010292-T1	product	Molybdopterin synthase catalytic subunit
ColletesGigas_008139-T1	name	MOXD1_1
ColletesGigas_008139-T1	product	DBH-like monooxygenase protein 1
ColletesGigas_008141-T1	name	MOXD1_2
ColletesGigas_008141-T1	product	DBH-like monooxygenase protein 1
ColletesGigas_014505-T1	name	MP20
ColletesGigas_014505-T1	product	Muscle-specific protein 20
ColletesGigas_017604-T1	name	MPP6
ColletesGigas_017604-T1	product	MAGUK p55 sub member 6
ColletesGigas_000472-T1	name	MRE11
ColletesGigas_000472-T1	product	meiotic recombination
ColletesGigas_006752-T1	name	MRG15
ColletesGigas_006752-T1	product	Mortality factor 4-like protein 1
ColletesGigas_015352-T1	name	MRPL1
ColletesGigas_015352-T1	product	mitochondrial 54S ribosomal protein mrpl1
ColletesGigas_003217-T1	name	MRPL2
ColletesGigas_003217-T1	product	54S ribosomal protein L2 mitochondrial
ColletesGigas_017158-T1	name	MRPL3
ColletesGigas_017158-T1	product	54S ribosomal protein L3
ColletesGigas_000776-T1	name	MRPL4
ColletesGigas_000776-T1	product	54S ribosomal protein L4 mitochondrial
ColletesGigas_004752-T1	name	MRPL12
ColletesGigas_004752-T1	product	Ribosomal protein
ColletesGigas_001335-T1	name	MRPL14
ColletesGigas_001335-T1	product	39S ribosomal protein L14, mitochondrial
ColletesGigas_001169-T1	name	MRPL15
ColletesGigas_001169-T1	product	YmL15
ColletesGigas_015418-T1	name	MRPL16
ColletesGigas_015418-T1	product	mitochondrial ribosomal large subunit component
ColletesGigas_010063-T1	name	MRPL17
ColletesGigas_010063-T1	product	54S ribosomal protein L17 mitochondrial
ColletesGigas_008693-T1	name	MRPL19
ColletesGigas_008693-T1	product	mitochondrial 54S ribosomal protein YmL19
ColletesGigas_004991-T1	name	MRPL20
ColletesGigas_004991-T1	product	54S ribosomal protein L20 mitochondrial
ColletesGigas_003707-T1	name	MRPL21
ColletesGigas_003707-T1	product	39S ribosomal protein L21, mitochondrial
ColletesGigas_005459-T1	name	MRPL22
ColletesGigas_005459-T1	product	54S ribosomal protein L22, mitochondrial
ColletesGigas_008885-T1	name	MRPL24
ColletesGigas_008885-T1	product	39S ribosomal protein L24, mitochondrial
ColletesGigas_019743-T1	name	MRPL27
ColletesGigas_019743-T1	product	60S ribosomal protein L27, mitochondrial
ColletesGigas_017542-T1	name	MRPL28
ColletesGigas_017542-T1	product	39S ribosomal protein L28, mitochondrial
ColletesGigas_009795-T1	name	MRPL30
ColletesGigas_009795-T1	product	39S ribosomal protein L30, mitochondrial
ColletesGigas_015752-T1	name	MRPL37_1
ColletesGigas_015752-T1	product	39S ribosomal protein L37, mitochondrial
ColletesGigas_015753-T1	name	MRPL37_2
ColletesGigas_015753-T1	product	39S ribosomal protein L37, mitochondrial
ColletesGigas_004798-T1	name	MRPL38
ColletesGigas_004798-T1	product	39S ribosomal protein L38, mitochondrial
ColletesGigas_010069-T1	name	MRPL40
ColletesGigas_010069-T1	product	39S ribosomal protein L40, mitochondrial
ColletesGigas_002001-T1	name	MRPL41
ColletesGigas_002001-T1	product	39S ribosomal protein L41, mitochondrial
ColletesGigas_003343-T1	name	MRPL43
ColletesGigas_003343-T1	product	39S ribosomal protein L43, mitochondrial
ColletesGigas_006015-T1	name	MRPL45
ColletesGigas_006015-T1	product	39S ribosomal protein L45, mitochondrial
ColletesGigas_009704-T1	name	MRPL46
ColletesGigas_009704-T1	product	39S ribosomal protein L46, mitochondrial
ColletesGigas_006014-T1	name	MRPL48
ColletesGigas_006014-T1	product	39S ribosomal protein L48, mitochondrial
ColletesGigas_005913-T1	name	MRPL51
ColletesGigas_005913-T1	product	39S ribosomal protein L51, mitochondrial
ColletesGigas_009970-T1	name	MRPL54
ColletesGigas_009970-T1	product	Mitochondrial ribosomal protein L54
ColletesGigas_002463-T1	name	MRPS2
ColletesGigas_002463-T1	product	28S ribosomal protein S2, mitochondrial
ColletesGigas_010322-T1	name	MRPS5
ColletesGigas_010322-T1	product	28S ribosomal protein S5, mitochondrial
ColletesGigas_000008-T1	name	MRPS10
ColletesGigas_000008-T1	product	28S ribosomal protein S10, mitochondrial
ColletesGigas_012859-T1	name	MRPS11
ColletesGigas_012859-T1	product	28S ribosomal protein S11, mitochondrial
ColletesGigas_001482-T1	name	MRPS12
ColletesGigas_001482-T1	product	37S ribosomal protein S12, mitochondrial
ColletesGigas_001121-T1	name	MRPS14
ColletesGigas_001121-T1	product	28S ribosomal protein S14, mitochondrial
ColletesGigas_011063-T1	name	MRPS16
ColletesGigas_011063-T1	product	37S ribosomal protein S16, mitochondrial
ColletesGigas_012881-T1	name	MRPS17
ColletesGigas_012881-T1	product	37S ribosomal protein S17 mitochondrial
ColletesGigas_001735-T1	name	MRPS18B
ColletesGigas_001735-T1	product	Ribosomal protein S18
ColletesGigas_003809-T1	name	MRPS18C
ColletesGigas_003809-T1	product	28S ribosomal protein S18c, mitochondrial
ColletesGigas_011794-T1	name	MRPS21_1
ColletesGigas_011794-T1	product	28S ribosomal protein S21, mitochondrial
ColletesGigas_019346-T1	name	MRPS21_2
ColletesGigas_019346-T1	product	28S ribosomal protein S21, mitochondrial
ColletesGigas_015807-T1	name	MRPS22
ColletesGigas_015807-T1	product	28S ribosomal protein S22, mitochondrial
ColletesGigas_001908-T1	name	MRPS24
ColletesGigas_001908-T1	product	28S ribosomal protein S24, mitochondrial
ColletesGigas_014418-T1	name	MRPS25
ColletesGigas_014418-T1	product	28S ribosomal protein S25, mitochondrial
ColletesGigas_015088-T1	name	MRPS30
ColletesGigas_015088-T1	product	Mitochondrial 28S ribosomal protein S30 (PDCD9)
ColletesGigas_000552-T1	name	MRPS31
ColletesGigas_000552-T1	product	mitochondrial ribosomal protein, S31
ColletesGigas_002185-T1	name	MRPS33
ColletesGigas_002185-T1	product	Uncharacterized protein
ColletesGigas_013773-T1	name	MRPS34
ColletesGigas_013773-T1	product	ribosomal protein S34
ColletesGigas_004708-T1	name	MRPS35
ColletesGigas_004708-T1	product	28S ribosomal protein S35, mitochondrial
ColletesGigas_000941-T1	name	MSH6
ColletesGigas_000941-T1	product	DNA mismatch repair protein msh6
ColletesGigas_014414-T1	name	MSL3
ColletesGigas_014414-T1	product	Male-specific lethal 3
ColletesGigas_005140-T1	name	MSL-1
ColletesGigas_005140-T1	product	Msl-1p
ColletesGigas_016226-T1	name	MSL-2
ColletesGigas_016226-T1	product	CXC
ColletesGigas_010381-T1	name	MTA1-LIKE
ColletesGigas_010381-T1	product	ELM2 domain
ColletesGigas_010382-T1	name	MTA1LIKE
ColletesGigas_010382-T1	product	Uncharacterized protein
ColletesGigas_013870-T1	name	MTACP1
ColletesGigas_013870-T1	product	Acyl carrier protein 1, mitochondrial
ColletesGigas_009948-T1	name	MTIF2
ColletesGigas_009948-T1	product	Translation initiation factor IF-2, mitochondrial
ColletesGigas_007566-T1	name	MTTFB1
ColletesGigas_007566-T1	product	Dimethyladenosine transferase 1, mitochondrial
ColletesGigas_010309-T1	name	MTTFB2
ColletesGigas_010309-T1	product	Ribosomal RNA adenine dimethylase
ColletesGigas_003405-T1	name	MUS81
ColletesGigas_003405-T1	product	Crossover junction endonuclease mus81
ColletesGigas_009430-T1	name	MYD88
ColletesGigas_009430-T1	product	Myeloid differentiation primary response protein MyD88
ColletesGigas_010252-T1	name	MYO1A
ColletesGigas_010252-T1	product	Unconventional myosin-Ia
ColletesGigas_013815-T1	name	MYO1B
ColletesGigas_013815-T1	product	Unconventional myosin-Ib
ColletesGigas_007275-T1	name	MYO3_1
ColletesGigas_007275-T1	product	myosin 3
ColletesGigas_007279-T1	name	MYO3_2
ColletesGigas_007279-T1	product	myosin 3
ColletesGigas_002813-T1	name	MYO5
ColletesGigas_002813-T1	product	myosin I
ColletesGigas_004865-T1	name	MYO6
ColletesGigas_004865-T1	product	Unconventional myosin-VI
ColletesGigas_013292-T1	name	MYO9
ColletesGigas_013292-T1	product	Unconventional myosin-IXAa
ColletesGigas_007128-T1	name	MYO15_1
ColletesGigas_007128-T1	product	Unconventional myosin-XV
ColletesGigas_007129-T1	name	MYO15_2
ColletesGigas_007129-T1	product	Unconventional myosin-XV
ColletesGigas_007132-T1	name	MYO15_3
ColletesGigas_007132-T1	product	Unconventional myosin-XV
ColletesGigas_018781-T1	name	MYO18_1
ColletesGigas_018781-T1	product	MYSc
ColletesGigas_018782-T1	name	MYO18_2
ColletesGigas_018782-T1	product	MYSc
ColletesGigas_018783-T1	name	MYO18_3
ColletesGigas_018783-T1	product	MYSc
ColletesGigas_001792-T1	name	MYO20_1
ColletesGigas_001792-T1	product	Myosin 10A, isoform D
ColletesGigas_001796-T1	name	MYO20_2
ColletesGigas_001796-T1	product	Myosin 10A, isoform D
ColletesGigas_012009-T1	name	MYO21
ColletesGigas_012009-T1	product	MYSc
ColletesGigas_009968-T1	name	MYO22
ColletesGigas_009968-T1	product	Cytochrome c oxidase subunit 1
ColletesGigas_001296-T1	name	NAA20
ColletesGigas_001296-T1	product	N(alpha)-acetyltransferase 20, NatB catalytic subunit
ColletesGigas_002882-T1	name	NAA35
ColletesGigas_002882-T1	product	N-alpha-acetyltransferase 35 NatC auxiliary subunit
ColletesGigas_003839-T1	name	NACHRA5
ColletesGigas_003839-T1	product	Uncharacterized protein
ColletesGigas_007322-T1	name	NACHRA7
ColletesGigas_007322-T1	product	Neurotransmitter-gated ion-channel transmembrane region
ColletesGigas_007378-T1	name	NACHRA9_1
ColletesGigas_007378-T1	product	Neuronal acetylcholine receptor subunit alpha-9-I
ColletesGigas_007379-T1	name	NACHRA9_2
ColletesGigas_007379-T1	product	Neuronal acetylcholine receptor subunit alpha-9-I
ColletesGigas_014342-T1	name	NACHRALPHA2
ColletesGigas_014342-T1	product	Neuronal nicotinic acetylcholine receptor Apisa2 subunit; Uncharacterized protein
ColletesGigas_004836-T1	name	NACHRALPHA3
ColletesGigas_004836-T1	product	Nicotinic acetylcholine receptor alpha3 subunit
ColletesGigas_007321-T1	name	NACHRB1
ColletesGigas_007321-T1	product	Neurotransmitter-gated ion-channel transmembrane region
ColletesGigas_017355-T1	name	NADKD1
ColletesGigas_017355-T1	product	NAD kinase domain containing 1
ColletesGigas_017197-T1	name	NAP1
ColletesGigas_017197-T1	product	histone chaperone
ColletesGigas_016326-T1	name	NAT2
ColletesGigas_016326-T1	product	DUF1279 super
ColletesGigas_002816-T1	name	NC2BETA
ColletesGigas_002816-T1	product	Histone-like transcription factor (CBF/NF-Y) and archaeal histone
ColletesGigas_005857-T1	name	NCAPG2
ColletesGigas_005857-T1	product	Condensin-2 complex subunit G2
ColletesGigas_005536-T1	name	NCC69
ColletesGigas_005536-T1	product	Amino acid permease
ColletesGigas_019187-T1	name	NCF2
ColletesGigas_019187-T1	product	Neutrophil cytosol factor 2
ColletesGigas_009774-T1	name	ND75
ColletesGigas_009774-T1	product	NADH-ubiquinone oxidoreductase 75 kDa subunit, mitochondrial
ColletesGigas_016569-T1	name	NDUFA9_1
ColletesGigas_016569-T1	product	39kDa subunit of ndufa9, NADH:ubiquinone oxidoreductase
ColletesGigas_016570-T1	name	NDUFA9_2
ColletesGigas_016570-T1	product	39kDa subunit of ndufa9, NADH:ubiquinone oxidoreductase
ColletesGigas_016376-T1	name	NDUFA10
ColletesGigas_016376-T1	product	NADH dehydrogenase (Ubiquinone) 1 alpha subcomplex
ColletesGigas_014486-T1	name	NDUFAF3
ColletesGigas_014486-T1	product	NADH dehydrogenase [ubiquinone] 1 alpha subcomplex assembly factor 3
ColletesGigas_007692-T1	name	NDUFB3
ColletesGigas_007692-T1	product	NADH dehydrogenase (ubiquinone) 1 beta subcomplex
ColletesGigas_002540-T1	name	NDUFB5
ColletesGigas_002540-T1	product	NADH dehydrogenase [ubiquinone] 1 beta subcomplex subunit 5, mitochondrial
ColletesGigas_004822-T1	name	NDUFS2
ColletesGigas_004822-T1	product	NADH dehydrogenase Fe-S protein subunit 2 ndufs2
ColletesGigas_009473-T1	name	NDUFS3
ColletesGigas_009473-T1	product	NADH dehydrogenase Fe-S protein subunit 3 ndufs3
ColletesGigas_001909-T1	name	NDUFS4
ColletesGigas_001909-T1	product	NADH dehydrogenase Fe-S protein subunit 4 ndufs4
ColletesGigas_010071-T1	name	NDUFS5
ColletesGigas_010071-T1	product	NADH dehydrogenase [ubiquinone] iron-sulfur protein 5
ColletesGigas_018875-T1	name	NDUFS6
ColletesGigas_018875-T1	product	NADH dehydrogenase Fe-S protein subunit 6 ndufs6
ColletesGigas_004518-T1	name	NDUFS7
ColletesGigas_004518-T1	product	NADH dehydrogenase Fe-S protein subunit 7 ndufs7
ColletesGigas_018597-T1	name	NDUFS8
ColletesGigas_018597-T1	product	NADH dehydrogenase Fe-S protein subunit 8 ndufs8
ColletesGigas_002384-T1	name	NDUFV1
ColletesGigas_002384-T1	product	ndufv1NADH dehydrogenase flavo protein subunit 1
ColletesGigas_001128-T1	name	NDUFV2
ColletesGigas_001128-T1	product	ndufv2NADH dehydrogenase flavo protein subunit 2
ColletesGigas_012017-T1	name	NEDD4
ColletesGigas_012017-T1	product	E3 ubiquitin-protein ligase nedd4
ColletesGigas_017012-T1	name	NEDD9
ColletesGigas_017012-T1	product	Uncharacterized protein
ColletesGigas_013177-T1	name	NEP1_1
ColletesGigas_013177-T1	product	18S rRNA pseudouridine methyltransferase
ColletesGigas_017490-T1	name	NEP1_2
ColletesGigas_017490-T1	product	18S rRNA pseudouridine methyltransferase
ColletesGigas_019257-T1	name	NEP2
ColletesGigas_019257-T1	product	NEDD8 protease Nep2
ColletesGigas_017644-T1	name	NEP3
ColletesGigas_017644-T1	product	Peptidase M13
ColletesGigas_014100-T1	name	NEP4_1
ColletesGigas_014100-T1	product	Neprilysin-4
ColletesGigas_014101-T1	name	NEP4_2
ColletesGigas_014101-T1	product	Neprilysin-4
ColletesGigas_007187-T1	name	NEP5
ColletesGigas_007187-T1	product	Genome polyprotein
ColletesGigas_001105-T1	name	NF1
ColletesGigas_001105-T1	product	Neurofibromin 1
ColletesGigas_018338-T1	name	NHA1_1
ColletesGigas_018338-T1	product	Na(+)/H(+) antiporter
ColletesGigas_018675-T1	name	NHA1_2
ColletesGigas_018675-T1	product	Na(+)/H(+) antiporter
ColletesGigas_004321-T1	name	NHE1
ColletesGigas_004321-T1	product	Sodium/hydrogen exchanger 1
ColletesGigas_016066-T1	name	NHE2_1
ColletesGigas_016066-T1	product	Sodium hydrogen exchanger
ColletesGigas_016068-T1	name	NHE2_2
ColletesGigas_016068-T1	product	Sodium hydrogen exchanger
ColletesGigas_003753-T1	name	NHP2
ColletesGigas_003753-T1	product	snoRNA-binding protein
ColletesGigas_003546-T1	name	NIPP1
ColletesGigas_003546-T1	product	Uncharacterized protein
ColletesGigas_007022-T1	name	NLG5
ColletesGigas_007022-T1	product	Uncharacterized protein
ColletesGigas_007058-T1	name	NLG-3_1
ColletesGigas_007058-T1	product	Carboxylesterase
ColletesGigas_007069-T1	name	NLG-3_2
ColletesGigas_007069-T1	product	Carboxylesterase
ColletesGigas_007070-T1	name	NLG-3_3
ColletesGigas_007070-T1	product	Carboxylesterase
ColletesGigas_007035-T1	name	NLGN1
ColletesGigas_007035-T1	product	Neuroligin-1
ColletesGigas_016568-T1	name	NMD3
ColletesGigas_016568-T1	product	ribosome-binding protein
ColletesGigas_009465-T1	name	NMDAR1
ColletesGigas_009465-T1	product	Nmdar1p
ColletesGigas_001883-T1	name	NMDYN-D7
ColletesGigas_001883-T1	product	FI21821p1
ColletesGigas_009425-T1	name	NME8
ColletesGigas_009425-T1	product	Thioredoxin domain-containing protein 3
ColletesGigas_003504-T1	name	NMNAT3_1
ColletesGigas_003504-T1	product	Nicotinamide/nicotinic acid mononucleotide adenylyltransferase 3
ColletesGigas_003505-T1	name	NMNAT3_2
ColletesGigas_003505-T1	product	Nicotinamide/nicotinic acid mononucleotide adenylyltransferase 3
ColletesGigas_015921-T1	name	NMR-2
ColletesGigas_015921-T1	product	Glutamate receptor, ionotropic
ColletesGigas_002571-T1	name	NNP-1
ColletesGigas_002571-T1	product	Ribosomal RNA processing protein 1 A
ColletesGigas_016369-T1	name	NOA36
ColletesGigas_016369-T1	product	noa36 protein
ColletesGigas_009769-T1	name	NOM1
ColletesGigas_009769-T1	product	Nucleolar MIF4G domain-containing protein 1
ColletesGigas_006209-T1	name	NOP14
ColletesGigas_006209-T1	product	nucleolar complex protein 14
ColletesGigas_018643-T1	name	NOP56
ColletesGigas_018643-T1	product	snoRNP complex protein nop56
ColletesGigas_009075-T1	name	NOTCH2
ColletesGigas_009075-T1	product	Neurogenic locus notch protein 2
ColletesGigas_011559-T1	name	NR4A1
ColletesGigas_011559-T1	product	Nuclear receptor sub 4, group A, member
ColletesGigas_007261-T1	name	NRK1
ColletesGigas_007261-T1	product	ribosylnicotinamide kinase
ColletesGigas_013655-T1	name	NRV2_1
ColletesGigas_013655-T1	product	Sodium / potassium ATPase beta chain
ColletesGigas_013656-T1	name	NRV2_2
ColletesGigas_013656-T1	product	Uncharacterized protein
ColletesGigas_010746-T1	name	NRX-1_1
ColletesGigas_010746-T1	product	Laminin G domain
ColletesGigas_010748-T1	name	NRX-1_2
ColletesGigas_010748-T1	product	Laminin G domain
ColletesGigas_010749-T1	name	NRX-1_3
ColletesGigas_010749-T1	product	Laminin G domain
ColletesGigas_010750-T1	name	NRX-1_4
ColletesGigas_010750-T1	product	Laminin G domain
ColletesGigas_010752-T1	name	NRX-1_5
ColletesGigas_010752-T1	product	Laminin G domain
ColletesGigas_010744-T1	name	NRXN3
ColletesGigas_010744-T1	product	Neurexin-3-beta
ColletesGigas_005284-T1	name	NS1
ColletesGigas_005284-T1	product	Initiator protein ns1
ColletesGigas_011905-T1	name	NS2
ColletesGigas_011905-T1	product	Viral Genome polyprotein
ColletesGigas_006322-T1	name	NS3
ColletesGigas_006322-T1	product	Viral Genome polyprotein
ColletesGigas_015097-T1	name	NS4
ColletesGigas_015097-T1	product	Viral Genome polyprotein
ColletesGigas_006415-T1	name	NSMCE1
ColletesGigas_006415-T1	product	Non-structural maintenance of chromosomes element 1
ColletesGigas_005559-T1	name	NT1
ColletesGigas_005559-T1	product
ColletesGigas_007010-T1	name	NT6
ColletesGigas_007010-T1	product	Transporter
ColletesGigas_016767-T1	name	NT7
ColletesGigas_016767-T1	product	Transporter
ColletesGigas_009171-T1	name	NTF-2
ColletesGigas_009171-T1	product	Nuclear transport factor 2
ColletesGigas_004650-T1	name	NTH1
ColletesGigas_004650-T1	product	alpha,alpha-trehalase nth1
ColletesGigas_004351-T1	name	NUCB1
ColletesGigas_004351-T1	product	Nucleobindin-1
ColletesGigas_010532-T1	name	NUP44A
ColletesGigas_010532-T1	product	Nucleoporin seh1
ColletesGigas_008989-T1	name	NUP50
ColletesGigas_008989-T1	product	Nuclear pore complex protein Nup50
ColletesGigas_009607-T1	name	NUP54
ColletesGigas_009607-T1	product	Nuclear pore complex protein Nup54
ColletesGigas_002577-T1	name	NUP58
ColletesGigas_002577-T1	product	Nucleoporin p58/p45
ColletesGigas_004575-T1	name	NUP62
ColletesGigas_004575-T1	product	Nuclear pore glycoprotein p62
ColletesGigas_018867-T1	name	NUP75
ColletesGigas_018867-T1	product	Nuclear pore complex protein Nup85
ColletesGigas_011407-T1	name	NXT1
ColletesGigas_011407-T1	product	NTF2- export protein 1
ColletesGigas_009168-T1	name	O-FUT1
ColletesGigas_009168-T1	product	GDP-fucose protein O-fucosyltransferase
ColletesGigas_018855-T1	name	O-FUT2
ColletesGigas_018855-T1	product	O-fucosyltransferase 2
ColletesGigas_006186-T1	name	OA2
ColletesGigas_006186-T1	product	7 transmembrane receptor (rhodopsin )
ColletesGigas_008882-T1	name	OBP1
ColletesGigas_008882-T1	product	Oxysterol-binding protein-like protein 1
ColletesGigas_006174-T1	name	OCTBETA2R
ColletesGigas_006174-T1	product	Serpentine type 7TM GPCR chemoreceptor Srx
ColletesGigas_006179-T1	name	OCTBETA3
ColletesGigas_006179-T1	product	Octopamine beta-type receptor 3
ColletesGigas_012714-T1	name	OPA1-LIKE
ColletesGigas_012714-T1	product	Optic atrophy 1, isoform A
ColletesGigas_008923-T1	name	OR1_1
ColletesGigas_008923-T1	product	Odorant receptor
ColletesGigas_008924-T1	name	OR1_2
ColletesGigas_008924-T1	product	Odorant receptor
ColletesGigas_002557-T1	name	OR2_1
ColletesGigas_002557-T1	product	Odorant receptor
ColletesGigas_002558-T1	name	OR2_2
ColletesGigas_002558-T1	product	Odorant receptor
ColletesGigas_014701-T1	name	OR22C_1
ColletesGigas_014701-T1	product	Odorant receptor
ColletesGigas_014702-T1	name	OR22C_2
ColletesGigas_014702-T1	product	Odorant receptor
ColletesGigas_014703-T1	name	OR22C_3
ColletesGigas_014703-T1	product	Odorant receptor
ColletesGigas_014704-T1	name	OR22C_4
ColletesGigas_014704-T1	product	Odorant receptor
ColletesGigas_014705-T1	name	OR22C_5
ColletesGigas_014705-T1	product	Odorant receptor
ColletesGigas_002714-T1	name	OR43A_1
ColletesGigas_002714-T1	product	Odorant receptor
ColletesGigas_002715-T1	name	OR43A_2
ColletesGigas_002715-T1	product	Odorant receptor
ColletesGigas_002716-T1	name	OR43A_3
ColletesGigas_002716-T1	product	Odorant receptor
ColletesGigas_002717-T1	name	OR43A_4
ColletesGigas_002717-T1	product	Odorant receptor
ColletesGigas_002718-T1	name	OR43A_5
ColletesGigas_002718-T1	product	Odorant receptor
ColletesGigas_002719-T1	name	OR43A_6
ColletesGigas_002719-T1	product	7tm Odorant receptor
ColletesGigas_002721-T1	name	OR43A_7
ColletesGigas_002721-T1	product	7tm Odorant receptor
ColletesGigas_007248-T1	name	OR47A_1
ColletesGigas_007248-T1	product	odorant receptor
ColletesGigas_012830-T1	name	OR47A_2
ColletesGigas_012830-T1	product	Odorant receptor
ColletesGigas_014694-T1	name	OR49B_1
ColletesGigas_014694-T1	product	Odorant receptor
ColletesGigas_014695-T1	name	OR49B_2
ColletesGigas_014695-T1	product	Odorant receptor
ColletesGigas_014700-T1	name	OR49B_3
ColletesGigas_014700-T1	product	Odorant receptor
ColletesGigas_014706-T1	name	OR49B_4
ColletesGigas_014706-T1	product	Odorant receptor
ColletesGigas_003255-T1	name	OR85C_1
ColletesGigas_003255-T1	product	Odorant receptor
ColletesGigas_003256-T1	name	OR85C_2
ColletesGigas_003256-T1	product	Odorant receptor
ColletesGigas_003257-T1	name	OR85C_3
ColletesGigas_003257-T1	product	Odorant receptor
ColletesGigas_003258-T1	name	OR85C_4
ColletesGigas_003258-T1	product	Odorant receptor
ColletesGigas_003260-T1	name	OR85C_5
ColletesGigas_003260-T1	product	Odorant receptor
ColletesGigas_005944-T1	name	ORB2_1
ColletesGigas_005944-T1	product	p21-activated kinase 1
ColletesGigas_005949-T1	name	ORB2_2
ColletesGigas_005949-T1	product	p21-activated kinase 1
ColletesGigas_003764-T1	name	ORC1
ColletesGigas_003764-T1	product	Origin recognition complex, subunit 1
ColletesGigas_003482-T1	name	ORC2
ColletesGigas_003482-T1	product	Origin recognition complex subunit 2
ColletesGigas_012345-T1	name	ORC4
ColletesGigas_012345-T1	product	origin recognition complex subunit 4
ColletesGigas_003206-T1	name	OSI7
ColletesGigas_003206-T1	product	Protein of unknown function (DUF1676)
ColletesGigas_003204-T1	name	OSI8
ColletesGigas_003204-T1	product	Protein of unknown function (DUF1676)
ColletesGigas_003199-T1	name	OSI9
ColletesGigas_003199-T1	product	Protein of unknown function (DUF1676)
ColletesGigas_003185-T1	name	OSI17
ColletesGigas_003185-T1	product	Protein of unknown function (DUF1676)
ColletesGigas_003184-T1	name	OSI18
ColletesGigas_003184-T1	product	Protein of unknown function (DUF1676)
ColletesGigas_003183-T1	name	OSI19
ColletesGigas_003183-T1	product	Protein of unknown function (DUF1676)
ColletesGigas_003182-T1	name	OSI20
ColletesGigas_003182-T1	product
ColletesGigas_019166-T1	name	OSM-1
ColletesGigas_019166-T1	product	Intraflagellar transport protein osm-1
ColletesGigas_008954-T1	name	OTOP3
ColletesGigas_008954-T1	product	Otopetrin
ColletesGigas_012581-T1	name	P38B
ColletesGigas_012581-T1	product	Mitogen-activated protein kinase 14B
ColletesGigas_003234-T1	name	P53
ColletesGigas_003234-T1	product	p53 DNA-binding domain
ColletesGigas_001237-T1	name	P58IPK
ColletesGigas_001237-T1	product	DnaJ sub C member 3
ColletesGigas_004326-T1	name	PABP2
ColletesGigas_004326-T1	product	Polyadenylate-binding protein 2
ColletesGigas_003653-T1	name	PAIP2
ColletesGigas_003653-T1	product	Ataxin-2 C-terminal region
ColletesGigas_015060-T1	name	PAK3
ColletesGigas_015060-T1	product	Serine/threonine-protein kinase PAK 3
ColletesGigas_004142-T1	name	PAN3
ColletesGigas_004142-T1	product	PAB-dependent poly(A)-specific ribonuclease subunit 3
ColletesGigas_014375-T1	name	PANK4
ColletesGigas_014375-T1	product	Pantothenate kinase 4
ColletesGigas_011924-T1	name	PAR-1_1
ColletesGigas_011924-T1	product	Serine/threonine-protein kinase par-1
ColletesGigas_011925-T1	name	PAR-1_2
ColletesGigas_011925-T1	product	Serine/threonine-protein kinase par-1
ColletesGigas_011928-T1	name	PAR-1_3
ColletesGigas_011928-T1	product	Serine/threonine-protein kinase par-1
ColletesGigas_011146-T1	name	PAR-6
ColletesGigas_011146-T1	product	PB1
ColletesGigas_010077-T1	name	PAST1
ColletesGigas_010077-T1	product	Dynamin
ColletesGigas_002428-T1	name	PAT1
ColletesGigas_002428-T1	product	DNA topoisomerase 2-associated protein pat1
ColletesGigas_007688-T1	name	PAX7
ColletesGigas_007688-T1	product	Paired box protein Pax-7
ColletesGigas_009615-T1	name	PBX3
ColletesGigas_009615-T1	product	Pre-B-cell leukemia transcription factor 3
ColletesGigas_003008-T1	name	PCBP4
ColletesGigas_003008-T1	product	Poly(rC)-binding protein 4
ColletesGigas_017179-T1	name	PCID2
ColletesGigas_017179-T1	product	PCI domain-containing protein 2
ColletesGigas_000465-T1	name	PCMT1
ColletesGigas_000465-T1	product	Protein-L-isoaspartate(D-aspartate) O-methyltransferase
ColletesGigas_005039-T1	name	PCYOX1L
ColletesGigas_005039-T1	product	Prenylcysteine oxidase-like
ColletesGigas_015674-T1	name	PDE1C
ColletesGigas_015674-T1	product	Calcium/calmodulin-dependent 3',5'-cyclic nucleotide phosphodiesterase 1C
ColletesGigas_015034-T1	name	PDE2A
ColletesGigas_015034-T1	product	cGMP-dependent 3',5'-cyclic phosphodiesterase
ColletesGigas_014076-T1	name	PDM3_1
ColletesGigas_014076-T1	product	POU
ColletesGigas_014080-T1	name	PDM3_2
ColletesGigas_014080-T1	product	POU
ColletesGigas_014081-T1	name	PDM3_3
ColletesGigas_014081-T1	product	POU
ColletesGigas_011072-T1	name	PDP1_1
ColletesGigas_011072-T1	product	[Pyruvate dehydrogenase [acetyl-transferring]]-phosphatase 1, mitochondrial
ColletesGigas_011075-T1	name	PDP1_2
ColletesGigas_011075-T1	product	[Pyruvate dehydrogenase [acetyl-transferring]]-phosphatase 1, mitochondrial
ColletesGigas_018044-T1	name	PEN-2
ColletesGigas_018044-T1	product	Gamma-secretase subunit pen-2
ColletesGigas_016567-T1	name	PEX16
ColletesGigas_016567-T1	product	Peroxisomal membrane protein pex16
ColletesGigas_010883-T1	name	PGAM5
ColletesGigas_010883-T1	product	Serine/threonine-protein phosphatase pgam5, mitochondrial
ColletesGigas_009876-T1	name	PGANT3
ColletesGigas_009876-T1	product	Glycosyl transferase 2
ColletesGigas_003735-T1	name	PGLYM78
ColletesGigas_003735-T1	product	PGAM
ColletesGigas_003716-T1	name	PGM1
ColletesGigas_003716-T1	product	Phosphoglucomutase-1
ColletesGigas_012305-T1	name	PGM2
ColletesGigas_012305-T1	product	Phosphoglucomutase-2
ColletesGigas_014183-T1	name	PGRPS1
ColletesGigas_014183-T1	product	Peptidoglycan-recognition protein
ColletesGigas_009251-T1	name	PK17E
ColletesGigas_009251-T1	product	Lipopolysaccharide kinase (Kdo/WaaP)
ColletesGigas_003027-T1	name	PK92B
ColletesGigas_003027-T1	product	S_TKc
ColletesGigas_016441-T1	name	PKA-C1
ColletesGigas_016441-T1	product	cAMP-dependent protein kinase catalytic subunit 1
ColletesGigas_001755-T1	name	PKA-C3
ColletesGigas_001755-T1	product	cAMP-dependent protein kinase
ColletesGigas_019371-T1	name	PKA-R1
ColletesGigas_019371-T1	product	cAMP-dependent protein kinase type I regulatory subunit
ColletesGigas_001765-T1	name	PKA-R2
ColletesGigas_001765-T1	product	cAMP-dependent protein kinase type II regulatory subunit
ColletesGigas_017856-T1	name	PKD2
ColletesGigas_017856-T1	product	TRP-like ion channel Pkd2
ColletesGigas_015573-T1	name	PKP4
ColletesGigas_015573-T1	product	Plakophilin-4
ColletesGigas_000757-T1	name	PLC21C
ColletesGigas_000757-T1	product	PLC-beta C terminal
ColletesGigas_011676-T1	name	PLXNA1
ColletesGigas_011676-T1	product	Plexin-A1
ColletesGigas_001131-T1	name	PMS2
ColletesGigas_001131-T1	product	Mismatch repair endonuclease pms2
ColletesGigas_013415-T1	name	POLE2
ColletesGigas_013415-T1	product	DNA polymerase epsilon subunit 2
ColletesGigas_020001-T1	name	POLR2B_1
ColletesGigas_020001-T1	product	DNA-directed RNA polymerase II subunit RPB2
ColletesGigas_020003-T1	name	POLR2B_2
ColletesGigas_020003-T1	product	DNA-directed RNA polymerase II subunit RPB2
ColletesGigas_018749-T1	name	PPAPDC2
ColletesGigas_018749-T1	product	Phosphatidic acid phosphatase type 2 domain containing 2
ColletesGigas_011909-T1	name	PPD3
ColletesGigas_011909-T1	product	PsbP domain-containing protein 3, chloroplastic
ColletesGigas_017627-T1	name	PPO1
ColletesGigas_017627-T1	product	Polyphenol oxidase 1
ColletesGigas_001167-T1	name	PPP2CA
ColletesGigas_001167-T1	product	serine threonine-protein phosphatase
ColletesGigas_001022-T1	name	PPP3CA
ColletesGigas_001022-T1	product	Serine/threonine-protein phosphatase 2B catalytic subunit alpha
ColletesGigas_002465-T1	name	PPP4R2R
ColletesGigas_002465-T1	product	Serine/threonine-protein phosphatase 4 regulatory subunit 2
ColletesGigas_002661-T1	name	PPT2
ColletesGigas_002661-T1	product	holo-[acyl-carrier-protein] synthase
ColletesGigas_006136-T1	name	PR-SET7
ColletesGigas_006136-T1	product	SET domain
ColletesGigas_014535-T1	name	PRDX5
ColletesGigas_014535-T1	product	Peroxiredoxin-5, mitochondrial
ColletesGigas_019028-T1	name	PRIM2
ColletesGigas_019028-T1	product	DNA primase large subunit
ColletesGigas_017272-T1	name	PRIMO-1_1
ColletesGigas_017272-T1	product	Low molecular weight phosphotyrosine protein phosphatase 1
ColletesGigas_017273-T1	name	PRIMO-1_2
ColletesGigas_017273-T1	product	Low molecular weight phosphotyrosine protein phosphatase 1
ColletesGigas_013861-T1	name	PRKG2
ColletesGigas_013861-T1	product	cGMP-dependent protein kinase 2
ColletesGigas_014027-T1	name	PRL-1
ColletesGigas_014027-T1	product	Protein tyrosine phosphatase prl-1
ColletesGigas_010738-T1	name	PROSALPHA5
ColletesGigas_010738-T1	product	Prosalpha5p
ColletesGigas_007245-T1	name	PROSALPHA7
ColletesGigas_007245-T1	product	Proteasome subunit alpha type-3
ColletesGigas_000925-T1	name	PROSBETA5
ColletesGigas_000925-T1	product	Prosbeta5p
ColletesGigas_003686-T1	name	PRP1_1
ColletesGigas_003686-T1	product	Pre-mRNA splicing factor prp1
ColletesGigas_005822-T1	name	PRP1_2
ColletesGigas_005822-T1	product	Pre-mRNA splicing factor prp1
ColletesGigas_009414-T1	name	PRP19
ColletesGigas_009414-T1	product	E3 ubiquitin-protein ligase prp19
ColletesGigas_015791-T1	name	PRX5
ColletesGigas_015791-T1	product	peroxiredoxin prx5
ColletesGigas_009394-T1	name	PSF2
ColletesGigas_009394-T1	product	DNA replication protein psf2
ColletesGigas_015279-T1	name	PSMD1
ColletesGigas_015279-T1	product	26S proteasome non-ATPase regulatory subunit 1
ColletesGigas_000144-T1	name	PTX1_1
ColletesGigas_000144-T1	product	OAR domain
ColletesGigas_000148-T1	name	PTX1_2
ColletesGigas_000148-T1	product	OAR domain
ColletesGigas_000150-T1	name	PTX1_3
ColletesGigas_000150-T1	product	OAR domain
ColletesGigas_000494-T1	name	PYX2
ColletesGigas_000494-T1	product	Uncharacterized protein
ColletesGigas_010137-T1	name	RAB1
ColletesGigas_010137-T1	product	Multifunctional virulence effector protein DrrA
ColletesGigas_011405-T1	name	RAB2A
ColletesGigas_011405-T1	product	Ras- protein Rab-2A
ColletesGigas_016707-T1	name	RAB3
ColletesGigas_016707-T1	product	Uncharacterized protein
ColletesGigas_011601-T1	name	RAB3GAP1_1
ColletesGigas_011601-T1	product	Rab3 GTPase-activating protein catalytic subunit
ColletesGigas_011603-T1	name	RAB3GAP1_2
ColletesGigas_011603-T1	product	Rab3 GTPase-activating protein catalytic subunit
ColletesGigas_007695-T1	name	RAB5
ColletesGigas_007695-T1	product	Ras- protein Rab-5
ColletesGigas_007071-T1	name	RAB6
ColletesGigas_007071-T1	product	Ras- protein Rab6
ColletesGigas_006952-T1	name	RAB7
ColletesGigas_006952-T1	product	Ras- protein Rab-7
ColletesGigas_016071-T1	name	RAB10
ColletesGigas_016071-T1	product	Ras- protein Rab-10
ColletesGigas_017466-T1	name	RAB11
ColletesGigas_017466-T1	product	Ras- protein Rab-11A
ColletesGigas_010498-T1	name	RAB14_1
ColletesGigas_010498-T1	product	Ras- protein Rab-14
ColletesGigas_013186-T1	name	RAB14_2
ColletesGigas_013186-T1	product	Ras- protein Rab-14
ColletesGigas_011868-T1	name	RAB21
ColletesGigas_011868-T1	product	Ras- protein Rab-21
ColletesGigas_004755-T1	name	RAB23
ColletesGigas_004755-T1	product	Ras- protein Rab-23
ColletesGigas_009279-T1	name	RAB26
ColletesGigas_009279-T1	product	Ras- protein Rab-26
ColletesGigas_007581-T1	name	RAB39
ColletesGigas_007581-T1	product	Ras- protein Rab-39A
ColletesGigas_007922-T1	name	RAB-40
ColletesGigas_007922-T1	product	SOCS box
ColletesGigas_000653-T1	name	RABGAP8
ColletesGigas_000653-T1	product	Uncharacterized protein
ColletesGigas_007003-T1	name	RABL5
ColletesGigas_007003-T1	product	Intraflagellar transport protein 22
ColletesGigas_010287-T1	name	RABRP3
ColletesGigas_010287-T1	product	Uncharacterized protein
ColletesGigas_011549-T1	name	RABX6
ColletesGigas_011549-T1	product	RE70650p
ColletesGigas_001164-T1	name	RACK1
ColletesGigas_001164-T1	product	Receptor of activated protein C kinase 1
ColletesGigas_008969-T1	name	RAD1
ColletesGigas_008969-T1	product	ssDNA endodeoxyribonuclease
ColletesGigas_019741-T1	name	RAD21
ColletesGigas_019741-T1	product	Double-strand-break repair protein rad21
ColletesGigas_004701-T1	name	RAD23
ColletesGigas_004701-T1	product	UV excision repair protein rad23
ColletesGigas_010497-T1	name	RAD51
ColletesGigas_010497-T1	product	recombinase rad51
ColletesGigas_019092-T1	name	RANBP11
ColletesGigas_019092-T1	product	Importin-11
ColletesGigas_003650-T1	name	RANBP16
ColletesGigas_003650-T1	product	Uncharacterized protein
ColletesGigas_002169-T1	name	RANBP21
ColletesGigas_002169-T1	product	Exportin-5
ColletesGigas_003327-T1	name	RAP2C
ColletesGigas_003327-T1	product	Rap2c protein
ColletesGigas_016496-T1	name	RAPGAP1_1
ColletesGigas_016496-T1	product	Rap/ran-GAP protein
ColletesGigas_016500-T1	name	RAPGAP1_2
ColletesGigas_016500-T1	product	Rap/ran-GAP protein
ColletesGigas_009059-T1	name	RAPGEF1
ColletesGigas_009059-T1	product	Rap guanine nucleotide exchange factor 1
ColletesGigas_008715-T1	name	RAS1
ColletesGigas_008715-T1	product	Ras GTPase
ColletesGigas_000192-T1	name	RASGEF1C
ColletesGigas_000192-T1	product	Ras-GEF domain-containing member 1C
ColletesGigas_009512-T1	name	RBBP8
ColletesGigas_009512-T1	product	DNA endonuclease rbbp8
ColletesGigas_017940-T1	name	RBCN-3B
ColletesGigas_017940-T1	product	Rabconnectin-3B, isoform A
ColletesGigas_003535-T1	name	RBM11
ColletesGigas_003535-T1	product	rbm11
[truncated: 858 more rows]
