# Supplementary material for: Prevalent bee venom genes evolved before the aculeate stinger and eusociality
Source: BMC Biol. 2023 Oct 23;21:229. doi: 10.1186/s12915-023-01656-5 (PMC10591384; doi:10.1186/s12915-023-01656-5)
Supplement: Supplementary file 37 — Additional file 37. Genome annotation of Colletes gigas. [file 12915_2023_1656_MOESM37_ESM.zip › Colletes_gigas.annotation.funannotate181.Oct2020/annotations/annotations.merops.txt]

ColletesGigas_000190-T1	note	MEROPS:MER0004566
ColletesGigas_000228-T1	note	MEROPS:MER0064621
ColletesGigas_000264-T1	note	MEROPS:MER0028714
ColletesGigas_000265-T1	note	MEROPS:MER0011159
ColletesGigas_000362-T1	note	MEROPS:MER0002801
ColletesGigas_000446-T1	note	MEROPS:MER0011369
ColletesGigas_000524-T1	note	MEROPS:MER0003094
ColletesGigas_000590-T1	note	MEROPS:MER0016137
ColletesGigas_000595-T1	note	MEROPS:MER0016592
ColletesGigas_000692-T1	note	MEROPS:MER0001019
ColletesGigas_000699-T1	note	MEROPS:MER0106633
ColletesGigas_000803-T1	note	MEROPS:MER0027634
ColletesGigas_000925-T1	note	MEROPS:MER0011493
ColletesGigas_000957-T1	note	MEROPS:MER0012158
ColletesGigas_000958-T1	note	MEROPS:MER0033174
ColletesGigas_000961-T1	note	MEROPS:MER0064643
ColletesGigas_000995-T1	note	MEROPS:MER0163268
ColletesGigas_001014-T1	note	MEROPS:MER0011369
ColletesGigas_001036-T1	note	MEROPS:MER0020813
ColletesGigas_001050-T1	note	MEROPS:MER0033259
ColletesGigas_001051-T1	note	MEROPS:MER0033259
ColletesGigas_001106-T1	note	MEROPS:MER0035036
ColletesGigas_001295-T1	note	MEROPS:MER0031610
ColletesGigas_001405-T1	note	MEROPS:MER0030137
ColletesGigas_001436-T1	note	MEROPS:MER0001248
ColletesGigas_001495-T1	note	MEROPS:MER0209507
ColletesGigas_001543-T1	note	MEROPS:MER0031563
ColletesGigas_001551-T1	note	MEROPS:MER0011183
ColletesGigas_001582-T1	note	MEROPS:MER0011819
ColletesGigas_001583-T1	note	MEROPS:MER0011819
ColletesGigas_001599-T1	note	MEROPS:MER0160094
ColletesGigas_001701-T1	note	MEROPS:MER0003299
ColletesGigas_001877-T1	note	MEROPS:MER0000207
ColletesGigas_001915-T1	note	MEROPS:MER0014768
ColletesGigas_001932-T1	note	MEROPS:MER0046076
ColletesGigas_001988-T1	note	MEROPS:MER0033274
ColletesGigas_002100-T1	note	MEROPS:MER0033188
ColletesGigas_002136-T1	note	MEROPS:MER0033227
ColletesGigas_002172-T1	note	MEROPS:MER0209764
ColletesGigas_002281-T1	note	MEROPS:MER0011305
ColletesGigas_002289-T1	note	MEROPS:MER0005987
ColletesGigas_002383-T1	note	MEROPS:MER0018047
ColletesGigas_002408-T1	note	MEROPS:MER0030092
ColletesGigas_002436-T1	note	MEROPS:MER0123606
ColletesGigas_002531-T1	note	MEROPS:MER0011371
ColletesGigas_002536-T1	note	MEROPS:MER0033227
ColletesGigas_002565-T1	note	MEROPS:MER0011411
ColletesGigas_002624-T1	note	MEROPS:MER0001019
ColletesGigas_002652-T1	note	MEROPS:MER0011155
ColletesGigas_002653-T1	note	MEROPS:MER0003732
ColletesGigas_002654-T1	note	MEROPS:MER0011393
ColletesGigas_002655-T1	note	MEROPS:MER0011393
ColletesGigas_002656-T1	note	MEROPS:MER0011155
ColletesGigas_002660-T1	note	MEROPS:MER0000428
ColletesGigas_002730-T1	note	MEROPS:MER0011500
ColletesGigas_002731-T1	note	MEROPS:MER0011501
ColletesGigas_002738-T1	note	MEROPS:MER0013563
ColletesGigas_002767-T1	note	MEROPS:MER0011474
ColletesGigas_002868-T1	note	MEROPS:MER0018869
ColletesGigas_003031-T1	note	MEROPS:MER0018068
ColletesGigas_003044-T1	note	MEROPS:MER0018068
ColletesGigas_003052-T1	note	MEROPS:MER0003699
ColletesGigas_003056-T1	note	MEROPS:MER0001019
ColletesGigas_003057-T1	note	MEROPS:MER0001987
ColletesGigas_003061-T1	note	MEROPS:MER0001019
ColletesGigas_003101-T1	note	MEROPS:MER0011375
ColletesGigas_003139-T1	note	MEROPS:MER0018841
ColletesGigas_003140-T1	note	MEROPS:MER0000247
ColletesGigas_003167-T1	note	MEROPS:MER0079520
ColletesGigas_003169-T1	note	MEROPS:MER0079520
ColletesGigas_003246-T1	note	MEROPS:MER0013976
ColletesGigas_003295-T1	note	MEROPS:MER0011376
ColletesGigas_003341-T1	note	MEROPS:MER0030164
ColletesGigas_003351-T1	note	MEROPS:MER0031558
ColletesGigas_003388-T1	note	MEROPS:MER0209764
ColletesGigas_003435-T1	note	MEROPS:MER0029866
ColletesGigas_003436-T1	note	MEROPS:MER0029866
ColletesGigas_003484-T1	note	MEROPS:MER0029824
ColletesGigas_003527-T1	note	MEROPS:MER0000133
ColletesGigas_003528-T1	note	MEROPS:MER0000057
ColletesGigas_003529-T1	note	MEROPS:MER0030336
ColletesGigas_003549-T1	note	MEROPS:MER0019063
ColletesGigas_003620-T1	note	MEROPS:MER0053242
ColletesGigas_003663-T1	note	MEROPS:MER0004321
ColletesGigas_003671-T1	note	MEROPS:MER0037142
ColletesGigas_003728-T1	note	MEROPS:MER0033291
ColletesGigas_003770-T1	note	MEROPS:MER0161504
ColletesGigas_003783-T1	note	MEROPS:MER0001235
ColletesGigas_003800-T1	note	MEROPS:MER0043126
ColletesGigas_003802-T1	note	MEROPS:MER0016970
ColletesGigas_003842-T1	note	MEROPS:MER0011441
ColletesGigas_003843-T1	note	MEROPS:MER0011441
ColletesGigas_003853-T1	note	MEROPS:MER0047716
ColletesGigas_003955-T1	note	MEROPS:MER0033198
ColletesGigas_003957-T1	note	MEROPS:MER0033188
ColletesGigas_003958-T1	note	MEROPS:MER0033188
ColletesGigas_003959-T1	note	MEROPS:MER0033235
ColletesGigas_003960-T1	note	MEROPS:MER0033198
ColletesGigas_003961-T1	note	MEROPS:MER0033198
ColletesGigas_003967-T1	note	MEROPS:MER0011224
ColletesGigas_004189-T1	note	MEROPS:MER0171760
ColletesGigas_004319-T1	note	MEROPS:MER0099998
ColletesGigas_004328-T1	note	MEROPS:MER0016159
ColletesGigas_004377-T1	note	MEROPS:MER0011394
ColletesGigas_004601-T1	note	MEROPS:MER0011182
ColletesGigas_004604-T1	note	MEROPS:MER0000551
ColletesGigas_004606-T1	note	MEROPS:MER0037839
ColletesGigas_004607-T1	note	MEROPS:MER0031140
ColletesGigas_004652-T1	note	MEROPS:MER0038083
ColletesGigas_004665-T1	note	MEROPS:MER0015090
ColletesGigas_004689-T1	note	MEROPS:MER0015095
ColletesGigas_004726-T1	note	MEROPS:MER0002496
ColletesGigas_004749-T1	note	MEROPS:MER0024828
ColletesGigas_004753-T1	note	MEROPS:MER0002667
ColletesGigas_004757-T1	note	MEROPS:MER0023838
ColletesGigas_004761-T1	note	MEROPS:MER0017239
ColletesGigas_004780-T1	note	MEROPS:MER0005406
ColletesGigas_004782-T1	note	MEROPS:MER0026495
ColletesGigas_004798-T1	note	MEROPS:MER0029866
ColletesGigas_004807-T1	note	MEROPS:MER0074638
ColletesGigas_004917-T1	note	MEROPS:MER0003175
ColletesGigas_004929-T1	note	MEROPS:MER0011509
ColletesGigas_004933-T1	note	MEROPS:MER0023251
ColletesGigas_004938-T1	note	MEROPS:MER0042827
ColletesGigas_004954-T1	note	MEROPS:MER0001728
ColletesGigas_005013-T1	note	MEROPS:MER0122119
ColletesGigas_005119-T1	note	MEROPS:MER0002301
ColletesGigas_005123-T1	note	MEROPS:MER0001342
ColletesGigas_005135-T1	note	MEROPS:MER0002331
ColletesGigas_005200-T1	note	MEROPS:MER0018458
ColletesGigas_005250-T1	note	MEROPS:MER0038626
ColletesGigas_005645-T1	note	MEROPS:MER0001795
ColletesGigas_005646-T1	note	MEROPS:MER0033268
ColletesGigas_005727-T1	note	MEROPS:MER0002345
ColletesGigas_005753-T1	note	MEROPS:MER0002481
ColletesGigas_005758-T1	note	MEROPS:MER0002481
ColletesGigas_005772-T1	note	MEROPS:MER0018694
ColletesGigas_005788-T1	note	MEROPS:MER0014649
ColletesGigas_005852-T1	note	MEROPS:MER0019708
ColletesGigas_005866-T1	note	MEROPS:MER0029824
ColletesGigas_005867-T1	note	MEROPS:MER0029824
ColletesGigas_005914-T1	note	MEROPS:MER0011413
ColletesGigas_005937-T1	note	MEROPS:MER0015611
ColletesGigas_005951-T1	note	MEROPS:MER0033291
ColletesGigas_005953-T1	note	MEROPS:MER0045467
ColletesGigas_005954-T1	note	MEROPS:MER0045467
ColletesGigas_005957-T1	note	MEROPS:MER0000550
ColletesGigas_005964-T1	note	MEROPS:MER0060642
ColletesGigas_005978-T1	note	MEROPS:MER0012131
ColletesGigas_006061-T1	note	MEROPS:MER0023854
ColletesGigas_006076-T1	note	MEROPS:MER0019072
ColletesGigas_006150-T1	note	MEROPS:MER0116559
ColletesGigas_006157-T1	note	MEROPS:MER0011383
ColletesGigas_006190-T1	note	MEROPS:MER0029052
ColletesGigas_006265-T1	note	MEROPS:MER0013775
ColletesGigas_006274-T1	note	MEROPS:MER0017875
ColletesGigas_006361-T1	note	MEROPS:MER0001706
ColletesGigas_006396-T1	note	MEROPS:MER0000048
ColletesGigas_006418-T1	note	MEROPS:MER0021886
ColletesGigas_006482-T1	note	MEROPS:MER0014644
ColletesGigas_006501-T1	note	MEROPS:MER0437468
ColletesGigas_006511-T1	note	MEROPS:MER0034745
ColletesGigas_006594-T1	note	MEROPS:MER0011441
ColletesGigas_006595-T1	note	MEROPS:MER0011441
ColletesGigas_006613-T1	note	MEROPS:MER0011348
ColletesGigas_006698-T1	note	MEROPS:MER0011231
ColletesGigas_006731-T1	note	MEROPS:MER0000432
ColletesGigas_006732-T1	note	MEROPS:MER0000432
ColletesGigas_006743-T1	note	MEROPS:MER1251407
ColletesGigas_006767-T1	note	MEROPS:MER0014385
ColletesGigas_006786-T1	note	MEROPS:MER0011422
ColletesGigas_006787-T1	note	MEROPS:MER0002988
ColletesGigas_006948-T1	note	MEROPS:MER0022791
ColletesGigas_006949-T1	note	MEROPS:MER0012092
ColletesGigas_007007-T1	note	MEROPS:MER0018468
ColletesGigas_007015-T1	note	MEROPS:MER0011183
ColletesGigas_007022-T1	note	MEROPS:MER0033235
ColletesGigas_007038-T1	note	MEROPS:MER0033232
ColletesGigas_007052-T1	note	MEROPS:MER0033235
ColletesGigas_007069-T1	note	MEROPS:MER0033280
ColletesGigas_007099-T1	note	MEROPS:MER0002211
ColletesGigas_007175-T1	note	MEROPS:MER0041174
ColletesGigas_007187-T1	note	MEROPS:MER0011159
ColletesGigas_007245-T1	note	MEROPS:MER0000553
ColletesGigas_007310-T1	note	MEROPS:MER0000373
ColletesGigas_007350-T1	note	MEROPS:MER0011253
ColletesGigas_007351-T1	note	MEROPS:MER0011253
ColletesGigas_007484-T1	note	MEROPS:MER0005413
ColletesGigas_007491-T1	note	MEROPS:MER0016218
ColletesGigas_007584-T1	note	MEROPS:MER0000557
ColletesGigas_007679-T1	note	MEROPS:MER0002878
ColletesGigas_007879-T1	note	MEROPS:MER0030133
ColletesGigas_007900-T1	note	MEROPS:MER0006087
ColletesGigas_007903-T1	note	MEROPS:MER0035042
ColletesGigas_007924-T1	note	MEROPS:MER0011778
ColletesGigas_007962-T1	note	MEROPS:MER0016593
ColletesGigas_007970-T1	note	MEROPS:MER0044889
ColletesGigas_008044-T1	note	MEROPS:MER0001056
ColletesGigas_008077-T1	note	MEROPS:MER0019701
ColletesGigas_008078-T1	note	MEROPS:MER0002676
ColletesGigas_008157-T1	note	MEROPS:MER1108685
ColletesGigas_008289-T1	note	MEROPS:MER0014065
ColletesGigas_008377-T1	note	MEROPS:MER0015112
ColletesGigas_008410-T1	note	MEROPS:MER0011314
ColletesGigas_008667-T1	note	MEROPS:MER0226346
ColletesGigas_008760-T1	note	MEROPS:MER0001690
ColletesGigas_008776-T1	note	MEROPS:MER0011422
ColletesGigas_008777-T1	note	MEROPS:MER0011422
ColletesGigas_008803-T1	note	MEROPS:MER0017840
ColletesGigas_008871-T1	note	MEROPS:MER0029042
ColletesGigas_008884-T1	note	MEROPS:MER0019325
ColletesGigas_009037-T1	note	MEROPS:MER0022005
ColletesGigas_009148-T1	note	MEROPS:MER0024969
ColletesGigas_009166-T1	note	MEROPS:MER0957411
ColletesGigas_009196-T1	note	MEROPS:MER0000392
ColletesGigas_009197-T1	note	MEROPS:MER0199690
ColletesGigas_009205-T1	note	MEROPS:MER0026493
ColletesGigas_009238-T1	note	MEROPS:MER0043201
ColletesGigas_009239-T1	note	MEROPS:MER0043201
ColletesGigas_009242-T1	note	MEROPS:MER0011211
ColletesGigas_009335-T1	note	MEROPS:MER0175067
ColletesGigas_009434-T1	note	MEROPS:MER0044350
ColletesGigas_009709-T1	note	MEROPS:MER1054487
ColletesGigas_009716-T1	note	MEROPS:MER0028180
ColletesGigas_009730-T1	note	MEROPS:MER0015449
ColletesGigas_009758-T1	note	MEROPS:MER0003314
ColletesGigas_009760-T1	note	MEROPS:MER0013463
ColletesGigas_009768-T1	note	MEROPS:MER0079232
ColletesGigas_009916-T1	note	MEROPS:MER0011143
ColletesGigas_009917-T1	note	MEROPS:MER0004372
ColletesGigas_009965-T1	note	MEROPS:MER0005227
ColletesGigas_009985-T1	note	MEROPS:MER0000867
ColletesGigas_009987-T1	note	MEROPS:MER0018440
ColletesGigas_010029-T1	note	MEROPS:MER0924172
ColletesGigas_010094-T1	note	MEROPS:MER0027244
ColletesGigas_010142-T1	note	MEROPS:MER0004015
ColletesGigas_010148-T1	note	MEROPS:MER0004113
ColletesGigas_010149-T1	note	MEROPS:MER0004113
ColletesGigas_010153-T1	note	MEROPS:MER0002988
ColletesGigas_010157-T1	note	MEROPS:MER0011159
ColletesGigas_010213-T1	note	MEROPS:MER0004246
ColletesGigas_010242-T1	note	MEROPS:MER0023038
ColletesGigas_010251-T1	note	MEROPS:MER0002066
ColletesGigas_010264-T1	note	MEROPS:MER0011300
ColletesGigas_010411-T1	note	MEROPS:MER0000554
ColletesGigas_010432-T1	note	MEROPS:MER0016597
ColletesGigas_010433-T1	note	MEROPS:MER0161524
ColletesGigas_010496-T1	note	MEROPS:MER0011350
ColletesGigas_010506-T1	note	MEROPS:MER0200434
ColletesGigas_010532-T1	note	MEROPS:MER0002646
ColletesGigas_010589-T1	note	MEROPS:MER0011323
ColletesGigas_010679-T1	note	MEROPS:MER0017884
ColletesGigas_010700-T1	note	MEROPS:MER0020511
ColletesGigas_010704-T1	note	MEROPS:MER0002477
ColletesGigas_010738-T1	note	MEROPS:MER0047611
ColletesGigas_010788-T1	note	MEROPS:MER0011169
ColletesGigas_010799-T1	note	MEROPS:MER0125334
ColletesGigas_010829-T1	note	MEROPS:MER0001207
ColletesGigas_010870-T1	note	MEROPS:MER0000057
ColletesGigas_010871-T1	note	MEROPS:MER0030336
ColletesGigas_010872-T1	note	MEROPS:MER0000057
ColletesGigas_010873-T1	note	MEROPS:MER0000057
ColletesGigas_011145-T1	note	MEROPS:MER0027244
ColletesGigas_011160-T1	note	MEROPS:MER0033254
ColletesGigas_011178-T1	note	MEROPS:MER0001650
ColletesGigas_011227-T1	note	MEROPS:MER0035024
ColletesGigas_011254-T1	note	MEROPS:MER0000211
ColletesGigas_011409-T1	note	MEROPS:MER0014770
ColletesGigas_011440-T1	note	MEROPS:MER0011012
ColletesGigas_011441-T1	note	MEROPS:MER0017622
ColletesGigas_011451-T1	note	MEROPS:MER0036115
ColletesGigas_011502-T1	note	MEROPS:MER0037832
ColletesGigas_011547-T1	note	MEROPS:MER0905212
ColletesGigas_011597-T1	note	MEROPS:MER0003201
ColletesGigas_011615-T1	note	MEROPS:MER0020201
ColletesGigas_011743-T1	note	MEROPS:MER0022427
ColletesGigas_011878-T1	note	MEROPS:MER0018588
ColletesGigas_011921-T1	note	MEROPS:MER0011032
ColletesGigas_011962-T1	note	MEROPS:MER0023184
ColletesGigas_011963-T1	note	MEROPS:MER0020171
ColletesGigas_012037-T1	note	MEROPS:MER0011513
ColletesGigas_012046-T1	note	MEROPS:MER0011513
ColletesGigas_012084-T1	note	MEROPS:MER0033179
ColletesGigas_012087-T1	note	MEROPS:MER0033179
ColletesGigas_012180-T1	note	MEROPS:MER0003543
ColletesGigas_012234-T1	note	MEROPS:MER0011263
ColletesGigas_012257-T1	note	MEROPS:MER0033178
ColletesGigas_012444-T1	note	MEROPS:MER0005539
ColletesGigas_012527-T1	note	MEROPS:MER0000376
ColletesGigas_012528-T1	note	MEROPS:MER0004113
ColletesGigas_012579-T1	note	MEROPS:MER0044627
ColletesGigas_012584-T1	note	MEROPS:MER0029965
ColletesGigas_012593-T1	note	MEROPS:MER0086098
ColletesGigas_012603-T1	note	MEROPS:MER0033226
ColletesGigas_012641-T1	note	MEROPS:MER0030134
ColletesGigas_012743-T1	note	MEROPS:MER0033241
ColletesGigas_012746-T1	note	MEROPS:MER0033198
ColletesGigas_012748-T1	note	MEROPS:MER0033198
ColletesGigas_012749-T1	note	MEROPS:MER0033188
ColletesGigas_012755-T1	note	MEROPS:MER0011343
ColletesGigas_012860-T1	note	MEROPS:MER0011221
ColletesGigas_012861-T1	note	MEROPS:MER0011221
ColletesGigas_012950-T1	note	MEROPS:MER0000446
ColletesGigas_012975-T1	note	MEROPS:MER0017367
ColletesGigas_012983-T1	note	MEROPS:MER0033227
ColletesGigas_013120-T1	note	MEROPS:MER0003175
ColletesGigas_013137-T1	note	MEROPS:MER0032203
ColletesGigas_013177-T1	note	MEROPS:MER0004762
ColletesGigas_013179-T1	note	MEROPS:MER0002988
ColletesGigas_013180-T1	note	MEROPS:MER0002285
ColletesGigas_013181-T1	note	MEROPS:MER0019831
ColletesGigas_013182-T1	note	MEROPS:MER0001056
ColletesGigas_013185-T1	note	MEROPS:MER0188967
ColletesGigas_013220-T1	note	MEROPS:MER0029824
ColletesGigas_013224-T1	note	MEROPS:MER0011730
ColletesGigas_013359-T1	note	MEROPS:MER0112830
ColletesGigas_013552-T1	note	MEROPS:MER0000408
ColletesGigas_013713-T1	note	MEROPS:MER0033198
ColletesGigas_013769-T1	note	MEROPS:MER0023234
ColletesGigas_013919-T1	note	MEROPS:MER0010992
ColletesGigas_013945-T1	note	MEROPS:MER0011510
ColletesGigas_013956-T1	note	MEROPS:MER0011484
ColletesGigas_013994-T1	note	MEROPS:MER0013997
ColletesGigas_013999-T1	note	MEROPS:MER0192051
ColletesGigas_014021-T1	note	MEROPS:MER0011179
ColletesGigas_014029-T1	note	MEROPS:MER0046076
ColletesGigas_014101-T1	note	MEROPS:MER0019831
ColletesGigas_014107-T1	note	MEROPS:MER0011499
ColletesGigas_014111-T1	note	MEROPS:MER0003918
ColletesGigas_014123-T1	note	MEROPS:MER0005247
ColletesGigas_014130-T1	note	MEROPS:MER0005102
ColletesGigas_014237-T1	note	MEROPS:MER0030317
ColletesGigas_014332-T1	note	MEROPS:MER0004528
ColletesGigas_014456-T1	note	MEROPS:MER0016598
ColletesGigas_014457-T1	note	MEROPS:MER0016598
ColletesGigas_014458-T1	note	MEROPS:MER0011420
ColletesGigas_014490-T1	note	MEROPS:MER0004834
ColletesGigas_014501-T1	note	MEROPS:MER0142516
ColletesGigas_014542-T1	note	MEROPS:MER0033198
ColletesGigas_014545-T1	note	MEROPS:MER0033188
ColletesGigas_014598-T1	note	MEROPS:MER0168391
ColletesGigas_014673-T1	note	MEROPS:MER0002023
ColletesGigas_014738-T1	note	MEROPS:MER0011490
ColletesGigas_014842-T1	note	MEROPS:MER0027244
ColletesGigas_014843-T1	note	MEROPS:MER0027244
ColletesGigas_014844-T1	note	MEROPS:MER0027244
ColletesGigas_014845-T1	note	MEROPS:MER0027244
ColletesGigas_014877-T1	note	MEROPS:MER0167725
ColletesGigas_015064-T1	note	MEROPS:MER0011152
ColletesGigas_015065-T1	note	MEROPS:MER0005894
ColletesGigas_015196-T1	note	MEROPS:MER0011236
ColletesGigas_015231-T1	note	MEROPS:MER0001778
ColletesGigas_015244-T1	note	MEROPS:MER0005513
ColletesGigas_015258-T1	note	MEROPS:MER0023251
ColletesGigas_015262-T1	note	MEROPS:MER0061785
ColletesGigas_015285-T1	note	MEROPS:MER0005244
ColletesGigas_015298-T1	note	MEROPS:MER0029792
ColletesGigas_015370-T1	note	MEROPS:MER0003083
ColletesGigas_015378-T1	note	MEROPS:MER0005767
ColletesGigas_015380-T1	note	MEROPS:MER0060647
ColletesGigas_015434-T1	note	MEROPS:MER0004373
ColletesGigas_015501-T1	note	MEROPS:MER0199690
ColletesGigas_015580-T1	note	MEROPS:MER0036548
ColletesGigas_015581-T1	note	MEROPS:MER0027634
ColletesGigas_015582-T1	note	MEROPS:MER0027634
ColletesGigas_015591-T1	note	MEROPS:MER0027634
ColletesGigas_015629-T1	note	MEROPS:MER0000552
ColletesGigas_015682-T1	note	MEROPS:MER0033235
ColletesGigas_015718-T1	note	MEROPS:MER0015452
ColletesGigas_015719-T1	note	MEROPS:MER0015452
ColletesGigas_015758-T1	note	MEROPS:MER0209764
ColletesGigas_015766-T1	note	MEROPS:MER0005987
ColletesGigas_015864-T1	note	MEROPS:MER0029938
ColletesGigas_015872-T1	note	MEROPS:MER0015270
ColletesGigas_015875-T1	note	MEROPS:MER0011422
ColletesGigas_015975-T1	note	MEROPS:MER0011497
ColletesGigas_016053-T1	note	MEROPS:MER0024969
ColletesGigas_016246-T1	note	MEROPS:MER0021309
ColletesGigas_016247-T1	note	MEROPS:MER0013586
ColletesGigas_016274-T1	note	MEROPS:MER0029824
ColletesGigas_016316-T1	note	MEROPS:MER0003544
ColletesGigas_016388-T1	note	MEROPS:MER0029056
ColletesGigas_016472-T1	note	MEROPS:MER0031325
ColletesGigas_016593-T1	note	MEROPS:MER0001271
ColletesGigas_016760-T1	note	MEROPS:MER0060310
ColletesGigas_016777-T1	note	MEROPS:MER0037853
ColletesGigas_016856-T1	note	MEROPS:MER0001711
ColletesGigas_016857-T1	note	MEROPS:MER0013589
ColletesGigas_016870-T1	note	MEROPS:MER0030040
ColletesGigas_016952-T1	note	MEROPS:MER0033236
ColletesGigas_017071-T1	note	MEROPS:MER0033212
ColletesGigas_017093-T1	note	MEROPS:MER0011311
ColletesGigas_017094-T1	note	MEROPS:MER0011312
ColletesGigas_017100-T1	note	MEROPS:MER0000840
ColletesGigas_017105-T1	note	MEROPS:MER0011259
ColletesGigas_017106-T1	note	MEROPS:MER0026494
ColletesGigas_017198-T1	note	MEROPS:MER0033184
ColletesGigas_017205-T1	note	MEROPS:MER0000495
ColletesGigas_017245-T1	note	MEROPS:MER0031614
ColletesGigas_017274-T1	note	MEROPS:MER0037714
ColletesGigas_017310-T1	note	MEROPS:MER0064620
ColletesGigas_017315-T1	note	MEROPS:MER0000009
ColletesGigas_017365-T1	note	MEROPS:MER0047699
ColletesGigas_017388-T1	note	MEROPS:MER0924172
ColletesGigas_017409-T1	note	MEROPS:MER0213608
ColletesGigas_017418-T1	note	MEROPS:MER0187565
ColletesGigas_017419-T1	note	MEROPS:MER0187565
ColletesGigas_017423-T1	note	MEROPS:MER0018694
ColletesGigas_017481-T1	note	MEROPS:MER0014694
ColletesGigas_017490-T1	note	MEROPS:MER0011159
ColletesGigas_017568-T1	note	MEROPS:MER0004959
ColletesGigas_017626-T1	note	MEROPS:MER0001710
ColletesGigas_017628-T1	note	MEROPS:MER0002945
ColletesGigas_017644-T1	note	MEROPS:MER0011141
ColletesGigas_017850-T1	note	MEROPS:MER0024830
ColletesGigas_017931-T1	note	MEROPS:MER0013562
ColletesGigas_017960-T1	note	MEROPS:MER0005755
ColletesGigas_018035-T1	note	MEROPS:MER0043201
ColletesGigas_018318-T1	note	MEROPS:MER0011422
ColletesGigas_018331-T1	note	MEROPS:MER0033235
ColletesGigas_018354-T1	note	MEROPS:MER0011471
ColletesGigas_018355-T1	note	MEROPS:MER0000041
ColletesGigas_018356-T1	note	MEROPS:MER0016584
ColletesGigas_018357-T1	note	MEROPS:MER0016584
ColletesGigas_018490-T1	note	MEROPS:MER0033227
ColletesGigas_018506-T1	note	MEROPS:MER0002579
ColletesGigas_018894-T1	note	MEROPS:MER0011440
ColletesGigas_018896-T1	note	MEROPS:MER0019759
ColletesGigas_018897-T1	note	MEROPS:MER0011370
ColletesGigas_018898-T1	note	MEROPS:MER0011440
ColletesGigas_018963-T1	note	MEROPS:MER1251425
ColletesGigas_019190-T1	note	MEROPS:MER0005100
ColletesGigas_019257-T1	note	MEROPS:MER0005528
ColletesGigas_019361-T1	note	MEROPS:MER0001156
ColletesGigas_019617-T1	note	MEROPS:MER0027169
ColletesGigas_019621-T1	note	MEROPS:MER0022664
ColletesGigas_020133-T1	note	MEROPS:MER0018621
