# Supplementary material for: Prevalent bee venom genes evolved before the aculeate stinger and eusociality
Source: BMC Biol. 2023 Oct 23;21:229. doi: 10.1186/s12915-023-01656-5 (PMC10591384; doi:10.1186/s12915-023-01656-5)
Supplement: Supplementary file 37 — Additional file 37. Genome annotation of Colletes gigas. [file 12915_2023_1656_MOESM37_ESM.zip › Colletes_gigas.annotation.funannotate181.Oct2020/annotations/pfam.filtered.txt]

ColletesGigas_004743-T1	PF03061	8.9e-17	0.962025
ColletesGigas_004705-T1	PF00004	4.8e-43	0.992424
ColletesGigas_004429-T1	PF07728	5.4e-14	1.050725
ColletesGigas_004705-T1	PF07728	9.5e-07	0.514493
ColletesGigas_004429-T1	PF12775	4.1e-55	0.707182
ColletesGigas_004430-T1	PF12780	2.2e-101	1.000000
ColletesGigas_004430-T1	PF12781	4.6e-76	0.918182
ColletesGigas_004430-T1	PF17857	4.5e-21	0.900000
ColletesGigas_004705-T1	PF17862	9.1e-12	0.777778
ColletesGigas_004466-T1	PF00324	2.8e-38	0.799582
ColletesGigas_004720-T1	PF00324	5.3e-29	0.845511
ColletesGigas_004720-T1	PF13520	3.9e-57	1.009368
ColletesGigas_004466-T1	PF13520	1.2e-49	1.110070
ColletesGigas_004466-T1	PF13906	1.1e-26	1.000000
ColletesGigas_004671-T1	PF01061	7.8e-42	1.000000
ColletesGigas_004669-T1	PF01061	4.6e-38	0.995238
ColletesGigas_004670-T1	PF01061	4.9e-34	0.961905
ColletesGigas_004673-T1	PF01061	8.3e-31	0.985714
ColletesGigas_004671-T1	PF00005	1.3e-29	1.058394
ColletesGigas_004673-T1	PF00005	4.2e-29	1.080292
ColletesGigas_004669-T1	PF00005	5.7e-29	1.065693
ColletesGigas_004670-T1	PF00005	3.1e-26	1.065693
ColletesGigas_004503-T1	PF01842	6.4e-11	0.761194
ColletesGigas_004507-T1	PF00022	8.7e-86	1.046753
ColletesGigas_004568-T1	PF01553	3.6e-21	0.674074
ColletesGigas_004434-T1	PF00106	1.8e-47	1.030769
ColletesGigas_004684-T1	PF00106	3e-43	0.876923
ColletesGigas_004717-T1	PF00106	2.1e-39	0.974359
ColletesGigas_004684-T1	PF13561	1.1e-50	0.957265
ColletesGigas_004434-T1	PF13561	1.5e-44	1.021368
ColletesGigas_004717-T1	PF13561	3.6e-22	0.786325
ColletesGigas_004474-T1	PF00266	2.1e-44	0.948787
ColletesGigas_004426-T1	PF00501	2.5e-91	1.063679
ColletesGigas_004622-T1	PF00501	5.5e-74	0.981132
ColletesGigas_004622-T1	PF13193	1.5e-07	0.973684
ColletesGigas_004774-T1	PF12894	1.2e-24	0.619565
ColletesGigas_004700-T1	PF00023	1.7e-26	1.000000
ColletesGigas_004700-T1	PF12796	1.6e-38	1.048193
ColletesGigas_004700-T1	PF13606	2.4e-25	0.935484
ColletesGigas_004700-T1	PF13637	1.3e-34	0.890909
ColletesGigas_004700-T1	PF13857	5.3e-30	0.946429
ColletesGigas_004521-T1	PF04547	1.6e-141	1.067416
ColletesGigas_004435-T1	PF08264	2e-27	0.927632
ColletesGigas_004742-T1	PF03098	1.3e-194	1.035985
ColletesGigas_004553-T1	PF01636	3.8e-15	0.845833
ColletesGigas_004470-T1	PF00025	2.9e-81	0.977143
ColletesGigas_004681-T1	PF06456	3.7e-77	0.982533
ColletesGigas_004677-T1	PF01412	2.5e-41	0.991453
ColletesGigas_004678-T1	PF01388	7.9e-18	0.911111
ColletesGigas_004450-T1	PF00858	1.4e-43	0.671171
ColletesGigas_004497-T1	PF04729	1.3e-73	1.000000
ColletesGigas_004697-T1	PF00006	2.5e-72	1.046729
ColletesGigas_004697-T1	PF00306	1.8e-49	1.000000
ColletesGigas_004697-T1	PF02874	2.4e-21	0.971014
ColletesGigas_004634-T1	PF07707	9.9e-09	0.543689
ColletesGigas_004423-T1	PF07565	5.4e-109	1.052239
ColletesGigas_004593-T1	PF01145	8.1e-23	1.011236
ColletesGigas_004458-T1	PF11968	3e-11	0.700000
ColletesGigas_004723-T1	PF00439	4.8e-25	0.964286
ColletesGigas_004773-T1	PF00651	3.8e-25	0.882883
ColletesGigas_004432-T1	PF16017	1.8e-51	0.981132
ColletesGigas_004491-T1	PF00170	5.1e-19	0.875000
ColletesGigas_004491-T1	PF07716	2.3e-08	0.907407
ColletesGigas_004467-T1	PF07975	1.1e-16	0.818182
ColletesGigas_004524-T1	PF00168	3.6e-48	0.990291
ColletesGigas_004525-T1	PF00168	6.4e-22	1.000000
ColletesGigas_004780-T1	PF01067	7.1e-16	0.800000
ColletesGigas_004489-T1	PF07779	1.7e-192	1.012552
ColletesGigas_004534-T1	PF00808	1.4e-28	1.000000
ColletesGigas_004645-T1	PF16760	1.4e-13	0.927711
ColletesGigas_004645-T1	PF03370	6.1e-30	0.929204
ColletesGigas_004738-T1	PF15188	5.7e-16	0.773810
ColletesGigas_004683-T1	PF09507	3.6e-47	0.985948
ColletesGigas_004702-T1	PF03381	8.8e-95	1.020979
ColletesGigas_004491-T1	PF08839	3.2e-59	0.988701
ColletesGigas_004491-T1	PF16679	3.8e-31	0.989583
ColletesGigas_004440-T1	PF00379	2.5e-10	0.886792
ColletesGigas_004758-T1	PF00385	4.3e-32	0.870370
ColletesGigas_004468-T1	PF00385	1.8e-17	0.962963
ColletesGigas_004527-T1	PF04818	2.6e-31	0.943089
ColletesGigas_004571-T1	PF09316	4.7e-14	0.585366
ColletesGigas_004722-T1	PF06419	9.5e-180	0.942492
ColletesGigas_004517-T1	PF10345	1.1e-130	0.916248
ColletesGigas_004532-T1	PF08511	9.1e-35	0.974026
ColletesGigas_004690-T1	PF04969	2.2e-10	1.142857
ColletesGigas_004587-T1	PF00134	5.3e-09	0.795276
ColletesGigas_004428-T1	PF08393	1.3e-125	1.037688
ColletesGigas_004484-T1	PF03474	2.5e-18	0.972973
ColletesGigas_004703-T1	PF00226	4.9e-23	0.984127
ColletesGigas_004558-T1	PF03351	1.1e-49	0.685484
ColletesGigas_004595-T1	PF07539	4.9e-161	1.042208
ColletesGigas_004552-T1	PF06679	6.9e-19	1.011834
ColletesGigas_004530-T1	PF07713	1.5e-36	0.988235
ColletesGigas_004553-T1	PF07914	1.6e-15	0.528986
ColletesGigas_004647-T1	PF12054	1.9e-136	1.110860
ColletesGigas_003232-T1	PF10417	1.4e-14	0.875000
ColletesGigas_003314-T1	PF00001	2.2e-74	1.072243
ColletesGigas_003161-T1	PF00001	2.5e-46	0.524715
ColletesGigas_003095-T1	PF00001	5e-38	1.269962
ColletesGigas_003258-T1	PF02949	2.2e-46	1.019169
ColletesGigas_003256-T1	PF02949	1.3e-43	0.875399
ColletesGigas_003255-T1	PF02949	4.5e-43	0.853035
ColletesGigas_003260-T1	PF02949	8.3e-43	1.035144
ColletesGigas_003257-T1	PF02949	3.3e-40	1.012780
ColletesGigas_003066-T1	PF08395	2.4e-34	0.811321
ColletesGigas_003314-T1	PF10320	5.9e-15	1.171206
ColletesGigas_003082-T1	PF00004	6.3e-12	0.568182
ColletesGigas_003082-T1	PF07728	5.5e-29	1.021739
ColletesGigas_003029-T1	PF07728	2.6e-27	0.971014
ColletesGigas_003029-T1	PF12774	1.2e-155	1.000000
ColletesGigas_003082-T1	PF12774	3.6e-153	1.000000
ColletesGigas_003082-T1	PF12775	1.3e-79	1.000000
ColletesGigas_003029-T1	PF12775	8.5e-76	0.988950
ColletesGigas_003029-T1	PF12780	3.1e-95	1.003861
ColletesGigas_003029-T1	PF12781	8e-87	0.990909
ColletesGigas_003084-T1	PF12781	5.4e-42	0.509091
ColletesGigas_003029-T1	PF17857	7.4e-43	0.970000
ColletesGigas_003082-T1	PF17857	9.5e-22	0.770000
ColletesGigas_003029-T1	PF18198	2.2e-59	0.993548
ColletesGigas_003085-T1	PF18198	2.5e-55	1.012903
ColletesGigas_003295-T1	PF08516	8.4e-30	1.043103
ColletesGigas_003232-T1	PF00578	2.7e-42	1.080645
ColletesGigas_003130-T1	PF00023	1.1e-24	0.939394
ColletesGigas_003130-T1	PF12796	1.8e-52	1.012048
ColletesGigas_003130-T1	PF13606	4.8e-29	0.903226
ColletesGigas_003130-T1	PF13637	2.5e-35	0.927273
ColletesGigas_003130-T1	PF13857	6.7e-32	0.857143
ColletesGigas_003086-T1	PF03098	1.8e-186	1.028409
ColletesGigas_003262-T1	PF00025	1.7e-70	0.994286
ColletesGigas_003027-T1	PF19039	1.5e-46	1.019802
ColletesGigas_003246-T1	PF01112	9.9e-75	0.888889
ColletesGigas_003316-T1	PF06644	8.1e-54	0.833948
ColletesGigas_003303-T1	PF18483	2.1e-12	0.989691
ColletesGigas_003318-T1	PF01302	2.3e-23	0.984848
ColletesGigas_003089-T1	PF14923	1.5e-70	0.878049
ColletesGigas_003097-T1	PF00379	2.4e-25	0.886792
ColletesGigas_003099-T1	PF00379	1.6e-13	0.849057
ColletesGigas_003094-T1	PF00431	1.3e-13	0.863636
ColletesGigas_003064-T1	PF02363	2.2e-20	1.000000
ColletesGigas_003135-T1	PF09756	6.8e-65	0.994681
ColletesGigas_003011-T1	PF00270	4e-42	0.982955
ColletesGigas_003289-T1	PF08766	7.5e-18	0.981481
ColletesGigas_003029-T1	PF08385	1.4e-144	1.000000
ColletesGigas_003081-T1	PF08385	9.4e-123	1.024911
ColletesGigas_003029-T1	PF08393	7.3e-126	1.045226
ColletesGigas_003253-T1	PF01180	1.4e-108	1.000000
ColletesGigas_003091-T1	PF06920	7.3e-89	0.965909
ColletesGigas_003295-T1	PF00200	1.8e-20	0.986842
ColletesGigas_003091-T1	PF14429	1.3e-60	0.989848
ColletesGigas_003091-T1	PF16172	5.1e-95	0.889175
ColletesGigas_003199-T1	PF07898	2.8e-45	0.936047
ColletesGigas_003206-T1	PF07898	4.6e-45	1.366279
ColletesGigas_003204-T1	PF07898	1.1e-41	0.918605
ColletesGigas_003194-T1	PF07898	2.5e-41	0.918605
ColletesGigas_003184-T1	PF07898	5.7e-41	1.023256
ColletesGigas_003185-T1	PF07898	1.3e-40	1.267442
ColletesGigas_003187-T1	PF07898	5.8e-40	0.994186
ColletesGigas_003189-T1	PF07898	9.8e-40	0.936047
ColletesGigas_003212-T1	PF07898	5e-39	1.029070
ColletesGigas_003210-T1	PF07898	8.1e-38	1.000000
ColletesGigas_003183-T1	PF07898	4.3e-29	0.930233
ColletesGigas_003197-T1	PF07898	3.7e-28	0.843023
ColletesGigas_003208-T1	PF07898	2.3e-21	0.970930
ColletesGigas_003188-T1	PF07898	1.4e-20	0.773256
ColletesGigas_003182-T1	PF07898	2.7e-16	0.639535
ColletesGigas_003198-T1	PF07898	2.7e-16	0.941860
ColletesGigas_003215-T1	PF07898	5.8e-15	0.994186
ColletesGigas_003027-T1	PF13281	1.1e-178	1.000000
ColletesGigas_003250-T1	PF16092	9.5e-23	0.530303
ColletesGigas_003318-T1	PF12455	3.2e-73	0.986014
ColletesGigas_003082-T1	PF17852	1.7e-29	0.922481
ColletesGigas_003029-T1	PF17852	2.7e-28	0.914729
ColletesGigas_003029-T1	PF18199	6.3e-98	0.951456
ColletesGigas_003085-T1	PF18199	8.1e-94	0.964401
ColletesGigas_003085-T1	PF03028	4.7e-47	1.000000
ColletesGigas_003029-T1	PF03028	9.4e-38	1.052174
ColletesGigas_003094-T1	PF07974	2.5e-06	1.000000
ColletesGigas_003136-T1	PF01105	1.8e-52	1.049451
ColletesGigas_003114-T1	PF01557	1.2e-71	0.949541
ColletesGigas_003291-T1	PF12018	8.5e-49	0.753676
ColletesGigas_016865-T1	PF02872	8.1e-43	1.145570
ColletesGigas_016864-T1	PF02872	1.4e-25	1.018987
ColletesGigas_016558-T1	PF00002	4.9e-70	1.065041
ColletesGigas_016781-T1	PF02949	4.7e-17	0.846645
ColletesGigas_016769-T1	PF07728	1.1e-26	0.949275
ColletesGigas_016769-T1	PF12774	6.3e-105	1.000000
ColletesGigas_016769-T1	PF12780	1.4e-12	0.501931
ColletesGigas_016769-T1	PF12781	1.3e-29	0.986364
ColletesGigas_016769-T1	PF18198	2.7e-30	0.961290
ColletesGigas_016850-T1	PF13339	6.7e-30	1.268116
ColletesGigas_016560-T1	PF00324	2.4e-33	0.772443
ColletesGigas_016560-T1	PF13520	7.7e-45	0.882904
ColletesGigas_016560-T1	PF13906	3.5e-14	1.274510
ColletesGigas_016777-T1	PF12697	5.2e-31	1.313636
ColletesGigas_016821-T1	PF01602	3e-149	1.062977
ColletesGigas_016831-T1	PF08240	3.3e-27	0.944954
ColletesGigas_016824-T1	PF00106	1e-47	0.974359
ColletesGigas_016824-T1	PF13561	1e-34	0.790598
ColletesGigas_016831-T1	PF00107	9.7e-26	1.007692
ColletesGigas_016786-T1	PF00248	2.3e-61	0.965636
ColletesGigas_016821-T1	PF02883	5.4e-20	0.909910
ColletesGigas_016821-T1	PF02296	9.9e-44	0.964602
ColletesGigas_016739-T1	PF01425	2.4e-76	0.986547
ColletesGigas_016738-T1	PF01425	8.4e-75	0.986547
ColletesGigas_016578-T1	PF03256	1.6e-78	0.827027
ColletesGigas_016728-T1	PF00023	2.3e-32	0.909091
ColletesGigas_016770-T1	PF00023	1e-09	0.696970
ColletesGigas_016728-T1	PF12796	2e-44	0.915663
ColletesGigas_016770-T1	PF12796	1.7e-15	1.132530
ColletesGigas_016728-T1	PF13606	2.2e-30	0.967742
ColletesGigas_016770-T1	PF13606	1.4e-10	0.709677
ColletesGigas_016728-T1	PF13637	1.3e-34	0.963636
ColletesGigas_016770-T1	PF13857	5e-15	0.821429
ColletesGigas_016757-T1	PF01636	4.7e-13	0.833333
ColletesGigas_016876-T1	PF00025	9.8e-60	0.965714
ColletesGigas_016707-T1	PF00025	1.2e-15	0.902857
ColletesGigas_016714-T1	PF00025	4e-08	0.765714
ColletesGigas_016870-T1	PF09668	5.6e-62	0.991935
ColletesGigas_016870-T1	PF13650	8.3e-10	0.966667
ColletesGigas_016766-T1	PF16558	2.2e-22	0.915254
ColletesGigas_016782-T1	PF01027	1.4e-36	0.908213
ColletesGigas_016603-T1	PF04427	7.7e-34	0.874346
ColletesGigas_016572-T1	PF00651	4.2e-26	0.873874
ColletesGigas_016779-T1	PF02214	3.1e-18	0.936170
ColletesGigas_016703-T1	PF00130	1.6e-12	0.905660
ColletesGigas_016770-T1	PF00130	3.1e-12	1.113208
ColletesGigas_016839-T1	PF00168	4.2e-36	1.000000
ColletesGigas_016566-T1	PF00168	2.1e-14	0.980583
ColletesGigas_016787-T1	PF08205	8.5e-23	0.730337
ColletesGigas_016722-T1	PF08205	2e-09	0.842697
ColletesGigas_016576-T1	PF00262	3e-162	1.005405
ColletesGigas_016875-T1	PF00262	2.4e-81	0.635135
ColletesGigas_016521-T1	PF00755	3e-149	0.952381
ColletesGigas_016559-T1	PF01607	5.5e-35	1.018868
ColletesGigas_016804-T1	PF01607	2.3e-13	1.000000
ColletesGigas_016712-T1	PF05179	5.2e-52	0.968354
ColletesGigas_016712-T1	PF16050	1.9e-143	0.970100
ColletesGigas_016642-T1	PF00379	6.3e-12	1.000000
ColletesGigas_016715-T1	PF10607	1.4e-34	0.953333
ColletesGigas_016565-T1	PF00241	2.3e-47	0.952000
ColletesGigas_016584-T1	PF10147	4.9e-37	0.936275
ColletesGigas_016566-T1	PF02845	3.1e-13	0.904762
ColletesGigas_016784-T1	PF03556	2.5e-32	0.941667
ColletesGigas_016681-T1	PF08315	2.8e-38	0.884892
ColletesGigas_016867-T1	PF00134	1e-07	0.937008
ColletesGigas_016768-T1	PF03188	2.1e-26	1.007299
ColletesGigas_016770-T1	PF00609	1.1e-47	0.974843
ColletesGigas_016770-T1	PF00781	3.4e-31	0.873016
ColletesGigas_016828-T1	PF09737	3.7e-188	0.980535
ColletesGigas_016769-T1	PF08385	2e-20	0.825623
ColletesGigas_016769-T1	PF08393	2.7e-65	1.082915
ColletesGigas_016713-T1	PF00751	8.2e-24	1.000000
ColletesGigas_016713-T1	PF03474	5.5e-15	0.891892
ColletesGigas_016579-T1	PF06544	1.3e-11	0.652778
ColletesGigas_016840-T1	PF02582	9.9e-49	1.000000
ColletesGigas_016589-T1	PF10228	2e-87	1.003984
ColletesGigas_016659-T1	PF16042	2.2e-09	0.797468
ColletesGigas_016769-T1	PF18199	6.6e-19	0.576052
ColletesGigas_016769-T1	PF03028	2.6e-26	0.895652
ColletesGigas_016872-T1	PF00378	8e-95	0.984064
ColletesGigas_016872-T1	PF16113	2.7e-39	0.526946
ColletesGigas_016745-T1	PF02958	4.1e-47	0.928571
ColletesGigas_016757-T1	PF02958	8.5e-40	0.880952
ColletesGigas_016802-T1	PF08662	4.4e-11	0.608247
ColletesGigas_016518-T1	PF06881	1.9e-23	0.828571
ColletesGigas_016570-T1	PF01370	6.8e-09	0.518672
ColletesGigas_016824-T1	PF01370	2.4e-08	0.717842
ColletesGigas_016682-T1	PF00646	1.7e-07	0.854167
ColletesGigas_016679-T1	PF00646	3.2e-06	1.041667
ColletesGigas_016679-T1	PF12937	1.4e-08	1.083333
ColletesGigas_016682-T1	PF12937	5.9e-08	0.833333
ColletesGigas_016798-T1	PF02469	2.3e-46	1.054688
ColletesGigas_016843-T1	PF00498	2.9e-07	1.057971
ColletesGigas_016590-T1	PF00250	7e-36	0.977273
ColletesGigas_016585-T1	PF00250	1.2e-27	0.886364
ColletesGigas_016780-T1	PF10277	1.1e-39	1.018265
ColletesGigas_016642-T1	PF10277	2.9e-34	0.890411
ColletesGigas_016637-T1	PF05965	3.8e-14	0.869048
ColletesGigas_016637-T1	PF05964	4.8e-21	1.000000
ColletesGigas_016577-T1	PF01363	4.5e-10	0.898551
ColletesGigas_016839-T1	PF02318	8.4e-20	1.406780
ColletesGigas_016870-T1	PF13975	2.1e-25	1.000000
ColletesGigas_016601-T1	PF02347	1.1e-195	0.981395
ColletesGigas_016871-T1	PF01408	9.5e-21	1.000000
ColletesGigas_016871-T1	PF02894	3.6e-22	0.904110
ColletesGigas_016831-T1	PF16912	2e-12	0.891509
ColletesGigas_016804-T1	PF00704	9.5e-89	1.128205
ColletesGigas_016701-T1	PF00704	4.6e-62	1.240385
ColletesGigas_016877-T1	PF03071	9e-160	0.903226
ColletesGigas_016841-T1	PF03199	1.6e-31	0.943925
ColletesGigas_016841-T1	PF03917	5.1e-133	1.240838
ColletesGigas_016766-T1	PF00632	7.8e-89	0.973941
ColletesGigas_016540-T1	PF00010	4.6e-21	1.259259
ColletesGigas_016538-T1	PF00010	2.1e-20	1.055556
ColletesGigas_016678-T1	PF03006	2e-21	0.946429
ColletesGigas_016602-T1	PF00505	2.6e-13	0.797101
ColletesGigas_016602-T1	PF09011	6.5e-08	0.821918
ColletesGigas_016657-T1	PF00046	2.8e-24	0.982456
ColletesGigas_016845-T1	PF19047	6.2e-18	0.920530
ColletesGigas_016697-T1	PF00104	2.3e-28	0.862559
ColletesGigas_016558-T1	PF02793	1.3e-17	1.015385
ColletesGigas_016817-T1	PF00011	4.7e-21	0.862745
ColletesGigas_016572-T1	PF05225	6.5e-11	0.933333
ColletesGigas_016787-T1	PF07679	1.5e-34	0.888889
ColletesGigas_016787-T1	PF00047	1.3e-31	1.057471
ColletesGigas_016787-T1	PF13895	1.1e-34	1.037975
ColletesGigas_016717-T1	PF13895	6.7e-15	1.088608
ColletesGigas_016722-T1	PF13895	7e-15	1.101266
ColletesGigas_016787-T1	PF13927	6.7e-48	0.822785
ColletesGigas_016717-T1	PF13927	8.9e-14	1.063291
ColletesGigas_016869-T1	PF19031	6.5e-34	1.106195
ColletesGigas_016869-T1	PF19032	3.6e-32	1.015873
ColletesGigas_016869-T1	PF19033	7.1e-22	0.940000
ColletesGigas_016557-T1	PF06585	3.3e-42	0.861925
ColletesGigas_016801-T1	PF13879	5.4e-09	0.774510
ColletesGigas_016824-T1	PF08659	4e-14	0.911111
ColletesGigas_016764-T1	PF00560	1.3e-31	0.913043
ColletesGigas_016764-T1	PF12799	1.1e-71	0.860465
ColletesGigas_016816-T1	PF12799	2.4e-15	0.906977
ColletesGigas_016764-T1	PF13306	3.9e-48	0.992188
ColletesGigas_016571-T1	PF13306	2.4e-30	0.992188
ColletesGigas_016764-T1	PF13516	7.6e-14	0.666667
ColletesGigas_016764-T1	PF13855	4.3e-131	0.803279
ColletesGigas_016571-T1	PF13855	7.6e-32	0.983607
ColletesGigas_016816-T1	PF13855	4.7e-16	0.967213
ColletesGigas_016593-T1	PF07687	1.4e-13	1.018349
ColletesGigas_016642-T1	PF04874	2.2e-23	1.117647
ColletesGigas_016671-T1	PF00390	1.1e-79	0.994505
ColletesGigas_016671-T1	PF03949	4.7e-102	0.984496
ColletesGigas_016763-T1	PF03062	4.3e-36	0.902299
ColletesGigas_016843-T1	PF13325	3.6e-94	0.994975
ColletesGigas_016638-T1	PF09497	4e-17	0.888889
ColletesGigas_016638-T1	PF12145	7.2e-195	0.983229
ColletesGigas_016518-T1	PF08711	7e-15	0.943396
ColletesGigas_016851-T1	PF00149	4.5e-42	0.936585
ColletesGigas_016865-T1	PF00149	3.6e-17	1.058537
ColletesGigas_016864-T1	PF00149	1.5e-10	0.678049
ColletesGigas_016868-T1	PF01189	7.2e-74	1.045000
ColletesGigas_016868-T1	PF17125	2.9e-10	0.879121
ColletesGigas_016523-T1	PF07690	4.7e-39	0.946176
ColletesGigas_016533-T1	PF07690	3.2e-33	0.946176
ColletesGigas_016710-T1	PF07690	1.6e-27	1.076487
ColletesGigas_016535-T1	PF07690	2.2e-24	0.575071
ColletesGigas_016534-T1	PF07690	7.2e-23	0.609065
ColletesGigas_016556-T1	PF07690	1.9e-20	0.614731
ColletesGigas_016876-T1	PF01926	8.8e-08	0.956140
ColletesGigas_016641-T1	PF07200	7.5e-42	0.986301
ColletesGigas_016769-T1	PF12777	4.1e-15	0.875000
ColletesGigas_016577-T1	PF06602	2.9e-138	0.946479
ColletesGigas_016849-T1	PF04904	8.2e-45	0.987342
ColletesGigas_016849-T1	PF04905	1.3e-58	0.976000
ColletesGigas_016800-T1	PF03801	3.9e-21	0.840764
ColletesGigas_016575-T1	PF01436	6.6e-31	1.000000
ColletesGigas_016568-T1	PF04981	1.2e-80	0.942387
ColletesGigas_016636-T1	PF02136	3.5e-08	1.191667
ColletesGigas_016599-T1	PF11715	9.5e-62	0.990689
ColletesGigas_016716-T1	PF05172	1.7e-16	0.732673
ColletesGigas_016586-T1	PF16158	3e-33	0.933333
ColletesGigas_016537-T1	PF00067	1e-35	0.660907
ColletesGigas_016663-T1	PF00292	2.5e-68	0.976000
ColletesGigas_016802-T1	PF07676	4.9e-08	0.578947
ColletesGigas_016760-T1	PF07910	2.4e-31	0.665094
ColletesGigas_016593-T1	PF01546	6.9e-39	1.541063
ColletesGigas_016857-T1	PF00557	1.8e-24	0.607656
ColletesGigas_016567-T1	PF08610	1.5e-80	0.859890
ColletesGigas_016807-T1	PF00169	3.7e-23	0.895238
ColletesGigas_016643-T1	PF00628	9.6e-10	0.980769
ColletesGigas_016594-T1	PF00628	1e-09	0.884615
ColletesGigas_016519-T1	PF00069	6.7e-64	0.977273
ColletesGigas_016581-T1	PF00069	3.4e-62	1.000000
ColletesGigas_016759-T1	PF00069	1.5e-47	0.905303
ColletesGigas_016672-T1	PF00069	1.5e-39	1.204545
ColletesGigas_016759-T1	PF07714	2e-88	0.938224
ColletesGigas_016581-T1	PF07714	9.4e-42	0.992278
ColletesGigas_016519-T1	PF07714	5.6e-40	0.969112
ColletesGigas_016672-T1	PF07714	1e-13	0.764479
ColletesGigas_016596-T1	PF10559	4.7e-19	1.000000
ColletesGigas_016856-T1	PF00227	1e-32	0.984211
ColletesGigas_016816-T1	PF00787	5.9e-14	0.892857
ColletesGigas_016783-T1	PF00566	9.5e-45	0.948837
ColletesGigas_016707-T1	PF00071	8.9e-63	0.987654
ColletesGigas_016714-T1	PF00071	3.5e-45	0.987654
ColletesGigas_016876-T1	PF00071	1.9e-16	0.709877
ColletesGigas_016642-T1	PF01778	1.7e-37	0.982609
ColletesGigas_016582-T1	PF00333	2.3e-31	1.000000
ColletesGigas_016582-T1	PF03719	1.2e-25	1.000000
ColletesGigas_016639-T1	PF00164	4e-54	0.991228
ColletesGigas_016574-T1	PF10165	5.1e-115	0.947484
ColletesGigas_016830-T1	PF01163	2.3e-52	0.914894
ColletesGigas_016830-T1	PF09202	5.5e-34	1.012195
ColletesGigas_016723-T1	PF01351	1.7e-51	1.055556
ColletesGigas_016583-T1	PF01193	3.5e-09	0.891892
ColletesGigas_016583-T1	PF13656	6.4e-22	0.946667
ColletesGigas_016707-T1	PF08477	1.4e-35	0.966667
ColletesGigas_016714-T1	PF08477	5.8e-19	0.983333
ColletesGigas_016876-T1	PF08477	4.7e-17	0.933333
ColletesGigas_016776-T1	PF00076	2.3e-18	1.000000
ColletesGigas_016820-T1	PF08524	2.2e-26	0.965753
ColletesGigas_016870-T1	PF00077	1.7e-06	0.950495
ColletesGigas_016870-T1	PF08284	3.5e-07	0.757353
ColletesGigas_016579-T1	PF05773	1.3e-18	0.991379
ColletesGigas_016564-T1	PF02037	2.1e-12	0.971429
ColletesGigas_016596-T1	PF00344	9.3e-79	1.243506
ColletesGigas_016866-T1	PF00856	1.6e-17	1.568047
ColletesGigas_016597-T1	PF08450	2.2e-134	1.044715
ColletesGigas_016759-T1	PF00017	1.8e-26	0.974026
ColletesGigas_016702-T1	PF00018	1.4e-17	0.979167
ColletesGigas_016702-T1	PF07653	2.5e-08	0.894737
ColletesGigas_016702-T1	PF14604	2e-15	1.000000
ColletesGigas_016725-T1	PF04938	5e-38	0.799087
ColletesGigas_016767-T1	PF00209	2.3e-197	1.040153
ColletesGigas_016532-T1	PF16077	3.1e-21	1.145833
ColletesGigas_016669-T1	PF01922	2.9e-25	1.043011
ColletesGigas_016876-T1	PF09439	4.5e-08	0.629834
ColletesGigas_016527-T1	PF00474	9.4e-29	0.788177
ColletesGigas_016711-T1	PF12349	1.1e-52	0.967320
ColletesGigas_016710-T1	PF00083	3.6e-62	0.884956
ColletesGigas_016636-T1	PF09162	1.6e-07	0.722892
ColletesGigas_016636-T1	PF03943	7.1e-16	1.000000
ColletesGigas_016854-T1	PF00335	6.7e-57	0.952174
ColletesGigas_016587-T1	PF00303	3.5e-118	1.048148
ColletesGigas_016600-T1	PF06068	1.3e-172	1.011396
ColletesGigas_016600-T1	PF17856	6.5e-23	1.000000
ColletesGigas_016823-T1	PF00020	6.8e-15	1.000000
ColletesGigas_016850-T1	PF08164	3.8e-28	1.012048
ColletesGigas_016774-T1	PF00992	5.9e-10	0.575758
ColletesGigas_016803-T1	PF01167	4.4e-92	0.953125
ColletesGigas_016586-T1	PF14555	2.8e-13	0.976744
ColletesGigas_016636-T1	PF14555	7.5e-08	0.860465
ColletesGigas_016724-T1	PF00240	1.2e-17	0.958333
ColletesGigas_016870-T1	PF00240	3.5e-11	0.972222
ColletesGigas_016595-T1	PF06783	5e-22	0.840909
ColletesGigas_016853-T1	PF00179	6e-48	0.971429
ColletesGigas_016717-T1	PF07686	1.5e-10	0.788991
ColletesGigas_016799-T1	PF04129	8.4e-202	0.992126
ColletesGigas_016838-T1	PF02020	1.4e-20	0.987342
ColletesGigas_016785-T1	PF00400	1.1e-29	0.947368
ColletesGigas_016802-T1	PF00400	2e-27	0.947368
ColletesGigas_016711-T1	PF00400	7.9e-13	1.000000
ColletesGigas_016653-T1	PF17725	6.8e-90	1.004831
ColletesGigas_016575-T1	PF00643	6.3e-11	0.952381
ColletesGigas_016876-T1	PF00643	2.1e-09	1.095238
ColletesGigas_016827-T1	PF00097	7.6e-08	1.000000
ColletesGigas_016575-T1	PF00097	2.4e-06	1.146341
ColletesGigas_016827-T1	PF13923	9.9e-10	1.050000
ColletesGigas_016697-T1	PF00105	6.9e-33	0.971429
ColletesGigas_016827-T1	PF17123	9e-11	1.000000
ColletesGigas_016827-T1	PF13639	1.1e-13	0.977273
ColletesGigas_016827-T1	PF14634	2.9e-08	1.000000
ColletesGigas_016827-T1	PF13445	6.5e-08	0.975000
ColletesGigas_016761-T1	PF02953	7.1e-26	0.953125
ColletesGigas_016827-T1	PF14369	2.8e-10	0.914286
ColletesGigas_012093-T1	PF02826	6.6e-12	0.516854
ColletesGigas_012067-T1	PF00001	4.5e-81	1.250951
ColletesGigas_011891-T1	PF00004	1.8e-96	0.984848
ColletesGigas_011910-T1	PF00004	2.7e-08	0.848485
ColletesGigas_011891-T1	PF07724	1.2e-11	0.549708
ColletesGigas_011957-T1	PF07728	5.5e-31	0.963768
ColletesGigas_011891-T1	PF07728	6.8e-12	0.826087
ColletesGigas_011957-T1	PF12774	4.1e-121	0.938838
ColletesGigas_011957-T1	PF12775	3.5e-46	0.972376
ColletesGigas_011957-T1	PF12780	8.1e-70	1.077220
ColletesGigas_011957-T1	PF12781	2.8e-75	1.000000
ColletesGigas_011957-T1	PF18198	2.3e-46	1.103226
ColletesGigas_011891-T1	PF17862	3.4e-27	0.955556
ColletesGigas_012070-T1	PF00696	2.2e-40	1.078838
ColletesGigas_011988-T1	PF01064	2.5e-07	0.879518
ColletesGigas_012093-T1	PF00670	6.9e-82	0.993827
ColletesGigas_012070-T1	PF00171	3.3e-17	0.653680
ColletesGigas_011845-T1	PF12862	9.1e-29	1.031915
ColletesGigas_012054-T1	PF00023	2.8e-08	0.818182
ColletesGigas_012054-T1	PF12796	6.8e-13	0.963855
ColletesGigas_012054-T1	PF13606	3.2e-07	0.838710
ColletesGigas_012054-T1	PF13637	7.9e-11	0.727273
ColletesGigas_012054-T1	PF13857	1.1e-13	1.017857
ColletesGigas_011936-T1	PF02822	7.4e-15	1.120000
ColletesGigas_011868-T1	PF00025	3.4e-15	0.914286
ColletesGigas_011808-T1	PF00514	2.9e-12	1.000000
ColletesGigas_011898-T1	PF03029	4.9e-81	0.991701
ColletesGigas_011916-T1	PF00962	1.9e-99	1.082317
ColletesGigas_011990-T1	PF07565	2.4e-101	1.324627
ColletesGigas_012015-T1	PF03114	7.9e-09	0.677824
ColletesGigas_012011-T1	PF10523	7e-12	0.871795
ColletesGigas_011963-T1	PF00653	3.8e-41	0.876712
ColletesGigas_011962-T1	PF00653	3.1e-30	0.890411
ColletesGigas_011908-T1	PF08145	2e-111	1.030888
ColletesGigas_012011-T1	PF00651	3.6e-25	0.846847
ColletesGigas_012095-T1	PF02214	1.2e-30	0.946809
ColletesGigas_012095-T1	PF16017	4.9e-07	0.754717
ColletesGigas_011914-T1	PF08782	6.2e-37	0.957447
ColletesGigas_012032-T1	PF07654	9.5e-10	0.883721
ColletesGigas_012017-T1	PF00168	1e-23	0.951456
ColletesGigas_011873-T1	PF11971	1e-12	0.764706
ColletesGigas_011890-T1	PF01302	1.3e-25	1.015152
ColletesGigas_011954-T1	PF00755	5.6e-195	1.022109
ColletesGigas_011858-T1	PF00808	5.5e-16	1.000000
ColletesGigas_012075-T1	PF00808	2.6e-08	0.892308
ColletesGigas_012081-T1	PF00808	2.2e-07	0.984615
ColletesGigas_012077-T1	PF00808	2.3e-07	0.984615
ColletesGigas_011891-T1	PF02933	4.8e-11	1.000000
ColletesGigas_011891-T1	PF02359	7.1e-21	0.964706
ColletesGigas_012073-T1	PF15511	3.6e-10	0.574074
ColletesGigas_012074-T1	PF15511	3.6e-10	0.574074
ColletesGigas_011873-T1	PF00307	3.9e-16	0.678899
ColletesGigas_011983-T1	PF00307	2.6e-11	0.871560
ColletesGigas_012016-T1	PF07970	1.9e-49	0.743363
ColletesGigas_011895-T1	PF00650	4.8e-40	1.075472
ColletesGigas_011869-T1	PF00650	3.6e-13	0.880503
ColletesGigas_011869-T1	PF13716	4.3e-41	0.985612
ColletesGigas_011967-T1	PF10075	7.6e-15	0.847222
ColletesGigas_011843-T1	PF02733	4.3e-102	1.012862
ColletesGigas_011843-T1	PF02734	5.9e-40	0.994286
ColletesGigas_011957-T1	PF08385	9.3e-127	1.046263
ColletesGigas_011957-T1	PF08393	4.7e-117	1.005025
ColletesGigas_011847-T1	PF05699	2.7e-13	0.965116
ColletesGigas_011813-T1	PF05699	1.5e-08	0.662791
ColletesGigas_011964-T1	PF14709	3.4e-16	0.875000
ColletesGigas_011966-T1	PF14671	6.6e-59	1.014184
ColletesGigas_011964-T1	PF00035	3.9e-14	1.014925
ColletesGigas_011901-T1	PF10222	9.7e-182	0.973554
ColletesGigas_012098-T1	PF11879	1e-13	0.514563
ColletesGigas_011870-T1	PF12130	3.4e-37	1.007519
ColletesGigas_011797-T1	PF13961	1.2e-08	0.814815
ColletesGigas_011799-T1	PF16087	1.6e-11	0.945455
ColletesGigas_011961-T1	PF05768	9.3e-16	0.890244
ColletesGigas_011956-T1	PF01031	1.2e-102	0.982517
ColletesGigas_011956-T1	PF00350	2.4e-51	1.130952
ColletesGigas_011957-T1	PF17852	9.6e-18	0.945736
ColletesGigas_011957-T1	PF18199	4.7e-51	1.003236
ColletesGigas_011957-T1	PF03028	7e-30	0.930435
ColletesGigas_012052-T1	PF13499	2.1e-13	0.942857
ColletesGigas_011894-T1	PF13499	3e-12	0.957143
ColletesGigas_011894-T1	PF13833	5e-10	0.703704
ColletesGigas_011987-T1	PF00679	1.9e-23	0.910112
ColletesGigas_011987-T1	PF14492	1.8e-29	0.986667
ColletesGigas_011987-T1	PF03764	5.3e-37	0.991736
ColletesGigas_011975-T1	PF07974	2e-08	0.968750
ColletesGigas_012061-T1	PF01912	2e-82	1.015228
ColletesGigas_011953-T1	PF01448	1.1e-10	0.942308
ColletesGigas_012016-T1	PF13850	8e-25	0.967033
ColletesGigas_000537-T1	PF01073	2.5e-10	0.782143
ColletesGigas_000446-T1	PF00001	1.9e-47	1.060837
ColletesGigas_000617-T1	PF00003	1.1e-51	1.080508
ColletesGigas_000446-T1	PF10320	5e-09	1.159533
ColletesGigas_000660-T1	PF01061	8.2e-48	0.995238
ColletesGigas_000658-T1	PF01061	5e-44	0.976190
ColletesGigas_000660-T1	PF19055	3.3e-21	0.887531
ColletesGigas_000658-T1	PF19055	2.5e-12	1.100244
ColletesGigas_000660-T1	PF00005	3.4e-31	1.072993
ColletesGigas_000658-T1	PF00005	3.4e-30	1.277372
ColletesGigas_000657-T1	PF00005	7.1e-30	1.043796
ColletesGigas_000695-T1	PF01064	7.9e-07	0.987952
ColletesGigas_000524-T1	PF16698	6.6e-20	0.919355
ColletesGigas_000528-T1	PF13949	2.2e-87	0.962712
ColletesGigas_000529-T1	PF06401	1.4e-72	1.009524
ColletesGigas_000529-T1	PF06400	5e-30	0.529915
ColletesGigas_000397-T1	PF00266	4.7e-50	0.924528
ColletesGigas_000719-T1	PF00501	1.3e-96	0.985849
ColletesGigas_000719-T1	PF13193	2.5e-22	1.000000
ColletesGigas_000708-T1	PF16561	3.4e-35	0.976471
ColletesGigas_000708-T1	PF04739	1.7e-27	0.906667
ColletesGigas_000535-T1	PF12895	5.3e-21	0.963415
ColletesGigas_000718-T1	PF00023	3.8e-117	0.969697
ColletesGigas_000494-T1	PF00023	2.6e-26	0.969697
ColletesGigas_000461-T1	PF00023	3.7e-26	0.848485
ColletesGigas_000573-T1	PF00023	5.3e-20	0.969697
ColletesGigas_000586-T1	PF00023	6.5e-11	0.848485
ColletesGigas_000718-T1	PF12796	1.3e-156	0.903614
ColletesGigas_000461-T1	PF12796	7.8e-41	1.036145
ColletesGigas_000494-T1	PF12796	4.2e-34	1.096386
ColletesGigas_000573-T1	PF12796	9e-33	0.807229
ColletesGigas_000718-T1	PF13606	4.3e-118	0.967742
ColletesGigas_000461-T1	PF13606	2.7e-30	0.903226
ColletesGigas_000494-T1	PF13606	5.1e-25	0.903226
ColletesGigas_000573-T1	PF13606	3.7e-19	0.935484
ColletesGigas_000586-T1	PF13606	4.8e-09	0.903226
ColletesGigas_000718-T1	PF13637	2.1e-132	0.981818
ColletesGigas_000494-T1	PF13637	3.7e-34	0.927273
ColletesGigas_000461-T1	PF13637	8.2e-34	0.945455
ColletesGigas_000573-T1	PF13637	1.5e-29	0.909091
ColletesGigas_000718-T1	PF13857	8.9e-106	1.017857
ColletesGigas_000461-T1	PF13857	2.8e-31	0.892857
ColletesGigas_000494-T1	PF13857	2.2e-28	0.750000
ColletesGigas_000573-T1	PF13857	4.3e-18	0.857143
ColletesGigas_000526-T1	PF08264	3.1e-25	0.993421
ColletesGigas_000382-T1	PF03098	1.9e-178	1.053030
ColletesGigas_000672-T1	PF00025	1.3e-50	0.988571
ColletesGigas_000556-T1	PF01412	8.4e-42	0.965812
ColletesGigas_000457-T1	PF00514	2e-87	1.000000
ColletesGigas_000457-T1	PF16186	1.4e-24	0.867925
ColletesGigas_000530-T1	PF10211	1.3e-86	0.989305
ColletesGigas_000686-T1	PF02137	6.7e-96	1.054054
ColletesGigas_000601-T1	PF06522	3.2e-26	0.855072
ColletesGigas_000572-T1	PF02138	3.8e-103	1.040146
ColletesGigas_000560-T1	PF06113	3.4e-82	0.784375
ColletesGigas_000528-T1	PF03097	7.8e-119	0.968912
ColletesGigas_000696-T1	PF07716	4.5e-18	0.981481
ColletesGigas_000730-T1	PF08205	8e-20	0.775281
ColletesGigas_000622-T1	PF00028	6.1e-175	0.935484
ColletesGigas_000651-T1	PF00028	6.9e-93	1.043011
ColletesGigas_000621-T1	PF00028	2.1e-61	0.903226
ColletesGigas_000624-T1	PF00028	4e-15	0.860215
ColletesGigas_000625-T1	PF00028	8.8e-13	0.688172
ColletesGigas_000584-T1	PF13246	2.2e-12	0.912088
ColletesGigas_000654-T1	PF00808	2.9e-07	0.984615
ColletesGigas_000567-T1	PF10226	1.8e-53	0.787565
ColletesGigas_000534-T1	PF16366	2e-29	1.000000
ColletesGigas_000703-T1	PF00307	2.3e-24	0.954128
ColletesGigas_000702-T1	PF00307	6.6e-21	0.798165
ColletesGigas_000467-T1	PF02629	2.5e-32	0.979167
ColletesGigas_000467-T1	PF13380	8.8e-08	0.801724
ColletesGigas_000580-T1	PF07258	9e-14	0.861111
ColletesGigas_000673-T1	PF01082	6.7e-33	0.969466
ColletesGigas_000673-T1	PF03712	1.3e-49	0.917197
ColletesGigas_000699-T1	PF00431	1.3e-10	0.736364
ColletesGigas_000422-T1	PF03982	4.6e-95	0.986532
ColletesGigas_000543-T1	PF01266	4.7e-59	1.138810
ColletesGigas_000614-T1	PF00270	7.6e-37	1.051136
ColletesGigas_000455-T1	PF01529	1.2e-35	0.955224
ColletesGigas_000571-T1	PF01529	4.3e-25	0.970149
ColletesGigas_000461-T1	PF01529	1.1e-20	0.858209
ColletesGigas_000524-T1	PF00200	9.4e-14	1.013158
ColletesGigas_000411-T1	PF10223	5.6e-88	1.024896
ColletesGigas_000597-T1	PF09789	2.3e-105	0.968153
ColletesGigas_000462-T1	PF11841	8.1e-63	1.012987
ColletesGigas_000689-T1	PF11901	4.3e-49	0.965217
ColletesGigas_000661-T1	PF12540	3.7e-14	1.007576
ColletesGigas_000463-T1	PF14687	5.2e-35	0.918182
ColletesGigas_000463-T1	PF14688	4.6e-114	1.009615
ColletesGigas_002335-T1	PF00389	9.6e-31	2.328358
ColletesGigas_002335-T1	PF02826	6.3e-60	1.005618
ColletesGigas_002460-T1	PF09038	1.7e-10	0.942623
ColletesGigas_002558-T1	PF02949	1.6e-39	0.856230
ColletesGigas_002307-T1	PF02949	4.7e-34	0.984026
ColletesGigas_002237-T1	PF12774	1.1e-155	1.000000
ColletesGigas_002237-T1	PF12775	1.2e-71	0.961326
ColletesGigas_002237-T1	PF12780	5.7e-98	1.007722
ColletesGigas_002237-T1	PF12781	2.1e-84	1.004545
ColletesGigas_002237-T1	PF17857	2.7e-16	0.820000
ColletesGigas_002237-T1	PF18198	2.2e-59	1.000000
ColletesGigas_002248-T1	PF00324	6.8e-107	1.033403
ColletesGigas_002458-T1	PF01061	4.2e-48	1.004762
ColletesGigas_002464-T1	PF00664	2.9e-62	0.934307
ColletesGigas_002464-T1	PF00005	1.6e-35	1.094891
ColletesGigas_002458-T1	PF00005	1.1e-21	1.072993
ColletesGigas_002457-T1	PF00005	1.7e-09	0.861314
ColletesGigas_002238-T1	PF00022	1.2e-89	1.005195
ColletesGigas_002572-T1	PF01553	1.5e-22	1.200000
ColletesGigas_002572-T1	PF16076	6.2e-15	0.973333
ColletesGigas_002462-T1	PF00106	2.3e-44	1.010256
ColletesGigas_002462-T1	PF13561	1.8e-31	0.820513
ColletesGigas_002405-T1	PF00670	2.9e-87	1.000000
ColletesGigas_002452-T1	PF07757	3.3e-46	0.964286
ColletesGigas_002350-T1	PF00171	1.5e-102	1.008658
ColletesGigas_002575-T1	PF12894	2.1e-16	0.608696
ColletesGigas_002532-T1	PF00023	8.8e-116	0.878788
ColletesGigas_002569-T1	PF00023	5.2e-25	0.969697
ColletesGigas_002476-T1	PF00023	5.8e-20	0.969697
ColletesGigas_002532-T1	PF12796	8.6e-155	1.096386
ColletesGigas_002569-T1	PF12796	4.5e-35	0.963855
ColletesGigas_002476-T1	PF12796	9e-32	0.987952
ColletesGigas_002532-T1	PF13606	1.6e-104	0.870968
ColletesGigas_002476-T1	PF13606	1.6e-26	0.935484
ColletesGigas_002569-T1	PF13606	1.1e-25	0.935484
ColletesGigas_002532-T1	PF13637	1.1e-132	0.945455
ColletesGigas_002476-T1	PF13637	2.1e-31	0.963636
ColletesGigas_002569-T1	PF13637	3.9e-31	0.781818
ColletesGigas_002532-T1	PF13857	1.5e-110	0.839286
ColletesGigas_002476-T1	PF13857	1.2e-30	0.910714
ColletesGigas_002569-T1	PF13857	2e-27	0.767857
ColletesGigas_002228-T1	PF00025	3.6e-80	0.977143
ColletesGigas_002583-T1	PF00025	6.8e-19	0.908571
ColletesGigas_002467-T1	PF00025	1.7e-12	0.862857
ColletesGigas_002422-T1	PF00025	9.9e-11	0.885714
ColletesGigas_002556-T1	PF00025	4.4e-08	0.834286
ColletesGigas_002225-T1	PF01388	3.4e-21	0.944444
ColletesGigas_002394-T1	PF04959	1.7e-55	0.944444
ColletesGigas_002565-T1	PF01400	4.7e-67	0.994764
ColletesGigas_002474-T1	PF04376	1.6e-27	0.876543
ColletesGigas_002294-T1	PF10377	4.2e-12	1.410853
ColletesGigas_002503-T1	PF15336	7e-51	0.949541
ColletesGigas_002225-T1	PF12031	8.4e-118	1.015564
ColletesGigas_002585-T1	PF01426	2.2e-31	1.032787
ColletesGigas_002526-T1	PF03114	4.1e-26	0.669456
ColletesGigas_002479-T1	PF01027	1.4e-34	0.975845
ColletesGigas_002392-T1	PF13229	2.9e-08	0.639241
ColletesGigas_002460-T1	PF18428	1.2e-31	0.980392
ColletesGigas_002530-T1	PF00651	9.8e-23	0.936937
ColletesGigas_002373-T1	PF02214	1.5e-31	0.968085
ColletesGigas_002370-T1	PF02214	2.2e-30	0.968085
ColletesGigas_002535-T1	PF08782	3.9e-30	0.978723
ColletesGigas_002330-T1	PF00168	1.3e-16	0.893204
ColletesGigas_002408-T1	PF01302	7.7e-20	1.060606
ColletesGigas_002249-T1	PF01256	4e-54	1.094262
ColletesGigas_002400-T1	PF01607	2.2e-13	0.867925
ColletesGigas_002263-T1	PF01607	4.4e-12	1.094340
ColletesGigas_002253-T1	PF01607	1e-07	0.622642
ColletesGigas_002567-T1	PF01066	2.4e-14	0.954545
ColletesGigas_002224-T1	PF12624	1.9e-26	0.715517
ColletesGigas_002554-T1	PF00285	1.5e-32	0.805556
ColletesGigas_002536-T1	PF00135	2.3e-121	0.966990
ColletesGigas_002219-T1	PF06148	2.1e-35	0.984962
ColletesGigas_002327-T1	PF01391	8e-58	0.800000
ColletesGigas_002384-T1	PF01512	2.1e-51	1.125000
ColletesGigas_002451-T1	PF05347	4.8e-08	0.830508
ColletesGigas_002276-T1	PF07970	7.8e-84	0.973451
ColletesGigas_002271-T1	PF00650	3.9e-41	0.962264
ColletesGigas_002273-T1	PF00650	6.5e-38	0.968553
ColletesGigas_002272-T1	PF00650	9.8e-33	0.955975
ColletesGigas_002268-T1	PF00650	3.8e-32	0.930818
ColletesGigas_002560-T1	PF00650	6.4e-27	0.905660
ColletesGigas_002268-T1	PF13716	2e-09	0.503597
ColletesGigas_002560-T1	PF13716	8e-09	0.553957
ColletesGigas_002271-T1	PF13716	2.3e-08	0.856115
ColletesGigas_002273-T1	PF13716	4.3e-08	0.985612
ColletesGigas_002221-T1	PF00888	6.7e-225	1.051696
ColletesGigas_002221-T1	PF10557	5.4e-28	1.000000
ColletesGigas_002300-T1	PF00173	7e-23	0.959459
ColletesGigas_002440-T1	PF02167	5.2e-83	0.977169
ColletesGigas_002494-T1	PF13892	1.9e-48	0.977612
ColletesGigas_002333-T1	PF00270	2.8e-51	0.971591
ColletesGigas_002329-T1	PF00531	8.2e-13	0.872093
ColletesGigas_002237-T1	PF08393	6e-118	1.075377
ColletesGigas_002505-T1	PF01529	9.5e-37	0.902985
ColletesGigas_002585-T1	PF00145	1.8e-52	1.358209
ColletesGigas_002585-T1	PF12047	9.6e-40	0.930556
ColletesGigas_002281-T1	PF00930	4.5e-78	1.064789
ColletesGigas_002289-T1	PF00930	3.1e-63	0.543662
ColletesGigas_002483-T1	PF01414	5.3e-26	1.000000
ColletesGigas_002417-T1	PF00782	9.1e-10	0.894737
ColletesGigas_002309-T1	PF07159	5.1e-140	1.000000
ColletesGigas_002378-T1	PF07946	2.1e-88	1.021538
ColletesGigas_002229-T1	PF10474	1.5e-88	1.000000
ColletesGigas_002219-T1	PF12022	1.2e-38	0.961538
ColletesGigas_002357-T1	PF12473	2.2e-39	0.954545
ColletesGigas_004332-T1	PF00001	8.1e-32	1.034221
ColletesGigas_004382-T1	PF00001	2.2e-09	0.627376
ColletesGigas_004347-T1	PF00002	1.1e-19	1.044715
ColletesGigas_004332-T1	PF10320	8.3e-10	1.132296
ColletesGigas_004332-T1	PF10324	5.6e-08	0.724138
ColletesGigas_004332-T1	PF10328	2.9e-08	0.889313
ColletesGigas_004189-T1	PF00004	3.5e-42	1.007576
ColletesGigas_004315-T1	PF00004	3.5e-13	0.560606
ColletesGigas_004189-T1	PF07724	7.6e-08	0.538012
ColletesGigas_004315-T1	PF07728	6e-07	0.586957
ColletesGigas_004189-T1	PF17862	3.8e-15	0.822222
ColletesGigas_004334-T1	PF14469	6.2e-37	1.008264
ColletesGigas_004105-T1	PF01510	1.1e-21	1.007937
ColletesGigas_004191-T1	PF00023	1.1e-11	0.969697
ColletesGigas_004191-T1	PF12796	2e-13	0.807229
ColletesGigas_004191-T1	PF13637	3.2e-08	1.000000
ColletesGigas_004119-T1	PF10351	5.1e-107	0.692469
ColletesGigas_004395-T1	PF00651	3.5e-27	0.837838
ColletesGigas_004364-T1	PF00651	1e-26	0.900901
ColletesGigas_004402-T1	PF02214	6.5e-29	0.957447
ColletesGigas_004103-T1	PF02214	2.7e-12	0.744681
ColletesGigas_004123-T1	PF16025	1.2e-19	0.721519
ColletesGigas_004328-T1	PF01067	1.5e-30	0.874074
ColletesGigas_004394-T1	PF00307	6.9e-35	0.935780
ColletesGigas_004341-T1	PF16415	6.4e-96	0.995556
ColletesGigas_004341-T1	PF16418	6.4e-51	1.033333
ColletesGigas_004341-T1	PF16417	2e-77	0.962963
ColletesGigas_004339-T1	PF06209	2.8e-223	0.989407
ColletesGigas_004114-T1	PF05019	3.3e-84	0.914027
ColletesGigas_004378-T1	PF00650	6.3e-26	0.943396
ColletesGigas_004318-T1	PF00313	1.4e-68	0.954545
ColletesGigas_004342-T1	PF01266	5e-63	1.019830
ColletesGigas_004287-T1	PF11969	1.1e-29	0.956140
ColletesGigas_004122-T1	PF00270	1.8e-40	0.977273
ColletesGigas_004112-T1	PF02833	1.5e-20	0.979310
ColletesGigas_004118-T1	PF01529	7.5e-31	1.052239
ColletesGigas_004322-T1	PF01866	4.5e-86	1.019868
ColletesGigas_004375-T1	PF00226	8.3e-18	1.031746
ColletesGigas_004188-T1	PF01612	9.5e-27	1.056818
ColletesGigas_004341-T1	PF12842	1.9e-54	1.027778
ColletesGigas_004349-T1	PF15923	6.2e-30	0.834586
ColletesGigas_004117-T1	PF01207	5.3e-76	0.761290
ColletesGigas_004393-T1	PF00676	1.4e-99	0.980000
ColletesGigas_004386-T1	PF00036	8.5e-24	0.793103
ColletesGigas_004386-T1	PF13202	2e-16	0.800000
ColletesGigas_004351-T1	PF13202	3.3e-08	0.760000
ColletesGigas_004386-T1	PF13499	5.9e-24	1.042857
ColletesGigas_004351-T1	PF13499	4.3e-10	1.042857
ColletesGigas_004386-T1	PF13833	1.1e-12	0.925926
ColletesGigas_009949-T1	PF03171	2.8e-18	1.029703
ColletesGigas_010129-T1	PF00002	9.8e-11	0.573171
ColletesGigas_010211-T1	PF02949	3e-47	0.964856
ColletesGigas_010262-T1	PF00004	2.2e-40	0.984848
ColletesGigas_010130-T1	PF13086	4.1e-29	1.168582
ColletesGigas_010130-T1	PF13087	4.9e-26	0.959799
ColletesGigas_010130-T1	PF13245	1.1e-10	2.075862
ColletesGigas_010262-T1	PF17862	6.8e-09	1.177778
ColletesGigas_009925-T1	PF03109	1e-21	0.705882
ColletesGigas_010217-T1	PF00583	8.7e-12	0.743590
ColletesGigas_010249-T1	PF00583	3e-08	0.794872
ColletesGigas_010217-T1	PF13673	3.6e-09	0.664062
ColletesGigas_010217-T1	PF13508	9.9e-09	0.974359
ColletesGigas_009998-T1	PF00106	1e-35	0.928205
ColletesGigas_009998-T1	PF13561	6.8e-24	0.747863
ColletesGigas_010233-T1	PF00578	8e-08	1.096774
ColletesGigas_010221-T1	PF00128	1e-86	1.017857
ColletesGigas_010220-T1	PF00128	4.3e-42	0.830357
ColletesGigas_010250-T1	PF09261	4.9e-20	1.041667
ColletesGigas_010057-T1	PF02883	7.8e-23	1.027027
ColletesGigas_010260-T1	PF12796	1.2e-08	1.024096
ColletesGigas_010260-T1	PF13857	7e-09	0.767857
ColletesGigas_009987-T1	PF02822	1e-16	1.040000
ColletesGigas_010130-T1	PF16399	6.4e-210	0.616060
ColletesGigas_010137-T1	PF00025	4.4e-19	0.720000
ColletesGigas_010287-T1	PF00025	1.1e-18	0.914286
ColletesGigas_010045-T1	PF00025	1.7e-10	0.965714
ColletesGigas_010260-T1	PF01412	4.4e-28	0.948718
ColletesGigas_010140-T1	PF01388	4.4e-24	0.977778
ColletesGigas_009944-T1	PF10186	6.2e-60	1.065831
ColletesGigas_010112-T1	PF01382	1.2e-06	0.591304
ColletesGigas_010246-T1	PF02138	7.9e-111	1.000000
ColletesGigas_009946-T1	PF10996	1.4e-21	1.105263
ColletesGigas_010214-T1	PF13229	6.8e-77	0.873418
ColletesGigas_010242-T1	PF00653	1.7e-22	0.958904
ColletesGigas_010242-T1	PF12356	1e-38	0.806818
ColletesGigas_010277-T1	PF16507	6e-76	0.933206
ColletesGigas_009979-T1	PF00533	7.7e-09	0.911392
ColletesGigas_010024-T1	PF00651	1.2e-26	0.864865
ColletesGigas_010212-T1	PF02214	3.8e-24	0.914894
ColletesGigas_010254-T1	PF18826	5.8e-53	0.909091
ColletesGigas_010273-T1	PF00170	2.6e-10	0.859375
ColletesGigas_009993-T1	PF00170	1.6e-09	0.921875
ColletesGigas_010273-T1	PF07716	9.4e-13	0.944444
ColletesGigas_009993-T1	PF07716	1.1e-06	0.944444
ColletesGigas_009993-T1	PF03131	3.7e-09	0.695652
ColletesGigas_010273-T1	PF03131	7.1e-09	0.793478
ColletesGigas_009986-T1	PF00130	1.1e-34	0.962264
ColletesGigas_010231-T1	PF00168	1.8e-19	0.990291
ColletesGigas_009986-T1	PF00168	7.9e-16	1.000000
ColletesGigas_010111-T1	PF11618	6.9e-14	1.085106
ColletesGigas_010215-T1	PF08205	2e-17	0.887640
ColletesGigas_010222-T1	PF03160	3.7e-58	0.980000
ColletesGigas_010003-T1	PF13246	3.6e-25	1.054945
ColletesGigas_010004-T1	PF00689	1.1e-24	0.879121
ColletesGigas_010003-T1	PF00690	1.3e-19	0.985507
ColletesGigas_010168-T1	PF01545	4.8e-52	1.190955
ColletesGigas_010230-T1	PF01066	9.6e-16	0.984848
ColletesGigas_010271-T1	PF06747	4.2e-10	1.028571
ColletesGigas_010047-T1	PF04818	2.3e-25	1.024390
ColletesGigas_009969-T1	PF12719	3.4e-60	0.989761
ColletesGigas_009990-T1	PF12719	5.7e-60	1.037543
ColletesGigas_010028-T1	PF08695	2.1e-07	0.811966
ColletesGigas_010023-T1	PF08318	4.5e-90	0.895044
ColletesGigas_010213-T1	PF02517	5.9e-18	1.152174
ColletesGigas_009946-T1	PF13299	3.5e-35	0.811765
ColletesGigas_010070-T1	PF10288	3.5e-16	1.279279
ColletesGigas_010116-T1	PF13621	1.4e-33	0.921260
ColletesGigas_010264-T1	PF00031	8.5e-23	0.989130
ColletesGigas_010125-T1	PF00383	1e-20	1.009901
ColletesGigas_009989-T1	PF00270	3.3e-20	0.823864
ColletesGigas_009930-T1	PF00531	1e-12	0.837209
ColletesGigas_009949-T1	PF14226	1.7e-12	0.627119
ColletesGigas_009981-T1	PF00751	5.3e-24	1.000000
ColletesGigas_010074-T1	PF07841	2.2e-22	0.965116
ColletesGigas_010076-T1	PF00226	6.3e-24	1.000000
ColletesGigas_010061-T1	PF00226	6e-23	1.000000
ColletesGigas_009979-T1	PF04679	3.5e-17	1.090909
ColletesGigas_009979-T1	PF01068	2.4e-39	1.019608
ColletesGigas_009979-T1	PF04675	6.3e-32	1.104046
ColletesGigas_009979-T1	PF11411	1e-10	0.970588
ColletesGigas_009929-T1	PF01712	1.6e-53	1.009804
ColletesGigas_009989-T1	PF08148	5.8e-46	1.006173
ColletesGigas_010256-T1	PF08925	9e-122	0.992908
ColletesGigas_010094-T1	PF09342	1.4e-08	0.862069
ColletesGigas_009951-T1	PF09995	8.1e-16	0.756637
ColletesGigas_010277-T1	PF11919	1.9e-32	1.000000
ColletesGigas_009985-T1	PF12030	9.6e-109	0.950617
ColletesGigas_010142-T1	PF12030	8.6e-17	0.595062
ColletesGigas_009932-T1	PF12530	1.8e-37	0.960699
ColletesGigas_010123-T1	PF04241	3e-20	0.920455
ColletesGigas_018824-T1	PF13640	2.1e-19	1.000000
ColletesGigas_018824-T1	PF13661	3e-32	1.053763
ColletesGigas_019024-T1	PF00001	3.2e-11	0.844106
ColletesGigas_018902-T1	PF02949	2.7e-26	0.699681
ColletesGigas_018882-T1	PF07728	8.8e-09	0.847826
ColletesGigas_018750-T1	PF05301	3.9e-65	0.868571
ColletesGigas_018773-T1	PF00022	1.9e-138	1.119481
ColletesGigas_018873-T1	PF10469	7.7e-50	1.014493
ColletesGigas_018821-T1	PF09261	3e-25	1.093750
ColletesGigas_018871-T1	PF00023	4.1e-29	0.969697
ColletesGigas_018866-T1	PF00023	1.4e-20	0.878788
ColletesGigas_018793-T1	PF00023	5.7e-12	1.060606
ColletesGigas_018866-T1	PF12796	2.5e-37	1.156627
ColletesGigas_018871-T1	PF12796	3.5e-34	1.048193
ColletesGigas_018793-T1	PF12796	6.8e-18	1.000000
ColletesGigas_018866-T1	PF13606	9.5e-25	0.870968
ColletesGigas_018871-T1	PF13606	1.3e-24	0.967742
ColletesGigas_018793-T1	PF13606	7.1e-10	0.903226
ColletesGigas_018871-T1	PF13637	8.6e-32	0.654545
ColletesGigas_018866-T1	PF13637	1.6e-30	0.963636
ColletesGigas_018793-T1	PF13637	1.3e-12	0.763636
ColletesGigas_018871-T1	PF13857	1.3e-31	0.982143
ColletesGigas_018793-T1	PF13857	6.4e-12	0.964286
ColletesGigas_018758-T1	PF08264	1.2e-12	0.644737
ColletesGigas_018880-T1	PF00025	3e-09	0.971429
ColletesGigas_018759-T1	PF03485	6.6e-22	1.000000
ColletesGigas_019057-T1	PF00452	6.5e-22	1.000000
ColletesGigas_018891-T1	PF00439	3.2e-38	1.011905
ColletesGigas_019051-T1	PF13246	2.8e-21	0.879121
ColletesGigas_019051-T1	PF00689	7.2e-41	1.148352
ColletesGigas_019051-T1	PF00690	3.6e-17	0.985507
ColletesGigas_018887-T1	PF13092	2.2e-17	0.950920
ColletesGigas_018798-T1	PF00637	2.4e-13	0.860140
ColletesGigas_018826-T1	PF13903	5.5e-11	0.896373
ColletesGigas_018800-T1	PF04053	6.9e-173	0.984270
ColletesGigas_018780-T1	PF03602	3.9e-08	0.554945
ColletesGigas_018866-T1	PF16095	1.4e-20	0.984536
ColletesGigas_018992-T1	PF02937	2.7e-11	0.685714
ColletesGigas_018975-T1	PF01467	5.6e-51	0.867133
ColletesGigas_018759-T1	PF05746	3.9e-27	1.058824
ColletesGigas_018834-T1	PF01266	1e-51	1.008499
ColletesGigas_018917-T1	PF01609	1e-10	0.696262
ColletesGigas_019016-T1	PF01609	1e-10	0.696262
ColletesGigas_018942-T1	PF01609	3.9e-07	0.682243
ColletesGigas_018917-T1	PF13359	4.9e-17	1.050633
ColletesGigas_019016-T1	PF13359	4.9e-17	1.050633
ColletesGigas_018942-T1	PF13359	3.8e-16	1.069620
ColletesGigas_018976-T1	PF00270	7.7e-102	0.971591
ColletesGigas_018745-T1	PF00270	1.3e-39	0.931818
ColletesGigas_019032-T1	PF03368	4e-28	1.022222
ColletesGigas_018962-T1	PF05699	7.4e-09	0.662791
ColletesGigas_018980-T1	PF05699	3.6e-08	0.662791
ColletesGigas_018998-T1	PF07841	2.5e-06	0.813953
ColletesGigas_018804-T1	PF00226	1.7e-21	1.047619
ColletesGigas_018876-T1	PF12254	8.5e-17	0.909091
ColletesGigas_018876-T1	PF00136	5.6e-124	0.938998
ColletesGigas_018876-T1	PF03104	5.2e-37	1.008902
ColletesGigas_019028-T1	PF04104	1.8e-65	0.973684
ColletesGigas_018872-T1	PF00782	5.7e-34	0.969925
ColletesGigas_018804-T1	PF11875	7.9e-50	0.948052
ColletesGigas_018963-T1	PF13898	1.8e-55	0.894587
ColletesGigas_018874-T1	PF16040	1.8e-14	0.605634
ColletesGigas_018874-T1	PF16041	3.8e-28	0.990741
ColletesGigas_018859-T1	PF05334	2e-57	0.930851
ColletesGigas_018965-T1	PF09742	9.6e-189	0.960294
ColletesGigas_019051-T1	PF00122	1.1e-41	1.055249
ColletesGigas_019158-T1	PF02949	1.8e-20	0.859425
ColletesGigas_019363-T1	PF13207	4e-24	0.963235
ColletesGigas_019227-T1	PF00664	3.6e-46	0.985401
ColletesGigas_019226-T1	PF00664	3e-40	0.722628
ColletesGigas_019226-T1	PF00005	2.2e-30	1.087591
ColletesGigas_019227-T1	PF00005	2.4e-23	0.985401
ColletesGigas_019390-T1	PF00583	7.5e-07	0.854701
ColletesGigas_019368-T1	PF00441	3.9e-41	0.980000
ColletesGigas_019368-T1	PF08028	3.4e-12	0.910448
ColletesGigas_019368-T1	PF02770	2e-25	1.061856
ColletesGigas_019368-T1	PF02771	6.1e-25	0.973451
ColletesGigas_019190-T1	PF17771	5.3e-20	0.942857
ColletesGigas_019363-T1	PF00406	7.3e-62	1.225166
ColletesGigas_019363-T1	PF05191	1.6e-17	1.000000
ColletesGigas_019237-T1	PF05641	9.5e-08	0.885246
ColletesGigas_019427-T1	PF01168	4.4e-21	1.004566
ColletesGigas_019179-T1	PF00155	3.9e-38	1.011019
ColletesGigas_019217-T1	PF00023	1.4e-116	0.909091
ColletesGigas_019141-T1	PF00023	1.6e-10	0.939394
ColletesGigas_019217-T1	PF12796	8.5e-151	1.096386
ColletesGigas_019141-T1	PF12796	1.7e-11	0.722892
ColletesGigas_019217-T1	PF13606	2.8e-107	0.903226
ColletesGigas_019141-T1	PF13606	2.1e-10	0.967742
ColletesGigas_019217-T1	PF13637	3.6e-125	0.945455
ColletesGigas_019141-T1	PF13637	2e-07	0.781818
ColletesGigas_019217-T1	PF13857	2.2e-90	0.928571
ColletesGigas_019168-T1	PF05972	1e-11	1.000000
ColletesGigas_019168-T1	PF05923	3.1e-17	1.166667
ColletesGigas_019239-T1	PF01636	3.6e-13	0.670833
ColletesGigas_019385-T1	PF01583	2.8e-73	0.987342
ColletesGigas_019385-T1	PF01747	2.1e-67	1.080569
ColletesGigas_019216-T1	PF03483	1.4e-24	0.919540
ColletesGigas_019216-T1	PF03484	2.9e-19	0.970149
ColletesGigas_019098-T1	PF03114	1.4e-46	0.564854
ColletesGigas_019419-T1	PF07533	4.3e-15	0.863636
ColletesGigas_019171-T1	PF00439	1.7e-25	0.952381
ColletesGigas_019419-T1	PF00439	2.3e-19	0.845238
ColletesGigas_019354-T1	PF13246	6e-16	0.912088
ColletesGigas_019354-T1	PF00689	6.9e-46	0.945055
ColletesGigas_019354-T1	PF00690	5.4e-18	0.971014
ColletesGigas_019135-T1	PF18391	8e-27	1.120482
ColletesGigas_019174-T1	PF00379	3.4e-12	1.000000
ColletesGigas_019173-T1	PF00379	6e-12	1.000000
ColletesGigas_019193-T1	PF12624	1.5e-17	0.801724
ColletesGigas_019259-T1	PF04818	2.9e-31	0.991870
ColletesGigas_019225-T1	PF05602	1.2e-148	1.023095
ColletesGigas_019160-T1	PF10234	4e-108	1.000000
ColletesGigas_019371-T1	PF00027	1.4e-46	0.910112
ColletesGigas_019172-T1	PF00795	1.1e-56	1.065134
ColletesGigas_019215-T1	PF03311	1.9e-41	0.901639
ColletesGigas_019394-T1	PF00650	1.1e-29	0.930818
ColletesGigas_019364-T1	PF13716	6e-12	0.935252
ColletesGigas_019394-T1	PF13716	8.4e-11	0.971223
ColletesGigas_019167-T1	PF05428	2e-43	0.983713
ColletesGigas_019208-T1	PF00431	2.9e-76	0.972727
ColletesGigas_019383-T1	PF00431	4.5e-09	0.818182
ColletesGigas_019362-T1	PF00888	1.9e-211	0.970921
ColletesGigas_019362-T1	PF10557	7.9e-25	0.968254
ColletesGigas_019393-T1	PF00134	3e-15	0.952756
ColletesGigas_019165-T1	PF16213	5e-34	1.005714
ColletesGigas_019338-T1	PF01609	6e-15	0.700935
ColletesGigas_019303-T1	PF01609	1.3e-13	0.705607
ColletesGigas_019110-T1	PF01609	1e-10	0.696262
ColletesGigas_019112-T1	PF01609	1e-10	0.696262
ColletesGigas_019102-T1	PF01609	6.6e-10	0.700935
ColletesGigas_019110-T1	PF13359	4.7e-17	1.050633
ColletesGigas_019112-T1	PF13359	5.4e-17	1.050633
ColletesGigas_019303-T1	PF13359	1.3e-16	1.050633
ColletesGigas_019338-T1	PF13359	2.6e-16	1.050633
ColletesGigas_019102-T1	PF13359	5.4e-16	1.050633
ColletesGigas_019120-T1	PF13359	6e-11	0.613924
ColletesGigas_019298-T1	PF13359	1.3e-10	0.626582
ColletesGigas_019398-T1	PF05186	8.4e-14	1.000000
ColletesGigas_019168-T1	PF07898	8.5e-38	0.918605
ColletesGigas_019239-T1	PF07914	2.5e-17	0.502415
ColletesGigas_019165-T1	PF09324	6.4e-34	0.976190
ColletesGigas_019181-T1	PF10164	1.6e-30	0.716981
ColletesGigas_019388-T1	PF10313	1.1e-07	0.674419
ColletesGigas_019402-T1	PF12372	3.7e-22	0.975610
ColletesGigas_019344-T1	PF13961	1.2e-08	0.814815
ColletesGigas_019317-T1	PF16013	4.3e-88	0.906452
ColletesGigas_019343-T1	PF16087	9.8e-12	0.945455
ColletesGigas_018477-T1	PF03171	7.3e-07	0.990099
ColletesGigas_018477-T1	PF13532	1.9e-25	0.923469
ColletesGigas_018359-T1	PF07728	7.7e-63	1.202899
ColletesGigas_018362-T1	PF07728	1.6e-40	1.137681
ColletesGigas_018490-T1	PF07859	8.4e-16	0.767773
ColletesGigas_018368-T1	PF12697	1.9e-08	0.968182
ColletesGigas_018388-T1	PF12796	6.1e-16	1.084337
ColletesGigas_018388-T1	PF13606	6e-14	0.870968
ColletesGigas_018388-T1	PF13637	2.1e-18	0.927273
ColletesGigas_018388-T1	PF13857	3e-12	0.732143
ColletesGigas_018377-T1	PF01636	2.9e-12	0.766667
ColletesGigas_018651-T1	PF00025	7e-09	0.691429
ColletesGigas_018562-T1	PF08687	2.5e-83	0.796491
ColletesGigas_018541-T1	PF01062	2.8e-39	0.540070
ColletesGigas_018501-T1	PF03131	2.3e-31	0.989130
ColletesGigas_018472-T1	PF09404	3.1e-106	0.961364
ColletesGigas_018366-T1	PF13246	5.1e-15	1.054945
ColletesGigas_018377-T1	PF01633	2.1e-56	0.938967
ColletesGigas_018475-T1	PF12348	1e-46	0.784141
ColletesGigas_018490-T1	PF00135	3.9e-110	0.918447
ColletesGigas_018482-T1	PF01215	4.9e-19	0.643411
ColletesGigas_018387-T1	PF00118	3.2e-171	1.002037
ColletesGigas_018566-T1	PF00431	1.8e-09	0.509091
ColletesGigas_018588-T1	PF00431	5e-09	0.563636
ColletesGigas_018488-T1	PF14443	1.1e-51	0.991870
ColletesGigas_018435-T1	PF01609	1.4e-15	0.700935
ColletesGigas_018670-T1	PF01609	1e-10	0.696262
ColletesGigas_018435-T1	PF13359	2e-19	1.050633
ColletesGigas_018670-T1	PF13359	4.8e-17	1.050633
ColletesGigas_018422-T1	PF13359	5.2e-16	0.835443
ColletesGigas_018504-T1	PF13359	1.7e-10	0.626582
ColletesGigas_018363-T1	PF00270	4.5e-10	0.875000
ColletesGigas_018388-T1	PF00531	1.1e-08	0.883721
ColletesGigas_018418-T1	PF03564	2.5e-14	0.527027
ColletesGigas_018552-T1	PF13870	5.9e-21	0.898305
ColletesGigas_018494-T1	PF16013	2.1e-79	0.961290
ColletesGigas_018395-T1	PF16087	1.1e-11	0.963636
ColletesGigas_018450-T1	PF13202	9e-20	0.720000
ColletesGigas_018637-T1	PF13833	3.8e-11	0.833333
ColletesGigas_018379-T1	PF18005	1.8e-15	1.000000
ColletesGigas_018641-T1	PF01417	7.2e-45	0.992000
ColletesGigas_018658-T1	PF14529	2.5e-13	0.756303
ColletesGigas_018484-T1	PF10187	5.3e-31	0.971429
ColletesGigas_018597-T1	PF00037	7.5e-16	0.833333
ColletesGigas_018597-T1	PF13237	2.1e-10	0.964286
ColletesGigas_018597-T1	PF12800	1.1e-07	0.882353
ColletesGigas_018597-T1	PF12838	9.2e-15	1.057692
ColletesGigas_018597-T1	PF13187	3.3e-10	1.098039
ColletesGigas_005731-T1	PF10417	1.4e-16	0.875000
ColletesGigas_005848-T1	PF00244	2.2e-100	0.945946
ColletesGigas_005640-T1	PF00725	4.9e-16	0.721649
ColletesGigas_005640-T1	PF02737	5e-49	0.994444
ColletesGigas_005759-T1	PF16122	6.6e-20	1.073684
ColletesGigas_005682-T1	PF13207	1.6e-25	0.779412
ColletesGigas_005737-T1	PF07728	1.9e-28	0.978261
ColletesGigas_005737-T1	PF12774	6e-152	1.000000
ColletesGigas_005737-T1	PF12775	2.1e-74	0.988950
ColletesGigas_005737-T1	PF12780	2.2e-89	1.003861
ColletesGigas_005737-T1	PF12781	5.7e-84	0.990909
ColletesGigas_005737-T1	PF17857	1.3e-36	0.970000
ColletesGigas_005737-T1	PF18198	6.8e-46	0.896774
ColletesGigas_005536-T1	PF00324	3.4e-131	1.106472
ColletesGigas_005684-T1	PF00583	2e-14	0.991453
ColletesGigas_005871-T1	PF13508	3.2e-10	0.858974
ColletesGigas_005684-T1	PF13508	6.3e-09	1.205128
ColletesGigas_005855-T1	PF00698	7.9e-71	0.946708
ColletesGigas_005724-T1	PF01757	4e-15	1.129412
ColletesGigas_005795-T1	PF00106	1.5e-31	1.066667
ColletesGigas_005795-T1	PF13561	3.1e-22	0.773504
ColletesGigas_005855-T1	PF00107	1.4e-18	1.023077
ColletesGigas_005855-T1	PF13602	1.8e-16	1.037594
ColletesGigas_005682-T1	PF00406	2.4e-32	0.953642
ColletesGigas_005731-T1	PF00578	1.6e-40	1.072581
ColletesGigas_005525-T1	PF01263	5.1e-90	1.096346
ColletesGigas_005754-T1	PF01263	9.7e-40	0.774086
ColletesGigas_005532-T1	PF15924	2.5e-93	0.990431
ColletesGigas_005728-T1	PF12894	4.1e-20	0.576087
ColletesGigas_005706-T1	PF00023	6e-53	0.848485
ColletesGigas_005641-T1	PF00023	8.4e-34	0.939394
ColletesGigas_005740-T1	PF00023	4.6e-33	0.909091
ColletesGigas_005538-T1	PF00023	9.9e-22	0.909091
ColletesGigas_005808-T1	PF00023	8.3e-15	0.909091
ColletesGigas_005706-T1	PF12796	1.9e-78	1.180723
ColletesGigas_005641-T1	PF12796	2.2e-41	1.024096
ColletesGigas_005740-T1	PF12796	5.7e-35	1.072289
ColletesGigas_005538-T1	PF12796	8.8e-22	1.000000
ColletesGigas_005808-T1	PF12796	2.1e-16	0.578313
ColletesGigas_005706-T1	PF13606	9.9e-53	0.935484
ColletesGigas_005641-T1	PF13606	1.1e-32	0.903226
ColletesGigas_005740-T1	PF13606	1.7e-30	0.967742
ColletesGigas_005538-T1	PF13606	9.3e-18	0.903226
ColletesGigas_005808-T1	PF13606	4e-15	0.967742
ColletesGigas_005706-T1	PF13637	9.5e-62	0.800000
ColletesGigas_005641-T1	PF13637	1.5e-32	1.090909
ColletesGigas_005740-T1	PF13637	2.1e-31	0.963636
ColletesGigas_005538-T1	PF13637	3.5e-19	0.963636
ColletesGigas_005808-T1	PF13637	2.2e-15	0.909091
ColletesGigas_005706-T1	PF13857	2.6e-52	0.875000
ColletesGigas_005740-T1	PF13857	1.4e-31	0.875000
ColletesGigas_005641-T1	PF13857	1.8e-29	0.821429
ColletesGigas_005538-T1	PF13857	1.9e-22	0.964286
ColletesGigas_005526-T1	PF01636	1e-13	0.954167
ColletesGigas_005746-T1	PF00025	4.3e-20	0.920000
ColletesGigas_005814-T1	PF01412	6.2e-30	0.957265
ColletesGigas_005876-T1	PF01388	5e-20	0.955556
ColletesGigas_005643-T1	PF00514	3.8e-74	1.000000
ColletesGigas_005643-T1	PF16186	1.4e-22	0.962264
ColletesGigas_005827-T1	PF08442	4.4e-65	1.000000
ColletesGigas_005841-T1	PF01603	1.1e-184	0.980723
ColletesGigas_005796-T1	PF04714	7.1e-31	1.000000
ColletesGigas_005741-T1	PF01212	4.6e-91	0.979381
ColletesGigas_005714-T1	PF01722	2.5e-22	0.857143
ColletesGigas_005686-T1	PF02485	1.8e-42	1.044534
ColletesGigas_005706-T1	PF00651	2.3e-17	0.837838
ColletesGigas_005864-T1	PF00651	2.3e-14	0.630631
ColletesGigas_005825-T1	PF03131	6.9e-31	1.010870
ColletesGigas_005718-T1	PF00168	5e-54	1.029126
ColletesGigas_005565-T1	PF00028	4.8e-159	0.806452
ColletesGigas_005822-T1	PF01607	3.7e-92	1.132075
ColletesGigas_005830-T1	PF00307	2.4e-18	0.889908
ColletesGigas_005828-T1	PF00307	1.1e-16	0.724771
ColletesGigas_005534-T1	PF04752	1.5e-61	1.121547
ColletesGigas_005543-T1	PF00379	1.7e-06	0.924528
ColletesGigas_005526-T1	PF01633	7.7e-72	1.004695
ColletesGigas_005816-T1	PF10197	3.8e-18	1.000000
ColletesGigas_005866-T1	PF18322	1.1e-32	0.867925
ColletesGigas_005867-T1	PF18322	2.5e-20	1.207547
ColletesGigas_005856-T1	PF00780	5.7e-42	0.921147
ColletesGigas_005767-T1	PF01923	9.6e-30	0.899408
ColletesGigas_005858-T1	PF10191	1.6e-217	0.947917
ColletesGigas_005543-T1	PF01391	8.7e-242	0.933333
ColletesGigas_005822-T1	PF01391	7.5e-82	0.883333
ColletesGigas_005857-T1	PF12422	6.2e-25	0.953020
ColletesGigas_005579-T1	PF00394	4.4e-33	0.943396
ColletesGigas_005579-T1	PF07731	3.2e-34	1.087591
ColletesGigas_005579-T1	PF07732	1.9e-38	0.941176
ColletesGigas_005816-T1	PF12542	7e-23	0.960396
ColletesGigas_005533-T1	PF00134	7.2e-13	0.921260
ColletesGigas_005774-T1	PF00173	1.1e-14	0.878378
ColletesGigas_005638-T1	PF08147	3.9e-18	0.910448
ColletesGigas_005638-T1	PF00270	2.9e-53	0.931818
ColletesGigas_005790-T1	PF00270	6.5e-51	0.954545
ColletesGigas_005764-T1	PF08766	2.3e-16	1.000000
ColletesGigas_005736-T1	PF08385	3.3e-125	1.016014
ColletesGigas_005737-T1	PF08393	1.2e-72	0.542714
ColletesGigas_005696-T1	PF00226	2.6e-28	1.000000
ColletesGigas_005757-T1	PF00226	9.2e-26	0.984127
ColletesGigas_005696-T1	PF01556	3e-38	1.261438
ColletesGigas_005764-T1	PF00782	7.9e-36	0.969925
ColletesGigas_005786-T1	PF18102	6e-58	1.015038
ColletesGigas_005719-T1	PF06565	1.1e-77	1.019231
ColletesGigas_005810-T1	PF06658	1.1e-48	0.985294
ColletesGigas_005668-T1	PF09755	9e-161	0.993421
ColletesGigas_005760-T1	PF10221	3.5e-285	0.960926
ColletesGigas_005695-T1	PF02995	2.8e-138	0.939638
ColletesGigas_005735-T1	PF03103	7.7e-29	0.989796
ColletesGigas_006860-T1	PF00001	5.7e-58	1.528517
ColletesGigas_006709-T1	PF00003	1.5e-64	1.000000
ColletesGigas_006899-T1	PF02949	3.1e-22	0.878594
ColletesGigas_006900-T1	PF02949	8.6e-22	0.878594
ColletesGigas_006904-T1	PF02949	3.2e-18	0.900958
ColletesGigas_006901-T1	PF02949	1.1e-17	0.776358
ColletesGigas_006906-T1	PF02949	6.2e-16	0.904153
ColletesGigas_006905-T1	PF02949	8.7e-16	0.846645
ColletesGigas_006953-T1	PF13175	2.9e-23	0.892761
ColletesGigas_006953-T1	PF13476	3.1e-31	1.225000
ColletesGigas_006721-T1	PF13880	2.3e-27	0.971014
ColletesGigas_006949-T1	PF17771	2.1e-22	1.185714
ColletesGigas_006949-T1	PF05986	3.5e-28	1.052632
ColletesGigas_006941-T1	PF00106	8.5e-41	0.984615
ColletesGigas_006880-T1	PF00106	2.5e-21	0.728205
ColletesGigas_006941-T1	PF13561	4.2e-22	0.807692
ColletesGigas_006880-T1	PF13561	1e-11	0.615385
ColletesGigas_006622-T1	PF00128	1.3e-104	1.035714
ColletesGigas_006623-T1	PF00128	1.5e-100	1.035714
ColletesGigas_006728-T1	PF00155	2.1e-59	0.991736
ColletesGigas_006664-T1	PF00266	3.4e-35	1.169811
ColletesGigas_006926-T1	PF12894	1.7e-16	0.597826
ColletesGigas_006933-T1	PF12894	4.3e-13	0.891304
ColletesGigas_006709-T1	PF01094	5.5e-89	1.209040
ColletesGigas_006932-T1	PF00023	2.9e-17	0.848485
ColletesGigas_006932-T1	PF12796	8.2e-33	0.771084
ColletesGigas_006932-T1	PF13606	7e-18	0.903226
ColletesGigas_006932-T1	PF13637	1.2e-20	0.909091
ColletesGigas_006932-T1	PF13857	9.2e-19	0.696429
ColletesGigas_006754-T1	PF01951	3.2e-45	1.014493
ColletesGigas_006668-T1	PF00025	8.9e-38	0.874286
ColletesGigas_006952-T1	PF00025	1.8e-14	0.760000
ColletesGigas_006663-T1	PF00025	2.3e-14	0.942857
ColletesGigas_006924-T1	PF00025	7.6e-09	0.800000
ColletesGigas_006740-T1	PF00006	5.1e-112	1.056075
ColletesGigas_006740-T1	PF02874	1.6e-15	0.913043
ColletesGigas_006740-T1	PF16886	6.9e-45	1.008264
ColletesGigas_006777-T1	PF09730	1.4e-203	0.913769
ColletesGigas_006710-T1	PF03099	1.4e-21	0.969466
ColletesGigas_006669-T1	PF00651	8.6e-38	1.279279
ColletesGigas_006979-T1	PF00651	1.1e-24	0.864865
ColletesGigas_006791-T1	PF00651	2.3e-21	0.729730
ColletesGigas_006862-T1	PF00168	3.7e-09	0.922330
ColletesGigas_006743-T1	PF00028	1.1e-31	1.010753
ColletesGigas_006983-T1	PF01607	1.2e-11	1.037736
ColletesGigas_006745-T1	PF00307	1.4e-15	0.944954
ColletesGigas_006889-T1	PF00379	6.2e-12	0.981132
ColletesGigas_006881-T1	PF00379	3e-10	1.000000
ColletesGigas_006719-T1	PF02297	5.6e-17	0.736842
ColletesGigas_006931-T1	PF10534	3.9e-18	0.892473
ColletesGigas_006667-T1	PF11018	7.2e-13	0.752688
ColletesGigas_006720-T1	PF00270	5.5e-49	0.965909
ColletesGigas_006929-T1	PF00270	2.5e-40	0.943182
ColletesGigas_006923-T1	PF02272	7.5e-18	1.043478
ColletesGigas_006862-T1	PF06631	9.3e-21	1.000000
ColletesGigas_006711-T1	PF10217	3.6e-33	0.977528
ColletesGigas_006924-T1	PF10354	1.8e-42	0.958580
ColletesGigas_006743-T1	PF13898	2.3e-119	1.054131
ColletesGigas_006956-T1	PF15084	7.3e-14	0.978947
ColletesGigas_006746-T1	PF16091	1.1e-65	1.026201
ColletesGigas_006768-T1	PF07426	7e-32	1.000000
ColletesGigas_006753-T1	PF16421	1.3e-29	1.010526
ColletesGigas_006753-T1	PF02319	1.2e-26	0.927536
ColletesGigas_006745-T1	PF03271	1.6e-18	1.000000
ColletesGigas_006862-T1	PF09279	1.6e-17	1.046512
ColletesGigas_006731-T1	PF06441	4.7e-34	1.046296
ColletesGigas_006732-T1	PF06441	1.6e-32	1.046296
ColletesGigas_006716-T1	PF03372	2.9e-25	1.233051
ColletesGigas_006696-T1	PF00646	3.8e-09	0.791667
ColletesGigas_006696-T1	PF12937	4.2e-09	0.604167
ColletesGigas_006958-T1	PF02469	2.3e-35	0.898438
ColletesGigas_006960-T1	PF02469	9.1e-12	1.031250
ColletesGigas_006924-T1	PF02421	3.3e-14	1.019231
ColletesGigas_006619-T1	PF00041	1.4e-08	0.788235
ColletesGigas_006954-T1	PF02911	1.4e-14	1.060606
ColletesGigas_012340-T1	PF02826	5.8e-45	1.011236
ColletesGigas_012237-T1	PF03171	3.2e-07	0.683168
ColletesGigas_012237-T1	PF13640	7e-11	0.937500
ColletesGigas_012144-T1	PF01812	2.6e-32	1.069519
ColletesGigas_012222-T1	PF00004	4.7e-61	0.886364
ColletesGigas_012127-T1	PF00004	1.1e-45	1.007576
ColletesGigas_012345-T1	PF00004	8.7e-15	1.136364
ColletesGigas_012393-T1	PF00004	5.9e-14	0.863636
ColletesGigas_012328-T1	PF00004	5e-07	1.075758
ColletesGigas_012345-T1	PF13191	7.2e-14	0.842105
ColletesGigas_012127-T1	PF07724	1.7e-07	0.549708
ColletesGigas_012345-T1	PF13401	1e-08	0.985401
ColletesGigas_012393-T1	PF16193	1.3e-21	1.000000
ColletesGigas_012127-T1	PF17862	4.9e-13	0.955556
ColletesGigas_012448-T1	PF01490	1.2e-76	0.985330
ColletesGigas_012200-T1	PF12430	2.2e-42	0.928571
ColletesGigas_012123-T1	PF00022	1.8e-102	0.992208
ColletesGigas_012290-T1	PF00708	8.3e-22	1.023529
ColletesGigas_012114-T1	PF05986	6.9e-30	0.982456
ColletesGigas_012224-T1	PF00578	1.5e-09	0.750000
ColletesGigas_012255-T1	PF00155	4.5e-76	0.950413
ColletesGigas_012346-T1	PF00909	6.8e-110	1.000000
ColletesGigas_012347-T1	PF04110	2.5e-07	0.896552
ColletesGigas_012251-T1	PF00025	1e-17	0.588571
ColletesGigas_012174-T1	PF00025	2.1e-16	0.748571
ColletesGigas_012253-T1	PF00025	4.8e-12	0.954286
ColletesGigas_012274-T1	PF00025	1.3e-10	0.965714
ColletesGigas_012113-T1	PF00514	3.9e-07	0.829268
ColletesGigas_012276-T1	PF00858	6e-67	1.013514
ColletesGigas_012275-T1	PF00858	2e-61	0.713964
ColletesGigas_012347-T1	PF02991	6.7e-49	1.000000
ColletesGigas_012345-T1	PF01637	1.5e-10	0.587983
ColletesGigas_012453-T1	PF01145	5.9e-18	0.893258
ColletesGigas_012177-T1	PF13862	1.2e-61	0.980861
ColletesGigas_012350-T1	PF10996	9.9e-34	1.070175
ColletesGigas_012419-T1	PF00351	1.5e-176	0.996979
ColletesGigas_012119-T1	PF10167	5.4e-48	0.973214
ColletesGigas_012395-T1	PF00168	1.6e-18	1.038835
ColletesGigas_012212-T1	PF00028	0.0	1.032258
ColletesGigas_012206-T1	PF00028	8.2e-289	1.075269
ColletesGigas_012198-T1	PF16184	1.4e-201	0.783784
ColletesGigas_012231-T1	PF00808	2.6e-08	0.892308
ColletesGigas_012232-T1	PF00808	2.2e-07	0.984615
ColletesGigas_012225-T1	PF02262	2.9e-56	0.984000
ColletesGigas_012223-T1	PF02761	1e-31	0.797619
ColletesGigas_012223-T1	PF02762	9e-47	0.988372
ColletesGigas_012449-T1	PF09762	2.1e-71	1.022599
ColletesGigas_012233-T1	PF15511	5.1e-10	0.583333
ColletesGigas_012125-T1	PF05875	2.3e-58	0.954373
ColletesGigas_012265-T1	PF14738	2.4e-53	0.993506
ColletesGigas_012286-T1	PF00307	2e-35	0.788991
ColletesGigas_012220-T1	PF00307	1.8e-19	1.018349
ColletesGigas_012350-T1	PF11718	7.7e-47	0.903226
ColletesGigas_012292-T1	PF08767	4.8e-126	0.984424
ColletesGigas_012292-T1	PF18777	1.5e-19	1.000000
ColletesGigas_012292-T1	PF18784	2.9e-37	1.000000
ColletesGigas_012292-T1	PF18787	9e-32	1.000000
ColletesGigas_012368-T1	PF16899	6.7e-22	1.104762
ColletesGigas_012368-T1	PF00134	5.9e-15	0.637795
ColletesGigas_012270-T1	PF00270	5.9e-21	0.829545
ColletesGigas_012349-T1	PF00270	2.2e-19	0.880682
ColletesGigas_012297-T1	PF00270	9.1e-15	0.960227
ColletesGigas_012297-T1	PF03368	3.8e-22	0.988889
ColletesGigas_012183-T1	PF10517	1.4e-28	0.990385
ColletesGigas_012184-T1	PF10517	1.3e-16	0.913462
ColletesGigas_012188-T1	PF05499	2.8e-78	1.006061
ColletesGigas_012328-T1	PF13177	1.3e-15	1.037267
ColletesGigas_012349-T1	PF00476	1.3e-108	1.042440
ColletesGigas_012183-T1	PF03351	6.4e-25	1.072581
ColletesGigas_012270-T1	PF08148	2.8e-55	1.049383
ColletesGigas_012250-T1	PF08952	7.6e-49	0.904110
ColletesGigas_012236-T1	PF08926	2.3e-137	1.087719
ColletesGigas_001374-T1	PF00244	7.1e-132	0.833333
ColletesGigas_001390-T1	PF16078	1.1e-20	0.926829
ColletesGigas_001128-T1	PF01257	2.7e-60	1.006897
ColletesGigas_001329-T1	PF01073	1.1e-16	0.910714
ColletesGigas_001238-T1	PF05761	1.4e-150	0.969499
ColletesGigas_001108-T1	PF00001	4.7e-53	1.000000
ColletesGigas_001282-T1	PF00001	3.2e-43	1.003802
ColletesGigas_001312-T1	PF02949	1.3e-48	1.041534
ColletesGigas_001353-T1	PF00004	3.1e-21	0.969697
ColletesGigas_001413-T1	PF13175	1.2e-16	0.932976
ColletesGigas_001176-T1	PF07728	1.5e-22	1.050725
ColletesGigas_001176-T1	PF12774	1.7e-155	1.000000
ColletesGigas_001176-T1	PF12775	4.5e-76	0.955801
ColletesGigas_001176-T1	PF12780	8.8e-97	1.007722
ColletesGigas_001176-T1	PF12781	4.1e-87	1.004545
ColletesGigas_001176-T1	PF17857	1.5e-19	0.820000
ColletesGigas_001176-T1	PF18198	4e-63	0.987097
ColletesGigas_001382-T1	PF08142	7.2e-34	1.000000
ColletesGigas_001124-T1	PF00324	1.2e-32	0.720251
ColletesGigas_001124-T1	PF13520	7e-71	0.946136
ColletesGigas_001295-T1	PF00561	2.9e-25	0.929961
ColletesGigas_001295-T1	PF12697	1.4e-18	1.095455
ColletesGigas_001173-T1	PF00887	4.1e-25	0.918605
ColletesGigas_001296-T1	PF00583	2.8e-16	0.777778
ColletesGigas_001423-T1	PF00583	3.6e-07	0.888889
ColletesGigas_001296-T1	PF13673	8e-11	0.687500
ColletesGigas_001296-T1	PF13508	1.2e-09	1.115385
ColletesGigas_001388-T1	PF00441	6e-44	0.986667
ColletesGigas_001388-T1	PF08028	3.4e-17	0.865672
ColletesGigas_001388-T1	PF02770	3.8e-27	1.010309
ColletesGigas_001388-T1	PF02771	2.8e-37	1.017699
ColletesGigas_001125-T1	PF01602	1.1e-173	1.030534
ColletesGigas_001437-T1	PF05195	6.1e-30	0.959350
ColletesGigas_001191-T1	PF12894	1.2e-34	0.836957
ColletesGigas_001318-T1	PF01094	3.5e-14	0.740113
ColletesGigas_001173-T1	PF00023	3.3e-18	0.969697
ColletesGigas_001173-T1	PF12796	1.1e-32	0.807229
ColletesGigas_001173-T1	PF13606	4.2e-15	0.935484
ColletesGigas_001173-T1	PF13637	5.5e-22	0.963636
ColletesGigas_001173-T1	PF13857	4.5e-21	0.928571
ColletesGigas_001125-T1	PF14796	2.4e-43	0.939189
ColletesGigas_001188-T1	PF00025	5.7e-10	0.737143
ColletesGigas_001291-T1	PF06456	3.7e-74	1.026201
ColletesGigas_001394-T1	PF08699	1.1e-08	0.941176
ColletesGigas_001394-T1	PF16488	1.3e-13	1.000000
ColletesGigas_001394-T1	PF16486	3.3e-20	0.977778
ColletesGigas_001384-T1	PF02823	1.8e-19	0.950000
ColletesGigas_001174-T1	PF03114	2.2e-34	0.987448
ColletesGigas_001353-T1	PF08740	1.1e-45	0.898396
ColletesGigas_001368-T1	PF02944	1.2e-10	1.000000
ColletesGigas_001151-T1	PF10996	5.6e-09	1.000000
ColletesGigas_001334-T1	PF02785	8.9e-37	1.018519
ColletesGigas_001334-T1	PF00289	7.8e-51	0.972727
ColletesGigas_001334-T1	PF00364	1.2e-13	0.876712
ColletesGigas_001439-T1	PF01722	1.8e-14	0.649351
ColletesGigas_001309-T1	PF07533	5.1e-17	0.886364
ColletesGigas_001250-T1	PF00651	1.7e-14	0.765766
ColletesGigas_001455-T1	PF00651	6.4e-13	0.558559
ColletesGigas_001285-T1	PF02214	1e-32	1.063830
ColletesGigas_001223-T1	PF00130	3.4e-21	0.962264
ColletesGigas_001130-T1	PF12265	1.8e-17	1.014925
ColletesGigas_001356-T1	PF13715	2.1e-29	0.738636
ColletesGigas_001356-T1	PF13620	5.3e-60	0.939024
ColletesGigas_001428-T1	PF03378	1.3e-148	0.939052
ColletesGigas_001350-T1	PF01545	8.4e-50	1.135678
ColletesGigas_001383-T1	PF00307	3e-50	0.981651
ColletesGigas_001125-T1	PF12717	7.8e-26	0.753086
ColletesGigas_001117-T1	PF00027	4.8e-21	1.033708
ColletesGigas_001434-T1	PF11598	3.7e-07	0.933333
ColletesGigas_001146-T1	PF02297	1.5e-16	0.802632
ColletesGigas_001334-T1	PF02786	3.2e-73	0.981043
ColletesGigas_001192-T1	PF00473	3.4e-11	1.078947
ColletesGigas_001141-T1	PF10235	1e-36	0.988636
ColletesGigas_001428-T1	PF08506	3.1e-162	1.002703
ColletesGigas_001148-T1	PF08216	6.6e-40	0.971154
ColletesGigas_001275-T1	PF01148	2.3e-86	1.255639
ColletesGigas_001333-T1	PF09786	2.5e-81	0.900175
ColletesGigas_001223-T1	PF00609	5.4e-54	0.987421
ColletesGigas_001223-T1	PF00781	5e-27	0.841270
ColletesGigas_001334-T1	PF07478	6.5e-10	0.705882
ColletesGigas_001331-T1	PF05011	8e-34	0.949640
ColletesGigas_001236-T1	PF00270	1.5e-55	1.045455
ColletesGigas_001270-T1	PF00531	1.6e-19	0.918605
ColletesGigas_001256-T1	PF00531	2.5e-16	0.918605
ColletesGigas_001176-T1	PF08393	2e-141	1.012563
ColletesGigas_001313-T1	PF01180	1.2e-36	1.037288
ColletesGigas_001143-T1	PF01902	4.9e-46	1.036530
ColletesGigas_001237-T1	PF00226	2.5e-22	1.047619
ColletesGigas_001422-T1	PF00226	1.1e-10	0.603175
ColletesGigas_001131-T1	PF01119	2.5e-21	0.731092
ColletesGigas_001396-T1	PF00875	1.3e-45	0.957317
ColletesGigas_001231-T1	PF01984	2.9e-28	0.936937
ColletesGigas_001160-T1	PF06565	6.8e-68	0.663462
ColletesGigas_001302-T1	PF10350	1.1e-78	1.068841
ColletesGigas_001145-T1	PF10350	1.1e-37	0.913043
ColletesGigas_001287-T1	PF12417	1.9e-10	1.069444
ColletesGigas_001403-T1	PF12572	5.9e-16	0.844156
ColletesGigas_009187-T1	PF00002	2.1e-50	0.914634
ColletesGigas_008917-T1	PF02949	9.2e-57	0.607029
ColletesGigas_008916-T1	PF02949	2.8e-56	0.971246
ColletesGigas_008920-T1	PF02949	1.7e-55	0.980831
ColletesGigas_008911-T1	PF02949	3.6e-26	0.702875
ColletesGigas_008915-T1	PF02949	1.2e-24	0.674121
ColletesGigas_008914-T1	PF02949	1.3e-17	0.670927
ColletesGigas_008924-T1	PF02949	1.2e-15	0.594249
ColletesGigas_008922-T1	PF02949	8.4e-12	0.607029
ColletesGigas_008921-T1	PF02949	2.3e-10	0.613419
ColletesGigas_008918-T1	PF02949	1.1e-09	0.562300
ColletesGigas_009032-T1	PF00005	5.1e-39	1.043796
ColletesGigas_009009-T1	PF00022	1.3e-126	1.064935
ColletesGigas_009048-T1	PF00022	4e-57	1.576623
ColletesGigas_009122-T1	PF00155	9.4e-55	1.055096
ColletesGigas_009174-T1	PF00202	3.6e-90	1.066998
ColletesGigas_009079-T1	PF00023	1.5e-27	1.424242
ColletesGigas_009079-T1	PF12796	1.5e-29	1.072289
ColletesGigas_009079-T1	PF13606	3.1e-22	0.903226
ColletesGigas_009079-T1	PF13637	1.3e-26	0.963636
ColletesGigas_009079-T1	PF13857	1.7e-24	0.964286
ColletesGigas_009033-T1	PF06456	7.4e-78	0.978166
ColletesGigas_008909-T1	PF01388	8.3e-13	0.677778
ColletesGigas_008962-T1	PF01171	1.3e-12	0.951087
ColletesGigas_008910-T1	PF00962	2.4e-34	0.923780
ColletesGigas_009150-T1	PF00452	3.8e-25	1.040000
ColletesGigas_008967-T1	PF02944	7.3e-13	0.942857
ColletesGigas_009092-T1	PF17035	8.1e-29	1.000000
ColletesGigas_009092-T1	PF17105	1.5e-19	0.931818
ColletesGigas_009092-T1	PF00439	1.4e-42	0.976190
ColletesGigas_009174-T1	PF00439	7.1e-27	0.988095
ColletesGigas_008860-T1	PF00439	2.6e-18	0.964286
ColletesGigas_009142-T1	PF00651	9.3e-28	0.918919
ColletesGigas_009027-T1	PF00651	6.9e-07	0.693694
ColletesGigas_009027-T1	PF02214	1.2e-21	0.968085
ColletesGigas_009082-T1	PF00168	7.9e-10	0.970874
ColletesGigas_009135-T1	PF11971	4.7e-12	0.835294
ColletesGigas_009158-T1	PF00188	1.8e-20	1.071429
ColletesGigas_009047-T1	PF01607	5.5e-37	1.018868
ColletesGigas_009044-T1	PF01607	2.5e-35	0.886792
ColletesGigas_009041-T1	PF01607	8.8e-35	1.056604
ColletesGigas_009045-T1	PF01607	3.1e-34	0.943396
ColletesGigas_009046-T1	PF01607	2.3e-30	0.943396
ColletesGigas_008846-T1	PF02234	1.8e-14	1.000000
ColletesGigas_008847-T1	PF02234	1.4e-13	0.510204
ColletesGigas_009135-T1	PF06294	2.5e-33	1.000000
ColletesGigas_009008-T1	PF02487	5e-132	0.967005
ColletesGigas_009038-T1	PF08583	2.4e-18	1.000000
ColletesGigas_008860-T1	PF09030	5.6e-20	0.908257
ColletesGigas_009158-T1	PF08562	1.4e-17	1.163636
ColletesGigas_009031-T1	PF00394	4.7e-30	0.962264
ColletesGigas_009029-T1	PF00394	1.1e-07	0.792453
ColletesGigas_009031-T1	PF07731	3e-38	0.664234
ColletesGigas_009030-T1	PF07731	2.4e-17	0.810219
ColletesGigas_009031-T1	PF07732	1.2e-38	0.949580
ColletesGigas_009029-T1	PF07732	2.8e-16	0.857143
ColletesGigas_009152-T1	PF00431	2.1e-23	0.972727
ColletesGigas_008859-T1	PF00173	1.2e-13	0.878378
ColletesGigas_009174-T1	PF02791	9.9e-16	0.916667
ColletesGigas_008990-T1	PF06584	5e-47	0.990566
ColletesGigas_009036-T1	PF08068	4.6e-30	0.982759
ColletesGigas_009149-T1	PF06916	2.7e-23	0.945652
ColletesGigas_009116-T1	PF10240	1.8e-87	1.178988
ColletesGigas_009079-T1	PF11936	2.3e-17	0.859375
ColletesGigas_009003-T1	PF15998	3.2e-36	0.991453
ColletesGigas_009002-T1	PF15998	5.3e-35	1.000000
ColletesGigas_009000-T1	PF15998	1.3e-27	0.991453
ColletesGigas_009001-T1	PF15998	3.1e-27	0.914530
ColletesGigas_009182-T1	PF16061	2.1e-109	1.000000
ColletesGigas_019920-T1	PF12846	2.6e-77	1.088398
ColletesGigas_020107-T1	PF00005	8.6e-29	0.963504
ColletesGigas_019974-T1	PF00005	5.3e-23	0.963504
ColletesGigas_020109-T1	PF10899	1.4e-21	1.129213
ColletesGigas_020110-T1	PF16873	1.9e-32	0.879093
ColletesGigas_020108-T1	PF00106	1.4e-47	0.917949
ColletesGigas_020108-T1	PF13561	1.8e-39	0.918803
ColletesGigas_020090-T1	PF06407	1.8e-29	0.501433
ColletesGigas_020133-T1	PF00653	8.9e-19	0.739726
ColletesGigas_019919-T1	PF05257	1.4e-11	1.060241
ColletesGigas_020006-T1	PF05679	3.4e-133	1.021401
ColletesGigas_019961-T1	PF01609	1.4e-10	0.710280
ColletesGigas_019961-T1	PF13359	1.7e-15	1.050633
ColletesGigas_020115-T1	PF13359	3.2e-11	0.822785
ColletesGigas_019841-T1	PF13359	5.6e-11	0.626582
ColletesGigas_020135-T1	PF00270	1.3e-09	0.823864
ColletesGigas_019844-T1	PF05699	6.8e-10	0.662791
ColletesGigas_019847-T1	PF05699	1.6e-08	0.662791
ColletesGigas_019904-T1	PF05699	4e-08	0.662791
ColletesGigas_019969-T1	PF17877	5.3e-17	0.885057
ColletesGigas_020149-T1	PF00035	6.2e-21	0.925373
ColletesGigas_019940-T1	PF14309	2.2e-08	0.823171
ColletesGigas_019973-T1	PF14393	7.9e-69	1.093333
ColletesGigas_020077-T1	PF16087	3.6e-09	0.945455
ColletesGigas_019978-T1	PF16087	1.4e-07	0.945455
ColletesGigas_020007-T1	PF09816	8.8e-23	0.990000
ColletesGigas_003860-T1	PF00001	4.3e-82	1.243346
ColletesGigas_003860-T1	PF10328	8.3e-08	0.679389
ColletesGigas_003967-T1	PF00004	5.7e-45	1.000000
ColletesGigas_003764-T1	PF00004	1.1e-16	1.075758
ColletesGigas_003764-T1	PF13401	2.5e-12	0.883212
ColletesGigas_003750-T1	PF07728	8.6e-14	0.985507
ColletesGigas_003750-T1	PF12774	8.9e-144	1.003058
ColletesGigas_003749-T1	PF12775	2.4e-46	0.712707
ColletesGigas_003749-T1	PF12780	7e-90	1.015444
ColletesGigas_003749-T1	PF12781	3.9e-86	1.004545
ColletesGigas_003749-T1	PF17857	3.9e-17	0.870000
ColletesGigas_003749-T1	PF18198	1.2e-53	1.012903
ColletesGigas_003967-T1	PF17862	5.9e-14	1.022222
ColletesGigas_003977-T1	PF01490	1.3e-67	0.963325
ColletesGigas_003779-T1	PF02550	4.7e-21	0.772727
ColletesGigas_003778-T1	PF02550	3.7e-20	0.636364
ColletesGigas_003778-T1	PF13336	2.5e-62	1.006494
ColletesGigas_003779-T1	PF13336	1.1e-60	1.006494
ColletesGigas_003695-T1	PF00583	3.9e-15	0.786325
ColletesGigas_003695-T1	PF13673	2e-08	0.679688
ColletesGigas_003695-T1	PF13508	9.5e-12	1.064103
ColletesGigas_004037-T1	PF12689	3.7e-39	0.769231
ColletesGigas_003731-T1	PF00330	1.3e-171	1.227766
ColletesGigas_003731-T1	PF00694	1.1e-44	0.961832
ColletesGigas_003794-T1	PF00441	8e-46	0.980000
ColletesGigas_003794-T1	PF08028	1.8e-23	0.917910
ColletesGigas_003794-T1	PF02770	3.7e-29	0.989691
ColletesGigas_003794-T1	PF02771	5.7e-30	0.973451
ColletesGigas_003815-T1	PF01553	2.7e-22	0.985185
ColletesGigas_003702-T1	PF00106	3.2e-56	0.984615
ColletesGigas_003700-T1	PF00106	5.2e-46	1.005128
ColletesGigas_003740-T1	PF00106	2.4e-08	0.938462
ColletesGigas_003702-T1	PF13561	1.1e-44	0.931624
ColletesGigas_003700-T1	PF13561	3e-31	0.811966
ColletesGigas_003791-T1	PF00596	1.3e-39	0.978495
ColletesGigas_003720-T1	PF00248	8.7e-61	0.958763
ColletesGigas_003718-T1	PF00248	9.6e-55	0.938144
ColletesGigas_003719-T1	PF00248	3.1e-53	0.917526
ColletesGigas_003714-T1	PF00155	1.8e-82	1.016529
ColletesGigas_003851-T1	PF01593	4e-102	0.557522
ColletesGigas_003852-T1	PF01593	2.1e-70	1.006637
ColletesGigas_003990-T1	PF03256	1.4e-08	0.664865
ColletesGigas_003798-T1	PF08174	1.4e-44	1.014184
ColletesGigas_003766-T1	PF00023	5.6e-92	0.909091
ColletesGigas_003766-T1	PF12796	3.4e-102	1.132530
ColletesGigas_003766-T1	PF13606	5.3e-91	0.838710
ColletesGigas_003766-T1	PF13637	4.9e-112	0.945455
ColletesGigas_003766-T1	PF13857	2.1e-110	0.767857
ColletesGigas_003822-T1	PF05839	3.8e-13	0.764045
ColletesGigas_003734-T1	PF00025	5.5e-12	0.931429
ColletesGigas_003727-T1	PF01112	8.3e-57	1.104575
ColletesGigas_003692-T1	PF08442	1.4e-69	1.024752
ColletesGigas_003693-T1	PF08442	2.8e-62	1.024752
ColletesGigas_003692-T1	PF13549	7.6e-12	0.986486
ColletesGigas_003693-T1	PF13549	1.1e-10	0.684685
ColletesGigas_003777-T1	PF00006	7.3e-66	1.065421
ColletesGigas_003777-T1	PF02874	1e-13	0.971014
ColletesGigas_003738-T1	PF05680	1.4e-17	0.614583
ColletesGigas_003817-T1	PF05827	1.1e-47	0.979167
ColletesGigas_003806-T1	PF02178	5e-07	0.692308
ColletesGigas_003863-T1	PF02137	3.6e-114	0.948949
ColletesGigas_003836-T1	PF05700	2.4e-77	0.980583
ColletesGigas_003970-T1	PF00533	2.1e-09	0.962025
ColletesGigas_003819-T1	PF00439	2e-23	0.904762
ColletesGigas_003968-T1	PF00651	1.4e-22	0.846847
ColletesGigas_003725-T1	PF07716	3.4e-15	1.000000
ColletesGigas_003687-T1	PF00028	8.9e-96	1.000000
ColletesGigas_003687-T1	PF01049	6.1e-45	0.938776
ColletesGigas_003760-T1	PF00188	6.7e-24	1.174603
ColletesGigas_003768-T1	PF16760	2.9e-16	0.951807
ColletesGigas_003768-T1	PF03370	9.8e-32	0.938053
ColletesGigas_003764-T1	PF09079	1.8e-12	0.928571
ColletesGigas_003706-T1	PF01066	3.7e-19	1.136364
ColletesGigas_003751-T1	PF12624	2.6e-25	0.931034
ColletesGigas_003960-T1	PF00135	1.7e-239	0.968932
ColletesGigas_003958-T1	PF00135	3.8e-127	0.968932
ColletesGigas_003961-T1	PF00135	1.6e-120	0.974757
ColletesGigas_003959-T1	PF00135	5.7e-120	0.966990
ColletesGigas_003955-T1	PF00135	3.5e-115	0.631068
ColletesGigas_003943-T1	PF00650	7.9e-32	0.918239
ColletesGigas_003756-T1	PF00650	4.8e-25	0.918239
ColletesGigas_003756-T1	PF13716	1.8e-07	0.978417
ColletesGigas_003867-T1	PF10236	2.2e-44	0.743590
ColletesGigas_003846-T1	PF00270	2.1e-47	1.022727
ColletesGigas_003850-T1	PF00531	1.6e-11	0.790698
ColletesGigas_003704-T1	PF02141	1.8e-32	1.227027
ColletesGigas_003750-T1	PF08385	3e-91	0.704626
ColletesGigas_003750-T1	PF08393	2.3e-121	1.015075
ColletesGigas_003945-T1	PF01529	5.7e-39	0.940299
ColletesGigas_003854-T1	PF01529	2.2e-33	1.208955
ColletesGigas_003843-T1	PF00200	1.2e-13	1.078947
ColletesGigas_003748-T1	PF01119	2.3e-32	0.974790
ColletesGigas_003863-T1	PF00035	2.2e-25	0.731343
ColletesGigas_003974-T1	PF14924	5.9e-26	0.990741
ColletesGigas_003975-T1	PF14924	3.4e-19	0.990741
ColletesGigas_003736-T1	PF14958	4.5e-12	0.673759
ColletesGigas_003723-T1	PF15006	5.7e-51	0.955414
ColletesGigas_003972-T1	PF15377	2.4e-22	0.819767
ColletesGigas_003775-T1	PF15995	4.7e-19	0.918239
ColletesGigas_007221-T1	PF13532	7.4e-35	0.923469
ColletesGigas_007265-T1	PF13640	5.6e-13	0.812500
ColletesGigas_007111-T1	PF00001	1.1e-52	1.129278
ColletesGigas_007244-T1	PF00001	1.5e-36	0.847909
ColletesGigas_007078-T1	PF00001	7.2e-29	0.581749
ColletesGigas_007168-T1	PF00002	6.3e-65	1.052846
ColletesGigas_007246-T1	PF02949	1.1e-77	0.798722
ColletesGigas_007247-T1	PF02949	8.6e-38	0.610224
ColletesGigas_007248-T1	PF02949	4.6e-23	0.594249
ColletesGigas_007111-T1	PF10324	4.2e-10	1.012539
ColletesGigas_007244-T1	PF10328	5.2e-07	0.763359
ColletesGigas_007007-T1	PF00207	1.9e-24	0.989130
ColletesGigas_007007-T1	PF07703	3.4e-28	1.188406
ColletesGigas_007007-T1	PF07677	5.6e-26	0.967391
ColletesGigas_007301-T1	PF00004	4.5e-89	0.984848
ColletesGigas_007325-T1	PF00004	2.8e-43	1.007576
ColletesGigas_007263-T1	PF00004	3.3e-17	1.000000
ColletesGigas_007261-T1	PF13238	9.4e-10	1.030769
ColletesGigas_007176-T1	PF07728	6.8e-27	1.000000
ColletesGigas_007325-T1	PF07728	7e-07	0.876812
ColletesGigas_007176-T1	PF12774	2.1e-151	1.000000
ColletesGigas_007176-T1	PF12775	7.1e-76	1.000000
ColletesGigas_007176-T1	PF12780	3.1e-92	1.003861
ColletesGigas_007176-T1	PF12781	2.1e-80	0.995455
ColletesGigas_007176-T1	PF17857	6.1e-21	0.920000
ColletesGigas_007176-T1	PF18198	1.7e-55	1.064516
ColletesGigas_007301-T1	PF17862	1.3e-28	0.822222
ColletesGigas_007325-T1	PF17862	1.5e-12	1.000000
ColletesGigas_007093-T1	PF12698	2.3e-18	1.179710
ColletesGigas_007338-T1	PF00664	1.6e-47	0.726277
ColletesGigas_007093-T1	PF00005	1.6e-60	1.072993
ColletesGigas_007338-T1	PF00005	5.8e-36	1.102190
ColletesGigas_007022-T1	PF07859	1.2e-08	0.526066
ColletesGigas_007172-T1	PF00887	8.4e-20	1.000000
ColletesGigas_007219-T1	PF00583	3.9e-06	0.854701
ColletesGigas_007118-T1	PF00330	1.4e-156	0.950108
ColletesGigas_007118-T1	PF00694	1.5e-45	0.992366
ColletesGigas_007012-T1	PF01553	2.3e-14	0.911111
ColletesGigas_007264-T1	PF00698	2.1e-80	0.993730
ColletesGigas_007023-T1	PF00928	6.2e-93	1.003788
ColletesGigas_007304-T1	PF08240	2.2e-11	0.550459
ColletesGigas_007264-T1	PF00107	4.8e-18	0.915385
ColletesGigas_007304-T1	PF00107	7.7e-16	0.923077
ColletesGigas_007264-T1	PF13602	1.3e-14	1.015038
ColletesGigas_007121-T1	PF10397	7e-19	1.051948
ColletesGigas_006995-T1	PF01808	2.3e-96	1.058065
ColletesGigas_007348-T1	PF01315	2e-37	0.990909
ColletesGigas_007348-T1	PF02738	2.9e-196	0.980072
ColletesGigas_007071-T1	PF00025	2.2e-17	0.914286
ColletesGigas_007003-T1	PF00025	1.2e-08	0.634286
ColletesGigas_007001-T1	PF01412	1.5e-34	0.914530
ColletesGigas_007260-T1	PF15684	3.3e-31	0.901515
ColletesGigas_007073-T1	PF02752	1.2e-20	0.649254
ColletesGigas_007073-T1	PF00339	1.5e-34	1.068493
ColletesGigas_007220-T1	PF01813	2.7e-77	0.964286
ColletesGigas_007117-T1	PF07162	8.5e-49	0.958580
ColletesGigas_007274-T1	PF00533	6.8e-09	0.772152
ColletesGigas_007224-T1	PF00170	4.9e-14	0.906250
ColletesGigas_007224-T1	PF07716	3.2e-09	1.000000
ColletesGigas_007120-T1	PF00386	1.5e-07	0.850394
ColletesGigas_007298-T1	PF00168	9.5e-18	0.961165
ColletesGigas_007258-T1	PF11971	3.5e-11	0.823529
ColletesGigas_007119-T1	PF01607	4e-29	1.018868
ColletesGigas_007337-T1	PF01607	2.3e-15	0.698113
ColletesGigas_007178-T1	PF01607	9.2e-13	1.000000
ColletesGigas_006990-T1	PF01607	2.1e-11	1.037736
ColletesGigas_007258-T1	PF00307	9.2e-50	0.954128
ColletesGigas_007092-T1	PF00379	6.9e-19	0.962264
ColletesGigas_007011-T1	PF15011	6.8e-10	0.832298
ColletesGigas_007023-T1	PF01217	1.4e-12	0.915493
ColletesGigas_007099-T1	PF00574	7.9e-81	0.989011
ColletesGigas_007259-T1	PF00780	1.5e-23	0.899642
ColletesGigas_007004-T1	PF01121	1.7e-45	0.972067
ColletesGigas_007022-T1	PF00135	3.6e-138	1.075728
ColletesGigas_007052-T1	PF00135	4e-98	0.885437
ColletesGigas_007038-T1	PF00135	5.4e-82	0.730097
ColletesGigas_007348-T1	PF03450	2.4e-31	1.000000
ColletesGigas_006994-T1	PF14327	5.2e-31	0.962963
ColletesGigas_006994-T1	PF14304	2.4e-21	0.975610
ColletesGigas_007268-T1	PF04442	2.7e-53	0.932886
ColletesGigas_007004-T1	PF01467	2.5e-09	0.986014
ColletesGigas_007097-T1	PF02984	3.8e-12	0.537815
ColletesGigas_007097-T1	PF00134	4.4e-45	0.937008
ColletesGigas_007080-T1	PF00173	2.6e-24	0.972973
ColletesGigas_007081-T1	PF00173	3e-18	0.851351
ColletesGigas_007158-T1	PF00270	9.5e-10	0.852273
ColletesGigas_007176-T1	PF08385	4.5e-116	1.209964
ColletesGigas_007176-T1	PF08393	9.9e-112	1.045226
ColletesGigas_006996-T1	PF01612	2.7e-31	0.954545
ColletesGigas_007159-T1	PF14966	2e-08	0.821053
ColletesGigas_007189-T1	PF00782	1.3e-35	1.022556
ColletesGigas_000812-T1	PF01073	2.3e-21	0.585714
ColletesGigas_000820-T1	PF05902	1.3e-26	0.943925
ColletesGigas_000969-T1	PF00001	3.7e-45	1.060837
ColletesGigas_000763-T1	PF00001	2.5e-22	0.536122
ColletesGigas_000970-T1	PF08395	4.5e-13	0.784367
ColletesGigas_000770-T1	PF00004	1.6e-83	0.984848
ColletesGigas_000770-T1	PF17862	5.3e-26	1.022222
ColletesGigas_001080-T1	PF00664	4.2e-46	0.985401
ColletesGigas_001079-T1	PF00664	3e-40	0.722628
ColletesGigas_000921-T1	PF00005	1.5e-49	0.992701
ColletesGigas_001079-T1	PF00005	2.2e-30	1.087591
ColletesGigas_001080-T1	PF00005	3.3e-23	0.985401
ColletesGigas_001050-T1	PF12697	1.3e-31	0.918182
ColletesGigas_001051-T1	PF12697	8.3e-14	0.968182
ColletesGigas_000947-T1	PF02770	8.1e-19	1.000000
ColletesGigas_000947-T1	PF02771	2.3e-11	0.734513
ColletesGigas_001035-T1	PF08240	3.4e-24	1.119266
ColletesGigas_001035-T1	PF00107	3.2e-25	0.961538
ColletesGigas_001011-T1	PF00202	1.4e-73	1.076923
ColletesGigas_000768-T1	PF03782	2.6e-18	0.931034
ColletesGigas_000878-T1	PF00501	2.4e-68	1.014151
ColletesGigas_000878-T1	PF13193	3.8e-10	0.960526
ColletesGigas_001070-T1	PF00023	1.4e-116	0.909091
ColletesGigas_000778-T1	PF00023	8.1e-21	0.969697
ColletesGigas_000827-T1	PF00023	4.7e-08	0.818182
ColletesGigas_001070-T1	PF12796	9e-151	1.096386
ColletesGigas_000778-T1	PF12796	4.3e-27	1.192771
ColletesGigas_000827-T1	PF12796	1.7e-17	0.963855
ColletesGigas_001070-T1	PF13606	2.9e-107	0.903226
ColletesGigas_000778-T1	PF13606	3.9e-19	0.935484
ColletesGigas_001070-T1	PF13637	3.7e-125	0.945455
ColletesGigas_000778-T1	PF13637	1.3e-20	0.927273
ColletesGigas_001070-T1	PF13857	2.2e-90	0.928571
ColletesGigas_000778-T1	PF13857	8.6e-21	0.875000
ColletesGigas_000827-T1	PF13857	1.4e-11	0.857143
ColletesGigas_000924-T1	PF06105	1.2e-96	0.991342
ColletesGigas_000781-T1	PF00025	3.4e-14	0.525714
ColletesGigas_000933-T1	PF02752	1.2e-26	0.947761
ColletesGigas_000934-T1	PF02752	1.1e-20	0.962687
ColletesGigas_000933-T1	PF00339	5e-43	0.993151
ColletesGigas_000934-T1	PF00339	2.9e-41	1.006849
ColletesGigas_001069-T1	PF03483	1.5e-24	0.919540
ColletesGigas_001069-T1	PF03484	2.3e-20	0.970149
ColletesGigas_001051-T1	PF08840	2.7e-07	0.710900
ColletesGigas_001086-T1	PF01426	1.1e-14	1.188525
ColletesGigas_000811-T1	PF10046	2.3e-32	0.979167
ColletesGigas_000809-T1	PF10046	3.6e-32	0.979167
ColletesGigas_000932-T1	PF00651	1.4e-30	0.864865
ColletesGigas_001097-T1	PF07742	2.7e-42	0.991379
ColletesGigas_000764-T1	PF09405	7.5e-22	0.816794
ColletesGigas_000931-T1	PF07716	2.5e-15	0.981481
ColletesGigas_001088-T1	PF00755	2.2e-201	1.037415
ColletesGigas_000791-T1	PF10152	1.5e-38	0.875817
ColletesGigas_001039-T1	PF01130	4.1e-153	1.053763
ColletesGigas_000759-T1	PF01130	1.2e-147	0.967742
ColletesGigas_001091-T1	PF12662	7.6e-87	1.000000
ColletesGigas_000995-T1	PF12032	4.1e-11	0.927273
ColletesGigas_001078-T1	PF05602	1.2e-148	1.023095
ColletesGigas_001068-T1	PF03311	1.3e-47	1.049180
ColletesGigas_001088-T1	PF16484	4.2e-25	0.978723
ColletesGigas_001105-T1	PF13716	6e-25	0.964029
ColletesGigas_000815-T1	PF00394	1.8e-27	0.987421
ColletesGigas_000815-T1	PF07731	2.2e-37	1.014599
ColletesGigas_000815-T1	PF07732	6.4e-40	0.949580
ColletesGigas_001059-T1	PF00431	2.4e-76	0.972727
ColletesGigas_000882-T1	PF00431	1.7e-32	0.681818
ColletesGigas_001104-T1	PF02845	5e-16	0.952381
ColletesGigas_001001-T1	PF00781	1.6e-27	1.095238
ColletesGigas_000967-T1	PF15228	1.5e-32	0.948980
ColletesGigas_000807-T1	PF09724	6.5e-82	0.946588
ColletesGigas_000782-T1	PF00270	1.7e-66	2.232955
ColletesGigas_000863-T1	PF05186	2.1e-21	0.976190
ColletesGigas_000864-T1	PF12355	4.3e-57	0.957627
ColletesGigas_000843-T1	PF08409	2.7e-30	0.960000
ColletesGigas_000959-T1	PF08953	4.7e-33	0.984848
ColletesGigas_001011-T1	PF09172	5.6e-25	0.800654
ColletesGigas_000937-T1	PF09747	2e-52	0.984848
ColletesGigas_000951-T1	PF14534	2e-08	0.915888
ColletesGigas_000772-T1	PF14780	1.3e-48	0.877660
ColletesGigas_015059-T1	PF00198	1.1e-65	0.939914
ColletesGigas_015216-T1	PF00003	1.1e-34	0.970339
ColletesGigas_015258-T1	PF00207	1.4e-28	0.978261
ColletesGigas_015258-T1	PF07703	4.8e-25	0.956522
ColletesGigas_015258-T1	PF07677	2.8e-28	0.978261
ColletesGigas_015050-T1	PF00004	4.3e-15	0.946970
ColletesGigas_015409-T1	PF13207	1.7e-20	0.801471
ColletesGigas_015050-T1	PF07724	1.6e-40	1.274854
ColletesGigas_015050-T1	PF07728	9.1e-07	0.550725
ColletesGigas_015386-T1	PF00324	7.6e-38	0.782881
ColletesGigas_015386-T1	PF13520	4e-43	0.899297
ColletesGigas_015386-T1	PF13906	2.4e-22	1.000000
ColletesGigas_015229-T1	PF01756	9.4e-50	0.994475
ColletesGigas_015229-T1	PF00441	9e-10	1.086667
ColletesGigas_015229-T1	PF02770	7.5e-19	1.144330
ColletesGigas_015064-T1	PF17771	6.8e-17	0.900000
ColletesGigas_015065-T1	PF17771	1.5e-16	0.928571
ColletesGigas_015064-T1	PF05986	1.2e-23	1.000000
ColletesGigas_015065-T1	PF05986	1.5e-10	0.877193
ColletesGigas_015160-T1	PF00106	1.1e-47	0.989744
ColletesGigas_015160-T1	PF13561	4.6e-63	0.991453
ColletesGigas_015158-T1	PF00171	8e-158	1.006494
ColletesGigas_015378-T1	PF01979	8.2e-13	0.822674
ColletesGigas_015061-T1	PF01063	9.8e-30	1.121076
ColletesGigas_015178-T1	PF00909	1.3e-48	0.929825
ColletesGigas_015057-T1	PF12894	4.6e-10	0.630435
ColletesGigas_015288-T1	PF00023	3.5e-17	0.939394
ColletesGigas_015288-T1	PF12796	8.3e-19	1.048193
ColletesGigas_015288-T1	PF13606	1.3e-16	0.967742
ColletesGigas_015288-T1	PF13637	4.7e-21	0.945455
ColletesGigas_015288-T1	PF13857	7.6e-16	0.839286
ColletesGigas_015099-T1	PF00025	2.2e-75	0.977143
ColletesGigas_015351-T1	PF00025	4.1e-62	1.045714
ColletesGigas_015046-T1	PF11581	2e-68	1.015504
ColletesGigas_015380-T1	PF02222	4.4e-15	0.912281
ColletesGigas_015103-T1	PF00137	1.8e-38	1.000000
ColletesGigas_015297-T1	PF18800	2.8e-77	1.000000
ColletesGigas_015059-T1	PF00364	2.4e-32	1.000000
ColletesGigas_015206-T1	PF00439	2.6e-09	0.583333
ColletesGigas_015217-T1	PF00651	9.3e-23	0.837838
ColletesGigas_015170-T1	PF00651	1.8e-19	0.909910
ColletesGigas_015096-T1	PF00168	4.4e-71	0.864078
ColletesGigas_015107-T1	PF00168	7.8e-15	0.951456
ColletesGigas_015193-T1	PF00168	2.3e-12	0.631068
ColletesGigas_015357-T1	PF00028	4.5e-114	0.827957
ColletesGigas_015360-T1	PF00194	2.2e-55	0.929134
ColletesGigas_015363-T1	PF00194	7.4e-55	0.944882
ColletesGigas_015359-T1	PF00194	4.2e-40	0.594488
ColletesGigas_015093-T1	PF00808	2.2e-08	0.984615
ColletesGigas_015053-T1	PF01607	1.1e-13	0.943396
ColletesGigas_015050-T1	PF10431	4.4e-15	0.888889
ColletesGigas_015253-T1	PF00780	5.9e-43	1.236559
ColletesGigas_015380-T1	PF02786	1.4e-104	0.962085
ColletesGigas_015380-T1	PF02787	5.2e-30	0.987500
ColletesGigas_015380-T1	PF00988	4.6e-52	1.054688
ColletesGigas_015127-T1	PF00650	1.8e-19	0.924528
ColletesGigas_015197-T1	PF04969	5.2e-13	0.844156
ColletesGigas_015157-T1	PF02845	8.1e-08	0.928571
ColletesGigas_015287-T1	PF08559	5.8e-34	0.922131
ColletesGigas_015380-T1	PF07478	3.9e-15	0.740196
ColletesGigas_015385-T1	PF00270	1.8e-53	0.977273
ColletesGigas_015166-T1	PF00531	2.4e-11	0.860465
ColletesGigas_015342-T1	PF16543	3.4e-10	0.775281
ColletesGigas_015172-T1	PF01529	2e-39	0.940299
ColletesGigas_015370-T1	PF00200	3e-12	1.197368
ColletesGigas_015098-T1	PF00136	1.5e-151	0.932462
ColletesGigas_015098-T1	PF03104	1.2e-78	1.041543
ColletesGigas_015354-T1	PF15031	6.1e-46	0.706349
ColletesGigas_015119-T1	PF15266	1.3e-11	0.783333
ColletesGigas_015273-T1	PF16037	1.5e-11	0.623656
ColletesGigas_015140-T1	PF16043	2.7e-50	0.975369
ColletesGigas_015274-T1	PF05018	1.1e-85	0.994595
ColletesGigas_015295-T1	PF05907	5.5e-49	0.993548
ColletesGigas_015205-T1	PF12763	1.3e-12	0.778846
ColletesGigas_015048-T1	PF00679	1.2e-08	0.662921
ColletesGigas_015073-T1	PF07645	3.5e-13	1.023810
ColletesGigas_015104-T1	PF08662	3.2e-11	0.536082
ColletesGigas_015106-T1	PF01151	4.4e-63	0.940000
ColletesGigas_015095-T1	PF01370	2e-09	0.580913
ColletesGigas_015054-T1	PF15002	4.3e-50	0.766497
ColletesGigas_007857-T1	PF04419	2.4e-12	1.052632
ColletesGigas_007904-T1	PF01591	5.2e-90	0.968610
ColletesGigas_008021-T1	PF00004	9.8e-42	1.007576
ColletesGigas_007736-T1	PF00004	1.3e-10	0.946970
ColletesGigas_007927-T1	PF00004	2.2e-09	0.704545
ColletesGigas_008080-T1	PF13087	7.7e-45	1.000000
ColletesGigas_008080-T1	PF13245	7.6e-09	1.262069
ColletesGigas_008080-T1	PF13604	1.7e-11	1.083333
ColletesGigas_008021-T1	PF17862	9.7e-11	1.000000
ColletesGigas_007999-T1	PF00324	3.1e-32	0.797495
ColletesGigas_007999-T1	PF13520	6.3e-52	1.049180
ColletesGigas_007999-T1	PF13906	3.4e-24	1.000000
ColletesGigas_008009-T1	PF00887	7.2e-31	0.906977
ColletesGigas_007878-T1	PF00022	1e-47	0.880519
ColletesGigas_007839-T1	PF00709	1.6e-178	0.973747
ColletesGigas_008076-T1	PF04587	1.9e-141	0.992974
ColletesGigas_008015-T1	PF00171	8.2e-136	1.006494
ColletesGigas_007805-T1	PF05208	3.9e-147	1.002793
ColletesGigas_007909-T1	PF13949	1.5e-60	1.006780
ColletesGigas_007951-T1	PF00128	3.7e-27	0.928571
ColletesGigas_007897-T1	PF01593	7.1e-80	1.026549
ColletesGigas_007824-T1	PF00501	1.7e-56	1.080189
ColletesGigas_007824-T1	PF13193	8.3e-09	1.000000
ColletesGigas_007751-T1	PF00023	2.1e-31	0.878788
ColletesGigas_007751-T1	PF12796	1e-32	0.807229
ColletesGigas_007751-T1	PF13606	1.5e-22	0.935484
ColletesGigas_007751-T1	PF13637	3e-24	0.963636
ColletesGigas_007751-T1	PF13857	1.2e-29	0.821429
ColletesGigas_007881-T1	PF08264	1.6e-38	0.986842
ColletesGigas_007757-T1	PF08264	3.4e-21	0.611842
ColletesGigas_007844-T1	PF00025	2.5e-12	0.714286
ColletesGigas_007783-T1	PF00025	4.6e-12	0.931429
ColletesGigas_007804-T1	PF10208	1.1e-69	0.993103
ColletesGigas_008071-T1	PF05856	6e-80	0.982143
ColletesGigas_007895-T1	PF03987	9.9e-10	0.689320
ColletesGigas_007842-T1	PF18035	2.9e-13	0.924528
ColletesGigas_007939-T1	PF06859	1.8e-42	1.009259
ColletesGigas_008035-T1	PF17778	8.3e-10	0.617021
ColletesGigas_008030-T1	PF10512	2.9e-27	0.819672
ColletesGigas_007961-T1	PF00533	5.6e-50	0.924051
ColletesGigas_007969-T1	PF00533	1e-08	0.974684
ColletesGigas_007969-T1	PF16589	1.4e-12	1.059524
ColletesGigas_007909-T1	PF03097	1.4e-120	1.012953
ColletesGigas_007919-T1	PF02214	5.6e-25	0.946809
ColletesGigas_007719-T1	PF00168	1.6e-44	1.058252
ColletesGigas_007773-T1	PF00168	5.5e-19	0.970874
ColletesGigas_007996-T1	PF00168	3.9e-18	0.533981
ColletesGigas_007799-T1	PF00168	4.1e-18	0.854369
ColletesGigas_007907-T1	PF01607	2.4e-39	0.943396
ColletesGigas_007986-T1	PF01607	3.3e-11	1.018868
ColletesGigas_008003-T1	PF14916	2.1e-23	0.877193
ColletesGigas_007785-T1	PF10233	1.1e-31	1.000000
ColletesGigas_007742-T1	PF14645	1.6e-43	0.991379
ColletesGigas_008020-T1	PF00379	6.1e-20	1.037736
ColletesGigas_008019-T1	PF00379	2.6e-19	1.037736
ColletesGigas_008025-T1	PF01217	2e-53	1.035211
ColletesGigas_007960-T1	PF00027	3.1e-18	0.955056
ColletesGigas_007861-T1	PF00027	1.3e-13	0.898876
ColletesGigas_008005-T1	PF05347	5.8e-12	0.813559
ColletesGigas_008005-T1	PF13233	2e-06	0.585366
ColletesGigas_007877-T1	PF10075	3.8e-36	0.916667
ColletesGigas_007754-T1	PF00431	1.5e-31	0.836364
ColletesGigas_007971-T1	PF00173	4.3e-08	0.702703
ColletesGigas_007931-T1	PF00383	4.4e-19	1.000000
ColletesGigas_007789-T1	PF05652	1.1e-17	0.961538
ColletesGigas_007789-T1	PF11969	3.8e-29	1.008772
ColletesGigas_007941-T1	PF03607	1.8e-15	0.915254
ColletesGigas_007740-T1	PF10172	5.2e-28	0.954545
ColletesGigas_007880-T1	PF03455	7.8e-14	0.800000
ColletesGigas_007988-T1	PF13359	1.3e-10	0.626582
ColletesGigas_007838-T1	PF00270	1.6e-53	0.994318
ColletesGigas_007880-T1	PF02141	2.9e-44	1.064865
ColletesGigas_007781-T1	PF00610	3.1e-16	0.972222
ColletesGigas_008073-T1	PF05699	1.5e-08	0.767442
ColletesGigas_007714-T1	PF00226	5.9e-18	0.968254
ColletesGigas_008010-T1	PF01119	2.1e-23	1.008403
ColletesGigas_008074-T1	PF00035	1e-20	0.925373
ColletesGigas_008012-T1	PF02995	1.6e-59	0.553320
ColletesGigas_007947-T1	PF10231	1.3e-45	0.920635
ColletesGigas_007790-T1	PF03103	4.4e-30	0.989796
ColletesGigas_019482-T1	PF00001	7.2e-57	0.973384
ColletesGigas_019814-T1	PF00001	3.5e-26	0.524715
ColletesGigas_019482-T1	PF10320	9.2e-20	1.070039
ColletesGigas_019482-T1	PF10324	2.5e-08	0.868339
ColletesGigas_019482-T1	PF10328	1.1e-12	0.790076
ColletesGigas_019619-T1	PF13614	2.9e-45	1.000000
ColletesGigas_019738-T1	PF07728	5.8e-08	0.891304
ColletesGigas_019791-T1	PF03109	2.1e-33	0.966387
ColletesGigas_019608-T1	PF00583	2.7e-19	0.880342
ColletesGigas_019483-T1	PF00583	5.1e-17	0.880342
ColletesGigas_019608-T1	PF13673	2.4e-15	0.804688
ColletesGigas_019483-T1	PF13673	8.5e-12	0.726562
ColletesGigas_019608-T1	PF13302	1.2e-08	0.659420
ColletesGigas_019608-T1	PF13420	2.8e-08	0.696774
ColletesGigas_019608-T1	PF13508	6.9e-14	1.051282
ColletesGigas_019483-T1	PF13508	1.4e-11	1.102564
ColletesGigas_019468-T1	PF08240	1.6e-09	0.816514
ColletesGigas_019635-T1	PF00106	1.7e-47	0.917949
ColletesGigas_019640-T1	PF00106	3.6e-43	0.948718
ColletesGigas_019635-T1	PF13561	1.1e-39	0.927350
ColletesGigas_019640-T1	PF13561	8.5e-39	0.935897
ColletesGigas_019468-T1	PF13602	1.6e-16	1.082707
ColletesGigas_019791-T1	PF13772	8.1e-23	1.132530
ColletesGigas_019702-T1	PF17989	1.1e-11	1.156463
ColletesGigas_019792-T1	PF08264	4.4e-12	0.828947
ColletesGigas_019745-T1	PF00025	1.5e-10	0.977143
ColletesGigas_019706-T1	PF16993	6.4e-36	0.952107
ColletesGigas_019649-T1	PF16993	7.4e-20	0.831418
ColletesGigas_019706-T1	PF16929	9.6e-142	0.928713
ColletesGigas_019649-T1	PF16929	5.4e-137	0.855446
ColletesGigas_019608-T1	PF03780	1.6e-30	0.990741
ColletesGigas_019639-T1	PF03780	3.5e-30	0.981481
ColletesGigas_019481-T1	PF07855	2.1e-43	1.065359
ColletesGigas_019612-T1	PF18483	6.2e-49	1.118557
ColletesGigas_019704-T1	PF18483	7.4e-45	1.139175
ColletesGigas_019583-T1	PF01145	4.2e-26	1.011236
ColletesGigas_019485-T1	PF00439	2.4e-16	0.880952
ColletesGigas_019619-T1	PF01656	7.7e-14	1.554688
ColletesGigas_019619-T1	PF06564	3.4e-07	0.641026
ColletesGigas_019655-T1	PF05257	1.2e-14	1.048193
ColletesGigas_019713-T1	PF05257	2.3e-13	1.048193
ColletesGigas_019541-T1	PF18391	1.8e-26	1.120482
ColletesGigas_019580-T1	PF01217	2.7e-52	0.845070
ColletesGigas_019742-T1	PF00118	1.1e-161	1.030550
ColletesGigas_019729-T1	PF03184	1.1e-06	0.800000
ColletesGigas_019561-T1	PF01609	1e-10	0.696262
ColletesGigas_019561-T1	PF13359	4.9e-17	1.050633
ColletesGigas_019707-T1	PF00270	1.6e-10	0.704545
ColletesGigas_019648-T1	PF00270	3.9e-10	0.687500
ColletesGigas_019454-T1	PF06733	7.6e-52	0.971429
ColletesGigas_019536-T1	PF02966	3.8e-71	1.000000
ColletesGigas_019622-T1	PF00226	1.5e-11	0.888889
ColletesGigas_019480-T1	PF08338	4.2e-18	1.021277
[truncated: 2,336 more rows]
