# Supplementary material for: Prevalent bee venom genes evolved before the aculeate stinger and eusociality
Source: BMC Biol. 2023 Oct 23;21:229. doi: 10.1186/s12915-023-01656-5 (PMC10591384; doi:10.1186/s12915-023-01656-5)
Supplement: Supplementary file 37 — Additional file 37. Genome annotation of Colletes gigas. [file 12915_2023_1656_MOESM37_ESM.zip › Colletes_gigas.annotation.funannotate181.Oct2020/annotations/annotations.busco.txt]

ColletesGigas_012286-T1	note	BUSCO:EOG091B0006
ColletesGigas_000704-T1	note	BUSCO:EOG091B0007
ColletesGigas_010115-T1	note	BUSCO:EOG091B000H
ColletesGigas_017551-T1	note	BUSCO:EOG091B000M
ColletesGigas_003990-T1	note	BUSCO:EOG091B000Y
ColletesGigas_003029-T1	note	BUSCO:EOG091B0012
ColletesGigas_008591-T1	note	BUSCO:EOG091B0016
ColletesGigas_006439-T1	note	BUSCO:EOG091B001P
ColletesGigas_016769-T1	note	BUSCO:EOG091B001Y
ColletesGigas_012884-T1	note	BUSCO:EOG091B0020
ColletesGigas_009761-T1	note	BUSCO:EOG091B002C
ColletesGigas_006401-T1	note	BUSCO:EOG091B002I
ColletesGigas_003751-T1	note	BUSCO:EOG091B002K
ColletesGigas_001628-T1	note	BUSCO:EOG091B002N
ColletesGigas_006303-T1	note	BUSCO:EOG091B002S
ColletesGigas_000320-T1	note	BUSCO:EOG091B003H
ColletesGigas_017919-T1	note	BUSCO:EOG091B003J
ColletesGigas_006066-T1	note	BUSCO:EOG091B003U
ColletesGigas_010142-T1	note	BUSCO:EOG091B003V
ColletesGigas_000572-T1	note	BUSCO:EOG091B003W
ColletesGigas_015284-T1	note	BUSCO:EOG091B003X
ColletesGigas_010819-T1	note	BUSCO:EOG091B0046
ColletesGigas_000082-T1	note	BUSCO:EOG091B0047
ColletesGigas_011497-T1	note	BUSCO:EOG091B004K
ColletesGigas_004842-T1	note	BUSCO:EOG091B004Q
ColletesGigas_011279-T1	note	BUSCO:EOG091B004W
ColletesGigas_005000-T1	note	BUSCO:EOG091B005O
ColletesGigas_013210-T1	note	BUSCO:EOG091B005P
ColletesGigas_019402-T1	note	BUSCO:EOG091B005W
ColletesGigas_002149-T1	note	BUSCO:EOG091B0067
ColletesGigas_018385-T1	note	BUSCO:EOG091B0069
ColletesGigas_014537-T1	note	BUSCO:EOG091B006C
ColletesGigas_008184-T1	note	BUSCO:EOG091B006G
ColletesGigas_009985-T1	note	BUSCO:EOG091B006I
ColletesGigas_010947-T1	note	BUSCO:EOG091B006M
ColletesGigas_006011-T1	note	BUSCO:EOG091B006R
ColletesGigas_001105-T1	note	BUSCO:EOG091B006W
ColletesGigas_016963-T1	note	BUSCO:EOG091B0073
ColletesGigas_018866-T1	note	BUSCO:EOG091B0074
ColletesGigas_000565-T1	note	BUSCO:EOG091B0079
ColletesGigas_004595-T1	note	BUSCO:EOG091B007C
ColletesGigas_017468-T1	note	BUSCO:EOG091B007F
ColletesGigas_006159-T1	note	BUSCO:EOG091B007G
ColletesGigas_001310-T1	note	BUSCO:EOG091B007W
ColletesGigas_004346-T1	note	BUSCO:EOG091B007X
ColletesGigas_007932-T1	note	BUSCO:EOG091B007Z
ColletesGigas_015619-T1	note	BUSCO:EOG091B0083
ColletesGigas_000190-T1	note	BUSCO:EOG091B0089
ColletesGigas_009498-T1	note	BUSCO:EOG091B008A
ColletesGigas_007676-T1	note	BUSCO:EOG091B008J
ColletesGigas_007718-T1	note	BUSCO:EOG091B008M
ColletesGigas_000827-T1	note	BUSCO:EOG091B008O
ColletesGigas_002658-T1	note	BUSCO:EOG091B008Q
ColletesGigas_012198-T1	note	BUSCO:EOG091B008Z
ColletesGigas_004341-T1	note	BUSCO:EOG091B0095
ColletesGigas_004834-T1	note	BUSCO:EOG091B0096
ColletesGigas_009237-T1	note	BUSCO:EOG091B009K
ColletesGigas_015847-T1	note	BUSCO:EOG091B009N
ColletesGigas_018774-T1	note	BUSCO:EOG091B009R
ColletesGigas_015380-T1	note	BUSCO:EOG091B009T
ColletesGigas_007258-T1	note	BUSCO:EOG091B009X
ColletesGigas_001866-T1	note	BUSCO:EOG091B009Z
ColletesGigas_009913-T1	note	BUSCO:EOG091B00A6
ColletesGigas_008697-T1	note	BUSCO:EOG091B00A9
ColletesGigas_010690-T1	note	BUSCO:EOG091B00AF
ColletesGigas_009176-T1	note	BUSCO:EOG091B00AQ
ColletesGigas_013292-T1	note	BUSCO:EOG091B00AY
ColletesGigas_002123-T1	note	BUSCO:EOG091B00B5
ColletesGigas_001665-T1	note	BUSCO:EOG091B00B6
ColletesGigas_006072-T1	note	BUSCO:EOG091B00B7
ColletesGigas_009174-T1	note	BUSCO:EOG091B00B9
ColletesGigas_009709-T1	note	BUSCO:EOG091B00BB
ColletesGigas_013798-T1	note	BUSCO:EOG091B00BE
ColletesGigas_017929-T1	note	BUSCO:EOG091B00BG
ColletesGigas_016310-T1	note	BUSCO:EOG091B00BH
ColletesGigas_004119-T1	note	BUSCO:EOG091B00BI
ColletesGigas_015775-T1	note	BUSCO:EOG091B00BS
ColletesGigas_006422-T1	note	BUSCO:EOG091B00BV
ColletesGigas_016598-T1	note	BUSCO:EOG091B00BW
ColletesGigas_010306-T1	note	BUSCO:EOG091B00C6
ColletesGigas_014832-T1	note	BUSCO:EOG091B00C8
ColletesGigas_001548-T1	note	BUSCO:EOG091B00C9
ColletesGigas_007934-T1	note	BUSCO:EOG091B00CA
ColletesGigas_010122-T1	note	BUSCO:EOG091B00CG
ColletesGigas_009968-T1	note	BUSCO:EOG091B00CN
ColletesGigas_018050-T1	note	BUSCO:EOG091B00CT
ColletesGigas_003091-T1	note	BUSCO:EOG091B00CU
ColletesGigas_009184-T1	note	BUSCO:EOG091B00CX
ColletesGigas_017608-T1	note	BUSCO:EOG091B00CZ
ColletesGigas_007874-T1	note	BUSCO:EOG091B00D2
ColletesGigas_005311-T1	note	BUSCO:EOG091B00DE
ColletesGigas_014837-T1	note	BUSCO:EOG091B00DL
ColletesGigas_017546-T1	note	BUSCO:EOG091B00DO
ColletesGigas_015466-T1	note	BUSCO:EOG091B00DS
ColletesGigas_003340-T1	note	BUSCO:EOG091B00DY
ColletesGigas_012121-T1	note	BUSCO:EOG091B00DZ
ColletesGigas_007671-T1	note	BUSCO:EOG091B00E0
ColletesGigas_009764-T1	note	BUSCO:EOG091B00E3
ColletesGigas_004946-T1	note	BUSCO:EOG091B00E9
ColletesGigas_003394-T1	note	BUSCO:EOG091B00EB
ColletesGigas_015986-T1	note	BUSCO:EOG091B00ED
ColletesGigas_009009-T1	note	BUSCO:EOG091B00EK
ColletesGigas_000385-T1	note	BUSCO:EOG091B00EL
ColletesGigas_001782-T1	note	BUSCO:EOG091B00EN
ColletesGigas_007907-T1	note	BUSCO:EOG091B00EP
ColletesGigas_012116-T1	note	BUSCO:EOG091B00EW
ColletesGigas_006076-T1	note	BUSCO:EOG091B00EY
ColletesGigas_019473-T1	note	BUSCO:EOG091B00F3
ColletesGigas_006392-T1	note	BUSCO:EOG091B00F9
ColletesGigas_018475-T1	note	BUSCO:EOG091B00FG
ColletesGigas_016638-T1	note	BUSCO:EOG091B00FI
ColletesGigas_004875-T1	note	BUSCO:EOG091B00FW
ColletesGigas_013317-T1	note	BUSCO:EOG091B00G1
ColletesGigas_007911-T1	note	BUSCO:EOG091B00G3
ColletesGigas_006449-T1	note	BUSCO:EOG091B00G8
ColletesGigas_009152-T1	note	BUSCO:EOG091B00GA
ColletesGigas_014409-T1	note	BUSCO:EOG091B00GF
ColletesGigas_005143-T1	note	BUSCO:EOG091B00GH
ColletesGigas_011952-T1	note	BUSCO:EOG091B00GI
ColletesGigas_014022-T1	note	BUSCO:EOG091B00GP
ColletesGigas_007394-T1	note	BUSCO:EOG091B00HB
ColletesGigas_009439-T1	note	BUSCO:EOG091B00HC
ColletesGigas_017124-T1	note	BUSCO:EOG091B00HF
ColletesGigas_008910-T1	note	BUSCO:EOG091B00HT
ColletesGigas_011533-T1	note	BUSCO:EOG091B00HV
ColletesGigas_013623-T1	note	BUSCO:EOG091B00HX
ColletesGigas_015415-T1	note	BUSCO:EOG091B00I2
ColletesGigas_007787-T1	note	BUSCO:EOG091B00I3
ColletesGigas_004426-T1	note	BUSCO:EOG091B00I7
ColletesGigas_000118-T1	note	BUSCO:EOG091B00I9
ColletesGigas_019166-T1	note	BUSCO:EOG091B00IC
ColletesGigas_005462-T1	note	BUSCO:EOG091B00IF
ColletesGigas_000557-T1	note	BUSCO:EOG091B00II
ColletesGigas_005195-T1	note	BUSCO:EOG091B00IR
ColletesGigas_002225-T1	note	BUSCO:EOG091B00IV
ColletesGigas_004895-T1	note	BUSCO:EOG091B00J4
ColletesGigas_006767-T1	note	BUSCO:EOG091B00J8
ColletesGigas_001877-T1	note	BUSCO:EOG091B00JH
ColletesGigas_002837-T1	note	BUSCO:EOG091B00JO
ColletesGigas_009964-T1	note	BUSCO:EOG091B00JY
ColletesGigas_009644-T1	note	BUSCO:EOG091B00K3
ColletesGigas_016430-T1	note	BUSCO:EOG091B00K4
ColletesGigas_006302-T1	note	BUSCO:EOG091B00K7
ColletesGigas_008666-T1	note	BUSCO:EOG091B00K8
ColletesGigas_018782-T1	note	BUSCO:EOG091B00KD
ColletesGigas_004647-T1	note	BUSCO:EOG091B00KE
ColletesGigas_018559-T1	note	BUSCO:EOG091B00KX
ColletesGigas_004933-T1	note	BUSCO:EOG091B00L1
ColletesGigas_011614-T1	note	BUSCO:EOG091B00L6
ColletesGigas_000690-T1	note	BUSCO:EOG091B00LE
ColletesGigas_013569-T1	note	BUSCO:EOG091B00M2
ColletesGigas_000264-T1	note	BUSCO:EOG091B00M5
ColletesGigas_007669-T1	note	BUSCO:EOG091B00MC
ColletesGigas_004678-T1	note	BUSCO:EOG091B00MH
ColletesGigas_014892-T1	note	BUSCO:EOG091B00ML
ColletesGigas_003704-T1	note	BUSCO:EOG091B00MP
ColletesGigas_005739-T1	note	BUSCO:EOG091B00MR
ColletesGigas_004323-T1	note	BUSCO:EOG091B00N5
ColletesGigas_000059-T1	note	BUSCO:EOG091B00N6
ColletesGigas_012220-T1	note	BUSCO:EOG091B00N7
ColletesGigas_004871-T1	note	BUSCO:EOG091B00NB
ColletesGigas_012632-T1	note	BUSCO:EOG091B00NI
ColletesGigas_019165-T1	note	BUSCO:EOG091B00NK
ColletesGigas_007703-T1	note	BUSCO:EOG091B00NU
ColletesGigas_005463-T1	note	BUSCO:EOG091B00NV
ColletesGigas_017663-T1	note	BUSCO:EOG091B00O2
ColletesGigas_012094-T1	note	BUSCO:EOG091B00O5
ColletesGigas_017157-T1	note	BUSCO:EOG091B00O7
ColletesGigas_011171-T1	note	BUSCO:EOG091B00OM
ColletesGigas_012009-T1	note	BUSCO:EOG091B00OT
ColletesGigas_011421-T1	note	BUSCO:EOG091B00OV
ColletesGigas_013813-T1	note	BUSCO:EOG091B00OW
ColletesGigas_007279-T1	note	BUSCO:EOG091B00P4
ColletesGigas_012236-T1	note	BUSCO:EOG091B00P5
ColletesGigas_001009-T1	note	BUSCO:EOG091B00P8
ColletesGigas_017434-T1	note	BUSCO:EOG091B00PG
ColletesGigas_009543-T1	note	BUSCO:EOG091B00PI
ColletesGigas_015357-T1	note	BUSCO:EOG091B00PM
ColletesGigas_018292-T1	note	BUSCO:EOG091B00PO
ColletesGigas_012501-T1	note	BUSCO:EOG091B00PS
ColletesGigas_013789-T1	note	BUSCO:EOG091B00Q2
ColletesGigas_000694-T1	note	BUSCO:EOG091B00Q5
ColletesGigas_005697-T1	note	BUSCO:EOG091B00Q9
ColletesGigas_010165-T1	note	BUSCO:EOG091B00QA
ColletesGigas_011223-T1	note	BUSCO:EOG091B00QB
ColletesGigas_014189-T1	note	BUSCO:EOG091B00QK
ColletesGigas_005911-T1	note	BUSCO:EOG091B00QS
ColletesGigas_003647-T1	note	BUSCO:EOG091B00R2
ColletesGigas_007618-T1	note	BUSCO:EOG091B00R3
ColletesGigas_003687-T1	note	BUSCO:EOG091B00R6
ColletesGigas_017920-T1	note	BUSCO:EOG091B00R7
ColletesGigas_006349-T1	note	BUSCO:EOG091B00R8
ColletesGigas_008659-T1	note	BUSCO:EOG091B00RD
ColletesGigas_004672-T1	note	BUSCO:EOG091B00RH
ColletesGigas_017940-T1	note	BUSCO:EOG091B00RL
ColletesGigas_004853-T1	note	BUSCO:EOG091B00RS
ColletesGigas_001309-T1	note	BUSCO:EOG091B00RW
ColletesGigas_018891-T1	note	BUSCO:EOG091B00RZ
ColletesGigas_001352-T1	note	BUSCO:EOG091B00S1
ColletesGigas_014879-T1	note	BUSCO:EOG091B00SC
ColletesGigas_009708-T1	note	BUSCO:EOG091B00SF
ColletesGigas_001649-T1	note	BUSCO:EOG091B00SJ
ColletesGigas_008755-T1	note	BUSCO:EOG091B00SL
ColletesGigas_005856-T1	note	BUSCO:EOG091B00SV
ColletesGigas_005981-T1	note	BUSCO:EOG091B00SZ
ColletesGigas_015974-T1	note	BUSCO:EOG091B00T6
ColletesGigas_016201-T1	note	BUSCO:EOG091B00T9
ColletesGigas_009702-T1	note	BUSCO:EOG091B00TA
ColletesGigas_012643-T1	note	BUSCO:EOG091B00TG
ColletesGigas_001455-T1	note	BUSCO:EOG091B00TP
ColletesGigas_010130-T1	note	BUSCO:EOG091B00TR
ColletesGigas_000806-T1	note	BUSCO:EOG091B00U1
ColletesGigas_012772-T1	note	BUSCO:EOG091B00UA
ColletesGigas_005733-T1	note	BUSCO:EOG091B00UK
ColletesGigas_012140-T1	note	BUSCO:EOG091B00UM
ColletesGigas_008363-T1	note	BUSCO:EOG091B00UN
ColletesGigas_012375-T1	note	BUSCO:EOG091B00UR
ColletesGigas_003525-T1	note	BUSCO:EOG091B00UT
ColletesGigas_012953-T1	note	BUSCO:EOG091B00UZ
ColletesGigas_017182-T1	note	BUSCO:EOG091B00V4
ColletesGigas_004884-T1	note	BUSCO:EOG091B00VA
ColletesGigas_016599-T1	note	BUSCO:EOG091B00VC
ColletesGigas_012640-T1	note	BUSCO:EOG091B00VE
ColletesGigas_007363-T1	note	BUSCO:EOG091B00VF
ColletesGigas_000612-T1	note	BUSCO:EOG091B00VL
ColletesGigas_016187-T1	note	BUSCO:EOG091B00VS
ColletesGigas_001297-T1	note	BUSCO:EOG091B00VX
ColletesGigas_012802-T1	note	BUSCO:EOG091B00W0
ColletesGigas_002494-T1	note	BUSCO:EOG091B00W1
ColletesGigas_001223-T1	note	BUSCO:EOG091B00W2
ColletesGigas_007637-T1	note	BUSCO:EOG091B00WC
ColletesGigas_016991-T1	note	BUSCO:EOG091B00WE
ColletesGigas_007756-T1	note	BUSCO:EOG091B00WN
ColletesGigas_001708-T1	note	BUSCO:EOG091B00XB
ColletesGigas_003094-T1	note	BUSCO:EOG091B00XD
ColletesGigas_010503-T1	note	BUSCO:EOG091B00XI
ColletesGigas_003130-T1	note	BUSCO:EOG091B00XJ
ColletesGigas_015890-T1	note	BUSCO:EOG091B00XK
ColletesGigas_004996-T1	note	BUSCO:EOG091B00XN
ColletesGigas_012291-T1	note	BUSCO:EOG091B00XT
ColletesGigas_009828-T1	note	BUSCO:EOG091B00Y1
ColletesGigas_007679-T1	note	BUSCO:EOG091B00Y2
ColletesGigas_014501-T1	note	BUSCO:EOG091B00YB
ColletesGigas_006500-T1	note	BUSCO:EOG091B00YD
ColletesGigas_017267-T1	note	BUSCO:EOG091B00YE
ColletesGigas_011881-T1	note	BUSCO:EOG091B00YI
ColletesGigas_008405-T1	note	BUSCO:EOG091B00YL
ColletesGigas_002168-T1	note	BUSCO:EOG091B00YO
ColletesGigas_015001-T1	note	BUSCO:EOG091B00YZ
ColletesGigas_017572-T1	note	BUSCO:EOG091B00Z8
ColletesGigas_009435-T1	note	BUSCO:EOG091B00ZB
ColletesGigas_016098-T1	note	BUSCO:EOG091B00ZF
ColletesGigas_018876-T1	note	BUSCO:EOG091B00ZM
ColletesGigas_015258-T1	note	BUSCO:EOG091B0101
ColletesGigas_004477-T1	note	BUSCO:EOG091B0104
ColletesGigas_016263-T1	note	BUSCO:EOG091B010C
ColletesGigas_008858-T1	note	BUSCO:EOG091B010H
ColletesGigas_019384-T1	note	BUSCO:EOG091B010M
ColletesGigas_008006-T1	note	BUSCO:EOG091B010O
ColletesGigas_016519-T1	note	BUSCO:EOG091B010Y
ColletesGigas_018772-T1	note	BUSCO:EOG091B0116
ColletesGigas_015029-T1	note	BUSCO:EOG091B011E
ColletesGigas_015458-T1	note	BUSCO:EOG091B011L
ColletesGigas_010887-T1	note	BUSCO:EOG091B011O
ColletesGigas_008276-T1	note	BUSCO:EOG091B011P
ColletesGigas_002812-T1	note	BUSCO:EOG091B011U
ColletesGigas_014237-T1	note	BUSCO:EOG091B011X
ColletesGigas_017660-T1	note	BUSCO:EOG091B0122
ColletesGigas_005968-T1	note	BUSCO:EOG091B0124
ColletesGigas_004726-T1	note	BUSCO:EOG091B0125
ColletesGigas_015508-T1	note	BUSCO:EOG091B012C
ColletesGigas_017548-T1	note	BUSCO:EOG091B012H
ColletesGigas_016969-T1	note	BUSCO:EOG091B012J
ColletesGigas_004465-T1	note	BUSCO:EOG091B012Q
ColletesGigas_016256-T1	note	BUSCO:EOG091B0132
ColletesGigas_009154-T1	note	BUSCO:EOG091B0134
ColletesGigas_018366-T1	note	BUSCO:EOG091B0137
ColletesGigas_012703-T1	note	BUSCO:EOG091B013A
ColletesGigas_018003-T1	note	BUSCO:EOG091B013H
ColletesGigas_012723-T1	note	BUSCO:EOG091B013J
ColletesGigas_017934-T1	note	BUSCO:EOG091B013N
ColletesGigas_016711-T1	note	BUSCO:EOG091B013P
ColletesGigas_003027-T1	note	BUSCO:EOG091B013T
ColletesGigas_002402-T1	note	BUSCO:EOG091B013W
ColletesGigas_015630-T1	note	BUSCO:EOG091B013Y
ColletesGigas_007576-T1	note	BUSCO:EOG091B0142
ColletesGigas_008137-T1	note	BUSCO:EOG091B014E
ColletesGigas_007898-T1	note	BUSCO:EOG091B014L
ColletesGigas_006516-T1	note	BUSCO:EOG091B014M
ColletesGigas_014009-T1	note	BUSCO:EOG091B014Q
ColletesGigas_009653-T1	note	BUSCO:EOG091B014T
ColletesGigas_011315-T1	note	BUSCO:EOG091B0150
ColletesGigas_012092-T1	note	BUSCO:EOG091B0155
ColletesGigas_003400-T1	note	BUSCO:EOG091B0156
ColletesGigas_002122-T1	note	BUSCO:EOG091B0159
ColletesGigas_002787-T1	note	BUSCO:EOG091B015C
ColletesGigas_004769-T1	note	BUSCO:EOG091B015G
ColletesGigas_006340-T1	note	BUSCO:EOG091B015K
ColletesGigas_011967-T1	note	BUSCO:EOG091B015N
ColletesGigas_014392-T1	note	BUSCO:EOG091B015U
ColletesGigas_019364-T1	note	BUSCO:EOG091B015Y
ColletesGigas_013956-T1	note	BUSCO:EOG091B0160
ColletesGigas_002520-T1	note	BUSCO:EOG091B0166
ColletesGigas_005701-T1	note	BUSCO:EOG091B0168
ColletesGigas_016904-T1	note	BUSCO:EOG091B0169
ColletesGigas_014097-T1	note	BUSCO:EOG091B016J
ColletesGigas_010234-T1	note	BUSCO:EOG091B016X
ColletesGigas_011249-T1	note	BUSCO:EOG091B0177
ColletesGigas_008364-T1	note	BUSCO:EOG091B0179
ColletesGigas_009325-T1	note	BUSCO:EOG091B017B
ColletesGigas_013820-T1	note	BUSCO:EOG091B017D
ColletesGigas_009441-T1	note	BUSCO:EOG091B017E
ColletesGigas_001895-T1	note	BUSCO:EOG091B017G
ColletesGigas_008398-T1	note	BUSCO:EOG091B017H
ColletesGigas_000879-T1	note	BUSCO:EOG091B017M
ColletesGigas_008886-T1	note	BUSCO:EOG091B017N
ColletesGigas_019399-T1	note	BUSCO:EOG091B017Z
ColletesGigas_018641-T1	note	BUSCO:EOG091B0188
ColletesGigas_007499-T1	note	BUSCO:EOG091B018G
ColletesGigas_003448-T1	note	BUSCO:EOG091B018L
ColletesGigas_014130-T1	note	BUSCO:EOG091B018M
ColletesGigas_008962-T1	note	BUSCO:EOG091B018O
ColletesGigas_015227-T1	note	BUSCO:EOG091B018Q
ColletesGigas_001070-T1	note	BUSCO:EOG091B0191
ColletesGigas_019217-T1	note	BUSCO:EOG091B0191
ColletesGigas_009478-T1	note	BUSCO:EOG091B0198
ColletesGigas_008508-T1	note	BUSCO:EOG091B019A
ColletesGigas_005238-T1	note	BUSCO:EOG091B019B
ColletesGigas_006262-T1	note	BUSCO:EOG091B019D
ColletesGigas_015343-T1	note	BUSCO:EOG091B019E
ColletesGigas_013536-T1	note	BUSCO:EOG091B019P
ColletesGigas_003514-T1	note	BUSCO:EOG091B019Y
ColletesGigas_004111-T1	note	BUSCO:EOG091B01A1
ColletesGigas_002873-T1	note	BUSCO:EOG091B01A7
ColletesGigas_006427-T1	note	BUSCO:EOG091B01AG
ColletesGigas_016961-T1	note	BUSCO:EOG091B01AQ
ColletesGigas_015866-T1	note	BUSCO:EOG091B01AR
ColletesGigas_003102-T1	note	BUSCO:EOG091B01BA
ColletesGigas_006135-T1	note	BUSCO:EOG091B01BE
ColletesGigas_013777-T1	note	BUSCO:EOG091B01BI
ColletesGigas_009210-T1	note	BUSCO:EOG091B01BQ
ColletesGigas_017028-T1	note	BUSCO:EOG091B01BW
ColletesGigas_006933-T1	note	BUSCO:EOG091B01C7
ColletesGigas_018758-T1	note	BUSCO:EOG091B01CK
ColletesGigas_004742-T1	note	BUSCO:EOG091B01CP
ColletesGigas_002169-T1	note	BUSCO:EOG091B01D7
ColletesGigas_011467-T1	note	BUSCO:EOG091B01D8
ColletesGigas_012221-T1	note	BUSCO:EOG091B01DP
ColletesGigas_010250-T1	note	BUSCO:EOG091B01E2
ColletesGigas_017489-T1	note	BUSCO:EOG091B01E8
ColletesGigas_015042-T1	note	BUSCO:EOG091B01EF
ColletesGigas_002113-T1	note	BUSCO:EOG091B01EG
ColletesGigas_018986-T1	note	BUSCO:EOG091B01EI
ColletesGigas_008288-T1	note	BUSCO:EOG091B01EL
ColletesGigas_003682-T1	note	BUSCO:EOG091B01ER
ColletesGigas_003917-T1	note	BUSCO:EOG091B01EV
ColletesGigas_011253-T1	note	BUSCO:EOG091B01F6
ColletesGigas_010047-T1	note	BUSCO:EOG091B01FB
ColletesGigas_016436-T1	note	BUSCO:EOG091B01FC
ColletesGigas_003242-T1	note	BUSCO:EOG091B01FD
ColletesGigas_004938-T1	note	BUSCO:EOG091B01FI
ColletesGigas_004524-T1	note	BUSCO:EOG091B01FN
ColletesGigas_003766-T1	note	BUSCO:EOG091B01FU
ColletesGigas_006911-T1	note	BUSCO:EOG091B01G1
ColletesGigas_004124-T1	note	BUSCO:EOG091B01G5
ColletesGigas_009922-T1	note	BUSCO:EOG091B01G6
ColletesGigas_009082-T1	note	BUSCO:EOG091B01GF
ColletesGigas_004444-T1	note	BUSCO:EOG091B01GH
ColletesGigas_009566-T1	note	BUSCO:EOG091B01GK
ColletesGigas_011990-T1	note	BUSCO:EOG091B01GM
ColletesGigas_010372-T1	note	BUSCO:EOG091B01GN
ColletesGigas_003713-T1	note	BUSCO:EOG091B01H3
ColletesGigas_001356-T1	note	BUSCO:EOG091B01HA
ColletesGigas_013901-T1	note	BUSCO:EOG091B01HJ
ColletesGigas_001538-T1	note	BUSCO:EOG091B01HK
ColletesGigas_000222-T1	note	BUSCO:EOG091B01HO
ColletesGigas_009240-T1	note	BUSCO:EOG091B01HT
ColletesGigas_010787-T1	note	BUSCO:EOG091B01HX
ColletesGigas_005531-T1	note	BUSCO:EOG091B01I0
ColletesGigas_003678-T1	note	BUSCO:EOG091B01I7
ColletesGigas_001954-T1	note	BUSCO:EOG091B01IA
ColletesGigas_000730-T1	note	BUSCO:EOG091B01IC
ColletesGigas_015864-T1	note	BUSCO:EOG091B01ID
ColletesGigas_007882-T1	note	BUSCO:EOG091B01IP
ColletesGigas_009508-T1	note	BUSCO:EOG091B01IW
ColletesGigas_016412-T1	note	BUSCO:EOG091B01J5
ColletesGigas_016845-T1	note	BUSCO:EOG091B01J7
ColletesGigas_008784-T1	note	BUSCO:EOG091B01J9
ColletesGigas_004527-T1	note	BUSCO:EOG091B01JD
ColletesGigas_005227-T1	note	BUSCO:EOG091B01JG
ColletesGigas_002588-T1	note	BUSCO:EOG091B01JL
ColletesGigas_002651-T1	note	BUSCO:EOG091B01JQ
ColletesGigas_003590-T1	note	BUSCO:EOG091B01JW
ColletesGigas_001796-T1	note	BUSCO:EOG091B01K3
ColletesGigas_013871-T1	note	BUSCO:EOG091B01KE
ColletesGigas_000426-T1	note	BUSCO:EOG091B01KF
ColletesGigas_001576-T1	note	BUSCO:EOG091B01KH
ColletesGigas_007616-T1	note	BUSCO:EOG091B01KR
ColletesGigas_010388-T1	note	BUSCO:EOG091B01KT
ColletesGigas_004529-T1	note	BUSCO:EOG091B01KW
ColletesGigas_009966-T1	note	BUSCO:EOG091B01L6
ColletesGigas_010773-T1	note	BUSCO:EOG091B01L9
ColletesGigas_012515-T1	note	BUSCO:EOG091B01LB
ColletesGigas_018388-T1	note	BUSCO:EOG091B01LD
ColletesGigas_018008-T1	note	BUSCO:EOG091B01LR
ColletesGigas_019382-T1	note	BUSCO:EOG091B01M0
ColletesGigas_004939-T1	note	BUSCO:EOG091B01M2
ColletesGigas_009205-T1	note	BUSCO:EOG091B01M9
ColletesGigas_015372-T1	note	BUSCO:EOG091B01MB
ColletesGigas_002094-T1	note	BUSCO:EOG091B01MD
ColletesGigas_009899-T1	note	BUSCO:EOG091B01MD
ColletesGigas_013293-T1	note	BUSCO:EOG091B01MN
ColletesGigas_000521-T1	note	BUSCO:EOG091B01MQ
ColletesGigas_006923-T1	note	BUSCO:EOG091B01N2
ColletesGigas_008096-T1	note	BUSCO:EOG091B01NC
ColletesGigas_005815-T1	note	BUSCO:EOG091B01NK
ColletesGigas_007345-T1	note	BUSCO:EOG091B01NP
ColletesGigas_014407-T1	note	BUSCO:EOG091B01NQ
ColletesGigas_002294-T1	note	BUSCO:EOG091B01NS
ColletesGigas_002116-T1	note	BUSCO:EOG091B01NU
ColletesGigas_018821-T1	note	BUSCO:EOG091B01O2
ColletesGigas_009897-T1	note	BUSCO:EOG091B01O5
ColletesGigas_012978-T1	note	BUSCO:EOG091B01O6
ColletesGigas_018745-T1	note	BUSCO:EOG091B01O9
ColletesGigas_015792-T1	note	BUSCO:EOG091B01OJ
ColletesGigas_005028-T1	note	BUSCO:EOG091B01OK
ColletesGigas_009428-T1	note	BUSCO:EOG091B01OP
ColletesGigas_004942-T1	note	BUSCO:EOG091B01OQ
ColletesGigas_004423-T1	note	BUSCO:EOG091B01OX
ColletesGigas_016601-T1	note	BUSCO:EOG091B01OY
ColletesGigas_007799-T1	note	BUSCO:EOG091B01PE
ColletesGigas_010829-T1	note	BUSCO:EOG091B01PF
ColletesGigas_001082-T1	note	BUSCO:EOG091B01PI
ColletesGigas_019229-T1	note	BUSCO:EOG091B01PI
ColletesGigas_015796-T1	note	BUSCO:EOG091B01PK
ColletesGigas_008418-T1	note	BUSCO:EOG091B01PO
ColletesGigas_013539-T1	note	BUSCO:EOG091B01PP
ColletesGigas_015176-T1	note	BUSCO:EOG091B01PQ
ColletesGigas_009989-T1	note	BUSCO:EOG091B01Q0
ColletesGigas_015759-T1	note	BUSCO:EOG091B01Q9
ColletesGigas_005951-T1	note	BUSCO:EOG091B01QA
ColletesGigas_005010-T1	note	BUSCO:EOG091B01QJ
ColletesGigas_005941-T1	note	BUSCO:EOG091B01QL
ColletesGigas_004414-T1	note	BUSCO:EOG091B01QO
ColletesGigas_018363-T1	note	BUSCO:EOG091B01QT
ColletesGigas_010802-T1	note	BUSCO:EOG091B01QY
ColletesGigas_002006-T1	note	BUSCO:EOG091B01QZ
ColletesGigas_003596-T1	note	BUSCO:EOG091B01R0
ColletesGigas_001413-T1	note	BUSCO:EOG091B01R3
ColletesGigas_000992-T1	note	BUSCO:EOG091B01RH
ColletesGigas_017367-T1	note	BUSCO:EOG091B01RL
ColletesGigas_008155-T1	note	BUSCO:EOG091B01RS
ColletesGigas_016764-T1	note	BUSCO:EOG091B01S2
ColletesGigas_015384-T1	note	BUSCO:EOG091B01S5
ColletesGigas_016946-T1	note	BUSCO:EOG091B01SA
ColletesGigas_005558-T1	note	BUSCO:EOG091B01SP
ColletesGigas_003320-T1	note	BUSCO:EOG091B01SZ
ColletesGigas_008856-T1	note	BUSCO:EOG091B01T1
ColletesGigas_005670-T1	note	BUSCO:EOG091B01T7
ColletesGigas_012374-T1	note	BUSCO:EOG091B01TE
ColletesGigas_008570-T1	note	BUSCO:EOG091B01TH
ColletesGigas_006931-T1	note	BUSCO:EOG091B01TJ
ColletesGigas_000757-T1	note	BUSCO:EOG091B01TL
ColletesGigas_014397-T1	note	BUSCO:EOG091B01TN
ColletesGigas_001103-T1	note	BUSCO:EOG091B01U0
ColletesGigas_003791-T1	note	BUSCO:EOG091B01U5
ColletesGigas_000536-T1	note	BUSCO:EOG091B01UF
ColletesGigas_014901-T1	note	BUSCO:EOG091B01UG
ColletesGigas_017133-T1	note	BUSCO:EOG091B01UL
ColletesGigas_006018-T1	note	BUSCO:EOG091B01UT
ColletesGigas_003385-T1	note	BUSCO:EOG091B01UX
ColletesGigas_006412-T1	note	BUSCO:EOG091B01VA
ColletesGigas_018038-T1	note	BUSCO:EOG091B01VB
ColletesGigas_018798-T1	note	BUSCO:EOG091B01VD
ColletesGigas_011148-T1	note	BUSCO:EOG091B01VO
ColletesGigas_002823-T1	note	BUSCO:EOG091B01VP
ColletesGigas_012250-T1	note	BUSCO:EOG091B01VT
ColletesGigas_011752-T1	note	BUSCO:EOG091B01VV
ColletesGigas_000584-T1	note	BUSCO:EOG091B01VZ
ColletesGigas_005645-T1	note	BUSCO:EOG091B01W3
ColletesGigas_007178-T1	note	BUSCO:EOG091B01W6
ColletesGigas_008804-T1	note	BUSCO:EOG091B01W8
ColletesGigas_006862-T1	note	BUSCO:EOG091B01WA
ColletesGigas_001390-T1	note	BUSCO:EOG091B01WB
ColletesGigas_014167-T1	note	BUSCO:EOG091B01WE
ColletesGigas_004558-T1	note	BUSCO:EOG091B01WI
ColletesGigas_000313-T1	note	BUSCO:EOG091B01WP
ColletesGigas_012292-T1	note	BUSCO:EOG091B01X4
ColletesGigas_008584-T1	note	BUSCO:EOG091B01X6
ColletesGigas_002235-T1	note	BUSCO:EOG091B01X8
ColletesGigas_010501-T1	note	BUSCO:EOG091B01XB
ColletesGigas_001720-T1	note	BUSCO:EOG091B01XN
ColletesGigas_017252-T1	note	BUSCO:EOG091B01XO
ColletesGigas_008029-T1	note	BUSCO:EOG091B01Y0
ColletesGigas_002406-T1	note	BUSCO:EOG091B01Y1
ColletesGigas_006399-T1	note	BUSCO:EOG091B01YE
ColletesGigas_013912-T1	note	BUSCO:EOG091B01YG
ColletesGigas_018172-T1	note	BUSCO:EOG091B01YV
ColletesGigas_009592-T1	note	BUSCO:EOG091B01Z5
ColletesGigas_016317-T1	note	BUSCO:EOG091B01Z6
ColletesGigas_009846-T1	note	BUSCO:EOG091B01Z7
ColletesGigas_007399-T1	note	BUSCO:EOG091B01Z9
ColletesGigas_015033-T1	note	BUSCO:EOG091B01ZD
ColletesGigas_010884-T1	note	BUSCO:EOG091B01ZH
ColletesGigas_005637-T1	note	BUSCO:EOG091B01ZI
ColletesGigas_001372-T1	note	BUSCO:EOG091B0204
ColletesGigas_003650-T1	note	BUSCO:EOG091B0207
ColletesGigas_010673-T1	note	BUSCO:EOG091B020F
ColletesGigas_010547-T1	note	BUSCO:EOG091B020J
ColletesGigas_006709-T1	note	BUSCO:EOG091B020O
ColletesGigas_005460-T1	note	BUSCO:EOG091B020P
ColletesGigas_002777-T1	note	BUSCO:EOG091B020W
ColletesGigas_004830-T1	note	BUSCO:EOG091B020Y
ColletesGigas_001154-T1	note	BUSCO:EOG091B0210
ColletesGigas_018343-T1	note	BUSCO:EOG091B0213
ColletesGigas_000526-T1	note	BUSCO:EOG091B0219
ColletesGigas_006424-T1	note	BUSCO:EOG091B021E
ColletesGigas_014371-T1	note	BUSCO:EOG091B021K
ColletesGigas_001075-T1	note	BUSCO:EOG091B021N
ColletesGigas_019222-T1	note	BUSCO:EOG091B021N
ColletesGigas_010095-T1	note	BUSCO:EOG091B021O
ColletesGigas_012270-T1	note	BUSCO:EOG091B021T
ColletesGigas_012091-T1	note	BUSCO:EOG091B021Z
ColletesGigas_001699-T1	note	BUSCO:EOG091B0221
ColletesGigas_010003-T1	note	BUSCO:EOG091B0227
ColletesGigas_015872-T1	note	BUSCO:EOG091B022D
ColletesGigas_007969-T1	note	BUSCO:EOG091B022O
ColletesGigas_011032-T1	note	BUSCO:EOG091B022Q
ColletesGigas_005474-T1	note	BUSCO:EOG091B022S
ColletesGigas_005250-T1	note	BUSCO:EOG091B0235
ColletesGigas_018186-T1	note	BUSCO:EOG091B023C
ColletesGigas_008994-T1	note	BUSCO:EOG091B023G
ColletesGigas_007587-T1	note	BUSCO:EOG091B023H
ColletesGigas_009591-T1	note	BUSCO:EOG091B023L
ColletesGigas_008083-T1	note	BUSCO:EOG091B023M
ColletesGigas_005281-T1	note	BUSCO:EOG091B0240
ColletesGigas_002568-T1	note	BUSCO:EOG091B0246
ColletesGigas_003565-T1	note	BUSCO:EOG091B024L
ColletesGigas_017996-T1	note	BUSCO:EOG091B024O
ColletesGigas_013801-T1	note	BUSCO:EOG091B024R
ColletesGigas_011975-T1	note	BUSCO:EOG091B024X
ColletesGigas_005809-T1	note	BUSCO:EOG091B0256
ColletesGigas_000824-T1	note	BUSCO:EOG091B025M
ColletesGigas_018197-T1	note	BUSCO:EOG091B0266
ColletesGigas_008655-T1	note	BUSCO:EOG091B026I
ColletesGigas_010394-T1	note	BUSCO:EOG091B026P
ColletesGigas_015419-T1	note	BUSCO:EOG091B026Q
ColletesGigas_016362-T1	note	BUSCO:EOG091B026S
ColletesGigas_015663-T1	note	BUSCO:EOG091B0274
ColletesGigas_012421-T1	note	BUSCO:EOG091B0279
ColletesGigas_010252-T1	note	BUSCO:EOG091B027C
ColletesGigas_018208-T1	note	BUSCO:EOG091B027H
ColletesGigas_012264-T1	note	BUSCO:EOG091B027O
ColletesGigas_006265-T1	note	BUSCO:EOG091B027P
ColletesGigas_012032-T1	note	BUSCO:EOG091B027X
ColletesGigas_001332-T1	note	BUSCO:EOG091B027Y
ColletesGigas_001728-T1	note	BUSCO:EOG091B0281
ColletesGigas_004882-T1	note	BUSCO:EOG091B028D
ColletesGigas_012214-T1	note	BUSCO:EOG091B028E
ColletesGigas_007960-T1	note	BUSCO:EOG091B028V
ColletesGigas_017570-T1	note	BUSCO:EOG091B028Y
ColletesGigas_003346-T1	note	BUSCO:EOG091B0292
ColletesGigas_009059-T1	note	BUSCO:EOG091B0297
ColletesGigas_000140-T1	note	BUSCO:EOG091B029B
ColletesGigas_011333-T1	note	BUSCO:EOG091B029G
ColletesGigas_005136-T1	note	BUSCO:EOG091B029H
ColletesGigas_005006-T1	note	BUSCO:EOG091B029I
ColletesGigas_014142-T1	note	BUSCO:EOG091B029Z
ColletesGigas_006142-T1	note	BUSCO:EOG091B02A1
ColletesGigas_008716-T1	note	BUSCO:EOG091B02A2
ColletesGigas_006304-T1	note	BUSCO:EOG091B02AE
ColletesGigas_010371-T1	note	BUSCO:EOG091B02AL
ColletesGigas_018191-T1	note	BUSCO:EOG091B02AM
ColletesGigas_014101-T1	note	BUSCO:EOG091B02AQ
ColletesGigas_009513-T1	note	BUSCO:EOG091B02AR
ColletesGigas_006580-T1	note	BUSCO:EOG091B02AX
ColletesGigas_004659-T1	note	BUSCO:EOG091B02AZ
ColletesGigas_014302-T1	note	BUSCO:EOG091B02B1
ColletesGigas_012490-T1	note	BUSCO:EOG091B02B2
ColletesGigas_004927-T1	note	BUSCO:EOG091B02BC
ColletesGigas_009092-T1	note	BUSCO:EOG091B02BH
ColletesGigas_000797-T1	note	BUSCO:EOG091B02BL
ColletesGigas_006482-T1	note	BUSCO:EOG091B02BN
ColletesGigas_013920-T1	note	BUSCO:EOG091B02BQ
ColletesGigas_000876-T1	note	BUSCO:EOG091B02C2
ColletesGigas_007652-T1	note	BUSCO:EOG091B02C7
ColletesGigas_011988-T1	note	BUSCO:EOG091B02CC
ColletesGigas_000822-T1	note	BUSCO:EOG091B02CT
ColletesGigas_003628-T1	note	BUSCO:EOG091B02D3
ColletesGigas_009376-T1	note	BUSCO:EOG091B02DH
ColletesGigas_001428-T1	note	BUSCO:EOG091B02DL
ColletesGigas_013566-T1	note	BUSCO:EOG091B02DN
ColletesGigas_003384-T1	note	BUSCO:EOG091B02DO
ColletesGigas_005747-T1	note	BUSCO:EOG091B02E8
ColletesGigas_002731-T1	note	BUSCO:EOG091B02EA
ColletesGigas_015044-T1	note	BUSCO:EOG091B02EG
ColletesGigas_013910-T1	note	BUSCO:EOG091B02ER
ColletesGigas_009333-T1	note	BUSCO:EOG091B02ES
ColletesGigas_010258-T1	note	BUSCO:EOG091B02F1
ColletesGigas_004782-T1	note	BUSCO:EOG091B02F4
ColletesGigas_011452-T1	note	BUSCO:EOG091B02FA
ColletesGigas_003971-T1	note	BUSCO:EOG091B02FG
ColletesGigas_005876-T1	note	BUSCO:EOG091B02FK
ColletesGigas_000137-T1	note	BUSCO:EOG091B02FO
ColletesGigas_008999-T1	note	BUSCO:EOG091B02FQ
ColletesGigas_006507-T1	note	BUSCO:EOG091B02FR
ColletesGigas_016787-T1	note	BUSCO:EOG091B02FV
ColletesGigas_015569-T1	note	BUSCO:EOG091B02G1
ColletesGigas_005538-T1	note	BUSCO:EOG091B02G2
ColletesGigas_014947-T1	note	BUSCO:EOG091B02G9
ColletesGigas_007305-T1	note	BUSCO:EOG091B02GA
ColletesGigas_007754-T1	note	BUSCO:EOG091B02GF
ColletesGigas_011925-T1	note	BUSCO:EOG091B02GG
ColletesGigas_007661-T1	note	BUSCO:EOG091B02GP
ColletesGigas_007861-T1	note	BUSCO:EOG091B02GS
ColletesGigas_001285-T1	note	BUSCO:EOG091B02GT
ColletesGigas_004468-T1	note	BUSCO:EOG091B02GZ
ColletesGigas_000790-T1	note	BUSCO:EOG091B02H8
ColletesGigas_017669-T1	note	BUSCO:EOG091B02H9
ColletesGigas_009570-T1	note	BUSCO:EOG091B02HC
ColletesGigas_013863-T1	note	BUSCO:EOG091B02HF
ColletesGigas_013084-T1	note	BUSCO:EOG091B02HG
ColletesGigas_009847-T1	note	BUSCO:EOG091B02HK
ColletesGigas_001406-T1	note	BUSCO:EOG091B02HU
ColletesGigas_007664-T1	note	BUSCO:EOG091B02IC
ColletesGigas_015179-T1	note	BUSCO:EOG091B02IL
ColletesGigas_008486-T1	note	BUSCO:EOG091B02IS
ColletesGigas_001906-T1	note	BUSCO:EOG091B02J0
ColletesGigas_004728-T1	note	BUSCO:EOG091B02J3
ColletesGigas_017205-T1	note	BUSCO:EOG091B02J4
ColletesGigas_010510-T1	note	BUSCO:EOG091B02J8
ColletesGigas_002867-T1	note	BUSCO:EOG091B02JC
ColletesGigas_006518-T1	note	BUSCO:EOG091B02JQ
ColletesGigas_001270-T1	note	BUSCO:EOG091B02JS
ColletesGigas_007579-T1	note	BUSCO:EOG091B02JW
ColletesGigas_013665-T1	note	BUSCO:EOG091B02K1
ColletesGigas_003411-T1	note	BUSCO:EOG091B02K4
ColletesGigas_004781-T1	note	BUSCO:EOG091B02K7
ColletesGigas_019147-T1	note	BUSCO:EOG091B02KC
ColletesGigas_012592-T1	note	BUSCO:EOG091B02KE
ColletesGigas_012714-T1	note	BUSCO:EOG091B02KG
ColletesGigas_009731-T1	note	BUSCO:EOG091B02KP
ColletesGigas_019354-T1	note	BUSCO:EOG091B02KQ
ColletesGigas_008520-T1	note	BUSCO:EOG091B02L8
ColletesGigas_015627-T1	note	BUSCO:EOG091B02LH
ColletesGigas_000185-T1	note	BUSCO:EOG091B02LL
ColletesGigas_000141-T1	note	BUSCO:EOG091B02LY
ColletesGigas_002611-T1	note	BUSCO:EOG091B02M0
ColletesGigas_007259-T1	note	BUSCO:EOG091B02M8
ColletesGigas_009545-T1	note	BUSCO:EOG091B02MB
ColletesGigas_010354-T1	note	BUSCO:EOG091B02MD
ColletesGigas_006370-T1	note	BUSCO:EOG091B02MJ
ColletesGigas_004749-T1	note	BUSCO:EOG091B02ML
ColletesGigas_016340-T1	note	BUSCO:EOG091B02MQ
ColletesGigas_010540-T1	note	BUSCO:EOG091B02MR
ColletesGigas_008421-T1	note	BUSCO:EOG091B02MT
ColletesGigas_016821-T1	note	BUSCO:EOG091B02MX
ColletesGigas_004521-T1	note	BUSCO:EOG091B02N2
ColletesGigas_008690-T1	note	BUSCO:EOG091B02N5
ColletesGigas_008370-T1	note	BUSCO:EOG091B02N9
ColletesGigas_019051-T1	note	BUSCO:EOG091B02NW
ColletesGigas_002924-T1	note	BUSCO:EOG091B02O1
ColletesGigas_017560-T1	note	BUSCO:EOG091B02O1
ColletesGigas_009715-T1	note	BUSCO:EOG091B02O4
ColletesGigas_001827-T1	note	BUSCO:EOG091B02OA
ColletesGigas_011670-T1	note	BUSCO:EOG091B02OB
ColletesGigas_004652-T1	note	BUSCO:EOG091B02OT
ColletesGigas_001983-T1	note	BUSCO:EOG091B02OX
ColletesGigas_000009-T1	note	BUSCO:EOG091B02P4
ColletesGigas_006312-T1	note	BUSCO:EOG091B02P6
ColletesGigas_008158-T1	note	BUSCO:EOG091B02PN
ColletesGigas_014479-T1	note	BUSCO:EOG091B02PO
ColletesGigas_018805-T1	note	BUSCO:EOG091B02PO
ColletesGigas_013642-T1	note	BUSCO:EOG091B02PP
ColletesGigas_007013-T1	note	BUSCO:EOG091B02PR
ColletesGigas_008748-T1	note	BUSCO:EOG091B02Q2
ColletesGigas_014029-T1	note	BUSCO:EOG091B02QD
ColletesGigas_001416-T1	note	BUSCO:EOG091B02QE
ColletesGigas_010545-T1	note	BUSCO:EOG091B02QK
ColletesGigas_009377-T1	note	BUSCO:EOG091B02QO
ColletesGigas_005536-T1	note	BUSCO:EOG091B02QV
ColletesGigas_001125-T1	note	BUSCO:EOG091B02QW
ColletesGigas_011227-T1	note	BUSCO:EOG091B02R1
ColletesGigas_006063-T1	note	BUSCO:EOG091B02R5
ColletesGigas_010214-T1	note	BUSCO:EOG091B02RC
ColletesGigas_012602-T1	note	BUSCO:EOG091B02RK
ColletesGigas_019970-T1	note	BUSCO:EOG091B02RP
ColletesGigas_012110-T1	note	BUSCO:EOG091B02RS
ColletesGigas_002158-T1	note	BUSCO:EOG091B02RV
ColletesGigas_002512-T1	note	BUSCO:EOG091B02RY
ColletesGigas_003698-T1	note	BUSCO:EOG091B02S0
ColletesGigas_005824-T1	note	BUSCO:EOG091B02S8
ColletesGigas_010246-T1	note	BUSCO:EOG091B02S9
ColletesGigas_012181-T1	note	BUSCO:EOG091B02SB
ColletesGigas_003993-T1	note	BUSCO:EOG091B02SC
ColletesGigas_004393-T1	note	BUSCO:EOG091B02SD
ColletesGigas_016575-T1	note	BUSCO:EOG091B02SJ
ColletesGigas_004725-T1	note	BUSCO:EOG091B02SY
ColletesGigas_003778-T1	note	BUSCO:EOG091B02T3
ColletesGigas_006321-T1	note	BUSCO:EOG091B02TC
ColletesGigas_010404-T1	note	BUSCO:EOG091B02TF
ColletesGigas_005644-T1	note	BUSCO:EOG091B02TG
ColletesGigas_004941-T1	note	BUSCO:EOG091B02TH
ColletesGigas_006043-T1	note	BUSCO:EOG091B02TI
ColletesGigas_007915-T1	note	BUSCO:EOG091B02TZ
ColletesGigas_009571-T1	note	BUSCO:EOG091B02U7
ColletesGigas_019146-T1	note	BUSCO:EOG091B02UR
ColletesGigas_014015-T1	note	BUSCO:EOG091B02UW
ColletesGigas_005914-T1	note	BUSCO:EOG091B02V1
ColletesGigas_002215-T1	note	BUSCO:EOG091B02V3
ColletesGigas_017244-T1	note	BUSCO:EOG091B02V4
ColletesGigas_007880-T1	note	BUSCO:EOG091B02V9
ColletesGigas_007963-T1	note	BUSCO:EOG091B02VN
ColletesGigas_016938-T1	note	BUSCO:EOG091B02W3
ColletesGigas_012503-T1	note	BUSCO:EOG091B02W9
ColletesGigas_018386-T1	note	BUSCO:EOG091B02WL
ColletesGigas_007902-T1	note	BUSCO:EOG091B02WM
ColletesGigas_019360-T1	note	BUSCO:EOG091B02WU
ColletesGigas_015104-T1	note	BUSCO:EOG091B02X7
ColletesGigas_018882-T1	note	BUSCO:EOG091B02XF
ColletesGigas_010707-T1	note	BUSCO:EOG091B02XH
ColletesGigas_011052-T1	note	BUSCO:EOG091B02XK
ColletesGigas_017414-T1	note	BUSCO:EOG091B02XQ
ColletesGigas_003652-T1	note	BUSCO:EOG091B02XU
ColletesGigas_012199-T1	note	BUSCO:EOG091B02XX
ColletesGigas_001063-T1	note	BUSCO:EOG091B02Y6
ColletesGigas_019211-T1	note	BUSCO:EOG091B02Y6
ColletesGigas_018018-T1	note	BUSCO:EOG091B02YA
ColletesGigas_001958-T1	note	BUSCO:EOG091B02YB
ColletesGigas_017953-T1	note	BUSCO:EOG091B02YD
ColletesGigas_009366-T1	note	BUSCO:EOG091B02YE
ColletesGigas_007249-T1	note	BUSCO:EOG091B02YF
ColletesGigas_009888-T1	note	BUSCO:EOG091B02YR
ColletesGigas_002229-T1	note	BUSCO:EOG091B02YV
ColletesGigas_016766-T1	note	BUSCO:EOG091B02Z1
ColletesGigas_009531-T1	note	BUSCO:EOG091B02Z6
ColletesGigas_009608-T1	note	BUSCO:EOG091B02Z8
ColletesGigas_017412-T1	note	BUSCO:EOG091B02ZA
ColletesGigas_013822-T1	note	BUSCO:EOG091B02ZE
ColletesGigas_011404-T1	note	BUSCO:EOG091B02ZP
ColletesGigas_013243-T1	note	BUSCO:EOG091B02ZQ
ColletesGigas_018281-T1	note	BUSCO:EOG091B02ZV
ColletesGigas_009572-T1	note	BUSCO:EOG091B02ZW
ColletesGigas_010954-T1	note	BUSCO:EOG091B02ZX
ColletesGigas_015749-T1	note	BUSCO:EOG091B02ZY
ColletesGigas_018800-T1	note	BUSCO:EOG091B0302
ColletesGigas_004501-T1	note	BUSCO:EOG091B030A
ColletesGigas_001435-T1	note	BUSCO:EOG091B030S
ColletesGigas_000586-T1	note	BUSCO:EOG091B030V
ColletesGigas_002442-T1	note	BUSCO:EOG091B0312
ColletesGigas_003318-T1	note	BUSCO:EOG091B0316
ColletesGigas_010671-T1	note	BUSCO:EOG091B0317
ColletesGigas_002901-T1	note	BUSCO:EOG091B0319
ColletesGigas_016200-T1	note	BUSCO:EOG091B031B
ColletesGigas_005686-T1	note	BUSCO:EOG091B031C
ColletesGigas_017202-T1	note	BUSCO:EOG091B031G
ColletesGigas_018471-T1	note	BUSCO:EOG091B031K
ColletesGigas_012238-T1	note	BUSCO:EOG091B031P
ColletesGigas_009969-T1	note	BUSCO:EOG091B0320
ColletesGigas_009990-T1	note	BUSCO:EOG091B0320
ColletesGigas_007359-T1	note	BUSCO:EOG091B0326
ColletesGigas_015288-T1	note	BUSCO:EOG091B032D
ColletesGigas_005657-T1	note	BUSCO:EOG091B032N
ColletesGigas_017175-T1	note	BUSCO:EOG091B032T
ColletesGigas_014520-T1	note	BUSCO:EOG091B032Y
ColletesGigas_002181-T1	note	BUSCO:EOG091B0333
ColletesGigas_010222-T1	note	BUSCO:EOG091B0337
ColletesGigas_007819-T1	note	BUSCO:EOG091B0338
ColletesGigas_016438-T1	note	BUSCO:EOG091B033O
ColletesGigas_000139-T1	note	BUSCO:EOG091B0341
ColletesGigas_001897-T1	note	BUSCO:EOG091B0345
ColletesGigas_015769-T1	note	BUSCO:EOG091B0349
ColletesGigas_013402-T1	note	BUSCO:EOG091B034A
ColletesGigas_009877-T1	note	BUSCO:EOG091B034C
ColletesGigas_002723-T1	note	BUSCO:EOG091B034K
ColletesGigas_009332-T1	note	BUSCO:EOG091B034M
ColletesGigas_015161-T1	note	BUSCO:EOG091B034S
ColletesGigas_008779-T1	note	BUSCO:EOG091B034W
ColletesGigas_006955-T1	note	BUSCO:EOG091B0350
ColletesGigas_015276-T1	note	BUSCO:EOG091B035H
ColletesGigas_017141-T1	note	BUSCO:EOG091B035J
ColletesGigas_010311-T1	note	BUSCO:EOG091B035L
ColletesGigas_007561-T1	note	BUSCO:EOG091B035O
ColletesGigas_016434-T1	note	BUSCO:EOG091B035S
ColletesGigas_011600-T1	note	BUSCO:EOG091B0367
ColletesGigas_015444-T1	note	BUSCO:EOG091B0368
ColletesGigas_006437-T1	note	BUSCO:EOG091B036B
ColletesGigas_000157-T1	note	BUSCO:EOG091B036D
ColletesGigas_002393-T1	note	BUSCO:EOG091B036F
ColletesGigas_018376-T1	note	BUSCO:EOG091B036G
ColletesGigas_018640-T1	note	BUSCO:EOG091B036K
ColletesGigas_001764-T1	note	BUSCO:EOG091B036T
ColletesGigas_001179-T1	note	BUSCO:EOG091B0371
ColletesGigas_017965-T1	note	BUSCO:EOG091B0372
ColletesGigas_003568-T1	note	BUSCO:EOG091B037F
ColletesGigas_019738-T1	note	BUSCO:EOG091B037K
ColletesGigas_007173-T1	note	BUSCO:EOG091B037Q
ColletesGigas_004765-T1	note	BUSCO:EOG091B037R
ColletesGigas_004437-T1	note	BUSCO:EOG091B037S
ColletesGigas_000599-T1	note	BUSCO:EOG091B037T
ColletesGigas_001391-T1	note	BUSCO:EOG091B037W
ColletesGigas_002696-T1	note	BUSCO:EOG091B0385
ColletesGigas_017119-T1	note	BUSCO:EOG091B038F
ColletesGigas_013876-T1	note	BUSCO:EOG091B038I
ColletesGigas_007607-T1	note	BUSCO:EOG091B038O
ColletesGigas_001915-T1	note	BUSCO:EOG091B038X
ColletesGigas_001065-T1	note	BUSCO:EOG091B0395
ColletesGigas_019213-T1	note	BUSCO:EOG091B0395
ColletesGigas_003815-T1	note	BUSCO:EOG091B039A
ColletesGigas_014005-T1	note	BUSCO:EOG091B039H
ColletesGigas_013717-T1	note	BUSCO:EOG091B039V
ColletesGigas_013531-T1	note	BUSCO:EOG091B03A2
ColletesGigas_017618-T1	note	BUSCO:EOG091B03A6
ColletesGigas_003139-T1	note	BUSCO:EOG091B03A8
ColletesGigas_003549-T1	note	BUSCO:EOG091B03AH
ColletesGigas_009561-T1	note	BUSCO:EOG091B03B7
ColletesGigas_012294-T1	note	BUSCO:EOG091B03BA
ColletesGigas_012470-T1	note	BUSCO:EOG091B03BI
ColletesGigas_015102-T1	note	BUSCO:EOG091B03BJ
ColletesGigas_005025-T1	note	BUSCO:EOG091B03BO
ColletesGigas_011500-T1	note	BUSCO:EOG091B03BR
ColletesGigas_004530-T1	note	BUSCO:EOG091B03BV
ColletesGigas_016952-T1	note	BUSCO:EOG091B03BY
ColletesGigas_018652-T1	note	BUSCO:EOG091B03C4
ColletesGigas_000941-T1	note	BUSCO:EOG091B03C7
ColletesGigas_008427-T1	note	BUSCO:EOG091B03C8
ColletesGigas_004916-T1	note	BUSCO:EOG091B03C9
ColletesGigas_004622-T1	note	BUSCO:EOG091B03CA
ColletesGigas_018320-T1	note	BUSCO:EOG091B03CB
ColletesGigas_018620-T1	note	BUSCO:EOG091B03CC
ColletesGigas_017131-T1	note	BUSCO:EOG091B03CD
ColletesGigas_017628-T1	note	BUSCO:EOG091B03CG
ColletesGigas_011560-T1	note	BUSCO:EOG091B03CH
ColletesGigas_018901-T1	note	BUSCO:EOG091B03CK
ColletesGigas_010890-T1	note	BUSCO:EOG091B03CL
ColletesGigas_005282-T1	note	BUSCO:EOG091B03CQ
ColletesGigas_009451-T1	note	BUSCO:EOG091B03CX
ColletesGigas_005453-T1	note	BUSCO:EOG091B03D1
ColletesGigas_000603-T1	note	BUSCO:EOG091B03D7
ColletesGigas_001375-T1	note	BUSCO:EOG091B03DF
ColletesGigas_003726-T1	note	BUSCO:EOG091B03DL
ColletesGigas_004707-T1	note	BUSCO:EOG091B03DM
ColletesGigas_004709-T1	note	BUSCO:EOG091B03DM
ColletesGigas_018372-T1	note	BUSCO:EOG091B03DR
ColletesGigas_004985-T1	note	BUSCO:EOG091B03DV
ColletesGigas_004984-T1	note	BUSCO:EOG091B03DX
ColletesGigas_017609-T1	note	BUSCO:EOG091B03E0
ColletesGigas_001395-T1	note	BUSCO:EOG091B03E5
ColletesGigas_009504-T1	note	BUSCO:EOG091B03EA
ColletesGigas_001912-T1	note	BUSCO:EOG091B03EH
ColletesGigas_015435-T1	note	BUSCO:EOG091B03EI
ColletesGigas_013421-T1	note	BUSCO:EOG091B03F3
ColletesGigas_002330-T1	note	BUSCO:EOG091B03FC
ColletesGigas_007158-T1	note	BUSCO:EOG091B03FD
ColletesGigas_010381-T1	note	BUSCO:EOG091B03FF
ColletesGigas_009278-T1	note	BUSCO:EOG091B03FG
ColletesGigas_008179-T1	note	BUSCO:EOG091B03FK
ColletesGigas_005757-T1	note	BUSCO:EOG091B03FP
ColletesGigas_012525-T1	note	BUSCO:EOG091B03FR
ColletesGigas_010889-T1	note	BUSCO:EOG091B03FS
ColletesGigas_018225-T1	note	BUSCO:EOG091B03FV
ColletesGigas_017936-T1	note	BUSCO:EOG091B03FW
ColletesGigas_011565-T1	note	BUSCO:EOG091B03FZ
ColletesGigas_007883-T1	note	BUSCO:EOG091B03G8
ColletesGigas_007227-T1	note	BUSCO:EOG091B03GD
ColletesGigas_011180-T1	note	BUSCO:EOG091B03GG
ColletesGigas_002408-T1	note	BUSCO:EOG091B03GK
ColletesGigas_003302-T1	note	BUSCO:EOG091B03GS
ColletesGigas_004624-T1	note	BUSCO:EOG091B03HK
ColletesGigas_007751-T1	note	BUSCO:EOG091B03HL
ColletesGigas_002747-T1	note	BUSCO:EOG091B03HW
ColletesGigas_001882-T1	note	BUSCO:EOG091B03I3
ColletesGigas_010263-T1	note	BUSCO:EOG091B03I4
ColletesGigas_015744-T1	note	BUSCO:EOG091B03I6
ColletesGigas_002236-T1	note	BUSCO:EOG091B03IA
ColletesGigas_004318-T1	note	BUSCO:EOG091B03II
ColletesGigas_019366-T1	note	BUSCO:EOG091B03IV
ColletesGigas_007301-T1	note	BUSCO:EOG091B03J3
ColletesGigas_017195-T1	note	BUSCO:EOG091B03J4
ColletesGigas_017281-T1	note	BUSCO:EOG091B03J5
ColletesGigas_002800-T1	note	BUSCO:EOG091B03JG
ColletesGigas_002468-T1	note	BUSCO:EOG091B03JH
ColletesGigas_005104-T1	note	BUSCO:EOG091B03JI
ColletesGigas_001819-T1	note	BUSCO:EOG091B03JM
ColletesGigas_015107-T1	note	BUSCO:EOG091B03JQ
ColletesGigas_019171-T1	note	BUSCO:EOG091B03JW
ColletesGigas_012331-T1	note	BUSCO:EOG091B03JY
ColletesGigas_016349-T1	note	BUSCO:EOG091B03JY
ColletesGigas_018760-T1	note	BUSCO:EOG091B03K0
ColletesGigas_002503-T1	note	BUSCO:EOG091B03K3
ColletesGigas_010587-T1	note	BUSCO:EOG091B03K4
ColletesGigas_012151-T1	note	BUSCO:EOG091B03K5
ColletesGigas_008120-T1	note	BUSCO:EOG091B03K8
ColletesGigas_016382-T1	note	BUSCO:EOG091B03KG
ColletesGigas_003442-T1	note	BUSCO:EOG091B03KL
ColletesGigas_016949-T1	note	BUSCO:EOG091B03KM
ColletesGigas_006466-T1	note	BUSCO:EOG091B03KN
ColletesGigas_010669-T1	note	BUSCO:EOG091B03KP
ColletesGigas_016386-T1	note	BUSCO:EOG091B03KV
ColletesGigas_005012-T1	note	BUSCO:EOG091B03L1
ColletesGigas_013765-T1	note	BUSCO:EOG091B03L5
ColletesGigas_007757-T1	note	BUSCO:EOG091B03LF
ColletesGigas_009580-T1	note	BUSCO:EOG091B03LJ
ColletesGigas_001225-T1	note	BUSCO:EOG091B03LL
ColletesGigas_004113-T1	note	BUSCO:EOG091B03LM
ColletesGigas_005106-T1	note	BUSCO:EOG091B03LN
ColletesGigas_010251-T1	note	BUSCO:EOG091B03LO
ColletesGigas_004107-T1	note	BUSCO:EOG091B03LP
ColletesGigas_007774-T1	note	BUSCO:EOG091B03LT
ColletesGigas_006275-T1	note	BUSCO:EOG091B03M1
ColletesGigas_001540-T1	note	BUSCO:EOG091B03M6
ColletesGigas_003748-T1	note	BUSCO:EOG091B03M7
ColletesGigas_008111-T1	note	BUSCO:EOG091B03M8
ColletesGigas_010143-T1	note	BUSCO:EOG091B03MD
ColletesGigas_017180-T1	note	BUSCO:EOG091B03MO
ColletesGigas_001577-T1	note	BUSCO:EOG091B03MS
ColletesGigas_009713-T1	note	BUSCO:EOG091B03N0
ColletesGigas_007737-T1	note	BUSCO:EOG091B03N2
ColletesGigas_002619-T1	note	BUSCO:EOG091B03N4
ColletesGigas_001088-T1	note	BUSCO:EOG091B03NA
ColletesGigas_005703-T1	note	BUSCO:EOG091B03NF
ColletesGigas_005586-T1	note	BUSCO:EOG091B03NS
ColletesGigas_002177-T1	note	BUSCO:EOG091B03NV
ColletesGigas_010120-T1	note	BUSCO:EOG091B03NW
ColletesGigas_009511-T1	note	BUSCO:EOG091B03O3
ColletesGigas_005756-T1	note	BUSCO:EOG091B03O4
ColletesGigas_007118-T1	note	BUSCO:EOG091B03O7
ColletesGigas_002289-T1	note	BUSCO:EOG091B03OE
ColletesGigas_002500-T1	note	BUSCO:EOG091B03OM
ColletesGigas_018488-T1	note	BUSCO:EOG091B03ON
ColletesGigas_007884-T1	note	BUSCO:EOG091B03OW
ColletesGigas_010077-T1	note	BUSCO:EOG091B03PE
ColletesGigas_006669-T1	note	BUSCO:EOG091B03PK
ColletesGigas_014375-T1	note	BUSCO:EOG091B03PU
ColletesGigas_000229-T1	note	BUSCO:EOG091B03Q4
ColletesGigas_008004-T1	note	BUSCO:EOG091B03Q8
ColletesGigas_007946-T1	note	BUSCO:EOG091B03QG
ColletesGigas_009805-T1	note	BUSCO:EOG091B03QH
ColletesGigas_011743-T1	note	BUSCO:EOG091B03QN
ColletesGigas_013467-T1	note	BUSCO:EOG091B03QZ
ColletesGigas_008574-T1	note	BUSCO:EOG091B03R5
ColletesGigas_008140-T1	note	BUSCO:EOG091B03R6
ColletesGigas_004955-T1	note	BUSCO:EOG091B03RJ
ColletesGigas_007736-T1	note	BUSCO:EOG091B03RN
ColletesGigas_009323-T1	note	BUSCO:EOG091B03RP
ColletesGigas_016221-T1	note	BUSCO:EOG091B03RX
ColletesGigas_015412-T1	note	BUSCO:EOG091B03SE
ColletesGigas_004809-T1	note	BUSCO:EOG091B03SH
ColletesGigas_010499-T1	note	BUSCO:EOG091B03SK
ColletesGigas_000963-T1	note	BUSCO:EOG091B03SM
ColletesGigas_011127-T1	note	BUSCO:EOG091B03SO
ColletesGigas_006190-T1	note	BUSCO:EOG091B03SQ
ColletesGigas_017644-T1	note	BUSCO:EOG091B03SZ
ColletesGigas_018262-T1	note	BUSCO:EOG091B03T2
ColletesGigas_007022-T1	note	BUSCO:EOG091B03T7
ColletesGigas_017199-T1	note	BUSCO:EOG091B03TA
ColletesGigas_002221-T1	note	BUSCO:EOG091B03TU
ColletesGigas_019000-T1	note	BUSCO:EOG091B03TW
ColletesGigas_007381-T1	note	BUSCO:EOG091B03U0
ColletesGigas_011891-T1	note	BUSCO:EOG091B03UA
ColletesGigas_002782-T1	note	BUSCO:EOG091B03UI
ColletesGigas_017642-T1	note	BUSCO:EOG091B03UQ
ColletesGigas_008507-T1	note	BUSCO:EOG091B03UW
ColletesGigas_001426-T1	note	BUSCO:EOG091B03UX
ColletesGigas_017323-T1	note	BUSCO:EOG091B03V5
ColletesGigas_009328-T1	note	BUSCO:EOG091B03VU
ColletesGigas_002625-T1	note	BUSCO:EOG091B03VY
ColletesGigas_004751-T1	note	BUSCO:EOG091B03W1
ColletesGigas_017998-T1	note	BUSCO:EOG091B03W2
ColletesGigas_008376-T1	note	BUSCO:EOG091B03W4
ColletesGigas_006940-T1	note	BUSCO:EOG091B03WG
ColletesGigas_004740-T1	note	BUSCO:EOG091B03WI
ColletesGigas_009694-T1	note	BUSCO:EOG091B03WX
ColletesGigas_004887-T1	note	BUSCO:EOG091B03X1
ColletesGigas_019236-T1	note	BUSCO:EOG091B03XG
ColletesGigas_005249-T1	note	BUSCO:EOG091B03XQ
ColletesGigas_003801-T1	note	BUSCO:EOG091B03XW
ColletesGigas_012492-T1	note	BUSCO:EOG091B03Y3
ColletesGigas_000440-T1	note	BUSCO:EOG091B03Y5
ColletesGigas_014263-T1	note	BUSCO:EOG091B03Y6
ColletesGigas_018021-T1	note	BUSCO:EOG091B03Y7
ColletesGigas_000006-T1	note	BUSCO:EOG091B03YA
ColletesGigas_005315-T1	note	BUSCO:EOG091B03YG
ColletesGigas_001234-T1	note	BUSCO:EOG091B03YN
ColletesGigas_012237-T1	note	BUSCO:EOG091B03YX
ColletesGigas_007008-T1	note	BUSCO:EOG091B03Z5
ColletesGigas_000395-T1	note	BUSCO:EOG091B03ZG
ColletesGigas_012070-T1	note	BUSCO:EOG091B03ZJ
ColletesGigas_001512-T1	note	BUSCO:EOG091B03ZK
ColletesGigas_009553-T1	note	BUSCO:EOG091B03ZP
ColletesGigas_009117-T1	note	BUSCO:EOG091B0403
ColletesGigas_004315-T1	note	BUSCO:EOG091B040A
ColletesGigas_010444-T1	note	BUSCO:EOG091B040C
ColletesGigas_019362-T1	note	BUSCO:EOG091B040Q
ColletesGigas_006074-T1	note	BUSCO:EOG091B040R
ColletesGigas_009196-T1	note	BUSCO:EOG091B040V
ColletesGigas_018006-T1	note	BUSCO:EOG091B0412
ColletesGigas_015253-T1	note	BUSCO:EOG091B0415
ColletesGigas_008672-T1	note	BUSCO:EOG091B041F
ColletesGigas_015645-T1	note	BUSCO:EOG091B041O
ColletesGigas_000528-T1	note	BUSCO:EOG091B041Q
ColletesGigas_000783-T1	note	BUSCO:EOG091B041T
ColletesGigas_005817-T1	note	BUSCO:EOG091B041Y
ColletesGigas_007701-T1	note	BUSCO:EOG091B0420
ColletesGigas_013744-T1	note	BUSCO:EOG091B0421
ColletesGigas_008478-T1	note	BUSCO:EOG091B0428
ColletesGigas_012338-T1	note	BUSCO:EOG091B042B
ColletesGigas_016356-T1	note	BUSCO:EOG091B042B
ColletesGigas_017254-T1	note	BUSCO:EOG091B042S
ColletesGigas_005134-T1	note	BUSCO:EOG091B042U
ColletesGigas_005718-T1	note	BUSCO:EOG091B042X
ColletesGigas_007372-T1	note	BUSCO:EOG091B042Y
ColletesGigas_013766-T1	note	BUSCO:EOG091B0430
ColletesGigas_000958-T1	note	BUSCO:EOG091B043I
ColletesGigas_001143-T1	note	BUSCO:EOG091B043T
ColletesGigas_016203-T1	note	BUSCO:EOG091B043W
ColletesGigas_009635-T1	note	BUSCO:EOG091B0444
ColletesGigas_002734-T1	note	BUSCO:EOG091B0449
ColletesGigas_012829-T1	note	BUSCO:EOG091B044C
ColletesGigas_007970-T1	note	BUSCO:EOG091B044N
ColletesGigas_016496-T1	note	BUSCO:EOG091B044T
ColletesGigas_009062-T1	note	BUSCO:EOG091B0455
ColletesGigas_009774-T1	note	BUSCO:EOG091B0457
ColletesGigas_010254-T1	note	BUSCO:EOG091B045F
ColletesGigas_010392-T1	note	BUSCO:EOG091B045O
ColletesGigas_005646-T1	note	BUSCO:EOG091B045Z
ColletesGigas_008282-T1	note	BUSCO:EOG091B0461
ColletesGigas_005823-T1	note	BUSCO:EOG091B0462
ColletesGigas_003988-T1	note	BUSCO:EOG091B0467
ColletesGigas_010396-T1	note	BUSCO:EOG091B046B
ColletesGigas_005470-T1	note	BUSCO:EOG091B046C
ColletesGigas_011845-T1	note	BUSCO:EOG091B046D
ColletesGigas_006677-T1	note	BUSCO:EOG091B046G
ColletesGigas_001635-T1	note	BUSCO:EOG091B046O
ColletesGigas_011044-T1	note	BUSCO:EOG091B046V
ColletesGigas_012496-T1	note	BUSCO:EOG091B046Z
ColletesGigas_019388-T1	note	BUSCO:EOG091B0479
ColletesGigas_003566-T1	note	BUSCO:EOG091B047G
ColletesGigas_004633-T1	note	BUSCO:EOG091B0482
ColletesGigas_000815-T1	note	BUSCO:EOG091B0485
ColletesGigas_011118-T1	note	BUSCO:EOG091B0487
ColletesGigas_008465-T1	note	BUSCO:EOG091B048B
ColletesGigas_006721-T1	note	BUSCO:EOG091B048F
ColletesGigas_005641-T1	note	BUSCO:EOG091B048J
ColletesGigas_010330-T1	note	BUSCO:EOG091B048K
ColletesGigas_000268-T1	note	BUSCO:EOG091B048N
ColletesGigas_005029-T1	note	BUSCO:EOG091B048O
ColletesGigas_005932-T1	note	BUSCO:EOG091B048P
ColletesGigas_007696-T1	note	BUSCO:EOG091B048Y
ColletesGigas_000782-T1	note	BUSCO:EOG091B0491
ColletesGigas_000462-T1	note	BUSCO:EOG091B0493
ColletesGigas_010171-T1	note	BUSCO:EOG091B0496
ColletesGigas_005569-T1	note	BUSCO:EOG091B0499
ColletesGigas_009639-T1	note	BUSCO:EOG091B049J
ColletesGigas_012838-T1	note	BUSCO:EOG091B049K
ColletesGigas_011983-T1	note	BUSCO:EOG091B049L
ColletesGigas_011296-T1	note	BUSCO:EOG091B049Q
ColletesGigas_007706-T1	note	BUSCO:EOG091B049W
ColletesGigas_016145-T1	note	BUSCO:EOG091B04A1
ColletesGigas_013922-T1	note	BUSCO:EOG091B04A7
ColletesGigas_015201-T1	note	BUSCO:EOG091B04AE
ColletesGigas_019257-T1	note	BUSCO:EOG091B04AH
ColletesGigas_014452-T1	note	BUSCO:EOG091B04AM
ColletesGigas_016428-T1	note	BUSCO:EOG091B04AQ
ColletesGigas_003746-T1	note	BUSCO:EOG091B04AV
ColletesGigas_012700-T1	note	BUSCO:EOG091B04AY
ColletesGigas_011041-T1	note	BUSCO:EOG091B04B0
ColletesGigas_003056-T1	note	BUSCO:EOG091B04B1
ColletesGigas_013964-T1	note	BUSCO:EOG091B04BJ
ColletesGigas_016672-T1	note	BUSCO:EOG091B04BN
ColletesGigas_012488-T1	note	BUSCO:EOG091B04BT
ColletesGigas_007573-T1	note	BUSCO:EOG091B04BX
ColletesGigas_007900-T1	note	BUSCO:EOG091B04BZ
ColletesGigas_018261-T1	note	BUSCO:EOG091B04CB
ColletesGigas_008594-T1	note	BUSCO:EOG091B04CC
ColletesGigas_016073-T1	note	BUSCO:EOG091B04CR
ColletesGigas_004559-T1	note	BUSCO:EOG091B04D7
ColletesGigas_007910-T1	note	BUSCO:EOG091B04DB
ColletesGigas_008087-T1	note	BUSCO:EOG091B04DD
ColletesGigas_003519-T1	note	BUSCO:EOG091B04DN
ColletesGigas_011987-T1	note	BUSCO:EOG091B04DS
ColletesGigas_008796-T1	note	BUSCO:EOG091B04DV
ColletesGigas_007099-T1	note	BUSCO:EOG091B04DW
ColletesGigas_003754-T1	note	BUSCO:EOG091B04DX
ColletesGigas_002377-T1	note	BUSCO:EOG091B04EC
ColletesGigas_008506-T1	note	BUSCO:EOG091B04EG
ColletesGigas_003819-T1	note	BUSCO:EOG091B04EH
ColletesGigas_007630-T1	note	BUSCO:EOG091B04EJ
ColletesGigas_002939-T1	note	BUSCO:EOG091B04EL
ColletesGigas_007670-T1	note	BUSCO:EOG091B04EM
ColletesGigas_001852-T1	note	BUSCO:EOG091B04EP
ColletesGigas_009346-T1	note	BUSCO:EOG091B04ER
ColletesGigas_011175-T1	note	BUSCO:EOG091B04EU
ColletesGigas_012350-T1	note	BUSCO:EOG091B04EZ
ColletesGigas_008502-T1	note	BUSCO:EOG091B04FC
ColletesGigas_006664-T1	note	BUSCO:EOG091B04FO
ColletesGigas_001743-T1	note	BUSCO:EOG091B04FZ
ColletesGigas_004155-T1	note	BUSCO:EOG091B04G4
ColletesGigas_005438-T1	note	BUSCO:EOG091B04G8
ColletesGigas_014011-T1	note	BUSCO:EOG091B04G9
ColletesGigas_001988-T1	note	BUSCO:EOG091B04GF
ColletesGigas_016266-T1	note	BUSCO:EOG091B04GH
ColletesGigas_005858-T1	note	BUSCO:EOG091B04GK
ColletesGigas_019030-T1	note	BUSCO:EOG091B04GO
ColletesGigas_005454-T1	note	BUSCO:EOG091B04GQ
ColletesGigas_014282-T1	note	BUSCO:EOG091B04GU
ColletesGigas_015447-T1	note	BUSCO:EOG091B04HC
ColletesGigas_009751-T1	note	BUSCO:EOG091B04HE
ColletesGigas_005041-T1	note	BUSCO:EOG091B04HK
ColletesGigas_005128-T1	note	BUSCO:EOG091B04HU
ColletesGigas_016577-T1	note	BUSCO:EOG091B04HX
ColletesGigas_002281-T1	note	BUSCO:EOG091B04HY
ColletesGigas_013795-T1	note	BUSCO:EOG091B04I4
ColletesGigas_007657-T1	note	BUSCO:EOG091B04I8
ColletesGigas_003671-T1	note	BUSCO:EOG091B04IV
ColletesGigas_012603-T1	note	BUSCO:EOG091B04IX
ColletesGigas_019741-T1	note	BUSCO:EOG091B04IZ
ColletesGigas_017305-T1	note	BUSCO:EOG091B04JB
ColletesGigas_017960-T1	note	BUSCO:EOG091B04JG
ColletesGigas_010138-T1	note	BUSCO:EOG091B04JI
ColletesGigas_015618-T1	note	BUSCO:EOG091B04JJ
ColletesGigas_008419-T1	note	BUSCO:EOG091B04JR
ColletesGigas_008802-T1	note	BUSCO:EOG091B04JV
ColletesGigas_006706-T1	note	BUSCO:EOG091B04JZ
ColletesGigas_009549-T1	note	BUSCO:EOG091B04K0
ColletesGigas_005008-T1	note	BUSCO:EOG091B04K6
ColletesGigas_001474-T1	note	BUSCO:EOG091B04KA
ColletesGigas_006209-T1	note	BUSCO:EOG091B04KB
ColletesGigas_011002-T1	note	BUSCO:EOG091B04KE
ColletesGigas_002422-T1	note	BUSCO:EOG091B04KK
ColletesGigas_008283-T1	note	BUSCO:EOG091B04KU
ColletesGigas_018173-T1	note	BUSCO:EOG091B04KW
ColletesGigas_005719-T1	note	BUSCO:EOG091B04L3
ColletesGigas_001151-T1	note	BUSCO:EOG091B04L8
ColletesGigas_015385-T1	note	BUSCO:EOG091B04L9
ColletesGigas_017245-T1	note	BUSCO:EOG091B04LB
ColletesGigas_006777-T1	note	BUSCO:EOG091B04LO
ColletesGigas_003610-T1	note	BUSCO:EOG091B04LS
ColletesGigas_007951-T1	note	BUSCO:EOG091B04M7
ColletesGigas_005465-T1	note	BUSCO:EOG091B04MB
ColletesGigas_006375-T1	note	BUSCO:EOG091B04MF
ColletesGigas_012257-T1	note	BUSCO:EOG091B04MJ
ColletesGigas_001949-T1	note	BUSCO:EOG091B04MK
ColletesGigas_001392-T1	note	BUSCO:EOG091B04MN
ColletesGigas_001127-T1	note	BUSCO:EOG091B04MO
ColletesGigas_012499-T1	note	BUSCO:EOG091B04MT
ColletesGigas_004460-T1	note	BUSCO:EOG091B04NA
ColletesGigas_007553-T1	note	BUSCO:EOG091B04NE
ColletesGigas_000547-T1	note	BUSCO:EOG091B04NJ
ColletesGigas_011122-T1	note	BUSCO:EOG091B04NS
ColletesGigas_016395-T1	note	BUSCO:EOG091B04O4
ColletesGigas_016494-T1	note	BUSCO:EOG091B04O4
ColletesGigas_002246-T1	note	BUSCO:EOG091B04OK
ColletesGigas_000698-T1	note	BUSCO:EOG091B04OO
ColletesGigas_007302-T1	note	BUSCO:EOG091B04OS
ColletesGigas_017138-T1	note	BUSCO:EOG091B04OW
ColletesGigas_002293-T1	note	BUSCO:EOG091B04P6
ColletesGigas_005482-T1	note	BUSCO:EOG091B04PF
ColletesGigas_012716-T1	note	BUSCO:EOG091B04PI
ColletesGigas_000957-T1	note	BUSCO:EOG091B04PV
ColletesGigas_015255-T1	note	BUSCO:EOG091B04PX
ColletesGigas_019062-T1	note	BUSCO:EOG091B04PZ
ColletesGigas_010902-T1	note	BUSCO:EOG091B04Q3
ColletesGigas_004104-T1	note	BUSCO:EOG091B04Q9
ColletesGigas_001427-T1	note	BUSCO:EOG091B04QC
ColletesGigas_009198-T1	note	BUSCO:EOG091B04QE
ColletesGigas_016994-T1	note	BUSCO:EOG091B04QG
ColletesGigas_005819-T1	note	BUSCO:EOG091B04QI
ColletesGigas_012601-T1	note	BUSCO:EOG091B04QM
ColletesGigas_006013-T1	note	BUSCO:EOG091B04R1
ColletesGigas_007009-T1	note	BUSCO:EOG091B04RE
ColletesGigas_001637-T1	note	BUSCO:EOG091B04RQ
ColletesGigas_005724-T1	note	BUSCO:EOG091B04RS
ColletesGigas_017547-T1	note	BUSCO:EOG091B04RT
ColletesGigas_015230-T1	note	BUSCO:EOG091B04RV
ColletesGigas_008075-T1	note	BUSCO:EOG091B04RY
ColletesGigas_013652-T1	note	BUSCO:EOG091B04S3
ColletesGigas_007169-T1	note	BUSCO:EOG091B04S4
ColletesGigas_007820-T1	note	BUSCO:EOG091B04S8
ColletesGigas_010704-T1	note	BUSCO:EOG091B04SE
ColletesGigas_005187-T1	note	BUSCO:EOG091B04SV
ColletesGigas_014500-T1	note	BUSCO:EOG091B04SW
ColletesGigas_001664-T1	note	BUSCO:EOG091B04T2
ColletesGigas_011442-T1	note	BUSCO:EOG091B04T8
ColletesGigas_010365-T1	note	BUSCO:EOG091B04TB
ColletesGigas_001583-T1	note	BUSCO:EOG091B04TJ
ColletesGigas_001094-T1	note	BUSCO:EOG091B04TM
ColletesGigas_018881-T1	note	BUSCO:EOG091B04U3
ColletesGigas_015120-T1	note	BUSCO:EOG091B04U4
ColletesGigas_004571-T1	note	BUSCO:EOG091B04UN
ColletesGigas_003472-T1	note	BUSCO:EOG091B04UO
ColletesGigas_012736-T1	note	BUSCO:EOG091B04V7
ColletesGigas_006167-T1	note	BUSCO:EOG091B04VG
ColletesGigas_015762-T1	note	BUSCO:EOG091B04VO
ColletesGigas_010148-T1	note	BUSCO:EOG091B04VP
ColletesGigas_017032-T1	note	BUSCO:EOG091B04VQ
ColletesGigas_000051-T1	note	BUSCO:EOG091B04W7
ColletesGigas_017377-T1	note	BUSCO:EOG091B04W8
ColletesGigas_008695-T1	note	BUSCO:EOG091B04WE
ColletesGigas_003315-T1	note	BUSCO:EOG091B04WH
ColletesGigas_000569-T1	note	BUSCO:EOG091B04WY
ColletesGigas_016338-T1	note	BUSCO:EOG091B04X0
ColletesGigas_003509-T1	note	BUSCO:EOG091B04XE
ColletesGigas_016588-T1	note	BUSCO:EOG091B04XL
ColletesGigas_016799-T1	note	BUSCO:EOG091B04XQ
ColletesGigas_002871-T1	note	BUSCO:EOG091B04Y4
ColletesGigas_012178-T1	note	BUSCO:EOG091B04YC
ColletesGigas_016476-T1	note	BUSCO:EOG091B04YJ
ColletesGigas_005761-T1	note	BUSCO:EOG091B04YS
ColletesGigas_009438-T1	note	BUSCO:EOG091B04YU
ColletesGigas_003941-T1	note	BUSCO:EOG091B04YV
ColletesGigas_006495-T1	note	BUSCO:EOG091B04ZE
ColletesGigas_002920-T1	note	BUSCO:EOG091B04ZF
ColletesGigas_012850-T1	note	BUSCO:EOG091B04ZG
ColletesGigas_019361-T1	note	BUSCO:EOG091B04ZL
ColletesGigas_010226-T1	note	BUSCO:EOG091B04ZQ
ColletesGigas_009412-T1	note	BUSCO:EOG091B04ZS
ColletesGigas_000653-T1	note	BUSCO:EOG091B04ZX
ColletesGigas_004159-T1	note	BUSCO:EOG091B04ZY
ColletesGigas_010260-T1	note	BUSCO:EOG091B04ZZ
ColletesGigas_005638-T1	note	BUSCO:EOG091B0500
ColletesGigas_011956-T1	note	BUSCO:EOG091B0501
ColletesGigas_004433-T1	note	BUSCO:EOG091B050C
ColletesGigas_016477-T1	note	BUSCO:EOG091B050D
ColletesGigas_017417-T1	note	BUSCO:EOG091B050F
ColletesGigas_001872-T1	note	BUSCO:EOG091B0515
ColletesGigas_015675-T1	note	BUSCO:EOG091B0517
ColletesGigas_015113-T1	note	BUSCO:EOG091B051K
ColletesGigas_003856-T1	note	BUSCO:EOG091B051O
ColletesGigas_016366-T1	note	BUSCO:EOG091B051U
ColletesGigas_019394-T1	note	BUSCO:EOG091B051X
ColletesGigas_012173-T1	note	BUSCO:EOG091B0525
ColletesGigas_004325-T1	note	BUSCO:EOG091B0527
ColletesGigas_001443-T1	note	BUSCO:EOG091B052E
ColletesGigas_007739-T1	note	BUSCO:EOG091B052K
ColletesGigas_016767-T1	note	BUSCO:EOG091B052P
ColletesGigas_001748-T1	note	BUSCO:EOG091B052U
ColletesGigas_018867-T1	note	BUSCO:EOG091B052Y
ColletesGigas_009113-T1	note	BUSCO:EOG091B0530
ColletesGigas_005683-T1	note	BUSCO:EOG091B053A
ColletesGigas_011313-T1	note	BUSCO:EOG091B053B
ColletesGigas_002000-T1	note	BUSCO:EOG091B053P
ColletesGigas_014250-T1	note	BUSCO:EOG091B0549
ColletesGigas_004328-T1	note	BUSCO:EOG091B054G
ColletesGigas_011364-T1	note	BUSCO:EOG091B054H
ColletesGigas_017140-T1	note	BUSCO:EOG091B054O
ColletesGigas_019791-T1	note	BUSCO:EOG091B054S
ColletesGigas_008034-T1	note	BUSCO:EOG091B054W
ColletesGigas_002865-T1	note	BUSCO:EOG091B0550
ColletesGigas_003572-T1	note	BUSCO:EOG091B0551
ColletesGigas_008749-T1	note	BUSCO:EOG091B055A
ColletesGigas_005695-T1	note	BUSCO:EOG091B055D
ColletesGigas_009090-T1	note	BUSCO:EOG091B055I
ColletesGigas_002187-T1	note	BUSCO:EOG091B055R
ColletesGigas_003612-T1	note	BUSCO:EOG091B055T
ColletesGigas_006317-T1	note	BUSCO:EOG091B055Y
ColletesGigas_004523-T1	note	BUSCO:EOG091B055Z
ColletesGigas_018889-T1	note	BUSCO:EOG091B0560
ColletesGigas_000820-T1	note	BUSCO:EOG091B056B
ColletesGigas_002219-T1	note	BUSCO:EOG091B056J
ColletesGigas_014107-T1	note	BUSCO:EOG091B056M
ColletesGigas_010496-T1	note	BUSCO:EOG091B056N
ColletesGigas_015641-T1	note	BUSCO:EOG091B056S
ColletesGigas_012336-T1	note	BUSCO:EOG091B0573
ColletesGigas_016354-T1	note	BUSCO:EOG091B0573
ColletesGigas_004682-T1	note	BUSCO:EOG091B0576
ColletesGigas_017109-T1	note	BUSCO:EOG091B057I
ColletesGigas_003643-T1	note	BUSCO:EOG091B057P
ColletesGigas_011914-T1	note	BUSCO:EOG091B057Q
ColletesGigas_000466-T1	note	BUSCO:EOG091B057W
ColletesGigas_010550-T1	note	BUSCO:EOG091B057Z
ColletesGigas_019391-T1	note	BUSCO:EOG091B0581
ColletesGigas_003556-T1	note	BUSCO:EOG091B0583
ColletesGigas_001702-T1	note	BUSCO:EOG091B0584
ColletesGigas_016377-T1	note	BUSCO:EOG091B0588
ColletesGigas_017259-T1	note	BUSCO:EOG091B058G
ColletesGigas_006197-T1	note	BUSCO:EOG091B058P
ColletesGigas_009445-T1	note	BUSCO:EOG091B058W
ColletesGigas_013944-T1	note	BUSCO:EOG091B058Z
ColletesGigas_001875-T1	note	BUSCO:EOG091B0590
ColletesGigas_009717-T1	note	BUSCO:EOG091B0599
ColletesGigas_016898-T1	note	BUSCO:EOG091B059A
ColletesGigas_005760-T1	note	BUSCO:EOG091B05A0
ColletesGigas_013860-T1	note	BUSCO:EOG091B05A4
ColletesGigas_010262-T1	note	BUSCO:EOG091B05A9
ColletesGigas_003967-T1	note	BUSCO:EOG091B05AD
ColletesGigas_009769-T1	note	BUSCO:EOG091B05AH
ColletesGigas_002573-T1	note	BUSCO:EOG091B05AR
ColletesGigas_003355-T1	note	BUSCO:EOG091B05AV
ColletesGigas_003249-T1	note	BUSCO:EOG091B05AY
ColletesGigas_011905-T1	note	BUSCO:EOG091B05AZ
ColletesGigas_010376-T1	note	BUSCO:EOG091B05B0
ColletesGigas_009182-T1	note	BUSCO:EOG091B05B7
ColletesGigas_010097-T1	note	BUSCO:EOG091B05B9
ColletesGigas_019359-T1	note	BUSCO:EOG091B05BA
ColletesGigas_003337-T1	note	BUSCO:EOG091B05BK
ColletesGigas_010791-T1	note	BUSCO:EOG091B05BT
ColletesGigas_003023-T1	note	BUSCO:EOG091B05C8
ColletesGigas_001826-T1	note	BUSCO:EOG091B05C9
ColletesGigas_004704-T1	note	BUSCO:EOG091B05CE
ColletesGigas_003489-T1	note	BUSCO:EOG091B05CP
ColletesGigas_004648-T1	note	BUSCO:EOG091B05CT
ColletesGigas_017121-T1	note	BUSCO:EOG091B05CU
ColletesGigas_000563-T1	note	BUSCO:EOG091B05CX
ColletesGigas_001000-T1	note	BUSCO:EOG091B05DA
ColletesGigas_016783-T1	note	BUSCO:EOG091B05E8
ColletesGigas_008110-T1	note	BUSCO:EOG091B05EO
ColletesGigas_016469-T1	note	BUSCO:EOG091B05EU
ColletesGigas_004288-T1	note	BUSCO:EOG091B05EV
ColletesGigas_004774-T1	note	BUSCO:EOG091B05EX
ColletesGigas_009208-T1	note	BUSCO:EOG091B05EY
ColletesGigas_001174-T1	note	BUSCO:EOG091B05FB
ColletesGigas_009057-T1	note	BUSCO:EOG091B05FC
ColletesGigas_005248-T1	note	BUSCO:EOG091B05FF
ColletesGigas_006740-T1	note	BUSCO:EOG091B05FG
ColletesGigas_002306-T1	note	BUSCO:EOG091B05FJ
ColletesGigas_017306-T1	note	BUSCO:EOG091B05FK
ColletesGigas_011117-T1	note	BUSCO:EOG091B05FN
ColletesGigas_011598-T1	note	BUSCO:EOG091B05FP
ColletesGigas_016778-T1	note	BUSCO:EOG091B05FQ
ColletesGigas_000535-T1	note	BUSCO:EOG091B05FU
ColletesGigas_016319-T1	note	BUSCO:EOG091B05FX
ColletesGigas_014513-T1	note	BUSCO:EOG091B05GA
ColletesGigas_009755-T1	note	BUSCO:EOG091B05GB
ColletesGigas_019368-T1	note	BUSCO:EOG091B05GE
ColletesGigas_006478-T1	note	BUSCO:EOG091B05GF
ColletesGigas_010021-T1	note	BUSCO:EOG091B05GI
ColletesGigas_009307-T1	note	BUSCO:EOG091B05GK
ColletesGigas_001421-T1	note	BUSCO:EOG091B05GP
ColletesGigas_002376-T1	note	BUSCO:EOG091B05GQ
ColletesGigas_015428-T1	note	BUSCO:EOG091B05GW
ColletesGigas_015961-T1	note	BUSCO:EOG091B05GX
ColletesGigas_005036-T1	note	BUSCO:EOG091B05H2
ColletesGigas_000128-T1	note	BUSCO:EOG091B05H3
ColletesGigas_006269-T1	note	BUSCO:EOG091B05HF
ColletesGigas_014405-T1	note	BUSCO:EOG091B05HL
ColletesGigas_016838-T1	note	BUSCO:EOG091B05HY
ColletesGigas_012339-T1	note	BUSCO:EOG091B05I1
ColletesGigas_016357-T1	note	BUSCO:EOG091B05I1
ColletesGigas_007613-T1	note	BUSCO:EOG091B05I7
ColletesGigas_006377-T1	note	BUSCO:EOG091B05IE
ColletesGigas_015341-T1	note	BUSCO:EOG091B05IF
ColletesGigas_014190-T1	note	BUSCO:EOG091B05IH
ColletesGigas_009032-T1	note	BUSCO:EOG091B05II
ColletesGigas_010546-T1	note	BUSCO:EOG091B05JO
ColletesGigas_009048-T1	note	BUSCO:EOG091B05JR
ColletesGigas_016932-T1	note	BUSCO:EOG091B05JS
ColletesGigas_008157-T1	note	BUSCO:EOG091B05JT
ColletesGigas_001302-T1	note	BUSCO:EOG091B05K0
ColletesGigas_002896-T1	note	BUSCO:EOG091B05KC
ColletesGigas_008485-T1	note	BUSCO:EOG091B05KI
ColletesGigas_012510-T1	note	BUSCO:EOG091B05KJ
ColletesGigas_011247-T1	note	BUSCO:EOG091B05KK
ColletesGigas_000092-T1	note	BUSCO:EOG091B05KV
ColletesGigas_016473-T1	note	BUSCO:EOG091B05L1
ColletesGigas_002196-T1	note	BUSCO:EOG091B05L2
ColletesGigas_019478-T1	note	BUSCO:EOG091B05L3
ColletesGigas_010335-T1	note	BUSCO:EOG091B05L9
ColletesGigas_017002-T1	note	BUSCO:EOG091B05M1
ColletesGigas_002394-T1	note	BUSCO:EOG091B05M5
ColletesGigas_002897-T1	note	BUSCO:EOG091B05MB
ColletesGigas_001078-T1	note	BUSCO:EOG091B05MC
ColletesGigas_019225-T1	note	BUSCO:EOG091B05MC
ColletesGigas_007794-T1	note	BUSCO:EOG091B05MH
ColletesGigas_006058-T1	note	BUSCO:EOG091B05MN
ColletesGigas_000461-T1	note	BUSCO:EOG091B05MY
ColletesGigas_008377-T1	note	BUSCO:EOG091B05N1
ColletesGigas_006405-T1	note	BUSCO:EOG091B05N4
ColletesGigas_001823-T1	note	BUSCO:EOG091B05N5
ColletesGigas_012223-T1	note	BUSCO:EOG091B05N6
ColletesGigas_006504-T1	note	BUSCO:EOG091B05NL
ColletesGigas_001991-T1	note	BUSCO:EOG091B05NP
ColletesGigas_018327-T1	note	BUSCO:EOG091B05NW
ColletesGigas_009878-T1	note	BUSCO:EOG091B05O4
ColletesGigas_000459-T1	note	BUSCO:EOG091B05OI
ColletesGigas_003553-T1	note	BUSCO:EOG091B05OM
ColletesGigas_006483-T1	note	BUSCO:EOG091B05PT
ColletesGigas_000332-T1	note	BUSCO:EOG091B05Q2
ColletesGigas_003812-T1	note	BUSCO:EOG091B05Q8
ColletesGigas_008630-T1	note	BUSCO:EOG091B05QR
ColletesGigas_004818-T1	note	BUSCO:EOG091B05QS
ColletesGigas_010766-T1	note	BUSCO:EOG091B05R1
ColletesGigas_009586-T1	note	BUSCO:EOG091B05R5
ColletesGigas_002505-T1	note	BUSCO:EOG091B05R8
ColletesGigas_018825-T1	note	BUSCO:EOG091B05R9
ColletesGigas_012305-T1	note	BUSCO:EOG091B05RC
ColletesGigas_004320-T1	note	BUSCO:EOG091B05RE
ColletesGigas_014256-T1	note	BUSCO:EOG091B05RG
ColletesGigas_001316-T1	note	BUSCO:EOG091B05RL
ColletesGigas_011160-T1	note	BUSCO:EOG091B05RN
ColletesGigas_004517-T1	note	BUSCO:EOG091B05RS
ColletesGigas_001131-T1	note	BUSCO:EOG091B05RW
ColletesGigas_019486-T1	note	BUSCO:EOG091B05RY
ColletesGigas_001109-T1	note	BUSCO:EOG091B05SH
ColletesGigas_010956-T1	note	BUSCO:EOG091B05SP
ColletesGigas_014665-T1	note	BUSCO:EOG091B05ST
ColletesGigas_015156-T1	note	BUSCO:EOG091B05T1
ColletesGigas_011907-T1	note	BUSCO:EOG091B05T2
ColletesGigas_001979-T1	note	BUSCO:EOG091B05T3
ColletesGigas_003406-T1	note	BUSCO:EOG091B05T7
ColletesGigas_001076-T1	note	BUSCO:EOG091B05TA
ColletesGigas_019223-T1	note	BUSCO:EOG091B05TA
ColletesGigas_000111-T1	note	BUSCO:EOG091B05TE
ColletesGigas_007836-T1	note	BUSCO:EOG091B05TM
ColletesGigas_000403-T1	note	BUSCO:EOG091B05TV
ColletesGigas_001921-T1	note	BUSCO:EOG091B05TX
ColletesGigas_006071-T1	note	BUSCO:EOG091B05UB
ColletesGigas_001636-T1	note	BUSCO:EOG091B05UL
ColletesGigas_005936-T1	note	BUSCO:EOG091B05UM
ColletesGigas_006932-T1	note	BUSCO:EOG091B05UO
ColletesGigas_011901-T1	note	BUSCO:EOG091B05UR
ColletesGigas_001095-T1	note	BUSCO:EOG091B05V2
ColletesGigas_005806-T1	note	BUSCO:EOG091B05VD
ColletesGigas_009533-T1	note	BUSCO:EOG091B05VF
ColletesGigas_008356-T1	note	BUSCO:EOG091B05VW
ColletesGigas_004724-T1	note	BUSCO:EOG091B05W0
ColletesGigas_004995-T1	note	BUSCO:EOG091B05W4
ColletesGigas_012216-T1	note	BUSCO:EOG091B05W9
ColletesGigas_010891-T1	note	BUSCO:EOG091B05WJ
ColletesGigas_012175-T1	note	BUSCO:EOG091B05WP
ColletesGigas_018637-T1	note	BUSCO:EOG091B05WS
ColletesGigas_001112-T1	note	BUSCO:EOG091B05WT
ColletesGigas_016458-T1	note	BUSCO:EOG091B05X1
ColletesGigas_013224-T1	note	BUSCO:EOG091B05XP
ColletesGigas_004980-T1	note	BUSCO:EOG091B05XQ
ColletesGigas_017501-T1	note	BUSCO:EOG091B05XS
ColletesGigas_003440-T1	note	BUSCO:EOG091B05XV
ColletesGigas_000923-T1	note	BUSCO:EOG091B05Y3
ColletesGigas_011242-T1	note	BUSCO:EOG091B05YA
ColletesGigas_005998-T1	note	BUSCO:EOG091B05YK
ColletesGigas_009701-T1	note	BUSCO:EOG091B05YM
ColletesGigas_002118-T1	note	BUSCO:EOG091B05YO
ColletesGigas_017358-T1	note	BUSCO:EOG091B05YY
ColletesGigas_006144-T1	note	BUSCO:EOG091B05ZB
ColletesGigas_009334-T1	note	BUSCO:EOG091B05ZE
ColletesGigas_006212-T1	note	BUSCO:EOG091B05ZW
ColletesGigas_010406-T1	note	BUSCO:EOG091B0600
ColletesGigas_005550-T1	note	BUSCO:EOG091B0605
ColletesGigas_012831-T1	note	BUSCO:EOG091B060A
ColletesGigas_005949-T1	note	BUSCO:EOG091B060M
ColletesGigas_009718-T1	note	BUSCO:EOG091B060T
ColletesGigas_014238-T1	note	BUSCO:EOG091B061B
ColletesGigas_008832-T1	note	BUSCO:EOG091B061I
ColletesGigas_018994-T1	note	BUSCO:EOG091B061L
ColletesGigas_012394-T1	note	BUSCO:EOG091B061Z
ColletesGigas_009165-T1	note	BUSCO:EOG091B0627
ColletesGigas_019740-T1	note	BUSCO:EOG091B062A
ColletesGigas_003483-T1	note	BUSCO:EOG091B062G
ColletesGigas_012343-T1	note	BUSCO:EOG091B062P
ColletesGigas_002214-T1	note	BUSCO:EOG091B062Y
ColletesGigas_009785-T1	note	BUSCO:EOG091B0638
ColletesGigas_008047-T1	note	BUSCO:EOG091B0639
ColletesGigas_010725-T1	note	BUSCO:EOG091B063H
ColletesGigas_018092-T1	note	BUSCO:EOG091B063N
ColletesGigas_009440-T1	note	BUSCO:EOG091B063P
ColletesGigas_004694-T1	note	BUSCO:EOG091B063S
ColletesGigas_017591-T1	note	BUSCO:EOG091B0644
ColletesGigas_015734-T1	note	BUSCO:EOG091B064D
ColletesGigas_013759-T1	note	BUSCO:EOG091B064E
ColletesGigas_012474-T1	note	BUSCO:EOG091B064G
ColletesGigas_002605-T1	note	BUSCO:EOG091B064H
ColletesGigas_006267-T1	note	BUSCO:EOG091B064K
ColletesGigas_019372-T1	note	BUSCO:EOG091B064O
ColletesGigas_006995-T1	note	BUSCO:EOG091B064U
ColletesGigas_014021-T1	note	BUSCO:EOG091B064Z
ColletesGigas_002452-T1	note	BUSCO:EOG091B065H
ColletesGigas_019259-T1	note	BUSCO:EOG091B065M
ColletesGigas_006784-T1	note	BUSCO:EOG091B0662
ColletesGigas_009982-T1	note	BUSCO:EOG091B066V
ColletesGigas_016964-T1	note	BUSCO:EOG091B0676
ColletesGigas_006341-T1	note	BUSCO:EOG091B067L
ColletesGigas_011966-T1	note	BUSCO:EOG091B067P
ColletesGigas_005334-T1	note	BUSCO:EOG091B067T
ColletesGigas_007855-T1	note	BUSCO:EOG091B067Y
ColletesGigas_001341-T1	note	BUSCO:EOG091B0682
ColletesGigas_002428-T1	note	BUSCO:EOG091B0683
ColletesGigas_004767-T1	note	BUSCO:EOG091B068F
ColletesGigas_011502-T1	note	BUSCO:EOG091B068G
ColletesGigas_000817-T1	note	BUSCO:EOG091B068H
ColletesGigas_017026-T1	note	BUSCO:EOG091B068J
ColletesGigas_018159-T1	note	BUSCO:EOG091B068L
ColletesGigas_017400-T1	note	BUSCO:EOG091B068N
ColletesGigas_014102-T1	note	BUSCO:EOG091B068U
ColletesGigas_003494-T1	note	BUSCO:EOG091B068W
ColletesGigas_013915-T1	note	BUSCO:EOG091B068Y
ColletesGigas_008149-T1	note	BUSCO:EOG091B069A
ColletesGigas_001087-T1	note	BUSCO:EOG091B069C
ColletesGigas_003169-T1	note	BUSCO:EOG091B069Y
ColletesGigas_004904-T1	note	BUSCO:EOG091B06AF
ColletesGigas_009766-T1	note	BUSCO:EOG091B06AK
ColletesGigas_012553-T1	note	BUSCO:EOG091B06AM
ColletesGigas_004321-T1	note	BUSCO:EOG091B06AN
ColletesGigas_007665-T1	note	BUSCO:EOG091B06AT
ColletesGigas_006163-T1	note	BUSCO:EOG091B06B2
ColletesGigas_015053-T1	note	BUSCO:EOG091B06BC
ColletesGigas_012065-T1	note	BUSCO:EOG091B06BG
ColletesGigas_012064-T1	note	BUSCO:EOG091B06BP
ColletesGigas_018993-T1	note	BUSCO:EOG091B06C3
ColletesGigas_010051-T1	note	BUSCO:EOG091B06CJ
ColletesGigas_007666-T1	note	BUSCO:EOG091B06CL
ColletesGigas_003449-T1	note	BUSCO:EOG091B06CN
ColletesGigas_012418-T1	note	BUSCO:EOG091B06D6
ColletesGigas_014415-T1	note	BUSCO:EOG091B06D9
ColletesGigas_015059-T1	note	BUSCO:EOG091B06DP
ColletesGigas_004492-T1	note	BUSCO:EOG091B06DY
ColletesGigas_003307-T1	note	BUSCO:EOG091B06E4
ColletesGigas_013359-T1	note	BUSCO:EOG091B06EC
ColletesGigas_017634-T1	note	BUSCO:EOG091B06ED
ColletesGigas_010075-T1	note	BUSCO:EOG091B06EE
ColletesGigas_001077-T1	note	BUSCO:EOG091B06EG
ColletesGigas_019224-T1	note	BUSCO:EOG091B06EG
ColletesGigas_008302-T1	note	BUSCO:EOG091B06EI
ColletesGigas_017441-T1	note	BUSCO:EOG091B06EL
ColletesGigas_014316-T1	note	BUSCO:EOG091B06ET
ColletesGigas_016948-T1	note	BUSCO:EOG091B06EU
ColletesGigas_012263-T1	note	BUSCO:EOG091B06FA
ColletesGigas_004339-T1	note	BUSCO:EOG091B06FL
ColletesGigas_015050-T1	note	BUSCO:EOG091B06FR
ColletesGigas_013893-T1	note	BUSCO:EOG091B06G1
ColletesGigas_020006-T1	note	BUSCO:EOG091B06GF
ColletesGigas_008691-T1	note	BUSCO:EOG091B06GI
ColletesGigas_007655-T1	note	BUSCO:EOG091B06GJ
ColletesGigas_002350-T1	note	BUSCO:EOG091B06GK
ColletesGigas_002253-T1	note	BUSCO:EOG091B06GN
ColletesGigas_010053-T1	note	BUSCO:EOG091B06GQ
ColletesGigas_009568-T1	note	BUSCO:EOG091B06GS
ColletesGigas_005794-T1	note	BUSCO:EOG091B06GY
ColletesGigas_010893-T1	note	BUSCO:EOG091B06H2
ColletesGigas_006075-T1	note	BUSCO:EOG091B06HD
ColletesGigas_016828-T1	note	BUSCO:EOG091B06HH
ColletesGigas_011651-T1	note	BUSCO:EOG091B06HT
ColletesGigas_006266-T1	note	BUSCO:EOG091B06I3
ColletesGigas_019237-T1	note	BUSCO:EOG091B06I7
ColletesGigas_016523-T1	note	BUSCO:EOG091B06I8
ColletesGigas_009444-T1	note	BUSCO:EOG091B06IH
ColletesGigas_008089-T1	note	BUSCO:EOG091B06IL
ColletesGigas_011412-T1	note	BUSCO:EOG091B06IV
ColletesGigas_005841-T1	note	BUSCO:EOG091B06IW
ColletesGigas_015112-T1	note	BUSCO:EOG091B06IX
ColletesGigas_010445-T1	note	BUSCO:EOG091B06J1
ColletesGigas_002919-T1	note	BUSCO:EOG091B06J2
ColletesGigas_016521-T1	note	BUSCO:EOG091B06J3
ColletesGigas_005972-T1	note	BUSCO:EOG091B06JF
ColletesGigas_019234-T1	note	BUSCO:EOG091B06JK
ColletesGigas_001982-T1	note	BUSCO:EOG091B06JT
ColletesGigas_007346-T1	note	BUSCO:EOG091B06JV
ColletesGigas_005704-T1	note	BUSCO:EOG091B06K6
ColletesGigas_000875-T1	note	BUSCO:EOG091B06KB
ColletesGigas_004906-T1	note	BUSCO:EOG091B06KL
ColletesGigas_008928-T1	note	BUSCO:EOG091B06KN
ColletesGigas_010332-T1	note	BUSCO:EOG091B06KO
ColletesGigas_000581-T1	note	BUSCO:EOG091B06KT
ColletesGigas_005682-T1	note	BUSCO:EOG091B06KV
ColletesGigas_009025-T1	note	BUSCO:EOG091B06L6
ColletesGigas_008422-T1	note	BUSCO:EOG091B06L7
ColletesGigas_003342-T1	note	BUSCO:EOG091B06LE
ColletesGigas_009606-T1	note	BUSCO:EOG091B06LG
ColletesGigas_015640-T1	note	BUSCO:EOG091B06LI
ColletesGigas_002474-T1	note	BUSCO:EOG091B06LK
ColletesGigas_011535-T1	note	BUSCO:EOG091B06LU
ColletesGigas_010285-T1	note	BUSCO:EOG091B06M2
ColletesGigas_017571-T1	note	BUSCO:EOG091B06M4
ColletesGigas_005564-T1	note	BUSCO:EOG091B06MH
ColletesGigas_012491-T1	note	BUSCO:EOG091B06MI
ColletesGigas_002572-T1	note	BUSCO:EOG091B06MU
ColletesGigas_011037-T1	note	BUSCO:EOG091B06N5
ColletesGigas_007000-T1	note	BUSCO:EOG091B06NA
ColletesGigas_014529-T1	note	BUSCO:EOG091B06NC
ColletesGigas_008375-T1	note	BUSCO:EOG091B06NF
ColletesGigas_007615-T1	note	BUSCO:EOG091B06NH
ColletesGigas_008673-T1	note	BUSCO:EOG091B06NI
ColletesGigas_006763-T1	note	BUSCO:EOG091B06NM
ColletesGigas_008644-T1	note	BUSCO:EOG091B06NQ
ColletesGigas_013631-T1	note	BUSCO:EOG091B06NS
ColletesGigas_006327-T1	note	BUSCO:EOG091B06O5
ColletesGigas_007266-T1	note	BUSCO:EOG091B06OS
ColletesGigas_012095-T1	note	BUSCO:EOG091B06P3
ColletesGigas_005310-T1	note	BUSCO:EOG091B06P4
ColletesGigas_018477-T1	note	BUSCO:EOG091B06P6
ColletesGigas_006291-T1	note	BUSCO:EOG091B06P7
ColletesGigas_003439-T1	note	BUSCO:EOG091B06PC
ColletesGigas_000611-T1	note	BUSCO:EOG091B06PE
ColletesGigas_008681-T1	note	BUSCO:EOG091B06PN
ColletesGigas_006438-T1	note	BUSCO:EOG091B06PW
ColletesGigas_002157-T1	note	BUSCO:EOG091B06PY
ColletesGigas_005693-T1	note	BUSCO:EOG091B06Q6
ColletesGigas_018899-T1	note	BUSCO:EOG091B06Q7
ColletesGigas_008658-T1	note	BUSCO:EOG091B06QD
ColletesGigas_017462-T1	note	BUSCO:EOG091B06R1
ColletesGigas_000803-T1	note	BUSCO:EOG091B06RI
ColletesGigas_019180-T1	note	BUSCO:EOG091B06RR
ColletesGigas_016509-T1	note	BUSCO:EOG091B06RW
ColletesGigas_009740-T1	note	BUSCO:EOG091B06S3
ColletesGigas_017643-T1	note	BUSCO:EOG091B06SB
ColletesGigas_008519-T1	note	BUSCO:EOG091B06SH
ColletesGigas_004675-T1	note	BUSCO:EOG091B06ST
ColletesGigas_004918-T1	note	BUSCO:EOG091B06SX
ColletesGigas_012454-T1	note	BUSCO:EOG091B06T6
ColletesGigas_012466-T1	note	BUSCO:EOG091B06T6
ColletesGigas_012467-T1	note	BUSCO:EOG091B06T6
ColletesGigas_004188-T1	note	BUSCO:EOG091B06T7
ColletesGigas_004854-T1	note	BUSCO:EOG091B06TC
ColletesGigas_000764-T1	note	BUSCO:EOG091B06TF
ColletesGigas_016480-T1	note	BUSCO:EOG091B06TS
ColletesGigas_009590-T1	note	BUSCO:EOG091B06TU
ColletesGigas_016957-T1	note	BUSCO:EOG091B06U9
ColletesGigas_006213-T1	note	BUSCO:EOG091B06UF
ColletesGigas_008874-T1	note	BUSCO:EOG091B06UI
ColletesGigas_012452-T1	note	BUSCO:EOG091B06UN
ColletesGigas_001160-T1	note	BUSCO:EOG091B06UO
ColletesGigas_004710-T1	note	BUSCO:EOG091B06UR
ColletesGigas_006420-T1	note	BUSCO:EOG091B06UU
ColletesGigas_004975-T1	note	BUSCO:EOG091B06VK
ColletesGigas_000688-T1	note	BUSCO:EOG091B06VN
ColletesGigas_013222-T1	note	BUSCO:EOG091B06VO
ColletesGigas_003437-T1	note	BUSCO:EOG091B06VU
ColletesGigas_017001-T1	note	BUSCO:EOG091B06VV
ColletesGigas_018804-T1	note	BUSCO:EOG091B06VW
ColletesGigas_002472-T1	note	BUSCO:EOG091B06VX
ColletesGigas_016315-T1	note	BUSCO:EOG091B06W5
ColletesGigas_003413-T1	note	BUSCO:EOG091B06W7
ColletesGigas_011440-T1	note	BUSCO:EOG091B06WK
ColletesGigas_004994-T1	note	BUSCO:EOG091B06WN
ColletesGigas_000765-T1	note	BUSCO:EOG091B06X6
ColletesGigas_019058-T1	note	BUSCO:EOG091B06X7
ColletesGigas_004142-T1	note	BUSCO:EOG091B06X9
ColletesGigas_008679-T1	note	BUSCO:EOG091B06XD
ColletesGigas_001333-T1	note	BUSCO:EOG091B06XN
ColletesGigas_002430-T1	note	BUSCO:EOG091B06XR
ColletesGigas_006735-T1	note	BUSCO:EOG091B06XX
ColletesGigas_007163-T1	note	BUSCO:EOG091B06XY
ColletesGigas_000127-T1	note	BUSCO:EOG091B06XZ
ColletesGigas_009578-T1	note	BUSCO:EOG091B06Y6
ColletesGigas_016483-T1	note	BUSCO:EOG091B06Y8
ColletesGigas_008829-T1	note	BUSCO:EOG091B06YA
ColletesGigas_019492-T1	note	BUSCO:EOG091B06YH
ColletesGigas_017939-T1	note	BUSCO:EOG091B06YI
ColletesGigas_008178-T1	note	BUSCO:EOG091B06YM
ColletesGigas_001952-T1	note	BUSCO:EOG091B06YN
ColletesGigas_001587-T1	note	BUSCO:EOG091B06YS
ColletesGigas_005975-T1	note	BUSCO:EOG091B06YU
ColletesGigas_012449-T1	note	BUSCO:EOG091B06Z5
ColletesGigas_003011-T1	note	BUSCO:EOG091B06ZE
ColletesGigas_001238-T1	note	BUSCO:EOG091B06ZK
ColletesGigas_008788-T1	note	BUSCO:EOG091B06ZU
ColletesGigas_018023-T1	note	BUSCO:EOG091B0700
ColletesGigas_019742-T1	note	BUSCO:EOG091B0702
ColletesGigas_000878-T1	note	BUSCO:EOG091B070I
ColletesGigas_000570-T1	note	BUSCO:EOG091B070M
ColletesGigas_007489-T1	note	BUSCO:EOG091B070Q
ColletesGigas_008665-T1	note	BUSCO:EOG091B070X
ColletesGigas_016392-T1	note	BUSCO:EOG091B070Z
ColletesGigas_013241-T1	note	BUSCO:EOG091B0716
ColletesGigas_003291-T1	note	BUSCO:EOG091B071G
ColletesGigas_001148-T1	note	BUSCO:EOG091B071N
ColletesGigas_000457-T1	note	BUSCO:EOG091B071T
ColletesGigas_014342-T1	note	BUSCO:EOG091B071Y
ColletesGigas_004697-T1	note	BUSCO:EOG091B0727
ColletesGigas_014831-T1	note	BUSCO:EOG091B0728
ColletesGigas_012882-T1	note	BUSCO:EOG091B0729
ColletesGigas_004380-T1	note	BUSCO:EOG091B072I
ColletesGigas_004336-T1	note	BUSCO:EOG091B072S
ColletesGigas_013738-T1	note	BUSCO:EOG091B0739
ColletesGigas_002542-T1	note	BUSCO:EOG091B073D
ColletesGigas_007492-T1	note	BUSCO:EOG091B073F
ColletesGigas_003649-T1	note	BUSCO:EOG091B073G
ColletesGigas_007012-T1	note	BUSCO:EOG091B073J
ColletesGigas_006122-T1	note	BUSCO:EOG091B073M
ColletesGigas_002277-T1	note	BUSCO:EOG091B073Q
ColletesGigas_003095-T1	note	BUSCO:EOG091B073S
ColletesGigas_005786-T1	note	BUSCO:EOG091B073W
ColletesGigas_003538-T1	note	BUSCO:EOG091B0740
ColletesGigas_015088-T1	note	BUSCO:EOG091B0749
ColletesGigas_009953-T1	note	BUSCO:EOG091B074P
ColletesGigas_003732-T1	note	BUSCO:EOG091B0755
ColletesGigas_013088-T1	note	BUSCO:EOG091B075R
ColletesGigas_004746-T1	note	BUSCO:EOG091B0761
ColletesGigas_002329-T1	note	BUSCO:EOG091B076Q
ColletesGigas_014139-T1	note	BUSCO:EOG091B076R
ColletesGigas_003846-T1	note	BUSCO:EOG091B076X
ColletesGigas_001630-T1	note	BUSCO:EOG091B0771
ColletesGigas_016314-T1	note	BUSCO:EOG091B0774
ColletesGigas_010830-T1	note	BUSCO:EOG091B0777
ColletesGigas_012132-T1	note	BUSCO:EOG091B0779
ColletesGigas_006996-T1	note	BUSCO:EOG091B077G
ColletesGigas_008706-T1	note	BUSCO:EOG091B077J
ColletesGigas_002400-T1	note	BUSCO:EOG091B077K
ColletesGigas_011953-T1	note	BUSCO:EOG091B0783
ColletesGigas_010792-T1	note	BUSCO:EOG091B078C
ColletesGigas_002473-T1	note	BUSCO:EOG091B078H
ColletesGigas_000129-T1	note	BUSCO:EOG091B0792
ColletesGigas_016576-T1	note	BUSCO:EOG091B0795
ColletesGigas_012329-T1	note	BUSCO:EOG091B0799
ColletesGigas_016347-T1	note	BUSCO:EOG091B0799
ColletesGigas_009035-T1	note	BUSCO:EOG091B079D
ColletesGigas_016254-T1	note	BUSCO:EOG091B079O
ColletesGigas_004731-T1	note	BUSCO:EOG091B079Q
ColletesGigas_006576-T1	note	BUSCO:EOG091B079V
ColletesGigas_003716-T1	note	BUSCO:EOG091B07A1
ColletesGigas_019370-T1	note	BUSCO:EOG091B07A9
ColletesGigas_004896-T1	note	BUSCO:EOG091B07AA
ColletesGigas_007798-T1	note	BUSCO:EOG091B07AC
ColletesGigas_016053-T1	note	BUSCO:EOG091B07AE
ColletesGigas_006924-T1	note	BUSCO:EOG091B07AP
ColletesGigas_014008-T1	note	BUSCO:EOG091B07AQ
ColletesGigas_001488-T1	note	BUSCO:EOG091B07B1
ColletesGigas_008487-T1	note	BUSCO:EOG091B07B2
ColletesGigas_010400-T1	note	BUSCO:EOG091B07BF
ColletesGigas_004158-T1	note	BUSCO:EOG091B07BI
ColletesGigas_016785-T1	note	BUSCO:EOG091B07BO
ColletesGigas_002550-T1	note	BUSCO:EOG091B07BX
ColletesGigas_017601-T1	note	BUSCO:EOG091B07BY
ColletesGigas_001240-T1	note	BUSCO:EOG091B07CP
ColletesGigas_017416-T1	note	BUSCO:EOG091B07D3
ColletesGigas_010426-T1	note	BUSCO:EOG091B07D6
ColletesGigas_013171-T1	note	BUSCO:EOG091B07DG
ColletesGigas_016981-T1	note	BUSCO:EOG091B07DH
ColletesGigas_006411-T1	note	BUSCO:EOG091B07DM
ColletesGigas_007215-T1	note	BUSCO:EOG091B07DO
ColletesGigas_007755-T1	note	BUSCO:EOG091B07DV
ColletesGigas_018280-T1	note	BUSCO:EOG091B07ED
ColletesGigas_003487-T1	note	BUSCO:EOG091B07EJ
ColletesGigas_013570-T1	note	BUSCO:EOG091B07EO
ColletesGigas_000719-T1	note	BUSCO:EOG091B07EQ
ColletesGigas_001836-T1	note	BUSCO:EOG091B07EY
ColletesGigas_008592-T1	note	BUSCO:EOG091B07F2
ColletesGigas_010906-T1	note	BUSCO:EOG091B07FA
ColletesGigas_003570-T1	note	BUSCO:EOG091B07FC
ColletesGigas_006428-T1	note	BUSCO:EOG091B07FK
ColletesGigas_004920-T1	note	BUSCO:EOG091B07FL
ColletesGigas_009562-T1	note	BUSCO:EOG091B07FP
ColletesGigas_008990-T1	note	BUSCO:EOG091B07FW
ColletesGigas_013567-T1	note	BUSCO:EOG091B07FY
ColletesGigas_004143-T1	note	BUSCO:EOG091B07G0
ColletesGigas_014080-T1	note	BUSCO:EOG091B07G3
ColletesGigas_012579-T1	note	BUSCO:EOG091B07GF
ColletesGigas_015344-T1	note	BUSCO:EOG091B07GJ
ColletesGigas_011602-T1	note	BUSCO:EOG091B07GQ
ColletesGigas_018061-T1	note	BUSCO:EOG091B07H1
ColletesGigas_015386-T1	note	BUSCO:EOG091B07H2
ColletesGigas_012425-T1	note	BUSCO:EOG091B07H8
ColletesGigas_007296-T1	note	BUSCO:EOG091B07HK
ColletesGigas_009915-T1	note	BUSCO:EOG091B07HX
ColletesGigas_006210-T1	note	BUSCO:EOG091B07HY
ColletesGigas_018052-T1	note	BUSCO:EOG091B07I8
ColletesGigas_005728-T1	note	BUSCO:EOG091B07IA
ColletesGigas_004909-T1	note	BUSCO:EOG091B07IF
ColletesGigas_001851-T1	note	BUSCO:EOG091B07IG
ColletesGigas_016759-T1	note	BUSCO:EOG091B07IK
ColletesGigas_011989-T1	note	BUSCO:EOG091B07JI
ColletesGigas_007897-T1	note	BUSCO:EOG091B07JL
ColletesGigas_013783-T1	note	BUSCO:EOG091B07JM
ColletesGigas_015089-T1	note	BUSCO:EOG091B07JO
ColletesGigas_005139-T1	note	BUSCO:EOG091B07JV
ColletesGigas_002733-T1	note	BUSCO:EOG091B07K3
ColletesGigas_008661-T1	note	BUSCO:EOG091B07K4
ColletesGigas_000230-T1	note	BUSCO:EOG091B07K5
ColletesGigas_015811-T1	note	BUSCO:EOG091B07KC
ColletesGigas_017937-T1	note	BUSCO:EOG091B07KE
ColletesGigas_018859-T1	note	BUSCO:EOG091B07KL
ColletesGigas_010128-T1	note	BUSCO:EOG091B07KY
ColletesGigas_015122-T1	note	BUSCO:EOG091B07KZ
ColletesGigas_018871-T1	note	BUSCO:EOG091B07L3
ColletesGigas_000460-T1	note	BUSCO:EOG091B07L7
ColletesGigas_003334-T1	note	BUSCO:EOG091B07L8
ColletesGigas_007014-T1	note	BUSCO:EOG091B07LB
ColletesGigas_002743-T1	note	BUSCO:EOG091B07LD
ColletesGigas_004122-T1	note	BUSCO:EOG091B07LE
ColletesGigas_012071-T1	note	BUSCO:EOG091B07LH
ColletesGigas_017666-T1	note	BUSCO:EOG091B07LM
ColletesGigas_012229-T1	note	BUSCO:EOG091B07LT
ColletesGigas_018653-T1	note	BUSCO:EOG091B07MF
ColletesGigas_009448-T1	note	BUSCO:EOG091B07MK
ColletesGigas_007191-T1	note	BUSCO:EOG091B07MP
ColletesGigas_013397-T1	note	BUSCO:EOG091B07MV
ColletesGigas_018824-T1	note	BUSCO:EOG091B07N0
ColletesGigas_015433-T1	note	BUSCO:EOG091B07N7
ColletesGigas_013748-T1	note	BUSCO:EOG091B07NA
ColletesGigas_007825-T1	note	BUSCO:EOG091B07NC
ColletesGigas_008180-T1	note	BUSCO:EOG091B07ND
ColletesGigas_002560-T1	note	BUSCO:EOG091B07NZ
ColletesGigas_007781-T1	note	BUSCO:EOG091B07OC
ColletesGigas_015205-T1	note	BUSCO:EOG091B07OD
ColletesGigas_005516-T1	note	BUSCO:EOG091B07P8
ColletesGigas_002386-T1	note	BUSCO:EOG091B07PC
ColletesGigas_002996-T1	note	BUSCO:EOG091B07PI
ColletesGigas_009450-T1	note	BUSCO:EOG091B07PM
ColletesGigas_004160-T1	note	BUSCO:EOG091B07Q5
ColletesGigas_009758-T1	note	BUSCO:EOG091B07Q7
ColletesGigas_016712-T1	note	BUSCO:EOG091B07QE
ColletesGigas_007939-T1	note	BUSCO:EOG091B07QM
ColletesGigas_000424-T1	note	BUSCO:EOG091B07QN
ColletesGigas_012495-T1	note	BUSCO:EOG091B07QU
ColletesGigas_010818-T1	note	BUSCO:EOG091B07QY
ColletesGigas_015109-T1	note	BUSCO:EOG091B07R4
ColletesGigas_013877-T1	note	BUSCO:EOG091B07R7
ColletesGigas_013540-T1	note	BUSCO:EOG091B07RF
ColletesGigas_017993-T1	note	BUSCO:EOG091B07RN
ColletesGigas_018220-T1	note	BUSCO:EOG091B07RU
ColletesGigas_003609-T1	note	BUSCO:EOG091B07RV
ColletesGigas_005711-T1	note	BUSCO:EOG091B07S8
ColletesGigas_012093-T1	note	BUSCO:EOG091B07S9
ColletesGigas_004978-T1	note	BUSCO:EOG091B07SO
ColletesGigas_015256-T1	note	BUSCO:EOG091B07SS
ColletesGigas_000228-T1	note	BUSCO:EOG091B07SV
ColletesGigas_015933-T1	note	BUSCO:EOG091B07TE
ColletesGigas_000183-T1	note	BUSCO:EOG091B07TT
ColletesGigas_001189-T1	note	BUSCO:EOG091B07U1
ColletesGigas_011920-T1	note	BUSCO:EOG091B07U3
ColletesGigas_017952-T1	note	BUSCO:EOG091B07U7
ColletesGigas_016363-T1	note	BUSCO:EOG091B07U8
ColletesGigas_019457-T1	note	BUSCO:EOG091B07U8
ColletesGigas_001232-T1	note	BUSCO:EOG091B07UM
ColletesGigas_012346-T1	note	BUSCO:EOG091B07UW
ColletesGigas_009914-T1	note	BUSCO:EOG091B07UZ
ColletesGigas_017396-T1	note	BUSCO:EOG091B07V1
ColletesGigas_008417-T1	note	BUSCO:EOG091B07V9
ColletesGigas_004700-T1	note	BUSCO:EOG091B07VA
ColletesGigas_011499-T1	note	BUSCO:EOG091B07VG
ColletesGigas_018081-T1	note	BUSCO:EOG091B07VL
ColletesGigas_007485-T1	note	BUSCO:EOG091B07VR
ColletesGigas_010133-T1	note	BUSCO:EOG091B07VZ
ColletesGigas_007484-T1	note	BUSCO:EOG091B07W4
ColletesGigas_008958-T1	note	BUSCO:EOG091B07W6
ColletesGigas_009243-T1	note	BUSCO:EOG091B07W7
ColletesGigas_010903-T1	note	BUSCO:EOG091B07W8
ColletesGigas_016232-T1	note	BUSCO:EOG091B07WE
ColletesGigas_001918-T1	note	BUSCO:EOG091B07WJ
ColletesGigas_014117-T1	note	BUSCO:EOG091B07WJ
ColletesGigas_007006-T1	note	BUSCO:EOG091B07WS
ColletesGigas_005303-T1	note	BUSCO:EOG091B07WT
ColletesGigas_003777-T1	note	BUSCO:EOG091B07X0
ColletesGigas_011607-T1	note	BUSCO:EOG091B07X5
ColletesGigas_001331-T1	note	BUSCO:EOG091B07XF
ColletesGigas_007788-T1	note	BUSCO:EOG091B07XW
ColletesGigas_008597-T1	note	BUSCO:EOG091B07XY
ColletesGigas_000472-T1	note	BUSCO:EOG091B07Y1
ColletesGigas_007631-T1	note	BUSCO:EOG091B07Y3
ColletesGigas_007835-T1	note	BUSCO:EOG091B07YF
ColletesGigas_013318-T1	note	BUSCO:EOG091B07YH
ColletesGigas_012255-T1	note	BUSCO:EOG091B07YN
ColletesGigas_001188-T1	note	BUSCO:EOG091B07Z1
ColletesGigas_002464-T1	note	BUSCO:EOG091B07ZB
ColletesGigas_007321-T1	note	BUSCO:EOG091B07ZQ
ColletesGigas_001929-T1	note	BUSCO:EOG091B0806
ColletesGigas_002541-T1	note	BUSCO:EOG091B080N
ColletesGigas_005694-T1	note	BUSCO:EOG091B080P
ColletesGigas_003555-T1	note	BUSCO:EOG091B080Y
ColletesGigas_006322-T1	note	BUSCO:EOG091B0819
ColletesGigas_006728-T1	note	BUSCO:EOG091B081A
ColletesGigas_014504-T1	note	BUSCO:EOG091B081H
ColletesGigas_007228-T1	note	BUSCO:EOG091B081Z
ColletesGigas_009923-T1	note	BUSCO:EOG091B082N
ColletesGigas_002465-T1	note	BUSCO:EOG091B082U
ColletesGigas_015799-T1	note	BUSCO:EOG091B082X
ColletesGigas_004121-T1	note	BUSCO:EOG091B082Y
ColletesGigas_004576-T1	note	BUSCO:EOG091B083D
ColletesGigas_013082-T1	note	BUSCO:EOG091B083I
ColletesGigas_015339-T1	note	BUSCO:EOG091B083K
ColletesGigas_017436-T1	note	BUSCO:EOG091B0845
ColletesGigas_005768-T1	note	BUSCO:EOG091B084C
ColletesGigas_016475-T1	note	BUSCO:EOG091B084T
ColletesGigas_014210-T1	note	BUSCO:EOG091B084U
ColletesGigas_007610-T1	note	BUSCO:EOG091B084W
ColletesGigas_005486-T1	note	BUSCO:EOG091B084Z
ColletesGigas_003235-T1	note	BUSCO:EOG091B0852
ColletesGigas_019585-T1	note	BUSCO:EOG091B0854
ColletesGigas_015006-T1	note	BUSCO:EOG091B0857
ColletesGigas_015056-T1	note	BUSCO:EOG091B085A
ColletesGigas_011909-T1	note	BUSCO:EOG091B085C
ColletesGigas_017530-T1	note	BUSCO:EOG091B085E
ColletesGigas_003943-T1	note	BUSCO:EOG091B085I
ColletesGigas_012180-T1	note	BUSCO:EOG091B085K
ColletesGigas_017363-T1	note	BUSCO:EOG091B085X
ColletesGigas_017527-T1	note	BUSCO:EOG091B085X
ColletesGigas_002575-T1	note	BUSCO:EOG091B0861
ColletesGigas_017004-T1	note	BUSCO:EOG091B0864
ColletesGigas_013888-T1	note	BUSCO:EOG091B086C
ColletesGigas_007329-T1	note	BUSCO:EOG091B086D
ColletesGigas_011922-T1	note	BUSCO:EOG091B086E
ColletesGigas_012217-T1	note	BUSCO:EOG091B086F
ColletesGigas_008483-T1	note	BUSCO:EOG091B086I
ColletesGigas_001326-T1	note	BUSCO:EOG091B086L
ColletesGigas_008373-T1	note	BUSCO:EOG091B086M
ColletesGigas_001741-T1	note	BUSCO:EOG091B086O
ColletesGigas_005864-T1	note	BUSCO:EOG091B086V
ColletesGigas_010876-T1	note	BUSCO:EOG091B086W
ColletesGigas_009398-T1	note	BUSCO:EOG091B086Z
ColletesGigas_017555-T1	note	BUSCO:EOG091B087I
ColletesGigas_004753-T1	note	BUSCO:EOG091B087T
ColletesGigas_005329-T1	note	BUSCO:EOG091B087W
ColletesGigas_004528-T1	note	BUSCO:EOG091B087X
ColletesGigas_008870-T1	note	BUSCO:EOG091B0886
ColletesGigas_010284-T1	note	BUSCO:EOG091B088G
ColletesGigas_012920-T1	note	BUSCO:EOG091B088H
ColletesGigas_003685-T1	note	BUSCO:EOG091B088I
ColletesGigas_009414-T1	note	BUSCO:EOG091B088P
ColletesGigas_012484-T1	note	BUSCO:EOG091B088R
ColletesGigas_013212-T1	note	BUSCO:EOG091B0897
ColletesGigas_009779-T1	note	BUSCO:EOG091B089C
ColletesGigas_019209-T1	note	BUSCO:EOG091B089M
ColletesGigas_007269-T1	note	BUSCO:EOG091B089Q
ColletesGigas_013173-T1	note	BUSCO:EOG091B08A4
ColletesGigas_002814-T1	note	BUSCO:EOG091B08A9
ColletesGigas_010516-T1	note	BUSCO:EOG091B08AB
ColletesGigas_011184-T1	note	BUSCO:EOG091B08AI
ColletesGigas_001224-T1	note	BUSCO:EOG091B08AN
ColletesGigas_007886-T1	note	BUSCO:EOG091B08AY
ColletesGigas_006508-T1	note	BUSCO:EOG091B08B9
ColletesGigas_000614-T1	note	BUSCO:EOG091B08BF
ColletesGigas_003551-T1	note	BUSCO:EOG091B08BG
ColletesGigas_012842-T1	note	BUSCO:EOG091B08BJ
ColletesGigas_018028-T1	note	BUSCO:EOG091B08BL
ColletesGigas_009189-T1	note	BUSCO:EOG091B08BO
ColletesGigas_012448-T1	note	BUSCO:EOG091B08BT
ColletesGigas_005643-T1	note	BUSCO:EOG091B08CB
ColletesGigas_002584-T1	note	BUSCO:EOG091B08CC
ColletesGigas_012249-T1	note	BUSCO:EOG091B08CR
ColletesGigas_003728-T1	note	BUSCO:EOG091B08CV
ColletesGigas_011603-T1	note	BUSCO:EOG091B08CY
ColletesGigas_004976-T1	note	BUSCO:EOG091B08D1
ColletesGigas_016816-T1	note	BUSCO:EOG091B08D3
ColletesGigas_013923-T1	note	BUSCO:EOG091B08DB
ColletesGigas_010900-T1	note	BUSCO:EOG091B08DN
ColletesGigas_002818-T1	note	BUSCO:EOG091B08DT
ColletesGigas_009800-T1	note	BUSCO:EOG091B08DY
ColletesGigas_001274-T1	note	BUSCO:EOG091B08E3
ColletesGigas_018638-T1	note	BUSCO:EOG091B08E4
ColletesGigas_018218-T1	note	BUSCO:EOG091B08E6
ColletesGigas_015626-T1	note	BUSCO:EOG091B08EG
ColletesGigas_005007-T1	note	BUSCO:EOG091B08EL
ColletesGigas_008420-T1	note	BUSCO:EOG091B08EM
ColletesGigas_003823-T1	note	BUSCO:EOG091B08EX
ColletesGigas_012489-T1	note	BUSCO:EOG091B08EY
ColletesGigas_003244-T1	note	BUSCO:EOG091B08F3
ColletesGigas_006366-T1	note	BUSCO:EOG091B08F8
ColletesGigas_013415-T1	note	BUSCO:EOG091B08FC
ColletesGigas_018043-T1	note	BUSCO:EOG091B08FK
ColletesGigas_016877-T1	note	BUSCO:EOG091B08FL
ColletesGigas_002868-T1	note	BUSCO:EOG091B08FM
ColletesGigas_000818-T1	note	BUSCO:EOG091B08FU
ColletesGigas_005636-T1	note	BUSCO:EOG091B08FX
ColletesGigas_001170-T1	note	BUSCO:EOG091B08FY
ColletesGigas_015969-T1	note	BUSCO:EOG091B08GH
ColletesGigas_017397-T1	note	BUSCO:EOG091B08GN
ColletesGigas_007784-T1	note	BUSCO:EOG091B08GQ
ColletesGigas_015097-T1	note	BUSCO:EOG091B08HB
ColletesGigas_015915-T1	note	BUSCO:EOG091B08HM
ColletesGigas_016240-T1	note	BUSCO:EOG091B08HQ
ColletesGigas_010060-T1	note	BUSCO:EOG091B08HS
ColletesGigas_012954-T1	note	BUSCO:EOG091B08HX
ColletesGigas_004831-T1	note	BUSCO:EOG091B08HY
ColletesGigas_001719-T1	note	BUSCO:EOG091B08HZ
ColletesGigas_005940-T1	note	BUSCO:EOG091B08I3
ColletesGigas_005688-T1	note	BUSCO:EOG091B08I9
ColletesGigas_016596-T1	note	BUSCO:EOG091B08IA
ColletesGigas_003482-T1	note	BUSCO:EOG091B08IJ
ColletesGigas_008028-T1	note	BUSCO:EOG091B08IM
ColletesGigas_007792-T1	note	BUSCO:EOG091B08IR
ColletesGigas_009380-T1	note	BUSCO:EOG091B08IS
ColletesGigas_009458-T1	note	BUSCO:EOG091B08IU
ColletesGigas_017961-T1	note	BUSCO:EOG091B08IW
ColletesGigas_015623-T1	note	BUSCO:EOG091B08J4
ColletesGigas_011182-T1	note	BUSCO:EOG091B08J5
ColletesGigas_019179-T1	note	BUSCO:EOG091B08JA
ColletesGigas_016869-T1	note	BUSCO:EOG091B08K8
ColletesGigas_019037-T1	note	BUSCO:EOG091B08KA
ColletesGigas_002384-T1	note	BUSCO:EOG091B08KF
ColletesGigas_004950-T1	note	BUSCO:EOG091B08KK
ColletesGigas_004608-T1	note	BUSCO:EOG091B08KW
ColletesGigas_001742-T1	note	BUSCO:EOG091B08L2
ColletesGigas_006417-T1	note	BUSCO:EOG091B08LH
ColletesGigas_014044-T1	note	BUSCO:EOG091B08LX
ColletesGigas_007904-T1	note	BUSCO:EOG091B08MJ
ColletesGigas_015219-T1	note	BUSCO:EOG091B08MW
ColletesGigas_001144-T1	note	BUSCO:EOG091B08N1
ColletesGigas_014114-T1	note	BUSCO:EOG091B08N4
ColletesGigas_001717-T1	note	BUSCO:EOG091B08NA
ColletesGigas_001120-T1	note	BUSCO:EOG091B08NC
ColletesGigas_015666-T1	note	BUSCO:EOG091B08NC
ColletesGigas_008172-T1	note	BUSCO:EOG091B08NE
ColletesGigas_011869-T1	note	BUSCO:EOG091B08NR
ColletesGigas_002222-T1	note	BUSCO:EOG091B08NS
ColletesGigas_009382-T1	note	BUSCO:EOG091B08O0
ColletesGigas_007073-T1	note	BUSCO:EOG091B08O2
ColletesGigas_007116-T1	note	BUSCO:EOG091B08O3
ColletesGigas_008450-T1	note	BUSCO:EOG091B08O5
ColletesGigas_014261-T1	note	BUSCO:EOG091B08OB
ColletesGigas_013007-T1	note	BUSCO:EOG091B08OH
ColletesGigas_000594-T1	note	BUSCO:EOG091B08OJ
ColletesGigas_000391-T1	note	BUSCO:EOG091B08OK
ColletesGigas_009136-T1	note	BUSCO:EOG091B08P2
ColletesGigas_001980-T1	note	BUSCO:EOG091B08P5
ColletesGigas_006584-T1	note	BUSCO:EOG091B08PB
ColletesGigas_013557-T1	note	BUSCO:EOG091B08PD
ColletesGigas_014870-T1	note	BUSCO:EOG091B08PI
ColletesGigas_002886-T1	note	BUSCO:EOG091B08Q6
ColletesGigas_009760-T1	note	BUSCO:EOG091B08Q9
ColletesGigas_013558-T1	note	BUSCO:EOG091B08QE
ColletesGigas_001874-T1	note	BUSCO:EOG091B08QL
[truncated: 2,111 more rows]
