# Supplementary material for: Prevalent bee venom genes evolved before the aculeate stinger and eusociality
Source: BMC Biol. 2023 Oct 23;21:229. doi: 10.1186/s12915-023-01656-5 (PMC10591384; doi:10.1186/s12915-023-01656-5)
Supplement: Supplementary file 37 — Additional file 37. Genome annotation of Colletes gigas. [file 12915_2023_1656_MOESM37_ESM.zip › Colletes_gigas.annotation.funannotate181.Oct2020/annotations/phobius.results.txt]

ID	TM	SP	Prediction
ColletesGigas_004389-T1	0	0	o
ColletesGigas_008707-T1	0	0	o
ColletesGigas_000650-T1	0	0	i
ColletesGigas_015254-T1	0	0	o
ColletesGigas_007402-T1	0	0	o
ColletesGigas_012463-T1	0	0	o
ColletesGigas_019381-T1	7	0	i25-45o153-171i287-305o373-393i433-453o465-483i495-527o
ColletesGigas_011414-T1	1	Y	n7-18c22/23o77-99i
ColletesGigas_006938-T1	1	0	i487-506o
ColletesGigas_016033-T1	0	0	o
ColletesGigas_008205-T1	0	0	o
ColletesGigas_017800-T1	0	0	o
ColletesGigas_000397-T1	0	0	o
ColletesGigas_016183-T1	0	0	o
ColletesGigas_007329-T1	1	0	o529-546i
ColletesGigas_008203-T1	0	Y	n6-17c24/25o
ColletesGigas_003903-T1	0	0	o
ColletesGigas_004054-T1	0	0	o
ColletesGigas_002201-T1	0	0	o
ColletesGigas_006519-T1	0	0	o
ColletesGigas_010452-T1	0	0	i
ColletesGigas_006825-T1	0	0	o
ColletesGigas_005179-T1	0	0	o
ColletesGigas_017336-T1	0	0	o
ColletesGigas_005168-T1	0	0	o
ColletesGigas_019285-T1	0	0	o
ColletesGigas_014625-T1	0	0	o
ColletesGigas_002530-T1	0	0	o
ColletesGigas_011311-T1	0	0	o
ColletesGigas_001906-T1	0	0	o
ColletesGigas_001983-T1	0	0	o
ColletesGigas_008505-T1	0	0	o
ColletesGigas_001690-T1	0	0	o
ColletesGigas_002070-T1	0	0	i
ColletesGigas_006370-T1	0	0	o
ColletesGigas_018250-T1	0	0	o
ColletesGigas_005958-T1	1	0	o111-132i
ColletesGigas_005418-T1	0	0	o
ColletesGigas_014983-T1	0	0	o
ColletesGigas_014840-T1	0	0	o
ColletesGigas_011411-T1	0	0	o
ColletesGigas_008350-T1	0	0	o
ColletesGigas_001959-T1	0	0	o
ColletesGigas_002485-T1	0	0	o
ColletesGigas_013358-T1	0	0	i
ColletesGigas_015582-T1	0	0	o
ColletesGigas_004330-T1	2	0	i174-193o213-233i
ColletesGigas_012655-T1	0	0	o
ColletesGigas_009626-T1	0	0	o
ColletesGigas_015966-T1	0	0	o
ColletesGigas_007802-T1	0	0	o
ColletesGigas_003948-T1	0	Y	n8-19c24/25o
ColletesGigas_002764-T1	1	0	o79-99i
ColletesGigas_019097-T1	0	0	o
ColletesGigas_001838-T1	0	0	o
ColletesGigas_008226-T1	0	0	o
ColletesGigas_008610-T1	0	0	o
ColletesGigas_017709-T1	0	0	o
ColletesGigas_017792-T1	0	0	i
ColletesGigas_012300-T1	2	0	i12-32o69-88i
ColletesGigas_019066-T1	0	0	o
ColletesGigas_003216-T1	3	0	i184-204o234-259i271-297o
ColletesGigas_003526-T1	0	Y	n9-17c22/23o
ColletesGigas_013685-T1	0	0	o
ColletesGigas_005603-T1	0	0	o
ColletesGigas_010480-T1	0	0	o
ColletesGigas_005006-T1	0	0	o
ColletesGigas_014112-T1	1	0	o183-205i
ColletesGigas_007570-T1	5	0	o25-45i66-87o107-129i216-239o251-273i
ColletesGigas_009880-T1	0	0	o
ColletesGigas_011315-T1	1	Y	n16-27c32/33o1195-1220i
ColletesGigas_001468-T1	0	0	o
ColletesGigas_018722-T1	0	0	o
ColletesGigas_000798-T1	0	0	o
ColletesGigas_003010-T1	0	0	i
ColletesGigas_014651-T1	0	0	o
ColletesGigas_010846-T1	0	0	o
ColletesGigas_015660-T1	1	0	o16-36i
ColletesGigas_016450-T1	0	0	o
ColletesGigas_010027-T1	0	0	o
ColletesGigas_019367-T1	0	0	o
ColletesGigas_013518-T1	0	0	o
ColletesGigas_002759-T1	0	0	o
ColletesGigas_019969-T1	0	0	o
ColletesGigas_008592-T1	0	0	o
ColletesGigas_003654-T1	1	0	i167-185o
ColletesGigas_012434-T1	0	0	o
ColletesGigas_008572-T1	0	0	o
ColletesGigas_010522-T1	0	0	o
ColletesGigas_004115-T1	10	0	i9-29o41-59i79-96o102-122i134-152o158-175i187-208o220-241i253-273o279-302i
ColletesGigas_003519-T1	1	0	o559-582i
ColletesGigas_011627-T1	0	0	o
ColletesGigas_011772-T1	0	0	o
ColletesGigas_016456-T1	0	0	o
ColletesGigas_018696-T1	0	0	o
ColletesGigas_014234-T1	0	0	o
ColletesGigas_011310-T1	1	0	o90-113i
ColletesGigas_001673-T1	0	0	o
ColletesGigas_003053-T1	0	0	o
ColletesGigas_003592-T1	0	0	o
ColletesGigas_002284-T1	0	0	o
ColletesGigas_000288-T1	0	0	o
ColletesGigas_006362-T1	1	0	o3510-3536i
ColletesGigas_014730-T1	0	0	o
ColletesGigas_014204-T1	0	0	o
ColletesGigas_004582-T1	0	0	o
ColletesGigas_002867-T1	0	0	o
ColletesGigas_013929-T1	0	0	o
ColletesGigas_018196-T1	0	0	o
ColletesGigas_004057-T1	0	Y	n16-27c32/33o
ColletesGigas_007720-T1	0	0	o
ColletesGigas_002659-T1	0	0	o
ColletesGigas_008254-T1	0	0	i
ColletesGigas_007456-T1	0	0	o
ColletesGigas_007854-T1	0	0	o
ColletesGigas_016014-T1	0	0	i
ColletesGigas_012591-T1	0	0	o
ColletesGigas_015209-T1	0	Y	n9-16c20/21o
ColletesGigas_000176-T1	0	0	o
ColletesGigas_007309-T1	0	0	o
ColletesGigas_019174-T1	0	0	o
ColletesGigas_013104-T1	0	0	o
ColletesGigas_007460-T1	0	0	o
ColletesGigas_016632-T1	0	0	i
ColletesGigas_000083-T1	0	0	o
ColletesGigas_010037-T1	0	0	o
ColletesGigas_008543-T1	0	0	o
ColletesGigas_005761-T1	0	0	o
ColletesGigas_018404-T1	0	0	o
ColletesGigas_016218-T1	0	0	o
ColletesGigas_008380-T1	10	0	i202-225o295-313i388-413o445-465i485-503o531-551i588-613o637-658i670-687o693-718i
ColletesGigas_019247-T1	0	0	o
ColletesGigas_009396-T1	3	0	o398-417i721-739o745-765i
ColletesGigas_009814-T1	0	0	o
ColletesGigas_012486-T1	0	0	o
ColletesGigas_013700-T1	1	0	i63-87o
ColletesGigas_001077-T1	10	0	i62-93o105-127i148-169o197-217i224-241o247-265i277-303o332-354i366-388o604-621i
ColletesGigas_004728-T1	1	0	o1521-1541i
ColletesGigas_011359-T1	0	0	o
ColletesGigas_009336-T1	0	0	o
ColletesGigas_018547-T1	1	0	o6-30i
ColletesGigas_005491-T1	0	0	o
ColletesGigas_011942-T1	0	0	o
ColletesGigas_001227-T1	0	Y	n3-14c19/20o
ColletesGigas_002843-T1	0	0	o
ColletesGigas_017106-T1	0	0	o
ColletesGigas_006786-T1	1	0	i76-99o
ColletesGigas_010476-T1	0	0	o
ColletesGigas_013157-T1	0	0	o
ColletesGigas_003566-T1	0	0	o
ColletesGigas_007224-T1	0	0	o
ColletesGigas_013857-T1	1	0	o120-143i
ColletesGigas_017732-T1	0	0	o
ColletesGigas_018842-T1	0	0	o
ColletesGigas_002818-T1	12	0	o34-53i65-95o115-140i152-178o218-243i264-283o325-345i414-434o440-463i475-493o499-521i533-558o
ColletesGigas_017950-T1	0	0	o
ColletesGigas_017845-T1	0	0	o
ColletesGigas_011622-T1	0	0	o
ColletesGigas_009154-T1	0	0	o
ColletesGigas_007913-T1	1	0	o804-825i
ColletesGigas_003362-T1	1	0	i55-73o
ColletesGigas_009644-T1	24	Y	n4-11c16/17o328-348i369-390o571-593i659-680o692-714i946-963o975-993i1070-1093o1105-1123i1144-1170o1268-1286i1306-1325o1345-1366i1375-1393o1442-1464i1508-1526o1556-1581i1691-1713o1725-1746i1758-1776o1782-1800i1820-1842o1862-1886i1907-1932o
ColletesGigas_020153-T1	0	0	o
ColletesGigas_011969-T1	0	0	o
ColletesGigas_019954-T1	11	0	o6-29i41-62o68-88i100-119o158-178i190-210o245-268i409-428o434-457i478-498o518-538i
ColletesGigas_013608-T1	0	0	o
ColletesGigas_009692-T1	0	0	i
ColletesGigas_002424-T1	0	0	o
ColletesGigas_018718-T1	0	0	o
ColletesGigas_008186-T1	0	0	i
ColletesGigas_002235-T1	1	0	i487-506o
ColletesGigas_009445-T1	11	0	i81-104o116-137i167-186o198-217i229-249o275-299i311-331o343-362i405-424o430-449i562-587o
ColletesGigas_003639-T1	0	0	o
ColletesGigas_014710-T1	0	0	o
ColletesGigas_000390-T1	0	0	o
ColletesGigas_004188-T1	0	0	o
ColletesGigas_007563-T1	0	0	o
ColletesGigas_017820-T1	0	0	o
ColletesGigas_017997-T1	1	0	i128-147o
ColletesGigas_004305-T1	0	0	o
ColletesGigas_011419-T1	0	0	o
ColletesGigas_004540-T1	0	0	o
ColletesGigas_007118-T1	0	0	o
ColletesGigas_018082-T1	0	0	o
ColletesGigas_007057-T1	0	0	o
ColletesGigas_008355-T1	3	0	o33-52i59-79o85-103i
ColletesGigas_004178-T1	0	0	i
ColletesGigas_015940-T1	0	0	i
ColletesGigas_014486-T1	0	0	o
ColletesGigas_007618-T1	21	0	i78-101o135-157i169-194o200-220i232-255o261-281i302-327o380-400i412-432o469-488i922-949o955-972i979-1002o1008-1029i1041-1060o1080-1103i1115-1133o1139-1162i1382-1401o1441-1460i1498-1519o
ColletesGigas_004222-T1	0	0	o
ColletesGigas_003381-T1	0	Y	n7-18c23/24o
ColletesGigas_009490-T1	1	0	i113-130o
ColletesGigas_010768-T1	0	0	o
ColletesGigas_001336-T1	0	0	o
ColletesGigas_016636-T1	0	0	o
ColletesGigas_002314-T1	1	0	i90-111o
ColletesGigas_010912-T1	0	0	o
ColletesGigas_005725-T1	0	0	o
ColletesGigas_019843-T1	0	0	o
ColletesGigas_001614-T1	0	0	i
ColletesGigas_001431-T1	0	0	o
ColletesGigas_007609-T1	0	0	o
ColletesGigas_012182-T1	0	0	o
ColletesGigas_000660-T1	7	0	o498-515i527-550o570-594i606-630o636-656i668-686o716-739i
ColletesGigas_017274-T1	0	0	o
ColletesGigas_000501-T1	0	0	o
ColletesGigas_018050-T1	1	0	o557-577i
ColletesGigas_018733-T1	0	0	o
ColletesGigas_016091-T1	0	0	o
ColletesGigas_009737-T1	0	0	o
ColletesGigas_006832-T1	0	0	o
ColletesGigas_011690-T1	10	0	i50-68o341-361i373-401o407-427i448-471o483-506i766-786o792-814i891-912o924-944i
ColletesGigas_018738-T1	0	0	o
ColletesGigas_009818-T1	0	0	o
ColletesGigas_012705-T1	0	0	o
ColletesGigas_014184-T1	0	0	o
ColletesGigas_012957-T1	0	0	o
ColletesGigas_015099-T1	0	0	o
ColletesGigas_017248-T1	0	0	o
ColletesGigas_004004-T1	0	0	i
ColletesGigas_017796-T1	0	0	o
ColletesGigas_002827-T1	4	0	o55-73i93-118o164-181i193-213o
ColletesGigas_009679-T1	0	0	o
ColletesGigas_007241-T1	0	Y	n6-17c23/24o
ColletesGigas_018156-T1	0	0	o
ColletesGigas_000210-T1	0	0	o
ColletesGigas_004000-T1	0	0	o
ColletesGigas_004874-T1	0	Y	n3-11c16/17o
ColletesGigas_001654-T1	0	0	o
ColletesGigas_007465-T1	1	0	o261-280i
ColletesGigas_013132-T1	0	0	o
ColletesGigas_015081-T1	0	0	o
ColletesGigas_018658-T1	0	0	o
ColletesGigas_005887-T1	1	0	o35-51i
ColletesGigas_005200-T1	0	Y	n4-17c22/23o
ColletesGigas_011819-T1	0	0	o
ColletesGigas_004250-T1	0	0	o
ColletesGigas_002931-T1	0	0	o
ColletesGigas_011791-T1	0	0	o
ColletesGigas_014763-T1	0	0	o
ColletesGigas_006496-T1	0	Y	n4-16c20/21o
ColletesGigas_005991-T1	0	0	o
ColletesGigas_017350-T1	0	0	o
ColletesGigas_002027-T1	0	0	o
ColletesGigas_012091-T1	0	0	o
ColletesGigas_003097-T1	0	0	o
ColletesGigas_017624-T1	0	Y	n8-19c24/25o
ColletesGigas_006822-T1	0	0	o
ColletesGigas_011440-T1	0	0	o
ColletesGigas_019118-T1	0	0	o
ColletesGigas_012963-T1	0	0	o
ColletesGigas_016774-T1	0	0	o
ColletesGigas_018524-T1	0	0	o
ColletesGigas_017507-T1	0	0	o
ColletesGigas_019929-T1	0	0	i
ColletesGigas_001405-T1	0	0	o
ColletesGigas_004418-T1	0	0	o
ColletesGigas_013854-T1	0	0	o
ColletesGigas_005917-T1	0	0	o
ColletesGigas_020163-T1	0	0	o
ColletesGigas_018318-T1	0	0	o
ColletesGigas_014404-T1	1	0	o49-71i
ColletesGigas_004064-T1	0	0	o
ColletesGigas_018603-T1	0	0	o
ColletesGigas_001394-T1	0	0	o
ColletesGigas_016519-T1	0	0	o
ColletesGigas_003220-T1	0	0	o
ColletesGigas_003793-T1	0	0	i
ColletesGigas_002081-T1	0	0	o
ColletesGigas_015747-T1	0	0	i
ColletesGigas_005428-T1	0	0	o
ColletesGigas_002782-T1	0	0	o
ColletesGigas_008179-T1	0	0	o
ColletesGigas_008111-T1	1	Y	n7-15c20/21o983-1010i
ColletesGigas_012334-T1	1	Y	n10-21c28/29o167-190i
ColletesGigas_013341-T1	1	0	o31-51i
ColletesGigas_016255-T1	0	0	o
ColletesGigas_004931-T1	0	0	o
ColletesGigas_010058-T1	0	0	o
ColletesGigas_019533-T1	0	Y	n15-23c28/29o
ColletesGigas_008897-T1	0	0	o
ColletesGigas_009853-T1	0	0	o
ColletesGigas_019019-T1	0	0	o
ColletesGigas_015567-T1	2	0	o307-332i423-443o
ColletesGigas_006106-T1	0	0	o
ColletesGigas_012578-T1	0	0	o
ColletesGigas_006986-T1	0	0	o
ColletesGigas_017755-T1	1	0	i100-118o
ColletesGigas_008879-T1	0	0	o
ColletesGigas_006477-T1	0	0	o
ColletesGigas_004877-T1	0	0	o
ColletesGigas_017341-T1	0	0	o
ColletesGigas_008030-T1	0	0	o
ColletesGigas_004572-T1	0	0	i
ColletesGigas_007491-T1	0	Y	n3-11c15/16o
ColletesGigas_006713-T1	0	0	o
ColletesGigas_006659-T1	0	0	o
ColletesGigas_019376-T1	1	0	o866-885i
ColletesGigas_018663-T1	0	0	o
ColletesGigas_006466-T1	0	Y	n6-18c22/23o
ColletesGigas_015280-T1	2	0	o76-99i111-136o
ColletesGigas_011599-T1	0	0	o
ColletesGigas_000247-T1	0	0	o
ColletesGigas_016726-T1	0	0	o
ColletesGigas_004972-T1	0	0	o
ColletesGigas_007801-T1	0	0	o
ColletesGigas_013945-T1	1	0	i496-514o
ColletesGigas_014044-T1	0	0	o
ColletesGigas_005019-T1	4	0	i40-61o81-100i112-131o156-180i
ColletesGigas_009098-T1	0	0	o
ColletesGigas_015717-T1	1	0	i34-54o
ColletesGigas_011252-T1	0	0	o
ColletesGigas_002422-T1	2	0	i575-595o636-659i
ColletesGigas_008831-T1	0	0	o
ColletesGigas_010917-T1	0	0	o
ColletesGigas_005821-T1	0	0	o
ColletesGigas_018394-T1	0	0	o
ColletesGigas_013026-T1	3	0	i12-37o49-68i80-103o
ColletesGigas_001072-T1	2	0	i120-141o166-187i
ColletesGigas_013017-T1	0	0	o
ColletesGigas_017487-T1	0	0	o
ColletesGigas_006530-T1	0	0	o
ColletesGigas_000577-T1	0	0	i
ColletesGigas_013484-T1	0	0	o
ColletesGigas_008479-T1	0	0	o
ColletesGigas_011391-T1	0	0	o
ColletesGigas_010185-T1	0	0	o
ColletesGigas_006678-T1	0	0	o
ColletesGigas_013688-T1	0	0	o
ColletesGigas_011982-T1	0	0	o
ColletesGigas_018014-T1	9	0	o12-36i48-70o76-97i136-161o181-199i206-224o230-251i263-285o297-316i
ColletesGigas_001627-T1	0	0	o
ColletesGigas_017196-T1	0	0	o
ColletesGigas_001376-T1	8	0	i29-54o74-102i123-142o162-180i192-212o218-238i250-276o296-317i
ColletesGigas_009524-T1	0	0	o
ColletesGigas_008041-T1	0	0	o
ColletesGigas_003013-T1	0	0	o
ColletesGigas_007962-T1	0	Y	n8-17c21/22o
ColletesGigas_010013-T1	0	0	o
ColletesGigas_002786-T1	0	0	o
ColletesGigas_003142-T1	0	0	o
ColletesGigas_007395-T1	0	0	o
ColletesGigas_001917-T1	0	0	o
ColletesGigas_002140-T1	0	0	o
ColletesGigas_017513-T1	1	0	i9-27o
ColletesGigas_009302-T1	0	0	o
ColletesGigas_017273-T1	0	0	i
ColletesGigas_005650-T1	6	0	i133-152o164-187i199-217o280-301i313-333o372-392i
ColletesGigas_001151-T1	0	0	o
ColletesGigas_008955-T1	0	0	i
ColletesGigas_007211-T1	0	0	o
ColletesGigas_008047-T1	0	0	o
ColletesGigas_011556-T1	0	0	o
ColletesGigas_008004-T1	0	0	o
ColletesGigas_010678-T1	6	0	i80-106o118-136i156-173o185-201i222-248o306-328i
ColletesGigas_011261-T1	0	0	o
ColletesGigas_014300-T1	0	0	o
ColletesGigas_016834-T1	0	0	o
ColletesGigas_014001-T1	0	0	o
ColletesGigas_004169-T1	0	0	o
ColletesGigas_017101-T1	0	0	o
ColletesGigas_011402-T1	0	Y	n3-13c17/18o
ColletesGigas_002540-T1	1	0	o56-78i
ColletesGigas_002340-T1	0	0	o
ColletesGigas_014274-T1	1	0	i142-163o
ColletesGigas_000144-T1	0	0	o
ColletesGigas_012707-T1	0	0	o
ColletesGigas_016842-T1	0	0	o
ColletesGigas_014747-T1	0	0	o
ColletesGigas_002531-T1	0	0	o
ColletesGigas_004962-T1	0	0	o
ColletesGigas_014330-T1	0	0	o
ColletesGigas_012927-T1	0	0	o
ColletesGigas_009638-T1	0	0	o
ColletesGigas_015930-T1	0	0	o
ColletesGigas_017992-T1	0	0	o
ColletesGigas_015408-T1	0	0	o
ColletesGigas_013172-T1	0	0	o
ColletesGigas_002292-T1	5	Y	n4-11c16/17o40-66i93-111o131-152i179-197o217-237i
ColletesGigas_002668-T1	0	0	o
ColletesGigas_002103-T1	0	0	o
ColletesGigas_002837-T1	0	0	o
ColletesGigas_018150-T1	0	0	o
ColletesGigas_019305-T1	0	0	o
ColletesGigas_012153-T1	0	0	o
ColletesGigas_005232-T1	0	0	o
ColletesGigas_012877-T1	0	0	o
ColletesGigas_000900-T1	0	0	o
ColletesGigas_017090-T1	0	0	o
ColletesGigas_012069-T1	0	0	i
ColletesGigas_015922-T1	0	0	o
ColletesGigas_000485-T1	0	0	o
ColletesGigas_008336-T1	0	0	o
ColletesGigas_012871-T1	0	0	o
ColletesGigas_004128-T1	0	0	o
ColletesGigas_011473-T1	0	Y	n13-23c28/29o
ColletesGigas_016646-T1	0	0	i
ColletesGigas_003731-T1	0	0	o
ColletesGigas_013641-T1	0	0	o
ColletesGigas_014602-T1	0	0	o
ColletesGigas_003490-T1	0	0	o
ColletesGigas_005178-T1	0	0	o
ColletesGigas_001039-T1	2	0	i71-99o543-568i
ColletesGigas_018510-T1	0	0	o
ColletesGigas_004162-T1	0	0	o
ColletesGigas_005502-T1	1	0	o12-32i
ColletesGigas_019343-T1	0	0	o
ColletesGigas_004472-T1	0	0	o
ColletesGigas_010226-T1	0	0	o
ColletesGigas_013010-T1	0	0	i
ColletesGigas_000541-T1	0	0	o
ColletesGigas_014405-T1	0	0	o
ColletesGigas_004412-T1	0	0	o
ColletesGigas_018683-T1	0	0	o
ColletesGigas_018956-T1	0	0	o
ColletesGigas_007531-T1	0	0	o
ColletesGigas_014392-T1	1	Y	n12-22c28/29o1258-1283i
ColletesGigas_003209-T1	0	0	o
ColletesGigas_003767-T1	0	0	o
ColletesGigas_011383-T1	1	0	o2154-2174i
ColletesGigas_015998-T1	0	0	o
ColletesGigas_010808-T1	0	0	o
ColletesGigas_004247-T1	0	0	o
ColletesGigas_014162-T1	0	0	o
ColletesGigas_005315-T1	0	0	o
ColletesGigas_019814-T1	5	0	o39-68i89-116o136-154i278-302o322-344i
ColletesGigas_000077-T1	0	0	o
ColletesGigas_018321-T1	0	0	o
ColletesGigas_011665-T1	0	0	o
ColletesGigas_004344-T1	0	0	o
ColletesGigas_013703-T1	0	0	o
ColletesGigas_011635-T1	0	0	o
ColletesGigas_010227-T1	0	0	o
ColletesGigas_011763-T1	0	0	o
ColletesGigas_019004-T1	0	0	o
ColletesGigas_014784-T1	0	0	o
ColletesGigas_003930-T1	0	0	o
ColletesGigas_008905-T1	0	0	o
ColletesGigas_015477-T1	1	0	o187-212i
ColletesGigas_011384-T1	0	0	o
ColletesGigas_018687-T1	0	0	o
ColletesGigas_018631-T1	0	0	o
ColletesGigas_006964-T1	0	0	i
ColletesGigas_004616-T1	3	0	o20-52i73-97o117-139i
ColletesGigas_016816-T1	0	0	o
ColletesGigas_006784-T1	0	0	o
ColletesGigas_010779-T1	3	0	o30-53i100-125o137-157i
ColletesGigas_016026-T1	0	0	o
ColletesGigas_002998-T1	0	0	o
ColletesGigas_013994-T1	0	Y	n4-14c19/20o
ColletesGigas_002425-T1	0	0	o
ColletesGigas_002185-T1	0	0	o
ColletesGigas_005270-T1	0	0	o
ColletesGigas_012093-T1	0	0	o
ColletesGigas_000726-T1	0	0	o
ColletesGigas_015867-T1	0	0	o
ColletesGigas_000908-T1	0	0	i
ColletesGigas_015367-T1	0	0	o
ColletesGigas_001503-T1	0	0	o
ColletesGigas_018572-T1	1	0	o20-39i
ColletesGigas_013112-T1	0	0	o
ColletesGigas_000819-T1	0	0	o
ColletesGigas_017174-T1	0	0	o
ColletesGigas_015886-T1	0	0	i
ColletesGigas_001090-T1	0	0	o
ColletesGigas_000745-T1	0	0	o
ColletesGigas_015990-T1	0	0	o
ColletesGigas_005322-T1	1	0	i603-622o
ColletesGigas_002581-T1	0	0	o
ColletesGigas_012843-T1	0	0	o
ColletesGigas_010447-T1	0	0	o
ColletesGigas_013309-T1	0	0	o
ColletesGigas_002670-T1	0	0	o
ColletesGigas_017294-T1	0	0	o
ColletesGigas_004446-T1	0	Y	n5-17c21/22o
ColletesGigas_011696-T1	0	0	o
ColletesGigas_002046-T1	0	0	o
ColletesGigas_002743-T1	0	0	o
ColletesGigas_019361-T1	0	0	o
ColletesGigas_010987-T1	0	0	o
ColletesGigas_012521-T1	0	Y	n4-13c18/19o
ColletesGigas_006674-T1	0	0	o
ColletesGigas_019568-T1	0	Y	n15-25c30/31o
ColletesGigas_013864-T1	0	0	o
ColletesGigas_009564-T1	0	0	o
ColletesGigas_010490-T1	0	0	o
ColletesGigas_018766-T1	0	0	o
ColletesGigas_005147-T1	0	0	o
ColletesGigas_020033-T1	0	0	o
ColletesGigas_020108-T1	0	0	o
ColletesGigas_017474-T1	4	0	i44-63o83-104i111-135o228-253i
ColletesGigas_015994-T1	0	0	o
ColletesGigas_004586-T1	0	0	o
ColletesGigas_018550-T1	0	0	i
ColletesGigas_014481-T1	0	0	o
ColletesGigas_000559-T1	0	0	o
ColletesGigas_009632-T1	0	0	i
ColletesGigas_013261-T1	0	0	i
ColletesGigas_006278-T1	0	0	i
ColletesGigas_015092-T1	0	0	o
ColletesGigas_014954-T1	0	0	o
ColletesGigas_010463-T1	0	0	o
ColletesGigas_005323-T1	0	0	o
ColletesGigas_001628-T1	0	0	o
ColletesGigas_005987-T1	3	0	o100-123i144-162o182-206i
ColletesGigas_010016-T1	1	0	o31-49i
ColletesGigas_014201-T1	0	0	o
ColletesGigas_008158-T1	0	0	o
ColletesGigas_018590-T1	0	0	o
ColletesGigas_016104-T1	0	0	o
ColletesGigas_001469-T1	0	0	o
ColletesGigas_018717-T1	0	0	o
ColletesGigas_008471-T1	0	0	o
ColletesGigas_008364-T1	0	0	o
ColletesGigas_000787-T1	0	0	o
ColletesGigas_015919-T1	0	0	o
ColletesGigas_018235-T1	0	0	o
ColletesGigas_010505-T1	0	0	o
ColletesGigas_013721-T1	0	0	o
ColletesGigas_011131-T1	0	0	o
ColletesGigas_004660-T1	0	Y	n6-16c20/21o
ColletesGigas_018228-T1	0	0	o
ColletesGigas_011938-T1	0	0	o
ColletesGigas_004406-T1	0	0	o
ColletesGigas_016671-T1	0	0	o
ColletesGigas_017925-T1	0	Y	n4-15c19/20o
ColletesGigas_002426-T1	1	0	o236-254i
ColletesGigas_000214-T1	0	0	o
ColletesGigas_004941-T1	0	0	o
ColletesGigas_001210-T1	0	0	o
ColletesGigas_015946-T1	0	0	o
ColletesGigas_006513-T1	0	0	o
ColletesGigas_006153-T1	0	0	o
ColletesGigas_015154-T1	0	0	o
ColletesGigas_004498-T1	0	0	o
ColletesGigas_019896-T1	0	0	o
ColletesGigas_008536-T1	0	0	o
ColletesGigas_009193-T1	0	0	i
ColletesGigas_017644-T1	1	0	i52-71o
ColletesGigas_002826-T1	12	0	i26-50o70-90i102-121o141-172i208-230o250-272i311-334o358-378i405-424o444-470i482-501o521-544i
ColletesGigas_010757-T1	0	0	i
ColletesGigas_019488-T1	0	0	o
ColletesGigas_016286-T1	7	0	o56-83i95-120o132-151i172-192o220-241i284-308o320-340i
ColletesGigas_000651-T1	0	0	o
ColletesGigas_016882-T1	0	0	o
ColletesGigas_010090-T1	0	0	o
ColletesGigas_016705-T1	0	0	o
ColletesGigas_008918-T1	4	0	i42-66o78-97i134-156o198-220i
ColletesGigas_008049-T1	0	0	o
ColletesGigas_006196-T1	0	0	i
ColletesGigas_013935-T1	0	0	o
ColletesGigas_000471-T1	0	0	i
ColletesGigas_001273-T1	0	0	o
ColletesGigas_006973-T1	0	0	o
ColletesGigas_003123-T1	0	0	o
ColletesGigas_000956-T1	0	0	i
ColletesGigas_015640-T1	0	0	o
ColletesGigas_006398-T1	0	0	i
ColletesGigas_010157-T1	0	0	o
ColletesGigas_002058-T1	0	Y	n6-13c18/19o
ColletesGigas_008985-T1	0	0	o
ColletesGigas_016867-T1	1	0	o237-254i
ColletesGigas_018043-T1	11	0	o99-123i130-152o158-186i193-217o223-243i326-347o367-384i391-411o417-437i457-480o492-512i
ColletesGigas_012712-T1	0	0	o
ColletesGigas_006296-T1	0	0	o
ColletesGigas_003662-T1	8	0	i75-95o159-177i189-207o227-248i285-306o344-360i372-391o397-419i
ColletesGigas_007394-T1	0	Y	n10-21c29/30o
ColletesGigas_013364-T1	11	0	o166-185i192-210o216-239i251-269o275-296i362-388o400-419i426-448o468-492i504-525o537-556i
ColletesGigas_011633-T1	0	0	o
ColletesGigas_011924-T1	0	0	o
ColletesGigas_005092-T1	0	0	o
ColletesGigas_010026-T1	0	0	o
ColletesGigas_019544-T1	0	0	o
ColletesGigas_005942-T1	0	0	o
ColletesGigas_006490-T1	0	0	o
ColletesGigas_007384-T1	1	0	o471-493i
ColletesGigas_006332-T1	5	0	o46-71i149-167o291-313i325-342o354-377i
ColletesGigas_002610-T1	1	0	o268-289i
ColletesGigas_007131-T1	0	0	o
ColletesGigas_001875-T1	0	0	o
ColletesGigas_015234-T1	0	0	i
ColletesGigas_004101-T1	0	0	o
ColletesGigas_013665-T1	0	0	o
ColletesGigas_012115-T1	0	0	o
ColletesGigas_008097-T1	1	Y	n38-48c53/54o63-83i
ColletesGigas_007774-T1	1	0	o938-962i
ColletesGigas_000571-T1	5	0	o34-60i72-92o104-120i195-225o245-268i
ColletesGigas_018502-T1	0	0	o
ColletesGigas_019409-T1	0	0	o
ColletesGigas_008679-T1	0	0	o
ColletesGigas_014096-T1	0	0	o
ColletesGigas_002765-T1	0	0	o
ColletesGigas_017044-T1	0	Y	n7-18c23/24o
ColletesGigas_001268-T1	0	0	o
ColletesGigas_013296-T1	0	0	o
ColletesGigas_009744-T1	0	0	o
ColletesGigas_009712-T1	0	0	o
ColletesGigas_003759-T1	0	0	o
ColletesGigas_010329-T1	0	Y	n7-15c20/21o
ColletesGigas_017978-T1	2	0	o32-52i382-402o
ColletesGigas_013201-T1	0	Y	n4-12c17/18o
ColletesGigas_020009-T1	0	0	o
ColletesGigas_013677-T1	1	0	o38-55i
ColletesGigas_000242-T1	0	0	o
ColletesGigas_015941-T1	0	0	o
ColletesGigas_003450-T1	0	0	o
ColletesGigas_003399-T1	0	0	o
ColletesGigas_012247-T1	0	0	i
ColletesGigas_018273-T1	0	0	o
ColletesGigas_006615-T1	1	0	o188-207i
ColletesGigas_002762-T1	0	0	i
ColletesGigas_013379-T1	0	0	o
ColletesGigas_015511-T1	0	0	o
ColletesGigas_018475-T1	0	0	o
ColletesGigas_000883-T1	0	0	o
ColletesGigas_004373-T1	0	0	o
ColletesGigas_003345-T1	0	0	o
ColletesGigas_007288-T1	0	0	o
ColletesGigas_008327-T1	0	0	o
ColletesGigas_011798-T1	0	0	i
ColletesGigas_017454-T1	0	0	o
ColletesGigas_006721-T1	0	0	o
ColletesGigas_016275-T1	1	0	o14-32i
ColletesGigas_013966-T1	0	0	o
ColletesGigas_006297-T1	0	0	o
ColletesGigas_019030-T1	2	0	i393-412o449-468i
ColletesGigas_020145-T1	0	0	o
ColletesGigas_011027-T1	0	0	o
ColletesGigas_013817-T1	0	0	o
ColletesGigas_014880-T1	0	0	o
ColletesGigas_014885-T1	0	0	o
ColletesGigas_004449-T1	0	0	o
ColletesGigas_006765-T1	0	Y	n12-22c27/28o
ColletesGigas_003736-T1	0	0	o
ColletesGigas_004569-T1	0	0	o
ColletesGigas_016283-T1	0	0	o
ColletesGigas_007682-T1	0	0	o
ColletesGigas_003821-T1	0	0	o
ColletesGigas_017536-T1	0	0	i
ColletesGigas_016764-T1	1	Y	n4-15c19/20o1260-1282i
ColletesGigas_015844-T1	0	0	i
ColletesGigas_002658-T1	37	0	o18-40i52-77o111-132i166-188o194-210i217-239o282-300i359-381o387-405i417-435o467-486i539-559o565-587i594-612o644-665i733-752o764-789i796-815o861-881i922-943o949-964i976-998o1031-1050i1099-1116o1122-1143i1152-1170o1631-1651i1812-1834o1840-1859i1866-1886o1915-1933i2060-2082o2102-2122i2131-2152o2164-2181i2273-2296o2560-2581i
ColletesGigas_017181-T1	0	0	o
ColletesGigas_008780-T1	0	0	o
ColletesGigas_018926-T1	0	0	o
ColletesGigas_003773-T1	0	0	o
ColletesGigas_004631-T1	0	0	o
ColletesGigas_014991-T1	0	0	o
ColletesGigas_004400-T1	0	0	o
ColletesGigas_011507-T1	0	0	o
ColletesGigas_019469-T1	0	0	o
ColletesGigas_012708-T1	0	0	o
ColletesGigas_018600-T1	0	0	o
ColletesGigas_004547-T1	1	0	i468-489o
ColletesGigas_003670-T1	0	0	o
ColletesGigas_009978-T1	0	0	o
ColletesGigas_001561-T1	0	0	o
ColletesGigas_018459-T1	0	0	o
ColletesGigas_007718-T1	0	0	o
ColletesGigas_019782-T1	0	0	o
ColletesGigas_016317-T1	0	0	o
ColletesGigas_003037-T1	0	0	i
ColletesGigas_001095-T1	0	0	o
ColletesGigas_019010-T1	0	0	o
ColletesGigas_016049-T1	0	0	i
ColletesGigas_009499-T1	0	0	o
ColletesGigas_010028-T1	1	0	o73-94i
ColletesGigas_001638-T1	0	0	o
ColletesGigas_004386-T1	0	0	o
ColletesGigas_000903-T1	0	0	o
ColletesGigas_013185-T1	0	0	o
ColletesGigas_016979-T1	0	0	o
ColletesGigas_001122-T1	0	0	o
ColletesGigas_000708-T1	0	0	o
ColletesGigas_002503-T1	0	0	o
ColletesGigas_009376-T1	1	Y	n4-14c19/20o848-873i
ColletesGigas_006463-T1	0	0	o
ColletesGigas_016563-T1	0	0	o
ColletesGigas_013345-T1	0	0	o
ColletesGigas_001500-T1	0	0	o
ColletesGigas_002472-T1	1	0	o408-428i
ColletesGigas_012198-T1	1	0	o2026-2047i
ColletesGigas_004594-T1	0	0	o
ColletesGigas_001826-T1	0	0	o
ColletesGigas_016562-T1	0	0	o
ColletesGigas_005214-T1	0	0	i
ColletesGigas_000225-T1	0	0	o
ColletesGigas_006433-T1	0	0	o
ColletesGigas_019477-T1	10	0	o51-72i81-104o116-149i156-175o181-205i589-610o616-639i660-679o685-705i712-730o
ColletesGigas_002157-T1	0	0	o
ColletesGigas_005483-T1	0	0	o
ColletesGigas_012979-T1	0	0	o
ColletesGigas_010389-T1	0	0	o
ColletesGigas_017152-T1	0	0	o
ColletesGigas_019570-T1	0	0	o
ColletesGigas_013431-T1	0	0	o
ColletesGigas_002655-T1	1	Y	n10-17c21/22o273-289i
ColletesGigas_012033-T1	0	0	o
ColletesGigas_014136-T1	0	Y	n5-12c18/19o
ColletesGigas_005813-T1	0	0	o
ColletesGigas_019563-T1	4	Y	n2-13c18/19o34-53i74-93o105-136i157-181o
ColletesGigas_008271-T1	0	0	o
ColletesGigas_014381-T1	0	0	o
ColletesGigas_018646-T1	0	0	o
ColletesGigas_013712-T1	0	0	o
ColletesGigas_002690-T1	0	0	o
ColletesGigas_001302-T1	0	0	o
ColletesGigas_006632-T1	0	0	o
ColletesGigas_000349-T1	0	0	o
ColletesGigas_019429-T1	0	0	o
ColletesGigas_016040-T1	0	0	o
ColletesGigas_012686-T1	0	0	o
ColletesGigas_017597-T1	0	0	o
ColletesGigas_010344-T1	2	0	i100-119o1222-1245i
ColletesGigas_004239-T1	0	0	o
ColletesGigas_015152-T1	0	0	o
ColletesGigas_004796-T1	0	Y	n7-15c20/21o
ColletesGigas_013105-T1	0	Y	n7-18c23/24o
ColletesGigas_006394-T1	0	0	o
ColletesGigas_007614-T1	0	0	o
ColletesGigas_009241-T1	0	0	o
ColletesGigas_018417-T1	0	0	o
ColletesGigas_004703-T1	0	0	o
ColletesGigas_010981-T1	0	0	o
ColletesGigas_017073-T1	0	0	o
ColletesGigas_004795-T1	0	Y	n7-18c23/24o
ColletesGigas_004131-T1	0	0	o
ColletesGigas_016977-T1	0	0	o
ColletesGigas_006550-T1	0	0	o
ColletesGigas_006987-T1	0	0	o
ColletesGigas_002404-T1	0	0	o
ColletesGigas_005410-T1	0	0	o
ColletesGigas_012409-T1	0	0	o
ColletesGigas_007845-T1	0	0	o
ColletesGigas_008476-T1	0	0	o
ColletesGigas_016066-T1	0	Y	n10-20c26/27o
ColletesGigas_016962-T1	0	0	o
ColletesGigas_009809-T1	1	0	o130-150i
ColletesGigas_006873-T1	0	0	o
ColletesGigas_009983-T1	1	0	o27-47i
ColletesGigas_002053-T1	0	0	o
ColletesGigas_003466-T1	0	0	o
ColletesGigas_016811-T1	0	0	o
ColletesGigas_015009-T1	6	0	i280-298o304-321i333-353o359-378i456-479o518-537i
ColletesGigas_011583-T1	1	0	o116-135i
ColletesGigas_005274-T1	0	0	i
ColletesGigas_014037-T1	0	0	o
ColletesGigas_008458-T1	0	0	o
ColletesGigas_019675-T1	0	0	o
ColletesGigas_012976-T1	0	0	o
ColletesGigas_002392-T1	0	0	o
ColletesGigas_014633-T1	0	0	o
ColletesGigas_001999-T1	0	0	o
ColletesGigas_015744-T1	0	0	o
ColletesGigas_016003-T1	1	0	i55-73o
ColletesGigas_006818-T1	0	0	o
ColletesGigas_011828-T1	0	0	o
ColletesGigas_009104-T1	0	0	o
ColletesGigas_005479-T1	0	0	o
ColletesGigas_014428-T1	0	0	o
ColletesGigas_006996-T1	0	0	o
ColletesGigas_010507-T1	0	0	o
ColletesGigas_013188-T1	0	0	i
ColletesGigas_009944-T1	0	0	o
ColletesGigas_019658-T1	0	0	o
ColletesGigas_013870-T1	0	0	o
ColletesGigas_014059-T1	0	0	o
ColletesGigas_016535-T1	12	0	i82-108o120-140i152-170o176-195i207-224o236-257i430-453o465-489i496-519o525-548i560-582o588-609i
ColletesGigas_016360-T1	0	0	o
ColletesGigas_002029-T1	0	0	o
ColletesGigas_017567-T1	0	Y	n3-14c18/19o
ColletesGigas_017475-T1	0	0	o
ColletesGigas_018975-T1	0	0	o
ColletesGigas_000788-T1	0	0	o
ColletesGigas_015667-T1	0	0	o
ColletesGigas_009495-T1	0	0	o
ColletesGigas_003600-T1	0	0	o
ColletesGigas_005342-T1	1	0	i65-81o
ColletesGigas_014139-T1	0	0	o
ColletesGigas_003026-T1	0	0	o
ColletesGigas_004809-T1	1	0	o695-717i
ColletesGigas_020152-T1	0	0	o
ColletesGigas_011146-T1	0	0	o
ColletesGigas_013815-T1	0	0	o
ColletesGigas_006992-T1	0	0	o
ColletesGigas_011226-T1	0	0	o
ColletesGigas_010139-T1	0	0	o
ColletesGigas_003394-T1	0	0	o
ColletesGigas_005685-T1	1	0	i33-53o
ColletesGigas_003310-T1	0	0	o
ColletesGigas_019530-T1	0	0	i
ColletesGigas_018295-T1	0	0	i
ColletesGigas_010477-T1	0	0	o
ColletesGigas_012068-T1	0	0	o
ColletesGigas_003403-T1	0	0	i
ColletesGigas_002856-T1	0	0	o
ColletesGigas_009516-T1	2	0	o145-164i523-546o
ColletesGigas_005647-T1	0	0	o
ColletesGigas_007161-T1	1	0	o473-493i
ColletesGigas_019798-T1	0	0	o
ColletesGigas_012907-T1	0	0	o
ColletesGigas_019198-T1	0	0	o
ColletesGigas_019553-T1	0	0	o
ColletesGigas_005820-T1	0	0	o
ColletesGigas_015772-T1	0	0	o
ColletesGigas_001890-T1	0	0	i
ColletesGigas_004538-T1	0	0	o
ColletesGigas_005557-T1	0	0	o
ColletesGigas_016553-T1	4	0	o37-70i132-151o171-187i199-223o
ColletesGigas_005563-T1	0	0	o
ColletesGigas_006158-T1	4	0	i99-118o130-150i157-176o196-219i
ColletesGigas_005751-T1	0	0	i
ColletesGigas_001989-T1	0	0	o
ColletesGigas_010300-T1	0	0	o
ColletesGigas_001550-T1	0	0	o
ColletesGigas_006170-T1	0	0	o
ColletesGigas_009267-T1	1	0	i40-58o
ColletesGigas_018563-T1	0	0	i
ColletesGigas_012670-T1	0	0	o
ColletesGigas_018468-T1	0	0	o
ColletesGigas_015921-T1	0	0	o
ColletesGigas_014503-T1	0	0	o
ColletesGigas_007089-T1	0	0	o
ColletesGigas_010241-T1	0	0	o
ColletesGigas_000428-T1	0	0	o
ColletesGigas_001373-T1	0	0	o
ColletesGigas_009257-T1	1	0	o48-66i
ColletesGigas_006655-T1	1	Y	n19-30c35/36o1330-1353i
ColletesGigas_014936-T1	0	0	o
ColletesGigas_010120-T1	13	0	i30-51o106-126i138-156o162-181i188-206o226-252i264-285o291-309i321-344o379-401i408-426o432-452i512-531o
ColletesGigas_018143-T1	0	0	o
ColletesGigas_007627-T1	0	0	o
ColletesGigas_009288-T1	0	0	o
ColletesGigas_017615-T1	0	0	o
ColletesGigas_009103-T1	0	0	o
ColletesGigas_007926-T1	0	0	o
ColletesGigas_016165-T1	0	0	o
ColletesGigas_009114-T1	0	0	o
ColletesGigas_010262-T1	1	0	i65-94o
ColletesGigas_011444-T1	0	0	o
ColletesGigas_005143-T1	2	0	i194-212o1894-1911i
ColletesGigas_019435-T1	0	0	o
ColletesGigas_017598-T1	0	0	o
ColletesGigas_007378-T1	2	0	o205-224i233-253o
ColletesGigas_009473-T1	0	0	o
ColletesGigas_019344-T1	0	0	o
ColletesGigas_002005-T1	0	0	o
ColletesGigas_002985-T1	0	0	o
ColletesGigas_013033-T1	0	0	o
ColletesGigas_011602-T1	1	0	o654-676i
ColletesGigas_007931-T1	0	0	o
ColletesGigas_005343-T1	0	0	o
ColletesGigas_006650-T1	0	0	o
ColletesGigas_004633-T1	7	Y	n7-17c25/26o376-397i409-430o450-468i480-503o515-538i577-595o607-631i
ColletesGigas_011345-T1	0	Y	n8-19c24/25o
ColletesGigas_005941-T1	7	0	o70-87i108-133o181-199i523-543o585-606i634-658o670-693i
ColletesGigas_018324-T1	0	0	o
ColletesGigas_007437-T1	0	0	i
ColletesGigas_019454-T1	0	0	o
ColletesGigas_001825-T1	0	0	o
ColletesGigas_017262-T1	1	0	o350-371i
ColletesGigas_017716-T1	0	0	o
ColletesGigas_005128-T1	7	0	o220-244i256-277o297-319i331-350o356-377i835-860o880-903i
ColletesGigas_005963-T1	0	0	o
ColletesGigas_010065-T1	0	0	o
ColletesGigas_003473-T1	0	0	o
ColletesGigas_003818-T1	0	0	o
ColletesGigas_006514-T1	0	0	o
ColletesGigas_017789-T1	0	0	o
ColletesGigas_014903-T1	0	0	o
ColletesGigas_004296-T1	0	0	i
ColletesGigas_012062-T1	0	0	o
ColletesGigas_015301-T1	0	0	i
ColletesGigas_019714-T1	0	0	o
ColletesGigas_012467-T1	0	Y	n2-12c17/18o
ColletesGigas_016253-T1	0	0	o
ColletesGigas_019129-T1	0	0	o
ColletesGigas_003561-T1	0	0	o
ColletesGigas_009180-T1	0	0	o
ColletesGigas_006602-T1	0	0	o
ColletesGigas_009583-T1	0	0	o
ColletesGigas_001691-T1	0	0	o
ColletesGigas_016957-T1	0	0	o
ColletesGigas_010458-T1	0	0	i
ColletesGigas_008703-T1	14	0	o20-40i61-79o85-104i203-224o236-258i366-384o396-414i495-514o534-555i567-593o757-775i795-816o828-854i875-908o
ColletesGigas_016781-T1	3	0	o48-72i93-115o121-144i
ColletesGigas_018127-T1	0	0	o
ColletesGigas_003954-T1	10	0	i69-93o99-115i189-213o249-270i282-301o327-354i375-394o400-420i427-444o464-488i
ColletesGigas_006320-T1	0	0	o
ColletesGigas_005902-T1	0	0	o
ColletesGigas_002356-T1	0	0	o
ColletesGigas_019117-T1	0	0	o
ColletesGigas_008672-T1	0	0	o
ColletesGigas_005273-T1	0	0	o
ColletesGigas_009708-T1	0	0	o
ColletesGigas_002231-T1	0	0	o
ColletesGigas_007282-T1	0	0	o
ColletesGigas_016548-T1	0	0	o
ColletesGigas_007218-T1	0	0	o
ColletesGigas_013589-T1	0	0	o
ColletesGigas_012561-T1	0	0	o
ColletesGigas_010435-T1	0	0	o
ColletesGigas_018668-T1	0	0	o
ColletesGigas_003646-T1	0	0	o
ColletesGigas_015466-T1	0	0	o
ColletesGigas_019704-T1	1	0	i169-191o
ColletesGigas_007577-T1	0	0	o
ColletesGigas_006329-T1	0	Y	n4-15c19/20o
ColletesGigas_002272-T1	1	0	o249-268i
ColletesGigas_001012-T1	0	0	o
ColletesGigas_011525-T1	0	0	o
ColletesGigas_003486-T1	2	0	o228-246i267-286o
ColletesGigas_008188-T1	0	0	o
ColletesGigas_010361-T1	0	0	o
ColletesGigas_017799-T1	0	0	i
ColletesGigas_019771-T1	0	0	o
ColletesGigas_012933-T1	0	0	i
ColletesGigas_006287-T1	0	0	o
ColletesGigas_005894-T1	5	0	o18-38i50-67o73-90i110-132o138-158i
ColletesGigas_005388-T1	0	0	o
ColletesGigas_010709-T1	0	0	o
ColletesGigas_017102-T1	0	0	o
ColletesGigas_019625-T1	0	0	o
ColletesGigas_011036-T1	1	0	o112-133i
ColletesGigas_012351-T1	0	0	i
ColletesGigas_012810-T1	0	0	o
ColletesGigas_003590-T1	0	0	o
ColletesGigas_018164-T1	2	0	o280-298i349-373o
ColletesGigas_008618-T1	0	0	o
ColletesGigas_003385-T1	0	0	o
ColletesGigas_018574-T1	0	0	o
ColletesGigas_014654-T1	0	0	o
ColletesGigas_000045-T1	0	0	o
ColletesGigas_009955-T1	0	0	o
ColletesGigas_004692-T1	0	0	i
ColletesGigas_011923-T1	0	0	o
ColletesGigas_001263-T1	0	0	o
ColletesGigas_007236-T1	0	0	i
ColletesGigas_013914-T1	11	0	o31-51i74-93o99-119i139-157o177-195i259-279o299-319i376-399o405-425i492-513o525-545i
ColletesGigas_007260-T1	0	0	o
ColletesGigas_018190-T1	0	0	o
ColletesGigas_007337-T1	0	Y	n4-11c19/20o
ColletesGigas_008675-T1	0	0	o
ColletesGigas_010510-T1	0	0	o
ColletesGigas_005863-T1	0	0	o
ColletesGigas_012019-T1	0	0	o
ColletesGigas_013129-T1	0	0	o
ColletesGigas_001851-T1	0	0	o
ColletesGigas_016474-T1	0	0	o
ColletesGigas_017244-T1	0	0	o
ColletesGigas_018921-T1	0	0	o
ColletesGigas_015738-T1	0	0	o
ColletesGigas_006548-T1	0	0	o
ColletesGigas_004500-T1	0	Y	n13-23c28/29o
ColletesGigas_015933-T1	0	0	o
ColletesGigas_008181-T1	0	0	o
ColletesGigas_003131-T1	0	0	o
ColletesGigas_005537-T1	0	0	o
ColletesGigas_017422-T1	0	0	o
ColletesGigas_014585-T1	0	0	i
ColletesGigas_006324-T1	0	0	o
ColletesGigas_000400-T1	0	0	o
ColletesGigas_012851-T1	0	0	o
ColletesGigas_016970-T1	0	0	o
ColletesGigas_001962-T1	7	0	o107-135i147-167o187-205i225-246o275-299i556-576o591-611i
ColletesGigas_001435-T1	0	Y	n2-9c16/17o
ColletesGigas_019724-T1	0	0	o
ColletesGigas_008553-T1	0	0	o
ColletesGigas_003261-T1	0	Y	n6-13c18/19o
ColletesGigas_014373-T1	0	0	o
ColletesGigas_009640-T1	0	0	o
ColletesGigas_005977-T1	0	Y	n4-11c16/17o
ColletesGigas_010557-T1	0	0	i
ColletesGigas_014073-T1	0	0	o
ColletesGigas_010424-T1	0	0	o
ColletesGigas_017292-T1	0	0	o
ColletesGigas_005804-T1	1	Y	n9-21c26/27o247-266i
ColletesGigas_018185-T1	0	0	o
ColletesGigas_007812-T1	0	0	o
ColletesGigas_020043-T1	0	0	o
ColletesGigas_002745-T1	0	0	o
ColletesGigas_007185-T1	0	0	o
ColletesGigas_015412-T1	0	0	o
ColletesGigas_014820-T1	0	0	o
ColletesGigas_002707-T1	2	0	i58-80o307-330i
ColletesGigas_002627-T1	0	0	o
ColletesGigas_006653-T1	0	0	o
ColletesGigas_005345-T1	0	0	o
ColletesGigas_013361-T1	0	0	o
ColletesGigas_001177-T1	0	0	o
ColletesGigas_010117-T1	0	0	o
ColletesGigas_007521-T1	0	0	o
ColletesGigas_012600-T1	0	Y	n4-11c18/19o
ColletesGigas_019920-T1	0	0	o
ColletesGigas_012451-T1	0	Y	n11-19c24/25o
ColletesGigas_011452-T1	0	0	o
ColletesGigas_002197-T1	0	0	o
ColletesGigas_011035-T1	0	0	o
ColletesGigas_018466-T1	0	0	o
ColletesGigas_018179-T1	0	0	o
ColletesGigas_010861-T1	0	0	o
ColletesGigas_007305-T1	9	0	o66-87i99-128o148-173i193-217o272-292i379-401o407-426i438-456o462-479i
ColletesGigas_014619-T1	0	0	o
ColletesGigas_014666-T1	0	0	o
ColletesGigas_008909-T1	0	0	o
ColletesGigas_008620-T1	0	0	o
ColletesGigas_001645-T1	1	0	o299-315i
ColletesGigas_011548-T1	0	Y	n8-15c20/21o
ColletesGigas_009766-T1	0	0	o
ColletesGigas_019025-T1	0	0	o
ColletesGigas_015768-T1	0	Y	n14-21c28/29o
ColletesGigas_019173-T1	0	0	o
ColletesGigas_019048-T1	0	0	o
ColletesGigas_018748-T1	0	0	o
ColletesGigas_015368-T1	0	0	i
ColletesGigas_014527-T1	0	0	o
ColletesGigas_008746-T1	0	0	o
ColletesGigas_005318-T1	0	0	o
ColletesGigas_011339-T1	0	Y	n10-23c28/29o
ColletesGigas_012303-T1	0	0	o
ColletesGigas_001385-T1	0	0	o
ColletesGigas_012133-T1	0	0	o
ColletesGigas_009048-T1	0	0	o
ColletesGigas_018104-T1	0	0	o
ColletesGigas_018543-T1	0	0	o
ColletesGigas_014466-T1	0	0	o
ColletesGigas_000473-T1	2	0	o621-645i929-950o
ColletesGigas_014291-T1	0	0	o
ColletesGigas_004810-T1	0	0	o
ColletesGigas_019076-T1	0	0	o
ColletesGigas_006129-T1	0	0	o
ColletesGigas_009797-T1	0	0	o
ColletesGigas_002521-T1	1	0	o440-465i
ColletesGigas_016723-T1	0	0	o
ColletesGigas_012589-T1	0	0	o
ColletesGigas_009902-T1	1	0	o59-80i
ColletesGigas_009575-T1	0	0	o
ColletesGigas_010446-T1	0	0	o
ColletesGigas_004223-T1	0	0	o
ColletesGigas_018044-T1	2	0	i17-36o56-76i
ColletesGigas_014849-T1	0	0	o
ColletesGigas_005878-T1	0	0	o
ColletesGigas_011237-T1	0	0	o
ColletesGigas_014848-T1	0	0	o
ColletesGigas_004253-T1	0	0	o
ColletesGigas_003459-T1	0	0	o
ColletesGigas_011076-T1	0	0	i
ColletesGigas_001120-T1	0	0	o
ColletesGigas_016763-T1	4	0	i21-47o309-331i351-373o385-405i
ColletesGigas_006553-T1	0	0	o
ColletesGigas_014277-T1	0	0	o
ColletesGigas_004674-T1	0	0	o
ColletesGigas_014280-T1	0	0	o
ColletesGigas_008794-T1	0	0	o
ColletesGigas_017864-T1	0	0	o
ColletesGigas_003593-T1	0	0	o
ColletesGigas_006439-T1	0	0	o
ColletesGigas_013156-T1	0	0	o
ColletesGigas_010630-T1	0	0	i
ColletesGigas_016007-T1	0	0	o
ColletesGigas_000479-T1	0	0	o
ColletesGigas_001543-T1	0	0	o
ColletesGigas_000344-T1	0	0	o
ColletesGigas_018775-T1	0	0	o
ColletesGigas_011725-T1	0	0	i
ColletesGigas_017033-T1	0	0	o
ColletesGigas_006959-T1	0	0	o
ColletesGigas_007153-T1	0	0	o
ColletesGigas_005008-T1	0	Y	n5-16c21/22o
ColletesGigas_008877-T1	0	0	o
ColletesGigas_015992-T1	0	0	o
ColletesGigas_014861-T1	2	0	i42-60o66-84i
ColletesGigas_006110-T1	0	0	o
ColletesGigas_006737-T1	1	0	i57-76o
ColletesGigas_011512-T1	0	0	o
ColletesGigas_008167-T1	0	0	i
ColletesGigas_013737-T1	0	0	o
ColletesGigas_019786-T1	0	0	o
ColletesGigas_006192-T1	11	0	i92-118o138-158i170-189o195-217i229-254o266-286i324-346o366-390i397-414o434-458i470-492o
ColletesGigas_016142-T1	0	0	i
ColletesGigas_013073-T1	0	0	o
ColletesGigas_008986-T1	0	0	o
ColletesGigas_009986-T1	0	0	o
ColletesGigas_012531-T1	0	0	o
ColletesGigas_001294-T1	0	0	o
ColletesGigas_009458-T1	0	0	o
ColletesGigas_003350-T1	0	0	o
ColletesGigas_009985-T1	0	0	o
ColletesGigas_001527-T1	0	0	o
ColletesGigas_001413-T1	0	0	o
ColletesGigas_017269-T1	0	0	i
ColletesGigas_014014-T1	0	0	o
ColletesGigas_015194-T1	0	Y	n9-20c25/26o
ColletesGigas_005484-T1	0	0	o
ColletesGigas_002102-T1	0	0	o
ColletesGigas_003564-T1	0	0	o
ColletesGigas_014953-T1	0	0	o
ColletesGigas_019997-T1	0	0	o
ColletesGigas_008445-T1	0	0	o
ColletesGigas_013825-T1	0	Y	n14-24c29/30o
ColletesGigas_013492-T1	0	0	o
ColletesGigas_015979-T1	0	0	o
ColletesGigas_004258-T1	0	0	o
ColletesGigas_010842-T1	0	Y	n4-15c23/24o
ColletesGigas_007582-T1	0	0	o
ColletesGigas_004590-T1	1	0	i249-268o
ColletesGigas_002678-T1	0	0	o
ColletesGigas_008725-T1	0	0	o
ColletesGigas_016596-T1	10	0	i32-54o74-97i118-137o143-165i172-193o242-263i283-304o361-380i413-431o437-458i
ColletesGigas_011114-T1	0	0	o
ColletesGigas_019452-T1	0	0	o
ColletesGigas_002874-T1	1	0	i148-169o
ColletesGigas_013839-T1	0	0	o
ColletesGigas_001129-T1	0	0	o
ColletesGigas_003398-T1	0	0	o
ColletesGigas_019761-T1	0	0	o
ColletesGigas_017498-T1	0	0	o
ColletesGigas_012144-T1	0	0	o
ColletesGigas_016313-T1	0	Y	n9-21c26/27o
ColletesGigas_006657-T1	0	0	i
ColletesGigas_012373-T1	0	0	o
ColletesGigas_005383-T1	0	0	o
ColletesGigas_007878-T1	0	0	o
ColletesGigas_002751-T1	0	0	o
ColletesGigas_002021-T1	0	0	i
ColletesGigas_003992-T1	0	Y	n5-15c20/21o
ColletesGigas_017628-T1	0	0	o
ColletesGigas_019201-T1	0	0	o
ColletesGigas_009888-T1	0	0	o
ColletesGigas_015984-T1	1	Y	n19-30c35/36o51-69i
ColletesGigas_008969-T1	0	0	o
ColletesGigas_012757-T1	10	0	i135-154o318-335i342-358o378-403i410-428o493-513i606-624o630-649i661-685o705-723i
ColletesGigas_001455-T1	0	0	o
ColletesGigas_003221-T1	0	0	o
ColletesGigas_007265-T1	1	0	o52-70i
ColletesGigas_016758-T1	0	0	o
ColletesGigas_002688-T1	0	0	o
ColletesGigas_009966-T1	0	0	o
ColletesGigas_001975-T1	0	0	o
ColletesGigas_009560-T1	0	0	o
ColletesGigas_001138-T1	0	0	o
ColletesGigas_003898-T1	2	Y	n3-14c19/20o206-226i430-449o
ColletesGigas_019411-T1	0	0	o
ColletesGigas_016593-T1	0	0	o
ColletesGigas_015411-T1	2	0	i97-128o140-162i
ColletesGigas_000251-T1	0	0	o
ColletesGigas_010859-T1	1	0	o6-25i
ColletesGigas_019350-T1	0	0	o
ColletesGigas_006389-T1	0	0	o
ColletesGigas_004342-T1	0	0	o
ColletesGigas_014729-T1	0	0	o
ColletesGigas_004463-T1	0	0	o
ColletesGigas_018133-T1	0	0	o
ColletesGigas_008541-T1	0	0	o
ColletesGigas_012074-T1	0	0	o
ColletesGigas_010620-T1	0	0	o
ColletesGigas_019065-T1	0	0	o
ColletesGigas_009729-T1	0	0	o
ColletesGigas_002859-T1	0	0	o
ColletesGigas_017515-T1	0	0	o
ColletesGigas_007492-T1	9	Y	n4-12c17/18o90-108i227-247o259-278i325-347o367-387i399-421o427-448i460-480o492-513i
ColletesGigas_013388-T1	0	0	o
ColletesGigas_018537-T1	1	0	o44-62i
ColletesGigas_010729-T1	0	0	o
ColletesGigas_006843-T1	0	0	o
ColletesGigas_018013-T1	1	0	o18-38i
ColletesGigas_008349-T1	0	0	o
ColletesGigas_000106-T1	0	0	o
ColletesGigas_017923-T1	0	0	o
ColletesGigas_017736-T1	4	0	i218-239o259-277i358-382o450-474i
ColletesGigas_015365-T1	0	0	o
ColletesGigas_011766-T1	0	0	o
ColletesGigas_002648-T1	0	0	o
ColletesGigas_012342-T1	0	0	o
ColletesGigas_003832-T1	0	0	o
ColletesGigas_014935-T1	0	0	o
ColletesGigas_012146-T1	1	0	i37-57o
ColletesGigas_002923-T1	0	0	i
ColletesGigas_017175-T1	0	0	o
ColletesGigas_014441-T1	0	0	o
ColletesGigas_019618-T1	0	0	o
ColletesGigas_000181-T1	0	0	o
ColletesGigas_017049-T1	12	0	i97-116o136-157i164-186o255-281i293-320o340-361i470-491o511-530i539-560o658-682i694-718o747-768i
ColletesGigas_016578-T1	0	0	o
ColletesGigas_011603-T1	0	0	o
ColletesGigas_001522-T1	0	0	o
ColletesGigas_002944-T1	0	0	o
ColletesGigas_017018-T1	0	0	o
ColletesGigas_009152-T1	1	Y	n7-18c23/24o2897-2919i
ColletesGigas_020051-T1	0	0	o
ColletesGigas_018218-T1	0	0	o
ColletesGigas_008915-T1	2	0	i58-76o123-145i
ColletesGigas_017888-T1	0	0	o
ColletesGigas_009361-T1	0	0	o
ColletesGigas_004893-T1	0	0	o
ColletesGigas_000921-T1	7	0	o69-90i464-483o527-545i600-619o625-642i718-737o743-766i
ColletesGigas_017687-T1	0	0	o
ColletesGigas_017822-T1	0	0	o
ColletesGigas_015878-T1	0	0	o
ColletesGigas_016550-T1	0	0	o
ColletesGigas_004224-T1	0	0	o
ColletesGigas_010126-T1	0	0	i
ColletesGigas_006762-T1	0	Y	n5-14c19/20o
ColletesGigas_013500-T1	0	0	o
ColletesGigas_006537-T1	0	0	o
ColletesGigas_012855-T1	0	0	o
ColletesGigas_008019-T1	0	Y	n2-12c16/17o
ColletesGigas_015281-T1	0	0	i
ColletesGigas_007060-T1	0	0	o
ColletesGigas_006705-T1	0	0	o
ColletesGigas_010439-T1	0	0	o
ColletesGigas_007464-T1	0	0	o
ColletesGigas_013812-T1	0	0	o
ColletesGigas_004862-T1	0	0	o
ColletesGigas_020090-T1	0	0	o
ColletesGigas_002240-T1	1	0	o70-94i
ColletesGigas_012530-T1	0	0	o
ColletesGigas_011470-T1	0	0	o
ColletesGigas_008782-T1	7	0	o42-68i80-99o119-140i161-182o216-236i271-291o311-333i
ColletesGigas_017831-T1	0	Y	n10-18c26/27o
ColletesGigas_008600-T1	0	0	o
ColletesGigas_015628-T1	11	0	i35-54o74-92i104-126o146-166i173-196o216-238i259-284o319-344i364-383o389-410i470-492o
ColletesGigas_005237-T1	0	0	o
ColletesGigas_011712-T1	0	0	o
ColletesGigas_007982-T1	1	0	o27-45i
ColletesGigas_010889-T1	0	0	o
ColletesGigas_012612-T1	0	0	o
ColletesGigas_003811-T1	0	0	o
ColletesGigas_012557-T1	0	0	o
ColletesGigas_017364-T1	0	0	o
ColletesGigas_009136-T1	11	0	o76-94i106-126o132-154i166-191o197-217i266-283o303-320i341-360o366-385i397-419o431-453i
ColletesGigas_015785-T1	0	0	o
ColletesGigas_000720-T1	0	0	o
ColletesGigas_017655-T1	0	0	o
ColletesGigas_009346-T1	0	0	o
ColletesGigas_013495-T1	0	0	o
ColletesGigas_013955-T1	0	0	o
ColletesGigas_009138-T1	0	0	o
ColletesGigas_003734-T1	0	0	o
ColletesGigas_017965-T1	0	Y	n8-19c24/25o
ColletesGigas_015332-T1	0	0	o
ColletesGigas_007428-T1	0	0	o
ColletesGigas_017689-T1	1	0	o148-169i
ColletesGigas_012996-T1	0	0	o
ColletesGigas_018758-T1	0	0	o
ColletesGigas_014141-T1	0	0	o
ColletesGigas_010600-T1	0	0	i
ColletesGigas_014947-T1	0	0	o
ColletesGigas_001139-T1	0	0	o
ColletesGigas_013110-T1	0	0	o
ColletesGigas_009909-T1	0	0	o
ColletesGigas_011779-T1	0	0	i
ColletesGigas_017109-T1	0	0	o
ColletesGigas_010902-T1	0	0	o
ColletesGigas_010116-T1	0	0	o
ColletesGigas_016497-T1	0	0	o
ColletesGigas_013060-T1	0	0	o
ColletesGigas_018489-T1	0	0	i
ColletesGigas_007777-T1	0	0	o
ColletesGigas_018418-T1	0	0	o
ColletesGigas_004899-T1	5	0	o42-61i68-87o107-124i175-196o208-230i
ColletesGigas_001866-T1	1	0	o1852-1872i
ColletesGigas_003867-T1	0	0	o
ColletesGigas_008912-T1	0	0	o
ColletesGigas_002447-T1	0	0	o
ColletesGigas_000456-T1	1	0	i145-165o
ColletesGigas_005221-T1	0	0	o
ColletesGigas_007022-T1	2	0	i21-41o708-732i
ColletesGigas_019185-T1	0	0	o
ColletesGigas_010936-T1	0	0	o
ColletesGigas_010216-T1	0	0	o
ColletesGigas_003443-T1	0	0	o
ColletesGigas_003756-T1	0	0	o
ColletesGigas_002571-T1	0	0	o
ColletesGigas_006929-T1	0	0	o
ColletesGigas_019369-T1	1	0	o198-219i
ColletesGigas_005884-T1	0	0	i
ColletesGigas_016541-T1	0	0	o
ColletesGigas_015969-T1	0	0	o
ColletesGigas_018246-T1	0	0	o
ColletesGigas_005795-T1	0	0	o
ColletesGigas_003553-T1	0	0	o
ColletesGigas_009387-T1	9	0	o25-46i53-73o79-102i114-131o143-161i211-232o244-267i468-490o496-517i
ColletesGigas_005952-T1	0	0	o
ColletesGigas_012235-T1	0	0	i
ColletesGigas_006020-T1	1	0	o20-38i
ColletesGigas_006824-T1	0	0	o
ColletesGigas_016533-T1	10	0	i9-28o40-68i80-99o105-127i139-158o164-187i259-284o341-362i383-408o414-435i
ColletesGigas_016780-T1	8	0	i12-36o56-76i97-116o122-141i162-187o207-228i249-266o1004-1023i
ColletesGigas_005395-T1	0	0	o
ColletesGigas_015823-T1	0	0	o
ColletesGigas_005452-T1	0	0	o
ColletesGigas_014723-T1	0	0	o
ColletesGigas_010423-T1	0	0	i
ColletesGigas_013832-T1	0	0	o
ColletesGigas_007608-T1	0	0	o
ColletesGigas_017006-T1	0	0	o
ColletesGigas_019903-T1	0	0	o
ColletesGigas_012013-T1	0	0	o
ColletesGigas_017938-T1	0	0	o
ColletesGigas_018569-T1	0	0	o
ColletesGigas_007111-T1	7	0	o47-75i87-112o124-145i166-186o262-285i306-325o345-365i
ColletesGigas_002613-T1	12	0	i39-57o69-90i144-161o167-186i226-246o258-275i366-384o396-417i462-480o486-505i512-531o537-556i
ColletesGigas_005776-T1	0	0	o
ColletesGigas_020067-T1	0	0	o
ColletesGigas_012508-T1	1	0	o203-220i
ColletesGigas_013284-T1	0	0	o
ColletesGigas_015287-T1	0	0	o
ColletesGigas_009860-T1	0	0	i
ColletesGigas_001145-T1	0	0	o
ColletesGigas_010412-T1	0	0	o
ColletesGigas_011908-T1	0	0	o
ColletesGigas_001425-T1	0	0	o
ColletesGigas_003314-T1	6	0	o35-63i75-94o114-134i154-176o210-228i281-308o
ColletesGigas_016487-T1	0	0	o
ColletesGigas_009092-T1	0	Y	n7-14c19/20o
ColletesGigas_017052-T1	0	0	i
ColletesGigas_013087-T1	1	0	i88-110o
ColletesGigas_015865-T1	1	0	o468-488i
ColletesGigas_018353-T1	0	0	o
ColletesGigas_005186-T1	0	0	o
ColletesGigas_006378-T1	0	0	o
ColletesGigas_001247-T1	0	0	i
ColletesGigas_019586-T1	0	0	o
ColletesGigas_015645-T1	0	0	o
ColletesGigas_005297-T1	0	0	o
ColletesGigas_010197-T1	0	0	o
ColletesGigas_016795-T1	0	0	o
ColletesGigas_019830-T1	0	0	o
ColletesGigas_017541-T1	0	0	o
ColletesGigas_007825-T1	0	0	o
ColletesGigas_009475-T1	0	0	o
ColletesGigas_012007-T1	0	0	o
ColletesGigas_016699-T1	0	0	o
ColletesGigas_004062-T1	0	0	o
ColletesGigas_006770-T1	0	0	o
ColletesGigas_012745-T1	0	0	o
ColletesGigas_014446-T1	0	0	o
ColletesGigas_003514-T1	0	0	o
ColletesGigas_015995-T1	0	0	i
ColletesGigas_019852-T1	0	0	o
ColletesGigas_018360-T1	0	0	o
ColletesGigas_008607-T1	0	0	o
ColletesGigas_003198-T1	1	Y	n5-15c20/21o168-194i
ColletesGigas_012229-T1	7	Y	n6-16c24/25o220-238i250-271o291-308i320-338o358-378i390-417o423-444i
ColletesGigas_016006-T1	0	0	o
ColletesGigas_001241-T1	0	0	o
ColletesGigas_015627-T1	1	0	o825-846i
ColletesGigas_017193-T1	0	0	i
ColletesGigas_015376-T1	4	0	i48-66o78-99i111-132o152-175i
ColletesGigas_017670-T1	1	0	o69-86i
ColletesGigas_019370-T1	0	0	o
ColletesGigas_002004-T1	0	0	o
ColletesGigas_008071-T1	0	0	o
ColletesGigas_004568-T1	0	0	o
ColletesGigas_012955-T1	0	0	o
ColletesGigas_008927-T1	0	0	o
ColletesGigas_014726-T1	0	0	i
ColletesGigas_001185-T1	0	0	o
ColletesGigas_019956-T1	1	0	i869-891o
ColletesGigas_017627-T1	0	0	o
ColletesGigas_001646-T1	2	0	i145-169o175-195i
ColletesGigas_002096-T1	0	0	o
ColletesGigas_013244-T1	0	0	o
ColletesGigas_001461-T1	0	0	o
ColletesGigas_002849-T1	0	0	o
ColletesGigas_020023-T1	0	0	o
ColletesGigas_008163-T1	0	Y	n4-12c16/17o
ColletesGigas_008803-T1	0	Y	n2-12c16/17o
ColletesGigas_011289-T1	0	0	o
ColletesGigas_014358-T1	0	0	i
ColletesGigas_016875-T1	0	Y	n3-13c18/19o
ColletesGigas_019536-T1	0	0	o
ColletesGigas_012139-T1	0	0	o
ColletesGigas_011611-T1	0	0	o
ColletesGigas_015235-T1	0	0	o
ColletesGigas_000024-T1	0	Y	n10-17c24/25o
ColletesGigas_002795-T1	0	0	o
ColletesGigas_012650-T1	1	0	i85-109o
ColletesGigas_018006-T1	4	0	o238-265i354-374o408-426i447-466o
ColletesGigas_009957-T1	0	0	o
ColletesGigas_016236-T1	0	0	i
ColletesGigas_002178-T1	9	0	i114-133o145-163i192-214o226-247i268-290o310-331i448-467o473-492i504-535o
ColletesGigas_016948-T1	0	0	o
ColletesGigas_003082-T1	0	0	o
ColletesGigas_014671-T1	6	0	o31-56i68-87o131-153i165-189o209-232i253-275o
ColletesGigas_008970-T1	0	0	o
ColletesGigas_004055-T1	0	0	o
ColletesGigas_003835-T1	0	0	o
ColletesGigas_005514-T1	0	0	o
ColletesGigas_019630-T1	0	0	o
ColletesGigas_005687-T1	0	0	o
ColletesGigas_005559-T1	0	0	o
ColletesGigas_014025-T1	0	0	o
ColletesGigas_017715-T1	0	0	o
ColletesGigas_008224-T1	0	0	o
ColletesGigas_017791-T1	0	0	o
ColletesGigas_005562-T1	0	0	o
ColletesGigas_010068-T1	4	0	i104-126o138-155i176-195o201-218i
ColletesGigas_018653-T1	0	0	o
ColletesGigas_014401-T1	0	0	i
ColletesGigas_001791-T1	0	0	o
ColletesGigas_008721-T1	0	Y	n4-15c20/21o
ColletesGigas_001679-T1	0	0	o
ColletesGigas_014270-T1	0	0	o
ColletesGigas_014324-T1	0	0	o
ColletesGigas_006155-T1	0	0	o
ColletesGigas_000674-T1	0	0	i
ColletesGigas_013881-T1	0	0	o
ColletesGigas_019559-T1	0	0	o
ColletesGigas_005880-T1	0	0	o
ColletesGigas_017151-T1	1	0	i165-184o
ColletesGigas_014779-T1	0	0	o
ColletesGigas_013286-T1	0	0	i
ColletesGigas_000743-T1	0	0	o
ColletesGigas_004729-T1	0	0	o
ColletesGigas_019064-T1	0	0	i
ColletesGigas_009977-T1	0	0	o
ColletesGigas_010608-T1	0	0	o
ColletesGigas_018407-T1	0	0	o
ColletesGigas_002511-T1	0	0	o
ColletesGigas_004786-T1	0	0	o
ColletesGigas_000561-T1	7	0	i28-45o115-136i148-168o180-201i227-245o257-276i288-312o
ColletesGigas_005664-T1	0	0	o
ColletesGigas_011086-T1	0	0	o
ColletesGigas_009164-T1	0	0	o
ColletesGigas_001180-T1	0	0	o
ColletesGigas_017051-T1	0	0	o
ColletesGigas_017665-T1	0	0	o
ColletesGigas_013457-T1	0	0	o
ColletesGigas_002369-T1	0	0	o
ColletesGigas_007213-T1	0	0	o
ColletesGigas_002604-T1	0	0	o
ColletesGigas_008384-T1	0	0	o
ColletesGigas_012506-T1	0	0	o
ColletesGigas_000332-T1	0	0	o
ColletesGigas_015902-T1	0	0	o
ColletesGigas_005285-T1	0	0	o
ColletesGigas_007421-T1	0	0	o
ColletesGigas_000823-T1	0	0	o
ColletesGigas_018877-T1	0	0	o
ColletesGigas_018484-T1	0	0	o
ColletesGigas_007099-T1	12	0	i7-27o422-438i445-463o475-495i507-525o551-570i582-598o618-639i646-665o671-688i777-798o836-856i
ColletesGigas_018108-T1	0	0	o
ColletesGigas_002457-T1	4	0	i347-364o376-396i416-434o440-459i
ColletesGigas_015911-T1	1	0	i75-93o
ColletesGigas_017119-T1	12	0	i385-412o424-444i453-471o477-504i511-533o539-560i825-845o860-878i885-908o914-940i952-970o982-1007i
ColletesGigas_003153-T1	2	0	i118-142o154-177i
ColletesGigas_017697-T1	3	Y	n8-15c23/24o73-90i196-214o220-239i
ColletesGigas_004835-T1	1	0	o50-66i
ColletesGigas_014546-T1	0	0	o
ColletesGigas_002210-T1	0	0	o
ColletesGigas_006134-T1	1	0	i213-231o
ColletesGigas_016516-T1	0	0	o
ColletesGigas_002905-T1	1	0	o20-47i
ColletesGigas_004072-T1	0	0	o
ColletesGigas_007906-T1	10	0	i91-117o123-144i156-178o190-210i274-297o309-329i341-362o368-386i398-421o427-448i
ColletesGigas_006707-T1	0	0	o
ColletesGigas_010208-T1	0	0	o
ColletesGigas_002059-T1	0	0	o
ColletesGigas_017003-T1	0	0	i
ColletesGigas_011442-T1	1	0	i21-42o
ColletesGigas_000925-T1	0	0	o
ColletesGigas_003919-T1	0	0	o
ColletesGigas_019209-T1	0	0	o
ColletesGigas_001026-T1	0	0	o
ColletesGigas_012383-T1	0	0	o
ColletesGigas_004733-T1	0	0	o
ColletesGigas_019890-T1	0	0	o
ColletesGigas_001428-T1	0	0	o
ColletesGigas_016153-T1	0	0	o
ColletesGigas_019822-T1	0	0	o
ColletesGigas_003090-T1	0	0	o
ColletesGigas_010591-T1	0	0	o
ColletesGigas_012439-T1	0	0	o
ColletesGigas_020181-T1	0	0	o
ColletesGigas_002433-T1	0	0	o
ColletesGigas_019702-T1	0	0	o
ColletesGigas_003023-T1	0	0	o
ColletesGigas_006963-T1	0	0	o
ColletesGigas_007647-T1	0	Y	n17-28c33/34o
ColletesGigas_014811-T1	0	0	o
ColletesGigas_017875-T1	0	0	o
ColletesGigas_008403-T1	0	0	o
ColletesGigas_001809-T1	0	0	o
ColletesGigas_018315-T1	0	0	o
ColletesGigas_010860-T1	0	0	o
ColletesGigas_018173-T1	0	0	o
ColletesGigas_017383-T1	0	0	o
ColletesGigas_009783-T1	0	0	o
ColletesGigas_005155-T1	0	0	o
ColletesGigas_000860-T1	2	0	i112-131o137-157i
ColletesGigas_008742-T1	0	0	o
ColletesGigas_003747-T1	0	0	o
ColletesGigas_000013-T1	0	0	o
ColletesGigas_012240-T1	0	0	o
ColletesGigas_008762-T1	0	0	o
ColletesGigas_012025-T1	0	0	o
ColletesGigas_012920-T1	0	0	o
ColletesGigas_014051-T1	12	0	i73-92o112-133i140-162o217-237i258-280o300-320i366-387o407-431i443-462o585-609i621-646o674-697i
ColletesGigas_003307-T1	0	0	o
ColletesGigas_005009-T1	0	0	i
ColletesGigas_016207-T1	1	Y	n5-16c21/22o392-410i
ColletesGigas_016281-T1	0	0	o
ColletesGigas_006646-T1	0	0	o
ColletesGigas_003076-T1	0	0	o
ColletesGigas_008162-T1	0	0	o
ColletesGigas_020039-T1	0	0	o
ColletesGigas_005211-T1	0	0	o
ColletesGigas_005103-T1	4	0	i157-174o180-199i262-284o296-318i
ColletesGigas_016330-T1	0	0	o
ColletesGigas_006831-T1	0	0	o
ColletesGigas_010096-T1	0	0	i
ColletesGigas_013999-T1	0	0	o
ColletesGigas_015014-T1	0	0	o
ColletesGigas_017169-T1	0	0	o
ColletesGigas_005162-T1	0	0	o
ColletesGigas_015427-T1	0	Y	n9-16c21/22o
ColletesGigas_016512-T1	0	0	o
ColletesGigas_005402-T1	0	0	o
ColletesGigas_003058-T1	0	Y	n3-13c18/19o
ColletesGigas_018356-T1	0	Y	n2-12c17/18o
ColletesGigas_014507-T1	0	0	i
ColletesGigas_016534-T1	10	0	i16-34o54-74i86-102o108-133i145-169o175-196i274-293o317-341i353-375o381-409i
ColletesGigas_011876-T1	0	0	o
ColletesGigas_000770-T1	0	0	o
ColletesGigas_015117-T1	0	0	o
ColletesGigas_002852-T1	0	0	i
ColletesGigas_006445-T1	0	0	o
ColletesGigas_014876-T1	0	0	o
ColletesGigas_019364-T1	0	0	o
ColletesGigas_001702-T1	0	0	o
ColletesGigas_000483-T1	0	0	o
ColletesGigas_012790-T1	0	0	o
ColletesGigas_017312-T1	0	0	o
ColletesGigas_017703-T1	0	0	i
ColletesGigas_016442-T1	0	0	o
ColletesGigas_007461-T1	0	0	o
ColletesGigas_006338-T1	0	0	o
ColletesGigas_002403-T1	0	0	o
ColletesGigas_014152-T1	0	0	o
ColletesGigas_005154-T1	0	0	o
ColletesGigas_004487-T1	0	0	o
ColletesGigas_013833-T1	0	0	o
ColletesGigas_008164-T1	0	0	o
ColletesGigas_003308-T1	1	0	i27-47o
ColletesGigas_012495-T1	0	0	o
ColletesGigas_016484-T1	1	0	o200-221i
ColletesGigas_014649-T1	2	0	i12-31o125-142i
ColletesGigas_007506-T1	0	0	o
ColletesGigas_014828-T1	0	Y	n3-13c17/18o
ColletesGigas_012009-T1	0	0	o
ColletesGigas_013080-T1	0	0	o
ColletesGigas_013873-T1	0	0	o
ColletesGigas_005823-T1	0	0	o
ColletesGigas_008538-T1	0	0	o
ColletesGigas_008282-T1	0	0	o
ColletesGigas_008989-T1	0	0	o
ColletesGigas_003876-T1	0	0	o
ColletesGigas_019777-T1	0	0	o
ColletesGigas_008977-T1	0	0	o
ColletesGigas_008646-T1	4	0	i259-281o305-326i759-775o787-806i
ColletesGigas_018549-T1	0	0	o
ColletesGigas_009533-T1	0	0	o
ColletesGigas_006775-T1	0	0	o
ColletesGigas_006864-T1	0	Y	n4-12c17/18o
ColletesGigas_018038-T1	0	0	o
ColletesGigas_001553-T1	0	0	i
ColletesGigas_002499-T1	0	0	o
ColletesGigas_017278-T1	0	0	o
ColletesGigas_011811-T1	0	0	o
ColletesGigas_018859-T1	0	0	o
ColletesGigas_005372-T1	0	0	o
ColletesGigas_016332-T1	0	0	o
ColletesGigas_009386-T1	1	0	o166-191i
ColletesGigas_005033-T1	1	0	i12-30o
ColletesGigas_015741-T1	0	0	o
ColletesGigas_008411-T1	0	0	o
ColletesGigas_003997-T1	0	0	o
ColletesGigas_004125-T1	0	0	o
ColletesGigas_018008-T1	0	0	o
ColletesGigas_005733-T1	0	0	o
ColletesGigas_017540-T1	0	0	o
ColletesGigas_000326-T1	0	0	o
ColletesGigas_005748-T1	0	0	o
ColletesGigas_019016-T1	0	0	o
ColletesGigas_015988-T1	0	0	o
ColletesGigas_016695-T1	0	0	o
ColletesGigas_007826-T1	0	0	o
ColletesGigas_017508-T1	0	0	o
ColletesGigas_017182-T1	1	Y	n4-17c22/23o46-69i
ColletesGigas_002960-T1	0	0	o
ColletesGigas_015700-T1	0	0	o
ColletesGigas_017915-T1	1	0	i142-160o
ColletesGigas_012348-T1	0	0	o
ColletesGigas_005708-T1	0	0	o
ColletesGigas_011674-T1	0	0	o
ColletesGigas_016316-T1	0	0	o
ColletesGigas_007715-T1	0	0	o
ColletesGigas_002551-T1	0	0	o
ColletesGigas_013250-T1	0	0	o
ColletesGigas_008583-T1	0	0	i
ColletesGigas_012432-T1	0	0	o
ColletesGigas_011490-T1	0	0	o
ColletesGigas_011354-T1	0	0	o
ColletesGigas_019256-T1	0	0	o
ColletesGigas_003916-T1	2	0	i215-235o241-260i
ColletesGigas_014817-T1	0	0	o
ColletesGigas_005595-T1	0	0	o
ColletesGigas_012965-T1	0	0	o
ColletesGigas_018182-T1	0	0	i
ColletesGigas_009943-T1	0	0	o
ColletesGigas_014836-T1	1	0	o6-29i
ColletesGigas_006570-T1	0	0	o
ColletesGigas_015733-T1	0	0	o
ColletesGigas_013648-T1	0	0	o
ColletesGigas_013230-T1	0	0	o
ColletesGigas_002407-T1	0	0	o
ColletesGigas_018755-T1	0	0	o
ColletesGigas_019052-T1	0	0	o
ColletesGigas_000982-T1	0	0	i
ColletesGigas_000836-T1	0	0	o
ColletesGigas_009833-T1	0	0	o
ColletesGigas_018234-T1	0	Y	n8-19c28/29o
ColletesGigas_009033-T1	0	0	o
ColletesGigas_007174-T1	7	0	o53-73i85-105o125-149i161-183o203-228i240-261o267-289i
ColletesGigas_008338-T1	0	0	i
ColletesGigas_018271-T1	0	0	o
ColletesGigas_004420-T1	0	0	i
ColletesGigas_003690-T1	0	0	o
ColletesGigas_008377-T1	0	0	o
ColletesGigas_010781-T1	8	Y	n32-42c50/51o66-86i197-215o227-246i258-277o283-304i316-338o358-388i409-431o
ColletesGigas_004364-T1	0	0	o
ColletesGigas_018523-T1	0	0	o
ColletesGigas_004938-T1	0	0	o
ColletesGigas_014789-T1	0	0	o
ColletesGigas_007805-T1	9	0	i44-63o100-116i128-145o151-167i174-192o198-226i233-253o290-311i341-359o
ColletesGigas_009931-T1	1	0	o253-276i
ColletesGigas_018557-T1	0	0	o
ColletesGigas_000425-T1	0	0	o
ColletesGigas_004403-T1	0	0	o
ColletesGigas_011230-T1	0	0	i
ColletesGigas_003668-T1	0	0	o
ColletesGigas_000932-T1	0	0	o
ColletesGigas_018695-T1	0	0	o
ColletesGigas_003032-T1	0	0	o
ColletesGigas_008648-T1	0	0	o
ColletesGigas_006264-T1	0	0	o
ColletesGigas_013718-T1	6	0	i62-92o98-115i122-144o164-184i196-217o237-255i
ColletesGigas_005392-T1	0	0	o
ColletesGigas_010702-T1	0	0	o
ColletesGigas_009298-T1	0	0	o
ColletesGigas_002412-T1	0	0	o
ColletesGigas_002458-T1	11	0	i143-162o168-186i198-220o232-265i272-295o307-327i638-659o671-695i716-739o751-772i779-801o
ColletesGigas_012579-T1	2	0	o17-38i514-535o
ColletesGigas_003109-T1	0	0	o
ColletesGigas_003359-T1	0	0	o
ColletesGigas_018348-T1	0	0	o
ColletesGigas_008085-T1	8	0	o42-66i73-93o126-147i154-171o177-198i240-261o267-291i311-331o
ColletesGigas_007232-T1	0	0	o
ColletesGigas_006682-T1	0	0	o
ColletesGigas_005681-T1	0	0	o
ColletesGigas_003449-T1	0	0	o
ColletesGigas_008715-T1	0	0	o
ColletesGigas_019746-T1	0	0	i
ColletesGigas_007918-T1	0	0	o
ColletesGigas_004646-T1	1	0	i12-32o
ColletesGigas_006724-T1	2	0	i35-68o138-166i
ColletesGigas_008961-T1	0	0	o
ColletesGigas_017028-T1	0	0	o
ColletesGigas_004143-T1	0	0	o
ColletesGigas_003796-T1	1	0	o185-213i
ColletesGigas_017852-T1	1	0	i12-33o
ColletesGigas_002477-T1	0	0	i
ColletesGigas_016772-T1	0	0	i
ColletesGigas_011284-T1	0	0	o
ColletesGigas_002787-T1	2	0	o937-962i993-1018o
ColletesGigas_017970-T1	0	0	o
ColletesGigas_000879-T1	0	0	o
ColletesGigas_016213-T1	0	0	o
ColletesGigas_012576-T1	0	0	o
ColletesGigas_006700-T1	0	0	o
ColletesGigas_000090-T1	0	0	i
ColletesGigas_009923-T1	0	Y	n10-20c24/25o
ColletesGigas_002341-T1	0	0	o
ColletesGigas_014424-T1	0	0	i
ColletesGigas_009927-T1	9	Y	n8-18c23/24o47-68i122-142o166-185i249-267o273-292i304-328o348-369i376-399o405-423i
ColletesGigas_012384-T1	0	0	o
ColletesGigas_016528-T1	0	Y	n4-14c19/20o
ColletesGigas_001393-T1	0	0	o
ColletesGigas_014536-T1	0	0	o
ColletesGigas_016779-T1	0	0	o
ColletesGigas_013596-T1	0	0	o
ColletesGigas_016778-T1	6	0	o96-114i330-351o383-402i414-437o457-479i525-547o
ColletesGigas_009343-T1	1	0	i12-30o
ColletesGigas_018622-T1	0	0	o
ColletesGigas_012647-T1	0	0	o
ColletesGigas_018624-T1	1	0	i130-150o
ColletesGigas_015859-T1	0	0	o
ColletesGigas_008512-T1	0	0	o
ColletesGigas_002579-T1	0	0	o
ColletesGigas_000675-T1	0	0	o
ColletesGigas_017861-T1	0	0	o
ColletesGigas_000619-T1	7	0	o411-432i562-580o600-618i630-652o735-754i775-796o808-834i
ColletesGigas_007828-T1	0	0	o
ColletesGigas_002384-T1	0	0	o
ColletesGigas_003244-T1	0	0	o
ColletesGigas_016879-T1	0	0	o
ColletesGigas_006152-T1	0	0	o
ColletesGigas_011654-T1	0	0	o
ColletesGigas_011198-T1	0	0	o
ColletesGigas_002388-T1	0	0	o
ColletesGigas_007098-T1	0	0	o
ColletesGigas_013265-T1	0	0	i
ColletesGigas_010232-T1	0	0	o
ColletesGigas_013913-T1	0	0	o
ColletesGigas_006664-T1	0	0	o
ColletesGigas_006675-T1	0	0	o
ColletesGigas_001047-T1	0	0	o
ColletesGigas_011933-T1	0	0	o
ColletesGigas_010899-T1	0	0	o
ColletesGigas_012410-T1	0	0	o
ColletesGigas_014799-T1	0	0	o
ColletesGigas_015929-T1	0	0	o
ColletesGigas_000617-T1	7	0	o398-420i440-457o477-499i520-541o579-599i619-636o642-664i
ColletesGigas_012175-T1	1	0	i7-28o
ColletesGigas_018954-T1	0	Y	n10-21c26/27o
ColletesGigas_019039-T1	0	0	o
ColletesGigas_008555-T1	0	0	o
ColletesGigas_014128-T1	0	0	o
ColletesGigas_015046-T1	0	Y	n6-17c22/23o
ColletesGigas_019446-T1	0	0	o
ColletesGigas_001982-T1	0	0	o
ColletesGigas_016477-T1	3	0	i12-35o74-92i192-215o
ColletesGigas_017572-T1	0	0	o
ColletesGigas_011275-T1	0	0	o
ColletesGigas_013533-T1	0	0	i
ColletesGigas_017457-T1	0	0	o
ColletesGigas_015804-T1	0	0	o
ColletesGigas_010572-T1	0	0	o
ColletesGigas_000140-T1	0	0	o
ColletesGigas_000193-T1	0	0	o
ColletesGigas_015525-T1	0	0	o
ColletesGigas_010459-T1	0	0	o
ColletesGigas_009339-T1	0	0	o
ColletesGigas_010483-T1	0	0	o
ColletesGigas_006954-T1	0	0	o
ColletesGigas_019869-T1	0	0	o
ColletesGigas_016766-T1	1	0	o596-615i
ColletesGigas_009968-T1	1	0	o1150-1168i
ColletesGigas_001615-T1	0	0	o
ColletesGigas_005731-T1	0	0	o
ColletesGigas_007138-T1	0	0	o
ColletesGigas_014003-T1	0	0	o
ColletesGigas_000744-T1	0	0	o
ColletesGigas_017138-T1	0	0	o
ColletesGigas_003699-T1	0	0	o
ColletesGigas_003983-T1	0	0	i
ColletesGigas_007534-T1	0	0	o
ColletesGigas_014038-T1	0	0	o
ColletesGigas_009608-T1	7	Y	n4-12c17/18o457-483i495-515o535-554i589-610o648-669i689-708o714-734i
ColletesGigas_010639-T1	0	0	o
ColletesGigas_015178-T1	11	0	o36-55i67-90o115-134i141-162o182-204i216-237o257-279i286-303o309-329i341-362o382-405i
ColletesGigas_007197-T1	0	0	o
ColletesGigas_008449-T1	3	0	o31-60i155-173o230-255i
ColletesGigas_011628-T1	0	0	o
ColletesGigas_001142-T1	0	0	o
ColletesGigas_013899-T1	0	0	o
ColletesGigas_002729-T1	1	0	o6-24i
ColletesGigas_001539-T1	0	0	o
ColletesGigas_013013-T1	0	0	o
ColletesGigas_011272-T1	0	0	o
ColletesGigas_005544-T1	0	Y	n11-22c27/28o
ColletesGigas_008535-T1	0	0	i
ColletesGigas_007040-T1	0	0	o
ColletesGigas_012230-T1	0	0	o
ColletesGigas_018397-T1	0	0	i
ColletesGigas_002237-T1	2	0	o1084-1105i1750-1768o
ColletesGigas_009205-T1	0	0	o
ColletesGigas_001785-T1	0	0	o
ColletesGigas_009584-T1	0	0	o
ColletesGigas_004883-T1	0	0	o
ColletesGigas_016768-T1	6	0	i12-34o46-66i86-108o120-139i160-180o192-210i
ColletesGigas_009492-T1	0	0	o
ColletesGigas_014133-T1	0	0	o
ColletesGigas_011894-T1	0	0	o
ColletesGigas_004150-T1	0	0	o
ColletesGigas_014132-T1	0	0	o
ColletesGigas_014328-T1	0	0	o
ColletesGigas_001178-T1	0	0	o
ColletesGigas_005176-T1	0	0	o
ColletesGigas_004310-T1	0	0	o
ColletesGigas_005683-T1	0	0	o
ColletesGigas_004134-T1	0	0	o
ColletesGigas_000331-T1	0	0	o
ColletesGigas_011834-T1	0	0	o
ColletesGigas_007019-T1	0	0	o
ColletesGigas_015091-T1	0	0	o
ColletesGigas_017267-T1	1	0	o1263-1284i
ColletesGigas_006151-T1	9	0	o20-40i61-84o110-132i153-174o194-227i329-350o383-404i424-445o465-484i
ColletesGigas_000201-T1	0	0	o
ColletesGigas_011170-T1	0	0	o
ColletesGigas_001209-T1	0	0	o
ColletesGigas_009389-T1	2	0	i213-232o238-258i
ColletesGigas_010397-T1	0	0	o
ColletesGigas_010843-T1	0	Y	n4-15c20/21o
ColletesGigas_009398-T1	0	0	o
ColletesGigas_019179-T1	0	0	o
ColletesGigas_018188-T1	0	0	o
ColletesGigas_005500-T1	0	0	o
ColletesGigas_012448-T1	10	0	o76-98i139-158o178-195i207-224o244-262i274-298o318-342i363-380o386-409i429-447o
ColletesGigas_006024-T1	0	0	o
ColletesGigas_001518-T1	0	0	o
ColletesGigas_015987-T1	0	0	o
ColletesGigas_003181-T1	0	0	o
ColletesGigas_019738-T1	0	0	o
ColletesGigas_012995-T1	0	0	o
ColletesGigas_001980-T1	0	0	o
ColletesGigas_018539-T1	1	0	o37-55i
ColletesGigas_009383-T1	0	0	o
ColletesGigas_004423-T1	12	0	o523-544i565-588o608-633i640-661o728-746i766-784o815-836i857-879o917-936i943-962o989-1006i1013-1033o
ColletesGigas_013784-T1	0	0	o
ColletesGigas_007972-T1	0	Y	n3-10c15/16o
ColletesGigas_008929-T1	0	0	o
ColletesGigas_008102-T1	0	0	i
ColletesGigas_011618-T1	0	0	o
ColletesGigas_002906-T1	0	Y	n8-16c22/23o
ColletesGigas_018923-T1	0	0	o
ColletesGigas_000833-T1	0	0	o
ColletesGigas_010646-T1	0	0	o
ColletesGigas_007868-T1	0	0	o
ColletesGigas_013253-T1	0	Y	n11-18c22/23o
ColletesGigas_019881-T1	0	0	o
ColletesGigas_016201-T1	0	0	o
ColletesGigas_013437-T1	0	0	o
ColletesGigas_016231-T1	0	0	o
ColletesGigas_016840-T1	1	0	i226-244o
ColletesGigas_002470-T1	0	0	o
ColletesGigas_008972-T1	0	0	o
ColletesGigas_007469-T1	0	0	o
ColletesGigas_013767-T1	8	0	i104-122o134-155i167-190o196-217i254-278o298-323i335-354o360-377i
ColletesGigas_013782-T1	1	0	o49-68i
ColletesGigas_002293-T1	0	0	o
ColletesGigas_003900-T1	1	0	i154-177o
ColletesGigas_015296-T1	0	0	o
ColletesGigas_004842-T1	0	0	o
ColletesGigas_002976-T1	0	0	o
ColletesGigas_015205-T1	0	0	o
ColletesGigas_004888-T1	0	0	o
ColletesGigas_012566-T1	0	0	o
ColletesGigas_009792-T1	0	0	o
ColletesGigas_007317-T1	1	0	o12-30i
ColletesGigas_000356-T1	1	0	i207-228o
ColletesGigas_017913-T1	0	0	o
ColletesGigas_018373-T1	1	0	o193-214i
ColletesGigas_017129-T1	0	0	o
ColletesGigas_008216-T1	0	0	o
ColletesGigas_010534-T1	0	0	o
ColletesGigas_011731-T1	0	0	o
ColletesGigas_012711-T1	1	0	i14-34o
ColletesGigas_007381-T1	1	0	o484-505i
ColletesGigas_001587-T1	0	0	o
ColletesGigas_008018-T1	0	Y	n3-10c14/15o
ColletesGigas_003347-T1	0	0	o
ColletesGigas_014425-T1	0	0	o
ColletesGigas_019792-T1	0	0	o
ColletesGigas_009576-T1	0	0	o
ColletesGigas_001678-T1	0	0	o
ColletesGigas_012788-T1	0	0	o
ColletesGigas_011164-T1	1	0	o443-459i
ColletesGigas_008901-T1	0	0	o
ColletesGigas_008001-T1	0	0	o
ColletesGigas_013059-T1	2	0	o115-134i141-161o
ColletesGigas_013840-T1	0	0	o
ColletesGigas_013193-T1	0	0	o
ColletesGigas_014702-T1	0	0	o
ColletesGigas_002847-T1	0	0	o
ColletesGigas_006782-T1	0	0	o
ColletesGigas_018606-T1	0	0	o
ColletesGigas_005324-T1	0	0	o
ColletesGigas_011586-T1	0	0	i
ColletesGigas_007149-T1	0	0	o
ColletesGigas_004016-T1	0	0	o
ColletesGigas_012797-T1	4	0	i24-44o64-89i101-124o130-153i
ColletesGigas_012427-T1	0	0	o
ColletesGigas_011926-T1	0	0	o
ColletesGigas_008817-T1	1	Y	n13-21c26/27o825-847i
ColletesGigas_003299-T1	0	0	o
ColletesGigas_017902-T1	2	0	i5-26o174-198i
ColletesGigas_009973-T1	1	0	o6-23i
ColletesGigas_008920-T1	13	0	i68-86o92-110i155-173o212-240i297-317o329-349i473-493o499-517i562-580o619-647i702-722o734-761i782-807o
ColletesGigas_008534-T1	0	0	o
ColletesGigas_014541-T1	0	0	o
ColletesGigas_007204-T1	0	0	o
ColletesGigas_001481-T1	0	0	o
ColletesGigas_005817-T1	1	0	o590-612i
ColletesGigas_018461-T1	0	0	o
ColletesGigas_005800-T1	0	0	o
ColletesGigas_013229-T1	1	0	o38-59i
ColletesGigas_008958-T1	0	0	o
ColletesGigas_013911-T1	9	Y	n9-20c28/29o52-71i91-112o124-141i150-169o181-201i213-238o258-282i303-321o327-348i
ColletesGigas_018874-T1	1	0	o340-357i
ColletesGigas_003612-T1	0	0	o
ColletesGigas_001998-T1	0	0	i
ColletesGigas_001773-T1	0	0	o
ColletesGigas_001415-T1	0	0	o
ColletesGigas_008903-T1	0	0	i
ColletesGigas_018046-T1	0	0	o
ColletesGigas_000052-T1	1	0	o216-240i
ColletesGigas_008720-T1	0	0	o
ColletesGigas_015641-T1	0	0	o
ColletesGigas_004262-T1	0	0	o
ColletesGigas_013697-T1	0	0	i
ColletesGigas_012667-T1	0	0	i
ColletesGigas_006484-T1	0	0	o
ColletesGigas_014219-T1	0	0	o
ColletesGigas_015030-T1	0	0	o
ColletesGigas_017879-T1	0	0	o
ColletesGigas_004099-T1	0	0	o
ColletesGigas_005979-T1	0	0	o
ColletesGigas_017082-T1	0	0	o
ColletesGigas_017402-T1	0	0	o
ColletesGigas_019237-T1	0	0	o
ColletesGigas_000835-T1	0	Y	n3-10c18/19o
ColletesGigas_005063-T1	0	0	o
ColletesGigas_008799-T1	1	0	i301-321o
ColletesGigas_012935-T1	0	0	o
ColletesGigas_013924-T1	12	0	i67-82o102-124i144-171o177-196i208-229o249-268i289-316o360-381i411-428o440-461i473-495o507-528i
ColletesGigas_010309-T1	0	0	o
ColletesGigas_018664-T1	0	0	o
ColletesGigas_018835-T1	0	0	o
ColletesGigas_008497-T1	0	0	o
ColletesGigas_014975-T1	0	0	i
ColletesGigas_014558-T1	0	0	o
ColletesGigas_000931-T1	0	0	o
ColletesGigas_002025-T1	0	0	o
ColletesGigas_015497-T1	0	0	o
ColletesGigas_011104-T1	0	0	o
ColletesGigas_004563-T1	0	0	o
ColletesGigas_012626-T1	0	0	o
ColletesGigas_018045-T1	0	0	o
ColletesGigas_013769-T1	0	0	o
ColletesGigas_003656-T1	1	0	i7-31o
ColletesGigas_012697-T1	0	0	o
ColletesGigas_005429-T1	0	0	o
ColletesGigas_001912-T1	12	0	i149-169o233-258i279-299o305-323i335-359o371-388i408-430o450-467i519-540o546-565i586-603o609-628i
ColletesGigas_015792-T1	0	0	o
ColletesGigas_016077-T1	0	0	o
ColletesGigas_000618-T1	1	0	i21-43o
ColletesGigas_009771-T1	0	0	o
ColletesGigas_000394-T1	0	0	o
ColletesGigas_019254-T1	0	0	o
ColletesGigas_016755-T1	0	0	o
ColletesGigas_003104-T1	0	0	i
ColletesGigas_003837-T1	0	0	o
ColletesGigas_000999-T1	0	0	o
ColletesGigas_002347-T1	0	0	o
ColletesGigas_001970-T1	0	0	i
ColletesGigas_004675-T1	0	0	o
ColletesGigas_003636-T1	0	0	o
ColletesGigas_019690-T1	0	0	o
ColletesGigas_013070-T1	0	0	o
ColletesGigas_007030-T1	1	0	o6-24i
ColletesGigas_001298-T1	0	0	i
ColletesGigas_008198-T1	0	0	i
ColletesGigas_013666-T1	0	0	o
ColletesGigas_015026-T1	0	0	o
ColletesGigas_007895-T1	0	0	o
ColletesGigas_005883-T1	0	0	o
ColletesGigas_000153-T1	0	0	o
ColletesGigas_004173-T1	0	0	o
ColletesGigas_005549-T1	0	Y	n9-21c29/30o
ColletesGigas_007255-T1	0	0	o
ColletesGigas_017158-T1	1	0	i96-114o
ColletesGigas_019263-T1	0	0	o
ColletesGigas_014570-T1	0	0	i
ColletesGigas_000477-T1	0	0	o
ColletesGigas_013085-T1	0	0	o
ColletesGigas_007864-T1	0	0	o
ColletesGigas_014367-T1	0	0	o
ColletesGigas_012662-T1	0	0	o
ColletesGigas_016106-T1	0	0	o
ColletesGigas_008484-T1	0	0	o
ColletesGigas_013473-T1	0	0	o
ColletesGigas_009435-T1	0	0	o
ColletesGigas_014641-T1	0	0	o
ColletesGigas_011803-T1	0	0	o
ColletesGigas_016279-T1	0	0	o
ColletesGigas_006684-T1	0	0	o
ColletesGigas_007342-T1	0	0	o
ColletesGigas_000049-T1	0	0	o
ColletesGigas_002673-T1	0	0	o
ColletesGigas_015837-T1	0	0	o
ColletesGigas_003240-T1	0	0	o
ColletesGigas_008433-T1	0	0	o
ColletesGigas_002277-T1	0	0	o
ColletesGigas_002948-T1	0	0	o
ColletesGigas_014085-T1	0	Y	n10-21c39/40o
[truncated: 18,017 more rows]
