# Supplementary material for: Prevalent bee venom genes evolved before the aculeate stinger and eusociality
Source: BMC Biol. 2023 Oct 23;21:229. doi: 10.1186/s12915-023-01656-5 (PMC10591384; doi:10.1186/s12915-023-01656-5)
Supplement: Supplementary file 37 — Additional file 37. Genome annotation of Colletes gigas. [file 12915_2023_1656_MOESM37_ESM.zip › Colletes_gigas.annotation.funannotate181.Oct2020/results/Colletes_gigas.mrna-transcripts.fa]

>ColletesGigas_000001-T1 ColletesGigas_000001
ATGGCGGTCACGGGCAAGAGTCAAAACATCCACACGAAAATCAGCGGATGGGACGGCCCGGACGCTGTACCTGCTTTTCA
CCCGAACGAAAACCCTTTAACAGCACGGTCACAACACTTTTCACGATCCTGTTCTTGCAAAAAGGAAAAAAAATACGGCC
TCGGCTCGGAAAGGGCCGAGGGCAGGTGGAGAGATGAGGCGAGGCGTGCCTCCTCCGCCGCCCCACCGCAGACCACGGTC
GAGATAGTGATGAGTCTGCACCCTTCGCAGCCATGTCGGGGTGCATGGTCGCCACGGCCGCATGGATGCGCCCACGACTT
CCTCCTCGGTAGTGACCGCAGAAGAAAAGATCCAGGGATCAAATCCGGGGAGAGCGAGGGGGCCACCGCATCAGCACTGC
ACGCACGGGCGATACCCACTTCAGAAAGGTGTCGACAGGTATCGGCGGACATGTGCGGCAGAAAGCCGGAGCTCCATCAG
GCCGCAGCCACAGTGCTGGAAAATCATGTCGTCCGGATTTCTAATGGAATTTCTTCCAAGCGAGACCCGGAAGAAAAGAG
AACAGAAATGTTCCAGGAAGTTCAGGGACGCTGGACCGTCCAATTGAAAAAATCGAGGCCGATTGAGGCGGCGATTATCG
ATTTAGGGGCACAGCGAAAACGGAAGTCACATAGGGAGAAACACTTCACCAACTGGACGATGTGGCGGCTCTATGTGGAG
AGGTGGATTGAAAAAATCGCGGAAGTGGAATTTATATTCACGGAAGTTAGCGGAACTCGTAGTGAATCAAATATAGTAAT
GGCGCGACCGCAAGGCCAGGAAGTCTCTAACTGTTTTGTTGTAAATAGCAGGTCACCAAGCGAGATACTATTAGCTTGCT
TACAGATGTGGAAAACACAGGCGCCACATGTCAAGTGCCCTGCTCTTCGACGAATCGAGATGGAAGAAGATAAAGATCAG
GACTGGCCACATCCACGGATATTACCGCAACGGCAAGCAGCGAAGCACACAGTCAACTCCTTACTGCTGCAAATCACGGA
GGATAGCATCGGAAATAGTTATAAGAGGCTTTCATCAATGGAAATCCTGTAA
>ColletesGigas_000002-T1 ColletesGigas_000002
ATGTGTAGTACCAGCGCCATGGGTTATTACGTTCCAATCATGCAAGATGATGGTGTATCTCCATGCAAGGAGAATACATT
TAACAGGCCGCGCCAACCATCGCGTGTCATGGTCAGAAGATACGCATTAACATCCATGGGCAGCAAATATTTGGAAATTG
GAATCAGCGTAGGACCTATAGCCGATGTAGAAATTCTTCTCGGCGATAATCATGGGAATCATCCCATAATACCATGGCAT
ACATGGAACACACAATTCGACAGCTGTACAACCATCGAAGAACGTGCACAATTGCCTGGATCATCATTGATGCGGATTGA
TGAATTAACAGTGGAATTTTGTCAGATCTTTGATTCGCCGATTGTAAAGATGACAATGGATACTAAGTCGCTGTATTTCA
AACCGAATACAGTAAAATTTTTATTTAATCTTGAGCCGTGTGTAAGCTATGTGTATCCACGGCTCTATCAAACTGCAGAA
GATGTGAGGACAAAATTTAAAACTTTTGTTAACGTGCTGCAACAGAGCGATGCTGACTCCGAAACATTAGATACACGTTG
TGCTGCTAAAATCATACGTGACAGAGAATATTACTGCAAGGATTATCTTGTAGATTGCGAACTGTTAGGATGCGCCATCA
ATGATATTGTAGTTGATGCTCGCGGTGTAAGCGGCAGTAATAAACTTCGGGCACAAGTTATCGTGATACATCTTAATGCA
ATAAAATTAGAGAACTCACCACCTTCACCTCCGCCGCCGTCGCCACGACCTTCGCCACCGTCACCGCCATGGATCGACGT
GCGTGAGCCCCGGCCGTCGCCTCCATCGCCGCCGCCGTCGCGCTGA
>ColletesGigas_000003-T1 ColletesGigas_000003
ATGTCGGCGGCGATGGAGGCGACGGCCGGGGATCACGCACGTCGATCCATGGCGGTGACGGTGGCGAAGGTCGTGGCGAC
GGCGGCGGAGGTGAAGGTGCACATTGTCACACCTCTCCATAAAATCACTACATTGTGTAGCGGTACACAAACTCCTACAG
TTCTTGGTCAACGTGATAATCGCGCGTTTGAACATGCCCATTGCGCCCGAACATGTGTGAACTCGGTTACGCTCCGATTT
AAATATATACGATCCTCCGTACCTAAAATCCCTCATCCTCTGGGACAGCTGCATGAGGTGTCATCATTTGGCGGCATGAA
GAACGTACGAATGAAATATAATACTTTTGAAACGTTGCATCTTAGAATTAGGAGGCGAGGAGTGAAGGTGGAAGACGGGT
AA
>ColletesGigas_000004-T1 ColletesGigas_000004
ATGGGACGGGTTGTTTCGGTTGGGGAGGACGAAGACGGTGCTGGGGCTGGAGTGACGGCGCTCGCGCCTCACTCAGCGCC
TGGCCTGGCTTCGTGGAAGGTGGAGGAGGACGACGAGACTGCGTCAGTCTCGTCCTTCTCCTCCACGAGGAGCCACATAG
GCTCCAAGAGGAAGCGGACGGGGCAGGCCGTCGACGGAGTGGACCGGGCGATGAACCCGGTCGTGATGGTGAGTTGCCTC
AGGGACGAGGTGACCGAGGAGATATCCGAGAGGATCTCCTCGTCCCTGAGGCGGGTGGAGAAGGTGGCCGCGGCCTGCTC
CTTGAAGGGGCAGAAGACCTGCGGGGCAGACCCCCTTAGGGAAGCGGCCCAGAGGATGAGGGAGGCGGCGCAGGAGTTGT
GTGGGCGAAATGCCCGGCTGCAGCTCCAGGTGGAGGAGGAGCGACGGGGGAGGATGAGGGCAGAGGCGCGCTGGAACAGC
GCAGCCCTCCCTCCTATCCTCCCTCCTCCTCCACCTCCACCACCACGACCCACGGTCGTGGAAAAAAGCGGAGTGCGGCG
GCGGTGTTGCGGGGACCTTCCACCCGCACTCCGCCCGCGCAGAGTTCCCCATTCTCCTCAGAGGACGAACTTCTGA
>ColletesGigas_000005-T1 ColletesGigas_000005
ATGTGGCCTCGTCCTGCCGCTATGAGACAGGGCGATTACCGGGGGGACCGTTTGTCCCCCCGCGGGTGGGCGCAAAGCGC
GGGCACGGGGAGGATACCGGAAAAATACAGTTGTTTCCAGTTGCGAGAAATACCCTACACGCCATTGTTTGTCACGGCAC
GAATTCGAAGCGCATGCGTGAAAACTACCGCCACGCACATGCGTGGAAGCTATCACTACTCGCACGGGACTTTCCTCCAT
GGGCGCACAGATTGGTACAGTTCAACTTGGCCAGCGCTAAATTATAAATTAGAAGAGATAACAATGAAACAAAGGAAAAA
ATATAATTTGAAAGTGAGACGGGGTGAGAAACTCGGTATAGTGTCGTTACGATATGCGGTACTCACGCTCAAGGACGTGA
AAAGATTATCTTGA
>ColletesGigas_000006-T1 ColletesGigas_000006
ATGTTACTGACAAAAAACATAACAAAGAATAGTAATCTCAGAATTCTATCGTGTGACTCTGTATCAAGTATTCTAAGCAG
ACATTTAACAAACGAAATTAACGTTCAATCTAGGCGAAATATTGTAGGTTATCTTATGCCTCATCGTGAAAAAATTTTAA
GTAAAAATAATGATATGAACAAAATAAATCATAAATTAGTAATAAATTTTAGTTCAGACAGCGACAAAGGATATTCAGTT
AATCAAGAACTTACACCTGTACAATTTGAAAAAGTTACAGATGAAACCCTTGAATCTTTGACAGAATACTTTGATGAATT
GATCGAGCAATCACCACATCTAACAGAAGCAGATGTATCATATGGAGATGGTGTATTAACTGTTAAATTTGGTAAAGCAT
ATGGTACTTATGTTATAAATCGTCAAACACCAAATAAACAAATTTGGCTTTCCTCTCCAAAGTCTGGTCCAAAACGATAT
GACTTTGTAAATGGTAGATGGATTTATAAATATGATGGAAAGACAATACATGAATTACTGAACAATGAAATACCAGCAAT
CACAATGAGTTCAACATGTTTTAATAAGTGTTCCTTTAGTGGCAAAGAGAAAGAAGCTGATCTTCGTTGTTTTCGACAAA
TGGTTGAAATATCCGACTATATTGCAAGAATGGAGATTATGGAAGATGGCAATTTAGTAGATCGCGTTAGAATTTTATTG
CAACGAGATATGCAATATTATCAGGAAATGCAAACAGTGTTGAAGGAGCCATTGTGCGTACGTATATGTGGCGGAAAGCT
CGATTTCCCAAGGCATGCTTCGTTTGCTGCTATTAAAATTGTGGCATGGTGGGAATTAGATTACCAAGCTGCTTTCAATC
GCCATTCTGGCTTAACAAAATCGACCGTACACGGAACTGTTACGAGTGCCGATAGCGGGGACGGAGTAATTAAAAAAATT
CAACCATCCGAATTCATATTACTCGTTGTCGATACCGCAGAAGATTTATTAGGTACAATAGATCATATCTATATTCAAAA
ACATTTGCATCTGCTTATTCAAGAGTCATTAGATCATGCGGACTTAACGGTCTTAACAGCCACTTTGGGAGCAGCAGCGT
TAATTCGAAATTGTTTATGGTGTTACTCTCAACAAACTAAAAATTTAATTTCCACACAGGCAAGCGAGAAAATAAACAAA
TCCTACAAATCTTACCATGAAATGGCTGAGGCTGTCGCGGAAAGGTTACTAGATTTACACTGTCGCTTAATTTCATTATA
CATACTCAATGAAGCCGATTCTCTTAGTTGGCACGACATCAAATCATTCTTCGAACGCGAACGGTGCTCCTTTGTGATAC
AAATGTGGTGGCTATACATGCAAGCGACAAAGGCAGATTTATGGAACACCGTTTCTCCAAAAATGGCTCAACGAGTCTTC
TCCGGAATGTTGAACGAGTCTTTGTCCATTATTGTGACGAGATTTATCCACGCTCGGCCGAGTTTAGCGCGATCTCAACA
ATTTTGGACAGACGCCTTCAACGTTCTTTGCTGCACTGGTTATCTTGCACTGAACGCTTTTGTTAGCGCCAGTGAGATGA
TCGGAGTAAAGTTAAACAAACTTCCCGTTGCTGTTAGGGACATCCATACAAAATGCAACGAGTTGTTGATTTGCTTGTTG
TTGAGAGGCACGCCTGTCCAAGAATTATATCAGGTTTTTCGTGGGGGATTGGATAATTTAATGATTTTGCAACCACGCCA
TGGACCCGCAGCCTGGCTGTTATTGTGCGCGCCAAATTTGTTAGGTTCGATCGACTCTGATGTTTACATTTTGAATTTGC
CTGAGGATCGAGAAGTGATTTTAGAATTGAACATACTTACGCACCAACCACAACCGAACTGGCCTCAATTAATAAAGGTG
ATCTCCATGAATGATTACGCAGTTGCCAAAATATTATTGAACACTTTAATCCGCGATTGCAACGATTTCACATCCGAAGA
TTACTTTGACGATTTAGAAAAATTAAGAATCAATGGAAAGAATTGCGGTGGTTTTCTATGCAACAATACGACATGCTATG
GAACATTGAAAGTGACATCAGCCTTAAGTCTTTATAGTTTAGTGCACATTTTGACGTGTATAGCGCAGGAACCTGGCTGT
GTTATTGTACCAGCTTTAAAGCAAAATCCCAATTGGTCTAATTACCTTGACCGACAACAGGTCTGGAATCAGTCAAGGCC
ACCATGGTTGAATGCAATTTTAAAACCATTAAACAATATGATGCAACCAATTATCGAAATACTTTTAGAAGCTGTAAAAA
CAGGAGCCAGTATATATCAGACAATGTCGTTGGTAATTGGCTGTTTTACCAAATTATACGAGACTTTGCCCTCCGCGATT
TTAAAAACCGCGTTTGTATTAAACGATAATCTCCCTGCTCATTGCCATCCAATCGGTGGCAACGTTCTTCTTCATATTCT
TTGTGCATCTCTTTATACCGCTCTTCTGAAGTTTTCGAAGCATTGCAAACCGGAGGTGCAAAATAGTCCAGCTGTTAAAC
GAACTAATAACGAACTAAACTTCTTCGATTCTAACGATACGCCAGCAATAGTAATCGCTTTGGCCGAAGCTATCTGTAGT
ATCGACGAGGACAATAAGCACACCTCTCAAATTGACGATTTTTTCCAACTGGTGAAAGCGGACATTCAAACGACGGATAC
GAAACCAAGCATTGATGAATTAACGCACATGTCTTCCTTTATCGAAACGTGTACCGATGAATTGTTGTTTACCGAATCTG
GACGACAAGCTTTGAAATTCCTCGTTCAATATGAAAAGACAAATTGGAGGAAAGCTTTAACGATGCCGTATTCCATCACG
GTGGAACGCGTACGAAGCCAAATTTTATTACGACCGGAGTTTAAAAACGTCGGCGAATTGACACACGAGGACAGAGAAGC
AACGAATTCGATTAAAAAGCTTTGCTCTTCGACCAAGCTAGATCCTTCTTGTCACATGCGCAGAAGGAGACTGAATGTTA
TTCCGATAGCGCAGTGTAACCAGATGAGACGCATTTTTCAATCATGCGCACTAGAAGACAGCAGAGAGGCTCAGTGCCTG
AGCTTGGTCTACATCAGGAATAGGGAATTTCGTTTCCGTCTGAAACCATAG
>ColletesGigas_000007-T1 ColletesGigas_000007
ATGTTCGGCTACGATGATTCTATTCCAATTTTCATCGTATTTGTTTTAAAGTTTGTAGGTTTTATTACAGACGTGAATTC
TTACGTTTTGCCTGAACCAACGTTCGAAGTTCTAAAACCGAATGGAATTCGAATATCGATACCAAAATGGAGAAATCATG
TATTACTGGATTTATGCACAAATAAATGGTACAGCATACACCAGAAAAGATCTAACATGGACAGTTACTTGTGCGTGAAA
AATATAAAAGAAACATTAGTGTTCTCTAGTACAAAAGCCCCTCCCACGTGTCAATTACAATCATTTTTGACAGACGGAAC
TCAAAACACAACTACAGTACAGCCCAGAAGTTCCCTTAGTAAATTGCTGTTAAATGAAACTTTCGATTCTTTGAACCAAT
TAACTTGGACGCGCATTATCAAAATACCTTTGGGCCCTGATTACGAATTTTGTGTGTACCACAATGAGCATCATCAACCT
TTAGTACAAATTGCAAATGGAAAACTTCGTATCAAACCAATGGTTTTAGAAGATTTATATGGCGAAGGTGTAACTGCATT
TGGTAGAATGCAACTTAGTGGATGTACCAGTAATTTTCCGTCGGAATGTTCACGAAACGCCGCGGCCTTCAACATTCTGC
CGCCCGTTATATCTGCCAGATTTACCACAAAGGATAGTTTTCATTTTCGATACGGTAAAATTGAAATAAGAGCAAAATTT
CCAGAAGGTGATTGGTTATATCCAGAAATATGGCTGGAACCAAAATACGACAATTACGGTGCAGGCTATTCCAGCGGACG
TGTAATCCTTGGCCTTGCTCGTGGAAATGATAATTTAATTGATTCCACCAACAGAACCATATTCGACTCGAGAAAATTAG
ACTTTGGATTTAGACTTGGTACAACTACACATGTTGACGACTATATGGTTTCCAAATTGAAAGAAAACGGTCCAAGGTGG
ACGAAAGATTTTCATGTTTACACAACGATTTGGAACAGTGATGGATTTCAGTTTATGGTTGATGATGAAGAAGTTGGTAA
ACTGAATCCTGAAACGAACGGATGGTTGAATAATACTACTTTCGACAAAATAGCACCTTTCGATCAAGAGTTTCACATTA
CTATTGGCCTCGGAGTCGGTGGTATACGCGTTTTTCCTGATAATACAATTAATTCAGGCAATGCAAAGCCATGGAAGAAC
GTTGGAGCTAAGGCAATGTTAAAATTTTGGAATGCAAAGGACCAGTGGTTACCAACATGGAGAAGAAGAAATGGTAGAAT
GACAGCTTTCGAAATTGACTATATTCGCGTGTGGTCATTTTGA
>ColletesGigas_000008-T1 ColletesGigas_000008
ATGTTTCGTTCAAAGGTATCTTCTCTTTTACGAAATATCACAAGTAAAAATTCATTTAACAATGGACGTACCAATTTATT
ACAATGTTCGTTGCTTTCAACAGAGCAATCATTGGTCAGTACATCTAATACCGAAGAGCCTCCTGATAAATTGTACTCAA
AGATAGAAGTTGAAGTTAGGGGAAATGACCGTGCTGTTTTAAAGAGTTACGGAATATTTACTACTGCAGCAGCAGAACAT
TTAAATATTACTATGGGTAGAAATGTTGCACCGTACAAAGCTATTCATGAAAGGCTAACAGTACTAAAATCTGTTCATGT
TCACAAAAAACATCGTGTCCAGTATGAAAGGAGGACATATTATAGATATCTTGATTTTTTTAATCTGACTGGTTCAACAG
CAGATACTTTTCTAGAGTATATACAAAGGAATCTTCCGGAAGGAGTGGCAATGAAAGTTACAAAGGTGGAAAGAAGAACT
ATGCCGGACTCAATTAAAACAAGCGAACTCTACAAAACGGAATAG
>ColletesGigas_000009-T1 ColletesGigas_000009
ATGGAAAATACAGGTGCAGTTATGATTGAAGGAGAAAATTACAAAGTAGTAGATGAGTGTATCGAAGATCAAGATACATC
TAACACTACCCAAAATAATTCTATGGAGAACTCTCTAGAAACTGAAAATGCACCTATGGTTGCTGAAGACAAACCTATGG
TTGCTGAAAAAGAACCTATAGTTAGTGAAAAAGCACCTATGGTTGCTGAAAAAGAACCTATAGTTAATGAAAAAGCACCT
ATAGTTGCTGAAAAAGAACCAGTGGTTGCTGAAAAAGCACCTATGGTTGTTGAAAAAGAACCTGTGGTTGCTGAAAAAGA
ACCTATAGTTGATGAAAAAACTTTTACAGTCAATGAAGAAGAACCTGTAATTGATGAAAAGAAACCTATGATTGTTGAAA
AAGAACCTGTAAATGTAGAGACACCAAATGAAAATATTAAACAAGATGAAACAGTATCACATGTAGATATAATAAATAGT
GTATCATCGGATAATTTAAATACTAATAATAATGATCAAAATAATGTGTCATATGAAAAAAATGAATGTACAGTACTACC
AAATATAGACTCAGATAATTTGAATATTAATAATAATGAGCAAAATAGCATGTCAAATGAAGAAAACAAATGTTCAGAAC
AATTGAATACATATTCAATTGATTTTACTGCTGATATTAATTTAGATCAATTGGATGATCAAAAAGATATAACAGACGAA
GATGTTCTAGATCATTTAAATGAAATTGAAAATATAGTTTTGAATAGTTCAGATTTTCCAAAAATAACGGAAAATGATGA
ATCTGATGAACAAAATGTGATATCTAATTCAGAAAATGATGTCACAATTATCGAAGAAGATGAAAAAACCGAGAAATGTG
AGGAAACAAAGAAATGTGAAGAAACAGAGAAATGCGAAGAAACAGAGAAATCTGAACAAACTGAGTGGTATAAGAACAAG
CTTGCTGAGAAAGAAGCAATTATAAAAGATAGATTGTCAAAAGTGGCCAGAGTTTTAGGAATTTCTTATCCATGTTACGA
ACAATGGTTAGAATGGGAAGAATCTGTGAATGGATCTCCTCTATGCAAATTGAAGCCAGCTAGACAATGTTGTTTGAAAA
AACCATATACGAATCGTTGGAAATTTATCTGTAGCAGAAAAAGAGTACAAGAATCTCCAAAAAAGACAAGCGATGCTGAT
ACTTATTTTACGAAAAATGTAGAAACAGTCTGGAAATTAGAAGCAAGTGGGGCGTGGGGTGTTAATGTAAACAATGAATC
TGAATTTCCACCTTTTGTAATGCGTGCTGTAAAGATATTTGAAGAATTTCTTCAAACCACAGAACCAATTAGCCAAAACT
GTACAAACGAAAGCTTCGCTGATGATATATCTGTAGAAATGGAATCAAAACCAAATATTGAAACAAATATTGAAGGGAAA
CAGGAATGGTCATGGTTACTTGTACGTTGCAATAGCATGGATGAGCTGATGCTATTTGCAACTGGAAAAAATATTAATCG
TTCTACAATGGATCGTTTAAAACACGTTTATGAGTCTGGACCTGGAAAAGATTGCAATGTGAAGTCTCTTTATTGCAAGT
CCACAAATAAGTGTGATGATACTACTGTCACGGATACAACATTTTTGGTAGGGTCAGAAGCTTTAGATGAAGTTGTGGGT
GGATTAAAAGTACAACTTGCACCTAAAACAAATTTTTGGTCGAATACTGCAGGTGCAGAGAATGTAGCTAATACAGTGAT
GGACTTACTTGCACCTAGTCCAAAGTCAACTTTGCTTGAAATAGGATGTGGCATTGGTCTTATTGGATTAATGATGGCAT
CTAAATGTCAACAAGTTATAGGAGTGGATTCTCCATCAGAAGTAGAGGAAGCTGAAATGACATGTGAATTAAATAATATA
AAAAATGCTTCGTTTATTATGGGATCTCCTACCGAAGTAATAGGAAAAATTATTACAGCAGTACAAAATCGCAAAACGTG
TGCAGTAATTAATGCGAATACTAACATAGGTCGAGCAATTGAAGTAATGACGTGTCTCAGGAAAATTCCATCTCTTAAAC
GAATAGTGATGATAACTACATTAACTAAACAATCAGTCCGTGCTATATTAGAATTAGCTAGGCCTGCAAATAATACTACT
TTCGGATCACCGTTCATTCCAATTTTGGCATGTGTTGTTGATACTTTACCCGTTGGTCCTCATTTTGAAGCTGTTATCTT
ACTACAACGACGTATGATAAATAAATTCAACCAACAATGGTGCGGAAAAAATGCAGGGGAGAATATTAGAACGCCAGAAA
TGAAGATAGGTGAACAAAATACCAACGGAGCAGATAAGAAAATACCAAACAAAGGAACTGAATTACGGACAAAAAAGAAC
TTTAATAAATCGTTAATAAAACATCCTGCAAAAAAATCGAAAGCACCAATAAAAAAACCGGGACATACAAAAGCTACTGA
GATTTCTACTGCAAAAAATAAATTCAAAGGGAAACGTGCTCTTTCTCCAGATAAAAGTGAAGGACCACCAAAGAAAATGC
AGAAGTTCGTTAAATTTGGTTCCAAAGCTTGGCAAATGGATTTATCAACAAAAAAGAAAAACGAAAGGGCAACAGAAAAC
TCACAATTGCGCATCAATCCGTTATATGAAAAGAAATTACGAGAGCATAAGGAGCAAATTGATTTAAGGGAAAGACTATC
TAGTAATCGATTTGATACAGATATCGCTCAAACAGTAAAAGAACATCAAGCACTTTTAGAAATAGCAAAAGAAAAATTAA
GCGGACCAGCACCAACTGTTGACGTTAATACCGCTAAACAATTACAGAATATGTTGAATATGGTTTTAGAGCAAACAAAT
AAGCTACAAAGTCAGCTTCCACGTTCTGTTTGGGATCGTATTGCACCACCAGAAAATGTAAATTTAGATCAAAGAGAAAT
TAAACAGGAGGATGCTCTTTTAAAGGATCGATATATTCAGGAAATGAGCTCCCAAGATATACTAATCACAACGGCAAATA
AAAAATGTTTAAATAATGAAGAATCTGAACCGAAAACATTTTATAAGAAGTACAATAATTTACCGCCTTTAGAACCAAAT
ACAATAATGCCAGTGGGACAACCTACTGATTATAGGTTAGAAAGTCCGTTTTGCACGGGTACGACGGAGCGATATGAAAC
AGACATGCAACAACAAACTCAGGAAAATTCTTGGAATCGAGATAATAAATCATTCGAAAGAAATCGTTGGAACGAAATGG
GACCTATGAGAAGAATAATTTTACCTATGAGAAAACAATCTTCTCCAATAAAACATCGTGCAACCGTTCCTAAAAGATTT
TCTCCTAAACGTCCATTATTATCTCCCCCAAGACGTCCGTGTTCCCCTCCTAGAAGGCACTTTTCTCCTCTTGGCCGTCC
AAACTCACCTGTTTATAGACAACGTTCTCCTTTGAGACGTCAAATGTCTCCTCCGCTGAGACGTCAAATGTCTCCTCCGT
TAGATCGACCTGTCTCGCCATTAAGACGAGTATTACTACCAAGACGACCCGTATCACCGAGACGTCAAACATCGTCTCCA
CTGCGAGTTGAAATGTCTATGAATCGATTATCACCATTAAGACGTCAAGCGTCACCTTCAAGACGACAGATATCCCCAAT
AAGAATATCTGTATCTTCTCCTAGAAGGCAATTATCCCCAATAAGGCGACAAATGTCTCCATCCAGAAGGCAGATTCCTT
CTCCTAACCGAATGATATCTCCAAACAGACAGAAAATGTTACTTTCTAAGCGACAAACAGTGCCACAAGAAAAGCAACAA
ATATCGTCAATGAGGCGTGCAGAATCACCACAAAGATTTTTATTTGGACGTCTCGCATCACCGCCAAGAAGACAACAATC
TCCACAAGGCCGACAAATGTCACCAATGCAAAGGTATGTCGATGAATGGGATATACCAAGCAGAGGAGCCATTGAACAAA
ACACTGGTACTTGGCCTCGATCTGCTGAAAGAATGATCAAGGAACAGAATGTCTGGCGAAATGAAAAACCTTCAACATCC
AACAACGATTGGGATCAAACCTCGTCTAACGATAGACGTCGTAAAACATTCAACCAAGAAAAATGGGATTATAAAGAGTC
TATTCATGACGATACATGGATCAGTGGTTCAAATAATTGGAACTCTACAAAACCTATGGTTAAAGAAACATGGCCATCAA
GTACTGATAACAGATGGTCAAGTATGTCTAATATACCTGGAAGTAGTAATGATAATTGGAATATTCGTGGAAAAGAAAGT
GCGAATGCTTCAAAAGAATCTTGGTTGGACAAAAACAAACAAATTAGATGGGACACATTAAATACTAAAGATTCTTGGAA
ACAATCTGACAAAGAAGATTTAAATGATTTACCGGAAGATGCAAGAGATCCTTGGGGCGATGATGGTAATTTAGATTTAA
AAGAAAGATGGCACAAACTTGAAAATACCGCTACATCATCCACGTGGAAAAGAGAAAATGAACAACAGAGTGACATGTGG
TCAAAACAAAAAGATGATTGGCAAAACAAAGGGTTACCTTTTAATGCAAAACCTCAATGGCAAAATAATGGCATTCAAAA
CGTCGGAGAATCACGTTGGATGTCTCAAAATGATAATGAGAAAAAAAATCCATCAAATGCTTGGCAAAGTGGAAAAAATG
TAGGATCTTGGCAAACACAAAATTCGAATTTTCAACAGCAACGTTCTTTTTCTACCACCCAATTTAAAGGTTTACATTAA
>ColletesGigas_000010-T1 ColletesGigas_000010
ATGGGTTTGCCGCGTTTCTCTCTGAAGGGATACTTTTTGTACGTGCTATGCCTGTCTGGTCTACTGTTGGTTATCCTGAA
TCTATTACAGGACGAAATATGGCATCGTATGCGACCCCATTCCGCACAAACTCAATCAGTTCGTGCTGCAGACACCAAGA
TCAAACGAAATCGGCCATCAAAATCGGAGAAACCGGCGTTGCAGGTTTTGCAGACTTTGGAAACAGTGAAGAAAAAGCTT
CTGCACGAGCTTATACATAGAACTCATGCTTACGGAACATTAGCCGCATTAGAGAAGTTGCGAAAGGGACGTGCATTTAA
AGGAGCAGTGATTTATTTAAGAGCTATAGCTACGTGTTTCTTTCGTTTAAAGGTATCCAACTCACCAGGCACGACGATCG
TGTCACACATTACTGTGGATGCCTTGGAACCATCAAGAAGACCATGGTACATGAAAGGAGGAAGCAGGAGACCTTTTCCT
GCCTTAAAATCCAATCGAACTGGTCGAAGATTGGCGCACTTGTGGCCCGAAGAAGACGCGTATGACGATCGTGTGACGAA
TCAATTGATGTTTGTGCCCTATGATTATAATAAAACAAGTGCAGAGCAACCGTTAAAAAAAATAATGGTTCCGCATGGTA
TGCCCGAGGCGAAAGTTGGTCCTGATATATTTCTTCAGCATCGTTGCCCAGTAAATACGTGTACGATTGTTAGGGAAAAT
CCGGACGACGCCGATTTAATCCTTTTTAAAGATTATGTAACTCATGTCCGAAGAAGATCCCCAAAACAAGTGTGGATGCT
GTATTTTTTAGAGTGTCCTTATCACACGCAAAGCGTACAGAACGCATTCATCAATTGGACGGCAACTTATCGTCGTGACA
GCGATATAGTCGCTCCCTACGAAAGGTGGCAGTATTATGATCCTAGCGTTACACAAATATCGCAATCTTTTAATTACGCA
GCCAACAAGACTAAGAAGGTGGCTTGGTTCGTTTCTAATTGCCATCCTCGCAATCAACGTATGCATTACGCGAAAGTGCT
ATCAAAATACATACAAGTGGACATTTATGGAACTTGCGGTTCTCTGCGGTGTCCTCGTTCACAGTCTCAAGCGTGTTTCG
ATATGCTCGACGAAGACTACAAGTTCTATCTCGCATTCGAGAACTCAAATTGCAAGGACTATATCACGGAAAAGTTCTTC
GTGAACGGTCTTGGGCACAACGTCCTGCCTATAGTGATGGGCGCGCATCCAACGGATTACGCTCGAAGCGCGCCATATCG
TTCCTACATCCACGTGGACGAGTTCGAGTCGCCGAAAGAGCTCGCGGAGTATCTGCACCGTTTGGACCGCGACGACGAGC
TCTACAATTCGTACTTCCGGTGGAAAGGTACCGGGGAGTTCATCAACACGTACTTTTGGTGTCGCGTTTGCGCGATGTTG
CACGACGATCGACGACCAAAATTTTACAAGGACGTGAACGAATGGTGGAGAGGCGACGGCATATGCACAACGAATTCGTG
GCGCGAACACGACCTGGTCCGTGGCGGGAATCTCAAAAACACTTGA
>ColletesGigas_000011-T1 ColletesGigas_000011
ATGATATCGGATGAACAGAGACAGGACGATTTACACGAGACTAATACAGCGCTTGTGTTGATTAGCTTTGCGTACACAGT
AAAGAGGAACTATTCCGTGAATATAAGACCACCAACTGCCACCACGGTGGTCCAACCTAATCAGCTGGCTCAAGAGACTG
AGGGCTGGGCACCTTGTCAACCTAGGCTTGGAAGGGATTGA
>ColletesGigas_000012-T1 ColletesGigas_000012
ATGTACGAAACGATTTTGGAAAATACCAGGAATATTTCAAAAATATCTAAAAAAAATTGGATACCTTTACGAGGGGATGT
CGACAGGTTTGTAATCCGGCCGAAGGTGGCCATTTGCAGCACTTCCGGCACACCCGGAAACAGCAGCAATAAATTATTAA
CAATTGGTTTGTTAAAAGTTCTACTTTACGAAATCAAGGACACGCGTTTGCCAGGCAATGATGAAAAAAGGACCCTGCGA
GATGTCAGTTTGCAATACGCTTTGACGAGCTCGGTGCTTCATCGGCACGTCGAGAAGGAAGTTAAAAAGAAGATTTCTTT
TGTTGCGCCCATCAGCCGATCCAACAACCATTTCGCAGAAACGACAGATGTATACCGAGACAAACAATCGAAAACTTCCG
TTTATCGCTGTAAATTGAAAAATTTTGTACTTCTGAACCATGAAAAACAACACACTCAACTTATAAATTTACTATCGAAT
TTCGATCATTGTTATACTCAGAGGAAATCAGATAGAAACTGTTTACACTATTTGTCTCCTTTGTTCGAATCAACGTCTAA
AAGAATTAATATCCAATGCTGCGAGATCCCTTTAAGAGAGAAGCATCTTCTTCAGGAAAAACCATAA
>ColletesGigas_000013-T1 ColletesGigas_000013
ATGTTCTCTGCAAAGAACACCCCCAATGTACAGCAACGTCGAAGCTACACCAACGTCCTCCAAAGTGACAGTTTCCCGAA
GAAAGAACAAGCAATCGTAATTGAAGCCAAAGAGGGAATACAGATAAAGGACTACGTCCAAGCCTTGGGAAAACTAACCA
GCCGAAGCAACATTCGATTTATATCAAGAATTTCTAATGGCAGAATTTGTGTATTCCTCGCTACCAAAGAAACCGCGGAT
AACATCACAGGTAAATACAATCATATTAAAATCGACAACACAGATCTCTATCTGAGACCGCTCATCAACAAATACCAATG
CATCATACTTTCAAATGTTTACCCAACGATTCCGCATGCAATAATAGAAGAATGTTTCGACGAGCTGGGAATCAAAAGAG
AATCGGCCGTTTCCTTCCTAAGAGCTGGCATAACAGAAGAAGGCAACGCACACATACTTAGCTTCCGTCGGCAGGTTTAC
ATACGCCCAGAAGAAGTACACAAGGTACCAGAATCTATGAAAATAGAACACGATCAAACAACATACTGGGTGTACCCTTC
TACCGAAGCAGTAAAATGCTTCATATGTAAGCAAGAAGGACATGTCGCCAAAAATTGTAAAAATAACGAAGACCGCCCAA
TGTGCAACGACACATCGAAAAGAACCCCCTCCGCCACTACTAAAGAAACGACTAAAATAGTTCCCCATACCAGCAACGCA
AACGTCTCCCATGAACCAACAAGGGAAACGCAAAACAGAACAATGGAAAACATGGAAATACCACAAAACATAGAAATAAC
ACAAAATTTGGAAATAGTACAAAACATGGAAAAAGACCAAACTCCTTCGTCATTAAAACGTACCCGTGAGGAAATGACTG
ACACTTCTAGCAGCACCACCAACGATATGATGAAGGAGCCAGTTCGTAAACCGCCAAAGAAAAAAACTATCAATTCAGAC
CCCACGATCAAAAATCTAGATGCTATGCTAGATTCCATAAAACATATGCTGGATGAACCAGGTAAATTGTTAAACTACAA
TCAGCTTAAAAACTTCATAGAAAAAGCACAAGGATACGCTGGTACCAAGGAGACAGCCACAGAATTTGTAGAGGATACCA
ACACCCTAGCATTCTTTATGCATGAACTATACCCTCACCTAAAAGATAGCAGTATTAAAAACCGTTTTACTAGGATCACT
AGAAAACTACTGAAACCTCCACAATTCAACATGTCAACAGATTCCCCAATTCCTTCATCCGAAGATGAGACTATGATTGA
GCCACAGACTTTACCGCCCACATTTAACCCACCTCCAAATTAA
>ColletesGigas_000014-T1 ColletesGigas_000014
ATGAATCAACCTTCGTGTCATCACCATTGTTATCTAATCACATTTGTGATACTAGCCATAAATTTAGAAACAAAACAAAA
ACATTCGGTGAGTTCAAAATGTATTTTTACTGGAGAAGAGCTGGAGAAGCGGCCGCAGCCGCAGCCGCCTCGGAGCTCTG
AGGAGCTGGAGGATCTGCACAAGCTACTGCACTTCCCCGAGGAGGTGGCGCTCAGGTTGACGGAGACCGAGTACCAGCTG
TTCTACCAGGTACCGCCTCAGGAGTACCTGAGGCACGTGGCACTAGATCAGAATACGCAGAAACCACCTGCCAGGCCACC
CCCGTCGCCGAGTCACAGCTTCAGCGCTCCCAGCACCGCCAACAGCTCTACCCAAACCGAGGAAGAGTCGAACTGGCCTG
TTTCCAACCTTTTCTCTTCCGTTCAGACGCTCATCGATCGGTTCAACGAGGTAAGCTCATGGGTCACCCACACGATACTA
AATAGCACGACGATAGAAGAAAAACAAGCAGTATTGTCCTGCCTTCTCCGAGTAGCTCAGACCTGTTGGAATACCGGAAA
CTTTAACTCAGCCATGGAAATTGTTGCCGGTCTCAAGTAA
>ColletesGigas_000015-T1 ColletesGigas_000015
ATGAGCGATGGTATTGATTTGGCGGTGTGTAAATTGAGCATTATGGTTGCATTAGCTACGAGAAAGGTCTTTCTGCGTGA
ACAGTTACAGCGTGAGATGAATCGAACCAATCATCCGTGTCAAGATTGTCAAAACAACTCTCAACACGGTTGCAAGGACA
TCCGAGAATCGCCGCGCAAGGACGTCGAATCTGAAAACGTGCCGTCCTCGGGGCATACCGGGAAGATAACTTTGGACAGT
ATCACGGAATCGCCATCGGAATGTAATTCACGGAATAGTTCCCTGAAGAAGCAGGAGCACACGCCTCTCCACGACACGAA
CACCATCCTCGAGAAAGTCGCCGAATTTCATAAGCATCGACATGCTCGAGGCAGAGACGCCACAACTGGTTCGCTTCATC
GCACGCTGAGCATTCATACGACCGCAATCGAGCAAACCTACATGGCCGAAGAATGCGACGAGAACGACTATCATCTTGAT
CTCGATTCCTACAAACCGGTACAGCCAATCGCCATCGATCACGGAGTCGCGTTATTTCCTGTTGCCGCCCCCCACTCCGG
AATGGATCTTCATCTTCTCCAGGTAAAAATTCTGTTTACGATATACACTTCGAAACTGAGTAGTCAAACTTCTCCAAACT
ATCCGAGAAAATGA
>ColletesGigas_000016-T1 ColletesGigas_000016
ATGTTACATCATGGCTCAACCTTGGTACACTGGGACTCCGAGGGTGGCACTACGAGAACGGCCTTGGTATTCGCGCGGGT
GGATCGTGCTTGCGGTACCTTCGTCTGGGAAAAACCGCCATGGAGTCCCTTGAAAACTGCTCAGATAGGCGGCACAGCCT
CCACCGAATTTTCACTAACTGCCAATCCAGAGGTCACGGTACCAACCGGTTTATCAACGAGGTACACGACCCAGCAGTCG
GAATGCTCCTCCGTGACGCTGGAAGAGGGATTTTTGGACCTAAGTTCGGTGAAGGAAGTTATGATCGGCTGCTGCGATCG
GGACAGAGAAACCGATCTAAGAAGCATCTGCAAGAGGTACGGTCTACCGGGCTCCGACTCATGCATCGGCCTCATGTACG
GCTCAAGTCTGCCGGACAATCGACTGATCTTTATTCTTTGCCCTCCTGCCCTTAGCAAGATCGAACGATATAGCGCCAAA
TGTTGGGTTTTATACTTAAAAGAAGAACTGATACGTGAACATTTTACTGGTCGTATCGAAGGACAGTATAAAAGAGAATT
ACCAAAGAATACGAATAATGAATAA
>ColletesGigas_000017-T1 ColletesGigas_000017
ATGGCACTAGAGGTGGAATTGAAGCCATCTCAAGACATCTTGAGTCAAGGAGTCGAAACACAAGAAGCATCAAAACGTTC
CACAACACGTGACGCGATCGAAAGTCTTGAAAATTTAGTAAATTCTCTTGGAACATCGCGAGGATGCTTTGAATATCTTG
AATATCTTGGAATTCCTAGCCTACTAATTTGGTACATGGGTCTCTGTTGGATACTACGAGGCCTGAAACGACAGCAACAA
TTGACCGATCGTAGATCGCGATGGCTGAAAGAGAAGTACCTTCAGCTCTATTTCGAAGAAGTTTGTCTCGAGCCAATGAC
GGCGGACGCTATAAGAGCCTTCGGCGGTCGCGATTGGTCCATGGCTGAAAGCATCGGGACGCTTTCGCCAACGAGTAGCA
CCCTTCGCAAACGAAACATTAAAGGGAAGAAAACGAAATCCATTGGCAATATTCACGCGTTAACTAAGGATTTGAGCCTA
AAACAGTATGACTCTTCGTCCTCGGATGGAGGCTTATCAGCGGCCCCTCTTCGGCAGATTACGGGTAGCAGGGAATCCTT
GACGAAAATCATACCGGCATCTCCACGGTCTAGCAGAGATCGAGTTCCCCCGCGCAGTCCTCCCGGTTCTGCTGAACGAA
TTATTAGTTCCAACTTGCCTTACTCCAGCTTTCAGAGCCTATTATGCGTGACGAGAGACAAGGACAAGAACGGATCCGGA
GTGTCGGGCGGAGTGGAAGCGCCATGGCAAGTAAAGGCACGTACGACTTCTATAATGTACGAAACTCAGTTAAACTTCGT
TGAGTTCGTCGCATTGTTCCGCTCGTTCAGCCTGAGAGCACGGAAGGATTTACGAGATCTATTCGGCCAACTGGCGATCA
CTTGTCGCAGTCAGAGCGACGGTTCCTTGAGAGACTTCAACATACGTCCACCGGTGTTGAGGCAAACCAGCGACGCGACG
CCGCAAAGAATCGTGCCACGAAAACCTTACCATGGCTTAAATGGCACATTGGAGCTGACGGAAGAGGTGATAGGATATCC
TCTAGTCCCTCCCAAGCCTCAGGGTGACAGGGTGCTCAGTCACCAGTCCCCTGATCCGGCTGATGAGATTGGATCATCCT
GGTGGTGGTGGTAG
>ColletesGigas_000018-T1 ColletesGigas_000018
ATGGTGATACTCCTACTCAACGCACCCGCACAGAGTGCGGACAACCAACATGACACTGGATTACAAGCTCCATGTATCCA
CACCGGTCTGCTGACGAGGAACAACTCTATCGACTGTCACGAATATAAAACCAGCAGCAACCTTCAGAAGAAGCAGGTTT
TCGACGCTGTGGCTGCCGCTAGCATCGTTAACAATTGTTCTGGCGTGGACACTTCTAAATCCCAAGTGATCACTCTGGCA
ACTTTTACGAAATTCTTGGAGTCGCGGCAACAAGAGAAATTAACCGACGATGAAATCAAAGCACTCGTTAAGGGCTTTGC
GAGGTACATGATGGACAAGGACAATTATGCTTTCCCAAACGAGTATGCGACGCCGTCCGAGACTGAAATGCAACAGTCAT
TGTCCCAGTATTACATCGCTAGCTCGCATAACACCTATTTAACCGGCCATCAACTGAAAGGAGAATCTTCGGTGCAGCTT
TATTCCCAAGTATTGCAAACAGGATGTAGGTGCGTGGAACTCGATTGTTGGGATGGCGATGATGGGTCTCCTGTCATTTA
CCATGGACACACCTTCACTACCAAGATACCATTTCGATCAGTGGTAGAAGCGATTGATAGAAGTGCTTTCGTCAGTTCTC
CTTATCCTGTGATTCTCTCCATCGAGAATCATTGTTCCCAGAGTCAACAGACTCGAATGGCTCAAATCTTTCAAGATTTT
CTCCAACAAATGCTGCTTGCATTTTTTATTCTAGTATTGTGGTTTCAATATAATGCTGAATTAGCTTACAATGATCATAG
AGTTCAGAAAGAAATTAAGATAGATATATCGATGCTGTTTCAGTCGGTGTTCGGAGAGAAACTCGTAACAAAATTTCTGT
TCGAAACCGATTTCGGCGACGATCCTCAGCTGCCGTCGCCATCGCAGTTGCGCTATCGAATATTGATCAAAAACAAGAAA
TTGGTGATGGATCCCACCGGTCCTCTGGTACACGCTCCCTTGTGTCACCGTGGAAAAATGCTTATGTCCGATCGTGCATC
ATCAATGAAACAGATGCGTACTGACGTAAACACTGCTTCCGTCGTTGAATATTTCAGCGAGGACGATGACGACGAGGAAG
ACGACGACGAGGATGATAATATCGATGATAATTCGATCTCCAGCTACGAAAGGTACTTGGGCGGAATGCAGGTGCCGCAC
GGTCGATTAAAGTCGGATTCTGCGGTCGACGACAAGTCGCAGAAGCAAAGCAGTCAGATCGCCAAGGAACTATCGGACTT
GGTGATATACTTGCAAGCCATTAAATTCCGTGGATTAAATACAACGCCGGGTACTACGGCCACTGGAAAGGCCCGTCATC
AGCCTCACACGGGCCCCGTTCAGAGGCATAGTATCGCTGGAATAGGAACCACCACCATACCTGGCACTTCCGGTTCGCCA
CAGTCTCTGTCAACATCAGCTTCGCTCGCCAGCGGTGGCAGCAACATTGACAATCTCTTTAGAACCAATCGCGGTGTGCC
TGCTTGCTTTCAATGCTCCTCGTTGAACGAGAGCACAGCCAAGAAGATCTGCAGAAAGCAGCCTTTGGGCGTTGTTGCTC
ACGCCGAAACCCAGTTAATTCGAACATACCCGGCTGGAATGCGTATTGACTCCACAAACTTCAATCCCGTGATATTCTGG
GCCGTTGGTATTCAAATGGTAGCGCTAAATTACCAAACCGACGATGCCGGATTGAATTTGAACGCCGCAATGTTCGAACA
AAATGGACAGTGCGGATACGTCAGGAAACCTTCAGTAATGTGGGACAAAGGTCACATGATGTACAGACGTTTCAATCCCT
GGGACAAGGAATTCGACGGACTGCACTCGGCTCACTTGACACTCTCGATAGTATCCGGCCAATATGTTTCCCCGACGAAT
TTCGTGGCCAGCACCTACGTGGAGGTCGAGCTGGTCGGGATTCCGATAGATTGTGCCAAGCATAAAACAAAAGTGATACA
GAGCAACGCCCTGAATCCGATCTGGAACGAGAAATTCTGCTTCCAAGTGATGTTCAAAGACCTCGCCTTCCTGCGTTTCG
GTATCGTCGAGGCGAATTCCCACCACCTGATCGCCCAAAGAGTGATACCTCTGAAATGCTTGAGACCCGGTTACAGGCAC
GTCCGTTTGCGTTCATGCAAAAACAAACCCTTGGCCTTGTCGACGCTCTTCATCTATTCCCGTCTGGAGGAGGAGAGCCT
GGACTACAACACTTGCTGTCGCGACCACAAGGAATCGTCAAAGCGTCCATTGTCGGGAAAAGAACCCGAGAAACTGACCA
CCGTGGACCCTGGACTGGGCGGGGTGACGTTGAAACGAAGAATGTTCTTCCTGATGGTCTACCACGTGGTGCCCAACGAG
CCCTACACCATCTTAAAAGTGACTCAAGAAAGCACCACGCAAGAGGTGATGCTCCAAGCCCTCCAGAAGGCTGGCATATC
GGCGGATCGCGTCGACGAGTACATCCTCGTCGAGGAGGTATCCCGCGGTTGGGAGAAAAGGGACAGAGAAGAGCTGCCCA
CGCAACGGGTGTTGGACCCGACGGAGCATCCGTTGCAGGCTCAAGCACTGTGGAAGGGACAGGGTCGCTTCCTGTTGAAG
AGGGTGGGCGACGATCCCAGCAGTAGAGCCTGGTTGGCGTCCATCAGAAGCACGGCGGGCCACTCGAAGCTCGACTCCGA
CAGAGACACGTCCACCCACATATGGGACGAGGCCGACACTTTCCTGGTTTGCATCTACAACGTCTCGCCTGATATACCCT
ACGCGATACTCCGTGTTCCCGTGAGCAGCTCCGCCCAGGACGTGCTAGCCCAGGCACTGGTAAAGGCCAGGAGGATGGAG
AATCCGATGAAGTTCGCGTTGGTCGAGGAGCTCGAGTGGGGCGGGACCGGGGCCGTAGGTAGCGGGAATCGTCAGCTGAG
AGTGTTGCGCGACGATGAGAACGTCTACAGCACCCAAGCGTTCTGGAAGACGCTGGGTAGATTCATTTTACGGGAACGTG
AGCAAGCGATACCGAGGCGACACCTGCTGCCGGCCACGCTGGACAGACTCAGTAAGGGCTTTTCTGTTGGGAGATCGGTT
TCCTTGCCAGGTTCTAGCAAGGAGAAGGTGCCTGTTTCAGAAGCGCTTTCCGATCCAACTTCCAGAGGCCTCAGACACCG
TCTGCTTATGTCCGGCCGCAGGAGGGAGGTACACTCGGACGGCGAAGACACCCGTGAGTCCGACATTCTGAACGCGGCCC
TTCACTTGAAGAAAGTGTCGTTGAGGAAGCTAAGGGTGTGGAAGTCATAG
>ColletesGigas_000019-T1 ColletesGigas_000019
ATGCCGGTCGGCTTTTCAAGCCATGCTATCCAAGACGATGCAGTGTTTGGCTTTGCCGAGAAGTACTTAGGCAAAAGATT
ACTGAACTTGTCAATTGTAGAACAATATGCCGAATATTTAGCCAAAAAGAAGATCACTGGTGTGCTTGTAAACGGAACAA
CCGGAGAAGGTACGTCTATGTCTGTTACTGAAAGGAAATTAATTACCGAGGCATGGGCAAACGCCGTAAAAAGAACAAAG
CAACACTTGATGGTTCAAGTAGGCGGTGCACCACTTCCGGATGTTCTCGAACTTGCAAGACACGCCGAAAGTATCAAAGC
GGATTCCATATTATGTTTACCGGAATTATACTTTAAACCAACCACATCGGATCAACTGACCAAATATTTAAAATTAGTCA
GCGACGCAGCTCCGAACACGCCACTTCTATATTATCACATTCCAATGTTAACTAACGTTAATGTGCACATGGGACAATTT
CTTGAATCTCTAGGAGAAAAAATCCCAACTTTCGTGGGTATCAAATTCACAAGCGCTAACTTGGAAGAAGGCGCACAAGC
ATTGCACGCTGATAACAACAAATATGTGATCTTCCTTGGAAATGATCAACGTGGCCTGGGACTTTCCTCCACCACCGAAG
TTCAGGAGGAGTTTCCTGCCGAAATGGGACAGGAAAATGGGTCCTCCTCTCCCAAGTCGATGGCCAATCAATACAGTCTG
GATTCCACAGAGGAATCTGAAAACCATCCCCAAACCACCTCTTGGTTGGGACTTAAGCTGAGGAGGAAACGGACTCCGGG
CACGACAATCACTCTTAGTTTGCCTTTTGAGAGAACATTGATGGGTGCCGCCACTGCGTTAGGAATGGATTCGTTTATAG
CGACATCCATGAACATGTTGCCAGAACTTGCGATTGAAATTCTGGCAAAAGGAAAATCAGGAAATAGCGTGGAAGCCAGA
GAAAAACAAGAAAAACTTTCGACAGCTGTAATCGCTATATCAAAATATGGTAACTGGGTGGAAACTATGAAAGTAGCTAT
GTCTATTCTAACAGATATTAACGTTGGTCCTGTACGCGCACCACTAAAAGTTCTGCCTCTAGAGATCACAGCAACAATGG
CAAAAGATTTAGAAAAAGCACTTTAA
>ColletesGigas_000020-T1 ColletesGigas_000020
ATGGCAGCCGTAAGTGTTGAATGTGGTGATTTTCTAGAGTTTCAGGATTCATTGCAAAAGATGCGACAAATCGATGACAA
AATTATTTATATGTTGAACACAACAATTCCAACAGAATCTTTTAAAAGCCAGATTGATCCTACTGTGACATGTAAAGATT
TATTTGAACAAATTCAATCAGGTCATAGAAAAAGGGAATTAGCTATTACAAGATGTTTAAATGGCACAAAGGAAAGAGTA
AAACACTTAAGGAACCAGAGAGACAATGGTAATGAGAGTCCACAGCTTCTTAAGACATTGAGGAAGGAGCAAAGTACTTT
GCGATTATTACAATCAGAGTTAAATGTCGAAGAGGTTGTAAAGAAACGTACAATTCAAGTATATTACGAAAGATGCCGTA
GTTTTTATAAGCCACCAAACATAACAACTTAG
>ColletesGigas_000021-T1 ColletesGigas_000021
ATGTTTCGTTCGCTATTCTTAAGGCAATTTAAGTTGCCAAGAAGTAGTCAATTACATTCTACTTCTACGAGTAGAAATAA
ATCTCCATCACTTAGTAATCAAACACCAAAGCCGAATGATCAATCATCAAAGCCCAAAAATCAAGAAAGCAGTGAATTTC
AAGTGCACAGTCATATGCACACTCCAACTGCTATGGATAAAAAAATACTAGTATGGGTTAAACGTTATTCTAGTATAGAT
GAAATCCCAAACCAAGTAACGTATGATTGTATTCAACGAGCACATACTAAGGCAAGAATTCGTGTATGTAATTACCTAAT
AGTTTTTGCATTGTTTGGGTTTATCGTTTCTGTTTGGAATGGAAAGAGAGATATAGCATCTGGAAGGCATATAATATCAG
ATAAAATGAACTGGGTAAGAGAACAGAGACAAAAAGGATTAGCTGAAGCTGAAGCTAAAGCTAAAGCTGAAGCTGAAGCT
GCTAAATAG
>ColletesGigas_000022-T1 ColletesGigas_000022
ATGAAGGTGAAAATGTTAACAAGAAATCCGGATGAACATATACGAGAAACGAAACGTGATATTCATAAAGTTCCTAGGAA
CTATGATCCAGCACTGCATCCATTTGATGCAGCAAGAGAATATACAAGAGCATTAAATGCCGTAAAATTAGAAAGGGTAT
TTGCAAAGCCTTTTGTAGGATGTTTGGAAGGTCATAGAGATGGAGTGTCCACTTTGTGTAAACATCCTTTCCAATTATCT
ACACTTGTTAGTGGAGCTTTTGATGGAGAAGTAAGAGAATGGAATCTTACTCATAGAACTTGTGAACGTTCAGTTTTGGC
ACACGATGGTATAGTACGTGGAATTGTATTTGATGTAAATGCTGAACATTTTATTACTGTTGGCGATGATAAAACTATTA
AAATATGGAAAGCAGAAAGGCCACCGTACGGCGAAGAAGATGAACCTATAAATACAATTCTTAGTAAAACTATTATTACT
GGAATCTCTCATCATCGAAGACAGCCTGTTTTTGCAACATGCGGCGAAGTATGTAATCTTTGGGAAGAAACTAGAAATGA
ACCAATTAAGACATTCAAATGGGGTGTTGATAGCTTGTATGACATTAAATATAATCCTGTTCAATCAAACTTATTTGCTG
CTTGTGCAAGTGACCGTAGTATTATTTTATATGATGCCAGAGAAACAGGTCCTTTGAGAAAAGTGTGCATGAAATTAAGG
ACTAATAAACTATCTTGGAATCCTATGGAAGCTGTAACTTTTACATGTGCTAACGAAGACTATAATTTATATACTTTTGA
CATTCGTAAAATGTATACTCCGGTAAATGTACATAAGGACCATGTAGAAGCTGTAATAGATGTGGATTATGCACCAACTG
GAAAAGAATTTGTATCTGGTAGTTACGATAAATCGATTCGTATTTTTGAAGTCGATAAAGGTCATTCTCGAGATGTTTAT
CACACGAAACGTATGCAAAGATTGACGTGCACCGCTTGGTCTCTAGATAATAAATACCTTCTTAGCGGTAGTGATGAAAT
GAATATTAGAGTTTGGAAGGCAAGGGCGTCGGAAAAGCTGGGTGTGCTGAAACCTAGAGAAAGGGCAGCTCTGAACTACA
GCGAAGCATTAAAAGAAAAGTTCGCTGCACATCCTCAGATTAAGAGAATTGCCCGCCATAGACAGGTTCCAAAACATATT
TATAACGCTAAAGCCGAATTACGTACAATACGCGAGAAAAGCAGTCGGAAAGAGGCCAAGAGGCGCATCCATTCCAAACC
GGGAGCGGTACCTTTTATTCCAGAGAGGCAGAAACATGTCGTCAGACAAGACTTATAA
>ColletesGigas_000023-T1 ColletesGigas_000023
AACAAATCGCTACCTGGCGACAATTCGATCGCCGGCGTAGGAGGCGGTTGCAGAAATTCGTCGTCGAATTCGTGGCTAAA
AAGTCGAACGTCGCCCACGTCCAGAACTGGAAGCGGTTCGTCTGCGGCGGACATGAACGTACAGCTCGGCAGTGCCGGCT
CGCCCACGCTGCGACTCGCCAGCGTGAAG
>ColletesGigas_000024-T1 ColletesGigas_000024
ATGAGGAGGTTCACACGCAGGCGCAAAACCCTGGCCGCATTCTCTGCGATTATGGGACGCCTTGGTAAAGGCTCGCAGAG
CACGACGAGGCCCATCTTCAGGGTGCAGTATCGCAAGCTTGTAGACGAGTACTCGCAGCAACAAGAACAGCTGAAGTTTA
TGCCAGCATTGCCCGACTACATGTCGTACTGCTGTTGTCGATGCGGTCACACTCAAAAACTCAAAGGGCAGAAAGGGTTT
ATTAGTTTTATGGTTAATTGA
>ColletesGigas_000025-T1 ColletesGigas_000025
ATGGCTATTGTCCCATCTGAAGTTCAAGTAGGCATCGAAAAACTTGTTCAATTAGAACAGAAGTATCCACAAAGCAGATT
GTCCTGGACTGTGACAAGCACAGCCATAAATCTCTCCCTTTGGACAGGATGCTATAGCAACAGTCGCGATCAGTCTCCGG
AATTTACCACCTATGCTTCTAGGAATCCGCGACCTGTTGTACCTTATAAAGAAATTCTGTAA
>ColletesGigas_000026-T1 ColletesGigas_000026
ATGGACGAAATTAAACATAGGAAAGTAACGGAGCTTGACAGTGTTTACTCCGTGAAGATTCCTGTGGGGACGGCGTGCCT
TTGGATACCATACAACCCCTTCAAGGGGTTGAAAGTCGTGCCTGATGCACCGCTTGATCTTTTCATGTTTGGTAAGCAAC
AAAAGCTGAACGACAACAGTCATACTCAAGCTGGAAGCGTCCTTTTTAAGGGAAAGAACACTTATTGTAATGTTATTCAT
TTTCTGCACATTCAAGTAGTATTTACTCTTATAGGCTCGGACAATGACCGCATTAATAGTGAACCAAGTAAAGCGTTACA
AGCTGTTTTCTACGAGACTGTTTTATCCTTGTCTTCGAAGACCGAAAGAAAGGGCCCGAGAAAGCTCAGCCTTCATGGGA
ATATCGATAACTTGTACAAGGGAGGTAGATACCAAACGATGTACATCATTTATTCGAAAGATGTTCATCATTCCGAACAG
GTGACGAGTACGAGATTAGAGAAAAATGATCATCAGGAGTCATCTACGAGGATCTTTGCCCCACAGAGATATGGTTTGAT
GCCCATAAAAAGTTATTTACTTGATCCCAGTTGGAAGCTGTGTGGGAAACGGGTTGACGATCCCTGGATTCTCAGTATTC
TGTGGGCCTGGAAGCTGTTCATGCAATTTAAACGCGAGTGGAATCCGATCAAGGTTACCGGTACCCCGAAGGCTTGA
>ColletesGigas_000027-T1 ColletesGigas_000027
ATGAGCGACAAAATCAGTGCCACAGACTGTCTTGAGATAGCTTCACCAGGTGGACCAAAGTGCTACGATCTAGACACTAC
AGAGGATCGCCATAGGTTAGAGCCACTGATCATTAATTGTCAAATACTGTCTCGCGATAGCTTCACCAGGTGGACTGGTG
AACAGGTGAACAATTTAAAGTGCTACGATCTAGACACTATAAAGGATGGCCAAAGGTTAGAGCCACTGATCGTTAACCGT
CAAATAAGGCTCGAGTTTGAAAACAATTCGTTGTCTTGTTACGCGAAAACCGTGTGCGTGCCTCGGTTCTTTTACATCTC
TTGTTTTTTAGCGGTCGTTAACTCCATTTGCCGTGGTGACGGTGGAAAGTTCGTCTCTGATGGCCGTCAGGAGAAATACG
CACACATCGGGCGAAGGAGAGCGACGGAAACACCGGAGAAGGCAAATGAAAAGGAAAGCTTCCAAGGGAAATCCGGACTT
CTCCTGTGCGACTACAGACGGACCAACTTCATCGAGACTTCTAATGTCTTCGAGTTTACATCTTGCGACGAGAAAAAAAA
ACATATTTTACGTGAAACATACGAACTTGGAGTTAACGATGCTCACCGACCCGTAAATGCAGAATATAATAAGCAAATAG
GTTGA
>ColletesGigas_000028-T1 ColletesGigas_000028
ATGGACTCTATTTGGAGAGGAAGACCCAAGAGGAAACATCCTTACGATCATATATGTATACTTTGGAGCCGAGGAAAGTT
ATTCGAGCACCTTTCTTCCGTGACTCAAAAATATGACAAGGCAGGTTCTCTGGATCAAGAGGTCGATGGTTACGAAACCA
ATCAGTGTAACCCGCTCGAATGGAAGGCTCGTGCAGGTGCACAAAGAGCTGCTGCTCGAAAAACGAACAAAATATTACGC
AAATTCCGAAAAAACCGGACAGAAACTTGCCCGAGAGAGCTGGGAATTCGATTGGAAGACGATGGCCTGGGGTTGAAATG
CGGAAACCGTATGCACGAGTTGGAGGAGAATACGCTTAGAGATGTCTTGAATGTTTTAAACAGTGGTTCGGACACAGAGA
ACCGGAGGACTTCGATAGAATTGTTCGACTTGCCTAGCGAAGTTCGAAAGCCATTAACACCTGGGAGACTTCAAAGTTCT
GATACACTCCGTATAGAATTATATGCTAATGATAGACCCAGATTTCCGATTTACGAGGCAGCCGCGAGCTTAAAATGGGA
ATTTATGACGAAGCAATATTCCGAAGGCACAAACCAGAAGTTTCTTTGA
>ColletesGigas_000029-T1 ColletesGigas_000029
ATGAAGGTGAAAAAGGAATCAGAAGAAAGAGACGACAGGACTGAAAAGAATCTCTCTTTAGGAGGAGAAGAAAAACTCGG
AAAACGAAACCCCGGTATAATATTCCGGGAAATTCCGCAAATCGATGGAAGGAACGGAAACGAGCGAAAGGAAGAAACAA
AGGTGGAGGGAAGAGGGAAGAGCGAGAGGAAGAGGAAAAGTGGAATGTTTCTGTGCTCGTTAAAACGCGCAGCTTCAGCA
ACCAGTGCAAACTGCAAGGAAAAAAGCCTCTCCCATTGCGGAAC
>ColletesGigas_000030-T1 ColletesGigas_000030
ATGTTAATACCAAGCTCCGAGACTCTCCATTTAAATGATGAAAGCGCAGCTAGCCGTTATTACGAAGCTTTAAGCAACCG
GGAGAAGACAGAAATTAATCCTCAGCCTTCAGCGATCGAAGGCTCTGTACAAGGAGCACGAAATTTGAGTCCGGGGGCGA
ATCGTGAACTTTCTGCAACGTCTGTAGCGCAACAGAGGAAGACGGAAGAAGATATAAGAAGAAGAAAGGAGTATTTACAC
ATGAATACAGGCGGGGCTTATCACTATGTGAATGGAGCCGCGGGGATATATTGGTTCGACAAAGATTCGACGAAGGCACG
TGCAGCGAGAGATTCTATTCAGAGATTTAATATCGGCCTCTCCGCGTATTACGAAACTTACAGTTTGCGGCATAATAAAG
TATATACAAGCATCGATCAACGATTTCATGAATAA
>ColletesGigas_000031-T1 ColletesGigas_000031
ATGAACCGGACACCGCAAGAAGCACAAACCGGGCGTTCACTCGCTGGACATCGTCGAGTCACCGACGAACGGTCGAGGCA
GGAAAACTCGCGGCACCAGATCGAACGCGGCGATGAATCCGATCGAAGTTCGGGTCCGTGTACGTCGCCTGGCCTCGGGC
ACGAGCCGAACTCGCTAGCCGGATCGGTGAACTCCCTGGTGTCCAGGAGCGACGGAGGAGGTCCATGGATGACCAGAACG
CGGGGAAGCCTCGGCGAACGCGCGACGAACGACTGGGCCCGCGAGATCGTAAGAGGTCCCATTACTGCGGGGCCTGATGA
TACGGTGGACGGCAATCGCTAA
>ColletesGigas_000032-T1 ColletesGigas_000032
ATGACCTCCACGAAACCAATCATCACGTTTTCGTGGCTGTTACGATCTTATAAGAGGCGCAGATTTAAGTCTGAATGGCT
TGCATTCGTATTTATCTGTCTTCTGACAAGCTGCTCGGCCAGAAACAATCCACCACGTTTTCTCATCGACGGCCAAACGG
AAATTATTCTCAGGTTGAAGGAAGGCCCTGAGACACCAGTCGGCAGTTTAATTTACAGGCTTCGTGGCGTCGATCCTGAC
GGTGACAGCCTGACGTTCGGTGTTAGAGATCAACCTGGCAGCGACGTGATTCGGGTCGAGAAATTCAGTTCAAACGAGGC
CAATATTTACCTGAACAAATTGCTGGACAGAGAGGCCAGGGACGAGTACGCGTTGGTATTGACTTTGACGGACGGAAGGC
TCGGCGAGGGAAATTTCCTCACGCAAAGTTTATTGCTGCTGGTAGAAGATGTTAACGACAACGTGCCAATCTTTCGATCA
CATCCAACGTCTTTGACAATACGAGAAGATTCTGGGCCGGGTATTTTGACAACGGTCGAGGCAAATGATGCGGATTTGGG
AGTACACGGACAGGTAGTTTATTACCTGCAGGAACTGGACGGGGACAATGACGTGTTCAGCATCGCGACTGTCAATGGAA
AAGGTGTCATCCGTCTCGTCGGTCGTTTGGATTATGAAAGGAAATATTTGTACCAGTTGAGAATTTTAGCGATCGATCGA
GCAATAAACGAAAAGGTAAATACAGGAACAACCGCGATACTCGTTAAGGTTCAAGACGTCGAGGATCAACCGCCTGAATT
CATAACCATGACGCCTGTTGCCAGGATCAGTGAAAATGCCCGGATAGGCACGTCCGTTCTACAAGTACGAGCGGTAGACG
GCGACAAGGGAGTAAACAATAAAGTGACTTACAGCATCACCCGAGGGCCGAGATACTTATTCGATATAGACGCGACTTCC
GGTCTGGTGTTCACCAGGGCGCAACTTGATAGAGAAGCGGAAGAAAATGCGGAAGGCGCCTTTGTCTTGGAAATCACCGT
GAAGGAAGTGTCGAAAATAATACCTGCGCCGTCGGTCTCCACCGAAGTTACTATCATTCTTACGGACGTTAACGATGAGA
CTCCGAAGTTCCGAAGTACGCGATACCGTGCTGAGATAAATGAAAATGCACCGCACAATACACCGGTTAATTTCATCGGA
GATGCGATACCGGAAGTTTACGATCACGACTTGGGATCAAATGGTACTTTTAGAATATTCATCGAAGGTGACGACGGAAT
GTTCGACGTGACGCCATTTAGAGGAATCAACGAAGCTCCTTTTCTGATACGCGTCAAGAATTCTAGCAAATTGGATTTTG
AAACGAAAAAAGAGATAAATTTTACGTTAATCGCCAAGGAAGTAGTATCAGTAGCGCCAAAATACAGCATGGTTCCAGTG
ACTGTATTCATAAAAGATCAAAACGACAATTACCCGGAATTCACCGAAAACTCGTACGAGGTATCGATTCCAGAAAATTG
CGCTGCAGGAACCACAGTGGCATGGGTTCAAGCATTAGACGAGGATAGTGGCAATTTTGGAACTCGTGGAATCAGATACA
CGTATTTGGGAGGCAGTATTGCCCATGCACTATCAATGGATCCTTTGACTGGTGTGATCACGGTTAAAATAGCGGGTTTG
AGTTTTGATCGAGAACTAGTGGCTCGACATTATTTAACTATCGAGGCAAGAGACGATCTGGGCAAAGGTAATCAAAATAC
GGTCCAATTAATTGTGAATATTAATGACGTCAACGATAACGCCCCCGTGTTTCTGCAAAACAAATACGAGGCTGTGCTTT
TGGAAAACGAAGATCATTTCGAATCGCCATTGATCGTCGAAGCCTTTGACATCGATTTAAATGGTACTAAGAACAGCGAA
GTGATCTATGCTATAGTTGCGGGTGAATTTTCGCGGAACTTTAGCATCGATCCAAAGCGAGGTATAATCATTCCAACGAC
ACCTTTGGATTATGAAGCATTGCCTATAAGTCAAGGGCACAAAGAGACATCGGTGCGTCCGCTGAGACTGACAGTACGAG
CCAGAGACGCGGGCACACCGAGTTTGAGCTCCAACGCACCATTAATAATTTATTTAAAGGATATTAACGATAATGCACCT
GCCTTTGAGAGAACATTATACAAAAGAAGCATTCCTGAAGACTTGGCTGGTGGTACCAGCATAGTTCAGGTTAAAGCTTG
GGACAAAGATCTATCATCGCCAAACAACAAACTAGTTTACAGAATTCAAAGCGGTGCAGGCGACAAGTTCGTCATTAGTC
CGGAGACAGGCGTGATTAGGGTTGCTCCTGGCTCTAATTTAGATCCGGATCTCACTTCACCAAAAACTACGAGATACAGT
TTGAATGTTCTCGCGATAGACAGTGGAACAGAAATTCAAAGAACGGCTGAAGTTCTTGTCAATATCACCATTGTAGACGT
TAATAATAAACCACCGATTTTCATTGAACCCGGTACAGTTACTATTCGCGAAAACACTCAGGTTGGAGCGTATGTACACC
GTGTTATTGCCAATGATCCAGACATAGCACCGATTCTGCGATATCGCATCGATCCGAACTCATCCGAGGCAAGGAACGAA
GAAGGAACGCTAATTAAAATTCAAGAATACGATTATTTGTCCGCGTTAGAATTAAACGCACTCGATGGCTTGCTACGAGT
AGTCAAACTGATTGACAGAGAAAGAGTGGAAACGATACGATTGGGTCTTGTCGTCGAAGATTTGGCGGCAATTAAAGGTG
TACAAACTGCATTCGCTATGCTGAACATCATAATCGAGGATGAAAATGATAACAATCCGAGGTTCAGAAGGCCATTTTAT
AGACGGTCAGTGACGGAGAACAGTAAAAATGGTGTTAATATTGCCAACATTGTGGCTGACGACGCCGATAAAAATCGTAG
CATTACGTATTCTTTAGAGAGTCCAAAGGAATTGGCAGATTTAGTACATCTTGATTCTGAAACTGGGGAAATGGTTGTCG
CAAATAAAATTGATCGGGAGCAATATTCCTGGCTTAATCTAACCGTCAGAGCCACTGATTCAGGAATACCGCCAAGATCA
AGTCTCTCAGACGTATATGTCCAAGTATTGGATGAAAATGACAACAATCCATATTTTGTGACCGATATCACTAATTTAAC
TGTCATGGAAAATGCTAAGATTGGCACAGAGATTGCTGTTATTCAAGCTAAAGATCCTGATAGTGGTGATTATGGAAAAA
TCACGTATTTACTGGATAGAATGTCATCTCAAGGAACTTTCGCTATTCATCCTGAATGTGGTGCTCTAACTGTAGCTGAT
TCTATCGATTGGGAAACTAAACAAAATTATATTCTAGTCATAGAGGCGTGGGATAACTATCAGTTCGGTTACACAGCTGG
AGAATCGAGAAACGCCTTCAAACAAATCCAAGTCACAGTAACAGATGTTAATGACAATCCACCGAAAATGGACATACCTG
CAACATGCATCACTATATCGGAGTTCCATGACGTCAAAGACTTAATTTTTGTAATTAAAGCAAAAGACGTCGACGATCCA
ACGACTCCCAATGGTCGCGTGAAGATTAGAATCCTTTCTGGAAACGAACTAGGTTTATTCATCCTAGAGCAGAAAGATTA
TTGGACCGCGAATCTAAAAGCGGTTCACTCGCTTCGAGGGAAATTCGGAAATTATTCATTGCCTTTGGAAGTACGAGATC
TCGGTAGTCCCGCTAACAAAGACACGTCAGTTCTAAATATTTGCGTCACAGATTACAACGACAATCCACCAATGTTTATT
AGTCCGCAACATAACACAACGATCCGGGTACCAGAGAACGTAACAGTTGGGACGCAAATTATTCAAATTGAAGCCCATGA
TGCTGACACTGGTCCAAACGGTGACGTTCATTACCGCCTGAAGCAAGATTTGGCTGGCCATTGGAGAACTTTTCACATCG
ACGATAGAACCGGAATTATTTCATTGAAACTTCCACTGGATAGGGAAATTCAAAAATTATACGAGATCAGAGTGGAAGCA
TACGATCTAGGTACTCCGACCCCTCTAAGTTCGGATCTAGATCTAATAATTTACGTTCGGAACATCAACGACTACGAGCC
ACAATTTTTGGTGGATATTTTCAACACTAACTTCACGGAAGAACAACTTCCCGGATCGGAAATGGTTTTACTTCCGCAGA
CTGTGGATAGAGACGAAGTCGACGATCTCGACGATCCCCCTGCACAAGTCTGTTACTTTATAGTCAGCGGAAACGAAGAT
GGATTATTCGCCCTCGATATTTTCAAACACGAATTGAGCACCGCCAAATTTTTGGATAGAGAACAACAGCAGCAACACTT
GTTAATTATAAAAGCGACGGAAGACTGCAATACAATTCCAGCGAACGAGAGTTTTTACGACGAAACTGCCGACGATACTA
CTTTAAAAGTCATTATAGACATAATCGATGTAAACGATAATCCACCGAAGTTTGTTAGTAAAATATTCACGGGAGGCGTT
ACTACAGAAGCTGACTTTGGCACGCAGTTTATGCACGTACAGGCAATCGATCTAGATGCAGGCGAGAACGCAGTAATTAA
TTATTACCAAATTGGCAAAATGCACATGACTTTAACTGAGGGACTGGACGATATTCAATTACAACCTTTTCTCGTTAACA
AACTCACTGGAGTAGTGAGCCTAAATTTTGATCCCCAAAGAGGAATGAAAGGATACTTTGACTTTATGGTCATAGCCAAC
GATACGCACGGTTTGCAAGATTCTGCAAGGGTATTTATATATTTATTACGAGAGGACCAAAGAGTTCGTTTCGTGCTGCG
ACAGCATCCACCGGAAATTCGGAATCGAATAGAAACGTTCAGAGAGACACTGGGCAACGTGACCGGCGCGATAGTCAATA
TCGACGAATACAAAACCCACGAGAATCACGACGGTTCGGTCGATCGGACGAAAACGGACTTGTACTTGCATCTAGTAAAT
CGCCGTGACAACTCCATCCTCGAAGTGTCCGAGGTTCTCGAATTAGTCGACAGAAATATTGAGAAGCTCGATAGTTTGTT
CAAGGAATTCAACGTTCTCGACACGCAAGCGGCACAGTATCAGCCAATTGTTCAGTACGAGCAAGCAGGGACGACTTTTT
GGCTACTGACTTTGACCCTGTTTCTGGGAGCTTTGCTAATTTTGTGCATAGCGTTGTGCCTTTCGCAAAGGGCCTCGTTT
CGAAGGCAGCTGAAAGCAGCGAACGCCTCTCCTTTCGGTACTTCGGATGCAGAATTTATTAGAGGACCAGGACGCGTTCC
TAACACGAATAAACATAGTGTGGAAGGTTCTAATCCAATATGGATGCATGCTTACGAGAATGAGTGGTTCAAAAGCGACG
AATCCGTGAGTCACACGTCCGAGAGGGATTCTCTCGATGAGAATGCACTGAACAACGAAGAATTGATGAACGAAGTAAAC
ACAAACCAAAGACATGAAGATAAACCATATTATATCGAGCCAAGAGTCTCATCCATTTCAAGCTTAGAAAGCCTCGCGAA
CATTGCAAACATTCCAAACAACTTCCATCGAAACTCGTCGCTACATCGAACACACAACACGATTGTCAATCCTTTAGGCA
AGAAAATCGAAACGACAGAACTGTAA
>ColletesGigas_000033-T1 ColletesGigas_000033
ATGCTTGCAACAAAGGAAATTGAAAAATCCAAAAGTGCAAGCAGCGAGGAAAGAAACTCGAAACCGAAAACAGAGGATCA
TGGAGGTTGCCAACCAAAAAACTGTATATTGCAAGAAAAAAAAAAGAATAGTCCTGGATTAAGGGACTACGTACAGATGT
ACTGTATTTTCGACAAAAAAATGCCCTTTTCAGGAGCATGGTGCAAAGTATGGATTTATTTCGGATTCGTTTTTGCATGG
ACGAAGGGGGCCCGTCCACGTTTTGATACCTCCACGGACATGGGCCTGGTTTTGGTCCCTTCCGATGCGGAAGTAGATTC
GGTCATTTTTCGTCTTCGTGCGACTGATCAGGATGCAGACTTTCCACTTGTTTTCGAAATAACTGCTACAATCACACCTG
TTGTAAGGATCGACAACCTACCGTGCACGTTGTACAATAAAGTATGTCAAGCTAATGTGATTCTAACGAAACGACTAGTT
GCCGGACGCCTTCACGATTTTGCTGTGAGGGTTAGGGACACGAAGGGTGACTCGAACTCGATGCAAGCTACTATTTCTGT
TACAAATGCTACAACACCGCGTGATAAAATATTCCCGCACATACCTTCCCTCATAATGGTACCCGAGGACACTAAGCCAG
GAAAGGAACTGGATTATCTTCTGGTGAGAGCCAATTCCTGGAGCGGAAAACCTGTATACATCGAACTCTGGCAACCGAAG
GAACTTTTCACTATAAGGCAGCGACAAACGCCCACGCAAACGCGAGGAGTTATTACTTTAATCGGTGAATTGGATTTTGA
AACGCAATCTGTGTACACACTCACCATGTATGCTACGGACCCGTATACCGAGCCCGGAAAAGATACTAGAAATATTGCAG
GCTTAAATCTGGTGGTGATAGTTCAAGATGTTCAGGATGTCCCTCCGATTTTTACGTTAGCTCCACCTCTCACCAGAATT
AATAATTCTATACAGCCTGGTGATATAGTCATACGAGTGCATGCTGAAGACGGGGATAAAGGAGTTCCGCGGGAAATTGT
TTACGGTCTCGTGTCCGAAGGCAATCCGTTTACACCATTTTTTAATATTTCGGAAACAAGTGGAATGGCCCGTGAACGAA
GGGGTTACTTTTACACGCCTATTTTGCGTGCGTTTGCGGCTCGAGGGTGCTATCTACCGTCTCAGATCGGTGATAGCGAT
TTTTTCGCGGAACCAAAAATGAGTCAGGCGAGGAAATGGCCAGAAGTCGATAGAAGTGGTCAGAGTAAGGTCTTGACGGT
CTACACCGTAGTATCGATCGTCCTTAGGGGTGAAATAATTCTTGCCAGACCTTTGGAGGAACTGACGCAAATTACACACG
TTGGTGCACCTGTAGTGCTTACTGTGGTTGCTGAGGAAATAAGAAGAAGCAGAGACGAGCCTCCAGCGCAAGCTACAGTC
GTCGATGTTGGTTTTCTTCTCGGAGAACCGGGCAACACACCTCCCTATTTCGAAAGCGATAATTACATAGCTACGATCAA
TGAAAATTTAGAACCAGGTACCGTGATAAACTTTGGTGAACAATATTCGACCAAAGTGAAAGATGAAGATATTGGGAAAG
CTGGGGTATTTGCATTGAAACTGGAAAATAATAATGGCACCTTTGAAATAAATCCAACGGTTGCAGAAAGGACTGCAGAT
TTCGTCATCATCATCATTGCTCAAGAAGTTGGTCCAGCGACAAATCTCTCAGCATCAGTGCCAGCGATTATAATTTTAAG
GGACATTAACGACAATCCACCGGTATTCGATGAAGAATCATACGACGTAACATTGTCTGAAAATGTCACCGCGGGAACAC
GTGTTGTTCAGGTACATGCAACCGATATAGATACAGGAACTTATGGCGATGTTCGGTATACCAGTATGACAGGCGAAGGA
AGCAAAGCTTTCACGATAGATCCTGAGACAGGATTAATAACTGTGGCCATGGGATATTCCTTAGACCGAGAAGTTGCAGC
GAAACTCGAACTAACCGTTGAAGCTCGAGATGAAAATGGCAACGGTAACAGCGGTGTCGTTCCTTTGATAGTTAATCTAC
TCGATGTCAACGATAATCCACCCTTATTTGACAAAGATGTCTACGAATTTATGTTAAACGCCGATTTAACGAACTTCACT
ACACCGGCTGTTATAAAGGCCATCGATGCCGATGCAGAGCCACCCAATAATATAGTCAGATACGAAATAATTCACGGTAA
TTACGAGAATAAATTTTATTTAAACGAGACTAGTGGCGAATTAATCCTTCGATCGGCGATAACGAAGATCAGACGAAAGA
AACAGAGTGCTTACGATAAATTCGTTAAAAAAACTGAAAAGAAATTAATAAAAAATCAGGAAAGAATTCCGAATAACGCG
ATGAAAGTATTTATGGATGTTGACAGTCGAAACAAAACTGTTCCCAGGGTAGCTAAGGAAGTAATAAACGAAGTAATAAA
GAGGCGACGAAAACGGGATAATCAAGATGCACTATACACGCTCACTGCCAGGGCATACGATTTAGGTATACCCCACCTCT
CAAGCGTAACACAAATTCGTGTCATCAGCGGAATCGCCATGGAAGCTCGAATAATGATGTTCGTAGTACCAGGAGAGCAA
CCAAATTCGATAAAAACTGCTGAAACTCTGGCAACCATAACTGGTGGCCGAGTTACGGTATTAGAGACCCGACCTTACAC
GCAACAAAATAATACAGGCAGTGCAAGTACTCTGGCTGGAGGGGGAAAAAGGAGCATTATTGTAGCACGCGTCGAACAAA
CGGCGCCAGGTACACCTTTGGTGGACGTAGAGAAAATTCGGGAGACATTAGCTGCTAATGGCGTGGGTATTATCGGTGGC
ACGGACACAGTTACGACAATGAATGTCAGTGACACGAAAGTACCTGTTAATGGGATCCCACATACTAACAATGGTCAAAC
TATCACTAATAACAGCATCGTCAGTGTGCATAATGAAGAAGTCACGGTGTACAAAGCAGAAAATAAATTATTGCTTTGGC
TTCTGATCATTCTGGGCTTGCTGATGCTATTGGCCATAGCCGCGTTGATTATTTGTTGCATCTGTCCTGGATGTCCATTT
TACATGGCACCTAGAAAAAGACGAGTGCATTCCTCGGAAACGTTGGTCGCGCGATCGGATGGAAGACCAAAACGACATCT
TCATCGACAACCAGCGGTAGCTATCGATGGATCATGGAAGGGAAGAAAGCAAGCATGGAGTGCTGACCCAACAAGGAGAA
ATTGGCAATTCAATAAAAGGAACGTAAAAAATTGTTCGCTTCCCGGGGATGTTGCTTACATTTCTGGCCAACCGATCGAC
ATCCAAATAAATCACGAAGCTCCGAGGTTAAGAGACGCTACTTCTTACGATCATTCGAGAAAGAGTAGAATAGACGAGCA
GGAAAGAATGTATATGGAAGATGTCGAGGGGCAAAAGCCAAGAGGCTACAACCTGACCGAATTCGATTCTTTGCAGAGAC
ACGATATGGACAAAAGTCCGGATATACAACGCCAAGGTTACAGGCAAAGATCTGGTCCAAGATTCGTCGAGCCCGACATG
AACGGGGAATTGATAAGGGAACAACACTTTTACCGCGAAGGAAACGCTGAGGTTCTAAGGTTGGTGACCAGAGGACAAGT
GGAGGATACCACGGCGAGTCATCACCATCACCATCATCACTGTCCGACAACTCTGATAGTCGATGGCAAGGACATTATTC
TTCAGAGGTTCATAGAGGATCAAAAGTCGAGGCACGAGTTGTCGATGCAGGACATCGAAGCAGCTCGTGTCATGGAGTCC
CATCAACGATCGAAGGACATCTATCAACAACAGCCGCCGGAGATAATTCTGGTGCCCGACAGACTTGAATTAGGTCACAG
ACAACACGTAGAAGAAATAGGACCTAACGTACAGAGGCTCGTGATCGATCATGGTGATTACGAATCGCCAAAAATAGAAA
AGGAGTCTCAGACAGGTGAAACACTGAGACCAGAAAGGCAGGATGATATGGTGATTGGCCCTATGATGGCCGACAGACCG
TCGGTCGTTACCAAAGAGCACGTGCAAATTAATAAACCACAATACGCCTATAACGACATGGAACTGGCTAAAGAAAAAGC
TTTGCTAACTCGATTGTTACTGAAACGAGAAATTCAGCACACGGAAGGCGGGATACTGGATTCTGGAAGTTACTTGGAGA
CTCAGAGCCTTCCTGGACAGGTAGCCATTGCTACTCAAACCGATCGGACGGCGGCCACTCAGACGGATCGTCACGTGAGA
AGCAGAAGCGACAACGATGAATCCGACGAGGATTCGAGGCACAGGAAAAAGCTGAAATCGCGAAAAAAGTACGGCGACGG
GGACTGGAAAAGATCTCGGACTCTATGGATGAAATCACCGATCGAGGAGAAAAGCAGTCCTCGTTTCGACAAACGGCTGA
GCATTCTACGGAAAAAAGCGAAAGAGGCGAAGGACGATAGAAAGATCTCCCTCGAGCCTGAAGTGCTCCGAGAGATTTCG
GACTCTCTAAACGGGAATGGAAGTTCCTATAAAGGAGAGGAAGAGGAATCGATGCAGGCTCGACGAAAATCGACCGAACA
AACCACCGTTAGCTACAAAATATTGAACGAAAAGGAGAACGGATCGTCGTCCTCCGTGGAACTGTCTAAGAAAAAACGCG
AGAAAGTTTTCGAAGGGAAAAGCTGCGAGGACGACGATCTAAAAATGAACGGTACCGAGTCTACTTCTTCGCCGGAAATA
AGAGTTAAAAACGAGAAACACAGTCGCGAGAAGGCGGACGATAAGAGTCCAAAGAAAGAAGTGAAATTGAAAGCGCAGAA
GAAGTCGGATGGCGTGATGAAGCCGAGTTTTCGGATTCTCGAAAAGGAATTCACGCTATTTACTAAAAAGCTCAGTAAGC
TGAGCGACAAAAAATGTCAAGAAAGTACTGGTAGCGATAGCACAAGCCAAGAGAAGTTGGAATCAAAGGAATCTAAAAAA
GACACGGATTCGAAGAAACAACCGAAGAAAATTGACGTTTCTCAGAGGCAGGCAACCGAATTTGCGCAAAGTACAGCGAA
ATCTGAACAGAAAGGGAAACAGAAGAAGGAGACAGCTATAGCCAGGACGAAACAGAAACTGAAATACCAACAGTCTCACG
TTATGAGCACCGGAAGTTCAGAGTACGACGATACTTTTGACAAAACGAAGAAACAGAGTGGTACTCGGCAGGAATCCAAG
CAAAAGCAGCCAATCGGTACACAGGGCCACGCGAAGCTGAAACGTCAAACACACGTCGACCGACGGGAGCTTAAAAAACA
AAGCTCTGAATTTCGTAACGATGATATCGAGAAACGGAAGGACTGTCCTACAAAGGAAACCTTAAAAACGGAATCCAAGT
TCGAAAAGACTGGTAGAATGGTAACGCGAGTTTCAAAATTAGCTCACGTATCCCGCAAAGATAACACAACCGAAGAAACG
AGCACCGATACGATGGCAAACCAACCGGAAGGTAAAGCAATTACACCTGCCCCATCGGGGATTGAAAAAAGAAGCAGCAC
GGATTCTTCGAGTACAGAATTCAATGGCGCGCACCGAAGCAGAAAAGCCGTCGCTGAAAAAGCGATTGAAAGGTTCAGCG
ATGACTTCGTTTCGCAATCGAAAATGGAAAGCACGGGACAATCGGATTATGCAGAAAAAGGACAAAATGTAAAAAGCGTA
GACGAGAAAGAAACAGACGGCGAAAAAAAATCTAATACCGATGTTAAAGTAGAGTCGATAGAAGATGGAGTCGAGGACGC
GAAAGCTATTGAGAAAGAAGAACAAGTAGGTACAAAAAGAATGACAGAAAATTCTGAAACATTGTTACATGTTGCGGAGC
AATTAATTAAAAGTTGCGTAGTTCCAGATATACAAAGGAGAGAAGAGACATTAATTAGGGCTAGCGTTGAGGAAGATAAA
AAATCGGGAGACGAAATGACGCCACCCAAAAGTAAATCCACAACCTTGGAGGAACCAACGCAACCCAAGGAAGAAAATGA
GCAAAAAACTGATGGTGAAAGTATTAAAGAATCGAAAGAGAAAGATGAAGATCATCGAGAAAGTACGATGAGAACTCCAA
GTCCAGAGAAACCAAGTCAACGCAACGAAGAAGAATTAATTGATAGTGGAGGTGTGAAATTGAGTATTAAAGATGGAATA
GACCGAGAAAAAGATGAAGTAATGAGAGCAAGCCCTGAGAAATCAAAGCAATACACGGAAGAAAGCGAACAGTTAACTGA
TGCTGGAAATGTTATGAAATTAAATGTAAAAAATGGAGAAGATAAAGTAATACCTGATGGTACAAAGGAAGTAATGGCAG
TTATGGAAGATACGTCAGGAAATGTCACGGAAAAAGATGAAGCGTTAGAAAGTGCTGAAAGTCAAATTGAAAAAAGTGAG
AATATAGAGAAGGAACATAAACAAAAGAATGAGGTATCAGATGATACAAGCAAACAGTTAGAAGACAAAGCAAAAGATTT
GTCAGAAGACACTGGAGAAGAAGGTACGTTGCTAAAAGAAGAAAAAACAGAAAGGGAACATGAAATGGCTACAATGTCAT
CGAAAGAATCGAAGGTAGATGTATTACCAAGCGATGCTGAAATAATTACGGAAACAAAAAAAGATATTAAAGAAAAAGAT
GATATAAAAGAAACAAAAGAAAGGAAATTAGAAGTAGAAAAACCAGCAGAAGCAGAAAAACCAACAGAAGCAGAAAGTAA
TGATAAAACTGAATTAATACAAGAAATTGAACAATCGGTTGAGGATCCAGAGACTGAATCGTTAAGCATTGAAAAGGAAA
CTCCACAGGAAAATGTAGCAGCAAACCTAGAGCCAGAAAAGCTTATGAAAGATCCAGAATCTGAACACGATGATCATGTC
GCTGAAAAGGAAAAGGAAGAAACACCGGAGATTATAAAAAATGATTTTGAAAAAGTAGACGTTGAGTTAGATACAGGAGA
AACTTCTCATAAAGAAGAAGAAACTACTGGAAAAATTAAATCAGATGAAGAAGCCGATTCTTTACATAAACGAAAAATTT
CTGATGCAGCGAAAGAAAATGATGATCCTAAAATTGATGATAGCCAAACTCCAGATATAGAAAAAGGCACTGAAAATGAA
AAAGAAGGATCTACAGCAAAAATAACAAGTGATGAACAAGTTATTGAAAAAGAAGTTGATTCACCAGATAAAGAAAAAGA
AATTTCTACGGTAATGATAGTTGACGATAATGAAATTAGTGATAAGGAAAATATTTCTTCGGACAAAGAAAAAATTCTAG
ATGAAGGAGTAGAAACTATTGTAATAACTGAAATCGACGATGATCATATTAGTGAACACGAAGATATTCTTTCTGTTGAA
AAAGAAAAATATATAGTAGATGATACAATTGACGATAGTGAAATTAATGGAAAAGAAAATATGATGTTAGACGCGGATAA
AGTTACTGATCCAGAGGAAGGTACTGTTATAGAAGAGATCACAAGTGACGATCAAAAAATAGATGTACCAGAAAATATTC
GTTCAGACGAAGAAAGAGAAAAACATTCTGAAGAAGAAAATGGAACAAAAAAAAATATAAATGATGATTCTCTAATTAAA
GAGCATGAAAACATTTCCCCTGATAAAGGAGAGGAAAAGATTCCAGATGAAGGAACAGAAATTATTAAAAAACCGTCAAC
AACTGACGACCATCAAATTAATGAAAAAGAGAACGTTATTCCTTCTGAAAGTTCAGAACCTGAGGAGCATCTTATCAGTG
AAAAAAAGAATGATGTCCCAGAAATGGAACATGATGCTAGTCATGAACAAGATATTTCAGAAACGCCTGATGTTATTAAG
GATAATTTAAGCGAAAAAAAGATTGATTCTTCAGAAATAGATAAACAGTTTATTCAAAAAGATGATGTTTCTCCAACGGA
TCCTGCCTCTGACGATCATGATAATAAAATAGAAACATCTCCCGTAAAAGAAGCACCCGATAACCAGACTAGTAAAGAAG
GTATTTTCTCAGAAATGTTTAAAGCCTTCCACTCACTAGCCGATAAATTTACGGGTGAGAAAAAGTCAGTAAACAAAAGC
AATGAAACAGATGCTGAAGGTCATGAACTCCCACCCCATTCTCCCGATAATGTTAATAAAAAAGAAGCGTTTGCATTACC
AACCGATGATACAAATAAAGATCAATTAGAAACTTCAAACGGTAACGAACCATCTAGTGTAAAGATGGATGACCAATCTT
CAAAAGACGCGGAAGAAAAGACAAGCGCTGAAAGCACGGAGGAACAAGCAAATAAAGACACATCCATCGCGTCTGCAGAT
AAACAAACTGTAACTTCGCCGAAGAAAATAATTGAAGGTGATTCAAAAACCGATACAGTTACTGAAATAAAAAAAGAAAG
CCACGAAGAAAGCGGAGAAGGGAGTGAGATGTCAGAAGAGAAACCCAGAACGATGGAAGAATCTGACAAGTCTTCAGGCG
ATAAACAATCACCGGTACGGCCAATGCTTGAAAAAATGGGGGATCAACGCGATACATTGCAGGATAAGAAGGATGTTTTA
CAGGAAACGACATCAAAGGAAAGCACTACCGCAGATAGCGAGCTATTAGGAACTAGCGAAAAGAAAAACGAGCCGCACGA
ACCAGCGGGCGAAGTGAGCAGCAATTCTCACGGAATAGAATTGTTTCAAACTCCTCCTCTGACGTCCGAGACGCCCACGA
AAGAAAAGTTTGCATTAGATTTCATTATATCAGAAACTCCAACAGATTCTAGGAAAACATCCGAGCCTGAAAAGCAGGTG
AATTCAGAGAGCGAAGAAACTAAATTACAAGAAGCAGAGCAATTTGTTGAGAAACAAACTTCTGCCTCGGAGAAACAGCA
AATGCAGCCATTTCTAGGTCAACAATCGCGCGAAGAAGACAAGTTTCTAATTTCTCAAGATGATACGAGTAGACAGGATA
TAATTAATGAGAAAACGGATGAAACGTTATCTTCGGAAGAGAAGGGAGAAGCAAACGTCGAAGAACAATACGCAGACGTA
AGCCTTCCACTTTTTACAAACATAATACAGTCGATGGACGATTTAGACGACAGTGATTCATCGAGTGATATTTCCAGGAA
GACGACGCTGACCACCCGACCGTATCAAACACCAAGACACCGTGCACGGCAGTCTCCCGAAAAAGAAAGCATTGATATGC
AGAACATGGAAGACGAAGAAGATACATCGTTAACGATCGAACTAATGAAAGATGAAGATGATAGAGCGTTTCAAGAAACT
TATGATAGTAATATAGAACAACCTTCTCCGACAACTCTAATTAGAACAGTAGAAGACGAGCACACAGAATTTAATAAAGA
AAATGAAACACCTTTGAATATTCAAATGGCGCTCAGACAACAAGAAACATTAACTGACGTTGTCGAAGAAGTCATCCAAG
AACAAAGACAACTAAATCCAAAGACTCGTTTAGAATACGATGAAGAGTCTTCATCTAGCGCGAAACCCACAAGGAGTATA
AAGTTACAATCTCAAACAAAAGAACTTGATCGACCGCAAGGCGCTGAGAAATCAGCAGTTTCCAAACACGCGAGACCTGA
ATCTCTCAAACCGGGCGAAAGAAAGATGAAAGCTGCAGAAAAGAAAAGATTTCCGTTGCAAAGAAAGAAGAAAAGTTCTT
CCGAAGAATCGTCCGAAGAGAAAGCGGCTCATTTTCACGATCAAGCGCGCCATGTTCGGCATCAGCCTCGCAAAAAGGTT
GTCACTGATCGATCGAAGCAAACGGATAGCAATCACGCGGCACAGTTGAGAAAAACGGACGGTGAACAACAGCGAAAACA
GTCCACGTCGAAATTGAAATCTGAAAAAGATAAGAAGGGGTCCGGCAGCGGGGAGAAAAATCCAACTCCGCCGAAAACTG
GCGACAGTAAAACGCAGCCTAAATACATGGCTTGGTACAAGAAAAATCGGGAAGAAATGGAGAAGAGAAGGGCAGGATTG
AGGGCTGTGGATGACGAGAGTCAGCTTCCACGATGGCTGAGGAGGAGCATGAGAAACCAAAAGTCTGATAACGAAATAAA
GACGCCAGATCAAGCGAGCGCGAACACGACTCCGCGAACGAGACGCAAGATTAAACCGTTAGTGAACGTCGAGTCCGAAC
AATTAAAAGCTATCGTACGTCAGGGAAGAAAGCTAAGGAGAGCCGAAGGTGGAAAAAACGAAGATCCACCTATTCAAATA
TTTGCATCGACGCCACCTACAGCGTCAGCAGCGGACACCAAACACCATCTGGTGCAACATTCCGAATATAAGTACGAGAA
AGTACCGGCGCCATTTTACCTTCATCCTCCACCCGCGCCTCACCCATCGCCCCAATTGTCGCCAGAACATTTTGACGTTC
AATCGTCGATGGAACATGGCCACGTCGATGAAGACTTTGATTCGGGAATAGCCATACCCCTTCAAGGCGGAAACAGGTTA
AGACACCAACAACTTTTAGAGAAGAAAAGCGTATTCGATATCGCCTACAGCGAAGCTGCGCCATCGCAACTCCGTGCCGA
CAGCACTACACCGCCATCATAA
>ColletesGigas_000034-T1 ColletesGigas_000034
ATGATTCTTGAAAAAATTGAAGATGATCCTATTCCATTAAGCGAAACGAACCAGGAAGAAAATGTCGAGCAGTTCGTTAA
TGATGAAGAGGACGAGGAAGAGGAGGAAGAAGAAGCTGCACAAAGGAGCACTGTCGTGGAAACCGATTTTAAGTATTCCG
ACTTTATCCACAGATTTGCCAATGTGAAAGTTGTCAAAGCTTTGCTGCTTCTATTACAACAATTCGATAAAAATACGGAC
GAAGTGAATCATTACGTTAACAAGATGATTCATCGAATCGCGTGGGAGTGCAAAATGCCTGGAATGATGTTCCAGGCATC
GATTTTTCGAGTTTTTCAACGAATCCTCGAGTCAAAATGTCCCGAACACAAGGAACTTCAAAAGTCCGCAGTCTTCATAA
TCCGTCGTTTCATCGAAGTCGCGGAAAAGAACCGGAAAGCGTACATGGAGCTGCTCTTCTGGAAGACCACTCGCGACGCG
ACTGAGGTCGTCAGCGGTTACAACGCGGAAACGGCTAACAAGAAAGTTTCGCGCACCCTCTGGACCGAGGCCCAAGAAGA
CGAGTTACGCACGCTCTTTATGGAACATCAGACTAACAACTATTCCCAAGATCTTATCGAATGGCTGTTGGAAAATATTA
ATCAAGAACGAACGAGACGCGGCATTACAAAGAAGCTGAAAGAGCTGTTTTTGATCGTTAACTCCAAAGCTGTCCGAAGC
GAGATACAGAAGAGGCTTCCGAAAGAATGGTCCGAGAATGAAGTCGCTCAGCTGACGGAGTTTTGGGAACAACTGAAAAA
CGACGACGATCCTGTTGACCTGATCTTCAATGGGCTCACAATAAAGCGGTCGAAGCCAAAGATCAAGGAGAAGCTTTTGG
AATTAGGATTGGCTGCGGATCCGAAGGAGCTGCGCAAGAAGCGATCCAGAAAAAGCAACCAAGGCAAATCGTCGTGGGAA
ACGCAGTCTGTTAGTAATTCAGACGAGAATGAAAGCAGCGACGAAGAAGCTGGAAAATCCTCGAGACGCAACAGCAAGGC
TCCCAATAAACCAACGAGCAGGGGAACGAAGAAAAGCACGAAGAAACAGCCAACGATAGTCTACACGGATGCACAATTAT
CTGGACTCTTGAGGGATGTCATCGAAAAAAATATGAAGGAGGCTCTGGAATGGATTAAGGAATCCCTGCAGGATGCCCTG
GACGATCGAGACGAGGAAAGCTCCGAAGGTATTCCCTTAGTCCCGCTGACAGATTATTCGTCGGCCGCGATGGATTCACC
CAGCTTTCAAAAGCTTCTTCGAGCTATGGGATTCGCATCTCCGGTTGATGAACAGGAATCTTATTGGCGTATACCGGCTA
ATATGCTTACCTCGACCATTCAGAAGCACTGCAATCTTATTGAAGCTACATTGGCAGGGAATTTCATTATTGAAGAGCCA
AAAGCACCCTCGGAAAAACTGGAATCTGATCTCGATAAAACTGATGATAGCGATGACGATATTGATGTCCTAGAAAACAT
CAAGAAATACTTCGCGTCAAAAGTTAGTAGTGATTCTAGTATTAAAAATAAAATAGGTGATTTTATATTATCAGAAGAAC
GTCTTAAAATATTCACGGGATTAACTTGGGAAAATCTAATTCAACTTAGAGAAATGATGAAGTCCATGAGAAATACGGAA
AAACGAGCTGTGACACAGGCTATTGTTGTCTTTTTATTTAAATTGCGTACTGGAAATTCGAATAGTATGATAGCTTCAAT
TTTTGGGTTAGAGCGCGAACAACAGGTATCCGATTTTTGTAAAGCAGTTAGGAACTCGTTTGAAAAAGATATTTTACCAT
ATCATTTCGGAGTCGCGGCTTTTTCTCGTCAACATTTAATAGAAAATGAAACGTCCATTATTGCTAAACAGTTGTATAAT
ATAACAGACCAGCTAGCACTTATTTTTGACGCAGAACCAATGCCATCAACTTCTCGCGCTTCTGATCCTATAGCAAGTGT
CAGCTCCAAAGGAAAAAGAACGAGTTCCAAGCTTCCTTTGAAATCTCCAGAACACATCAATATCGAAATAAAGAAAGGAA
AAGTATCGAGCTTGCAGGCAGTCGGAACCACAACGATTGAAAAGAGCAAATCTAGCGGTCGTATAAAATTCCTTTCCGAC
TCGTCTGATTCCGAATTGGAATTAGAAATCATCGACTCTAAAATTCAAGATGAAGGGAAAAGAAATCGATCGGACAGTTC
AGAAAAGGAAAATGGAACGATGAAAAAACGTCGTCTGTTGGATAGCGATGAAGAAGAGGACCCATTAACGTCTCAGGATA
CCGAGCTGAAACACGCTACGACGATAATTAGCGACGACGAGGAAGAACCGACGCAAAAAGAACGTAATCAACAGAGGTCG
TCTCGTGTAATTATTAGTGACGATGAAGATTAA
>ColletesGigas_000035-T1 ColletesGigas_000035
ATGCCCAATGTGTCCGGAGTCCGTTTCCTCCTCAGCTTAGATCCCCTCCAAGAGGTACACTTGGGGGTGTTTTGCAAATT
CCTCTGTGGAATCGTGAGTCGATTGATTGGCCATCGACTTGGGAGAGGAGGACCCATTTTCCTGCCCCAGTTTGGCAGCA
AGCTCCTCCTTCACCTCGGTGGTGGAGGAAAGTCCCAGGCCACGCTGGCGAGGGTGGCCGAGATGCGAGAGACTCGAAGA
CGTTTGCAACGTAGTACCGATCCCGCATCTGGCAACATAAAGGACCGGAAACAACTCGAGTTGGCCAGCGGAATGAGCGA
GCTTTCGTTTACCGAACAATCGGATTAA
>ColletesGigas_000036-T1 ColletesGigas_000036
ATGGCAATGACGATAATGTTAAGATTAGATCCCGATGGCGGCAATGCTCGAGTCGCAAAATGCATAATCCGAATTGTATC
GTCGCTGATGTTCGTGCCGCCAGCACCCGCTCCTGGCATCCGCGACGCTAATAAAGTAGCAGTAATCCCGACTGTACCAG
GTACCTGTGGCGGTAGCGATAGCGGGATGCCAGTGGAAGTACCGCATCTGGTCTTGCTGAAAGGGGGTAGGAACCCTACC
GTAGAACGTGCTTGCGTTGACAACTAG
>ColletesGigas_000037-T1 ColletesGigas_000037
ATGGTGGAACAGTACGTATGGAGTTTACGGGCGGTCAGTCTGGTGGAAGGTAGCCAGACGGATCAATATCACATTACTGA
CTGCGGGAACGAATCGTCGGGCGGGGGGAGGGCAATAAAACTGCACCTAAACAACGCAGCGCGGACGAGAGAACCCGAAA
GGAAATTGAGAGAAACTGACGATACCGAGGAGAGGAGGTCGATGGTGCATCGTTACGAGAAAAGGTTAGGTCAGGTGGTC
ACGGTGACAATTGTAGTTGCGCCAGTGACAGTAACAGTTGTCGTTCGGAGCGAGAGACACGCCTCCGTGGGGACAGACTT
CCCGGTGATAACTGCAATGTGGGGGTGGATCGGCCCTGGAGTCCTATCGCAATAG
>ColletesGigas_000038-T1 ColletesGigas_000038
ATGGGCGACATTCCCGCGGAAGGAAAAAGGAAGAGGAGGGTGAAAAGGTGTGGTAGTCTGTTGGCTGAAATATCCGTGGC
CCAAATATCGGTTATACGGGTAAAAGCTCAAGCCAGCTATTGGCGAGTGCAATGCTTGGCGGGTCTCAAAGGTGTTGCGA
ATTGGAAGCCTGGCTGGATTACGAGCGAAACAAAGCGAACGTTCAGAAGGAGGAAAAACAGGGAAACCGGTAGCACGGTG
TCGGCGGGTACATTGTTAGTTAAGCCGGGAGATAGTCGTGATTTAGAACTTGGACGTAGGGACAGTTGGAGGGAAAGGGG
AGGCAGACAACCGGCCGACTGTTCGACCAACCAGCGATATCCAAGCTGCCAACCGGCAATGGCAATGGGCCATGGACCAT
GGGGATACCTCGTAATTGCCGGCTGGTCCTCAAGTGGCAACGACGGCGGTCAATTTCACCCCTCTTCTGGCCCCTCTCCG
GAACCGCGACACCGCAGAGAACCCTTTTACGCCCAGCATAGAGTAGCAGGATTTGCTGGGGATTATACTGGACACCAGGG
GTACGCCAGTTTGCGGAGGGTCTGGGAAGGGATCAAGGAGCCAGAGGCGCGTATAAGAAAGGTCGTGGAAGGAGAAATGC
AAGCGAGAAAAATGGAGGAAGAGAACGGAAAAGCATTTGAGGAGGAAAACAGGCAAAAGTTTCACGATGATCGAGCGATC
TTTTTTATACTCGTAGCCCGAACTGTCGAACCTATATCTTGA
>ColletesGigas_000039-T1 ColletesGigas_000039
ATGAGAATTGTCGTGTGCTGGTATAATCGTGGTGGATTGGCTGCTAAAGGTTACGCGATTGGAATCGATCCGCAAGGAAA
AATGAAAACATTTCCTAGCGATTACTGGTGTGGACCGTTGAGACGGGAAGAAAATAGAGAAGCGGAAAGATTTCTCTGCG
CCGATCTGTGCATCGCCGTCGATTCTCGAACTACTTTCATTTCCCTTTGGAACGTGCCCGTAGGGAAACCCACTCCTATT
TTACCTCATTTCCGTTGCTGGCTCGAGCCAAAATTCTTCGTCGATTTCGATCGCGCCGATTCTCTCCAACAGAATAAGCG
CGCTTTGGTTTCAAGTGCAGCTTTAGCTGATTTGCGTCGACGGAAAACTTAG
>ColletesGigas_000040-T1 ColletesGigas_000040
ATGCGTATTAGCGGCATATCTGGAATAATCGATGAACTCCGCGAGGGCAATCTATTGATAGCTACGGTCCTGTCTGCCGT
CCTCATTTCTCTCCTTAAGCTGCCGCGTACAACCGAGCATCCTAATCGCTTTATCGCTCTCATGGAATATAATCAGTTGG
CCGATGGGGCCAGCCTCCGGAGGGTGGTCGCTCGACCTTCCCTGCTCCTTCCTCCTCGACCATCGAAGAATCGGCGCCGG
AAGAAGCGAGCCGAGGATCCTGTTACCCTCCTGGCTATACGGATGGAATGCAAGGCATTCCAGGGCAAAAACATTCACAA
CTTTGGAATCCGAAGGGAGTCCTCCACTATAACAACGCTCGCCAAAGCGTGGCAAGAAATGTGCACAAAAAGCTACGCGA
TTTCGGTTGGGAAATTTTACAACATTCAGTTTATTCCCCAGACCCTGCTCCGTCAGACTACCATTTATTCGGACCACTGG
AACATTCAGTGGCAGCAGAAGAATTTTCAAAGCAGAGAAGCTGTTTAG
>ColletesGigas_000041-T1 ColletesGigas_000041
ATGTGGAGGCGATGCAAGCGATGGCCAAGAAGAAAAAACAGACCGAAATGTGGGCTACCACCAAGTATTCCAAACCTAGA
AATAGCACAAATAGAGTGGGTTGTAGATACGAAGCAACAGGGCATTGGTTCGTGCATTGAAATCAAACTTGAAGCTCTGG
AACTCAAAAAGGCTCTCGAAAGCACAATGGAATTTAAAACTCGGCCCCCATGGTACCATTTAAGCCATGGCGAAGTCTTC
ATAGCACCATCAGAAGCAGTACCAGCCAATTGCTGTCATTGGAAATCTCATAAAATGAAAAGTACACATGGAGAAGCAAC
GTGGCACGATCAATTATAA
>ColletesGigas_000042-T1 ColletesGigas_000042
ATGGAGAATGTTAAGATTTTACGCAGTAGACGTTGCAGAAAGAAACAGAACGAGGACTGCAACGTCTCACCCAGCAAGAC
TCCCACGGAGAATCTTTTTCTCTTCATAAAATACATCAAAAAGCACAGGATGTGTCCAAGAAAAGCTATTCTCTCGATTT
TTACAATCATTCGACTCACAGCATGCGAAGCTTTACAGAAGATACCTAGCAAAATGCTCAACCAATTACAGACCTCTGTG
CATCGTATGAATTTCACGGAGGATGTAGTTAAATTGAAAGGAATTCTGAAACTATCATATAAAACAGAGGAGGCGTATTT
GTCGGAACAAATTTCAAACGCTCTTAAGAAGTTCGCGAAAGCACGTCGTCCGAAAACTTTGGAACAATCAACGATCTTGA
AATCCGATCCGGGGAAAGAGTCGAATATTAGAGTAGGGACGATACTCGAGCGTAAGCAAAATCTCGAAAATAAAAATCAA
AGATGGAATTATGAATTTGATATAATTTTGATGGAAGTACCAGACAGAAGTAGATTGCACGTCATATCATATTGA
>ColletesGigas_000043-T1 ColletesGigas_000043
ATGCGCCACGATGAAATCGAAACAACGACAGTGGGTGTACGATTCGTTCCGGGTACACCGGGTAGCCGGGCAGATAGTGC
CGTTCCAACGATAAATAAAGAGCCAGTTCGTTGGGGAGGGGAGAGCAAAAAGGGAAGCGACATTGGCACGGCCGCGAGCG
AAAGAAAGAACGAAAGGGAAGAGCGAGATAGAATTGATGAGGATGCGGGCGTCGTGTCGGTTGCCATCGATCCTGACTGC
GAGGTAAATCCTTCTGTTTAA
>ColletesGigas_000044-T1 ColletesGigas_000044
ATGTCTACGTTAGATACTGAAGCCGTAGCAAACATTCATATTTATCAAAGAAAGAGAAAAAGAAGGAAAGATCTGCTTGA
TCGAAGGGCGAGAAGAAGTAATAGTAAGCCAATATACAATCTTCTGCGCCGATCCATTCACAATAGTCAAAGTGTAAGAG
ATTTAGAATTTGAAAAAAAAAATAATGAAGGAAAAAAAGTCCTAAGTCCAGAAGAGAGACTCGAACCTATGGTAAAAAAA
CTTGCAGCGGTTCAGCAGTCGGACACTCTAACAACTGCGCCATCGACGCCCAAGATAGCCTCGAAACTCGGGGACGGAAT
ACCAGAGCACGTTTCGGTAATTCTTAAAAATCCCGAACAAATATCGTCGCTGAAAGGAGAATGCAGGTCTCCCAGTGCCT
GA
>ColletesGigas_000045-T1 ColletesGigas_000045
ATGGGAATGGCGTCAGAAAGACCGAAGGAGAAAACCGGAACGACGGAAAGAGAGAGTGGCTTCGGCGAGAGAGAAAGAAC
GAAAGGAAACGCGACACGTAGGAGCGAGAGACAACGAGGTGGCTTTAACGCGCTGCTGATGGTCGATGGCACCCGGGACT
GGGGTAATGGTCTGCACCAAATGTCTCTTCTTGCCCGGAGAGTGGAGACGCCAGAGAAACTTGAAGGGACGAGGAAACGG
TATTCGAGAAGACACCCCGAACAAGAGAGGCACATGGATTCATCGTCTTTCCCTCTTGCCACAGGCTTCTCTGTGATCCT
TCCTTTCTTCGATGGCGCAGCTGTTGCCGTCAACGGATATATTTCTTTGTCTATGTTTGCATGTACCGGCGGCTCTGATC
AGGATACAGGTCAACGCGCGCGCAACGACGCTTCTTATCGGGTTGGTGGTTCGGCTTTTTTCATTAGCTTGTTTTTGAAC
TACACTCTTCTGGACCTTGTATGCCTGGATGCGCGTAGTCCTCTCGGACTTAATCCTAACAAGGAAAGTGCTTTAACCTT
GTGGATCTAG
>ColletesGigas_000046-T1 ColletesGigas_000046
ATGTGGCTTCCGTTGATACTGCTCGCCTTGATGGCGAGCGGTTCCGCGTGTCCAGATTTATGCGAGTGCCATCAGAGTGC
CGTCGAAAGAGACTCACCGGCTGTTGTGCGCGTCAAGTGCCGCGGCCGCGTACCGGAATTGTCAGAATTGTCGTTTAAAA
CGAAAAGCCTGTCGCTGAATGGGGTCGAGGAGTACGATGTAATCGGTTTCTTCGACGAACTGGAGGTGTCATGTTCGAAC
GATTTCGATGTGATCGGTACGTTGAACGAGCTCGACGCGAACGATACGGTCCACGAGTCGGAGAACAATTCGACGAATCT
CCCTTACCTCGACGAATTGTCCGTGACGAATTGTTCGTTGGTGTTTTTTAACGTATCGTGGTACGGTTTCGAGCGCGTGA
GAACACTGAACCTGTCATGCAACAATCTGGCGCAGTTGGACGGCCTGCTGGTTGGCCGTACGACGAATATGACCGAGCTG
ACGCGCTTCGACTTGTCCGACAACTCGCTGACGGACGTGGGTGCCGGAGCTTTTAGGACGCTTGCGAAATTGGTGAGGTT
GAGTTTGCGTAGAAACGCGATATCCGGCGTGCATCCGGATGCCTTTCGGGGATTGGATCGTTTGGAATTTCTCGATCTGT
CCGATAACAGGCTGGCGAAATTGCCGGACAACGCGTTGACGCCACTCTATTCGTTGCAAAAGTTGGACCTGAGCGGAAAT
CAGCTGCAAGTTTTGGGCGCCAGGTGGTTCGAGAATCTCAACCGATTGCGGGAACTCGATGTTTCGAGGAACGGTTTGGC
GCGGGCGGCATCGGGAACTTTGCAACCGCTTCCGGGATTGTCGGTGCTAAAACTGTCCGAGAACCCTCTCGAAGAAAGAG
ACGTCTCGCTGCTGTTGGGCACCGGTAGACGTTTGGAAACTGTGGACGCGTCTCGCACGGGTTTGGCGAGAGTGCCAGCT
GCGCTTACAAGATCCGTGAGAGCGCTCAGACTGGCCGGGAATAAGTTAACCACCATTCGCGGCGGAGATCTAGACAGCTA
TCCTCTGTTGCGGATATTGGACATCTCGGACAATCGACTGGTAGACATCGAAGACGATGCTCTCGGACGTCTGGAAGTTC
TTGAGCAATTAGACATTTCCGGGAACGTCCTCGTCAAGGTACCCGGTAGCCTTCCTAGCAGCCTGACGAACTTAAAACTC
CAACGAAACGCGATAACGTCTCTGAAGATAAATGATCTTCAAGGGCTGTTCAATCTGAAATCTCTAACGCTGAACGACAA
CGACATAAACGAGATCGAAGTAGGAGCGCTCGGTCAATTACCGGTGCTCGAAGAACTCGATCTGTCCGATAATCCTATTA
AAACGTTACCGGCTAATACACTAAGTGGACCAAGTAATCTCGCCAAGCTTCGTATGTCGGGATTAACTTCGCTGGAACGG
AAGCAAGAGGAACAAAGTGACATGGCGTTTCCAGTACCGACTCCCGAAAGGCTCGTGTACCTCGACATATCGAAGAGCCC
GATCCTGGCCAGGCAGCTTTTGGCGGACGACGCCGCGCTATCAGCTTGCAAAAGTTTGATCGAGTTGAATATCTCCGAGA
CGAACATCACCAAGCTCAGATTCGATCTGCCTTACATGCTCCCGCAGCTGCGTGTCATGGATCTCAGCAGAAACAACTGG
AACTGCACGGAGGATCTTTATTGGCTCGGCGAGTGGCTGCTGCAACACGAACAACTAAACAAAGGTATCCAAGCGGGTCA
ATGCGCTGGCCCGCAGGAATGGACAGGCTCGTTTCTCTACGAACTGCCATCGCCGCCGAGCCCTCTTCCCACGATCGTGC
CAACCACAGAAACTACCGTTTCCGTTACGTCGTCGATCCCACCAACGACGAGACTCGTGTCTCGTTTGAACGAACCAAAT
CTGTCTTCCAACGTTACCGATACCAACGCATCCGACGACCAAAGAGATATTAAAACGAAAACAGCATCGACGTTGCCGGT
CCCCAGCAACGTGACGCGTTTCTACGAGGCGCCTACGTCGTTCAGGAACGTCACCTCGAGACAGAAGGGACGCGGTTTCG
ACAAGAAAACGACGAAAGTCGATCAGACCGCGGAGCCTAAAAACTTAATTACCGGGCCGTCGTATCGTAAAACGAGCGAA
GGGAAATCGTCAATTATAGAGGCGGAGGGTGATTCGAATTCACGAACTTTTGACAACCGTGTGGACGGGAAAAGTGAGAA
GAGCAGAAGACTGAACGAACTTGCTTCGTTGATGCTGTCGAAACTCGCGTTGCAGAAGGAGGAGAGGGAGAAAAAGACGG
TCGAGAAATACTCGAAGAGACTGAATAATCTGACTAAAGAAAACTTGGTACTAAGGAATACCCTTGATCGGAACACGATG
GAAGAGGAATCGAACGGTTCGGCGACTAATTCCGACGCGAGGACCTCGGAGGCTTTGTCCGCCGGCGCTCACCCCGGAAT
GTTGGTGTTGGCTGGCGCTGTTCTAGGCGCGGCGGCCGCCCTGACCGTAGTTTTGTCCCGACGAGCCACGCTGCGACGGA
GGGACAGGTATCATCGTCACGAGAACATCGAAGTTCACACGCTCACCCCGACCGCTGAACTTTGGTGA
>ColletesGigas_000047-T1 ColletesGigas_000047
ATGAGTTCGCGTGTTAGGTTTTCCGATTATGAGGCGAAGGCAAATAAAAAGACCGGCAAGCCGGTGAAACTGCTTGAAAA
GCAGCCCACCGCGATGAAGGCGTTCACCTCGGCTTTGGTGTCCGTGACAGCAGCACTGGCGACTCTGTTGAAGAGGGTAT
CATGGAGATTGTTTCCCGATCAATGTCATCGTGGCTCGGTTCACAGCGCGGATTTACGTTTCTCCGTTGTTGGTGTACGA
AACGTTCGACTCGCCAATGAGGAAATAGTTAGCTCATTAGAAAAGAAGGACGCGAGGGAAAGAGGGAACGTCAGAGGGAT
GGAAGAAAGTGGCTAG
>ColletesGigas_000048-T1 ColletesGigas_000048
ATGACGGAGATTTCCAGCTTTATGAGCGAGGGAAAGTTTCGGGCGCCTATGACGTATGCAAGTTCAAAGTGCGTTGATTT
CGAAGTAATTAACGAAACGCTCCATAAAAAACTAAATTTCGTAGTTTACCATATTAATGTTTACTTTAAATGTAATACAT
TTGATCTTGTCCAAAGAGTAATGAGAATATGGGATGCCATTGGCATGCAAACAAATGTTCGAGAATATTCAGAATGTACA
CCACCATTAACACAAAAATATTGGACTACTTATCAATTAGCAATGTCCAATTATCTTTCTACTGAGCTTACAGCTACATG
TGCTGCGCTTGGTTATTATGATGGGAAGGTCATAAAAGACCTAATTAGGTATTTAAGAAGAGATGATGATAGTCATACTG
TGCGTCAGTTTCTTTATCAATCAAAAGTACTTGAAACTGATCTTATTAAAATTTTTATCGAGCATACCGACAAACTTGAA
CTTTGGGATGTATTATTGAGGCAAGATAATATAGAAAGAGGAGAGGAAGATAATATGGTTATTGAAAGAATCCTCGTTTT
CATTAGAAACATATTACAAATTCCTCCTGATGAAAACGAGAAACGTGTTGATACAGATGTTACAGTTCATGATCAGGTTT
TATTTGCTCTTAATGCATCAGGAATTGTTGATTTGTTACTGTTTATTGCTAGTAATACTAGTGAACAAAATTACCACTTA
CAAGTAGTAGAGATTATATCGTTAATGCTACGCGACCAGAGTGCAAGTCTGTTAGCAACATCTGGTTTGCAACGTAGTAC
AACAGAAAAAGAAAGAGACGAGGCAGTACTCTTAGCTGCTCGACAAAAAGAGAGGCAACAGAAAATGGATAGAATAAGAA
AATATGCAGGAGTTCGGCATTCACGTTTTGGAGGTACTTACGTCGTTCAGAATATGAAAGCCATCGGAGATAATCAACTG
ATATGTCACAAACCGTACCAGAAGATCGAGTCATTAAGTTTCGGCCAAGAGAAGACCAAAGTAATGAGACCAAAAAATAG
ACGACCAATGTCAGACCCAAGGGGTGAGCGTACATCCACTCTAAGCGTAAGACTGTTCTTGAAAGAATTCTGCGTGGAAT
TTTTGAATGCTGCTTATAATCCCGTAATGAGATATGTAAGACATTGCATCGGTGGAAATCAAGTCGAACCAATCGAAACG
ACTTGCTATCTTTGGGCTTTGCGTTTCTTCATGGAGTTCAATCGCCATTACAAGTTCGAGGTAAAATATGTGAGCGAAAC
AATATCTACGGAAGTATTTCACGTGGTGCAAAGACAGATGGAACAATACTATGAGATGATGATGACCGATAAAAAAAGAA
TACCAGTTTGGTCGTATAGATTACATCTAGCATTAAAAGCGTATCAGGAACTTCTGCACACTTTAATGGCGATGGATCAA
AGCAAGGATCACGGTGTTAGAGAATCCAGTAAAGTCATTAAGAGCAACATATTTTACGTTCCAGAATATCGAGAAACGAT
TCTTTCTCAGCTTCTCGGTTTCGACGAACTTAAAATGTCACGACAATATTTGGCCGATCTCATCACAACGGTGCACATCT
TTTTGAAAATGTTGGGTGTTTATTGTGGAAGAAATGCTCGTAACATAATGATTCAGAAAGCGAAGCATAGATCACGCAAA
AGGGGAAATAAAAAAAAAACTGTACAGAAAGAGCAACCGACTCCTCAAAGTGCAGAGGATCGATGGGTTAATATTGGCCC
TCAGTTATCTGCAGTAATGCGAGACGGGACAATACCGGAAGTTGTACCATTTGATGCGACATTGGATGTTCCGATAGACG
ATCAAAATCGATGCTGTGAAGAAAATTCAAAAACTACTGCGGACGAAGGATTTCGAACAAGCTATTGGCCTTATTCGTTC
AGCGAGAAGCTTGCTTTTATCTCGAAGTGTTCGGTACCTCCGGTAATGAAGCTGATGCCTACAAAGATGGCATAG
>ColletesGigas_000049-T1 ColletesGigas_000049
ATGGACTATTCAGACTTCAATAGACAAGGAATACTTTTAAACATAAAACTGATTAATAATGGTGCACCAGCACATAATGC
ACGCATCGTAACGGATTACCCACGGCAAACTCATTGTGATAAATGGCTTAGAGTACGTAGTGCAACAACTTTGCCACCAC
ATTCTCCGGATTTAAATCCTTGA
>ColletesGigas_000050-T1 ColletesGigas_000050
ATGTTCTCTGCAAAGAACACCCCCAATGTACAGCAACGTCGAAGCTACACCAACGTCCTCCAAAGTGACAGTTTCCCGAA
GAAAGAACAAGCAATCGTAATTGAAGCCAAAGAGGGAATACAGATAAGGGATTACGTCCAAGCCTTGGAAAAACTAACCA
GCCCAAGCAACATTCGATTTATATCTAGAATTTCTAATGGCAGAATTTGTGTATTCCTCGCTACCAAAGAAACCGCGGAT
AACATCACAGGTAAATACAATCATATTAAAATCGACAACACAGATCTCTATCTGAGACCGCTCATCAACAAATACCAACG
CATCATACTTTCAAATGTTTACCCAACGATTCCACATGCAACAATAGAAGAATGTTTCGACGAGCTGGAAATCAAAAGAG
AATCGGCCGTTTCCTTCCTAAGAGCTGGCATAACAGAAGAAGGCTACGCACACATACTTAGCTTCCGTCGGCAGGTGTAC
ATACGCCCAGAAGACGTACACAAGGTACCAGAATCTATGAAAATAGAACACGATCAAACAACATACTGGGTGTACCCTTC
TACCGAAGCAAAGGACATGTCGCCAAAAATTGTAAAAATAACGAAGACCGCCCAATGTGCAACGACACATCGAAAGGAAC
CCCCCTCCGCCACTACTAAAGAAACGACTAAGATTGTTCCCCATACCAGCAACGCAAACGTCTCCCATGAACCAACAAGG
GAAACGCAAAACAGAACAATGGAAAACATGGAAATACCACAAAACATAGAAATAACACAAAATTTGGAAATGGTACAAAA
CATGGAAACAGACCAAACTCCTTCGTCATTAAAACGTACCCGTGAGGAAATGACTGACACTTCTAGCAGCACCACCAACG
ATATGATGAAGGAGCCAGTTCGTAAACCGCCAAAGAAAAAAACTATCAATTCAGACCCCACGATCAAAAATCTAGATGCT
ATGCTAGATCCCATAAAACATATGCTGGATGAACCAGGTAAATTGTTAAACTACAATCAGCTTAAAAACTTCATAGAAAA
AGCACAAGGATACACTGGTACCAAGGAGACAGCCACAGAATTTGTAGAGGATACCAACATCCTTTATGCATGA
>ColletesGigas_000051-T1 ColletesGigas_000051
ATGGCTCTGTTCAGTTTTGGATTGATACTCATGATCCTATGGCTTCTGTACCTGTTTTTGATTCTAGGAACCACGGCGGA
CAACTTCTTCTGTCCGTCACTGGCCGTGATCGCCAATGTAATGCGGCTGTCGGAAAATATAGCCGGAGTGACGATATTGG
CATTCGGAAACGGTGCTCCTGACATCTTCACGTCCATCGTATCGGGCAGCGAGGAAGGAATAATAATGTTCACGGAATTA
ATAGGCGCCGGTGTCTTCGTGACGGCGATTATCGCCGGTTCAATAGCAGTAGCCAAACCTTTTCGAGCCAATTTGAAATT
CCTTATGAGGGACGCTTGTTTTTATATCCTTTCCGTATGCTGGATCAGCTACGTCGTGAGGGACGAGACCATTCATCTTT
GGGAAGCTTGCAGTTTCGTTCTCTGCTACGCGTTGTTCATCGCCGTGGTGGTGATAATGCAAACGTACGACAACAGGGAG
GCGAGCTTGAAAAGCAGGATCCCAAGTGTACCGGATCCAGACGTCCTGCGCACTTACTTGGCGAACAAGGATACAGCCGC
CATTCCTAAAATTCCCGCGAGGTCTCGTGCATCTGGCTTGCGTACCAAGCTGGTTTTGGAAAAATTACAATCTAAATGCA
TGCCATCGGCGCGGGAACGGATCGCAGAGGATTCAGAAGAAAGTTTTCAAGAGGTCGGTAGGATTTCTGATCACCAGCTG
GAGTCTCTATTAAACCGACCTCTTCGAGAAGTCACCGATGGTGCATTGGAAAGTTCTCAAGAGAATATTGCAATTGCTAC
GGAATTGAAAAGGGCAAACGTCAGAAATAATTTGGGATCGGCGGAGGAAGTAGAAGAAACAGAAGATACTGACAGGCCGA
AGGGCCTTTACAGAGAATTTCTTTACGATGTTAATCCAATAGATGAAGGGGATTGGACGAGCGCGAATTGGATCTTTAAA
ATCATTTTAATTATCCGTGCACCTGTCATGTTCCTACTTCAATTATTTATCCCACTTGTGAACCCAACCGCCGCAAAGAA
TGGCTGGTCCAAGCTGCTAAATTGCTTCCAGCTGTGTGTGACACCGACGTTGGCATTGTTTCTATTAAACGTCTGGCACA
GACACATTGGCCCTGTTCCAATACTGCCGATATTCCTCGTTCTTGGCACTGCAATTGGTGTAACTGTGTTTCTAATAACC
CACGTGGATCGCGTACCGAAGTACCATAATGTTTTTGCATTCGCGGGATTTCTGGCCGCCATGCTGACAGTCTATTTGAT
AGCCGGGGAGGTGATGGCAGTTCTCCAATGCGTAGGATACGCTTTCAGTATATCAGATGCCATGCTCGGTATCACGTTCC
TTGCGTGGGGTAACAGCGTAGGCGATATGATATCAAACATCGCCATAGCCAGGCAGGGATTTCCACGTATGGGATATGCA
GCCTGTTTCGGTGGACCGATGTTCAATACACTGTTGGGATTAGGACTAACTTATGGAATAGCTGCTGGTCGACAACCAGA
CAAACGCACGAATATGAGAATAAGTGACATGGCGCCCGGTTGTTTCGCCTTCCTATTGTGCTCGTTACTAGCTACTATTA
TTTACTTGAACATTACGGGAGCAGTTGTTAGAAAATCGTACGGATACCTCTTGTACTCCGTATATTTCGCGTTTATTCTC
ATTCAGTTCCTGAGCGAATTCCGATTAATCCACCCTCTTGGCACCGATCATCGGCCTGAAGATAAAGTCGGCGAGGAAGG
GGCCATGTTGGACCAAGAACGAGGGATATCTTGGGAAAACAACGTTGCATGGTTCTCTGAATGA
>ColletesGigas_000052-T1 ColletesGigas_000052
ATGGGCCCCGTTCCAAATGCCCAGGGCGAAATCGCCAATGGATCAGTTGTTTTTCATGAACATAATATATTCATGATAGA
CGATTCGCAGGTGCCTACTCGAGGTCCCTCGGGCCGGATGGGCTTTTACTACCGGTTTCTTTTGTTCAAAACCGCAAAAT
CTCGAACTTTGAGGCCATTTTTCGACATTATCCCATCTGATATCGAAGTTAAAAATGGTATCAGTCGATTCGCCTTGGCG
AGACCTTTCCAACGGTGTATAGCATATGCTGTACGCTCTTGGGTCAGTCACCCGAATGTACATCTGTTCATCTCGCACGG
CGGATTGCTGGGGACCCAAGAGGCAGTTTATTGCGGGGTACCGATCCTCGGGATACCCCTGTTCGGAGATCAGTTCTCAA
ACATGGCCTACTTCGTGAAAAAAGGATTGGCTTTGCAGCTGGATTTCAGTCAACTTTCATACGAACGAATATCGAACGCT
TTGAGCGAACTTCTCGTGAACAAGAGCTATAAGGAAGCAGCACAGAAAGCTTCTCTGCAGTTCAAAGATCGACCGATTCC
ACCATTGGAGGAAGCCACCTATTGGATAGAATATTTAATTCGTCACGGATCGAATTCCCTGAAGACAGAAGCTTCAAATT
TGTCGTGGTATCAATATCTGTTACTGGATGTGATATTCGTAATCACAATACCGATACTGCTTATCGTTTGGATCGTATAT
AAATTATTGAAGTTGATTTTGTGTCGAACAAGGACCATAGATCGTGAAAAGAAAACGAAGTGA
>ColletesGigas_000053-T1 ColletesGigas_000053
ATGAATTCGTTGTTTCTACTAACCGTGACCGCGTGCGTGGTCCTGGGCACGGACGGTGTCAGAGTTTTGTCCATAATTCC
GTTCCACAGTAGAAGCCATTATAACGTGTACGAGCCGCTGCTGAAGAGGCTCGCGGAAAAAGGTCACGAGGTTGTTTCCG
TGTCTCATTTCCCTCAAAAATCACCATTGTCTAACTTTACGGACGTGAGTATCGCCTCGAGCGTGTCAAGTCAGGTCAGA
ACCATAAGGTTCATGGATTTCGGTGATCAAGATAAATGGTACAATATAAGGACAATGCTGAATGCCTGTGGAGTGAGCTT
GTGCGATCCTGTGTTGAATCATCCGAATTTGAAGAAGCTAATACAGTCCAAGGAGAAGTTCGACTTATTCATCGTCGAGG
TCTTTGCCTCCGAATGTTTTCTGGCCATTGCTCACGTCTTGAAGATACCCATTGTGGTCGGGGGTGTCACTACGAACGAG
CTGCCATGGACCAACTATATCTTGAGGAATCCCGAGAACCCCAGTTATATTCCCAATTCTTATAGCAAATTTACGGACCG
AATGAACCTTCTTGAAAGAACCAACAATTTTATAAGTATCGTGGTCGCCAAGTTATGTTACAGATTTTTCTCCGACGAGC
CTAGCTACGAGATCGCGAAGAAACATTTTGGCGACGATCTGCCTGATTTCGATGCGTTGAGATCAAGGATCTCTTTGATC
TTGACAAACGGACATCCAGCCGTCAGCGTAGCGCGTCCTCTGGCTCCAGGATATAAGGAGCTCGGCGGTATTCATATACC
GATGTCAGGTCCACCGCCGCTGCCAAAAGATCTCCAGGATTATCTGGATTCTCACGGCAAGGACGGCGTTATTTACTTTA
GTCTAGGATCGCAAATAGACATGTCCACCATGCCGAGGCAGGTGTTTGCTGCCTTTTACAGAGCATTCGAGCAAGTACCG
CAGCAAATACTGTGGAAGTGCTCCAGAGGGAAAATGCCCACGCTGCCCAAGAACGTTAAGTGCATCGAATGGGCGCCGCA
GCTCTCCGTATTGTGTGACGAAAACGCGCAGCGCGAACCGGTGGGAGGATTGGTCAAGCCAATCCTCAAAGTTGTCACCT
TGGCAGGGCGTTTCCTGCATCTTGCAACATTCCCGCCCACCCTGCTGTCCAGTGTCCAGGTAGACCATGCAGGAGTGAGC
GAGAACGCTGCATTATTATTAACATTGGGAATACCCAATGACCGCGAGACCCCGGTGGTCCGCAGCTGTGTGCCAACGCG
GTTTTACGATACGTCAATCGCTATTGAGGCAAGGAAGAGCTCCAAGGATTCCAAGTCCCGTGTGGAGTTTGGAGGTTCCT
CAATGGCCGTATCCTAA
>ColletesGigas_000054-T1 ColletesGigas_000054
ATGTTGTTGTTGGAGCAAAGAATAAGATTGATCGTGCCGAACGACTTTGGGGGCTTCATTACCGATACATCTTGTACGTC
GGTTTTATGGAAGTACTCAACAAACTACGTACCCACGGGCAGGCAAGTTGGTCGCATGCAACGACAGAGAATGGGGGCTA
ACACTCAAAAGCACTCACCATCCTGGCCTCTTGATTACACTCCGACCTTGAACGTTCTTCGAGAACAAAAATTATCGTTA
GACACAAGCCATTATCAACCCTTCCCTAGGGGAACTCACGTTTTACAAATTACTGAAAAACATCAGCCTCGTTACCCGCT
CGAGTGCGAGGGAAACGCGGTGAAAGTGGTCGTTAACTTAAACGCCATTGTTACATTATGA
>ColletesGigas_000055-T1 ColletesGigas_000055
ATGTCCCTCGGGAGAGGACTCGTTGAAGGCAGAAGTGGGGTCGCCTTTTGCTCGACGCTGGTAATGAGCGACGCGCGACA
CTCGAGAGGGATGAAACCGGACCGGTTGGAAATGGACAGATCGTACGCTTCCGGAGCTGGAACTTCCAGGTTGGAATCAC
CCGGTGTTGTTGCCACAGAGAGGGACAAAAACGAGCGCGCCTTTTCCTCGGAAGCCCTTTTGCAATTCTCCGTGACGACG
GGTAACGAGCGACCGATGAAACTCTAA
>ColletesGigas_000056-T1 ColletesGigas_000056
ATGATACCGTGTGAGCAGAGATGTTCCTTTGATTTTAGGTCGGTTGCCGAGGGAAGTGCTGGTCTGAAGGGTCGCGGTAA
TTCTGTAAACGAGGGTGAATCTCAGCAGCAAAAGGGTGAAAATGGCAGTTTCTTTAATCACGTAATACTTTGCTTTACGC
ACAA
>ColletesGigas_000057-T1 ColletesGigas_000057
ATGTTGCAACGAGTGGTATCTTGGGACTGTATCGAAACGCAGGATGAGATTTCTTCCATTACGCAGGATGGAACGAAGAT
AAAGGACAATCTGGATGGCGGAGCAATCTTGATAAAGCAAAAGCTGCTTCGGGTGTTCCTGTCGAATAGAAGGGCGCCTA
GCAAAGGAAAAGACGGGGCGGGAATGGCTCTTAGGACTCTCAGACGCGAAGATGCGAATGCAGATAGAAATACAAATGTC
GTGTCTGCGTCTACGTGCCTTTTTAGGTCTGTTACTGCAGCCATATCCGGCGTTCCTTACCCGTGTTCAACCAGCGAATA
A
>ColletesGigas_000058-T1 ColletesGigas_000058
ATGTTTTTCACGCTCGATCGAAAGAATGATGACAAAGATCTTGCTGGAGAAAGAGAGAGGGGGTTTAGCGATACAGAAAC
GAGCGATTTGGCAGTCATCTATACGACAGAGACGTTGAAGCAAGCCGAAGGTGTGGTGAGCACAGTGAGGTGCGAGGGCA
GGGATCATGCCCTCGGCCGTGGAATCAAACGAAAACTGGACTCCATCCATTCCATGCATTCTACCCTGCATGAAGACCAA
GATGCCGAGGCAAAGTCAGAGGAGAAGAGCCAGAGGAGACTGGAAGTGGGTGAGCTTGTATGGGGCGCCGCAAGAGGAAG
TCCGGCCTGGCCGGGCAAGGTCGAGTCTTTAGGCCCCCCGGGGACCATGACGGTCTGGGTCCGTTGGTACGGGGGCGGGG
GAGGTCGGAGCCAGGTCGAGGTCAAGGCTCTCAAGTCCCTCTCCGAAGGCCTCGAGGCGCACCACCGTGCGCGAAAAAAG
TTTAGGAAAAGTCGTAAATTGAACATGCAGCTGGAGAACGCCATACAGGAGGCGATGGCCGAGTTGGACAAGGTGCCAGA
GTCCGGGAAGGGTCAGAAGCCAACCGGAAGGTCGTGCAGGATGACCGGAACCAAAGGATCCGAGGGCAGCGGGGCCTCGA
AGCCGGATAGAAAGAGATCGTCGAAGAAGTCCGTTGCCTTGAACTCCGTCGCAGCGGAGCAGAAGCAGTGTCGATGA
>ColletesGigas_000059-T1 ColletesGigas_000059
ATGCCCGAAAAGGGACCAATCGGCCAGCTCGTGTCTTCTTATCGTCCGGGACGATCAATAAGTCCCGGGAGGAGAAAAGA
ATCCGCTCACCATTCGCTGCCAGCGACGTCAACGCGACGATGGTACTTTGGACGGAGGGCGGCGGATGGTGAGGGGAGGA
CGAACAGGAAGGAAAACGACGACGTGGAGGATGGTCTGAGCAAAAAGAAGAAGAGAAAACAAGGGGGGGTCGGAGGCATT
TTTTCCGGGGTCTCGGTTTCACAACTTATGGCACAACGCGACAGGGCTATTGTTGCGGCATCTGGAGTTCAAGGGTCGTC
GGTGCCAAATAGATCACAGGTGTGGCCAATCGCAATCCCCAATTTGCAAGTTCAGCAGAGCAATCAACAGATCTGTCATC
AAACGCTAAACTCACCCTCGCAAAATCAAGACGTAAACGGCTGTGCAACGAGAAATCCTCAGCAAAGGTTAGGTCAGCAT
AACATGTCTGGGATGCTAATGGGAAATCCTCTGATCATGAATCAGCAAAACGCTAACTTCAACAACATGACTCAGCAGCA
ACAACAACTGTTGCAACAACAGCATCAACAGCTTATATTGCAACAGCAACAACAGCTTATGCAACAGCATATATCTCAGC
AACAGCAGCAGCAACAACAACAACAACAACAACAACAACAGCAGCAGCAGCAACAACAACAACAGACGCAACAGATGTTG
CCGCATCATCAACAGATGCAACATATGCAAATATTACAACAGCAAGAGCAATCGCAACATCAAAACGCGGTTGTCAATCA
GCTAACGCAACAGCAAATTCCTCATTATCTAAATCAATTAAATCAACAACCGATGCACGTGATGCAACAACAGGAACACT
TGAATCAACAGCAGCAACAGCAATTGCACATGCAGCAAATGCAAAAGCATAAGATGCAGCAGCAACAACACCAGCATTTG
ACTCAAGAGGTCGATCAACAAACGGGGAATTACAATCCTCAGCATTCCTCGGAGAATTACGTGCATCACATTCAACCGTC
GCAGATATCTCAGCCTGCTATTCACCCGCAGTTACATCAACTTCATCAGCATCAAATGCAACAACAGACCCAACAGCATC
AACCTAATCAACACGTGATACAAGCTCAGGCAACCGATCATTTTCAAATGCAAATACAGCAATTACAGCAGCAGCAACAG
CAACAACAACAGCAGCAGCAACAACAACAACAACAACAACAACAACAACAACAAGTATCTCAGGCTTGCGTTCAGCCTCA
GTATCCTAATCAACAGTTGAACCATCACTCGTTGGATGTCATGCAACAACAAACTTCGGGCGCTGTGATGAACACGATCA
ACGCTGGTGATATTCAAAACAGACATAATCGTACACCTTCCGTTACGGAAGAAGATCTAAATGTGAAGCAAATGCAGCAA
CAGCAACAACAGCAGCAGCAGCAGCAACAACAACAACAGCAGCAGCAGCAGCAGCAGCAGCAGCAACAACAACAGCAACA
GCTTTTATTGCATAATCATCCGATGCAGCGGCACCACGTCGTACAAAATGGAAACTTGACGAGCAACCCGCACGAGAACG
TGCAACGAATGTACGCTCAGAATCAGGTTCAGTATCCTGCGAGGAATTTCGATGCTTCTAAGGGAACCACTGCTGATGTC
AAACATCAGCAGCAATACACTTTGCCTAATCTAGCGGGAAGGAGCCCGAACACCAATCACACCGTTGAAGCACAATCTGG
TATGGGACCAAACGGACAGCCCGGAAATATGCATTTCACCTCGAGAACACCGCCCTGGCAACAAAACCGACCGGCGTCTG
GTTCTCACCAGCCTTCTCTCGTCACGGTCCAGAATATTACCTGCAACTCCTTCGATCGTGTTCCGCCCTTGCATCATCAC
ATTCCACAAGCCACCACCTGGACCGACGAGGTGGCTCGCAAAAAGGCAAAGTCCAACAAAGTAATGGTGAAGAAGCAACG
CCAGCACAGCGTCACGGACGTCAGGAACAGTAGCCTCGATCAACCAGCGTCGAGTCCGATCGACGAGTTCAACGAGAAAA
GTCATCAGAACAATAGTCAGATAGGTTCGACCGTCAACAGCAGCGGTCCGTCGTTTTTGGAAGACCCTAGTGGTTACCTA
GCACAGCAGACTGCGTTGTTGAACAGCACGATATCGAGACAAACGGGCGTCAGTAGTTCGCAAGTGGGAATGGTTAACAA
TTCGAAACCACCGCAGACGAATCACGGATCCCACTTACCTAATAACGCGTATCTTCCACAACCAAAGCCTTCCTCCAGCG
TTAGCCCCACAAGTACATCGACGTTCAATTCGGTGAAGAATCACGCGACCTCTCCCGTTGTCGTGCACAGCAGCATGACG
CCCACGTCGAGCAGCGGAGGAACAGATTCGGAGGGTAGCCCTTGTCAAGGTTGCGTTACCAGCGCAGATACGCAGTCCTA
TGTGCAGGATCAGTACAAGCAGCAAATGCAGCGACAGTACCTGATGCATTCAGATCAACGCGAAGATCCTGTTACGTCGT
CCACGTTTGGGGAGCAGTACCAGAACAACCAACAACAAGCTGATTCGAGACCAATTCAAGGCGGCACGGTGAGCACCAGC
CACGGATCTCCGATCGGAACGAACAGTCCAGCAAATTCGGACACGCCAGCTTCCTCAACGCCCGGAATATCGCAGCCGGC
GACGCCGCAAAGTTTAATCTCATCGCAACCTTCCACGCCTCATAGTTATTCGCAACCGCCAACACCTCATTCGCACGCTA
CTTCTGGTCAAGTGCCATCTCAACCTTTAACGCCACAAGCTCAGCAACCGTCGCAGTCTTCGATGAGCAGCGGCGTGCAG
GAGCAACGTTCCGAAACGCCTTGCTCCGCTACAACGAACACGAGCGGCGTCCCTCCTACCACGCTCTCGTTGCAAACGTC
CTCGTCCGCCCCGGACAACATGACACCTCAGATAACCAAAAGGCAAACCTCAAGACAATCGTCTTTGGACGGTTATCAGC
CGCATCCGCACACCGTAAACGCTGTTTCCAGAGTACCTATGAATCACTTTAGCGGTACGTCGTCGGTGATAACTACTATG
GCCAGTGGACACACCGTCAGCAGCAACACTATCACGTCCGTGCTAGCAGGAAGAGCGAACACAGCCACGGTTTCGATCAA
CACGCCTTCTGGAATACCAAATCCCGCCATACCGGATATACTTTCGAACAAACCTCAGCATCAAGCATCAACGACGACGT
TAACGAACGTGCCCACCACTACTGTTACGCATACTTCTCTACCGAGCAGTCAACCGTCGATGCCAATAAGCGTCTCGAAG
TCGCCATTGGAGATGGTGCAAAGCGTTGTCAGTAGTATACAAGTACCTCAGACCAGTACCACCTCGTCGGTTCAACCGCA
AAATCAACAACAACAGCAGCAACAACAACCACAGCAGCATCCTCAGTCCAACGTTCAAGTACACAACGTTCTTACGTCTG
GTGGAATACTGAAGCACCCCGCTAGTTCAACTCTACCTCCTGGCCATATACTTGTGTCCAGTGGTGGCCAACTAATAATG
GCCAGCACGGGGACGGGTATCAACGGCGTGATGGCACCTCCCCCTCCTAAAATAATTTCTAACGCCAGTTCTATGCCACC
GTTGTCGGTATCGCCCATGGTTACTAGCGTAACGGGCGCTGTTAGTCAGGTGATCCCTGCAGTTGGCGTAGCTCAGCAAG
TCATAGGACAACCTACCGTACTAGTGAACACTATTCAGACTCCTGTACTTATACAGCCAGGCGTGATGACAATGGACAGC
ATAGGGCAGAACGTCCAGATACCGCATCTGACCGTGGCTACTGGTAACGTGATACAAAACGCTCAGTCGATTCTGGACGC
GAACCAAGACGTCGCGAGGAACGTGAACGCCAGTCAGGGAATGGTAAATCGGCAACCAGCGTTGCTGTCGCCAGAGTCGG
CGATAAGCAAAAAGAAAGCGTACAAGAAACGAAAGACAAACCCTCAGACGGTAGCCTCGATGTTGCATATCGCATCATCA
CAACAGAACGCTGGCATGTTGATGCAATCACAATCAAACTTTGCCCAACAAAACTTTCAAACTCAGAGCATAGGCGGCCC
GATGTTGCAAGCGTTGACCATCGTACCGGGAAAAGGTGGAGCACCCGCCCAATTGGTGATGAACGGTCAGGCTGGCACGA
CCTCGGCTCAGTTCAATGCTCAGCAAATAATCACGAATCCTCAGCCGACCCAGCAAATAAATCTGCTCCAGCCGGTGAAC
TTATTGAACGGAGCCGCTGGAATGGTCCAAAATTTCCCCACCATTCAACAATTTATCGTTCCTGGCATCGGGAGCATGGT
GATGTCCGCCGATGGAACAGCCACCTTGTTGCAAGACACTGGAAACCTAGGCATGCAGCTGCAGATACAGAACGTGAATG
GTCAGAACGTCTTAACCCCGGTTCAAAGTCACAGCGGGATATTCAATCCCAGTCAAAGCATCTTGGCAGCTGGTCCTGCT
GGAATGGTTATTCGCGCACCGCAGGCAACCGGTGGAAAAATTATTCAGCAGCACAGTCCTGGCGCACAATTTCTATCGCC
GAACAGTGGTCAGTTCCTAGTAAACGGTACCACGTCGTTCGGGAACCAGTTGAGCCCAATAGTAGCCAACGTCAGTCCCA
ACCAGCAAGTGACGTTCAACACCTCGCAGGTTCGACCGTCTAACATGCAGGGTCAACAAGAATTCATACAGATGAACGGT
CAAACGTTGATGGTACCTTGCGGCACCGCACAAAACATTGCTGTTTCATCAGCGTCCAATCAACAGAACACGACTTTCGT
GCAACAAAACACCACGATCGTGCAGCAACAGACCACCATGGTGTCCAACAATCAGATACCCAACTTTCAATCCGCAGCTT
CTAACGGAACGGCCGTTGATCCTTCTTTGAACATCGATCACAATCAGTCGTACATTCTTAGTTCCGGCATGATTCAAGGA
AAGGCGCCGACTTCGCCGAAAAGTAACGTCAATTCACCGTCCGCGGATCAAAACGTCGAACAACAACAATACGTTCTTGC
AAGCAGCAGCACGACCGTCGTCGAAAAAACGGCGCAACAGAGCGACCAACACAGCCCTCTGATGGCCAGACATTCTGTGT
CCACACAAACGGCAGGGAATCAAGCTAACATGGCACAGTCGGCTATGATGAGGCAAGGATCTCCCCCGGATACCACCACG
CATAGTCCAGGAAATAGCCAGAGGTCAAACAGCCCTGCTGTGGATACTACAACGCATGGAGCAGCTTCACCGGCACCACC
GATTACAGTTAGACATCATTCGTCATCCACGCCAATGGTTCATTGCGTGTCGAGCAGCGAGCCGGACTCAGCAGATGTGC
CGGTGCCGTCGGAGGACTGGAGGATTCAGGGTATCACCACGAAGGAAATAACGCTTAGTCAGCCGGGTCTCCATGGAAAG
ACATATGTGGAATCGACGGTGACTACTGGGATCCAGGTTGGTACCCATGTAGAGCAGGTCAACCGTCATCTAACTCTAAC
AGACATGCACCAGCCAGCCGATACGACACACCCTGAAAACACATACGCTGACTCACAGGAGCATATGGACACTTCATCAC
CAAATCATTCCATATATTCAGACACAATGGACCACTCCCTCGTGGAAGATCAGCTAAGCGTCACTAAAGAAATGACGGAT
CTCTCTTATACGGAGATGGAGGTCAATACGTTGCCGGTTGTAGGTCATGGTCATTATCAGCCGATCCTTTATCACAGCCA
GCACTACGTTCCCAATGCAAACGTTTATCGACAGCAAGCTTTAGTGCCAGACCACGCGCATTACACGATGTTGCCGCAAA
CGAAATTCGATAATAAGTCTTGCGTTGAAACAAATCAAATCGATTCGCAAATTGTACAGCACGTTATTGAGCAGGACGAT
ATCGGTCAGAATTCGGAAGAGAAGTCTATGGACAGTCAACCAGTCAGCGTTCCATACTGTCCCGAGAACGAAGATTATCA
AAAATTTGTGAGCGTTGGCGTCGCAACACCGTCCGGTCTCTATCCTCATTTGTATAACTATAGGTCTGATCCTAATGGCA
TTGCTGTCGTTAACTACTCGCCAAGCAAACAGGCCTATATAAATCCATATATTTACAATCCATTCGTGTATGCGCAAGAG
GTGGACGACGGTGAGGAAACTGACTCATCGTCGGAAGAATAA
>ColletesGigas_000060-T1 ColletesGigas_000060
ATGCCGGTGTGCACAGTTAAAACGTGTCCAAGTTGGAAGGCCGCGGGCCGATGCCCCGTAATGGCCGTCCAGGACTTCAC
CGTGTTACGTGTTGCGACACGACCTTGGAGCCCGGATCAGGGCAAGACGCAGGAGATGACCAAGCTTTGCAACCATAAGA
GGAAACTTTTGCTGCCAATAACGGCGGCCAGCAGTCCTGTTGCATCCTGTACACCGGCGGTCTCCTCGTCGACTTTATCC
TCTGGCCCGCCTGTAGCCGCGATCCACGTGAATGCGGACTCGCCCACCTCGCCGGACAAGGCCAGGAAAGAAACATTGGC
AGTCGTCGTGAACCCTGTTTTAGAATCACAAATATTCCCGTGCCACGGCATCGGTGATCCACAAAGCCGCGAAGAATGTA
CTTTTCGTAGGGGGTGGCGCAACGATAGCCAGAGGATCAAAGCAGCCTAA
>ColletesGigas_000061-T1 ColletesGigas_000061
ATGGTCGAGAGAGGAAAAGAAAGAAGTTATCAGAAATCCACCTGCTGTTGTCCGCAGTGGTCAGCAGGAGCCAGCAGAGG
TTGGCAGAAGCAAGAAGAAGCCAGTAGTAATCATTATACGCTGTCAGTAGTATCAAGAGTGGCCAGCGGAGGCCAGCAGG
GGTCGGCAGTAGCAAGTAGTAATCGTTATACATTGTCAGAAGTATCAGGAGTGGTCATCAATGGTCAGCAGAGGACCAGC
AGAGGCCAGCAGAAGCAGGCAGAGACCCGCACATGCTGGCAATGGTCAGCAGAGGCCAGCAGAGACAAACAGTAG
>ColletesGigas_000062-T1 ColletesGigas_000062
ATGGTACGAATCGAAACACGTGATCCATCTGACTACGCAGGAGATAACACGCGCCTGATCCAAAAGCTGGAGATTGCAAT
TGAAATTCCAACAATAATGAAACAAATTTTGAATTGGGAAAGGTGTAAACAGGTCAGGATGGAACAGAGATCGACGTATG
TGGACGAGGAACAGTTTACGGGTGCCGTTAAGGGCTGGTTGGATTCCGTAGGATGTAGAAGCGCGCTTGAGCAAAGCTAC
GAGCAACATAAATATCGACGATGCATGCGCCGTGGAACGAGCGCAATTAGAGACAGAGACGCGAGTAAAGAAGCCACGGA
ACGAGAGGATAGGACCCCGAAGAGCGAGAAAACGACTGGCGAGGAGTCGACACCGTCGAACAGTACTACGAAGTCGTGA
>ColletesGigas_000063-T1 ColletesGigas_000063
ATGACACCGCGCGCTCGTAACAAGTGCCAGTTGTTGGGTGGCTGGTTCTCCTGCTTCTCGTCCGGTCTCCCTTCGAAATC
GAGAGTCCATTGGCTGGAAGCGTGCAAAACCAGTCTCCGGACGAGGGTAGAAAAAGACGAGGACGAGGCTGCTCGGACAG
ATCGGAAGAAAGAGGAAGGCAGAAAGAGGTTGAATTTCTTTAAGGAATCCACAGTGAATCATCTTTTCCCGCGGCAACTC
GCTTTCGACGAGTCAAACTTAACTCCTGTTCTACATAGCGTACGAGCGACCAATGGAAATAAATTTCCAGTCGCCAACGT
TTCGAGATCCTGGACCAGGTGCTCTTCGTGGCATTTAACAAGATCTGTCAATATTCCGATGAAGATGGTACTTAAGTTTG
AAGTTAATCACAGATATTATTTACCTTCGTGTTAG
>ColletesGigas_000064-T1 ColletesGigas_000064
ATGGTTGCACTTAATCCGCCGATCATTATACGTGCCTCCAATAACAGGATCGAGGGAAGTCTTGAAGGAGCGAGGGAGCA
AGGAAGTAAGTTGGTCGTTTTACATGGAGCAGAGGTTTACGAAGGTATGTGCACGCGCGAGGAAGAAGCTTTAAAGGGTA
ATTCCGTAGGGGAGACAATGAAATCCCTAGTAGAATCGGAGGTTCTTCAACAGCCGAGACGATTAGGCTTCATGCGTACA
CTTCAGGAATTTTCATCCCTTTGTCTACTGTCGAGGGCGTTCCTCCTCGACTTTGCTTATCATTAA
>ColletesGigas_000065-T1 ColletesGigas_000065
ATGAGCGCGAGTCGGAGAACGGTCGATCAACGTGGGAAACAAAAGCAGCGACAAGCGGGTAGCGAAACCACATGGGAGCC
GGGGAAAAGGCAATCGGTGACAATGGGGGTAAAACAGTCGCGAAGGAAACTACCGGGAAACGAGCAGAGCAAACCGTCGC
AAAATCCGCGGGAACCGGATGTCGACACGAGAAACGGAATAACAAGAGAGTTTATGCCGGCCGAAAATTTAGGAAGCCGA
ATAAACTTGGCAGAAATACACCGTGGTATGGAGCGAAGGGGGTGGTCGGAGGCAACAGAAAGAAGTGGAGCAGACGAGAA
AACGCAGTGGCAACGAGCGTAG
>ColletesGigas_000066-T1 ColletesGigas_000066
ATGAGGGCATTGCCGGGGACACTTGAGGTGAATGTTTTGCGAATGGTCGGTAGATGTCTGGTTTGCTCGAGGCTGATATC
GACCTGGGTCTCGAGTCTGGAGCCGCCGCCTTCGACCCCCTCTACTGTTCATTACTACCACAGCGGCCGGTGGTACACCA
TCACCGATTCACCACCGGAACAGACTGACTCCACCACCAGCGCATTCTCGCCAGCACCGACGTCAAGAGGCTTGTTCTTG
CGCCGCTCAAAGTTCGTGTCCGTTTCATATGTCTCACCTCCAGTCCCTTCACGGATTCCCTCCCTTTACTTCGCGTCTGC
TGTACGTCTCTCCTCTAAACTCCCGGGACTTGCTTAG
>ColletesGigas_000067-T1 ColletesGigas_000067
ATGTATTTCATAATTCACGACGGTCGCGACAAAGGGAGAAAACAGGACGCGGAGGCGGGGGAGAAGGGGACGTGGATCGC
AGGGAACAAATCGAATCCGGCGCAAATTAGCGCGAACGCTGGTACACGAATTCGTCTTGTTGTCACGAGAAATAATTGCC
AGGAGAATTCCTATGGCCGGGGTTTGGACGGGAAAGGCGAACCTTCCCTCGGGGTTATAATGCCCGGGATGAAGCGCCCG
AGTCCAAGCAGTACAGCGCTGGGTTCGCTGGATCAGCTGAAGGAGTACCTGACGACAGTGGGAACCTGTAAATGCGGTCT
CGAGTGCCCGCTAAAACCTGAACAGGTCTTCAACTTCGACCCCAAGCTCGGCGACAAGAAGTCTGAATCCAAGAAACTGA
GCCTCGTAAAAACCGCCCGGCGCGTACGTCGAAGCCCGTCGCGAGTAAATCGTAGGCCGTGTAGCAAAACGACGAGCGGT
GTTCCTGTCGTAATCTGGCCGGAGAAATCTCCGTTGCCGGCGTTCCTCGTGCAATGA
>ColletesGigas_000068-T1 ColletesGigas_000068
ATGTTGTCCAGCAGTATTCAGGCACGAGCGGCCGTCGACGTGGGCGTCGGCGTCGGTAAATCAATCGATGAAGTAATGGC
AACGAGCAATAAACTGGAAAATCACAATAAATCGAGTTCCGTGGTCCAAACGATTTATAGACAGCATCAAAACGAAACAA
GAGATTGCGCGGCGCACTTCATGCAAATGCGTTGTTACGGTATCCCGTCGATCG
>ColletesGigas_000069-T1 ColletesGigas_000069
ATGGGCTCGACGATATCATTTTGCCACTTTCTAATTCACGATTGTTGTACCCAGACCGCGAACAATAGTCATAGCAGTAC
GGCTCAAAGAGTAGGAGCGATTCAGCTTTCAGCAGGGCCTCATCCAGTCGACAAAAGGCAAACTGACGTCGATAATCATC
GATCCAGACGAGTGGACAACCGAAAATGCGGAGCACCGATCGCCTACCATGACATACGTTCTAGGCCACTAATCTTGGCG
GGAATTGCATCCGAGACCACGGAACATAGACAGCCAAGGGAGACCGAGAGACACAGCATCGACGCGAAAAGCTTCACGGA
TAACGAGAGACAAAACTCCGACTGTCAATTAAAGAATTTGTAA
>ColletesGigas_000070-T1 ColletesGigas_000070
CAGCGACGTCGTTGCTGGCGGCGACGCGAGATCGCTTACGATATTTTCTCCGGAAGGTTTTAAGCGAGTCGCAGGCCGGG
GCTGTGCGGATCGATCGCCGGATAAACCGGCCGATAGACACAAAGCATTGTGGGTAGGACGATGCAACGGCATCCGAGAG
CGCGGTGCTCGCTGGTTCGCTTGCTCGCATTCACCAATACCTTCTCAAGGCAAACAAAACGACGAACAAATGCTCGATAC
CATACCGATCCGCACCGCCAGGGACGCAGCCAATACCTTGCCTCGACGTTCCGGTTTCCTTGACTTTCTCTCGGATACGA
CTTTCTTCTGTTGGATTCGCGGCAGATCTGTCTTCGAACTTTTAACACCTTCCCAAACCCACGCGTCGACTCCGAGACGG
TCGCGATTGTTGTCCAGATAA
>ColletesGigas_000071-T1 ColletesGigas_000071
ATGGAGAGGAAGATAAAGAGACTGACCGAAAATAGAGATAACAGGGAACCGCTCAATCGAAGTGTCGAGAGGTGCAGGGG
CGAGAAAGGCGAAGAGGGGGTCAGAGAAAGGGATAGGGAAATAGGGTTGGGCTTGGTACAAGCCTCGGATAATGAGTTTG
CGAGAGCAGCAACGGGCCTAGCAACTTCTGATTCTCTGCCGGCATCAGCTCCACAACAACCTCGATCAACCGGTCTTCCG
CTCCTTTAG
>ColletesGigas_000072-T1 ColletesGigas_000072
ATGGCCGGCAAGCCTGAGCAGCCGTCCACGCACCCTGCTCCCCCAAATCACAGTCATCATACTCATCATCAAGTACACCA
TCATCAACATCATCAGCATCACCAACAGCAGCAGCAACAACAGCAACAGCAACAACAACAACAACAACAACAGCAGCAAG
ATCAACAGCAACAACGCCCTCAGCACGCACAGGGGATCCAACAGAACAGCGTTCTAGTCTACGTATCGGGGGAGAATTTT
GCGTACGCGACGGCGGTCGGTCAGAATGCCGCCGCCGCTGCTGCTGCTGCTGCTACCGCAGTCGGCTATCAATCTCCGCA
GCAGGCGACGTACACCGGCATACTGCCGCCTCAGGTGGCGACGGCGGCGGCGACGTTTCCCGCCAAAACCGCCATATACT
GCAACGATAACAACGGTACCGTTGGAAGCACCGCCAATAACTGTTGCCGGTTAAAGCCGCCGGAGTACGCGTCCGCTGAC
GGTGACCCGAGCCGATCGACGCGCACATTGTCCGCGGGCAACGTGGAAGATGAAGAGGATTACGGAACGATCGTCTCGAA
CAACGGTTTACTCTACAGGCAAGCGAATTTTGTTCAAGCGACCAGCACGTCCGCGACCACAACGATGACGTGCGTGGTGT
CGGCGTGCGATAACAAAAATGCAGCGAATCGAGCCACGTTGGAGAACGAGTCCGTCAATACCGATAATCTCGCGACGAAC
AACGTCGAGCCGATCGGCAGGGTGAACGGCAGCGATATGGTACCCAACAAATTATTTCCATCGAGAATCCACAGCGAGAT
GTATTCGACTGGAGCAAGACTGGCGGACGGTTATAACAATAACGGTAGGATCGCGCAGGGGAATCTCGGGGAGGGTTGCG
TCGGGTTTCTGAGCGACGACGCCGCTTGCGTCGCTTACGTGCGACAGGGTAACGAACCGTCGCAAACGTCCGCGAGTGTT
TTTCAAGCCGACGGTGTCGAGCAGCGCGTTGATATGGACGAGAAGAGCCGGCAGCAGCAGGACGCTTTCCAGAATCAGGC
CGGCTCGTCGCTTTCTTCGTCCTCTTCGAGCGTCGGTGTCGGTGGCGGCGGTAGTGTTGTTGTTGTTGTTGGCAATGGTG
GCGGTAGTGGTGCGGTTAGCTGCGACTCCGTTCGATCCGATACCGGTGAATCGTCCACCTATAGCAGTCTGAGCAGTCCC
GAGAGTCAAAGTCAATCGGCACACGACGGTTTGTCGGCCGCCGCGGCGACGGTTAGCGGCGGTAGTGCATGCGCGCAGCA
GGCTGCGCGTCAGCCGCCGTTGTCGTGCATCAACAACTCGAACAGTAATGACAATGCTGGTCAACAAAATGTAGTGCTTA
CGATGAACGGTAGTGCGGTGGTTACGCAGCAGCAACAGCAACATCAACAAGCGATTACAGTGCCACGTGGATGGAAAAGG
ATATGCACCAACGGGGTCATCATTTACATCAGCTGCATCGATCCGCAGTTAAATGCTCTTGCTAGAACTTTAATTTCGCT
AATGGAATTAAACTGCGTCCTGTCGGGGCAAATAAGATTAACGAAGCGACTGGTAAATTAG
>ColletesGigas_000073-T1 ColletesGigas_000073
ATGGTGAAGGAAACAACATATTATGATGTGTTGGGTGTGAAACCTGGGTGTACGCAAGAAGATTTAAAAAAGGCTTATAG
GAAACTTGCTCTGAAGTTTCATCCTGATAAGAATCCTAATGAAGGAGAAAGATTTAAACAAATCTCACAAGCATATGAAG
TATTATCGAATCCTGAAAAGAAGAGAATTTATGATCAGGGTGGAGAACAAGCTTTGAAAGAAGGTGGCGGCGGAAGCGGC
GTATTCTCTTCGCCCATGGATATCTTTGACATGTTCTTTGGACCAGGTTTTGGTGAAAGAGGCAGAAGGAGGGAACGCAA
AGGTCAAGATGTTATACATCAGTTGTCTGTTTCGCTAGAGGAACTATATAAGGGCACTCTTCGCAAATTAGCTTTGCAGA
AGAATGTTATTTGTGATAAATGCGAAGGTATCGGTGGTAAGAAAGGCTCTGTGGAACAATGTTCAACATGTCACGGATCT
GGTATGCAAGTTCAAATTCAGCAACTAGGACCAGGAATGTTGCAACATCTGCAGACTATGTGCGGAGACTGCAAAGGTCA
AGGAGAACGTATAAATCCACGTGACCGTTGTAAACAATGTGGTGGCAGGAAGACTATTAGAGATAGAAAAATTTTGGAAG
TACACGTTGATCCAGGCATGGTAGATGGACAGAAGATTGTTTTTAGCGGAGAAGGCGATCAAGAGCCTGACTATGAGGCG
GGAGATATTGTTATTCTTCTAGAAGAGAAGGAGCACGATGTTTTCAAGCGTACGCGCAACGATTTGATCATGAGAATGCA
ACTAGAACTCGTAGAAGCCCTATGCGGATTCCAAAAGGTTATTCGTACTTTAGATGGAAGGGATTTAGTAATAACTTCAC
TTCCTGGAACCGTTACAAAACACGGAGACTTCAAATGTATTTTGAACGAAGGAATGCCGATGTACAAAGATCCTTTTACG
CATGGCAGGCTTATAATTCAATTTGTAGTAAATTTCCCGAAAACTATTGACCCCTCTGTTATTCCAATGCTTGAACAATG
TCTACCTCCAAGGGAAGAGGTTATGATTCCAGAGAGTGCAGAGGAATGTATACTTACGGATTTAGATCCAGAACAGGAAG
CAAGGCGAAGAGATCAACGACAGGCGTACGAAGAAGACGAAGGAGGTCCCTCGCGAGTCCAATGTGCCACACATTAA
>ColletesGigas_000074-T1 ColletesGigas_000074
ATGAGTAATCGGCTATTATGCCGAAAACAAATGGTTGTAGATGTCTTTCATCCAGGACATCCATCAGTCCGTAAAACTGA
AATACGTGAAAAATTAGCTAAAATGTACAAAGTTACACCTGACGTAGTGTTTGTTTTTGGTTTCCAAACCAACTTTGGTG
GTGGTAAATCTACTGGATTTGCATTGGTCTACGATACATTAGACTTTGCTAAGAAATTTGAACCCAAATACAGGTTAGCA
AGGCATGGACTATTTGAAAAACAAAAGCAAACAAGGAAACAACGTAAAGAACGTAAGAATAGGATGAAGAAAGTTAGAGG
TACAAAGAAGAGTAAAGTAGGAGCTGCATCTAAAAAGGTATGA
>ColletesGigas_000075-T1 ColletesGigas_000075
ATGAAGTTGGGAGGAAATAGTAAATTACACTCAAATTTTCAAAGAAGTGAACTTTTCCACAAAATAGGAGATTGGTTTAT
TGATCTGAAGAATCAACTTTATCAAAAATTGTATGGACAAACAACTACCACGACCCCTGCTACTTTGTCAACAGAAGTGT
TAGATTTGAATAAATTGCAATTGGAAACCAGATTAAGAAATCGTGAATGGCATCAAATAGATTTATCTACCCTATCTTTT
AATCCTGATGAAGATTGGGGATTTCGCGTTGGTAACTGGTATTTTATCCGAAAAAGATTAGAAGGTCACAACGGATTTGA
GAAGAATAATTCGATTGAATCGGATTTTCACCTTCAGAGTACTATCCAACCAACAAATCCAACTGAAGTAGAAACCAAAG
GGACCTCTGATCATCATACAAATAGTTTAGAAATTACGGAATCTTCACAAATCATATCGCCTACAACTGTATCCATGATA
CATGATATGGGACAACTCACAACGCAAGAAACAACGATACAAACTAGTACGCAAGTCGATACATCGGTGAATTCTTTATT
AGTAACAGAAATACTGTTGGACAAAAATGAAGAAACCAATATTGATTCTGTTCATAAAGGATCTGTAGAAGTTTTAATGG
ACTAA
>ColletesGigas_000076-T1 ColletesGigas_000076
ATGTTCAGTAATGCGTCTCCTACTCAAGAACATGTGGATTATAACAAAGATACAACGATACAACAGCCTGAACAGATGGC
ATGCACCATCAGTGTGTCTATACCTAAAGTAGAACCTTGTTGTTATAGTGAATCGGATTTCAGTGAAGGTACATCAGACA
CTAATGGAATTATTACATCACCAATTCCTTTTACTACACCTTATAAGGTAAAGGATCCCATTGTTTTACTTGAAAAGTGC
GATAAAATATGGGAAACATTAAAATTAATAAAAGATGTACAAGGTAGTAATAGTTTAGGTACTTTTAATGAATTGTCATC
AAACATCACAAATTCAGAATCTTTATATATTAAATACCAACCAGTATTAGGCAATAACAATACTGCACTACCAAATTTTA
AATTTTCCATCAAAACTACACAAAAATTATTTCATTGTTCAACATGTGGAAAGCTATATACAACAAATCGATCATTGAGA
TCTCATTCAGACAGAATACATGGTATTTATATACCACCAAAACGTACGTCACAGTCAAAAAAACATGAAACTAGATTAGT
TACTGACTCTTTACCACAAAGTGTGCCATCAAATGAAACTGAATGTAAAAGCCCATCTGCTTCAAATGTTCAGTTACAAA
AAAAAAAGAAAAATGTTTTCATACCTGCTAGTAATAATATTGATGGTAATGAAAACATAAAAAAAGATGAAAAAGGAACA
ATGCATAAGGAATTGAAGCAGAATGAAAAATCAACTGTTTTGCAAAATGACTTAGTTTCACAACAATGTGTATTATGTAA
GCAGCTTGTTAAAAATATAAGAGAACATTTAACAGATTATCATAAAATTGAGTGTTCTAATTTAATGTTACAAGAATTAG
AGAAAACATCTGCTGCACCAAAAGTCAAAGAATTAAACAAAATATCTGTTAATAATGAACCTTTGAAAAACAATGGAATT
ATTCAAGACAAACATTTTGTATCCTGCCAAAGGAAAAGAAAAGAAAAATCAAATATATCACATGAAAATCTTAAGAAAAA
ACCTAAACTTGATAGTGATGGTAATAATTTTAAAACACAAGGTGAGATGGAAAAAAGTATACGTCAGTGTGATATTTGTT
ATGGGATTTATAAAGCGAAAAGTTTTTCGAAACATTTGCGCATTCACCGTATTCGCGGAGAAACGAAAAATAATTTCCAT
TTGTTCAGTTGCAATTACTTGAATTCTCCATTCTGCTCAAGACACAAGGGAACTGAAAATTCAAACAATGTGTCTCCTGA
AAACACAAATTTATTTAAGGCCAAAATGCAAAAGCAAATGTGTAACAATCAAAGTTCATACATGACAAGATCCTACATGA
AAAACCATTTTAAGGAACTAGAGACTACTTGTTCTTGTGGAAGATCATTTCGTAATCCTCATACATTGTATATGCATAAA
ACCAAGTGTCATTTTCCAAATAGTAAAGAAACACAGCTTGCTAAAAACAGTAAATTAGATATGAGTGCTATGCAAAATAG
ATGTGACAAAGACTCTGGAGTTGGGATTAGTATAACAATAAAAAAAAAGAATAATTCTTATGAAGTTGTTGGTAAAGATA
TTGGTGATGAAAATAAGTTGCAGAGTTCCAGTGATTCCAGAAATATTAATGAAGTATCGGATATGTCAGAAGATGATACT
GAAGTAGATTCACAGGATCAACAGTATATTGTAGAATCATCTAAATATAGTGAAAATCATAGTATTTTAAGAATTCAATT
TGTCGACGAAGATGTTGATGTTGACATTGAAGAAGATTCACAAAATAATTTATTTAATAACAATATTTGTGATAAGCTTA
TCACAAATGAAATGATAAATGACTTTAAAAAAGATGATCAAATGCAAGAAAAAAAAGTAGAACAAAATAATTCTAATTCA
AATTTTTCATGCAAAAATGTTGTCGCTGAAGAGGAACACGAAAACTGTAATGATACTATGCTCAAAATAAATAGTAACAA
TAATATTTGCTTATGTGGGAATATCTATGACTCTAAAGAAGCTCTTGATATTCACATTAATGAACATCACAAAAGTGCAC
AATTAATGTGTGGATATTGCAAAGAAAATTTCCATAATATCATTGGATGGCACAAACATAAGTGTTCCATTACAAAAGGG
GGGTGCTGTATTCAATTGTTATGTAAAATTTGA
>ColletesGigas_000077-T1 ColletesGigas_000077
ATGACGGGTGAAGAAGGAAAGTGCGGGGGTGGAACTGGCACTGGTGGGGCTACCGATGTTGGAAACACGAACACAAACGT
TACGGACAATGCGAACAATGTTAACGCCAATGTACACGCGAATGTTAATGCCAACATAAATGTCAGCCAGCAGAATGGAG
GACCGGAAAAAGCGCCTGTCGTCGGTGGTACCAACGTGGAGACGTTACCTCGCGCTGGCAAACAAAGTATACAAGAGTGG
TTTATCAGTCATGAAAATTTATAG
>ColletesGigas_000078-T1 ColletesGigas_000078
ATGGCAGAGAGCAGGGCAGGTCTGTGGTATATGCGCGCGGGGCAAGTATATGTGGGGCAAGCAAGATGGAGTCTGGAGGT
TTGGGTCGATATGAACGCGGCAGCGCTATTGCAGCAAACCGCCCCCTATTCCTGTCGTTCCGCTTACCTCCTTCTTTGCG
TCCTTCCACATCCACGAACCCCCTTATCACCTCATCCGTCTATCGTTCAATCGCTATCGACACCGTTGCTTAATTAA
>ColletesGigas_000079-T1 ColletesGigas_000079
ATGCAGCACACCTTGAAGAAAAATGGGATGAAGCAGAGCGATCCTAGTACGGCGTTTCTCCGTGCAGCTCGTGCTGGCCA
GTTGGAGAAGGTTTTGGAGTATTTGGAATCGGGAGTGGACATTAATGCTTCGAACGCTAATGGCTTAAATGCTTTGCACC
TGGCAGCTAAAGATGGACATTTGGAAATCGTCAGAGAACTTCTCAACCGTGGCGCAGTGGTCGATGCCGCTACCAAAAAG
GGAAACACGGCATTACATATAGCTTCTCTTGCTGGTCAGGAGGAAGTGGTACAATTGCTGGTACAACGAGGTGCTTCTGT
GAATGCACAGTCACAAAATGGGTTCACTCCACTCTATATGGCTGCTCAGGAAAATCATGATTCGGTAGTGAAGTACCTTC
TGAGTAAAGGTGCTAATCAAACATTGGCGACTGAGGATGGCTTCACCCCATTAGCAGTTGCGATGCAACAGGGCCACGAT
AAGGTAGTAGCAGTTCTATTGGAAAATGACACTCGTGGTAAAGTTCGACTGCCTGCCCTCCACATTGCTGCTAAGAAAGA
TGACTGCAAAGCGGCTGCCCTACTTTTACAAAACGACCACAATCCCGACGTGACATCGAAGAGCGGTTTCACACCGCTCC
ATATAGCAGCACATTATGGCAACGACCGAATTGCTTCCTTGCTTTATGACAGAGGCGCGGACGTTAATTTCGCGGCAAAG
GCAAGTAATCCTTACCACAATATTACGCCAATGCACGTGGCAGCAAAATGGGGAAAAATTAAAATGGTGAATTTATTGAC
GAGCAAGGGAGCGAATATCGAAGCGAAAACGAGAGATGGCCTTACACCCCTTCATTGCGCGGCTCGATCTGGCCATCATG
AGGTTGTTGACATTTTAATCGAAAAAGGAGCACCGATTGGTTCCAAAACGAAGAATGGTCTTGCTCCGTTGCACATGGCT
TCTCAAGGAGATTATGTTGACGCTGCGAGGATATTATTGTATCATCGTGCACCGGTAGACGAAGTGACAGTAGATTACTT
GACGGCGCTACACGTGGCAGCTCATTGCGGACATGTACGAGTCGCTAAACTTCTACTCGATAGAAATGCCGATCCAAACG
CACGAGCTCTGAACGGCTTCACTCCGCTGCATATTGCATGTAAGAAGAACAGGCCGAAGGTCGTTGAGCTCCTTTTAAAG
CACAAAGCTAGCATCGAAGCTACCACAGAGTCTGGATTGACGCCCCTACACGTAGCAAGTTTTATGGGGTGCATGAACAT
AGTGATTTATTTATTGCAACATGCAGCTAGTCCTGATATACCAACTGTAAGGGGCGAAACGCCTTTGCATTTAGCTGCCA
GAGCGAATCAGACTGATATTATCAGGATACTTCTTAGAAATGGTGCCCAAGTTGATGCCAGAGCAAGGGAACATCAAACA
CCACTTCACGTTACTTCACGATTGGGTAATGTTGATATTGTAATGTTATTACTTCAACATGGTGCCGATGTAGACGCTAC
GACGAAATATTTATATACACCGCTTCATATTGCTGCTAAAGAGGGTCAAGAAGAGGTTGCATCCGTTTTGTTAGAAAACG
GCGCATCGCTTACCGCTACGACCAAAAAGGGATTCACTCCTTTGCATTTGGCAGCTAAATATGGTAACATGAACGTAGCA
AGATTATTGTTGCAAAAGAACGCACCAGTCGATGCTCAAGGAAAGAACGGAGTAACTCCACTTCATGTGGCGTCTCACTA
CGATCATCAAAATGTAGCATTACTTTTACTTGATAAGGGTGCATCGCCTCATGCTATGGCTAAAAATGGCCACACACCGT
TGCATATTGCTGCACGTAAAAATCAAATGGACATTGCAACTACTTTACTAGAATACGGAGCAAAAGCAAACGCGGAATCA
AAAGCAGGATTTACGCCGCTACATTTGAGTGCACAAGAAGGCCATACTGATATGTCAACGCTACTTATTGAGCACAAAGC
AGATACAAATCACAAAGCTAAGAATGGCCTCACGCCGCTTCATTTGTGCGCACAAGAAGACAAAGTTAACGTTGCCTCTA
TCCTCGTTAAAAATGGTGCTCAGATTGATGCTAAAACGAAGGCTGGTTATACTCCATTACACGTGGCAGCTCATTTTGGT
CAAGCAGCTATGGTACGATTCCTTTTACGATCTGGTGCAGTCGTCGATAGTAGCACTAATGCAGGATATACACCACTGCA
TCAAGCTGCACAACAGGGTCATACACTAGTGATCAATTTATTGTTGGAGGGTAAAGCTAAGCCGAACACTACAACTAACA
ATGGTCAAACTGCTTTGGATATTGCACAAAAACTTGGTTACATTAGCGTCATTGAAACTTTGAAAGTGGTTACGGAAACC
ATCATTACAACGACCCACACCATTACTATTGAAGAGAAATACAGAGTCCAAGCTCCCGAATCGATGCAAGAAACATTCAT
GAGCGATAGTGAAGATGAAGGGGGTGGTGATGAAATCGGCATGGCAGCCATGAATGTGTACGGGCAGCCTCCACACGCGC
AACACGCGCAACACGTGTATCTTCCTTCTTACTACCAGGGCCAAATGACCTATACCCACATACATGTATCAGCATTATGG
AAATTAATATTTTGGGAACTCTTTGATAATTGA
>ColletesGigas_000080-T1 ColletesGigas_000080
ATGGCCAAGGGACGACCGAAACGGAAGGAATCGAAGAAGATTGCGTGTTGCGGGTGTACATCCAGCAGGAACAGCGACAC
TTTATATATCAGGGGTTCGTGCAGTGCCACTTTGCCCATCAATCTAAACTCGCAGGCGTTGTACAGTTTGCACATTGATT
TTATAATCCAGATAGAAAGAACCCTTGTTCGTAGAAAGAATTTTAACAATATGGACGTCAAATACTAG
>ColletesGigas_000081-T1 ColletesGigas_000081
ATGGACAATTTTCCTCGTATCGCGATCTTTTCCGTGGATTTCCACATTTTCCTTGCTATTCTCAGCGACGAGCCAGCACG
CGACGCGTTCGCGCCGCGATTAATCGACGATAAAGGTGAAGATCCGATGCTTAGCGACCAACAGCAATATCGATACATGA
CTGTTGACGATATGAAATCCATGGGGGATGATTCGATGCGTGTCAACGTGACAGACGACGAGAGGGATAATCGACATTCC
GGAGCACCAACCATAACCGAGATGATTACAAAAGAAAGTTATCAACGTACGAACGCTGCCAACCTCAAACCAGATAATGT
TGATATCAACAGGCACCCAGTACACGTCGGATTTTGTTCTGAGATCAGAGCGTCCCTAGAGTCCTTAAACACGTCGCTGG
CAGCGCTTGGTACCATGTCGAAAGGACAAGGAATGTGGCGGGACAGCAAGTGTTTACGTCCAAACGTCACAGGATTTGAA
GTGGTTTGCGTTTTTCTGACTAAAAATGCACAGGCTAATCGCAAACTGATGGTACAAACTCTGCACATCGATATAGACCC
CAATTTCTTTTGGATCATGCTTTACGTCAAATGA
>ColletesGigas_000082-T1 ColletesGigas_000082
ATGCGAGGTTGCAGGCACAGCGGAGTGCGTGTAATCGTTCCTCCTAGGAAAGCTGCAATGCCAATGCGTGTCACCTGCAG
ATATTTAAGGAGAGACAAATTGACCAACCCACCACCTTTGATGGAGGGGGAGGCTCTAGCCAGCCGTATTCTTGAACTTG
GACCCGTGGGCGCCAAATTTTTAGGGCCCGTGATCATAGAGGTACCTCATTTTGCTTCGTTGCGAGGAAAGGAACGAGAA
ATAGTAATTCTTCGATCGGACAACGGAGAAACTTGGCGCGAGCACACCTTGGAAGCCAGCGAGGAGGCTGTCCAGGATGT
GCTTAACGAGAGCTTTGAAGGAGAAGAATTAAGCCAGCTCGAGGATCTCCAAACATCACGGATTGTAAGGATACTCACTG
CAGACTTCCCGCATTACTTCGCAGTAGTGTCTCGCATTAGGCAAGAGGTGCATGCAGTTGGCCCTGAAGGTGGCACAGTC
TCCTCATCGGCTGTCCCACAAGTTCAAGCTGTCTTTCCACCAGCAGCTCTTACTAAAAAAATTCGAGTTGGGCTTCAGGC
ACATCCGATACCAGCAGATCTCGTAGCTAAACTTCTTGGTAACAGAGTGGCAGTGTCACCGATCGTAACCGTTGAACCAA
GACGAAGAAAATTCCATAAACCAATAACCTTAACTATACCTGTACCGCAAGCAGCCAACAAAGGCATGATCAATCAATAT
TCGGGAGACGCGCCGACGTTGAGACTTCTGTGCAGCATAACTGGGGGTCAGTCTCGGGCAGTCTGGGAGGATGTCACAGG
TTCGACGCCGCTGACGTTCGTCAAAGATTGCGTTTCCTTTACTACCACAGTATCTGCTCGCTTCTGGTTAATGGATTGTC
GGAATATTTCCGAAGCCACGAAAATGGCTACAGAGCTATACACACATGCGACACACGTACCTTTTATGGCTAAGTTTGTA
GTATTTGCAAAGCGAGTAGATCCGTTGGAAGCAAGGTTACGCGTTTTCTGTATGACTGACGATAAAGAAGATAAGACTTT
AGAGAACCAAGAACACTTTACGGAAGTTGCGAAGAGTCGGGACGTTGAGGTAAAAATGGACATACAATCAATTGCAAAAG
TTTACATGCACCACCCTAATCTGGCACGAAAAGCCAAAGTAAGGGTCTTGGAAGGAAAGACGCAGTATATGGAATTTTCG
GGCAACCTTGTGCCGGTATTAAAGAGCGGCGAGCAGCTTCAGCTACCGTTTAGTGCTTTCAAAGAAAATAGAGTACCATT
TACAGCAAGAATAAAAGATCCGGATGCCGCCGATATGATGGGTCGCATTATGTTTATGAGCGAACCAAAGGTTCCCAAGG
GTGAATTGCCGCAAACGCCGATATGCACTTTGAATATTTTATTGCCAGAAAAAATATCACCGGAACAGACAGTCTCGGAA
GTCGATCTACTAGAGCTCTCGAAGAATTATAGTTTTCTACGCGACGGCGGCATAAGTCGCCCAGACGCCATTCACAGGGC
AACCATACGAATAACCGACATCGCGAATTTATTGGACACAGATTGGGAGAAACTCGCGGAGGAATTAAATATTCCGCCGA
ACGAAGTGACGTCCATCAAAGAAGAGTATTCTAATAAACCTGCCCAGCAAGCTGCAGCAATGCTAAAGATTTGGCAGAGT
AATGGAAATAAAGCTACAGGAAATACATTAGAAAAGGCGTTGAATAAAATTGGCCGCGAAGATATTGTGAAAAAATGTAT
ATTTAACGTCGAACTGGTAACCGATGACGTAGAAAAAGCAGTTGCCAGAGTTCGATTAGATCAACCTGGATTCGATTCTT
TGAAAGAAGAATTGGGACCTTCAAGGGATACTTCCCTACGTCGTGACGCGACGATGGATCCTAAAATGGATCCAGATTAT
GAACTTAATAGAACTAAGGAGTCTGAATCTATGGAAGACCTCAGTATTACTGGCACTAAACGTGATACACCATCGAAACA
GCATGTCACAATCACAAACGGCACTGTATTCAACGGAACCTCGACCCCCATCAAAGATAAATATGCAAGCGACGAAAAAG
AACTTGGGGATGTTATGGCCGAATTTATCGAACAAAAATGTCACGTTGCCGATACGATGAGTAAAAAATCACGCGACGAA
CTTGACGAAGATGAAAAACGACAAAGGGTGATCGCAGACGCCAACAAAATAGTTGACGGTGTAATAGCAGACGCAGAGAA
AGAGAAGGGGAAGTTAGCGAAGGAAGGGTGGTCGGTGGTTTGTGATGATGATACGCGGGACAGTAAAGTGGCAAGAGGTG
CTATAGTTGAAAGTTTTCTTAGAGATCAGTTAGGTGAAAGGGAACTAAAGGATAAGGGCATTAGATCGGAAAAACCGATT
ATCGAACAAATACATGGCGCGCCGGTCATCGAACCGACGATAGTGAAACAACATTATGTTCGTAACGGGAAGCGCGATTG
TAATGTAACGGTTGTTACGTCCAAAACTGTAGTTTCGGGAAGCGACGATAAAACAGGACATCAACCTGTAATAACTCAAA
CCATAACAATGAAGCAAGTTGGTCCAACTTCGCCTAAAGATACAGTGACAATTTCTAGTGGTATTCAGGATGTTGTTAGT
AAGAAGGAAATGTTGTCTAAGGAAGGTAAGGAACTCGACGAAATGTCAACACCGAGCGTAAGTTTTGGGAAGGAAAGCAC
AAAACAAGTACCAGCGAAAATTAAAGAGGTTCAACGAGACGAACAAAAGCAATTGTCACCCAGGGAAACGGGAGCTAAAA
CTAACATTCCAAAAGATACGAAACCTGTGACTGATAAACAAATATCTGCGTACGAAGACGTTTACAGTGCACAGATTCCC
CCTGTAAAACACGATGATAAACAGGAAGACGAATCGAAGAAATCAAAGGATAAAAGTGGTGGCATACTTTCGGGAATCTT
TAAGGGATCCAAGCTTAAGAAAACGAAACAACCCGGTTCAAAGGATGCCTCCTTCGATAGCGGCGACGAAGAAGCAAAAT
CAGTTCCTACGGTTGTACAGCATAAAATTGAAACAGATTTGAAACCAGCTGAAACAAGTACAGCGCCTGACATAAAATTG
GCGACTATGCAGTTCTTAGACGACACGAGGCGAACTGCATCGGTTACAAAACCGGTACCAGAAGTCACAGCAACCGTAAC
CCAAGTAGAAACAAAACACGATATGAAACCAACGACTAAAGATGCGCCTGATCGTCCTACAATTGTTTCTAGCGATTCAA
ACGATCAGGACAAAGACAAGGGCTCCGGTTTCTTTAGTATGTTCAAGAGTCCGAAGTCGAAAGAAAAGAAATTGAAGAAG
TCCAAAGAAGCATCCTTCGACAGCGGTGACGAAGAGCTTCGAAATGCTACGGAAAAATTCCTGGACGATACGCGGAAAAC
TGCCGAAAGCACAGCTGTTTATCCAGTTCCTACGATCGATGATAGACAGACAGTGATTAAAAATAATTTGCATACCTTCA
TTTCACCGGTTTACTACGATGAAGATATTCCAAAGGACAAAATAAATGGGCATTCGTACGATATTTCTGAAGTGCAAAAG
AAAGCAGAAATAGACAGAAGTACTCCACATAGAGATATGAATGGAAAATCAGATGGCAAAAAAGCTAAGGATACATTGCA
AAAAGAACAAAGTCCGGACAAACGTATCGAGACAAAATCAGATTCTTTGGAAAGATCAATCGAAGATCAAAAAGATCAGA
ATGAGGAAACCAAAGATAAAAGCGGCGGTTTCTTTAGCATGTTTAAAAGTCCAAAGCTCAGGAGTAAGAAGAGGAGCGCT
TCGAGAGAGAAAAGCTCTTCCAAAGAAGCATCCTTTGATAGTGGAGACGAAGAAACACGGCAAATAACAGCAACATTCTT
AGAAGATACAAAGAAAACCGCAGACACTATGCATCAAGCGGATGATGGAACAAAACCCATCAGTGTACCTATTATAGAAA
CCACAGATAAAGATAAGGGAAGCGGAATTCTGAGCAAATTTAGAAGCCCAAAACTATCCCGAGACTCCAGAAGTAGATCA
CGGGAAAAAACACCCGCGCAAGAAGATTCTAGTCAAAGCATAGATAAATCGTTACGTGAAACTACGGCGAAATTCTTACA
AGATACTCAAAATATTGCAAACGCTACAATAGATGTTACAGACAAAGCGGACGAACCTATACAAAAAGCACACGACGTTA
CGAAGGAAGGAATTTCGACTATTGTAGACAGTGCGGAAGCAGGAAAAAACAAGGCTTCGAAGGAAGCTAAAAAGGCTAAA
GAAAAAGGTTCAGGCTTCCTATCAGGTTTATTCAAGGGTGCTAAGCATGCAGCAGACGAAGTGTCGGAAGACGTAATGGA
GTTCCTTGACGAAACCAAGAAAGAGGCAGCAGATGAACAAGCCCGAGCACAGAAAGCAGCGGAAGAACAAATGAAAGATA
TGGAAACAGCAAAAGACAAAGCAGCGATCGGCATACAAGACACAAAGGATAAGGTCGCATCAGCTGTAAAGAGTACCAAG
GACACAGTAAGCGAGAAAGTATCGGATGGAGTGCAAAAAGTATCTGATGCTGGCAAAGTCACTGGCGAAAAACTGAAGGA
AGGTGTCGGAGTTGTTGAGAGCAAGGCTCAAGCAACTGCACAACACGTAGCTGAAGGAGCTGAGGCAGCAAAAGACAAAG
CTGCAACCACTGTCAAAGACACCAAAGACAAGGTTAGCGGAGCAGTGACTGATGGTGTTCATAAAGCGGCTGATGTTGGT
AGGGCTGTCACTGACACAGTATCGGACGGTGCAAAGAAAACTGGCACGAAAGTGCAAGAGGCTGCACAGGGTGTGGTTGT
CGAAGCAAAGGAAGTCAAGGATAAAGCATCGAAGGAAATCAAAGAAGGTGCAGATGCTGTAAAACAAAAAGTCTCCTCGG
GCATCGATACTGCGGCTGATGGAGCACTCGCAGCAAAAGATAAAGCTGCTAAAGACGCCAAGAAAGCTAAAGAGAAGGGT
GGTGGATTCCTCTCAGGCTTATTTAAAGGTGTGAAACATGCAGCTGATGAAGTTTCTGAGGACATAACAGAATTCTTTGA
TGAAACTAAGAAAGAAGCAGCGGAAGAAGAAGCTCGAGCAAAGCAAGCTGCAGCAGAAAAGATGAAAGATATGGATGCAG
CAAAGGACAAAGCAGCATCCGGCGTGAAGGATGCTAAAGATAAAGTTGTAACAACAGTACACGATGCCAAGGACAAAGTA
AGTGAAACAGTGTCACATGCTGGCAAAGTCACCGGCGAAAAGCTTGCTGATGGAGTCAAAACTATTGAGAGCAACGCTCA
AGCAGCTGGACAATACATAGCTGAAGGTGCCGAGACAGCAAAAGACAAGGCTGCAACTTCAGTCAAAGATACAAAGGACA
AGGTTAGCGGAGCAGTATCTGATGGTGTTCATAAGGCTGCTGATGTTGGTAAGGTTGTTACTGACACAGTGTCTGATGGG
GCCAAGAAAGCCGGTACAAAAGTGCAAGAGGCCGCACAAGGTGTGGTTCTCGGAGCAAAGGATGTCAAGGATAAAGCGTC
GAAGGAAATCAAAGAAGATACTGAAGCTGTGAAGCAAAAGGTTTCTACAGGCATCGACACTGTGGCTGATGGTGCACATG
CAGCGAAGGATAAGGCAGCCAAAGAAGCTAAAAAAGCTAAGGACAAGACCAGTGGATTCTTATCTGGACTATTTAAGGGT
GCGAAACATGCGGGTGAGGATGTTTCTGAGGACGTAAAGGAGTTCCTTGACGAAACTAAGAGAGAGGCATCTGAGGAGAA
AGCTCGTGCCCAGCAAGCAGCTGGAGATAAAATGAAAGATATGGAGGAAGCAAAAGACAAGGCAGTCTCCGGCGTTAAAG
ATGCGAAAGATAAAGTTGTAACAACTGTACACGACTCCAAGGACAAAGTAACTGAAACAGTCACCCAAGCTGGTAAAGTC
ACCGGTGAAAAGCTTGCTGATGGACTGAAAGCTGTTGAGAGCAAAGCTCAAGCAACTGGACAATATATCGCTGAAGGAGC
AGAAGCAGCAAAAGACAAGGCTGCAAGCACTGTCAAAGACACGAAGGACAAGGTGAGCGGAGCAGTATCTGACCGTGTGC
ATAAGGCTGCTGATGTTGGTAAGGCTGTTACTGACACAGTGTCTGATGGGGCCAAGAAAGCTGGCACGAAAGTGCAAGAG
ACGGCACAGGGTGTGATTGTCGGAGCAAAGGATGTCAAAGATAAAGCATCGAAGGAAATCAAAGAAGACGTCGATGCTGT
AAAGCATAAGGTTTCCTCAGGCATGGACGCAGTTGCTGATGGTGCACACACAGCGAAGGACAAAGCCTCTAAAGAGACTA
AGAAGGCTAAGGAAAAAACAAGTGGATTCCTGTCTGGATTATTCAAGGGTGCAAAACATGCAGCTGACGAAGTTTCTGAA
GAAATAACTGAATTCTTTGATGAAACCAAGAAAGAAGCAGCAGAAGAAGAAGCTCGAGCTAGACAAGCTGCAGCTGAGAA
AATGAAAGATGCGGAAGCAACGAAGGACAAGGTTGTAGCTGATACGAAAGATGTTAAAGGTAAAGTTGTAACAACTTTAC
ACGATGTAAAGGACAAAGTAAGCGAAAAAGTGTCGCATGTTGGAAAAGTCACGGGCGAAAAAGTGTCAGAAGGTGTCGGA
TTTGTTGAGAGCAAGACTCAAGCAGCTGCACAACACATGGTTGAGGGTGCAGAGGCGGCGAAGGACAAAGCAACAACCAC
TGTCAAAGACACCAAGGACAAGGTTGGCGGAGCAGTCTCTGACGGTGTCCATAAGGCTGCTGATGTTGGTAAAGCTGTCA
CTGACACAGTGTCTGATGGGGCCAAGAAAGCTGGCACGAATGTGCAAGAAGCTGTTCATGGTGTTGCCATTGGAGCGAAT
GAAGTCAAGGATAAAGCGTCGAAAGAAATCAAAGAAGACGCTGAAGCTGTAAAACAAAAGGTTTCCTCAGGCATTGATAC
TGTGGCTGATGGAGCACATGCAGCGAAGGATAAAGCCTCTAAAGAAGCTAAGAAGGCTAAGGAAAAAACAAGTGGATTCC
TGTCTGGATTATTCAAAGGTGCGAAACATGCAGCTGAGGACGTTTCTGAGGACGTAAAGGAGTTCCTTGACGAAACCAAA
AGAGAGGCATCTGAGGAAAAGGCTCGAGTCCAGGACGCAGCTGGAGAAAAAATGAAAGATATGGAAGCAGCAAAGGACAA
AGCGGTTTCAGGAGTTAATGATGTTAAAGATAAAGTTGTAACAAGTGTACAGGATGCAAAAGATCAAGTAAGCGAAAAAG
TGTCCCACGCAGGGCAAGTAACTGGTGAGAAACTGTCAGAAGGTGTCGAAAGTGTTGAGGGTAAGACTCAAGCAGCTGTA
CAACACATGGCTGAAGGTGCAGAGGCGCCGAAGGACAAAATTGTTACTGGTTTAACAGATGTTAAAGACAAGACAGCAAC
CTCTGTCAAAGACACCAAAGACAAGGTTAGCGGTGCAGTATCGGATGGCGTGCAAACGGCCGCTGATGCTGGTAAGGTTG
TTACGGACACAGTATCTGATGGTGCCAAAAAAGCTGGCACAAAAGTGCAAGAGGCTGTTCATGGTGTCGCCCTTGGAGCA
AAAGAGGTGAAGGATAAAGCATCGAAGGAGATGAAAGAAGATGCTGAAGCTGTAAAGCAAAAGGTTTCCTCAGGTATCGA
TACAGTTGCTGACAGTGCACATGCGGCAAAGGATAAAGCTGCTAAAGAAGCTAAAAAGGCTAAGGAAAAGAGTGGTGGAT
TCCTGTCCGGCTTGTTTAAAGGAGTGAAACATGCGGCTGACGAAGTTTCTGAGGACATAACGGAATTCTTTGATGAAACT
AAAAAGGAGGCTGCAGAAGAAGAAGCTCGAGCTAAGCAAGCTGCGGCAGAAAAGATGAAAGGTATGGAAGCAGCAAAGGA
CAAAGCAGCGTCTGATGTTAAAGATGCTAAAGATAAAGTTGCAGCAGCTGTATATGACACGAAGGACAAAATAAGTGACA
AAGTATCTGTTGGAATAGAGAAAGTGTCTGATGCTGGTAAACACGTCGGTGAGAAGCTTGCCGGTGGAGTGAAAACTGTT
GAGAGTAAGGGTCGGGAAACGGCTCAACACATAGCTGAAAGTGCAGAAACAGTGAAGGATAAAGCTGCTACCTCTGTCAA
AGACACCAAGGACAAGGTTAGCGGAGCAGTATCTGATGGTGTCCATAAGGCTGCTGATGCTGGTAAGGCTGTTACTGACA
CAGTGTCTGATAGTGCAACAAAAGCTGGAACCAAAGTGCATGTATTTGCCGAGGATGTTGTTATCGGTGCAAAGGACGCT
AAAGACAAGGCGTCCAAAGAACTTAAGGAAGACGCCGATGCAGTAAAGCGTAAAGTTTCATCGGGAATCGATACTGTTAC
TGATGGTGCTCACACAGCGAAGGATAAAGCCGCCAAAGAAGCTAAGAAAGTAAAAGAAAAGGGCAGCGGTTTCTTATCTG
GCCTGTTTAAGGGTGCGAAACATACTGCGGACGACGTTACTGAGGACGTTGTGGACTTCCTTGACGCAACTAGGAGAGAG
GCATCCGAGGAGAAAGCTCGTGCCGAGCAAGCAGCTGCAGAAAAATTGAAAGACATTGATGCAGCCAAGGACAAGACAAT
GGCTGACGCAAAGGACGCTAAAGATAAAGTTGTAACAGCTGTACATGACACGAAGGACAAAATAAGCGAAAAAGTATCAG
ATGGAATGCAGAAGGTATCCGATGCTCGTAAAGTTGCTGGCGAAAAGCTTGCTGACGGAGTCAAAACTGCTGAGAGCAAA
GCTGAAGCAGCTGGACAATACATAGCTGAAGTTGCGGAAGCAGCAAAGGACAAAGCTGCAACCTCTGTCAAAGACACCAA
TGACAAGGTTAGTGAATCGGTATCTGATGGTGTGCACAAAGCTGCTGATGTTGGTATTGCTGTTACGGACACAGTGACTG
ATGGTGCTAAAAAAGCTGGCACGAAAGTGAAAGAAGCTGCCCAGAGTGTTGCTCTTGGAGCGAAAGACGTTAAGGATAAA
GCATCGAAGGAGATCAAAGAAGATGCAGATGCTGTGAAACAAAAGTTATCGTCAGGTGCTGACACTGTAGCTGATGGTGC
TCACGCAGCAAAGGATAAAACTGCTAAAGAAGCAAAGAAAGCTAAAGAAAAGAGCGGTGGATTCCTATCAGGATTATTTA
AAGGTGTGAAACATGCAGCTGACGAAGTTTCTGAGGACATAACGGAATTCTTCGATGAAACTAAGAAAGAAGCAGCGGCA
GAAGAAGCTCGAGCTAAGCAAGCTGCAGCAGAAAAGATGAAAGATATGGATGCAGCAAAGGACAAAGCAGCATCTGGTGT
GAAGGATGTTAAAGACAAAGTTGTAACAACAGTACACGATGCCAAGGACAAAGTATGTGAAACAGTGACCCACGCTGGCA
AAGTCACCGGCGAAAAGCTTGCTGATGGGCTGAAAGCTGCTGAGAGCAAAGCTCAAACAACTGGACAATACATAGCTGAA
GGAGCAGAAGCAGCAAAAGACAAGGCTGCAAGCACTGTCAAAGACACGAAGGACAAGGTCAGCGGAGCAGTATCTGACGG
TGTGCATAAGGCTGCTGATGTTGGTAAGGCTGTTACTGACACAGTGTCTGATGGGGCCAAGAAAGCCGGTACAAAAGTGC
AAGAGGCCGCACAAGGTGTGGTTCTCGGAGCAAAAGATGTCAAGGATAAAGCGTCGAAGGAAATCAAAGAAGATACTGAA
GCTGTGAAGCAAAAGGTTTCTACAGGCATCGACACTGTGGCTGATGGTGCACATGCAGCGAAGGATAAGGCAGCCAAAGA
AGCTAAAAAAGCTAAGGACAAGACCAGTGGATTCTTATCTGGACTATTTAAGGGTGCGAAACATGCGGGTGAGGATGTTT
CTGAGGACGTAAAAGACTTTCTTGACGAAACCAAGAGAGAGGCATCCGAGGAGAAGGCTCGTGTCCAGGAAGCAGCTGCA
GAAAAAGTGAAAGATATGGAAGCAGCAAAAGACAAGGCCGTCTCTGACGTAAAAGATGCTAAAGATAAAGTTGCGGCAAC
TGTACATGACGCGAAGGACAAAGTAAGTGACAAGGTATCCGCTGGAATAGAGAAAGTGTCTGATGCTGGTAAACATACTG
GTGAAAAGCTGTCTGAAAGTGTTAGAGCTGCTGAAAGTAAAGCACAAGCAGCTGTGGAATACGTAGCTGGTAGTGCCGAA
GCAGCAAAGGACATGGCTGTTGAAGGCGTAAAGGAAGCTAAAGACAAGGCTCTTACTTCTACGAAAGATACGAAACACAA
GGTCACTGGTGCATTGGCAGATGGTGTCGAGAAGACCGTGGATACTGGAAAGGCTTTTGCTGATACAGTATCAGATGGTG
CCAAAAGAGCAGGCATGAAAGTGGAAGAAGCAGCGCACGGTGTGGCCCTTGGTGCAAAGGAGATCAAGGATAAAGTGTCA
AAGGAGGTCCAAGATGATGCTGATGCTGTAAAGCTGAAGGTTTCCACAAGCATCGATACTGCGGCTGATGGTGCACATGC
AGCAAAGGATAAAGTTGCAAAAGAAGCGAAGAAAGCTAAAGAGAAGGGCGGTGGGTTCCTATCTGGCATATTTAAAGGCG
TGAAACATGCAGCTGACGAAGTTTCCGAAGACATAACGGAATTCTTTGATGAAACCAAAAAAGAAGCTGCAGAAGAAGAA
GCTCGAGCTAAACAAGCAGCTGCAGACAAAATGAAGGACATGGAAGTAGGAAAAGACAAAGCAGTGTCTGGTGTTAAAGA
CGCTAAAGATAAAGTTGCAGCAACTGTACATGATACGAAGGACAAAATAAGTGACAAGGTATCTGCTGGAATAGAGAAAG
TGTCTGATGCTGGTAAAGTCACCGGTGAAAAGCTTGCTGATGGTGTCAAAACTGCTGAGAGCAAAGCTCAAGCAGCTGGA
CAATACATAGCTGAAGGTATGGAAGCAGCAAAGGACAAAGCTGAAACCTCTGTCAAGGACACCAAAGACAAGGTTAGTGA
AGCGGTATCTGATGGTGTGCACAAAGCTGCTGATGTTGGCAAGGCTGTTACGGACACAGTGTCTGATGGTGCGAAAAAAG
CAGGCACGAAAGTACAAGAAGCTGCTCAGGGTGTGGTTATCGGAGCAAAGGACGTCAAAGATAAAGCGTCGAAGGAAATC
AAAGAAGATGCAGATGCTGTAAAACAGAAGATTTCCTCAGGTATTGACACAGTTGCTGACAGTGCACATGCGGCTAAGGA
TAAAGCAGCCAAAGAAGCCAAAAAGGCTAAGGAAAAGGGTACTGGCTTCCTGTCTGGACTGTTCAAAGGCGCGAAACACG
CGACTGAGGATGTTTCTGAGGACGTAAAGGACTTCCTTGACGAAACCAAGAGAGAAGCATCCGAAGAGAAAGCTCGTGCC
CAGCAAGCAGCTGCAGACAAGATGAAAGATGTGGAGGCAACTAAAGACAAAGCAGTCGCCAGCGTGACTGATGCTAAAGA
TAAAGTTGTAACGACTGTACACGACGCAAAGGACAAAGTAAGCGAAAAAATATCCCATGCTGGAAAAGTCACTGACGCAA
AACTGTCAGAAGGTCTCGGAATTATTGGGAGCAAGGCTCAAGCAGCTGCACAACACGTAGCAGAAGGTGCAGAGGCAGCA
AAGGACAAAGTTGTTACAGGTTTAACAGATGTTAAAGACAAAACGGCAACCTCTGTCAAAGACACCAAAGACAAGGTTAG
CGGTGCAGTATCGGATGGCGTGCAAAAGGCCGCTGATGCGGGTAAGGTTGTTACGGACACAGTATCTGATGGAGCCAAAA
AAGCTGGCACAAAAGTGCAAGAGGCTGTTCATGGTGTTGCCCTTGGAGCAAAAGAGGTGAAGGATAAAGCATCGAAGGAG
ATCAACGAAGATGCTGAAGCTGTAAAGCAAAAGGTTTCCTCAGGTATCGATACAGTTGCTGACAGTGCACATGCAGCAAA
GGATAAAGCTGCTAAAGAAGCTAAAAAGGCTAAGGAAAAGAGTGGTGGATTCCTGTCCGGCTTGTTTAAAGGAGTGAAAC
ATGCAGCTGATGAAGTTTCTGAGGACATAACGGAATTCTTTGATGAAACCAAAAAGGAGGCTGCAGAAGAAGAAGCTCGG
GCTAGACAAACTGCAGCTGAGAAAATGAAAGATGTGGAAGTAACAAAAGACAAAGCAGTCTCAGATGTGAAGGATGCTAA
AGATAAAGTTGTAACAACAGTTCACGATACCAAGGACAAAGTAAGTGAAACAGTGTCCCATGCTGGCAAAGTTACCGGCG
AAAAGTTTGCTGATGGAGTGAAAACTGTTGAGAGCAAAGCACAAGCAGCTGGACAATACATAGCTGAAGGTGCAGAAACA
GCAAAAGACAAGGCTGCAACCACTGTCAAAGATACGAAAGACATGGTGAGCGGAGCAGTAGCTGATGGTGTGCATAAAGC
TGCTGATGTTGGTAAGTCTGTTACGGATACAGTATCTGATGGTGTGAAAAAAGCAAGCACGAAAGTACAAGAAGCATCGC
AGGGTGTTGTTGACGGAGCAAAGGACGTCAAAGATAACGCGTCGAAGGAGATTAAAGAAGACGTTGATGCTGCCAAGCAA
AAGGTTTCCTCAGGCATTGATGCTTTAACTGACAGTGCGCACACAGCAAAGGATAAAGCTGCTAAGGAAGCTAAAAAAGC
TAAGGAAAAGACCAGTGGATTCTTGTCTGGGCTATTCAAAGGTGCAAAACATGCAGCTGATGAAGTTTCTGAAGACATAA
CGGAGTTCCTTGACGAAACCAAGAGAGAGGCATCTGAGGAGAAAGCTCGTGTTCAGGAAGCAGCTGCAGACAAAATGAAA
GATATGGAAACAGCAAAGGATAAGACAGTGTCTGACGTGAAAGATGTGAAAGATAAGGTCGTAACAACTGTACAAGATGC
CAAGGATAAAGTAAGCGAGAAAGTATCAGATGGAATGCAAAAGGTATCCGATGCTGGTAAAGTCACCGGTGAGAAGCTCG
CTGATGGAGTCAAAACTGTTGAGAACAAAGCTCAAGCAGCTGCACAACACGTGGTTGAGGGCGCGGAGGCAGTGAAAGAC
AAAGCTGCAACCTCAGTCAAAGATACAAAGGACAAGGTTAGTGGAGCAGTATCTGATGGAGTCCATAAGGCTGCTGATGT
TGGTAAGGCTGTTACTGACACAGTGTCTGGTGGGGCCAAGAGAGCTGGTACGAAAGTGCAAGAGGCCGCACAAGGTGTGG
TTCTCGGAGCAAAGGATGTCAAGGATAAAGCGTCGAAGGAAATCAAAGAAGATACTGAAGCTGTGAAGCAAAAGGTTTCT
ACAGGCATCGACACTGTGGCTGATGGTGCACATGCAGCGAAGGATAAGGCAGCCAAAGAAGCTAAAAAAGCTAAAGAGAA
GGGAAGTGGATTCCTGTCTGGCTTGTTTAAAGGAGTGAAACATGCGGCTGACGAAGTTTCTGAAGACATAACAGAATTCT
TTGATGAAACGAAAAAGGAGGCTGCAGAAGAAGAAGCTCGAGCTAAGCAAGCTGCAGCAGAAAAGATGAAAGATATGGAA
ACAGCAAAGGACAAGGCAGTCTCTGGTATTAAAGATACTACAGATAAAGTGGCAACTGCTGTACACGATACGAAGGACAA
AATGAGTGATAAAATATCTGACGGAATGCAAAAGATGTCCGATGTTGGTAAGGTCACCAGTGAAAAGATCGCTGATGGAG
TCAAAACTGTTGAGGGCAAAGCTCAAGCAGCTGGACAATACATAGCTGAAGGTGCTGAGGCTGCAAAAGACAAAGCTACA
GCCTCTGTTACAGACACCAAAGACAAGGTTAGTGGTGCAGTATCGGATGGTGTCGAGAAAACCGTGGATACTGGGAGGGC
TATTGCAGACACAGTATCAGATGGCGCGAAGAGAGTTGGCACCAAAGTAGAAGAAGCTGCACAGGGTGTGGTTGGAGGGG
CAAAGGACGTCAAGGATAAAGCGTCAAAGGAAATCAAAGAAGACGTTGATGCTGTAAAGCAAAAGGTTTCCTCAGGCATG
GACGCAGTTGCTGACAGTGCAGATGGAGCGAAGGATAAAGCAGCAAAAGAAGCTAAAAAGGCTAAGGAAAAGAGCAGTGG
TTTTTTGTCTGGTTTGTTTAAAGGTGTGAAACATGCAGCTGACGAAGTTTCTGAGGAAATAACTGAATTCTTTGATGAAA
CCAAGAAAGAAGCAGCGGAAGAAGAAGCTCGAGCTAGACAAGCTGCAGCTGAAAAAATGAAAGATGTGGAAGCAACAAAG
GACAAGGCAGTATCTGACGCGAAAGATGCTAAAGATAAAGTTGCAACAACTCTACACGATACCAAGGATAAAATAAGCGT
GAAGGTATCCGATGCTGGAAAAGTTGTTGGGGAAAAGATATCAGAAGGTGTCGGAATTGTTGAGAGCAAGGCGCAAACAG
TTGCACAACACGTAGCTGAAGGTGCTGAGGCAGCAAAAGACAAAGCAACAACCACTGTCAAAGACACCAAGGACAAGGTT
GGCGGAGCAGTCTCTGACGGTGTCCATAAGGCTGCTGATGTTGGTAAAGCTGTCACTGACACAGTGTCTGATGGGGCCAA
GAAAGCTGGCACGAAAGTGCAAGAAGCTGTTCATGGTGTTGCCATTGGAGCAAAGGAAGTCAAGGATAAAGCGTCGAAAG
AAATCAAAGAAGACGCTGCAGCTGTAAAACAAAAGGTTTCCTCAGGCATTGATACTGTGGCTGATGGAGCACATGCAGCG
AAGGATAAAGCCTCTAAAGAAGCTAAGAAGGCTAAGGAAAAAACAAGTGGATTCCTGTCTGGATTATTCAAAGGTGCGAA
ACATGCAGCTGAGGACGTTTCTGAGGACGTAAAGGAGTTCCTTGACGAAACCAAAAGAGAGGCATCTGAGGAAAAGGCTC
GAGTCCAGGACGCAGCTGGAGAAAAAATGAAAGATATGGAAGCAGCAAAGGACAAAGCGGTTTCAGGTGTTAATGATGTT
AAAGATAAAGTTGTAACAAGTGTACAGGATGCAAAAGATCAAGTAAGCGAAAAAGTGTCCCACGCAGGGCAAGTAACTGG
TGAGAAACTGTCAGAAGGTGTCGAAATTGTTGAGGGTAAGACTCAAGCAGCTGTACAACACATGGCTGAAGGTGCAGAGG
CGGCGAAGGACAAAATTGTTACTGGTTTAACAAATGTTAAAGACAAGACAGCAACCTCTGTCAAAGACACCAAAGACAAG
GTTAGCGGTGCAGTATCGGATGGCGTGCAAACGGCCGCTGATGCTGGTAAGGTTGTTACGGATACAGTATCTGATGGTGC
CAAAAACGCTGGCACAAAAGTGCAAGAGACTGTTCATGGTGTCGCCCTTGGAGCAAAAGAGGTGAAGGATAAAGCATCGA
AGGAGATGGAAGAAGATGCTGAAGCTGTAAAGCAAAAGGTTTGCTCAGGTATCGATACAGTTGCTGACAGTGCACATGCG
GCAAAGGATAAAGCTTTTAAAGAAGCTAAAAAGGCTAAGGAAAAGAGTGGTGGATTCCTGTCCGGCTTGTTTAAAGGAGT
GAAACATGCGGCTGACGAAGTTTCTGAGGACATAACGGAATTCTTTGATGAAACTAAAAAGGAGGCTGCAGAAGAAGAAG
CTCGAGCTAAGCAAGCTGCGGCAGAAAAGATGAAAGGTATGGAAGCAGCAAAGGACAAAGCAGCGTCTGATGTTAAAGAT
GCTAAAGATAAAGTTGCAGCAGCTGTACATGACACGAAGGACAAAATAAGTGACAAAGTATCTGTTGGAATAGAGAAAGT
GTCTGATGCTGGTAAACACGTCGGTGTGAAGCTTGCCCGTGGAGTGAAAACTGTTGAGAGTAAGGGTCGGGAAACGGCTC
AACACATAGCTGAAAGTGCAGAAACAGTGAAGGATAAAGCTGCTACCTCTGTCAAAGACACCAAGGTCAAGGTTAGCGGA
GCAGTATCTGATGGTGTCCATAAGGCTGCTGATGCTGGTAAGGCTGTTACTGACACAGTGTCTGATGGGGCCAAGAAAGC
TGGTACGAAAGTGCAAGAAGCTGTTCATGGTGTTGCCCTTGGAGCAAAAGAAGTCAAGGATAAAGCGTCGAAAGAAATCA
AAGAAGATGCTGATGCTGTAAAACAAAAGGTTTCCTCAGGCATTGATACCGTGACTGATGGAGCTCATGCAGCAAAGGAT
AAAGCCGCTAAAGAAGCTAAGGCTGCTAAGGAGAAGGGCAGCGGTTTCCTGTCTGGACTATTCAAAGGTGTGAAACATGC
AGCTGATGAAGTTTCCGACGATGTAAAAGATTTCCTCGATGAAACTAAGAAAGAGGCCGCAGAGGAAGAAGCTCGTGCTC
AAAAAGCTGCGGCCGAAAAAATGAAGGATATAAGTGCTGCAAAAGATAGTGTTGTTACAGCTATGAAGGATTCCAAGGAC
GCAGTTAGCGAAAAGGCGTCCATTGGTATGCAAAAAGCTTCCGATGGTGGAAAAATCATTGGCGAAAAGCTGGCAGACGG
TTCCAAAGCCGCTGAAGCACAAGTATTATCAATTGCTCAAGAACTAGCTGACGGGGGAGCAGACGTGAAAGACAAGACTC
TTACTGGTTTGAAGGGTTCTAAAGAGAAAGTTACCACCTCGACAAGAGAAACCACAGTCAGGTTTGGCGATTTTGTATCT
GACGGGGTGCAGAAGGCGGAGGATACTGGAAAATCTATCGGTAGCACAGTGTCTGAGGGGGTGAAGAAAGCTGGCACGAA
AGTGCACGATGCTGCTCATGGTGTTGTTGTTGGAGCACAGCAAGCAAAGGACAAAGCGTCCAAGGAAATCAAGGAAGATG
CGGATGCAATAAAACGTAAGATTTCGTCGGGTGCCGATGCAGTTGCTGACACTGCACAATCCGCGAAAGACAAAGCTGCT
AAAGAAGCTAAAAAGGCAAAAGAGAAAAGTAGTGGGTTCCTCTCTGGTTTATTTAAAAGTTCAAAACATGATCATGACGA
AGTTCCTGAAAGCGTGAAAGATGTTCTCGATGAACCAAAAAGAAAAGTGTCTGTTACGAAAGGCGTTCCCAGGAATGTAA
TGGGCAGTAGTGGTTCATCGACAGAGAAACTGTACGAAATAGTTCTTCCTGACACTAGAATCGATGATACCTCTCACACG
AGGCCGAAGTTCACGGGACGGGGACCGTACTCGGATGGTAGCGACGTGAAAAACGACGTAGTTGAGTTTTTAAGGGAATT
GAAGCACGATGCCACGTTCGATAAACCATATTTCCAAGACAATCGTAATTTACATGATTCAGAGATGCCTGGCCGCAAGT
CTATGGAACGTACAGATGCGTCTGCGGGCGTTCCAAGTTCAGGAAGTGGAAGGGATATTATCGTTAAATCTAAAACTGTT
GTTGGTCCAATGGTTCACACGGTAGATCCAGCTTCTAGATCAGAGTCTGAAGCACTCGTTCGATTAAAAGATGGCGATCA
TGCTGCCGGAATAAAATCTGTGAAACTATCTCGCATTCCACAAAAAGTTAGCTTCTCCGACGACTCGAGATTTAGCCCTA
GTAGTTCGTTCGATAATTCAGTTAAAATAATAAAAGTATCTAGCGAAGTAGAGCACCTCGAACCTCACACACGACAAACC
GTCACCACAGTCGTAACAAAGTCTGTGCGGACGGCAGCGACCCCACCACCCAGTCCCGCCGAGTACACTGACAGTAGAAT
TGAAGACGTTACCGAAGAGGCTGCAAGACGAGCACAGAATCTAGCCGATCGATCATACTCGATGTCAAAATCAGGGCATG
ATTCGGCTGAGATTGATGGGACTGTAGAGAGGCATGCTACTTCTACTCCAACAAAGCAACCTGTTCCCGCCCCGCGACAC
TCTACCAGGTCGTCCATGAAAACAGACTTCCATCTAGATCTCAGAGATACCTCGTACACGGCGTACAGTCCGAAACATAA
GACCGCAGAGCCATCAAAGCCGTTCAAAGAAGAACACTCACCGGAAAAGAGCAGCCCAAAAAGTAAAATACCAGTGAAGA
TAAAAAAGTCTATAGAGAACGAGAAAACGATGAACAGAATGATGACGAACATGGAGTCCGACGCGCACGCGAAAAAATTC
GAAGCAAATCGACCGGAAGTAACGATAAATTCCATCGTCGCGCAGTCATTGAGTCCCTCGAAACGCGTAGACAAAAGCAG
CGAAGAGCCGGAGAAATCGTCTTGCGAGAAGGAAAGACGAGATGCGGAAGATCCCGAGAAGGAAATCGATTCGCAAAAGT
TCGAAGTGTCGAAAGAAACGCGAAAAACGATCACGACGACGACGACGACCGCGTCCTCCATTTTGGATACCGCGAAACCT
GACGAGGTAGTCGGAGAAATCGTAGAGAGAATAGAAACTGTAACGATAACTAAAGGAGATAACGAATCGGATCCAGCGAA
ATCGGATGAAACTGTTACGAAGGAAATAAAAATTCTAGATAATTTACCGATCGGCTCCGACGACACGACTTGCACAACGA
TATCAAAGACTGAGAGAAACGTCGTCACGGACGAGGTGATATCGAAAGAAACGATAGTAAAAACTGTGACGACCGTACGA
TGCGTCACGACCGAGTCTGTCGATGGCGAACAGACCGAACGAATCGTTAAAACGATGACGACTAGCGGCGACTACGGGGA
CACGCCGTCCGTTGAGCAGGTGTCTAGCAAAATAATAAAATGCACCACCGAGCTATCGGAACCATGGGCCCACGGGAGTA
TAACAGAACGTTCGTACTTTAACGACGAGAAAGCTGACCAATGGGACAATCAGTTCTCCCAAGACACTTCGCCTGGTTCC
GGTAACGGCGACATTTATGCAAAGAACGGTAGCTCACGGCACGAACTAAACAGTGACACTGATAGTGATGGTTCGCCGCG
ACCGAGAAGAAGATCACCAAGCAAGAGGCGAACGTTGGGCAGTTCCAGCGGGTCTGATGTAGCACTGCACGAAGGTGCGG
AGCTGTCCCCGTTGGAGGACGACCAAGGTACCGCACTCACAGCTAACCTTCTAAAATCTGACTTCTTGCAACATAGCGAG
CCATCCTTCATGGAAACGACAACGACGGAAGTGGACCCTGAAACGCAGGAAAGAATAACGAGAACTGTACAAGTTGTTAC
AACGACCAGCGGTGCCGTCAGTGGTGCAGACGAATTGCGAGATTCCATGCAGAAGATCGTCGATCGATTCATGATGGAAG
AAAGGCGAGATCAGTGA
>ColletesGigas_000083-T1 ColletesGigas_000083
ATGTACAGCAATACCTTGGATATTGGCCGACGTCGGGGAACGAAACTGGTCAAAGTTGAAGGCAGGTATTGTATAGAGCT
GGAATGCGGACCCAATTGGCTCATCTACACTCAAGAGTCCCCGACCGATTACTGTGCCCAGTCTCGGCGTATCACCAAGA
CCGTAACCGTGGAAACGGGTAATCAGTGGTGGGGACAGCAGTCGGAATATTTAAATGCCAGTATCGCAACGTCCGTGATG
AGTTACAATAAAATGTTACGACAGTACATGGGAGCATAA
>ColletesGigas_000084-T1 ColletesGigas_000084
ATGCCGAAAAATAAGGGAAAGGGAGGTAAAAACAGGAGAAGGGGTAAAAATGAAAATGAAACAGAAAAAAGAGAGTTGGT
TTTCAAAGAAGACGGACAAGAATATGCACAAGTTACAAAAATGCTTGGCAATGGAAGGTTAGAAGCAATGTGTTTTGATG
GTGTCAAACGGTTGTGCCACATTAGAGGAAAATTACGGAAAAAAGTATGGATCAACCAAGGTGACATAATATTGATTGGT
TTGCGGGATTACCAAGATGCAAAAGCAGATGTTATATTAAAATACACATCAGATGAAGCTCGTAATTTGAAAACATATGG
TGAATTCCCAGAAACTGTGCGTATTAACGATACTGTCACCTTCGTTGAAGACGGTTTTGACGAAGATATTGAATTTGGTG
ATGAAATTAGCGATGATGATGAAGATGACGTTGACAATGTGAGTATATTATATAATGTTAAAACTGCAAAATGA
>ColletesGigas_000085-T1 ColletesGigas_000085
ATGAAATTACTGGCAGGAGTGGAAGAAGTAAACGACCAAAAAGAAAATGTGTCCGACGATGATCAGCCACACAACAACAA
TCATGAGATACAAGCAACGGCGGAGTTCGCGCAGGAGACGATCAAGCTGCTCACCGGCGAGGTGTACCGCAGAGCCTCCA
AGAAACTGGAAGAGTCGCCTATCAAAGCTAAAGTAACGCTGGAAGATGAAGAGAAAATGAGGCGACTTCTCACTTACGAG
GAAGCTCCTGAATATCTTCAACACAATCCTTACATCCTCCATGGATATCGAGGATATCTCACTACAAAATTATGCGTCGA
AAGTATATTCTGGTGGACGAACGAAACAGTAAACATATGGAGTCACATATTTGGATGGATGTTATTCTTCGGTTTAACGC
TATACGATCTTTGTCTACTGAATATCCACGCACCGATGGGCGACAAAATAATCGTAGCCCTTTTGTTAATTTGTTTCCAG
GCCTGCATGATATTGTCGTCGGTGTATCACACGTTTTCCTGCAGAAGCGAGAAAGATTATTGGTGTTTCTTATCGTTTGA
TTTGTTTGGGATTGCTTTGAGCCTTCTGTCGATATACATGTCCGGAGTTTACTACGCATTTTGGTGTCATAAGGAATTGC
AGAGCTTTTATTTAATAACCGTGCTGGCAATTTTTGTGTTCGCAATGGTACTGCAAATACCAAGACTGAACGTCAATGGA
AACGTCAAGCTAGTCGTTTTTGTCGCATGGGCAGCATATGGAGTACTGCCAACGCTGCATTGGAGCATTGCTATGGGCGG
TATGGACAACCCGATCGTTAGAATGTTGCTCCCGAGGGTACTAGGAATGTATGTCATTAGCGGTGGAGCATTTGCCATTT
ATGTGACCAAAATACCGGAACGCTTTTATCCAGGATGGGTGGATTACATCGGTTCCTCTCATCAATGGTGGCACGCGCTG
GTGGTATTGGCTCTTTATTATTGGCATAACACTGGGATGCTGTACGTGGAATACAGAATGAACCACGGCTGCCCGAGCAA
CATAAAATTATTATGA
>ColletesGigas_000086-T1 ColletesGigas_000086
ATGGCTTTAAAACGAATTAATAAGGAACTTCAGGACCTTGGTAGAGATCCACCTGCACAATGCTCTGCTGGTCCTGTAGG
AGATGATTTATTCCATTGGCAAGCAACTATAATGGGACCACCTGACAGTCCATATCAAGGCGGAGTATTTTTCCTTACAA
TCCACTTCCCCACAGATTATCCATTCAAACCACCTAAAGTTGCTTTTACAACTAGAATTTATCATCCAAATATTAACAGT
AATGGAAGTATTTGTTTGGATATTTTAAGATCGCAATGGTCCCCGGCACTCACCATATCAAAGGTGTTACTATCAATATG
CTCCTTGCTCTGCGATCCAAATCCAGATGATCCTTTGGTACCAGAGATAGCAAGGTTATACAAAACTGACAGGGAGAAGT
ACAATGAATTGGCACGTGAATGGACGCGCAAGTATGCCATGTGA
>ColletesGigas_000087-T1 ColletesGigas_000087
ATGGCTGAAGAGAAAAGAAAGGTGAAAGGATGTTATTGTATCCACCAGAAATTTCAAAGGCAGCAACAGAGAAGGAAAGA
ACAATGTAAAAGGAAAAGACAAACGCTCGTCTATAATCCAGAGGAGGAAACGTGGCACGAGCCGTATATGAGAGATTTAC
AAAAGGAATTCTCAGATGTATCTATATTGTGCGATTCGAAAATTGAATTGCCGTGGAGAGATATTGCATTACCAGCAGCC
GGCATGAAAATTCGTCAAGAGGTCTCGTTGACTCCTTTGAGTGGCCACCAGGAGCAAGCTGGTGACGAAGACGCCGGAAT
AGAACCAACGGCAGAGGAATCCATGGGTACTATGGCTCTGCCGTGGAAAGATTTGGTGATCACGGAAACAGTGCAGCCGA
AACAGGCTGATGTCGAGAGTTACGACACCACGTTGGAAATTCCATGGAACGATCTTGTGCTCGAAAAACCAATAGAAATA
CAAGCTCCAACGGAAGAGGCCTGTGTCAACGATGACGTTGAAATCCCATGGGATGACATTTTAATACCGCGAAATATAAT
TATCAAGTCACAGAAAAGAAAAAGTATTCATTCCAAGTATCTACCACGTCAATTTCAGCTTGACGACCTCGACTCCAGAC
GAGTTCAAGATGGCGCCACCGGCATTTTGACACTTGCCCAAGATCCGTCAGCTGGATTTTACAACCACCCCGAGCTTCGT
CTATTACGAGCAGAGAATTTTACGTTTCTTGTGCACCTTACGCTGATCAGTAACCTAGAAGACCTACGCCTATATTTCGC
GTATCATTTCGGAGATATTCTGAACATTGTGATGAATAACGATCGGTCTTCATCGAAAAGCACCGTGTCGGAAAGCGAAG
ATTCTATTTCGAACGTTGAGAACGAATTAAACTTGCGAGATTCGGTTGATAGGGACGCTAAGAATGTAAAATCATCTGTT
ACGAGTAACATAGCCAAAAAGATTAGATCGAAGCTACCGAATGTCGCTAGCCAGCTGAAGCGTTTAATAAGATCGAAGAT
CGAAGGAAAGTTCGGAGCCGAGAAGAATACGAACAGATGTTCCCCTGGAATCGTTGATGTTACGGAGAGCATTTTAAGTT
GTGCGGTTCTGGAAACTCCTAACGCGTCCACGATCAATGGGTGGAGTATACCGGAAGATGGGGATTCGGTCGACTGGTCC
GTAAACCAGGTGGTCGAAACAGGGTGGCACTACGCCGACGCTAGCTGTGACCCTTCGATTTATTTCACGACACTAGATTC
TGAAGGACCTTCAACCTCCACCACATATGCTGACGCCGAAGATCAAACCGGGAATCATACTATGAACTCGACGACTTCTA
CGACAGTCGTACCTGAACCTGCCCGGATGGTTTCGAATTCCATGAACACCATAGCGGGGAGCATATTAGAATTCATAGAA
GCTTTGTCCGTGCCTTTAGGAACGCAAACGGAAAGATTTAGAGATCGAGAGCCACGAATCATCCCTTTGGTCTATATTGA
GAATGGGGATCGGCAGATGTACCACGATGGCACGGTAAACGGTGAAAGCGGATCTAGTAGATCGAGCACAATCTGTCCCG
GATCTGTTAGACTCGTCGGAAAGGCTTATCTGGCAGATCCTGTCTTATATGCGATGCTGCTAATCTCGTGA
>ColletesGigas_000088-T1 ColletesGigas_000088
ATGGGCCTTCAAAAGGTAAACGACCTGGGCCTCTTTGAATCCCTGAGAGGCTCTGGTTTCATGCCAGCTGTTCACTCGAG
AGTTTTACTCTTAAGTGTCGGTATCGAGAATAAGAACTCTCTTACACGAGCAAGCGGAAGAGACATCATGTTGGAAGTTG
CCTCGTCATGGGAGAATTGGAACACGTACAGCGACATTCGAGAAACAAAAGCGTGA
>ColletesGigas_000089-T1 ColletesGigas_000089
ATGGAAACGTTAAACCAGCAGAAACTGTGTGTAGACGTAGCACTTAGTTTGGCAGAAGCATTGTCAATCGAAGTGTACGA
CTTGGTTGAATCCTTAAAACAATATTTCTCCCTTATATTTTATCAATTAGATCAATTTCTTGGACAAATTCTTGGAAAGA
AGAGCGAAAGTAGTAGCAGCTCGTCGGAAAACCAACAACCGGAAATGCGTAATCGAAGAATAGGGCAAGACCCTGTGCCG
CAGCTGTACAGTGTCCCATTAAACATGGTTATTCGCAAACCGATTTGTCGTCAAGACGATGAACCAACAATATACTGA
>ColletesGigas_000090-T1 ColletesGigas_000090
ATGTCGCTATCTTTAAGAAACACGAGGGAAAAGAAAGATCCGTTGTATAAGTGCCCGCAACGTTTCAGCGTAGAAAACTA
TGGTCAGATCATAATCGACCGACCACCGAAGGCTAGTAAAGGATTATCAGCCGTACCATTTGGTTACCTCGTCTTTTTGT
CTCCAGTTTCATCACGCAGATCCGCGAGCAGACAGTCTTTGTCTCTCGGACAGGACGACATGTGGTTAAAAGAAAAAGCT
CGTAAAAACCAAACTAAGAATGATATTTACAAAATTCAAAAAGCAGCATATTACGAAATAAAGAAAGAATAA
>ColletesGigas_000091-T1 ColletesGigas_000091
ATGCAACTGGTCTACTACGTTCAATCCACCTTTGACCGAACACCATGTTTAAATGGTCTCTCAGATTACGCACAAAATGA
GGTGGCGCCCCATCATGCATGTACCACATCGATAATCTTTCTGCCAGAGGCATATCATCCAAATGCTGAGTACCTCGAAC
GTACCAGTTACTCCTATTCGTACACTATAATACGAGAAATATTACTGATGAGTCGACTAACGTACAATCAAGCAAACACG
TTCTTCTTCGACCCAATTCCTATTAAATTGGAGAAGAAAATTAAAGCGTTTGGAGTCGGTACTCAACGTTGCAAATATCT
GTTGATGCTTCGTGCAAATTGTCCCGTTCAGGCTCGGTTGACGTTTCGTTGGAAACGTCCTTTGCAAATTGCAAACGCAA
CCTGTCCAGTCAGGGATAATAGTGCACAACAACGTCGTTGGTCTCGTACCTTCATTGCCGCTGCATAA
>ColletesGigas_000092-T1 ColletesGigas_000092
ATGCCTCTACGCCCCGGGCCTTTTCACTACTTGATAAGCGAGCAGGCGAAGTCCTTGGTGGCCCTGCAGGAGCTACAGAA
TGAGGTCGGCGCGCTACTCGAATTCCGGGACCTCGTCATCGAGACGTTCCCAAACCTCCGGCACAAGATGGCCGCGACGG
CGTCAGCGGGAGCGTCCGTGATGTCGTCCACCTGTGCCCAGAACTCCCACATCCCTTTGCCGCTGTCCAGCCCGTCGTCG
AGGAGGATCAACGAATGGGAGCCGGGGAAGGTCAGGCGTCGAGTACCTCGAGAAGGCGGAGAGTCCTCGTCGTCGTCGTT
GCCCAGGAGTCGCAGTAATTCGCACAGCGGCGGCACCAAGAACAACTGCAGCGCCACGGTACAGGATTCCGGCTTCAGCA
CGGAGACGTCGTCGAAGGATAGCGCCTCGACGGCGATAGCGCCTAGACCGAGCAGTCCTCGACCAGCAGTTTTGGACGAG
GCTGAAGACGAGCTGTGGAACCTCCTGGACGTGATCCATCGCAAGGGAATCAGGCTCAGAGAGGAGGTGGAATGCCTTCA
GGGTCGATTGGAGAGCGTGGCGCCGGAGGATCTGGCCTCGACGGATATCCTGGACGCCGTGAGAGAGGTTACGTGCTTGA
ACGGTGAAAGGACGACGACGATAACGATAGAAGACGGTACGGAGACGAAGGACGGAGATCCTCAAGTGGTGGCGCTCAGA
AGAGAGAAGGAGCAGCTCCTGGACAAGGTGGCCGAACTCGAGGCGGAGACTATATCCAGTCGTGCCAGGGCGCAGGAGCT
GCAGTCCGAGCTGGCGGCGCTCTCCGCGTTGAAGACGGGTCTGGAGGATAGGCTGAGGGCCGGACTGAACGAAACATCCT
CGGATATCCTCACGCCTGGCGCGCAACGGCTGCAACTGATCGCTCCGGCGTTGTCCGTCGTCTCCACGCCGAAGAGCAAC
AACGTTAGCAACATCAAGAGCAAGTCGTCCGCGTTCGCCTCGGTGGCGACGTCCGCCAAGGCGCACAAGAGCCGTTTTCG
TACGAGGACCATCGAGAAGAACGTTCTGTTGGACGTGAACGCCCACAACGACGAGCTGCGCGACATCGACATAGAGGCGA
GCGTGAACGAAAGAAGAGCGAGGCTGGGCGCTCTGGATTCCGTCCTCGTGTCGCCAATGAGGATTGCTCATGTGAAGGAC
GTCGATTCCAAGAAGATTGCTGCCATTCTACGCGAAAACTCCCCCCTCGAGCTGCAGCGGCACTTGATCACCACTACCGT
CCATAATCAGGTCCTACAAAAGAGGTTAGATGAAGTAGAGAAAAGCACGGAAACTCTCTCTGAGCGGCTAGATAAGGCAC
GCGAGGAGAATGACGACCTACGTTTCCAGCTGGAGGAGCGAAACATCGAGTTGGAGGGGACGCGTGCCCGCGTACGCGTG
CTCGAGAGACTCCAGCAACGGCCTCCGACGGAAACGGATCCGGAGGCGGACGGAGAGCAGCCCAGATGCGAGCAGACCGG
CCTCGAGCCTGGCAGCAGCACAGAGTCGGCCCGCGACCATCACCAGACCGTCGAGGTGAAACCGTCGCCTCGACGGCGTC
CTAGTCGTATACCCTTGCCCGGCACCACGGCGAAGGCGACGGCCCCCAGACCGCCCAGCCACGGAAGGAACGATAGCAAA
GAGTCGTTGAAGTCGTTAACGAGACCTCCGCGTGATTCTAGTCGCGACAGTCACAGCGGGAAGTCTCTGTCGAAGGCACG
CGACTCGACGCGTGACTCCCTGGGCAACAAAAGCCTGACGAAGAACGGTAGCAACGGTAACGTCGGCGGCAGCAATGGGA
ACGGGAACGGAAACAGCAAGGAGACGAACAGGGAGTCCCTGAACAGGTCCCTGCCGCGTAACAATTCCAGCCGAGACTCC
TTAAACAAATCCTCCTCGCTGTCCCGCGCCCGAGACTCGCTGGAGTCTAACAACCTCGGCACGTCCTCATCCCCGGGGAC
GACTCCTCCTCGACGACCGCCCGCTCCTGCACGCCGTTCCTACAGCCTGGCCCGCGGGTCAACGTCCGTTGATACAGAGA
ACGGCAAGGTACGATCCTTAAAGCAATACTTTTGGCCCAACTGGCTGAAGTCATCGTTGTCCAACGGCCCGATCCAGTAG
>ColletesGigas_000093-T1 ColletesGigas_000093
ATGGACAATGAACCGCAAGGCCAAGCAGATATTCGTTGTTGCTTCTATTTAAATGTAAGAAGAGTCCCGAAGCCAGATGG
TAAAAGTTTAGTTTTGTCTACTGCTAGTTTTGTCAACTACCCAGGTATAGTAGTGCGATTAGGGCTCGAGGTAACAGGGT
GGTACATTGGGCCAAAAGGTTTGGACCAAAACGAAGACGGTGTATCGTTGAGTGTGAGGTGTCAACGGTTCAAGGATAAA
ACAGGATCGATCCTTTTGGACGATACAACAGCCTGGCCACCACAAGGTAGACAGACTATACGGACAGCAAGCGGTATGGA
GGTGCAGGCAAAACAAGTCTTCATGTCAAGGTGTCATGCTGATATGCGCTAA
>ColletesGigas_000094-T1 ColletesGigas_000094
ATGTCCCATTTGGAGCGCCACCGTCGATTCAGTGGCACCGGTAGTCGCGAGTATCGAGCAAAACGTGAGAGAACGCAACC
AGCACTGATCACCGTGGGGGGTCTCGAAAAGTCGAAAAATTCACGGGTAGACGGAGTCGCCGGCCGCGAAACGCTAACGA
GGACTGATGTTTTCCAGAGCTGCACCGAACCGCCGAGCTCCTGGTGCTCGACGAACGGGAGCTTCCGACACAGCGACTCG
TCCCTGTACCCGGACTCCTTGAATCAAGAGACCTCGTCGGTGACTGGCTCCACGAAAGTGGAATTTATCATTGGTTCGCC
GACCAGACGATTCAGACAGAGCTCGGTCTGGCCACATCGCTACTTCGACAGCATAGACTCCACGGCGATGCTGCCCGAGA
GCCTTTTGACCGACGAGTTCTCCCTTCGTCGCGGCGAGGCACTCGCCGAGTGCGATTCCCTCGAGTGTCATCCGATTTCC
AACGAGAGTTGA
>ColletesGigas_000095-T1 ColletesGigas_000095
ATGTTCTCCAAGGCGAGAACCACGGAAACCGCGGACAGGGACGCGGAAGAGGATTACGATCCCGTCGCTCATCGTCCCCC
AGGACCCCTGACCACCGAGTCCAACGGGGAAAGGGACAATGTTTACGGTATCATGTTTTGGATAACGTTTATTATTGGCG
AGCATGAAAGTTTACGTTTATTAACGGTTAGACTGAAGAGTGGGGAAAAAGATTTCGCTGCAATGATGCATTTGCTGAAA
GCCTCGGTGGGAAATGGGATGCTCATCCTGCCAAATGGATTCAGAAGATCCGGCTACGTGATGTCAATAATCTGCAGTAT
TTTTATAGGCTTGTTATGCACCCACACAGTTGTGGGATTGGTGATCGAGTTCCTTTCCGGTTTCGAAATGGATGTGCGAG
TCTACATATTGGCCCTGTTCCCCTTCGCCTGTGGACTCGGTTTCGTCCCGAACCTGGCGTACCTGACACCATTTTCCATA
GTGGGTTTTCTATTCATGCTCGTCGGCATTTGCATCGCCTTTTATTATCTGCTCGACGATATTCCCGATCCTGGAAGGCT
GCAGGCGTTCACGCACGTGATGCCTGTGCCGATGTATTGCAACTTGATGCTGTACGGTCTGCACAACGTGACCCTGTGCA
TGCCGTTGGAGAACTCGATGAAGAATCCGCTCCATTTGCCATGGATAGTAACGTTCAACATGCTGTTTAATACCGGCATG
TACACGGTATTCGGCTTCCTCGGTTACAACAAATACATGAACGACACCTGCGACACGGTGATCAAGAATCTACCGAACGA
GGAAATACTCGCTCAATTTGTAAAAATAGCCATTTCTATTTCCATCTTCTTCTCGCTTGGAATAGCTTATTACGTGCCAT
ACTCGGTATTATGGCCGATGATCGAGTCGAAACTTAAGTCCTACAGTTATGGCAAATTTATGTTTCGTTTGGGTGCAGTG
GTTGCAACAACAATATTGGCCATCGCGGTCCCGATTATGGTTCCATTGCTCGGCCTTCTCGCAGCTATAAGCATGACCAC
CGTGATGTTATTAATTCCCACAGTAATAGAAACAACAACAAAGTGGGAAAGAAGTACACGGTTTCTTTTAGCAAAGAATA
TCAGCATTTCCTTCATCTGGATGCTTTTATTGGAGCCTTTATTCGAGCAAGTTCGAATAAAATGCCCAACTCTGAGCGCG
AAACCAGCACCAGGAAAAGGAGCATCGTCGGGGAAAAGAGCACAAGAGATCACCGGGGGCCTACAGGGAGAGGGTAAACC
GTTGGAGGGAATGTTTGCGACGCAGAATGCGGAACGGTATCGAACAGAGAAAGATAGGAGCAAGACTTTGGAAGAGTCCA
CGCCAACTTACGACGCCTGCGAAAACGAAGTAGTTCGAAGAAGTTTGAAGAAGTTTGAAGCAGTTGGGAGGACCGACAGT
GACGGATCGTGTCTCATCTCGATCGTCTGTAACGACTGGAGTTCCAGTTCGAGCAGTTCCTCCCGGTATCAGTGA
>ColletesGigas_000096-T1 ColletesGigas_000096
ATGTCTGCAAGAACACAATTCACCATGGGGAAAGACACGAAGGAGAAGTCAGCCTCTGACAATCAAATGCAAGAGTTCAA
CAGCAGCACCAAAATAGCTGGTGTTGTTATCGGCGATTACAATGAGAAAGATGAACTCTACAATCCCTTCGAGCACCGTG
ACAAGAAGAACACCAATTCAGATTTGGGTGCCTTGGCCCATCTGCTGAAATCGTCTCTAGGCACTGGGGTCTTAGCCATG
CCAAGTGCAATAAAAAATGGTGGACTGGTGATCGGCGGGATCGGGACGATAATAATTGGATTCATATGCGCCCACTGTGT
TCACATATTGGTACGCTCCTCCCACGTGCTCTGCAAACGAACGAAAACATCCAGCATGACGTACGCGGAAACAGCGGAAG
CAGCTTTTCTTTACGGGCCAAAATCAGTCAGGCCTTTCGCGAACATCAGTCGGATATTCGTAGAGATTGCATTATGCGCG
ACGTACATTGGCGGAGCTTGCGTTTACGTGGTCTTCGTGGCGACCTCCATTCAACAGGTGGCCAACTATTACAGTGATAT
GGACATATCGATCCGTACGTATATAATCACGCTGATTCCAGCAATGTTGCTGCTCGGACAGGTGCGAAACTTGAAATACC
TGGTGCCGTTTTCCATGGCCGCCAATGTCTGCATGATGGTCGGTTTCGCGATAACCCTTTACTACGTCTTCAGCGGAATC
CAAACATCGACGAACGTGAAACTGTTCTCGTCGATCGAGCAGCTGCCCACGTTCTTCGCGACTGTGATATTTGCCATCGA
GGGCATCGGCGTTGTGATGCCCGTGGAGAACAGCATGCGGAATCCGCACCATTTTCTGGGATGTCCCAGTGTCCTCAACA
TAACTATGACGATAGTAGTGTCTCTGTACACTATATTAGGTGTGTTCGGTTACCTGACTTATGGCGAGGACGTTAAGGGG
AGCATCACGTTGAATATCCCGATCGAGGATGTACTGGGACAAGCAGTGAAAATACTAATCGCCATAGCCGTTTTGTTCAC
GTACGGACTACAGTACTTCGTGCCATTGGACATTATATGGCACTCCTTGAAGGAGCAATGCAGTCACAAGTACCAAGGCA
TATGCCAGATTATAGTGAGGGTGGCCATGGTTCTATTCACAACGAACGCAAATAAACGAGGCAAATGTTTCGATATTACG
GAGATAGCGAATCGCGATTACTCTTCTAGTTTATCGCTGGTCTACGACGTCGAGCGTGTTCCAGACGCGCGTGTTACTTT
CCTAAGAAAGAAAGAGAGAAACACGAGCTGTAATGGAAAGGTGGATGCTGACTGGGCCAGGGAAATACCTGTTGGTTCTG
TAACCGCATGA
>ColletesGigas_000097-T1 ColletesGigas_000097
ATGCTTTATTACGGTATATTTGGTTTTATTATGATTTTGATCGGCCTGAGACTCGTTTCTGAACAGTACCTGACGTTTTA
TGTAACACTTGTTATACAAAAGGAAATGAATCTCGTAAAAGGATCGTTAATGTACAAGGCGTGGAGCTCGCCTTTAGATT
TATCCCTTTCATGTTATTTGTTCAATGTAACTAATCCTGACGACGTAATGCAAGGAAAGAACCCACGTCTGGTCGAGTAT
GGTCCCTTCGTTTACAACGAACTCTTTGAAAAACAAGTGATAGACGTTGACGAAGAAAACGACGAAATTACATACACAAC
ACGGTCAACGTACACTTTCAATAAACGAAGAAGCCTGATGGTATCTAGCCACGATAAAGTCACGATATTAAATCCAGCGT
ACATAGGTAGCATATTAACGTTAACGTCCTTGCCTGCTGATTTTATGAAAAAGTACGGCGATAATATACCGAAATTGTTC
CAAAATCGCACAAGCATTTTTTTGAAAGCTAAAGCCACCGATATATTATTCGACGGAGTTAAAGTTTCGTGCAACTTAAG
AAAGTTTCCCGAGTTGAATCTCATATGCAAGACGATGCAGTCTAAGCCACCACCGGTTCTGCGACAAACAGATAAAGAAG
GGGTTTTTCTCCTCAGTATATTTCAGAGGATCAATGATACTATTCGTGGACCGTACACTGTTAACAGAGGCCTGAGAAAC
ATAAGTCTTATGGGCTACTCAACAGCCTTCAAGGGGGAAAGAGAACAAGAAATTTGGCATTCTGAAAGCTGTAATAAAGT
AAGAGGAAGCGACAGTATCATTTGGGCGCCATTAGTGAAGCCCACATCTACGGTTGTATCGTTCTCACCGGATCTATGCA
GGAGTATGGAAGCCGATTACGAGAAAGAGATTGCAGTGCACGGTATAGTAGGATCGAAATTTGTGATGCAGGAAAGAGTA
TGGCATGCAAACCAGACGCAGTGTTATTGTCCAGTGGTAAACAATGAAGCACAATGTCTACCGCAGGGTTTAATCGACGA
GTCACAATGTCAGATGCTACCTGTAATATTTTCGGAGCCACACTTCTTGCACGGCGATCCTCAGCTTCTAGATTATGCTC
GCGGCTTGAAACCCGACAAAAAATTACACGAAACGTACATTGCCATCGAACCATTGACCGGTACACCGATTTCTGGGCAA
AAGAGCACACAAATAAACATGAAGCTGACTAAACAACCGGTGAAACTCCTCGCTAATGTCAACGAGGGCTACTTCCCTAT
CCTATGGTGCAAAAGTATCCACGAACCGAATACCAGCGCGAACATCGAGAACACTACGAGCACACAATTCTTCCAGAGCC
TCCAGTTGTACGCGCCAAGGTGGCCCTCCCAGCACGAAATTGTTTCCACGATCGCCGGAATACTGATACCCAGGACGGAG
AAAAACACCGCGCCGACCAAAGAAATAAATGGTTCGAGGTCCGGGACTACCAACGCTACGATTACTGCAAAACGAAAGAA
ACAATCTTTGAATTTTACAAGTAGTCGCCATTTCGAAGATGGGAAGTCTTAA
>ColletesGigas_000098-T1 ColletesGigas_000098
ATGGCAATGAACGAAGACTTCAATTTTGCCGAACTGTGCAGACTTTGCTCATTGAAGAGTAACCATCAGCTTCAGATCTT
CGACAAAGAAGGCGAACAGCGGCAGTTACTTTTCAAAATACGTTCCTGCATTCCTGCTGTGATAACGAAAGAGGATGCAT
TACCAAAAAATATCTGCCAGAGATGCGTGTATAAACTGGACATGTTTTACGAGTTTCGTGTAAGCTGCATGACCACAGAC
ACGGTGCTAAAAAATTACGCGGATAGTTTGAAGCATCTCGCAGCAACGGTGATCCAGGGCACGGAGAAGGACAAGATGTC
TAATGGTAGCCAGCAGCAGCAGCAGCGATCGGCTTACGCGGAAGCGCACGCGGTGGCTCATGCCGCAGTACAGCAACACA
TGGCACAACAAGCGGCGCAAGCGAGGCTGGCAGGTCCTGGCCCACCTGCAACACCTCAAGCGCCTAATCCCACGTTTACT
TTGCCCGACGATGGCCTCGGCTACGACGACGGCGTGCGCGTGCTACGTTCCCTCGGAACGTGGTCTCCGGATTACTCAGC
GGCGATGCGTCCTGGCGGAGTGATGCCTCCGTTTCCCGGTGCGATGGATCAGCAGTTCGCCAGCAGAGCACCGACAATAA
ATCAACCGTTGAGAACGACGAACAATGTACCGTCTCGTCCGGGATTTGCATCGAAGGCTACCAATACGGGCGAACCGGCG
ATAAAGGCGTTCGCCTGCACCGTATGCGGCAAAGGGCTTGCCCGTAAGGACAAACTCGTTATTCACATGCGTATCCATAC
CGGGGAGAAACCGTATTCCTGCGAAGTTTGCGGAAAAGCGTTCGCGCGCAGAGATAAGCTAGTTATTCACATGAACAAAC
TTAGACACAGACCGGGGGTAGCGCCGCTGTCTACGCCCGCTGCCCCGAATTCGGAGCAGCAGCAGCAGCAGCAACAGCAG
GCTCAACAGCAGCAGCAGCAGCAACAGCAAGCTCAACAGCAGCAGCAGCAACAGGCTCAGCAGCAGCAGCAGCAAACTCG
ACAAGACACTATACACAAGCTGAAAGAGGAACCGGTCAGTTGGGCGTGCGAGTTGTGCGGTCGAGCATTGGCCACGAGAG
AAGAATGGATGCAACATGCTCGGTCTCATTTGGAGGCGTCGGCCCCGCCACAACACGCTGCTCCTTATTTCCCAGCGTCG
ACGGCGCCACCGCAACCGTACGCGTCCGAGAGGCATTTCTGTCTGATGTGCCGTACAGATTTTACGGACAAGGCCGAATT
CATGTTCCACGTGCGCTCGCATTTCGAACCCCACGTGCAACAAACGCCGCCCCAGCACTCTAGTGTCAAACAGGCTGGCG
ACCCGGCGACGGCGGAACTCATTGCACGCGGTCTCGTCGATCCGTCGGGATTATGCAGCTAG
>ColletesGigas_000099-T1 ColletesGigas_000099
ATGAATTCTCGATTTTGCCAGCAGATTTACATTATACAAAGTTTTAATACATATACATCATATCAGAAGTTGTCAACAAA
GATCAGCAGTGGTCAGCAGTGGTCAGCAGGGGTCAGCAAGGGCCAGCAGGGGCAGGTGGTAACAAGTAGTAATCGTTATA
CGTTGTCGGAAGTATCAGGAGTGGTTAGAAGTGGTCAGCAGGGGCCAGCAAAGAGCAGCAGAGGCAGGCAGAGGCTCGCA
CATGCTGGGAGAGATCTGCAGAGGCCAGCAGAAGCCAGCAGAGGCTGGGAGAGGCTGGCAGTAGCCAGTAGTAATGGTTA
TACGTTGCCAGATATATCAGAAGTGATAACTGAAATAATGTACATATATTGTTATCCAGAAAATACTTCTGAACATCTCA
TCTTACGACTACAATGCGACACAGTAGCGAAGAAACTGGTCAGAGTAATGGCGATACAAGTTGCTGGCAGGAAAGCTGAA
TGGCAGTCGAAAGGCGTGGTAGAAGATCAGAGTGCAATCTGCATTATTCTGCAGCATGGGCGCGCGAGCGACCATCAAGG
CCTCTTCAGATCAATTAAAATTTGTGGTTATCTCTTGGCGTTCCTGTTATGCACGATCGCGCTGGTTTCGTGTCGATCGT
CGAATGGCCAATACCAATCGCCTCAACAGGCAGCGATTTTGAGCGACGCGAGATACCTAGCTGGAGACGGGACTTTTGGT
GCCGCTTATTCGCAAGAGGATGGCGTCGAGTTCAAAGAGGAAAGCGACGTCTACGGAAACCGTCGTGGGTCTTACTCCTA
CGTCGACCCGACTGGACAAAGGCGTACTGTGTCGTACACAGCTGGAAAAGACGGTTTCCAGGCGTCCGGGGACGGTATTC
CCGTTCCACCCCCGCAAGTTGCACCCCAGCCGGAGTACGTGCCATTGCCACAGTACAATCCACCGGACTATCAACCACCT
AGATACAATCCACCCCCGCAACAACAGTATCAACGACCAAATCCACCGGTGTACGAGCCTCAACCACAACCACAGCCACA
GCCACAGCCTCAACCTTCGTATGAACCTGAGCCACAATATCAATATAGGCCACAGCCTCCACCACCCGAAGCCCAACCAT
TTCCCTCGTACAACAACAATCCTAGGCCACAGTATCAACCCCCAACCAGACCACTGCCGCAATACAACGCCATCACGACG
CCACCCCCGCGCAGATTTTATCCACCTGGAAAACTGAGCTTCAACAGGACCCCCGATGGCTACTCCTACACGTTCAGTAA
GAGTTAA
>ColletesGigas_000100-T1 ColletesGigas_000100
ATGAGGCTCCCAATTCTTCTCGTCGCTTTGATTTCGACAACGTTGGCGCAACAGCAGAACGTTCAGCGTACCGCGCGTAC
CTCTTCGGCACAAATCAAGTACAGCGACCCCAATGGCTTGAAGGTCGACTGGAAGCAGTTTGCCCCCCAGAACCAATGGC
GCTCCCACTTGGAGAACTCGCGCCGCTATCAGCGTGGACAGTCTGAGCTTGTTCATCCTCAGCGGCCAGGGCAGATCCAG
CATCAGTCTCAGTTGTTGCAGGTGCAGCAAGAGTACGACAGGAGTCAATACAAACAGTACACGCAACCTCAGTCTGCAGG
GGAACAGGATCCAAATCAAATACAGTACAGGGAGTACCAGCAAGCACAGTCGCCTGAGGTGCAACAGGAACCAAATCAGA
TACAGTACAAGACCTATCAGCAAGCTCAACCGCAATTGGAGTCTCAGATACAGTACAAAGCGTATCCGCAAACTCAATCT
CAACTGGAAGCACAATCGGAGCCTAATCAGATACAGTACAAGCAGTTCCCGGAGGCGCTGGTCCAAGCGAAACAGGCGAT
CCTGGAGAACTTCAAGCCCCAACGTTCCTATCCTGATCAATCGCCTGTCCTCTACGCCGGACCCCAGCAACACGAACAGC
AATCGTCGAACACAGAGATCGCTAATTATGAACAGCTATCGAACAGCTACGAGCAAGCAGAACAGCACAAGTCTAGACGA
GAGTACTCTGACAGAGGACTCCAGGGCAGAATCGTGTACAAGGACGACTACAATCAACCCGAGCAGCCACAAGCGGCACA
GCAGGAGTACGTGTCGGTACCGTACGAGAGGATACCCGATCCACCAAATCCGAAACTGTTCCTCAATAAGAACATGCCCA
GGGAGATCCAGGAGCTGCTGAAGTTCCAGGCCCAGTTGCCTTACAACGTTATTGCAAACAGCATCACACATCAGCCAAAA
GCGGTGTTCGTCCCTCAGCCTTTGCCTGAGAACGCAAGGTCGTCACGTTACACCAGCAAGGTTTATTATTTGAACAATGG
CCGATACGAACCGGAATTCGAGTCCACCAAGCCCGTACAGGAGTATCAGAGGCATTGA
>ColletesGigas_000101-T1 ColletesGigas_000101
ATGGCGGAACAGAGGGGTGGGAGTCCCCTGTCGACGCAGGAAGAACCGTCACCGTTGACAATGAGATCGGTCGGGCGGGA
ATTGCGGGGAAAAGACCGCGAACCGAACGGGCAAGTTCCGCGGAACAGCGAGTCAGGCGCCTTTTACGTGGCCGCCTATA
AAGTTGTTCCGGTGACGGCGCGGCCGCCTCAGAAACACTCCACCCTCGAACGCATCGAGCCAGCCAGCCTTCTCGCCATG
AAATTGCCCATTTTACTGCTGACAGCACTTCCTATGTGCTTGGCACAATTCACAATACAAGGATCCACAGACGGGGATCG
AGTTGCCCAGGGTTTAAGGGTTGACGACGAGAAAGGACTGGAGTACATAAGAGGAAGTGACTCATCGGGTGGCTCTAGTA
TTCAGGGCTCCACCGACGGTCACTCCAATATTCAGGGTGGTAACGACGGTCACTCGAATTATCAGCTTCAAGGTGCCACT
AGCGGCGGTGCAGAAAGATATTTACAATCAACTACCCCCGAACAGTTTAATATTCAAGGACCTTCGGATGGTTACGGACA
ATCAGGGTACATCCAGGGTACCTATGACAGCATCCCGTCTGCTCCAAAGTCTCTTCAATACAACGATCCTAGTGGTCTGA
GAGTGAACTGGAGATCGTACGATCGTACACCACGGCCAGTACAACAGCCACAAGCGCAAGAGCAATATTCAGCCCCAGTC
AGCGCTCCTCAGCCAGCACCCTATCGTCAACGTCCACAGGCACGACCACAACATCAACCACAACCACAACGAGTATCACA
ACAACCCGTGTTACCGCCAGCGAGATCTTTCGATAACGCCCCCTCACACATCAAGCAAATCCTTCAATATCAACAACAAC
TTCCGTACACGAACATCATCCCTGAACCCTATAGGTACGATGCCTTATTAGCAGCGCAGGCGGGCAAACAACAACCACAG
TATCAAAACGAAGCCCAGGATCAGTATGAACAGGAGCCACGACGTCCATCTTATCGTGGAAAGTCTAGGCAGAGACGACA
GACGCGTCAGAAACCGCCAGCCGAGCCTCAGATTAGGTACAACAACAATCTGCCACCCACTATTCAACAAGTGTTAAAAT
TCCAAGCACAGACACCGTACATCAACGGAATCCCCGAACAGTTCAGATTTAACGAGGAAGCAGCCGTGGAAGAGCAAAGG
CAGCAGGTTCAAGCTCACTTTCAACAATTAGCAGCGGAGGCAGCGCGTCCCAGGCACAAGAGGCAAGCGCAGCATCGTCA
ACCGCAACCCCAACCGCAACGACCACCTCAGGAAGTTCAGCCCCAATATTCGACCAATCTTCCAGGTTACATTCAAGAGG
TGTTGAAGTTCCAGTCTCAAATTCCCTACAACATTTTGCCCAATCAGATCGCCATTCGTCCCGAGAAGCCTTACGTGCCT
CAGCCCGTCCAACCTTCTCCGCAACAAGCGCAGTATCAGGGTCAATCGAACGCGTATCAAGGTCAAGCGGACCCGTATCA
AGGCCAACAAAGTGCATACAACGAAGCGTACAATAATCAGGTGTACAACAACCAGGTTCAACAGTCCCCGTTGCAACATT
CTCAGGGACAGTCTCCGTATCAGCGAGCAGGGGACGCGGTTCGTCCCGTAACTGAAAACCAGTACTAA
>ColletesGigas_000102-T1 ColletesGigas_000102
ATGAAGTTCCTCGTTTTAGTATTAGCTGTGGTGCCTATTTACGCCACTGGCGATGTGTTTGGAGACCTTTTGGGACAAGA
ATTTCAACAGTTAACTGTTGACCACGTTCGCGAGAGAAGGCAGGCTCAAAAATACAATCCATTGAGTCAAGCTCCGGCGC
ACATACAACAGCTTCTGCAAGCACAGAATGCTCGTCCGCCGCTGGTTCACCTTCCTCCACAGCCAATCCCGAAGTTTGGA
CCACCTCAGCCAGCGCAACCATCGCAATACCAGCCACAAGTCTCGTACGGCTCGGGAGGCCAGCCACCGAATTACAAGAA
ACCGATTGCCCCCCAGCAGCCTCAATACCGCCCCCTTCCCGCTAATTACGCCCAGCAAGCTCAACAAAACTACAACGCGG
CGCAACGGCAACCTTCCTCGAAGCTGCCGGCTCACATTCAACAGCTACTGCAGTATCAAAGCAATTTGGGGAACGCCATC
CCTTAA
>ColletesGigas_000103-T1 ColletesGigas_000103
GCCGCATTCTGTACGATATCCCATGCAAGGTCTGTCGGGACCATTCTTCGGGGAAGCATTACGGTATATTTGCGTGTGAC
GGTTGCGCCGGTTTCTTCAAAAGATCGATACGTAGAAATCGTCAGTATGTCTGCAAAGCGAAGTCCGAAGGGGGCTGCAT
GGTGGATAAGACACATCGGAACCAATGTCGAGCGTGTCGCTTGGCCAAGTGCATTCAAGCTGGCATGAACAGAGATGCTG
TGCAACACGAACGTGGCCCACGAAACTCGACTCTACGTAGGCAGATGGCCTTATACTTTAAAGAACCCGAAATGATGGCC
AACATGGTGCCCCCACCAGCGGGAGCTTTAGATCTGGCTTTGCCTAAACCACCGACCGAGCCTCGTGTTTCCGTCGCAGC
GCCAGCCCCTCATCATCCTCTTCCACACCCTATTTATTGCAACAGTATGGCACTGCCCAAGATTCCAGTGAGCGTGGCGG
GTTTGTCGACCGTGCCGTTGATCCCAGCGATAACAGCAGAGTCCATCTGCGAGCAGGCTGCGAGATTGCTCTTCTTGAAC
GTCCATTGGGCCAGAGACCTGGCGGCGGGAACGAGCCTGACCCTGGACGACCAGCTGACTCTGTTGGAGTCTTCCTGGCG
GGAGTTGTTCTTGCTCGCGGCGGCGCAGATTCTGCCAACGTTAGACCCGACGGCTCTGCTCACGCCAGGTCCTCAGGGTC
TCGGATTGGCCGTCGAGGTGAATCGTTTCAGGGAAACGCTGGCTGGTTTCCACACGATGAACCTCGACCAGCACGAGTTC
GCATGCATCAGGGCGATCGTGCTGTTCAAGGCGGGTCTGGATTGCGAGCCGCTTCCCAGCAGCAGAAGCAGCAACGGTTC
CGCGTCGCCCAGCACAGGAAGCAGACTGAGGGACCCATCGACCGTCGCTAGATTGAGAGACGGAGCTCAATTGGCCCTGG
GACAGAGGCTGAGCGGCGCGTCGTTCGGTGCTTTGAGGTTTAGCAAGCTGATGCTGTTGCTGTCGACTCTGCGCTCGGTG
TCCACCCACGCGATCGAGGAACTGTTCTTCAGGAGGACCATAGGCATCATACCTATCGAGAGGATCATCTGTGACATGTA
CAAAGCGGCCTGA
>ColletesGigas_000104-T1 ColletesGigas_000104
ATGAGACGTCGTTTTCAGCGCATTTTCTGGGGCCCCGAGACGCACTCGAAGGGCCACGGAAGAGAGACGACGAAGGACGA
CGATACGCGGCATGAATGGCCGGGGCATTCAGCGTTTAATCAAGGATCTATGCCAGCTGAATGCCTCCGTGGAGTACCTT
TGTGCCAGTTCGCGTTACGAGGCGAGTCCTTTCTGAAAAATAAGGGCGTGGGAGGAGTGACGACGCGGAGGACGAAGGAT
ATGCGGTCATTCGAGGTTCCGAGCTTCTTGTTCCGCATTTACCTACCCGCCATTGTCGGCCCAAGGATCTCGCGGATCGC
GTCTTCGAACGTGATCTCGGGCTTCCTTCTGGACGAAGCACATTGGGGGGAAGGACTGGCAAAGAAATTAAAGTCATATT
TGAGTTTTGGACGCTGGTTAAGATGTCTTTTATCATGGATTGTGAATGATGAAACGGTGGGTCAAATTTATATTGAATTA
TTGCTAACTGTCATTATGTTCAATACACGTTTGGTCTCTGAGGAAACTTCTGGTCTTGGCAATTGA
>ColletesGigas_000105-T1 ColletesGigas_000105
ATGGCTCTAAAATACGATGACACTAACAGACACTATCTGCAGCTTCCGGGATTTAGCCAGACGCAAAATGAAATTCTCCA
CGTACTGCTGCAGGCGGCACTGGTGTGGGACGAAGTACCCGGTGCTCCAGCGAAGAGGAACGACATACTCGCGGGCACGG
AGTTCCTGTCGGTGTTCATAAACGGCGCGATGGCCACGCCGCCGCAGAGACGCCGAGGCTTCCGGCGCGGTGGGCACGGA
GCATCGTCTGTCGGGGACAGCGCGACAGCGGAATCGCATCAGCACGAGGCGTCGATCTACCGAATATCGCGGAATCCCGG
GAACAAGCAGATCATCTCGAGGGCAAGGAATTCGAGCGGCCGGGACGAGATCGTTCGGTTCTATCCGATCAGTCACAAGA
CGTTGGAGAACAGGCAACAGAATCTGGCGTCGTTGATCGACGAGCTGGGTACCACCAGCGACATATCCTCGACGCGTTTG
ACGCCGCAGAGCTCGTCCACCACGGTCACGTCGGTGGCGTCTCGAGAAAAGTCAAGGACGAACGTTACCAGCAACAACTC
GTCGAGCAAAGGGGTGAGTCGGCAGAAAGTGATCGGCGTCAGCGTCACGTCCACCGTCGAGGCGACACCGTACAAGGTCA
GGGTGGAGCATTACGATAACGCTGACGCCGCGGTGATCACTCGACTGCCGGTGTCCACCGGAAGTCCGTCGAAAGAAACG
ACCAGAGAGCCGAACAACGCCACGATCAGGACTCCCACGACGAAAGTGTCGGCTGCCAATCCGGCAACGAGAACCACAAC
GACGATTACCGCGAAAACCGCATCTGGATCATCGTCGACGACGATAACACCGCCGTCTTCCAGCTTCGTCACGGAGGAGC
TGAGCAACATCGTGTCCGAGTCGAACAGAAGCGAGTTCTCGGTGGACGAGGGCTCACCGAGCACCAGCTGGCAGAGCCAC
GGTTCGGTGACACCCAGACCGGTGAACAGGCACACCGTGGCCTTAACGGAACACCATAGAGAGACGAATAGCAGCGCTCG
TAACTCGCCGGAGGACATGATCACCCTGCCAACCGAAGAGAATTACGAGCTGCCGGAGGAGAACTCCGAGCCGAAGGAGT
TTAACGAGGAGCCGATGGAGGTCCAACCGGACCGTCTGCAGGCTCAGGGCCGTAAGGCTGGCAGACACTACGACGCTTCC
CATTACAATCGTCCCGGCGCGAAGGTCTACAGCCAGTCGTCGAAGAACTACAAGTCGGCTCGACCGTACAACGAGCCGGC
CAATCTTTACAGCGAACCAGCCAAGGTGTACAGCGAGCCGGAGAAGGTGTACGGCGAGCCGGCCAGGGTGTACAGCGAGC
CTGCCAAGGTTTACAGCGAACCCGCGAAGGTCTACAGCGAGCCATCTAAGGTCTACAGCGAGCCAGCCAAGGTCTACAGC
GAGCCAGAGAAGGTCTACTCGGAACCGTCCAAGGTTTACTCGGAGCCAGCCAAGGTCTACTCCGAGCCAGCGAAGATCTA
CTCGCAGCCAGCCAAGGTGTACGGCGAACCCAGCAGGATCTACGACTCGGAGGGTCAACCGTTGAGTCAGGATCGCGACA
GGGAACCCGACGAGCCCAACTACGAGGTCGACGAGTCCGTCAGCGTCAGCAGCAACGGGAACGCGCATGGGCCCCAACTG
ATCCTCACGGAGTCCTCGAACTCGTCGGAGGTCGAGGACGGCCACAAAGTGGGCTACGTCGTCGAGGGTAGAAACTACAG
GAAGTACAGGGTCGAGGAGAGAACTCCTGACGGTTTCATCGTCGGCGAGTACGGGGTTGTTAGTCACGACGACGGTTCCT
TGAGGGGTGTCCGGTACACCGCAGACGGCACCATCAATCCTCGGCTCATTTACGACGCACTGATGAAGTTTCTCGCCCTG
TGA
>ColletesGigas_000106-T1 ColletesGigas_000106
ATGGATTGTAAACACTGGGCCACTTTACGAGGACCACCCTGTACACGGCTGTCCAAACGGACGCTCATAGGGACGATTGA
CGCACACCATTCCAGAAAACCGGTACAAATAATCTGCCTGCACGACACCCTTCGCGAAACTCCACCCTGCGCTGGCATTC
GACTATATGTAGAAGCCAGAGAGATAACCTCAGTTCTATTAATAGCGCCAGGGAATCCTCTGTCCTCTTCGGCGCCGCCC
ACGTCTCAACTCTTGACCGAGTGTCTTGAGGCTCTGGGCAGATCTGCCCTTTGCTCGTACACCCCCTTCGACGCTTGTGC
GTTCTCTGATCGAAAATCTTGGAAGGAGAATGTCTCGCGGGGACTGTTAAACCTTTCAATGGCCACATATTTCGCCAGGA
AACCTCTAACCGTTGTCAACGACCTGGGATGA
>ColletesGigas_000107-T1 ColletesGigas_000107
ATGTCCTTGACGCCTTCACCTACGAACCAACCGTCTCTGCTAGAAGGTGTTTTGCTTGGAACAGGACATTCTTGGCTCAA
CAGTATTCATGTACCTCATCAAGATTCGGAAAAAACTCAATCGATCACTTTGTTACGAATGAACAATCGAAAGTCAGGAT
TACCTTCTAGAGGTCCTGTGGAAAAATCGAAGGAATTCCAGTCCGGGATACCAGCCGGAGAGATCACCAAGCGGCAGCGT
ACGACCATCGGGACGTGTGCACGCGTCGTGAGTCGCGCGAGCACCAGCTTCGTTTCCAATGCTCGGTGCATAATCACGGT
GGAGCCGGAGCGCAATTAG
>ColletesGigas_000108-T1 ColletesGigas_000108
ATGCGTCTTCCCGTGTTGTCTCTCTTGTTTTGCGCTGGCCTTGCGCTCGCCCAGCACAATCAATACGCTGTGCCCACACC
GGTGCCCATTTTGAAGCAAATAAACAAGCATAATGGAGATGGAAGCTACAGCTACGGCTACGAGGCAGCGGACGGTTCGT
ACAAGATCGAATCGAAGTATCCGACTGGCGAAGTGTATGGAAAATACGGTTTCGTCGACGATACCGGAAGCGTTCGTGAG
ATCGAATACGGAGCATCCAGACGCGGTTTCGAGCCAGTTGGTCCTGGAATAAACGTGCCCCCGCCAACCCTGAGAGGCAA
CAGCATCGGTGAGCCGAACGAACCCGTGGACGACGGCCAATACAAAGAGGATCCTTCCATTTATTATACCGATCCTCGGT
ACACAAACGGAGAACGCTACGAGCCGCTTCCTCGTCAACCCCCTGTTCAGAATACACCGCGGCCAATTCCTGCACCGATC
TACAACCCACCCAGGTATCCCACGCAAGTGCAGTACCAGCAGCCGAAGCCGCAGTATCAGCCAGAATATCGACCGCAGTA
CGGATCTCAGTATCAACCACAATATCAGGGCCAACAACAACGCTCCTCGTATCCCGTCTCGTCGGTACAAAGCGGAATTC
AGGGTCGACCAGCGCCCAATGTCGATCCCAATGCCGGGTTAGCCTCTTACACGGTTAATTACAGGCGATAA
>ColletesGigas_000109-T1 ColletesGigas_000109
ATGCACACCGTCGCGACGGTATTATTAGTGGTAGCCGCCATACTCGCAGTATCGGCGCAGCAATACCAGCAACCAGGTGG
CAACTACGTCGACGAGTACTCGGGATACGAGTCTCCTAGACCAGCTCACCCGACGCCCCGAAGTTACGCGTCGGATTCGG
CATCATCGCGGCAATCGGCCGCCCCCACGACCCCTAAACCGACCCCGGTGGCCATTCTGAAGCAGATAAACCGTCACAAC
GAGGACGGTTCGTACACGTACGGCTTCGAGGGCGCGGACGGCTCGTTCAAAATCGAGACGAAACTGCCCACGGGCGACGT
GAAGGGTAAATACGGATTCGTGGACGACACTGGCAAGGTCCGCGTGGTGGAGTACGGAGCGAACCAGTACGGTTTCCAGC
CGGCTGGAGAGGGTATCACGGTAGCACCACCGACGCTAGAAGACGAGACTACCAGCAAGGAAGCTCTGGAAGCTCTGAAC
TACCAGGACGCCTACCAACAACAGGTAGCCAGGCCAGCTCCGCAAAGAGTCGCCCCTGTTGCTCGCCCACCACCTCTTCA
GCAGGTTCAGTACGATCAGCCAGCCTACCAACAGCCCCAATCCCACACCCAGGCTGTCTACGCTCCGCAATCGGCGCCCA
GACAACAACAGGCTTTGTCCAAGCCTCCCATTTTCACGCCCGCTGGCCCCCAACCCGGTTTCCCCAGACAGAGTCCGATC
CTTCAGAGCGACGACCCGTCGCCCCCTTCCCAGCTGTACAATCAGGGCCCGGCCCAGTTCGGTCCAGCGCCCGTCCAGGA
ACATCGTTCCCAGCCCCAGCCCCGCAGCCAGAGCGGAGGCATCCTCGATCAGCTGGCTAGAGACTATGCTCTGCCCCAGG
GCGTCGCACCGCCGTTACACGACATCAGCTTCGGCTATTACTAA
>ColletesGigas_000110-T1 ColletesGigas_000110
ATGGAAATGAGAATTCGCGGAATCGCTGGCTTCGAGATATTAATGGACAGCGTTAACACTACAACTACCGACAATTACAG
CGTAATCCCGGCATGCTTCCTGCTGCTAATAGAAGCAAAACGAGCGGAGCTCCGACCACGTATAGCGGAACCGCAGGTAT
ATTACGAAGAAGACGACAGCCAAGCAGCCGAAGACGACTATAACCCAGCGATCTACCAACCGCGTACTCGTGCGCTTCCT
TCGCCGCGATCGAAGGACGCTCTGCACCCGTCCAAGCCGCCGCCAGTACAGACGATTCGTAATTACAACAAGGTCAACGA
CGATGGATCTTTCACATTCGGCTACGAGGCGGCGGACGGCTCGTTCAAGGAGGAAACTCGAGGTACCGATTGCGTGGTGC
GCGGCAAATATGGATACATCGATCCTGACGGTAACAAAAGGGAATTCACGTACGTGTCTGGTAATCCTTGCGATCCGAAC
GCGCCTAAGGACGACGAGGATGATCTGGCAGAAAAACAAGAAGAAGACGACTTGAACGGACCAGCTAACTATCCTGCCGT
GAGGCCAATACCGCGTCCTCTGCCAGTGAGACCAACCTACCAACAGCCAACCACCCGAGCGCCCACGACGATCTTCCAAA
CGCAGTACCAACTGGACGACGACGCTAGCCAGGAGTTGGGCGAAGAGGATCTCGTGAAACCGTCTCAATTGCGACAAAGC
GCCTACAGGACCTCTCAACAATCGGCCTACGTTCAATCGACGCCGTCGTCGGCTCTCTACGAGCCAGCGCCCACCGCTAG
CCCTGGTCTCTACAGACTGGCCTCTTCGACGACCCAATACCAGAGCACAGCATCGCCGATTCTTCGGTCCCAACCCACGC
CAGCCTATCAAGCCCTCGAAACGACGACCCGTCGGCCAGTAACGCGTCACCCGAAGCCTCAATCGGTCGCAATCACACCC
CGGCCCCACGTTGCGCAAGTCGCCGCCCAGTACGTGTCCCCTAGTAGCACAGAACGTCCGGCGTTAGCGTACGCACGTCC
CTCGGCAGCCACGGTATCGCCCAATCTACGCACGACCACCTTGTCTAGCGCATCTCACCTAGACTTCGCCGCCGAACTCG
AACGATACGTGAACACCGTCGGCGTCCCCGCAGGTCCCAGGCCCGTACAACCATCGCCCCAACCACAGAAAGCTAAATTA
GCCGGTCAATCGCCGATCGCCGCCAGCGACCCCATCTACCAGTCGGAGCTGGTGTACGATCCCTCTACTGGTCAGTACAA
TACCCAACTATATCAGACACTACCCCAAACCGCGGGTGACTTCACCCTAAGTCACAAACTCCAACCGTTCGTAGCCCAGC
CCCAGTCCTACCTTGGACTGCAGCAGCTCCAGCAGCTTCAGCCCCAGCAGCCCCAGCAGTCCCAGCGTCAGTCTCCGCTT
TATAAGCAATCCCAGTTGGCCCAAACCGCCCCCGCTGCTGCTGTTAGCCAACCCCAGGAAGTGTTGTACAGGAAGCAGCA
GGCTCAGCTGCTCCAGCAGTCGCAGCAGCTCTACGCTCAGCAGCAACAACGCCAACAGCAACAGCAGCAACGACACCAAC
AACAACAACAACAGCAACAGGCGCAGTCGCACAGGCTCCAGCTCCTCGAGTCTCAGACGCAACCGCAATCCTTCTACTAC
GTCGCACCCGCAAGGTCCTCCAACCCCGCCAACGCACCGCTTTCCGTTGGACAGATCGATCACTATCTTCGAGCCAGTGC
CGCCGGTTACTGA
>ColletesGigas_000111-T1 ColletesGigas_000111
ATGACGACATGGCTGATGGCAATTTTCTGTCTGGCAACAGCGGGTTGCTCAAACGTTACGGATCAGCAAACATCTGAGAC
ACATCACGATCAGCAGGTAGCGATCTTGAAACAGATCAGAAAAGTGAATGAAGACGGTTCTTACACGTACGGCTATGAAG
CTGGCGATGGATCGTTCAAGGTCGAGAGTCGCGACGTTCTAGGCAACATCAAGGGTACGTTCGGTTTCGTCGACGCCGAC
GGCGAAATAAAAAGGGTGTCGTACTCTTCCTCTAACGGGACAGGGTTTAAAGCAACCACCGTGTCGCCATTGCAGGAACA
AGTATCCGTCGTGCAGAGCATTCCGCGTGTTAATCGTACCACCACGACCAAGAAGCCGAGCATCGTTTATCCCTCGTCCA
CAGAGGCGTCCACGAAATCGTCGGTGGTTCAGTCGATACCGCGAAACAGAAAGACAACGACCACTTCGACGACCACCACT
ACGACCACCACGGAACAACCGAAATCGATATTCGGTCATTACTTGAAGGGAACCGGTAAAAGTAGACCGCGGTTCGTGAT
CAACGGCCAACAGAGACCGATGGTGATAGAGGAAGAAAGCGCCGAAGATGAAGATTCACAGATAAATCGGCCAAGCACGG
AGGACAAGACGTCTACTTACAGACGTATCATCTTTGCTAAACGACCGGTCGACCAAACCCTCCGACCGATCTCCGAGGAT
TTCGTGGAAAAGGATGACGAGGCTAAGGTGACGACTGGAAACACTTTGAGAAGACAACTCCACGATGAGACCACCAAGCC
CAACCCGATCGTGGAGACCAGTAACGACGACCATTCTGACGTTTACGGAGGATCCTTGTCCACGACCCGCCCGTTGTTCA
CGACAACTACACCGCCTAGAGTTCTCCAACGCGTTTCTGGCAACCGGGTCGATAGACCGAAAATTTACCTGAATCGAGAA
AACCTTGGACCAGCCAGGTTCGAGAACGTTAAGTACGACGGTCCTAGAGTTTACGAAGCAGAGACGAAAGCATCGCGCGA
AGAGACTCGTGTTCCCTCTCGAATGCCTGAGAACAGAGAGTACGTGAGACAAAGCACCGAGCCCATCTTCGTCAGACAGC
AACCGGACCAGTTTCTGCGAGAATTACCGGGTGGAAGGATTTTGCTTCCGTCTCAACAGAGTAACATCGACGAGGACCCT
GCCTACAGACAAATTCCACTCAACAGAATCTTACTGCGTCCATTACCAGGCCAGCAACCGCTATACTCGACGACCACCGA
CGCGAATATTCATTATCTAACGGAGAATCCTCTCCCTGGACAAGAGGAGGACCCAAGGATCGGGGTGACGCCTGGATACA
TGCGCCCAAGGCCGTTTCCAAGGCCAGTGATCTATCAGGAACCCGAACCAAGACCCAGACCAGTTCTGAGACCAGTTCCC
CAACCGGTGAATCACGCGGTGGACGACAGAGAGTATCCAACGACCTCGGAGTACCCTTACAGGTCCAGCACGATCGCCTT
GCCTCCGGAACCACCCAATCCCATCGCTCCTCCTCTCAGTCGACGAGACTTCCAGATGCTGCTTAGAAGACTGCTCGTCA
GTCAGTACGGTGTCCAGGCTCTCTCTTATCCGAAAACATACTTGGAGGATGCTTTGTACGACCAGCAACCGTATCCTTCT
TACCAGCCAGGCTACCAAGCGGTCGCCCCGCGACCAGATATAGCGTTCGACGAGCAGCTGTCCCTCCAATATGGCGATCG
AGTGCCCGTCAGGCGTCCCATGTACGCCAGAGCCTTGAATCCTGTCTACCAACAGCAACAGTTCGACGATTACAACGACG
GAAGGTTCGCCAAGAGAGTTTACAGGCAAAAGTTTTACACGCAGGAGGTCAGCGACGAGGGGGACGAGATTCTCCCAGCT
CCGATCAGGGAGGCCCTTTTGCTGAGGATGCTGCAGTTGGCCATCAACGCGGAACGTCCTCCCGTGGTTTCCACTCCGAT
CATGTCCACGACAACGCCTGCCTCCAGATACAGAAAGACTGGACCCATCAGGAGCGTGCAGATCATCACCGACGACGACG
AAGAGGAGAAGGACGCGATGAAGAAGAAGATGTAA
>ColletesGigas_000112-T1 ColletesGigas_000112
ATGGCAGCGCTCGTTCGTCTTAAACGCGGGAGCGTCCAGTTGAGACATGCGGCGCTAGAAATGAAAGCTGCTGTCCGAGC
GCGACACATAGTAGCTGCGCTTGTTGCAGTGGGATTTGCACTTTGTGGTGCAGTTGAAGTCAGCTCCTCGGTTGCATTGC
TTGCCAATCAGAAAGACAATCATGCCATCATCGACACGTCGTGGCACTGCGACATGCTGGTCAACATCAGTAGTCGCAAT
CGGACCGAAGATTTCGAAGTCATACTTTTGGAGCTGCCGCCGGAAGAGCGTACAGAATCGATAATGAGAGAGGCATTTTT
GTGGGGACAAGTGGCTGGACCAATCTTAGGAGGATGTTTGGTATGGGGAAGGTCTGGTCCATCTATGGTGTTTTCACGAG
CGGTTCTCAGTGCTTGCTTGGCTTCCTTGCTGGTACCAGCTGCATGGAGAGGTCCGTCTCACGTTGCACTTCGTCTGTTT
CAGGGCCTATGTACAGGCGCGACCATGCCTGCTGCTCACATGTTTGCTATGACCTGGTTTAAGAGCAATCATAGAAGCTG
GTACTTCAGTTGCTACGCTGCTGTCAGCGTTGGATACTGTCTCACAGGGTGGTTGGGTACAGCTGTCGTTCGAAGCTTCG
GTCGGGATTCTCTTTGCTATGGTCTCGTTATTATTGCGCTATGTTGGTACTTCGCTTTCGGCCGATTCGTCAAAGACACT
CCGAAATCTTATCAGCACGATACGAACGCAGCCGTGATTCCATGGGGAAAATTGCTGCGTTCGGTTCCTGTATGGGCATC
GGCCGTTGCAACCATGGGCAATCAATGGGGCGATGCAACTCTTGCACTTGGTATGACGAAATACCTGAAACTCATCTACG
GATTCTCTACAGCCAATGATTCGGTGTTAACGACGTTGCCTCACATTGGTCATTTCATGGCTGCGTTAACTTGCGGCCTC
CTCGTGGATCACGTTCGCGAATCTAAAATAGTTTCAACGACCACAGCGAGAAAGTTGGTCGTTTATACTGCTCATTTCAT
ACCGGCAGCCCTACTTTTCGTTGCCGGCTACGCCGGTTGCCAAGCATTGGGCGCAGCATGGTTAGGTATAGCCGCTCTAC
TCGTCTCTGGGACTGCACCTGCCGGCGCATTAGCTGCAATAGCCGATCTTGCACCCGTAGAATCTCCTGCCTGCGCTGCA
GCGGCGTGTGCTTTGTGCTCTACTCTAGGGGCAGCGGGCTTGTTGGCTGCCAATTACTTCGTTACTCAAGCTCTTCACGG
ATCTATCGCGGGTTCATGGCGGTTGGTTTTCGGTGTCGCATCCGTCGTTTTATTAACGACCGCAGCTGTTTTCTTAGCGC
TTGGAAAAGGTACCCCACAGCCGTGGATTCCATCCGTAGCTCGGCCACGAAGTCACGACGCAATTTACGAGCAGGACGCC
CTGGAACTCGATTACGAGGACGTCGGCGTGCAAACAGAGCCTTTCAGTCCTTACCCGCTAGAAGACGACGTCGAGAGTGT
GAAAAATGTTCCCCGTTCTGCCTCGGTCCATTCGAAAGTTTCGCTAGCGTCCAATTAA
>ColletesGigas_000113-T1 ColletesGigas_000113
ATGTTAGGGCTGATTTTCCGCGGAGTATTCCTAATCGGAATCCTCACCTGGTACAGCACCAACGTGTGGAAATTGATCGA
CAGCTACTTCAGGGATCAGTTCCGGAGTTACTTGGAGGAGGAGTATCGGAAGAATCCGCGAATGAAATCCGACGTGCAGG
GTGTCTCGGTCGATAAGATCGATCCCGTCCCCGTGGAAAGTCCCCAGACGACGGTGGAGCCGCCACGGGACGTCACCGAA
GTCTTCCAGCCAGAGGCGTGCACGGTCGAAGCTGCAGAAAACGATTCCGCGATCGTCGAACCGAATCGCGAGGAGGACGT
GACAGGTGGCACTAGTGAAAACAAGGCTGCGGGGGGATCCACCGATAAAAATGCATTCCTGGGAACTACCGCGGAATCGG
AGCTGGAAAGTAGGAAGTCGACCGACGATGAGCAAGAATCTCGACGACCCATTAATCACGACGACCGTGACCTCGAAGAA
GCAGAGAAGAAGAAAGAGGATCGTCGATCAGTCTCCGCGGTGTCTAAGAACACCAGGAAGAGAGCTAAACGCGACAAGAA
GCCGACCGTTTCTAGGGACATTTCGCGCGACAATCGGTCGCCGAGAACGAGAAACGTGAAGACCATCACGCTCACCGAGA
CGGATTTCATGTCGGCGACGATCAACGACGAGTCGAACGACGATTTCTGGGAGTTCGAGGAGGACGCTGTCGAGAAGGAG
CCGCTGGAAGGCATTTTGATTTCCGAGTTGCCGTTCAAACCGAGGGCGGACATAGGACATTTGGAGAGGGTCACTGCGGA
CGAGTATTGTCCTTTGACTTTGGAGGACGAGGCCACCTGCGGAGACACTGCTAAGTGGCCTTGA
>ColletesGigas_000114-T1 ColletesGigas_000114
ATGTTAACCTCAATGCTGTCGAAGGAATTTTCAGGTGAAATCCATGCAGAAGCAATGAAGAAACGCAATAATCATGACAA
TAGGGTAGGAAAAAGTCGACAGAACGAAATCAAGCCTACGGAGGACAAAAAGAATGGGAAAAAGGAAGATAAAGAGGAGA
CAGCATTGAACGATGACACCCACAATCAAGGTTTCAGCGAGTGGCTACGATCCAGCGATGGTATCGAAATGATGCGACTC
TTCGTCATCGCCAATTCAATTTTGGTGTTCGTGACCATGGGATGGCCAAAAATGCAAGAAGTTATTTCCGCTTTGAGAGA
CTATTTTTCCGGTGAAGAATAA
>ColletesGigas_000115-T1 ColletesGigas_000115
TCCGGTATGGTCTAGTGGCTAGGATACCTGGCTTTCACCCAGGAGGCTCGGGTTCGATTCCCGGTACCGGAA
>ColletesGigas_000116-T1 ColletesGigas_000116
TCCGGTATGGTCTAGTGGCTAGGATACCTGGCTCTCAATCAGGAGGCTCGGGTTCGATTCCCGGTACCGGAA
>ColletesGigas_000117-T1 ColletesGigas_000117
ATGTCGGTGGTCCCCGTGGTCACGATAAATAAACTTGTCATCACAGAAGCAATTACGGATTCATATATTCATTATGCATT
GTACCATGCTAACAGCAAGTTAAATAACAGGAAGTTGGTGCCAAACGGTGGTGTAGTGGGTGGATCGAGAGCTGGCCCGG
TGGTGACTCTTCACACGTTGGAGTTGACGCCACGTGGTAGGGTTTTGTTGCAACTCGCACCACCCGAAACCGCTCGGGCC
TATCTGCCGCCAGAATATCGACCAGGTCGCATATATTCGGACACCGATTCAGAAAAGGTACTATTTTTATACCGCCTTCG
CTTCCTGCGGGGTCAATTAGCAGTTTGGGCGATTCAGGAAGTGAGAATTTTGTGA
>ColletesGigas_000118-T1 ColletesGigas_000118
ATGGCGAAGCAATTCATCGACAAGCTCTCGATATTCAAAGAACTCGAGAACGTTCTTAGAGGTTTCCAATTGCTACTGGA
AGCAAGGAGCAAAGAACGGAGAGGAAACGCGAGAAAAAGAGATGTTTCGGTTCGCCTTTGCTCCAAAGAGGAGGTATTCT
CCGAACCGCAGGATGTTTCGTTGGATATACTGCACGGTTTATCGCACCTGAACGTCAGGGAATATTTCCGGGAGTTCCGT
AACGTCGTTCGAGGAGCTGATTCGCAACTGGATTTGGAAATAGTGGAAAGACCTGTGGCGACACTTCCCGCGCTCGCCCC
CAGAGGGCTACGCTCAACCTTTCTGTCTCACAAGCACTCCTCGAACGACCATTGGAAGTCCCAGAATTTAAGACAGGACC
TGCTAGAGTTTACTGATGAGAATCTTGCTATCTCGCGTTTATTACTTCATACAACAACAAGAACCACTCAGTCGAAAGAA
GAAAGAAGAACTCGGTGCTCCAGTTGTTCGTATACGAAATCGATACGACATAAAAATCCAACTCTGAAGTGGAACAAAAG
CTTGGCTATGTGGAAAATCTGGATGAAGAAAGCCTCTAACCATGATAGACTGTTATTATCCTTATCGTTGGACACGCTCA
AATATATGGATTTAGACACAAAAACTATGCCACAGAGCCTTTTTAAGCTCTTAAATTTAAGCCCACCAGAAAACGACGAA
CGTAGATCGCCCTTACAAATGGCGTTTCACGAACAGAGAGAACGTCATGGTGCTCAACACCGTTGTTGTTTTGGTAAAGA
CGAGTTCCATCGTTGTTTGCGATCCTTCGTGTTGCAAAGGATGTGGATGTACTCGCTGGGAAGGGCATTATTGGACACAA
CCCCGAGAGTCGCAGCGCTGATGGGAACGGTTTCCGTTTCACCCTCGTCGGCGCTTCAGTCCGTTTTAGCCGCCATGACG
GAACCCGATCCCCGAAGACGAGCATCCTTGATGAATCTTCTGGACGTGATATCCGAATACTGTCGTACCCGGTTGCAGTC
AAAGCCTTTCACTCATATAGTAATGGACATGTACCGCGAGGTGGTGAAATCGCCGCAGTACGCCGCCCGGAAACGCATGA
TCTATCATCATCTGAACCCTCCGCCGTCTCTTCGTAATCTCGCAGACAGAGCCGAGCAAAGTCGCCGTCAGAGCAATTAT
CCTCACCATTATCAGCAACTGGATCCTCTTCAGTTGGTGCACAATCAACCGACTAGTCGTCATCAGCATCCGCATCAGGA
TCGAGCTCAATATCACGCGACGAATCAGTTCAATCATCCTCGTCAGAGCCAGCAGGATCGAGTGCAAAGGTCACCGAGTC
AAGTTCATCTGTACCAGCATCATCAACAGCTTCAGGATCCCCCGCAGCAGCATCAGATACCGAAAGTCCATCACTTTCCC
CATCATCATCCGGCGAAGGGAGCACTGTTCAAGCTGCAGTCGCAAAACTCTCATTCTCATCCGAACCTGACCAGCCTCTG
TGGCCAGCAAACGCAACAGAATCGACGCCAAGAGGCGAACCTGGACGATCGGAGGTCGCAGTTCCAGTCACAGCTAAACG
TACAAGCGACTGGTCGCGCGGTTGGACCGGCCATTCAGCACCAACGACGACACCATCATTCCAGAACGTATTCCCAGCCG
ATATACACGAGATTGCAGCATACCAGAAGCAGCGGCAATTTGCCGACAGTCGTTGGGGAAAATAATTCCGGGGGGAACGT
TTACAGTGACCCTATTTACGCGTTGCCAGTTAAACCGTTCCTGAGCTCGCAAGACGTCAGAGTAAACGGACTGTCCGTGA
AGCCACCGGTCGGTCATTGTAACGAGGATGTTTATACAAGCACAACTATAGCAAGGCGACCGTCTGCCGCTGGGTATTCT
CATCCAGACATAGCGACGTCGTCTGCAGAACGTGTAAGAGACGAGGTTTACGGAAAATCAGCGGGACGACCGAATCCAGC
GTTGCAGAGGCAATGCTCAAATCCTCAACTGCCCAGCAGGGATCAGCAAGAGGAGGATTTCAAGCGGCCTCCGGAGCAAA
ATTTCACGACGACCGATCACAGATGTCTGGCCGTTAGGAGGAAAGAGGAGCAGATAGATCAGCAACAAAATCCAGTGTCT
TCCATAAGGGTCAGAAGTGTTCAAGGACCGCCAAAGCCACCGCGAATTATCACCACCTTGAAGAAGACGCCATTTTCCGA
CACGGAAAGCACCAGATTAGAACCACCAGCCAAACCACCCAGAAATCTGATAAAGAATGGACCGAGGGCTAGACGCGGCA
AAGCGGTTCAAAGGGCGCCGTCCCGCCTGTATAGGACCGTGGGTGGACCCACGAGATCATTCAACAAAGCGCAGTGCGTT
GGTCCAGAGTTTGTGGTGCGTGCAAACCAACCGCCAAAGACTCTGTGTGTTGGCCAAATAAAGGCTGGTAGTTCTGGACG
AATAGTTGTGATAATGCTGACTGGGCAACGAGTAGAAGTGACATGTGATCCTCAAAAAGTCACAGCCGGTGATTTGTTTC
AGGCCATCGTGCAAGCTGAAAGCCTCGACGAAAACTTCACTCTTGGACTGGCCGTGCTATTGGCGGGTGACTTCGCGATT
TTGCCGCCTGAAACTAAATTGAATAAGGTCGCACCACCGGGATGGCTAAGCAGTGGCAAGAGTAAAGGCCTCCTGGGTCT
CCCGACTAGTTTTATGCTGTATCTGCGGCTAAGGTTCTTTCTACCCTCTCTTCGTGGTATAAGGAGTTGGATATCGAAGC
ACCTACTGTATCTGCAAATACGACGATGTATATTGGAACAACAGCTGGTGTGCCCGTACCCGGAATTAATTAATCTGACT
GGACTCGCACTTCAAGCCGAATTTGGAAATTATAACGTGAACGAGCACGGTTGCGGCGATTACTTCCTGCTGGAGCACTA
CGTCCCGGAGTCGTTGATCCTGAACATAGATCAGCATCAGGGGCAGATCAACAACGGAGGGACGGAGGCTCTTCGGGGCA
GACTCCACCAGGCTCACCGGGACAGACGCGGCCTCGACTCGAACAAGGCCGAGGAGATGTTCGTGACTCATGCTCAGACA
TTGGCGGATTACGGCTCGCACTATTACATCGCCACCGTGGACTCGAAGGAGCTGGAGAAGGTGATGGCGCAGCAGAGGAA
GAGAAACGCGAGCGAGAATCGCGAGGCGTCCGATGGCGTGCCGCCCGAGGCCACGGAAAATATTTACAATCGCGACAGAC
TCCAGGAGTATCCTCAACGCGCGAGGATCGAGATCGCGCGGCTAGGATCGTGCGAGAATCTCCCGAAGATCCCGTACGGG
ATCGACGAGACGAAACCGAGTCTGACGAAGAGCGCCACGTCGAACGAGATCTACGACGCTCAGAAGTCGCCCAAGTCCCG
GGTCGAGACGTGCAACAACAACAACAATAACAACAACGTGAACAATAATATGAATCACGGGGGCAAGGGTACCAAAGGCG
GCAAGAAGAAAACCGAGAGCAACGTTTGGCTGGCCATCCACGCGCAAGGTTTGAAGCTGTTCGAGAGAGGCGGAGAACCC
AGGGAGAGGATCGAACTGGCCCAGTTTCAGTGGAAAGACATTCAGACTCTCAGCTACAGCAAAAGCTGTCTTGTCGTTTA
CAGCAAAGTGAATGGGAAACGATGCAAGTTCAAGCTCAGAATGGATCATCGAAAAAGTTACTTCGCTTTCAAGCTCACCT
CTCTGCACCATCAGTTTTTCCTGAGGCTGCGTTCGGAGCTTACTTCGTTGCAGGGGCTCGCGAAAGAGTTCGGGGTTCCC
ACGACGATGGAGACGAAGGCCTCGCCGTCGAAGACGAAGTCTCACGACAGCAAAACGAAAATAGCCATAGCGAACACCGT
GAAAAACACGCAGCCGAGGCCAAGTTACCCGATGCAGCTCGAGGAGTATCAGAACAAAGAGAACGAGAATCCTCAGAAGG
AGACGAACGCAGTTTCAAAGACGAAGGACGCTATTCGCGAGCCTGGCCTCTACACATTCGAGGAAGACGCCCTTTACGCC
CAGGTGAACGTTCGATTGGAGCCGGAAGGCGAGTCCCGTGACACGGAAGATGAATCCGAGAGAAGTTTAACGACTCCCAA
CGAGCCCCTCTCGTTGGACGCGAAGGGAATGAAAAGCAACGGGAAAGTTTACAATTGCCCGCGGATAGAGTTAGGAACGG
ACACGGAATGCGGCTATTCCATTCCTAAAATTGTCTCGTCGAACGACCTGGACCAGTTGGAGAAGCCAGACAATCCCGAG
GAACTGTACGCGGCCATCAACAAGGTTGGGATCTCGAGGAAGATGGAGTTTCCGGTTCCGGACGAGGTATGGGACGTCAC
CGACGTGAAGAAGTCGCTACACAAAATGAAGACCTCGAGCTTACCGAATTATGGAACATCGAGACAAACGGGTGGTTATC
GCACGCCCAGTTTACCACGGCGGCTGGGGGTAAAAATGGGAACGCGAGCGATCTACAGCAGCCTCGCTCCGAAAGACACC
GCTCTTGCCGACGACATGGAGTCGCTATCGCTGAAATCGGACACGGAATCATCGATACAATCATTATCCGGACGATCCAC
GGAGTCTCCCCTGCCGGAAGCATACGTGCTCAACGCCGACATTCGAACGGACGACGAGACGTTCCACGTTACCGAGGACG
AATCGATGTCCGCTTCCTTAGCGGCGCGGTTGGAGGAGTTGTCCTTCGCGGAGGAACGGATCCTGCAGACGATCAAGCTG
GAAAGAGGCCACGGCGGCAGCATAGGGTTGCAAGTGACTGAGGGTAACGACGGCGGCGTTTACGTTCAAGCGGTATCGGT
CGGAGGGTCGGCCGATATGGCCGGGAACGTGAACAAAGGCGATCGTATCGTCGCGATAAATGGACAGAATTTATTACACC
TGCGGTACGAGGACGCTCTGAAGATGCTGCAGAGCTCGTCCGATACGATCGAGCTGGTCCTCTCGCAAGCCGCCTCCCGC
AAAAACGCGATCTCCAGGCAGAAACACGAACAGAACGTGGTGGAAAATAATTATCTGAACGACATCAGATTCGACGTGTC
CTCGGAAGCGGATACCTCGAGCGTGACGAACAAATGGCTCGTTCAAAGGACCACCGACGGTGCATCGGTGCAAAACACCT
CGAGCGCATACAGCAGTGCTGCGTCGAGCGCAATGGGTAATCACAATGCAAACAGCCTGTACATGACCGATCTCGTCGAT
GCTGGCGGACTCAAGTCCGCTAGCGCAGAGTCCGCAAACAGACCGCCGGTCCCGCCGAGGCGCAAAAAACGCAAAGCCAA
GTTTCCACCAACCGTGAAATCTCCGCAAGGAACGTCACCGACCAGTCGTAACAAGCCGGACAGAAAACGTTTGCCACCCC
CGCCGCCGCCCCCACGGGCCGCCCGAAGAGTCAAATGCCACGCTGCTAAAGATCATCGAGAAGAAACGATTTCTACCAAC
GAGGAAACAGAGGACTCCCTAAACAGTCTGAGTTTAAACGAAACGGAGGCTCCGCAGCCGTCGTCTCTGCAATTCTCAAC
CGACAGAAACGACAACTACGACACTGTCGACGCTGCCGATTCATCGAACGAACGTTCCTTCCCTCTGTACGAGACTCTGA
CGAGGAAGGAGACGAACCAGTACCCGCCTCTGCTGTTCACCTTGCAAGACTTTCAGAACGTGATGTCCAGCACGCTGCAA
CACGAGGAGGAGTCGAGGATCAGATCGTTTCGCGAGTCGTTCGAGCACTCGTTGGACGACGAAGAGAACGACCTGTGCTT
CCGTGTCACGACGACGAACCTGCCGTTCGAGAAATGCTTGGATAGGTGGAACGCCATGTTCGACAAGTTCGACGATTCCA
GCCGCTTCATCTTCGACGACTACATCGACAGAAGCAACAAGGTGAACGTTCGACGATCCACCGGACCGATGAGCGGCGAG
AGCCTCGACGAGGAGCCAATGGTTCCACGCTCCACCAAGGTGAGATTCGTGATCGAGTCGCCGAGTTCCTCGACTCCGGA
TTACGAGCTGGACGAGGACGGCGAGGCCACGTGCGACAGTTTGCAGAATATCGATTCGCTCGTGGACGAGGAAGCCGGAC
ACGCTCGCGCTTCCGTCCAGTCGACGGAAGTCACGGCGGAGACGGACGAGGGAGAAACAGGCCACGAGCAAGGTTTCCGG
AACGATCAATTCGGCGACGTGCCTTTCGGTTCTGTTTTGACGAATCGAAATTCCATCGTCGAATGGCCGTCGTTGAAGAG
CGTGCTGTCTTCTATAGTTCCGGTTAATCGAGGATCTAATGGCGATTCTTTTCGAGGTTCGACCTCGCTGGAGTCGCAGA
ACGAGTCGTTCGAGTCCGCGTTAGAGATTGACAAATTGGAAACCGTGAACGAGGCGGAGAATTTAGGGGAACCGGAGGCA
GAGTGCGTTTCTGTGTCGAACGAAGACGATGGTTCGATCGAGAAGGAAAATTTGGCACGGAGCACTTCGGTAGATTGTAT
TGTACACGAGGCAACTCGAGTCGCGGAGATTGAAAATAATAATATAGAAGAGATAACCTTGCAGAGTACAGAGGAAGTTG
TGAATGATGTCGAGCAGGATTTGAAAGTGAACGTAGTAAACGAGCAAGAAACAGCGATCGGTGGGTTTGAAGTAAATGAA
ACAAATGAGACGGAGGACTGTGTCGCAGAGGAAGATTTAATATCGGATAAAGTAAGTTACGAAGCAAATGAAAAAGTGTC
ATCGGTGGAGGAAAGTAACAAGAAACAGTCGACGGAGACCGATTTGCCCAAAAAGTCGAGTCAGGAATACAAACGAAAGC
TCTTCGTGGCCGAGTCGTTTCGAAATATAAATCATGATTCTTCGTCGAACGACCCTGAAGAAGAACGAGCTTCCGAAGAG
AACGATGGCGCTCCTGTTTCTTCAATTAAAGACGAAGATGTTTCCTTTTTGCGAAATAATTCCGTCAGCGTTCCAGTTAA
CATTCGACGAAATTCTTTCTTAGAAAATATGCTGTCGGAAGATTCGAACGAAGTCTGGAACGTGTCGACGAGTTGCAAGA
TCGTCGGTGCCTGTCCAAAATTATCGTTGACGCGCGAAGATTCGGTCTCAGCGACGAAAGACGAGGGTAAACTCGCGAAC
AGGTTGAACGTATCGATAAAAATGGACACGGAGATCCAGAAGATCTTGCAAGAGTCCGACGAAATATCGAAGAAAGTAGA
CAACGCGATTCCGAAGCTGAGAAAGTCACCTGTGATCGTCAAACCTACGAAAAACGCTGGCGAGGCGAAGTGCAACGTGT
TGAACGAGCTGCTCTCCAATTTTGGCAAGATTAAATTGAAACCAGTAAACGGTGGAAGGCAAACCGATATCGAGAATCTT
GCACTTGCGATCGACGAAGAGAAAATCGAAACGATGACGGACAGTTGCGTGGAAACTTCGAGCAACAACGGCGATAAGTC
TCCAACGGACGATAGGAACATGTATCCGAAAGAAGTGTCAAGCAATCGCGAGGAGCTGACGTTCGACAAGAGCTCCGAAG
AATTTCTGAAAGAGAAAGACTATCTGAAGAATTACGAAATCAAGAGCAACGGTAACGGAGAGGTCGTAAAGGTGGACGTA
CACAGATCCTTGAACGAGGATTACCCGAAGTCGTCGAGGAGCGTGCTCGAGCTTCGAGTCGAGCCGGACAAAAGCGAAAA
GGGTGACGCGTCTCTCGAGGAAAGCCACGTAGCGGTCGAAAGCTCCGCAGAACCTCTGCAGATCGTGGTCTGCAGCGAAA
AGACTGACGCAAAAGTTTGCGAGGACGAGCTGGACGATCGTGGCGAGAAGTACGAGCCGCCTAATCGTGGCCGGCAGTTA
GATTTAAGGAGGAGTAGCGGCGAGAAAAGTGCCATAGCTAGAAGAATTCCTCGACCCCATTGTAATAATAATGACAATAA
CAGGGCCGTAACACCCGTAGCTGTAAGTGACGACCAATCCCACGACGCTGTTACGATAACCCCTGGTAGAGTTAGGAGCT
TCGTTAAGTACTACGAGATTCGCGGCGAGGCGACGAACGACAAAGATTCTAAAACTAACGATAAAGTAGATACGAATAAG
ATGACGGGACACCAGTCGGTGTTCAGCATTCGAAGGGGCCTGGAGGCGAGGGCCATCGAGGCTAGGTCCTTCGACGCGCG
AAGGGATAATTTTCAAATATCGCTCGCGGAGAGGAGCACCGAAAGGTTGGTAGGTCCGAGGAAAGAGGCCAAGCGTTCTG
GGATTATGGAGAAAGTTGGAATCGAAGTTTCGAGTCGATCCGACGATAGCGGCGCGAAGATACCCGAGGAAGATAGCGAG
GAAGAGAAGACGCTGCAGAAGTCTCACGGCGATTCGAGCACGCGACCCGGTAAGGTTAAGAGGAAGAAGTCAGTGAAATT
TCAAGGCGGATACACTGTGATCGGCGCGAAAAGTCTCAATGAGGATGGTTCCGTAGGGAGCGCCACGAACCAGGATCCAA
AGTCGATGGGAAAGAGAAAGGCTCCCGGCAGACCAGAAACGAAAGAAACCATCTTGGACGAAAAAGTGGACTCCGATGCT
ATCGAGCCTGAGGGATTGGACGCTGACTCGTGTTCTTTCCAAAAAAGAGAAATTGCTGCTCAGGTTAGTGATGTATCTAA
TTAG
>ColletesGigas_000119-T1 ColletesGigas_000119
ATGAAGAACTCTCACCCGCTCATAACGGCGGCGACGTCCAGTCCAGTAAATCCGGATTCCTCGTCTCCCAACGAGCCTAC
GGAACCGTGCATCAGGTTGAAGCTGGACAAGCCGTTGCACTGGGAGTGGGAGCTGACTACGACCGCGGACACGCTTCCTG
TTATACAACTGTTGGGCAAAGATGGCCGTCTGTTGGTCGAGACGACCGGTAAAACGGCGCAGAGGGCGAGGGGCTCGTTT
CGCGAGGGTCTCAAGACCTACGAGCAATTCCCTACGAGCAAACCAGCCTCCGAGAAGACGACCACCGCGTCGTCGTCCCT
CTCCTCTTCCTCTTCCTCGATTCCCGCTCCGATACAAGGGAATCGAAACATCGATGGGTTCAGCACGAAGTTCGGGGGCT
ACGAGTTCGGTTACAGACCTCGAAAATCCAAGAGCGAGGTGACCGTGAAGGAAAAAGAAAAAAAATCGAGGAACAGGCGG
TCCGGGGAACCGGAAGCCACCGTCCAGCGGAACGAGCAGCCCAAGACGTCGTCGAAGAGATACTCCGTGGGGGACTATCT
TCGCCAGCAGATCATAGACGACCTCAGGACGAAGAGCACTCTAGGCAAGTGCCCGGAGGAGATCGCGAAAGAGAGGTGCA
AGAAGATGAAGGCTTACCTGAGGAGCCAGAGCGAGACTCTATCGATCGAGCCCGAGGAGGAGAATCGGGTGACCGAGTCG
AAGATTAACGGGGACGAGGTTCCGAGTCAAAGAATTAAAGACGGCTTAAAGGAACTGAGGGAGACGATCGGGGAGGAGGA
GCCGAGGCTCGAGGTGTCCAACGACGTTCCGTGGATCGATTCGAAAGAGGAGCCGTCGAGAACGGACGGCTCGGTTTTCC
AACGGGGGGAGAACAGAATCGGAAACGAGGAACTGGAGAGGGTGAGGGCGTTCCTGCGGAGGAAGCTTCAGCAGAAGATG
GAGGAGCACCAGCGATCGGCCAGCTCGAGTCGCTGCGACGAGCTCGGACGCGGTATCGAGAAGAGATACTCGGATTACGG
GCGAAACGAGCGTCCGGGGGGCTATCGGACGCGAAAGGTGCGCAGCGAGACCAACGTCATCAGATTCGATCCGGAGGCCG
TGCAGAAGGACAGACAGAGGGAGAGATCGAGGAACGGGAGGACACGCTCGGAGGATTCGTCGAAGGGCAAAGTTTATCGG
TCGAGGAGCGATGCCATTCTCGAGGCGTCGAGACAGAAATCCCAAACAAGGGAATCCGAGAAACGGAAACTTTATCGAAA
AACGAAGAGCGACGTTTTGTTGGGCCAGATAGGAGGCGGCGTCGACTCCGAGCAGGATTTCGCGAATCCACCGAGACGCA
TCAGGAGCCAGGACAACGTCGACGAGTCCTGGCGCGAGTACAAGGAGAGGAAGAGGCACGAGAGGATGCATCGCGAGTCC
GAGAGGGACGCGAACGAGGAAGACTTCATGAGCAAGCCGAGGTGGAAGGATCTCCAGGCGGATCTGTGCCCCTTCAGAAA
CTGCAGAGTCTGTCAGAACTTGCTGAATTGCGTAAATCCGTTGCAGGAGCGCGGAATCCCGGAGGATCGACCGAGGAGGG
AGGCCACGGCGACGTTGAACGACTCGTCGAGCGACAGGCCGAGCACCAGCCTGCAGGAGAATTATTTGGTCGTCGATCGA
GGCCCCGGGAATCCCAAGAAACAGACGCTCGTCGAGAATCTGGCAAGGAATCGAGGATTCGAGGCGGTTAACGCGATGTC
CCCCGACTGTGGCTACAACACGATCCCCAAGAAAGCGTTCAAGGACTATCGAGACCTGTACACGCGATCGAACGTGAAGA
AGAGTAACACGTTTAAGATCGTGGATGGCAGCGAAGATCCTGAAGAGGAGGATCAAATCGAGCCGAAAGGAGAGTTCGAC
GAGGGATTGGTTGATAGTTTCGGGTGCTCGAACGGGGATGGTTTGTTGACGAACAAATCGAACGAGGACATCGCCAAGGA
TTATTTTAAACGGGTTTACGAGCTGCTGAAGAAACGACAGGAAGAGGCGAGGAAGATTCAGGAGGGGGAGGGAGTTCCTG
GCTGCGACGATTCTTCTTCCTCGAACTACGTGGAGAAAGTACAGAAGAAGAGGCTGAGGCGGAAGAAGAGGGATCGGAGT
GCACCAGGAGAGTCGGAAGAGTTGATTACGGGAAAGCAGGCGGATAATTTTGGGCAGACGTCGCCATGGACAGTCTCTGT
TGGTCCTTACGACGGGTTTTCAGCAAAGAGATTAGTACCGCGCCTTCGGCCAGGAAGTCGCGCGGAAATCACCGTAAAGC
TCCGCCCGCAACTCGTTGCTGCTTTTACAGATATAATCTCGTTAGAGTCGCCTCCTGCCTCCGCTCGTTCTTTGCCCTTT
AACCAGCAATGA
>ColletesGigas_000120-T1 ColletesGigas_000120
ATGGTGTCGTCAGTGCCAATGATGGAATTGATCTACTTTCATAGCATTGGCAAAGAAAGAAATAGACGACGGTCTCGGTT
AAGAAGCTCTGGTTTGGATCGTGACCTGTCCTTGTCAGTATTTAAAACGAAAGTGAAGGTACGTACGTCATCTTCTTCGT
ACAATTTAAAAGTTCTTCGCCCTAGAAACATTCCTGGATCCGGTGCTGCTTTTGACTCCCAGGTCCTGACCGAGAATTGG
GTCAGCAAGCTATTTCGAGTGCACCGTCGAAAGATAGCAAATTCAAGTTTACGAATTGAAGTTTACGGACTGGAATAG
>ColletesGigas_000121-T1 ColletesGigas_000121
ATGGAGATCGCGCAACTTCGAGGACCGCAAGATGGCCGACCAGAGGCACTTGAGGTCCTCCTAAGGGGAAAGCGACGTCA
CGTTGGCAAAGGCTCTGATCCGAGAAGATCGACGCAGCCTTGCAGATCAGTGTCGATCGAGCTCGAAGCGAATCCGAAGG
ACGAGGAAGGTGAGGTCCGAGCAAGAGGATGCTGTCAATGA
>ColletesGigas_000122-T1 ColletesGigas_000122
ATGCACCAAAGGGGAACGTGCCGATGCGATCCAACAGTGAGGTACATGCATGACATGATTCTAGGACAAACGGTCACGAG
AGCACAACGGACCTCAAGTGTTGTACAAGAACGGCTGTTCCTGTCGGAGATCAAAATCAACTTGGCTCAGTGCCGTGCTA
GGGGAGACTGTGCAATAGCTAGCGCTGGCTGGAATCGATCAAACGGTTCGTTGTCGTTTAATTATTGGAAATCGACATAT
TCCGCGTCGTCTGCCGGAATCCCCGAACGCCTCGACAAATTCCACGGGTTCTGCGGAACAATACGGTTAAGCGTACTTCT
GGCAAGACTGGAAGCTCTTCTGGAACGTTTTGCGTCACACTACACGGCGTTGTCATTTGCTCGGGCTTATACGTGCATGC
ACAAACACGCGTACACAACGACTGGAAGAGCTGGTACCATGTGCGCTGCGGGGAGCCGTGGCAAAGTGAATGTCGGAGCG
GAGACGATGCTCGATTACACCGGACACTTCGAGTGTACTCCCGAGGGAAGCTCTTTTGCAGCTGCAAGGAAATTCGGCGG
GACGATAACTGTCGAGGATCTTCCGTAA
>ColletesGigas_000123-T1 ColletesGigas_000123
ATGTCCGAGAATATGATCGACGACTTTATCGCTTCAAAATCGCCAGGCTTCTATCGCAATGGAATCCGCCATGCTGAAAG
GTGGAGGAAAGTTACTGACAATACCGAATATTTCCGCGAGGAAATCGTAACAGTGCCTCCCACGAGCGGAGGCCAGGATA
GCTGGAAGGTGCAGACACTTTCGTTGAGCACCGAATCGCCGAGCAATCGTCGTAAAGGCTGTCGTCCTCAGGTGCAAGCG
GTGTCCGCTGGGAAACGTACGCGTCCAGCCCCGCCCCCGCCGCCGATATCCTGCAAGGTCAATGCCAAGGACATCAACAA
GTACTTCGATTGGCCGAACAAGGAGAACACGCCCGGAAATGCCGTGAACGCAGCGGAGGGGACGAACGAGGCCCAGTTGG
AAAACGAACAGCCAACCATGGGCTCGAATTTGAGTCGTCACAACGGAAAGGGCCTCACGGGCCGTAGGACCCAATCCTCC
GGGAACTTGTGCGAACCCAAGGGAAAGCTGAACACCATGGGCAAGATCCTGGTTCCGTGCTCCAGCGCGCAGAGAGAAAG
ATACAAATTCTGTGGCTCGTTGCCCAATCATCTGGACGACAAGGACACGCTAGACGACGACCAAAAGGAAAATAATAACA
TAATGACGGACACAATCACCGGGAATCTCGGTGGAACGTTGCCACACAAGAAACGATCGTTGGGCGTACATTTTTCGGAC
GGAGGACCGACTGGCGCTTTGGATCTCGTCAAGCACCGGTCACAGGACTCCGTCGATGAAAACGATCCTTGGAGATACCA
GCAGAGCGACCTTGATCTGGTCAGGTGTCGCCACGGGAATTTCGATTCCGTGAGCAGAAATCGAAGCACCGACGCGGTAT
CCGGCGATTTAACAAGAAGGTACTCCCGCGGGTCGTCTCTGGACGACAGGTGTCATCGAAACTCGGATCTTGACCTGGTG
GGCACGTTGCCTAGACGGAAACAGGACGCCAGAAACTGCGGGAAGGTTTCCGAGACCAACTCCTCGTCCTCGCAGACTAG
CAACCCTGACGGGGCGGACAACGATTTGCTGATGCAGATCGTCCACAAACCCGATTGCGAGCTGGTCAGGCATCGACAAC
AGCTGAGCAAGTGCATTGACCTTAAATTGAGCAAACTGGCCGGCGGAGAGCCGCAGGATCAAGGTTACGCGTCGGAACGT
TCGCCGGAAGACGAGCATCCTCCATCTTTGCCTGGACAGCCGTTCCCAAATATAACACCTGAAGCAGAGAATTTTGGCTA
G
>ColletesGigas_000124-T1 ColletesGigas_000124
ATGAATCCTCCTAAGTCCTACTCAAGTGGCAAAAAAGCATTGAATATAGCGACTGATATTGCTGTATGCGCTTTTAACGA
CGACCTGACTAACATTCTGCGGATTATAAAAGTTTTGGAGACAGATATTGACCTTCAAGCGTACAATTTTTGTCTTGAAG
CTGCTGCTAGGCGGATCAAGCACGTGGAGCAGTCTTTGACAGATACGGCAAAAGAGATAAAATCGACGAGGAAACAATGT
GAGGAAGAATATTTAAGCAGAGAAGGTCAGTTTTATGGTCCTGGGATAGCAGACTAA
>ColletesGigas_000125-T1 ColletesGigas_000125
ATGATTTTTAAAGCATTTCTTGAGAGCACGTTTCGCGTAACGTTGCAGAAAAGCAGCCGGGGTCTCGGCTTAAGCGTTTC
CGGCGGAGGAACTGCCGGACCTGTTAGGGTAAAAAGACTGTTTCCTCAACAACCCGCGGCTTTATCCAACAAATTACAAC
CTGGCGATATACTCCTCGCTGCCAATGGGACTCCTTTAACCGGCCTCACCAATTATCTTAGAAACAAGTCCAATAAAGAA
AACTGA
>ColletesGigas_000126-T1 ColletesGigas_000126
ATGATAAACTCGTTTAAAAAAATATTTGGTGAAACATCATCCCGGCCAACTTTGGAGGCCCTCGAAGTTCTACGAACGAC
ACGCAGTACCGTGGAGTTGGTGGTGTGTCGACTTCCGGGCGATACGAATGTCACACCACCCGGTGCACCGCCGCCACCCC
CTGCAAGGCGTGAGCCACCGCCGCCCTTGCGAATACTCAACCCCTTGCCGCCGCTTCAAATCGAACCCTGCGGCGAATTC
GACATAGAAATGACGAAGGTCGGTGGTAGTCTGGGTTTCACTTTGAGGAAAGCGGACAGCAGCGCACTGGGTCATTACGT
AAGGGCATTAGTGCGAGAGCCGGCATTAAGCGACGGGAGGATCCGACCTGGGGACAAAATAGTCGCCGTCGACGGTGCAC
CGTTGTCGCCCATGAGCCACGAAGAGGCTGTCCAATTGCTGCGACAATGTGGACCAACGGTGAGACTACGGCTATATAGG
GATCTGGCGCAGACCCCCGTCTCCGCCCTTTCGCCCACCGAGCCCGATCACCCTCTCCGTCCACCGCGAACAAGTTTGAG
GCAAGAAGCCGTAGACATGCTGTGCGATCTGGCGGTTCGAAAGCTGTCGCCGGGCACGTCGAGCGGTTCGAGCTGCAAGC
AATCGCCTGGTGCATCTTGCAACTCCCCGAGAAGACTTCGTCGTCTTGCCACGCGTACGCCCACCGAAAACGATCAAGAA
GCTCTGGAGAAGCATTCGAGCGTGCACACGACGTCGACGGCCAGCCAAGCGGAGACATCGGATTCTGACCAGTGCTCGAT
CAGGACGCAGATAACGAATTCCCAACCAAACACACCTGGAACCGACATAATCGATCCGCCGCCACTCTACGACGTTTGCG
ATTCCAGTGATTCCTCGAAGGCACCGGCGCGACCGAGTTTCCTCGACTTATCGGCGCCCCAGGGGAAACCTCATTTTCAG
TTCTGCAGCCTGGACTCCGATCTCGAGTATCCCGGAGGTGACGGGATCGTCGCCGAGGACGAGCTGAACAAGACAACGGG
GACCGATTATAGGAGAAGAGAGGCGAACGGATTGTCCAGCGACGAGCACGACAACGATCTACCATCGGAGCCAGCCTCGA
TGCCACCGGTGCTCTCCTCGACGAGCACCTCGAGCACCGCTGCATTCAGTTATAAGAACCCGGCTTATCAGAGCGCCAAT
CCAGCTTGCGGCGCCGGTATCGACGCCACCGCGAAAAATAAGGCTACACACTCCAGCGACCAGGATATACCAGGTAAAAT
CTTGGGAACGGAAGATCCCGCTGGCAGCAAGGGTTTGCTGAAGTGGAAGGGCGTGATGTTCGCCCCAGATGATGGAATAG
ATAAAACCGAAAACGAAGAGGAGAAGGTCGGGAAAGACACCACAGATTCAGCTGCCCCGAGCGAAGAACTTGAACAAGGA
ACCGAGGTGTTCATGGTAGAGCTGACACGTGGATGGAATAGTCGACTAGGGTTCAGCTTGCAACCGGAAGGAAATCATAC
AGTTATATCGGTGGTACATCCCGACAGTGTTGCTGCCAAAGATGGAAGGCTTAAACAAGGAGATGTGCTTATGATGGTGA
ACGACGAGAGCGTGAAAGATATGTCGACAGCTGATATAATAGATCTATTACGGAAAATACGAGGTTCCATAGGTATCACG
GTCATGAGACGTAACAAACGGGATAATGTAACGTGA
>ColletesGigas_000127-T1 ColletesGigas_000127
ATGTGGCCTCAGGAATATATAGAGCTAAAGCTCATAGAAGATTTATTAGTTTGCGGAATATGCTACGAATACATGGAAAC
TTCTGTTATCACATCATGTTCTCATAACTATTGTTCTTTATGCATCAGGAAGTACTTGCATTATAAAACCCAATGTCCCG
TTTGTTTCGCCGAAACTTTTGAAAAGGACTTGCGGAAGAATAAAGTTCTGGATGAAATTATAACACAATTTTCCCAAATC
AAGGATAGACTAAAGAAATGTTTAAGAAATCAAATCGATTTTCTGCCATTTAATAGAAGCGATATCATTCTGAATACTCC
AAAATCGGTGCATAGAATTAAAGAAAAGCATTTAATTAAACAAGACGATAAAATTATTAATAAAAGTTTCACTTCTATGA
ATAATGGGTCACCTTCTTCAAACGTACAATTAAATATATCTAGTCCAGGCACCAGTGGAAATTCTAGAATACCTCTAATG
TTTACACCTAGAAGTGCAAAACGTTCAAACGTAACAGTCGTGGAAAAAACCGATGATGTAATATGTCCAGTGTGCAAAGT
TACTATTTCAGAAATGCATATAAATAGACATCTTGATGATTGTTTGAAACGAGAATCAATAAAAAATAGACCACAAGTAA
GAGAATCAAACCGCCAACCACTGCCAAAATTAGTATTTACTTTAATGAAGGAAGCTGTGATAAGAAAAAAATTAAAAGAA
TTTGGTTTATCAACGCAAGGAGATCGAAGAGTTATGGAAACTCGATTGCAAAGATACATTGTCCTTTATAACGCAGAATG
TGATAAATCAAATCCAAGACCAGTTTCAGACTTAATCAAGCAGTGCGAAGATGAAGAGAATCTTGAGAAAAATATTTATA
AAACTTCATCGTTTATAAATAAGTTACAAGTTAATAGAAATACAGAAGAAAATGTTATAAACGAGGAGAGAAAGAAATAC
TTGGAAACATACAAAGATAGCTTCGAAACTTTAATTAGGAAGATTCAGCGTACTGATCCTCCCAGAAATTCATTTGCAAA
ACGCAATCTACTGAACGAACATGTACAAAGCAGTGAAAGTATTTTGCATATACATGAAGCGAAGGATGAAAATTCAGATC
ACTCAGTGACTGAAAGTGACAAAAACGAGTCTATGAATTTGGTTGAATATATCGAAGATTCCGATTCGGATACTAACTGC
CCATTACAAGTGTATTCTAGCACTCATTCAATAAAATTGCATGATGCCAAATTAAATTCTTCTAATAAGGATATTCCAAA
GAATGAATTTGAATGTTATGAAGAGCATGTTGATACAAATTTAGATATACTTAGTGATATTTCTGTGTCTAATAAAGACA
CACCAATGGATACCGATTCTACGAACGTAAGCAGCATTTTAAAGGATAAAGTACCATCTCAAAGAAAGGAAGAATTATCT
TTAAATGATGAAATATCAAGTATGGACTCTATTACTACTAACACAGAAGATTTCGATCCCAACAATGTTTTAGATCATGA
AGAGGCAGATAGGAAATCAACATCTGTTTTACAAGATGTTCTGTGTGATTTATCAAGTAACGATAGTATCGACAGCAAAT
GTAACTCTGAGATATCACGTTCCATTGATCACGAATTTTTAAATGACAGTGCAAAAGATCTGTCAAATATGGAGAAAGAA
AATATAAATTTGACGCCCGGATCTAGCGGAAGCCGTTCGCTCCGAAAAAGAGATCGTGATCCAGTACAAAATGATAATAG
AATTGTTTCAAGTGTAAAGAAAAAAATGAAAAAGTTGCCACAATATCACGATAGCGAGACTGATGAATCGAACAACGAAG
AATCTTTGAGGGCTTTAAATAATAATGCAAATAACTATGTGAAACCAAAATCACGATTGAAAAAACGGGTATTAAATACG
CTCGCGACAAAAGACACACCTGTATTAAGAAAATCTGTTAGAAAGAAATTTAAAAAAAATATTTAA
>ColletesGigas_000128-T1 ColletesGigas_000128
ATGCCTGCACAAGAAATTGCAGTTATTCAACCACCGGCGACCGAGAGTGAAGAAAATAATGCACCTTCGTCACAGCCGAT
TGTGGGCATCATATACCCTCCACCGGAGGTTAGAAATATTGTCGACAAGACGGCTAGTTTTGTGGCCAGAAATGGGCCAG
AATTTGAATCAAGAATCAGACAAAATGAACTTGGAAATCCAAAGTTTAATTTTTTAAATTTTGGCGATCCATATCATGCT
TATTATCAACATAAAGTAAAAGAATTCAAAGAAGGAAAAGGTCAAGAACCAACCATAGGAGCAGGACTTGGAAAAACAGT
TAATCTTATAGCTCATCAAAAGCAACAAGAAATTTTAAAACAAGTTGAGCAGCCATTCATTCCAAAAGATCCACCTGCAG
AATTTGAATTTATCGCAGATCCACCTTCCATCTCAGCTTTAGATCTGGATATTGTAAAACTGACAGCACAATTTGTAGCT
CGTAATGGTCGTCAGTTTTTGACAAACTTGATGAACAGGGAACAGCGGAACTTTCAGTTTGACTTTCTACGTCCTCAACA
TTCCTTGTTTCAATATTTCACGAAACTTTTGGAACAATATACAAAGGTATTAATTCCACCTAAGGACTTATTACCACGTC
TTCGAGATGAAGCAGCTAATATGGATAAAATTTTAGAGCAAGTTAAATATCGTGCTGAATGGTTAAAATATCAAGAAGCT
CAAAGGCGTAAAGAAGAAGAAGAATTGGAACGCGAAAGAGTTGCTTATGCACAAATTGACTGGCACGATTTTGTCGTGGT
CGAGACTGTTGACTATCAACAATTTGAAGTTGGTAATTTCCCAGCGCCCACAACACCGGACGAAGTTGGTGCCCGAGTAC
TGATGCAGGAGAGAATAGAAGATGGCGAAGATGTCGAAATGCAGATTGACAGTGACGGAGAAGATGAAATGCAAAACCGT
ACAGAAGGTGAAAAGGATCGCGCGAAAGACAATAATCAAGTACAAGATATGGAGGAGGATTCGAGCGATGAGGATGATGT
GTCACCACCAGGTGATACTCACAAATCGAAAGAATCGAAGCCACGCGATAATAATAGTATGCAACCTCCGCCATTGCCTC
CTACTCCAGGAAATGTTGTTGTGAAGAAAGGTTATGATCCTAAACAACATGGAAACAAAACTGTCCGTCCTGTTGCTCCT
GATGAGTACTTAATATCTCCGATCACTGGAGAACGTATTCCGGCGAGCAAAGTTCAAGAACATATGCGAATCGGATTGTT
GGATCCACGGTGGGTGGAACAGAGAGACAAACATCTCGATAAGTTGGCGCAAGAAACAGTATTTGCACCTGGTACAGCAA
TCGAGGCTAGTTTGAAACAACTCGCCGAAAGACGTACCGATATCTTCGGTGTCGGTGACGAGGAAACTGCTATCGGTAAG
AAGATTGGAGAAGAGGACAAAAAGAAGGACGACAAAGTTACATGGGATGGACACACGTCGAGTGTCGAAGCGGCTACCAG
GGCTGCCAGAGCGAATATTACTTTGGAAGAACAAATTCATCAAATACACAAAGTTAAAGGTCTTCTTCCGGATGAAGAGA
AAGAGAAGATCGGTCCGAAACCAGCCAATCGTGCGGCAGAACTGTCGCACATGGCAGCCGCTGCTTCAAAACCTCAAGCT
ACGCTGAAAGCACCACCCAAACCACCAGCTCCAAAACCGGTACCAGTTCCAACGCAACCACCACCACCACCAACCATGAG
TATGCCTACTATGGGTATTCCTCAGCCGATGATGCCACAGGCACCGATGATGATGATGGCTCCTATGCCTCCTATTCGAC
CACCGCCTCTTATGACACCAGCAATGTCACCGTTTATGCCAACTCCACCACCTATGCAACCACCAATGGCATCTGCTATG
GGATTAAAACATCCTACTGAAAGTATGGAAGACGAACCGCAGACTAAGAAACTGAGAACAGAGGATTCATTGGTACCCGA
ACAACAGTTCTTGGCTAGAAATAAGGGCCCCGTTCAATTAAATATAGCCGTGCCGATGATGACAGAAAAAGCAGAATGGA
AGTTGAACGGCCAGACATTAAATATTACTTTGCAAGTGAGCGACACTGTGGCAACCATGAAAGCTCTTATACACGAACAA
ACTGGTATGCCTCCTGGTAAACAGAAGTTACAGTACGAGGGAATGTTCTTCAAAGATAGCAATACTCTTGCATATTATAA
TTTAACATCTGGTAATGTAATCAACCTCCTACCAAAGGAAAGAGGTGGCAGAAAGAAGTAA
>ColletesGigas_000129-T1 ColletesGigas_000129
ATGAGTGCAACTTCGAACGCGACATACTTAGGGCTCGATCTCAGCACGCAGCAGTTGAAAGCTGTAGTCGTCGATAACGA
TCTCGCTGTTCTCTGCGAAGCTAGCGTACAATTCGATAATGATCTGCCAGAATTTAGAACGTATGGAGGGGTCATTCAAA
AGAAAGAAGAGCCGCACGTGGCGGTAGCTCCCACTTTGATGTGGGTGAAGGCTTTGGAAATGATACTTGATAAATTGCGC
GTTTGTGGCGTCGATTTTAGCAAAGTGGCCGCTATTTCTGGATGCGCACAGCAACATGGCACAGTTTACTGGGGCAAGGG
CAGCAGAAATCACTTGCAACAATTGAATCCCGGAAAGTTCTTGCACGAGCAACTCGTCACGTCGTTTTCGGTGACATCGT
CACCTGTATGGATGGATTCCAGCACGACCAAGGAGTGCAATATCTTGGAAGAGATAGTGGGTGGTCCTCAAAAATTAGCG
GAGATAACGGGATCTCGGGCGTACGAAAGATTCTCAGGACCTCAGATAGCGAAAATAGCACGCAGGAGGTCTGAAGCCTA
CAGTAACACTGAGAGAATCTCTTTGATTAGCAGTTTTCTTGCTTCCCTGTTCATTGGCGACTTCGCACCTATCGATTATT
CCGATGGATCCGGAATGAATTTGTTAAATATTCATACGAAAGATTGGGACGATGTGCTATTAGAGACATGCGGCCCGAAT
CTAAGAGAGAAATTAGGTAAACCCGTTCCTTCGTATAGCGACGTCGGGCCAATTTCATCCTATTTCGTGGAAAGATTCTG
CTTCGACGAGTCATGCAGGATAATTGCATTCACAGGAGACAATGCAGGTTCTCTAATAGGAATGAGGTTGAAAGAAGGAG
ACATCGCCTGCAGTTTAGGAACGAGCGATACTTTGTTTTTGTCGCTGAACAAACCGAAAACTGTCTTGGAAGGTCATGTC
TTTTGCAACCCCCTCGACGATAAAGCTTACATGGCACTGCTTTGCTTCAAAAATGGATCTCTAACTCGCGAAAGAATACG
CGACAGCGCGGCACAGGGCTCGTGGCAGATTTTTAACGAGTTACTGGACAGTACTCCACGTGGCAATTTTGGAAATTTAG
GTTTATATTTTGACGCACAAGAAATTTTACCATTCGTCATCGGCGACCATAGATTCAACAAAGCCAACGACAAGATATCT
CGGTACAGCTCGAAAGAGGTAGAAGTAAGAGCTCTGATCGAGGGTCAATTCGTTGCCAAAAGAGCCCACGCCGAGGATTT
TGGTTTCGTTATTGGTCCAAACACACGCATCATAGCAACAGGTGGTGCATCTGCAAATAAAGCCATACTACAAGTACTTT
CCGACGTTTTCAATTCACCAGTGTACATATCGGAAATGGCTAATTCGGCCATGATAGGCGCAGCTTACCAAGCAAAACAC
GCTTTATTACGAAATGAAAGTAATTTTGATGAAATAACACGTTGCTTACCAGAACCAGCACTTGTATGCCGCCCTTACGA
TGATGCAGAATCAGTAAGTTAG
>ColletesGigas_000130-T1 ColletesGigas_000130
ATGATGCAGGTTTTGCTAGCGACGTCGTACGCTCGTCTGAGAAGTGGCAGAGGACACGTAAGAAGAGTGGAATATAGCGA
TGGGACCGACCCGATGCTTGCTACTTTCGAACAATTCGCGACATACGATTCGCGACCTCAACCAGCGTCTCCAACTTTAC
AGAGGAAAGATAAATATAAATTGGATACTTTACGAAGGATTACTCAAAATCCACCCGAATATATACAGAATCGAATACTT
GCCTCAAATGCAACGCGATTAACGAGTGTTTCAAACTGTAAATGGTCTGGGCCGTTAGTAACGTGCATAATTGCTAGACC
GTGCGTTGGTCCCATCGCTAGTGGAGGGCATTCGTACGCGTTATGGCCAAAGAGAAATGATGGGCGAACAGGAGAGAGGA
AGGAGCCAGGAGCGAGGGTGCACGAGTCGAGGGGCAGGGAAGAGGAACGGGACGGACAGGCGCCTATGGCGTGGATCCGA
GTGGCGCCACCGCTAACGTAA
>ColletesGigas_000131-T1 ColletesGigas_000131
ATGTTCTGGAGCAAACGGACGGCGCTCACTAGACGTCTCCTAAAGGCCAAGGTCTGTGGAGAGCATGAAACCGAGTGTGA
AGCTCAAGAGGATTCGTCACGTATTCATCGCGCAAACAACACGATCGGCACCGACAACGACACGAGCAACGTGACGGCAA
CGACGGGCCAAGCTAGCAGAGGAGCGCGCGGAGCGTCGTCAGGAGGTGCGATAGGCGGAGGTGGTGGGGGAGGAGGAGGA
GGAGTAGCAGGAGGAGGAGGAGGAGGTAGCCGTATCTTGTCGAGTAGACTGCATCAAGGTTGCTGCGGCGGCGATCAGAG
CCAGGACGATGACGAGGATCCCGTTCGTTTGTTAAGGTGCAAGGAGCTCCTCAAGTCGTTGAAGGAAAATCAGCTAGAGA
TGTTAGTCACCGCCGTGGAGAGCTGCGGTGCCGATCTCGGCTCGTGCGTCCTCGTGCCCCGTCAGCATCCGGATGATACC
TACGATCCGGACCAACCATACTATCGTCCGCATCGTTACAATCACCACAACAATCATCACTATCATCACCCCCATCATCA
CCACTATCATCATCGGCATCATCGTAGGCATCATCGTTCTTCCTCGCTGGAGAACGACGACGAACAGAATTCTGGCTCGG
AGGACTCGTCGTCGTGCACATCGCCGGTGAGTCCGGAACGGTGCAGGGTACCGATTCGAGGCTCGCTCGATAACGCGCCG
ATCGATCCTCACCTGCTCTGCTGCCAGATCTGGCGGTGGCCGGATCTCGCTCACTCCTCGGAGCTCAAGACACTTCCTGT
CTGTCATTCCGCTAAAGACCCCGTATACATATGCTGTAACCCTTACCACTGGAGTCGGCTCTGCAAACCCGGTAACCCTC
CTGTAACACGGTAG
>ColletesGigas_000132-T1 ColletesGigas_000132
AGTAAAACAGATGGAAGAGGGGGAGACGCGAATTGGGTGAGGCGGAACGAAAGGGAGAGCGTAAGAGTGGCCGTTGTGGG
AGGTGGGAAAAAGAAGGGTGGTTACGCGCAACGGGTGCCCGAGTGGAAAAAGGGGGACGGAGACACCGTGTACGTTATTC
GATATCGCCAAAAGGGACGAAGACAAGCGAGATTCTCGAACGTGATCGGCAAGTCGATCGACTTTAATCACGATTTCCAA
GGTAACGCCGTCACGCCGCTCAGAATCACAAAGAGGACGCCTCTGATCGGCTTTCGTCTCGACGAGGGTCCTCGATCAGT
GTTTTCCACTTTATCAAAAGATCCCTCTTACTGGAATCACCGGCTAGCCCCAACCATCGTCCTCACTGACAATGAGACAC
TTACGTTCGACGTCTCCTCGAACGCCGCCGGAAT
>ColletesGigas_000133-T1 ColletesGigas_000133
ATGTTTACGAAGCGTAAATTTTATGTTGGAATTTATGCAGCGATAATTAGCAGAATTATCTACCGCTGGGAAGTTCAGGA
TGAGTTCGCAGATCTGGTTGAAGATGGCGCGAACACGTTTCGATCGGGAACAGGTGAGATGGGACAAAAGGAGTGGTGTA
CATTAGCATATTGGGAATTGGGTGGTCGAGTGGGCCGTCTTTATCCAGTGGAGCCTTCAACCGTAAATGTTTTTGATTCC
CTCCATGATGGCGATGGCCTTTGCTTAGCAACACTAGCTGAAAATCATGTTGCACCACCTGCAGTCCAAAGAACACGAAG
TAAAATTGGTCTTGGTTTAATGCTTAGTCAAGAAGCAGATGGTGTCTGGGCATATAACAGATCAGAAAGCCCAATCTTCG
TGAACTCACCTACTCTGGATGACCCAGAGTCTAGAACACTACTTGTCTATCGTGTGCCTCCTGGTTTTTGTCTGAACATC
TTCGACCGAACCAAAGTTCTACAGCTTCCATATGGTAGTGGTACAAGAACAGGCAGTCAAGCTACAGGCTTTGCCTCTGG
TCCCGTTGATATCAACTCCGTCCGCATCAGCTTTGCCAAAGGCTGGGGACCCAAGTACTCAAGACAGGAAGTCACCTCTT
GTCCATGTTGGCTCGAAGTACTCCTAGCACCATGCAGCAACGACGAAGCTCCGTCCCAAAGGCTGCCAACGGATACTCAA
ACGACGTGGATCGCCGCCAGCAGTCTTACCAAAGTACGCCGCCATACATCTGAGAACAGCGTCATTTTGCTAACAGAGAA
AAATGAGAATCACTCGACAAGAGCGTTTTATATTCTTGTGCCTACGAACGGAGGACACACAGTTCTGCGTGGTACTCGAT
TTTCATAG
>ColletesGigas_000134-T1 ColletesGigas_000134
ATGTTCATCTGCGTCGGTTGCCAAAATGGCATAAACGCATACATCTTGCCATCCGCGGAATGTGATCTGAACTTATCATC
TGAACAAAAAGGTCTCCTGAACGTCTCCTTCCTCGTGGGAGGAGTGATCAGTTCCCTTTTCTGGGGAGTATTCGCTGACG
CTTATGGCAGAAGATACATTCTTCTCCTAACTATGCTGTTCGATAGCATTTTGTCGATCGGAGGAAGCCTTTCGCAGAGC
TTCCAAGTCCTGTTGATTTTCAGAGCTCTCAATGGATTTTTCATCGGTGCGCCTGGATCATTGATCTATACGTACCTTGG
TGAATTTCACGCGGAAAAACAAAGGGTAAAATCGATCTGCTACGTGGGGTTCTTTTGGACCCTTTCCTGGTTAATTCTAC
CTGGTTTGGCTTGGATAATCATACCACTGCCAATATCGCTTCAATTCAACGGCATTCTGTACAACTCTTGGCGACTCTTC
TTGGCCATGATTGGAATACCAACGTTAATGGTCACCCTGGTAGCCACCAGATACCCCGAGAGCCCAAAGTTCTTAATCTC
TCAAGGCAAAACGGAAGAAGCATTGGCGATTTTACGAAAAATCTTCGCGATAAACACTGGCCAACACGAGGACGAATACC
CCGTGAAAATCTTGTTGCCCGATGATACTGTAAATACTAGCAACAACAAGACAGCCCTCTCCGGATCGGGCATATTAACG
GAATTATTGAAAAATATTTGGCAACAAATGCGTTCTCTTGCGTCACCGCCGCTTCTGCAATACGCGCTCCTCACTTGGGC
CATTTATTTCACAAACATGTTTGGGTATTACGGTTTGGGTTTGTGGCTGCCAGAGTTGTTCAATCGTTTCGAGAACTATC
ATAATCAATACCCTAACCGAACCGTGAGCGTTTGCAGGCTAATGCACGAAACTGATCTGCAACGGATCGCGACGCCTCCG
CCCAACATTTTGGTCGAGTCACCGACCGCCATGAGCAATTGCAGTCCCAACATGGACAAAATGGTGTTTATCAATTCGTT
GACGATCAACGCGTTCTGCTTGCTCGGTAACATCGCGTCCGGCTATCTGGCGAATCGCGTTGGTCGACGAACGATGCCAG
TGACAACGATGCTGTTGGCTGGCGCGTTTGGTTTCGGTATATACTTCGTCAGGTCCTCGTTGCAAATACTGATCGTGACC
TGCCTGTTCTCGTTGACGATAGTAACCGCGAATTTCGTAATGGGTAGCATCGTGGTCGACATATTTCCAACTCGCGTGGG
CGCTGTCGCGATGTGTATGATGACCTGCTTTGGCAGAATCGGCGCGATCGCTAGCAATTTGGCTTTCGGAATGTTGCTCG
ACATCAGTTGCGAAGTGCCCATTTTCTTGGTCGGCGGTCTAGTGATTCGTAATTGGAGGATTACTGGCACTCATGCTTCC
GAGGAAGAAGAGTTGAACAATCAACGACGCGGGAAAGAAGAGAGAGAAGAAATAATTGTATGCTTATTGCAAGGTGCGAT
GATCGATCATTCCATATCATATCCATGCAGAACGTAA
>ColletesGigas_000135-T1 ColletesGigas_000135
ATGTTACAATTTAATACAATTATTGGTACTATAAGTGCTAGATATACTCCTCGATTATGTTGCCGATTTGCTGCATCATT
TACAACAAGCTCAGTAGATGCAAATGGAAATGTTAAGAAGGCTGTTAAGCTTAATCATCAAGCGACATCCAGGTTAAAAA
TGTCTCAAGAACAACAAATTAAGTTTAACGAACTTAAAACAATAGTGTATAATTCCTTACAAATGAAGAATACAATTGCA
TCTAAAATTCAGAAAGCAGAAAATGTGCATGATTTATTGGATCTTATACAAAAGCCAAATTTATCTTCAGATGAAATATT
AACAGTTATGAAAACCATTATGAAATGGGTAAATTCGGGTAATGAAAATGTTATAGATATTCAGAATGACAAGAAATTTA
TATCTATGAAAAAACAAATTCAAAACCCAGATCTTGATTGGTATTCTCATCTTTCCACAGCTAGAATGATTCAGGAATTG
TACAGATTGGCACAAGAGAAAAATAGAAACCTAAAGATTATAAAATTATTAGTCGATAATATTGTTGAGTTTAATAGCCA
CCTAAATAAAAATCAATGTTCGATCCTAATGTATAGTGTTTGCGTTTTATGTTACTATGACAAGGAGTTGTTGGAAAAAA
TTTGTCGTAATCTGATGTTACTATCCTGTGATTATTTCACAATGAATTCAGTATTAAAATCTATGGCAATAATCAGGTAT
AAAAATACGAAATTTTTACAACATATGACCAGTTTCTTTATTAATTCTCATGATGTATTAGAAAAGAAACGTATCATAAA
TATTCTACAATCATATGCAAAATTAGGATATAAATCTGAAAAGACAAGTGCGCTCATAAAGAAATTTATGCCAAGGTTGT
CAGAAGATTTATTTGACCCTGATGATTGGTTAAACATTGTTTGGTCTTTACTTGTATTAGATAATGTATTAAATTCACAA
GTTAAGACTGTGTTACAAAACTCATTTATTGATAAACTTAACTTTGAGGATGCAAGTAAATCTCTGTTGAATCAAATAAA
ATTATTAAATATTAATGCTGCTGCAAAATATATACTAAAGGACTATGATGGGCCCTTCCTTGATTCTTCAAAAATATCAT
ACGTGACAAGTGCACAGAACAAAGAAAAAAAATTATATATAAAAGCGCTTGAAGAAACATTAACATTCATGTTGAATCCT
TCTGAATATACATTAAATTTAAATACAAATATGGGTTTCCTTTTGGATGCTGAATGTAGAGATTTCAGTTATAAAACTGA
TATATTTGCTAAGAAACAGGCTGACAAAGATAGGTTAAAGAAAACTAGTAAGAAAATTGCTATAATGCTACACGATTATT
ATGACTATTGTCAATGGAGTACAGATCTTCAAGGATCAGTTCAATTAGAGACCAAATTATTAGAACACAGAGGTCGCCAA
GGAAAGTTGCGCCTGCAAAAGTGGTATGTGGCTCATCCAGATAAATTAAAGAAGAAAATTACGCGCGAATTGATTACTAC
AATATTGGCAAGGAAACCTAAAATGTCAAGTTTCTTAGAATGGAAGGATGTTAAAGTTGTCTACAAACGATACGCGAGTT
TATATTTCTGTTGTGCAATCGAACAGAATGACAATGAATTACTCACTTTAGAAATCATACACCGTTACGTTGAATTGTTG
GATAAATATTTTGGAAGTGTGTGTGAATTAGATATAATCTTCAACTTTGAGAAAGCGTACTTCATCTTAGATGAATTATT
GGTTGGTGGTGAAATTCAGGAGACCAGCAAAAAGAATGTGTTAAAAGCCATTGCAGCTCAGGATTTACTACAGGAGGTTA
GTTATGGGGATGTACCCATTGAGTTGTGA
>ColletesGigas_000136-T1 ColletesGigas_000136
ATGGCGTCGGTCTCGGCTGAGACTCCAGCCAGCCATGGGCACAGCTTCAGCAAGAAGACGTTTCACAAGCGGACGTACTG
CCATAGCTGCACCGACACGCTGTGGGGCCTCATACAGCAGGGGTACATCTGCGAAGGTAGATTCTCGTTTGGTCCAAAGC
TACCACCATCTTTGGAGCCCGATAACAGGGCGCCACATTATCCACCCCGTCGCGATTTGCGCACACTCCTGCTCGAGTGT
TTACCCCTTGCAGGATGGGGCAGAGCGAACGGGAAGAAGACAATACCGACGACCATGTCCTCGTCGTCACCCCCTAAACC
TTTTGGTCGTTCTCGAGGCATCGTGTTGAACGGGTGGCCCCCCAGAAGGATCCGCCTTCGGGACACGGGGCCGCAAAAAT
TCCAGCGGACTCAACAGTTGAGGGAAATCGAGCTGGCGTGCGATGGTTCTAGGCGAGGGCGCGCGCATCGAGGCTTTTCA
CAAGCATTGATCGCGGGGGGAAGGGAGGGAGTGTTGTGGGGTAGCTGTTACACTCTGGAGAGAGCAGAAGGAAGGGATCC
GACGATTGATTTACTAGTTTGTAACTTCGTGGTGCACGACCGCTGTCTCAAGGCCGTCGTCTCTCCCTGCTCCAGCGTCG
CGGCAAGCCTCATTAAGAACCCGGGTGCACACTGTTGGTCCGAACAGGTACATCGTAAAAGAAAATTCTGCAACGTCTGT
CGCAAACGGTTCGATGATAGTTTATCCGTACACTGTGAAATATGCGAGTACTTCGTACACACGGAGTGCCAGGATTTTGC
CGTGGCAGACTGCAAGGAGAACGCCACGTACTTGCCTGAGAAGGACTTGGCGCAGGTAAAACACACTCATCACTGGCGAG
AAGGCAATCTTCCCAGCAGTTCGAAATGTGCTGTCTGCAAGAAAAGCTGCTTTTCTACCGAGTGCCTTTCCGGGTTTCGT
TGCGAGTGGTGCGGCATGACGTTGCACTCATACTGTTATAAAAATATCCCGCAAGAATGCACCTTTGGGAACTTGGAACC
AATCTACTTACCACCGCATGCAGTCAGTATTCCACGTACGGAGGTTCCCATGGAGGCGATCATCGGAGTACAAGTACGTC
GAAAAGAAGTCCTGACGCACATAAATCTTTTGCATGATGTTCAGCATTCGCTCATTGGTACGCGTAGATATTTGTATAGT
TCTGTGGCAAATAATTATCAAAAGGAACCTAAAAATGTGCGTTTTGTGGTAGAATATTCCCTTAACGGGTGGTCCTGGTT
TAGCGAAATGGCCGCTTCCGCCCCTTCTGTTGCTATCGACTTTCTTAGCTGA
>ColletesGigas_000137-T1 ColletesGigas_000137
ATGATTGCAAAACCATCTTTGGAAGATAGACGAAAATACTTCTTCTTTTTTTTACGTTTACTGTGTCTAGAAAATAGTTT
AAACAAATCTCATCTCTGCCGTATACATATAAGAGACAGATTATCTCACCAATACTCCCAGATTCTAGGAGGAAACAGAG
CCACGAAATACGATATCTCGATAAAATTATGCACTAAAATTTCCGAACGTCTCACATCGAGAAGCATATCGGAAGAGTTC
AGCAGCGCGGACGCAAGGTATCGTGACAATGGCGAACCAGCACCAGGTGGTACGCACAGTCGCGATCCACGTTCGCCGAA
GGAGAAAGAAGATAAAGATAGAAGCGACGAAGGTATTTCGATAAGTCCCCAGGCGGTTGGTACGTGGTCCATCTTTTTAC
CGATCTTCCGTATTCTTATAGAAATGGTCAAGGTGTACGACGGCAATAATTCCCTCAGACGACGGATATTTCGCGTGATC
TCTGTTCCACGGCAAGCAACCACGGAACAGGTCCTGACGTCGGCGCTTCGTGCATTTCACATTACGAAAGATCCCAGCAA
CTTTTACCTCACCGACCTGTATGCTACGGAGGAGACCGAATTATGCGATCCAACGCCGGTTCTAAACTTGAATCGCAAAG
AGGGGAAACGTCCGGCTGTCTTCTTACGATTCAAGGATAGCGAAGCTGGAGAAGTGCGCGTCTATCCAGGCAAGCTACAG
GTGTCAGAGTCATTCTGCATAGTACCTGTCACGGAAACAACAACGATCGCCGACTTAATCGAGGAGGCACTCCAGAAATT
TGGTCTGGAAAATTTCAAGTCGGAAGATTATAGATGTAGCGAGATTCTTCTGGACCGCGGTGTCACCGAAAGAGTTTTAA
CTCGTGACGAAAAGCCATGGGAGATTGTCAAGCAGCTAGGGAAAGATTCGATCAGGCAAATGGAGCTGATGCGATTCTAT
CTGCAGTTGAAGCAAGATCCTCACGGACCTAATTTAGCTTTATTCGTGGGTAACCTGCCACCGAATCTCTCGGAAAGAAG
TTACGAGAACATGTTGACCGAATTCTTAGGCAAAGAAAATAAATTCTCCTCGATTGGTCCCATATATTACGAGTACGGCT
CGATGGTAATCATTTACGAGGATGCGAATAAGGCAGTCAGAGCGTTGTATACATTGCGGGAATCGAAATACGAGGACAAA
CATCTATTAGTTATGCTGTTACCGAGTATCGAGCCAAGCATGGTTCCGCCGGGTGTACAACCTTTGCTCGTCTTCGTGAA
TGTAAAGTCCGGCGGTTGTCAAGGACTTCAATTGATCTCCAGCTTTCGTAAACTTTTGAATCCGTATCAGGTGTTCGACC
TGGACAATGGAGGACCACTTCCTGGACTTTACGTTTTCCGTCATATAAAGGATTACAAAATCTTAGTTTGCGGTGGGGAT
GGAACAATAGGATGGGTACTGCAGTGTTTGGACAACGTAGGTCAGGACAGCGAGTGCTCCTCACCTGCGTGTGCCATCGT
TCCTCTGGGAACAGGAAACGACCTTGCGCGTGTTCTGTGTTGGGGTTCCGGTTACACTGGTGCCGAGGATCCTTTGACTT
TGCTCCGCGACGTGATCGATGCGGAGGAATCTCTGTTGGATCGATGGACCGTAGTGTTTCATCCAGAAGAGAAGGAAGAC
AAGCAGTTAGTCCTCAATATAGGAGGAGCCGGTGCAACGAGCGAGGACAATACGCAGATATTCGTAATGAACAACTACTT
CGGAATTGGTATCGACGCCGATTTGTGTTTGGGCTTCCATAACGCCAGAGAAGAAAATCCGGACAAGTTCAAGAGCAGAC
TGCATAACAAAAGGATGTACATGACGCTGGGTTTACAGAAGTTGATGAAACGGAAACCTTTGAAAGACTTTCACAAAGAA
ATTCGATTAGAAGTGGACGGAAAGCTTGTCGAATTACCTGAAGTCGAAGGAATAATTATCCTTAATATTTTAAGTTGGGG
TTCCGGAGCGAGTCCCTGGGGATCAGACGCCAAGGAAGATCAATTTTGTCCGCCAAATCATTGGGACGGGTTGTTGGAAG
TAGTCGGTGTTACGGGCGTGCTGCATCTTGCGCAAATTCAATCTAGTCTTCGTGCAGGGTTGAGGATAGCTCAGGGAGGA
CACATAAAGATTCACTTGCACTCTGATACACCGGTACAAGTGGATGGGGAGCCGTGGGTCCAGAGTCCAGGGGATATCGT
AGTATTAAAGTCAGCACTGAAGGCCACGATGCTGAAGAAGACCAAGGGTAAAATGAAACGGCGTAATACAGAGTCCAGCA
TGCAGCTGGCCCTTCAGGCCGCGCCCTCGAACGAACCGGAACCAGAAATCTTCTGA
>ColletesGigas_000138-T1 ColletesGigas_000138
ATGGTCCGTGGAAAGGTCGATCAATGGTGGATCATTCTCCCAATAGTAATTCTCGCGAGCAACGCTTTCGAGATTCAGTG
CCCGGAAAGGTCATGTAGCTGTTATCCTAGCCATAACCGCGATACTGAGTTACACTGTCCGACTGGAAACGATTCGGCCT
TCATTGTGAACGTTGATGCGTACGAATATATCCAGATACAATGCCGGAACTCTCCAGAGTGGTCCGACTTCCACTTGTCG
AACTTATTTCCTGCCCACGATATACAGTCCGTACACTTCCGGATGTGCGATTTACCATCGAACACCAGCCTGGGAGAAAT
CGCTAACAGGCTTGGCGCGACGAACGTGGAGCGACTAATATTCCAGAAGTTTGATAATTTGAACACGAACCTAACCAGAG
AGCACCTAAAGGGATTCCCGAAGTTGAAGAATCTGATTCTGTCGACGAACAACATCGGCGTCGTCAGCGATGACTTGTTC
GCGGACATGCCTATGCTGATTTGGCTCGATCTGCGTGATAACAATGTCCATCTGCCTCCTGGCATCTTCAGAAACATATC
GAAGCTCAAGGTTCTCGAGCTGGGTCGCAACATGATGAGGACCATCGAGCCAGGTATATTCGACCAGTTGTCGGATCTGC
GATTGCTGAACTTGTGGCAGAACAAGTTCACGGAGATCGAACCGGGTACTTTCGACAAGCTCGTTTCTTTGAAGTCTCTG
GACATCAACACGAACGAATTGATCACACTGCCTAAGGATATATTCGCGAAGCTGGAGAACCTGGAGGTGCTGAACTTGTT
TGGGAATAACTTTACGTCGTTGCCGGGGGATCTGCTGCGACACAATAACAAGTTGAAAACCGTGCTTTTGTATGGCAATA
AAAAGAACATGACGACCTTCCCGGAAGGATTGTTCGCGAATCTGACGGAGCTTATGGCGGTGCAGCTTAGAAGCAACGGT
CTGAAGATACTGCCGGAAAATCTGTTTTGGGGCTCCGTTTCGTTGAACAATATCAGCTTAGAGAGGAACTATCTCGAGTC
GCTTCCAAAAGACATATTCAAAGGCTTGAACAAGTTATTGAGGCTGGAACTTAGTTACAACGAACTGACGTCGTTGCCCG
ACGACGTTTTCTCGCACACGACCAGCTTGATCAAATTGGATTTGTCAAAAAATCATATTAGATCGATATCCAGGCACTTA
TTTAAACGCTTAAAATCGCTGCAAGTCTTAAATATGAAGGAGAATCAGTTGCAAGTAATAGAAGATACAAGTTTTAATAA
TCTGGAGCACCTAAAGATCGCAATATTTTCTAACAATCAGCTCTCGTTTAACAATTCGTTAGCTTTGTACCACGACGAAT
ATGGGAAAAAATCACCTTTTCAAGCTTGCACGTCCTTAAAAGAATTGCATCTAGCAAATAATAATATTACCGAAATATTT
GGAGATTGGATTATAAGCAGCTTGAATCTGCGATTGTTGGATCTCAAGTACAATCGGATATCTTACATATCGACCGAAGA
TCTACAATTTATATCCAACAATATCAAAGTGGATCTAACGCATAATAATATAAAGCACATCAACCTGAACACAGCTGAGA
AGGTAGCTGGCTTTCAAACTCTCACCCGTGATGTAATAATACTAGTTGAGGATAATCCCATAGCTTGCGATTGCGACATG
TACAATTTTCTACGTTATTTGGAAGGAGACATGAATCCTAGTGTGCAAAACTATTTTCACATAGTGCCAGGAAACTTGGT
TTGCCAAAGTCCGAAATGGATAGAAAACGTGCCTGTGGCAAACTTGAAATCAAAATCATTGAAATGCGAAGTACTTCATC
CATGTCCAAAACTGTGTACATGTTGGGTGAAACCATATGAGAAAGCATTCTCGATCGATTGTTCCTACAAGAATTTAACA
AATGTACCAAGTAATATCAAGACCTTGCCTACTTATAAAGTTGAATTAAACTTAACGGGCAATGAGTTAAATAGAATGTT
ACCTTTGGCAGAGATCGGCCTGAAAAATGCATCGATATCCAAATTGCTCTTGTCAAATACCAATATATCTAGCATATCTT
TGAATGAATTGCCATTACATGTAGAGGTTTTAGAATTACATAACAATAATATTAGCAAAATGGATTCCAAGGTATTGCAA
TTCATGAGCAACTCGAGTACACTAAAGACACTTACGCTGCATGGAAATCCATGGATCTGTGATTGCAATGCTAGAGATTT
TCTAAACTTCGTGCAAACGAAAGTCGAGGATATTCTGGATCCTTCGTTGATCACATGCAAGGATATGAACATTCCAATGT
TGAAAATGACAGCGACAGATTTCTGTCCAACGGACATAATAATGATCATAGGAATTAGTCTGGCCATAGCCCTTACAGGA
TTGATAATTGGTTTGCTAGCAGCATTGTACTATCGATACCAACGGGAAATTAAAGTTTGGCTGTACGCGCATCAGCTGTG
CTTATGGTTGGTAACCGAGGACGAATTGGACAAGGATAAATTGTACGATGCGTTCATAAGTTACTCCCATAAGGACGAAG
ACTTTGTTGTAAACGAGCTGGTATCGAAGCTGGAAAGCGGTCCGAGACCGTTCAAATTGTGCCTTCATTTTCGTGACTGG
GTGGCGGGAGAGTGGATACCAACGCAAATCGCTCGTTCCGTGGATGTTTCAAAGAGGACGATAGTAATATTGTCGCCCAA
CTTTTTGGAAAGCGTTTGGGGACGAATGGAATTCAGAGCCGCGCACAGCCAGGCTCTTAGCGAAGGCAGAGCGAGGGTTA
TTCTGATTTTGTACGGTGAAATCGGTCCCACTGATGATTTAGATCCAGAACTTAAAGCTTACTTAAGCATGAACACGTAC
GTAAAATGGGGGGATCCTTGGTTCTGGGATAAATTGCGGTACGCGCTACCACACTCCCCAGAACTGACGAAAAATACAAG
AAGAAAAATTTTTGAAGAACATCAACCGAGTATACAAATTAATGACGACAAAAAAGAACTAATTTATCCTGTCGGTGCCC
CGGAGACGCCACCTGCGGCGAGTACTCCGCCGGCGGATACCCTAAAAATATTTATGGACGACGAGAAAAACGATGTTAAA
AAAGACGATCCTAAAAAGCTGGCCGAATCGAACGGCAATGCTAAGTTAATTTTTTCGCCTGAAGAATTGAAAAAGAATAA
TTTAATTAATAAAATACAATGTACCACTGTATGA
>ColletesGigas_000139-T1 ColletesGigas_000139
ATGACATATGCGGACACGTCAGTAGTAAATGACAATTCCTTTTGCATAATTCCTGAACCTGTTCTCAAAGTTTTCACTTA
TAATTTTACAAGTCTTTCGGATCCTACAAAAGACATTATTTTAAATAATGATTATCCGAATGGAACTTTAAGACTACAGC
TATGCATTCCATTAAGGCAAAAATGTAATGGAAAGGATGGATATGGAATTTGTTTAATAAGAAACAAAGAAGAAAAAGGC
ATAGGAATGATGCCTCCAAAAGTGAGTGCAGAAAATGGAAAAATACTATTTGTATTTACAGGCGATGATTGTACACAATA
TGAAAAATATACTGTAAATATGACCATGAAGTGTGATTATAAAGCTGGAAATAATTCTTACCCCGAATTAATTTCTCATA
CAGAAGAGCAATGTAATTTACGTTTTACATGGAGGACTGTTCTTGCATGTGTACCTCCAAAAGTACAAGACTGTACAGTA
ACAGATAATAAGTTGCATTATGATCTGTCTCCTTTAACGAGATATTCACAAAATTATGTTATTCATACTGGTAATAGAAT
GTCGCCAAAAATTATATTGAATGTTTGTCATTCTGTTATATTCGAAAATGATGCTTTGTGTCAAATGAGTTCAGGAGTCT
GTTTACAAAAAGAGCCCATTAGTTCAGGAAAAGGATATATAAATTTGGGCGATGTAACACACCCACCATCCTTAGAGGAT
GGAAAACTGAAACTTGAATATCAAGATGGAAATATATGTACAGAAAGAAATAGAACAGAACAACACATCAAAACCACTAT
TTCTTTCATATGTGATTTTAAAGCTATAGAAACAATTCCAGAATATATTGGGGGAAAGGAGGAGTGTCATTATCAGATAA
TATGGAAAACAGCAGCAGCTTGTAGCGTAGAATCTTTACGTAACCATAGTGTAACAACTGCTGGAAGATGTACAGTAACT
AATCCTCTTACAAACTTCACGTATGATTTAAATTCCTTTATGGACATTGGCTTTCATACTATAGCACAAAATGGCTTACA
ATACGAATTTGGAGTGTGTAAATCACCTGCTGATATGCAATGTGCACCGGGAACAGGAGTTTGCCTTACCAATAATGGCA
CATCTGTAGGAAAGTATAATACAAATTTAATATGGCAAGAGGGTGGGCCATATTTAAATTATACAGATGGAGATTTATGT
GAAAATGGGCGACGTCGTTATACAATTATTGCGTTTGTATGTGGAGCAGAGGGAGTATCCAATACACCGGTTGTTATGGA
ACAGAGTCCTTGTCAGTTGATTATACATTGGAGCACCAACGTAGTTTGCGAAAAAAGGATAAAATGTGCAACAGTGGATG
ATGAGATAAATTTAAGTTCGCTGATTAAATCTACTAGTAACTACATTGTAAAAATGAATAAAACAGAGTTTCATATAAAT
ATATGTAGACCGTTAGTATCTGTCCCAGGATTAACATGTTCGCATGGCAGTGCAGTGTGCAAAACATCCTTAAATATAAA
TAACGAGTATGTAAATGAAACTAGTTTAGGGTTTCCAAAAGAAAGTCCCATATTAAATACAAATCATGAAACAGTGTTAC
GTTATATAAGCGGATCACCTTGTCCTGAGAATCCAACAAAATTAATTTCTTCAAATTTTACATTTCCATGTCGTTATAAT
AATAAGGGATTTCCAGAATTTAAAGAATACAAAGATTGTACTTATATTTTCGAATGGAAAACAAGTATAACGTGTGGAGC
TGTAATGGGAAATTGGTCTTCTCCTTGCATTATAAAAGATCAATTACTTTCACAAGAATGTAATCTATCCTTGTTATACA
CACATCAAAATATATACCATGTGAAAACCAAGCAAGGAAAAGAGTATAGTATAAGTATATGTGGAGGACAAAAATTCTGT
AATGGTTCTGCTGTATGTCAAGGCAGCATTGGTTATGGCTCGTTGGCCAACGTAATTTTTGATTATGGCAGGGATGTTAT
AAAACTTCAATACTCCAATGGTGATAAATGTGTAAATAGTGAGTAA
>ColletesGigas_000140-T1 ColletesGigas_000140
ATGGAACGTTTGCAAATACAGGAAGCTTTTACTGAGTTAAAACCACTTTGCGATTCTTTATTACGAAATCCAGATATAAA
CACTGCACGTAATGTTGCTAATGCCCTAACAAAAATTTCGAATAAAGTTGTACAAGATTTGTTGGAATATATTTTATTCC
CCATAATTTTTCATTTACAGGATAAAAGCTTGAGCAAAGGTACGAAAGAGGAATTAGTAAAGACAACACACGCAATCGTA
TCAAGAGCAAAGATATCAAAAATCGAATATTTTAGTAAATTGTATTCTTGCCTTTTGATACAAATTTATGATCGAACTCA
AGAAAGTTTGGGTCACGAAGAATTGAAAGAAGTAGTACTCTCATGCATTAAGACTTTGATGCATTCTTCTTTTACAGAAG
TTTTAGACTCGTTATATGTTGGTGAAAATGCCTTCAAGGTAGGCCAAGGAATATTATTGTCTCTATCAATAGGTAGAATG
GAAAAATCACGTTCAATTAGATTAAAAGCGATAGAGGCAGTGATGGCTTTATGTCAAGTAGATGACGAATCGGATAGATC
TGATATTATATTGCAAGACCAAATAGCCGATGGCATTATGTTATTTTTACCTGGTATTGTCAGTGGTTTACAGGAAATAG
CTTTGGGAAGCGAAATACAAGGACATAAACTCACAATGTTAGCGTTAAGAGCTTGGGCTAGAATAGTATCTCTTGTGATG
AAAGACAAAGAAGAAGATGATACACCATTGTTAAGTACTCTTATCCAATTAAATAATGATAAATGTACTGATGTATTAGA
AAGTCCTTCGTATACAGAAGATAAAATTAACATAGAGAAACATCTGAAAAGTAAAACAAGAAGTAAAGAATGGTTTAATG
CTAGCGCAACAAAGCTTAATATACTTGTGAGACAGTTGAGTGTATTAAAAAGGCATTCCCATTATAAAGTTAGAATGGAA
TTAGTTGAAAATATTCATTTGATACTTACAACATGCTCTAGGAATATGAAACCAAATGTTATGTTACTAATAGAATATTT
AATATCTCTATCTGAAGACGAAATAACAGAAATTCGAGAGGAAGCTGAAAAAACACTAAATGTAATTAATATGAGCTACA
TGCAAAATAAGAATATGAAACCCTTGGTGGAATTATTAGAAGAAAACTTCTACAATTTACTTACAAGTTTACCCAGGATT
ATCAGGAGACCTGATGATAGTGATCAATTGTCCTGTTTAAATCAAATTGCTGGTTATTTAAAACTTCTCGGGGAACAGAG
ATTGCCTCGGATTATGATGTCTGCACCACATATTCGAAGATTGATATCAGCTCTTGTATATGTATCCGAGATAGATTGCA
GTAATATTTCCTTACTGCAAACTGTAAATGTTAAGGATCTTGAAGATCCAGCATATTCCTATGGACCACACTTATGGAGA
CGATTTAAATTCATTCAAAACAATTCATGCGAAGAGAAAGTTGTAGCTATATGTAAATATCTCGGAGAATTTGGAGATAT
TCGAATTTTAGTTGACACCATTCTCGGACTTACACTTGATGCTCCACAACATAAAAAAGAATTATTCTTGTTATTAAACT
GGATTATATGTGTCAAGGACCCTTCATTTTTATCAATTTATGAAGAAGTTGTAGAGTTTTATATAAATCCTGAAGTTTGG
TATCCAGCGATTGAAACTACCGAAAATGTACCTTTACGTATTGCACAAAGCAATGTAGTGCAATGTTGCTTATTAATAGA
AGGTTTAGGATTAATAGCTCAAACCTTGGGACATGATTATGATAGATTTCTTCTTAAGACTTTATATTTAATTATAGAAA
GAGCAGGCAGCGGGCATACCTTAATTAGTTTCGTTGGAACTCAAACGCTCGAACGGATCGCAGAATCTCTGAAATATAAT
TCAGTGGGAGATCTTCTTCGTGCAAATGTTGATTATTTTTCATACCATGTGACTATAAAATTACGCAGAGTGGAACGAAA
TCCCGGCGTTCTTGATGTCGTTGGTGTCGTTATGAAATATAGTACCATGGATGTCTTGCCTTGTTTAAAAGAAATCGTAG
AGGATGTACTTTTGCAACTAAATAAGAGTTTTCAGAAGAAAAATTCCTACGCCTTTTTAAAAGTATTTTATACGTTCACG
ATATGTATAAAAAAGTTAGTAAATTCCAAAGATGTGCCAATTATATGTGAACAAAATGAAACTGTTGAATCTAAATCTTC
TAAAATTATTAAATCTCTGTTGGAGTATTACGAAGCAAAAAAGATTGATGAAAACATAGAAGAAGATTCTACTGTAAATC
TAGAGGAAGAGAAACTGGAAGCAGGGGAAGAAAATGAAGATCAAATAGATTTCACGGAGCAAGAAGAACAAAAGCAAAAC
ATACCACCTTATGTAAAAATGATTGAAGACGTAATGAAGCACTGTCTACATTTTTTGCCATCGAAAGATATAAAACAATC
GCTAATTGCAATGTCAACGTTGCAAGAGGGTCTAAAAATTTTAGCGGAATGGGAAAATCGATTGTTACCGATTGTATATT
TGCTTTGGAGTCCATTAGTAGATAGATTTCACGATGAGAATGTACTAATAATAAACCGAGCATGGCAACTATTAAATGTT
CTTGCTTATCTATCAAAAGATTTTATCCGGTCTAGAACGCTTAAACAAGTGCTGCCAGCGCTTTCGAAGTTCTTAAGTAG
CTCTGCTAAAGAAAGTTATAACAAGAGCTCCGAAAATATCTATAAATTTACTCAAACTTATAAATTACAAAAGGAATTGC
TTTCCACGTTGGGTCAAACCACGAAAAATTTACATATTCTTGAAAGAGAAACATGGAATATCCTGGGTATCGCAGAGCCC
TATCTCAGTAAAAACCAACATCCCTCGTTACAATCGTGTTGCGTACAATTATATAAGGAAATTGCTGATTATAATGGAGA
CATTGTTTGGACGAAGTGTCTTAGTATTTATAACTCTAAAATACAAAAAATTGCTTCTGATGCAACGTTGGATACGAACG
ATTTAATGGCAACTGAAAACAATTCAACAAATGAGTACTATAGAAATATACAAATTATTATAAAATATATTCAAGATAAG
GACTTACAATTGTAA
>ColletesGigas_000141-T1 ColletesGigas_000141
ATGGCTCCGTTCGTATGGAGTTCTAGAGGGAATGTCAACCGGTTTTTAACTGATGTTCAAATATTACAATGCCTTATCGT
GTTAGTCGGACTTTTTAATTTGTCTCTATGTCTTTACGAGGACCAAATTGGAAAATTTGACTGGAAACAGAATTATGTCG
GCAAAATTAAATTCGCCAGCTTTGACACTGTCTCGACCGCGAAAAAGATTATAGTCGCTACCGAGGAAAACGTTATTGCT
GCGTTAAATCTTAAATCAGGACAAATATTATGGAGGCGTGTATTAGAGAAAGGATCTGCAGGCCATATTCATGCATTAGG
CGGAGTTGCGGATGGAGATCTTGTTTCTGTAAGCGGAGGTGTACCAGCTATCGTTCGCGCGTGGGATTTAGCCACCGGAC
ATATTCTCCACGAATGGCCAATAGCAGAGCAAAATCCAGATAGGATCAAAGATGTAAAGTGGCATATAAAAGATGGTACA
TTACATCATATTTTACCAATCTATAGTAGTGGTGTTGAAGTAACGTCTTACGACAGTAAAACAGGAGATAAATTAAAAAC
AAGAAGAGTCTCCGCACCATTTATAACACAAGAAACAGATTGTGTTTTAGCAGCGCCGTATTTAGCATGTTTAAAAGGGG
ACAGTTCATTGGCTATACCGTTCCTGATACACTTGTTTGATGCAAATGCTCAACCACAATCGGTTACAATAAATACAATA
TTTGGTGCTGGTACACAAGGTCCGTATCACTTGGAGTCTGTACTTGGCGAAGAATCTGTTGTATCGATTAGTGCAGACGG
TAATCAGAGAAAACGAATTCTTGTTGTTGGAGAGATACCTATTCCTATTCAAAGAGATATAGCTGGTGATGCTATGCTCT
ATATTGTCTCAATTGATAATGAAAAGGTGCTTCTAGAAACGACGTATAAATCTGGAACGACTGAAATTGTAGCTACAGAA
CTCTTAACATCAAATCCGTTGCCACATTTATCGATCAGTATAACGCACGCCTCTTTATTGTCGCCGGCGATCGTGGCTTC
CGTTTGTCCACGGCAAGCAAAAGGTGTAACGTGTCGTCATTTATTATCTTCGCAAGACCATAGTGTTGCATTGCTACAAC
ACAATAAATTAATATGGGCTAGGGAAGAGGCACTCGCCAGTATTGTAGCTGTGGAAATTATAGAATTACCTATGTCAGAT
AGAGATCAAGCAATTGAAACAGAATTCGATCAGAAAGAGAGGGATGTGCTGAGTATGATGTTTAGAAGAGTGAGTTCTCA
ATTTAAACAAGCAAAGGCGTTTGCCCAATCTGTGTTAAGTCTTACGCCTCAACAGTCTAATCAACGTACTGATTTAGTAC
GAGATAAATTCGGATTGCATAAAATGATTGTTCTCGTTACATCAGCGGGAAAATTATATGGCATTGAAACTAGAAAAGGT
GAAATTATTTGGCAACTCAGAGTGCCCAGCATTCAAGGTTTTACTAAAAAATCGAATGCAATAGTTTTGTACGTGCAACG
GGGCAGCAGACATTTTCCTTATCCTCCTCAATGTACACTACTAGCAGAAGATAAAAAAACAGGCGGAGTAATATATACAT
TTAATCCAATTACTGGTCAACCATTGGATGGTTTAATAAAATTAGGGTATAAGGTGAAGCAATCCATGTTGCTTCACGTC
ACGACAGATGATTTCTTACGAAGTATTCTTATTCTCGATACTCGGGACAAAGTGCACGTATATCCCGAAGGTGCAACAGC
GATTGCTGCATCGCTTGGTAAAAATACGTATATATTCACCGCTGATCAAACGACTGGTGTATTGTCTGGATTTTCTCTTT
CATACAGCACAACTCAAGAACTTATCGCTAACAAAGTATGGGAGTTACTGCTTTCGCCGAAAAATCAAAGAATAACGCAC
GTTGTATCGAAAAACCCAATAGAACGTGTTCATTCCCAGGGTAGAGTCCTAAGCGATAGATCAGTTCTGTATAAATACAT
TAATCCCAACTTGGTCGCTATAGTAACAGAGGGTGTTGGATACACACATAAAAATACGCTTAATCTGTATCTGTTGGACG
CCGTATCTGGAGCAATGATATTTTCCATTATACATAAAAGAGTACGAGGTCCGGTGCATGTTGTACATTCAGAAAATTGG
ATAGTGTACAGTTACTTTAATGAAAAGAGTCGTAGAACAGAAATTGCTAGTTTAGAACTTTACGAAGGAAAAATACAAAG
TAATACCACAGTGTTCTCGTCCTTAGCTACGACTAAATTGCCAATTGTAGAAAGGCAAGCCTTTATTTTCCCGGCAGCAA
TTGAATTTATGAGGGAGACTATTACAGAGAAGGGTATTACGAGCAAACATATTATAGTGGCCCTTGCCAATGGTGGAGTA
TTGGAATTACCGTGGATGTTGGTAGATCCACGACGGCCTATTAATCCAGAAGTACGCGAAGAAGGTGTAATTCCATACAT
GCCAGAGATACCTATTCACATGGACACAATAATTAATTATAATCAAAGCGTCTTTAGGGTGTCCAACATTCATACTAGTC
CTAGTGGCCTTGAAAGTACATGCTTAGTTTTTGTACACGGTCTTGACTTGTTCTACACGCGAGTGACGCCATCTAAAACA
TTTGACGTTTTAAAAGAAGATTTCAATTATTGTCTCATTATGATAGTATTAGCAGCGCTTGTAATTTCATCGTACGTCAC
AAAGAAATTAGCATCCCAGAAAGCTCAGAAGCAAGCATGGAAGTGA
>ColletesGigas_000142-T1 ColletesGigas_000142
ATGGGAAGAGGTGGCACGTATCTTACAACTAAGAAGTTGTTAACAAAGGTCAGCAGTGGCCAGCAGTGGTCAGCAGGGGT
CAGCGAAGGTCGGCAGAAGTCAGTCGTAATTGTTAGACGTCGTCAGAAATATAAGCGGAGGTCAGGAGAGGCCAACAGAG
GCTGGGAGAGGCTGGCAGTAACCAGTAGTAATCGTTATACGTTGTCGGAAGTATCAGGTGTGGTCAGCAGTGGTCAGCAG
AGGTTAGCAGAGGCCAGCAGAAGCTAG
>ColletesGigas_000143-T1 ColletesGigas_000143
ATGTACGACGACGACGGAGCCACGGCGGACCAAAAGATGGAGGACGACAGAAGCGTGATAGAGGCGGATGGCATCAACGG
CGAGCAGGTCATCGCGACGGCCGGGGGCATAGGCGTCGGCGTCGGGATCGGGATCGGCGGCTCAGGGTCCGGCGCCGGGG
GTGGCGCGGGTCTGGCCGGATATTGGCAACACGCCACCACCGCCACCGGTTATTGGCCGTCGCTGTTCGACTGCTGGGCC
ACGCCGCCTATCACTTCCGGCTCGCAGACACTCTCTCTGCCGCGGGACGAGAACTGA
>ColletesGigas_000144-T1 ColletesGigas_000144
ATGTGGCTACAATGGAGAAAAAGAGGAGAGAGGTCTTGCCGTATGATTTTTTGGCAGCATCACGCGTCTGAACGATTAGG
CGAGCTCCAAGTAGAAGGTAGTCATACTGGGACAGACGTATGGTTCAAGAACAGAAGAGCGAAATGGCGGAAGAAAGAGC
GGAATGTGATGAACGTGGCAGCGGCGGCGGCGGCGGACTTCAAGGCCGGCTTCAGCACAGCCAGTTTGAACGGTTTCATC
GGCCAGCCGTTCGCCGACCCCGACGCGCTCTACAGTTCGTACAGCACGTACAACAATTGGGCGGCAAAGGTACCGTCGCC
CCTGGGCAGCAAGAGCTTCCCCTGGGTGAACACTCTGGGCTCCGTGGTGCCCACGGCGTCCCACCATCACCATCACACGC
AGGTGAACCCCGTGAACTGCTTCAACGCCGCGGCCACGTCCGTCGCTGGCAGCCACATGGGTGGGATGTCGGTGTCGGTG
GGCCAGGCGGCCACGTCCATGTTGCCCGGGATGGGATCCGGCCTGGGGGTGGCCGGTTCACCGGTGGCGGCGTCCGGCGC
TGCGTGTCCTTACGCGACGCCCGCCGCCCCCCATCACCCTTACGGACCACCGGTGTACACATCGCACCATAGAACGACGG
CGGCCCCGGAGATGACCTCGAGCAGCATCGCCTCGCTGCGACTGAAGGCCAGGCAGCACAGCAGCGGGTACAGCGGCCTC
AGCGGCAGCTCCGCGGCCGGAAGCCCGGTCAGCTCCAGGGCGTCTTCCGTGGGATTCGTCGGCGGGCTGAGCGCGTGTCA
ATACGCGCTGACGACGACCGGGGAGGCGAACCCGCACTCGCCCGGAAGTGCAGAGGCCCACGCGAACGCAACCGCGAGGA
CTCAAGTCTGA
>ColletesGigas_000145-T1 ColletesGigas_000145
ATGGTGGATAATATAATGATGGCGTCGGCTTGGCAAGGAGGGGCGGGGCTACGAGGGGATCAATATTATCCTCCTCCACC
TCCACCTCGGCTCTCGGTCCTCCGTACCCCGCTCCTCACCGAGCCGGCAACCTTCCCTCGGGTATTCCCCTCGTTCCTCC
AGTTCGCCGCCACCATCGTCGTCTCCACCCTACAACGTCGACCTTCTCTCCCCACCACCTATCGTTCCTCCTTCGCCACC
GCGTCCTTCTCACCGACGCCTCTCGTCTACTTCTTAAGGTGGGATTTCCTATCAGCGTCGGACCCGTCCATCTAA
>ColletesGigas_000146-T1 ColletesGigas_000146
ATGCTCAGCGAAGAAGAAATAAATTCTGTGGCCTACAAGCAGATCGACGAGACGCGCGTATCTCAGCGAGCCAACCCGAT
GCAAAGATCCCTCGCCGAGTTTTTAAAGCAAGAAGAACAGCCACTCGAGCCGCGCCAGGAAAGCATCATGGCCACCGGAA
CAAATCCTTTTTGTCTTACGCCTCATCCTTTCATTCCTCCCCCAGATACTGCAAAATTAATGCCTGATACCATTGGAGGT
CTAGAACTGGCTGAAACTGGAAGGCAAAGAATTCTTTGGTGTTGGTTGAGAACATTAGTACAGTATATGATTGTAGCAAT
TATGTCAAAAGCTAGGTAA
>ColletesGigas_000147-T1 ColletesGigas_000147
ATGCCTGATACCATTGGAGGTCTAGAACTGGCTGAAACTGGAAGGCAAAGAATTCTTTGGTGTTGGTTGAGAACATTAGT
ACAGTATACGATTGTAGCAAATATATCAAAAGCTAGTGGACTGTACAGCTGCAGCCAGTGGGATTCGGATATTCAATGTC
GGCGTACCTGTATGGATATTAAATTAACACCCACCCCGCAAAGGGATAAAATCGAGTTTTTGGGGAAATTGTAA
>ColletesGigas_000148-T1 ColletesGigas_000148
ATGCGTTTTCCAGTATGGACGCAAGGCGACTTCAGAGACGACACGAACGGGGGGTTGGCGAGGCTCGACTCGACGGGTCA
CGGAGCTCACACCCCGGGTGGAAGCAACCCCAGCACACCGGGTGCGACACCCACGACACCCTCCGGTGGATTCTCTACCG
CTCAGTCCAGGTCCCGCACCAACACCACGCACAGGCCAGACATCCGAAAAGGTGGTCGGACACCGACAGAAGTGAAACAC
GAATTGGAAGCCGGCGGAGGGGTAGTTTCGCCCGCTGGTGTGGTCGGGGTAAACGACGCGGACGATAAGGACGGAAAGAA
GAAGAAACGCCAGAGGCGGCAGAGGACACATTTCACGACGCACCAGATTCAGGAGATGGAGGCTTTGTTCACGAGGAATC
GGTACCCAGACATGCCGACCAGGGAAGAGCTGGGACAGTGGATGAATCTTCAAGAAGCTCGAGTCAGGTTTGAGCCGGAT
CAAGCGGCAGGACATGTTTCACGACTTGACAAGCCTTGCGGTTCCGTGCGTTTCAGCAAGACCTTTAGAAACGGTCATAT
CGCGAGACAAGAGCTTGGACAGAACGCCGGAGATCGGGGTGGAAGAGAAACGGGAATGGAAGTGGCCAGGCATGAGGTCA
CGTGGGGTTGCGCAGCTCACAAGGGAAGCTTTGCGCCGGTAAGCCCTCCTGGATTTATAGAACCACACAGAGCATGGCAC
GGTGTTCCCGCCACGGTGCTATACGCCATGTACCAAAATGCTGCAGATCCCGACTATCGTGGAACCCACGGACGCGCTTG
CGAATTTTTTATATTATTTTAA
>ColletesGigas_000149-T1 ColletesGigas_000149
ATGGTTGCCGATGGTTATTATGATGTAATAACACAATGTAGAAAACATGATAAATGCATTTTACATGAAATGAAACGAGT
CAATTTGGTTTCAATAAAAAATCTTCAAAATGCGATTAAAAAACAGATAAGAAAAAACACTAATGAAGAACAGGACAAAG
AATTTAAAACTATAAATTTATTACCTACACGTCATTTAAGACCGCTAAAATTTGAAAAAATCGCCCTGGCGTCTTTGTAC
CATGATGCCAGGCCTATAACTTATGAAAAATATAAAGACATCAAGCAGTTATTACCTTATATACCTCCGGTGCATCATGC
ATATTTCGAAACACTGCCACATGCAGAGCATAAGAAGCCAAGGATTACGAGATTAGGAGCGGAGACCGAGCAGCAGACTG
CGACTCCCGGTGATCGTGAGCAGCCTGAGCTCACAGGTGCCCTCGACGAGCCGTCGTACTTCAACCCCCGACGTTTTTCC
TCGTCGGGGGTTTGGGACGGTTTAGCAATTATCGGCAGCACGGCTGCGCTCGTCCGTCACTGGAGAATCGCTTCGATGAA
GCAGTCGCCCACTACGTGA
>ColletesGigas_000150-T1 ColletesGigas_000150
ATGGAGCGGGGCGGCGGGGGCGGGGGGAGCCTCGAACTTGCCGGGGGCGGAGGCGGTGGTGGCAACGCGGATTTGTGCCT
TCAGGATCTCGTTACGGGATCGACAACCGGTCTATCGGTCCAGCATCATCAGCACACGTCTGCCACGGGGTCCATGGCCG
GACACCAGGGCGAACACATTCAGGCGCCGATGCAAAATCTCAATCTTTACGGAAACCCGCACCACGACGCGTCCATGTTA
CACAACTCCAGTTACCAGCTGCTTCACGAACCTCTGGAGAAACTAAAACGTGACTGTATACGTTGTGCACAGCAGCCATT
GGTGAATCAAGCTGGAGTGACCGTGTTAAACCGGGTTGGTGAAGGTTATAAAACCAGAAAATAA
>ColletesGigas_000151-T1 ColletesGigas_000151
ATGACAAACCGGATCATTTCGTGCTCGAAAAAGAGGGAAACCCTCGGGCGACGGGCGTTCGTGGGAAGAGAGTCGGGTAC
GCGTAGAAAGAGGAAGGCCAGTCGGCGACGGAGCGACCCGGTGGAGGAAGACGGCCACGCAGAAAACGAAGAAGAGCCCG
TTCTCGGAAGCGGGGGTGGTTGGGTAGCGGCAGTACATACGTCAAGCTGGGAACAGACCGCCATCCCCGGGATCCCCGAA
CGCCTCGGGAAAAGTAGAGGAGACAAATGA
>ColletesGigas_000152-T1 ColletesGigas_000152
ATGAGGCATAAAGTCGTCGAGAAGCCGACCGTGGAAGGAAGAGGGTTAGAATCGAGCGCGGAGGGGCTCGTAGGTCCGAA
ACCTATCCCTCCTCGTTGTCGACCCCTGACGGGGGACGCTAGTCACGTGGCTGGGCGGAGCGGTTTTCAACCCCCTCGTG
CACGGTCGTCGGCTCGGGGTAAGAAAAGGAGGGATGAAAGGGTAGGGAGAGTCGGGGAAGGGATGATGTGGCACGCGAGG
GGTGGTCTGCACCCATCACCGACCGGCTCTATCAAGAAACGCTTCTTTCGTGTCCCGGCTTATTAA
>ColletesGigas_000153-T1 ColletesGigas_000153
ATGGCGGAAGTGAGTTATGTTCGAAATCCTTACCCGGTGCCCGATGTTGTTCGCGAGGGAACGTGGATCCAACGACCTGT
ACTGGGTAATAAAGTTTCGCCGAACGATAAACGCTGGAGCGCCAACTTAAAATCTTACGAACGTCTCTTTGCTCATCATA
CCCTGAATAGTATACGGAAAGACGCTAGACTTATGAGATTACAGGAACCGAACGATGCACTTGATTTGGCGCTGACAACC
GTGTACGTTCACAGTAAAGACACACTGGTGCCCAAAGTGTACGTTACTATGCAACCGGAAGCATTAGGACAAAAGACATG
GCGCGTTTTGAAAAATCAGATCGAAGTTTACAAAAGAGCAAAGGTGTTTGAAGAAGGCGAGGATGATCCCGTGTCATTGT
TACTAGAGAGATCGCATTGTTATCGTGGCCCAGTGGCAGAGAGAAGAGGTCATCCGAGTAACGTGAAATTGAATATCACC
GGTCCACACTCGCTGGACGACTACCTTCGTAGCGATCACGACGAGGCGAACTTCGACGAAGTTGGTGGGCCCATTCTGGC
TAAAGACCACTCGCCTCACCTCCACGCTGGGGCCTCTGGGACTCTGTACGGCTTGGTACAGAGTGCGAAAGAGCGAGTGG
CATGCGAGCAATCGGTCAATCCACTGGATGTGTCGTTGAAAATCGAACTCGATTAG
>ColletesGigas_000154-T1 ColletesGigas_000154
ATGGCGGAAGCAACGTCGCCCTGTAACGAAATTTTTGCCCGAAAACGCATTGTTATACAGCTCACGGAGGAGTCGCAGAA
TTCGTCGAGGCACACCCACTGCAAGCCACCCTCTTGGCAGCAAGCGAAGCTGATATACGCGGTCCGCCACGCAGACACCT
CTATATATTACGAGGTACATCCAGATGTCGAAGCTGCGGCAGCCGCGCGGCGGAGATTTTTAAATGGAATTGACAACACT
GAAAACGATCGCGTTGTTCAAGAAAAAGTTCGCCGAACTGTAGAATTGCTCAAAAATCGGGTAGGTGTTTTGACTGCCTC
GCATCAAATCGCGACAATAGCAGATTGCGTGCTGACAAATGAGCGTCCCGCTCCGGGACGCGATACACAGGAGACATATG
GCCCTATAAAAAAAAAAAGCGCGAGAGATACAAGAGATGGCCTGCAGCAACCATCCAGTCGATCCGATATTAATGGAGAC
CAAACACCGCACATTCTGTGTCGCCGCCGTCCCCGTTGTGTGTACACATTGGATGTTCGCCCACCCCTGGGAAAAATTTT
AATGGGAGATTCTGGAGGCCAAAATAGGACGAAAATCAAGAATACGAATTTATTGATGGAGTGTTCGTTACAAAAACTCT
GA
>ColletesGigas_000155-T1 ColletesGigas_000155
ATGGCGTCGGTAGATATCGACGATAAATTGGAATATTTTCTTACAGTTTCTGAACATGATCCTGGGAACCAGCAGCAGCA
CCCGGGGGGTATCGGGCGGTGGACCACGAGCGAACAACGTAACAGGACCATGCAGGGGGCTTTGATGACTTCTACCGGGC
AGCAGCAGCATCATTATGCAGTCATCCCAGAGGCACAAGTTCATCACTCGTGA
>ColletesGigas_000156-T1 ColletesGigas_000156
GTTTCCGTGGTGTAGTGGTTATCACATCCGCCTAACACGCGGAAGGTCCCCGGTTCGATCCCGGGCGGAAACA
>ColletesGigas_000157-T1 ColletesGigas_000157
ATGAAGATTTTAATCGCGCTCAGCGCGATTCTAGCTGTATGTAATGCTAGAGTGGTAATTAATGCTGTTGATCCAACTGA
TGCTCGCCTTCTGGGCCAAGAGAAATGTACATGGGGACCTTCGTATTGGTGTGAAAATATTAAAACTGCATCGGGATGTA
ATGCCACAAAACATTGTATTAAAACAATATGGGCGGATATGAAAGTACCAGAAGATAATGATAGTGTTTGTGACATTTGC
AAAGATATGGTTCAACAAGCTCGTGATCAACTAGAGAGCAATCAAACCCAAAATGATTTGAAAGATGTTTTTGAAGGAAG
TTGCAAACTAATACGCATTAAACCAATTGTAATCGAATGCGTAAAAATTGTAGATCAATATATTCCTGATCTTGTGGAGA
CATTGGCATCGCAAATGAATCCATCAGTTGTTTGTTCCGTAGCTGGTCTTTGTAATTCAGCTCATATTGATAAATTACTG
AAAGAATCTACAATTAAGGTTAATAAAATGAAGACTTTGGATGATGATGAACTTGAGCCTGATGAATGTACCAAATGCCA
TACGGTTGCAGCACATATGGAATATAAACTAAATCACACTCCACGTGATAAGATGTTGAAGCAAATGCTTAATTTATGTG
CACAATTTGATACTTTTACAGATGCTTGTTCAGCAACAGTTTTGACTTACTTTAATACAATATATGATCATTTACAAAAA
AATTTCAATACTCAAAATGTATGTCATTTATCTGGACAATGCAGTGCTAACTTCCACAAACATGAAGATACAGATAAGAC
TCCGAAAGTAGAAATTAGACCACTATCAAGTGTTGGTATGGTTGATGTGAACGATGATCTTCCATGTAAATTGTGTGAAC
AACTTGTTGGACATTTAAGAGATCTTTTAGTAGCTAATACTACAGAAGTGGAATTCCGCCTAGTTTTAGATGGATTGTGC
AAACAAACAAAGTCGTTCAGAAGCGAATGTACATCCATAGTTGATGAATATTACCCAGAAATTTATTCGTATCTTACAAA
AAATCTAAATACTTATGCTGTTTGCCAAATGTCCGGACTATGCCCTGTTCCCGGTAAAACAATTCAGAATGAACCAATTT
GGCCATTGGTACCTAACAATGTAGCAGAAATTGGAATACGTATTTTCCAAGATTCAGAGAAGAAATTAAAAAGTGAAAAA
CATGAGGAATTGACTAAAACAGAAGTGGAAGCAATGCAATTGCCTATTGAAAGGATGCTGCCTTTCCCGATGTCCATGGC
TCAACAGGATGTTAAAGGAAAAGAATCATGTGTACTTTGTGAATATGTGTTACATTCTATGCAAGAGTTCATAACGAATC
CTGTTAATGAGGAAAAACTAAAACAAAGACTAGAATACATATGCAAGAAATTACCAGAAAGTGTAGAAGGTGAATGTTCC
GAATTTGTAGATAATTATGGAGACGTTATTGTAGCTATACTAGCTCAAGAAATTGACCCATCCCAAGTATGCCCAATGTT
ACGTCTCTGTCCTACTAATGAGTTAATGCAAATCTGGGACAGTATTCCAGCAAAATATATGCTTGAAGAAACAAAGAAAA
AACCTGGTTGTCCATTATGTTTGCTTGCTATAACACAAATTTATAATGTTATCAAAAATGATAAGACCGAGAAAAACATC
GAATCTGCGCTGGACAAATTGTGCATTACTTTACCGCGAAGTTTGTCCGAAGAATGTCAAGACTTAGTGAAAGGTTACAG
TAAAGAGATTGTAGAATTGCTCATAGCAGACTTGACACCTCAAGAAATATGTGTTTATATTAAAATGTGCGATGACACAA
AAGACGTTGGCCCAAAAAACACATTCATTACCGACGAAAATGGCGAAATTTGTATGTGTAGAAATACAGTACACATTTTA
AGAGTTTATGCACTATTAAGAAGCTCTTTACATGCCATTTCAGTAACTAATGAAATACCAGATTCTTCAGTAAGCTCTGA
CATATGGCTGCAGAGAGCAAGTGTTAATTGTGATATTTGTAAACAAGCTTTACGTTATATTGAAAAAGAAATTGGTAGTG
ATAAAGAAAAGCATAAAATTGAAAATACAGTGCAGAATGTATGCAAGCATCTTCCAAAGACACTTTCTCAATCATGCAGT
AGTTTCGTTACCAAACATGGCGATGCTATAATCACTGCTATTATAAAAGATGTTAGCCCCAACCTAGTTTGTGGAATCCT
AGGAATATGCACAACATTCATGGAAAACGCATTTCAAGTCACTGAAGCAAAACCAATAAGTCCTGCGAGTTCCGAGACAG
AGTTGGAGGATGCAGGAGTTGCTACTTTTATTGTTTGTGAAGCAGCTATGCGCGTTATTGATCACGAACTTGGTAGCGAC
AAGGGAAAGCAGAAAGTTGAGAATGCCGTGCATCATGTATGTAACAAACTTTCGAAAAAGTATTCTGAGTCGTGCAACAA
CTTTGTTAACAAACATGGCGATCAAATCATCGATGTTATTACAAAAGGTGTCACTGCTAAACGTGTGTGCACAGTTATAG
GATTAGCCTCATTACCAGTTGCAGAGGAATTCGAAGTCACAGATGAAAAACCAGTAAGTTCTGCAAGTTCTGAGACCGGG
CTTGAGGACGCAGGAGCTGCTACTACCCTTGCTTGTAAAACTGCAATGGAGGTTATTGAGAAAGAACTTGGTAGCGATAA
GGGAAAGCAAAAAGTTGAAAATGTCGTGCATCAAGTATGTAACAAGCTTCCGAAAAAACTTTCTCAGCCGTGCAACAATC
TTGTTAACAACCATGGCGATCAAATCATCGATGTTATTATAAAACATGTCAGTCCCAATCAAGTGTGCAAAGTTATAGGA
TTAGCCTCATTACCAGTTGCAGAGGAATTCGAAGTCACTGAAGCAAAACCAATAAGTCCTGCGAGTTCCGAGACAGAGTT
GGAGGATGCAGGAGTTGCTACTTTTATTGTTTGTGAAGCAGCTATGCGCGTTATTGATCACGAACTTGGTAGCGACAAGG
GAAAGCAGAAAGTTGAGAATGCCGTGCATCATGTATGTAACAAACTTTCGAAAAAGTATTCTGAGTCGTGCAACAACTTT
GTTAACAAACATGGCGATCAAATCATCGATGTTATTACAAAAGGTGTCACTGCTAAACGTGTGTGCACAGTTATAGGATT
AGCCTCATTACCAGTTGCAGAGGAATTCGAAGTCACAGATGAAAAACCAGTAAGTTCTGCAAGTTCTGAGACCGGGCTTG
AGGACGCAGGAGCTGCTACTACCCTTGCTTGTAAAACTGCAATGGAGGTTATTGAGAAAGAACTTGGTAGCGATAAGGGA
AAGCAAAAAGTTGAAAATGTCGTGCATCAAGTATGTAACAAGCTTCCGAAAAAACTTTCTCAGCCGTGCAACAATCTTGT
TAACAACCATGGCGATCAAATCATCGATGTTATTATAAAACATGTCAGTCCCAATCAAGTGTGCAAAGTTATAGGATTAG
CCTCATTACCAGTTGCAGAGGAATTCGAAGTCACTGAAGCAAAACCAATAAGTCCTGCGAGTTCCGAGACAGAGTTGGAG
GATGCAGGAGTTGCTACTTTTATTGTTTGTGAAGCAGCTATGCGCGTTATTGATCACGAACTTGGTAGCGACAAGGGAAA
GCAGAAAGTTGAGAATGCCGTGCATCATGTATGTAACAAACTTTCGAAAAAGTATTCTGAGTCGTGCAACAACTTTGTTA
ACAAACATGGCGATCAAATCATCGATGTTATTACAAAAGGTGTCACTGCTAAACGTGTGTGCACAGTTATAGGATTAGCC
TCATTACCAGTTGCAGAGGAATTCGAAGTCACAGATGAAAAACCAGTAAGTTCTGCAAGTTCTGAGACCGGGCTTGAGGA
CGCAGGAGCCGCTACTACCCTTGCTTGTAAAACTGCAATGGAGGTTATTGAGAAAGAACTTGGTAGCGATAAGGGAAAGC
AAAAAGTTGAAAATGTCGTGCATCAAGTATGTAACAAGCTTCCGAAAAAACTTTCTCAGCCGTGCAACAATCTTGTTAAC
AACCATGGCGATCAAATCATCGATGTTATTATAAAACATGTCAGTCCCAATCAAGTGTGCAAAGTTATAGGATTAGCCTC
ATTACCAGTTGCAGAGGAATTCGAAGTCACTGAAGCAAAACCAATAAGTCCTGCGAGTTCCGAGACAGAGTTGGAGGATG
CAGGAGTTGCTACTTTTATTGTTTGTGAAGCAGCTATGCGCGTTATTGATCACGAACTTGGTAGCGACAAGGGAAAGCAG
AAAGTTGAGAATGCCGTGCATCATGTATGTAACAAACTTTCGAAAAAGTATTCTGAGTCGTGCAACAACTTTGTTAACAA
ACATGGCGATCAAATCATCGATGTTATTACAAAAGGTGTCACTGCTAAACGTGTGTGCACAGTTATAGGATTAGCCTCAT
TACCAGTTGCAGAGGAATTCGAAGTCACAGATGAAAAACCAGTAAGTTCTGCAAGTTCTGAGACCGGGCTTGAGGACGCA
GGAGCCGCTACTACCCTTGCTTGTAAAACTGCAATGGAGGTTATTGAGAAAGAACTTGGTAGCGATAAGGGAAAGCAAAA
AGTTGAAAATGTCGTGCATCAAGTATGTAACAAGCTTCCGAAAAAACTTTCTCAGCCGTGCAACAATCTTGTTAACAACC
ATGGCGATCAAATCATCGATGTTATTATAAAACATGTCAGTCCCAATCAAGTGTGCAAAGTTATAGGATTAGCCTCATTA
CCAGTTGCAGAGGAATTCGAAGTCACAGATGAAAAACCAGTAAGTTCTGCAAGTTCTGAGACCGGGCTTGAGGACGCAGG
AGCTGCTACTACCCTTGCTTGTAAAACTGCAATGGAGGTTATTGAGAAAGAACTTGGTAGCGATAAGGGAAAGCAAAAAG
TTGAAAATGTCGTGCATCAAGTATGTAACAAGCTTCCGAAAAAAGTTTCTCAGCCGTGCAACAATCTTGTTAACAACCAT
GGCGATCAAATCATCGATGTTATTATAAAACATGTCAGTCCCAATCAAGTGTGCAAAGTTATAGGATTAGCCTCATTACC
AGTTGCGGAGGAATTCGAAGTCACAGATGAAAAACCAGTAAGTTCTGCAAGTTCTGAGACCGGGCTTGAGGACGCAGGAG
CCGCTACTACCCTTGCTTGTAAAACTGCAATGGAGGTTATTGAGAAAGAACTTGGTAGCGATAAGGGAAAGCAAAAAGTT
GAAAATGTCGTGCATCAAGTATGTAACAAGCTTCCGAAAAAACTTTCTCAGCCGTGCAACAATCTTGTTAACAACCATGG
CGATCAAATCATCGATGTTATTATAAAACATGTCAGTCCCAATCAAGTGTGCAAAGTTATAGGATTAGCCTCATTACCAG
TTGCAGAGGAATTCGAAGTCACTGAAGCAAAACCAATAAGTCCTGCGAGTTCCGAGACAGAGTTGGAGGATGCAGGAGTT
GCTACTTTTATTGTTTGTGAAGCAGCTATGCGCGTTATTGATCACGAACTTGGTAGCGACAAGGGAAAGCAGAAAGTTGA
GAATGCCGTGCATCATGTATGTAACAAACTTTCGAAAAAGTATTCTGGGTCGTGCAACAACTTTGTTAACAAACATGGCG
ATCAAATCATCGATGTTATTACAAAAGGTGTCACTGCTAAACGTGTGTGCACAGTTATAGGATTAGCCTCATTACCAGTT
GCAGAGGAATTCGAAGTCACAGATGAAAAACCAGTAAGTTCTGCAAGTTCTGAGACCGGGCTTGAGGACGCAGGAGCTGC
TACTACCCTTGCTTGTAAAACTGCAATGGAGGTTATTGAGAAAGAACTTGGTAGCGATAAGGGAAAGCAAAAAGTTGAAA
ATGTCGTGCATCAAGTATGTAACAAGCTTCCGAAAAAACTTTCTCAGCCGTGCAACAATCTTGTTAACAACCATGGCGAT
CAAATCATCGATGTTATTATAAAACATGTCAGTCCCAATCAAGTGTGCAAAGTTATAGGATTAGCCTCATTACCAGTTGC
AGAGGAATTCGAAGTCACAGATGAAAAACCAGTAAGTTCTGCAAGTTCTGAGACCGGGCTTGAGGACGCAGGAGCTGCTA
CTACCCTTGCTTGTAAAACTGCAATGGAGGTTATTGAGAAAGAACTTGGTAGCGATAAGGGAAAGCAAAAAGTTGAAAAT
GTCGTGCATCAAGTATGTAACAAGCTTCCGAAAAAACTTTCTCAGCCGTGCAACAATCTTGTTAACAACCATGGCGATCA
AATCATCGATGTTATTATAAAACATGTCAGTCCCAATCAAGTGTGCAAAGTTATAGGATTAGCCTCATTACCAGTTGCGG
AGGAATTCGAAGTCACAGATGAAAAACCAGTAAGTTCTGCAAGTTCTGAGACCGGGCTTGAGGACGCAGGAGCCGCTACT
ACCCTTGCTTGTAAAACTGCAATGGAGGTTATTGAGAAAGAACTTGGTAGCGATAAGGGAAAGCAAAAAGTTGAAAATGT
CGTGCATCAAGTATGTAACAAGCTTCCGAAAAAACTTTCTCAGCCGTGCAACAATCTTGTTAACAACCATGGCGATCAAA
TCATCGATGTTATTATAAAACATGTCAGTCCCAATCAAGTGTGCAAAGTTATAGGATTAGCCTCATTACCAGTTGCAGAG
GAATTCGAAGTCACTGAAGCAAAACCAATAAGTCCTGCGAGTTCCGAGACAGAGTTGGAGGATGCAGGAGTTGCTACTTT
TATTGTTTGTGAAGCAGCTATGCGCGTTATTGATCACGAACTTGGTAGCGACAAGGGAAAGCAGAAAGTTGAGAATGCCG
TGCATCATGTATGTAACAAACTTTCGAAAAAGTATTCTGGGTCGTGCAACAACTTTGTTAACAAACATGGCGATCAAATC
ATCGATGTTATTACAAAAGGTGTCACTGCTAAACGTGTGTGCACAGTTATAGGATTAGCCTCATTACCAGTTGCAGAGGA
ATTCGAAGTCACAGATGAAAAACCAGTAAGTTCTGCAAGTTCTGAGACCGGGCTTGAGGACGCAGGAGCTGCTACTACCC
TTGCTTGTAAAACTGCAATGGAGGTTATTGAGAAAGAACTTGGTAGCGATAAGGGAAAGCAAAAAGTTGAAAATGTCGTG
CATCAAGTATGTAACAAGCTTCCGAAAAAACTTTCTCAGCCGTGCAACAATCTTGTTAACAACCATGGCGATCAAATCAT
CGATGTTATTATAAAACATGTCAGTCCCAATCAAGTGTGCAAAGTTATAGGATTAGCCTCATTACCAGTTGCAGAGGAAT
TCGAAGTCACAGATGAAAAACCAGTAAGTTCTGCAAGTTCTGAGACCGGGCTTGAGGACGCAGGAGCTGCTACTACCCTT
GCTTGTAAAACTGCAATGGAGGTTATTGAGAAAGAACTTGGTAGCGATAAGGGAAAGCAAAAAGTTGAAAATGTCGTGCA
TCAAGTATGTAACAAGCTTCCGAAAAAACTTTCTCAGCCGTGCAACAATCTTGTTAACAACCATGGCGATCAAATCATCG
ATGTTATTATAAAACATGTCAGTCCCAATCAAGTGTGCAAAGTTATAGGATTAGCCTCATTACCAGTTGCGGAGGAATTC
GAAGTCACAGATGAAAAACCAGTAAGTTCTGCAAGTTCTGAGACCGGGCTTGAGGACGCAGGAGCTGCTACTACCCTTGC
TTGTAAAACTGCAATGGAGGTTATTGAGAAAGAACTTGGTAGCGATAAGGGAAAGCAAAAAGTTGAAAATGTAGTGCGTC
ATGTATGTAGCAAGCTTCCGAATAAACTTTCTCAGCCGTGCATCAATCTTGTTAACAACCATGGCGATCAAATCATCGAT
GTTATTATAAAACATGTCAGTCCCAATCAAGTGTGCAAAGTTATAGGATTAGCCTCATTACCAGTTGCGGAGGAATTCGA
AGTCACAGATGAGAAACCAGTAAGTTCTGCAAGTTCTGAGACCATGCTTGAGGACGCAGGACCTGCTACTTTTATTGTTT
GTGAAGCAGCTATGCGCGTTATTGATCACGAACTTGGTAGCGACAAGGGAAAGCAGAAAGTTGAGAATGCCGTGCATCAT
GTATGTAACAAACTTTCGAAAAAGTATTCTGGGTCATGCAACAACTTTGTTAACAAACATGGCGATCAAATCATCGATGT
TATTACGAAAGGTGTCAGTCCCAATCAAGTGTGCAAAGTTATAGGATTAGCCTCATTACCAGTTGCAGAGGAATTCGAAG
TGTCTGATGAAAAGCCAACAAGTTCTGCAAGTTCTGAGACCGAACTAGAGGACGCTGGAATTGGTGCTTTTGTTGCTTGT
GATGCTGCTCTCCACATTATTGACAAAGAGCTTGGTAGCGACAAGGGAAAGCAGAAGGTTGAAAATGTCGTGCATCATGT
ATGTAACAAACTTCCGAAAACAGTGTCTCGGTCGTGCAACAATTTTATTAACAAGCATGGCGACCAAGTCATCGATATTA
TTACCAAAGGTGTCAGTCCTACAACAGTGTGTAGTATAATGGGATTAGTACCAGCGTCAATGACAGAGCAACTGAAAGCG
TCTGTAGTGGAATGTGCTTTGTGCAAAGGATTTATATCAGTAGTAGATGAGCTTTTGGGAAATTCAAACATTGATAATAA
TATTACAAGTGTAGTATCTAAAGCATGTAAATACTTACCAGCGAGTAAACAGAGCAAGTGCGTTGGAATGATAAAGGTTT
ATGGTCCGAGTATAATAAATCTTATAGAACGCAAAACTATATCGAAAGAAATATGTAGTAAAATAGGTATTTGCGCACCT
GCTGATTATTCGACAGTATCTTTGGAAGGTTCAAGAATTAAACGATCTTACGAAAAATACGGCATAAAGCACTGTACATG
GGGACCTGCTTACTGGTGTTCCACAAATGAAACAGCTTTCGAATGTAAAGCTGTTGAACACTGCAAGGAACATGTATGGA
AAGCTGATTTTGCTCCACCAAAACAAGCTACTTTGAGTGCAGCAGAACCTAATGCTTAA
>ColletesGigas_000158-T1 ColletesGigas_000158
ATGCCTGCGGAGTATATGCACGTGGTGGAAAACTGTGAAAAGAAAACTGCCGTAGAAAGAGACCCTGATATTAGTCTTTT
ACCGCCAATTGTGTTTAAGGGACATATTACTTATACCAGAGATTTTAACGTGTGTGCTAACATTTGCGATGATATTATAA
AAGATGTGGAGAGATGTGATAATGAAATAGTACCAGTAGGATTTGATTTAGAGTGGCCTTTTAATTTTCAGACAGGTAGT
GGAAAAACTGCTTTAGCGCAAATTTGTTTAAACGAAACAGTCTGTCATTTATTGCATATATATTCATTAAACAAATTACC
TGCTGCATTTGTAATTCTTTTAAGTCATCCAAAGGTAAAACTTGTTGGAGTCAATATAAAAAACGATGTTTGGAAACTTG
GTAGAGATTTTAAAGAATTCCCAGCTCAGAAAGTTGTAGAAAATAATTGCATGGATAGTGGCACATTTGCAAATAAAGTA
TTAAATCGATCTTGTCGTTGGAGTTTAGAAAAGTTAACAGCATATTTGTTGAAAAAAAGGATTGATAAAAACTCAAAAGT
TAGAATGAGTAAGTGGCACATACATCCTCTAAGTGAAGAGCAAAAAAATTATGCTGCAACGGATGCCTATGTCTCATGGC
TTCTACATACTGTTATACAAAAGAAAGCTGATGAAAAAAGTACTGAAGAAAAAATGAATTGTCAGAACGTTTAA
>ColletesGigas_000159-T1 ColletesGigas_000159
ATGACATCAAAAATAGTGAAGGTTTTATGGGCAGGTCGGTTAAGTTATAATGCTGGTCTCAGATTGCAAAAAATATTGTT
TGATCAACATTATCAAAAGTTAGAAAAAGATACTGTTAATACATTAGTATTGCTTGAACATAATCCAGTATATACAGTTG
GTATTAGAGATAAGAGTTATACTGTGCAAGATGAAGAGAAGTTAAAGAGTTTGGGTGCGGAATTTTATAGGACAAATCGG
GGTGGTCTAATAACATTTCATGGACCAGGACAGTTAGTGGCATATCCTATACTAAACTTGAAACAATTTAAAAGTAGCAT
GAAATGGTATGTGTGTCAAATAGAAAAAATGATTATACGTTTGTGTGCAGAGTATGGCCTTAATGGTAAAACATCACCAG
ATACTGGTGTGTGGGTGAATGATAAAAAAATCTGTGCAATTGGCATTCATGGAAGTCGGTATATTACAACACATGGTTTA
GCTCTAAATTGTAATACAGATTTGAGTTGGTTTGATCACATTGTGCCTTGTGGTATTGAAGGAAAGGGTGTAACTAGTAT
TACCAAGGAACTTAATGCAAATGTTACTACTCAAGATGTTTTACCATTATTTCAAAATGCTTTCCAAGATCAGTTTGAAT
GTACATTAATTGAATGCACCTTGGAGGAGTCTTCAGAATTACTTGGGAGTGTTACAAACATGTGGAATCGAAATGTAATA
TCCTGA
>ColletesGigas_000160-T1 ColletesGigas_000160
ATGACATCGTCCAAACAGAGTATGTCGCCTCATCAAACATTGTCCACGGAGGATGGGACGTCTCCACAAGCAGAACCATC
GGACCCGAGGCAATCGCGATTGGACAACAGAGCGCACCGAAATCAAAATCAAATTCCTCGCGATCGCAGAAAAAAAAGAT
GTAGAACAGAAATCTGGAAGAGGGTCGCGGCGAACCGGCAAGGAATTCCGGTGCGAAGTTTCGGGGGGAACGAGGAGAAA
TCCCTTATTGCTCTAATTCATCGCAATTCCCTTATCGGCGATTTCGCTCTGGGCGTAGGAAAAAGGATAGAGGAACGGGG
TAGAGTTGGCCGGAAGGAAACGACGGCGATGCCGAGCGTCGGTGATCCTACACCGTTGCTCGCCAAGGGGGTTGTTGGTA
CGTCGACGGCTAGGTTAAGGGTTGGAAACGGAAGTGCGGCAAGACGGTGCCGGCGGTGGAAGGCAACGGACGTTGTAGGG
GCGCGGGTGGGCCGAACGGCTACGAAGGAAGGCAGAGGCAGGCTCGTCGAGGGGTTGAAACGTAGAGGAGCGGGCAGGAG
GTGGCCGGGATGGAAGGGTGAGTCGGCGGAGAGGGTTGAAACCGGCGGTTGA
>ColletesGigas_000161-T1 ColletesGigas_000161
ATGGCGGACGCGGGCGAGTCGGCGGAGGCAGCCTGGTCGGACGAGGGTGGAACGAGGAACGAGGAACGAGGAGCCAAAGC
GCGGGAGCAAGCGCGAAAGCAAGAGTTGGCGGTAGAGAGGGGGAGGGTAGCGAACGAGACAAACAGAGAGCAGGGTGCAG
GTTTACGACTTCGGTGCGCGCTAGTCTGGCCAAAGGGGATGGAAGGTCGTATAAGCGGGCGGTCCACCCCCATGGGAGGA
CGAAGGGTGGTCGTAGGGTGGATGGTGGGACCCCGGCACTGCCGGAAAGGGGGGGGGGGCTGGATAGCCTAG
>ColletesGigas_000162-T1 ColletesGigas_000162
ATGCTTTTCGCCCGTTCCTTTTTGCCCGGTGTCCTTGCGAATAGGACATCTTTATCTCCGTCGATGGGGGCGAGGCCCTC
TGTTCCGTCCGTGAAGAACGAGCACGGCAGAAGGAGCACGGAGGAGGAAGAAAAAATTACGACTCCGGGTAAAGGGGAAG
TCGACGAACCCGGTCCGTCGTTCTCATTATCGTCTCGGCTTCGATTGTTCCGGTTCGGCGGGTACAGGTGCAACCAGATA
GAAGCGGAAGGAGAAAGATCCGCGCCGAGGTATGTCGGTCGATCTTTGATTATGTCCGACAGAGTCCACGATATTAAAGA
CAATTATGGTCTCTACCGTAGTAATCTATGTCTACCTTACCCTCCGTCCTGCCATCAATTCTTTACAACCTGTAAAAATG
CGGGCAGAACGCCAACAGGGTTCACTCGAAACAATACTACCCCACTTTTTAACGAGTCTTAA
>ColletesGigas_000163-T1 ColletesGigas_000163
ATGAGGGATAATGTAGATCAACCGCAGGGCAGCGACGAGAGGGGAGCCCGTAAATTGTCCGAATGTCAGACGCGGGGCGA
GTGGGTACGTTTCGCTCTTATGGGAAGCAAGAGAGCGGAAGAAGTGGCGGCAAAGAGTCAACATAGACTGGAACTGAAAC
GATCAGCCGCACGAATCCACACGGATGAACTGGGAGAATACAGGGACTTTTACATTCTCTACATAATACATTCGATGACA
AGTAGCCTCACGATCGTGAAACTTGGCATCGAGAAATTGTAA
>ColletesGigas_000164-T1 ColletesGigas_000164
ATGGAGTTTGCGAGGATCTCATTTGCGTCTGGATTCCTCCTCCAAGAGAACTCCACGGATAATGAAAGTCAAAGGCAGAC
AGAAGTACGCAAAGAAAAGAAGAAGGATAATACTTTCGCGATGCCCGGGTCATTGAGACCGAAGGCAAACAGGGATCAGT
TCTTGATCGCGATGGATAGGGCCTTCGTGAACATTTCCAACTGGGGTCATCATAACGAGGTCTCGTGTCACGCGCTTGCC
GCGCTCCAGGAGGGGAAAGAAAAGAGCCAGATGAACAGTGAAAGGCCGGTGAAACTGACGAGAACGAGAGTAACAGAGAC
AAAAAGACGTTTGCGAATTAACAAGTTCAATTGGCCTTGTAAATTACACGCCTACGAGGCAAATACTTGCGAGTCAAAGG
GTAACTGA
>ColletesGigas_000165-T1 ColletesGigas_000165
ATGGCGAAAAAGGTCGAGAACGGTACAGAACCATCCGCCCCTGGAGGCGGGTGGGCAAGACTCCGCCAGTACACGATCTA
TCCTCATCCGTGCGTGTTCGTGACTTGGGTCGGGCCTAGCTCGGGCCACGTTGGGCCTGGACTGGCTCGAGCAGTCACGG
AGCAACCCTTGCTGTGGCGGGCGTTAGAATGCCCAAGGGGGACGGGCGAGGTTGTAAACGAGGGCGAGGATGGCATCGCC
AGGGGAGGAGAGGGGCTAGGTAGAAGGCAAGTGGCGAAGAGGTGGGCAAGAGGATCGACGGTTTGGAAAGAGGAGGGCCA
GGAGGGAGGCAAAGACTCTCCGCAGGTCGATACCATCGCTAAGAGCCACCAGGTTCAGGTCTCCCGCTGCTTCTATGCAC
CGCCAAGACGGACAGAGAGGACGAAAAGGGAACGAGGGTGA
>ColletesGigas_000166-T1 ColletesGigas_000166
ATGATGAAAGTCTTGCTCGGATCCGTAGTCCTTGCGACGATCGTGGTTTCTTGCATCGCGACCTGCAGTCCGGGATTAAA
TGGTCGAGAAGATTGGTACCAGTGCGAGGGATTGAATCAGTTAAACATACCAGCAGGAGCAGCAGTGATCAACATCGTAA
ATTCGAACATCAGCAGAATAAAGACGGATTCTTTCGCGCAATACTCTAATTCGTTGATCGAGCTGAACATAACCGGATGC
GGCGTGGAAGAAATCGAACCGGACGCGTTCAGGGGGCTCGATAAATTGCAAGTGCTTGGTTTGGTCAACAATAAGATCCG
CAGGATCGATGCCGCGTGGATTAGAGGATTATCGAACCTGAGGGCGTTAATCCTGTGGCGGAATCGCGTCGTCGATATAG
ATTCTGAAATTTACGAGCTGCTGCCCGAGCTACAAGTTTGGGACATCGCCCATAATGACCTGCGCGCGTGCTTGTCGCCG
GACATGCTGAAGAAGCTGAAGAAACTCCGGAAAATCTTGATCGCCGGGAACCCGTGGTCTTATCGATGTCGTGCATCGAT
GACCTGGTACCTAGGCAGTAATCACATCCGTTTCATCAAGGACTGGAGCATCGGTGATTTACTGATCGAGGAATGCCTGG
CTCACGAGCCGGGGGCCGATAAAGTGGACGCGATCTTGAATAAATGCGTCGATCGAATGGCGGGATCCTCCGATACGTTG
CCATACGACGTCGGTGGACTGAACGAGCAGGTTCGAAGATTGTCGGAAAAAGTGTCCGCGTTGGAGGACCAGGTGCTCGC
GTTGAAGAATTCGAGAACGTGA
>ColletesGigas_000167-T1 ColletesGigas_000167
ATGACTCCCCATTGGAGAACGCTTAGAGAGCGCATAGCCCCGCTGCGTGGGAACTGGAGCACTCTGCATACGGAGAATGG
TTCGCTGCGCCACGACTCTGCGTCTAAAGACGACGAAGACAACGACAAAGAGGAGGAGGATCTGGACGATGCGGTGCAGC
ACGAGGCACGAGATCCTCTCTATAAATCACAGCTCGAGCAGTTTCTCTCCGTGCAGGAGGTGGAACAATATCCTTTCCTA
AGGTCTTTGCCTACCGTGCGCCTACCGTGCTCACGCGGTACCTGTACTACAATAGTACCCTAA
>ColletesGigas_000168-T1 ColletesGigas_000168
ATGAAACGCGAAAGGAGGGAAAAAGATGCCGGAAGGAGGAAATCGGAGGATGAGAACCAGGGTGAGATCGCAGAAAACGG
AGAGCACGAACGACGGTCAGACACTGGCCCGGTTATAAATGAGGAAAGCAATTTCCAAGTTGGCGACTTGACGAGCTCGA
GGCCCATGGCCGTGCTACTCGATGTGGAAAGAGGAACGTTAAAGAAGGTGGATGAGGGGAATCTTTGGTTGGAGTGTCAT
TAG
>ColletesGigas_000169-T1 ColletesGigas_000169
ATGGGGAAGAACAGAAAAGAGAAGGAATCAACGGACAAGAACGAAGGGGAACTAACGCGGTGGCCTCAGGGTGGCGTAAA
TGTGTTCGTGGTGGCGGAGCGTGTACCAGATACCCGGTACACGTATTCGGACCTAGAAGGTGGAACACAGAAATGGATTA
AAAGACACGGTAGAGAATCGAAAAAGCCAATCGGTGAAGAAGACATTCCTATCAGCGAAGTAAAAGTAGATAGGGAATGT
CTTACGACACGACGAGCGGGAGATGGAAGGAACAGGGTGTGCAAAATGGCAACTTCTGAGATTAGGTCTTTGAGAAACTT
CCGCAATTTTTCTCTGTTCGCTCTCCGCAGCGTTCCGTACGAAATAGAGATTAGATCAATCTGTGGCCACGTCCACGACT
ATTTACCATATTTTAGATGGTTCGTTCATTTATTAAAAACCTTTTCCGAAGATATTGCATCGAATAATGTGGCGTCACGA
AGGAGTGCTGGGTCTCAGCCGCGCATTGCTAAGGCTGAGGATTCGAAAGGCTGCAAGGATGTTGCTTAG
>ColletesGigas_000170-T1 ColletesGigas_000170
ATGTACATTCCGCACAATGCGCATCGACAAGGAGAAGTCGATGGTTATAGGCATACAAGATCATCGCGCGGAGATCTCGA
CACGCCCGGAGTTCACGCTCCGGTCGGCGGGGTCATTGGGCAGCCTGCTCGACAACAAATCATGGCTAATGATCTACCCG
TACCTTTGCAGTTACCGTACCTTATACCTCGACCGAGGCTTCCACCTTGGCGAGGTCCTCCATTCCTCCTGTTAGTCATC
GCTGCTCAGCCTATGACAAAGCAAAAGTCGTCCACTCCCACAGAGGGGCCGTTTCTCGTTACTTCTAATTACAATGCGGC
TACGGACGCGTTGCTTTTAAGCCACTCTCGCGTTAGCGATTAA
>ColletesGigas_000171-T1 ColletesGigas_000171
ATGGTTGACGAGGGGGGAGGCAAAGAGGCGAGGACGCAGTGGGCGGTTCGGCATGCGTGCGTGATCGTGATCAGGATCGC
GAAGCAAGATAGCGGGGTCGCCATCATAAGCTTCCTCTGTGCTGTACCGGTTGATACAAATCTCGCGGTCCTTTCGAAAC
CGTCGCAGTACAACCTCGATCGTTGCACGAATTCCTGGCCCCGGTTTCGTGCAACCATCGGGGCGACCAATCCAGTGAAA
GCTAGCCCCACGCAGTGTCCCCAACTTTATTCGCTCAGCGACCGTCCCCATCGATGCACCAGGCTCTTGTGCAATAATCG
AGCTTCTACTGGCACCTCTACCTTGGAATACTATAATGGACTACTGCATTCCTTCTTAGTCTTGTCATTGATTCATTTGC
AATTCTCATAA
>ColletesGigas_000172-T1 ColletesGigas_000172
ATGTTCGTTCTGTACGTGGCTCGGGGAGGATATAATAATAATATCGGCGGAGGCAGAGGGAGGGGGGATATAGTCGTCAC
GACGGATCACGTCGAAGTCGTGATCTTCCGCGGCATCCAGGGACGGCAAGATCGCGCTTGTGATCAGTTCGCGAGGGAGT
CGAAGGAGAAGATCCCCGGCAACCTCCGCAGAAAGTTCTGGTGCGTGCAATGCGAAACGTGA
>ColletesGigas_000173-T1 ColletesGigas_000173
ATGGGTGGTGTGGATACTTGGAATCAAGTTGCACTGGCCATTGTTTACGCGGGCACTGCTATTATAAATGGTAGAATAAA
GAAATTCCGAGGTTTACACGACAGTGCTCGCAAGAACTGTTATGCGCAAAGTTGCGTCGCAAGTGAAATATGGCAAGTAC
TGTGCGTACGCGAGAAGTTCGCTAGCGAGATATGCTTCGAAACAATCGCCGAGATTCAAATTAAGAGGTTTTCCAATAAC
AACAGACCCATCATACCATCCACCGAACAGATCAAGTTCGAAGACCCGGGTAGATTTCCCTCTGGACATCCACGGTTTCC
AGCGCGTCTCGCAACGCAAGATTCGAATCGACGTTCGCGCGTCTTGGGCTCGCACCTTGTAAATCATCCGCAATCGGATC
CCGCTCGAAACCAAGGGACGGCTTTCCTCGGTCGGACGGACGCGATGCTCGGGTGA
>ColletesGigas_000174-T1 ColletesGigas_000174
ATGAGTTCTCAGAAATGGCGTGCGGTATCATCCCGTTCCATCCTGTGCGCCGTCAGTTGCGTAGGTGATACAGACACGCA
CGCAGCTACGCATCCACCTCGGGCTGGGTCTGGCATGTGCGTGCCCGTGGGTAAAAGAGCCCACCAGGTAGGTTCTGCCG
TCAGTGGCGATGCAGGCGATGCGAACGAGAGGAAGGACTCTGAGAACGACGTAGCGAAGGTGGATGAGGAGGTCGGTGGA
GGCCGAAGGAGAACACTGCCAGAGCTGGAGGAGCTGGATGAAGAGGAGGAGGAAGGCGAGCCTGCCATGAGGAGGTCAGG
GAGGGAGGGACGAGTAGAAGGGCAGCAATCTCGCGAACTTCGGATCGGAAGAGGCGATGATGGGGCAAGATTGGAGAAGT
TTCGTAAGAGACACGGAAGTTCGGAAGACGGCAGGGCTCGCAAGATACAGATGACACAGTGTTCATGGGAAAGGATGACG
CAGTGTCCGCAGGTGAGATCTCACACGTAG
>ColletesGigas_000175-T1 ColletesGigas_000175
ATGCCCGAATTTCGTGCAGCCGAAACCGTGCCGAACAGTGGCCTACGAGGCATCGGTGTCGTAGATAAGGTTGTATTATC
GGGGAGACGATGCGGCGAAACAGTGAGGAAAAGGGTGGAGGACGGACGAGCGAAAAAGAGGGTCGGCGGAGGGTCCGAGG
GTGGAAGTGCAATTTTGCAGCAACTTCGAAGATCAAAAACATACGGACCTGTTGGACCCAGGGAATTCACGGAAGGCTCG
AAAGCCGGATCGACGAGTACTATATTATTAGAAAAATGTGAGCGTTGGGCCGCCAAACGTGAGCCGCATTCTACGATTGG
TAAAATGGATGTCAAGGAGGCCGAGGATCCGCAGCGATGGCAATGGTCGGAGGTTCCTCGCGGGCTCTCCATTCCTGATG
TAATATAA
>ColletesGigas_000176-T1 ColletesGigas_000176
ATGAAGCACGTCGCGGTTGATAGGCAAGACGCCTTCAGACGGAGAGTCTCGGAGACCGGAGAGGGTGGCGGTCGGGATGG
TCTGGGCAGGGACGAAAGTGGCGCGAGGGTGGTAGAAGGTAGGTTCCGTGGAAGGAGGAAGACGAGGATCGAGGGTGGCG
GAGAAGGAGGCAGGTGGAAAGAGGTGGAGGACGGTGGGGCTCTTTGGGTCTCTGAAAATGCAGCGTAA
>ColletesGigas_000177-T1 ColletesGigas_000177
ATGAAAAGTCCCCGGAACCAGCAGCCCCCGTCGACGAGTTCCGAAAGCGGCGGCGCTGAAAGATTCATAGCACCGGTGAT
CAGACCGCCGGCGCGCGGTCAACGCGTGGACCGATATATTTATAATCCGGACGCTGCTGGGGAAAACGTAATGCGGAATA
ATCGAAAACGGACGGGGGCGAAATCGTTGCTCCTTCGTCCTGGATCTGCTGGCCAGCTCGTCGGTAAAGGACGTTCGATG
GTCGATCGAGCGCTTGCGAGAGAGGAAATAGGAATTACAGATAAACAATAA
>ColletesGigas_000178-T1 ColletesGigas_000178
ATGGGCGTGTACGCCTGGGCTACCGGTCTTGTCCGCAGGGACGGACAACCGTCTATTACCGGGAATACAGGTAAAAATGT
GGAAGATAGTCTGAGTTGTCCCAGAGTATCCAAGTACGAATTTCTGGTTTTAGGGAATATGCTAAAAGCAGATGTAGTAA
AAGATAAACAAGAGTTCGTCCGTGACTAG
>ColletesGigas_000179-T1 ColletesGigas_000179
ATGGCGGAGCTAGAAACAGGATGCGTACGATACGCAGGGCACACCGACGGCAATCACGAGGCTCTTTCGTCGAATTGCTG
GAAAGTTCACTTCACTGTTTTCCCACGAAAACCTGAATGTTCTCCGCTACTCTCGTTATATTTTCTTTTCGCGAAATACG
GAGTGAAACCTACAACACCAGAAGTTACGAAACAAGGCGCTGCAGCAGCATATATTTCCGTTATACCGGATTTCTTGCAA
AACGTGCGGGAGTCGCTGATCTCCTCTAATGTCGAAGGTCGCTGCCTCGCGAAATAA
>ColletesGigas_000180-T1 ColletesGigas_000180
ATGAACCTAATAACGAGCGACACAACAGGTGTCCTGAAACTGATCATTGTCCCAGCGATCTGCCATAGATCTTCCTATAC
GGTTGCACCCGATCAGCCCCATCTGGCCGCTGTCAGCTTGGCGAGAGACAGATTCAAACTCGTGCGTAACTCTCGCGGTG
CGATTTCAAAGGAAGTCACGGTCTACGCTGCGTCCGACCACCCTCGCGACTGTCATTACGTAGCTGCTGAGAGAGAAATT
CCTCGAGACGGAGAACAACGCTTTAGGAACGGCGAGGAACGAAACGGTCGCGAGAATAAACTCGAGCAAAGGCGAGAAAG
GGACGACCGGTCGGCGAGGAGCGTACGGAACGACGAGCAGACGAAGACGGAGAAGAAGACTAACGATAAACAAAAAACGA
AAAAGGAGAGAAACGCTCGCAAAGAAACGCAGAAAGAGCAGGATACTGAGAAAGAGACACGCAGAGAGGAGAGAAAGGAT
AGCAAGAAGACAGATGAATTGATGTTGAAGAAGGGAAAGGCTGGCAATAAGCAAGAACAAAGAAACGGACGCTGGCTCGG
GTAG
>ColletesGigas_000181-T1 ColletesGigas_000181
ATGGGAAGTGAGCATTACTGCCTGAGGTGGAACAATCATCAGAGCAACTTGCTGGGTGTGTTCAGTCAACTGCTGGAGTC
GGAGTCGCTGGTGGACGTGACATTGGCGTGCACGGAGGGACCTTCGATACGTGCCCACAAGGTAGTCCTCTCCGCGTGCT
CCAGCTACTTCCAGGCCCTGTTCCTCGACCACCCGAATCGCCACCCCATAGTCATCCTAAAGGACGTACGTTTCGCCGAG
CTACGTACACTCGTCGACTTCATGTACAAAGGCGAGGTAAACGTCGAGTACTGCCAGCTATCGGCCCTCCTCAAGACTGC
GGAGAGCCTTAAGGTGAAGGGTCTAGCGGACATGACGAACATCAACGCGGCGGTAGCGTCGAGGGACGAACAGCAACAGC
CACCGCAACAACAACAGCAGCAGCAGCAGCAGCAACAACAACAGCAACCGCAGCAGCAGCAGCAACAACAACAACAGCAA
CAACAACAACAACAACAACACACGAGCGCATCCGAGGGTATACAGCGCGAAACGTCGCGAGAGCATCACCGAGAACGCGA
AAGCATAAAGGAAGCGAGCAATAAAGAGAGAGACAGGGAAGGAAATACATCCGGTGGCACGGGGGTGCCATCGGGAGGGG
TGAAAGAATGCGAGCAACCCCAACAAATCGTAGTCCAACCACCCACCAGCGAGACCACCGAGGCGGTAGACATGACGGAC
TGTCCGCCATCGCCCACCGGACCCGGTAGCCCTTGTCCAGGACCCTTGGCCCTCGATCGACCCAGGAGGGACTCCGAAGA
TGCTGCGAGCCTAGAGGAAACGAGGGGTTCCCTCAGTCCGATCTCGGTGCACAGCGGACCGTCGGATATGAGTTTGAGTA
ACAATACCGGCGGTACGCCCGGTGTGTTACCTTTGAACTTACCGCAGAGCCGGCTTCCGTCCCCGCACAGTACAGAACCT
CTAGCGGGTCCGTCGGGGTTACCTCCTGTCCAGCAAGTTCCACTTTCGTTAAAAAAAGAGATGGACTGGGAAAGGTCGAC
CGAGGATCGGAGCGCGAGCAGCGAAATATCCACGGACTACAGACTCCCGCCAGATCCGGAGTTGATGGGTGTGGATGAGC
GGGTGTTTGCGTGCATGTACTGCGGTGCCTCGTTCCTCCACCAGAGCAAGCTGGCGCGGCACATCCTCTCGCACAGCCTC
GAGACGCTCAAGTACCGTGAGCAGGCGGCCCACCTGCAGCTGCAGGCTCAGCTGGGCCTCGAACCCGGTATGCACCTGCC
GCCGGAGGCCCACTACCCCACAGCAGGTACGATCGAGCCGATGGACCTCGAGCTCGCGGCCCACTCGGACCCGACCTCGG
GCGTCGTCCTCTGCAAGTTCTGCGGCAAGTCATTCCCGGACGTCGGCTCCCTGATAGCCCACCTACCGGCCCACACAGGC
GACAGACCCTTCAAGTGCGAGTTCTGTGGAAAGGCGTTCAAGTTGCGCCACCACATGAAGGACCATTGTCGGGTGCACAC
CGGGGAACGTCCGTTCCGGTGTACGTTGTGCGGCAAGACCTTCTCGAGGTCGACGATACTGAAGGCCCACGAAAAGACAC
ATTACCCGAAGTATGTGCGCAAGTTCCTGTCCCCGAGCCCCGTGGATCCCTCCGAGGAAGAGGCCCCGCCGCCGCCACCG
CCGCATCATTGA
>ColletesGigas_000182-T1 ColletesGigas_000182
ATGTCTGCTACGTCAGTATCCGTGGTAAAACGAAGAAGTAGATCGCGTACAAAATACGCAGAAACGATCGCAACGCCACG
AAAGGAAGAACATTCCTCCAGAACCATCCCCCCCGTCGTCGAATCGACGTTCCATCTAACGGACCCACGATCGTTTCAGG
TGTCGCTGGCTCTCGGTTTGGAGGCAGGGGGTTGGGGCGCCCTGGTGGAACGATCGGCCGGCAGCGGCGGAAGCGGTTCC
CTGTTAGGTCACGGCGGTTTCGCCGGTCTGGCGGGGCTGGCGCGTCGCTGCGGCGTCTGCCTGGCGACGTTTCCTTCCGC
CTGGTTGCTGGAACGGCACGCGTTGCTGCAGCACGCCGGCCAGGCGAGCGACGACAAGCCGTTCACCTGCGAGCAATGCG
GCCAGCGATACCGCTACCGTTCCGCGTACGTCAAGCACCGCGAGCAGAACCATCGGGCCCGTCTGCCGGCCGACAAGCTA
TTCACCTGCGACGTGTGCGGCATGCAGTTCAGGTATTTGAAGTCGTTCAAGAAGCACCGTCTGAACCACGCGGTGGAGCG
TCTGCACCGTGCCCCGGAGCCTCAGAGCACCGCGTTGTCGGTGTCCGCGGCGGCGGAACGCAGCGACCAGGTGTCCAGCA
CGGGCGAGCCCCTGCAGCTGGAGACCGGAAGCGACACCACCACCAACCCCAGCGAGGAGGAGACCCGTGCGACGTTCGCG
GAGAACGCTCGCGAGGAGAGCGTGTCGGAGACGGCCAGCGTGCACGAGAACCCGGGCGAGGCGGTCGAGGTACAGATGAC
GGAGGCGCCGACAGGCAACGAGAGGGGCTCCGGGGCCGGGGGCGGCACCAGCGAGGCGGGCGACGTGGAGGACAACGCGG
TGGACGACGACCGACCCGAGCCCACCGAGGCGATGATCAGCCTGGCCAGGGGCAGCCACGAGGTGGACAGGCGCGAGCGT
CGGTTCGCCTGCCCGTTTTGCGGTAAGTGCGTTAGGTCCAAGGAGAACCTGAAGCTCCACGTGCGCAAGCACACGGGGGA
ACGACCGTTCGTTTGTTTGTTCTGCGGACGGGCGTTCGGCGGGAAGAGCGATCTCACCAGGCATCTGCGCATACACACCG
GCGAGAGGCCCTACCATTGCGAGATGTGCGGCAAGTGCTTCGCCAGGGCGGATTATCTCTCCAAGCACCTCACCACGCAC
ATACACCAGCGCTGA
>ColletesGigas_000183-T1 ColletesGigas_000183
ATGTGGAAGTGCCATAAATGTGGGAAACCAGTATACTTCGCTGAACGTAAACAATCATTGGGATATGATTGGCATCCAGA
ATGTTTACGCTGTGAAGAATGTGGAAAAAGATTGAATCCAGGCCAGCATGCAGAGCACAAAGGTGTACCATATTGTCATG
TACCATGTTATGGGGCACTTTTTGGACCACAATTGTTTGGTCATGGAACAAGAGTTGAATCACACACAAGCTTTGGAAAA
AAAGAAGCTAGGCCATCGTTACCTAGATCACACTTGGAGTCAAAACTGAAAGTTTTCAATCAATATTATGAAGGCAAAAG
CGGTGGATTTAGGAGCCGCGAAGTAAATGGAAGATTAATATTAGAAGGTGCGCTTCGAATTTATTGGGGCGTTCGAGGAG
TAATTCATTTAAAAGAAGATGATGATCAACGTACAGTGGTTACAGCGCGGAATAGAAACTCATGCAGGCGTAGCGTTTCC
GATAGTATAGAAGATGAGGATAAGGAGGAAAATTCCGCGAAGGGTACATCGGAGCAGGATACAGAAACTGAAGCAAAATC
TGTTCCAGCTTCGCCTGATCACCTTAAAAGTCTTACTTTGCCAATGAAATTAGATGTTAAGACCATGGAATGGGATGAGC
TAGATGAACTTCTTCAGGTTGAACGCAAAGTTGAGGACGGCAATAAATTATATCAAACAATGCCTGAAAATCTGCCGTCG
ATTAGTTCGCAAACTAGCACGGATGCACTACCGCTTTCTTCTCAGTCCAGTCTCGATAAATCTGATTCTTGTGAAAATTC
AGAAACAAGTAGCCCTAATCACCAAACCACCCGCGGTAATGACAGTAGCATAACCAGTACACCGACGCACAGTATAGGTA
GCTCGTCTAGTACCGATACACCTATTTACCATGGAACACCGAACCGAAACGGGACGCTTCGAAGGATAGAATATTTCGAT
AGTTTGGAAAAAAATATACCTTGTAACAGAACTATCAGCACCGACGATAGTTGGATAGAGAAAGGATTAAATCGATCGAT
GTCTGGACCAGACTGTCTGCAAAGACATCGAACAGACAGTGATACAGACTCCGTGAATTCTCTTCAATTTAGAGAGGATG
ATAACATGACGATGTCCACCGATAGCGGATTAGAGCTGGATGGGGTAGTTTTACGACGAAAACAAGGGTCTACCGCGATC
AGACGTCGACCCGGAGGTCGTCGCCAATCCCGTAGTCGTTTGCGGCGTCGTTGCTCGATCAACGGACATTTTTATAATCG
TGAAACCAGTTTTTTCACACCGCCACATGGATCTCAAATGTCTGTTTGGATTACGAGCTTAGTAAATACCCAAGAAGTTA
TCAACCTCATGTTGGACAAGTATAAAGTCGACGCTAAGCCGGACAATTTTGCGTTATTCGTGGTCCGTGACAATGGCGAA
CAAAGAAGATTGAGAGAGGACGAGTATCCTTTAGAGGTTAGAGTAGTATTGGGTCCGCACGAAAACGTTGCTAGGCTCTT
TTTGGTGGACAAACTTTCGACGCCGGAAATCAGCTCCGACGTCGCTCAATTTCTCAATCTATCTTTGGCAGAGTGTCACG
GTATATTGCAACGTTATCATTACGAGGAGGAACGTCAAATTCTCGTGTTGAAAGAGAAATACAAAGAGATGCGACGAAGA
ATACGACAAAGAATGGAGGAGCTAAAGGTCCGACTGTAG
>ColletesGigas_000184-T1 ColletesGigas_000184
ATGTCGAAGTTCTATAGATTTAAGACAGAATTATACACGCTGCTACCATCGTTAATGGTCAAGTGTGTGTGGCCAACTTT
ATACTATTTAATTATCTATTACTTCCTGGGCTCTTACTTTCGTTCTGTGATATTGTTCTTGGCATCCGCAGAATTAGAAA
ATGAACCATTGAATAGCATTCCTAGATTAATAAATCTCCCATTGATTTTCCATTTGTGGTTATACCAATTGATATTTGTA
TTGGCAATCGATAGCACATATTTATTATTCAATCTGCATTTGACAGAATGGATTCCGTTTGAGTTTAAACAAAGTAATGT
ATTTAGTAATGATAACTCTGAAGTAACGCTTCCAGAAGCATTATCCATGGATAAAATACCAATAATGCGACACTTAGGCT
ACTTGGATTTAGTCACGATGGCACAAAAAGACAAGGCAAGAAGAAGCGTATTATTTTCACTGAGTCAACCTGGTGGTCAT
CCTTACAATTGGAATTGCATTGTAGAAACATGCATTGGACTTATTAAGAAATTTTCGGATGAACTTAGTGCAGCATGTGT
TAAATATCCAGAAGAAATACCATCGTGTACTTTAAACACAGCTGTGTTAACAAAGAGTAGTTTATATCAAAAAGAATATG
TATACCAAATGCGGAATTTAGTAAAAGAGGAAACACCAACATGTATCCAACAAAGTGATGTAAAAAAAGATATTGATGAT
GAACTTTTCATTCAACAATTCATAAGAGTAAAGTGGAACAATTTTCTTAAATATTTGCTTTCCAAACCACTTATTTCTTA
CATCTTTGGTGAAGTGGAAGGTGGCAAAGTGTGTCATATTTTATTCAATGGACAATCAATTGTTTGGGCTGCTGAAGCAA
TTTCTTCCTTATCTGTATTATCGATAAGTGAAGATTTCTATGGAATTGTACTGAAGGATCTACCACTTATAATTAATACC
TTACTTGGTTTGAAACAAGCTCTTGATAAATTACAAAAGTTAAATATTATTGTAAAAAAGCAAGAAGAAGATGATGAATT
TATTAAACAAATTCTTCGATCTTTATGTGGTACAACAAAGAGAAGTCTTTACAGGATTGTTATAAACTTTGAAGAATATA
TTCAAGATTTAGCACTAGAGCCTGGAACAATGGAACAGTTACATAATTTCCTAGCTTACAGAGAATGA
>ColletesGigas_000185-T1 ColletesGigas_000185
ATGGTGCAAAGCAAAATATTTTTAAAAAATCGGGCATTGGGATATGTTAGTAATCACATTCCTCTCGTGACAAGATACAT
AGAAAGACGAAAAGAAAATCTTATAGTAACGTGCGTTGGTAACGCATTTCACACGTACGGTTGCGCTCATTTTACACTTC
TTAGCGTGTCAGGAACGCATCCAGGAGACATTACGTGCTTATCAGCAGATACCTATCACATATATACAGCATGTAAAAAT
GTCATATATGCTTGGAGGAGAGGGACAGAACTAAAGCATACCTATAAAGGTCACGAAAGCACTGTGCATACACTCTTACC
TTTTGGGCCACATTTAATATCTGTGGATGAAGATAGCAATGTTAAAGTATGGGATATTAAATTGGAACAGCTCGTTTTGG
AGCTTAACTTTAGCAATAAGATTTTCAAAATAACAACATTAATGCATCCTAACACTTACATGAATAAAGTTGTATTTGGA
AGTGAACAGGGTCAATTACAGTTATGGAATCTGAAGGTTGCACAAACAATTTACACATTTATTGGTTGGAATACACCAGT
AACTGTAATCGAACAAGCCCCTGCAATAGATGTTGTAGCAGTGGGTTTGAACGATGGGAGAATTATATTACACAATCTGA
AATACGATGAAACTCTTTTTGAACTGGTACAAGATTGGGGCTCTGTAATATCAATTAGTTTTCGTACAGACGAATACCCA
ATCATGGCCACAGGAAGCTCAGATGGCCATATTGTGTTTTGGAACTTAGAAAAACAACATGTAGAAAGTCAACTGTACAA
AGCACATTTTGATGCGGTGGCTGGTTTAAAATATTTACCAAATGAGCCACTATTAGTATCATCATCACCTGATAACTCTT
TGAAGCTATGGATATTTGATTTAGCTGATGGTGCTGGCAGACTTTTAAGAATTAGAGAGGCTCATGCAGAACCACCTACT
GCAATTCGTTTTTATGGGAATGAAGGCACCAATATACTAACAGCTGGAAGCGATTCTTCCTTAAGAATATTTTCCACAGT
TACAGAAATTTTGAACAAAAGTTTGGGAAGAGCATCGTTTAACAGAAAGGCTTCAAAAAAGAAAGGAAGGACAGTAGATG
ATCATTTGATAATGCCACCAATAAGTGAATTCTGTGCGGAAACTACAAGAGAAAAAGAATGGGATAATATTGCTGCAATA
CATATTGGCTTGGGTACAGTCACTACATGGTCCTATAACAAAGCCAGAATGGGTGAACATAAACTATTGCCAGAAAAATT
TAAAGGGAACCACAATGCTATAGCAAGCACTGTATGCTTGACAAAATGTGGAAATTTTGTTATTATAGGCTATAATACAG
GTCATGTAGAAAGATTTAATATGCAATCAGGGCTTCACAGAACTAGTTATGGCAATAACAAAGGTGCGCATAAGGGACCT
GTAAAAGGTGTAATGGTGGATCCTTTGAATCAAACTGTTATTTCTGCTGGAAGAGACACTTTCATAAAGTTTTGGGATTT
TAATCAAAAGAGAGGGAATACACAACCAAGAACAAAATTATCAATGGGCGAACCGGTTGAATGGCTAAGGTATCACAATG
AAAGTTCACTAACGGCCGTAGCATTGGAAGATTTTAGTATTGTATTAATAGATCTTGATACAACAAGAATTGTACGACGT
TTCGAGGGACATCAAGCACGAGTAACAGATGCATGTTTTAATCCAGATTCAAGATGGTTAGTAACAGCATCAATGGATTG
CACAATCCGTACATGGGACATTCCTTCTTCGAATCTAATAGATGTTTTTCAGGTTCCAGAGGCATGTGCGTCTTTACATT
TTTCGCCAACAGGCGAATTCCTTGCCACAACACATGTATGTAATGTCGGAATATATTTATGGTCAAATCGAACTCTCTAT
TCTTATATTTCGCTAAAAGCGGTAAACAAAGACGATCCGATTCCAATGATCGATCTTCCAAATTCAGTGGTAGAAGTAAT
CGATATCAAAGATGATGAACTCATTGAACCAGAACCAGAATACATTTCTCCGGATCAACTTCATGATGATCTTATTACGA
TGTCTGGCTTGGCTCAGACGAGATGGCAAAATCTACTTAACATAGATATCGTTAGGAAAAGAAATAAACCAAAAGAACCA
CCCAAAGCACCAGAAAGTGCACCTTTCTTTTTGCCAACGATTCCATCATTAGAACTAAAATTTGATTTCTCGGATGTACA
GAATAAGGAACCAAATAAGAAGTTGATAATTCATCCCGATTTACAAAATCTTACTATCTTCGGTAAATCTCTACTATCCG
TTAAGGACGATGAATTTGAAGTTATTGTCGAAAAATTGAAATATATGAGTCCAACTTCTATCGATTTTGAAATTCAATCG
CTTTCGACCGACGAAAACACGATGAATACCCTGTTGCTTCATTTTATGAAAATGATACATTACATGATAGAAAAGAAAAC
GGATTTTGAATTGGCACAAGCTTATTTGGCTGTGTCTTTAAAGTGGCATGGAACTGTAATAACAGAGACCGAATCGTTAA
GAAGTTATTTGACTACATTACAAGAAGCCCAATCAAAGAGTTGGATTTTACTAAGAGATAAATTGTTTTATAATCTTAGT
GTTGTACAAGCTTTGAAAAAATTGTAA
>ColletesGigas_000186-T1 ColletesGigas_000186
ATGATTTGGAGAGGAAAAGAAAGAAGTTGTCAACACAGATCAGCAGTGGTCAGCAGTGGTCAGCAGGCGTCAGCAAGGGC
CAGCAGTGGCCAGCAGGGGACAGCAGGGGACAGCAGAGGCAAGCAGAGGCCAGCGAGGCCAGCAGAAGCTAGTATAGGCC
GGCAGACGTTGGCAGTAGCCCGTAATAATCGTTATACGTTGTCAGAAGTATCAGAAGTATCAGAAGTGGTCAGCAGTGGT
CAGCAGGCGTCAGCAAGGGCCAGCAGTGGCCAGCAGGGGACAGCAGGGGACAGCAGAGGCAAGCAGAGGCCAGCGGTGGC
TGGCAGAAGTCAGTAG
>ColletesGigas_000187-T1 ColletesGigas_000187
ATGTCTTGTCGACGAGACACGTGGAAGCTGACGCTCGGCCAGCCACCGCACGGTTCACCCTCCCGCGTTTCTCCACCCGC
AGTGCAACATGAACGTGGCCCGAGGAAACCAAAGCCTCATTCGATGCACTCGGACAAACAATCGCCGATTGGATCACCGA
TACACAACGATCGATTAAGATCTAGCTCCAGCTATATTCTATCGCCTCATAGCAGGAGGTTCCGGTGCGACCAGAGGTTT
ACGCCTTATCCACGACCAGTGGGTCTGGTGCAGAAACCACCGGAGGACTCTCAATCCCCTGTACCGCTGGCTCTGTCGCA
TTCTCCTTCGACCACGACCCTCTATTCGGCACACCCAACCGTCACCCTGGCACCGCAACCATCCCTTCTTCAGATACTAA
TGTCCGCCGAGAAGTGTCAGGAACTCGCATGGAATGCACGACTACAACCGGAATCCGAATATTCCCTGGAGCAAACAGAA
ACCAGTCACAATTCGACGGGGACATTACAAAATCTTACTCCTATTCGGGAACTGTTACAGGAAACAACTGCTCGGCTATT
GTTCATGGCCGTGAAGTGGGTTCGATCTTTGCCACCTTTCCTGGCGCTTCCAAAGAACGATCAATTATTATTGTTGGAAA
GATCCTGGACGCAACTATTCCTCCTGCATCTCGCTCAGTGGTTCATATCCTGGACTGATATCAGGTTTCTGGAGAACGAA
CAAATACGAGGAAGATTGCCAAAAGACGAGGCCTCCACGAACCAAGATTTTATTACCATTCAGTCCATAATATGCCGTTT
TAGACAACTCACGCCCGACGTCGGCGAATGTGGATGCATGAAAGCAGTTGCGCTCTTCACTCCAGAAACGGAGGGTCTGC
AGGCCATCGAGTCGGTCAGAATGTTGCAAGACCAGGCCCAGTGCATTTTAGGGGATTACGCGACGTCTCATTATCTACAG
CAACCGGGTAGAAGCGGGACGCTAATGTATCTGGTCGGTTACATGAAATCCGTCTCTTCGAAGACGGTCGAGCGTTTGTT
TTTCCACGAGACCATAGGCGAGATCCCCATATCTCGTTTGCTGGTCGACATGTATCAAATGTGA
>ColletesGigas_000188-T1 ColletesGigas_000188
ATGGATGCATTGAGAGCGATGCATCATAATACAGGATTACCATGGTGGGCGACTATTATTCTTACAACATTATGTGCTAG
AACATTTATAACTTTACCATTAGCTATACATCAACTTCAAGTTAGAGCTAAACTAGAAAATCTACAACACGAAATGAAAC
CAATAGCAGAAAAATTGAAAATGGAGGCAAGAATGGCAGTAAAAACTTTGGATTGGAGTCCATCCTATGCGACGAGCGTT
TATAATCAAAATGTAAGCAAAGAATGGAAAGAATTAATAATTAAAGAAAATTGTCATCCGCTTAAAATCGTAGTAATGGG
AATATTACAAATGCCAGTATGGGTGGGTTTTTCATTCGCTTTGAGAAATATTTGTTTCATGTTACCGTACAGAGACGAAG
TTGCTTATCAAGATTATCTTGAATTCACTAATGGTGGTTTTGGATGGATGCAAAATCTCATAGAGATGGATCATTCATTT
ATGTTACCTATTATTTTTGGATTTACTGGCTTGGCCTTGATAGAAATTCAGAATATGCTATACAAAGAAAACAACACAAA
ATTTAGAAGAATATTGACCAATTTTTTTAGAATAATAACTGTTTGCTTAGTGCCTATAATGGCATATATACCATCTTGTT
TGACCTTGTTCTGGACGTCAAATAATGTCTACGCGCTTTCTCAAACTCTTCTGTTACTGTCACCAAAGATTCGTAGATTA
GGAAGAATACCTAAAACGGATTCCGAATTGCAACATCCATATGCAGAATTATACAAAAGCGTGAAACAGAAACTTCATTT
AGAACGAAATGTAGCTAAACAATAA
>ColletesGigas_000189-T1 ColletesGigas_000189
TCCGGTATGGTCTAGTGGCTAGGATACCTGGCTTTCACCCAGGAGGCTCGGGTTCGATTCCCGGTACCGGAA
>ColletesGigas_000190-T1 ColletesGigas_000190
ATGAATTTCACCTCAACTTTGGTCAGTCTGATGCTTTGCATCGCTTTCTTCTTTTACGCAGAGGCAGCCACTACTAAAGT
TTACGAGGAAGATTGTTCAAAGTTCTGGCTATGCGGCGATCATGGCATTTGCACTCTTCGAGATTGCGGTGCAGGAACAG
AATACAACCCCATGGTCCAGACCTGCGACTACCCGTACAATCCCCGAGGGCAAGGAGTTCGACATGAAGGCGTATCCGGA
GGACTGCTCGAAGTACCTGCTATGTCGAAAGGGCGTCTGCAACCTGATGAACTGCCAGTACACCTACGTGTTCGATCCGA
CTACGGGCACCTGCACCCATCGAACACGGGGAACCATCAACTGCGACCGTCGTTCACCGAAGAAGCACAGCTTCCCATTT
ACGACCCTAGAGAAGCCACAACAAAGCCACCGAAACGACGGGAACCAGTGCTTCCCTGGTACACGCCCGAAAATGACGAC
ATCGAGTCGAGCGAGGATCCATCGCGTTCTCCAAAATGGCAGACCGATCCAGACAATCCCGTACCTAGAAAACCGACCGT
GGTGAACTCTGAGCAGATGACCTGGAGTCCTTGGAGGACAAATCCTGACAGCGGAATCGAGCAAAGAACGGAAATCACGG
ACGACAGTCAGTCCCACATAAACTTCGACAAAGATCGAGATTACTCTTTGGAGTACAGTCAATTCGAACAACAAGAAAAT
CAGAGATTTCCTCCGAAACCGGGTGGCTCGCCAGATCTGAAACAGAAACCAAGTGACCAAACCATTTACGAGGGGATATC
TGCCGACAGCACGAAACCACGCAAGGAGAAGATTCTTTTGTCGGAACCAAAGTCTACAGTCGCTCGATACGACCCGAAAT
TGGGCGTGCAGTGCCCAGACATCGATTCGACCGGTCAATTCGTGTATCCTCCGGATTGCAAGTTCTTCGTCGACTGTTGG
AAGGGCAGAGCATTCGTTCAGGCATGCGCCCCCGGTACGCTTTTCAATCCGGTCACATTGGAGTGCGATTTTCCGCACAA
AGTCAAGTGTTACGGCGGCGAGGTCGCCGATTTTCCATCGAACGAACGCTTGGACTCGCCAGGTAGACGCGAGCCATTGT
TATCTGGTTCTCAAAATTTCCTGAAACACGAACAACTACAAACACTGCGATGCCCAGTGAATGTGACGGGTATGTTGGCG
CATCCGTCGGATTGCTTGAAATATTTGCAATGCAACAACGGCGAGACGTTTATCAGGAATTGTCCCCCTGGAACGGTATT
CAACCCAGCCGTCAGTGGCTGCGATTTTCCCTTTAACGTGATAGGCTGTGAAGACGTCTTCAAGAAGAACAAACCAACAC
CAATGGTCAATCATGAACGTCAACCAGAGATCGTGGTTGAATGTCCTCTCAATTCGGGATTGTTTCCACATCCGAATACG
TGCAGGAAGTTTGTTCGATGCGTGAGTGGAATCTCTTACATCGTGGATTGCGGTCCTGGGAGAGGCTTCGATCCGAGAAT
GTCCGTCTGCAATTTGATTCCTAATGTAGTTGCATGCAGAGAAGATCTCGACAAAGCAGATACCTTCGAGAAGGTGATTC
AAACACCTGTCAATAATCAACGTCAAACAGAGGTCAAGGTTAAATGCCCTTCCGGTTATTCGGGATTCTTACCACATCCG
TCGGATTGCACGAAATTTTTGCAATGCGAAAGAGGCGGGACATTTATCATGAACTGTGCCCCCGCAACGGTGTTCAACCC
AGCCATCAGAGTCTGCGATTGGCCCTACAAAGTTAGAGGCTGCGAAGATACTTTCAAGAAGACTCTGACACCACTGATCA
ATAATGGAGATCAAACACTGAACAAGGTTAAATGTCCACCCGGTCATTCGGGAAAATTACCACATCCGGATACGTGCAGG
AAGTTCCTTCGATGCATGAATGGAGTCCCTTACGTCGAGGATTGCGGTCCTGGGAAAGCCTTCGATCCAAAGATGTCCGT
CTGCGATTGGCTTCCAAACGTACTTGCTTGCAGAGGAGAAAAGCAAACAACAACCACGTCTAGACCATGGACGGGTGGTC
CTGTCAGCTCGAGACCCTGGTGGGAATATGTTCAATATAATCGAACATCGTACAATTATTCCACGCCTGGCTTCTCACCG
CCAGGTCACTCTAATCGACCCACAACGACGACTAATCGTCCAGAAACGGACTGGAATTCGCTTCGACCAACTTGGAGGCC
AAATTGGCAACCACCTGCTCAGGGTACCTACGATAGTCCTGATGATCAAGACTCGAACAATCAATGGCCACCAAACAATC
AGGGCCCAAATAATAATCATCACCATCATCACCATCAGCATCATCATTCTCACGGATCTAACACGAACACCGAAACTCAG
CAGCCTGCTTCTCCGTACGATCATCCTCAGCCTGAAAGACCCGACCAAGGAATTCCAGAAGGAACTTGGAGTCCTAGACC
AAATCATCACCATCGCGAAAAGCCTCATTCTTCTCCCGATTACACGGAAGACTACGACGACGCTGGCCAACAGACTCAAG
AGGCTCCTTTTGATCAGTCGAAGGACCGGAGAGGCGTTCCTGGTGGATTCGATCATTCTTGGAATCACAATGGCGGAAAC
GAAGGGAACTCGCCAACGAATCGATGGCCAGGACAAGAGTTTGCACCCAACAGGCAAGAATACGGCAGAAATGGTCCTGG
ATTTTCGCAAGGAGTCAACCAACACGCAGAGACTGTACGAAACGAAACAAGATGGACACAACCTATAGCGACAGGAAGCA
GCTGGAGTCAGCAAGGTCCAACGCGACCGCAGGATCGACCATGGGATCAAGGTGTTAACAATGAAGACAAATTCCGCGAA
TGGGGATCTAGAACTAACATATATCAAAGCACAGCCGACAGAGAAGCAGACTCGAAGCTGGACCAACTGGCGTCGAAAAC
AAATATTTTTCAGTATGTTAATGGACAACGTCGACCAGCAGTTAAAAATTCACCCGATTCTCCGAAGCCTCAGTACCCGA
ACGTAGACGAAAACAGAGGTCATTTTATTGGGAGTGGAATTGAGGTCAATCAGGGTCACTCTAAAACGAAAACTTACGGA
CCAAACGATCTCGGTGGCCCGAATGATTTTAACAGACAAGACCAGAATATTTATTTCGATTCTCAATCCAACGATTTCAA
TCGTAATGTTCCTTTTTCTGGGCCAGCCGTGGACCAACATCTTCGACCACCATATTACGGTCCTGTTGATCCACAAAACA
GTGGACATCGCACACCCAAGCAACGTCCAATCGACTCATCGTCTCCTTCGTCTGGTTTTGGTGATTTACAAGAGTCTGGT
ACAGATCATCATCGTGTATTCGTTCCTTCAACGAATCTTCAACCGCCTCGTTATCCACCTCCGAATCGATCGTTTGCTCC
AACGTCAATCAACTTAAGGAGTGACAATTATTACCCACCAGTACCAGCTTCCGATTTGCAGCCACCATTGTACGATCCTA
CGAACACGAATTATCCACCCGCTCCAGCGATCGATCTTCAGCCACCGCCGTACGAGCCTCCAAGGCGTTTTCAAGATCCT
CCAACGTTCCCATCGACGAACGTTGATCGATATTCCACAGATATCCAACCACCAGATCCTTTTCTGGTTCCTCCAAGACT
GGACGAACCAAATACCAGCAATCGATACCCAAACGTTCCTTCGCAGGACCTTGAACCGCCGGAGAGCAGTTCTTCGAACA
GTTGGACAGACTTTGTTGTTGGTACGACTCAGAGAGTTCCAGACAAGCATATGATAATTTCTCGAAAGAAAAAGATGAAT
ACTTTCACCACGATGGATCCAAACGTACCCAGCGTGTCGATCGAATACGACGAGGGTTCCTCGACAACGGAGGATCCGGA
TTACGAAGTCGACGTGCTGGACGACAAAGAAGTTTGGAAGCCAGTGCTGGTGTTCGAGAATAAGACTCAAACGACCACAG
AGTCCTCCGTTATTATGAAAATTACCAAGAAGAGGGCTGACGTGGATCCTGCCAATATCGAGACTCCTCCGTCCGAAGAA
GAGGAACCACCGTTTCCATCGTACTACGTGCCACTGGTGAAACCAATCGATCACACGAAAAAAGGGAACCTGCCAACGCC
GATTTCTGGCCAGGTGATTCGACTTAGGGGTGGTTCCGGGCCCCACGACGGCTACGTCGAAGTCCAAGGAAAGAACCCCG
GTTGGGGAGTCGTCTGCGACTCGAGAAACGGCTGGACTTTGAAAGAGGCTCACGTTGTATGCAAACAACTCGGCTACTCC
AGGGGCGCCGAAATGGCCTGGCAGGGAAGAAACAATCGCAACGGGGTCCCGACCTGGATCGCGGCGAATTTTGTCTCGTG
CCAAGGCAACGAGACTAGATTCCAATCGTGCAAATTCACCCACGAGCCAGAGTGTCGAATAGAGAGGGACGCCATTGGCG
TTAGGTGCACGCTGAATCGCGTGGCGCATTGTCGCGATGACGAGATACCTTACGAAGGGCAATGTTATCATCTGGCGGAC
CCTGACAGTAGTTCGAGCCACCCGGAAGCGTTGAATTATTGTTCGAATAGACAGGCACGACTTCTCGATATCACCAGCCA
GGCGGAGAATGATTTCGTCTCCGAATGGGTGTCGCAGGCTCACCCGGAAGTCGGTTCGATCATGACTTCCGGCGTCGGTT
TCACCACCATGAGTCGCACGTTTTGGCTCTGGGAAGACTCGTCTCGCGCCAAGTTTAAATTCACGAAATGGTGGCCAGGT
TGGATGGAAGACAAGAAACATTCCCCGATCGTGGGTTCTCGTCCCCTTTGCGTCGTGATGAAACGCAAATTTCCGTGTCA
CGACAGGCCAGATTCAATTTGCGTCGCAGATTATTTCTTCTGGGACACCGAGGACTGTGCCACCTCCACGAAAGGTCACT
CTTATATCTGCGAGAGACCTTACGATGACATTGGTTGCATTTACGGAAAAGGAAGCCAATACGCGGGAAACGCAAACGTA
ACATCGTCGGGGAAACAGTGTCTCTCGTGGGCCGACGAAAAAGTGCGACATCCGCTCATAGTCAACGTGGTTAATAGAGA
GGTCAGGGAAAAATTGAAGGCTCACAATTACTGCAGAAATCCGAATCCGAGTAGAGAGATCAGGCCATGGTGTTTCACGG
GTCCAGCTGGAGAACGGGAATATTGCGACATTCCACCTTGCGGCAACACCGGCTCTCAGAAATCACCATTGCCGGGCCAG
TGCAAACCTAAACACTTCGAATGCTTACCAGGAGAGTGCATTCCTTCGCCGTGGGTGTGCGACGGAGAGGAGGATTGCAC
AAACGGAGCAGACGAAAGGGCCTGTACGTCGCACATGGATCTTTTCCAAAAACAGTCCAAGCAAAAATTGGAAGGCTACG
ACGTTGAAAAGTGGTTGAACACACCGTTAAAAACGTGTGCTCTCAGGTGCAAGGAGGCTGATTTTACGTGTCGATCCTTT
GCACACAAGGCGTCAGGAAACATTTGTCTTTTGAGCGATAGCAACGTAGGGTTGACAGGATCGTTGAAACCCAATCGAGA
GTTTGATTATTACGAGATGAGGGAGAGGAGTATAAATTGCGAGGGCAAGTTCGTTTGCAACAATGGAAAATGCATAAACC
AAACTCAAGTTTGCAACGGCAAGAACGACTGCAACGATCGCAGCGACGAGAGTATCTGCACCGTGGAAAATTTGGATTAC
GAAATTCGGCTGGCCGGTTCGGAAAATAAATACGAAGGCAGAGTCGAAGTTAAAATATTGGGTGTTTGGGGACAAGTTTG
CGACGATGGTTTCGGAATGATCGATGCAGGCGTAATATGCAAGGAACTGGGTTTCGTTCTTGGTGCTTTGGAAGTCAGAC
CAGGCGGATTCTATGGCAATATGGACCCATCCACGAGATTTATGGTCGACCAATTGAGATGTCGGGGCAACGAGACTTCT
CTGCGCGAATGTGATTTCGAGGGTTGGGGAGTCCACAATTGCCAACCGGAAGAAGCAGTGGGTGTTATTTGTAAGACTGC
AGTCGATAGCTGTCAAGAAGGTCATTGGAAATGCGACAAAAGTCCCACGTGCATTCCAACTGCATTTATATGCGACGAGG
TCGTCGATTGCCCCGATGGCTCCGACGAAAGTTCTGAACATTGCGACGCGCCTTTCGAGTTACGTTTAGCGAACGGAAGC
TCGCCTCTCGAAGGAAGAGTCGAGGTTCGCCATCATGGCATTTGGGGTACGGTCTGCGACGATGATTTTTCGAACGCAGC
GGCTACGGTCATTTGTAGATCATTGGGATACGGTGGACGAGCTACTGTAAAAAAAGATGGCGCTTTTGGGTCCGGAGAGG
GGCCTATTTGGCTCGACGAAGTTTTCTGTCACGGGAACGAAACTCAGCTATATCGATGCGGGCATAATCACTGGGGCAAA
CATAATTGCAATCACGACGAGGACGTGGGTGTGATTTGTACACCTGGAGATGTTACCGATTCCGAGCTGAACTGGGAGTC
CCTGCCGGATTTGCCACAGACGGACATCAACGATATACTTCCGGCCAATTGCGGCAGGCGATTCAAAGACTTCAACGACG
ACGAGGATCTTATATTCGAAAAGGTGGTGCACGGTTCCGTTGCACCGAAAGGCACCTACCCATGGCAGGCCAGCATTCGT
GTAAGAGGACACAGCAGATCGAGTCACTGGTGCGGTGCTGTGGTCCTTTCGCCCCTGCACGTGCTCACTGCAGCCCACTG
CTTGGAAGGATATAACAAAGGGACTTACTTCGTTCGAGCTGGCGATTACAACACGGAGATAGACGAGGGGACAGAAGCGG
AGGCCAACATCGAGGACTATTACATACACGAAGACTTCCGTAAAGGTCATCGAATGAACAATGACATTGCCCTCGTGCTG
CTGAAAGGACGAGGGATCTTCCTGGGCAAGGACATCATGCCAATTTGCTTGCCACCCGAAAATGCAGAGTACCCGGAGGG
CCTTAACTGCACCATCAGTGGATTTGGCAGTATCGAGACTGGAAAGTCAACTCATTCTAAGGATCTGAGATACGGTTGGA
TACCATTGTTGGACCAGTCGGTGTGTCGCGCTGAGCACATTTACGGCGGGGGTGCAATCAGCGACGGAATGGTCTGCGCG
GGGTACCTCGATGAGGGTATTGACACCTGCGACGGTGATTCTGGCGGGCCATTGGCGTGCTATCACAATGGTAACGTAGC
TAAAATAGCAGTAAAATTCAAGTAA
>ColletesGigas_000191-T1 ColletesGigas_000191
ATGTCACTGTTAAACAGTGAAACGAAGCGTAACGCAAATTTATTGCAGTCCTACGTTCACGAGGGAAGAAAAAAAAAGGA
ACTTTGCATTCCGATCCGTGACGCTGGCGAAATAATCGAAACACGTGTCGCTCGCAGCGATTGCGTTTCCCCAGGAATGG
GAGAAAAAGGATTCAATACGTATGCCTTCATTACTAGCGAAGTTTCTACAGGTCCTTTGTATTGTGTGATCGGGTCCTCT
AAGAAGGAATGGAGTCTAAAACAACAGTTGGATTTACGATACGTTTACGCAACAATATCTTACGTAAAGACCAGGGACTG
GATCCCCCTCGCAAATGCGCGGATCCTTCTCTACGCGGAAGCTCTCCGTCTCTGGCCAAGAGGACTAAATTCTTTAAGGA
TCGAGGATCCTTCTCCGACGTTGACTGCATTCCCTGAAAGAGAGAAGGTTTTCCTGCTCGCCGCGGGAGCCATTTTTCTC
CGCGCGACTCGATTCGATTTCTCAGGAAATGCCCTCCGTCGTGGAAAAAACAGTGAAAATCGGAGACTCCTGGCAGATCC
GTGGTCGAAGGTGCAGCTGGCGAAGTTCTCGATCCTGGAGCACCAAATGGATCCGAGTAGCAATTTCAGCAGCTATCGGA
GCACCCTGAAGGCAGCGATGTGGCGTAGCGCCGGCGCTACGGACGAACGACAGAGAATCGTCGTGCCCTTCTTCAGCTTG
CTGGTCAAGGATCTCTACTTCCTGAACGAGGGATGCAGCAACAAGCTGCCGAATGGACACATTAACTTCGAGAAATTCTG
GCAGCTGGCGAAGCAGGTGACGGAGTTCATCGCCTGGAAACAAGTCGCGTGCCCCTTCGAGAAGAACCCACGTGTCATCG
CTTTTCTTCAGGCGAGCCCGGTGCTGGCAGAAAACGCTCTGGCATTAGCATCGTTCGAGTGCGAGCCACCAGACAACAAT
CCAGAGAAGGAACGTTATAAATCTTTAAAGTCGGAGCTGAACGCTCAGTGA
>ColletesGigas_000192-T1 ColletesGigas_000192
ATGGTTGAACCCTACACGCACGAGGAACAATCTTTGCGAGTGGACATCACCGAGCTGTGTCCCTCGGCCACCGTTCTGGC
ACAGCAATTGACCCACGTGGAACTCGAGAGGCTCTCTTATATCGGCCCTGAAGAATTCGTCCAAGCATTCGCCAAGGAAT
CTCCCCATCTGGAAACATCGTTCAAGGACATGAAGAAAACGCGTAATCTCGAATCGTACGTCCAGTGGTTTAACAGGCTG
AGCTATTTCGTGGCAACGGAAGTGTGCAAGCATGCAAAAAAGAAGCAACGTGTACGCGTGGTTGAATATTGGATCGAAAC
AGCCCGTGAGTGCTTCAACATTGGTAATTTCAACTCTCTGATGGCGATCATTGCCGGTCTGAATATGTCGCCGATATCTC
GTCTGAAGAAAACGGTGAGCGATTCCTTCAATTTCATTCTTATTGCATGCTAA
>ColletesGigas_000193-T1 ColletesGigas_000193
ATGGTGGAAATATCTAGACGATTTCCAGCACGAAACTTTCCAGTCGCTCTGGTTTACCGGGACGGGAACCTCGTCTCCGG
GTCCCTGGAGGCCCTGGTGCAGCACATGGTGCCCACCGAGGAATATTATCCCGATCGGGCGTACCTCTTCGCCTTTTTGC
TGAGCGCCAGGCTCTTCATCAAGCCGCACGAACTCCTGGGCGAGGTCTGCGCCCTCTGCGAGCATCAGCAAAACCTGAAT
GGAGAGGGTGGCAAGGAGCGTCTACAGCGTTTCGTTCCGCGACTGGTGCAGCTGTTGGCCGAATGGACGGAAACATTCCC
ATACGATTTCCGGGACGAGAGGGTGATGGGCCACGTCAGGTCCATCACGCAGAAGATCGCTGCGGTCGACGCTGCGGCCA
GGCAGGAAGTTTCAGCGTTGCTGCAAAACTTGCTGCTCAGACTGACGGCCCTGGAAAGGTACGAGGAAGGCCTGGCCAGG
CTCGCGACCGAGGCAGCGACAGAACAACTTACACAGGCTGACGAATTAAAATTAGGTTTGAATTTGCTCTCGGAATTACC
AAATATTCATTATAATAATGGACAGTTTTATTTTCTGCCCGAAAGATCTTTCATCTTCGCGATGACGTAG
>ColletesGigas_000194-T1 ColletesGigas_000194
ATGAATATTGACAGAGAAATTAACATATTACACGGAACTAAAGCAGTACGTCTTACAAGATTTACCTTGTTAAGGTACAC
AAACTCTTGGAAAAAAGATAAGATGTGGAATAGAAGTATGACGGGGATGGTTGAGAACATTGGTGGTGGAACAGGGTATA
GGGACATGCAGAGCTTGCCACAAACTCCAGCTGGCGGTGTCGGTGGAAAAGGAAGCGGAAGTGCTGGCGCCGGTTCTGGT
ATGGTCAATGGTTCCGGTGCCGATCATCAAGATATTCGTGACGGTGCTGCTTTAAATACAGAACACGCCGTGAAATTACA
GCCGAGCGTGCCACAGAGGATTTTGGAGGCTGTGGACTCTTCTCCGCTTCTGAGTCGCGGTAGCCTTGAGTTTTATGGGT
CATGTCCGACAGTTAGTACGGAAGAGCCGTTAAGGCATTAA
>ColletesGigas_000195-T1 ColletesGigas_000195
ATGCCAGCGGAGAATGCTCCGGGGGAAAAGAAAAGGCACAGACGACTGCGTCCCGACGCCGATTTTCCTAGTGAACAGGC
AGCCTCCTCGTTCCAAACGCGAGGAAATCGCGCTGCGCTTCGGATGAGACACGAGCTTCCAATTACACGGGAATTGAGAA
ACGCGAGACGATGGTGCGTGCTCGAGCACGCGAAACACAGCGAGAACATAATCCGGGAATGGCTTGCATTCTTTAGATTC
GAAGGGAAAAGGGCGCTGCGTGGCGTGCTCGAAATACTTGGAAGCATTCGAAGCATTGGACCGGGAAAAGATCATAAAAC
CACGGGGAAGATTGTCACCTTCGTTGGGGAAATTGGCAAGGGGACTTTTAATAAGATGTATGAAAATATGTATGGAAATA
GGAATGGAAATTTAGATCTCAGGTGA
>ColletesGigas_000196-T1 ColletesGigas_000196
ATGACCACAAAAAAGAGAATAGATACTCTAACCTTTGGATACAAAATTTTATACAACTGCAGGGAGAAGGATTTATATTT
TAAATCGATCGTCACGTTGTGGGCAACATTCGGCAACATTCGCGGTGTGGATACCGGTAGCATAAAAATAAAACAGCCTG
GAAGTCAGTGTGCTACTGTGAGCAAAGGCGGATCTGTCGTGGATCGTCTGGCAAATGTCAGGAACGATCTGGGTCGCTGG
CTCGAATCGAATCACAGGGCTTTAGTGTTTGGCAATCATTTCACTCCTGCCAACCTCAAACTGTGGGCATTGCCAGACAA
TATGATTAGGCTCCTGTTCAGGATAGCAGCAGGCACATTTGGGATCAGAGGCAATTTAAATAATTTTACGAAGAAGGACG
CGACAGAAACACAACGTCGAGAACTCTTCGCGAAATCTCTGATCTGA
>ColletesGigas_000197-T1 ColletesGigas_000197
ATGTCGGAATGCTACAGTCACAAAGGAACTTATCAGAGGCGTCTAGACGCTTGTTCGCCGCGAGGTGCTCGAGGTGTTCG
CCACAAATTTCAATTGAAATTGGCATTAACGTTCGCCTTAGCGGGCAGGAATAGGAGGACTGTAACAGGAATGAAGATTG
CCTGTCGTCAGCAATTTGCTGACGGGAACAGCGAGCTAGTGTGCCGAGTTAGGCAGAAGATATCGACTGGGAAACAATTC
CTTCGGTCGTGGACAGCTGCAACATCCTTAAGCATGATTCCCAGTAGGGCTCGCGAGGCTCAAGCATTGGAAACATCAAA
ATACGTTAATTAG
>ColletesGigas_000198-T1 ColletesGigas_000198
ATGGCGAAGGAGGAATCTACGAACAGTAGGAGCATAGGGAGAATACTTATTCGCAGATTTCTTTCGTCGCAAATACGGGA
CGAACCACCTAATTTTACTGGGGAAGTAGCTCTTGATCACTTTTCGAACAGAAAAGACAGAAAGTTAAAGCTTCCCGAAA
CTTTGAAAGGATTCGCAGAGTCGGCTGGTATCGACGAAGTCGCAACAGAAGTCGACAGTTTCTTTCCTCGAAACAGTTTT
TTCGCCAAAGGGGCGGACAATTGA
>ColletesGigas_000199-T1 ColletesGigas_000199
ATGTATTATTACGCCAGCAAGCTGACTGCGGCAGCTTTAAGCGGCGGTGGCTCCTTCGGAGGGGGTGGCGGGGGCGGGGC
CGGGGGTGGAGGAGGATCAGCGGTGTGCCGATGCCACGAGGCACGCAAGGAGCAGCAACAACAGTCGCCGAGAAGGACTC
AACAGCAACCGCCACAGACTGCTCGTCATCAATCGCGACCGTCCAGAGTGAACACCCCCACCCTCGGACCCACCACCTCC
GAACACGTCGTCGTCGAGCACCCCAGGCCCAACCACTACCACCGCCATCGCACCAAGCACAAGAATACGTACGACTTTAA
AACTCTTGAACAAAGTGTCAGAACTTCGTCTGCTACACTTTCCTGGCAAAGGAGTCCGTCCTTGGAGTTGTATCGTACAC
CAGTCATATAA
>ColletesGigas_000200-T1 ColletesGigas_000200
ATGAAATCGGGAACGGTGAGATACAATTGCCACGAAGGAACGTACGACTGGCGTATTTATCGGATAGGATGCGAACGTCG
CGAAACAATGCGGTCCCGGTGGCGAAAGAAAAGGGTAAACGAAACGGGAAACTGGCGATGTAAATTCGTGGCCATCGGAA
CGTTGGAAGGACAAAGCGCGAAGACACGTCGCCGCTTCCCTAAATACGCTGCAATCGCCGTGGCCCCGGCGCCAGACAGT
GAAGTAGGGAAATTCGTAATTGCACTTCAACCGCAGCAAACGTATTTACGTTACAAAAATCCGGGGCAAACCGCGGAGCA
AGCCCGTGAACCAACGGGTAAAGCGAGCGAATATTACAAACTGTCATGA
>ColletesGigas_000201-T1 ColletesGigas_000201
ATGTGCACATCGGAGGCAAAGGTAATTAATCTAAAGGGCATCAAACGAACGGGTAGCGAGCTGTCGGCGTACGTGACAAA
TTGCCTGGATGAGCAGCAGCCCTTCGCCGACGGTACAGTTGGCACAGTCGGCGGCTGCAGTTGGTACAGCACTGCGGCGT
GTAAGGGCCTTTGCGGCTCGCGCGGTCGATCCGCAGCCGGAAATAGAAAGGCACTACTTTCTTACGTCGAGGAATTCGAG
AAATTTATTTTGAACGGTCGGGCGTGGAACACGGCATCCCGGAGCCCGAATCAGTTCGAAAGTTCTGTTTGCGAAGTAAC
TCCTCCATCAAAATGTTTTGTCGCGGCAAAGGATTATGCAAATCTGCCGGAAATCCGGCAGGAGTGGCGGACGAGCCGAG
CGTACACGGCAGAAGGGACTGCTGGAACGAAGATAGCTTTGTACTCCGAACCCGATAAGATCATACGTCTGGTTCTTCTT
AGCCGACAGGCCTGCGGTCGTTTCCGGAAATTACATCGACCGAGGAGACTCGTGACGATCGCTCGACCGGAAGAGGACCA
ACCCTGA
>ColletesGigas_000202-T1 ColletesGigas_000202
ATGCAAGTGGCGCACGGAACAGCACAATCATACGCACAACCGGTGATGAACGTAGAAACGTTGCACGTGAACAGGGAACA
CCGCATGACGTCGTCCCGTGACTCGATTTATCACTCGGCCATGCCATCGAGTCTCGCTGCTGGTGCTGCGACGAGACTGT
CCCAATGGTATCTGTTTACCAGAAAGAAATTTGAAAGCGTTTGGACAAAAAGGAACGAACGTCAAAGGGAAGCGCATTGT
AATGAATGGGAGCAGTTGAGAGACGAACCAAGAGATCCTATTACAAGTAATTCGAACCGGAAAGGCAGCTCTTCGTCGAG
CTCTTCGGCCCCGGCCCTCATTCGGTCATCTCTCCTCAGCACTCCATCGACGGTACAATACGCGCGGCACATTGTAATCT
ACGAGCTGTGCACCGCCTAG
>ColletesGigas_000203-T1 ColletesGigas_000203
ATGGATTCCAACTCCGCAGAAAATGGCCGAACTGTTAGAATACTTCTTCCAGATCATCCTAATATTCACAGCTATTATAA
AACATTATTATTATGTTTACAATTAAATGAAAACAGCGGTTTCCCATTGTACGCGGTTTCAACATCGAACAAAGAGGAAT
CCATGAAATTGCCCACTATTTTTGGCACAGTCACCACGGAGCCCAATCTGAACCCAAAGGACGGCAACAGTCGAAGGAAT
CATGCAGAATATTGCGGATCCCTCGAGGGACGCAATAAAAACGGCTGTTCATTGTCGTCCAGAACTTTTTGA
>ColletesGigas_000204-T1 ColletesGigas_000204
ATGGCGATATCTCCAAAAAGCGACGTGAATATTTGGGAACGTATTGTAAATCAATCGTTACAAAACCAGCAACTGCAAGA
ATCCCGAGAACTCGGAAATCCTATCTTATCGAAAGAAAAGTTTCATGTCCAGCAAATAGCGACACGAAGCCCCGTTGTCC
AGCAACAGCAAATCGATAAATCTGGTTCCGTGCAGCTATTTGCCAGTAAAGCGTCCGACCAGGAAACACGAAAGCATAGA
AGAGCTGCAGGGAGGAAAAGGAAGCAGACGATTCTCGTTGGCTTTCGAGAAGGAAGAGAGATTTATGGTGGGCGACAGGT
TGTTAATTTAAAATCACTTCCTCGTCAAAGGAAATTCGAGTTGCACGACTACGGTCACGTCTTGTGGCTCGATGACGAGA
GATCGACACCGACTGATCGACGAGAAAAGCTCTCTCTATTTTTAACGCGAGGGTCAAAGCCGGCCGCGTCGATCGCGATC
GAAAGGGCGAGGAAAACTCGTCGGAAAAGAAATTCCTCCGCGAACGGTGCTCAGGAGATCACTGATTTCTGGTTTTCGGC
CCGAGTTGCTGGTTCCACCTAG
>ColletesGigas_000205-T1 ColletesGigas_000205
ATGATTATACTTAATTCGTTCTCCACCAAGGGTTTCCACGCAACGCACGTGCGCGTTCATCCACCGCTGGATTATAGAAC
ATCTTGGACCATAAATGCTGTTTTCGGCAAAAGTAAACGCCGTCGAAAGGACGGGCCAGGCGAATTTGAACGCAATACTG
ACGATATCCAGAATAATCGGTTGGCGGCTGGTGAAAAAGTTATCAACGCGTTGGAGGCAATCACGAATCCAATTACGATC
GACGCCCTGCTCGTTGCATTGTACAGAGTTCGACAACGAATCACGATCATGATTTAA
>ColletesGigas_000206-T1 ColletesGigas_000206
ATGGGGCCCCCGCCTAATCCATCTCTGAGATCCCAACGCAGCATAAACAGACAGCTACACACGGACGAAATAAAAAGAAC
GTCCGTGAACGCTTGCATATTTATGCAGGAAGATCAAGAGCCAGCATATACCTCGAAACAAGGTACAAGGAACGTCAAGT
CGTCAGTAGAGGTAAATGTACGATCCTCAAGAAACGGAGGTAATCCCATTTAA
>ColletesGigas_000207-T1 ColletesGigas_000207
ATGGACGATCACGAGATCCAGTCGACGGTGGAGTCGATCCTCGGGCCCGGGGTGAAGGTGGTGGACTGCGAAAAGAAGTC
CAGCATGAGGGAGGAGGAAGTATTGCTGATAAACGGCGTACCGATTCCCCTCGAGGGCCCCGATGGCGTTGCCATTCGCG
AAGCTATGATAACAGGCCAGGTGCCACCGTGCGATCTGCTCAATCAGATCCTCGTTAAGGCCGGAATCCTCAGGGCCCCG
GTGCGACTCGAGACGTCCTTGAGCGTAAAATCGTCCATCGTGACGAAGGAGGAGGTCACCGTGGCACGGGGCGGAAAGGT
CGTTGACGAGAGGAGTCGCGAGACCAAGGAAAACAATTTCTACGCCTCGTCGACCAGCGAAATATGGGAACCGGTGGGAA
TCGTTCATCGTCCCAGGAACATCAAACCATTCGACAGCTCGGACGAGTCCAGGCCCAACTCGAACGCCAGCTCCGACCAA
GGTTACACGACCAACACCAGCAGCAATCACGTTCTCAGGGAACCTGGTGGCGGTTCCTCCACGGTCGGCTGTCCGATTTG
CGAGGATAACGATCCCGATTGCTCGCGTAGGTGTCTCGGAGGGCTCGCGGGATTGGGAACAAAGGTACCAGTTCAGACGA
CCAACTCGGCGAATACCTTGACAAGACAAATGTCCTTGGTGTTAGAATTGTTGTGGTCGGGTATTTTATTGAGCACGTAT
CAAACGAGTACGTACGCGATCGTTTGTAAGATGGACCCTAAAATGGGAGAAAAATTGAGAAAGAAGAGTCAAAGGGTCCA
GGGAAAGGCTTGTACGGTGACGGTGGACAGGTCCGGTGGTGCTTTCGTTGTTAGAGGTTTCCTCGGTCCGAATCGCGAAA
CTCGGACACTTTGTATAATCAGACATCTCGAACGACAACCTTCTGGCGCGCATCGCATTGTTCTGTCACAATTAAATGTA
TCCCCGAGACATCTCGGCCGATGTATATTGTCTGACACGCTTGAAGACACGCTTATATGCACCTGCAATTGGATGACTGA
GCGTAGGACGTAA
>ColletesGigas_000208-T1 ColletesGigas_000208
ATGTCGCAGTCCGGGTCGGGTGGCGCGAACGATAGCCAGGAGCAGAACCAAGCCGGTCAGACGATGGAAAATCAACAGAC
GACGTGTCAGAACGGCCGGGCGGAGCCGCCAGCCGACAACGCGAAGCAGGATCTGTCGAATGGCTTCGAGAACCGAACCA
TCGAGTACGACAGATTCGTCCAAGAGAAGACTCAACCGAATCAAACGACCGGGAAGAATCAGGATCAACAACACCAACAG
ACTCAACAGACTAGTCAATATCCGGGTGGCAGAAGGCAATCCGTGGTAGGTCTCCCGGAAGACAGGCATCCTCCGACCGG
ACAACTCCCGCCCCAACAATACAACACCCAAGAGAAACCGGCCATCGAGAAGACGCAACACGTTTCTCAACCCAGCACTC
AGACCCTGCTGGTCCAAACGCACCCTCAGTTTGTGCCGGATTACGATCAAACCCAGTACACCCAGATACGAAATCAGTTC
GAGATAAGACCGCAAATGTACCCTCCGCAAGCGCAGTACACCGATAGGGCTGGTTACGTGACCAGAGACGTCACGTACAG
AGATCCGGCATTGTATCAAGGAGGCGCAACGAATCCAGTGTTCGCTGGTCAAGGTCAGTACGTGACGGTTCAACACGGAT
CCCATATACCCTCTCAGTCAGCCAGTCCCCAGCCGCCATACTTCTCGGGAGTCGTGGTGCCTCAGCCACCAAGCTACGCT
CAATTCGGCACGCAGCCTCAATACTCCTACAGCCAATATCCTCAAACGGTGATGAACGCGGTTCCCTACACTCCGCACGC
AGGGATGTATCCCGCGCAACAGTTCGGCCAGCAGTCGCCGAACCCGCAGAGATTCTCCCAAGACTTGGCCCAATACCAAA
CGCAACCGATCATCCAACCGATCGCCCAGAACGTGGCCCACGGCATCGCCATCGCAGCGACCGAGAGGCCGAGTCGCGGA
CCGAAACCCATGGTTCCTCCGCGCGGCAACTCGAAGATCACCCACGACACCGGTCACAGGAAGTCAGCGAGCGTCGACGT
ACCGGGCATGCAGAAGCCGAAGTACGATCCTAATCAGAACCCTCCGCAGGATCAGATACACCGTAGCGATGGGGCGATCA
TCGTGCAAGGCGCGCAGATAATCGCCGACGGCCAAGAGAGACGATACCTGACGACCATCAATCAGACTCCACGAACGAGG
CAAGATGGCCTGTACGTGGACACGAACGGGGATCCGCCGGGGCGGGAAAAAATTTGCGAGGCCGTGGCCACCGAGTGCGG
GCTGTACGTGGCCAGACCCGAACACAGAAAATCTATTTCCATCGACGTGACGTCGAGCTTCCCGCGGCGAAACGACACGA
TTACTTTCACGTTCCCGGGCGATACGAATCAGGAAATATTGATACCGGCCAGGAAGACCGGTACCATGGTGGATCCGAAA
CGAGTCGAAGCCAATCAAGTGTACCCGCCTGATCAAAGGCGATTGGATACGAGCTTAAGAGTATCACCGATGGCTTTTGA
TACGAGACAGGAAAATAGGAAGAGCATAGGGGCTGATAGGAAGCCAGAATGGGGTAACGTCAGCCCTAATCAAAGAGCGG
CGTTGCCGCAAGAAAACAGACGGTCCGATTACTTCGACGAGCACAGGAGATCGCCTATGACTATAGAAGCGAAGAGAATG
GAGGACGTTAGAAGATCGCCGATGCCGTTCGTGCCGATCCGGGAAGCGTCGGCGGATCGCGCCGGCCAAAAGAGCCCGTC
GTTTGTGAACCAGAATTTCGAAAAGACGAGGCAGGAGCTAGCGATATGGGCCGAGCAGAGGCAACGTCAGGAGCACGAGA
AGAGCATGATGCAGAATCAGATGCTCTCCACGAGCCCGCGTTCCAGAAATCAGTCCGAGGAAAGAAGAGATTCACGGCCC
TTGCATCAGACGGAGGAACGAAAGGAGACGAGAATGACGCAGTCGGCTTTCCAACCGCTTCCCAACATCAGTCAGAGCAC
GATAATGGAACAGCGTCGTCATCTGCGTCACGTGAGCGCCGATTTGACGAAGCACATGGAACTCTCGAGGAAGGAGTTCG
ACGATCAGCCGATTAGCGGCTCGGTGGCCAACCTTGGACCCACGGTCAGCACCGTTCCTTCGCAGAGAGCCAGTCCGAAC
ATATGTCATCAGTATCCGGCCCTCAGCGAGGCGAAGTTAGACACCAAGACGGTGCTGACGGTAGTGACAGATTTCGGCGA
TGCGAATCTGAACAAACCGATCGATCAAGTCGATCACATAATACACAGCCATCGCAAAAGTTACAATCATTCGAGCAATC
TACTGACTCACAGCAAAAGCCAAACGGACAATCTACAGAGTCAGCTAGACGCGCAGAACGACAAACCGGATTCCCTGCAA
GCGCAGCAGCAACAATTACAGAATCAACGTAGCCTCGATTTGATCTCAGAGAAGCTCAGCCAGTTCGAACGTCAGCAGAG
CGATTTACAAGCGAAGTTGCAGTGTCTTCAGAATCAGAATCAAATACTCGACAAGGTGGCGCAGTTTCAACACCAACAGA
ACGACTTTCAGGCGCGTCTGCAGAGCATACAGGTGCAGAATCAGCTGTGCGATAAATTGCAAAGATCCACGGATTTTCAG
CAGTACGCGATCGGGAACGAGATCCATCAGGTTCAATCGAATTCTCTACCTAACCACCAGGAACAGACCGATAAGACTTG
CCCGTCGCAAAGCCAGCATCCGTCGCACAGTCATCATCAAACATTATTGACTGCTTCCTATTCACAGAACTCTAATCATC
AATCCTGCCAATCGTCTGTCCGCGAGAAGCTGTCGCCGAGGCTTCAACACGATACAGGCGACCCGAATTCTATTCAGATA
CCGAACATGTCACAGATGCCATTGCCGTGTCTCCCGCAATTCGAACGCGCTGACACATCGCGCGCTTCGTTCACGCAGTT
CCATCGGCTTCAATGTCAGATCGACGGCCACGAGGGCGCTTCAGCCTCGCCCGGCGGTGCTTCCACCACTTCGTTCACGG
GTACCTTGAAGAAAGTACCGCCCGAAAAACCACCGAGAACGTCCCTGATCGTTCAGTCGCCGGAATCAGAGGTAAGGACT
ACAGAGAACTGTCATGCGTTTGAGTTTTGCACGATTTAG
>ColletesGigas_000209-T1 ColletesGigas_000209
ATGACTAGCTGGATCGGAATTGTCGAGGAATTCCTGGAGAACGGAATCGCCGAGAGTCGTGGAATTCACGACGAATGCGC
GCGGACATCCGTCTTTGGCCGTTTCGCAGCAGACCTGCGACTATTTGGTATTCATGCTGGATCCGTTCGATCCTGCAGAC
AGAATTTGACGCACGGACAACTTAATGCCGACTTCGAACGAGCCGGGATCGCTACGCTCGGATTCTCCCCGTCGAATGGA
AACGCGAGAATCTTCTTCGACGAACAGTCGCTGATGAAAATTTATGCCGATTTTGCAAATCCTTCTTCGTTACTGGGCCA
AATAAAAGACAATGTTTTCTGCGAGTCGAATCTCGCTCCCGGAGTGAAATAA
>ColletesGigas_000210-T1 ColletesGigas_000210
ATGAAAGCGGGGTCAAAATTTGCCGGTCAGCGTCCTCGAGCGGTCGGTTTTAAATCCTCCGCTTTGACCAGCGTGTTCCA
CGTACGATACACGGTAATCCGAGGAGCGGCTGTGCACGGCGACGCAGCGCATCATCCGATGTCGACTTCCGATACGGACT
GTCAAAACAGCCCCCAGCCTCGGGGCTTCGGCGAGGTCCAATTACGG
>ColletesGigas_000211-T1 ColletesGigas_000211
TTTCGAACGGTGTTCCTGTTTCGGGCGAAGAGCCTGGAGCACAGAAACCAGTCTTTAAACAATTATTGGGTCCGGCACGT
TATCGCCTGCACGAATTCGCGTTATCACCGGCGCTTCAAACGTGGTTATCGGCGCACACTTCCAAGTTTCCACGCGCCCC
AACGTCGACATCGACACCTACAACCGCCGTGGATACGACGAACACAGAGGTACTCCCTCGTGGGTACAAGCAGATCCTGC
CGCACGATTCCAAGGCAGTGGTTCTCCATGCGCAGGTCAGAATCCCCGTGACGGTTGACAAGAATCGTAGGAAGGGACGC
GCGGAGGGTAGTCGAGGCGTCCTGCTCGCTCCCTTGGCGGTTCTCTTGGTGTGTTTACGGGGCGTCTCGACGCAGGCGCC
ACCACGGGGTTGGGTGGTCACGGTTGGAAGTTCCAACGTCGATCGAATCCCCAATTGGGTGGGAGATGTGGGCACCTCTG
GGGGTAGTTGGGGCGCGGGCGGCTCGAGGTTAGGGGGAAACGCTGAACCCTCCATGCTGGCAGGCCACCCTCCACGGAGC
TCCGATAACAGCGTTGCCGCGGCTATGCGCGTCTTTGTGAATGAAGACAAAACCGAGGCGATCCGTCGCGAGAGAAGGTC
GACATCTTCCGAAGGATTCCAGCCATGCCCGAGGTGGGAGGAGATCTAA
>ColletesGigas_000212-T1 ColletesGigas_000212
ATGAAATCCGAGGCTCGTTCGCGGGGTGGTTGGAAAGAAATGAGAAACGCCGAAGAGGCGGCGGAGTGTACGGGCTGGCC
AGATGACGAAGCGCAAAAACGAAGGAGGGAATTGCAGGGCCGAAGAGCCCGGATCACCAGGCGGATAATAAAGCAACGCA
AGAAGGAAGTCGACGTTCGCGATGAACGGGAATTTACGGGAACCGGAGGGAAAAGGGCGACAAAGTTGGGACCGACCCGT
TGGGCGCCAGAAGGAATGAAATATGAAAGACGGAGGCGAGGTGTATCGAGTGACGCGAAACCGAAAAGCGCGGGCACGTT
TGCTGGGAAAAGGCGGAAACGTAGTATAGTGGGAGGAATATGA
>ColletesGigas_000213-T1 ColletesGigas_000213
ATGGCCACGGACATAGTCAGACAAACGCATCGAACAAGCAGAGCATCTCATATATCATTCGTACGATGTTTATGGGGATG
GTTCTGGTCGCAAAAGTACCTGATTATGGACCTAAAAATGCTTAGATTGCTAGAAACTTTCGCCAGCTACCTGTGTTGGG
CTCAAATGCTCTTTGTAACAGGATGTCCCGTTCTTAAAACATTTCGCTTAGCGACAGAGAGTCTTGGAAAATTCAAGGAC
AGCATGAGCAGCTCGACAAGGAGTACAGAATCCACGCTGCCGGTGTTCTCTTATGCAACTCGAGGGCCTCCGGGAAGCTG
CGTCCTCGGTCGTTCCGAGCCCACCGTCTTCGGGCAAATGAAAGTTTGGCCGGATTATCGCGCTCCGCCAAAGACCAAGG
AGGACCCAAAAGCTCGCGGAGGAGTGGTATTTCGAGAGCTCGAAGCAATCGAGAATTGGCGACTCTATCTCGAGCTTCAC
CGTCTTCGTCGCGGCGAGAGACTAAAGTTGTACGGGGGAGTTGACCCGAACTGTGACGAGCAACCGCGATTGGAACGAGG
GAAGAACGGGCCAATTCGACGATAA
>ColletesGigas_000214-T1 ColletesGigas_000214
ATGTCGAATCCGAATTCGAAAATTCACGTAACGGGAAATAAAGCTAAAACGAAACTTTATTTAAAGGTTACCTCTCTGCT
TTTGGAAGGCGAACGCCGAAAATTGGCAGTTCTTCAACGAGAACTGCAAGTCGCGCTCGCAGAAGGGGGCAGCGTGAAAG
TTAAGGAGAAGCAGAGGCAAGAGTTGCTGCACGCCATATCGTAA
>ColletesGigas_000215-T1 ColletesGigas_000215
ATGGGACTGGCCGAGAGAGAAGCCGAAATGCAAGAGTTAGAAACGTCAAGACCCGGTAGATCGCGAGATCTCTTCGGTGT
GCAGCTCGAGCGCCAACCGATCTCCGGTGTCCTCGACGAGATCAGAAACAAATTCGATCTGGAATCGATAGCCCATTCAC
CGAACGAGGCGCTGGTTGCAAATTCAATAGCCACTTTTGTCAGGCTGAGCATAGGCCAGTGA
>ColletesGigas_000216-T1 ColletesGigas_000216
ATGGCACCGAAAGGAACGAAAATGAAGATTAAAAGTCACGTCATGTCGCCGGTTCTCCGTAATGGCGGTTACGCGGTGAA
CAGCGAGGAACGCCGTTTCTATGGATTTATCGAGGCACTGTGTATATTGGCACATCGTAAACTAGAAGGAAGTCATTCCT
CTCTCGTTCGTCGAGTCGTAATAAAACAGGCGTGCATCGCTGACGTTCGTTTTGTGCCCGCGGAGCAAGGGACGTGGAAG
TTCTGGCCGTCTTGCCATCCAGGATGGGCGCAACAACAAAAGGAAAAAGCACACGCGCGCTCGGTAGTTAGCCGAAGGAT
AACCGCCATGAGAGAGCACCCCGAGAAAGTAGCGAAGCAAAGTAGTCGGTGA
>ColletesGigas_000217-T1 ColletesGigas_000217
ATGATCCTCGAGGAAGTCCTCCGCGACCTTGGATCGAGGAGGACCGCTCGCGTTGATGGTGCTCGGCTGCTGGCCACCGG
AAGTCCTGCTTATGGCTGCGCCGAGGAGAGAACAATTACGGCAAATGAAAAATATAAACCATCGGAGATGTCGGAACAGT
TAATCAAGCGATGGACAAACTTCTCGGCCTACCGCGAAGTCCGAGTGGCGAACGCAACAGAAAGGGTAGGAAGGAAGTTT
TCTATCGATCCGTGGCGATGTTTTGAGGTCAGGGCGCTGCGCCAGCACTGCGGCGACGGGGCACCAGCGATGCCTACGCC
GAAGTCATCGTCGACAACGACAGAAACCCCGAACGATGATCTGGACGATGATCTCGTGACGACCGAGTGGACGTCGCACG
GAGGCTCGACGACTCGCCCAATCTTTCGTGGAACCGCGATAAAGGAGATCAGGCCAGCGGGCAAAAAATCGGAAAGGAAA
GAAGCGGGTTCCGGTGCCCGACGCTATCAGCTGTCCGACGAACAGGGTGGACGATGGCAGGTGGGCGTCACGCACCGTAG
AATCCCCGGCCTTCCCAACGTTCTCTCGGCCGGTATCACGAAAACCGAGACAGATAAAGAAGAAAGGGAAGGCCGGGGAG
AATTACGCGGGACCGCAACGAAATTATCCGAGCCGCAGACGTTCTTAATGCCACTCATAACGACGCGCCGGGAACTGCAA
GGCACCGTCGCGGGGATGCTAGACGGAGCCACGGTTGCACCGGGGACACCTCATTCCGCTTCCTCACACTATGCCAGATC
ACGCGTACAAGTTGTCAACAAAGGTCAGCGTTGGTCAGCAGTGGTCAGCAGGGGCGAGCAGGGGTCAGCAAGGGACAGCA
GGGGCCAGCAGGGGCAGGCAATAGCAAGTTGTAATCGTTATACGTTGTCAGAAATACTAGGAATGGTCAACAACGGTCAG
CAGAGGCCAACGGAGGTTGGCAGAAGTCAAAATATAAGCGATGGTCAGCAGAGGCCAGCAGAGGCCAGCAGAGGCTGGGA
GAGGCTAGCAAAATATAAGCGGTGGTCAGAAGAGGCCAACAGAGGCTGGGAGAGGCTGGCAGTAACCAGTAGTAATCGTT
ATACGTTGTCGGAAGTATCAGGTGTGGTCAGCAGTGGTCAGCAGGGGCCAGCAGAACCAGGCAGAAGCCCGCACATGTTG
GCAGAGGTTAGCAGAGGCCAGCAGAAGCCAGCAGTAATGGTTATACGTTGCCAGATGTATCAGAAGTCGGAAAGTAAAAA
ATACCTGGACAGTCGAGACTTGGAATCGTATGCCGTCGACGTGAGGTCGAATTTCAGTTGTCCAAGAGCGAGGAGGCAAA
TGTGA
>ColletesGigas_000218-T1 ColletesGigas_000218
ATGCTTAATGATATTCTCGTGACCCGAGGCTGGTTAACGGAGAGCCCTCCGGTTTGCTTATCGATCCGTGAACCGAGTCA
CGCCAACCGACCAGCCGCCCCGAAGAGGCCTTTCGAGCCTCTGACTTCGACTTCTTCTCTCCCCTCCTGCGCGAACCTGC
CCCTGGAACAGGACTCTGATTTCGGTGGAAGGCAGACGCGGGGAACGGAGCAACCCAGGACTACCCTTGCAAGAGCTGAT
CGCGACTCTTTCAAAAAGTCAACGAGTCTTCAGTTCGGAACATCCCCTAAGTCAGCGTCGAGAAGGTTCCTGGTGCTCCC
TCGCGCTGACCGCGTAGCTCCCGACTTTAGACTCGTGGGGGGACTGAGTGTAGGGGTTGAAGAGCGTGGCGTGCGAAAGG
GTGGTCCGAGCGGAAGGACCGTGCTACCAAGAGAGAAGGAAGAAGGCGGTAGTAGAGCCTATCCACCGGCAGTAATGGCA
GGTCGTATCGATCGTAACGAAATGTTCCTGGAAACGTGA
>ColletesGigas_000219-T1 ColletesGigas_000219
ATGGCGACCATGACGATTGAAAGTTCTATTGCTTCAATTAAAAACCCTATGCGTCCGGTTTATATACAAAATTGTTCTGA
TGTCAACAGGATGGGGAACATGCACCACTCCATGTTGACTTATAAAACATCACTGAAATCTAATATGGCGACCATGACGA
TTGAAAGTCCTATTGCTTCAGTTAAAGAACCCTATGTGTCCAGGAACATGCACAACTCCATGTTGACTTATAAAACATTG
CTGAAATCAAATATGGCGGCCATAACGATTGAAAGTTCTATTGCTTCAGTTAAAGAACCCTATGTGTCCAGTTTATGTAC
AAAATTGCTCTGA
>ColletesGigas_000220-T1 ColletesGigas_000220
ATGGAGAATACGTTGACTAATAAAACACTACTGAAATCAAATATGGCGGTCATGACGATTAAAAACCCTATCATTCTTAC
AGAAAACCCCCTCTGTTTTCAGTCTATAGATCAAATTTTCCCAGCGCCAGTTACGAACAACGACGTCCCCTTAAAGTCGA
AACAAGCCATCTTCTTGCGATCGAAAGGTTTTCTGGAGGCTTTAGGTCGTCGTAAGCGGCCATGGAGGGACGTTGAGGTC
GAATTAGAGGAATCGCCGAGAATGCCAGCGCAGGGTAACGATAGTAGCGAGGCACGGTCGACGATGAAATCGGAAGTCGC
TGCCGTGCCGGGCTATTTATCGACCCCGTTGCCATGCCAGCCCCTCGTGTACACAAGACCGCCACCCGCCACCATTATGG
ATCACGATGCTCGGCCGGGCCGTGCACCTATCGTTGCACGCCACCACCTGCGTTCTCTGTGCGTCGCCGCGCGCGTGCAT
CCGCCAAATAAACCTTAG
>ColletesGigas_000221-T1 ColletesGigas_000221
ATGGGATTGCTCGGGTTTGCACAAACGTTTCACATTATTTTTCCCGCAGCATGTTCACGTTCGAAGACCTACGTCAACCT
GCATGGGAAAAAAGAGCCTCAAAAGAGGATCGTAGGTAGAAATAATGGAGTGGTTGAATCGAGGGGGAAAAGATGGGCGA
GGAAGAGAGCTAACGGGTGGACAAGGAGGGAACGCCGCAGGAGAGGCGCGGAGGTTTCGCCCATCAGTATCGTGGTTTCC
GTGGAACCGAGTGGAACCGAACGGAACGCCGCACACGGTGGAACGACACGAAGCGACCGGATTGGAAAGAGAGAAGAGAT
TTCAATCGTTGCCTGCATATTCAGCCAGAGGACACGAGGTTCTAAAATTCAGCGTTTTATTGCATTTTGTTTTATGGATA
CCGCGAAGGTTTTAGATTTTACATTGACATTTTTAATGCCGACACTAAAAATCATCCTACGATTACGTGACTCACCTGAG
CTGGCGAGCAACAGGAAAGAGAAAGGGAAATGTATCGCGCAGGTATTGACGCCCAAACGAGGGAAAAAGTGGAGGAAGCG
AAGATCAAGGACACCTGGAAGGTTCTGGCGTGTCTTGGCACTGGAAGAATTCACAGATGTGCAGTGTATAATCGTGGATC
TTGCAATGCCATCACTTGCTGGATACCGATTCGCCGTGGACACCGAGAAAGATTAA
>ColletesGigas_000222-T1 ColletesGigas_000222
ATGATTACATCGGTACATTGCGACGAAGAATGCCGTTGCTTTGTATTGCGATCGCCTAGCACGAGCAATGATTTTTCTCA
AGGCCTGACTGGCAGGCCAGAGCTGTACCAAAAGTCCAATAGAAGTAGTCATTCGAGTGACACAAGTTCAGCATACAGTG
GTTCAGACACAATGACGTCTGTGCAAAGTTCATTGGATGCAGATGCGGATGAGGTTGATCTTTCGGGGCTTGTTGAATCC
ATAGTGGACAGCGACGAGGAGGAAGATCTTGCGGAGAGCATGGATAGCCTGACAGTCCGTGATCCTGTCAGAGAATGTTT
AGAGAAAGATCCTATGGAAAGAACGGAAGATGACATAGAAACATTGTTAGAATTCACGCAACAATTAAAGGCCTTTACAA
ATATGACTCTGGCAGTAAGAAGAGCGCTGTGCGCTGTAATGGTGTTCGCTGTGGTTGAACGTGCTGGTATGGTAGTTTTA
AACAATGGTGAAGAATTGGACAGTTGGAGCGTGCTTATCAATGGTGCTGTGGAAATTGACCACGGTAATGGTGAAATTGA
ACAACTGCACCTTGGTGATAGTTTTGGAATCTTGCCCACTATGGAAAGACTTTTACACAGAGGTATTATGAGGACAAAAT
GCGATGACTGCCAATTTGTATGTGTCACGCAGGCAGACTATTTTAGGATTCAACATCAAGGTGAAGAAAATACTAGGAGG
CACGAAGAAAACGGTAGAGTGATTCTAGTAACAGAATTAAGGGGTGCTTTAGACGGGGGAGCGCGTAGGGGTCACGTTGT
GATCCGCGGAACTCCCGAACGTTTAATGTTACAACTTATCGAAGAAAACAGTATTACCGATCCCACATATATAGAAGATT
TCTTATTAACCCATCGAACATTTATCGATAGTCCTTTATTAGTTGCGAGTCAATTGTTAGAATGGTTTGACCAAGCACAA
GTCAGAGACAGAGTTGCCAGAGTGGTACTTCTCTGGGTGAATAATCATTTTACGGATTTTGAAACCGATCCATCTATGAT
GGAGTTTTTAGAAGCATTTGAAACTGGGTTGGAAAGAGAGAAAATGCAAGGACAGCAAAGATTATTAAACATTGCATGCG
AGGCAAAGGCAAGAACGCGAAATGTAACGTTAGCGAGGCCGTCTAGGGACGAGGTCCTACATTTTAGTATTTTAGGTGGT
TACGAAAGGGGTTTTGGCATTTTCATTTCAAAAGTTGACAAAAAGTCAAAAGCCGAAGATGTCGGGTTGAAACGGGGCGA
TCAAATTTTAGAAGTAAACGGACAGAGTTTCGAGCACGTGAGTCATGTCAGAGCTCTTGAAATTTTAAGAGGATCCACTC
ATCTCAGTATAACTGTCAAATCAAATTTACTTGCGTTTAAAGAAATGCTTCAGATGCCAGACGATTCGCCGAGGCCACGG
GCAAGAGCAAACAAACCCGAAATTTCAAGACTTCAAACAGATCCACGTGCAAGGTTGTCCACGCATGTGGACACGATTAC
TCCCGCAAATCCGCTAAACCCACTAGTGGGTGGTGTTCCACTGTTAATTCCCGATTCCAATGTCTCCCCATGTAAAGATG
CAAAAAAGGAACATAAGGGATTTATGACGCTCGGACCGAAAAGAAGATTACAAAAAGCTCTCATGAAAATGAATATACTG
CCAAAGAATACTATTAATGATGGTGTACATGTTGACGATCCTCTTGCGCCTCCTCACACACCACCGGGAACAGGACTTTC
TCAAACCACCACTAACCTTTATCACTCCAAAAGTAATCCCGACCTCACGTCGTTATATTGTTACGATGATCTACGGGCGC
CGGATTATCCTGAACACGTTTTGAAAGTTTATAAAGCTGATCAAACTTGTAAATACCTTCTTATTCACAAAGAAACAACG
GCGCACGAGGTGGTAATGCTTGCTCTTCAGGAGTTTGGTATAACGGAGAGCAGCTCGAACTTCTCTTTGGCTGAACTTAG
CGTTGGGGAAGGAGGTATGATTAAGCAACGAAGGTTACCCGATCAGATGCAGAATCTCGCGGAAAGAATCGGCTTAAGTT
CTCGATATTATTTGAAAACTAACGGCATTTCGGAGACGCTCGTGGCCGACGAACAAGCGCCGGAACTCATTCGTGAATCT
CAGGTTCATTTCTTACAACTGAACGCCGTCGAAGTTGCTATTCAGCTGACCTTGCAAGATTTCAGCATATTCCGGCAAAT
TGAATCCACGGAGTACGTGGACGATTTATTCGAATTGAAAAGTAGATACGGTGTGCCTATGCTCAGGCAATTTGCGGAAC
TAGTCAACAGAGAAATGTTTTGGGTTGTAACAGAAGTTTGTTCTGAACATAACCTCGTTCGACGTAGTAAAATAATAAAA
CAATTCATAAAAATAGCTCGCCAATGCAAAGAGTGTAAAAATTTTAACTCGATGTTTGCAATCGTATCTGGTTTGGGCCA
TGGAGCCGTATCAAGATTACGAGCTTCGTGGGAGAAACTGCCAAGCAAATATCAGAGGTTATTTAGCGATTTGCAAGAGT
TAATGGACCCTAGCCGTAACATGAGCAAGTACCGACAATTGGTGGCGTCCGAACAAACACAACCTCCCATAATTCCATTT
TATCCGGTAGTAAAAAAAGATTTGACGTTCATACATCTCGGTAACGATTCAAGAGTAGAGGGTTTAGTGAATTTTGAGAA
GCTAAGAATGATCGCGAAGGAAGTGAGAACGTTAACGAACATGTGTTCCTCGCCTTACGATTTATCGATAATGTTAGAAA
GAGGCGGTCAACCACCCAGTTCGGCCATGGTCGCGTTGAATCAAATGACCACTGGCAACCAAGTATTACATTGTCCAGGA
GGACAAACCGCAACCGTGAAAAGGCGGAAAAAGTCGACCGCTGCGCCAAATCCAAAGAAGATGTTCGAAGAAGCGCAGAT
GGTCAGAAGAGTGAAAGCATACCTTGCGAACATGAAAGTGATAACGGACGAGGAACGATTACACGCTCTATCCGTGGACT
GTGAACCTCACGCGGGAGCTGTTGCAGTAGCCGCCGCGGTACCACTTAGTGCAAGCCGAGGAAGAAGGCATCCCTCTCCC
ACGCTATCGACTACGAGTAGCGCCAGCAGCACCAGTGAAGGTAGAAAGAGCATACAAGGTACAAAGTTCGGAGCAGCGTC
GCCACAGGCAGTGAGAAAAATGTTGGCGCTCTCCGACCCCCATAAAACACGTCCGTACCAACCTAAACACTGTCCACCAC
CACTTCCAGTACCGGGATTAGCCTTGCATTCCAGCGGACTGGAGCCTAGTCCTGGTGCACCTAGGAGAGTAGGATCTGGT
AGCAGAGTTCCTATGCATGAGAGATCCCATAGCGATACTCCTTCCAGTTTACCACCACCTGTCGATCTCAGCGCTGAAAG
TAGTAGCGTGACCAGCCTGAGCAATCTACAGCCGTTACGAAAAACGTTGACCAGCGGTTCGGTGACGAGCAGTGACAGTG
GTCACAGTACACAGCTGGACAGCCACAGCGGAAGCAGCGTGGAAGCCGGTGGCAGTCCACCGCCACCTCAAAGACGGCAC
TCCGCCATGCAAGGGTCTGTTTTGAGAGGTGGTGCACCTCCGTTCCCCCACGCGGTAGCAGTGTTACCTCCGCTTCCTGC
CAACCACAACCAGAATCACAACCACAATCATCATCATCACCACCACCACCAACATTATTACGATCATCACCATCACCAAC
CCCAAAATCCTCAAGAGAGCATTGTTGAAGAGCAGAAAGGCGTGGGTGTGAGAGATCGAGAGAAAGAGAGTCGAGGGTTT
TCAGGTACCGGGGGATTAGGAGTAGGCGTGGGTCTCGGAGTACCGGCGGGACTTCTTCCCCAAGGAGCTGGCGCGACGAT
AATGACGACGATGACGACGATGACTACCATGACGTCGATGACGACGATGCGTCCAGGAGTCGGTAGCGCGCAGTGCCGTC
AACCGCCTGCGTACAAAGTCGCCGCACAGATGGCGAGGTTGCACAGGCTAGGCCGTGCTCACAGCCACGAGGGTGTTACC
TACAGGACCGAGCACGAAGATGGCTTGCGTTTCCCTACCGCTGTCAGTGATGGGAGCGATACACAAGAGTCGTCTAGCTA
TTGCATGGAGAAAGAAAGATTAGTACTGGGGAGGAATTACGAGTCTCATTTGGGGCTGAACGCTTTAGGGCTGCGACTAA
CAAGGGGGACGATACGGCTCATACAGCCCCCGGATTTTGGAACTCTTAAACTGAAAAGTAGAATGTTTAATCAGATCTTC
AAGAACCCTTAA
>ColletesGigas_000223-T1 ColletesGigas_000223
ATGCAGATACAAGGTGTCTCGAAGCTGCAGTTTCCAAGACGTAGCGGTACGATTTTGGCAAATGTTCTTTACCCCATCCG
TTATTCAGAAAATGTCCTGAAAGAACTCCTCGAAACGCGAGGCAGTCACGAACCATCCACGGTGTACGATTCAGCACAAA
TGGAACGTCGATGTTCCGACTTTCCGAATCTCGAAATCGAATTCGAAGCTTCCGAACCTCAGAAACTTTTTCCACGGATG
TGTTTGCCAGCCGCGGAAAGGGGCGGTATTTTAAGTCGGTTCCAAACTCATTGCGGTTGA
>ColletesGigas_000224-T1 ColletesGigas_000224
AGGTCCTGTCAGAAGATGGAACAGCTTCCACGGCGGCGGAACCGTCGGCGGAGGCGCGAGCAATTTCAACGACACCGTCG
GAAATGGCAATCTGCCCTCCAGCATGATCGCCAGGGCTCCCCAGGAGCCATTCAGGGCCGTTCCTAAGGCCGTTCAGACC
CTCAGGAGCGAGTCTGTCGACAGAAGCCATCGCGCCCAACCGCCGCCCCCGCCAGCCTTCCCGCGAAGACGGTTCTCCGT
GTGGTGA
>ColletesGigas_000225-T1 ColletesGigas_000225
AACCAACGAGACCAGGGATCGTCGTCGACGTCGTTTCAACGAGACCTCGGCTGGGAGGGGCAACCTGTAGAAAATTTCCG
ACTTCGCAGCCCCTGCCTGGAACGCGTTCAAGGGTGGGGACAAGACACGATTCCGCAGGTGGAACCTGACTCGAAGGTTT
TTAG
>ColletesGigas_000226-T1 ColletesGigas_000226
ATGGGGAACGCCAAATTGATTCGCGACGATCTATACGGATGGTTCCTCGGCGAGGAAAAACGAGCAGAGTTCGGTGGACC
GTGCGAACCGGTAACACCGGGGATGCTTCTTGTTTCGAGGAAACTTCGCTTGCAAATTGTCGTTTTATCGAGCCGTAGAT
GCTGTTCCCCGATAAAGCTCGCAAAACGTGCTTTGAGGATTTGCTGGAAGCGCGAGGACGAGGAAGTAATCCTTTACAGG
AGTATCGATAAAACGATGAATAGCGGTCCCGTGGATTATCGCGTTTCGTTGAGCGTCGATATTGCTGATCTTCTTCGAGA
AGCTAAGTCACTGGTATCGAATTTGTGTTCCTCCTGTTGCCCAGAGAGACTACCAGAGCGCGTGTATCTTCCTCAAAAAG
ATGTCAATCTCGTGAAAAGCAACGCGAGGCGAGTGGTGTTGGTCGATCCCCTTTTCCGTGGTTTGTCAAGGGAACGAAGG
ATTGTCGACCTTCCCGTTCCCGCGGAGGTCCTCGACGTCGTCGAGACGTCGCTCTTTACGCAACGGAGCGTTTCGAGTGA
CAATTCGACCGGCGTGGGAGTGGTGACGTCACCAGGTGCAAAGAAACCGCATCCGTCGAGGTCCAAGGGTACGCGTTCGC
CCCCGTAG
>ColletesGigas_000227-T1 ColletesGigas_000227
ATGAATTATGCGACCTCCTATGAGGGCCCCGGTGCCGGGACGGTTTCCCTCCGGGAATCGGCAGATGGTCAAACGGAAGC
GACTTTTTACCTCGACACTTGGGTGCCGACTGATGCGTTTGGCATCGGATGCTTTGGAAGGGAACTGAACCTTGGGGAGG
GTCGCCCGGAGGATGCATCGTGCGGCTACCATTTGCATAACGCGAACGTTCCACGGGCATTAACGGCCATCTTTGCCCAA
TTGATGCTTCCGCGAAAGACGTCGAATTTCGGTGTTGATCTGGAGAAAATTATGCTGCCAAATTGGCTACAATTAGGTCT
TAATTTATCGAGCAGCGACTGGAGAACTCAATTACGTCAAAATTGCAAATACGATACTCCGGGTACGTATCGCGAACCAG
TTGGGTGTACGAAACCGAAGGAAAATGGTCGCCGGAAGTTGCAGTGCGTCGGTATAAAATACGTAGCGTATGAAACGGTA
GTAGCATGTTACGTTGCCGTAAAAATGATGGGAACTGCCGCAGATCGCACGAGTTTCGAACAGAAACGAAACGGTGGAAA
GTAA
>ColletesGigas_000228-T1 ColletesGigas_000228
ATGGCGACGAAGAGGCAAGAGTATCAACAAAAACGGAAATTTGTAGAAAATCAAAGTGATACAGATGAAGAAACTGAAAA
AGGTATTAAAGTTGCCAAAACAAATGCAGAAGCACCACGACTGTGCCCTTACTTGGACACAATAAATCGTCAGTTTTTAG
ATTTTGATTTTGAAAAATTATGTTCAGTATCATTGTCAAGAATTAATGTATATGCTTGTCTTGTATGTGGAAAGTATTTC
CAAGGTAGAGGTACCAATACTCATGCATATACACACAGTGTAGCAGAAAGTCATCATGTATTTCTTAATCTTCATACCTT
AAAATTTTATTGTTTACCTGACAATTATGAAATCATCGATTCATCGCTAGATGACATTAAATATGTTTTAAATCCAACAT
TTGATAAAACTCAAATTACATTATTGGACAAAAGTGATAAATTATCAAGAGCTATTGACGGTTCATTATATTCTCCAGGT
ATTGTGGGAATGAATAATATTAAAGCAAATGATTACTGCAATGTTATTTTACAAGCACTTTCGCACGTTACGCCTTTAAG
GGACTTCTTTTTAAGGGAGTCTAATTATTCTCATGTGAAAAGGCCACCTGGTGATTCTTCCTATCTTTTGGTCCAAAGAT
TTGGAGAATTAATGAGAAAATTGTGGAATCCACGTAACTTTAAAGCACACGTCAGCCCCCATGAAATGTTACAAGCTGTT
GTCTTATGGAGTAAAAAAAGATTCCAATTTACAGAGCAGGGTGATCCAATTGATTTTCTTTCATGGTTTATGAATGCTCT
TCATTTAGCATTAAATGGTACAAAAAAACGAGATTCTAGTATAGTGTACAAAACATTTTTGGGTCATATGCGTATATATA
CACGAAAAATACCGCCGCTCGAATTAGACGAAAATCAAAGAAGCGAATTGCTTCATACTGTAGAATATGGTCAAACTGTA
ACAGAAAGTCCGTTTTTATATTTAACATGCGATCTTCCTCCACCGCCTCTCTTTAAAGATCAATTTACCGAAAATATCAT
TCCCCAAGTCAATTTATATACATTATTAAATAAATTTAATGCTGTAACTGAAAAAGAATATAAAACCTACAAGGAGAATT
TTATGAAAAGATTTGAAATTACAGAACTTCCTCCTTATCTTATACTGTACATAAAAAGATTTACAAAAAATACGTTCTTT
GTAGAGAAAAATCCTACTATAGTTAATTTCCCAGTTAAAAACGTAGATTTTGGAGACATTTTGACACCTGAAGTGAAGCA
ACGGCATCCTTATACGACGTACGATTTAGTTGCAAATATAGTTCACGATGGCGAACCCGGTCAAGGAACGTACAGAGTTC
ATATTTTACACAGAGCAACTGGTCAGTGGTACGAATTACAAGATTTACATGTCACTCAAATTTTGCCCCAGATGATAACA
TTAACGGAAGCATATATACAAATTTATGAATTGAAAAAAGATATACAAACAGAGAATGGTGAAAATAAAAGTAAAAAGAC
AATATGA
>ColletesGigas_000229-T1 ColletesGigas_000229
ATGGCCGTCGTCGAGGAATTTGATTATTTATGCCGTCTATGCGCGACCAAAACGGGTATTCTAATGGGATTACCGATCTT
CGAAGCCGGCGATCAGATGCGCAACATTGACAAGAAAATAGCCGCGTGCTTGCCAGTGCAGGTATCCATGAATGATCAAC
TACCAAAAGTAGTGTGTGAAGATTGTGCTTACAAATTGGACCAATTGTTTGATTTTCGTGAAAAATGTTTACATACTGAG
GGGATGTTCATGGAAATGTTAAAAGAAATTGCTAAGGATGAAGTGGTTCGAATATCAAAGCATAATTTAGAAGAAGTAGA
AGAAATGAGCAGAATTCAAAGGAATATAGATAGAATACAAAATAATATTGATGATGTACAAAATCATGTAACTCCTCAAG
AGACAAGAGAAGCTAGTATACATACGATGCAAGTCATGGATGAAATGGATTTGGCAGGCGGCGAACAGGTTGTTACACAA
GAAGAAATGGGACAACAAGATACTGGCATTGAGGTTACTGGTATCGACTGTTTAAGTGGTGATACCGTCAGAATGGTCGA
TGAACACATACGAGAAGTTTCCAATCATCAAATAGCAGTTCATCTAGAGGGTGATATGACTGTGGTTGGAAATTTAACAG
TAAGCGACCATTTGGGTCAGTTAGGAATAAATTATGTGACTTCTATAACTCCTGAAGATCAAAATCAAGAACAAATAGTA
CATTATTGCGACAATATAAAGTATGAATCGGTACCAATAAAAGAGGAATATCATAGATTGCAGGAGAGGTTAACAGCAGA
AGGGCCAACAAATGTACTTGAAAATAATGTACCACATGAGAATAGTGATATAGAAGAAACACATGTTGGTGAGAATGAAA
CTTCGACACATGCAACTCCTTCCCAAACAAATACTTTAGCATCCACAAGTCAAGTTACTACAGGAAGCACAGAAATATTA
GTTGAATACACAAAAAGAGCGAAACATACATTGTTGGAATCGACGTTAAATAATCCTACCATTGATGAGACTGGATCACA
TTGGTATGTATGTCCGTTTTGTAATGAAGCAACATTAGGATCGAATAATATGATAGCACACTTTGAACAGTACTTTTGTT
GCTGTTCTTGTGGTCTATATTATACGAGCGTAGACGCGTTAAATGTACATAAAGAAAGGTGCGATGTACATAAAAGTAAA
ACGATCTGTAAGGAAAAAGAACTTACTGAACCAGAATTAGCGCATTCGCAAAATGACGCGAACGCGGACGAACAAAAGAA
ACAGACAACAGTGAGACAAAAATGGACTCCAAAAGTTTGTACTCATTGTGGAAAACAATATAGGACAAATTATAAACTGC
AAGAACATATGCGGAAACATACTGGCGAAAAACCTTTTCAGTGTGTGACCTGCGAGAAAGCATTTCGCAGTAAAATCGGA
CTTGCGCAGCACACCGCCACGCATACAGGGCAATTTGATTACAATTGTTCTACGTGCGGTAAAGGTTTCCAGTCTAAAAG
CTATCTTGTTCTTCACCAAAGAGTACATTCGGACTTAAAACCATTTCCGTGCAACACTTGTGGGCAACACTTCAAAACGA
AACAATCTTTATTGGATCACCAAAACAGACATCTTGGTGTCAAACCATATGCCTGTGAAGTTTGTGGCAGAGGTTTCATA
ACCAAAGGGCTCTGTAAAAGTCATCAAAAAATACATTCAGGCATGGATAATCGACAATATCCATGCGTGGTATGCAATAA
AATGTTTGTTAGTAAAAGTTATCTTAACACGCACTTACGTATTCACACTGGCGAGAAACCGTATTTGTGTGAAGTTTGTG
GTAAAGGGTTTTTAACGCGCGTCGATCTCAAAATTCATTCAACAATGCATACCGGAGAGAAAAGTTTTAAATGCGATATG
TGTGGAAAAGTGTTCGCCAGAAGGGCTGCGTTGAGATGTCACAGAAGATTACATACAGGTGAACGACCGTACAGATGCGA
TATCTGCGGTAAAACGTTCACACAGTTTACACCAATGGCTATCCATAAGAGACTGCACACTGGAGAGCGACCGTATGAAT
GCGACTCGTGCGGCAAAACATTCGTATCAAGATCAACTATGATGTGTCACAAAAAAAAACACCATGCTACGCCAACTTTA
AAAAAAGAAGAACCGCCAGCTCCTCGCCCGAAAGAGATAAAAAATGTTTTACCAGCCGAGATTGTGCTTCGAGATTCCCA
GGAGGGAATTCAAATTACCGCAGATTGA
>ColletesGigas_000230-T1 ColletesGigas_000230
ATGAAGGAAGAGAAGGATAAAGTGCTGGACGAAGAACAGTGGAAGCACGAAGCGCAAGCTGTCATCGATGACGTGAAGCA
ACATGTAACCGACATAAAAGTATCGGAGACGTTAAGGAGTACCAACCAGCTTATCTATCTGAATCTGACCACGTTGGAGG
GCTTAAAGTTTTGCATAAAATTGTCGAGTGCTGGATTTTCTGTCGTCGGCAATCAGCACGACGATACGTCGAACACGGGG
AACGAACATTTCGAAACGCCTTACAGTTTATTGGACCTTGTCAGTCCTCAATATAGAAATTCTTTTGGCAATTCGCTCCT
CGACAAGCTTAAAAAGAAAAAGGGAATGGCTAATTTGATGGTGACTGTTTCAAGTAAAAATAGTTCGCGCAGTACATCAC
CCAACAGAGGAAATACGGTGACTACTTTGCCTCAACAAATACCAGCTAGTTTGGATCGTACGCCGAAAGCACGTAATGCT
CCACTTTCCCAAACAGGGGAGGGTAGTACTGGCAGTGGAAGTAGTGGTGGTGGAGGTACTATCAGCATGAAAGGTAGTAG
GCAAAAGTCACCAGGAACTGTGATTCGAGTAGGAGATGCTATGGATGAACCAAATACCAATTTAATCACTGCCGAACCAG
AAGAGTTTGTGCCAAATATTCACCCACCAACTGATGATGAAGGAGAACAATATCATGCAACACAATCGTTCCTATCAAAT
GGCTCCTCTGAGTTAATAACCGATGATGTTGATTCAAGTTCTGCTCGTGTTTGTCAAGCTATCGAACATATTCAGAGTAA
AATAGCTAAAACACGGGAACTTATAAGAATAGAACAAACCACACGTGATGAAAATGTTAATGAATATTTAAAGTTGGCTG
CTAATGCAGACAAGCAGCAGCTTACTAGAATAAAGGCAGTATTTGAGAAAAAAAATCAAAAATCAGCGCACAGTATTTCT
CAACTACAAAAAAAATTGGAAAGTTATACAAAAAAATTAAAATATTACGAGCTAAATGGCGCACCTGCAAGTCACAGACA
ACCTCGAGAAGTGCTTCGCGATATGGGACAAGGGCTTAAAAATGTGGGTGGCAATATCAGGGATGGCATTACTGGTTTTT
CAGGAAGTGTAATGTCGAAACCAAGAGAATTTGCACACTTAATAAAGAACAAATTTGGCAGTGCTGATAATATAAATACC
TTATCACATGGCTCGACTTTTTATGTAAACGATACACCGCGTGCAGGTAATGGAGATAACGCTAGTGTTGAAGATGAAAA
GGCACATCACGGATCGGCCACGCTTCCCGGTGGATGTAGTTTAGGATCTACTCATAGTGCAGCAGGAATGAAATTTCCAT
CCGAAGAAGGCTCAGAGTGTTCTAGTGTTACAAGTGAAAGTGGACCTGGTAGTAGGCGGCAAGCGCATACATGTCACAGT
AACAATGCTACACTTAGTTCGAAATCTATTTTCTCTGAATTAAAGGAACACAGAGAAAGTCTGGATCGGATGAGAGAAAA
ATTAGAAAGCTTAAAGACCTTGCAACAAGAAGTGACATTTCTTAACCATGCATTGCAAGAGGAACGTTTTAGAAGCGAGC
GTTTAGAGGAACAAATTAATGATCTAACAGAGCTGCACCAAAACGAAGTAGAGAATTTGAAACAAGCTATAACGGATATG
GAAGAGAAAGTGCGATATCAAAGTGAAGATCGCTTAAGGGACATACATGAAATGTTGGAAAGTTATCAGACTAAAATTTC
TACGATGGAACACCAACAACAACAGCACCAACAATATGTCACTCTGGAGGGTTTAGATAATAGCAATGCAAGGGCATTGG
TTGTAAAACTCATAAATGTAGTACTAACGGTGTTGCAAGTCATTCTACTTCTTGTTGCAACAGGTGCTGGTATAATGATG
CCTTTCCTTAGGACCAGTTGTACTAAGCCTCATTGTTTCATGTGCAGGGTGCGCATATTAACGACTATGTTTGTTGTACT
GAGCATAGTGTTTGTGCTCAAACAATGGCCTGAGGGTGGTATACTTAAATTTACTATACCCTGTGATGAAGAAAAGTTGT
ACACAATGATCAACATTTTGGATCCGTTTATCAGTGCTGTAGTTTTAGAGCAATAA
>ColletesGigas_000231-T1 ColletesGigas_000231
ATGTGGGATCAGCTACCGGAGCTGATATTGACGCAGATATTCGGTCACCTCGGTCGTGGGGATCGTGCCAGCGTTGCACA
AGTTTGCCAGTCATGGAATCGTGCACTATCGTCGCCGATTCTTTGGCGTTCCGTAACAATTCTCATTGATTGCGATCTAC
GGGGTGACTTTCCATTGGCGGGAGACTTAGCTGCAAAGTATGGACAGCATATGCGTAGCCTGGAACTCGCCTGGTCACGG
CCGTATATTTTGCCAAGGGAAGCACGTATTACTCGTAACATTCAGGCCGAAGCTGGTGCCGATTTCCTTACGGTCGTGCG
AGCCATGAACGTTCAATTGAGGAAGCTAATACTCACCGACTGGATCTTCAGCTGCAAATGGGGGAACAGAGACAAATTGC
TGTATGCTCTTGCGAACTTCTTAGGCTGTCAGCACAACTTGGAAACGTTGAGTTTGTTGAACGCGAATCTCGGCGTGAGC
GACGTGTTGCGGCTTCTAGCTAGCACTTCCAAAGGTTGCAGCGAACATTTGGCATACTTGGACCTCCGCGGAGCGTTCCG
TGAATGGCAGACTCCACACAGTAACTCGAGGTATCTGCGTCTGCTCGGTCGGTTTCGAGCGTTGACCATCCTCAGACTCG
ATTACCCGGCCCTGTCGGACCAGACCCTGAACGCTTTGGCGAACGCGGCCCCGAAGCTGCTGAAAACTTTGCACGTATCC
GTACGGGACTCTGATTCGAGACAACACACGATCGCGGACAGCGCTTGGCACAATCTGGTCACGGTTTGCCCCGATCTCAC
CGTCTCCTACACCATAGTTAACATCTCCCATTACGAAGATATGTGCTACTTGCTGTTGCCCAGCGTGCCGTTGGCTAGGT
TTCAAATGTTCAGCGGCCATGTGTGGGACCAGAGCAGATCTCGTAACTTTAGAAGCACCGTCGGGCTGCTTATCGACCAT
TACACCAACACGCTAGCGGAAGTGATGCTACAACTGAGAAACAATCGTGAACAGCTCGACGATTTACTCATCGCCATGCT
CGTGCGTTGCAAACACTTAACAAGATTACAGTACGATGGCATAATAAGGAGTCTCGACACGTTAAGGGACATCTGTCAGC
TACAAGCCGAGAGCAAAACTTGTTTTCGTACGATCCACGTGAAGCCACGGAACGTAAACGCCCGCAATCGTGCCGTGTTG
AACGACATTAATTACCACTACGATCACAAAATGATGGATCAAGGTGTGGATTTTCGTATCGAGGATCCAGCCTCGGTTCT
AGTGTTCTACTGA
>ColletesGigas_000232-T1 ColletesGigas_000232
ATGTGTACCGTTGTCAATGAAGGATCCCCTCATTCCAGCCAGTGGATCGACGATCACGACGAGCTTACCAACTGCGAAGA
ATTCAGGATCAAGAGCGAGGACGTTCTTCTCGATCCAGGGCAGAAATTCGAGAGCAACGAGAAGGCCTGCGACCTTTGCC
AAGAAAAGTTTCACTTCGTGACCAGATTGGTGGCGCACTTGAGAATCGTTCACGGTATTCACAGGCCGTTCAAGTGCGTC
ACCTGCGGAAAGACATACCCGCAGCAATTTATGCTAAACGCGCACGTGAAGAAATCCCACACGCCGAAAACGATCCCCTG
CGTCCAGTGCAGCTTCATGGGAGTGAATTCCATCGACGTGGAGAGGCACGCGAAACGACACCACCGTGAAATAAAGTTCA
CCTGCGAAATCTGCAGCGAGAACTTCGTCGACAAAGATTCCCTGATGACGCACACCACCATGCACAACTTTATGCAGTAT
CAACAGTGCAACGCGTGCGGTAGCATCTTCAACGATGTGTACAGTTTAAAGGAGCACAATCAACTCTATCACTACCACCC
CACGGCGTTGATGCAAGAAAAGCTCGAGGAGGGGGACCAACAGGCTCTGGCGCACAAATGCGACGTCTGTGGTAAAGTTT
ACAAGTACAAGTCCGTGCTGAAGCAGCACAAAGTGAAGGCTCACGGCGACACTCCGAGCTACGAGAGACGGAGATACCTG
TGCGCCCTTTGCGGCAAGGAACTGAAGACCGCGAAGGGCCTGGAGATCCATAATCGCTCGCACACGGGCGAAAAGCCCTA
CACTTGCGAGGTCTGCGGCAAGTGCTTCGCCTGCGAGACCCTGCTGAGGACTCACAACGTCACGCACACCGGGGAACGAA
AGTATTCCTGCGACCAGTGTGGCAAGGCGTTCACTCAGAGGTCCACACTGGTGGTTCACAAACGCTACCACACCGGTGAA
CGGCCGTACGTTTGCACGCGTTGCGGGAAAGGCTTTGTGACGAGGACCGTTTTGAATACTCACATGAAGTCCTGTCGCTG
A
>ColletesGigas_000233-T1 ColletesGigas_000233
ATGTCGCAGAAACTTAACCAGGGACTAAACCCATCGCGAAGAGGAACGTCGCGGGCGGTCCACGAGTGCGTGAAATGCGG
AGCCTGTTTCTGCCACACGAGAAAGCTGGTGGAGCACCTGAAGAACCTGCACGACATCGACAAAGCGTTCAGCTGCGACG
AGTGCGGCAAAACGTTCAGGAGCCCGATGAACATAGCCCGCCACAAGCTGATCCACACCGGTTTCAAGCGATTCGCCTGC
GACCTGTGCGATTACAGATCGAACCAGAAGTCGAATCTCGAGAACCACTGCAGACGGCACACGAAGGACTACTCGTTCAG
GTGCGAGAGATGCCAGAAAGGCTTCTTCCTGAGGACGGAGTACCTGGAGCACGTGAACGTTCACACGAGGAAGCAGCTGT
TCCGCTGCGAGCACTGCGACAAGTCGTATCCTTACAAGAAAAATCTGACGGCGCATCTGAAACGCCAGCACGCAAATGTT
CTGCCCGTGGAGACCGCGAGAGACGATTCGAAACGCAAGCACGTTTGCAAGATCTGCCTGGAAGGTTTCGCGCAGAAACT
GTTCCTGGAAAGGCATTTGAAGAAAACGCACGGACTGCGCGACAAGGCGAAACATTTGTGCGATCTGTGCGGCACGGTGT
TGTCCTCCAAGAGGAGACTGATGGTGCACAGACGCGGCCACGTGAACGAGAAGATCGCTAAATGCGATCTCTGCGGCAAG
GAGTTCGCCAGCAGGGAGAACCTGAGCATACATCGGCGTGTACACACTGGCGAAAAGCCACACGTTTGCTCGCAGTGTGG
CAGAGGGTTCTCGCAAAGGACGTCGTTGATTTTGCATTTGAGGTACCATTCGGGAGAAAGGCCGTATCAGTGCTCAGACT
GCGGCAAGGGATTCGTCTCCGGAAGCTTCCTGAAGAAGCATCGCAAGATACACGAGAAATCGTCCCAGTCGGAGACCTGA
>ColletesGigas_000234-T1 ColletesGigas_000234
ATGCCGTATTTTAACGGGAACGGATCTGCTTTAATCTGTTTTAGTTTCACGTCGTCGGATCCTCTGAACGATCCCCTGAA
AGACGCGAACGGCTCGGAGGAGTTTTGCTACATCAAAATAGAGAACTCGTACTCGTTGACGGAGTGCACGAAGAAGTCGC
TGGAAAGGTCAGGAAAAATTACGTCCGCGGGTCGGAGGGCAGATTCGAGCGGGCCTCGAAAGAATTTATTTCACGTTGGA
GCGAAAAACGCGTCGCAACAATGGATGCTCAATTTGGAGCACCGAGACATCGTTCGAAAGGCGTCGATGGTTGAGTCCGG
TTTGCTCCTGGAGTGCGACCACTGTGGTAAATTTTTCCGTCAGAAGAATCACCTGAGATCGCACATGAAGAAGCACAAGC
ATCGTTGCAGCAGCTGCGACGAGACGTTCCTGCTGAAGAAGGACTTGAGGCTGCACGCAGAGGAGAAGCACGGCCCGGTG
ATCTATCCGTGCACCATCTGCGAGTACAAGAGCAACAACAAGTGGACCCTTAGGGACCACATCGTCAGGAGGCACAGCAC
CAGCTACGATCACGCCTGTCCCGTCTGTCACAAGAGGTTCAAGATCAGGAACGACATGAAACAGCACGCCAAGCAAGTGC
ACAGCAACGCGCCACCGATGAAGTGTCTGATCTGTGGCCAGACCAGCAAAACGCTTCCAGCGTTGAAGGCACACATGAGA
TACAGACACTACAAGCCCGACTACGAGTGTCGTATATGCAAGCGACGTTTGACCTCTCAGAGCAGGCTGGATCAGCATCT
GCTCTGGCACGAGACGAGGGAGAAGGTGATCTGTTCCACCTGCGGTAAAACATTCAGCCACAAAAGGGACCTCGACATCC
ACGCGAGGATCCACGAGGGCATCAGGCCCTACGCCTGCCCGGTCTGCGGCAAAACGTTCTCCAGAAGGACCGCCCAGGAA
CAACACACGCTCATACACACCGGTCTGAGGCCGTACATTTGTGATATATGCGGGCAGGCTTTCACTCAGAAGCCGGGGTT
GATTTGCCACAGGAAACGACATCCTGGTCCCCTGCCACAGCTACCCGTGATCTCCGTTAGGAAGCTCATCACAGAGTTCA
CCCAGGAGTTGACCACCACTGCCAAGAAGGACGAAGATCAAGTTGAAGCGAAAAAGGCTGAGATAAAGTGA
>ColletesGigas_000235-T1 ColletesGigas_000235
ATGACTTTTAACTTTGAATGTAAGCAGGAACCAGCGGAATCGAAAGCAACAACGAAAGAATCGGATCCGTTGTCCGAGAA
ACACTCTAGAGCTCTGCCTGCCTGCGACGTCTGTCAAAAACAGTTTAAAAAGAAATACTTGCTGAAACGACACAAGCTGA
TACACGAGAAACAAAGGAAGAAAGATCCAGCCGCGACGGACGTCCCGTTCATGGAGTTAGTCTCACAGAAACAGGAGGCT
TTGTCGTGCATGAGCTGCGACTTCAGGTGCAACAAGAGGTCGACCATGATCGCCCACCTGGCCCAAAACCACGAAGGATT
CGGCAAGAGCAAGTTCACCAGCAAACGAAAGTTCGCCTGCATGATCTGCGGTCTGATTTGCTCCCGCAAAGAGACGCTGC
GTTCCCACTTTGTGCGCAAGCACACCCATCGCTACGAGTTCTCCTGCGAGCTGTGCGGCAAAGAGTTCAAGATCAAAGGC
GATCTAACCACTCACACGCGTCTCAACCATCGAGAACCACCCGTGATATGCGACGTGTGCGGGAAAACCTGTCGAAACAG
TCACAGTCTGTACACCCACCAAAAGCACGCCCATTACAAAGCCAAGCACGAGTGTCCCGTGTGCCACAGGAGACTGGTCA
CCAAAGAAAATCTGGACCAGCACGTGTTGACGCAGCACAAGAAGAAAGAGAAGTCCGTCTGTGAGGAATGCGGCAAAACC
TTCTTCGAGAACCACGATTTCAGGAAACACATGAGAATTCACACGGGCGACAAGCCGTACAGTTGTATAGTCTGCGCGAG
GGCGTTCACCACCCACAGCAGTCTCAGTCAACACCTTCTGTTGCACACGGGGGAGAGAATCTACGTTTGCGACGTATGCG
GGAAATCGTTCGCCCAAAAGGCTGGCCTCATATGCCACAGAAAGATACACTCCGGAACGTTGCCTCCGCTTCCGGTGATG
CACATCGATCACATCCTGAAAGAGTTCATGAAGAAGTACGGGCTAGAAAGCCTCGACTCACGCGGTATCTTTATCTACGA
CAAGGAGTCGGTGATTATGAAAAAGTGGCAGATCCTGGAGTTCGACGGGAGGCCTTACTACGCTTTTGTACCTGAAGGCG
ACACGCCGTTGGCCGACGAAGACATACCGGAGCAGTTGGACGATACGGGGCCGGAAGAGGAGAAGCAGGGCCTCGTGAAA
GTGGAGTGTATGTACAATGACGAAGATCTGCAGTACGATTCGTCGGACGAGAAGCTGTACGAGGAGGATCACCTTCTCAA
CGGTGGTACAGAGCAAGTTGAGGACGACGAGGATGTGAAACCGATACTCCTGAACGGCTCCATGGAGGACGAGAATCACA
AGATCGGTGACCTCTATCAGGTCAAGGTACAGGGTAGCATGGTGACCATAGAGAAACTGACCAGCGAGATCGATACGAAA
CCGACGATCGAGTACGAACAGAACCCGGACGAACAGATAATGTACAGCGAACAGGAACAGCTGGATCTAACCGATCAGAC
GGAACAAGCGGAGCAAGTGGAACAGGTGGAGTATTTGGAGGAGGAGATCCTGGAGGCCGCGAACAAACACGCGACGCCGA
CGAAGACGCGCAGGAAAGGCTCCAGGAACGCCAGCAGCGCTCTGAAGTGCAAAGTTTGCTCGGAGATGTTCAGCTCGGCC
ATCTCGTTTCGTAAACACGTGGCGTGGACGCACAAGAAGAAGGTGTGCATACAGGAGGACGGCGCTTACATTTGCGCCGT
ATGCGATTACAGGACACTGAAGAAGAGTTTGTTCGCCGCTCACCTGGAGAGAAAACACGAGACGTGGTCCAGGAAACGAC
CGAACAACATAGTGTTCCCCTGCGCCGCTTGCGGGTTCGTTTGCAGGTCGAAGCACTCGTTGCAGTCGCACTTCATTCGC
AAGCACACGGATCGGTACGAGCACCAGTGCAAGTTCTGCCCGAAGAAGTTCAAGGTGAAAGGCGATCTGACCAACCACGT
TCGATTCCATCACAAAGAGAAGCCCATCAACTGCGACGTGTGTGGCAAACTCTGCCAGAACAGCGGCTCGCTCTACGTGC
ACCAGAAATGGGCGCATTACAAGCCCAAGTACGAGTGCCACATATGCAAGAGGCGCATGGTCACACAGGAGAACCTCGAT
CAGCACTTGCTGACGCAGCACGAGAAGAGGGAGAAGATCGTGTGCGCCGAGTGCGGTAAAACGTTCACGAAAAAGGACTC
GTTCAAGAGGCACATGGCGGTCCACACGGGATGCAAACCACATTCCTGTCTCATCTGCAACAAGCCCTTCGCGAGAAGGT
CCCAGTTGCGCCAGCATCTGCTCATCCACACCGGAAAGAGACCGTTCGTCTGCGACATATGCGGCAAGGCGTTCACGCAG
AAGCCCGGTCTGATCTGTCACAGAAAGACGCATCCCGGGCCGCATCCTCCGTTGCCCGTTATGCCCATAGCGGACATCGT
CAAGGAGTTCACCGAGGGATACGTTCAGGAGATAAACGCGCGCGAGAACGAGGAGAGAATCGAAGAAGAATCTGTCTTGG
ATCCCCTAAGCGAAGTGTTTAAGATCGAATCGTCGATCTCGACCGTAGACTACGTGAACTGGATCAAGAAGGAGAACTTC
GAGGTCGTGCCTACGCATCGAGAAGCAAACGACGCAAGAACAAAGCACGACACGGAGACCGTGCTTTACTCGACGAACCA
CGCCGATCGAAAGACAAAGAAAAGAACGCTAACGAACCGTTTGGAGTGCGACCACTGTAGCCGCAGGTTCTTGAAGAAGA
GCAACCTCGTGGAGCACTTGAAGAAACACAGACACAGGTGCCCGGACTGCCCGAAAACCTTCAGGCTCCGTCGATACCTG
ACCTCCCACACGGAGAAGATCCATCGGCTGCAGGTGTACGATTGCAGCGTTTGCAATTACAAGAGCAACAACAAGGGCAC
CCTGAAGAACCACTACATACGACTGCACACGAACAATTACAATTTTGCGTGCGACGTGTGCGGTAAACAGTTCAAGATCA
AGAAAGCGTTGAACCATCACGTGAAGCAGAACCACAGCGACGCGCCGCCGATAGTGTGCGACGTTTGCGGCCACTTCAGC
AAGAATCTTCACGCGCTGAAGGCGCACATGAAGTACAGACACTACAAGCCCGAGTTTATCTGCAGAATCTGCAGAAGGGG
CATGACCACGCAAGAGAACCTGGAGCAACACTTGACGTGGCACGAGACCAGAGAGAAGGTGCTCTGTCCAACTTGCGGCA
AGAGATTTCGAGGACGCGATCTCGACTCCCACATGCGGGTGCACACGGGGGTCAAGCCTTTTCCGTGTCCGGTCTGCGGC
AAGTCGTTCAGAAGGCAGACCGCCCAGGAGCAACACGTACTCATCCACACCGGAAAGAGACCGTACGTTTGCGACATATG
CGGACAGGCGTTCGCCCAGAAACCGGGTCTCATCTGCCACAGGAAACGCCATCCTGGACCCCTACCGCCGCTACCAGTCG
TCTCCATCAAGAACATCGTCACGGAGTTCACCAAGGAGTACATTATGAAGAATACCATGATCAAAATCGAGTGA
>ColletesGigas_000236-T1 ColletesGigas_000236
ATGCAACCGTGGCAAATCGTCGACGTTGAGGGTTCCCTCTACTATGCCTTCCTTCCAGCAAATCAGACTCCAAAGTTCCC
AGAACACGAGAAACCGATCCCAAGATCGTCCAGCGAAGTTCTGAAGAACGATACGGAGGTAACGGACGAATCGTTGGTGT
TATTGGCGGACGAGGAACCGTCTCGTTCACCGACCGCCGACAGTCTTTGCAAAGTGAAGATTAAAAAGGAGGAGGCGAAC
GAGGCGTCGATGAACGAGGACCTCTGCAACGACGACAATAAAGTGTACGCGTGCGAGGAGTGCAACATCTGTTTCCCGGT
GGTGCAGATGCTAAAACGTCACAGGAACGCTGTACACGATCAGGCGCAGCGTTACAAGTGCAAGGTCTGCTTCAAGATCT
GCCGGAGCCTGGTCGCGTTCAAGATGCACGTGGCCCTCGAGCACAAGACGGACGAGCAGGAGCTGAAGGACGTGGACAAT
CTGACCTACGCCTGCAATTTCTGCAACTACGAGAGCACCAACAAGTCGACCCTTCACTCGCACATCAGCAGAAAACACTC
CGCCAAACGGTTGACCAGGAGCAAGACCAGCTACAGATACACCACGGAGCCGGAGGAGTATTCCTGCGACGTGTGCGAGT
TCAAGTGCCAAAATCGACGCAGGCTGAAAGAGCACCTCGAGCGGAAACACGCGTCGGAGTACAAGTACGATTGCGAGTAC
TGCGGGAAGAAGTTCAAGGTAAAGGGCGACATGAGGCTGCACGTTCGTTTCAAGCACAAAGAGGGCCCGATAGTCTGCGA
CGTTTGCGGGAAGACCTGCTCGAACAGCAACTCTCTGTACGTGCATCAGAAATGGGCGCACTTCAAGCCCAAGTACGAGT
GCGAGATATGCAAGAGACGCATGGTCACGCAAGAGAACCTCGACCAGCACATACTTCTGCAACACGAGAGGCGGGAGAGC
TTCGTTTGCGAGGAGTGCGGTAAATCGTTCACGGAGAATCATCGGCTGAAGCAACACATGATGACCCACACCGGCGACAG
GCCCTACGATTGCCACATATGCGGCAAAGCTTTCGCCCGTCGCACAGCCTACAGGCAACACTTGCTCATCCACACGGGGA
AACGTCCGTACATCTGTGATATATGCGGCAAAACGTTCACGCAAAAGCCTGGCTTGATCTGCCACAGGAAGTCGCACCCT
GGCGTGCATCCTCCGTTACCTGTGGTGCACATCGAGCACATTCTCAGTGATTTCATGAAGAAGGAATGA
>ColletesGigas_000237-T1 ColletesGigas_000237
ATGTCTTCCGATATTAATCAGAATTTTTCGCTATGTTTTAGAGGACGGGTCTGCGACAAGAAGATCTTAACTACGGATAC
TTCCGGTCGATTCATCATTGGGAATGATTCCATGCCGATGCAACTTTGCCAGCACGTCGATCCTAGCGGTAAATTGCATT
ACTTGTTGGTACCCGCGTTAAACGATCCACCGAAGTCCGAAGAAAGTACCAAGATGGTCGCTCCTCTGCTATCCGTGAAG
GTCGAAGAGACCGAGGATCAACACAACGTCCAGAAGACGAACGACGAAATGAACCGATACGTAGACTCTTTGATGCACTT
GTGCGAAGTGGCCATCGACTTTTTCTCTTGTGATAAGTGCGGGGTGAAGTTTCCCACAGAGAGCATGCTGAACCGACACA
AAACGTCCCACAAGATGACCTCTTGGCTCTGTAAAAAACGTCTGAGCCATAAACAAGCTTTCTCTGTGAGATCGGTGTCC
AGGAAACAGAACAGAAAAGTGCAATCGCAGAAGCCAACGGAGAAACGCAAACACTCGTGCAGTTTCTGCGACTTTGGTTG
CAGCAAACAGTCCGCGTTGACGTTGCACGTTCGAAAGAAACACAAGCCAGCCGTTTCCAAGGAAGTTTTACCGAAGATTA
CGTGCGCGATCTGTAGTTACGAGTGCGAGAACCAGTCGAGTTTGAGGAAACACATGAAGAGCCACAGGGACGCGAAGGCG
ATGTGCTTCAGATGCGATTCGTGCGATTTCACGTGCAAGAGAAGCAGAACACTGGTCTCCCACGTTGTTCGGAATCACCG
GAAGATCGAGGACATTGAAATCTCTTCGAAAAAGAAGTCCAAGATGGCGAAGTGCAACGACGATTCCTCGGGCAAAGAAG
ACTGGGAAGACACGTGTCTGGAGGAGAGCAAGATCGACATCAAGGATTCCATCATTTTGTGCACGCCCTCCGAGTTCGAG
TGCAAGAAGGAGCCCACGATGACCACTCGTACGAGCAAGAAACAAAGCAAGAAACCCGCGGAGGAGCTGTGCTGCAACCT
CTGCGATTTCAGATGCTCGGAGAAGAGAGCTTTGTATTCTCACAAGCGCCAGCACAAGGACGACACCGAGGTGTACTCGT
GCAACGAGTGCACGTTCAAGACCACCAAAAAATCGTCTCTGTACTCTCATATCAACAGGAAGCACAGAGTGACGAGACAC
TGTACAGCGGATGGGCTGCCGAAATTGTTTTACTGCAATCAGTGCGATTACAAGAACAAGAACAAGTACGAGCTGAAGGT
GCACGCGGCCAGAAAGCACACGGACGATTTCAAGTTCTCCTGCGAGACCTGCGGCAAGAAGTTCAAAGTCAAGGGCGACC
TGACGAATCACATCCGCTTCAGTCACAAGGAGCAACCGGTTATATGCGACGTTTGCGGCAAGACCTGCTCCAACAGCAAC
TCCCTCTACGTGCACCAAAAGTTCGCCCACTACAAGGCCAAGTACGAGTGCCAGGTGTGCAAGAGGCGAATGGTCACCCA
GGAGAACCTGAACGAGCACATGATCAAGCAGCACGAGAAAAGGGAGAACGTCGTTTGCGAGGAGTGCGGGAAAACGTTCT
CCAGGAACAGCAGACTGAAAGTACACATGAGAATCCACACGGGCGACAAACCGTACACTTGCACGATCTGCAACAAATCG
TTCGCGCGTAGAACGGCCCTGAAGCAGCATTTACTCATTCACACTGGCATCAGACCGTACGTTTGCGACATTTGCGGCAA
GGCGTTCACCCAGAAGCCTGGACTGATCAGTCACAGAAAGTCTCATCCTGGCTCGCACCCTCCCCTACCGAAAGTTTTCA
TCGATCACATACTGAACGACGTCATGAACAATTGA
>ColletesGigas_000238-T1 ColletesGigas_000238
ATGGTAGGAGAGTCTGTCGCCGCACAGCAAAGAAATCCAAAGCGAAATACGATTGTCCGTATACTAGTGGTTCGCAAATG
GAAATCCCAAATGGATGAAGCATCGAGCGTAACATCCAATCGAATTCTTTCAACGAACCGTAAGCAGCTGGATCACCCTC
ACCGAGTATCTCAAGAAAAGCCACCGATCACGTACACTCGTGTTGCCAAAGTTTTGACAAACAACAAAGGAAATCAGAAG
CAACTAAAAGTAGAATCTCCAGAGAAAGAGGAATACCCAGCGAACGTAGAACCTTTGGAGAACGCGGTACCGCAGAAGAC
CGAAGTCGAGGTCGATCAGGTGCTGGACGAAATTCGAAACACCTGTCCGTTCTGCGAGAAGCGTTTCATCAATCCTGAGA
GGGTGGAGGTCCACGTGGCCTACGTGCATCGTAGACAGTATCAGTGCGACCTGTGCAAGAAGGCTTACCACACGGCGGAG
GAGCTGGATGAGCACAAAGTGATCCATCGATCAGATTACTTCTTCGAGTGCAACGTTTGTCGCGTGAAATACAAAAGCAG
TGGCAGCCTGAGGAGGCATCAGATACGCAATCACAGCGCGTACGAGCCGAAATACGTCTGCGAGCACTGTGGTCGCAACT
ATAAGCTGAAGATAGACCTAACGCAACACATAAAAAGGACCCACGACTCGGAGCTCAGGGTCTGTCGATTCTGCGGCAAG
GAGGTGAAGGACGTGAAGACCCACGAGTGGAGACACATGAAACGTAACGGCGAAATGAAATACAAGTACACCTGCCATTT
GTGCAGGAAGAAGTTCCTTCATCAGAGCAGGCTGGACACCCATCTCAGACTTCACGAGAGGGGCTTCAAGTGCGAGGATT
GCAACAAGGAGTTCCGTGGCACGCGCGAGCTGGCCAACCACAGACAGTTCAATCACGGCCAGGCGAAGATTTACAACTGC
ACTCTGTGCCAGAGAAATTTCAACCAGAGCGGCAACTTCCATCAACACGTGTTGACGCACGCTGGCATCAGGCCTTACAG
ATGCGACATCTGCGAGGAAGACTTCACTCAACGCTCCAGTTTGCTCAGGCACAGGAGACAGCATCCTGGACCACTGCCAC
CTATGCACTCCAAGCACACCCACATCGCTGACCTGGCCAGGAACTATCTGCAAAAGCTGCAGACCGATCAGGTCGACAGG
AACAACGTGCTGAACACGAAATTGTACAACGCGCTAGACCCACTCGCTCCGACTTTTCTGATAGTGAAACTAGAAGATAA
TTACTTTCGGATACCGACGTCGCTGAGCGTGTACATGATGAAGGAACCGGCACCAGGCGAAGAGGCGAACACTACGGTAA
CGTCGAAGGCGGACACGGCGTCGAGGTCGTCCACGAGCCAATCCGCGGAGAACGTTAAGGATAATGCCATCGACGATCAG
TTCGACGACCTGGACGACGCGCCGTTAGACTTCAGAAAAAAACAGGTGGAGGAGAAGTTCAAGACCGAGAAGTTGAAGAA
GAAGGTTCACACCTGCGAGATATGCTACGCCTCGTTCGACCGTAAGAGCAAGCACACGAGGCACATGTACAAGCACAGCA
ACTCACGGCCCCATAAATGCGAGATATGCTCGAAGGGGTTCAAGACCAGCGCCCATCTGGCCCGACACATGGAGATACAC
TACGAGCCCGTTACCTGGCACAAGTGCAACCTCTGCGACTTCAAGGCGCGCACGAAACCCTACCTGAAGATACACTACAT
ACGCAAGCACACGGAGGACTACAACTACAAGTGCGAGCAGTGCGGCAAGATGTTCAAGGTGCAGTCCGACTACACCACCC
ACGTGAAGGACCACGACACGGAGTCGTGCGTTTGCGACATCTGCGGCTCGTCTTACCCCAGCAAGAGCTCGCTGTACTTC
CACAAGTACTACAAGCACAAGACGAAGGTGAAGAAGTTTCAGTGCCAGACCTGCAACAAGAAGTTCAAGACACAGAAGAA
CCTGGAAAGTCACACGGAACTCCACAAGATCAAGTACGTTTGCGAGCAATGCGGTATGGAATTCAAGACCAAGTACGGTC
TCACGAAGCATTTAAGGACTCATTCGGGTGAGAAGTCGTATCTGTGCGCGATTTGCGGCAAAACGTTCGGCTGCCTCAGC
TCCCAGAAGATCCATCTGCTGACCCACGTCGGCGAACGGCCCTACATCTGCGACATTTGCGGCCAGAGCTTCACCCAGAG
GTCACCGATGATGCTGCACCGGAGGAAGCATCCTGGCATCCATCCGCCGCCGCCGCCTATCAAGATCACCAATCTGCTGC
ACGGTGTCCAGGACAAGATCATCGTGAACAAGAGCTCCAAGTCAACCGTACGCGATCCACTCGAGCAAACCTATCTCGTG
GTGCACAACGTCGACAAATATTTTCTTCTGCCTATTAATCACAACGCCGATACCGTCAAGCGAGAGAAAGAAGAGAAAGA
GGAGGCCTCGGACATCGAGATTAAAACGGAATTGCCCGACGAGTTGCCCGACGAAACGTCCAACGAATTGCCAGACGAGG
AGGCCACCGACTATCCCGGAGAGTACGTTCAGAATCCGTTCCAAGGGTTGGTCGACGAGAAAGGGTCTCACAAACCGGCA
GCGAATCAGAACGTGCATTTCCGGAAGTCGTTCGTATGCGAGTATTGCACCAAGGCGTTCGTGGCACCTTACTATCTGCG
CAGACACCTGGAGAGCCACAATCACGCGCGTAATTTCGAGTGCACGATCTGCCATCGACGACTGAAGACCAAGAGGACCT
TGCAGCTGCACATGGAGCTGCACGAGCGCAACTGCAAAGTGTACAAGTGCAGCGACTGCGACTTCATGTCGAACCGGAAG
CACAGCCTGAAACGACACCAAATCAGAAAGCACACCAAGTACTTCCCGTTCAAGTGCCAGTACTGCTCGAAGCTGTTCAA
GCTGAACGCCGACCTGACCAGGCACATGCGACAGCACGTCGTGGCGCCGTGTCTCTGCGAGAACTGCGGCACGGCCTTCC
AGAACGAGTACTTCCTTCGACTTCACCATCGATCGTTGCACAAACCGAGCAACAGCTATTCTTGCAAGGTCGAGGACTGC
ACGGACGTGAAGGCCGAACAGGAGACGTCCGAGTGCTCCAAGCCCAATCAGATAGTGAGGAGATCGAACAAGAAGGTCAC
ACCGACCACGTACAAATGTCCAAAATGTAAATGGCGTTTCCGTAATTGGAGAGTGCTTCACAGACATCTGAAACGCCACT
TGCTCAGTTACAAGTGCGACAAGTGTGCGGCGATATTCAAGTCGCAAACACCGAAGAAGAGGACGGTGAAAAAAAGAGTT
CTAGTCAAAACGTCGCCGAAAACTGCGACACCGGCCACGAAAAGATCACCGACTAACACGGCGACGAAGAAGCCGAAGGC
GGAAGCTTCGCAACGGGAAGAAAGTGAAAATAGTGAAGAGACAGTGAAGCTCGAACAAATCTACTGTGATATCTGTAAAG
TTACCATCTACGCGAAAAATTATAAGAGACACATGATGAAACATAATAATTCCAATAGTTTCCAATGCGAGCTGTGCTCG
AGAAAGTATAAACATAAAAGAACTTTAACGAGACACAAACTGACTATACACGGAGAGGCGCTTTTACACAATTGCCAGTA
CTGTGACTTTACGACTGTTCACTCCTCCTACTTGCAGGTTCATATTATGCGTAAACATACCATCAGTTTCCCTTTCCCCT
GCGGCAAGTGCGACCGGAAGTTCCGCATAAAAGCCGATTTCATGAAGCACATGGTCACCCACGACGGGGAGCCATGCATT
TGCGACGTGTGCGGCACCAAAGTGGCGAACAAGATTTCCCTCTACTTCCACAAGAATCACAATCACACAGTGAAAGACGC
CAGGTACCCGTGCCCGATATGCAAGAAGAGGCTGCAGACTCAGAAGAATTTGGACAGCCACGTTCAACAGCACGACCGGA
AGTACATATGCGAGGAGTGTGGGATGCAATTGACGCGGAAGACCGCCCTCAGGAAGCACATTCGGACCCACACGGGGGAG
AAGTCGTACTCCTGTCACATTTGCTTCAAGGCGTTCGCGAGTGCAACCAGCAGAAAGGTGCATCTTCTGACTCATTCTGG
TGTCAGACCGTACGTTTGCACGATATGCGGCCGTAGCTTCACGCAACGTCCAGCCCTCTGTGTTCACTGGAAGAAGAGAC
ACCCGGACGCCACGGAATCCCCGCCATCCGTGTCCATAACGAACATTATCAATAGCATAACGCGAAACAACGTCAAAGTA
AAAGACGACGCGAGATCGACGCAGCATTTAACTCAGAAGAGTAAAATCAACGCTGGCGAATTAATGGTTCCACGTAAAAC
ACCAGGCATTCTCCAACGAAGAATCGTGTTTCGAGCGTCGAAAAATCGCAAGCGTAAAACCGATAAACGCCTAGTCTCGT
GCGACGCTCAAATAGAAAAGCTCTCGTCCGAGCACTCGAGTTTACAAGAAGAAAAGTTGTTCACCAACGAGAGATTGTTA
TCGAGACACTCAGCGAATCGAAGAACGCTATTAAACAACGAAGAAAACAATTGCTCGTCCGAGTTACAAAATAAGGAGAA
GAACACAGCGCAACGAGACGATCTTTACAAGAAACGTCACGACGGTACTTACACCTGTGACATTTGCCAGTCGGTGTTCG
AGCAGAAAAGCAAAATCCTGCGTCACATCACCAGCAAGCACAGCTTCCATCGACCCTTCAAGTGCGCAACCTGCGACAAA
ACGTTCAAGTACAAGTGCGACTTGAAGGCTCACAGACTGGTTCACCAGGAGGTGGACACGAGCCTGTTGCACTGCTGCGA
CAAGTGCGACTATCGTACCAAAACGAAGAACAATTTGAAGTCCCATTACATCAGGCGACACACGGACGATTACAAGTTCG
CTTGCGAGCACTGCGGGAAACGTTTCAAAATGGAGTGGGACTTGAAGTTCCATATCGGCACCCACGGCAGCTCCCAGCAC
ATGTGTGACATCTGCGGGAAGTTCTACACGAGCAACTATTCCCTGTACAAGCACAGGAAAGTGGCCCACTTGAACGAGTA
CAAGTTCCAGTGCAGCGTCTGCAACAAGAGGCTCCTGACGCAGGAAAATCTGGGCAATCACATGCAGCAGCACAGCAGAA
CGTACGAGTGCAAGGAATGCGGTAAGGTGTTCGCTTCCAAGAGATATTTAGCGACGCACATGACCACCCATACAGGCGTA
AAACCGTACACCTGCCATATCTGCAAGAAGAACTTTCGTACGTCCACCATGAGGAACACGCATCTACTGACTCACTCGGC
GGAGAGACCACACATCTGCGATCTCTGTGGACACTCGTTCAAGAGAAAATATTACATGATAGAACATCGAAGGAAACATC
CGGACGCCCACCTGTCTTCGCCACCTATGCCCCTTGGGAAGAACAAGAGTATCGTTGATTCGAACGTGGACATCGCGGCT
GGACTTCAAGCGGAGGTTTCTTCTTAA
>ColletesGigas_000239-T1 ColletesGigas_000239
ATGGTTCACAATGAAATTATTTTGGTTCAATGTTCAACAGATCCATCGCCTGTACTGAATTCTACATTCCTTCGAGTAAA
TACTTTCCAGAAATTGGTTAGTGCTCGTTCGGTGCCAAAGATCGCGGATAAACCTGCTATACAGAACCCAGCACAACCAC
ATTTTGTAGTGTGCCCCGGAGTGCCCATTCTGGATCAGGATACAAGTGATCAGTTTCCGGTTGAAGTTAAGGCCCCTCCT
ATTTCCGACGACGAAGAAGATCGTAATGTTCGTAGCGACGTTGAAAGCAACTGTGATGATGTTAGTAGTGAAAAGACACT
GGAGGACGACGACGACAGTGACATGAACGATGATTTGTACCTAGGAGGAGTGAATTATTGTTCTTTGCCACACTCTGCGG
CGAAAAGAGTTAACAACGATATAGTACCGAACGGTGTCACCAACGATTGCACGCCACAGATAGTTAAAGAAGATCTCGTG
AACACAGAGAAAGCGGTTTTAGTGCCCGTTAGGGATCCAGTCACGAGAGAAATTAAGAACATGTTAGTACCGGTCGAAGT
AATGGACGACACAGGATTCAACATAATCAAAACCGTCCTGATACCAATTCAGGACGAAGATGGTACGATGGCGTATGAGG
TGAAGAAGGTCACAGTGCCGCTAAAACCCGAAATGTGGACCGTGCCACAGATGAAAACCGAACCACTATCGACCAGTACA
CCTGCTCAAGCGAACGAGAAAACAGTGGAGGCCAAACAGCCTCGAGAAAAGGAAGCAAAAATAGAGATTAAAAAGAAGAA
TTGTGAGAAACCGGAAGAGGTGAGCCCGGAGCAAGATCCGGGGGCAGAACCAGAACCCGACACGCCGAAGGAAGAAGTGG
ATCTGATACTGGAGAAGCTGCGAAACGTGTGTCCGTTTTGTCAGAAGAGCTTCATAGACGCGAAGGAGATGGACAGGCAC
GTTTTTCGTAATCACAAGAAACCGTATCGTTGCAAACAGTGTTACCTCGTTTATTTTCGAAAGGAGTCGTTCGAGGATCA
CATGAAGACCCACAGCGTGGATTACCTGGAGTGTCCGTTTTGTCGTATGAGGTACAAAAGCATGTGCGGGCTCAGGAATC
ATCAGATCCGCGTGCACAGCACCATAGAAGCGAAGTTCGTGTGCGACCACTGCGACAAACGTTACAGATTGAAGAGCGAT
CTGGCCGTACACATCGACCGGATCCACATGAACGTCACCCACGTTTGCAGATTCTGCGGCAAGTCCGTGAAGAACGTGAT
GGAGCACGAGTACCAACACCAGAAGGCCAACAAAAAGGTCGACTGCCAGTTCCGTTGTCACCTTTGCCCCAAGAAGTTCC
AAGTTCGTAACAGTCTGGACAACCATCTGTTGATGCACAAGAGGGGCTTCAAGTGCAACCATTGCAAAGAGGTTTTCAAC
CGTCCATCCGCCCTTAAGGTGCACAAGGAGGTGGTGCACGGGCCCAGCATGGTGTGCACGATCTGCGACAAGAAGTTCAA
CAATAGAACCAGCTTCCACAAGCACGTGGTCGTTACCCACGGTGGCATCAGGCCGTACAAATGCGACATTTGCGGGGACG
ACTTCACGCAGAGGCACTGTCTCATTAAGCATCGAAACACGCACCCGGGCCCGCTGCCTCCTATCAGCAACAAAACGCGA
ATCGCGGACATAGCTAAACAAATTCTGCAAAAACCTTGA
>ColletesGigas_000240-T1 ColletesGigas_000240
ATGAATGGATGTTTCAGGATACCAACGATCGCAGATACGTCTACCGTACAGAATCCGGCCCATCCACTTTTTATAGAATG
TAACGGATCCTCTGTTTCGGACCAGGACGATATTCCGATACAAATTAAGCCCGCTCCGATTTCCCACGAAGACGAAGACA
GTATTGACTCGTTAATGACCGACGGTAGTTATTGTTCTGCGATAGAGATAGTTAAAGAAGAACCATATCTGGAAACAGTG
CCTGCAGTGTTGGTGCCCGTGAGGGACCCAGTGACAAGAAACATTCAGAGCATGTACGTACCGGTTGAAGTGAAAGACGA
GACAGGCTTGAATATCATTAAAAGCGTTCTTATACCGATCAAGGACAACGACGGGCCAGTGTCCTACGAGATCAAAAAAG
TTGTAGTACCTATCAACCTGCCACCAAAGACTAGCAAATTACCTACCAAAGATACAGATAAAAGTAAATCAAAAAAGATT
GAGAAGGGAGACGACAAAAGGCGTAAACAGAAAGTAAAGAAGAGTCAAAAGAAGAAAGAAGGTTCACAGAAAATAGCAGC
AACCGATGCATCGAAAGAAGTAGATGAGATTCTGCAGAATCTACGTACAGTTTGTCCACTTTGCCAAAGGAAGTTCAAGA
GCGAGAAGCAAATGGGCAAACATATATCGAGGGACCACAAAAGACCGTTTCGTTGCAGGAAGTGTTACGAAAGTTACGAT
TCGCAGGGTGCTCTCGACGCACACCTGAAGTCTCATCAAAAGGACACTCGCCTCGAGTGTCCTTTCTGCCATTTGAAGTA
CAAACGCATGTCTGGTCTGAGAATCCATCAGATACGGGTGCACAGCAGCGTGGATCCGAAAACCATACGCGATCGAAACA
ATGAGAGCTTCGTGGTCAGTGCTGATCTGAGAGAACAGAAACCGCATCCTTTATGGATGAAGACCTTCTCCTGCGAGTTT
TGCAACAAGGTTTATCCTCGACAGGCTTACTTGGTGGCTCATCAGCGCATTGTCCACGGGATACAGAAAAAAGAACCGAA
GTTGTATCCGTGCGACGTCTGCCATCGAAATTTTGTCACGGAAAGCAACCTTCGAAACCACGCTACTTCGCATTCACAGA
GCTTTCTTTGCGCTGAGTGTGGCAAGGTACTTGCAAACAGATATTCCCTGCAATTGCATACGCGAAAGCACACCGGTGAA
CGTCCCTACGAGTGCCAAATTTGCTCAAAATCGTTCACTTCCTCGGTTGCACTCAGGGTGCACAGGGTCACTCATACTGG
GGAGAAACCGTACGAGTGTGATCTGTGCGGACAGAGGTTCACTCAACGGAGCAGCATGATCACTCATCGTCGCAAACACC
CGGGGAATCGTCCTCCACCTCCTCCTCTGATTCTCAGTAAACGCGAGAACGATGGGAATTAA
>ColletesGigas_000241-T1 ColletesGigas_000241
ATGAATGGATGTTTCAGGAAGCCTACGATCGCTGAAACGTCTACTACACATAACCCACTGCAACCACTTTTTATAGTATG
TAAGGGATTTCCTATTTTGGACCAAGACGAAGTACCGGTTCAAATTAAGGACTCCCCGCTTTCCGACGAAGACGAAACCT
ATAGCATGCAGATCGATGTTGACCATAGATATGATAGTAGTGAACGGATGATGGAAGAGAATAACGAAGTTGACATTAAC
GATGACCTGTATTCGAACGAATCGAAGTATCGTTCGTTGCCATACGAAGTCAGTAATCATGTTTCGTTATCGAAAAAGGT
TAACGGTGATTTCGCGGCGGATGATGTTAAGGAAGAGCCAATCATGGACACGGTACCGACAGTGATGGTGCCTATTAGGG
ACCCAGTGACGAGGGAAATTAGGAACACTTATGTGCCAGTTGAAGTGAAGGACGAGACAGGGCTGAACATTATTAAAAGC
GTTCTTATACCGGTTAAGGACGAAGATGGTTTGGTATCCTACGAGATCAAGAAGGTGGTCGTGCCCATCAATCCCGAGCT
GAGCCTGCCAACGAAGAAAAAGAAACCGTTGCAGGTCAAGTTGAAACCCATGAAATCAAAACCAGAGAAAAAGAAGACCA
GAGTGCAAAGAAGGCAGAAGAGAGTTAAAGCTGTACCAGCGAAGAGTAAGGAGTCGAAAAGAAAAATAGGGGACAGGGAG
GCGAATAATTTGGAAGAAGAATTTGAGATTGTACCTGCAAAAAAGTTGAAAGGGGAAGATATACAAAGGAAGCAGAAAAG
AGTTAAAACTGTACCAGTGGGGAGTAAGGACTTGGAAGGGAAGATAGAGGACAAAGATGAAGTGGACCAGTTACTGGAGA
CTCTGCGAAATACATGTCCCCTTTGTCAGAAGAGATTCAATAACGAAAAACAGATGGAGAGACATATTCTCAGGGCGCAC
AAAAATCGTTATCGTTGCAAGAGTTGTCAATTTAGTTACGCCTCCGAGGACGATCTCAAGAAGCACATGAAAACTCACGA
GAAGGACATCCTCATGGAGTGTCCTTTCTGTCATTTAAAGTACAAACGTATGTGTGGACTCAGAGCCCATCAAATTCGGG
AGCACAGCACCGTGGATCCGAAGTCTGTGCGTGGACCTAACGCAGACCAGTCCATATCTAACTATAATCTAAAGAATAAA
AGTGCCAGTCAACCAGCGACGAAAAGGTACATCTGCCAGTTCTGTGATAACGCATACCCCAAGAAATCTTATCTGGTGGC
TCACAAACGTATTGTCCACGAGATACAGAAGATGGAATCGAAGACGTTTCAGTGCAAAATTTGCAGCAAGAAATTTGTCA
CGGAAGACAACCTTCGTGTGCACACCGATCTGCACACGCAAAGCTTCCTCTGTTCTCATTGCGGCAAAAAGCTCGCCAAC
AAATACTCGTTGCAGTTGCACATTCGAACGCATACCGGCGAACGACCGTATCGGTGCAAAGTCTGCTCGAAAACCTTTAC
TGCATCGGTTGCACTTCGAGTGCACAGACTCACCCACGAAGGTAAGAGGCCCTACGCGTGCGATTTTTGTGGGCAGAGGT
TTACTCAACGAAGCAGCATGATGGCACATCGTCGCAAACATCCTGGAAATCATCCACCACCGCCTCCTGTTTTCCTTGGC
AATTTTGACGACGACAGTGATTAG
>ColletesGigas_000242-T1 ColletesGigas_000242
ATGAATGGATGTTTCAGGAAGTCTACGATAGCTGAAACGTCTACTACACAGAATCCGGCACAGCCACTTTTTATAGAATG
TAATGGATTCCCTATTTTGGACGAAGATGAAATACAAACTGAGGTCCCTTTGATTATCGACGAAGACGAAGACCATAGTA
TGCAGAGCGAAATTGAAAACAAATACACTGACAGTTTAATATATTTAACGAATGATAGCAGTAATAATAACGATTTCTAT
GTAAACGAAGTGAAGTATCGTTCTTTGTCAGATGTAGATGATGACTCGTTATCGTGCAGAGTCAACAATAATTCGTTGAA
AATTGAAGTCAGCGATAGTTTCGCAGCAGATGGAATTAAAGAAGAGTGTATTGATACAGTTCCGACGGTTTTAGTGCCTG
TCAGGGACCCAGTGACAAGAGAAATTAAGAGTATAAGTGTACCATTTGAAGTTAAAGACGAGACAGGTTTAAACATTATT
AAAAGCATTATCATACCTATCAAGGATGATGACGGGTCAGTATCTTATTACGATATAAAAAACGTGGTAGTTCCAATCCA
TCCAGAGCTCGGCTTGCCACCAAAGACTAACGCGCTATTATCACCCAAAAATAAAGCTAAAACAATAAAGACAAAGAAAA
GAGATGGCAAGAAACTTAAACAGAAAAAAGCAAAGACTACAATAGTAAATAAGAGTAAAAAACAAAGAAGAGAAGAAGAA
TCAGAGAAAATACCAGCAACTGATACACCGAAAGAGGAGGTGGATGATATTCTACAAAATTTACGCACCGTTTGTCCACG
TTGCCAGAAGAGCTTCAAGAGCGAGAAACAGATGCACAAACACATATTAAGGGACCACAGAAAACCGTTTCGTTGTCAGA
GTTGTTACGAAAGTTACGATTCGCAGAACGCTCTCGATGCACACATGAAGACACATCAGAAAGACACTCACCTCGAGTGC
CCTTTCTGCCATTTGAAGTACAAACGCATGTCCGGTTTGAGAACTCATCAGATACGGGTGCACAGCAGCGTGGATCCAAA
AACCATACGCGACCGAAATAAAGAGAATTTCACGGCCAGTGCCGATCTGGAGGAACGCAAACCCCATCCTTTGTGGATGA
AGACGTTCCCTTGCCAGTATTGCAAGAAAGTTTACCCTCAAAAGTCCTACTTGGTGGCTCATAAACGCATTGCCCACGGG
ATACAGAAAAGGGAACCAAAGTCGTTTCAGTGCAACGTCTGCAACAAGACATTTGTCACCGAGAGGAACCTCGTCAGCCA
TGTGAATTTGCACGCACAGAAATTCCTGTGCGCTGAGTGCGGCAGGGAACTGGCCAGCAAATATAATTTGTACCTGCACA
TGCGAACGCACACCGGTGAACGGCCTTATCAGTGCAAAATGTGCCCCAAGTCTTTCGCCAAATCGGTTGGGCTTAGAGTG
CACGCGCTCACCCACACTGGGAGGAAACCGTACGTCTGCGATATTTGTGGACGCGGATATACCCAGCGTGGTAGCATGAT
GATCCATCGTCGCAAACACCCCGGGAATCATCCCCCAGTTCCACCCATATTGCTTGGGAATGTTGTGTGCGACAGCGACT
AG
>ColletesGigas_000243-T1 ColletesGigas_000243
ATGTCGACGATCGAAGATACGCCTACTACACATAACCCAGTGCAACCAATTTTTATAGAATGTAACGGAGCTCCTGCTTT
GGACCAGGACGAAGTGTCGATACTTAAGGATTCCCCGGTTTCCGACGAAGACGATGAACATTGTATGCAGAGCATCGTTG
AAAGACACTTCGACGATATTGCTACTAATCGGATAATGGAGGAGGATAGTGAAACTGACGCGAACGATGATTTGTATTTA
AGTGAAGTGAATAATCGTTCTTTGTCAGAACTTAATCGTGACTCGTTCTCGTGCAAAGTAAGCTGTGATTCGTTAACGAC
CGAAGTTACCATCGATTCAGCTACCGATACGATTAAAGACGAGCCATCTACCAACGCAGTGTCGTCGGTTTTGGTACCAA
TCAGAGACCCACTGACGAAAAGAATCAAGAACATGTACGTACCAGTTGAAGTCAAGGACGAGACAGGGTTAAACATCATC
AAAAGTATTCTCATACCGATCAAGGACGAAGACGGAACGGTATCGTACGAAATAAAGAAGGTTGTAGTGCCGATTAATCC
TGAGCGGATTCCACCAAAAAAGAAAGGCAAAGCGTTGCAGAAAATGGAAAAGTCCAAGTCTAAGCAACGACAGAACAAAA
GACTGCGAGAGGAGGATGCGCAAGGAGACCAGAATAGCGTTGAAACTATACAGTTAGAGGGGAAGGATGAGAACGAAAAA
CGTGCACCGAAAGACGAAGTGGATCAGATACTAGAAACTTTACGAAACATTTGTCCCCTTTGTCAGAAACGTTTCAACAA
CGAGAAACAGATGGACAGGCATATTCGCAGGAAACACAAAAACCGTTACCGTTGCAAGAAGTGCCATTTCAGTTATGCTT
CGGAGGACGCTCTCGAGAAACACATGAAAACTCACGAAAAGGACACTTACGTGGAGTGCCCTTTCTGCCATTTGAAATAC
AAACGTATGTCTGGTCTGACTGCACATCAGATTCGGGAACACAGCACCGTAGATCCCAAGTGCAGCAAAGATTCGATGTC
CAATTGTAGCTTGGAGCATCAAAAAGCCAATCAGTCCACGACGAAGAGCTATGCCTGTCAGTATTGCGACAATGCTTATC
CCCAGAAATCATATCTGGTGGCTCATGAACGCATTGCTCATGGGGTAAAGCCGAGAGATCCAAAGAAATTGCAGTGCAGC
GTCTGCAAGAAGAACTTTGCCACAGAAAGGAACCTCCGTAGACACGCCAGTATACACACCAGTTTCCAGAGCTTCCTTTG
CGCTCACTGTGGCAAGGAATTTGCCAAGAAATACTCTCTCGAGCTACACACTCGAATGCACACCGGCGAACGACCTTACC
AGTGCAAAGTGTGCTTGAAATCATTTTCCAAATCGATTACACTTAGGATGCACACGCTCATCCACACTGGGAGGAGGCCG
TACGTGTGTGACATTTGTGGACGCGGGTTTACCCAGCGTGGTAGTATGATGACCCATCGCCGTAAACACCCTGGAAATCA
TCCGCCAGTTCCACCCATATTGCTTGGGAGTCTGAAGAACGACGGGGATTAG
>ColletesGigas_000244-T1 ColletesGigas_000244
ATGCCAATTCGAATTAAGGACCCTCCACCTTCCGACAATGAGGATAACAGTAGTGCACAGTGCGATTTCGAAAGCAATTA
TGATTATCTCGATATGAAACCAAAACTCGAACAGGAAGACGGAATTAATGATTTTGTTGAAACAAATTGTTGTTCGTTGC
CAAACATATCCAAGGATAGTTGCATGTCAAGTGGATTTAATAATAATTCACTTGAGACGGAAGTTAAGCAGATTAAAGAA
GAACCTTATGTGGACACAGCTGAGGTAAATGATGGCCTGAGATCAAATATAGTCGTATTTGCGTCAGTTGGTATTAGAAA
CAAGACAGTGTATACCTGTGTTCGGATACCAGATCTGAATCCATCGATGTCTGCTGACTTTGAGAACGCTGAGGACCAGT
TTTATACCGGATTGATGCAACCCCCAAAAATGGAAGACAACGTTCTACCAAGACTTCAAGAGTCAGTATCAATGACGGAT
ACGTGTGGAAGCGAGGTACAGTCGGTATATGAACATCTGCCAACCGTCTGTCCATACTGTCACAACACTTACTCTTCCAA
GAACGGGATGCAAAAGCATTTTCGCAAATACCATCAGAATCATTATCGCTGCAACGACTGTCAGTACATTTACGAAACCC
AGGATCTGCTCGATGAACATTCCAGGAGTCATAAAAAGCCCCCGTTTCAATGTACTTCTTGCAACAAGAAGTACAAACAC
ACGTGGGGATTGAAGCAGCATCAGATTCGTGCGCACAGCACCATCGAACCGGAAGCGGTAGGCAAGAAGGACAACGAGGA
TGTGAAATGCAATTACGAGTGCCAGAATAAGGACAACGAAATGAAAACCTTCCACTGCGAGCACTGCGACAACGCATACG
TGCGTTACTCTCACCTGGTGGCTCACGAACGCATCACTCACGGGTTACAGTCGAATCGACCTAAACACTTCGAATGCAGC
ATCTGCAACAAGTATTTTTGCACCGAATTAAACATGCTCAATCACTCTAAATTGCACGGTCAGAGGTATTCTTGCGATTA
CTGTGGCAAGTCGTTCAGAGACAAGTACCTTGTGAGAATACACTTGCGAATGCATACTGGCGAAAAGCCATTCGAATGCA
AAATTTGCTTCAAACGCTATGCTCGAGCGAACGGGCTCAAGTTGCACATGATCGCTCACTCGGGGAGGAAGCCTTACGTG
TGCAACATTTGTGGCCGAAGTTTCACCCAGCGGGGCAGCATGATGATTCATCATCGCAAGCACCCAGGGAATCATCCACC
ACCGCCACCTGTGTTCCTTGATTCTTCAGCAACAGAAAAGTCTTCTACACTGAACCCAGCACAACCACTTTTTGTAGTAT
GTAATGGACCTTTTGTGGGCCAGGAAGAAGTGCCAATACAAATTAAGGACCCTCCAGTTTCCGACGATGAGGATAACTAT
AATCCACAGTGTGATTTGGGATACAATTACGACGATGTTAAAGAACTAAAAACGGAAGGAAAAGAAGCAAAAAAGGGCAT
TAACAATCTGTCACTGGATGGAACGGATTCTTGTCCGTTGACAGTTGAACCTAACGATAATGTTAATTCCCTGGTGACAG
AAGTGAAACAAATCAAGGAAGAACCTTTTACAAGCCCAACAGTGGCCGATTTGGAACCTGTTACGGATCCCCTAACAGCA
CAGCGTACAAATACGTTTGTACCAATCGCAGTGAAGATCGAGAAAGAAGTAAACGTCTCTAACAACGTTCTGACGGAACA
GGGTGGCGAACAACAGCAAATCGAAACATTTCCATCGATCAGATTAAACGGAAAACTCATTAGGCTTAAGTTCGCTAACT
TACAAATGCCGAAGAAAAATCTTGGAAGCGTGCAAGCGAAGGAAAAACAGGTGATGAGACGGAAGGGGCACAGTTTTCAG
GAAATTCCAGTGGTAGATACAGCAGTAGGTGACGTGGAGATGGTGTACGAAAATCTACGAACCATGTGCCCCTACTGTCG
CAACACCTACGCTTCCATGAACGTGATGGACAGACATTTCCGGAAATTTCACAAGGATCATTACCGTTGCAAAAAGTGCC
AATATATTTACGAGTCGCAGGATCTGCTCGACGAGCACTACAAGTTGCATACGAATAAACCCACTTTATTTCAGTGCACC
AACTGCAAGAAGAAGTACAAACGCCTGTGGGCGTTGAAGCAGCATCGAATTCGCGAGCACAGCATCATGGAACCGGAAGC
GATCTGCATCGAGGACGACGATGGCTCGAAGACCTATCCCTGCCAGCACTGCGAGAACGTTTACCCGATGGTCTCTCAAC
TGGTGGCCCACGAACGCATCACGCACGGGATACAGGAGAGACGACGCAAGGACTTCCGGTGCGGATTCTGCAAAAAGTAT
TTCTGCAGCGAGGAGAGCCTGCGCGATCACTCGAAGATACACGAGCAGAAGTACGTCTGCGACGATTGCGGCAGGGAATT
CAGAGCGAAGTACCTCGTGAGGCTGCACATTCGGAAGCACACTGGCGAGAAACCGTATCAGTGCAAGATCTGCTTCAGAC
GCTACGCCCAATCGAACGCCCTGAAAATGCACAAGCTCACGCACACAGGCGAGAGGCCCTACGTGTGCAACGTTTGCGGC
CAGAGCTTCACGCAGCGGAGCAGCATGATGATCCATCATCGCAAGCATCCTGGAAATCATCCAATACCGCCTCCCGTGGT
GTCAACGATCGCAGAAACGTCTACTTCACTGAACCCAGCTGAACAACATATTAATGTATGTAACGGACCTGTTTTGGGCT
TGAATGAAACGACATTTCATATTAAGCCCCCGCCAGATTCGGAGGAGGAGGAGGAGGATAGCGATAGTCTGGAGTGCGAT
TTTGAAAGCATTTATGATCATGCACACTTACAGGAACCGAAAGTGGAGAATGAAAGTCCTCCCAGCAATTCGTGTCAAGA
AGAAACAAATCGTCCTGTGGCAATCAACGTCAACAAAGTGTCGAGCGGAACTAATACTGACCCGTCGCTGACTGAGGTTA
CAATGCCTAAAGAACAACCTTGCAAGAACCCGGAGAAGAAGAGTACGGAACCTCCCAAGAAACCATTAATAGCACCATGT
AGGAATTTGTTTGTACCAGTCGAAGTTAAGGACGAGCCAGTAGCGAACCTTACTATCGAAGATTTGTTACCGAGACAGGA
TGGAGACGGATCAGCGTCCTCCAAGGATAACTTCAAACCGTTGCTGGCCAAGAAAATAAAACCCATATTACTGAAACCAA
TAATAGGCATGAATGGGAAAATCATACGTTTTGAAGTGTCCAATCTGCATCCAGACGGGCCAGAAGACGATGTAAGCACG
AAGAGAACTCGAAAGAAGCCAACAATCGCACCTGTAACAGAGGAACAGCAGGTGGCTGACAAAGTGGAAATGGAAGAGGA
CAATTTACCAAAAATTTGCCCGTATTGTGAAAACGCTTACTCCACCGAGGATGCTCTGGACACGCATTTCCGCAATTATC
ACCAAAACCATTATCGTTGCAAGAAGTGTCGATACATATACGAATCGCAGGAGCTCCTCGAGGAACATGAAGAGGTTCAT
GAGCAAGCCTCTGGTCCTCTGCAGTGCAACATCTGCGAGAACACGTACAAACGTCCATGGGGGCTGAGACAGCATCAGAT
TCGCGTTCACAGCATCATAGAACCGAAGATAGTGTCCGTCGAAGGTGCGATGGTTCACGATTACAGTCCGCGGAGGGACA
ATTGGCAGCAAAGGAAAACCTTCCCCTGCGACACCTGCGATCACACGTACGCCCAACAATCTCATATGTCGGGTAACGAA
CGAGTGAATCACGGGGATAGACAGGAGAAACGAACGAAGGAGTTCAAGTGCAACATCTGCAAAAGTTACTTTGTCAGCGA
GGACAGTCTGCAGCGTCACGTAAAGTTGCACGATCGAATCTACACTTGCGACGAGTGCGGCAAATCTTTTAGAGAGAAAT
ACGTTTTGAAGCAACACATACGAAAGCACACCGGCGAAAGACCGTTTCAATGCAAGGTCTGTTACCGACGTTTCGCCGAA
CTGAGTGTATTGAGGGTGCACAAGCTGACCCACACGGGTGAGAGGCCCTACGTGTGCAACGTTTGTGGTCGTACTTTCAC
TCAGAGAACCAGCATGATGATCCATTACCGTAAGCACCCCGGGAACCACCCACTGCCGCCTGTCGTATCACTTGCCAATC
GTGACAGCGACGAGTAG
>ColletesGigas_000245-T1 ColletesGigas_000245
ATGCCAACGATTGCAGAAACCACTACACTGAGCCCAGCACAACCACTTTTTATTGTATGTAATGGACCTTTTGTTGGCCT
GAACGAAATACCAGTTCAAATTAAGGACCCTCCAGTCTCCGACGACGAGGATACACGTAGCGCGTCGTGTGATTTTGAAG
CTCAACGTTACAATGTTGACGCACAAAAGCCAAAAGAAGAAGAGACGGTTAGCGGCATTAATAACTCGTACCCGGTTGGA
ACGGATTATTCTTCGTTGACCGAGGTTAAAGAGATCAAAGAAGAGCCTTGTATAAACATAGTGCAATCGCCTTTGGCGCC
TGATCCAGATCCAGATCCAGATCCAGTAGCCACGGAATGCACGAGCATGTTTCCTCCAGTTGACGTTAAGGACGAGACGG
AAGCGAACATCTCTAATCTGGTACCGGGACAGGCTGGAGATTCAGCGATATCCTACAGCATCGGGAACGTCGGGGTGCAA
ACCAATCCCGAAATAATATACACAAAGAAACAGGTAGAGAAACCAACGCCAACGAAGAAAATGAGACCCATTCTACCCAA
ACCAATAATAGGCGTGAATGGGGAAATCATAACGCTCGATATGTCCGACCTGACAGTGTCGGAGGTGAGACACGATCCCA
CGGACGGAGAACAGAAAAGGGACGGGTCGAAAAAGAAGTCGTTCAATTATCAAACAATAACGGTAATAGACACTACCGGT
GGTAAAGAGGAAAGGCTATTCGGAAGACGTCGGTGTGTCTGTCCGTACTGTCACAACACGTACTCCTCCAAGAACGTGAT
GGACAAGCATTTTCGCAAATATCACAAAGACCATTATCGTTGCAAGAAGTGCCAATATATTTACGAGTCGCAGGATCTTC
TCGACGAACATTACGTCCTTCACGAAGAGAATCCCACGCCGTTCAAGTGCGGTTCCTGTAGCAAGAAGTACAAGCACGAA
TGGGGATTGAAGCAACACCAAATTCGCGCTCACAGCACCATCGAGCCGAAAGCAATATGCAACGAGGGCGACGAGGATTT
GATGTGCAATTACGAGTGCGAGAGCAAGGTGAATCGGTTTCAGATGAAGACGTACGCCTGCCAGCATTGCGATAACGCGT
ATCCGCTGTTCTCGTTCCTGGTGGCTCACGAGCGCATCACCCACGGTATACAGGACAGACGACCGAAGGAGTTCCAGTGC
AATGTGTGCAAAAGCTTCTTTATTAGCGAAGACAGTCTCCAGCGTCACGCGAAATTGCACGAGCGAAGCTACACCTGCGA
CGACTGCGGCAGAGTGTTCCGAGGGAAACACCTTCTGAAGCTGCACATTCGCAACCATACCGGGGAAAAACCGTACAAGT
GCAAGATCTGCAAGAAGCGCTATACGCAATCAAGTGTTCTTAAAATGCACATACTCACTCACACAGGGAAGAGGCCTTAC
GTGTGTAATGTTTGTGGTCGTAGCTTTACTCAGCGGAGTAGCATGATGATCCATCATCGCAAGCATCCTGGAAATCATCC
ACCGCCGCCGCCAGTGTTCCTTGGAACTCTCGATAACTATGGAGACTAA
>ColletesGigas_000246-T1 ColletesGigas_000246
ATGTCAACGATCGCAGAAACGTCTACCACACAGAACCCACCACAACCACTTTTTATAGAACGCATCGGATCTTTTATGGG
CCTGGACGAAATGAAAATTCAAATTAAGACCCCTCCAGATTCTACTGACGACGATGACAGTAGCGTGGAGTGTGATTTTG
AATGCAGCAGTGTTCTTATCGAATACCAACCAAGGGAAAATATAAGCAACATTGACAATTCGTGCCTGGGTGAAAGGAAT
CATTGTTCCACGTCAAACATAGTTAATGATGTTGATGAACCTGTGCTGACTCCAATGGTGCCTGGCATGGATGCAAGAGG
AAACATGTTTGACTCGATTGAAATTATGGACAAAATACAATTGAACACCGACGGTGGTGTGCCGACTACGGAACAGTACG
AAAATGGATCCGAAGTATCGTTTAATCCTGATATACAACAACGGGACGGAAACAAGAAAAGACTACCGTGGCAACTTAGA
ACAGTTAGACGAATTTTACCTAAACCAACACTCTATAACGGTAGCGAAAGGGTGGGAGTGGACGAAAAACAGTCGAAAAA
GGAGGTACCCAAACGAGCAAACAGTAAGAAAGGAAAAGTTACACGCACTCGACGAAAGAAACAGAAGGGAATTCCCGGTA
CTAACGTACAGGAAATATTGTCGACAAAAGGCAGACCAATTTTACCTAAACCAGTGATATCTAACAAACAAAAAATCACA
ATAATCGAAGACATTAATCTGCAGAAAACGCAAGAGGTAGTTGACGTAAAACAGTTGATGAAAGGAACAGCAATTTTATC
TAAACCAACAGTATGTGATAGTAGCGAAGTCGAACAGTTTAATGTGCAGAAGACAAAGGAGACAATTGAAAGTTTGGGAT
TGAACAAACAACAGTTGAAGGAGATATCAATTGTACCTATACAAAGAAACAGTAATGACGGAAGAATGACGAGACTACCT
CAGTTTAATGTACATATATATAACACAGGAGAAATCGCGACAGTCGAAGAGTCTGAAATGCAGAAAACGCAGAAGGTAGT
TGAAGGTGTAGGCGTAGATGGAAAACAGTTGATGAAAGGGACAGCTATTTTACCTAAACCAAGAGTATGTTATAGTAACG
AAGTCGAACAGATTGATGTGCAGAAGACACAGAAGGGATTTGAAAGTTTTGGATTGAACAAACAACAGTTGAAGGAGATA
TCAATTGTACCTATACAAAGAAACAGTAATGACGGAAAAATGACGAGACTACCTCAGTTTCATGTACAGATATCTAACAA
AGGAGAAATCGCAATAGTCGAAGAGTCTGATCTGCAAAAAATGCAGGAGATAGTTGAAGATGTAGGTGTAAACGGACAAC
GGAGAGTAACAGCAATTTTACCTAAACCAACAGTATCTAATAGTAGCGACATCGGACAGTTTAATGTGCAGAAGACGCAG
GAGGGAATTGAAAGCGTGGGATTGAACAAACAACAGTTGAAGGAGATATCAATAGTATCTATACAAACAAACAACAAGAA
AGGAAAACTTACAAAACGTCAACTATTTAAGGGGCAGAAGAAACAGGAGGGAATTCCCAGTATTAACGGAAACGAAATAT
TGTTGACAAAAGGCAGACCAATTTTACCTAAACCAGTGATATCTAACATAGAAAAGATCAAAATAATCGAAGACATTAAT
CTGCAAAAAATGCAGGAGATAGTTGAAGATGTAAGTGTAAACGGACAACGGAAAGTAACAGCAATTTTACCTAAACCAAC
AGTATCTAATAGTAGCGAAATCGAACAGTTTGATGTGCAGAAGACGCAGGAGGGAATTGAATGTGTGGGATTGAACAAAC
AACAGTTGAAAGATATATCAATAGTAACTATACAAACAAACAGCAAGAAAAGAAAACTTACAAAACGTCAACTATTTAAG
GTACAGAAGAAACAGGAGGGAATTCCCAGTATTAACGGAAACGAAATATTGTTGACAAAAGGCAGACCAATTTTACCTAA
ACCAGTGATATCTAACATAGAAAAGATCAAAATAATCGAAGACATTAATCTGCAGAAAACGCAGGAGGTAGTTGAAGGTG
TAGGTGTAAACGGAAAACAGTTGATGAAAGGAACAGCTATTTTACCTAAACCAACAGTATCTAATAGTAGCGAAATCGAA
CAGTTTGATGTGCAGAAGACAAAGGAGAAAATTGAAGGTGTGAGAGTGGACAAACAACAGTTGAGTAAGGAGGTATCAAT
TGTACCTATACGAAGAAGCGGTAGGTGCAGACAACGTAAAAGATATGGATCATTTAATGTACAGAAGAAACAGCGGGGAA
TTCCCAGTATTAACGGAAACGAAATATTGTTGACAAAAGGCAGACCAATTTTACCTAAACCAGTGATATCTAACATAGAA
AAGATCAAAATAATCGAAGACATTAATCTGCAGAAAACGCAGGAGGTAGTTGAAGGTGTAGGTGTAAACGGAAAACAGTT
GATGAAAGGAACAGCTATTTTACCTAAACCAACAGTATCTAATAGTAGCGAAATCGAACAGTTTGATGTGCAGAAGACAA
AGGAGAAAATTGAAGGTGTGAGAGTGGACAAACAACAGTTGAGTAAGGAGGTATCAATTGTACCTATACGAAGAAGCGGT
AGGTGCAGACAACGTAAAAGATATGGATCATTTAATGTACAGAAGAAACAGCGGGGAATTCCCAGTATTAACGAAAACGA
AATATTGTTGTCAAAAGGCAGACCAATTTTACCTAAACCAGTGATATCTAACATAGAAAAGATCAAAATAATCGAAGACA
TTAATCTGCAGAAAACGCAGGAGGTAGTTGAAGGTATAGGTGTAAACGGAAAACAGTTGATGAAAGGAACAGCAATGGTA
CCTAAACCAACAGTATCTAATAGTAGCGAAATCGAACAGTTTAATGTGCAGAAGACGCAGGAGGGAATTGAAGGTGTGAG
AGTGGACAAACAACAGTTGAGTAAGGATATATCAAATGTAGGTATACGAAAAATCAATAGGCGCAGACAACGTAGAAGAT
ATGTACCATTTAATGTACAGAAGAAACAGGAGGCAATTCCCAGTATTAACGGAAACGAAATATTGTTGACAGAAGGCAGA
CCAATTTTACCGAAACCAGTGATATCTAACAAAGAAAAAATCAAAATAATCGAAGACATTAATCTGCAGAAAACGCAAGA
GGTAGTTGAAGGTGTAGGTGTAAACGGAAAACAGTTGATGAAAAGAACAGAAATTTTACCTAAACCAACAGTATCTAATA
GTAGCGAAATCGAACAGTTTAATATGCAGAAGACACAGGAGGAAATTGAAAGTTTTGGATTGAACAAACAACAGTTGAAG
GAGATATCAATTGTACCTATACAAAGAAACAGTAATGACGGAAAAATGACGAGACTACCTCAGTTTCATGTACAGATATC
TGACAAAGGAGAAATCGCAATAGTCGAAGAGTCTGAACTGCAAAAAATGCAGGAGATAGTTGAAGATGTAGGTGTAAACG
GACAACGGAAAGGAACAGCAATTTTACCTAAACCAACAGTATCTAATAGTAGCGAAATCGAACAGCTCAATGTGCAGAAG
ACGCAAGAGGGAATTGAAAGTGTGGGATTGAACAAACAACAGTTGAAGGCGATGCCAATAGTATCTATACAAGCAAACAG
CAAGAAAGGAAAACTTACAAAACGTCAACTATTTAAGGTACAGGAGAAACAGGAGGAAATTCCCATTATCAACGTAGGCA
GACCAATTTTACCTAAACCAGTGATATCTGACAAAGAAAAAATCACAATAGAGTCTGATCTGCAGAAAATGCAGGAGATA
GGTAAAGGTGTAGGTGTAAAGCGAAAAAAGTTTACGAGACGAAAACTGCTTGTCCCTGAACCAACGATAAATCAGAGTAG
TAAAATCATTGTGGTTCAAGATGTTGATCCACATATTAAAAGTCTCATGGATTTGAGTGTGATACCAATTTTACCTAAAC
CAATATGTGAACCGGCGTCAAAGAAGATGAGAATGACGTATAACAAAACAGTCTCTTGTCCGTGTTGTGATAGAAGTTAT
ATTAAAGAGATGTCGTTGGACTGGCATTTTCGCAAATGGCACAAGAGCCATTACCTTTGCAAGAAATGTCACTATATTTA
TGAATCCCAAGACGCCCTCGACGAACATTTCCAGGTTCACGCAGTGCCAGGCATGATGCAGTGTTCTATCTGTCATAGAA
GATACAAACAAATGCGGTGGTTCGAAGAACACAAAATTCGCTACCACACCCCCGAGGAATTGGAAACGATATACATAAGC
GAGAGCATTACACTGTGTGCTTGTATAAGCAAATTTCCAAGGCCCGGCCGATCGCTCATTTGGGAATTGACCTGCAAACG
CTGCAACAATGCTTTCCCGCAGCATTCTTCCCTGGTGGCTCTCGAACGTTTCAGTCACAATGCAGAGGGATCGAAAAACT
TGCAGTGTAAAACGTGTAAAAAATGTTTTCTTCGTGTGGACGACCTACGCATTCATGCTAAGTTGCACACACGTAGCTTC
GTTTGCAACATATGTGGCGAGGAATTTAGTGAGAAATTTATTCTGGCGTTACACGTTCAAAAACATATCAATTAA
>ColletesGigas_000247-T1 ColletesGigas_000247
ATGCCAACGAACGCAGAAACGCCTTCTACACAGAACCCACCGCAACCACTTTTTATAGAATGTAACGGAGCTCCTTTCTT
GGACCAGGACGATATGCCGATAGAAATTAAGGCCCCTCCGCTTTCCGACGACAACGACGACAATAGCATGGAGTCCGATT
TTGAAAGAAACTATGACGGTGTTGGCAATCAACGAATACTGAAAGAGCAAAGCGATAGCAGCAGTAATGATATTTTGTAT
CTAGGTCGGAAGAATTATTGTCCGTTGCCGAACAACGTTAAAGGCGGTGTATTGCCAAATAGAATCGCTACTTCGACGCC
CTTGGTGCCTGTTGCGGCTCCAGTAGTAACGAATAACGCGGGCATATTCGTACCGGTCGAAGTTCAGAAAGAAACAGGAT
TAAACATTATCAAAAACGTTCTGATACCTATTCAGGGTGAGGATGGAACGGTGTCGTACGAACTGAAGAACATTGGTGTG
CGTATCAACGCCGAGCCGACGAAACCAAAACCGCCAGTGAAACCAGTGCCATTCATGATCATCAATCCCATGTTACCTAA
ACCACCTGTGCAAGGAGAAGACGGAAAACTTCAGGAGACCGAAGCACGAAGGACGCAGAAGAAAATCGAGAGTATTGGAG
TGGACGAAGAGGACTTGGTGAAAATGAGCAAAGAAGAATCGGAGAAAGATAAAGTGGATCTGTTGCTGGAAAGTCTGCGG
AGCGTTTGTCCATCTTGCAACAGAAGGTTCTCCAACGATCGTCTGATGGGTAGGCATTTCGGTAAAATGCACAGGAACCA
TTACCGCTGCAAGAGGTGTCAGTATATTTACGAGTCCAAGGATATCCTCGAGGAACATTACAAGTTTCACGAGAAGAAGT
CCTCCCTGTTGGAGTGCCCGACTTGTCACAAGAAGTACAAACACATGTGGGGATTGAAACGTCATCAGATTCGCGAGCAC
AGCACCATAGAACCGAAAGCGATATGCAACGAGGACGAGGATAGTTTGATGTCAAACGACGAGTCCCAGAACCAGAAGAT
GATTCGGTTGCGAGCGAAGACCTACGCCTGCCAGTACTGCGAGAACGCGTACTCGGAGAATTCGCATCTGGTGGCTCACA
AACGCCTCACCCACGGCATACAGGTCAAAGGACCAAAGAATTTCAAGTGCAAGGTCTGCAAAAGGTACTTTCGCAGCGAG
AGCAACCTACGCAGTCACACCAGATCGCACGAACGGAGCTTTTATTGTGACGTGTGCGGCGGGGAATTCATAAGCAAGCA
GTCTATAAAGCTGCACATGCGAAAGCACACAGGCGAGAAGCCTTACAAGTGCAAAGTCTGCTCGAGAACTTACGCTCAAG
TAAGCGTGCTGAGGGTCCACAAGCTCACCCACACAGGCGAGAGGCCTTACGTTTGTAACATTTGTGGGCAGAGGTTCACT
CAACGTAGCAGCATGATGATTCATCATCGCAAACATCCTGGAAATCATCCACCGCCACCTCCCGTGTCTCTTACCAGTCT
TGAAAGTAACGCAGATTAA
>ColletesGigas_000248-T1 ColletesGigas_000248
ATGGTTATAATTATTCGTATTGATCAGAAGTTTATTCAAAAACTGAAAGACAAAGCAGATACAGACTACAAATATGAAGA
TTCACACGGACGTAAAATCGCATATGTTAGTGGTATGAAACAACTAACGTGCCAGGTGATCGAGATCGAGACTGCAAGAT
TAGAGCCGATACATACGCTAGAGGATATGGTCGTGATCAAGTACGAAACCGACATTTGCACTATCGAAGAGTTCGAACAC
CAGGAGATAGTGACCGATACGTTAGAGTTCACCGAAGAGATCGATATAAATTTGCATCTAGAACCGGAGCCAACGCCTGT
TAAAAAGAAAGTTCGCAGACCTCGTAAACTCGACGGTAAACCGAGAAGTAAAACGAGAAACAAAATAAGAAGCAAAACGA
GACTAAAGCCAAGGGTCGTTACACAATCGCCCGATAAAAGTAAAAAGCGCGTGGCGGTCTACGAGTGTGACATTTGCCAC
AGAAGAATGCGCAGAAAGTTGGCGTTCCTGAAGCACAGAGAGAACCACGAAAGGAACCCGGACGAAATCGACCGATGCGT
CGAGTGCGACGAACCGTTCATCGACGAGGACAAGCTGAAGAAACACATGATAAAAGTGCATCAGAAAGAGAGGCCGTACG
AGTGCGTGTTCTGCAACAAGCGCTTCAAAACCAAGGAGTTCCTGAAGATCCATTTGAAGCAGCACAACAAACGGTTCGTC
TGCGACATTTGCGACGTGTCCAAGGTGTCCGGGTACGATCTGCGTTTGCACAAAATGAAGCACAACAAGGAGTACATGGC
CAATTGCGAGATCTGCGGGAAAGGTTTCTACACGAAGCAAACGCTGGACCGACACATGATCACCCACACGGGTGAGAAAC
CGTTCATTTGCAAGATTTGCAAAACGCCGTACGCGAGCGCCGCGTACCTGAACACGCACATGAAGTCTCACGGCGAACGG
GAGAAGTTCAAGTGCAGCATGTGCGATTTCGAGAGCCACTGGAAAGGCGCGCTGAAGGTGCACTCCAGGCTGCACACAGG
CGAGAACTTGATACCGTGCGAGATCTGCGGGAAAACGGTGTCCAGTAAGGCGTACATGCAGGTCCACATGCGCATACACA
CCGGCGAGAAGCCTCACATTTGCGAAGTGTGCGGTAAAGGGTTTAGCGTTCGCAAGTACTTAACCGTGCATCTCAGAACG
CACACCGGGGAAAAACCGTACGAGTGCAAGGTGTGCCAGAAAAGGTTCACCCAGCATGGAACGCTCAATTCCCACATGAA
GTCGCATAACGAGAAAAAATCTGCGTGTCCAGGAAGTTCGAGTGTCGACGTCGAAACGTCGACAGAGAAATCAGTATTGT
CGACTTCGGTGAAGCAGGAACACGAAATTTCGGAGAATCTCTGTCTCGAAACAGAAATTATCGTGAATTCGTTGTCGATC
AAAAACGAACCCGGGACGAAAGCGACGAAAGAACAGACAGTGCCCGAAGAGACTCGTCTCGCTGAACAGTTTTCGCCTCA
GACGTTTTATCAATGTGAAATGTGTGCAAAGATTTTCAGGACAAAGAACCTTTACGAAGGCCATTTAGTGTCTCACAGTG
ACGCTCGACCGTATCAGTGCGACATCTGCGAAAAATCGTTCAAGAGAACGAACACTCTGGCCGTCCACAGAAGGATCCAT
ACGCGCGAGAGGAACTTCGTCTGCGACGTTTGTGGCCACGCTTTCGTGCAAGCTTTCCAACTGACCACTCACCAGAGACG
CCATTTCGACAAGTACACCAGGTACTGCAACGTCTGCAAGAAAGGGTTCTTCACGAACGCCGAGTTGCACAGTCACATGA
ACGTGAAACACGGCGCCAAGGAGCACGTTTGCCTTTCTTGCAACAAGTCGTTCCCGAACAATCACACCCTCGTGAAGCAT
CTCATGGTCCACGATCCAAACTTCAAACCCGTGAAACACCAGTGCGAGTTCTGCGGCAAGACGTTCGTCTACAAAAACTC
TTTGGTGTTCCACGTGAAGTCTCACATGGGGCAGAATAAGTACGACTGCCATCTCTGCGGTAAATCGGTGTCCTCCAAGG
GATCTCTGCAAGATCATCTCCGACTTCACAGCGGTGAGAAATTGTTGATGTGCGACACCTGCGGCAAAGCTTTCCGCAAG
AGGAGCACCTTGGTCGTTCACAAACGAACCCACACCGGGGAAAAACCGTACACCTGCGACACCTGCGGGAAATCGTTCAC
GCAACATTCCTCCCTGGTCATTCACAAACGTTATCACACGGGCCAAAGACCGTATCAGTGTAACTGTTGCAACAAATCGT
TCGTCTCTAGGTCGTCCTTAAACGCTCACATTAAAATACACGCAACGAACGCTGCAATCGACCAATCGGAGTACAACCAA
CTACACTTTTCCGAAGAGTATTATCCGATGGCAATGTTGACGAAGCTCGACCTGGTGAAGAAGGAGGCCGATCCTAGCAG
AGCGCCATCGAAACGTCCGGACGTAGGTACCGCGGGCGACGCGACGATCCTTCCGATCGACCAGGAGCAAAACTACATAA
AGCAGGAGATGAACGACGAGGACGACGAAGAGGATCTACCGCTGGCGTACCACTGTAAGCTTTGCGGCGTTTTCTTCGCG
TCTCAGGCTTTGCTGGACAATCATGAGATCGAGCACAAGAGCAAACGGAAGAATACCTGCGCCCAATGCGGCAGAGTCTT
CAGAACGTACGTGAACCTGCGTAAACACATGAAGAAGCACGTCGGCCGCAAAGGTGGCCGAAAAGCTAACAGCGCTTCCG
TCGTAAATCGTTCTTCCTCGTTGAAGGTGAAGAAAGAGAAGACGGAGCTAGAGTTCCTTTGCAAGACGTGCAACAAGGTG
TTCCGGCACAAGAGCAATTACCAGAAGCACCTGATGCGGCACACCGTGGGCGATCTCACCTGCAAACACTGCCCGAAGAA
GTTCCGTTTGTTCCGCGACCTGACCAGGCACGAGAAAACCCACTTTTATCCCAGCTACATGTGCAAGGAGTGCGATTACG
AGACCACCGTGCTGGCCGCGCTGAGCATCCACATGCTGCGGCACACCGACAAGGCCGATCTGCCCTTCAAGTGCAACGAC
TGCGACAAACGTTTCCGCAAAGCGATCGACTTGCAAGAGCACTACAACATCCACTCCGGCGACAAGCCGTTCGTTTGCCA
ATTGTGCGGCAGCGCTTTCTACCTGAGGCGACAGCTATCCGCTCATTGCAGACGCATGCATCCCGAGATGAAGGCCAACA
AGGTGACCAGCACCGCGTGCGACATTTGCGGCCGCGTACTCGCCACGAAGAGGTCCCTCTTCCGTCACAAGGAGAGTCAC
AATCCTACCAAGCTTTACCTCTGCGATTACTGCGGCAAGAGCCTCAGCAGCGCCGAACACCTGAAGAAACACAGACGCAT
CCACACCGGCGAGAAACCGTACGTTTGCGACATATGCGGCAAAGGGTTCACCGACTCCGAGAATCTGAGGATGCACAGGA
GAGTGCACACGGGCGAAAAGCCCTACAAGTGCGATCAGTGCCCGAAAGCTTTCTCCCAGAGATCCACACTGACCATCCAC
AGGCGAGGCCACACCGGCGAGAGGCCTTACGTCTGTCAGATCTGCAATCGCGGCTTCTCCTGTCAGGGCAACCTCACGGC
TCATCAAAAAGCTCTGGGGATCATATATTGGAGCACAGAATCGAATATCTGCGTCAAAGCCGAACCACCTTCGCCGCTAG
AAGTGCAATCGAACGCGAAAGAAGGTCTGCTTTACGTAGAAGAACACGCGTATGCCCGAACAATGGAGAAGACGAGTCGA
ACCGTAGACTCGCTTAAAAAGTCACCGACGAGGAAGAAGAAAGAAAAGACGCACGAGGAAAGGGAAAGGGACGCGTACAC
GTGCTCCGTTTGCGCGTTGATTTTCGAAAGAAAGGGTGATCTGAAACGTCACATGGTCAAACACAGCGATCTAAGGCCGT
ACAAGTGTAACGTTTGCGACAAGGCGTTCAAGCGTACCTCGGAGATGAACAGTCACATGCAGATTCACAGCGGTCTCAAG
TACATGTGCGAGATCTGCGGTTTCACCACGATCAACAAGATCTCGCTGAGAACGCACAATCGACGGATGCATCAGCGCGA
TTTACGCTATCCCTGCGACCAATGTGGCAAAACCTTCATGTCCAACTACGATCTGGAGGACCATCGAGCCAGCCACTTGG
GATCGAAGACGTTCGTTTGCGAGTACTGTGGGAACGCTTACGCGCAGCGATCGTACCTGGCGGCTCACAAACGCGTGATC
CACTGTGTGCAGACTGGCGCACCGAAGGAGTTCCAGTGCAGCATCTGCAGCAAAAGTCTCGCCTCTGAGCACAGCCTCAG
GAATCACGTGGTCCTGCACTCGCAAATGTTTCTATGTGCTCATTGCGGCAAGGAGTTCGCCACCAATCACGCTCTGAAGC
TGCACAATCGAAAGCATACGGGCGAAAGGCCTTACCAGTGCAAAGTGTGTCCGAAAGCATTTACCAGATCGACTGCGCTC
AGGGTGCACATGCTCACCCACACGGGGGAGAGACCGTACGTGTGCGATCTCTGCGGGCAGAGCTTCACCCAACGGAGCAG
CATGATGGCTCATCGCCGCAAGCACCCAGGAAATCATCCACCGCCTCCTCCGTTTTTCCTTAGCAGGCTCGAGAGCGTCG
AGCACAAGCTTTAA
>ColletesGigas_000249-T1 ColletesGigas_000249
ATGCCAGCCAGGCCTAATCGATCGCGCACCGTTAACTCGTCAAACGAGGAAGATCGGTTCTCTGTAGTTGTCGAGGATGC
ACCTAGCAAATCCTGCGTCGTTCAGGAGATGCTGTCGTGTCGATGCGAATCTTGCGACGACGAGTTCGATACCGATGCCG
CGTTATTGGTGCACAGAACCGAGCAGTCGATCCTCCGAACGCGAGAAGCGTTGCGCAAGGCCGATAAGAAATACACCTGT
GACGTTTGTTGCGAGTCCTTCGCGAAGAAATTGCAATTGTTCAAGCATCGACGCGCACGATGCAACGACACCGCGACGGT
TGGACAGAGGCAGCATAAGCCGAGGGATAAAGCGACGAGAATGAAAAGAAGGCAGGAACAAGCGGGCCCGATCGAATGCA
ACGTGTGCCAGAAAGTCTTCAAGAAGAAGAAATACCTGAACGTGCACAAAACGTTGCACGGAGCGCCCCACATTTGCCAC
GTCTGCGGCGCCAAGTTCACGTCCGAGTATTATTTAAAAATTCACATTAGAAGACACAACAAAGAGTTCACGGAATTCTG
CAAGATCTGTAACAAAGGGTTTTACTTGAAAGCGGCCCTGAAGACTCACATGAGCGTCCACAGCGAGGACAAACCTTGCA
CCTGCGAGATCTGCCACAAGTCGTTTGGTAATCGAGTTTACTTGAGAAGTCACATGAAAATTCATAGTCAACCGGAAACC
AGAAAGAAATATAAATGCGAGATCTGCGGATTCGAGACGTTTTATAGTTATTGTTACAAGGAACACCTGTGGACGCACAC
TGGCGAGAGTCAGGTGGCTTGCGAGGTCTGCGGGAAGCTGATCAGACGGCAATATATGAAGATTCATATTAGAATACACA
CTGGCGAGAAACCGGAGATCTGTGAATTTTGTGGAAAGGCGTTCAGCTCTAGGAAATATCTGATCAAACATCGAAGAACT
CATACTGGCGAGAGGCCTTACAAATGCAAAATCTGTGAGAAACGTTTCACTCAACGCAGCACACTTAGCGCCCATTTGCG
TCGACACGAGGGCGTCAAATAA
>ColletesGigas_000250-T1 ColletesGigas_000250
ATGCCTCAGGATCAGCAGCAATGCGGGCCCAACGAGATATTCGATCAGGAAGACACAGAGCAGCTGCTCATCACAGATAG
TTCACACATATCGAATGTGGCGAGCGCGGAGATAATCATCTCCGAGGGTATCGTGCAGTGCAGTCTCTGCGGAGATGGTT
TCGTTTCCGAACAAGCTCTTGGATTGCATTTAGAGATGCACGAGCAGAGTAACGCTCAATTGGACGACGACCAGCTTGTT
TGCGAACATTGCGGTTGTAGTTTTGCCACGACATCCGCGTTGAAGGAGCATCAGTTAGAGCACGAGACGGACGAGAGTCA
CACCTGCGAAACGTGTGGCTACGTCACAACGCGCAAAGAGGTTCTGATTGCTCATCAGAAACGGCACAATGTCGAGTACA
AATACGAGTGCGAGATCTGCGGCGACAGTTTCGTCTCGCGTATCAGTTACCAGGAACACCAGTCGCTCCAACACGCCAAC
GAAAAGCCCTTTCAATGCGAGATTTGCAACGCCACGTTCCGCTATCGTCAAGGTCTGAGGTTGCACGGGAAATTGCATCA
GCCTGACTACGTGCCGCCGCAGAGGAAGCATCATTGCGTGCTTTGCAACAAACGTTTCTCCAGGAAGCAGGTGTTGCTCG
TACACATGAAGACGCACGGGAACGTGGGACCCCAGAACGAGTACGTGTGCCCGGTTTGTGGCAAGGCGGTCTCCAGTAAG
ACCTACCTGACCGTTCATCTGCGCAAGCACACCGGCGAAAAGCCACACGTTTGCGATCTCTGCGGCAAGGGATTCATTTC
GCAGAATTATCTGAGCGTTCACAGACGCACGCACACGGGCGAACGACCGCACAAATGCACCCACTGCGAGAAACGATTCA
CACAACGAACCACACTGGTGGTGCATCTAAGGGGTCACACGGGCGATCGACCCTATCCGTGCACGTTCTGTCACAAATCG
TTCGCCTCGAAAACGATGCTTAACTCGCACCTGAAAACTCACGCGAAGCAAAGCGCTAGGCAACAACAGGAACAACAACA
GCAGCAGCAACAGCAGCTACAGCAGGAACCAGAGGTCCAGCACGAAGAACAATCCCTCGACACTATAACTATATTATTAC
CTAGTTAG
>ColletesGigas_000251-T1 ColletesGigas_000251
ATGTCCTCCCTCGATTATCTGGACCTGTGTCGGCTGTGTCTCGTGAAGGACCGTGTTTCGGTACCGATTTTCGATGGCGA
GGGAGACGTACGGCAGATTTTTCTCAAGATCGCCGCCTGTCTACCGGTGAAGGTTGCAAGAGAAGATAAATTACCGAAGA
AGATATGCGATGATTGTGTGTATAAAGTAGAATTATTTTATCAATTTTGGAATACAACAGTGAATGCAGAAAAACAACTG
TTACAATGGCTAGGAGAAGTTGGAATGGAAGGCAAACAGGGTTATGTTACCAATGTTCTCAATCCGAATGTAATGAAACA
AGAACAGAGTACAGAGAACAGGTTAGATGGCAGTGTGATGCAGCAAGTAAGCGAGCATCAAAACAACATGGGTATAGGCA
TGATGGACAACATAGGCCTGGGTATTCCTATGATAATATCCAATACTAATCAACAACAACAAATAACCTCAGTTCCTATG
GACACAAGCAGCAATTCTGCACAAAATGTTCAGGCAGTGCCTGGTCCAAGTTCACAAACAACACATAACCAAATATCACA
AAATCAAACAAGCTCCACGCAACAAGAAGAGGAAGAGGAAAGTAGTGAAGATGAAGAAAACTCGGATGACGAGTGCGATG
GAGATGAAGGCCTACCTGTAAAAGAAGAAAGCGAAGAAGATCCCAATAGTAGAACTATAGAGCCTACAACCTTTGTAAAC
GTTTCCTTGGCATGCGATGAAGCGGGCCCATCAGGACTGCAGCAACAGAAAATTGCAGATATGCCTGAAATTCCAATGCC
GCAAACAGCCGATGGGGATCCCAAATCTGGGGAAGGAAGCGAGACCTTTGGCGGATTGTCCGGGATGCTGCGACAAATAC
TCTCACCTTCGCCCGAGACGGGAGATATCGGTTTACCCGTCAGTTGTACCTTGCTTCAGAACAGCTCTATATTCTCCAAT
CAGTCGTCGATGATGCCTACGACGTACCAAACCGTCCATTCCCACATGCCGTCCATGTGTCCCGATCAGAATCTCATGGA
TCACGTACAGATCATCGTCGAGTCCCATCCGTGTCCCACTTGCGGGCTCGAGTTTCGAAGCTCGCTGAAACTGAATTATC
ACATAAGAACCAGCCATACCGCTTTGCCAGAATTCGATCACAATTTAGAGAACCCGGTAAGGTACTCGTGCAACGTTTGC
TCGCGGAGTTTCTTCGCCCTGAGTCACCTGAGGATGCACGAGGTGACGCATTCGGCGCCCGCGACCTCTTGCGCGCCGGT
ACCGACGATATCGACGTCGAACGTCGAAAAAACGTTCGCCTGCGATCGTTGCCAGGCCAGCTTCCGTTACAGAACGCTCC
TGGAGCGTCACAGAAGGATGCACGAGGTCGGACAGGAGAAGCCATACTCCTGCCCCAGGTGTCTGATGCGCTTCGAGACG
CGAAATCTGTATAATCATCACGCGAAAACACACAAGCCGATTCTGCCGGGCAACGATAGAATCATCGATACCGTTGTTTC
TCACGGTGATCCGGTCACCAGCAGTATTAGCGGCACCGTGGCGTCGTCGAACAAATCGATAGTCTCGTACCCGTGCGACT
CGTGCTCGAAGCAATTTGCCAGCATCGAGTCTTTGACCACGCATAAGGCCGTGCACAGGTCCAGACCGCTTGTTTGCGAC
GTCTGCGGCAAAGGTTTCACGCATCGCAAATATTACGTGGTGCATCAACGCATCCATACCGGGGAAAGACCGTATCTTTG
TGCCATGTGCGGGAAGTCGTTTACACAGGCGTCCACGCTTACCGTCCATCGTCGATATCATACCGGTGAAAGGCCTTATA
CCTGCACACTTTGCGGTAAAGGATTCGTTACCAGAACGATTATGCTTAATCACATGAAAAAACACTGA
>ColletesGigas_000252-T1 ColletesGigas_000252
ATGAAGAAACAAAACGTCCGGACCCTATCGTTGATCGTCTTCACGTTCACCTACCTCCTCGTCGGCGCTGCAATCTTCGA
CGTTCTCGAGTCCGAGACGGAGAAACGACGCAAGGAAGCATTGGACGCCATTGAAAAGATGGTTATACGCAAATACAATA
TAAGCGAGGACGACTTCAAGATCATGGAAACAGTGGTGCTGAAGACGGAACCTCACAAAGCCGGTCAACAGTGGAAATTC
GCCGGGGCGTTTTATTATGCGACCACGGTCCTCACGACTATCGGTTACGGACATTCGACGCCGAACACCATAAGCGGTAA
GCTGTTCACGATGTTCTACGCGATCGTCGGAATCCCGTTAGGACTCGTAATGTTCCAGAGCATAGGAGAGCGTCTGAATA
AATTCTCGTCCGTCGTAATACGGAACGTAAAACAGCTTCTTAACTGTAAGGATGTCCAGGCCTCAGAAATAAATCTTATC
TGCGTGGTGACGACCTTATCTTGCTTAACAATTGCGGGAGGTGCCGCAGCGTTCTCTAGGTACGAAGGGTGGTCGTATTT
CGATTCCATTTACTATTGTTTCATCACCCTGACGACGATCGGCTTCGGTGACATGGTCGCGCTACAAAAGGATAACGCGC
TGGACAACAAACCCGAGTACGTGATGTTCGCCCTGATATTCATTCTGTTCGGCTTGGCCATCGTCGCCGCCTCCCTCAAT
TTATTGGTGCTGAGATTCGTCACCATGAATACAGAGGATGAAAGGCGAGACGAGGCTGAGGCTCTACAGGCTGCGCAAGG
AGCAGTGCGCCTGGAGGGCGACGTAATAACGGCGAACGGCTCGATACTGTCGGGCCAAGTAGGCAACCACGGTGACACGA
TATCGCTGGACGACGAGACGTCGATCTGCAGCTGCCGCTGCAGCGGCTTCCAGAAGAAACGACGGAGACCGCGGTTCACG
GTTCGTCGCTCGCCCGGTAAGATCTCGCACCTGCTGCCGATGCAGCAGCTGCCGACGTTGAATATGCGCAGTGAGCTGCA
TCCGCCACCGCCGCTGACGCCGTTGCTGCAACTGCCGCCGTTGTACCAACATCGGGCCAGCATCTGA
>ColletesGigas_000253-T1 ColletesGigas_000253
ATGGAAATGACGCGTAAAATCAACAGCTCGATCGATCGTGTGGACGATCATGCACCACGACACACATATGCGTGTCCGAA
GTCCCTTGAAACCGAACAGGTGCAATTTCATGTACACACCGGAGATACATGGCCGAACGATTTAAACCTCGAGTTTGCAC
GCCGCGGAACATCTGTCAACGCGTTACTGGCACAACAGAGACCCGCGGAACAACAAACAACGATCGGGTTTTTGATTTCA
AATCGAATCTTTCCGAGCACTCGTTCCATCCAGCCGACCGAGCTTAAGAATCCCGCGTATCAGGGCGTCACGTATCCTGC
AGGGAGCTCTGATAGACTTACGAAGACCGTCAAAGAGAATATTGGTTTTCTCAAACCTCATCCGTTTACTGGGGAATATA
CTGGTGCAATCATAGTCTAA
>ColletesGigas_000254-T1 ColletesGigas_000254
ATGTCCCCAGTTATTGTCGAAGCGTTCGCTGCTTTAGAAACAGGCCTGAGTCGGTATAAAGCAGAGAACGGAAGCAGCTC
ACCTGAAATAGCCACGATAAGAAAAATATGCGAAACAGCGGTTCAGAATGACAGAAGTATAGTTATACAGGGTGTTCGGC
CACCTCTAGCAAAAATTTTAATGAGCGATAGTAGAGGCCAAAATAAGACGAAAATCAAGAATACTAATTTGTTGATGGAA
GCTTCGTTAAAAATACAATTATTAGAACAAATGTAA
>ColletesGigas_000255-T1 ColletesGigas_000255
ATGGGGGTAACGAGTGGTTGGAAAAGAACGAGCGATTCAAAGGAAAATAAATACGAGCTGGTTGATAATAAATTGAAACT
TAACAAATCGAAGAAGACAAAGAGCATAATGTTGGTTGTAATGGCGAGGGAAACGAGAAGACGAGTGGTCTTCCCGCGGA
GGCAAAAGTCTCTAAGCGGAGATTCCGCGGACGTGAAATACAGCGGCGGAGAAGGCCAGGAGAAATTACACGCCGCGAAT
TTACAAGATTCAACGCTGCACAGAACTAGATGGTTGCTAATTGGCTGGAGCGAAGCCTGTAATGCACCGACCACCGCTGT
CAGGATGAATATTTTCCTGCCAAGCAAATTTTCATCCCTCCGATGCTTGCGCCCCAACTCGAGATATCTCGTGGATGGAG
TAGGACCAGACGGATCAAAATCAACGGAAGGAGATTTCTCCGATACTAGAGGCGGTAATAATAGCAACGATAGTCGCCAT
AACAATGGAGGCGCCAAAGAGATATCGGAAGTAACCGATAATGGGGTGGAACTTAAATTTCCGTTGCTTCCTCGAGAGCA
CGCCTTCAGGGCGAAGGAAACCAATCCCTCGTGA
>ColletesGigas_000256-T1 ColletesGigas_000256
ATGAATTTATATTCTTCCTTAAGAGAAGTTTACTGGTTCTTTCAGGCTAATGGCTCAGAAAGTTCAGGCTCTCTAACGTT
CAGTTTCACGCACGATTCCCAAGTTCGCTTAAATGTGACGAGTAAGGCAAGCAGTCGGACGTTGCATTACCCAAAGAATG
AAGATATTGACCCAGAGGATCTGGCCGCGGAGTGGGGAAGGTTTCTTTGCCTTCTG
>ColletesGigas_000257-T1 ColletesGigas_000257
ATGAATACGTCCGAGTGTCATCGTGTTGATGTCCCTAATGGAATTAACCGGGGCTGCGGTGGAAGCATTTTAAAGTTCAC
CGCTGGAAAAGTACCGACAACAGTGCAAGCCCTGTCTCCGCAATCCGCTGTTCAATCTGGAGAACACGGGTCCCTTCCTG
GATGCCAAGTACAAACCCCGGAACCGACGCATGGCCACGTTCAAGGCAACGTCTCACTTTTACCTAGAGGACCACCAAGT
TCCCGGCAGCAGATGGCACCTTCTGATACTTCGCCCCAGCATACACCTTACTTTGGCGGAGTTTGGAAGGCAACGATGAA
ATTGGCCATGACTCGTCCGGGAAAGCAAATCAAACCGAGACGTGTCGAATTTAAGTCGTTTTCTTCTCTCGCGGACGATT
CAGAGGACCCTCTGACTCTTGGATATTTCCTAGCCAGGGAACCATTTGTTTGCTCCGTTCTTAGAACCGTCCTCTGCTTT
CTCGTTACTCCTTACGAAGAGATGTTGCTTAGGTCACTGAGATCCGCCTTGGTTCGAGTAAAAACAACGTCACGGACCTT
CGTGCAGTCTATCACCAAGATCGTGCCGCTTCTTGTTTGCGTCGACGAAGATTCGCCATCCACTAAACCCACGGCAACCT
AG
>ColletesGigas_000258-T1 ColletesGigas_000258
ATGTCCATTCGTACAGTACCTAATATTTTAAAAAATAATGCAAAAGTGCATAGAACTTCTGGGGCAACTACAGTAGAAAA
AAAGAAAACTCTTATTAACACAAAACAAAATGCACAAACGATGATCAATTCTACTACAATGTTGAATAATTCTTCTCTTA
TAAAAAAATGTCATAAAAGAAAAGTTAAAAGTAAAAGATTGTCTGGAAGAAGAAAACAAGAACACTTTCTCAAGGAAATG
TATAATTTTCCCAATTGGGATATTTATTCACTAATTGATGATCGAAAAGAAGTGTTAAGTAAAAATTTATTTACATCTAC
AGAAGTAGAACCCCCTATGCAACAGGAGACAATAAAAATGTTCATTGATACACAACATATAAAACAGGAAATACCTGTTT
CTGAAAGTGAACAAGAAACAAATTTGCTGTCTCCAGTCTCATACAATATACCCAAAGAATTTATTCCTGAGTCTTACACT
TTCTCTGATCCACAAAAGAATGAACCAAATGATTTGCAAAATCCAATTGACTTCTCAAGCAATGAAATATTCAGTAAATT
CAACTATGAATCATATGAAACCAATAGCTTGGATTACCTCACAGAATATACATTGAGCTCTGATGAGACACATCACTCAT
CAAGTGAAATCTATGATAATGACATATATGAAAAAAAACATGACATAAATGGGAATGAGGTTGATATGTATGAGACAAAA
TATTCCTCTTTGATACAAGACAAAGAGAATGATAATGATGTTTTAGTAAATCATTCCCTAATGTCTTCAAAACATTGGAG
CAATGATATATCAGTTTTCAGTGATAAAAAACTAAACTGTTCATCTGATCTTTATTGTGGTTGCTCTCTGGAAAATTATG
CTTTACACGAAATGACAATCAATGAAGTAAAAAATGAAATATTTACAGAAACTCTAAATGAACCTTTAGTTACTATGAAT
AATAACACAGACAGTAAAATCAATTTCAATGATTTAAATTCATATTCTACCTTTAATGAAGAAATATTGTCCCAGAATCC
AATAGGAAGTACAACATTACCATTAACTGGATTTATAAATTTTTTTAATGAGATAAAGAAAGAGAAAACAGAAATACCTA
GTACAGTAAAACAAAAATGTATCACATTTAATGATTCTAATGATACATCTTTCTCTGAGCCTGATTTTAATATACTTTCC
TGCAATTCTGCAGAGGAAGTGAGACATTACTCCACAGATATACTATCAACTGTAAATAACAAAGAGTAA
>ColletesGigas_000259-T1 ColletesGigas_000259
ATGGATGCGGTGCTAAACATACAAGACCCAAACGAGGACACAGAATGGAATGACATTCTTAGGAAAAAAGGAATTATACC
TGAAAAAGAAAAAGAAGTTACGGAAGATGAAATATTGGACATTGTAGAAAACACCATAAATGAGAAAACTGGACGTTCAC
TCAATGATTTAGAAAATAAGACATTAGATGAATTAGATGAACTAGAGGATGAAGAAGATGAGAAGGTTCTATTAGAATAC
AGAAAAAAGAGAATAGCAGAATTAAAAGCATTAGCTGAAAAATCTAAATATGGCGAGGTCAAAGAAATATCGGGGAAAGA
TTATCTTGAGGAAGTAAATAATGCTGGAGAGGACATTTGGGTTGTTCTTCATTTGTACAAAGTTGGGTTTCCTCTATGTT
CGCTTATCAATAACTATTTAGATAATTTAGCAAGAAAATTCTCTGCAACAAAATTCTTAAAAATAATTTCTGTTACTTGT
ATTGAAAACTGGCCAGACAGTAATCTTCCTACGATTTTCATCTATCATAATGGAAACATGGTGCAAAAATTTATTGGACC
CCTAGAATTAAGAGGCATAAAATTAACTGAAGCAGAATTGGAATGGATGCTAGGAGAAGCTGGAGCTGTACCAACTAAAT
TTACCAAAGATCCACGACCAAAAATTAAAGATGTTTTATTCTCTACATTAAGGTCTACTAGTGACGATGTAGATGATGAT
AATGATTGGTAA
>ColletesGigas_000260-T1 ColletesGigas_000260
ATGGAGGTTTCGTTTCCAATATTTTCGTCGACACCTCCCAGGACGACGACTCCCACGAAAATCAACATCATCGTATCGAG
CATTCCGCTGTCCACAACGCGAATCATCAACTTGACTTTTCTGTCTTTGGGTACCAGCTTGAATCTCTTGGTAATCCTGG
TGATCGTCTTCAAGTCTTCCATGAGAACGACCATAAACCTCTATTTTGTCAGCTTAGCATGCTCGAACATGGTGATTCTA
ATCGAGCCTCTCGAAGAAGTTCTTCGATGGTTCTTCGACGTGGATATGAAACTAAACATGGATTACGTTTGCTTGATCAG
TTTCGACGTATCCGTCATAACGATCGCTATTTTGAAGTTCCAATTATACGTCAACATCTTCCATCACCAAGCGACTTTTG
GACAAGTCCTGCTGAAGAAATCCACGGCTCTGAAAGGCATTTTGCTAACTTGGTCGGCGGGCATCATATCCATCGCCATT
GGTCTGCATATATTCGACTACTTCGAGGGAGACATGGCGGACATTTACGTTTGGGACACGATGCTGTTCATTGGTCCGCC
GTTCATCATATGCGTTGCTCTTGATACTTTGATTCTGTACGAACTGATGGTACTGAAAGCGTTGGAGGGATCGTGGCGAT
CCAACGAGATCAGATACTACTTTATATTCGGAGAAGCTGGGTGTCGCAGTCGCAAAGTCGTGAATTCATTGCGCTCTCTG
TATGCAAATTGGCTTCCCTTTGGGCACGTCTGCCGAGTGCATAAGTCGATGGAGGGCCGCACTTACGTGCAACCACGCGT
GCGTTTGGCTGAATGGCTACGTGCAGTTCGTATCTGCCAGACCGCCGAGGAAAAAGTACCGACATACTCCAGCCATAATC
TGCTGGTCAGCGCCATGACAGCCCTCCTTAACCCGCCGATTACGAATTCCTCTCACGACGCGTTTCCTATTCCAACCTTC
GACGATTCTGCAGCAACATCAGAAGAAGGACTGTCGGTATTACACGTGTGTGGAAAGGACATGATTATCGGCTTGCGAAG
GAAAACCACCGGCGGAGGGAGATGCGCCAATGCATCGAAGGCATCCCTGTTTAGGCTGGCTAGCGTGAAAATAAAGGGCG
AGTTGAGTTATGATACGGGACGTTGTATCGTCGATTATTTCCCGAAGTTAACGAAAACGTCAGCTTTTAGATTCTACAAA
CAATCGCGTCGGTTCGCTTACCGAGCAAACGAAAAGATCAATGTTGAAAATCCTGACTTGCTCAAATGCAAAGAGTCTCA
GGATTGCTTTCATCAGCGACTGAGCCAAGAAGGCTGGTAA
>ColletesGigas_000261-T1 ColletesGigas_000261
TCCGGTATGGTCTAGTGGCTAGGATACCTGGCTCTCACCCAGGAGGCTCGGGTTCGATTCCCGGTACCGGAA
>ColletesGigas_000262-T1 ColletesGigas_000262
ATGTCGGCTGAATGGAAGACCAAGACGGAAGAGGTGAAACGAAGGAGGACTGATATGCAAAGTTTGCAAAGGGTTGTTAT
CGTAAAAAAAATTCACGACGAAACGTTCTTTGTTAGCATTCTAAGCGATAGCCCCTTAAGTTGTAGATTTAATGAAGGCG
GTATCGTCGCAATCGAAGATCGACCTAGAGGCGCCAGACTCCTTCGGGACGCCGACTCCCACGTGACGCAGCTACCGTGT
CCGCGGTAG
>ColletesGigas_000263-T1 ColletesGigas_000263
ATGCCGCTCGAGAAACCAGACACTTTGTCAGCGAGTTCTTCACCATTTGGCGGTGCAGCAATTCAACTGCCTCTCGATAT
GCACACCCCTTGGAGGGTTTCACCGGCGCATCTGTCGCCATGGAACACCCTTCGATACGATGCAGGTGGCTGCCAGACTG
CAGGTGTTAAAGGACCCACGCTAAGCTTAATCGGTGCAACCACGTTGGAAAAGGGGGCGCAGGTTCAGTCCACAGGTACA
AAAGGAACAGGTAAGGGCTTTTCGAGCCGAAAGAAGGGTCGTAGAAGCTACCTGTTAGATTTTCAAATAGGCTGGTGGTA
TCTCGGGGCTCAGGATGAATCATCCCGACTTCAGGAAATTTTGCCCATGTTTGGATTCGATAATGTTTGGGCTGACGCAA
CGAACGTGGTCGCGGAAAATCGCGGCGCCGAAAGGACGGGCGAACGGAGCCACACGGAGCCTAGTCTTCGTCGGGGTTGC
GAAGTCGCGGAGGACGAGCAAAAAGCAGCGTCGTGCAAGCATTCGTCGGGGGGTTATTCTTCGAAGGAAATATCGAATCT
CAGTGGATGTAACGCGAGGCAGAGCAGCGACATTTCGTGTTCTTCATCGTGCACGGTGCACGTGCTACCTGTTACAGCTG
TGAGCAGGAAGAAGCGGCAAACCGAGTGCATTGATATCGGCCCAGTCAGCGGGGAAAGGAAATTGCGCAATCGCGCGGAT
CACAAATCCTTTCACTGCAGGCACCAAACGAGGATCTTCTGGCTGGCATCTTTTCTCGCCGAGATTCTAGCTGGATCTCC
ATTTACCATGCCACATTTCGCACGTGCGCCGCTCACCGTCAGCATTACAAGACGAAAAGAACCGCCGAACACGACGCTGA
AACGAACTGTTGATACTACGACATCCAGCCTCGTCCTTTTCCCTTTCTTGTGCCACCGCGAAGCTTCTAGCACTCGGTTC
GCCGAGGTGCTGTGCGCACGTGCGCAGCTCGTTCCAGCAAAAGGAAGAGAAAACGCGGTCGAAGAAGAGGACGCCGCTCG
CGGCGAAACAGGTTTCCTCTGGAAGATGCTGGGCTCCCGTCTCTCGGTCCACGAAAACCGTCAACGCGGAGCGTACGCGA
ACGCGAAGATCGCGAAACGGGCCTCTCTTCTACCTCTACACGTTGGTCAACGGATTTATGCGCGCAAGAAACAGTTCCGA
TCGAGCGAGCAGAGTAGCGCAGAAGAGCGGAACTTGTGCAAACGAGAAACGATCTCGCAACTCGTCTACCCGTGGCTTTA
CACGGAATTCCTGGCGAGTGTGTTAGAACTAGAGATGAGATTTAAAGCAAACATCATACTGCTCGACAGCACGGCATCAA
TACAGACTTCTGAGCACAAATCGAACGAGATTCTATCGCTACCTCTGACTCCGAAGGATCGTATGGATATCGCCATATTT
TTGAAACGAGGCAAGGACTGCCAACGTCAGCAACGGATCCTTATAATACAGGAGGTGGTCATCTTGTTAATAACTCCCGC
AGGAGGCCGTGGAACCCGAGAAAAATGGGAAGACGAGGACGCGAGTCGCGGCGGAGTAGGATTGAACGAGGATCGAGATG
GAACCGGTTCTCCAAGGAGCACGGTGACCACGCTGGCCAGAAGGGGAACGGCGATACGAGCACTAAAGGAGGCTAGCGTG
GCCTGTTACGAGAGAGAAAACCGGTTTTACGATACAAACTGGATTCTAATGGGGAAAGCTGTTTGTCGGGATAGTCGAAC
GGTAAAACAACTCGAAAGTGGTGTCGAAGACAATAAAAGGAAAGGAAAAAGATTTTATTTAACTTGGATTGTTTACGAAA
ATACTAAGTGCCAAGTAACGGTTCTTGGACTTCAGCAAGCTTTTAGTATGTTGCATAACCTTCGAAACTTCCTGACGAGA
ACCAACATATTGACAATTTTATTGTTCAACGCATGGAAGAAATGGGAAGTAAAGACCGGAGGTGCCGTAAGCAACATGTG
GGAGCTTCATCCTTTAAAGCAGGGCGGACAAGTTTTCGAAACAGGATTACAAAGTAACACAGGCTTCTTCGGACAACAAA
AGTCTTTGTCGTCCATATTAAGGGAACCTTTGTCTCTGCTAAGTGGCCTGTTTAGACTCGACGCGTGCAATTTACTTCGA
GGATTAAAACGCCATTGTGCTGTACTTTCATTTCTGTCTAGAAAGAATACTTAA
>ColletesGigas_000264-T1 ColletesGigas_000264
ATGTTGAAGTGGATAAAAGTCCGTCAGGACGCGTCGGCCACGTCGACGACGTTCGATCGCGAGAAAAAGGACGAGGTGGC
GAGGGTCAAAGTTGAAGATGTCATTGGAGAGGAGGAGGAGGAGGAGGTGGACAGCGGCATGGAGCGGGAGGACACGCCGT
CCAACATCGAGTTGAACGATCTGAGAAAAGACCTGTTTTCTCAGCTCCAGTTTTCGCAAGAGAGCGCCTTGCCGCCCGAC
ACGCTGCGCCGTGCTCTGGCCGAGAGCTTTCTGGATCAGCAAAGGTTTCAGCTCGGATTCATGGACGACGCGGCGGAATG
TTTCGAAAACATTCTTCTGCGTATACATCTGCACATCGCCAGCGGGGAAGCCGAGGATATGTGCAGCGCGAGACACTGTG
TGCCACATCAGAAATTCGCCATGACGCTCGTCGAGCAAAGCGTTTGCGGAGCTTGCGGTGCCACTTCGGAACCTCTGCCT
TTTACACAGGTGGACCGGGAAAAACGAGAAAACCTGAGATTTTCAGGTAGTAACAGGAACCTGGTTCCTTTGTGCGATCC
CGGAAACCTCGAAATCGACGCGTTCGAGGGGTGGCGTGGGTTAGGCGAGTGGGCGGAGGAGAAGATAAAGGGAAGTTGGC
CTCCTTGCTTTGATTGCAAATTCTTTGAGCTATCGAATCCTTCGACCATATGGTTACTTTCTTTGCAGATGGTTCATTAC
GTGTCAGCATCGGCATTGACGTCGCAAGCGAGACAAACACCGCCAAACGCTCGTAACAGCCCGGATCTCTTCGGTCAGCT
TCTGCGGAAAGCTGGAGGCATGGGTGACATCAGGGACTGTCCGAGTTCCTGCGGTGCCAAAATCCAAATCTGTAGAACGC
TGATGAACAGACCGGAAATCGTTTCGGTTGGAGTTGTATGGGACAGCGAACGACCATCGTTGGAGCATATCATGGACGTT
TTCGCAACCGTGGGAACGTCACTGCGGCTGAGCGATGTTTTCCACAGTGTGGTGGACTCCCGATGGGGTGCCTCGACGGT
GCACAATCTCGTTGGAGTCGTCACTTATTACGGAAAACACTATTCCACCTTCTTTTTCCACACTAAACTGAAGGTCTGGA
TTTACTTCGACGATGCCACTGTCAAGGAAATCGGTCCTCGTTGGGAGCAAGTCGTGGAAAAGTGTAGAAGGGGGCGATAT
CAACCGTTGCTCTTACTATACGCAACTCCTGGTGGAACTCCTGTTAACACGGAGAACGCCCCGAAGACAGTGACGCCTTT
TCCAAACGGAAATGGTCTGAAAACGCCACCGAAGAATAATGTTCGTCGATCGATTACCCCGAGTCCAGAGAAACCATCGA
TCAACAGCACTGCTAGACGTGCCATTACGCCGAATCCTGATAGTCCTCCCCACCCCTACACGCAGCGGAGGATTTATAGC
GATTATCAGAATCTCACTGACATTCAAAACAACATCTTTGGCAATCAAGGTGTGGACGTGGTGGACGGTGAGACAGAGTC
GAAGTACATCAGTCGTCGAGCGGTGGAGACCGTAATGCAACAACAAAAGAAGCAACAGATGCAATTGACGCGTAGTCTGA
GCGCAGGATCGACGCCGCAGGACGGCATCAGTATTCCGGATCACATGAACGTGCCACGAAGAAGAGATTCTGGTAACTGG
TCGGGCGACCGGAACAGCGCCTCCTCGAGTTCCTCTACGACGATGGACAATCCGTATTTGTACATCGTGAACAAAATGCA
GAGGAACTCGGGGGTACCCAAGAGTCCGACCAGCAAGTCCGGAGAGCTCTCTAGCAGCAGCAGCGGCCATTACGATGCTG
GATACGATTCCTATTCTTTATCTTCCACGGATAGTCTTCCGCTTCAGCAGGGTCTGAAGCATAACCTACAGCTCGCCCAG
ATCCCGGAAGGCTATCAAGCTGCCTCGGGAGACGATTGCGAGCGTCTCTGCAAAGAAACCGACGCCCTCTTGGATAAATC
CAGAGCTGCTGAAGACGCTGGTGACCTCAGCACTGCGGTAGCTTTGTGCAGTGCAGCCAGTAGCAAAGCTAGGGCTGCCA
TGGACGCGCCATACAACAATCCTCATACGATCACGATAGCGAGGATGAAGCATAATACTTGCGTGATGAGAACGAGGAGC
TTGCACAGAAGGATGCTGCAAGAACAAGCCACGGCCAATGGCGAGAAGGAAGAAGGCGCGCCAGAAGGTAGGCATTCGCG
AGAGAACAGTAAATCCGGTCAACACTCTCGTCAGAGTTCCAGAGACAAGGGTAGCCATTCCAGGCAGAACAGTCGTGAAC
TTTTGGTGAACGCGCCAGCAATGGTCGCGGACAAGCCCGCCTCGAAGAGCATCGAGATCTACGCCACGCTGCCGAAGAAG
AAGACTCTACGGAGCAAAGCCACGGCCGTGAACGTGATCGAAGACGAAGAGTACATGCTGTACGATCGACCGATTCAGAG
GACGGGTCTGTTCAGTCGTACGAAACGATGCGACGACGACAAGAAGGACAAGAAACGCGCTCGAAGCGAAGAGAGGAACA
AGAACGTCTCGAAGGATTTCTCTATAGCGCCGTCTCGATCCTCGCCGTCCCCAAAGGGCTCGAAAGTCGAGAAGCCTAAG
GAAAGCAACGACGCGGCGAACAACGCGCGAAACTCCCAGGCAAACGGTTCCAACGGCGAGCAGAAACAGGGGAAGAAGCA
GCACAAAATACGTAGGAAGTTGTTGATGGGCGGGCTGATAAAGAGGAAGAACAGAAGCATGCCGGATCTCCGGGAAGGGC
AGGACAATCAAACGAACGCAAGCGTCGAGGGATCCTCCAACACCTTGCCAAAGCAGTCAGTGGACGATTCCAGCGTTGGA
TTGAAGGGCAACGAAGTGTGCCAGTCTCTAAGCGGTTACTTGTCAGAGGGACACTTGGAGTTTACCGGTAACAACAACGG
TAATCCTAGCAGTACGAGCAACCCGAACTTGGAGAGAAGTCGACTGATGAGGAAAAGCTTCCACGGCAGCGCCGGCAAAG
TGTTACACGTAGCGAAGGTACCTCCGCCCCCTCCGCTCAGGACCACTTCTCAGCTTAGCAAGTCTAAGTGTTCGGGTGAA
GTGCACAACGAGCAGCAATCCGAGAAATCGGTGTACCCGTTGTCGGAAGGACAGTGCCCGTCGAATCCGCCTCAAGAACA
GAACGGATCCTATTGGAATCACGTGAACACCGGAGGGAACTCGTCCAGCGGGACCAACAGGAGCGCCAATTACACCGACT
ACTCCTCCGAGTCTCATTCCCTTCCGTTTTTGCCCACTTACACTATGGAACAGAGCCCTGCCAACGTCCCCGTATCCTGC
CAATCGAATTACAACAACAAACCACGGATCCAAGACGACGTGGTACAGTACGCCAATGGGATCTTGTACGAGCCAACGTT
CGTAGTGACTCGAGCGGACGTGCACAACGAGCAGAGTCCCGTGAAGCAACCCAATCAAGGAGATCTGTTGCCTCCTTACC
CCGAAAACGGAAACGTCTCGCATTCGAGGCAACCCAGCGAGGACTTCCCTCCCCCGCCGTATCCCTCGATTCATTCGGTG
TCCCATTCGAGACAAGCCAGCGAGGACTTTCCACCCCCGCCGCCGCCCATCGACGACACTTCGAGTCACGGTCAAGAGAA
CCAACAGCAGTATCAGCAACAACAGTATCAGCAGCAACAGTACCTTCAACAGCAATACCAGCAGCAGCAAACGGCGGTTC
TTATGCAACAACGTCAACAACAGCTGGACAATCAACAGATCAGCACTCTGTTGACGCAGTTGCAGATCAAGAGGGATCAA
ATTCTGGCTTCGAAGGCCAGGGAGGATCGAAGGCCGGACGAGCAGGAGGAGGAGGAGAAGTCGGCCAGCGAGACCTGGCT
TCGCGAGTTGCAGGCTAAGCAGGCGGAGAGGAGGATGAAGAAACAGAGTCCTTTGGATCAGGATATACCGAAGGTCAGGT
GTTCGGGCCCAACGATCTCGGGACCAACGGTCGCGAGGAGAACCAGCGATCTGATGATGAACAGTTTGGGCCAGGCTTAC
GAACAAGCTGGTCGCGACGTCCCCGACTGTCCACGAGTCGTCTCGTCCGTGAAGGACATGGCGGCCAGATTCGAGCAAAT
AAAATTGCAACCTGTCGCGAAAACGGAGCCCGAGCAGAAGCTTCCGACGAAGCAAAACGCGAACTGTATCTCGTCCTCTC
CGCTGTTGGACATGCCTCAAGACGTCCAGCAGACGGAGGAGTCGAGACCGTTGAAGCTTTCGTCGGAGAACGTGGCTGCC
TTCACCAAACCCGAAACTCCGTCGGGCCAGTCGATCTTGAACTCGAGTTTCGAGTCGAGTTCGAGCCAAAACACCTTCGT
CCCGACAGCGACGCCCAACAATCCCGCCAATGCACAGCAGAGCGGACTGAACGCCGCCATTATGTCCATGTCGTTGACTC
TGCCGCACGAAAACGGACTCCCGATCGACTATCCCGAGGACGACATCAGCGAAGTCGCTATGCAGAACACCATTCAGAAC
ACGACGATCTTGCCCAACGAGGAGGACATCGCGCCGAGGAAGGTGAAACGACGAATCGGAAAAAAGAAGAGCGTGTCGTT
TTGCGATCAGGTGGTTCTCGTGGCCACCGCGGAGGACGACGAGAAGGACTCTTACATACCCAACCCCATTCTCGAGAGGG
TGTTACGCTCGGCGATGAACAAGCCAGAGACCGCTCAAGTTCTACGGGAGATCAGAAGCCTGCAAGAGGCGGAACTGAAC
CGTGAGAATTGCACCGCCATCAAGTTCCAGCAGCAGACACTTCCGCTAAAGAGCGAAGCCGACAGCGTTCCAGCGACACC
TTACCAAGATCAGCTGAGAAGCGTGAATCCAATACCCATTCCCGATACGATCAAGCCCACCTTTGGAAGACAGAATTCGA
ACGAGTCGGTGGGATCGTTGTCGGAGAAGAAACACTGCGGTCCGTACGTCAACGAAGGCCAGGACGTGGTCAGAGAAACG
TATTCGGGGATCTCGAACGTTTCCAAGCCGCCTACTTCGTACTCGCCTCAGTTGCAGCAACAGATCAGGTACTCCCGAAA
CATGCCGTACTTGCAATCGCAGTCCGCGTATCCCCAGACCCAGACGTCTCATCCGAGGAACCAGGGTATTCCGATCTCGC
AGACGCAGAAGCCAGCCAGCCCGTATCCCACCCAGATGCACGGTCAGTACGTTCAAAACAACGTGCAGCAACAGAAGCCA
GCGTGCCAGAAGAACTCCTATCAAACGTACTATCAGTTGGAGCAACAGCACAATCAGATGAACAAGCAAATGTCGCAGCA
ACAGCAGCAGAACATGAACCAGAGGATCACGAATCACAACGCGAGCCCCATAACGGTGCAACACTCTCAGCAACAGTTCG
CCTATCCGACGACCCAATCGCCGAGCCCTTATCAGAATCAGTACACTCACAGTTCCTATCAGGGTTATCCCTATCAGTCC
GTTCCTCAGCAAAACAGAATGAGTCAACCGTTGCCCCAGTATCAACCGCCGCCCAATCCGCCGGCCTCCTATCAGCAACA
GCAGCAGGGTGTTCAGAATTATCAACAGAGGCACGACAATTACCAGAGACCGCCCCAGAAAGCCGATCAGCAGAACATTT
TGGCGCCCAATCAGACGTATCCGAACCCGTTGCAGAACGGTCAGATACAATCAAACATGAAATACCCGACCTATCAGCAT
CCGCCTGTGTCGAAGCAGAACAAACAGATGCACTTTGTGTCCGCCGCGAAGGGGAACGCGACGGTTCCTCAGAACGCGAC
CCTGCAGAAACCAGCTGTCGGAGGCGCGGCCAGAACGGCACCCTGCCATCTTTGCCGGAAGAAGCAAGTGACGGAGCCTG
CGATTTACTGCTCGGATTGCGACTTTTACATGTCCAGATTCCGGCCAAAGAACTGA
>ColletesGigas_000265-T1 ColletesGigas_000265
ATGCAGCTCCTGTGGCTAATCTGTCGTTTGACAGCCGTGACAGCGATACCGACGTCGTTGTCGGTCGCAAGAATTTGGAG
GATACCGAGCACGATGAACGACACGGATTCGCGTCCGGAGAACGACTACCACGAGGATCGGGAACAGAGAATTTGCGAAA
CGACGCACTGTAACCAGATCGCTAAGAAGATTCTGGAAAGCATGGACACTTCTGCCGATCCTTGTACAGATTTCTACCAA
TACGTTTGTGGATCATGGGGGACGCACAATCCTATACCGGACAACGAGCTCGAATGGTCCGAAGATTACATCGTCATGCA
AAAGACGTACAAGCGCATCAGAGGCAAGATTCCACGCATTGAATATATTAATTTCTCTTTGAATCTTCTTTCATTAGATG
TCCTCGAGCAACGCGATAAGCCCACGGACATTCCGCCCGTTAAATTGGCTAGGGAATTTTATCGTTCCTGCATGAACGAA
GATGCGATCGAGAAAAGGGGGATCAAACCGATTCAAGAGATCCTGGACGCGACCGGTGGTTGGCCTATGGCGATGCCAGT
GAGAACTTGGGAGTCTAACAAAGTAGCTTGGCAGAAAATTGACAAGCATTATATGAAAATACTCGGCTTCAGTAGCCTTT
TCGGCATTCATTGCGAAGTCGACCCGAACAATACGAAGAAATACGTACTCGCGATAGATCAAGATACCGATTATATTCTA
GCGAGTAAGAAAGGTAAAAATGCATACGCCAACGAAAAGGACATGTACGCGCTCGGATTATTCCGCATAGCGGCAGCTTT
CGCGAGAGAGAAGGGGTATCATTTGCAGAAGCGTCAATTGATCAGCGACATGGCAAAAATGGAGGCATTCGAGATCGAGC
TCTTTCAGATACTCGAGACGAATAAGGATCTAAGCTTCTACAAGGACAACTACAAGAGAATGACGATCGAGGAACTGCAG
AAATGGTACAACGATTCCGGCGTTACCGCCTCCACGGCAAAAATGAACTTCCTGGATGTGATACAACACGCGTTCAGGTT
GGGTAATATCAGCGCGAACGCGTCCGATCCGATCGTGGTGTACAACCCGGAATTTCTACACGATCTGGCGGGATTGCTTG
GAAACACTTCGCGACGCGTGCTTGTGAATTATATCCAATGGAACATCGTTCGCAACTTCTTGGAATACACCACCAAAGAG
ATGAGAAACATCATGTTCAATATGTCCTTTTCGTCGTACAACGTGTCCCACCATATGCCACGATGGCAATTTTGCGTGCT
CAACATGGAAATGGAGGACGCGGTCTCTTACATGTTTGTCAAAAAGTACATCACGAACGACGTTATCGACAAGACAAAGC
AAATGGCTGAAAGAGTACAAGGGGCATTGAGACGACACTTAATGCAGGCCCGTTGGTTATCGAAAGATGTGAAAGAATCT
CTGGTGAAAAAGTTGGACGACGTCGTAACTCAGATTGGATACCCTGACTGGTACAATGACGATAAAGCTATGATTCGACG
TTACGAAGGGGTACTAGAAATTGGTTCGGACTATATGACAAATATCTTGAACTGTTTAAAACAAGATATAATATGGTCCC
TCAAAATATTTGTAGCACCTGTTGAGAGAACCCAATGGACAGACTATCCCATAACAGTTAACGCGTTTAACGATCGAGAA
GTTAACGTGATACTGATACCAGCGGCTGAACTGCAAGATCCATATTTCACGCCGCTTTTGCCAGACGCAGTTAATTATGG
GGCCACTGGTTTTATAATTGGACACGAATTATCTCATAGCTTCGACGACGACGGAATACTGTACGATGCCGAGGGCTACA
AATCCGAGTGGATTCCTCAGGAAGTGTTGGACGAATACGAAAATCGAACAACATGCTATATAAATCAGTATGACGATTAC
ACCCTTGACGTCTTGGACGAGAACGGAACGTATATTCAGCTGGATGGCAATTTAACCAAGACCGAAAACTTGGCAGACTC
GGTTGGCATACAAGTGGCTTTCGCAGCTTACCAAATATTAGCGAAAGAGAAACCTCAGACGAAGCTACCCGGATTGGAGA
ACGTTACTAACGACGAGTTATTTTTCTTGGCGTTCGCAAATTCCTGGTGTTCGTCGATCAGACCGGAGTACGAGACGGAC
GAGGCTAACATCGAGGGACATAGTCCTGCTAAATATCGTGTCATAGGTCCCCTTTCTAACATGGTTGAGTTCTCTCAAAC
CTTCAAATGTCCAGAAAACAGCTCCATGAATCCGCAGGATAAATGCACCTTGTGGAATTAG
>ColletesGigas_000266-T1 ColletesGigas_000266
ATGGGAGGCATATATTCTCGTCTCACGAGCCCGATTCGCAAATATAATATCGAGAATCGTGCACATAAAATAATTTCGAA
AGAGAAACCAATAGCTGCACCTCAATTTCCCTCGGTAGCCCAGCAAAAAGAAATTGTAGATAAATTACATCCTGATTTTA
TGGATACTGCTTACAAAAAGGATACGCAGTTGGATGAACGCTTAAAAAGTGTCTATGTCTCATCCATTGGTTCAGAGAAT
AAATCAATGGTGACGGATGCAAGTTCAACCAGGCCTTTACCACGAGAAACATCTGATTATCGTGAATCTGAAGATGGATA
CCGTGATCCGATTGTAGTACCTGAGGGTAAATGTTCCACAAGGCAAGCTGTGACTTTTCTTAAAAAGTACAAAGAAAAGT
TTCCTGAATATACTGCAGAACAAATAGCTCTCGAGTATAAGCTAGACAAACAAGTAGCAGAAAATATTGTGGAGCATTTT
AGAATTCCTGGAACTATGCATATAGATACAAAAGATAAGTATAAGTCACCATTGGAAATGGTGTTAAAGGCTAATGATCC
ATAA
>ColletesGigas_000267-T1 ColletesGigas_000267
ATGACAACTGAGCAGAGCGTGCACGATCATTCTCTTGCAATTAGACAAGAAATACAACGTTTCGAAAGTGTTCATCCATC
CATATATGCTATTTATGACTTGATAGATCTCATATCTGACACACATGTTGCAAAACAGATTCGCGAACATGTTGTTGCGA
TCGAAGATTCTTTTGTTAATAGTCATGAGTGGACATTGGCTAGAGATGTTCCAGAATTACATTTAGGAATTATTGGTTCG
TCTGACTCAGGAAAATCTGCTTTAGTTCATAGATATCTGACTGGTTCTTTCATGCACGAAGAATCTCCAGAAGGTGGTCG
TTTTAAAAAGGAAGTTTTTATCAATGATCAAAGCTATCTCTTATTAATTAGAGATGAGGGTGGAGTACCAGAGTCACAAT
TCTCCGCTTGGATAGATGCTTTATTGCTCGTGTTTAGTTTAGAGAGCGAAGAAAGTTTTTCGATAGTTTGCAGTTTCTAT
AATAGAATGTGTTCATTTCGAAATATGTCAGAAGTACCAATAATACTTGTAGGAGTACAAGATTCAATAAACGATTCCAA
TCCTCGAGTTATAAAAGATGTTAGACCTCGGAAATTGGCATGCGATCTAAGGTGTCCTTATTATGAAACATGTGCTATTT
ATGGTTTAAATGTTGAAAGAGTATTTCAAGATGTGTGTCAAAAAATTATACAACATGTATCTGCAAAACATTATCGATGT
AATGGACAACAAGCAACAGATAATGAAACAAAGTATCCTGTTTCAATGATTGCAAAAAACGTACAGCTTCTTGCCAAAGA
CATGGAAGCGACAAATTCATCAAAACTAAACACATCTGATAAAGATGAAGATTCGCGATCTCTTCATGGTAGTTTGACTC
AAAATGATTCTGGAACGATAAGTGATAATTTTCATAATGTACAGAATCAGCATGGGGATCTAAGATCCTCGATTTTAACT
CCAACTACTATCAGGAAATTTAGAAGGAAATCTAATATTTTTACCCCGTCAAAAAAAGAGAAATACAATATGGGTGAAAT
GGGCGTTGGAAGGGAAATACCAGTGAAACAAGGATACTTATTTAAACGCAGTAGTAAATCTTTAAAAGAATGGAAAAAAA
AATATGTTACATTGCTAGAAGATGGTCGTTTAACTTATCATTCCAGTTTACATGACTATATGAATGATGCCAATGGAAAA
GAAATATTATTACAATACGTAACTGTGAAAGTGCCTGGAAAAACACCTAAGGGTTCAAAATCATCCAATGCTCAAGAGGA
TAGTTTCGAATTTTCTATTATTTCGTTAGAAAATAAGACTTGGCATTTTGAAGCAAACAATGCCGAAGATAGAGATAGTT
GGATTTCTGCTATAGAACAACAAATTTTATCAAGTTTGCAAAATAGCGATGGCGATAAAAAGAACGAAACTGATGCTTTC
AAAATGCATTGTATAAAAAATAAAGTATCAGGAAATGACGCGTGTGTAGATTGCGCAGCACCTAATCCAGATTGGGCTAG
TCTAAACTTAGGTGTATTGATGTGCATCGAATGCTCGGGAATACACAGAAATTTAGGTTCACACATATCGAAAGTTAGGT
CACTGGATTTAGACGATTGGTCCGCAGGTCAATTAAGTGTAATGTTAGCCCTTGGTAATGACATAGCAAATAGTGTTTGG
GAATATTGTTTAAACGGAAAACAAAAACCGAATTCAGATTCTCCTAGAGAAGAAAAGGAGCAATGGATCAGATGGAAATA
CGAAGATAAAATCTTCTTACCACCAATTAACCCAAACATTTCTTTAGGAAAATTGCTTATTGATTCAGTTTGCCGGGGCG
ATATGAGAGCGTTTACATTGTGCTTGGCCAGATGTAGTTACGAAGATATTAATATGTCTGTCAGTATGGAAGATTTAAGG
ACACCTCTCCATTTAGCTTGTGCCACAGGAAACTTAGCTATGGCACAACTTTTAATATGGCATAAAGCAAATCCACATAA
TCTAGACCACGAAGGACGTACGTGTATGTCATACGTACGAGCACTTGAAAGAACGCTTGACAATTCATCGGATTCTATGG
AAATGCAGAAGCTTCTTGAAGTGCTTGAACAAGCTACTGTTTCTGGAGTAGATGATGTAGAAACGGCTCAGTATTAA
>ColletesGigas_000268-T1 ColletesGigas_000268
ATGACTGCTGCACAACTTGATGATGATATTTATGATGGATATAACGATTATTCATCAGTATACAATATCAAAGATATTGA
ACAAGATGATTTTTTTCAAGAAACTCTTAATACAGGATATGGAAGAAGGTCGATTTTTACACCAAAGGTGCCTGGTACTG
CAATGCGTTTAGGTACATCAAGTGGATTTCATAGAACCGGTACAGGTATTTCTGTACGTCCAAGTACTAGTGGTATTCGG
CCAATGACTGCAGTCAGAGGTGCTGGTTATACCAGCAGCAGCCGCCAACCTTTTGATCCACTTAATATGAGTAGTAGTGT
TAAAGGACCTGCACCACCCTTAGAAACTGGGAAAGAAGACACGCCGACAGAGAAAATAAAAGTAACTGAAAGAAAAATAA
TGGAGATAATAGAGAGTTCAGTAGAAGCAGCATATGAAAATAACATGAGAGTTGCTCTAGAGAGAGCAAGAGAAGCATCT
TCAAGAGAACGGGCTCTTATTAGACTGCAAGAGCAAGCTGGACTCAGTGACAGTCACAATGTAGATTTAACATTTGCTGT
TATTTTTAATTTGGCAACTCAATATACCAACAATAATATGTTTACAGAAGCTATAGCTACATATCAAGCTATAACAAGAA
ATAGAATGTTCAGTAACAGTGCTAGACTTAAAGTGAATATGGGAAATATATATGTTAAAATGGGGCAATTGTCCCAGGCA
ATTAAAATGTATAGAATGGCATTTGATCAAGCACCAGCAGCTCATAAAGATTTAAGAATAAAAATAATGCATAACATTGG
AATGTTATTTGTACAAATGGGTCGTTTAGAAGAAGCAGCTAATAGTTTTGAATGGGTGATGAAAGAAAGAGCTGAATTTA
AAGCAGGGTTGCATGCTGTTTTATGCCATTTTGCGTTGTCTCATAGAGATAAAATGAAAAGAGCATTTTTAGAGTTATTA
GAAGTTCAACTTAACATAGATCAGGAGGACAGATATAACATAAGTACTGATGATGTTGTTTCTAATATATTAAATGAAAC
TTTGAAAAATGATGATTTATCCAAGTTAGAGAAAGAATTGAAATTGGAAGCTGAGAAAACCATACTTTCTGCTGCAAAAC
TTATAGCACCTAGTATCGAGGATACGCTAACCGCGGGATTTGCTTGGTGTGTCGATACTATAAAATCTTCAGCTTATGGG
CTACTAGCTGCTGATTTAGAAATTAGTAAAGCTATGGTATTTTTACACAATCGAGAAACTCAGTTAGCTATCGATACATT
GAAAATGTTCGAAAATCGAGAAAGTAAAGCTAATAGCGCAGCTGCGACCATGCTTTCGTTCATTTATTTCCTTCAAGGAG
ATTACGATCAAGCAGAAAGATGCGGGGAAATCGCTCGAAGTGCGGATACTTACAATGCGGCAGCTTATGTTAATTTATCC
GCTTGCGCAATCAGAAAGGGCGAATTACATATTGCTAGAGAGCTTCTCTTTTGTGCGTTAGACACGGATGCTAGTCACGT
GCAGGCGCTTTATAATTTAGGATTAGTGTACAAAAAACAAGGTATGTACGAGGAAGCGTTGGAATGCTTTTGGAAAATTC
GTAATATTGTTAGACACGACCCACAAACGCTGTATCAAATTGGTCATTTGTATCAACTGACGAACGACATAGACCAGGCA
TCGGAATGGTTTAATCAGTTGCTGGGTATAATACCATCTGACCCTGGAGTTCTGCAAAAGATAGGGGAAATGTATGATGG
AACTGGAGATAAGCAACAAGCATATCAATTTTATAGCGATTCTTACAGATTTTTCCCTGCAAATTTCGAAGTAATTGATT
GGCTTGGGTCGTATTTTGTGTCAATGCAGGTTGCCGAAAAGGCTTTAGTTTATTTCAAGAAAGCAGTGCAACTTGCTCCC
GATGATCCAAGATGGCGATTACTTGTCGCGGCATGTTTAAGACGAACTGGCCAATTTCACAAAGCTCTTTTAGAGTATCA
AGATATTCACGAGAAATTTCCTGAAAATGTTGAGTGTCTTAAATTTTTGGTTCGTTTATGTAGCGATCTTGGTTTAAAGG
AGGCACAGTTATATGCAACGGAATTAAAGCGAGCCGAAAAAGCAAAGGAACTAAAAGATAGACAAGGATCGGCAAGACAA
GGATCGAGAATGAGTAATAGCGGGGCGTCATCGCGAACTGGTTCAGGAATGAGTGTATTGTCAGATCACAGGTCGAGTCC
CACTTTTGGCAGAAGAGATGCTCAAAGTTTGAGTAGTGCTGGTGTTTCACGACCTAACCGAATGTCTACAACTGAAAATT
ACGCAGAAACGGTGTCCGATGTGAACGATCAACCGAGTACTTCGTATGTAGATCCGGTAGGTCCTCTCCCTATTCGTCCC
ATGACGTCCATCGGGAAAAGGGACGATGATTTTGGCGACGAAGAACTCGGTGATGATCTTTTACCGCAGTAA
>ColletesGigas_000269-T1 ColletesGigas_000269
ATGTGTCCGGTGAACACGCCACTTATGAAAACATCACCAAGAGAAATCCACGAAGAGAAACGATACGAGAGCCCCGTAGA
CATGGTCGTTCCCACAGAATATGCTCTCATCGAGGCGATACAGGTAGCACCTCTTGTGCTTTCGGACGATGTGAGACGAC
AAAAGATCGAGCAGAAAGTGGCGCAATTGCAATTTTCGGCCGCGACCGTGAGGGAGATCCAGGACGTCTTCCTGTCAGAA
ATGAACAGGGGGATTCATCAGCAGCCATCGTCGTTGCAAATGGAGAACACTTACGTCCCGGAACTCCTCGACGGCACAGA
GGAGGGTCTCTTTTTGGCGTTGGATCTCGGGGGCACGAACTTCCGGGTGGTTTTATTGGAGCTGGCTCATGGAAAACCTA
TAAGAGATGAAGTGAGGAAGTATCACATTAGCTCCGATTTGAGAGCCGATTCGGGGATTCGTCTGTTCGATTATTTGGCC
AAATGTGTCAGTGATTTCGTCATCGAGCAGGGTCTTCAGGACGTAGAGCTTCCCCTTGGTTTCACCTTTTCATTTCCTAT
GATTCAACATTCCTTGGACATTGGGATACTAGTAACTTGGACGAAAACCTTTAGTTGCCCCGATGTGGTGAACGAGGATG
CTGTGAGATTGCTTCGCGAAGCTCTGGCTCGTCGCGGCGATACCAAAGTAAATGTTGTGGCCATTTTGAACGACACTACG
GGTACCTTGGTTCAAGGATCGACTTTGGATCCTGATACAGCGATTGGACTCATACTAGGTACTGGAAGCAACGCATGTTA
TCTTGAACGTGCCGAACGAGTCGAGCATTGGGAGACCGAAAGACACGGAGAACGCGAAGTTATCATCGACATCGAATGGG
GTGCATTTGGAGATAACGGTGTCTTGGACTTCATCAAGACAGATTACGATCGCGAGAACGACGCGAACTCTCTTATTGTA
AATTCATTCACGTTCGAGAAGTATATTAGTGGAAAATACTTAGGCGAACTCGTGCGAATAGTGCTCACGAGGTTAACCAA
CGAAGGACTTTTATTCGTAGGGGAACACACGCCGGGATCTATTCTAATTCCTGGAAATCTTACCAGCGATTTGGTCTCGG
ATATCGAACAAGACACTGTGGACGGCGATTACAGCAACACCATAGCAGTTCTGAGGAATTTCGGTATCGTACCGGACGAA
GAGGACGTGAAAATTGTTCAGTACGTTTCCGAGGTAGTGTCCAATCGCGCGGCGCTCCTTGTATCGATATGTCTTGCGGT
CTTGTTGAAACGAATTGACAAGGAACTCGTAACGATTGCTGTAGACGGATCCCTTTACAAGCACCACCCTAGACTGGAAA
TTTGGATCAGACAGTATATTCCATTGCTAGCTCCCGATCATAAGTTCAAAATAATTCACGTTGAGGATGGGAGCGGAAAG
GGCGCTGCCCTGGTGGCCGCAATCGCGCATAGACTTCAGGAAAGGACGTAA
>ColletesGigas_000270-T1 ColletesGigas_000270
ATGGTTAACGTTAAATTACCGGATTTGGATCGAGATGATGGTTCACGCAAACGACATCGCCCGACGATCCGCGGGTCGAT
GTTGGCACCCTCGAAATCGCGCGCGTTGCACTCCCGTGTCACCTTGAAACAGTACCGTCCCGTAGCGCGGGTTGAACGTG
CCGAGGAGACGCACAAAGAAACGGTACGGGGAACTGGAGGAAACGGTGCAGAAGAAGGCGGAGGCGGAGAAGGAGAAGCG
GGAGGGGAAGGAGAGGAGAAGAAGACGACAGGATGGCCCGCGGAGCACGTGAAAGGCGATTTAAAGGGAAAAAGAAGGAG
GTGGCCTTTAAAAGGAAGGAACATGGCGAACCGGTCGCAGCCTCCATTCGTCAGCTGGGTGCTCAACTGCAGCCGGGCGC
GGTGA
>ColletesGigas_000271-T1 ColletesGigas_000271
ATGTACAGAGATCCGAACAGCTCCTCGGCTAGCGGCACCTCCACAAAGGGCGACGATGTCGAGATCGTTAGCAGATTTTT
AGCGCCTTTATGCGCGAGGGATGAAACTGCCAGGAACATCGCCCTGGCGGCGGCCAGGAACACGGTCGAGGGATGGCTCG
GGGGTGTCGGGAGTCCGAATCACTGGGACGACACCGGTGAGATGGAGGACGCGGAGAACCTTGCCGGAATGTTCAAAAGC
CAAGATGGAAGATACGACATGAGCGTGGAGCGTTCGCCGACCAAGTCAGCGCCGAAGAACGTGCACCAGCCCCCCCATCA
GCAACAGCTACTGCAGGACATGTTTAGGACCGAGGGTTTCTTCCCCCAAAGCGTCACCGAGAATCCCCCGTTCCTCGAGG
ACAGTAGCCTAGAGTGTACCGAGAGATACCCGTCGGGATCGTTCGATTGCGTCGACGGACGCCTGGGGAACGAGACTGGC
TACGGCACCCCGAACGAGAGGAGGCGATACGACCTGGAGAGCTACAGGTCCGGTCACTCGACGTCCTCCGACGAGGGGAA
GGGCTTCAAGATCGAGCAGGACCGATACCTCAGGTTCAAAGACGGCTCGGAGACGCGTTTCGGGTCCAGCAGCGAGAGCG
AGAGGAAGTTCATCGGGTCGTCGTCGAGCGAGAGGCTGAACGAAACGAGCCTCGAGGGTCGACCGAGGGCGACGAATTAC
GTGAAGGTGAAGGGGGCCAAGCAGAAGCAGCTGGAGGACGACGAGCTGGACTCCGACACCAGGATCTACGGGAAGAGTCC
GAAGTTCGACGACAACCTGGCCGCGAATTTCGATCGTAGAAATTTGAATTATCGCCAGATAGGCGGGGACGTTCTGTCGC
GGGACAGAAGGTGCTACGACAGCGGGGACGATGTGTCCTTCGACGAGACGGAGATCGCGATCAGGAATTGCGACGGGGTG
GTGTTCAACACCCTGGACGGGTTCGAGAACGAGAACGCGAACGAGATCTATCACAGACAGCCGGACGACAATCGGGCCGA
GGACATGAAGCTGCAGAATTTCGAGATCTTCGCCCGCGAGGACGAGCACCTGGATGACGGTCGTCAGCGTTGCGTGCGCT
CCGATCAGCCCCAGGATTATCTGCGCAAGAACGACGAGAGAAAGTTCAGCGGCGGCCAGATCAAGAGACCGCTCTCGCAG
GACGAGGATGTGTCTTTTAAGAGCGGAAGGGTGCTCGAGAGCCCCGACGTAACGCCCGGGGACGTCGGCAGGATGCTGAA
TCTGGGGAACGCGCTGGACGGGCCGAGGCAAGCACAGGCGAACAAGTATTTGAGCCTGGTGACGTTACATCTGCCGGTGA
TACTGAGGCTCAGCGTCAATTGCCCCTTCCAGAACGTTAGGATCAAGTGCGCCGAGATCTTGGAGATGGTCAAGGACAGG
GGACTACCAGTGCCAATGCCAGCTTTCGATGGACCCAGTGCCTTCGTCCCCACGTTCGAGGACATCGAATTGGCGCTCAT
AGCGCCGATAAGTTTCGCCCTGCGATTGGTAGTCGTCGGTAAAATCGAGTCTCACGATTGGTTGAGAGGAGGACGATGCC
ATGGATTGGTTCACATTTACTTGTCCCCTGGTAACCTTCAATTTAGTCTAATTAAGAACAATTAG
>ColletesGigas_000272-T1 ColletesGigas_000272
ATGTTGACTCATTGTACGCTAAATCGTTACGTCCGTGGCCCCTATAACGCTAGACCTTGGCTATTGTTGCGAAGCCAGTA
TATACGAGGAGGGCAGGGACGTCGTTCGTATCGAAAAAATCGATTCGCGATACGCGACACGAACCGATCGAGGAATGAGC
ATGCCACGGATGCTGCACCAGGAGCCCGGATGGAAGATCGAGCGCAAAGGTTCGGCCCTTCTGTTGAGACGGGACAGTTC
CCATCCGAAGACGAGTCGCGTTTACTTCCGTTGCGACGTGGAGGTGCGCGAATTCGAGCGCGACGAGGATTACGCGCTCG
AGGCGGAACCGGAGGCAGCTGCCAGTCCCCTGGCGATGTGCGCCAGTTGCTTGGCGGCCCTCTGCGTGACGGTGATTCTA
CCCTGGCTGCTGATAGGCGGTTAAAGGCCCCGGGGAGCCGCGATCTTTGGGGGGGATGTCAACCGGTTGTGCACCTGTGA
>ColletesGigas_000273-T1 ColletesGigas_000273
ATGTGCAAGTCCAGTAATCTACAGATATCTACGGTTCTTCTACGGTCCGCGAACCACTGGTCTAAATTATTGCTTAGTGG
CGCCAAACCATACGTATACCAGCAGGACCGCGTGTCCTCCATCGATGTATTCGGCGGATCACGCAATCCGGGTGTGCACG
TGCTCTCGCATACACGCACGGACGAGGAAGTGAGCTCGCCCGAGGGAACCAACGACGAGGAACTTTTAATAGCCGGTTTC
GAGAGACGTGTCAAGGATACATCGCGAAGACCCTGCTTATCCAACCACGATCATGATATACGAAGCCACGATAATGGATT
AAGGGGGGGGAAACCACGGTGA
>ColletesGigas_000274-T1 ColletesGigas_000274
ATGTTAGCAGAAAGCTCCCCAAACCATAAGGCTACCATCATCAAAGTTCCTTTCGTAGTGGGCAAACACATTTCAATGCG
GCTAGCTCGCACAACAAAAGAAACATTTGGCGTGCATGGTTTACGACAAGCAAAGTCGAAAAGGCCACTTTTGAGAAAGC
CGTTTCTTACGAATTTTATTAGCCAGCATGTTTTTCGTCGAAGATTTCTAACGGCCTCAGTGGCATATTGCACATGTCGT
AAACCAGGGATTTCCGAAGGGCTGCAACGCCAGGTCAAGCGACCCTCGGCGGGTGACATCACCAGGCCTGGACTTGGAGG
AAATTCCGCTGCATTGCCAAACTTCCGTCGACAGAGGTACCCCCCACAAAATGCCTAA
>ColletesGigas_000275-T1 ColletesGigas_000275
ATGCTGCAATCATTCCGGACACGTTCTCCACGACAAATTCTAAACAACAACCTTGGAGGATCCAACAGCGTTTCTCGAAA
AGCATATTTCTCTATCGATCACGATCCCATGCGAAGCTTCGATATTCGCGAGCTTCGATTGTTTACAGATCGTGGAACGC
TAACGGATCGGAAGGCCACCGGTGCCACGTGGAATACGTACGAGATACCACGTTATAAACTTACATCTTCGCGATTTGGA
GGGTTCACGCGTCCACCAACGTCTTATCGACCGACCAGAGCGATGGCAGGAGACCTTTTGGCATTTGGAACCCTTAACGT
CGCGTCAGGGGATCCAAACGATCCATTTTGCCAAGATTATACCCAAGTTTTATCAAACTCTACTGCAAAACACAGCAAGA
TTGCAAAAATTTTAGATTATGCAGCTTATAATGGTCTGAAATCAAAATTGTACTTTTGCAGAGTATTATATGGTTTCGAT
CTGGCAGTGAGCGTGTTAATGGATTTTTAA
>ColletesGigas_000276-T1 ColletesGigas_000276
GCCTGGATAGCTCAGTCGGTAGAGCATCAGACTTTTAATCTGAGGGTCCAGGGTTCGAGTCCCTGTTCGGGCG
>ColletesGigas_000277-T1 ColletesGigas_000277
ATGAACGAAGCTGACGTGGACGGGGAAAACGGGAGCGATAAACATGCGATCCATGGCATCAAGATCGGCCTGCCAGCCGG
CTACTCTCGTATTCATGCTATGCACGACCGTGCGCATTGTGTACACGTTGCACATGCAACTGGCCGATGTATGCACATGC
ATTTAGGTCGGCCCGATTATTTAAAAATAAGTATAAATTGTTTTAGTTCCATAGTGGGAAAGTCTTGTCACCCATATATG
GGTGACGTGGCAAACAAATTGGTAAGCGCGGTTTCGCTTGTTTATACAGCGACTGCTCCGCTCGACTCGTGCACCGCTAT
TGAATGGTTAATAGCATCCGCGAAATACTTCTGCATACGAAAAGGTAAATATCAAATAAAACACTTGAAAGCGTTGGGAG
CTGCTGGTAACAGAATTGAAATATAA
>ColletesGigas_000278-T1 ColletesGigas_000278
ATGGCCAACTTTCCCTTCGGTATTCAACGACCGTATACCTGGCCGCCCCAAGAGTTTCTGGTCTGGCCACATCAAACTGA
CCCATCAACACCTCCTCCAAAAAGCAGACCCACCAATATGCGAAACGTGCAAAGACCTCCTCACAATAGAACATATCATC
ATCCACTGCAGAAAATATATTCCAATCAGGCAACGGCACAACATAAAACCAACCCTAAAGGACAATCTGAAGGACAGCAC
ATCGATCCAAAATCTACTACAGTACCTTAA
>ColletesGigas_000279-T1 ColletesGigas_000279
GGGGGCGTAGCTCAGATGGTAGAGCGCTCGCTTAGCATGCGAGAGGTACCGGGATCGATGCCCGGCGCCTCCA
>ColletesGigas_000280-T1 ColletesGigas_000280
ATGGGAGCCACGGGAGAGGAGGAGGAGGGGATGAAGACGCTGAAGAGACAGCAAAGTCGGGAGAGGCACGCCACGAAGTC
TCAGAGAGCAGAGCCCGGGCTCCGTGCCAGGGGATCTTTGGAAATAAGTTTGACTCATATCCTGTTGATGGATGCGTTCC
TCCAGAACAACAGGCTGGATCATGTCTCGAGGGTGATGGCTTCACATCCTTCGTATTTGGAACACTTCCTCCGTACCCAA
CATTTCATCCTCAGGGGCGACGGACCCCTCCCGTACGACTACAGGCATCTCATCGCCATTATGGCCGCAGGTAGACACCA
GTGCAGCTATTTAATAAACCTGCAGAAAGGAGAGTTCATTCTTCAGGGCGGTGACCCATCGTGGCTTCGGGGTCTGAAGT
CAATTCCTGGAAAATTACAAGATCTCTATGAGATTAACAAGATTTTAGCCCATAGGCCGTGGTTGCTGAACAAAACGCAC
ATAGAGAAACTGACCAAGGGCGCGGACAGTTGGTCCTTAGCCGAGGTAGTTCACGCGATAGTCCTTTTGGCTCACTTCCA
CTCCCTCTCGTCTTTCGTCTTCTCATGCGGGGTGAACGAGGAGCTGGACAACGTTGCCGGCCATCATTACAAACTGAACG
TCCAGGAAAATAGCAATAACGTACCAACTGCCAAAGACAAGATTTCCAATAGTCCCAAGAAGATTCTCAATGGCGATGGC
AAGACTGAAAGCATGTCGTCGCCGCCGTCCTCGCCCAGCATAGTCGGCGAGCAGGAGGTCGGCGTCGAGGCTCTGATGGA
GCGCATGAAGCGTCTGTCGGAGAAGTCCGAGTCCTATCAGATCACCCAGGAGGAGCTGTCGAAAAGATTCGAGACCGTGG
AAACGCAGTCCGCGGAGCTCGCGGCGGCGCCACAGAGGAGTAGTTCGGTCCTCGACTCGGACATAGGTCATTTCATCGAG
GACCCCACCTTCATCTATCAGGACTTCGCCAAGCGCGGTCAGCTGAACGACATACCGACTTTCCGCGTCCAGGACTACTC
GTGGGACGATCACGGCTACTCGCTGGTGAACCGTCTTTACAACGACGTTGGCAATCTCCTGGACGACAAGTTCAAAACAG
CCTACAATCTGACGTACTACACGATGGGTACGCACAACGAGGTGGACACGTCGCGGTTCAGGCGAGCCATCTGGAACTAC
ATTCAGTGCATGTTCGGGATCAGGCACGACGATTACGATTACAACGAGGTCAATCAGCTCATCGAGCGAAGCTTGAAGAC
TTTCATAAAGAGCGCCGTGTGTTATCCGGAGCGCGTCACTAAGAGGGATTACGATCGCGTCATGAGGGAGTTCAAGCACA
GCGAGAAGGTTCACGTGAACCTGATGATCCTGGAAGCACGAATGCAAGCGGAGCTTCTTTACGCGCTCCGCGCGGTGATG
CGATACATGACCTAA
>ColletesGigas_000281-T1 ColletesGigas_000281
ATGCGAAGGAATGCGAAGAAAGAAACAGATTCTGCACTGCAAACTTTTCTATGGTATTCCAGAATAAATAGTCATGCTAT
TCTTGTTCTTAAGCCCACGATGGCTCGTGGGACAATACTCCTCAGCTCCGAACAGTACTCTCGACGCACCATAGCTCCTC
TTCCACCACGTAGATCCACGTATCTGCCCAAAGCGGACCTGGCGGTCGGCTCGATGACCATCAATTACGCCCGCGAGAGC
GTGATCGACTTCACCAAGCCGTTCATGAACCTCGGCATCTCGATCCTCTTCAAGGTACCGACCAGTCACCCAGCTCGCCT
CTTCTCTTTCATGAACCCGCTGGCCATCGAGATTTGGCTTTACGTCCTGGCGGCGTACGTCCTGGTCTCGGTGACGATGT
TCGTGGTAGCTAGATTCAGTCCGTACGAATGGAATAATCCGTACCCCTGTCATGCGGGCTCCGAGGTTGTCGAGAACCAA
TTCTCGCTGGCCAACAGCTTCTGGTTCACCATCGGCACTCTGATGCAACAGGGCAGTGATCTGAACCCCAAGGCAACCAG
CACGAGAATAGTGGGCGGAATATGGTGGTTCTTCACGCTGATAATCATCTCGTCGTACACGGCGAATCTGGCGGCGTTCC
TCACGGTCGAGAGGATGATAACGCCGATCGAGAACGCGGAGGATCTCGCCGGGCAGACGGACATCGCTTACGGGACCCTG
GACAGCGGGAGCACCATGACCTTCTTCAGGGACTCGATGATCGAGACGTACAAGAAAATGTGGCGGTTCATGGAGAACAA
AAAGCCGTCTGTGTTTGTGCCCACCTACGAGGAGGGTATCCAGAGGGTGCTCCAAGGCGATTACGCGTTCCTCATGGAGT
CGACCATGCTCGATTACATCGTGCAGAGGGATTGCAATCTCACTCAGATCGGCGGACTTCTCGATAGCAAGGGCTACGGG
ATCGCCACCCCCATGGGTAAAACTTTGAAAATCGTATCCGTGGACATCGTGGCTGAAATTATTAAGCTGACGATACTGAT
CTGGCAATTTTTAGGCTCTCCTTGGCGCGACAAGATATCCCTGGCGATTCTCGAGCTGCAGGAGAAGGGCGAGATCCAAA
TACTGTACGATAAATGGTGGAAAAGTCCCGGCGACACTTGCATGAGAACCGAGAAGGGCAAGGAGAGCAAGGCAAACTCT
TTGGGTGTTGCCAATATAGGCGGAGTGTTCGTCGTTTTGATGTGCGGGCTAGCGTTCGCCGTGCTGATCGCGATTTTCGA
GTTCTGTTACAATTCGAGGAGAAACACGCCGGCGGAACGGAGAGCTACAGCATCGACGCCGGACTGCTCGGGTTCTCTGC
AAGGGATCTCTCAGTCCGTGCAACAGCAACAACAGCAACAGCAGCCGTCACAGCAGCAGCAACAGCAGCAGCAGGAGTCC
CTGTGCTCGGAAATGGCGCGGGAACTGTGCCGCGCGTTGCGCTGCCACGCGTCGTCGCGACGCCGACGCGCCTGCGAGAA
ATGCTCGACCCACGTGCTCGGCTATCCGCCGGACAACCCCACTGCCACCCCCCTCAACGGGATGAGATCCCAGAGAAGCA
GCCTGGGTGTTCCCACAGTCGAACTGCCGCCACACATCCTCATGCATCATCATGCACCACCGCCGCAACCGCCTCACGAC
TACGACGGGAACTAG
>ColletesGigas_000282-T1 ColletesGigas_000282
ATGAAAGATAGCAGAGTGTTTTCGATGCAGCACTGGTATTCCACGAGATTGAATACAAAAGTCGAGATGAAAGGCATTTC
CGGGCCCATAGAGTTCAAAGAAGGCCGCAGAATTCAATTCAAGCTGGACCTGCTGAAGCTGAAGCAACACTCGCTCGTCA
AGGTCGGCGAGTGGCGTCCAGGCGTGGGCGTCAACGTGACGGACACAGCGACCTTCTTCGAGCCAGGATCCGCGAACGTC
ACTCTTCTCGTCATTACGATACTGGAAATTCCGTACGTGATGATGCACTACGAAAAAAACTACACGGGGAACGCGCGGTT
TTACGGTTTTTGCGTGGACCTTCTGGAGGCGGTGGCGAGGGAGGTCGGCTTCTCTTACCGATTGGAGCTGGTACCGGACA
GGAAGTACGGCGCGAAAGACCCGGAAACCGGGGAGTGGAACGGCATCGTCAGAGAACTCATGCGACATGAGCAGCCGTAC
GTAATGCTGAAGAGCAGAGGGAATTTCAGCGGGAACGCACGTTACGAGGGCTTCTGCATCGATCTGCTCAAGAAGATAGC
TCACATGGTGGGCTTCACCTACAGGATCGAGCTCGTGCCCGATGGCAAATACGGCGTTTACGATTACGAGACCGGAGAGT
GGAACGGAATAGTCCGCCAGCTGATGGACAAGTCGGTTGAACTACCGCTGCTTCGAGATTCGCATTCCCAAGTGCAAGTT
CCCGGCACCGATAACGAAGACACGGGCGTTACGAGAGATTCTAGGCGGCTTTGCAATGCAAATCAGGACTCCGTTGCGCA
ACTGGAGCACGTGGAAACGCGTGATGCGTTGTTCTCCTAA
>ColletesGigas_000283-T1 ColletesGigas_000283
ATGATTGGTTCCGCTTTAATCGAAGCGACGGAACTTAATCGTGCCGTGACTCCCGTTTCAGGGCTGGTGAAGCTACGAGA
GCTCGTCAGGTCGCCGAAGTCTCGGGAGATCGAGGTTAACCTCAGGCAGGCCGACCCGGATTCCTATCGGCTGGTTCTCT
CCGAGATGAAAAGCAAGGAAATACGGAATCTCATCGTGGATACCAGGCCGGAGCACATGCATCATTTTCTGCGAATGATC
CTGCAGCTGCAAATGAACGACTACAAGTACCACTATCTCTTCACGACTTTCGATATCGAGACCTTCGACCTCGAGGACTT
CAAGTACAATTTCGTCAATATCACTGCCTTCCGTCTGGTCGACGCCGAGGACGTCGGCGTGCGGGGTATATTGAGGGACA
TGGAGCGGTACCAGCCATCCGGAAATAAGATCCTCAACAAATCGAGAGTCATACAGCGACGAGAATATGCAGATTAA
>ColletesGigas_000284-T1 ColletesGigas_000284
ATGGTTGCGTCCTCACCCAGTCCAGCCTTCCGACCAGCGTTTCCATTGTCCGGAATGTTTCGCGAGAAACGTGAACGAAG
TTCGGGGAATAAGAAGGATCGAAAGGAAAGCTCGAAGGAGGGTGCGGGAGAACAAGTCCTGGAAGTTGTACAATGGTCGG
TGATAGACCGGGTTGAAGGTTCATTGGCGATTCTCGAGGCGCGAGGGAACGGAATCCGGTTGCCAGAATTAGGGGAAACC
TCGAGATGGATCCTGACCCTGTATTCCTTTTGGCTTTTGGATACAGGTCATCTATGGGGATGCATTATACGTTCCTATTT
AGCCATCGAAAGCCATACTCAACCAAAATATAACTAA
>ColletesGigas_000285-T1 ColletesGigas_000285
ATGTTAGTACCTGGAAACTGCTGTTCCCAACGGGACGTTCGAATCCCGTGTCAGCAGGTCAAATACGGGGTGCAAGCGGT
ATTCGGCCCGTCTGATCCGATCCTGGGCCAACACATTCACAGCATATGCGACGCATTGGACATTCCACACCTGGAAGCCA
GGCTGGACCTGGACCCGGAGGCGAAAGAGTTCAGCATCAACCTTTATCCCGCACAAAGTTTGCTCAACGCCGCTTATCAG
GACATCATGGAGTTTCTCAACTGGACCAAGGTCGCCATCATCTACGAGGATGACTACGATGTGGCGTCAGATTGTCGAGA
AGCAAACGTTCCGCACACCTACATCGACTTAGAAGCATTTCAAAGCAAGAACGCAGCGCCAAGTATGCCCTCGGGCTCTC
GTCACCTTTTTGTAGGGGTCATTAAAGGGGATGCATATTCATAA
>ColletesGigas_000286-T1 ColletesGigas_000286
ATGAGAGGAGGTCGCGTCAGGGCGAAAGTGGAGTCGCCGGACGAAAAACAAGAAAGGGAAACGCGCGCGGTCTCCGAGAA
ACGGAGGGATCTGGGGGAAAAAGAAAGACGCGTGGAAGTCGGTCCAACAAACGGACGAGCGTCCGCGGAGAGACAAAAGC
GGAGAAAGGGGCTGGAGATAAGCGAGGGAACGAAGATGAGAAACTGGATTCCTGATTTATCTAGCGATACTAGAGCTGCC
GTGTACTGGCTCATTTGCGGAGGTAATCCCACAGAAATGGAGATTAACCTGCAGAAATCCAGCCGTACAACAATCGTTGA
ACGACCAAAACAACCCGACGAAGAAACGCCGTTGAGAGCGGTTAAAGGTTCGCCGAAGGAAATGGCGCGAGAGGGTGATT
TGGCGGTGGAACGGCGAACTCCGGGTTCTTCTTTTACACTTTTTGTTCTCGCCAGCCAGTCGATTTATTTCAATGGAAAG
GAGAACGCCGCGGCGAGAGGAGCGAAACAAAAAATAGATCAAAGCTACGCGGTAAGACTTAAGCGCAGCTTTTTTTCGCT
ACGAACGCTCGATGATAGCTTCGCCAGTTTCGCCATCCACGCATCGAGGAGCCTGAATGGCGTAGCTGAAAGGTGCCCGA
AAGAGAAACCGACACTGAAGAGACCCCCAAAGGAAGGGTGTTGCGCGAAGGCTCCAAGGTGGAACGTCGAAGATGACCTC
AATTTTGACAAGGGTCGAGCTCTTCTTGCGTCGCCTAGCAAAGGCCTACCAGAAATGGGATCTTTTCCGCTAGGAAATTG
CAAAGTCGCCTTTGGAGGGCATCTGACCGTCCGTTTAGCCATTCGTGCAGTTTTAGAAGCAGCCTCGAGGGACGGTGCTA
TATTCACTCATGACCAAAAGGATAGCAGTACGGAGCTGGCCTTCAAGTATGCCGTGTACAAGATCAACAAGGACAGGCTC
ATCCTGCCGAAAACGACGCTGGAGTACGATATACAATACGTACCGAAAGATGACTCCTTCCACGCGTCGAAAAAGGGTAT
GTTCTCCAGATTATTCCCTTAA
>ColletesGigas_000287-T1 ColletesGigas_000287
ATGAGCTATGAATTTGGGCTGCCTGGTAGCCACCGTCTTTGTGCTTCAGCTGCTCCAGCTGCCGTTCCACGTCGCGACGC
TACCCTCTGTCGTCAAGATTGCACGTATCCATTGAAATTGAATTTTTCTCGGTTGGGCCATGACTTTGGAAACTTAGACT
CGCATAACTTTTGGAAGGGAGAAGATTACGGAAAGTTCGGATCTCCTGTTATCGAGTGA
>ColletesGigas_000288-T1 ColletesGigas_000288
ATGTTGCCTAGTCGGGCGAGCTCGGGTACACCGGTCGCCAGCAACGCTTCCGGGACGTTGTTTGGAAATTTATCGGCCGG
ACAAATTACTCGTGCTTGCGAGTTGGCATTCACGACAAGGTGGCCGACCAGAACAATCCTGCGTTACAACGACGCCCTGG
GATCGATCCCTACTTGTGTGCCAAACGATAAGCCGCTAGTTAAGCTGAACGTAAAAGCAAGAGCATAG
>ColletesGigas_000289-T1 ColletesGigas_000289
ATGAGAAACCGATGCGAACACCCGAAGGATCGATGGAACAAGCCGGAGAGGAAAGTGCAAAAACGTGATGTTAAAGAAAA
GAGAAACGCTAAAAAACCGACAGACGAGAAAGGCGAGCAGTTATTCTACGTCACGGTAAACATCGATTACTGCAAATTGC
ATAAAGAACTTTGGTGCTCCTTAAGATCCGGTATCGCGAGACCATTAATCTTCATCCAGTGTCTAGTGTCCATCAGATTG
GGGCTTCTTAACATCTCCTACAATGGAATAGCGACAGCTTAG
>ColletesGigas_000290-T1 ColletesGigas_000290
ATGGGTAGAGAGAATTGTCGGAGTTGGACAGTTCAATTGATAGAGAAGTCGCTCGACAAGCGGAAAATCCTGACTACCAA
ACATGTTTCCGCGACTATTCCTTTGGACCGTCTCGTAGGTGCAATCGGCTTACCGAATTTCGAACGTAGCCTAAGTTCCG
CATTTCTACCCCAACCACCTGCACCGACTGATTTTATGAAGGAATTAGGCAAAATGGGAAATTCTATGAAACAAGGTTGT
AGTTCTAGCGACAACGTGCCTTCGTTTATAAATCTAGGAAATAGTGATACAGCAAACGAAAACATCTCGTCGAATACCCA
AAAAGGCGAGGATCTAGGAAACATATTCCCTTCGATCAAAGCTGCATTCGCCACCCGTGCAACGAGTATTTTGAGAACAC
GTAGCCATGGAAAATACGAAATTCAAAACAACGAAGGGGAAGGAAAACACAAAAGCTCCGAGGCATTCTCTGCTCTCACC
AACAACGCACTGGCGGCGGCGGCGGAAATGGTACCCGAGGGCCCGGAAACGACCGTCGGGGGAACCGCTGGCGCTGATAC
GACAACGTTACTTAAGGGTGCCTCGCCGACTGCGATTGCAGCACCAGTCGTAGTCAAATTAACCTTAGCAGAGGCGGTAA
CTGCGGAATTCCCAGGATTCCCCGTCGTCAGGACCGAGCTGGACGATGAAACCTCTGCCCCCGTTGATTCTGTTGCATCT
GGAAACAGAGCCGGGTAA
>ColletesGigas_000291-T1 ColletesGigas_000291
ATGTTGGAAGCTGCAGATGCAGTTAAGCTGACAGAACTGCTTGCAGTCGAAGCTACGCTGGCGGAACTAGCACTCGAAGC
AGTTGCTGCAGAGTTGCTAACAGTTGAAGCCGTGTCCGCGGAACTGTTGATACTCGAAGCTGTTGCAGCAGAACTGCTAG
TGCTAGAAGCTGTTGCAGCAGAGTTGGTAACAGTCGAAGCTGTATCCGCGGAACTGCTGATACTCGAAGTTGTAGCAGAA
TTGCTAACACTCGAAGTTGTCGCGGCAGAATTGCTGACGGTCGAAGACGTGCCAGCAGAATTGTTGGTAGTGGAAGTTAC
GCTGACAGAACTGTTAGCGGACGAAGCTACACTGACAATGCTGTTGGCAGTCGAATCTGCGATCGCCAATGGCGCAACTG
TTGGAACGCTGATCGTTGGCACCGGTGGAGCAGTTGGGCCAACGATGATTATGGGCCCAGTGGAGGGACCTATTACAGCC
TTCGCTGATGCTACTCCTATTGTTTCGCTGATTGCCGTCGCGTTCGCCGACGCTCCCGCGACCGATGATTCTTCTGTATT
TTCGATTGCGACCGCCGATGCTGACGATGCAACAGCCTCGTTCTTTATTTCCGCTCGGGCTGACGCTGCATTATCAACGC
TGGCAACGGAATTGTCGGAAGGAGCGACGAGCGTTACCGGACCCGCAGAGGCTCCCTTAATGAGCACCGAATCTTCGGAT
GCACCTGGTGCATCGTTGCCTCCTGAAAAGAAAATCGGAACTTCCTTTCCCAGTTTGATAATGTTAATTTTACGGGTTTC
AAATTCCATACTCGAAGTTCCAAAACTCGTGAACGTTATTCGCTAG
>ColletesGigas_000292-T1 ColletesGigas_000292
ATGGAGTCCTATCGTATCGCCAAAACCGCTATAGAACCTCATCCAGGCTGTACGAACGCGGCTCAAGTTGGAATATATCG
CCCACAGGCGACAAGCGATAAAGAACAACAATGTTCGATTAGAGCAGTAGTCGCACTACAGTTAGCGGCATCGATTCTCC
TGACATCCGTTTGCGCCAGCGGCTGGCCTTATCGTGAAATAGTGGGCGTCGGGCAATCGGCAGCGCCTCTGTTCCTAGCA
CCAGTTTATGGACTGGCACCTGCAACGAGCCTACTGCCGCCGGAAATAGAAAAAGATTGCCCGACCATCGTCGCTGGCCC
CGTGACTGGAACCACCATCGTCGAAGGATCGTCCAGCGGACCCGTGACCACCATTCTGTCGCCCGGAAACCCGCTCGACG
CGATCGAGAACACCCTACCGCCAACAGGAAGTGAGCAATCTCGGCGTATCGTAGTTTGA
>ColletesGigas_000293-T1 ColletesGigas_000293
ATGCTATTGCTGTTGCGTAGAACGGTTAGTGCTTGTAAAAAATGGGAATATGCAGAGTTTCGCGTTGAGAACGAGCTGGG
GAACGAGATCATCAGCAAATTCACGATCGTTCTCGTAGCCGCTTTGGCCATCGCAGCCGCCAACCCAGAACGCGAACGTC
GTTCGCTCGGTTGGGGTCACAATGGAGCCGTGGTGCTAGGCGGTGTGGTACCAGGCATAGCTTTGGCAGGTCCAGTAGCT
CCTGCAGCTGCAGTTGTCGGCCCTGTCGCTGGATCCGCGGCCGTCATTGGGCCTGTCGCACCTTCAGCTGCAGTCGTTGG
ACCGGCTGCAGTTCGCAGACTGGATCCGCGGTCGTCGCTGGTCCCGCTGGAACGGTTGTGGCTCCAGGACACGGAGCATG
GAACGGAGTCGTGGGACTCTGGTAAACATCGAAATACTCAGGACTTGGCCCCCCACCGGAGAGCTTTACAACAACTCGAA
CGATCTCCCATCAACTCTCAAGCGGCTTACCACCAGACCTCCATCCTCGAGACATCGACCAATGCTCACCGTCATCGGGA
GCACATGATTATTCGGGGTCCATGA
>ColletesGigas_000294-T1 ColletesGigas_000294
ATGATGTTCTTGGCTTTTCTCGCGGTGTTCGCGTCGGTCTGTACGGCTGCTCCTAGCGGACTTTGGGCCCCAGGACTGTG
GAGCCCAGTTGTGCACGGAGTAGGAGTAGTCGGGCCCGTGGCAGGGCCAACGGTTGTTGCTGGAGCAGCGACCGGAGCCG
TCAAAGTAGCTGGGCCCGTTGCTGGGCCAGCTGTGGTCACTGGAGCCGTGGCTGGTCCCTCTGCTGTCATTGGTTCGGTA
GCTGGACCCACTGTGGTTTCTCAGCCTGGTCTGGGTGCCGTAGTTGTTGGCGGTGGAGTCGTTGCACCTGCAGTGGTAGC
TGCACCTGCGGCTACGGTCGTTGCTGGACCAGTAGCCTCAGCGGTCGTCGCAGGTCCATCAACATCTGCGGTCGTCGCGG
GTCCTGTGACGAAAACAACGGTTGTCGGTGCCTCATCCTCGGCAGTGATTACCGCAGGCCATGGTTGGTAG
>ColletesGigas_000295-T1 ColletesGigas_000295
ATGTGCACCCTGGTACCGGTCTTCTTCCTGGCAGTCATGTCGGTAGCGACGGCAGCACCCTCGGGTCTGTTGGCGCATGG
AGCCGCGCTGGCTGGACCTCATCTGGGCCCTTCGGCCCTCAGCGGACCTGTCGTGGGACCTTCCGCCCTTGCCGGACCTG
CCGTTGGACCTGCTCACCTCTCTGGAGCTGTCGATGGCGGCGCCGTGGTCACTGGAGCCGTTGCTGGCCCTTCGGTCGTC
TCTGGAAGTGTCGCTGGAGTCGCCGCGGCGGCTCCATGGGGTGCAGCGGCTCCATGGGGAGCAGCGGCTCCATGGGGAGC
AGCGGCTCCATGGGGCGCTGTTGCGGCTCATGGCGCTTGGTCGCCTTGGGGTACAGTGTTGGCTGGCCCAACATCGCACC
CCGCAGCCGTCGCTGGCCCCGTTGCTGCACCAGCACTCATTGCTGGACCATCCGGTAGCATAGCAGCTGGACCAGCCGGA
GTGGGAGGAATCGTCAGTGGAGCCCCACACTGGTAA
>ColletesGigas_000296-T1 ColletesGigas_000296
ATGGCTGGAGTGGATGTGCTGTCATCGAACGGCTTCGATGGTGCTTTTATAGGAGAATTGGCCGCGGTCTTGGTCTCTGC
TGCTCCCGCCAACCCCAAGGGCGGGGCACAGGACACGCCAAACATTCTCTGCGGGTTGGGCGCGTGGCCGTTTCATGGCT
TATCAGCATTAAGTCAGACATCGAGCTCGCGACACGCGGACAACGCTCAACGCCTCGGCAGCTTGTCCGTGGCTACAGGG
GTCACGTGCTCCAATTCAACTGTTGCATCCGTTTCCAATCGTTTTTACGATTGCTAA
>ColletesGigas_000297-T1 ColletesGigas_000297
ATGGAGATGCTCGGCAGATGTTTCGTGCGAGAGAAACGGGAGCATAATGGATACACGACGGACAACAGCTACTCCACAAA
TTGCAATTTAATTATGAACACGGTGTTTCGAATTAATCCACGCATCGTCGCGACGCCAAACGGCGTAAAAAGCTGCGTCA
TAATTATCCCGTTGCGGGCAATGAAACGCGACGACGCTAATAAAGTCACGAATTACTTGGACGTCGATGGCGCAAAAATG
TTTCAACAGTTTCCACAACGTCGTCGAAACAAGGCAGCGTTTATGAGTGGACAGTGTCGTGACTCCGTCTGTTCCTGTAT
CATTTCCAACGAAGGAGAGCGAAAATTAACTCTTTCTCAACGTTTGGCCGCCGAAGGTCAGCCAATGGGACACGGCGTCC
CGAGGGTGGGTGTGCCGGATGACGGGATCAACGGGGGCGCGGTCGGGATCCTAGAGAAGTATATAAAGTCAGACCGGATC
GTCCGTGGGCACACTCAGCAATCGGTCGGCAAGATGAAGGCCCTCTTGATCGTGGCAGTCCTGTTCGCCTTCGCCGCAGC
TGAGATACGCCAGCGTCGTGGAGCTATTTGGGGCGGCTACCACGGAGGCTATGGCGGCCATCTTGGATACGCACATGGTG
TAGCGGTTGCTGGGCCAGCTCTGGGTCCTATTAGTGTCGCTGGTCCGCACGTGGGGGCTGCTTCGCTGGCTGGTCCAGCT
ATAGGCCCAGCGAAGCTTTCTGGAGCCGTTTCTGGGCCTGTGCAAGTCTCTGGTGCCGTTGCTGGTTCCGCGGTAGTTAC
TGCGTCCATTGCTGGTCCCGCCCATGTCGAAGGTTACGGACCCTACGATGGAACTGGCGGTTTCGCGTACGCAGCTCCTG
CATACAGTTACTCTGGGTATCCAGGATACGCAGGTTACGCAGGATACGCGGGACACGCAGGACACGGAGTGGTCGTAGCA
GGGCCAGCCTCTCATGGAGCTGTTCTTGCTGGACCAGCGTCCCACGGAGTAGTCCTTGCTGGACCAGCGTCTCACGGAGC
TGTCCTTGCTGGACCAGCGTCCCACGGAGCTATTCTTTCCGGACCAGCGTCCCACGGAGCTATCCTTTCCGGCCCTCATT
CAGGAAACGCAGCCGTAGCGGGTCCGAGTGCTGGTTCGGTGGTGATCGCTGGTCCTTCTGGTAAAATCACAGCCCATGGA
ACCGGCCATGGTGGTATCCACACTGGTCACGGACATTGGTAG
>ColletesGigas_000298-T1 ColletesGigas_000298
ATGAAGCTGCCGCGGAGCAAACGGAAGCTAGGAGTTACATTAATCGCTGTCAAGGAACTTCCACGAAATAAGTTGAGAAA
GTATCAACCAGTCGCTGAAGGCCAATTTATCGACTATGAATCATATCAACCTATGGAAATGGGAAGCAGTTGGAAAACCA
AACACTGTAAAGTCTTTCAAGATAACATTGATCACAACCAATGTGAGTACAATGCCGACCTCGTGAACTCGGAGCATGCA
AATCCGCTGGAAGCGGAACCGTGGAGTACCAGGTTACGCGGACGTCACAAAGAATACGAGGTGGGAAACAGTTTCGCGAA
AGACCGCGAGATGCAGTGTGCTAGGCAGAAGAGCTTGGGAATCCCCGTTCGGGATCAGAAGTCGTATCCTCGATCTCAAT
CGAAAGTGCATTAA
>ColletesGigas_000299-T1 ColletesGigas_000299
ATGAGATCTGTGTTACCGGAGATTCTGACGAACGATACTGATTACCTTGGAGTTCAAGTTCGGCTTCTCGAAAAGAAATC
ACATGGTTTGGACTTAACTTTTGTTGTACAATATGAAAAATTACGACAAAATTTAGGCAATATCGTCGCTGGTTTCGTTT
CCAATGGGAATTGCAAACAGAAACATCAACAACAGACTAAAGATCTCATCAAACGGGTACAATCGCGTCACGAAGATCGC
TCAGGGCCAGGTCGTACAATTTCTACCGCGTTAGATGCAATTTCGAAGGTACCGTTGCAAGGTGTTCTGCATCGATCGAG
GAAGATTCAACCAATTGGCCAGTGCAGGTGCACCACGACCGGGAAGAAGCCCAAGAACCGCGTCGAAGTCTCGTGTGACG
TTCTCGCGGGTGACCAGGTAACCCGGGTGGTGCCTGGTTGCACTTGGTGCGGCCTGTGGATGCCTGAGCGCGTAGGGCAA
GATGGTGGGGCGGGTGGAGTAGGAGGCTGTTCGTTAGACACGGCCGAAGCCGCGCTTGTGTTCACCTGTCTGGCAGTAGC
GACGGTACGCGCCGGAATCGCCCATGGAGGTGGCATTGCTCTTGCCGGAGGTCATGGCGGCATCGGCTATGGAGGAATCG
GAGGAGGCCTGGGCATCGGCAGAGGTTTGGGAGGAATTGCCAGTGGCGCTAGTCTGACTGGAGGACTCGCCGCGGGTGCG
GGTACCGCGAATGCTCTCCAACAGAGCGGAGCGTCCAGCTTGGGATCCGGTGGACTCGGTGTCAACTACGCTGCTGGAGC
CGCGTCGGCGGCTGGAGCTGCTGGTGTACAACAGATCGTCTCTGGTGGAGTGCTCGGAGGCAGGGCTGACATTGGCTCCG
CCGAAGGACCCAAGGCTAACGTTGGACCCCAGACCGGACCCTCTGACCTGGTTGGACCCCAAGAAGGAGCCAAGAGCGTA
GGTGGACCTCGTACCGGACCATCCAGTCTGATCGGTGCCGCTGCTGGCCCCACCACTGTCCTTGGTAGCTCCGGTGGTAC
CGCCACCATTGTTGGACCATCTCAGGGTACGGCTAACCTGGTCGGACCATCCAGCGGTGGTGTCAACTTCTGGGCTGGAA
GCGGAAACGTGAACGGTGACGACGGTAGCTCTGGTGCTGCTGCTGCTGCCGCGCCCGCCGCTGCTCTCGGCGGTGGTGCT
CTTGGCGGTGGTGCTCTCGGTCTCGGTGGCGCTGGTGCCATCGCTGTCGTTGGTGGTGGAGTAGGAGGCATCGCTGGTGG
ACTCGGCGGACACGACGGTGGTGTTGCTGTGATCAACGGACCGTCTGGCGCCATCCACGCCGGACTCGGCTCCCACGGAG
CCATCATCCCCGGGGTACTCGGCAACGCGAGCCGAAAGCCCGACACGCTGACCCGTGCCATCGATCTCGGGTTTTGGATA
ACCTCGTGGAAAGTGGAAACCGCGGCCCAGGCCATTCGTGATCCGTGGTTCCGTTTCGACCACTCCCTTTGTCGACGCGG
TCCGTTCCCGTCGTCAGACAGGCCAGACGGACCAAAGTTTAGTCAATTTCGTTTTCATCAACTGTACGCGACGGAGGACA
GCCGAACGGAGCCGCGATTGCCAGCCGCGATTCAAACTGCCAGCGACGCACGACATCCATCCGTTCGCGATCAACAAGGT
GACACAAACCCTCTCAAAACTGATCGGCATACGCGTCGAGCGATCGAAGCTTTCGCAACGAAACGATCTGTACCGCGCCA
AACTCGAGTCAACGGCAAGCACGTTGAACCCGGCTGCCCCCCGCCATGGACCCAGCGAGTGGACAAGCTTTGGCGCTTCG
TCGTTGGACCAACTGGTGAAAGAGAGAGACCGGTAGATTATGGTAGGTCAGCCCTTCCCGTGAGTGAATGA
>ColletesGigas_000300-T1 ColletesGigas_000300
ATGGAAGAGGAAGAAAGGTTGTACTACTTGCATCTGCAATGTCGTCGAACAGGTGCATCCTGTTACAAGTCCTGCAAGGC
AACCGGCATACCGAACAGTTCCGTCAGCAATATGTCTGAACGCGTAACAGCAGAAGCATCAATATTGGCATTCTACGGCA
AACTGTACCACGGAGTCTCCGAGAAATGTACAATTCTGCGTTACTTGCTGCTTTGTGAATTGGCCAGGCACGCAGTGAGA
GTGCCGGATCTGGTTGCCAAGCACATCAATTAG
>ColletesGigas_000301-T1 ColletesGigas_000301
ATGGAACATTTAGCTATCTCCGTGAGCCATTGTCGATCATCCTGGATAAATCGAGCGAACGGTAATGTGTTTAACGAGTC
CCGGTGGAGCACCGACGAAGCTTCCGGAGCTGGCGGAATAACGCGAGCCTCGGTGACTCCTGGAGACACACCAGCTGGTT
ATAAGCGCGAGCATGAACTTATCGGGAGCGAGCCGGCGAGCGCTATCATTGCGCAAGCAACGACTCACAATGCCTTCGGT
CCGAGCAAAAAGTGCCCGGCGAGCGAGCGAGCTGCTTTCGACCGATCGAACTATCGAGGGGATTGGTCGATACGTGCACG
GCAACCGCGCAGAAACTGCACCGACACCGTGGAAAGGGAAATCGGCTTCCACGTCTCGGGCGAAAATCGCGGCTGCGATC
GACGCGAATTTTTCCTAGCGAATCGCGATCGAAACTCGCGGACAAAAGGATCCTTCACTGTGAACAATTTTTATGCTGCG
AGTTTGAAGCACCAGTCTCCAATTACCACCGGGGAAAAATGTTCCACAGGAAAGGAGAAACGGAATGAAAAACATAACGA
CATCCGTTTTCATGGTAAAAAAACATCATGCAGTGATAGTTCTGTAGCAGAAATCGTCGGCGGATTGGAGGAAGAAATTA
ATCGAGGGGTAGCAAATTCCACGATCGGTATGACTGCAGAAGGGCAACTGAAATATAGCCGAACAGCAACGTTTTTACCG
AGAGTTTTATAG
>ColletesGigas_000302-T1 ColletesGigas_000302
ATGTTCGAACATCGTCGTCATCCGCGTATTGGTGGGGTGATAAGAAGTCGTAGAATGGGTTTTGGAAGGGATAGCGAGTG
GCTGGAGGGGGAAATGTCGGAGTATAAAACACCATCGCGACTACATTTATTTAGCAACGCATTGATAAGCCCAAGATGTC
CGTTTCTGCGGACCAGGCGTGATCTAACGAAGCAGATCTGCCTGGAGCATCTCTCGGGCGGAGAATTCCTAGGCATAATG
AGCGGCTCGTTTCCTCGACCAAGCGAGTCCCGCGTATCTGCGGCCAGCGAAGAGCCAGGGACCTCTTTCTCGACGGCAGG
CGACGAAGGAAGCGCGCGACAAAAAGTAGGAAGCGGCCAGAGTGGCGAGAGGACGAGACCCGGCGAGGACAGGAAGCCGC
GGCCCGAAGAAAGCCACGAGTCCTCCCTCGGCAGCCTTGCCATTGAATTAGAATTTCCGAGTCGTTAA
>ColletesGigas_000303-T1 ColletesGigas_000303
ATGGGGGATCAACGACGAACCATTCGAGGATTTCCTTTCGACGTGTTACCGAAGATGACGAGATGGACGCGTTTGGTCAT
CCGTGAAATTTTCGCGCCGGACCACGGCGAGATCCAGCGACGCAAACTTGTTGGAACCGCTGGTTTGCCTGGTGTAACAA
CCCGAAGACGGGACCAAAGGAGGACCACCCTTTACCGACCGGCAAATTGGTCTCCTGTGCTTGTTAGGGCGGAATCGCGT
GGCTGCTCGAGCAAAAAGGAGGTCGCGACGCGGTCGAAATTTTTAAGACGACCCATCAGCCGTGGTACCGCGAAGAATTT
AGTTAATTTCGCTCTGGAAACATTATTACAACCGGATCGTCAAAGTAATACGACCTAA
>ColletesGigas_000304-T1 ColletesGigas_000304
ATGTTTAACGTGTCGTCCTTGTTCCTCAGGAGCTACAAGGACGCCGCCGACGAGACGGTGCCACTCGAGACTACTTCCCA
GGAGTTAGACGTTCTGCGCGACGTACACGCTATCGTCCGTACTGTTAGTACGCGAGAAGTTGGCAAACGAAAGGAATGCG
GGTTTGATTGGTGCCTGGAACAACGAAAGTGGGGATGGGCGGAGCAAGGTTTGGCACTCCCACTAGCCAACTTCTCGCGA
ACACTGGCTCAGCGTCGCGCTTCTTTCGCGGTTTTCATTTTTCTCGAGCACCTCTCCGCCCGGCTAAATAACCCGCGCGC
ACCTGTGAAGGAGTTAAAAGGGGAACGAGAGGCGAGGGTGGGCCGCGGGTGGATGCACGAGCCGCCTGCATTCCCTCGGT
TCTGCCATTTCGTCGACGCGTCTACCAGAACAAATGCGACTGTCGCGCGAATTCAAGAGGCGAGCGCCAACAATTTGCAG
GGCACGATCACCGAATGGCGAGCTAATATATCGTCCGGATTGTTGCGTTTCTTGGAATTTCGTGGAAACTCCGTCTCTCC
TCTGCGCGACAGCGTGTTCGCTGAGGCAAAATGGAGCAATTCACAGAATAATCGAGACACGAGAGTTTCTGTATCGAATG
ATAATCACGTGGCGCGTGCATGCGGTCGCTACGTGCGTCCTGTAGGCCACATTTTTAAAGTACGTCTGACACTGTCGAAA
TCCTTCTCCAGCGACACGGAGAGATCAGCGTCTCGCGCGGAAACGTCCTTACTCCTTTTCCCCACGGTGGACCTTCCGGT
TCGCGCGTTTTCGCCGCTGGGATCCTTCGAGTCGAGGAAACGGACGATCGCGAAGATGGACTTTGGTTTTCTGTCGCGCG
AAACACCGGCTGGTCGCGAACGACGCAGAAACGCGATGGAAGGAAGGGAAAATTGCGCAGCGGCGATTCCGATTAAAATA
TGGAGGTCCTTGGCGGCTGCGATATTACATCACGAAGGAGCTTTGGAGCGACAGGAAGCACGGCGAAACGTCTGA
>ColletesGigas_000305-T1 ColletesGigas_000305
ATGACGGACGGTTGTGGGAATCATTCGGGCGTGTCGACGGCTACGCCTCCGTTGCAAGGTTACCCGACAATAGGCCAGTT
CTGCAAACTAGAAAACTCGTGGGTGGAAAACGATATTCCGGGACCGGGTGTCGAGTTTCGCGGAAGTCAACTTGAATTTC
GACGGGCCGTGAAATCGCGACGACGCGACAGAGACTCCGTGATCGGTGGACGAAGCTGCTCCGATAGACGAAGTCAACGG
ACCGCGCGGACGACGTATTTAGAGCGTAATCAAGGTGATCGAGGAAAAACTGGCTCCACGATGGAGGATCTCGGACAGGA
ATTATTTCAAAGTCGAGGAAATTCGAACGGAGATCCTTCAATCCTCCGGATGACCGGCTGA
>ColletesGigas_000306-T1 ColletesGigas_000306
ATGGAACCAAAGAAACGAGAGCGTGTAATCGCGGAAGCATTCACGGTGAACAACGATAGACAGCTTCAGCGGCAAAAACA
GCAACGAATCCTGGATATAGATTCCCCTGTCGGGCGTCACGGAAGAAAGGCAAAGCACTGTCGTCGAAACTGGAGCGGCT
TGATTGCTGGGTGGGAGGGGACCGAGAAACAGGAAGCAATTCGCGACGATACGCAATTCCGAAGTCCCGCGAGAGTTACA
GAGGATTACAAGGACGAAGCATTCGACCAAGAGCAAATTGAGCGAGAGGTAGCTGAAACAAACGAATGA
>ColletesGigas_000307-T1 ColletesGigas_000307
ATGATCGCGAAAGACGCGCGGGCACTGGCTGCGCCAGGACTATCTACTACCCCCGGACGAGTGCGCGTACCGGTGCCGAG
GGGTTGGAGGGGGTTGCTGGATGGCTTTCGAAGGGGTGGCCGCGCAAGAAAGAGAGACAACGGAGAGACCACGCGACGTG
GTGGGGATAGAAGCGAGACGGAAACGCGCACGCAACGCACGGGATCTACGAAGCGCGGCTCCCTTTTTAGGGAAGACGCC
ACCAACGAACCACCAGACTCGTTATCTGGGTTACTGGACCCCCCGTCGACCCTGACCACGCCGCGAATTAAACCTGTCGC
CATACCATGTCCAACAGAAATCACCGCCATTGGAGGTATATGTCCGCAGAAAACAGGGCTCACATCGTCTCTTTGGATAA
TCGGTAGATTTTCTTTATCAAACCTTGTGCTTAATCGACGTTCTACGCCACCCGTGTTTATTTCGTTACGAGATAATCGA
CATCAGGTACAAGGTGTCAGATATCAGGCGTCTAGTGTCATGTTTCAGGGATCAGATACGTGGTATGAGGTATTAGGTGT
CAGGCGACAAGCATCCGTTGTTGGATGTTATTTGTAA
>ColletesGigas_000308-T1 ColletesGigas_000308
ATGACGACGGCGCATCTGACCGACGATGTTCAACCGGCGAACTTCTTGCGAACAACATCAGCGTATCGTCTCGAGGTTAG
TTCCACGAGAACGTTAGTTCACCGAGTTAGAAGCGGAAAAGCGGAAAGCTCGCCTCGAGAGCGCGAGAAACCGGAGTTAA
TCGCTCGGAATGTCAAGGTATTTCTGACTGGAGGGATCCAGCCGCGGAAGAGAATAGGGTGGTCCTATCGTTCCTTTGTG
CCCTTGAGCGGAACCCGCGACGCGCACAATGGGGCGCCGTTAGTGCATCGCGATCGCTGA
>ColletesGigas_000309-T1 ColletesGigas_000309
ATGAGTTACGTAAGGTTACGATTGCACGAATGGCGCGGTTTGCATTCGAGGGATTATTGTAAGCGGGTCTGGGAATACGC
GCGAGGCGAGAGGCTCGCGGGAAAAAAATGCAACGAAGTTTATTCCGCGACGCTGAAGGGCCGGAGGAATCCAGTTTCGT
GTTCAAGAGTCTGGCGATGGAGCGACGAGTCCTCGAAGGTCGAGAGAGTGGTCTGGAAAGAGGCTGAAGCGACTTTGGAC
ACAATAAGAGGTCCTTCCGGAGCTGGCAGCGGAACGTCGCGCCCGTTGAAGATGCGGCGAGGGCCGCTTTGTCTCGCTGC
CAAACACGTTTTCGCCGTTCGTTGA
>ColletesGigas_000310-T1 ColletesGigas_000310
ATGAAAACACTTTCGAATCATCAGCATACAGCAAAAGCCACTCTACAGAAACTTAAGCGCGATGTGTTTAATGAACAGAC
TGAAAAGAAAAAGAAGGATCATTCGTGGAACACGTCGTCGACGGTTCGAAAGATCAAGAAGCCAGCGATCCTAGGAGAAC
TTGGATCTCCGGTCAGACACGCCGGTCACGTAGCCAACGTTACCGAGGTCTTCCTAACCGGAAAGTTCTGCTCCCGAGTG
GCTGCTCGCCATATTTCAGAACGTAATTCCGCCAACGAAGAACGCCGAGGACTGGACGGAGAGGCGTCGTAG
>ColletesGigas_000311-T1 ColletesGigas_000311
ATGGCAAACATGGCAAGAAGGCAGCCTATTAAACGAGACAAATCGTGCATTTTAATGAGAAGAGATAATAAAGGTGCAAT
CTTCACGGAGGATCAGAAAGATAGTCCATCGGAGCTGGCGTTCAAATATGCCATTTACAAAATTAATAAGGATAGAACTC
TTCTGGCGAACACCACGTTGGTATACGATATCCAATACGTGCCTAAGGACGATTCGTTCAGGACGTCGAAGAAAGCTTGC
AAACAGCTATCGAGATCGGTCCAGGGGATCTTCGGGCCATCGGATCCTCTATTGGGCGCCCACATACAGAGCATATGCGA
GGCTTTGGACGTCCCGCATCTGGAAGCGAGAGTCGACTTCGAGCCAACGTTCAAAGAGTTTAGCATAAACCTCTATCCCT
CGCAAGACCACTTGAACAAGGCTTTCAAGGATCTTATGTCCTTTCTAAACTGGACCAGAGTCGCGATCATCTACGAGGAG
GACTACGGATTGTTCAAGCTACAGGACCTCGTGAAATCGCCGCCATCCGCGAGAACGGAGATGTACATTCGCCAGGCAGG
TCCTGGATCCTACAGACAGGTCCTCCGAGAAGTCAGACACAAAGAGATCTACAAGCTGATCGTCGACACGGATCCTGCGC
ACATGCAACAATTTTTTCGAGCCAAGTCTGAAGATATTAATGAAACAGAGACTGCGAGGGGTTGTTGTCCAGAAAGTGAA
AGAATCAACTTGGCTAAAGGAAAACAACCCCATAGAATCCCCGATTGTGCTCTAATCTGCCAGGCGAGGCAACAGGAAAT
GGGAGAATTCTCGATACTGGCAGGAAGTTCCCCAAGTCGAGTCGTTCGCTTCCTGGACGAAGAAGAAACAAATTTCATTC
CCCTGGAAGAAAGCACCAACGAAGATACTCCAGCTGCAGATGAACGATTACAGATACCACTACATGTTCACCACGTTCGT
AAGTATACGTCCAGCCACGAACGACTCTCTTCCCTGTCGCGGGTCCGCTGGCACAGACGGCAGCGATGTAAATTAGCACT
CATGGGACTGGCCGGTCTAATGAACCTCGCTTTAATACGGTCCGTGAAAGTTGGCTACTCGTATCAGCCTATCGCGCTTT
GA
>ColletesGigas_000312-T1 ColletesGigas_000312
ATGGCACTCTGGGGAAACCAATTCAACGATCAGGACATCGAAACGTTCGATCTCGAGGACTTTAAGTACAACAGCGTGAA
CATGACTGCGTTCCGTCTGGTGGACCTCGAGGAACCAAAGGTTGCCGAAGTTCTTCGGCAGATGGAACGCTTCCAGCCGA
TTGGCCACGCAATCCTCAACAAAACCGGAGTTATCCAGGCAGAACCAGCTTTGGTGTACGACAGTGTTCAGGTTTTCGCG
CACGGTTTGGCAGCGTTGGATCGCAGTCACGATTTGAGGCCCGCCAATTTGTCCTGCGAGAGGGAGGAACCCTGGGACGA
TGGACTCTCGCTCTACAACTACATTAACTCCGATCACGATTCCGCCGAACAAACAGGAGAGGAGGATACGTTCCGTCATC
GAATAACGCCATCCGCGTTTTCGAACACGTCATTCGGAACAATGTGA
>ColletesGigas_000313-T1 ColletesGigas_000313
ATGTTGGCTAATTCGATATGTTGTAAAAGTTCGTTCACGTTTCAAATGGAGTTTATCATGGGAAATACTGGCATAGAACT
CGGGAAAGTTTATATAAAATTGGGTTGGTATTGTGCAGGCTTACACGGACTAACCGGACATATAGAATTCAACGAAGGGA
AACGGAATAACTTCAAGCTGGATCTGCTGAAGCTGAAGAAAGAGGAGCTGGTGAAGGTAGGCGAGTGGAAGCCCGGGACA
GGCGTGAACGTCACCGACGTGGGGGCCTTTTACGAGACCACAGCGACCAATATTACTCTGGTCGTTATGACGATAGAGGA
GAAACCGTACGTGATGGTAAAGGAAGACAAAAATCTGACGGGGAATGCTAGGTACGAGGGATTCTGCATCGATTTGCTCA
AGTGGATCGCCGGTCAGGTGGGCTTCCAATACGCCATAAGGCTGGTGCCCGATCGCATGTACGGCGTTTACGACCCCGAG
ACCAAGGAGTGGAACGGAATCGTACGGGAACTCATGGAGAAGAGGGCGGACCTGGCTGTTGCGTCCATGACGATAAATTA
CGCTCGGGAGAGCGTGATAGACTTCACCAAACCCTTCATGAACCTCGGTATTGGAATTCTATTTAAGGTGCCATCCAGCC
AGCCAACGCGGTTGTTCTCCTTCATGAACCCGCTGGCCGTCGAGATCTGGCTGTACGTGCTGGCCGCGTACATGCTCGTA
AGCTTCACCCTGTTCGTTATGGCCCGATTCAGCCCGTACGAGTGGAACAATCCTCATCCGTGTCTGGCGGAGAGCGACGT
CGTCGAAAACCAGTTTAGCGTCAGCAACAGTTTCTGGTTTATCACGGGGACGTTCCTCAGACAGGGCAGCGGGCTCAACC
CCAAGGTTTCCGGTCGAATGCCGTCGAGGCTGTTCTCGTTCATGAATCCGCTCGCCGTGGAGATCTGGTTATCCATGCTG
GGCGCTTACGTGATGGTCTCCTTGGCGATTTGGATAGTGGCAAGGTTTTCCCCTTACGAGTGGGTGGAACCTAGAGCATG
CCCGAGCTGCAAATGCCCTCTGCAGGGTGGTCACGTGAGCGCCTTGGACCCCGACAGCGACGACATTCCCCTGCTGAGAA
CCGTCAACGAATTCACCCTGGCCAACAGCTTCTGGTTTATGGTCGGCACACTCATGCAACAGGGCAGCGACCTCAACCCC
AAGGCAACTAGCACGAGAATAGTGGGCGGGATCTGGTGGTTCTTCACGCTAATCATCATCTCTTCTTACACGGCGAACCT
GGCCGCGTTCTTAACAGTGGAGAGAATGATAACGCCGATCGAGAACGCAGCCGACCTCGCGGAGCAAACCGAAATCTCGT
ACGGCACTTTAGACGGCGGGAGCACGATGACATTTTTCAGAGTAAGTATTGGAAGATTGATGGTGAACTACTACCCCCGA
ATGGGAAACCCTAATAGCGGGAAGAGCGATAAGAAATTGACACTAACGGATCGATGGGATAGTTTAGAAATAGCTTGA
>ColletesGigas_000314-T1 ColletesGigas_000314
ATGCAACTGACACCTCGAGCGCAGACCGTTCCAGCTAGGTACGAAGGAGCAGAAGAAACGGAAACACAGTGCTCGCAGAG
AAACGGCCTTGCACGCTACGGAGAGAAGGTACACTCATGCAGCACGTACACGCGAAGCACGAAATTGTACGGAATAATCT
CGGTGCCTCGCACGCTTACCCTGTCCGACTGGACGTTCTTCTTGGAGTTCCAGCAGAACTCGAGGATCGCGACGAGGATC
GCTAACGCCAGGCCGCAGAGCAGCACGACAAAGACACCACCTGGAACGAGAAAACCGGAAGCTCATTATTTTATCGCCGA
CGGATTGACGGACGTCGAGGCGAGAAACTTCTATATCGCGGGTCAGGAGGACGCGTTGGAGCTCGAGACGCTGGAAGTTG
CTCTCGATGAAAGGTTCCCGCCACTATGA
>ColletesGigas_000315-T1 ColletesGigas_000315
ATGGTGCTCCTGATCGTGGCGGAAGTGATTTTTCCAGGCTGCGTCACATTCTCGGACCTGGTTATACTATGTACAGGACC
ACCGGATCCCGGAATATCCCGGCAGTATGGTCAGAACAGTGAAAAGAAACTTCGGCCTGTGCTTGGATTAGCGACTCAAT
CGAATTTCATCTACAAGTTCTGCCCCCTCCAAAACTACGCCAGAATCGGATTCCCTGGTCTTCCAGTCTCCTTCGTCGTG
GACAAGAAAGGGGGTGGAAACGGGAGACGAGTATCTCAGTCACGGCAAACCCTCTTGAATTCCAATCGTTTCCCTTTCGA
TGCTTTGATCGGTGTTTCGAAACGTTGCTTCTCAATGACGGACAATGGACACGGAATATGTACAGTGGTATTCCAAGCTT
CCCTGCAGCCGCAGCAACAGCAACAACAGCAACCGCCACCGTGCAAAGCCACGCCCACGCACACGCGTCACACACACTGC
CACTCACATTCACACAGTCACAATCACAGTCATACGCACAAGCACCAACCACCCCCACCGAGACAGAGACGGGGTTCTTC
AAGCATCGTCTTGGGTCAAGGTCAGTGA
>ColletesGigas_000316-T1 ColletesGigas_000316
ATGAGCCAGCCGAATCATTCCGCGCAGCCACGAAAGAAACACGCAAAGTGCTCTTCAGCATCGACTCCGGGCCAAAATAC
CAATCACAAACTGAAAAGAGTCTCGTCGACGTCGACTTACATAGTGGGCAACGAGGATGAGCTGGAACGCGCGAAAAGCG
CCACGTTGGAAAGCACAAACTTTGATTGGAGGAAAGACGTAAATCGTGTTGGCAAGAGGATTGATAAAACGACTTCCAGC
ACGACGTTTAGCGGTGGGAGAAAATTTTGGAACCAAAGCAATGCCAAACCGTCGAACATTTTCGTGCCAGACAATTCTAT
CATCGAGGAAGAGAGCGAGCTGATCAACGCGTTGACGAAGCAGCTGTACTTCGTCGAGTCTCAGATGCAGAAGGTGCAGA
GCAACCTGAAAAGAAGCGAGGATCAATTGAAGACGAGGGATCAAGAGATCATCCGTCTGAAACGGAAGGTCAAGGACTGG
GAAACCAAGAGCCAGAACCAGGAGACCCTGCGGAAGAAGGAGCAGCAACAACGACGAATCCAAACCGACCACTCGGAGTA
CCTTTACAGACGATGCCTCATGTTGGAGCACAGAATCTATGAGATGGAGAAATTCTTGGCCGATTACGGTCTGATCTGGG
TAGGCGATACGAACAGCCCGAAATGCCCTGAAACGGCCTCCAATAATTATATCGGGACTTGTTACGAGCAGATTATCGCG
AACATCGATCAGCTCAACTTAGCCGCGGGAAAGGGTGAAGTTCACGTGCAGCACAACGAGAAAGGAAACGGGGCAACGTT
CAAAGTAGAAGATCGCAGACACCAAATGTACATGGACGGTGTCGTGGACTTTCCCGGTCAAGGTTATCGGCTGGGAAAGC
AGCCACCAGCTGATAACGCGCTGTTATCGAGCAGAATTCGTAGGCCAGGCACCGTGTCCCAGAAGTCGAGTCGTCGCCCT
CCGCTTTCGAAAGATAATCTATCCAACAGCGATTTTTCCACGTCGTTAGCGGCTTCGACAGCTAGGTCGTTAAAATCGAA
AAGCCCGTCGGTAGATACGCCACCGATCGAGATGTACATTCTGCGTTCTCAGATTCTGGCGTCGCATAATAACATTTGTT
CGGACACGCATCTGCAATCGCACATTAACGCCGAATTGGGTATAAGTAACCGAAAAGAGAAGCGAGATCTGGCAACGAAG
AATGCAGACTTTGATGTTTCCGGTCGAGAAGGACAATTGAAATCCAGGGGTCTGTTAAGGTTTCCAAGTTCTGGAAGGTG
TTACCACGGTTCCACCGATAGATCGTCGTCTAAACCACCGTCCACTCGATCGGAAATCGTTGAAGATCATGCTCGACAAC
GGACGAGATCGGCCAGCTTACCAAGCTCTCGCATGTCCATTAATTCGAAGCCCATAACCAGGGTTAAGGCGGCCATGGAT
TTTGGTAAACTCGATCCCACGCGGTTCTCGAATTTGCAAACGACAAATAGCGCGGTCAAGCGAACTCCGCGCGTCGCGAA
ATCCGCGACACCGGTTAAGAAAAGTGCACCGCCAATTCTGCATCAGATCAACGAGCCATCGGGAAGACCAGGTGAACTGC
GACTGAAGGTCAGGTCAGTTAACGGTGGTACCGTTTACCTGGTGCACGTGTCAGCCGACGAACCGATAGCTCGACTTTAC
CAACTGCTAGACAAAGCGATGGCGCGAACGGTGCCACGAGGATACAAAATCATTCTCAGCGGTTACTCGCCGAGGAGATT
GGATCAACTGGCAGCCACTTTAAGAGAAATCGGTATTACCAGAGACAGCGTTCTACATTTAGTGAACGACTGA
>ColletesGigas_000317-T1 ColletesGigas_000317
ATGCGAACGGAGGGGCGAGCTGTTGTTCAGAAGGTCTTCGCCGGAAGAAAAGACGGGCTGAAGGTGAATCACTGTCAGAA
TCGATCGCACCCGTCACCCCTGTTTCCCATATTCGTGACGAGAGCCACGGCCACGTGGATATATACGAGCGGACATAACC
TCAAACTCGATGACAAGCGTCTCGCGGTTGAGCTCGGGTGTACATTTCCCATCGAAGACGATGAATCGAATAATCAGGGG
GTAGAGAACGTCACGAGGGCTCACATGTTCGATCTCATGCCGGCCGGCGTAAGAATTCCATCGAGCGTCACGCGACCAGA
TTGGGATTATAAACTAAATAGGGTCAACTGCATAGTAATTAAGAATGACGCGTATCCGGTAGTGAAATCCAGAAGAATCG
AATTCCAACAGCAGCTCAGAAGCACGCAATACGGTCGTGAAATTGCGTACGACGTAATAGTTTCACAACCAGCAATGCCC
TGA
>ColletesGigas_000318-T1 ColletesGigas_000318
ATGGTGCCAGCGCGGGTGGTGCTGTATATGCTGTCGTTTTCGGGATTCACTGTCTCGTTCATGATGAGGAACGACATCAA
CATCGCCATGGTGGCGATGGTGAAACCGCCACCGCCCTCATCCAACGACAGTATGATCCCGGAGACTTCTCAGTATTGTT
ACGTGACATCGAATGCATCGTACGCAAACAACAACACATTGATCAGATATGAGGATCAAGGGGAGTTCGAATGGAACCCG
ACGATACAATCCGCGATCAGCGGTTCGTTTTATTGGTGCTACATATTGTCGCAAGTGGTCGGGGGCGTGCTGACCCAATA
TTTCGGCACCAAGACGGTTTTCGGCGGCTCTCAGCTCATTACGGCGATCTGCAGCCTGTTGATGCCGACCGCCGCGGGGA
TTCATTACGGCGCCATGATTGCTCTGCGTAGCATACAGGGCATTGCCAGTGGACTCACGTGGCCAGCAATGTACGCTATC
GTCGGGCACTGGATACCCCCTGTGGAACGTTCGCGTTTCATGTCTTCCTTCCAAGGGTTCAGCTTCGGCATCGGGATAAC
CTATCCACTGTGCGGATTCATCATCGCTCACTTCGGTTGGAGAGTGGTCTTCTACACGACAGGCAGTATCGGAGTGCTCT
GGTGCCTTTTCTGGTACTTCTACGCCTTCGATACGCCCGCCGCGCATCCGAGAATATCACAACAGGAGCTACGGTATATC
CAAGAAAGTGTTGGGAACCAAGTTCTTGGAACGAACGAGAACATGCCAGTTCCGTGGAGGTACATTCTCACGTCGTGGGC
AGCCTGGTCGATCGGGATCACTACGTTCGGAAGGATATGGGTGCATTACATCTTCATCATCTCTGGACCAATGTACATGA
AGACGGTTCTGGGATTCAGTATTCAAGCGAACGGGGTCCTGTCCGGTTTGCCGTTCATCTGCAGCTACTTCAGCTCCGTT
TTGTTTTGCTACGTGGCCGACGTCCTTGTCACGCGACAGATTCTCTCGCTGACGAACGTTCGCAAGTTGTTCACCGCCGC
TTCGCAAGTAGTGCCTGGTATACTACTGGTGGTGATCGGCTATTTAGGCTGTGACATCATACTCGTTCTAGTGGTGTGGT
TCATAGCCGTTACCCTTATCACTGCTGCCTATGCAGGGGCAATGGCAAGCATCGTTGATATCGCGCCAAATTTCGCTGGA
CCGATATTGGCGTTCGCGCAGACAATCCACATGACCGCGAGTTTCTTGTCTCCGGTTGTAGCTGGTCTACTCACACAGAA
AAGCCAAGCCCTCGACGCATGGAGGCAAGTGTTTGGCGTGACCGCGTGCGTCGCGTGCGGCACGTACGTTGTTTATCAGA
TATTTGGCACGGGCGACATCCAAGCGTGGAACTATCCCGACCAAAAGTATCCGCAATCGTTTCAAGAGGACTCCCAGCCT
TTGAACGAGTTGCCCCACAAAAACGGGAAGATCGTTAAGAGCCGTTCGGACGTTCTCGACGAAGCGTAA
>ColletesGigas_000319-T1 ColletesGigas_000319
ATGCGGATCTGGACGCTGTTAGTCATATTTCTGGTCGCCACGGTGTTCGTCTCCGAGGCGATCGCGAAGAAGCCTGGCAA
AGAAGCCGAAAGGGGTGGATACAACAAGAAAAAGAGAGATGTAGCGTACTCGAAGGAAGGAAAGTCGAAGGACGGCGAGG
ACAAGAAACTGCAATCGAAGAAGAGGAAGAGCAGCTCGTCCGAGGGCAAGAACGAGGAGGCTTACTCGGAAAGCAACGTG
GAAGCCAAGGACTCCGGGAAAGCGTACAAGTCGAAGAACAAGAAGCTGAAAGAAAAGGAGAACGTAGAACCGAACGAGAG
ATCGAACGAGGCGGCCAAGGATAAGTCGAAGAAGAAGTCCAAGTACTCGGTGGAGTCGCAGGAAGTTCATCAGAAGAATT
CGAAGAAGGGCAAGAAGGAGAAGAAGCTGAAGGACGAGACGAAAGTCGACGAGCAGACCGAATTGGAGAGCGATACGAAT
TCGAAGCGAAAGGTGGAAAACAAGAACGTCGAGAAGACTGAGAAAGCAACGAAAGTAGACAAGAAGAAGAAGCTTAAGGA
GAAGAAAGAGGAAACCGCGTCGGAGGTCGAGGAGGAACCGGCGGAAGCGAACGCGGAGGAACCCAAAGCGAAGTCGCAGA
CGAAGAAGGAGAAGAAGAGGGCAGAGAAGAATAAGCAGGAAAAAACTAGGAAGAAGAGGGCAGTGGCGCAAGAAGAAGAA
GAGGTGGTGGAAGAAACCGTTTTGAACGGACAGGAAGCCGAGGCGGAGCAGGAAGAAGGGAAAGCAAGTTGCCATAAAGC
TCAGAAAGAAAAGGCCACGGAGGATTGCGACGAAGCGTGA
>ColletesGigas_000320-T1 ColletesGigas_000320
ATGGGTACGAGATCGCAATGGTTGCTGCTAACTTACCTGGGATTTTGCGCGGCATGGATGGACGAGAGGCCCGTGTTGGA
GTCCAGAGACGGAAACCTGTTCATTTCCGCCGCGAGGGACAGGAACATCACCCTTAAAATTCTGGGCAACGGTTACGTGA
ACGTCAACGAAATTAATTTGCTGCACGTCGCGTCCGCGGCGCAAAACGCGACGCATTTGATCGAGAGATGGCGAACGGGA
TATCTGGCGGAGGTGGAATCGAATCTGCAACGACTGACGCAGATTGTGGAAGGGCCAGAAGGGTTGCAACGAAGAATGGG
CGTTTTGAAGGGACGCGGGGACACCAACGCCACGTTTCACACTGGGAACGGTCAAGCGAGTTCCGACACGCAGATCAATT
TCAAATTTCGTATGCTCACCAATCGAGTGAGACGGCTGCAAAACAAAGTGGCATCGATCGAGACGAAATTGAAGGAGAAC
AATTGTATAAGCAACCCTTGTCAGAACGGTGGCACGTGTCAAGACCTTTACGAGGGCTACCAATGCCACTGTCCGTCCAA
TTGGGAGGGTCCGAACTGCGTGATCGACGTGAACGAGTGCGTGCATTTGCTGGGTACGGACCTTGGATGCCAAAACGGTG
CTACGTGTCTCAATCTTCCAGGATCATACAAATGCAACTGCGCCTCGGGATGGCACGGTCTTCACTGCACGACCAAAACA
TCCGTTTGCAACACACAGAATTCCGACGAGCTGTGCGGCCACGGTGTCTGCGTGACCAAAACTGGGTCTCCTTTGGGCTA
CACGTGTATCTGCGACCAAGGTTGGCAGTCGGACGGTACCGATCCATCCTGCGTTAAGGACGTGAACGAATGCGTGGGAA
ACCATCGACCTTGTTCCGTGAATCCTTGGGTCGACTGTCGTAACGTTCCTGGCTCCTTCTTCTGCGACTCGTGTCCCCGC
GGTTACACGGGAAACGGTTACTATTGCAGCGACATCGACGAGTGTCTCGAAAATAACGGCGGTTGCAGCACGGCCCCCTC
GGTGCAATGCATCAACACGATGGGTTCGAGGATGTGCGGATCGTGTCCAACGGGATACCGCGGGGACGGTGTAACCTGCA
TTTACGTCGGTGGTTGCGCGATCAACAACGGCGGCTGTCACCCGTACGCGAAGTGCGTCGAGAATCCAGCACTTACAAGC
GACTACGTGCTGTGCCGTTGTCCAGCCGGTTACTCGGGCGATGGAATCGGTCCAAATGGTTGTCAGCCGATAACTGACGT
GTCCGCTGGTTCAGCCTGCGCCAGTAATCCCTGCGTCCATGGCAGGTGTGTCCCTGGATCCGTCGAGCAACCCTACGTTT
GCGTGTGCGCATCCGGCTACACTGGACTCACGTGCAACGATACGATAAATCCATGCTTGCCGAATCCATGCCAGAACAAT
GGCGCCTGCACGGTGGTTAATGGCGCCGTGACTTGCAACTGTCCAGCGTCAGCTACGGGAAGCAGATGCGAGACACTGCG
ACAAACTTGTGGCGGTGTGTCGCGAAATTCCATGGGCAACCTGCAGTTCCCTGTCGCCGGGAACATAGTTTATCAACACG
GTCTGAGCTGCGCGTGGGTGGTGATCACCAATAGCTCGCTCGTATTGAACCTCACGTTTACCCGGTTCAATCTCGAAGAC
TCGACCGACTGCAAGTTCGACTTCCTGCAGATACACGATGGGAGAAACGCTGGTAGCCAAATAATTGGCAGATTCTGTGG
AAACAAGTTGCCCAACGGGAACGGAACCATCATATCCACCCACAATACTCTGTACTTATGGTTCCATTCGGACAGCAGCG
TATCTCACGACGGATTCGCGTTACATTGGAACAGCATCCAACCTGTCTGCGGAGGTACGCTGACGGACGATTACGGCACG
ATAAGTTCACCAGGCTCGCCGGGAAGGTACCCACCCAACAGAGATTGTTTTTGGAGGATCAACGTTAATCCGACGAAGAG
AATACAATTCCACTTTGGCCAGATAATGCTGGAGGAGCATCCGACGTGCCAGAGCGACTATCTGGAGATCTTCGGCGAAC
TAGAGGAGCGATTAGGTCTCTACTGCAACCATACGCGTCCACCGCCTCTCATCGCGCCCGGCTCGGAAGCTACGATTTAT
TTTCATTCCGACAGCGCTGGCCAAGATTCCGGTTTCCAAATTCACTACTCCACCGTCGAAGGAATACCGGGTTGCAGCGG
AGTATACACCGCTCCTACTGGCACGATCAGCCTGCCCACGCACATGTCCACGTATCGTGAGAACATGGAGTGCGACTGGA
GGATACAAATGCCACACGGTGAACGAATACAGATCACTTGGTCCAAGTTCGAACTCGAGGATTCGACTTTGTGCGAATTC
GACTACGTCAAGATATTCGATGGCCCGACCAGCGACTCCCCGTTGCTCGGACGATTCTGCGGCACGACGATACCTCCCAC
GATCAGATCGACTTCGAACGTGTTGCTGGTGATTTTTAAGTCCGATTGGATGCTAGGAATGGGTGGTTTCACATTCGCCT
ACAACATTATCTGCGGCGGGGTGTTCACCGAGAGCTCCGGGAGTTTCCACTCGCCGATGTACCCGAACTCGTACCACCAT
TCCAGAATCTGTACGTACGAGATCCAGCAACCGGCCGGGATGAGGATCGCCCTGAGCGTCACGGACCTGGACATCGAGGG
CTTCAATCCGCCGGAATGTTTCTACGATTCTCTGGAGATCTTCGACGGCGACAACGAGAACAACACTAACCTCGCGACTC
TTTGCGGCAGCGAGGAGACACCCGAAGATCCCTATTATTCCACCCACAACTTTATGTTCTTGAAATTCAGCACAGACGGC
AGCGTCTCCGGACGCGGCTTCATGGCGAATTACACTACGATCCCAACTAGTATGTACATGTCGAATAATCACAATTACAC
CACGAGATGCGGAGGATTGCTCAAAGCTCCGGTTGGGACGATTCAGACGCCAGCCGACGATGAAAAGTATTCGAACTATG
ATTCGTGCATCTGGACGATACAAGCACCGCAGGGATACGTAGTGCAAATCACGTGGTTAACGTTCGACTTGGAATACCAC
ATTCAATGCATGAACGACTATGTGAAAATATATGAATATCACACGATATCCGACGCGGATCTGCTAGGCACCTTCTGTGG
CACCAAGAAACCACCGATAATGACGTCGCAAGGCAACAGCATGACCGTCCAGTTCGAATCCGATGCATCCGTAACCCGTC
AGGGATTCGTTGCTTCGTATTTCTTCATCGACGCTTCGAAAGTCTGCGGCGGTCACTTCCTTAGGTTAAACGGGATGATC
AAGTCGCCGAATTATCCCGAATCGTATCCGAACAAACGGGAATGCACGTGGGTGATCGAAGCCCCGAACAAACGGAAAGT
GATCCTGAACGTTAAGGATTTCGAACTGGAGTCTCACAGTCAGTGCGCGTTAGACTATTTGGAGATCAGAAACGGTGGCT
ACGATACGTCGCCGTTGATAGGGAGATTCTGCGGCACCGACATCCCTTCGCAAATCATCAGTCAAACCAATCAAATGTTT
ATGAAGTTCGAGTCCGACATATCGAAAGTGTACAAGGGATTCAGTATCGAATGGGACAGCACCACGTCAGGCTGCGGCGG
AACTATGCTAGCCGCCATCGGCGACATCATATCACCGAATTACCCGCAACAGTACACGTCGAACTCGGATTGCACTTGGA
AGATCCACGTGGCGTTGGGCAGTTCTGTACGATTGATAATAGTGGACCTCGATCTCGAGTTTTACGGCAATTGTAGATTC
GACTTCATAGAAATATCCGAGGGAGAGCAGCGAAAGAACAAGCAGAAATTCTGTGGCCATCCGTACCCCAAGGTCATTTC
CACCTACTCCAATGTAATGACCATTCGGTTCCGCAGTGACTTCTCGATGTCCGAGCGCGGTTTCCATCTGAAGTACGAAA
CACTTTGTCAGCAGACGCTTACCGGTTACTACGGTGTGATCGAGTCGCCAAATTTCCCGAACAAGTACGAGCGCAACTTG
AACTGCAGTTGGAAGATAGACGCGCCTCGCGGCAACCGCCTAAACTTGACCTTCTCGCATTTCGATCTCGAGAACACAAG
CGACTGCCGATACGATTACTTGGAGGTGAAGGAGGGGGAGTACGACGTCCCGAAAACCGAAATCGCCAAACTGTGCAACT
CGGGCAGCCTTCCGGCAAGGATTCACTCCACGGAGCATCAGGTGTTCATCAAGTTCGTCACCGATGCTCAGTGGGAGGGC
AACGGTTTCCGGTTGGAATGGACGGTGGATGGCTGCGGAGGACACCTGACCAGACCTTCCGGGCAGATCACGTCGCCAGG
GTATCCGTCAGGCTACCCGATAGACGTCGATTGCAGATGGCTGATCGAAGCTGATTACATGCACAGCGTGGAGTTGACTA
TTCACGACATCAATACCGAGAAGTTGAGGGGTTGCTTCTTCGACAAGCTTGCAATCTACAACGGCGAGGACGCGACTGGC
CTGAAATTGGTCGAGATCTGTTACTCGGAGAACCCCGTGGTGTTCACCAGCACCGGGAACAAGATGTTCTTGGAATTCCA
TTCCGACGTGTCTTATGCTGCCCGCGGTTTCAATCTCACCTACAGGAGTGTCCCGATCGTTTGTGGCGGTCTCTTCACCG
CCGATTCGGGGATCATACACTCGACCAACTACCCGCAGAATTATCCCAACAATCAGCTCTGCGAATGGTTGATACGGGTG
GACAATAGTTACGTCGTGAACGTCACCTTCCACGAATTCGATATCGAGAAAACCGCCAATTGTACGGACGATTATGTAAA
GATATACGATGGCCCGACGCAGGACTCGCCGTTAATGGCGACCCTCTGTCGAAACATTATACCGTCTCCCTTCGTTTCTA
CCGCGAACGAAATGCTGATCGTAATGAAGACAGATGGATTATTAGCAGCGAAAGGGTTCAAGGCGGAGTACGCCAGAGCA
TGTGGCGCTCGATTGATCGTGAAGGATCAAGGATTCCTGACTCCAGCCAGAAGTTTCACCGGCAATTACGAAATAGTGGA
CAACTGGAACTGCACGTGGACGTTGATCGCCGAGGATCCAGAGGATCACGTCACTGTGTCTTTCACGCATCTGGAAATCA
CCATGAATGAAGTGGATGCCAATGACTGCTCGTTGTCCTATATAGAGGTACACGAAGGCACTGGCATGGATGGTCCCTCT
CGAGGAAAATGGTGTAATAGCGTTGTACCGTTGCCGATAACGAGCACCGGGAATGCACTCACGGTGCATTTATACGTAAC
GGGCTACGATCACCACGGACACTTCGCCCTCACGTACTCGGTTCTAAATTCAGCGTGCGGGGGGACCTATGCATCGTATC
ACGGAGTGATCGCTTCGCCAGGATATCCGAACTCTTACCCGTTGAACGCCGAGTGCGTTTGGATCCTGGACAACTCGCCC
GGGAACCAGTTGACCCTGACGTTCAACGAATTCGAGCTCCAGCAAGGCGAGAACTGCGATCTGGATTACCTGGAGATACG
CGAGGACAGCGGGATAGGGAAGTTGGTGAACGTGTTGTGCGGGACCGACGCGAAAACTGTCAGATCCTCGACCAAGCTGT
GGATCAAGTTCAAGAGCGACGGCGAAACGGTGGCGAAGGGCTTCGTGGCCGAGTATACTTTCCAGGGCGGAGGCGAACTT
TCTGGACCCACTGGACGTATCACGTCCCCCCTCTACCCGATACCCTACAAACGAACCGACACCACAACCTGGCGAATCAC
GGTCGAGTTCCAATGGGCGATTCGCATCGAGATCAGCGATCTGTTCATAGAAAACTCTGGCCCCGATTGCTTCAATTATC
TGAGGATCTACGACGGTTATAACAACGAAGCGCCAGTTTTACTGGAGGCCTGCAAGTTCAACAAAGGCGAACCCGTCACG
ACCATCGGCAACGTGGCTTTCATCGAACTGACCACCGACGTACTTCGATTGGGCAGCTGGTTCGATCTCACGTGGTTGCA
AGTGCCGAAGACTGAAAATATCCTGAACACCGAAGTCAAACGTAGGCACTACTCTGTCGAACAATTAAACGCGAAGCAAA
ATCAAATATTTCCCTGTCTCGTACCCCATAAAGTTGATCTTACGATATTAGAGTACGCGGAGGTGTCGAATTGCACCAAA
GAAGTAGCCCTCACGAGTCACTCTACCCCGACCTACCGGTTTACCTCGCCCGGCTGGCCCGAGGGTTACGGCGTCAATCT
CGAATGCACCTGGGTGTTCACCTCTGTGCCAGGAACCCACTTGGTTCTGATAATTCTCGCCATGGATTTAGAGGAGTCCA
CCGAATGCGTGGCAGACGCCCTCTCGGTCTACGATGGCAATGCTTTAACGTCTACGGAGAACGCTGTCCTGCAACAACGA
TTATGTTTAGCGAATGCCACGTCAGTGGAGGTGAAGACTGGCAACGTGATGACGGTGAAATTCGAATCGGACGTATACAT
AAACAAGACTGGCTTCAGCGCTTACGTTTACTGGGATTGCGGTGGAAAACTGGAGGGCCCGAACGGAGTGATCGAAGTCG
TGAACAATACTTTTGCCAGAGGAGTGTACACTTGGCGCTTGTTGTGCGAATGGGACGTCGTAGTGAGGACCGGGCGTACG
ATAGAAGTGGTCGTTGAGAACATGACGACGGTGGATAATACGAAGTGCATCAGCTATTACATGTTGAAGAACGGCGACAA
AATGTCGTCCTCTTTGCTGGGCAAGGGAAAATATTGCGCCAATGACACGCTTCCAACCTTAATGACCTCCGGTAATCGTC
TTTACGTGGCGCTTACTGGCCAGTCAAGCATAAACTTCAAGCTGAGATACAGAGAAGTGGGCTTAACATGCGGCGGCGAC
TACGTGGCGAACAATGAGTTGGAAATTAGCACGCCTAACTATCCGAACATTCCGCCGCCGTTCACCGAGTGCAAGTGGAC
CTTATTGACGCCGACCAAAGAATTGATATCCCTCAACTTCATAGACAGATTCGATCTGCTTCAAACTCCAAATTGTGTCA
CCGAGTACGTGGAAGTAAAAGACGGTGGGACAGAGTATTCGAAGCTGCTGGGAAGATTTTGCGGCGACGCCTCGCCCAGC
ACCATACAGAGCACCGGAAATATGTTATACATTCACTATTTCTCGGATATTCCCGAACCGAAGAATGGCTTCAAAATCAA
GGTCACAATCGGAAACGTTTGCGGCGGAATGATACGAGGTACCAAGGGCGTCATCAATTCTCCAAATTACCCGTTCTATT
ATCCGACAAATCAAACGTGCGTCTGGCGGATTATCGCTCCGATAGATCACAGTTTGAAACTCGAATTTCGCGATATACAT
TTACCTGGCTACTTCACTTGCAAGCGTTTGGATCACGTGACGATCAGCGAGCCCAATATATCAAATGGGACAGAGACCGA
AATCGGAACTTATTGCGGAAGCAAAAAGCCCGACATCATTGAGACATCATCGAACGAGGCTATTATCAAGCTCGTGTCCG
TCGAATATAGGAACGATTATAGGATACCCGGAGGTTTCAGTATCAACTTCACGTCTAGCATAGACATTTGCGGTGGCGAA
TTGACTGCGATGTCCGGCATAATCAAATCGAACGGATATCCCAACGTAGCAACGAGTTCCAGATACTGCGATTGGAGGAT
CCGATTACCAAGGGGTTTCCAAGTAGTGGTCAACATATTGGACATGGACGTTGGTGTGGGCAATATGCCTATACATATGA
GCCTTTCGTTCTACAACGATTTCCGATTCAGATCGAGGATAAAAATGCTTTCGCAAAACGATACTATAAGGGAAATAAGA
AGCTCCAGCAACACGATGATGATTGGTTACTCGCTGCACCCCGGGTATCGTGGATTTAAATTGCGTTACACAGCCGCGGC
GCCAGCTCCTTGCGGGGGAGACGTGAAGGATGTTAACGGCACTTTGCTACCTCCGTCGGTTCGACCTTTCAACGAGTCAT
CGTATTATTGCGTATGGAACATAGAAGCACCCAAGAGCATGGTGGCCTATGGGAACGACTTTGGACTGACACTGGCGATA
AGAGTAACTGGTTTCATGGGCGGTGTGCCGAGTTTCATTCACCAACGAATATGCTACAGTTATCAATACATTTTGCTGAC
AGACCACGCTATGGTTTGCGGAAATTACACGGAACCGACGTACCTAACGAGCCCGAGGCACCTTAACGAGCTAATCGTCG
TGAACAGCACTTACGGCAAACCGATGAAGTACGATATTCAATATCGCTGGCAGCCCTGTGGAGGTATTCTGAAGGAACCG
CTCAATCTGATAATAACACCGAAGAATGTATCGTATCCAGTAAACTGTGCCTGGTACGTCATGTCGCCGGACAGTGGACA
AACGATGCAACTCAGCTTCAAAAAGATGAACATGTCCTCCATTTGTACGCAGAATTACATCAGCGTCAAAAACGGTGGTC
CCTCGTCGCCGGAAATGGGCCATTACTGCGGTAACGTGATTCCGAACAGCATAATCAGTACAACGAACAAACTATACATA
GAATACTTCTCTACCGGCGAACCGAACGAGTTCGAAATAGAGGTTGGATACACGGACAACGTGTGCGGCGGCAGTCGTAG
CGCCAACAACAGACAGATCTCCTCGCCAGGGTTCCCCAAGTCGTACAAAAATAACGAGGAGTGCACCTGGGAAATTACTG
CGGATAACGGATACCACGTTGGATTGGTTTTCATTGATCGTTTCAGTTTGGAAAGTAGCGCGGATTGTAAGAACGATTAC
GTGCAGATATTCGACTGGAGAAACGGAACCAATGGCATTGATTGGCAGAGCATCGGAAAGGTTTGCGGCAGAACCACGCC
TCCGGCATTTAATGCGACTAGCAATCGAATGAAGGTTACGTTCCACACTAACGAGCGTATCCAAGGCGATGGTTTCCGTG
CCCAATGGTACGAGAATTGCGGCGGGATTTTCGAGGTCACCAATACCGCGAAGATCATCGAGTCGCCGGGTTATCCGAAT
CTGTATCGGCCCAATTCGTTCTGCAACTATACTCTGGTCGCCCCGGGAAAGGACATTATCGTGGAGTTCATGGAGTTCCA
GCTCGAACGCGAAACACGGAACTTAGGTCGCAGAGATTGTCAATTCGACAATCTGACGATTGTAAAGGACGCGCAGTACG
AGCAAGAGGAGAAAACCTACTGCAGCGACAACAAACCACCAATATTCGATTCGTACGAAAAAACTGAGATCATCTTCAGA
TCGGATAAATACATTCAACGTACCGGCTTCGCGTTCAAATACATCCTCAAAGGCTGCGGCGGAAACATGACGAAACCTGG
CAAAATCAAACCTCTGATGAACGGTGGCGAATACTTCTCGAATCTGAACTGCGTTTGGAGGATCGAGGCGCCCCCGGATA
AAAGCGTCGTTCTACGTTTCGAGAGTTTCGTGTTAGAATTGGTTCACAGTTGCCTCTTCGACAACATCGAGATTTACGAC
GGGGGTGAGATCGACGAGGACAAGAGATTGGGCAAATTGTGTGGAAACCTGACGGAAAACCTGCCCGTTTTCAAATCCAC
GAACAACACCATGGTCGTCCAGTTTTACGCCGACCGGAGTCGCCATTACGGCGGCTTTACCGCGGAGGTCCTGTTCGCGA
AGAGCGTCGCGGCAGGTTGCGGCGGCAGCATCAACCTGACCACGACGAGCACCTATCAATTCAGAACCCAGAAAGGTTCT
ACTTACGAGAGCTTGGAGGATTGCCACTGGGACGTAACTACACACCCGAGTAACAATATCAGATTCACTATCAACAGCAT
GGACCTCAAGAACAATACCTACATTAACAAGACCAAAGATTACAACGGCGATTACTTAGAGGCGAGTCTCTACCCAAATT
CGATTACACCTGTCGTTCTTTTATGGACGAATTTATTTTTTCTTTACGTAACGATTTTCGATCAGGTTCGCGATGGTTCC
GGCCCCTTTTCTGAACTTATTGGCAAATACTACGGTACTCTGTCGTCGCCAATCGTCGTTACGTCCAGCGCGAACTCGCT
TTGGATACGGTTCTTTAGCGATGGCACGCTGGAAGGAACCGGTGTCACCGGAACGCTCGAAACCACCGAAGCGATTTGCC
ACTACGCTCACGTGGTAAGGAACGACACGAAATACGAGCTCACTTCGCCGAATTACCCTAACAATTACGAACCGAGTGTA
CGGTGTCGTTGGCAGTTAGAAAACAACCTGGTGGGCAACGAGAAAATAATGATACATTTTAAAGATCTGGACCTACCCAG
CTCGGCTAAGTGCGAGGACAGTTATCTTGAAATTTCCGATAGATACAATATGAGGTACACCGGTGAGGGCTTTGGATCGA
GTTTGATTTGGTCTGGCGGCGACGACAATAGCATGTACATGGGCTCTCACTCGCCCACGACCTCGTACAGGTACTGTGGC
CACTCGGTGCCCGGCGATTACTACAGTTACAGTTCCATTGTCGACGTAACGTTCAAAGGAGACAGCGCCGGTGCTCACAA
GGGCTTCAAACTCGAATACAGCAGCGCGGACTGCAATCGGAATTACACAACACCACAGGGACGAATCCTTCAGGACGGAG
TAAAGGATTGCTGGGTCACGATCATAGCACCGGTCAATTACACCATTTCTCTATACTTCCACAGATTCACACTTTACGAT
CCGGACATGTGCACGCAATCCTCGGTGTACGACGGTGGTTTCAACGATAAACTTTTAGCCATGCTGTGCGGAACGGAAAT
ACCGAGTCCTATTTTCAGTACCGGCAACAAGTTGAGTTTACATTCTTGGTCTGCATGGTATAGTAACTTCCATTTTTACG
ACATTTCTTTCACCACCACGGACAAAGGTCGTGGTTGCGGTGGTCGACTGTACAACTACGCGGGGTCATTCACGTCGCCC
ATGTATCCGAACGAGTATCGAAACAACACGATCTGCGAGTGGTTCATAGAGGTGCCACATGACATGAGGGTGAACTTGGA
GTTCACCGTGTTCGACATTGGTACCAGCACCAATTGCGAGAACAAGTCCAACATTCTAAAGATTTACGAAGTCGAGCAAA
ACGGAGACAAAACGCTGGCCAACACTTTCTGCGGAGGGGATAATCTAGAGTCGTTCCAGACCAATACCGATCGAGTAATG
GTGCAGTACATATCAACGGTGAATAACGTTGGAAGCGGTTGGGTCATCAATTTTGAAGCGAAATCTTTTTGA
>ColletesGigas_000321-T1 ColletesGigas_000321
ATGGAAAGCTGGTCGATGATTTGTGCAACATCCGGCGACCGTTGGCCGGAATCGAAACTCCATCCCGAAAAGCCTTCCGG
GAACAGAGGTTTGGCGCACGGCGTGTCCTGGGTCCCTCCGTTCACCGCAGTCGCTGTTGTAGTTTCCAACAATTGCGGAT
CTTCCGCGTGCCGTGATAAAGGAGCCGACGATTTCGAGGTTTCCAGCAGGGAAGACGGGGCCTCTGGCCTATCGTTAATC
AAGCGCAGCGATAAGTTAATTTCGAAGCCCGGCCTCGACCGCGACGCGACCCGGGCGAACTTCCATTCGACCGGGGCGAA
GGAATCTGCCTGCGACCTGGATAGCTCAATCGGTTACAGGAGTCCTCCGGCCACCAAAAGGGCGGAGTTTCGATTCTGGT
GTAGCCGACCGCTATGA
>ColletesGigas_000322-T1 ColletesGigas_000322
ATGAAGCACGTGAACCTCTATGTACAGTTTCAGGTGCTCGATAATGAGGAAGAAAGGGTTAATGGAATATTTTGTAATAT
CGATGAGATCTTTGGATATCGCGACGCGTCGTTGGAGGCCTCGTCGAAATCCTTCGCGAAGCTCACGCACGCGTCGGTTA
TTGCTTATCTTAATCGTATGCGGCAAACGGTTCGCAAAAATTTCCCTAACGGAGTACGTTGCCGCGATAATGTGGTCTTT
AACGCAACGTCCAACCTTCCGATTATTCCTGGCCGGCGATTAATCGTCACCTTTGCTTGGTCACCTTCGACTCTCGAGGC
TCGCGACTGCTTTATAGGCTCGCCGCGGGCCTCCGCGACGCAATTACGGGCCGCAATTTCCCCCGAAACAGGGCCGCCCC
ACGCTCCGTCGCATAATGGCTGGCAAAATACTGTTAAATTATGCGACACGTTAAATCCGCCTAAAAGCACTCGCGTCCCG
ACGATGGACACCGGAAAGACGGTCCACTGCTTCGAAATTAATCCGATTTTTCTTCGTTACACAGGCTGA
>ColletesGigas_000323-T1 ColletesGigas_000323
ATGGAAAGGTTTGGAAAATGGATAACAAAGTCCCATCTAACTTTAAGTGTTTCCAAACGCGGAGACACGGGGTTTAGAGC
ACGCAATATGCTCTTAGAGTCGGTGTGGGATCAAAGTAGAAAGGGTAAGCCGTTCTCCATGGCTGCGGGGGCGACGGACA
CACGTAATCTCGCGGGAGACGCACAAAGTCCACGATGCTTTAGGTCGGACGGGAAGACGGTATTGTGCACGAAACAATCG
ACGAAGCTGCTTATCCAGGAAGAAGCTGAGAACCAGGATGCTGAGTACGACGATGGGGGCACAGACAGTTCTAATTCGAC
GCTGGAAGACGTTAAACGGCGCGCAGAAATTATGTAA
>ColletesGigas_000324-T1 ColletesGigas_000324
ATGCGTGAAATAGGGGACACCAAATTCCAGAAGAAGCCGCTGGAAGAAGGGCACGTGAAAGGAGCTCGCCAAGTCTTTCC
AGGATCTTTGGATCCAACAACTGGTCCATTTCGTCGTTCTCCATACTCGCCGGACGAGGTTAAAACGCGAGTGAAAGGAT
CCTATATTAATTCCCAAAAGTCAACACCCAAGGCAGCCCACCCGGGCTCTCATTCTTCCACAGAAATAGGTAACGCCGAG
GTCACCCGAAACGCTCGTCCGATTCCAATTATCCAGCCAGCTGCCTCTCCGTCTTCCGCCATTGGCAAATTCGCCGCCAC
CCTCTGTCAATTAATTGGAACTCAGTTAACGAACCCCTCCGTCACCCCGCGCTCTCCGTTGTCAGCGTGTATGCTGATGA
TTCACATTATCGAATAA
>ColletesGigas_000325-T1 ColletesGigas_000325
ATGGCGGAAGCGATCCAAGGCGTCAGGTCGCTGTTGAGAATCGCGAACGTTCGGACTCCATCCACTCGAGGCGGTGCACT
TGGCCCCGGTACCCAAGTGGTTCAGCCCGGCAATCAAAAAGGTTCTGGCACGCTGAAAACACCGAGTCACGGATGTAATT
TGATTAAAGTTGGATTCAAGTTATCCGAGCGTCGAAGGCAACCGTTCACATCCGTCGGGGATCTAGTGGGCGTTCAATTA
ACAGAATTCCAGCTCTGCCCGACCGGCTGA
>ColletesGigas_000326-T1 ColletesGigas_000326
ATGAAGTTTGAACGAGTTCTCGTTTGCGCGCCGCTGTACCGGAAACGCGAAACAAAAAAGGAACAGTCGCCGATTTCGCG
CCGCCGCGAACGCATCGTCGATTTTTCCTCCCCCCCAACAACGTGCCCGGCCTTCCGTTTTCACGGCAACGATATCCGAA
CAATTTACCCGGCCGCCGGTGCCTCGCCTTCATTCTTTCGCCGTCTCCCATTTCCCAGCATCCTCGAGGAAAAGCCGGTA
GTTGGTTTAAACCGTAACGGCGCAGCGCGTGAATGCGGGCCATTGTCTCGCGTCGAGGGCTACAAGCTGCAGATAGAGGG
GAGGAAGAAGTCGAAGAGGCGCAGAAAAGAGGGTGCAAAACCATGA
>ColletesGigas_000327-T1 ColletesGigas_000327
ATGGGAACGAAGGTTCCTCAAATCAGCTCTCTCTGGTGGAAAACTCGAGTTCTCGTGATTTTTATTAGCACGGGAACCGG
CGGGTCAAAGGAAGGGACGCAGGAATCCGGAAAAAGGAACGGGAAGAGGCAAGACGTCCCGGACGATGGGATTCGTCCCC
TTGCCAATTTAGCGTCTGAAAACCAAGAGACTCGGAAGTGGTCCTTTGGATATTCCACTTGGTTGTATGCATCCTCTCCG
GCCCGTGGAACGCATATGCGAGGAGCAATCGCGAGCACAAAGGACGAAACGCTTGCTAGGCCGTTCCCGGGGAATATGCA
TTCGATGGCACGCCGACGCCGACGCCGACGTCTCGTTCGAGCGTTCGCTGGCGCCGAGTTCGTTCAAAGCAATGCACGGA
AGTGGAGAGAGAAACGCGGATGGGCTCGGAAGCCTAGAAGCGGCTTCAAAGACCCCGGGAAGGAAGTCTTTCCGGTCGTA
AAATAG
>ColletesGigas_000328-T1 ColletesGigas_000328
ATGGAGGTGTCGCCTTTCCGCGCTAAAAGCTCGTACGTGCTCGGCTCGATGGCGGAGGCGTTAAACGCCGACAGTCACGA
CGCGAAATTGATAACGATTTTGGTCGGAAGAAGCTCGCGACCGGGAGATACCGATTACTCCCTTGGACGAGAGGGGCTCG
ACGACTTGTTTGACGACGAGTTAAACGGTCCCGATTGTCAGAGAGGAATATATAACGAGGCCGAATGCGAGGAGGGTGTT
ACGGGATTACCAGGGACAAGGGTGTAA
>ColletesGigas_000329-T1 ColletesGigas_000329
ATGATTCGAGCAGCATTTGGTCCACGTAGCGACGCGGGACGTAATCCTTCTTCCCGGGAACGCCGTAGCGCACTCCCAAC
GAGCGGAATTCTTCTCAGTCAGCGTGGTTCTCCGCGCGGAATTTCCGCAAGACGCATGACTATTGTGGCCAGGAAAATAA
TTGAAGCTCTACCTCTTCCGCCAGTAAATACAAGGCTGCCTCGCTCCCCGGAGGAAGTCGCAACAGTAAATTTTGAACTT
GCCGTTGCCTCTCGTTCCTTCTTCCTGCACGGTTTTACCCCGCAAGACGCAGACGTTGCGAAAAGTAACGCGCGATCAAC
GGAACCCATCCGCGCGTTTGATTCGCCCCGAGATAATCAATCTTCCGGTGATCCTGACTGA
>ColletesGigas_000330-T1 ColletesGigas_000330
ATGGAAAGATCTCCGAAAGCGTTCGATCGTTCTTGCGTTTTTGGACAGTTTCGCGGAAGTTGCGGTTCGAGGTCAACGAA
CGTCCCGAAGGAAATTCTGGAGTCCCCTCAGGGACAACTGGCGTATCGTAATCCTACGAGGACACCAGATGGTAGAGAGG
GTCTGAACCTAATTTATGAAATGTTTGCTTCAAATTCGAGGATTTATGCTGCTACGTTACGGGCGCATGCAAAATTCAAG
AAACCACCCTGGATACTCGTTGGTATTCTCCTGGTTCTTGCTAGAGCGAAGCACTCCAAATACGTTTTGGAGAAAGCACA
CCGTTAG
>ColletesGigas_000331-T1 ColletesGigas_000331
ATGCGAAAAACGTCCTGGACGAACGAAAACAGAGCCCTGCGACTGAAGGAGCCGGCGTCGTTGGCCCTCTCCGCCGGAAA
TTCCGGCAGCTACGTGGACCCAGATGGTACCGCCATTGTGATGTCGTCTGAGCTTCTTCCTGCACCGACTCCGGATCCCA
GAGTGACGTGGAACTACTTCGACGAGCAGGGGTACGTCTCGAGAGGAGGTCTTCGAGCGGGAGAAGATCCATACGCGAGG
AACAAATTTAATCAAGAAGCTTCCGATGGACTCTCGAGCAATCGCGATATTCCGGACACCCGCAGCGCCATCAATGCAGC
TAACGCCACGATCGGAGCGATCGTGGACGAAGAGCGATCGTCCGATGAAGAGAAATGCGAGGATCTGTCGGTCGATCAAT
CCCTTCATACACTTTTATTGGGAGCTCCGGGCGCAACACGAGAGGAATTATTCATCGCAGATCATCGCGAAGATCGCCGC
CGAGCGTTGGGAAATTATGAATATCTACGAAAAACAATCTTACGTACGAGCTGCGATGGAACAACGAAAACAACGAAGGA
GGATCGTGTCTCGGAGGAACTAGATTCTTCCATGGAGACAAAGCAGATTTTGGACCTCGAAGAGGAAAATTAA
>ColletesGigas_000332-T1 ColletesGigas_000332
ATGAAGCAGTGGAGGAGGGATCTGCCTCCCACCTCGGTCATAATTACGTTCCACAACGAGGCACGGTCGACGCTGCTCAG
AACTGTCGTGAGCGTGCTGAACAGGAGTCCCGAGCATCTGATCAAAGAAATCATACTGGTGGACGACTTCAGCGATCATC
CCGAGGACGGCGAAGAGCTATCGAGGATACATAAAGTGCGGGTGATACGGAACGAGAAGAGGGAGGGTTTGATGAGGTCG
AGGGTGAGGGGCGCGGATGCAGCCACCGCGAGTGTACTAACGTTCCTGGATTCGCATTGTGAATGCAACGCCGACTGGTT
GGAGCCTCTCTTAGAAAGGGTAGCGGAAGATCCAACGAGAGTCGTATGTCCCGTGATCGATGTGATCAGCATGGATACCT
TCCAATATATCGGGGCGTCAGCGGACCTGAGGGGTGGGTTCGACTGGAGTCTAGTGTTCAAGTGGGAATACCTGAGCCAA
ATCGAGAGGCAAGCCAGGCAAAAGGATCCCACGCAAGCGATCAGAACGCCAATGATCGCCGGAGGCCTATTCGTTATCAA
TAAAGCGTACTTCGAAAAACTGGGAAAGTACGACACTCAGATGGATGTCTGGGGTGGGGAGAATCTCGAGATATCGTTCC
GGGTGTGGCAATGCGGTGGCAGCTTGGAAATTATTCCGTGTTCGCGCGTCGGCCACGTGTTTCGAAAACGCCACCCCTAC
TCGTTCCCCGGGGGTAGCGGAAACGTTTTCGCGCGGAACACCAGACGAGCGGCCGAGGTGTGGATGGACGATTATAAACA
GTTCTACTACAACGCGGTGCCTCTGGCGCGCAACATCCCCTACGGAAATATTCAAGACAGAATGGAGCTGAAGCGGAAAT
TGCACTGCAAGCCCTTCAGTTGGTATCTGAAAAACGTGTATCCCGAATTAGTTATACCCACCAGCGAGGGCGGTCCGGGG
GGATCCCTGAAGCAAGGAACCGCGTGCCTGGATAGCATGGGACATCTACTAGACGGGAACGTGGGACTTTATCCGTGTCA
CGACACTGGCGGTAACCAAGAATGGGGCCTAACGAAGGACGGTCTGATAAAGCATCACGACCTCTGTCTAACCCTACCGG
TGTACGCGAAGGGCACCACGTTGCTGATGCAAATTTGCGACGGTAGCGAGAACCAAAAGTGGAGACACTTAGAGGGTGGA
CTGATTCGACACTCGAGGATCCCTGTGTGCGTGGATTCGAGATTCCAGGCGCAGAGGGGCATCACCGCGGAGAAATGCGA
CTCGAACGCCGAGACGCAGAGGTGGCACCTCTACAATCACAATCACTAG
>ColletesGigas_000333-T1 ColletesGigas_000333
ATGAGTGACTCTGATAGAGAAGACGGTCCACAGCAAACAGGACCTGTGGACAATGCGTGGTCGTTGAAAATTCCGAACTT
TACACCCAAGGACAATCCTCATCGTCTGCTGGAAGAGAGTTCGTTTGCGACGTTGTTCCCGAAATACCGAGAAAAATACT
TGAAAGAACACTGGCCGCTGATTCAGAAAGCATTGGAGGAGTATGCGGTCAAGGCAGAATTGGATCTCATCGAAGGTAGT
ATGACAGTCAAAACCACGCGAAAAACGTGGGATCCTTATATTATTGTCAAAGCTCGCGACATGATTAAGCTTCTGTCGCG
ATCAGTTCCTTTCGAGCAAGCTACCAGAGTATTGCAGGATGACATTGGTTCGGATATCATAAAAATATCTTCGTTGGTTA
GAAACAGAGAAAAGTTTGTCAAGCGGCGTCAGAGGCTTATCGGTCCCAATGGTTGTACCTTGAAATCTATCGAGCTGCTT
ACAAATTGTTATGTACTCGTGCAGGGACAAACGGTGGCTGCGTTAGGTCCTTACAAAGGTCTTCAGCAAGTCAGACGTAT
AGTGGAAGATACTATGAAAAATATCCATCCAATTTATAATGTTAAGGCATTAATGATTAAAAGAGAGTTGGCAAAAGATC
CAAAATTAATGAACGAGAATTGGGAGAGGTTTCTTCCAAAGTTCAACAGCAAGAACGTCAGTAAACGGAAACAACCTCTG
AAGAAGAAGGAGAAGAAACCTTATACGCCGTTCCCACCGCCACAGCAGGAGAGCAAGATAGACAAGATGATAGCGTCTGG
TGAATACTTCTTGAAGGAGGAACAGAAGAGGGCCAAGAGGAAGAGGGAACAAGACATCAAGCACGAAGAGGCTGAGAAGA
AGAGACAAGAACGTAGAGCACAGGCATTCGTACCGCCAGAAGAGAAGTCTAAAGAAAGCAAAGAGCAGAAGAACGATATA
AATTTAAATGAATTTAAGAAGAAAGTTAAAAAAGGATTGAAAAAACGTAGTGCAAAGTCTTAA
>ColletesGigas_000334-T1 ColletesGigas_000334
ATGACAATGACGTCACTGGTGATAGCGTCGATTCGGCGGACACAGGGTTCCGATCCGCCGAATGGAATTTGGCGCGAACC
GGACGAGAACGCGGAGGATCGTCGCGGAAGGGGTAAAGCAATAGTCAGCTTTGGCAGTGGACGAGACGAATACGCCGTAC
CTAATGGCACGATCGCGATACGATACGAAACATATCCTGGCGACGAAGGTTTCGCTACGAATGGACTCTACGATGGAACG
AGGGAAGCGACGTAG
>ColletesGigas_000335-T1 ColletesGigas_000335
ATGGTCTTCCTCGAGGACCCGAGGATGATTTTTGCTGATATGCGACTCCATGCGACCAGCACGCCGACTTCCACCCCCAC
GCGTTATCACCACCACCAGAAATACAGGCCTCAGAACAACAATGACTACGCGGATCTCCATGGCGAGGTGGACGGCCCGG
AGCTCAGCGGCGATGACAGAAGTATCGCCAGTGACATCCAGGATGCCACCGAGGCGAACCTCGACCATGATTCCATGGAC
TCGGACAGGGAAGCCCTCAATCTGGTCACGGATGTGTCGCATCGCAATAGCAGCAGCGGCACCAGCGGCAGCGCCTCCTC
GCCCAGTTCCGGGGTTAGCAGCCAGATAACCGGAAGCCATCAGCAGCAACAGCACACGGCCAGTCAGCAGAACAGCAACA
ACTCGCAAGCGGTGCTCGCTGCTCAGTTGGTTGGTCAACAATTGCTGATGCACGGCACGCTGGGCACTCTTGGACCGCAG
GAGATCCAAACGTTGGCCTCGATGCTTCAGCCGCAGCCTCAGTCGCTGCAGCAACAGTTGCAGTTCGCCATGTTCCAACA
GGCCAATCCCGCGGCGGCGAACCAGGCGCAGTTCTTCTTGCAGAATCCGGGGCTGTTGCAGAGCGGTGGCTACGCCTCAA
GACCCAGTCATCCGCGCTCACAGTCCATGCAGGTGCAGGCAGTGGCGCAGGCGGCCCAGCAGCAGTTGCAAGCCTTGCAG
AAGCAGCAGGCCCTCCAGGGCGGCGGAGGGTTGATTGGTCGAAGTTTGGCGCAACAAAGGTCACCACCGCCGCCTGGCAC
GCCGCCAGCGGTCAAGCAACCGCCGACCAGGCTGGAACCCTCGCCGGAAGAGACGACGGACCTCGAGGAACTCGAGCAGT
TCGCCAAGACCTTCAAGCAGAGGCGGATCAAGCTAGGTTTCACTCAGGGCGACGTTGGCCTCGCCATGGGGAAACTCTAC
GGCAACGACTTCTCCCAGACGACGATCTCTAGGTGGGTAGCGACGATCCTCACGATCCTCATCAAGTTATTTACGCCACG
TAGATTCGTCTTCCTCAATGTCTGTTTCTCGTTCTCCAGGTTCGAAGCGTTGAACCTCTCGTTCAAGAACATGTGCAAGC
TGAAGCCCCTCCTGCAGAAATGGCTGGAAGACGCGGACAATTCCTTGAACAACCCGAACTCCCTTTCGAACCCACTCACC
ACACCGGAAGCCATCGGCAGGCGGCGGAAGAAGAGGACCTCGATAGAGACCAGCGTGAGAGTGGCGTTGGAAAAGGCGTT
CGTACAAAACCCGAAACCCACTTCGGAGGAAATCACCCTATTGGCCGACAGCCTGGCGATGGAGAAGGAAGTCGTTCGGG
TGTGGTTTTGCAATAGACGGCAGAAGGAGAAGAGGATCAATCCGCCGACAGCAGCGATGGGCAGCCCGACGATGGCGTCT
CCCGCTCCGTCCGTGTTCGCGTCGTTGGCAAGCTCCATGTCCGGGAGTCCTCTGGCCCTGACGACGCACTCCTCCAGCAT
GGGCCACTCCCACCCTCACGCGACGCCTCTCGGCTCGCCGCTACCCTTGGCCCTGGTGGCCTCAGCAGGTGGAAATTACC
ACCCGCTGAGCGGCAAGTCCCACGAGTGA
>ColletesGigas_000336-T1 ColletesGigas_000336
ATGTCGACCGAAAGGACGCCAGTCCGTCATAAAGTACACGGAACAGAAGGTCGTTCCGCGAGCATCCCCCCCGTCCCATT
GGCTAATCTTTTTCCACGTAAAATATGTCATAAAACCAATTACACTCAGCGAGCACCGCCCACTCGGAAACAGTCGACCT
TGGACGGCGAGCAAAACCGCGGGAACGTTGAGTCCGGTGCATCGAAAGCGTGTGTCTTCTGGAAGAAAAATAAGCATCGC
GAGAGGCGGGATGCTAACAAAGCTTGGGAAGACGCAAAAAATCGACGCTGGGACCCGGAGTCTCGGAAATCCCGAACCGG
TCGTAACTTAGGAGAGACTCAGGAGGATCCTCTGGCGAACGCGGTCGCCGCGAATTCGGGCTGCGTCTGTATCTGTCTCT
ACGACCGCGAGCAGCGACTCGGGGGCGAAACTCAAAAGGAGCGAACGATCGACGTGGAGTGGGGGGTGTGGAGGGACTCG
GAGAAGGACCCAAAGGGCGAGGGGGACCGGGAGATCATTGCCGACCCGTGTTTTATTTTATAG
>ColletesGigas_000337-T1 ColletesGigas_000337
ATGGAGTCGACTTATTCGTCAGGGAAACGCCTCGGCCGGGAGCGATCGAGACGAAGCTACGTCTGCGTGAAGAGAGAAAG
GAACGAGCCAGCAGAAGATCCTCGTGGCGGATTCACGCGACTCGAGCGTGAACGTACAGACGCGGCCGAATTACGTCGGA
TTGTGATTAACGAGCTTTTGATTATGAGCGACGATCTTGTCTGGAACACTACTGATATCATTATAACGTCTTTATTACGC
AAATTAGAAGAAAGCAAATTCGCCTTAATTGGCACAATAGCCGCGCCGACATGCCAAGCCCCGGACTCCGTAGTCCTGAC
AATTAAGCACGACCATACCGGAGATCCTGTGTGCGTTACAAGCGGCCATGGAGAAGTCCGGTGTTCGCGGCCCGACGCTG
ACGTTCATAATTACGCGGTAATTAGAGAGGTTTGTCGGCAATCAACATCTTGA
>ColletesGigas_000338-T1 ColletesGigas_000338
ATGGAAGGACGTGGAAACGAGCGTCGTCGTCGGACGCTTCTGGCAGGACATTGGCCAGGACGAATAAGTAATGTAGAGGT
CCATTATGCTGAAACGGTGAAGGGTCTCTGCGACCAGGGTAAAGTTTGGATAGGCGATAACGAGGTCGCGTGGCGGACCG
AATCTTTCAAGAGGACTTCACCCCTAAATCCCTGCGCCACCACGACTACCACGACGACGACAGGTGGCGGAACACCGGCA
CACCCCCACCTGTCACCACCCACGGCCGCCCCCGTGACCAGTCCCGATCATAGAAGCCCCAGTAGCCTCCACGTGAAACT
TGGAATATCACCCGGTGAGTGA
>ColletesGigas_000339-T1 ColletesGigas_000339
ATGGACGCAGATGCTTCGACGGGGAACGAACAGACGGAGCCAGCCGGCTTTTTGGGTGCTAAGACCGCTGGTTTAATTGT
CCCTCCCTACGAGCCGGTTAGACCGAAACGCGCAAAGGGTGCTCTCATTCTGGAATTCCACTTTTGTGCTCGCGTTTGGG
CCGGTTTCGTGCCCCGTGGGGATGTTCGACACGGTACATCGACTGTGACCCGCAGGCATAAACATTCAGCTGTACCCACA
AGAGAATCGAAGCCATACGTCCCTGTATCGTCTCACTTTCCAAAAAAAGCTGCAGCGTTCGCGGCGGATGTGTCATTTCA
GCCCAGAAACCGTAACATTCAGCTGAAAGTCGGAACGCCGATGTATCTGTCGGGAGTAATATTAGGGGAGAACTGA
>ColletesGigas_000340-T1 ColletesGigas_000340
ATGGAGCAGACGACGCTGCTGGGGTTGGAGGGGGCGAGGAAAGTGGAGGCAACCCCTTTATTAGATTACCGGACGAGTGT
CGCAGCATGGGCACTCTTTGAGTTCTCGCCGAGGACCCTCCGGGCTTATTGTCTCGTTTCCACAGCTTCACCCTCGGGCC
CTCATCCTCGCGCTACGCCCACGTCCGAATCTATTTATTTACGCACTTTTAAGGCGCCACCCAAGTCGCGCTCAAAGACT
CTGCAAATTGGCTTGGAATTGATTTCGCCGACGCTGAACGGTTCCCTCGTGGCGAGGCTCGTTCGGTTTGAGGAAGGGCA
AGGGCATCGATTCGTTACCGAACCAAACGATCGCGAACATCTTCGCGGCCGCGGAGTAGATCCAACAGCGAGGAATTTCA
CCTCCATCGGGGAGGTGCTTAATCCTCACGGTATCGTAAGCGCAACAGTTTCGGATGAGAGACGGGCCTCAGAGCTAGAA
GACGAAGAAGGAAAGGAAAATCTCTCGGATCGTTGA
>ColletesGigas_000341-T1 ColletesGigas_000341
ATGACCTGCGCGTTTCGTCCGATAGCATCGAGGAATTCGTCGCCCAGGAATGATTCTGGTATCGACACAGCGGTCGAACG
AGGAGAGTCAGCAAGTAGCCGAACAAGCGATCGCGAAGAAAGAACCGCGTGGGTGGAGGGAGAGGAGAGAGACATCGGTG
GTAGCAAACAAGCACGGCCTGGATCGTGTTCCCACACGTACGGGGCAGAGGCTCTTACGATCGGCGATCAATCGATGGGA
CGGGACAGACAAGTTCTGCGGTCGGATAACTTGGAGCGCGGGTACCAGGAAGAAGCGACGAGCAGGGCCGAAAATGCTCG
CCTAGAAGGATTAATACCCCGAGTACCTTTTCTAGAGGAGGAGAAAAAATTGAAAGGAAGCACAGGTGGTAGCGGCATCG
[truncated: 23,171,979 more chars]
