# Supplementary material for: Prevalent bee venom genes evolved before the aculeate stinger and eusociality
Source: BMC Biol. 2023 Oct 23;21:229. doi: 10.1186/s12915-023-01656-5 (PMC10591384; doi:10.1186/s12915-023-01656-5)
Supplement: Supplementary file 37 — Additional file 37. Genome annotation of Colletes gigas. [file 12915_2023_1656_MOESM37_ESM.zip › Colletes_gigas.annotation.funannotate181.Oct2020/results/Colletes_gigas.stats.json]

{
    "assembly": {
        "num_contigs": 326,
        "length": 273056604,
        "mean_length": 837596.94,
        "N50": 8108830,
        "L50": 13,
        "N90": 1003468,
        "L90": 49,
        "GC_content": 39.69
    },
    "annotation": {
        "genes": 20184,
        "common_name": 1429,
        "mRNA": 20016,
        "tRNA": 168,
        "ncRNA": 0,
        "rRNA": 0,
        "avg_gene_length": 3060.13,
        "transcript-level": {
            "CDS_transcripts": 20016,
            "CDS_five_utr": 0,
            "CDS_three_utr": 0,
            "CDS_no_utr": 20016,
            "CDS_five_three_utr": 0,
            "CDS_complete": 19358,
            "CDS_no-start": 257,
            "CDS_no-stop": 293,
            "CDS_no-start_no-stop": 108,
            "total_exons": 90329,
            "total_cds_exons": 90329,
            "multiple_exon_transcript": 16819,
            "single_exon_transcript": 3197,
            "avg_exon_length": 233.86,
            "avg_protein_length": 371.06,
            "functional": {
                "go_terms": 7002,
                "interproscan": 9566,
                "eggnog": 11026,
                "pfam": 2942,
                "cazyme": 183,
                "merops": 437,
                "busco": 4108,
                "secretion": 1006
            },
            "pct_exon_overlap_protein_evidence": 29.17
        }
    }
}
