# Supplementary material for: Prevalent bee venom genes evolved before the aculeate stinger and eusociality
Source: BMC Biol. 2023 Oct 23;21:229. doi: 10.1186/s12915-023-01656-5 (PMC10591384; doi:10.1186/s12915-023-01656-5)
Supplement: Supplementary file 37 — Additional file 37. Genome annotation of Colletes gigas. [file 12915_2023_1656_MOESM37_ESM.zip › Colletes_gigas.annotation.funannotate181.Oct2020/results/Colletes_gigas.agp]

WUUM01000003.1	1	11044831	1	W	contig_1	1	11044831	+
WUUM01000006.1	1	10597033	1	W	contig_2	1	10597033	+
WUUM01000009.1	1	7242311	1	W	contig_3	1	7242311	+
WUUM01000009.1	7242312	7242671	2	N	360	scaffold	yes	paired-ends
WUUM01000009.1	7242672	10004171	3	W	contig_4	1	2761500	+
WUUM01000012.1	1	9518130	1	W	contig_5	1	9518130	+
WUUM01000015.1	1	68541	1	W	contig_6	1	68541	+
WUUM01000015.1	68542	68814	2	N	273	scaffold	yes	paired-ends
WUUM01000015.1	68815	6524212	3	W	contig_7	1	6455398	+
WUUM01000018.1	1	6097117	1	W	contig_8	1	6097117	+
WUUM01000021.1	1	4957442	1	W	contig_9	1	4957442	+
WUUM01000024.1	1	3940967	1	W	contig_10	1	3940967	+
WUUM01000027.1	1	2680421	1	W	contig_11	1	2680421	+
WUUM01000030.1	1	2434545	1	W	contig_12	1	2434545	+
WUUM01000033.1	1	2202408	1	W	contig_13	1	2202408	+
WUUM01000036.1	1	1939674	1	W	contig_14	1	1939674	+
WUUM01000039.1	1	1766477	1	W	contig_15	1	1766477	+
WUUM01000042.1	1	1652538	1	W	contig_16	1	1652538	+
WUUM01000045.1	1	1582024	1	W	contig_17	1	1582024	+
WUUM01000048.1	1	1108953	1	W	contig_18	1	1108953	+
WUUM01000051.1	1	944177	1	W	contig_19	1	944177	+
WUUM01000054.1	1	689909	1	W	contig_20	1	689909	+
WUUM01000057.1	1	674654	1	W	contig_21	1	674654	+
WUUM01000060.1	1	656656	1	W	contig_22	1	656656	+
WUUM01000063.1	1	564075	1	W	contig_23	1	564075	+
WUUM01000066.1	1	479196	1	W	contig_24	1	479196	+
WUUM01000069.1	1	409698	1	W	contig_25	1	409698	+
WUUM01000072.1	1	336274	1	W	contig_26	1	336274	+
WUUM01000075.1	1	283346	1	W	contig_27	1	283346	+
WUUM01000078.1	1	265083	1	W	contig_28	1	265083	+
WUUM01000081.1	1	241020	1	W	contig_29	1	241020	+
WUUM01000084.1	1	217647	1	W	contig_30	1	217647	+
WUUM01000087.1	1	210790	1	W	contig_31	1	210790	+
WUUM01000090.1	1	189463	1	W	contig_32	1	189463	+
WUUM01000093.1	1	180519	1	W	contig_33	1	180519	+
WUUM01000096.1	1	157844	1	W	contig_34	1	157844	+
WUUM01000099.1	1	147931	1	W	contig_35	1	147931	+
WUUM01000102.1	1	124673	1	W	contig_36	1	124673	+
WUUM01000105.1	1	113385	1	W	contig_37	1	113385	+
WUUM01000108.1	1	107947	1	W	contig_38	1	107947	+
WUUM01000111.1	1	105229	1	W	contig_39	1	105229	+
WUUM01000114.1	1	101920	1	W	contig_40	1	101920	+
WUUM01000118.1	1	81887	1	W	contig_41	1	81887	+
WUUM01000121.1	1	63325	1	W	contig_42	1	63325	+
WUUM01000124.1	1	62075	1	W	contig_43	1	62075	+
WUUM01000129.1	1	54064	1	W	contig_44	1	54064	+
WUUM01000132.1	1	49021	1	W	contig_45	1	49021	+
WUUM01000135.1	1	45977	1	W	contig_46	1	45977	+
WUUM01000138.1	1	42338	1	W	contig_47	1	42338	+
WUUM01000141.1	1	39868	1	W	contig_48	1	39868	+
WUUM01000144.1	1	37260	1	W	contig_49	1	37260	+
WUUM01000147.1	1	36892	1	W	contig_50	1	36892	+
WUUM01000150.1	1	36189	1	W	contig_51	1	36189	+
WUUM01000153.1	1	34941	1	W	contig_52	1	34941	+
WUUM01000156.1	1	33604	1	W	contig_53	1	33604	+
WUUM01000127.1	1	32429	1	W	contig_54	1	32429	+
WUUM01000160.1	1	30965	1	W	contig_55	1	30965	+
WUUM01000163.1	1	29975	1	W	contig_56	1	29975	+
WUUM01000166.1	1	29366	1	W	contig_57	1	29366	+
WUUM01000169.1	1	28769	1	W	contig_58	1	28769	+
WUUM01000172.1	1	28539	1	W	contig_59	1	28539	+
WUUM01000175.1	1	27490	1	W	contig_60	1	27490	+
WUUM01000178.1	1	26995	1	W	contig_61	1	26995	+
WUUM01000182.1	1	25295	1	W	contig_62	1	25295	+
WUUM01000185.1	1	24798	1	W	contig_63	1	24798	+
WUUM01000188.1	1	24596	1	W	contig_64	1	24596	+
WUUM01000191.1	1	23604	1	W	contig_65	1	23604	+
WUUM01000194.1	1	22945	1	W	contig_66	1	22945	+
WUUM01000196.1	1	22278	1	W	contig_67	1	22278	+
WUUM01000200.1	1	21765	1	W	contig_68	1	21765	+
WUUM01000203.1	1	21443	1	W	contig_69	1	21443	+
WUUM01000206.1	1	21227	1	W	contig_70	1	21227	+
WUUM01000209.1	1	20463	1	W	contig_71	1	20463	+
WUUM01000212.1	1	19930	1	W	contig_72	1	19930	+
WUUM01000215.1	1	19744	1	W	contig_73	1	19744	+
WUUM01000218.1	1	19426	1	W	contig_74	1	19426	+
WUUM01000221.1	1	18913	1	W	contig_75	1	18913	+
WUUM01000224.1	1	18604	1	W	contig_76	1	18604	+
WUUM01000227.1	1	18187	1	W	contig_77	1	18187	+
WUUM01000230.1	1	17994	1	W	contig_78	1	17994	+
WUUM01000233.1	1	17885	1	W	contig_79	1	17885	+
WUUM01000236.1	1	17661	1	W	contig_80	1	17661	+
WUUM01000239.1	1	17422	1	W	contig_81	1	17422	+
WUUM01000242.1	1	17155	1	W	contig_82	1	17155	+
WUUM01000245.1	1	16927	1	W	contig_83	1	16927	+
WUUM01000248.1	1	16764	1	W	contig_84	1	16764	+
WUUM01000180.1	1	16414	1	W	contig_85	1	16414	+
WUUM01000253.1	1	16180	1	W	contig_86	1	16180	+
WUUM01000256.1	1	15977	1	W	contig_87	1	15977	+
WUUM01000259.1	1	15443	1	W	contig_88	1	15443	+
WUUM01000197.1	1	15167	1	W	contig_89	1	15167	+
WUUM01000264.1	1	14997	1	W	contig_90	1	14997	+
WUUM01000268.1	1	14646	1	W	contig_91	1	14646	+
WUUM01000271.1	1	14347	1	W	contig_92	1	14347	+
WUUM01000274.1	1	13790	1	W	contig_93	1	13790	+
WUUM01000276.1	1	13654	1	W	contig_94	1	13654	+
WUUM01000279.1	1	13152	1	W	contig_95	1	13152	+
WUUM01000282.1	1	12922	1	W	contig_96	1	12922	+
WUUM01000285.1	1	12882	1	W	contig_97	1	12882	+
WUUM01000288.1	1	12526	1	W	contig_98	1	12526	+
WUUM01000291.1	1	12262	1	W	contig_99	1	12262	+
WUUM01000294.1	1	12051	1	W	contig_100	1	12051	+
WUUM01000297.1	1	11789	1	W	contig_101	1	11789	+
WUUM01000300.1	1	11550	1	W	contig_102	1	11550	+
WUUM01000303.1	1	11195	1	W	contig_103	1	11195	+
WUUM01000306.1	1	10974	1	W	contig_104	1	10974	+
WUUM01000309.1	1	10652	1	W	contig_105	1	10652	+
WUUM01000312.1	1	9824	1	W	contig_106	1	9824	+
WUUM01000315.1	1	9107	1	W	contig_107	1	9107	+
WUUM01000318.1	1	8866	1	W	contig_108	1	8866	+
WUUM01000321.1	1	8358	1	W	contig_109	1	8358	+
WUUM01000324.1	1	8029	1	W	contig_110	1	8029	+
WUUM01000002.1	1	12259439	1	W	contig_111	1	12259439	+
WUUM01000005.1	1	10600101	1	W	contig_112	1	10600101	+
WUUM01000008.1	1	10171106	1	W	contig_113	1	10171106	+
WUUM01000011.1	1	9976277	1	W	contig_114	1	9976277	+
WUUM01000014.1	1	3856049	1	W	contig_115	1	3856049	+
WUUM01000014.1	3856050	3856149	2	N	100	scaffold	yes	paired-ends
WUUM01000014.1	3856150	7253126	3	W	contig_116	1	3396977	+
WUUM01000017.1	1	6150627	1	W	contig_117	1	6150627	+
WUUM01000020.1	1	4968862	1	W	contig_118	1	4968862	+
WUUM01000023.1	1	4178886	1	W	contig_119	1	4178886	+
WUUM01000026.1	1	2821204	1	W	contig_120	1	2821204	+
WUUM01000029.1	1	2453833	1	W	contig_121	1	2453833	+
WUUM01000032.1	1	2249077	1	W	contig_122	1	2249077	+
WUUM01000035.1	1	1996919	1	W	contig_123	1	1996919	+
WUUM01000038.1	1	1905381	1	W	contig_124	1	1905381	+
WUUM01000041.1	1	1721289	1	W	contig_125	1	1721289	+
WUUM01000044.1	1	1590900	1	W	contig_126	1	1590900	+
WUUM01000047.1	1	1246883	1	W	contig_127	1	1246883	+
WUUM01000050.1	1	992986	1	W	contig_128	1	992986	+
WUUM01000053.1	1	812544	1	W	contig_129	1	812544	+
WUUM01000056.1	1	677979	1	W	contig_130	1	677979	+
WUUM01000059.1	1	669643	1	W	contig_131	1	669643	+
WUUM01000062.1	1	565025	1	W	contig_132	1	565025	+
WUUM01000065.1	1	526227	1	W	contig_133	1	526227	+
WUUM01000068.1	1	413966	1	W	contig_134	1	413966	+
WUUM01000071.1	1	341283	1	W	contig_135	1	341283	+
WUUM01000074.1	1	293987	1	W	contig_136	1	293987	+
WUUM01000077.1	1	277844	1	W	contig_137	1	277844	+
WUUM01000080.1	1	245847	1	W	contig_138	1	245847	+
WUUM01000083.1	1	218779	1	W	contig_139	1	218779	+
WUUM01000086.1	1	215605	1	W	contig_140	1	215605	+
WUUM01000089.1	1	195720	1	W	contig_141	1	195720	+
WUUM01000092.1	1	189209	1	W	contig_142	1	189209	+
WUUM01000095.1	1	168982	1	W	contig_143	1	168982	+
WUUM01000098.1	1	151497	1	W	contig_144	1	151497	+
WUUM01000101.1	1	138761	1	W	contig_145	1	138761	+
WUUM01000104.1	1	116029	1	W	contig_146	1	116029	+
WUUM01000107.1	1	112262	1	W	contig_147	1	112262	+
WUUM01000110.1	1	105539	1	W	contig_148	1	105539	+
WUUM01000113.1	1	102657	1	W	contig_149	1	102657	+
WUUM01000116.1	1	88763	1	W	contig_150	1	88763	+
WUUM01000120.1	1	66581	1	W	contig_151	1	66581	+
WUUM01000123.1	1	62576	1	W	contig_152	1	62576	+
WUUM01000126.1	1	59480	1	W	contig_153	1	59480	+
WUUM01000131.1	1	50295	1	W	contig_154	1	50295	+
WUUM01000134.1	1	46052	1	W	contig_155	1	46052	+
WUUM01000137.1	1	44513	1	W	contig_156	1	44513	+
WUUM01000140.1	1	40103	1	W	contig_157	1	40103	+
WUUM01000143.1	1	37671	1	W	contig_158	1	37671	+
WUUM01000146.1	1	37034	1	W	contig_159	1	37034	+
WUUM01000149.1	1	36201	1	W	contig_160	1	36201	+
WUUM01000152.1	1	35126	1	W	contig_161	1	35126	+
WUUM01000155.1	1	34388	1	W	contig_162	1	34388	+
WUUM01000158.1	1	32483	1	W	contig_163	1	32483	+
WUUM01000159.1	1	31302	1	W	contig_164	1	31302	+
WUUM01000162.1	1	30253	1	W	contig_165	1	30253	+
WUUM01000165.1	1	29634	1	W	contig_166	1	29634	+
WUUM01000168.1	1	28930	1	W	contig_167	1	28930	+
WUUM01000171.1	1	28570	1	W	contig_168	1	28570	+
WUUM01000174.1	1	27702	1	W	contig_169	1	27702	+
WUUM01000177.1	1	27095	1	W	contig_170	1	27095	+
WUUM01000181.1	1	25778	1	W	contig_171	1	25778	+
WUUM01000184.1	1	24841	1	W	contig_172	1	24841	+
WUUM01000187.1	1	24765	1	W	contig_173	1	24765	+
WUUM01000190.1	1	24188	1	W	contig_174	1	24188	+
WUUM01000193.1	1	23021	1	W	contig_175	1	23021	+
WUUM01000195.1	1	22854	1	W	contig_176	1	22854	+
WUUM01000199.1	1	21808	1	W	contig_177	1	21808	+
WUUM01000202.1	1	21473	1	W	contig_178	1	21473	+
WUUM01000205.1	1	21294	1	W	contig_179	1	21294	+
WUUM01000208.1	1	20763	1	W	contig_180	1	20763	+
WUUM01000211.1	1	20256	1	W	contig_181	1	20256	+
WUUM01000214.1	1	19758	1	W	contig_182	1	19758	+
WUUM01000217.1	1	19502	1	W	contig_183	1	19502	+
WUUM01000220.1	1	18992	1	W	contig_184	1	18992	+
WUUM01000223.1	1	18797	1	W	contig_185	1	18797	+
WUUM01000226.1	1	18238	1	W	contig_186	1	18238	+
WUUM01000229.1	1	18080	1	W	contig_187	1	18080	+
WUUM01000232.1	1	17902	1	W	contig_188	1	17902	+
WUUM01000235.1	1	17724	1	W	contig_189	1	17724	+
WUUM01000238.1	1	17473	1	W	contig_190	1	17473	+
WUUM01000241.1	1	17167	1	W	contig_191	1	17167	+
WUUM01000244.1	1	17148	1	W	contig_192	1	17148	+
WUUM01000247.1	1	16873	1	W	contig_193	1	16873	+
WUUM01000250.1	1	16641	1	W	contig_194	1	16641	+
WUUM01000252.1	1	16220	1	W	contig_195	1	16220	+
WUUM01000255.1	1	15988	1	W	contig_196	1	15988	+
WUUM01000258.1	1	15754	1	W	contig_197	1	15754	+
WUUM01000261.1	1	15174	1	W	contig_198	1	15174	+
WUUM01000263.1	1	15034	1	W	contig_199	1	15034	+
WUUM01000267.1	1	14794	1	W	contig_200	1	14794	+
WUUM01000270.1	1	14424	1	W	contig_201	1	14424	+
WUUM01000273.1	1	14056	1	W	contig_202	1	14056	+
WUUM01000265.1	1	13675	1	W	contig_203	1	13675	+
WUUM01000278.1	1	13252	1	W	contig_204	1	13252	+
WUUM01000281.1	1	13080	1	W	contig_205	1	13080	+
WUUM01000284.1	1	12890	1	W	contig_206	1	12890	+
WUUM01000287.1	1	12738	1	W	contig_207	1	12738	+
WUUM01000290.1	1	12311	1	W	contig_208	1	12311	+
WUUM01000293.1	1	12147	1	W	contig_209	1	12147	+
WUUM01000296.1	1	11929	1	W	contig_210	1	11929	+
WUUM01000299.1	1	11583	1	W	contig_211	1	11583	+
WUUM01000302.1	1	11203	1	W	contig_212	1	11203	+
WUUM01000305.1	1	11027	1	W	contig_213	1	11027	+
WUUM01000308.1	1	10751	1	W	contig_214	1	10751	+
WUUM01000311.1	1	9955	1	W	contig_215	1	9955	+
WUUM01000314.1	1	9209	1	W	contig_216	1	9209	+
WUUM01000317.1	1	8978	1	W	contig_217	1	8978	+
WUUM01000320.1	1	8405	1	W	contig_218	1	8405	+
WUUM01000323.1	1	8264	1	W	contig_219	1	8264	+
WUUM01000326.1	1	7375	1	W	contig_220	1	7375	+
WUUM01000001.1	1	13273849	1	W	contig_221	1	13273849	+
WUUM01000004.1	1	10707598	1	W	contig_222	1	10707598	+
WUUM01000007.1	1	10476024	1	W	contig_223	1	10476024	+
WUUM01000010.1	1	9989658	1	W	contig_224	1	9989658	+
WUUM01000013.1	1	8108830	1	W	contig_225	1	8108830	+
WUUM01000016.1	1	6224401	1	W	contig_226	1	6224401	+
WUUM01000019.1	1	6096556	1	W	contig_227	1	6096556	+
WUUM01000022.1	1	4219776	1	W	contig_228	1	4219776	+
WUUM01000025.1	1	2912943	1	W	contig_229	1	2912943	+
WUUM01000028.1	1	2533401	1	W	contig_230	1	2533401	+
WUUM01000031.1	1	2375363	1	W	contig_231	1	2375363	+
WUUM01000034.1	1	2123763	1	W	contig_232	1	2123763	+
WUUM01000037.1	1	1932445	1	W	contig_233	1	1932445	+
WUUM01000040.1	1	1728179	1	W	contig_234	1	1728179	+
WUUM01000043.1	1	1648644	1	W	contig_235	1	1648644	+
WUUM01000046.1	1	1500159	1	W	contig_236	1	1500159	+
WUUM01000049.1	1	1003468	1	W	contig_237	1	1003468	+
WUUM01000052.1	1	824569	1	W	contig_238	1	824569	+
WUUM01000055.1	1	684989	1	W	contig_239	1	684989	+
WUUM01000058.1	1	670357	1	W	contig_240	1	670357	+
WUUM01000061.1	1	632124	1	W	contig_241	1	632124	+
WUUM01000064.1	1	560847	1	W	contig_242	1	560847	+
WUUM01000067.1	1	450875	1	W	contig_243	1	450875	+
WUUM01000070.1	1	378609	1	W	contig_244	1	378609	+
WUUM01000073.1	1	318109	1	W	contig_245	1	318109	+
WUUM01000076.1	1	278301	1	W	contig_246	1	278301	+
WUUM01000079.1	1	248124	1	W	contig_247	1	248124	+
WUUM01000082.1	1	237644	1	W	contig_248	1	237644	+
WUUM01000085.1	1	216840	1	W	contig_249	1	216840	+
WUUM01000088.1	1	206175	1	W	contig_250	1	206175	+
WUUM01000091.1	1	189235	1	W	contig_251	1	189235	+
WUUM01000094.1	1	176018	1	W	contig_252	1	176018	+
WUUM01000097.1	1	154776	1	W	contig_253	1	154776	+
WUUM01000100.1	1	147190	1	W	contig_254	1	147190	+
WUUM01000103.1	1	123667	1	W	contig_255	1	123667	+
WUUM01000106.1	1	112955	1	W	contig_256	1	112955	+
WUUM01000109.1	1	106368	1	W	contig_257	1	106368	+
WUUM01000112.1	1	103177	1	W	contig_258	1	103177	+
WUUM01000115.1	1	101197	1	W	contig_259	1	101197	+
WUUM01000117.1	1	78502	1	W	contig_260	1	78502	+
WUUM01000122.1	1	62787	1	W	contig_261	1	62787	+
WUUM01000125.1	1	61446	1	W	contig_262	1	61446	+
WUUM01000130.1	1	52402	1	W	contig_263	1	52402	+
WUUM01000133.1	1	48143	1	W	contig_264	1	48143	+
WUUM01000136.1	1	45334	1	W	contig_265	1	45334	+
WUUM01000139.1	1	41847	1	W	contig_266	1	41847	+
WUUM01000142.1	1	39702	1	W	contig_267	1	39702	+
WUUM01000145.1	1	37079	1	W	contig_268	1	37079	+
WUUM01000148.1	1	36267	1	W	contig_269	1	36267	+
WUUM01000151.1	1	35302	1	W	contig_270	1	35302	+
WUUM01000154.1	1	34849	1	W	contig_271	1	34849	+
WUUM01000157.1	1	33126	1	W	contig_272	1	33126	+
WUUM01000119.1	1	32250	1	W	contig_273	1	32250	+
WUUM01000161.1	1	30930	1	W	contig_274	1	30930	+
WUUM01000164.1	1	29915	1	W	contig_275	1	29915	+
WUUM01000167.1	1	28954	1	W	contig_276	1	28954	+
WUUM01000170.1	1	28736	1	W	contig_277	1	28736	+
WUUM01000173.1	1	28236	1	W	contig_278	1	28236	+
WUUM01000176.1	1	27164	1	W	contig_279	1	27164	+
WUUM01000179.1	1	26833	1	W	contig_280	1	26833	+
WUUM01000183.1	1	25176	1	W	contig_281	1	25176	+
WUUM01000186.1	1	24778	1	W	contig_282	1	24778	+
WUUM01000189.1	1	24530	1	W	contig_283	1	24530	+
WUUM01000192.1	1	23219	1	W	contig_284	1	23219	+
WUUM01000128.1	1	22911	1	W	contig_285	1	22911	+
WUUM01000198.1	1	21852	1	W	contig_286	1	21852	+
WUUM01000201.1	1	21612	1	W	contig_287	1	21612	+
WUUM01000204.1	1	21322	1	W	contig_288	1	21322	+
WUUM01000207.1	1	20879	1	W	contig_289	1	20879	+
WUUM01000210.1	1	20416	1	W	contig_290	1	20416	+
WUUM01000213.1	1	19816	1	W	contig_291	1	19816	+
WUUM01000216.1	1	19739	1	W	contig_292	1	19739	+
WUUM01000219.1	1	19355	1	W	contig_293	1	19355	+
WUUM01000222.1	1	18823	1	W	contig_294	1	18823	+
WUUM01000225.1	1	18565	1	W	contig_295	1	18565	+
WUUM01000228.1	1	18122	1	W	contig_296	1	18122	+
WUUM01000231.1	1	17942	1	W	contig_297	1	17942	+
WUUM01000234.1	1	17795	1	W	contig_298	1	17795	+
WUUM01000237.1	1	17660	1	W	contig_299	1	17660	+
WUUM01000240.1	1	17367	1	W	contig_300	1	17367	+
WUUM01000243.1	1	17153	1	W	contig_301	1	17153	+
WUUM01000246.1	1	16877	1	W	contig_302	1	16877	+
WUUM01000249.1	1	16721	1	W	contig_303	1	16721	+
WUUM01000251.1	1	16254	1	W	contig_304	1	16254	+
WUUM01000254.1	1	16100	1	W	contig_305	1	16100	+
WUUM01000257.1	1	15904	1	W	contig_306	1	15904	+
WUUM01000260.1	1	15377	1	W	contig_307	1	15377	+
WUUM01000262.1	1	15120	1	W	contig_308	1	15120	+
WUUM01000266.1	1	14801	1	W	contig_309	1	14801	+
WUUM01000269.1	1	14610	1	W	contig_310	1	14610	+
WUUM01000272.1	1	14148	1	W	contig_311	1	14148	+
WUUM01000275.1	1	13696	1	W	contig_312	1	13696	+
WUUM01000277.1	1	13391	1	W	contig_313	1	13391	+
WUUM01000280.1	1	13099	1	W	contig_314	1	13099	+
WUUM01000283.1	1	12897	1	W	contig_315	1	12897	+
WUUM01000286.1	1	12825	1	W	contig_316	1	12825	+
WUUM01000289.1	1	12451	1	W	contig_317	1	12451	+
WUUM01000292.1	1	12248	1	W	contig_318	1	12248	+
WUUM01000295.1	1	11950	1	W	contig_319	1	11950	+
WUUM01000298.1	1	11777	1	W	contig_320	1	11777	+
WUUM01000301.1	1	11532	1	W	contig_321	1	11532	+
WUUM01000304.1	1	11155	1	W	contig_322	1	11155	+
WUUM01000307.1	1	10832	1	W	contig_323	1	10832	+
WUUM01000310.1	1	10377	1	W	contig_324	1	10377	+
WUUM01000313.1	1	9803	1	W	contig_325	1	9803	+
WUUM01000316.1	1	9088	1	W	contig_326	1	9088	+
WUUM01000319.1	1	8664	1	W	contig_327	1	8664	+
WUUM01000322.1	1	8334	1	W	contig_328	1	8334	+
WUUM01000325.1	1	7821	1	W	contig_329	1	7821	+
