# Supplementary material for: Prevalent bee venom genes evolved before the aculeate stinger and eusociality
Source: BMC Biol. 2023 Oct 23;21:229. doi: 10.1186/s12915-023-01656-5 (PMC10591384; doi:10.1186/s12915-023-01656-5)
Supplement: Supplementary file 37 — Additional file 37. Genome annotation of Colletes gigas. [file 12915_2023_1656_MOESM37_ESM.zip › Colletes_gigas.annotation.funannotate181.Oct2020/results/Colletes_gigas.pfamscan.Transposase.out]

ColletesGigas_011766-T1      1     39      1     39 PF01359.19  Transposase_1     Family    42    80    80     39.4   4.2e-10   1 CL0219   
ColletesGigas_015450-T1      3     45      1     50 PF01359.19  Transposase_1     Family     7    49    80     47.1   1.7e-12   1 CL0219   
