# Supplementary material for: Prevalent bee venom genes evolved before the aculeate stinger and eusociality
Source: BMC Biol. 2023 Oct 23;21:229. doi: 10.1186/s12915-023-01656-5 (PMC10591384; doi:10.1186/s12915-023-01656-5)
Supplement: Supplementary file 37 — Additional file 37. Genome annotation of Colletes gigas. [file 12915_2023_1656_MOESM37_ESM.zip › Colletes_gigas.annotation.funannotate181.Oct2020/results/Colletes_gigas.gff3]

##gff-version 3
WUUM01000001.1	funannotate	gene	6270	10084	.	-	.	ID=ColletesGigas_000001;
WUUM01000001.1	funannotate	mRNA	6270	10084	.	-	.	ID=ColletesGigas_000001-T1;Parent=ColletesGigas_000001;product=hypothetical protein;
WUUM01000001.1	funannotate	exon	9961	10084	.	-	.	ID=ColletesGigas_000001-T1.exon1;Parent=ColletesGigas_000001-T1;
WUUM01000001.1	funannotate	exon	9832	9893	.	-	.	ID=ColletesGigas_000001-T1.exon2;Parent=ColletesGigas_000001-T1;
WUUM01000001.1	funannotate	exon	9563	9714	.	-	.	ID=ColletesGigas_000001-T1.exon3;Parent=ColletesGigas_000001-T1;
WUUM01000001.1	funannotate	exon	9173	9439	.	-	.	ID=ColletesGigas_000001-T1.exon4;Parent=ColletesGigas_000001-T1;
WUUM01000001.1	funannotate	exon	6892	7059	.	-	.	ID=ColletesGigas_000001-T1.exon5;Parent=ColletesGigas_000001-T1;
WUUM01000001.1	funannotate	exon	6270	6588	.	-	.	ID=ColletesGigas_000001-T1.exon6;Parent=ColletesGigas_000001-T1;
WUUM01000001.1	funannotate	CDS	9961	10084	.	-	0	ID=ColletesGigas_000001-T1.cds;Parent=ColletesGigas_000001-T1;
WUUM01000001.1	funannotate	CDS	9832	9893	.	-	2	ID=ColletesGigas_000001-T1.cds;Parent=ColletesGigas_000001-T1;
WUUM01000001.1	funannotate	CDS	9563	9714	.	-	0	ID=ColletesGigas_000001-T1.cds;Parent=ColletesGigas_000001-T1;
WUUM01000001.1	funannotate	CDS	9173	9439	.	-	1	ID=ColletesGigas_000001-T1.cds;Parent=ColletesGigas_000001-T1;
WUUM01000001.1	funannotate	CDS	6892	7059	.	-	1	ID=ColletesGigas_000001-T1.cds;Parent=ColletesGigas_000001-T1;
WUUM01000001.1	funannotate	CDS	6270	6588	.	-	1	ID=ColletesGigas_000001-T1.cds;Parent=ColletesGigas_000001-T1;
WUUM01000001.1	funannotate	gene	19168	20709	.	-	.	ID=ColletesGigas_000002;
WUUM01000001.1	funannotate	mRNA	19168	20709	.	-	.	ID=ColletesGigas_000002-T1;Parent=ColletesGigas_000002;product=hypothetical protein;
WUUM01000001.1	funannotate	exon	20624	20709	.	-	.	ID=ColletesGigas_000002-T1.exon1;Parent=ColletesGigas_000002-T1;
WUUM01000001.1	funannotate	exon	19980	20554	.	-	.	ID=ColletesGigas_000002-T1.exon2;Parent=ColletesGigas_000002-T1;
WUUM01000001.1	funannotate	exon	19514	19584	.	-	.	ID=ColletesGigas_000002-T1.exon3;Parent=ColletesGigas_000002-T1;
WUUM01000001.1	funannotate	exon	19168	19281	.	-	.	ID=ColletesGigas_000002-T1.exon4;Parent=ColletesGigas_000002-T1;
WUUM01000001.1	funannotate	CDS	20624	20709	.	-	0	ID=ColletesGigas_000002-T1.cds;Parent=ColletesGigas_000002-T1;
WUUM01000001.1	funannotate	CDS	19980	20554	.	-	1	ID=ColletesGigas_000002-T1.cds;Parent=ColletesGigas_000002-T1;
WUUM01000001.1	funannotate	CDS	19514	19584	.	-	2	ID=ColletesGigas_000002-T1.cds;Parent=ColletesGigas_000002-T1;
WUUM01000001.1	funannotate	CDS	19168	19281	.	-	0	ID=ColletesGigas_000002-T1.cds;Parent=ColletesGigas_000002-T1;
WUUM01000001.1	funannotate	gene	34389	35131	.	-	.	ID=ColletesGigas_000003;
WUUM01000001.1	funannotate	mRNA	34389	35131	.	-	.	ID=ColletesGigas_000003-T1;Parent=ColletesGigas_000003;product=hypothetical protein;
WUUM01000001.1	funannotate	exon	35033	35131	.	-	.	ID=ColletesGigas_000003-T1.exon1;Parent=ColletesGigas_000003-T1;
WUUM01000001.1	funannotate	exon	34389	34691	.	-	.	ID=ColletesGigas_000003-T1.exon2;Parent=ColletesGigas_000003-T1;
WUUM01000001.1	funannotate	CDS	35033	35131	.	-	0	ID=ColletesGigas_000003-T1.cds;Parent=ColletesGigas_000003-T1;
WUUM01000001.1	funannotate	CDS	34389	34691	.	-	0	ID=ColletesGigas_000003-T1.cds;Parent=ColletesGigas_000003-T1;
WUUM01000001.1	funannotate	gene	38267	38902	.	-	.	ID=ColletesGigas_000004;
WUUM01000001.1	funannotate	mRNA	38267	38902	.	-	.	ID=ColletesGigas_000004-T1;Parent=ColletesGigas_000004;product=hypothetical protein;
WUUM01000001.1	funannotate	exon	38267	38902	.	-	.	ID=ColletesGigas_000004-T1.exon1;Parent=ColletesGigas_000004-T1;
WUUM01000001.1	funannotate	CDS	38267	38902	.	-	0	ID=ColletesGigas_000004-T1.cds;Parent=ColletesGigas_000004-T1;
WUUM01000001.1	funannotate	gene	55025	56753	.	+	.	ID=ColletesGigas_000005;
WUUM01000001.1	funannotate	mRNA	55025	56753	.	+	.	ID=ColletesGigas_000005-T1;Parent=ColletesGigas_000005;product=hypothetical protein;
WUUM01000001.1	funannotate	exon	55025	55126	.	+	.	ID=ColletesGigas_000005-T1.exon1;Parent=ColletesGigas_000005-T1;
WUUM01000001.1	funannotate	exon	56442	56753	.	+	.	ID=ColletesGigas_000005-T1.exon2;Parent=ColletesGigas_000005-T1;
WUUM01000001.1	funannotate	CDS	55025	55126	.	+	0	ID=ColletesGigas_000005-T1.cds;Parent=ColletesGigas_000005-T1;
WUUM01000001.1	funannotate	CDS	56442	56753	.	+	0	ID=ColletesGigas_000005-T1.cds;Parent=ColletesGigas_000005-T1;
WUUM01000001.1	funannotate	gene	64336	71952	.	-	.	ID=ColletesGigas_000006;
WUUM01000001.1	funannotate	mRNA	64336	71952	.	-	.	ID=ColletesGigas_000006-T1;Parent=ColletesGigas_000006;product=hypothetical protein;Ontology_term=GO:0016226,GO:0055114,GO:0004322,GO:0008199,GO:0005739;Dbxref=InterPro:IPR027993,InterPro:IPR036524,InterPro:IPR017789,PFAM:PF14906,InterPro:IPR002908,InterPro:IPR020895;note=EggNog:ENOG41034N6,BUSCO:EOG091B03YA,COG:S;
WUUM01000001.1	funannotate	exon	71708	71952	.	-	.	ID=ColletesGigas_000006-T1.exon1;Parent=ColletesGigas_000006-T1;
WUUM01000001.1	funannotate	exon	71449	71569	.	-	.	ID=ColletesGigas_000006-T1.exon2;Parent=ColletesGigas_000006-T1;
WUUM01000001.1	funannotate	exon	71104	71355	.	-	.	ID=ColletesGigas_000006-T1.exon3;Parent=ColletesGigas_000006-T1;
WUUM01000001.1	funannotate	exon	70761	70802	.	-	.	ID=ColletesGigas_000006-T1.exon4;Parent=ColletesGigas_000006-T1;
WUUM01000001.1	funannotate	exon	70028	70111	.	-	.	ID=ColletesGigas_000006-T1.exon5;Parent=ColletesGigas_000006-T1;
WUUM01000001.1	funannotate	exon	69303	69597	.	-	.	ID=ColletesGigas_000006-T1.exon6;Parent=ColletesGigas_000006-T1;
WUUM01000001.1	funannotate	exon	69065	69209	.	-	.	ID=ColletesGigas_000006-T1.exon7;Parent=ColletesGigas_000006-T1;
WUUM01000001.1	funannotate	exon	68733	68932	.	-	.	ID=ColletesGigas_000006-T1.exon8;Parent=ColletesGigas_000006-T1;
WUUM01000001.1	funannotate	exon	68387	68493	.	-	.	ID=ColletesGigas_000006-T1.exon9;Parent=ColletesGigas_000006-T1;
WUUM01000001.1	funannotate	exon	67695	67916	.	-	.	ID=ColletesGigas_000006-T1.exon10;Parent=ColletesGigas_000006-T1;
WUUM01000001.1	funannotate	exon	67362	67565	.	-	.	ID=ColletesGigas_000006-T1.exon11;Parent=ColletesGigas_000006-T1;
WUUM01000001.1	funannotate	exon	66523	66825	.	-	.	ID=ColletesGigas_000006-T1.exon12;Parent=ColletesGigas_000006-T1;
WUUM01000001.1	funannotate	exon	66353	66451	.	-	.	ID=ColletesGigas_000006-T1.exon13;Parent=ColletesGigas_000006-T1;
WUUM01000001.1	funannotate	exon	65740	66122	.	-	.	ID=ColletesGigas_000006-T1.exon14;Parent=ColletesGigas_000006-T1;
WUUM01000001.1	funannotate	exon	65545	65659	.	-	.	ID=ColletesGigas_000006-T1.exon15;Parent=ColletesGigas_000006-T1;
WUUM01000001.1	funannotate	exon	65077	65250	.	-	.	ID=ColletesGigas_000006-T1.exon16;Parent=ColletesGigas_000006-T1;
WUUM01000001.1	funannotate	exon	64336	64515	.	-	.	ID=ColletesGigas_000006-T1.exon17;Parent=ColletesGigas_000006-T1;
WUUM01000001.1	funannotate	CDS	71708	71952	.	-	0	ID=ColletesGigas_000006-T1.cds;Parent=ColletesGigas_000006-T1;
WUUM01000001.1	funannotate	CDS	71449	71569	.	-	1	ID=ColletesGigas_000006-T1.cds;Parent=ColletesGigas_000006-T1;
WUUM01000001.1	funannotate	CDS	71104	71355	.	-	0	ID=ColletesGigas_000006-T1.cds;Parent=ColletesGigas_000006-T1;
WUUM01000001.1	funannotate	CDS	70761	70802	.	-	0	ID=ColletesGigas_000006-T1.cds;Parent=ColletesGigas_000006-T1;
WUUM01000001.1	funannotate	CDS	70028	70111	.	-	0	ID=ColletesGigas_000006-T1.cds;Parent=ColletesGigas_000006-T1;
WUUM01000001.1	funannotate	CDS	69303	69597	.	-	0	ID=ColletesGigas_000006-T1.cds;Parent=ColletesGigas_000006-T1;
WUUM01000001.1	funannotate	CDS	69065	69209	.	-	2	ID=ColletesGigas_000006-T1.cds;Parent=ColletesGigas_000006-T1;
WUUM01000001.1	funannotate	CDS	68733	68932	.	-	1	ID=ColletesGigas_000006-T1.cds;Parent=ColletesGigas_000006-T1;
WUUM01000001.1	funannotate	CDS	68387	68493	.	-	2	ID=ColletesGigas_000006-T1.cds;Parent=ColletesGigas_000006-T1;
WUUM01000001.1	funannotate	CDS	67695	67916	.	-	0	ID=ColletesGigas_000006-T1.cds;Parent=ColletesGigas_000006-T1;
WUUM01000001.1	funannotate	CDS	67362	67565	.	-	0	ID=ColletesGigas_000006-T1.cds;Parent=ColletesGigas_000006-T1;
WUUM01000001.1	funannotate	CDS	66523	66825	.	-	0	ID=ColletesGigas_000006-T1.cds;Parent=ColletesGigas_000006-T1;
WUUM01000001.1	funannotate	CDS	66353	66451	.	-	0	ID=ColletesGigas_000006-T1.cds;Parent=ColletesGigas_000006-T1;
WUUM01000001.1	funannotate	CDS	65740	66122	.	-	0	ID=ColletesGigas_000006-T1.cds;Parent=ColletesGigas_000006-T1;
WUUM01000001.1	funannotate	CDS	65545	65659	.	-	1	ID=ColletesGigas_000006-T1.cds;Parent=ColletesGigas_000006-T1;
WUUM01000001.1	funannotate	CDS	65077	65250	.	-	0	ID=ColletesGigas_000006-T1.cds;Parent=ColletesGigas_000006-T1;
WUUM01000001.1	funannotate	CDS	64336	64515	.	-	0	ID=ColletesGigas_000006-T1.cds;Parent=ColletesGigas_000006-T1;
WUUM01000001.1	funannotate	gene	73951	77538	.	+	.	ID=ColletesGigas_000007;
WUUM01000001.1	funannotate	mRNA	73951	77538	.	+	.	ID=ColletesGigas_000007-T1;Parent=ColletesGigas_000007;product=hypothetical protein;Ontology_term=GO:0005975,GO:0004553;Dbxref=InterPro:IPR013320,InterPro:IPR000757;note=CAZy:GH16,COG:G,EggNog:ENOG41039SM;
WUUM01000001.1	funannotate	exon	73951	74095	.	+	.	ID=ColletesGigas_000007-T1.exon1;Parent=ColletesGigas_000007-T1;
WUUM01000001.1	funannotate	exon	74710	74801	.	+	.	ID=ColletesGigas_000007-T1.exon2;Parent=ColletesGigas_000007-T1;
WUUM01000001.1	funannotate	exon	74834	74883	.	+	.	ID=ColletesGigas_000007-T1.exon3;Parent=ColletesGigas_000007-T1;
WUUM01000001.1	funannotate	exon	75253	75274	.	+	.	ID=ColletesGigas_000007-T1.exon4;Parent=ColletesGigas_000007-T1;
WUUM01000001.1	funannotate	exon	75563	75691	.	+	.	ID=ColletesGigas_000007-T1.exon5;Parent=ColletesGigas_000007-T1;
WUUM01000001.1	funannotate	exon	75981	76123	.	+	.	ID=ColletesGigas_000007-T1.exon6;Parent=ColletesGigas_000007-T1;
WUUM01000001.1	funannotate	exon	76247	76410	.	+	.	ID=ColletesGigas_000007-T1.exon7;Parent=ColletesGigas_000007-T1;
WUUM01000001.1	funannotate	exon	76695	77059	.	+	.	ID=ColletesGigas_000007-T1.exon8;Parent=ColletesGigas_000007-T1;
WUUM01000001.1	funannotate	exon	77131	77232	.	+	.	ID=ColletesGigas_000007-T1.exon9;Parent=ColletesGigas_000007-T1;
WUUM01000001.1	funannotate	exon	77428	77538	.	+	.	ID=ColletesGigas_000007-T1.exon10;Parent=ColletesGigas_000007-T1;
WUUM01000001.1	funannotate	CDS	73951	74095	.	+	0	ID=ColletesGigas_000007-T1.cds;Parent=ColletesGigas_000007-T1;
WUUM01000001.1	funannotate	CDS	74710	74801	.	+	2	ID=ColletesGigas_000007-T1.cds;Parent=ColletesGigas_000007-T1;
WUUM01000001.1	funannotate	CDS	74834	74883	.	+	0	ID=ColletesGigas_000007-T1.cds;Parent=ColletesGigas_000007-T1;
WUUM01000001.1	funannotate	CDS	75253	75274	.	+	1	ID=ColletesGigas_000007-T1.cds;Parent=ColletesGigas_000007-T1;
WUUM01000001.1	funannotate	CDS	75563	75691	.	+	0	ID=ColletesGigas_000007-T1.cds;Parent=ColletesGigas_000007-T1;
WUUM01000001.1	funannotate	CDS	75981	76123	.	+	0	ID=ColletesGigas_000007-T1.cds;Parent=ColletesGigas_000007-T1;
WUUM01000001.1	funannotate	CDS	76247	76410	.	+	1	ID=ColletesGigas_000007-T1.cds;Parent=ColletesGigas_000007-T1;
WUUM01000001.1	funannotate	CDS	76695	77059	.	+	2	ID=ColletesGigas_000007-T1.cds;Parent=ColletesGigas_000007-T1;
WUUM01000001.1	funannotate	CDS	77131	77232	.	+	0	ID=ColletesGigas_000007-T1.cds;Parent=ColletesGigas_000007-T1;
WUUM01000001.1	funannotate	CDS	77428	77538	.	+	0	ID=ColletesGigas_000007-T1.cds;Parent=ColletesGigas_000007-T1;
WUUM01000001.1	funannotate	gene	79149	80186	.	-	.	ID=ColletesGigas_000008;Name=MRPS10;
WUUM01000001.1	funannotate	mRNA	79149	80186	.	-	.	ID=ColletesGigas_000008-T1;Parent=ColletesGigas_000008;product=28S ribosomal protein S10, mitochondrial;Ontology_term=GO:0005763;Dbxref=InterPro:IPR040055,InterPro:IPR036838,InterPro:IPR027486;note=COG:J,EggNog:ENOG41037X4;
WUUM01000001.1	funannotate	exon	80172	80186	.	-	.	ID=ColletesGigas_000008-T1.exon1;Parent=ColletesGigas_000008-T1;
WUUM01000001.1	funannotate	exon	79976	80098	.	-	.	ID=ColletesGigas_000008-T1.exon2;Parent=ColletesGigas_000008-T1;
WUUM01000001.1	funannotate	exon	79549	79673	.	-	.	ID=ColletesGigas_000008-T1.exon3;Parent=ColletesGigas_000008-T1;
WUUM01000001.1	funannotate	exon	79270	79471	.	-	.	ID=ColletesGigas_000008-T1.exon4;Parent=ColletesGigas_000008-T1;
WUUM01000001.1	funannotate	exon	79149	79208	.	-	.	ID=ColletesGigas_000008-T1.exon5;Parent=ColletesGigas_000008-T1;
WUUM01000001.1	funannotate	CDS	80172	80186	.	-	0	ID=ColletesGigas_000008-T1.cds;Parent=ColletesGigas_000008-T1;
WUUM01000001.1	funannotate	CDS	79976	80098	.	-	0	ID=ColletesGigas_000008-T1.cds;Parent=ColletesGigas_000008-T1;
WUUM01000001.1	funannotate	CDS	79549	79673	.	-	0	ID=ColletesGigas_000008-T1.cds;Parent=ColletesGigas_000008-T1;
WUUM01000001.1	funannotate	CDS	79270	79471	.	-	1	ID=ColletesGigas_000008-T1.cds;Parent=ColletesGigas_000008-T1;
WUUM01000001.1	funannotate	CDS	79149	79208	.	-	0	ID=ColletesGigas_000008-T1.cds;Parent=ColletesGigas_000008-T1;
WUUM01000001.1	funannotate	gene	82020	88327	.	-	.	ID=ColletesGigas_000009;
WUUM01000001.1	funannotate	mRNA	82020	88327	.	-	.	ID=ColletesGigas_000009-T1;Parent=ColletesGigas_000009;product=hypothetical protein;Ontology_term=GO:0008173,GO:0006396;Dbxref=InterPro:IPR029063,InterPro:IPR010280;note=COG:J,EggNog:ENOG4103GE8,BUSCO:EOG091B02P4;
WUUM01000001.1	funannotate	exon	88324	88327	.	-	.	ID=ColletesGigas_000009-T1.exon1;Parent=ColletesGigas_000009-T1;
WUUM01000001.1	funannotate	exon	87146	88101	.	-	.	ID=ColletesGigas_000009-T1.exon2;Parent=ColletesGigas_000009-T1;
WUUM01000001.1	funannotate	exon	86873	87062	.	-	.	ID=ColletesGigas_000009-T1.exon3;Parent=ColletesGigas_000009-T1;
WUUM01000001.1	funannotate	exon	86622	86785	.	-	.	ID=ColletesGigas_000009-T1.exon4;Parent=ColletesGigas_000009-T1;
WUUM01000001.1	funannotate	exon	85704	85999	.	-	.	ID=ColletesGigas_000009-T1.exon5;Parent=ColletesGigas_000009-T1;
WUUM01000001.1	funannotate	exon	85377	85608	.	-	.	ID=ColletesGigas_000009-T1.exon6;Parent=ColletesGigas_000009-T1;
WUUM01000001.1	funannotate	exon	85090	85282	.	-	.	ID=ColletesGigas_000009-T1.exon7;Parent=ColletesGigas_000009-T1;
WUUM01000001.1	funannotate	exon	84322	84885	.	-	.	ID=ColletesGigas_000009-T1.exon8;Parent=ColletesGigas_000009-T1;
WUUM01000001.1	funannotate	exon	82020	84220	.	-	.	ID=ColletesGigas_000009-T1.exon9;Parent=ColletesGigas_000009-T1;
WUUM01000001.1	funannotate	CDS	88324	88327	.	-	0	ID=ColletesGigas_000009-T1.cds;Parent=ColletesGigas_000009-T1;
WUUM01000001.1	funannotate	CDS	87146	88101	.	-	2	ID=ColletesGigas_000009-T1.cds;Parent=ColletesGigas_000009-T1;
WUUM01000001.1	funannotate	CDS	86873	87062	.	-	0	ID=ColletesGigas_000009-T1.cds;Parent=ColletesGigas_000009-T1;
WUUM01000001.1	funannotate	CDS	86622	86785	.	-	2	ID=ColletesGigas_000009-T1.cds;Parent=ColletesGigas_000009-T1;
WUUM01000001.1	funannotate	CDS	85704	85999	.	-	0	ID=ColletesGigas_000009-T1.cds;Parent=ColletesGigas_000009-T1;
WUUM01000001.1	funannotate	CDS	85377	85608	.	-	1	ID=ColletesGigas_000009-T1.cds;Parent=ColletesGigas_000009-T1;
WUUM01000001.1	funannotate	CDS	85090	85282	.	-	0	ID=ColletesGigas_000009-T1.cds;Parent=ColletesGigas_000009-T1;
WUUM01000001.1	funannotate	CDS	84322	84885	.	-	2	ID=ColletesGigas_000009-T1.cds;Parent=ColletesGigas_000009-T1;
WUUM01000001.1	funannotate	CDS	82020	84220	.	-	2	ID=ColletesGigas_000009-T1.cds;Parent=ColletesGigas_000009-T1;
WUUM01000001.1	funannotate	gene	115423	125336	.	+	.	ID=ColletesGigas_000010;
WUUM01000001.1	funannotate	mRNA	115423	125336	.	+	.	ID=ColletesGigas_000010-T1;Parent=ColletesGigas_000010;product=hypothetical protein;Ontology_term=GO:0016020,GO:0008417,GO:0006486;Dbxref=InterPro:IPR001503,InterPro:IPR038577,InterPro:IPR031481;note=BUSCO:EOG091B0ADL,EggNog:ENOG410348V,CAZy:GT10,COG:E,COG:G,TransMembrane:1 (o12-29i);
WUUM01000001.1	funannotate	exon	115423	115581	.	+	.	ID=ColletesGigas_000010-T1.exon1;Parent=ColletesGigas_000010-T1;
WUUM01000001.1	funannotate	exon	117357	117446	.	+	.	ID=ColletesGigas_000010-T1.exon2;Parent=ColletesGigas_000010-T1;
WUUM01000001.1	funannotate	exon	118442	118756	.	+	.	ID=ColletesGigas_000010-T1.exon3;Parent=ColletesGigas_000010-T1;
WUUM01000001.1	funannotate	exon	119156	119380	.	+	.	ID=ColletesGigas_000010-T1.exon4;Parent=ColletesGigas_000010-T1;
WUUM01000001.1	funannotate	exon	122523	122711	.	+	.	ID=ColletesGigas_000010-T1.exon5;Parent=ColletesGigas_000010-T1;
WUUM01000001.1	funannotate	exon	123427	123662	.	+	.	ID=ColletesGigas_000010-T1.exon6;Parent=ColletesGigas_000010-T1;
WUUM01000001.1	funannotate	exon	124985	125336	.	+	.	ID=ColletesGigas_000010-T1.exon7;Parent=ColletesGigas_000010-T1;
WUUM01000001.1	funannotate	CDS	115423	115581	.	+	0	ID=ColletesGigas_000010-T1.cds;Parent=ColletesGigas_000010-T1;
WUUM01000001.1	funannotate	CDS	117357	117446	.	+	0	ID=ColletesGigas_000010-T1.cds;Parent=ColletesGigas_000010-T1;
WUUM01000001.1	funannotate	CDS	118442	118756	.	+	0	ID=ColletesGigas_000010-T1.cds;Parent=ColletesGigas_000010-T1;
WUUM01000001.1	funannotate	CDS	119156	119380	.	+	0	ID=ColletesGigas_000010-T1.cds;Parent=ColletesGigas_000010-T1;
WUUM01000001.1	funannotate	CDS	122523	122711	.	+	0	ID=ColletesGigas_000010-T1.cds;Parent=ColletesGigas_000010-T1;
WUUM01000001.1	funannotate	CDS	123427	123662	.	+	0	ID=ColletesGigas_000010-T1.cds;Parent=ColletesGigas_000010-T1;
WUUM01000001.1	funannotate	CDS	124985	125336	.	+	1	ID=ColletesGigas_000010-T1.cds;Parent=ColletesGigas_000010-T1;
WUUM01000001.1	funannotate	gene	225807	228162	.	+	.	ID=ColletesGigas_000011;
WUUM01000001.1	funannotate	mRNA	225807	228162	.	+	.	ID=ColletesGigas_000011-T1;Parent=ColletesGigas_000011;product=hypothetical protein;
WUUM01000001.1	funannotate	exon	225807	225851	.	+	.	ID=ColletesGigas_000011-T1.exon1;Parent=ColletesGigas_000011-T1;
WUUM01000001.1	funannotate	exon	228007	228162	.	+	.	ID=ColletesGigas_000011-T1.exon2;Parent=ColletesGigas_000011-T1;
WUUM01000001.1	funannotate	CDS	225807	225851	.	+	0	ID=ColletesGigas_000011-T1.cds;Parent=ColletesGigas_000011-T1;
WUUM01000001.1	funannotate	CDS	228007	228162	.	+	0	ID=ColletesGigas_000011-T1.cds;Parent=ColletesGigas_000011-T1;
WUUM01000001.1	funannotate	gene	249445	255342	.	-	.	ID=ColletesGigas_000012;
WUUM01000001.1	funannotate	mRNA	249445	255342	.	-	.	ID=ColletesGigas_000012-T1;Parent=ColletesGigas_000012;product=hypothetical protein;
WUUM01000001.1	funannotate	exon	255204	255342	.	-	.	ID=ColletesGigas_000012-T1.exon1;Parent=ColletesGigas_000012-T1;
WUUM01000001.1	funannotate	exon	253997	254055	.	-	.	ID=ColletesGigas_000012-T1.exon2;Parent=ColletesGigas_000012-T1;
WUUM01000001.1	funannotate	exon	252923	253130	.	-	.	ID=ColletesGigas_000012-T1.exon3;Parent=ColletesGigas_000012-T1;
WUUM01000001.1	funannotate	exon	251917	251987	.	-	.	ID=ColletesGigas_000012-T1.exon4;Parent=ColletesGigas_000012-T1;
WUUM01000001.1	funannotate	exon	251809	251842	.	-	.	ID=ColletesGigas_000012-T1.exon5;Parent=ColletesGigas_000012-T1;
WUUM01000001.1	funannotate	exon	249445	249560	.	-	.	ID=ColletesGigas_000012-T1.exon6;Parent=ColletesGigas_000012-T1;
WUUM01000001.1	funannotate	CDS	255204	255342	.	-	0	ID=ColletesGigas_000012-T1.cds;Parent=ColletesGigas_000012-T1;
WUUM01000001.1	funannotate	CDS	253997	254055	.	-	2	ID=ColletesGigas_000012-T1.cds;Parent=ColletesGigas_000012-T1;
WUUM01000001.1	funannotate	CDS	252923	253130	.	-	0	ID=ColletesGigas_000012-T1.cds;Parent=ColletesGigas_000012-T1;
WUUM01000001.1	funannotate	CDS	251917	251987	.	-	2	ID=ColletesGigas_000012-T1.cds;Parent=ColletesGigas_000012-T1;
WUUM01000001.1	funannotate	CDS	251809	251842	.	-	0	ID=ColletesGigas_000012-T1.cds;Parent=ColletesGigas_000012-T1;
WUUM01000001.1	funannotate	CDS	249445	249560	.	-	2	ID=ColletesGigas_000012-T1.cds;Parent=ColletesGigas_000012-T1;
WUUM01000001.1	funannotate	gene	282194	283516	.	+	.	ID=ColletesGigas_000013;
WUUM01000001.1	funannotate	mRNA	282194	283516	.	+	.	ID=ColletesGigas_000013-T1;Parent=ColletesGigas_000013;product=hypothetical protein;Ontology_term=GO:0003676,GO:0008270;Dbxref=InterPro:IPR036875,InterPro:IPR001878;note=EggNog:ENOG4103H0U;
WUUM01000001.1	funannotate	exon	282194	283516	.	+	.	ID=ColletesGigas_000013-T1.exon1;Parent=ColletesGigas_000013-T1;
WUUM01000001.1	funannotate	CDS	282194	283516	.	+	0	ID=ColletesGigas_000013-T1.cds;Parent=ColletesGigas_000013-T1;
WUUM01000001.1	funannotate	gene	340960	344642	.	+	.	ID=ColletesGigas_000014;
WUUM01000001.1	funannotate	mRNA	340960	344642	.	+	.	ID=ColletesGigas_000014-T1;Parent=ColletesGigas_000014;product=hypothetical protein;Ontology_term=GO:0005085,GO:0007264;Dbxref=InterPro:IPR023578,InterPro:IPR008937,InterPro:IPR001895;note=COG:I,EggNog:ENOG41034UJ;
WUUM01000001.1	funannotate	exon	340960	341077	.	+	.	ID=ColletesGigas_000014-T1.exon1;Parent=ColletesGigas_000014-T1;
WUUM01000001.1	funannotate	exon	341989	342320	.	+	.	ID=ColletesGigas_000014-T1.exon2;Parent=ColletesGigas_000014-T1;
WUUM01000001.1	funannotate	exon	344493	344642	.	+	.	ID=ColletesGigas_000014-T1.exon3;Parent=ColletesGigas_000014-T1;
WUUM01000001.1	funannotate	CDS	340960	341077	.	+	0	ID=ColletesGigas_000014-T1.cds;Parent=ColletesGigas_000014-T1;
WUUM01000001.1	funannotate	CDS	341989	342320	.	+	2	ID=ColletesGigas_000014-T1.cds;Parent=ColletesGigas_000014-T1;
WUUM01000001.1	funannotate	CDS	344493	344642	.	+	0	ID=ColletesGigas_000014-T1.cds;Parent=ColletesGigas_000014-T1;
WUUM01000001.1	funannotate	gene	369970	374043	.	+	.	ID=ColletesGigas_000015;
WUUM01000001.1	funannotate	mRNA	369970	374043	.	+	.	ID=ColletesGigas_000015-T1;Parent=ColletesGigas_000015;product=hypothetical protein;note=COG:I,EggNog:ENOG41034UJ;
WUUM01000001.1	funannotate	exon	369970	370107	.	+	.	ID=ColletesGigas_000015-T1.exon1;Parent=ColletesGigas_000015-T1;
WUUM01000001.1	funannotate	exon	370951	371166	.	+	.	ID=ColletesGigas_000015-T1.exon2;Parent=ColletesGigas_000015-T1;
WUUM01000001.1	funannotate	exon	373744	374043	.	+	.	ID=ColletesGigas_000015-T1.exon3;Parent=ColletesGigas_000015-T1;
WUUM01000001.1	funannotate	CDS	369970	370107	.	+	0	ID=ColletesGigas_000015-T1.cds;Parent=ColletesGigas_000015-T1;
WUUM01000001.1	funannotate	CDS	370951	371166	.	+	0	ID=ColletesGigas_000015-T1.cds;Parent=ColletesGigas_000015-T1;
WUUM01000001.1	funannotate	CDS	373744	374043	.	+	0	ID=ColletesGigas_000015-T1.cds;Parent=ColletesGigas_000015-T1;
WUUM01000001.1	funannotate	gene	390517	392109	.	+	.	ID=ColletesGigas_000016;
WUUM01000001.1	funannotate	mRNA	390517	392109	.	+	.	ID=ColletesGigas_000016-T1;Parent=ColletesGigas_000016;product=hypothetical protein;note=COG:I,EggNog:ENOG41034UJ;
WUUM01000001.1	funannotate	exon	390517	390974	.	+	.	ID=ColletesGigas_000016-T1.exon1;Parent=ColletesGigas_000016-T1;
WUUM01000001.1	funannotate	exon	391983	392109	.	+	.	ID=ColletesGigas_000016-T1.exon2;Parent=ColletesGigas_000016-T1;
WUUM01000001.1	funannotate	CDS	390517	390974	.	+	0	ID=ColletesGigas_000016-T1.cds;Parent=ColletesGigas_000016-T1;
WUUM01000001.1	funannotate	CDS	391983	392109	.	+	1	ID=ColletesGigas_000016-T1.cds;Parent=ColletesGigas_000016-T1;
WUUM01000001.1	funannotate	gene	392857	404756	.	+	.	ID=ColletesGigas_000017;
WUUM01000001.1	funannotate	mRNA	392857	404756	.	+	.	ID=ColletesGigas_000017-T1;Parent=ColletesGigas_000017;product=hypothetical protein;note=COG:I,EggNog:ENOG41034UJ,TransMembrane:1 (o55-75i);
WUUM01000001.1	funannotate	exon	392857	393041	.	+	.	ID=ColletesGigas_000017-T1.exon1;Parent=ColletesGigas_000017-T1;
WUUM01000001.1	funannotate	exon	401278	401560	.	+	.	ID=ColletesGigas_000017-T1.exon2;Parent=ColletesGigas_000017-T1;
WUUM01000001.1	funannotate	exon	402281	402489	.	+	.	ID=ColletesGigas_000017-T1.exon3;Parent=ColletesGigas_000017-T1;
WUUM01000001.1	funannotate	exon	403650	403945	.	+	.	ID=ColletesGigas_000017-T1.exon4;Parent=ColletesGigas_000017-T1;
WUUM01000001.1	funannotate	exon	404596	404756	.	+	.	ID=ColletesGigas_000017-T1.exon5;Parent=ColletesGigas_000017-T1;
WUUM01000001.1	funannotate	CDS	392857	393041	.	+	0	ID=ColletesGigas_000017-T1.cds;Parent=ColletesGigas_000017-T1;
WUUM01000001.1	funannotate	CDS	401278	401560	.	+	1	ID=ColletesGigas_000017-T1.cds;Parent=ColletesGigas_000017-T1;
WUUM01000001.1	funannotate	CDS	402281	402489	.	+	0	ID=ColletesGigas_000017-T1.cds;Parent=ColletesGigas_000017-T1;
WUUM01000001.1	funannotate	CDS	403650	403945	.	+	1	ID=ColletesGigas_000017-T1.cds;Parent=ColletesGigas_000017-T1;
WUUM01000001.1	funannotate	CDS	404596	404756	.	+	2	ID=ColletesGigas_000017-T1.cds;Parent=ColletesGigas_000017-T1;
WUUM01000001.1	funannotate	gene	407486	424505	.	+	.	ID=ColletesGigas_000018;
WUUM01000001.1	funannotate	mRNA	407486	424505	.	+	.	ID=ColletesGigas_000018-T1;Parent=ColletesGigas_000018;product=hypothetical protein;Ontology_term=GO:0007165,GO:0035556,GO:0006629,GO:0008081,GO:0004435;Dbxref=InterPro:IPR000008,InterPro:IPR017946,InterPro:IPR028398,InterPro:IPR000909,InterPro:IPR001711,InterPro:IPR000159,InterPro:IPR029071,PFAM:PF00168,InterPro:IPR035892,InterPro:IPR001192;note=COG:I,EggNog:ENOG41034UJ,TransMembrane:1 (i240-257…
WUUM01000001.1	funannotate	exon	407486	407570	.	+	.	ID=ColletesGigas_000018-T1.exon1;Parent=ColletesGigas_000018-T1;
WUUM01000001.1	funannotate	exon	408885	409111	.	+	.	ID=ColletesGigas_000018-T1.exon2;Parent=ColletesGigas_000018-T1;
WUUM01000001.1	funannotate	exon	411622	411798	.	+	.	ID=ColletesGigas_000018-T1.exon3;Parent=ColletesGigas_000018-T1;
WUUM01000001.1	funannotate	exon	412333	412557	.	+	.	ID=ColletesGigas_000018-T1.exon4;Parent=ColletesGigas_000018-T1;
WUUM01000001.1	funannotate	exon	414508	414600	.	+	.	ID=ColletesGigas_000018-T1.exon5;Parent=ColletesGigas_000018-T1;
WUUM01000001.1	funannotate	exon	415636	415975	.	+	.	ID=ColletesGigas_000018-T1.exon6;Parent=ColletesGigas_000018-T1;
WUUM01000001.1	funannotate	exon	421041	421395	.	+	.	ID=ColletesGigas_000018-T1.exon7;Parent=ColletesGigas_000018-T1;
WUUM01000001.1	funannotate	exon	421960	422283	.	+	.	ID=ColletesGigas_000018-T1.exon8;Parent=ColletesGigas_000018-T1;
WUUM01000001.1	funannotate	exon	423002	424505	.	+	.	ID=ColletesGigas_000018-T1.exon9;Parent=ColletesGigas_000018-T1;
WUUM01000001.1	funannotate	CDS	407486	407570	.	+	0	ID=ColletesGigas_000018-T1.cds;Parent=ColletesGigas_000018-T1;
WUUM01000001.1	funannotate	CDS	408885	409111	.	+	2	ID=ColletesGigas_000018-T1.cds;Parent=ColletesGigas_000018-T1;
WUUM01000001.1	funannotate	CDS	411622	411798	.	+	0	ID=ColletesGigas_000018-T1.cds;Parent=ColletesGigas_000018-T1;
WUUM01000001.1	funannotate	CDS	412333	412557	.	+	0	ID=ColletesGigas_000018-T1.cds;Parent=ColletesGigas_000018-T1;
WUUM01000001.1	funannotate	CDS	414508	414600	.	+	0	ID=ColletesGigas_000018-T1.cds;Parent=ColletesGigas_000018-T1;
WUUM01000001.1	funannotate	CDS	415636	415975	.	+	0	ID=ColletesGigas_000018-T1.cds;Parent=ColletesGigas_000018-T1;
WUUM01000001.1	funannotate	CDS	421041	421395	.	+	2	ID=ColletesGigas_000018-T1.cds;Parent=ColletesGigas_000018-T1;
WUUM01000001.1	funannotate	CDS	421960	422283	.	+	1	ID=ColletesGigas_000018-T1.cds;Parent=ColletesGigas_000018-T1;
WUUM01000001.1	funannotate	CDS	423002	424505	.	+	1	ID=ColletesGigas_000018-T1.cds;Parent=ColletesGigas_000018-T1;
WUUM01000001.1	funannotate	gene	438781	445785	.	+	.	ID=ColletesGigas_000019;
WUUM01000001.1	funannotate	mRNA	438781	445785	.	+	.	ID=ColletesGigas_000019-T1;Parent=ColletesGigas_000019;product=hypothetical protein;Ontology_term=GO:0016829,GO:0003824;Dbxref=InterPro:IPR002220,InterPro:IPR020624,PFAM:PF00701,InterPro:IPR013785;note=COG:G,EggNog:ENOG41036U3;
WUUM01000001.1	funannotate	exon	438781	438851	.	+	.	ID=ColletesGigas_000019-T1.exon1;Parent=ColletesGigas_000019-T1;
WUUM01000001.1	funannotate	exon	441268	441344	.	+	.	ID=ColletesGigas_000019-T1.exon2;Parent=ColletesGigas_000019-T1;
WUUM01000001.1	funannotate	exon	441734	441879	.	+	.	ID=ColletesGigas_000019-T1.exon3;Parent=ColletesGigas_000019-T1;
WUUM01000001.1	funannotate	exon	442711	442879	.	+	.	ID=ColletesGigas_000019-T1.exon4;Parent=ColletesGigas_000019-T1;
WUUM01000001.1	funannotate	exon	443159	443304	.	+	.	ID=ColletesGigas_000019-T1.exon5;Parent=ColletesGigas_000019-T1;
WUUM01000001.1	funannotate	exon	444767	444994	.	+	.	ID=ColletesGigas_000019-T1.exon6;Parent=ColletesGigas_000019-T1;
WUUM01000001.1	funannotate	exon	445403	445574	.	+	.	ID=ColletesGigas_000019-T1.exon7;Parent=ColletesGigas_000019-T1;
WUUM01000001.1	funannotate	exon	445649	445785	.	+	.	ID=ColletesGigas_000019-T1.exon8;Parent=ColletesGigas_000019-T1;
WUUM01000001.1	funannotate	CDS	438781	438851	.	+	0	ID=ColletesGigas_000019-T1.cds;Parent=ColletesGigas_000019-T1;
WUUM01000001.1	funannotate	CDS	441268	441344	.	+	1	ID=ColletesGigas_000019-T1.cds;Parent=ColletesGigas_000019-T1;
WUUM01000001.1	funannotate	CDS	441734	441879	.	+	2	ID=ColletesGigas_000019-T1.cds;Parent=ColletesGigas_000019-T1;
WUUM01000001.1	funannotate	CDS	442711	442879	.	+	0	ID=ColletesGigas_000019-T1.cds;Parent=ColletesGigas_000019-T1;
WUUM01000001.1	funannotate	CDS	443159	443304	.	+	2	ID=ColletesGigas_000019-T1.cds;Parent=ColletesGigas_000019-T1;
WUUM01000001.1	funannotate	CDS	444767	444994	.	+	0	ID=ColletesGigas_000019-T1.cds;Parent=ColletesGigas_000019-T1;
WUUM01000001.1	funannotate	CDS	445403	445574	.	+	0	ID=ColletesGigas_000019-T1.cds;Parent=ColletesGigas_000019-T1;
WUUM01000001.1	funannotate	CDS	445649	445785	.	+	2	ID=ColletesGigas_000019-T1.cds;Parent=ColletesGigas_000019-T1;
WUUM01000001.1	funannotate	gene	480461	481376	.	+	.	ID=ColletesGigas_000020;
WUUM01000001.1	funannotate	mRNA	480461	481376	.	+	.	ID=ColletesGigas_000020-T1;Parent=ColletesGigas_000020;product=hypothetical protein;Dbxref=PFAM:PF09774,InterPro:IPR019171;note=EggNog:ENOG41038AF,COG:D;
WUUM01000001.1	funannotate	exon	480461	480505	.	+	.	ID=ColletesGigas_000020-T1.exon1;Parent=ColletesGigas_000020-T1;
WUUM01000001.1	funannotate	exon	480990	481376	.	+	.	ID=ColletesGigas_000020-T1.exon2;Parent=ColletesGigas_000020-T1;
WUUM01000001.1	funannotate	CDS	480461	480505	.	+	0	ID=ColletesGigas_000020-T1.cds;Parent=ColletesGigas_000020-T1;
WUUM01000001.1	funannotate	CDS	480990	481376	.	+	0	ID=ColletesGigas_000020-T1.cds;Parent=ColletesGigas_000020-T1;
WUUM01000001.1	funannotate	gene	482181	482943	.	-	.	ID=ColletesGigas_000021;
WUUM01000001.1	funannotate	mRNA	482181	482943	.	-	.	ID=ColletesGigas_000021-T1;Parent=ColletesGigas_000021;product=hypothetical protein;Dbxref=PFAM:PF06388,InterPro:IPR009432;note=EggNog:ENOG41038YQ,COG:S,TransMembrane:1 (i102-119o);
WUUM01000001.1	funannotate	exon	482781	482943	.	-	.	ID=ColletesGigas_000021-T1.exon1;Parent=ColletesGigas_000021-T1;
WUUM01000001.1	funannotate	exon	482599	482695	.	-	.	ID=ColletesGigas_000021-T1.exon2;Parent=ColletesGigas_000021-T1;
WUUM01000001.1	funannotate	exon	482181	482409	.	-	.	ID=ColletesGigas_000021-T1.exon3;Parent=ColletesGigas_000021-T1;
WUUM01000001.1	funannotate	CDS	482781	482943	.	-	0	ID=ColletesGigas_000021-T1.cds;Parent=ColletesGigas_000021-T1;
WUUM01000001.1	funannotate	CDS	482599	482695	.	-	2	ID=ColletesGigas_000021-T1.cds;Parent=ColletesGigas_000021-T1;
WUUM01000001.1	funannotate	CDS	482181	482409	.	-	1	ID=ColletesGigas_000021-T1.cds;Parent=ColletesGigas_000021-T1;
WUUM01000001.1	funannotate	gene	484757	486879	.	+	.	ID=ColletesGigas_000022;
WUUM01000001.1	funannotate	mRNA	484757	486879	.	+	.	ID=ColletesGigas_000022-T1;Parent=ColletesGigas_000022;product=hypothetical protein;Ontology_term=GO:0005515;Dbxref=InterPro:IPR036322,InterPro:IPR001680,InterPro:IPR015943,InterPro:IPR007287,InterPro:IPR017986;note=COG:A,BUSCO:EOG091B097X,EggNog:ENOG410356U;
WUUM01000001.1	funannotate	exon	484757	484826	.	+	.	ID=ColletesGigas_000022-T1.exon1;Parent=ColletesGigas_000022-T1;
WUUM01000001.1	funannotate	exon	484934	485331	.	+	.	ID=ColletesGigas_000022-T1.exon2;Parent=ColletesGigas_000022-T1;
WUUM01000001.1	funannotate	exon	485409	485577	.	+	.	ID=ColletesGigas_000022-T1.exon3;Parent=ColletesGigas_000022-T1;
WUUM01000001.1	funannotate	exon	485657	485804	.	+	.	ID=ColletesGigas_000022-T1.exon4;Parent=ColletesGigas_000022-T1;
WUUM01000001.1	funannotate	exon	486146	486446	.	+	.	ID=ColletesGigas_000022-T1.exon5;Parent=ColletesGigas_000022-T1;
WUUM01000001.1	funannotate	exon	486539	486702	.	+	.	ID=ColletesGigas_000022-T1.exon6;Parent=ColletesGigas_000022-T1;
WUUM01000001.1	funannotate	exon	486792	486879	.	+	.	ID=ColletesGigas_000022-T1.exon7;Parent=ColletesGigas_000022-T1;
WUUM01000001.1	funannotate	CDS	484757	484826	.	+	0	ID=ColletesGigas_000022-T1.cds;Parent=ColletesGigas_000022-T1;
WUUM01000001.1	funannotate	CDS	484934	485331	.	+	2	ID=ColletesGigas_000022-T1.cds;Parent=ColletesGigas_000022-T1;
WUUM01000001.1	funannotate	CDS	485409	485577	.	+	0	ID=ColletesGigas_000022-T1.cds;Parent=ColletesGigas_000022-T1;
WUUM01000001.1	funannotate	CDS	485657	485804	.	+	2	ID=ColletesGigas_000022-T1.cds;Parent=ColletesGigas_000022-T1;
WUUM01000001.1	funannotate	CDS	486146	486446	.	+	1	ID=ColletesGigas_000022-T1.cds;Parent=ColletesGigas_000022-T1;
WUUM01000001.1	funannotate	CDS	486539	486702	.	+	0	ID=ColletesGigas_000022-T1.cds;Parent=ColletesGigas_000022-T1;
WUUM01000001.1	funannotate	CDS	486792	486879	.	+	1	ID=ColletesGigas_000022-T1.cds;Parent=ColletesGigas_000022-T1;
WUUM01000001.1	funannotate	gene	500893	501081	.	-	.	ID=ColletesGigas_000023;
WUUM01000001.1	funannotate	mRNA	500893	501081	.	-	.	ID=ColletesGigas_000023-T1;Parent=ColletesGigas_000023;product=hypothetical protein;note=EggNog:ENOG410343T,COG:S;
WUUM01000001.1	funannotate	exon	500893	501081	.	-	.	ID=ColletesGigas_000023-T1.exon1;Parent=ColletesGigas_000023-T1;
WUUM01000001.1	funannotate	CDS	500893	501081	.	-	0	ID=ColletesGigas_000023-T1.cds;Parent=ColletesGigas_000023-T1;
WUUM01000001.1	funannotate	gene	539518	539902	.	-	.	ID=ColletesGigas_000024;
WUUM01000001.1	funannotate	mRNA	539518	539902	.	-	.	ID=ColletesGigas_000024-T1;Parent=ColletesGigas_000024;product=hypothetical protein;note=EggNog:ENOG410343T,COG:S;
WUUM01000001.1	funannotate	exon	539678	539902	.	-	.	ID=ColletesGigas_000024-T1.exon1;Parent=ColletesGigas_000024-T1;
WUUM01000001.1	funannotate	exon	539518	539553	.	-	.	ID=ColletesGigas_000024-T1.exon2;Parent=ColletesGigas_000024-T1;
WUUM01000001.1	funannotate	CDS	539678	539902	.	-	0	ID=ColletesGigas_000024-T1.cds;Parent=ColletesGigas_000024-T1;
WUUM01000001.1	funannotate	CDS	539518	539553	.	-	0	ID=ColletesGigas_000024-T1.cds;Parent=ColletesGigas_000024-T1;
WUUM01000001.1	funannotate	gene	549851	550072	.	-	.	ID=ColletesGigas_000025;
WUUM01000001.1	funannotate	mRNA	549851	550072	.	-	.	ID=ColletesGigas_000025-T1;Parent=ColletesGigas_000025;product=hypothetical protein;
WUUM01000001.1	funannotate	exon	549851	550072	.	-	.	ID=ColletesGigas_000025-T1.exon1;Parent=ColletesGigas_000025-T1;
WUUM01000001.1	funannotate	CDS	549851	550072	.	-	0	ID=ColletesGigas_000025-T1.cds;Parent=ColletesGigas_000025-T1;
WUUM01000001.1	funannotate	gene	582615	596972	.	+	.	ID=ColletesGigas_000026;
WUUM01000001.1	funannotate	mRNA	582615	596972	.	+	.	ID=ColletesGigas_000026-T1;Parent=ColletesGigas_000026;product=hypothetical protein;
WUUM01000001.1	funannotate	exon	582615	582651	.	+	.	ID=ColletesGigas_000026-T1.exon1;Parent=ColletesGigas_000026-T1;
WUUM01000001.1	funannotate	exon	588376	588549	.	+	.	ID=ColletesGigas_000026-T1.exon2;Parent=ColletesGigas_000026-T1;
WUUM01000001.1	funannotate	exon	590728	590813	.	+	.	ID=ColletesGigas_000026-T1.exon3;Parent=ColletesGigas_000026-T1;
WUUM01000001.1	funannotate	exon	591852	591927	.	+	.	ID=ColletesGigas_000026-T1.exon4;Parent=ColletesGigas_000026-T1;
WUUM01000001.1	funannotate	exon	594886	595004	.	+	.	ID=ColletesGigas_000026-T1.exon5;Parent=ColletesGigas_000026-T1;
WUUM01000001.1	funannotate	exon	595390	595414	.	+	.	ID=ColletesGigas_000026-T1.exon6;Parent=ColletesGigas_000026-T1;
WUUM01000001.1	funannotate	exon	596773	596972	.	+	.	ID=ColletesGigas_000026-T1.exon7;Parent=ColletesGigas_000026-T1;
WUUM01000001.1	funannotate	CDS	582615	582651	.	+	0	ID=ColletesGigas_000026-T1.cds;Parent=ColletesGigas_000026-T1;
WUUM01000001.1	funannotate	CDS	588376	588549	.	+	2	ID=ColletesGigas_000026-T1.cds;Parent=ColletesGigas_000026-T1;
WUUM01000001.1	funannotate	CDS	590728	590813	.	+	2	ID=ColletesGigas_000026-T1.cds;Parent=ColletesGigas_000026-T1;
WUUM01000001.1	funannotate	CDS	591852	591927	.	+	0	ID=ColletesGigas_000026-T1.cds;Parent=ColletesGigas_000026-T1;
WUUM01000001.1	funannotate	CDS	594886	595004	.	+	2	ID=ColletesGigas_000026-T1.cds;Parent=ColletesGigas_000026-T1;
WUUM01000001.1	funannotate	CDS	595390	595414	.	+	0	ID=ColletesGigas_000026-T1.cds;Parent=ColletesGigas_000026-T1;
WUUM01000001.1	funannotate	CDS	596773	596972	.	+	2	ID=ColletesGigas_000026-T1.cds;Parent=ColletesGigas_000026-T1;
WUUM01000001.1	funannotate	gene	605568	612561	.	+	.	ID=ColletesGigas_000027;
WUUM01000001.1	funannotate	mRNA	605568	612561	.	+	.	ID=ColletesGigas_000027-T1;Parent=ColletesGigas_000027;product=hypothetical protein;
WUUM01000001.1	funannotate	exon	605568	605592	.	+	.	ID=ColletesGigas_000027-T1.exon1;Parent=ColletesGigas_000027-T1;
WUUM01000001.1	funannotate	exon	606597	606696	.	+	.	ID=ColletesGigas_000027-T1.exon2;Parent=ColletesGigas_000027-T1;
WUUM01000001.1	funannotate	exon	606779	607101	.	+	.	ID=ColletesGigas_000027-T1.exon3;Parent=ColletesGigas_000027-T1;
WUUM01000001.1	funannotate	exon	612365	612561	.	+	.	ID=ColletesGigas_000027-T1.exon4;Parent=ColletesGigas_000027-T1;
WUUM01000001.1	funannotate	CDS	605568	605592	.	+	0	ID=ColletesGigas_000027-T1.cds;Parent=ColletesGigas_000027-T1;
WUUM01000001.1	funannotate	CDS	606597	606696	.	+	2	ID=ColletesGigas_000027-T1.cds;Parent=ColletesGigas_000027-T1;
WUUM01000001.1	funannotate	CDS	606779	607101	.	+	1	ID=ColletesGigas_000027-T1.cds;Parent=ColletesGigas_000027-T1;
WUUM01000001.1	funannotate	CDS	612365	612561	.	+	2	ID=ColletesGigas_000027-T1.cds;Parent=ColletesGigas_000027-T1;
WUUM01000001.1	funannotate	gene	691201	699364	.	+	.	ID=ColletesGigas_000028;
WUUM01000001.1	funannotate	mRNA	691201	699364	.	+	.	ID=ColletesGigas_000028-T1;Parent=ColletesGigas_000028;product=hypothetical protein;
WUUM01000001.1	funannotate	exon	691201	691341	.	+	.	ID=ColletesGigas_000028-T1.exon1;Parent=ColletesGigas_000028-T1;
WUUM01000001.1	funannotate	exon	696003	696133	.	+	.	ID=ColletesGigas_000028-T1.exon2;Parent=ColletesGigas_000028-T1;
WUUM01000001.1	funannotate	exon	698740	698943	.	+	.	ID=ColletesGigas_000028-T1.exon3;Parent=ColletesGigas_000028-T1;
WUUM01000001.1	funannotate	exon	699232	699364	.	+	.	ID=ColletesGigas_000028-T1.exon4;Parent=ColletesGigas_000028-T1;
WUUM01000001.1	funannotate	CDS	691201	691341	.	+	0	ID=ColletesGigas_000028-T1.cds;Parent=ColletesGigas_000028-T1;
WUUM01000001.1	funannotate	CDS	696003	696133	.	+	0	ID=ColletesGigas_000028-T1.cds;Parent=ColletesGigas_000028-T1;
WUUM01000001.1	funannotate	CDS	698740	698943	.	+	1	ID=ColletesGigas_000028-T1.cds;Parent=ColletesGigas_000028-T1;
WUUM01000001.1	funannotate	CDS	699232	699364	.	+	1	ID=ColletesGigas_000028-T1.cds;Parent=ColletesGigas_000028-T1;
WUUM01000001.1	funannotate	gene	709127	709410	.	+	.	ID=ColletesGigas_000029;
WUUM01000001.1	funannotate	mRNA	709127	709410	.	+	.	ID=ColletesGigas_000029-T1;Parent=ColletesGigas_000029;product=hypothetical protein;
WUUM01000001.1	funannotate	exon	709127	709410	.	+	.	ID=ColletesGigas_000029-T1.exon1;Parent=ColletesGigas_000029-T1;
WUUM01000001.1	funannotate	CDS	709127	709410	.	+	0	ID=ColletesGigas_000029-T1.cds;Parent=ColletesGigas_000029-T1;
WUUM01000001.1	funannotate	gene	718752	720969	.	-	.	ID=ColletesGigas_000030;
WUUM01000001.1	funannotate	mRNA	718752	720969	.	-	.	ID=ColletesGigas_000030-T1;Parent=ColletesGigas_000030;product=hypothetical protein;
WUUM01000001.1	funannotate	exon	720903	720969	.	-	.	ID=ColletesGigas_000030-T1.exon1;Parent=ColletesGigas_000030-T1;
WUUM01000001.1	funannotate	exon	720488	720581	.	-	.	ID=ColletesGigas_000030-T1.exon2;Parent=ColletesGigas_000030-T1;
WUUM01000001.1	funannotate	exon	720210	720368	.	-	.	ID=ColletesGigas_000030-T1.exon3;Parent=ColletesGigas_000030-T1;
WUUM01000001.1	funannotate	exon	718752	718866	.	-	.	ID=ColletesGigas_000030-T1.exon4;Parent=ColletesGigas_000030-T1;
WUUM01000001.1	funannotate	CDS	720903	720969	.	-	0	ID=ColletesGigas_000030-T1.cds;Parent=ColletesGigas_000030-T1;
WUUM01000001.1	funannotate	CDS	720488	720581	.	-	2	ID=ColletesGigas_000030-T1.cds;Parent=ColletesGigas_000030-T1;
WUUM01000001.1	funannotate	CDS	720210	720368	.	-	1	ID=ColletesGigas_000030-T1.cds;Parent=ColletesGigas_000030-T1;
WUUM01000001.1	funannotate	CDS	718752	718866	.	-	1	ID=ColletesGigas_000030-T1.cds;Parent=ColletesGigas_000030-T1;
WUUM01000001.1	funannotate	gene	786285	786699	.	+	.	ID=ColletesGigas_000031;
WUUM01000001.1	funannotate	mRNA	786285	786699	.	+	.	ID=ColletesGigas_000031-T1;Parent=ColletesGigas_000031;product=hypothetical protein;
WUUM01000001.1	funannotate	exon	786285	786490	.	+	.	ID=ColletesGigas_000031-T1.exon1;Parent=ColletesGigas_000031-T1;
WUUM01000001.1	funannotate	exon	786564	786699	.	+	.	ID=ColletesGigas_000031-T1.exon2;Parent=ColletesGigas_000031-T1;
WUUM01000001.1	funannotate	CDS	786285	786490	.	+	0	ID=ColletesGigas_000031-T1.cds;Parent=ColletesGigas_000031-T1;
WUUM01000001.1	funannotate	CDS	786564	786699	.	+	1	ID=ColletesGigas_000031-T1.cds;Parent=ColletesGigas_000031-T1;
WUUM01000001.1	funannotate	gene	812045	830792	.	+	.	ID=ColletesGigas_000032;
WUUM01000001.1	funannotate	mRNA	812045	830792	.	+	.	ID=ColletesGigas_000032-T1;Parent=ColletesGigas_000032;product=hypothetical protein;Ontology_term=GO:0005509,GO:0005886,GO:0016020,GO:0007156,GO:0007155;Dbxref=InterPro:IPR015919,PFAM:PF00028,InterPro:IPR020894,InterPro:IPR002126;note=COG:T,EggNog:ENOG410342J,TransMembrane:1 (n27-35c40/41o1733-1755i);
WUUM01000001.1	funannotate	exon	812045	812246	.	+	.	ID=ColletesGigas_000032-T1.exon1;Parent=ColletesGigas_000032-T1;
WUUM01000001.1	funannotate	exon	817836	817987	.	+	.	ID=ColletesGigas_000032-T1.exon2;Parent=ColletesGigas_000032-T1;
WUUM01000001.1	funannotate	exon	819715	820095	.	+	.	ID=ColletesGigas_000032-T1.exon3;Parent=ColletesGigas_000032-T1;
WUUM01000001.1	funannotate	exon	820426	820555	.	+	.	ID=ColletesGigas_000032-T1.exon4;Parent=ColletesGigas_000032-T1;
WUUM01000001.1	funannotate	exon	820926	821293	.	+	.	ID=ColletesGigas_000032-T1.exon5;Parent=ColletesGigas_000032-T1;
WUUM01000001.1	funannotate	exon	821454	821592	.	+	.	ID=ColletesGigas_000032-T1.exon6;Parent=ColletesGigas_000032-T1;
WUUM01000001.1	funannotate	exon	821715	821970	.	+	.	ID=ColletesGigas_000032-T1.exon7;Parent=ColletesGigas_000032-T1;
WUUM01000001.1	funannotate	exon	822058	822332	.	+	.	ID=ColletesGigas_000032-T1.exon8;Parent=ColletesGigas_000032-T1;
WUUM01000001.1	funannotate	exon	822569	822894	.	+	.	ID=ColletesGigas_000032-T1.exon9;Parent=ColletesGigas_000032-T1;
WUUM01000001.1	funannotate	exon	824525	824836	.	+	.	ID=ColletesGigas_000032-T1.exon10;Parent=ColletesGigas_000032-T1;
WUUM01000001.1	funannotate	exon	825032	825305	.	+	.	ID=ColletesGigas_000032-T1.exon11;Parent=ColletesGigas_000032-T1;
WUUM01000001.1	funannotate	exon	825720	826020	.	+	.	ID=ColletesGigas_000032-T1.exon12;Parent=ColletesGigas_000032-T1;
WUUM01000001.1	funannotate	exon	826244	826439	.	+	.	ID=ColletesGigas_000032-T1.exon13;Parent=ColletesGigas_000032-T1;
WUUM01000001.1	funannotate	exon	826796	826953	.	+	.	ID=ColletesGigas_000032-T1.exon14;Parent=ColletesGigas_000032-T1;
WUUM01000001.1	funannotate	exon	827300	827481	.	+	.	ID=ColletesGigas_000032-T1.exon15;Parent=ColletesGigas_000032-T1;
WUUM01000001.1	funannotate	exon	827597	827820	.	+	.	ID=ColletesGigas_000032-T1.exon16;Parent=ColletesGigas_000032-T1;
WUUM01000001.1	funannotate	exon	827909	828097	.	+	.	ID=ColletesGigas_000032-T1.exon17;Parent=ColletesGigas_000032-T1;
WUUM01000001.1	funannotate	exon	828232	828525	.	+	.	ID=ColletesGigas_000032-T1.exon18;Parent=ColletesGigas_000032-T1;
WUUM01000001.1	funannotate	exon	828674	828916	.	+	.	ID=ColletesGigas_000032-T1.exon19;Parent=ColletesGigas_000032-T1;
WUUM01000001.1	funannotate	exon	829137	829322	.	+	.	ID=ColletesGigas_000032-T1.exon20;Parent=ColletesGigas_000032-T1;
WUUM01000001.1	funannotate	exon	829399	829535	.	+	.	ID=ColletesGigas_000032-T1.exon21;Parent=ColletesGigas_000032-T1;
WUUM01000001.1	funannotate	exon	829694	830085	.	+	.	ID=ColletesGigas_000032-T1.exon22;Parent=ColletesGigas_000032-T1;
WUUM01000001.1	funannotate	exon	830325	830589	.	+	.	ID=ColletesGigas_000032-T1.exon23;Parent=ColletesGigas_000032-T1;
WUUM01000001.1	funannotate	exon	830669	830792	.	+	.	ID=ColletesGigas_000032-T1.exon24;Parent=ColletesGigas_000032-T1;
WUUM01000001.1	funannotate	CDS	812045	812246	.	+	0	ID=ColletesGigas_000032-T1.cds;Parent=ColletesGigas_000032-T1;
WUUM01000001.1	funannotate	CDS	817836	817987	.	+	2	ID=ColletesGigas_000032-T1.cds;Parent=ColletesGigas_000032-T1;
WUUM01000001.1	funannotate	CDS	819715	820095	.	+	0	ID=ColletesGigas_000032-T1.cds;Parent=ColletesGigas_000032-T1;
WUUM01000001.1	funannotate	CDS	820426	820555	.	+	0	ID=ColletesGigas_000032-T1.cds;Parent=ColletesGigas_000032-T1;
WUUM01000001.1	funannotate	CDS	820926	821293	.	+	2	ID=ColletesGigas_000032-T1.cds;Parent=ColletesGigas_000032-T1;
WUUM01000001.1	funannotate	CDS	821454	821592	.	+	0	ID=ColletesGigas_000032-T1.cds;Parent=ColletesGigas_000032-T1;
WUUM01000001.1	funannotate	CDS	821715	821970	.	+	2	ID=ColletesGigas_000032-T1.cds;Parent=ColletesGigas_000032-T1;
WUUM01000001.1	funannotate	CDS	822058	822332	.	+	1	ID=ColletesGigas_000032-T1.cds;Parent=ColletesGigas_000032-T1;
WUUM01000001.1	funannotate	CDS	822569	822894	.	+	2	ID=ColletesGigas_000032-T1.cds;Parent=ColletesGigas_000032-T1;
WUUM01000001.1	funannotate	CDS	824525	824836	.	+	0	ID=ColletesGigas_000032-T1.cds;Parent=ColletesGigas_000032-T1;
WUUM01000001.1	funannotate	CDS	825032	825305	.	+	0	ID=ColletesGigas_000032-T1.cds;Parent=ColletesGigas_000032-T1;
WUUM01000001.1	funannotate	CDS	825720	826020	.	+	2	ID=ColletesGigas_000032-T1.cds;Parent=ColletesGigas_000032-T1;
WUUM01000001.1	funannotate	CDS	826244	826439	.	+	1	ID=ColletesGigas_000032-T1.cds;Parent=ColletesGigas_000032-T1;
WUUM01000001.1	funannotate	CDS	826796	826953	.	+	0	ID=ColletesGigas_000032-T1.cds;Parent=ColletesGigas_000032-T1;
WUUM01000001.1	funannotate	CDS	827300	827481	.	+	1	ID=ColletesGigas_000032-T1.cds;Parent=ColletesGigas_000032-T1;
WUUM01000001.1	funannotate	CDS	827597	827820	.	+	2	ID=ColletesGigas_000032-T1.cds;Parent=ColletesGigas_000032-T1;
WUUM01000001.1	funannotate	CDS	827909	828097	.	+	0	ID=ColletesGigas_000032-T1.cds;Parent=ColletesGigas_000032-T1;
WUUM01000001.1	funannotate	CDS	828232	828525	.	+	0	ID=ColletesGigas_000032-T1.cds;Parent=ColletesGigas_000032-T1;
WUUM01000001.1	funannotate	CDS	828674	828916	.	+	0	ID=ColletesGigas_000032-T1.cds;Parent=ColletesGigas_000032-T1;
WUUM01000001.1	funannotate	CDS	829137	829322	.	+	0	ID=ColletesGigas_000032-T1.cds;Parent=ColletesGigas_000032-T1;
WUUM01000001.1	funannotate	CDS	829399	829535	.	+	0	ID=ColletesGigas_000032-T1.cds;Parent=ColletesGigas_000032-T1;
WUUM01000001.1	funannotate	CDS	829694	830085	.	+	1	ID=ColletesGigas_000032-T1.cds;Parent=ColletesGigas_000032-T1;
WUUM01000001.1	funannotate	CDS	830325	830589	.	+	2	ID=ColletesGigas_000032-T1.cds;Parent=ColletesGigas_000032-T1;
WUUM01000001.1	funannotate	CDS	830669	830792	.	+	1	ID=ColletesGigas_000032-T1.cds;Parent=ColletesGigas_000032-T1;
WUUM01000001.1	funannotate	gene	838562	858498	.	+	.	ID=ColletesGigas_000033;
WUUM01000001.1	funannotate	mRNA	838562	858498	.	+	.	ID=ColletesGigas_000033-T1;Parent=ColletesGigas_000033;product=hypothetical protein;Ontology_term=GO:0005509,GO:0005886,GO:0016020,GO:0007156,GO:0007155;Dbxref=InterPro:IPR015919,PFAM:PF00028,InterPro:IPR020894,InterPro:IPR002126;note=EggNog:ENOG41035P1,COG:U,TransMembrane:1 (i1010-1031o);
WUUM01000001.1	funannotate	exon	838562	838630	.	+	.	ID=ColletesGigas_000033-T1.exon1;Parent=ColletesGigas_000033-T1;
WUUM01000001.1	funannotate	exon	839805	839879	.	+	.	ID=ColletesGigas_000033-T1.exon2;Parent=ColletesGigas_000033-T1;
WUUM01000001.1	funannotate	exon	840597	840631	.	+	.	ID=ColletesGigas_000033-T1.exon3;Parent=ColletesGigas_000033-T1;
WUUM01000001.1	funannotate	exon	841487	841692	.	+	.	ID=ColletesGigas_000033-T1.exon4;Parent=ColletesGigas_000033-T1;
WUUM01000001.1	funannotate	exon	842066	842307	.	+	.	ID=ColletesGigas_000033-T1.exon5;Parent=ColletesGigas_000033-T1;
WUUM01000001.1	funannotate	exon	842984	843067	.	+	.	ID=ColletesGigas_000033-T1.exon6;Parent=ColletesGigas_000033-T1;
WUUM01000001.1	funannotate	exon	843144	843269	.	+	.	ID=ColletesGigas_000033-T1.exon7;Parent=ColletesGigas_000033-T1;
WUUM01000001.1	funannotate	exon	843520	843660	.	+	.	ID=ColletesGigas_000033-T1.exon8;Parent=ColletesGigas_000033-T1;
WUUM01000001.1	funannotate	exon	844070	844193	.	+	.	ID=ColletesGigas_000033-T1.exon9;Parent=ColletesGigas_000033-T1;
WUUM01000001.1	funannotate	exon	845813	846019	.	+	.	ID=ColletesGigas_000033-T1.exon10;Parent=ColletesGigas_000033-T1;
WUUM01000001.1	funannotate	exon	847165	847357	.	+	.	ID=ColletesGigas_000033-T1.exon11;Parent=ColletesGigas_000033-T1;
WUUM01000001.1	funannotate	exon	847567	847756	.	+	.	ID=ColletesGigas_000033-T1.exon12;Parent=ColletesGigas_000033-T1;
WUUM01000001.1	funannotate	exon	847971	848129	.	+	.	ID=ColletesGigas_000033-T1.exon13;Parent=ColletesGigas_000033-T1;
WUUM01000001.1	funannotate	exon	848353	848679	.	+	.	ID=ColletesGigas_000033-T1.exon14;Parent=ColletesGigas_000033-T1;
WUUM01000001.1	funannotate	exon	848746	849112	.	+	.	ID=ColletesGigas_000033-T1.exon15;Parent=ColletesGigas_000033-T1;
WUUM01000001.1	funannotate	exon	849369	849594	.	+	.	ID=ColletesGigas_000033-T1.exon16;Parent=ColletesGigas_000033-T1;
WUUM01000001.1	funannotate	exon	849813	850044	.	+	.	ID=ColletesGigas_000033-T1.exon17;Parent=ColletesGigas_000033-T1;
WUUM01000001.1	funannotate	exon	850509	850734	.	+	.	ID=ColletesGigas_000033-T1.exon18;Parent=ColletesGigas_000033-T1;
WUUM01000001.1	funannotate	exon	850915	851254	.	+	.	ID=ColletesGigas_000033-T1.exon19;Parent=ColletesGigas_000033-T1;
WUUM01000001.1	funannotate	exon	851406	858498	.	+	.	ID=ColletesGigas_000033-T1.exon20;Parent=ColletesGigas_000033-T1;
WUUM01000001.1	funannotate	CDS	838562	838630	.	+	0	ID=ColletesGigas_000033-T1.cds;Parent=ColletesGigas_000033-T1;
WUUM01000001.1	funannotate	CDS	839805	839879	.	+	0	ID=ColletesGigas_000033-T1.cds;Parent=ColletesGigas_000033-T1;
WUUM01000001.1	funannotate	CDS	840597	840631	.	+	0	ID=ColletesGigas_000033-T1.cds;Parent=ColletesGigas_000033-T1;
WUUM01000001.1	funannotate	CDS	841487	841692	.	+	1	ID=ColletesGigas_000033-T1.cds;Parent=ColletesGigas_000033-T1;
WUUM01000001.1	funannotate	CDS	842066	842307	.	+	2	ID=ColletesGigas_000033-T1.cds;Parent=ColletesGigas_000033-T1;
WUUM01000001.1	funannotate	CDS	842984	843067	.	+	0	ID=ColletesGigas_000033-T1.cds;Parent=ColletesGigas_000033-T1;
WUUM01000001.1	funannotate	CDS	843144	843269	.	+	0	ID=ColletesGigas_000033-T1.cds;Parent=ColletesGigas_000033-T1;
WUUM01000001.1	funannotate	CDS	843520	843660	.	+	0	ID=ColletesGigas_000033-T1.cds;Parent=ColletesGigas_000033-T1;
WUUM01000001.1	funannotate	CDS	844070	844193	.	+	0	ID=ColletesGigas_000033-T1.cds;Parent=ColletesGigas_000033-T1;
WUUM01000001.1	funannotate	CDS	845813	846019	.	+	2	ID=ColletesGigas_000033-T1.cds;Parent=ColletesGigas_000033-T1;
WUUM01000001.1	funannotate	CDS	847165	847357	.	+	2	ID=ColletesGigas_000033-T1.cds;Parent=ColletesGigas_000033-T1;
WUUM01000001.1	funannotate	CDS	847567	847756	.	+	1	ID=ColletesGigas_000033-T1.cds;Parent=ColletesGigas_000033-T1;
WUUM01000001.1	funannotate	CDS	847971	848129	.	+	0	ID=ColletesGigas_000033-T1.cds;Parent=ColletesGigas_000033-T1;
WUUM01000001.1	funannotate	CDS	848353	848679	.	+	0	ID=ColletesGigas_000033-T1.cds;Parent=ColletesGigas_000033-T1;
WUUM01000001.1	funannotate	CDS	848746	849112	.	+	0	ID=ColletesGigas_000033-T1.cds;Parent=ColletesGigas_000033-T1;
WUUM01000001.1	funannotate	CDS	849369	849594	.	+	2	ID=ColletesGigas_000033-T1.cds;Parent=ColletesGigas_000033-T1;
WUUM01000001.1	funannotate	CDS	849813	850044	.	+	1	ID=ColletesGigas_000033-T1.cds;Parent=ColletesGigas_000033-T1;
WUUM01000001.1	funannotate	CDS	850509	850734	.	+	0	ID=ColletesGigas_000033-T1.cds;Parent=ColletesGigas_000033-T1;
WUUM01000001.1	funannotate	CDS	850915	851254	.	+	2	ID=ColletesGigas_000033-T1.cds;Parent=ColletesGigas_000033-T1;
WUUM01000001.1	funannotate	CDS	851406	858498	.	+	1	ID=ColletesGigas_000033-T1.cds;Parent=ColletesGigas_000033-T1;
WUUM01000001.1	funannotate	gene	880266	900854	.	-	.	ID=ColletesGigas_000034;
WUUM01000001.1	funannotate	mRNA	880266	900854	.	-	.	ID=ColletesGigas_000034-T1;Parent=ColletesGigas_000034;product=hypothetical protein;Dbxref=InterPro:IPR007725;note=EggNog:ENOG41KOG1974,COG:S;
WUUM01000001.1	funannotate	exon	900839	900854	.	-	.	ID=ColletesGigas_000034-T1.exon1;Parent=ColletesGigas_000034-T1;
WUUM01000001.1	funannotate	exon	900608	900676	.	-	.	ID=ColletesGigas_000034-T1.exon2;Parent=ColletesGigas_000034-T1;
WUUM01000001.1	funannotate	exon	900435	900522	.	-	.	ID=ColletesGigas_000034-T1.exon3;Parent=ColletesGigas_000034-T1;
WUUM01000001.1	funannotate	exon	900154	900352	.	-	.	ID=ColletesGigas_000034-T1.exon4;Parent=ColletesGigas_000034-T1;
WUUM01000001.1	funannotate	exon	899221	899458	.	-	.	ID=ColletesGigas_000034-T1.exon5;Parent=ColletesGigas_000034-T1;
WUUM01000001.1	funannotate	exon	897963	898060	.	-	.	ID=ColletesGigas_000034-T1.exon6;Parent=ColletesGigas_000034-T1;
WUUM01000001.1	funannotate	exon	889813	889912	.	-	.	ID=ColletesGigas_000034-T1.exon7;Parent=ColletesGigas_000034-T1;
WUUM01000001.1	funannotate	exon	888822	888956	.	-	.	ID=ColletesGigas_000034-T1.exon8;Parent=ColletesGigas_000034-T1;
WUUM01000001.1	funannotate	exon	886702	886908	.	-	.	ID=ColletesGigas_000034-T1.exon9;Parent=ColletesGigas_000034-T1;
WUUM01000001.1	funannotate	exon	885407	885691	.	-	.	ID=ColletesGigas_000034-T1.exon10;Parent=ColletesGigas_000034-T1;
WUUM01000001.1	funannotate	exon	884508	884615	.	-	.	ID=ColletesGigas_000034-T1.exon11;Parent=ColletesGigas_000034-T1;
WUUM01000001.1	funannotate	exon	882311	882718	.	-	.	ID=ColletesGigas_000034-T1.exon12;Parent=ColletesGigas_000034-T1;
WUUM01000001.1	funannotate	exon	880787	880939	.	-	.	ID=ColletesGigas_000034-T1.exon13;Parent=ColletesGigas_000034-T1;
WUUM01000001.1	funannotate	exon	880552	880656	.	-	.	ID=ColletesGigas_000034-T1.exon14;Parent=ColletesGigas_000034-T1;
WUUM01000001.1	funannotate	exon	880266	880489	.	-	.	ID=ColletesGigas_000034-T1.exon15;Parent=ColletesGigas_000034-T1;
WUUM01000001.1	funannotate	CDS	900839	900854	.	-	0	ID=ColletesGigas_000034-T1.cds;Parent=ColletesGigas_000034-T1;
WUUM01000001.1	funannotate	CDS	900608	900676	.	-	2	ID=ColletesGigas_000034-T1.cds;Parent=ColletesGigas_000034-T1;
WUUM01000001.1	funannotate	CDS	900435	900522	.	-	2	ID=ColletesGigas_000034-T1.cds;Parent=ColletesGigas_000034-T1;
WUUM01000001.1	funannotate	CDS	900154	900352	.	-	1	ID=ColletesGigas_000034-T1.cds;Parent=ColletesGigas_000034-T1;
WUUM01000001.1	funannotate	CDS	899221	899458	.	-	0	ID=ColletesGigas_000034-T1.cds;Parent=ColletesGigas_000034-T1;
WUUM01000001.1	funannotate	CDS	897963	898060	.	-	2	ID=ColletesGigas_000034-T1.cds;Parent=ColletesGigas_000034-T1;
WUUM01000001.1	funannotate	CDS	889813	889912	.	-	0	ID=ColletesGigas_000034-T1.cds;Parent=ColletesGigas_000034-T1;
WUUM01000001.1	funannotate	CDS	888822	888956	.	-	2	ID=ColletesGigas_000034-T1.cds;Parent=ColletesGigas_000034-T1;
WUUM01000001.1	funannotate	CDS	886702	886908	.	-	2	ID=ColletesGigas_000034-T1.cds;Parent=ColletesGigas_000034-T1;
WUUM01000001.1	funannotate	CDS	885407	885691	.	-	2	ID=ColletesGigas_000034-T1.cds;Parent=ColletesGigas_000034-T1;
WUUM01000001.1	funannotate	CDS	884508	884615	.	-	2	ID=ColletesGigas_000034-T1.cds;Parent=ColletesGigas_000034-T1;
WUUM01000001.1	funannotate	CDS	882311	882718	.	-	2	ID=ColletesGigas_000034-T1.cds;Parent=ColletesGigas_000034-T1;
WUUM01000001.1	funannotate	CDS	880787	880939	.	-	2	ID=ColletesGigas_000034-T1.cds;Parent=ColletesGigas_000034-T1;
WUUM01000001.1	funannotate	CDS	880552	880656	.	-	2	ID=ColletesGigas_000034-T1.cds;Parent=ColletesGigas_000034-T1;
WUUM01000001.1	funannotate	CDS	880266	880489	.	-	2	ID=ColletesGigas_000034-T1.cds;Parent=ColletesGigas_000034-T1;
WUUM01000001.1	funannotate	gene	905216	905833	.	-	.	ID=ColletesGigas_000035;
WUUM01000001.1	funannotate	mRNA	905216	905833	.	-	.	ID=ColletesGigas_000035-T1;Parent=ColletesGigas_000035;product=hypothetical protein;
WUUM01000001.1	funannotate	exon	905612	905833	.	-	.	ID=ColletesGigas_000035-T1.exon1;Parent=ColletesGigas_000035-T1;
WUUM01000001.1	funannotate	exon	905216	905341	.	-	.	ID=ColletesGigas_000035-T1.exon2;Parent=ColletesGigas_000035-T1;
WUUM01000001.1	funannotate	CDS	905612	905833	.	-	0	ID=ColletesGigas_000035-T1.cds;Parent=ColletesGigas_000035-T1;
WUUM01000001.1	funannotate	CDS	905216	905341	.	-	0	ID=ColletesGigas_000035-T1.cds;Parent=ColletesGigas_000035-T1;
WUUM01000001.1	funannotate	gene	922146	922533	.	-	.	ID=ColletesGigas_000036;
WUUM01000001.1	funannotate	mRNA	922146	922533	.	-	.	ID=ColletesGigas_000036-T1;Parent=ColletesGigas_000036;product=hypothetical protein;
WUUM01000001.1	funannotate	exon	922399	922533	.	-	.	ID=ColletesGigas_000036-T1.exon1;Parent=ColletesGigas_000036-T1;
WUUM01000001.1	funannotate	exon	922146	922277	.	-	.	ID=ColletesGigas_000036-T1.exon2;Parent=ColletesGigas_000036-T1;
WUUM01000001.1	funannotate	CDS	922399	922533	.	-	0	ID=ColletesGigas_000036-T1.cds;Parent=ColletesGigas_000036-T1;
WUUM01000001.1	funannotate	CDS	922146	922277	.	-	0	ID=ColletesGigas_000036-T1.cds;Parent=ColletesGigas_000036-T1;
WUUM01000001.1	funannotate	gene	922613	926503	.	-	.	ID=ColletesGigas_000037;
WUUM01000001.1	funannotate	mRNA	922613	926503	.	-	.	ID=ColletesGigas_000037-T1;Parent=ColletesGigas_000037;product=hypothetical protein;note=TransMembrane:1 (i76-95o);
WUUM01000001.1	funannotate	exon	926426	926503	.	-	.	ID=ColletesGigas_000037-T1.exon1;Parent=ColletesGigas_000037-T1;
WUUM01000001.1	funannotate	exon	922613	922909	.	-	.	ID=ColletesGigas_000037-T1.exon2;Parent=ColletesGigas_000037-T1;
WUUM01000001.1	funannotate	CDS	926426	926503	.	-	0	ID=ColletesGigas_000037-T1.cds;Parent=ColletesGigas_000037-T1;
WUUM01000001.1	funannotate	CDS	922613	922909	.	-	0	ID=ColletesGigas_000037-T1.cds;Parent=ColletesGigas_000037-T1;
WUUM01000001.1	funannotate	gene	936962	940133	.	-	.	ID=ColletesGigas_000038;
WUUM01000001.1	funannotate	mRNA	936962	940133	.	-	.	ID=ColletesGigas_000038-T1;Parent=ColletesGigas_000038;product=hypothetical protein;
WUUM01000001.1	funannotate	exon	940070	940133	.	-	.	ID=ColletesGigas_000038-T1.exon1;Parent=ColletesGigas_000038-T1;
WUUM01000001.1	funannotate	exon	939444	939555	.	-	.	ID=ColletesGigas_000038-T1.exon2;Parent=ColletesGigas_000038-T1;
WUUM01000001.1	funannotate	exon	938163	938306	.	-	.	ID=ColletesGigas_000038-T1.exon3;Parent=ColletesGigas_000038-T1;
WUUM01000001.1	funannotate	exon	937826	938072	.	-	.	ID=ColletesGigas_000038-T1.exon4;Parent=ColletesGigas_000038-T1;
WUUM01000001.1	funannotate	exon	936962	937156	.	-	.	ID=ColletesGigas_000038-T1.exon5;Parent=ColletesGigas_000038-T1;
WUUM01000001.1	funannotate	CDS	940070	940133	.	-	0	ID=ColletesGigas_000038-T1.cds;Parent=ColletesGigas_000038-T1;
WUUM01000001.1	funannotate	CDS	939444	939555	.	-	2	ID=ColletesGigas_000038-T1.cds;Parent=ColletesGigas_000038-T1;
WUUM01000001.1	funannotate	CDS	938163	938306	.	-	1	ID=ColletesGigas_000038-T1.cds;Parent=ColletesGigas_000038-T1;
WUUM01000001.1	funannotate	CDS	937826	938072	.	-	1	ID=ColletesGigas_000038-T1.cds;Parent=ColletesGigas_000038-T1;
WUUM01000001.1	funannotate	CDS	936962	937156	.	-	0	ID=ColletesGigas_000038-T1.cds;Parent=ColletesGigas_000038-T1;
WUUM01000001.1	funannotate	gene	942843	943302	.	+	.	ID=ColletesGigas_000039;
WUUM01000001.1	funannotate	mRNA	942843	943302	.	+	.	ID=ColletesGigas_000039-T1;Parent=ColletesGigas_000039;product=hypothetical protein;
WUUM01000001.1	funannotate	exon	942843	942991	.	+	.	ID=ColletesGigas_000039-T1.exon1;Parent=ColletesGigas_000039-T1;
WUUM01000001.1	funannotate	exon	943080	943302	.	+	.	ID=ColletesGigas_000039-T1.exon2;Parent=ColletesGigas_000039-T1;
WUUM01000001.1	funannotate	CDS	942843	942991	.	+	0	ID=ColletesGigas_000039-T1.cds;Parent=ColletesGigas_000039-T1;
WUUM01000001.1	funannotate	CDS	943080	943302	.	+	1	ID=ColletesGigas_000039-T1.cds;Parent=ColletesGigas_000039-T1;
WUUM01000001.1	funannotate	gene	974884	976334	.	+	.	ID=ColletesGigas_000040;
WUUM01000001.1	funannotate	mRNA	974884	976334	.	+	.	ID=ColletesGigas_000040-T1;Parent=ColletesGigas_000040;product=hypothetical protein;note=TransMembrane:1 (o16-34i);
WUUM01000001.1	funannotate	exon	974884	974918	.	+	.	ID=ColletesGigas_000040-T1.exon1;Parent=ColletesGigas_000040-T1;
WUUM01000001.1	funannotate	exon	974989	975256	.	+	.	ID=ColletesGigas_000040-T1.exon2;Parent=ColletesGigas_000040-T1;
WUUM01000001.1	funannotate	exon	976110	976334	.	+	.	ID=ColletesGigas_000040-T1.exon3;Parent=ColletesGigas_000040-T1;
WUUM01000001.1	funannotate	CDS	974884	974918	.	+	0	ID=ColletesGigas_000040-T1.cds;Parent=ColletesGigas_000040-T1;
WUUM01000001.1	funannotate	CDS	974989	975256	.	+	1	ID=ColletesGigas_000040-T1.cds;Parent=ColletesGigas_000040-T1;
WUUM01000001.1	funannotate	CDS	976110	976334	.	+	0	ID=ColletesGigas_000040-T1.cds;Parent=ColletesGigas_000040-T1;
WUUM01000001.1	funannotate	gene	977695	978506	.	+	.	ID=ColletesGigas_000041;
WUUM01000001.1	funannotate	mRNA	977695	978506	.	+	.	ID=ColletesGigas_000041-T1;Parent=ColletesGigas_000041;product=hypothetical protein;
WUUM01000001.1	funannotate	exon	977695	977894	.	+	.	ID=ColletesGigas_000041-T1.exon1;Parent=ColletesGigas_000041-T1;
WUUM01000001.1	funannotate	exon	978230	978298	.	+	.	ID=ColletesGigas_000041-T1.exon2;Parent=ColletesGigas_000041-T1;
WUUM01000001.1	funannotate	exon	978437	978506	.	+	.	ID=ColletesGigas_000041-T1.exon3;Parent=ColletesGigas_000041-T1;
WUUM01000001.1	funannotate	CDS	977695	977894	.	+	0	ID=ColletesGigas_000041-T1.cds;Parent=ColletesGigas_000041-T1;
WUUM01000001.1	funannotate	CDS	978230	978298	.	+	1	ID=ColletesGigas_000041-T1.cds;Parent=ColletesGigas_000041-T1;
WUUM01000001.1	funannotate	CDS	978437	978506	.	+	1	ID=ColletesGigas_000041-T1.cds;Parent=ColletesGigas_000041-T1;
WUUM01000001.1	funannotate	gene	979332	983218	.	+	.	ID=ColletesGigas_000042;
WUUM01000001.1	funannotate	mRNA	979332	983218	.	+	.	ID=ColletesGigas_000042-T1;Parent=ColletesGigas_000042;product=hypothetical protein;
WUUM01000001.1	funannotate	exon	979332	979494	.	+	.	ID=ColletesGigas_000042-T1.exon1;Parent=ColletesGigas_000042-T1;
WUUM01000001.1	funannotate	exon	980800	980928	.	+	.	ID=ColletesGigas_000042-T1.exon2;Parent=ColletesGigas_000042-T1;
WUUM01000001.1	funannotate	exon	981702	981721	.	+	.	ID=ColletesGigas_000042-T1.exon3;Parent=ColletesGigas_000042-T1;
WUUM01000001.1	funannotate	exon	981754	981909	.	+	.	ID=ColletesGigas_000042-T1.exon4;Parent=ColletesGigas_000042-T1;
WUUM01000001.1	funannotate	exon	983132	983218	.	+	.	ID=ColletesGigas_000042-T1.exon5;Parent=ColletesGigas_000042-T1;
WUUM01000001.1	funannotate	CDS	979332	979494	.	+	0	ID=ColletesGigas_000042-T1.cds;Parent=ColletesGigas_000042-T1;
WUUM01000001.1	funannotate	CDS	980800	980928	.	+	2	ID=ColletesGigas_000042-T1.cds;Parent=ColletesGigas_000042-T1;
WUUM01000001.1	funannotate	CDS	981702	981721	.	+	2	ID=ColletesGigas_000042-T1.cds;Parent=ColletesGigas_000042-T1;
WUUM01000001.1	funannotate	CDS	981754	981909	.	+	0	ID=ColletesGigas_000042-T1.cds;Parent=ColletesGigas_000042-T1;
WUUM01000001.1	funannotate	CDS	983132	983218	.	+	0	ID=ColletesGigas_000042-T1.cds;Parent=ColletesGigas_000042-T1;
WUUM01000001.1	funannotate	gene	999918	1000281	.	-	.	ID=ColletesGigas_000043;
WUUM01000001.1	funannotate	mRNA	999918	1000281	.	-	.	ID=ColletesGigas_000043-T1;Parent=ColletesGigas_000043;product=hypothetical protein;
WUUM01000001.1	funannotate	exon	1000215	1000281	.	-	.	ID=ColletesGigas_000043-T1.exon1;Parent=ColletesGigas_000043-T1;
WUUM01000001.1	funannotate	exon	999918	1000111	.	-	.	ID=ColletesGigas_000043-T1.exon2;Parent=ColletesGigas_000043-T1;
WUUM01000001.1	funannotate	CDS	1000215	1000281	.	-	0	ID=ColletesGigas_000043-T1.cds;Parent=ColletesGigas_000043-T1;
WUUM01000001.1	funannotate	CDS	999918	1000111	.	-	2	ID=ColletesGigas_000043-T1.cds;Parent=ColletesGigas_000043-T1;
WUUM01000001.1	funannotate	gene	1012292	1016385	.	+	.	ID=ColletesGigas_000044;
WUUM01000001.1	funannotate	mRNA	1012292	1016385	.	+	.	ID=ColletesGigas_000044-T1;Parent=ColletesGigas_000044;product=hypothetical protein;
WUUM01000001.1	funannotate	exon	1012292	1012443	.	+	.	ID=ColletesGigas_000044-T1.exon1;Parent=ColletesGigas_000044-T1;
WUUM01000001.1	funannotate	exon	1012483	1012492	.	+	.	ID=ColletesGigas_000044-T1.exon2;Parent=ColletesGigas_000044-T1;
WUUM01000001.1	funannotate	exon	1012633	1012760	.	+	.	ID=ColletesGigas_000044-T1.exon3;Parent=ColletesGigas_000044-T1;
WUUM01000001.1	funannotate	exon	1016274	1016385	.	+	.	ID=ColletesGigas_000044-T1.exon4;Parent=ColletesGigas_000044-T1;
WUUM01000001.1	funannotate	CDS	1012292	1012443	.	+	0	ID=ColletesGigas_000044-T1.cds;Parent=ColletesGigas_000044-T1;
WUUM01000001.1	funannotate	CDS	1012483	1012492	.	+	1	ID=ColletesGigas_000044-T1.cds;Parent=ColletesGigas_000044-T1;
WUUM01000001.1	funannotate	CDS	1012633	1012760	.	+	0	ID=ColletesGigas_000044-T1.cds;Parent=ColletesGigas_000044-T1;
WUUM01000001.1	funannotate	CDS	1016274	1016385	.	+	1	ID=ColletesGigas_000044-T1.cds;Parent=ColletesGigas_000044-T1;
WUUM01000001.1	funannotate	gene	1051855	1053800	.	-	.	ID=ColletesGigas_000045;
WUUM01000001.1	funannotate	mRNA	1051855	1053800	.	-	.	ID=ColletesGigas_000045-T1;Parent=ColletesGigas_000045;product=hypothetical protein;
WUUM01000001.1	funannotate	exon	1053682	1053800	.	-	.	ID=ColletesGigas_000045-T1.exon1;Parent=ColletesGigas_000045-T1;
WUUM01000001.1	funannotate	exon	1053276	1053597	.	-	.	ID=ColletesGigas_000045-T1.exon2;Parent=ColletesGigas_000045-T1;
WUUM01000001.1	funannotate	exon	1052861	1052886	.	-	.	ID=ColletesGigas_000045-T1.exon3;Parent=ColletesGigas_000045-T1;
WUUM01000001.1	funannotate	exon	1051855	1051957	.	-	.	ID=ColletesGigas_000045-T1.exon4;Parent=ColletesGigas_000045-T1;
WUUM01000001.1	funannotate	CDS	1053682	1053800	.	-	0	ID=ColletesGigas_000045-T1.cds;Parent=ColletesGigas_000045-T1;
WUUM01000001.1	funannotate	CDS	1053276	1053597	.	-	1	ID=ColletesGigas_000045-T1.cds;Parent=ColletesGigas_000045-T1;
WUUM01000001.1	funannotate	CDS	1052861	1052886	.	-	0	ID=ColletesGigas_000045-T1.cds;Parent=ColletesGigas_000045-T1;
WUUM01000001.1	funannotate	CDS	1051855	1051957	.	-	1	ID=ColletesGigas_000045-T1.cds;Parent=ColletesGigas_000045-T1;
WUUM01000001.1	funannotate	gene	1062989	1065616	.	+	.	ID=ColletesGigas_000046;
WUUM01000001.1	funannotate	mRNA	1062989	1065616	.	+	.	ID=ColletesGigas_000046-T1;Parent=ColletesGigas_000046;product=hypothetical protein;Ontology_term=GO:0005515;Dbxref=InterPro:IPR001611,InterPro:IPR032675,InterPro:IPR003591;note=SECRETED:SignalP(1-16),EggNog:ENOG41036RG,COG:T,TransMembrane:1 (n3-11c16/17o826-846i);
WUUM01000001.1	funannotate	exon	1062989	1065616	.	+	.	ID=ColletesGigas_000046-T1.exon1;Parent=ColletesGigas_000046-T1;
WUUM01000001.1	funannotate	CDS	1062989	1065616	.	+	0	ID=ColletesGigas_000046-T1.cds;Parent=ColletesGigas_000046-T1;
WUUM01000001.1	funannotate	gene	1073858	1074906	.	-	.	ID=ColletesGigas_000047;
WUUM01000001.1	funannotate	mRNA	1073858	1074906	.	-	.	ID=ColletesGigas_000047-T1;Parent=ColletesGigas_000047;product=hypothetical protein;note=TransMembrane:1 (o31-50i);
WUUM01000001.1	funannotate	exon	1074805	1074906	.	-	.	ID=ColletesGigas_000047-T1.exon1;Parent=ColletesGigas_000047-T1;
WUUM01000001.1	funannotate	exon	1074621	1074742	.	-	.	ID=ColletesGigas_000047-T1.exon2;Parent=ColletesGigas_000047-T1;
WUUM01000001.1	funannotate	exon	1073858	1073969	.	-	.	ID=ColletesGigas_000047-T1.exon3;Parent=ColletesGigas_000047-T1;
WUUM01000001.1	funannotate	CDS	1074805	1074906	.	-	0	ID=ColletesGigas_000047-T1.cds;Parent=ColletesGigas_000047-T1;
WUUM01000001.1	funannotate	CDS	1074621	1074742	.	-	0	ID=ColletesGigas_000047-T1.cds;Parent=ColletesGigas_000047-T1;
WUUM01000001.1	funannotate	CDS	1073858	1073969	.	-	1	ID=ColletesGigas_000047-T1.cds;Parent=ColletesGigas_000047-T1;
WUUM01000001.1	funannotate	gene	1113931	1124939	.	-	.	ID=ColletesGigas_000048;Name=TIM2;
WUUM01000001.1	funannotate	mRNA	1113931	1124939	.	-	.	ID=ColletesGigas_000048-T1;Parent=ColletesGigas_000048;product=Timeless protein;Dbxref=InterPro:IPR006906;note=COG:L,EggNog:ENOG41035R2;
WUUM01000001.1	funannotate	exon	1124832	1124939	.	-	.	ID=ColletesGigas_000048-T1.exon1;Parent=ColletesGigas_000048-T1;
WUUM01000001.1	funannotate	exon	1123419	1123587	.	-	.	ID=ColletesGigas_000048-T1.exon2;Parent=ColletesGigas_000048-T1;
WUUM01000001.1	funannotate	exon	1122601	1122669	.	-	.	ID=ColletesGigas_000048-T1.exon3;Parent=ColletesGigas_000048-T1;
WUUM01000001.1	funannotate	exon	1122292	1122449	.	-	.	ID=ColletesGigas_000048-T1.exon4;Parent=ColletesGigas_000048-T1;
WUUM01000001.1	funannotate	exon	1121839	1121970	.	-	.	ID=ColletesGigas_000048-T1.exon5;Parent=ColletesGigas_000048-T1;
WUUM01000001.1	funannotate	exon	1121679	1121774	.	-	.	ID=ColletesGigas_000048-T1.exon6;Parent=ColletesGigas_000048-T1;
WUUM01000001.1	funannotate	exon	1121240	1121403	.	-	.	ID=ColletesGigas_000048-T1.exon7;Parent=ColletesGigas_000048-T1;
WUUM01000001.1	funannotate	exon	1119423	1119540	.	-	.	ID=ColletesGigas_000048-T1.exon8;Parent=ColletesGigas_000048-T1;
WUUM01000001.1	funannotate	exon	1117236	1117495	.	-	.	ID=ColletesGigas_000048-T1.exon9;Parent=ColletesGigas_000048-T1;
WUUM01000001.1	funannotate	exon	1116831	1116963	.	-	.	ID=ColletesGigas_000048-T1.exon10;Parent=ColletesGigas_000048-T1;
WUUM01000001.1	funannotate	exon	1116604	1116758	.	-	.	ID=ColletesGigas_000048-T1.exon11;Parent=ColletesGigas_000048-T1;
WUUM01000001.1	funannotate	exon	1114438	1114571	.	-	.	ID=ColletesGigas_000048-T1.exon12;Parent=ColletesGigas_000048-T1;
WUUM01000001.1	funannotate	exon	1114209	1114359	.	-	.	ID=ColletesGigas_000048-T1.exon13;Parent=ColletesGigas_000048-T1;
WUUM01000001.1	funannotate	exon	1114037	1114115	.	-	.	ID=ColletesGigas_000048-T1.exon14;Parent=ColletesGigas_000048-T1;
WUUM01000001.1	funannotate	exon	1113931	1113999	.	-	.	ID=ColletesGigas_000048-T1.exon15;Parent=ColletesGigas_000048-T1;
WUUM01000001.1	funannotate	CDS	1124832	1124939	.	-	0	ID=ColletesGigas_000048-T1.cds;Parent=ColletesGigas_000048-T1;
WUUM01000001.1	funannotate	CDS	1123419	1123587	.	-	0	ID=ColletesGigas_000048-T1.cds;Parent=ColletesGigas_000048-T1;
WUUM01000001.1	funannotate	CDS	1122601	1122669	.	-	2	ID=ColletesGigas_000048-T1.cds;Parent=ColletesGigas_000048-T1;
WUUM01000001.1	funannotate	CDS	1122292	1122449	.	-	2	ID=ColletesGigas_000048-T1.cds;Parent=ColletesGigas_000048-T1;
WUUM01000001.1	funannotate	CDS	1121839	1121970	.	-	0	ID=ColletesGigas_000048-T1.cds;Parent=ColletesGigas_000048-T1;
WUUM01000001.1	funannotate	CDS	1121679	1121774	.	-	0	ID=ColletesGigas_000048-T1.cds;Parent=ColletesGigas_000048-T1;
WUUM01000001.1	funannotate	CDS	1121240	1121403	.	-	0	ID=ColletesGigas_000048-T1.cds;Parent=ColletesGigas_000048-T1;
WUUM01000001.1	funannotate	CDS	1119423	1119540	.	-	1	ID=ColletesGigas_000048-T1.cds;Parent=ColletesGigas_000048-T1;
WUUM01000001.1	funannotate	CDS	1117236	1117495	.	-	0	ID=ColletesGigas_000048-T1.cds;Parent=ColletesGigas_000048-T1;
WUUM01000001.1	funannotate	CDS	1116831	1116963	.	-	1	ID=ColletesGigas_000048-T1.cds;Parent=ColletesGigas_000048-T1;
WUUM01000001.1	funannotate	CDS	1116604	1116758	.	-	0	ID=ColletesGigas_000048-T1.cds;Parent=ColletesGigas_000048-T1;
WUUM01000001.1	funannotate	CDS	1114438	1114571	.	-	1	ID=ColletesGigas_000048-T1.cds;Parent=ColletesGigas_000048-T1;
WUUM01000001.1	funannotate	CDS	1114209	1114359	.	-	2	ID=ColletesGigas_000048-T1.cds;Parent=ColletesGigas_000048-T1;
WUUM01000001.1	funannotate	CDS	1114037	1114115	.	-	1	ID=ColletesGigas_000048-T1.cds;Parent=ColletesGigas_000048-T1;
WUUM01000001.1	funannotate	CDS	1113931	1113999	.	-	0	ID=ColletesGigas_000048-T1.cds;Parent=ColletesGigas_000048-T1;
WUUM01000001.1	funannotate	gene	1143837	1145554	.	-	.	ID=ColletesGigas_000049;
WUUM01000001.1	funannotate	mRNA	1143837	1145554	.	-	.	ID=ColletesGigas_000049-T1;Parent=ColletesGigas_000049;product=hypothetical protein;
WUUM01000001.1	funannotate	exon	1145498	1145554	.	-	.	ID=ColletesGigas_000049-T1.exon1;Parent=ColletesGigas_000049-T1;
WUUM01000001.1	funannotate	exon	1143837	1143962	.	-	.	ID=ColletesGigas_000049-T1.exon2;Parent=ColletesGigas_000049-T1;
WUUM01000001.1	funannotate	CDS	1145498	1145554	.	-	0	ID=ColletesGigas_000049-T1.cds;Parent=ColletesGigas_000049-T1;
WUUM01000001.1	funannotate	CDS	1143837	1143962	.	-	0	ID=ColletesGigas_000049-T1.cds;Parent=ColletesGigas_000049-T1;
WUUM01000001.1	funannotate	gene	1163999	1165136	.	-	.	ID=ColletesGigas_000050;
WUUM01000001.1	funannotate	mRNA	1163999	1165136	.	-	.	ID=ColletesGigas_000050-T1;Parent=ColletesGigas_000050;product=hypothetical protein;note=EggNog:ENOG4103H0U;
WUUM01000001.1	funannotate	exon	1164567	1165136	.	-	.	ID=ColletesGigas_000050-T1.exon1;Parent=ColletesGigas_000050-T1;
WUUM01000001.1	funannotate	exon	1163999	1164541	.	-	.	ID=ColletesGigas_000050-T1.exon2;Parent=ColletesGigas_000050-T1;
WUUM01000001.1	funannotate	CDS	1164567	1165136	.	-	0	ID=ColletesGigas_000050-T1.cds;Parent=ColletesGigas_000050-T1;
WUUM01000001.1	funannotate	CDS	1163999	1164541	.	-	0	ID=ColletesGigas_000050-T1.cds;Parent=ColletesGigas_000050-T1;
WUUM01000001.1	funannotate	gene	1184662	1198521	.	-	.	ID=ColletesGigas_000051;
WUUM01000001.1	funannotate	mRNA	1184662	1198521	.	-	.	ID=ColletesGigas_000051-T1;Parent=ColletesGigas_000051;product=hypothetical protein;Ontology_term=GO:0016021,GO:0055085;Dbxref=InterPro:IPR004837;note=COG:P,BUSCO:EOG091B04W7,TransMembrane:13 (o6-26i47-68o74-95i107-126o132-156i317-337o349-369i381-402o408-428i437-457o477-501i522-543o549-570i),EggNog:ENOG4103794;
WUUM01000001.1	funannotate	exon	1198436	1198521	.	-	.	ID=ColletesGigas_000051-T1.exon1;Parent=ColletesGigas_000051-T1;
WUUM01000001.1	funannotate	exon	1196604	1196929	.	-	.	ID=ColletesGigas_000051-T1.exon2;Parent=ColletesGigas_000051-T1;
WUUM01000001.1	funannotate	exon	1191582	1191662	.	-	.	ID=ColletesGigas_000051-T1.exon3;Parent=ColletesGigas_000051-T1;
WUUM01000001.1	funannotate	exon	1190864	1190983	.	-	.	ID=ColletesGigas_000051-T1.exon4;Parent=ColletesGigas_000051-T1;
WUUM01000001.1	funannotate	exon	1189148	1189318	.	-	.	ID=ColletesGigas_000051-T1.exon5;Parent=ColletesGigas_000051-T1;
WUUM01000001.1	funannotate	exon	1187707	1188033	.	-	.	ID=ColletesGigas_000051-T1.exon6;Parent=ColletesGigas_000051-T1;
WUUM01000001.1	funannotate	exon	1186652	1186770	.	-	.	ID=ColletesGigas_000051-T1.exon7;Parent=ColletesGigas_000051-T1;
WUUM01000001.1	funannotate	exon	1186392	1186545	.	-	.	ID=ColletesGigas_000051-T1.exon8;Parent=ColletesGigas_000051-T1;
WUUM01000001.1	funannotate	exon	1185188	1185549	.	-	.	ID=ColletesGigas_000051-T1.exon9;Parent=ColletesGigas_000051-T1;
WUUM01000001.1	funannotate	exon	1184662	1184739	.	-	.	ID=ColletesGigas_000051-T1.exon10;Parent=ColletesGigas_000051-T1;
WUUM01000001.1	funannotate	CDS	1198436	1198521	.	-	0	ID=ColletesGigas_000051-T1.cds;Parent=ColletesGigas_000051-T1;
WUUM01000001.1	funannotate	CDS	1196604	1196929	.	-	1	ID=ColletesGigas_000051-T1.cds;Parent=ColletesGigas_000051-T1;
WUUM01000001.1	funannotate	CDS	1191582	1191662	.	-	2	ID=ColletesGigas_000051-T1.cds;Parent=ColletesGigas_000051-T1;
WUUM01000001.1	funannotate	CDS	1190864	1190983	.	-	2	ID=ColletesGigas_000051-T1.cds;Parent=ColletesGigas_000051-T1;
WUUM01000001.1	funannotate	CDS	1189148	1189318	.	-	2	ID=ColletesGigas_000051-T1.cds;Parent=ColletesGigas_000051-T1;
WUUM01000001.1	funannotate	CDS	1187707	1188033	.	-	2	ID=ColletesGigas_000051-T1.cds;Parent=ColletesGigas_000051-T1;
WUUM01000001.1	funannotate	CDS	1186652	1186770	.	-	2	ID=ColletesGigas_000051-T1.cds;Parent=ColletesGigas_000051-T1;
WUUM01000001.1	funannotate	CDS	1186392	1186545	.	-	0	ID=ColletesGigas_000051-T1.cds;Parent=ColletesGigas_000051-T1;
WUUM01000001.1	funannotate	CDS	1185188	1185549	.	-	2	ID=ColletesGigas_000051-T1.cds;Parent=ColletesGigas_000051-T1;
WUUM01000001.1	funannotate	CDS	1184662	1184739	.	-	0	ID=ColletesGigas_000051-T1.cds;Parent=ColletesGigas_000051-T1;
WUUM01000001.1	funannotate	gene	1204676	1211029	.	-	.	ID=ColletesGigas_000052;
WUUM01000001.1	funannotate	mRNA	1204676	1211029	.	-	.	ID=ColletesGigas_000052-T1;Parent=ColletesGigas_000052;product=hypothetical protein;Ontology_term=GO:0008194;Dbxref=InterPro:IPR002213;note=TransMembrane:1 (o216-240i),COG:G,EggNog:ENOG41033B3;
WUUM01000001.1	funannotate	exon	1210940	1211029	.	-	.	ID=ColletesGigas_000052-T1.exon1;Parent=ColletesGigas_000052-T1;
WUUM01000001.1	funannotate	exon	1210556	1210751	.	-	.	ID=ColletesGigas_000052-T1.exon2;Parent=ColletesGigas_000052-T1;
WUUM01000001.1	funannotate	exon	1205535	1205754	.	-	.	ID=ColletesGigas_000052-T1.exon3;Parent=ColletesGigas_000052-T1;
WUUM01000001.1	funannotate	exon	1204676	1204952	.	-	.	ID=ColletesGigas_000052-T1.exon4;Parent=ColletesGigas_000052-T1;
WUUM01000001.1	funannotate	CDS	1210940	1211029	.	-	0	ID=ColletesGigas_000052-T1.cds;Parent=ColletesGigas_000052-T1;
WUUM01000001.1	funannotate	CDS	1210556	1210751	.	-	0	ID=ColletesGigas_000052-T1.cds;Parent=ColletesGigas_000052-T1;
WUUM01000001.1	funannotate	CDS	1205535	1205754	.	-	2	ID=ColletesGigas_000052-T1.cds;Parent=ColletesGigas_000052-T1;
WUUM01000001.1	funannotate	CDS	1204676	1204952	.	-	1	ID=ColletesGigas_000052-T1.cds;Parent=ColletesGigas_000052-T1;
WUUM01000001.1	funannotate	gene	1211977	1215447	.	-	.	ID=ColletesGigas_000053;
WUUM01000001.1	funannotate	mRNA	1211977	1215447	.	-	.	ID=ColletesGigas_000053-T1;Parent=ColletesGigas_000053;product=hypothetical protein;Ontology_term=GO:0008194;Dbxref=InterPro:IPR002213;note=COG:G,EggNog:ENOG41033B3,SECRETED:SignalP(1-19);
WUUM01000001.1	funannotate	exon	1214825	1215447	.	-	.	ID=ColletesGigas_000053-T1.exon1;Parent=ColletesGigas_000053-T1;
WUUM01000001.1	funannotate	exon	1213373	1213803	.	-	.	ID=ColletesGigas_000053-T1.exon2;Parent=ColletesGigas_000053-T1;
WUUM01000001.1	funannotate	exon	1211977	1212299	.	-	.	ID=ColletesGigas_000053-T1.exon3;Parent=ColletesGigas_000053-T1;
WUUM01000001.1	funannotate	CDS	1214825	1215447	.	-	0	ID=ColletesGigas_000053-T1.cds;Parent=ColletesGigas_000053-T1;
WUUM01000001.1	funannotate	CDS	1213373	1213803	.	-	1	ID=ColletesGigas_000053-T1.cds;Parent=ColletesGigas_000053-T1;
WUUM01000001.1	funannotate	CDS	1211977	1212299	.	-	2	ID=ColletesGigas_000053-T1.cds;Parent=ColletesGigas_000053-T1;
WUUM01000001.1	funannotate	gene	1225364	1225840	.	-	.	ID=ColletesGigas_000054;
WUUM01000001.1	funannotate	mRNA	1225364	1225840	.	-	.	ID=ColletesGigas_000054-T1;Parent=ColletesGigas_000054;product=hypothetical protein;
WUUM01000001.1	funannotate	exon	1225633	1225840	.	-	.	ID=ColletesGigas_000054-T1.exon1;Parent=ColletesGigas_000054-T1;
WUUM01000001.1	funannotate	exon	1225364	1225536	.	-	.	ID=ColletesGigas_000054-T1.exon2;Parent=ColletesGigas_000054-T1;
WUUM01000001.1	funannotate	CDS	1225633	1225840	.	-	0	ID=ColletesGigas_000054-T1.cds;Parent=ColletesGigas_000054-T1;
WUUM01000001.1	funannotate	CDS	1225364	1225536	.	-	2	ID=ColletesGigas_000054-T1.cds;Parent=ColletesGigas_000054-T1;
WUUM01000001.1	funannotate	gene	1227627	1227893	.	-	.	ID=ColletesGigas_000055;
WUUM01000001.1	funannotate	mRNA	1227627	1227893	.	-	.	ID=ColletesGigas_000055-T1;Parent=ColletesGigas_000055;product=hypothetical protein;
WUUM01000001.1	funannotate	exon	1227627	1227893	.	-	.	ID=ColletesGigas_000055-T1.exon1;Parent=ColletesGigas_000055-T1;
WUUM01000001.1	funannotate	CDS	1227627	1227893	.	-	0	ID=ColletesGigas_000055-T1.cds;Parent=ColletesGigas_000055-T1;
WUUM01000001.1	funannotate	gene	1246633	1246796	.	-	.	ID=ColletesGigas_000056;
WUUM01000001.1	funannotate	mRNA	1246633	1246796	.	-	.	ID=ColletesGigas_000056-T1;Parent=ColletesGigas_000056;product=hypothetical protein;
WUUM01000001.1	funannotate	exon	1246633	1246796	.	-	.	ID=ColletesGigas_000056-T1.exon1;Parent=ColletesGigas_000056-T1;
WUUM01000001.1	funannotate	CDS	1246633	1246796	.	-	0	ID=ColletesGigas_000056-T1.cds;Parent=ColletesGigas_000056-T1;
WUUM01000001.1	funannotate	gene	1265696	1266068	.	+	.	ID=ColletesGigas_000057;
WUUM01000001.1	funannotate	mRNA	1265696	1266068	.	+	.	ID=ColletesGigas_000057-T1;Parent=ColletesGigas_000057;product=hypothetical protein;
WUUM01000001.1	funannotate	exon	1265696	1265779	.	+	.	ID=ColletesGigas_000057-T1.exon1;Parent=ColletesGigas_000057-T1;
WUUM01000001.1	funannotate	exon	1265832	1266068	.	+	.	ID=ColletesGigas_000057-T1.exon2;Parent=ColletesGigas_000057-T1;
WUUM01000001.1	funannotate	CDS	1265696	1265779	.	+	0	ID=ColletesGigas_000057-T1.cds;Parent=ColletesGigas_000057-T1;
WUUM01000001.1	funannotate	CDS	1265832	1266068	.	+	0	ID=ColletesGigas_000057-T1.cds;Parent=ColletesGigas_000057-T1;
WUUM01000001.1	funannotate	gene	1297536	1306949	.	-	.	ID=ColletesGigas_000058;
WUUM01000001.1	funannotate	mRNA	1297536	1306949	.	-	.	ID=ColletesGigas_000058-T1;Parent=ColletesGigas_000058;product=hypothetical protein;Dbxref=InterPro:IPR037385,InterPro:IPR000313;note=EggNog:ENOG41038XX,COG:S;
WUUM01000001.1	funannotate	exon	1306854	1306949	.	-	.	ID=ColletesGigas_000058-T1.exon1;Parent=ColletesGigas_000058-T1;
WUUM01000001.1	funannotate	exon	1306636	1306783	.	-	.	ID=ColletesGigas_000058-T1.exon2;Parent=ColletesGigas_000058-T1;
WUUM01000001.1	funannotate	exon	1302784	1303027	.	-	.	ID=ColletesGigas_000058-T1.exon3;Parent=ColletesGigas_000058-T1;
WUUM01000001.1	funannotate	exon	1297536	1297764	.	-	.	ID=ColletesGigas_000058-T1.exon4;Parent=ColletesGigas_000058-T1;
WUUM01000001.1	funannotate	CDS	1306854	1306949	.	-	0	ID=ColletesGigas_000058-T1.cds;Parent=ColletesGigas_000058-T1;
WUUM01000001.1	funannotate	CDS	1306636	1306783	.	-	0	ID=ColletesGigas_000058-T1.cds;Parent=ColletesGigas_000058-T1;
WUUM01000001.1	funannotate	CDS	1302784	1303027	.	-	2	ID=ColletesGigas_000058-T1.cds;Parent=ColletesGigas_000058-T1;
WUUM01000001.1	funannotate	CDS	1297536	1297764	.	-	1	ID=ColletesGigas_000058-T1.cds;Parent=ColletesGigas_000058-T1;
WUUM01000001.1	funannotate	gene	1307637	1316525	.	-	.	ID=ColletesGigas_000059;
WUUM01000001.1	funannotate	mRNA	1307637	1316525	.	-	.	ID=ColletesGigas_000059-T1;Parent=ColletesGigas_000059;product=hypothetical protein;note=BUSCO:EOG091B00N6,COG:S,EggNog:ENOG41038XX;
WUUM01000001.1	funannotate	exon	1316336	1316525	.	-	.	ID=ColletesGigas_000059-T1.exon1;Parent=ColletesGigas_000059-T1;
WUUM01000001.1	funannotate	exon	1314108	1314256	.	-	.	ID=ColletesGigas_000059-T1.exon2;Parent=ColletesGigas_000059-T1;
WUUM01000001.1	funannotate	exon	1308878	1313929	.	-	.	ID=ColletesGigas_000059-T1.exon3;Parent=ColletesGigas_000059-T1;
WUUM01000001.1	funannotate	exon	1307637	1308527	.	-	.	ID=ColletesGigas_000059-T1.exon4;Parent=ColletesGigas_000059-T1;
WUUM01000001.1	funannotate	CDS	1316336	1316525	.	-	0	ID=ColletesGigas_000059-T1.cds;Parent=ColletesGigas_000059-T1;
WUUM01000001.1	funannotate	CDS	1314108	1314256	.	-	2	ID=ColletesGigas_000059-T1.cds;Parent=ColletesGigas_000059-T1;
WUUM01000001.1	funannotate	CDS	1308878	1313929	.	-	0	ID=ColletesGigas_000059-T1.cds;Parent=ColletesGigas_000059-T1;
WUUM01000001.1	funannotate	CDS	1307637	1308527	.	-	0	ID=ColletesGigas_000059-T1.cds;Parent=ColletesGigas_000059-T1;
WUUM01000001.1	funannotate	gene	1325155	1328630	.	-	.	ID=ColletesGigas_000060;
WUUM01000001.1	funannotate	mRNA	1325155	1328630	.	-	.	ID=ColletesGigas_000060-T1;Parent=ColletesGigas_000060;product=hypothetical protein;note=EggNog:ENOG41038XX,COG:S;
WUUM01000001.1	funannotate	exon	1328541	1328630	.	-	.	ID=ColletesGigas_000060-T1.exon1;Parent=ColletesGigas_000060-T1;
WUUM01000001.1	funannotate	exon	1325977	1326196	.	-	.	ID=ColletesGigas_000060-T1.exon2;Parent=ColletesGigas_000060-T1;
WUUM01000001.1	funannotate	exon	1325155	1325294	.	-	.	ID=ColletesGigas_000060-T1.exon3;Parent=ColletesGigas_000060-T1;
WUUM01000001.1	funannotate	CDS	1328541	1328630	.	-	0	ID=ColletesGigas_000060-T1.cds;Parent=ColletesGigas_000060-T1;
WUUM01000001.1	funannotate	CDS	1325977	1326196	.	-	0	ID=ColletesGigas_000060-T1.cds;Parent=ColletesGigas_000060-T1;
WUUM01000001.1	funannotate	CDS	1325155	1325294	.	-	2	ID=ColletesGigas_000060-T1.cds;Parent=ColletesGigas_000060-T1;
WUUM01000001.1	funannotate	gene	1337316	1337732	.	+	.	ID=ColletesGigas_000061;
WUUM01000001.1	funannotate	mRNA	1337316	1337732	.	+	.	ID=ColletesGigas_000061-T1;Parent=ColletesGigas_000061;product=hypothetical protein;
WUUM01000001.1	funannotate	exon	1337316	1337338	.	+	.	ID=ColletesGigas_000061-T1.exon1;Parent=ColletesGigas_000061-T1;
WUUM01000001.1	funannotate	exon	1337441	1337732	.	+	.	ID=ColletesGigas_000061-T1.exon2;Parent=ColletesGigas_000061-T1;
WUUM01000001.1	funannotate	CDS	1337316	1337338	.	+	0	ID=ColletesGigas_000061-T1.cds;Parent=ColletesGigas_000061-T1;
WUUM01000001.1	funannotate	CDS	1337441	1337732	.	+	1	ID=ColletesGigas_000061-T1.cds;Parent=ColletesGigas_000061-T1;
WUUM01000001.1	funannotate	gene	1363016	1363590	.	+	.	ID=ColletesGigas_000062;
WUUM01000001.1	funannotate	mRNA	1363016	1363590	.	+	.	ID=ColletesGigas_000062-T1;Parent=ColletesGigas_000062;product=hypothetical protein;
WUUM01000001.1	funannotate	exon	1363016	1363177	.	+	.	ID=ColletesGigas_000062-T1.exon1;Parent=ColletesGigas_000062-T1;
WUUM01000001.1	funannotate	exon	1363354	1363590	.	+	.	ID=ColletesGigas_000062-T1.exon2;Parent=ColletesGigas_000062-T1;
WUUM01000001.1	funannotate	CDS	1363016	1363177	.	+	0	ID=ColletesGigas_000062-T1.cds;Parent=ColletesGigas_000062-T1;
WUUM01000001.1	funannotate	CDS	1363354	1363590	.	+	0	ID=ColletesGigas_000062-T1.cds;Parent=ColletesGigas_000062-T1;
WUUM01000001.1	funannotate	gene	1373174	1374781	.	+	.	ID=ColletesGigas_000063;
WUUM01000001.1	funannotate	mRNA	1373174	1374781	.	+	.	ID=ColletesGigas_000063-T1;Parent=ColletesGigas_000063;product=hypothetical protein;
WUUM01000001.1	funannotate	exon	1373174	1373486	.	+	.	ID=ColletesGigas_000063-T1.exon1;Parent=ColletesGigas_000063-T1;
WUUM01000001.1	funannotate	exon	1373548	1373630	.	+	.	ID=ColletesGigas_000063-T1.exon2;Parent=ColletesGigas_000063-T1;
WUUM01000001.1	funannotate	exon	1374743	1374781	.	+	.	ID=ColletesGigas_000063-T1.exon3;Parent=ColletesGigas_000063-T1;
WUUM01000001.1	funannotate	CDS	1373174	1373486	.	+	0	ID=ColletesGigas_000063-T1.cds;Parent=ColletesGigas_000063-T1;
WUUM01000001.1	funannotate	CDS	1373548	1373630	.	+	2	ID=ColletesGigas_000063-T1.cds;Parent=ColletesGigas_000063-T1;
WUUM01000001.1	funannotate	CDS	1374743	1374781	.	+	0	ID=ColletesGigas_000063-T1.cds;Parent=ColletesGigas_000063-T1;
WUUM01000001.1	funannotate	gene	1389723	1391246	.	-	.	ID=ColletesGigas_000064;
WUUM01000001.1	funannotate	mRNA	1389723	1391246	.	-	.	ID=ColletesGigas_000064-T1;Parent=ColletesGigas_000064;product=hypothetical protein;
WUUM01000001.1	funannotate	exon	1391162	1391246	.	-	.	ID=ColletesGigas_000064-T1.exon1;Parent=ColletesGigas_000064-T1;
WUUM01000001.1	funannotate	exon	1389911	1390027	.	-	.	ID=ColletesGigas_000064-T1.exon2;Parent=ColletesGigas_000064-T1;
WUUM01000001.1	funannotate	exon	1389723	1389826	.	-	.	ID=ColletesGigas_000064-T1.exon3;Parent=ColletesGigas_000064-T1;
WUUM01000001.1	funannotate	CDS	1391162	1391246	.	-	0	ID=ColletesGigas_000064-T1.cds;Parent=ColletesGigas_000064-T1;
WUUM01000001.1	funannotate	CDS	1389911	1390027	.	-	2	ID=ColletesGigas_000064-T1.cds;Parent=ColletesGigas_000064-T1;
WUUM01000001.1	funannotate	CDS	1389723	1389826	.	-	2	ID=ColletesGigas_000064-T1.cds;Parent=ColletesGigas_000064-T1;
WUUM01000001.1	funannotate	gene	1413330	1413671	.	+	.	ID=ColletesGigas_000065;
WUUM01000001.1	funannotate	mRNA	1413330	1413671	.	+	.	ID=ColletesGigas_000065-T1;Parent=ColletesGigas_000065;product=hypothetical protein;
WUUM01000001.1	funannotate	exon	1413330	1413671	.	+	.	ID=ColletesGigas_000065-T1.exon1;Parent=ColletesGigas_000065-T1;
WUUM01000001.1	funannotate	CDS	1413330	1413671	.	+	0	ID=ColletesGigas_000065-T1.cds;Parent=ColletesGigas_000065-T1;
WUUM01000001.1	funannotate	gene	1414503	1414859	.	-	.	ID=ColletesGigas_000066;
WUUM01000001.1	funannotate	mRNA	1414503	1414859	.	-	.	ID=ColletesGigas_000066-T1;Parent=ColletesGigas_000066;product=hypothetical protein;
WUUM01000001.1	funannotate	exon	1414503	1414859	.	-	.	ID=ColletesGigas_000066-T1.exon1;Parent=ColletesGigas_000066-T1;
WUUM01000001.1	funannotate	CDS	1414503	1414859	.	-	0	ID=ColletesGigas_000066-T1.cds;Parent=ColletesGigas_000066-T1;
WUUM01000001.1	funannotate	gene	1429258	1433126	.	-	.	ID=ColletesGigas_000067;
WUUM01000001.1	funannotate	mRNA	1429258	1433126	.	-	.	ID=ColletesGigas_000067-T1;Parent=ColletesGigas_000067;product=hypothetical protein;Dbxref=InterPro:IPR037385;note=EggNog:ENOG41038XX,COG:S;
WUUM01000001.1	funannotate	exon	1432885	1433126	.	-	.	ID=ColletesGigas_000067-T1.exon1;Parent=ColletesGigas_000067-T1;
WUUM01000001.1	funannotate	exon	1430240	1430363	.	-	.	ID=ColletesGigas_000067-T1.exon2;Parent=ColletesGigas_000067-T1;
WUUM01000001.1	funannotate	exon	1429258	1429428	.	-	.	ID=ColletesGigas_000067-T1.exon3;Parent=ColletesGigas_000067-T1;
WUUM01000001.1	funannotate	CDS	1432885	1433126	.	-	0	ID=ColletesGigas_000067-T1.cds;Parent=ColletesGigas_000067-T1;
WUUM01000001.1	funannotate	CDS	1430240	1430363	.	-	1	ID=ColletesGigas_000067-T1.cds;Parent=ColletesGigas_000067-T1;
WUUM01000001.1	funannotate	CDS	1429258	1429428	.	-	0	ID=ColletesGigas_000067-T1.cds;Parent=ColletesGigas_000067-T1;
WUUM01000001.1	funannotate	gene	1487741	1491798	.	-	.	ID=ColletesGigas_000068;
WUUM01000001.1	funannotate	mRNA	1487741	1491798	.	-	.	ID=ColletesGigas_000068-T1;Parent=ColletesGigas_000068;product=hypothetical protein;
WUUM01000001.1	funannotate	exon	1491744	1491798	.	-	.	ID=ColletesGigas_000068-T1.exon1;Parent=ColletesGigas_000068-T1;
WUUM01000001.1	funannotate	exon	1487741	1487899	.	-	.	ID=ColletesGigas_000068-T1.exon2;Parent=ColletesGigas_000068-T1;
WUUM01000001.1	funannotate	CDS	1491744	1491798	.	-	0	ID=ColletesGigas_000068-T1.cds;Parent=ColletesGigas_000068-T1;
WUUM01000001.1	funannotate	CDS	1487741	1487899	.	-	2	ID=ColletesGigas_000068-T1.cds;Parent=ColletesGigas_000068-T1;
WUUM01000001.1	funannotate	gene	1543832	1552661	.	+	.	ID=ColletesGigas_000069;
WUUM01000001.1	funannotate	mRNA	1543832	1552661	.	+	.	ID=ColletesGigas_000069-T1;Parent=ColletesGigas_000069;product=hypothetical protein;
WUUM01000001.1	funannotate	exon	1543832	1543968	.	+	.	ID=ColletesGigas_000069-T1.exon1;Parent=ColletesGigas_000069-T1;
WUUM01000001.1	funannotate	exon	1546761	1546915	.	+	.	ID=ColletesGigas_000069-T1.exon2;Parent=ColletesGigas_000069-T1;
WUUM01000001.1	funannotate	exon	1552591	1552661	.	+	.	ID=ColletesGigas_000069-T1.exon3;Parent=ColletesGigas_000069-T1;
WUUM01000001.1	funannotate	CDS	1543832	1543968	.	+	0	ID=ColletesGigas_000069-T1.cds;Parent=ColletesGigas_000069-T1;
WUUM01000001.1	funannotate	CDS	1546761	1546915	.	+	1	ID=ColletesGigas_000069-T1.cds;Parent=ColletesGigas_000069-T1;
WUUM01000001.1	funannotate	CDS	1552591	1552661	.	+	2	ID=ColletesGigas_000069-T1.cds;Parent=ColletesGigas_000069-T1;
WUUM01000001.1	funannotate	gene	1646539	1646959	.	-	.	ID=ColletesGigas_000070;
WUUM01000001.1	funannotate	mRNA	1646539	1646959	.	-	.	ID=ColletesGigas_000070-T1;Parent=ColletesGigas_000070;product=hypothetical protein;
WUUM01000001.1	funannotate	exon	1646539	1646959	.	-	.	ID=ColletesGigas_000070-T1.exon1;Parent=ColletesGigas_000070-T1;
WUUM01000001.1	funannotate	CDS	1646539	1646959	.	-	1	ID=ColletesGigas_000070-T1.cds;Parent=ColletesGigas_000070-T1;
WUUM01000001.1	funannotate	gene	1664429	1664802	.	+	.	ID=ColletesGigas_000071;
WUUM01000001.1	funannotate	mRNA	1664429	1664802	.	+	.	ID=ColletesGigas_000071-T1;Parent=ColletesGigas_000071;product=hypothetical protein;
WUUM01000001.1	funannotate	exon	1664429	1664490	.	+	.	ID=ColletesGigas_000071-T1.exon1;Parent=ColletesGigas_000071-T1;
WUUM01000001.1	funannotate	exon	1664616	1664802	.	+	.	ID=ColletesGigas_000071-T1.exon2;Parent=ColletesGigas_000071-T1;
WUUM01000001.1	funannotate	CDS	1664429	1664490	.	+	0	ID=ColletesGigas_000071-T1.cds;Parent=ColletesGigas_000071-T1;
WUUM01000001.1	funannotate	CDS	1664616	1664802	.	+	1	ID=ColletesGigas_000071-T1.cds;Parent=ColletesGigas_000071-T1;
WUUM01000001.1	funannotate	gene	1703997	1707318	.	-	.	ID=ColletesGigas_000072;
WUUM01000001.1	funannotate	mRNA	1703997	1707318	.	-	.	ID=ColletesGigas_000072-T1;Parent=ColletesGigas_000072;product=hypothetical protein;
WUUM01000001.1	funannotate	exon	1705847	1707318	.	-	.	ID=ColletesGigas_000072-T1.exon1;Parent=ColletesGigas_000072-T1;
WUUM01000001.1	funannotate	exon	1703997	1704105	.	-	.	ID=ColletesGigas_000072-T1.exon2;Parent=ColletesGigas_000072-T1;
WUUM01000001.1	funannotate	CDS	1705847	1707318	.	-	0	ID=ColletesGigas_000072-T1.cds;Parent=ColletesGigas_000072-T1;
WUUM01000001.1	funannotate	CDS	1703997	1704105	.	-	1	ID=ColletesGigas_000072-T1.cds;Parent=ColletesGigas_000072-T1;
WUUM01000001.1	funannotate	gene	1711171	1712627	.	-	.	ID=ColletesGigas_000073;
WUUM01000001.1	funannotate	mRNA	1711171	1712627	.	-	.	ID=ColletesGigas_000073-T1;Parent=ColletesGigas_000073;product=hypothetical protein;Ontology_term=GO:0005524,GO:0031072,GO:0051082,GO:0009408,GO:0006457;Dbxref=InterPro:IPR012724,InterPro:IPR008971,InterPro:IPR036410,InterPro:IPR001305,PFAM:PF01556,InterPro:IPR002939,InterPro:IPR036869,InterPro:IPR018253,InterPro:IPR001623,PFAM:PF00684,PFAM:PF00226;note=EggNog:ENOG41032Y7,BUSCO:EOG091B0CXW,COG:O;
WUUM01000001.1	funannotate	exon	1712496	1712627	.	-	.	ID=ColletesGigas_000073-T1.exon1;Parent=ColletesGigas_000073-T1;
WUUM01000001.1	funannotate	exon	1712123	1712417	.	-	.	ID=ColletesGigas_000073-T1.exon2;Parent=ColletesGigas_000073-T1;
WUUM01000001.1	funannotate	exon	1711671	1712010	.	-	.	ID=ColletesGigas_000073-T1.exon3;Parent=ColletesGigas_000073-T1;
WUUM01000001.1	funannotate	exon	1711171	1711600	.	-	.	ID=ColletesGigas_000073-T1.exon4;Parent=ColletesGigas_000073-T1;
WUUM01000001.1	funannotate	CDS	1712496	1712627	.	-	0	ID=ColletesGigas_000073-T1.cds;Parent=ColletesGigas_000073-T1;
WUUM01000001.1	funannotate	CDS	1712123	1712417	.	-	0	ID=ColletesGigas_000073-T1.cds;Parent=ColletesGigas_000073-T1;
WUUM01000001.1	funannotate	CDS	1711671	1712010	.	-	2	ID=ColletesGigas_000073-T1.cds;Parent=ColletesGigas_000073-T1;
WUUM01000001.1	funannotate	CDS	1711171	1711600	.	-	1	ID=ColletesGigas_000073-T1.cds;Parent=ColletesGigas_000073-T1;
WUUM01000001.1	funannotate	gene	1716243	1716711	.	+	.	ID=ColletesGigas_000074;Name=RPS24;
WUUM01000001.1	funannotate	mRNA	1716243	1716711	.	+	.	ID=ColletesGigas_000074-T1;Parent=ColletesGigas_000074;product=ribosomal 40S subunit protein S24B;Ontology_term=GO:0003735,GO:0005840,GO:0006412;Dbxref=InterPro:IPR018098,InterPro:IPR001976,InterPro:IPR012678;note=COG:J,EggNog:ENOG410378Q;
WUUM01000001.1	funannotate	exon	1716243	1716275	.	+	.	ID=ColletesGigas_000074-T1.exon1;Parent=ColletesGigas_000074-T1;
WUUM01000001.1	funannotate	exon	1716382	1716711	.	+	.	ID=ColletesGigas_000074-T1.exon2;Parent=ColletesGigas_000074-T1;
WUUM01000001.1	funannotate	CDS	1716243	1716275	.	+	0	ID=ColletesGigas_000074-T1.cds;Parent=ColletesGigas_000074-T1;
WUUM01000001.1	funannotate	CDS	1716382	1716711	.	+	0	ID=ColletesGigas_000074-T1.cds;Parent=ColletesGigas_000074-T1;
WUUM01000001.1	funannotate	gene	1719551	1720574	.	-	.	ID=ColletesGigas_000075;
WUUM01000001.1	funannotate	mRNA	1719551	1720574	.	-	.	ID=ColletesGigas_000075-T1;Parent=ColletesGigas_000075;product=hypothetical protein;
WUUM01000001.1	funannotate	exon	1720562	1720574	.	-	.	ID=ColletesGigas_000075-T1.exon1;Parent=ColletesGigas_000075-T1;
WUUM01000001.1	funannotate	exon	1720144	1720356	.	-	.	ID=ColletesGigas_000075-T1.exon2;Parent=ColletesGigas_000075-T1;
WUUM01000001.1	funannotate	exon	1719551	1719969	.	-	.	ID=ColletesGigas_000075-T1.exon3;Parent=ColletesGigas_000075-T1;
WUUM01000001.1	funannotate	CDS	1720562	1720574	.	-	0	ID=ColletesGigas_000075-T1.cds;Parent=ColletesGigas_000075-T1;
WUUM01000001.1	funannotate	CDS	1720144	1720356	.	-	2	ID=ColletesGigas_000075-T1.cds;Parent=ColletesGigas_000075-T1;
WUUM01000001.1	funannotate	CDS	1719551	1719969	.	-	2	ID=ColletesGigas_000075-T1.cds;Parent=ColletesGigas_000075-T1;
WUUM01000001.1	funannotate	gene	1724392	1727478	.	+	.	ID=ColletesGigas_000076;
WUUM01000001.1	funannotate	mRNA	1724392	1727478	.	+	.	ID=ColletesGigas_000076-T1;Parent=ColletesGigas_000076;product=hypothetical protein;Dbxref=InterPro:IPR013087;note=EggNog:ENOG410VQW1,COG:K;
WUUM01000001.1	funannotate	exon	1724392	1724553	.	+	.	ID=ColletesGigas_000076-T1.exon1;Parent=ColletesGigas_000076-T1;
WUUM01000001.1	funannotate	exon	1725404	1727404	.	+	.	ID=ColletesGigas_000076-T1.exon2;Parent=ColletesGigas_000076-T1;
WUUM01000001.1	funannotate	exon	1727449	1727478	.	+	.	ID=ColletesGigas_000076-T1.exon3;Parent=ColletesGigas_000076-T1;
WUUM01000001.1	funannotate	CDS	1724392	1724553	.	+	0	ID=ColletesGigas_000076-T1.cds;Parent=ColletesGigas_000076-T1;
WUUM01000001.1	funannotate	CDS	1725404	1727404	.	+	0	ID=ColletesGigas_000076-T1.cds;Parent=ColletesGigas_000076-T1;
WUUM01000001.1	funannotate	CDS	1727449	1727478	.	+	0	ID=ColletesGigas_000076-T1.cds;Parent=ColletesGigas_000076-T1;
WUUM01000001.1	funannotate	gene	1732313	1732782	.	+	.	ID=ColletesGigas_000077;
WUUM01000001.1	funannotate	mRNA	1732313	1732782	.	+	.	ID=ColletesGigas_000077-T1;Parent=ColletesGigas_000077;product=hypothetical protein;note=EggNog:ENOG4103569,COG:M;
WUUM01000001.1	funannotate	exon	1732313	1732537	.	+	.	ID=ColletesGigas_000077-T1.exon1;Parent=ColletesGigas_000077-T1;
WUUM01000001.1	funannotate	exon	1732744	1732782	.	+	.	ID=ColletesGigas_000077-T1.exon2;Parent=ColletesGigas_000077-T1;
WUUM01000001.1	funannotate	CDS	1732313	1732537	.	+	0	ID=ColletesGigas_000077-T1.cds;Parent=ColletesGigas_000077-T1;
WUUM01000001.1	funannotate	CDS	1732744	1732782	.	+	0	ID=ColletesGigas_000077-T1.cds;Parent=ColletesGigas_000077-T1;
WUUM01000001.1	funannotate	gene	1742542	1742805	.	-	.	ID=ColletesGigas_000078;
WUUM01000001.1	funannotate	mRNA	1742542	1742805	.	-	.	ID=ColletesGigas_000078-T1;Parent=ColletesGigas_000078;product=hypothetical protein;
WUUM01000001.1	funannotate	exon	1742761	1742805	.	-	.	ID=ColletesGigas_000078-T1.exon1;Parent=ColletesGigas_000078-T1;
WUUM01000001.1	funannotate	exon	1742542	1742733	.	-	.	ID=ColletesGigas_000078-T1.exon2;Parent=ColletesGigas_000078-T1;
WUUM01000001.1	funannotate	CDS	1742761	1742805	.	-	0	ID=ColletesGigas_000078-T1.cds;Parent=ColletesGigas_000078-T1;
WUUM01000001.1	funannotate	CDS	1742542	1742733	.	-	0	ID=ColletesGigas_000078-T1.cds;Parent=ColletesGigas_000078-T1;
WUUM01000001.1	funannotate	gene	1757178	1768326	.	+	.	ID=ColletesGigas_000079;
WUUM01000001.1	funannotate	mRNA	1757178	1768326	.	+	.	ID=ColletesGigas_000079-T1;Parent=ColletesGigas_000079;product=hypothetical protein;Ontology_term=GO:0005515;Dbxref=PFAM:PF13857,PFAM:PF12796,PFAM:PF13637,PFAM:PF13606,InterPro:IPR020683,InterPro:IPR036770,PFAM:PF00023,InterPro:IPR002110;note=EggNog:ENOG4103569,COG:M;
WUUM01000001.1	funannotate	exon	1757178	1757213	.	+	.	ID=ColletesGigas_000079-T1.exon1;Parent=ColletesGigas_000079-T1;
WUUM01000001.1	funannotate	exon	1759331	1759432	.	+	.	ID=ColletesGigas_000079-T1.exon2;Parent=ColletesGigas_000079-T1;
WUUM01000001.1	funannotate	exon	1760808	1760940	.	+	.	ID=ColletesGigas_000079-T1.exon3;Parent=ColletesGigas_000079-T1;
WUUM01000001.1	funannotate	exon	1761222	1761385	.	+	.	ID=ColletesGigas_000079-T1.exon4;Parent=ColletesGigas_000079-T1;
WUUM01000001.1	funannotate	exon	1761536	1761691	.	+	.	ID=ColletesGigas_000079-T1.exon5;Parent=ColletesGigas_000079-T1;
WUUM01000001.1	funannotate	exon	1761798	1761941	.	+	.	ID=ColletesGigas_000079-T1.exon6;Parent=ColletesGigas_000079-T1;
WUUM01000001.1	funannotate	exon	1762163	1762360	.	+	.	ID=ColletesGigas_000079-T1.exon7;Parent=ColletesGigas_000079-T1;
WUUM01000001.1	funannotate	exon	1762422	1762718	.	+	.	ID=ColletesGigas_000079-T1.exon8;Parent=ColletesGigas_000079-T1;
WUUM01000001.1	funannotate	exon	1763352	1763549	.	+	.	ID=ColletesGigas_000079-T1.exon9;Parent=ColletesGigas_000079-T1;
WUUM01000001.1	funannotate	exon	1763677	1763823	.	+	.	ID=ColletesGigas_000079-T1.exon10;Parent=ColletesGigas_000079-T1;
WUUM01000001.1	funannotate	exon	1763904	1764053	.	+	.	ID=ColletesGigas_000079-T1.exon11;Parent=ColletesGigas_000079-T1;
WUUM01000001.1	funannotate	exon	1764148	1764288	.	+	.	ID=ColletesGigas_000079-T1.exon12;Parent=ColletesGigas_000079-T1;
WUUM01000001.1	funannotate	exon	1764375	1764530	.	+	.	ID=ColletesGigas_000079-T1.exon13;Parent=ColletesGigas_000079-T1;
WUUM01000001.1	funannotate	exon	1764609	1764707	.	+	.	ID=ColletesGigas_000079-T1.exon14;Parent=ColletesGigas_000079-T1;
WUUM01000001.1	funannotate	exon	1764837	1765034	.	+	.	ID=ColletesGigas_000079-T1.exon15;Parent=ColletesGigas_000079-T1;
WUUM01000001.1	funannotate	exon	1765112	1765295	.	+	.	ID=ColletesGigas_000079-T1.exon16;Parent=ColletesGigas_000079-T1;
WUUM01000001.1	funannotate	exon	1767364	1767477	.	+	.	ID=ColletesGigas_000079-T1.exon17;Parent=ColletesGigas_000079-T1;
WUUM01000001.1	funannotate	exon	1767580	1767602	.	+	.	ID=ColletesGigas_000079-T1.exon18;Parent=ColletesGigas_000079-T1;
WUUM01000001.1	funannotate	exon	1768294	1768326	.	+	.	ID=ColletesGigas_000079-T1.exon19;Parent=ColletesGigas_000079-T1;
WUUM01000001.1	funannotate	CDS	1757178	1757213	.	+	0	ID=ColletesGigas_000079-T1.cds;Parent=ColletesGigas_000079-T1;
WUUM01000001.1	funannotate	CDS	1759331	1759432	.	+	0	ID=ColletesGigas_000079-T1.cds;Parent=ColletesGigas_000079-T1;
WUUM01000001.1	funannotate	CDS	1760808	1760940	.	+	0	ID=ColletesGigas_000079-T1.cds;Parent=ColletesGigas_000079-T1;
WUUM01000001.1	funannotate	CDS	1761222	1761385	.	+	2	ID=ColletesGigas_000079-T1.cds;Parent=ColletesGigas_000079-T1;
WUUM01000001.1	funannotate	CDS	1761536	1761691	.	+	0	ID=ColletesGigas_000079-T1.cds;Parent=ColletesGigas_000079-T1;
WUUM01000001.1	funannotate	CDS	1761798	1761941	.	+	0	ID=ColletesGigas_000079-T1.cds;Parent=ColletesGigas_000079-T1;
WUUM01000001.1	funannotate	CDS	1762163	1762360	.	+	0	ID=ColletesGigas_000079-T1.cds;Parent=ColletesGigas_000079-T1;
WUUM01000001.1	funannotate	CDS	1762422	1762718	.	+	0	ID=ColletesGigas_000079-T1.cds;Parent=ColletesGigas_000079-T1;
WUUM01000001.1	funannotate	CDS	1763352	1763549	.	+	0	ID=ColletesGigas_000079-T1.cds;Parent=ColletesGigas_000079-T1;
WUUM01000001.1	funannotate	CDS	1763677	1763823	.	+	0	ID=ColletesGigas_000079-T1.cds;Parent=ColletesGigas_000079-T1;
WUUM01000001.1	funannotate	CDS	1763904	1764053	.	+	0	ID=ColletesGigas_000079-T1.cds;Parent=ColletesGigas_000079-T1;
WUUM01000001.1	funannotate	CDS	1764148	1764288	.	+	0	ID=ColletesGigas_000079-T1.cds;Parent=ColletesGigas_000079-T1;
WUUM01000001.1	funannotate	CDS	1764375	1764530	.	+	0	ID=ColletesGigas_000079-T1.cds;Parent=ColletesGigas_000079-T1;
WUUM01000001.1	funannotate	CDS	1764609	1764707	.	+	0	ID=ColletesGigas_000079-T1.cds;Parent=ColletesGigas_000079-T1;
WUUM01000001.1	funannotate	CDS	1764837	1765034	.	+	0	ID=ColletesGigas_000079-T1.cds;Parent=ColletesGigas_000079-T1;
WUUM01000001.1	funannotate	CDS	1765112	1765295	.	+	0	ID=ColletesGigas_000079-T1.cds;Parent=ColletesGigas_000079-T1;
WUUM01000001.1	funannotate	CDS	1767364	1767477	.	+	2	ID=ColletesGigas_000079-T1.cds;Parent=ColletesGigas_000079-T1;
WUUM01000001.1	funannotate	CDS	1767580	1767602	.	+	2	ID=ColletesGigas_000079-T1.cds;Parent=ColletesGigas_000079-T1;
WUUM01000001.1	funannotate	CDS	1768294	1768326	.	+	0	ID=ColletesGigas_000079-T1.cds;Parent=ColletesGigas_000079-T1;
WUUM01000001.1	funannotate	gene	1770961	1772579	.	+	.	ID=ColletesGigas_000080;
WUUM01000001.1	funannotate	mRNA	1770961	1772579	.	+	.	ID=ColletesGigas_000080-T1;Parent=ColletesGigas_000080;product=hypothetical protein;
WUUM01000001.1	funannotate	exon	1770961	1771045	.	+	.	ID=ColletesGigas_000080-T1.exon1;Parent=ColletesGigas_000080-T1;
WUUM01000001.1	funannotate	exon	1771600	1771685	.	+	.	ID=ColletesGigas_000080-T1.exon2;Parent=ColletesGigas_000080-T1;
WUUM01000001.1	funannotate	exon	1771972	1772006	.	+	.	ID=ColletesGigas_000080-T1.exon3;Parent=ColletesGigas_000080-T1;
WUUM01000001.1	funannotate	exon	1772558	1772579	.	+	.	ID=ColletesGigas_000080-T1.exon4;Parent=ColletesGigas_000080-T1;
WUUM01000001.1	funannotate	CDS	1770961	1771045	.	+	0	ID=ColletesGigas_000080-T1.cds;Parent=ColletesGigas_000080-T1;
WUUM01000001.1	funannotate	CDS	1771600	1771685	.	+	2	ID=ColletesGigas_000080-T1.cds;Parent=ColletesGigas_000080-T1;
WUUM01000001.1	funannotate	CDS	1771972	1772006	.	+	0	ID=ColletesGigas_000080-T1.cds;Parent=ColletesGigas_000080-T1;
WUUM01000001.1	funannotate	CDS	1772558	1772579	.	+	1	ID=ColletesGigas_000080-T1.cds;Parent=ColletesGigas_000080-T1;
WUUM01000001.1	funannotate	gene	1773869	1781819	.	+	.	ID=ColletesGigas_000081;
WUUM01000001.1	funannotate	mRNA	1773869	1781819	.	+	.	ID=ColletesGigas_000081-T1;Parent=ColletesGigas_000081;product=hypothetical protein;note=EggNog:ENOG4103569,COG:M;
WUUM01000001.1	funannotate	exon	1773869	1773983	.	+	.	ID=ColletesGigas_000081-T1.exon1;Parent=ColletesGigas_000081-T1;
WUUM01000001.1	funannotate	exon	1777287	1777415	.	+	.	ID=ColletesGigas_000081-T1.exon2;Parent=ColletesGigas_000081-T1;
WUUM01000001.1	funannotate	exon	1778756	1778861	.	+	.	ID=ColletesGigas_000081-T1.exon3;Parent=ColletesGigas_000081-T1;
WUUM01000001.1	funannotate	exon	1781451	1781546	.	+	.	ID=ColletesGigas_000081-T1.exon4;Parent=ColletesGigas_000081-T1;
WUUM01000001.1	funannotate	exon	1781672	1781819	.	+	.	ID=ColletesGigas_000081-T1.exon5;Parent=ColletesGigas_000081-T1;
WUUM01000001.1	funannotate	CDS	1773869	1773983	.	+	0	ID=ColletesGigas_000081-T1.cds;Parent=ColletesGigas_000081-T1;
WUUM01000001.1	funannotate	CDS	1777287	1777415	.	+	2	ID=ColletesGigas_000081-T1.cds;Parent=ColletesGigas_000081-T1;
WUUM01000001.1	funannotate	CDS	1778756	1778861	.	+	2	ID=ColletesGigas_000081-T1.cds;Parent=ColletesGigas_000081-T1;
WUUM01000001.1	funannotate	CDS	1781451	1781546	.	+	1	ID=ColletesGigas_000081-T1.cds;Parent=ColletesGigas_000081-T1;
WUUM01000001.1	funannotate	CDS	1781672	1781819	.	+	1	ID=ColletesGigas_000081-T1.cds;Parent=ColletesGigas_000081-T1;
WUUM01000001.1	funannotate	gene	1785520	1823902	.	+	.	ID=ColletesGigas_000082;
WUUM01000001.1	funannotate	mRNA	1785520	1823902	.	+	.	ID=ColletesGigas_000082-T1;Parent=ColletesGigas_000082;product=hypothetical protein;Ontology_term=GO:0008289,GO:0005515,GO:0042157,GO:0007165,GO:0006869,GO:0005576;Dbxref=InterPro:IPR000074,InterPro:IPR011029,InterPro:IPR000906,PFAM:PF01442,PFAM:PF00531,InterPro:IPR000488,InterPro:IPR040745;note=EggNog:ENOG4103569,COG:M,BUSCO:EOG091B0047;
WUUM01000001.1	funannotate	exon	1785520	1785704	.	+	.	ID=ColletesGigas_000082-T1.exon1;Parent=ColletesGigas_000082-T1;
WUUM01000001.1	funannotate	exon	1785856	1786016	.	+	.	ID=ColletesGigas_000082-T1.exon2;Parent=ColletesGigas_000082-T1;
WUUM01000001.1	funannotate	exon	1786143	1786354	.	+	.	ID=ColletesGigas_000082-T1.exon3;Parent=ColletesGigas_000082-T1;
WUUM01000001.1	funannotate	exon	1786761	1786965	.	+	.	ID=ColletesGigas_000082-T1.exon4;Parent=ColletesGigas_000082-T1;
WUUM01000001.1	funannotate	exon	1789037	1789226	.	+	.	ID=ColletesGigas_000082-T1.exon5;Parent=ColletesGigas_000082-T1;
WUUM01000001.1	funannotate	exon	1790031	1790241	.	+	.	ID=ColletesGigas_000082-T1.exon6;Parent=ColletesGigas_000082-T1;
WUUM01000001.1	funannotate	exon	1790525	1790855	.	+	.	ID=ColletesGigas_000082-T1.exon7;Parent=ColletesGigas_000082-T1;
WUUM01000001.1	funannotate	exon	1790931	1791134	.	+	.	ID=ColletesGigas_000082-T1.exon8;Parent=ColletesGigas_000082-T1;
WUUM01000001.1	funannotate	exon	1793223	1793461	.	+	.	ID=ColletesGigas_000082-T1.exon9;Parent=ColletesGigas_000082-T1;
WUUM01000001.1	funannotate	exon	1793687	1793741	.	+	.	ID=ColletesGigas_000082-T1.exon10;Parent=ColletesGigas_000082-T1;
WUUM01000001.1	funannotate	exon	1794512	1794736	.	+	.	ID=ColletesGigas_000082-T1.exon11;Parent=ColletesGigas_000082-T1;
WUUM01000001.1	funannotate	exon	1797609	1813235	.	+	.	ID=ColletesGigas_000082-T1.exon12;Parent=ColletesGigas_000082-T1;
WUUM01000001.1	funannotate	exon	1814132	1814200	.	+	.	ID=ColletesGigas_000082-T1.exon13;Parent=ColletesGigas_000082-T1;
WUUM01000001.1	funannotate	exon	1815058	1816317	.	+	.	ID=ColletesGigas_000082-T1.exon14;Parent=ColletesGigas_000082-T1;
WUUM01000001.1	funannotate	exon	1823622	1823700	.	+	.	ID=ColletesGigas_000082-T1.exon15;Parent=ColletesGigas_000082-T1;
WUUM01000001.1	funannotate	exon	1823779	1823902	.	+	.	ID=ColletesGigas_000082-T1.exon16;Parent=ColletesGigas_000082-T1;
WUUM01000001.1	funannotate	CDS	1785520	1785704	.	+	0	ID=ColletesGigas_000082-T1.cds;Parent=ColletesGigas_000082-T1;
WUUM01000001.1	funannotate	CDS	1785856	1786016	.	+	1	ID=ColletesGigas_000082-T1.cds;Parent=ColletesGigas_000082-T1;
WUUM01000001.1	funannotate	CDS	1786143	1786354	.	+	2	ID=ColletesGigas_000082-T1.cds;Parent=ColletesGigas_000082-T1;
WUUM01000001.1	funannotate	CDS	1786761	1786965	.	+	0	ID=ColletesGigas_000082-T1.cds;Parent=ColletesGigas_000082-T1;
WUUM01000001.1	funannotate	CDS	1789037	1789226	.	+	2	ID=ColletesGigas_000082-T1.cds;Parent=ColletesGigas_000082-T1;
WUUM01000001.1	funannotate	CDS	1790031	1790241	.	+	1	ID=ColletesGigas_000082-T1.cds;Parent=ColletesGigas_000082-T1;
WUUM01000001.1	funannotate	CDS	1790525	1790855	.	+	0	ID=ColletesGigas_000082-T1.cds;Parent=ColletesGigas_000082-T1;
WUUM01000001.1	funannotate	CDS	1790931	1791134	.	+	2	ID=ColletesGigas_000082-T1.cds;Parent=ColletesGigas_000082-T1;
WUUM01000001.1	funannotate	CDS	1793223	1793461	.	+	2	ID=ColletesGigas_000082-T1.cds;Parent=ColletesGigas_000082-T1;
WUUM01000001.1	funannotate	CDS	1793687	1793741	.	+	0	ID=ColletesGigas_000082-T1.cds;Parent=ColletesGigas_000082-T1;
WUUM01000001.1	funannotate	CDS	1794512	1794736	.	+	2	ID=ColletesGigas_000082-T1.cds;Parent=ColletesGigas_000082-T1;
WUUM01000001.1	funannotate	CDS	1797609	1813235	.	+	2	ID=ColletesGigas_000082-T1.cds;Parent=ColletesGigas_000082-T1;
WUUM01000001.1	funannotate	CDS	1814132	1814200	.	+	2	ID=ColletesGigas_000082-T1.cds;Parent=ColletesGigas_000082-T1;
WUUM01000001.1	funannotate	CDS	1815058	1816317	.	+	2	ID=ColletesGigas_000082-T1.cds;Parent=ColletesGigas_000082-T1;
WUUM01000001.1	funannotate	CDS	1823622	1823700	.	+	2	ID=ColletesGigas_000082-T1.cds;Parent=ColletesGigas_000082-T1;
WUUM01000001.1	funannotate	CDS	1823779	1823902	.	+	1	ID=ColletesGigas_000082-T1.cds;Parent=ColletesGigas_000082-T1;
WUUM01000001.1	funannotate	gene	1825461	1827708	.	-	.	ID=ColletesGigas_000083;
WUUM01000001.1	funannotate	mRNA	1825461	1827708	.	-	.	ID=ColletesGigas_000083-T1;Parent=ColletesGigas_000083;product=hypothetical protein;
WUUM01000001.1	funannotate	exon	1827628	1827708	.	-	.	ID=ColletesGigas_000083-T1.exon1;Parent=ColletesGigas_000083-T1;
WUUM01000001.1	funannotate	exon	1827492	1827608	.	-	.	ID=ColletesGigas_000083-T1.exon2;Parent=ColletesGigas_000083-T1;
WUUM01000001.1	funannotate	exon	1825461	1825541	.	-	.	ID=ColletesGigas_000083-T1.exon3;Parent=ColletesGigas_000083-T1;
WUUM01000001.1	funannotate	CDS	1827628	1827708	.	-	0	ID=ColletesGigas_000083-T1.cds;Parent=ColletesGigas_000083-T1;
WUUM01000001.1	funannotate	CDS	1827492	1827608	.	-	0	ID=ColletesGigas_000083-T1.cds;Parent=ColletesGigas_000083-T1;
WUUM01000001.1	funannotate	CDS	1825461	1825541	.	-	0	ID=ColletesGigas_000083-T1.cds;Parent=ColletesGigas_000083-T1;
WUUM01000001.1	funannotate	gene	1828982	1830009	.	-	.	ID=ColletesGigas_000084;Name=EIF-1A;
WUUM01000001.1	funannotate	mRNA	1828982	1830009	.	-	.	ID=ColletesGigas_000084-T1;Parent=ColletesGigas_000084;product=Eukaryotic translation initiation factor 1A;Ontology_term=GO:0003743,GO:0003723,GO:0006413;Dbxref=InterPro:IPR006196,InterPro:IPR001253,InterPro:IPR012340,InterPro:IPR018104;note=COG:J,EggNog:ENOG41036J5;
WUUM01000001.1	funannotate	exon	1829994	1830009	.	-	.	ID=ColletesGigas_000084-T1.exon1;Parent=ColletesGigas_000084-T1;
WUUM01000001.1	funannotate	exon	1829671	1829754	.	-	.	ID=ColletesGigas_000084-T1.exon2;Parent=ColletesGigas_000084-T1;
WUUM01000001.1	funannotate	exon	1829239	1829475	.	-	.	ID=ColletesGigas_000084-T1.exon3;Parent=ColletesGigas_000084-T1;
WUUM01000001.1	funannotate	exon	1828982	1829118	.	-	.	ID=ColletesGigas_000084-T1.exon4;Parent=ColletesGigas_000084-T1;
WUUM01000001.1	funannotate	CDS	1829994	1830009	.	-	0	ID=ColletesGigas_000084-T1.cds;Parent=ColletesGigas_000084-T1;
WUUM01000001.1	funannotate	CDS	1829671	1829754	.	-	2	ID=ColletesGigas_000084-T1.cds;Parent=ColletesGigas_000084-T1;
WUUM01000001.1	funannotate	CDS	1829239	1829475	.	-	2	ID=ColletesGigas_000084-T1.cds;Parent=ColletesGigas_000084-T1;
WUUM01000001.1	funannotate	CDS	1828982	1829118	.	-	2	ID=ColletesGigas_000084-T1.cds;Parent=ColletesGigas_000084-T1;
WUUM01000001.1	funannotate	gene	1836351	1843179	.	-	.	ID=ColletesGigas_000085;
WUUM01000001.1	funannotate	mRNA	1836351	1843179	.	-	.	ID=ColletesGigas_000085-T1;Parent=ColletesGigas_000085;product=hypothetical protein;Ontology_term=GO:0016021;Dbxref=InterPro:IPR004254;note=BUSCO:EOG091B0CO1,EggNog:ENOG41032U6,COG:T,TransMembrane:7 (o119-138i150-169o189-208i215-233o245-264i276-296o316-336i);
WUUM01000001.1	funannotate	exon	1843039	1843179	.	-	.	ID=ColletesGigas_000085-T1.exon1;Parent=ColletesGigas_000085-T1;
WUUM01000001.1	funannotate	exon	1840141	1840322	.	-	.	ID=ColletesGigas_000085-T1.exon2;Parent=ColletesGigas_000085-T1;
WUUM01000001.1	funannotate	exon	1839804	1839960	.	-	.	ID=ColletesGigas_000085-T1.exon3;Parent=ColletesGigas_000085-T1;
WUUM01000001.1	funannotate	exon	1839572	1839724	.	-	.	ID=ColletesGigas_000085-T1.exon4;Parent=ColletesGigas_000085-T1;
WUUM01000001.1	funannotate	exon	1838202	1838481	.	-	.	ID=ColletesGigas_000085-T1.exon5;Parent=ColletesGigas_000085-T1;
WUUM01000001.1	funannotate	exon	1836351	1836493	.	-	.	ID=ColletesGigas_000085-T1.exon6;Parent=ColletesGigas_000085-T1;
WUUM01000001.1	funannotate	CDS	1843039	1843179	.	-	0	ID=ColletesGigas_000085-T1.cds;Parent=ColletesGigas_000085-T1;
WUUM01000001.1	funannotate	CDS	1840141	1840322	.	-	0	ID=ColletesGigas_000085-T1.cds;Parent=ColletesGigas_000085-T1;
WUUM01000001.1	funannotate	CDS	1839804	1839960	.	-	1	ID=ColletesGigas_000085-T1.cds;Parent=ColletesGigas_000085-T1;
WUUM01000001.1	funannotate	CDS	1839572	1839724	.	-	0	ID=ColletesGigas_000085-T1.cds;Parent=ColletesGigas_000085-T1;
WUUM01000001.1	funannotate	CDS	1838202	1838481	.	-	0	ID=ColletesGigas_000085-T1.cds;Parent=ColletesGigas_000085-T1;
WUUM01000001.1	funannotate	CDS	1836351	1836493	.	-	2	ID=ColletesGigas_000085-T1.cds;Parent=ColletesGigas_000085-T1;
WUUM01000001.1	funannotate	gene	1853247	1856360	.	-	.	ID=ColletesGigas_000086;
WUUM01000001.1	funannotate	mRNA	1853247	1856360	.	-	.	ID=ColletesGigas_000086-T1;Parent=ColletesGigas_000086;product=hypothetical protein;Dbxref=InterPro:IPR000608,InterPro:IPR023313,InterPro:IPR016135;note=COG:O,EggNog:ENOG41033YR;
WUUM01000001.1	funannotate	exon	1856337	1856360	.	-	.	ID=ColletesGigas_000086-T1.exon1;Parent=ColletesGigas_000086-T1;
WUUM01000001.1	funannotate	exon	1854618	1854681	.	-	.	ID=ColletesGigas_000086-T1.exon2;Parent=ColletesGigas_000086-T1;
WUUM01000001.1	funannotate	exon	1854274	1854305	.	-	.	ID=ColletesGigas_000086-T1.exon3;Parent=ColletesGigas_000086-T1;
WUUM01000001.1	funannotate	exon	1853657	1853734	.	-	.	ID=ColletesGigas_000086-T1.exon4;Parent=ColletesGigas_000086-T1;
WUUM01000001.1	funannotate	exon	1853470	1853575	.	-	.	ID=ColletesGigas_000086-T1.exon5;Parent=ColletesGigas_000086-T1;
WUUM01000001.1	funannotate	exon	1853247	1853386	.	-	.	ID=ColletesGigas_000086-T1.exon6;Parent=ColletesGigas_000086-T1;
WUUM01000001.1	funannotate	CDS	1856337	1856360	.	-	0	ID=ColletesGigas_000086-T1.cds;Parent=ColletesGigas_000086-T1;
WUUM01000001.1	funannotate	CDS	1854618	1854681	.	-	0	ID=ColletesGigas_000086-T1.cds;Parent=ColletesGigas_000086-T1;
WUUM01000001.1	funannotate	CDS	1854274	1854305	.	-	2	ID=ColletesGigas_000086-T1.cds;Parent=ColletesGigas_000086-T1;
WUUM01000001.1	funannotate	CDS	1853657	1853734	.	-	0	ID=ColletesGigas_000086-T1.cds;Parent=ColletesGigas_000086-T1;
WUUM01000001.1	funannotate	CDS	1853470	1853575	.	-	0	ID=ColletesGigas_000086-T1.cds;Parent=ColletesGigas_000086-T1;
WUUM01000001.1	funannotate	CDS	1853247	1853386	.	-	2	ID=ColletesGigas_000086-T1.cds;Parent=ColletesGigas_000086-T1;
WUUM01000001.1	funannotate	gene	1857203	1868717	.	+	.	ID=ColletesGigas_000087;
WUUM01000001.1	funannotate	mRNA	1857203	1868717	.	+	.	ID=ColletesGigas_000087-T1;Parent=ColletesGigas_000087;product=hypothetical protein;
WUUM01000001.1	funannotate	exon	1857203	1857820	.	+	.	ID=ColletesGigas_000087-T1.exon1;Parent=ColletesGigas_000087-T1;
WUUM01000001.1	funannotate	exon	1859199	1859350	.	+	.	ID=ColletesGigas_000087-T1.exon2;Parent=ColletesGigas_000087-T1;
WUUM01000001.1	funannotate	exon	1859922	1860132	.	+	.	ID=ColletesGigas_000087-T1.exon3;Parent=ColletesGigas_000087-T1;
WUUM01000001.1	funannotate	exon	1861513	1861675	.	+	.	ID=ColletesGigas_000087-T1.exon4;Parent=ColletesGigas_000087-T1;
WUUM01000001.1	funannotate	exon	1862258	1862428	.	+	.	ID=ColletesGigas_000087-T1.exon5;Parent=ColletesGigas_000087-T1;
WUUM01000001.1	funannotate	exon	1863475	1863619	.	+	.	ID=ColletesGigas_000087-T1.exon6;Parent=ColletesGigas_000087-T1;
WUUM01000001.1	funannotate	exon	1864150	1864284	.	+	.	ID=ColletesGigas_000087-T1.exon7;Parent=ColletesGigas_000087-T1;
WUUM01000001.1	funannotate	exon	1868642	1868717	.	+	.	ID=ColletesGigas_000087-T1.exon8;Parent=ColletesGigas_000087-T1;
WUUM01000001.1	funannotate	CDS	1857203	1857820	.	+	0	ID=ColletesGigas_000087-T1.cds;Parent=ColletesGigas_000087-T1;
WUUM01000001.1	funannotate	CDS	1859199	1859350	.	+	0	ID=ColletesGigas_000087-T1.cds;Parent=ColletesGigas_000087-T1;
WUUM01000001.1	funannotate	CDS	1859922	1860132	.	+	1	ID=ColletesGigas_000087-T1.cds;Parent=ColletesGigas_000087-T1;
WUUM01000001.1	funannotate	CDS	1861513	1861675	.	+	0	ID=ColletesGigas_000087-T1.cds;Parent=ColletesGigas_000087-T1;
WUUM01000001.1	funannotate	CDS	1862258	1862428	.	+	2	ID=ColletesGigas_000087-T1.cds;Parent=ColletesGigas_000087-T1;
WUUM01000001.1	funannotate	CDS	1863475	1863619	.	+	2	ID=ColletesGigas_000087-T1.cds;Parent=ColletesGigas_000087-T1;
WUUM01000001.1	funannotate	CDS	1864150	1864284	.	+	1	ID=ColletesGigas_000087-T1.cds;Parent=ColletesGigas_000087-T1;
WUUM01000001.1	funannotate	CDS	1868642	1868717	.	+	1	ID=ColletesGigas_000087-T1.cds;Parent=ColletesGigas_000087-T1;
WUUM01000001.1	funannotate	gene	1869049	1872103	.	+	.	ID=ColletesGigas_000088;
WUUM01000001.1	funannotate	mRNA	1869049	1872103	.	+	.	ID=ColletesGigas_000088-T1;Parent=ColletesGigas_000088;product=hypothetical protein;
WUUM01000001.1	funannotate	exon	1869049	1869217	.	+	.	ID=ColletesGigas_000088-T1.exon1;Parent=ColletesGigas_000088-T1;
WUUM01000001.1	funannotate	exon	1872057	1872103	.	+	.	ID=ColletesGigas_000088-T1.exon2;Parent=ColletesGigas_000088-T1;
WUUM01000001.1	funannotate	CDS	1869049	1869217	.	+	0	ID=ColletesGigas_000088-T1.cds;Parent=ColletesGigas_000088-T1;
WUUM01000001.1	funannotate	CDS	1872057	1872103	.	+	2	ID=ColletesGigas_000088-T1.cds;Parent=ColletesGigas_000088-T1;
WUUM01000001.1	funannotate	gene	1872853	1874675	.	+	.	ID=ColletesGigas_000089;
WUUM01000001.1	funannotate	mRNA	1872853	1874675	.	+	.	ID=ColletesGigas_000089-T1;Parent=ColletesGigas_000089;product=hypothetical protein;
WUUM01000001.1	funannotate	exon	1872853	1872951	.	+	.	ID=ColletesGigas_000089-T1.exon1;Parent=ColletesGigas_000089-T1;
WUUM01000001.1	funannotate	exon	1873147	1873208	.	+	.	ID=ColletesGigas_000089-T1.exon2;Parent=ColletesGigas_000089-T1;
WUUM01000001.1	funannotate	exon	1874519	1874675	.	+	.	ID=ColletesGigas_000089-T1.exon3;Parent=ColletesGigas_000089-T1;
WUUM01000001.1	funannotate	CDS	1872853	1872951	.	+	0	ID=ColletesGigas_000089-T1.cds;Parent=ColletesGigas_000089-T1;
WUUM01000001.1	funannotate	CDS	1873147	1873208	.	+	0	ID=ColletesGigas_000089-T1.cds;Parent=ColletesGigas_000089-T1;
WUUM01000001.1	funannotate	CDS	1874519	1874675	.	+	1	ID=ColletesGigas_000089-T1.cds;Parent=ColletesGigas_000089-T1;
WUUM01000001.1	funannotate	gene	1911654	1912374	.	+	.	ID=ColletesGigas_000090;
WUUM01000001.1	funannotate	mRNA	1911654	1912374	.	+	.	ID=ColletesGigas_000090-T1;Parent=ColletesGigas_000090;product=hypothetical protein;
WUUM01000001.1	funannotate	exon	1911654	1911883	.	+	.	ID=ColletesGigas_000090-T1.exon1;Parent=ColletesGigas_000090-T1;
WUUM01000001.1	funannotate	exon	1912293	1912374	.	+	.	ID=ColletesGigas_000090-T1.exon2;Parent=ColletesGigas_000090-T1;
WUUM01000001.1	funannotate	CDS	1911654	1911883	.	+	0	ID=ColletesGigas_000090-T1.cds;Parent=ColletesGigas_000090-T1;
WUUM01000001.1	funannotate	CDS	1912293	1912374	.	+	1	ID=ColletesGigas_000090-T1.cds;Parent=ColletesGigas_000090-T1;
WUUM01000001.1	funannotate	gene	1913968	1915806	.	-	.	ID=ColletesGigas_000091;
WUUM01000001.1	funannotate	mRNA	1913968	1915806	.	-	.	ID=ColletesGigas_000091-T1;Parent=ColletesGigas_000091;product=hypothetical protein;
WUUM01000001.1	funannotate	exon	1915657	1915806	.	-	.	ID=ColletesGigas_000091-T1.exon1;Parent=ColletesGigas_000091-T1;
WUUM01000001.1	funannotate	exon	1914277	1914318	.	-	.	ID=ColletesGigas_000091-T1.exon2;Parent=ColletesGigas_000091-T1;
WUUM01000001.1	funannotate	exon	1913968	1914243	.	-	.	ID=ColletesGigas_000091-T1.exon3;Parent=ColletesGigas_000091-T1;
WUUM01000001.1	funannotate	CDS	1915657	1915806	.	-	0	ID=ColletesGigas_000091-T1.cds;Parent=ColletesGigas_000091-T1;
WUUM01000001.1	funannotate	CDS	1914277	1914318	.	-	0	ID=ColletesGigas_000091-T1.cds;Parent=ColletesGigas_000091-T1;
WUUM01000001.1	funannotate	CDS	1913968	1914243	.	-	0	ID=ColletesGigas_000091-T1.cds;Parent=ColletesGigas_000091-T1;
WUUM01000001.1	funannotate	gene	1980431	1984198	.	+	.	ID=ColletesGigas_000092;
WUUM01000001.1	funannotate	mRNA	1980431	1984198	.	+	.	ID=ColletesGigas_000092-T1;Parent=ColletesGigas_000092;product=hypothetical protein;note=EggNog:ENOG41037N9,BUSCO:EOG091B05KV;
WUUM01000001.1	funannotate	exon	1980431	1981720	.	+	.	ID=ColletesGigas_000092-T1.exon1;Parent=ColletesGigas_000092-T1;
WUUM01000001.1	funannotate	exon	1982043	1982141	.	+	.	ID=ColletesGigas_000092-T1.exon2;Parent=ColletesGigas_000092-T1;
WUUM01000001.1	funannotate	exon	1983428	1984198	.	+	.	ID=ColletesGigas_000092-T1.exon3;Parent=ColletesGigas_000092-T1;
WUUM01000001.1	funannotate	CDS	1980431	1981720	.	+	0	ID=ColletesGigas_000092-T1.cds;Parent=ColletesGigas_000092-T1;
WUUM01000001.1	funannotate	CDS	1982043	1982141	.	+	0	ID=ColletesGigas_000092-T1.cds;Parent=ColletesGigas_000092-T1;
WUUM01000001.1	funannotate	CDS	1983428	1984198	.	+	0	ID=ColletesGigas_000092-T1.cds;Parent=ColletesGigas_000092-T1;
WUUM01000001.1	funannotate	gene	1985955	1987031	.	-	.	ID=ColletesGigas_000093;
WUUM01000001.1	funannotate	mRNA	1985955	1987031	.	-	.	ID=ColletesGigas_000093-T1;Parent=ColletesGigas_000093;product=hypothetical protein;
WUUM01000001.1	funannotate	exon	1987004	1987031	.	-	.	ID=ColletesGigas_000093-T1.exon1;Parent=ColletesGigas_000093-T1;
WUUM01000001.1	funannotate	exon	1985955	1986298	.	-	.	ID=ColletesGigas_000093-T1.exon2;Parent=ColletesGigas_000093-T1;
WUUM01000001.1	funannotate	CDS	1987004	1987031	.	-	0	ID=ColletesGigas_000093-T1.cds;Parent=ColletesGigas_000093-T1;
WUUM01000001.1	funannotate	CDS	1985955	1986298	.	-	2	ID=ColletesGigas_000093-T1.cds;Parent=ColletesGigas_000093-T1;
WUUM01000001.1	funannotate	gene	1987745	1988306	.	+	.	ID=ColletesGigas_000094;
WUUM01000001.1	funannotate	mRNA	1987745	1988306	.	+	.	ID=ColletesGigas_000094-T1;Parent=ColletesGigas_000094;product=hypothetical protein;note=EggNog:ENOG410VV13;
WUUM01000001.1	funannotate	exon	1987745	1987845	.	+	.	ID=ColletesGigas_000094-T1.exon1;Parent=ColletesGigas_000094-T1;
WUUM01000001.1	funannotate	exon	1987916	1988306	.	+	.	ID=ColletesGigas_000094-T1.exon2;Parent=ColletesGigas_000094-T1;
WUUM01000001.1	funannotate	CDS	1987745	1987845	.	+	0	ID=ColletesGigas_000094-T1.cds;Parent=ColletesGigas_000094-T1;
WUUM01000001.1	funannotate	CDS	1987916	1988306	.	+	1	ID=ColletesGigas_000094-T1.cds;Parent=ColletesGigas_000094-T1;
WUUM01000001.1	funannotate	gene	1996881	2015262	.	+	.	ID=ColletesGigas_000095;
WUUM01000001.1	funannotate	mRNA	1996881	2015262	.	+	.	ID=ColletesGigas_000095-T1;Parent=ColletesGigas_000095;product=hypothetical protein;Dbxref=InterPro:IPR013057,PFAM:PF01490;note=TransMembrane:9 (i99-122o134-153i160-178o198-216i228-249o269-292i313-330o336-356i368-388o),COG:E,EggNog:ENOG41034KU;
WUUM01000001.1	funannotate	exon	1996881	1996975	.	+	.	ID=ColletesGigas_000095-T1.exon1;Parent=ColletesGigas_000095-T1;
WUUM01000001.1	funannotate	exon	1997178	1997291	.	+	.	ID=ColletesGigas_000095-T1.exon2;Parent=ColletesGigas_000095-T1;
WUUM01000001.1	funannotate	exon	1997684	1997834	.	+	.	ID=ColletesGigas_000095-T1.exon3;Parent=ColletesGigas_000095-T1;
WUUM01000001.1	funannotate	exon	2002911	2003356	.	+	.	ID=ColletesGigas_000095-T1.exon4;Parent=ColletesGigas_000095-T1;
WUUM01000001.1	funannotate	exon	2009170	2009333	.	+	.	ID=ColletesGigas_000095-T1.exon5;Parent=ColletesGigas_000095-T1;
WUUM01000001.1	funannotate	exon	2009427	2009608	.	+	.	ID=ColletesGigas_000095-T1.exon6;Parent=ColletesGigas_000095-T1;
WUUM01000001.1	funannotate	exon	2014435	2014626	.	+	.	ID=ColletesGigas_000095-T1.exon7;Parent=ColletesGigas_000095-T1;
WUUM01000001.1	funannotate	exon	2015092	2015262	.	+	.	ID=ColletesGigas_000095-T1.exon8;Parent=ColletesGigas_000095-T1;
WUUM01000001.1	funannotate	CDS	1996881	1996975	.	+	0	ID=ColletesGigas_000095-T1.cds;Parent=ColletesGigas_000095-T1;
WUUM01000001.1	funannotate	CDS	1997178	1997291	.	+	1	ID=ColletesGigas_000095-T1.cds;Parent=ColletesGigas_000095-T1;
WUUM01000001.1	funannotate	CDS	1997684	1997834	.	+	1	ID=ColletesGigas_000095-T1.cds;Parent=ColletesGigas_000095-T1;
WUUM01000001.1	funannotate	CDS	2002911	2003356	.	+	0	ID=ColletesGigas_000095-T1.cds;Parent=ColletesGigas_000095-T1;
WUUM01000001.1	funannotate	CDS	2009170	2009333	.	+	1	ID=ColletesGigas_000095-T1.cds;Parent=ColletesGigas_000095-T1;
WUUM01000001.1	funannotate	CDS	2009427	2009608	.	+	2	ID=ColletesGigas_000095-T1.cds;Parent=ColletesGigas_000095-T1;
WUUM01000001.1	funannotate	CDS	2014435	2014626	.	+	0	ID=ColletesGigas_000095-T1.cds;Parent=ColletesGigas_000095-T1;
WUUM01000001.1	funannotate	CDS	2015092	2015262	.	+	0	ID=ColletesGigas_000095-T1.cds;Parent=ColletesGigas_000095-T1;
WUUM01000001.1	funannotate	gene	2025875	2031550	.	+	.	ID=ColletesGigas_000096;
WUUM01000001.1	funannotate	mRNA	2025875	2031550	.	+	.	ID=ColletesGigas_000096-T1;Parent=ColletesGigas_000096;product=hypothetical protein;Dbxref=InterPro:IPR013057,PFAM:PF01490;note=TransMembrane:8 (i62-84o90-111i152-177o189-206i213-237o257-279i291-314o334-354i),COG:E,EggNog:ENOG41034KU;
WUUM01000001.1	funannotate	exon	2025875	2025891	.	+	.	ID=ColletesGigas_000096-T1.exon1;Parent=ColletesGigas_000096-T1;
WUUM01000001.1	funannotate	exon	2026139	2026207	.	+	.	ID=ColletesGigas_000096-T1.exon2;Parent=ColletesGigas_000096-T1;
WUUM01000001.1	funannotate	exon	2026816	2026908	.	+	.	ID=ColletesGigas_000096-T1.exon3;Parent=ColletesGigas_000096-T1;
WUUM01000001.1	funannotate	exon	2027163	2027520	.	+	.	ID=ColletesGigas_000096-T1.exon4;Parent=ColletesGigas_000096-T1;
WUUM01000001.1	funannotate	exon	2029654	2029929	.	+	.	ID=ColletesGigas_000096-T1.exon5;Parent=ColletesGigas_000096-T1;
WUUM01000001.1	funannotate	exon	2030012	2030190	.	+	.	ID=ColletesGigas_000096-T1.exon6;Parent=ColletesGigas_000096-T1;
WUUM01000001.1	funannotate	exon	2030791	2030960	.	+	.	ID=ColletesGigas_000096-T1.exon7;Parent=ColletesGigas_000096-T1;
WUUM01000001.1	funannotate	exon	2031342	2031550	.	+	.	ID=ColletesGigas_000096-T1.exon8;Parent=ColletesGigas_000096-T1;
WUUM01000001.1	funannotate	CDS	2025875	2025891	.	+	0	ID=ColletesGigas_000096-T1.cds;Parent=ColletesGigas_000096-T1;
WUUM01000001.1	funannotate	CDS	2026139	2026207	.	+	1	ID=ColletesGigas_000096-T1.cds;Parent=ColletesGigas_000096-T1;
WUUM01000001.1	funannotate	CDS	2026816	2026908	.	+	1	ID=ColletesGigas_000096-T1.cds;Parent=ColletesGigas_000096-T1;
WUUM01000001.1	funannotate	CDS	2027163	2027520	.	+	1	ID=ColletesGigas_000096-T1.cds;Parent=ColletesGigas_000096-T1;
WUUM01000001.1	funannotate	CDS	2029654	2029929	.	+	0	ID=ColletesGigas_000096-T1.cds;Parent=ColletesGigas_000096-T1;
WUUM01000001.1	funannotate	CDS	2030012	2030190	.	+	0	ID=ColletesGigas_000096-T1.cds;Parent=ColletesGigas_000096-T1;
WUUM01000001.1	funannotate	CDS	2030791	2030960	.	+	1	ID=ColletesGigas_000096-T1.cds;Parent=ColletesGigas_000096-T1;
WUUM01000001.1	funannotate	CDS	2031342	2031550	.	+	2	ID=ColletesGigas_000096-T1.cds;Parent=ColletesGigas_000096-T1;
WUUM01000001.1	funannotate	gene	2032330	2038294	.	-	.	ID=ColletesGigas_000097;Name=SCARB2;
WUUM01000001.1	funannotate	mRNA	2032330	2038294	.	-	.	ID=ColletesGigas_000097-T1;Parent=ColletesGigas_000097;product=CD36 molecule (thrombospondin receptor);Ontology_term=GO:0016020;Dbxref=InterPro:IPR002159,PFAM:PF01130;note=TransMembrane:1 (o6-32i),COG:T,EggNog:ENOG410V8QD;
WUUM01000001.1	funannotate	exon	2038193	2038294	.	-	.	ID=ColletesGigas_000097-T1.exon1;Parent=ColletesGigas_000097-T1;
WUUM01000001.1	funannotate	exon	2037924	2038078	.	-	.	ID=ColletesGigas_000097-T1.exon2;Parent=ColletesGigas_000097-T1;
WUUM01000001.1	funannotate	exon	2037700	2037862	.	-	.	ID=ColletesGigas_000097-T1.exon3;Parent=ColletesGigas_000097-T1;
WUUM01000001.1	funannotate	exon	2037352	2037600	.	-	.	ID=ColletesGigas_000097-T1.exon4;Parent=ColletesGigas_000097-T1;
WUUM01000001.1	funannotate	exon	2036991	2037202	.	-	.	ID=ColletesGigas_000097-T1.exon5;Parent=ColletesGigas_000097-T1;
WUUM01000001.1	funannotate	exon	2036313	2036484	.	-	.	ID=ColletesGigas_000097-T1.exon6;Parent=ColletesGigas_000097-T1;
WUUM01000001.1	funannotate	exon	2034902	2035144	.	-	.	ID=ColletesGigas_000097-T1.exon7;Parent=ColletesGigas_000097-T1;
WUUM01000001.1	funannotate	exon	2032330	2032605	.	-	.	ID=ColletesGigas_000097-T1.exon8;Parent=ColletesGigas_000097-T1;
WUUM01000001.1	funannotate	CDS	2038193	2038294	.	-	0	ID=ColletesGigas_000097-T1.cds;Parent=ColletesGigas_000097-T1;
WUUM01000001.1	funannotate	CDS	2037924	2038078	.	-	0	ID=ColletesGigas_000097-T1.cds;Parent=ColletesGigas_000097-T1;
WUUM01000001.1	funannotate	CDS	2037700	2037862	.	-	1	ID=ColletesGigas_000097-T1.cds;Parent=ColletesGigas_000097-T1;
WUUM01000001.1	funannotate	CDS	2037352	2037600	.	-	0	ID=ColletesGigas_000097-T1.cds;Parent=ColletesGigas_000097-T1;
WUUM01000001.1	funannotate	CDS	2036991	2037202	.	-	0	ID=ColletesGigas_000097-T1.cds;Parent=ColletesGigas_000097-T1;
WUUM01000001.1	funannotate	CDS	2036313	2036484	.	-	1	ID=ColletesGigas_000097-T1.cds;Parent=ColletesGigas_000097-T1;
WUUM01000001.1	funannotate	CDS	2034902	2035144	.	-	0	ID=ColletesGigas_000097-T1.cds;Parent=ColletesGigas_000097-T1;
WUUM01000001.1	funannotate	CDS	2032330	2032605	.	-	0	ID=ColletesGigas_000097-T1.cds;Parent=ColletesGigas_000097-T1;
WUUM01000001.1	funannotate	gene	2043580	2053991	.	+	.	ID=ColletesGigas_000098;
WUUM01000001.1	funannotate	mRNA	2043580	2053991	.	+	.	ID=ColletesGigas_000098-T1;Parent=ColletesGigas_000098;product=hypothetical protein;Ontology_term=GO:0005634,GO:0008270;Dbxref=InterPro:IPR012934,InterPro:IPR036236,InterPro:IPR013087;note=COG:K,EggNog:ENOG41037SH;
WUUM01000001.1	funannotate	exon	2043580	2043720	.	+	.	ID=ColletesGigas_000098-T1.exon1;Parent=ColletesGigas_000098-T1;
WUUM01000001.1	funannotate	exon	2044679	2044834	.	+	.	ID=ColletesGigas_000098-T1.exon2;Parent=ColletesGigas_000098-T1;
WUUM01000001.1	funannotate	exon	2052623	2052867	.	+	.	ID=ColletesGigas_000098-T1.exon3;Parent=ColletesGigas_000098-T1;
WUUM01000001.1	funannotate	exon	2052957	2053246	.	+	.	ID=ColletesGigas_000098-T1.exon4;Parent=ColletesGigas_000098-T1;
WUUM01000001.1	funannotate	exon	2053335	2053644	.	+	.	ID=ColletesGigas_000098-T1.exon5;Parent=ColletesGigas_000098-T1;
WUUM01000001.1	funannotate	exon	2053712	2053991	.	+	.	ID=ColletesGigas_000098-T1.exon6;Parent=ColletesGigas_000098-T1;
WUUM01000001.1	funannotate	CDS	2043580	2043720	.	+	0	ID=ColletesGigas_000098-T1.cds;Parent=ColletesGigas_000098-T1;
WUUM01000001.1	funannotate	CDS	2044679	2044834	.	+	0	ID=ColletesGigas_000098-T1.cds;Parent=ColletesGigas_000098-T1;
WUUM01000001.1	funannotate	CDS	2052623	2052867	.	+	0	ID=ColletesGigas_000098-T1.cds;Parent=ColletesGigas_000098-T1;
WUUM01000001.1	funannotate	CDS	2052957	2053246	.	+	1	ID=ColletesGigas_000098-T1.cds;Parent=ColletesGigas_000098-T1;
WUUM01000001.1	funannotate	CDS	2053335	2053644	.	+	2	ID=ColletesGigas_000098-T1.cds;Parent=ColletesGigas_000098-T1;
WUUM01000001.1	funannotate	CDS	2053712	2053991	.	+	1	ID=ColletesGigas_000098-T1.cds;Parent=ColletesGigas_000098-T1;
WUUM01000001.1	funannotate	gene	2062875	2066574	.	-	.	ID=ColletesGigas_000099;
WUUM01000001.1	funannotate	mRNA	2062875	2066574	.	-	.	ID=ColletesGigas_000099-T1;Parent=ColletesGigas_000099;product=hypothetical protein;Ontology_term=GO:0042302;Dbxref=PFAM:PF00379,InterPro:IPR000618;note=TransMembrane:1 (i191-210o),EggNog:ENOG41037TT,COG:S;
WUUM01000001.1	funannotate	exon	2066551	2066574	.	-	.	ID=ColletesGigas_000099-T1.exon1;Parent=ColletesGigas_000099-T1;
WUUM01000001.1	funannotate	exon	2065892	2066234	.	-	.	ID=ColletesGigas_000099-T1.exon2;Parent=ColletesGigas_000099-T1;
WUUM01000001.1	funannotate	exon	2064731	2064763	.	-	.	ID=ColletesGigas_000099-T1.exon3;Parent=ColletesGigas_000099-T1;
WUUM01000001.1	funannotate	exon	2064535	2064703	.	-	.	ID=ColletesGigas_000099-T1.exon4;Parent=ColletesGigas_000099-T1;
WUUM01000001.1	funannotate	exon	2064190	2064217	.	-	.	ID=ColletesGigas_000099-T1.exon5;Parent=ColletesGigas_000099-T1;
WUUM01000001.1	funannotate	exon	2063735	2063998	.	-	.	ID=ColletesGigas_000099-T1.exon6;Parent=ColletesGigas_000099-T1;
WUUM01000001.1	funannotate	exon	2062875	2063300	.	-	.	ID=ColletesGigas_000099-T1.exon7;Parent=ColletesGigas_000099-T1;
WUUM01000001.1	funannotate	CDS	2066551	2066574	.	-	0	ID=ColletesGigas_000099-T1.cds;Parent=ColletesGigas_000099-T1;
WUUM01000001.1	funannotate	CDS	2065892	2066234	.	-	0	ID=ColletesGigas_000099-T1.cds;Parent=ColletesGigas_000099-T1;
WUUM01000001.1	funannotate	CDS	2064731	2064763	.	-	2	ID=ColletesGigas_000099-T1.cds;Parent=ColletesGigas_000099-T1;
WUUM01000001.1	funannotate	CDS	2064535	2064703	.	-	2	ID=ColletesGigas_000099-T1.cds;Parent=ColletesGigas_000099-T1;
WUUM01000001.1	funannotate	CDS	2064190	2064217	.	-	1	ID=ColletesGigas_000099-T1.cds;Parent=ColletesGigas_000099-T1;
WUUM01000001.1	funannotate	CDS	2063735	2063998	.	-	0	ID=ColletesGigas_000099-T1.cds;Parent=ColletesGigas_000099-T1;
WUUM01000001.1	funannotate	CDS	2062875	2063300	.	-	0	ID=ColletesGigas_000099-T1.cds;Parent=ColletesGigas_000099-T1;
WUUM01000001.1	funannotate	gene	2075005	2078690	.	+	.	ID=ColletesGigas_000100;
WUUM01000001.1	funannotate	mRNA	2075005	2078690	.	+	.	ID=ColletesGigas_000100-T1;Parent=ColletesGigas_000100;product=hypothetical protein;note=SECRETED:SignalP(1-16),EggNog:ENOG410VX1G;
WUUM01000001.1	funannotate	exon	2075005	2075016	.	+	.	ID=ColletesGigas_000100-T1.exon1;Parent=ColletesGigas_000100-T1;
WUUM01000001.1	funannotate	exon	2077054	2077156	.	+	.	ID=ColletesGigas_000100-T1.exon2;Parent=ColletesGigas_000100-T1;
WUUM01000001.1	funannotate	exon	2077708	2078690	.	+	.	ID=ColletesGigas_000100-T1.exon3;Parent=ColletesGigas_000100-T1;
WUUM01000001.1	funannotate	CDS	2075005	2075016	.	+	0	ID=ColletesGigas_000100-T1.cds;Parent=ColletesGigas_000100-T1;
WUUM01000001.1	funannotate	CDS	2077054	2077156	.	+	0	ID=ColletesGigas_000100-T1.cds;Parent=ColletesGigas_000100-T1;
WUUM01000001.1	funannotate	CDS	2077708	2078690	.	+	2	ID=ColletesGigas_000100-T1.cds;Parent=ColletesGigas_000100-T1;
WUUM01000001.1	funannotate	gene	2086066	2095876	.	+	.	ID=ColletesGigas_000101;
WUUM01000001.1	funannotate	mRNA	2086066	2095876	.	+	.	ID=ColletesGigas_000101-T1;Parent=ColletesGigas_000101;product=hypothetical protein;note=BUSCO:EOG091B0HVU,EggNog:ENOG410VX1G;
WUUM01000001.1	funannotate	exon	2086066	2086081	.	+	.	ID=ColletesGigas_000101-T1.exon1;Parent=ColletesGigas_000101-T1;
WUUM01000001.1	funannotate	exon	2086374	2086493	.	+	.	ID=ColletesGigas_000101-T1.exon2;Parent=ColletesGigas_000101-T1;
WUUM01000001.1	funannotate	exon	2086552	2086664	.	+	.	ID=ColletesGigas_000101-T1.exon3;Parent=ColletesGigas_000101-T1;
WUUM01000001.1	funannotate	exon	2092622	2092751	.	+	.	ID=ColletesGigas_000101-T1.exon4;Parent=ColletesGigas_000101-T1;
WUUM01000001.1	funannotate	exon	2092952	2093206	.	+	.	ID=ColletesGigas_000101-T1.exon5;Parent=ColletesGigas_000101-T1;
WUUM01000001.1	funannotate	exon	2093657	2093936	.	+	.	ID=ColletesGigas_000101-T1.exon6;Parent=ColletesGigas_000101-T1;
WUUM01000001.1	funannotate	exon	2094156	2094407	.	+	.	ID=ColletesGigas_000101-T1.exon7;Parent=ColletesGigas_000101-T1;
WUUM01000001.1	funannotate	exon	2095375	2095876	.	+	.	ID=ColletesGigas_000101-T1.exon8;Parent=ColletesGigas_000101-T1;
WUUM01000001.1	funannotate	CDS	2086066	2086081	.	+	0	ID=ColletesGigas_000101-T1.cds;Parent=ColletesGigas_000101-T1;
WUUM01000001.1	funannotate	CDS	2086374	2086493	.	+	2	ID=ColletesGigas_000101-T1.cds;Parent=ColletesGigas_000101-T1;
WUUM01000001.1	funannotate	CDS	2086552	2086664	.	+	2	ID=ColletesGigas_000101-T1.cds;Parent=ColletesGigas_000101-T1;
WUUM01000001.1	funannotate	CDS	2092622	2092751	.	+	0	ID=ColletesGigas_000101-T1.cds;Parent=ColletesGigas_000101-T1;
WUUM01000001.1	funannotate	CDS	2092952	2093206	.	+	2	ID=ColletesGigas_000101-T1.cds;Parent=ColletesGigas_000101-T1;
WUUM01000001.1	funannotate	CDS	2093657	2093936	.	+	2	ID=ColletesGigas_000101-T1.cds;Parent=ColletesGigas_000101-T1;
WUUM01000001.1	funannotate	CDS	2094156	2094407	.	+	1	ID=ColletesGigas_000101-T1.cds;Parent=ColletesGigas_000101-T1;
WUUM01000001.1	funannotate	CDS	2095375	2095876	.	+	1	ID=ColletesGigas_000101-T1.cds;Parent=ColletesGigas_000101-T1;
WUUM01000001.1	funannotate	gene	2100606	2105423	.	+	.	ID=ColletesGigas_000102;
WUUM01000001.1	funannotate	mRNA	2100606	2105423	.	+	.	ID=ColletesGigas_000102-T1;Parent=ColletesGigas_000102;product=hypothetical protein;note=EggNog:ENOG4103GV9,SECRETED:SignalP(1-17);
WUUM01000001.1	funannotate	exon	2100606	2100617	.	+	.	ID=ColletesGigas_000102-T1.exon1;Parent=ColletesGigas_000102-T1;
WUUM01000001.1	funannotate	exon	2102850	2102937	.	+	.	ID=ColletesGigas_000102-T1.exon2;Parent=ColletesGigas_000102-T1;
WUUM01000001.1	funannotate	exon	2105038	2105423	.	+	.	ID=ColletesGigas_000102-T1.exon3;Parent=ColletesGigas_000102-T1;
WUUM01000001.1	funannotate	CDS	2100606	2100617	.	+	0	ID=ColletesGigas_000102-T1.cds;Parent=ColletesGigas_000102-T1;
WUUM01000001.1	funannotate	CDS	2102850	2102937	.	+	0	ID=ColletesGigas_000102-T1.cds;Parent=ColletesGigas_000102-T1;
WUUM01000001.1	funannotate	CDS	2105038	2105423	.	+	2	ID=ColletesGigas_000102-T1.cds;Parent=ColletesGigas_000102-T1;
WUUM01000001.1	funannotate	gene	2131429	2134179	.	-	.	ID=ColletesGigas_000103;
WUUM01000001.1	funannotate	mRNA	2131429	2134179	.	-	.	ID=ColletesGigas_000103-T1;Parent=ColletesGigas_000103;product=hypothetical protein;Ontology_term=GO:0006355,GO:0043565,GO:0003700,GO:0008270;Dbxref=InterPro:IPR000536,InterPro:IPR035500,InterPro:IPR001723,InterPro:IPR001628,InterPro:IPR013088;note=COG:T,EggNog:ENOG41033VB,BUSCO:EOG091B0E77;
WUUM01000001.1	funannotate	exon	2133943	2134179	.	-	.	ID=ColletesGigas_000103-T1.exon1;Parent=ColletesGigas_000103-T1;
WUUM01000001.1	funannotate	exon	2133106	2133329	.	-	.	ID=ColletesGigas_000103-T1.exon2;Parent=ColletesGigas_000103-T1;
WUUM01000001.1	funannotate	exon	2131429	2132100	.	-	.	ID=ColletesGigas_000103-T1.exon3;Parent=ColletesGigas_000103-T1;
WUUM01000001.1	funannotate	CDS	2133943	2134179	.	-	2	ID=ColletesGigas_000103-T1.cds;Parent=ColletesGigas_000103-T1;
WUUM01000001.1	funannotate	CDS	2133106	2133329	.	-	2	ID=ColletesGigas_000103-T1.cds;Parent=ColletesGigas_000103-T1;
WUUM01000001.1	funannotate	CDS	2131429	2132100	.	-	0	ID=ColletesGigas_000103-T1.cds;Parent=ColletesGigas_000103-T1;
WUUM01000001.1	funannotate	gene	2165818	2166478	.	+	.	ID=ColletesGigas_000104;
WUUM01000001.1	funannotate	mRNA	2165818	2166478	.	+	.	ID=ColletesGigas_000104-T1;Parent=ColletesGigas_000104;product=hypothetical protein;
WUUM01000001.1	funannotate	exon	2165818	2166059	.	+	.	ID=ColletesGigas_000104-T1.exon1;Parent=ColletesGigas_000104-T1;
WUUM01000001.1	funannotate	exon	2166175	2166478	.	+	.	ID=ColletesGigas_000104-T1.exon2;Parent=ColletesGigas_000104-T1;
WUUM01000001.1	funannotate	CDS	2165818	2166059	.	+	0	ID=ColletesGigas_000104-T1.cds;Parent=ColletesGigas_000104-T1;
WUUM01000001.1	funannotate	CDS	2166175	2166478	.	+	1	ID=ColletesGigas_000104-T1.cds;Parent=ColletesGigas_000104-T1;
WUUM01000001.1	funannotate	gene	2182878	2185340	.	-	.	ID=ColletesGigas_000105;
WUUM01000001.1	funannotate	mRNA	2182878	2185340	.	-	.	ID=ColletesGigas_000105-T1;Parent=ColletesGigas_000105;product=hypothetical protein;note=BUSCO:EOG091B0BBB,EggNog:ENOG4103GT1;
WUUM01000001.1	funannotate	exon	2185260	2185340	.	-	.	ID=ColletesGigas_000105-T1.exon1;Parent=ColletesGigas_000105-T1;
WUUM01000001.1	funannotate	exon	2182878	2184719	.	-	.	ID=ColletesGigas_000105-T1.exon2;Parent=ColletesGigas_000105-T1;
WUUM01000001.1	funannotate	CDS	2185260	2185340	.	-	0	ID=ColletesGigas_000105-T1.cds;Parent=ColletesGigas_000105-T1;
WUUM01000001.1	funannotate	CDS	2182878	2184719	.	-	0	ID=ColletesGigas_000105-T1.cds;Parent=ColletesGigas_000105-T1;
WUUM01000001.1	funannotate	gene	2223182	2223613	.	+	.	ID=ColletesGigas_000106;
WUUM01000001.1	funannotate	mRNA	2223182	2223613	.	+	.	ID=ColletesGigas_000106-T1;Parent=ColletesGigas_000106;product=hypothetical protein;
WUUM01000001.1	funannotate	exon	2223182	2223613	.	+	.	ID=ColletesGigas_000106-T1.exon1;Parent=ColletesGigas_000106-T1;
WUUM01000001.1	funannotate	CDS	2223182	2223613	.	+	0	ID=ColletesGigas_000106-T1.cds;Parent=ColletesGigas_000106-T1;
WUUM01000001.1	funannotate	gene	2234361	2235228	.	-	.	ID=ColletesGigas_000107;
WUUM01000001.1	funannotate	mRNA	2234361	2235228	.	-	.	ID=ColletesGigas_000107-T1;Parent=ColletesGigas_000107;product=hypothetical protein;
WUUM01000001.1	funannotate	exon	2235089	2235228	.	-	.	ID=ColletesGigas_000107-T1.exon1;Parent=ColletesGigas_000107-T1;
WUUM01000001.1	funannotate	exon	2234361	2234559	.	-	.	ID=ColletesGigas_000107-T1.exon2;Parent=ColletesGigas_000107-T1;
WUUM01000001.1	funannotate	CDS	2235089	2235228	.	-	0	ID=ColletesGigas_000107-T1.cds;Parent=ColletesGigas_000107-T1;
WUUM01000001.1	funannotate	CDS	2234361	2234559	.	-	1	ID=ColletesGigas_000107-T1.cds;Parent=ColletesGigas_000107-T1;
WUUM01000001.1	funannotate	gene	2273287	2277929	.	+	.	ID=ColletesGigas_000108;
WUUM01000001.1	funannotate	mRNA	2273287	2277929	.	+	.	ID=ColletesGigas_000108-T1;Parent=ColletesGigas_000108;product=hypothetical protein;Ontology_term=GO:0042302;Dbxref=PFAM:PF00379,InterPro:IPR000618;note=EggNog:ENOG41037WM,COG:S,SECRETED:SignalP(1-17);
WUUM01000001.1	funannotate	exon	2273287	2273298	.	+	.	ID=ColletesGigas_000108-T1.exon1;Parent=ColletesGigas_000108-T1;
WUUM01000001.1	funannotate	exon	2275087	2275181	.	+	.	ID=ColletesGigas_000108-T1.exon2;Parent=ColletesGigas_000108-T1;
WUUM01000001.1	funannotate	exon	2276659	2277045	.	+	.	ID=ColletesGigas_000108-T1.exon3;Parent=ColletesGigas_000108-T1;
WUUM01000001.1	funannotate	exon	2277713	2277929	.	+	.	ID=ColletesGigas_000108-T1.exon4;Parent=ColletesGigas_000108-T1;
WUUM01000001.1	funannotate	CDS	2273287	2273298	.	+	0	ID=ColletesGigas_000108-T1.cds;Parent=ColletesGigas_000108-T1;
WUUM01000001.1	funannotate	CDS	2275087	2275181	.	+	0	ID=ColletesGigas_000108-T1.cds;Parent=ColletesGigas_000108-T1;
WUUM01000001.1	funannotate	CDS	2276659	2277045	.	+	1	ID=ColletesGigas_000108-T1.cds;Parent=ColletesGigas_000108-T1;
WUUM01000001.1	funannotate	CDS	2277713	2277929	.	+	1	ID=ColletesGigas_000108-T1.cds;Parent=ColletesGigas_000108-T1;
WUUM01000001.1	funannotate	gene	2293910	2297306	.	+	.	ID=ColletesGigas_000109;
WUUM01000001.1	funannotate	mRNA	2293910	2297306	.	+	.	ID=ColletesGigas_000109-T1;Parent=ColletesGigas_000109;product=hypothetical protein;Ontology_term=GO:0042302;Dbxref=PFAM:PF00379,InterPro:IPR000618;note=COG:S,SECRETED:SignalP(1-19),EggNog:ENOG41037UZ;
WUUM01000001.1	funannotate	exon	2293910	2293927	.	+	.	ID=ColletesGigas_000109-T1.exon1;Parent=ColletesGigas_000109-T1;
WUUM01000001.1	funannotate	exon	2296401	2297306	.	+	.	ID=ColletesGigas_000109-T1.exon2;Parent=ColletesGigas_000109-T1;
WUUM01000001.1	funannotate	CDS	2293910	2293927	.	+	0	ID=ColletesGigas_000109-T1.cds;Parent=ColletesGigas_000109-T1;
WUUM01000001.1	funannotate	CDS	2296401	2297306	.	+	0	ID=ColletesGigas_000109-T1.cds;Parent=ColletesGigas_000109-T1;
WUUM01000001.1	funannotate	gene	2322324	2327293	.	+	.	ID=ColletesGigas_000110;
WUUM01000001.1	funannotate	mRNA	2322324	2327293	.	+	.	ID=ColletesGigas_000110-T1;Parent=ColletesGigas_000110;product=hypothetical protein;Ontology_term=GO:0042302;Dbxref=PFAM:PF00379,InterPro:IPR000618;note=EggNog:ENOG41037GS;
WUUM01000001.1	funannotate	exon	2322324	2322404	.	+	.	ID=ColletesGigas_000110-T1.exon1;Parent=ColletesGigas_000110-T1;
WUUM01000001.1	funannotate	exon	2325602	2327293	.	+	.	ID=ColletesGigas_000110-T1.exon2;Parent=ColletesGigas_000110-T1;
WUUM01000001.1	funannotate	CDS	2322324	2322404	.	+	0	ID=ColletesGigas_000110-T1.cds;Parent=ColletesGigas_000110-T1;
WUUM01000001.1	funannotate	CDS	2325602	2327293	.	+	0	ID=ColletesGigas_000110-T1.cds;Parent=ColletesGigas_000110-T1;
WUUM01000001.1	funannotate	gene	2346615	2349475	.	+	.	ID=ColletesGigas_000111;
WUUM01000001.1	funannotate	mRNA	2346615	2349475	.	+	.	ID=ColletesGigas_000111-T1;Parent=ColletesGigas_000111;product=hypothetical protein;Ontology_term=GO:0042302;Dbxref=PFAM:PF00379,InterPro:IPR000618;note=EggNog:ENOG41037GS,BUSCO:EOG091B05TE,SECRETED:SignalP(1-16);
WUUM01000001.1	funannotate	exon	2346615	2346794	.	+	.	ID=ColletesGigas_000111-T1.exon1;Parent=ColletesGigas_000111-T1;
WUUM01000001.1	funannotate	exon	2347541	2349475	.	+	.	ID=ColletesGigas_000111-T1.exon2;Parent=ColletesGigas_000111-T1;
WUUM01000001.1	funannotate	CDS	2346615	2346794	.	+	0	ID=ColletesGigas_000111-T1.cds;Parent=ColletesGigas_000111-T1;
WUUM01000001.1	funannotate	CDS	2347541	2349475	.	+	0	ID=ColletesGigas_000111-T1.cds;Parent=ColletesGigas_000111-T1;
WUUM01000001.1	funannotate	gene	2352831	2359672	.	-	.	ID=ColletesGigas_000112;
WUUM01000001.1	funannotate	mRNA	2352831	2359672	.	-	.	ID=ColletesGigas_000112-T1;Parent=ColletesGigas_000112;product=hypothetical protein;Ontology_term=GO:0055085,GO:0022857;Dbxref=InterPro:IPR036259,InterPro:IPR011701;note=EggNog:ENOG4103HRK,COG:G,BUSCO:EOG091B0A9Y,TransMembrane:10 (i30-55o105-123i130-149o155-175i187-206o218-237i339-359o365-387i399-421o433-454i);
WUUM01000001.1	funannotate	exon	2359606	2359672	.	-	.	ID=ColletesGigas_000112-T1.exon1;Parent=ColletesGigas_000112-T1;
WUUM01000001.1	funannotate	exon	2356943	2357148	.	-	.	ID=ColletesGigas_000112-T1.exon2;Parent=ColletesGigas_000112-T1;
WUUM01000001.1	funannotate	exon	2356590	2356811	.	-	.	ID=ColletesGigas_000112-T1.exon3;Parent=ColletesGigas_000112-T1;
WUUM01000001.1	funannotate	exon	2355997	2356081	.	-	.	ID=ColletesGigas_000112-T1.exon4;Parent=ColletesGigas_000112-T1;
WUUM01000001.1	funannotate	exon	2355608	2355774	.	-	.	ID=ColletesGigas_000112-T1.exon5;Parent=ColletesGigas_000112-T1;
WUUM01000001.1	funannotate	exon	2355103	2355252	.	-	.	ID=ColletesGigas_000112-T1.exon6;Parent=ColletesGigas_000112-T1;
WUUM01000001.1	funannotate	exon	2354820	2354952	.	-	.	ID=ColletesGigas_000112-T1.exon7;Parent=ColletesGigas_000112-T1;
WUUM01000001.1	funannotate	exon	2354165	2354418	.	-	.	ID=ColletesGigas_000112-T1.exon8;Parent=ColletesGigas_000112-T1;
WUUM01000001.1	funannotate	exon	2352831	2353124	.	-	.	ID=ColletesGigas_000112-T1.exon9;Parent=ColletesGigas_000112-T1;
WUUM01000001.1	funannotate	CDS	2359606	2359672	.	-	0	ID=ColletesGigas_000112-T1.cds;Parent=ColletesGigas_000112-T1;
WUUM01000001.1	funannotate	CDS	2356943	2357148	.	-	2	ID=ColletesGigas_000112-T1.cds;Parent=ColletesGigas_000112-T1;
WUUM01000001.1	funannotate	CDS	2356590	2356811	.	-	0	ID=ColletesGigas_000112-T1.cds;Parent=ColletesGigas_000112-T1;
WUUM01000001.1	funannotate	CDS	2355997	2356081	.	-	0	ID=ColletesGigas_000112-T1.cds;Parent=ColletesGigas_000112-T1;
WUUM01000001.1	funannotate	CDS	2355608	2355774	.	-	2	ID=ColletesGigas_000112-T1.cds;Parent=ColletesGigas_000112-T1;
WUUM01000001.1	funannotate	CDS	2355103	2355252	.	-	0	ID=ColletesGigas_000112-T1.cds;Parent=ColletesGigas_000112-T1;
WUUM01000001.1	funannotate	CDS	2354820	2354952	.	-	0	ID=ColletesGigas_000112-T1.cds;Parent=ColletesGigas_000112-T1;
WUUM01000001.1	funannotate	CDS	2354165	2354418	.	-	2	ID=ColletesGigas_000112-T1.cds;Parent=ColletesGigas_000112-T1;
WUUM01000001.1	funannotate	CDS	2352831	2353124	.	-	0	ID=ColletesGigas_000112-T1.cds;Parent=ColletesGigas_000112-T1;
WUUM01000001.1	funannotate	gene	2381504	2382367	.	-	.	ID=ColletesGigas_000113;
WUUM01000001.1	funannotate	mRNA	2381504	2382367	.	-	.	ID=ColletesGigas_000113-T1;Parent=ColletesGigas_000113;product=hypothetical protein;note=EggNog:ENOG4103BF7,TransMembrane:1 (o6-26i);
WUUM01000001.1	funannotate	exon	2381504	2382367	.	-	.	ID=ColletesGigas_000113-T1.exon1;Parent=ColletesGigas_000113-T1;
WUUM01000001.1	funannotate	CDS	2381504	2382367	.	-	0	ID=ColletesGigas_000113-T1.cds;Parent=ColletesGigas_000113-T1;
WUUM01000001.1	funannotate	gene	2382849	2383422	.	-	.	ID=ColletesGigas_000114;
WUUM01000001.1	funannotate	mRNA	2382849	2383422	.	-	.	ID=ColletesGigas_000114-T1;Parent=ColletesGigas_000114;product=hypothetical protein;note=TransMembrane:1 (o77-96i),EggNog:ENOG41039DX;
WUUM01000001.1	funannotate	exon	2383405	2383422	.	-	.	ID=ColletesGigas_000114-T1.exon1;Parent=ColletesGigas_000114-T1;
WUUM01000001.1	funannotate	exon	2382849	2383172	.	-	.	ID=ColletesGigas_000114-T1.exon2;Parent=ColletesGigas_000114-T1;
WUUM01000001.1	funannotate	CDS	2383405	2383422	.	-	0	ID=ColletesGigas_000114-T1.cds;Parent=ColletesGigas_000114-T1;
WUUM01000001.1	funannotate	CDS	2382849	2383172	.	-	0	ID=ColletesGigas_000114-T1.cds;Parent=ColletesGigas_000114-T1;
WUUM01000001.1	funannotate	gene	2422389	2422460	.	-	.	ID=ColletesGigas_000115;
WUUM01000001.1	funannotate	tRNA	2422389	2422460	.	-	.	ID=ColletesGigas_000115-T1;Parent=ColletesGigas_000115;product=tRNA-Glu;
WUUM01000001.1	funannotate	exon	2422389	2422460	.	-	.	ID=ColletesGigas_000115-T1.exon1;Parent=ColletesGigas_000115-T1;
WUUM01000001.1	funannotate	gene	2424590	2424661	.	-	.	ID=ColletesGigas_000116;
WUUM01000001.1	funannotate	tRNA	2424590	2424661	.	-	.	ID=ColletesGigas_000116-T1;Parent=ColletesGigas_000116;product=tRNA-Glu;
WUUM01000001.1	funannotate	exon	2424590	2424661	.	-	.	ID=ColletesGigas_000116-T1.exon1;Parent=ColletesGigas_000116-T1;
WUUM01000001.1	funannotate	gene	2446357	2448255	.	+	.	ID=ColletesGigas_000117;
WUUM01000001.1	funannotate	mRNA	2446357	2448255	.	+	.	ID=ColletesGigas_000117-T1;Parent=ColletesGigas_000117;product=hypothetical protein;note=EggNog:ENOG4103HYF,COG:T;
WUUM01000001.1	funannotate	exon	2446357	2446393	.	+	.	ID=ColletesGigas_000117-T1.exon1;Parent=ColletesGigas_000117-T1;
WUUM01000001.1	funannotate	exon	2446942	2447008	.	+	.	ID=ColletesGigas_000117-T1.exon2;Parent=ColletesGigas_000117-T1;
WUUM01000001.1	funannotate	exon	2447934	2447953	.	+	.	ID=ColletesGigas_000117-T1.exon3;Parent=ColletesGigas_000117-T1;
WUUM01000001.1	funannotate	exon	2448005	2448255	.	+	.	ID=ColletesGigas_000117-T1.exon4;Parent=ColletesGigas_000117-T1;
WUUM01000001.1	funannotate	CDS	2446357	2446393	.	+	0	ID=ColletesGigas_000117-T1.cds;Parent=ColletesGigas_000117-T1;
WUUM01000001.1	funannotate	CDS	2446942	2447008	.	+	2	ID=ColletesGigas_000117-T1.cds;Parent=ColletesGigas_000117-T1;
WUUM01000001.1	funannotate	CDS	2447934	2447953	.	+	1	ID=ColletesGigas_000117-T1.cds;Parent=ColletesGigas_000117-T1;
WUUM01000001.1	funannotate	CDS	2448005	2448255	.	+	2	ID=ColletesGigas_000117-T1.cds;Parent=ColletesGigas_000117-T1;
WUUM01000001.1	funannotate	gene	2454912	2487979	.	+	.	ID=ColletesGigas_000118;
WUUM01000001.1	funannotate	mRNA	2454912	2487979	.	+	.	ID=ColletesGigas_000118-T1;Parent=ColletesGigas_000118;product=hypothetical protein;Ontology_term=GO:0005515,GO:0005856;Dbxref=InterPro:IPR018980,InterPro:IPR000299,InterPro:IPR036034,InterPro:IPR019748,InterPro:IPR011993,InterPro:IPR035963,InterPro:IPR019749,InterPro:IPR014352,InterPro:IPR001478;note=EggNog:ENOG4103HYF,COG:T,BUSCO:EOG091B00I9;
WUUM01000001.1	funannotate	exon	2454912	2455058	.	+	.	ID=ColletesGigas_000118-T1.exon1;Parent=ColletesGigas_000118-T1;
WUUM01000001.1	funannotate	exon	2455081	2455773	.	+	.	ID=ColletesGigas_000118-T1.exon2;Parent=ColletesGigas_000118-T1;
WUUM01000001.1	funannotate	exon	2457508	2457672	.	+	.	ID=ColletesGigas_000118-T1.exon3;Parent=ColletesGigas_000118-T1;
WUUM01000001.1	funannotate	exon	2467584	2468473	.	+	.	ID=ColletesGigas_000118-T1.exon4;Parent=ColletesGigas_000118-T1;
WUUM01000001.1	funannotate	exon	2468895	2469281	.	+	.	ID=ColletesGigas_000118-T1.exon5;Parent=ColletesGigas_000118-T1;
WUUM01000001.1	funannotate	exon	2472441	2472621	.	+	.	ID=ColletesGigas_000118-T1.exon6;Parent=ColletesGigas_000118-T1;
WUUM01000001.1	funannotate	exon	2475794	2475892	.	+	.	ID=ColletesGigas_000118-T1.exon7;Parent=ColletesGigas_000118-T1;
WUUM01000001.1	funannotate	exon	2476974	2477194	.	+	.	ID=ColletesGigas_000118-T1.exon8;Parent=ColletesGigas_000118-T1;
WUUM01000001.1	funannotate	exon	2477313	2477451	.	+	.	ID=ColletesGigas_000118-T1.exon9;Parent=ColletesGigas_000118-T1;
WUUM01000001.1	funannotate	exon	2477853	2478664	.	+	.	ID=ColletesGigas_000118-T1.exon10;Parent=ColletesGigas_000118-T1;
WUUM01000001.1	funannotate	exon	2479479	2479570	.	+	.	ID=ColletesGigas_000118-T1.exon11;Parent=ColletesGigas_000118-T1;
WUUM01000001.1	funannotate	exon	2479770	2480368	.	+	.	ID=ColletesGigas_000118-T1.exon12;Parent=ColletesGigas_000118-T1;
WUUM01000001.1	funannotate	exon	2481472	2481718	.	+	.	ID=ColletesGigas_000118-T1.exon13;Parent=ColletesGigas_000118-T1;
WUUM01000001.1	funannotate	exon	2482005	2482250	.	+	.	ID=ColletesGigas_000118-T1.exon14;Parent=ColletesGigas_000118-T1;
WUUM01000001.1	funannotate	exon	2482314	2482494	.	+	.	ID=ColletesGigas_000118-T1.exon15;Parent=ColletesGigas_000118-T1;
WUUM01000001.1	funannotate	exon	2482689	2482891	.	+	.	ID=ColletesGigas_000118-T1.exon16;Parent=ColletesGigas_000118-T1;
WUUM01000001.1	funannotate	exon	2484558	2487979	.	+	.	ID=ColletesGigas_000118-T1.exon17;Parent=ColletesGigas_000118-T1;
WUUM01000001.1	funannotate	CDS	2454912	2455058	.	+	0	ID=ColletesGigas_000118-T1.cds;Parent=ColletesGigas_000118-T1;
WUUM01000001.1	funannotate	CDS	2455081	2455773	.	+	0	ID=ColletesGigas_000118-T1.cds;Parent=ColletesGigas_000118-T1;
WUUM01000001.1	funannotate	CDS	2457508	2457672	.	+	0	ID=ColletesGigas_000118-T1.cds;Parent=ColletesGigas_000118-T1;
WUUM01000001.1	funannotate	CDS	2467584	2468473	.	+	0	ID=ColletesGigas_000118-T1.cds;Parent=ColletesGigas_000118-T1;
WUUM01000001.1	funannotate	CDS	2468895	2469281	.	+	1	ID=ColletesGigas_000118-T1.cds;Parent=ColletesGigas_000118-T1;
WUUM01000001.1	funannotate	CDS	2472441	2472621	.	+	1	ID=ColletesGigas_000118-T1.cds;Parent=ColletesGigas_000118-T1;
WUUM01000001.1	funannotate	CDS	2475794	2475892	.	+	0	ID=ColletesGigas_000118-T1.cds;Parent=ColletesGigas_000118-T1;
WUUM01000001.1	funannotate	CDS	2476974	2477194	.	+	0	ID=ColletesGigas_000118-T1.cds;Parent=ColletesGigas_000118-T1;
WUUM01000001.1	funannotate	CDS	2477313	2477451	.	+	1	ID=ColletesGigas_000118-T1.cds;Parent=ColletesGigas_000118-T1;
WUUM01000001.1	funannotate	CDS	2477853	2478664	.	+	0	ID=ColletesGigas_000118-T1.cds;Parent=ColletesGigas_000118-T1;
WUUM01000001.1	funannotate	CDS	2479479	2479570	.	+	1	ID=ColletesGigas_000118-T1.cds;Parent=ColletesGigas_000118-T1;
WUUM01000001.1	funannotate	CDS	2479770	2480368	.	+	2	ID=ColletesGigas_000118-T1.cds;Parent=ColletesGigas_000118-T1;
WUUM01000001.1	funannotate	CDS	2481472	2481718	.	+	0	ID=ColletesGigas_000118-T1.cds;Parent=ColletesGigas_000118-T1;
WUUM01000001.1	funannotate	CDS	2482005	2482250	.	+	2	ID=ColletesGigas_000118-T1.cds;Parent=ColletesGigas_000118-T1;
WUUM01000001.1	funannotate	CDS	2482314	2482494	.	+	2	ID=ColletesGigas_000118-T1.cds;Parent=ColletesGigas_000118-T1;
WUUM01000001.1	funannotate	CDS	2482689	2482891	.	+	1	ID=ColletesGigas_000118-T1.cds;Parent=ColletesGigas_000118-T1;
WUUM01000001.1	funannotate	CDS	2484558	2487979	.	+	2	ID=ColletesGigas_000118-T1.cds;Parent=ColletesGigas_000118-T1;
WUUM01000001.1	funannotate	gene	2504270	2511783	.	+	.	ID=ColletesGigas_000119;
WUUM01000001.1	funannotate	mRNA	2504270	2511783	.	+	.	ID=ColletesGigas_000119-T1;Parent=ColletesGigas_000119;product=hypothetical protein;note=EggNog:ENOG4103HYF,COG:T;
WUUM01000001.1	funannotate	exon	2504270	2506436	.	+	.	ID=ColletesGigas_000119-T1.exon1;Parent=ColletesGigas_000119-T1;
WUUM01000001.1	funannotate	exon	2511539	2511783	.	+	.	ID=ColletesGigas_000119-T1.exon2;Parent=ColletesGigas_000119-T1;
WUUM01000001.1	funannotate	CDS	2504270	2506436	.	+	0	ID=ColletesGigas_000119-T1.cds;Parent=ColletesGigas_000119-T1;
WUUM01000001.1	funannotate	CDS	2511539	2511783	.	+	2	ID=ColletesGigas_000119-T1.cds;Parent=ColletesGigas_000119-T1;
WUUM01000001.1	funannotate	gene	2526242	2528214	.	-	.	ID=ColletesGigas_000120;
WUUM01000001.1	funannotate	mRNA	2526242	2528214	.	-	.	ID=ColletesGigas_000120-T1;Parent=ColletesGigas_000120;product=hypothetical protein;
WUUM01000001.1	funannotate	exon	2528097	2528214	.	-	.	ID=ColletesGigas_000120-T1.exon1;Parent=ColletesGigas_000120-T1;
WUUM01000001.1	funannotate	exon	2526873	2527055	.	-	.	ID=ColletesGigas_000120-T1.exon2;Parent=ColletesGigas_000120-T1;
WUUM01000001.1	funannotate	exon	2526242	2526258	.	-	.	ID=ColletesGigas_000120-T1.exon3;Parent=ColletesGigas_000120-T1;
WUUM01000001.1	funannotate	CDS	2528097	2528214	.	-	0	ID=ColletesGigas_000120-T1.cds;Parent=ColletesGigas_000120-T1;
WUUM01000001.1	funannotate	CDS	2526873	2527055	.	-	2	ID=ColletesGigas_000120-T1.cds;Parent=ColletesGigas_000120-T1;
WUUM01000001.1	funannotate	CDS	2526242	2526258	.	-	2	ID=ColletesGigas_000120-T1.cds;Parent=ColletesGigas_000120-T1;
WUUM01000001.1	funannotate	gene	2636734	2637009	.	-	.	ID=ColletesGigas_000121;
WUUM01000001.1	funannotate	mRNA	2636734	2637009	.	-	.	ID=ColletesGigas_000121-T1;Parent=ColletesGigas_000121;product=hypothetical protein;
WUUM01000001.1	funannotate	exon	2636946	2637009	.	-	.	ID=ColletesGigas_000121-T1.exon1;Parent=ColletesGigas_000121-T1;
WUUM01000001.1	funannotate	exon	2636734	2636870	.	-	.	ID=ColletesGigas_000121-T1.exon2;Parent=ColletesGigas_000121-T1;
WUUM01000001.1	funannotate	CDS	2636946	2637009	.	-	0	ID=ColletesGigas_000121-T1.cds;Parent=ColletesGigas_000121-T1;
WUUM01000001.1	funannotate	CDS	2636734	2636870	.	-	2	ID=ColletesGigas_000121-T1.cds;Parent=ColletesGigas_000121-T1;
WUUM01000001.1	funannotate	gene	2649540	2655665	.	-	.	ID=ColletesGigas_000122;
WUUM01000001.1	funannotate	mRNA	2649540	2655665	.	-	.	ID=ColletesGigas_000122-T1;Parent=ColletesGigas_000122;product=hypothetical protein;
WUUM01000001.1	funannotate	exon	2655478	2655665	.	-	.	ID=ColletesGigas_000122-T1.exon1;Parent=ColletesGigas_000122-T1;
WUUM01000001.1	funannotate	exon	2649540	2649939	.	-	.	ID=ColletesGigas_000122-T1.exon2;Parent=ColletesGigas_000122-T1;
WUUM01000001.1	funannotate	CDS	2655478	2655665	.	-	0	ID=ColletesGigas_000122-T1.cds;Parent=ColletesGigas_000122-T1;
WUUM01000001.1	funannotate	CDS	2649540	2649939	.	-	1	ID=ColletesGigas_000122-T1.cds;Parent=ColletesGigas_000122-T1;
WUUM01000001.1	funannotate	gene	2709205	2718202	.	+	.	ID=ColletesGigas_000123;
WUUM01000001.1	funannotate	mRNA	2709205	2718202	.	+	.	ID=ColletesGigas_000123-T1;Parent=ColletesGigas_000123;product=hypothetical protein;note=EggNog:ENOG4103HYF,COG:T;
WUUM01000001.1	funannotate	exon	2709205	2709319	.	+	.	ID=ColletesGigas_000123-T1.exon1;Parent=ColletesGigas_000123-T1;
WUUM01000001.1	funannotate	exon	2710965	2711409	.	+	.	ID=ColletesGigas_000123-T1.exon2;Parent=ColletesGigas_000123-T1;
WUUM01000001.1	funannotate	exon	2717091	2717324	.	+	.	ID=ColletesGigas_000123-T1.exon3;Parent=ColletesGigas_000123-T1;
WUUM01000001.1	funannotate	exon	2717627	2718093	.	+	.	ID=ColletesGigas_000123-T1.exon4;Parent=ColletesGigas_000123-T1;
WUUM01000001.1	funannotate	exon	2718183	2718202	.	+	.	ID=ColletesGigas_000123-T1.exon5;Parent=ColletesGigas_000123-T1;
WUUM01000001.1	funannotate	CDS	2709205	2709319	.	+	0	ID=ColletesGigas_000123-T1.cds;Parent=ColletesGigas_000123-T1;
WUUM01000001.1	funannotate	CDS	2710965	2711409	.	+	2	ID=ColletesGigas_000123-T1.cds;Parent=ColletesGigas_000123-T1;
WUUM01000001.1	funannotate	CDS	2717091	2717324	.	+	1	ID=ColletesGigas_000123-T1.cds;Parent=ColletesGigas_000123-T1;
WUUM01000001.1	funannotate	CDS	2717627	2718093	.	+	1	ID=ColletesGigas_000123-T1.cds;Parent=ColletesGigas_000123-T1;
WUUM01000001.1	funannotate	CDS	2718183	2718202	.	+	2	ID=ColletesGigas_000123-T1.cds;Parent=ColletesGigas_000123-T1;
WUUM01000001.1	funannotate	gene	2722238	2722534	.	-	.	ID=ColletesGigas_000124;
WUUM01000001.1	funannotate	mRNA	2722238	2722534	.	-	.	ID=ColletesGigas_000124-T1;Parent=ColletesGigas_000124;product=hypothetical protein;note=EggNog:ENOG4103C8R;
WUUM01000001.1	funannotate	exon	2722238	2722534	.	-	.	ID=ColletesGigas_000124-T1.exon1;Parent=ColletesGigas_000124-T1;
WUUM01000001.1	funannotate	CDS	2722238	2722534	.	-	0	ID=ColletesGigas_000124-T1.cds;Parent=ColletesGigas_000124-T1;
WUUM01000001.1	funannotate	gene	2765023	2767148	.	+	.	ID=ColletesGigas_000125;
WUUM01000001.1	funannotate	mRNA	2765023	2767148	.	+	.	ID=ColletesGigas_000125-T1;Parent=ColletesGigas_000125;product=hypothetical protein;Ontology_term=GO:0005515;Dbxref=InterPro:IPR036034,InterPro:IPR001478;note=EggNog:ENOG4103HYF,COG:T;
WUUM01000001.1	funannotate	exon	2765023	2765044	.	+	.	ID=ColletesGigas_000125-T1.exon1;Parent=ColletesGigas_000125-T1;
WUUM01000001.1	funannotate	exon	2765867	2766060	.	+	.	ID=ColletesGigas_000125-T1.exon2;Parent=ColletesGigas_000125-T1;
WUUM01000001.1	funannotate	exon	2767119	2767148	.	+	.	ID=ColletesGigas_000125-T1.exon3;Parent=ColletesGigas_000125-T1;
WUUM01000001.1	funannotate	CDS	2765023	2765044	.	+	0	ID=ColletesGigas_000125-T1.cds;Parent=ColletesGigas_000125-T1;
WUUM01000001.1	funannotate	CDS	2765867	2766060	.	+	2	ID=ColletesGigas_000125-T1.cds;Parent=ColletesGigas_000125-T1;
WUUM01000001.1	funannotate	CDS	2767119	2767148	.	+	0	ID=ColletesGigas_000125-T1.cds;Parent=ColletesGigas_000125-T1;
WUUM01000001.1	funannotate	gene	2768706	2783872	.	+	.	ID=ColletesGigas_000126;
WUUM01000001.1	funannotate	mRNA	2768706	2783872	.	+	.	ID=ColletesGigas_000126-T1;Parent=ColletesGigas_000126;product=hypothetical protein;Ontology_term=GO:0005515;Dbxref=InterPro:IPR036034,InterPro:IPR001478;note=EggNog:ENOG4103HYF,COG:T;
WUUM01000001.1	funannotate	exon	2768706	2768759	.	+	.	ID=ColletesGigas_000126-T1.exon1;Parent=ColletesGigas_000126-T1;
WUUM01000001.1	funannotate	exon	2769566	2769745	.	+	.	ID=ColletesGigas_000126-T1.exon2;Parent=ColletesGigas_000126-T1;
WUUM01000001.1	funannotate	exon	2772758	2773083	.	+	.	ID=ColletesGigas_000126-T1.exon3;Parent=ColletesGigas_000126-T1;
WUUM01000001.1	funannotate	exon	2773460	2773617	.	+	.	ID=ColletesGigas_000126-T1.exon4;Parent=ColletesGigas_000126-T1;
WUUM01000001.1	funannotate	exon	2776470	2777024	.	+	.	ID=ColletesGigas_000126-T1.exon5;Parent=ColletesGigas_000126-T1;
WUUM01000001.1	funannotate	exon	2780306	2780478	.	+	.	ID=ColletesGigas_000126-T1.exon6;Parent=ColletesGigas_000126-T1;
WUUM01000001.1	funannotate	exon	2782635	2782784	.	+	.	ID=ColletesGigas_000126-T1.exon7;Parent=ColletesGigas_000126-T1;
WUUM01000001.1	funannotate	exon	2783753	2783872	.	+	.	ID=ColletesGigas_000126-T1.exon8;Parent=ColletesGigas_000126-T1;
WUUM01000001.1	funannotate	CDS	2768706	2768759	.	+	0	ID=ColletesGigas_000126-T1.cds;Parent=ColletesGigas_000126-T1;
WUUM01000001.1	funannotate	CDS	2769566	2769745	.	+	0	ID=ColletesGigas_000126-T1.cds;Parent=ColletesGigas_000126-T1;
WUUM01000001.1	funannotate	CDS	2772758	2773083	.	+	0	ID=ColletesGigas_000126-T1.cds;Parent=ColletesGigas_000126-T1;
WUUM01000001.1	funannotate	CDS	2773460	2773617	.	+	1	ID=ColletesGigas_000126-T1.cds;Parent=ColletesGigas_000126-T1;
WUUM01000001.1	funannotate	CDS	2776470	2777024	.	+	2	ID=ColletesGigas_000126-T1.cds;Parent=ColletesGigas_000126-T1;
WUUM01000001.1	funannotate	CDS	2780306	2780478	.	+	2	ID=ColletesGigas_000126-T1.cds;Parent=ColletesGigas_000126-T1;
WUUM01000001.1	funannotate	CDS	2782635	2782784	.	+	0	ID=ColletesGigas_000126-T1.cds;Parent=ColletesGigas_000126-T1;
WUUM01000001.1	funannotate	CDS	2783753	2783872	.	+	0	ID=ColletesGigas_000126-T1.cds;Parent=ColletesGigas_000126-T1;
WUUM01000001.1	funannotate	gene	2790724	2793463	.	-	.	ID=ColletesGigas_000127;
WUUM01000001.1	funannotate	mRNA	2790724	2793463	.	-	.	ID=ColletesGigas_000127-T1;Parent=ColletesGigas_000127;product=hypothetical protein;Ontology_term=GO:0003677,GO:0061630,GO:0003697,GO:0006281,GO:0006513,GO:0006301;Dbxref=InterPro:IPR003034,InterPro:IPR039577,InterPro:IPR001841,InterPro:IPR013083,InterPro:IPR017907,InterPro:IPR006642;note=EggNog:ENOG4103ANF,BUSCO:EOG091B06XZ,COG:O;
WUUM01000001.1	funannotate	exon	2793434	2793463	.	-	.	ID=ColletesGigas_000127-T1.exon1;Parent=ColletesGigas_000127-T1;
WUUM01000001.1	funannotate	exon	2793287	2793365	.	-	.	ID=ColletesGigas_000127-T1.exon2;Parent=ColletesGigas_000127-T1;
WUUM01000001.1	funannotate	exon	2792681	2793209	.	-	.	ID=ColletesGigas_000127-T1.exon3;Parent=ColletesGigas_000127-T1;
WUUM01000001.1	funannotate	exon	2792190	2792451	.	-	.	ID=ColletesGigas_000127-T1.exon4;Parent=ColletesGigas_000127-T1;
WUUM01000001.1	funannotate	exon	2792043	2792103	.	-	.	ID=ColletesGigas_000127-T1.exon5;Parent=ColletesGigas_000127-T1;
WUUM01000001.1	funannotate	exon	2791317	2791964	.	-	.	ID=ColletesGigas_000127-T1.exon6;Parent=ColletesGigas_000127-T1;
WUUM01000001.1	funannotate	exon	2790724	2791100	.	-	.	ID=ColletesGigas_000127-T1.exon7;Parent=ColletesGigas_000127-T1;
WUUM01000001.1	funannotate	CDS	2793434	2793463	.	-	0	ID=ColletesGigas_000127-T1.cds;Parent=ColletesGigas_000127-T1;
WUUM01000001.1	funannotate	CDS	2793287	2793365	.	-	0	ID=ColletesGigas_000127-T1.cds;Parent=ColletesGigas_000127-T1;
WUUM01000001.1	funannotate	CDS	2792681	2793209	.	-	2	ID=ColletesGigas_000127-T1.cds;Parent=ColletesGigas_000127-T1;
WUUM01000001.1	funannotate	CDS	2792190	2792451	.	-	1	ID=ColletesGigas_000127-T1.cds;Parent=ColletesGigas_000127-T1;
WUUM01000001.1	funannotate	CDS	2792043	2792103	.	-	0	ID=ColletesGigas_000127-T1.cds;Parent=ColletesGigas_000127-T1;
WUUM01000001.1	funannotate	CDS	2791317	2791964	.	-	2	ID=ColletesGigas_000127-T1.cds;Parent=ColletesGigas_000127-T1;
WUUM01000001.1	funannotate	CDS	2790724	2791100	.	-	2	ID=ColletesGigas_000127-T1.cds;Parent=ColletesGigas_000127-T1;
WUUM01000001.1	funannotate	gene	2795697	2799075	.	+	.	ID=ColletesGigas_000128;
WUUM01000001.1	funannotate	mRNA	2795697	2799075	.	+	.	ID=ColletesGigas_000128-T1;Parent=ColletesGigas_000128;product=hypothetical protein;Ontology_term=GO:0006396,GO:0003723,GO:0005515;Dbxref=InterPro:IPR019956,InterPro:IPR000061,InterPro:IPR022030,InterPro:IPR035967,InterPro:IPR000626,InterPro:IPR029071;note=COG:A,BUSCO:EOG091B05H3,EggNog:ENOG41032J5;
WUUM01000001.1	funannotate	exon	2795697	2795811	.	+	.	ID=ColletesGigas_000128-T1.exon1;Parent=ColletesGigas_000128-T1;
WUUM01000001.1	funannotate	exon	2796234	2796564	.	+	.	ID=ColletesGigas_000128-T1.exon2;Parent=ColletesGigas_000128-T1;
WUUM01000001.1	funannotate	exon	2796650	2796809	.	+	.	ID=ColletesGigas_000128-T1.exon3;Parent=ColletesGigas_000128-T1;
WUUM01000001.1	funannotate	exon	2796884	2797165	.	+	.	ID=ColletesGigas_000128-T1.exon4;Parent=ColletesGigas_000128-T1;
WUUM01000001.1	funannotate	exon	2797269	2798235	.	+	.	ID=ColletesGigas_000128-T1.exon5;Parent=ColletesGigas_000128-T1;
WUUM01000001.1	funannotate	exon	2798363	2798424	.	+	.	ID=ColletesGigas_000128-T1.exon6;Parent=ColletesGigas_000128-T1;
WUUM01000001.1	funannotate	exon	2798523	2798630	.	+	.	ID=ColletesGigas_000128-T1.exon7;Parent=ColletesGigas_000128-T1;
WUUM01000001.1	funannotate	exon	2798715	2798888	.	+	.	ID=ColletesGigas_000128-T1.exon8;Parent=ColletesGigas_000128-T1;
WUUM01000001.1	funannotate	exon	2798974	2799075	.	+	.	ID=ColletesGigas_000128-T1.exon9;Parent=ColletesGigas_000128-T1;
WUUM01000001.1	funannotate	CDS	2795697	2795811	.	+	0	ID=ColletesGigas_000128-T1.cds;Parent=ColletesGigas_000128-T1;
WUUM01000001.1	funannotate	CDS	2796234	2796564	.	+	2	ID=ColletesGigas_000128-T1.cds;Parent=ColletesGigas_000128-T1;
WUUM01000001.1	funannotate	CDS	2796650	2796809	.	+	1	ID=ColletesGigas_000128-T1.cds;Parent=ColletesGigas_000128-T1;
WUUM01000001.1	funannotate	CDS	2796884	2797165	.	+	0	ID=ColletesGigas_000128-T1.cds;Parent=ColletesGigas_000128-T1;
WUUM01000001.1	funannotate	CDS	2797269	2798235	.	+	0	ID=ColletesGigas_000128-T1.cds;Parent=ColletesGigas_000128-T1;
WUUM01000001.1	funannotate	CDS	2798363	2798424	.	+	2	ID=ColletesGigas_000128-T1.cds;Parent=ColletesGigas_000128-T1;
WUUM01000001.1	funannotate	CDS	2798523	2798630	.	+	0	ID=ColletesGigas_000128-T1.cds;Parent=ColletesGigas_000128-T1;
WUUM01000001.1	funannotate	CDS	2798715	2798888	.	+	0	ID=ColletesGigas_000128-T1.cds;Parent=ColletesGigas_000128-T1;
WUUM01000001.1	funannotate	CDS	2798974	2799075	.	+	0	ID=ColletesGigas_000128-T1.cds;Parent=ColletesGigas_000128-T1;
WUUM01000001.1	funannotate	gene	2800137	2812821	.	-	.	ID=ColletesGigas_000129;
WUUM01000001.1	funannotate	mRNA	2800137	2812821	.	-	.	ID=ColletesGigas_000129-T1;Parent=ColletesGigas_000129;product=hypothetical protein;Ontology_term=GO:0005975,GO:0042732,GO:0004856,GO:0016773;Dbxref=InterPro:IPR018485,InterPro:IPR043129,InterPro:IPR000577,InterPro:IPR042024,InterPro:IPR018484;note=EggNog:ENOG41033GD,COG:G,BUSCO:EOG091B0792;
WUUM01000001.1	funannotate	exon	2812768	2812821	.	-	.	ID=ColletesGigas_000129-T1.exon1;Parent=ColletesGigas_000129-T1;
WUUM01000001.1	funannotate	exon	2810926	2811008	.	-	.	ID=ColletesGigas_000129-T1.exon2;Parent=ColletesGigas_000129-T1;
WUUM01000001.1	funannotate	exon	2810553	2810706	.	-	.	ID=ColletesGigas_000129-T1.exon3;Parent=ColletesGigas_000129-T1;
WUUM01000001.1	funannotate	exon	2810204	2810383	.	-	.	ID=ColletesGigas_000129-T1.exon4;Parent=ColletesGigas_000129-T1;
WUUM01000001.1	funannotate	exon	2807004	2807105	.	-	.	ID=ColletesGigas_000129-T1.exon5;Parent=ColletesGigas_000129-T1;
WUUM01000001.1	funannotate	exon	2806358	2806489	.	-	.	ID=ColletesGigas_000129-T1.exon6;Parent=ColletesGigas_000129-T1;
WUUM01000001.1	funannotate	exon	2805176	2805329	.	-	.	ID=ColletesGigas_000129-T1.exon7;Parent=ColletesGigas_000129-T1;
WUUM01000001.1	funannotate	exon	2804942	2805086	.	-	.	ID=ColletesGigas_000129-T1.exon8;Parent=ColletesGigas_000129-T1;
WUUM01000001.1	funannotate	exon	2804363	2804652	.	-	.	ID=ColletesGigas_000129-T1.exon9;Parent=ColletesGigas_000129-T1;
WUUM01000001.1	funannotate	exon	2800501	2800598	.	-	.	ID=ColletesGigas_000129-T1.exon10;Parent=ColletesGigas_000129-T1;
WUUM01000001.1	funannotate	exon	2800137	2800286	.	-	.	ID=ColletesGigas_000129-T1.exon11;Parent=ColletesGigas_000129-T1;
WUUM01000001.1	funannotate	CDS	2812768	2812821	.	-	0	ID=ColletesGigas_000129-T1.cds;Parent=ColletesGigas_000129-T1;
WUUM01000001.1	funannotate	CDS	2810926	2811008	.	-	0	ID=ColletesGigas_000129-T1.cds;Parent=ColletesGigas_000129-T1;
WUUM01000001.1	funannotate	CDS	2810553	2810706	.	-	1	ID=ColletesGigas_000129-T1.cds;Parent=ColletesGigas_000129-T1;
WUUM01000001.1	funannotate	CDS	2810204	2810383	.	-	0	ID=ColletesGigas_000129-T1.cds;Parent=ColletesGigas_000129-T1;
WUUM01000001.1	funannotate	CDS	2807004	2807105	.	-	0	ID=ColletesGigas_000129-T1.cds;Parent=ColletesGigas_000129-T1;
WUUM01000001.1	funannotate	CDS	2806358	2806489	.	-	0	ID=ColletesGigas_000129-T1.cds;Parent=ColletesGigas_000129-T1;
WUUM01000001.1	funannotate	CDS	2805176	2805329	.	-	0	ID=ColletesGigas_000129-T1.cds;Parent=ColletesGigas_000129-T1;
WUUM01000001.1	funannotate	CDS	2804942	2805086	.	-	2	ID=ColletesGigas_000129-T1.cds;Parent=ColletesGigas_000129-T1;
WUUM01000001.1	funannotate	CDS	2804363	2804652	.	-	1	ID=ColletesGigas_000129-T1.cds;Parent=ColletesGigas_000129-T1;
WUUM01000001.1	funannotate	CDS	2800501	2800598	.	-	2	ID=ColletesGigas_000129-T1.cds;Parent=ColletesGigas_000129-T1;
WUUM01000001.1	funannotate	CDS	2800137	2800286	.	-	0	ID=ColletesGigas_000129-T1.cds;Parent=ColletesGigas_000129-T1;
WUUM01000001.1	funannotate	gene	2824329	2825122	.	+	.	ID=ColletesGigas_000130;
WUUM01000001.1	funannotate	mRNA	2824329	2825122	.	+	.	ID=ColletesGigas_000130-T1;Parent=ColletesGigas_000130;product=hypothetical protein;
WUUM01000001.1	funannotate	exon	2824329	2824526	.	+	.	ID=ColletesGigas_000130-T1.exon1;Parent=ColletesGigas_000130-T1;
WUUM01000001.1	funannotate	exon	2824672	2824763	.	+	.	ID=ColletesGigas_000130-T1.exon2;Parent=ColletesGigas_000130-T1;
WUUM01000001.1	funannotate	exon	2824912	2825122	.	+	.	ID=ColletesGigas_000130-T1.exon3;Parent=ColletesGigas_000130-T1;
WUUM01000001.1	funannotate	CDS	2824329	2824526	.	+	0	ID=ColletesGigas_000130-T1.cds;Parent=ColletesGigas_000130-T1;
WUUM01000001.1	funannotate	CDS	2824672	2824763	.	+	0	ID=ColletesGigas_000130-T1.cds;Parent=ColletesGigas_000130-T1;
WUUM01000001.1	funannotate	CDS	2824912	2825122	.	+	1	ID=ColletesGigas_000130-T1.cds;Parent=ColletesGigas_000130-T1;
WUUM01000001.1	funannotate	gene	2835031	2835998	.	+	.	ID=ColletesGigas_000131;
WUUM01000001.1	funannotate	mRNA	2835031	2835998	.	+	.	ID=ColletesGigas_000131-T1;Parent=ColletesGigas_000131;product=hypothetical protein;Ontology_term=GO:0007179,GO:0006355,GO:0005667,GO:0003700;Dbxref=InterPro:IPR003619,InterPro:IPR013790,InterPro:IPR013019,InterPro:IPR036578;note=EggNog:ENOG4103BF0,COG:K,COG:T;
WUUM01000001.1	funannotate	exon	2835031	2835901	.	+	.	ID=ColletesGigas_000131-T1.exon1;Parent=ColletesGigas_000131-T1;
WUUM01000001.1	funannotate	exon	2835976	2835998	.	+	.	ID=ColletesGigas_000131-T1.exon2;Parent=ColletesGigas_000131-T1;
WUUM01000001.1	funannotate	CDS	2835031	2835901	.	+	0	ID=ColletesGigas_000131-T1.cds;Parent=ColletesGigas_000131-T1;
WUUM01000001.1	funannotate	CDS	2835976	2835998	.	+	2	ID=ColletesGigas_000131-T1.cds;Parent=ColletesGigas_000131-T1;
WUUM01000001.1	funannotate	gene	2878845	2880749	.	-	.	ID=ColletesGigas_000132;
WUUM01000001.1	funannotate	mRNA	2878845	2880749	.	-	.	ID=ColletesGigas_000132-T1;Parent=ColletesGigas_000132;product=hypothetical protein;
WUUM01000001.1	funannotate	exon	2880608	2880749	.	-	.	ID=ColletesGigas_000132-T1.exon1;Parent=ColletesGigas_000132-T1;
WUUM01000001.1	funannotate	exon	2878845	2879136	.	-	.	ID=ColletesGigas_000132-T1.exon2;Parent=ColletesGigas_000132-T1;
WUUM01000001.1	funannotate	CDS	2880608	2880749	.	-	0	ID=ColletesGigas_000132-T1.cds;Parent=ColletesGigas_000132-T1;
WUUM01000001.1	funannotate	CDS	2878845	2879136	.	-	2	ID=ColletesGigas_000132-T1.cds;Parent=ColletesGigas_000132-T1;
WUUM01000001.1	funannotate	gene	2919569	2921828	.	+	.	ID=ColletesGigas_000133;
WUUM01000001.1	funannotate	mRNA	2919569	2921828	.	+	.	ID=ColletesGigas_000133-T1;Parent=ColletesGigas_000133;product=hypothetical protein;Ontology_term=GO:0006355,GO:0005515;Dbxref=InterPro:IPR013790,InterPro:IPR008984,InterPro:IPR001132,InterPro:IPR017855;note=EggNog:ENOG41037AY,COG:K,COG:T;
WUUM01000001.1	funannotate	exon	2919569	2919701	.	+	.	ID=ColletesGigas_000133-T1.exon1;Parent=ColletesGigas_000133-T1;
WUUM01000001.1	funannotate	exon	2920813	2921013	.	+	.	ID=ColletesGigas_000133-T1.exon2;Parent=ColletesGigas_000133-T1;
WUUM01000001.1	funannotate	exon	2921172	2921514	.	+	.	ID=ColletesGigas_000133-T1.exon3;Parent=ColletesGigas_000133-T1;
WUUM01000001.1	funannotate	exon	2921618	2921828	.	+	.	ID=ColletesGigas_000133-T1.exon4;Parent=ColletesGigas_000133-T1;
WUUM01000001.1	funannotate	CDS	2919569	2919701	.	+	0	ID=ColletesGigas_000133-T1.cds;Parent=ColletesGigas_000133-T1;
WUUM01000001.1	funannotate	CDS	2920813	2921013	.	+	2	ID=ColletesGigas_000133-T1.cds;Parent=ColletesGigas_000133-T1;
WUUM01000001.1	funannotate	CDS	2921172	2921514	.	+	2	ID=ColletesGigas_000133-T1.cds;Parent=ColletesGigas_000133-T1;
WUUM01000001.1	funannotate	CDS	2921618	2921828	.	+	1	ID=ColletesGigas_000133-T1.cds;Parent=ColletesGigas_000133-T1;
WUUM01000001.1	funannotate	gene	2935733	2941071	.	-	.	ID=ColletesGigas_000134;
WUUM01000001.1	funannotate	mRNA	2935733	2941071	.	-	.	ID=ColletesGigas_000134-T1;Parent=ColletesGigas_000134;product=hypothetical protein;Ontology_term=GO:0055085,GO:0022857,GO:0016021;Dbxref=InterPro:IPR020846,InterPro:IPR036259,InterPro:IPR005829,InterPro:IPR011701;note=EggNog:ENOG4103HPR,TransMembrane:11 (o32-52i59-77o83-106i118-145o157-176i258-279o342-364i371-390o396-419i426-444o450-469i);
WUUM01000001.1	funannotate	exon	2940954	2941071	.	-	.	ID=ColletesGigas_000134-T1.exon1;Parent=ColletesGigas_000134-T1;
WUUM01000001.1	funannotate	exon	2939490	2939652	.	-	.	ID=ColletesGigas_000134-T1.exon2;Parent=ColletesGigas_000134-T1;
WUUM01000001.1	funannotate	exon	2939288	2939409	.	-	.	ID=ColletesGigas_000134-T1.exon3;Parent=ColletesGigas_000134-T1;
WUUM01000001.1	funannotate	exon	2938919	2939157	.	-	.	ID=ColletesGigas_000134-T1.exon4;Parent=ColletesGigas_000134-T1;
WUUM01000001.1	funannotate	exon	2938613	2938794	.	-	.	ID=ColletesGigas_000134-T1.exon5;Parent=ColletesGigas_000134-T1;
WUUM01000001.1	funannotate	exon	2937660	2937955	.	-	.	ID=ColletesGigas_000134-T1.exon6;Parent=ColletesGigas_000134-T1;
WUUM01000001.1	funannotate	exon	2936362	2936653	.	-	.	ID=ColletesGigas_000134-T1.exon7;Parent=ColletesGigas_000134-T1;
WUUM01000001.1	funannotate	exon	2935733	2935877	.	-	.	ID=ColletesGigas_000134-T1.exon8;Parent=ColletesGigas_000134-T1;
WUUM01000001.1	funannotate	CDS	2940954	2941071	.	-	0	ID=ColletesGigas_000134-T1.cds;Parent=ColletesGigas_000134-T1;
WUUM01000001.1	funannotate	CDS	2939490	2939652	.	-	2	ID=ColletesGigas_000134-T1.cds;Parent=ColletesGigas_000134-T1;
WUUM01000001.1	funannotate	CDS	2939288	2939409	.	-	1	ID=ColletesGigas_000134-T1.cds;Parent=ColletesGigas_000134-T1;
WUUM01000001.1	funannotate	CDS	2938919	2939157	.	-	2	ID=ColletesGigas_000134-T1.cds;Parent=ColletesGigas_000134-T1;
WUUM01000001.1	funannotate	CDS	2938613	2938794	.	-	0	ID=ColletesGigas_000134-T1.cds;Parent=ColletesGigas_000134-T1;
WUUM01000001.1	funannotate	CDS	2937660	2937955	.	-	1	ID=ColletesGigas_000134-T1.cds;Parent=ColletesGigas_000134-T1;
WUUM01000001.1	funannotate	CDS	2936362	2936653	.	-	2	ID=ColletesGigas_000134-T1.cds;Parent=ColletesGigas_000134-T1;
WUUM01000001.1	funannotate	CDS	2935733	2935877	.	-	1	ID=ColletesGigas_000134-T1.cds;Parent=ColletesGigas_000134-T1;
WUUM01000001.1	funannotate	gene	2951523	2958300	.	+	.	ID=ColletesGigas_000135;
WUUM01000001.1	funannotate	mRNA	2951523	2958300	.	+	.	ID=ColletesGigas_000135-T1;Parent=ColletesGigas_000135;product=hypothetical protein;Ontology_term=GO:0044528,GO:0006886,GO:0016192,GO:0015031,GO:0030117;Dbxref=InterPro:IPR022775,InterPro:IPR000804,InterPro:IPR010622,InterPro:IPR013579,PFAM:PF01217,InterPro:IPR016635,InterPro:IPR011012;note=COG:U,EggNog:ENOG41034TG,BUSCO:EOG091B0L1S;
WUUM01000001.1	funannotate	exon	2951523	2951651	.	+	.	ID=ColletesGigas_000135-T1.exon1;Parent=ColletesGigas_000135-T1;
WUUM01000001.1	funannotate	exon	2951762	2952106	.	+	.	ID=ColletesGigas_000135-T1.exon2;Parent=ColletesGigas_000135-T1;
WUUM01000001.1	funannotate	exon	2952179	2952328	.	+	.	ID=ColletesGigas_000135-T1.exon3;Parent=ColletesGigas_000135-T1;
WUUM01000001.1	funannotate	exon	2952404	2952640	.	+	.	ID=ColletesGigas_000135-T1.exon4;Parent=ColletesGigas_000135-T1;
WUUM01000001.1	funannotate	exon	2953147	2953294	.	+	.	ID=ColletesGigas_000135-T1.exon5;Parent=ColletesGigas_000135-T1;
WUUM01000001.1	funannotate	exon	2953367	2953447	.	+	.	ID=ColletesGigas_000135-T1.exon6;Parent=ColletesGigas_000135-T1;
WUUM01000001.1	funannotate	exon	2953533	2953688	.	+	.	ID=ColletesGigas_000135-T1.exon7;Parent=ColletesGigas_000135-T1;
WUUM01000001.1	funannotate	exon	2953755	2953842	.	+	.	ID=ColletesGigas_000135-T1.exon8;Parent=ColletesGigas_000135-T1;
WUUM01000001.1	funannotate	exon	2953933	2954031	.	+	.	ID=ColletesGigas_000135-T1.exon9;Parent=ColletesGigas_000135-T1;
WUUM01000001.1	funannotate	exon	2957590	2957745	.	+	.	ID=ColletesGigas_000135-T1.exon10;Parent=ColletesGigas_000135-T1;
WUUM01000001.1	funannotate	exon	2957827	2957935	.	+	.	ID=ColletesGigas_000135-T1.exon11;Parent=ColletesGigas_000135-T1;
WUUM01000001.1	funannotate	exon	2958130	2958300	.	+	.	ID=ColletesGigas_000135-T1.exon12;Parent=ColletesGigas_000135-T1;
WUUM01000001.1	funannotate	CDS	2951523	2951651	.	+	0	ID=ColletesGigas_000135-T1.cds;Parent=ColletesGigas_000135-T1;
WUUM01000001.1	funannotate	CDS	2951762	2952106	.	+	0	ID=ColletesGigas_000135-T1.cds;Parent=ColletesGigas_000135-T1;
WUUM01000001.1	funannotate	CDS	2952179	2952328	.	+	0	ID=ColletesGigas_000135-T1.cds;Parent=ColletesGigas_000135-T1;
WUUM01000001.1	funannotate	CDS	2952404	2952640	.	+	0	ID=ColletesGigas_000135-T1.cds;Parent=ColletesGigas_000135-T1;
WUUM01000001.1	funannotate	CDS	2953147	2953294	.	+	0	ID=ColletesGigas_000135-T1.cds;Parent=ColletesGigas_000135-T1;
WUUM01000001.1	funannotate	CDS	2953367	2953447	.	+	2	ID=ColletesGigas_000135-T1.cds;Parent=ColletesGigas_000135-T1;
WUUM01000001.1	funannotate	CDS	2953533	2953688	.	+	2	ID=ColletesGigas_000135-T1.cds;Parent=ColletesGigas_000135-T1;
WUUM01000001.1	funannotate	CDS	2953755	2953842	.	+	2	ID=ColletesGigas_000135-T1.cds;Parent=ColletesGigas_000135-T1;
WUUM01000001.1	funannotate	CDS	2953933	2954031	.	+	1	ID=ColletesGigas_000135-T1.cds;Parent=ColletesGigas_000135-T1;
WUUM01000001.1	funannotate	CDS	2957590	2957745	.	+	1	ID=ColletesGigas_000135-T1.cds;Parent=ColletesGigas_000135-T1;
WUUM01000001.1	funannotate	CDS	2957827	2957935	.	+	1	ID=ColletesGigas_000135-T1.cds;Parent=ColletesGigas_000135-T1;
WUUM01000001.1	funannotate	CDS	2958130	2958300	.	+	0	ID=ColletesGigas_000135-T1.cds;Parent=ColletesGigas_000135-T1;
WUUM01000001.1	funannotate	gene	2976333	2987587	.	+	.	ID=ColletesGigas_000136;
WUUM01000001.1	funannotate	mRNA	2976333	2987587	.	+	.	ID=ColletesGigas_000136-T1;Parent=ColletesGigas_000136;product=hypothetical protein;Ontology_term=GO:0007165,GO:0035556,GO:0004143;Dbxref=InterPro:IPR002219,InterPro:IPR037607,PFAM:PF00130;note=EggNog:ENOG41034NH,COG:I;
WUUM01000001.1	funannotate	exon	2976333	2976472	.	+	.	ID=ColletesGigas_000136-T1.exon1;Parent=ColletesGigas_000136-T1;
WUUM01000001.1	funannotate	exon	2977500	2977915	.	+	.	ID=ColletesGigas_000136-T1.exon2;Parent=ColletesGigas_000136-T1;
WUUM01000001.1	funannotate	exon	2981546	2981553	.	+	.	ID=ColletesGigas_000136-T1.exon3;Parent=ColletesGigas_000136-T1;
WUUM01000001.1	funannotate	exon	2981604	2981616	.	+	.	ID=ColletesGigas_000136-T1.exon4;Parent=ColletesGigas_000136-T1;
WUUM01000001.1	funannotate	exon	2982332	2982411	.	+	.	ID=ColletesGigas_000136-T1.exon5;Parent=ColletesGigas_000136-T1;
WUUM01000001.1	funannotate	exon	2982712	2982814	.	+	.	ID=ColletesGigas_000136-T1.exon6;Parent=ColletesGigas_000136-T1;
WUUM01000001.1	funannotate	exon	2983084	2983304	.	+	.	ID=ColletesGigas_000136-T1.exon7;Parent=ColletesGigas_000136-T1;
WUUM01000001.1	funannotate	exon	2985051	2985207	.	+	.	ID=ColletesGigas_000136-T1.exon8;Parent=ColletesGigas_000136-T1;
WUUM01000001.1	funannotate	exon	2986882	2986928	.	+	.	ID=ColletesGigas_000136-T1.exon9;Parent=ColletesGigas_000136-T1;
WUUM01000001.1	funannotate	exon	2987441	2987587	.	+	.	ID=ColletesGigas_000136-T1.exon10;Parent=ColletesGigas_000136-T1;
WUUM01000001.1	funannotate	CDS	2976333	2976472	.	+	0	ID=ColletesGigas_000136-T1.cds;Parent=ColletesGigas_000136-T1;
WUUM01000001.1	funannotate	CDS	2977500	2977915	.	+	1	ID=ColletesGigas_000136-T1.cds;Parent=ColletesGigas_000136-T1;
WUUM01000001.1	funannotate	CDS	2981546	2981553	.	+	2	ID=ColletesGigas_000136-T1.cds;Parent=ColletesGigas_000136-T1;
WUUM01000001.1	funannotate	CDS	2981604	2981616	.	+	0	ID=ColletesGigas_000136-T1.cds;Parent=ColletesGigas_000136-T1;
WUUM01000001.1	funannotate	CDS	2982332	2982411	.	+	2	ID=ColletesGigas_000136-T1.cds;Parent=ColletesGigas_000136-T1;
WUUM01000001.1	funannotate	CDS	2982712	2982814	.	+	0	ID=ColletesGigas_000136-T1.cds;Parent=ColletesGigas_000136-T1;
WUUM01000001.1	funannotate	CDS	2983084	2983304	.	+	2	ID=ColletesGigas_000136-T1.cds;Parent=ColletesGigas_000136-T1;
WUUM01000001.1	funannotate	CDS	2985051	2985207	.	+	0	ID=ColletesGigas_000136-T1.cds;Parent=ColletesGigas_000136-T1;
WUUM01000001.1	funannotate	CDS	2986882	2986928	.	+	2	ID=ColletesGigas_000136-T1.cds;Parent=ColletesGigas_000136-T1;
WUUM01000001.1	funannotate	CDS	2987441	2987587	.	+	0	ID=ColletesGigas_000136-T1.cds;Parent=ColletesGigas_000136-T1;
WUUM01000001.1	funannotate	gene	2988444	3002923	.	+	.	ID=ColletesGigas_000137;
WUUM01000001.1	funannotate	mRNA	2988444	3002923	.	+	.	ID=ColletesGigas_000137-T1;Parent=ColletesGigas_000137;product=hypothetical protein;Ontology_term=GO:0004143,GO:0016301,GO:0003676,GO:0003951,GO:0007205,GO:0007165;Dbxref=InterPro:IPR000504,InterPro:IPR035979,PFAM:PF00609,InterPro:IPR037607,InterPro:IPR016064,InterPro:IPR000159,InterPro:IPR029071,InterPro:IPR001206,PFAM:PF00781,InterPro:IPR000756,InterPro:IPR017438;note=BUSCO:EOG091B02FO,EggNog:E…
WUUM01000001.1	funannotate	exon	2988444	2988468	.	+	.	ID=ColletesGigas_000137-T1.exon1;Parent=ColletesGigas_000137-T1;
WUUM01000001.1	funannotate	exon	2989079	2989129	.	+	.	ID=ColletesGigas_000137-T1.exon2;Parent=ColletesGigas_000137-T1;
WUUM01000001.1	funannotate	exon	2991874	2991928	.	+	.	ID=ColletesGigas_000137-T1.exon3;Parent=ColletesGigas_000137-T1;
WUUM01000001.1	funannotate	exon	2993491	2993576	.	+	.	ID=ColletesGigas_000137-T1.exon4;Parent=ColletesGigas_000137-T1;
WUUM01000001.1	funannotate	exon	2993977	2994315	.	+	.	ID=ColletesGigas_000137-T1.exon5;Parent=ColletesGigas_000137-T1;
WUUM01000001.1	funannotate	exon	2995191	2995308	.	+	.	ID=ColletesGigas_000137-T1.exon6;Parent=ColletesGigas_000137-T1;
WUUM01000001.1	funannotate	exon	2995423	2995610	.	+	.	ID=ColletesGigas_000137-T1.exon7;Parent=ColletesGigas_000137-T1;
WUUM01000001.1	funannotate	exon	2995758	2995970	.	+	.	ID=ColletesGigas_000137-T1.exon8;Parent=ColletesGigas_000137-T1;
WUUM01000001.1	funannotate	exon	2996189	2996323	.	+	.	ID=ColletesGigas_000137-T1.exon9;Parent=ColletesGigas_000137-T1;
WUUM01000001.1	funannotate	exon	2996407	2996581	.	+	.	ID=ColletesGigas_000137-T1.exon10;Parent=ColletesGigas_000137-T1;
WUUM01000001.1	funannotate	exon	2998985	2999304	.	+	.	ID=ColletesGigas_000137-T1.exon11;Parent=ColletesGigas_000137-T1;
WUUM01000001.1	funannotate	exon	2999406	2999694	.	+	.	ID=ColletesGigas_000137-T1.exon12;Parent=ColletesGigas_000137-T1;
WUUM01000001.1	funannotate	exon	2999770	2999929	.	+	.	ID=ColletesGigas_000137-T1.exon13;Parent=ColletesGigas_000137-T1;
WUUM01000001.1	funannotate	exon	3000099	3000206	.	+	.	ID=ColletesGigas_000137-T1.exon14;Parent=ColletesGigas_000137-T1;
WUUM01000001.1	funannotate	exon	3002810	3002923	.	+	.	ID=ColletesGigas_000137-T1.exon15;Parent=ColletesGigas_000137-T1;
WUUM01000001.1	funannotate	CDS	2988444	2988468	.	+	0	ID=ColletesGigas_000137-T1.cds;Parent=ColletesGigas_000137-T1;
WUUM01000001.1	funannotate	CDS	2989079	2989129	.	+	2	ID=ColletesGigas_000137-T1.cds;Parent=ColletesGigas_000137-T1;
WUUM01000001.1	funannotate	CDS	2991874	2991928	.	+	2	ID=ColletesGigas_000137-T1.cds;Parent=ColletesGigas_000137-T1;
WUUM01000001.1	funannotate	CDS	2993491	2993576	.	+	1	ID=ColletesGigas_000137-T1.cds;Parent=ColletesGigas_000137-T1;
WUUM01000001.1	funannotate	CDS	2993977	2994315	.	+	2	ID=ColletesGigas_000137-T1.cds;Parent=ColletesGigas_000137-T1;
WUUM01000001.1	funannotate	CDS	2995191	2995308	.	+	2	ID=ColletesGigas_000137-T1.cds;Parent=ColletesGigas_000137-T1;
WUUM01000001.1	funannotate	CDS	2995423	2995610	.	+	1	ID=ColletesGigas_000137-T1.cds;Parent=ColletesGigas_000137-T1;
WUUM01000001.1	funannotate	CDS	2995758	2995970	.	+	2	ID=ColletesGigas_000137-T1.cds;Parent=ColletesGigas_000137-T1;
WUUM01000001.1	funannotate	CDS	2996189	2996323	.	+	2	ID=ColletesGigas_000137-T1.cds;Parent=ColletesGigas_000137-T1;
WUUM01000001.1	funannotate	CDS	2996407	2996581	.	+	2	ID=ColletesGigas_000137-T1.cds;Parent=ColletesGigas_000137-T1;
WUUM01000001.1	funannotate	CDS	2998985	2999304	.	+	1	ID=ColletesGigas_000137-T1.cds;Parent=ColletesGigas_000137-T1;
WUUM01000001.1	funannotate	CDS	2999406	2999694	.	+	2	ID=ColletesGigas_000137-T1.cds;Parent=ColletesGigas_000137-T1;
WUUM01000001.1	funannotate	CDS	2999770	2999929	.	+	1	ID=ColletesGigas_000137-T1.cds;Parent=ColletesGigas_000137-T1;
WUUM01000001.1	funannotate	CDS	3000099	3000206	.	+	0	ID=ColletesGigas_000137-T1.cds;Parent=ColletesGigas_000137-T1;
WUUM01000001.1	funannotate	CDS	3002810	3002923	.	+	0	ID=ColletesGigas_000137-T1.cds;Parent=ColletesGigas_000137-T1;
WUUM01000001.1	funannotate	gene	3024669	3031323	.	+	.	ID=ColletesGigas_000138;
WUUM01000001.1	funannotate	mRNA	3024669	3031323	.	+	.	ID=ColletesGigas_000138-T1;Parent=ColletesGigas_000138;product=hypothetical protein;Ontology_term=GO:0006955,GO:0007165,GO:0002224,GO:0004888,GO:0005515,GO:0016021;Dbxref=InterPro:IPR000483,InterPro:IPR032675,InterPro:IPR000157,InterPro:IPR017241,InterPro:IPR000372,InterPro:IPR001611,InterPro:IPR035897,InterPro:IPR003591;note=SECRETED:SignalP(1-22),COG:T,EggNog:ENOG41033M7,TransMembrane:1 (n10-18…
WUUM01000001.1	funannotate	exon	3024669	3024863	.	+	.	ID=ColletesGigas_000138-T1.exon1;Parent=ColletesGigas_000138-T1;
WUUM01000001.1	funannotate	exon	3027323	3028320	.	+	.	ID=ColletesGigas_000138-T1.exon2;Parent=ColletesGigas_000138-T1;
WUUM01000001.1	funannotate	exon	3028672	3028990	.	+	.	ID=ColletesGigas_000138-T1.exon3;Parent=ColletesGigas_000138-T1;
WUUM01000001.1	funannotate	exon	3029088	3029681	.	+	.	ID=ColletesGigas_000138-T1.exon4;Parent=ColletesGigas_000138-T1;
WUUM01000001.1	funannotate	exon	3030196	3031323	.	+	.	ID=ColletesGigas_000138-T1.exon5;Parent=ColletesGigas_000138-T1;
WUUM01000001.1	funannotate	CDS	3024669	3024863	.	+	0	ID=ColletesGigas_000138-T1.cds;Parent=ColletesGigas_000138-T1;
WUUM01000001.1	funannotate	CDS	3027323	3028320	.	+	0	ID=ColletesGigas_000138-T1.cds;Parent=ColletesGigas_000138-T1;
WUUM01000001.1	funannotate	CDS	3028672	3028990	.	+	1	ID=ColletesGigas_000138-T1.cds;Parent=ColletesGigas_000138-T1;
WUUM01000001.1	funannotate	CDS	3029088	3029681	.	+	0	ID=ColletesGigas_000138-T1.cds;Parent=ColletesGigas_000138-T1;
WUUM01000001.1	funannotate	CDS	3030196	3031323	.	+	0	ID=ColletesGigas_000138-T1.cds;Parent=ColletesGigas_000138-T1;
WUUM01000001.1	funannotate	gene	3033021	3036427	.	-	.	ID=ColletesGigas_000139;
WUUM01000001.1	funannotate	mRNA	3033021	3036427	.	-	.	ID=ColletesGigas_000139-T1;Parent=ColletesGigas_000139;product=hypothetical protein;Ontology_term=GO:0005537,GO:0038023,GO:0007041;Dbxref=InterPro:IPR000479,PFAM:PF00878,InterPro:IPR009011;note=EggNog:ENOG410386U,COG:T,COG:U,BUSCO:EOG091B0341;
WUUM01000001.1	funannotate	exon	3036416	3036427	.	-	.	ID=ColletesGigas_000139-T1.exon1;Parent=ColletesGigas_000139-T1;
WUUM01000001.1	funannotate	exon	3036070	3036301	.	-	.	ID=ColletesGigas_000139-T1.exon2;Parent=ColletesGigas_000139-T1;
WUUM01000001.1	funannotate	exon	3035833	3035987	.	-	.	ID=ColletesGigas_000139-T1.exon3;Parent=ColletesGigas_000139-T1;
WUUM01000001.1	funannotate	exon	3035464	3035738	.	-	.	ID=ColletesGigas_000139-T1.exon4;Parent=ColletesGigas_000139-T1;
WUUM01000001.1	funannotate	exon	3035213	3035366	.	-	.	ID=ColletesGigas_000139-T1.exon5;Parent=ColletesGigas_000139-T1;
WUUM01000001.1	funannotate	exon	3034985	3035136	.	-	.	ID=ColletesGigas_000139-T1.exon6;Parent=ColletesGigas_000139-T1;
WUUM01000001.1	funannotate	exon	3034644	3034759	.	-	.	ID=ColletesGigas_000139-T1.exon7;Parent=ColletesGigas_000139-T1;
WUUM01000001.1	funannotate	exon	3034296	3034537	.	-	.	ID=ColletesGigas_000139-T1.exon8;Parent=ColletesGigas_000139-T1;
WUUM01000001.1	funannotate	exon	3033982	3034185	.	-	.	ID=ColletesGigas_000139-T1.exon9;Parent=ColletesGigas_000139-T1;
WUUM01000001.1	funannotate	exon	3033700	3033843	.	-	.	ID=ColletesGigas_000139-T1.exon10;Parent=ColletesGigas_000139-T1;
WUUM01000001.1	funannotate	exon	3033422	3033595	.	-	.	ID=ColletesGigas_000139-T1.exon11;Parent=ColletesGigas_000139-T1;
WUUM01000001.1	funannotate	exon	3033021	3033206	.	-	.	ID=ColletesGigas_000139-T1.exon12;Parent=ColletesGigas_000139-T1;
WUUM01000001.1	funannotate	CDS	3036416	3036427	.	-	0	ID=ColletesGigas_000139-T1.cds;Parent=ColletesGigas_000139-T1;
WUUM01000001.1	funannotate	CDS	3036070	3036301	.	-	0	ID=ColletesGigas_000139-T1.cds;Parent=ColletesGigas_000139-T1;
WUUM01000001.1	funannotate	CDS	3035833	3035987	.	-	2	ID=ColletesGigas_000139-T1.cds;Parent=ColletesGigas_000139-T1;
WUUM01000001.1	funannotate	CDS	3035464	3035738	.	-	0	ID=ColletesGigas_000139-T1.cds;Parent=ColletesGigas_000139-T1;
WUUM01000001.1	funannotate	CDS	3035213	3035366	.	-	1	ID=ColletesGigas_000139-T1.cds;Parent=ColletesGigas_000139-T1;
WUUM01000001.1	funannotate	CDS	3034985	3035136	.	-	0	ID=ColletesGigas_000139-T1.cds;Parent=ColletesGigas_000139-T1;
WUUM01000001.1	funannotate	CDS	3034644	3034759	.	-	1	ID=ColletesGigas_000139-T1.cds;Parent=ColletesGigas_000139-T1;
WUUM01000001.1	funannotate	CDS	3034296	3034537	.	-	2	ID=ColletesGigas_000139-T1.cds;Parent=ColletesGigas_000139-T1;
WUUM01000001.1	funannotate	CDS	3033982	3034185	.	-	0	ID=ColletesGigas_000139-T1.cds;Parent=ColletesGigas_000139-T1;
WUUM01000001.1	funannotate	CDS	3033700	3033843	.	-	0	ID=ColletesGigas_000139-T1.cds;Parent=ColletesGigas_000139-T1;
WUUM01000001.1	funannotate	CDS	3033422	3033595	.	-	0	ID=ColletesGigas_000139-T1.cds;Parent=ColletesGigas_000139-T1;
WUUM01000001.1	funannotate	CDS	3033021	3033206	.	-	0	ID=ColletesGigas_000139-T1.cds;Parent=ColletesGigas_000139-T1;
WUUM01000001.1	funannotate	gene	3037765	3042070	.	+	.	ID=ColletesGigas_000140;
WUUM01000001.1	funannotate	mRNA	3037765	3042070	.	+	.	ID=ColletesGigas_000140-T1;Parent=ColletesGigas_000140;product=hypothetical protein;Dbxref=InterPro:IPR016024;note=EggNog:ENOG41032XE,COG:S,BUSCO:EOG091B029B;
WUUM01000001.1	funannotate	exon	3037765	3037958	.	+	.	ID=ColletesGigas_000140-T1.exon1;Parent=ColletesGigas_000140-T1;
WUUM01000001.1	funannotate	exon	3038043	3038179	.	+	.	ID=ColletesGigas_000140-T1.exon2;Parent=ColletesGigas_000140-T1;
WUUM01000001.1	funannotate	exon	3038275	3038443	.	+	.	ID=ColletesGigas_000140-T1.exon3;Parent=ColletesGigas_000140-T1;
WUUM01000001.1	funannotate	exon	3038672	3038849	.	+	.	ID=ColletesGigas_000140-T1.exon4;Parent=ColletesGigas_000140-T1;
WUUM01000001.1	funannotate	exon	3038917	3039239	.	+	.	ID=ColletesGigas_000140-T1.exon5;Parent=ColletesGigas_000140-T1;
WUUM01000001.1	funannotate	exon	3039315	3039526	.	+	.	ID=ColletesGigas_000140-T1.exon6;Parent=ColletesGigas_000140-T1;
WUUM01000001.1	funannotate	exon	3039630	3040028	.	+	.	ID=ColletesGigas_000140-T1.exon7;Parent=ColletesGigas_000140-T1;
WUUM01000001.1	funannotate	exon	3040109	3040342	.	+	.	ID=ColletesGigas_000140-T1.exon8;Parent=ColletesGigas_000140-T1;
WUUM01000001.1	funannotate	exon	3040429	3040968	.	+	.	ID=ColletesGigas_000140-T1.exon9;Parent=ColletesGigas_000140-T1;
WUUM01000001.1	funannotate	exon	3041084	3041381	.	+	.	ID=ColletesGigas_000140-T1.exon10;Parent=ColletesGigas_000140-T1;
WUUM01000001.1	funannotate	exon	3041452	3041680	.	+	.	ID=ColletesGigas_000140-T1.exon11;Parent=ColletesGigas_000140-T1;
WUUM01000001.1	funannotate	exon	3041758	3041892	.	+	.	ID=ColletesGigas_000140-T1.exon12;Parent=ColletesGigas_000140-T1;
WUUM01000001.1	funannotate	exon	3041984	3042070	.	+	.	ID=ColletesGigas_000140-T1.exon13;Parent=ColletesGigas_000140-T1;
WUUM01000001.1	funannotate	CDS	3037765	3037958	.	+	0	ID=ColletesGigas_000140-T1.cds;Parent=ColletesGigas_000140-T1;
WUUM01000001.1	funannotate	CDS	3038043	3038179	.	+	1	ID=ColletesGigas_000140-T1.cds;Parent=ColletesGigas_000140-T1;
WUUM01000001.1	funannotate	CDS	3038275	3038443	.	+	2	ID=ColletesGigas_000140-T1.cds;Parent=ColletesGigas_000140-T1;
WUUM01000001.1	funannotate	CDS	3038672	3038849	.	+	1	ID=ColletesGigas_000140-T1.cds;Parent=ColletesGigas_000140-T1;
WUUM01000001.1	funannotate	CDS	3038917	3039239	.	+	0	ID=ColletesGigas_000140-T1.cds;Parent=ColletesGigas_000140-T1;
WUUM01000001.1	funannotate	CDS	3039315	3039526	.	+	1	ID=ColletesGigas_000140-T1.cds;Parent=ColletesGigas_000140-T1;
WUUM01000001.1	funannotate	CDS	3039630	3040028	.	+	2	ID=ColletesGigas_000140-T1.cds;Parent=ColletesGigas_000140-T1;
WUUM01000001.1	funannotate	CDS	3040109	3040342	.	+	2	ID=ColletesGigas_000140-T1.cds;Parent=ColletesGigas_000140-T1;
WUUM01000001.1	funannotate	CDS	3040429	3040968	.	+	2	ID=ColletesGigas_000140-T1.cds;Parent=ColletesGigas_000140-T1;
WUUM01000001.1	funannotate	CDS	3041084	3041381	.	+	2	ID=ColletesGigas_000140-T1.cds;Parent=ColletesGigas_000140-T1;
WUUM01000001.1	funannotate	CDS	3041452	3041680	.	+	1	ID=ColletesGigas_000140-T1.cds;Parent=ColletesGigas_000140-T1;
WUUM01000001.1	funannotate	CDS	3041758	3041892	.	+	0	ID=ColletesGigas_000140-T1.cds;Parent=ColletesGigas_000140-T1;
WUUM01000001.1	funannotate	CDS	3041984	3042070	.	+	0	ID=ColletesGigas_000140-T1.cds;Parent=ColletesGigas_000140-T1;
WUUM01000001.1	funannotate	gene	3043793	3050192	.	-	.	ID=ColletesGigas_000141;
WUUM01000001.1	funannotate	mRNA	3043793	3050192	.	-	.	ID=ColletesGigas_000141-T1;Parent=ColletesGigas_000141;product=hypothetical protein;Ontology_term=GO:0005515,GO:0072546;Dbxref=InterPro:IPR002372,InterPro:IPR011678,InterPro:IPR015943,InterPro:IPR011047,InterPro:IPR026895;note=EggNog:ENOG41033CH,BUSCO:EOG091B02LY,TransMembrane:2 (o20-39i888-906o),COG:S;
WUUM01000001.1	funannotate	exon	3050050	3050192	.	-	.	ID=ColletesGigas_000141-T1.exon1;Parent=ColletesGigas_000141-T1;
WUUM01000001.1	funannotate	exon	3049795	3049910	.	-	.	ID=ColletesGigas_000141-T1.exon2;Parent=ColletesGigas_000141-T1;
WUUM01000001.1	funannotate	exon	3049287	3049470	.	-	.	ID=ColletesGigas_000141-T1.exon3;Parent=ColletesGigas_000141-T1;
WUUM01000001.1	funannotate	exon	3048413	3048568	.	-	.	ID=ColletesGigas_000141-T1.exon4;Parent=ColletesGigas_000141-T1;
WUUM01000001.1	funannotate	exon	3047937	3048273	.	-	.	ID=ColletesGigas_000141-T1.exon5;Parent=ColletesGigas_000141-T1;
WUUM01000001.1	funannotate	exon	3047545	3047848	.	-	.	ID=ColletesGigas_000141-T1.exon6;Parent=ColletesGigas_000141-T1;
WUUM01000001.1	funannotate	exon	3045869	3046041	.	-	.	ID=ColletesGigas_000141-T1.exon7;Parent=ColletesGigas_000141-T1;
WUUM01000001.1	funannotate	exon	3045609	3045770	.	-	.	ID=ColletesGigas_000141-T1.exon8;Parent=ColletesGigas_000141-T1;
WUUM01000001.1	funannotate	exon	3045245	3045526	.	-	.	ID=ColletesGigas_000141-T1.exon9;Parent=ColletesGigas_000141-T1;
WUUM01000001.1	funannotate	exon	3044977	3045172	.	-	.	ID=ColletesGigas_000141-T1.exon10;Parent=ColletesGigas_000141-T1;
WUUM01000001.1	funannotate	exon	3044680	3044877	.	-	.	ID=ColletesGigas_000141-T1.exon11;Parent=ColletesGigas_000141-T1;
WUUM01000001.1	funannotate	exon	3044470	3044595	.	-	.	ID=ColletesGigas_000141-T1.exon12;Parent=ColletesGigas_000141-T1;
WUUM01000001.1	funannotate	exon	3044119	3044346	.	-	.	ID=ColletesGigas_000141-T1.exon13;Parent=ColletesGigas_000141-T1;
WUUM01000001.1	funannotate	exon	3043793	3043953	.	-	.	ID=ColletesGigas_000141-T1.exon14;Parent=ColletesGigas_000141-T1;
WUUM01000001.1	funannotate	CDS	3050050	3050192	.	-	0	ID=ColletesGigas_000141-T1.cds;Parent=ColletesGigas_000141-T1;
WUUM01000001.1	funannotate	CDS	3049795	3049910	.	-	1	ID=ColletesGigas_000141-T1.cds;Parent=ColletesGigas_000141-T1;
WUUM01000001.1	funannotate	CDS	3049287	3049470	.	-	2	ID=ColletesGigas_000141-T1.cds;Parent=ColletesGigas_000141-T1;
WUUM01000001.1	funannotate	CDS	3048413	3048568	.	-	1	ID=ColletesGigas_000141-T1.cds;Parent=ColletesGigas_000141-T1;
WUUM01000001.1	funannotate	CDS	3047937	3048273	.	-	1	ID=ColletesGigas_000141-T1.cds;Parent=ColletesGigas_000141-T1;
WUUM01000001.1	funannotate	CDS	3047545	3047848	.	-	0	ID=ColletesGigas_000141-T1.cds;Parent=ColletesGigas_000141-T1;
WUUM01000001.1	funannotate	CDS	3045869	3046041	.	-	2	ID=ColletesGigas_000141-T1.cds;Parent=ColletesGigas_000141-T1;
WUUM01000001.1	funannotate	CDS	3045609	3045770	.	-	0	ID=ColletesGigas_000141-T1.cds;Parent=ColletesGigas_000141-T1;
WUUM01000001.1	funannotate	CDS	3045245	3045526	.	-	0	ID=ColletesGigas_000141-T1.cds;Parent=ColletesGigas_000141-T1;
WUUM01000001.1	funannotate	CDS	3044977	3045172	.	-	0	ID=ColletesGigas_000141-T1.cds;Parent=ColletesGigas_000141-T1;
WUUM01000001.1	funannotate	CDS	3044680	3044877	.	-	2	ID=ColletesGigas_000141-T1.cds;Parent=ColletesGigas_000141-T1;
WUUM01000001.1	funannotate	CDS	3044470	3044595	.	-	2	ID=ColletesGigas_000141-T1.cds;Parent=ColletesGigas_000141-T1;
WUUM01000001.1	funannotate	CDS	3044119	3044346	.	-	2	ID=ColletesGigas_000141-T1.cds;Parent=ColletesGigas_000141-T1;
WUUM01000001.1	funannotate	CDS	3043793	3043953	.	-	2	ID=ColletesGigas_000141-T1.cds;Parent=ColletesGigas_000141-T1;
WUUM01000001.1	funannotate	gene	3050983	3051374	.	+	.	ID=ColletesGigas_000142;
WUUM01000001.1	funannotate	mRNA	3050983	3051374	.	+	.	ID=ColletesGigas_000142-T1;Parent=ColletesGigas_000142;product=hypothetical protein;
WUUM01000001.1	funannotate	exon	3050983	3051015	.	+	.	ID=ColletesGigas_000142-T1.exon1;Parent=ColletesGigas_000142-T1;
WUUM01000001.1	funannotate	exon	3051141	3051374	.	+	.	ID=ColletesGigas_000142-T1.exon2;Parent=ColletesGigas_000142-T1;
WUUM01000001.1	funannotate	CDS	3050983	3051015	.	+	0	ID=ColletesGigas_000142-T1.cds;Parent=ColletesGigas_000142-T1;
WUUM01000001.1	funannotate	CDS	3051141	3051374	.	+	0	ID=ColletesGigas_000142-T1.cds;Parent=ColletesGigas_000142-T1;
WUUM01000001.1	funannotate	gene	3075228	3075524	.	-	.	ID=ColletesGigas_000143;
WUUM01000001.1	funannotate	mRNA	3075228	3075524	.	-	.	ID=ColletesGigas_000143-T1;Parent=ColletesGigas_000143;product=hypothetical protein;
WUUM01000001.1	funannotate	exon	3075228	3075524	.	-	.	ID=ColletesGigas_000143-T1.exon1;Parent=ColletesGigas_000143-T1;
WUUM01000001.1	funannotate	CDS	3075228	3075524	.	-	0	ID=ColletesGigas_000143-T1.cds;Parent=ColletesGigas_000143-T1;
WUUM01000001.1	funannotate	gene	3075756	3077203	.	-	.	ID=ColletesGigas_000144;Name=PTX1_1;
WUUM01000001.1	funannotate	mRNA	3075756	3077203	.	-	.	ID=ColletesGigas_000144-T1;Parent=ColletesGigas_000144;product=OAR domain;Ontology_term=GO:0003677;Dbxref=InterPro:IPR003654,InterPro:IPR001356;note=EggNog:ENOG410341V,COG:K;
WUUM01000001.1	funannotate	exon	3077087	3077203	.	-	.	ID=ColletesGigas_000144-T1.exon1;Parent=ColletesGigas_000144-T1;
WUUM01000001.1	funannotate	exon	3075756	3076529	.	-	.	ID=ColletesGigas_000144-T1.exon2;Parent=ColletesGigas_000144-T1;
WUUM01000001.1	funannotate	CDS	3077087	3077203	.	-	0	ID=ColletesGigas_000144-T1.cds;Parent=ColletesGigas_000144-T1;
WUUM01000001.1	funannotate	CDS	3075756	3076529	.	-	0	ID=ColletesGigas_000144-T1.cds;Parent=ColletesGigas_000144-T1;
WUUM01000001.1	funannotate	gene	3082633	3082947	.	-	.	ID=ColletesGigas_000145;
WUUM01000001.1	funannotate	mRNA	3082633	3082947	.	-	.	ID=ColletesGigas_000145-T1;Parent=ColletesGigas_000145;product=hypothetical protein;
WUUM01000001.1	funannotate	exon	3082633	3082947	.	-	.	ID=ColletesGigas_000145-T1.exon1;Parent=ColletesGigas_000145-T1;
WUUM01000001.1	funannotate	CDS	3082633	3082947	.	-	0	ID=ColletesGigas_000145-T1.cds;Parent=ColletesGigas_000145-T1;
WUUM01000001.1	funannotate	gene	3083401	3087797	.	+	.	ID=ColletesGigas_000146;
WUUM01000001.1	funannotate	mRNA	3083401	3087797	.	+	.	ID=ColletesGigas_000146-T1;Parent=ColletesGigas_000146;product=hypothetical protein;
WUUM01000001.1	funannotate	exon	3083401	3083442	.	+	.	ID=ColletesGigas_000146-T1.exon1;Parent=ColletesGigas_000146-T1;
WUUM01000001.1	funannotate	exon	3085154	3085308	.	+	.	ID=ColletesGigas_000146-T1.exon2;Parent=ColletesGigas_000146-T1;
WUUM01000001.1	funannotate	exon	3087656	3087797	.	+	.	ID=ColletesGigas_000146-T1.exon3;Parent=ColletesGigas_000146-T1;
WUUM01000001.1	funannotate	CDS	3083401	3083442	.	+	0	ID=ColletesGigas_000146-T1.cds;Parent=ColletesGigas_000146-T1;
WUUM01000001.1	funannotate	CDS	3085154	3085308	.	+	0	ID=ColletesGigas_000146-T1.cds;Parent=ColletesGigas_000146-T1;
WUUM01000001.1	funannotate	CDS	3087656	3087797	.	+	1	ID=ColletesGigas_000146-T1.cds;Parent=ColletesGigas_000146-T1;
WUUM01000001.1	funannotate	gene	3088118	3089757	.	+	.	ID=ColletesGigas_000147;
WUUM01000001.1	funannotate	mRNA	3088118	3089757	.	+	.	ID=ColletesGigas_000147-T1;Parent=ColletesGigas_000147;product=hypothetical protein;
WUUM01000001.1	funannotate	exon	3088118	3088233	.	+	.	ID=ColletesGigas_000147-T1.exon1;Parent=ColletesGigas_000147-T1;
WUUM01000001.1	funannotate	exon	3088994	3089069	.	+	.	ID=ColletesGigas_000147-T1.exon2;Parent=ColletesGigas_000147-T1;
WUUM01000001.1	funannotate	exon	3089716	3089757	.	+	.	ID=ColletesGigas_000147-T1.exon3;Parent=ColletesGigas_000147-T1;
WUUM01000001.1	funannotate	CDS	3088118	3088233	.	+	0	ID=ColletesGigas_000147-T1.cds;Parent=ColletesGigas_000147-T1;
WUUM01000001.1	funannotate	CDS	3088994	3089069	.	+	1	ID=ColletesGigas_000147-T1.cds;Parent=ColletesGigas_000147-T1;
WUUM01000001.1	funannotate	CDS	3089716	3089757	.	+	0	ID=ColletesGigas_000147-T1.cds;Parent=ColletesGigas_000147-T1;
WUUM01000001.1	funannotate	gene	3094861	3100363	.	-	.	ID=ColletesGigas_000148;Name=PTX1_2;
WUUM01000001.1	funannotate	mRNA	3094861	3100363	.	-	.	ID=ColletesGigas_000148-T1;Parent=ColletesGigas_000148;product=OAR domain;Ontology_term=GO:0003677;Dbxref=InterPro:IPR001356,InterPro:IPR009057;note=EggNog:ENOG410341V,COG:K;
WUUM01000001.1	funannotate	exon	3100153	3100363	.	-	.	ID=ColletesGigas_000148-T1.exon1;Parent=ColletesGigas_000148-T1;
WUUM01000001.1	funannotate	exon	3096902	3097158	.	-	.	ID=ColletesGigas_000148-T1.exon2;Parent=ColletesGigas_000148-T1;
WUUM01000001.1	funannotate	exon	3094861	3095214	.	-	.	ID=ColletesGigas_000148-T1.exon3;Parent=ColletesGigas_000148-T1;
WUUM01000001.1	funannotate	CDS	3100153	3100363	.	-	0	ID=ColletesGigas_000148-T1.cds;Parent=ColletesGigas_000148-T1;
WUUM01000001.1	funannotate	CDS	3096902	3097158	.	-	2	ID=ColletesGigas_000148-T1.cds;Parent=ColletesGigas_000148-T1;
WUUM01000001.1	funannotate	CDS	3094861	3095214	.	-	0	ID=ColletesGigas_000148-T1.cds;Parent=ColletesGigas_000148-T1;
WUUM01000001.1	funannotate	gene	3110362	3113215	.	-	.	ID=ColletesGigas_000149;
WUUM01000001.1	funannotate	mRNA	3110362	3113215	.	-	.	ID=ColletesGigas_000149-T1;Parent=ColletesGigas_000149;product=hypothetical protein;note=EggNog:ENOG4103AM2;
WUUM01000001.1	funannotate	exon	3113063	3113215	.	-	.	ID=ColletesGigas_000149-T1.exon1;Parent=ColletesGigas_000149-T1;
WUUM01000001.1	funannotate	exon	3112785	3112984	.	-	.	ID=ColletesGigas_000149-T1.exon2;Parent=ColletesGigas_000149-T1;
WUUM01000001.1	funannotate	exon	3110362	3110587	.	-	.	ID=ColletesGigas_000149-T1.exon3;Parent=ColletesGigas_000149-T1;
WUUM01000001.1	funannotate	CDS	3113063	3113215	.	-	0	ID=ColletesGigas_000149-T1.cds;Parent=ColletesGigas_000149-T1;
WUUM01000001.1	funannotate	CDS	3112785	3112984	.	-	0	ID=ColletesGigas_000149-T1.cds;Parent=ColletesGigas_000149-T1;
WUUM01000001.1	funannotate	CDS	3110362	3110587	.	-	1	ID=ColletesGigas_000149-T1.cds;Parent=ColletesGigas_000149-T1;
WUUM01000001.1	funannotate	gene	3117930	3118719	.	-	.	ID=ColletesGigas_000150;Name=PTX1_3;
WUUM01000001.1	funannotate	mRNA	3117930	3118719	.	-	.	ID=ColletesGigas_000150-T1;Parent=ColletesGigas_000150;product=OAR domain;note=EggNog:ENOG410341V,COG:K;
WUUM01000001.1	funannotate	exon	3118428	3118719	.	-	.	ID=ColletesGigas_000150-T1.exon1;Parent=ColletesGigas_000150-T1;
WUUM01000001.1	funannotate	exon	3117930	3118021	.	-	.	ID=ColletesGigas_000150-T1.exon2;Parent=ColletesGigas_000150-T1;
WUUM01000001.1	funannotate	CDS	3118428	3118719	.	-	0	ID=ColletesGigas_000150-T1.cds;Parent=ColletesGigas_000150-T1;
WUUM01000001.1	funannotate	CDS	3117930	3118021	.	-	2	ID=ColletesGigas_000150-T1.cds;Parent=ColletesGigas_000150-T1;
WUUM01000001.1	funannotate	gene	3124569	3124838	.	+	.	ID=ColletesGigas_000151;
WUUM01000001.1	funannotate	mRNA	3124569	3124838	.	+	.	ID=ColletesGigas_000151-T1;Parent=ColletesGigas_000151;product=hypothetical protein;
WUUM01000001.1	funannotate	exon	3124569	3124838	.	+	.	ID=ColletesGigas_000151-T1.exon1;Parent=ColletesGigas_000151-T1;
WUUM01000001.1	funannotate	CDS	3124569	3124838	.	+	0	ID=ColletesGigas_000151-T1.cds;Parent=ColletesGigas_000151-T1;
WUUM01000001.1	funannotate	gene	3132821	3133126	.	+	.	ID=ColletesGigas_000152;
WUUM01000001.1	funannotate	mRNA	3132821	3133126	.	+	.	ID=ColletesGigas_000152-T1;Parent=ColletesGigas_000152;product=hypothetical protein;
WUUM01000001.1	funannotate	exon	3132821	3133126	.	+	.	ID=ColletesGigas_000152-T1.exon1;Parent=ColletesGigas_000152-T1;
WUUM01000001.1	funannotate	CDS	3132821	3133126	.	+	0	ID=ColletesGigas_000152-T1.cds;Parent=ColletesGigas_000152-T1;
WUUM01000001.1	funannotate	gene	3145595	3151653	.	-	.	ID=ColletesGigas_000153;
WUUM01000001.1	funannotate	mRNA	3145595	3151653	.	-	.	ID=ColletesGigas_000153-T1;Parent=ColletesGigas_000153;product=hypothetical protein;Dbxref=InterPro:IPR022179,PFAM:PF12494;note=EggNog:ENOG410392W,BUSCO:EOG091B0M93,COG:S;
WUUM01000001.1	funannotate	exon	3151450	3151653	.	-	.	ID=ColletesGigas_000153-T1.exon1;Parent=ColletesGigas_000153-T1;
WUUM01000001.1	funannotate	exon	3150490	3150630	.	-	.	ID=ColletesGigas_000153-T1.exon2;Parent=ColletesGigas_000153-T1;
WUUM01000001.1	funannotate	exon	3150271	3150417	.	-	.	ID=ColletesGigas_000153-T1.exon3;Parent=ColletesGigas_000153-T1;
WUUM01000001.1	funannotate	exon	3145595	3145798	.	-	.	ID=ColletesGigas_000153-T1.exon4;Parent=ColletesGigas_000153-T1;
WUUM01000001.1	funannotate	CDS	3151450	3151653	.	-	0	ID=ColletesGigas_000153-T1.cds;Parent=ColletesGigas_000153-T1;
WUUM01000001.1	funannotate	CDS	3150490	3150630	.	-	0	ID=ColletesGigas_000153-T1.cds;Parent=ColletesGigas_000153-T1;
WUUM01000001.1	funannotate	CDS	3150271	3150417	.	-	0	ID=ColletesGigas_000153-T1.cds;Parent=ColletesGigas_000153-T1;
WUUM01000001.1	funannotate	CDS	3145595	3145798	.	-	0	ID=ColletesGigas_000153-T1.cds;Parent=ColletesGigas_000153-T1;
WUUM01000001.1	funannotate	gene	3158380	3161963	.	+	.	ID=ColletesGigas_000154;
WUUM01000001.1	funannotate	mRNA	3158380	3161963	.	+	.	ID=ColletesGigas_000154-T1;Parent=ColletesGigas_000154;product=hypothetical protein;
WUUM01000001.1	funannotate	exon	3158380	3158468	.	+	.	ID=ColletesGigas_000154-T1.exon1;Parent=ColletesGigas_000154-T1;
WUUM01000001.1	funannotate	exon	3158633	3158796	.	+	.	ID=ColletesGigas_000154-T1.exon2;Parent=ColletesGigas_000154-T1;
WUUM01000001.1	funannotate	exon	3160229	3160506	.	+	.	ID=ColletesGigas_000154-T1.exon3;Parent=ColletesGigas_000154-T1;
WUUM01000001.1	funannotate	exon	3160904	3161006	.	+	.	ID=ColletesGigas_000154-T1.exon4;Parent=ColletesGigas_000154-T1;
WUUM01000001.1	funannotate	exon	3161956	3161963	.	+	.	ID=ColletesGigas_000154-T1.exon5;Parent=ColletesGigas_000154-T1;
WUUM01000001.1	funannotate	CDS	3158380	3158468	.	+	0	ID=ColletesGigas_000154-T1.cds;Parent=ColletesGigas_000154-T1;
WUUM01000001.1	funannotate	CDS	3158633	3158796	.	+	1	ID=ColletesGigas_000154-T1.cds;Parent=ColletesGigas_000154-T1;
WUUM01000001.1	funannotate	CDS	3160229	3160506	.	+	2	ID=ColletesGigas_000154-T1.cds;Parent=ColletesGigas_000154-T1;
WUUM01000001.1	funannotate	CDS	3160904	3161006	.	+	0	ID=ColletesGigas_000154-T1.cds;Parent=ColletesGigas_000154-T1;
WUUM01000001.1	funannotate	CDS	3161956	3161963	.	+	2	ID=ColletesGigas_000154-T1.cds;Parent=ColletesGigas_000154-T1;
WUUM01000001.1	funannotate	gene	3164851	3166168	.	+	.	ID=ColletesGigas_000155;
WUUM01000001.1	funannotate	mRNA	3164851	3166168	.	+	.	ID=ColletesGigas_000155-T1;Parent=ColletesGigas_000155;product=hypothetical protein;
WUUM01000001.1	funannotate	exon	3164851	3164885	.	+	.	ID=ColletesGigas_000155-T1.exon1;Parent=ColletesGigas_000155-T1;
WUUM01000001.1	funannotate	exon	3165906	3165992	.	+	.	ID=ColletesGigas_000155-T1.exon2;Parent=ColletesGigas_000155-T1;
WUUM01000001.1	funannotate	exon	3166078	3166168	.	+	.	ID=ColletesGigas_000155-T1.exon3;Parent=ColletesGigas_000155-T1;
WUUM01000001.1	funannotate	CDS	3164851	3164885	.	+	0	ID=ColletesGigas_000155-T1.cds;Parent=ColletesGigas_000155-T1;
WUUM01000001.1	funannotate	CDS	3165906	3165992	.	+	1	ID=ColletesGigas_000155-T1.cds;Parent=ColletesGigas_000155-T1;
WUUM01000001.1	funannotate	CDS	3166078	3166168	.	+	1	ID=ColletesGigas_000155-T1.cds;Parent=ColletesGigas_000155-T1;
WUUM01000001.1	funannotate	gene	3173973	3174045	.	-	.	ID=ColletesGigas_000156;
WUUM01000001.1	funannotate	tRNA	3173973	3174045	.	-	.	ID=ColletesGigas_000156-T1;Parent=ColletesGigas_000156;product=tRNA-Val;
WUUM01000001.1	funannotate	exon	3173973	3174045	.	-	.	ID=ColletesGigas_000156-T1.exon1;Parent=ColletesGigas_000156-T1;
WUUM01000001.1	funannotate	gene	3177107	3192882	.	+	.	ID=ColletesGigas_000157;
WUUM01000001.1	funannotate	mRNA	3177107	3192882	.	+	.	ID=ColletesGigas_000157-T1;Parent=ColletesGigas_000157;product=hypothetical protein;Ontology_term=GO:0006629,GO:0006665,GO:0005764;Dbxref=InterPro:IPR008139,InterPro:IPR008138,InterPro:IPR008373,InterPro:IPR011001,InterPro:IPR007856,InterPro:IPR003119;note=SECRETED:SignalP(1-16),BUSCO:EOG091B036D,COG:G,COG:I,EggNog:ENOG41032DN;
WUUM01000001.1	funannotate	exon	3177107	3177143	.	+	.	ID=ColletesGigas_000157-T1.exon1;Parent=ColletesGigas_000157-T1;
WUUM01000001.1	funannotate	exon	3177752	3177857	.	+	.	ID=ColletesGigas_000157-T1.exon2;Parent=ColletesGigas_000157-T1;
WUUM01000001.1	funannotate	exon	3178281	3178635	.	+	.	ID=ColletesGigas_000157-T1.exon3;Parent=ColletesGigas_000157-T1;
WUUM01000001.1	funannotate	exon	3178803	3179102	.	+	.	ID=ColletesGigas_000157-T1.exon4;Parent=ColletesGigas_000157-T1;
WUUM01000001.1	funannotate	exon	3179173	3179361	.	+	.	ID=ColletesGigas_000157-T1.exon5;Parent=ColletesGigas_000157-T1;
WUUM01000001.1	funannotate	exon	3179436	3179555	.	+	.	ID=ColletesGigas_000157-T1.exon6;Parent=ColletesGigas_000157-T1;
WUUM01000001.1	funannotate	exon	3179676	3179939	.	+	.	ID=ColletesGigas_000157-T1.exon7;Parent=ColletesGigas_000157-T1;
WUUM01000001.1	funannotate	exon	3180041	3180175	.	+	.	ID=ColletesGigas_000157-T1.exon8;Parent=ColletesGigas_000157-T1;
WUUM01000001.1	funannotate	exon	3180252	3180416	.	+	.	ID=ColletesGigas_000157-T1.exon9;Parent=ColletesGigas_000157-T1;
WUUM01000001.1	funannotate	exon	3180507	3180730	.	+	.	ID=ColletesGigas_000157-T1.exon10;Parent=ColletesGigas_000157-T1;
WUUM01000001.1	funannotate	exon	3180780	3181162	.	+	.	ID=ColletesGigas_000157-T1.exon11;Parent=ColletesGigas_000157-T1;
WUUM01000001.1	funannotate	exon	3181394	3181711	.	+	.	ID=ColletesGigas_000157-T1.exon12;Parent=ColletesGigas_000157-T1;
WUUM01000001.1	funannotate	exon	3181932	3182249	.	+	.	ID=ColletesGigas_000157-T1.exon13;Parent=ColletesGigas_000157-T1;
WUUM01000001.1	funannotate	exon	3182481	3182798	.	+	.	ID=ColletesGigas_000157-T1.exon14;Parent=ColletesGigas_000157-T1;
WUUM01000001.1	funannotate	exon	3183020	3183337	.	+	.	ID=ColletesGigas_000157-T1.exon15;Parent=ColletesGigas_000157-T1;
WUUM01000001.1	funannotate	exon	3183568	3183885	.	+	.	ID=ColletesGigas_000157-T1.exon16;Parent=ColletesGigas_000157-T1;
WUUM01000001.1	funannotate	exon	3184106	3184423	.	+	.	ID=ColletesGigas_000157-T1.exon17;Parent=ColletesGigas_000157-T1;
WUUM01000001.1	funannotate	exon	3184655	3184972	.	+	.	ID=ColletesGigas_000157-T1.exon18;Parent=ColletesGigas_000157-T1;
WUUM01000001.1	funannotate	exon	3185193	3185510	.	+	.	ID=ColletesGigas_000157-T1.exon19;Parent=ColletesGigas_000157-T1;
WUUM01000001.1	funannotate	exon	3185731	3186048	.	+	.	ID=ColletesGigas_000157-T1.exon20;Parent=ColletesGigas_000157-T1;
WUUM01000001.1	funannotate	exon	3186269	3186586	.	+	.	ID=ColletesGigas_000157-T1.exon21;Parent=ColletesGigas_000157-T1;
WUUM01000001.1	funannotate	exon	3186818	3187135	.	+	.	ID=ColletesGigas_000157-T1.exon22;Parent=ColletesGigas_000157-T1;
WUUM01000001.1	funannotate	exon	3187356	3187673	.	+	.	ID=ColletesGigas_000157-T1.exon23;Parent=ColletesGigas_000157-T1;
WUUM01000001.1	funannotate	exon	3187894	3188211	.	+	.	ID=ColletesGigas_000157-T1.exon24;Parent=ColletesGigas_000157-T1;
WUUM01000001.1	funannotate	exon	3188432	3188749	.	+	.	ID=ColletesGigas_000157-T1.exon25;Parent=ColletesGigas_000157-T1;
WUUM01000001.1	funannotate	exon	3188981	3189298	.	+	.	ID=ColletesGigas_000157-T1.exon26;Parent=ColletesGigas_000157-T1;
WUUM01000001.1	funannotate	exon	3189519	3189836	.	+	.	ID=ColletesGigas_000157-T1.exon27;Parent=ColletesGigas_000157-T1;
WUUM01000001.1	funannotate	exon	3190057	3190374	.	+	.	ID=ColletesGigas_000157-T1.exon28;Parent=ColletesGigas_000157-T1;
WUUM01000001.1	funannotate	exon	3190595	3190912	.	+	.	ID=ColletesGigas_000157-T1.exon29;Parent=ColletesGigas_000157-T1;
WUUM01000001.1	funannotate	exon	3191133	3191450	.	+	.	ID=ColletesGigas_000157-T1.exon30;Parent=ColletesGigas_000157-T1;
WUUM01000001.1	funannotate	exon	3191685	3192002	.	+	.	ID=ColletesGigas_000157-T1.exon31;Parent=ColletesGigas_000157-T1;
WUUM01000001.1	funannotate	exon	3192260	3192399	.	+	.	ID=ColletesGigas_000157-T1.exon32;Parent=ColletesGigas_000157-T1;
WUUM01000001.1	funannotate	exon	3192481	3192711	.	+	.	ID=ColletesGigas_000157-T1.exon33;Parent=ColletesGigas_000157-T1;
WUUM01000001.1	funannotate	exon	3192793	3192882	.	+	.	ID=ColletesGigas_000157-T1.exon34;Parent=ColletesGigas_000157-T1;
WUUM01000001.1	funannotate	CDS	3177107	3177143	.	+	0	ID=ColletesGigas_000157-T1.cds;Parent=ColletesGigas_000157-T1;
WUUM01000001.1	funannotate	CDS	3177752	3177857	.	+	2	ID=ColletesGigas_000157-T1.cds;Parent=ColletesGigas_000157-T1;
WUUM01000001.1	funannotate	CDS	3178281	3178635	.	+	1	ID=ColletesGigas_000157-T1.cds;Parent=ColletesGigas_000157-T1;
WUUM01000001.1	funannotate	CDS	3178803	3179102	.	+	0	ID=ColletesGigas_000157-T1.cds;Parent=ColletesGigas_000157-T1;
WUUM01000001.1	funannotate	CDS	3179173	3179361	.	+	0	ID=ColletesGigas_000157-T1.cds;Parent=ColletesGigas_000157-T1;
WUUM01000001.1	funannotate	CDS	3179436	3179555	.	+	0	ID=ColletesGigas_000157-T1.cds;Parent=ColletesGigas_000157-T1;
WUUM01000001.1	funannotate	CDS	3179676	3179939	.	+	0	ID=ColletesGigas_000157-T1.cds;Parent=ColletesGigas_000157-T1;
WUUM01000001.1	funannotate	CDS	3180041	3180175	.	+	0	ID=ColletesGigas_000157-T1.cds;Parent=ColletesGigas_000157-T1;
WUUM01000001.1	funannotate	CDS	3180252	3180416	.	+	0	ID=ColletesGigas_000157-T1.cds;Parent=ColletesGigas_000157-T1;
WUUM01000001.1	funannotate	CDS	3180507	3180730	.	+	0	ID=ColletesGigas_000157-T1.cds;Parent=ColletesGigas_000157-T1;
WUUM01000001.1	funannotate	CDS	3180780	3181162	.	+	1	ID=ColletesGigas_000157-T1.cds;Parent=ColletesGigas_000157-T1;
WUUM01000001.1	funannotate	CDS	3181394	3181711	.	+	2	ID=ColletesGigas_000157-T1.cds;Parent=ColletesGigas_000157-T1;
WUUM01000001.1	funannotate	CDS	3181932	3182249	.	+	2	ID=ColletesGigas_000157-T1.cds;Parent=ColletesGigas_000157-T1;
WUUM01000001.1	funannotate	CDS	3182481	3182798	.	+	2	ID=ColletesGigas_000157-T1.cds;Parent=ColletesGigas_000157-T1;
WUUM01000001.1	funannotate	CDS	3183020	3183337	.	+	2	ID=ColletesGigas_000157-T1.cds;Parent=ColletesGigas_000157-T1;
WUUM01000001.1	funannotate	CDS	3183568	3183885	.	+	2	ID=ColletesGigas_000157-T1.cds;Parent=ColletesGigas_000157-T1;
WUUM01000001.1	funannotate	CDS	3184106	3184423	.	+	2	ID=ColletesGigas_000157-T1.cds;Parent=ColletesGigas_000157-T1;
WUUM01000001.1	funannotate	CDS	3184655	3184972	.	+	2	ID=ColletesGigas_000157-T1.cds;Parent=ColletesGigas_000157-T1;
WUUM01000001.1	funannotate	CDS	3185193	3185510	.	+	2	ID=ColletesGigas_000157-T1.cds;Parent=ColletesGigas_000157-T1;
WUUM01000001.1	funannotate	CDS	3185731	3186048	.	+	2	ID=ColletesGigas_000157-T1.cds;Parent=ColletesGigas_000157-T1;
WUUM01000001.1	funannotate	CDS	3186269	3186586	.	+	2	ID=ColletesGigas_000157-T1.cds;Parent=ColletesGigas_000157-T1;
WUUM01000001.1	funannotate	CDS	3186818	3187135	.	+	2	ID=ColletesGigas_000157-T1.cds;Parent=ColletesGigas_000157-T1;
WUUM01000001.1	funannotate	CDS	3187356	3187673	.	+	2	ID=ColletesGigas_000157-T1.cds;Parent=ColletesGigas_000157-T1;
WUUM01000001.1	funannotate	CDS	3187894	3188211	.	+	2	ID=ColletesGigas_000157-T1.cds;Parent=ColletesGigas_000157-T1;
WUUM01000001.1	funannotate	CDS	3188432	3188749	.	+	2	ID=ColletesGigas_000157-T1.cds;Parent=ColletesGigas_000157-T1;
WUUM01000001.1	funannotate	CDS	3188981	3189298	.	+	2	ID=ColletesGigas_000157-T1.cds;Parent=ColletesGigas_000157-T1;
WUUM01000001.1	funannotate	CDS	3189519	3189836	.	+	2	ID=ColletesGigas_000157-T1.cds;Parent=ColletesGigas_000157-T1;
WUUM01000001.1	funannotate	CDS	3190057	3190374	.	+	2	ID=ColletesGigas_000157-T1.cds;Parent=ColletesGigas_000157-T1;
WUUM01000001.1	funannotate	CDS	3190595	3190912	.	+	2	ID=ColletesGigas_000157-T1.cds;Parent=ColletesGigas_000157-T1;
WUUM01000001.1	funannotate	CDS	3191133	3191450	.	+	2	ID=ColletesGigas_000157-T1.cds;Parent=ColletesGigas_000157-T1;
WUUM01000001.1	funannotate	CDS	3191685	3192002	.	+	2	ID=ColletesGigas_000157-T1.cds;Parent=ColletesGigas_000157-T1;
WUUM01000001.1	funannotate	CDS	3192260	3192399	.	+	2	ID=ColletesGigas_000157-T1.cds;Parent=ColletesGigas_000157-T1;
WUUM01000001.1	funannotate	CDS	3192481	3192711	.	+	0	ID=ColletesGigas_000157-T1.cds;Parent=ColletesGigas_000157-T1;
WUUM01000001.1	funannotate	CDS	3192793	3192882	.	+	0	ID=ColletesGigas_000157-T1.cds;Parent=ColletesGigas_000157-T1;
WUUM01000001.1	funannotate	gene	3194804	3196673	.	+	.	ID=ColletesGigas_000158;
WUUM01000001.1	funannotate	mRNA	3194804	3196673	.	+	.	ID=ColletesGigas_000158-T1;Parent=ColletesGigas_000158;product=hypothetical protein;Ontology_term=GO:0006139,GO:0008408,GO:0003676;Dbxref=InterPro:IPR002562,InterPro:IPR012337,PFAM:PF01612,InterPro:IPR036397;note=COG:L,EggNog:ENOG41037CU;
WUUM01000001.1	funannotate	exon	3194804	3194830	.	+	.	ID=ColletesGigas_000158-T1.exon1;Parent=ColletesGigas_000158-T1;
WUUM01000001.1	funannotate	exon	3195578	3195708	.	+	.	ID=ColletesGigas_000158-T1.exon2;Parent=ColletesGigas_000158-T1;
WUUM01000001.1	funannotate	exon	3195803	3196027	.	+	.	ID=ColletesGigas_000158-T1.exon3;Parent=ColletesGigas_000158-T1;
WUUM01000001.1	funannotate	exon	3196114	3196258	.	+	.	ID=ColletesGigas_000158-T1.exon4;Parent=ColletesGigas_000158-T1;
WUUM01000001.1	funannotate	exon	3196384	3196485	.	+	.	ID=ColletesGigas_000158-T1.exon5;Parent=ColletesGigas_000158-T1;
WUUM01000001.1	funannotate	exon	3196590	3196673	.	+	.	ID=ColletesGigas_000158-T1.exon6;Parent=ColletesGigas_000158-T1;
WUUM01000001.1	funannotate	CDS	3194804	3194830	.	+	0	ID=ColletesGigas_000158-T1.cds;Parent=ColletesGigas_000158-T1;
WUUM01000001.1	funannotate	CDS	3195578	3195708	.	+	0	ID=ColletesGigas_000158-T1.cds;Parent=ColletesGigas_000158-T1;
WUUM01000001.1	funannotate	CDS	3195803	3196027	.	+	1	ID=ColletesGigas_000158-T1.cds;Parent=ColletesGigas_000158-T1;
WUUM01000001.1	funannotate	CDS	3196114	3196258	.	+	1	ID=ColletesGigas_000158-T1.cds;Parent=ColletesGigas_000158-T1;
WUUM01000001.1	funannotate	CDS	3196384	3196485	.	+	0	ID=ColletesGigas_000158-T1.cds;Parent=ColletesGigas_000158-T1;
WUUM01000001.1	funannotate	CDS	3196590	3196673	.	+	0	ID=ColletesGigas_000158-T1.cds;Parent=ColletesGigas_000158-T1;
WUUM01000001.1	funannotate	gene	3196748	3197473	.	+	.	ID=ColletesGigas_000159;
WUUM01000001.1	funannotate	mRNA	3196748	3197473	.	+	.	ID=ColletesGigas_000159-T1;Parent=ColletesGigas_000159;product=hypothetical protein;Ontology_term=GO:0006464,GO:0009249,GO:0033819;Dbxref=PFAM:PF03099,InterPro:IPR004143,InterPro:IPR000544,InterPro:IPR020605;note=BUSCO:EOG091B0H29,EggNog:ENOG41036K3,COG:H;
WUUM01000001.1	funannotate	exon	3196748	3197473	.	+	.	ID=ColletesGigas_000159-T1.exon1;Parent=ColletesGigas_000159-T1;
WUUM01000001.1	funannotate	CDS	3196748	3197473	.	+	0	ID=ColletesGigas_000159-T1.cds;Parent=ColletesGigas_000159-T1;
WUUM01000001.1	funannotate	gene	3209387	3217276	.	+	.	ID=ColletesGigas_000160;
WUUM01000001.1	funannotate	mRNA	3209387	3217276	.	+	.	ID=ColletesGigas_000160-T1;Parent=ColletesGigas_000160;product=hypothetical protein;
WUUM01000001.1	funannotate	exon	3209387	3209468	.	+	.	ID=ColletesGigas_000160-T1.exon1;Parent=ColletesGigas_000160-T1;
WUUM01000001.1	funannotate	exon	3216680	3216948	.	+	.	ID=ColletesGigas_000160-T1.exon2;Parent=ColletesGigas_000160-T1;
WUUM01000001.1	funannotate	exon	3217016	3217276	.	+	.	ID=ColletesGigas_000160-T1.exon3;Parent=ColletesGigas_000160-T1;
WUUM01000001.1	funannotate	CDS	3209387	3209468	.	+	0	ID=ColletesGigas_000160-T1.cds;Parent=ColletesGigas_000160-T1;
WUUM01000001.1	funannotate	CDS	3216680	3216948	.	+	2	ID=ColletesGigas_000160-T1.cds;Parent=ColletesGigas_000160-T1;
WUUM01000001.1	funannotate	CDS	3217016	3217276	.	+	0	ID=ColletesGigas_000160-T1.cds;Parent=ColletesGigas_000160-T1;
WUUM01000001.1	funannotate	gene	3225587	3225967	.	+	.	ID=ColletesGigas_000161;
WUUM01000001.1	funannotate	mRNA	3225587	3225967	.	+	.	ID=ColletesGigas_000161-T1;Parent=ColletesGigas_000161;product=hypothetical protein;
WUUM01000001.1	funannotate	exon	3225587	3225591	.	+	.	ID=ColletesGigas_000161-T1.exon1;Parent=ColletesGigas_000161-T1;
WUUM01000001.1	funannotate	exon	3225661	3225967	.	+	.	ID=ColletesGigas_000161-T1.exon2;Parent=ColletesGigas_000161-T1;
WUUM01000001.1	funannotate	CDS	3225587	3225591	.	+	0	ID=ColletesGigas_000161-T1.cds;Parent=ColletesGigas_000161-T1;
WUUM01000001.1	funannotate	CDS	3225661	3225967	.	+	1	ID=ColletesGigas_000161-T1.cds;Parent=ColletesGigas_000161-T1;
WUUM01000001.1	funannotate	gene	3243116	3243708	.	-	.	ID=ColletesGigas_000162;
WUUM01000001.1	funannotate	mRNA	3243116	3243708	.	-	.	ID=ColletesGigas_000162-T1;Parent=ColletesGigas_000162;product=hypothetical protein;
WUUM01000001.1	funannotate	exon	3243472	3243708	.	-	.	ID=ColletesGigas_000162-T1.exon1;Parent=ColletesGigas_000162-T1;
WUUM01000001.1	funannotate	exon	3243116	3243340	.	-	.	ID=ColletesGigas_000162-T1.exon2;Parent=ColletesGigas_000162-T1;
WUUM01000001.1	funannotate	CDS	3243472	3243708	.	-	0	ID=ColletesGigas_000162-T1.cds;Parent=ColletesGigas_000162-T1;
WUUM01000001.1	funannotate	CDS	3243116	3243340	.	-	0	ID=ColletesGigas_000162-T1.cds;Parent=ColletesGigas_000162-T1;
WUUM01000001.1	funannotate	gene	3246396	3251457	.	+	.	ID=ColletesGigas_000163;
WUUM01000001.1	funannotate	mRNA	3246396	3251457	.	+	.	ID=ColletesGigas_000163-T1;Parent=ColletesGigas_000163;product=hypothetical protein;note=TransMembrane:1 (o71-90i);
WUUM01000001.1	funannotate	exon	3246396	3246441	.	+	.	ID=ColletesGigas_000163-T1.exon1;Parent=ColletesGigas_000163-T1;
WUUM01000001.1	funannotate	exon	3247309	3247331	.	+	.	ID=ColletesGigas_000163-T1.exon2;Parent=ColletesGigas_000163-T1;
WUUM01000001.1	funannotate	exon	3249650	3249752	.	+	.	ID=ColletesGigas_000163-T1.exon3;Parent=ColletesGigas_000163-T1;
WUUM01000001.1	funannotate	exon	3250163	3250219	.	+	.	ID=ColletesGigas_000163-T1.exon4;Parent=ColletesGigas_000163-T1;
WUUM01000001.1	funannotate	exon	3251405	3251457	.	+	.	ID=ColletesGigas_000163-T1.exon5;Parent=ColletesGigas_000163-T1;
WUUM01000001.1	funannotate	CDS	3246396	3246441	.	+	0	ID=ColletesGigas_000163-T1.cds;Parent=ColletesGigas_000163-T1;
WUUM01000001.1	funannotate	CDS	3247309	3247331	.	+	2	ID=ColletesGigas_000163-T1.cds;Parent=ColletesGigas_000163-T1;
WUUM01000001.1	funannotate	CDS	3249650	3249752	.	+	0	ID=ColletesGigas_000163-T1.cds;Parent=ColletesGigas_000163-T1;
WUUM01000001.1	funannotate	CDS	3250163	3250219	.	+	2	ID=ColletesGigas_000163-T1.cds;Parent=ColletesGigas_000163-T1;
WUUM01000001.1	funannotate	CDS	3251405	3251457	.	+	2	ID=ColletesGigas_000163-T1.cds;Parent=ColletesGigas_000163-T1;
WUUM01000001.1	funannotate	gene	3277792	3278949	.	-	.	ID=ColletesGigas_000164;
WUUM01000001.1	funannotate	mRNA	3277792	3278949	.	-	.	ID=ColletesGigas_000164-T1;Parent=ColletesGigas_000164;product=hypothetical protein;
WUUM01000001.1	funannotate	exon	3278944	3278949	.	-	.	ID=ColletesGigas_000164-T1.exon1;Parent=ColletesGigas_000164-T1;
WUUM01000001.1	funannotate	exon	3277957	3278287	.	-	.	ID=ColletesGigas_000164-T1.exon2;Parent=ColletesGigas_000164-T1;
WUUM01000001.1	funannotate	exon	3277792	3277862	.	-	.	ID=ColletesGigas_000164-T1.exon3;Parent=ColletesGigas_000164-T1;
WUUM01000001.1	funannotate	CDS	3278944	3278949	.	-	0	ID=ColletesGigas_000164-T1.cds;Parent=ColletesGigas_000164-T1;
WUUM01000001.1	funannotate	CDS	3277957	3278287	.	-	0	ID=ColletesGigas_000164-T1.cds;Parent=ColletesGigas_000164-T1;
WUUM01000001.1	funannotate	CDS	3277792	3277862	.	-	2	ID=ColletesGigas_000164-T1.cds;Parent=ColletesGigas_000164-T1;
WUUM01000001.1	funannotate	gene	3283441	3284561	.	+	.	ID=ColletesGigas_000165;
WUUM01000001.1	funannotate	mRNA	3283441	3284561	.	+	.	ID=ColletesGigas_000165-T1;Parent=ColletesGigas_000165;product=hypothetical protein;
WUUM01000001.1	funannotate	exon	3283441	3283447	.	+	.	ID=ColletesGigas_000165-T1.exon1;Parent=ColletesGigas_000165-T1;
WUUM01000001.1	funannotate	exon	3284035	3284175	.	+	.	ID=ColletesGigas_000165-T1.exon2;Parent=ColletesGigas_000165-T1;
WUUM01000001.1	funannotate	exon	3284269	3284561	.	+	.	ID=ColletesGigas_000165-T1.exon3;Parent=ColletesGigas_000165-T1;
WUUM01000001.1	funannotate	CDS	3283441	3283447	.	+	0	ID=ColletesGigas_000165-T1.cds;Parent=ColletesGigas_000165-T1;
WUUM01000001.1	funannotate	CDS	3284035	3284175	.	+	2	ID=ColletesGigas_000165-T1.cds;Parent=ColletesGigas_000165-T1;
WUUM01000001.1	funannotate	CDS	3284269	3284561	.	+	2	ID=ColletesGigas_000165-T1.cds;Parent=ColletesGigas_000165-T1;
WUUM01000001.1	funannotate	gene	3310149	3312054	.	+	.	ID=ColletesGigas_000166;Name=IRP30;
WUUM01000001.1	funannotate	mRNA	3310149	3312054	.	+	.	ID=ColletesGigas_000166-T1;Parent=ColletesGigas_000166;product=irp30;Ontology_term=GO:0005515;Dbxref=InterPro:IPR001611,InterPro:IPR032675;note=EggNog:ENOG410VSN0,SECRETED:SignalP(1-20),COG:S;
WUUM01000001.1	funannotate	exon	3310149	3310274	.	+	.	ID=ColletesGigas_000166-T1.exon1;Parent=ColletesGigas_000166-T1;
WUUM01000001.1	funannotate	exon	3311359	3312054	.	+	.	ID=ColletesGigas_000166-T1.exon2;Parent=ColletesGigas_000166-T1;
WUUM01000001.1	funannotate	CDS	3310149	3310274	.	+	0	ID=ColletesGigas_000166-T1.cds;Parent=ColletesGigas_000166-T1;
WUUM01000001.1	funannotate	CDS	3311359	3312054	.	+	0	ID=ColletesGigas_000166-T1.cds;Parent=ColletesGigas_000166-T1;
WUUM01000001.1	funannotate	gene	3315276	3315578	.	-	.	ID=ColletesGigas_000167;
WUUM01000001.1	funannotate	mRNA	3315276	3315578	.	-	.	ID=ColletesGigas_000167-T1;Parent=ColletesGigas_000167;product=hypothetical protein;
WUUM01000001.1	funannotate	exon	3315276	3315578	.	-	.	ID=ColletesGigas_000167-T1.exon1;Parent=ColletesGigas_000167-T1;
WUUM01000001.1	funannotate	CDS	3315276	3315578	.	-	0	ID=ColletesGigas_000167-T1.cds;Parent=ColletesGigas_000167-T1;
WUUM01000001.1	funannotate	gene	3321287	3322056	.	-	.	ID=ColletesGigas_000168;
WUUM01000001.1	funannotate	mRNA	3321287	3322056	.	-	.	ID=ColletesGigas_000168-T1;Parent=ColletesGigas_000168;product=hypothetical protein;
WUUM01000001.1	funannotate	exon	3321838	3322056	.	-	.	ID=ColletesGigas_000168-T1.exon1;Parent=ColletesGigas_000168-T1;
WUUM01000001.1	funannotate	exon	3321287	3321310	.	-	.	ID=ColletesGigas_000168-T1.exon2;Parent=ColletesGigas_000168-T1;
WUUM01000001.1	funannotate	CDS	3321838	3322056	.	-	0	ID=ColletesGigas_000168-T1.cds;Parent=ColletesGigas_000168-T1;
WUUM01000001.1	funannotate	CDS	3321287	3321310	.	-	0	ID=ColletesGigas_000168-T1.cds;Parent=ColletesGigas_000168-T1;
WUUM01000001.1	funannotate	gene	3329209	3329864	.	-	.	ID=ColletesGigas_000169;
WUUM01000001.1	funannotate	mRNA	3329209	3329864	.	-	.	ID=ColletesGigas_000169-T1;Parent=ColletesGigas_000169;product=hypothetical protein;
WUUM01000001.1	funannotate	exon	3329742	3329864	.	-	.	ID=ColletesGigas_000169-T1.exon1;Parent=ColletesGigas_000169-T1;
WUUM01000001.1	funannotate	exon	3329355	3329712	.	-	.	ID=ColletesGigas_000169-T1.exon2;Parent=ColletesGigas_000169-T1;
WUUM01000001.1	funannotate	exon	3329209	3329276	.	-	.	ID=ColletesGigas_000169-T1.exon3;Parent=ColletesGigas_000169-T1;
WUUM01000001.1	funannotate	CDS	3329742	3329864	.	-	0	ID=ColletesGigas_000169-T1.cds;Parent=ColletesGigas_000169-T1;
WUUM01000001.1	funannotate	CDS	3329355	3329712	.	-	0	ID=ColletesGigas_000169-T1.cds;Parent=ColletesGigas_000169-T1;
WUUM01000001.1	funannotate	CDS	3329209	3329276	.	-	2	ID=ColletesGigas_000169-T1.cds;Parent=ColletesGigas_000169-T1;
WUUM01000001.1	funannotate	gene	3337044	3337406	.	+	.	ID=ColletesGigas_000170;
WUUM01000001.1	funannotate	mRNA	3337044	3337406	.	+	.	ID=ColletesGigas_000170-T1;Parent=ColletesGigas_000170;product=hypothetical protein;
WUUM01000001.1	funannotate	exon	3337044	3337406	.	+	.	ID=ColletesGigas_000170-T1.exon1;Parent=ColletesGigas_000170-T1;
WUUM01000001.1	funannotate	CDS	3337044	3337406	.	+	0	ID=ColletesGigas_000170-T1.cds;Parent=ColletesGigas_000170-T1;
WUUM01000001.1	funannotate	gene	3340890	3341300	.	+	.	ID=ColletesGigas_000171;
WUUM01000001.1	funannotate	mRNA	3340890	3341300	.	+	.	ID=ColletesGigas_000171-T1;Parent=ColletesGigas_000171;product=hypothetical protein;
WUUM01000001.1	funannotate	exon	3340890	3341300	.	+	.	ID=ColletesGigas_000171-T1.exon1;Parent=ColletesGigas_000171-T1;
WUUM01000001.1	funannotate	CDS	3340890	3341300	.	+	0	ID=ColletesGigas_000171-T1.cds;Parent=ColletesGigas_000171-T1;
WUUM01000001.1	funannotate	gene	3342332	3342553	.	-	.	ID=ColletesGigas_000172;
WUUM01000001.1	funannotate	mRNA	3342332	3342553	.	-	.	ID=ColletesGigas_000172-T1;Parent=ColletesGigas_000172;product=hypothetical protein;
WUUM01000001.1	funannotate	exon	3342332	3342553	.	-	.	ID=ColletesGigas_000172-T1.exon1;Parent=ColletesGigas_000172-T1;
WUUM01000001.1	funannotate	CDS	3342332	3342553	.	-	0	ID=ColletesGigas_000172-T1.cds;Parent=ColletesGigas_000172-T1;
WUUM01000001.1	funannotate	gene	3342629	3343224	.	-	.	ID=ColletesGigas_000173;
WUUM01000001.1	funannotate	mRNA	3342629	3343224	.	-	.	ID=ColletesGigas_000173-T1;Parent=ColletesGigas_000173;product=hypothetical protein;note=TransMembrane:1 (o6-24i);
WUUM01000001.1	funannotate	exon	3343035	3343224	.	-	.	ID=ColletesGigas_000173-T1.exon1;Parent=ColletesGigas_000173-T1;
WUUM01000001.1	funannotate	exon	3342629	3342894	.	-	.	ID=ColletesGigas_000173-T1.exon2;Parent=ColletesGigas_000173-T1;
WUUM01000001.1	funannotate	CDS	3343035	3343224	.	-	0	ID=ColletesGigas_000173-T1.cds;Parent=ColletesGigas_000173-T1;
WUUM01000001.1	funannotate	CDS	3342629	3342894	.	-	2	ID=ColletesGigas_000173-T1.cds;Parent=ColletesGigas_000173-T1;
WUUM01000001.1	funannotate	gene	3356594	3362166	.	+	.	ID=ColletesGigas_000174;
WUUM01000001.1	funannotate	mRNA	3356594	3362166	.	+	.	ID=ColletesGigas_000174-T1;Parent=ColletesGigas_000174;product=hypothetical protein;
WUUM01000001.1	funannotate	exon	3356594	3356723	.	+	.	ID=ColletesGigas_000174-T1.exon1;Parent=ColletesGigas_000174-T1;
WUUM01000001.1	funannotate	exon	3356893	3357117	.	+	.	ID=ColletesGigas_000174-T1.exon2;Parent=ColletesGigas_000174-T1;
WUUM01000001.1	funannotate	exon	3362012	3362166	.	+	.	ID=ColletesGigas_000174-T1.exon3;Parent=ColletesGigas_000174-T1;
WUUM01000001.1	funannotate	CDS	3356594	3356723	.	+	0	ID=ColletesGigas_000174-T1.cds;Parent=ColletesGigas_000174-T1;
WUUM01000001.1	funannotate	CDS	3356893	3357117	.	+	2	ID=ColletesGigas_000174-T1.cds;Parent=ColletesGigas_000174-T1;
WUUM01000001.1	funannotate	CDS	3362012	3362166	.	+	2	ID=ColletesGigas_000174-T1.cds;Parent=ColletesGigas_000174-T1;
WUUM01000001.1	funannotate	gene	3367589	3368664	.	+	.	ID=ColletesGigas_000175;
WUUM01000001.1	funannotate	mRNA	3367589	3368664	.	+	.	ID=ColletesGigas_000175-T1;Parent=ColletesGigas_000175;product=hypothetical protein;
WUUM01000001.1	funannotate	exon	3367589	3367769	.	+	.	ID=ColletesGigas_000175-T1.exon1;Parent=ColletesGigas_000175-T1;
WUUM01000001.1	funannotate	exon	3368438	3368664	.	+	.	ID=ColletesGigas_000175-T1.exon2;Parent=ColletesGigas_000175-T1;
WUUM01000001.1	funannotate	CDS	3367589	3367769	.	+	0	ID=ColletesGigas_000175-T1.cds;Parent=ColletesGigas_000175-T1;
WUUM01000001.1	funannotate	CDS	3368438	3368664	.	+	2	ID=ColletesGigas_000175-T1.cds;Parent=ColletesGigas_000175-T1;
WUUM01000001.1	funannotate	gene	3378887	3379153	.	+	.	ID=ColletesGigas_000176;
WUUM01000001.1	funannotate	mRNA	3378887	3379153	.	+	.	ID=ColletesGigas_000176-T1;Parent=ColletesGigas_000176;product=hypothetical protein;
WUUM01000001.1	funannotate	exon	3378887	3378925	.	+	.	ID=ColletesGigas_000176-T1.exon1;Parent=ColletesGigas_000176-T1;
WUUM01000001.1	funannotate	exon	3378965	3379153	.	+	.	ID=ColletesGigas_000176-T1.exon2;Parent=ColletesGigas_000176-T1;
WUUM01000001.1	funannotate	CDS	3378887	3378925	.	+	0	ID=ColletesGigas_000176-T1.cds;Parent=ColletesGigas_000176-T1;
WUUM01000001.1	funannotate	CDS	3378965	3379153	.	+	0	ID=ColletesGigas_000176-T1.cds;Parent=ColletesGigas_000176-T1;
WUUM01000001.1	funannotate	gene	3382731	3384109	.	+	.	ID=ColletesGigas_000177;
WUUM01000001.1	funannotate	mRNA	3382731	3384109	.	+	.	ID=ColletesGigas_000177-T1;Parent=ColletesGigas_000177;product=hypothetical protein;
WUUM01000001.1	funannotate	exon	3382731	3382800	.	+	.	ID=ColletesGigas_000177-T1.exon1;Parent=ColletesGigas_000177-T1;
WUUM01000001.1	funannotate	exon	3383109	3383302	.	+	.	ID=ColletesGigas_000177-T1.exon2;Parent=ColletesGigas_000177-T1;
WUUM01000001.1	funannotate	exon	3384083	3384109	.	+	.	ID=ColletesGigas_000177-T1.exon3;Parent=ColletesGigas_000177-T1;
WUUM01000001.1	funannotate	CDS	3382731	3382800	.	+	0	ID=ColletesGigas_000177-T1.cds;Parent=ColletesGigas_000177-T1;
WUUM01000001.1	funannotate	CDS	3383109	3383302	.	+	2	ID=ColletesGigas_000177-T1.cds;Parent=ColletesGigas_000177-T1;
WUUM01000001.1	funannotate	CDS	3384083	3384109	.	+	0	ID=ColletesGigas_000177-T1.cds;Parent=ColletesGigas_000177-T1;
WUUM01000001.1	funannotate	gene	3403457	3404036	.	+	.	ID=ColletesGigas_000178;
WUUM01000001.1	funannotate	mRNA	3403457	3404036	.	+	.	ID=ColletesGigas_000178-T1;Parent=ColletesGigas_000178;product=hypothetical protein;
WUUM01000001.1	funannotate	exon	3403457	3403528	.	+	.	ID=ColletesGigas_000178-T1.exon1;Parent=ColletesGigas_000178-T1;
WUUM01000001.1	funannotate	exon	3403920	3404036	.	+	.	ID=ColletesGigas_000178-T1.exon2;Parent=ColletesGigas_000178-T1;
WUUM01000001.1	funannotate	CDS	3403457	3403528	.	+	0	ID=ColletesGigas_000178-T1.cds;Parent=ColletesGigas_000178-T1;
WUUM01000001.1	funannotate	CDS	3403920	3404036	.	+	0	ID=ColletesGigas_000178-T1.cds;Parent=ColletesGigas_000178-T1;
WUUM01000001.1	funannotate	gene	3421354	3422094	.	+	.	ID=ColletesGigas_000179;
WUUM01000001.1	funannotate	mRNA	3421354	3422094	.	+	.	ID=ColletesGigas_000179-T1;Parent=ColletesGigas_000179;product=hypothetical protein;
WUUM01000001.1	funannotate	exon	3421354	3421437	.	+	.	ID=ColletesGigas_000179-T1.exon1;Parent=ColletesGigas_000179-T1;
WUUM01000001.1	funannotate	exon	3421882	3422094	.	+	.	ID=ColletesGigas_000179-T1.exon2;Parent=ColletesGigas_000179-T1;
WUUM01000001.1	funannotate	CDS	3421354	3421437	.	+	0	ID=ColletesGigas_000179-T1.cds;Parent=ColletesGigas_000179-T1;
WUUM01000001.1	funannotate	CDS	3421882	3422094	.	+	0	ID=ColletesGigas_000179-T1.cds;Parent=ColletesGigas_000179-T1;
WUUM01000001.1	funannotate	gene	3441353	3443266	.	-	.	ID=ColletesGigas_000180;
WUUM01000001.1	funannotate	mRNA	3441353	3443266	.	-	.	ID=ColletesGigas_000180-T1;Parent=ColletesGigas_000180;product=hypothetical protein;
WUUM01000001.1	funannotate	exon	3443125	3443266	.	-	.	ID=ColletesGigas_000180-T1.exon1;Parent=ColletesGigas_000180-T1;
WUUM01000001.1	funannotate	exon	3442752	3443098	.	-	.	ID=ColletesGigas_000180-T1.exon2;Parent=ColletesGigas_000180-T1;
WUUM01000001.1	funannotate	exon	3441353	3441427	.	-	.	ID=ColletesGigas_000180-T1.exon3;Parent=ColletesGigas_000180-T1;
WUUM01000001.1	funannotate	CDS	3443125	3443266	.	-	0	ID=ColletesGigas_000180-T1.cds;Parent=ColletesGigas_000180-T1;
WUUM01000001.1	funannotate	CDS	3442752	3443098	.	-	2	ID=ColletesGigas_000180-T1.cds;Parent=ColletesGigas_000180-T1;
WUUM01000001.1	funannotate	CDS	3441353	3441427	.	-	0	ID=ColletesGigas_000180-T1.cds;Parent=ColletesGigas_000180-T1;
WUUM01000001.1	funannotate	gene	3556750	3563216	.	+	.	ID=ColletesGigas_000181;
WUUM01000001.1	funannotate	mRNA	3556750	3563216	.	+	.	ID=ColletesGigas_000181-T1;Parent=ColletesGigas_000181;product=hypothetical protein;Ontology_term=GO:0005515;Dbxref=InterPro:IPR036236,PFAM:PF00651,InterPro:IPR011333,InterPro:IPR000210,InterPro:IPR013087;note=EggNog:ENOG410371I,COG:K;
WUUM01000001.1	funannotate	exon	3556750	3557754	.	+	.	ID=ColletesGigas_000181-T1.exon1;Parent=ColletesGigas_000181-T1;
WUUM01000001.1	funannotate	exon	3559343	3559435	.	+	.	ID=ColletesGigas_000181-T1.exon2;Parent=ColletesGigas_000181-T1;
WUUM01000001.1	funannotate	exon	3562623	3563216	.	+	.	ID=ColletesGigas_000181-T1.exon3;Parent=ColletesGigas_000181-T1;
WUUM01000001.1	funannotate	CDS	3556750	3557754	.	+	0	ID=ColletesGigas_000181-T1.cds;Parent=ColletesGigas_000181-T1;
WUUM01000001.1	funannotate	CDS	3559343	3559435	.	+	0	ID=ColletesGigas_000181-T1.cds;Parent=ColletesGigas_000181-T1;
WUUM01000001.1	funannotate	CDS	3562623	3563216	.	+	0	ID=ColletesGigas_000181-T1.cds;Parent=ColletesGigas_000181-T1;
WUUM01000001.1	funannotate	gene	3604432	3608145	.	+	.	ID=ColletesGigas_000182;
WUUM01000001.1	funannotate	mRNA	3604432	3608145	.	+	.	ID=ColletesGigas_000182-T1;Parent=ColletesGigas_000182;product=hypothetical protein;Dbxref=InterPro:IPR036236,InterPro:IPR013087;note=COG:K,EggNog:ENOG410357H;
WUUM01000001.1	funannotate	exon	3604432	3604501	.	+	.	ID=ColletesGigas_000182-T1.exon1;Parent=ColletesGigas_000182-T1;
WUUM01000001.1	funannotate	exon	3607001	3608145	.	+	.	ID=ColletesGigas_000182-T1.exon2;Parent=ColletesGigas_000182-T1;
WUUM01000001.1	funannotate	CDS	3604432	3604501	.	+	0	ID=ColletesGigas_000182-T1.cds;Parent=ColletesGigas_000182-T1;
WUUM01000001.1	funannotate	CDS	3607001	3608145	.	+	2	ID=ColletesGigas_000182-T1.cds;Parent=ColletesGigas_000182-T1;
WUUM01000001.1	funannotate	gene	3636888	3640594	.	-	.	ID=ColletesGigas_000183;
WUUM01000001.1	funannotate	mRNA	3636888	3640594	.	-	.	ID=ColletesGigas_000183-T1;Parent=ColletesGigas_000183;product=hypothetical protein;Ontology_term=GO:0007165;Dbxref=InterPro:IPR000159,InterPro:IPR029071,InterPro:IPR001781,InterPro:IPR011524,InterPro:IPR033614;note=BUSCO:EOG091B07TT,EggNog:ENOG4103602,COG:T;
WUUM01000001.1	funannotate	exon	3640555	3640594	.	-	.	ID=ColletesGigas_000183-T1.exon1;Parent=ColletesGigas_000183-T1;
WUUM01000001.1	funannotate	exon	3639907	3640001	.	-	.	ID=ColletesGigas_000183-T1.exon2;Parent=ColletesGigas_000183-T1;
WUUM01000001.1	funannotate	exon	3639598	3639728	.	-	.	ID=ColletesGigas_000183-T1.exon3;Parent=ColletesGigas_000183-T1;
WUUM01000001.1	funannotate	exon	3639463	3639538	.	-	.	ID=ColletesGigas_000183-T1.exon4;Parent=ColletesGigas_000183-T1;
WUUM01000001.1	funannotate	exon	3639241	3639381	.	-	.	ID=ColletesGigas_000183-T1.exon5;Parent=ColletesGigas_000183-T1;
WUUM01000001.1	funannotate	exon	3638985	3639158	.	-	.	ID=ColletesGigas_000183-T1.exon6;Parent=ColletesGigas_000183-T1;
WUUM01000001.1	funannotate	exon	3638400	3638897	.	-	.	ID=ColletesGigas_000183-T1.exon7;Parent=ColletesGigas_000183-T1;
WUUM01000001.1	funannotate	exon	3638034	3638316	.	-	.	ID=ColletesGigas_000183-T1.exon8;Parent=ColletesGigas_000183-T1;
WUUM01000001.1	funannotate	exon	3637034	3637253	.	-	.	ID=ColletesGigas_000183-T1.exon9;Parent=ColletesGigas_000183-T1;
WUUM01000001.1	funannotate	exon	3636888	3636948	.	-	.	ID=ColletesGigas_000183-T1.exon10;Parent=ColletesGigas_000183-T1;
WUUM01000001.1	funannotate	CDS	3640555	3640594	.	-	0	ID=ColletesGigas_000183-T1.cds;Parent=ColletesGigas_000183-T1;
WUUM01000001.1	funannotate	CDS	3639907	3640001	.	-	2	ID=ColletesGigas_000183-T1.cds;Parent=ColletesGigas_000183-T1;
WUUM01000001.1	funannotate	CDS	3639598	3639728	.	-	0	ID=ColletesGigas_000183-T1.cds;Parent=ColletesGigas_000183-T1;
WUUM01000001.1	funannotate	CDS	3639463	3639538	.	-	1	ID=ColletesGigas_000183-T1.cds;Parent=ColletesGigas_000183-T1;
WUUM01000001.1	funannotate	CDS	3639241	3639381	.	-	0	ID=ColletesGigas_000183-T1.cds;Parent=ColletesGigas_000183-T1;
WUUM01000001.1	funannotate	CDS	3638985	3639158	.	-	0	ID=ColletesGigas_000183-T1.cds;Parent=ColletesGigas_000183-T1;
WUUM01000001.1	funannotate	CDS	3638400	3638897	.	-	0	ID=ColletesGigas_000183-T1.cds;Parent=ColletesGigas_000183-T1;
WUUM01000001.1	funannotate	CDS	3638034	3638316	.	-	0	ID=ColletesGigas_000183-T1.cds;Parent=ColletesGigas_000183-T1;
WUUM01000001.1	funannotate	CDS	3637034	3637253	.	-	2	ID=ColletesGigas_000183-T1.cds;Parent=ColletesGigas_000183-T1;
WUUM01000001.1	funannotate	CDS	3636888	3636948	.	-	1	ID=ColletesGigas_000183-T1.cds;Parent=ColletesGigas_000183-T1;
WUUM01000001.1	funannotate	gene	3641918	3643105	.	+	.	ID=ColletesGigas_000184;
WUUM01000001.1	funannotate	mRNA	3641918	3643105	.	+	.	ID=ColletesGigas_000184-T1;Parent=ColletesGigas_000184;product=hypothetical protein;Dbxref=InterPro:IPR019049;note=TransMembrane:2 (i27-48o68-90i),COG:U,EggNog:ENOG41037D9;
[truncated: 219,195 more rows]
