# Supplementary material for: Prevalent bee venom genes evolved before the aculeate stinger and eusociality
Source: BMC Biol. 2023 Oct 23;21:229. doi: 10.1186/s12915-023-01656-5 (PMC10591384; doi:10.1186/s12915-023-01656-5)
Supplement: Supplementary file 37 — Additional file 37. Genome annotation of Colletes gigas. [file 12915_2023_1656_MOESM37_ESM.zip › Colletes_gigas.annotation.funannotate181.Oct2020/results/Colletes_gigas.tbl]

>Feature WUUM01000001.1
1	13273849	REFERENCE
			XXXX	12345
10084	6270	gene
			locus_tag	ColletesGigas_000001
10084	9961	mRNA
9893	9832
9714	9563
9439	9173
7059	6892
6588	6270
			product	hypothetical protein
			transcript_id	gnl|ncbi|ColletesGigas_000001-T1_mrna
			protein_id	gnl|ncbi|ColletesGigas_000001-T1
10084	9961	CDS
9893	9832
9714	9563
9439	9173
7059	6892
6588	6270
			codon_start	1
			product	hypothetical protein
			transcript_id	gnl|ncbi|ColletesGigas_000001-T1_mrna
			protein_id	gnl|ncbi|ColletesGigas_000001-T1
20709	19168	gene
			locus_tag	ColletesGigas_000002
20709	20624	mRNA
20554	19980
19584	19514
19281	19168
			product	hypothetical protein
			transcript_id	gnl|ncbi|ColletesGigas_000002-T1_mrna
			protein_id	gnl|ncbi|ColletesGigas_000002-T1
20709	20624	CDS
20554	19980
19584	19514
19281	19168
			codon_start	1
			product	hypothetical protein
			transcript_id	gnl|ncbi|ColletesGigas_000002-T1_mrna
			protein_id	gnl|ncbi|ColletesGigas_000002-T1
35131	34389	gene
			locus_tag	ColletesGigas_000003
35131	35033	mRNA
34691	34389
			product	hypothetical protein
			transcript_id	gnl|ncbi|ColletesGigas_000003-T1_mrna
			protein_id	gnl|ncbi|ColletesGigas_000003-T1
35131	35033	CDS
34691	34389
			codon_start	1
			product	hypothetical protein
			transcript_id	gnl|ncbi|ColletesGigas_000003-T1_mrna
			protein_id	gnl|ncbi|ColletesGigas_000003-T1
38902	38267	gene
			locus_tag	ColletesGigas_000004
38902	38267	mRNA
			product	hypothetical protein
			transcript_id	gnl|ncbi|ColletesGigas_000004-T1_mrna
			protein_id	gnl|ncbi|ColletesGigas_000004-T1
38902	38267	CDS
			codon_start	1
			product	hypothetical protein
			transcript_id	gnl|ncbi|ColletesGigas_000004-T1_mrna
			protein_id	gnl|ncbi|ColletesGigas_000004-T1
55025	56753	gene
			locus_tag	ColletesGigas_000005
55025	55126	mRNA
56442	56753
			product	hypothetical protein
			transcript_id	gnl|ncbi|ColletesGigas_000005-T1_mrna
			protein_id	gnl|ncbi|ColletesGigas_000005-T1
55025	55126	CDS
56442	56753
			codon_start	1
			product	hypothetical protein
			transcript_id	gnl|ncbi|ColletesGigas_000005-T1_mrna
			protein_id	gnl|ncbi|ColletesGigas_000005-T1
71952	64336	gene
			locus_tag	ColletesGigas_000006
71952	71708	mRNA
71569	71449
71355	71104
70802	70761
70111	70028
69597	69303
69209	69065
68932	68733
68493	68387
67916	67695
67565	67362
66825	66523
66451	66353
66122	65740
65659	65545
65250	65077
64515	64336
			product	hypothetical protein
			transcript_id	gnl|ncbi|ColletesGigas_000006-T1_mrna
			protein_id	gnl|ncbi|ColletesGigas_000006-T1
71952	71708	CDS
71569	71449
71355	71104
70802	70761
70111	70028
69597	69303
69209	69065
68932	68733
68493	68387
67916	67695
67565	67362
66825	66523
66451	66353
66122	65740
65659	65545
65250	65077
64515	64336
			codon_start	1
			note	EggNog:ENOG41034N6
			note	BUSCO:EOG091B03YA
			note	COG:S
			db_xref	InterPro:IPR027993
			db_xref	InterPro:IPR036524
			db_xref	InterPro:IPR017789
			db_xref	PFAM:PF14906
			db_xref	InterPro:IPR002908
			db_xref	InterPro:IPR020895
			go_process	iron-sulfur cluster assembly|0016226||IEA
			go_process	oxidation-reduction process|0055114||IEA
			go_function	ferroxidase activity|0004322||IEA
			go_function	ferric iron binding|0008199||IEA
			go_component	mitochondrion|0005739||IEA
			product	hypothetical protein
			transcript_id	gnl|ncbi|ColletesGigas_000006-T1_mrna
			protein_id	gnl|ncbi|ColletesGigas_000006-T1
73951	77538	gene
			locus_tag	ColletesGigas_000007
73951	74095	mRNA
74710	74801
74834	74883
75253	75274
75563	75691
75981	76123
76247	76410
76695	77059
77131	77232
77428	77538
			product	hypothetical protein
			transcript_id	gnl|ncbi|ColletesGigas_000007-T1_mrna
			protein_id	gnl|ncbi|ColletesGigas_000007-T1
73951	74095	CDS
74710	74801
74834	74883
75253	75274
75563	75691
75981	76123
76247	76410
76695	77059
77131	77232
77428	77538
			codon_start	1
			note	CAZy:GH16
			note	COG:G
			note	EggNog:ENOG41039SM
			db_xref	InterPro:IPR013320
			db_xref	InterPro:IPR000757
			go_process	carbohydrate metabolic process|0005975||IEA
			go_function	hydrolase activity, hydrolyzing O-glycosyl compounds|0004553||IEA
			product	hypothetical protein
			transcript_id	gnl|ncbi|ColletesGigas_000007-T1_mrna
			protein_id	gnl|ncbi|ColletesGigas_000007-T1
80186	79149	gene
			gene	MRPS10
			locus_tag	ColletesGigas_000008
80186	80172	mRNA
80098	79976
79673	79549
79471	79270
79208	79149
			product	28S ribosomal protein S10, mitochondrial
			transcript_id	gnl|ncbi|ColletesGigas_000008-T1_mrna
			protein_id	gnl|ncbi|ColletesGigas_000008-T1
80186	80172	CDS
80098	79976
79673	79549
79471	79270
79208	79149
			codon_start	1
			note	COG:J
			note	EggNog:ENOG41037X4
			db_xref	InterPro:IPR040055
			db_xref	InterPro:IPR036838
			db_xref	InterPro:IPR027486
			go_component	mitochondrial small ribosomal subunit|0005763||IEA
			product	28S ribosomal protein S10, mitochondrial
			transcript_id	gnl|ncbi|ColletesGigas_000008-T1_mrna
			protein_id	gnl|ncbi|ColletesGigas_000008-T1
88327	82020	gene
			locus_tag	ColletesGigas_000009
88327	88324	mRNA
88101	87146
87062	86873
86785	86622
85999	85704
85608	85377
85282	85090
84885	84322
84220	82020
			product	hypothetical protein
			transcript_id	gnl|ncbi|ColletesGigas_000009-T1_mrna
			protein_id	gnl|ncbi|ColletesGigas_000009-T1
88327	88324	CDS
88101	87146
87062	86873
86785	86622
85999	85704
85608	85377
85282	85090
84885	84322
84220	82020
			codon_start	1
			note	COG:J
			note	EggNog:ENOG4103GE8
			note	BUSCO:EOG091B02P4
			db_xref	InterPro:IPR029063
			db_xref	InterPro:IPR010280
			go_function	RNA methyltransferase activity|0008173||IEA
			go_process	RNA processing|0006396||IEA
			product	hypothetical protein
			transcript_id	gnl|ncbi|ColletesGigas_000009-T1_mrna
			protein_id	gnl|ncbi|ColletesGigas_000009-T1
115423	125336	gene
			locus_tag	ColletesGigas_000010
115423	115581	mRNA
117357	117446
118442	118756
119156	119380
122523	122711
123427	123662
124985	125336
			product	hypothetical protein
			transcript_id	gnl|ncbi|ColletesGigas_000010-T1_mrna
			protein_id	gnl|ncbi|ColletesGigas_000010-T1
115423	115581	CDS
117357	117446
118442	118756
119156	119380
122523	122711
123427	123662
124985	125336
			codon_start	1
			note	BUSCO:EOG091B0ADL
			note	EggNog:ENOG410348V
			note	CAZy:GT10
			note	COG:E,G
			note	TransMembrane:1 (o12-29i)
			db_xref	InterPro:IPR001503
			db_xref	InterPro:IPR038577
			db_xref	InterPro:IPR031481
			go_component	membrane|0016020||IEA
			go_function	fucosyltransferase activity|0008417||IEA
			go_process	protein glycosylation|0006486||IEA
			product	hypothetical protein
			transcript_id	gnl|ncbi|ColletesGigas_000010-T1_mrna
			protein_id	gnl|ncbi|ColletesGigas_000010-T1
225807	228162	gene
			locus_tag	ColletesGigas_000011
225807	225851	mRNA
228007	228162
			product	hypothetical protein
			transcript_id	gnl|ncbi|ColletesGigas_000011-T1_mrna
			protein_id	gnl|ncbi|ColletesGigas_000011-T1
225807	225851	CDS
228007	228162
			codon_start	1
			product	hypothetical protein
			transcript_id	gnl|ncbi|ColletesGigas_000011-T1_mrna
			protein_id	gnl|ncbi|ColletesGigas_000011-T1
255342	249445	gene
			locus_tag	ColletesGigas_000012
255342	255204	mRNA
254055	253997
253130	252923
251987	251917
251842	251809
249560	249445
			product	hypothetical protein
			transcript_id	gnl|ncbi|ColletesGigas_000012-T1_mrna
			protein_id	gnl|ncbi|ColletesGigas_000012-T1
255342	255204	CDS
254055	253997
253130	252923
251987	251917
251842	251809
249560	249445
			codon_start	1
			product	hypothetical protein
			transcript_id	gnl|ncbi|ColletesGigas_000012-T1_mrna
			protein_id	gnl|ncbi|ColletesGigas_000012-T1
282194	283516	gene
			locus_tag	ColletesGigas_000013
282194	283516	mRNA
			product	hypothetical protein
			transcript_id	gnl|ncbi|ColletesGigas_000013-T1_mrna
			protein_id	gnl|ncbi|ColletesGigas_000013-T1
282194	283516	CDS
			codon_start	1
			note	EggNog:ENOG4103H0U
			db_xref	InterPro:IPR036875
			db_xref	InterPro:IPR001878
			go_function	nucleic acid binding|0003676||IEA
			go_function	zinc ion binding|0008270||IEA
			product	hypothetical protein
			transcript_id	gnl|ncbi|ColletesGigas_000013-T1_mrna
			protein_id	gnl|ncbi|ColletesGigas_000013-T1
340960	344642	gene
			locus_tag	ColletesGigas_000014
340960	341077	mRNA
341989	342320
344493	344642
			product	hypothetical protein
			transcript_id	gnl|ncbi|ColletesGigas_000014-T1_mrna
			protein_id	gnl|ncbi|ColletesGigas_000014-T1
340960	341077	CDS
341989	342320
344493	344642
			codon_start	1
			note	COG:I
			note	EggNog:ENOG41034UJ
			db_xref	InterPro:IPR023578
			db_xref	InterPro:IPR008937
			db_xref	InterPro:IPR001895
			go_function	guanyl-nucleotide exchange factor activity|0005085||IEA
			go_process	small GTPase mediated signal transduction|0007264||IEA
			product	hypothetical protein
			transcript_id	gnl|ncbi|ColletesGigas_000014-T1_mrna
			protein_id	gnl|ncbi|ColletesGigas_000014-T1
369970	374043	gene
			locus_tag	ColletesGigas_000015
369970	370107	mRNA
370951	371166
373744	374043
			product	hypothetical protein
			transcript_id	gnl|ncbi|ColletesGigas_000015-T1_mrna
			protein_id	gnl|ncbi|ColletesGigas_000015-T1
369970	370107	CDS
370951	371166
373744	374043
			codon_start	1
			note	COG:I
			note	EggNog:ENOG41034UJ
			product	hypothetical protein
			transcript_id	gnl|ncbi|ColletesGigas_000015-T1_mrna
			protein_id	gnl|ncbi|ColletesGigas_000015-T1
390517	392109	gene
			locus_tag	ColletesGigas_000016
390517	390974	mRNA
391983	392109
			product	hypothetical protein
			transcript_id	gnl|ncbi|ColletesGigas_000016-T1_mrna
			protein_id	gnl|ncbi|ColletesGigas_000016-T1
390517	390974	CDS
391983	392109
			codon_start	1
			note	COG:I
			note	EggNog:ENOG41034UJ
			product	hypothetical protein
			transcript_id	gnl|ncbi|ColletesGigas_000016-T1_mrna
			protein_id	gnl|ncbi|ColletesGigas_000016-T1
392857	404756	gene
			locus_tag	ColletesGigas_000017
392857	393041	mRNA
401278	401560
402281	402489
403650	403945
404596	404756
			product	hypothetical protein
			transcript_id	gnl|ncbi|ColletesGigas_000017-T1_mrna
			protein_id	gnl|ncbi|ColletesGigas_000017-T1
392857	393041	CDS
401278	401560
402281	402489
403650	403945
404596	404756
			codon_start	1
			note	COG:I
			note	EggNog:ENOG41034UJ
			note	TransMembrane:1 (o55-75i)
			product	hypothetical protein
			transcript_id	gnl|ncbi|ColletesGigas_000017-T1_mrna
			protein_id	gnl|ncbi|ColletesGigas_000017-T1
407486	424505	gene
			locus_tag	ColletesGigas_000018
407486	407570	mRNA
408885	409111
411622	411798
412333	412557
414508	414600
415636	415975
421041	421395
421960	422283
423002	424505
			product	hypothetical protein
			transcript_id	gnl|ncbi|ColletesGigas_000018-T1_mrna
			protein_id	gnl|ncbi|ColletesGigas_000018-T1
407486	407570	CDS
408885	409111
411622	411798
412333	412557
414508	414600
415636	415975
421041	421395
421960	422283
423002	424505
			codon_start	1
			note	COG:I
			note	EggNog:ENOG41034UJ
			note	TransMembrane:1 (i240-257o)
			db_xref	InterPro:IPR000008
			db_xref	InterPro:IPR017946
			db_xref	InterPro:IPR028398
			db_xref	InterPro:IPR000909
			db_xref	InterPro:IPR001711
			db_xref	InterPro:IPR000159
			db_xref	InterPro:IPR029071
			db_xref	PFAM:PF00168
			db_xref	InterPro:IPR035892
			db_xref	InterPro:IPR001192
			go_process	signal transduction|0007165||IEA
			go_process	intracellular signal transduction|0035556||IEA
			go_process	lipid metabolic process|0006629||IEA
			go_function	phosphoric diester hydrolase activity|0008081||IEA
			go_function	phosphatidylinositol phospholipase C activity|0004435||IEA
			product	hypothetical protein
			transcript_id	gnl|ncbi|ColletesGigas_000018-T1_mrna
			protein_id	gnl|ncbi|ColletesGigas_000018-T1
438781	445785	gene
			locus_tag	ColletesGigas_000019
438781	438851	mRNA
441268	441344
441734	441879
442711	442879
443159	443304
444767	444994
445403	445574
445649	445785
			product	hypothetical protein
			transcript_id	gnl|ncbi|ColletesGigas_000019-T1_mrna
			protein_id	gnl|ncbi|ColletesGigas_000019-T1
438781	438851	CDS
441268	441344
441734	441879
442711	442879
443159	443304
444767	444994
445403	445574
445649	445785
			codon_start	1
			note	COG:G
			note	EggNog:ENOG41036U3
			db_xref	InterPro:IPR002220
			db_xref	InterPro:IPR020624
			db_xref	PFAM:PF00701
			db_xref	InterPro:IPR013785
			go_function	lyase activity|0016829||IEA
			go_function	catalytic activity|0003824||IEA
			product	hypothetical protein
			transcript_id	gnl|ncbi|ColletesGigas_000019-T1_mrna
			protein_id	gnl|ncbi|ColletesGigas_000019-T1
480461	481376	gene
			locus_tag	ColletesGigas_000020
480461	480505	mRNA
480990	481376
			product	hypothetical protein
			transcript_id	gnl|ncbi|ColletesGigas_000020-T1_mrna
			protein_id	gnl|ncbi|ColletesGigas_000020-T1
480461	480505	CDS
480990	481376
			codon_start	1
			note	EggNog:ENOG41038AF
			note	COG:D
			db_xref	PFAM:PF09774
			db_xref	InterPro:IPR019171
			product	hypothetical protein
			transcript_id	gnl|ncbi|ColletesGigas_000020-T1_mrna
			protein_id	gnl|ncbi|ColletesGigas_000020-T1
482943	482181	gene
			locus_tag	ColletesGigas_000021
482943	482781	mRNA
482695	482599
482409	482181
			product	hypothetical protein
			transcript_id	gnl|ncbi|ColletesGigas_000021-T1_mrna
			protein_id	gnl|ncbi|ColletesGigas_000021-T1
482943	482781	CDS
482695	482599
482409	482181
			codon_start	1
			note	EggNog:ENOG41038YQ
			note	COG:S
			note	TransMembrane:1 (i102-119o)
			db_xref	PFAM:PF06388
			db_xref	InterPro:IPR009432
			product	hypothetical protein
			transcript_id	gnl|ncbi|ColletesGigas_000021-T1_mrna
			protein_id	gnl|ncbi|ColletesGigas_000021-T1
484757	486879	gene
			locus_tag	ColletesGigas_000022
484757	484826	mRNA
484934	485331
485409	485577
485657	485804
486146	486446
486539	486702
486792	486879
			product	hypothetical protein
			transcript_id	gnl|ncbi|ColletesGigas_000022-T1_mrna
			protein_id	gnl|ncbi|ColletesGigas_000022-T1
484757	484826	CDS
484934	485331
485409	485577
485657	485804
486146	486446
486539	486702
486792	486879
			codon_start	1
			note	COG:A
			note	BUSCO:EOG091B097X
			note	EggNog:ENOG410356U
			db_xref	InterPro:IPR036322
			db_xref	InterPro:IPR001680
			db_xref	InterPro:IPR015943
			db_xref	InterPro:IPR007287
			db_xref	InterPro:IPR017986
			go_function	protein binding|0005515||IEA
			product	hypothetical protein
			transcript_id	gnl|ncbi|ColletesGigas_000022-T1_mrna
			protein_id	gnl|ncbi|ColletesGigas_000022-T1
<501081	>500893	gene
			locus_tag	ColletesGigas_000023
<501081	>500893	mRNA
			product	hypothetical protein
			transcript_id	gnl|ncbi|ColletesGigas_000023-T1_mrna
			protein_id	gnl|ncbi|ColletesGigas_000023-T1
<501081	>500893	CDS
			codon_start	1
			note	EggNog:ENOG410343T
			note	COG:S
			product	hypothetical protein
			transcript_id	gnl|ncbi|ColletesGigas_000023-T1_mrna
			protein_id	gnl|ncbi|ColletesGigas_000023-T1
539902	539518	gene
			locus_tag	ColletesGigas_000024
539902	539678	mRNA
539553	539518
			product	hypothetical protein
			transcript_id	gnl|ncbi|ColletesGigas_000024-T1_mrna
			protein_id	gnl|ncbi|ColletesGigas_000024-T1
539902	539678	CDS
539553	539518
			codon_start	1
			note	EggNog:ENOG410343T
			note	COG:S
			product	hypothetical protein
			transcript_id	gnl|ncbi|ColletesGigas_000024-T1_mrna
			protein_id	gnl|ncbi|ColletesGigas_000024-T1
550072	549851	gene
			locus_tag	ColletesGigas_000025
550072	549851	mRNA
			product	hypothetical protein
			transcript_id	gnl|ncbi|ColletesGigas_000025-T1_mrna
			protein_id	gnl|ncbi|ColletesGigas_000025-T1
550072	549851	CDS
			codon_start	1
			product	hypothetical protein
			transcript_id	gnl|ncbi|ColletesGigas_000025-T1_mrna
			protein_id	gnl|ncbi|ColletesGigas_000025-T1
582615	596972	gene
			locus_tag	ColletesGigas_000026
582615	582651	mRNA
588376	588549
590728	590813
591852	591927
594886	595004
595390	595414
596773	596972
			product	hypothetical protein
			transcript_id	gnl|ncbi|ColletesGigas_000026-T1_mrna
			protein_id	gnl|ncbi|ColletesGigas_000026-T1
582615	582651	CDS
588376	588549
590728	590813
591852	591927
594886	595004
595390	595414
596773	596972
			codon_start	1
			product	hypothetical protein
			transcript_id	gnl|ncbi|ColletesGigas_000026-T1_mrna
			protein_id	gnl|ncbi|ColletesGigas_000026-T1
605568	612561	gene
			locus_tag	ColletesGigas_000027
605568	605592	mRNA
606597	606696
606779	607101
612365	612561
			product	hypothetical protein
			transcript_id	gnl|ncbi|ColletesGigas_000027-T1_mrna
			protein_id	gnl|ncbi|ColletesGigas_000027-T1
605568	605592	CDS
606597	606696
606779	607101
612365	612561
			codon_start	1
			product	hypothetical protein
			transcript_id	gnl|ncbi|ColletesGigas_000027-T1_mrna
			protein_id	gnl|ncbi|ColletesGigas_000027-T1
691201	699364	gene
			locus_tag	ColletesGigas_000028
691201	691341	mRNA
696003	696133
698740	698943
699232	699364
			product	hypothetical protein
			transcript_id	gnl|ncbi|ColletesGigas_000028-T1_mrna
			protein_id	gnl|ncbi|ColletesGigas_000028-T1
691201	691341	CDS
696003	696133
698740	698943
699232	699364
			codon_start	1
			product	hypothetical protein
			transcript_id	gnl|ncbi|ColletesGigas_000028-T1_mrna
			protein_id	gnl|ncbi|ColletesGigas_000028-T1
709127	>709410	gene
			locus_tag	ColletesGigas_000029
709127	>709410	mRNA
			product	hypothetical protein
			transcript_id	gnl|ncbi|ColletesGigas_000029-T1_mrna
			protein_id	gnl|ncbi|ColletesGigas_000029-T1
709127	>709410	CDS
			codon_start	1
			product	hypothetical protein
			transcript_id	gnl|ncbi|ColletesGigas_000029-T1_mrna
			protein_id	gnl|ncbi|ColletesGigas_000029-T1
720969	718752	gene
			locus_tag	ColletesGigas_000030
720969	720903	mRNA
720581	720488
720368	720210
718866	718752
			product	hypothetical protein
			transcript_id	gnl|ncbi|ColletesGigas_000030-T1_mrna
			protein_id	gnl|ncbi|ColletesGigas_000030-T1
720969	720903	CDS
720581	720488
720368	720210
718866	718752
			codon_start	1
			product	hypothetical protein
			transcript_id	gnl|ncbi|ColletesGigas_000030-T1_mrna
			protein_id	gnl|ncbi|ColletesGigas_000030-T1
786285	786699	gene
			locus_tag	ColletesGigas_000031
786285	786490	mRNA
786564	786699
			product	hypothetical protein
			transcript_id	gnl|ncbi|ColletesGigas_000031-T1_mrna
			protein_id	gnl|ncbi|ColletesGigas_000031-T1
786285	786490	CDS
786564	786699
			codon_start	1
			product	hypothetical protein
			transcript_id	gnl|ncbi|ColletesGigas_000031-T1_mrna
			protein_id	gnl|ncbi|ColletesGigas_000031-T1
812045	830792	gene
			locus_tag	ColletesGigas_000032
812045	812246	mRNA
817836	817987
819715	820095
820426	820555
820926	821293
821454	821592
821715	821970
822058	822332
822569	822894
824525	824836
825032	825305
825720	826020
826244	826439
826796	826953
827300	827481
827597	827820
827909	828097
828232	828525
828674	828916
829137	829322
829399	829535
829694	830085
830325	830589
830669	830792
			product	hypothetical protein
			transcript_id	gnl|ncbi|ColletesGigas_000032-T1_mrna
			protein_id	gnl|ncbi|ColletesGigas_000032-T1
812045	812246	CDS
817836	817987
819715	820095
820426	820555
820926	821293
821454	821592
821715	821970
822058	822332
822569	822894
824525	824836
825032	825305
825720	826020
826244	826439
826796	826953
827300	827481
827597	827820
827909	828097
828232	828525
828674	828916
829137	829322
829399	829535
829694	830085
830325	830589
830669	830792
			codon_start	1
			note	COG:T
			note	EggNog:ENOG410342J
			note	TransMembrane:1 (n27-35c40/41o1733-1755i)
			db_xref	InterPro:IPR015919
			db_xref	PFAM:PF00028
			db_xref	InterPro:IPR020894
			db_xref	InterPro:IPR002126
			go_function	calcium ion binding|0005509||IEA
			go_component	plasma membrane|0005886||IEA
			go_component	membrane|0016020||IEA
			go_process	homophilic cell adhesion via plasma membrane adhesion molecules|0007156||IEA
			go_process	cell adhesion|0007155||IEA
			product	hypothetical protein
			transcript_id	gnl|ncbi|ColletesGigas_000032-T1_mrna
			protein_id	gnl|ncbi|ColletesGigas_000032-T1
838562	858498	gene
			locus_tag	ColletesGigas_000033
838562	838630	mRNA
839805	839879
840597	840631
841487	841692
842066	842307
842984	843067
843144	843269
843520	843660
844070	844193
845813	846019
847165	847357
847567	847756
847971	848129
848353	848679
848746	849112
849369	849594
849813	850044
850509	850734
850915	851254
851406	858498
			product	hypothetical protein
			transcript_id	gnl|ncbi|ColletesGigas_000033-T1_mrna
			protein_id	gnl|ncbi|ColletesGigas_000033-T1
838562	838630	CDS
839805	839879
840597	840631
841487	841692
842066	842307
842984	843067
843144	843269
843520	843660
844070	844193
845813	846019
847165	847357
847567	847756
847971	848129
848353	848679
848746	849112
849369	849594
849813	850044
850509	850734
850915	851254
851406	858498
			codon_start	1
			note	EggNog:ENOG41035P1
			note	COG:U
			note	TransMembrane:1 (i1010-1031o)
			db_xref	InterPro:IPR015919
			db_xref	PFAM:PF00028
			db_xref	InterPro:IPR020894
			db_xref	InterPro:IPR002126
			go_function	calcium ion binding|0005509||IEA
			go_component	plasma membrane|0005886||IEA
			go_component	membrane|0016020||IEA
			go_process	homophilic cell adhesion via plasma membrane adhesion molecules|0007156||IEA
			go_process	cell adhesion|0007155||IEA
			product	hypothetical protein
			transcript_id	gnl|ncbi|ColletesGigas_000033-T1_mrna
			protein_id	gnl|ncbi|ColletesGigas_000033-T1
900854	880266	gene
			locus_tag	ColletesGigas_000034
900854	900839	mRNA
900676	900608
900522	900435
900352	900154
899458	899221
898060	897963
889912	889813
888956	888822
886908	886702
885691	885407
884615	884508
882718	882311
880939	880787
880656	880552
880489	880266
			product	hypothetical protein
			transcript_id	gnl|ncbi|ColletesGigas_000034-T1_mrna
			protein_id	gnl|ncbi|ColletesGigas_000034-T1
900854	900839	CDS
900676	900608
900522	900435
900352	900154
899458	899221
898060	897963
889912	889813
888956	888822
886908	886702
885691	885407
884615	884508
882718	882311
880939	880787
880656	880552
880489	880266
			codon_start	1
			note	EggNog:ENOG41KOG1974
			note	COG:S
			db_xref	InterPro:IPR007725
			product	hypothetical protein
			transcript_id	gnl|ncbi|ColletesGigas_000034-T1_mrna
			protein_id	gnl|ncbi|ColletesGigas_000034-T1
905833	905216	gene
			locus_tag	ColletesGigas_000035
905833	905612	mRNA
905341	905216
			product	hypothetical protein
			transcript_id	gnl|ncbi|ColletesGigas_000035-T1_mrna
			protein_id	gnl|ncbi|ColletesGigas_000035-T1
905833	905612	CDS
905341	905216
			codon_start	1
			product	hypothetical protein
			transcript_id	gnl|ncbi|ColletesGigas_000035-T1_mrna
			protein_id	gnl|ncbi|ColletesGigas_000035-T1
922533	922146	gene
			locus_tag	ColletesGigas_000036
922533	922399	mRNA
922277	922146
			product	hypothetical protein
			transcript_id	gnl|ncbi|ColletesGigas_000036-T1_mrna
			protein_id	gnl|ncbi|ColletesGigas_000036-T1
922533	922399	CDS
922277	922146
			codon_start	1
			product	hypothetical protein
			transcript_id	gnl|ncbi|ColletesGigas_000036-T1_mrna
			protein_id	gnl|ncbi|ColletesGigas_000036-T1
926503	922613	gene
			locus_tag	ColletesGigas_000037
926503	926426	mRNA
922909	922613
			product	hypothetical protein
			transcript_id	gnl|ncbi|ColletesGigas_000037-T1_mrna
			protein_id	gnl|ncbi|ColletesGigas_000037-T1
926503	926426	CDS
922909	922613
			codon_start	1
			note	TransMembrane:1 (i76-95o)
			product	hypothetical protein
			transcript_id	gnl|ncbi|ColletesGigas_000037-T1_mrna
			protein_id	gnl|ncbi|ColletesGigas_000037-T1
940133	936962	gene
			locus_tag	ColletesGigas_000038
940133	940070	mRNA
939555	939444
938306	938163
938072	937826
937156	936962
			product	hypothetical protein
			transcript_id	gnl|ncbi|ColletesGigas_000038-T1_mrna
			protein_id	gnl|ncbi|ColletesGigas_000038-T1
940133	940070	CDS
939555	939444
938306	938163
938072	937826
937156	936962
			codon_start	1
			product	hypothetical protein
			transcript_id	gnl|ncbi|ColletesGigas_000038-T1_mrna
			protein_id	gnl|ncbi|ColletesGigas_000038-T1
942843	943302	gene
			locus_tag	ColletesGigas_000039
942843	942991	mRNA
943080	943302
			product	hypothetical protein
			transcript_id	gnl|ncbi|ColletesGigas_000039-T1_mrna
			protein_id	gnl|ncbi|ColletesGigas_000039-T1
942843	942991	CDS
943080	943302
			codon_start	1
			product	hypothetical protein
			transcript_id	gnl|ncbi|ColletesGigas_000039-T1_mrna
			protein_id	gnl|ncbi|ColletesGigas_000039-T1
974884	976334	gene
			locus_tag	ColletesGigas_000040
974884	974918	mRNA
974989	975256
976110	976334
			product	hypothetical protein
			transcript_id	gnl|ncbi|ColletesGigas_000040-T1_mrna
			protein_id	gnl|ncbi|ColletesGigas_000040-T1
974884	974918	CDS
974989	975256
976110	976334
			codon_start	1
			note	TransMembrane:1 (o16-34i)
			product	hypothetical protein
			transcript_id	gnl|ncbi|ColletesGigas_000040-T1_mrna
			protein_id	gnl|ncbi|ColletesGigas_000040-T1
977695	978506	gene
			locus_tag	ColletesGigas_000041
977695	977894	mRNA
978230	978298
978437	978506
			product	hypothetical protein
			transcript_id	gnl|ncbi|ColletesGigas_000041-T1_mrna
			protein_id	gnl|ncbi|ColletesGigas_000041-T1
977695	977894	CDS
978230	978298
978437	978506
			codon_start	1
			product	hypothetical protein
			transcript_id	gnl|ncbi|ColletesGigas_000041-T1_mrna
			protein_id	gnl|ncbi|ColletesGigas_000041-T1
979332	983218	gene
			locus_tag	ColletesGigas_000042
979332	979494	mRNA
980800	980928
981702	981721
981754	981909
983132	983218
			product	hypothetical protein
			transcript_id	gnl|ncbi|ColletesGigas_000042-T1_mrna
			protein_id	gnl|ncbi|ColletesGigas_000042-T1
979332	979494	CDS
980800	980928
981702	981721
981754	981909
983132	983218
			codon_start	1
			product	hypothetical protein
			transcript_id	gnl|ncbi|ColletesGigas_000042-T1_mrna
			protein_id	gnl|ncbi|ColletesGigas_000042-T1
1000281	999918	gene
			locus_tag	ColletesGigas_000043
1000281	1000215	mRNA
1000111	999918
			product	hypothetical protein
			transcript_id	gnl|ncbi|ColletesGigas_000043-T1_mrna
			protein_id	gnl|ncbi|ColletesGigas_000043-T1
1000281	1000215	CDS
1000111	999918
			codon_start	1
			product	hypothetical protein
			transcript_id	gnl|ncbi|ColletesGigas_000043-T1_mrna
			protein_id	gnl|ncbi|ColletesGigas_000043-T1
1012292	1016385	gene
			locus_tag	ColletesGigas_000044
1012292	1012443	mRNA
1012483	1012492
1012633	1012760
1016274	1016385
			product	hypothetical protein
			transcript_id	gnl|ncbi|ColletesGigas_000044-T1_mrna
			protein_id	gnl|ncbi|ColletesGigas_000044-T1
1012292	1012443	CDS
1012483	1012492
1012633	1012760
1016274	1016385
			codon_start	1
			product	hypothetical protein
			transcript_id	gnl|ncbi|ColletesGigas_000044-T1_mrna
			protein_id	gnl|ncbi|ColletesGigas_000044-T1
1053800	1051855	gene
			locus_tag	ColletesGigas_000045
1053800	1053682	mRNA
1053597	1053276
1052886	1052861
1051957	1051855
			product	hypothetical protein
			transcript_id	gnl|ncbi|ColletesGigas_000045-T1_mrna
			protein_id	gnl|ncbi|ColletesGigas_000045-T1
1053800	1053682	CDS
1053597	1053276
1052886	1052861
1051957	1051855
			codon_start	1
			product	hypothetical protein
			transcript_id	gnl|ncbi|ColletesGigas_000045-T1_mrna
			protein_id	gnl|ncbi|ColletesGigas_000045-T1
1062989	1065616	gene
			locus_tag	ColletesGigas_000046
1062989	1065616	mRNA
			product	hypothetical protein
			transcript_id	gnl|ncbi|ColletesGigas_000046-T1_mrna
			protein_id	gnl|ncbi|ColletesGigas_000046-T1
1062989	1065616	CDS
			codon_start	1
			note	SECRETED:SignalP(1-16)
			note	EggNog:ENOG41036RG
			note	COG:T
			note	TransMembrane:1 (n3-11c16/17o826-846i)
			db_xref	InterPro:IPR001611
			db_xref	InterPro:IPR032675
			db_xref	InterPro:IPR003591
			go_function	protein binding|0005515||IEA
			product	hypothetical protein
			transcript_id	gnl|ncbi|ColletesGigas_000046-T1_mrna
			protein_id	gnl|ncbi|ColletesGigas_000046-T1
1074906	1073858	gene
			locus_tag	ColletesGigas_000047
1074906	1074805	mRNA
1074742	1074621
1073969	1073858
			product	hypothetical protein
			transcript_id	gnl|ncbi|ColletesGigas_000047-T1_mrna
			protein_id	gnl|ncbi|ColletesGigas_000047-T1
1074906	1074805	CDS
1074742	1074621
1073969	1073858
			codon_start	1
			note	TransMembrane:1 (o31-50i)
			product	hypothetical protein
			transcript_id	gnl|ncbi|ColletesGigas_000047-T1_mrna
			protein_id	gnl|ncbi|ColletesGigas_000047-T1
1124939	1113931	gene
			gene	TIM2
			locus_tag	ColletesGigas_000048
1124939	1124832	mRNA
1123587	1123419
1122669	1122601
1122449	1122292
1121970	1121839
1121774	1121679
1121403	1121240
1119540	1119423
1117495	1117236
1116963	1116831
1116758	1116604
1114571	1114438
1114359	1114209
1114115	1114037
1113999	1113931
			product	Timeless protein
			transcript_id	gnl|ncbi|ColletesGigas_000048-T1_mrna
			protein_id	gnl|ncbi|ColletesGigas_000048-T1
1124939	1124832	CDS
1123587	1123419
1122669	1122601
1122449	1122292
1121970	1121839
1121774	1121679
1121403	1121240
1119540	1119423
1117495	1117236
1116963	1116831
1116758	1116604
1114571	1114438
1114359	1114209
1114115	1114037
1113999	1113931
			codon_start	1
			note	COG:L
			note	EggNog:ENOG41035R2
			db_xref	InterPro:IPR006906
			product	Timeless protein
			transcript_id	gnl|ncbi|ColletesGigas_000048-T1_mrna
			protein_id	gnl|ncbi|ColletesGigas_000048-T1
1145554	1143837	gene
			locus_tag	ColletesGigas_000049
1145554	1145498	mRNA
1143962	1143837
			product	hypothetical protein
			transcript_id	gnl|ncbi|ColletesGigas_000049-T1_mrna
			protein_id	gnl|ncbi|ColletesGigas_000049-T1
1145554	1145498	CDS
1143962	1143837
			codon_start	1
			product	hypothetical protein
			transcript_id	gnl|ncbi|ColletesGigas_000049-T1_mrna
			protein_id	gnl|ncbi|ColletesGigas_000049-T1
1165136	1163999	gene
			locus_tag	ColletesGigas_000050
1165136	1164567	mRNA
1164541	1163999
			product	hypothetical protein
			transcript_id	gnl|ncbi|ColletesGigas_000050-T1_mrna
			protein_id	gnl|ncbi|ColletesGigas_000050-T1
1165136	1164567	CDS
1164541	1163999
			codon_start	1
			note	EggNog:ENOG4103H0U
			product	hypothetical protein
			transcript_id	gnl|ncbi|ColletesGigas_000050-T1_mrna
			protein_id	gnl|ncbi|ColletesGigas_000050-T1
1198521	1184662	gene
			locus_tag	ColletesGigas_000051
1198521	1198436	mRNA
1196929	1196604
1191662	1191582
1190983	1190864
1189318	1189148
1188033	1187707
1186770	1186652
1186545	1186392
1185549	1185188
1184739	1184662
			product	hypothetical protein
			transcript_id	gnl|ncbi|ColletesGigas_000051-T1_mrna
			protein_id	gnl|ncbi|ColletesGigas_000051-T1
1198521	1198436	CDS
1196929	1196604
1191662	1191582
1190983	1190864
1189318	1189148
1188033	1187707
1186770	1186652
1186545	1186392
1185549	1185188
1184739	1184662
			codon_start	1
			note	COG:P
			note	BUSCO:EOG091B04W7
			note	TransMembrane:13 (o6-26i47-68o74-95i107-126o132-156i317-337o349-369i381-402o408-428i437-457o477-501i522-543o549-570i)
			note	EggNog:ENOG4103794
			db_xref	InterPro:IPR004837
			go_component	integral component of membrane|0016021||IEA
			go_process	transmembrane transport|0055085||IEA
			product	hypothetical protein
			transcript_id	gnl|ncbi|ColletesGigas_000051-T1_mrna
			protein_id	gnl|ncbi|ColletesGigas_000051-T1
1211029	1204676	gene
			locus_tag	ColletesGigas_000052
1211029	1210940	mRNA
1210751	1210556
1205754	1205535
1204952	1204676
			product	hypothetical protein
			transcript_id	gnl|ncbi|ColletesGigas_000052-T1_mrna
			protein_id	gnl|ncbi|ColletesGigas_000052-T1
1211029	1210940	CDS
1210751	1210556
1205754	1205535
1204952	1204676
			codon_start	1
			note	TransMembrane:1 (o216-240i)
			note	COG:G
			note	EggNog:ENOG41033B3
			db_xref	InterPro:IPR002213
			go_function	UDP-glycosyltransferase activity|0008194||IEA
			product	hypothetical protein
			transcript_id	gnl|ncbi|ColletesGigas_000052-T1_mrna
			protein_id	gnl|ncbi|ColletesGigas_000052-T1
1215447	1211977	gene
			locus_tag	ColletesGigas_000053
1215447	1214825	mRNA
1213803	1213373
1212299	1211977
			product	hypothetical protein
			transcript_id	gnl|ncbi|ColletesGigas_000053-T1_mrna
			protein_id	gnl|ncbi|ColletesGigas_000053-T1
1215447	1214825	CDS
1213803	1213373
1212299	1211977
			codon_start	1
			note	COG:G
			note	EggNog:ENOG41033B3
			note	SECRETED:SignalP(1-19)
			db_xref	InterPro:IPR002213
			go_function	UDP-glycosyltransferase activity|0008194||IEA
			product	hypothetical protein
			transcript_id	gnl|ncbi|ColletesGigas_000053-T1_mrna
			protein_id	gnl|ncbi|ColletesGigas_000053-T1
1225840	1225364	gene
			locus_tag	ColletesGigas_000054
1225840	1225633	mRNA
1225536	1225364
			product	hypothetical protein
			transcript_id	gnl|ncbi|ColletesGigas_000054-T1_mrna
			protein_id	gnl|ncbi|ColletesGigas_000054-T1
1225840	1225633	CDS
1225536	1225364
			codon_start	1
			product	hypothetical protein
			transcript_id	gnl|ncbi|ColletesGigas_000054-T1_mrna
			protein_id	gnl|ncbi|ColletesGigas_000054-T1
1227893	1227627	gene
			locus_tag	ColletesGigas_000055
1227893	1227627	mRNA
			product	hypothetical protein
			transcript_id	gnl|ncbi|ColletesGigas_000055-T1_mrna
			protein_id	gnl|ncbi|ColletesGigas_000055-T1
1227893	1227627	CDS
			codon_start	1
			product	hypothetical protein
			transcript_id	gnl|ncbi|ColletesGigas_000055-T1_mrna
			protein_id	gnl|ncbi|ColletesGigas_000055-T1
1246796	>1246633	gene
			locus_tag	ColletesGigas_000056
1246796	>1246633	mRNA
			product	hypothetical protein
			transcript_id	gnl|ncbi|ColletesGigas_000056-T1_mrna
			protein_id	gnl|ncbi|ColletesGigas_000056-T1
1246796	>1246633	CDS
			codon_start	1
			product	hypothetical protein
			transcript_id	gnl|ncbi|ColletesGigas_000056-T1_mrna
			protein_id	gnl|ncbi|ColletesGigas_000056-T1
1265696	1266068	gene
			locus_tag	ColletesGigas_000057
1265696	1265779	mRNA
1265832	1266068
			product	hypothetical protein
			transcript_id	gnl|ncbi|ColletesGigas_000057-T1_mrna
			protein_id	gnl|ncbi|ColletesGigas_000057-T1
1265696	1265779	CDS
1265832	1266068
			codon_start	1
			product	hypothetical protein
			transcript_id	gnl|ncbi|ColletesGigas_000057-T1_mrna
			protein_id	gnl|ncbi|ColletesGigas_000057-T1
1306949	1297536	gene
			locus_tag	ColletesGigas_000058
1306949	1306854	mRNA
1306783	1306636
1303027	1302784
1297764	1297536
			product	hypothetical protein
			transcript_id	gnl|ncbi|ColletesGigas_000058-T1_mrna
			protein_id	gnl|ncbi|ColletesGigas_000058-T1
1306949	1306854	CDS
1306783	1306636
1303027	1302784
1297764	1297536
			codon_start	1
			note	EggNog:ENOG41038XX
			note	COG:S
			db_xref	InterPro:IPR037385
			db_xref	InterPro:IPR000313
			product	hypothetical protein
			transcript_id	gnl|ncbi|ColletesGigas_000058-T1_mrna
			protein_id	gnl|ncbi|ColletesGigas_000058-T1
1316525	1307637	gene
			locus_tag	ColletesGigas_000059
1316525	1316336	mRNA
1314256	1314108
1313929	1308878
1308527	1307637
			product	hypothetical protein
			transcript_id	gnl|ncbi|ColletesGigas_000059-T1_mrna
			protein_id	gnl|ncbi|ColletesGigas_000059-T1
1316525	1316336	CDS
1314256	1314108
1313929	1308878
1308527	1307637
			codon_start	1
			note	BUSCO:EOG091B00N6
			note	COG:S
			note	EggNog:ENOG41038XX
			product	hypothetical protein
			transcript_id	gnl|ncbi|ColletesGigas_000059-T1_mrna
			protein_id	gnl|ncbi|ColletesGigas_000059-T1
1328630	1325155	gene
			locus_tag	ColletesGigas_000060
1328630	1328541	mRNA
1326196	1325977
1325294	1325155
			product	hypothetical protein
			transcript_id	gnl|ncbi|ColletesGigas_000060-T1_mrna
			protein_id	gnl|ncbi|ColletesGigas_000060-T1
1328630	1328541	CDS
1326196	1325977
1325294	1325155
			codon_start	1
			note	EggNog:ENOG41038XX
			note	COG:S
			product	hypothetical protein
			transcript_id	gnl|ncbi|ColletesGigas_000060-T1_mrna
			protein_id	gnl|ncbi|ColletesGigas_000060-T1
1337316	1337732	gene
			locus_tag	ColletesGigas_000061
1337316	1337338	mRNA
1337441	1337732
			product	hypothetical protein
			transcript_id	gnl|ncbi|ColletesGigas_000061-T1_mrna
			protein_id	gnl|ncbi|ColletesGigas_000061-T1
1337316	1337338	CDS
1337441	1337732
			codon_start	1
			product	hypothetical protein
			transcript_id	gnl|ncbi|ColletesGigas_000061-T1_mrna
			protein_id	gnl|ncbi|ColletesGigas_000061-T1
1363016	1363590	gene
			locus_tag	ColletesGigas_000062
1363016	1363177	mRNA
1363354	1363590
			product	hypothetical protein
			transcript_id	gnl|ncbi|ColletesGigas_000062-T1_mrna
			protein_id	gnl|ncbi|ColletesGigas_000062-T1
1363016	1363177	CDS
1363354	1363590
			codon_start	1
			product	hypothetical protein
			transcript_id	gnl|ncbi|ColletesGigas_000062-T1_mrna
			protein_id	gnl|ncbi|ColletesGigas_000062-T1
1373174	1374781	gene
			locus_tag	ColletesGigas_000063
1373174	1373486	mRNA
1373548	1373630
1374743	1374781
			product	hypothetical protein
			transcript_id	gnl|ncbi|ColletesGigas_000063-T1_mrna
			protein_id	gnl|ncbi|ColletesGigas_000063-T1
1373174	1373486	CDS
1373548	1373630
1374743	1374781
			codon_start	1
			product	hypothetical protein
			transcript_id	gnl|ncbi|ColletesGigas_000063-T1_mrna
			protein_id	gnl|ncbi|ColletesGigas_000063-T1
1391246	1389723	gene
			locus_tag	ColletesGigas_000064
1391246	1391162	mRNA
1390027	1389911
1389826	1389723
			product	hypothetical protein
			transcript_id	gnl|ncbi|ColletesGigas_000064-T1_mrna
			protein_id	gnl|ncbi|ColletesGigas_000064-T1
1391246	1391162	CDS
1390027	1389911
1389826	1389723
			codon_start	1
			product	hypothetical protein
			transcript_id	gnl|ncbi|ColletesGigas_000064-T1_mrna
			protein_id	gnl|ncbi|ColletesGigas_000064-T1
1413330	1413671	gene
			locus_tag	ColletesGigas_000065
1413330	1413671	mRNA
			product	hypothetical protein
			transcript_id	gnl|ncbi|ColletesGigas_000065-T1_mrna
			protein_id	gnl|ncbi|ColletesGigas_000065-T1
1413330	1413671	CDS
			codon_start	1
			product	hypothetical protein
			transcript_id	gnl|ncbi|ColletesGigas_000065-T1_mrna
			protein_id	gnl|ncbi|ColletesGigas_000065-T1
1414859	1414503	gene
			locus_tag	ColletesGigas_000066
1414859	1414503	mRNA
			product	hypothetical protein
			transcript_id	gnl|ncbi|ColletesGigas_000066-T1_mrna
			protein_id	gnl|ncbi|ColletesGigas_000066-T1
1414859	1414503	CDS
			codon_start	1
			product	hypothetical protein
			transcript_id	gnl|ncbi|ColletesGigas_000066-T1_mrna
			protein_id	gnl|ncbi|ColletesGigas_000066-T1
1433126	1429258	gene
			locus_tag	ColletesGigas_000067
1433126	1432885	mRNA
1430363	1430240
1429428	1429258
			product	hypothetical protein
			transcript_id	gnl|ncbi|ColletesGigas_000067-T1_mrna
			protein_id	gnl|ncbi|ColletesGigas_000067-T1
1433126	1432885	CDS
1430363	1430240
1429428	1429258
			codon_start	1
			note	EggNog:ENOG41038XX
			note	COG:S
			db_xref	InterPro:IPR037385
			product	hypothetical protein
			transcript_id	gnl|ncbi|ColletesGigas_000067-T1_mrna
			protein_id	gnl|ncbi|ColletesGigas_000067-T1
1491798	>1487741	gene
			locus_tag	ColletesGigas_000068
1491798	1491744	mRNA
1487899	>1487741
			product	hypothetical protein
			transcript_id	gnl|ncbi|ColletesGigas_000068-T1_mrna
			protein_id	gnl|ncbi|ColletesGigas_000068-T1
1491798	1491744	CDS
1487899	>1487741
			codon_start	1
			product	hypothetical protein
			transcript_id	gnl|ncbi|ColletesGigas_000068-T1_mrna
			protein_id	gnl|ncbi|ColletesGigas_000068-T1
1543832	1552661	gene
			locus_tag	ColletesGigas_000069
1543832	1543968	mRNA
1546761	1546915
1552591	1552661
			product	hypothetical protein
			transcript_id	gnl|ncbi|ColletesGigas_000069-T1_mrna
			protein_id	gnl|ncbi|ColletesGigas_000069-T1
1543832	1543968	CDS
1546761	1546915
1552591	1552661
			codon_start	1
			product	hypothetical protein
			transcript_id	gnl|ncbi|ColletesGigas_000069-T1_mrna
			protein_id	gnl|ncbi|ColletesGigas_000069-T1
<1646959	1646539	gene
			locus_tag	ColletesGigas_000070
<1646959	1646539	mRNA
			product	hypothetical protein
			transcript_id	gnl|ncbi|ColletesGigas_000070-T1_mrna
			protein_id	gnl|ncbi|ColletesGigas_000070-T1
<1646959	1646539	CDS
			codon_start	2
			product	hypothetical protein
			transcript_id	gnl|ncbi|ColletesGigas_000070-T1_mrna
			protein_id	gnl|ncbi|ColletesGigas_000070-T1
1664429	1664802	gene
			locus_tag	ColletesGigas_000071
1664429	1664490	mRNA
1664616	1664802
			product	hypothetical protein
			transcript_id	gnl|ncbi|ColletesGigas_000071-T1_mrna
			protein_id	gnl|ncbi|ColletesGigas_000071-T1
1664429	1664490	CDS
1664616	1664802
			codon_start	1
			product	hypothetical protein
			transcript_id	gnl|ncbi|ColletesGigas_000071-T1_mrna
			protein_id	gnl|ncbi|ColletesGigas_000071-T1
1707318	1703997	gene
			locus_tag	ColletesGigas_000072
1707318	1705847	mRNA
1704105	1703997
			product	hypothetical protein
			transcript_id	gnl|ncbi|ColletesGigas_000072-T1_mrna
			protein_id	gnl|ncbi|ColletesGigas_000072-T1
1707318	1705847	CDS
1704105	1703997
			codon_start	1
			product	hypothetical protein
			transcript_id	gnl|ncbi|ColletesGigas_000072-T1_mrna
			protein_id	gnl|ncbi|ColletesGigas_000072-T1
1712627	1711171	gene
			locus_tag	ColletesGigas_000073
1712627	1712496	mRNA
1712417	1712123
1712010	1711671
1711600	1711171
			product	hypothetical protein
			transcript_id	gnl|ncbi|ColletesGigas_000073-T1_mrna
			protein_id	gnl|ncbi|ColletesGigas_000073-T1
1712627	1712496	CDS
1712417	1712123
1712010	1711671
1711600	1711171
			codon_start	1
			note	EggNog:ENOG41032Y7
			note	BUSCO:EOG091B0CXW
			note	COG:O
			db_xref	InterPro:IPR012724
			db_xref	InterPro:IPR008971
			db_xref	InterPro:IPR036410
			db_xref	InterPro:IPR001305
			db_xref	PFAM:PF01556
			db_xref	InterPro:IPR002939
			db_xref	InterPro:IPR036869
			db_xref	InterPro:IPR018253
			db_xref	InterPro:IPR001623
			db_xref	PFAM:PF00684
			db_xref	PFAM:PF00226
			go_function	ATP binding|0005524||IEA
			go_function	heat shock protein binding|0031072||IEA
			go_function	unfolded protein binding|0051082||IEA
			go_process	response to heat|0009408||IEA
			go_process	protein folding|0006457||IEA
			product	hypothetical protein
			transcript_id	gnl|ncbi|ColletesGigas_000073-T1_mrna
			protein_id	gnl|ncbi|ColletesGigas_000073-T1
1716243	1716711	gene
			gene	RPS24
			locus_tag	ColletesGigas_000074
1716243	1716275	mRNA
1716382	1716711
			product	ribosomal 40S subunit protein S24B
			transcript_id	gnl|ncbi|ColletesGigas_000074-T1_mrna
			protein_id	gnl|ncbi|ColletesGigas_000074-T1
1716243	1716275	CDS
1716382	1716711
			codon_start	1
			note	COG:J
			note	EggNog:ENOG410378Q
			db_xref	InterPro:IPR018098
			db_xref	InterPro:IPR001976
			db_xref	InterPro:IPR012678
			go_function	structural constituent of ribosome|0003735||IEA
			go_component	ribosome|0005840||IEA
			go_process	translation|0006412||IEA
			product	ribosomal 40S subunit protein S24B
			transcript_id	gnl|ncbi|ColletesGigas_000074-T1_mrna
			protein_id	gnl|ncbi|ColletesGigas_000074-T1
1720574	1719551	gene
			locus_tag	ColletesGigas_000075
1720574	1720562	mRNA
1720356	1720144
1719969	1719551
			product	hypothetical protein
			transcript_id	gnl|ncbi|ColletesGigas_000075-T1_mrna
			protein_id	gnl|ncbi|ColletesGigas_000075-T1
1720574	1720562	CDS
1720356	1720144
1719969	1719551
			codon_start	1
			product	hypothetical protein
			transcript_id	gnl|ncbi|ColletesGigas_000075-T1_mrna
			protein_id	gnl|ncbi|ColletesGigas_000075-T1
1724392	1727478	gene
			locus_tag	ColletesGigas_000076
1724392	1724553	mRNA
1725404	1727404
1727449	1727478
			product	hypothetical protein
			transcript_id	gnl|ncbi|ColletesGigas_000076-T1_mrna
			protein_id	gnl|ncbi|ColletesGigas_000076-T1
1724392	1724553	CDS
1725404	1727404
1727449	1727478
			codon_start	1
			note	EggNog:ENOG410VQW1
			note	COG:K
			db_xref	InterPro:IPR013087
			product	hypothetical protein
			transcript_id	gnl|ncbi|ColletesGigas_000076-T1_mrna
			protein_id	gnl|ncbi|ColletesGigas_000076-T1
1732313	1732782	gene
			locus_tag	ColletesGigas_000077
1732313	1732537	mRNA
1732744	1732782
			product	hypothetical protein
			transcript_id	gnl|ncbi|ColletesGigas_000077-T1_mrna
			protein_id	gnl|ncbi|ColletesGigas_000077-T1
1732313	1732537	CDS
1732744	1732782
			codon_start	1
			note	EggNog:ENOG4103569
			note	COG:M
			product	hypothetical protein
			transcript_id	gnl|ncbi|ColletesGigas_000077-T1_mrna
			protein_id	gnl|ncbi|ColletesGigas_000077-T1
1742805	1742542	gene
			locus_tag	ColletesGigas_000078
1742805	1742761	mRNA
1742733	1742542
			product	hypothetical protein
			transcript_id	gnl|ncbi|ColletesGigas_000078-T1_mrna
			protein_id	gnl|ncbi|ColletesGigas_000078-T1
1742805	1742761	CDS
1742733	1742542
			codon_start	1
			product	hypothetical protein
			transcript_id	gnl|ncbi|ColletesGigas_000078-T1_mrna
			protein_id	gnl|ncbi|ColletesGigas_000078-T1
1757178	1768326	gene
			locus_tag	ColletesGigas_000079
1757178	1757213	mRNA
1759331	1759432
1760808	1760940
1761222	1761385
1761536	1761691
1761798	1761941
1762163	1762360
1762422	1762718
1763352	1763549
1763677	1763823
1763904	1764053
1764148	1764288
1764375	1764530
1764609	1764707
1764837	1765034
1765112	1765295
1767364	1767477
1767580	1767602
1768294	1768326
			product	hypothetical protein
			transcript_id	gnl|ncbi|ColletesGigas_000079-T1_mrna
			protein_id	gnl|ncbi|ColletesGigas_000079-T1
1757178	1757213	CDS
1759331	1759432
1760808	1760940
1761222	1761385
1761536	1761691
1761798	1761941
1762163	1762360
1762422	1762718
1763352	1763549
1763677	1763823
1763904	1764053
1764148	1764288
1764375	1764530
1764609	1764707
1764837	1765034
1765112	1765295
1767364	1767477
1767580	1767602
1768294	1768326
			codon_start	1
			note	EggNog:ENOG4103569
			note	COG:M
			db_xref	PFAM:PF13857
			db_xref	PFAM:PF12796
			db_xref	PFAM:PF13637
			db_xref	PFAM:PF13606
			db_xref	InterPro:IPR020683
			db_xref	InterPro:IPR036770
			db_xref	PFAM:PF00023
			db_xref	InterPro:IPR002110
			go_function	protein binding|0005515||IEA
			product	hypothetical protein
			transcript_id	gnl|ncbi|ColletesGigas_000079-T1_mrna
			protein_id	gnl|ncbi|ColletesGigas_000079-T1
1770961	1772579	gene
			locus_tag	ColletesGigas_000080
1770961	1771045	mRNA
1771600	1771685
1771972	1772006
1772558	1772579
			product	hypothetical protein
			transcript_id	gnl|ncbi|ColletesGigas_000080-T1_mrna
			protein_id	gnl|ncbi|ColletesGigas_000080-T1
1770961	1771045	CDS
1771600	1771685
1771972	1772006
1772558	1772579
			codon_start	1
			product	hypothetical protein
			transcript_id	gnl|ncbi|ColletesGigas_000080-T1_mrna
			protein_id	gnl|ncbi|ColletesGigas_000080-T1
1773869	1781819	gene
			locus_tag	ColletesGigas_000081
1773869	1773983	mRNA
1777287	1777415
1778756	1778861
1781451	1781546
1781672	1781819
			product	hypothetical protein
			transcript_id	gnl|ncbi|ColletesGigas_000081-T1_mrna
			protein_id	gnl|ncbi|ColletesGigas_000081-T1
1773869	1773983	CDS
1777287	1777415
1778756	1778861
1781451	1781546
1781672	1781819
			codon_start	1
			note	EggNog:ENOG4103569
			note	COG:M
			product	hypothetical protein
			transcript_id	gnl|ncbi|ColletesGigas_000081-T1_mrna
			protein_id	gnl|ncbi|ColletesGigas_000081-T1
1785520	1823902	gene
			locus_tag	ColletesGigas_000082
1785520	1785704	mRNA
1785856	1786016
1786143	1786354
1786761	1786965
1789037	1789226
1790031	1790241
1790525	1790855
1790931	1791134
1793223	1793461
1793687	1793741
1794512	1794736
1797609	1813235
1814132	1814200
1815058	1816317
1823622	1823700
1823779	1823902
			product	hypothetical protein
			transcript_id	gnl|ncbi|ColletesGigas_000082-T1_mrna
			protein_id	gnl|ncbi|ColletesGigas_000082-T1
1785520	1785704	CDS
1785856	1786016
1786143	1786354
1786761	1786965
1789037	1789226
1790031	1790241
1790525	1790855
1790931	1791134
1793223	1793461
1793687	1793741
1794512	1794736
1797609	1813235
1814132	1814200
1815058	1816317
1823622	1823700
1823779	1823902
			codon_start	1
			note	EggNog:ENOG4103569
			note	COG:M
			note	BUSCO:EOG091B0047
			db_xref	InterPro:IPR000074
			db_xref	InterPro:IPR011029
			db_xref	InterPro:IPR000906
			db_xref	PFAM:PF01442
			db_xref	PFAM:PF00531
			db_xref	InterPro:IPR000488
			db_xref	InterPro:IPR040745
			go_function	lipid binding|0008289||IEA
			go_function	protein binding|0005515||IEA
			go_process	lipoprotein metabolic process|0042157||IEA
			go_process	signal transduction|0007165||IEA
			go_process	lipid transport|0006869||IEA
			go_component	extracellular region|0005576||IEA
			product	hypothetical protein
			transcript_id	gnl|ncbi|ColletesGigas_000082-T1_mrna
			protein_id	gnl|ncbi|ColletesGigas_000082-T1
1827708	1825461	gene
			locus_tag	ColletesGigas_000083
1827708	1827628	mRNA
1827608	1827492
1825541	1825461
			product	hypothetical protein
			transcript_id	gnl|ncbi|ColletesGigas_000083-T1_mrna
			protein_id	gnl|ncbi|ColletesGigas_000083-T1
1827708	1827628	CDS
1827608	1827492
1825541	1825461
			codon_start	1
			product	hypothetical protein
			transcript_id	gnl|ncbi|ColletesGigas_000083-T1_mrna
			protein_id	gnl|ncbi|ColletesGigas_000083-T1
1830009	1828982	gene
			gene	EIF-1A
			locus_tag	ColletesGigas_000084
1830009	1829994	mRNA
1829754	1829671
1829475	1829239
1829118	1828982
			product	Eukaryotic translation initiation factor 1A
			transcript_id	gnl|ncbi|ColletesGigas_000084-T1_mrna
			protein_id	gnl|ncbi|ColletesGigas_000084-T1
1830009	1829994	CDS
1829754	1829671
1829475	1829239
1829118	1828982
			codon_start	1
			note	COG:J
			note	EggNog:ENOG41036J5
			db_xref	InterPro:IPR006196
			db_xref	InterPro:IPR001253
			db_xref	InterPro:IPR012340
			db_xref	InterPro:IPR018104
			go_function	translation initiation factor activity|0003743||IEA
			go_function	RNA binding|0003723||IEA
			go_process	translational initiation|0006413||IEA
			product	Eukaryotic translation initiation factor 1A
			transcript_id	gnl|ncbi|ColletesGigas_000084-T1_mrna
			protein_id	gnl|ncbi|ColletesGigas_000084-T1
1843179	1836351	gene
			locus_tag	ColletesGigas_000085
1843179	1843039	mRNA
1840322	1840141
1839960	1839804
1839724	1839572
1838481	1838202
1836493	1836351
			product	hypothetical protein
			transcript_id	gnl|ncbi|ColletesGigas_000085-T1_mrna
			protein_id	gnl|ncbi|ColletesGigas_000085-T1
1843179	1843039	CDS
1840322	1840141
1839960	1839804
1839724	1839572
1838481	1838202
1836493	1836351
			codon_start	1
			note	BUSCO:EOG091B0CO1
			note	EggNog:ENOG41032U6
			note	COG:T
			note	TransMembrane:7 (o119-138i150-169o189-208i215-233o245-264i276-296o316-336i)
			db_xref	InterPro:IPR004254
			go_component	integral component of membrane|0016021||IEA
			product	hypothetical protein
			transcript_id	gnl|ncbi|ColletesGigas_000085-T1_mrna
			protein_id	gnl|ncbi|ColletesGigas_000085-T1
1856360	1853247	gene
			locus_tag	ColletesGigas_000086
1856360	1856337	mRNA
1854681	1854618
1854305	1854274
1853734	1853657
1853575	1853470
1853386	1853247
			product	hypothetical protein
			transcript_id	gnl|ncbi|ColletesGigas_000086-T1_mrna
			protein_id	gnl|ncbi|ColletesGigas_000086-T1
1856360	1856337	CDS
1854681	1854618
1854305	1854274
1853734	1853657
1853575	1853470
1853386	1853247
			codon_start	1
			note	COG:O
			note	EggNog:ENOG41033YR
			db_xref	InterPro:IPR000608
			db_xref	InterPro:IPR023313
			db_xref	InterPro:IPR016135
			product	hypothetical protein
			transcript_id	gnl|ncbi|ColletesGigas_000086-T1_mrna
			protein_id	gnl|ncbi|ColletesGigas_000086-T1
1857203	1868717	gene
			locus_tag	ColletesGigas_000087
1857203	1857820	mRNA
1859199	1859350
1859922	1860132
1861513	1861675
1862258	1862428
1863475	1863619
1864150	1864284
1868642	1868717
			product	hypothetical protein
			transcript_id	gnl|ncbi|ColletesGigas_000087-T1_mrna
			protein_id	gnl|ncbi|ColletesGigas_000087-T1
1857203	1857820	CDS
1859199	1859350
1859922	1860132
1861513	1861675
1862258	1862428
1863475	1863619
1864150	1864284
1868642	1868717
			codon_start	1
			product	hypothetical protein
			transcript_id	gnl|ncbi|ColletesGigas_000087-T1_mrna
			protein_id	gnl|ncbi|ColletesGigas_000087-T1
1869049	1872103	gene
			locus_tag	ColletesGigas_000088
1869049	1869217	mRNA
1872057	1872103
			product	hypothetical protein
			transcript_id	gnl|ncbi|ColletesGigas_000088-T1_mrna
			protein_id	gnl|ncbi|ColletesGigas_000088-T1
1869049	1869217	CDS
1872057	1872103
			codon_start	1
			product	hypothetical protein
			transcript_id	gnl|ncbi|ColletesGigas_000088-T1_mrna
			protein_id	gnl|ncbi|ColletesGigas_000088-T1
1872853	1874675	gene
			locus_tag	ColletesGigas_000089
1872853	1872951	mRNA
1873147	1873208
1874519	1874675
			product	hypothetical protein
			transcript_id	gnl|ncbi|ColletesGigas_000089-T1_mrna
			protein_id	gnl|ncbi|ColletesGigas_000089-T1
1872853	1872951	CDS
1873147	1873208
1874519	1874675
			codon_start	1
			product	hypothetical protein
			transcript_id	gnl|ncbi|ColletesGigas_000089-T1_mrna
			protein_id	gnl|ncbi|ColletesGigas_000089-T1
1911654	1912374	gene
			locus_tag	ColletesGigas_000090
1911654	1911883	mRNA
1912293	1912374
			product	hypothetical protein
			transcript_id	gnl|ncbi|ColletesGigas_000090-T1_mrna
			protein_id	gnl|ncbi|ColletesGigas_000090-T1
1911654	1911883	CDS
1912293	1912374
			codon_start	1
			product	hypothetical protein
			transcript_id	gnl|ncbi|ColletesGigas_000090-T1_mrna
			protein_id	gnl|ncbi|ColletesGigas_000090-T1
1915806	1913968	gene
			locus_tag	ColletesGigas_000091
1915806	1915657	mRNA
1914318	1914277
1914243	1913968
			product	hypothetical protein
			transcript_id	gnl|ncbi|ColletesGigas_000091-T1_mrna
			protein_id	gnl|ncbi|ColletesGigas_000091-T1
1915806	1915657	CDS
1914318	1914277
1914243	1913968
			codon_start	1
			product	hypothetical protein
			transcript_id	gnl|ncbi|ColletesGigas_000091-T1_mrna
			protein_id	gnl|ncbi|ColletesGigas_000091-T1
1980431	1984198	gene
			locus_tag	ColletesGigas_000092
1980431	1981720	mRNA
1982043	1982141
1983428	1984198
			product	hypothetical protein
			transcript_id	gnl|ncbi|ColletesGigas_000092-T1_mrna
			protein_id	gnl|ncbi|ColletesGigas_000092-T1
1980431	1981720	CDS
1982043	1982141
1983428	1984198
			codon_start	1
			note	EggNog:ENOG41037N9
			note	BUSCO:EOG091B05KV
			product	hypothetical protein
			transcript_id	gnl|ncbi|ColletesGigas_000092-T1_mrna
			protein_id	gnl|ncbi|ColletesGigas_000092-T1
1987031	1985955	gene
			locus_tag	ColletesGigas_000093
1987031	1987004	mRNA
1986298	1985955
			product	hypothetical protein
			transcript_id	gnl|ncbi|ColletesGigas_000093-T1_mrna
			protein_id	gnl|ncbi|ColletesGigas_000093-T1
1987031	1987004	CDS
1986298	1985955
			codon_start	1
			product	hypothetical protein
			transcript_id	gnl|ncbi|ColletesGigas_000093-T1_mrna
			protein_id	gnl|ncbi|ColletesGigas_000093-T1
1987745	1988306	gene
			locus_tag	ColletesGigas_000094
1987745	1987845	mRNA
1987916	1988306
			product	hypothetical protein
			transcript_id	gnl|ncbi|ColletesGigas_000094-T1_mrna
			protein_id	gnl|ncbi|ColletesGigas_000094-T1
1987745	1987845	CDS
1987916	1988306
			codon_start	1
			note	EggNog:ENOG410VV13
			product	hypothetical protein
			transcript_id	gnl|ncbi|ColletesGigas_000094-T1_mrna
			protein_id	gnl|ncbi|ColletesGigas_000094-T1
1996881	2015262	gene
			locus_tag	ColletesGigas_000095
1996881	1996975	mRNA
1997178	1997291
1997684	1997834
2002911	2003356
2009170	2009333
2009427	2009608
2014435	2014626
2015092	2015262
			product	hypothetical protein
			transcript_id	gnl|ncbi|ColletesGigas_000095-T1_mrna
			protein_id	gnl|ncbi|ColletesGigas_000095-T1
1996881	1996975	CDS
1997178	1997291
1997684	1997834
2002911	2003356
2009170	2009333
2009427	2009608
2014435	2014626
2015092	2015262
			codon_start	1
			note	TransMembrane:9 (i99-122o134-153i160-178o198-216i228-249o269-292i313-330o336-356i368-388o)
			note	COG:E
			note	EggNog:ENOG41034KU
			db_xref	InterPro:IPR013057
			db_xref	PFAM:PF01490
			product	hypothetical protein
			transcript_id	gnl|ncbi|ColletesGigas_000095-T1_mrna
			protein_id	gnl|ncbi|ColletesGigas_000095-T1
2025875	2031550	gene
			locus_tag	ColletesGigas_000096
2025875	2025891	mRNA
2026139	2026207
2026816	2026908
2027163	2027520
2029654	2029929
2030012	2030190
2030791	2030960
2031342	2031550
			product	hypothetical protein
			transcript_id	gnl|ncbi|ColletesGigas_000096-T1_mrna
			protein_id	gnl|ncbi|ColletesGigas_000096-T1
2025875	2025891	CDS
2026139	2026207
2026816	2026908
2027163	2027520
2029654	2029929
2030012	2030190
2030791	2030960
2031342	2031550
			codon_start	1
			note	TransMembrane:8 (i62-84o90-111i152-177o189-206i213-237o257-279i291-314o334-354i)
			note	COG:E
			note	EggNog:ENOG41034KU
			db_xref	InterPro:IPR013057
			db_xref	PFAM:PF01490
			product	hypothetical protein
			transcript_id	gnl|ncbi|ColletesGigas_000096-T1_mrna
			protein_id	gnl|ncbi|ColletesGigas_000096-T1
2038294	2032330	gene
			gene	SCARB2
			locus_tag	ColletesGigas_000097
2038294	2038193	mRNA
2038078	2037924
2037862	2037700
2037600	2037352
2037202	2036991
2036484	2036313
2035144	2034902
2032605	2032330
			product	CD36 molecule (thrombospondin receptor)
			transcript_id	gnl|ncbi|ColletesGigas_000097-T1_mrna
			protein_id	gnl|ncbi|ColletesGigas_000097-T1
2038294	2038193	CDS
2038078	2037924
2037862	2037700
2037600	2037352
2037202	2036991
2036484	2036313
2035144	2034902
2032605	2032330
			codon_start	1
			note	TransMembrane:1 (o6-32i)
			note	COG:T
			note	EggNog:ENOG410V8QD
			db_xref	InterPro:IPR002159
			db_xref	PFAM:PF01130
			go_component	membrane|0016020||IEA
			product	CD36 molecule (thrombospondin receptor)
			transcript_id	gnl|ncbi|ColletesGigas_000097-T1_mrna
			protein_id	gnl|ncbi|ColletesGigas_000097-T1
2043580	2053991	gene
			locus_tag	ColletesGigas_000098
2043580	2043720	mRNA
2044679	2044834
2052623	2052867
2052957	2053246
2053335	2053644
2053712	2053991
			product	hypothetical protein
			transcript_id	gnl|ncbi|ColletesGigas_000098-T1_mrna
			protein_id	gnl|ncbi|ColletesGigas_000098-T1
2043580	2043720	CDS
2044679	2044834
2052623	2052867
2052957	2053246
2053335	2053644
2053712	2053991
			codon_start	1
			note	COG:K
			note	EggNog:ENOG41037SH
			db_xref	InterPro:IPR012934
			db_xref	InterPro:IPR036236
			db_xref	InterPro:IPR013087
			go_component	nucleus|0005634||IEA
			go_function	zinc ion binding|0008270||IEA
			product	hypothetical protein
			transcript_id	gnl|ncbi|ColletesGigas_000098-T1_mrna
			protein_id	gnl|ncbi|ColletesGigas_000098-T1
2066574	2062875	gene
			locus_tag	ColletesGigas_000099
2066574	2066551	mRNA
2066234	2065892
2064763	2064731
2064703	2064535
2064217	2064190
2063998	2063735
2063300	2062875
			product	hypothetical protein
			transcript_id	gnl|ncbi|ColletesGigas_000099-T1_mrna
			protein_id	gnl|ncbi|ColletesGigas_000099-T1
2066574	2066551	CDS
2066234	2065892
2064763	2064731
2064703	2064535
2064217	2064190
2063998	2063735
2063300	2062875
			codon_start	1
			note	TransMembrane:1 (i191-210o)
			note	EggNog:ENOG41037TT
			note	COG:S
			db_xref	PFAM:PF00379
			db_xref	InterPro:IPR000618
			go_function	structural constituent of cuticle|0042302||IEA
			product	hypothetical protein
			transcript_id	gnl|ncbi|ColletesGigas_000099-T1_mrna
			protein_id	gnl|ncbi|ColletesGigas_000099-T1
2075005	2078690	gene
			locus_tag	ColletesGigas_000100
2075005	2075016	mRNA
2077054	2077156
2077708	2078690
			product	hypothetical protein
			transcript_id	gnl|ncbi|ColletesGigas_000100-T1_mrna
			protein_id	gnl|ncbi|ColletesGigas_000100-T1
2075005	2075016	CDS
2077054	2077156
2077708	2078690
			codon_start	1
			note	SECRETED:SignalP(1-16)
			note	EggNog:ENOG410VX1G
			product	hypothetical protein
			transcript_id	gnl|ncbi|ColletesGigas_000100-T1_mrna
			protein_id	gnl|ncbi|ColletesGigas_000100-T1
2086066	2095876	gene
			locus_tag	ColletesGigas_000101
2086066	2086081	mRNA
2086374	2086493
2086552	2086664
2092622	2092751
2092952	2093206
2093657	2093936
2094156	2094407
2095375	2095876
			product	hypothetical protein
			transcript_id	gnl|ncbi|ColletesGigas_000101-T1_mrna
			protein_id	gnl|ncbi|ColletesGigas_000101-T1
2086066	2086081	CDS
2086374	2086493
2086552	2086664
2092622	2092751
2092952	2093206
2093657	2093936
2094156	2094407
2095375	2095876
			codon_start	1
			note	BUSCO:EOG091B0HVU
			note	EggNog:ENOG410VX1G
			product	hypothetical protein
			transcript_id	gnl|ncbi|ColletesGigas_000101-T1_mrna
			protein_id	gnl|ncbi|ColletesGigas_000101-T1
2100606	2105423	gene
			locus_tag	ColletesGigas_000102
2100606	2100617	mRNA
2102850	2102937
2105038	2105423
			product	hypothetical protein
			transcript_id	gnl|ncbi|ColletesGigas_000102-T1_mrna
			protein_id	gnl|ncbi|ColletesGigas_000102-T1
2100606	2100617	CDS
2102850	2102937
2105038	2105423
			codon_start	1
			note	EggNog:ENOG4103GV9
			note	SECRETED:SignalP(1-17)
			product	hypothetical protein
			transcript_id	gnl|ncbi|ColletesGigas_000102-T1_mrna
			protein_id	gnl|ncbi|ColletesGigas_000102-T1
<2134179	2131429	gene
			locus_tag	ColletesGigas_000103
<2134179	2133943	mRNA
2133329	2133106
2132100	2131429
			product	hypothetical protein
			transcript_id	gnl|ncbi|ColletesGigas_000103-T1_mrna
			protein_id	gnl|ncbi|ColletesGigas_000103-T1
<2134179	2133943	CDS
2133329	2133106
2132100	2131429
			codon_start	3
			note	COG:T
			note	EggNog:ENOG41033VB
			note	BUSCO:EOG091B0E77
			db_xref	InterPro:IPR000536
			db_xref	InterPro:IPR035500
			db_xref	InterPro:IPR001723
			db_xref	InterPro:IPR001628
			db_xref	InterPro:IPR013088
			go_process	regulation of transcription, DNA-templated|0006355||IEA
			go_function	sequence-specific DNA binding|0043565||IEA
			go_function	DNA-binding transcription factor activity|0003700||IEA
			go_function	zinc ion binding|0008270||IEA
			product	hypothetical protein
			transcript_id	gnl|ncbi|ColletesGigas_000103-T1_mrna
			protein_id	gnl|ncbi|ColletesGigas_000103-T1
2165818	2166478	gene
			locus_tag	ColletesGigas_000104
2165818	2166059	mRNA
2166175	2166478
			product	hypothetical protein
			transcript_id	gnl|ncbi|ColletesGigas_000104-T1_mrna
			protein_id	gnl|ncbi|ColletesGigas_000104-T1
2165818	2166059	CDS
2166175	2166478
			codon_start	1
			product	hypothetical protein
			transcript_id	gnl|ncbi|ColletesGigas_000104-T1_mrna
			protein_id	gnl|ncbi|ColletesGigas_000104-T1
2185340	2182878	gene
			locus_tag	ColletesGigas_000105
2185340	2185260	mRNA
2184719	2182878
			product	hypothetical protein
			transcript_id	gnl|ncbi|ColletesGigas_000105-T1_mrna
			protein_id	gnl|ncbi|ColletesGigas_000105-T1
2185340	2185260	CDS
2184719	2182878
			codon_start	1
			note	BUSCO:EOG091B0BBB
			note	EggNog:ENOG4103GT1
			product	hypothetical protein
			transcript_id	gnl|ncbi|ColletesGigas_000105-T1_mrna
			protein_id	gnl|ncbi|ColletesGigas_000105-T1
2223182	2223613	gene
			locus_tag	ColletesGigas_000106
2223182	2223613	mRNA
			product	hypothetical protein
			transcript_id	gnl|ncbi|ColletesGigas_000106-T1_mrna
			protein_id	gnl|ncbi|ColletesGigas_000106-T1
2223182	2223613	CDS
			codon_start	1
			product	hypothetical protein
			transcript_id	gnl|ncbi|ColletesGigas_000106-T1_mrna
			protein_id	gnl|ncbi|ColletesGigas_000106-T1
2235228	2234361	gene
			locus_tag	ColletesGigas_000107
2235228	2235089	mRNA
2234559	2234361
			product	hypothetical protein
			transcript_id	gnl|ncbi|ColletesGigas_000107-T1_mrna
			protein_id	gnl|ncbi|ColletesGigas_000107-T1
2235228	2235089	CDS
2234559	2234361
			codon_start	1
			product	hypothetical protein
			transcript_id	gnl|ncbi|ColletesGigas_000107-T1_mrna
			protein_id	gnl|ncbi|ColletesGigas_000107-T1
2273287	2277929	gene
			locus_tag	ColletesGigas_000108
2273287	2273298	mRNA
2275087	2275181
2276659	2277045
2277713	2277929
			product	hypothetical protein
			transcript_id	gnl|ncbi|ColletesGigas_000108-T1_mrna
			protein_id	gnl|ncbi|ColletesGigas_000108-T1
2273287	2273298	CDS
2275087	2275181
2276659	2277045
2277713	2277929
			codon_start	1
			note	EggNog:ENOG41037WM
			note	COG:S
			note	SECRETED:SignalP(1-17)
			db_xref	PFAM:PF00379
			db_xref	InterPro:IPR000618
			go_function	structural constituent of cuticle|0042302||IEA
			product	hypothetical protein
			transcript_id	gnl|ncbi|ColletesGigas_000108-T1_mrna
			protein_id	gnl|ncbi|ColletesGigas_000108-T1
2293910	2297306	gene
			locus_tag	ColletesGigas_000109
2293910	2293927	mRNA
2296401	2297306
			product	hypothetical protein
			transcript_id	gnl|ncbi|ColletesGigas_000109-T1_mrna
			protein_id	gnl|ncbi|ColletesGigas_000109-T1
2293910	2293927	CDS
2296401	2297306
			codon_start	1
			note	COG:S
			note	SECRETED:SignalP(1-19)
			note	EggNog:ENOG41037UZ
			db_xref	PFAM:PF00379
			db_xref	InterPro:IPR000618
			go_function	structural constituent of cuticle|0042302||IEA
			product	hypothetical protein
			transcript_id	gnl|ncbi|ColletesGigas_000109-T1_mrna
			protein_id	gnl|ncbi|ColletesGigas_000109-T1
2322324	2327293	gene
			locus_tag	ColletesGigas_000110
2322324	2322404	mRNA
2325602	2327293
			product	hypothetical protein
			transcript_id	gnl|ncbi|ColletesGigas_000110-T1_mrna
			protein_id	gnl|ncbi|ColletesGigas_000110-T1
2322324	2322404	CDS
2325602	2327293
			codon_start	1
			note	EggNog:ENOG41037GS
			db_xref	PFAM:PF00379
			db_xref	InterPro:IPR000618
			go_function	structural constituent of cuticle|0042302||IEA
			product	hypothetical protein
			transcript_id	gnl|ncbi|ColletesGigas_000110-T1_mrna
			protein_id	gnl|ncbi|ColletesGigas_000110-T1
2346615	2349475	gene
			locus_tag	ColletesGigas_000111
2346615	2346794	mRNA
2347541	2349475
			product	hypothetical protein
			transcript_id	gnl|ncbi|ColletesGigas_000111-T1_mrna
			protein_id	gnl|ncbi|ColletesGigas_000111-T1
2346615	2346794	CDS
2347541	2349475
			codon_start	1
			note	EggNog:ENOG41037GS
			note	BUSCO:EOG091B05TE
			note	SECRETED:SignalP(1-16)
			db_xref	PFAM:PF00379
			db_xref	InterPro:IPR000618
			go_function	structural constituent of cuticle|0042302||IEA
			product	hypothetical protein
			transcript_id	gnl|ncbi|ColletesGigas_000111-T1_mrna
			protein_id	gnl|ncbi|ColletesGigas_000111-T1
2359672	2352831	gene
			locus_tag	ColletesGigas_000112
2359672	2359606	mRNA
2357148	2356943
2356811	2356590
2356081	2355997
2355774	2355608
2355252	2355103
2354952	2354820
2354418	2354165
2353124	2352831
			product	hypothetical protein
			transcript_id	gnl|ncbi|ColletesGigas_000112-T1_mrna
			protein_id	gnl|ncbi|ColletesGigas_000112-T1
2359672	2359606	CDS
2357148	2356943
2356811	2356590
2356081	2355997
2355774	2355608
2355252	2355103
2354952	2354820
2354418	2354165
2353124	2352831
			codon_start	1
			note	EggNog:ENOG4103HRK
			note	COG:G
			note	BUSCO:EOG091B0A9Y
			note	TransMembrane:10 (i30-55o105-123i130-149o155-175i187-206o218-237i339-359o365-387i399-421o433-454i)
			db_xref	InterPro:IPR036259
			db_xref	InterPro:IPR011701
			go_process	transmembrane transport|0055085||IEA
			go_function	transmembrane transporter activity|0022857||IEA
			product	hypothetical protein
			transcript_id	gnl|ncbi|ColletesGigas_000112-T1_mrna
			protein_id	gnl|ncbi|ColletesGigas_000112-T1
2382367	2381504	gene
			locus_tag	ColletesGigas_000113
2382367	2381504	mRNA
			product	hypothetical protein
			transcript_id	gnl|ncbi|ColletesGigas_000113-T1_mrna
			protein_id	gnl|ncbi|ColletesGigas_000113-T1
2382367	2381504	CDS
			codon_start	1
			note	EggNog:ENOG4103BF7
			note	TransMembrane:1 (o6-26i)
			product	hypothetical protein
			transcript_id	gnl|ncbi|ColletesGigas_000113-T1_mrna
			protein_id	gnl|ncbi|ColletesGigas_000113-T1
2383422	2382849	gene
			locus_tag	ColletesGigas_000114
2383422	2383405	mRNA
2383172	2382849
			product	hypothetical protein
			transcript_id	gnl|ncbi|ColletesGigas_000114-T1_mrna
			protein_id	gnl|ncbi|ColletesGigas_000114-T1
2383422	2383405	CDS
2383172	2382849
			codon_start	1
			note	TransMembrane:1 (o77-96i)
			note	EggNog:ENOG41039DX
			product	hypothetical protein
			transcript_id	gnl|ncbi|ColletesGigas_000114-T1_mrna
			protein_id	gnl|ncbi|ColletesGigas_000114-T1
2422460	2422389	gene
			locus_tag	ColletesGigas_000115
2422460	2422389	tRNA
			product	tRNA-Glu
2424661	2424590	gene
			locus_tag	ColletesGigas_000116
2424661	2424590	tRNA
			product	tRNA-Glu
2446357	2448255	gene
			locus_tag	ColletesGigas_000117
2446357	2446393	mRNA
2446942	2447008
2447934	2447953
2448005	2448255
			product	hypothetical protein
			transcript_id	gnl|ncbi|ColletesGigas_000117-T1_mrna
			protein_id	gnl|ncbi|ColletesGigas_000117-T1
2446357	2446393	CDS
2446942	2447008
2447934	2447953
2448005	2448255
			codon_start	1
			note	EggNog:ENOG4103HYF
			note	COG:T
			product	hypothetical protein
			transcript_id	gnl|ncbi|ColletesGigas_000117-T1_mrna
			protein_id	gnl|ncbi|ColletesGigas_000117-T1
2454912	2487979	gene
			locus_tag	ColletesGigas_000118
2454912	2455058	mRNA
2455081	2455773
2457508	2457672
2467584	2468473
2468895	2469281
2472441	2472621
2475794	2475892
2476974	2477194
2477313	2477451
2477853	2478664
2479479	2479570
2479770	2480368
2481472	2481718
2482005	2482250
2482314	2482494
2482689	2482891
2484558	2487979
			product	hypothetical protein
			transcript_id	gnl|ncbi|ColletesGigas_000118-T1_mrna
			protein_id	gnl|ncbi|ColletesGigas_000118-T1
2454912	2455058	CDS
2455081	2455773
2457508	2457672
2467584	2468473
2468895	2469281
2472441	2472621
2475794	2475892
2476974	2477194
2477313	2477451
2477853	2478664
2479479	2479570
2479770	2480368
2481472	2481718
2482005	2482250
2482314	2482494
2482689	2482891
2484558	2487979
			codon_start	1
			note	EggNog:ENOG4103HYF
			note	COG:T
			note	BUSCO:EOG091B00I9
			db_xref	InterPro:IPR018980
			db_xref	InterPro:IPR000299
			db_xref	InterPro:IPR036034
			db_xref	InterPro:IPR019748
			db_xref	InterPro:IPR011993
			db_xref	InterPro:IPR035963
			db_xref	InterPro:IPR019749
			db_xref	InterPro:IPR014352
			db_xref	InterPro:IPR001478
			go_function	protein binding|0005515||IEA
			go_component	cytoskeleton|0005856||IEA
			product	hypothetical protein
			transcript_id	gnl|ncbi|ColletesGigas_000118-T1_mrna
			protein_id	gnl|ncbi|ColletesGigas_000118-T1
2504270	2511783	gene
			locus_tag	ColletesGigas_000119
2504270	2506436	mRNA
2511539	2511783
			product	hypothetical protein
			transcript_id	gnl|ncbi|ColletesGigas_000119-T1_mrna
			protein_id	gnl|ncbi|ColletesGigas_000119-T1
2504270	2506436	CDS
2511539	2511783
			codon_start	1
			note	EggNog:ENOG4103HYF
			note	COG:T
			product	hypothetical protein
			transcript_id	gnl|ncbi|ColletesGigas_000119-T1_mrna
			protein_id	gnl|ncbi|ColletesGigas_000119-T1
2528214	2526242	gene
			locus_tag	ColletesGigas_000120
2528214	2528097	mRNA
2527055	2526873
2526258	2526242
			product	hypothetical protein
			transcript_id	gnl|ncbi|ColletesGigas_000120-T1_mrna
			protein_id	gnl|ncbi|ColletesGigas_000120-T1
2528214	2528097	CDS
2527055	2526873
2526258	2526242
			codon_start	1
			product	hypothetical protein
			transcript_id	gnl|ncbi|ColletesGigas_000120-T1_mrna
			protein_id	gnl|ncbi|ColletesGigas_000120-T1
2637009	2636734	gene
			locus_tag	ColletesGigas_000121
2637009	2636946	mRNA
2636870	2636734
			product	hypothetical protein
			transcript_id	gnl|ncbi|ColletesGigas_000121-T1_mrna
			protein_id	gnl|ncbi|ColletesGigas_000121-T1
2637009	2636946	CDS
2636870	2636734
			codon_start	1
			product	hypothetical protein
			transcript_id	gnl|ncbi|ColletesGigas_000121-T1_mrna
			protein_id	gnl|ncbi|ColletesGigas_000121-T1
2655665	2649540	gene
			locus_tag	ColletesGigas_000122
2655665	2655478	mRNA
2649939	2649540
			product	hypothetical protein
			transcript_id	gnl|ncbi|ColletesGigas_000122-T1_mrna
			protein_id	gnl|ncbi|ColletesGigas_000122-T1
2655665	2655478	CDS
2649939	2649540
			codon_start	1
			product	hypothetical protein
			transcript_id	gnl|ncbi|ColletesGigas_000122-T1_mrna
			protein_id	gnl|ncbi|ColletesGigas_000122-T1
2709205	2718202	gene
			locus_tag	ColletesGigas_000123
2709205	2709319	mRNA
2710965	2711409
2717091	2717324
2717627	2718093
2718183	2718202
			product	hypothetical protein
			transcript_id	gnl|ncbi|ColletesGigas_000123-T1_mrna
			protein_id	gnl|ncbi|ColletesGigas_000123-T1
2709205	2709319	CDS
2710965	2711409
2717091	2717324
2717627	2718093
2718183	2718202
			codon_start	1
			note	EggNog:ENOG4103HYF
			note	COG:T
			product	hypothetical protein
			transcript_id	gnl|ncbi|ColletesGigas_000123-T1_mrna
			protein_id	gnl|ncbi|ColletesGigas_000123-T1
2722534	2722238	gene
			locus_tag	ColletesGigas_000124
2722534	2722238	mRNA
			product	hypothetical protein
			transcript_id	gnl|ncbi|ColletesGigas_000124-T1_mrna
			protein_id	gnl|ncbi|ColletesGigas_000124-T1
2722534	2722238	CDS
			codon_start	1
			note	EggNog:ENOG4103C8R
			product	hypothetical protein
			transcript_id	gnl|ncbi|ColletesGigas_000124-T1_mrna
			protein_id	gnl|ncbi|ColletesGigas_000124-T1
2765023	2767148	gene
			locus_tag	ColletesGigas_000125
2765023	2765044	mRNA
2765867	2766060
2767119	2767148
			product	hypothetical protein
			transcript_id	gnl|ncbi|ColletesGigas_000125-T1_mrna
			protein_id	gnl|ncbi|ColletesGigas_000125-T1
2765023	2765044	CDS
2765867	2766060
2767119	2767148
			codon_start	1
			note	EggNog:ENOG4103HYF
			note	COG:T
			db_xref	InterPro:IPR036034
			db_xref	InterPro:IPR001478
			go_function	protein binding|0005515||IEA
			product	hypothetical protein
			transcript_id	gnl|ncbi|ColletesGigas_000125-T1_mrna
			protein_id	gnl|ncbi|ColletesGigas_000125-T1
2768706	2783872	gene
			locus_tag	ColletesGigas_000126
2768706	2768759	mRNA
2769566	2769745
2772758	2773083
2773460	2773617
2776470	2777024
2780306	2780478
2782635	2782784
2783753	2783872
			product	hypothetical protein
			transcript_id	gnl|ncbi|ColletesGigas_000126-T1_mrna
			protein_id	gnl|ncbi|ColletesGigas_000126-T1
2768706	2768759	CDS
2769566	2769745
2772758	2773083
2773460	2773617
2776470	2777024
2780306	2780478
2782635	2782784
2783753	2783872
			codon_start	1
			note	EggNog:ENOG4103HYF
			note	COG:T
			db_xref	InterPro:IPR036034
			db_xref	InterPro:IPR001478
			go_function	protein binding|0005515||IEA
			product	hypothetical protein
			transcript_id	gnl|ncbi|ColletesGigas_000126-T1_mrna
			protein_id	gnl|ncbi|ColletesGigas_000126-T1
2793463	2790724	gene
			locus_tag	ColletesGigas_000127
2793463	2793434	mRNA
2793365	2793287
2793209	2792681
2792451	2792190
2792103	2792043
2791964	2791317
2791100	2790724
			product	hypothetical protein
			transcript_id	gnl|ncbi|ColletesGigas_000127-T1_mrna
			protein_id	gnl|ncbi|ColletesGigas_000127-T1
2793463	2793434	CDS
2793365	2793287
2793209	2792681
2792451	2792190
2792103	2792043
2791964	2791317
2791100	2790724
			codon_start	1
			note	EggNog:ENOG4103ANF
			note	BUSCO:EOG091B06XZ
			note	COG:O
			db_xref	InterPro:IPR003034
			db_xref	InterPro:IPR039577
			db_xref	InterPro:IPR001841
			db_xref	InterPro:IPR013083
			db_xref	InterPro:IPR017907
			db_xref	InterPro:IPR006642
			go_function	DNA binding|0003677||IEA
			go_function	ubiquitin protein ligase activity|0061630||IEA
			go_function	single-stranded DNA binding|0003697||IEA
			go_process	DNA repair|0006281||IEA
			go_process	protein monoubiquitination|0006513||IEA
			go_process	postreplication repair|0006301||IEA
			product	hypothetical protein
			transcript_id	gnl|ncbi|ColletesGigas_000127-T1_mrna
			protein_id	gnl|ncbi|ColletesGigas_000127-T1
2795697	2799075	gene
			locus_tag	ColletesGigas_000128
2795697	2795811	mRNA
2796234	2796564
2796650	2796809
2796884	2797165
2797269	2798235
2798363	2798424
2798523	2798630
2798715	2798888
2798974	2799075
			product	hypothetical protein
			transcript_id	gnl|ncbi|ColletesGigas_000128-T1_mrna
			protein_id	gnl|ncbi|ColletesGigas_000128-T1
2795697	2795811	CDS
2796234	2796564
2796650	2796809
2796884	2797165
2797269	2798235
2798363	2798424
2798523	2798630
2798715	2798888
2798974	2799075
			codon_start	1
			note	COG:A
			note	BUSCO:EOG091B05H3
			note	EggNog:ENOG41032J5
			db_xref	InterPro:IPR019956
			db_xref	InterPro:IPR000061
			db_xref	InterPro:IPR022030
			db_xref	InterPro:IPR035967
			db_xref	InterPro:IPR000626
			db_xref	InterPro:IPR029071
			go_process	RNA processing|0006396||IEA
			go_function	RNA binding|0003723||IEA
			go_function	protein binding|0005515||IEA
			product	hypothetical protein
			transcript_id	gnl|ncbi|ColletesGigas_000128-T1_mrna
			protein_id	gnl|ncbi|ColletesGigas_000128-T1
2812821	2800137	gene
			locus_tag	ColletesGigas_000129
2812821	2812768	mRNA
2811008	2810926
2810706	2810553
2810383	2810204
2807105	2807004
2806489	2806358
2805329	2805176
2805086	2804942
2804652	2804363
2800598	2800501
2800286	2800137
			product	hypothetical protein
			transcript_id	gnl|ncbi|ColletesGigas_000129-T1_mrna
			protein_id	gnl|ncbi|ColletesGigas_000129-T1
2812821	2812768	CDS
2811008	2810926
2810706	2810553
2810383	2810204
2807105	2807004
2806489	2806358
2805329	2805176
2805086	2804942
2804652	2804363
2800598	2800501
2800286	2800137
			codon_start	1
			note	EggNog:ENOG41033GD
			note	COG:G
			note	BUSCO:EOG091B0792
			db_xref	InterPro:IPR018485
			db_xref	InterPro:IPR043129
			db_xref	InterPro:IPR000577
			db_xref	InterPro:IPR042024
			db_xref	InterPro:IPR018484
			go_process	carbohydrate metabolic process|0005975||IEA
			go_process	D-xylose metabolic process|0042732||IEA
			go_function	xylulokinase activity|0004856||IEA
			go_function	phosphotransferase activity, alcohol group as acceptor|0016773||IEA
			product	hypothetical protein
			transcript_id	gnl|ncbi|ColletesGigas_000129-T1_mrna
			protein_id	gnl|ncbi|ColletesGigas_000129-T1
2824329	2825122	gene
			locus_tag	ColletesGigas_000130
2824329	2824526	mRNA
2824672	2824763
2824912	2825122
			product	hypothetical protein
			transcript_id	gnl|ncbi|ColletesGigas_000130-T1_mrna
			protein_id	gnl|ncbi|ColletesGigas_000130-T1
2824329	2824526	CDS
2824672	2824763
2824912	2825122
			codon_start	1
			product	hypothetical protein
			transcript_id	gnl|ncbi|ColletesGigas_000130-T1_mrna
			protein_id	gnl|ncbi|ColletesGigas_000130-T1
2835031	2835998	gene
			locus_tag	ColletesGigas_000131
2835031	2835901	mRNA
2835976	2835998
			product	hypothetical protein
			transcript_id	gnl|ncbi|ColletesGigas_000131-T1_mrna
			protein_id	gnl|ncbi|ColletesGigas_000131-T1
2835031	2835901	CDS
2835976	2835998
			codon_start	1
			note	EggNog:ENOG4103BF0
			note	COG:K,T
			db_xref	InterPro:IPR003619
			db_xref	InterPro:IPR013790
			db_xref	InterPro:IPR013019
			db_xref	InterPro:IPR036578
			go_process	transforming growth factor beta receptor signaling pathway|0007179||IEA
			go_process	regulation of transcription, DNA-templated|0006355||IEA
			go_component	transcription regulator complex|0005667||IEA
			go_function	DNA-binding transcription factor activity|0003700||IEA
			product	hypothetical protein
			transcript_id	gnl|ncbi|ColletesGigas_000131-T1_mrna
			protein_id	gnl|ncbi|ColletesGigas_000131-T1
<2880749	>2878845	gene
			locus_tag	ColletesGigas_000132
<2880749	2880608	mRNA
2879136	>2878845
			product	hypothetical protein
			transcript_id	gnl|ncbi|ColletesGigas_000132-T1_mrna
			protein_id	gnl|ncbi|ColletesGigas_000132-T1
<2880749	2880608	CDS
2879136	>2878845
			codon_start	1
			product	hypothetical protein
			transcript_id	gnl|ncbi|ColletesGigas_000132-T1_mrna
			protein_id	gnl|ncbi|ColletesGigas_000132-T1
2919569	2921828	gene
			locus_tag	ColletesGigas_000133
2919569	2919701	mRNA
2920813	2921013
2921172	2921514
2921618	2921828
			product	hypothetical protein
			transcript_id	gnl|ncbi|ColletesGigas_000133-T1_mrna
			protein_id	gnl|ncbi|ColletesGigas_000133-T1
2919569	2919701	CDS
2920813	2921013
2921172	2921514
2921618	2921828
			codon_start	1
			note	EggNog:ENOG41037AY
			note	COG:K,T
			db_xref	InterPro:IPR013790
			db_xref	InterPro:IPR008984
			db_xref	InterPro:IPR001132
			db_xref	InterPro:IPR017855
			go_process	regulation of transcription, DNA-templated|0006355||IEA
			go_function	protein binding|0005515||IEA
			product	hypothetical protein
			transcript_id	gnl|ncbi|ColletesGigas_000133-T1_mrna
			protein_id	gnl|ncbi|ColletesGigas_000133-T1
2941071	2935733	gene
			locus_tag	ColletesGigas_000134
2941071	2940954	mRNA
2939652	2939490
2939409	2939288
2939157	2938919
2938794	2938613
2937955	2937660
2936653	2936362
2935877	2935733
			product	hypothetical protein
			transcript_id	gnl|ncbi|ColletesGigas_000134-T1_mrna
			protein_id	gnl|ncbi|ColletesGigas_000134-T1
2941071	2940954	CDS
2939652	2939490
2939409	2939288
2939157	2938919
2938794	2938613
2937955	2937660
2936653	2936362
2935877	2935733
			codon_start	1
			note	EggNog:ENOG4103HPR
			note	TransMembrane:11 (o32-52i59-77o83-106i118-145o157-176i258-279o342-364i371-390o396-419i426-444o450-469i)
			db_xref	InterPro:IPR020846
			db_xref	InterPro:IPR036259
			db_xref	InterPro:IPR005829
			db_xref	InterPro:IPR011701
			go_process	transmembrane transport|0055085||IEA
			go_function	transmembrane transporter activity|0022857||IEA
			go_component	integral component of membrane|0016021||IEA
			product	hypothetical protein
			transcript_id	gnl|ncbi|ColletesGigas_000134-T1_mrna
			protein_id	gnl|ncbi|ColletesGigas_000134-T1
2951523	2958300	gene
			locus_tag	ColletesGigas_000135
2951523	2951651	mRNA
2951762	2952106
2952179	2952328
2952404	2952640
2953147	2953294
2953367	2953447
2953533	2953688
2953755	2953842
2953933	2954031
2957590	2957745
2957827	2957935
2958130	2958300
			product	hypothetical protein
			transcript_id	gnl|ncbi|ColletesGigas_000135-T1_mrna
			protein_id	gnl|ncbi|ColletesGigas_000135-T1
2951523	2951651	CDS
2951762	2952106
2952179	2952328
2952404	2952640
2953147	2953294
2953367	2953447
2953533	2953688
2953755	2953842
2953933	2954031
2957590	2957745
2957827	2957935
2958130	2958300
			codon_start	1
			note	COG:U
			note	EggNog:ENOG41034TG
			note	BUSCO:EOG091B0L1S
			db_xref	InterPro:IPR022775
			db_xref	InterPro:IPR000804
			db_xref	InterPro:IPR010622
			db_xref	InterPro:IPR013579
			db_xref	PFAM:PF01217
			db_xref	InterPro:IPR016635
			db_xref	InterPro:IPR011012
			go_process	regulation of mitochondrial mRNA stability|0044528||IEA
			go_process	intracellular protein transport|0006886||IEA
			go_process	vesicle-mediated transport|0016192||IEA
			go_process	protein transport|0015031||IEA
			go_component	membrane coat|0030117||IEA
			product	hypothetical protein
			transcript_id	gnl|ncbi|ColletesGigas_000135-T1_mrna
			protein_id	gnl|ncbi|ColletesGigas_000135-T1
2976333	2987587	gene
			locus_tag	ColletesGigas_000136
2976333	2976472	mRNA
2977500	2977915
2981546	2981553
2981604	2981616
2982332	2982411
2982712	2982814
2983084	2983304
2985051	2985207
2986882	2986928
2987441	2987587
			product	hypothetical protein
			transcript_id	gnl|ncbi|ColletesGigas_000136-T1_mrna
			protein_id	gnl|ncbi|ColletesGigas_000136-T1
2976333	2976472	CDS
2977500	2977915
2981546	2981553
2981604	2981616
2982332	2982411
2982712	2982814
2983084	2983304
2985051	2985207
2986882	2986928
2987441	2987587
			codon_start	1
			note	EggNog:ENOG41034NH
			note	COG:I
			db_xref	InterPro:IPR002219
			db_xref	InterPro:IPR037607
			db_xref	PFAM:PF00130
			go_process	signal transduction|0007165||IEA
			go_process	intracellular signal transduction|0035556||IEA
			go_function	diacylglycerol kinase activity|0004143||IEA
			product	hypothetical protein
			transcript_id	gnl|ncbi|ColletesGigas_000136-T1_mrna
			protein_id	gnl|ncbi|ColletesGigas_000136-T1
2988444	3002923	gene
			locus_tag	ColletesGigas_000137
2988444	2988468	mRNA
2989079	2989129
2991874	2991928
2993491	2993576
2993977	2994315
2995191	2995308
2995423	2995610
2995758	2995970
2996189	2996323
2996407	2996581
2998985	2999304
2999406	2999694
2999770	2999929
3000099	3000206
3002810	3002923
			product	hypothetical protein
			transcript_id	gnl|ncbi|ColletesGigas_000137-T1_mrna
			protein_id	gnl|ncbi|ColletesGigas_000137-T1
2988444	2988468	CDS
2989079	2989129
2991874	2991928
2993491	2993576
2993977	2994315
2995191	2995308
2995423	2995610
2995758	2995970
2996189	2996323
2996407	2996581
2998985	2999304
2999406	2999694
2999770	2999929
3000099	3000206
3002810	3002923
			codon_start	1
			note	BUSCO:EOG091B02FO
			note	EggNog:ENOG41034NH
			note	COG:I
			db_xref	InterPro:IPR000504
			db_xref	InterPro:IPR035979
			db_xref	PFAM:PF00609
			db_xref	InterPro:IPR037607
			db_xref	InterPro:IPR016064
			db_xref	InterPro:IPR000159
			db_xref	InterPro:IPR029071
			db_xref	InterPro:IPR001206
			db_xref	PFAM:PF00781
			db_xref	InterPro:IPR000756
			db_xref	InterPro:IPR017438
			go_function	diacylglycerol kinase activity|0004143||IEA
			go_function	kinase activity|0016301||IEA
			go_function	nucleic acid binding|0003676||IEA
			go_function	NAD+ kinase activity|0003951||IEA
			go_process	protein kinase C-activating G protein-coupled receptor signaling pathway|0007205||IEA
			go_process	signal transduction|0007165||IEA
			product	hypothetical protein
			transcript_id	gnl|ncbi|ColletesGigas_000137-T1_mrna
			protein_id	gnl|ncbi|ColletesGigas_000137-T1
3024669	3031323	gene
			locus_tag	ColletesGigas_000138
3024669	3024863	mRNA
3027323	3028320
3028672	3028990
3029088	3029681
3030196	3031323
			product	hypothetical protein
			transcript_id	gnl|ncbi|ColletesGigas_000138-T1_mrna
			protein_id	gnl|ncbi|ColletesGigas_000138-T1
3024669	3024863	CDS
3027323	3028320
3028672	3028990
3029088	3029681
3030196	3031323
			codon_start	1
			note	SECRETED:SignalP(1-22)
			note	COG:T
			note	EggNog:ENOG41033M7
			note	TransMembrane:1 (n10-18c22/23o786-811i)
			db_xref	InterPro:IPR000483
			db_xref	InterPro:IPR032675
			db_xref	InterPro:IPR000157
			db_xref	InterPro:IPR017241
			db_xref	InterPro:IPR000372
			db_xref	InterPro:IPR001611
			db_xref	InterPro:IPR035897
			db_xref	InterPro:IPR003591
			go_process	immune response|0006955||IEA
			go_process	signal transduction|0007165||IEA
			go_process	toll-like receptor signaling pathway|0002224||IEA
			go_function	transmembrane signaling receptor activity|0004888||IEA
			go_function	protein binding|0005515||IEA
			go_component	integral component of membrane|0016021||IEA
			product	hypothetical protein
			transcript_id	gnl|ncbi|ColletesGigas_000138-T1_mrna
			protein_id	gnl|ncbi|ColletesGigas_000138-T1
3036427	3033021	gene
			locus_tag	ColletesGigas_000139
3036427	3036416	mRNA
3036301	3036070
3035987	3035833
3035738	3035464
3035366	3035213
3035136	3034985
3034759	3034644
3034537	3034296
3034185	3033982
3033843	3033700
3033595	3033422
3033206	3033021
			product	hypothetical protein
			transcript_id	gnl|ncbi|ColletesGigas_000139-T1_mrna
			protein_id	gnl|ncbi|ColletesGigas_000139-T1
3036427	3036416	CDS
3036301	3036070
3035987	3035833
3035738	3035464
3035366	3035213
3035136	3034985
3034759	3034644
3034537	3034296
3034185	3033982
3033843	3033700
3033595	3033422
3033206	3033021
			codon_start	1
			note	EggNog:ENOG410386U
			note	COG:T,U
			note	BUSCO:EOG091B0341
			db_xref	InterPro:IPR000479
			db_xref	PFAM:PF00878
			db_xref	InterPro:IPR009011
			go_function	mannose binding|0005537||IEA
			go_function	signaling receptor activity|0038023||IEA
			go_process	lysosomal transport|0007041||IEA
			product	hypothetical protein
			transcript_id	gnl|ncbi|ColletesGigas_000139-T1_mrna
			protein_id	gnl|ncbi|ColletesGigas_000139-T1
3037765	3042070	gene
			locus_tag	ColletesGigas_000140
3037765	3037958	mRNA
3038043	3038179
3038275	3038443
3038672	3038849
3038917	3039239
3039315	3039526
3039630	3040028
3040109	3040342
3040429	3040968
3041084	3041381
3041452	3041680
3041758	3041892
3041984	3042070
			product	hypothetical protein
			transcript_id	gnl|ncbi|ColletesGigas_000140-T1_mrna
			protein_id	gnl|ncbi|ColletesGigas_000140-T1
3037765	3037958	CDS
3038043	3038179
3038275	3038443
3038672	3038849
3038917	3039239
3039315	3039526
3039630	3040028
3040109	3040342
3040429	3040968
3041084	3041381
3041452	3041680
3041758	3041892
3041984	3042070
			codon_start	1
			note	EggNog:ENOG41032XE
			note	COG:S
			note	BUSCO:EOG091B029B
			db_xref	InterPro:IPR016024
			product	hypothetical protein
			transcript_id	gnl|ncbi|ColletesGigas_000140-T1_mrna
			protein_id	gnl|ncbi|ColletesGigas_000140-T1
3050192	3043793	gene
			locus_tag	ColletesGigas_000141
3050192	3050050	mRNA
3049910	3049795
3049470	3049287
3048568	3048413
3048273	3047937
3047848	3047545
3046041	3045869
3045770	3045609
3045526	3045245
3045172	3044977
3044877	3044680
3044595	3044470
3044346	3044119
3043953	3043793
			product	hypothetical protein
			transcript_id	gnl|ncbi|ColletesGigas_000141-T1_mrna
			protein_id	gnl|ncbi|ColletesGigas_000141-T1
3050192	3050050	CDS
3049910	3049795
3049470	3049287
3048568	3048413
3048273	3047937
3047848	3047545
3046041	3045869
3045770	3045609
3045526	3045245
3045172	3044977
3044877	3044680
3044595	3044470
3044346	3044119
3043953	3043793
			codon_start	1
			note	EggNog:ENOG41033CH
			note	BUSCO:EOG091B02LY
			note	TransMembrane:2 (o20-39i888-906o)
			note	COG:S
			db_xref	InterPro:IPR002372
			db_xref	InterPro:IPR011678
			db_xref	InterPro:IPR015943
			db_xref	InterPro:IPR011047
			db_xref	InterPro:IPR026895
			go_function	protein binding|0005515||IEA
			go_component	ER membrane protein complex|0072546||IEA
			product	hypothetical protein
			transcript_id	gnl|ncbi|ColletesGigas_000141-T1_mrna
			protein_id	gnl|ncbi|ColletesGigas_000141-T1
3050983	3051374	gene
			locus_tag	ColletesGigas_000142
3050983	3051015	mRNA
3051141	3051374
			product	hypothetical protein
			transcript_id	gnl|ncbi|ColletesGigas_000142-T1_mrna
			protein_id	gnl|ncbi|ColletesGigas_000142-T1
3050983	3051015	CDS
3051141	3051374
			codon_start	1
			product	hypothetical protein
			transcript_id	gnl|ncbi|ColletesGigas_000142-T1_mrna
			protein_id	gnl|ncbi|ColletesGigas_000142-T1
3075524	3075228	gene
			locus_tag	ColletesGigas_000143
3075524	3075228	mRNA
			product	hypothetical protein
			transcript_id	gnl|ncbi|ColletesGigas_000143-T1_mrna
			protein_id	gnl|ncbi|ColletesGigas_000143-T1
3075524	3075228	CDS
			codon_start	1
			product	hypothetical protein
			transcript_id	gnl|ncbi|ColletesGigas_000143-T1_mrna
			protein_id	gnl|ncbi|ColletesGigas_000143-T1
3077203	3075756	gene
			gene	PTX1_1
			locus_tag	ColletesGigas_000144
3077203	3077087	mRNA
3076529	3075756
			product	OAR domain
			transcript_id	gnl|ncbi|ColletesGigas_000144-T1_mrna
			protein_id	gnl|ncbi|ColletesGigas_000144-T1
3077203	3077087	CDS
3076529	3075756
			codon_start	1
			note	EggNog:ENOG410341V
			note	COG:K
			db_xref	InterPro:IPR003654
			db_xref	InterPro:IPR001356
			go_function	DNA binding|0003677||IEA
			product	OAR domain
			transcript_id	gnl|ncbi|ColletesGigas_000144-T1_mrna
			protein_id	gnl|ncbi|ColletesGigas_000144-T1
3082947	3082633	gene
			locus_tag	ColletesGigas_000145
3082947	3082633	mRNA
			product	hypothetical protein
			transcript_id	gnl|ncbi|ColletesGigas_000145-T1_mrna
			protein_id	gnl|ncbi|ColletesGigas_000145-T1
3082947	3082633	CDS
			codon_start	1
			product	hypothetical protein
			transcript_id	gnl|ncbi|ColletesGigas_000145-T1_mrna
			protein_id	gnl|ncbi|ColletesGigas_000145-T1
3083401	3087797	gene
			locus_tag	ColletesGigas_000146
3083401	3083442	mRNA
3085154	3085308
3087656	3087797
			product	hypothetical protein
			transcript_id	gnl|ncbi|ColletesGigas_000146-T1_mrna
			protein_id	gnl|ncbi|ColletesGigas_000146-T1
3083401	3083442	CDS
3085154	3085308
3087656	3087797
			codon_start	1
			product	hypothetical protein
			transcript_id	gnl|ncbi|ColletesGigas_000146-T1_mrna
			protein_id	gnl|ncbi|ColletesGigas_000146-T1
3088118	3089757	gene
			locus_tag	ColletesGigas_000147
3088118	3088233	mRNA
3088994	3089069
3089716	3089757
			product	hypothetical protein
			transcript_id	gnl|ncbi|ColletesGigas_000147-T1_mrna
			protein_id	gnl|ncbi|ColletesGigas_000147-T1
3088118	3088233	CDS
3088994	3089069
3089716	3089757
			codon_start	1
			product	hypothetical protein
			transcript_id	gnl|ncbi|ColletesGigas_000147-T1_mrna
			protein_id	gnl|ncbi|ColletesGigas_000147-T1
3100363	3094861	gene
			gene	PTX1_2
			locus_tag	ColletesGigas_000148
3100363	3100153	mRNA
3097158	3096902
3095214	3094861
			product	OAR domain
			transcript_id	gnl|ncbi|ColletesGigas_000148-T1_mrna
			protein_id	gnl|ncbi|ColletesGigas_000148-T1
3100363	3100153	CDS
3097158	3096902
3095214	3094861
			codon_start	1
			note	EggNog:ENOG410341V
			note	COG:K
			db_xref	InterPro:IPR001356
			db_xref	InterPro:IPR009057
			go_function	DNA binding|0003677||IEA
			product	OAR domain
			transcript_id	gnl|ncbi|ColletesGigas_000148-T1_mrna
			protein_id	gnl|ncbi|ColletesGigas_000148-T1
3113215	3110362	gene
			locus_tag	ColletesGigas_000149
3113215	3113063	mRNA
3112984	3112785
3110587	3110362
			product	hypothetical protein
			transcript_id	gnl|ncbi|ColletesGigas_000149-T1_mrna
			protein_id	gnl|ncbi|ColletesGigas_000149-T1
3113215	3113063	CDS
3112984	3112785
3110587	3110362
			codon_start	1
			note	EggNog:ENOG4103AM2
			product	hypothetical protein
			transcript_id	gnl|ncbi|ColletesGigas_000149-T1_mrna
			protein_id	gnl|ncbi|ColletesGigas_000149-T1
3118719	3117930	gene
			gene	PTX1_3
			locus_tag	ColletesGigas_000150
3118719	3118428	mRNA
3118021	3117930
			product	OAR domain
			transcript_id	gnl|ncbi|ColletesGigas_000150-T1_mrna
			protein_id	gnl|ncbi|ColletesGigas_000150-T1
3118719	3118428	CDS
3118021	3117930
			codon_start	1
			note	EggNog:ENOG410341V
			note	COG:K
			product	OAR domain
			transcript_id	gnl|ncbi|ColletesGigas_000150-T1_mrna
			protein_id	gnl|ncbi|ColletesGigas_000150-T1
3124569	3124838	gene
			locus_tag	ColletesGigas_000151
3124569	3124838	mRNA
			product	hypothetical protein
			transcript_id	gnl|ncbi|ColletesGigas_000151-T1_mrna
			protein_id	gnl|ncbi|ColletesGigas_000151-T1
3124569	3124838	CDS
			codon_start	1
			product	hypothetical protein
			transcript_id	gnl|ncbi|ColletesGigas_000151-T1_mrna
			protein_id	gnl|ncbi|ColletesGigas_000151-T1
3132821	3133126	gene
			locus_tag	ColletesGigas_000152
3132821	3133126	mRNA
			product	hypothetical protein
			transcript_id	gnl|ncbi|ColletesGigas_000152-T1_mrna
			protein_id	gnl|ncbi|ColletesGigas_000152-T1
3132821	3133126	CDS
			codon_start	1
			product	hypothetical protein
			transcript_id	gnl|ncbi|ColletesGigas_000152-T1_mrna
			protein_id	gnl|ncbi|ColletesGigas_000152-T1
3151653	3145595	gene
			locus_tag	ColletesGigas_000153
3151653	3151450	mRNA
3150630	3150490
3150417	3150271
3145798	3145595
			product	hypothetical protein
			transcript_id	gnl|ncbi|ColletesGigas_000153-T1_mrna
			protein_id	gnl|ncbi|ColletesGigas_000153-T1
3151653	3151450	CDS
3150630	3150490
3150417	3150271
3145798	3145595
			codon_start	1
			note	EggNog:ENOG410392W
			note	BUSCO:EOG091B0M93
			note	COG:S
			db_xref	InterPro:IPR022179
			db_xref	PFAM:PF12494
			product	hypothetical protein
			transcript_id	gnl|ncbi|ColletesGigas_000153-T1_mrna
			protein_id	gnl|ncbi|ColletesGigas_000153-T1
3158380	3161963	gene
			locus_tag	ColletesGigas_000154
3158380	3158468	mRNA
3158633	3158796
3160229	3160506
3160904	3161006
3161956	3161963
			product	hypothetical protein
			transcript_id	gnl|ncbi|ColletesGigas_000154-T1_mrna
			protein_id	gnl|ncbi|ColletesGigas_000154-T1
3158380	3158468	CDS
3158633	3158796
3160229	3160506
3160904	3161006
3161956	3161963
			codon_start	1
			product	hypothetical protein
			transcript_id	gnl|ncbi|ColletesGigas_000154-T1_mrna
			protein_id	gnl|ncbi|ColletesGigas_000154-T1
3164851	3166168	gene
			locus_tag	ColletesGigas_000155
3164851	3164885	mRNA
3165906	3165992
3166078	3166168
			product	hypothetical protein
			transcript_id	gnl|ncbi|ColletesGigas_000155-T1_mrna
			protein_id	gnl|ncbi|ColletesGigas_000155-T1
3164851	3164885	CDS
3165906	3165992
3166078	3166168
			codon_start	1
			product	hypothetical protein
			transcript_id	gnl|ncbi|ColletesGigas_000155-T1_mrna
			protein_id	gnl|ncbi|ColletesGigas_000155-T1
3174045	3173973	gene
			locus_tag	ColletesGigas_000156
3174045	3173973	tRNA
			product	tRNA-Val
3177107	3192882	gene
			locus_tag	ColletesGigas_000157
3177107	3177143	mRNA
3177752	3177857
3178281	3178635
3178803	3179102
3179173	3179361
3179436	3179555
3179676	3179939
3180041	3180175
3180252	3180416
3180507	3180730
3180780	3181162
3181394	3181711
3181932	3182249
3182481	3182798
3183020	3183337
3183568	3183885
3184106	3184423
3184655	3184972
3185193	3185510
3185731	3186048
3186269	3186586
3186818	3187135
3187356	3187673
3187894	3188211
3188432	3188749
3188981	3189298
3189519	3189836
3190057	3190374
3190595	3190912
3191133	3191450
3191685	3192002
3192260	3192399
3192481	3192711
3192793	3192882
			product	hypothetical protein
			transcript_id	gnl|ncbi|ColletesGigas_000157-T1_mrna
			protein_id	gnl|ncbi|ColletesGigas_000157-T1
3177107	3177143	CDS
3177752	3177857
3178281	3178635
3178803	3179102
3179173	3179361
3179436	3179555
3179676	3179939
3180041	3180175
3180252	3180416
3180507	3180730
3180780	3181162
3181394	3181711
3181932	3182249
3182481	3182798
3183020	3183337
3183568	3183885
3184106	3184423
3184655	3184972
3185193	3185510
3185731	3186048
3186269	3186586
3186818	3187135
3187356	3187673
3187894	3188211
3188432	3188749
3188981	3189298
3189519	3189836
3190057	3190374
3190595	3190912
3191133	3191450
3191685	3192002
3192260	3192399
3192481	3192711
3192793	3192882
			codon_start	1
			note	SECRETED:SignalP(1-16)
			note	BUSCO:EOG091B036D
			note	COG:G,I
			note	EggNog:ENOG41032DN
			db_xref	InterPro:IPR008139
			db_xref	InterPro:IPR008138
			db_xref	InterPro:IPR008373
			db_xref	InterPro:IPR011001
			db_xref	InterPro:IPR007856
			db_xref	InterPro:IPR003119
			go_process	lipid metabolic process|0006629||IEA
			go_process	sphingolipid metabolic process|0006665||IEA
			go_component	lysosome|0005764||IEA
			product	hypothetical protein
			transcript_id	gnl|ncbi|ColletesGigas_000157-T1_mrna
			protein_id	gnl|ncbi|ColletesGigas_000157-T1
3194804	3196673	gene
			locus_tag	ColletesGigas_000158
3194804	3194830	mRNA
3195578	3195708
3195803	3196027
3196114	3196258
3196384	3196485
3196590	3196673
			product	hypothetical protein
			transcript_id	gnl|ncbi|ColletesGigas_000158-T1_mrna
			protein_id	gnl|ncbi|ColletesGigas_000158-T1
3194804	3194830	CDS
3195578	3195708
3195803	3196027
3196114	3196258
3196384	3196485
3196590	3196673
			codon_start	1
			note	COG:L
			note	EggNog:ENOG41037CU
			db_xref	InterPro:IPR002562
			db_xref	InterPro:IPR012337
			db_xref	PFAM:PF01612
			db_xref	InterPro:IPR036397
			go_process	nucleobase-containing compound metabolic process|0006139||IEA
			go_function	3'-5' exonuclease activity|0008408||IEA
			go_function	nucleic acid binding|0003676||IEA
			product	hypothetical protein
			transcript_id	gnl|ncbi|ColletesGigas_000158-T1_mrna
			protein_id	gnl|ncbi|ColletesGigas_000158-T1
3196748	3197473	gene
			locus_tag	ColletesGigas_000159
3196748	3197473	mRNA
			product	hypothetical protein
			transcript_id	gnl|ncbi|ColletesGigas_000159-T1_mrna
			protein_id	gnl|ncbi|ColletesGigas_000159-T1
3196748	3197473	CDS
			codon_start	1
			note	BUSCO:EOG091B0H29
			note	EggNog:ENOG41036K3
			note	COG:H
			db_xref	PFAM:PF03099
			db_xref	InterPro:IPR004143
			db_xref	InterPro:IPR000544
			db_xref	InterPro:IPR020605
			go_process	cellular protein modification process|0006464||IEA
			go_process	protein lipoylation|0009249||IEA
			go_function	lipoyl(octanoyl) transferase activity|0033819||IEA
			product	hypothetical protein
			transcript_id	gnl|ncbi|ColletesGigas_000159-T1_mrna
			protein_id	gnl|ncbi|ColletesGigas_000159-T1
3209387	3217276	gene
			locus_tag	ColletesGigas_000160
3209387	3209468	mRNA
3216680	3216948
3217016	3217276
			product	hypothetical protein
			transcript_id	gnl|ncbi|ColletesGigas_000160-T1_mrna
			protein_id	gnl|ncbi|ColletesGigas_000160-T1
3209387	3209468	CDS
3216680	3216948
3217016	3217276
			codon_start	1
			product	hypothetical protein
			transcript_id	gnl|ncbi|ColletesGigas_000160-T1_mrna
			protein_id	gnl|ncbi|ColletesGigas_000160-T1
3225587	3225967	gene
			locus_tag	ColletesGigas_000161
3225587	3225591	mRNA
3225661	3225967
			product	hypothetical protein
			transcript_id	gnl|ncbi|ColletesGigas_000161-T1_mrna
			protein_id	gnl|ncbi|ColletesGigas_000161-T1
3225587	3225591	CDS
3225661	3225967
			codon_start	1
			product	hypothetical protein
			transcript_id	gnl|ncbi|ColletesGigas_000161-T1_mrna
			protein_id	gnl|ncbi|ColletesGigas_000161-T1
3243708	3243116	gene
			locus_tag	ColletesGigas_000162
3243708	3243472	mRNA
3243340	3243116
			product	hypothetical protein
			transcript_id	gnl|ncbi|ColletesGigas_000162-T1_mrna
			protein_id	gnl|ncbi|ColletesGigas_000162-T1
3243708	3243472	CDS
3243340	3243116
			codon_start	1
			product	hypothetical protein
			transcript_id	gnl|ncbi|ColletesGigas_000162-T1_mrna
			protein_id	gnl|ncbi|ColletesGigas_000162-T1
3246396	3251457	gene
			locus_tag	ColletesGigas_000163
3246396	3246441	mRNA
3247309	3247331
3249650	3249752
3250163	3250219
3251405	3251457
			product	hypothetical protein
			transcript_id	gnl|ncbi|ColletesGigas_000163-T1_mrna
			protein_id	gnl|ncbi|ColletesGigas_000163-T1
3246396	3246441	CDS
3247309	3247331
3249650	3249752
3250163	3250219
3251405	3251457
			codon_start	1
			note	TransMembrane:1 (o71-90i)
			product	hypothetical protein
			transcript_id	gnl|ncbi|ColletesGigas_000163-T1_mrna
			protein_id	gnl|ncbi|ColletesGigas_000163-T1
3278949	3277792	gene
			locus_tag	ColletesGigas_000164
3278949	3278944	mRNA
3278287	3277957
3277862	3277792
			product	hypothetical protein
			transcript_id	gnl|ncbi|ColletesGigas_000164-T1_mrna
			protein_id	gnl|ncbi|ColletesGigas_000164-T1
3278949	3278944	CDS
3278287	3277957
3277862	3277792
			codon_start	1
			product	hypothetical protein
			transcript_id	gnl|ncbi|ColletesGigas_000164-T1_mrna
			protein_id	gnl|ncbi|ColletesGigas_000164-T1
3283441	3284561	gene
			locus_tag	ColletesGigas_000165
3283441	3283447	mRNA
3284035	3284175
3284269	3284561
			product	hypothetical protein
			transcript_id	gnl|ncbi|ColletesGigas_000165-T1_mrna
			protein_id	gnl|ncbi|ColletesGigas_000165-T1
3283441	3283447	CDS
3284035	3284175
3284269	3284561
			codon_start	1
			product	hypothetical protein
			transcript_id	gnl|ncbi|ColletesGigas_000165-T1_mrna
			protein_id	gnl|ncbi|ColletesGigas_000165-T1
3310149	3312054	gene
			gene	IRP30
			locus_tag	ColletesGigas_000166
3310149	3310274	mRNA
3311359	3312054
			product	irp30
			transcript_id	gnl|ncbi|ColletesGigas_000166-T1_mrna
			protein_id	gnl|ncbi|ColletesGigas_000166-T1
3310149	3310274	CDS
3311359	3312054
			codon_start	1
			note	EggNog:ENOG410VSN0
			note	SECRETED:SignalP(1-20)
			note	COG:S
			db_xref	InterPro:IPR001611
			db_xref	InterPro:IPR032675
			go_function	protein binding|0005515||IEA
			product	irp30
			transcript_id	gnl|ncbi|ColletesGigas_000166-T1_mrna
			protein_id	gnl|ncbi|ColletesGigas_000166-T1
3315578	3315276	gene
			locus_tag	ColletesGigas_000167
3315578	3315276	mRNA
			product	hypothetical protein
			transcript_id	gnl|ncbi|ColletesGigas_000167-T1_mrna
			protein_id	gnl|ncbi|ColletesGigas_000167-T1
3315578	3315276	CDS
			codon_start	1
			product	hypothetical protein
			transcript_id	gnl|ncbi|ColletesGigas_000167-T1_mrna
			protein_id	gnl|ncbi|ColletesGigas_000167-T1
3322056	3321287	gene
			locus_tag	ColletesGigas_000168
3322056	3321838	mRNA
3321310	3321287
			product	hypothetical protein
			transcript_id	gnl|ncbi|ColletesGigas_000168-T1_mrna
			protein_id	gnl|ncbi|ColletesGigas_000168-T1
3322056	3321838	CDS
3321310	3321287
			codon_start	1
			product	hypothetical protein
			transcript_id	gnl|ncbi|ColletesGigas_000168-T1_mrna
			protein_id	gnl|ncbi|ColletesGigas_000168-T1
3329864	3329209	gene
			locus_tag	ColletesGigas_000169
3329864	3329742	mRNA
3329712	3329355
3329276	3329209
			product	hypothetical protein
			transcript_id	gnl|ncbi|ColletesGigas_000169-T1_mrna
			protein_id	gnl|ncbi|ColletesGigas_000169-T1
3329864	3329742	CDS
3329712	3329355
3329276	3329209
			codon_start	1
			product	hypothetical protein
			transcript_id	gnl|ncbi|ColletesGigas_000169-T1_mrna
			protein_id	gnl|ncbi|ColletesGigas_000169-T1
3337044	3337406	gene
			locus_tag	ColletesGigas_000170
3337044	3337406	mRNA
			product	hypothetical protein
			transcript_id	gnl|ncbi|ColletesGigas_000170-T1_mrna
			protein_id	gnl|ncbi|ColletesGigas_000170-T1
3337044	3337406	CDS
			codon_start	1
			product	hypothetical protein
			transcript_id	gnl|ncbi|ColletesGigas_000170-T1_mrna
			protein_id	gnl|ncbi|ColletesGigas_000170-T1
3340890	3341300	gene
			locus_tag	ColletesGigas_000171
3340890	3341300	mRNA
			product	hypothetical protein
			transcript_id	gnl|ncbi|ColletesGigas_000171-T1_mrna
			protein_id	gnl|ncbi|ColletesGigas_000171-T1
3340890	3341300	CDS
			codon_start	1
			product	hypothetical protein
			transcript_id	gnl|ncbi|ColletesGigas_000171-T1_mrna
			protein_id	gnl|ncbi|ColletesGigas_000171-T1
3342553	3342332	gene
			locus_tag	ColletesGigas_000172
3342553	3342332	mRNA
			product	hypothetical protein
			transcript_id	gnl|ncbi|ColletesGigas_000172-T1_mrna
			protein_id	gnl|ncbi|ColletesGigas_000172-T1
3342553	3342332	CDS
			codon_start	1
			product	hypothetical protein
			transcript_id	gnl|ncbi|ColletesGigas_000172-T1_mrna
			protein_id	gnl|ncbi|ColletesGigas_000172-T1
3343224	3342629	gene
			locus_tag	ColletesGigas_000173
3343224	3343035	mRNA
3342894	3342629
			product	hypothetical protein
			transcript_id	gnl|ncbi|ColletesGigas_000173-T1_mrna
			protein_id	gnl|ncbi|ColletesGigas_000173-T1
3343224	3343035	CDS
3342894	3342629
			codon_start	1
			note	TransMembrane:1 (o6-24i)
			product	hypothetical protein
			transcript_id	gnl|ncbi|ColletesGigas_000173-T1_mrna
			protein_id	gnl|ncbi|ColletesGigas_000173-T1
3356594	3362166	gene
			locus_tag	ColletesGigas_000174
3356594	3356723	mRNA
3356893	3357117
3362012	3362166
			product	hypothetical protein
			transcript_id	gnl|ncbi|ColletesGigas_000174-T1_mrna
			protein_id	gnl|ncbi|ColletesGigas_000174-T1
3356594	3356723	CDS
3356893	3357117
3362012	3362166
			codon_start	1
			product	hypothetical protein
			transcript_id	gnl|ncbi|ColletesGigas_000174-T1_mrna
			protein_id	gnl|ncbi|ColletesGigas_000174-T1
3367589	3368664	gene
			locus_tag	ColletesGigas_000175
3367589	3367769	mRNA
3368438	3368664
			product	hypothetical protein
			transcript_id	gnl|ncbi|ColletesGigas_000175-T1_mrna
			protein_id	gnl|ncbi|ColletesGigas_000175-T1
3367589	3367769	CDS
3368438	3368664
			codon_start	1
			product	hypothetical protein
			transcript_id	gnl|ncbi|ColletesGigas_000175-T1_mrna
			protein_id	gnl|ncbi|ColletesGigas_000175-T1
3378887	3379153	gene
			locus_tag	ColletesGigas_000176
3378887	3378925	mRNA
3378965	3379153
			product	hypothetical protein
			transcript_id	gnl|ncbi|ColletesGigas_000176-T1_mrna
			protein_id	gnl|ncbi|ColletesGigas_000176-T1
3378887	3378925	CDS
3378965	3379153
			codon_start	1
			product	hypothetical protein
			transcript_id	gnl|ncbi|ColletesGigas_000176-T1_mrna
			protein_id	gnl|ncbi|ColletesGigas_000176-T1
3382731	3384109	gene
			locus_tag	ColletesGigas_000177
3382731	3382800	mRNA
3383109	3383302
3384083	3384109
			product	hypothetical protein
			transcript_id	gnl|ncbi|ColletesGigas_000177-T1_mrna
			protein_id	gnl|ncbi|ColletesGigas_000177-T1
3382731	3382800	CDS
3383109	3383302
3384083	3384109
			codon_start	1
			product	hypothetical protein
			transcript_id	gnl|ncbi|ColletesGigas_000177-T1_mrna
			protein_id	gnl|ncbi|ColletesGigas_000177-T1
3403457	3404036	gene
			locus_tag	ColletesGigas_000178
3403457	3403528	mRNA
3403920	3404036
			product	hypothetical protein
			transcript_id	gnl|ncbi|ColletesGigas_000178-T1_mrna
			protein_id	gnl|ncbi|ColletesGigas_000178-T1
3403457	3403528	CDS
3403920	3404036
			codon_start	1
			product	hypothetical protein
			transcript_id	gnl|ncbi|ColletesGigas_000178-T1_mrna
			protein_id	gnl|ncbi|ColletesGigas_000178-T1
3421354	3422094	gene
			locus_tag	ColletesGigas_000179
3421354	3421437	mRNA
3421882	3422094
			product	hypothetical protein
			transcript_id	gnl|ncbi|ColletesGigas_000179-T1_mrna
			protein_id	gnl|ncbi|ColletesGigas_000179-T1
3421354	3421437	CDS
3421882	3422094
			codon_start	1
			product	hypothetical protein
			transcript_id	gnl|ncbi|ColletesGigas_000179-T1_mrna
			protein_id	gnl|ncbi|ColletesGigas_000179-T1
3443266	3441353	gene
			locus_tag	ColletesGigas_000180
3443266	3443125	mRNA
3443098	3442752
3441427	3441353
			product	hypothetical protein
			transcript_id	gnl|ncbi|ColletesGigas_000180-T1_mrna
			protein_id	gnl|ncbi|ColletesGigas_000180-T1
3443266	3443125	CDS
3443098	3442752
3441427	3441353
			codon_start	1
			product	hypothetical protein
			transcript_id	gnl|ncbi|ColletesGigas_000180-T1_mrna
			protein_id	gnl|ncbi|ColletesGigas_000180-T1
3556750	3563216	gene
			locus_tag	ColletesGigas_000181
3556750	3557754	mRNA
3559343	3559435
3562623	3563216
			product	hypothetical protein
			transcript_id	gnl|ncbi|ColletesGigas_000181-T1_mrna
			protein_id	gnl|ncbi|ColletesGigas_000181-T1
3556750	3557754	CDS
3559343	3559435
3562623	3563216
			codon_start	1
			note	EggNog:ENOG410371I
			note	COG:K
			db_xref	InterPro:IPR036236
			db_xref	PFAM:PF00651
			db_xref	InterPro:IPR011333
			db_xref	InterPro:IPR000210
			db_xref	InterPro:IPR013087
			go_function	protein binding|0005515||IEA
			product	hypothetical protein
			transcript_id	gnl|ncbi|ColletesGigas_000181-T1_mrna
			protein_id	gnl|ncbi|ColletesGigas_000181-T1
3604432	3608145	gene
			locus_tag	ColletesGigas_000182
3604432	3604501	mRNA
3607001	3608145
			product	hypothetical protein
			transcript_id	gnl|ncbi|ColletesGigas_000182-T1_mrna
			protein_id	gnl|ncbi|ColletesGigas_000182-T1
3604432	3604501	CDS
3607001	3608145
			codon_start	1
			note	COG:K
			note	EggNog:ENOG410357H
			db_xref	InterPro:IPR036236
			db_xref	InterPro:IPR013087
			product	hypothetical protein
			transcript_id	gnl|ncbi|ColletesGigas_000182-T1_mrna
			protein_id	gnl|ncbi|ColletesGigas_000182-T1
3640594	3636888	gene
			locus_tag	ColletesGigas_000183
3640594	3640555	mRNA
3640001	3639907
3639728	3639598
3639538	3639463
3639381	3639241
3639158	3638985
3638897	3638400
3638316	3638034
3637253	3637034
3636948	3636888
			product	hypothetical protein
			transcript_id	gnl|ncbi|ColletesGigas_000183-T1_mrna
			protein_id	gnl|ncbi|ColletesGigas_000183-T1
3640594	3640555	CDS
3640001	3639907
3639728	3639598
3639538	3639463
3639381	3639241
3639158	3638985
3638897	3638400
3638316	3638034
3637253	3637034
3636948	3636888
			codon_start	1
			note	BUSCO:EOG091B07TT
			note	EggNog:ENOG4103602
			note	COG:T
			db_xref	InterPro:IPR000159
			db_xref	InterPro:IPR029071
			db_xref	InterPro:IPR001781
			db_xref	InterPro:IPR011524
			db_xref	InterPro:IPR033614
			go_process	signal transduction|0007165||IEA
			product	hypothetical protein
			transcript_id	gnl|ncbi|ColletesGigas_000183-T1_mrna
			protein_id	gnl|ncbi|ColletesGigas_000183-T1
3641918	3643105	gene
			locus_tag	ColletesGigas_000184
3641918	3643105	mRNA
			product	hypothetical protein
			transcript_id	gnl|ncbi|ColletesGigas_000184-T1_mrna
			protein_id	gnl|ncbi|ColletesGigas_000184-T1
3641918	3643105	CDS
			codon_start	1
			note	TransMembrane:2 (i27-48o68-90i)
			note	COG:U
			note	EggNog:ENOG41037D9
			db_xref	InterPro:IPR019049
			product	hypothetical protein
			transcript_id	gnl|ncbi|ColletesGigas_000184-T1_mrna
			protein_id	gnl|ncbi|ColletesGigas_000184-T1
3646875	3643497	gene
			locus_tag	ColletesGigas_000185
3646875	3645342	mRNA
3644840	3644563
3644351	3643497
			product	hypothetical protein
			transcript_id	gnl|ncbi|ColletesGigas_000185-T1_mrna
			protein_id	gnl|ncbi|ColletesGigas_000185-T1
3646875	3645342	CDS
3644840	3644563
3644351	3643497
			codon_start	1
			note	BUSCO:EOG091B02LL
			note	COG:S
			note	EggNog:ENOG41032HK
			db_xref	InterPro:IPR007319
			db_xref	InterPro:IPR036322
			db_xref	InterPro:IPR001680
			db_xref	InterPro:IPR015943
			db_xref	InterPro:IPR019775
			db_xref	InterPro:IPR017986
			db_xref	InterPro:IPR020472
			go_function	protein binding|0005515||IEA
			go_component	small-subunit processome|0032040||IEA
			go_process	rRNA processing|0006364||IEA
			product	hypothetical protein
			transcript_id	gnl|ncbi|ColletesGigas_000185-T1_mrna
			protein_id	gnl|ncbi|ColletesGigas_000185-T1
3649655	3650152	gene
			locus_tag	ColletesGigas_000186
3649655	3649677	mRNA
3649777	3649888
3649952	3650152
			product	hypothetical protein
			transcript_id	gnl|ncbi|ColletesGigas_000186-T1_mrna
			protein_id	gnl|ncbi|ColletesGigas_000186-T1
3649655	3649677	CDS
3649777	3649888
3649952	3650152
			codon_start	1
			product	hypothetical protein
			transcript_id	gnl|ncbi|ColletesGigas_000186-T1_mrna
			protein_id	gnl|ncbi|ColletesGigas_000186-T1
3658462	3653231	gene
			locus_tag	ColletesGigas_000187
3658462	3658384	mRNA
3656094	3655962
3655767	3655560
3654922	3654803
3654336	3654094
3653903	3653822
3653469	3653231
			product	hypothetical protein
			transcript_id	gnl|ncbi|ColletesGigas_000187-T1_mrna
			protein_id	gnl|ncbi|ColletesGigas_000187-T1
3658462	3658384	CDS
3656094	3655962
3655767	3655560
3654922	3654803
3654336	3654094
3653903	3653822
3653469	3653231
			codon_start	1
			note	EggNog:ENOG41032DT
			note	COG:K
			db_xref	InterPro:IPR001723
			db_xref	InterPro:IPR035500
			db_xref	InterPro:IPR000536
			product	hypothetical protein
			transcript_id	gnl|ncbi|ColletesGigas_000187-T1_mrna
			protein_id	gnl|ncbi|ColletesGigas_000187-T1
3678721	3679978	gene
			gene	COX18
			locus_tag	ColletesGigas_000188
3678721	3678834	mRNA
3678914	3679051
3679167	3679314
3679393	3679517
3679590	3679700
3679790	3679978
			product	Cytochrome c oxidase assembly protein cox18, mitochondrial
			transcript_id	gnl|ncbi|ColletesGigas_000188-T1_mrna
			protein_id	gnl|ncbi|ColletesGigas_000188-T1
3678721	3678834	CDS
3678914	3679051
3679167	3679314
3679393	3679517
3679590	3679700
3679790	3679978
			codon_start	1
			note	TransMembrane:5 (o15-36i103-121o160-180i192-210o216-233i)
			note	COG:O,U
			note	EggNog:ENOG410VDHZ
			db_xref	InterPro:IPR001708
			db_xref	PFAM:PF02096
			go_component	integral component of membrane|0016021||IEA
			go_function	membrane insertase activity|0032977||IEA
			product	Cytochrome c oxidase assembly protein cox18, mitochondrial
			transcript_id	gnl|ncbi|ColletesGigas_000188-T1_mrna
			protein_id	gnl|ncbi|ColletesGigas_000188-T1
3682195	3682124	gene
			locus_tag	ColletesGigas_000189
3682195	3682124	tRNA
			product	tRNA-Glu
3684843	3706614	gene
			locus_tag	ColletesGigas_000190
3684843	3684908	mRNA
3685069	3685207
3687693	3687883
3690684	3691100
3691284	3691631
3692069	3692240
3692442	3692672
3692881	3693123
3693587	3693817
3693878	3694690
3695334	3695480
3695553	3695912
3696125	3696847
3697197	3697288
3697381	3697529
3697918	3698028
3698256	3698600
3698900	3699114
3700205	3700317
3700441	3700585
3700664	3700764
3701368	3701543
3701712	3701998
3702192	3702399
3702801	3702984
3703166	3703378
3703744	3703869
3704472	3704633
3705111	3705260
3705977	3706208
3706400	3706614
			product	hypothetical protein
			transcript_id	gnl|ncbi|ColletesGigas_000190-T1_mrna
			protein_id	gnl|ncbi|ColletesGigas_000190-T1
3684843	3684908	CDS
3685069	3685207
3687693	3687883
3690684	3691100
3691284	3691631
3692069	3692240
3692442	3692672
3692881	3693123
3693587	3693817
3693878	3694690
3695334	3695480
3695553	3695912
3696125	3696847
3697197	3697288
3697381	3697529
3697918	3698028
3698256	3698600
3698900	3699114
3700205	3700317
3700441	3700585
3700664	3700764
3701368	3701543
3701712	3701998
3702192	3702399
3702801	3702984
3703166	3703378
3703744	3703869
3704472	3704633
3705111	3705260
3705977	3706208
3706400	3706614
			codon_start	1
			note	BUSCO:EOG091B0089
			note	EggNog:ENOG41032WW
			note	CAZy:CBM14
			note	COG:O
			note	SECRETED:SignalP(1-22)
			note	MEROPS:MER0004566
			db_xref	InterPro:IPR001304
			db_xref	InterPro:IPR009003
			db_xref	InterPro:IPR002172
			db_xref	InterPro:IPR038178
			db_xref	InterPro:IPR016186
			db_xref	InterPro:IPR013806
			db_xref	InterPro:IPR036508
			db_xref	InterPro:IPR001190
			db_xref	InterPro:IPR036055
			db_xref	InterPro:IPR043504
			db_xref	InterPro:IPR036772
			db_xref	InterPro:IPR018114
			db_xref	InterPro:IPR023415
			db_xref	InterPro:IPR000001
			db_xref	InterPro:IPR017448
			db_xref	PFAM:PF01607
			db_xref	InterPro:IPR016187
			db_xref	InterPro:IPR002557
			db_xref	InterPro:IPR001254
			db_xref	InterPro:IPR003609
			db_xref	InterPro:IPR033116
			go_function	scavenger receptor activity|0005044||IEA
			go_function	serine-type endopeptidase activity|0004252||IEA
			go_function	chitin binding|0008061||IEA
			go_function	protein binding|0005515||IEA
			go_component	extracellular region|0005576||IEA
			go_component	membrane|0016020||IEA
			go_process	proteolysis|0006508||IEA
			product	hypothetical protein
			transcript_id	gnl|ncbi|ColletesGigas_000190-T1_mrna
			protein_id	gnl|ncbi|ColletesGigas_000190-T1
3737506	3716327	gene
			locus_tag	ColletesGigas_000191
3737506	3737316	mRNA
3734106	3734031
3732000	3731974
3730713	3730447
3725520	3725318
3716854	3716703
3716609	3716537
3716348	3716327
			product	hypothetical protein
			transcript_id	gnl|ncbi|ColletesGigas_000191-T1_mrna
			protein_id	gnl|ncbi|ColletesGigas_000191-T1
3737506	3737316	CDS
3734106	3734031
3732000	3731974
3730713	3730447
3725520	3725318
3716854	3716703
3716609	3716537
3716348	3716327
			codon_start	1
			note	COG:T
			note	EggNog:ENOG410363R
			db_xref	InterPro:IPR019804
			db_xref	InterPro:IPR008937
			db_xref	InterPro:IPR023578
			db_xref	InterPro:IPR036964
			db_xref	InterPro:IPR001895
			go_function	guanyl-nucleotide exchange factor activity|0005085||IEA
			go_process	small GTPase mediated signal transduction|0007264||IEA
			product	hypothetical protein
			transcript_id	gnl|ncbi|ColletesGigas_000191-T1_mrna
			protein_id	gnl|ncbi|ColletesGigas_000191-T1
3744292	3739897	gene
			gene	RASGEF1C
			locus_tag	ColletesGigas_000192
3744292	3744271	mRNA
3742358	3742342
3741940	3741824
3740516	3740403
3740079	3739897
			product	Ras-GEF domain-containing member 1C
			transcript_id	gnl|ncbi|ColletesGigas_000192-T1_mrna
			protein_id	gnl|ncbi|ColletesGigas_000192-T1
3744292	3744271	CDS
3742358	3742342
3741940	3741824
3740516	3740403
3740079	3739897
			codon_start	1
			note	EggNog:ENOG410V5F3
			note	COG:T
			db_xref	InterPro:IPR023578
			db_xref	InterPro:IPR036964
			db_xref	InterPro:IPR008937
			db_xref	InterPro:IPR001895
			go_function	guanyl-nucleotide exchange factor activity|0005085||IEA
			go_process	small GTPase mediated signal transduction|0007264||IEA
			product	Ras-GEF domain-containing member 1C
			transcript_id	gnl|ncbi|ColletesGigas_000192-T1_mrna
			protein_id	gnl|ncbi|ColletesGigas_000192-T1
3760606	3752217	gene
			locus_tag	ColletesGigas_000193
3760606	3760562	mRNA
3757006	3756797
3755737	3755477
3752330	3752217
			product	hypothetical protein
			transcript_id	gnl|ncbi|ColletesGigas_000193-T1_mrna
			protein_id	gnl|ncbi|ColletesGigas_000193-T1
3760606	3760562	CDS
3757006	3756797
3755737	3755477
3752330	3752217
			codon_start	1
			note	COG:T
			note	EggNog:ENOG410363R
			db_xref	InterPro:IPR000651
			db_xref	InterPro:IPR008937
			db_xref	InterPro:IPR023578
			go_function	guanyl-nucleotide exchange factor activity|0005085||IEA
			go_process	small GTPase mediated signal transduction|0007264||IEA
			product	hypothetical protein
			transcript_id	gnl|ncbi|ColletesGigas_000193-T1_mrna
			protein_id	gnl|ncbi|ColletesGigas_000193-T1
3775669	3764557	gene
			locus_tag	ColletesGigas_000194
3775669	3775499	mRNA
3773519	3773385
3766388	3766357
3765287	3765278
3764649	3764557
			product	hypothetical protein
			transcript_id	gnl|ncbi|ColletesGigas_000194-T1_mrna
			protein_id	gnl|ncbi|ColletesGigas_000194-T1
3775669	3775499	CDS
3773519	3773385
3766388	3766357
3765287	3765278
3764649	3764557
			codon_start	1
			note	COG:T
			note	EggNog:ENOG410363R
			product	hypothetical protein
			transcript_id	gnl|ncbi|ColletesGigas_000194-T1_mrna
			protein_id	gnl|ncbi|ColletesGigas_000194-T1
3804060	3803445	gene
			locus_tag	ColletesGigas_000195
3804060	3803754	mRNA
3803563	3803445
			product	hypothetical protein
			transcript_id	gnl|ncbi|ColletesGigas_000195-T1_mrna
			protein_id	gnl|ncbi|ColletesGigas_000195-T1
3804060	3803754	CDS
3803563	3803445
			codon_start	1
			product	hypothetical protein
			transcript_id	gnl|ncbi|ColletesGigas_000195-T1_mrna
			protein_id	gnl|ncbi|ColletesGigas_000195-T1
3815162	3810426	gene
			locus_tag	ColletesGigas_000196
3815162	3815061	mRNA
3814060	3814051
3813207	3813198
3812470	3812326
3810605	3810426
			product	hypothetical protein
			transcript_id	gnl|ncbi|ColletesGigas_000196-T1_mrna
			protein_id	gnl|ncbi|ColletesGigas_000196-T1
3815162	3815061	CDS
3814060	3814051
3813207	3813198
3812470	3812326
3810605	3810426
			codon_start	1
			product	hypothetical protein
			transcript_id	gnl|ncbi|ColletesGigas_000196-T1_mrna
			protein_id	gnl|ncbi|ColletesGigas_000196-T1
3867812	3865563	gene
			locus_tag	ColletesGigas_000197
3867812	3867696	mRNA
3865778	3865563
			product	hypothetical protein
			transcript_id	gnl|ncbi|ColletesGigas_000197-T1_mrna
			protein_id	gnl|ncbi|ColletesGigas_000197-T1
3867812	3867696	CDS
3865778	3865563
			codon_start	1
			product	hypothetical protein
			transcript_id	gnl|ncbi|ColletesGigas_000197-T1_mrna
			protein_id	gnl|ncbi|ColletesGigas_000197-T1
3871048	3868622	gene
			locus_tag	ColletesGigas_000198
3871048	3870919	mRNA
3868755	3868622
			product	hypothetical protein
			transcript_id	gnl|ncbi|ColletesGigas_000198-T1_mrna
			protein_id	gnl|ncbi|ColletesGigas_000198-T1
3871048	3870919	CDS
3868755	3868622
			codon_start	1
			product	hypothetical protein
			transcript_id	gnl|ncbi|ColletesGigas_000198-T1_mrna
			protein_id	gnl|ncbi|ColletesGigas_000198-T1
3879148	3877452	gene
			locus_tag	ColletesGigas_000199
3879148	3878846	mRNA
3878403	3878320
3877475	3877452
			product	hypothetical protein
			transcript_id	gnl|ncbi|ColletesGigas_000199-T1_mrna
			protein_id	gnl|ncbi|ColletesGigas_000199-T1
3879148	3878846	CDS
3878403	3878320
3877475	3877452
			codon_start	1
			product	hypothetical protein
			transcript_id	gnl|ncbi|ColletesGigas_000199-T1_mrna
			protein_id	gnl|ncbi|ColletesGigas_000199-T1
3996631	3996999	gene
			locus_tag	ColletesGigas_000200
3996631	3996999	mRNA
			product	hypothetical protein
			transcript_id	gnl|ncbi|ColletesGigas_000200-T1_mrna
			protein_id	gnl|ncbi|ColletesGigas_000200-T1
3996631	3996999	CDS
			codon_start	1
			product	hypothetical protein
			transcript_id	gnl|ncbi|ColletesGigas_000200-T1_mrna
			protein_id	gnl|ncbi|ColletesGigas_000200-T1
4011390	4016100	gene
			locus_tag	ColletesGigas_000201
4011390	4011591	mRNA
4013507	4013656
4015886	4016100
			product	hypothetical protein
			transcript_id	gnl|ncbi|ColletesGigas_000201-T1_mrna
			protein_id	gnl|ncbi|ColletesGigas_000201-T1
4011390	4011591	CDS
4013507	4013656
4015886	4016100
			codon_start	1
			product	hypothetical protein
			transcript_id	gnl|ncbi|ColletesGigas_000201-T1_mrna
			protein_id	gnl|ncbi|ColletesGigas_000201-T1
4017976	4020376	gene
			locus_tag	ColletesGigas_000202
4017976	4018134	mRNA
4020116	4020376
			product	hypothetical protein
			transcript_id	gnl|ncbi|ColletesGigas_000202-T1_mrna
			protein_id	gnl|ncbi|ColletesGigas_000202-T1
4017976	4018134	CDS
4020116	4020376
			codon_start	1
			product	hypothetical protein
			transcript_id	gnl|ncbi|ColletesGigas_000202-T1_mrna
			protein_id	gnl|ncbi|ColletesGigas_000202-T1
4040313	4031020	gene
			locus_tag	ColletesGigas_000203
4040313	4040244	mRNA
4037414	4037371
4036520	4036464
4032066	4032001
4031094	4031020
			product	hypothetical protein
			transcript_id	gnl|ncbi|ColletesGigas_000203-T1_mrna
			protein_id	gnl|ncbi|ColletesGigas_000203-T1
4040313	4040244	CDS
4037414	4037371
4036520	4036464
4032066	4032001
4031094	4031020
			codon_start	1
			product	hypothetical protein
			transcript_id	gnl|ncbi|ColletesGigas_000203-T1_mrna
			protein_id	gnl|ncbi|ColletesGigas_000203-T1
4054658	4056698	gene
			locus_tag	ColletesGigas_000204
4054658	4054967	mRNA
4056427	4056698
			product	hypothetical protein
			transcript_id	gnl|ncbi|ColletesGigas_000204-T1_mrna
			protein_id	gnl|ncbi|ColletesGigas_000204-T1
4054658	4054967	CDS
4056427	4056698
			codon_start	1
			product	hypothetical protein
			transcript_id	gnl|ncbi|ColletesGigas_000204-T1_mrna
			protein_id	gnl|ncbi|ColletesGigas_000204-T1
4056960	4058525	gene
			locus_tag	ColletesGigas_000205
4056960	4056989	mRNA
4057135	4057181
4057594	4057645
4058315	4058444
4058488	4058525
			product	hypothetical protein
			transcript_id	gnl|ncbi|ColletesGigas_000205-T1_mrna
			protein_id	gnl|ncbi|ColletesGigas_000205-T1
4056960	4056989	CDS
4057135	4057181
4057594	4057645
4058315	4058444
4058488	4058525
			codon_start	1
			product	hypothetical protein
			transcript_id	gnl|ncbi|ColletesGigas_000205-T1_mrna
			protein_id	gnl|ncbi|ColletesGigas_000205-T1
4059927	4061214	gene
			locus_tag	ColletesGigas_000206
4059927	4059938	mRNA
4061014	4061214
			product	hypothetical protein
			transcript_id	gnl|ncbi|ColletesGigas_000206-T1_mrna
			protein_id	gnl|ncbi|ColletesGigas_000206-T1
4059927	4059938	CDS
4061014	4061214
			codon_start	1
			product	hypothetical protein
			transcript_id	gnl|ncbi|ColletesGigas_000206-T1_mrna
			protein_id	gnl|ncbi|ColletesGigas_000206-T1
4067968	4062203	gene
			locus_tag	ColletesGigas_000207
4067968	4067736	mRNA
4066042	4065625
4064132	4063954
4062425	4062203
			product	hypothetical protein
			transcript_id	gnl|ncbi|ColletesGigas_000207-T1_mrna
			protein_id	gnl|ncbi|ColletesGigas_000207-T1
4067968	4067736	CDS
4066042	4065625
4064132	4063954
4062425	4062203
			codon_start	1
			note	EggNog:ENOG4103HZ3
			product	hypothetical protein
			transcript_id	gnl|ncbi|ColletesGigas_000207-T1_mrna
			protein_id	gnl|ncbi|ColletesGigas_000207-T1
4190160	4187002	gene
			locus_tag	ColletesGigas_000208
4190160	4187002	mRNA
			product	hypothetical protein
			transcript_id	gnl|ncbi|ColletesGigas_000208-T1_mrna
			protein_id	gnl|ncbi|ColletesGigas_000208-T1
4190160	4187002	CDS
			codon_start	1
			note	EggNog:ENOG410VS5Q
			product	hypothetical protein
			transcript_id	gnl|ncbi|ColletesGigas_000208-T1_mrna
			protein_id	gnl|ncbi|ColletesGigas_000208-T1
4219515	4219886	gene
			locus_tag	ColletesGigas_000209
4219515	4219886	mRNA
			product	hypothetical protein
			transcript_id	gnl|ncbi|ColletesGigas_000209-T1_mrna
			protein_id	gnl|ncbi|ColletesGigas_000209-T1
4219515	4219886	CDS
			codon_start	1
			product	hypothetical protein
			transcript_id	gnl|ncbi|ColletesGigas_000209-T1_mrna
			protein_id	gnl|ncbi|ColletesGigas_000209-T1
4254165	>4254371	gene
			locus_tag	ColletesGigas_000210
4254165	>4254371	mRNA
			product	hypothetical protein
			transcript_id	gnl|ncbi|ColletesGigas_000210-T1_mrna
			protein_id	gnl|ncbi|ColletesGigas_000210-T1
4254165	>4254371	CDS
			codon_start	1
			product	hypothetical protein
			transcript_id	gnl|ncbi|ColletesGigas_000210-T1_mrna
			protein_id	gnl|ncbi|ColletesGigas_000210-T1
<4258166	4258854	gene
			locus_tag	ColletesGigas_000211
<4258166	4258854	mRNA
			product	hypothetical protein
			transcript_id	gnl|ncbi|ColletesGigas_000211-T1_mrna
			protein_id	gnl|ncbi|ColletesGigas_000211-T1
<4258166	4258854	CDS
			codon_start	3
			product	hypothetical protein
			transcript_id	gnl|ncbi|ColletesGigas_000211-T1_mrna
			protein_id	gnl|ncbi|ColletesGigas_000211-T1
4299961	4299599	gene
			locus_tag	ColletesGigas_000212
4299961	4299599	mRNA
			product	hypothetical protein
			transcript_id	gnl|ncbi|ColletesGigas_000212-T1_mrna
			protein_id	gnl|ncbi|ColletesGigas_000212-T1
4299961	4299599	CDS
			codon_start	1
			product	hypothetical protein
			transcript_id	gnl|ncbi|ColletesGigas_000212-T1_mrna
			protein_id	gnl|ncbi|ColletesGigas_000212-T1
4310414	4302517	gene
			locus_tag	ColletesGigas_000213
4310414	4310348	mRNA
4306291	4306133
4304793	4304703
4302784	4302517
			product	hypothetical protein
			transcript_id	gnl|ncbi|ColletesGigas_000213-T1_mrna
			protein_id	gnl|ncbi|ColletesGigas_000213-T1
4310414	4310348	CDS
4306291	4306133
4304793	4304703
4302784	4302517
			codon_start	1
			product	hypothetical protein
			transcript_id	gnl|ncbi|ColletesGigas_000213-T1_mrna
			protein_id	gnl|ncbi|ColletesGigas_000213-T1
4311405	4310420	gene
			locus_tag	ColletesGigas_000214
4311405	4311340	mRNA
4310557	4310420
			product	hypothetical protein
			transcript_id	gnl|ncbi|ColletesGigas_000214-T1_mrna
			protein_id	gnl|ncbi|ColletesGigas_000214-T1
4311405	4311340	CDS
4310557	4310420
			codon_start	1
			note	EggNog:ENOG4103ARE
			product	hypothetical protein
			transcript_id	gnl|ncbi|ColletesGigas_000214-T1_mrna
			protein_id	gnl|ncbi|ColletesGigas_000214-T1
4329393	4329016	gene
			locus_tag	ColletesGigas_000215
4329393	4329304	mRNA
4329147	4329016
			product	hypothetical protein
			transcript_id	gnl|ncbi|ColletesGigas_000215-T1_mrna
			protein_id	gnl|ncbi|ColletesGigas_000215-T1
4329393	4329304	CDS
4329147	4329016
			codon_start	1
			product	hypothetical protein
			transcript_id	gnl|ncbi|ColletesGigas_000215-T1_mrna
			protein_id	gnl|ncbi|ColletesGigas_000215-T1
4344950	4348952	gene
			locus_tag	ColletesGigas_000216
4344950	4345033	mRNA
4347683	4347823
4348806	4348952
			product	hypothetical protein
			transcript_id	gnl|ncbi|ColletesGigas_000216-T1_mrna
			protein_id	gnl|ncbi|ColletesGigas_000216-T1
4344950	4345033	CDS
4347683	4347823
4348806	4348952
			codon_start	1
			product	hypothetical protein
			transcript_id	gnl|ncbi|ColletesGigas_000216-T1_mrna
			protein_id	gnl|ncbi|ColletesGigas_000216-T1
4349333	4355358	gene
			locus_tag	ColletesGigas_000217
4349333	4349462	mRNA
4350316	4350364
4350765	4351008
4351982	4352366
4354591	4354771
4354796	4354856
4354888	4355102
4355259	4355358
			product	hypothetical protein
			transcript_id	gnl|ncbi|ColletesGigas_000217-T1_mrna
			protein_id	gnl|ncbi|ColletesGigas_000217-T1
4349333	4349462	CDS
4350316	4350364
4350765	4351008
4351982	4352366
4354591	4354771
4354796	4354856
4354888	4355102
4355259	4355358
			codon_start	1
			product	hypothetical protein
			transcript_id	gnl|ncbi|ColletesGigas_000217-T1_mrna
			protein_id	gnl|ncbi|ColletesGigas_000217-T1
4359201	4361921	gene
			locus_tag	ColletesGigas_000218
4359201	4359418	mRNA
4359770	4359935
4361787	4361921
			product	hypothetical protein
			transcript_id	gnl|ncbi|ColletesGigas_000218-T1_mrna
			protein_id	gnl|ncbi|ColletesGigas_000218-T1
4359201	4359418	CDS
4359770	4359935
4361787	4361921
			codon_start	1
			product	hypothetical protein
			transcript_id	gnl|ncbi|ColletesGigas_000218-T1_mrna
			protein_id	gnl|ncbi|ColletesGigas_000218-T1
4375681	4376050	gene
			locus_tag	ColletesGigas_000219
4375681	4375882	mRNA
4375920	4376050
			product	hypothetical protein
			transcript_id	gnl|ncbi|ColletesGigas_000219-T1_mrna
			protein_id	gnl|ncbi|ColletesGigas_000219-T1
4375681	4375882	CDS
4375920	4376050
			codon_start	1
			product	hypothetical protein
			transcript_id	gnl|ncbi|ColletesGigas_000219-T1_mrna
			protein_id	gnl|ncbi|ColletesGigas_000219-T1
4376061	4376558	gene
			locus_tag	ColletesGigas_000220
4376061	4376558	mRNA
			product	hypothetical protein
			transcript_id	gnl|ncbi|ColletesGigas_000220-T1_mrna
			protein_id	gnl|ncbi|ColletesGigas_000220-T1
4376061	4376558	CDS
			codon_start	1
			product	hypothetical protein
			transcript_id	gnl|ncbi|ColletesGigas_000220-T1_mrna
			protein_id	gnl|ncbi|ColletesGigas_000220-T1
4383873	4379994	gene
			locus_tag	ColletesGigas_000221
4383873	4383575	mRNA
4383180	4383162
4380371	4379994
			product	hypothetical protein
			transcript_id	gnl|ncbi|ColletesGigas_000221-T1_mrna
			protein_id	gnl|ncbi|ColletesGigas_000221-T1
4383873	4383575	CDS
4383180	4383162
4380371	4379994
			codon_start	1
			product	hypothetical protein
			transcript_id	gnl|ncbi|ColletesGigas_000221-T1_mrna
			protein_id	gnl|ncbi|ColletesGigas_000221-T1
4424964	4415617	gene
			locus_tag	ColletesGigas_000222
4424964	4424893	mRNA
4424719	4424507
4424418	4424066
4423980	4423519
4423432	4423140
4423066	4422763
4422680	4422449
4422366	4422062
4421987	4421803
4421721	4421510
4421435	4421204
4421131	4420817
4420581	4420264
4418848	4418732
4417536	4417375
4416353	4416027
4415937	4415751
4415659	4415617
			product	hypothetical protein
			transcript_id	gnl|ncbi|ColletesGigas_000222-T1_mrna
			protein_id	gnl|ncbi|ColletesGigas_000222-T1
4424964	4424893	CDS
4424719	4424507
4424418	4424066
4423980	4423519
4423432	4423140
4423066	4422763
4422680	4422449
4422366	4422062
4421987	4421803
4421721	4421510
4421435	4421204
4421131	4420817
4420581	4420264
4418848	4418732
4417536	4417375
4416353	4416027
4415937	4415751
4415659	4415617
			codon_start	1
			note	COG:T
			note	BUSCO:EOG091B01HO
			note	EggNog:ENOG41034SF
			db_xref	InterPro:IPR019804
			db_xref	InterPro:IPR000651
			db_xref	InterPro:IPR023578
			db_xref	InterPro:IPR008937
			db_xref	InterPro:IPR036034
			db_xref	InterPro:IPR000159
			db_xref	InterPro:IPR029071
			db_xref	InterPro:IPR000595
			db_xref	InterPro:IPR014710
			db_xref	InterPro:IPR036964
			db_xref	InterPro:IPR018490
			db_xref	InterPro:IPR001478
			db_xref	InterPro:IPR001895
			go_process	small GTPase mediated signal transduction|0007264||IEA
			go_process	signal transduction|0007165||IEA
			go_function	guanyl-nucleotide exchange factor activity|0005085||IEA
			go_function	protein binding|0005515||IEA
			product	hypothetical protein
			transcript_id	gnl|ncbi|ColletesGigas_000222-T1_mrna
			protein_id	gnl|ncbi|ColletesGigas_000222-T1
4447048	4446667	gene
			locus_tag	ColletesGigas_000223
4447048	4447036	mRNA
4446953	4446667
			product	hypothetical protein
			transcript_id	gnl|ncbi|ColletesGigas_000223-T1_mrna
			protein_id	gnl|ncbi|ColletesGigas_000223-T1
4447048	4447036	CDS
4446953	4446667
			codon_start	1
			product	hypothetical protein
			transcript_id	gnl|ncbi|ColletesGigas_000223-T1_mrna
			protein_id	gnl|ncbi|ColletesGigas_000223-T1
<4490103	4489857	gene
			locus_tag	ColletesGigas_000224
<4490103	4489857	mRNA
			product	hypothetical protein
			transcript_id	gnl|ncbi|ColletesGigas_000224-T1_mrna
			protein_id	gnl|ncbi|ColletesGigas_000224-T1
<4490103	4489857	CDS
			codon_start	2
			product	hypothetical protein
			transcript_id	gnl|ncbi|ColletesGigas_000224-T1_mrna
			protein_id	gnl|ncbi|ColletesGigas_000224-T1
<4494777	>4494940	gene
			locus_tag	ColletesGigas_000225
<4494777	>4494940	mRNA
			product	hypothetical protein
			transcript_id	gnl|ncbi|ColletesGigas_000225-T1_mrna
			protein_id	gnl|ncbi|ColletesGigas_000225-T1
<4494777	>4494940	CDS
			codon_start	1
			product	hypothetical protein
			transcript_id	gnl|ncbi|ColletesGigas_000225-T1_mrna
			protein_id	gnl|ncbi|ColletesGigas_000225-T1
4597599	4598919	gene
			locus_tag	ColletesGigas_000226
4597599	4597925	mRNA
4598599	4598919
			product	hypothetical protein
			transcript_id	gnl|ncbi|ColletesGigas_000226-T1_mrna
			protein_id	gnl|ncbi|ColletesGigas_000226-T1
4597599	4597925	CDS
4598599	4598919
			codon_start	1
			product	hypothetical protein
			transcript_id	gnl|ncbi|ColletesGigas_000226-T1_mrna
			protein_id	gnl|ncbi|ColletesGigas_000226-T1
4642310	4641318	gene
			locus_tag	ColletesGigas_000227
4642310	4642195	mRNA
4642121	4641906
4641549	4641318
			product	hypothetical protein
			transcript_id	gnl|ncbi|ColletesGigas_000227-T1_mrna
			protein_id	gnl|ncbi|ColletesGigas_000227-T1
4642310	4642195	CDS
4642121	4641906
4641549	4641318
			codon_start	1
			product	hypothetical protein
			transcript_id	gnl|ncbi|ColletesGigas_000227-T1_mrna
			protein_id	gnl|ncbi|ColletesGigas_000227-T1
4671282	4668942	gene
			locus_tag	ColletesGigas_000228
4671282	4671204	mRNA
4670888	4670610
4670533	4670358
4670286	4670061
4669986	4669700
4669636	4669508
4669443	4669382
4669304	4669082
4669007	4668942
			product	hypothetical protein
			transcript_id	gnl|ncbi|ColletesGigas_000228-T1_mrna
			protein_id	gnl|ncbi|ColletesGigas_000228-T1
4671282	4671204	CDS
4670888	4670610
4670533	4670358
4670286	4670061
4669986	4669700
4669636	4669508
4669443	4669382
4669304	4669082
4669007	4668942
			codon_start	1
			note	EggNog:ENOG410328J
			note	BUSCO:EOG091B07SV
			note	COG:Z
			note	MEROPS:MER0064621
			db_xref	InterPro:IPR001394
			db_xref	InterPro:IPR038765
			db_xref	InterPro:IPR033809
			db_xref	InterPro:IPR028889
			db_xref	InterPro:IPR013083
			db_xref	InterPro:IPR001607
			go_function	thiol-dependent ubiquitin-specific protease activity|0004843||IEA
			go_function	zinc ion binding|0008270||IEA
			go_process	spliceosomal complex assembly|0000245||IEA
			go_process	protein deubiquitination|0016579||IEA
			go_process	mRNA processing|0006397||IEA
			product	hypothetical protein
			transcript_id	gnl|ncbi|ColletesGigas_000228-T1_mrna
			protein_id	gnl|ncbi|ColletesGigas_000228-T1
4672253	4674992	gene
			locus_tag	ColletesGigas_000229
4672253	4672393	mRNA
4672649	4673083
4673190	4673441
4673553	4674992
			product	hypothetical protein
			transcript_id	gnl|ncbi|ColletesGigas_000229-T1_mrna
			protein_id	gnl|ncbi|ColletesGigas_000229-T1
4672253	4672393	CDS
4672649	4673083
4673190	4673441
4673553	4674992
			codon_start	1
			note	EggNog:ENOG410359I
			note	COG:K
			note	BUSCO:EOG091B03Q4
			db_xref	InterPro:IPR012934
			db_xref	InterPro:IPR036236
			db_xref	InterPro:IPR013087
			go_component	nucleus|0005634||IEA
			go_function	zinc ion binding|0008270||IEA
			product	hypothetical protein
			transcript_id	gnl|ncbi|ColletesGigas_000229-T1_mrna
			protein_id	gnl|ncbi|ColletesGigas_000229-T1
4690177	4680286	gene
			locus_tag	ColletesGigas_000230
4690177	4689842	mRNA
4686508	4686360
4686093	4685895
4685314	4685149
4684968	4684740
4683636	4683592
4683263	4683181
4682180	4681852
4681748	4681348
4680716	4680620
4680387	4680286
			product	hypothetical protein
			transcript_id	gnl|ncbi|ColletesGigas_000230-T1_mrna
			protein_id	gnl|ncbi|ColletesGigas_000230-T1
4690177	4689842	CDS
4686508	4686360
4686093	4685895
4685314	4685149
4684968	4684740
4683636	4683592
4683263	4683181
4682180	4681852
4681748	4681348
4680716	4680620
4680387	4680286
			codon_start	1
			note	TransMembrane:3 (o617-643i655-673o693-709i)
			note	BUSCO:EOG091B07K5
			note	EggNog:ENOG41033IY
			note	COG:S
			db_xref	InterPro:IPR023231
			db_xref	InterPro:IPR007967
			db_xref	InterPro:IPR019394
			product	hypothetical protein
			transcript_id	gnl|ncbi|ColletesGigas_000230-T1_mrna
			protein_id	gnl|ncbi|ColletesGigas_000230-T1
4691527	4695117	gene
			locus_tag	ColletesGigas_000231
4691527	4691718	mRNA
4692115	4692347
4693149	4693313
4693739	4693965
4694070	4694228
4694587	4694751
4694966	4695117
			product	hypothetical protein
			transcript_id	gnl|ncbi|ColletesGigas_000231-T1_mrna
			protein_id	gnl|ncbi|ColletesGigas_000231-T1
4691527	4691718	CDS
4692115	4692347
4693149	4693313
4693739	4693965
4694070	4694228
4694587	4694751
4694966	4695117
			codon_start	1
			note	COG:S
			note	EggNog:ENOG41038N0
			db_xref	InterPro:IPR036047
			db_xref	InterPro:IPR001810
			db_xref	InterPro:IPR032675
			go_function	protein binding|0005515||IEA
			product	hypothetical protein
			transcript_id	gnl|ncbi|ColletesGigas_000231-T1_mrna
			protein_id	gnl|ncbi|ColletesGigas_000231-T1
4701667	4697644	gene
			locus_tag	ColletesGigas_000232
4701667	4701543	mRNA
4701373	4700975
4698160	4697644
			product	hypothetical protein
			transcript_id	gnl|ncbi|ColletesGigas_000232-T1_mrna
			protein_id	gnl|ncbi|ColletesGigas_000232-T1
4701667	4701543	CDS
4701373	4700975
4698160	4697644
			codon_start	1
			note	EggNog:ENOG410V4DW
			note	COG:K
			db_xref	InterPro:IPR036236
			db_xref	InterPro:IPR013087
			product	hypothetical protein
			transcript_id	gnl|ncbi|ColletesGigas_000232-T1_mrna
			protein_id	gnl|ncbi|ColletesGigas_000232-T1
4702994	4701974	gene
			locus_tag	ColletesGigas_000233
4702994	4702963	mRNA
4702901	4701974
			product	hypothetical protein
			transcript_id	gnl|ncbi|ColletesGigas_000233-T1_mrna
			protein_id	gnl|ncbi|ColletesGigas_000233-T1
4702994	4702963	CDS
4702901	4701974
			codon_start	1
			note	EggNog:ENOG41KOG1721
			note	COG:S
			db_xref	InterPro:IPR036236
			db_xref	InterPro:IPR013087
			product	hypothetical protein
			transcript_id	gnl|ncbi|ColletesGigas_000233-T1_mrna
			protein_id	gnl|ncbi|ColletesGigas_000233-T1
4705819	4704629	gene
			locus_tag	ColletesGigas_000234
4705819	4704629	mRNA
			product	hypothetical protein
			transcript_id	gnl|ncbi|ColletesGigas_000234-T1_mrna
			protein_id	gnl|ncbi|ColletesGigas_000234-T1
4705819	4704629	CDS
			codon_start	1
			note	EggNog:ENOG410V4DW
			note	COG:K
			db_xref	InterPro:IPR036236
			db_xref	InterPro:IPR013087
			product	hypothetical protein
			transcript_id	gnl|ncbi|ColletesGigas_000234-T1_mrna
			protein_id	gnl|ncbi|ColletesGigas_000234-T1
4714326	4706985	gene
			locus_tag	ColletesGigas_000235
4714326	4714304	mRNA
4714236	4713265
4712739	4711183
4708026	4706985
			product	hypothetical protein
			transcript_id	gnl|ncbi|ColletesGigas_000235-T1_mrna
			protein_id	gnl|ncbi|ColletesGigas_000235-T1
4714326	4714304	CDS
4714236	4713265
4712739	4711183
4708026	4706985
			codon_start	1
			note	COG:K
			note	EggNog:ENOG4103GKK
			db_xref	InterPro:IPR036236
			db_xref	InterPro:IPR013087
			product	hypothetical protein
			transcript_id	gnl|ncbi|ColletesGigas_000235-T1_mrna
			protein_id	gnl|ncbi|ColletesGigas_000235-T1
4717264	4715996	gene
			locus_tag	ColletesGigas_000236
4717264	4715996	mRNA
			product	hypothetical protein
			transcript_id	gnl|ncbi|ColletesGigas_000236-T1_mrna
			protein_id	gnl|ncbi|ColletesGigas_000236-T1
4717264	4715996	CDS
			codon_start	1
			note	EggNog:ENOG4103GJI
			note	COG:K
			db_xref	InterPro:IPR036236
			db_xref	InterPro:IPR013087
			product	hypothetical protein
			transcript_id	gnl|ncbi|ColletesGigas_000236-T1_mrna
			protein_id	gnl|ncbi|ColletesGigas_000236-T1
4719899	4718025	gene
			locus_tag	ColletesGigas_000237
4719899	4718025	mRNA
			product	hypothetical protein
			transcript_id	gnl|ncbi|ColletesGigas_000237-T1_mrna
			protein_id	gnl|ncbi|ColletesGigas_000237-T1
4719899	4718025	CDS
			codon_start	1
			note	EggNog:ENOG4103GFP
			note	COG:K
			db_xref	InterPro:IPR036236
			db_xref	InterPro:IPR013087
			product	hypothetical protein
			transcript_id	gnl|ncbi|ColletesGigas_000237-T1_mrna
			protein_id	gnl|ncbi|ColletesGigas_000237-T1
4733503	4721432	gene
			locus_tag	ColletesGigas_000238
4733503	4733499	mRNA
4732475	4731258
4730058	4728922
4727001	4726042
4724662	4724266
4724054	4723441
4722647	4721432
			product	hypothetical protein
			transcript_id	gnl|ncbi|ColletesGigas_000238-T1_mrna
			protein_id	gnl|ncbi|ColletesGigas_000238-T1
4733503	4733499	CDS
4732475	4731258
4730058	4728922
4727001	4726042
4724662	4724266
4724054	4723441
4722647	4721432
			codon_start	1
			note	EggNog:ENOG4103GFP
			note	COG:K
			db_xref	InterPro:IPR036236
			db_xref	InterPro:IPR013087
			product	hypothetical protein
			transcript_id	gnl|ncbi|ColletesGigas_000238-T1_mrna
			protein_id	gnl|ncbi|ColletesGigas_000238-T1
4735917	4733690	gene
			locus_tag	ColletesGigas_000239
4735917	4735909	mRNA
4735635	4735535
4735298	4733690
			product	hypothetical protein
			transcript_id	gnl|ncbi|ColletesGigas_000239-T1_mrna
			protein_id	gnl|ncbi|ColletesGigas_000239-T1
4735917	4735909	CDS
4735635	4735535
4735298	4733690
			codon_start	1
			note	COG:K
			note	EggNog:ENOG410369I
			db_xref	InterPro:IPR036236
			db_xref	InterPro:IPR013087
			product	hypothetical protein
			transcript_id	gnl|ncbi|ColletesGigas_000239-T1_mrna
			protein_id	gnl|ncbi|ColletesGigas_000239-T1
4737574	4736153	gene
			locus_tag	ColletesGigas_000240
4737574	4736153	mRNA
			product	hypothetical protein
			transcript_id	gnl|ncbi|ColletesGigas_000240-T1_mrna
			protein_id	gnl|ncbi|ColletesGigas_000240-T1
4737574	4736153	CDS
			codon_start	1
			note	COG:K
			note	EggNog:ENOG410369I
			db_xref	InterPro:IPR036236
			db_xref	InterPro:IPR013087
			product	hypothetical protein
			transcript_id	gnl|ncbi|ColletesGigas_000240-T1_mrna
			protein_id	gnl|ncbi|ColletesGigas_000240-T1
4740257	4738554	gene
			locus_tag	ColletesGigas_000241
4740257	4738554	mRNA
			product	hypothetical protein
			transcript_id	gnl|ncbi|ColletesGigas_000241-T1_mrna
			protein_id	gnl|ncbi|ColletesGigas_000241-T1
4740257	4738554	CDS
			codon_start	1
			note	COG:K
			note	EggNog:ENOG410369I
			db_xref	InterPro:IPR036236
			db_xref	InterPro:IPR013087
			product	hypothetical protein
			transcript_id	gnl|ncbi|ColletesGigas_000241-T1_mrna
			protein_id	gnl|ncbi|ColletesGigas_000241-T1
4742443	4740842	gene
			locus_tag	ColletesGigas_000242
4742443	4740842	mRNA
			product	hypothetical protein
			transcript_id	gnl|ncbi|ColletesGigas_000242-T1_mrna
			protein_id	gnl|ncbi|ColletesGigas_000242-T1
4742443	4740842	CDS
			codon_start	1
			note	COG:K
			note	EggNog:ENOG410369I
			db_xref	InterPro:IPR036236
			db_xref	InterPro:IPR013087
			product	hypothetical protein
			transcript_id	gnl|ncbi|ColletesGigas_000242-T1_mrna
			protein_id	gnl|ncbi|ColletesGigas_000242-T1
4745828	4744257	gene
			locus_tag	ColletesGigas_000243
4745828	4744257	mRNA
			product	hypothetical protein
			transcript_id	gnl|ncbi|ColletesGigas_000243-T1_mrna
			protein_id	gnl|ncbi|ColletesGigas_000243-T1
4745828	4744257	CDS
			codon_start	1
			note	COG:K
			note	EggNog:ENOG410369I
			db_xref	InterPro:IPR022755
			db_xref	InterPro:IPR036236
			db_xref	InterPro:IPR013087
			product	hypothetical protein
			transcript_id	gnl|ncbi|ColletesGigas_000243-T1_mrna
			protein_id	gnl|ncbi|ColletesGigas_000243-T1
4753188	4747232	gene
			locus_tag	ColletesGigas_000244
4753188	4751874	mRNA
4751105	4749704
4748771	4747232
			product	hypothetical protein
			transcript_id	gnl|ncbi|ColletesGigas_000244-T1_mrna
			protein_id	gnl|ncbi|ColletesGigas_000244-T1
4753188	4751874	CDS
4751105	4749704
4748771	4747232
			codon_start	1
			note	COG:K
			note	EggNog:ENOG410369I
			db_xref	InterPro:IPR036236
			db_xref	InterPro:IPR013087
			product	hypothetical protein
			transcript_id	gnl|ncbi|ColletesGigas_000244-T1_mrna
			protein_id	gnl|ncbi|ColletesGigas_000244-T1
4756111	4754543	gene
			locus_tag	ColletesGigas_000245
4756111	4754543	mRNA
			product	hypothetical protein
			transcript_id	gnl|ncbi|ColletesGigas_000245-T1_mrna
			protein_id	gnl|ncbi|ColletesGigas_000245-T1
4756111	4754543	CDS
			codon_start	1
			note	EggNog:ENOG4103GFP
			note	COG:K
			db_xref	InterPro:IPR036236
			db_xref	InterPro:IPR013087
			product	hypothetical protein
			transcript_id	gnl|ncbi|ColletesGigas_000245-T1_mrna
			protein_id	gnl|ncbi|ColletesGigas_000245-T1
4763136	4758502	gene
			locus_tag	ColletesGigas_000246
4763136	4758502	mRNA
			product	hypothetical protein
			transcript_id	gnl|ncbi|ColletesGigas_000246-T1_mrna
			protein_id	gnl|ncbi|ColletesGigas_000246-T1
4763136	4758502	CDS
			codon_start	1
			note	COG:K
			note	EggNog:ENOG410369I
			db_xref	InterPro:IPR036236
			db_xref	InterPro:IPR013087
			product	hypothetical protein
			transcript_id	gnl|ncbi|ColletesGigas_000246-T1_mrna
			protein_id	gnl|ncbi|ColletesGigas_000246-T1
4765638	4764100	gene
			locus_tag	ColletesGigas_000247
4765638	4764100	mRNA
			product	hypothetical protein
			transcript_id	gnl|ncbi|ColletesGigas_000247-T1_mrna
			protein_id	gnl|ncbi|ColletesGigas_000247-T1
4765638	4764100	CDS
			codon_start	1
			note	COG:K
			note	EggNog:ENOG410369I
			db_xref	InterPro:IPR036236
			db_xref	InterPro:IPR013087
			product	hypothetical protein
			transcript_id	gnl|ncbi|ColletesGigas_000247-T1_mrna
			protein_id	gnl|ncbi|ColletesGigas_000247-T1
4780236	4767395	gene
			locus_tag	ColletesGigas_000248
4780236	4780233	mRNA
4780030	4779990
4779840	4779815
4779510	4779454
4778955	4777786
4773828	4772737
4770684	4769386
4768439	4767395
			product	hypothetical protein
			transcript_id	gnl|ncbi|ColletesGigas_000248-T1_mrna
			protein_id	gnl|ncbi|ColletesGigas_000248-T1
4780236	4780233	CDS
4780030	4779990
4779840	4779815
4779510	4779454
4778955	4777786
4773828	4772737
4770684	4769386
4768439	4767395
			codon_start	1
			note	COG:K
			note	EggNog:ENOG410369I
			db_xref	InterPro:IPR036236
			db_xref	InterPro:IPR013087
			product	hypothetical protein
			transcript_id	gnl|ncbi|ColletesGigas_000248-T1_mrna
			protein_id	gnl|ncbi|ColletesGigas_000248-T1
4781474	4780413	gene
			locus_tag	ColletesGigas_000249
4781474	4780413	mRNA
			product	hypothetical protein
			transcript_id	gnl|ncbi|ColletesGigas_000249-T1_mrna
			protein_id	gnl|ncbi|ColletesGigas_000249-T1
4781474	4780413	CDS
			codon_start	1
			note	COG:K
			note	EggNog:ENOG410369I
			db_xref	InterPro:IPR036236
			db_xref	InterPro:IPR013087
			product	hypothetical protein
			transcript_id	gnl|ncbi|ColletesGigas_000249-T1_mrna
			protein_id	gnl|ncbi|ColletesGigas_000249-T1
4784782	4783655	gene
			locus_tag	ColletesGigas_000250
4784782	4783655	mRNA
			product	hypothetical protein
			transcript_id	gnl|ncbi|ColletesGigas_000250-T1_mrna
			protein_id	gnl|ncbi|ColletesGigas_000250-T1
4784782	4783655	CDS
			codon_start	1
			note	EggNog:ENOG41KOG1721
			note	COG:S
			db_xref	InterPro:IPR036236
			db_xref	InterPro:IPR013087
			product	hypothetical protein
			transcript_id	gnl|ncbi|ColletesGigas_000250-T1_mrna
			protein_id	gnl|ncbi|ColletesGigas_000250-T1
4793366	4787021	gene
			locus_tag	ColletesGigas_000251
4793366	4793235	mRNA
4792424	4792251
4791861	4791519
4791428	4791248
4788098	4787021
			product	hypothetical protein
			transcript_id	gnl|ncbi|ColletesGigas_000251-T1_mrna
			protein_id	gnl|ncbi|ColletesGigas_000251-T1
4793366	4793235	CDS
4792424	4792251
4791861	4791519
4791428	4791248
4788098	4787021
			codon_start	1
			note	EggNog:ENOG4103AHU
			note	COG:S
			db_xref	InterPro:IPR012934
			db_xref	InterPro:IPR036236
			db_xref	InterPro:IPR013087
			go_component	nucleus|0005634||IEA
			go_function	zinc ion binding|0008270||IEA
			product	hypothetical protein
			transcript_id	gnl|ncbi|ColletesGigas_000251-T1_mrna
			protein_id	gnl|ncbi|ColletesGigas_000251-T1
4808635	4804426	gene
			locus_tag	ColletesGigas_000252
4808635	4808509	mRNA
4806873	4806718
4806457	4806282
4805809	4805480
4804743	4804426
			product	hypothetical protein
			transcript_id	gnl|ncbi|ColletesGigas_000252-T1_mrna
			protein_id	gnl|ncbi|ColletesGigas_000252-T1
4808635	4808509	CDS
4806873	4806718
4806457	4806282
4805809	4805480
4804743	4804426
			codon_start	1
			note	COG:P
			note	BUSCO:EOG091B0DM0
			note	TransMembrane:5 (o6-29i108-128o157-178i190-208o220-247i)
			note	EggNog:ENOG41035ZG
			db_xref	InterPro:IPR003092
			db_xref	InterPro:IPR003280
			db_xref	InterPro:IPR013099
			go_function	potassium channel activity|0005267||IEA
			go_component	membrane|0016020||IEA
			go_process	potassium ion transmembrane transport|0071805||IEA
			product	hypothetical protein
			transcript_id	gnl|ncbi|ColletesGigas_000252-T1_mrna
			protein_id	gnl|ncbi|ColletesGigas_000252-T1
4840775	4843057	gene
			locus_tag	ColletesGigas_000253
4840775	4841060	mRNA
4842270	4842343
4842998	4843057
			product	hypothetical protein
			transcript_id	gnl|ncbi|ColletesGigas_000253-T1_mrna
			protein_id	gnl|ncbi|ColletesGigas_000253-T1
4840775	4841060	CDS
4842270	4842343
4842998	4843057
			codon_start	1
			product	hypothetical protein
			transcript_id	gnl|ncbi|ColletesGigas_000253-T1_mrna
			protein_id	gnl|ncbi|ColletesGigas_000253-T1
4891876	4894033	gene
			locus_tag	ColletesGigas_000254
4891876	4892009	mRNA
4892250	4892368
4894011	4894033
			product	hypothetical protein
			transcript_id	gnl|ncbi|ColletesGigas_000254-T1_mrna
			protein_id	gnl|ncbi|ColletesGigas_000254-T1
4891876	4892009	CDS
4892250	4892368
4894011	4894033
			codon_start	1
			product	hypothetical protein
			transcript_id	gnl|ncbi|ColletesGigas_000254-T1_mrna
			protein_id	gnl|ncbi|ColletesGigas_000254-T1
4922465	4917326	gene
			locus_tag	ColletesGigas_000255
4922465	4922343	mRNA
4919275	4919016
4917536	4917326
			product	hypothetical protein
			transcript_id	gnl|ncbi|ColletesGigas_000255-T1_mrna
			protein_id	gnl|ncbi|ColletesGigas_000255-T1
4922465	4922343	CDS
4919275	4919016
4917536	4917326
			codon_start	1
			product	hypothetical protein
			transcript_id	gnl|ncbi|ColletesGigas_000255-T1_mrna
			protein_id	gnl|ncbi|ColletesGigas_000255-T1
4964739	>4963222	gene
			locus_tag	ColletesGigas_000256
4964739	4964634	mRNA
4963331	>4963222
			product	hypothetical protein
			transcript_id	gnl|ncbi|ColletesGigas_000256-T1_mrna
			protein_id	gnl|ncbi|ColletesGigas_000256-T1
4964739	4964634	CDS
4963331	>4963222
			codon_start	1
			product	hypothetical protein
			transcript_id	gnl|ncbi|ColletesGigas_000256-T1_mrna
			protein_id	gnl|ncbi|ColletesGigas_000256-T1
4979547	4982989	gene
			locus_tag	ColletesGigas_000257
4979547	4979725	mRNA
4982452	4982759
4982835	4982989
			product	hypothetical protein
			transcript_id	gnl|ncbi|ColletesGigas_000257-T1_mrna
			protein_id	gnl|ncbi|ColletesGigas_000257-T1
4979547	4979725	CDS
4982452	4982759
4982835	4982989
			codon_start	1
			product	hypothetical protein
			transcript_id	gnl|ncbi|ColletesGigas_000257-T1_mrna
			protein_id	gnl|ncbi|ColletesGigas_000257-T1
4993862	4992594	gene
			locus_tag	ColletesGigas_000258
4993862	4992594	mRNA
			product	hypothetical protein
			transcript_id	gnl|ncbi|ColletesGigas_000258-T1_mrna
			protein_id	gnl|ncbi|ColletesGigas_000258-T1
4993862	4992594	CDS
			codon_start	1
			product	hypothetical protein
			transcript_id	gnl|ncbi|ColletesGigas_000258-T1_mrna
			protein_id	gnl|ncbi|ColletesGigas_000258-T1
4999121	4995443	gene
			locus_tag	ColletesGigas_000259
4999121	4999101	mRNA
4996403	4996268
4996183	4995955
4995880	4995672
4995579	4995443
			product	hypothetical protein
			transcript_id	gnl|ncbi|ColletesGigas_000259-T1_mrna
			protein_id	gnl|ncbi|ColletesGigas_000259-T1
4999121	4999101	CDS
4996403	4996268
4996183	4995955
4995880	4995672
4995579	4995443
			codon_start	1
			note	EggNog:ENOG410354C
			note	COG:T
			db_xref	InterPro:IPR036249
			db_xref	InterPro:IPR024253
			product	hypothetical protein
			transcript_id	gnl|ncbi|ColletesGigas_000259-T1_mrna
			protein_id	gnl|ncbi|ColletesGigas_000259-T1
5016288	5010137	gene
			locus_tag	ColletesGigas_000260
5016288	5015619	mRNA
5015028	5014803
5014402	5014231
5011845	5011678
5010220	5010137
			product	hypothetical protein
			transcript_id	gnl|ncbi|ColletesGigas_000260-T1_mrna
			protein_id	gnl|ncbi|ColletesGigas_000260-T1
5016288	5015619	CDS
5015028	5014803
5014402	5014231
5011845	5011678
5010220	5010137
			codon_start	1
			note	EggNog:ENOG410354C
			note	COG:T
			note	TransMembrane:5 (o35-57i64-82o102-122i143-164o184-205i)
			db_xref	InterPro:IPR017452
			go_component	integral component of membrane|0016021||IEA
			product	hypothetical protein
			transcript_id	gnl|ncbi|ColletesGigas_000260-T1_mrna
			protein_id	gnl|ncbi|ColletesGigas_000260-T1
5024840	5024911	gene
			locus_tag	ColletesGigas_000261
5024840	5024911	tRNA
			product	tRNA-Glu
5047381	5045864	gene
			locus_tag	ColletesGigas_000262
5047381	5047334	mRNA
5046064	5045864
			product	hypothetical protein
			transcript_id	gnl|ncbi|ColletesGigas_000262-T1_mrna
			protein_id	gnl|ncbi|ColletesGigas_000262-T1
5047381	5047334	CDS
5046064	5045864
			codon_start	1
			product	hypothetical protein
			transcript_id	gnl|ncbi|ColletesGigas_000262-T1_mrna
			protein_id	gnl|ncbi|ColletesGigas_000262-T1
5060837	5051638	gene
			locus_tag	ColletesGigas_000263
5060837	5060784	mRNA
5060705	5060612
5060160	5059955
5059414	5059244
5057738	5057562
5056445	5056264
5056026	5056010
5055742	5055516
5054089	5053870
5053609	5053537
5053128	5053035
5052650	5052443
5052209	5051950
5051868	5051638
			product	hypothetical protein
			transcript_id	gnl|ncbi|ColletesGigas_000263-T1_mrna
			protein_id	gnl|ncbi|ColletesGigas_000263-T1
5060837	5060784	CDS
5060705	5060612
5060160	5059955
5059414	5059244
5057738	5057562
5056445	5056264
5056026	5056010
5055742	5055516
5054089	5053870
5053609	5053537
5053128	5053035
5052650	5052443
5052209	5051950
5051868	5051638
			codon_start	1
			product	hypothetical protein
			transcript_id	gnl|ncbi|ColletesGigas_000263-T1_mrna
			protein_id	gnl|ncbi|ColletesGigas_000263-T1
5079236	5097637	gene
			locus_tag	ColletesGigas_000264
5079236	5079424	mRNA
5082876	5083010
5085585	5085749
5086426	5086583
5089466	5089487
5089721	5089894
5091578	5091847
5092138	5092512
5092748	5093170
5093268	5093568
5093874	5097637
			product	hypothetical protein
			transcript_id	gnl|ncbi|ColletesGigas_000264-T1_mrna
			protein_id	gnl|ncbi|ColletesGigas_000264-T1
5079236	5079424	CDS
5082876	5083010
5085585	5085749
5086426	5086583
5089466	5089487
5089721	5089894
5091578	5091847
5092138	5092512
5092748	5093170
5093268	5093568
5093874	5097637
			codon_start	1
			note	BUSCO:EOG091B00M5
			note	EggNog:ENOG41032A7
			note	MEROPS:MER0028714
			note	COG:O
			db_xref	InterPro:IPR038765
			db_xref	InterPro:IPR028889
			product	hypothetical protein
			transcript_id	gnl|ncbi|ColletesGigas_000264-T1_mrna
			protein_id	gnl|ncbi|ColletesGigas_000264-T1
5109510	5099840	gene
			locus_tag	ColletesGigas_000265
5109510	5109491	mRNA
5109068	5108908
5104905	5104740
5104692	5104559
5104385	5104174
5102918	5102724
5102662	5102549
5102296	5102155
5101993	5101876
5101645	5101555
5101494	5101315
5101235	5101135
5101063	5101005
5100929	5100878
5100788	5100721
5100608	5100463
5100356	5100195
5100019	5099840
			product	hypothetical protein
			transcript_id	gnl|ncbi|ColletesGigas_000265-T1_mrna
			protein_id	gnl|ncbi|ColletesGigas_000265-T1
5109510	5109491	CDS
5109068	5108908
5104905	5104740
5104692	5104559
5104385	5104174
5102918	5102724
5102662	5102549
5102296	5102155
5101993	5101876
5101645	5101555
5101494	5101315
5101235	5101135
5101063	5101005
5100929	5100878
5100788	5100721
5100608	5100463
5100356	5100195
5100019	5099840
			codon_start	1
			note	COG:E
			note	EggNog:ENOG41KOG3624
			note	MEROPS:MER0011159
			note	SECRETED:SignalP(1-15)
			db_xref	InterPro:IPR024079
			db_xref	InterPro:IPR000718
			db_xref	InterPro:IPR042089
			db_xref	InterPro:IPR018497
			db_xref	InterPro:IPR008753
			go_process	proteolysis|0006508||IEA
			go_function	metallopeptidase activity|0008237||IEA
			go_function	metalloendopeptidase activity|0004222||IEA
			product	hypothetical protein
			transcript_id	gnl|ncbi|ColletesGigas_000265-T1_mrna
			protein_id	gnl|ncbi|ColletesGigas_000265-T1
5115618	5114709	gene
			locus_tag	ColletesGigas_000266
5115618	5115474	mRNA
5115310	5115219
5115146	5114924
5114812	5114709
			product	hypothetical protein
			transcript_id	gnl|ncbi|ColletesGigas_000266-T1_mrna
			protein_id	gnl|ncbi|ColletesGigas_000266-T1
5115618	5115474	CDS
5115310	5115219
5115146	5114924
5114812	5114709
			codon_start	1
			note	EggNog:ENOG41038IM
			note	COG:O
			db_xref	InterPro:IPR009622
			go_process	mitochondrial respiratory chain complex I assembly|0032981||IEA
			product	hypothetical protein
			transcript_id	gnl|ncbi|ColletesGigas_000266-T1_mrna
			protein_id	gnl|ncbi|ColletesGigas_000266-T1
5124383	5120333	gene
			gene	CENG1A
			locus_tag	ColletesGigas_000267
5124383	5124218	mRNA
5124110	5123878
5123772	5123631
5123270	5123139
5122922	5122765
5122700	5122558
5122486	5122288
5122181	5122079
5121630	5121403
5121336	5121219
5121041	5120829
5120735	5120591
5120509	5120333
			product	Centaurin-gamma-1A
			transcript_id	gnl|ncbi|ColletesGigas_000267-T1_mrna
			protein_id	gnl|ncbi|ColletesGigas_000267-T1
5124383	5124218	CDS
5124110	5123878
5123772	5123631
5123270	5123139
5122922	5122765
5122700	5122558
5122486	5122288
5122181	5122079
5121630	5121403
5121336	5121219
5121041	5120829
5120735	5120591
5120509	5120333
			codon_start	1
			note	COG:T
			note	EggNog:ENOG410334I
			db_xref	PFAM:PF01412
			db_xref	InterPro:IPR037278
			db_xref	InterPro:IPR001164
			db_xref	InterPro:IPR001849
			db_xref	InterPro:IPR011993
			db_xref	InterPro:IPR001806
			db_xref	InterPro:IPR038508
			db_xref	InterPro:IPR020683
			db_xref	InterPro:IPR020849
			db_xref	InterPro:IPR027417
			db_xref	InterPro:IPR036770
			db_xref	InterPro:IPR002110
			go_function	protein binding|0005515||IEA
			go_function	GTP binding|0005525||IEA
			go_function	GTPase activity|0003924||IEA
			go_function	GTPase activator activity|0005096||IEA
			go_component	membrane|0016020||IEA
			go_process	signal transduction|0007165||IEA
			product	Centaurin-gamma-1A
			transcript_id	gnl|ncbi|ColletesGigas_000267-T1_mrna
			protein_id	gnl|ncbi|ColletesGigas_000267-T1
5125301	5130315	gene
			locus_tag	ColletesGigas_000268
5125301	5125435	mRNA
5125522	5125572
5125718	5125893
5126654	5126849
5126929	5127146
5127254	5127485
5127732	5127889
5127971	5128157
5128236	5128422
5128480	5128627
5128712	5128823
5128893	5128961
5129032	5129323
5129487	5129681
5130200	5130315
			product	hypothetical protein
			transcript_id	gnl|ncbi|ColletesGigas_000268-T1_mrna
			protein_id	gnl|ncbi|ColletesGigas_000268-T1
5125301	5125435	CDS
5125522	5125572
5125718	5125893
5126654	5126849
5126929	5127146
5127254	5127485
5127732	5127889
5127971	5128157
5128236	5128422
5128480	5128627
5128712	5128823
5128893	5128961
5129032	5129323
5129487	5129681
5130200	5130315
			codon_start	1
			note	EggNog:ENOG41032Y8
			note	BUSCO:EOG091B048N
			note	COG:S
			db_xref	InterPro:IPR011990
			db_xref	InterPro:IPR019734
			db_xref	InterPro:IPR001440
			db_xref	InterPro:IPR013026
			go_function	protein binding|0005515||IEA
			product	hypothetical protein
			transcript_id	gnl|ncbi|ColletesGigas_000268-T1_mrna
			protein_id	gnl|ncbi|ColletesGigas_000268-T1
5137590	5148564	gene
			locus_tag	ColletesGigas_000269
5137590	5137648	mRNA
5141118	5141223
5145554	5145707
5146083	5146301
5147228	5147547
5147630	5147742
5147825	5147983
5148064	5148203
5148277	5148410
5148478	5148564
			product	hypothetical protein
			transcript_id	gnl|ncbi|ColletesGigas_000269-T1_mrna
			protein_id	gnl|ncbi|ColletesGigas_000269-T1
5137590	5137648	CDS
5141118	5141223
5145554	5145707
5146083	5146301
5147228	5147547
5147630	5147742
5147825	5147983
5148064	5148203
5148277	5148410
5148478	5148564
			codon_start	1
			note	COG:G
			note	EggNog:ENOG41035GV
			db_xref	InterPro:IPR019807
			db_xref	InterPro:IPR022673
			db_xref	InterPro:IPR043129
			db_xref	InterPro:IPR022672
			db_xref	InterPro:IPR001312
			go_process	carbohydrate metabolic process|0005975||IEA
			go_process	cellular glucose homeostasis|0001678||IEA
			go_process	glycolytic process|0006096||IEA
			go_function	phosphotransferase activity, alcohol group as acceptor|0016773||IEA
			go_function	ATP binding|0005524||IEA
			go_function	hexokinase activity|0004396||IEA
			go_function	glucose binding|0005536||IEA
			product	hypothetical protein
			transcript_id	gnl|ncbi|ColletesGigas_000269-T1_mrna
			protein_id	gnl|ncbi|ColletesGigas_000269-T1
5152145	5151673	gene
			locus_tag	ColletesGigas_000270
5152145	5151950	mRNA
5151881	5151673
			product	hypothetical protein
			transcript_id	gnl|ncbi|ColletesGigas_000270-T1_mrna
			protein_id	gnl|ncbi|ColletesGigas_000270-T1
5152145	5151950	CDS
5151881	5151673
			codon_start	1
			product	hypothetical protein
			transcript_id	gnl|ncbi|ColletesGigas_000270-T1_mrna
			protein_id	gnl|ncbi|ColletesGigas_000270-T1
5183340	5188245	gene
			locus_tag	ColletesGigas_000271
5183340	5183590	mRNA
5184130	5185312
5187725	5187790
5188081	5188245
			product	hypothetical protein
			transcript_id	gnl|ncbi|ColletesGigas_000271-T1_mrna
			protein_id	gnl|ncbi|ColletesGigas_000271-T1
5183340	5183590	CDS
5184130	5185312
5187725	5187790
5188081	5188245
			codon_start	1
			note	EggNog:ENOG410399C
			product	hypothetical protein
			transcript_id	gnl|ncbi|ColletesGigas_000271-T1_mrna
			protein_id	gnl|ncbi|ColletesGigas_000271-T1
5212950	5213497	gene
			locus_tag	ColletesGigas_000272
5212950	5213014	mRNA
5213083	5213497
			product	hypothetical protein
			transcript_id	gnl|ncbi|ColletesGigas_000272-T1_mrna
			protein_id	gnl|ncbi|ColletesGigas_000272-T1
5212950	5213014	CDS
5213083	5213497
			codon_start	1
			product	hypothetical protein
			transcript_id	gnl|ncbi|ColletesGigas_000272-T1_mrna
			protein_id	gnl|ncbi|ColletesGigas_000272-T1
5238328	5237470	gene
			locus_tag	ColletesGigas_000273
5238328	5238254	mRNA
5237736	5237470
			product	hypothetical protein
			transcript_id	gnl|ncbi|ColletesGigas_000273-T1_mrna
			protein_id	gnl|ncbi|ColletesGigas_000273-T1
5238328	5238254	CDS
5237736	5237470
			codon_start	1
			product	hypothetical protein
			transcript_id	gnl|ncbi|ColletesGigas_000273-T1_mrna
			protein_id	gnl|ncbi|ColletesGigas_000273-T1
5252368	5249244	gene
			locus_tag	ColletesGigas_000274
5252368	5252311	mRNA
5250251	5250232
5249543	5249244
			product	hypothetical protein
			transcript_id	gnl|ncbi|ColletesGigas_000274-T1_mrna
			protein_id	gnl|ncbi|ColletesGigas_000274-T1
5252368	5252311	CDS
5250251	5250232
5249543	5249244
			codon_start	1
			product	hypothetical protein
			transcript_id	gnl|ncbi|ColletesGigas_000274-T1_mrna
			protein_id	gnl|ncbi|ColletesGigas_000274-T1
5255035	5253182	gene
			locus_tag	ColletesGigas_000275
5255035	5255004	mRNA
5254789	5254706
5254320	5254041
5253295	5253182
			product	hypothetical protein
			transcript_id	gnl|ncbi|ColletesGigas_000275-T1_mrna
			protein_id	gnl|ncbi|ColletesGigas_000275-T1
5255035	5255004	CDS
5254789	5254706
5254320	5254041
5253295	5253182
			codon_start	1
			product	hypothetical protein
			transcript_id	gnl|ncbi|ColletesGigas_000275-T1_mrna
			protein_id	gnl|ncbi|ColletesGigas_000275-T1
5280671	5280743	gene
			locus_tag	ColletesGigas_000276
5280671	5280743	tRNA
			product	tRNA-Lys
5294302	5290552	gene
			locus_tag	ColletesGigas_000277
5294302	5294262	mRNA
5294189	5294056
5293757	5293744
5293217	5293149
5291857	5291752
5290613	5290552
			product	hypothetical protein
			transcript_id	gnl|ncbi|ColletesGigas_000277-T1_mrna
			protein_id	gnl|ncbi|ColletesGigas_000277-T1
5294302	5294262	CDS
5294189	5294056
5293757	5293744
5293217	5293149
5291857	5291752
5290613	5290552
			codon_start	1
			product	hypothetical protein
			transcript_id	gnl|ncbi|ColletesGigas_000277-T1_mrna
			protein_id	gnl|ncbi|ColletesGigas_000277-T1
5300442	5297202	gene
			locus_tag	ColletesGigas_000278
5300442	5300378	mRNA
5297406	5297202
			product	hypothetical protein
			transcript_id	gnl|ncbi|ColletesGigas_000278-T1_mrna
			protein_id	gnl|ncbi|ColletesGigas_000278-T1
5300442	5300378	CDS
5297406	5297202
			codon_start	1
			product	hypothetical protein
			transcript_id	gnl|ncbi|ColletesGigas_000278-T1_mrna
			protein_id	gnl|ncbi|ColletesGigas_000278-T1
5316564	5316492	gene
			locus_tag	ColletesGigas_000279
5316564	5316492	tRNA
			product	tRNA-Ala
5344962	5361035	gene
			locus_tag	ColletesGigas_000280
5344962	5345073	mRNA
5349492	5349511
5349568	5349738
5355329	5355511
5355915	5356155
5356769	5357034
5357917	5358291
5360949	5361035
			product	hypothetical protein
			transcript_id	gnl|ncbi|ColletesGigas_000280-T1_mrna
			protein_id	gnl|ncbi|ColletesGigas_000280-T1
5344962	5345073	CDS
5349492	5349511
5349568	5349738
5355329	5355511
5355915	5356155
5356769	5357034
5357917	5358291
5360949	5361035
			codon_start	1
			note	EggNog:ENOG41033UX
			note	COG:S
			db_xref	InterPro:IPR006730
			db_xref	InterPro:IPR029032
			go_process	regulation of response to reactive oxygen species|1901031||IEA
			go_component	nucleus|0005634||IEA
			product	hypothetical protein
			transcript_id	gnl|ncbi|ColletesGigas_000280-T1_mrna
			protein_id	gnl|ncbi|ColletesGigas_000280-T1
5380383	5370426	gene
			locus_tag	ColletesGigas_000281
5380383	5380356	mRNA
5380173	5380013
5379888	5379784
5374877	5374620
5373994	5373797
5373719	5373251
5372966	5372866
5372046	5371774
5370527	5370426
			product	hypothetical protein
			transcript_id	gnl|ncbi|ColletesGigas_000281-T1_mrna
			protein_id	gnl|ncbi|ColletesGigas_000281-T1
5380383	5380356	CDS
5380173	5380013
5379888	5379784
5374877	5374620
5373994	5373797
5373719	5373251
5372966	5372866
5372046	5371774
5370527	5370426
			codon_start	1
			note	TransMembrane:4 (i118-139o194-216i331-351o406-430i)
			note	EggNog:ENOG41033W0
			note	COG:T
			db_xref	InterPro:IPR019594
			db_xref	InterPro:IPR001320
			db_xref	InterPro:IPR001508
			go_process	ion transport|0006811||IEA
			go_function	ligand-gated ion channel activity|0015276||IEA
			go_function	ion channel activity|0005216||IEA
			go_function	signaling receptor activity|0038023||IEA
			go_function	ionotropic glutamate receptor activity|0004970||IEA
			go_component	membrane|0016020||IEA
			product	hypothetical protein
			transcript_id	gnl|ncbi|ColletesGigas_000281-T1_mrna
			protein_id	gnl|ncbi|ColletesGigas_000281-T1
5393438	5384495	gene
			locus_tag	ColletesGigas_000282
5393438	5393379	mRNA
5391276	5391175
5390830	5390729
5389307	5389104
5385520	5385317
5384662	5384495
			product	hypothetical protein
			transcript_id	gnl|ncbi|ColletesGigas_000282-T1_mrna
			protein_id	gnl|ncbi|ColletesGigas_000282-T1
5393438	5393379	CDS
5391276	5391175
5390830	5390729
5389307	5389104
5385520	5385317
5384662	5384495
			codon_start	1
			note	EggNog:ENOG41033W0
			note	COG:T
			db_xref	InterPro:IPR019594
			db_xref	InterPro:IPR001320
			go_component	membrane|0016020||IEA
			go_function	ligand-gated ion channel activity|0015276||IEA
			go_function	ionotropic glutamate receptor activity|0004970||IEA
			product	hypothetical protein
			transcript_id	gnl|ncbi|ColletesGigas_000282-T1_mrna
			protein_id	gnl|ncbi|ColletesGigas_000282-T1
5430239	5427029	gene
			locus_tag	ColletesGigas_000283
5430239	5430003	mRNA
5428126	5428073
5427995	5427831
5427049	5427029
			product	hypothetical protein
			transcript_id	gnl|ncbi|ColletesGigas_000283-T1_mrna
			protein_id	gnl|ncbi|ColletesGigas_000283-T1
5430239	5430003	CDS
5428126	5428073
5427995	5427831
5427049	5427029
			codon_start	1
			note	EggNog:ENOG41033W0
			note	COG:T
			db_xref	InterPro:IPR028082
			db_xref	InterPro:IPR001828
			product	hypothetical protein
			transcript_id	gnl|ncbi|ColletesGigas_000283-T1_mrna
			protein_id	gnl|ncbi|ColletesGigas_000283-T1
5435270	5435626	gene
			locus_tag	ColletesGigas_000284
5435270	5435626	mRNA
			product	hypothetical protein
			transcript_id	gnl|ncbi|ColletesGigas_000284-T1_mrna
			protein_id	gnl|ncbi|ColletesGigas_000284-T1
5435270	5435626	CDS
			codon_start	1
			product	hypothetical protein
			transcript_id	gnl|ncbi|ColletesGigas_000284-T1_mrna
			protein_id	gnl|ncbi|ColletesGigas_000284-T1
5441394	5438967	gene
			locus_tag	ColletesGigas_000285
5441394	5441349	mRNA
5439672	5439421
5439112	5438967
			product	hypothetical protein
			transcript_id	gnl|ncbi|ColletesGigas_000285-T1_mrna
			protein_id	gnl|ncbi|ColletesGigas_000285-T1
5441394	5441349	CDS
5439672	5439421
5439112	5438967
			codon_start	1
			note	EggNog:ENOG41033W0
			note	COG:T
			db_xref	InterPro:IPR028082
			db_xref	InterPro:IPR001828
			product	hypothetical protein
			transcript_id	gnl|ncbi|ColletesGigas_000285-T1_mrna
			protein_id	gnl|ncbi|ColletesGigas_000285-T1
5468531	5460143	gene
			locus_tag	ColletesGigas_000286
5468531	5468454	mRNA
5468373	5468238
5464310	5464223
5463294	5463131
5462972	5462565
5460330	5460143
			product	hypothetical protein
			transcript_id	gnl|ncbi|ColletesGigas_000286-T1_mrna
			protein_id	gnl|ncbi|ColletesGigas_000286-T1
5468531	5468454	CDS
5468373	5468238
5464310	5464223
5463294	5463131
5462972	5462565
5460330	5460143
			codon_start	1
			note	EggNog:ENOG41033W0
			note	COG:T
			product	hypothetical protein
			transcript_id	gnl|ncbi|ColletesGigas_000286-T1_mrna
			protein_id	gnl|ncbi|ColletesGigas_000286-T1
5492297	5490650	gene
			locus_tag	ColletesGigas_000287
5492297	5492197	mRNA
5490767	5490650
			product	hypothetical protein
			transcript_id	gnl|ncbi|ColletesGigas_000287-T1_mrna
			protein_id	gnl|ncbi|ColletesGigas_000287-T1
5492297	5492197	CDS
5490767	5490650
			codon_start	1
			product	hypothetical protein
			transcript_id	gnl|ncbi|ColletesGigas_000287-T1_mrna
			protein_id	gnl|ncbi|ColletesGigas_000287-T1
5513468	5514905	gene
			locus_tag	ColletesGigas_000288
5513468	5513485	mRNA
5514640	5514705
5514762	5514905
			product	hypothetical protein
			transcript_id	gnl|ncbi|ColletesGigas_000288-T1_mrna
			protein_id	gnl|ncbi|ColletesGigas_000288-T1
5513468	5513485	CDS
5514640	5514705
5514762	5514905
			codon_start	1
			product	hypothetical protein
			transcript_id	gnl|ncbi|ColletesGigas_000288-T1_mrna
			protein_id	gnl|ncbi|ColletesGigas_000288-T1
5515165	5516127	gene
			locus_tag	ColletesGigas_000289
5515165	5515272	mRNA
5515954	5516127
			product	hypothetical protein
			transcript_id	gnl|ncbi|ColletesGigas_000289-T1_mrna
			protein_id	gnl|ncbi|ColletesGigas_000289-T1
5515165	5515272	CDS
5515954	5516127
			codon_start	1
			product	hypothetical protein
			transcript_id	gnl|ncbi|ColletesGigas_000289-T1_mrna
			protein_id	gnl|ncbi|ColletesGigas_000289-T1
5520527	5524950	gene
			locus_tag	ColletesGigas_000290
5520527	5520598	mRNA
5522338	5522635
5524179	5524288
5524693	5524950
			product	hypothetical protein
			transcript_id	gnl|ncbi|ColletesGigas_000290-T1_mrna
			protein_id	gnl|ncbi|ColletesGigas_000290-T1
5520527	5520598	CDS
5522338	5522635
5524179	5524288
5524693	5524950
			codon_start	1
			product	hypothetical protein
			transcript_id	gnl|ncbi|ColletesGigas_000290-T1_mrna
			protein_id	gnl|ncbi|ColletesGigas_000290-T1
5525661	5526506	gene
			locus_tag	ColletesGigas_000291
5525661	5526506	mRNA
			product	hypothetical protein
			transcript_id	gnl|ncbi|ColletesGigas_000291-T1_mrna
			protein_id	gnl|ncbi|ColletesGigas_000291-T1
5525661	5526506	CDS
			codon_start	1
			product	hypothetical protein
			transcript_id	gnl|ncbi|ColletesGigas_000291-T1_mrna
			protein_id	gnl|ncbi|ColletesGigas_000291-T1
5527739	5527118	gene
			locus_tag	ColletesGigas_000292
5527739	5527605	mRNA
5527441	5527118
			product	hypothetical protein
			transcript_id	gnl|ncbi|ColletesGigas_000292-T1_mrna
			protein_id	gnl|ncbi|ColletesGigas_000292-T1
5527739	5527605	CDS
5527441	5527118
			codon_start	1
			product	hypothetical protein
			transcript_id	gnl|ncbi|ColletesGigas_000292-T1_mrna
			protein_id	gnl|ncbi|ColletesGigas_000292-T1
5537142	5535002	gene
			locus_tag	ColletesGigas_000293
5537142	5537038	mRNA
5535937	5535712
5535548	5535538
5535244	5535002
			product	hypothetical protein
			transcript_id	gnl|ncbi|ColletesGigas_000293-T1_mrna
			protein_id	gnl|ncbi|ColletesGigas_000293-T1
5537142	5537038	CDS
5535937	5535712
5535548	5535538
5535244	5535002
			codon_start	1
			note	TransMembrane:1 (o30-47i)
			product	hypothetical protein
			transcript_id	gnl|ncbi|ColletesGigas_000293-T1_mrna
			protein_id	gnl|ncbi|ColletesGigas_000293-T1
5544545	5543776	gene
			locus_tag	ColletesGigas_000294
5544545	5544534	mRNA
5544369	5544093
5543957	5543776
			product	hypothetical protein
			transcript_id	gnl|ncbi|ColletesGigas_000294-T1_mrna
			protein_id	gnl|ncbi|ColletesGigas_000294-T1
5544545	5544534	CDS
5544369	5544093
5543957	5543776
			codon_start	1
			note	SECRETED:SignalP(1-16)
			product	hypothetical protein
			transcript_id	gnl|ncbi|ColletesGigas_000294-T1_mrna
			protein_id	gnl|ncbi|ColletesGigas_000294-T1
5548527	5547484	gene
			locus_tag	ColletesGigas_000295
5548527	5548158	mRNA
5547629	5547484
			product	hypothetical protein
			transcript_id	gnl|ncbi|ColletesGigas_000295-T1_mrna
			protein_id	gnl|ncbi|ColletesGigas_000295-T1
5548527	5548158	CDS
5547629	5547484
			codon_start	1
			note	SECRETED:SignalP(1-18)
			product	hypothetical protein
			transcript_id	gnl|ncbi|ColletesGigas_000295-T1_mrna
			protein_id	gnl|ncbi|ColletesGigas_000295-T1
5548584	5548880	gene
			locus_tag	ColletesGigas_000296
5548584	5548880	mRNA
			product	hypothetical protein
			transcript_id	gnl|ncbi|ColletesGigas_000296-T1_mrna
			protein_id	gnl|ncbi|ColletesGigas_000296-T1
5548584	5548880	CDS
			codon_start	1
			product	hypothetical protein
			transcript_id	gnl|ncbi|ColletesGigas_000296-T1_mrna
			protein_id	gnl|ncbi|ColletesGigas_000296-T1
5563269	5556581	gene
			locus_tag	ColletesGigas_000297
5563269	5563216	mRNA
5562210	5561928
5558360	5558274
5558219	5558119
5557454	5557121
5556963	5556581
			product	hypothetical protein
			transcript_id	gnl|ncbi|ColletesGigas_000297-T1_mrna
			protein_id	gnl|ncbi|ColletesGigas_000297-T1
5563269	5563216	CDS
5562210	5561928
5558360	5558274
5558219	5558119
5557454	5557121
5556963	5556581
			codon_start	1
			note	EggNog:ENOG4103GGN
			product	hypothetical protein
			transcript_id	gnl|ncbi|ColletesGigas_000297-T1_mrna
			protein_id	gnl|ncbi|ColletesGigas_000297-T1
5566947	5564636	gene
			locus_tag	ColletesGigas_000298
5566947	5566876	mRNA
5565615	5565498
5565384	5565283
5564757	5564636
			product	hypothetical protein
			transcript_id	gnl|ncbi|ColletesGigas_000298-T1_mrna
			protein_id	gnl|ncbi|ColletesGigas_000298-T1
5566947	5566876	CDS
5565615	5565498
5565384	5565283
5564757	5564636
			codon_start	1
			product	hypothetical protein
			transcript_id	gnl|ncbi|ColletesGigas_000298-T1_mrna
			protein_id	gnl|ncbi|ColletesGigas_000298-T1
5575743	5568044	gene
			gene	APD-3
			locus_tag	ColletesGigas_000299
5575743	5575699	mRNA
5575535	5575444
5574956	5574914
5572846	5572618
5572573	5572449
5570238	5569926
5569840	5569454
5569372	5569222
5568997	5568527
5568098	5568044
			product	hypothetical protein
			transcript_id	gnl|ncbi|ColletesGigas_000299-T1_mrna
			protein_id	gnl|ncbi|ColletesGigas_000299-T1
5575743	5575699	CDS
5575535	5575444
5574956	5574914
5572846	5572618
5572573	5572449
5570238	5569926
5569840	5569454
5569372	5569222
5568997	5568527
5568098	5568044
			codon_start	1
			note	EggNog:ENOG410VJYS
			product	hypothetical protein
			transcript_id	gnl|ncbi|ColletesGigas_000299-T1_mrna
			protein_id	gnl|ncbi|ColletesGigas_000299-T1
5591839	5591567	gene
			locus_tag	ColletesGigas_000300
5591839	5591567	mRNA
			product	hypothetical protein
			transcript_id	gnl|ncbi|ColletesGigas_000300-T1_mrna
			protein_id	gnl|ncbi|ColletesGigas_000300-T1
5591839	5591567	CDS
			codon_start	1
			db_xref	InterPro:IPR009072
			go_function	protein heterodimerization activity|0046982||IEA
			product	hypothetical protein
			transcript_id	gnl|ncbi|ColletesGigas_000300-T1_mrna
			protein_id	gnl|ncbi|ColletesGigas_000300-T1
5596133	5593144	gene
			locus_tag	ColletesGigas_000301
5596133	5595965	mRNA
5595938	5595661
5595481	5595404
5594661	5594557
5593245	5593144
			product	hypothetical protein
			transcript_id	gnl|ncbi|ColletesGigas_000301-T1_mrna
			protein_id	gnl|ncbi|ColletesGigas_000301-T1
5596133	5595965	CDS
5595938	5595661
5595481	5595404
5594661	5594557
5593245	5593144
			codon_start	1
			product	hypothetical protein
			transcript_id	gnl|ncbi|ColletesGigas_000301-T1_mrna
			protein_id	gnl|ncbi|ColletesGigas_000301-T1
5606808	5608730	gene
			locus_tag	ColletesGigas_000302
5606808	5606918	mRNA
5608374	5608730
			product	hypothetical protein
			transcript_id	gnl|ncbi|ColletesGigas_000302-T1_mrna
			protein_id	gnl|ncbi|ColletesGigas_000302-T1
5606808	5606918	CDS
5608374	5608730
			codon_start	1
			product	hypothetical protein
			transcript_id	gnl|ncbi|ColletesGigas_000302-T1_mrna
			protein_id	gnl|ncbi|ColletesGigas_000302-T1
5619486	5619863	gene
			locus_tag	ColletesGigas_000303
5619486	5619863	mRNA
			product	hypothetical protein
			transcript_id	gnl|ncbi|ColletesGigas_000303-T1_mrna
			protein_id	gnl|ncbi|ColletesGigas_000303-T1
5619486	5619863	CDS
			codon_start	1
			product	hypothetical protein
			transcript_id	gnl|ncbi|ColletesGigas_000303-T1_mrna
			protein_id	gnl|ncbi|ColletesGigas_000303-T1
5623944	5626843	gene
			locus_tag	ColletesGigas_000304
5623944	5624061	mRNA
5624294	5624417
5625019	5625258
5625503	5625548
5625907	5626071
5626502	5626843
			product	hypothetical protein
			transcript_id	gnl|ncbi|ColletesGigas_000304-T1_mrna
			protein_id	gnl|ncbi|ColletesGigas_000304-T1
5623944	5624061	CDS
5624294	5624417
5625019	5625258
5625503	5625548
5625907	5626071
5626502	5626843
			codon_start	1
			product	hypothetical protein
			transcript_id	gnl|ncbi|ColletesGigas_000304-T1_mrna
			protein_id	gnl|ncbi|ColletesGigas_000304-T1
5629096	5628716	gene
			locus_tag	ColletesGigas_000305
5629096	5628716	mRNA
			product	hypothetical protein
			transcript_id	gnl|ncbi|ColletesGigas_000305-T1_mrna
			protein_id	gnl|ncbi|ColletesGigas_000305-T1
5629096	5628716	CDS
			codon_start	1
			product	hypothetical protein
			transcript_id	gnl|ncbi|ColletesGigas_000305-T1_mrna
			protein_id	gnl|ncbi|ColletesGigas_000305-T1
5635506	5636302	gene
			locus_tag	ColletesGigas_000306
5635506	5635722	mRNA
5636211	5636302
			product	hypothetical protein
			transcript_id	gnl|ncbi|ColletesGigas_000306-T1_mrna
			protein_id	gnl|ncbi|ColletesGigas_000306-T1
5635506	5635722	CDS
5636211	5636302
			codon_start	1
			product	hypothetical protein
			transcript_id	gnl|ncbi|ColletesGigas_000306-T1_mrna
			protein_id	gnl|ncbi|ColletesGigas_000306-T1
5643312	5642538	gene
			locus_tag	ColletesGigas_000307
5643312	5642982	mRNA
5642803	5642538
			product	hypothetical protein
			transcript_id	gnl|ncbi|ColletesGigas_000307-T1_mrna
			protein_id	gnl|ncbi|ColletesGigas_000307-T1
5643312	5642982	CDS
5642803	5642538
			codon_start	1
			product	hypothetical protein
			transcript_id	gnl|ncbi|ColletesGigas_000307-T1_mrna
			protein_id	gnl|ncbi|ColletesGigas_000307-T1
5673875	5673576	gene
			locus_tag	ColletesGigas_000308
5673875	5673576	mRNA
			product	hypothetical protein
			transcript_id	gnl|ncbi|ColletesGigas_000308-T1_mrna
			protein_id	gnl|ncbi|ColletesGigas_000308-T1
5673875	5673576	CDS
			codon_start	1
			product	hypothetical protein
			transcript_id	gnl|ncbi|ColletesGigas_000308-T1_mrna
			protein_id	gnl|ncbi|ColletesGigas_000308-T1
5678213	5678557	gene
			locus_tag	ColletesGigas_000309
5678213	5678557	mRNA
			product	hypothetical protein
			transcript_id	gnl|ncbi|ColletesGigas_000309-T1_mrna
			protein_id	gnl|ncbi|ColletesGigas_000309-T1
5678213	5678557	CDS
			codon_start	1
			product	hypothetical protein
			transcript_id	gnl|ncbi|ColletesGigas_000309-T1_mrna
			protein_id	gnl|ncbi|ColletesGigas_000309-T1
5710726	5714680	gene
			locus_tag	ColletesGigas_000310
5710726	5710820	mRNA
5714464	5714680
			product	hypothetical protein
			transcript_id	gnl|ncbi|ColletesGigas_000310-T1_mrna
			protein_id	gnl|ncbi|ColletesGigas_000310-T1
5710726	5710820	CDS
5714464	5714680
			codon_start	1
			product	hypothetical protein
			transcript_id	gnl|ncbi|ColletesGigas_000310-T1_mrna
			protein_id	gnl|ncbi|ColletesGigas_000310-T1
5733747	5752950	gene
			locus_tag	ColletesGigas_000311
5733747	5733796	mRNA
5736039	5736061
5736925	5737086
5744649	5744900
5748201	5748376
5749581	5749821
5752733	5752950
			product	hypothetical protein
			transcript_id	gnl|ncbi|ColletesGigas_000311-T1_mrna
			protein_id	gnl|ncbi|ColletesGigas_000311-T1
5733747	5733796	CDS
5736039	5736061
5736925	5737086
5744649	5744900
5748201	5748376
5749581	5749821
5752733	5752950
			codon_start	1
			note	EggNog:ENOG41033W0
			note	COG:T
			note	TransMembrane:1 (i345-366o)
			db_xref	PFAM:PF01094
			db_xref	InterPro:IPR028082
			db_xref	InterPro:IPR001828
			product	hypothetical protein
			transcript_id	gnl|ncbi|ColletesGigas_000311-T1_mrna
			protein_id	gnl|ncbi|ColletesGigas_000311-T1
5754323	5766202	gene
			locus_tag	ColletesGigas_000312
5754323	5754355	mRNA
5758148	5758312
5761151	5761303
5766107	5766202
			product	hypothetical protein
			transcript_id	gnl|ncbi|ColletesGigas_000312-T1_mrna
			protein_id	gnl|ncbi|ColletesGigas_000312-T1
5754323	5754355	CDS
5758148	5758312
5761151	5761303
5766107	5766202
			codon_start	1
			note	EggNog:ENOG41033W0
			note	COG:T
			db_xref	InterPro:IPR028082
			db_xref	InterPro:IPR001828
			product	hypothetical protein
			transcript_id	gnl|ncbi|ColletesGigas_000312-T1_mrna
			protein_id	gnl|ncbi|ColletesGigas_000312-T1
5773012	5789142	gene
			locus_tag	ColletesGigas_000313
5773012	5773125	mRNA
5773699	5773902
5774674	5774877
5779057	5779161
5779831	5780088
5781483	5781662
5783025	5783162
5788828	5789142
			product	hypothetical protein
			transcript_id	gnl|ncbi|ColletesGigas_000313-T1_mrna
			protein_id	gnl|ncbi|ColletesGigas_000313-T1
5773012	5773125	CDS
5773699	5773902
5774674	5774877
5779057	5779161
5779831	5780088
5781483	5781662
5783025	5783162
5788828	5789142
			codon_start	1
			note	COG:E,P,T
			note	TransMembrane:3 (o229-248i311-334o411-433i)
			note	EggNog:ENOG41039U2
			note	BUSCO:EOG091B01WP
			db_xref	InterPro:IPR019594
			db_xref	InterPro:IPR001320
			go_component	membrane|0016020||IEA
			go_function	ligand-gated ion channel activity|0015276||IEA
			go_function	ionotropic glutamate receptor activity|0004970||IEA
			product	hypothetical protein
			transcript_id	gnl|ncbi|ColletesGigas_000313-T1_mrna
			protein_id	gnl|ncbi|ColletesGigas_000313-T1
5799148	5798427	gene
			locus_tag	ColletesGigas_000314
5799148	5798826	mRNA
5798532	5798427
			product	hypothetical protein
			transcript_id	gnl|ncbi|ColletesGigas_000314-T1_mrna
			protein_id	gnl|ncbi|ColletesGigas_000314-T1
5799148	5798826	CDS
5798532	5798427
			codon_start	1
			product	hypothetical protein
			transcript_id	gnl|ncbi|ColletesGigas_000314-T1_mrna
			protein_id	gnl|ncbi|ColletesGigas_000314-T1
5804558	5807523	gene
			locus_tag	ColletesGigas_000315
5804558	5804687	mRNA
5805647	5805921
5807341	5807523
			product	hypothetical protein
			transcript_id	gnl|ncbi|ColletesGigas_000315-T1_mrna
			protein_id	gnl|ncbi|ColletesGigas_000315-T1
5804558	5804687	CDS
5805647	5805921
5807341	5807523
			codon_start	1
			note	SECRETED:SignalP(1-16)
			product	hypothetical protein
			transcript_id	gnl|ncbi|ColletesGigas_000315-T1_mrna
			protein_id	gnl|ncbi|ColletesGigas_000315-T1
5834573	5829371	gene
			locus_tag	ColletesGigas_000316
5834573	5834485	mRNA
5834340	5834199
5834058	5833959
5833887	5833751
5833691	5833551
5833426	5833353
5833275	5833155
5831515	5831295
5830951	5830795
5830284	5830142
5830072	5829850
5829740	5829547
5829461	5829371
			product	hypothetical protein
			transcript_id	gnl|ncbi|ColletesGigas_000316-T1_mrna
			protein_id	gnl|ncbi|ColletesGigas_000316-T1
5834573	5834485	CDS
5834340	5834199
5834058	5833959
5833887	5833751
5833691	5833551
5833426	5833353
5833275	5833155
5831515	5831295
5830951	5830795
5830284	5830142
5830072	5829850
5829740	5829547
5829461	5829371
			codon_start	1
			note	EggNog:ENOG4103ASQ
			note	COG:Y
			db_xref	InterPro:IPR029071
			product	hypothetical protein
			transcript_id	gnl|ncbi|ColletesGigas_000316-T1_mrna
			protein_id	gnl|ncbi|ColletesGigas_000316-T1
5835718	5837896	gene
			locus_tag	ColletesGigas_000317
5835718	5835909	mRNA
5836964	5837190
5837833	5837896
			product	hypothetical protein
			transcript_id	gnl|ncbi|ColletesGigas_000317-T1_mrna
			protein_id	gnl|ncbi|ColletesGigas_000317-T1
5835718	5835909	CDS
5836964	5837190
5837833	5837896
			codon_start	1
			product	hypothetical protein
			transcript_id	gnl|ncbi|ColletesGigas_000317-T1_mrna
			protein_id	gnl|ncbi|ColletesGigas_000317-T1
5844224	5850236	gene
			locus_tag	ColletesGigas_000318
5844224	5844436	mRNA
5845359	5845595
5845886	5845970
5847330	5847553
5847703	5847852
5847928	5848060
5848137	5848292
5848374	5848459
5850012	5850236
			product	hypothetical protein
			transcript_id	gnl|ncbi|ColletesGigas_000318-T1_mrna
			protein_id	gnl|ncbi|ColletesGigas_000318-T1
5844224	5844436	CDS
5845359	5845595
5845886	5845970
5847330	5847553
5847703	5847852
5847928	5848060
5848137	5848292
5848374	5848459
5850012	5850236
			codon_start	1
			note	TransMembrane:12 (o6-23i90-109o115-136i148-165o177-195i202-221o266-285i306-331o343-363i370-392o398-425i437-455o)
			note	COG:G
			note	EggNog:ENOG4103HRP
			note	SECRETED:SignalP(1-19)
			db_xref	InterPro:IPR020846
			db_xref	InterPro:IPR036259
			db_xref	InterPro:IPR011701
			go_process	transmembrane transport|0055085||IEA
			go_function	transmembrane transporter activity|0022857||IEA
			product	hypothetical protein
			transcript_id	gnl|ncbi|ColletesGigas_000318-T1_mrna
			protein_id	gnl|ncbi|ColletesGigas_000318-T1
5855451	5856838	gene
			locus_tag	ColletesGigas_000319
5855451	5855455	mRNA
5855556	5855684
5856133	5856838
			product	hypothetical protein
			transcript_id	gnl|ncbi|ColletesGigas_000319-T1_mrna
			protein_id	gnl|ncbi|ColletesGigas_000319-T1
5855451	5855455	CDS
5855556	5855684
5856133	5856838
			codon_start	1
			note	COG:G
			note	EggNog:ENOG4103HRP
			note	SECRETED:SignalP(1-22)
			product	hypothetical protein
			transcript_id	gnl|ncbi|ColletesGigas_000319-T1_mrna
			protein_id	gnl|ncbi|ColletesGigas_000319-T1
5877182	5857468	gene
			locus_tag	ColletesGigas_000320
5877182	5877115	mRNA
5876976	5876847
5876774	5876592
5876371	5876327
5876255	5876115
5876045	5875942
5875863	5875716
5875639	5875397
5875051	5874730
5874457	5874132
5873834	5873478
5873372	5873219
5873039	5872849
5872728	5872176
5871750	5871525
5871444	5871127
5871061	5870901
5870833	5870501
5870199	5869715
5869278	5868886
5868771	5868492
5868410	5868159
5867864	5867353
5867289	5866992
5866880	5866509
5866289	5866102
5866025	5865877
5865660	5865481
5865377	5865196
5864938	5864720
5864525	5864373
5864253	5864178
5864090	5863985
5863901	5863742
5863676	5863443
5863369	5863296
5862511	5862279
5862190	5861990
5861911	5861776
5861627	5861303
5861009	5860809
5860725	5860569
5860509	5860332
5860224	5859741
5859427	5859213
5859123	5859049
5858929	5858865
5858792	5858555
5858285	5858123
5857980	5857730
5857581	5857468
			product	hypothetical protein
			transcript_id	gnl|ncbi|ColletesGigas_000320-T1_mrna
			protein_id	gnl|ncbi|ColletesGigas_000320-T1
5877182	5877115	CDS
5876976	5876847
5876774	5876592
5876371	5876327
5876255	5876115
5876045	5875942
5875863	5875716
5875639	5875397
5875051	5874730
5874457	5874132
5873834	5873478
5873372	5873219
5873039	5872849
5872728	5872176
5871750	5871525
5871444	5871127
5871061	5870901
5870833	5870501
5870199	5869715
5869278	5868886
5868771	5868492
5868410	5868159
5867864	5867353
5867289	5866992
5866880	5866509
5866289	5866102
5866025	5865877
5865660	5865481
5865377	5865196
5864938	5864720
5864525	5864373
5864253	5864178
5864090	5863985
5863901	5863742
5863676	5863443
5863369	5863296
5862511	5862279
5862190	5861990
5861911	5861776
5861627	5861303
5861009	5860809
5860725	5860569
5860509	5860332
5860224	5859741
5859427	5859213
5859123	5859049
5858929	5858865
5858792	5858555
5858285	5858123
5857980	5857730
5857581	5857468
			codon_start	1
			note	EggNog:ENOG41033YP
			note	BUSCO:EOG091B003H
			note	COG:H
			note	SECRETED:SignalP(1-18)
			db_xref	InterPro:IPR000859
			db_xref	InterPro:IPR000152
			db_xref	PFAM:PF00431
			db_xref	InterPro:IPR024731
			db_xref	InterPro:IPR035914
			db_xref	InterPro:IPR001881
			db_xref	InterPro:IPR018097
			db_xref	InterPro:IPR000742
			go_function	calcium ion binding|0005509||IEA
			product	hypothetical protein
			transcript_id	gnl|ncbi|ColletesGigas_000320-T1_mrna
			protein_id	gnl|ncbi|ColletesGigas_000320-T1
5935944	5935528	gene
			locus_tag	ColletesGigas_000321
5935944	5935528	mRNA
			product	hypothetical protein
			transcript_id	gnl|ncbi|ColletesGigas_000321-T1_mrna
			protein_id	gnl|ncbi|ColletesGigas_000321-T1
5935944	5935528	CDS
			codon_start	1
			product	hypothetical protein
			transcript_id	gnl|ncbi|ColletesGigas_000321-T1_mrna
			protein_id	gnl|ncbi|ColletesGigas_000321-T1
5974798	5975425	gene
			locus_tag	ColletesGigas_000322
5974798	5974898	mRNA
5974978	5975425
			product	hypothetical protein
			transcript_id	gnl|ncbi|ColletesGigas_000322-T1_mrna
			protein_id	gnl|ncbi|ColletesGigas_000322-T1
5974798	5974898	CDS
5974978	5975425
			codon_start	1
			product	hypothetical protein
			transcript_id	gnl|ncbi|ColletesGigas_000322-T1_mrna
			protein_id	gnl|ncbi|ColletesGigas_000322-T1
5983926	5983484	gene
			locus_tag	ColletesGigas_000323
5983926	5983669	mRNA
5983582	5983484
			product	hypothetical protein
			transcript_id	gnl|ncbi|ColletesGigas_000323-T1_mrna
			protein_id	gnl|ncbi|ColletesGigas_000323-T1
5983926	5983669	CDS
5983582	5983484
			codon_start	1
			product	hypothetical protein
			transcript_id	gnl|ncbi|ColletesGigas_000323-T1_mrna
			protein_id	gnl|ncbi|ColletesGigas_000323-T1
5994362	5998810	gene
			locus_tag	ColletesGigas_000324
5994362	5994521	mRNA
5998554	5998810
			product	hypothetical protein
			transcript_id	gnl|ncbi|ColletesGigas_000324-T1_mrna
			protein_id	gnl|ncbi|ColletesGigas_000324-T1
5994362	5994521	CDS
5998554	5998810
			codon_start	1
			product	hypothetical protein
			transcript_id	gnl|ncbi|ColletesGigas_000324-T1_mrna
			protein_id	gnl|ncbi|ColletesGigas_000324-T1
6000638	6001015	gene
			locus_tag	ColletesGigas_000325
6000638	6000695	mRNA
6000804	6001015
			product	hypothetical protein
			transcript_id	gnl|ncbi|ColletesGigas_000325-T1_mrna
			protein_id	gnl|ncbi|ColletesGigas_000325-T1
6000638	6000695	CDS
6000804	6001015
			codon_start	1
			product	hypothetical protein
			transcript_id	gnl|ncbi|ColletesGigas_000325-T1_mrna
			protein_id	gnl|ncbi|ColletesGigas_000325-T1
6001884	6001519	gene
			locus_tag	ColletesGigas_000326
6001884	6001519	mRNA
			product	hypothetical protein
			transcript_id	gnl|ncbi|ColletesGigas_000326-T1_mrna
			protein_id	gnl|ncbi|ColletesGigas_000326-T1
6001884	6001519	CDS
			codon_start	1
			product	hypothetical protein
			transcript_id	gnl|ncbi|ColletesGigas_000326-T1_mrna
			protein_id	gnl|ncbi|ColletesGigas_000326-T1
6013536	6014093	gene
			locus_tag	ColletesGigas_000327
6013536	6013910	mRNA
6013983	6014093
			product	hypothetical protein
			transcript_id	gnl|ncbi|ColletesGigas_000327-T1_mrna
			protein_id	gnl|ncbi|ColletesGigas_000327-T1
6013536	6013910	CDS
6013983	6014093
			codon_start	1
			note	SECRETED:SignalP(1-28)
			product	hypothetical protein
			transcript_id	gnl|ncbi|ColletesGigas_000327-T1_mrna
			protein_id	gnl|ncbi|ColletesGigas_000327-T1
6022975	6023486	gene
			locus_tag	ColletesGigas_000328
6022975	6022980	mRNA
6023226	6023486
			product	hypothetical protein
			transcript_id	gnl|ncbi|ColletesGigas_000328-T1_mrna
			protein_id	gnl|ncbi|ColletesGigas_000328-T1
6022975	6022980	CDS
6023226	6023486
			codon_start	1
			product	hypothetical protein
			transcript_id	gnl|ncbi|ColletesGigas_000328-T1_mrna
			protein_id	gnl|ncbi|ColletesGigas_000328-T1
6024730	6024350	gene
			locus_tag	ColletesGigas_000329
6024730	6024350	mRNA
			product	hypothetical protein
			transcript_id	gnl|ncbi|ColletesGigas_000329-T1_mrna
			protein_id	gnl|ncbi|ColletesGigas_000329-T1
6024730	6024350	CDS
			codon_start	1
			product	hypothetical protein
			transcript_id	gnl|ncbi|ColletesGigas_000329-T1_mrna
			protein_id	gnl|ncbi|ColletesGigas_000329-T1
6056784	6057110	gene
			locus_tag	ColletesGigas_000330
6056784	6057110	mRNA
			product	hypothetical protein
			transcript_id	gnl|ncbi|ColletesGigas_000330-T1_mrna
			protein_id	gnl|ncbi|ColletesGigas_000330-T1
6056784	6057110	CDS
			codon_start	1
			product	hypothetical protein
			transcript_id	gnl|ncbi|ColletesGigas_000330-T1_mrna
			protein_id	gnl|ncbi|ColletesGigas_000330-T1
6057401	6058752	gene
			locus_tag	ColletesGigas_000331
6057401	6057421	mRNA
6057519	6057688
6057865	6057984
6058362	6058633
6058703	6058752
			product	hypothetical protein
			transcript_id	gnl|ncbi|ColletesGigas_000331-T1_mrna
			protein_id	gnl|ncbi|ColletesGigas_000331-T1
6057401	6057421	CDS
6057519	6057688
6057865	6057984
6058362	6058633
6058703	6058752
			codon_start	1
			note	EggNog:ENOG41033AK
			note	COG:O
			db_xref	InterPro:IPR029044
			product	hypothetical protein
			transcript_id	gnl|ncbi|ColletesGigas_000331-T1_mrna
			protein_id	gnl|ncbi|ColletesGigas_000331-T1
6099480	6105426	gene
			locus_tag	ColletesGigas_000332
6099480	6099571	mRNA
6101014	6101081
6101236	6101487
6101617	6101832
6102111	6102330
6104086	6104296
6105157	6105426
			product	hypothetical protein
			transcript_id	gnl|ncbi|ColletesGigas_000332-T1_mrna
			protein_id	gnl|ncbi|ColletesGigas_000332-T1
6099480	6099571	CDS
6101014	6101081
6101236	6101487
6101617	6101832
6102111	6102330
6104086	6104296
6105157	6105426
			codon_start	1
			note	BUSCO:EOG091B05Q2
			note	CAZy:GT2_Glycos_transf
			note	EggNog:ENOG41033AK
			note	CAZy:GT27
			note	COG:O
			db_xref	InterPro:IPR000772
			db_xref	InterPro:IPR029044
			db_xref	InterPro:IPR035992
			db_xref	InterPro:IPR001173
			product	hypothetical protein
			transcript_id	gnl|ncbi|ColletesGigas_000332-T1_mrna
			protein_id	gnl|ncbi|ColletesGigas_000332-T1
6110113	6109091	gene
			gene	KRR1
			locus_tag	ColletesGigas_000333
6110113	6109091	mRNA
			product	ribosomal RNA assembly protein krr1
			transcript_id	gnl|ncbi|ColletesGigas_000333-T1_mrna
			protein_id	gnl|ncbi|ColletesGigas_000333-T1
6110113	6109091	CDS
			codon_start	1
			note	COG:J
			note	EggNog:ENOG410V9Y3
			note	BUSCO:EOG091B0FJP
			db_xref	InterPro:IPR004087
			db_xref	InterPro:IPR024166
			db_xref	InterPro:IPR036612
			db_xref	InterPro:IPR041174
			go_function	RNA binding|0003723||IEA
			go_function	nucleic acid binding|0003676||IEA
			product	ribosomal RNA assembly protein krr1
			transcript_id	gnl|ncbi|ColletesGigas_000333-T1_mrna
			protein_id	gnl|ncbi|ColletesGigas_000333-T1
6117078	6116824	gene
			locus_tag	ColletesGigas_000334
6117078	6116824	mRNA
			product	hypothetical protein
			transcript_id	gnl|ncbi|ColletesGigas_000334-T1_mrna
			protein_id	gnl|ncbi|ColletesGigas_000334-T1
6117078	6116824	CDS
			codon_start	1
			product	hypothetical protein
			transcript_id	gnl|ncbi|ColletesGigas_000334-T1_mrna
			protein_id	gnl|ncbi|ColletesGigas_000334-T1
6123160	6117217	gene
			locus_tag	ColletesGigas_000335
6123160	6123034	mRNA
6122910	6122774
6121666	6121322
6118808	6118746
6118578	6117875
6117469	6117217
			product	hypothetical protein
			transcript_id	gnl|ncbi|ColletesGigas_000335-T1_mrna
			protein_id	gnl|ncbi|ColletesGigas_000335-T1
6123160	6123034	CDS
6122910	6122774
6121666	6121322
6118808	6118746
6118578	6117875
6117469	6117217
			codon_start	1
			note	COG:K
			note	BUSCO:EOG091B0EX5
			note	EggNog:ENOG41034FA
			db_xref	InterPro:IPR013847
			db_xref	InterPro:IPR009057
			db_xref	InterPro:IPR001356
			db_xref	InterPro:IPR017970
			db_xref	InterPro:IPR000327
			db_xref	InterPro:IPR010982
			go_function	DNA binding|0003677||IEA
			go_function	DNA-binding transcription factor activity, RNA polymerase II-specific|0000981||IEA
			go_function	DNA-binding transcription factor activity|0003700||IEA
			go_process	regulation of transcription, DNA-templated|0006355||IEA
			product	hypothetical protein
			transcript_id	gnl|ncbi|ColletesGigas_000335-T1_mrna
			protein_id	gnl|ncbi|ColletesGigas_000335-T1
6141161	6139934	gene
			locus_tag	ColletesGigas_000336
6141161	6141015	mRNA
6140329	6139934
			product	hypothetical protein
			transcript_id	gnl|ncbi|ColletesGigas_000336-T1_mrna
			protein_id	gnl|ncbi|ColletesGigas_000336-T1
6141161	6141015	CDS
6140329	6139934
			codon_start	1
			product	hypothetical protein
			transcript_id	gnl|ncbi|ColletesGigas_000336-T1_mrna
			protein_id	gnl|ncbi|ColletesGigas_000336-T1
6149760	6151069	gene
			locus_tag	ColletesGigas_000337
6149760	6150014	mRNA
6150872	6151069
			product	hypothetical protein
			transcript_id	gnl|ncbi|ColletesGigas_000337-T1_mrna
			protein_id	gnl|ncbi|ColletesGigas_000337-T1
6149760	6150014	CDS
6150872	6151069
			codon_start	1
			product	hypothetical protein
			transcript_id	gnl|ncbi|ColletesGigas_000337-T1_mrna
			protein_id	gnl|ncbi|ColletesGigas_000337-T1
6176469	6171959	gene
			locus_tag	ColletesGigas_000338
6176469	6176352	mRNA
6172182	6171959
			product	hypothetical protein
			transcript_id	gnl|ncbi|ColletesGigas_000338-T1_mrna
			protein_id	gnl|ncbi|ColletesGigas_000338-T1
6176469	6176352	CDS
6172182	6171959
			codon_start	1
			note	COG:K
			note	EggNog:ENOG41034FA
			product	hypothetical protein
			transcript_id	gnl|ncbi|ColletesGigas_000338-T1_mrna
			protein_id	gnl|ncbi|ColletesGigas_000338-T1
6181103	6180039	gene
			locus_tag	ColletesGigas_000339
6181103	6181048	mRNA
6180621	6180615
6180371	6180039
			product	hypothetical protein
			transcript_id	gnl|ncbi|ColletesGigas_000339-T1_mrna
			protein_id	gnl|ncbi|ColletesGigas_000339-T1
6181103	6181048	CDS
6180621	6180615
6180371	6180039
			codon_start	1
			product	hypothetical protein
			transcript_id	gnl|ncbi|ColletesGigas_000339-T1_mrna
			protein_id	gnl|ncbi|ColletesGigas_000339-T1
6193261	6191819	gene
			locus_tag	ColletesGigas_000340
6193261	6192893	mRNA
6191965	6191819
			product	hypothetical protein
			transcript_id	gnl|ncbi|ColletesGigas_000340-T1_mrna
			protein_id	gnl|ncbi|ColletesGigas_000340-T1
6193261	6192893	CDS
6191965	6191819
			codon_start	1
			product	hypothetical protein
			transcript_id	gnl|ncbi|ColletesGigas_000340-T1_mrna
			protein_id	gnl|ncbi|ColletesGigas_000340-T1
6202242	6200335	gene
			locus_tag	ColletesGigas_000341
6202242	6202014	mRNA
6200588	6200335
			product	hypothetical protein
			transcript_id	gnl|ncbi|ColletesGigas_000341-T1_mrna
			protein_id	gnl|ncbi|ColletesGigas_000341-T1
6202242	6202014	CDS
6200588	6200335
			codon_start	1
			product	hypothetical protein
			transcript_id	gnl|ncbi|ColletesGigas_000341-T1_mrna
			protein_id	gnl|ncbi|ColletesGigas_000341-T1
6208430	6209736	gene
			locus_tag	ColletesGigas_000342
6208430	6208679	mRNA
6209648	6209736
			product	hypothetical protein
			transcript_id	gnl|ncbi|ColletesGigas_000342-T1_mrna
			protein_id	gnl|ncbi|ColletesGigas_000342-T1
6208430	6208679	CDS
6209648	6209736
			codon_start	1
			product	hypothetical protein
			transcript_id	gnl|ncbi|ColletesGigas_000342-T1_mrna
			protein_id	gnl|ncbi|ColletesGigas_000342-T1
6210474	6212041	gene
			locus_tag	ColletesGigas_000343
6210474	6210527	mRNA
6210716	6211043
6211336	6211500
6211512	6212041
			product	hypothetical protein
			transcript_id	gnl|ncbi|ColletesGigas_000343-T1_mrna
			protein_id	gnl|ncbi|ColletesGigas_000343-T1
6210474	6210527	CDS
6210716	6211043
6211336	6211500
6211512	6212041
			codon_start	1
			product	hypothetical protein
			transcript_id	gnl|ncbi|ColletesGigas_000343-T1_mrna
			protein_id	gnl|ncbi|ColletesGigas_000343-T1
6213590	6213994	gene
			locus_tag	ColletesGigas_000344
6213590	6213994	mRNA
			product	hypothetical protein
			transcript_id	gnl|ncbi|ColletesGigas_000344-T1_mrna
			protein_id	gnl|ncbi|ColletesGigas_000344-T1
6213590	6213994	CDS
			codon_start	1
			product	hypothetical protein
			transcript_id	gnl|ncbi|ColletesGigas_000344-T1_mrna
			protein_id	gnl|ncbi|ColletesGigas_000344-T1
6250879	6247593	gene
			locus_tag	ColletesGigas_000345
6250879	6250724	mRNA
6249461	6249237
6248952	6248817
6248644	6247593
			product	hypothetical protein
			transcript_id	gnl|ncbi|ColletesGigas_000345-T1_mrna
			protein_id	gnl|ncbi|ColletesGigas_000345-T1
6250879	6250724	CDS
6249461	6249237
6248952	6248817
6248644	6247593
			codon_start	1
			note	COG:K
			note	EggNog:ENOG41034FA
			product	hypothetical protein
			transcript_id	gnl|ncbi|ColletesGigas_000345-T1_mrna
			protein_id	gnl|ncbi|ColletesGigas_000345-T1
6262782	6257088	gene
			locus_tag	ColletesGigas_000346
6262782	6262725	mRNA
6262214	6262138
6261938	6261817
6257283	6257088
			product	hypothetical protein
			transcript_id	gnl|ncbi|ColletesGigas_000346-T1_mrna
			protein_id	gnl|ncbi|ColletesGigas_000346-T1
6262782	6262725	CDS
6262214	6262138
6261938	6261817
6257283	6257088
			codon_start	1
			product	hypothetical protein
			transcript_id	gnl|ncbi|ColletesGigas_000346-T1_mrna
			protein_id	gnl|ncbi|ColletesGigas_000346-T1
6281912	6281612	gene
			locus_tag	ColletesGigas_000347
6281912	6281826	mRNA
6281752	6281612
			product	hypothetical protein
			transcript_id	gnl|ncbi|ColletesGigas_000347-T1_mrna
			protein_id	gnl|ncbi|ColletesGigas_000347-T1
6281912	6281826	CDS
6281752	6281612
			codon_start	1
			product	hypothetical protein
			transcript_id	gnl|ncbi|ColletesGigas_000347-T1_mrna
			protein_id	gnl|ncbi|ColletesGigas_000347-T1
6306550	6305367	gene
			locus_tag	ColletesGigas_000348
6306550	6306443	mRNA
6305492	6305367
			product	hypothetical protein
			transcript_id	gnl|ncbi|ColletesGigas_000348-T1_mrna
			protein_id	gnl|ncbi|ColletesGigas_000348-T1
6306550	6306443	CDS
6305492	6305367
			codon_start	1
			product	hypothetical protein
			transcript_id	gnl|ncbi|ColletesGigas_000348-T1_mrna
			protein_id	gnl|ncbi|ColletesGigas_000348-T1
6311191	6312372	gene
			locus_tag	ColletesGigas_000349
6311191	6311265	mRNA
6311533	6311711
6312012	6312372
			product	hypothetical protein
			transcript_id	gnl|ncbi|ColletesGigas_000349-T1_mrna
			protein_id	gnl|ncbi|ColletesGigas_000349-T1
6311191	6311265	CDS
6311533	6311711
6312012	6312372
			codon_start	1
			product	hypothetical protein
			transcript_id	gnl|ncbi|ColletesGigas_000349-T1_mrna
			protein_id	gnl|ncbi|ColletesGigas_000349-T1
6317212	6312684	gene
			locus_tag	ColletesGigas_000350
6317212	6317117	mRNA
6313028	6312684
			product	hypothetical protein
			transcript_id	gnl|ncbi|ColletesGigas_000350-T1_mrna
			protein_id	gnl|ncbi|ColletesGigas_000350-T1
6317212	6317117	CDS
6313028	6312684
			codon_start	1
			product	hypothetical protein
			transcript_id	gnl|ncbi|ColletesGigas_000350-T1_mrna
			protein_id	gnl|ncbi|ColletesGigas_000350-T1
6328030	>6328264	gene
			locus_tag	ColletesGigas_000351
6328030	>6328264	mRNA
			product	hypothetical protein
			transcript_id	gnl|ncbi|ColletesGigas_000351-T1_mrna
			protein_id	gnl|ncbi|ColletesGigas_000351-T1
6328030	>6328264	CDS
			codon_start	1
			product	hypothetical protein
			transcript_id	gnl|ncbi|ColletesGigas_000351-T1_mrna
			protein_id	gnl|ncbi|ColletesGigas_000351-T1
6347560	6346730	gene
			locus_tag	ColletesGigas_000352
6347560	6347344	mRNA
6347271	6346730
			product	hypothetical protein
			transcript_id	gnl|ncbi|ColletesGigas_000352-T1_mrna
			protein_id	gnl|ncbi|ColletesGigas_000352-T1
6347560	6347344	CDS
6347271	6346730
			codon_start	1
			product	hypothetical protein
			transcript_id	gnl|ncbi|ColletesGigas_000352-T1_mrna
			protein_id	gnl|ncbi|ColletesGigas_000352-T1
6358619	6355510	gene
			locus_tag	ColletesGigas_000353
6358619	6358323	mRNA
6357755	6357466
6356971	6356890
6356562	6356157
6355877	6355510
			product	hypothetical protein
			transcript_id	gnl|ncbi|ColletesGigas_000353-T1_mrna
			protein_id	gnl|ncbi|ColletesGigas_000353-T1
6358619	6358323	CDS
6357755	6357466
6356971	6356890
6356562	6356157
6355877	6355510
			codon_start	1
			note	TransMembrane:1 (o34-53i)
			note	EggNog:ENOG41KOG1721
			note	COG:S
			db_xref	InterPro:IPR036236
			db_xref	InterPro:IPR013087
			product	hypothetical protein
			transcript_id	gnl|ncbi|ColletesGigas_000353-T1_mrna
			protein_id	gnl|ncbi|ColletesGigas_000353-T1
6382609	6382896	gene
			locus_tag	ColletesGigas_000354
6382609	6382896	mRNA
			product	hypothetical protein
			transcript_id	gnl|ncbi|ColletesGigas_000354-T1_mrna
			protein_id	gnl|ncbi|ColletesGigas_000354-T1
6382609	6382896	CDS
			codon_start	1
			product	hypothetical protein
			transcript_id	gnl|ncbi|ColletesGigas_000354-T1_mrna
			protein_id	gnl|ncbi|ColletesGigas_000354-T1
6403655	6404032	gene
			locus_tag	ColletesGigas_000355
6403655	6404032	mRNA
			product	hypothetical protein
			transcript_id	gnl|ncbi|ColletesGigas_000355-T1_mrna
			protein_id	gnl|ncbi|ColletesGigas_000355-T1
6403655	6404032	CDS
			codon_start	1
			product	hypothetical protein
			transcript_id	gnl|ncbi|ColletesGigas_000355-T1_mrna
			protein_id	gnl|ncbi|ColletesGigas_000355-T1
6415137	6411430	gene
			locus_tag	ColletesGigas_000356
6415137	6415069	mRNA
6414718	6414424
6413872	6413652
6412323	6412187
6411601	6411430
			product	hypothetical protein
			transcript_id	gnl|ncbi|ColletesGigas_000356-T1_mrna
			protein_id	gnl|ncbi|ColletesGigas_000356-T1
6415137	6415069	CDS
6414718	6414424
6413872	6413652
6412323	6412187
6411601	6411430
			codon_start	1
			note	TransMembrane:1 (i207-228o)
			product	hypothetical protein
			transcript_id	gnl|ncbi|ColletesGigas_000356-T1_mrna
			protein_id	gnl|ncbi|ColletesGigas_000356-T1
6421673	6422270	gene
			locus_tag	ColletesGigas_000357
6421673	6421828	mRNA
6422124	6422270
			product	hypothetical protein
			transcript_id	gnl|ncbi|ColletesGigas_000357-T1_mrna
			protein_id	gnl|ncbi|ColletesGigas_000357-T1
6421673	6421828	CDS
6422124	6422270
			codon_start	1
			product	hypothetical protein
			transcript_id	gnl|ncbi|ColletesGigas_000357-T1_mrna
			protein_id	gnl|ncbi|ColletesGigas_000357-T1
6426059	6427092	gene
			locus_tag	ColletesGigas_000358
6426059	6426135	mRNA
6426329	6426467
6426549	6426770
6426841	6427092
			product	hypothetical protein
			transcript_id	gnl|ncbi|ColletesGigas_000358-T1_mrna
			protein_id	gnl|ncbi|ColletesGigas_000358-T1
6426059	6426135	CDS
6426329	6426467
6426549	6426770
6426841	6427092
			codon_start	1
			note	EggNog:ENOG41033MQ
			note	COG:S
			note	TransMembrane:2 (i168-195o201-222i)
			db_xref	InterPro:IPR019164
			db_xref	PFAM:PF09767
			product	hypothetical protein
			transcript_id	gnl|ncbi|ColletesGigas_000358-T1_mrna
			protein_id	gnl|ncbi|ColletesGigas_000358-T1
6428091	6429546	gene
			locus_tag	ColletesGigas_000359
6428091	6428153	mRNA
6428227	6428508
6428815	6429243
6429310	6429546
			product	hypothetical protein
			transcript_id	gnl|ncbi|ColletesGigas_000359-T1_mrna
			protein_id	gnl|ncbi|ColletesGigas_000359-T1
6428091	6428153	CDS
6428227	6428508
6428815	6429243
6429310	6429546
			codon_start	1
			note	EggNog:ENOG410334P
			note	COG:A
			note	BUSCO:EOG091B0DHN
			db_xref	InterPro:IPR004098
			db_xref	InterPro:IPR036285
			db_xref	InterPro:IPR014906
			db_xref	InterPro:IPR039979
			go_component	spliceosomal complex|0005681||IEA
			go_process	RNA splicing|0008380||IEA
			product	hypothetical protein
			transcript_id	gnl|ncbi|ColletesGigas_000359-T1_mrna
			protein_id	gnl|ncbi|ColletesGigas_000359-T1
6431062	6429718	gene
			locus_tag	ColletesGigas_000360
6431062	6430993	mRNA
6430913	6430660
6430582	6430501
6430404	6430268
6430198	6429987
6429790	6429718
			product	hypothetical protein
			transcript_id	gnl|ncbi|ColletesGigas_000360-T1_mrna
			protein_id	gnl|ncbi|ColletesGigas_000360-T1
6431062	6430993	CDS
6430913	6430660
6430582	6430501
6430404	6430268
6430198	6429987
6429790	6429718
			codon_start	1
			note	COG:E
			note	EggNog:ENOG41036HI
			note	BUSCO:EOG091B0GYT
			db_xref	InterPro:IPR008927
			db_xref	InterPro:IPR000304
			db_xref	InterPro:IPR036291
			db_xref	InterPro:IPR029036
			db_xref	InterPro:IPR028939
			go_function	pyrroline-5-carboxylate reductase activity|0004735||IEA
			go_process	oxidation-reduction process|0055114||IEA
			go_process	proline biosynthetic process|0006561||IEA
			product	hypothetical protein
			transcript_id	gnl|ncbi|ColletesGigas_000360-T1_mrna
			protein_id	gnl|ncbi|ColletesGigas_000360-T1
6432675	6434825	gene
			locus_tag	ColletesGigas_000361
6432675	6432730	mRNA
6433181	6433357
6433833	6434010
6434422	6434461
6434533	6434825
			product	hypothetical protein
			transcript_id	gnl|ncbi|ColletesGigas_000361-T1_mrna
			protein_id	gnl|ncbi|ColletesGigas_000361-T1
6432675	6432730	CDS
6433181	6433357
6433833	6434010
6434422	6434461
6434533	6434825
			codon_start	1
			note	EggNog:ENOG41037GK
			note	COG:U,Z
			product	hypothetical protein
			transcript_id	gnl|ncbi|ColletesGigas_000361-T1_mrna
			protein_id	gnl|ncbi|ColletesGigas_000361-T1
6439570	6437096	gene
			locus_tag	ColletesGigas_000362
6439570	6439491	mRNA
6439108	6438849
6437946	6437641
6437346	6437096
			product	hypothetical protein
			transcript_id	gnl|ncbi|ColletesGigas_000362-T1_mrna
			protein_id	gnl|ncbi|ColletesGigas_000362-T1
6439570	6439491	CDS
6439108	6438849
6437946	6437641
6437346	6437096
			codon_start	1
			note	BUSCO:EOG091B0FOP
			note	COG:D
			note	MEROPS:MER0002801
			note	EggNog:ENOG41034JX
			db_xref	InterPro:IPR015917
			db_xref	InterPro:IPR033139
			db_xref	InterPro:IPR029030
			db_xref	InterPro:IPR001309
			db_xref	InterPro:IPR016129
			db_xref	InterPro:IPR002398
			db_xref	InterPro:IPR002138
			go_function	cysteine-type peptidase activity|0008234||IEA
			go_function	cysteine-type endopeptidase activity|0004197||IEA
			go_process	proteolysis|0006508||IEA
			product	hypothetical protein
			transcript_id	gnl|ncbi|ColletesGigas_000362-T1_mrna
			protein_id	gnl|ncbi|ColletesGigas_000362-T1
6455592	6450650	gene
			locus_tag	ColletesGigas_000363
6455592	6455236	mRNA
6455046	6454723
6454362	6453723
6453512	6453166
6453024	6452839
6452750	6452608
6452506	6452017
6451927	6451694
6450787	6450650
			product	hypothetical protein
			transcript_id	gnl|ncbi|ColletesGigas_000363-T1_mrna
			protein_id	gnl|ncbi|ColletesGigas_000363-T1
6455592	6455236	CDS
6455046	6454723
6454362	6453723
6453512	6453166
6453024	6452839
6452750	6452608
6452506	6452017
6451927	6451694
6450787	6450650
			codon_start	1
			note	COG:K
			note	EggNog:ENOG41033AJ
			db_xref	InterPro:IPR004181
			db_xref	InterPro:IPR013083
			go_function	zinc ion binding|0008270||IEA
			product	hypothetical protein
			transcript_id	gnl|ncbi|ColletesGigas_000363-T1_mrna
			protein_id	gnl|ncbi|ColletesGigas_000363-T1
<6481019	>6481263	gene
			locus_tag	ColletesGigas_000364
<6481019	>6481263	mRNA
			product	hypothetical protein
			transcript_id	gnl|ncbi|ColletesGigas_000364-T1_mrna
			protein_id	gnl|ncbi|ColletesGigas_000364-T1
<6481019	>6481263	CDS
			codon_start	1
			product	hypothetical protein
			transcript_id	gnl|ncbi|ColletesGigas_000364-T1_mrna
			protein_id	gnl|ncbi|ColletesGigas_000364-T1
6502805	6503358	gene
			locus_tag	ColletesGigas_000365
6502805	6503042	mRNA
6503150	6503358
			product	hypothetical protein
			transcript_id	gnl|ncbi|ColletesGigas_000365-T1_mrna
			protein_id	gnl|ncbi|ColletesGigas_000365-T1
6502805	6503042	CDS
6503150	6503358
			codon_start	1
			product	hypothetical protein
			transcript_id	gnl|ncbi|ColletesGigas_000365-T1_mrna
			protein_id	gnl|ncbi|ColletesGigas_000365-T1
6505590	6505243	gene
			locus_tag	ColletesGigas_000366
6505590	6505243	mRNA
			product	hypothetical protein
			transcript_id	gnl|ncbi|ColletesGigas_000366-T1_mrna
			protein_id	gnl|ncbi|ColletesGigas_000366-T1
6505590	6505243	CDS
			codon_start	1
			product	hypothetical protein
			transcript_id	gnl|ncbi|ColletesGigas_000366-T1_mrna
			protein_id	gnl|ncbi|ColletesGigas_000366-T1
6530856	6531257	gene
			locus_tag	ColletesGigas_000367
6530856	6531257	mRNA
			product	hypothetical protein
			transcript_id	gnl|ncbi|ColletesGigas_000367-T1_mrna
			protein_id	gnl|ncbi|ColletesGigas_000367-T1
6530856	6531257	CDS
			codon_start	1
			product	hypothetical protein
			transcript_id	gnl|ncbi|ColletesGigas_000367-T1_mrna
			protein_id	gnl|ncbi|ColletesGigas_000367-T1
6534593	6532258	gene
			locus_tag	ColletesGigas_000368
6534593	6534478	mRNA
6532336	6532258
			product	hypothetical protein
			transcript_id	gnl|ncbi|ColletesGigas_000368-T1_mrna
			protein_id	gnl|ncbi|ColletesGigas_000368-T1
6534593	6534478	CDS
6532336	6532258
			codon_start	1
			product	hypothetical protein
			transcript_id	gnl|ncbi|ColletesGigas_000368-T1_mrna
			protein_id	gnl|ncbi|ColletesGigas_000368-T1
6537854	6537552	gene
			locus_tag	ColletesGigas_000369
6537854	6537552	mRNA
			product	hypothetical protein
			transcript_id	gnl|ncbi|ColletesGigas_000369-T1_mrna
			protein_id	gnl|ncbi|ColletesGigas_000369-T1
6537854	6537552	CDS
			codon_start	1
			product	hypothetical protein
			transcript_id	gnl|ncbi|ColletesGigas_000369-T1_mrna
			protein_id	gnl|ncbi|ColletesGigas_000369-T1
6544590	6544925	gene
			locus_tag	ColletesGigas_000370
6544590	6544925	mRNA
			product	hypothetical protein
			transcript_id	gnl|ncbi|ColletesGigas_000370-T1_mrna
			protein_id	gnl|ncbi|ColletesGigas_000370-T1
6544590	6544925	CDS
			codon_start	1
			product	hypothetical protein
			transcript_id	gnl|ncbi|ColletesGigas_000370-T1_mrna
			protein_id	gnl|ncbi|ColletesGigas_000370-T1
6553263	6552384	gene
			locus_tag	ColletesGigas_000371
6553263	6553182	mRNA
6553101	6552783
6552682	6552631
6552554	6552384
			product	hypothetical protein
			transcript_id	gnl|ncbi|ColletesGigas_000371-T1_mrna
			protein_id	gnl|ncbi|ColletesGigas_000371-T1
6553263	6553182	CDS
6553101	6552783
6552682	6552631
6552554	6552384
			codon_start	1
			product	hypothetical protein
			transcript_id	gnl|ncbi|ColletesGigas_000371-T1_mrna
			protein_id	gnl|ncbi|ColletesGigas_000371-T1
6555312	6554812	gene
			locus_tag	ColletesGigas_000372
6555312	6555161	mRNA
6554962	6554812
			product	hypothetical protein
			transcript_id	gnl|ncbi|ColletesGigas_000372-T1_mrna
			protein_id	gnl|ncbi|ColletesGigas_000372-T1
6555312	6555161	CDS
6554962	6554812
			codon_start	1
			product	hypothetical protein
			transcript_id	gnl|ncbi|ColletesGigas_000372-T1_mrna
			protein_id	gnl|ncbi|ColletesGigas_000372-T1
6579071	6578540	gene
			locus_tag	ColletesGigas_000373
6579071	6579048	mRNA
6578902	6578540
			product	hypothetical protein
			transcript_id	gnl|ncbi|ColletesGigas_000373-T1_mrna
			protein_id	gnl|ncbi|ColletesGigas_000373-T1
6579071	6579048	CDS
6578902	6578540
			codon_start	1
			product	hypothetical protein
			transcript_id	gnl|ncbi|ColletesGigas_000373-T1_mrna
			protein_id	gnl|ncbi|ColletesGigas_000373-T1
6579521	6580041	gene
			locus_tag	ColletesGigas_000374
6579521	6579609	mRNA
6579644	6579806
6579835	6580041
			product	hypothetical protein
			transcript_id	gnl|ncbi|ColletesGigas_000374-T1_mrna
			protein_id	gnl|ncbi|ColletesGigas_000374-T1
6579521	6579609	CDS
6579644	6579806
6579835	6580041
			codon_start	1
			product	hypothetical protein
			transcript_id	gnl|ncbi|ColletesGigas_000374-T1_mrna
			protein_id	gnl|ncbi|ColletesGigas_000374-T1
6581831	6581418	gene
			locus_tag	ColletesGigas_000375
6581831	6581714	mRNA
6581620	6581418
			product	hypothetical protein
			transcript_id	gnl|ncbi|ColletesGigas_000375-T1_mrna
			protein_id	gnl|ncbi|ColletesGigas_000375-T1
6581831	6581714	CDS
6581620	6581418
			codon_start	1
			product	hypothetical protein
			transcript_id	gnl|ncbi|ColletesGigas_000375-T1_mrna
			protein_id	gnl|ncbi|ColletesGigas_000375-T1
6594029	6594981	gene
			locus_tag	ColletesGigas_000376
6594029	6594162	mRNA
6594235	6594577
6594601	6594981
			product	hypothetical protein
			transcript_id	gnl|ncbi|ColletesGigas_000376-T1_mrna
			protein_id	gnl|ncbi|ColletesGigas_000376-T1
6594029	6594162	CDS
6594235	6594577
6594601	6594981
			codon_start	1
			product	hypothetical protein
			transcript_id	gnl|ncbi|ColletesGigas_000376-T1_mrna
			protein_id	gnl|ncbi|ColletesGigas_000376-T1
6595651	6596953	gene
			locus_tag	ColletesGigas_000377
6595651	6595763	mRNA
6595777	6596229
6596653	6596953
			product	hypothetical protein
			transcript_id	gnl|ncbi|ColletesGigas_000377-T1_mrna
			protein_id	gnl|ncbi|ColletesGigas_000377-T1
6595651	6595763	CDS
6595777	6596229
6596653	6596953
			codon_start	1
			product	hypothetical protein
			transcript_id	gnl|ncbi|ColletesGigas_000377-T1_mrna
			protein_id	gnl|ncbi|ColletesGigas_000377-T1
6599798	6600397	gene
			locus_tag	ColletesGigas_000378
6599798	6599865	mRNA
6599926	6600013
6600082	6600183
6600266	6600397
			product	hypothetical protein
			transcript_id	gnl|ncbi|ColletesGigas_000378-T1_mrna
			protein_id	gnl|ncbi|ColletesGigas_000378-T1
6599798	6599865	CDS
6599926	6600013
6600082	6600183
6600266	6600397
			codon_start	1
			product	hypothetical protein
			transcript_id	gnl|ncbi|ColletesGigas_000378-T1_mrna
			protein_id	gnl|ncbi|ColletesGigas_000378-T1
6616015	6613000	gene
			locus_tag	ColletesGigas_000379
6616015	6615875	mRNA
6613284	6613000
			product	hypothetical protein
			transcript_id	gnl|ncbi|ColletesGigas_000379-T1_mrna
			protein_id	gnl|ncbi|ColletesGigas_000379-T1
6616015	6615875	CDS
6613284	6613000
			codon_start	1
			product	hypothetical protein
			transcript_id	gnl|ncbi|ColletesGigas_000379-T1_mrna
			protein_id	gnl|ncbi|ColletesGigas_000379-T1
6625054	6627146	gene
			locus_tag	ColletesGigas_000380
6625054	6625194	mRNA
6625792	6626018
6626096	6626186
6627048	6627146
			product	hypothetical protein
			transcript_id	gnl|ncbi|ColletesGigas_000380-T1_mrna
			protein_id	gnl|ncbi|ColletesGigas_000380-T1
6625054	6625194	CDS
6625792	6626018
6626096	6626186
6627048	6627146
			codon_start	1
			product	hypothetical protein
			transcript_id	gnl|ncbi|ColletesGigas_000380-T1_mrna
			protein_id	gnl|ncbi|ColletesGigas_000380-T1
6635617	6640918	gene
			locus_tag	ColletesGigas_000381
6635617	6635688	mRNA
6637273	6637354
6639910	6639931
6640822	6640918
			product	hypothetical protein
			transcript_id	gnl|ncbi|ColletesGigas_000381-T1_mrna
			protein_id	gnl|ncbi|ColletesGigas_000381-T1
6635617	6635688	CDS
6637273	6637354
6639910	6639931
6640822	6640918
			codon_start	1
			product	hypothetical protein
			transcript_id	gnl|ncbi|ColletesGigas_000381-T1_mrna
			protein_id	gnl|ncbi|ColletesGigas_000381-T1
6647475	6670326	gene
			gene	HPX5
			locus_tag	ColletesGigas_000382
6647475	6647665	mRNA
6654033	6654112
6655186	6655279
6655580	6655771
6655858	6656054
6657309	6657603
6659518	6659663
6661401	6661642
6661720	6661852
6661927	6662054
6662122	6662231
6662528	6662620
6663010	6663179
6663278	6663386
6663847	6663937
6666618	6666757
6666817	6666928
6668695	6670326
			product	Animal haem peroxidase
			transcript_id	gnl|ncbi|ColletesGigas_000382-T1_mrna
			protein_id	gnl|ncbi|ColletesGigas_000382-T1
6647475	6647665	CDS
6654033	6654112
6655186	6655279
6655580	6655771
6655858	6656054
6657309	6657603
6659518	6659663
6661401	6661642
6661720	6661852
6661927	6662054
6662122	6662231
6662528	6662620
6663010	6663179
6663278	6663386
6663847	6663937
6666618	6666757
6666817	6666928
6668695	6670326
			codon_start	1
			note	SECRETED:SignalP(1-23)
			note	COG:S
			note	EggNog:ENOG410353N
			db_xref	InterPro:IPR019791
			db_xref	InterPro:IPR010255
			db_xref	PFAM:PF03098
			db_xref	InterPro:IPR037120
			go_function	peroxidase activity|0004601||IEA
			go_function	heme binding|0020037||IEA
			go_process	oxidation-reduction process|0055114||IEA
			go_process	response to oxidative stress|0006979||IEA
			product	Animal haem peroxidase
			transcript_id	gnl|ncbi|ColletesGigas_000382-T1_mrna
			protein_id	gnl|ncbi|ColletesGigas_000382-T1
6673537	6673960	gene
			locus_tag	ColletesGigas_000383
6673537	6673630	mRNA
6673794	6673960
			product	hypothetical protein
			transcript_id	gnl|ncbi|ColletesGigas_000383-T1_mrna
			protein_id	gnl|ncbi|ColletesGigas_000383-T1
6673537	6673630	CDS
6673794	6673960
			codon_start	1
			note	EggNog:ENOG410392M
			note	SECRETED:SignalP(1-24)
			note	COG:S
			db_xref	InterPro:IPR006825
			go_process	neuropeptide signaling pathway|0007218||IEA
			go_process	ecdysis, chitin-based cuticle|0018990||IEA
			go_function	ecdysis-triggering hormone activity|0008255||IEA
			product	hypothetical protein
			transcript_id	gnl|ncbi|ColletesGigas_000383-T1_mrna
			protein_id	gnl|ncbi|ColletesGigas_000383-T1
6675083	6674648	gene
			locus_tag	ColletesGigas_000384
6675083	6674808	mRNA
6674722	6674648
			product	hypothetical protein
			transcript_id	gnl|ncbi|ColletesGigas_000384-T1_mrna
			protein_id	gnl|ncbi|ColletesGigas_000384-T1
6675083	6674808	CDS
6674722	6674648
			codon_start	1
			note	EggNog:ENOG41037EB
			product	hypothetical protein
			transcript_id	gnl|ncbi|ColletesGigas_000384-T1_mrna
			protein_id	gnl|ncbi|ColletesGigas_000384-T1
6684232	6675273	gene
			locus_tag	ColletesGigas_000385
6684232	6684053	mRNA
6683888	6683804
6683681	6683635
6683546	6683460
6683387	6683252
6683167	6683031
6682963	6682725
6682645	6682513
6682443	6682253
6682174	6682033
6681949	6681718
6681516	6681351
6681039	6679699
6679350	6679053
6678885	6677726
6677436	6677238
6677138	6676918
6676728	6676581
6676328	6675933
6675748	6675582
6675486	6675273
			product	hypothetical protein
			transcript_id	gnl|ncbi|ColletesGigas_000385-T1_mrna
			protein_id	gnl|ncbi|ColletesGigas_000385-T1
6684232	6684053	CDS
6683888	6683804
6683681	6683635
6683546	6683460
6683387	6683252
6683167	6683031
6682963	6682725
6682645	6682513
6682443	6682253
6682174	6682033
6681949	6681718
6681516	6681351
6681039	6679699
6679350	6679053
6678885	6677726
6677436	6677238
6677138	6676918
6676728	6676581
6676328	6675933
6675748	6675582
6675486	6675273
			codon_start	1
			note	BUSCO:EOG091B00EL
			note	EggNog:ENOG41037EB
			db_xref	InterPro:IPR026201
			go_process	cilium assembly|0060271||IEA
			go_component	centrosome|0005813||IEA
			go_component	nucleus|0005634||IEA
			product	hypothetical protein
			transcript_id	gnl|ncbi|ColletesGigas_000385-T1_mrna
			protein_id	gnl|ncbi|ColletesGigas_000385-T1
6690757	6689427	gene
			locus_tag	ColletesGigas_000386
6690757	6690543	mRNA
6689514	6689427
			product	hypothetical protein
			transcript_id	gnl|ncbi|ColletesGigas_000386-T1_mrna
			protein_id	gnl|ncbi|ColletesGigas_000386-T1
6690757	6690543	CDS
6689514	6689427
			codon_start	1
			product	hypothetical protein
			transcript_id	gnl|ncbi|ColletesGigas_000386-T1_mrna
			protein_id	gnl|ncbi|ColletesGigas_000386-T1
6695537	6705758	gene
			locus_tag	ColletesGigas_000387
6695537	6695600	mRNA
6696014	6696216
6696356	6696511
6697796	6697967
6699324	6699469
6703667	6703753
6705618	6705758
			product	hypothetical protein
			transcript_id	gnl|ncbi|ColletesGigas_000387-T1_mrna
			protein_id	gnl|ncbi|ColletesGigas_000387-T1
6695537	6695600	CDS
6696014	6696216
6696356	6696511
6697796	6697967
6699324	6699469
6703667	6703753
6705618	6705758
			codon_start	1
			note	EggNog:ENOG41034K8
			note	BUSCO:EOG091B0BYV
			note	COG:C
			db_xref	InterPro:IPR005475
			db_xref	InterPro:IPR029061
			db_xref	InterPro:IPR009014
			db_xref	InterPro:IPR033248
			go_function	catalytic activity|0003824||IEA
			product	hypothetical protein
			transcript_id	gnl|ncbi|ColletesGigas_000387-T1_mrna
			protein_id	gnl|ncbi|ColletesGigas_000387-T1
6809921	6810163	gene
			locus_tag	ColletesGigas_000388
6809921	6810163	mRNA
			product	hypothetical protein
			transcript_id	gnl|ncbi|ColletesGigas_000388-T1_mrna
			protein_id	gnl|ncbi|ColletesGigas_000388-T1
6809921	6810163	CDS
			codon_start	1
			note	TransMembrane:1 (o6-27i)
			product	hypothetical protein
			transcript_id	gnl|ncbi|ColletesGigas_000388-T1_mrna
			protein_id	gnl|ncbi|ColletesGigas_000388-T1
6824593	6824139	gene
			locus_tag	ColletesGigas_000389
6824593	6824466	mRNA
6824364	6824139
			product	hypothetical protein
			transcript_id	gnl|ncbi|ColletesGigas_000389-T1_mrna
			protein_id	gnl|ncbi|ColletesGigas_000389-T1
6824593	6824466	CDS
6824364	6824139
			codon_start	1
			product	hypothetical protein
			transcript_id	gnl|ncbi|ColletesGigas_000389-T1_mrna
			protein_id	gnl|ncbi|ColletesGigas_000389-T1
6854386	6855033	gene
			locus_tag	ColletesGigas_000390
6854386	6855033	mRNA
			product	hypothetical protein
			transcript_id	gnl|ncbi|ColletesGigas_000390-T1_mrna
			protein_id	gnl|ncbi|ColletesGigas_000390-T1
6854386	6855033	CDS
			codon_start	1
			product	hypothetical protein
			transcript_id	gnl|ncbi|ColletesGigas_000390-T1_mrna
			protein_id	gnl|ncbi|ColletesGigas_000390-T1
6861547	6862818	gene
			locus_tag	ColletesGigas_000391
6861547	6862818	mRNA
			product	hypothetical protein
			transcript_id	gnl|ncbi|ColletesGigas_000391-T1_mrna
			protein_id	gnl|ncbi|ColletesGigas_000391-T1
6861547	6862818	CDS
			codon_start	1
			note	EggNog:ENOG41034IA
			note	COG:S
			note	BUSCO:EOG091B08OK
			db_xref	InterPro:IPR012937
			go_function	RNA adenylyltransferase activity|1990817||IEA
			product	hypothetical protein
			transcript_id	gnl|ncbi|ColletesGigas_000391-T1_mrna
			protein_id	gnl|ncbi|ColletesGigas_000391-T1
6888901	6890125	gene
			locus_tag	ColletesGigas_000392
6888901	6889226	mRNA
6890002	6890125
			product	hypothetical protein
			transcript_id	gnl|ncbi|ColletesGigas_000392-T1_mrna
			protein_id	gnl|ncbi|ColletesGigas_000392-T1
6888901	6889226	CDS
6890002	6890125
			codon_start	1
			product	hypothetical protein
			transcript_id	gnl|ncbi|ColletesGigas_000392-T1_mrna
			protein_id	gnl|ncbi|ColletesGigas_000392-T1
6901821	6900842	gene
			locus_tag	ColletesGigas_000393
6901821	6901558	mRNA
6901482	6901188
6901119	6900842
			product	hypothetical protein
			transcript_id	gnl|ncbi|ColletesGigas_000393-T1_mrna
			protein_id	gnl|ncbi|ColletesGigas_000393-T1
6901821	6901558	CDS
6901482	6901188
6901119	6900842
			codon_start	1
			note	EggNog:ENOG4103GZ6
			note	COG:I
			db_xref	InterPro:IPR029045
			db_xref	InterPro:IPR001753
			go_function	catalytic activity|0003824||IEA
			product	hypothetical protein
			transcript_id	gnl|ncbi|ColletesGigas_000393-T1_mrna
			protein_id	gnl|ncbi|ColletesGigas_000393-T1
6902404	6904650	gene
			gene	SEC6
			locus_tag	ColletesGigas_000394
6902404	6904650	mRNA
			product	SNARE-binding exocyst subunit S6
			transcript_id	gnl|ncbi|ColletesGigas_000394-T1_mrna
			protein_id	gnl|ncbi|ColletesGigas_000394-T1
6902404	6904650	CDS
			codon_start	1
			note	EggNog:ENOG410336H
			note	COG:U
			db_xref	InterPro:IPR042532
			db_xref	InterPro:IPR010326
			go_process	exocytosis|0006887||IEA
			go_component	exocyst|0000145||IEA
			product	SNARE-binding exocyst subunit S6
			transcript_id	gnl|ncbi|ColletesGigas_000394-T1_mrna
			protein_id	gnl|ncbi|ColletesGigas_000394-T1
6906055	6909335	gene
			locus_tag	ColletesGigas_000395
6906055	6906099	mRNA
6906178	6906443
6906527	6906657
6906727	6907229
6907454	6907628
6907729	6908163
6908243	6908361
6908440	6908604
6908674	6908781
6908849	6909022
6909114	6909335
			product	hypothetical protein
			transcript_id	gnl|ncbi|ColletesGigas_000395-T1_mrna
			protein_id	gnl|ncbi|ColletesGigas_000395-T1
6906055	6906099	CDS
6906178	6906443
6906527	6906657
6906727	6907229
6907454	6907628
6907729	6908163
6908243	6908361
6908440	6908604
6908674	6908781
6908849	6909022
6909114	6909335
			codon_start	1
			note	EggNog:ENOG410339K
			note	BUSCO:EOG091B03ZG
			note	COG:A,D
			db_xref	InterPro:IPR009057
			db_xref	InterPro:IPR001005
			db_xref	InterPro:IPR021786
			db_xref	InterPro:IPR017930
			product	hypothetical protein
			transcript_id	gnl|ncbi|ColletesGigas_000395-T1_mrna
			protein_id	gnl|ncbi|ColletesGigas_000395-T1
6923815	6909848	gene
			locus_tag	ColletesGigas_000396
6923815	6923689	mRNA
6923569	6923388
6923303	6923141
6922870	6922752
6922458	6922075
6921996	6921815
6921711	6921458
6921379	6919089
6919021	6918677
6918589	6918434
6917846	6913821
6913751	6911454
6911354	6910452
6909925	6909848
			product	hypothetical protein
			transcript_id	gnl|ncbi|ColletesGigas_000396-T1_mrna
			protein_id	gnl|ncbi|ColletesGigas_000396-T1
6923815	6923689	CDS
6923569	6923388
6923303	6923141
6922870	6922752
6922458	6922075
6921996	6921815
6921711	6921458
6921379	6919089
6919021	6918677
6918589	6918434
6917846	6913821
6913751	6911454
6911354	6910452
6909925	6909848
			codon_start	1
			note	EggNog:ENOG41034C9
			note	COG:L
			db_xref	InterPro:IPR018936
			db_xref	InterPro:IPR036940
			db_xref	InterPro:IPR003152
			db_xref	InterPro:IPR016024
			db_xref	InterPro:IPR000403
			db_xref	InterPro:IPR037706
			db_xref	InterPro:IPR012582
			db_xref	InterPro:IPR014009
			db_xref	InterPro:IPR011009
			go_function	ATP binding|0005524||IEA
			go_function	DNA binding|0003677||IEA
			go_function	protein binding|0005515||IEA
			go_function	DNA-dependent protein kinase activity|0004677||IEA
			go_function	kinase activity|0016301||IEA
			go_component	nucleus|0005634||IEA
			go_process	DNA repair|0006281||IEA
			go_process	double-strand break repair via nonhomologous end joining|0006303||IEA
			product	hypothetical protein
			transcript_id	gnl|ncbi|ColletesGigas_000396-T1_mrna
			protein_id	gnl|ncbi|ColletesGigas_000396-T1
6929049	6932788	gene
			locus_tag	ColletesGigas_000397
6929049	6929120	mRNA
6930551	6930681
6931070	6931182
6931350	6931505
6931586	6931680
6931755	6931924
6932302	6932562
6932674	6932788
			product	hypothetical protein
			transcript_id	gnl|ncbi|ColletesGigas_000397-T1_mrna
			protein_id	gnl|ncbi|ColletesGigas_000397-T1
6929049	6929120	CDS
6930551	6930681
6931070	6931182
6931350	6931505
6931586	6931680
6931755	6931924
6932302	6932562
6932674	6932788
			codon_start	1
			note	COG:E
			note	EggNog:ENOG41033JQ
			db_xref	InterPro:IPR015422
			db_xref	PFAM:PF00266
			db_xref	InterPro:IPR015424
			db_xref	InterPro:IPR022278
			db_xref	InterPro:IPR000192
			db_xref	InterPro:IPR015421
			go_function	O-phospho-L-serine:2-oxoglutarate aminotransferase activity|0004648||IEA
			go_function	catalytic activity|0003824||IEA
			go_process	L-serine biosynthetic process|0006564||IEA
			product	hypothetical protein
			transcript_id	gnl|ncbi|ColletesGigas_000397-T1_mrna
			protein_id	gnl|ncbi|ColletesGigas_000397-T1
6933298	6934616	gene
			locus_tag	ColletesGigas_000398
6933298	6933425	mRNA
6933725	6934151
6934229	6934398
6934475	6934616
			product	hypothetical protein
			transcript_id	gnl|ncbi|ColletesGigas_000398-T1_mrna
			protein_id	gnl|ncbi|ColletesGigas_000398-T1
6933298	6933425	CDS
6933725	6934151
6934229	6934398
6934475	6934616
			codon_start	1
			note	BUSCO:EOG091B0HI3
			note	EggNog:ENOG41037B9
			note	COG:S
			db_xref	InterPro:IPR040050
			go_component	spliceosomal complex|0005681||IEA
			go_function	nucleic acid binding|0003676||IEA
			go_function	zinc ion binding|0008270||IEA
			product	hypothetical protein
			transcript_id	gnl|ncbi|ColletesGigas_000398-T1_mrna
			protein_id	gnl|ncbi|ColletesGigas_000398-T1
6935703	6935388	gene
			locus_tag	ColletesGigas_000399
6935703	6935606	mRNA
6935571	6935388
			product	hypothetical protein
			transcript_id	gnl|ncbi|ColletesGigas_000399-T1_mrna
			protein_id	gnl|ncbi|ColletesGigas_000399-T1
6935703	6935606	CDS
6935571	6935388
			codon_start	1
			product	hypothetical protein
			transcript_id	gnl|ncbi|ColletesGigas_000399-T1_mrna
			protein_id	gnl|ncbi|ColletesGigas_000399-T1
6936582	6937584	gene
			locus_tag	ColletesGigas_000400
6936582	6936818	mRNA
6936925	6937070
6937515	6937584
			product	hypothetical protein
			transcript_id	gnl|ncbi|ColletesGigas_000400-T1_mrna
			protein_id	gnl|ncbi|ColletesGigas_000400-T1
6936582	6936818	CDS
6936925	6937070
6937515	6937584
			codon_start	1
			product	hypothetical protein
			transcript_id	gnl|ncbi|ColletesGigas_000400-T1_mrna
			protein_id	gnl|ncbi|ColletesGigas_000400-T1
6944916	6938479	gene
			locus_tag	ColletesGigas_000401
6944916	6944772	mRNA
6943546	6943379
6939669	6939527
6938646	6938479
			product	hypothetical protein
			transcript_id	gnl|ncbi|ColletesGigas_000401-T1_mrna
			protein_id	gnl|ncbi|ColletesGigas_000401-T1
6944916	6944772	CDS
6943546	6943379
6939669	6939527
6938646	6938479
			codon_start	1
			note	BUSCO:EOG091B0K6E
			note	EggNog:ENOG41036AQ
			note	COG:O
			db_xref	InterPro:IPR010987
			db_xref	InterPro:IPR004046
			db_xref	InterPro:IPR036249
			db_xref	InterPro:IPR004045
			db_xref	InterPro:IPR036282
			go_function	protein binding|0005515||IEA
			product	hypothetical protein
			transcript_id	gnl|ncbi|ColletesGigas_000401-T1_mrna
			protein_id	gnl|ncbi|ColletesGigas_000401-T1
6953302	6951849	gene
			locus_tag	ColletesGigas_000402
6953302	6953186	mRNA
6952055	6951849
			product	hypothetical protein
			transcript_id	gnl|ncbi|ColletesGigas_000402-T1_mrna
			protein_id	gnl|ncbi|ColletesGigas_000402-T1
6953302	6953186	CDS
6952055	6951849
			codon_start	1
			product	hypothetical protein
			transcript_id	gnl|ncbi|ColletesGigas_000402-T1_mrna
			protein_id	gnl|ncbi|ColletesGigas_000402-T1
6974001	6978531	gene
			locus_tag	ColletesGigas_000403
6974001	6974248	mRNA
6975277	6975487
6976002	6976260
6976491	6976683
6976746	6976964
6977193	6977407
6977705	6977880
6978135	6978307
6978435	6978531
			product	hypothetical protein
			transcript_id	gnl|ncbi|ColletesGigas_000403-T1_mrna
			protein_id	gnl|ncbi|ColletesGigas_000403-T1
6974001	6974248	CDS
6975277	6975487
6976002	6976260
6976491	6976683
6976746	6976964
6977193	6977407
6977705	6977880
6978135	6978307
6978435	6978531
			codon_start	1
			note	EggNog:ENOG41039X2
			note	COG:G
			note	BUSCO:EOG091B05TV
			note	TransMembrane:12 (i36-59o162-185i192-216o228-245i257-275o281-299i366-384o399-420i427-446o452-475i487-506o512-533i)
			db_xref	InterPro:IPR020846
			db_xref	InterPro:IPR036259
			db_xref	InterPro:IPR005828
			db_xref	InterPro:IPR005829
			go_process	transmembrane transport|0055085||IEA
			go_component	integral component of membrane|0016021||IEA
			go_function	transmembrane transporter activity|0022857||IEA
			product	hypothetical protein
			transcript_id	gnl|ncbi|ColletesGigas_000403-T1_mrna
			protein_id	gnl|ncbi|ColletesGigas_000403-T1
6996139	6980792	gene
			locus_tag	ColletesGigas_000404
6996139	6995811	mRNA
6991567	6991384
6991297	6991039
6989105	6988807
6988709	6988597
6988477	6988263
6988083	6987735
6987513	6987340
6983949	6983677
6983362	6983167
6982971	6982713
6982512	6982320
6981746	6981532
6981454	6981279
6981064	6980792
			product	hypothetical protein
			transcript_id	gnl|ncbi|ColletesGigas_000404-T1_mrna
			protein_id	gnl|ncbi|ColletesGigas_000404-T1
6996139	6995811	CDS
6991567	6991384
6991297	6991039
6989105	6988807
6988709	6988597
6988477	6988263
6988083	6987735
6987513	6987340
6983949	6983677
6983362	6983167
6982971	6982713
6982512	6982320
6981746	6981532
6981454	6981279
6981064	6980792
			codon_start	1
			note	EggNog:ENOG4103HQ3
			note	COG:G
			note	TransMembrane:22 (i66-88o184-203i210-229o241-262i269-290o296-317i384-402o414-438i445-463o469-493i505-525o531-551i685-708o807-829i836-854o895-917i924-944o964-991i998-1017o1029-1046i1058-1079o1085-1104i)
			db_xref	InterPro:IPR020846
			db_xref	InterPro:IPR036259
			db_xref	InterPro:IPR005828
			db_xref	InterPro:IPR011701
			go_process	transmembrane transport|0055085||IEA
			go_component	integral component of membrane|0016021||IEA
			go_function	transmembrane transporter activity|0022857||IEA
			product	hypothetical protein
			transcript_id	gnl|ncbi|ColletesGigas_000404-T1_mrna
			protein_id	gnl|ncbi|ColletesGigas_000404-T1
7002607	7004372	gene
			locus_tag	ColletesGigas_000405
7002607	7002626	mRNA
7003910	7003996
7004082	7004168
7004342	7004372
			product	hypothetical protein
			transcript_id	gnl|ncbi|ColletesGigas_000405-T1_mrna
			protein_id	gnl|ncbi|ColletesGigas_000405-T1
7002607	7002626	CDS
7003910	7003996
7004082	7004168
7004342	7004372
			codon_start	1
			product	hypothetical protein
			transcript_id	gnl|ncbi|ColletesGigas_000405-T1_mrna
			protein_id	gnl|ncbi|ColletesGigas_000405-T1
7013446	7012093	gene
			locus_tag	ColletesGigas_000406
7013446	7013438	mRNA
7012708	7012524
7012449	7012318
7012237	7012093
			product	hypothetical protein
			transcript_id	gnl|ncbi|ColletesGigas_000406-T1_mrna
			protein_id	gnl|ncbi|ColletesGigas_000406-T1
7013446	7013438	CDS
7012708	7012524
7012449	7012318
7012237	7012093
			codon_start	1
			note	EggNog:ENOG41037K8
			note	COG:S
			product	hypothetical protein
			transcript_id	gnl|ncbi|ColletesGigas_000406-T1_mrna
			protein_id	gnl|ncbi|ColletesGigas_000406-T1
7034703	7031227	gene
			locus_tag	ColletesGigas_000407
7034703	7034361	mRNA
7031576	7031227
			product	hypothetical protein
			transcript_id	gnl|ncbi|ColletesGigas_000407-T1_mrna
			protein_id	gnl|ncbi|ColletesGigas_000407-T1
7034703	7034361	CDS
7031576	7031227
			codon_start	1
			note	EggNog:ENOG41037K8
			note	COG:S
			db_xref	InterPro:IPR029034
			db_xref	InterPro:IPR000072
			go_component	membrane|0016020||IEA
			go_function	growth factor activity|0008083||IEA
			product	hypothetical protein
			transcript_id	gnl|ncbi|ColletesGigas_000407-T1_mrna
			protein_id	gnl|ncbi|ColletesGigas_000407-T1
7037289	7035538	gene
			locus_tag	ColletesGigas_000408
7037289	7037113	mRNA
7035624	7035538
			product	hypothetical protein
			transcript_id	gnl|ncbi|ColletesGigas_000408-T1_mrna
			protein_id	gnl|ncbi|ColletesGigas_000408-T1
7037289	7037113	CDS
7035624	7035538
			codon_start	1
			product	hypothetical protein
			transcript_id	gnl|ncbi|ColletesGigas_000408-T1_mrna
			protein_id	gnl|ncbi|ColletesGigas_000408-T1
7056734	7055451	gene
			locus_tag	ColletesGigas_000409
7056734	7055451	mRNA
			product	hypothetical protein
			transcript_id	gnl|ncbi|ColletesGigas_000409-T1_mrna
			protein_id	gnl|ncbi|ColletesGigas_000409-T1
7056734	7055451	CDS
			codon_start	1
			note	EggNog:ENOG41037K8
			note	SECRETED:SignalP(1-24)
			note	COG:S
			product	hypothetical protein
			transcript_id	gnl|ncbi|ColletesGigas_000409-T1_mrna
			protein_id	gnl|ncbi|ColletesGigas_000409-T1
7058103	7059426	gene
			locus_tag	ColletesGigas_000410
7058103	7058213	mRNA
7059235	7059426
			product	hypothetical protein
			transcript_id	gnl|ncbi|ColletesGigas_000410-T1_mrna
			protein_id	gnl|ncbi|ColletesGigas_000410-T1
7058103	7058213	CDS
7059235	7059426
			codon_start	1
			product	hypothetical protein
			transcript_id	gnl|ncbi|ColletesGigas_000410-T1_mrna
			protein_id	gnl|ncbi|ColletesGigas_000410-T1
7069109	7061895	gene
			locus_tag	ColletesGigas_000411
7069109	7069067	mRNA
7064961	7064833
7062981	7062749
7062498	7062359
7062303	7061895
			product	hypothetical protein
			transcript_id	gnl|ncbi|ColletesGigas_000411-T1_mrna
			protein_id	gnl|ncbi|ColletesGigas_000411-T1
7069109	7069067	CDS
7064961	7064833
7062981	7062749
7062498	7062359
7062303	7061895
			codon_start	1
			note	COG:S
			note	TransMembrane:1 (o293-314i)
			note	BUSCO:EOG091B0GSZ
			note	EggNog:ENOG4103748
			db_xref	InterPro:IPR019356
			db_xref	PFAM:PF10223
			product	hypothetical protein
			transcript_id	gnl|ncbi|ColletesGigas_000411-T1_mrna
			protein_id	gnl|ncbi|ColletesGigas_000411-T1
7072656	7072159	gene
			locus_tag	ColletesGigas_000412
7072656	7072159	mRNA
			product	hypothetical protein
			transcript_id	gnl|ncbi|ColletesGigas_000412-T1_mrna
			protein_id	gnl|ncbi|ColletesGigas_000412-T1
7072656	7072159	CDS
			codon_start	1
			product	hypothetical protein
			transcript_id	gnl|ncbi|ColletesGigas_000412-T1_mrna
			protein_id	gnl|ncbi|ColletesGigas_000412-T1
7076755	7076355	gene
			locus_tag	ColletesGigas_000413
7076755	7076577	mRNA
7076562	7076355
			product	hypothetical protein
			transcript_id	gnl|ncbi|ColletesGigas_000413-T1_mrna
			protein_id	gnl|ncbi|ColletesGigas_000413-T1
7076755	7076577	CDS
7076562	7076355
			codon_start	1
			note	EggNog:ENOG410VC50
			note	TransMembrane:1 (i21-43o)
			note	COG:O
			product	hypothetical protein
			transcript_id	gnl|ncbi|ColletesGigas_000413-T1_mrna
			protein_id	gnl|ncbi|ColletesGigas_000413-T1
7077174	7078241	gene
			locus_tag	ColletesGigas_000414
7077174	7078241	mRNA
			product	hypothetical protein
			transcript_id	gnl|ncbi|ColletesGigas_000414-T1_mrna
			protein_id	gnl|ncbi|ColletesGigas_000414-T1
7077174	7078241	CDS
			codon_start	1
			product	hypothetical protein
			transcript_id	gnl|ncbi|ColletesGigas_000414-T1_mrna
			protein_id	gnl|ncbi|ColletesGigas_000414-T1
7081544	7078258	gene
			locus_tag	ColletesGigas_000415
7081544	7081374	mRNA
7080918	7080738
7080162	7080065
7079993	7079909
7079848	7079465
7079387	7079247
7078892	7078569
7078480	7078298
7078277	7078258
			product	hypothetical protein
			transcript_id	gnl|ncbi|ColletesGigas_000415-T1_mrna
			protein_id	gnl|ncbi|ColletesGigas_000415-T1
7081544	7081374	CDS
7080918	7080738
7080162	7080065
7079993	7079909
7079848	7079465
7079387	7079247
7078892	7078569
7078480	7078298
7078277	7078258
			codon_start	1
			note	EggNog:ENOG410VC50
			note	COG:O
			db_xref	InterPro:IPR036249
			db_xref	InterPro:IPR013766
			product	hypothetical protein
			transcript_id	gnl|ncbi|ColletesGigas_000415-T1_mrna
			protein_id	gnl|ncbi|ColletesGigas_000415-T1
7086984	7081565	gene
			locus_tag	ColletesGigas_000416
7086984	7086888	mRNA
7086592	7086281
7082793	7082662
7082231	7081908
7081770	7081565
			product	hypothetical protein
			transcript_id	gnl|ncbi|ColletesGigas_000416-T1_mrna
			protein_id	gnl|ncbi|ColletesGigas_000416-T1
7086984	7086888	CDS
7086592	7086281
7082793	7082662
7082231	7081908
7081770	7081565
			codon_start	1
			note	EggNog:ENOG41032X6
			note	COG:O
			db_xref	InterPro:IPR036249
			db_xref	InterPro:IPR013766
			product	hypothetical protein
			transcript_id	gnl|ncbi|ColletesGigas_000416-T1_mrna
			protein_id	gnl|ncbi|ColletesGigas_000416-T1
7088672	7087958	gene
			locus_tag	ColletesGigas_000417
7088672	7088612	mRNA
7088358	7087958
			product	hypothetical protein
			transcript_id	gnl|ncbi|ColletesGigas_000417-T1_mrna
			protein_id	gnl|ncbi|ColletesGigas_000417-T1
7088672	7088612	CDS
7088358	7087958
			codon_start	1
			product	hypothetical protein
			transcript_id	gnl|ncbi|ColletesGigas_000417-T1_mrna
			protein_id	gnl|ncbi|ColletesGigas_000417-T1
7097371	7089419	gene
			locus_tag	ColletesGigas_000418
7097371	7097280	mRNA
7096342	7096056
7095724	7095584
7093429	7093247
7093179	7093036
7092959	7092777
7092633	7092502
7092416	7092102
7092031	7091849
7091777	7091646
7091527	7091213
7091150	7090821
7090749	7090429
7090345	7090163
7089621	7089419
			product	hypothetical protein
			transcript_id	gnl|ncbi|ColletesGigas_000418-T1_mrna
			protein_id	gnl|ncbi|ColletesGigas_000418-T1
7097371	7097280	CDS
7096342	7096056
7095724	7095584
7093429	7093247
7093179	7093036
7092959	7092777
7092633	7092502
7092416	7092102
7092031	7091849
7091777	7091646
7091527	7091213
7091150	7090821
7090749	7090429
7090345	7090163
7089621	7089419
			codon_start	1
			note	EggNog:ENOG41032X6
			note	TransMembrane:1 (o1004-1023i)
			note	COG:O
			db_xref	InterPro:IPR036249
			db_xref	InterPro:IPR013766
			product	hypothetical protein
			transcript_id	gnl|ncbi|ColletesGigas_000418-T1_mrna
			protein_id	gnl|ncbi|ColletesGigas_000418-T1
7097778	7097500	gene
			locus_tag	ColletesGigas_000419
7097778	7097500	mRNA
			product	hypothetical protein
			transcript_id	gnl|ncbi|ColletesGigas_000419-T1_mrna
			protein_id	gnl|ncbi|ColletesGigas_000419-T1
7097778	7097500	CDS
			codon_start	1
			note	EggNog:ENOG410VC50
			note	COG:O
			db_xref	InterPro:IPR036249
			product	hypothetical protein
			transcript_id	gnl|ncbi|ColletesGigas_000419-T1_mrna
			protein_id	gnl|ncbi|ColletesGigas_000419-T1
7105224	7104524	gene
			locus_tag	ColletesGigas_000420
7105224	7104918	mRNA
7104627	7104524
			product	hypothetical protein
			transcript_id	gnl|ncbi|ColletesGigas_000420-T1_mrna
			protein_id	gnl|ncbi|ColletesGigas_000420-T1
7105224	7104918	CDS
7104627	7104524
			codon_start	1
			note	EggNog:ENOG410VC50
			note	TransMembrane:1 (o40-60i)
			note	COG:O
			product	hypothetical protein
			transcript_id	gnl|ncbi|ColletesGigas_000420-T1_mrna
			protein_id	gnl|ncbi|ColletesGigas_000420-T1
7106424	7108884	gene
			locus_tag	ColletesGigas_000421
7106424	7106636	mRNA
7106699	7106747
7107299	7107386
7107454	7107625
7107816	7108067
7108207	7108296
7108479	7108619
7108687	7108884
			product	hypothetical protein
			transcript_id	gnl|ncbi|ColletesGigas_000421-T1_mrna
			protein_id	gnl|ncbi|ColletesGigas_000421-T1
7106424	7106636	CDS
7106699	7106747
7107299	7107386
7107454	7107625
7107816	7108067
7108207	7108296
7108479	7108619
7108687	7108884
			codon_start	1
			note	EggNog:ENOG41033BE
			note	BUSCO:EOG091B097I
			note	COG:C
			db_xref	InterPro:IPR002938
			db_xref	InterPro:IPR036188
			go_function	FAD binding|0071949||IEA
			product	hypothetical protein
			transcript_id	gnl|ncbi|ColletesGigas_000421-T1_mrna
			protein_id	gnl|ncbi|ColletesGigas_000421-T1
7112208	7110424	gene
			locus_tag	ColletesGigas_000422
7112208	7111982	mRNA
7111900	7111626
7111416	7111230
7110963	7110764
7110584	7110424
			product	hypothetical protein
			transcript_id	gnl|ncbi|ColletesGigas_000422-T1_mrna
			protein_id	gnl|ncbi|ColletesGigas_000422-T1
7112208	7111982	CDS
7111900	7111626
7111416	7111230
7110963	7110764
7110584	7110424
			codon_start	1
			note	COG:I
			note	TransMembrane:2 (i21-45o51-67i)
			note	EggNog:ENOG41034QW
			db_xref	InterPro:IPR007130
			db_xref	PFAM:PF03982
			go_function	transferase activity, transferring acyl groups other than amino-acyl groups|0016747||IEA
			product	hypothetical protein
			transcript_id	gnl|ncbi|ColletesGigas_000422-T1_mrna
			protein_id	gnl|ncbi|ColletesGigas_000422-T1
7119715	7116299	gene
			locus_tag	ColletesGigas_000423
7119715	7119569	mRNA
7119473	7119330
7119210	7119152
7116491	7116299
			product	hypothetical protein
			transcript_id	gnl|ncbi|ColletesGigas_000423-T1_mrna
			protein_id	gnl|ncbi|ColletesGigas_000423-T1
7119715	7119569	CDS
7119473	7119330
7119210	7119152
7116491	7116299
			codon_start	1
			note	EggNog:ENOG4103GKV
			note	TransMembrane:1 (n20-29c34/35o44-63i)
			note	COG:B,K
			product	hypothetical protein
			transcript_id	gnl|ncbi|ColletesGigas_000423-T1_mrna
			protein_id	gnl|ncbi|ColletesGigas_000423-T1
7133197	7125667	gene
			locus_tag	ColletesGigas_000424
7133197	7133013	mRNA
7132942	7132800
7132672	7132540
7132463	7132354
7132258	7132019
7131936	7131768
7128557	7128432
7125946	7125667
			product	hypothetical protein
			transcript_id	gnl|ncbi|ColletesGigas_000424-T1_mrna
			protein_id	gnl|ncbi|ColletesGigas_000424-T1
7133197	7133013	CDS
7132942	7132800
7132672	7132540
7132463	7132354
7132258	7132019
7131936	7131768
7128557	7128432
7125946	7125667
			codon_start	1
			note	EggNog:ENOG4103CAN
			note	COG:B,K
			note	BUSCO:EOG091B07QN
			db_xref	InterPro:IPR035793
			db_xref	InterPro:IPR043472
			db_xref	InterPro:IPR036865
			db_xref	InterPro:IPR002589
			product	hypothetical protein
			transcript_id	gnl|ncbi|ColletesGigas_000424-T1_mrna
			protein_id	gnl|ncbi|ColletesGigas_000424-T1
7149236	7151687	gene
			locus_tag	ColletesGigas_000425
7149236	7149351	mRNA
7149954	7150167
7150255	7150470
7150554	7150712
7150828	7151045
7151109	7151371
7151437	7151687
			product	hypothetical protein
			transcript_id	gnl|ncbi|ColletesGigas_000425-T1_mrna
			protein_id	gnl|ncbi|ColletesGigas_000425-T1
7149236	7149351	CDS
7149954	7150167
7150255	7150470
7150554	7150712
7150828	7151045
7151109	7151371
7151437	7151687
			codon_start	1
			product	hypothetical protein
			transcript_id	gnl|ncbi|ColletesGigas_000425-T1_mrna
			protein_id	gnl|ncbi|ColletesGigas_000425-T1
7154202	7161155	gene
			locus_tag	ColletesGigas_000426
7154202	7154381	mRNA
7154737	7154838
7155885	7156559
7156631	7157015
7157136	7157476
7157540	7157971
7158041	7158214
7158273	7158485
7158746	7158997
7159065	7159351
7159432	7159534
7159589	7159783
7159861	7160868
7161060	7161155
			product	hypothetical protein
			transcript_id	gnl|ncbi|ColletesGigas_000426-T1_mrna
			protein_id	gnl|ncbi|ColletesGigas_000426-T1
7154202	7154381	CDS
7154737	7154838
7155885	7156559
7156631	7157015
7157136	7157476
7157540	7157971
7158041	7158214
7158273	7158485
7158746	7158997
7159065	7159351
7159432	7159534
7159589	7159783
7159861	7160868
7161060	7161155
			codon_start	1
			note	EggNog:ENOG410361S
			note	BUSCO:EOG091B01KF
			note	COG:S
			product	hypothetical protein
			transcript_id	gnl|ncbi|ColletesGigas_000426-T1_mrna
			protein_id	gnl|ncbi|ColletesGigas_000426-T1
7179190	7163314	gene
			locus_tag	ColletesGigas_000427
7179190	7179150	mRNA
7178760	7178595
7178200	7177893
7176925	7176684
7175960	7175871
7175758	7175618
7172995	7172798
7169214	7168946
7167137	7166880
7166786	7166622
7166548	7166384
7166308	7165886
7165739	7165206
7165129	7164872
7164771	7163314
			product	hypothetical protein
			transcript_id	gnl|ncbi|ColletesGigas_000427-T1_mrna
			protein_id	gnl|ncbi|ColletesGigas_000427-T1
7179190	7179150	CDS
7178760	7178595
7178200	7177893
7176925	7176684
7175960	7175871
7175758	7175618
7172995	7172798
7169214	7168946
7167137	7166880
7166786	7166622
7166548	7166384
7166308	7165886
7165739	7165206
7165129	7164872
7164771	7163314
			codon_start	1
			note	COG:K
			note	EggNog:ENOG41032V3
			db_xref	InterPro:IPR043359
			db_xref	InterPro:IPR036236
			db_xref	InterPro:IPR013087
			go_function	RNA polymerase II transcription regulatory region sequence-specific DNA binding|0000977||IEA
			go_process	regulation of transcription by RNA polymerase II|0006357||IEA
			go_component	nucleus|0005634||IEA
			product	hypothetical protein
			transcript_id	gnl|ncbi|ColletesGigas_000427-T1_mrna
			protein_id	gnl|ncbi|ColletesGigas_000427-T1
7207336	7208007	gene
			locus_tag	ColletesGigas_000428
7207336	7207554	mRNA
7207819	7208007
			product	hypothetical protein
			transcript_id	gnl|ncbi|ColletesGigas_000428-T1_mrna
			protein_id	gnl|ncbi|ColletesGigas_000428-T1
7207336	7207554	CDS
7207819	7208007
			codon_start	1
			product	hypothetical protein
			transcript_id	gnl|ncbi|ColletesGigas_000428-T1_mrna
			protein_id	gnl|ncbi|ColletesGigas_000428-T1
7226296	7216544	gene
			locus_tag	ColletesGigas_000429
7226296	7226251	mRNA
7226193	7225835
7225257	7224994
7223330	7223254
7222508	7222274
7220211	7219750
7217486	7217194
7216790	7216544
			product	hypothetical protein
			transcript_id	gnl|ncbi|ColletesGigas_000429-T1_mrna
			protein_id	gnl|ncbi|ColletesGigas_000429-T1
7226296	7226251	CDS
7226193	7225835
7225257	7224994
7223330	7223254
7222508	7222274
7220211	7219750
7217486	7217194
7216790	7216544
			codon_start	1
			note	TransMembrane:1 (o387-408i)
			product	hypothetical protein
			transcript_id	gnl|ncbi|ColletesGigas_000429-T1_mrna
			protein_id	gnl|ncbi|ColletesGigas_000429-T1
7230866	7231189	gene
			locus_tag	ColletesGigas_000430
7230866	7231189	mRNA
			product	hypothetical protein
			transcript_id	gnl|ncbi|ColletesGigas_000430-T1_mrna
			protein_id	gnl|ncbi|ColletesGigas_000430-T1
7230866	7231189	CDS
			codon_start	1
			product	hypothetical protein
			transcript_id	gnl|ncbi|ColletesGigas_000430-T1_mrna
			protein_id	gnl|ncbi|ColletesGigas_000430-T1
7251513	7250489	gene
			locus_tag	ColletesGigas_000431
7251513	7251457	mRNA
7251274	7250489
			product	hypothetical protein
			transcript_id	gnl|ncbi|ColletesGigas_000431-T1_mrna
			protein_id	gnl|ncbi|ColletesGigas_000431-T1
7251513	7251457	CDS
7251274	7250489
			codon_start	1
			product	hypothetical protein
			transcript_id	gnl|ncbi|ColletesGigas_000431-T1_mrna
			protein_id	gnl|ncbi|ColletesGigas_000431-T1
7254616	7251752	gene
			locus_tag	ColletesGigas_000432
7254616	7254463	mRNA
7254117	7253979
7253906	7253727
7251926	7251752
			product	hypothetical protein
			transcript_id	gnl|ncbi|ColletesGigas_000432-T1_mrna
			protein_id	gnl|ncbi|ColletesGigas_000432-T1
7254616	7254463	CDS
7254117	7253979
7253906	7253727
7251926	7251752
			codon_start	1
			product	hypothetical protein
			transcript_id	gnl|ncbi|ColletesGigas_000432-T1_mrna
			protein_id	gnl|ncbi|ColletesGigas_000432-T1
7265721	7263547	gene
			locus_tag	ColletesGigas_000433
7265721	7265683	mRNA
7265577	7265267
7263761	7263708
7263643	7263547
			product	hypothetical protein
			transcript_id	gnl|ncbi|ColletesGigas_000433-T1_mrna
			protein_id	gnl|ncbi|ColletesGigas_000433-T1
7265721	7265683	CDS
7265577	7265267
7263761	7263708
7263643	7263547
			codon_start	1
			product	hypothetical protein
			transcript_id	gnl|ncbi|ColletesGigas_000433-T1_mrna
			protein_id	gnl|ncbi|ColletesGigas_000433-T1
7269776	7269549	gene
			locus_tag	ColletesGigas_000434
7269776	7269549	mRNA
			product	hypothetical protein
			transcript_id	gnl|ncbi|ColletesGigas_000434-T1_mrna
			protein_id	gnl|ncbi|ColletesGigas_000434-T1
7269776	7269549	CDS
			codon_start	1
			product	hypothetical protein
			transcript_id	gnl|ncbi|ColletesGigas_000434-T1_mrna
			protein_id	gnl|ncbi|ColletesGigas_000434-T1
7285090	7272581	gene
			locus_tag	ColletesGigas_000435
7285090	7284809	mRNA
7284653	7284306
7284227	7283904
7283840	7283493
7283423	7282383
7282307	7281927
7281844	7279399
7279346	7278994
7278914	7278628
7278544	7277995
7277847	7277578
7277496	7277256
7277173	7276830
7276763	7276472
7276315	7276001
7275926	7275649
7275564	7275169
7272901	7272581
			product	hypothetical protein
			transcript_id	gnl|ncbi|ColletesGigas_000435-T1_mrna
			protein_id	gnl|ncbi|ColletesGigas_000435-T1
7285090	7284809	CDS
7284653	7284306
7284227	7283904
7283840	7283493
7283423	7282383
7282307	7281927
7281844	7279399
7279346	7278994
7278914	7278628
7278544	7277995
7277847	7277578
7277496	7277256
7277173	7276830
7276763	7276472
7276315	7276001
7275926	7275649
7275564	7275169
7272901	7272581
			codon_start	1
			note	COG:S
			note	EggNog:ENOG410342P
			note	TransMembrane:1 (o2503-2528i)
			db_xref	InterPro:IPR009030
			db_xref	InterPro:IPR000152
			db_xref	InterPro:IPR000082
			db_xref	InterPro:IPR001881
			db_xref	InterPro:IPR018097
			db_xref	InterPro:IPR036364
			db_xref	InterPro:IPR000742
			go_function	calcium ion binding|0005509||IEA
			product	hypothetical protein
			transcript_id	gnl|ncbi|ColletesGigas_000435-T1_mrna
			protein_id	gnl|ncbi|ColletesGigas_000435-T1
7299816	7285768	gene
			locus_tag	ColletesGigas_000436
7299816	7299540	mRNA
7297263	7297210
7296007	7288739
7288004	7285768
			product	hypothetical protein
			transcript_id	gnl|ncbi|ColletesGigas_000436-T1_mrna
			protein_id	gnl|ncbi|ColletesGigas_000436-T1
7299816	7299540	CDS
7297263	7297210
7296007	7288739
7288004	7285768
			codon_start	1
			note	COG:S
			note	EggNog:ENOG410342P
			db_xref	InterPro:IPR031866
			product	hypothetical protein
			transcript_id	gnl|ncbi|ColletesGigas_000436-T1_mrna
			protein_id	gnl|ncbi|ColletesGigas_000436-T1
7344964	7341585	gene
			locus_tag	ColletesGigas_000437
7344964	7344699	mRNA
7344507	7344244
7343766	7343565
7341845	7341585
			product	hypothetical protein
			transcript_id	gnl|ncbi|ColletesGigas_000437-T1_mrna
			protein_id	gnl|ncbi|ColletesGigas_000437-T1
7344964	7344699	CDS
7344507	7344244
7343766	7343565
7341845	7341585
			codon_start	1
			product	hypothetical protein
			transcript_id	gnl|ncbi|ColletesGigas_000437-T1_mrna
			protein_id	gnl|ncbi|ColletesGigas_000437-T1
7349428	7346280	gene
			locus_tag	ColletesGigas_000438
7349428	7349346	mRNA
7349253	7349113
7349049	7348901
7348843	7348676
7348022	7347894
7346566	7346280
			product	hypothetical protein
			transcript_id	gnl|ncbi|ColletesGigas_000438-T1_mrna
			protein_id	gnl|ncbi|ColletesGigas_000438-T1
7349428	7349346	CDS
7349253	7349113
7349049	7348901
7348843	7348676
7348022	7347894
7346566	7346280
			codon_start	1
			note	COG:S
			note	EggNog:ENOG41037YP
			db_xref	InterPro:IPR021346
			db_xref	InterPro:IPR038356
			product	hypothetical protein
			transcript_id	gnl|ncbi|ColletesGigas_000438-T1_mrna
			protein_id	gnl|ncbi|ColletesGigas_000438-T1
7350143	7351042	gene
			locus_tag	ColletesGigas_000439
7350143	7350166	mRNA
7350226	7350335
7350526	7350624
7350731	7350850
7350910	7351042
			product	hypothetical protein
			transcript_id	gnl|ncbi|ColletesGigas_000439-T1_mrna
			protein_id	gnl|ncbi|ColletesGigas_000439-T1
7350143	7350166	CDS
7350226	7350335
7350526	7350624
7350731	7350850
7350910	7351042
			codon_start	1
			note	EggNog:ENOG4103BD2
			product	hypothetical protein
			transcript_id	gnl|ncbi|ColletesGigas_000439-T1_mrna
			protein_id	gnl|ncbi|ColletesGigas_000439-T1
7357585	7351598	gene
			locus_tag	ColletesGigas_000440
7357585	7357438	mRNA
7356892	7356708
7356024	7355849
7355785	7355393
7354373	7354206
7354137	7353911
7353833	7353631
7352660	7352353
7352252	7351598
			product	hypothetical protein
			transcript_id	gnl|ncbi|ColletesGigas_000440-T1_mrna
			protein_id	gnl|ncbi|ColletesGigas_000440-T1
7357585	7357438	CDS
7356892	7356708
7356024	7355849
7355785	7355393
7354373	7354206
7354137	7353911
7353833	7353631
7352660	7352353
7352252	7351598
			codon_start	1
			note	EggNog:ENOG4103A81
			note	COG:E,P,T
			note	BUSCO:EOG091B03Y5
			note	TransMembrane:5 (o6-29i381-404o416-434i446-469o641-661i)
			db_xref	InterPro:IPR001320
			go_component	membrane|0016020||IEA
			go_function	ligand-gated ion channel activity|0015276||IEA
			product	hypothetical protein
			transcript_id	gnl|ncbi|ColletesGigas_000440-T1_mrna
			protein_id	gnl|ncbi|ColletesGigas_000440-T1
7386269	7390182	gene
			gene	DESAT1
			locus_tag	ColletesGigas_000441
7386269	7386476	mRNA
7386931	7387061
7388468	7388673
7388754	7388939
7389858	7390182
			product	fatty acid desaturase
			transcript_id	gnl|ncbi|ColletesGigas_000441-T1_mrna
			protein_id	gnl|ncbi|ColletesGigas_000441-T1
7386269	7386476	CDS
7386931	7387061
7388468	7388673
7388754	7388939
7389858	7390182
			codon_start	1
			note	COG:I
			note	TransMembrane:4 (i41-62o68-89i186-205o217-237i)
			note	EggNog:ENOG41035CP
			db_xref	InterPro:IPR015876
			db_xref	InterPro:IPR005804
			go_function	oxidoreductase activity, acting on paired donors, with oxidation of a pair of donors resulting in the reduction of molecular oxygen to two molecules of water|0016717||IEA
			go_process	oxidation-reduction process|0055114||IEA
			go_process	lipid metabolic process|0006629||IEA
			product	fatty acid desaturase
			transcript_id	gnl|ncbi|ColletesGigas_000441-T1_mrna
			protein_id	gnl|ncbi|ColletesGigas_000441-T1
7396601	7393504	gene
			locus_tag	ColletesGigas_000442
7396601	7396460	mRNA
7396083	7395956
7395849	7395644
7395518	7395336
7394801	7394503
7393595	7393504
			product	hypothetical protein
			transcript_id	gnl|ncbi|ColletesGigas_000442-T1_mrna
			protein_id	gnl|ncbi|ColletesGigas_000442-T1
7396601	7396460	CDS
7396083	7395956
7395849	7395644
7395518	7395336
7394801	7394503
7393595	7393504
			codon_start	1
			note	TransMembrane:6 (i16-37o43-67i79-99o119-139i160-178o190-214i)
			note	COG:I
			note	EggNog:ENOG41036G2
			db_xref	InterPro:IPR015876
			go_function	oxidoreductase activity, acting on paired donors, with oxidation of a pair of donors resulting in the reduction of molecular oxygen to two molecules of water|0016717||IEA
			go_process	oxidation-reduction process|0055114||IEA
			product	hypothetical protein
			transcript_id	gnl|ncbi|ColletesGigas_000442-T1_mrna
			protein_id	gnl|ncbi|ColletesGigas_000442-T1
7403781	7400137	gene
			locus_tag	ColletesGigas_000443
7403781	7403520	mRNA
7402318	7402188
7401917	7401712
7400717	7400532
7400452	7400137
			product	hypothetical protein
			transcript_id	gnl|ncbi|ColletesGigas_000443-T1_mrna
			protein_id	gnl|ncbi|ColletesGigas_000443-T1
7403781	7403520	CDS
7402318	7402188
7401917	7401712
7400717	7400532
7400452	7400137
			codon_start	1
			note	COG:I
			note	EggNog:ENOG410361A
			note	TransMembrane:6 (i59-77o83-104i116-138o201-222i234-255o300-319i)
			db_xref	InterPro:IPR015876
			go_function	oxidoreductase activity, acting on paired donors, with oxidation of a pair of donors resulting in the reduction of molecular oxygen to two molecules of water|0016717||IEA
			go_process	oxidation-reduction process|0055114||IEA
			product	hypothetical protein
			transcript_id	gnl|ncbi|ColletesGigas_000443-T1_mrna
			protein_id	gnl|ncbi|ColletesGigas_000443-T1
<7415363	7417229	gene
			locus_tag	ColletesGigas_000444
<7415363	7415371	mRNA
7415816	7415866
7416333	7416362
7416522	7416773
7417083	7417229
			product	hypothetical protein
			transcript_id	gnl|ncbi|ColletesGigas_000444-T1_mrna
			protein_id	gnl|ncbi|ColletesGigas_000444-T1
<7415363	7415371	CDS
7415816	7415866
7416333	7416362
7416522	7416773
7417083	7417229
			codon_start	1
			note	TransMembrane:1 (o49-70i)
			product	hypothetical protein
			transcript_id	gnl|ncbi|ColletesGigas_000444-T1_mrna
			protein_id	gnl|ncbi|ColletesGigas_000444-T1
7421123	7423565	gene
			locus_tag	ColletesGigas_000445
7421123	7421378	mRNA
7422215	7422345
7422433	7422638
7422755	7422937
7423018	7423254
7423448	7423565
			product	hypothetical protein
			transcript_id	gnl|ncbi|ColletesGigas_000445-T1_mrna
			protein_id	gnl|ncbi|ColletesGigas_000445-T1
7421123	7421378	CDS
7422215	7422345
7422433	7422638
7422755	7422937
7423018	7423254
7423448	7423565
			codon_start	1
			note	EggNog:ENOG41032R0
			note	COG:I
			note	TransMembrane:5 (o52-73i80-102o114-133i199-221o227-245i)
			db_xref	InterPro:IPR009160
			db_xref	InterPro:IPR015876
			go_function	oxidoreductase activity, acting on paired donors, with oxidation of a pair of donors resulting in the reduction of molecular oxygen to two molecules of water|0016717||IEA
			go_function	stearoyl-CoA 9-desaturase activity|0004768||IEA
			go_process	oxidation-reduction process|0055114||IEA
			go_process	unsaturated fatty acid biosynthetic process|0006636||IEA
			go_component	integral component of membrane|0016021||IEA
			product	hypothetical protein
			transcript_id	gnl|ncbi|ColletesGigas_000445-T1_mrna
			protein_id	gnl|ncbi|ColletesGigas_000445-T1
7428746	7456014	gene
			locus_tag	ColletesGigas_000446
7428746	7428953	mRNA
7429412	7429826
7429912	7430059
7430128	7430398
7430452	7430622
7430842	7431134
7431208	7431506
7431584	7431669
7431749	7431876
7431945	7432148
7432310	7432389
7432463	7432611
7432732	7432864
7432977	7433337
7437890	7438014
7438096	7438225
7443033	7443215
7443304	7443809
7444966	7445372
7453679	7453896
7454184	7454604
7455767	7456014
			product	hypothetical protein
			transcript_id	gnl|ncbi|ColletesGigas_000446-T1_mrna
			protein_id	gnl|ncbi|ColletesGigas_000446-T1
7428746	7428953	CDS
7429412	7429826
7429912	7430059
7430128	7430398
7430452	7430622
7430842	7431134
7431208	7431506
7431584	7431669
7431749	7431876
7431945	7432148
7432310	7432389
7432463	7432611
7432732	7432864
7432977	7433337
7437890	7438014
7438096	7438225
7443033	7443215
7443304	7443809
7444966	7445372
7453679	7453896
7454184	7454604
7455767	7456014
			codon_start	1
			note	MEROPS:MER0011369
			note	BUSCO:EOG091B09AD
			note	EggNog:ENOG4103A1Y
			note	COG:E,O
			note	TransMembrane:8 (i31-58o1195-1223i1235-1253o1273-1295i1316-1336o1369-1389i1428-1446o1466-1484i)
			db_xref	InterPro:IPR034016
			db_xref	InterPro:IPR017452
			db_xref	InterPro:IPR000276
			db_xref	InterPro:IPR005390
			db_xref	PFAM:PF00001
			db_xref	InterPro:IPR024571
			db_xref	PFAM:PF10320
			db_xref	InterPro:IPR042097
			db_xref	InterPro:IPR014782
			go_function	G protein-coupled receptor activity|0004930||IEA
			go_function	neuromedin U receptor activity|0001607||IEA
			go_function	metallopeptidase activity|0008237||IEA
			go_function	zinc ion binding|0008270||IEA
			go_process	G protein-coupled receptor signaling pathway|0007186||IEA
			go_component	integral component of membrane|0016021||IEA
			product	hypothetical protein
			transcript_id	gnl|ncbi|ColletesGigas_000446-T1_mrna
			protein_id	gnl|ncbi|ColletesGigas_000446-T1
7457933	7456737	gene
			locus_tag	ColletesGigas_000447
7457933	7457801	mRNA
7457631	7457243
7456904	7456737
			product	hypothetical protein
			transcript_id	gnl|ncbi|ColletesGigas_000447-T1_mrna
			protein_id	gnl|ncbi|ColletesGigas_000447-T1
7457933	7457801	CDS
7457631	7457243
7456904	7456737
			codon_start	1
			note	COG:O
			note	EggNog:ENOG4103GJS
			db_xref	InterPro:IPR010987
			db_xref	InterPro:IPR004046
			db_xref	InterPro:IPR040079
			db_xref	InterPro:IPR036249
			db_xref	InterPro:IPR004045
			db_xref	InterPro:IPR036282
			go_function	protein binding|0005515||IEA
			product	hypothetical protein
			transcript_id	gnl|ncbi|ColletesGigas_000447-T1_mrna
			protein_id	gnl|ncbi|ColletesGigas_000447-T1
7466074	7465763	gene
			locus_tag	ColletesGigas_000448
7466074	7466056	mRNA
7465947	7465763
			product	hypothetical protein
			transcript_id	gnl|ncbi|ColletesGigas_000448-T1_mrna
			protein_id	gnl|ncbi|ColletesGigas_000448-T1
7466074	7466056	CDS
7465947	7465763
			codon_start	1
			product	hypothetical protein
			transcript_id	gnl|ncbi|ColletesGigas_000448-T1_mrna
			protein_id	gnl|ncbi|ColletesGigas_000448-T1
7466741	7467988	gene
			locus_tag	ColletesGigas_000449
7466741	7466958	mRNA
7466992	7467158
7467189	7467405
7467486	7467563
7467597	7467763
7467801	7467988
			product	hypothetical protein
			transcript_id	gnl|ncbi|ColletesGigas_000449-T1_mrna
			protein_id	gnl|ncbi|ColletesGigas_000449-T1
7466741	7466958	CDS
7466992	7467158
7467189	7467405
7467486	7467563
7467597	7467763
7467801	7467988
			codon_start	1
			product	hypothetical protein
			transcript_id	gnl|ncbi|ColletesGigas_000449-T1_mrna
			protein_id	gnl|ncbi|ColletesGigas_000449-T1
7468020	7468578	gene
			locus_tag	ColletesGigas_000450
7468020	7468069	mRNA
7468098	7468253
7468338	7468578
			product	hypothetical protein
			transcript_id	gnl|ncbi|ColletesGigas_000450-T1_mrna
			protein_id	gnl|ncbi|ColletesGigas_000450-T1
7468020	7468069	CDS
7468098	7468253
7468338	7468578
			codon_start	1
			product	hypothetical protein
			transcript_id	gnl|ncbi|ColletesGigas_000450-T1_mrna
			protein_id	gnl|ncbi|ColletesGigas_000450-T1
7476041	7474259	gene
			locus_tag	ColletesGigas_000451
7476041	7475827	mRNA
7474490	7474259
			product	hypothetical protein
			transcript_id	gnl|ncbi|ColletesGigas_000451-T1_mrna
			protein_id	gnl|ncbi|ColletesGigas_000451-T1
7476041	7475827	CDS
7474490	7474259
			codon_start	1
			product	hypothetical protein
			transcript_id	gnl|ncbi|ColletesGigas_000451-T1_mrna
			protein_id	gnl|ncbi|ColletesGigas_000451-T1
7486020	7480337	gene
			locus_tag	ColletesGigas_000452
7486020	7485989	mRNA
7485575	7485569
7485434	7485428
7484318	7484166
7481784	7481644
7481072	7480958
7480592	7480337
			product	hypothetical protein
			transcript_id	gnl|ncbi|ColletesGigas_000452-T1_mrna
			protein_id	gnl|ncbi|ColletesGigas_000452-T1
7486020	7485989	CDS
7485575	7485569
7485434	7485428
7484318	7484166
7481784	7481644
7481072	7480958
7480592	7480337
			codon_start	1
			note	TransMembrane:1 (o129-150i)
			note	EggNog:ENOG41036FQ
			product	hypothetical protein
			transcript_id	gnl|ncbi|ColletesGigas_000452-T1_mrna
			protein_id	gnl|ncbi|ColletesGigas_000452-T1
7510372	>7510189	gene
			locus_tag	ColletesGigas_000453
7510372	>7510189	mRNA
			product	hypothetical protein
			transcript_id	gnl|ncbi|ColletesGigas_000453-T1_mrna
			protein_id	gnl|ncbi|ColletesGigas_000453-T1
7510372	>7510189	CDS
			codon_start	1
			product	hypothetical protein
			transcript_id	gnl|ncbi|ColletesGigas_000453-T1_mrna
			protein_id	gnl|ncbi|ColletesGigas_000453-T1
7522881	>7522671	gene
			locus_tag	ColletesGigas_000454
7522881	>7522671	mRNA
			product	hypothetical protein
			transcript_id	gnl|ncbi|ColletesGigas_000454-T1_mrna
			protein_id	gnl|ncbi|ColletesGigas_000454-T1
7522881	>7522671	CDS
			codon_start	1
			note	SECRETED:SignalP(1-20)
			note	COG:S
			note	EggNog:ENOG41037VZ
			product	hypothetical protein
			transcript_id	gnl|ncbi|ColletesGigas_000454-T1_mrna
			protein_id	gnl|ncbi|ColletesGigas_000454-T1
7526806	7524894	gene
			gene	ZDHHC6
			locus_tag	ColletesGigas_000455
7526806	7526752	mRNA
7526364	7526183
7526090	7526006
7525936	7525662
7525592	7525380
7525290	7525103
7525032	7524894
			product	Palmitoyltransferase zdhhc6
			transcript_id	gnl|ncbi|ColletesGigas_000455-T1_mrna
			protein_id	gnl|ncbi|ColletesGigas_000455-T1
7526806	7526752	CDS
7526364	7526183
7526090	7526006
7525936	7525662
7525592	7525380
7525290	7525103
7525032	7524894
			codon_start	1
			note	TransMembrane:4 (o12-30i42-67o136-160i172-198o)
			note	EggNog:ENOG4103302
			note	COG:S
			note	BUSCO:EOG091B0BI5
			db_xref	PFAM:PF01529
			db_xref	InterPro:IPR001594
			go_function	palmitoyltransferase activity|0016409||IEA
			product	Palmitoyltransferase zdhhc6
			transcript_id	gnl|ncbi|ColletesGigas_000455-T1_mrna
			protein_id	gnl|ncbi|ColletesGigas_000455-T1
7528034	7529456	gene
			locus_tag	ColletesGigas_000456
7528034	7528045	mRNA
7528127	7529002
7529082	7529345
7529433	7529456
			product	hypothetical protein
			transcript_id	gnl|ncbi|ColletesGigas_000456-T1_mrna
			protein_id	gnl|ncbi|ColletesGigas_000456-T1
7528034	7528045	CDS
7528127	7529002
7529082	7529345
7529433	7529456
			codon_start	1
			note	TransMembrane:1 (i145-165o)
			note	EggNog:ENOG410W03G
			note	BUSCO:EOG091B0C50
			db_xref	InterPro:IPR038599
			db_xref	InterPro:IPR008662
			product	hypothetical protein
			transcript_id	gnl|ncbi|ColletesGigas_000456-T1_mrna
			protein_id	gnl|ncbi|ColletesGigas_000456-T1
7536412	7532108	gene
			gene	KAP-ALPHA1
			locus_tag	ColletesGigas_000457
7536412	7536389	mRNA
7534566	7534363
7534264	7534070
7533733	7533513
7533362	7533099
7532986	7532782
7532697	7532397
7532304	7532108
			product	Importin subunit alpha
			transcript_id	gnl|ncbi|ColletesGigas_000457-T1_mrna
			protein_id	gnl|ncbi|ColletesGigas_000457-T1
7536412	7536389	CDS
7534566	7534363
7534264	7534070
7533733	7533513
7533362	7533099
7532986	7532782
7532697	7532397
7532304	7532108
			codon_start	1
			note	COG:U
			note	BUSCO:EOG091B071T
			note	EggNog:ENOG41032UK
			db_xref	InterPro:IPR024931
			db_xref	InterPro:IPR032413
			db_xref	InterPro:IPR036975
			db_xref	InterPro:IPR016024
			db_xref	InterPro:IPR002652
			db_xref	InterPro:IPR011989
			db_xref	PFAM:PF16186
			db_xref	PFAM:PF00514
			db_xref	InterPro:IPR000225
			go_function	nuclear import signal receptor activity|0061608||IEA
			go_function	protein binding|0005515||IEA
			go_component	cytoplasm|0005737||IEA
			go_process	protein import into nucleus|0006606||IEA
			product	Importin subunit alpha
			transcript_id	gnl|ncbi|ColletesGigas_000457-T1_mrna
			protein_id	gnl|ncbi|ColletesGigas_000457-T1
7558657	7561058	gene
			locus_tag	ColletesGigas_000458
7558657	7559052	mRNA
7560924	7561058
			product	hypothetical protein
			transcript_id	gnl|ncbi|ColletesGigas_000458-T1_mrna
			protein_id	gnl|ncbi|ColletesGigas_000458-T1
7558657	7559052	CDS
7560924	7561058
			codon_start	1
			product	hypothetical protein
			transcript_id	gnl|ncbi|ColletesGigas_000458-T1_mrna
			protein_id	gnl|ncbi|ColletesGigas_000458-T1
7570622	7579277	gene
			gene	ZFH1
			locus_tag	ColletesGigas_000459
7570622	7570730	mRNA
7572654	7573030
7574283	7574423
7575986	7576286
7576724	7576842
7577342	7577728
7577814	7578167
7578241	7578561
7578704	7578863
7579084	7579277
			product	Zinc finger protein 1
			transcript_id	gnl|ncbi|ColletesGigas_000459-T1_mrna
			protein_id	gnl|ncbi|ColletesGigas_000459-T1
7570622	7570730	CDS
7572654	7573030
7574283	7574423
7575986	7576286
7576724	7576842
7577342	7577728
7577814	7578167
7578241	7578561
7578704	7578863
7579084	7579277
			codon_start	1
			note	COG:K
			note	BUSCO:EOG091B05OI
			note	EggNog:ENOG41035GZ
			db_xref	InterPro:IPR036236
			db_xref	InterPro:IPR001356
			db_xref	InterPro:IPR009057
			db_xref	InterPro:IPR013087
			go_function	DNA binding|0003677||IEA
			product	Zinc finger protein 1
			transcript_id	gnl|ncbi|ColletesGigas_000459-T1_mrna
			protein_id	gnl|ncbi|ColletesGigas_000459-T1
7587123	7585555	gene
			locus_tag	ColletesGigas_000460
7587123	7585555	mRNA
			product	hypothetical protein
			transcript_id	gnl|ncbi|ColletesGigas_000460-T1_mrna
			protein_id	gnl|ncbi|ColletesGigas_000460-T1
7587123	7585555	CDS
			codon_start	1
			note	BUSCO:EOG091B07L7
			note	EggNog:ENOG4103GZZ
			note	COG:S
			db_xref	InterPro:IPR011990
			db_xref	InterPro:IPR019734
			db_xref	InterPro:IPR013026
			go_function	protein binding|0005515||IEA
			product	hypothetical protein
			transcript_id	gnl|ncbi|ColletesGigas_000460-T1_mrna
			protein_id	gnl|ncbi|ColletesGigas_000460-T1
7588193	7591371	gene
			locus_tag	ColletesGigas_000461
7588193	7588252	mRNA
7589009	7589262
7589365	7589479
7589638	7589763
7589843	7590288
7590372	7590621
7590690	7590862
7590940	7591105
7591168	7591371
			product	hypothetical protein
			transcript_id	gnl|ncbi|ColletesGigas_000461-T1_mrna
			protein_id	gnl|ncbi|ColletesGigas_000461-T1
7588193	7588252	CDS
7589009	7589262
7589365	7589479
7589638	7589763
7589843	7590288
7590372	7590621
7590690	7590862
7590940	7591105
7591168	7591371
			codon_start	1
			note	SECRETED:SignalP(1-26)
			note	BUSCO:EOG091B05MY
			note	TransMembrane:4 (n6-17c35/36o348-365i377-396o477-500i507-526o)
			note	EggNog:ENOG41035MK
			note	COG:S
			db_xref	PFAM:PF13857
			db_xref	PFAM:PF12796
			db_xref	PFAM:PF13637
			db_xref	PFAM:PF13606
			db_xref	InterPro:IPR020683
			db_xref	PFAM:PF01529
			db_xref	InterPro:IPR036770
			db_xref	InterPro:IPR001594
			db_xref	PFAM:PF00023
			db_xref	InterPro:IPR002110
			go_function	palmitoyltransferase activity|0016409||IEA
			go_function	protein binding|0005515||IEA
			product	hypothetical protein
			transcript_id	gnl|ncbi|ColletesGigas_000461-T1_mrna
			protein_id	gnl|ncbi|ColletesGigas_000461-T1
7594822	7592092	gene
			gene	CED-12
			locus_tag	ColletesGigas_000462
7594822	7594691	mRNA
7594543	7594250
7594181	7593753
7593673	7593257
7593189	7592752
7592690	7592384
7592255	7592092
			product	Domain of unknown function (DUF3361)
			transcript_id	gnl|ncbi|ColletesGigas_000462-T1_mrna
			protein_id	gnl|ncbi|ColletesGigas_000462-T1
7594822	7594691	CDS
7594543	7594250
7594181	7593753
7593673	7593257
7593189	7592752
7592690	7592384
7592255	7592092
			codon_start	1
			note	EggNog:ENOG41035JR
			note	BUSCO:EOG091B0493
			note	COG:T
			db_xref	InterPro:IPR006816
			db_xref	InterPro:IPR030719
			db_xref	InterPro:IPR016024
			db_xref	InterPro:IPR024574
			db_xref	InterPro:IPR001849
			db_xref	InterPro:IPR011993
			db_xref	PFAM:PF11841
			go_process	cell migration|0016477||IEA
			product	Domain of unknown function (DUF3361)
			transcript_id	gnl|ncbi|ColletesGigas_000462-T1_mrna
			protein_id	gnl|ncbi|ColletesGigas_000462-T1
7599524	7597309	gene
			locus_tag	ColletesGigas_000463
7599524	7599502	mRNA
7599430	7599316
7599071	7598677
7598594	7598282
7598205	7598105
7598062	7597901
7597741	7597610
7597543	7597309
			product	hypothetical protein
			transcript_id	gnl|ncbi|ColletesGigas_000463-T1_mrna
			protein_id	gnl|ncbi|ColletesGigas_000463-T1
7599524	7599502	CDS
7599430	7599316
7599071	7598677
7598594	7598282
7598205	7598105
7598062	7597901
7597741	7597610
7597543	7597309
			codon_start	1
			note	EggNog:ENOG41035Q1
			note	COG:S
			db_xref	InterPro:IPR027989
			db_xref	InterPro:IPR027986
			db_xref	PFAM:PF14688
			db_xref	PFAM:PF14687
			db_xref	InterPro:IPR028031
			product	hypothetical protein
			transcript_id	gnl|ncbi|ColletesGigas_000463-T1_mrna
			protein_id	gnl|ncbi|ColletesGigas_000463-T1
7600591	7602875	gene
			gene	ENT1
			locus_tag	ColletesGigas_000464
7600591	7600736	mRNA
7600833	7600914
7600988	7601166
7601270	7601364
7601445	7601495
7601567	7601799
7601986	7602226
7602283	7602368
7602474	7602673
7602764	7602875
			product	Epsin-1, required for endocytosis and actin patch assembly
			transcript_id	gnl|ncbi|ColletesGigas_000464-T1_mrna
			protein_id	gnl|ncbi|ColletesGigas_000464-T1
7600591	7600736	CDS
7600833	7600914
7600988	7601166
7601270	7601364
7601445	7601495
7601567	7601799
7601986	7602226
7602283	7602368
7602474	7602673
7602764	7602875
			codon_start	1
			note	EggNog:ENOG41035Y4
			note	TransMembrane:11 (i52-71o111-129i141-161o173-202i214-232o238-259i304-325o345-365i377-400o412-435i447-471o)
			note	BUSCO:EOG091B091B
			note	COG:P
			db_xref	InterPro:IPR002259
			db_xref	InterPro:IPR036259
			go_function	nucleoside transmembrane transporter activity|0005337||IEA
			go_component	integral component of membrane|0016021||IEA
			go_process	nucleoside transmembrane transport|1901642||IEA
			product	Epsin-1, required for endocytosis and actin patch assembly
			transcript_id	gnl|ncbi|ColletesGigas_000464-T1_mrna
			protein_id	gnl|ncbi|ColletesGigas_000464-T1
7604971	7603770	gene
			gene	PCMT1
			locus_tag	ColletesGigas_000465
7604971	7604911	mRNA
7604824	7604685
7604574	7604349
7604107	7604022
7603943	7603770
			product	Protein-L-isoaspartate(D-aspartate) O-methyltransferase
			transcript_id	gnl|ncbi|ColletesGigas_000465-T1_mrna
			protein_id	gnl|ncbi|ColletesGigas_000465-T1
7604971	7604911	CDS
7604824	7604685
7604574	7604349
7604107	7604022
7603943	7603770
			codon_start	1
			note	EggNog:ENOG410VBXJ
			note	COG:O
			db_xref	InterPro:IPR000682
			db_xref	InterPro:IPR029063
			go_function	protein-L-isoaspartate (D-aspartate) O-methyltransferase activity|0004719||IEA
			go_process	cellular protein modification process|0006464||IEA
			product	Protein-L-isoaspartate(D-aspartate) O-methyltransferase
			transcript_id	gnl|ncbi|ColletesGigas_000465-T1_mrna
			protein_id	gnl|ncbi|ColletesGigas_000465-T1
7620508	7617432	gene
			locus_tag	ColletesGigas_000466
7620508	7620322	mRNA
7620229	7619794
7619717	7619572
7619332	7619205
7619122	7618986
7618905	7618787
7618682	7618559
7618497	7618269
7618157	7618014
7617940	7617800
7617726	7617644
7617561	7617432
			product	hypothetical protein
			transcript_id	gnl|ncbi|ColletesGigas_000466-T1_mrna
			protein_id	gnl|ncbi|ColletesGigas_000466-T1
7620508	7620322	CDS
7620229	7619794
7619717	7619572
7619332	7619205
7619122	7618986
7618905	7618787
7618682	7618559
7618497	7618269
7618157	7618014
7617940	7617800
7617726	7617644
7617561	7617432
			codon_start	1
			note	EggNog:ENOG410384E
			note	COG:O
			note	BUSCO:EOG091B057W
			db_xref	InterPro:IPR001841
			db_xref	InterPro:IPR013083
			product	hypothetical protein
			transcript_id	gnl|ncbi|ColletesGigas_000466-T1_mrna
			protein_id	gnl|ncbi|ColletesGigas_000466-T1
7622191	7624683	gene
			locus_tag	ColletesGigas_000467
7622191	7622227	mRNA
7623046	7623281
7623410	7623631
7623790	7623894
7624003	7624182
7624356	7624490
7624597	7624683
			product	hypothetical protein
			transcript_id	gnl|ncbi|ColletesGigas_000467-T1_mrna
			protein_id	gnl|ncbi|ColletesGigas_000467-T1
7622191	7622227	CDS
7623046	7623281
7623410	7623631
7623790	7623894
7624003	7624182
7624356	7624490
7624597	7624683
			codon_start	1
			note	EggNog:ENOG41034E8
			note	COG:C
			db_xref	InterPro:IPR017440
			db_xref	InterPro:IPR005811
			db_xref	InterPro:IPR005810
			db_xref	InterPro:IPR033847
			db_xref	InterPro:IPR036291
			db_xref	PFAM:PF13380
			db_xref	InterPro:IPR003781
			db_xref	PFAM:PF02629
			db_xref	InterPro:IPR016102
			go_function	catalytic activity|0003824||IEA
			product	hypothetical protein
			transcript_id	gnl|ncbi|ColletesGigas_000467-T1_mrna
			protein_id	gnl|ncbi|ColletesGigas_000467-T1
7625869	7625280	gene
			locus_tag	ColletesGigas_000468
7625869	7625777	mRNA
7625693	7625280
			product	hypothetical protein
			transcript_id	gnl|ncbi|ColletesGigas_000468-T1_mrna
			protein_id	gnl|ncbi|ColletesGigas_000468-T1
7625869	7625777	CDS
7625693	7625280
			codon_start	1
			note	COG:G
			note	EggNog:ENOG410383S
			note	BUSCO:EOG091B0LKL
			db_xref	InterPro:IPR007235
			go_function	transferase activity, transferring hexosyl groups|0016758||IEA
			product	hypothetical protein
			transcript_id	gnl|ncbi|ColletesGigas_000468-T1_mrna
			protein_id	gnl|ncbi|ColletesGigas_000468-T1
7626492	7626781	gene
			gene	DCTN4
			locus_tag	ColletesGigas_000469
7626492	7626620	mRNA
7626707	7626781
			product	Dynactin subunit 4
			transcript_id	gnl|ncbi|ColletesGigas_000469-T1_mrna
			protein_id	gnl|ncbi|ColletesGigas_000469-T1
7626492	7626620	CDS
7626707	7626781
			codon_start	1
			note	COG:Z
			note	EggNog:ENOG410V5RT
			db_xref	InterPro:IPR008603
			go_component	dynactin complex|0005869||IEA
			product	Dynactin subunit 4
			transcript_id	gnl|ncbi|ColletesGigas_000469-T1_mrna
			protein_id	gnl|ncbi|ColletesGigas_000469-T1
7626951	7629024	gene
			locus_tag	ColletesGigas_000470
7626951	7627147	mRNA
7627237	7627277
7627527	7627666
7627748	7627913
7627999	7628182
7628266	7628458
7628529	7628719
7628805	7629024
			product	hypothetical protein
			transcript_id	gnl|ncbi|ColletesGigas_000470-T1_mrna
			protein_id	gnl|ncbi|ColletesGigas_000470-T1
7626951	7627147	CDS
7627237	7627277
7627527	7627666
7627748	7627913
7627999	7628182
7628266	7628458
7628529	7628719
7628805	7629024
			codon_start	1
			note	COG:N
			note	EggNog:ENOG41032V6
			db_xref	InterPro:IPR008603
			go_component	dynactin complex|0005869||IEA
			product	hypothetical protein
			transcript_id	gnl|ncbi|ColletesGigas_000470-T1_mrna
			protein_id	gnl|ncbi|ColletesGigas_000470-T1
7630292	7629521	gene
			gene	RPS14
			locus_tag	ColletesGigas_000471
7630292	7630144	mRNA
7630073	7629986
7629739	7629521
			product	ribosomal protein S14, S11
			transcript_id	gnl|ncbi|ColletesGigas_000471-T1_mrna
			protein_id	gnl|ncbi|ColletesGigas_000471-T1
7630292	7630144	CDS
7630073	7629986
7629739	7629521
			codon_start	1
			note	COG:J
			note	EggNog:ENOG41036IE
			db_xref	InterPro:IPR036967
			db_xref	InterPro:IPR001971
			db_xref	InterPro:IPR018102
			go_function	structural constituent of ribosome|0003735||IEA
			go_component	ribosome|0005840||IEA
			go_process	translation|0006412||IEA
			product	ribosomal protein S14, S11
			transcript_id	gnl|ncbi|ColletesGigas_000471-T1_mrna
			protein_id	gnl|ncbi|ColletesGigas_000471-T1
7633932	7631018	gene
			gene	MRE11
			locus_tag	ColletesGigas_000472
7633932	7633827	mRNA
7633714	7633543
7633467	7633331
7633243	7633053
7632980	7632773
7632696	7632357
7632278	7632131
7632066	7631900
7631810	7631684
7631450	7631202
7631113	7631018
			product	meiotic recombination
			transcript_id	gnl|ncbi|ColletesGigas_000472-T1_mrna
			protein_id	gnl|ncbi|ColletesGigas_000472-T1
7633932	7633827	CDS
7633714	7633543
7633467	7633331
7633243	7633053
7632980	7632773
7632696	7632357
7632278	7632131
7632066	7631900
7631810	7631684
7631450	7631202
7631113	7631018
			codon_start	1
			note	BUSCO:EOG091B07Y1
			note	COG:L
			note	EggNog:ENOG41033A2
			db_xref	InterPro:IPR007281
			db_xref	InterPro:IPR003701
			db_xref	InterPro:IPR004843
			db_xref	InterPro:IPR038487
			db_xref	InterPro:IPR029052
			db_xref	InterPro:IPR041796
			go_component	Mre11 complex|0030870||IEA
			go_component	nucleus|0005634||IEA
			go_function	hydrolase activity|0016787||IEA
			go_function	endonuclease activity|0004519||IEA
			go_function	3'-5' exonuclease activity|0008408||IEA
			go_function	manganese ion binding|0030145||IEA
			go_process	double-strand break repair|0006302||IEA
			product	meiotic recombination
			transcript_id	gnl|ncbi|ColletesGigas_000472-T1_mrna
			protein_id	gnl|ncbi|ColletesGigas_000472-T1
7634107	7645122	gene
			locus_tag	ColletesGigas_000473
7634107	7634244	mRNA
7634600	7634841
7634930	7635034
7635101	7635224
7635280	7635431
7635520	7635701
7635720	7635842
7636632	7637104
7637188	7637376
7637517	7637938
7638018	7638186
7638244	7638339
7638420	7638611
7638678	7638808
7638881	7638986
7639058	7639298
7639375	7639516
7639600	7639751
7639878	7640117
7640196	7640242
7640428	7640723
7640819	7640976
7641060	7641263
7641331	7641446
7641526	7641635
7641759	7641880
7641956	7642225
7642320	7642411
7642714	7642856
7642881	7643072
7643151	7643336
7643445	7643676
7643748	7644050
7645042	7645122
			product	hypothetical protein
			transcript_id	gnl|ncbi|ColletesGigas_000473-T1_mrna
			protein_id	gnl|ncbi|ColletesGigas_000473-T1
7634107	7634244	CDS
7634600	7634841
7634930	7635034
7635101	7635224
7635280	7635431
7635520	7635701
7635720	7635842
7636632	7637104
7637188	7637376
7637517	7637938
7638018	7638186
7638244	7638339
7638420	7638611
7638678	7638808
7638881	7638986
7639058	7639298
7639375	7639516
7639600	7639751
7639878	7640117
7640196	7640242
7640428	7640723
7640819	7640976
7641060	7641263
7641331	7641446
7641526	7641635
7641759	7641880
7641956	7642225
7642320	7642411
7642714	7642856
7642881	7643072
7643151	7643336
7643445	7643676
7643748	7644050
7645042	7645122
			codon_start	1
			note	COG:D
			note	EggNog:ENOG410387Z
			note	TransMembrane:2 (o621-645i929-950o)
			db_xref	InterPro:IPR019527
			db_xref	InterPro:IPR036322
			go_function	protein binding|0005515||IEA
			product	hypothetical protein
			transcript_id	gnl|ncbi|ColletesGigas_000473-T1_mrna
			protein_id	gnl|ncbi|ColletesGigas_000473-T1
7646905	7650131	gene
			locus_tag	ColletesGigas_000474
7646905	7647048	mRNA
7647116	7647266
7647377	7647486
7647553	7647706
7647779	7647885
7647947	7648114
7648186	7648380
7648452	7648569
7648659	7648736
7649264	7649336
7649454	7649604
7649686	7649789
7649861	7650131
			product	hypothetical protein
			transcript_id	gnl|ncbi|ColletesGigas_000474-T1_mrna
			protein_id	gnl|ncbi|ColletesGigas_000474-T1
7646905	7647048	CDS
7647116	7647266
7647377	7647486
7647553	7647706
7647779	7647885
7647947	7648114
7648186	7648380
7648452	7648569
7648659	7648736
7649264	7649336
7649454	7649604
7649686	7649789
7649861	7650131
			codon_start	1
			note	BUSCO:EOG091B08Z4
			note	COG:T
			note	TransMembrane:1 (i190-209o)
			note	EggNog:ENOG41033XY
			db_xref	InterPro:IPR011009
			db_xref	InterPro:IPR001772
			db_xref	InterPro:IPR028375
			db_xref	InterPro:IPR017441
			db_xref	InterPro:IPR008271
			db_xref	InterPro:IPR000719
			go_function	protein kinase activity|0004672||IEA
			go_function	ATP binding|0005524||IEA
			go_process	protein phosphorylation|0006468||IEA
			product	hypothetical protein
			transcript_id	gnl|ncbi|ColletesGigas_000474-T1_mrna
			protein_id	gnl|ncbi|ColletesGigas_000474-T1
7655228	7657718	gene
			locus_tag	ColletesGigas_000475
7655228	7655264	mRNA
7657468	7657718
			product	hypothetical protein
			transcript_id	gnl|ncbi|ColletesGigas_000475-T1_mrna
			protein_id	gnl|ncbi|ColletesGigas_000475-T1
7655228	7655264	CDS
7657468	7657718
			codon_start	1
			product	hypothetical protein
			transcript_id	gnl|ncbi|ColletesGigas_000475-T1_mrna
			protein_id	gnl|ncbi|ColletesGigas_000475-T1
7657978	7661997	gene
			locus_tag	ColletesGigas_000476
7657978	7658050	mRNA
7658274	7658563
7661803	7661997
			product	hypothetical protein
			transcript_id	gnl|ncbi|ColletesGigas_000476-T1_mrna
			protein_id	gnl|ncbi|ColletesGigas_000476-T1
7657978	7658050	CDS
7658274	7658563
7661803	7661997
			codon_start	1
			product	hypothetical protein
			transcript_id	gnl|ncbi|ColletesGigas_000476-T1_mrna
			protein_id	gnl|ncbi|ColletesGigas_000476-T1
7664433	7663563	gene
			locus_tag	ColletesGigas_000477
7664433	7664208	mRNA
7663879	7663563
			product	hypothetical protein
			transcript_id	gnl|ncbi|ColletesGigas_000477-T1_mrna
			protein_id	gnl|ncbi|ColletesGigas_000477-T1
7664433	7664208	CDS
7663879	7663563
			codon_start	1
			product	hypothetical protein
			transcript_id	gnl|ncbi|ColletesGigas_000477-T1_mrna
			protein_id	gnl|ncbi|ColletesGigas_000477-T1
7670459	7670798	gene
			locus_tag	ColletesGigas_000478
7670459	7670518	mRNA
7670532	7670798
			product	hypothetical protein
			transcript_id	gnl|ncbi|ColletesGigas_000478-T1_mrna
			protein_id	gnl|ncbi|ColletesGigas_000478-T1
7670459	7670518	CDS
7670532	7670798
			codon_start	1
			product	hypothetical protein
			transcript_id	gnl|ncbi|ColletesGigas_000478-T1_mrna
			protein_id	gnl|ncbi|ColletesGigas_000478-T1
7681559	7680265	gene
			locus_tag	ColletesGigas_000479
7681559	7681296	mRNA
7681231	7680626
7680342	7680265
			product	hypothetical protein
			transcript_id	gnl|ncbi|ColletesGigas_000479-T1_mrna
			protein_id	gnl|ncbi|ColletesGigas_000479-T1
7681559	7681296	CDS
7681231	7680626
7680342	7680265
			codon_start	1
			product	hypothetical protein
			transcript_id	gnl|ncbi|ColletesGigas_000479-T1_mrna
			protein_id	gnl|ncbi|ColletesGigas_000479-T1
7684355	7683981	gene
			locus_tag	ColletesGigas_000480
7684355	7683981	mRNA
			product	hypothetical protein
			transcript_id	gnl|ncbi|ColletesGigas_000480-T1_mrna
			protein_id	gnl|ncbi|ColletesGigas_000480-T1
7684355	7683981	CDS
			codon_start	1
			product	hypothetical protein
			transcript_id	gnl|ncbi|ColletesGigas_000480-T1_mrna
			protein_id	gnl|ncbi|ColletesGigas_000480-T1
7693650	7692171	gene
			locus_tag	ColletesGigas_000481
7693650	7693437	mRNA
7692193	7692171
			product	hypothetical protein
			transcript_id	gnl|ncbi|ColletesGigas_000481-T1_mrna
			protein_id	gnl|ncbi|ColletesGigas_000481-T1
7693650	7693437	CDS
7692193	7692171
			codon_start	1
			product	hypothetical protein
			transcript_id	gnl|ncbi|ColletesGigas_000481-T1_mrna
			protein_id	gnl|ncbi|ColletesGigas_000481-T1
7700191	7700453	gene
			locus_tag	ColletesGigas_000482
7700191	7700274	mRNA
7700337	7700453
			product	hypothetical protein
			transcript_id	gnl|ncbi|ColletesGigas_000482-T1_mrna
			protein_id	gnl|ncbi|ColletesGigas_000482-T1
7700191	7700274	CDS
7700337	7700453
			codon_start	1
			product	hypothetical protein
			transcript_id	gnl|ncbi|ColletesGigas_000482-T1_mrna
			protein_id	gnl|ncbi|ColletesGigas_000482-T1
7703082	7710140	gene
			locus_tag	ColletesGigas_000483
7703082	7703094	mRNA
7708135	7708452
7709911	7710140
			product	hypothetical protein
			transcript_id	gnl|ncbi|ColletesGigas_000483-T1_mrna
			protein_id	gnl|ncbi|ColletesGigas_000483-T1
7703082	7703094	CDS
7708135	7708452
7709911	7710140
			codon_start	1
			product	hypothetical protein
			transcript_id	gnl|ncbi|ColletesGigas_000483-T1_mrna
			protein_id	gnl|ncbi|ColletesGigas_000483-T1
7722277	7721794	gene
			locus_tag	ColletesGigas_000484
7722277	7722135	mRNA
7722058	7721794
			product	hypothetical protein
			transcript_id	gnl|ncbi|ColletesGigas_000484-T1_mrna
			protein_id	gnl|ncbi|ColletesGigas_000484-T1
7722277	7722135	CDS
7722058	7721794
			codon_start	1
			product	hypothetical protein
			transcript_id	gnl|ncbi|ColletesGigas_000484-T1_mrna
			protein_id	gnl|ncbi|ColletesGigas_000484-T1
7723559	7723111	gene
			locus_tag	ColletesGigas_000485
7723559	7723430	mRNA
7723292	7723111
			product	hypothetical protein
			transcript_id	gnl|ncbi|ColletesGigas_000485-T1_mrna
			protein_id	gnl|ncbi|ColletesGigas_000485-T1
7723559	7723430	CDS
7723292	7723111
			codon_start	1
			product	hypothetical protein
			transcript_id	gnl|ncbi|ColletesGigas_000485-T1_mrna
			protein_id	gnl|ncbi|ColletesGigas_000485-T1
7739657	7741760	gene
			locus_tag	ColletesGigas_000486
7739657	7739717	mRNA
7739868	7740023
7741376	7741513
7741534	7741760
			product	hypothetical protein
			transcript_id	gnl|ncbi|ColletesGigas_000486-T1_mrna
			protein_id	gnl|ncbi|ColletesGigas_000486-T1
7739657	7739717	CDS
7739868	7740023
7741376	7741513
7741534	7741760
			codon_start	1
			product	hypothetical protein
			transcript_id	gnl|ncbi|ColletesGigas_000486-T1_mrna
			protein_id	gnl|ncbi|ColletesGigas_000486-T1
7742006	7746242	gene
			locus_tag	ColletesGigas_000487
7742006	7742106	mRNA
7745140	7745562
7745990	7746242
			product	hypothetical protein
			transcript_id	gnl|ncbi|ColletesGigas_000487-T1_mrna
			protein_id	gnl|ncbi|ColletesGigas_000487-T1
7742006	7742106	CDS
7745140	7745562
7745990	7746242
			codon_start	1
			product	hypothetical protein
			transcript_id	gnl|ncbi|ColletesGigas_000487-T1_mrna
			protein_id	gnl|ncbi|ColletesGigas_000487-T1
7755113	7754098	gene
			locus_tag	ColletesGigas_000488
7755113	7755031	mRNA
7754850	7754680
7754547	7754273
7754219	7754098
			product	hypothetical protein
			transcript_id	gnl|ncbi|ColletesGigas_000488-T1_mrna
			protein_id	gnl|ncbi|ColletesGigas_000488-T1
7755113	7755031	CDS
7754850	7754680
7754547	7754273
7754219	7754098
			codon_start	1
			product	hypothetical protein
			transcript_id	gnl|ncbi|ColletesGigas_000488-T1_mrna
			protein_id	gnl|ncbi|ColletesGigas_000488-T1
<7766785	7767006	gene
			locus_tag	ColletesGigas_000489
<7766785	7767006	mRNA
			product	hypothetical protein
			transcript_id	gnl|ncbi|ColletesGigas_000489-T1_mrna
			protein_id	gnl|ncbi|ColletesGigas_000489-T1
<7766785	7767006	CDS
			codon_start	1
			product	hypothetical protein
			transcript_id	gnl|ncbi|ColletesGigas_000489-T1_mrna
			protein_id	gnl|ncbi|ColletesGigas_000489-T1
7783323	7782844	gene
			locus_tag	ColletesGigas_000490
7783323	7783200	mRNA
7783130	7782844
			product	hypothetical protein
			transcript_id	gnl|ncbi|ColletesGigas_000490-T1_mrna
			protein_id	gnl|ncbi|ColletesGigas_000490-T1
7783323	7783200	CDS
7783130	7782844
			codon_start	1
			product	hypothetical protein
			transcript_id	gnl|ncbi|ColletesGigas_000490-T1_mrna
			protein_id	gnl|ncbi|ColletesGigas_000490-T1
7783588	7798946	gene
			locus_tag	ColletesGigas_000491
7783588	7783765	mRNA
7783880	7784137
7786631	7786797
7790231	7790241
7790312	7790568
7794183	7794268
7794667	7795000
7796297	7796395
7797033	7797263
7797630	7797725
7798717	7798946
			product	hypothetical protein
			transcript_id	gnl|ncbi|ColletesGigas_000491-T1_mrna
			protein_id	gnl|ncbi|ColletesGigas_000491-T1
7783588	7783765	CDS
7783880	7784137
7786631	7786797
7790231	7790241
7790312	7790568
7794183	7794268
7794667	7795000
7796297	7796395
7797033	7797263
7797630	7797725
7798717	7798946
			codon_start	1
			note	COG:K
			note	EggNog:ENOG41035HG
			product	hypothetical protein
			transcript_id	gnl|ncbi|ColletesGigas_000491-T1_mrna
			protein_id	gnl|ncbi|ColletesGigas_000491-T1
7811562	7808204	gene
			gene	CRIP3
			locus_tag	ColletesGigas_000492
7811562	7811394	mRNA
7811145	7810993
7810096	7809804
7808356	7808204
			product	cysteine-rich protein
			transcript_id	gnl|ncbi|ColletesGigas_000492-T1_mrna
			protein_id	gnl|ncbi|ColletesGigas_000492-T1
7811562	7811394	CDS
7811145	7810993
7810096	7809804
7808356	7808204
			codon_start	1
			note	EggNog:ENOG410VB1E
			note	COG:T,Z
			db_xref	InterPro:IPR001781
			product	cysteine-rich protein
			transcript_id	gnl|ncbi|ColletesGigas_000492-T1_mrna
			protein_id	gnl|ncbi|ColletesGigas_000492-T1
7812882	7812590	gene
			locus_tag	ColletesGigas_000493
7812882	7812805	mRNA
7812772	7812590
			product	hypothetical protein
			transcript_id	gnl|ncbi|ColletesGigas_000493-T1_mrna
			protein_id	gnl|ncbi|ColletesGigas_000493-T1
7812882	7812805	CDS
7812772	7812590
			codon_start	1
			product	hypothetical protein
			transcript_id	gnl|ncbi|ColletesGigas_000493-T1_mrna
			protein_id	gnl|ncbi|ColletesGigas_000493-T1
7817335	7820861	gene
			gene	PYX2
			locus_tag	ColletesGigas_000494
7817335	7817709	mRNA
7817785	7818037
7818121	7818326
7818399	7818614
7818707	7819035
7819099	7819372
7819633	7819752
7819858	7820148
7820284	7820537
7820678	7820861
			product	Uncharacterized protein
			transcript_id	gnl|ncbi|ColletesGigas_000494-T1_mrna
			protein_id	gnl|ncbi|ColletesGigas_000494-T1
7817335	7817709	CDS
7817785	7818037
7818121	7818326
7818399	7818614
7818707	7819035
7819099	7819372
7819633	7819752
7819858	7820148
7820284	7820537
7820678	7820861
			codon_start	1
			note	COG:O,T
			note	EggNog:ENOG4103A13
			note	TransMembrane:7 (o403-427i439-463o469-489i509-528o534-550i585-611o657-679i)
			db_xref	PFAM:PF13857
			db_xref	PFAM:PF12796
			db_xref	InterPro:IPR005821
			db_xref	PFAM:PF13637
			db_xref	PFAM:PF13606
			db_xref	InterPro:IPR020683
			db_xref	InterPro:IPR036770
			db_xref	PFAM:PF00023
			db_xref	InterPro:IPR002110
			go_function	ion channel activity|0005216||IEA
			go_function	protein binding|0005515||IEA
			go_process	ion transport|0006811||IEA
			go_process	transmembrane transport|0055085||IEA
			go_component	membrane|0016020||IEA
			product	Uncharacterized protein
			transcript_id	gnl|ncbi|ColletesGigas_000494-T1_mrna
			protein_id	gnl|ncbi|ColletesGigas_000494-T1
7824195	7830730	gene
			locus_tag	ColletesGigas_000495
7824195	7824344	mRNA
7824501	7824579
7829684	7829901
7829974	7830138
7830539	7830730
			product	hypothetical protein
			transcript_id	gnl|ncbi|ColletesGigas_000495-T1_mrna
			protein_id	gnl|ncbi|ColletesGigas_000495-T1
7824195	7824344	CDS
7824501	7824579
7829684	7829901
7829974	7830138
7830539	7830730
			codon_start	1
			note	COG:K
			note	EggNog:ENOG41039G2
			db_xref	InterPro:IPR013558
			db_xref	InterPro:IPR027397
			product	hypothetical protein
			transcript_id	gnl|ncbi|ColletesGigas_000495-T1_mrna
			protein_id	gnl|ncbi|ColletesGigas_000495-T1
7838601	7838819	gene
			locus_tag	ColletesGigas_000496
7838601	7838819	mRNA
			product	hypothetical protein
			transcript_id	gnl|ncbi|ColletesGigas_000496-T1_mrna
			protein_id	gnl|ncbi|ColletesGigas_000496-T1
7838601	7838819	CDS
			codon_start	1
			product	hypothetical protein
			transcript_id	gnl|ncbi|ColletesGigas_000496-T1_mrna
			protein_id	gnl|ncbi|ColletesGigas_000496-T1
7845112	7845767	gene
			locus_tag	ColletesGigas_000497
7845112	7845178	mRNA
7845301	7845404
7845609	7845767
			product	hypothetical protein
			transcript_id	gnl|ncbi|ColletesGigas_000497-T1_mrna
			protein_id	gnl|ncbi|ColletesGigas_000497-T1
7845112	7845178	CDS
7845301	7845404
7845609	7845767
			codon_start	1
			note	EggNog:ENOG4103524
			note	COG:K
			product	hypothetical protein
			transcript_id	gnl|ncbi|ColletesGigas_000497-T1_mrna
			protein_id	gnl|ncbi|ColletesGigas_000497-T1
7855963	7856481	gene
			locus_tag	ColletesGigas_000498
7855963	7856039	mRNA
7856160	7856481
			product	hypothetical protein
			transcript_id	gnl|ncbi|ColletesGigas_000498-T1_mrna
			protein_id	gnl|ncbi|ColletesGigas_000498-T1
7855963	7856039	CDS
7856160	7856481
			codon_start	1
			product	hypothetical protein
			transcript_id	gnl|ncbi|ColletesGigas_000498-T1_mrna
			protein_id	gnl|ncbi|ColletesGigas_000498-T1
7867013	7871200	gene
			locus_tag	ColletesGigas_000499
7867013	7867221	mRNA
7868522	7868706
7869690	7869745
7870751	7870850
7870911	7871200
			product	hypothetical protein
			transcript_id	gnl|ncbi|ColletesGigas_000499-T1_mrna
			protein_id	gnl|ncbi|ColletesGigas_000499-T1
7867013	7867221	CDS
7868522	7868706
7869690	7869745
7870751	7870850
7870911	7871200
			codon_start	1
			product	hypothetical protein
			transcript_id	gnl|ncbi|ColletesGigas_000499-T1_mrna
			protein_id	gnl|ncbi|ColletesGigas_000499-T1
7873371	7872690	gene
			locus_tag	ColletesGigas_000500
7873371	7873233	mRNA
7873099	7872690
			product	hypothetical protein
			transcript_id	gnl|ncbi|ColletesGigas_000500-T1_mrna
			protein_id	gnl|ncbi|ColletesGigas_000500-T1
7873371	7873233	CDS
7873099	7872690
			codon_start	1
			product	hypothetical protein
			transcript_id	gnl|ncbi|ColletesGigas_000500-T1_mrna
			protein_id	gnl|ncbi|ColletesGigas_000500-T1
7881319	7878033	gene
			locus_tag	ColletesGigas_000501
7881319	7881147	mRNA
7878252	7878033
			product	hypothetical protein
			transcript_id	gnl|ncbi|ColletesGigas_000501-T1_mrna
			protein_id	gnl|ncbi|ColletesGigas_000501-T1
7881319	7881147	CDS
7878252	7878033
			codon_start	1
			product	hypothetical protein
			transcript_id	gnl|ncbi|ColletesGigas_000501-T1_mrna
			protein_id	gnl|ncbi|ColletesGigas_000501-T1
7886600	7891183	gene
			locus_tag	ColletesGigas_000502
7886600	7886707	mRNA
7886788	7886872
7887034	7887203
7890758	7891183
			product	hypothetical protein
			transcript_id	gnl|ncbi|ColletesGigas_000502-T1_mrna
			protein_id	gnl|ncbi|ColletesGigas_000502-T1
7886600	7886707	CDS
7886788	7886872
7887034	7887203
7890758	7891183
			codon_start	1
			product	hypothetical protein
			transcript_id	gnl|ncbi|ColletesGigas_000502-T1_mrna
			protein_id	gnl|ncbi|ColletesGigas_000502-T1
7894003	7893575	gene
			locus_tag	ColletesGigas_000503
7894003	7893575	mRNA
			product	hypothetical protein
			transcript_id	gnl|ncbi|ColletesGigas_000503-T1_mrna
			protein_id	gnl|ncbi|ColletesGigas_000503-T1
7894003	7893575	CDS
			codon_start	1
			product	hypothetical protein
			transcript_id	gnl|ncbi|ColletesGigas_000503-T1_mrna
			protein_id	gnl|ncbi|ColletesGigas_000503-T1
7898290	7896662	gene
			locus_tag	ColletesGigas_000504
7898290	7898268	mRNA
7896824	7896662
			product	hypothetical protein
			transcript_id	gnl|ncbi|ColletesGigas_000504-T1_mrna
			protein_id	gnl|ncbi|ColletesGigas_000504-T1
7898290	7898268	CDS
7896824	7896662
			codon_start	1
			product	hypothetical protein
			transcript_id	gnl|ncbi|ColletesGigas_000504-T1_mrna
			protein_id	gnl|ncbi|ColletesGigas_000504-T1
7901308	7898473	gene
			locus_tag	ColletesGigas_000505
7901308	7901211	mRNA
7898716	7898473
			product	hypothetical protein
			transcript_id	gnl|ncbi|ColletesGigas_000505-T1_mrna
			protein_id	gnl|ncbi|ColletesGigas_000505-T1
7901308	7901211	CDS
7898716	7898473
			codon_start	1
			product	hypothetical protein
			transcript_id	gnl|ncbi|ColletesGigas_000505-T1_mrna
			protein_id	gnl|ncbi|ColletesGigas_000505-T1
7908784	7901918	gene
			locus_tag	ColletesGigas_000506
7908784	7908406	mRNA
7906892	7906656
7902532	7902321
7902223	7901918
			product	hypothetical protein
			transcript_id	gnl|ncbi|ColletesGigas_000506-T1_mrna
			protein_id	gnl|ncbi|ColletesGigas_000506-T1
7908784	7908406	CDS
7906892	7906656
7902532	7902321
7902223	7901918
			codon_start	1
			product	hypothetical protein
			transcript_id	gnl|ncbi|ColletesGigas_000506-T1_mrna
			protein_id	gnl|ncbi|ColletesGigas_000506-T1
7915186	7916145	gene
			locus_tag	ColletesGigas_000507
7915186	7915338	mRNA
7915765	7916145
			product	hypothetical protein
			transcript_id	gnl|ncbi|ColletesGigas_000507-T1_mrna
			protein_id	gnl|ncbi|ColletesGigas_000507-T1
7915186	7915338	CDS
7915765	7916145
			codon_start	1
			product	hypothetical protein
			transcript_id	gnl|ncbi|ColletesGigas_000507-T1_mrna
			protein_id	gnl|ncbi|ColletesGigas_000507-T1
7918774	7921897	gene
			locus_tag	ColletesGigas_000508
7918774	7918828	mRNA
7919205	7919425
7921652	7921897
			product	hypothetical protein
			transcript_id	gnl|ncbi|ColletesGigas_000508-T1_mrna
			protein_id	gnl|ncbi|ColletesGigas_000508-T1
7918774	7918828	CDS
7919205	7919425
7921652	7921897
			codon_start	1
			product	hypothetical protein
			transcript_id	gnl|ncbi|ColletesGigas_000508-T1_mrna
			protein_id	gnl|ncbi|ColletesGigas_000508-T1
7933107	7933461	gene
			locus_tag	ColletesGigas_000509
7933107	7933290	mRNA
7933319	7933461
			product	hypothetical protein
			transcript_id	gnl|ncbi|ColletesGigas_000509-T1_mrna
			protein_id	gnl|ncbi|ColletesGigas_000509-T1
7933107	7933290	CDS
7933319	7933461
			codon_start	1
			product	hypothetical protein
			transcript_id	gnl|ncbi|ColletesGigas_000509-T1_mrna
			protein_id	gnl|ncbi|ColletesGigas_000509-T1
7936961	7937326	gene
			locus_tag	ColletesGigas_000510
7936961	7937326	mRNA
			product	hypothetical protein
			transcript_id	gnl|ncbi|ColletesGigas_000510-T1_mrna
			protein_id	gnl|ncbi|ColletesGigas_000510-T1
7936961	7937326	CDS
			codon_start	1
			product	hypothetical protein
			transcript_id	gnl|ncbi|ColletesGigas_000510-T1_mrna
			protein_id	gnl|ncbi|ColletesGigas_000510-T1
7937843	7937394	gene
			locus_tag	ColletesGigas_000511
7937843	7937626	mRNA
7937505	7937394
			product	hypothetical protein
			transcript_id	gnl|ncbi|ColletesGigas_000511-T1_mrna
			protein_id	gnl|ncbi|ColletesGigas_000511-T1
7937843	7937626	CDS
7937505	7937394
			codon_start	1
			product	hypothetical protein
			transcript_id	gnl|ncbi|ColletesGigas_000511-T1_mrna
			protein_id	gnl|ncbi|ColletesGigas_000511-T1
7939800	7940000	gene
			locus_tag	ColletesGigas_000512
7939800	7940000	mRNA
			product	hypothetical protein
			transcript_id	gnl|ncbi|ColletesGigas_000512-T1_mrna
			protein_id	gnl|ncbi|ColletesGigas_000512-T1
7939800	7940000	CDS
			codon_start	1
			product	hypothetical protein
			transcript_id	gnl|ncbi|ColletesGigas_000512-T1_mrna
			protein_id	gnl|ncbi|ColletesGigas_000512-T1
7950466	7951180	gene
			locus_tag	ColletesGigas_000513
7950466	7950665	mRNA
7950829	7951180
			product	hypothetical protein
			transcript_id	gnl|ncbi|ColletesGigas_000513-T1_mrna
			protein_id	gnl|ncbi|ColletesGigas_000513-T1
7950466	7950665	CDS
7950829	7951180
			codon_start	1
			product	hypothetical protein
			transcript_id	gnl|ncbi|ColletesGigas_000513-T1_mrna
			protein_id	gnl|ncbi|ColletesGigas_000513-T1
7952507	7951961	gene
			locus_tag	ColletesGigas_000514
7952507	7952337	mRNA
7952263	7951961
			product	hypothetical protein
			transcript_id	gnl|ncbi|ColletesGigas_000514-T1_mrna
			protein_id	gnl|ncbi|ColletesGigas_000514-T1
7952507	7952337	CDS
7952263	7951961
			codon_start	1
			product	hypothetical protein
			transcript_id	gnl|ncbi|ColletesGigas_000514-T1_mrna
			protein_id	gnl|ncbi|ColletesGigas_000514-T1
7956988	7957377	gene
			locus_tag	ColletesGigas_000515
7956988	7957377	mRNA
			product	hypothetical protein
			transcript_id	gnl|ncbi|ColletesGigas_000515-T1_mrna
			protein_id	gnl|ncbi|ColletesGigas_000515-T1
7956988	7957377	CDS
			codon_start	1
			product	hypothetical protein
			transcript_id	gnl|ncbi|ColletesGigas_000515-T1_mrna
			protein_id	gnl|ncbi|ColletesGigas_000515-T1
7978104	7977772	gene
			locus_tag	ColletesGigas_000516
7978104	7977772	mRNA
			product	hypothetical protein
			transcript_id	gnl|ncbi|ColletesGigas_000516-T1_mrna
			protein_id	gnl|ncbi|ColletesGigas_000516-T1
7978104	7977772	CDS
			codon_start	1
			product	hypothetical protein
			transcript_id	gnl|ncbi|ColletesGigas_000516-T1_mrna
			protein_id	gnl|ncbi|ColletesGigas_000516-T1
7987699	7993062	gene
			locus_tag	ColletesGigas_000517
7987699	7988008	mRNA
7989996	7990086
7991260	7991355
7991549	7991686
7992714	7993062
			product	hypothetical protein
			transcript_id	gnl|ncbi|ColletesGigas_000517-T1_mrna
			protein_id	gnl|ncbi|ColletesGigas_000517-T1
7987699	7988008	CDS
7989996	7990086
7991260	7991355
7991549	7991686
7992714	7993062
			codon_start	1
			note	EggNog:ENOG4103524
			note	COG:K
			db_xref	InterPro:IPR024940
			go_process	Wnt signaling pathway|0016055||IEA
			product	hypothetical protein
			transcript_id	gnl|ncbi|ColletesGigas_000517-T1_mrna
			protein_id	gnl|ncbi|ColletesGigas_000517-T1
7994257	7996512	gene
			locus_tag	ColletesGigas_000518
7994257	7994813	mRNA
7994935	7995020
7995091	7995221
7996327	7996512
			product	hypothetical protein
			transcript_id	gnl|ncbi|ColletesGigas_000518-T1_mrna
			protein_id	gnl|ncbi|ColletesGigas_000518-T1
7994257	7994813	CDS
7994935	7995020
7995091	7995221
7996327	7996512
			codon_start	1
			note	EggNog:ENOG4103524
			note	COG:K
			db_xref	InterPro:IPR009071
			db_xref	InterPro:IPR036910
			db_xref	InterPro:IPR024940
			go_process	Wnt signaling pathway|0016055||IEA
			product	hypothetical protein
			transcript_id	gnl|ncbi|ColletesGigas_000518-T1_mrna
			protein_id	gnl|ncbi|ColletesGigas_000518-T1
8001332	8003597	gene
			locus_tag	ColletesGigas_000519
8001332	8001393	mRNA
8001520	8001781
8002678	8002791
8002968	8003084
8003185	8003348
8003405	8003597
			product	hypothetical protein
			transcript_id	gnl|ncbi|ColletesGigas_000519-T1_mrna
			protein_id	gnl|ncbi|ColletesGigas_000519-T1
8001332	8001393	CDS
8001520	8001781
8002678	8002791
8002968	8003084
8003185	8003348
8003405	8003597
			codon_start	1
			product	hypothetical protein
			transcript_id	gnl|ncbi|ColletesGigas_000519-T1_mrna
			protein_id	gnl|ncbi|ColletesGigas_000519-T1
8006572	8007474	gene
			locus_tag	ColletesGigas_000520
8006572	8007087	mRNA
8007169	8007474
			product	hypothetical protein
			transcript_id	gnl|ncbi|ColletesGigas_000520-T1_mrna
			protein_id	gnl|ncbi|ColletesGigas_000520-T1
8006572	8007087	CDS
8007169	8007474
			codon_start	1
			note	EggNog:ENOG4103524
			note	COG:K
			product	hypothetical protein
			transcript_id	gnl|ncbi|ColletesGigas_000520-T1_mrna
			protein_id	gnl|ncbi|ColletesGigas_000520-T1
8018153	8012641	gene
			locus_tag	ColletesGigas_000521
8018153	8016954	mRNA
8016867	8012641
			product	hypothetical protein
			transcript_id	gnl|ncbi|ColletesGigas_000521-T1_mrna
			protein_id	gnl|ncbi|ColletesGigas_000521-T1
8018153	8016954	CDS
8016867	8012641
			codon_start	1
			note	EggNog:ENOG4103A3P
			note	BUSCO:EOG091B01MQ
			product	hypothetical protein
			transcript_id	gnl|ncbi|ColletesGigas_000521-T1_mrna
			protein_id	gnl|ncbi|ColletesGigas_000521-T1
8031736	8025369	gene
			locus_tag	ColletesGigas_000522
8031736	8031291	mRNA
8028207	8027977
8027530	8027256
8027180	8027005
8025500	8025369
			product	hypothetical protein
			transcript_id	gnl|ncbi|ColletesGigas_000522-T1_mrna
			protein_id	gnl|ncbi|ColletesGigas_000522-T1
8031736	8031291	CDS
8028207	8027977
8027530	8027256
8027180	8027005
8025500	8025369
			codon_start	1
			note	EggNog:ENOG41032F8
			note	TransMembrane:6 (i152-174o200-222i234-256o299-315i327-348o354-370i)
			note	COG:I
			note	BUSCO:EOG091B0B49
			db_xref	InterPro:IPR025749
			product	hypothetical protein
			transcript_id	gnl|ncbi|ColletesGigas_000522-T1_mrna
			protein_id	gnl|ncbi|ColletesGigas_000522-T1
8047025	8047531	gene
			locus_tag	ColletesGigas_000523
8047025	8047088	mRNA
8047257	8047531
			product	hypothetical protein
			transcript_id	gnl|ncbi|ColletesGigas_000523-T1_mrna
			protein_id	gnl|ncbi|ColletesGigas_000523-T1
8047025	8047088	CDS
8047257	8047531
			codon_start	1
			note	COG:K
			note	EggNog:ENOG410380F
			db_xref	InterPro:IPR000626
			db_xref	InterPro:IPR029071
			db_xref	InterPro:IPR039049
			go_function	protein binding|0005515||IEA
			go_component	VCB complex|0030891||IEA
			go_component	elongin complex|0070449||IEA
			go_process	transcription elongation from RNA polymerase II promoter|0006368||IEA
			product	hypothetical protein
			transcript_id	gnl|ncbi|ColletesGigas_000523-T1_mrna
			protein_id	gnl|ncbi|ColletesGigas_000523-T1
8053368	8056646	gene
			locus_tag	ColletesGigas_000524
8053368	8053425	mRNA
8053514	8053652
8053738	8053838
8053922	8054043
8054169	8054319
8054382	8054566
8054637	8054831
8054935	8055073
8055151	8055305
8055389	8055469
8055537	8055745
8055832	8056070
8056154	8056269
8056338	8056646
			product	hypothetical protein
			transcript_id	gnl|ncbi|ColletesGigas_000524-T1_mrna
			protein_id	gnl|ncbi|ColletesGigas_000524-T1
8053368	8053425	CDS
8053514	8053652
8053738	8053838
8053922	8054043
8054169	8054319
8054382	8054566
8054637	8054831
8054935	8055073
8055151	8055305
8055389	8055469
8055537	8055745
8055832	8056070
8056154	8056269
8056338	8056646
			codon_start	1
			note	MEROPS:MER0003094
			note	EggNog:ENOG41034RW
			note	COG:W
			note	TransMembrane:1 (o664-686i)
			db_xref	InterPro:IPR001762
			db_xref	PFAM:PF00200
			db_xref	InterPro:IPR024079
			db_xref	InterPro:IPR001590
			db_xref	InterPro:IPR036436
			db_xref	PFAM:PF16698
			db_xref	InterPro:IPR032029
			db_xref	InterPro:IPR002870
			db_xref	InterPro:IPR034025
			go_function	metallopeptidase activity|0008237||IEA
			go_function	metalloendopeptidase activity|0004222||IEA
			go_process	proteolysis|0006508||IEA
			product	hypothetical protein
			transcript_id	gnl|ncbi|ColletesGigas_000524-T1_mrna
			protein_id	gnl|ncbi|ColletesGigas_000524-T1
8058690	8057539	gene
			locus_tag	ColletesGigas_000525
8058690	8058393	mRNA
8058316	8058010
8057927	8057657
8057598	8057539
			product	hypothetical protein
			transcript_id	gnl|ncbi|ColletesGigas_000525-T1_mrna
			protein_id	gnl|ncbi|ColletesGigas_000525-T1
8058690	8058393	CDS
8058316	8058010
8057927	8057657
8057598	8057539
			codon_start	1
			note	COG:O
			note	TransMembrane:2 (i12-30o290-310i)
			note	EggNog:ENOG4103813
			db_xref	InterPro:IPR000626
			db_xref	InterPro:IPR029071
			db_xref	InterPro:IPR040352
			go_function	protein binding|0005515||IEA
			go_process	ubiquitin-dependent ERAD pathway|0030433||IEA
			product	hypothetical protein
			transcript_id	gnl|ncbi|ColletesGigas_000525-T1_mrna
			protein_id	gnl|ncbi|ColletesGigas_000525-T1
8060011	8063760	gene
			locus_tag	ColletesGigas_000526
8060011	8063760	mRNA
			product	hypothetical protein
			transcript_id	gnl|ncbi|ColletesGigas_000526-T1_mrna
			protein_id	gnl|ncbi|ColletesGigas_000526-T1
8060011	8063760	CDS
			codon_start	1
			note	EggNog:ENOG4103250
			note	COG:J
			note	BUSCO:EOG091B0219
			db_xref	InterPro:IPR014729
			db_xref	InterPro:IPR033709
			db_xref	InterPro:IPR009008
			db_xref	InterPro:IPR002301
			db_xref	InterPro:IPR009080
			db_xref	InterPro:IPR023586
			db_xref	PFAM:PF08264
			db_xref	InterPro:IPR001412
			db_xref	InterPro:IPR013155
			db_xref	InterPro:IPR002300
			go_function	aminoacyl-tRNA ligase activity|0004812||IEA
			go_function	tRNA binding|0000049||IEA
			go_function	ATP binding|0005524||IEA
			go_function	nucleotide binding|0000166||IEA
			go_function	aminoacyl-tRNA editing activity|0002161||IEA
			go_function	isoleucine-tRNA ligase activity|0004822||IEA
			go_process	isoleucyl-tRNA aminoacylation|0006428||IEA
			go_process	tRNA aminoacylation for protein translation|0006418||IEA
			product	hypothetical protein
			transcript_id	gnl|ncbi|ColletesGigas_000526-T1_mrna
			protein_id	gnl|ncbi|ColletesGigas_000526-T1
8066373	8065136	gene
			locus_tag	ColletesGigas_000527
8066373	8066076	mRNA
8065999	8065693
8065610	8065136
			product	hypothetical protein
			transcript_id	gnl|ncbi|ColletesGigas_000527-T1_mrna
			protein_id	gnl|ncbi|ColletesGigas_000527-T1
8066373	8066076	CDS
8065999	8065693
8065610	8065136
			codon_start	1
			note	TransMembrane:3 (o12-34i299-319o331-350i)
			note	EggNog:ENOG4103813
			note	COG:O
			note	BUSCO:EOG091B0FHQ
			db_xref	InterPro:IPR000626
			db_xref	InterPro:IPR029071
			db_xref	InterPro:IPR040352
			go_function	protein binding|0005515||IEA
			go_process	ubiquitin-dependent ERAD pathway|0030433||IEA
			product	hypothetical protein
			transcript_id	gnl|ncbi|ColletesGigas_000527-T1_mrna
			protein_id	gnl|ncbi|ColletesGigas_000527-T1
8068440	8072579	gene
			locus_tag	ColletesGigas_000528
8068440	8068645	mRNA
8069091	8069206
8069528	8069655
8069736	8070014
8070092	8070193
8070309	8070531
8070612	8070735
8070812	8070989
8071053	8071214
8071281	8071424
8071503	8071718
8071791	8071940
8072016	8072157
8072226	8072414
8072473	8072579
			product	hypothetical protein
			transcript_id	gnl|ncbi|ColletesGigas_000528-T1_mrna
			protein_id	gnl|ncbi|ColletesGigas_000528-T1
8068440	8068645	CDS
8069091	8069206
8069528	8069655
8069736	8070014
8070092	8070193
8070309	8070531
8070612	8070735
8070812	8070989
8071053	8071214
8071281	8071424
8071503	8071718
8071791	8071940
8072016	8072157
8072226	8072414
8072473	8072579
			codon_start	1
			note	COG:S
			note	EggNog:ENOG41032KS
			note	BUSCO:EOG091B041Q
			db_xref	PFAM:PF13949
			db_xref	InterPro:IPR038499
			db_xref	InterPro:IPR004328
			db_xref	InterPro:IPR025304
			db_xref	PFAM:PF03097
			go_function	protein binding|0005515||IEA
			product	hypothetical protein
			transcript_id	gnl|ncbi|ColletesGigas_000528-T1_mrna
			protein_id	gnl|ncbi|ColletesGigas_000528-T1
8074111	8075657	gene
			locus_tag	ColletesGigas_000529
8074111	8074240	mRNA
8074553	8074723
8074800	8074910
8074987	8075095
8075206	8075362
8075457	8075657
			product	hypothetical protein
			transcript_id	gnl|ncbi|ColletesGigas_000529-T1_mrna
			protein_id	gnl|ncbi|ColletesGigas_000529-T1
8074111	8074240	CDS
8074553	8074723
8074800	8074910
8074987	8075095
8075206	8075362
8075457	8075657
			codon_start	1
			note	EggNog:ENOG41033N2
			note	COG:I,O,T,U,V
			db_xref	InterPro:IPR009066
			db_xref	InterPro:IPR038003
			db_xref	InterPro:IPR036744
			db_xref	InterPro:IPR010483
			db_xref	PFAM:PF06400
			db_xref	PFAM:PF06401
			go_function	receptor antagonist activity|0048019||IEA
			go_function	heparin binding|0008201||IEA
			go_function	low-density lipoprotein particle receptor binding|0050750||IEA
			go_component	endoplasmic reticulum|0005783||IEA
			product	hypothetical protein
			transcript_id	gnl|ncbi|ColletesGigas_000529-T1_mrna
			protein_id	gnl|ncbi|ColletesGigas_000529-T1
8076126	8078384	gene
			locus_tag	ColletesGigas_000530
8076126	8076218	mRNA
8076352	8076507
8077440	8077572
8077803	8077948
8078024	8078221
8078349	8078384
			product	hypothetical protein
			transcript_id	gnl|ncbi|ColletesGigas_000530-T1_mrna
			protein_id	gnl|ncbi|ColletesGigas_000530-T1
8076126	8076218	CDS
8076352	8076507
8077440	8077572
8077803	8077948
8078024	8078221
8078349	8078384
			codon_start	1
			note	BUSCO:EOG091B0HOG
			note	COG:Z
			note	EggNog:ENOG41033D3
			db_xref	InterPro:IPR019347
			db_xref	PFAM:PF10211
			product	hypothetical protein
			transcript_id	gnl|ncbi|ColletesGigas_000530-T1_mrna
			protein_id	gnl|ncbi|ColletesGigas_000530-T1
8101142	8081861	gene
			locus_tag	ColletesGigas_000531
8101142	8101070	mRNA
8099363	8099285
8099186	8099097
8099003	8098883
8098774	8098482
8098396	8098263
8098064	8097953
8097897	8097731
8097657	8097497
8097279	8097169
8097069	8096848
8096779	8096534
8096427	8096343
8095805	8095641
8095521	8095346
8095281	8095144
8095052	8094897
8094834	8094754
8094632	8093832
8092728	8092621
8092501	8092322
8091456	8091298
8091080	8090700
8090588	8090436
8086951	8086511
8086212	8086101
8086018	8085962
8085876	8085759
8084286	8084181
8083857	8083744
8083625	8083497
8083274	8083074
8082130	8081861
			product	hypothetical protein
			transcript_id	gnl|ncbi|ColletesGigas_000531-T1_mrna
			protein_id	gnl|ncbi|ColletesGigas_000531-T1
8101142	8101070	CDS
8099363	8099285
8099186	8099097
8099003	8098883
8098774	8098482
8098396	8098263
8098064	8097953
8097897	8097731
8097657	8097497
8097279	8097169
8097069	8096848
8096779	8096534
8096427	8096343
8095805	8095641
8095521	8095346
8095281	8095144
8095052	8094897
8094834	8094754
8094632	8093832
8092728	8092621
8092501	8092322
8091456	8091298
8091080	8090700
8090588	8090436
8086951	8086511
8086212	8086101
8086018	8085962
8085876	8085759
8084286	8084181
8083857	8083744
8083625	8083497
8083274	8083074
8082130	8081861
			codon_start	1
			note	EggNog:ENOG41034QJ
			note	COG:T
			db_xref	InterPro:IPR032675
			db_xref	InterPro:IPR036034
			db_xref	InterPro:IPR001611
			db_xref	InterPro:IPR001478
			db_xref	InterPro:IPR003591
			go_function	protein binding|0005515||IEA
			product	hypothetical protein
			transcript_id	gnl|ncbi|ColletesGigas_000531-T1_mrna
			protein_id	gnl|ncbi|ColletesGigas_000531-T1
8114360	8109727	gene
			locus_tag	ColletesGigas_000532
8114360	8114199	mRNA
8113930	8113809
8111761	8111636
8109847	8109727
			product	hypothetical protein
			transcript_id	gnl|ncbi|ColletesGigas_000532-T1_mrna
			protein_id	gnl|ncbi|ColletesGigas_000532-T1
8114360	8114199	CDS
8113930	8113809
8111761	8111636
8109847	8109727
			codon_start	1
			note	COG:T
			note	EggNog:ENOG410VM36
			db_xref	InterPro:IPR001611
			db_xref	InterPro:IPR032675
			go_function	protein binding|0005515||IEA
			product	hypothetical protein
			transcript_id	gnl|ncbi|ColletesGigas_000532-T1_mrna
			protein_id	gnl|ncbi|ColletesGigas_000532-T1
8116086	8117070	gene
			locus_tag	ColletesGigas_000533
8116086	8116316	mRNA
8116452	8116630
8116703	8116771
8116851	8117070
			product	hypothetical protein
			transcript_id	gnl|ncbi|ColletesGigas_000533-T1_mrna
			protein_id	gnl|ncbi|ColletesGigas_000533-T1
8116086	8116316	CDS
8116452	8116630
8116703	8116771
8116851	8117070
			codon_start	1
			note	BUSCO:EOG091B0IF3
			note	EggNog:ENOG41037FZ
			note	COG:U
			note	TransMembrane:3 (o122-139i171-191o203-222i)
			db_xref	InterPro:IPR026510
			db_xref	InterPro:IPR008733
			go_process	peroxisome fission|0016559||IEA
			go_component	integral component of peroxisomal membrane|0005779||IEA
			product	hypothetical protein
			transcript_id	gnl|ncbi|ColletesGigas_000533-T1_mrna
			protein_id	gnl|ncbi|ColletesGigas_000533-T1
8128042	8120630	gene
			locus_tag	ColletesGigas_000534
8128042	8128022	mRNA
8126242	8125840
8125433	8125294
8123212	8122950
8122690	8122564
8122436	8122067
8121979	8121747
8121677	8121585
8121513	8121348
8121273	8121146
8121071	8120991
8120794	8120630
			product	hypothetical protein
			transcript_id	gnl|ncbi|ColletesGigas_000534-T1_mrna
			protein_id	gnl|ncbi|ColletesGigas_000534-T1
8128042	8128022	CDS
8126242	8125840
8125433	8125294
8123212	8122950
8122690	8122564
8122436	8122067
8121979	8121747
8121677	8121585
8121513	8121348
8121273	8121146
8121071	8120991
8120794	8120630
			codon_start	1
			note	COG:J
			note	EggNog:ENOG4103I36
			db_xref	InterPro:IPR000504
			db_xref	InterPro:IPR012677
			db_xref	InterPro:IPR038446
			db_xref	InterPro:IPR035979
			db_xref	PFAM:PF16366
			db_xref	InterPro:IPR032292
			db_xref	InterPro:IPR032296
			db_xref	InterPro:IPR034819
			go_function	nucleic acid binding|0003676||IEA
			go_function	translation regulator activity|0045182||IEA
			go_function	mRNA 3'-UTR binding|0003730||IEA
			go_process	regulation of translation|0006417||IEA
			product	hypothetical protein
			transcript_id	gnl|ncbi|ColletesGigas_000534-T1_mrna
			protein_id	gnl|ncbi|ColletesGigas_000534-T1
8131897	8129020	gene
			locus_tag	ColletesGigas_000535
8131897	8131787	mRNA
8131699	8131547
8131463	8131299
8131211	8131052
8130979	8130727
8130651	8130572
8130494	8130405
8130316	8130007
8129843	8129681
8129580	8129388
8129312	8129020
			product	hypothetical protein
			transcript_id	gnl|ncbi|ColletesGigas_000535-T1_mrna
			protein_id	gnl|ncbi|ColletesGigas_000535-T1
8131897	8131787	CDS
8131699	8131547
8131463	8131299
8131211	8131052
8130979	8130727
8130651	8130572
8130494	8130405
8130316	8130007
8129843	8129681
8129580	8129388
8129312	8129020
			codon_start	1
			note	EggNog:ENOG410366S
			note	COG:D
			note	BUSCO:EOG091B05FU
			db_xref	InterPro:IPR019734
			db_xref	InterPro:IPR013026
			db_xref	PFAM:PF12895
			db_xref	InterPro:IPR011990
			db_xref	InterPro:IPR001440
			go_function	protein binding|0005515||IEA
			product	hypothetical protein
			transcript_id	gnl|ncbi|ColletesGigas_000535-T1_mrna
			protein_id	gnl|ncbi|ColletesGigas_000535-T1
8132662	8138359	gene
			locus_tag	ColletesGigas_000536
8132662	8132728	mRNA
8133181	8133443
8133728	8133866
8133954	8134110
8134189	8134260
8134368	8134594
8134680	8134825
8134903	8135062
8135151	8135435
8135537	8135704
8135780	8135971
8136058	8136236
8136314	8136461
8136569	8136667
8136746	8136899
8136972	8137105
8137175	8137537
8137618	8137895
8137962	8138069
8138150	8138359
			product	hypothetical protein
			transcript_id	gnl|ncbi|ColletesGigas_000536-T1_mrna
			protein_id	gnl|ncbi|ColletesGigas_000536-T1
8132662	8132728	CDS
8133181	8133443
8133728	8133866
8133954	8134110
8134189	8134260
8134368	8134594
8134680	8134825
8134903	8135062
8135151	8135435
8135537	8135704
8135780	8135971
8136058	8136236
8136314	8136461
8136569	8136667
8136746	8136899
8136972	8137105
8137175	8137537
8137618	8137895
8137962	8138069
8138150	8138359
			codon_start	1
			note	BUSCO:EOG091B01UF
			note	COG:T
			note	EggNog:ENOG41033M2
			note	SECRETED:SignalP(1-21)
			note	TransMembrane:1 (n5-16c21/22o984-1006i)
			db_xref	InterPro:IPR013098
			db_xref	InterPro:IPR003598
			db_xref	InterPro:IPR007110
			db_xref	InterPro:IPR036179
			db_xref	InterPro:IPR003961
			db_xref	InterPro:IPR036116
			db_xref	InterPro:IPR003599
			db_xref	InterPro:IPR013783
			go_function	protein binding|0005515||IEA
			product	hypothetical protein
			transcript_id	gnl|ncbi|ColletesGigas_000536-T1_mrna
			protein_id	gnl|ncbi|ColletesGigas_000536-T1
8145679	8143346	gene
			locus_tag	ColletesGigas_000537
8145679	8145631	mRNA
8145541	8145368
8145189	8144987
8144907	8144754
8144333	8144065
8143724	8143509
8143399	8143346
			product	hypothetical protein
			transcript_id	gnl|ncbi|ColletesGigas_000537-T1_mrna
			protein_id	gnl|ncbi|ColletesGigas_000537-T1
8145679	8145631	CDS
8145541	8145368
8145189	8144987
8144907	8144754
8144333	8144065
8143724	8143509
8143399	8143346
			codon_start	1
			note	COG:E,I
			note	BUSCO:EOG091B0BI3
			note	EggNog:ENOG41032QA
			db_xref	PFAM:PF01073
			db_xref	InterPro:IPR001509
			db_xref	InterPro:IPR036291
			go_function	catalytic activity|0003824||IEA
			product	hypothetical protein
			transcript_id	gnl|ncbi|ColletesGigas_000537-T1_mrna
			protein_id	gnl|ncbi|ColletesGigas_000537-T1
8149697	8147120	gene
			locus_tag	ColletesGigas_000538
8149697	8149694	mRNA
8149413	8149220
8148755	8148731
8148545	8148406
8148213	8147988
8147485	8147400
8147305	8147120
			product	hypothetical protein
			transcript_id	gnl|ncbi|ColletesGigas_000538-T1_mrna
			protein_id	gnl|ncbi|ColletesGigas_000538-T1
8149697	8149694	CDS
8149413	8149220
8148755	8148731
8148545	8148406
8148213	8147988
8147485	8147400
8147305	8147120
			codon_start	1
			note	EggNog:ENOG41036CE
			note	COG:O
			db_xref	InterPro:IPR000682
			db_xref	InterPro:IPR029063
			go_function	protein-L-isoaspartate (D-aspartate) O-methyltransferase activity|0004719||IEA
			go_process	cellular protein modification process|0006464||IEA
			product	hypothetical protein
			transcript_id	gnl|ncbi|ColletesGigas_000538-T1_mrna
			protein_id	gnl|ncbi|ColletesGigas_000538-T1
8151068	8153019	gene
			locus_tag	ColletesGigas_000539
8151068	8151585	mRNA
8152118	8152319
8152384	8153019
			product	hypothetical protein
			transcript_id	gnl|ncbi|ColletesGigas_000539-T1_mrna
			protein_id	gnl|ncbi|ColletesGigas_000539-T1
8151068	8151585	CDS
8152118	8152319
8152384	8153019
			codon_start	1
			note	EggNog:ENOG41039WE
			note	COG:G
			note	TransMembrane:11 (o24-44i51-71o77-94i106-128o134-155i222-243o255-275i287-308o320-344i356-376o382-407i)
			db_xref	InterPro:IPR020846
			db_xref	InterPro:IPR036259
			db_xref	InterPro:IPR005828
			go_process	transmembrane transport|0055085||IEA
			go_component	integral component of membrane|0016021||IEA
			go_function	transmembrane transporter activity|0022857||IEA
			product	hypothetical protein
			transcript_id	gnl|ncbi|ColletesGigas_000539-T1_mrna
			protein_id	gnl|ncbi|ColletesGigas_000539-T1
8156490	8153405	gene
			locus_tag	ColletesGigas_000540
8156490	8156446	mRNA
8156267	8156140
8155220	8155013
8154924	8154823
8154761	8154651
8154581	8154341
8154127	8153797
8153624	8153405
			product	hypothetical protein
			transcript_id	gnl|ncbi|ColletesGigas_000540-T1_mrna
			protein_id	gnl|ncbi|ColletesGigas_000540-T1
8156490	8156446	CDS
8156267	8156140
8155220	8155013
8154924	8154823
8154761	8154651
8154581	8154341
8154127	8153797
8153624	8153405
			codon_start	1
			note	BUSCO:EOG091B0DXX
			note	COG:A
			note	EggNog:ENOG41037S3
			db_xref	InterPro:IPR003604
			db_xref	InterPro:IPR040023
			db_xref	InterPro:IPR036236
			db_xref	InterPro:IPR036020
			db_xref	InterPro:IPR001202
			db_xref	InterPro:IPR013085
			db_xref	InterPro:IPR000690
			go_function	protein binding|0005515||IEA
			go_function	nucleic acid binding|0003676||IEA
			go_function	zinc ion binding|0008270||IEA
			go_process	mRNA splicing, via spliceosome|0000398||IEA
			go_component	nucleus|0005634||IEA
			product	hypothetical protein
			transcript_id	gnl|ncbi|ColletesGigas_000540-T1_mrna
			protein_id	gnl|ncbi|ColletesGigas_000540-T1
8170419	8166809	gene
			locus_tag	ColletesGigas_000541
8170419	8169739	mRNA
8167171	8166809
			product	hypothetical protein
			transcript_id	gnl|ncbi|ColletesGigas_000541-T1_mrna
			protein_id	gnl|ncbi|ColletesGigas_000541-T1
8170419	8169739	CDS
8167171	8166809
			codon_start	1
			note	COG:S
			note	EggNog:ENOG41036HN
			note	BUSCO:EOG091B0D1G
			db_xref	InterPro:IPR029063
			db_xref	InterPro:IPR019410
			db_xref	InterPro:IPR025800
			go_component	cytoplasm|0005737||IEA
			go_function	calmodulin-lysine N-methyltransferase activity|0018025||IEA
			product	hypothetical protein
			transcript_id	gnl|ncbi|ColletesGigas_000541-T1_mrna
			protein_id	gnl|ncbi|ColletesGigas_000541-T1
8177992	8179041	gene
			locus_tag	ColletesGigas_000542
8177992	8178180	mRNA
8178325	8178571
8178632	8178847
8178914	8179041
			product	hypothetical protein
			transcript_id	gnl|ncbi|ColletesGigas_000542-T1_mrna
			protein_id	gnl|ncbi|ColletesGigas_000542-T1
8177992	8178180	CDS
8178325	8178571
8178632	8178847
8178914	8179041
			codon_start	1
			note	EggNog:ENOG41037D7
			note	TransMembrane:5 (i30-51o84-106i118-139o151-170i191-208o)
			note	COG:T
			note	BUSCO:EOG091B0G0W
			db_xref	InterPro:IPR039545
			db_xref	InterPro:IPR019402
			go_component	Golgi membrane|0000139||IEA
			product	hypothetical protein
			transcript_id	gnl|ncbi|ColletesGigas_000542-T1_mrna
			protein_id	gnl|ncbi|ColletesGigas_000542-T1
8181578	8179690	gene
			locus_tag	ColletesGigas_000543
8181578	8181490	mRNA
8181375	8181174
8181058	8180846
8180768	8180577
8180489	8180218
8180147	8179968
8179885	8179690
			product	hypothetical protein
			transcript_id	gnl|ncbi|ColletesGigas_000543-T1_mrna
			protein_id	gnl|ncbi|ColletesGigas_000543-T1
8181578	8181490	CDS
8181375	8181174
8181058	8180846
8180768	8180577
8180489	8180218
8180147	8179968
8179885	8179690
			codon_start	1
			note	EggNog:ENOG41033U7
			note	BUSCO:EOG091B09SQ
			note	COG:C
			db_xref	InterPro:IPR006076
			db_xref	PFAM:PF01266
			db_xref	InterPro:IPR036188
			go_function	oxidoreductase activity|0016491||IEA
			go_process	oxidation-reduction process|0055114||IEA
			product	hypothetical protein
			transcript_id	gnl|ncbi|ColletesGigas_000543-T1_mrna
			protein_id	gnl|ncbi|ColletesGigas_000543-T1
8187069	8193407	gene
			gene	TRIM9_1
			locus_tag	ColletesGigas_000544
8187069	8187557	mRNA
8192480	8192764
8193363	8193407
			product	E3 ubiquitin-protein ligase trim9
			transcript_id	gnl|ncbi|ColletesGigas_000544-T1_mrna
			protein_id	gnl|ncbi|ColletesGigas_000544-T1
8187069	8187557	CDS
8192480	8192764
8193363	8193407
			codon_start	1
			note	EggNog:ENOG410364M
			note	COG:O
			db_xref	InterPro:IPR001841
			db_xref	InterPro:IPR000315
			db_xref	InterPro:IPR018957
			go_function	metal ion binding|0046872||IEA
			go_function	zinc ion binding|0008270||IEA
			product	E3 ubiquitin-protein ligase trim9
			transcript_id	gnl|ncbi|ColletesGigas_000544-T1_mrna
			protein_id	gnl|ncbi|ColletesGigas_000544-T1
<8206812	>8207001	gene
			locus_tag	ColletesGigas_000545
<8206812	>8207001	mRNA
			product	hypothetical protein
			transcript_id	gnl|ncbi|ColletesGigas_000545-T1_mrna
			protein_id	gnl|ncbi|ColletesGigas_000545-T1
<8206812	>8207001	CDS
			codon_start	1
			product	hypothetical protein
			transcript_id	gnl|ncbi|ColletesGigas_000545-T1_mrna
			protein_id	gnl|ncbi|ColletesGigas_000545-T1
8231536	8231215	gene
			locus_tag	ColletesGigas_000546
8231536	8231507	mRNA
8231436	8231215
			product	hypothetical protein
			transcript_id	gnl|ncbi|ColletesGigas_000546-T1_mrna
			protein_id	gnl|ncbi|ColletesGigas_000546-T1
8231536	8231507	CDS
8231436	8231215
			codon_start	1
			product	hypothetical protein
			transcript_id	gnl|ncbi|ColletesGigas_000546-T1_mrna
			protein_id	gnl|ncbi|ColletesGigas_000546-T1
8232336	8245957	gene
			gene	TRIM9_2
			locus_tag	ColletesGigas_000547
8232336	8232485	mRNA
8234682	8234777
8236427	8236820
8242016	8242188
8243264	8243425
8244368	8244506
8245230	8245460
8245629	8245957
			product	E3 ubiquitin-protein ligase trim9
			transcript_id	gnl|ncbi|ColletesGigas_000547-T1_mrna
			protein_id	gnl|ncbi|ColletesGigas_000547-T1
8232336	8232485	CDS
8234682	8234777
8236427	8236820
8242016	8242188
8243264	8243425
8244368	8244506
8245230	8245460
8245629	8245957
			codon_start	1
			note	EggNog:ENOG410364M
			note	BUSCO:EOG091B04NJ
			note	COG:O
			db_xref	InterPro:IPR013320
			db_xref	InterPro:IPR003877
			db_xref	InterPro:IPR003961
			db_xref	InterPro:IPR001870
			db_xref	InterPro:IPR036116
			db_xref	InterPro:IPR003649
			db_xref	InterPro:IPR043136
			db_xref	InterPro:IPR017903
			go_function	protein binding|0005515||IEA
			product	E3 ubiquitin-protein ligase trim9
			transcript_id	gnl|ncbi|ColletesGigas_000547-T1_mrna
			protein_id	gnl|ncbi|ColletesGigas_000547-T1
8247882	8247379	gene
			locus_tag	ColletesGigas_000548
8247882	8247379	mRNA
			product	hypothetical protein
			transcript_id	gnl|ncbi|ColletesGigas_000548-T1_mrna
			protein_id	gnl|ncbi|ColletesGigas_000548-T1
8247882	8247379	CDS
			codon_start	1
			product	hypothetical protein
			transcript_id	gnl|ncbi|ColletesGigas_000548-T1_mrna
			protein_id	gnl|ncbi|ColletesGigas_000548-T1
8256093	8256440	gene
			locus_tag	ColletesGigas_000549
8256093	8256440	mRNA
			product	hypothetical protein
			transcript_id	gnl|ncbi|ColletesGigas_000549-T1_mrna
			protein_id	gnl|ncbi|ColletesGigas_000549-T1
8256093	8256440	CDS
			codon_start	1
			product	hypothetical protein
			transcript_id	gnl|ncbi|ColletesGigas_000549-T1_mrna
			protein_id	gnl|ncbi|ColletesGigas_000549-T1
8261346	8260693	gene
			locus_tag	ColletesGigas_000550
8261346	8261313	mRNA
8261132	8260693
			product	hypothetical protein
			transcript_id	gnl|ncbi|ColletesGigas_000550-T1_mrna
			protein_id	gnl|ncbi|ColletesGigas_000550-T1
8261346	8261313	CDS
8261132	8260693
			codon_start	1
			product	hypothetical protein
			transcript_id	gnl|ncbi|ColletesGigas_000550-T1_mrna
			protein_id	gnl|ncbi|ColletesGigas_000550-T1
8265344	8264105	gene
			locus_tag	ColletesGigas_000551
8265344	8265271	mRNA
8264549	8264534
8264504	8264325
8264203	8264105
			product	hypothetical protein
			transcript_id	gnl|ncbi|ColletesGigas_000551-T1_mrna
			protein_id	gnl|ncbi|ColletesGigas_000551-T1
8265344	8265271	CDS
8264549	8264534
8264504	8264325
8264203	8264105
			codon_start	1
			product	hypothetical protein
			transcript_id	gnl|ncbi|ColletesGigas_000551-T1_mrna
			protein_id	gnl|ncbi|ColletesGigas_000551-T1
8268184	8266151	gene
			gene	MRPS31
			locus_tag	ColletesGigas_000552
8268184	8268159	mRNA
8268064	8267833
8267751	8267691
8267583	8267433
8267337	8267118
8266887	8266509
8266422	8266151
			product	mitochondrial ribosomal protein, S31
			transcript_id	gnl|ncbi|ColletesGigas_000552-T1_mrna
			protein_id	gnl|ncbi|ColletesGigas_000552-T1
8268184	8268159	CDS
8268064	8267833
8267751	8267691
8267583	8267433
8267337	8267118
8266887	8266509
8266422	8266151
			codon_start	1
			note	EggNog:ENOG410VE73
			note	COG:J
			note	TransMembrane:1 (i239-258o)
			db_xref	InterPro:IPR026299
			go_function	structural constituent of ribosome|0003735||IEA
			go_component	mitochondrial small ribosomal subunit|0005763||IEA
			product	mitochondrial ribosomal protein, S31
			transcript_id	gnl|ncbi|ColletesGigas_000552-T1_mrna
			protein_id	gnl|ncbi|ColletesGigas_000552-T1
8269264	8268764	gene
			locus_tag	ColletesGigas_000553
8269264	8268764	mRNA
			product	hypothetical protein
			transcript_id	gnl|ncbi|ColletesGigas_000553-T1_mrna
			protein_id	gnl|ncbi|ColletesGigas_000553-T1
8269264	8268764	CDS
			codon_start	1
			note	EggNog:ENOG41038YP
			db_xref	InterPro:IPR040357
			go_process	vacuolar proton-transporting V-type ATPase complex assembly|0070072||IEA
			product	hypothetical protein
			transcript_id	gnl|ncbi|ColletesGigas_000553-T1_mrna
			protein_id	gnl|ncbi|ColletesGigas_000553-T1
8269738	8270788	gene
			locus_tag	ColletesGigas_000554
8269738	8269843	mRNA
8269991	8270112
8270186	8270546
8270634	8270788
			product	hypothetical protein
			transcript_id	gnl|ncbi|ColletesGigas_000554-T1_mrna
			protein_id	gnl|ncbi|ColletesGigas_000554-T1
8269738	8269843	CDS
8269991	8270112
8270186	8270546
8270634	8270788
			codon_start	1
			note	COG:S
			note	EggNog:ENOG4103837
			note	BUSCO:EOG091B0KBY
			db_xref	InterPro:IPR012423
			go_component	H4/H2A histone acetyltransferase complex|0043189||IEA
			go_component	nucleus|0005634||IEA
			go_process	regulation of transcription, DNA-templated|0006355||IEA
			product	hypothetical protein
			transcript_id	gnl|ncbi|ColletesGigas_000554-T1_mrna
			protein_id	gnl|ncbi|ColletesGigas_000554-T1
8271564	8270885	gene
			locus_tag	ColletesGigas_000555
8271564	8271371	mRNA
8270927	8270885
			product	hypothetical protein
			transcript_id	gnl|ncbi|ColletesGigas_000555-T1_mrna
			protein_id	gnl|ncbi|ColletesGigas_000555-T1
8271564	8271371	CDS
8270927	8270885
			codon_start	1
			note	COG:J
			note	EggNog:ENOG410388J
			db_xref	InterPro:IPR012340
			db_xref	InterPro:IPR028626
			db_xref	InterPro:IPR000289
			go_function	structural constituent of ribosome|0003735||IEA
			go_process	translation|0006412||IEA
			go_component	ribosome|0005840||IEA
			product	hypothetical protein
			transcript_id	gnl|ncbi|ColletesGigas_000555-T1_mrna
			protein_id	gnl|ncbi|ColletesGigas_000555-T1
8276625	8274085	gene
			locus_tag	ColletesGigas_000556
8276625	8276508	mRNA
8275917	8275784
8275682	8275515
8275403	8275199
8275119	8274844
8274771	8274509
8274426	8274280
8274204	8274085
			product	hypothetical protein
			transcript_id	gnl|ncbi|ColletesGigas_000556-T1_mrna
			protein_id	gnl|ncbi|ColletesGigas_000556-T1
8276625	8276508	CDS
8275917	8275784
8275682	8275515
8275403	8275199
8275119	8274844
8274771	8274509
8274426	8274280
8274204	8274085
			codon_start	1
			note	EggNog:ENOG41036B8
			note	BUSCO:EOG091B0ASF
			note	COG:T
			db_xref	InterPro:IPR001164
			db_xref	PFAM:PF01412
			db_xref	InterPro:IPR038508
			db_xref	InterPro:IPR037278
			go_function	GTPase activator activity|0005096||IEA
			product	hypothetical protein
			transcript_id	gnl|ncbi|ColletesGigas_000556-T1_mrna
			protein_id	gnl|ncbi|ColletesGigas_000556-T1
8278771	8286254	gene
			locus_tag	ColletesGigas_000557
8278771	8278813	mRNA
8279181	8279351
8279464	8279597
8279695	8279839
8279944	8280075
8280347	8280564
8280640	8285947
8286025	8286083
8286162	8286254
			product	hypothetical protein
			transcript_id	gnl|ncbi|ColletesGigas_000557-T1_mrna
			protein_id	gnl|ncbi|ColletesGigas_000557-T1
8278771	8278813	CDS
8279181	8279351
8279464	8279597
8279695	8279839
8279944	8280075
8280347	8280564
8280640	8285947
8286025	8286083
8286162	8286254
			codon_start	1
			note	EggNog:ENOG410399N
			note	BUSCO:EOG091B00II
			db_xref	InterPro:IPR006594
			go_function	protein binding|0005515||IEA
			product	hypothetical protein
			transcript_id	gnl|ncbi|ColletesGigas_000557-T1_mrna
			protein_id	gnl|ncbi|ColletesGigas_000557-T1
8287345	8286786	gene
			gene	SSB-C31A
			locus_tag	ColletesGigas_000558
8287345	8287295	mRNA
8287169	8286959
8286868	8286786
			product	RNA polymerase II transcriptional coactivator
			transcript_id	gnl|ncbi|ColletesGigas_000558-T1_mrna
			protein_id	gnl|ncbi|ColletesGigas_000558-T1
8287345	8287295	CDS
8287169	8286959
8286868	8286786
			codon_start	1
			note	EggNog:ENOG410395P
			note	COG:K
			db_xref	InterPro:IPR003173
			db_xref	InterPro:IPR009044
			go_function	DNA binding|0003677||IEA
			go_process	regulation of transcription, DNA-templated|0006355||IEA
			product	RNA polymerase II transcriptional coactivator
			transcript_id	gnl|ncbi|ColletesGigas_000558-T1_mrna
			protein_id	gnl|ncbi|ColletesGigas_000558-T1
8289081	8297499	gene
			locus_tag	ColletesGigas_000559
8289081	8289221	mRNA
8289299	8289431
8289501	8289801
8289877	8290140
8290223	8290450
8290708	8291185
8294596	8294833
8294907	8295011
8295137	8295333
8295850	8295942
8296036	8296221
8296730	8296978
8297059	8297222
8297373	8297499
			product	hypothetical protein
			transcript_id	gnl|ncbi|ColletesGigas_000559-T1_mrna
			protein_id	gnl|ncbi|ColletesGigas_000559-T1
8289081	8289221	CDS
8289299	8289431
8289501	8289801
8289877	8290140
8290223	8290450
8290708	8291185
8294596	8294833
8294907	8295011
8295137	8295333
8295850	8295942
8296036	8296221
8296730	8296978
8297059	8297222
8297373	8297499
			codon_start	1
			note	EggNog:ENOG41KOG1376
			note	BUSCO:EOG091B0CT8
			note	COG:Z
			db_xref	InterPro:IPR017975
			db_xref	InterPro:IPR000217
			db_xref	InterPro:IPR036322
			db_xref	InterPro:IPR008280
			db_xref	InterPro:IPR001680
			db_xref	InterPro:IPR018316
			db_xref	InterPro:IPR003008
			db_xref	InterPro:IPR037103
			db_xref	InterPro:IPR002452
			db_xref	InterPro:IPR015943
			db_xref	InterPro:IPR019775
			db_xref	InterPro:IPR036525
			db_xref	InterPro:IPR023123
			db_xref	InterPro:IPR017986
			go_process	microtubule-based process|0007017||IEA
			go_component	microtubule|0005874||IEA
			go_function	structural constituent of cytoskeleton|0005200||IEA
			go_function	GTP binding|0005525||IEA
			go_function	GTPase activity|0003924||IEA
			go_function	protein binding|0005515||IEA
			product	hypothetical protein
			transcript_id	gnl|ncbi|ColletesGigas_000559-T1_mrna
			protein_id	gnl|ncbi|ColletesGigas_000559-T1
8298991	8302813	gene
			locus_tag	ColletesGigas_000560
8298991	8299149	mRNA
8299233	8299607
8299672	8300012
8301136	8301841
8302449	8302527
8302602	8302813
			product	hypothetical protein
			transcript_id	gnl|ncbi|ColletesGigas_000560-T1_mrna
			protein_id	gnl|ncbi|ColletesGigas_000560-T1
8298991	8299149	CDS
8299233	8299607
8299672	8300012
8301136	8301841
8302449	8302527
8302602	8302813
			codon_start	1
			note	BUSCO:EOG091B0I3V
			note	COG:G
			note	EggNog:ENOG41036AW
			db_xref	InterPro:IPR036652
			db_xref	InterPro:IPR004443
			db_xref	InterPro:IPR004942
			db_xref	InterPro:IPR010358
			db_xref	PFAM:PF06113
			db_xref	InterPro:IPR032976
			go_component	BRCA1-A complex|0070531||IEA
			go_component	BRISC complex|0070552||IEA
			product	hypothetical protein
			transcript_id	gnl|ncbi|ColletesGigas_000560-T1_mrna
			protein_id	gnl|ncbi|ColletesGigas_000560-T1
8305292	8303805	gene
			locus_tag	ColletesGigas_000561
8305292	8305272	mRNA
8304914	8304593
8304514	8304359
8304283	8303805
			product	hypothetical protein
			transcript_id	gnl|ncbi|ColletesGigas_000561-T1_mrna
			protein_id	gnl|ncbi|ColletesGigas_000561-T1
8305292	8305272	CDS
8304914	8304593
8304514	8304359
8304283	8303805
			codon_start	1
			note	BUSCO:EOG091B0BXD
			note	COG:S
			note	TransMembrane:7 (i28-45o115-136i148-168o180-201i227-245o257-276i288-312o)
			note	EggNog:ENOG41035ZX
			db_xref	InterPro:IPR018629
			go_component	integral component of membrane|0016021||IEA
			product	hypothetical protein
			transcript_id	gnl|ncbi|ColletesGigas_000561-T1_mrna
			protein_id	gnl|ncbi|ColletesGigas_000561-T1
8320973	8330340	gene
			locus_tag	ColletesGigas_000562
8320973	8321116	mRNA
8329328	8329522
8330011	8330340
			product	hypothetical protein
			transcript_id	gnl|ncbi|ColletesGigas_000562-T1_mrna
			protein_id	gnl|ncbi|ColletesGigas_000562-T1
8320973	8321116	CDS
8329328	8329522
8330011	8330340
			codon_start	1
			note	EggNog:ENOG41033H6
			note	COG:A
			db_xref	InterPro:IPR036397
			go_function	nucleic acid binding|0003676||IEA
			product	hypothetical protein
			transcript_id	gnl|ncbi|ColletesGigas_000562-T1_mrna
			protein_id	gnl|ncbi|ColletesGigas_000562-T1
8332818	8337795	gene
			locus_tag	ColletesGigas_000563
8332818	8332989	mRNA
8335180	8335234
8335324	8335434
8335915	8336185
8336276	8336491
8336573	8336800
8336926	8337795
			product	hypothetical protein
			transcript_id	gnl|ncbi|ColletesGigas_000563-T1_mrna
			protein_id	gnl|ncbi|ColletesGigas_000563-T1
8332818	8332989	CDS
8335180	8335234
8335324	8335434
8335915	8336185
8336276	8336491
8336573	8336800
8336926	8337795
			codon_start	1
			note	EggNog:ENOG41033H6
			note	COG:A
			note	BUSCO:EOG091B05CX
			db_xref	InterPro:IPR000504
			db_xref	InterPro:IPR012677
			db_xref	InterPro:IPR035979
			go_function	nucleic acid binding|0003676||IEA
			product	hypothetical protein
			transcript_id	gnl|ncbi|ColletesGigas_000563-T1_mrna
			protein_id	gnl|ncbi|ColletesGigas_000563-T1
8344368	8344889	gene
			locus_tag	ColletesGigas_000564
8344368	8344562	mRNA
8344710	8344889
			product	hypothetical protein
			transcript_id	gnl|ncbi|ColletesGigas_000564-T1_mrna
			protein_id	gnl|ncbi|ColletesGigas_000564-T1
8344368	8344562	CDS
8344710	8344889
			codon_start	1
			note	EggNog:ENOG4103GQS
			product	hypothetical protein
			transcript_id	gnl|ncbi|ColletesGigas_000564-T1_mrna
			protein_id	gnl|ncbi|ColletesGigas_000564-T1
8368224	8352209	gene
			locus_tag	ColletesGigas_000565
8368224	8367904	mRNA
8364975	8364761
8364517	8364356
8363700	8363485
8363390	8363197
8363116	8362942
8362869	8362700
8362620	8362382
8362249	8362000
8361926	8361541
8361467	8360815
8360748	8360295
8360233	8359843
8359776	8359349
8359184	8358939
8358875	8357935
8357865	8357399
8357312	8357116
8357050	8356652
8356588	8356311
8356235	8355982
8354939	8354728
8354655	8354531
8354451	8354221
8354145	8354020
8353940	8353682
8353607	8353406
8353320	8353073
8352997	8352209
			product	hypothetical protein
			transcript_id	gnl|ncbi|ColletesGigas_000565-T1_mrna
			protein_id	gnl|ncbi|ColletesGigas_000565-T1
8368224	8367904	CDS
8364975	8364761
8364517	8364356
8363700	8363485
8363390	8363197
8363116	8362942
8362869	8362700
8362620	8362382
8362249	8362000
8361926	8361541
8361467	8360815
8360748	8360295
8360233	8359843
8359776	8359349
8359184	8358939
8358875	8357935
8357865	8357399
8357312	8357116
8357050	8356652
8356588	8356311
8356235	8355982
8354939	8354728
8354655	8354531
8354451	8354221
8354145	8354020
8353940	8353682
8353607	8353406
8353320	8353073
8352997	8352209
			codon_start	1
			note	TransMembrane:1 (n3-11c16/17o2745-2769i)
			note	EggNog:ENOG4103252
			note	BUSCO:EOG091B0079
			note	SECRETED:SignalP(1-16)
			note	COG:S
			db_xref	InterPro:IPR011057
			db_xref	InterPro:IPR006626
			db_xref	InterPro:IPR011050
			db_xref	InterPro:IPR017448
			db_xref	InterPro:IPR034737
			db_xref	InterPro:IPR018105
			db_xref	InterPro:IPR016187
			db_xref	InterPro:IPR035914
			db_xref	InterPro:IPR036772
			db_xref	InterPro:IPR001190
			db_xref	InterPro:IPR012334
			db_xref	InterPro:IPR011323
			db_xref	InterPro:IPR016186
			db_xref	InterPro:IPR018103
			go_component	membrane|0016020||IEA
			go_function	scavenger receptor activity|0005044||IEA
			product	hypothetical protein
			transcript_id	gnl|ncbi|ColletesGigas_000565-T1_mrna
			protein_id	gnl|ncbi|ColletesGigas_000565-T1
8372162	8375850	gene
			locus_tag	ColletesGigas_000566
8372162	8372224	mRNA
8375695	8375850
			product	hypothetical protein
			transcript_id	gnl|ncbi|ColletesGigas_000566-T1_mrna
			protein_id	gnl|ncbi|ColletesGigas_000566-T1
8372162	8372224	CDS
8375695	8375850
			codon_start	1
			product	hypothetical protein
			transcript_id	gnl|ncbi|ColletesGigas_000566-T1_mrna
			protein_id	gnl|ncbi|ColletesGigas_000566-T1
8380555	8383443	gene
			locus_tag	ColletesGigas_000567
8380555	8380677	mRNA
8380834	8381595
8382589	8382961
8383053	8383318
8383399	8383443
			product	hypothetical protein
			transcript_id	gnl|ncbi|ColletesGigas_000567-T1_mrna
			protein_id	gnl|ncbi|ColletesGigas_000567-T1
8380555	8380677	CDS
8380834	8381595
8382589	8382961
8383053	8383318
8383399	8383443
			codon_start	1
			note	EggNog:ENOG41033GX
			note	BUSCO:EOG091B0ET8
			note	COG:S
			db_xref	InterPro:IPR019359
			db_xref	PFAM:PF10226
			product	hypothetical protein
			transcript_id	gnl|ncbi|ColletesGigas_000567-T1_mrna
			protein_id	gnl|ncbi|ColletesGigas_000567-T1
8384191	8387046	gene
			locus_tag	ColletesGigas_000568
8384191	8384439	mRNA
8384576	8384768
8385198	8385272
8385344	8385725
8386575	8387046
			product	hypothetical protein
			transcript_id	gnl|ncbi|ColletesGigas_000568-T1_mrna
			protein_id	gnl|ncbi|ColletesGigas_000568-T1
8384191	8384439	CDS
8384576	8384768
8385198	8385272
8385344	8385725
8386575	8387046
			codon_start	1
			note	EggNog:ENOG4103A4Q
			note	TransMembrane:6 (o54-72i131-149o161-182i238-259o271-288i300-320o)
			note	COG:P
			db_xref	InterPro:IPR005410
			db_xref	InterPro:IPR003280
			db_xref	InterPro:IPR013099
			go_function	potassium channel activity|0005267||IEA
			go_process	potassium ion transmembrane transport|0071805||IEA
			go_component	membrane|0016020||IEA
			go_component	integral component of membrane|0016021||IEA
			product	hypothetical protein
			transcript_id	gnl|ncbi|ColletesGigas_000568-T1_mrna
			protein_id	gnl|ncbi|ColletesGigas_000568-T1
8392210	8388476	gene
			locus_tag	ColletesGigas_000569
8392210	8392046	mRNA
8391965	8391563
8391482	8391150
8391082	8390756
8390679	8390470
8390405	8389902
8389831	8389567
8389492	8389351
8389270	8389082
8389006	8388815
8388751	8388476
			product	hypothetical protein
			transcript_id	gnl|ncbi|ColletesGigas_000569-T1_mrna
			protein_id	gnl|ncbi|ColletesGigas_000569-T1
8392210	8392046	CDS
8391965	8391563
8391482	8391150
8391082	8390756
8390679	8390470
8390405	8389902
8389831	8389567
8389492	8389351
8389270	8389082
8389006	8388815
8388751	8388476
			codon_start	1
			note	BUSCO:EOG091B04WY
			note	EggNog:ENOG410322D
			note	COG:K
			db_xref	InterPro:IPR001214
			db_xref	InterPro:IPR036236
			db_xref	InterPro:IPR013087
			go_function	protein binding|0005515||IEA
			product	hypothetical protein
			transcript_id	gnl|ncbi|ColletesGigas_000569-T1_mrna
			protein_id	gnl|ncbi|ColletesGigas_000569-T1
8393449	8396024	gene
			locus_tag	ColletesGigas_000570
8393449	8393657	mRNA
8393722	8393920
8394005	8394786
8394863	8395061
8395299	8396024
			product	hypothetical protein
			transcript_id	gnl|ncbi|ColletesGigas_000570-T1_mrna
			protein_id	gnl|ncbi|ColletesGigas_000570-T1
8393449	8393657	CDS
8393722	8393920
8394005	8394786
8394863	8395061
8395299	8396024
			codon_start	1
			note	EggNog:ENOG41038R8
			note	BUSCO:EOG091B070M
			db_xref	InterPro:IPR026174
			product	hypothetical protein
			transcript_id	gnl|ncbi|ColletesGigas_000570-T1_mrna
			protein_id	gnl|ncbi|ColletesGigas_000570-T1
8397834	8396517	gene
			locus_tag	ColletesGigas_000571
8397834	8397302	mRNA
8397228	8397052
8396709	8396517
			product	hypothetical protein
			transcript_id	gnl|ncbi|ColletesGigas_000571-T1_mrna
			protein_id	gnl|ncbi|ColletesGigas_000571-T1
8397834	8397302	CDS
8397228	8397052
8396709	8396517
			codon_start	1
			note	TransMembrane:5 (o34-60i72-92o104-120i195-225o245-268i)
			note	COG:S
			note	BUSCO:EOG091B0FHE
			note	EggNog:ENOG41037NF
			db_xref	PFAM:PF01529
			db_xref	InterPro:IPR001594
			go_function	palmitoyltransferase activity|0016409||IEA
			product	hypothetical protein
			transcript_id	gnl|ncbi|ColletesGigas_000571-T1_mrna
			protein_id	gnl|ncbi|ColletesGigas_000571-T1
8401753	8416403	gene
			locus_tag	ColletesGigas_000572
8401753	8401765	mRNA
8401946	8402184
8403250	8403335
8404439	8405337
8405409	8407163
8407236	8407301
8407556	8407710
8407789	8408030
8408112	8408281
8408351	8408872
8408930	8409034
8409125	8409437
8409513	8409667
8409754	8409975
8410048	8410244
8410318	8410767
8410838	8411155
8411238	8411354
8411419	8411619
8411690	8411950
8412010	8412400
8412469	8414684
8414765	8414948
8415043	8415207
8415290	8415426
8415518	8415753
8415920	8416403
			product	hypothetical protein
			transcript_id	gnl|ncbi|ColletesGigas_000572-T1_mrna
			protein_id	gnl|ncbi|ColletesGigas_000572-T1
8401753	8401765	CDS
8401946	8402184
8403250	8403335
8404439	8405337
8405409	8407163
8407236	8407301
8407556	8407710
8407789	8408030
8408112	8408281
8408351	8408872
8408930	8409034
8409125	8409437
8409513	8409667
8409754	8409975
8410048	8410244
8410318	8410767
8410838	8411155
8411238	8411354
8411419	8411619
8411690	8411950
8412010	8412400
8412469	8414684
8414765	8414948
8415043	8415207
8415290	8415426
8415518	8415753
8415920	8416403
			codon_start	1
			note	TransMembrane:2 (o1396-1413i1693-1712o)
			note	BUSCO:EOG091B003W
			note	COG:T,U
			note	EggNog:ENOG410329N
			db_xref	InterPro:IPR017986
			db_xref	InterPro:IPR036372
			db_xref	InterPro:IPR036322
			db_xref	InterPro:IPR001680
			db_xref	InterPro:IPR000409
			db_xref	InterPro:IPR016024
			db_xref	InterPro:IPR019775
			db_xref	InterPro:IPR030464
			db_xref	PFAM:PF02138
			db_xref	InterPro:IPR023362
			go_function	protein binding|0005515||IEA
			go_process	lysosome organization|0007040||IEA
			product	hypothetical protein
			transcript_id	gnl|ncbi|ColletesGigas_000572-T1_mrna
			protein_id	gnl|ncbi|ColletesGigas_000572-T1
8417820	8416952	gene
			locus_tag	ColletesGigas_000573
8417820	8417673	mRNA
8417540	8417380
8417287	8416952
			product	hypothetical protein
			transcript_id	gnl|ncbi|ColletesGigas_000573-T1_mrna
			protein_id	gnl|ncbi|ColletesGigas_000573-T1
8417820	8417673	CDS
8417540	8417380
8417287	8416952
			codon_start	1
			note	EggNog:ENOG41037U5
			note	COG:K
			db_xref	PFAM:PF13857
			db_xref	PFAM:PF12796
			db_xref	PFAM:PF13637
			db_xref	PFAM:PF13606
			db_xref	InterPro:IPR020683
			db_xref	InterPro:IPR036770
			db_xref	PFAM:PF00023
			db_xref	InterPro:IPR002110
			go_function	protein binding|0005515||IEA
			product	hypothetical protein
			transcript_id	gnl|ncbi|ColletesGigas_000573-T1_mrna
			protein_id	gnl|ncbi|ColletesGigas_000573-T1
8418730	8419830	gene
			locus_tag	ColletesGigas_000574
8418730	8418956	mRNA
8419061	8419226
8419315	8419603
8419670	8419830
			product	hypothetical protein
			transcript_id	gnl|ncbi|ColletesGigas_000574-T1_mrna
			protein_id	gnl|ncbi|ColletesGigas_000574-T1
8418730	8418956	CDS
8419061	8419226
8419315	8419603
8419670	8419830
			codon_start	1
			note	EggNog:ENOG41036W1
			note	BUSCO:EOG091B0FRW
			note	COG:S
			product	hypothetical protein
			transcript_id	gnl|ncbi|ColletesGigas_000574-T1_mrna
			protein_id	gnl|ncbi|ColletesGigas_000574-T1
8439599	>8439378	gene
			locus_tag	ColletesGigas_000575
8439599	>8439378	mRNA
			product	hypothetical protein
			transcript_id	gnl|ncbi|ColletesGigas_000575-T1_mrna
			protein_id	gnl|ncbi|ColletesGigas_000575-T1
8439599	>8439378	CDS
			codon_start	1
			product	hypothetical protein
			transcript_id	gnl|ncbi|ColletesGigas_000575-T1_mrna
			protein_id	gnl|ncbi|ColletesGigas_000575-T1
8441459	8440740	gene
			locus_tag	ColletesGigas_000576
8441459	8441383	mRNA
8440983	8440740
			product	hypothetical protein
			transcript_id	gnl|ncbi|ColletesGigas_000576-T1_mrna
			protein_id	gnl|ncbi|ColletesGigas_000576-T1
8441459	8441383	CDS
8440983	8440740
			codon_start	1
			product	hypothetical protein
			transcript_id	gnl|ncbi|ColletesGigas_000576-T1_mrna
			protein_id	gnl|ncbi|ColletesGigas_000576-T1
8444442	8450760	gene
			locus_tag	ColletesGigas_000577
8444442	8444672	mRNA
8448916	8449068
8450587	8450760
			product	hypothetical protein
			transcript_id	gnl|ncbi|ColletesGigas_000577-T1_mrna
			protein_id	gnl|ncbi|ColletesGigas_000577-T1
8444442	8444672	CDS
8448916	8449068
8450587	8450760
			codon_start	1
			note	EggNog:ENOG4103GPU
			product	hypothetical protein
			transcript_id	gnl|ncbi|ColletesGigas_000577-T1_mrna
			protein_id	gnl|ncbi|ColletesGigas_000577-T1
8458837	8459139	gene
			locus_tag	ColletesGigas_000578
8458837	8459139	mRNA
			product	hypothetical protein
			transcript_id	gnl|ncbi|ColletesGigas_000578-T1_mrna
			protein_id	gnl|ncbi|ColletesGigas_000578-T1
8458837	8459139	CDS
			codon_start	1
			product	hypothetical protein
			transcript_id	gnl|ncbi|ColletesGigas_000578-T1_mrna
			protein_id	gnl|ncbi|ColletesGigas_000578-T1
8462993	8469638	gene
			locus_tag	ColletesGigas_000579
8462993	8463145	mRNA
8464595	8467012
8468608	8468784
8469451	8469516
8469594	8469638
			product	hypothetical protein
			transcript_id	gnl|ncbi|ColletesGigas_000579-T1_mrna
			protein_id	gnl|ncbi|ColletesGigas_000579-T1
8462993	8463145	CDS
8464595	8467012
8468608	8468784
8469451	8469516
8469594	8469638
			codon_start	1
			note	EggNog:ENOG4103GPU
			product	hypothetical protein
			transcript_id	gnl|ncbi|ColletesGigas_000579-T1_mrna
			protein_id	gnl|ncbi|ColletesGigas_000579-T1
8472594	8471849	gene
			locus_tag	ColletesGigas_000580
8472594	8472529	mRNA
8472447	8472286
8472219	8472067
8472010	8471849
			product	hypothetical protein
			transcript_id	gnl|ncbi|ColletesGigas_000580-T1_mrna
			protein_id	gnl|ncbi|ColletesGigas_000580-T1
8472594	8472529	CDS
8472447	8472286
8472219	8472067
8472010	8471849
			codon_start	1
			note	COG:S
			note	BUSCO:EOG091B0KE3
			note	EggNog:ENOG4103BHH
			db_xref	InterPro:IPR017920
			db_xref	PFAM:PF07258
			product	hypothetical protein
			transcript_id	gnl|ncbi|ColletesGigas_000580-T1_mrna
			protein_id	gnl|ncbi|ColletesGigas_000580-T1
8479917	8484309	gene
			locus_tag	ColletesGigas_000581
8479917	8479977	mRNA
8480804	8481273
8481557	8481872
8482286	8482540
8482764	8483174
8484068	8484309
			product	hypothetical protein
			transcript_id	gnl|ncbi|ColletesGigas_000581-T1_mrna
			protein_id	gnl|ncbi|ColletesGigas_000581-T1
8479917	8479977	CDS
8480804	8481273
8481557	8481872
8482286	8482540
8482764	8483174
8484068	8484309
			codon_start	1
			note	EggNog:ENOG41036BK
			note	BUSCO:EOG091B06KT
			note	COG:T
			db_xref	InterPro:IPR029731
			db_xref	InterPro:IPR036188
			product	hypothetical protein
			transcript_id	gnl|ncbi|ColletesGigas_000581-T1_mrna
			protein_id	gnl|ncbi|ColletesGigas_000581-T1
8487332	8485947	gene
			gene	SYX16
			locus_tag	ColletesGigas_000582
8487332	8487252	mRNA
8487155	8486937
8486791	8486584
8486509	8486250
8486156	8485947
			product	Uncharacterized protein
			transcript_id	gnl|ncbi|ColletesGigas_000582-T1_mrna
			protein_id	gnl|ncbi|ColletesGigas_000582-T1
8487332	8487252	CDS
8487155	8486937
8486791	8486584
8486509	8486250
8486156	8485947
			codon_start	1
			note	COG:U
			note	EggNog:ENOG41036VS
			note	BUSCO:EOG091B0F4W
			note	TransMembrane:1 (i303-323o)
			db_xref	InterPro:IPR010989
			db_xref	InterPro:IPR006012
			db_xref	InterPro:IPR028673
			db_xref	InterPro:IPR000727
			go_component	SNARE complex|0031201||IEA
			go_component	membrane|0016020||IEA
			go_process	intracellular protein transport|0006886||IEA
			go_process	vesicle-mediated transport|0016192||IEA
			go_function	SNAP receptor activity|0005484||IEA
			product	Uncharacterized protein
			transcript_id	gnl|ncbi|ColletesGigas_000582-T1_mrna
			protein_id	gnl|ncbi|ColletesGigas_000582-T1
8489214	8490956	gene
			locus_tag	ColletesGigas_000583
8489214	8489221	mRNA
8489295	8490013
8490092	8490384
8490666	8490956
			product	hypothetical protein
			transcript_id	gnl|ncbi|ColletesGigas_000583-T1_mrna
			protein_id	gnl|ncbi|ColletesGigas_000583-T1
8489214	8489221	CDS
8489295	8490013
8490092	8490384
8490666	8490956
			codon_start	1
			note	COG:J
			note	BUSCO:EOG091B0C1X
			note	EggNog:ENOG41032ZH
			db_xref	InterPro:IPR005121
			db_xref	InterPro:IPR004530
			db_xref	InterPro:IPR006195
			db_xref	InterPro:IPR036690
			db_xref	InterPro:IPR002319
			go_component	cytoplasm|0005737||IEA
			go_function	aminoacyl-tRNA ligase activity|0004812||IEA
			go_function	tRNA binding|0000049||IEA
			go_function	ATP binding|0005524||IEA
			go_function	nucleotide binding|0000166||IEA
			go_function	phenylalanine-tRNA ligase activity|0004826||IEA
			go_process	tRNA aminoacylation|0043039||IEA
			go_process	phenylalanyl-tRNA aminoacylation|0006432||IEA
			product	hypothetical protein
			transcript_id	gnl|ncbi|ColletesGigas_000583-T1_mrna
			protein_id	gnl|ncbi|ColletesGigas_000583-T1
8498830	8492105	gene
			locus_tag	ColletesGigas_000584
8498830	8498661	mRNA
8497400	8497256
8497178	8496906
8496823	8496581
8496502	8496314
8495986	8495400
8494275	8493859
8493793	8493628
8493564	8493186
8493082	8492842
8492767	8492601
8492528	8492325
8492238	8492105
			product	hypothetical protein
			transcript_id	gnl|ncbi|ColletesGigas_000584-T1_mrna
			protein_id	gnl|ncbi|ColletesGigas_000584-T1
8498830	8498661	CDS
8497400	8497256
8497178	8496906
8496823	8496581
8496502	8496314
8495986	8495400
8494275	8493859
8493793	8493628
8493564	8493186
8493082	8492842
8492767	8492601
8492528	8492325
8492238	8492105
			codon_start	1
			note	EggNog:ENOG41034VY
			note	BUSCO:EOG091B01VZ
			note	TransMembrane:10 (i102-124o136-156i341-360o366-384i904-924o930-952i982-1002o1008-1030i1037-1055o1070-1088i)
			note	COG:P
			db_xref	InterPro:IPR006539
			db_xref	InterPro:IPR008250
			db_xref	PFAM:PF13246
			db_xref	InterPro:IPR001757
			db_xref	InterPro:IPR018303
			db_xref	InterPro:IPR032631
			db_xref	InterPro:IPR032630
			db_xref	InterPro:IPR023298
			db_xref	InterPro:IPR023299
			db_xref	InterPro:IPR023214
			db_xref	InterPro:IPR036412
			db_xref	InterPro:IPR030355
			go_function	ATP binding|0005524||IEA
			go_function	nucleotide binding|0000166||IEA
			go_function	ATPase-coupled intramembrane lipid transporter activity|0140326||IEA
			go_function	magnesium ion binding|0000287||IEA
			go_component	trans-Golgi network|0005802||IEA
			go_component	integral component of membrane|0016021||IEA
			go_process	phospholipid transport|0015914||IEA
			product	hypothetical protein
			transcript_id	gnl|ncbi|ColletesGigas_000584-T1_mrna
			protein_id	gnl|ncbi|ColletesGigas_000584-T1
8500490	8499646	gene
			locus_tag	ColletesGigas_000585
8500490	8500338	mRNA
8500273	8500029
8499949	8499646
			product	hypothetical protein
			transcript_id	gnl|ncbi|ColletesGigas_000585-T1_mrna
			protein_id	gnl|ncbi|ColletesGigas_000585-T1
8500490	8500338	CDS
8500273	8500029
8499949	8499646
			codon_start	1
			note	EggNog:ENOG41034VY
			note	COG:P
			db_xref	InterPro:IPR042422
			db_xref	InterPro:IPR031733
			db_xref	InterPro:IPR025986
			go_component	outer dynein arm|0036157||IEA
			go_process	axonemal dynein complex assembly|0070286||IEA
			product	hypothetical protein
			transcript_id	gnl|ncbi|ColletesGigas_000585-T1_mrna
			protein_id	gnl|ncbi|ColletesGigas_000585-T1
8507186	8500838	gene
			locus_tag	ColletesGigas_000586
8507186	8507096	mRNA
8506682	8506504
8506435	8506348
8505845	8505656
8505470	8505317
8505244	8504990
8504922	8504300
8504191	8504026
8503947	8503686
8501903	8501680
8501349	8501233
8501163	8501038
8500966	8500838
			product	hypothetical protein
			transcript_id	gnl|ncbi|ColletesGigas_000586-T1_mrna
			protein_id	gnl|ncbi|ColletesGigas_000586-T1
8507186	8507096	CDS
8506682	8506504
8506435	8506348
8505845	8505656
8505470	8505317
8505244	8504990
8504922	8504300
8504191	8504026
8503947	8503686
8501903	8501680
8501349	8501233
8501163	8501038
8500966	8500838
			codon_start	1
			note	COG:P,T
			note	BUSCO:EOG091B030V
			note	EggNog:ENOG41032TF
			note	TransMembrane:8 (o348-368i547-565o585-604i616-638o644-665i677-695o715-733i745-767o)
			db_xref	InterPro:IPR005821
			db_xref	PFAM:PF13606
			db_xref	InterPro:IPR020683
			db_xref	InterPro:IPR024862
			db_xref	InterPro:IPR036770
			db_xref	PFAM:PF00023
			db_xref	InterPro:IPR002110
			go_function	ion channel activity|0005216||IEA
			go_function	protein binding|0005515||IEA
			go_process	ion transport|0006811||IEA
			go_process	transmembrane transport|0055085||IEA
			go_component	membrane|0016020||IEA
			go_component	integral component of membrane|0016021||IEA
			product	hypothetical protein
			transcript_id	gnl|ncbi|ColletesGigas_000586-T1_mrna
			protein_id	gnl|ncbi|ColletesGigas_000586-T1
8508323	8508250	gene
			locus_tag	ColletesGigas_000587
8508323	8508250	tRNA
			product	tRNA-Thr
8508920	8508991	gene
			locus_tag	ColletesGigas_000588
8508920	8508991	tRNA
			product	tRNA-Pro
8514449	8514861	gene
			locus_tag	ColletesGigas_000589
8514449	8514466	mRNA
8514589	8514861
			product	hypothetical protein
			transcript_id	gnl|ncbi|ColletesGigas_000589-T1_mrna
			protein_id	gnl|ncbi|ColletesGigas_000589-T1
8514449	8514466	CDS
8514589	8514861
			codon_start	1
			product	hypothetical protein
			transcript_id	gnl|ncbi|ColletesGigas_000589-T1_mrna
			protein_id	gnl|ncbi|ColletesGigas_000589-T1
8519796	8522389	gene
			locus_tag	ColletesGigas_000590
8519796	8520081	mRNA
8520168	8520231
8520316	8520514
8520626	8520921
8521116	8521315
8521964	8522118
8522270	8522389
			product	hypothetical protein
			transcript_id	gnl|ncbi|ColletesGigas_000590-T1_mrna
			protein_id	gnl|ncbi|ColletesGigas_000590-T1
8519796	8520081	CDS
8520168	8520231
8520316	8520514
8520626	8520921
8521116	8521315
8521964	8522118
8522270	8522389
			codon_start	1
			note	BUSCO:EOG091B08ZO
			note	COG:O
			note	EggNog:ENOG41034E1
			note	SECRETED:SignalP(1-21)
			note	MEROPS:MER0016137
			db_xref	InterPro:IPR038765
			db_xref	InterPro:IPR025660
			db_xref	InterPro:IPR001212
			db_xref	InterPro:IPR000668
			go_process	proteolysis|0006508||IEA
			go_function	cysteine-type peptidase activity|0008234||IEA
			product	hypothetical protein
			transcript_id	gnl|ncbi|ColletesGigas_000590-T1_mrna
			protein_id	gnl|ncbi|ColletesGigas_000590-T1
8524547	8522964	gene
			locus_tag	ColletesGigas_000591
8524547	8524214	mRNA
8523936	8523746
8523674	8523306
8523197	8522964
			product	hypothetical protein
			transcript_id	gnl|ncbi|ColletesGigas_000591-T1_mrna
			protein_id	gnl|ncbi|ColletesGigas_000591-T1
8524547	8524214	CDS
8523936	8523746
8523674	8523306
8523197	8522964
			codon_start	1
			note	EggNog:ENOG41037CN
			db_xref	InterPro:IPR018247
			db_xref	InterPro:IPR011992
			product	hypothetical protein
			transcript_id	gnl|ncbi|ColletesGigas_000591-T1_mrna
			protein_id	gnl|ncbi|ColletesGigas_000591-T1
8525692	8526846	gene
			gene	RPL15
			locus_tag	ColletesGigas_000592
8525692	8525863	mRNA
8526121	8526257
8526342	8526452
8526652	8526846
			product	60S ribosomal protein L15
			transcript_id	gnl|ncbi|ColletesGigas_000592-T1_mrna
			protein_id	gnl|ncbi|ColletesGigas_000592-T1
8525692	8525863	CDS
8526121	8526257
8526342	8526452
8526652	8526846
			codon_start	1
			note	COG:J
			note	BUSCO:EOG091B0KDQ
			note	EggNog:ENOG41033N4
			db_xref	InterPro:IPR000439
			db_xref	InterPro:IPR024794
			db_xref	InterPro:IPR020925
			db_xref	InterPro:IPR012678
			go_function	structural constituent of ribosome|0003735||IEA
			go_component	ribosome|0005840||IEA
			go_process	translation|0006412||IEA
			product	60S ribosomal protein L15
			transcript_id	gnl|ncbi|ColletesGigas_000592-T1_mrna
			protein_id	gnl|ncbi|ColletesGigas_000592-T1
8528027	8527188	gene
			gene	ARPC3A
			locus_tag	ColletesGigas_000593
8528027	8528022	mRNA
8527833	8527657
8527597	8527402
8527342	8527188
			product	Actin- protein 2/3 complex subunit 3-A
			transcript_id	gnl|ncbi|ColletesGigas_000593-T1_mrna
			protein_id	gnl|ncbi|ColletesGigas_000593-T1
8528027	8528022	CDS
8527833	8527657
8527597	8527402
8527342	8527188
			codon_start	1
			note	BUSCO:EOG091B0K03
			note	COG:Z
			note	EggNog:ENOG41036VB
			db_xref	InterPro:IPR007204
			db_xref	InterPro:IPR036753
			go_process	Arp2/3 complex-mediated actin nucleation|0034314||IEA
			go_process	regulation of actin filament polymerization|0030833||IEA
			go_component	Arp2/3 protein complex|0005885||IEA
			go_component	cytoskeleton|0005856||IEA
			product	Actin- protein 2/3 complex subunit 3-A
			transcript_id	gnl|ncbi|ColletesGigas_000593-T1_mrna
			protein_id	gnl|ncbi|ColletesGigas_000593-T1
8528794	8538530	gene
			locus_tag	ColletesGigas_000594
8528794	8528916	mRNA
8529243	8529330
8529416	8529561
8529664	8529915
8530436	8530550
8530625	8530881
8530965	8531105
8531511	8531785
8532877	8532917
8533035	8533303
8533389	8533551
8533868	8534130
8534203	8534705
8534794	8534967
8535057	8535196
8535543	8535699
8538131	8538220
8538365	8538530
			product	hypothetical protein
			transcript_id	gnl|ncbi|ColletesGigas_000594-T1_mrna
			protein_id	gnl|ncbi|ColletesGigas_000594-T1
8528794	8528916	CDS
8529243	8529330
8529416	8529561
8529664	8529915
8530436	8530550
8530625	8530881
8530965	8531105
8531511	8531785
8532877	8532917
8533035	8533303
8533389	8533551
8533868	8534130
8534203	8534705
8534794	8534967
8535057	8535196
8535543	8535699
8538131	8538220
8538365	8538530
			codon_start	1
			note	COG:K
			note	EggNog:ENOG410WBBC
			note	BUSCO:EOG091B08OJ
			db_xref	InterPro:IPR000504
			db_xref	InterPro:IPR012677
			db_xref	InterPro:IPR003034
			db_xref	InterPro:IPR035979
			db_xref	InterPro:IPR036361
			go_function	nucleic acid binding|0003676||IEA
			product	hypothetical protein
			transcript_id	gnl|ncbi|ColletesGigas_000594-T1_mrna
			protein_id	gnl|ncbi|ColletesGigas_000594-T1
8540234	8545955	gene
			locus_tag	ColletesGigas_000595
8540234	8540324	mRNA
8543479	8543811
8543892	8544237
8544310	8544548
8544727	8544919
8545178	8545455
8545660	8545955
			product	hypothetical protein
			transcript_id	gnl|ncbi|ColletesGigas_000595-T1_mrna
			protein_id	gnl|ncbi|ColletesGigas_000595-T1
8540234	8540324	CDS
8543479	8543811
8543892	8544237
8544310	8544548
8544727	8544919
8545178	8545455
8545660	8545955
			codon_start	1
			note	EggNog:ENOG41034SN
			note	COG:E
			note	MEROPS:MER0016592
			db_xref	InterPro:IPR022700
			db_xref	InterPro:IPR043504
			db_xref	InterPro:IPR001314
			db_xref	InterPro:IPR001254
			db_xref	InterPro:IPR009003
			db_xref	InterPro:IPR018114
			db_xref	InterPro:IPR033116
			go_process	proteolysis|0006508||IEA
			go_function	serine-type endopeptidase activity|0004252||IEA
			product	hypothetical protein
			transcript_id	gnl|ncbi|ColletesGigas_000595-T1_mrna
			protein_id	gnl|ncbi|ColletesGigas_000595-T1
8547712	8548448	gene
			locus_tag	ColletesGigas_000596
8547712	8547918	mRNA
8547983	8548173
8548250	8548448
			product	hypothetical protein
			transcript_id	gnl|ncbi|ColletesGigas_000596-T1_mrna
			protein_id	gnl|ncbi|ColletesGigas_000596-T1
8547712	8547918	CDS
8547983	8548173
8548250	8548448
			codon_start	1
			product	hypothetical protein
			transcript_id	gnl|ncbi|ColletesGigas_000596-T1_mrna
			protein_id	gnl|ncbi|ColletesGigas_000596-T1
8550745	8548862	gene
			locus_tag	ColletesGigas_000597
8550745	8550674	mRNA
8550596	8550427
8550353	8550113
8550039	8549873
8549798	8549726
8549636	8549552
8549479	8549335
8549260	8549163
8549094	8548862
			product	hypothetical protein
			transcript_id	gnl|ncbi|ColletesGigas_000597-T1_mrna
			protein_id	gnl|ncbi|ColletesGigas_000597-T1
8550745	8550674	CDS
8550596	8550427
8550353	8550113
8550039	8549873
8549798	8549726
8549636	8549552
8549479	8549335
8549260	8549163
8549094	8548862
			codon_start	1
			note	EggNog:ENOG41037DU
			note	COG:S
			db_xref	InterPro:IPR019179
			db_xref	PFAM:PF09789
			product	hypothetical protein
			transcript_id	gnl|ncbi|ColletesGigas_000597-T1_mrna
			protein_id	gnl|ncbi|ColletesGigas_000597-T1
8551291	8553002	gene
			gene	EIF2BALPHA
			locus_tag	ColletesGigas_000598
8551291	8551303	mRNA
8551376	8551477
8551552	8551691
8551794	8551910
8551985	8552097
8552443	8552587
8552656	8552781
8552853	8553002
			product	Uncharacterized protein
			transcript_id	gnl|ncbi|ColletesGigas_000598-T1_mrna
			protein_id	gnl|ncbi|ColletesGigas_000598-T1
8551291	8551303	CDS
8551376	8551477
8551552	8551691
8551794	8551910
8551985	8552097
8552443	8552587
8552656	8552781
8552853	8553002
			codon_start	1
			note	COG:J
			note	BUSCO:EOG091B0GPQ
			note	EggNog:ENOG4103444
			db_xref	InterPro:IPR042529
			db_xref	InterPro:IPR042528
			db_xref	InterPro:IPR000649
			db_xref	InterPro:IPR037171
			go_process	cellular metabolic process|0044237||IEA
			product	Uncharacterized protein
			transcript_id	gnl|ncbi|ColletesGigas_000598-T1_mrna
			protein_id	gnl|ncbi|ColletesGigas_000598-T1
8559099	8554438	gene
			locus_tag	ColletesGigas_000599
8559099	8558887	mRNA
8558792	8558619
8558539	8558443
8558373	8558178
8557983	8557846
8557768	8557559
8557466	8557283
8556728	8556558
8556187	8555960
8555880	8555704
8555607	8555394
8555298	8555146
8554984	8554862
8554790	8554668
8554580	8554438
			product	hypothetical protein
			transcript_id	gnl|ncbi|ColletesGigas_000599-T1_mrna
			protein_id	gnl|ncbi|ColletesGigas_000599-T1
8559099	8558887	CDS
8558792	8558619
8558539	8558443
8558373	8558178
8557983	8557846
8557768	8557559
8557466	8557283
8556728	8556558
8556187	8555960
8555880	8555704
8555607	8555394
8555298	8555146
8554984	8554862
8554790	8554668
8554580	8554438
			codon_start	1
			note	EggNog:ENOG41035RE
			note	BUSCO:EOG091B037T
			note	COG:T
			db_xref	InterPro:IPR011009
			db_xref	InterPro:IPR016250
			db_xref	InterPro:IPR031160
			db_xref	InterPro:IPR035849
			db_xref	InterPro:IPR008266
			db_xref	InterPro:IPR036860
			db_xref	InterPro:IPR001060
			db_xref	InterPro:IPR020635
			db_xref	InterPro:IPR000980
			db_xref	InterPro:IPR017441
			db_xref	InterPro:IPR001245
			db_xref	InterPro:IPR027267
			db_xref	InterPro:IPR000719
			go_function	protein kinase activity|0004672||IEA
			go_function	protein tyrosine kinase activity|0004713||IEA
			go_function	ATP binding|0005524||IEA
			go_process	protein phosphorylation|0006468||IEA
			go_process	peptidyl-tyrosine phosphorylation|0018108||IEA
			product	hypothetical protein
			transcript_id	gnl|ncbi|ColletesGigas_000599-T1_mrna
			protein_id	gnl|ncbi|ColletesGigas_000599-T1
8562768	8564266	gene
			locus_tag	ColletesGigas_000600
8562768	8562951	mRNA
8563191	8564266
			product	hypothetical protein
			transcript_id	gnl|ncbi|ColletesGigas_000600-T1_mrna
			protein_id	gnl|ncbi|ColletesGigas_000600-T1
8562768	8562951	CDS
8563191	8564266
			codon_start	1
			product	hypothetical protein
			transcript_id	gnl|ncbi|ColletesGigas_000600-T1_mrna
			protein_id	gnl|ncbi|ColletesGigas_000600-T1
8565443	8565871	gene
			locus_tag	ColletesGigas_000601
8565443	8565484	mRNA
8565554	8565700
8565821	8565871
			product	hypothetical protein
			transcript_id	gnl|ncbi|ColletesGigas_000601-T1_mrna
			protein_id	gnl|ncbi|ColletesGigas_000601-T1
8565443	8565484	CDS
8565554	8565700
8565821	8565871
			codon_start	1
			note	TransMembrane:1 (o14-34i)
			note	EggNog:ENOG41038QY
			note	COG:C
			db_xref	InterPro:IPR010530
			db_xref	PFAM:PF06522
			product	hypothetical protein
			transcript_id	gnl|ncbi|ColletesGigas_000601-T1_mrna
			protein_id	gnl|ncbi|ColletesGigas_000601-T1
8566921	8568505	gene
			locus_tag	ColletesGigas_000602
8566921	8567046	mRNA
8567114	8567244
8567317	8567414
8567733	8567947
8568055	8568237
8568320	8568505
			product	hypothetical protein
			transcript_id	gnl|ncbi|ColletesGigas_000602-T1_mrna
			protein_id	gnl|ncbi|ColletesGigas_000602-T1
8566921	8567046	CDS
8567114	8567244
8567317	8567414
8567733	8567947
8568055	8568237
8568320	8568505
			codon_start	1
			note	BUSCO:EOG091B0ETO
			note	COG:H
			note	EggNog:ENOG41032GI
			db_xref	InterPro:IPR007085
			db_xref	InterPro:IPR035929
			product	hypothetical protein
			transcript_id	gnl|ncbi|ColletesGigas_000602-T1_mrna
			protein_id	gnl|ncbi|ColletesGigas_000602-T1
8572710	8568818	gene
			gene	VPS16A
			locus_tag	ColletesGigas_000603
8572710	8572655	mRNA
8572553	8572367
8572285	8572157
8572069	8571925
8571852	8571797
8571652	8571474
8571414	8571042
8570962	8570823
8570741	8570597
8570513	8570379
8570300	8570139
8569645	8569398
8569323	8569227
8569133	8569030
8568956	8568818
			product	Vacuolar protein sorting-associated protein 16
			transcript_id	gnl|ncbi|ColletesGigas_000603-T1_mrna
			protein_id	gnl|ncbi|ColletesGigas_000603-T1
8572710	8572655	CDS
8572553	8572367
8572285	8572157
8572069	8571925
8571852	8571797
8571652	8571474
8571414	8571042
8570962	8570823
8570741	8570597
8570513	8570379
8570300	8570139
8569645	8569398
8569323	8569227
8569133	8569030
8568956	8568818
			codon_start	1
			note	COG:U
			note	BUSCO:EOG091B03D7
			note	EggNog:ENOG410321B
			db_xref	InterPro:IPR036322
			db_xref	InterPro:IPR006925
			db_xref	InterPro:IPR038132
			db_xref	InterPro:IPR006926
			db_xref	InterPro:IPR016534
			go_component	cytoplasm|0005737||IEA
			go_process	intracellular protein transport|0006886||IEA
			go_process	vacuole organization|0007033||IEA
			go_function	protein binding|0005515||IEA
			product	Vacuolar protein sorting-associated protein 16
			transcript_id	gnl|ncbi|ColletesGigas_000603-T1_mrna
			protein_id	gnl|ncbi|ColletesGigas_000603-T1
8576996	8583196	gene
			locus_tag	ColletesGigas_000604
8576996	8577027	mRNA
8577489	8578102
8578191	8578364
8578596	8578763
8579517	8579635
8579831	8579977
8580040	8581244
8581318	8583196
			product	hypothetical protein
			transcript_id	gnl|ncbi|ColletesGigas_000604-T1_mrna
			protein_id	gnl|ncbi|ColletesGigas_000604-T1
8576996	8577027	CDS
8577489	8578102
8578191	8578364
8578596	8578763
8579517	8579635
8579831	8579977
8580040	8581244
8581318	8583196
			codon_start	1
			note	SECRETED:SignalP(1-28)
			note	EggNog:ENOG4103514
			note	COG:T
			note	TransMembrane:1 (n12-20c25/26o1297-1321i)
			db_xref	InterPro:IPR001611
			db_xref	InterPro:IPR000483
			db_xref	InterPro:IPR032675
			db_xref	InterPro:IPR003591
			go_function	protein binding|0005515||IEA
			product	hypothetical protein
			transcript_id	gnl|ncbi|ColletesGigas_000604-T1_mrna
			protein_id	gnl|ncbi|ColletesGigas_000604-T1
8590522	8590035	gene
			locus_tag	ColletesGigas_000605
8590522	8590405	mRNA
8590180	8590035
			product	hypothetical protein
			transcript_id	gnl|ncbi|ColletesGigas_000605-T1_mrna
			protein_id	gnl|ncbi|ColletesGigas_000605-T1
8590522	8590405	CDS
8590180	8590035
			codon_start	1
			note	TransMembrane:1 (o39-57i)
			product	hypothetical protein
			transcript_id	gnl|ncbi|ColletesGigas_000605-T1_mrna
			protein_id	gnl|ncbi|ColletesGigas_000605-T1
8600574	8601583	gene
			locus_tag	ColletesGigas_000606
8600574	8600931	mRNA
8601372	8601583
			product	hypothetical protein
			transcript_id	gnl|ncbi|ColletesGigas_000606-T1_mrna
			protein_id	gnl|ncbi|ColletesGigas_000606-T1
8600574	8600931	CDS
8601372	8601583
			codon_start	1
			product	hypothetical protein
			transcript_id	gnl|ncbi|ColletesGigas_000606-T1_mrna
			protein_id	gnl|ncbi|ColletesGigas_000606-T1
8605103	8614976	gene
			locus_tag	ColletesGigas_000607
8605103	8605375	mRNA
8605920	8606438
8607494	8607640
8611407	8611693
8613618	8614261
8614341	8614639
8614719	8614976
			product	hypothetical protein
			transcript_id	gnl|ncbi|ColletesGigas_000607-T1_mrna
			protein_id	gnl|ncbi|ColletesGigas_000607-T1
8605103	8605375	CDS
8605920	8606438
8607494	8607640
8611407	8611693
8613618	8614261
8614341	8614639
8614719	8614976
			codon_start	1
			note	BUSCO:EOG091B0E41
			note	COG:K
			note	EggNog:ENOG41036UX
			db_xref	InterPro:IPR013289
			db_xref	InterPro:IPR014896
			db_xref	InterPro:IPR003894
			db_xref	InterPro:IPR002893
			db_xref	InterPro:IPR037249
			go_function	transcription corepressor activity|0003714||IEA
			go_process	negative regulation of transcription, DNA-templated|0045892||IEA
			go_process	transcription, DNA-templated|0006351||IEA
			product	hypothetical protein
			transcript_id	gnl|ncbi|ColletesGigas_000607-T1_mrna
			protein_id	gnl|ncbi|ColletesGigas_000607-T1
8618244	8616442	gene
			locus_tag	ColletesGigas_000608
8618244	8616442	mRNA
			product	hypothetical protein
			transcript_id	gnl|ncbi|ColletesGigas_000608-T1_mrna
			protein_id	gnl|ncbi|ColletesGigas_000608-T1
8618244	8616442	CDS
			codon_start	1
			note	COG:J
			note	BUSCO:EOG091B0BTP
			note	EggNog:ENOG410369A
			db_xref	InterPro:IPR011989
			db_xref	InterPro:IPR040000
			db_xref	InterPro:IPR016024
			db_xref	InterPro:IPR001313
			go_function	RNA binding|0003723||IEA
			product	hypothetical protein
			transcript_id	gnl|ncbi|ColletesGigas_000608-T1_mrna
			protein_id	gnl|ncbi|ColletesGigas_000608-T1
8624812	8619393	gene
			locus_tag	ColletesGigas_000609
8624812	8623707	mRNA
8622367	8622127
8619677	8619393
			product	hypothetical protein
			transcript_id	gnl|ncbi|ColletesGigas_000609-T1_mrna
			protein_id	gnl|ncbi|ColletesGigas_000609-T1
8624812	8623707	CDS
8622367	8622127
8619677	8619393
			codon_start	1
			note	COG:D
			note	EggNog:ENOG4103BXZ
			db_xref	InterPro:IPR039499
			product	hypothetical protein
			transcript_id	gnl|ncbi|ColletesGigas_000609-T1_mrna
			protein_id	gnl|ncbi|ColletesGigas_000609-T1
8632241	8630894	gene
			locus_tag	ColletesGigas_000610
8632241	8632223	mRNA
8632038	8631919
8631009	8630894
			product	hypothetical protein
			transcript_id	gnl|ncbi|ColletesGigas_000610-T1_mrna
			protein_id	gnl|ncbi|ColletesGigas_000610-T1
8632241	8632223	CDS
8632038	8631919
8631009	8630894
			codon_start	1
			note	COG:D
			note	EggNog:ENOG4103CBE
			db_xref	InterPro:IPR001841
			db_xref	InterPro:IPR024991
			db_xref	InterPro:IPR013083
			go_function	ubiquitin-protein transferase activity|0004842||IEA
			go_component	anaphase-promoting complex|0005680||IEA
			product	hypothetical protein
			transcript_id	gnl|ncbi|ColletesGigas_000610-T1_mrna
			protein_id	gnl|ncbi|ColletesGigas_000610-T1
8633197	8635293	gene
			locus_tag	ColletesGigas_000611
8633197	8633761	mRNA
8633883	8634193
8634274	8634413
8634489	8635293
			product	hypothetical protein
			transcript_id	gnl|ncbi|ColletesGigas_000611-T1_mrna
			protein_id	gnl|ncbi|ColletesGigas_000611-T1
8633197	8633761	CDS
8633883	8634193
8634274	8634413
8634489	8635293
			codon_start	1
			note	BUSCO:EOG091B06PE
			note	COG:K
			note	EggNog:ENOG41032R6
			db_xref	InterPro:IPR007747
			go_component	nucleus|0005634||IEA
			product	hypothetical protein
			transcript_id	gnl|ncbi|ColletesGigas_000611-T1_mrna
			protein_id	gnl|ncbi|ColletesGigas_000611-T1
8654838	8641102	gene
			locus_tag	ColletesGigas_000612
8654838	8654661	mRNA
8654392	8653919
8653625	8653335
8652981	8652583
8652072	8651861
8651603	8651362
8651216	8651110
8651044	8650810
8650606	8650232
8650030	8649764
8649512	8648061
8647099	8646899
8646478	8646281
8641309	8641102
			product	hypothetical protein
			transcript_id	gnl|ncbi|ColletesGigas_000612-T1_mrna
			protein_id	gnl|ncbi|ColletesGigas_000612-T1
8654838	8654661	CDS
8654392	8653919
8653625	8653335
8652981	8652583
8652072	8651861
8651603	8651362
8651216	8651110
8651044	8650810
8650606	8650232
8650030	8649764
8649512	8648061
8647099	8646899
8646478	8646281
8641309	8641102
			codon_start	1
			note	BUSCO:EOG091B00VL
			note	EggNog:ENOG410363Q
			note	COG:T
			db_xref	InterPro:IPR036034
			db_xref	InterPro:IPR000331
			db_xref	InterPro:IPR001478
			db_xref	InterPro:IPR035974
			go_function	GTPase activator activity|0005096||IEA
			go_function	protein binding|0005515||IEA
			go_process	regulation of small GTPase mediated signal transduction|0051056||IEA
			product	hypothetical protein
			transcript_id	gnl|ncbi|ColletesGigas_000612-T1_mrna
			protein_id	gnl|ncbi|ColletesGigas_000612-T1
8662069	8661203	gene
			locus_tag	ColletesGigas_000613
8662069	8661967	mRNA
8661678	8661203
			product	hypothetical protein
			transcript_id	gnl|ncbi|ColletesGigas_000613-T1_mrna
			protein_id	gnl|ncbi|ColletesGigas_000613-T1
8662069	8661967	CDS
8661678	8661203
			codon_start	1
			product	hypothetical protein
			transcript_id	gnl|ncbi|ColletesGigas_000613-T1_mrna
			protein_id	gnl|ncbi|ColletesGigas_000613-T1
8699841	8696250	gene
			locus_tag	ColletesGigas_000614
8699841	8699767	mRNA
8699313	8699173
8699099	8699010
8698154	8697933
8697865	8697551
8697476	8697219
8697144	8697031
8696956	8696565
8696493	8696250
			product	hypothetical protein
			transcript_id	gnl|ncbi|ColletesGigas_000614-T1_mrna
			protein_id	gnl|ncbi|ColletesGigas_000614-T1
8699841	8699767	CDS
8699313	8699173
8699099	8699010
8698154	8697933
8697865	8697551
8697476	8697219
8697144	8697031
8696956	8696565
8696493	8696250
			codon_start	1
			note	EggNog:ENOG410351G
			note	TransMembrane:1 (i89-107o)
			note	COG:A
			note	BUSCO:EOG091B08BF
			db_xref	InterPro:IPR014014
			db_xref	PFAM:PF00270
			db_xref	InterPro:IPR011545
			db_xref	InterPro:IPR001650
			db_xref	InterPro:IPR027417
			db_xref	InterPro:IPR014001
			db_xref	InterPro:IPR036539
			go_function	helicase activity|0004386||IEA
			go_function	ATP binding|0005524||IEA
			go_function	nucleic acid binding|0003676||IEA
			go_function	cytochrome-c oxidase activity|0004129||IEA
			product	hypothetical protein
			transcript_id	gnl|ncbi|ColletesGigas_000614-T1_mrna
			protein_id	gnl|ncbi|ColletesGigas_000614-T1
8702156	8707304	gene
			locus_tag	ColletesGigas_000615
8702156	8702337	mRNA
8702786	8707304
			product	hypothetical protein
			transcript_id	gnl|ncbi|ColletesGigas_000615-T1_mrna
			protein_id	gnl|ncbi|ColletesGigas_000615-T1
8702156	8702337	CDS
8702786	8707304
			codon_start	1
			note	COG:K
			note	EggNog:ENOG4103C6M
			db_xref	InterPro:IPR036236
			db_xref	InterPro:IPR013087
			product	hypothetical protein
			transcript_id	gnl|ncbi|ColletesGigas_000615-T1_mrna
			protein_id	gnl|ncbi|ColletesGigas_000615-T1
8712722	8711463	gene
			gene	GABA-B-R3_1
			locus_tag	ColletesGigas_000616
8712722	8712662	mRNA
8712530	8712391
8712101	8711463
			product	Metabotropic GABA-B receptor subtype 3A
			transcript_id	gnl|ncbi|ColletesGigas_000616-T1_mrna
			protein_id	gnl|ncbi|ColletesGigas_000616-T1
8712722	8712662	CDS
8712530	8712391
8712101	8711463
			codon_start	1
			note	EggNog:ENOG41035AK
			note	COG:T
			product	Metabotropic GABA-B receptor subtype 3A
			transcript_id	gnl|ncbi|ColletesGigas_000616-T1_mrna
			protein_id	gnl|ncbi|ColletesGigas_000616-T1
8748545	8713717	gene
			gene	GABA-B-R3_2
			locus_tag	ColletesGigas_000617
8748545	8748417	mRNA
8745428	8745111
8742399	8742295
8735098	8734895
8732180	8731956
8731408	8731348
8724512	8724389
8723021	8722905
8722810	8722672
8722409	8722293
8722122	8721961
8721782	8721679
8721295	8721002
8718146	8717902
8714875	8714675
8714414	8714187
8713739	8713717
			product	Metabotropic GABA-B receptor subtype 3A
			transcript_id	gnl|ncbi|ColletesGigas_000617-T1_mrna
			protein_id	gnl|ncbi|ColletesGigas_000617-T1
8748545	8748417	CDS
8745428	8745111
8742399	8742295
8735098	8734895
8732180	8731956
8731408	8731348
8724512	8724389
8723021	8722905
8722810	8722672
8722409	8722293
8722122	8721961
8721782	8721679
8721295	8721002
8718146	8717902
8714875	8714675
8714414	8714187
8713739	8713717
			codon_start	1
			note	TransMembrane:7 (o398-420i440-457o477-499i520-541o579-599i619-636o642-664i)
			note	EggNog:ENOG41035AK
			note	COG:T
			db_xref	InterPro:IPR000337
			db_xref	InterPro:IPR001828
			db_xref	InterPro:IPR002455
			db_xref	InterPro:IPR028082
			db_xref	PFAM:PF00003
			db_xref	InterPro:IPR017978
			go_process	G protein-coupled receptor signaling pathway|0007186||IEA
			go_function	G protein-coupled receptor activity|0004930||IEA
			go_function	G protein-coupled GABA receptor activity|0004965||IEA
			go_component	integral component of membrane|0016021||IEA
			product	Metabotropic GABA-B receptor subtype 3A
			transcript_id	gnl|ncbi|ColletesGigas_000617-T1_mrna
			protein_id	gnl|ncbi|ColletesGigas_000617-T1
8765171	8763426	gene
			gene	GABA-B-R3_3
			locus_tag	ColletesGigas_000618
8765171	8763894	mRNA
8763575	8763426
			product	Metabotropic GABA-B receptor subtype 3A
			transcript_id	gnl|ncbi|ColletesGigas_000618-T1_mrna
			protein_id	gnl|ncbi|ColletesGigas_000618-T1
8765171	8763894	CDS
8763575	8763426
			codon_start	1
			note	TransMembrane:1 (i21-43o)
			note	EggNog:ENOG41035AK
			note	COG:T
			product	Metabotropic GABA-B receptor subtype 3A
			transcript_id	gnl|ncbi|ColletesGigas_000618-T1_mrna
			protein_id	gnl|ncbi|ColletesGigas_000618-T1
8785649	8803367	gene
			locus_tag	ColletesGigas_000619
8785649	8785717	mRNA
8787000	8787296
8789806	8790053
8790194	8790426
8790518	8791022
8791799	8791914
8792235	8792314
8792344	8792421
8793462	8793494
8797551	8797728
8797801	8798008
8800589	8800631
8800709	8800962
8801860	8802093
8803061	8803367
			product	hypothetical protein
			transcript_id	gnl|ncbi|ColletesGigas_000619-T1_mrna
			protein_id	gnl|ncbi|ColletesGigas_000619-T1
8785649	8785717	CDS
8787000	8787296
8789806	8790053
8790194	8790426
8790518	8791022
8791799	8791914
8792235	8792314
8792344	8792421
8793462	8793494
8797551	8797728
8797801	8798008
8800589	8800631
8800709	8800962
8801860	8802093
8803061	8803367
			codon_start	1
			note	COG:E
			note	EggNog:ENOG410369R
			note	TransMembrane:7 (o411-432i562-580o600-618i630-652o735-754i775-796o808-834i)
			db_xref	InterPro:IPR036458
			db_xref	InterPro:IPR001991
			db_xref	InterPro:IPR018107
			go_function	symporter activity|0015293||IEA
			go_component	integral component of membrane|0016021||IEA
			product	hypothetical protein
			transcript_id	gnl|ncbi|ColletesGigas_000619-T1_mrna
			protein_id	gnl|ncbi|ColletesGigas_000619-T1
8803753	8806335	gene
			locus_tag	ColletesGigas_000620
8803753	8803849	mRNA
8804340	8804544
8804630	8804764
8804842	8804950
8805593	8805711
8806314	8806335
			product	hypothetical protein
			transcript_id	gnl|ncbi|ColletesGigas_000620-T1_mrna
			protein_id	gnl|ncbi|ColletesGigas_000620-T1
8803753	8803849	CDS
8804340	8804544
8804630	8804764
8804842	8804950
8805593	8805711
8806314	8806335
			codon_start	1
			note	COG:E
			note	TransMembrane:3 (o60-84i91-112o118-146i)
			note	EggNog:ENOG410369R
			db_xref	InterPro:IPR036458
			db_xref	InterPro:IPR001991
			go_function	symporter activity|0015293||IEA
			go_component	integral component of membrane|0016021||IEA
			product	hypothetical protein
			transcript_id	gnl|ncbi|ColletesGigas_000620-T1_mrna
			protein_id	gnl|ncbi|ColletesGigas_000620-T1
8825156	8821466	gene
			locus_tag	ColletesGigas_000621
8825156	8825129	mRNA
8824821	8823836
8823273	8822988
8822461	8822245
8821712	8821466
			product	hypothetical protein
			transcript_id	gnl|ncbi|ColletesGigas_000621-T1_mrna
			protein_id	gnl|ncbi|ColletesGigas_000621-T1
8825156	8825129	CDS
8824821	8823836
8823273	8822988
8822461	8822245
8821712	8821466
			codon_start	1
			note	EggNog:ENOG41034NQ
			note	COG:T
			db_xref	InterPro:IPR015919
			db_xref	PFAM:PF00028
			db_xref	InterPro:IPR020894
			db_xref	InterPro:IPR002126
			go_function	calcium ion binding|0005509||IEA
			go_component	plasma membrane|0005886||IEA
			go_component	membrane|0016020||IEA
			go_process	homophilic cell adhesion via plasma membrane adhesion molecules|0007156||IEA
			go_process	cell adhesion|0007155||IEA
			product	hypothetical protein
			transcript_id	gnl|ncbi|ColletesGigas_000621-T1_mrna
			protein_id	gnl|ncbi|ColletesGigas_000621-T1
8859609	8837621	gene
			locus_tag	ColletesGigas_000622
8859609	8859440	mRNA
8859009	8858940
8856912	8856768
8854620	8854457
8853587	8853183
8850111	8849703
8848088	8847936
8845532	8845254
8844860	8844637
8844129	8843463
8842907	8842557
8840038	8839691
8839316	8838830
8837762	8837621
			product	hypothetical protein
			transcript_id	gnl|ncbi|ColletesGigas_000622-T1_mrna
			protein_id	gnl|ncbi|ColletesGigas_000622-T1
8859609	8859440	CDS
8859009	8858940
8856912	8856768
8854620	8854457
8853587	8853183
8850111	8849703
8848088	8847936
8845532	8845254
8844860	8844637
8844129	8843463
8842907	8842557
8840038	8839691
8839316	8838830
8837762	8837621
			codon_start	1
			note	EggNog:ENOG41034NQ
			note	COG:T
			db_xref	InterPro:IPR015919
			db_xref	PFAM:PF00028
			db_xref	InterPro:IPR020894
			db_xref	InterPro:IPR002126
			go_function	calcium ion binding|0005509||IEA
			go_component	plasma membrane|0005886||IEA
			go_component	membrane|0016020||IEA
			go_process	homophilic cell adhesion via plasma membrane adhesion molecules|0007156||IEA
			go_process	cell adhesion|0007155||IEA
			product	hypothetical protein
			transcript_id	gnl|ncbi|ColletesGigas_000622-T1_mrna
			protein_id	gnl|ncbi|ColletesGigas_000622-T1
8862594	8863038	gene
			locus_tag	ColletesGigas_000623
8862594	8862826	mRNA
8862981	8863038
			product	hypothetical protein
			transcript_id	gnl|ncbi|ColletesGigas_000623-T1_mrna
			protein_id	gnl|ncbi|ColletesGigas_000623-T1
8862594	8862826	CDS
8862981	8863038
			codon_start	1
			product	hypothetical protein
			transcript_id	gnl|ncbi|ColletesGigas_000623-T1_mrna
			protein_id	gnl|ncbi|ColletesGigas_000623-T1
8877037	8874165	gene
			locus_tag	ColletesGigas_000624
8877037	8876527	mRNA
8874771	8874295
8874193	8874165
			product	hypothetical protein
			transcript_id	gnl|ncbi|ColletesGigas_000624-T1_mrna
			protein_id	gnl|ncbi|ColletesGigas_000624-T1
8877037	8876527	CDS
8874771	8874295
8874193	8874165
			codon_start	1
			note	EggNog:ENOG41034NQ
			note	COG:T
			db_xref	InterPro:IPR015919
			db_xref	PFAM:PF00028
			db_xref	InterPro:IPR020894
			db_xref	InterPro:IPR002126
			go_function	calcium ion binding|0005509||IEA
			go_component	plasma membrane|0005886||IEA
			go_component	membrane|0016020||IEA
			go_process	homophilic cell adhesion via plasma membrane adhesion molecules|0007156||IEA
			go_process	cell adhesion|0007155||IEA
			product	hypothetical protein
			transcript_id	gnl|ncbi|ColletesGigas_000624-T1_mrna
			protein_id	gnl|ncbi|ColletesGigas_000624-T1
8883350	8879194	gene
			gene	DCHS1
			locus_tag	ColletesGigas_000625
8883350	8883222	mRNA
8881145	8880965
8879530	8879421
8879316	8879194
			product	Protocadherin-16
			transcript_id	gnl|ncbi|ColletesGigas_000625-T1_mrna
			protein_id	gnl|ncbi|ColletesGigas_000625-T1
8883350	8883222	CDS
8881145	8880965
8879530	8879421
8879316	8879194
			codon_start	1
			note	EggNog:ENOG410V5G3
			note	COG:T
			db_xref	InterPro:IPR015919
			db_xref	PFAM:PF00028
			db_xref	InterPro:IPR002126
			go_function	calcium ion binding|0005509||IEA
			go_component	membrane|0016020||IEA
			go_process	homophilic cell adhesion via plasma membrane adhesion molecules|0007156||IEA
			product	Protocadherin-16
			transcript_id	gnl|ncbi|ColletesGigas_000625-T1_mrna
			protein_id	gnl|ncbi|ColletesGigas_000625-T1
8913517	8917609	gene
			locus_tag	ColletesGigas_000626
8913517	8913904	mRNA
8917323	8917609
			product	hypothetical protein
			transcript_id	gnl|ncbi|ColletesGigas_000626-T1_mrna
			protein_id	gnl|ncbi|ColletesGigas_000626-T1
8913517	8913904	CDS
8917323	8917609
			codon_start	1
			product	hypothetical protein
			transcript_id	gnl|ncbi|ColletesGigas_000626-T1_mrna
			protein_id	gnl|ncbi|ColletesGigas_000626-T1
8919108	8921806	gene
			locus_tag	ColletesGigas_000627
8919108	8919164	mRNA
8921567	8921806
			product	hypothetical protein
			transcript_id	gnl|ncbi|ColletesGigas_000627-T1_mrna
			protein_id	gnl|ncbi|ColletesGigas_000627-T1
8919108	8919164	CDS
8921567	8921806
			codon_start	1
			product	hypothetical protein
			transcript_id	gnl|ncbi|ColletesGigas_000627-T1_mrna
			protein_id	gnl|ncbi|ColletesGigas_000627-T1
8924975	8924490	gene
			locus_tag	ColletesGigas_000628
8924975	8924875	mRNA
8924850	8924490
			product	hypothetical protein
			transcript_id	gnl|ncbi|ColletesGigas_000628-T1_mrna
			protein_id	gnl|ncbi|ColletesGigas_000628-T1
8924975	8924875	CDS
8924850	8924490
			codon_start	1
			product	hypothetical protein
			transcript_id	gnl|ncbi|ColletesGigas_000628-T1_mrna
			protein_id	gnl|ncbi|ColletesGigas_000628-T1
8925929	8926284	gene
			locus_tag	ColletesGigas_000629
8925929	8926112	mRNA
8926160	8926284
			product	hypothetical protein
			transcript_id	gnl|ncbi|ColletesGigas_000629-T1_mrna
			protein_id	gnl|ncbi|ColletesGigas_000629-T1
8925929	8926112	CDS
8926160	8926284
			codon_start	1
			product	hypothetical protein
			transcript_id	gnl|ncbi|ColletesGigas_000629-T1_mrna
			protein_id	gnl|ncbi|ColletesGigas_000629-T1
8928919	8927267	gene
			locus_tag	ColletesGigas_000630
8928919	8928680	mRNA
8927605	8927267
			product	hypothetical protein
			transcript_id	gnl|ncbi|ColletesGigas_000630-T1_mrna
			protein_id	gnl|ncbi|ColletesGigas_000630-T1
8928919	8928680	CDS
8927605	8927267
			codon_start	1
			product	hypothetical protein
			transcript_id	gnl|ncbi|ColletesGigas_000630-T1_mrna
			protein_id	gnl|ncbi|ColletesGigas_000630-T1
8956167	8957349	gene
			locus_tag	ColletesGigas_000631
8956167	8956271	mRNA
8957098	8957349
			product	hypothetical protein
			transcript_id	gnl|ncbi|ColletesGigas_000631-T1_mrna
			protein_id	gnl|ncbi|ColletesGigas_000631-T1
8956167	8956271	CDS
8957098	8957349
			codon_start	1
			product	hypothetical protein
			transcript_id	gnl|ncbi|ColletesGigas_000631-T1_mrna
			protein_id	gnl|ncbi|ColletesGigas_000631-T1
8957693	8958181	gene
			locus_tag	ColletesGigas_000632
8957693	8957700	mRNA
8957914	8958181
			product	hypothetical protein
			transcript_id	gnl|ncbi|ColletesGigas_000632-T1_mrna
			protein_id	gnl|ncbi|ColletesGigas_000632-T1
8957693	8957700	CDS
8957914	8958181
			codon_start	1
			product	hypothetical protein
			transcript_id	gnl|ncbi|ColletesGigas_000632-T1_mrna
			protein_id	gnl|ncbi|ColletesGigas_000632-T1
8958419	8959577	gene
			locus_tag	ColletesGigas_000633
8958419	8958568	mRNA
8959410	8959577
			product	hypothetical protein
			transcript_id	gnl|ncbi|ColletesGigas_000633-T1_mrna
			protein_id	gnl|ncbi|ColletesGigas_000633-T1
8958419	8958568	CDS
8959410	8959577
			codon_start	1
			product	hypothetical protein
			transcript_id	gnl|ncbi|ColletesGigas_000633-T1_mrna
			protein_id	gnl|ncbi|ColletesGigas_000633-T1
8965372	8966022	gene
			locus_tag	ColletesGigas_000634
8965372	8966022	mRNA
			product	hypothetical protein
			transcript_id	gnl|ncbi|ColletesGigas_000634-T1_mrna
			protein_id	gnl|ncbi|ColletesGigas_000634-T1
8965372	8966022	CDS
			codon_start	1
			product	hypothetical protein
			transcript_id	gnl|ncbi|ColletesGigas_000634-T1_mrna
			protein_id	gnl|ncbi|ColletesGigas_000634-T1
8974030	8973449	gene
			locus_tag	ColletesGigas_000635
8974030	8973449	mRNA
			product	hypothetical protein
			transcript_id	gnl|ncbi|ColletesGigas_000635-T1_mrna
			protein_id	gnl|ncbi|ColletesGigas_000635-T1
8974030	8973449	CDS
			codon_start	1
			product	hypothetical protein
			transcript_id	gnl|ncbi|ColletesGigas_000635-T1_mrna
			protein_id	gnl|ncbi|ColletesGigas_000635-T1
8980241	8984698	gene
			locus_tag	ColletesGigas_000636
8980241	8980260	mRNA
8980930	8980964
8981470	8981648
8984474	8984698
			product	hypothetical protein
			transcript_id	gnl|ncbi|ColletesGigas_000636-T1_mrna
			protein_id	gnl|ncbi|ColletesGigas_000636-T1
8980241	8980260	CDS
8980930	8980964
8981470	8981648
8984474	8984698
			codon_start	1
			product	hypothetical protein
			transcript_id	gnl|ncbi|ColletesGigas_000636-T1_mrna
			protein_id	gnl|ncbi|ColletesGigas_000636-T1
8998411	8998917	gene
			locus_tag	ColletesGigas_000637
8998411	8998917	mRNA
			product	hypothetical protein
			transcript_id	gnl|ncbi|ColletesGigas_000637-T1_mrna
			protein_id	gnl|ncbi|ColletesGigas_000637-T1
8998411	8998917	CDS
			codon_start	1
			product	hypothetical protein
			transcript_id	gnl|ncbi|ColletesGigas_000637-T1_mrna
			protein_id	gnl|ncbi|ColletesGigas_000637-T1
9004843	9003523	gene
			locus_tag	ColletesGigas_000638
9004843	9004645	mRNA
9003668	9003523
			product	hypothetical protein
			transcript_id	gnl|ncbi|ColletesGigas_000638-T1_mrna
			protein_id	gnl|ncbi|ColletesGigas_000638-T1
9004843	9004645	CDS
9003668	9003523
			codon_start	1
			product	hypothetical protein
			transcript_id	gnl|ncbi|ColletesGigas_000638-T1_mrna
			protein_id	gnl|ncbi|ColletesGigas_000638-T1
9023884	9024406	gene
			locus_tag	ColletesGigas_000639
9023884	9024003	mRNA
9024269	9024406
			product	hypothetical protein
			transcript_id	gnl|ncbi|ColletesGigas_000639-T1_mrna
			protein_id	gnl|ncbi|ColletesGigas_000639-T1
9023884	9024003	CDS
9024269	9024406
			codon_start	1
			product	hypothetical protein
			transcript_id	gnl|ncbi|ColletesGigas_000639-T1_mrna
			protein_id	gnl|ncbi|ColletesGigas_000639-T1
9038044	9038511	gene
			locus_tag	ColletesGigas_000640
9038044	9038511	mRNA
			product	hypothetical protein
			transcript_id	gnl|ncbi|ColletesGigas_000640-T1_mrna
			protein_id	gnl|ncbi|ColletesGigas_000640-T1
9038044	9038511	CDS
			codon_start	1
			product	hypothetical protein
			transcript_id	gnl|ncbi|ColletesGigas_000640-T1_mrna
			protein_id	gnl|ncbi|ColletesGigas_000640-T1
9039309	9041773	gene
			locus_tag	ColletesGigas_000641
9039309	9039353	mRNA
9039425	9039613
9039969	9040114
9041371	9041773
			product	hypothetical protein
			transcript_id	gnl|ncbi|ColletesGigas_000641-T1_mrna
			protein_id	gnl|ncbi|ColletesGigas_000641-T1
9039309	9039353	CDS
9039425	9039613
9039969	9040114
9041371	9041773
			codon_start	1
			product	hypothetical protein
			transcript_id	gnl|ncbi|ColletesGigas_000641-T1_mrna
			protein_id	gnl|ncbi|ColletesGigas_000641-T1
9042796	9043543	gene
			locus_tag	ColletesGigas_000642
9042796	9042815	mRNA
9042876	9043032
9043301	9043543
			product	hypothetical protein
			transcript_id	gnl|ncbi|ColletesGigas_000642-T1_mrna
			protein_id	gnl|ncbi|ColletesGigas_000642-T1
9042796	9042815	CDS
9042876	9043032
9043301	9043543
			codon_start	1
			product	hypothetical protein
			transcript_id	gnl|ncbi|ColletesGigas_000642-T1_mrna
			protein_id	gnl|ncbi|ColletesGigas_000642-T1
9048966	9047704	gene
			locus_tag	ColletesGigas_000643
9048966	9048789	mRNA
9048261	9048182
9048054	9047704
			product	hypothetical protein
			transcript_id	gnl|ncbi|ColletesGigas_000643-T1_mrna
			protein_id	gnl|ncbi|ColletesGigas_000643-T1
9048966	9048789	CDS
9048261	9048182
9048054	9047704
			codon_start	1
			product	hypothetical protein
			transcript_id	gnl|ncbi|ColletesGigas_000643-T1_mrna
			protein_id	gnl|ncbi|ColletesGigas_000643-T1
9055000	9054477	gene
			locus_tag	ColletesGigas_000644
9055000	9054900	mRNA
9054834	9054477
			product	hypothetical protein
			transcript_id	gnl|ncbi|ColletesGigas_000644-T1_mrna
			protein_id	gnl|ncbi|ColletesGigas_000644-T1
9055000	9054900	CDS
9054834	9054477
			codon_start	1
			product	hypothetical protein
			transcript_id	gnl|ncbi|ColletesGigas_000644-T1_mrna
			protein_id	gnl|ncbi|ColletesGigas_000644-T1
9056113	9056436	gene
			locus_tag	ColletesGigas_000645
9056113	9056436	mRNA
			product	hypothetical protein
			transcript_id	gnl|ncbi|ColletesGigas_000645-T1_mrna
			protein_id	gnl|ncbi|ColletesGigas_000645-T1
9056113	9056436	CDS
			codon_start	1
			product	hypothetical protein
			transcript_id	gnl|ncbi|ColletesGigas_000645-T1_mrna
			protein_id	gnl|ncbi|ColletesGigas_000645-T1
9085520	9082248	gene
			locus_tag	ColletesGigas_000646
9085520	9085386	mRNA
9082427	9082248
			product	hypothetical protein
			transcript_id	gnl|ncbi|ColletesGigas_000646-T1_mrna
			protein_id	gnl|ncbi|ColletesGigas_000646-T1
9085520	9085386	CDS
9082427	9082248
			codon_start	1
			product	hypothetical protein
			transcript_id	gnl|ncbi|ColletesGigas_000646-T1_mrna
			protein_id	gnl|ncbi|ColletesGigas_000646-T1
9087399	9088390	gene
			locus_tag	ColletesGigas_000647
9087399	9087615	mRNA
9087709	9088035
9088083	9088390
			product	hypothetical protein
			transcript_id	gnl|ncbi|ColletesGigas_000647-T1_mrna
			protein_id	gnl|ncbi|ColletesGigas_000647-T1
9087399	9087615	CDS
9087709	9088035
9088083	9088390
			codon_start	1
			product	hypothetical protein
			transcript_id	gnl|ncbi|ColletesGigas_000647-T1_mrna
			protein_id	gnl|ncbi|ColletesGigas_000647-T1
9090173	9090788	gene
			locus_tag	ColletesGigas_000648
9090173	9090488	mRNA
9090565	9090788
			product	hypothetical protein
			transcript_id	gnl|ncbi|ColletesGigas_000648-T1_mrna
			protein_id	gnl|ncbi|ColletesGigas_000648-T1
9090173	9090488	CDS
9090565	9090788
			codon_start	1
			product	hypothetical protein
			transcript_id	gnl|ncbi|ColletesGigas_000648-T1_mrna
			protein_id	gnl|ncbi|ColletesGigas_000648-T1
9103961	9106158	gene
			locus_tag	ColletesGigas_000649
9103961	9104191	mRNA
9104326	9104571
9105871	9106158
			product	hypothetical protein
			transcript_id	gnl|ncbi|ColletesGigas_000649-T1_mrna
			protein_id	gnl|ncbi|ColletesGigas_000649-T1
9103961	9104191	CDS
9104326	9104571
9105871	9106158
			codon_start	1
			product	hypothetical protein
			transcript_id	gnl|ncbi|ColletesGigas_000649-T1_mrna
			protein_id	gnl|ncbi|ColletesGigas_000649-T1
9124550	9125237	gene
			locus_tag	ColletesGigas_000650
9124550	9124705	mRNA
9124974	9125237
			product	hypothetical protein
			transcript_id	gnl|ncbi|ColletesGigas_000650-T1_mrna
			protein_id	gnl|ncbi|ColletesGigas_000650-T1
9124550	9124705	CDS
9124974	9125237
			codon_start	1
			product	hypothetical protein
			transcript_id	gnl|ncbi|ColletesGigas_000650-T1_mrna
			protein_id	gnl|ncbi|ColletesGigas_000650-T1
9138459	>9135103	gene
			locus_tag	ColletesGigas_000651
9138459	9138447	mRNA
9136877	>9135103
			product	hypothetical protein
			transcript_id	gnl|ncbi|ColletesGigas_000651-T1_mrna
			protein_id	gnl|ncbi|ColletesGigas_000651-T1
9138459	9138447	CDS
9136877	>9135103
			codon_start	1
			note	COG:T
			note	EggNog:ENOG4103A4Y
			db_xref	InterPro:IPR015919
			db_xref	PFAM:PF00028
			db_xref	InterPro:IPR020894
			db_xref	InterPro:IPR002126
			go_function	calcium ion binding|0005509||IEA
			go_component	plasma membrane|0005886||IEA
			go_component	membrane|0016020||IEA
			go_process	homophilic cell adhesion via plasma membrane adhesion molecules|0007156||IEA
			go_process	cell adhesion|0007155||IEA
			product	hypothetical protein
			transcript_id	gnl|ncbi|ColletesGigas_000651-T1_mrna
			protein_id	gnl|ncbi|ColletesGigas_000651-T1
9149964	9149140	gene
			locus_tag	ColletesGigas_000652
[truncated: 12,325,073 more chars]
