# Supplementary material for: Prevalent bee venom genes evolved before the aculeate stinger and eusociality
Source: BMC Biol. 2023 Oct 23;21:229. doi: 10.1186/s12915-023-01656-5 (PMC10591384; doi:10.1186/s12915-023-01656-5)
Supplement: Supplementary file 37 — Additional file 37. Genome annotation of Colletes gigas. [file 12915_2023_1656_MOESM37_ESM.zip › Colletes_gigas.annotation.funannotate181.Oct2020/results/Colletes_gigas.cds-transcripts.fa.stats]

filename	total_length	number	mean_length	longest	shortest	N_count	Gaps	N50	N50n	N70	N70n	N90	N90n
/scratch/ek/stingless.bee.genomics/annotation/funannotate/ColletesGigas/2020_10_25_ColletesGigas/annotate_results/Colletes_gigas.cds-transcripts.fa	22340983	20016	1116.16	29538	153	0	0	1788	3333	1044	6591	450	13084
/scratch/ek/stingless.bee.genomics/annotation/funannotate/ColletesGigas/2020_10_25_ColletesGigas/annotate_results/Colletes_gigas.cds-transcripts.fa	total_length	22340983
/scratch/ek/stingless.bee.genomics/annotation/funannotate/ColletesGigas/2020_10_25_ColletesGigas/annotate_results/Colletes_gigas.cds-transcripts.fa	number	20016
/scratch/ek/stingless.bee.genomics/annotation/funannotate/ColletesGigas/2020_10_25_ColletesGigas/annotate_results/Colletes_gigas.cds-transcripts.fa	mean_length	1116.16
/scratch/ek/stingless.bee.genomics/annotation/funannotate/ColletesGigas/2020_10_25_ColletesGigas/annotate_results/Colletes_gigas.cds-transcripts.fa	longest	29538
/scratch/ek/stingless.bee.genomics/annotation/funannotate/ColletesGigas/2020_10_25_ColletesGigas/annotate_results/Colletes_gigas.cds-transcripts.fa	shortest	153
/scratch/ek/stingless.bee.genomics/annotation/funannotate/ColletesGigas/2020_10_25_ColletesGigas/annotate_results/Colletes_gigas.cds-transcripts.fa	N_count	0
/scratch/ek/stingless.bee.genomics/annotation/funannotate/ColletesGigas/2020_10_25_ColletesGigas/annotate_results/Colletes_gigas.cds-transcripts.fa	Gaps	0
/scratch/ek/stingless.bee.genomics/annotation/funannotate/ColletesGigas/2020_10_25_ColletesGigas/annotate_results/Colletes_gigas.cds-transcripts.fa	n10	6135
/scratch/ek/stingless.bee.genomics/annotation/funannotate/ColletesGigas/2020_10_25_ColletesGigas/annotate_results/Colletes_gigas.cds-transcripts.fa	n10n	242
/scratch/ek/stingless.bee.genomics/annotation/funannotate/ColletesGigas/2020_10_25_ColletesGigas/annotate_results/Colletes_gigas.cds-transcripts.fa	n20	3999
/scratch/ek/stingless.bee.genomics/annotation/funannotate/ColletesGigas/2020_10_25_ColletesGigas/annotate_results/Colletes_gigas.cds-transcripts.fa	n20n	710
/scratch/ek/stingless.bee.genomics/annotation/funannotate/ColletesGigas/2020_10_25_ColletesGigas/annotate_results/Colletes_gigas.cds-transcripts.fa	n30	2976
/scratch/ek/stingless.bee.genomics/annotation/funannotate/ColletesGigas/2020_10_25_ColletesGigas/annotate_results/Colletes_gigas.cds-transcripts.fa	n30n	1362
/scratch/ek/stingless.bee.genomics/annotation/funannotate/ColletesGigas/2020_10_25_ColletesGigas/annotate_results/Colletes_gigas.cds-transcripts.fa	n40	2280
/scratch/ek/stingless.bee.genomics/annotation/funannotate/ColletesGigas/2020_10_25_ColletesGigas/annotate_results/Colletes_gigas.cds-transcripts.fa	n40n	2223
/scratch/ek/stingless.bee.genomics/annotation/funannotate/ColletesGigas/2020_10_25_ColletesGigas/annotate_results/Colletes_gigas.cds-transcripts.fa	n50	1788
/scratch/ek/stingless.bee.genomics/annotation/funannotate/ColletesGigas/2020_10_25_ColletesGigas/annotate_results/Colletes_gigas.cds-transcripts.fa	n50n	3333
/scratch/ek/stingless.bee.genomics/annotation/funannotate/ColletesGigas/2020_10_25_ColletesGigas/annotate_results/Colletes_gigas.cds-transcripts.fa	n60	1395
/scratch/ek/stingless.bee.genomics/annotation/funannotate/ColletesGigas/2020_10_25_ColletesGigas/annotate_results/Colletes_gigas.cds-transcripts.fa	n60n	4754
/scratch/ek/stingless.bee.genomics/annotation/funannotate/ColletesGigas/2020_10_25_ColletesGigas/annotate_results/Colletes_gigas.cds-transcripts.fa	n70	1044
/scratch/ek/stingless.bee.genomics/annotation/funannotate/ColletesGigas/2020_10_25_ColletesGigas/annotate_results/Colletes_gigas.cds-transcripts.fa	n70n	6591
/scratch/ek/stingless.bee.genomics/annotation/funannotate/ColletesGigas/2020_10_25_ColletesGigas/annotate_results/Colletes_gigas.cds-transcripts.fa	n80	717
/scratch/ek/stingless.bee.genomics/annotation/funannotate/ColletesGigas/2020_10_25_ColletesGigas/annotate_results/Colletes_gigas.cds-transcripts.fa	n80n	9155
/scratch/ek/stingless.bee.genomics/annotation/funannotate/ColletesGigas/2020_10_25_ColletesGigas/annotate_results/Colletes_gigas.cds-transcripts.fa	n90	450
/scratch/ek/stingless.bee.genomics/annotation/funannotate/ColletesGigas/2020_10_25_ColletesGigas/annotate_results/Colletes_gigas.cds-transcripts.fa	n90n	13084
