# Supplementary material for: Prevalent bee venom genes evolved before the aculeate stinger and eusociality
Source: BMC Biol. 2023 Oct 23;21:229. doi: 10.1186/s12915-023-01656-5 (PMC10591384; doi:10.1186/s12915-023-01656-5)
Supplement: Supplementary file 37 — Additional file 37. Genome annotation of Colletes gigas. [file 12915_2023_1656_MOESM37_ESM.zip › Colletes_gigas.annotation.funannotate181.Oct2020/results.additional/short_summary.specific.hymenoptera_odb10.Colletes_gigas.cds-transcripts.busco4.txt]

# BUSCO version is: 4.1.4 
# The lineage dataset is: hymenoptera_odb10 (Creation date: 2020-08-05, number of species: 40, number of BUSCOs: 5991)
# Summarized benchmarking in BUSCO notation for file /scratch/ek/stingless.bee.genomics/annotation/funannotate/ColletesGigas/2020_10_25_ColletesGigas/annotate_results/Colletes_gigas.cds-transcripts.fa
# BUSCO was run in mode: transcriptome

	***** Results: *****

	C:87.1%[S:86.3%,D:0.8%],F:3.5%,M:9.4%,n:5991	   
	5217	Complete BUSCOs (C)			   
	5170	Complete and single-copy BUSCOs (S)	   
	47	Complete and duplicated BUSCOs (D)	   
	211	Fragmented BUSCOs (F)			   
	563	Missing BUSCOs (M)			   
	5991	Total BUSCO groups searched		   
