# Supplementary material for: Prevalent bee venom genes evolved before the aculeate stinger and eusociality
Source: BMC Biol. 2023 Oct 23;21:229. doi: 10.1186/s12915-023-01656-5 (PMC10591384; doi:10.1186/s12915-023-01656-5)
Supplement: Supplementary file 37 — Additional file 37. Genome annotation of Colletes gigas. [file 12915_2023_1656_MOESM37_ESM.zip › Colletes_gigas.annotation.funannotate181.Oct2020/results.intermediate/bad_models.gff]

#evm.TU.WUUM01000036.1.1 removed; remove_reason=seq_too_short;
WUUM01000036.1	EVM	gene	6318	6467	.	+	.	ID=evm.TU.WUUM01000036.1.1;Name=EVM%20prediction%20WUUM01000036.1.1
WUUM01000036.1	EVM	mRNA	6318	6467	.	+	.	ID=evm.model.WUUM01000036.1.1;Parent=evm.TU.WUUM01000036.1.1;Name=EVM%20prediction%20WUUM01000036.1.1
WUUM01000036.1	EVM	exon	6318	6467	.	+	.	ID=evm.model.WUUM01000036.1.1.exon1;Parent=evm.model.WUUM01000036.1.1
WUUM01000036.1	EVM	CDS	6318	6467	.	+	0	ID=cds.evm.model.WUUM01000036.1.1;Parent=evm.model.WUUM01000036.1.1
#evm.TU.WUUM01000036.1.5 removed; remove_reason=repeat_match;
WUUM01000036.1	EVM	gene	74838	82834	.	-	.	ID=evm.TU.WUUM01000036.1.5;Name=EVM%20prediction%20WUUM01000036.1.5
WUUM01000036.1	EVM	mRNA	74838	82834	.	-	.	ID=evm.model.WUUM01000036.1.5;Parent=evm.TU.WUUM01000036.1.5;Name=EVM%20prediction%20WUUM01000036.1.5
WUUM01000036.1	EVM	exon	78959	82834	.	-	.	ID=evm.model.WUUM01000036.1.5.exon1;Parent=evm.model.WUUM01000036.1.5
WUUM01000036.1	EVM	CDS	78959	82834	.	-	0	ID=cds.evm.model.WUUM01000036.1.5;Parent=evm.model.WUUM01000036.1.5
WUUM01000036.1	EVM	exon	77468	77854	.	-	.	ID=evm.model.WUUM01000036.1.5.exon2;Parent=evm.model.WUUM01000036.1.5
WUUM01000036.1	EVM	CDS	77468	77854	.	-	0	ID=cds.evm.model.WUUM01000036.1.5;Parent=evm.model.WUUM01000036.1.5
WUUM01000036.1	EVM	exon	76062	76230	.	-	.	ID=evm.model.WUUM01000036.1.5.exon3;Parent=evm.model.WUUM01000036.1.5
WUUM01000036.1	EVM	CDS	76062	76230	.	-	0	ID=cds.evm.model.WUUM01000036.1.5;Parent=evm.model.WUUM01000036.1.5
WUUM01000036.1	EVM	exon	74838	74929	.	-	.	ID=evm.model.WUUM01000036.1.5.exon4;Parent=evm.model.WUUM01000036.1.5
WUUM01000036.1	EVM	CDS	74838	74929	.	-	2	ID=cds.evm.model.WUUM01000036.1.5;Parent=evm.model.WUUM01000036.1.5
#evm.TU.WUUM01000036.1.24 removed; remove_reason=repeat_match;
WUUM01000036.1	EVM	gene	305874	309784	.	+	.	ID=evm.TU.WUUM01000036.1.24;Name=EVM%20prediction%20WUUM01000036.1.24
WUUM01000036.1	EVM	mRNA	305874	309784	.	+	.	ID=evm.model.WUUM01000036.1.24;Parent=evm.TU.WUUM01000036.1.24;Name=EVM%20prediction%20WUUM01000036.1.24
WUUM01000036.1	EVM	exon	305874	306444	.	+	.	ID=evm.model.WUUM01000036.1.24.exon1;Parent=evm.model.WUUM01000036.1.24
WUUM01000036.1	EVM	CDS	305874	306444	.	+	0	ID=cds.evm.model.WUUM01000036.1.24;Parent=evm.model.WUUM01000036.1.24
WUUM01000036.1	EVM	exon	306465	309784	.	+	.	ID=evm.model.WUUM01000036.1.24.exon2;Parent=evm.model.WUUM01000036.1.24
WUUM01000036.1	EVM	CDS	306465	309784	.	+	2	ID=cds.evm.model.WUUM01000036.1.24;Parent=evm.model.WUUM01000036.1.24
#evm.TU.WUUM01000036.1.50 removed; remove_reason=repeat_match;
WUUM01000036.1	EVM	gene	736549	747454	.	-	.	ID=evm.TU.WUUM01000036.1.50;Name=EVM%20prediction%20WUUM01000036.1.50
WUUM01000036.1	EVM	mRNA	736549	747454	.	-	.	ID=evm.model.WUUM01000036.1.50;Parent=evm.TU.WUUM01000036.1.50;Name=EVM%20prediction%20WUUM01000036.1.50
WUUM01000036.1	EVM	exon	747402	747454	.	-	.	ID=evm.model.WUUM01000036.1.50.exon1;Parent=evm.model.WUUM01000036.1.50
WUUM01000036.1	EVM	CDS	747402	747454	.	-	0	ID=cds.evm.model.WUUM01000036.1.50;Parent=evm.model.WUUM01000036.1.50
WUUM01000036.1	EVM	exon	745939	746092	.	-	.	ID=evm.model.WUUM01000036.1.50.exon2;Parent=evm.model.WUUM01000036.1.50
WUUM01000036.1	EVM	CDS	745939	746092	.	-	1	ID=cds.evm.model.WUUM01000036.1.50;Parent=evm.model.WUUM01000036.1.50
WUUM01000036.1	EVM	exon	743901	744092	.	-	.	ID=evm.model.WUUM01000036.1.50.exon3;Parent=evm.model.WUUM01000036.1.50
WUUM01000036.1	EVM	CDS	743901	744092	.	-	0	ID=cds.evm.model.WUUM01000036.1.50;Parent=evm.model.WUUM01000036.1.50
WUUM01000036.1	EVM	exon	743370	743877	.	-	.	ID=evm.model.WUUM01000036.1.50.exon4;Parent=evm.model.WUUM01000036.1.50
WUUM01000036.1	EVM	CDS	743370	743877	.	-	0	ID=cds.evm.model.WUUM01000036.1.50;Parent=evm.model.WUUM01000036.1.50
WUUM01000036.1	EVM	exon	736549	736649	.	-	.	ID=evm.model.WUUM01000036.1.50.exon5;Parent=evm.model.WUUM01000036.1.50
WUUM01000036.1	EVM	CDS	736549	736649	.	-	2	ID=cds.evm.model.WUUM01000036.1.50;Parent=evm.model.WUUM01000036.1.50
#evm.TU.WUUM01000036.1.55 removed; remove_reason=repeat_match;
WUUM01000036.1	EVM	gene	788582	791313	.	-	.	ID=evm.TU.WUUM01000036.1.55;Name=EVM%20prediction%20WUUM01000036.1.55
WUUM01000036.1	EVM	mRNA	788582	791313	.	-	.	ID=evm.model.WUUM01000036.1.55;Parent=evm.TU.WUUM01000036.1.55;Name=EVM%20prediction%20WUUM01000036.1.55
WUUM01000036.1	EVM	exon	791094	791313	.	-	.	ID=evm.model.WUUM01000036.1.55.exon1;Parent=evm.model.WUUM01000036.1.55
WUUM01000036.1	EVM	CDS	791094	791313	.	-	0	ID=cds.evm.model.WUUM01000036.1.55;Parent=evm.model.WUUM01000036.1.55
WUUM01000036.1	EVM	exon	790850	791011	.	-	.	ID=evm.model.WUUM01000036.1.55.exon2;Parent=evm.model.WUUM01000036.1.55
WUUM01000036.1	EVM	CDS	790850	791011	.	-	2	ID=cds.evm.model.WUUM01000036.1.55;Parent=evm.model.WUUM01000036.1.55
WUUM01000036.1	EVM	exon	790428	790741	.	-	.	ID=evm.model.WUUM01000036.1.55.exon3;Parent=evm.model.WUUM01000036.1.55
WUUM01000036.1	EVM	CDS	790428	790741	.	-	2	ID=cds.evm.model.WUUM01000036.1.55;Parent=evm.model.WUUM01000036.1.55
WUUM01000036.1	EVM	exon	790243	790338	.	-	.	ID=evm.model.WUUM01000036.1.55.exon4;Parent=evm.model.WUUM01000036.1.55
WUUM01000036.1	EVM	CDS	790243	790338	.	-	0	ID=cds.evm.model.WUUM01000036.1.55;Parent=evm.model.WUUM01000036.1.55
WUUM01000036.1	EVM	exon	789975	790164	.	-	.	ID=evm.model.WUUM01000036.1.55.exon5;Parent=evm.model.WUUM01000036.1.55
WUUM01000036.1	EVM	CDS	789975	790164	.	-	0	ID=cds.evm.model.WUUM01000036.1.55;Parent=evm.model.WUUM01000036.1.55
WUUM01000036.1	EVM	exon	789524	789911	.	-	.	ID=evm.model.WUUM01000036.1.55.exon6;Parent=evm.model.WUUM01000036.1.55
WUUM01000036.1	EVM	CDS	789524	789911	.	-	2	ID=cds.evm.model.WUUM01000036.1.55;Parent=evm.model.WUUM01000036.1.55
WUUM01000036.1	EVM	exon	789240	789452	.	-	.	ID=evm.model.WUUM01000036.1.55.exon7;Parent=evm.model.WUUM01000036.1.55
WUUM01000036.1	EVM	CDS	789240	789452	.	-	1	ID=cds.evm.model.WUUM01000036.1.55;Parent=evm.model.WUUM01000036.1.55
WUUM01000036.1	EVM	exon	788993	789164	.	-	.	ID=evm.model.WUUM01000036.1.55.exon8;Parent=evm.model.WUUM01000036.1.55
WUUM01000036.1	EVM	CDS	788993	789164	.	-	1	ID=cds.evm.model.WUUM01000036.1.55;Parent=evm.model.WUUM01000036.1.55
WUUM01000036.1	EVM	exon	788582	788662	.	-	.	ID=evm.model.WUUM01000036.1.55.exon9;Parent=evm.model.WUUM01000036.1.55
WUUM01000036.1	EVM	CDS	788582	788662	.	-	0	ID=cds.evm.model.WUUM01000036.1.55;Parent=evm.model.WUUM01000036.1.55
#evm.TU.WUUM01000036.1.74 removed; remove_reason=repeat_match;
WUUM01000036.1	EVM	gene	1257600	1257956	.	+	.	ID=evm.TU.WUUM01000036.1.74;Name=EVM%20prediction%20WUUM01000036.1.74
WUUM01000036.1	EVM	mRNA	1257600	1257956	.	+	.	ID=evm.model.WUUM01000036.1.74;Parent=evm.TU.WUUM01000036.1.74;Name=EVM%20prediction%20WUUM01000036.1.74
WUUM01000036.1	EVM	exon	1257600	1257956	.	+	.	ID=evm.model.WUUM01000036.1.74.exon1;Parent=evm.model.WUUM01000036.1.74
WUUM01000036.1	EVM	CDS	1257600	1257956	.	+	0	ID=cds.evm.model.WUUM01000036.1.74;Parent=evm.model.WUUM01000036.1.74
#evm.TU.WUUM01000036.1.106 removed; remove_reason=repeat_overlap;
WUUM01000036.1	EVM	gene	1614119	1614913	.	-	.	ID=evm.TU.WUUM01000036.1.106;Name=EVM%20prediction%20WUUM01000036.1.106
WUUM01000036.1	EVM	mRNA	1614119	1614913	.	-	.	ID=evm.model.WUUM01000036.1.106;Parent=evm.TU.WUUM01000036.1.106;Name=EVM%20prediction%20WUUM01000036.1.106
WUUM01000036.1	EVM	exon	1614119	1614913	.	-	.	ID=evm.model.WUUM01000036.1.106.exon1;Parent=evm.model.WUUM01000036.1.106
WUUM01000036.1	EVM	CDS	1614119	1614913	.	-	0	ID=cds.evm.model.WUUM01000036.1.106;Parent=evm.model.WUUM01000036.1.106
#evm.TU.WUUM01000213.1.1 removed; remove_reason=repeat_match;
WUUM01000213.1	EVM	gene	137	973	.	+	.	ID=evm.TU.WUUM01000213.1.1;Name=EVM%20prediction%20WUUM01000213.1.1
WUUM01000213.1	EVM	mRNA	137	973	.	+	.	ID=evm.model.WUUM01000213.1.1;Parent=evm.TU.WUUM01000213.1.1;Name=EVM%20prediction%20WUUM01000213.1.1
WUUM01000213.1	EVM	exon	137	973	.	+	.	ID=evm.model.WUUM01000213.1.1.exon1;Parent=evm.model.WUUM01000213.1.1
WUUM01000213.1	EVM	CDS	137	973	.	+	0	ID=cds.evm.model.WUUM01000213.1.1;Parent=evm.model.WUUM01000213.1.1
#evm.TU.WUUM01000213.1.2 removed; remove_reason=repeat_match;
WUUM01000213.1	EVM	gene	1010	3806	.	+	.	ID=evm.TU.WUUM01000213.1.2;Name=EVM%20prediction%20WUUM01000213.1.2
WUUM01000213.1	EVM	mRNA	1010	3806	.	+	.	ID=evm.model.WUUM01000213.1.2;Parent=evm.TU.WUUM01000213.1.2;Name=EVM%20prediction%20WUUM01000213.1.2
WUUM01000213.1	EVM	exon	1010	1313	.	+	.	ID=evm.model.WUUM01000213.1.2.exon1;Parent=evm.model.WUUM01000213.1.2
WUUM01000213.1	EVM	CDS	1010	1313	.	+	0	ID=cds.evm.model.WUUM01000213.1.2;Parent=evm.model.WUUM01000213.1.2
WUUM01000213.1	EVM	exon	1349	2558	.	+	.	ID=evm.model.WUUM01000213.1.2.exon2;Parent=evm.model.WUUM01000213.1.2
WUUM01000213.1	EVM	CDS	1349	2558	.	+	2	ID=cds.evm.model.WUUM01000213.1.2;Parent=evm.model.WUUM01000213.1.2
WUUM01000213.1	EVM	exon	3230	3806	.	+	.	ID=evm.model.WUUM01000213.1.2.exon3;Parent=evm.model.WUUM01000213.1.2
WUUM01000213.1	EVM	CDS	3230	3806	.	+	1	ID=cds.evm.model.WUUM01000213.1.2;Parent=evm.model.WUUM01000213.1.2
#evm.TU.WUUM01000213.1.4 removed; remove_reason=repeat_match;
WUUM01000213.1	EVM	gene	12044	14394	.	+	.	ID=evm.TU.WUUM01000213.1.4;Name=EVM%20prediction%20WUUM01000213.1.4
WUUM01000213.1	EVM	mRNA	12044	14394	.	+	.	ID=evm.model.WUUM01000213.1.4;Parent=evm.TU.WUUM01000213.1.4;Name=EVM%20prediction%20WUUM01000213.1.4
WUUM01000213.1	EVM	exon	12044	12105	.	+	.	ID=evm.model.WUUM01000213.1.4.exon1;Parent=evm.model.WUUM01000213.1.4
WUUM01000213.1	EVM	CDS	12044	12105	.	+	0	ID=cds.evm.model.WUUM01000213.1.4;Parent=evm.model.WUUM01000213.1.4
WUUM01000213.1	EVM	exon	12156	12800	.	+	.	ID=evm.model.WUUM01000213.1.4.exon2;Parent=evm.model.WUUM01000213.1.4
WUUM01000213.1	EVM	CDS	12156	12800	.	+	1	ID=cds.evm.model.WUUM01000213.1.4;Parent=evm.model.WUUM01000213.1.4
WUUM01000213.1	EVM	exon	12883	13129	.	+	.	ID=evm.model.WUUM01000213.1.4.exon3;Parent=evm.model.WUUM01000213.1.4
WUUM01000213.1	EVM	CDS	12883	13129	.	+	1	ID=cds.evm.model.WUUM01000213.1.4;Parent=evm.model.WUUM01000213.1.4
WUUM01000213.1	EVM	exon	13220	13495	.	+	.	ID=evm.model.WUUM01000213.1.4.exon4;Parent=evm.model.WUUM01000213.1.4
WUUM01000213.1	EVM	CDS	13220	13495	.	+	0	ID=cds.evm.model.WUUM01000213.1.4;Parent=evm.model.WUUM01000213.1.4
WUUM01000213.1	EVM	exon	13599	14023	.	+	.	ID=evm.model.WUUM01000213.1.4.exon5;Parent=evm.model.WUUM01000213.1.4
WUUM01000213.1	EVM	CDS	13599	14023	.	+	0	ID=cds.evm.model.WUUM01000213.1.4;Parent=evm.model.WUUM01000213.1.4
WUUM01000213.1	EVM	exon	14097	14394	.	+	.	ID=evm.model.WUUM01000213.1.4.exon6;Parent=evm.model.WUUM01000213.1.4
WUUM01000213.1	EVM	CDS	14097	14394	.	+	1	ID=cds.evm.model.WUUM01000213.1.4;Parent=evm.model.WUUM01000213.1.4
#evm.TU.WUUM01000213.1.5 removed; remove_reason=repeat_match;
WUUM01000213.1	EVM	gene	14481	16769	.	+	.	ID=evm.TU.WUUM01000213.1.5;Name=EVM%20prediction%20WUUM01000213.1.5
WUUM01000213.1	EVM	mRNA	14481	16769	.	+	.	ID=evm.model.WUUM01000213.1.5;Parent=evm.TU.WUUM01000213.1.5;Name=EVM%20prediction%20WUUM01000213.1.5
WUUM01000213.1	EVM	exon	14481	15567	.	+	.	ID=evm.model.WUUM01000213.1.5.exon1;Parent=evm.model.WUUM01000213.1.5
WUUM01000213.1	EVM	CDS	14481	15567	.	+	0	ID=cds.evm.model.WUUM01000213.1.5;Parent=evm.model.WUUM01000213.1.5
WUUM01000213.1	EVM	exon	16051	16769	.	+	.	ID=evm.model.WUUM01000213.1.5.exon2;Parent=evm.model.WUUM01000213.1.5
WUUM01000213.1	EVM	CDS	16051	16769	.	+	2	ID=cds.evm.model.WUUM01000213.1.5;Parent=evm.model.WUUM01000213.1.5
#evm.TU.WUUM01000278.1.3 removed; remove_reason=repeat_match;
WUUM01000278.1	EVM	gene	1182	3770	.	+	.	ID=evm.TU.WUUM01000278.1.3;Name=EVM%20prediction%20WUUM01000278.1.3
WUUM01000278.1	EVM	mRNA	1182	3770	.	+	.	ID=evm.model.WUUM01000278.1.3;Parent=evm.TU.WUUM01000278.1.3;Name=EVM%20prediction%20WUUM01000278.1.3
WUUM01000278.1	EVM	exon	1182	3770	.	+	.	ID=evm.model.WUUM01000278.1.3.exon1;Parent=evm.model.WUUM01000278.1.3
WUUM01000278.1	EVM	CDS	1182	3770	.	+	0	ID=cds.evm.model.WUUM01000278.1.3;Parent=evm.model.WUUM01000278.1.3
#evm.TU.WUUM01000278.1.4 removed; remove_reason=repeat_match;
WUUM01000278.1	EVM	gene	7585	9362	.	-	.	ID=evm.TU.WUUM01000278.1.4;Name=EVM%20prediction%20WUUM01000278.1.4
WUUM01000278.1	EVM	mRNA	7585	9362	.	-	.	ID=evm.model.WUUM01000278.1.4;Parent=evm.TU.WUUM01000278.1.4;Name=EVM%20prediction%20WUUM01000278.1.4
WUUM01000278.1	EVM	exon	8715	9362	.	-	.	ID=evm.model.WUUM01000278.1.4.exon1;Parent=evm.model.WUUM01000278.1.4
WUUM01000278.1	EVM	CDS	8715	9362	.	-	0	ID=cds.evm.model.WUUM01000278.1.4;Parent=evm.model.WUUM01000278.1.4
WUUM01000278.1	EVM	exon	7585	8277	.	-	.	ID=evm.model.WUUM01000278.1.4.exon2;Parent=evm.model.WUUM01000278.1.4
WUUM01000278.1	EVM	CDS	7585	8277	.	-	0	ID=cds.evm.model.WUUM01000278.1.4;Parent=evm.model.WUUM01000278.1.4
#evm.TU.WUUM01000037.1.1 removed; remove_reason=repeat_match;
WUUM01000037.1	EVM	gene	4932	6967	.	-	.	ID=evm.TU.WUUM01000037.1.1;Name=EVM%20prediction%20WUUM01000037.1.1
WUUM01000037.1	EVM	mRNA	4932	6967	.	-	.	ID=evm.model.WUUM01000037.1.1;Parent=evm.TU.WUUM01000037.1.1;Name=EVM%20prediction%20WUUM01000037.1.1
WUUM01000037.1	EVM	exon	5592	6967	.	-	.	ID=evm.model.WUUM01000037.1.1.exon1;Parent=evm.model.WUUM01000037.1.1
WUUM01000037.1	EVM	CDS	5592	6967	.	-	0	ID=cds.evm.model.WUUM01000037.1.1;Parent=evm.model.WUUM01000037.1.1
WUUM01000037.1	EVM	exon	4932	5538	.	-	.	ID=evm.model.WUUM01000037.1.1.exon2;Parent=evm.model.WUUM01000037.1.1
WUUM01000037.1	EVM	CDS	4932	5538	.	-	1	ID=cds.evm.model.WUUM01000037.1.1;Parent=evm.model.WUUM01000037.1.1
#evm.TU.WUUM01000037.1.23 removed; remove_reason=repeat_match;
WUUM01000037.1	EVM	gene	149875	150073	.	-	.	ID=evm.TU.WUUM01000037.1.23;Name=EVM%20prediction%20WUUM01000037.1.23
WUUM01000037.1	EVM	mRNA	149875	150073	.	-	.	ID=evm.model.WUUM01000037.1.23;Parent=evm.TU.WUUM01000037.1.23;Name=EVM%20prediction%20WUUM01000037.1.23
WUUM01000037.1	EVM	exon	149875	150073	.	-	.	ID=evm.model.WUUM01000037.1.23.exon1;Parent=evm.model.WUUM01000037.1.23
WUUM01000037.1	EVM	CDS	149875	150073	.	-	0	ID=cds.evm.model.WUUM01000037.1.23;Parent=evm.model.WUUM01000037.1.23
#evm.TU.WUUM01000037.1.25 removed; remove_reason=repeat_match;
WUUM01000037.1	EVM	gene	168394	168816	.	-	.	ID=evm.TU.WUUM01000037.1.25;Name=EVM%20prediction%20WUUM01000037.1.25
WUUM01000037.1	EVM	mRNA	168394	168816	.	-	.	ID=evm.model.WUUM01000037.1.25;Parent=evm.TU.WUUM01000037.1.25;Name=EVM%20prediction%20WUUM01000037.1.25
WUUM01000037.1	EVM	exon	168394	168816	.	-	.	ID=evm.model.WUUM01000037.1.25.exon1;Parent=evm.model.WUUM01000037.1.25
WUUM01000037.1	EVM	CDS	168394	168816	.	-	0	ID=cds.evm.model.WUUM01000037.1.25;Parent=evm.model.WUUM01000037.1.25
#evm.TU.WUUM01000037.1.29 removed; remove_reason=repeat_match;
WUUM01000037.1	EVM	gene	242425	242787	.	+	.	ID=evm.TU.WUUM01000037.1.29;Name=EVM%20prediction%20WUUM01000037.1.29
WUUM01000037.1	EVM	mRNA	242425	242787	.	+	.	ID=evm.model.WUUM01000037.1.29;Parent=evm.TU.WUUM01000037.1.29;Name=EVM%20prediction%20WUUM01000037.1.29
WUUM01000037.1	EVM	exon	242425	242787	.	+	.	ID=evm.model.WUUM01000037.1.29.exon1;Parent=evm.model.WUUM01000037.1.29
WUUM01000037.1	EVM	CDS	242425	242787	.	+	0	ID=cds.evm.model.WUUM01000037.1.29;Parent=evm.model.WUUM01000037.1.29
#evm.TU.WUUM01000037.1.32 removed; remove_reason=repeat_match;
WUUM01000037.1	EVM	gene	314186	315421	.	+	.	ID=evm.TU.WUUM01000037.1.32;Name=EVM%20prediction%20WUUM01000037.1.32
WUUM01000037.1	EVM	mRNA	314186	315421	.	+	.	ID=evm.model.WUUM01000037.1.32;Parent=evm.TU.WUUM01000037.1.32;Name=EVM%20prediction%20WUUM01000037.1.32
WUUM01000037.1	EVM	exon	314186	315421	.	+	.	ID=evm.model.WUUM01000037.1.32.exon1;Parent=evm.model.WUUM01000037.1.32
WUUM01000037.1	EVM	CDS	314186	315421	.	+	0	ID=cds.evm.model.WUUM01000037.1.32;Parent=evm.model.WUUM01000037.1.32
#evm.TU.WUUM01000037.1.33 removed; remove_reason=repeat_match;
WUUM01000037.1	EVM	gene	315551	316876	.	+	.	ID=evm.TU.WUUM01000037.1.33;Name=EVM%20prediction%20WUUM01000037.1.33
WUUM01000037.1	EVM	mRNA	315551	316876	.	+	.	ID=evm.model.WUUM01000037.1.33;Parent=evm.TU.WUUM01000037.1.33;Name=EVM%20prediction%20WUUM01000037.1.33
WUUM01000037.1	EVM	exon	315551	315851	.	+	.	ID=evm.model.WUUM01000037.1.33.exon1;Parent=evm.model.WUUM01000037.1.33
WUUM01000037.1	EVM	CDS	315551	315851	.	+	0	ID=cds.evm.model.WUUM01000037.1.33;Parent=evm.model.WUUM01000037.1.33
WUUM01000037.1	EVM	exon	316206	316876	.	+	.	ID=evm.model.WUUM01000037.1.33.exon2;Parent=evm.model.WUUM01000037.1.33
WUUM01000037.1	EVM	CDS	316206	316876	.	+	2	ID=cds.evm.model.WUUM01000037.1.33;Parent=evm.model.WUUM01000037.1.33
#evm.TU.WUUM01000037.1.34 removed; remove_reason=repeat_match;
WUUM01000037.1	EVM	gene	316878	323046	.	+	.	ID=evm.TU.WUUM01000037.1.34;Name=EVM%20prediction%20WUUM01000037.1.34
WUUM01000037.1	EVM	mRNA	316878	323046	.	+	.	ID=evm.model.WUUM01000037.1.34;Parent=evm.TU.WUUM01000037.1.34;Name=EVM%20prediction%20WUUM01000037.1.34
WUUM01000037.1	EVM	exon	316878	317882	.	+	.	ID=evm.model.WUUM01000037.1.34.exon1;Parent=evm.model.WUUM01000037.1.34
WUUM01000037.1	EVM	CDS	316878	317882	.	+	0	ID=cds.evm.model.WUUM01000037.1.34;Parent=evm.model.WUUM01000037.1.34
WUUM01000037.1	EVM	exon	317966	318615	.	+	.	ID=evm.model.WUUM01000037.1.34.exon2;Parent=evm.model.WUUM01000037.1.34
WUUM01000037.1	EVM	CDS	317966	318615	.	+	0	ID=cds.evm.model.WUUM01000037.1.34;Parent=evm.model.WUUM01000037.1.34
WUUM01000037.1	EVM	exon	318749	319025	.	+	.	ID=evm.model.WUUM01000037.1.34.exon3;Parent=evm.model.WUUM01000037.1.34
WUUM01000037.1	EVM	CDS	318749	319025	.	+	1	ID=cds.evm.model.WUUM01000037.1.34;Parent=evm.model.WUUM01000037.1.34
WUUM01000037.1	EVM	exon	322810	323046	.	+	.	ID=evm.model.WUUM01000037.1.34.exon4;Parent=evm.model.WUUM01000037.1.34
WUUM01000037.1	EVM	CDS	322810	323046	.	+	0	ID=cds.evm.model.WUUM01000037.1.34;Parent=evm.model.WUUM01000037.1.34
#evm.TU.WUUM01000037.1.37 removed; remove_reason=repeat_match;
WUUM01000037.1	EVM	gene	360216	362581	.	+	.	ID=evm.TU.WUUM01000037.1.37;Name=EVM%20prediction%20WUUM01000037.1.37
WUUM01000037.1	EVM	mRNA	360216	362581	.	+	.	ID=evm.model.WUUM01000037.1.37;Parent=evm.TU.WUUM01000037.1.37;Name=EVM%20prediction%20WUUM01000037.1.37
WUUM01000037.1	EVM	exon	360216	360484	.	+	.	ID=evm.model.WUUM01000037.1.37.exon1;Parent=evm.model.WUUM01000037.1.37
WUUM01000037.1	EVM	CDS	360216	360484	.	+	0	ID=cds.evm.model.WUUM01000037.1.37;Parent=evm.model.WUUM01000037.1.37
WUUM01000037.1	EVM	exon	360606	361355	.	+	.	ID=evm.model.WUUM01000037.1.37.exon2;Parent=evm.model.WUUM01000037.1.37
WUUM01000037.1	EVM	CDS	360606	361355	.	+	1	ID=cds.evm.model.WUUM01000037.1.37;Parent=evm.model.WUUM01000037.1.37
WUUM01000037.1	EVM	exon	361500	362027	.	+	.	ID=evm.model.WUUM01000037.1.37.exon3;Parent=evm.model.WUUM01000037.1.37
WUUM01000037.1	EVM	CDS	361500	362027	.	+	1	ID=cds.evm.model.WUUM01000037.1.37;Parent=evm.model.WUUM01000037.1.37
WUUM01000037.1	EVM	exon	362125	362581	.	+	.	ID=evm.model.WUUM01000037.1.37.exon4;Parent=evm.model.WUUM01000037.1.37
WUUM01000037.1	EVM	CDS	362125	362581	.	+	1	ID=cds.evm.model.WUUM01000037.1.37;Parent=evm.model.WUUM01000037.1.37
#evm.TU.WUUM01000037.1.45 removed; remove_reason=repeat_match;
WUUM01000037.1	EVM	gene	430528	432147	.	+	.	ID=evm.TU.WUUM01000037.1.45;Name=EVM%20prediction%20WUUM01000037.1.45
WUUM01000037.1	EVM	mRNA	430528	432147	.	+	.	ID=evm.model.WUUM01000037.1.45;Parent=evm.TU.WUUM01000037.1.45;Name=EVM%20prediction%20WUUM01000037.1.45
WUUM01000037.1	EVM	exon	430528	432147	.	+	.	ID=evm.model.WUUM01000037.1.45.exon1;Parent=evm.model.WUUM01000037.1.45
WUUM01000037.1	EVM	CDS	430528	432147	.	+	0	ID=cds.evm.model.WUUM01000037.1.45;Parent=evm.model.WUUM01000037.1.45
#evm.TU.WUUM01000037.1.59 removed; remove_reason=repeat_match;
WUUM01000037.1	EVM	gene	599294	603598	.	-	.	ID=evm.TU.WUUM01000037.1.59;Name=EVM%20prediction%20WUUM01000037.1.59
WUUM01000037.1	EVM	mRNA	599294	603598	.	-	.	ID=evm.model.WUUM01000037.1.59;Parent=evm.TU.WUUM01000037.1.59;Name=EVM%20prediction%20WUUM01000037.1.59
WUUM01000037.1	EVM	exon	599294	603598	.	-	.	ID=evm.model.WUUM01000037.1.59.exon1;Parent=evm.model.WUUM01000037.1.59
WUUM01000037.1	EVM	CDS	599294	603598	.	-	0	ID=cds.evm.model.WUUM01000037.1.59;Parent=evm.model.WUUM01000037.1.59
#evm.TU.WUUM01000037.1.61 removed; remove_reason=repeat_match;
WUUM01000037.1	EVM	gene	605212	610321	.	+	.	ID=evm.TU.WUUM01000037.1.61;Name=EVM%20prediction%20WUUM01000037.1.61
WUUM01000037.1	EVM	mRNA	605212	610321	.	+	.	ID=evm.model.WUUM01000037.1.61;Parent=evm.TU.WUUM01000037.1.61;Name=EVM%20prediction%20WUUM01000037.1.61
WUUM01000037.1	EVM	exon	605212	609319	.	+	.	ID=evm.model.WUUM01000037.1.61.exon1;Parent=evm.model.WUUM01000037.1.61
WUUM01000037.1	EVM	CDS	605212	609319	.	+	0	ID=cds.evm.model.WUUM01000037.1.61;Parent=evm.model.WUUM01000037.1.61
WUUM01000037.1	EVM	exon	609420	610321	.	+	.	ID=evm.model.WUUM01000037.1.61.exon2;Parent=evm.model.WUUM01000037.1.61
WUUM01000037.1	EVM	CDS	609420	610321	.	+	2	ID=cds.evm.model.WUUM01000037.1.61;Parent=evm.model.WUUM01000037.1.61
#evm.TU.WUUM01000037.1.62 removed; remove_reason=repeat_match;
WUUM01000037.1	EVM	gene	638742	639803	.	-	.	ID=evm.TU.WUUM01000037.1.62;Name=EVM%20prediction%20WUUM01000037.1.62
WUUM01000037.1	EVM	mRNA	638742	639803	.	-	.	ID=evm.model.WUUM01000037.1.62;Parent=evm.TU.WUUM01000037.1.62;Name=EVM%20prediction%20WUUM01000037.1.62
WUUM01000037.1	EVM	exon	638742	639803	.	-	.	ID=evm.model.WUUM01000037.1.62.exon1;Parent=evm.model.WUUM01000037.1.62
WUUM01000037.1	EVM	CDS	638742	639803	.	-	0	ID=cds.evm.model.WUUM01000037.1.62;Parent=evm.model.WUUM01000037.1.62
#evm.TU.WUUM01000037.1.63 removed; remove_reason=repeat_match;
WUUM01000037.1	EVM	gene	647738	650377	.	+	.	ID=evm.TU.WUUM01000037.1.63;Name=EVM%20prediction%20WUUM01000037.1.63
WUUM01000037.1	EVM	mRNA	647738	650377	.	+	.	ID=evm.model.WUUM01000037.1.63;Parent=evm.TU.WUUM01000037.1.63;Name=EVM%20prediction%20WUUM01000037.1.63
WUUM01000037.1	EVM	exon	647738	648075	.	+	.	ID=evm.model.WUUM01000037.1.63.exon1;Parent=evm.model.WUUM01000037.1.63
WUUM01000037.1	EVM	CDS	647738	648075	.	+	0	ID=cds.evm.model.WUUM01000037.1.63;Parent=evm.model.WUUM01000037.1.63
WUUM01000037.1	EVM	exon	648142	648442	.	+	.	ID=evm.model.WUUM01000037.1.63.exon2;Parent=evm.model.WUUM01000037.1.63
WUUM01000037.1	EVM	CDS	648142	648442	.	+	1	ID=cds.evm.model.WUUM01000037.1.63;Parent=evm.model.WUUM01000037.1.63
WUUM01000037.1	EVM	exon	648476	649155	.	+	.	ID=evm.model.WUUM01000037.1.63.exon3;Parent=evm.model.WUUM01000037.1.63
WUUM01000037.1	EVM	CDS	648476	649155	.	+	0	ID=cds.evm.model.WUUM01000037.1.63;Parent=evm.model.WUUM01000037.1.63
WUUM01000037.1	EVM	exon	649182	649954	.	+	.	ID=evm.model.WUUM01000037.1.63.exon4;Parent=evm.model.WUUM01000037.1.63
WUUM01000037.1	EVM	CDS	649182	649954	.	+	1	ID=cds.evm.model.WUUM01000037.1.63;Parent=evm.model.WUUM01000037.1.63
WUUM01000037.1	EVM	exon	649983	650377	.	+	.	ID=evm.model.WUUM01000037.1.63.exon5;Parent=evm.model.WUUM01000037.1.63
WUUM01000037.1	EVM	CDS	649983	650377	.	+	2	ID=cds.evm.model.WUUM01000037.1.63;Parent=evm.model.WUUM01000037.1.63
#evm.TU.WUUM01000037.1.64 removed; remove_reason=repeat_match;
WUUM01000037.1	EVM	gene	664416	667835	.	-	.	ID=evm.TU.WUUM01000037.1.64;Name=EVM%20prediction%20WUUM01000037.1.64
WUUM01000037.1	EVM	mRNA	664416	667835	.	-	.	ID=evm.model.WUUM01000037.1.64;Parent=evm.TU.WUUM01000037.1.64;Name=EVM%20prediction%20WUUM01000037.1.64
WUUM01000037.1	EVM	exon	665258	667835	.	-	.	ID=evm.model.WUUM01000037.1.64.exon1;Parent=evm.model.WUUM01000037.1.64
WUUM01000037.1	EVM	CDS	665258	667835	.	-	0	ID=cds.evm.model.WUUM01000037.1.64;Parent=evm.model.WUUM01000037.1.64
WUUM01000037.1	EVM	exon	664935	665043	.	-	.	ID=evm.model.WUUM01000037.1.64.exon2;Parent=evm.model.WUUM01000037.1.64
WUUM01000037.1	EVM	CDS	664935	665043	.	-	2	ID=cds.evm.model.WUUM01000037.1.64;Parent=evm.model.WUUM01000037.1.64
WUUM01000037.1	EVM	exon	664416	664920	.	-	.	ID=evm.model.WUUM01000037.1.64.exon3;Parent=evm.model.WUUM01000037.1.64
WUUM01000037.1	EVM	CDS	664416	664920	.	-	1	ID=cds.evm.model.WUUM01000037.1.64;Parent=evm.model.WUUM01000037.1.64
#evm.TU.WUUM01000037.1.67 removed; remove_reason=repeat_match;
WUUM01000037.1	EVM	gene	675593	676423	.	+	.	ID=evm.TU.WUUM01000037.1.67;Name=EVM%20prediction%20WUUM01000037.1.67
WUUM01000037.1	EVM	mRNA	675593	676423	.	+	.	ID=evm.model.WUUM01000037.1.67;Parent=evm.TU.WUUM01000037.1.67;Name=EVM%20prediction%20WUUM01000037.1.67
WUUM01000037.1	EVM	exon	675593	675940	.	+	.	ID=evm.model.WUUM01000037.1.67.exon1;Parent=evm.model.WUUM01000037.1.67
WUUM01000037.1	EVM	CDS	675593	675940	.	+	0	ID=cds.evm.model.WUUM01000037.1.67;Parent=evm.model.WUUM01000037.1.67
WUUM01000037.1	EVM	exon	676295	676423	.	+	.	ID=evm.model.WUUM01000037.1.67.exon2;Parent=evm.model.WUUM01000037.1.67
WUUM01000037.1	EVM	CDS	676295	676423	.	+	0	ID=cds.evm.model.WUUM01000037.1.67;Parent=evm.model.WUUM01000037.1.67
#evm.TU.WUUM01000037.1.69 removed; remove_reason=repeat_match;
WUUM01000037.1	EVM	gene	710411	713328	.	-	.	ID=evm.TU.WUUM01000037.1.69;Name=EVM%20prediction%20WUUM01000037.1.69
WUUM01000037.1	EVM	mRNA	710411	713328	.	-	.	ID=evm.model.WUUM01000037.1.69;Parent=evm.TU.WUUM01000037.1.69;Name=EVM%20prediction%20WUUM01000037.1.69
WUUM01000037.1	EVM	exon	713104	713328	.	-	.	ID=evm.model.WUUM01000037.1.69.exon1;Parent=evm.model.WUUM01000037.1.69
WUUM01000037.1	EVM	CDS	713104	713328	.	-	0	ID=cds.evm.model.WUUM01000037.1.69;Parent=evm.model.WUUM01000037.1.69
WUUM01000037.1	EVM	exon	711904	711981	.	-	.	ID=evm.model.WUUM01000037.1.69.exon2;Parent=evm.model.WUUM01000037.1.69
WUUM01000037.1	EVM	CDS	711904	711981	.	-	0	ID=cds.evm.model.WUUM01000037.1.69;Parent=evm.model.WUUM01000037.1.69
WUUM01000037.1	EVM	exon	710411	710635	.	-	.	ID=evm.model.WUUM01000037.1.69.exon3;Parent=evm.model.WUUM01000037.1.69
WUUM01000037.1	EVM	CDS	710411	710635	.	-	0	ID=cds.evm.model.WUUM01000037.1.69;Parent=evm.model.WUUM01000037.1.69
#evm.TU.WUUM01000037.1.70 removed; remove_reason=repeat_match;
WUUM01000037.1	EVM	gene	726126	730705	.	+	.	ID=evm.TU.WUUM01000037.1.70;Name=EVM%20prediction%20WUUM01000037.1.70
WUUM01000037.1	EVM	mRNA	726126	730705	.	+	.	ID=evm.model.WUUM01000037.1.70;Parent=evm.TU.WUUM01000037.1.70;Name=EVM%20prediction%20WUUM01000037.1.70
WUUM01000037.1	EVM	exon	726126	727789	.	+	.	ID=evm.model.WUUM01000037.1.70.exon1;Parent=evm.model.WUUM01000037.1.70
WUUM01000037.1	EVM	CDS	726126	727789	.	+	0	ID=cds.evm.model.WUUM01000037.1.70;Parent=evm.model.WUUM01000037.1.70
WUUM01000037.1	EVM	exon	727815	728141	.	+	.	ID=evm.model.WUUM01000037.1.70.exon2;Parent=evm.model.WUUM01000037.1.70
WUUM01000037.1	EVM	CDS	727815	728141	.	+	1	ID=cds.evm.model.WUUM01000037.1.70;Parent=evm.model.WUUM01000037.1.70
WUUM01000037.1	EVM	exon	728189	729382	.	+	.	ID=evm.model.WUUM01000037.1.70.exon3;Parent=evm.model.WUUM01000037.1.70
WUUM01000037.1	EVM	CDS	728189	729382	.	+	1	ID=cds.evm.model.WUUM01000037.1.70;Parent=evm.model.WUUM01000037.1.70
WUUM01000037.1	EVM	exon	729786	730296	.	+	.	ID=evm.model.WUUM01000037.1.70.exon4;Parent=evm.model.WUUM01000037.1.70
WUUM01000037.1	EVM	CDS	729786	730296	.	+	1	ID=cds.evm.model.WUUM01000037.1.70;Parent=evm.model.WUUM01000037.1.70
WUUM01000037.1	EVM	exon	730382	730705	.	+	.	ID=evm.model.WUUM01000037.1.70.exon5;Parent=evm.model.WUUM01000037.1.70
WUUM01000037.1	EVM	CDS	730382	730705	.	+	0	ID=cds.evm.model.WUUM01000037.1.70;Parent=evm.model.WUUM01000037.1.70
#evm.TU.WUUM01000037.1.73 removed; remove_reason=repeat_match;
WUUM01000037.1	EVM	gene	741135	742523	.	-	.	ID=evm.TU.WUUM01000037.1.73;Name=EVM%20prediction%20WUUM01000037.1.73
WUUM01000037.1	EVM	mRNA	741135	742523	.	-	.	ID=evm.model.WUUM01000037.1.73;Parent=evm.TU.WUUM01000037.1.73;Name=EVM%20prediction%20WUUM01000037.1.73
WUUM01000037.1	EVM	exon	741135	742523	.	-	.	ID=evm.model.WUUM01000037.1.73.exon1;Parent=evm.model.WUUM01000037.1.73
WUUM01000037.1	EVM	CDS	741135	742523	.	-	0	ID=cds.evm.model.WUUM01000037.1.73;Parent=evm.model.WUUM01000037.1.73
#evm.TU.WUUM01000037.1.74 removed; remove_reason=repeat_match;
WUUM01000037.1	EVM	gene	743137	745371	.	-	.	ID=evm.TU.WUUM01000037.1.74;Name=EVM%20prediction%20WUUM01000037.1.74
WUUM01000037.1	EVM	mRNA	743137	745371	.	-	.	ID=evm.model.WUUM01000037.1.74;Parent=evm.TU.WUUM01000037.1.74;Name=EVM%20prediction%20WUUM01000037.1.74
WUUM01000037.1	EVM	exon	744755	745371	.	-	.	ID=evm.model.WUUM01000037.1.74.exon1;Parent=evm.model.WUUM01000037.1.74
WUUM01000037.1	EVM	CDS	744755	745371	.	-	2	ID=cds.evm.model.WUUM01000037.1.74;Parent=evm.model.WUUM01000037.1.74
WUUM01000037.1	EVM	exon	743137	744693	.	-	.	ID=evm.model.WUUM01000037.1.74.exon2;Parent=evm.model.WUUM01000037.1.74
WUUM01000037.1	EVM	CDS	743137	744693	.	-	0	ID=cds.evm.model.WUUM01000037.1.74;Parent=evm.model.WUUM01000037.1.74
#evm.TU.WUUM01000037.1.75 removed; remove_reason=repeat_match;
WUUM01000037.1	EVM	gene	812040	812396	.	-	.	ID=evm.TU.WUUM01000037.1.75;Name=EVM%20prediction%20WUUM01000037.1.75
WUUM01000037.1	EVM	mRNA	812040	812396	.	-	.	ID=evm.model.WUUM01000037.1.75;Parent=evm.TU.WUUM01000037.1.75;Name=EVM%20prediction%20WUUM01000037.1.75
WUUM01000037.1	EVM	exon	812040	812396	.	-	.	ID=evm.model.WUUM01000037.1.75.exon1;Parent=evm.model.WUUM01000037.1.75
WUUM01000037.1	EVM	CDS	812040	812396	.	-	0	ID=cds.evm.model.WUUM01000037.1.75;Parent=evm.model.WUUM01000037.1.75
#evm.TU.WUUM01000037.1.76 removed; remove_reason=repeat_match;
WUUM01000037.1	EVM	gene	849770	850117	.	+	.	ID=evm.TU.WUUM01000037.1.76;Name=EVM%20prediction%20WUUM01000037.1.76
WUUM01000037.1	EVM	mRNA	849770	850117	.	+	.	ID=evm.model.WUUM01000037.1.76;Parent=evm.TU.WUUM01000037.1.76;Name=EVM%20prediction%20WUUM01000037.1.76
WUUM01000037.1	EVM	exon	849770	850117	.	+	.	ID=evm.model.WUUM01000037.1.76.exon1;Parent=evm.model.WUUM01000037.1.76
WUUM01000037.1	EVM	CDS	849770	850117	.	+	0	ID=cds.evm.model.WUUM01000037.1.76;Parent=evm.model.WUUM01000037.1.76
#evm.TU.WUUM01000037.1.77 removed; remove_reason=repeat_match;
WUUM01000037.1	EVM	gene	850265	850798	.	+	.	ID=evm.TU.WUUM01000037.1.77;Name=EVM%20prediction%20WUUM01000037.1.77
WUUM01000037.1	EVM	mRNA	850265	850798	.	+	.	ID=evm.model.WUUM01000037.1.77;Parent=evm.TU.WUUM01000037.1.77;Name=EVM%20prediction%20WUUM01000037.1.77
WUUM01000037.1	EVM	exon	850265	850330	.	+	.	ID=evm.model.WUUM01000037.1.77.exon1;Parent=evm.model.WUUM01000037.1.77
WUUM01000037.1	EVM	CDS	850265	850330	.	+	0	ID=cds.evm.model.WUUM01000037.1.77;Parent=evm.model.WUUM01000037.1.77
WUUM01000037.1	EVM	exon	850349	850798	.	+	.	ID=evm.model.WUUM01000037.1.77.exon2;Parent=evm.model.WUUM01000037.1.77
WUUM01000037.1	EVM	CDS	850349	850798	.	+	0	ID=cds.evm.model.WUUM01000037.1.77;Parent=evm.model.WUUM01000037.1.77
#evm.TU.WUUM01000037.1.80 removed; remove_reason=repeat_match;
WUUM01000037.1	EVM	gene	929329	932331	.	-	.	ID=evm.TU.WUUM01000037.1.80;Name=EVM%20prediction%20WUUM01000037.1.80
WUUM01000037.1	EVM	mRNA	929329	932331	.	-	.	ID=evm.model.WUUM01000037.1.80;Parent=evm.TU.WUUM01000037.1.80;Name=EVM%20prediction%20WUUM01000037.1.80
WUUM01000037.1	EVM	exon	929329	932331	.	-	.	ID=evm.model.WUUM01000037.1.80.exon1;Parent=evm.model.WUUM01000037.1.80
WUUM01000037.1	EVM	CDS	929329	932331	.	-	0	ID=cds.evm.model.WUUM01000037.1.80;Parent=evm.model.WUUM01000037.1.80
#evm.TU.WUUM01000037.1.81 removed; remove_reason=repeat_match;
WUUM01000037.1	EVM	gene	932445	933350	.	-	.	ID=evm.TU.WUUM01000037.1.81;Name=EVM%20prediction%20WUUM01000037.1.81
WUUM01000037.1	EVM	mRNA	932445	933350	.	-	.	ID=evm.model.WUUM01000037.1.81;Parent=evm.TU.WUUM01000037.1.81;Name=EVM%20prediction%20WUUM01000037.1.81
WUUM01000037.1	EVM	exon	932445	933350	.	-	.	ID=evm.model.WUUM01000037.1.81.exon1;Parent=evm.model.WUUM01000037.1.81
WUUM01000037.1	EVM	CDS	932445	933350	.	-	0	ID=cds.evm.model.WUUM01000037.1.81;Parent=evm.model.WUUM01000037.1.81
#evm.TU.WUUM01000037.1.82 removed; remove_reason=repeat_match;
WUUM01000037.1	EVM	gene	938913	939300	.	+	.	ID=evm.TU.WUUM01000037.1.82;Name=EVM%20prediction%20WUUM01000037.1.82
WUUM01000037.1	EVM	mRNA	938913	939300	.	+	.	ID=evm.model.WUUM01000037.1.82;Parent=evm.TU.WUUM01000037.1.82;Name=EVM%20prediction%20WUUM01000037.1.82
WUUM01000037.1	EVM	exon	938913	938957	.	+	.	ID=evm.model.WUUM01000037.1.82.exon1;Parent=evm.model.WUUM01000037.1.82
WUUM01000037.1	EVM	CDS	938913	938957	.	+	0	ID=cds.evm.model.WUUM01000037.1.82;Parent=evm.model.WUUM01000037.1.82
WUUM01000037.1	EVM	exon	939046	939300	.	+	.	ID=evm.model.WUUM01000037.1.82.exon2;Parent=evm.model.WUUM01000037.1.82
WUUM01000037.1	EVM	CDS	939046	939300	.	+	0	ID=cds.evm.model.WUUM01000037.1.82;Parent=evm.model.WUUM01000037.1.82
#evm.TU.WUUM01000037.1.83 removed; remove_reason=repeat_match;
WUUM01000037.1	EVM	gene	941891	942313	.	+	.	ID=evm.TU.WUUM01000037.1.83;Name=EVM%20prediction%20WUUM01000037.1.83
WUUM01000037.1	EVM	mRNA	941891	942313	.	+	.	ID=evm.model.WUUM01000037.1.83;Parent=evm.TU.WUUM01000037.1.83;Name=EVM%20prediction%20WUUM01000037.1.83
WUUM01000037.1	EVM	exon	941891	942313	.	+	.	ID=evm.model.WUUM01000037.1.83.exon1;Parent=evm.model.WUUM01000037.1.83
WUUM01000037.1	EVM	CDS	941891	942313	.	+	0	ID=cds.evm.model.WUUM01000037.1.83;Parent=evm.model.WUUM01000037.1.83
#evm.TU.WUUM01000037.1.84 removed; remove_reason=repeat_match;
WUUM01000037.1	EVM	gene	950640	952562	.	-	.	ID=evm.TU.WUUM01000037.1.84;Name=EVM%20prediction%20WUUM01000037.1.84
WUUM01000037.1	EVM	mRNA	950640	952562	.	-	.	ID=evm.model.WUUM01000037.1.84;Parent=evm.TU.WUUM01000037.1.84;Name=EVM%20prediction%20WUUM01000037.1.84
WUUM01000037.1	EVM	exon	950640	952562	.	-	.	ID=evm.model.WUUM01000037.1.84.exon1;Parent=evm.model.WUUM01000037.1.84
WUUM01000037.1	EVM	CDS	950640	952562	.	-	0	ID=cds.evm.model.WUUM01000037.1.84;Parent=evm.model.WUUM01000037.1.84
#evm.TU.WUUM01000037.1.86 removed; remove_reason=repeat_match;
WUUM01000037.1	EVM	gene	964127	967321	.	-	.	ID=evm.TU.WUUM01000037.1.86;Name=EVM%20prediction%20WUUM01000037.1.86
WUUM01000037.1	EVM	mRNA	964127	967321	.	-	.	ID=evm.model.WUUM01000037.1.86;Parent=evm.TU.WUUM01000037.1.86;Name=EVM%20prediction%20WUUM01000037.1.86
WUUM01000037.1	EVM	exon	965573	967321	.	-	.	ID=evm.model.WUUM01000037.1.86.exon1;Parent=evm.model.WUUM01000037.1.86
WUUM01000037.1	EVM	CDS	965573	967321	.	-	0	ID=cds.evm.model.WUUM01000037.1.86;Parent=evm.model.WUUM01000037.1.86
WUUM01000037.1	EVM	exon	964127	964288	.	-	.	ID=evm.model.WUUM01000037.1.86.exon2;Parent=evm.model.WUUM01000037.1.86
WUUM01000037.1	EVM	CDS	964127	964288	.	-	0	ID=cds.evm.model.WUUM01000037.1.86;Parent=evm.model.WUUM01000037.1.86
#evm.TU.WUUM01000037.1.87 removed; remove_reason=repeat_match;
WUUM01000037.1	EVM	gene	967385	967978	.	-	.	ID=evm.TU.WUUM01000037.1.87;Name=EVM%20prediction%20WUUM01000037.1.87
WUUM01000037.1	EVM	mRNA	967385	967978	.	-	.	ID=evm.model.WUUM01000037.1.87;Parent=evm.TU.WUUM01000037.1.87;Name=EVM%20prediction%20WUUM01000037.1.87
WUUM01000037.1	EVM	exon	967385	967978	.	-	.	ID=evm.model.WUUM01000037.1.87.exon1;Parent=evm.model.WUUM01000037.1.87
WUUM01000037.1	EVM	CDS	967385	967978	.	-	0	ID=cds.evm.model.WUUM01000037.1.87;Parent=evm.model.WUUM01000037.1.87
#evm.TU.WUUM01000037.1.88 removed; remove_reason=repeat_match;
WUUM01000037.1	EVM	gene	968510	969817	.	-	.	ID=evm.TU.WUUM01000037.1.88;Name=EVM%20prediction%20WUUM01000037.1.88
WUUM01000037.1	EVM	mRNA	968510	969817	.	-	.	ID=evm.model.WUUM01000037.1.88;Parent=evm.TU.WUUM01000037.1.88;Name=EVM%20prediction%20WUUM01000037.1.88
WUUM01000037.1	EVM	exon	968510	969817	.	-	.	ID=evm.model.WUUM01000037.1.88.exon1;Parent=evm.model.WUUM01000037.1.88
WUUM01000037.1	EVM	CDS	968510	969817	.	-	0	ID=cds.evm.model.WUUM01000037.1.88;Parent=evm.model.WUUM01000037.1.88
#evm.TU.WUUM01000037.1.89 removed; remove_reason=repeat_match;
WUUM01000037.1	EVM	gene	995874	997493	.	-	.	ID=evm.TU.WUUM01000037.1.89;Name=EVM%20prediction%20WUUM01000037.1.89
WUUM01000037.1	EVM	mRNA	995874	997493	.	-	.	ID=evm.model.WUUM01000037.1.89;Parent=evm.TU.WUUM01000037.1.89;Name=EVM%20prediction%20WUUM01000037.1.89
WUUM01000037.1	EVM	exon	995874	997493	.	-	.	ID=evm.model.WUUM01000037.1.89.exon1;Parent=evm.model.WUUM01000037.1.89
WUUM01000037.1	EVM	CDS	995874	997493	.	-	0	ID=cds.evm.model.WUUM01000037.1.89;Parent=evm.model.WUUM01000037.1.89
#evm.TU.WUUM01000037.1.91 removed; remove_reason=repeat_match;
WUUM01000037.1	EVM	gene	1029566	1030144	.	+	.	ID=evm.TU.WUUM01000037.1.91;Name=EVM%20prediction%20WUUM01000037.1.91
WUUM01000037.1	EVM	mRNA	1029566	1030144	.	+	.	ID=evm.model.WUUM01000037.1.91;Parent=evm.TU.WUUM01000037.1.91;Name=EVM%20prediction%20WUUM01000037.1.91
WUUM01000037.1	EVM	exon	1029566	1030144	.	+	.	ID=evm.model.WUUM01000037.1.91.exon1;Parent=evm.model.WUUM01000037.1.91
WUUM01000037.1	EVM	CDS	1029566	1030144	.	+	0	ID=cds.evm.model.WUUM01000037.1.91;Parent=evm.model.WUUM01000037.1.91
#evm.TU.WUUM01000037.1.92 removed; remove_reason=repeat_match;
WUUM01000037.1	EVM	gene	1032703	1040935	.	+	.	ID=evm.TU.WUUM01000037.1.92;Name=EVM%20prediction%20WUUM01000037.1.92
WUUM01000037.1	EVM	mRNA	1032703	1040935	.	+	.	ID=evm.model.WUUM01000037.1.92;Parent=evm.TU.WUUM01000037.1.92;Name=EVM%20prediction%20WUUM01000037.1.92
WUUM01000037.1	EVM	exon	1032703	1032760	.	+	.	ID=evm.model.WUUM01000037.1.92.exon1;Parent=evm.model.WUUM01000037.1.92
WUUM01000037.1	EVM	CDS	1032703	1032760	.	+	0	ID=cds.evm.model.WUUM01000037.1.92;Parent=evm.model.WUUM01000037.1.92
WUUM01000037.1	EVM	exon	1035431	1035535	.	+	.	ID=evm.model.WUUM01000037.1.92.exon2;Parent=evm.model.WUUM01000037.1.92
WUUM01000037.1	EVM	CDS	1035431	1035535	.	+	2	ID=cds.evm.model.WUUM01000037.1.92;Parent=evm.model.WUUM01000037.1.92
WUUM01000037.1	EVM	exon	1036495	1036599	.	+	.	ID=evm.model.WUUM01000037.1.92.exon3;Parent=evm.model.WUUM01000037.1.92
WUUM01000037.1	EVM	CDS	1036495	1036599	.	+	2	ID=cds.evm.model.WUUM01000037.1.92;Parent=evm.model.WUUM01000037.1.92
WUUM01000037.1	EVM	exon	1037298	1037402	.	+	.	ID=evm.model.WUUM01000037.1.92.exon4;Parent=evm.model.WUUM01000037.1.92
WUUM01000037.1	EVM	CDS	1037298	1037402	.	+	2	ID=cds.evm.model.WUUM01000037.1.92;Parent=evm.model.WUUM01000037.1.92
WUUM01000037.1	EVM	exon	1040021	1040401	.	+	.	ID=evm.model.WUUM01000037.1.92.exon5;Parent=evm.model.WUUM01000037.1.92
WUUM01000037.1	EVM	CDS	1040021	1040401	.	+	2	ID=cds.evm.model.WUUM01000037.1.92;Parent=evm.model.WUUM01000037.1.92
WUUM01000037.1	EVM	exon	1040505	1040935	.	+	.	ID=evm.model.WUUM01000037.1.92.exon6;Parent=evm.model.WUUM01000037.1.92
WUUM01000037.1	EVM	CDS	1040505	1040935	.	+	2	ID=cds.evm.model.WUUM01000037.1.92;Parent=evm.model.WUUM01000037.1.92
#evm.TU.WUUM01000037.1.94 removed; remove_reason=repeat_match;
WUUM01000037.1	EVM	gene	1049988	1050803	.	+	.	ID=evm.TU.WUUM01000037.1.94;Name=EVM%20prediction%20WUUM01000037.1.94
WUUM01000037.1	EVM	mRNA	1049988	1050803	.	+	.	ID=evm.model.WUUM01000037.1.94;Parent=evm.TU.WUUM01000037.1.94;Name=EVM%20prediction%20WUUM01000037.1.94
WUUM01000037.1	EVM	exon	1049988	1050803	.	+	.	ID=evm.model.WUUM01000037.1.94.exon1;Parent=evm.model.WUUM01000037.1.94
WUUM01000037.1	EVM	CDS	1049988	1050803	.	+	0	ID=cds.evm.model.WUUM01000037.1.94;Parent=evm.model.WUUM01000037.1.94
#evm.TU.WUUM01000037.1.95 removed; remove_reason=repeat_match;
WUUM01000037.1	EVM	gene	1051168	1052068	.	+	.	ID=evm.TU.WUUM01000037.1.95;Name=EVM%20prediction%20WUUM01000037.1.95
WUUM01000037.1	EVM	mRNA	1051168	1052068	.	+	.	ID=evm.model.WUUM01000037.1.95;Parent=evm.TU.WUUM01000037.1.95;Name=EVM%20prediction%20WUUM01000037.1.95
WUUM01000037.1	EVM	exon	1051168	1051177	.	+	.	ID=evm.model.WUUM01000037.1.95.exon1;Parent=evm.model.WUUM01000037.1.95
WUUM01000037.1	EVM	CDS	1051168	1051177	.	+	0	ID=cds.evm.model.WUUM01000037.1.95;Parent=evm.model.WUUM01000037.1.95
WUUM01000037.1	EVM	exon	1051215	1052068	.	+	.	ID=evm.model.WUUM01000037.1.95.exon2;Parent=evm.model.WUUM01000037.1.95
WUUM01000037.1	EVM	CDS	1051215	1052068	.	+	2	ID=cds.evm.model.WUUM01000037.1.95;Parent=evm.model.WUUM01000037.1.95
#evm.TU.WUUM01000037.1.102 removed; remove_reason=repeat_match;
WUUM01000037.1	EVM	gene	1128475	1129503	.	+	.	ID=evm.TU.WUUM01000037.1.102;Name=EVM%20prediction%20WUUM01000037.1.102
WUUM01000037.1	EVM	mRNA	1128475	1129503	.	+	.	ID=evm.model.WUUM01000037.1.102;Parent=evm.TU.WUUM01000037.1.102;Name=EVM%20prediction%20WUUM01000037.1.102
WUUM01000037.1	EVM	exon	1128475	1129086	.	+	.	ID=evm.model.WUUM01000037.1.102.exon1;Parent=evm.model.WUUM01000037.1.102
WUUM01000037.1	EVM	CDS	1128475	1129086	.	+	0	ID=cds.evm.model.WUUM01000037.1.102;Parent=evm.model.WUUM01000037.1.102
WUUM01000037.1	EVM	exon	1129210	1129503	.	+	.	ID=evm.model.WUUM01000037.1.102.exon2;Parent=evm.model.WUUM01000037.1.102
WUUM01000037.1	EVM	CDS	1129210	1129503	.	+	0	ID=cds.evm.model.WUUM01000037.1.102;Parent=evm.model.WUUM01000037.1.102
#evm.TU.WUUM01000037.1.103 removed; remove_reason=repeat_match;
WUUM01000037.1	EVM	gene	1131928	1134598	.	-	.	ID=evm.TU.WUUM01000037.1.103;Name=EVM%20prediction%20WUUM01000037.1.103
WUUM01000037.1	EVM	mRNA	1131928	1134598	.	-	.	ID=evm.model.WUUM01000037.1.103;Parent=evm.TU.WUUM01000037.1.103;Name=EVM%20prediction%20WUUM01000037.1.103
WUUM01000037.1	EVM	exon	1133917	1134598	.	-	.	ID=evm.model.WUUM01000037.1.103.exon1;Parent=evm.model.WUUM01000037.1.103
WUUM01000037.1	EVM	CDS	1133917	1134598	.	-	0	ID=cds.evm.model.WUUM01000037.1.103;Parent=evm.model.WUUM01000037.1.103
WUUM01000037.1	EVM	exon	1131928	1133783	.	-	.	ID=evm.model.WUUM01000037.1.103.exon2;Parent=evm.model.WUUM01000037.1.103
WUUM01000037.1	EVM	CDS	1131928	1133783	.	-	2	ID=cds.evm.model.WUUM01000037.1.103;Parent=evm.model.WUUM01000037.1.103
#evm.TU.WUUM01000037.1.104 removed; remove_reason=repeat_match;
WUUM01000037.1	EVM	gene	1134717	1136186	.	-	.	ID=evm.TU.WUUM01000037.1.104;Name=EVM%20prediction%20WUUM01000037.1.104
WUUM01000037.1	EVM	mRNA	1134717	1136186	.	-	.	ID=evm.model.WUUM01000037.1.104;Parent=evm.TU.WUUM01000037.1.104;Name=EVM%20prediction%20WUUM01000037.1.104
WUUM01000037.1	EVM	exon	1134717	1136186	.	-	.	ID=evm.model.WUUM01000037.1.104.exon1;Parent=evm.model.WUUM01000037.1.104
WUUM01000037.1	EVM	CDS	1134717	1136186	.	-	0	ID=cds.evm.model.WUUM01000037.1.104;Parent=evm.model.WUUM01000037.1.104
#evm.TU.WUUM01000037.1.124 removed; remove_reason=repeat_match;
WUUM01000037.1	EVM	gene	1439136	1440644	.	+	.	ID=evm.TU.WUUM01000037.1.124;Name=EVM%20prediction%20WUUM01000037.1.124
WUUM01000037.1	EVM	mRNA	1439136	1440644	.	+	.	ID=evm.model.WUUM01000037.1.124;Parent=evm.TU.WUUM01000037.1.124;Name=EVM%20prediction%20WUUM01000037.1.124
WUUM01000037.1	EVM	exon	1439136	1440644	.	+	.	ID=evm.model.WUUM01000037.1.124.exon1;Parent=evm.model.WUUM01000037.1.124
WUUM01000037.1	EVM	CDS	1439136	1440644	.	+	0	ID=cds.evm.model.WUUM01000037.1.124;Parent=evm.model.WUUM01000037.1.124
#evm.TU.WUUM01000037.1.133 removed; remove_reason=repeat_match;
WUUM01000037.1	EVM	gene	1490712	1492283	.	+	.	ID=evm.TU.WUUM01000037.1.133;Name=EVM%20prediction%20WUUM01000037.1.133
WUUM01000037.1	EVM	mRNA	1490712	1492283	.	+	.	ID=evm.model.WUUM01000037.1.133;Parent=evm.TU.WUUM01000037.1.133;Name=EVM%20prediction%20WUUM01000037.1.133
WUUM01000037.1	EVM	exon	1490712	1492283	.	+	.	ID=evm.model.WUUM01000037.1.133.exon1;Parent=evm.model.WUUM01000037.1.133
WUUM01000037.1	EVM	CDS	1490712	1492283	.	+	0	ID=cds.evm.model.WUUM01000037.1.133;Parent=evm.model.WUUM01000037.1.133
#evm.TU.WUUM01000037.1.136 removed; remove_reason=repeat_overlap;
WUUM01000037.1	EVM	gene	1523262	1524147	.	+	.	ID=evm.TU.WUUM01000037.1.136;Name=EVM%20prediction%20WUUM01000037.1.136
WUUM01000037.1	EVM	mRNA	1523262	1524147	.	+	.	ID=evm.model.WUUM01000037.1.136;Parent=evm.TU.WUUM01000037.1.136;Name=EVM%20prediction%20WUUM01000037.1.136
WUUM01000037.1	EVM	exon	1523262	1523724	.	+	.	ID=evm.model.WUUM01000037.1.136.exon1;Parent=evm.model.WUUM01000037.1.136
WUUM01000037.1	EVM	CDS	1523262	1523724	.	+	0	ID=cds.evm.model.WUUM01000037.1.136;Parent=evm.model.WUUM01000037.1.136
WUUM01000037.1	EVM	exon	1523843	1524147	.	+	.	ID=evm.model.WUUM01000037.1.136.exon2;Parent=evm.model.WUUM01000037.1.136
WUUM01000037.1	EVM	CDS	1523843	1524147	.	+	2	ID=cds.evm.model.WUUM01000037.1.136;Parent=evm.model.WUUM01000037.1.136
#evm.TU.WUUM01000037.1.139 removed; remove_reason=repeat_match;
WUUM01000037.1	EVM	gene	1545842	1564465	.	+	.	ID=evm.TU.WUUM01000037.1.139;Name=EVM%20prediction%20WUUM01000037.1.139
WUUM01000037.1	EVM	mRNA	1545842	1564465	.	+	.	ID=evm.model.WUUM01000037.1.139;Parent=evm.TU.WUUM01000037.1.139;Name=EVM%20prediction%20WUUM01000037.1.139
WUUM01000037.1	EVM	exon	1545842	1545850	.	+	.	ID=evm.model.WUUM01000037.1.139.exon1;Parent=evm.model.WUUM01000037.1.139
WUUM01000037.1	EVM	CDS	1545842	1545850	.	+	0	ID=cds.evm.model.WUUM01000037.1.139;Parent=evm.model.WUUM01000037.1.139
WUUM01000037.1	EVM	exon	1547209	1547379	.	+	.	ID=evm.model.WUUM01000037.1.139.exon2;Parent=evm.model.WUUM01000037.1.139
WUUM01000037.1	EVM	CDS	1547209	1547379	.	+	0	ID=cds.evm.model.WUUM01000037.1.139;Parent=evm.model.WUUM01000037.1.139
WUUM01000037.1	EVM	exon	1547562	1547728	.	+	.	ID=evm.model.WUUM01000037.1.139.exon3;Parent=evm.model.WUUM01000037.1.139
WUUM01000037.1	EVM	CDS	1547562	1547728	.	+	0	ID=cds.evm.model.WUUM01000037.1.139;Parent=evm.model.WUUM01000037.1.139
WUUM01000037.1	EVM	exon	1548332	1548545	.	+	.	ID=evm.model.WUUM01000037.1.139.exon4;Parent=evm.model.WUUM01000037.1.139
WUUM01000037.1	EVM	CDS	1548332	1548545	.	+	1	ID=cds.evm.model.WUUM01000037.1.139;Parent=evm.model.WUUM01000037.1.139
WUUM01000037.1	EVM	exon	1549822	1550052	.	+	.	ID=evm.model.WUUM01000037.1.139.exon5;Parent=evm.model.WUUM01000037.1.139
WUUM01000037.1	EVM	CDS	1549822	1550052	.	+	0	ID=cds.evm.model.WUUM01000037.1.139;Parent=evm.model.WUUM01000037.1.139
WUUM01000037.1	EVM	exon	1550129	1550413	.	+	.	ID=evm.model.WUUM01000037.1.139.exon6;Parent=evm.model.WUUM01000037.1.139
WUUM01000037.1	EVM	CDS	1550129	1550413	.	+	0	ID=cds.evm.model.WUUM01000037.1.139;Parent=evm.model.WUUM01000037.1.139
WUUM01000037.1	EVM	exon	1550486	1550641	.	+	.	ID=evm.model.WUUM01000037.1.139.exon7;Parent=evm.model.WUUM01000037.1.139
WUUM01000037.1	EVM	CDS	1550486	1550641	.	+	0	ID=cds.evm.model.WUUM01000037.1.139;Parent=evm.model.WUUM01000037.1.139
WUUM01000037.1	EVM	exon	1550721	1550860	.	+	.	ID=evm.model.WUUM01000037.1.139.exon8;Parent=evm.model.WUUM01000037.1.139
WUUM01000037.1	EVM	CDS	1550721	1550860	.	+	0	ID=cds.evm.model.WUUM01000037.1.139;Parent=evm.model.WUUM01000037.1.139
WUUM01000037.1	EVM	exon	1550944	1551095	.	+	.	ID=evm.model.WUUM01000037.1.139.exon9;Parent=evm.model.WUUM01000037.1.139
WUUM01000037.1	EVM	CDS	1550944	1551095	.	+	1	ID=cds.evm.model.WUUM01000037.1.139;Parent=evm.model.WUUM01000037.1.139
WUUM01000037.1	EVM	exon	1551199	1551531	.	+	.	ID=evm.model.WUUM01000037.1.139.exon10;Parent=evm.model.WUUM01000037.1.139
WUUM01000037.1	EVM	CDS	1551199	1551531	.	+	2	ID=cds.evm.model.WUUM01000037.1.139;Parent=evm.model.WUUM01000037.1.139
WUUM01000037.1	EVM	exon	1551608	1551952	.	+	.	ID=evm.model.WUUM01000037.1.139.exon11;Parent=evm.model.WUUM01000037.1.139
WUUM01000037.1	EVM	CDS	1551608	1551952	.	+	2	ID=cds.evm.model.WUUM01000037.1.139;Parent=evm.model.WUUM01000037.1.139
WUUM01000037.1	EVM	exon	1561202	1561449	.	+	.	ID=evm.model.WUUM01000037.1.139.exon12;Parent=evm.model.WUUM01000037.1.139
WUUM01000037.1	EVM	CDS	1561202	1561449	.	+	2	ID=cds.evm.model.WUUM01000037.1.139;Parent=evm.model.WUUM01000037.1.139
WUUM01000037.1	EVM	exon	1561513	1561828	.	+	.	ID=evm.model.WUUM01000037.1.139.exon13;Parent=evm.model.WUUM01000037.1.139
WUUM01000037.1	EVM	CDS	1561513	1561828	.	+	0	ID=cds.evm.model.WUUM01000037.1.139;Parent=evm.model.WUUM01000037.1.139
WUUM01000037.1	EVM	exon	1563061	1563821	.	+	.	ID=evm.model.WUUM01000037.1.139.exon14;Parent=evm.model.WUUM01000037.1.139
WUUM01000037.1	EVM	CDS	1563061	1563821	.	+	2	ID=cds.evm.model.WUUM01000037.1.139;Parent=evm.model.WUUM01000037.1.139
WUUM01000037.1	EVM	exon	1563906	1564053	.	+	.	ID=evm.model.WUUM01000037.1.139.exon15;Parent=evm.model.WUUM01000037.1.139
WUUM01000037.1	EVM	CDS	1563906	1564053	.	+	0	ID=cds.evm.model.WUUM01000037.1.139;Parent=evm.model.WUUM01000037.1.139
WUUM01000037.1	EVM	exon	1564266	1564465	.	+	.	ID=evm.model.WUUM01000037.1.139.exon16;Parent=evm.model.WUUM01000037.1.139
WUUM01000037.1	EVM	CDS	1564266	1564465	.	+	2	ID=cds.evm.model.WUUM01000037.1.139;Parent=evm.model.WUUM01000037.1.139
#evm.TU.WUUM01000037.1.141 removed; remove_reason=repeat_match;
WUUM01000037.1	EVM	gene	1567307	1569376	.	-	.	ID=evm.TU.WUUM01000037.1.141;Name=EVM%20prediction%20WUUM01000037.1.141
WUUM01000037.1	EVM	mRNA	1567307	1569376	.	-	.	ID=evm.model.WUUM01000037.1.141;Parent=evm.TU.WUUM01000037.1.141;Name=EVM%20prediction%20WUUM01000037.1.141
WUUM01000037.1	EVM	exon	1567307	1569376	.	-	.	ID=evm.model.WUUM01000037.1.141.exon1;Parent=evm.model.WUUM01000037.1.141
WUUM01000037.1	EVM	CDS	1567307	1569376	.	-	0	ID=cds.evm.model.WUUM01000037.1.141;Parent=evm.model.WUUM01000037.1.141
#evm.TU.WUUM01000037.1.142 removed; remove_reason=repeat_match;
WUUM01000037.1	EVM	gene	1569390	1574697	.	-	.	ID=evm.TU.WUUM01000037.1.142;Name=EVM%20prediction%20WUUM01000037.1.142
WUUM01000037.1	EVM	mRNA	1569390	1574697	.	-	.	ID=evm.model.WUUM01000037.1.142;Parent=evm.TU.WUUM01000037.1.142;Name=EVM%20prediction%20WUUM01000037.1.142
WUUM01000037.1	EVM	exon	1574549	1574697	.	-	.	ID=evm.model.WUUM01000037.1.142.exon1;Parent=evm.model.WUUM01000037.1.142
WUUM01000037.1	EVM	CDS	1574549	1574697	.	-	0	ID=cds.evm.model.WUUM01000037.1.142;Parent=evm.model.WUUM01000037.1.142
WUUM01000037.1	EVM	exon	1572692	1572928	.	-	.	ID=evm.model.WUUM01000037.1.142.exon2;Parent=evm.model.WUUM01000037.1.142
WUUM01000037.1	EVM	CDS	1572692	1572928	.	-	1	ID=cds.evm.model.WUUM01000037.1.142;Parent=evm.model.WUUM01000037.1.142
WUUM01000037.1	EVM	exon	1571260	1571581	.	-	.	ID=evm.model.WUUM01000037.1.142.exon3;Parent=evm.model.WUUM01000037.1.142
WUUM01000037.1	EVM	CDS	1571260	1571581	.	-	1	ID=cds.evm.model.WUUM01000037.1.142;Parent=evm.model.WUUM01000037.1.142
WUUM01000037.1	EVM	exon	1569390	1571006	.	-	.	ID=evm.model.WUUM01000037.1.142.exon4;Parent=evm.model.WUUM01000037.1.142
WUUM01000037.1	EVM	CDS	1569390	1571006	.	-	0	ID=cds.evm.model.WUUM01000037.1.142;Parent=evm.model.WUUM01000037.1.142
#evm.TU.WUUM01000037.1.143 removed; remove_reason=repeat_match;
WUUM01000037.1	EVM	gene	1576156	1577496	.	-	.	ID=evm.TU.WUUM01000037.1.143;Name=EVM%20prediction%20WUUM01000037.1.143
WUUM01000037.1	EVM	mRNA	1576156	1577496	.	-	.	ID=evm.model.WUUM01000037.1.143;Parent=evm.TU.WUUM01000037.1.143;Name=EVM%20prediction%20WUUM01000037.1.143
WUUM01000037.1	EVM	exon	1576156	1577496	.	-	.	ID=evm.model.WUUM01000037.1.143.exon1;Parent=evm.model.WUUM01000037.1.143
WUUM01000037.1	EVM	CDS	1576156	1577496	.	-	0	ID=cds.evm.model.WUUM01000037.1.143;Parent=evm.model.WUUM01000037.1.143
#evm.TU.WUUM01000037.1.144 removed; remove_reason=repeat_match;
WUUM01000037.1	EVM	gene	1581023	1586600	.	-	.	ID=evm.TU.WUUM01000037.1.144;Name=EVM%20prediction%20WUUM01000037.1.144
WUUM01000037.1	EVM	mRNA	1581023	1586600	.	-	.	ID=evm.model.WUUM01000037.1.144;Parent=evm.TU.WUUM01000037.1.144;Name=EVM%20prediction%20WUUM01000037.1.144
WUUM01000037.1	EVM	exon	1585652	1586600	.	-	.	ID=evm.model.WUUM01000037.1.144.exon1;Parent=evm.model.WUUM01000037.1.144
WUUM01000037.1	EVM	CDS	1585652	1586600	.	-	0	ID=cds.evm.model.WUUM01000037.1.144;Parent=evm.model.WUUM01000037.1.144
WUUM01000037.1	EVM	exon	1583523	1585553	.	-	.	ID=evm.model.WUUM01000037.1.144.exon2;Parent=evm.model.WUUM01000037.1.144
WUUM01000037.1	EVM	CDS	1583523	1585553	.	-	2	ID=cds.evm.model.WUUM01000037.1.144;Parent=evm.model.WUUM01000037.1.144
WUUM01000037.1	EVM	exon	1581023	1583493	.	-	.	ID=evm.model.WUUM01000037.1.144.exon3;Parent=evm.model.WUUM01000037.1.144
WUUM01000037.1	EVM	CDS	1581023	1583493	.	-	2	ID=cds.evm.model.WUUM01000037.1.144;Parent=evm.model.WUUM01000037.1.144
#evm.TU.WUUM01000037.1.160 removed; remove_reason=repeat_match;
WUUM01000037.1	EVM	gene	1744317	1745345	.	-	.	ID=evm.TU.WUUM01000037.1.160;Name=EVM%20prediction%20WUUM01000037.1.160
WUUM01000037.1	EVM	mRNA	1744317	1745345	.	-	.	ID=evm.model.WUUM01000037.1.160;Parent=evm.TU.WUUM01000037.1.160;Name=EVM%20prediction%20WUUM01000037.1.160
WUUM01000037.1	EVM	exon	1744317	1745345	.	-	.	ID=evm.model.WUUM01000037.1.160.exon1;Parent=evm.model.WUUM01000037.1.160
WUUM01000037.1	EVM	CDS	1744317	1745345	.	-	0	ID=cds.evm.model.WUUM01000037.1.160;Parent=evm.model.WUUM01000037.1.160
#evm.TU.WUUM01000207.1.1 removed; remove_reason=repeat_match;
WUUM01000207.1	EVM	gene	132	1619	.	+	.	ID=evm.TU.WUUM01000207.1.1;Name=EVM%20prediction%20WUUM01000207.1.1
WUUM01000207.1	EVM	mRNA	132	1619	.	+	.	ID=evm.model.WUUM01000207.1.1;Parent=evm.TU.WUUM01000207.1.1;Name=EVM%20prediction%20WUUM01000207.1.1
WUUM01000207.1	EVM	exon	132	1619	.	+	.	ID=evm.model.WUUM01000207.1.1.exon1;Parent=evm.model.WUUM01000207.1.1
WUUM01000207.1	EVM	CDS	132	1619	.	+	0	ID=cds.evm.model.WUUM01000207.1.1;Parent=evm.model.WUUM01000207.1.1
#evm.TU.WUUM01000207.1.4 removed; remove_reason=repeat_match;
WUUM01000207.1	EVM	gene	18749	20710	.	+	.	ID=evm.TU.WUUM01000207.1.4;Name=EVM%20prediction%20WUUM01000207.1.4
WUUM01000207.1	EVM	mRNA	18749	20710	.	+	.	ID=evm.model.WUUM01000207.1.4;Parent=evm.TU.WUUM01000207.1.4;Name=EVM%20prediction%20WUUM01000207.1.4
WUUM01000207.1	EVM	exon	18749	20124	.	+	.	ID=evm.model.WUUM01000207.1.4.exon1;Parent=evm.model.WUUM01000207.1.4
WUUM01000207.1	EVM	CDS	18749	20124	.	+	0	ID=cds.evm.model.WUUM01000207.1.4;Parent=evm.model.WUUM01000207.1.4
WUUM01000207.1	EVM	exon	20178	20710	.	+	.	ID=evm.model.WUUM01000207.1.4.exon2;Parent=evm.model.WUUM01000207.1.4
WUUM01000207.1	EVM	CDS	20178	20710	.	+	1	ID=cds.evm.model.WUUM01000207.1.4;Parent=evm.model.WUUM01000207.1.4
#evm.TU.WUUM01000243.1.1 removed; remove_reason=repeat_match;
WUUM01000243.1	EVM	gene	5018	5677	.	+	.	ID=evm.TU.WUUM01000243.1.1;Name=EVM%20prediction%20WUUM01000243.1.1
WUUM01000243.1	EVM	mRNA	5018	5677	.	+	.	ID=evm.model.WUUM01000243.1.1;Parent=evm.TU.WUUM01000243.1.1;Name=EVM%20prediction%20WUUM01000243.1.1
WUUM01000243.1	EVM	exon	5018	5677	.	+	.	ID=evm.model.WUUM01000243.1.1.exon1;Parent=evm.model.WUUM01000243.1.1
WUUM01000243.1	EVM	CDS	5018	5677	.	+	0	ID=cds.evm.model.WUUM01000243.1.1;Parent=evm.model.WUUM01000243.1.1
#evm.TU.WUUM01000243.1.2 removed; remove_reason=repeat_match;
WUUM01000243.1	EVM	gene	12107	13327	.	+	.	ID=evm.TU.WUUM01000243.1.2;Name=EVM%20prediction%20WUUM01000243.1.2
WUUM01000243.1	EVM	mRNA	12107	13327	.	+	.	ID=evm.model.WUUM01000243.1.2;Parent=evm.TU.WUUM01000243.1.2;Name=EVM%20prediction%20WUUM01000243.1.2
WUUM01000243.1	EVM	exon	12107	13327	.	+	.	ID=evm.model.WUUM01000243.1.2.exon1;Parent=evm.model.WUUM01000243.1.2
WUUM01000243.1	EVM	CDS	12107	13327	.	+	0	ID=cds.evm.model.WUUM01000243.1.2;Parent=evm.model.WUUM01000243.1.2
#evm.TU.WUUM01000243.1.4 removed; remove_reason=repeat_match;
WUUM01000243.1	EVM	gene	15428	17033	.	+	.	ID=evm.TU.WUUM01000243.1.4;Name=EVM%20prediction%20WUUM01000243.1.4
WUUM01000243.1	EVM	mRNA	15428	17033	.	+	.	ID=evm.model.WUUM01000243.1.4;Parent=evm.TU.WUUM01000243.1.4;Name=EVM%20prediction%20WUUM01000243.1.4
WUUM01000243.1	EVM	exon	15428	16412	.	+	.	ID=evm.model.WUUM01000243.1.4.exon1;Parent=evm.model.WUUM01000243.1.4
WUUM01000243.1	EVM	CDS	15428	16412	.	+	0	ID=cds.evm.model.WUUM01000243.1.4;Parent=evm.model.WUUM01000243.1.4
WUUM01000243.1	EVM	exon	16618	17033	.	+	.	ID=evm.model.WUUM01000243.1.4.exon2;Parent=evm.model.WUUM01000243.1.4
WUUM01000243.1	EVM	CDS	16618	17033	.	+	2	ID=cds.evm.model.WUUM01000243.1.4;Parent=evm.model.WUUM01000243.1.4
#evm.TU.WUUM01000105.1.1 removed; remove_reason=repeat_match;
WUUM01000105.1	EVM	gene	101	772	.	-	.	ID=evm.TU.WUUM01000105.1.1;Name=EVM%20prediction%20WUUM01000105.1.1
WUUM01000105.1	EVM	mRNA	101	772	.	-	.	ID=evm.model.WUUM01000105.1.1;Parent=evm.TU.WUUM01000105.1.1;Name=EVM%20prediction%20WUUM01000105.1.1
WUUM01000105.1	EVM	exon	101	772	.	-	.	ID=evm.model.WUUM01000105.1.1.exon1;Parent=evm.model.WUUM01000105.1.1
WUUM01000105.1	EVM	CDS	101	772	.	-	0	ID=cds.evm.model.WUUM01000105.1.1;Parent=evm.model.WUUM01000105.1.1
#evm.TU.WUUM01000105.1.2 removed; remove_reason=repeat_match;
WUUM01000105.1	EVM	gene	782	3190	.	-	.	ID=evm.TU.WUUM01000105.1.2;Name=EVM%20prediction%20WUUM01000105.1.2
WUUM01000105.1	EVM	mRNA	782	3190	.	-	.	ID=evm.model.WUUM01000105.1.2;Parent=evm.TU.WUUM01000105.1.2;Name=EVM%20prediction%20WUUM01000105.1.2
WUUM01000105.1	EVM	exon	1135	3190	.	-	.	ID=evm.model.WUUM01000105.1.2.exon1;Parent=evm.model.WUUM01000105.1.2
WUUM01000105.1	EVM	CDS	1135	3190	.	-	0	ID=cds.evm.model.WUUM01000105.1.2;Parent=evm.model.WUUM01000105.1.2
WUUM01000105.1	EVM	exon	782	1080	.	-	.	ID=evm.model.WUUM01000105.1.2.exon2;Parent=evm.model.WUUM01000105.1.2
WUUM01000105.1	EVM	CDS	782	1080	.	-	2	ID=cds.evm.model.WUUM01000105.1.2;Parent=evm.model.WUUM01000105.1.2
#evm.TU.WUUM01000105.1.3 removed; remove_reason=repeat_match;
WUUM01000105.1	EVM	gene	3511	6656	.	-	.	ID=evm.TU.WUUM01000105.1.3;Name=EVM%20prediction%20WUUM01000105.1.3
WUUM01000105.1	EVM	mRNA	3511	6656	.	-	.	ID=evm.model.WUUM01000105.1.3;Parent=evm.TU.WUUM01000105.1.3;Name=EVM%20prediction%20WUUM01000105.1.3
WUUM01000105.1	EVM	exon	5515	6656	.	-	.	ID=evm.model.WUUM01000105.1.3.exon1;Parent=evm.model.WUUM01000105.1.3
WUUM01000105.1	EVM	CDS	5515	6656	.	-	0	ID=cds.evm.model.WUUM01000105.1.3;Parent=evm.model.WUUM01000105.1.3
WUUM01000105.1	EVM	exon	3511	5491	.	-	.	ID=evm.model.WUUM01000105.1.3.exon2;Parent=evm.model.WUUM01000105.1.3
WUUM01000105.1	EVM	CDS	3511	5491	.	-	1	ID=cds.evm.model.WUUM01000105.1.3;Parent=evm.model.WUUM01000105.1.3
#evm.TU.WUUM01000105.1.4 removed; remove_reason=repeat_match;
WUUM01000105.1	EVM	gene	7163	10165	.	-	.	ID=evm.TU.WUUM01000105.1.4;Name=EVM%20prediction%20WUUM01000105.1.4
WUUM01000105.1	EVM	mRNA	7163	10165	.	-	.	ID=evm.model.WUUM01000105.1.4;Parent=evm.TU.WUUM01000105.1.4;Name=EVM%20prediction%20WUUM01000105.1.4
WUUM01000105.1	EVM	exon	9677	10165	.	-	.	ID=evm.model.WUUM01000105.1.4.exon1;Parent=evm.model.WUUM01000105.1.4
WUUM01000105.1	EVM	CDS	9677	10165	.	-	0	ID=cds.evm.model.WUUM01000105.1.4;Parent=evm.model.WUUM01000105.1.4
WUUM01000105.1	EVM	exon	7163	9349	.	-	.	ID=evm.model.WUUM01000105.1.4.exon2;Parent=evm.model.WUUM01000105.1.4
WUUM01000105.1	EVM	CDS	7163	9349	.	-	0	ID=cds.evm.model.WUUM01000105.1.4;Parent=evm.model.WUUM01000105.1.4
#evm.TU.WUUM01000105.1.5 removed; remove_reason=repeat_match;
WUUM01000105.1	EVM	gene	10310	11317	.	-	.	ID=evm.TU.WUUM01000105.1.5;Name=EVM%20prediction%20WUUM01000105.1.5
WUUM01000105.1	EVM	mRNA	10310	11317	.	-	.	ID=evm.model.WUUM01000105.1.5;Parent=evm.TU.WUUM01000105.1.5;Name=EVM%20prediction%20WUUM01000105.1.5
WUUM01000105.1	EVM	exon	10310	11317	.	-	.	ID=evm.model.WUUM01000105.1.5.exon1;Parent=evm.model.WUUM01000105.1.5
WUUM01000105.1	EVM	CDS	10310	11317	.	-	0	ID=cds.evm.model.WUUM01000105.1.5;Parent=evm.model.WUUM01000105.1.5
#evm.TU.WUUM01000105.1.6 removed; remove_reason=repeat_match;
WUUM01000105.1	EVM	gene	11693	15225	.	-	.	ID=evm.TU.WUUM01000105.1.6;Name=EVM%20prediction%20WUUM01000105.1.6
WUUM01000105.1	EVM	mRNA	11693	15225	.	-	.	ID=evm.model.WUUM01000105.1.6;Parent=evm.TU.WUUM01000105.1.6;Name=EVM%20prediction%20WUUM01000105.1.6
WUUM01000105.1	EVM	exon	12102	15225	.	-	.	ID=evm.model.WUUM01000105.1.6.exon1;Parent=evm.model.WUUM01000105.1.6
WUUM01000105.1	EVM	CDS	12102	15225	.	-	0	ID=cds.evm.model.WUUM01000105.1.6;Parent=evm.model.WUUM01000105.1.6
WUUM01000105.1	EVM	exon	11693	12048	.	-	.	ID=evm.model.WUUM01000105.1.6.exon2;Parent=evm.model.WUUM01000105.1.6
WUUM01000105.1	EVM	CDS	11693	12048	.	-	2	ID=cds.evm.model.WUUM01000105.1.6;Parent=evm.model.WUUM01000105.1.6
#evm.TU.WUUM01000105.1.7 removed; remove_reason=repeat_match;
WUUM01000105.1	EVM	gene	16574	18205	.	-	.	ID=evm.TU.WUUM01000105.1.7;Name=EVM%20prediction%20WUUM01000105.1.7
WUUM01000105.1	EVM	mRNA	16574	18205	.	-	.	ID=evm.model.WUUM01000105.1.7;Parent=evm.TU.WUUM01000105.1.7;Name=EVM%20prediction%20WUUM01000105.1.7
WUUM01000105.1	EVM	exon	17028	18205	.	-	.	ID=evm.model.WUUM01000105.1.7.exon1;Parent=evm.model.WUUM01000105.1.7
WUUM01000105.1	EVM	CDS	17028	18205	.	-	0	ID=cds.evm.model.WUUM01000105.1.7;Parent=evm.model.WUUM01000105.1.7
WUUM01000105.1	EVM	exon	16574	16751	.	-	.	ID=evm.model.WUUM01000105.1.7.exon2;Parent=evm.model.WUUM01000105.1.7
WUUM01000105.1	EVM	CDS	16574	16751	.	-	1	ID=cds.evm.model.WUUM01000105.1.7;Parent=evm.model.WUUM01000105.1.7
#evm.TU.WUUM01000105.1.8 removed; remove_reason=repeat_match;
WUUM01000105.1	EVM	gene	18263	22906	.	-	.	ID=evm.TU.WUUM01000105.1.8;Name=EVM%20prediction%20WUUM01000105.1.8
WUUM01000105.1	EVM	mRNA	18263	22906	.	-	.	ID=evm.model.WUUM01000105.1.8;Parent=evm.TU.WUUM01000105.1.8;Name=EVM%20prediction%20WUUM01000105.1.8
WUUM01000105.1	EVM	exon	18786	22906	.	-	.	ID=evm.model.WUUM01000105.1.8.exon1;Parent=evm.model.WUUM01000105.1.8
WUUM01000105.1	EVM	CDS	18786	22906	.	-	0	ID=cds.evm.model.WUUM01000105.1.8;Parent=evm.model.WUUM01000105.1.8
WUUM01000105.1	EVM	exon	18404	18562	.	-	.	ID=evm.model.WUUM01000105.1.8.exon2;Parent=evm.model.WUUM01000105.1.8
WUUM01000105.1	EVM	CDS	18404	18562	.	-	1	ID=cds.evm.model.WUUM01000105.1.8;Parent=evm.model.WUUM01000105.1.8
WUUM01000105.1	EVM	exon	18263	18338	.	-	.	ID=evm.model.WUUM01000105.1.8.exon3;Parent=evm.model.WUUM01000105.1.8
WUUM01000105.1	EVM	CDS	18263	18338	.	-	1	ID=cds.evm.model.WUUM01000105.1.8;Parent=evm.model.WUUM01000105.1.8
#evm.TU.WUUM01000105.1.9 removed; remove_reason=repeat_match;
WUUM01000105.1	EVM	gene	23006	23605	.	-	.	ID=evm.TU.WUUM01000105.1.9;Name=EVM%20prediction%20WUUM01000105.1.9
WUUM01000105.1	EVM	mRNA	23006	23605	.	-	.	ID=evm.model.WUUM01000105.1.9;Parent=evm.TU.WUUM01000105.1.9;Name=EVM%20prediction%20WUUM01000105.1.9
WUUM01000105.1	EVM	exon	23344	23605	.	-	.	ID=evm.model.WUUM01000105.1.9.exon1;Parent=evm.model.WUUM01000105.1.9
WUUM01000105.1	EVM	CDS	23344	23605	.	-	0	ID=cds.evm.model.WUUM01000105.1.9;Parent=evm.model.WUUM01000105.1.9
WUUM01000105.1	EVM	exon	23006	23322	.	-	.	ID=evm.model.WUUM01000105.1.9.exon2;Parent=evm.model.WUUM01000105.1.9
WUUM01000105.1	EVM	CDS	23006	23322	.	-	2	ID=cds.evm.model.WUUM01000105.1.9;Parent=evm.model.WUUM01000105.1.9
#evm.TU.WUUM01000105.1.10 removed; remove_reason=repeat_match;
WUUM01000105.1	EVM	gene	26040	27185	.	-	.	ID=evm.TU.WUUM01000105.1.10;Name=EVM%20prediction%20WUUM01000105.1.10
WUUM01000105.1	EVM	mRNA	26040	27185	.	-	.	ID=evm.model.WUUM01000105.1.10;Parent=evm.TU.WUUM01000105.1.10;Name=EVM%20prediction%20WUUM01000105.1.10
WUUM01000105.1	EVM	exon	27065	27185	.	-	.	ID=evm.model.WUUM01000105.1.10.exon1;Parent=evm.model.WUUM01000105.1.10
WUUM01000105.1	EVM	CDS	27065	27185	.	-	0	ID=cds.evm.model.WUUM01000105.1.10;Parent=evm.model.WUUM01000105.1.10
WUUM01000105.1	EVM	exon	26321	26731	.	-	.	ID=evm.model.WUUM01000105.1.10.exon2;Parent=evm.model.WUUM01000105.1.10
WUUM01000105.1	EVM	CDS	26321	26731	.	-	2	ID=cds.evm.model.WUUM01000105.1.10;Parent=evm.model.WUUM01000105.1.10
WUUM01000105.1	EVM	exon	26040	26158	.	-	.	ID=evm.model.WUUM01000105.1.10.exon3;Parent=evm.model.WUUM01000105.1.10
WUUM01000105.1	EVM	CDS	26040	26158	.	-	2	ID=cds.evm.model.WUUM01000105.1.10;Parent=evm.model.WUUM01000105.1.10
#evm.TU.WUUM01000105.1.11 removed; remove_reason=repeat_match;
WUUM01000105.1	EVM	gene	28508	30774	.	-	.	ID=evm.TU.WUUM01000105.1.11;Name=EVM%20prediction%20WUUM01000105.1.11
WUUM01000105.1	EVM	mRNA	28508	30774	.	-	.	ID=evm.model.WUUM01000105.1.11;Parent=evm.TU.WUUM01000105.1.11;Name=EVM%20prediction%20WUUM01000105.1.11
WUUM01000105.1	EVM	exon	29648	30774	.	-	.	ID=evm.model.WUUM01000105.1.11.exon1;Parent=evm.model.WUUM01000105.1.11
WUUM01000105.1	EVM	CDS	29648	30774	.	-	0	ID=cds.evm.model.WUUM01000105.1.11;Parent=evm.model.WUUM01000105.1.11
WUUM01000105.1	EVM	exon	28896	29383	.	-	.	ID=evm.model.WUUM01000105.1.11.exon2;Parent=evm.model.WUUM01000105.1.11
WUUM01000105.1	EVM	CDS	28896	29383	.	-	1	ID=cds.evm.model.WUUM01000105.1.11;Parent=evm.model.WUUM01000105.1.11
WUUM01000105.1	EVM	exon	28508	28752	.	-	.	ID=evm.model.WUUM01000105.1.11.exon3;Parent=evm.model.WUUM01000105.1.11
WUUM01000105.1	EVM	CDS	28508	28752	.	-	2	ID=cds.evm.model.WUUM01000105.1.11;Parent=evm.model.WUUM01000105.1.11
#evm.TU.WUUM01000105.1.13 removed; remove_reason=repeat_match;
WUUM01000105.1	EVM	gene	37600	42996	.	-	.	ID=evm.TU.WUUM01000105.1.13;Name=EVM%20prediction%20WUUM01000105.1.13
WUUM01000105.1	EVM	mRNA	37600	42996	.	-	.	ID=evm.model.WUUM01000105.1.13;Parent=evm.TU.WUUM01000105.1.13;Name=EVM%20prediction%20WUUM01000105.1.13
WUUM01000105.1	EVM	exon	37600	42996	.	-	.	ID=evm.model.WUUM01000105.1.13.exon1;Parent=evm.model.WUUM01000105.1.13
WUUM01000105.1	EVM	CDS	37600	42996	.	-	0	ID=cds.evm.model.WUUM01000105.1.13;Parent=evm.model.WUUM01000105.1.13
#evm.TU.WUUM01000105.1.14 removed; remove_reason=repeat_match;
WUUM01000105.1	EVM	gene	46018	50086	.	-	.	ID=evm.TU.WUUM01000105.1.14;Name=EVM%20prediction%20WUUM01000105.1.14
WUUM01000105.1	EVM	mRNA	46018	50086	.	-	.	ID=evm.model.WUUM01000105.1.14;Parent=evm.TU.WUUM01000105.1.14;Name=EVM%20prediction%20WUUM01000105.1.14
WUUM01000105.1	EVM	exon	48214	50086	.	-	.	ID=evm.model.WUUM01000105.1.14.exon1;Parent=evm.model.WUUM01000105.1.14
WUUM01000105.1	EVM	CDS	48214	50086	.	-	0	ID=cds.evm.model.WUUM01000105.1.14;Parent=evm.model.WUUM01000105.1.14
WUUM01000105.1	EVM	exon	47692	47829	.	-	.	ID=evm.model.WUUM01000105.1.14.exon2;Parent=evm.model.WUUM01000105.1.14
WUUM01000105.1	EVM	CDS	47692	47829	.	-	2	ID=cds.evm.model.WUUM01000105.1.14;Parent=evm.model.WUUM01000105.1.14
WUUM01000105.1	EVM	exon	47323	47514	.	-	.	ID=evm.model.WUUM01000105.1.14.exon3;Parent=evm.model.WUUM01000105.1.14
WUUM01000105.1	EVM	CDS	47323	47514	.	-	2	ID=cds.evm.model.WUUM01000105.1.14;Parent=evm.model.WUUM01000105.1.14
WUUM01000105.1	EVM	exon	46235	46304	.	-	.	ID=evm.model.WUUM01000105.1.14.exon4;Parent=evm.model.WUUM01000105.1.14
WUUM01000105.1	EVM	CDS	46235	46304	.	-	2	ID=cds.evm.model.WUUM01000105.1.14;Parent=evm.model.WUUM01000105.1.14
WUUM01000105.1	EVM	exon	46018	46159	.	-	.	ID=evm.model.WUUM01000105.1.14.exon5;Parent=evm.model.WUUM01000105.1.14
WUUM01000105.1	EVM	CDS	46018	46159	.	-	1	ID=cds.evm.model.WUUM01000105.1.14;Parent=evm.model.WUUM01000105.1.14
#evm.TU.WUUM01000105.1.15 removed; remove_reason=repeat_match;
WUUM01000105.1	EVM	gene	50825	52141	.	-	.	ID=evm.TU.WUUM01000105.1.15;Name=EVM%20prediction%20WUUM01000105.1.15
WUUM01000105.1	EVM	mRNA	50825	52141	.	-	.	ID=evm.model.WUUM01000105.1.15;Parent=evm.TU.WUUM01000105.1.15;Name=EVM%20prediction%20WUUM01000105.1.15
WUUM01000105.1	EVM	exon	50825	52141	.	-	.	ID=evm.model.WUUM01000105.1.15.exon1;Parent=evm.model.WUUM01000105.1.15
WUUM01000105.1	EVM	CDS	50825	52141	.	-	0	ID=cds.evm.model.WUUM01000105.1.15;Parent=evm.model.WUUM01000105.1.15
#evm.TU.WUUM01000105.1.16 removed; remove_reason=repeat_match;
WUUM01000105.1	EVM	gene	52909	54276	.	-	.	ID=evm.TU.WUUM01000105.1.16;Name=EVM%20prediction%20WUUM01000105.1.16
WUUM01000105.1	EVM	mRNA	52909	54276	.	-	.	ID=evm.model.WUUM01000105.1.16;Parent=evm.TU.WUUM01000105.1.16;Name=EVM%20prediction%20WUUM01000105.1.16
WUUM01000105.1	EVM	exon	52909	54276	.	-	.	ID=evm.model.WUUM01000105.1.16.exon1;Parent=evm.model.WUUM01000105.1.16
WUUM01000105.1	EVM	CDS	52909	54276	.	-	0	ID=cds.evm.model.WUUM01000105.1.16;Parent=evm.model.WUUM01000105.1.16
#evm.TU.WUUM01000105.1.17 removed; remove_reason=repeat_match;
WUUM01000105.1	EVM	gene	54896	55706	.	-	.	ID=evm.TU.WUUM01000105.1.17;Name=EVM%20prediction%20WUUM01000105.1.17
WUUM01000105.1	EVM	mRNA	54896	55706	.	-	.	ID=evm.model.WUUM01000105.1.17;Parent=evm.TU.WUUM01000105.1.17;Name=EVM%20prediction%20WUUM01000105.1.17
WUUM01000105.1	EVM	exon	55528	55706	.	-	.	ID=evm.model.WUUM01000105.1.17.exon1;Parent=evm.model.WUUM01000105.1.17
WUUM01000105.1	EVM	CDS	55528	55706	.	-	0	ID=cds.evm.model.WUUM01000105.1.17;Parent=evm.model.WUUM01000105.1.17
WUUM01000105.1	EVM	exon	55206	55449	.	-	.	ID=evm.model.WUUM01000105.1.17.exon2;Parent=evm.model.WUUM01000105.1.17
WUUM01000105.1	EVM	CDS	55206	55449	.	-	1	ID=cds.evm.model.WUUM01000105.1.17;Parent=evm.model.WUUM01000105.1.17
WUUM01000105.1	EVM	exon	54896	54985	.	-	.	ID=evm.model.WUUM01000105.1.17.exon3;Parent=evm.model.WUUM01000105.1.17
WUUM01000105.1	EVM	CDS	54896	54985	.	-	0	ID=cds.evm.model.WUUM01000105.1.17;Parent=evm.model.WUUM01000105.1.17
#evm.TU.WUUM01000105.1.19 removed; remove_reason=repeat_match;
WUUM01000105.1	EVM	gene	60595	63169	.	-	.	ID=evm.TU.WUUM01000105.1.19;Name=EVM%20prediction%20WUUM01000105.1.19
WUUM01000105.1	EVM	mRNA	60595	63169	.	-	.	ID=evm.model.WUUM01000105.1.19;Parent=evm.TU.WUUM01000105.1.19;Name=EVM%20prediction%20WUUM01000105.1.19
WUUM01000105.1	EVM	exon	62984	63169	.	-	.	ID=evm.model.WUUM01000105.1.19.exon1;Parent=evm.model.WUUM01000105.1.19
WUUM01000105.1	EVM	CDS	62984	63169	.	-	0	ID=cds.evm.model.WUUM01000105.1.19;Parent=evm.model.WUUM01000105.1.19
WUUM01000105.1	EVM	exon	62574	62834	.	-	.	ID=evm.model.WUUM01000105.1.19.exon2;Parent=evm.model.WUUM01000105.1.19
WUUM01000105.1	EVM	CDS	62574	62834	.	-	0	ID=cds.evm.model.WUUM01000105.1.19;Parent=evm.model.WUUM01000105.1.19
WUUM01000105.1	EVM	exon	61230	61528	.	-	.	ID=evm.model.WUUM01000105.1.19.exon3;Parent=evm.model.WUUM01000105.1.19
WUUM01000105.1	EVM	CDS	61230	61528	.	-	0	ID=cds.evm.model.WUUM01000105.1.19;Parent=evm.model.WUUM01000105.1.19
WUUM01000105.1	EVM	exon	60595	61090	.	-	.	ID=evm.model.WUUM01000105.1.19.exon4;Parent=evm.model.WUUM01000105.1.19
WUUM01000105.1	EVM	CDS	60595	61090	.	-	1	ID=cds.evm.model.WUUM01000105.1.19;Parent=evm.model.WUUM01000105.1.19
#evm.TU.WUUM01000105.1.20 removed; remove_reason=repeat_match;
WUUM01000105.1	EVM	gene	63878	67060	.	-	.	ID=evm.TU.WUUM01000105.1.20;Name=EVM%20prediction%20WUUM01000105.1.20
WUUM01000105.1	EVM	mRNA	63878	67060	.	-	.	ID=evm.model.WUUM01000105.1.20;Parent=evm.TU.WUUM01000105.1.20;Name=EVM%20prediction%20WUUM01000105.1.20
WUUM01000105.1	EVM	exon	66626	67060	.	-	.	ID=evm.model.WUUM01000105.1.20.exon1;Parent=evm.model.WUUM01000105.1.20
WUUM01000105.1	EVM	CDS	66626	67060	.	-	0	ID=cds.evm.model.WUUM01000105.1.20;Parent=evm.model.WUUM01000105.1.20
WUUM01000105.1	EVM	exon	66356	66416	.	-	.	ID=evm.model.WUUM01000105.1.20.exon2;Parent=evm.model.WUUM01000105.1.20
WUUM01000105.1	EVM	CDS	66356	66416	.	-	0	ID=cds.evm.model.WUUM01000105.1.20;Parent=evm.model.WUUM01000105.1.20
WUUM01000105.1	EVM	exon	65945	66126	.	-	.	ID=evm.model.WUUM01000105.1.20.exon3;Parent=evm.model.WUUM01000105.1.20
WUUM01000105.1	EVM	CDS	65945	66126	.	-	2	ID=cds.evm.model.WUUM01000105.1.20;Parent=evm.model.WUUM01000105.1.20
WUUM01000105.1	EVM	exon	65411	65886	.	-	.	ID=evm.model.WUUM01000105.1.20.exon4;Parent=evm.model.WUUM01000105.1.20
WUUM01000105.1	EVM	CDS	65411	65886	.	-	0	ID=cds.evm.model.WUUM01000105.1.20;Parent=evm.model.WUUM01000105.1.20
WUUM01000105.1	EVM	exon	65116	65349	.	-	.	ID=evm.model.WUUM01000105.1.20.exon5;Parent=evm.model.WUUM01000105.1.20
WUUM01000105.1	EVM	CDS	65116	65349	.	-	1	ID=cds.evm.model.WUUM01000105.1.20;Parent=evm.model.WUUM01000105.1.20
WUUM01000105.1	EVM	exon	63878	64193	.	-	.	ID=evm.model.WUUM01000105.1.20.exon6;Parent=evm.model.WUUM01000105.1.20
WUUM01000105.1	EVM	CDS	63878	64193	.	-	1	ID=cds.evm.model.WUUM01000105.1.20;Parent=evm.model.WUUM01000105.1.20
#evm.TU.WUUM01000105.1.21 removed; remove_reason=repeat_match;
WUUM01000105.1	EVM	gene	67103	67889	.	-	.	ID=evm.TU.WUUM01000105.1.21;Name=EVM%20prediction%20WUUM01000105.1.21
WUUM01000105.1	EVM	mRNA	67103	67889	.	-	.	ID=evm.model.WUUM01000105.1.21;Parent=evm.TU.WUUM01000105.1.21;Name=EVM%20prediction%20WUUM01000105.1.21
WUUM01000105.1	EVM	exon	67188	67889	.	-	.	ID=evm.model.WUUM01000105.1.21.exon1;Parent=evm.model.WUUM01000105.1.21
WUUM01000105.1	EVM	CDS	67188	67889	.	-	0	ID=cds.evm.model.WUUM01000105.1.21;Parent=evm.model.WUUM01000105.1.21
WUUM01000105.1	EVM	exon	67103	67147	.	-	.	ID=evm.model.WUUM01000105.1.21.exon2;Parent=evm.model.WUUM01000105.1.21
WUUM01000105.1	EVM	CDS	67103	67147	.	-	0	ID=cds.evm.model.WUUM01000105.1.21;Parent=evm.model.WUUM01000105.1.21
#evm.TU.WUUM01000105.1.24 removed; remove_reason=repeat_match;
WUUM01000105.1	EVM	gene	72068	73208	.	-	.	ID=evm.TU.WUUM01000105.1.24;Name=EVM%20prediction%20WUUM01000105.1.24
WUUM01000105.1	EVM	mRNA	72068	73208	.	-	.	ID=evm.model.WUUM01000105.1.24;Parent=evm.TU.WUUM01000105.1.24;Name=EVM%20prediction%20WUUM01000105.1.24
WUUM01000105.1	EVM	exon	72789	73208	.	-	.	ID=evm.model.WUUM01000105.1.24.exon1;Parent=evm.model.WUUM01000105.1.24
WUUM01000105.1	EVM	CDS	72789	73208	.	-	0	ID=cds.evm.model.WUUM01000105.1.24;Parent=evm.model.WUUM01000105.1.24
WUUM01000105.1	EVM	exon	72068	72667	.	-	.	ID=evm.model.WUUM01000105.1.24.exon2;Parent=evm.model.WUUM01000105.1.24
WUUM01000105.1	EVM	CDS	72068	72667	.	-	0	ID=cds.evm.model.WUUM01000105.1.24;Parent=evm.model.WUUM01000105.1.24
#evm.TU.WUUM01000105.1.25 removed; remove_reason=repeat_match;
WUUM01000105.1	EVM	gene	76512	76914	.	+	.	ID=evm.TU.WUUM01000105.1.25;Name=EVM%20prediction%20WUUM01000105.1.25
WUUM01000105.1	EVM	mRNA	76512	76914	.	+	.	ID=evm.model.WUUM01000105.1.25;Parent=evm.TU.WUUM01000105.1.25;Name=EVM%20prediction%20WUUM01000105.1.25
WUUM01000105.1	EVM	exon	76512	76610	.	+	.	ID=evm.model.WUUM01000105.1.25.exon1;Parent=evm.model.WUUM01000105.1.25
WUUM01000105.1	EVM	CDS	76512	76610	.	+	0	ID=cds.evm.model.WUUM01000105.1.25;Parent=evm.model.WUUM01000105.1.25
WUUM01000105.1	EVM	exon	76675	76914	.	+	.	ID=evm.model.WUUM01000105.1.25.exon2;Parent=evm.model.WUUM01000105.1.25
WUUM01000105.1	EVM	CDS	76675	76914	.	+	0	ID=cds.evm.model.WUUM01000105.1.25;Parent=evm.model.WUUM01000105.1.25
#evm.TU.WUUM01000105.1.26 removed; remove_reason=repeat_match;
WUUM01000105.1	EVM	gene	84332	85060	.	-	.	ID=evm.TU.WUUM01000105.1.26;Name=EVM%20prediction%20WUUM01000105.1.26
WUUM01000105.1	EVM	mRNA	84332	85060	.	-	.	ID=evm.model.WUUM01000105.1.26;Parent=evm.TU.WUUM01000105.1.26;Name=EVM%20prediction%20WUUM01000105.1.26
WUUM01000105.1	EVM	exon	84332	85060	.	-	.	ID=evm.model.WUUM01000105.1.26.exon1;Parent=evm.model.WUUM01000105.1.26
WUUM01000105.1	EVM	CDS	84332	85060	.	-	0	ID=cds.evm.model.WUUM01000105.1.26;Parent=evm.model.WUUM01000105.1.26
#evm.TU.WUUM01000105.1.27 removed; remove_reason=repeat_match;
WUUM01000105.1	EVM	gene	87463	88673	.	-	.	ID=evm.TU.WUUM01000105.1.27;Name=EVM%20prediction%20WUUM01000105.1.27
WUUM01000105.1	EVM	mRNA	87463	88673	.	-	.	ID=evm.model.WUUM01000105.1.27;Parent=evm.TU.WUUM01000105.1.27;Name=EVM%20prediction%20WUUM01000105.1.27
WUUM01000105.1	EVM	exon	88068	88673	.	-	.	ID=evm.model.WUUM01000105.1.27.exon1;Parent=evm.model.WUUM01000105.1.27
WUUM01000105.1	EVM	CDS	88068	88673	.	-	0	ID=cds.evm.model.WUUM01000105.1.27;Parent=evm.model.WUUM01000105.1.27
WUUM01000105.1	EVM	exon	87463	87957	.	-	.	ID=evm.model.WUUM01000105.1.27.exon2;Parent=evm.model.WUUM01000105.1.27
WUUM01000105.1	EVM	CDS	87463	87957	.	-	0	ID=cds.evm.model.WUUM01000105.1.27;Parent=evm.model.WUUM01000105.1.27
#evm.TU.WUUM01000105.1.28 removed; remove_reason=repeat_match;
WUUM01000105.1	EVM	gene	89085	90107	.	+	.	ID=evm.TU.WUUM01000105.1.28;Name=EVM%20prediction%20WUUM01000105.1.28
WUUM01000105.1	EVM	mRNA	89085	90107	.	+	.	ID=evm.model.WUUM01000105.1.28;Parent=evm.TU.WUUM01000105.1.28;Name=EVM%20prediction%20WUUM01000105.1.28
WUUM01000105.1	EVM	exon	89085	90107	.	+	.	ID=evm.model.WUUM01000105.1.28.exon1;Parent=evm.model.WUUM01000105.1.28
WUUM01000105.1	EVM	CDS	89085	90107	.	+	0	ID=cds.evm.model.WUUM01000105.1.28;Parent=evm.model.WUUM01000105.1.28
#evm.TU.WUUM01000105.1.30 removed; remove_reason=repeat_match;
WUUM01000105.1	EVM	gene	90605	91561	.	+	.	ID=evm.TU.WUUM01000105.1.30;Name=EVM%20prediction%20WUUM01000105.1.30
WUUM01000105.1	EVM	mRNA	90605	91561	.	+	.	ID=evm.model.WUUM01000105.1.30;Parent=evm.TU.WUUM01000105.1.30;Name=EVM%20prediction%20WUUM01000105.1.30
WUUM01000105.1	EVM	exon	90605	91561	.	+	.	ID=evm.model.WUUM01000105.1.30.exon1;Parent=evm.model.WUUM01000105.1.30
WUUM01000105.1	EVM	CDS	90605	91561	.	+	0	ID=cds.evm.model.WUUM01000105.1.30;Parent=evm.model.WUUM01000105.1.30
#evm.TU.WUUM01000105.1.31 removed; remove_reason=repeat_match;
WUUM01000105.1	EVM	gene	91765	93108	.	-	.	ID=evm.TU.WUUM01000105.1.31;Name=EVM%20prediction%20WUUM01000105.1.31
WUUM01000105.1	EVM	mRNA	91765	93108	.	-	.	ID=evm.model.WUUM01000105.1.31;Parent=evm.TU.WUUM01000105.1.31;Name=EVM%20prediction%20WUUM01000105.1.31
WUUM01000105.1	EVM	exon	91765	93108	.	-	.	ID=evm.model.WUUM01000105.1.31.exon1;Parent=evm.model.WUUM01000105.1.31
WUUM01000105.1	EVM	CDS	91765	93108	.	-	0	ID=cds.evm.model.WUUM01000105.1.31;Parent=evm.model.WUUM01000105.1.31
#evm.TU.WUUM01000105.1.32 removed; remove_reason=repeat_match;
WUUM01000105.1	EVM	gene	93552	97740	.	-	.	ID=evm.TU.WUUM01000105.1.32;Name=EVM%20prediction%20WUUM01000105.1.32
WUUM01000105.1	EVM	mRNA	93552	97740	.	-	.	ID=evm.model.WUUM01000105.1.32;Parent=evm.TU.WUUM01000105.1.32;Name=EVM%20prediction%20WUUM01000105.1.32
WUUM01000105.1	EVM	exon	97527	97740	.	-	.	ID=evm.model.WUUM01000105.1.32.exon1;Parent=evm.model.WUUM01000105.1.32
WUUM01000105.1	EVM	CDS	97527	97740	.	-	0	ID=cds.evm.model.WUUM01000105.1.32;Parent=evm.model.WUUM01000105.1.32
WUUM01000105.1	EVM	exon	95970	96763	.	-	.	ID=evm.model.WUUM01000105.1.32.exon2;Parent=evm.model.WUUM01000105.1.32
WUUM01000105.1	EVM	CDS	95970	96763	.	-	2	ID=cds.evm.model.WUUM01000105.1.32;Parent=evm.model.WUUM01000105.1.32
WUUM01000105.1	EVM	exon	93769	95518	.	-	.	ID=evm.model.WUUM01000105.1.32.exon3;Parent=evm.model.WUUM01000105.1.32
WUUM01000105.1	EVM	CDS	93769	95518	.	-	0	ID=cds.evm.model.WUUM01000105.1.32;Parent=evm.model.WUUM01000105.1.32
WUUM01000105.1	EVM	exon	93552	93691	.	-	.	ID=evm.model.WUUM01000105.1.32.exon4;Parent=evm.model.WUUM01000105.1.32
WUUM01000105.1	EVM	CDS	93552	93691	.	-	2	ID=cds.evm.model.WUUM01000105.1.32;Parent=evm.model.WUUM01000105.1.32
#evm.TU.WUUM01000105.1.33 removed; remove_reason=repeat_match;
WUUM01000105.1	EVM	gene	97938	100181	.	-	.	ID=evm.TU.WUUM01000105.1.33;Name=EVM%20prediction%20WUUM01000105.1.33
WUUM01000105.1	EVM	mRNA	97938	100181	.	-	.	ID=evm.model.WUUM01000105.1.33;Parent=evm.TU.WUUM01000105.1.33;Name=EVM%20prediction%20WUUM01000105.1.33
WUUM01000105.1	EVM	exon	98399	100181	.	-	.	ID=evm.model.WUUM01000105.1.33.exon1;Parent=evm.model.WUUM01000105.1.33
WUUM01000105.1	EVM	CDS	98399	100181	.	-	0	ID=cds.evm.model.WUUM01000105.1.33;Parent=evm.model.WUUM01000105.1.33
WUUM01000105.1	EVM	exon	97938	98320	.	-	.	ID=evm.model.WUUM01000105.1.33.exon2;Parent=evm.model.WUUM01000105.1.33
WUUM01000105.1	EVM	CDS	97938	98320	.	-	2	ID=cds.evm.model.WUUM01000105.1.33;Parent=evm.model.WUUM01000105.1.33
#evm.TU.WUUM01000105.1.34 removed; remove_reason=repeat_match;
WUUM01000105.1	EVM	gene	100745	101924	.	-	.	ID=evm.TU.WUUM01000105.1.34;Name=EVM%20prediction%20WUUM01000105.1.34
WUUM01000105.1	EVM	mRNA	100745	101924	.	-	.	ID=evm.model.WUUM01000105.1.34;Parent=evm.TU.WUUM01000105.1.34;Name=EVM%20prediction%20WUUM01000105.1.34
WUUM01000105.1	EVM	exon	101662	101924	.	-	.	ID=evm.model.WUUM01000105.1.34.exon1;Parent=evm.model.WUUM01000105.1.34
WUUM01000105.1	EVM	CDS	101662	101924	.	-	0	ID=cds.evm.model.WUUM01000105.1.34;Parent=evm.model.WUUM01000105.1.34
WUUM01000105.1	EVM	exon	100745	101576	.	-	.	ID=evm.model.WUUM01000105.1.34.exon2;Parent=evm.model.WUUM01000105.1.34
WUUM01000105.1	EVM	CDS	100745	101576	.	-	1	ID=cds.evm.model.WUUM01000105.1.34;Parent=evm.model.WUUM01000105.1.34
#evm.TU.WUUM01000105.1.35 removed; remove_reason=repeat_match;
WUUM01000105.1	EVM	gene	102591	103988	.	-	.	ID=evm.TU.WUUM01000105.1.35;Name=EVM%20prediction%20WUUM01000105.1.35
WUUM01000105.1	EVM	mRNA	102591	103988	.	-	.	ID=evm.model.WUUM01000105.1.35;Parent=evm.TU.WUUM01000105.1.35;Name=EVM%20prediction%20WUUM01000105.1.35
WUUM01000105.1	EVM	exon	103275	103988	.	-	.	ID=evm.model.WUUM01000105.1.35.exon1;Parent=evm.model.WUUM01000105.1.35
WUUM01000105.1	EVM	CDS	103275	103988	.	-	0	ID=cds.evm.model.WUUM01000105.1.35;Parent=evm.model.WUUM01000105.1.35
WUUM01000105.1	EVM	exon	103020	103185	.	-	.	ID=evm.model.WUUM01000105.1.35.exon2;Parent=evm.model.WUUM01000105.1.35
WUUM01000105.1	EVM	CDS	103020	103185	.	-	0	ID=cds.evm.model.WUUM01000105.1.35;Parent=evm.model.WUUM01000105.1.35
WUUM01000105.1	EVM	exon	102591	102751	.	-	.	ID=evm.model.WUUM01000105.1.35.exon3;Parent=evm.model.WUUM01000105.1.35
WUUM01000105.1	EVM	CDS	102591	102751	.	-	2	ID=cds.evm.model.WUUM01000105.1.35;Parent=evm.model.WUUM01000105.1.35
#evm.TU.WUUM01000105.1.36 removed; remove_reason=repeat_match;
WUUM01000105.1	EVM	gene	104609	107764	.	-	.	ID=evm.TU.WUUM01000105.1.36;Name=EVM%20prediction%20WUUM01000105.1.36
WUUM01000105.1	EVM	mRNA	104609	107764	.	-	.	ID=evm.model.WUUM01000105.1.36;Parent=evm.TU.WUUM01000105.1.36;Name=EVM%20prediction%20WUUM01000105.1.36
WUUM01000105.1	EVM	exon	104609	107764	.	-	.	ID=evm.model.WUUM01000105.1.36.exon1;Parent=evm.model.WUUM01000105.1.36
WUUM01000105.1	EVM	CDS	104609	107764	.	-	0	ID=cds.evm.model.WUUM01000105.1.36;Parent=evm.model.WUUM01000105.1.36
#evm.TU.WUUM01000105.1.37 removed; remove_reason=repeat_match;
WUUM01000105.1	EVM	gene	108391	109665	.	-	.	ID=evm.TU.WUUM01000105.1.37;Name=EVM%20prediction%20WUUM01000105.1.37
WUUM01000105.1	EVM	mRNA	108391	109665	.	-	.	ID=evm.model.WUUM01000105.1.37;Parent=evm.TU.WUUM01000105.1.37;Name=EVM%20prediction%20WUUM01000105.1.37
WUUM01000105.1	EVM	exon	108391	109665	.	-	.	ID=evm.model.WUUM01000105.1.37.exon1;Parent=evm.model.WUUM01000105.1.37
WUUM01000105.1	EVM	CDS	108391	109665	.	-	0	ID=cds.evm.model.WUUM01000105.1.37;Parent=evm.model.WUUM01000105.1.37
#evm.TU.WUUM01000105.1.40 removed; remove_reason=repeat_match;
WUUM01000105.1	EVM	gene	112094	112912	.	-	.	ID=evm.TU.WUUM01000105.1.40;Name=EVM%20prediction%20WUUM01000105.1.40
WUUM01000105.1	EVM	mRNA	112094	112912	.	-	.	ID=evm.model.WUUM01000105.1.40;Parent=evm.TU.WUUM01000105.1.40;Name=EVM%20prediction%20WUUM01000105.1.40
WUUM01000105.1	EVM	exon	112094	112912	.	-	.	ID=evm.model.WUUM01000105.1.40.exon1;Parent=evm.model.WUUM01000105.1.40
WUUM01000105.1	EVM	CDS	112094	112912	.	-	0	ID=cds.evm.model.WUUM01000105.1.40;Parent=evm.model.WUUM01000105.1.40
#evm.TU.WUUM01000082.1.4 removed; remove_reason=repeat_match;
WUUM01000082.1	EVM	gene	13377	13787	.	-	.	ID=evm.TU.WUUM01000082.1.4;Name=EVM%20prediction%20WUUM01000082.1.4
WUUM01000082.1	EVM	mRNA	13377	13787	.	-	.	ID=evm.model.WUUM01000082.1.4;Parent=evm.TU.WUUM01000082.1.4;Name=EVM%20prediction%20WUUM01000082.1.4
WUUM01000082.1	EVM	exon	13377	13787	.	-	.	ID=evm.model.WUUM01000082.1.4.exon1;Parent=evm.model.WUUM01000082.1.4
WUUM01000082.1	EVM	CDS	13377	13787	.	-	0	ID=cds.evm.model.WUUM01000082.1.4;Parent=evm.model.WUUM01000082.1.4
#evm.TU.WUUM01000082.1.5 removed; remove_reason=repeat_match;
WUUM01000082.1	EVM	gene	14079	14858	.	-	.	ID=evm.TU.WUUM01000082.1.5;Name=EVM%20prediction%20WUUM01000082.1.5
WUUM01000082.1	EVM	mRNA	14079	14858	.	-	.	ID=evm.model.WUUM01000082.1.5;Parent=evm.TU.WUUM01000082.1.5;Name=EVM%20prediction%20WUUM01000082.1.5
WUUM01000082.1	EVM	exon	14079	14858	.	-	.	ID=evm.model.WUUM01000082.1.5.exon1;Parent=evm.model.WUUM01000082.1.5
WUUM01000082.1	EVM	CDS	14079	14858	.	-	0	ID=cds.evm.model.WUUM01000082.1.5;Parent=evm.model.WUUM01000082.1.5
#evm.TU.WUUM01000082.1.6 removed; remove_reason=repeat_match;
WUUM01000082.1	EVM	gene	20300	21190	.	-	.	ID=evm.TU.WUUM01000082.1.6;Name=EVM%20prediction%20WUUM01000082.1.6
WUUM01000082.1	EVM	mRNA	20300	21190	.	-	.	ID=evm.model.WUUM01000082.1.6;Parent=evm.TU.WUUM01000082.1.6;Name=EVM%20prediction%20WUUM01000082.1.6
WUUM01000082.1	EVM	exon	20300	21190	.	-	.	ID=evm.model.WUUM01000082.1.6.exon1;Parent=evm.model.WUUM01000082.1.6
WUUM01000082.1	EVM	CDS	20300	21190	.	-	0	ID=cds.evm.model.WUUM01000082.1.6;Parent=evm.model.WUUM01000082.1.6
#evm.TU.WUUM01000082.1.7 removed; remove_reason=repeat_match;
WUUM01000082.1	EVM	gene	22102	25083	.	-	.	ID=evm.TU.WUUM01000082.1.7;Name=EVM%20prediction%20WUUM01000082.1.7
WUUM01000082.1	EVM	mRNA	22102	25083	.	-	.	ID=evm.model.WUUM01000082.1.7;Parent=evm.TU.WUUM01000082.1.7;Name=EVM%20prediction%20WUUM01000082.1.7
WUUM01000082.1	EVM	exon	24951	25083	.	-	.	ID=evm.model.WUUM01000082.1.7.exon1;Parent=evm.model.WUUM01000082.1.7
WUUM01000082.1	EVM	CDS	24951	25083	.	-	0	ID=cds.evm.model.WUUM01000082.1.7;Parent=evm.model.WUUM01000082.1.7
WUUM01000082.1	EVM	exon	23841	24162	.	-	.	ID=evm.model.WUUM01000082.1.7.exon2;Parent=evm.model.WUUM01000082.1.7
WUUM01000082.1	EVM	CDS	23841	24162	.	-	2	ID=cds.evm.model.WUUM01000082.1.7;Parent=evm.model.WUUM01000082.1.7
WUUM01000082.1	EVM	exon	23539	23735	.	-	.	ID=evm.model.WUUM01000082.1.7.exon3;Parent=evm.model.WUUM01000082.1.7
WUUM01000082.1	EVM	CDS	23539	23735	.	-	1	ID=cds.evm.model.WUUM01000082.1.7;Parent=evm.model.WUUM01000082.1.7
WUUM01000082.1	EVM	exon	23148	23512	.	-	.	ID=evm.model.WUUM01000082.1.7.exon4;Parent=evm.model.WUUM01000082.1.7
WUUM01000082.1	EVM	CDS	23148	23512	.	-	2	ID=cds.evm.model.WUUM01000082.1.7;Parent=evm.model.WUUM01000082.1.7
WUUM01000082.1	EVM	exon	22102	22194	.	-	.	ID=evm.model.WUUM01000082.1.7.exon5;Parent=evm.model.WUUM01000082.1.7
WUUM01000082.1	EVM	CDS	22102	22194	.	-	0	ID=cds.evm.model.WUUM01000082.1.7;Parent=evm.model.WUUM01000082.1.7
#evm.TU.WUUM01000082.1.8 removed; remove_reason=repeat_match;
WUUM01000082.1	EVM	gene	25664	27781	.	-	.	ID=evm.TU.WUUM01000082.1.8;Name=EVM%20prediction%20WUUM01000082.1.8
WUUM01000082.1	EVM	mRNA	25664	27781	.	-	.	ID=evm.model.WUUM01000082.1.8;Parent=evm.TU.WUUM01000082.1.8;Name=EVM%20prediction%20WUUM01000082.1.8
WUUM01000082.1	EVM	exon	25664	27781	.	-	.	ID=evm.model.WUUM01000082.1.8.exon1;Parent=evm.model.WUUM01000082.1.8
WUUM01000082.1	EVM	CDS	25664	27781	.	-	0	ID=cds.evm.model.WUUM01000082.1.8;Parent=evm.model.WUUM01000082.1.8
#evm.TU.WUUM01000082.1.11 removed; remove_reason=repeat_match;
WUUM01000082.1	EVM	gene	33635	41387	.	-	.	ID=evm.TU.WUUM01000082.1.11;Name=EVM%20prediction%20WUUM01000082.1.11
WUUM01000082.1	EVM	mRNA	33635	41387	.	-	.	ID=evm.model.WUUM01000082.1.11;Parent=evm.TU.WUUM01000082.1.11;Name=EVM%20prediction%20WUUM01000082.1.11
WUUM01000082.1	EVM	exon	39757	41387	.	-	.	ID=evm.model.WUUM01000082.1.11.exon1;Parent=evm.model.WUUM01000082.1.11
WUUM01000082.1	EVM	CDS	39757	41387	.	-	0	ID=cds.evm.model.WUUM01000082.1.11;Parent=evm.model.WUUM01000082.1.11
WUUM01000082.1	EVM	exon	37775	37988	.	-	.	ID=evm.model.WUUM01000082.1.11.exon2;Parent=evm.model.WUUM01000082.1.11
WUUM01000082.1	EVM	CDS	37775	37988	.	-	1	ID=cds.evm.model.WUUM01000082.1.11;Parent=evm.model.WUUM01000082.1.11
WUUM01000082.1	EVM	exon	36818	37377	.	-	.	ID=evm.model.WUUM01000082.1.11.exon3;Parent=evm.model.WUUM01000082.1.11
WUUM01000082.1	EVM	CDS	36818	37377	.	-	0	ID=cds.evm.model.WUUM01000082.1.11;Parent=evm.model.WUUM01000082.1.11
WUUM01000082.1	EVM	exon	36370	36706	.	-	.	ID=evm.model.WUUM01000082.1.11.exon4;Parent=evm.model.WUUM01000082.1.11
WUUM01000082.1	EVM	CDS	36370	36706	.	-	1	ID=cds.evm.model.WUUM01000082.1.11;Parent=evm.model.WUUM01000082.1.11
WUUM01000082.1	EVM	exon	36126	36301	.	-	.	ID=evm.model.WUUM01000082.1.11.exon5;Parent=evm.model.WUUM01000082.1.11
WUUM01000082.1	EVM	CDS	36126	36301	.	-	0	ID=cds.evm.model.WUUM01000082.1.11;Parent=evm.model.WUUM01000082.1.11
WUUM01000082.1	EVM	exon	35844	36021	.	-	.	ID=evm.model.WUUM01000082.1.11.exon6;Parent=evm.model.WUUM01000082.1.11
WUUM01000082.1	EVM	CDS	35844	36021	.	-	1	ID=cds.evm.model.WUUM01000082.1.11;Parent=evm.model.WUUM01000082.1.11
WUUM01000082.1	EVM	exon	33635	34024	.	-	.	ID=evm.model.WUUM01000082.1.11.exon7;Parent=evm.model.WUUM01000082.1.11
WUUM01000082.1	EVM	CDS	33635	34024	.	-	0	ID=cds.evm.model.WUUM01000082.1.11;Parent=evm.model.WUUM01000082.1.11
#evm.TU.WUUM01000082.1.12 removed; remove_reason=repeat_match;
WUUM01000082.1	EVM	gene	42331	43668	.	-	.	ID=evm.TU.WUUM01000082.1.12;Name=EVM%20prediction%20WUUM01000082.1.12
WUUM01000082.1	EVM	mRNA	42331	43668	.	-	.	ID=evm.model.WUUM01000082.1.12;Parent=evm.TU.WUUM01000082.1.12;Name=EVM%20prediction%20WUUM01000082.1.12
WUUM01000082.1	EVM	exon	42331	43668	.	-	.	ID=evm.model.WUUM01000082.1.12.exon1;Parent=evm.model.WUUM01000082.1.12
WUUM01000082.1	EVM	CDS	42331	43668	.	-	0	ID=cds.evm.model.WUUM01000082.1.12;Parent=evm.model.WUUM01000082.1.12
#evm.TU.WUUM01000082.1.13 removed; remove_reason=repeat_match;
WUUM01000082.1	EVM	gene	45123	46148	.	-	.	ID=evm.TU.WUUM01000082.1.13;Name=EVM%20prediction%20WUUM01000082.1.13
WUUM01000082.1	EVM	mRNA	45123	46148	.	-	.	ID=evm.model.WUUM01000082.1.13;Parent=evm.TU.WUUM01000082.1.13;Name=EVM%20prediction%20WUUM01000082.1.13
WUUM01000082.1	EVM	exon	45123	46148	.	-	.	ID=evm.model.WUUM01000082.1.13.exon1;Parent=evm.model.WUUM01000082.1.13
WUUM01000082.1	EVM	CDS	45123	46148	.	-	0	ID=cds.evm.model.WUUM01000082.1.13;Parent=evm.model.WUUM01000082.1.13
#evm.TU.WUUM01000082.1.14 removed; remove_reason=repeat_match;
WUUM01000082.1	EVM	gene	46449	47543	.	+	.	ID=evm.TU.WUUM01000082.1.14;Name=EVM%20prediction%20WUUM01000082.1.14
WUUM01000082.1	EVM	mRNA	46449	47543	.	+	.	ID=evm.model.WUUM01000082.1.14;Parent=evm.TU.WUUM01000082.1.14;Name=EVM%20prediction%20WUUM01000082.1.14
WUUM01000082.1	EVM	exon	46449	47543	.	+	.	ID=evm.model.WUUM01000082.1.14.exon1;Parent=evm.model.WUUM01000082.1.14
WUUM01000082.1	EVM	CDS	46449	47543	.	+	0	ID=cds.evm.model.WUUM01000082.1.14;Parent=evm.model.WUUM01000082.1.14
#evm.TU.WUUM01000082.1.16 removed; remove_reason=repeat_match;
WUUM01000082.1	EVM	gene	51815	61679	.	-	.	ID=evm.TU.WUUM01000082.1.16;Name=EVM%20prediction%20WUUM01000082.1.16
WUUM01000082.1	EVM	mRNA	51815	61679	.	-	.	ID=evm.model.WUUM01000082.1.16;Parent=evm.TU.WUUM01000082.1.16;Name=EVM%20prediction%20WUUM01000082.1.16
WUUM01000082.1	EVM	exon	61531	61679	.	-	.	ID=evm.model.WUUM01000082.1.16.exon1;Parent=evm.model.WUUM01000082.1.16
WUUM01000082.1	EVM	CDS	61531	61679	.	-	0	ID=cds.evm.model.WUUM01000082.1.16;Parent=evm.model.WUUM01000082.1.16
WUUM01000082.1	EVM	exon	61246	61397	.	-	.	ID=evm.model.WUUM01000082.1.16.exon2;Parent=evm.model.WUUM01000082.1.16
WUUM01000082.1	EVM	CDS	61246	61397	.	-	1	ID=cds.evm.model.WUUM01000082.1.16;Parent=evm.model.WUUM01000082.1.16
WUUM01000082.1	EVM	exon	60205	61143	.	-	.	ID=evm.model.WUUM01000082.1.16.exon3;Parent=evm.model.WUUM01000082.1.16
WUUM01000082.1	EVM	CDS	60205	61143	.	-	2	ID=cds.evm.model.WUUM01000082.1.16;Parent=evm.model.WUUM01000082.1.16
WUUM01000082.1	EVM	exon	60155	60193	.	-	.	ID=evm.model.WUUM01000082.1.16.exon4;Parent=evm.model.WUUM01000082.1.16
WUUM01000082.1	EVM	CDS	60155	60193	.	-	2	ID=cds.evm.model.WUUM01000082.1.16;Parent=evm.model.WUUM01000082.1.16
WUUM01000082.1	EVM	exon	59553	59628	.	-	.	ID=evm.model.WUUM01000082.1.16.exon5;Parent=evm.model.WUUM01000082.1.16
WUUM01000082.1	EVM	CDS	59553	59628	.	-	2	ID=cds.evm.model.WUUM01000082.1.16;Parent=evm.model.WUUM01000082.1.16
WUUM01000082.1	EVM	exon	59362	59477	.	-	.	ID=evm.model.WUUM01000082.1.16.exon6;Parent=evm.model.WUUM01000082.1.16
WUUM01000082.1	EVM	CDS	59362	59477	.	-	1	ID=cds.evm.model.WUUM01000082.1.16;Parent=evm.model.WUUM01000082.1.16
WUUM01000082.1	EVM	exon	58669	58682	.	-	.	ID=evm.model.WUUM01000082.1.16.exon7;Parent=evm.model.WUUM01000082.1.16
WUUM01000082.1	EVM	CDS	58669	58682	.	-	2	ID=cds.evm.model.WUUM01000082.1.16;Parent=evm.model.WUUM01000082.1.16
WUUM01000082.1	EVM	exon	57736	57942	.	-	.	ID=evm.model.WUUM01000082.1.16.exon8;Parent=evm.model.WUUM01000082.1.16
WUUM01000082.1	EVM	CDS	57736	57942	.	-	0	ID=cds.evm.model.WUUM01000082.1.16;Parent=evm.model.WUUM01000082.1.16
WUUM01000082.1	EVM	exon	54813	57453	.	-	.	ID=evm.model.WUUM01000082.1.16.exon9;Parent=evm.model.WUUM01000082.1.16
WUUM01000082.1	EVM	CDS	54813	57453	.	-	0	ID=cds.evm.model.WUUM01000082.1.16;Parent=evm.model.WUUM01000082.1.16
WUUM01000082.1	EVM	exon	54508	54582	.	-	.	ID=evm.model.WUUM01000082.1.16.exon10;Parent=evm.model.WUUM01000082.1.16
WUUM01000082.1	EVM	CDS	54508	54582	.	-	2	ID=cds.evm.model.WUUM01000082.1.16;Parent=evm.model.WUUM01000082.1.16
WUUM01000082.1	EVM	exon	54163	54408	.	-	.	ID=evm.model.WUUM01000082.1.16.exon11;Parent=evm.model.WUUM01000082.1.16
WUUM01000082.1	EVM	CDS	54163	54408	.	-	2	ID=cds.evm.model.WUUM01000082.1.16;Parent=evm.model.WUUM01000082.1.16
WUUM01000082.1	EVM	exon	53028	53806	.	-	.	ID=evm.model.WUUM01000082.1.16.exon12;Parent=evm.model.WUUM01000082.1.16
WUUM01000082.1	EVM	CDS	53028	53806	.	-	2	ID=cds.evm.model.WUUM01000082.1.16;Parent=evm.model.WUUM01000082.1.16
WUUM01000082.1	EVM	exon	52101	52804	.	-	.	ID=evm.model.WUUM01000082.1.16.exon13;Parent=evm.model.WUUM01000082.1.16
WUUM01000082.1	EVM	CDS	52101	52804	.	-	0	ID=cds.evm.model.WUUM01000082.1.16;Parent=evm.model.WUUM01000082.1.16
WUUM01000082.1	EVM	exon	51815	51998	.	-	.	ID=evm.model.WUUM01000082.1.16.exon14;Parent=evm.model.WUUM01000082.1.16
WUUM01000082.1	EVM	CDS	51815	51998	.	-	1	ID=cds.evm.model.WUUM01000082.1.16;Parent=evm.model.WUUM01000082.1.16
#evm.TU.WUUM01000082.1.17 removed; remove_reason=repeat_match;
WUUM01000082.1	EVM	gene	69190	70422	.	-	.	ID=evm.TU.WUUM01000082.1.17;Name=EVM%20prediction%20WUUM01000082.1.17
WUUM01000082.1	EVM	mRNA	69190	70422	.	-	.	ID=evm.model.WUUM01000082.1.17;Parent=evm.TU.WUUM01000082.1.17;Name=EVM%20prediction%20WUUM01000082.1.17
WUUM01000082.1	EVM	exon	69190	70422	.	-	.	ID=evm.model.WUUM01000082.1.17.exon1;Parent=evm.model.WUUM01000082.1.17
WUUM01000082.1	EVM	CDS	69190	70422	.	-	0	ID=cds.evm.model.WUUM01000082.1.17;Parent=evm.model.WUUM01000082.1.17
#evm.TU.WUUM01000082.1.19 removed; remove_reason=repeat_match;
WUUM01000082.1	EVM	gene	72803	74556	.	-	.	ID=evm.TU.WUUM01000082.1.19;Name=EVM%20prediction%20WUUM01000082.1.19
WUUM01000082.1	EVM	mRNA	72803	74556	.	-	.	ID=evm.model.WUUM01000082.1.19;Parent=evm.TU.WUUM01000082.1.19;Name=EVM%20prediction%20WUUM01000082.1.19
WUUM01000082.1	EVM	exon	74226	74556	.	-	.	ID=evm.model.WUUM01000082.1.19.exon1;Parent=evm.model.WUUM01000082.1.19
WUUM01000082.1	EVM	CDS	74226	74556	.	-	0	ID=cds.evm.model.WUUM01000082.1.19;Parent=evm.model.WUUM01000082.1.19
WUUM01000082.1	EVM	exon	73477	73824	.	-	.	ID=evm.model.WUUM01000082.1.19.exon2;Parent=evm.model.WUUM01000082.1.19
WUUM01000082.1	EVM	CDS	73477	73824	.	-	2	ID=cds.evm.model.WUUM01000082.1.19;Parent=evm.model.WUUM01000082.1.19
WUUM01000082.1	EVM	exon	72803	72999	.	-	.	ID=evm.model.WUUM01000082.1.19.exon3;Parent=evm.model.WUUM01000082.1.19
WUUM01000082.1	EVM	CDS	72803	72999	.	-	2	ID=cds.evm.model.WUUM01000082.1.19;Parent=evm.model.WUUM01000082.1.19
#evm.TU.WUUM01000082.1.20 removed; remove_reason=repeat_match;
WUUM01000082.1	EVM	gene	74569	75356	.	-	.	ID=evm.TU.WUUM01000082.1.20;Name=EVM%20prediction%20WUUM01000082.1.20
WUUM01000082.1	EVM	mRNA	74569	75356	.	-	.	ID=evm.model.WUUM01000082.1.20;Parent=evm.TU.WUUM01000082.1.20;Name=EVM%20prediction%20WUUM01000082.1.20
WUUM01000082.1	EVM	exon	74960	75356	.	-	.	ID=evm.model.WUUM01000082.1.20.exon1;Parent=evm.model.WUUM01000082.1.20
WUUM01000082.1	EVM	CDS	74960	75356	.	-	0	ID=cds.evm.model.WUUM01000082.1.20;Parent=evm.model.WUUM01000082.1.20
WUUM01000082.1	EVM	exon	74569	74909	.	-	.	ID=evm.model.WUUM01000082.1.20.exon2;Parent=evm.model.WUUM01000082.1.20
WUUM01000082.1	EVM	CDS	74569	74909	.	-	2	ID=cds.evm.model.WUUM01000082.1.20;Parent=evm.model.WUUM01000082.1.20
#evm.TU.WUUM01000082.1.22 removed; remove_reason=repeat_match;
WUUM01000082.1	EVM	gene	78686	80418	.	-	.	ID=evm.TU.WUUM01000082.1.22;Name=EVM%20prediction%20WUUM01000082.1.22
WUUM01000082.1	EVM	mRNA	78686	80418	.	-	.	ID=evm.model.WUUM01000082.1.22;Parent=evm.TU.WUUM01000082.1.22;Name=EVM%20prediction%20WUUM01000082.1.22
WUUM01000082.1	EVM	exon	80400	80418	.	-	.	ID=evm.model.WUUM01000082.1.22.exon1;Parent=evm.model.WUUM01000082.1.22
WUUM01000082.1	EVM	CDS	80400	80418	.	-	0	ID=cds.evm.model.WUUM01000082.1.22;Parent=evm.model.WUUM01000082.1.22
WUUM01000082.1	EVM	exon	78686	80325	.	-	.	ID=evm.model.WUUM01000082.1.22.exon2;Parent=evm.model.WUUM01000082.1.22
WUUM01000082.1	EVM	CDS	78686	80325	.	-	2	ID=cds.evm.model.WUUM01000082.1.22;Parent=evm.model.WUUM01000082.1.22
#evm.TU.WUUM01000082.1.25 removed; remove_reason=repeat_match;
WUUM01000082.1	EVM	gene	86583	87068	.	+	.	ID=evm.TU.WUUM01000082.1.25;Name=EVM%20prediction%20WUUM01000082.1.25
WUUM01000082.1	EVM	mRNA	86583	87068	.	+	.	ID=evm.model.WUUM01000082.1.25;Parent=evm.TU.WUUM01000082.1.25;Name=EVM%20prediction%20WUUM01000082.1.25
WUUM01000082.1	EVM	exon	86583	87068	.	+	.	ID=evm.model.WUUM01000082.1.25.exon1;Parent=evm.model.WUUM01000082.1.25
WUUM01000082.1	EVM	CDS	86583	87068	.	+	0	ID=cds.evm.model.WUUM01000082.1.25;Parent=evm.model.WUUM01000082.1.25
#evm.TU.WUUM01000082.1.26 removed; remove_reason=repeat_match;
WUUM01000082.1	EVM	gene	89645	90574	.	-	.	ID=evm.TU.WUUM01000082.1.26;Name=EVM%20prediction%20WUUM01000082.1.26
WUUM01000082.1	EVM	mRNA	89645	90574	.	-	.	ID=evm.model.WUUM01000082.1.26;Parent=evm.TU.WUUM01000082.1.26;Name=EVM%20prediction%20WUUM01000082.1.26
WUUM01000082.1	EVM	exon	89645	90574	.	-	.	ID=evm.model.WUUM01000082.1.26.exon1;Parent=evm.model.WUUM01000082.1.26
WUUM01000082.1	EVM	CDS	89645	90574	.	-	0	ID=cds.evm.model.WUUM01000082.1.26;Parent=evm.model.WUUM01000082.1.26
#evm.TU.WUUM01000082.1.27 removed; remove_reason=repeat_match;
WUUM01000082.1	EVM	gene	91912	93672	.	-	.	ID=evm.TU.WUUM01000082.1.27;Name=EVM%20prediction%20WUUM01000082.1.27
WUUM01000082.1	EVM	mRNA	91912	93672	.	-	.	ID=evm.model.WUUM01000082.1.27;Parent=evm.TU.WUUM01000082.1.27;Name=EVM%20prediction%20WUUM01000082.1.27
WUUM01000082.1	EVM	exon	92750	93672	.	-	.	ID=evm.model.WUUM01000082.1.27.exon1;Parent=evm.model.WUUM01000082.1.27
WUUM01000082.1	EVM	CDS	92750	93672	.	-	0	ID=cds.evm.model.WUUM01000082.1.27;Parent=evm.model.WUUM01000082.1.27
WUUM01000082.1	EVM	exon	91912	92476	.	-	.	ID=evm.model.WUUM01000082.1.27.exon2;Parent=evm.model.WUUM01000082.1.27
WUUM01000082.1	EVM	CDS	91912	92476	.	-	1	ID=cds.evm.model.WUUM01000082.1.27;Parent=evm.model.WUUM01000082.1.27
#evm.TU.WUUM01000082.1.28 removed; remove_reason=repeat_match;
WUUM01000082.1	EVM	gene	94039	95421	.	-	.	ID=evm.TU.WUUM01000082.1.28;Name=EVM%20prediction%20WUUM01000082.1.28
WUUM01000082.1	EVM	mRNA	94039	95421	.	-	.	ID=evm.model.WUUM01000082.1.28;Parent=evm.TU.WUUM01000082.1.28;Name=EVM%20prediction%20WUUM01000082.1.28
WUUM01000082.1	EVM	exon	94039	95421	.	-	.	ID=evm.model.WUUM01000082.1.28.exon1;Parent=evm.model.WUUM01000082.1.28
WUUM01000082.1	EVM	CDS	94039	95421	.	-	0	ID=cds.evm.model.WUUM01000082.1.28;Parent=evm.model.WUUM01000082.1.28
#evm.TU.WUUM01000082.1.29 removed; remove_reason=repeat_match;
WUUM01000082.1	EVM	gene	96582	98096	.	-	.	ID=evm.TU.WUUM01000082.1.29;Name=EVM%20prediction%20WUUM01000082.1.29
WUUM01000082.1	EVM	mRNA	96582	98096	.	-	.	ID=evm.model.WUUM01000082.1.29;Parent=evm.TU.WUUM01000082.1.29;Name=EVM%20prediction%20WUUM01000082.1.29
WUUM01000082.1	EVM	exon	96582	98096	.	-	.	ID=evm.model.WUUM01000082.1.29.exon1;Parent=evm.model.WUUM01000082.1.29
WUUM01000082.1	EVM	CDS	96582	98096	.	-	0	ID=cds.evm.model.WUUM01000082.1.29;Parent=evm.model.WUUM01000082.1.29
#evm.TU.WUUM01000082.1.30 removed; remove_reason=repeat_match;
WUUM01000082.1	EVM	gene	99240	103071	.	-	.	ID=evm.TU.WUUM01000082.1.30;Name=EVM%20prediction%20WUUM01000082.1.30
WUUM01000082.1	EVM	mRNA	99240	103071	.	-	.	ID=evm.model.WUUM01000082.1.30;Parent=evm.TU.WUUM01000082.1.30;Name=EVM%20prediction%20WUUM01000082.1.30
WUUM01000082.1	EVM	exon	102537	103071	.	-	.	ID=evm.model.WUUM01000082.1.30.exon1;Parent=evm.model.WUUM01000082.1.30
WUUM01000082.1	EVM	CDS	102537	103071	.	-	0	ID=cds.evm.model.WUUM01000082.1.30;Parent=evm.model.WUUM01000082.1.30
WUUM01000082.1	EVM	exon	101607	102362	.	-	.	ID=evm.model.WUUM01000082.1.30.exon2;Parent=evm.model.WUUM01000082.1.30
WUUM01000082.1	EVM	CDS	101607	102362	.	-	2	ID=cds.evm.model.WUUM01000082.1.30;Parent=evm.model.WUUM01000082.1.30
WUUM01000082.1	EVM	exon	101148	101528	.	-	.	ID=evm.model.WUUM01000082.1.30.exon3;Parent=evm.model.WUUM01000082.1.30
WUUM01000082.1	EVM	CDS	101148	101528	.	-	2	ID=cds.evm.model.WUUM01000082.1.30;Parent=evm.model.WUUM01000082.1.30
WUUM01000082.1	EVM	exon	100044	100093	.	-	.	ID=evm.model.WUUM01000082.1.30.exon4;Parent=evm.model.WUUM01000082.1.30
WUUM01000082.1	EVM	CDS	100044	100093	.	-	2	ID=cds.evm.model.WUUM01000082.1.30;Parent=evm.model.WUUM01000082.1.30
WUUM01000082.1	EVM	exon	99497	99855	.	-	.	ID=evm.model.WUUM01000082.1.30.exon5;Parent=evm.model.WUUM01000082.1.30
WUUM01000082.1	EVM	CDS	99497	99855	.	-	0	ID=cds.evm.model.WUUM01000082.1.30;Parent=evm.model.WUUM01000082.1.30
WUUM01000082.1	EVM	exon	99240	99423	.	-	.	ID=evm.model.WUUM01000082.1.30.exon6;Parent=evm.model.WUUM01000082.1.30
WUUM01000082.1	EVM	CDS	99240	99423	.	-	1	ID=cds.evm.model.WUUM01000082.1.30;Parent=evm.model.WUUM01000082.1.30
#evm.TU.WUUM01000082.1.31 removed; remove_reason=repeat_match;
WUUM01000082.1	EVM	gene	104177	105004	.	-	.	ID=evm.TU.WUUM01000082.1.31;Name=EVM%20prediction%20WUUM01000082.1.31
WUUM01000082.1	EVM	mRNA	104177	105004	.	-	.	ID=evm.model.WUUM01000082.1.31;Parent=evm.TU.WUUM01000082.1.31;Name=EVM%20prediction%20WUUM01000082.1.31
WUUM01000082.1	EVM	exon	104177	105004	.	-	.	ID=evm.model.WUUM01000082.1.31.exon1;Parent=evm.model.WUUM01000082.1.31
WUUM01000082.1	EVM	CDS	104177	105004	.	-	0	ID=cds.evm.model.WUUM01000082.1.31;Parent=evm.model.WUUM01000082.1.31
#evm.TU.WUUM01000082.1.32 removed; remove_reason=repeat_match;
WUUM01000082.1	EVM	gene	105109	105723	.	-	.	ID=evm.TU.WUUM01000082.1.32;Name=EVM%20prediction%20WUUM01000082.1.32
WUUM01000082.1	EVM	mRNA	105109	105723	.	-	.	ID=evm.model.WUUM01000082.1.32;Parent=evm.TU.WUUM01000082.1.32;Name=EVM%20prediction%20WUUM01000082.1.32
WUUM01000082.1	EVM	exon	105109	105723	.	-	.	ID=evm.model.WUUM01000082.1.32.exon1;Parent=evm.model.WUUM01000082.1.32
WUUM01000082.1	EVM	CDS	105109	105723	.	-	0	ID=cds.evm.model.WUUM01000082.1.32;Parent=evm.model.WUUM01000082.1.32
#evm.TU.WUUM01000082.1.34 removed; remove_reason=repeat_match;
WUUM01000082.1	EVM	gene	107325	108500	.	-	.	ID=evm.TU.WUUM01000082.1.34;Name=EVM%20prediction%20WUUM01000082.1.34
WUUM01000082.1	EVM	mRNA	107325	108500	.	-	.	ID=evm.model.WUUM01000082.1.34;Parent=evm.TU.WUUM01000082.1.34;Name=EVM%20prediction%20WUUM01000082.1.34
WUUM01000082.1	EVM	exon	107325	108500	.	-	.	ID=evm.model.WUUM01000082.1.34.exon1;Parent=evm.model.WUUM01000082.1.34
WUUM01000082.1	EVM	CDS	107325	108500	.	-	0	ID=cds.evm.model.WUUM01000082.1.34;Parent=evm.model.WUUM01000082.1.34
#evm.TU.WUUM01000082.1.35 removed; remove_reason=repeat_match;
WUUM01000082.1	EVM	gene	109002	110811	.	-	.	ID=evm.TU.WUUM01000082.1.35;Name=EVM%20prediction%20WUUM01000082.1.35
WUUM01000082.1	EVM	mRNA	109002	110811	.	-	.	ID=evm.model.WUUM01000082.1.35;Parent=evm.TU.WUUM01000082.1.35;Name=EVM%20prediction%20WUUM01000082.1.35
WUUM01000082.1	EVM	exon	109751	110811	.	-	.	ID=evm.model.WUUM01000082.1.35.exon1;Parent=evm.model.WUUM01000082.1.35
WUUM01000082.1	EVM	CDS	109751	110811	.	-	0	ID=cds.evm.model.WUUM01000082.1.35;Parent=evm.model.WUUM01000082.1.35
WUUM01000082.1	EVM	exon	109002	109713	.	-	.	ID=evm.model.WUUM01000082.1.35.exon2;Parent=evm.model.WUUM01000082.1.35
WUUM01000082.1	EVM	CDS	109002	109713	.	-	1	ID=cds.evm.model.WUUM01000082.1.35;Parent=evm.model.WUUM01000082.1.35
#evm.TU.WUUM01000082.1.40 removed; remove_reason=repeat_match;
WUUM01000082.1	EVM	gene	119736	122351	.	-	.	ID=evm.TU.WUUM01000082.1.40;Name=EVM%20prediction%20WUUM01000082.1.40
WUUM01000082.1	EVM	mRNA	119736	122351	.	-	.	ID=evm.model.WUUM01000082.1.40;Parent=evm.TU.WUUM01000082.1.40;Name=EVM%20prediction%20WUUM01000082.1.40
WUUM01000082.1	EVM	exon	121038	122351	.	-	.	ID=evm.model.WUUM01000082.1.40.exon1;Parent=evm.model.WUUM01000082.1.40
WUUM01000082.1	EVM	CDS	121038	122351	.	-	0	ID=cds.evm.model.WUUM01000082.1.40;Parent=evm.model.WUUM01000082.1.40
WUUM01000082.1	EVM	exon	119736	120221	.	-	.	ID=evm.model.WUUM01000082.1.40.exon2;Parent=evm.model.WUUM01000082.1.40
WUUM01000082.1	EVM	CDS	119736	120221	.	-	0	ID=cds.evm.model.WUUM01000082.1.40;Parent=evm.model.WUUM01000082.1.40
#evm.TU.WUUM01000082.1.41 removed; remove_reason=repeat_match;
WUUM01000082.1	EVM	gene	124103	126178	.	-	.	ID=evm.TU.WUUM01000082.1.41;Name=EVM%20prediction%20WUUM01000082.1.41
WUUM01000082.1	EVM	mRNA	124103	126178	.	-	.	ID=evm.model.WUUM01000082.1.41;Parent=evm.TU.WUUM01000082.1.41;Name=EVM%20prediction%20WUUM01000082.1.41
WUUM01000082.1	EVM	exon	124654	126178	.	-	.	ID=evm.model.WUUM01000082.1.41.exon1;Parent=evm.model.WUUM01000082.1.41
WUUM01000082.1	EVM	CDS	124654	126178	.	-	0	ID=cds.evm.model.WUUM01000082.1.41;Parent=evm.model.WUUM01000082.1.41
WUUM01000082.1	EVM	exon	124103	124575	.	-	.	ID=evm.model.WUUM01000082.1.41.exon2;Parent=evm.model.WUUM01000082.1.41
WUUM01000082.1	EVM	CDS	124103	124575	.	-	2	ID=cds.evm.model.WUUM01000082.1.41;Parent=evm.model.WUUM01000082.1.41
#evm.TU.WUUM01000082.1.43 removed; remove_reason=repeat_match;
WUUM01000082.1	EVM	gene	127871	128947	.	-	.	ID=evm.TU.WUUM01000082.1.43;Name=EVM%20prediction%20WUUM01000082.1.43
WUUM01000082.1	EVM	mRNA	127871	128947	.	-	.	ID=evm.model.WUUM01000082.1.43;Parent=evm.TU.WUUM01000082.1.43;Name=EVM%20prediction%20WUUM01000082.1.43
WUUM01000082.1	EVM	exon	127871	128947	.	-	.	ID=evm.model.WUUM01000082.1.43.exon1;Parent=evm.model.WUUM01000082.1.43
WUUM01000082.1	EVM	CDS	127871	128947	.	-	0	ID=cds.evm.model.WUUM01000082.1.43;Parent=evm.model.WUUM01000082.1.43
#evm.TU.WUUM01000082.1.44 removed; remove_reason=repeat_match;
WUUM01000082.1	EVM	gene	129567	130360	.	-	.	ID=evm.TU.WUUM01000082.1.44;Name=EVM%20prediction%20WUUM01000082.1.44
WUUM01000082.1	EVM	mRNA	129567	130360	.	-	.	ID=evm.model.WUUM01000082.1.44;Parent=evm.TU.WUUM01000082.1.44;Name=EVM%20prediction%20WUUM01000082.1.44
WUUM01000082.1	EVM	exon	129567	130360	.	-	.	ID=evm.model.WUUM01000082.1.44.exon1;Parent=evm.model.WUUM01000082.1.44
WUUM01000082.1	EVM	CDS	129567	130360	.	-	2	ID=cds.evm.model.WUUM01000082.1.44;Parent=evm.model.WUUM01000082.1.44
#evm.TU.WUUM01000082.1.46 removed; remove_reason=repeat_match;
WUUM01000082.1	EVM	gene	142209	143021	.	-	.	ID=evm.TU.WUUM01000082.1.46;Name=EVM%20prediction%20WUUM01000082.1.46
WUUM01000082.1	EVM	mRNA	142209	143021	.	-	.	ID=evm.model.WUUM01000082.1.46;Parent=evm.TU.WUUM01000082.1.46;Name=EVM%20prediction%20WUUM01000082.1.46
WUUM01000082.1	EVM	exon	142209	143021	.	-	.	ID=evm.model.WUUM01000082.1.46.exon1;Parent=evm.model.WUUM01000082.1.46
WUUM01000082.1	EVM	CDS	142209	143021	.	-	0	ID=cds.evm.model.WUUM01000082.1.46;Parent=evm.model.WUUM01000082.1.46
#evm.TU.WUUM01000082.1.48 removed; remove_reason=repeat_match;
WUUM01000082.1	EVM	gene	148016	148929	.	+	.	ID=evm.TU.WUUM01000082.1.48;Name=EVM%20prediction%20WUUM01000082.1.48
WUUM01000082.1	EVM	mRNA	148016	148929	.	+	.	ID=evm.model.WUUM01000082.1.48;Parent=evm.TU.WUUM01000082.1.48;Name=EVM%20prediction%20WUUM01000082.1.48
WUUM01000082.1	EVM	exon	148016	148574	.	+	.	ID=evm.model.WUUM01000082.1.48.exon1;Parent=evm.model.WUUM01000082.1.48
WUUM01000082.1	EVM	CDS	148016	148574	.	+	0	ID=cds.evm.model.WUUM01000082.1.48;Parent=evm.model.WUUM01000082.1.48
WUUM01000082.1	EVM	exon	148649	148929	.	+	.	ID=evm.model.WUUM01000082.1.48.exon2;Parent=evm.model.WUUM01000082.1.48
WUUM01000082.1	EVM	CDS	148649	148929	.	+	2	ID=cds.evm.model.WUUM01000082.1.48;Parent=evm.model.WUUM01000082.1.48
#evm.TU.WUUM01000082.1.49 removed; remove_reason=repeat_match;
WUUM01000082.1	EVM	gene	149631	151916	.	-	.	ID=evm.TU.WUUM01000082.1.49;Name=EVM%20prediction%20WUUM01000082.1.49
WUUM01000082.1	EVM	mRNA	149631	151916	.	-	.	ID=evm.model.WUUM01000082.1.49;Parent=evm.TU.WUUM01000082.1.49;Name=EVM%20prediction%20WUUM01000082.1.49
WUUM01000082.1	EVM	exon	151823	151916	.	-	.	ID=evm.model.WUUM01000082.1.49.exon1;Parent=evm.model.WUUM01000082.1.49
WUUM01000082.1	EVM	CDS	151823	151916	.	-	0	ID=cds.evm.model.WUUM01000082.1.49;Parent=evm.model.WUUM01000082.1.49
WUUM01000082.1	EVM	exon	149631	151141	.	-	.	ID=evm.model.WUUM01000082.1.49.exon2;Parent=evm.model.WUUM01000082.1.49
WUUM01000082.1	EVM	CDS	149631	151141	.	-	2	ID=cds.evm.model.WUUM01000082.1.49;Parent=evm.model.WUUM01000082.1.49
#evm.TU.WUUM01000082.1.50 removed; remove_reason=repeat_match;
WUUM01000082.1	EVM	gene	153627	154622	.	-	.	ID=evm.TU.WUUM01000082.1.50;Name=EVM%20prediction%20WUUM01000082.1.50
WUUM01000082.1	EVM	mRNA	153627	154622	.	-	.	ID=evm.model.WUUM01000082.1.50;Parent=evm.TU.WUUM01000082.1.50;Name=EVM%20prediction%20WUUM01000082.1.50
WUUM01000082.1	EVM	exon	154548	154622	.	-	.	ID=evm.model.WUUM01000082.1.50.exon1;Parent=evm.model.WUUM01000082.1.50
WUUM01000082.1	EVM	CDS	154548	154622	.	-	0	ID=cds.evm.model.WUUM01000082.1.50;Parent=evm.model.WUUM01000082.1.50
WUUM01000082.1	EVM	exon	153627	154502	.	-	.	ID=evm.model.WUUM01000082.1.50.exon2;Parent=evm.model.WUUM01000082.1.50
WUUM01000082.1	EVM	CDS	153627	154502	.	-	0	ID=cds.evm.model.WUUM01000082.1.50;Parent=evm.model.WUUM01000082.1.50
#evm.TU.WUUM01000082.1.53 removed; remove_reason=repeat_match;
WUUM01000082.1	EVM	gene	164023	166510	.	-	.	ID=evm.TU.WUUM01000082.1.53;Name=EVM%20prediction%20WUUM01000082.1.53
WUUM01000082.1	EVM	mRNA	164023	166510	.	-	.	ID=evm.model.WUUM01000082.1.53;Parent=evm.TU.WUUM01000082.1.53;Name=EVM%20prediction%20WUUM01000082.1.53
WUUM01000082.1	EVM	exon	166382	166510	.	-	.	ID=evm.model.WUUM01000082.1.53.exon1;Parent=evm.model.WUUM01000082.1.53
WUUM01000082.1	EVM	CDS	166382	166510	.	-	0	ID=cds.evm.model.WUUM01000082.1.53;Parent=evm.model.WUUM01000082.1.53
WUUM01000082.1	EVM	exon	166101	166269	.	-	.	ID=evm.model.WUUM01000082.1.53.exon2;Parent=evm.model.WUUM01000082.1.53
WUUM01000082.1	EVM	CDS	166101	166269	.	-	0	ID=cds.evm.model.WUUM01000082.1.53;Parent=evm.model.WUUM01000082.1.53
WUUM01000082.1	EVM	exon	165447	166005	.	-	.	ID=evm.model.WUUM01000082.1.53.exon3;Parent=evm.model.WUUM01000082.1.53
WUUM01000082.1	EVM	CDS	165447	166005	.	-	2	ID=cds.evm.model.WUUM01000082.1.53;Parent=evm.model.WUUM01000082.1.53
WUUM01000082.1	EVM	exon	164023	164968	.	-	.	ID=evm.model.WUUM01000082.1.53.exon4;Parent=evm.model.WUUM01000082.1.53
WUUM01000082.1	EVM	CDS	164023	164968	.	-	1	ID=cds.evm.model.WUUM01000082.1.53;Parent=evm.model.WUUM01000082.1.53
#evm.TU.WUUM01000082.1.55 removed; remove_reason=repeat_match;
WUUM01000082.1	EVM	gene	169756	170448	.	-	.	ID=evm.TU.WUUM01000082.1.55;Name=EVM%20prediction%20WUUM01000082.1.55
WUUM01000082.1	EVM	mRNA	169756	170448	.	-	.	ID=evm.model.WUUM01000082.1.55;Parent=evm.TU.WUUM01000082.1.55;Name=EVM%20prediction%20WUUM01000082.1.55
WUUM01000082.1	EVM	exon	170118	170448	.	-	.	ID=evm.model.WUUM01000082.1.55.exon1;Parent=evm.model.WUUM01000082.1.55
WUUM01000082.1	EVM	CDS	170118	170448	.	-	0	ID=cds.evm.model.WUUM01000082.1.55;Parent=evm.model.WUUM01000082.1.55
WUUM01000082.1	EVM	exon	169756	170066	.	-	.	ID=evm.model.WUUM01000082.1.55.exon2;Parent=evm.model.WUUM01000082.1.55
WUUM01000082.1	EVM	CDS	169756	170066	.	-	2	ID=cds.evm.model.WUUM01000082.1.55;Parent=evm.model.WUUM01000082.1.55
#evm.TU.WUUM01000082.1.56 removed; remove_reason=repeat_match;
WUUM01000082.1	EVM	gene	171274	173997	.	-	.	ID=evm.TU.WUUM01000082.1.56;Name=EVM%20prediction%20WUUM01000082.1.56
WUUM01000082.1	EVM	mRNA	171274	173997	.	-	.	ID=evm.model.WUUM01000082.1.56;Parent=evm.TU.WUUM01000082.1.56;Name=EVM%20prediction%20WUUM01000082.1.56
WUUM01000082.1	EVM	exon	171274	173997	.	-	.	ID=evm.model.WUUM01000082.1.56.exon1;Parent=evm.model.WUUM01000082.1.56
WUUM01000082.1	EVM	CDS	171274	173997	.	-	0	ID=cds.evm.model.WUUM01000082.1.56;Parent=evm.model.WUUM01000082.1.56
#evm.TU.WUUM01000082.1.57 removed; remove_reason=repeat_match;
WUUM01000082.1	EVM	gene	174469	175836	.	-	.	ID=evm.TU.WUUM01000082.1.57;Name=EVM%20prediction%20WUUM01000082.1.57
WUUM01000082.1	EVM	mRNA	174469	175836	.	-	.	ID=evm.model.WUUM01000082.1.57;Parent=evm.TU.WUUM01000082.1.57;Name=EVM%20prediction%20WUUM01000082.1.57
WUUM01000082.1	EVM	exon	174469	175836	.	-	.	ID=evm.model.WUUM01000082.1.57.exon1;Parent=evm.model.WUUM01000082.1.57
WUUM01000082.1	EVM	CDS	174469	175836	.	-	0	ID=cds.evm.model.WUUM01000082.1.57;Parent=evm.model.WUUM01000082.1.57
#evm.TU.WUUM01000082.1.59 removed; remove_reason=repeat_match;
WUUM01000082.1	EVM	gene	177321	178304	.	-	.	ID=evm.TU.WUUM01000082.1.59;Name=EVM%20prediction%20WUUM01000082.1.59
WUUM01000082.1	EVM	mRNA	177321	178304	.	-	.	ID=evm.model.WUUM01000082.1.59;Parent=evm.TU.WUUM01000082.1.59;Name=EVM%20prediction%20WUUM01000082.1.59
WUUM01000082.1	EVM	exon	177321	178304	.	-	.	ID=evm.model.WUUM01000082.1.59.exon1;Parent=evm.model.WUUM01000082.1.59
WUUM01000082.1	EVM	CDS	177321	178304	.	-	0	ID=cds.evm.model.WUUM01000082.1.59;Parent=evm.model.WUUM01000082.1.59
#evm.TU.WUUM01000082.1.61 removed; remove_reason=repeat_match;
WUUM01000082.1	EVM	gene	180847	181455	.	-	.	ID=evm.TU.WUUM01000082.1.61;Name=EVM%20prediction%20WUUM01000082.1.61
WUUM01000082.1	EVM	mRNA	180847	181455	.	-	.	ID=evm.model.WUUM01000082.1.61;Parent=evm.TU.WUUM01000082.1.61;Name=EVM%20prediction%20WUUM01000082.1.61
WUUM01000082.1	EVM	exon	180847	181455	.	-	.	ID=evm.model.WUUM01000082.1.61.exon1;Parent=evm.model.WUUM01000082.1.61
WUUM01000082.1	EVM	CDS	180847	181455	.	-	0	ID=cds.evm.model.WUUM01000082.1.61;Parent=evm.model.WUUM01000082.1.61
#evm.TU.WUUM01000082.1.62 removed; remove_reason=repeat_match;
WUUM01000082.1	EVM	gene	182107	183712	.	-	.	ID=evm.TU.WUUM01000082.1.62;Name=EVM%20prediction%20WUUM01000082.1.62
WUUM01000082.1	EVM	mRNA	182107	183712	.	-	.	ID=evm.model.WUUM01000082.1.62;Parent=evm.TU.WUUM01000082.1.62;Name=EVM%20prediction%20WUUM01000082.1.62
WUUM01000082.1	EVM	exon	183097	183712	.	-	.	ID=evm.model.WUUM01000082.1.62.exon1;Parent=evm.model.WUUM01000082.1.62
WUUM01000082.1	EVM	CDS	183097	183712	.	-	0	ID=cds.evm.model.WUUM01000082.1.62;Parent=evm.model.WUUM01000082.1.62
WUUM01000082.1	EVM	exon	182107	183023	.	-	.	ID=evm.model.WUUM01000082.1.62.exon2;Parent=evm.model.WUUM01000082.1.62
WUUM01000082.1	EVM	CDS	182107	183023	.	-	2	ID=cds.evm.model.WUUM01000082.1.62;Parent=evm.model.WUUM01000082.1.62
#evm.TU.WUUM01000082.1.63 removed; remove_reason=repeat_match;
WUUM01000082.1	EVM	gene	185374	186106	.	-	.	ID=evm.TU.WUUM01000082.1.63;Name=EVM%20prediction%20WUUM01000082.1.63
WUUM01000082.1	EVM	mRNA	185374	186106	.	-	.	ID=evm.model.WUUM01000082.1.63;Parent=evm.TU.WUUM01000082.1.63;Name=EVM%20prediction%20WUUM01000082.1.63
WUUM01000082.1	EVM	exon	185791	186106	.	-	.	ID=evm.model.WUUM01000082.1.63.exon1;Parent=evm.model.WUUM01000082.1.63
WUUM01000082.1	EVM	CDS	185791	186106	.	-	0	ID=cds.evm.model.WUUM01000082.1.63;Parent=evm.model.WUUM01000082.1.63
WUUM01000082.1	EVM	exon	185374	185408	.	-	.	ID=evm.model.WUUM01000082.1.63.exon2;Parent=evm.model.WUUM01000082.1.63
WUUM01000082.1	EVM	CDS	185374	185408	.	-	2	ID=cds.evm.model.WUUM01000082.1.63;Parent=evm.model.WUUM01000082.1.63
#evm.TU.WUUM01000082.1.64 removed; remove_reason=repeat_match;
WUUM01000082.1	EVM	gene	186582	187610	.	-	.	ID=evm.TU.WUUM01000082.1.64;Name=EVM%20prediction%20WUUM01000082.1.64
WUUM01000082.1	EVM	mRNA	186582	187610	.	-	.	ID=evm.model.WUUM01000082.1.64;Parent=evm.TU.WUUM01000082.1.64;Name=EVM%20prediction%20WUUM01000082.1.64
WUUM01000082.1	EVM	exon	186582	187610	.	-	.	ID=evm.model.WUUM01000082.1.64.exon1;Parent=evm.model.WUUM01000082.1.64
WUUM01000082.1	EVM	CDS	186582	187610	.	-	0	ID=cds.evm.model.WUUM01000082.1.64;Parent=evm.model.WUUM01000082.1.64
#evm.TU.WUUM01000082.1.65 removed; remove_reason=repeat_match;
WUUM01000082.1	EVM	gene	187833	194367	.	-	.	ID=evm.TU.WUUM01000082.1.65;Name=EVM%20prediction%20WUUM01000082.1.65
WUUM01000082.1	EVM	mRNA	187833	194367	.	-	.	ID=evm.model.WUUM01000082.1.65;Parent=evm.TU.WUUM01000082.1.65;Name=EVM%20prediction%20WUUM01000082.1.65
WUUM01000082.1	EVM	exon	190183	194367	.	-	.	ID=evm.model.WUUM01000082.1.65.exon1;Parent=evm.model.WUUM01000082.1.65
WUUM01000082.1	EVM	CDS	190183	194367	.	-	0	ID=cds.evm.model.WUUM01000082.1.65;Parent=evm.model.WUUM01000082.1.65
WUUM01000082.1	EVM	exon	190026	190098	.	-	.	ID=evm.model.WUUM01000082.1.65.exon2;Parent=evm.model.WUUM01000082.1.65
WUUM01000082.1	EVM	CDS	190026	190098	.	-	0	ID=cds.evm.model.WUUM01000082.1.65;Parent=evm.model.WUUM01000082.1.65
WUUM01000082.1	EVM	exon	188568	188811	.	-	.	ID=evm.model.WUUM01000082.1.65.exon3;Parent=evm.model.WUUM01000082.1.65
WUUM01000082.1	EVM	CDS	188568	188811	.	-	2	ID=cds.evm.model.WUUM01000082.1.65;Parent=evm.model.WUUM01000082.1.65
WUUM01000082.1	EVM	exon	188197	188471	.	-	.	ID=evm.model.WUUM01000082.1.65.exon4;Parent=evm.model.WUUM01000082.1.65
WUUM01000082.1	EVM	CDS	188197	188471	.	-	1	ID=cds.evm.model.WUUM01000082.1.65;Parent=evm.model.WUUM01000082.1.65
WUUM01000082.1	EVM	exon	187953	188120	.	-	.	ID=evm.model.WUUM01000082.1.65.exon5;Parent=evm.model.WUUM01000082.1.65
WUUM01000082.1	EVM	CDS	187953	188120	.	-	2	ID=cds.evm.model.WUUM01000082.1.65;Parent=evm.model.WUUM01000082.1.65
WUUM01000082.1	EVM	exon	187833	187873	.	-	.	ID=evm.model.WUUM01000082.1.65.exon6;Parent=evm.model.WUUM01000082.1.65
WUUM01000082.1	EVM	CDS	187833	187873	.	-	2	ID=cds.evm.model.WUUM01000082.1.65;Parent=evm.model.WUUM01000082.1.65
#evm.TU.WUUM01000082.1.66 removed; remove_reason=repeat_match;
WUUM01000082.1	EVM	gene	194919	195359	.	-	.	ID=evm.TU.WUUM01000082.1.66;Name=EVM%20prediction%20WUUM01000082.1.66
WUUM01000082.1	EVM	mRNA	194919	195359	.	-	.	ID=evm.model.WUUM01000082.1.66;Parent=evm.TU.WUUM01000082.1.66;Name=EVM%20prediction%20WUUM01000082.1.66
WUUM01000082.1	EVM	exon	194919	195359	.	-	.	ID=evm.model.WUUM01000082.1.66.exon1;Parent=evm.model.WUUM01000082.1.66
WUUM01000082.1	EVM	CDS	194919	195359	.	-	0	ID=cds.evm.model.WUUM01000082.1.66;Parent=evm.model.WUUM01000082.1.66
#evm.TU.WUUM01000082.1.67 removed; remove_reason=repeat_match;
WUUM01000082.1	EVM	gene	195424	200524	.	+	.	ID=evm.TU.WUUM01000082.1.67;Name=EVM%20prediction%20WUUM01000082.1.67
WUUM01000082.1	EVM	mRNA	195424	200524	.	+	.	ID=evm.model.WUUM01000082.1.67;Parent=evm.TU.WUUM01000082.1.67;Name=EVM%20prediction%20WUUM01000082.1.67
WUUM01000082.1	EVM	exon	195424	195502	.	+	.	ID=evm.model.WUUM01000082.1.67.exon1;Parent=evm.model.WUUM01000082.1.67
WUUM01000082.1	EVM	CDS	195424	195502	.	+	0	ID=cds.evm.model.WUUM01000082.1.67;Parent=evm.model.WUUM01000082.1.67
WUUM01000082.1	EVM	exon	196233	196331	.	+	.	ID=evm.model.WUUM01000082.1.67.exon2;Parent=evm.model.WUUM01000082.1.67
WUUM01000082.1	EVM	CDS	196233	196331	.	+	2	ID=cds.evm.model.WUUM01000082.1.67;Parent=evm.model.WUUM01000082.1.67
WUUM01000082.1	EVM	exon	197024	197045	.	+	.	ID=evm.model.WUUM01000082.1.67.exon3;Parent=evm.model.WUUM01000082.1.67
WUUM01000082.1	EVM	CDS	197024	197045	.	+	2	ID=cds.evm.model.WUUM01000082.1.67;Parent=evm.model.WUUM01000082.1.67
WUUM01000082.1	EVM	exon	198158	198170	.	+	.	ID=evm.model.WUUM01000082.1.67.exon4;Parent=evm.model.WUUM01000082.1.67
WUUM01000082.1	EVM	CDS	198158	198170	.	+	1	ID=cds.evm.model.WUUM01000082.1.67;Parent=evm.model.WUUM01000082.1.67
WUUM01000082.1	EVM	exon	198201	198309	.	+	.	ID=evm.model.WUUM01000082.1.67.exon5;Parent=evm.model.WUUM01000082.1.67
WUUM01000082.1	EVM	CDS	198201	198309	.	+	0	ID=cds.evm.model.WUUM01000082.1.67;Parent=evm.model.WUUM01000082.1.67
WUUM01000082.1	EVM	exon	198384	200524	.	+	.	ID=evm.model.WUUM01000082.1.67.exon6;Parent=evm.model.WUUM01000082.1.67
WUUM01000082.1	EVM	CDS	198384	200524	.	+	2	ID=cds.evm.model.WUUM01000082.1.67;Parent=evm.model.WUUM01000082.1.67
#evm.TU.WUUM01000082.1.69 removed; remove_reason=repeat_match;
WUUM01000082.1	EVM	gene	202840	204656	.	-	.	ID=evm.TU.WUUM01000082.1.69;Name=EVM%20prediction%20WUUM01000082.1.69
WUUM01000082.1	EVM	mRNA	202840	204656	.	-	.	ID=evm.model.WUUM01000082.1.69;Parent=evm.TU.WUUM01000082.1.69;Name=EVM%20prediction%20WUUM01000082.1.69
WUUM01000082.1	EVM	exon	204406	204656	.	-	.	ID=evm.model.WUUM01000082.1.69.exon1;Parent=evm.model.WUUM01000082.1.69
WUUM01000082.1	EVM	CDS	204406	204656	.	-	0	ID=cds.evm.model.WUUM01000082.1.69;Parent=evm.model.WUUM01000082.1.69
WUUM01000082.1	EVM	exon	204246	204330	.	-	.	ID=evm.model.WUUM01000082.1.69.exon2;Parent=evm.model.WUUM01000082.1.69
WUUM01000082.1	EVM	CDS	204246	204330	.	-	1	ID=cds.evm.model.WUUM01000082.1.69;Parent=evm.model.WUUM01000082.1.69
WUUM01000082.1	EVM	exon	204027	204179	.	-	.	ID=evm.model.WUUM01000082.1.69.exon3;Parent=evm.model.WUUM01000082.1.69
WUUM01000082.1	EVM	CDS	204027	204179	.	-	0	ID=cds.evm.model.WUUM01000082.1.69;Parent=evm.model.WUUM01000082.1.69
WUUM01000082.1	EVM	exon	202840	203271	.	-	.	ID=evm.model.WUUM01000082.1.69.exon4;Parent=evm.model.WUUM01000082.1.69
WUUM01000082.1	EVM	CDS	202840	203271	.	-	0	ID=cds.evm.model.WUUM01000082.1.69;Parent=evm.model.WUUM01000082.1.69
#evm.TU.WUUM01000082.1.70 removed; remove_reason=repeat_match;
WUUM01000082.1	EVM	gene	205599	208271	.	-	.	ID=evm.TU.WUUM01000082.1.70;Name=EVM%20prediction%20WUUM01000082.1.70
WUUM01000082.1	EVM	mRNA	205599	208271	.	-	.	ID=evm.model.WUUM01000082.1.70;Parent=evm.TU.WUUM01000082.1.70;Name=EVM%20prediction%20WUUM01000082.1.70
WUUM01000082.1	EVM	exon	208124	208271	.	-	.	ID=evm.model.WUUM01000082.1.70.exon1;Parent=evm.model.WUUM01000082.1.70
WUUM01000082.1	EVM	CDS	208124	208271	.	-	0	ID=cds.evm.model.WUUM01000082.1.70;Parent=evm.model.WUUM01000082.1.70
WUUM01000082.1	EVM	exon	206877	207677	.	-	.	ID=evm.model.WUUM01000082.1.70.exon2;Parent=evm.model.WUUM01000082.1.70
WUUM01000082.1	EVM	CDS	206877	207677	.	-	2	ID=cds.evm.model.WUUM01000082.1.70;Parent=evm.model.WUUM01000082.1.70
WUUM01000082.1	EVM	exon	206203	206494	.	-	.	ID=evm.model.WUUM01000082.1.70.exon3;Parent=evm.model.WUUM01000082.1.70
WUUM01000082.1	EVM	CDS	206203	206494	.	-	2	ID=cds.evm.model.WUUM01000082.1.70;Parent=evm.model.WUUM01000082.1.70
WUUM01000082.1	EVM	exon	205996	206052	.	-	.	ID=evm.model.WUUM01000082.1.70.exon4;Parent=evm.model.WUUM01000082.1.70
WUUM01000082.1	EVM	CDS	205996	206052	.	-	1	ID=cds.evm.model.WUUM01000082.1.70;Parent=evm.model.WUUM01000082.1.70
WUUM01000082.1	EVM	exon	205599	205833	.	-	.	ID=evm.model.WUUM01000082.1.70.exon5;Parent=evm.model.WUUM01000082.1.70
WUUM01000082.1	EVM	CDS	205599	205833	.	-	1	ID=cds.evm.model.WUUM01000082.1.70;Parent=evm.model.WUUM01000082.1.70
#evm.TU.WUUM01000082.1.71 removed; remove_reason=repeat_match;
WUUM01000082.1	EVM	gene	209104	210807	.	-	.	ID=evm.TU.WUUM01000082.1.71;Name=EVM%20prediction%20WUUM01000082.1.71
WUUM01000082.1	EVM	mRNA	209104	210807	.	-	.	ID=evm.model.WUUM01000082.1.71;Parent=evm.TU.WUUM01000082.1.71;Name=EVM%20prediction%20WUUM01000082.1.71
WUUM01000082.1	EVM	exon	209104	210807	.	-	.	ID=evm.model.WUUM01000082.1.71.exon1;Parent=evm.model.WUUM01000082.1.71
WUUM01000082.1	EVM	CDS	209104	210807	.	-	0	ID=cds.evm.model.WUUM01000082.1.71;Parent=evm.model.WUUM01000082.1.71
#evm.TU.WUUM01000082.1.72 removed; remove_reason=repeat_match;
WUUM01000082.1	EVM	gene	211845	216235	.	-	.	ID=evm.TU.WUUM01000082.1.72;Name=EVM%20prediction%20WUUM01000082.1.72
WUUM01000082.1	EVM	mRNA	211845	216235	.	-	.	ID=evm.model.WUUM01000082.1.72;Parent=evm.TU.WUUM01000082.1.72;Name=EVM%20prediction%20WUUM01000082.1.72
WUUM01000082.1	EVM	exon	213391	216235	.	-	.	ID=evm.model.WUUM01000082.1.72.exon1;Parent=evm.model.WUUM01000082.1.72
WUUM01000082.1	EVM	CDS	213391	216235	.	-	0	ID=cds.evm.model.WUUM01000082.1.72;Parent=evm.model.WUUM01000082.1.72
WUUM01000082.1	EVM	exon	211845	212791	.	-	.	ID=evm.model.WUUM01000082.1.72.exon2;Parent=evm.model.WUUM01000082.1.72
WUUM01000082.1	EVM	CDS	211845	212791	.	-	2	ID=cds.evm.model.WUUM01000082.1.72;Parent=evm.model.WUUM01000082.1.72
#evm.TU.WUUM01000082.1.75 removed; remove_reason=repeat_match;
WUUM01000082.1	EVM	gene	219604	222477	.	-	.	ID=evm.TU.WUUM01000082.1.75;Name=EVM%20prediction%20WUUM01000082.1.75
WUUM01000082.1	EVM	mRNA	219604	222477	.	-	.	ID=evm.model.WUUM01000082.1.75;Parent=evm.TU.WUUM01000082.1.75;Name=EVM%20prediction%20WUUM01000082.1.75
WUUM01000082.1	EVM	exon	219604	222477	.	-	.	ID=evm.model.WUUM01000082.1.75.exon1;Parent=evm.model.WUUM01000082.1.75
WUUM01000082.1	EVM	CDS	219604	222477	.	-	0	ID=cds.evm.model.WUUM01000082.1.75;Parent=evm.model.WUUM01000082.1.75
#evm.TU.WUUM01000082.1.76 removed; remove_reason=repeat_match;
WUUM01000082.1	EVM	gene	222545	223822	.	-	.	ID=evm.TU.WUUM01000082.1.76;Name=EVM%20prediction%20WUUM01000082.1.76
WUUM01000082.1	EVM	mRNA	222545	223822	.	-	.	ID=evm.model.WUUM01000082.1.76;Parent=evm.TU.WUUM01000082.1.76;Name=EVM%20prediction%20WUUM01000082.1.76
WUUM01000082.1	EVM	exon	222545	223822	.	-	.	ID=evm.model.WUUM01000082.1.76.exon1;Parent=evm.model.WUUM01000082.1.76
WUUM01000082.1	EVM	CDS	222545	223822	.	-	0	ID=cds.evm.model.WUUM01000082.1.76;Parent=evm.model.WUUM01000082.1.76
#evm.TU.WUUM01000082.1.78 removed; remove_reason=repeat_match;
WUUM01000082.1	EVM	gene	224698	226211	.	+	.	ID=evm.TU.WUUM01000082.1.78;Name=EVM%20prediction%20WUUM01000082.1.78
WUUM01000082.1	EVM	mRNA	224698	226211	.	+	.	ID=evm.model.WUUM01000082.1.78;Parent=evm.TU.WUUM01000082.1.78;Name=EVM%20prediction%20WUUM01000082.1.78
WUUM01000082.1	EVM	exon	224698	224897	.	+	.	ID=evm.model.WUUM01000082.1.78.exon1;Parent=evm.model.WUUM01000082.1.78
WUUM01000082.1	EVM	CDS	224698	224897	.	+	0	ID=cds.evm.model.WUUM01000082.1.78;Parent=evm.model.WUUM01000082.1.78
WUUM01000082.1	EVM	exon	225923	226211	.	+	.	ID=evm.model.WUUM01000082.1.78.exon2;Parent=evm.model.WUUM01000082.1.78
WUUM01000082.1	EVM	CDS	225923	226211	.	+	1	ID=cds.evm.model.WUUM01000082.1.78;Parent=evm.model.WUUM01000082.1.78
#evm.TU.WUUM01000082.1.79 removed; remove_reason=repeat_match;
WUUM01000082.1	EVM	gene	227034	228167	.	+	.	ID=evm.TU.WUUM01000082.1.79;Name=EVM%20prediction%20WUUM01000082.1.79
WUUM01000082.1	EVM	mRNA	227034	228167	.	+	.	ID=evm.model.WUUM01000082.1.79;Parent=evm.TU.WUUM01000082.1.79;Name=EVM%20prediction%20WUUM01000082.1.79
WUUM01000082.1	EVM	exon	227034	228167	.	+	.	ID=evm.model.WUUM01000082.1.79.exon1;Parent=evm.model.WUUM01000082.1.79
WUUM01000082.1	EVM	CDS	227034	228167	.	+	0	ID=cds.evm.model.WUUM01000082.1.79;Parent=evm.model.WUUM01000082.1.79
#evm.TU.WUUM01000082.1.80 removed; remove_reason=repeat_match;
WUUM01000082.1	EVM	gene	228203	228917	.	+	.	ID=evm.TU.WUUM01000082.1.80;Name=EVM%20prediction%20WUUM01000082.1.80
WUUM01000082.1	EVM	mRNA	228203	228917	.	+	.	ID=evm.model.WUUM01000082.1.80;Parent=evm.TU.WUUM01000082.1.80;Name=EVM%20prediction%20WUUM01000082.1.80
WUUM01000082.1	EVM	exon	228203	228460	.	+	.	ID=evm.model.WUUM01000082.1.80.exon1;Parent=evm.model.WUUM01000082.1.80
WUUM01000082.1	EVM	CDS	228203	228460	.	+	0	ID=cds.evm.model.WUUM01000082.1.80;Parent=evm.model.WUUM01000082.1.80
WUUM01000082.1	EVM	exon	228534	228917	.	+	.	ID=evm.model.WUUM01000082.1.80.exon2;Parent=evm.model.WUUM01000082.1.80
WUUM01000082.1	EVM	CDS	228534	228917	.	+	0	ID=cds.evm.model.WUUM01000082.1.80;Parent=evm.model.WUUM01000082.1.80
#evm.TU.WUUM01000082.1.81 removed; remove_reason=repeat_match;
WUUM01000082.1	EVM	gene	231273	231821	.	+	.	ID=evm.TU.WUUM01000082.1.81;Name=EVM%20prediction%20WUUM01000082.1.81
WUUM01000082.1	EVM	mRNA	231273	231821	.	+	.	ID=evm.model.WUUM01000082.1.81;Parent=evm.TU.WUUM01000082.1.81;Name=EVM%20prediction%20WUUM01000082.1.81
WUUM01000082.1	EVM	exon	231273	231821	.	+	.	ID=evm.model.WUUM01000082.1.81.exon1;Parent=evm.model.WUUM01000082.1.81
WUUM01000082.1	EVM	CDS	231273	231821	.	+	0	ID=cds.evm.model.WUUM01000082.1.81;Parent=evm.model.WUUM01000082.1.81
#evm.TU.WUUM01000082.1.82 removed; remove_reason=repeat_match;
WUUM01000082.1	EVM	gene	231938	232693	.	-	.	ID=evm.TU.WUUM01000082.1.82;Name=EVM%20prediction%20WUUM01000082.1.82
WUUM01000082.1	EVM	mRNA	231938	232693	.	-	.	ID=evm.model.WUUM01000082.1.82;Parent=evm.TU.WUUM01000082.1.82;Name=EVM%20prediction%20WUUM01000082.1.82
WUUM01000082.1	EVM	exon	231938	232693	.	-	.	ID=evm.model.WUUM01000082.1.82.exon1;Parent=evm.model.WUUM01000082.1.82
WUUM01000082.1	EVM	CDS	231938	232693	.	-	0	ID=cds.evm.model.WUUM01000082.1.82;Parent=evm.model.WUUM01000082.1.82
#evm.TU.WUUM01000082.1.83 removed; remove_reason=repeat_match;
WUUM01000082.1	EVM	gene	233017	234857	.	-	.	ID=evm.TU.WUUM01000082.1.83;Name=EVM%20prediction%20WUUM01000082.1.83
WUUM01000082.1	EVM	mRNA	233017	234857	.	-	.	ID=evm.model.WUUM01000082.1.83;Parent=evm.TU.WUUM01000082.1.83;Name=EVM%20prediction%20WUUM01000082.1.83
WUUM01000082.1	EVM	exon	234598	234857	.	-	.	ID=evm.model.WUUM01000082.1.83.exon1;Parent=evm.model.WUUM01000082.1.83
WUUM01000082.1	EVM	CDS	234598	234857	.	-	0	ID=cds.evm.model.WUUM01000082.1.83;Parent=evm.model.WUUM01000082.1.83
WUUM01000082.1	EVM	exon	233017	234523	.	-	.	ID=evm.model.WUUM01000082.1.83.exon2;Parent=evm.model.WUUM01000082.1.83
WUUM01000082.1	EVM	CDS	233017	234523	.	-	1	ID=cds.evm.model.WUUM01000082.1.83;Parent=evm.model.WUUM01000082.1.83
#evm.TU.WUUM01000082.1.84 removed; remove_reason=repeat_match;
WUUM01000082.1	EVM	gene	234960	235697	.	-	.	ID=evm.TU.WUUM01000082.1.84;Name=EVM%20prediction%20WUUM01000082.1.84
WUUM01000082.1	EVM	mRNA	234960	235697	.	-	.	ID=evm.model.WUUM01000082.1.84;Parent=evm.TU.WUUM01000082.1.84;Name=EVM%20prediction%20WUUM01000082.1.84
WUUM01000082.1	EVM	exon	235673	235697	.	-	.	ID=evm.model.WUUM01000082.1.84.exon1;Parent=evm.model.WUUM01000082.1.84
WUUM01000082.1	EVM	CDS	235673	235697	.	-	0	ID=cds.evm.model.WUUM01000082.1.84;Parent=evm.model.WUUM01000082.1.84
WUUM01000082.1	EVM	exon	234960	235630	.	-	.	ID=evm.model.WUUM01000082.1.84.exon2;Parent=evm.model.WUUM01000082.1.84
WUUM01000082.1	EVM	CDS	234960	235630	.	-	2	ID=cds.evm.model.WUUM01000082.1.84;Parent=evm.model.WUUM01000082.1.84
#evm.TU.WUUM01000216.1.3 removed; remove_reason=repeat_match;
WUUM01000216.1	EVM	gene	10910	11335	.	+	.	ID=evm.TU.WUUM01000216.1.3;Name=EVM%20prediction%20WUUM01000216.1.3
WUUM01000216.1	EVM	mRNA	10910	11335	.	+	.	ID=evm.model.WUUM01000216.1.3;Parent=evm.TU.WUUM01000216.1.3;Name=EVM%20prediction%20WUUM01000216.1.3
WUUM01000216.1	EVM	exon	10910	11335	.	+	.	ID=evm.model.WUUM01000216.1.3.exon1;Parent=evm.model.WUUM01000216.1.3
WUUM01000216.1	EVM	CDS	10910	11335	.	+	0	ID=cds.evm.model.WUUM01000216.1.3;Parent=evm.model.WUUM01000216.1.3
#evm.TU.WUUM01000216.1.4 removed; remove_reason=repeat_match;
WUUM01000216.1	EVM	gene	11469	12200	.	+	.	ID=evm.TU.WUUM01000216.1.4;Name=EVM%20prediction%20WUUM01000216.1.4
WUUM01000216.1	EVM	mRNA	11469	12200	.	+	.	ID=evm.model.WUUM01000216.1.4;Parent=evm.TU.WUUM01000216.1.4;Name=EVM%20prediction%20WUUM01000216.1.4
WUUM01000216.1	EVM	exon	11469	12200	.	+	.	ID=evm.model.WUUM01000216.1.4.exon1;Parent=evm.model.WUUM01000216.1.4
WUUM01000216.1	EVM	CDS	11469	12200	.	+	0	ID=cds.evm.model.WUUM01000216.1.4;Parent=evm.model.WUUM01000216.1.4
#evm.TU.WUUM01000216.1.5 removed; remove_reason=repeat_match;
WUUM01000216.1	EVM	gene	14636	15376	.	-	.	ID=evm.TU.WUUM01000216.1.5;Name=EVM%20prediction%20WUUM01000216.1.5
WUUM01000216.1	EVM	mRNA	14636	15376	.	-	.	ID=evm.model.WUUM01000216.1.5;Parent=evm.TU.WUUM01000216.1.5;Name=EVM%20prediction%20WUUM01000216.1.5
WUUM01000216.1	EVM	exon	15126	15376	.	-	.	ID=evm.model.WUUM01000216.1.5.exon1;Parent=evm.model.WUUM01000216.1.5
WUUM01000216.1	EVM	CDS	15126	15376	.	-	0	ID=cds.evm.model.WUUM01000216.1.5;Parent=evm.model.WUUM01000216.1.5
WUUM01000216.1	EVM	exon	14636	14906	.	-	.	ID=evm.model.WUUM01000216.1.5.exon2;Parent=evm.model.WUUM01000216.1.5
WUUM01000216.1	EVM	CDS	14636	14906	.	-	1	ID=cds.evm.model.WUUM01000216.1.5;Parent=evm.model.WUUM01000216.1.5
#evm.TU.WUUM01000216.1.7 removed; remove_reason=repeat_match;
WUUM01000216.1	EVM	gene	18936	19534	.	+	.	ID=evm.TU.WUUM01000216.1.7;Name=EVM%20prediction%20WUUM01000216.1.7
WUUM01000216.1	EVM	mRNA	18936	19534	.	+	.	ID=evm.model.WUUM01000216.1.7;Parent=evm.TU.WUUM01000216.1.7;Name=EVM%20prediction%20WUUM01000216.1.7
WUUM01000216.1	EVM	exon	18936	19534	.	+	.	ID=evm.model.WUUM01000216.1.7.exon1;Parent=evm.model.WUUM01000216.1.7
WUUM01000216.1	EVM	CDS	18936	19534	.	+	0	ID=cds.evm.model.WUUM01000216.1.7;Parent=evm.model.WUUM01000216.1.7
#evm.TU.WUUM01000184.1.1 removed; remove_reason=repeat_match;
WUUM01000184.1	EVM	gene	39	581	.	-	.	ID=evm.TU.WUUM01000184.1.1;Name=EVM%20prediction%20WUUM01000184.1.1
WUUM01000184.1	EVM	mRNA	39	581	.	-	.	ID=evm.model.WUUM01000184.1.1;Parent=evm.TU.WUUM01000184.1.1;Name=EVM%20prediction%20WUUM01000184.1.1
WUUM01000184.1	EVM	exon	39	581	.	-	.	ID=evm.model.WUUM01000184.1.1.exon1;Parent=evm.model.WUUM01000184.1.1
WUUM01000184.1	EVM	CDS	39	581	.	-	0	ID=cds.evm.model.WUUM01000184.1.1;Parent=evm.model.WUUM01000184.1.1
#evm.TU.WUUM01000184.1.4 removed; remove_reason=repeat_match;
WUUM01000184.1	EVM	gene	10630	11739	.	+	.	ID=evm.TU.WUUM01000184.1.4;Name=EVM%20prediction%20WUUM01000184.1.4
WUUM01000184.1	EVM	mRNA	10630	11739	.	+	.	ID=evm.model.WUUM01000184.1.4;Parent=evm.TU.WUUM01000184.1.4;Name=EVM%20prediction%20WUUM01000184.1.4
WUUM01000184.1	EVM	exon	10630	11303	.	+	.	ID=evm.model.WUUM01000184.1.4.exon1;Parent=evm.model.WUUM01000184.1.4
WUUM01000184.1	EVM	CDS	10630	11303	.	+	0	ID=cds.evm.model.WUUM01000184.1.4;Parent=evm.model.WUUM01000184.1.4
WUUM01000184.1	EVM	exon	11460	11739	.	+	.	ID=evm.model.WUUM01000184.1.4.exon2;Parent=evm.model.WUUM01000184.1.4
WUUM01000184.1	EVM	CDS	11460	11739	.	+	1	ID=cds.evm.model.WUUM01000184.1.4;Parent=evm.model.WUUM01000184.1.4
#evm.TU.WUUM01000184.1.5 removed; remove_reason=repeat_overlap;
WUUM01000184.1	EVM	gene	11950	12336	.	-	.	ID=evm.TU.WUUM01000184.1.5;Name=EVM%20prediction%20WUUM01000184.1.5
WUUM01000184.1	EVM	mRNA	11950	12336	.	-	.	ID=evm.model.WUUM01000184.1.5;Parent=evm.TU.WUUM01000184.1.5;Name=EVM%20prediction%20WUUM01000184.1.5
WUUM01000184.1	EVM	exon	12255	12336	.	-	.	ID=evm.model.WUUM01000184.1.5.exon1;Parent=evm.model.WUUM01000184.1.5
WUUM01000184.1	EVM	CDS	12255	12336	.	-	0	ID=cds.evm.model.WUUM01000184.1.5;Parent=evm.model.WUUM01000184.1.5
WUUM01000184.1	EVM	exon	11950	12185	.	-	.	ID=evm.model.WUUM01000184.1.5.exon2;Parent=evm.model.WUUM01000184.1.5
WUUM01000184.1	EVM	CDS	11950	12185	.	-	2	ID=cds.evm.model.WUUM01000184.1.5;Parent=evm.model.WUUM01000184.1.5
#evm.TU.WUUM01000184.1.6 removed; remove_reason=repeat_match;
WUUM01000184.1	EVM	gene	16051	19659	.	-	.	ID=evm.TU.WUUM01000184.1.6;Name=EVM%20prediction%20WUUM01000184.1.6
WUUM01000184.1	EVM	mRNA	16051	19659	.	-	.	ID=evm.model.WUUM01000184.1.6;Parent=evm.TU.WUUM01000184.1.6;Name=EVM%20prediction%20WUUM01000184.1.6
WUUM01000184.1	EVM	exon	18196	19659	.	-	.	ID=evm.model.WUUM01000184.1.6.exon1;Parent=evm.model.WUUM01000184.1.6
WUUM01000184.1	EVM	CDS	18196	19659	.	-	0	ID=cds.evm.model.WUUM01000184.1.6;Parent=evm.model.WUUM01000184.1.6
WUUM01000184.1	EVM	exon	16631	18136	.	-	.	ID=evm.model.WUUM01000184.1.6.exon2;Parent=evm.model.WUUM01000184.1.6
WUUM01000184.1	EVM	CDS	16631	18136	.	-	0	ID=cds.evm.model.WUUM01000184.1.6;Parent=evm.model.WUUM01000184.1.6
WUUM01000184.1	EVM	exon	16051	16290	.	-	.	ID=evm.model.WUUM01000184.1.6.exon3;Parent=evm.model.WUUM01000184.1.6
WUUM01000184.1	EVM	CDS	16051	16290	.	-	0	ID=cds.evm.model.WUUM01000184.1.6;Parent=evm.model.WUUM01000184.1.6
#evm.TU.WUUM01000184.1.7 removed; remove_reason=repeat_match;
WUUM01000184.1	EVM	gene	19800	20897	.	-	.	ID=evm.TU.WUUM01000184.1.7;Name=EVM%20prediction%20WUUM01000184.1.7
WUUM01000184.1	EVM	mRNA	19800	20897	.	-	.	ID=evm.model.WUUM01000184.1.7;Parent=evm.TU.WUUM01000184.1.7;Name=EVM%20prediction%20WUUM01000184.1.7
WUUM01000184.1	EVM	exon	19800	20897	.	-	.	ID=evm.model.WUUM01000184.1.7.exon1;Parent=evm.model.WUUM01000184.1.7
WUUM01000184.1	EVM	CDS	19800	20897	.	-	0	ID=cds.evm.model.WUUM01000184.1.7;Parent=evm.model.WUUM01000184.1.7
#evm.TU.WUUM01000321.1.1 removed; remove_reason=repeat_match;
WUUM01000321.1	EVM	gene	1389	4292	.	+	.	ID=evm.TU.WUUM01000321.1.1;Name=EVM%20prediction%20WUUM01000321.1.1
WUUM01000321.1	EVM	mRNA	1389	4292	.	+	.	ID=evm.model.WUUM01000321.1.1;Parent=evm.TU.WUUM01000321.1.1;Name=EVM%20prediction%20WUUM01000321.1.1
WUUM01000321.1	EVM	exon	1389	1541	.	+	.	ID=evm.model.WUUM01000321.1.1.exon1;Parent=evm.model.WUUM01000321.1.1
WUUM01000321.1	EVM	CDS	1389	1541	.	+	1	ID=cds.evm.model.WUUM01000321.1.1;Parent=evm.model.WUUM01000321.1.1
WUUM01000321.1	EVM	exon	1624	1769	.	+	.	ID=evm.model.WUUM01000321.1.1.exon2;Parent=evm.model.WUUM01000321.1.1
WUUM01000321.1	EVM	CDS	1624	1769	.	+	1	ID=cds.evm.model.WUUM01000321.1.1;Parent=evm.model.WUUM01000321.1.1
WUUM01000321.1	EVM	exon	1887	2344	.	+	.	ID=evm.model.WUUM01000321.1.1.exon3;Parent=evm.model.WUUM01000321.1.1
WUUM01000321.1	EVM	CDS	1887	2344	.	+	2	ID=cds.evm.model.WUUM01000321.1.1;Parent=evm.model.WUUM01000321.1.1
WUUM01000321.1	EVM	exon	2547	2807	.	+	.	ID=evm.model.WUUM01000321.1.1.exon4;Parent=evm.model.WUUM01000321.1.1
WUUM01000321.1	EVM	CDS	2547	2807	.	+	0	ID=cds.evm.model.WUUM01000321.1.1;Parent=evm.model.WUUM01000321.1.1
WUUM01000321.1	EVM	exon	2871	4292	.	+	.	ID=evm.model.WUUM01000321.1.1.exon5;Parent=evm.model.WUUM01000321.1.1
WUUM01000321.1	EVM	CDS	2871	4292	.	+	0	ID=cds.evm.model.WUUM01000321.1.1;Parent=evm.model.WUUM01000321.1.1
#evm.TU.WUUM01000322.1.1 removed; remove_reason=repeat_match;
WUUM01000322.1	EVM	gene	113	2857	.	+	.	ID=evm.TU.WUUM01000322.1.1;Name=EVM%20prediction%20WUUM01000322.1.1
WUUM01000322.1	EVM	mRNA	113	2857	.	+	.	ID=evm.model.WUUM01000322.1.1;Parent=evm.TU.WUUM01000322.1.1;Name=EVM%20prediction%20WUUM01000322.1.1
WUUM01000322.1	EVM	exon	113	623	.	+	.	ID=evm.model.WUUM01000322.1.1.exon1;Parent=evm.model.WUUM01000322.1.1
WUUM01000322.1	EVM	CDS	113	623	.	+	0	ID=cds.evm.model.WUUM01000322.1.1;Parent=evm.model.WUUM01000322.1.1
WUUM01000322.1	EVM	exon	700	2730	.	+	.	ID=evm.model.WUUM01000322.1.1.exon2;Parent=evm.model.WUUM01000322.1.1
WUUM01000322.1	EVM	CDS	700	2730	.	+	2	ID=cds.evm.model.WUUM01000322.1.1;Parent=evm.model.WUUM01000322.1.1
WUUM01000322.1	EVM	exon	2808	2857	.	+	.	ID=evm.model.WUUM01000322.1.1.exon3;Parent=evm.model.WUUM01000322.1.1
WUUM01000322.1	EVM	CDS	2808	2857	.	+	2	ID=cds.evm.model.WUUM01000322.1.1;Parent=evm.model.WUUM01000322.1.1
#evm.TU.WUUM01000163.1.1 removed; remove_reason=repeat_overlap;
WUUM01000163.1	EVM	gene	740	1126	.	+	.	ID=evm.TU.WUUM01000163.1.1;Name=EVM%20prediction%20WUUM01000163.1.1
WUUM01000163.1	EVM	mRNA	740	1126	.	+	.	ID=evm.model.WUUM01000163.1.1;Parent=evm.TU.WUUM01000163.1.1;Name=EVM%20prediction%20WUUM01000163.1.1
WUUM01000163.1	EVM	exon	740	821	.	+	.	ID=evm.model.WUUM01000163.1.1.exon1;Parent=evm.model.WUUM01000163.1.1
WUUM01000163.1	EVM	CDS	740	821	.	+	0	ID=cds.evm.model.WUUM01000163.1.1;Parent=evm.model.WUUM01000163.1.1
WUUM01000163.1	EVM	exon	891	1126	.	+	.	ID=evm.model.WUUM01000163.1.1.exon2;Parent=evm.model.WUUM01000163.1.1
WUUM01000163.1	EVM	CDS	891	1126	.	+	2	ID=cds.evm.model.WUUM01000163.1.1;Parent=evm.model.WUUM01000163.1.1
#evm.TU.WUUM01000163.1.3 removed; remove_reason=repeat_match;
WUUM01000163.1	EVM	gene	10471	12189	.	-	.	ID=evm.TU.WUUM01000163.1.3;Name=EVM%20prediction%20WUUM01000163.1.3
WUUM01000163.1	EVM	mRNA	10471	12189	.	-	.	ID=evm.model.WUUM01000163.1.3;Parent=evm.TU.WUUM01000163.1.3;Name=EVM%20prediction%20WUUM01000163.1.3
WUUM01000163.1	EVM	exon	10471	12189	.	-	.	ID=evm.model.WUUM01000163.1.3.exon1;Parent=evm.model.WUUM01000163.1.3
WUUM01000163.1	EVM	CDS	10471	12189	.	-	0	ID=cds.evm.model.WUUM01000163.1.3;Parent=evm.model.WUUM01000163.1.3
#evm.TU.WUUM01000163.1.8 removed; remove_reason=repeat_overlap;
WUUM01000163.1	EVM	gene	21322	21753	.	+	.	ID=evm.TU.WUUM01000163.1.8;Name=EVM%20prediction%20WUUM01000163.1.8
WUUM01000163.1	EVM	mRNA	21322	21753	.	+	.	ID=evm.model.WUUM01000163.1.8;Parent=evm.TU.WUUM01000163.1.8;Name=EVM%20prediction%20WUUM01000163.1.8
WUUM01000163.1	EVM	exon	21322	21477	.	+	.	ID=evm.model.WUUM01000163.1.8.exon1;Parent=evm.model.WUUM01000163.1.8
WUUM01000163.1	EVM	CDS	21322	21477	.	+	0	ID=cds.evm.model.WUUM01000163.1.8;Parent=evm.model.WUUM01000163.1.8
WUUM01000163.1	EVM	exon	21598	21753	.	+	.	ID=evm.model.WUUM01000163.1.8.exon2;Parent=evm.model.WUUM01000163.1.8
WUUM01000163.1	EVM	CDS	21598	21753	.	+	0	ID=cds.evm.model.WUUM01000163.1.8;Parent=evm.model.WUUM01000163.1.8
#evm.TU.WUUM01000163.1.9 removed; remove_reason=repeat_match;
WUUM01000163.1	EVM	gene	23834	24373	.	-	.	ID=evm.TU.WUUM01000163.1.9;Name=EVM%20prediction%20WUUM01000163.1.9
WUUM01000163.1	EVM	mRNA	23834	24373	.	-	.	ID=evm.model.WUUM01000163.1.9;Parent=evm.TU.WUUM01000163.1.9;Name=EVM%20prediction%20WUUM01000163.1.9
WUUM01000163.1	EVM	exon	23834	24373	.	-	.	ID=evm.model.WUUM01000163.1.9.exon1;Parent=evm.model.WUUM01000163.1.9
WUUM01000163.1	EVM	CDS	23834	24373	.	-	0	ID=cds.evm.model.WUUM01000163.1.9;Parent=evm.model.WUUM01000163.1.9
#evm.TU.WUUM01000163.1.10 removed; remove_reason=repeat_match;
WUUM01000163.1	EVM	gene	27231	28064	.	-	.	ID=evm.TU.WUUM01000163.1.10;Name=EVM%20prediction%20WUUM01000163.1.10
WUUM01000163.1	EVM	mRNA	27231	28064	.	-	.	ID=evm.model.WUUM01000163.1.10;Parent=evm.TU.WUUM01000163.1.10;Name=EVM%20prediction%20WUUM01000163.1.10
WUUM01000163.1	EVM	exon	27596	28064	.	-	.	ID=evm.model.WUUM01000163.1.10.exon1;Parent=evm.model.WUUM01000163.1.10
WUUM01000163.1	EVM	CDS	27596	28064	.	-	2	ID=cds.evm.model.WUUM01000163.1.10;Parent=evm.model.WUUM01000163.1.10
WUUM01000163.1	EVM	exon	27231	27243	.	-	.	ID=evm.model.WUUM01000163.1.10.exon2;Parent=evm.model.WUUM01000163.1.10
WUUM01000163.1	EVM	CDS	27231	27243	.	-	1	ID=cds.evm.model.WUUM01000163.1.10;Parent=evm.model.WUUM01000163.1.10
#evm.TU.WUUM01000241.1.2 removed; remove_reason=repeat_match;
WUUM01000241.1	EVM	gene	6646	7299	.	+	.	ID=evm.TU.WUUM01000241.1.2;Name=EVM%20prediction%20WUUM01000241.1.2
WUUM01000241.1	EVM	mRNA	6646	7299	.	+	.	ID=evm.model.WUUM01000241.1.2;Parent=evm.TU.WUUM01000241.1.2;Name=EVM%20prediction%20WUUM01000241.1.2
WUUM01000241.1	EVM	exon	6646	7299	.	+	.	ID=evm.model.WUUM01000241.1.2.exon1;Parent=evm.model.WUUM01000241.1.2
WUUM01000241.1	EVM	CDS	6646	7299	.	+	0	ID=cds.evm.model.WUUM01000241.1.2;Parent=evm.model.WUUM01000241.1.2
#evm.TU.WUUM01000241.1.3 removed; remove_reason=repeat_match;
WUUM01000241.1	EVM	gene	7978	8633	.	-	.	ID=evm.TU.WUUM01000241.1.3;Name=EVM%20prediction%20WUUM01000241.1.3
WUUM01000241.1	EVM	mRNA	7978	8633	.	-	.	ID=evm.model.WUUM01000241.1.3;Parent=evm.TU.WUUM01000241.1.3;Name=EVM%20prediction%20WUUM01000241.1.3
WUUM01000241.1	EVM	exon	8154	8633	.	-	.	ID=evm.model.WUUM01000241.1.3.exon1;Parent=evm.model.WUUM01000241.1.3
WUUM01000241.1	EVM	CDS	8154	8633	.	-	0	ID=cds.evm.model.WUUM01000241.1.3;Parent=evm.model.WUUM01000241.1.3
WUUM01000241.1	EVM	exon	7978	8079	.	-	.	ID=evm.model.WUUM01000241.1.3.exon2;Parent=evm.model.WUUM01000241.1.3
WUUM01000241.1	EVM	CDS	7978	8079	.	-	0	ID=cds.evm.model.WUUM01000241.1.3;Parent=evm.model.WUUM01000241.1.3
#evm.TU.WUUM01000241.1.4 removed; remove_reason=repeat_match;
WUUM01000241.1	EVM	gene	8672	8974	.	-	.	ID=evm.TU.WUUM01000241.1.4;Name=EVM%20prediction%20WUUM01000241.1.4
WUUM01000241.1	EVM	mRNA	8672	8974	.	-	.	ID=evm.model.WUUM01000241.1.4;Parent=evm.TU.WUUM01000241.1.4;Name=EVM%20prediction%20WUUM01000241.1.4
WUUM01000241.1	EVM	exon	8672	8974	.	-	.	ID=evm.model.WUUM01000241.1.4.exon1;Parent=evm.model.WUUM01000241.1.4
WUUM01000241.1	EVM	CDS	8672	8974	.	-	0	ID=cds.evm.model.WUUM01000241.1.4;Parent=evm.model.WUUM01000241.1.4
#evm.TU.WUUM01000241.1.5 removed; remove_reason=repeat_match;
WUUM01000241.1	EVM	gene	9766	12371	.	+	.	ID=evm.TU.WUUM01000241.1.5;Name=EVM%20prediction%20WUUM01000241.1.5
WUUM01000241.1	EVM	mRNA	9766	12371	.	+	.	ID=evm.model.WUUM01000241.1.5;Parent=evm.TU.WUUM01000241.1.5;Name=EVM%20prediction%20WUUM01000241.1.5
WUUM01000241.1	EVM	exon	9766	10138	.	+	.	ID=evm.model.WUUM01000241.1.5.exon1;Parent=evm.model.WUUM01000241.1.5
WUUM01000241.1	EVM	CDS	9766	10138	.	+	0	ID=cds.evm.model.WUUM01000241.1.5;Parent=evm.model.WUUM01000241.1.5
WUUM01000241.1	EVM	exon	11527	11664	.	+	.	ID=evm.model.WUUM01000241.1.5.exon2;Parent=evm.model.WUUM01000241.1.5
WUUM01000241.1	EVM	CDS	11527	11664	.	+	2	ID=cds.evm.model.WUUM01000241.1.5;Parent=evm.model.WUUM01000241.1.5
WUUM01000241.1	EVM	exon	12010	12371	.	+	.	ID=evm.model.WUUM01000241.1.5.exon3;Parent=evm.model.WUUM01000241.1.5
WUUM01000241.1	EVM	CDS	12010	12371	.	+	2	ID=cds.evm.model.WUUM01000241.1.5;Parent=evm.model.WUUM01000241.1.5
#evm.TU.WUUM01000241.1.7 removed; remove_reason=repeat_match;
WUUM01000241.1	EVM	gene	14669	15778	.	+	.	ID=evm.TU.WUUM01000241.1.7;Name=EVM%20prediction%20WUUM01000241.1.7
WUUM01000241.1	EVM	mRNA	14669	15778	.	+	.	ID=evm.model.WUUM01000241.1.7;Parent=evm.TU.WUUM01000241.1.7;Name=EVM%20prediction%20WUUM01000241.1.7
WUUM01000241.1	EVM	exon	14669	15778	.	+	.	ID=evm.model.WUUM01000241.1.7.exon1;Parent=evm.model.WUUM01000241.1.7
WUUM01000241.1	EVM	CDS	14669	15778	.	+	0	ID=cds.evm.model.WUUM01000241.1.7;Parent=evm.model.WUUM01000241.1.7
#evm.TU.WUUM01000188.1.1 removed; remove_reason=repeat_match;
WUUM01000188.1	EVM	gene	4865	6917	.	-	.	ID=evm.TU.WUUM01000188.1.1;Name=EVM%20prediction%20WUUM01000188.1.1
WUUM01000188.1	EVM	mRNA	4865	6917	.	-	.	ID=evm.model.WUUM01000188.1.1;Parent=evm.TU.WUUM01000188.1.1;Name=EVM%20prediction%20WUUM01000188.1.1
WUUM01000188.1	EVM	exon	6634	6917	.	-	.	ID=evm.model.WUUM01000188.1.1.exon1;Parent=evm.model.WUUM01000188.1.1
WUUM01000188.1	EVM	CDS	6634	6917	.	-	0	ID=cds.evm.model.WUUM01000188.1.1;Parent=evm.model.WUUM01000188.1.1
WUUM01000188.1	EVM	exon	6457	6520	.	-	.	ID=evm.model.WUUM01000188.1.1.exon2;Parent=evm.model.WUUM01000188.1.1
WUUM01000188.1	EVM	CDS	6457	6520	.	-	1	ID=cds.evm.model.WUUM01000188.1.1;Parent=evm.model.WUUM01000188.1.1
WUUM01000188.1	EVM	exon	6193	6270	.	-	.	ID=evm.model.WUUM01000188.1.1.exon3;Parent=evm.model.WUUM01000188.1.1
WUUM01000188.1	EVM	CDS	6193	6270	.	-	0	ID=cds.evm.model.WUUM01000188.1.1;Parent=evm.model.WUUM01000188.1.1
WUUM01000188.1	EVM	exon	5866	5901	.	-	.	ID=evm.model.WUUM01000188.1.1.exon4;Parent=evm.model.WUUM01000188.1.1
WUUM01000188.1	EVM	CDS	5866	5901	.	-	0	ID=cds.evm.model.WUUM01000188.1.1;Parent=evm.model.WUUM01000188.1.1
WUUM01000188.1	EVM	exon	4865	5812	.	-	.	ID=evm.model.WUUM01000188.1.1.exon5;Parent=evm.model.WUUM01000188.1.1
WUUM01000188.1	EVM	CDS	4865	5812	.	-	0	ID=cds.evm.model.WUUM01000188.1.1;Parent=evm.model.WUUM01000188.1.1
#evm.TU.WUUM01000188.1.2 removed; remove_reason=repeat_match;
WUUM01000188.1	EVM	gene	8484	9414	.	-	.	ID=evm.TU.WUUM01000188.1.2;Name=EVM%20prediction%20WUUM01000188.1.2
WUUM01000188.1	EVM	mRNA	8484	9414	.	-	.	ID=evm.model.WUUM01000188.1.2;Parent=evm.TU.WUUM01000188.1.2;Name=EVM%20prediction%20WUUM01000188.1.2
WUUM01000188.1	EVM	exon	9078	9414	.	-	.	ID=evm.model.WUUM01000188.1.2.exon1;Parent=evm.model.WUUM01000188.1.2
WUUM01000188.1	EVM	CDS	9078	9414	.	-	0	ID=cds.evm.model.WUUM01000188.1.2;Parent=evm.model.WUUM01000188.1.2
WUUM01000188.1	EVM	exon	8646	9019	.	-	.	ID=evm.model.WUUM01000188.1.2.exon2;Parent=evm.model.WUUM01000188.1.2
WUUM01000188.1	EVM	CDS	8646	9019	.	-	2	ID=cds.evm.model.WUUM01000188.1.2;Parent=evm.model.WUUM01000188.1.2
WUUM01000188.1	EVM	exon	8484	8561	.	-	.	ID=evm.model.WUUM01000188.1.2.exon3;Parent=evm.model.WUUM01000188.1.2
WUUM01000188.1	EVM	CDS	8484	8561	.	-	0	ID=cds.evm.model.WUUM01000188.1.2;Parent=evm.model.WUUM01000188.1.2
#evm.TU.WUUM01000188.1.3 removed; remove_reason=repeat_match;
WUUM01000188.1	EVM	gene	13426	14686	.	-	.	ID=evm.TU.WUUM01000188.1.3;Name=EVM%20prediction%20WUUM01000188.1.3
WUUM01000188.1	EVM	mRNA	13426	14686	.	-	.	ID=evm.model.WUUM01000188.1.3;Parent=evm.TU.WUUM01000188.1.3;Name=EVM%20prediction%20WUUM01000188.1.3
WUUM01000188.1	EVM	exon	14514	14686	.	-	.	ID=evm.model.WUUM01000188.1.3.exon1;Parent=evm.model.WUUM01000188.1.3
WUUM01000188.1	EVM	CDS	14514	14686	.	-	0	ID=cds.evm.model.WUUM01000188.1.3;Parent=evm.model.WUUM01000188.1.3
WUUM01000188.1	EVM	exon	13426	14479	.	-	.	ID=evm.model.WUUM01000188.1.3.exon2;Parent=evm.model.WUUM01000188.1.3
WUUM01000188.1	EVM	CDS	13426	14479	.	-	1	ID=cds.evm.model.WUUM01000188.1.3;Parent=evm.model.WUUM01000188.1.3
#evm.TU.WUUM01000188.1.4 removed; remove_reason=repeat_match;
WUUM01000188.1	EVM	gene	15146	15796	.	-	.	ID=evm.TU.WUUM01000188.1.4;Name=EVM%20prediction%20WUUM01000188.1.4
WUUM01000188.1	EVM	mRNA	15146	15796	.	-	.	ID=evm.model.WUUM01000188.1.4;Parent=evm.TU.WUUM01000188.1.4;Name=EVM%20prediction%20WUUM01000188.1.4
WUUM01000188.1	EVM	exon	15146	15796	.	-	.	ID=evm.model.WUUM01000188.1.4.exon1;Parent=evm.model.WUUM01000188.1.4
WUUM01000188.1	EVM	CDS	15146	15796	.	-	0	ID=cds.evm.model.WUUM01000188.1.4;Parent=evm.model.WUUM01000188.1.4
#evm.TU.WUUM01000188.1.5 removed; remove_reason=repeat_match;
WUUM01000188.1	EVM	gene	16413	18574	.	-	.	ID=evm.TU.WUUM01000188.1.5;Name=EVM%20prediction%20WUUM01000188.1.5
WUUM01000188.1	EVM	mRNA	16413	18574	.	-	.	ID=evm.model.WUUM01000188.1.5;Parent=evm.TU.WUUM01000188.1.5;Name=EVM%20prediction%20WUUM01000188.1.5
WUUM01000188.1	EVM	exon	18241	18574	.	-	.	ID=evm.model.WUUM01000188.1.5.exon1;Parent=evm.model.WUUM01000188.1.5
WUUM01000188.1	EVM	CDS	18241	18574	.	-	0	ID=cds.evm.model.WUUM01000188.1.5;Parent=evm.model.WUUM01000188.1.5
WUUM01000188.1	EVM	exon	17653	18136	.	-	.	ID=evm.model.WUUM01000188.1.5.exon2;Parent=evm.model.WUUM01000188.1.5
WUUM01000188.1	EVM	CDS	17653	18136	.	-	2	ID=cds.evm.model.WUUM01000188.1.5;Parent=evm.model.WUUM01000188.1.5
WUUM01000188.1	EVM	exon	16413	16989	.	-	.	ID=evm.model.WUUM01000188.1.5.exon3;Parent=evm.model.WUUM01000188.1.5
WUUM01000188.1	EVM	CDS	16413	16989	.	-	1	ID=cds.evm.model.WUUM01000188.1.5;Parent=evm.model.WUUM01000188.1.5
#evm.TU.WUUM01000188.1.6 removed; remove_reason=repeat_match;
WUUM01000188.1	EVM	gene	18611	19789	.	-	.	ID=evm.TU.WUUM01000188.1.6;Name=EVM%20prediction%20WUUM01000188.1.6
WUUM01000188.1	EVM	mRNA	18611	19789	.	-	.	ID=evm.model.WUUM01000188.1.6;Parent=evm.TU.WUUM01000188.1.6;Name=EVM%20prediction%20WUUM01000188.1.6
WUUM01000188.1	EVM	exon	18611	19789	.	-	.	ID=evm.model.WUUM01000188.1.6.exon1;Parent=evm.model.WUUM01000188.1.6
WUUM01000188.1	EVM	CDS	18611	19789	.	-	0	ID=cds.evm.model.WUUM01000188.1.6;Parent=evm.model.WUUM01000188.1.6
#evm.TU.WUUM01000188.1.7 removed; remove_reason=repeat_match;
WUUM01000188.1	EVM	gene	19834	20523	.	-	.	ID=evm.TU.WUUM01000188.1.7;Name=EVM%20prediction%20WUUM01000188.1.7
WUUM01000188.1	EVM	mRNA	19834	20523	.	-	.	ID=evm.model.WUUM01000188.1.7;Parent=evm.TU.WUUM01000188.1.7;Name=EVM%20prediction%20WUUM01000188.1.7
WUUM01000188.1	EVM	exon	19834	20523	.	-	.	ID=evm.model.WUUM01000188.1.7.exon1;Parent=evm.model.WUUM01000188.1.7
WUUM01000188.1	EVM	CDS	19834	20523	.	-	0	ID=cds.evm.model.WUUM01000188.1.7;Parent=evm.model.WUUM01000188.1.7
#evm.TU.WUUM01000188.1.8 removed; remove_reason=repeat_match;
WUUM01000188.1	EVM	gene	20681	21313	.	+	.	ID=evm.TU.WUUM01000188.1.8;Name=EVM%20prediction%20WUUM01000188.1.8
WUUM01000188.1	EVM	mRNA	20681	21313	.	+	.	ID=evm.model.WUUM01000188.1.8;Parent=evm.TU.WUUM01000188.1.8;Name=EVM%20prediction%20WUUM01000188.1.8
WUUM01000188.1	EVM	exon	20681	21313	.	+	.	ID=evm.model.WUUM01000188.1.8.exon1;Parent=evm.model.WUUM01000188.1.8
WUUM01000188.1	EVM	CDS	20681	21313	.	+	0	ID=cds.evm.model.WUUM01000188.1.8;Parent=evm.model.WUUM01000188.1.8
#evm.TU.WUUM01000188.1.10 removed; remove_reason=repeat_match;
WUUM01000188.1	EVM	gene	22119	24587	.	-	.	ID=evm.TU.WUUM01000188.1.10;Name=EVM%20prediction%20WUUM01000188.1.10
WUUM01000188.1	EVM	mRNA	22119	24587	.	-	.	ID=evm.model.WUUM01000188.1.10;Parent=evm.TU.WUUM01000188.1.10;Name=EVM%20prediction%20WUUM01000188.1.10
WUUM01000188.1	EVM	exon	22119	24587	.	-	.	ID=evm.model.WUUM01000188.1.10.exon1;Parent=evm.model.WUUM01000188.1.10
WUUM01000188.1	EVM	CDS	22119	24587	.	-	0	ID=cds.evm.model.WUUM01000188.1.10;Parent=evm.model.WUUM01000188.1.10
#evm.TU.WUUM01000289.1.1 removed; remove_reason=repeat_match;
WUUM01000289.1	EVM	gene	14	673	.	+	.	ID=evm.TU.WUUM01000289.1.1;Name=EVM%20prediction%20WUUM01000289.1.1
WUUM01000289.1	EVM	mRNA	14	673	.	+	.	ID=evm.model.WUUM01000289.1.1;Parent=evm.TU.WUUM01000289.1.1;Name=EVM%20prediction%20WUUM01000289.1.1
WUUM01000289.1	EVM	exon	14	106	.	+	.	ID=evm.model.WUUM01000289.1.1.exon1;Parent=evm.model.WUUM01000289.1.1
WUUM01000289.1	EVM	CDS	14	106	.	+	0	ID=cds.evm.model.WUUM01000289.1.1;Parent=evm.model.WUUM01000289.1.1
WUUM01000289.1	EVM	exon	158	673	.	+	.	ID=evm.model.WUUM01000289.1.1.exon2;Parent=evm.model.WUUM01000289.1.1
WUUM01000289.1	EVM	CDS	158	673	.	+	0	ID=cds.evm.model.WUUM01000289.1.1;Parent=evm.model.WUUM01000289.1.1
#evm.TU.WUUM01000289.1.2 removed; remove_reason=repeat_match;
WUUM01000289.1	EVM	gene	1053	3843	.	+	.	ID=evm.TU.WUUM01000289.1.2;Name=EVM%20prediction%20WUUM01000289.1.2
WUUM01000289.1	EVM	mRNA	1053	3843	.	+	.	ID=evm.model.WUUM01000289.1.2;Parent=evm.TU.WUUM01000289.1.2;Name=EVM%20prediction%20WUUM01000289.1.2
WUUM01000289.1	EVM	exon	1053	2079	.	+	.	ID=evm.model.WUUM01000289.1.2.exon1;Parent=evm.model.WUUM01000289.1.2
WUUM01000289.1	EVM	CDS	1053	2079	.	+	0	ID=cds.evm.model.WUUM01000289.1.2;Parent=evm.model.WUUM01000289.1.2
WUUM01000289.1	EVM	exon	2144	3330	.	+	.	ID=evm.model.WUUM01000289.1.2.exon2;Parent=evm.model.WUUM01000289.1.2
WUUM01000289.1	EVM	CDS	2144	3330	.	+	2	ID=cds.evm.model.WUUM01000289.1.2;Parent=evm.model.WUUM01000289.1.2
WUUM01000289.1	EVM	exon	3598	3843	.	+	.	ID=evm.model.WUUM01000289.1.2.exon3;Parent=evm.model.WUUM01000289.1.2
WUUM01000289.1	EVM	CDS	3598	3843	.	+	0	ID=cds.evm.model.WUUM01000289.1.2;Parent=evm.model.WUUM01000289.1.2
#evm.TU.WUUM01000289.1.4 removed; remove_reason=repeat_match;
WUUM01000289.1	EVM	gene	5619	10830	.	-	.	ID=evm.TU.WUUM01000289.1.4;Name=EVM%20prediction%20WUUM01000289.1.4
WUUM01000289.1	EVM	mRNA	5619	10830	.	-	.	ID=evm.model.WUUM01000289.1.4;Parent=evm.TU.WUUM01000289.1.4;Name=EVM%20prediction%20WUUM01000289.1.4
WUUM01000289.1	EVM	exon	9547	10830	.	-	.	ID=evm.model.WUUM01000289.1.4.exon1;Parent=evm.model.WUUM01000289.1.4
WUUM01000289.1	EVM	CDS	9547	10830	.	-	0	ID=cds.evm.model.WUUM01000289.1.4;Parent=evm.model.WUUM01000289.1.4
WUUM01000289.1	EVM	exon	5619	9401	.	-	.	ID=evm.model.WUUM01000289.1.4.exon2;Parent=evm.model.WUUM01000289.1.4
WUUM01000289.1	EVM	CDS	5619	9401	.	-	0	ID=cds.evm.model.WUUM01000289.1.4;Parent=evm.model.WUUM01000289.1.4
#evm.TU.WUUM01000289.1.5 removed; remove_reason=repeat_match;
WUUM01000289.1	EVM	gene	11527	12082	.	+	.	ID=evm.TU.WUUM01000289.1.5;Name=EVM%20prediction%20WUUM01000289.1.5
WUUM01000289.1	EVM	mRNA	11527	12082	.	+	.	ID=evm.model.WUUM01000289.1.5;Parent=evm.TU.WUUM01000289.1.5;Name=EVM%20prediction%20WUUM01000289.1.5
WUUM01000289.1	EVM	exon	11527	11695	.	+	.	ID=evm.model.WUUM01000289.1.5.exon1;Parent=evm.model.WUUM01000289.1.5
WUUM01000289.1	EVM	CDS	11527	11695	.	+	0	ID=cds.evm.model.WUUM01000289.1.5;Parent=evm.model.WUUM01000289.1.5
WUUM01000289.1	EVM	exon	11746	12082	.	+	.	ID=evm.model.WUUM01000289.1.5.exon2;Parent=evm.model.WUUM01000289.1.5
WUUM01000289.1	EVM	CDS	11746	12082	.	+	2	ID=cds.evm.model.WUUM01000289.1.5;Parent=evm.model.WUUM01000289.1.5
#evm.TU.WUUM01000222.1.1 removed; remove_reason=repeat_match;
WUUM01000222.1	EVM	gene	1640	6857	.	+	.	ID=evm.TU.WUUM01000222.1.1;Name=EVM%20prediction%20WUUM01000222.1.1
WUUM01000222.1	EVM	mRNA	1640	6857	.	+	.	ID=evm.model.WUUM01000222.1.1;Parent=evm.TU.WUUM01000222.1.1;Name=EVM%20prediction%20WUUM01000222.1.1
WUUM01000222.1	EVM	exon	1640	2279	.	+	.	ID=evm.model.WUUM01000222.1.1.exon1;Parent=evm.model.WUUM01000222.1.1
WUUM01000222.1	EVM	CDS	1640	2279	.	+	0	ID=cds.evm.model.WUUM01000222.1.1;Parent=evm.model.WUUM01000222.1.1
WUUM01000222.1	EVM	exon	2341	2490	.	+	.	ID=evm.model.WUUM01000222.1.1.exon2;Parent=evm.model.WUUM01000222.1.1
WUUM01000222.1	EVM	CDS	2341	2490	.	+	2	ID=cds.evm.model.WUUM01000222.1.1;Parent=evm.model.WUUM01000222.1.1
WUUM01000222.1	EVM	exon	2570	2712	.	+	.	ID=evm.model.WUUM01000222.1.1.exon3;Parent=evm.model.WUUM01000222.1.1
WUUM01000222.1	EVM	CDS	2570	2712	.	+	2	ID=cds.evm.model.WUUM01000222.1.1;Parent=evm.model.WUUM01000222.1.1
WUUM01000222.1	EVM	exon	2948	3568	.	+	.	ID=evm.model.WUUM01000222.1.1.exon4;Parent=evm.model.WUUM01000222.1.1
WUUM01000222.1	EVM	CDS	2948	3568	.	+	0	ID=cds.evm.model.WUUM01000222.1.1;Parent=evm.model.WUUM01000222.1.1
WUUM01000222.1	EVM	exon	3766	3937	.	+	.	ID=evm.model.WUUM01000222.1.1.exon5;Parent=evm.model.WUUM01000222.1.1
WUUM01000222.1	EVM	CDS	3766	3937	.	+	0	ID=cds.evm.model.WUUM01000222.1.1;Parent=evm.model.WUUM01000222.1.1
WUUM01000222.1	EVM	exon	4015	5381	.	+	.	ID=evm.model.WUUM01000222.1.1.exon6;Parent=evm.model.WUUM01000222.1.1
WUUM01000222.1	EVM	CDS	4015	5381	.	+	2	ID=cds.evm.model.WUUM01000222.1.1;Parent=evm.model.WUUM01000222.1.1
WUUM01000222.1	EVM	exon	5422	6564	.	+	.	ID=evm.model.WUUM01000222.1.1.exon7;Parent=evm.model.WUUM01000222.1.1
WUUM01000222.1	EVM	CDS	5422	6564	.	+	0	ID=cds.evm.model.WUUM01000222.1.1;Parent=evm.model.WUUM01000222.1.1
WUUM01000222.1	EVM	exon	6630	6857	.	+	.	ID=evm.model.WUUM01000222.1.1.exon8;Parent=evm.model.WUUM01000222.1.1
WUUM01000222.1	EVM	CDS	6630	6857	.	+	0	ID=cds.evm.model.WUUM01000222.1.1;Parent=evm.model.WUUM01000222.1.1
#evm.TU.WUUM01000222.1.2 removed; remove_reason=repeat_match;
WUUM01000222.1	EVM	gene	9289	14378	.	+	.	ID=evm.TU.WUUM01000222.1.2;Name=EVM%20prediction%20WUUM01000222.1.2
WUUM01000222.1	EVM	mRNA	9289	14378	.	+	.	ID=evm.model.WUUM01000222.1.2;Parent=evm.TU.WUUM01000222.1.2;Name=EVM%20prediction%20WUUM01000222.1.2
WUUM01000222.1	EVM	exon	9289	11164	.	+	.	ID=evm.model.WUUM01000222.1.2.exon1;Parent=evm.model.WUUM01000222.1.2
WUUM01000222.1	EVM	CDS	9289	11164	.	+	0	ID=cds.evm.model.WUUM01000222.1.2;Parent=evm.model.WUUM01000222.1.2
WUUM01000222.1	EVM	exon	11392	14378	.	+	.	ID=evm.model.WUUM01000222.1.2.exon2;Parent=evm.model.WUUM01000222.1.2
WUUM01000222.1	EVM	CDS	11392	14378	.	+	2	ID=cds.evm.model.WUUM01000222.1.2;Parent=evm.model.WUUM01000222.1.2
#evm.TU.WUUM01000222.1.4 removed; remove_reason=repeat_match;
WUUM01000222.1	EVM	gene	15486	18655	.	+	.	ID=evm.TU.WUUM01000222.1.4;Name=EVM%20prediction%20WUUM01000222.1.4
WUUM01000222.1	EVM	mRNA	15486	18655	.	+	.	ID=evm.model.WUUM01000222.1.4;Parent=evm.TU.WUUM01000222.1.4;Name=EVM%20prediction%20WUUM01000222.1.4
WUUM01000222.1	EVM	exon	15486	17078	.	+	.	ID=evm.model.WUUM01000222.1.4.exon1;Parent=evm.model.WUUM01000222.1.4
WUUM01000222.1	EVM	CDS	15486	17078	.	+	0	ID=cds.evm.model.WUUM01000222.1.4;Parent=evm.model.WUUM01000222.1.4
WUUM01000222.1	EVM	exon	17137	17841	.	+	.	ID=evm.model.WUUM01000222.1.4.exon2;Parent=evm.model.WUUM01000222.1.4
WUUM01000222.1	EVM	CDS	17137	17841	.	+	0	ID=cds.evm.model.WUUM01000222.1.4;Parent=evm.model.WUUM01000222.1.4
WUUM01000222.1	EVM	exon	17933	18655	.	+	.	ID=evm.model.WUUM01000222.1.4.exon3;Parent=evm.model.WUUM01000222.1.4
WUUM01000222.1	EVM	CDS	17933	18655	.	+	0	ID=cds.evm.model.WUUM01000222.1.4;Parent=evm.model.WUUM01000222.1.4
#evm.TU.WUUM01000050.1.1 removed; remove_reason=repeat_match;
WUUM01000050.1	EVM	gene	80	1869	.	-	.	ID=evm.TU.WUUM01000050.1.1;Name=EVM%20prediction%20WUUM01000050.1.1
WUUM01000050.1	EVM	mRNA	80	1869	.	-	.	ID=evm.model.WUUM01000050.1.1;Parent=evm.TU.WUUM01000050.1.1;Name=EVM%20prediction%20WUUM01000050.1.1
WUUM01000050.1	EVM	exon	553	1869	.	-	.	ID=evm.model.WUUM01000050.1.1.exon1;Parent=evm.model.WUUM01000050.1.1
WUUM01000050.1	EVM	CDS	553	1869	.	-	0	ID=cds.evm.model.WUUM01000050.1.1;Parent=evm.model.WUUM01000050.1.1
WUUM01000050.1	EVM	exon	425	491	.	-	.	ID=evm.model.WUUM01000050.1.1.exon2;Parent=evm.model.WUUM01000050.1.1
WUUM01000050.1	EVM	CDS	425	491	.	-	0	ID=cds.evm.model.WUUM01000050.1.1;Parent=evm.model.WUUM01000050.1.1
WUUM01000050.1	EVM	exon	80	390	.	-	.	ID=evm.model.WUUM01000050.1.1.exon3;Parent=evm.model.WUUM01000050.1.1
WUUM01000050.1	EVM	CDS	80	390	.	-	2	ID=cds.evm.model.WUUM01000050.1.1;Parent=evm.model.WUUM01000050.1.1
#evm.TU.WUUM01000050.1.3 removed; remove_reason=repeat_match;
WUUM01000050.1	EVM	gene	6626	9909	.	-	.	ID=evm.TU.WUUM01000050.1.3;Name=EVM%20prediction%20WUUM01000050.1.3
WUUM01000050.1	EVM	mRNA	6626	9909	.	-	.	ID=evm.model.WUUM01000050.1.3;Parent=evm.TU.WUUM01000050.1.3;Name=EVM%20prediction%20WUUM01000050.1.3
WUUM01000050.1	EVM	exon	9867	9909	.	-	.	ID=evm.model.WUUM01000050.1.3.exon1;Parent=evm.model.WUUM01000050.1.3
WUUM01000050.1	EVM	CDS	9867	9909	.	-	0	ID=cds.evm.model.WUUM01000050.1.3;Parent=evm.model.WUUM01000050.1.3
WUUM01000050.1	EVM	exon	9082	9798	.	-	.	ID=evm.model.WUUM01000050.1.3.exon2;Parent=evm.model.WUUM01000050.1.3
WUUM01000050.1	EVM	CDS	9082	9798	.	-	2	ID=cds.evm.model.WUUM01000050.1.3;Parent=evm.model.WUUM01000050.1.3
WUUM01000050.1	EVM	exon	8677	8960	.	-	.	ID=evm.model.WUUM01000050.1.3.exon3;Parent=evm.model.WUUM01000050.1.3
WUUM01000050.1	EVM	CDS	8677	8960	.	-	2	ID=cds.evm.model.WUUM01000050.1.3;Parent=evm.model.WUUM01000050.1.3
WUUM01000050.1	EVM	exon	7468	8625	.	-	.	ID=evm.model.WUUM01000050.1.3.exon4;Parent=evm.model.WUUM01000050.1.3
WUUM01000050.1	EVM	CDS	7468	8625	.	-	0	ID=cds.evm.model.WUUM01000050.1.3;Parent=evm.model.WUUM01000050.1.3
WUUM01000050.1	EVM	exon	6913	7305	.	-	.	ID=evm.model.WUUM01000050.1.3.exon5;Parent=evm.model.WUUM01000050.1.3
WUUM01000050.1	EVM	CDS	6913	7305	.	-	0	ID=cds.evm.model.WUUM01000050.1.3;Parent=evm.model.WUUM01000050.1.3
WUUM01000050.1	EVM	exon	6626	6721	.	-	.	ID=evm.model.WUUM01000050.1.3.exon6;Parent=evm.model.WUUM01000050.1.3
WUUM01000050.1	EVM	CDS	6626	6721	.	-	0	ID=cds.evm.model.WUUM01000050.1.3;Parent=evm.model.WUUM01000050.1.3
#evm.TU.WUUM01000050.1.4 removed; remove_reason=repeat_match;
WUUM01000050.1	EVM	gene	10270	15609	.	-	.	ID=evm.TU.WUUM01000050.1.4;Name=EVM%20prediction%20WUUM01000050.1.4
WUUM01000050.1	EVM	mRNA	10270	15609	.	-	.	ID=evm.model.WUUM01000050.1.4;Parent=evm.TU.WUUM01000050.1.4;Name=EVM%20prediction%20WUUM01000050.1.4
WUUM01000050.1	EVM	exon	14690	15609	.	-	.	ID=evm.model.WUUM01000050.1.4.exon1;Parent=evm.model.WUUM01000050.1.4
WUUM01000050.1	EVM	CDS	14690	15609	.	-	0	ID=cds.evm.model.WUUM01000050.1.4;Parent=evm.model.WUUM01000050.1.4
WUUM01000050.1	EVM	exon	14005	14153	.	-	.	ID=evm.model.WUUM01000050.1.4.exon2;Parent=evm.model.WUUM01000050.1.4
WUUM01000050.1	EVM	CDS	14005	14153	.	-	1	ID=cds.evm.model.WUUM01000050.1.4;Parent=evm.model.WUUM01000050.1.4
WUUM01000050.1	EVM	exon	13471	13611	.	-	.	ID=evm.model.WUUM01000050.1.4.exon3;Parent=evm.model.WUUM01000050.1.4
WUUM01000050.1	EVM	CDS	13471	13611	.	-	2	ID=cds.evm.model.WUUM01000050.1.4;Parent=evm.model.WUUM01000050.1.4
WUUM01000050.1	EVM	exon	12397	12595	.	-	.	ID=evm.model.WUUM01000050.1.4.exon4;Parent=evm.model.WUUM01000050.1.4
WUUM01000050.1	EVM	CDS	12397	12595	.	-	2	ID=cds.evm.model.WUUM01000050.1.4;Parent=evm.model.WUUM01000050.1.4
WUUM01000050.1	EVM	exon	11237	11424	.	-	.	ID=evm.model.WUUM01000050.1.4.exon5;Parent=evm.model.WUUM01000050.1.4
WUUM01000050.1	EVM	CDS	11237	11424	.	-	1	ID=cds.evm.model.WUUM01000050.1.4;Parent=evm.model.WUUM01000050.1.4
WUUM01000050.1	EVM	exon	10862	10955	.	-	.	ID=evm.model.WUUM01000050.1.4.exon6;Parent=evm.model.WUUM01000050.1.4
WUUM01000050.1	EVM	CDS	10862	10955	.	-	2	ID=cds.evm.model.WUUM01000050.1.4;Parent=evm.model.WUUM01000050.1.4
WUUM01000050.1	EVM	exon	10270	10363	.	-	.	ID=evm.model.WUUM01000050.1.4.exon7;Parent=evm.model.WUUM01000050.1.4
WUUM01000050.1	EVM	CDS	10270	10363	.	-	1	ID=cds.evm.model.WUUM01000050.1.4;Parent=evm.model.WUUM01000050.1.4
#evm.TU.WUUM01000050.1.5 removed; remove_reason=repeat_match;
WUUM01000050.1	EVM	gene	16994	17254	.	-	.	ID=evm.TU.WUUM01000050.1.5;Name=EVM%20prediction%20WUUM01000050.1.5
WUUM01000050.1	EVM	mRNA	16994	17254	.	-	.	ID=evm.model.WUUM01000050.1.5;Parent=evm.TU.WUUM01000050.1.5;Name=EVM%20prediction%20WUUM01000050.1.5
WUUM01000050.1	EVM	exon	16994	17254	.	-	.	ID=evm.model.WUUM01000050.1.5.exon1;Parent=evm.model.WUUM01000050.1.5
WUUM01000050.1	EVM	CDS	16994	17254	.	-	0	ID=cds.evm.model.WUUM01000050.1.5;Parent=evm.model.WUUM01000050.1.5
#evm.TU.WUUM01000050.1.7 removed; remove_reason=repeat_match;
WUUM01000050.1	EVM	gene	33962	34609	.	+	.	ID=evm.TU.WUUM01000050.1.7;Name=EVM%20prediction%20WUUM01000050.1.7
WUUM01000050.1	EVM	mRNA	33962	34609	.	+	.	ID=evm.model.WUUM01000050.1.7;Parent=evm.TU.WUUM01000050.1.7;Name=EVM%20prediction%20WUUM01000050.1.7
WUUM01000050.1	EVM	exon	33962	34609	.	+	.	ID=evm.model.WUUM01000050.1.7.exon1;Parent=evm.model.WUUM01000050.1.7
WUUM01000050.1	EVM	CDS	33962	34609	.	+	0	ID=cds.evm.model.WUUM01000050.1.7;Parent=evm.model.WUUM01000050.1.7
#evm.TU.WUUM01000050.1.8 removed; remove_reason=repeat_match;
WUUM01000050.1	EVM	gene	61334	66974	.	-	.	ID=evm.TU.WUUM01000050.1.8;Name=EVM%20prediction%20WUUM01000050.1.8
WUUM01000050.1	EVM	mRNA	61334	66974	.	-	.	ID=evm.model.WUUM01000050.1.8;Parent=evm.TU.WUUM01000050.1.8;Name=EVM%20prediction%20WUUM01000050.1.8
WUUM01000050.1	EVM	exon	66553	66974	.	-	.	ID=evm.model.WUUM01000050.1.8.exon1;Parent=evm.model.WUUM01000050.1.8
WUUM01000050.1	EVM	CDS	66553	66974	.	-	0	ID=cds.evm.model.WUUM01000050.1.8;Parent=evm.model.WUUM01000050.1.8
WUUM01000050.1	EVM	exon	63208	66407	.	-	.	ID=evm.model.WUUM01000050.1.8.exon2;Parent=evm.model.WUUM01000050.1.8
WUUM01000050.1	EVM	CDS	63208	66407	.	-	1	ID=cds.evm.model.WUUM01000050.1.8;Parent=evm.model.WUUM01000050.1.8
WUUM01000050.1	EVM	exon	62961	63062	.	-	.	ID=evm.model.WUUM01000050.1.8.exon3;Parent=evm.model.WUUM01000050.1.8
WUUM01000050.1	EVM	CDS	62961	63062	.	-	2	ID=cds.evm.model.WUUM01000050.1.8;Parent=evm.model.WUUM01000050.1.8
WUUM01000050.1	EVM	exon	62211	62713	.	-	.	ID=evm.model.WUUM01000050.1.8.exon4;Parent=evm.model.WUUM01000050.1.8
WUUM01000050.1	EVM	CDS	62211	62713	.	-	2	ID=cds.evm.model.WUUM01000050.1.8;Parent=evm.model.WUUM01000050.1.8
WUUM01000050.1	EVM	exon	61555	61874	.	-	.	ID=evm.model.WUUM01000050.1.8.exon5;Parent=evm.model.WUUM01000050.1.8
WUUM01000050.1	EVM	CDS	61555	61874	.	-	0	ID=cds.evm.model.WUUM01000050.1.8;Parent=evm.model.WUUM01000050.1.8
WUUM01000050.1	EVM	exon	61334	61484	.	-	.	ID=evm.model.WUUM01000050.1.8.exon6;Parent=evm.model.WUUM01000050.1.8
WUUM01000050.1	EVM	CDS	61334	61484	.	-	1	ID=cds.evm.model.WUUM01000050.1.8;Parent=evm.model.WUUM01000050.1.8
#evm.TU.WUUM01000050.1.9 removed; remove_reason=repeat_match;
WUUM01000050.1	EVM	gene	67056	67763	.	-	.	ID=evm.TU.WUUM01000050.1.9;Name=EVM%20prediction%20WUUM01000050.1.9
WUUM01000050.1	EVM	mRNA	67056	67763	.	-	.	ID=evm.model.WUUM01000050.1.9;Parent=evm.TU.WUUM01000050.1.9;Name=EVM%20prediction%20WUUM01000050.1.9
WUUM01000050.1	EVM	exon	67056	67763	.	-	.	ID=evm.model.WUUM01000050.1.9.exon1;Parent=evm.model.WUUM01000050.1.9
WUUM01000050.1	EVM	CDS	67056	67763	.	-	0	ID=cds.evm.model.WUUM01000050.1.9;Parent=evm.model.WUUM01000050.1.9
#evm.TU.WUUM01000050.1.11 removed; remove_reason=repeat_match;
WUUM01000050.1	EVM	gene	78369	78917	.	-	.	ID=evm.TU.WUUM01000050.1.11;Name=EVM%20prediction%20WUUM01000050.1.11
WUUM01000050.1	EVM	mRNA	78369	78917	.	-	.	ID=evm.model.WUUM01000050.1.11;Parent=evm.TU.WUUM01000050.1.11;Name=EVM%20prediction%20WUUM01000050.1.11
WUUM01000050.1	EVM	exon	78369	78917	.	-	.	ID=evm.model.WUUM01000050.1.11.exon1;Parent=evm.model.WUUM01000050.1.11
WUUM01000050.1	EVM	CDS	78369	78917	.	-	0	ID=cds.evm.model.WUUM01000050.1.11;Parent=evm.model.WUUM01000050.1.11
#evm.TU.WUUM01000050.1.17 removed; remove_reason=repeat_match;
WUUM01000050.1	EVM	gene	117599	117879	.	-	.	ID=evm.TU.WUUM01000050.1.17;Name=EVM%20prediction%20WUUM01000050.1.17
WUUM01000050.1	EVM	mRNA	117599	117879	.	-	.	ID=evm.model.WUUM01000050.1.17;Parent=evm.TU.WUUM01000050.1.17;Name=EVM%20prediction%20WUUM01000050.1.17
WUUM01000050.1	EVM	exon	117599	117879	.	-	.	ID=evm.model.WUUM01000050.1.17.exon1;Parent=evm.model.WUUM01000050.1.17
WUUM01000050.1	EVM	CDS	117599	117879	.	-	2	ID=cds.evm.model.WUUM01000050.1.17;Parent=evm.model.WUUM01000050.1.17
#evm.TU.WUUM01000050.1.21 removed; remove_reason=repeat_match;
WUUM01000050.1	EVM	gene	156618	157373	.	+	.	ID=evm.TU.WUUM01000050.1.21;Name=EVM%20prediction%20WUUM01000050.1.21
WUUM01000050.1	EVM	mRNA	156618	157373	.	+	.	ID=evm.model.WUUM01000050.1.21;Parent=evm.TU.WUUM01000050.1.21;Name=EVM%20prediction%20WUUM01000050.1.21
WUUM01000050.1	EVM	exon	156618	157373	.	+	.	ID=evm.model.WUUM01000050.1.21.exon1;Parent=evm.model.WUUM01000050.1.21
WUUM01000050.1	EVM	CDS	156618	157373	.	+	0	ID=cds.evm.model.WUUM01000050.1.21;Parent=evm.model.WUUM01000050.1.21
#evm.TU.WUUM01000050.1.22 removed; remove_reason=repeat_match;
WUUM01000050.1	EVM	gene	182061	183080	.	-	.	ID=evm.TU.WUUM01000050.1.22;Name=EVM%20prediction%20WUUM01000050.1.22
WUUM01000050.1	EVM	mRNA	182061	183080	.	-	.	ID=evm.model.WUUM01000050.1.22;Parent=evm.TU.WUUM01000050.1.22;Name=EVM%20prediction%20WUUM01000050.1.22
WUUM01000050.1	EVM	exon	182505	183080	.	-	.	ID=evm.model.WUUM01000050.1.22.exon1;Parent=evm.model.WUUM01000050.1.22
WUUM01000050.1	EVM	CDS	182505	183080	.	-	0	ID=cds.evm.model.WUUM01000050.1.22;Parent=evm.model.WUUM01000050.1.22
WUUM01000050.1	EVM	exon	182061	182429	.	-	.	ID=evm.model.WUUM01000050.1.22.exon2;Parent=evm.model.WUUM01000050.1.22
WUUM01000050.1	EVM	CDS	182061	182429	.	-	0	ID=cds.evm.model.WUUM01000050.1.22;Parent=evm.model.WUUM01000050.1.22
#evm.TU.WUUM01000050.1.23 removed; remove_reason=repeat_overlap;
WUUM01000050.1	EVM	gene	248796	249582	.	-	.	ID=evm.TU.WUUM01000050.1.23;Name=EVM%20prediction%20WUUM01000050.1.23
WUUM01000050.1	EVM	mRNA	248796	249582	.	-	.	ID=evm.model.WUUM01000050.1.23;Parent=evm.TU.WUUM01000050.1.23;Name=EVM%20prediction%20WUUM01000050.1.23
WUUM01000050.1	EVM	exon	249505	249582	.	-	.	ID=evm.model.WUUM01000050.1.23.exon1;Parent=evm.model.WUUM01000050.1.23
WUUM01000050.1	EVM	CDS	249505	249582	.	-	0	ID=cds.evm.model.WUUM01000050.1.23;Parent=evm.model.WUUM01000050.1.23
WUUM01000050.1	EVM	exon	248796	249266	.	-	.	ID=evm.model.WUUM01000050.1.23.exon2;Parent=evm.model.WUUM01000050.1.23
WUUM01000050.1	EVM	CDS	248796	249266	.	-	0	ID=cds.evm.model.WUUM01000050.1.23;Parent=evm.model.WUUM01000050.1.23
#evm.TU.WUUM01000050.1.25 removed; remove_reason=repeat_match;
WUUM01000050.1	EVM	gene	295866	300282	.	-	.	ID=evm.TU.WUUM01000050.1.25;Name=EVM%20prediction%20WUUM01000050.1.25
WUUM01000050.1	EVM	mRNA	295866	300282	.	-	.	ID=evm.model.WUUM01000050.1.25;Parent=evm.TU.WUUM01000050.1.25;Name=EVM%20prediction%20WUUM01000050.1.25
WUUM01000050.1	EVM	exon	297136	300282	.	-	.	ID=evm.model.WUUM01000050.1.25.exon1;Parent=evm.model.WUUM01000050.1.25
WUUM01000050.1	EVM	CDS	297136	300282	.	-	0	ID=cds.evm.model.WUUM01000050.1.25;Parent=evm.model.WUUM01000050.1.25
WUUM01000050.1	EVM	exon	296811	297050	.	-	.	ID=evm.model.WUUM01000050.1.25.exon2;Parent=evm.model.WUUM01000050.1.25
WUUM01000050.1	EVM	CDS	296811	297050	.	-	0	ID=cds.evm.model.WUUM01000050.1.25;Parent=evm.model.WUUM01000050.1.25
WUUM01000050.1	EVM	exon	295866	296732	.	-	.	ID=evm.model.WUUM01000050.1.25.exon3;Parent=evm.model.WUUM01000050.1.25
WUUM01000050.1	EVM	CDS	295866	296732	.	-	0	ID=cds.evm.model.WUUM01000050.1.25;Parent=evm.model.WUUM01000050.1.25
#evm.TU.WUUM01000050.1.28 removed; remove_reason=repeat_match;
WUUM01000050.1	EVM	gene	310435	310737	.	+	.	ID=evm.TU.WUUM01000050.1.28;Name=EVM%20prediction%20WUUM01000050.1.28
WUUM01000050.1	EVM	mRNA	310435	310737	.	+	.	ID=evm.model.WUUM01000050.1.28;Parent=evm.TU.WUUM01000050.1.28;Name=EVM%20prediction%20WUUM01000050.1.28
WUUM01000050.1	EVM	exon	310435	310737	.	+	.	ID=evm.model.WUUM01000050.1.28.exon1;Parent=evm.model.WUUM01000050.1.28
WUUM01000050.1	EVM	CDS	310435	310737	.	+	0	ID=cds.evm.model.WUUM01000050.1.28;Parent=evm.model.WUUM01000050.1.28
#evm.TU.WUUM01000050.1.33 removed; remove_reason=repeat_match;
WUUM01000050.1	EVM	gene	349077	349619	.	-	.	ID=evm.TU.WUUM01000050.1.33;Name=EVM%20prediction%20WUUM01000050.1.33
WUUM01000050.1	EVM	mRNA	349077	349619	.	-	.	ID=evm.model.WUUM01000050.1.33;Parent=evm.TU.WUUM01000050.1.33;Name=EVM%20prediction%20WUUM01000050.1.33
WUUM01000050.1	EVM	exon	349077	349619	.	-	.	ID=evm.model.WUUM01000050.1.33.exon1;Parent=evm.model.WUUM01000050.1.33
WUUM01000050.1	EVM	CDS	349077	349619	.	-	0	ID=cds.evm.model.WUUM01000050.1.33;Parent=evm.model.WUUM01000050.1.33
#evm.TU.WUUM01000050.1.37 removed; remove_reason=repeat_match;
WUUM01000050.1	EVM	gene	383248	386592	.	+	.	ID=evm.TU.WUUM01000050.1.37;Name=EVM%20prediction%20WUUM01000050.1.37
WUUM01000050.1	EVM	mRNA	383248	386592	.	+	.	ID=evm.model.WUUM01000050.1.37;Parent=evm.TU.WUUM01000050.1.37;Name=EVM%20prediction%20WUUM01000050.1.37
WUUM01000050.1	EVM	exon	383248	383693	.	+	.	ID=evm.model.WUUM01000050.1.37.exon1;Parent=evm.model.WUUM01000050.1.37
WUUM01000050.1	EVM	CDS	383248	383693	.	+	0	ID=cds.evm.model.WUUM01000050.1.37;Parent=evm.model.WUUM01000050.1.37
WUUM01000050.1	EVM	exon	384246	386111	.	+	.	ID=evm.model.WUUM01000050.1.37.exon2;Parent=evm.model.WUUM01000050.1.37
WUUM01000050.1	EVM	CDS	384246	386111	.	+	1	ID=cds.evm.model.WUUM01000050.1.37;Parent=evm.model.WUUM01000050.1.37
WUUM01000050.1	EVM	exon	386187	386592	.	+	.	ID=evm.model.WUUM01000050.1.37.exon3;Parent=evm.model.WUUM01000050.1.37
WUUM01000050.1	EVM	CDS	386187	386592	.	+	1	ID=cds.evm.model.WUUM01000050.1.37;Parent=evm.model.WUUM01000050.1.37
#evm.TU.WUUM01000050.1.39 removed; remove_reason=repeat_match;
WUUM01000050.1	EVM	gene	388790	389222	.	-	.	ID=evm.TU.WUUM01000050.1.39;Name=EVM%20prediction%20WUUM01000050.1.39
WUUM01000050.1	EVM	mRNA	388790	389222	.	-	.	ID=evm.model.WUUM01000050.1.39;Parent=evm.TU.WUUM01000050.1.39;Name=EVM%20prediction%20WUUM01000050.1.39
WUUM01000050.1	EVM	exon	389183	389222	.	-	.	ID=evm.model.WUUM01000050.1.39.exon1;Parent=evm.model.WUUM01000050.1.39
WUUM01000050.1	EVM	CDS	389183	389222	.	-	0	ID=cds.evm.model.WUUM01000050.1.39;Parent=evm.model.WUUM01000050.1.39
WUUM01000050.1	EVM	exon	388790	389082	.	-	.	ID=evm.model.WUUM01000050.1.39.exon2;Parent=evm.model.WUUM01000050.1.39
WUUM01000050.1	EVM	CDS	388790	389082	.	-	2	ID=cds.evm.model.WUUM01000050.1.39;Parent=evm.model.WUUM01000050.1.39
#evm.TU.WUUM01000050.1.41 removed; remove_reason=repeat_match;
WUUM01000050.1	EVM	gene	395434	397774	.	+	.	ID=evm.TU.WUUM01000050.1.41;Name=EVM%20prediction%20WUUM01000050.1.41
WUUM01000050.1	EVM	mRNA	395434	397774	.	+	.	ID=evm.model.WUUM01000050.1.41;Parent=evm.TU.WUUM01000050.1.41;Name=EVM%20prediction%20WUUM01000050.1.41
WUUM01000050.1	EVM	exon	395434	395445	.	+	.	ID=evm.model.WUUM01000050.1.41.exon1;Parent=evm.model.WUUM01000050.1.41
WUUM01000050.1	EVM	CDS	395434	395445	.	+	0	ID=cds.evm.model.WUUM01000050.1.41;Parent=evm.model.WUUM01000050.1.41
WUUM01000050.1	EVM	exon	396191	396393	.	+	.	ID=evm.model.WUUM01000050.1.41.exon2;Parent=evm.model.WUUM01000050.1.41
WUUM01000050.1	EVM	CDS	396191	396393	.	+	0	ID=cds.evm.model.WUUM01000050.1.41;Parent=evm.model.WUUM01000050.1.41
WUUM01000050.1	EVM	exon	396472	397774	.	+	.	ID=evm.model.WUUM01000050.1.41.exon3;Parent=evm.model.WUUM01000050.1.41
WUUM01000050.1	EVM	CDS	396472	397774	.	+	1	ID=cds.evm.model.WUUM01000050.1.41;Parent=evm.model.WUUM01000050.1.41
#evm.TU.WUUM01000050.1.43 removed; remove_reason=repeat_match;
WUUM01000050.1	EVM	gene	401271	403798	.	+	.	ID=evm.TU.WUUM01000050.1.43;Name=EVM%20prediction%20WUUM01000050.1.43
WUUM01000050.1	EVM	mRNA	401271	403798	.	+	.	ID=evm.model.WUUM01000050.1.43;Parent=evm.TU.WUUM01000050.1.43;Name=EVM%20prediction%20WUUM01000050.1.43
WUUM01000050.1	EVM	exon	401271	401326	.	+	.	ID=evm.model.WUUM01000050.1.43.exon1;Parent=evm.model.WUUM01000050.1.43
WUUM01000050.1	EVM	CDS	401271	401326	.	+	0	ID=cds.evm.model.WUUM01000050.1.43;Parent=evm.model.WUUM01000050.1.43
WUUM01000050.1	EVM	exon	401405	401561	.	+	.	ID=evm.model.WUUM01000050.1.43.exon2;Parent=evm.model.WUUM01000050.1.43
WUUM01000050.1	EVM	CDS	401405	401561	.	+	1	ID=cds.evm.model.WUUM01000050.1.43;Parent=evm.model.WUUM01000050.1.43
WUUM01000050.1	EVM	exon	403235	403798	.	+	.	ID=evm.model.WUUM01000050.1.43.exon3;Parent=evm.model.WUUM01000050.1.43
WUUM01000050.1	EVM	CDS	403235	403798	.	+	0	ID=cds.evm.model.WUUM01000050.1.43;Parent=evm.model.WUUM01000050.1.43
#evm.TU.WUUM01000050.1.44 removed; remove_reason=repeat_match;
WUUM01000050.1	EVM	gene	403999	404987	.	+	.	ID=evm.TU.WUUM01000050.1.44;Name=EVM%20prediction%20WUUM01000050.1.44
WUUM01000050.1	EVM	mRNA	403999	404987	.	+	.	ID=evm.model.WUUM01000050.1.44;Parent=evm.TU.WUUM01000050.1.44;Name=EVM%20prediction%20WUUM01000050.1.44
WUUM01000050.1	EVM	exon	403999	404212	.	+	.	ID=evm.model.WUUM01000050.1.44.exon1;Parent=evm.model.WUUM01000050.1.44
WUUM01000050.1	EVM	CDS	403999	404212	.	+	0	ID=cds.evm.model.WUUM01000050.1.44;Parent=evm.model.WUUM01000050.1.44
WUUM01000050.1	EVM	exon	404380	404732	.	+	.	ID=evm.model.WUUM01000050.1.44.exon2;Parent=evm.model.WUUM01000050.1.44
WUUM01000050.1	EVM	CDS	404380	404732	.	+	2	ID=cds.evm.model.WUUM01000050.1.44;Parent=evm.model.WUUM01000050.1.44
WUUM01000050.1	EVM	exon	404922	404987	.	+	.	ID=evm.model.WUUM01000050.1.44.exon3;Parent=evm.model.WUUM01000050.1.44
WUUM01000050.1	EVM	CDS	404922	404987	.	+	0	ID=cds.evm.model.WUUM01000050.1.44;Parent=evm.model.WUUM01000050.1.44
#evm.TU.WUUM01000050.1.45 removed; remove_reason=repeat_match;
WUUM01000050.1	EVM	gene	411132	411863	.	+	.	ID=evm.TU.WUUM01000050.1.45;Name=EVM%20prediction%20WUUM01000050.1.45
WUUM01000050.1	EVM	mRNA	411132	411863	.	+	.	ID=evm.model.WUUM01000050.1.45;Parent=evm.TU.WUUM01000050.1.45;Name=EVM%20prediction%20WUUM01000050.1.45
WUUM01000050.1	EVM	exon	411132	411863	.	+	.	ID=evm.model.WUUM01000050.1.45.exon1;Parent=evm.model.WUUM01000050.1.45
WUUM01000050.1	EVM	CDS	411132	411863	.	+	0	ID=cds.evm.model.WUUM01000050.1.45;Parent=evm.model.WUUM01000050.1.45
#evm.TU.WUUM01000050.1.46 removed; remove_reason=repeat_match;
WUUM01000050.1	EVM	gene	417699	422776	.	-	.	ID=evm.TU.WUUM01000050.1.46;Name=EVM%20prediction%20WUUM01000050.1.46
WUUM01000050.1	EVM	mRNA	417699	422776	.	-	.	ID=evm.model.WUUM01000050.1.46;Parent=evm.TU.WUUM01000050.1.46;Name=EVM%20prediction%20WUUM01000050.1.46
WUUM01000050.1	EVM	exon	421469	422776	.	-	.	ID=evm.model.WUUM01000050.1.46.exon1;Parent=evm.model.WUUM01000050.1.46
WUUM01000050.1	EVM	CDS	421469	422776	.	-	0	ID=cds.evm.model.WUUM01000050.1.46;Parent=evm.model.WUUM01000050.1.46
WUUM01000050.1	EVM	exon	420367	421375	.	-	.	ID=evm.model.WUUM01000050.1.46.exon2;Parent=evm.model.WUUM01000050.1.46
WUUM01000050.1	EVM	CDS	420367	421375	.	-	0	ID=cds.evm.model.WUUM01000050.1.46;Parent=evm.model.WUUM01000050.1.46
WUUM01000050.1	EVM	exon	417699	420286	.	-	.	ID=evm.model.WUUM01000050.1.46.exon3;Parent=evm.model.WUUM01000050.1.46
WUUM01000050.1	EVM	CDS	417699	420286	.	-	2	ID=cds.evm.model.WUUM01000050.1.46;Parent=evm.model.WUUM01000050.1.46
#evm.TU.WUUM01000050.1.47 removed; remove_reason=repeat_match;
WUUM01000050.1	EVM	gene	424002	432956	.	+	.	ID=evm.TU.WUUM01000050.1.47;Name=EVM%20prediction%20WUUM01000050.1.47
WUUM01000050.1	EVM	mRNA	424002	432956	.	+	.	ID=evm.model.WUUM01000050.1.47;Parent=evm.TU.WUUM01000050.1.47;Name=EVM%20prediction%20WUUM01000050.1.47
WUUM01000050.1	EVM	exon	424002	424769	.	+	.	ID=evm.model.WUUM01000050.1.47.exon1;Parent=evm.model.WUUM01000050.1.47
WUUM01000050.1	EVM	CDS	424002	424769	.	+	0	ID=cds.evm.model.WUUM01000050.1.47;Parent=evm.model.WUUM01000050.1.47
WUUM01000050.1	EVM	exon	424828	425099	.	+	.	ID=evm.model.WUUM01000050.1.47.exon2;Parent=evm.model.WUUM01000050.1.47
WUUM01000050.1	EVM	CDS	424828	425099	.	+	0	ID=cds.evm.model.WUUM01000050.1.47;Parent=evm.model.WUUM01000050.1.47
WUUM01000050.1	EVM	exon	425281	426517	.	+	.	ID=evm.model.WUUM01000050.1.47.exon3;Parent=evm.model.WUUM01000050.1.47
WUUM01000050.1	EVM	CDS	425281	426517	.	+	1	ID=cds.evm.model.WUUM01000050.1.47;Parent=evm.model.WUUM01000050.1.47
WUUM01000050.1	EVM	exon	426554	428956	.	+	.	ID=evm.model.WUUM01000050.1.47.exon4;Parent=evm.model.WUUM01000050.1.47
WUUM01000050.1	EVM	CDS	426554	428956	.	+	0	ID=cds.evm.model.WUUM01000050.1.47;Parent=evm.model.WUUM01000050.1.47
WUUM01000050.1	EVM	exon	429341	429475	.	+	.	ID=evm.model.WUUM01000050.1.47.exon5;Parent=evm.model.WUUM01000050.1.47
WUUM01000050.1	EVM	CDS	429341	429475	.	+	0	ID=cds.evm.model.WUUM01000050.1.47;Parent=evm.model.WUUM01000050.1.47
WUUM01000050.1	EVM	exon	429572	429710	.	+	.	ID=evm.model.WUUM01000050.1.47.exon6;Parent=evm.model.WUUM01000050.1.47
WUUM01000050.1	EVM	CDS	429572	429710	.	+	0	ID=cds.evm.model.WUUM01000050.1.47;Parent=evm.model.WUUM01000050.1.47
WUUM01000050.1	EVM	exon	431666	431857	.	+	.	ID=evm.model.WUUM01000050.1.47.exon7;Parent=evm.model.WUUM01000050.1.47
WUUM01000050.1	EVM	CDS	431666	431857	.	+	2	ID=cds.evm.model.WUUM01000050.1.47;Parent=evm.model.WUUM01000050.1.47
WUUM01000050.1	EVM	exon	432042	432239	.	+	.	ID=evm.model.WUUM01000050.1.47.exon8;Parent=evm.model.WUUM01000050.1.47
WUUM01000050.1	EVM	CDS	432042	432239	.	+	2	ID=cds.evm.model.WUUM01000050.1.47;Parent=evm.model.WUUM01000050.1.47
WUUM01000050.1	EVM	exon	432670	432956	.	+	.	ID=evm.model.WUUM01000050.1.47.exon9;Parent=evm.model.WUUM01000050.1.47
WUUM01000050.1	EVM	CDS	432670	432956	.	+	2	ID=cds.evm.model.WUUM01000050.1.47;Parent=evm.model.WUUM01000050.1.47
#evm.TU.WUUM01000050.1.48 removed; remove_reason=repeat_match;
WUUM01000050.1	EVM	gene	439776	440171	.	-	.	ID=evm.TU.WUUM01000050.1.48;Name=EVM%20prediction%20WUUM01000050.1.48
WUUM01000050.1	EVM	mRNA	439776	440171	.	-	.	ID=evm.model.WUUM01000050.1.48;Parent=evm.TU.WUUM01000050.1.48;Name=EVM%20prediction%20WUUM01000050.1.48
WUUM01000050.1	EVM	exon	439776	440171	.	-	.	ID=evm.model.WUUM01000050.1.48.exon1;Parent=evm.model.WUUM01000050.1.48
WUUM01000050.1	EVM	CDS	439776	440171	.	-	0	ID=cds.evm.model.WUUM01000050.1.48;Parent=evm.model.WUUM01000050.1.48
#evm.TU.WUUM01000050.1.49 removed; remove_reason=repeat_match;
WUUM01000050.1	EVM	gene	442518	444755	.	+	.	ID=evm.TU.WUUM01000050.1.49;Name=EVM%20prediction%20WUUM01000050.1.49
WUUM01000050.1	EVM	mRNA	442518	444755	.	+	.	ID=evm.model.WUUM01000050.1.49;Parent=evm.TU.WUUM01000050.1.49;Name=EVM%20prediction%20WUUM01000050.1.49
WUUM01000050.1	EVM	exon	442518	442731	.	+	.	ID=evm.model.WUUM01000050.1.49.exon1;Parent=evm.model.WUUM01000050.1.49
WUUM01000050.1	EVM	CDS	442518	442731	.	+	0	ID=cds.evm.model.WUUM01000050.1.49;Parent=evm.model.WUUM01000050.1.49
WUUM01000050.1	EVM	exon	443325	443424	.	+	.	ID=evm.model.WUUM01000050.1.49.exon2;Parent=evm.model.WUUM01000050.1.49
WUUM01000050.1	EVM	CDS	443325	443424	.	+	2	ID=cds.evm.model.WUUM01000050.1.49;Parent=evm.model.WUUM01000050.1.49
WUUM01000050.1	EVM	exon	443532	444125	.	+	.	ID=evm.model.WUUM01000050.1.49.exon3;Parent=evm.model.WUUM01000050.1.49
WUUM01000050.1	EVM	CDS	443532	444125	.	+	1	ID=cds.evm.model.WUUM01000050.1.49;Parent=evm.model.WUUM01000050.1.49
WUUM01000050.1	EVM	exon	444203	444755	.	+	.	ID=evm.model.WUUM01000050.1.49.exon4;Parent=evm.model.WUUM01000050.1.49
WUUM01000050.1	EVM	CDS	444203	444755	.	+	1	ID=cds.evm.model.WUUM01000050.1.49;Parent=evm.model.WUUM01000050.1.49
#evm.TU.WUUM01000050.1.51 removed; remove_reason=repeat_match;
WUUM01000050.1	EVM	gene	445306	446857	.	+	.	ID=evm.TU.WUUM01000050.1.51;Name=EVM%20prediction%20WUUM01000050.1.51
WUUM01000050.1	EVM	mRNA	445306	446857	.	+	.	ID=evm.model.WUUM01000050.1.51;Parent=evm.TU.WUUM01000050.1.51;Name=EVM%20prediction%20WUUM01000050.1.51
WUUM01000050.1	EVM	exon	445306	445446	.	+	.	ID=evm.model.WUUM01000050.1.51.exon1;Parent=evm.model.WUUM01000050.1.51
WUUM01000050.1	EVM	CDS	445306	445446	.	+	0	ID=cds.evm.model.WUUM01000050.1.51;Parent=evm.model.WUUM01000050.1.51
WUUM01000050.1	EVM	exon	445554	445834	.	+	.	ID=evm.model.WUUM01000050.1.51.exon2;Parent=evm.model.WUUM01000050.1.51
WUUM01000050.1	EVM	CDS	445554	445834	.	+	0	ID=cds.evm.model.WUUM01000050.1.51;Parent=evm.model.WUUM01000050.1.51
WUUM01000050.1	EVM	exon	445897	446361	.	+	.	ID=evm.model.WUUM01000050.1.51.exon3;Parent=evm.model.WUUM01000050.1.51
WUUM01000050.1	EVM	CDS	445897	446361	.	+	1	ID=cds.evm.model.WUUM01000050.1.51;Parent=evm.model.WUUM01000050.1.51
WUUM01000050.1	EVM	exon	446419	446857	.	+	.	ID=evm.model.WUUM01000050.1.51.exon4;Parent=evm.model.WUUM01000050.1.51
WUUM01000050.1	EVM	CDS	446419	446857	.	+	1	ID=cds.evm.model.WUUM01000050.1.51;Parent=evm.model.WUUM01000050.1.51
#evm.TU.WUUM01000050.1.52 removed; remove_reason=repeat_match;
WUUM01000050.1	EVM	gene	449898	453637	.	+	.	ID=evm.TU.WUUM01000050.1.52;Name=EVM%20prediction%20WUUM01000050.1.52
WUUM01000050.1	EVM	mRNA	449898	453637	.	+	.	ID=evm.model.WUUM01000050.1.52;Parent=evm.TU.WUUM01000050.1.52;Name=EVM%20prediction%20WUUM01000050.1.52
WUUM01000050.1	EVM	exon	449898	449972	.	+	.	ID=evm.model.WUUM01000050.1.52.exon1;Parent=evm.model.WUUM01000050.1.52
WUUM01000050.1	EVM	CDS	449898	449972	.	+	0	ID=cds.evm.model.WUUM01000050.1.52;Parent=evm.model.WUUM01000050.1.52
WUUM01000050.1	EVM	exon	450141	450850	.	+	.	ID=evm.model.WUUM01000050.1.52.exon2;Parent=evm.model.WUUM01000050.1.52
WUUM01000050.1	EVM	CDS	450141	450850	.	+	0	ID=cds.evm.model.WUUM01000050.1.52;Parent=evm.model.WUUM01000050.1.52
WUUM01000050.1	EVM	exon	450898	451512	.	+	.	ID=evm.model.WUUM01000050.1.52.exon3;Parent=evm.model.WUUM01000050.1.52
WUUM01000050.1	EVM	CDS	450898	451512	.	+	1	ID=cds.evm.model.WUUM01000050.1.52;Parent=evm.model.WUUM01000050.1.52
WUUM01000050.1	EVM	exon	451811	452349	.	+	.	ID=evm.model.WUUM01000050.1.52.exon4;Parent=evm.model.WUUM01000050.1.52
WUUM01000050.1	EVM	CDS	451811	452349	.	+	1	ID=cds.evm.model.WUUM01000050.1.52;Parent=evm.model.WUUM01000050.1.52
WUUM01000050.1	EVM	exon	452549	452852	.	+	.	ID=evm.model.WUUM01000050.1.52.exon5;Parent=evm.model.WUUM01000050.1.52
WUUM01000050.1	EVM	CDS	452549	452852	.	+	2	ID=cds.evm.model.WUUM01000050.1.52;Parent=evm.model.WUUM01000050.1.52
WUUM01000050.1	EVM	exon	453077	453388	.	+	.	ID=evm.model.WUUM01000050.1.52.exon6;Parent=evm.model.WUUM01000050.1.52
WUUM01000050.1	EVM	CDS	453077	453388	.	+	1	ID=cds.evm.model.WUUM01000050.1.52;Parent=evm.model.WUUM01000050.1.52
WUUM01000050.1	EVM	exon	453478	453637	.	+	.	ID=evm.model.WUUM01000050.1.52.exon7;Parent=evm.model.WUUM01000050.1.52
WUUM01000050.1	EVM	CDS	453478	453637	.	+	1	ID=cds.evm.model.WUUM01000050.1.52;Parent=evm.model.WUUM01000050.1.52
#evm.TU.WUUM01000050.1.55 removed; remove_reason=repeat_match;
WUUM01000050.1	EVM	gene	470642	471349	.	+	.	ID=evm.TU.WUUM01000050.1.55;Name=EVM%20prediction%20WUUM01000050.1.55
WUUM01000050.1	EVM	mRNA	470642	471349	.	+	.	ID=evm.model.WUUM01000050.1.55;Parent=evm.TU.WUUM01000050.1.55;Name=EVM%20prediction%20WUUM01000050.1.55
WUUM01000050.1	EVM	exon	470642	471349	.	+	.	ID=evm.model.WUUM01000050.1.55.exon1;Parent=evm.model.WUUM01000050.1.55
WUUM01000050.1	EVM	CDS	470642	471349	.	+	0	ID=cds.evm.model.WUUM01000050.1.55;Parent=evm.model.WUUM01000050.1.55
#evm.TU.WUUM01000050.1.57 removed; remove_reason=repeat_match;
WUUM01000050.1	EVM	gene	475230	476522	.	+	.	ID=evm.TU.WUUM01000050.1.57;Name=EVM%20prediction%20WUUM01000050.1.57
WUUM01000050.1	EVM	mRNA	475230	476522	.	+	.	ID=evm.model.WUUM01000050.1.57;Parent=evm.TU.WUUM01000050.1.57;Name=EVM%20prediction%20WUUM01000050.1.57
WUUM01000050.1	EVM	exon	475230	475733	.	+	.	ID=evm.model.WUUM01000050.1.57.exon1;Parent=evm.model.WUUM01000050.1.57
WUUM01000050.1	EVM	CDS	475230	475733	.	+	0	ID=cds.evm.model.WUUM01000050.1.57;Parent=evm.model.WUUM01000050.1.57
WUUM01000050.1	EVM	exon	475797	476522	.	+	.	ID=evm.model.WUUM01000050.1.57.exon2;Parent=evm.model.WUUM01000050.1.57
WUUM01000050.1	EVM	CDS	475797	476522	.	+	0	ID=cds.evm.model.WUUM01000050.1.57;Parent=evm.model.WUUM01000050.1.57
#evm.TU.WUUM01000050.1.58 removed; remove_reason=repeat_match;
WUUM01000050.1	EVM	gene	477105	479391	.	-	.	ID=evm.TU.WUUM01000050.1.58;Name=EVM%20prediction%20WUUM01000050.1.58
WUUM01000050.1	EVM	mRNA	477105	479391	.	-	.	ID=evm.model.WUUM01000050.1.58;Parent=evm.TU.WUUM01000050.1.58;Name=EVM%20prediction%20WUUM01000050.1.58
WUUM01000050.1	EVM	exon	477610	479391	.	-	.	ID=evm.model.WUUM01000050.1.58.exon1;Parent=evm.model.WUUM01000050.1.58
WUUM01000050.1	EVM	CDS	477610	479391	.	-	0	ID=cds.evm.model.WUUM01000050.1.58;Parent=evm.model.WUUM01000050.1.58
WUUM01000050.1	EVM	exon	477105	477527	.	-	.	ID=evm.model.WUUM01000050.1.58.exon2;Parent=evm.model.WUUM01000050.1.58
WUUM01000050.1	EVM	CDS	477105	477527	.	-	0	ID=cds.evm.model.WUUM01000050.1.58;Parent=evm.model.WUUM01000050.1.58
#evm.TU.WUUM01000050.1.59 removed; remove_reason=repeat_match;
WUUM01000050.1	EVM	gene	479518	480982	.	-	.	ID=evm.TU.WUUM01000050.1.59;Name=EVM%20prediction%20WUUM01000050.1.59
WUUM01000050.1	EVM	mRNA	479518	480982	.	-	.	ID=evm.model.WUUM01000050.1.59;Parent=evm.TU.WUUM01000050.1.59;Name=EVM%20prediction%20WUUM01000050.1.59
WUUM01000050.1	EVM	exon	480930	480982	.	-	.	ID=evm.model.WUUM01000050.1.59.exon1;Parent=evm.model.WUUM01000050.1.59
WUUM01000050.1	EVM	CDS	480930	480982	.	-	0	ID=cds.evm.model.WUUM01000050.1.59;Parent=evm.model.WUUM01000050.1.59
WUUM01000050.1	EVM	exon	479518	480625	.	-	.	ID=evm.model.WUUM01000050.1.59.exon2;Parent=evm.model.WUUM01000050.1.59
WUUM01000050.1	EVM	CDS	479518	480625	.	-	1	ID=cds.evm.model.WUUM01000050.1.59;Parent=evm.model.WUUM01000050.1.59
#evm.TU.WUUM01000050.1.60 removed; remove_reason=repeat_match;
WUUM01000050.1	EVM	gene	481088	482761	.	+	.	ID=evm.TU.WUUM01000050.1.60;Name=EVM%20prediction%20WUUM01000050.1.60
WUUM01000050.1	EVM	mRNA	481088	482761	.	+	.	ID=evm.model.WUUM01000050.1.60;Parent=evm.TU.WUUM01000050.1.60;Name=EVM%20prediction%20WUUM01000050.1.60
WUUM01000050.1	EVM	exon	481088	482761	.	+	.	ID=evm.model.WUUM01000050.1.60.exon1;Parent=evm.model.WUUM01000050.1.60
WUUM01000050.1	EVM	CDS	481088	482761	.	+	0	ID=cds.evm.model.WUUM01000050.1.60;Parent=evm.model.WUUM01000050.1.60
#evm.TU.WUUM01000050.1.61 removed; remove_reason=repeat_match;
WUUM01000050.1	EVM	gene	482815	486093	.	+	.	ID=evm.TU.WUUM01000050.1.61;Name=EVM%20prediction%20WUUM01000050.1.61
WUUM01000050.1	EVM	mRNA	482815	486093	.	+	.	ID=evm.model.WUUM01000050.1.61;Parent=evm.TU.WUUM01000050.1.61;Name=EVM%20prediction%20WUUM01000050.1.61
WUUM01000050.1	EVM	exon	482815	486093	.	+	.	ID=evm.model.WUUM01000050.1.61.exon1;Parent=evm.model.WUUM01000050.1.61
WUUM01000050.1	EVM	CDS	482815	486093	.	+	0	ID=cds.evm.model.WUUM01000050.1.61;Parent=evm.model.WUUM01000050.1.61
#evm.TU.WUUM01000050.1.63 removed; remove_reason=repeat_match;
WUUM01000050.1	EVM	gene	487401	491944	.	+	.	ID=evm.TU.WUUM01000050.1.63;Name=EVM%20prediction%20WUUM01000050.1.63
WUUM01000050.1	EVM	mRNA	487401	491944	.	+	.	ID=evm.model.WUUM01000050.1.63;Parent=evm.TU.WUUM01000050.1.63;Name=EVM%20prediction%20WUUM01000050.1.63
WUUM01000050.1	EVM	exon	487401	487459	.	+	.	ID=evm.model.WUUM01000050.1.63.exon1;Parent=evm.model.WUUM01000050.1.63
WUUM01000050.1	EVM	CDS	487401	487459	.	+	0	ID=cds.evm.model.WUUM01000050.1.63;Parent=evm.model.WUUM01000050.1.63
WUUM01000050.1	EVM	exon	487741	491093	.	+	.	ID=evm.model.WUUM01000050.1.63.exon2;Parent=evm.model.WUUM01000050.1.63
WUUM01000050.1	EVM	CDS	487741	491093	.	+	1	ID=cds.evm.model.WUUM01000050.1.63;Parent=evm.model.WUUM01000050.1.63
WUUM01000050.1	EVM	exon	491457	491944	.	+	.	ID=evm.model.WUUM01000050.1.63.exon3;Parent=evm.model.WUUM01000050.1.63
WUUM01000050.1	EVM	CDS	491457	491944	.	+	2	ID=cds.evm.model.WUUM01000050.1.63;Parent=evm.model.WUUM01000050.1.63
#evm.TU.WUUM01000050.1.64 removed; remove_reason=repeat_match;
WUUM01000050.1	EVM	gene	494823	495299	.	+	.	ID=evm.TU.WUUM01000050.1.64;Name=EVM%20prediction%20WUUM01000050.1.64
WUUM01000050.1	EVM	mRNA	494823	495299	.	+	.	ID=evm.model.WUUM01000050.1.64;Parent=evm.TU.WUUM01000050.1.64;Name=EVM%20prediction%20WUUM01000050.1.64
WUUM01000050.1	EVM	exon	494823	495299	.	+	.	ID=evm.model.WUUM01000050.1.64.exon1;Parent=evm.model.WUUM01000050.1.64
WUUM01000050.1	EVM	CDS	494823	495299	.	+	0	ID=cds.evm.model.WUUM01000050.1.64;Parent=evm.model.WUUM01000050.1.64
#evm.TU.WUUM01000050.1.65 removed; remove_reason=repeat_match;
WUUM01000050.1	EVM	gene	505415	507281	.	+	.	ID=evm.TU.WUUM01000050.1.65;Name=EVM%20prediction%20WUUM01000050.1.65
WUUM01000050.1	EVM	mRNA	505415	507281	.	+	.	ID=evm.model.WUUM01000050.1.65;Parent=evm.TU.WUUM01000050.1.65;Name=EVM%20prediction%20WUUM01000050.1.65
WUUM01000050.1	EVM	exon	505415	505513	.	+	.	ID=evm.model.WUUM01000050.1.65.exon1;Parent=evm.model.WUUM01000050.1.65
WUUM01000050.1	EVM	CDS	505415	505513	.	+	0	ID=cds.evm.model.WUUM01000050.1.65;Parent=evm.model.WUUM01000050.1.65
WUUM01000050.1	EVM	exon	505731	506275	.	+	.	ID=evm.model.WUUM01000050.1.65.exon2;Parent=evm.model.WUUM01000050.1.65
WUUM01000050.1	EVM	CDS	505731	506275	.	+	0	ID=cds.evm.model.WUUM01000050.1.65;Parent=evm.model.WUUM01000050.1.65
WUUM01000050.1	EVM	exon	506541	506810	.	+	.	ID=evm.model.WUUM01000050.1.65.exon3;Parent=evm.model.WUUM01000050.1.65
WUUM01000050.1	EVM	CDS	506541	506810	.	+	1	ID=cds.evm.model.WUUM01000050.1.65;Parent=evm.model.WUUM01000050.1.65
WUUM01000050.1	EVM	exon	506885	507029	.	+	.	ID=evm.model.WUUM01000050.1.65.exon4;Parent=evm.model.WUUM01000050.1.65
WUUM01000050.1	EVM	CDS	506885	507029	.	+	1	ID=cds.evm.model.WUUM01000050.1.65;Parent=evm.model.WUUM01000050.1.65
WUUM01000050.1	EVM	exon	507078	507281	.	+	.	ID=evm.model.WUUM01000050.1.65.exon5;Parent=evm.model.WUUM01000050.1.65
WUUM01000050.1	EVM	CDS	507078	507281	.	+	0	ID=cds.evm.model.WUUM01000050.1.65;Parent=evm.model.WUUM01000050.1.65
#evm.TU.WUUM01000050.1.68 removed; remove_reason=repeat_match;
WUUM01000050.1	EVM	gene	516515	518780	.	+	.	ID=evm.TU.WUUM01000050.1.68;Name=EVM%20prediction%20WUUM01000050.1.68
WUUM01000050.1	EVM	mRNA	516515	518780	.	+	.	ID=evm.model.WUUM01000050.1.68;Parent=evm.TU.WUUM01000050.1.68;Name=EVM%20prediction%20WUUM01000050.1.68
WUUM01000050.1	EVM	exon	516515	517909	.	+	.	ID=evm.model.WUUM01000050.1.68.exon1;Parent=evm.model.WUUM01000050.1.68
WUUM01000050.1	EVM	CDS	516515	517909	.	+	0	ID=cds.evm.model.WUUM01000050.1.68;Parent=evm.model.WUUM01000050.1.68
WUUM01000050.1	EVM	exon	518421	518780	.	+	.	ID=evm.model.WUUM01000050.1.68.exon2;Parent=evm.model.WUUM01000050.1.68
WUUM01000050.1	EVM	CDS	518421	518780	.	+	0	ID=cds.evm.model.WUUM01000050.1.68;Parent=evm.model.WUUM01000050.1.68
#evm.TU.WUUM01000050.1.70 removed; remove_reason=repeat_match;
WUUM01000050.1	EVM	gene	534986	536752	.	+	.	ID=evm.TU.WUUM01000050.1.70;Name=EVM%20prediction%20WUUM01000050.1.70
WUUM01000050.1	EVM	mRNA	534986	536752	.	+	.	ID=evm.model.WUUM01000050.1.70;Parent=evm.TU.WUUM01000050.1.70;Name=EVM%20prediction%20WUUM01000050.1.70
WUUM01000050.1	EVM	exon	534986	535772	.	+	.	ID=evm.model.WUUM01000050.1.70.exon1;Parent=evm.model.WUUM01000050.1.70
WUUM01000050.1	EVM	CDS	534986	535772	.	+	0	ID=cds.evm.model.WUUM01000050.1.70;Parent=evm.model.WUUM01000050.1.70
WUUM01000050.1	EVM	exon	536328	536752	.	+	.	ID=evm.model.WUUM01000050.1.70.exon2;Parent=evm.model.WUUM01000050.1.70
WUUM01000050.1	EVM	CDS	536328	536752	.	+	2	ID=cds.evm.model.WUUM01000050.1.70;Parent=evm.model.WUUM01000050.1.70
#evm.TU.WUUM01000050.1.72 removed; remove_reason=repeat_match;
WUUM01000050.1	EVM	gene	541818	543800	.	+	.	ID=evm.TU.WUUM01000050.1.72;Name=EVM%20prediction%20WUUM01000050.1.72
WUUM01000050.1	EVM	mRNA	541818	543800	.	+	.	ID=evm.model.WUUM01000050.1.72;Parent=evm.TU.WUUM01000050.1.72;Name=EVM%20prediction%20WUUM01000050.1.72
WUUM01000050.1	EVM	exon	541818	542559	.	+	.	ID=evm.model.WUUM01000050.1.72.exon1;Parent=evm.model.WUUM01000050.1.72
WUUM01000050.1	EVM	CDS	541818	542559	.	+	0	ID=cds.evm.model.WUUM01000050.1.72;Parent=evm.model.WUUM01000050.1.72
WUUM01000050.1	EVM	exon	542755	543083	.	+	.	ID=evm.model.WUUM01000050.1.72.exon2;Parent=evm.model.WUUM01000050.1.72
WUUM01000050.1	EVM	CDS	542755	543083	.	+	2	ID=cds.evm.model.WUUM01000050.1.72;Parent=evm.model.WUUM01000050.1.72
WUUM01000050.1	EVM	exon	543498	543800	.	+	.	ID=evm.model.WUUM01000050.1.72.exon3;Parent=evm.model.WUUM01000050.1.72
WUUM01000050.1	EVM	CDS	543498	543800	.	+	0	ID=cds.evm.model.WUUM01000050.1.72;Parent=evm.model.WUUM01000050.1.72
#evm.TU.WUUM01000050.1.73 removed; remove_reason=repeat_match;
WUUM01000050.1	EVM	gene	545481	548604	.	+	.	ID=evm.TU.WUUM01000050.1.73;Name=EVM%20prediction%20WUUM01000050.1.73
WUUM01000050.1	EVM	mRNA	545481	548604	.	+	.	ID=evm.model.WUUM01000050.1.73;Parent=evm.TU.WUUM01000050.1.73;Name=EVM%20prediction%20WUUM01000050.1.73
WUUM01000050.1	EVM	exon	545481	546863	.	+	.	ID=evm.model.WUUM01000050.1.73.exon1;Parent=evm.model.WUUM01000050.1.73
WUUM01000050.1	EVM	CDS	545481	546863	.	+	0	ID=cds.evm.model.WUUM01000050.1.73;Parent=evm.model.WUUM01000050.1.73
WUUM01000050.1	EVM	exon	548341	548604	.	+	.	ID=evm.model.WUUM01000050.1.73.exon2;Parent=evm.model.WUUM01000050.1.73
WUUM01000050.1	EVM	CDS	548341	548604	.	+	0	ID=cds.evm.model.WUUM01000050.1.73;Parent=evm.model.WUUM01000050.1.73
#evm.TU.WUUM01000050.1.74 removed; remove_reason=repeat_match;
WUUM01000050.1	EVM	gene	548683	550407	.	+	.	ID=evm.TU.WUUM01000050.1.74;Name=EVM%20prediction%20WUUM01000050.1.74
WUUM01000050.1	EVM	mRNA	548683	550407	.	+	.	ID=evm.model.WUUM01000050.1.74;Parent=evm.TU.WUUM01000050.1.74;Name=EVM%20prediction%20WUUM01000050.1.74
WUUM01000050.1	EVM	exon	548683	548687	.	+	.	ID=evm.model.WUUM01000050.1.74.exon1;Parent=evm.model.WUUM01000050.1.74
WUUM01000050.1	EVM	CDS	548683	548687	.	+	0	ID=cds.evm.model.WUUM01000050.1.74;Parent=evm.model.WUUM01000050.1.74
WUUM01000050.1	EVM	exon	549850	550210	.	+	.	ID=evm.model.WUUM01000050.1.74.exon2;Parent=evm.model.WUUM01000050.1.74
WUUM01000050.1	EVM	CDS	549850	550210	.	+	1	ID=cds.evm.model.WUUM01000050.1.74;Parent=evm.model.WUUM01000050.1.74
WUUM01000050.1	EVM	exon	550330	550407	.	+	.	ID=evm.model.WUUM01000050.1.74.exon3;Parent=evm.model.WUUM01000050.1.74
WUUM01000050.1	EVM	CDS	550330	550407	.	+	0	ID=cds.evm.model.WUUM01000050.1.74;Parent=evm.model.WUUM01000050.1.74
#evm.TU.WUUM01000050.1.75 removed; remove_reason=repeat_match;
WUUM01000050.1	EVM	gene	551675	552745	.	-	.	ID=evm.TU.WUUM01000050.1.75;Name=EVM%20prediction%20WUUM01000050.1.75
WUUM01000050.1	EVM	mRNA	551675	552745	.	-	.	ID=evm.model.WUUM01000050.1.75;Parent=evm.TU.WUUM01000050.1.75;Name=EVM%20prediction%20WUUM01000050.1.75
WUUM01000050.1	EVM	exon	551675	552745	.	-	.	ID=evm.model.WUUM01000050.1.75.exon1;Parent=evm.model.WUUM01000050.1.75
WUUM01000050.1	EVM	CDS	551675	552745	.	-	0	ID=cds.evm.model.WUUM01000050.1.75;Parent=evm.model.WUUM01000050.1.75
#evm.TU.WUUM01000050.1.77 removed; remove_reason=repeat_match;
WUUM01000050.1	EVM	gene	556761	557903	.	+	.	ID=evm.TU.WUUM01000050.1.77;Name=EVM%20prediction%20WUUM01000050.1.77
WUUM01000050.1	EVM	mRNA	556761	557903	.	+	.	ID=evm.model.WUUM01000050.1.77;Parent=evm.TU.WUUM01000050.1.77;Name=EVM%20prediction%20WUUM01000050.1.77
WUUM01000050.1	EVM	exon	556761	557903	.	+	.	ID=evm.model.WUUM01000050.1.77.exon1;Parent=evm.model.WUUM01000050.1.77
WUUM01000050.1	EVM	CDS	556761	557903	.	+	0	ID=cds.evm.model.WUUM01000050.1.77;Parent=evm.model.WUUM01000050.1.77
#evm.TU.WUUM01000050.1.79 removed; remove_reason=repeat_match;
WUUM01000050.1	EVM	gene	565921	567905	.	+	.	ID=evm.TU.WUUM01000050.1.79;Name=EVM%20prediction%20WUUM01000050.1.79
WUUM01000050.1	EVM	mRNA	565921	567905	.	+	.	ID=evm.model.WUUM01000050.1.79;Parent=evm.TU.WUUM01000050.1.79;Name=EVM%20prediction%20WUUM01000050.1.79
WUUM01000050.1	EVM	exon	565921	566167	.	+	.	ID=evm.model.WUUM01000050.1.79.exon1;Parent=evm.model.WUUM01000050.1.79
WUUM01000050.1	EVM	CDS	565921	566167	.	+	0	ID=cds.evm.model.WUUM01000050.1.79;Parent=evm.model.WUUM01000050.1.79
WUUM01000050.1	EVM	exon	566856	566996	.	+	.	ID=evm.model.WUUM01000050.1.79.exon2;Parent=evm.model.WUUM01000050.1.79
WUUM01000050.1	EVM	CDS	566856	566996	.	+	2	ID=cds.evm.model.WUUM01000050.1.79;Parent=evm.model.WUUM01000050.1.79
WUUM01000050.1	EVM	exon	567069	567356	.	+	.	ID=evm.model.WUUM01000050.1.79.exon3;Parent=evm.model.WUUM01000050.1.79
WUUM01000050.1	EVM	CDS	567069	567356	.	+	2	ID=cds.evm.model.WUUM01000050.1.79;Parent=evm.model.WUUM01000050.1.79
WUUM01000050.1	EVM	exon	567682	567905	.	+	.	ID=evm.model.WUUM01000050.1.79.exon4;Parent=evm.model.WUUM01000050.1.79
WUUM01000050.1	EVM	CDS	567682	567905	.	+	2	ID=cds.evm.model.WUUM01000050.1.79;Parent=evm.model.WUUM01000050.1.79
#evm.TU.WUUM01000050.1.80 removed; remove_reason=repeat_match;
WUUM01000050.1	EVM	gene	569594	570724	.	+	.	ID=evm.TU.WUUM01000050.1.80;Name=EVM%20prediction%20WUUM01000050.1.80
WUUM01000050.1	EVM	mRNA	569594	570724	.	+	.	ID=evm.model.WUUM01000050.1.80;Parent=evm.TU.WUUM01000050.1.80;Name=EVM%20prediction%20WUUM01000050.1.80
WUUM01000050.1	EVM	exon	569594	570724	.	+	.	ID=evm.model.WUUM01000050.1.80.exon1;Parent=evm.model.WUUM01000050.1.80
WUUM01000050.1	EVM	CDS	569594	570724	.	+	0	ID=cds.evm.model.WUUM01000050.1.80;Parent=evm.model.WUUM01000050.1.80
#evm.TU.WUUM01000050.1.82 removed; remove_reason=repeat_match;
WUUM01000050.1	EVM	gene	574755	575201	.	+	.	ID=evm.TU.WUUM01000050.1.82;Name=EVM%20prediction%20WUUM01000050.1.82
WUUM01000050.1	EVM	mRNA	574755	575201	.	+	.	ID=evm.model.WUUM01000050.1.82;Parent=evm.TU.WUUM01000050.1.82;Name=EVM%20prediction%20WUUM01000050.1.82
WUUM01000050.1	EVM	exon	574755	575201	.	+	.	ID=evm.model.WUUM01000050.1.82.exon1;Parent=evm.model.WUUM01000050.1.82
WUUM01000050.1	EVM	CDS	574755	575201	.	+	0	ID=cds.evm.model.WUUM01000050.1.82;Parent=evm.model.WUUM01000050.1.82
#evm.TU.WUUM01000050.1.83 removed; remove_reason=repeat_match;
WUUM01000050.1	EVM	gene	579678	580575	.	-	.	ID=evm.TU.WUUM01000050.1.83;Name=EVM%20prediction%20WUUM01000050.1.83
WUUM01000050.1	EVM	mRNA	579678	580575	.	-	.	ID=evm.model.WUUM01000050.1.83;Parent=evm.TU.WUUM01000050.1.83;Name=EVM%20prediction%20WUUM01000050.1.83
WUUM01000050.1	EVM	exon	580488	580575	.	-	.	ID=evm.model.WUUM01000050.1.83.exon1;Parent=evm.model.WUUM01000050.1.83
WUUM01000050.1	EVM	CDS	580488	580575	.	-	0	ID=cds.evm.model.WUUM01000050.1.83;Parent=evm.model.WUUM01000050.1.83
WUUM01000050.1	EVM	exon	580295	580432	.	-	.	ID=evm.model.WUUM01000050.1.83.exon2;Parent=evm.model.WUUM01000050.1.83
WUUM01000050.1	EVM	CDS	580295	580432	.	-	2	ID=cds.evm.model.WUUM01000050.1.83;Parent=evm.model.WUUM01000050.1.83
WUUM01000050.1	EVM	exon	579678	580120	.	-	.	ID=evm.model.WUUM01000050.1.83.exon3;Parent=evm.model.WUUM01000050.1.83
WUUM01000050.1	EVM	CDS	579678	580120	.	-	2	ID=cds.evm.model.WUUM01000050.1.83;Parent=evm.model.WUUM01000050.1.83
#evm.TU.WUUM01000050.1.84 removed; remove_reason=repeat_match;
WUUM01000050.1	EVM	gene	586045	586592	.	-	.	ID=evm.TU.WUUM01000050.1.84;Name=EVM%20prediction%20WUUM01000050.1.84
WUUM01000050.1	EVM	mRNA	586045	586592	.	-	.	ID=evm.model.WUUM01000050.1.84;Parent=evm.TU.WUUM01000050.1.84;Name=EVM%20prediction%20WUUM01000050.1.84
WUUM01000050.1	EVM	exon	586176	586592	.	-	.	ID=evm.model.WUUM01000050.1.84.exon1;Parent=evm.model.WUUM01000050.1.84
WUUM01000050.1	EVM	CDS	586176	586592	.	-	0	ID=cds.evm.model.WUUM01000050.1.84;Parent=evm.model.WUUM01000050.1.84
WUUM01000050.1	EVM	exon	586045	586074	.	-	.	ID=evm.model.WUUM01000050.1.84.exon2;Parent=evm.model.WUUM01000050.1.84
WUUM01000050.1	EVM	CDS	586045	586074	.	-	0	ID=cds.evm.model.WUUM01000050.1.84;Parent=evm.model.WUUM01000050.1.84
#evm.TU.WUUM01000050.1.86 removed; remove_reason=repeat_match;
WUUM01000050.1	EVM	gene	601809	606889	.	-	.	ID=evm.TU.WUUM01000050.1.86;Name=EVM%20prediction%20WUUM01000050.1.86
WUUM01000050.1	EVM	mRNA	601809	606889	.	-	.	ID=evm.model.WUUM01000050.1.86;Parent=evm.TU.WUUM01000050.1.86;Name=EVM%20prediction%20WUUM01000050.1.86
WUUM01000050.1	EVM	exon	606782	606889	.	-	.	ID=evm.model.WUUM01000050.1.86.exon1;Parent=evm.model.WUUM01000050.1.86
WUUM01000050.1	EVM	CDS	606782	606889	.	-	0	ID=cds.evm.model.WUUM01000050.1.86;Parent=evm.model.WUUM01000050.1.86
WUUM01000050.1	EVM	exon	606212	606410	.	-	.	ID=evm.model.WUUM01000050.1.86.exon2;Parent=evm.model.WUUM01000050.1.86
WUUM01000050.1	EVM	CDS	606212	606410	.	-	0	ID=cds.evm.model.WUUM01000050.1.86;Parent=evm.model.WUUM01000050.1.86
WUUM01000050.1	EVM	exon	605959	606139	.	-	.	ID=evm.model.WUUM01000050.1.86.exon3;Parent=evm.model.WUUM01000050.1.86
WUUM01000050.1	EVM	CDS	605959	606139	.	-	2	ID=cds.evm.model.WUUM01000050.1.86;Parent=evm.model.WUUM01000050.1.86
WUUM01000050.1	EVM	exon	605426	605858	.	-	.	ID=evm.model.WUUM01000050.1.86.exon4;Parent=evm.model.WUUM01000050.1.86
WUUM01000050.1	EVM	CDS	605426	605858	.	-	1	ID=cds.evm.model.WUUM01000050.1.86;Parent=evm.model.WUUM01000050.1.86
WUUM01000050.1	EVM	exon	604852	605205	.	-	.	ID=evm.model.WUUM01000050.1.86.exon5;Parent=evm.model.WUUM01000050.1.86
WUUM01000050.1	EVM	CDS	604852	605205	.	-	0	ID=cds.evm.model.WUUM01000050.1.86;Parent=evm.model.WUUM01000050.1.86
WUUM01000050.1	EVM	exon	602847	603050	.	-	.	ID=evm.model.WUUM01000050.1.86.exon6;Parent=evm.model.WUUM01000050.1.86
WUUM01000050.1	EVM	CDS	602847	603050	.	-	0	ID=cds.evm.model.WUUM01000050.1.86;Parent=evm.model.WUUM01000050.1.86
WUUM01000050.1	EVM	exon	601809	602696	.	-	.	ID=evm.model.WUUM01000050.1.86.exon7;Parent=evm.model.WUUM01000050.1.86
WUUM01000050.1	EVM	CDS	601809	602696	.	-	0	ID=cds.evm.model.WUUM01000050.1.86;Parent=evm.model.WUUM01000050.1.86
#evm.TU.WUUM01000050.1.87 removed; remove_reason=repeat_match;
WUUM01000050.1	EVM	gene	610543	615780	.	-	.	ID=evm.TU.WUUM01000050.1.87;Name=EVM%20prediction%20WUUM01000050.1.87
WUUM01000050.1	EVM	mRNA	610543	615780	.	-	.	ID=evm.model.WUUM01000050.1.87;Parent=evm.TU.WUUM01000050.1.87;Name=EVM%20prediction%20WUUM01000050.1.87
WUUM01000050.1	EVM	exon	611672	615780	.	-	.	ID=evm.model.WUUM01000050.1.87.exon1;Parent=evm.model.WUUM01000050.1.87
WUUM01000050.1	EVM	CDS	611672	615780	.	-	0	ID=cds.evm.model.WUUM01000050.1.87;Parent=evm.model.WUUM01000050.1.87
WUUM01000050.1	EVM	exon	611455	611557	.	-	.	ID=evm.model.WUUM01000050.1.87.exon2;Parent=evm.model.WUUM01000050.1.87
WUUM01000050.1	EVM	CDS	611455	611557	.	-	1	ID=cds.evm.model.WUUM01000050.1.87;Parent=evm.model.WUUM01000050.1.87
WUUM01000050.1	EVM	exon	610543	611376	.	-	.	ID=evm.model.WUUM01000050.1.87.exon3;Parent=evm.model.WUUM01000050.1.87
WUUM01000050.1	EVM	CDS	610543	611376	.	-	0	ID=cds.evm.model.WUUM01000050.1.87;Parent=evm.model.WUUM01000050.1.87
#evm.TU.WUUM01000050.1.88 removed; remove_reason=repeat_match;
WUUM01000050.1	EVM	gene	615817	617847	.	+	.	ID=evm.TU.WUUM01000050.1.88;Name=EVM%20prediction%20WUUM01000050.1.88
WUUM01000050.1	EVM	mRNA	615817	617847	.	+	.	ID=evm.model.WUUM01000050.1.88;Parent=evm.TU.WUUM01000050.1.88;Name=EVM%20prediction%20WUUM01000050.1.88
WUUM01000050.1	EVM	exon	615817	615836	.	+	.	ID=evm.model.WUUM01000050.1.88.exon1;Parent=evm.model.WUUM01000050.1.88
WUUM01000050.1	EVM	CDS	615817	615836	.	+	0	ID=cds.evm.model.WUUM01000050.1.88;Parent=evm.model.WUUM01000050.1.88
WUUM01000050.1	EVM	exon	616427	616633	.	+	.	ID=evm.model.WUUM01000050.1.88.exon2;Parent=evm.model.WUUM01000050.1.88
WUUM01000050.1	EVM	CDS	616427	616633	.	+	1	ID=cds.evm.model.WUUM01000050.1.88;Parent=evm.model.WUUM01000050.1.88
WUUM01000050.1	EVM	exon	616966	617567	.	+	.	ID=evm.model.WUUM01000050.1.88.exon3;Parent=evm.model.WUUM01000050.1.88
WUUM01000050.1	EVM	CDS	616966	617567	.	+	1	ID=cds.evm.model.WUUM01000050.1.88;Parent=evm.model.WUUM01000050.1.88
WUUM01000050.1	EVM	exon	617645	617847	.	+	.	ID=evm.model.WUUM01000050.1.88.exon4;Parent=evm.model.WUUM01000050.1.88
WUUM01000050.1	EVM	CDS	617645	617847	.	+	2	ID=cds.evm.model.WUUM01000050.1.88;Parent=evm.model.WUUM01000050.1.88
#evm.TU.WUUM01000050.1.89 removed; remove_reason=repeat_match;
WUUM01000050.1	EVM	gene	629895	631154	.	+	.	ID=evm.TU.WUUM01000050.1.89;Name=EVM%20prediction%20WUUM01000050.1.89
WUUM01000050.1	EVM	mRNA	629895	631154	.	+	.	ID=evm.model.WUUM01000050.1.89;Parent=evm.TU.WUUM01000050.1.89;Name=EVM%20prediction%20WUUM01000050.1.89
WUUM01000050.1	EVM	exon	629895	631154	.	+	.	ID=evm.model.WUUM01000050.1.89.exon1;Parent=evm.model.WUUM01000050.1.89
WUUM01000050.1	EVM	CDS	629895	631154	.	+	0	ID=cds.evm.model.WUUM01000050.1.89;Parent=evm.model.WUUM01000050.1.89
#evm.TU.WUUM01000050.1.90 removed; remove_reason=repeat_match;
WUUM01000050.1	EVM	gene	631618	633607	.	+	.	ID=evm.TU.WUUM01000050.1.90;Name=EVM%20prediction%20WUUM01000050.1.90
WUUM01000050.1	EVM	mRNA	631618	633607	.	+	.	ID=evm.model.WUUM01000050.1.90;Parent=evm.TU.WUUM01000050.1.90;Name=EVM%20prediction%20WUUM01000050.1.90
WUUM01000050.1	EVM	exon	631618	632556	.	+	.	ID=evm.model.WUUM01000050.1.90.exon1;Parent=evm.model.WUUM01000050.1.90
WUUM01000050.1	EVM	CDS	631618	632556	.	+	0	ID=cds.evm.model.WUUM01000050.1.90;Parent=evm.model.WUUM01000050.1.90
WUUM01000050.1	EVM	exon	632628	633280	.	+	.	ID=evm.model.WUUM01000050.1.90.exon2;Parent=evm.model.WUUM01000050.1.90
WUUM01000050.1	EVM	CDS	632628	633280	.	+	0	ID=cds.evm.model.WUUM01000050.1.90;Parent=evm.model.WUUM01000050.1.90
WUUM01000050.1	EVM	exon	633400	633607	.	+	.	ID=evm.model.WUUM01000050.1.90.exon3;Parent=evm.model.WUUM01000050.1.90
WUUM01000050.1	EVM	CDS	633400	633607	.	+	1	ID=cds.evm.model.WUUM01000050.1.90;Parent=evm.model.WUUM01000050.1.90
#evm.TU.WUUM01000050.1.91 removed; remove_reason=repeat_match;
WUUM01000050.1	EVM	gene	634894	637116	.	-	.	ID=evm.TU.WUUM01000050.1.91;Name=EVM%20prediction%20WUUM01000050.1.91
WUUM01000050.1	EVM	mRNA	634894	637116	.	-	.	ID=evm.model.WUUM01000050.1.91;Parent=evm.TU.WUUM01000050.1.91;Name=EVM%20prediction%20WUUM01000050.1.91
WUUM01000050.1	EVM	exon	634894	637116	.	-	.	ID=evm.model.WUUM01000050.1.91.exon1;Parent=evm.model.WUUM01000050.1.91
WUUM01000050.1	EVM	CDS	634894	637116	.	-	0	ID=cds.evm.model.WUUM01000050.1.91;Parent=evm.model.WUUM01000050.1.91
#evm.TU.WUUM01000050.1.93 removed; remove_reason=repeat_match;
WUUM01000050.1	EVM	gene	638977	640551	.	-	.	ID=evm.TU.WUUM01000050.1.93;Name=EVM%20prediction%20WUUM01000050.1.93
WUUM01000050.1	EVM	mRNA	638977	640551	.	-	.	ID=evm.model.WUUM01000050.1.93;Parent=evm.TU.WUUM01000050.1.93;Name=EVM%20prediction%20WUUM01000050.1.93
WUUM01000050.1	EVM	exon	640540	640551	.	-	.	ID=evm.model.WUUM01000050.1.93.exon1;Parent=evm.model.WUUM01000050.1.93
WUUM01000050.1	EVM	CDS	640540	640551	.	-	0	ID=cds.evm.model.WUUM01000050.1.93;Parent=evm.model.WUUM01000050.1.93
WUUM01000050.1	EVM	exon	639910	640134	.	-	.	ID=evm.model.WUUM01000050.1.93.exon2;Parent=evm.model.WUUM01000050.1.93
WUUM01000050.1	EVM	CDS	639910	640134	.	-	0	ID=cds.evm.model.WUUM01000050.1.93;Parent=evm.model.WUUM01000050.1.93
WUUM01000050.1	EVM	exon	638977	639303	.	-	.	ID=evm.model.WUUM01000050.1.93.exon3;Parent=evm.model.WUUM01000050.1.93
WUUM01000050.1	EVM	CDS	638977	639303	.	-	0	ID=cds.evm.model.WUUM01000050.1.93;Parent=evm.model.WUUM01000050.1.93
#evm.TU.WUUM01000050.1.94 removed; remove_reason=repeat_match;
WUUM01000050.1	EVM	gene	640638	641381	.	-	.	ID=evm.TU.WUUM01000050.1.94;Name=EVM%20prediction%20WUUM01000050.1.94
WUUM01000050.1	EVM	mRNA	640638	641381	.	-	.	ID=evm.model.WUUM01000050.1.94;Parent=evm.TU.WUUM01000050.1.94;Name=EVM%20prediction%20WUUM01000050.1.94
WUUM01000050.1	EVM	exon	641370	641381	.	-	.	ID=evm.model.WUUM01000050.1.94.exon1;Parent=evm.model.WUUM01000050.1.94
WUUM01000050.1	EVM	CDS	641370	641381	.	-	0	ID=cds.evm.model.WUUM01000050.1.94;Parent=evm.model.WUUM01000050.1.94
WUUM01000050.1	EVM	exon	640638	640964	.	-	.	ID=evm.model.WUUM01000050.1.94.exon2;Parent=evm.model.WUUM01000050.1.94
WUUM01000050.1	EVM	CDS	640638	640964	.	-	0	ID=cds.evm.model.WUUM01000050.1.94;Parent=evm.model.WUUM01000050.1.94
#evm.TU.WUUM01000050.1.95 removed; remove_reason=repeat_match;
WUUM01000050.1	EVM	gene	641468	642211	.	-	.	ID=evm.TU.WUUM01000050.1.95;Name=EVM%20prediction%20WUUM01000050.1.95
WUUM01000050.1	EVM	mRNA	641468	642211	.	-	.	ID=evm.model.WUUM01000050.1.95;Parent=evm.TU.WUUM01000050.1.95;Name=EVM%20prediction%20WUUM01000050.1.95
WUUM01000050.1	EVM	exon	642200	642211	.	-	.	ID=evm.model.WUUM01000050.1.95.exon1;Parent=evm.model.WUUM01000050.1.95
WUUM01000050.1	EVM	CDS	642200	642211	.	-	0	ID=cds.evm.model.WUUM01000050.1.95;Parent=evm.model.WUUM01000050.1.95
WUUM01000050.1	EVM	exon	641468	641794	.	-	.	ID=evm.model.WUUM01000050.1.95.exon2;Parent=evm.model.WUUM01000050.1.95
WUUM01000050.1	EVM	CDS	641468	641794	.	-	0	ID=cds.evm.model.WUUM01000050.1.95;Parent=evm.model.WUUM01000050.1.95
#evm.TU.WUUM01000050.1.96 removed; remove_reason=repeat_match;
WUUM01000050.1	EVM	gene	642298	642722	.	-	.	ID=evm.TU.WUUM01000050.1.96;Name=EVM%20prediction%20WUUM01000050.1.96
WUUM01000050.1	EVM	mRNA	642298	642722	.	-	.	ID=evm.model.WUUM01000050.1.96;Parent=evm.TU.WUUM01000050.1.96;Name=EVM%20prediction%20WUUM01000050.1.96
WUUM01000050.1	EVM	exon	642675	642722	.	-	.	ID=evm.model.WUUM01000050.1.96.exon1;Parent=evm.model.WUUM01000050.1.96
WUUM01000050.1	EVM	CDS	642675	642722	.	-	0	ID=cds.evm.model.WUUM01000050.1.96;Parent=evm.model.WUUM01000050.1.96
WUUM01000050.1	EVM	exon	642298	642624	.	-	.	ID=evm.model.WUUM01000050.1.96.exon2;Parent=evm.model.WUUM01000050.1.96
WUUM01000050.1	EVM	CDS	642298	642624	.	-	0	ID=cds.evm.model.WUUM01000050.1.96;Parent=evm.model.WUUM01000050.1.96
#evm.TU.WUUM01000050.1.97 removed; remove_reason=repeat_match;
WUUM01000050.1	EVM	gene	643652	648718	.	+	.	ID=evm.TU.WUUM01000050.1.97;Name=EVM%20prediction%20WUUM01000050.1.97
WUUM01000050.1	EVM	mRNA	643652	648718	.	+	.	ID=evm.model.WUUM01000050.1.97;Parent=evm.TU.WUUM01000050.1.97;Name=EVM%20prediction%20WUUM01000050.1.97
WUUM01000050.1	EVM	exon	643652	644375	.	+	.	ID=evm.model.WUUM01000050.1.97.exon1;Parent=evm.model.WUUM01000050.1.97
WUUM01000050.1	EVM	CDS	643652	644375	.	+	0	ID=cds.evm.model.WUUM01000050.1.97;Parent=evm.model.WUUM01000050.1.97
WUUM01000050.1	EVM	exon	644510	644662	.	+	.	ID=evm.model.WUUM01000050.1.97.exon2;Parent=evm.model.WUUM01000050.1.97
WUUM01000050.1	EVM	CDS	644510	644662	.	+	2	ID=cds.evm.model.WUUM01000050.1.97;Parent=evm.model.WUUM01000050.1.97
WUUM01000050.1	EVM	exon	644762	645407	.	+	.	ID=evm.model.WUUM01000050.1.97.exon3;Parent=evm.model.WUUM01000050.1.97
WUUM01000050.1	EVM	CDS	644762	645407	.	+	2	ID=cds.evm.model.WUUM01000050.1.97;Parent=evm.model.WUUM01000050.1.97
WUUM01000050.1	EVM	exon	645497	646163	.	+	.	ID=evm.model.WUUM01000050.1.97.exon4;Parent=evm.model.WUUM01000050.1.97
WUUM01000050.1	EVM	CDS	645497	646163	.	+	1	ID=cds.evm.model.WUUM01000050.1.97;Parent=evm.model.WUUM01000050.1.97
WUUM01000050.1	EVM	exon	646303	646695	.	+	.	ID=evm.model.WUUM01000050.1.97.exon5;Parent=evm.model.WUUM01000050.1.97
WUUM01000050.1	EVM	CDS	646303	646695	.	+	0	ID=cds.evm.model.WUUM01000050.1.97;Parent=evm.model.WUUM01000050.1.97
WUUM01000050.1	EVM	exon	646775	646979	.	+	.	ID=evm.model.WUUM01000050.1.97.exon6;Parent=evm.model.WUUM01000050.1.97
WUUM01000050.1	EVM	CDS	646775	646979	.	+	0	ID=cds.evm.model.WUUM01000050.1.97;Parent=evm.model.WUUM01000050.1.97
WUUM01000050.1	EVM	exon	647088	647228	.	+	.	ID=evm.model.WUUM01000050.1.97.exon7;Parent=evm.model.WUUM01000050.1.97
WUUM01000050.1	EVM	CDS	647088	647228	.	+	2	ID=cds.evm.model.WUUM01000050.1.97;Parent=evm.model.WUUM01000050.1.97
WUUM01000050.1	EVM	exon	647455	647819	.	+	.	ID=evm.model.WUUM01000050.1.97.exon8;Parent=evm.model.WUUM01000050.1.97
WUUM01000050.1	EVM	CDS	647455	647819	.	+	2	ID=cds.evm.model.WUUM01000050.1.97;Parent=evm.model.WUUM01000050.1.97
WUUM01000050.1	EVM	exon	647890	648010	.	+	.	ID=evm.model.WUUM01000050.1.97.exon9;Parent=evm.model.WUUM01000050.1.97
WUUM01000050.1	EVM	CDS	647890	648010	.	+	0	ID=cds.evm.model.WUUM01000050.1.97;Parent=evm.model.WUUM01000050.1.97
WUUM01000050.1	EVM	exon	648294	648718	.	+	.	ID=evm.model.WUUM01000050.1.97.exon10;Parent=evm.model.WUUM01000050.1.97
WUUM01000050.1	EVM	CDS	648294	648718	.	+	2	ID=cds.evm.model.WUUM01000050.1.97;Parent=evm.model.WUUM01000050.1.97
#evm.TU.WUUM01000050.1.98 removed; remove_reason=repeat_match;
WUUM01000050.1	EVM	gene	652796	653610	.	+	.	ID=evm.TU.WUUM01000050.1.98;Name=EVM%20prediction%20WUUM01000050.1.98
WUUM01000050.1	EVM	mRNA	652796	653610	.	+	.	ID=evm.model.WUUM01000050.1.98;Parent=evm.TU.WUUM01000050.1.98;Name=EVM%20prediction%20WUUM01000050.1.98
WUUM01000050.1	EVM	exon	652796	653323	.	+	.	ID=evm.model.WUUM01000050.1.98.exon1;Parent=evm.model.WUUM01000050.1.98
WUUM01000050.1	EVM	CDS	652796	653323	.	+	0	ID=cds.evm.model.WUUM01000050.1.98;Parent=evm.model.WUUM01000050.1.98
WUUM01000050.1	EVM	exon	653389	653610	.	+	.	ID=evm.model.WUUM01000050.1.98.exon2;Parent=evm.model.WUUM01000050.1.98
WUUM01000050.1	EVM	CDS	653389	653610	.	+	0	ID=cds.evm.model.WUUM01000050.1.98;Parent=evm.model.WUUM01000050.1.98
#evm.TU.WUUM01000050.1.99 removed; remove_reason=repeat_match;
WUUM01000050.1	EVM	gene	666441	667778	.	+	.	ID=evm.TU.WUUM01000050.1.99;Name=EVM%20prediction%20WUUM01000050.1.99
WUUM01000050.1	EVM	mRNA	666441	667778	.	+	.	ID=evm.model.WUUM01000050.1.99;Parent=evm.TU.WUUM01000050.1.99;Name=EVM%20prediction%20WUUM01000050.1.99
WUUM01000050.1	EVM	exon	666441	667778	.	+	.	ID=evm.model.WUUM01000050.1.99.exon1;Parent=evm.model.WUUM01000050.1.99
WUUM01000050.1	EVM	CDS	666441	667778	.	+	0	ID=cds.evm.model.WUUM01000050.1.99;Parent=evm.model.WUUM01000050.1.99
#evm.TU.WUUM01000050.1.101 removed; remove_reason=repeat_match;
WUUM01000050.1	EVM	gene	678049	679023	.	-	.	ID=evm.TU.WUUM01000050.1.101;Name=EVM%20prediction%20WUUM01000050.1.101
WUUM01000050.1	EVM	mRNA	678049	679023	.	-	.	ID=evm.model.WUUM01000050.1.101;Parent=evm.TU.WUUM01000050.1.101;Name=EVM%20prediction%20WUUM01000050.1.101
WUUM01000050.1	EVM	exon	678909	679023	.	-	.	ID=evm.model.WUUM01000050.1.101.exon1;Parent=evm.model.WUUM01000050.1.101
WUUM01000050.1	EVM	CDS	678909	679023	.	-	0	ID=cds.evm.model.WUUM01000050.1.101;Parent=evm.model.WUUM01000050.1.101
WUUM01000050.1	EVM	exon	678049	678827	.	-	.	ID=evm.model.WUUM01000050.1.101.exon2;Parent=evm.model.WUUM01000050.1.101
WUUM01000050.1	EVM	CDS	678049	678827	.	-	2	ID=cds.evm.model.WUUM01000050.1.101;Parent=evm.model.WUUM01000050.1.101
#evm.TU.WUUM01000050.1.104 removed; remove_reason=repeat_match;
WUUM01000050.1	EVM	gene	698555	699496	.	-	.	ID=evm.TU.WUUM01000050.1.104;Name=EVM%20prediction%20WUUM01000050.1.104
WUUM01000050.1	EVM	mRNA	698555	699496	.	-	.	ID=evm.model.WUUM01000050.1.104;Parent=evm.TU.WUUM01000050.1.104;Name=EVM%20prediction%20WUUM01000050.1.104
WUUM01000050.1	EVM	exon	698555	699496	.	-	.	ID=evm.model.WUUM01000050.1.104.exon1;Parent=evm.model.WUUM01000050.1.104
WUUM01000050.1	EVM	CDS	698555	699496	.	-	0	ID=cds.evm.model.WUUM01000050.1.104;Parent=evm.model.WUUM01000050.1.104
#evm.TU.WUUM01000050.1.105 removed; remove_reason=repeat_match;
WUUM01000050.1	EVM	gene	699511	703413	.	-	.	ID=evm.TU.WUUM01000050.1.105;Name=EVM%20prediction%20WUUM01000050.1.105
WUUM01000050.1	EVM	mRNA	699511	703413	.	-	.	ID=evm.model.WUUM01000050.1.105;Parent=evm.TU.WUUM01000050.1.105;Name=EVM%20prediction%20WUUM01000050.1.105
WUUM01000050.1	EVM	exon	703091	703413	.	-	.	ID=evm.model.WUUM01000050.1.105.exon1;Parent=evm.model.WUUM01000050.1.105
WUUM01000050.1	EVM	CDS	703091	703413	.	-	0	ID=cds.evm.model.WUUM01000050.1.105;Parent=evm.model.WUUM01000050.1.105
WUUM01000050.1	EVM	exon	699511	702994	.	-	.	ID=evm.model.WUUM01000050.1.105.exon2;Parent=evm.model.WUUM01000050.1.105
WUUM01000050.1	EVM	CDS	699511	702994	.	-	1	ID=cds.evm.model.WUUM01000050.1.105;Parent=evm.model.WUUM01000050.1.105
#evm.TU.WUUM01000050.1.106 removed; remove_reason=repeat_match;
WUUM01000050.1	EVM	gene	706928	708010	.	-	.	ID=evm.TU.WUUM01000050.1.106;Name=EVM%20prediction%20WUUM01000050.1.106
WUUM01000050.1	EVM	mRNA	706928	708010	.	-	.	ID=evm.model.WUUM01000050.1.106;Parent=evm.TU.WUUM01000050.1.106;Name=EVM%20prediction%20WUUM01000050.1.106
WUUM01000050.1	EVM	exon	706928	708010	.	-	.	ID=evm.model.WUUM01000050.1.106.exon1;Parent=evm.model.WUUM01000050.1.106
WUUM01000050.1	EVM	CDS	706928	708010	.	-	0	ID=cds.evm.model.WUUM01000050.1.106;Parent=evm.model.WUUM01000050.1.106
#evm.TU.WUUM01000050.1.107 removed; remove_reason=repeat_match;
WUUM01000050.1	EVM	gene	708492	710151	.	-	.	ID=evm.TU.WUUM01000050.1.107;Name=EVM%20prediction%20WUUM01000050.1.107
WUUM01000050.1	EVM	mRNA	708492	710151	.	-	.	ID=evm.model.WUUM01000050.1.107;Parent=evm.TU.WUUM01000050.1.107;Name=EVM%20prediction%20WUUM01000050.1.107
WUUM01000050.1	EVM	exon	709964	710151	.	-	.	ID=evm.model.WUUM01000050.1.107.exon1;Parent=evm.model.WUUM01000050.1.107
WUUM01000050.1	EVM	CDS	709964	710151	.	-	0	ID=cds.evm.model.WUUM01000050.1.107;Parent=evm.model.WUUM01000050.1.107
WUUM01000050.1	EVM	exon	708492	709683	.	-	.	ID=evm.model.WUUM01000050.1.107.exon2;Parent=evm.model.WUUM01000050.1.107
WUUM01000050.1	EVM	CDS	708492	709683	.	-	1	ID=cds.evm.model.WUUM01000050.1.107;Parent=evm.model.WUUM01000050.1.107
#evm.TU.WUUM01000050.1.109 removed; remove_reason=repeat_match;
WUUM01000050.1	EVM	gene	757412	757813	.	+	.	ID=evm.TU.WUUM01000050.1.109;Name=EVM%20prediction%20WUUM01000050.1.109
WUUM01000050.1	EVM	mRNA	757412	757813	.	+	.	ID=evm.model.WUUM01000050.1.109;Parent=evm.TU.WUUM01000050.1.109;Name=EVM%20prediction%20WUUM01000050.1.109
WUUM01000050.1	EVM	exon	757412	757813	.	+	.	ID=evm.model.WUUM01000050.1.109.exon1;Parent=evm.model.WUUM01000050.1.109
WUUM01000050.1	EVM	CDS	757412	757813	.	+	0	ID=cds.evm.model.WUUM01000050.1.109;Parent=evm.model.WUUM01000050.1.109
#evm.TU.WUUM01000050.1.110 removed; remove_reason=repeat_match;
WUUM01000050.1	EVM	gene	758127	758915	.	+	.	ID=evm.TU.WUUM01000050.1.110;Name=EVM%20prediction%20WUUM01000050.1.110
WUUM01000050.1	EVM	mRNA	758127	758915	.	+	.	ID=evm.model.WUUM01000050.1.110;Parent=evm.TU.WUUM01000050.1.110;Name=EVM%20prediction%20WUUM01000050.1.110
WUUM01000050.1	EVM	exon	758127	758915	.	+	.	ID=evm.model.WUUM01000050.1.110.exon1;Parent=evm.model.WUUM01000050.1.110
WUUM01000050.1	EVM	CDS	758127	758915	.	+	0	ID=cds.evm.model.WUUM01000050.1.110;Parent=evm.model.WUUM01000050.1.110
#evm.TU.WUUM01000050.1.111 removed; remove_reason=repeat_match;
WUUM01000050.1	EVM	gene	758949	759404	.	+	.	ID=evm.TU.WUUM01000050.1.111;Name=EVM%20prediction%20WUUM01000050.1.111
WUUM01000050.1	EVM	mRNA	758949	759404	.	+	.	ID=evm.model.WUUM01000050.1.111;Parent=evm.TU.WUUM01000050.1.111;Name=EVM%20prediction%20WUUM01000050.1.111
WUUM01000050.1	EVM	exon	758949	759404	.	+	.	ID=evm.model.WUUM01000050.1.111.exon1;Parent=evm.model.WUUM01000050.1.111
WUUM01000050.1	EVM	CDS	758949	759404	.	+	0	ID=cds.evm.model.WUUM01000050.1.111;Parent=evm.model.WUUM01000050.1.111
#evm.TU.WUUM01000050.1.113 removed; remove_reason=repeat_match;
WUUM01000050.1	EVM	gene	770914	775981	.	-	.	ID=evm.TU.WUUM01000050.1.113;Name=EVM%20prediction%20WUUM01000050.1.113
WUUM01000050.1	EVM	mRNA	770914	775981	.	-	.	ID=evm.model.WUUM01000050.1.113;Parent=evm.TU.WUUM01000050.1.113;Name=EVM%20prediction%20WUUM01000050.1.113
WUUM01000050.1	EVM	exon	775407	775981	.	-	.	ID=evm.model.WUUM01000050.1.113.exon1;Parent=evm.model.WUUM01000050.1.113
WUUM01000050.1	EVM	CDS	775407	775981	.	-	0	ID=cds.evm.model.WUUM01000050.1.113;Parent=evm.model.WUUM01000050.1.113
WUUM01000050.1	EVM	exon	773827	774594	.	-	.	ID=evm.model.WUUM01000050.1.113.exon2;Parent=evm.model.WUUM01000050.1.113
WUUM01000050.1	EVM	CDS	773827	774594	.	-	1	ID=cds.evm.model.WUUM01000050.1.113;Parent=evm.model.WUUM01000050.1.113
WUUM01000050.1	EVM	exon	772356	772369	.	-	.	ID=evm.model.WUUM01000050.1.113.exon3;Parent=evm.model.WUUM01000050.1.113
WUUM01000050.1	EVM	CDS	772356	772369	.	-	1	ID=cds.evm.model.WUUM01000050.1.113;Parent=evm.model.WUUM01000050.1.113
WUUM01000050.1	EVM	exon	770914	771053	.	-	.	ID=evm.model.WUUM01000050.1.113.exon4;Parent=evm.model.WUUM01000050.1.113
WUUM01000050.1	EVM	CDS	770914	771053	.	-	2	ID=cds.evm.model.WUUM01000050.1.113;Parent=evm.model.WUUM01000050.1.113
#evm.TU.WUUM01000050.1.114 removed; remove_reason=repeat_match;
WUUM01000050.1	EVM	gene	782691	783725	.	+	.	ID=evm.TU.WUUM01000050.1.114;Name=EVM%20prediction%20WUUM01000050.1.114
WUUM01000050.1	EVM	mRNA	782691	783725	.	+	.	ID=evm.model.WUUM01000050.1.114;Parent=evm.TU.WUUM01000050.1.114;Name=EVM%20prediction%20WUUM01000050.1.114
WUUM01000050.1	EVM	exon	782691	783725	.	+	.	ID=evm.model.WUUM01000050.1.114.exon1;Parent=evm.model.WUUM01000050.1.114
WUUM01000050.1	EVM	CDS	782691	783725	.	+	0	ID=cds.evm.model.WUUM01000050.1.114;Parent=evm.model.WUUM01000050.1.114
#evm.TU.WUUM01000050.1.116 removed; remove_reason=repeat_match;
WUUM01000050.1	EVM	gene	791373	793753	.	+	.	ID=evm.TU.WUUM01000050.1.116;Name=EVM%20prediction%20WUUM01000050.1.116
WUUM01000050.1	EVM	mRNA	791373	793753	.	+	.	ID=evm.model.WUUM01000050.1.116;Parent=evm.TU.WUUM01000050.1.116;Name=EVM%20prediction%20WUUM01000050.1.116
WUUM01000050.1	EVM	exon	791373	791391	.	+	.	ID=evm.model.WUUM01000050.1.116.exon1;Parent=evm.model.WUUM01000050.1.116
WUUM01000050.1	EVM	CDS	791373	791391	.	+	0	ID=cds.evm.model.WUUM01000050.1.116;Parent=evm.model.WUUM01000050.1.116
WUUM01000050.1	EVM	exon	791718	793753	.	+	.	ID=evm.model.WUUM01000050.1.116.exon2;Parent=evm.model.WUUM01000050.1.116
WUUM01000050.1	EVM	CDS	791718	793753	.	+	2	ID=cds.evm.model.WUUM01000050.1.116;Parent=evm.model.WUUM01000050.1.116
#evm.TU.WUUM01000050.1.117 removed; remove_reason=repeat_match;
WUUM01000050.1	EVM	gene	794198	795832	.	-	.	ID=evm.TU.WUUM01000050.1.117;Name=EVM%20prediction%20WUUM01000050.1.117
WUUM01000050.1	EVM	mRNA	794198	795832	.	-	.	ID=evm.model.WUUM01000050.1.117;Parent=evm.TU.WUUM01000050.1.117;Name=EVM%20prediction%20WUUM01000050.1.117
WUUM01000050.1	EVM	exon	795819	795832	.	-	.	ID=evm.model.WUUM01000050.1.117.exon1;Parent=evm.model.WUUM01000050.1.117
WUUM01000050.1	EVM	CDS	795819	795832	.	-	0	ID=cds.evm.model.WUUM01000050.1.117;Parent=evm.model.WUUM01000050.1.117
WUUM01000050.1	EVM	exon	794198	795719	.	-	.	ID=evm.model.WUUM01000050.1.117.exon2;Parent=evm.model.WUUM01000050.1.117
[truncated: 39,752 more rows]
