# Supplementary material for: Prevalent bee venom genes evolved before the aculeate stinger and eusociality
Source: BMC Biol. 2023 Oct 23;21:229. doi: 10.1186/s12915-023-01656-5 (PMC10591384; doi:10.1186/s12915-023-01656-5)
Supplement: Supplementary file 37 — Additional file 37. Genome annotation of Colletes gigas. [file 12915_2023_1656_MOESM37_ESM.zip › Colletes_gigas.annotation.funannotate181.Oct2020/results.intermediate/protein_alignments.gff3]

WUUM01000009.1	exonerate	nucleotide_to_protein_match	7834915	7835023	93.57	-	.	ID=match.101149.2;Target=XP_392911_2 1 37
WUUM01000009.1	exonerate	nucleotide_to_protein_match	7834695	7834835	93.57	-	.	ID=match.101149.2;Target=XP_392911_2 38 84
WUUM01000009.1	exonerate	nucleotide_to_protein_match	7834412	7834581	93.57	-	.	ID=match.101149.2;Target=XP_392911_2 85 141
WUUM01000009.1	exonerate	nucleotide_to_protein_match	7834141	7834336	93.57	-	.	ID=match.101149.2;Target=XP_392911_2 141 206
WUUM01000009.1	exonerate	nucleotide_to_protein_match	7833821	7833892	93.57	-	.	ID=match.101149.2;Target=XP_392911_2 207 230
WUUM01000009.1	exonerate	nucleotide_to_protein_match	7832759	7832819	93.57	-	.	ID=match.101149.2;Target=XP_392911_2 231 250
WUUM01000009.1	exonerate	nucleotide_to_protein_match	7832367	7832652	93.57	-	.	ID=match.101149.2;Target=XP_392911_2 251 308
WUUM01000009.1	exonerate	nucleotide_to_protein_match	7832024	7832276	93.57	-	.	ID=match.101149.2;Target=XP_392911_2 309 347
WUUM01000009.1	exonerate	nucleotide_to_protein_match	7831826	7831947	93.57	-	.	ID=match.101149.2;Target=XP_392911_2 347 431
WUUM01000009.1	exonerate	nucleotide_to_protein_match	7830094	7830195	93.57	-	.	ID=match.101149.2;Target=XP_392911_2 432 472
WUUM01000055.1	exonerate	nucleotide_to_protein_match	573077	573151	84.75	+	.	ID=match.101149.3;Target=XP_024224898_1 1 26
WUUM01000055.1	exonerate	nucleotide_to_protein_match	573228	573493	84.75	+	.	ID=match.101149.3;Target=XP_024224898_1 26 114
WUUM01000055.1	exonerate	nucleotide_to_protein_match	573572	573798	84.75	+	.	ID=match.101149.3;Target=XP_024224898_1 115 190
WUUM01000055.1	exonerate	nucleotide_to_protein_match	573919	574141	84.75	+	.	ID=match.101149.3;Target=XP_024224898_1 191 264
WUUM01000055.1	exonerate	nucleotide_to_protein_match	574310	574373	84.75	+	.	ID=match.101149.3;Target=XP_024224898_1 265 286
WUUM01000012.1	exonerate	nucleotide_to_protein_match	4996371	4996517	92.01	-	.	ID=match.101149.4;Target=XP_017761351_1 9 58
WUUM01000012.1	exonerate	nucleotide_to_protein_match	4996134	4996250	92.01	-	.	ID=match.101149.4;Target=XP_017761351_1 58 82
WUUM01000012.1	exonerate	nucleotide_to_protein_match	4995600	4995729	92.01	-	.	ID=match.101149.4;Target=XP_017761351_1 82 96
WUUM01000012.1	exonerate	nucleotide_to_protein_match	4994933	4995154	92.01	-	.	ID=match.101149.4;Target=XP_017761351_1 96 139
WUUM01000012.1	exonerate	nucleotide_to_protein_match	4993997	4994029	92.01	-	.	ID=match.101149.4;Target=XP_017761351_1 140 213
WUUM01000012.1	exonerate	nucleotide_to_protein_match	4993038	4993178	92.01	-	.	ID=match.101149.4;Target=XP_017761351_1 214 224
WUUM01000012.1	exonerate	nucleotide_to_protein_match	4992748	4992950	92.01	-	.	ID=match.101149.4;Target=XP_017761351_1 225 271
WUUM01000012.1	exonerate	nucleotide_to_protein_match	4992304	4992639	92.01	-	.	ID=match.101149.4;Target=XP_017761351_1 272 339
WUUM01000010.1	exonerate	nucleotide_to_protein_match	3078133	3078292	85.10	-	.	ID=match.101149.5;Target=XP_031834963_1 1 54
WUUM01000010.1	exonerate	nucleotide_to_protein_match	3076594	3077301	85.10	-	.	ID=match.101149.5;Target=XP_031834963_1 55 265
WUUM01000010.1	exonerate	nucleotide_to_protein_match	3076363	3076508	85.10	-	.	ID=match.101149.5;Target=XP_031834963_1 265 289
WUUM01000010.1	exonerate	nucleotide_to_protein_match	3073771	3076282	85.10	-	.	ID=match.101149.5;Target=XP_031834963_1 290 338
WUUM01000010.1	exonerate	nucleotide_to_protein_match	3073385	3073740	85.10	-	.	ID=match.101149.5;Target=XP_031834963_1 338 903
WUUM01000010.1	exonerate	nucleotide_to_protein_match	3073076	3073303	85.10	-	.	ID=match.101149.5;Target=XP_031834963_1 904 1012
WUUM01000010.1	exonerate	nucleotide_to_protein_match	3072602	3072986	85.10	-	.	ID=match.101149.5;Target=XP_031834963_1 1012 1103
WUUM01000010.1	exonerate	nucleotide_to_protein_match	3072350	3072441	85.10	-	.	ID=match.101149.5;Target=XP_031834963_1 1104 1146
WUUM01000095.1	exonerate	nucleotide_to_protein_match	68737	68836	95.69	-	.	ID=match.101149.6;Target=XP_012150656_1 57 90
WUUM01000095.1	exonerate	nucleotide_to_protein_match	68530	68644	95.69	-	.	ID=match.101149.6;Target=XP_012150656_1 91 128
WUUM01000095.1	exonerate	nucleotide_to_protein_match	68353	68443	95.69	-	.	ID=match.101149.6;Target=XP_012150656_1 129 159
WUUM01000095.1	exonerate	nucleotide_to_protein_match	68038	68268	95.69	-	.	ID=match.101149.6;Target=XP_012150656_1 159 236
WUUM01000095.1	exonerate	nucleotide_to_protein_match	67695	67954	95.69	-	.	ID=match.101149.6;Target=XP_012150656_1 236 322
WUUM01000095.1	exonerate	nucleotide_to_protein_match	67375	67609	95.69	-	.	ID=match.101149.6;Target=XP_012150656_1 323 401
WUUM01000095.1	exonerate	nucleotide_to_protein_match	66088	66282	95.69	-	.	ID=match.101149.6;Target=XP_012150656_1 401 466
WUUM01000095.1	exonerate	nucleotide_to_protein_match	65814	65990	95.69	-	.	ID=match.101149.6;Target=XP_012150656_1 466 525
WUUM01000095.1	exonerate	nucleotide_to_protein_match	65538	65723	95.69	-	.	ID=match.101149.6;Target=XP_012150656_1 525 587
WUUM01000095.1	exonerate	nucleotide_to_protein_match	65130	65465	95.69	-	.	ID=match.101149.6;Target=XP_012150656_1 587 699
WUUM01000095.1	exonerate	nucleotide_to_protein_match	64735	65052	95.69	-	.	ID=match.101149.6;Target=XP_012150656_1 699 805
WUUM01000095.1	exonerate	nucleotide_to_protein_match	64459	64656	95.69	-	.	ID=match.101149.6;Target=XP_012150656_1 805 871
WUUM01000095.1	exonerate	nucleotide_to_protein_match	64166	64374	95.69	-	.	ID=match.101149.6;Target=XP_012150656_1 871 940
WUUM01000095.1	exonerate	nucleotide_to_protein_match	63902	64100	95.69	-	.	ID=match.101149.6;Target=XP_012150656_1 941 1007
WUUM01000095.1	exonerate	nucleotide_to_protein_match	63598	63822	95.69	-	.	ID=match.101149.6;Target=XP_012150656_1 1007 1082
WUUM01000005.1	exonerate	nucleotide_to_protein_match	7689688	7689738	92.66	-	.	ID=match.101149.7;Target=XP_017761322_1 1 18
WUUM01000005.1	exonerate	nucleotide_to_protein_match	7688212	7688398	92.66	-	.	ID=match.101149.7;Target=XP_017761322_1 18 80
WUUM01000005.1	exonerate	nucleotide_to_protein_match	7687783	7687932	92.66	-	.	ID=match.101149.7;Target=XP_017761322_1 81 130
WUUM01000005.1	exonerate	nucleotide_to_protein_match	7687636	7687698	92.66	-	.	ID=match.101149.7;Target=XP_017761322_1 131 151
WUUM01000005.1	exonerate	nucleotide_to_protein_match	7687352	7687563	92.66	-	.	ID=match.101149.7;Target=XP_017761322_1 152 222
WUUM01000007.1	exonerate	nucleotide_to_protein_match	3162977	3163096	99.00	+	.	ID=match.101149.8;Target=XP_033335845_1 1 41
WUUM01000007.1	exonerate	nucleotide_to_protein_match	3164227	3164359	99.00	+	.	ID=match.101149.8;Target=XP_033335845_1 41 85
WUUM01000007.1	exonerate	nucleotide_to_protein_match	3164429	3164644	99.00	+	.	ID=match.101149.8;Target=XP_033335845_1 86 157
WUUM01000007.1	exonerate	nucleotide_to_protein_match	3164735	3165149	99.00	+	.	ID=match.101149.8;Target=XP_033335845_1 158 295
WUUM01000007.1	exonerate	nucleotide_to_protein_match	3165233	3165799	99.00	+	.	ID=match.101149.8;Target=XP_033335845_1 296 484
WUUM01000007.1	exonerate	nucleotide_to_protein_match	3165878	3165932	99.00	+	.	ID=match.101149.8;Target=XP_033335845_1 485 503
WUUM01000002.1	exonerate	nucleotide_to_protein_match	8106780	8106813	89.92	-	.	ID=match.101149.9;Target=XP_031825941_1 1 12
WUUM01000002.1	exonerate	nucleotide_to_protein_match	8105396	8106677	89.92	-	.	ID=match.101149.9;Target=XP_031825941_1 13 165
WUUM01000002.1	exonerate	nucleotide_to_protein_match	8105067	8105087	89.92	-	.	ID=match.101149.9;Target=XP_031825941_1 165 224
WUUM01000002.1	exonerate	nucleotide_to_protein_match	8104753	8104977	89.92	-	.	ID=match.101149.9;Target=XP_031825941_1 224 293
WUUM01000002.1	exonerate	nucleotide_to_protein_match	8104393	8104579	89.92	-	.	ID=match.101149.9;Target=XP_031825941_1 295 353
WUUM01000002.1	exonerate	nucleotide_to_protein_match	8104051	8104314	89.92	-	.	ID=match.101149.9;Target=XP_031825941_1 355 395
WUUM01000002.1	exonerate	nucleotide_to_protein_match	8103606	8103958	89.92	-	.	ID=match.101149.9;Target=XP_031825941_1 395 414
WUUM01000002.1	exonerate	nucleotide_to_protein_match	8103137	8103398	89.92	-	.	ID=match.101149.9;Target=XP_031825941_1 415 441
WUUM01000002.1	exonerate	nucleotide_to_protein_match	8102572	8102625	89.92	-	.	ID=match.101149.9;Target=XP_031825941_1 442 448
WUUM01000002.1	exonerate	nucleotide_to_protein_match	8101966	8102271	89.92	-	.	ID=match.101149.9;Target=XP_031825941_1 449 523
WUUM01000002.1	exonerate	nucleotide_to_protein_match	8101493	8101879	89.92	-	.	ID=match.101149.9;Target=XP_031825941_1 524 586
WUUM01000002.1	exonerate	nucleotide_to_protein_match	8101164	8101425	89.92	-	.	ID=match.101149.9;Target=XP_031825941_1 586 674
WUUM01000002.1	exonerate	nucleotide_to_protein_match	8100882	8101094	89.92	-	.	ID=match.101149.9;Target=XP_031825941_1 674 791
WUUM01000002.1	exonerate	nucleotide_to_protein_match	8100665	8100805	89.92	-	.	ID=match.101149.9;Target=XP_031825941_1 792 862
WUUM01000002.1	exonerate	nucleotide_to_protein_match	8100433	8100539	89.92	-	.	ID=match.101149.9;Target=XP_031825941_1 863 880
WUUM01000002.1	exonerate	nucleotide_to_protein_match	8100083	8100331	89.92	-	.	ID=match.101149.9;Target=XP_031825941_1 880 898
WUUM01000012.1	exonerate	nucleotide_to_protein_match	9458545	9458813	90.99	-	.	ID=match.101149.10;Target=XP_003705271_1 1 90
WUUM01000012.1	exonerate	nucleotide_to_protein_match	9458109	9458385	90.99	-	.	ID=match.101149.10;Target=XP_003705271_1 91 183
WUUM01000012.1	exonerate	nucleotide_to_protein_match	9457854	9458015	90.99	-	.	ID=match.101149.10;Target=XP_003705271_1 183 237
WUUM01000012.1	exonerate	nucleotide_to_protein_match	9457481	9457609	90.99	-	.	ID=match.101149.10;Target=XP_003705271_1 237 264
WUUM01000012.1	exonerate	nucleotide_to_protein_match	9457322	9457375	90.99	-	.	ID=match.101149.10;Target=XP_003705271_1 265 281
WUUM01000012.1	exonerate	nucleotide_to_protein_match	9457057	9457233	90.99	-	.	ID=match.101149.10;Target=XP_003705271_1 281 299
WUUM01000033.1	exonerate	nucleotide_to_protein_match	32080	32388	99.41	-	.	ID=match.101149.11;Target=KAF3423625_1 1 104
WUUM01000033.1	exonerate	nucleotide_to_protein_match	31261	31974	99.41	-	.	ID=match.101149.11;Target=KAF3423625_1 104 342
WUUM01000002.1	exonerate	nucleotide_to_protein_match	9998107	9998320	93.40	+	.	ID=match.101149.12;Target=XP_012239299_1 1 72
WUUM01000002.1	exonerate	nucleotide_to_protein_match	9998382	9998700	93.40	+	.	ID=match.101149.12;Target=XP_012239299_1 73 178
WUUM01000002.1	exonerate	nucleotide_to_protein_match	9998768	9999015	93.40	+	.	ID=match.101149.12;Target=XP_012239299_1 179 189
WUUM01000002.1	exonerate	nucleotide_to_protein_match	9999099	9999209	93.40	+	.	ID=match.101149.12;Target=XP_012239299_1 189 260
WUUM01000002.1	exonerate	nucleotide_to_protein_match	9999285	9999656	93.40	+	.	ID=match.101149.12;Target=XP_012239299_1 261 297
WUUM01000002.1	exonerate	nucleotide_to_protein_match	9999737	9999896	93.40	+	.	ID=match.101149.12;Target=XP_012239299_1 298 421
WUUM01000002.1	exonerate	nucleotide_to_protein_match	10000005	10000257	93.40	+	.	ID=match.101149.12;Target=XP_012239299_1 422 474
WUUM01000002.1	exonerate	nucleotide_to_protein_match	10000451	10000612	93.40	+	.	ID=match.101149.12;Target=XP_012239299_1 475 559
WUUM01000012.1	exonerate	nucleotide_to_protein_match	3085224	3085701	94.56	+	.	ID=match.101149.13;Target=XP_031833661_1 15 57
WUUM01000012.1	exonerate	nucleotide_to_protein_match	3086513	3086720	94.56	+	.	ID=match.101149.13;Target=XP_031833661_1 57 86
WUUM01000012.1	exonerate	nucleotide_to_protein_match	3086786	3087038	94.56	+	.	ID=match.101149.13;Target=XP_031833661_1 87 109
WUUM01000012.1	exonerate	nucleotide_to_protein_match	3087374	3087563	94.56	+	.	ID=match.101149.13;Target=XP_031833661_1 110 120
WUUM01000012.1	exonerate	nucleotide_to_protein_match	3087651	3087816	94.56	+	.	ID=match.101149.13;Target=XP_031833661_1 121 174
WUUM01000012.1	exonerate	nucleotide_to_protein_match	3088463	3088504	94.56	+	.	ID=match.101149.13;Target=XP_031833661_1 175 243
WUUM01000012.1	exonerate	nucleotide_to_protein_match	3089188	3089323	94.56	+	.	ID=match.101149.13;Target=XP_031833661_1 244 328
WUUM01000012.1	exonerate	nucleotide_to_protein_match	3089413	3089576	94.56	+	.	ID=match.101149.13;Target=XP_031833661_1 328 391
WUUM01000012.1	exonerate	nucleotide_to_protein_match	3090532	3090685	94.56	+	.	ID=match.101149.13;Target=XP_031833661_1 392 446
WUUM01000008.1	exonerate	nucleotide_to_protein_match	1863959	1864190	95.42	+	.	ID=match.101149.14;Target=XP_031844547_1 1 78
WUUM01000008.1	exonerate	nucleotide_to_protein_match	1864649	1864860	95.42	+	.	ID=match.101149.14;Target=XP_031844547_1 79 149
WUUM01000008.1	exonerate	nucleotide_to_protein_match	1865060	1865278	95.42	+	.	ID=match.101149.14;Target=XP_031844547_1 149 222
WUUM01000008.1	exonerate	nucleotide_to_protein_match	1865424	1865681	95.42	+	.	ID=match.101149.14;Target=XP_031844547_1 222 308
WUUM01000035.1	exonerate	nucleotide_to_protein_match	454753	455433	93.69	-	.	ID=match.101149.15;Target=XP_015430577_1 1 228
WUUM01000035.1	exonerate	nucleotide_to_protein_match	454174	454505	93.69	-	.	ID=match.101149.15;Target=XP_015430577_1 228 338
WUUM01000035.1	exonerate	nucleotide_to_protein_match	453888	454092	93.69	-	.	ID=match.101149.15;Target=XP_015430577_1 339 407
WUUM01000035.1	exonerate	nucleotide_to_protein_match	453292	453790	93.69	-	.	ID=match.101149.15;Target=XP_015430577_1 407 425
WUUM01000035.1	exonerate	nucleotide_to_protein_match	453049	453216	93.69	-	.	ID=match.101149.15;Target=XP_015430577_1 425 571
WUUM01000035.1	exonerate	nucleotide_to_protein_match	452722	452966	93.69	-	.	ID=match.101149.15;Target=XP_015430577_1 572 627
WUUM01000035.1	exonerate	nucleotide_to_protein_match	452241	452598	93.69	-	.	ID=match.101149.15;Target=XP_015430577_1 628 650
WUUM01000035.1	exonerate	nucleotide_to_protein_match	451877	452109	93.69	-	.	ID=match.101149.15;Target=XP_015430577_1 652 711
WUUM01000035.1	exonerate	nucleotide_to_protein_match	451588	451689	93.69	-	.	ID=match.101149.15;Target=XP_015430577_1 711 830
WUUM01000005.1	exonerate	nucleotide_to_protein_match	10013917	10013964	93.44	+	.	ID=match.101149.16;Target=XP_017762797_1 4 20
WUUM01000005.1	exonerate	nucleotide_to_protein_match	10014125	10014618	93.44	+	.	ID=match.101149.16;Target=XP_017762797_1 20 184
WUUM01000005.1	exonerate	nucleotide_to_protein_match	10014691	10014928	93.44	+	.	ID=match.101149.16;Target=XP_017762797_1 185 264
WUUM01000095.1	exonerate	nucleotide_to_protein_match	114828	115140	98.73	+	.	ID=match.101149.17;Target=XP_012150698_1 3 107
WUUM01000095.1	exonerate	nucleotide_to_protein_match	115662	115928	98.73	+	.	ID=match.101149.17;Target=XP_012150698_1 108 196
WUUM01000095.1	exonerate	nucleotide_to_protein_match	116010	116213	98.73	+	.	ID=match.101149.17;Target=XP_012150698_1 197 264
WUUM01000095.1	exonerate	nucleotide_to_protein_match	116330	116499	98.73	+	.	ID=match.101149.17;Target=XP_012150698_1 265 321
WUUM01000031.1	exonerate	nucleotide_to_protein_match	2270221	2270346	87.17	-	.	ID=match.101149.18;Target=XP_017793854_1 1 43
WUUM01000031.1	exonerate	nucleotide_to_protein_match	2269949	2270075	87.17	-	.	ID=match.101149.18;Target=XP_017793854_1 43 85
WUUM01000031.1	exonerate	nucleotide_to_protein_match	2268790	2268896	87.17	-	.	ID=match.101149.18;Target=XP_017793854_1 86 121
WUUM01000031.1	exonerate	nucleotide_to_protein_match	2268536	2268709	87.17	-	.	ID=match.101149.18;Target=XP_017793854_1 121 179
WUUM01000031.1	exonerate	nucleotide_to_protein_match	2267590	2267744	87.17	-	.	ID=match.101149.18;Target=XP_017793854_1 179 230
WUUM01000031.1	exonerate	nucleotide_to_protein_match	2267267	2267495	87.17	-	.	ID=match.101149.18;Target=XP_017793854_1 231 307
WUUM01000015.1	exonerate	nucleotide_to_protein_match	2758828	2759004	89.80	-	.	ID=match.101149.19;Target=XP_012151415_1 1 14
WUUM01000015.1	exonerate	nucleotide_to_protein_match	2758641	2758743	89.80	-	.	ID=match.101149.19;Target=XP_012151415_1 15 61
WUUM01000015.1	exonerate	nucleotide_to_protein_match	2758377	2758574	89.80	-	.	ID=match.101149.19;Target=XP_012151415_1 61 95
WUUM01000015.1	exonerate	nucleotide_to_protein_match	2758069	2758305	89.80	-	.	ID=match.101149.19;Target=XP_012151415_1 96 161
WUUM01000015.1	exonerate	nucleotide_to_protein_match	2757837	2757992	89.80	-	.	ID=match.101149.19;Target=XP_012151415_1 162 240
WUUM01000015.1	exonerate	nucleotide_to_protein_match	2757584	2757766	89.80	-	.	ID=match.101149.19;Target=XP_012151415_1 241 292
WUUM01000015.1	exonerate	nucleotide_to_protein_match	2757345	2757514	89.80	-	.	ID=match.101149.19;Target=XP_012151415_1 293 353
WUUM01000015.1	exonerate	nucleotide_to_protein_match	2756884	2757280	89.80	-	.	ID=match.101149.19;Target=XP_012151415_1 354 410
WUUM01000015.1	exonerate	nucleotide_to_protein_match	2756593	2756760	89.80	-	.	ID=match.101149.19;Target=XP_012151415_1 410 542
WUUM01000015.1	exonerate	nucleotide_to_protein_match	2753829	2754856	89.80	-	.	ID=match.101149.19;Target=XP_012151415_1 543 598
WUUM01000002.1	exonerate	nucleotide_to_protein_match	3204944	3205037	93.35	+	.	ID=match.101149.20;Target=XP_012168290_1 1 32
WUUM01000002.1	exonerate	nucleotide_to_protein_match	3205120	3205271	93.35	+	.	ID=match.101149.20;Target=XP_012168290_1 33 83
WUUM01000002.1	exonerate	nucleotide_to_protein_match	3205354	3205543	93.35	+	.	ID=match.101149.20;Target=XP_012168290_1 83 146
WUUM01000002.1	exonerate	nucleotide_to_protein_match	3205619	3205829	93.35	+	.	ID=match.101149.20;Target=XP_012168290_1 147 216
WUUM01000002.1	exonerate	nucleotide_to_protein_match	3206088	3206196	93.35	+	.	ID=match.101149.20;Target=XP_012168290_1 217 253
WUUM01000002.1	exonerate	nucleotide_to_protein_match	3207535	3207723	93.35	+	.	ID=match.101149.20;Target=XP_012168290_1 253 316
WUUM01000002.1	exonerate	nucleotide_to_protein_match	3207840	3208030	93.35	+	.	ID=match.101149.20;Target=XP_012168290_1 316 379
WUUM01000002.1	exonerate	nucleotide_to_protein_match	3208100	3208175	93.35	+	.	ID=match.101149.20;Target=XP_012168290_1 380 405
WUUM01000002.1	exonerate	nucleotide_to_protein_match	3208413	3208439	93.35	+	.	ID=match.101149.20;Target=XP_012168290_1 405 414
WUUM01000002.1	exonerate	nucleotide_to_protein_match	3208560	3208580	93.35	+	.	ID=match.101149.20;Target=XP_012168290_1 414 421
WUUM01000002.1	exonerate	nucleotide_to_protein_match	3208812	3208913	93.35	+	.	ID=match.101149.20;Target=XP_012168290_1 421 455
WUUM01000002.1	exonerate	nucleotide_to_protein_match	3208984	3209190	93.35	+	.	ID=match.101149.20;Target=XP_012168290_1 455 524
WUUM01000002.1	exonerate	nucleotide_to_protein_match	3209280	3209432	93.35	+	.	ID=match.101149.20;Target=XP_012168290_1 524 575
WUUM01000002.1	exonerate	nucleotide_to_protein_match	3209510	3209834	93.35	+	.	ID=match.101149.20;Target=XP_012168290_1 575 683
WUUM01000002.1	exonerate	nucleotide_to_protein_match	3209920	3210142	93.35	+	.	ID=match.101149.20;Target=XP_012168290_1 684 757
WUUM01000002.1	exonerate	nucleotide_to_protein_match	3210235	3210373	93.35	+	.	ID=match.101149.20;Target=XP_012168290_1 758 804
WUUM01000002.1	exonerate	nucleotide_to_protein_match	649703	649946	95.99	+	.	ID=match.101149.21;Target=XP_024222401_1 1 82
WUUM01000002.1	exonerate	nucleotide_to_protein_match	650592	650818	95.99	+	.	ID=match.101149.21;Target=XP_024222401_1 83 158
WUUM01000002.1	exonerate	nucleotide_to_protein_match	650899	650976	95.99	+	.	ID=match.101149.21;Target=XP_024222401_1 158 184
WUUM01000002.1	exonerate	nucleotide_to_protein_match	651114	651190	95.99	+	.	ID=match.101149.21;Target=XP_024222401_1 184 209
WUUM01000002.1	exonerate	nucleotide_to_protein_match	651458	651667	95.99	+	.	ID=match.101149.21;Target=XP_024222401_1 210 279
WUUM01000002.1	exonerate	nucleotide_to_protein_match	651748	651998	95.99	+	.	ID=match.101149.21;Target=XP_024222401_1 280 363
WUUM01000002.1	exonerate	nucleotide_to_protein_match	652136	652338	95.99	+	.	ID=match.101149.21;Target=XP_024222401_1 364 431
WUUM01000002.1	exonerate	nucleotide_to_protein_match	652425	652690	95.99	+	.	ID=match.101149.21;Target=XP_024222401_1 431 519
WUUM01000002.1	exonerate	nucleotide_to_protein_match	652775	652826	95.99	+	.	ID=match.101149.21;Target=XP_024222401_1 520 537
WUUM01000002.1	exonerate	nucleotide_to_protein_match	653869	653925	95.99	+	.	ID=match.101149.21;Target=XP_024222401_1 537 556
WUUM01000002.1	exonerate	nucleotide_to_protein_match	655033	655236	95.99	+	.	ID=match.101149.21;Target=XP_024222401_1 556 624
WUUM01000002.1	exonerate	nucleotide_to_protein_match	655328	655417	95.99	+	.	ID=match.101149.21;Target=XP_024222401_1 624 654
WUUM01000037.1	exonerate	nucleotide_to_protein_match	23461	24092	82.47	-	.	ID=match.101149.22;Target=XP_024228148_1 1 211
WUUM01000037.1	exonerate	nucleotide_to_protein_match	22901	23307	82.47	-	.	ID=match.101149.22;Target=XP_024228148_1 212 347
WUUM01000037.1	exonerate	nucleotide_to_protein_match	22401	22822	82.47	-	.	ID=match.101149.22;Target=XP_024228148_1 348 488
WUUM01000008.1	exonerate	nucleotide_to_protein_match	5656554	5656830	88.78	-	.	ID=match.101149.23;Target=KAF3428487_1 41 133
WUUM01000008.1	exonerate	nucleotide_to_protein_match	5655469	5656080	88.78	-	.	ID=match.101149.23;Target=KAF3428487_1 134 337
WUUM01000008.1	exonerate	nucleotide_to_protein_match	5653927	5654656	88.78	-	.	ID=match.101149.23;Target=KAF3428487_1 338 580
WUUM01000008.1	exonerate	nucleotide_to_protein_match	5653450	5653603	88.78	-	.	ID=match.101149.23;Target=KAF3428487_1 581 632
WUUM01000004.1	exonerate	nucleotide_to_protein_match	6967231	6967592	91.28	-	.	ID=match.101149.24;Target=XP_012153432_1 29 149
WUUM01000004.1	exonerate	nucleotide_to_protein_match	6966565	6966971	91.28	-	.	ID=match.101149.24;Target=XP_012153432_1 150 285
WUUM01000004.1	exonerate	nucleotide_to_protein_match	6965121	6965308	91.28	-	.	ID=match.101149.24;Target=XP_012153432_1 286 348
WUUM01000004.1	exonerate	nucleotide_to_protein_match	6964395	6964527	91.28	-	.	ID=match.101149.24;Target=XP_012153432_1 348 392
WUUM01000004.1	exonerate	nucleotide_to_protein_match	6963833	6964318	91.28	-	.	ID=match.101149.24;Target=XP_012153432_1 393 397
WUUM01000004.1	exonerate	nucleotide_to_protein_match	6962885	6963383	91.28	-	.	ID=match.101149.24;Target=XP_012153432_1 398 555
WUUM01000004.1	exonerate	nucleotide_to_protein_match	6962672	6962812	91.28	-	.	ID=match.101149.24;Target=XP_012153432_1 556 721
WUUM01000004.1	exonerate	nucleotide_to_protein_match	6962492	6962597	91.28	-	.	ID=match.101149.24;Target=XP_012153432_1 722 768
WUUM01000004.1	exonerate	nucleotide_to_protein_match	6962320	6962424	91.28	-	.	ID=match.101149.24;Target=XP_012153432_1 769 804
WUUM01000025.1	exonerate	nucleotide_to_protein_match	2424117	2424344	92.16	+	.	ID=match.101149.25;Target=XP_026297161_1 1 77
WUUM01000025.1	exonerate	nucleotide_to_protein_match	2424831	2425773	92.16	+	.	ID=match.101149.25;Target=XP_026297161_1 77 391
WUUM01000025.1	exonerate	nucleotide_to_protein_match	2426344	2426481	92.16	+	.	ID=match.101149.25;Target=XP_026297161_1 392 437
WUUM01000025.1	exonerate	nucleotide_to_protein_match	2426684	2427573	92.16	+	.	ID=match.101149.25;Target=XP_026297161_1 438 734
WUUM01000025.1	exonerate	nucleotide_to_protein_match	2427896	2428198	92.16	+	.	ID=match.101149.25;Target=XP_026297161_1 734 835
WUUM01000025.1	exonerate	nucleotide_to_protein_match	2428383	2428487	92.16	+	.	ID=match.101149.25;Target=XP_026297161_1 835 870
WUUM01000021.1	exonerate	nucleotide_to_protein_match	4518151	4518285	84.75	-	.	ID=match.101149.26;Target=XP_031829860_1 1 46
WUUM01000021.1	exonerate	nucleotide_to_protein_match	4517934	4518083	84.75	-	.	ID=match.101149.26;Target=XP_031829860_1 46 96
WUUM01000021.1	exonerate	nucleotide_to_protein_match	4517688	4517855	84.75	-	.	ID=match.101149.26;Target=XP_031829860_1 96 152
WUUM01000021.1	exonerate	nucleotide_to_protein_match	4516721	4517428	84.75	-	.	ID=match.101149.26;Target=XP_031829860_1 152 388
WUUM01000029.1	exonerate	nucleotide_to_protein_match	2403405	2404658	93.78	-	.	ID=match.101149.27;Target=XP_012176751_1 1 419
WUUM01000007.1	exonerate	nucleotide_to_protein_match	1011205	1011296	95.97	-	.	ID=match.101149.28;Target=XP_024227631_1 1 31
WUUM01000007.1	exonerate	nucleotide_to_protein_match	1010819	1010894	95.97	-	.	ID=match.101149.28;Target=XP_024227631_1 32 57
WUUM01000007.1	exonerate	nucleotide_to_protein_match	1010650	1010755	95.97	-	.	ID=match.101149.28;Target=XP_024227631_1 57 92
WUUM01000007.1	exonerate	nucleotide_to_protein_match	1010451	1010554	95.97	-	.	ID=match.101149.28;Target=XP_024227631_1 93 127
WUUM01000048.1	exonerate	nucleotide_to_protein_match	1082515	1082575	97.06	-	.	ID=match.101149.29;Target=XP_012170218_1 2 22
WUUM01000048.1	exonerate	nucleotide_to_protein_match	1080336	1080516	97.06	-	.	ID=match.101149.29;Target=XP_012170218_1 23 82
WUUM01000048.1	exonerate	nucleotide_to_protein_match	1080056	1080227	97.06	-	.	ID=match.101149.29;Target=XP_012170218_1 83 140
WUUM01000012.1	exonerate	nucleotide_to_protein_match	644881	645210	90.19	-	.	ID=match.101149.30;Target=XP_012145623_1 1 111
WUUM01000012.1	exonerate	nucleotide_to_protein_match	643997	644057	90.19	-	.	ID=match.101149.30;Target=XP_012145623_1 111 131
WUUM01000012.1	exonerate	nucleotide_to_protein_match	643708	643933	90.19	-	.	ID=match.101149.30;Target=XP_012145623_1 132 206
WUUM01000012.1	exonerate	nucleotide_to_protein_match	642862	642893	90.19	-	.	ID=match.101149.30;Target=XP_012145623_1 207 217
WUUM01000012.1	exonerate	nucleotide_to_protein_match	642178	642248	90.19	-	.	ID=match.101149.30;Target=XP_012145623_1 218 241
WUUM01000012.1	exonerate	nucleotide_to_protein_match	641925	642066	90.19	-	.	ID=match.101149.30;Target=XP_012145623_1 241 288
WUUM01000012.1	exonerate	nucleotide_to_protein_match	641268	641834	90.19	-	.	ID=match.101149.30;Target=XP_012145623_1 289 363
WUUM01000012.1	exonerate	nucleotide_to_protein_match	640600	641195	90.19	-	.	ID=match.101149.30;Target=XP_012145623_1 364 478
WUUM01000012.1	exonerate	nucleotide_to_protein_match	640363	640524	90.19	-	.	ID=match.101149.30;Target=XP_012145623_1 479 677
WUUM01000012.1	exonerate	nucleotide_to_protein_match	3474829	3474930	100.00	-	.	ID=match.101149.31;Target=XP_006567884_1 1 35
WUUM01000012.1	exonerate	nucleotide_to_protein_match	3474639	3474682	100.00	-	.	ID=match.101149.31;Target=XP_006567884_1 35 49
WUUM01000012.1	exonerate	nucleotide_to_protein_match	3474116	3474224	100.00	-	.	ID=match.101149.31;Target=XP_006567884_1 50 86
WUUM01000012.1	exonerate	nucleotide_to_protein_match	3473503	3473589	100.00	-	.	ID=match.101149.31;Target=XP_006567884_1 86 115
WUUM01000026.1	exonerate	nucleotide_to_protein_match	547017	547193	95.45	+	.	ID=match.101149.32;Target=XP_033340598_1 5 64
WUUM01000026.1	exonerate	nucleotide_to_protein_match	547325	547589	95.45	+	.	ID=match.101149.32;Target=XP_033340598_1 64 152
WUUM01000026.1	exonerate	nucleotide_to_protein_match	547764	547786	95.45	+	.	ID=match.101149.32;Target=XP_033340598_1 153 160
WUUM01000010.1	exonerate	nucleotide_to_protein_match	8683789	8684142	98.74	+	.	ID=match.101149.33;Target=XP_031834662_1 57 81
WUUM01000010.1	exonerate	nucleotide_to_protein_match	8685702	8685836	98.74	+	.	ID=match.101149.33;Target=XP_031834662_1 81 141
WUUM01000010.1	exonerate	nucleotide_to_protein_match	8685891	8686100	98.74	+	.	ID=match.101149.33;Target=XP_031834662_1 142 175
WUUM01000010.1	exonerate	nucleotide_to_protein_match	8686181	8686273	98.74	+	.	ID=match.101149.33;Target=XP_031834662_1 175 220
WUUM01000010.1	exonerate	nucleotide_to_protein_match	8686354	8686572	98.74	+	.	ID=match.101149.33;Target=XP_031834662_1 220 249
WUUM01000010.1	exonerate	nucleotide_to_protein_match	8686659	8687031	98.74	+	.	ID=match.101149.33;Target=XP_031834662_1 250 291
WUUM01000010.1	exonerate	nucleotide_to_protein_match	8687115	8687332	98.74	+	.	ID=match.101149.33;Target=XP_031834662_1 291 322
WUUM01000010.1	exonerate	nucleotide_to_protein_match	8687436	8687759	98.74	+	.	ID=match.101149.33;Target=XP_031834662_1 322 395
WUUM01000010.1	exonerate	nucleotide_to_protein_match	8687851	8688030	98.74	+	.	ID=match.101149.33;Target=XP_031834662_1 395 519
WUUM01000010.1	exonerate	nucleotide_to_protein_match	8688106	8688252	98.74	+	.	ID=match.101149.33;Target=XP_031834662_1 520 592
WUUM01000010.1	exonerate	nucleotide_to_protein_match	8688333	8688497	98.74	+	.	ID=match.101149.33;Target=XP_031834662_1 592 700
WUUM01000010.1	exonerate	nucleotide_to_protein_match	8688574	8688998	98.74	+	.	ID=match.101149.33;Target=XP_031834662_1 700 760
WUUM01000010.1	exonerate	nucleotide_to_protein_match	8689370	8689459	98.74	+	.	ID=match.101149.33;Target=XP_031834662_1 760 809
WUUM01000010.1	exonerate	nucleotide_to_protein_match	8689800	8690072	98.74	+	.	ID=match.101149.33;Target=XP_031834662_1 809 864
WUUM01000010.1	exonerate	nucleotide_to_protein_match	8690155	8690320	98.74	+	.	ID=match.101149.33;Target=XP_031834662_1 864 892
WUUM01000010.1	exonerate	nucleotide_to_protein_match	8690582	8690769	98.74	+	.	ID=match.101149.33;Target=XP_031834662_1 892 1004
WUUM01000010.1	exonerate	nucleotide_to_protein_match	8691028	8691348	98.74	+	.	ID=match.101149.33;Target=XP_031834662_1 1005 1034
WUUM01000010.1	exonerate	nucleotide_to_protein_match	8691766	8691961	98.74	+	.	ID=match.101149.33;Target=XP_031834662_1 1035 1125
WUUM01000008.1	exonerate	nucleotide_to_protein_match	285952	286015	85.66	-	.	ID=match.101149.34;Target=XP_003699583_1 1 22
WUUM01000008.1	exonerate	nucleotide_to_protein_match	283961	284341	85.66	-	.	ID=match.101149.34;Target=XP_003699583_1 23 149
WUUM01000008.1	exonerate	nucleotide_to_protein_match	283702	283851	85.66	-	.	ID=match.101149.34;Target=XP_003699583_1 150 199
WUUM01000008.1	exonerate	nucleotide_to_protein_match	283415	283560	85.66	-	.	ID=match.101149.34;Target=XP_003699583_1 200 248
WUUM01000009.1	exonerate	nucleotide_to_protein_match	9121952	9121985	90.82	+	.	ID=match.101149.35;Target=KAF3425153_1 1 12
WUUM01000009.1	exonerate	nucleotide_to_protein_match	9122123	9122334	90.82	+	.	ID=match.101149.35;Target=KAF3425153_1 13 83
WUUM01000009.1	exonerate	nucleotide_to_protein_match	9122424	9122534	90.82	+	.	ID=match.101149.35;Target=KAF3425153_1 83 120
WUUM01000009.1	exonerate	nucleotide_to_protein_match	9122611	9122760	90.82	+	.	ID=match.101149.35;Target=KAF3425153_1 120 170
WUUM01000009.1	exonerate	nucleotide_to_protein_match	9122843	9123013	90.82	+	.	ID=match.101149.35;Target=KAF3425153_1 170 210
WUUM01000009.1	exonerate	nucleotide_to_protein_match	9123077	9123268	90.82	+	.	ID=match.101149.35;Target=KAF3425153_1 210 224
WUUM01000009.1	exonerate	nucleotide_to_protein_match	9123341	9123438	90.82	+	.	ID=match.101149.35;Target=KAF3425153_1 224 243
WUUM01000009.1	exonerate	nucleotide_to_protein_match	9123523	9123629	90.82	+	.	ID=match.101149.35;Target=KAF3425153_1 243 287
WUUM01000009.1	exonerate	nucleotide_to_protein_match	9123719	9124073	90.82	+	.	ID=match.101149.35;Target=KAF3425153_1 287 319
WUUM01000009.1	exonerate	nucleotide_to_protein_match	9124105	9124507	90.82	+	.	ID=match.101149.35;Target=KAF3425153_1 320 355
WUUM01000009.1	exonerate	nucleotide_to_protein_match	9124591	9124777	90.82	+	.	ID=match.101149.35;Target=KAF3425153_1 356 454
WUUM01000009.1	exonerate	nucleotide_to_protein_match	9124851	9125032	90.82	+	.	ID=match.101149.35;Target=KAF3425153_1 456 475
WUUM01000009.1	exonerate	nucleotide_to_protein_match	9125075	9125227	90.82	+	.	ID=match.101149.35;Target=KAF3425153_1 476 610
WUUM01000009.1	exonerate	nucleotide_to_protein_match	9125265	9125387	90.82	+	.	ID=match.101149.35;Target=KAF3425153_1 610 672
WUUM01000011.1	exonerate	nucleotide_to_protein_match	5706430	5706448	98.20	+	.	ID=match.101149.36;Target=XP_015434311_1 1 7
WUUM01000011.1	exonerate	nucleotide_to_protein_match	5706656	5706805	98.20	+	.	ID=match.101149.36;Target=XP_015434311_1 8 57
WUUM01000011.1	exonerate	nucleotide_to_protein_match	5706881	5707158	98.20	+	.	ID=match.101149.36;Target=XP_015434311_1 58 150
WUUM01000011.1	exonerate	nucleotide_to_protein_match	5707232	5707426	98.20	+	.	ID=match.101149.36;Target=XP_015434311_1 150 215
WUUM01000011.1	exonerate	nucleotide_to_protein_match	5707659	5707814	98.20	+	.	ID=match.101149.36;Target=XP_015434311_1 215 267
WUUM01000011.1	exonerate	nucleotide_to_protein_match	5707891	5708121	98.20	+	.	ID=match.101149.36;Target=XP_015434311_1 267 344
WUUM01000011.1	exonerate	nucleotide_to_protein_match	5708198	5708538	98.20	+	.	ID=match.101149.36;Target=XP_015434311_1 344 457
WUUM01000011.1	exonerate	nucleotide_to_protein_match	5708607	5708748	98.20	+	.	ID=match.101149.36;Target=XP_015434311_1 458 505
WUUM01000002.1	exonerate	nucleotide_to_protein_match	7766773	7768203	76.73	+	.	ID=match.101149.37;Target=XP_031843890_1 1 478
WUUM01000001.1	exonerate	nucleotide_to_protein_match	8344368	8344562	93.55	+	.	ID=match.101149.38;Target=XP_031833269_1 1 66
WUUM01000001.1	exonerate	nucleotide_to_protein_match	8344710	8344886	93.55	+	.	ID=match.101149.38;Target=XP_031833269_1 66 125
WUUM01000002.1	exonerate	nucleotide_to_protein_match	9482530	9484388	82.12	-	.	ID=match.101149.39;Target=XP_015438464_1 1 92
WUUM01000002.1	exonerate	nucleotide_to_protein_match	9482353	9482451	82.12	-	.	ID=match.101149.39;Target=XP_015438464_1 92 234
WUUM01000002.1	exonerate	nucleotide_to_protein_match	9480149	9482281	82.12	-	.	ID=match.101149.39;Target=XP_015438464_1 235 492
WUUM01000011.1	exonerate	nucleotide_to_protein_match	580668	580799	96.83	+	.	ID=match.101149.40;Target=XP_031836828_1 1 45
WUUM01000011.1	exonerate	nucleotide_to_protein_match	580930	581130	96.83	+	.	ID=match.101149.40;Target=XP_031836828_1 45 112
WUUM01000011.1	exonerate	nucleotide_to_protein_match	581248	581439	96.83	+	.	ID=match.101149.40;Target=XP_031836828_1 112 176
WUUM01000011.1	exonerate	nucleotide_to_protein_match	581675	581847	96.83	+	.	ID=match.101149.40;Target=XP_031836828_1 176 233
WUUM01000011.1	exonerate	nucleotide_to_protein_match	582226	582421	96.83	+	.	ID=match.101149.40;Target=XP_031836828_1 234 299
WUUM01000011.1	exonerate	nucleotide_to_protein_match	582533	582774	96.83	+	.	ID=match.101149.40;Target=XP_031836828_1 299 379
WUUM01000011.1	exonerate	nucleotide_to_protein_match	582873	583064	96.83	+	.	ID=match.101149.40;Target=XP_031836828_1 380 443
WUUM01000011.1	exonerate	nucleotide_to_protein_match	583157	583373	96.83	+	.	ID=match.101149.40;Target=XP_031836828_1 444 516
WUUM01000011.1	exonerate	nucleotide_to_protein_match	583654	584577	96.83	+	.	ID=match.101149.40;Target=XP_031836828_1 516 620
WUUM01000012.1	exonerate	nucleotide_to_protein_match	1316093	1317079	94.22	-	.	ID=match.101149.41;Target=XP_012240532_1 1 139
WUUM01000009.1	exonerate	nucleotide_to_protein_match	9977427	9977658	95.36	-	.	ID=match.101149.42;Target=XP_031837260_1 1 78
WUUM01000009.1	exonerate	nucleotide_to_protein_match	9977051	9977354	95.36	-	.	ID=match.101149.42;Target=XP_031837260_1 79 179
WUUM01000009.1	exonerate	nucleotide_to_protein_match	9976547	9976974	95.36	-	.	ID=match.101149.42;Target=XP_031837260_1 180 322
WUUM01000009.1	exonerate	nucleotide_to_protein_match	9976067	9976469	95.36	-	.	ID=match.101149.42;Target=XP_031837260_1 323 456
WUUM01000009.1	exonerate	nucleotide_to_protein_match	9975875	9976002	95.36	-	.	ID=match.101149.42;Target=XP_031837260_1 457 499
WUUM01000009.1	exonerate	nucleotide_to_protein_match	9973419	9973642	95.36	-	.	ID=match.101149.42;Target=XP_031837260_1 500 574
WUUM01000009.1	exonerate	nucleotide_to_protein_match	9973297	9973338	95.36	-	.	ID=match.101149.42;Target=XP_031837260_1 574 588
WUUM01000031.1	exonerate	nucleotide_to_protein_match	553345	553497	86.95	+	.	ID=match.101149.43;Target=KAF3430775_1 1 11
WUUM01000031.1	exonerate	nucleotide_to_protein_match	555791	557347	86.95	+	.	ID=match.101149.43;Target=KAF3430775_1 11 51
WUUM01000012.1	exonerate	nucleotide_to_protein_match	3959567	3959909	94.87	-	.	ID=match.101149.44;Target=XP_031831878_1 1 115
WUUM01000012.1	exonerate	nucleotide_to_protein_match	3958702	3959502	94.87	-	.	ID=match.101149.44;Target=XP_031831878_1 116 257
WUUM01000012.1	exonerate	nucleotide_to_protein_match	3958596	3958627	94.87	-	.	ID=match.101149.44;Target=XP_031831878_1 258 383
WUUM01000027.1	exonerate	nucleotide_to_protein_match	1600116	1600304	92.02	+	.	ID=match.101149.45;Target=XP_003402024_1 1 64
WUUM01000027.1	exonerate	nucleotide_to_protein_match	1601856	1602050	92.02	+	.	ID=match.101149.45;Target=XP_003402024_1 64 129
WUUM01000027.1	exonerate	nucleotide_to_protein_match	1602164	1602418	92.02	+	.	ID=match.101149.45;Target=XP_003402024_1 129 214
WUUM01000027.1	exonerate	nucleotide_to_protein_match	1602580	1602715	92.02	+	.	ID=match.101149.45;Target=XP_003402024_1 214 259
WUUM01000027.1	exonerate	nucleotide_to_protein_match	1603450	1603563	92.02	+	.	ID=match.101149.45;Target=XP_003402024_1 260 297
WUUM01000027.1	exonerate	nucleotide_to_protein_match	1605661	1606130	92.02	+	.	ID=match.101149.45;Target=XP_003402024_1 298 387
WUUM01000020.1	exonerate	nucleotide_to_protein_match	4367642	4367715	94.68	+	.	ID=match.101149.46;Target=XP_006565027_1 141 165
WUUM01000020.1	exonerate	nucleotide_to_protein_match	4368541	4368764	94.68	+	.	ID=match.101149.46;Target=XP_006565027_1 166 240
WUUM01000020.1	exonerate	nucleotide_to_protein_match	4368845	4368942	94.68	+	.	ID=match.101149.46;Target=XP_006565027_1 241 273
WUUM01000020.1	exonerate	nucleotide_to_protein_match	4369416	4369727	94.68	+	.	ID=match.101149.46;Target=XP_006565027_1 273 377
WUUM01000020.1	exonerate	nucleotide_to_protein_match	4369983	4370369	94.68	+	.	ID=match.101149.46;Target=XP_006565027_1 377 506
WUUM01000020.1	exonerate	nucleotide_to_protein_match	4370487	4370725	94.68	+	.	ID=match.101149.46;Target=XP_006565027_1 506 585
WUUM01000020.1	exonerate	nucleotide_to_protein_match	4370798	4371078	94.68	+	.	ID=match.101149.46;Target=XP_006565027_1 586 679
WUUM01000020.1	exonerate	nucleotide_to_protein_match	4371148	4371304	94.68	+	.	ID=match.101149.46;Target=XP_006565027_1 680 731
WUUM01000020.1	exonerate	nucleotide_to_protein_match	4371386	4371588	94.68	+	.	ID=match.101149.46;Target=XP_006565027_1 732 799
WUUM01000020.1	exonerate	nucleotide_to_protein_match	4371661	4371809	94.68	+	.	ID=match.101149.46;Target=XP_006565027_1 800 849
WUUM01000020.1	exonerate	nucleotide_to_protein_match	4371879	4372190	94.68	+	.	ID=match.101149.46;Target=XP_006565027_1 849 953
WUUM01000020.1	exonerate	nucleotide_to_protein_match	4372269	4372678	94.68	+	.	ID=match.101149.46;Target=XP_006565027_1 953 1089
WUUM01000020.1	exonerate	nucleotide_to_protein_match	4372841	4373399	94.68	+	.	ID=match.101149.46;Target=XP_006565027_1 1090 1276
WUUM01000012.1	exonerate	nucleotide_to_protein_match	1527232	1527395	90.29	-	.	ID=match.101149.47;Target=XP_033332102_1 1 55
WUUM01000012.1	exonerate	nucleotide_to_protein_match	1526933	1527037	90.29	-	.	ID=match.101149.47;Target=XP_033332102_1 56 90
WUUM01000012.1	exonerate	nucleotide_to_protein_match	1526709	1526841	90.29	-	.	ID=match.101149.47;Target=XP_033332102_1 91 115
WUUM01000012.1	exonerate	nucleotide_to_protein_match	1526332	1526622	90.29	-	.	ID=match.101149.47;Target=XP_033332102_1 115 134
WUUM01000012.1	exonerate	nucleotide_to_protein_match	1526079	1526180	90.29	-	.	ID=match.101149.47;Target=XP_033332102_1 134 231
WUUM01000012.1	exonerate	nucleotide_to_protein_match	1525747	1525987	90.29	-	.	ID=match.101149.47;Target=XP_033332102_1 231 265
WUUM01000012.1	exonerate	nucleotide_to_protein_match	1525255	1525671	90.29	-	.	ID=match.101149.47;Target=XP_033332102_1 265 345
WUUM01000012.1	exonerate	nucleotide_to_protein_match	1524962	1525191	90.29	-	.	ID=match.101149.47;Target=XP_033332102_1 346 465
WUUM01000043.1	exonerate	nucleotide_to_protein_match	1196529	1197395	91.70	+	.	ID=match.101149.48;Target=XP_031841641_1 1 290
WUUM01000012.1	exonerate	nucleotide_to_protein_match	456977	457111	89.05	+	.	ID=match.101149.49;Target=XP_003705417_1 1 46
WUUM01000012.1	exonerate	nucleotide_to_protein_match	457228	457475	89.05	+	.	ID=match.101149.49;Target=XP_003705417_1 46 63
WUUM01000012.1	exonerate	nucleotide_to_protein_match	457550	457759	89.05	+	.	ID=match.101149.49;Target=XP_003705417_1 64 129
WUUM01000012.1	exonerate	nucleotide_to_protein_match	457832	458052	89.05	+	.	ID=match.101149.49;Target=XP_003705417_1 130 199
WUUM01000012.1	exonerate	nucleotide_to_protein_match	458135	458422	89.05	+	.	ID=match.101149.49;Target=XP_003705417_1 200 273
WUUM01000012.1	exonerate	nucleotide_to_protein_match	458513	458748	89.05	+	.	ID=match.101149.49;Target=XP_003705417_1 274 369
WUUM01000012.1	exonerate	nucleotide_to_protein_match	458830	458982	89.05	+	.	ID=match.101149.49;Target=XP_003705417_1 370 400
WUUM01000006.1	exonerate	nucleotide_to_protein_match	3211249	3211368	94.64	-	.	ID=match.101149.50;Target=ACTB2_TAKRU 2 42
WUUM01000006.1	exonerate	nucleotide_to_protein_match	3210458	3210836	94.64	-	.	ID=match.101149.50;Target=ACTB2_TAKRU 42 168
WUUM01000006.1	exonerate	nucleotide_to_protein_match	3210097	3210332	94.64	-	.	ID=match.101149.50;Target=ACTB2_TAKRU 169 247
WUUM01000006.1	exonerate	nucleotide_to_protein_match	3209633	3210019	94.64	-	.	ID=match.101149.50;Target=ACTB2_TAKRU 247 376
WUUM01000020.1	exonerate	nucleotide_to_protein_match	1486325	1486392	84.99	-	.	ID=match.101149.51;Target=XP_003704472_1 1 23
WUUM01000020.1	exonerate	nucleotide_to_protein_match	1485960	1486124	84.99	-	.	ID=match.101149.51;Target=XP_003704472_1 24 78
WUUM01000020.1	exonerate	nucleotide_to_protein_match	1485677	1485859	84.99	-	.	ID=match.101149.51;Target=XP_003704472_1 79 139
WUUM01000020.1	exonerate	nucleotide_to_protein_match	1485106	1485601	84.99	-	.	ID=match.101149.51;Target=XP_003704472_1 140 305
WUUM01000020.1	exonerate	nucleotide_to_protein_match	1484902	1485035	84.99	-	.	ID=match.101149.51;Target=XP_003704472_1 305 349
WUUM01000020.1	exonerate	nucleotide_to_protein_match	1484619	1484821	84.99	-	.	ID=match.101149.51;Target=XP_003704472_1 350 417
WUUM01000020.1	exonerate	nucleotide_to_protein_match	1484393	1484529	84.99	-	.	ID=match.101149.51;Target=XP_003704472_1 418 463
WUUM01000020.1	exonerate	nucleotide_to_protein_match	1483560	1483787	84.99	-	.	ID=match.101149.51;Target=XP_003704472_1 463 539
WUUM01000003.1	exonerate	nucleotide_to_protein_match	1699605	1699667	96.30	+	.	ID=match.101149.52;Target=XP_012145253_1 1 22
WUUM01000003.1	exonerate	nucleotide_to_protein_match	1699949	1700122	96.30	+	.	ID=match.101149.52;Target=XP_012145253_1 22 80
WUUM01000003.1	exonerate	nucleotide_to_protein_match	1700258	1700415	96.30	+	.	ID=match.101149.52;Target=XP_012145253_1 80 132
WUUM01000003.1	exonerate	nucleotide_to_protein_match	1700642	1700942	96.30	+	.	ID=match.101149.52;Target=XP_012145253_1 133 233
WUUM01000003.1	exonerate	nucleotide_to_protein_match	1701025	1701311	96.30	+	.	ID=match.101149.52;Target=XP_012145253_1 233 328
WUUM01000003.1	exonerate	nucleotide_to_protein_match	1701433	1701751	96.30	+	.	ID=match.101149.52;Target=XP_012145253_1 329 435
WUUM01000010.1	exonerate	nucleotide_to_protein_match	5792183	5792263	95.22	+	.	ID=match.101149.53;Target=XP_003701503_1 1 28
WUUM01000010.1	exonerate	nucleotide_to_protein_match	5792669	5792924	95.22	+	.	ID=match.101149.53;Target=XP_003701503_1 28 57
WUUM01000010.1	exonerate	nucleotide_to_protein_match	5793003	5793407	95.22	+	.	ID=match.101149.53;Target=XP_003701503_1 58 114
WUUM01000010.1	exonerate	nucleotide_to_protein_match	5793485	5793725	95.22	+	.	ID=match.101149.53;Target=XP_003701503_1 115 249
WUUM01000010.1	exonerate	nucleotide_to_protein_match	5793794	5794520	95.22	+	.	ID=match.101149.53;Target=XP_003701503_1 250 329
WUUM01000010.1	exonerate	nucleotide_to_protein_match	5794613	5794880	95.22	+	.	ID=match.101149.53;Target=XP_003701503_1 330 572
WUUM01000010.1	exonerate	nucleotide_to_protein_match	5795003	5795106	95.22	+	.	ID=match.101149.53;Target=XP_003701503_1 572 661
WUUM01000008.1	exonerate	nucleotide_to_protein_match	428822	429031	94.45	-	.	ID=match.101149.54;Target=XP_006561690_2 1 71
WUUM01000008.1	exonerate	nucleotide_to_protein_match	428376	428516	94.45	-	.	ID=match.101149.54;Target=XP_006561690_2 71 118
WUUM01000008.1	exonerate	nucleotide_to_protein_match	427451	428287	94.45	-	.	ID=match.101149.54;Target=XP_006561690_2 118 397
WUUM01000008.1	exonerate	nucleotide_to_protein_match	427239	427385	94.45	-	.	ID=match.101149.54;Target=XP_006561690_2 397 446
WUUM01000008.1	exonerate	nucleotide_to_protein_match	426972	427004	94.45	-	.	ID=match.101149.54;Target=XP_006561690_2 446 457
WUUM01000008.1	exonerate	nucleotide_to_protein_match	425884	426313	94.45	-	.	ID=match.101149.54;Target=XP_006561690_2 457 600
WUUM01000008.1	exonerate	nucleotide_to_protein_match	425553	425807	94.45	-	.	ID=match.101149.54;Target=XP_006561690_2 601 685
WUUM01000008.1	exonerate	nucleotide_to_protein_match	424770	425047	94.45	-	.	ID=match.101149.54;Target=XP_006561690_2 686 778
WUUM01000021.1	exonerate	nucleotide_to_protein_match	970476	970599	85.70	-	.	ID=match.101149.55;Target=XP_033337359_1 1 16
WUUM01000021.1	exonerate	nucleotide_to_protein_match	969749	969810	85.70	-	.	ID=match.101149.55;Target=XP_033337359_1 16 41
WUUM01000021.1	exonerate	nucleotide_to_protein_match	969090	969675	85.70	-	.	ID=match.101149.55;Target=XP_033337359_1 42 62
WUUM01000021.1	exonerate	nucleotide_to_protein_match	968241	969025	85.70	-	.	ID=match.101149.55;Target=XP_033337359_1 62 257
WUUM01000021.1	exonerate	nucleotide_to_protein_match	967447	968172	85.70	-	.	ID=match.101149.55;Target=XP_033337359_1 258 373
WUUM01000021.1	exonerate	nucleotide_to_protein_match	966277	967386	85.70	-	.	ID=match.101149.55;Target=XP_033337359_1 374 520
WUUM01000021.1	exonerate	nucleotide_to_protein_match	966086	966190	85.70	-	.	ID=match.101149.55;Target=XP_033337359_1 520 759
WUUM01000055.1	exonerate	nucleotide_to_protein_match	582974	583018	94.32	-	.	ID=match.101149.56;Target=XP_006559119_1 1 16
WUUM01000055.1	exonerate	nucleotide_to_protein_match	582536	582715	94.32	-	.	ID=match.101149.56;Target=XP_006559119_1 16 76
WUUM01000055.1	exonerate	nucleotide_to_protein_match	582355	582449	94.32	-	.	ID=match.101149.56;Target=XP_006559119_1 76 107
WUUM01000055.1	exonerate	nucleotide_to_protein_match	581962	582180	94.32	-	.	ID=match.101149.56;Target=XP_006559119_1 108 180
WUUM01000055.1	exonerate	nucleotide_to_protein_match	581618	581886	94.32	-	.	ID=match.101149.56;Target=XP_006559119_1 181 270
WUUM01000055.1	exonerate	nucleotide_to_protein_match	581400	581543	94.32	-	.	ID=match.101149.56;Target=XP_006559119_1 271 318
WUUM01000055.1	exonerate	nucleotide_to_protein_match	580913	581133	94.32	-	.	ID=match.101149.56;Target=XP_006559119_1 319 392
WUUM01000006.1	exonerate	nucleotide_to_protein_match	1390245	1390408	89.65	+	.	ID=match.101149.57;Target=XP_003493750_1 4 55
WUUM01000006.1	exonerate	nucleotide_to_protein_match	1390685	1390812	89.65	+	.	ID=match.101149.57;Target=XP_003493750_1 55 57
WUUM01000006.1	exonerate	nucleotide_to_protein_match	1391168	1391191	89.65	+	.	ID=match.101149.57;Target=XP_003493750_1 58 100
WUUM01000006.1	exonerate	nucleotide_to_protein_match	1391964	1392067	89.65	+	.	ID=match.101149.57;Target=XP_003493750_1 101 108
WUUM01000006.1	exonerate	nucleotide_to_protein_match	1392139	1392266	89.65	+	.	ID=match.101149.57;Target=XP_003493750_1 109 143
WUUM01000006.1	exonerate	nucleotide_to_protein_match	1392391	1392599	89.65	+	.	ID=match.101149.57;Target=XP_003493750_1 143 185
WUUM01000006.1	exonerate	nucleotide_to_protein_match	1392722	1392926	89.65	+	.	ID=match.101149.57;Target=XP_003493750_1 186 255
WUUM01000006.1	exonerate	nucleotide_to_protein_match	1393061	1393204	89.65	+	.	ID=match.101149.57;Target=XP_003493750_1 256 323
WUUM01000006.1	exonerate	nucleotide_to_protein_match	1393266	1393407	89.65	+	.	ID=match.101149.57;Target=XP_003493750_1 324 371
WUUM01000006.1	exonerate	nucleotide_to_protein_match	1393483	1393751	89.65	+	.	ID=match.101149.57;Target=XP_003493750_1 372 419
WUUM01000006.1	exonerate	nucleotide_to_protein_match	1393888	1394113	89.65	+	.	ID=match.101149.57;Target=XP_003493750_1 419 508
WUUM01000006.1	exonerate	nucleotide_to_protein_match	1394183	1394414	89.65	+	.	ID=match.101149.57;Target=XP_003493750_1 509 584
WUUM01000006.1	exonerate	nucleotide_to_protein_match	1394513	1394909	89.65	+	.	ID=match.101149.57;Target=XP_003493750_1 584 661
WUUM01000006.1	exonerate	nucleotide_to_protein_match	1395003	1395232	89.65	+	.	ID=match.101149.57;Target=XP_003493750_1 662 793
WUUM01000006.1	exonerate	nucleotide_to_protein_match	1395302	1395531	89.65	+	.	ID=match.101149.57;Target=XP_003493750_1 794 870
WUUM01000006.1	exonerate	nucleotide_to_protein_match	1395612	1395706	89.65	+	.	ID=match.101149.57;Target=XP_003493750_1 871 912
WUUM01000006.1	exonerate	nucleotide_to_protein_match	1395820	1395949	89.65	+	.	ID=match.101149.57;Target=XP_003493750_1 913 948
WUUM01000006.1	exonerate	nucleotide_to_protein_match	1396011	1396238	89.65	+	.	ID=match.101149.57;Target=XP_003493750_1 948 979
WUUM01000006.1	exonerate	nucleotide_to_protein_match	325036	325178	87.50	+	.	ID=match.101149.58;Target=XP_020721435_1 1 48
WUUM01000006.1	exonerate	nucleotide_to_protein_match	325282	325585	87.50	+	.	ID=match.101149.58;Target=XP_020721435_1 49 94
WUUM01000006.1	exonerate	nucleotide_to_protein_match	325793	326051	87.50	+	.	ID=match.101149.58;Target=XP_020721435_1 94 146
WUUM01000006.1	exonerate	nucleotide_to_protein_match	326291	326459	87.50	+	.	ID=match.101149.58;Target=XP_020721435_1 146 232
WUUM01000006.1	exonerate	nucleotide_to_protein_match	326545	326778	87.50	+	.	ID=match.101149.58;Target=XP_020721435_1 233 288
WUUM01000006.1	exonerate	nucleotide_to_protein_match	327188	327402	87.50	+	.	ID=match.101149.58;Target=XP_020721435_1 289 366
WUUM01000006.1	exonerate	nucleotide_to_protein_match	327500	327681	87.50	+	.	ID=match.101149.58;Target=XP_020721435_1 367 438
WUUM01000006.1	exonerate	nucleotide_to_protein_match	328007	328143	87.50	+	.	ID=match.101149.58;Target=XP_020721435_1 439 499
WUUM01000006.1	exonerate	nucleotide_to_protein_match	328219	328333	87.50	+	.	ID=match.101149.58;Target=XP_020721435_1 499 544
WUUM01000002.1	exonerate	nucleotide_to_protein_match	7899638	7899740	97.88	+	.	ID=match.101149.59;Target=XP_031825847_1 1 35
WUUM01000002.1	exonerate	nucleotide_to_protein_match	7900004	7900207	97.88	+	.	ID=match.101149.59;Target=XP_031825847_1 36 103
WUUM01000002.1	exonerate	nucleotide_to_protein_match	7900407	7900596	97.88	+	.	ID=match.101149.59;Target=XP_031825847_1 104 166
WUUM01000002.1	exonerate	nucleotide_to_protein_match	7900675	7901035	97.88	+	.	ID=match.101149.59;Target=XP_031825847_1 167 287
WUUM01000011.1	exonerate	nucleotide_to_protein_match	5311749	5311880	98.91	-	.	ID=match.101149.60;Target=XP_001121282_3 1 45
WUUM01000011.1	exonerate	nucleotide_to_protein_match	5311448	5311591	98.91	-	.	ID=match.101149.60;Target=XP_001121282_3 45 93
WUUM01000002.1	exonerate	nucleotide_to_protein_match	9473634	9473783	87.80	-	.	ID=match.101149.61;Target=XP_033340880_1 1 51
WUUM01000002.1	exonerate	nucleotide_to_protein_match	9472201	9472646	87.80	-	.	ID=match.101149.61;Target=XP_033340880_1 51 199
WUUM01000002.1	exonerate	nucleotide_to_protein_match	9471591	9471756	87.80	-	.	ID=match.101149.61;Target=XP_033340880_1 200 255
WUUM01000002.1	exonerate	nucleotide_to_protein_match	9470446	9470547	87.80	-	.	ID=match.101149.61;Target=XP_033340880_1 255 289
WUUM01000006.1	exonerate	nucleotide_to_protein_match	1456988	1457162	95.17	-	.	ID=match.101149.62;Target=CALM2_RAT 2 60
WUUM01000006.1	exonerate	nucleotide_to_protein_match	1456466	1456728	95.17	-	.	ID=match.101149.62;Target=CALM2_RAT 61 148
WUUM01000012.1	exonerate	nucleotide_to_protein_match	7260613	7260830	97.14	+	.	ID=match.101149.63;Target=XP_012145105_1 1 73
WUUM01000012.1	exonerate	nucleotide_to_protein_match	7260914	7261107	97.14	+	.	ID=match.101149.63;Target=XP_012145105_1 74 138
WUUM01000012.1	exonerate	nucleotide_to_protein_match	7261422	7261630	97.14	+	.	ID=match.101149.63;Target=XP_012145105_1 139 208
WUUM01000012.1	exonerate	nucleotide_to_protein_match	7261704	7261937	97.14	+	.	ID=match.101149.63;Target=XP_012145105_1 208 286
WUUM01000012.1	exonerate	nucleotide_to_protein_match	7262018	7262131	97.14	+	.	ID=match.101149.63;Target=XP_012145105_1 286 324
WUUM01000012.1	exonerate	nucleotide_to_protein_match	7262342	7262488	97.14	+	.	ID=match.101149.63;Target=XP_012145105_1 324 373
WUUM01000012.1	exonerate	nucleotide_to_protein_match	7262682	7262922	97.14	+	.	ID=match.101149.63;Target=XP_012145105_1 373 453
WUUM01000012.1	exonerate	nucleotide_to_protein_match	7263157	7263324	97.14	+	.	ID=match.101149.63;Target=XP_012145105_1 454 509
WUUM01000012.1	exonerate	nucleotide_to_protein_match	7263516	7263805	97.14	+	.	ID=match.101149.63;Target=XP_012145105_1 510 606
WUUM01000012.1	exonerate	nucleotide_to_protein_match	7263878	7264087	97.14	+	.	ID=match.101149.63;Target=XP_012145105_1 606 676
WUUM01000012.1	exonerate	nucleotide_to_protein_match	7264191	7264373	97.14	+	.	ID=match.101149.63;Target=XP_012145105_1 676 737
WUUM01000012.1	exonerate	nucleotide_to_protein_match	7264435	7264692	97.14	+	.	ID=match.101149.63;Target=XP_012145105_1 737 823
WUUM01000012.1	exonerate	nucleotide_to_protein_match	7264936	7265001	97.14	+	.	ID=match.101149.63;Target=XP_012145105_1 823 845
WUUM01000033.1	exonerate	nucleotide_to_protein_match	31261	32376	81.08	-	.	ID=match.101149.64;Target=ACT17_DICDI 5 229
WUUM01000001.1	exonerate	nucleotide_to_protein_match	11261779	11261998	95.42	-	.	ID=match.101149.65;Target=XP_020718563_1 2 75
WUUM01000001.1	exonerate	nucleotide_to_protein_match	11261567	11261690	95.42	-	.	ID=match.101149.65;Target=XP_020718563_1 76 116
WUUM01000001.1	exonerate	nucleotide_to_protein_match	11261097	11261289	95.42	-	.	ID=match.101149.65;Target=XP_020718563_1 117 173
WUUM01000001.1	exonerate	nucleotide_to_protein_match	11260841	11261035	95.42	-	.	ID=match.101149.65;Target=XP_020718563_1 174 182
WUUM01000001.1	exonerate	nucleotide_to_protein_match	11260685	11260768	95.42	-	.	ID=match.101149.65;Target=XP_020718563_1 182 247
WUUM01000001.1	exonerate	nucleotide_to_protein_match	11260370	11260606	95.42	-	.	ID=match.101149.65;Target=XP_020718563_1 247 275
WUUM01000001.1	exonerate	nucleotide_to_protein_match	11260000	11260148	95.42	-	.	ID=match.101149.65;Target=XP_020718563_1 275 354
WUUM01000001.1	exonerate	nucleotide_to_protein_match	11259433	11259919	95.42	-	.	ID=match.101149.65;Target=XP_020718563_1 354 403
WUUM01000001.1	exonerate	nucleotide_to_protein_match	11258949	11259368	95.42	-	.	ID=match.101149.65;Target=XP_020718563_1 404 566
WUUM01000001.1	exonerate	nucleotide_to_protein_match	11258744	11258887	95.42	-	.	ID=match.101149.65;Target=XP_020718563_1 566 706
WUUM01000001.1	exonerate	nucleotide_to_protein_match	11258495	11258671	95.42	-	.	ID=match.101149.65;Target=XP_020718563_1 706 754
WUUM01000004.1	exonerate	nucleotide_to_protein_match	6446070	6446115	87.18	+	.	ID=match.101149.66;Target=XP_395614_3 1 16
WUUM01000004.1	exonerate	nucleotide_to_protein_match	6446211	6446297	87.18	+	.	ID=match.101149.66;Target=XP_395614_3 17 45
WUUM01000004.1	exonerate	nucleotide_to_protein_match	6446609	6447215	87.18	+	.	ID=match.101149.66;Target=XP_395614_3 46 247
WUUM01000004.1	exonerate	nucleotide_to_protein_match	6447304	6448939	87.18	+	.	ID=match.101149.66;Target=XP_395614_3 248 289
WUUM01000003.1	exonerate	nucleotide_to_protein_match	4845986	4846171	99.19	-	.	ID=match.101149.67;Target=XP_012239212_1 1 63
WUUM01000003.1	exonerate	nucleotide_to_protein_match	4845012	4845116	99.19	-	.	ID=match.101149.67;Target=XP_012239212_1 63 98
WUUM01000003.1	exonerate	nucleotide_to_protein_match	4844711	4844933	99.19	-	.	ID=match.101149.67;Target=XP_012239212_1 98 172
WUUM01000003.1	exonerate	nucleotide_to_protein_match	4844479	4844602	99.19	-	.	ID=match.101149.67;Target=XP_012239212_1 173 213
WUUM01000003.1	exonerate	nucleotide_to_protein_match	4844311	4844398	99.19	-	.	ID=match.101149.67;Target=XP_012239212_1 214 243
WUUM01000003.1	exonerate	nucleotide_to_protein_match	4844077	4844232	99.19	-	.	ID=match.101149.67;Target=XP_012239212_1 243 295
WUUM01000003.1	exonerate	nucleotide_to_protein_match	4843838	4843998	99.19	-	.	ID=match.101149.67;Target=XP_012239212_1 295 348
WUUM01000003.1	exonerate	nucleotide_to_protein_match	4843672	4843747	99.19	-	.	ID=match.101149.67;Target=XP_012239212_1 349 374
WUUM01000007.1	exonerate	nucleotide_to_protein_match	2596111	2596206	85.83	+	.	ID=match.101149.68;Target=XP_031832084_1 1 19
WUUM01000007.1	exonerate	nucleotide_to_protein_match	2597161	2597406	85.83	+	.	ID=match.101149.68;Target=XP_031832084_1 20 34
WUUM01000007.1	exonerate	nucleotide_to_protein_match	2597481	2597727	85.83	+	.	ID=match.101149.68;Target=XP_031832084_1 34 116
WUUM01000007.1	exonerate	nucleotide_to_protein_match	2597858	2598192	85.83	+	.	ID=match.101149.68;Target=XP_031832084_1 116 198
WUUM01000007.1	exonerate	nucleotide_to_protein_match	2598268	2598405	85.83	+	.	ID=match.101149.68;Target=XP_031832084_1 199 310
WUUM01000007.1	exonerate	nucleotide_to_protein_match	2598475	2598639	85.83	+	.	ID=match.101149.68;Target=XP_031832084_1 310 356
WUUM01000007.1	exonerate	nucleotide_to_protein_match	2598726	2598883	85.83	+	.	ID=match.101149.68;Target=XP_031832084_1 356 411
WUUM01000007.1	exonerate	nucleotide_to_protein_match	2598977	2599121	85.83	+	.	ID=match.101149.68;Target=XP_031832084_1 411 463
WUUM01000012.1	exonerate	nucleotide_to_protein_match	1807748	1807813	96.86	-	.	ID=match.101149.69;Target=XP_024225623_1 1 23
WUUM01000012.1	exonerate	nucleotide_to_protein_match	1805826	1806905	96.86	-	.	ID=match.101149.69;Target=XP_024225623_1 23 383
WUUM01000012.1	exonerate	nucleotide_to_protein_match	3570775	3570820	88.20	-	.	ID=match.101149.70;Target=XP_031833953_1 1 16
WUUM01000012.1	exonerate	nucleotide_to_protein_match	3569708	3570120	88.20	-	.	ID=match.101149.70;Target=XP_031833953_1 17 154
WUUM01000012.1	exonerate	nucleotide_to_protein_match	3569542	3569631	88.20	-	.	ID=match.101149.70;Target=XP_031833953_1 154 184
WUUM01000012.1	exonerate	nucleotide_to_protein_match	3568954	3569468	88.20	-	.	ID=match.101149.70;Target=XP_031833953_1 184 355
WUUM01000012.1	exonerate	nucleotide_to_protein_match	3568039	3568889	88.20	-	.	ID=match.101149.70;Target=XP_031833953_1 356 639
WUUM01000012.1	exonerate	nucleotide_to_protein_match	3567301	3567947	88.20	-	.	ID=match.101149.70;Target=XP_031833953_1 640 713
WUUM01000012.1	exonerate	nucleotide_to_protein_match	3567072	3567239	88.20	-	.	ID=match.101149.70;Target=XP_031833953_1 715 857
WUUM01000001.1	exonerate	nucleotide_to_protein_match	13232539	13233126	82.91	+	.	ID=match.101149.71;Target=XP_012239709_1 1 49
WUUM01000001.1	exonerate	nucleotide_to_protein_match	13233210	13233327	82.91	+	.	ID=match.101149.71;Target=XP_012239709_1 49 155
WUUM01000001.1	exonerate	nucleotide_to_protein_match	13233394	13233597	82.91	+	.	ID=match.101149.71;Target=XP_012239709_1 155 195
WUUM01000001.1	exonerate	nucleotide_to_protein_match	13233661	13233798	82.91	+	.	ID=match.101149.71;Target=XP_012239709_1 195 234
WUUM01000001.1	exonerate	nucleotide_to_protein_match	13233884	13234641	82.91	+	.	ID=match.101149.71;Target=XP_012239709_1 235 302
WUUM01000006.1	exonerate	nucleotide_to_protein_match	967140	967582	92.69	+	.	ID=match.101149.72;Target=XP_012154256_1 1 148
WUUM01000006.1	exonerate	nucleotide_to_protein_match	967920	970314	92.69	+	.	ID=match.101149.72;Target=XP_012154256_1 149 947
WUUM01000006.1	exonerate	nucleotide_to_protein_match	970404	974322	92.69	+	.	ID=match.101149.72;Target=XP_012154256_1 947 2253
WUUM01000006.1	exonerate	nucleotide_to_protein_match	974388	974754	92.69	+	.	ID=match.101149.72;Target=XP_012154256_1 2254 2375
WUUM01000006.1	exonerate	nucleotide_to_protein_match	974836	975051	92.69	+	.	ID=match.101149.72;Target=XP_012154256_1 2376 2447
WUUM01000006.1	exonerate	nucleotide_to_protein_match	975127	975699	92.69	+	.	ID=match.101149.72;Target=XP_012154256_1 2448 2638
WUUM01000006.1	exonerate	nucleotide_to_protein_match	975774	976089	92.69	+	.	ID=match.101149.72;Target=XP_012154256_1 2639 2744
WUUM01000006.1	exonerate	nucleotide_to_protein_match	976295	976532	92.69	+	.	ID=match.101149.72;Target=XP_012154256_1 2744 2823
WUUM01000006.1	exonerate	nucleotide_to_protein_match	976586	976903	92.69	+	.	ID=match.101149.72;Target=XP_012154256_1 2824 2929
WUUM01000006.1	exonerate	nucleotide_to_protein_match	976973	977546	92.69	+	.	ID=match.101149.72;Target=XP_012154256_1 2930 3107
WUUM01000006.1	exonerate	nucleotide_to_protein_match	977890	977917	92.69	+	.	ID=match.101149.72;Target=XP_012154256_1 3108 3121
WUUM01000025.1	exonerate	nucleotide_to_protein_match	2485100	2485322	83.48	+	.	ID=match.101149.73;Target=TBA1_MAIZE 2 76
WUUM01000025.1	exonerate	nucleotide_to_protein_match	2485414	2486537	83.48	+	.	ID=match.101149.73;Target=TBA1_MAIZE 77 444
WUUM01000007.1	exonerate	nucleotide_to_protein_match	1579889	1579917	97.70	+	.	ID=match.101149.74;Target=XP_033333221_1 1 10
WUUM01000007.1	exonerate	nucleotide_to_protein_match	1579991	1580304	97.70	+	.	ID=match.101149.74;Target=XP_033333221_1 11 115
WUUM01000007.1	exonerate	nucleotide_to_protein_match	1580410	1580753	97.70	+	.	ID=match.101149.74;Target=XP_033333221_1 116 230
WUUM01000007.1	exonerate	nucleotide_to_protein_match	1581015	1581440	97.70	+	.	ID=match.101149.74;Target=XP_033333221_1 230 372
WUUM01000007.1	exonerate	nucleotide_to_protein_match	1581521	1581586	97.70	+	.	ID=match.101149.74;Target=XP_033333221_1 372 394
WUUM01000007.1	exonerate	nucleotide_to_protein_match	3893814	3894090	90.13	-	.	ID=match.101149.75;Target=XP_026298284_1 1 93
WUUM01000007.1	exonerate	nucleotide_to_protein_match	3893436	3893732	90.13	-	.	ID=match.101149.75;Target=XP_026298284_1 94 192
WUUM01000007.1	exonerate	nucleotide_to_protein_match	3893044	3893304	90.13	-	.	ID=match.101149.75;Target=XP_026298284_1 193 279
WUUM01000007.1	exonerate	nucleotide_to_protein_match	3892481	3892871	90.13	-	.	ID=match.101149.75;Target=XP_026298284_1 280 409
WUUM01000007.1	exonerate	nucleotide_to_protein_match	3892111	3892396	90.13	-	.	ID=match.101149.75;Target=XP_026298284_1 410 505
WUUM01000007.1	exonerate	nucleotide_to_protein_match	3891867	3892037	90.13	-	.	ID=match.101149.75;Target=XP_026298284_1 505 562
WUUM01000003.1	exonerate	nucleotide_to_protein_match	5086386	5086515	96.80	-	.	ID=match.101149.76;Target=XP_033334969_1 1 44
WUUM01000003.1	exonerate	nucleotide_to_protein_match	5085011	5085124	96.80	-	.	ID=match.101149.76;Target=XP_033334969_1 45 82
WUUM01000003.1	exonerate	nucleotide_to_protein_match	5084744	5084857	96.80	-	.	ID=match.101149.76;Target=XP_033334969_1 83 120
WUUM01000003.1	exonerate	nucleotide_to_protein_match	5084633	5084658	96.80	-	.	ID=match.101149.76;Target=XP_033334969_1 121 129
WUUM01000019.1	exonerate	nucleotide_to_protein_match	1298084	1298219	94.06	+	.	ID=match.101149.77;Target=XP_006567840_1 1 46
WUUM01000019.1	exonerate	nucleotide_to_protein_match	1298299	1298422	94.06	+	.	ID=match.101149.77;Target=XP_006567840_1 47 66
WUUM01000019.1	exonerate	nucleotide_to_protein_match	1298552	1298678	94.06	+	.	ID=match.101149.77;Target=XP_006567840_1 68 89
WUUM01000019.1	exonerate	nucleotide_to_protein_match	1299186	1299293	94.06	+	.	ID=match.101149.77;Target=XP_006567840_1 90 132
WUUM01000019.1	exonerate	nucleotide_to_protein_match	1299445	1299485	94.06	+	.	ID=match.101149.77;Target=XP_006567840_1 132 168
WUUM01000019.1	exonerate	nucleotide_to_protein_match	1299597	1299641	94.06	+	.	ID=match.101149.77;Target=XP_006567840_1 168 181
WUUM01000019.1	exonerate	nucleotide_to_protein_match	1300012	1300168	94.06	+	.	ID=match.101149.77;Target=XP_006567840_1 182 196
WUUM01000019.1	exonerate	nucleotide_to_protein_match	1300700	1300882	94.06	+	.	ID=match.101149.77;Target=XP_006567840_1 197 249
WUUM01000005.1	exonerate	nucleotide_to_protein_match	9784071	9784318	92.12	-	.	ID=match.101149.78;Target=XP_006559030_1 90 172
WUUM01000005.1	exonerate	nucleotide_to_protein_match	9783531	9783669	92.12	-	.	ID=match.101149.78;Target=XP_006559030_1 173 219
WUUM01000005.1	exonerate	nucleotide_to_protein_match	9782668	9782855	92.12	-	.	ID=match.101149.78;Target=XP_006559030_1 219 281
WUUM01000005.1	exonerate	nucleotide_to_protein_match	9781081	9781366	92.12	-	.	ID=match.101149.78;Target=XP_006559030_1 282 377
WUUM01000005.1	exonerate	nucleotide_to_protein_match	9780238	9780994	92.12	-	.	ID=match.101149.78;Target=XP_006559030_1 377 629
WUUM01000005.1	exonerate	nucleotide_to_protein_match	9780011	9780167	92.12	-	.	ID=match.101149.78;Target=XP_006559030_1 630 681
WUUM01000005.1	exonerate	nucleotide_to_protein_match	9779785	9779930	92.12	-	.	ID=match.101149.78;Target=XP_006559030_1 682 730
WUUM01000005.1	exonerate	nucleotide_to_protein_match	9778523	9779039	92.12	-	.	ID=match.101149.78;Target=XP_006559030_1 731 902
WUUM01000005.1	exonerate	nucleotide_to_protein_match	9778163	9778446	92.12	-	.	ID=match.101149.78;Target=XP_006559030_1 903 954
WUUM01000005.1	exonerate	nucleotide_to_protein_match	9777710	9777845	92.12	-	.	ID=match.101149.78;Target=XP_006559030_1 954 986
WUUM01000005.1	exonerate	nucleotide_to_protein_match	9777282	9777481	92.12	-	.	ID=match.101149.78;Target=XP_006559030_1 986 995
WUUM01000005.1	exonerate	nucleotide_to_protein_match	9776848	9776945	92.12	-	.	ID=match.101149.78;Target=XP_006559030_1 996 1040
WUUM01000005.1	exonerate	nucleotide_to_protein_match	10568002	10568142	83.85	+	.	ID=match.101149.79;Target=KAF3420579_1 1 48
WUUM01000005.1	exonerate	nucleotide_to_protein_match	10568239	10568427	83.85	+	.	ID=match.101149.79;Target=KAF3420579_1 48 111
WUUM01000005.1	exonerate	nucleotide_to_protein_match	10568497	10568649	83.85	+	.	ID=match.101149.79;Target=KAF3420579_1 111 162
WUUM01000002.1	exonerate	nucleotide_to_protein_match	9855534	9855613	91.18	-	.	ID=match.101149.80;Target=XP_003398466_1 1 27
WUUM01000002.1	exonerate	nucleotide_to_protein_match	9855133	9855273	91.18	-	.	ID=match.101149.80;Target=XP_003398466_1 28 74
WUUM01000002.1	exonerate	nucleotide_to_protein_match	9854777	9854947	91.18	-	.	ID=match.101149.80;Target=XP_003398466_1 75 131
WUUM01000002.1	exonerate	nucleotide_to_protein_match	9854579	9854706	91.18	-	.	ID=match.101149.80;Target=XP_003398466_1 132 174
WUUM01000002.1	exonerate	nucleotide_to_protein_match	9854337	9854490	91.18	-	.	ID=match.101149.80;Target=XP_003398466_1 175 225
WUUM01000002.1	exonerate	nucleotide_to_protein_match	9854079	9854278	91.18	-	.	ID=match.101149.80;Target=XP_003398466_1 226 292
WUUM01000002.1	exonerate	nucleotide_to_protein_match	9853397	9853582	91.18	-	.	ID=match.101149.80;Target=XP_003398466_1 293 348
WUUM01000002.1	exonerate	nucleotide_to_protein_match	9852126	9852208	91.18	-	.	ID=match.101149.80;Target=XP_003398466_1 349 355
WUUM01000037.1	exonerate	nucleotide_to_protein_match	492479	492740	85.48	+	.	ID=match.101149.81;Target=XP_012172048_1 3 90
WUUM01000037.1	exonerate	nucleotide_to_protein_match	492972	493058	85.48	+	.	ID=match.101149.81;Target=XP_012172048_1 91 119
WUUM01000037.1	exonerate	nucleotide_to_protein_match	493415	493443	85.48	+	.	ID=match.101149.81;Target=XP_012172048_1 120 129
WUUM01000009.1	exonerate	nucleotide_to_protein_match	5064375	5064454	91.97	-	.	ID=match.101149.82;Target=XP_031829826_1 1 27
WUUM01000009.1	exonerate	nucleotide_to_protein_match	5062635	5062776	91.97	-	.	ID=match.101149.82;Target=XP_031829826_1 28 75
WUUM01000009.1	exonerate	nucleotide_to_protein_match	5062419	5062545	91.97	-	.	ID=match.101149.82;Target=XP_031829826_1 75 117
WUUM01000009.1	exonerate	nucleotide_to_protein_match	5062156	5062285	91.97	-	.	ID=match.101149.82;Target=XP_031829826_1 118 160
WUUM01000009.1	exonerate	nucleotide_to_protein_match	5061943	5062009	91.97	-	.	ID=match.101149.82;Target=XP_031829826_1 161 183
WUUM01000009.1	exonerate	nucleotide_to_protein_match	5061661	5061862	91.97	-	.	ID=match.101149.82;Target=XP_031829826_1 183 209
WUUM01000009.1	exonerate	nucleotide_to_protein_match	5061131	5061389	91.97	-	.	ID=match.101149.82;Target=XP_031829826_1 210 217
WUUM01000009.1	exonerate	nucleotide_to_protein_match	5060804	5061043	91.97	-	.	ID=match.101149.82;Target=XP_031829826_1 221 255
WUUM01000009.1	exonerate	nucleotide_to_protein_match	5060125	5060301	91.97	-	.	ID=match.101149.82;Target=XP_031829826_1 256 302
WUUM01000009.1	exonerate	nucleotide_to_protein_match	5059388	5059666	91.97	-	.	ID=match.101149.82;Target=XP_031829826_1 303 342
WUUM01000009.1	exonerate	nucleotide_to_protein_match	5058638	5058831	91.97	-	.	ID=match.101149.82;Target=XP_031829826_1 343 365
WUUM01000009.1	exonerate	nucleotide_to_protein_match	5057785	5058047	91.97	-	.	ID=match.101149.82;Target=XP_031829826_1 367 424
WUUM01000084.1	exonerate	nucleotide_to_protein_match	85967	86143	89.16	+	.	ID=match.101149.83;Target=XP_020723824_1 45 104
WUUM01000084.1	exonerate	nucleotide_to_protein_match	88543	88872	89.16	+	.	ID=match.101149.83;Target=XP_020723824_1 104 214
WUUM01000084.1	exonerate	nucleotide_to_protein_match	89110	89554	89.16	+	.	ID=match.101149.83;Target=XP_020723824_1 214 362
WUUM01000084.1	exonerate	nucleotide_to_protein_match	89843	90111	89.16	+	.	ID=match.101149.83;Target=XP_020723824_1 363 452
WUUM01000084.1	exonerate	nucleotide_to_protein_match	90290	90565	89.16	+	.	ID=match.101149.83;Target=XP_020723824_1 452 544
WUUM01000001.1	exonerate	nucleotide_to_protein_match	8016954	8018105	81.57	-	.	ID=match.101149.84;Target=XP_017758556_1 11 395
WUUM01000001.1	exonerate	nucleotide_to_protein_match	8013010	8016867	81.57	-	.	ID=match.101149.84;Target=XP_017758556_1 395 529
WUUM01000001.1	exonerate	nucleotide_to_protein_match	8012644	8012943	81.57	-	.	ID=match.101149.84;Target=XP_017758556_1 530 606
WUUM01000034.1	exonerate	nucleotide_to_protein_match	1591093	1591175	84.43	+	.	ID=match.101149.85;Target=XP_031849067_1 1 28
WUUM01000034.1	exonerate	nucleotide_to_protein_match	1591252	1591531	84.43	+	.	ID=match.101149.85;Target=XP_031849067_1 29 122
WUUM01000034.1	exonerate	nucleotide_to_protein_match	1591612	1591803	84.43	+	.	ID=match.101149.85;Target=XP_031849067_1 122 186
WUUM01000034.1	exonerate	nucleotide_to_protein_match	1592199	1592389	84.43	+	.	ID=match.101149.85;Target=XP_031849067_1 186 249
WUUM01000034.1	exonerate	nucleotide_to_protein_match	1592454	1592870	84.43	+	.	ID=match.101149.85;Target=XP_031849067_1 250 388
WUUM01000034.1	exonerate	nucleotide_to_protein_match	1592932	1593174	84.43	+	.	ID=match.101149.85;Target=XP_031849067_1 389 412
WUUM01000034.1	exonerate	nucleotide_to_protein_match	1593236	1593460	84.43	+	.	ID=match.101149.85;Target=XP_031849067_1 413 470
WUUM01000034.1	exonerate	nucleotide_to_protein_match	1593538	1593954	84.43	+	.	ID=match.101149.85;Target=XP_031849067_1 471 516
WUUM01000034.1	exonerate	nucleotide_to_protein_match	1594010	1594117	84.43	+	.	ID=match.101149.85;Target=XP_031849067_1 517 546
WUUM01000034.1	exonerate	nucleotide_to_protein_match	1594187	1594346	84.43	+	.	ID=match.101149.85;Target=XP_031849067_1 547 685
WUUM01000034.1	exonerate	nucleotide_to_protein_match	1595979	1596432	84.43	+	.	ID=match.101149.85;Target=XP_031849067_1 686 721
WUUM01000034.1	exonerate	nucleotide_to_protein_match	1596491	1596853	84.43	+	.	ID=match.101149.85;Target=XP_031849067_1 722 775
WUUM01000034.1	exonerate	nucleotide_to_protein_match	1596915	1597102	84.43	+	.	ID=match.101149.85;Target=XP_031849067_1 775 926
WUUM01000034.1	exonerate	nucleotide_to_protein_match	1597169	1597337	84.43	+	.	ID=match.101149.85;Target=XP_031849067_1 927 971
WUUM01000034.1	exonerate	nucleotide_to_protein_match	1597574	1597696	84.43	+	.	ID=match.101149.85;Target=XP_031849067_1 972 1048
WUUM01000034.1	exonerate	nucleotide_to_protein_match	1597759	1597910	84.43	+	.	ID=match.101149.85;Target=XP_031849067_1 1049 1111
WUUM01000034.1	exonerate	nucleotide_to_protein_match	1597983	1598162	84.43	+	.	ID=match.101149.85;Target=XP_031849067_1 1111 1167
WUUM01000004.1	exonerate	nucleotide_to_protein_match	10425410	10425657	84.43	+	.	ID=match.101149.86;Target=XP_017791836_1 3 85
WUUM01000004.1	exonerate	nucleotide_to_protein_match	10425733	10426318	84.43	+	.	ID=match.101149.86;Target=XP_017791836_1 86 281
WUUM01000004.1	exonerate	nucleotide_to_protein_match	10426396	10426677	84.43	+	.	ID=match.101149.86;Target=XP_017791836_1 281 375
WUUM01000004.1	exonerate	nucleotide_to_protein_match	10426750	10427430	84.43	+	.	ID=match.101149.86;Target=XP_017791836_1 375 559
WUUM01000004.1	exonerate	nucleotide_to_protein_match	10427517	10427880	84.43	+	.	ID=match.101149.86;Target=XP_017791836_1 563 606
WUUM01000004.1	exonerate	nucleotide_to_protein_match	10427958	10428149	84.43	+	.	ID=match.101149.86;Target=XP_017791836_1 606 727
WUUM01000004.1	exonerate	nucleotide_to_protein_match	10429800	10430920	84.43	+	.	ID=match.101149.86;Target=XP_017791836_1 728 791
WUUM01000017.1	exonerate	nucleotide_to_protein_match	1864661	1864703	92.11	-	.	ID=match.101149.87;Target=XP_012169571_1 1 15
WUUM01000017.1	exonerate	nucleotide_to_protein_match	1864281	1864352	92.11	-	.	ID=match.101149.87;Target=XP_012169571_1 16 39
WUUM01000017.1	exonerate	nucleotide_to_protein_match	1864080	1864194	92.11	-	.	ID=match.101149.87;Target=XP_012169571_1 40 77
WUUM01000017.1	exonerate	nucleotide_to_protein_match	1863898	1863987	92.11	-	.	ID=match.101149.87;Target=XP_012169571_1 78 107
WUUM01000017.1	exonerate	nucleotide_to_protein_match	1863635	1863812	92.11	-	.	ID=match.101149.87;Target=XP_012169571_1 108 167
WUUM01000017.1	exonerate	nucleotide_to_protein_match	1863445	1863564	92.11	-	.	ID=match.101149.87;Target=XP_012169571_1 167 207
WUUM01000017.1	exonerate	nucleotide_to_protein_match	1863067	1863366	92.11	-	.	ID=match.101149.87;Target=XP_012169571_1 207 307
WUUM01000017.1	exonerate	nucleotide_to_protein_match	1862744	1862970	92.11	-	.	ID=match.101149.87;Target=XP_012169571_1 307 382
WUUM01000017.1	exonerate	nucleotide_to_protein_match	1862490	1862652	92.11	-	.	ID=match.101149.87;Target=XP_012169571_1 383 437
WUUM01000005.1	exonerate	nucleotide_to_protein_match	9611826	9611963	95.21	+	.	ID=match.101149.88;Target=XP_031826054_1 1 47
WUUM01000005.1	exonerate	nucleotide_to_protein_match	9612162	9612489	95.21	+	.	ID=match.101149.88;Target=XP_031826054_1 47 156
WUUM01000005.1	exonerate	nucleotide_to_protein_match	9612690	9612790	95.21	+	.	ID=match.101149.88;Target=XP_031826054_1 157 190
WUUM01000012.1	exonerate	nucleotide_to_protein_match	441697	441802	93.34	+	.	ID=match.101149.89;Target=XP_026296760_1 1 36
WUUM01000012.1	exonerate	nucleotide_to_protein_match	443068	443178	93.34	+	.	ID=match.101149.89;Target=XP_026296760_1 37 73
WUUM01000012.1	exonerate	nucleotide_to_protein_match	443416	443433	93.34	+	.	ID=match.101149.89;Target=XP_026296760_1 74 79
WUUM01000012.1	exonerate	nucleotide_to_protein_match	443826	443997	93.34	+	.	ID=match.101149.89;Target=XP_026296760_1 80 136
WUUM01000012.1	exonerate	nucleotide_to_protein_match	444129	444486	93.34	+	.	ID=match.101149.89;Target=XP_026296760_1 137 188
WUUM01000012.1	exonerate	nucleotide_to_protein_match	444577	444854	93.34	+	.	ID=match.101149.89;Target=XP_026296760_1 189 257
WUUM01000012.1	exonerate	nucleotide_to_protein_match	444941	445235	93.34	+	.	ID=match.101149.89;Target=XP_026296760_1 257 349
WUUM01000012.1	exonerate	nucleotide_to_protein_match	445317	445687	93.34	+	.	ID=match.101149.89;Target=XP_026296760_1 350 448
WUUM01000012.1	exonerate	nucleotide_to_protein_match	445773	445995	93.34	+	.	ID=match.101149.89;Target=XP_026296760_1 448 571
WUUM01000012.1	exonerate	nucleotide_to_protein_match	446076	446283	93.34	+	.	ID=match.101149.89;Target=XP_026296760_1 572 646
WUUM01000012.1	exonerate	nucleotide_to_protein_match	446379	446510	93.34	+	.	ID=match.101149.89;Target=XP_026296760_1 646 715
WUUM01000012.1	exonerate	nucleotide_to_protein_match	446907	447143	93.34	+	.	ID=match.101149.89;Target=XP_026296760_1 716 759
WUUM01000012.1	exonerate	nucleotide_to_protein_match	447527	447717	93.34	+	.	ID=match.101149.89;Target=XP_026296760_1 760 838
WUUM01000012.1	exonerate	nucleotide_to_protein_match	447810	447908	93.34	+	.	ID=match.101149.89;Target=XP_026296760_1 839 902
WUUM01000012.1	exonerate	nucleotide_to_protein_match	448000	448284	93.34	+	.	ID=match.101149.89;Target=XP_026296760_1 902 935
WUUM01000012.1	exonerate	nucleotide_to_protein_match	448370	448495	93.34	+	.	ID=match.101149.89;Target=XP_026296760_1 935 1030
WUUM01000012.1	exonerate	nucleotide_to_protein_match	448571	448738	93.34	+	.	ID=match.101149.89;Target=XP_026296760_1 1030 1072
WUUM01000012.1	exonerate	nucleotide_to_protein_match	449064	449120	93.34	+	.	ID=match.101149.89;Target=XP_026296760_1 1072 1128
WUUM01000012.1	exonerate	nucleotide_to_protein_match	449426	449536	93.34	+	.	ID=match.101149.89;Target=XP_026296760_1 1128 1147
WUUM01000012.1	exonerate	nucleotide_to_protein_match	449596	449754	93.34	+	.	ID=match.101149.89;Target=XP_026296760_1 1147 1184
WUUM01000012.1	exonerate	nucleotide_to_protein_match	449832	450011	93.34	+	.	ID=match.101149.89;Target=XP_026296760_1 1184 1237
WUUM01000012.1	exonerate	nucleotide_to_protein_match	450071	450434	93.34	+	.	ID=match.101149.89;Target=XP_026296760_1 1237 1257
WUUM01000012.1	exonerate	nucleotide_to_protein_match	450513	450661	93.34	+	.	ID=match.101149.89;Target=XP_026296760_1 1257 1295
WUUM01000012.1	exonerate	nucleotide_to_protein_match	450749	450924	93.34	+	.	ID=match.101149.89;Target=XP_026296760_1 1295 1416
WUUM01000012.1	exonerate	nucleotide_to_protein_match	450987	451446	93.34	+	.	ID=match.101149.89;Target=XP_026296760_1 1417 1466
WUUM01000012.1	exonerate	nucleotide_to_protein_match	451532	451818	93.34	+	.	ID=match.101149.89;Target=XP_026296760_1 1466 1524
WUUM01000012.1	exonerate	nucleotide_to_protein_match	451884	452020	93.34	+	.	ID=match.101149.89;Target=XP_026296760_1 1525 1678
WUUM01000012.1	exonerate	nucleotide_to_protein_match	452314	452444	93.34	+	.	ID=match.101149.89;Target=XP_026296760_1 1678 1773
WUUM01000006.1	exonerate	nucleotide_to_protein_match	482697	482768	88.58	-	.	ID=match.101149.90;Target=PRS6B_BOVIN 22 46
WUUM01000006.1	exonerate	nucleotide_to_protein_match	482190	482523	88.58	-	.	ID=match.101149.90;Target=PRS6B_BOVIN 46 157
WUUM01000006.1	exonerate	nucleotide_to_protein_match	481921	482124	88.58	-	.	ID=match.101149.90;Target=PRS6B_BOVIN 158 225
WUUM01000006.1	exonerate	nucleotide_to_protein_match	481583	481847	88.58	-	.	ID=match.101149.90;Target=PRS6B_BOVIN 226 313
WUUM01000006.1	exonerate	nucleotide_to_protein_match	481193	481508	88.58	-	.	ID=match.101149.90;Target=PRS6B_BOVIN 314 419
WUUM01000008.1	exonerate	nucleotide_to_protein_match	1863959	1864190	94.77	+	.	ID=match.101149.91;Target=XP_012167099_1 1 78
WUUM01000008.1	exonerate	nucleotide_to_protein_match	1864649	1864860	94.77	+	.	ID=match.101149.91;Target=XP_012167099_1 79 149
WUUM01000008.1	exonerate	nucleotide_to_protein_match	1865060	1865278	94.77	+	.	ID=match.101149.91;Target=XP_012167099_1 149 222
WUUM01000008.1	exonerate	nucleotide_to_protein_match	1865424	1865681	94.77	+	.	ID=match.101149.91;Target=XP_012167099_1 222 308
WUUM01000016.1	exonerate	nucleotide_to_protein_match	2798927	2799124	96.75	+	.	ID=match.101149.92;Target=XP_017794030_1 1 67
WUUM01000016.1	exonerate	nucleotide_to_protein_match	2799270	2799751	96.75	+	.	ID=match.101149.92;Target=XP_017794030_1 67 227
WUUM01000016.1	exonerate	nucleotide_to_protein_match	2801356	2801734	96.75	+	.	ID=match.101149.92;Target=XP_017794030_1 228 354
WUUM01000016.1	exonerate	nucleotide_to_protein_match	2801820	2802062	96.75	+	.	ID=match.101149.92;Target=XP_017794030_1 354 420
WUUM01000016.1	exonerate	nucleotide_to_protein_match	2802139	2802315	96.75	+	.	ID=match.101149.92;Target=XP_017794030_1 421 436
WUUM01000041.1	exonerate	nucleotide_to_protein_match	1202315	1202543	90.28	+	.	ID=match.101149.93;Target=XP_033327794_1 3 79
WUUM01000041.1	exonerate	nucleotide_to_protein_match	1202737	1203094	90.28	+	.	ID=match.101149.93;Target=XP_033327794_1 80 198
WUUM01000041.1	exonerate	nucleotide_to_protein_match	1203164	1203335	90.28	+	.	ID=match.101149.93;Target=XP_033327794_1 199 256
WUUM01000041.1	exonerate	nucleotide_to_protein_match	1203411	1203492	90.28	+	.	ID=match.101149.93;Target=XP_033327794_1 256 283
WUUM01000041.1	exonerate	nucleotide_to_protein_match	1203576	1203825	90.28	+	.	ID=match.101149.93;Target=XP_033327794_1 284 366
WUUM01000041.1	exonerate	nucleotide_to_protein_match	1203889	1204103	90.28	+	.	ID=match.101149.93;Target=XP_033327794_1 367 438
WUUM01000041.1	exonerate	nucleotide_to_protein_match	1204214	1204506	90.28	+	.	ID=match.101149.93;Target=XP_033327794_1 439 536
WUUM01000041.1	exonerate	nucleotide_to_protein_match	1204577	1204894	90.28	+	.	ID=match.101149.93;Target=XP_033327794_1 536 642
WUUM01000041.1	exonerate	nucleotide_to_protein_match	1204961	1205142	90.28	+	.	ID=match.101149.93;Target=XP_033327794_1 642 702
WUUM01000041.1	exonerate	nucleotide_to_protein_match	1205280	1205466	90.28	+	.	ID=match.101149.93;Target=XP_033327794_1 703 765
WUUM01000041.1	exonerate	nucleotide_to_protein_match	1205539	1206017	90.28	+	.	ID=match.101149.93;Target=XP_033327794_1 765 924
WUUM01000041.1	exonerate	nucleotide_to_protein_match	1206100	1206285	90.28	+	.	ID=match.101149.93;Target=XP_033327794_1 925 986
WUUM01000041.1	exonerate	nucleotide_to_protein_match	1206846	1207719	90.28	+	.	ID=match.101149.93;Target=XP_033327794_1 987 1033
WUUM01000041.1	exonerate	nucleotide_to_protein_match	1207846	1207932	90.28	+	.	ID=match.101149.93;Target=XP_033327794_1 1034 1047
WUUM01000012.1	exonerate	nucleotide_to_protein_match	9351460	9351513	95.36	+	.	ID=match.101149.94;Target=XP_017758748_1 1 19
WUUM01000012.1	exonerate	nucleotide_to_protein_match	9351618	9351944	95.36	+	.	ID=match.101149.94;Target=XP_017758748_1 19 128
WUUM01000012.1	exonerate	nucleotide_to_protein_match	9352038	9352305	95.36	+	.	ID=match.101149.94;Target=XP_017758748_1 128 217
WUUM01000012.1	exonerate	nucleotide_to_protein_match	9352385	9353066	95.36	+	.	ID=match.101149.94;Target=XP_017758748_1 218 444
WUUM01000012.1	exonerate	nucleotide_to_protein_match	9353137	9353605	95.36	+	.	ID=match.101149.94;Target=XP_017758748_1 445 580
WUUM01000012.1	exonerate	nucleotide_to_protein_match	9353827	9354450	95.36	+	.	ID=match.101149.94;Target=XP_017758748_1 581 602
WUUM01000012.1	exonerate	nucleotide_to_protein_match	9354617	9355041	95.36	+	.	ID=match.101149.94;Target=XP_017758748_1 602 810
WUUM01000012.1	exonerate	nucleotide_to_protein_match	9355129	9355362	95.36	+	.	ID=match.101149.94;Target=XP_017758748_1 810 934
WUUM01000012.1	exonerate	nucleotide_to_protein_match	9355445	9355695	95.36	+	.	ID=match.101149.94;Target=XP_017758748_1 935 952
WUUM01000012.1	exonerate	nucleotide_to_protein_match	9357166	9357596	95.36	+	.	ID=match.101149.94;Target=XP_017758748_1 953 1030
WUUM01000004.1	exonerate	nucleotide_to_protein_match	5825337	5825384	92.51	+	.	ID=match.101149.95;Target=XP_033324579_1 1 17
WUUM01000004.1	exonerate	nucleotide_to_protein_match	5825693	5825757	92.51	+	.	ID=match.101149.95;Target=XP_033324579_1 17 38
WUUM01000004.1	exonerate	nucleotide_to_protein_match	5826067	5826393	92.51	+	.	ID=match.101149.95;Target=XP_033324579_1 39 147
WUUM01000004.1	exonerate	nucleotide_to_protein_match	5826489	5826798	92.51	+	.	ID=match.101149.95;Target=XP_033324579_1 148 251
WUUM01000004.1	exonerate	nucleotide_to_protein_match	5827078	5827251	92.51	+	.	ID=match.101149.95;Target=XP_033324579_1 251 309
WUUM01000004.1	exonerate	nucleotide_to_protein_match	5827339	5827401	92.51	+	.	ID=match.101149.95;Target=XP_033324579_1 309 330
WUUM01000004.1	exonerate	nucleotide_to_protein_match	5827486	5827626	92.51	+	.	ID=match.101149.95;Target=XP_033324579_1 330 377
WUUM01000001.1	exonerate	nucleotide_to_protein_match	13037674	13038960	99.53	-	.	ID=match.101149.96;Target=XP_003395180_1 19 448
WUUM01000034.1	exonerate	nucleotide_to_protein_match	118651	119098	86.06	+	.	ID=match.101149.97;Target=XP_012242125_1 1 112
WUUM01000034.1	exonerate	nucleotide_to_protein_match	119177	119424	86.06	+	.	ID=match.101149.97;Target=XP_012242125_1 112 149
WUUM01000034.1	exonerate	nucleotide_to_protein_match	119494	119973	86.06	+	.	ID=match.101149.97;Target=XP_012242125_1 150 204
WUUM01000034.1	exonerate	nucleotide_to_protein_match	120056	120284	86.06	+	.	ID=match.101149.97;Target=XP_012242125_1 204 229
WUUM01000034.1	exonerate	nucleotide_to_protein_match	120438	120844	86.06	+	.	ID=match.101149.97;Target=XP_012242125_1 229 389
WUUM01000034.1	exonerate	nucleotide_to_protein_match	121026	121448	86.06	+	.	ID=match.101149.97;Target=XP_012242125_1 389 465
WUUM01000008.1	exonerate	nucleotide_to_protein_match	228751	229239	87.14	-	.	ID=match.101149.98;Target=PP1A_BOVIN 19 182
WUUM01000008.1	exonerate	nucleotide_to_protein_match	227811	227909	87.14	-	.	ID=match.101149.98;Target=PP1A_BOVIN 182 215
WUUM01000008.1	exonerate	nucleotide_to_protein_match	227453	227692	87.14	-	.	ID=match.101149.98;Target=PP1A_BOVIN 215 295
WUUM01000008.1	exonerate	nucleotide_to_protein_match	227278	227382	87.14	-	.	ID=match.101149.98;Target=PP1A_BOVIN 295 330
WUUM01000059.1	exonerate	nucleotide_to_protein_match	240303	240473	100.00	-	.	ID=match.101149.99;Target=KAF3423688_1 1 58
WUUM01000059.1	exonerate	nucleotide_to_protein_match	239980	240161	100.00	-	.	ID=match.101149.99;Target=KAF3423688_1 58 118
WUUM01000059.1	exonerate	nucleotide_to_protein_match	239717	239867	100.00	-	.	ID=match.101149.99;Target=KAF3423688_1 119 169
WUUM01000059.1	exonerate	nucleotide_to_protein_match	239442	239516	100.00	-	.	ID=match.101149.99;Target=KAF3423688_1 169 194
WUUM01000010.1	exonerate	nucleotide_to_protein_match	7195543	7195590	99.27	-	.	ID=match.101149.100;Target=XP_031839556_1 1 17
WUUM01000010.1	exonerate	nucleotide_to_protein_match	7194848	7195029	99.27	-	.	ID=match.101149.100;Target=XP_031839556_1 17 77
WUUM01000010.1	exonerate	nucleotide_to_protein_match	7194552	7194733	99.27	-	.	ID=match.101149.100;Target=XP_031839556_1 78 138
WUUM01000010.1	exonerate	nucleotide_to_protein_match	7194069	7194466	99.27	-	.	ID=match.101149.100;Target=XP_031839556_1 139 271
WUUM01000010.1	exonerate	nucleotide_to_protein_match	7193828	7193973	99.27	-	.	ID=match.101149.100;Target=XP_031839556_1 271 319
WUUM01000010.1	exonerate	nucleotide_to_protein_match	7193421	7193754	99.27	-	.	ID=match.101149.100;Target=XP_031839556_1 320 431
WUUM01000010.1	exonerate	nucleotide_to_protein_match	7192884	7193227	99.27	-	.	ID=match.101149.100;Target=XP_031839556_1 431 545
WUUM01000010.1	exonerate	nucleotide_to_protein_match	7192602	7192793	99.27	-	.	ID=match.101149.100;Target=XP_031839556_1 546 609
WUUM01000010.1	exonerate	nucleotide_to_protein_match	7192367	7192516	99.27	-	.	ID=match.101149.100;Target=XP_031839556_1 610 659
WUUM01000010.1	exonerate	nucleotide_to_protein_match	7192228	7192276	99.27	-	.	ID=match.101149.100;Target=XP_031839556_1 660 676
WUUM01000010.1	exonerate	nucleotide_to_protein_match	7191923	7192141	99.27	-	.	ID=match.101149.100;Target=XP_031839556_1 676 749
WUUM01000010.1	exonerate	nucleotide_to_protein_match	7191622	7191855	99.27	-	.	ID=match.101149.100;Target=XP_031839556_1 749 827
WUUM01000034.1	exonerate	nucleotide_to_protein_match	442094	442212	82.31	-	.	ID=match.101149.101;Target=XP_031832846_1 1 40
WUUM01000034.1	exonerate	nucleotide_to_protein_match	441512	442010	82.31	-	.	ID=match.101149.101;Target=XP_031832846_1 41 207
WUUM01000034.1	exonerate	nucleotide_to_protein_match	441251	441430	82.31	-	.	ID=match.101149.101;Target=XP_031832846_1 207 267
WUUM01000034.1	exonerate	nucleotide_to_protein_match	440953	441171	82.31	-	.	ID=match.101149.101;Target=XP_031832846_1 267 340
WUUM01000034.1	exonerate	nucleotide_to_protein_match	440704	440874	82.31	-	.	ID=match.101149.101;Target=XP_031832846_1 340 397
WUUM01000034.1	exonerate	nucleotide_to_protein_match	439632	440576	82.31	-	.	ID=match.101149.101;Target=XP_031832846_1 397 712
WUUM01000034.1	exonerate	nucleotide_to_protein_match	439438	439563	82.31	-	.	ID=match.101149.101;Target=XP_031832846_1 712 754
WUUM01000008.1	exonerate	nucleotide_to_protein_match	6448390	6454312	96.99	-	.	ID=match.101149.102;Target=XP_012150612_1 42 2016
WUUM01000008.1	exonerate	nucleotide_to_protein_match	6448223	6448314	96.99	-	.	ID=match.101149.102;Target=XP_012150612_1 2017 2047
WUUM01000008.1	exonerate	nucleotide_to_protein_match	6448040	6448144	96.99	-	.	ID=match.101149.102;Target=XP_012150612_1 2047 2082
WUUM01000008.1	exonerate	nucleotide_to_protein_match	6447809	6447951	96.99	-	.	ID=match.101149.102;Target=XP_012150612_1 2082 2129
WUUM01000008.1	exonerate	nucleotide_to_protein_match	6447528	6447586	96.99	-	.	ID=match.101149.102;Target=XP_012150612_1 2130 2149
WUUM01000008.1	exonerate	nucleotide_to_protein_match	6446897	6446952	96.99	-	.	ID=match.101149.102;Target=XP_012150612_1 2150 2168
WUUM01000002.1	exonerate	nucleotide_to_protein_match	4628718	4628844	95.27	+	.	ID=match.101149.103;Target=KAF3427762_1 1 43
WUUM01000002.1	exonerate	nucleotide_to_protein_match	4628943	4629109	95.27	+	.	ID=match.101149.103;Target=KAF3427762_1 44 99
WUUM01000002.1	exonerate	nucleotide_to_protein_match	4629192	4629320	95.27	+	.	ID=match.101149.103;Target=KAF3427762_1 99 142
WUUM01000002.1	exonerate	nucleotide_to_protein_match	4629395	4629621	95.27	+	.	ID=match.101149.103;Target=KAF3427762_1 142 217
WUUM01000002.1	exonerate	nucleotide_to_protein_match	4629691	4629895	95.27	+	.	ID=match.101149.103;Target=KAF3427762_1 218 240
WUUM01000002.1	exonerate	nucleotide_to_protein_match	4629966	4630194	95.27	+	.	ID=match.101149.103;Target=KAF3427762_1 241 287
WUUM01000002.1	exonerate	nucleotide_to_protein_match	4630267	4630432	95.27	+	.	ID=match.101149.103;Target=KAF3427762_1 287 363
WUUM01000002.1	exonerate	nucleotide_to_protein_match	4630528	4630558	95.27	+	.	ID=match.101149.103;Target=KAF3427762_1 364 418
WUUM01000011.1	exonerate	nucleotide_to_protein_match	8228348	8228386	84.19	+	.	ID=match.101149.104;Target=XP_017757318_1 1 14
WUUM01000011.1	exonerate	nucleotide_to_protein_match	8228450	8228487	84.19	+	.	ID=match.101149.104;Target=XP_017757318_1 14 26
WUUM01000011.1	exonerate	nucleotide_to_protein_match	8228568	8228746	84.19	+	.	ID=match.101149.104;Target=XP_017757318_1 27 86
WUUM01000011.1	exonerate	nucleotide_to_protein_match	8228937	8229363	84.19	+	.	ID=match.101149.104;Target=XP_017757318_1 87 228
WUUM01000011.1	exonerate	nucleotide_to_protein_match	8229446	8229587	84.19	+	.	ID=match.101149.104;Target=XP_017757318_1 229 276
WUUM01000012.1	exonerate	nucleotide_to_protein_match	610451	610516	94.38	+	.	ID=match.101149.105;Target=XP_012239903_1 1 23
WUUM01000012.1	exonerate	nucleotide_to_protein_match	610612	610876	94.38	+	.	ID=match.101149.105;Target=XP_012239903_1 23 111
WUUM01000012.1	exonerate	nucleotide_to_protein_match	610953	611178	94.38	+	.	ID=match.101149.105;Target=XP_012239903_1 112 186
WUUM01000012.1	exonerate	nucleotide_to_protein_match	611252	611386	94.38	+	.	ID=match.101149.105;Target=XP_012239903_1 187 231
WUUM01000012.1	exonerate	nucleotide_to_protein_match	611456	611612	94.38	+	.	ID=match.101149.105;Target=XP_012239903_1 232 284
WUUM01000012.1	exonerate	nucleotide_to_protein_match	611696	612019	94.38	+	.	ID=match.101149.105;Target=XP_012239903_1 284 392
WUUM01000012.1	exonerate	nucleotide_to_protein_match	612662	612919	94.38	+	.	ID=match.101149.105;Target=XP_012239903_1 392 478
WUUM01000012.1	exonerate	nucleotide_to_protein_match	612998	613096	94.38	+	.	ID=match.101149.105;Target=XP_012239903_1 478 511
WUUM01000012.1	exonerate	nucleotide_to_protein_match	613183	613449	94.38	+	.	ID=match.101149.105;Target=XP_012239903_1 511 600
WUUM01000012.1	exonerate	nucleotide_to_protein_match	613551	613757	94.38	+	.	ID=match.101149.105;Target=XP_012239903_1 600 669
WUUM01000012.1	exonerate	nucleotide_to_protein_match	613839	614168	94.38	+	.	ID=match.101149.105;Target=XP_012239903_1 669 779
WUUM01000012.1	exonerate	nucleotide_to_protein_match	614257	614591	94.38	+	.	ID=match.101149.105;Target=XP_012239903_1 779 890
WUUM01000012.1	exonerate	nucleotide_to_protein_match	614703	614943	94.38	+	.	ID=match.101149.105;Target=XP_012239903_1 891 971
WUUM01000012.1	exonerate	nucleotide_to_protein_match	615076	615213	94.38	+	.	ID=match.101149.105;Target=XP_012239903_1 971 1017
WUUM01000012.1	exonerate	nucleotide_to_protein_match	615308	615577	94.38	+	.	ID=match.101149.105;Target=XP_012239903_1 1017 1107
WUUM01000012.1	exonerate	nucleotide_to_protein_match	615654	617413	94.38	+	.	ID=match.101149.105;Target=XP_012239903_1 1107 1693
WUUM01000012.1	exonerate	nucleotide_to_protein_match	617504	617677	94.38	+	.	ID=match.101149.105;Target=XP_012239903_1 1694 1751
WUUM01000012.1	exonerate	nucleotide_to_protein_match	617745	617886	94.38	+	.	ID=match.101149.105;Target=XP_012239903_1 1752 1799
WUUM01000012.1	exonerate	nucleotide_to_protein_match	617962	618266	94.38	+	.	ID=match.101149.105;Target=XP_012239903_1 1799 1900
WUUM01000012.1	exonerate	nucleotide_to_protein_match	618346	618596	94.38	+	.	ID=match.101149.105;Target=XP_012239903_1 1901 1984
WUUM01000012.1	exonerate	nucleotide_to_protein_match	618672	618847	94.38	+	.	ID=match.101149.105;Target=XP_012239903_1 1985 2043
WUUM01000012.1	exonerate	nucleotide_to_protein_match	618935	619131	94.38	+	.	ID=match.101149.105;Target=XP_012239903_1 2043 2108
WUUM01000012.1	exonerate	nucleotide_to_protein_match	619218	619345	94.38	+	.	ID=match.101149.105;Target=XP_012239903_1 2109 2151
WUUM01000012.1	exonerate	nucleotide_to_protein_match	619446	619612	94.38	+	.	ID=match.101149.105;Target=XP_012239903_1 2152 2207
WUUM01000012.1	exonerate	nucleotide_to_protein_match	619702	619967	94.38	+	.	ID=match.101149.105;Target=XP_012239903_1 2207 2295
WUUM01000012.1	exonerate	nucleotide_to_protein_match	620048	620283	94.38	+	.	ID=match.101149.105;Target=XP_012239903_1 2296 2374
WUUM01000012.1	exonerate	nucleotide_to_protein_match	620369	620571	94.38	+	.	ID=match.101149.105;Target=XP_012239903_1 2375 2442
WUUM01000012.1	exonerate	nucleotide_to_protein_match	620670	620935	94.38	+	.	ID=match.101149.105;Target=XP_012239903_1 2442 2530
WUUM01000012.1	exonerate	nucleotide_to_protein_match	621190	621271	94.38	+	.	ID=match.101149.105;Target=XP_012239903_1 2531 2558
WUUM01000005.1	exonerate	nucleotide_to_protein_match	6895345	6895524	92.44	+	.	ID=match.101149.106;Target=XP_031828422_1 1 61
WUUM01000005.1	exonerate	nucleotide_to_protein_match	6896013	6896114	92.44	+	.	ID=match.101149.106;Target=XP_031828422_1 61 95
WUUM01000005.1	exonerate	nucleotide_to_protein_match	6896185	6896418	92.44	+	.	ID=match.101149.106;Target=XP_031828422_1 95 156
WUUM01000016.1	exonerate	nucleotide_to_protein_match	153711	153822	84.16	-	.	ID=match.101149.107;Target=XP_003484946_1 1 38
WUUM01000016.1	exonerate	nucleotide_to_protein_match	153272	153345	84.16	-	.	ID=match.101149.107;Target=XP_003484946_1 39 63
WUUM01000016.1	exonerate	nucleotide_to_protein_match	152433	152636	84.16	-	.	ID=match.101149.107;Target=XP_003484946_1 63 131
WUUM01000016.1	exonerate	nucleotide_to_protein_match	152072	152288	84.16	-	.	ID=match.101149.107;Target=XP_003484946_1 131 203
WUUM01000016.1	exonerate	nucleotide_to_protein_match	151812	152004	84.16	-	.	ID=match.101149.107;Target=XP_003484946_1 204 267
WUUM01000016.1	exonerate	nucleotide_to_protein_match	151307	151481	84.16	-	.	ID=match.101149.107;Target=XP_003484946_1 268 326
WUUM01000004.1	exonerate	nucleotide_to_protein_match	10399651	10399896	95.74	+	.	ID=match.101149.108;Target=XP_012141665_1 1 83
WUUM01000004.1	exonerate	nucleotide_to_protein_match	10400034	10400132	95.74	+	.	ID=match.101149.108;Target=XP_012141665_1 83 116
WUUM01000004.1	exonerate	nucleotide_to_protein_match	10400212	10400383	95.74	+	.	ID=match.101149.108;Target=XP_012141665_1 116 173
WUUM01000004.1	exonerate	nucleotide_to_protein_match	10400563	10400960	95.74	+	.	ID=match.101149.108;Target=XP_012141665_1 174 306
WUUM01000004.1	exonerate	nucleotide_to_protein_match	10401075	10401239	95.74	+	.	ID=match.101149.108;Target=XP_012141665_1 306 361
WUUM01000004.1	exonerate	nucleotide_to_protein_match	10401313	10401432	95.74	+	.	ID=match.101149.108;Target=XP_012141665_1 361 401
WUUM01000012.1	exonerate	nucleotide_to_protein_match	502027	502282	95.09	+	.	ID=match.101149.109;Target=XP_017767736_1 65 150
WUUM01000012.1	exonerate	nucleotide_to_protein_match	502709	503043	95.09	+	.	ID=match.101149.109;Target=XP_017767736_1 151 262
WUUM01000012.1	exonerate	nucleotide_to_protein_match	504485	504967	95.09	+	.	ID=match.101149.109;Target=XP_017767736_1 262 423
WUUM01000012.1	exonerate	nucleotide_to_protein_match	505431	506331	95.09	+	.	ID=match.101149.109;Target=XP_017767736_1 423 723
WUUM01000012.1	exonerate	nucleotide_to_protein_match	506397	506649	95.09	+	.	ID=match.101149.109;Target=XP_017767736_1 724 807
WUUM01000012.1	exonerate	nucleotide_to_protein_match	507190	508240	95.09	+	.	ID=match.101149.109;Target=XP_017767736_1 808 903
WUUM01000012.1	exonerate	nucleotide_to_protein_match	508353	508942	95.09	+	.	ID=match.101149.109;Target=XP_017767736_1 906 1051
WUUM01000012.1	exonerate	nucleotide_to_protein_match	509020	509209	95.09	+	.	ID=match.101149.109;Target=XP_017767736_1 1052 1118
WUUM01000012.1	exonerate	nucleotide_to_protein_match	509286	510732	95.09	+	.	ID=match.101149.109;Target=XP_017767736_1 1118 1159
WUUM01000012.1	exonerate	nucleotide_to_protein_match	510809	511086	95.09	+	.	ID=match.101149.109;Target=XP_017767736_1 1159 1355
WUUM01000012.1	exonerate	nucleotide_to_protein_match	511204	511653	95.09	+	.	ID=match.101149.109;Target=XP_017767736_1 1356 1419
WUUM01000012.1	exonerate	nucleotide_to_protein_match	511740	511949	95.09	+	.	ID=match.101149.109;Target=XP_017767736_1 1419 1901
WUUM01000041.1	exonerate	nucleotide_to_protein_match	1433214	1433897	98.68	+	.	ID=match.101149.110;Target=UBB_PANTR 1 229
WUUM01000041.1	exonerate	nucleotide_to_protein_match	1433442	1434125	98.25	+	.	ID=match.101149.111;Target=UBB_PANTR 1 229
WUUM01000041.1	exonerate	nucleotide_to_protein_match	1433670	1434353	98.25	+	.	ID=match.101149.112;Target=UBB_PANTR 1 229
WUUM01000041.1	exonerate	nucleotide_to_protein_match	1433898	1434572	86.22	+	.	ID=match.101149.113;Target=UBB_PANTR 1 226
WUUM01000033.1	exonerate	nucleotide_to_protein_match	202914	203185	94.45	+	.	ID=match.101149.114;Target=XP_031838170_1 6 96
WUUM01000033.1	exonerate	nucleotide_to_protein_match	203440	203596	94.45	+	.	ID=match.101149.114;Target=XP_031838170_1 97 149
WUUM01000033.1	exonerate	nucleotide_to_protein_match	203739	203926	94.45	+	.	ID=match.101149.114;Target=XP_031838170_1 149 211
WUUM01000033.1	exonerate	nucleotide_to_protein_match	204027	204362	94.45	+	.	ID=match.101149.114;Target=XP_031838170_1 212 323
WUUM01000033.1	exonerate	nucleotide_to_protein_match	204442	204643	94.45	+	.	ID=match.101149.114;Target=XP_031838170_1 324 391
WUUM01000033.1	exonerate	nucleotide_to_protein_match	204723	204941	94.45	+	.	ID=match.101149.114;Target=XP_031838170_1 391 464
WUUM01000033.1	exonerate	nucleotide_to_protein_match	205030	205144	94.45	+	.	ID=match.101149.114;Target=XP_031838170_1 464 502
WUUM01000033.1	exonerate	nucleotide_to_protein_match	205223	205367	94.45	+	.	ID=match.101149.114;Target=XP_031838170_1 503 550
WUUM01000033.1	exonerate	nucleotide_to_protein_match	205510	205551	94.45	+	.	ID=match.101149.114;Target=XP_031838170_1 551 564
WUUM01000033.1	exonerate	nucleotide_to_protein_match	205642	205748	94.45	+	.	ID=match.101149.114;Target=XP_031838170_1 565 600
WUUM01000033.1	exonerate	nucleotide_to_protein_match	205823	206081	94.45	+	.	ID=match.101149.114;Target=XP_031838170_1 601 686
WUUM01000033.1	exonerate	nucleotide_to_protein_match	206145	206486	94.45	+	.	ID=match.101149.114;Target=XP_031838170_1 687 800
WUUM01000033.1	exonerate	nucleotide_to_protein_match	206666	207065	94.45	+	.	ID=match.101149.114;Target=XP_031838170_1 801 934
WUUM01000008.1	exonerate	nucleotide_to_protein_match	6490996	6491202	94.20	+	.	ID=match.101149.115;Target=XP_017797115_1 1 70
WUUM01000101.1	exonerate	nucleotide_to_protein_match	112802	112925	89.21	-	.	ID=match.101149.116;Target=XP_012148048_1 1 42
WUUM01000101.1	exonerate	nucleotide_to_protein_match	112439	112723	89.21	-	.	ID=match.101149.116;Target=XP_012148048_1 43 137
WUUM01000101.1	exonerate	nucleotide_to_protein_match	111990	112348	89.21	-	.	ID=match.101149.116;Target=XP_012148048_1 138 257
WUUM01000101.1	exonerate	nucleotide_to_protein_match	111773	111844	89.21	-	.	ID=match.101149.116;Target=XP_012148048_1 257 281
WUUM01000024.1	exonerate	nucleotide_to_protein_match	2294976	2295083	94.98	-	.	ID=match.101149.117;Target=XP_003700970_1 1 37
WUUM01000024.1	exonerate	nucleotide_to_protein_match	2294218	2294388	94.98	-	.	ID=match.101149.117;Target=XP_003700970_1 37 94
WUUM01000024.1	exonerate	nucleotide_to_protein_match	2292583	2292882	94.98	-	.	ID=match.101149.117;Target=XP_003700970_1 94 194
WUUM01000024.1	exonerate	nucleotide_to_protein_match	2292247	2292507	94.98	-	.	ID=match.101149.117;Target=XP_003700970_1 194 281
WUUM01000024.1	exonerate	nucleotide_to_protein_match	2291049	2292159	94.98	-	.	ID=match.101149.117;Target=XP_003700970_1 281 626
WUUM01000024.1	exonerate	nucleotide_to_protein_match	2290462	2290714	94.98	-	.	ID=match.101149.117;Target=XP_003700970_1 626 650
WUUM01000024.1	exonerate	nucleotide_to_protein_match	2290020	2290371	94.98	-	.	ID=match.101149.117;Target=XP_003700970_1 651 664
WUUM01000024.1	exonerate	nucleotide_to_protein_match	2289746	2289937	94.98	-	.	ID=match.101149.117;Target=XP_003700970_1 666 736
WUUM01000024.1	exonerate	nucleotide_to_protein_match	2289595	2289666	94.98	-	.	ID=match.101149.117;Target=XP_003700970_1 737 854
WUUM01000020.1	exonerate	nucleotide_to_protein_match	4397680	4397807	96.30	+	.	ID=match.101149.118;Target=H3_PYCHE 1 43
WUUM01000020.1	exonerate	nucleotide_to_protein_match	4397892	4398171	96.30	+	.	ID=match.101149.118;Target=H3_PYCHE 44 137
WUUM01000039.1	exonerate	nucleotide_to_protein_match	139486	140604	80.97	+	.	ID=match.101149.119;Target=ACT1_NAEPR 2 375
WUUM01000002.1	exonerate	nucleotide_to_protein_match	4145029	4145065	98.98	-	.	ID=match.101149.120;Target=XP_016768322_1 1 13
WUUM01000002.1	exonerate	nucleotide_to_protein_match	4144806	4144847	98.98	-	.	ID=match.101149.120;Target=XP_016768322_1 14 27
WUUM01000002.1	exonerate	nucleotide_to_protein_match	4144434	4144546	98.98	-	.	ID=match.101149.120;Target=XP_016768322_1 28 65
WUUM01000002.1	exonerate	nucleotide_to_protein_match	4144125	4144370	98.98	-	.	ID=match.101149.120;Target=XP_016768322_1 65 147
WUUM01000002.1	exonerate	nucleotide_to_protein_match	4143892	4144050	98.98	-	.	ID=match.101149.120;Target=XP_016768322_1 147 193
WUUM01000002.1	exonerate	nucleotide_to_protein_match	649694	649946	96.12	+	.	ID=match.101149.121;Target=XP_006562116_1 4 88
WUUM01000002.1	exonerate	nucleotide_to_protein_match	650592	650818	96.12	+	.	ID=match.101149.121;Target=XP_006562116_1 89 140
WUUM01000002.1	exonerate	nucleotide_to_protein_match	650899	650976	96.12	+	.	ID=match.101149.121;Target=XP_006562116_1 141 165
WUUM01000002.1	exonerate	nucleotide_to_protein_match	651114	651190	96.12	+	.	ID=match.101149.121;Target=XP_006562116_1 165 191
WUUM01000002.1	exonerate	nucleotide_to_protein_match	651458	651667	96.12	+	.	ID=match.101149.121;Target=XP_006562116_1 191 216
WUUM01000002.1	exonerate	nucleotide_to_protein_match	651748	651998	96.12	+	.	ID=match.101149.121;Target=XP_006562116_1 217 286
WUUM01000002.1	exonerate	nucleotide_to_protein_match	652136	652338	96.12	+	.	ID=match.101149.121;Target=XP_006562116_1 287 370
WUUM01000002.1	exonerate	nucleotide_to_protein_match	652425	652690	96.12	+	.	ID=match.101149.121;Target=XP_006562116_1 371 438
WUUM01000002.1	exonerate	nucleotide_to_protein_match	652775	652826	96.12	+	.	ID=match.101149.121;Target=XP_006562116_1 438 526
WUUM01000002.1	exonerate	nucleotide_to_protein_match	653869	653925	96.12	+	.	ID=match.101149.121;Target=XP_006562116_1 527 544
WUUM01000002.1	exonerate	nucleotide_to_protein_match	655048	655236	96.12	+	.	ID=match.101149.121;Target=XP_006562116_1 544 563
WUUM01000002.1	exonerate	nucleotide_to_protein_match	655328	655414	96.12	+	.	ID=match.101149.121;Target=XP_006562116_1 563 626
WUUM01000016.1	exonerate	nucleotide_to_protein_match	4145268	4145310	83.69	-	.	ID=match.101149.122;Target=XP_017788015_1 1 15
WUUM01000016.1	exonerate	nucleotide_to_protein_match	4144551	4145127	83.69	-	.	ID=match.101149.122;Target=XP_017788015_1 16 207
WUUM01000016.1	exonerate	nucleotide_to_protein_match	4144206	4144482	83.69	-	.	ID=match.101149.122;Target=XP_017788015_1 208 300
WUUM01000016.1	exonerate	nucleotide_to_protein_match	4143872	4144136	83.69	-	.	ID=match.101149.122;Target=XP_017788015_1 300 388
WUUM01000016.1	exonerate	nucleotide_to_protein_match	4143704	4143801	83.69	-	.	ID=match.101149.122;Target=XP_017788015_1 389 421
WUUM01000059.1	exonerate	nucleotide_to_protein_match	201693	201863	99.43	-	.	ID=match.101149.123;Target=XP_006569546_1 1 58
WUUM01000059.1	exonerate	nucleotide_to_protein_match	200964	201191	99.43	-	.	ID=match.101149.123;Target=XP_006569546_1 58 134
WUUM01000059.1	exonerate	nucleotide_to_protein_match	200679	200804	99.43	-	.	ID=match.101149.123;Target=XP_006569546_1 134 176
WUUM01000003.1	exonerate	nucleotide_to_protein_match	7053980	7054147	83.92	-	.	ID=match.101149.124;Target=XP_033327769_1 1 57
WUUM01000003.1	exonerate	nucleotide_to_protein_match	7053654	7053861	83.92	-	.	ID=match.101149.124;Target=XP_033327769_1 57 126
WUUM01000003.1	exonerate	nucleotide_to_protein_match	7052957	7053523	83.92	-	.	ID=match.101149.124;Target=XP_033327769_1 127 315
WUUM01000003.1	exonerate	nucleotide_to_protein_match	7052715	7052878	83.92	-	.	ID=match.101149.124;Target=XP_033327769_1 316 370
WUUM01000007.1	exonerate	nucleotide_to_protein_match	496226	496485	91.57	+	.	ID=match.101149.125;Target=KAF3422334_1 1 87
WUUM01000007.1	exonerate	nucleotide_to_protein_match	496559	496835	91.57	+	.	ID=match.101149.125;Target=KAF3422334_1 88 180
WUUM01000004.1	exonerate	nucleotide_to_protein_match	3967097	3967474	93.53	-	.	ID=match.101149.126;Target=XP_006561081_1 20 146
WUUM01000004.1	exonerate	nucleotide_to_protein_match	3966597	3966714	93.53	-	.	ID=match.101149.126;Target=XP_006561081_1 146 156
WUUM01000004.1	exonerate	nucleotide_to_protein_match	3966171	3966314	93.53	-	.	ID=match.101149.126;Target=XP_006561081_1 158 173
WUUM01000004.1	exonerate	nucleotide_to_protein_match	3965921	3966061	93.53	-	.	ID=match.101149.126;Target=XP_006561081_1 173 185
WUUM01000004.1	exonerate	nucleotide_to_protein_match	3964802	3965431	93.53	-	.	ID=match.101149.126;Target=XP_006561081_1 186 233
WUUM01000004.1	exonerate	nucleotide_to_protein_match	3964260	3964591	93.53	-	.	ID=match.101149.126;Target=XP_006561081_1 234 280
WUUM01000004.1	exonerate	nucleotide_to_protein_match	3963902	3964180	93.53	-	.	ID=match.101149.126;Target=XP_006561081_1 281 404
WUUM01000004.1	exonerate	nucleotide_to_protein_match	3963117	3963560	93.53	-	.	ID=match.101149.126;Target=XP_006561081_1 405 491
WUUM01000004.1	exonerate	nucleotide_to_protein_match	3962796	3963002	93.53	-	.	ID=match.101149.126;Target=XP_006561081_1 492 602
WUUM01000004.1	exonerate	nucleotide_to_protein_match	3962422	3962688	93.53	-	.	ID=match.101149.126;Target=XP_006561081_1 602 695
WUUM01000004.1	exonerate	nucleotide_to_protein_match	3962054	3962349	93.53	-	.	ID=match.101149.126;Target=XP_006561081_1 695 843
WUUM01000004.1	exonerate	nucleotide_to_protein_match	3961539	3961987	93.53	-	.	ID=match.101149.126;Target=XP_006561081_1 843 912
WUUM01000004.1	exonerate	nucleotide_to_protein_match	3961168	3961469	93.53	-	.	ID=match.101149.126;Target=XP_006561081_1 912 1001
WUUM01000004.1	exonerate	nucleotide_to_protein_match	3960592	3961011	93.53	-	.	ID=match.101149.126;Target=XP_006561081_1 1001 1099
WUUM01000004.1	exonerate	nucleotide_to_protein_match	3959936	3960235	93.53	-	.	ID=match.101149.126;Target=XP_006561081_1 1100 1249
WUUM01000011.1	exonerate	nucleotide_to_protein_match	2546842	2546903	90.72	+	.	ID=match.101149.127;Target=XP_017759489_1 1 21
WUUM01000011.1	exonerate	nucleotide_to_protein_match	2547072	2547159	90.72	+	.	ID=match.101149.127;Target=XP_017759489_1 22 51
WUUM01000011.1	exonerate	nucleotide_to_protein_match	2547285	2547336	90.72	+	.	ID=match.101149.127;Target=XP_017759489_1 51 68
WUUM01000011.1	exonerate	nucleotide_to_protein_match	2547417	2547611	90.72	+	.	ID=match.101149.127;Target=XP_017759489_1 69 133
WUUM01000011.1	exonerate	nucleotide_to_protein_match	2550219	2550478	90.72	+	.	ID=match.101149.127;Target=XP_017759489_1 134 220
WUUM01000011.1	exonerate	nucleotide_to_protein_match	2550569	2550727	90.72	+	.	ID=match.101149.127;Target=XP_017759489_1 220 273
WUUM01000011.1	exonerate	nucleotide_to_protein_match	2550802	2550920	90.72	+	.	ID=match.101149.127;Target=XP_017759489_1 273 312
WUUM01000011.1	exonerate	nucleotide_to_protein_match	2550994	2551076	90.72	+	.	ID=match.101149.127;Target=XP_017759489_1 313 340
WUUM01000011.1	exonerate	nucleotide_to_protein_match	2551160	2551321	90.72	+	.	ID=match.101149.127;Target=XP_017759489_1 341 394
WUUM01000011.1	exonerate	nucleotide_to_protein_match	2551396	2551681	90.72	+	.	ID=match.101149.127;Target=XP_017759489_1 395 489
WUUM01000011.1	exonerate	nucleotide_to_protein_match	2551758	2551860	90.72	+	.	ID=match.101149.127;Target=XP_017759489_1 490 524
WUUM01000011.1	exonerate	nucleotide_to_protein_match	2551943	2552269	90.72	+	.	ID=match.101149.127;Target=XP_017759489_1 524 633
WUUM01000006.1	exonerate	nucleotide_to_protein_match	2990642	2990849	82.18	-	.	ID=match.101149.128;Target=KOX69879_1 1 35
WUUM01000006.1	exonerate	nucleotide_to_protein_match	2989438	2990531	82.18	-	.	ID=match.101149.128;Target=KOX69879_1 35 69
WUUM01000001.1	exonerate	nucleotide_to_protein_match	5844215	5844436	88.22	+	.	ID=match.101149.129;Target=XP_017797234_1 24 71
WUUM01000001.1	exonerate	nucleotide_to_protein_match	5845359	5845595	88.22	+	.	ID=match.101149.129;Target=XP_017797234_1 71 97
WUUM01000001.1	exonerate	nucleotide_to_protein_match	5845886	5845970	88.22	+	.	ID=match.101149.129;Target=XP_017797234_1 97 176
WUUM01000001.1	exonerate	nucleotide_to_protein_match	5847330	5847553	88.22	+	.	ID=match.101149.129;Target=XP_017797234_1 176 204
WUUM01000001.1	exonerate	nucleotide_to_protein_match	5847703	5847852	88.22	+	.	ID=match.101149.129;Target=XP_017797234_1 205 279
WUUM01000001.1	exonerate	nucleotide_to_protein_match	5847928	5848060	88.22	+	.	ID=match.101149.129;Target=XP_017797234_1 279 329
WUUM01000001.1	exonerate	nucleotide_to_protein_match	5848137	5848292	88.22	+	.	ID=match.101149.129;Target=XP_017797234_1 329 373
WUUM01000001.1	exonerate	nucleotide_to_protein_match	5848374	5848459	88.22	+	.	ID=match.101149.129;Target=XP_017797234_1 374 425
WUUM01000001.1	exonerate	nucleotide_to_protein_match	5850012	5850233	88.22	+	.	ID=match.101149.129;Target=XP_017797234_1 426 454
WUUM01000011.1	exonerate	nucleotide_to_protein_match	8320451	8320603	95.39	-	.	ID=match.101149.130;Target=XP_033321768_1 1 52
WUUM01000011.1	exonerate	nucleotide_to_protein_match	8319820	8319960	95.39	-	.	ID=match.101149.130;Target=XP_033321768_1 52 99
WUUM01000011.1	exonerate	nucleotide_to_protein_match	8319586	8319733	95.39	-	.	ID=match.101149.130;Target=XP_033321768_1 99 148
WUUM01000011.1	exonerate	nucleotide_to_protein_match	8319257	8319520	95.39	-	.	ID=match.101149.130;Target=XP_033321768_1 149 195
WUUM01000011.1	exonerate	nucleotide_to_protein_match	8319006	8319039	95.39	-	.	ID=match.101149.130;Target=XP_033321768_1 195 235
WUUM01000011.1	exonerate	nucleotide_to_protein_match	8318720	8318898	95.39	-	.	ID=match.101149.130;Target=XP_033321768_1 236 246
WUUM01000011.1	exonerate	nucleotide_to_protein_match	8318334	8318597	95.39	-	.	ID=match.101149.130;Target=XP_033321768_1 247 306
WUUM01000011.1	exonerate	nucleotide_to_protein_match	8318128	8318267	95.39	-	.	ID=match.101149.130;Target=XP_033321768_1 307 319
WUUM01000011.1	exonerate	nucleotide_to_protein_match	8317860	8317983	95.39	-	.	ID=match.101149.130;Target=XP_033321768_1 320 395
WUUM01000011.1	exonerate	nucleotide_to_protein_match	8317584	8317792	95.39	-	.	ID=match.101149.130;Target=XP_033321768_1 396 440
WUUM01000011.1	exonerate	nucleotide_to_protein_match	8317329	8317505	95.39	-	.	ID=match.101149.130;Target=XP_033321768_1 440 441
WUUM01000011.1	exonerate	nucleotide_to_protein_match	8316716	8316901	95.39	-	.	ID=match.101149.130;Target=XP_033321768_1 441 482
WUUM01000011.1	exonerate	nucleotide_to_protein_match	8316445	8316578	95.39	-	.	ID=match.101149.130;Target=XP_033321768_1 483 552
WUUM01000011.1	exonerate	nucleotide_to_protein_match	8316234	8316371	95.39	-	.	ID=match.101149.130;Target=XP_033321768_1 552 611
WUUM01000011.1	exonerate	nucleotide_to_protein_match	8315993	8316122	95.39	-	.	ID=match.101149.130;Target=XP_033321768_1 611 673
WUUM01000011.1	exonerate	nucleotide_to_protein_match	8315710	8315856	95.39	-	.	ID=match.101149.130;Target=XP_033321768_1 673 717
WUUM01000010.1	exonerate	nucleotide_to_protein_match	8683792	8684142	98.29	+	.	ID=match.101149.131;Target=XP_015432856_1 1 24
WUUM01000010.1	exonerate	nucleotide_to_protein_match	8685702	8685839	98.29	+	.	ID=match.101149.131;Target=XP_015432856_1 24 117
WUUM01000010.1	exonerate	nucleotide_to_protein_match	8685891	8686100	98.29	+	.	ID=match.101149.131;Target=XP_015432856_1 117 163
WUUM01000010.1	exonerate	nucleotide_to_protein_match	8686181	8686273	98.29	+	.	ID=match.101149.131;Target=XP_015432856_1 163 192
WUUM01000010.1	exonerate	nucleotide_to_protein_match	8686354	8686572	98.29	+	.	ID=match.101149.131;Target=XP_015432856_1 195 236
WUUM01000010.1	exonerate	nucleotide_to_protein_match	8686659	8687031	98.29	+	.	ID=match.101149.131;Target=XP_015432856_1 236 267
WUUM01000010.1	exonerate	nucleotide_to_protein_match	8687115	8687332	98.29	+	.	ID=match.101149.131;Target=XP_015432856_1 267 340
WUUM01000010.1	exonerate	nucleotide_to_protein_match	8687436	8687759	98.29	+	.	ID=match.101149.131;Target=XP_015432856_1 340 464
WUUM01000010.1	exonerate	nucleotide_to_protein_match	8687851	8688030	98.29	+	.	ID=match.101149.131;Target=XP_015432856_1 465 537
WUUM01000010.1	exonerate	nucleotide_to_protein_match	8688106	8688252	98.29	+	.	ID=match.101149.131;Target=XP_015432856_1 537 645
WUUM01000010.1	exonerate	nucleotide_to_protein_match	8688333	8688497	98.29	+	.	ID=match.101149.131;Target=XP_015432856_1 645 705
WUUM01000010.1	exonerate	nucleotide_to_protein_match	8688574	8688998	98.29	+	.	ID=match.101149.131;Target=XP_015432856_1 705 754
WUUM01000010.1	exonerate	nucleotide_to_protein_match	8689370	8689459	98.29	+	.	ID=match.101149.131;Target=XP_015432856_1 754 809
WUUM01000010.1	exonerate	nucleotide_to_protein_match	8689800	8690072	98.29	+	.	ID=match.101149.131;Target=XP_015432856_1 809 950
WUUM01000010.1	exonerate	nucleotide_to_protein_match	8690155	8690320	98.29	+	.	ID=match.101149.131;Target=XP_015432856_1 951 980
WUUM01000010.1	exonerate	nucleotide_to_protein_match	8690546	8690769	98.29	+	.	ID=match.101149.131;Target=XP_015432856_1 981 1071
WUUM01000010.1	exonerate	nucleotide_to_protein_match	8691028	8691316	98.29	+	.	ID=match.101149.131;Target=XP_015432856_1 1072 1127
WUUM01000003.1	exonerate	nucleotide_to_protein_match	1856380	1856517	83.26	+	.	ID=match.101149.132;Target=XP_017766984_1 1 47
WUUM01000003.1	exonerate	nucleotide_to_protein_match	1856619	1856998	83.26	+	.	ID=match.101149.132;Target=XP_017766984_1 47 173
WUUM01000003.1	exonerate	nucleotide_to_protein_match	1857071	1857765	83.26	+	.	ID=match.101149.132;Target=XP_017766984_1 174 405
WUUM01000003.1	exonerate	nucleotide_to_protein_match	1857838	1857920	83.26	+	.	ID=match.101149.132;Target=XP_017766984_1 406 433
WUUM01000016.1	exonerate	nucleotide_to_protein_match	3960358	3960585	89.47	-	.	ID=match.101149.133;Target=XP_033339307_1 6 82
WUUM01000007.1	exonerate	nucleotide_to_protein_match	6990181	6990263	95.61	+	.	ID=match.101149.134;Target=XP_012141162_1 36 63
WUUM01000007.1	exonerate	nucleotide_to_protein_match	6990582	6990748	95.61	+	.	ID=match.101149.134;Target=XP_012141162_1 64 119
WUUM01000007.1	exonerate	nucleotide_to_protein_match	6991374	6991514	95.61	+	.	ID=match.101149.134;Target=XP_012141162_1 120 166
WUUM01000007.1	exonerate	nucleotide_to_protein_match	6991587	6991816	95.61	+	.	ID=match.101149.134;Target=XP_012141162_1 167 243
WUUM01000007.1	exonerate	nucleotide_to_protein_match	6991888	6992241	95.61	+	.	ID=match.101149.134;Target=XP_012141162_1 243 361
WUUM01000007.1	exonerate	nucleotide_to_protein_match	6992425	6992799	95.61	+	.	ID=match.101149.134;Target=XP_012141162_1 361 486
WUUM01000007.1	exonerate	nucleotide_to_protein_match	6992873	6993041	95.61	+	.	ID=match.101149.134;Target=XP_012141162_1 486 542
WUUM01000007.1	exonerate	nucleotide_to_protein_match	6993104	6993466	95.61	+	.	ID=match.101149.134;Target=XP_012141162_1 543 663
WUUM01000007.1	exonerate	nucleotide_to_protein_match	6993552	6993734	95.61	+	.	ID=match.101149.134;Target=XP_012141162_1 664 724
WUUM01000007.1	exonerate	nucleotide_to_protein_match	6993815	6993991	95.61	+	.	ID=match.101149.134;Target=XP_012141162_1 725 783
WUUM01000007.1	exonerate	nucleotide_to_protein_match	6994057	6994259	95.61	+	.	ID=match.101149.134;Target=XP_012141162_1 784 851
WUUM01000007.1	exonerate	nucleotide_to_protein_match	6994337	6994960	95.61	+	.	ID=match.101149.134;Target=XP_012141162_1 851 1059
WUUM01000007.1	exonerate	nucleotide_to_protein_match	6995026	6995149	95.61	+	.	ID=match.101149.134;Target=XP_012141162_1 1059 1100
WUUM01000007.1	exonerate	nucleotide_to_protein_match	6995218	6996540	95.61	+	.	ID=match.101149.134;Target=XP_012141162_1 1101 1541
WUUM01000007.1	exonerate	nucleotide_to_protein_match	6996623	6997075	95.61	+	.	ID=match.101149.134;Target=XP_012141162_1 1542 1692
WUUM01000007.1	exonerate	nucleotide_to_protein_match	6997144	6997361	95.61	+	.	ID=match.101149.134;Target=XP_012141162_1 1693 1765
WUUM01000007.1	exonerate	nucleotide_to_protein_match	6997439	6997691	95.61	+	.	ID=match.101149.134;Target=XP_012141162_1 1765 1849
WUUM01000007.1	exonerate	nucleotide_to_protein_match	6997763	6998604	95.61	+	.	ID=match.101149.134;Target=XP_012141162_1 1850 2130
WUUM01000007.1	exonerate	nucleotide_to_protein_match	6998672	6999555	95.61	+	.	ID=match.101149.134;Target=XP_012141162_1 2130 2424
WUUM01000007.1	exonerate	nucleotide_to_protein_match	6999639	7000018	95.61	+	.	ID=match.101149.134;Target=XP_012141162_1 2425 2551
WUUM01000007.1	exonerate	nucleotide_to_protein_match	7000087	7000252	95.61	+	.	ID=match.101149.134;Target=XP_012141162_1 2552 2606
WUUM01000007.1	exonerate	nucleotide_to_protein_match	7000327	7000578	95.61	+	.	ID=match.101149.134;Target=XP_012141162_1 2607 2690
WUUM01000007.1	exonerate	nucleotide_to_protein_match	7000669	7001210	95.61	+	.	ID=match.101149.134;Target=XP_012141162_1 2691 2871
WUUM01000007.1	exonerate	nucleotide_to_protein_match	7001283	7001495	95.61	+	.	ID=match.101149.134;Target=XP_012141162_1 2872 2942
WUUM01000007.1	exonerate	nucleotide_to_protein_match	7001577	7001732	95.61	+	.	ID=match.101149.134;Target=XP_012141162_1 2943 2994
WUUM01000007.1	exonerate	nucleotide_to_protein_match	7001793	7001916	95.61	+	.	ID=match.101149.134;Target=XP_012141162_1 2995 3035
WUUM01000007.1	exonerate	nucleotide_to_protein_match	7003182	7003372	95.61	+	.	ID=match.101149.134;Target=XP_012141162_1 3036 3099
WUUM01000007.1	exonerate	nucleotide_to_protein_match	7003504	7004141	95.61	+	.	ID=match.101149.134;Target=XP_012141162_1 3100 3312
WUUM01000007.1	exonerate	nucleotide_to_protein_match	7004349	7004698	95.61	+	.	ID=match.101149.134;Target=XP_012141162_1 3312 3428
WUUM01000007.1	exonerate	nucleotide_to_protein_match	7004771	7004973	95.61	+	.	ID=match.101149.134;Target=XP_012141162_1 3429 3496
WUUM01000007.1	exonerate	nucleotide_to_protein_match	7005037	7005150	95.61	+	.	ID=match.101149.134;Target=XP_012141162_1 3497 3534
WUUM01000007.1	exonerate	nucleotide_to_protein_match	7005974	7006002	95.61	+	.	ID=match.101149.134;Target=XP_012141162_1 3535 3544
WUUM01000071.1	exonerate	nucleotide_to_protein_match	330602	332281	80.69	+	.	ID=match.101149.135;Target=XP_031848719_1 1 58
WUUM01000009.1	exonerate	nucleotide_to_protein_match	4327215	4327356	86.27	+	.	ID=match.101149.136;Target=XP_015434131_1 1 48
WUUM01000009.1	exonerate	nucleotide_to_protein_match	4327430	4327491	86.27	+	.	ID=match.101149.136;Target=XP_015434131_1 49 69
WUUM01000009.1	exonerate	nucleotide_to_protein_match	4327569	4327673	86.27	+	.	ID=match.101149.136;Target=XP_015434131_1 69 104
WUUM01000023.1	exonerate	nucleotide_to_protein_match	3227783	3228025	90.79	+	.	ID=match.101149.137;Target=XP_017762004_1 1 47
WUUM01000023.1	exonerate	nucleotide_to_protein_match	3228148	3228396	90.79	+	.	ID=match.101149.137;Target=XP_017762004_1 51 86
WUUM01000023.1	exonerate	nucleotide_to_protein_match	3228474	3228669	90.79	+	.	ID=match.101149.137;Target=XP_017762004_1 86 169
WUUM01000023.1	exonerate	nucleotide_to_protein_match	3228766	3229130	90.79	+	.	ID=match.101149.137;Target=XP_017762004_1 169 234
WUUM01000023.1	exonerate	nucleotide_to_protein_match	3229342	3229725	90.79	+	.	ID=match.101149.137;Target=XP_017762004_1 235 356
WUUM01000002.1	exonerate	nucleotide_to_protein_match	325167	325310	94.58	+	.	ID=match.101149.138;Target=XP_015439294_1 1 49
WUUM01000002.1	exonerate	nucleotide_to_protein_match	325497	326105	94.58	+	.	ID=match.101149.138;Target=XP_015439294_1 49 252
WUUM01000002.1	exonerate	nucleotide_to_protein_match	326314	326589	94.58	+	.	ID=match.101149.138;Target=XP_015439294_1 252 344
WUUM01000002.1	exonerate	nucleotide_to_protein_match	326819	327172	94.58	+	.	ID=match.101149.138;Target=XP_015439294_1 344 462
WUUM01000005.1	exonerate	nucleotide_to_protein_match	8859631	8859684	92.39	-	.	ID=match.101149.139;Target=XP_031840612_1 1 19
WUUM01000005.1	exonerate	nucleotide_to_protein_match	8859234	8859476	92.39	-	.	ID=match.101149.139;Target=XP_031840612_1 19 100
WUUM01000005.1	exonerate	nucleotide_to_protein_match	8858967	8859159	92.39	-	.	ID=match.101149.139;Target=XP_031840612_1 100 164
WUUM01000005.1	exonerate	nucleotide_to_protein_match	8858657	8858889	92.39	-	.	ID=match.101149.139;Target=XP_031840612_1 165 242
WUUM01000005.1	exonerate	nucleotide_to_protein_match	8858292	8858507	92.39	-	.	ID=match.101149.139;Target=XP_031840612_1 242 314
WUUM01000005.1	exonerate	nucleotide_to_protein_match	8858140	8858208	92.39	-	.	ID=match.101149.139;Target=XP_031840612_1 314 337
WUUM01000005.1	exonerate	nucleotide_to_protein_match	8858003	8858062	92.39	-	.	ID=match.101149.139;Target=XP_031840612_1 337 357
WUUM01000002.1	exonerate	nucleotide_to_protein_match	5083841	5083930	93.31	-	.	ID=match.101149.140;Target=XP_031847951_1 5 35
WUUM01000002.1	exonerate	nucleotide_to_protein_match	5083607	5083729	93.31	-	.	ID=match.101149.140;Target=XP_031847951_1 35 76
WUUM01000002.1	exonerate	nucleotide_to_protein_match	5081539	5081709	93.31	-	.	ID=match.101149.140;Target=XP_031847951_1 76 133
WUUM01000002.1	exonerate	nucleotide_to_protein_match	5081167	5081330	93.31	-	.	ID=match.101149.140;Target=XP_031847951_1 133 187
WUUM01000002.1	exonerate	nucleotide_to_protein_match	5080890	5081084	93.31	-	.	ID=match.101149.140;Target=XP_031847951_1 188 252
WUUM01000002.1	exonerate	nucleotide_to_protein_match	5080016	5080822	93.31	-	.	ID=match.101149.140;Target=XP_031847951_1 253 521
WUUM01000002.1	exonerate	nucleotide_to_protein_match	5079753	5079884	93.31	-	.	ID=match.101149.140;Target=XP_031847951_1 522 565
WUUM01000002.1	exonerate	nucleotide_to_protein_match	5079455	5079634	93.31	-	.	ID=match.101149.140;Target=XP_031847951_1 566 625
WUUM01000002.1	exonerate	nucleotide_to_protein_match	5078746	5078953	93.31	-	.	ID=match.101149.140;Target=XP_031847951_1 626 695
WUUM01000002.1	exonerate	nucleotide_to_protein_match	5078579	5078664	93.31	-	.	ID=match.101149.140;Target=XP_031847951_1 695 723
WUUM01000002.1	exonerate	nucleotide_to_protein_match	5078271	5078512	93.31	-	.	ID=match.101149.140;Target=XP_031847951_1 724 804
WUUM01000002.1	exonerate	nucleotide_to_protein_match	5078036	5078191	93.31	-	.	ID=match.101149.140;Target=XP_031847951_1 805 856
WUUM01000002.1	exonerate	nucleotide_to_protein_match	5077481	5077968	93.31	-	.	ID=match.101149.140;Target=XP_031847951_1 857 917
WUUM01000002.1	exonerate	nucleotide_to_protein_match	5077194	5077403	93.31	-	.	ID=match.101149.140;Target=XP_031847951_1 919 1021
WUUM01000004.1	exonerate	nucleotide_to_protein_match	9016241	9016410	94.23	-	.	ID=match.101149.141;Target=KAF3424369_1 1 57
WUUM01000004.1	exonerate	nucleotide_to_protein_match	9015943	9016063	94.23	-	.	ID=match.101149.141;Target=KAF3424369_1 58 98
WUUM01000004.1	exonerate	nucleotide_to_protein_match	9015622	9015801	94.23	-	.	ID=match.101149.141;Target=KAF3424369_1 98 158
WUUM01000002.1	exonerate	nucleotide_to_protein_match	4840678	4840773	95.41	+	.	ID=match.101149.142;Target=XP_017790768_1 1 33
WUUM01000002.1	exonerate	nucleotide_to_protein_match	4841273	4841337	95.41	+	.	ID=match.101149.142;Target=XP_017790768_1 33 54
WUUM01000002.1	exonerate	nucleotide_to_protein_match	4841420	4841633	95.41	+	.	ID=match.101149.142;Target=XP_017790768_1 55 126
WUUM01000002.1	exonerate	nucleotide_to_protein_match	4841710	4841846	95.41	+	.	ID=match.101149.142;Target=XP_017790768_1 126 171
WUUM01000002.1	exonerate	nucleotide_to_protein_match	4842010	4842253	95.41	+	.	ID=match.101149.142;Target=XP_017790768_1 172 253
WUUM01000002.1	exonerate	nucleotide_to_protein_match	4842432	4842662	95.41	+	.	ID=match.101149.142;Target=XP_017790768_1 253 330
WUUM01000004.1	exonerate	nucleotide_to_protein_match	10670548	10671394	94.27	+	.	ID=match.101149.143;Target=XP_020722797_1 4 286
WUUM01000004.1	exonerate	nucleotide_to_protein_match	10671525	10671910	94.27	+	.	ID=match.101149.143;Target=XP_020722797_1 287 415
WUUM01000004.1	exonerate	nucleotide_to_protein_match	10672022	10672316	94.27	+	.	ID=match.101149.143;Target=XP_020722797_1 415 513
WUUM01000004.1	exonerate	nucleotide_to_protein_match	10672412	10672617	94.27	+	.	ID=match.101149.143;Target=XP_020722797_1 514 582
WUUM01000012.1	exonerate	nucleotide_to_protein_match	3906307	3906606	91.13	+	.	ID=match.101149.144;Target=XP_031825366_1 40 140
WUUM01000012.1	exonerate	nucleotide_to_protein_match	3906722	3906907	91.13	+	.	ID=match.101149.144;Target=XP_031825366_1 140 202
WUUM01000012.1	exonerate	nucleotide_to_protein_match	3907032	3907267	91.13	+	.	ID=match.101149.144;Target=XP_031825366_1 202 280
WUUM01000012.1	exonerate	nucleotide_to_protein_match	3907340	3907539	91.13	+	.	ID=match.101149.144;Target=XP_031825366_1 281 312
WUUM01000012.1	exonerate	nucleotide_to_protein_match	3907654	3907815	91.13	+	.	ID=match.101149.144;Target=XP_031825366_1 312 346
WUUM01000012.1	exonerate	nucleotide_to_protein_match	3908088	3909526	91.13	+	.	ID=match.101149.144;Target=XP_031825366_1 347 400
WUUM01000012.1	exonerate	nucleotide_to_protein_match	3909634	3909741	91.13	+	.	ID=match.101149.144;Target=XP_031825366_1 401 880
WUUM01000012.1	exonerate	nucleotide_to_protein_match	3909889	3909942	91.13	+	.	ID=match.101149.144;Target=XP_031825366_1 880 916
WUUM01000012.1	exonerate	nucleotide_to_protein_match	3910466	3910785	91.13	+	.	ID=match.101149.144;Target=XP_031825366_1 916 934
WUUM01000012.1	exonerate	nucleotide_to_protein_match	3910854	3910993	91.13	+	.	ID=match.101149.144;Target=XP_031825366_1 934 1001
WUUM01000012.1	exonerate	nucleotide_to_protein_match	3911429	3911517	91.13	+	.	ID=match.101149.144;Target=XP_031825366_1 1002 1029
WUUM01000009.1	exonerate	nucleotide_to_protein_match	8477184	8477522	93.02	-	.	ID=match.101149.145;Target=KAF3425205_1 2 115
WUUM01000009.1	exonerate	nucleotide_to_protein_match	8476925	8477101	93.02	-	.	ID=match.101149.145;Target=KAF3425205_1 115 174
WUUM01000025.1	exonerate	nucleotide_to_protein_match	2485100	2485322	99.33	+	.	ID=match.101149.146;Target=XP_017752930_1 2 76
WUUM01000025.1	exonerate	nucleotide_to_protein_match	2485414	2486537	99.33	+	.	ID=match.101149.146;Target=XP_017752930_1 77 451
WUUM01000021.1	exonerate	nucleotide_to_protein_match	4812038	4812203	89.05	+	.	ID=match.101149.147;Target=XP_015440330_1 1 56
WUUM01000021.1	exonerate	nucleotide_to_protein_match	4812438	4812680	89.05	+	.	ID=match.101149.147;Target=XP_015440330_1 57 137
WUUM01000021.1	exonerate	nucleotide_to_protein_match	4813019	4814190	89.05	+	.	ID=match.101149.147;Target=XP_015440330_1 138 528
WUUM01000021.1	exonerate	nucleotide_to_protein_match	4814332	4814901	89.05	+	.	ID=match.101149.147;Target=XP_015440330_1 528 718
WUUM01000021.1	exonerate	nucleotide_to_protein_match	4815342	4815521	89.05	+	.	ID=match.101149.147;Target=XP_015440330_1 718 778
WUUM01000021.1	exonerate	nucleotide_to_protein_match	4815627	4815727	89.05	+	.	ID=match.101149.147;Target=XP_015440330_1 778 811
WUUM01000021.1	exonerate	nucleotide_to_protein_match	4815959	4816301	89.05	+	.	ID=match.101149.147;Target=XP_015440330_1 812 926
WUUM01000004.1	exonerate	nucleotide_to_protein_match	10412410	10412646	97.35	-	.	ID=match.101149.148;Target=XP_017753833_1 1 80
WUUM01000004.1	exonerate	nucleotide_to_protein_match	10411874	10412329	97.35	-	.	ID=match.101149.148;Target=XP_017753833_1 80 134
WUUM01000007.1	exonerate	nucleotide_to_protein_match	6774000	6774257	93.45	+	.	ID=match.101149.149;Target=XP_012141052_1 1 87
WUUM01000007.1	exonerate	nucleotide_to_protein_match	6774324	6774681	93.45	+	.	ID=match.101149.149;Target=XP_012141052_1 87 101
WUUM01000007.1	exonerate	nucleotide_to_protein_match	6775209	6775600	93.45	+	.	ID=match.101149.149;Target=XP_012141052_1 101 205
WUUM01000007.1	exonerate	nucleotide_to_protein_match	6775837	6776284	93.45	+	.	ID=match.101149.149;Target=XP_012141052_1 206 336
WUUM01000007.1	exonerate	nucleotide_to_protein_match	6776729	6776838	93.45	+	.	ID=match.101149.149;Target=XP_012141052_1 336 485
WUUM01000004.1	exonerate	nucleotide_to_protein_match	949950	950102	96.33	+	.	ID=match.101149.150;Target=XP_020722445_1 1 52
WUUM01000004.1	exonerate	nucleotide_to_protein_match	951271	951556	96.33	+	.	ID=match.101149.150;Target=XP_020722445_1 52 147
WUUM01000004.1	exonerate	nucleotide_to_protein_match	951851	951984	96.33	+	.	ID=match.101149.150;Target=XP_020722445_1 148 192
WUUM01000004.1	exonerate	nucleotide_to_protein_match	952076	952286	96.33	+	.	ID=match.101149.150;Target=XP_020722445_1 192 262
WUUM01000004.1	exonerate	nucleotide_to_protein_match	952384	952678	96.33	+	.	ID=match.101149.150;Target=XP_020722445_1 263 360
WUUM01000004.1	exonerate	nucleotide_to_protein_match	952773	952990	96.33	+	.	ID=match.101149.150;Target=XP_020722445_1 361 433
WUUM01000004.1	exonerate	nucleotide_to_protein_match	953192	953424	96.33	+	.	ID=match.101149.150;Target=XP_020722445_1 434 511
WUUM01000004.1	exonerate	nucleotide_to_protein_match	953489	953615	96.33	+	.	ID=match.101149.150;Target=XP_020722445_1 511 553
WUUM01000004.1	exonerate	nucleotide_to_protein_match	953707	953774	96.33	+	.	ID=match.101149.150;Target=XP_020722445_1 554 576
WUUM01000004.1	exonerate	nucleotide_to_protein_match	954055	954144	96.33	+	.	ID=match.101149.150;Target=XP_020722445_1 576 606
WUUM01000043.1	exonerate	nucleotide_to_protein_match	1452394	1452558	92.89	+	.	ID=match.101149.151;Target=XP_003484520_1 1 56
WUUM01000043.1	exonerate	nucleotide_to_protein_match	1453818	1454148	92.89	+	.	ID=match.101149.151;Target=XP_003484520_1 56 121
WUUM01000043.1	exonerate	nucleotide_to_protein_match	1454205	1454477	92.89	+	.	ID=match.101149.151;Target=XP_003484520_1 121 165
WUUM01000043.1	exonerate	nucleotide_to_protein_match	1454536	1454718	92.89	+	.	ID=match.101149.151;Target=XP_003484520_1 166 256
WUUM01000043.1	exonerate	nucleotide_to_protein_match	1455126	1455493	92.89	+	.	ID=match.101149.151;Target=XP_003484520_1 257 317
WUUM01000004.1	exonerate	nucleotide_to_protein_match	5886311	5886401	97.44	+	.	ID=match.101149.152;Target=XP_015430895_1 1 31
WUUM01000004.1	exonerate	nucleotide_to_protein_match	5886482	5886627	97.44	+	.	ID=match.101149.152;Target=XP_015430895_1 32 80
WUUM01000095.1	exonerate	nucleotide_to_protein_match	56451	56754	97.16	-	.	ID=match.101149.153;Target=XP_031840352_1 1 11
WUUM01000095.1	exonerate	nucleotide_to_protein_match	55499	55862	97.16	-	.	ID=match.101149.153;Target=XP_031840352_1 12 103
WUUM01000095.1	exonerate	nucleotide_to_protein_match	55238	55426	97.16	-	.	ID=match.101149.153;Target=XP_031840352_1 104 224
WUUM01000095.1	exonerate	nucleotide_to_protein_match	55016	55162	97.16	-	.	ID=match.101149.153;Target=XP_031840352_1 225 287
WUUM01000095.1	exonerate	nucleotide_to_protein_match	54752	54938	97.16	-	.	ID=match.101149.153;Target=XP_031840352_1 288 336
WUUM01000095.1	exonerate	nucleotide_to_protein_match	54446	54638	97.16	-	.	ID=match.101149.153;Target=XP_031840352_1 337 399
WUUM01000095.1	exonerate	nucleotide_to_protein_match	54057	54358	97.16	-	.	ID=match.101149.153;Target=XP_031840352_1 399 463
WUUM01000095.1	exonerate	nucleotide_to_protein_match	53670	53900	97.16	-	.	ID=match.101149.153;Target=XP_031840352_1 464 564
WUUM01000095.1	exonerate	nucleotide_to_protein_match	53297	53575	97.16	-	.	ID=match.101149.153;Target=XP_031840352_1 564 641
WUUM01000095.1	exonerate	nucleotide_to_protein_match	53063	53215	97.16	-	.	ID=match.101149.153;Target=XP_031840352_1 641 734
WUUM01000095.1	exonerate	nucleotide_to_protein_match	52903	52995	97.16	-	.	ID=match.101149.153;Target=XP_031840352_1 734 785
WUUM01000071.1	exonerate	nucleotide_to_protein_match	45064	45487	85.20	-	.	ID=match.101149.154;Target=XP_026301837_1 12 153
WUUM01000071.1	exonerate	nucleotide_to_protein_match	44599	44978	85.20	-	.	ID=match.101149.154;Target=XP_026301837_1 154 280
WUUM01000071.1	exonerate	nucleotide_to_protein_match	44206	44525	85.20	-	.	ID=match.101149.154;Target=XP_026301837_1 280 386
WUUM01000071.1	exonerate	nucleotide_to_protein_match	43338	43555	85.20	-	.	ID=match.101149.154;Target=XP_026301837_1 387 459
WUUM01000071.1	exonerate	nucleotide_to_protein_match	42911	43129	85.20	-	.	ID=match.101149.154;Target=XP_026301837_1 460 532
WUUM01000071.1	exonerate	nucleotide_to_protein_match	42729	42828	85.20	-	.	ID=match.101149.154;Target=XP_026301837_1 533 565
WUUM01000071.1	exonerate	nucleotide_to_protein_match	42457	42655	85.20	-	.	ID=match.101149.154;Target=XP_026301837_1 566 632
WUUM01000003.1	exonerate	nucleotide_to_protein_match	3945048	3945276	97.00	-	.	ID=match.101149.155;Target=XP_003485563_2 2 78
WUUM01000003.1	exonerate	nucleotide_to_protein_match	3944583	3944973	97.00	-	.	ID=match.101149.155;Target=XP_003485563_2 79 98
WUUM01000003.1	exonerate	nucleotide_to_protein_match	3944054	3944491	97.00	-	.	ID=match.101149.155;Target=XP_003485563_2 99 209
WUUM01000003.1	exonerate	nucleotide_to_protein_match	3943482	3943950	97.00	-	.	ID=match.101149.155;Target=XP_003485563_2 210 355
WUUM01000003.1	exonerate	nucleotide_to_protein_match	3942523	3943158	97.00	-	.	ID=match.101149.155;Target=XP_003485563_2 356 512
WUUM01000003.1	exonerate	nucleotide_to_protein_match	3942315	3942461	97.00	-	.	ID=match.101149.155;Target=XP_003485563_2 512 724
WUUM01000003.1	exonerate	nucleotide_to_protein_match	3942021	3942215	97.00	-	.	ID=match.101149.155;Target=XP_003485563_2 724 773
WUUM01000006.1	exonerate	nucleotide_to_protein_match	2990642	2990867	94.85	-	.	ID=match.101149.156;Target=TBA_XENTR 1 76
WUUM01000006.1	exonerate	nucleotide_to_protein_match	2989414	2990531	94.85	-	.	ID=match.101149.156;Target=TBA_XENTR 77 449
WUUM01000033.1	exonerate	nucleotide_to_protein_match	31261	32388	97.34	-	.	ID=match.101149.157;Target=XP_003396989_1 1 377
WUUM01000006.1	exonerate	nucleotide_to_protein_match	1563570	1563671	95.07	+	.	ID=match.101149.158;Target=XP_031841709_1 1 35
WUUM01000006.1	exonerate	nucleotide_to_protein_match	1563812	1564123	95.07	+	.	ID=match.101149.158;Target=XP_031841709_1 35 139
WUUM01000006.1	exonerate	nucleotide_to_protein_match	1564210	1564398	95.07	+	.	ID=match.101149.158;Target=XP_031841709_1 139 202
WUUM01000006.1	exonerate	nucleotide_to_protein_match	1564474	1565148	95.07	+	.	ID=match.101149.158;Target=XP_031841709_1 202 235
WUUM01000011.1	exonerate	nucleotide_to_protein_match	8835632	8835682	92.96	-	.	ID=match.101149.159;Target=XP_003394174_1 1 18
WUUM01000011.1	exonerate	nucleotide_to_protein_match	8834257	8834931	92.96	-	.	ID=match.101149.159;Target=XP_003394174_1 18 243
WUUM01000011.1	exonerate	nucleotide_to_protein_match	8834078	8834161	92.96	-	.	ID=match.101149.159;Target=XP_003394174_1 243 271
WUUM01000001.1	exonerate	nucleotide_to_protein_match	9157094	9157115	97.46	+	.	ID=match.101149.160;Target=XP_033328967_1 1 8
WUUM01000001.1	exonerate	nucleotide_to_protein_match	9157194	9157401	97.46	+	.	ID=match.101149.160;Target=XP_033328967_1 9 77
WUUM01000001.1	exonerate	nucleotide_to_protein_match	9157790	9157919	97.46	+	.	ID=match.101149.160;Target=XP_033328967_1 78 121
WUUM01000028.1	exonerate	nucleotide_to_protein_match	2469982	2470068	95.98	+	.	ID=match.101149.161;Target=XP_031827884_1 45 74
WUUM01000028.1	exonerate	nucleotide_to_protein_match	2470867	2471253	95.98	+	.	ID=match.101149.161;Target=XP_031827884_1 74 203
WUUM01000028.1	exonerate	nucleotide_to_protein_match	2471752	2472239	95.98	+	.	ID=match.101149.161;Target=XP_031827884_1 203 365
WUUM01000028.1	exonerate	nucleotide_to_protein_match	2472314	2473319	95.98	+	.	ID=match.101149.161;Target=XP_031827884_1 366 701
WUUM01000028.1	exonerate	nucleotide_to_protein_match	2473407	2473627	95.98	+	.	ID=match.101149.161;Target=XP_031827884_1 701 774
WUUM01000028.1	exonerate	nucleotide_to_protein_match	2473711	2473846	95.98	+	.	ID=match.101149.161;Target=XP_031827884_1 775 820
WUUM01000028.1	exonerate	nucleotide_to_protein_match	2473921	2474073	95.98	+	.	ID=match.101149.161;Target=XP_031827884_1 820 871
WUUM01000028.1	exonerate	nucleotide_to_protein_match	2474220	2474353	95.98	+	.	ID=match.101149.161;Target=XP_031827884_1 871 915
WUUM01000028.1	exonerate	nucleotide_to_protein_match	2474432	2474549	95.98	+	.	ID=match.101149.161;Target=XP_031827884_1 916 955
WUUM01000028.1	exonerate	nucleotide_to_protein_match	2474629	2474746	95.98	+	.	ID=match.101149.161;Target=XP_031827884_1 955 994
WUUM01000028.1	exonerate	nucleotide_to_protein_match	2475747	2475820	95.98	+	.	ID=match.101149.161;Target=XP_031827884_1 995 1019
WUUM01000002.1	exonerate	nucleotide_to_protein_match	9855534	9855613	91.41	-	.	ID=match.101149.162;Target=XP_012168197_1 1 27
WUUM01000002.1	exonerate	nucleotide_to_protein_match	9855133	9855273	91.41	-	.	ID=match.101149.162;Target=XP_012168197_1 28 74
WUUM01000002.1	exonerate	nucleotide_to_protein_match	9854777	9854947	91.41	-	.	ID=match.101149.162;Target=XP_012168197_1 75 131
WUUM01000002.1	exonerate	nucleotide_to_protein_match	9854579	9854706	91.41	-	.	ID=match.101149.162;Target=XP_012168197_1 132 174
WUUM01000002.1	exonerate	nucleotide_to_protein_match	9854337	9854490	91.41	-	.	ID=match.101149.162;Target=XP_012168197_1 175 225
WUUM01000002.1	exonerate	nucleotide_to_protein_match	9854079	9854278	91.41	-	.	ID=match.101149.162;Target=XP_012168197_1 226 292
WUUM01000002.1	exonerate	nucleotide_to_protein_match	9853356	9853582	91.41	-	.	ID=match.101149.162;Target=XP_012168197_1 293 348
WUUM01000026.1	exonerate	nucleotide_to_protein_match	1942714	1942852	88.33	-	.	ID=match.101149.163;Target=XP_003488304_1 1 47
WUUM01000026.1	exonerate	nucleotide_to_protein_match	1942123	1942572	88.33	-	.	ID=match.101149.163;Target=XP_003488304_1 48 197
WUUM01000026.1	exonerate	nucleotide_to_protein_match	1941767	1941903	88.33	-	.	ID=match.101149.163;Target=XP_003488304_1 198 228
WUUM01000005.1	exonerate	nucleotide_to_protein_match	3870509	3870586	98.01	-	.	ID=match.101149.164;Target=XP_031828383_1 1 27
WUUM01000005.1	exonerate	nucleotide_to_protein_match	3870098	3870355	98.01	-	.	ID=match.101149.164;Target=XP_031828383_1 27 113
WUUM01000005.1	exonerate	nucleotide_to_protein_match	3869641	3870016	98.01	-	.	ID=match.101149.164;Target=XP_031828383_1 113 238
WUUM01000005.1	exonerate	nucleotide_to_protein_match	3869425	3869541	98.01	-	.	ID=match.101149.164;Target=XP_031828383_1 239 277
WUUM01000005.1	exonerate	nucleotide_to_protein_match	3869121	3869360	98.01	-	.	ID=match.101149.164;Target=XP_031828383_1 278 357
WUUM01000005.1	exonerate	nucleotide_to_protein_match	3868755	3869037	98.01	-	.	ID=match.101149.164;Target=XP_031828383_1 358 451
WUUM01000005.1	exonerate	nucleotide_to_protein_match	3868154	3868508	98.01	-	.	ID=match.101149.164;Target=XP_031828383_1 452 570
WUUM01000005.1	exonerate	nucleotide_to_protein_match	3867762	3867875	98.01	-	.	ID=match.101149.164;Target=XP_031828383_1 570 608
WUUM01000041.1	exonerate	nucleotide_to_protein_match	1328797	1329271	88.43	-	.	ID=match.101149.165;Target=XP_033341900_1 1 159
WUUM01000041.1	exonerate	nucleotide_to_protein_match	1328251	1328477	88.43	-	.	ID=match.101149.165;Target=XP_033341900_1 160 235
WUUM01000041.1	exonerate	nucleotide_to_protein_match	1327003	1327604	88.43	-	.	ID=match.101149.165;Target=XP_033341900_1 235 435
WUUM01000041.1	exonerate	nucleotide_to_protein_match	1326332	1326429	88.43	-	.	ID=match.101149.165;Target=XP_033341900_1 436 468
WUUM01000041.1	exonerate	nucleotide_to_protein_match	1325617	1325907	88.43	-	.	ID=match.101149.165;Target=XP_033341900_1 469 565
WUUM01000041.1	exonerate	nucleotide_to_protein_match	1325379	1325539	88.43	-	.	ID=match.101149.165;Target=XP_033341900_1 566 619
WUUM01000041.1	exonerate	nucleotide_to_protein_match	1325015	1325299	88.43	-	.	ID=match.101149.165;Target=XP_033341900_1 619 714
WUUM01000012.1	exonerate	nucleotide_to_protein_match	5047748	5047861	93.25	-	.	ID=match.101149.166;Target=XP_026296877_1 1 27
WUUM01000012.1	exonerate	nucleotide_to_protein_match	5046846	5047015	93.25	-	.	ID=match.101149.166;Target=XP_026296877_1 27 38
WUUM01000012.1	exonerate	nucleotide_to_protein_match	5046551	5046753	93.25	-	.	ID=match.101149.166;Target=XP_026296877_1 38 94
WUUM01000012.1	exonerate	nucleotide_to_protein_match	5046051	5046482	93.25	-	.	ID=match.101149.166;Target=XP_026296877_1 95 162
WUUM01000012.1	exonerate	nucleotide_to_protein_match	5045890	5045950	93.25	-	.	ID=match.101149.166;Target=XP_026296877_1 163 306
WUUM01000012.1	exonerate	nucleotide_to_protein_match	5045653	5045803	93.25	-	.	ID=match.101149.166;Target=XP_026296877_1 307 326
WUUM01000012.1	exonerate	nucleotide_to_protein_match	5045392	5045543	93.25	-	.	ID=match.101149.166;Target=XP_026296877_1 327 377
WUUM01000012.1	exonerate	nucleotide_to_protein_match	5045010	5045304	93.25	-	.	ID=match.101149.166;Target=XP_026296877_1 377 427
WUUM01000012.1	exonerate	nucleotide_to_protein_match	5044775	5044946	93.25	-	.	ID=match.101149.166;Target=XP_026296877_1 428 526
WUUM01000012.1	exonerate	nucleotide_to_protein_match	5044479	5044704	93.25	-	.	ID=match.101149.166;Target=XP_026296877_1 526 583
WUUM01000012.1	exonerate	nucleotide_to_protein_match	5044233	5044407	93.25	-	.	ID=match.101149.166;Target=XP_026296877_1 584 658
WUUM01000012.1	exonerate	nucleotide_to_protein_match	5042042	5042251	93.25	-	.	ID=match.101149.166;Target=XP_026296877_1 659 717
WUUM01000012.1	exonerate	nucleotide_to_protein_match	5041573	5041914	93.25	-	.	ID=match.101149.166;Target=XP_026296877_1 717 778
WUUM01000012.1	exonerate	nucleotide_to_protein_match	5041238	5041473	93.25	-	.	ID=match.101149.166;Target=XP_026296877_1 779 788
WUUM01000012.1	exonerate	nucleotide_to_protein_match	5040308	5040497	93.25	-	.	ID=match.101149.166;Target=XP_026296877_1 788 902
WUUM01000012.1	exonerate	nucleotide_to_protein_match	5039842	5040213	93.25	-	.	ID=match.101149.166;Target=XP_026296877_1 902 947
WUUM01000012.1	exonerate	nucleotide_to_protein_match	7235153	7235217	95.63	-	.	ID=match.101149.167;Target=XP_033338335_1 1 22
WUUM01000012.1	exonerate	nucleotide_to_protein_match	7234455	7234941	95.63	-	.	ID=match.101149.167;Target=XP_033338335_1 23 185
WUUM01000009.1	exonerate	nucleotide_to_protein_match	3584578	3584679	83.59	+	.	ID=match.101149.168;Target=XP_031829217_1 1 35
WUUM01000009.1	exonerate	nucleotide_to_protein_match	3585095	3585316	83.59	+	.	ID=match.101149.168;Target=XP_031829217_1 35 109
WUUM01000009.1	exonerate	nucleotide_to_protein_match	3586154	3586650	83.59	+	.	ID=match.101149.168;Target=XP_031829217_1 109 274
WUUM01000009.1	exonerate	nucleotide_to_protein_match	3586731	3586905	83.59	+	.	ID=match.101149.168;Target=XP_031829217_1 275 333
WUUM01000009.1	exonerate	nucleotide_to_protein_match	3587025	3587360	83.59	+	.	ID=match.101149.168;Target=XP_031829217_1 333 445
WUUM01000009.1	exonerate	nucleotide_to_protein_match	3587433	3587638	83.59	+	.	ID=match.101149.168;Target=XP_031829217_1 445 513
WUUM01000009.1	exonerate	nucleotide_to_protein_match	3588246	3588492	83.59	+	.	ID=match.101149.168;Target=XP_031829217_1 514 596
WUUM01000009.1	exonerate	nucleotide_to_protein_match	3590246	3590476	83.59	+	.	ID=match.101149.168;Target=XP_031829217_1 596 673
WUUM01000009.1	exonerate	nucleotide_to_protein_match	3590559	3590810	83.59	+	.	ID=match.101149.168;Target=XP_031829217_1 673 757
WUUM01000009.1	exonerate	nucleotide_to_protein_match	3590872	3591096	83.59	+	.	ID=match.101149.168;Target=XP_031829217_1 757 832
WUUM01000026.1	exonerate	nucleotide_to_protein_match	2324092	2324194	96.69	+	.	ID=match.101149.169;Target=KAF3427788_1 1 35
WUUM01000026.1	exonerate	nucleotide_to_protein_match	2324396	2324608	96.69	+	.	ID=match.101149.169;Target=KAF3427788_1 36 106
WUUM01000026.1	exonerate	nucleotide_to_protein_match	2324688	2324830	96.69	+	.	ID=match.101149.169;Target=KAF3427788_1 107 154
WUUM01000013.1	exonerate	nucleotide_to_protein_match	932003	932312	91.90	+	.	ID=match.101149.170;Target=XP_393300_2 2 105
WUUM01000013.1	exonerate	nucleotide_to_protein_match	932407	932840	91.90	+	.	ID=match.101149.170;Target=XP_393300_2 106 250
WUUM01000013.1	exonerate	nucleotide_to_protein_match	932920	932997	91.90	+	.	ID=match.101149.170;Target=XP_393300_2 250 276
WUUM01000013.1	exonerate	nucleotide_to_protein_match	933079	933303	91.90	+	.	ID=match.101149.170;Target=XP_393300_2 276 351
WUUM01000013.1	exonerate	nucleotide_to_protein_match	933364	933745	91.90	+	.	ID=match.101149.170;Target=XP_393300_2 351 478
WUUM01000013.1	exonerate	nucleotide_to_protein_match	933888	934057	91.90	+	.	ID=match.101149.170;Target=XP_393300_2 479 535
WUUM01000016.1	exonerate	nucleotide_to_protein_match	2832122	2832158	95.15	+	.	ID=match.101149.171;Target=XP_017752548_1 1 13
WUUM01000016.1	exonerate	nucleotide_to_protein_match	2834168	2834259	95.15	+	.	ID=match.101149.171;Target=XP_017752548_1 14 28
WUUM01000016.1	exonerate	nucleotide_to_protein_match	2834348	2834470	95.15	+	.	ID=match.101149.171;Target=XP_017752548_1 28 43
WUUM01000016.1	exonerate	nucleotide_to_protein_match	2834567	2834860	95.15	+	.	ID=match.101149.171;Target=XP_017752548_1 43 84
WUUM01000016.1	exonerate	nucleotide_to_protein_match	2834946	2835239	95.15	+	.	ID=match.101149.171;Target=XP_017752548_1 84 182
WUUM01000016.1	exonerate	nucleotide_to_protein_match	2835615	2835869	95.15	+	.	ID=match.101149.171;Target=XP_017752548_1 182 216
WUUM01000016.1	exonerate	nucleotide_to_protein_match	2836061	2836214	95.15	+	.	ID=match.101149.171;Target=XP_017752548_1 216 237
WUUM01000016.1	exonerate	nucleotide_to_protein_match	2836331	2836516	95.15	+	.	ID=match.101149.171;Target=XP_017752548_1 237 273
WUUM01000016.1	exonerate	nucleotide_to_protein_match	2836608	2836797	95.15	+	.	ID=match.101149.171;Target=XP_017752548_1 273 358
WUUM01000016.1	exonerate	nucleotide_to_protein_match	2836872	2837245	95.15	+	.	ID=match.101149.171;Target=XP_017752548_1 358 409
WUUM01000016.1	exonerate	nucleotide_to_protein_match	2837335	2837504	95.15	+	.	ID=match.101149.171;Target=XP_017752548_1 410 471
WUUM01000016.1	exonerate	nucleotide_to_protein_match	2837573	2837798	95.15	+	.	ID=match.101149.171;Target=XP_017752548_1 472 534
WUUM01000016.1	exonerate	nucleotide_to_protein_match	2837880	2839424	95.15	+	.	ID=match.101149.171;Target=XP_017752548_1 535 659
WUUM01000016.1	exonerate	nucleotide_to_protein_match	2839502	2839770	95.15	+	.	ID=match.101149.171;Target=XP_017752548_1 660 716
WUUM01000016.1	exonerate	nucleotide_to_protein_match	2839854	2839945	95.15	+	.	ID=match.101149.171;Target=XP_017752548_1 716 791
WUUM01000016.1	exonerate	nucleotide_to_protein_match	2840024	2840210	95.15	+	.	ID=match.101149.171;Target=XP_017752548_1 792 1306
WUUM01000016.1	exonerate	nucleotide_to_protein_match	2840420	2840615	95.15	+	.	ID=match.101149.171;Target=XP_017752548_1 1307 1396
WUUM01000016.1	exonerate	nucleotide_to_protein_match	2840781	2841055	95.15	+	.	ID=match.101149.171;Target=XP_017752548_1 1396 1426
WUUM01000016.1	exonerate	nucleotide_to_protein_match	2841132	2841379	95.15	+	.	ID=match.101149.171;Target=XP_017752548_1 1427 1489
WUUM01000016.1	exonerate	nucleotide_to_protein_match	2841460	2841745	95.15	+	.	ID=match.101149.171;Target=XP_017752548_1 1489 1554
WUUM01000016.1	exonerate	nucleotide_to_protein_match	2841844	2842155	95.15	+	.	ID=match.101149.171;Target=XP_017752548_1 1555 1558
WUUM01000012.1	exonerate	nucleotide_to_protein_match	4996371	4996517	93.85	-	.	ID=match.101149.172;Target=XP_006567660_1 9 58
WUUM01000012.1	exonerate	nucleotide_to_protein_match	4996134	4996250	93.85	-	.	ID=match.101149.172;Target=XP_006567660_1 58 82
WUUM01000012.1	exonerate	nucleotide_to_protein_match	4995600	4995729	93.85	-	.	ID=match.101149.172;Target=XP_006567660_1 82 96
WUUM01000012.1	exonerate	nucleotide_to_protein_match	4994933	4995154	93.85	-	.	ID=match.101149.172;Target=XP_006567660_1 96 139
WUUM01000012.1	exonerate	nucleotide_to_protein_match	4993997	4994032	93.85	-	.	ID=match.101149.172;Target=XP_006567660_1 140 213
WUUM01000012.1	exonerate	nucleotide_to_protein_match	4993038	4993178	93.85	-	.	ID=match.101149.172;Target=XP_006567660_1 214 225
WUUM01000012.1	exonerate	nucleotide_to_protein_match	4992748	4992950	93.85	-	.	ID=match.101149.172;Target=XP_006567660_1 226 272
WUUM01000012.1	exonerate	nucleotide_to_protein_match	4992304	4992639	93.85	-	.	ID=match.101149.172;Target=XP_006567660_1 273 340
WUUM01000067.1	exonerate	nucleotide_to_protein_match	427206	427296	89.85	+	.	ID=match.101149.173;Target=XP_003400534_1 1 31
WUUM01000067.1	exonerate	nucleotide_to_protein_match	427380	427563	89.85	+	.	ID=match.101149.173;Target=XP_003400534_1 32 92
WUUM01000067.1	exonerate	nucleotide_to_protein_match	427636	427915	89.85	+	.	ID=match.101149.173;Target=XP_003400534_1 93 186
WUUM01000067.1	exonerate	nucleotide_to_protein_match	427986	428067	89.85	+	.	ID=match.101149.173;Target=XP_003400534_1 186 213
WUUM01000067.1	exonerate	nucleotide_to_protein_match	428398	428613	89.85	+	.	ID=match.101149.173;Target=XP_003400534_1 214 285
WUUM01000067.1	exonerate	nucleotide_to_protein_match	428701	428834	89.85	+	.	ID=match.101149.173;Target=XP_003400534_1 286 330
WUUM01000027.1	exonerate	nucleotide_to_protein_match	1563647	1563718	95.06	-	.	ID=match.101149.174;Target=KOX69081_1 1 25
WUUM01000027.1	exonerate	nucleotide_to_protein_match	1563402	1563547	95.06	-	.	ID=match.101149.174;Target=KOX69081_1 25 73
WUUM01000027.1	exonerate	nucleotide_to_protein_match	1562997	1563296	95.06	-	.	ID=match.101149.174;Target=KOX69081_1 74 173
WUUM01000027.1	exonerate	nucleotide_to_protein_match	1562720	1562921	95.06	-	.	ID=match.101149.174;Target=KOX69081_1 174 241
WUUM01000027.1	exonerate	nucleotide_to_protein_match	1562255	1562471	95.06	-	.	ID=match.101149.174;Target=KOX69081_1 241 313
WUUM01000027.1	exonerate	nucleotide_to_protein_match	1562038	1562141	95.06	-	.	ID=match.101149.174;Target=KOX69081_1 314 348
WUUM01000002.1	exonerate	nucleotide_to_protein_match	562036	562150	94.13	-	.	ID=match.101149.175;Target=XP_012149055_1 1 39
WUUM01000002.1	exonerate	nucleotide_to_protein_match	561707	561891	94.13	-	.	ID=match.101149.175;Target=XP_012149055_1 40 101
WUUM01000002.1	exonerate	nucleotide_to_protein_match	561554	561627	94.13	-	.	ID=match.101149.175;Target=XP_012149055_1 101 125
WUUM01000002.1	exonerate	nucleotide_to_protein_match	560789	560969	94.13	-	.	ID=match.101149.175;Target=XP_012149055_1 126 186
WUUM01000002.1	exonerate	nucleotide_to_protein_match	560486	560577	94.13	-	.	ID=match.101149.175;Target=XP_012149055_1 186 216
WUUM01000002.1	exonerate	nucleotide_to_protein_match	560318	560408	94.13	-	.	ID=match.101149.175;Target=XP_012149055_1 217 247
WUUM01000002.1	exonerate	nucleotide_to_protein_match	560071	560245	94.13	-	.	ID=match.101149.175;Target=XP_012149055_1 247 305
WUUM01000002.1	exonerate	nucleotide_to_protein_match	559827	559994	94.13	-	.	ID=match.101149.175;Target=XP_012149055_1 306 361
WUUM01000002.1	exonerate	nucleotide_to_protein_match	559157	559458	94.13	-	.	ID=match.101149.175;Target=XP_012149055_1 362 462
WUUM01000002.1	exonerate	nucleotide_to_protein_match	558431	558758	94.13	-	.	ID=match.101149.175;Target=XP_012149055_1 462 571
WUUM01000002.1	exonerate	nucleotide_to_protein_match	558246	558347	94.13	-	.	ID=match.101149.175;Target=XP_012149055_1 572 605
WUUM01000002.1	exonerate	nucleotide_to_protein_match	557870	558171	94.13	-	.	ID=match.101149.175;Target=XP_012149055_1 606 706
WUUM01000002.1	exonerate	nucleotide_to_protein_match	100981	101169	84.28	-	.	ID=match.101149.176;Target=KAF3420417_1 1 64
WUUM01000002.1	exonerate	nucleotide_to_protein_match	100263	100789	84.28	-	.	ID=match.101149.176;Target=KAF3420417_1 64 239
WUUM01000002.1	exonerate	nucleotide_to_protein_match	99428	100176	84.28	-	.	ID=match.101149.176;Target=KAF3420417_1 240 489
WUUM01000002.1	exonerate	nucleotide_to_protein_match	98618	99165	84.28	-	.	ID=match.101149.176;Target=KAF3420417_1 490 594
WUUM01000015.1	exonerate	nucleotide_to_protein_match	347562	347897	84.82	-	.	ID=match.101149.177;Target=XP_017763787_1 1 113
WUUM01000009.1	exonerate	nucleotide_to_protein_match	65218	65316	92.05	+	.	ID=match.101149.178;Target=XP_033323597_1 1 34
WUUM01000009.1	exonerate	nucleotide_to_protein_match	65397	65503	92.05	+	.	ID=match.101149.178;Target=XP_033323597_1 34 69
WUUM01000009.1	exonerate	nucleotide_to_protein_match	65691	65934	92.05	+	.	ID=match.101149.178;Target=XP_033323597_1 70 151
WUUM01000009.1	exonerate	nucleotide_to_protein_match	66264	66462	92.05	+	.	ID=match.101149.178;Target=XP_033323597_1 151 217
WUUM01000009.1	exonerate	nucleotide_to_protein_match	66544	66617	92.05	+	.	ID=match.101149.178;Target=XP_033323597_1 218 242
WUUM01000016.1	exonerate	nucleotide_to_protein_match	5834102	5834449	86.07	-	.	ID=match.101149.179;Target=XP_012175175_1 4 64
WUUM01000016.1	exonerate	nucleotide_to_protein_match	5833230	5833493	86.07	-	.	ID=match.101149.179;Target=XP_012175175_1 64 74
WUUM01000008.1	exonerate	nucleotide_to_protein_match	358185	358290	85.42	-	.	ID=match.101149.180;Target=XP_031839015_1 1 36
WUUM01000008.1	exonerate	nucleotide_to_protein_match	357646	357923	85.42	-	.	ID=match.101149.180;Target=XP_031839015_1 37 129
WUUM01000008.1	exonerate	nucleotide_to_protein_match	357482	357584	85.42	-	.	ID=match.101149.180;Target=XP_031839015_1 129 163
WUUM01000008.1	exonerate	nucleotide_to_protein_match	357305	357399	85.42	-	.	ID=match.101149.180;Target=XP_031839015_1 164 195
WUUM01000018.1	exonerate	nucleotide_to_protein_match	4369719	4369748	85.36	+	.	ID=match.101149.181;Target=XP_031826167_1 1 11
WUUM01000018.1	exonerate	nucleotide_to_protein_match	4371114	4371495	85.36	+	.	ID=match.101149.181;Target=XP_031826167_1 11 138
WUUM01000018.1	exonerate	nucleotide_to_protein_match	4371666	4371745	85.36	+	.	ID=match.101149.181;Target=XP_031826167_1 139 165
WUUM01000018.1	exonerate	nucleotide_to_protein_match	4372680	4372926	85.36	+	.	ID=match.101149.181;Target=XP_031826167_1 165 247
WUUM01000018.1	exonerate	nucleotide_to_protein_match	4373379	4373560	85.36	+	.	ID=match.101149.181;Target=XP_031826167_1 248 308
WUUM01000018.1	exonerate	nucleotide_to_protein_match	4374696	4374743	85.36	+	.	ID=match.101149.181;Target=XP_031826167_1 308 324
WUUM01000096.1	exonerate	nucleotide_to_protein_match	127626	127676	92.52	+	.	ID=match.101149.182;Target=XP_031845778_1 1 18
WUUM01000096.1	exonerate	nucleotide_to_protein_match	128537	128676	92.52	+	.	ID=match.101149.182;Target=XP_031845778_1 18 31
WUUM01000096.1	exonerate	nucleotide_to_protein_match	129604	129825	92.52	+	.	ID=match.101149.182;Target=XP_031845778_1 31 63
WUUM01000096.1	exonerate	nucleotide_to_protein_match	129909	130019	92.52	+	.	ID=match.101149.182;Target=XP_031845778_1 64 76
WUUM01000096.1	exonerate	nucleotide_to_protein_match	130213	131208	92.52	+	.	ID=match.101149.182;Target=XP_031845778_1 76 136
WUUM01000096.1	exonerate	nucleotide_to_protein_match	131287	132190	92.52	+	.	ID=match.101149.182;Target=XP_031845778_1 137 173
WUUM01000002.1	exonerate	nucleotide_to_protein_match	662070	662264	96.54	+	.	ID=match.101149.183;Target=KOX78143_1 4 69
WUUM01000002.1	exonerate	nucleotide_to_protein_match	662341	662745	96.54	+	.	ID=match.101149.183;Target=KOX78143_1 69 204
WUUM01000002.1	exonerate	nucleotide_to_protein_match	662808	663054	96.54	+	.	ID=match.101149.183;Target=KOX78143_1 204 286
WUUM01000002.1	exonerate	nucleotide_to_protein_match	663119	663301	96.54	+	.	ID=match.101149.183;Target=KOX78143_1 287 347
WUUM01000002.1	exonerate	nucleotide_to_protein_match	663352	663615	96.54	+	.	ID=match.101149.183;Target=KOX78143_1 348 435
WUUM01000002.1	exonerate	nucleotide_to_protein_match	663791	664002	96.54	+	.	ID=match.101149.183;Target=KOX78143_1 436 506
WUUM01000002.1	exonerate	nucleotide_to_protein_match	664075	664260	96.54	+	.	ID=match.101149.183;Target=KOX78143_1 506 568
WUUM01000002.1	exonerate	nucleotide_to_protein_match	664336	664530	96.54	+	.	ID=match.101149.183;Target=KOX78143_1 568 633
WUUM01000002.1	exonerate	nucleotide_to_protein_match	664609	664725	96.54	+	.	ID=match.101149.183;Target=KOX78143_1 633 672
WUUM01000007.1	exonerate	nucleotide_to_protein_match	1139724	1139924	90.66	+	.	ID=match.101149.184;Target=XP_015435287_1 1 68
WUUM01000007.1	exonerate	nucleotide_to_protein_match	1140370	1140747	90.66	+	.	ID=match.101149.184;Target=XP_015435287_1 68 194
WUUM01000007.1	exonerate	nucleotide_to_protein_match	1140820	1141461	90.66	+	.	ID=match.101149.184;Target=XP_015435287_1 194 408
WUUM01000018.1	exonerate	nucleotide_to_protein_match	5662709	5662905	92.98	-	.	ID=match.101149.185;Target=XP_026297296_1 1 66
WUUM01000018.1	exonerate	nucleotide_to_protein_match	5662530	5662596	92.98	-	.	ID=match.101149.185;Target=XP_026297296_1 67 89
WUUM01000018.1	exonerate	nucleotide_to_protein_match	5662375	5662452	92.98	-	.	ID=match.101149.185;Target=XP_026297296_1 89 115
WUUM01000018.1	exonerate	nucleotide_to_protein_match	5660224	5660690	92.98	-	.	ID=match.101149.185;Target=XP_026297296_1 115 270
WUUM01000018.1	exonerate	nucleotide_to_protein_match	5659417	5659576	92.98	-	.	ID=match.101149.185;Target=XP_026297296_1 271 324
WUUM01000018.1	exonerate	nucleotide_to_protein_match	5659176	5659349	92.98	-	.	ID=match.101149.185;Target=XP_026297296_1 324 335
WUUM01000018.1	exonerate	nucleotide_to_protein_match	5658604	5659098	92.98	-	.	ID=match.101149.185;Target=XP_026297296_1 335 367
WUUM01000018.1	exonerate	nucleotide_to_protein_match	5658400	5658535	92.98	-	.	ID=match.101149.185;Target=XP_026297296_1 367 378
WUUM01000018.1	exonerate	nucleotide_to_protein_match	5658063	5658285	92.98	-	.	ID=match.101149.185;Target=XP_026297296_1 378 543
WUUM01000018.1	exonerate	nucleotide_to_protein_match	5657420	5657975	92.98	-	.	ID=match.101149.185;Target=XP_026297296_1 543 588
WUUM01000006.1	exonerate	nucleotide_to_protein_match	1405331	1405350	90.89	+	.	ID=match.101149.186;Target=XP_033338520_1 1 7
WUUM01000006.1	exonerate	nucleotide_to_protein_match	1405664	1405725	90.89	+	.	ID=match.101149.186;Target=XP_033338520_1 8 28
WUUM01000006.1	exonerate	nucleotide_to_protein_match	1406299	1406491	90.89	+	.	ID=match.101149.186;Target=XP_033338520_1 29 92
WUUM01000006.1	exonerate	nucleotide_to_protein_match	1406579	1406725	90.89	+	.	ID=match.101149.186;Target=XP_033338520_1 93 141
WUUM01000006.1	exonerate	nucleotide_to_protein_match	1406811	1407123	90.89	+	.	ID=match.101149.186;Target=XP_033338520_1 142 147
WUUM01000006.1	exonerate	nucleotide_to_protein_match	1407694	1407711	90.89	+	.	ID=match.101149.186;Target=XP_033338520_1 148 247
WUUM01000006.1	exonerate	nucleotide_to_protein_match	1408403	1408813	90.89	+	.	ID=match.101149.186;Target=XP_033338520_1 247 253
WUUM01000006.1	exonerate	nucleotide_to_protein_match	1408897	1409127	90.89	+	.	ID=match.101149.186;Target=XP_033338520_1 253 390
WUUM01000006.1	exonerate	nucleotide_to_protein_match	1409212	1409433	90.89	+	.	ID=match.101149.186;Target=XP_033338520_1 390 467
WUUM01000006.1	exonerate	nucleotide_to_protein_match	1409536	1409663	90.89	+	.	ID=match.101149.186;Target=XP_033338520_1 467 541
WUUM01000006.1	exonerate	nucleotide_to_protein_match	1409762	1410026	90.89	+	.	ID=match.101149.186;Target=XP_033338520_1 541 583
WUUM01000006.1	exonerate	nucleotide_to_protein_match	1410104	1410359	90.89	+	.	ID=match.101149.186;Target=XP_033338520_1 584 658
WUUM01000006.1	exonerate	nucleotide_to_protein_match	1410442	1410602	90.89	+	.	ID=match.101149.186;Target=XP_033338520_1 659 673
WUUM01000006.1	exonerate	nucleotide_to_protein_match	1410672	1410764	90.89	+	.	ID=match.101149.186;Target=XP_033338520_1 673 698
WUUM01000006.1	exonerate	nucleotide_to_protein_match	1410845	1410943	90.89	+	.	ID=match.101149.186;Target=XP_033338520_1 699 759
WUUM01000007.1	exonerate	nucleotide_to_protein_match	5188787	5189514	95.36	-	.	ID=match.101149.187;Target=XP_031834252_1 1 114
WUUM01000007.1	exonerate	nucleotide_to_protein_match	5188406	5188687	95.36	-	.	ID=match.101149.187;Target=XP_031834252_1 114 242
WUUM01000007.1	exonerate	nucleotide_to_protein_match	5188021	5188222	95.36	-	.	ID=match.101149.187;Target=XP_031834252_1 243 336
WUUM01000007.1	exonerate	nucleotide_to_protein_match	5187622	5187899	95.36	-	.	ID=match.101149.187;Target=XP_031834252_1 337 404
WUUM01000007.1	exonerate	nucleotide_to_protein_match	5187318	5187547	95.36	-	.	ID=match.101149.187;Target=XP_031834252_1 404 496
WUUM01000007.1	exonerate	nucleotide_to_protein_match	5186810	5187245	95.36	-	.	ID=match.101149.187;Target=XP_031834252_1 497 573
WUUM01000007.1	exonerate	nucleotide_to_protein_match	5185438	5185513	95.36	-	.	ID=match.101149.187;Target=XP_031834252_1 574 626
WUUM01000003.1	exonerate	nucleotide_to_protein_match	8988510	8988672	96.59	-	.	ID=match.101149.188;Target=XP_012171068_1 1 55
WUUM01000003.1	exonerate	nucleotide_to_protein_match	8988252	8988420	96.59	-	.	ID=match.101149.188;Target=XP_012171068_1 56 111
WUUM01000003.1	exonerate	nucleotide_to_protein_match	8987929	8988170	96.59	-	.	ID=match.101149.188;Target=XP_012171068_1 112 192
WUUM01000003.1	exonerate	nucleotide_to_protein_match	8987653	8987855	96.59	-	.	ID=match.101149.188;Target=XP_012171068_1 193 260
WUUM01000003.1	exonerate	nucleotide_to_protein_match	8986981	8987581	96.59	-	.	ID=match.101149.188;Target=XP_012171068_1 260 460
WUUM01000003.1	exonerate	nucleotide_to_protein_match	8986717	8986874	96.59	-	.	ID=match.101149.188;Target=XP_012171068_1 461 513
WUUM01000003.1	exonerate	nucleotide_to_protein_match	8986361	8986634	96.59	-	.	ID=match.101149.188;Target=XP_012171068_1 513 604
WUUM01000003.1	exonerate	nucleotide_to_protein_match	8985700	8986241	96.59	-	.	ID=match.101149.188;Target=XP_012171068_1 605 785
WUUM01000003.1	exonerate	nucleotide_to_protein_match	8985368	8985544	96.59	-	.	ID=match.101149.188;Target=XP_012171068_1 785 844
WUUM01000003.1	exonerate	nucleotide_to_protein_match	8984963	8985088	96.59	-	.	ID=match.101149.188;Target=XP_012171068_1 844 886
WUUM01000016.1	exonerate	nucleotide_to_protein_match	2236415	2236506	95.38	+	.	ID=match.101149.189;Target=KOX80326_1 1 31
WUUM01000016.1	exonerate	nucleotide_to_protein_match	2237186	2237355	95.38	+	.	ID=match.101149.189;Target=KOX80326_1 32 88
WUUM01000016.1	exonerate	nucleotide_to_protein_match	2237441	2237725	95.38	+	.	ID=match.101149.189;Target=KOX80326_1 89 183
WUUM01000016.1	exonerate	nucleotide_to_protein_match	2237815	2237905	95.38	+	.	ID=match.101149.189;Target=KOX80326_1 184 213
WUUM01000016.1	exonerate	nucleotide_to_protein_match	2238007	2238143	95.38	+	.	ID=match.101149.189;Target=KOX80326_1 214 259
WUUM01000016.1	exonerate	nucleotide_to_protein_match	2238493	2238590	95.38	+	.	ID=match.101149.189;Target=KOX80326_1 260 292
WUUM01000016.1	exonerate	nucleotide_to_protein_match	2238907	2238990	95.38	+	.	ID=match.101149.189;Target=KOX80326_1 292 320
WUUM01000016.1	exonerate	nucleotide_to_protein_match	2239729	2239887	95.38	+	.	ID=match.101149.189;Target=KOX80326_1 320 373
WUUM01000016.1	exonerate	nucleotide_to_protein_match	2240067	2240198	95.38	+	.	ID=match.101149.189;Target=KOX80326_1 373 417
WUUM01000004.1	exonerate	nucleotide_to_protein_match	10240001	10240252	92.22	+	.	ID=match.101149.190;Target=XP_017787941_1 1 85
WUUM01000004.1	exonerate	nucleotide_to_protein_match	10240770	10241288	92.22	+	.	ID=match.101149.190;Target=XP_017787941_1 85 258
WUUM01000008.1	exonerate	nucleotide_to_protein_match	6304155	6304194	97.44	+	.	ID=match.101149.191;Target=XP_031839345_1 1 14
WUUM01000008.1	exonerate	nucleotide_to_protein_match	6304256	6304333	97.44	+	.	ID=match.101149.191;Target=XP_031839345_1 15 40
WUUM01000008.1	exonerate	nucleotide_to_protein_match	6304399	6304509	97.44	+	.	ID=match.101149.191;Target=XP_031839345_1 41 77
WUUM01000008.1	exonerate	nucleotide_to_protein_match	6304587	6304717	97.44	+	.	ID=match.101149.191;Target=XP_031839345_1 78 121
WUUM01000009.1	exonerate	nucleotide_to_protein_match	5741978	5742409	98.60	-	.	ID=match.101149.192;Target=XP_017760362_1 1 145
WUUM01000009.1	exonerate	nucleotide_to_protein_match	5741674	5741886	98.60	-	.	ID=match.101149.192;Target=XP_017760362_1 145 216
WUUM01000020.1	exonerate	nucleotide_to_protein_match	3653939	3654064	88.14	-	.	ID=match.101149.193;Target=KOX68451_1 1 43
WUUM01000020.1	exonerate	nucleotide_to_protein_match	3651345	3651494	88.14	-	.	ID=match.101149.193;Target=KOX68451_1 43 93
WUUM01000020.1	exonerate	nucleotide_to_protein_match	3650861	3650938	88.14	-	.	ID=match.101149.193;Target=KOX68451_1 93 119
WUUM01000007.1	exonerate	nucleotide_to_protein_match	7735330	7735564	94.03	-	.	ID=match.101149.194;Target=XP_031845691_1 157 235
WUUM01000007.1	exonerate	nucleotide_to_protein_match	7734968	7735245	94.03	-	.	ID=match.101149.194;Target=XP_031845691_1 236 328
WUUM01000007.1	exonerate	nucleotide_to_protein_match	7733189	7734809	94.03	-	.	ID=match.101149.194;Target=XP_031845691_1 328 868
WUUM01000007.1	exonerate	nucleotide_to_protein_match	7732135	7733120	94.03	-	.	ID=match.101149.194;Target=XP_031845691_1 869 1003
WUUM01000007.1	exonerate	nucleotide_to_protein_match	7731744	7732060	94.03	-	.	ID=match.101149.194;Target=XP_031845691_1 1003 1196
WUUM01000007.1	exonerate	nucleotide_to_protein_match	7731284	7731661	94.03	-	.	ID=match.101149.194;Target=XP_031845691_1 1196 1301
WUUM01000007.1	exonerate	nucleotide_to_protein_match	7730551	7731216	94.03	-	.	ID=match.101149.194;Target=XP_031845691_1 1302 1427
WUUM01000007.1	exonerate	nucleotide_to_protein_match	7730200	7730485	94.03	-	.	ID=match.101149.194;Target=XP_031845691_1 1428 1649
WUUM01000007.1	exonerate	nucleotide_to_protein_match	7729384	7729602	94.03	-	.	ID=match.101149.194;Target=XP_031845691_1 1650 1745
WUUM01000007.1	exonerate	nucleotide_to_protein_match	7728873	7729315	94.03	-	.	ID=match.101149.194;Target=XP_031845691_1 1745 1818
WUUM01000007.1	exonerate	nucleotide_to_protein_match	7728518	7728571	94.03	-	.	ID=match.101149.194;Target=XP_031845691_1 1818 1965
WUUM01000007.1	exonerate	nucleotide_to_protein_match	7727992	7728397	94.03	-	.	ID=match.101149.194;Target=XP_031845691_1 1966 1983
WUUM01000007.1	exonerate	nucleotide_to_protein_match	7727727	7727927	94.03	-	.	ID=match.101149.194;Target=XP_031845691_1 1984 2119
WUUM01000007.1	exonerate	nucleotide_to_protein_match	7725945	7727651	94.03	-	.	ID=match.101149.194;Target=XP_031845691_1 2119 2186
WUUM01000007.1	exonerate	nucleotide_to_protein_match	7725376	7725853	94.03	-	.	ID=match.101149.194;Target=XP_031845691_1 2186 2755
WUUM01000007.1	exonerate	nucleotide_to_protein_match	7724519	7725297	94.03	-	.	ID=match.101149.194;Target=XP_031845691_1 2755 2914
WUUM01000007.1	exonerate	nucleotide_to_protein_match	7724083	7724451	94.03	-	.	ID=match.101149.194;Target=XP_031845691_1 2915 3174
WUUM01000007.1	exonerate	nucleotide_to_protein_match	7723579	7723998	94.03	-	.	ID=match.101149.194;Target=XP_031845691_1 3174 3297
WUUM01000007.1	exonerate	nucleotide_to_protein_match	7721545	7723498	94.03	-	.	ID=match.101149.194;Target=XP_031845691_1 3297 3437
WUUM01000007.1	exonerate	nucleotide_to_protein_match	7721322	7721459	94.03	-	.	ID=match.101149.194;Target=XP_031845691_1 3437 3717
WUUM01000007.1	exonerate	nucleotide_to_protein_match	7720845	7720876	94.03	-	.	ID=match.101149.194;Target=XP_031845691_1 3718 3982
WUUM01000007.1	exonerate	nucleotide_to_protein_match	7720427	7720648	94.03	-	.	ID=match.101149.194;Target=XP_031845691_1 3984 4091
WUUM01000033.1	exonerate	nucleotide_to_protein_match	202914	203185	94.45	+	.	ID=match.101149.195;Target=XP_031838168_1 6 96
WUUM01000033.1	exonerate	nucleotide_to_protein_match	203440	203596	94.45	+	.	ID=match.101149.195;Target=XP_031838168_1 97 149
WUUM01000033.1	exonerate	nucleotide_to_protein_match	203739	203926	94.45	+	.	ID=match.101149.195;Target=XP_031838168_1 149 211
WUUM01000033.1	exonerate	nucleotide_to_protein_match	204027	204362	94.45	+	.	ID=match.101149.195;Target=XP_031838168_1 212 323
WUUM01000033.1	exonerate	nucleotide_to_protein_match	204442	204643	94.45	+	.	ID=match.101149.195;Target=XP_031838168_1 324 391
WUUM01000033.1	exonerate	nucleotide_to_protein_match	204723	204941	94.45	+	.	ID=match.101149.195;Target=XP_031838168_1 391 464
WUUM01000033.1	exonerate	nucleotide_to_protein_match	205030	205144	94.45	+	.	ID=match.101149.195;Target=XP_031838168_1 464 502
WUUM01000033.1	exonerate	nucleotide_to_protein_match	205223	205367	94.45	+	.	ID=match.101149.195;Target=XP_031838168_1 503 550
WUUM01000033.1	exonerate	nucleotide_to_protein_match	205510	205551	94.45	+	.	ID=match.101149.195;Target=XP_031838168_1 551 564
WUUM01000033.1	exonerate	nucleotide_to_protein_match	205642	205748	94.45	+	.	ID=match.101149.195;Target=XP_031838168_1 565 600
WUUM01000033.1	exonerate	nucleotide_to_protein_match	205823	206081	94.45	+	.	ID=match.101149.195;Target=XP_031838168_1 601 686
WUUM01000033.1	exonerate	nucleotide_to_protein_match	206145	206486	94.45	+	.	ID=match.101149.195;Target=XP_031838168_1 687 800
WUUM01000033.1	exonerate	nucleotide_to_protein_match	206666	207065	94.45	+	.	ID=match.101149.195;Target=XP_031838168_1 801 934
WUUM01000011.1	exonerate	nucleotide_to_protein_match	6235997	6236047	94.19	-	.	ID=match.101149.196;Target=XP_017752390_1 1 18
WUUM01000011.1	exonerate	nucleotide_to_protein_match	6235459	6235647	94.19	-	.	ID=match.101149.196;Target=XP_017752390_1 18 81
WUUM01000011.1	exonerate	nucleotide_to_protein_match	6235150	6235374	94.19	-	.	ID=match.101149.196;Target=XP_017752390_1 81 117
WUUM01000002.1	exonerate	nucleotide_to_protein_match	869969	870253	88.46	-	.	ID=match.101149.197;Target=XP_017758258_1 1 18
WUUM01000002.1	exonerate	nucleotide_to_protein_match	868946	869196	88.46	-	.	ID=match.101149.197;Target=XP_017758258_1 19 97
WUUM01000002.1	exonerate	nucleotide_to_protein_match	868704	868798	88.46	-	.	ID=match.101149.197;Target=XP_017758258_1 97 180
WUUM01000002.1	exonerate	nucleotide_to_protein_match	868358	868590	88.46	-	.	ID=match.101149.197;Target=XP_017758258_1 181 212
WUUM01000011.1	exonerate	nucleotide_to_protein_match	89349	89511	94.01	+	.	ID=match.101149.198;Target=XP_033336666_1 1 55
WUUM01000011.1	exonerate	nucleotide_to_protein_match	90471	90783	94.01	+	.	ID=match.101149.198;Target=XP_033336666_1 56 159
WUUM01000011.1	exonerate	nucleotide_to_protein_match	90864	91062	94.01	+	.	ID=match.101149.198;Target=XP_033336666_1 160 226
WUUM01000011.1	exonerate	nucleotide_to_protein_match	91859	92044	94.01	+	.	ID=match.101149.198;Target=XP_033336666_1 226 280
WUUM01000001.1	exonerate	nucleotide_to_protein_match	4672655	4673083	87.02	+	.	ID=match.101149.199;Target=XP_033333888_1 1 80
WUUM01000001.1	exonerate	nucleotide_to_protein_match	4673190	4673441	87.02	+	.	ID=match.101149.199;Target=XP_033333888_1 80 141
WUUM01000001.1	exonerate	nucleotide_to_protein_match	4673532	4674989	87.02	+	.	ID=match.101149.199;Target=XP_033333888_1 141 225
WUUM01000016.1	exonerate	nucleotide_to_protein_match	1557781	1557878	90.97	+	.	ID=match.101149.200;Target=XP_003705328_1 1 33
WUUM01000016.1	exonerate	nucleotide_to_protein_match	1558123	1558501	90.97	+	.	ID=match.101149.200;Target=XP_003705328_1 34 160
WUUM01000016.1	exonerate	nucleotide_to_protein_match	1560487	1560589	90.97	+	.	ID=match.101149.200;Target=XP_003705328_1 160 194
WUUM01000016.1	exonerate	nucleotide_to_protein_match	1560684	1560847	90.97	+	.	ID=match.101149.200;Target=XP_003705328_1 195 249
WUUM01000016.1	exonerate	nucleotide_to_protein_match	1560938	1561137	90.97	+	.	ID=match.101149.200;Target=XP_003705328_1 249 315
WUUM01000016.1	exonerate	nucleotide_to_protein_match	1561312	1561497	90.97	+	.	ID=match.101149.200;Target=XP_003705328_1 316 377
WUUM01000016.1	exonerate	nucleotide_to_protein_match	1561595	1561721	90.97	+	.	ID=match.101149.200;Target=XP_003705328_1 378 420
WUUM01000016.1	exonerate	nucleotide_to_protein_match	1561825	1562079	90.97	+	.	ID=match.101149.200;Target=XP_003705328_1 420 505
WUUM01000016.1	exonerate	nucleotide_to_protein_match	1562140	1562565	90.97	+	.	ID=match.101149.200;Target=XP_003705328_1 505 647
WUUM01000016.1	exonerate	nucleotide_to_protein_match	1562641	1562921	90.97	+	.	ID=match.101149.200;Target=XP_003705328_1 647 740
WUUM01000016.1	exonerate	nucleotide_to_protein_match	1563135	1563352	90.97	+	.	ID=match.101149.200;Target=XP_003705328_1 741 813
WUUM01000016.1	exonerate	nucleotide_to_protein_match	1563420	1563633	90.97	+	.	ID=match.101149.200;Target=XP_003705328_1 814 884
WUUM01000016.1	exonerate	nucleotide_to_protein_match	1563712	1563970	90.97	+	.	ID=match.101149.200;Target=XP_003705328_1 885 971
WUUM01000063.1	exonerate	nucleotide_to_protein_match	192788	192833	94.74	+	.	ID=match.101149.201;Target=XP_033340221_1 1 16
WUUM01000063.1	exonerate	nucleotide_to_protein_match	193117	193301	94.74	+	.	ID=match.101149.201;Target=XP_033340221_1 17 78
WUUM01000063.1	exonerate	nucleotide_to_protein_match	193386	193556	94.74	+	.	ID=match.101149.201;Target=XP_033340221_1 78 135
WUUM01000015.1	exonerate	nucleotide_to_protein_match	3065834	3066031	91.18	+	.	ID=match.101149.202;Target=XP_033328520_1 21 87
WUUM01000015.1	exonerate	nucleotide_to_protein_match	3066101	3066261	91.18	+	.	ID=match.101149.202;Target=XP_033328520_1 87 140
WUUM01000015.1	exonerate	nucleotide_to_protein_match	3066600	3066762	91.18	+	.	ID=match.101149.202;Target=XP_033328520_1 141 195
WUUM01000015.1	exonerate	nucleotide_to_protein_match	3066856	3066980	91.18	+	.	ID=match.101149.202;Target=XP_033328520_1 195 236
WUUM01000015.1	exonerate	nucleotide_to_protein_match	3067107	3067230	91.18	+	.	ID=match.101149.202;Target=XP_033328520_1 237 278
WUUM01000015.1	exonerate	nucleotide_to_protein_match	3068174	3068323	91.18	+	.	ID=match.101149.202;Target=XP_033328520_1 278 328
WUUM01000015.1	exonerate	nucleotide_to_protein_match	3069183	3069233	91.18	+	.	ID=match.101149.202;Target=XP_033328520_1 328 345
WUUM01000015.1	exonerate	nucleotide_to_protein_match	3069318	3069594	91.18	+	.	ID=match.101149.202;Target=XP_033328520_1 345 437
WUUM01000015.1	exonerate	nucleotide_to_protein_match	3069664	3069722	91.18	+	.	ID=match.101149.202;Target=XP_033328520_1 438 457
WUUM01000015.1	exonerate	nucleotide_to_protein_match	3069809	3069874	91.18	+	.	ID=match.101149.202;Target=XP_033328520_1 457 479
WUUM01000015.1	exonerate	nucleotide_to_protein_match	3069943	3070172	91.18	+	.	ID=match.101149.202;Target=XP_033328520_1 479 555
WUUM01000015.1	exonerate	nucleotide_to_protein_match	3070245	3070366	91.18	+	.	ID=match.101149.202;Target=XP_033328520_1 556 596
WUUM01000015.1	exonerate	nucleotide_to_protein_match	3070446	3071085	91.18	+	.	ID=match.101149.202;Target=XP_033328520_1 597 809
WUUM01000015.1	exonerate	nucleotide_to_protein_match	3071814	3071913	91.18	+	.	ID=match.101149.202;Target=XP_033328520_1 810 843
WUUM01000002.1	exonerate	nucleotide_to_protein_match	355015	355089	88.62	+	.	ID=match.101149.203;Target=KAF3421167_1 13 38
WUUM01000002.1	exonerate	nucleotide_to_protein_match	355292	355873	88.62	+	.	ID=match.101149.203;Target=KAF3421167_1 38 232
WUUM01000002.1	exonerate	nucleotide_to_protein_match	355944	356240	88.62	+	.	ID=match.101149.203;Target=KAF3421167_1 232 331
WUUM01000002.1	exonerate	nucleotide_to_protein_match	356381	356648	88.62	+	.	ID=match.101149.203;Target=KAF3421167_1 331 420
WUUM01000002.1	exonerate	nucleotide_to_protein_match	356731	357438	88.62	+	.	ID=match.101149.203;Target=KAF3421167_1 421 656
WUUM01000002.1	exonerate	nucleotide_to_protein_match	357501	357797	88.62	+	.	ID=match.101149.203;Target=KAF3421167_1 657 692
WUUM01000002.1	exonerate	nucleotide_to_protein_match	357879	358150	88.62	+	.	ID=match.101149.203;Target=KAF3421167_1 693 727
WUUM01000002.1	exonerate	nucleotide_to_protein_match	358234	358598	88.62	+	.	ID=match.101149.203;Target=KAF3421167_1 727 755
WUUM01000002.1	exonerate	nucleotide_to_protein_match	358796	358898	88.62	+	.	ID=match.101149.203;Target=KAF3421167_1 756 846
WUUM01000015.1	exonerate	nucleotide_to_protein_match	5776155	5776949	90.58	+	.	ID=match.101149.204;Target=XP_033341363_1 1 77
WUUM01000015.1	exonerate	nucleotide_to_protein_match	5777028	5777219	90.58	+	.	ID=match.101149.204;Target=XP_033341363_1 79 268
WUUM01000012.1	exonerate	nucleotide_to_protein_match	2601108	2601220	82.90	+	.	ID=match.101149.205;Target=XP_031825627_1 1 38
WUUM01000012.1	exonerate	nucleotide_to_protein_match	2601289	2601422	82.90	+	.	ID=match.101149.205;Target=XP_031825627_1 39 83
WUUM01000012.1	exonerate	nucleotide_to_protein_match	2601499	2601836	82.90	+	.	ID=match.101149.205;Target=XP_031825627_1 84 196
WUUM01000002.1	exonerate	nucleotide_to_protein_match	9830334	9830471	88.93	-	.	ID=match.101149.206;Target=XP_024222432_1 1 47
WUUM01000002.1	exonerate	nucleotide_to_protein_match	9829958	9830172	88.93	-	.	ID=match.101149.206;Target=XP_024222432_1 47 118
WUUM01000002.1	exonerate	nucleotide_to_protein_match	9829623	9829886	88.93	-	.	ID=match.101149.206;Target=XP_024222432_1 119 206
WUUM01000002.1	exonerate	nucleotide_to_protein_match	9829273	9829528	88.93	-	.	ID=match.101149.206;Target=XP_024222432_1 207 292
WUUM01000006.1	exonerate	nucleotide_to_protein_match	543502	543614	92.55	-	.	ID=match.101149.207;Target=XP_033338595_1 1 31
WUUM01000006.1	exonerate	nucleotide_to_protein_match	542841	543414	92.55	-	.	ID=match.101149.207;Target=XP_033338595_1 33 40
WUUM01000006.1	exonerate	nucleotide_to_protein_match	542498	542767	92.55	-	.	ID=match.101149.207;Target=XP_033338595_1 41 232
WUUM01000006.1	exonerate	nucleotide_to_protein_match	542332	542424	92.55	-	.	ID=match.101149.207;Target=XP_033338595_1 232 322
WUUM01000095.1	exonerate	nucleotide_to_protein_match	55499	55734	98.65	-	.	ID=match.101149.208;Target=XP_024228363_1 1 79
WUUM01000095.1	exonerate	nucleotide_to_protein_match	55238	55426	98.65	-	.	ID=match.101149.208;Target=XP_024228363_1 80 142
WUUM01000095.1	exonerate	nucleotide_to_protein_match	55016	55162	98.65	-	.	ID=match.101149.208;Target=XP_024228363_1 143 191
WUUM01000095.1	exonerate	nucleotide_to_protein_match	54752	54938	98.65	-	.	ID=match.101149.208;Target=XP_024228363_1 192 254
WUUM01000095.1	exonerate	nucleotide_to_protein_match	54446	54638	98.65	-	.	ID=match.101149.208;Target=XP_024228363_1 254 318
WUUM01000095.1	exonerate	nucleotide_to_protein_match	54057	54358	98.65	-	.	ID=match.101149.208;Target=XP_024228363_1 319 419
WUUM01000095.1	exonerate	nucleotide_to_protein_match	53670	53900	98.65	-	.	ID=match.101149.208;Target=XP_024228363_1 419 496
WUUM01000095.1	exonerate	nucleotide_to_protein_match	53297	53575	98.65	-	.	ID=match.101149.208;Target=XP_024228363_1 496 589
WUUM01000095.1	exonerate	nucleotide_to_protein_match	53063	53215	98.65	-	.	ID=match.101149.208;Target=XP_024228363_1 589 640
WUUM01000095.1	exonerate	nucleotide_to_protein_match	52903	52995	98.65	-	.	ID=match.101149.208;Target=XP_024228363_1 640 671
WUUM01000006.1	exonerate	nucleotide_to_protein_match	2990642	2990867	84.01	-	.	ID=match.101149.209;Target=TBA_PLAFK 1 76
WUUM01000006.1	exonerate	nucleotide_to_protein_match	2989423	2990531	84.01	-	.	ID=match.101149.209;Target=TBA_PLAFK 77 446
WUUM01000017.1	exonerate	nucleotide_to_protein_match	3706331	3706470	97.06	+	.	ID=match.101149.210;Target=XP_015432918_1 19 65
WUUM01000017.1	exonerate	nucleotide_to_protein_match	3706550	3706754	97.06	+	.	ID=match.101149.210;Target=XP_015432918_1 66 134
WUUM01000017.1	exonerate	nucleotide_to_protein_match	3707213	3707380	97.06	+	.	ID=match.101149.210;Target=XP_015432918_1 134 190
WUUM01000004.1	exonerate	nucleotide_to_protein_match	7437853	7438218	93.37	+	.	ID=match.101149.211;Target=XP_012146859_1 13 135
WUUM01000004.1	exonerate	nucleotide_to_protein_match	7438306	7438680	93.37	+	.	ID=match.101149.211;Target=XP_012146859_1 135 260
WUUM01000004.1	exonerate	nucleotide_to_protein_match	7438841	7439185	93.37	+	.	ID=match.101149.211;Target=XP_012146859_1 260 375
WUUM01000007.1	exonerate	nucleotide_to_protein_match	1764762	1764854	92.31	-	.	ID=match.101149.212;Target=XP_012141190_1 1 32
WUUM01000007.1	exonerate	nucleotide_to_protein_match	1764541	1764663	92.31	-	.	ID=match.101149.212;Target=XP_012141190_1 32 73
WUUM01000007.1	exonerate	nucleotide_to_protein_match	1764308	1764442	92.31	-	.	ID=match.101149.212;Target=XP_012141190_1 73 118
WUUM01000010.1	exonerate	nucleotide_to_protein_match	6650169	6650530	92.69	-	.	ID=match.101149.213;Target=XP_024224289_1 1 27
WUUM01000010.1	exonerate	nucleotide_to_protein_match	6649132	6650012	92.69	-	.	ID=match.101149.213;Target=XP_024224289_1 27 116
WUUM01000010.1	exonerate	nucleotide_to_protein_match	6648856	6649055	92.69	-	.	ID=match.101149.213;Target=XP_024224289_1 117 410
WUUM01000010.1	exonerate	nucleotide_to_protein_match	6648504	6648755	92.69	-	.	ID=match.101149.213;Target=XP_024224289_1 411 477
WUUM01000010.1	exonerate	nucleotide_to_protein_match	6647277	6647408	92.69	-	.	ID=match.101149.213;Target=XP_024224289_1 477 561
WUUM01000071.1	exonerate	nucleotide_to_protein_match	225896	226056	84.59	-	.	ID=match.101149.214;Target=XP_017788348_1 1 54
WUUM01000071.1	exonerate	nucleotide_to_protein_match	225650	225811	84.59	-	.	ID=match.101149.214;Target=XP_017788348_1 55 108
WUUM01000071.1	exonerate	nucleotide_to_protein_match	225435	225583	84.59	-	.	ID=match.101149.214;Target=XP_017788348_1 109 158
WUUM01000071.1	exonerate	nucleotide_to_protein_match	225178	225362	84.59	-	.	ID=match.101149.214;Target=XP_017788348_1 159 220
WUUM01000071.1	exonerate	nucleotide_to_protein_match	224888	225115	84.59	-	.	ID=match.101149.214;Target=XP_017788348_1 220 296
WUUM01000010.1	exonerate	nucleotide_to_protein_match	8683792	8684142	98.75	+	.	ID=match.101149.215;Target=XP_031834669_1 1 24
WUUM01000010.1	exonerate	nucleotide_to_protein_match	8685702	8685836	98.75	+	.	ID=match.101149.215;Target=XP_031834669_1 24 84
WUUM01000010.1	exonerate	nucleotide_to_protein_match	8685891	8686100	98.75	+	.	ID=match.101149.215;Target=XP_031834669_1 85 118
WUUM01000010.1	exonerate	nucleotide_to_protein_match	8686181	8686273	98.75	+	.	ID=match.101149.215;Target=XP_031834669_1 118 163
WUUM01000010.1	exonerate	nucleotide_to_protein_match	8686354	8686572	98.75	+	.	ID=match.101149.215;Target=XP_031834669_1 163 192
WUUM01000010.1	exonerate	nucleotide_to_protein_match	8686659	8687031	98.75	+	.	ID=match.101149.215;Target=XP_031834669_1 193 234
WUUM01000010.1	exonerate	nucleotide_to_protein_match	8687115	8687332	98.75	+	.	ID=match.101149.215;Target=XP_031834669_1 234 265
WUUM01000010.1	exonerate	nucleotide_to_protein_match	8687436	8687759	98.75	+	.	ID=match.101149.215;Target=XP_031834669_1 265 338
WUUM01000010.1	exonerate	nucleotide_to_protein_match	8687851	8688030	98.75	+	.	ID=match.101149.215;Target=XP_031834669_1 338 462
WUUM01000010.1	exonerate	nucleotide_to_protein_match	8688106	8688252	98.75	+	.	ID=match.101149.215;Target=XP_031834669_1 463 535
WUUM01000010.1	exonerate	nucleotide_to_protein_match	8688333	8688497	98.75	+	.	ID=match.101149.215;Target=XP_031834669_1 535 643
WUUM01000010.1	exonerate	nucleotide_to_protein_match	8688574	8688998	98.75	+	.	ID=match.101149.215;Target=XP_031834669_1 643 703
WUUM01000010.1	exonerate	nucleotide_to_protein_match	8689370	8689459	98.75	+	.	ID=match.101149.215;Target=XP_031834669_1 703 752
WUUM01000010.1	exonerate	nucleotide_to_protein_match	8689800	8690072	98.75	+	.	ID=match.101149.215;Target=XP_031834669_1 752 807
WUUM01000010.1	exonerate	nucleotide_to_protein_match	8690155	8690320	98.75	+	.	ID=match.101149.215;Target=XP_031834669_1 807 835
WUUM01000010.1	exonerate	nucleotide_to_protein_match	8690546	8690769	98.75	+	.	ID=match.101149.215;Target=XP_031834669_1 835 947
WUUM01000010.1	exonerate	nucleotide_to_protein_match	8691028	8691348	98.75	+	.	ID=match.101149.215;Target=XP_031834669_1 948 977
WUUM01000010.1	exonerate	nucleotide_to_protein_match	8691766	8691961	98.75	+	.	ID=match.101149.215;Target=XP_031834669_1 978 1068
WUUM01000009.1	exonerate	nucleotide_to_protein_match	2395671	2395764	93.80	+	.	ID=match.101149.216;Target=KAF3429523_1 1 18
WUUM01000009.1	exonerate	nucleotide_to_protein_match	2395835	2395940	93.80	+	.	ID=match.101149.216;Target=KAF3429523_1 20 34
WUUM01000009.1	exonerate	nucleotide_to_protein_match	2396085	2396277	93.80	+	.	ID=match.101149.216;Target=KAF3429523_1 35 69
WUUM01000101.1	exonerate	nucleotide_to_protein_match	112802	112925	92.47	-	.	ID=match.101149.217;Target=XP_012242269_1 1 42
WUUM01000101.1	exonerate	nucleotide_to_protein_match	112439	112723	92.47	-	.	ID=match.101149.217;Target=XP_012242269_1 43 137
WUUM01000101.1	exonerate	nucleotide_to_protein_match	111990	112348	92.47	-	.	ID=match.101149.217;Target=XP_012242269_1 138 257
WUUM01000101.1	exonerate	nucleotide_to_protein_match	111770	111844	92.47	-	.	ID=match.101149.217;Target=XP_012242269_1 257 282
WUUM01000008.1	exonerate	nucleotide_to_protein_match	7461164	7461224	96.32	-	.	ID=match.101149.218;Target=XP_031837287_1 1 21
WUUM01000008.1	exonerate	nucleotide_to_protein_match	7460903	7461049	96.32	-	.	ID=match.101149.218;Target=XP_031837287_1 22 70
WUUM01000008.1	exonerate	nucleotide_to_protein_match	7460529	7460790	96.32	-	.	ID=match.101149.218;Target=XP_031837287_1 71 157
WUUM01000008.1	exonerate	nucleotide_to_protein_match	7460425	7460452	96.32	-	.	ID=match.101149.218;Target=XP_031837287_1 158 167
WUUM01000022.1	exonerate	nucleotide_to_protein_match	2751998	2752095	94.44	+	.	ID=match.101149.219;Target=XP_012167107_1 5 37
WUUM01000022.1	exonerate	nucleotide_to_protein_match	2752332	2752545	94.44	+	.	ID=match.101149.219;Target=XP_012167107_1 38 109
WUUM01000022.1	exonerate	nucleotide_to_protein_match	2752616	2752692	94.44	+	.	ID=match.101149.219;Target=XP_012167107_1 109 134
WUUM01000022.1	exonerate	nucleotide_to_protein_match	2752775	2752985	94.44	+	.	ID=match.101149.219;Target=XP_012167107_1 135 189
WUUM01000018.1	exonerate	nucleotide_to_protein_match	1329861	1330170	89.66	-	.	ID=match.101149.220;Target=XP_012139676_1 14 37
WUUM01000018.1	exonerate	nucleotide_to_protein_match	1328043	1329331	89.66	-	.	ID=match.101149.220;Target=XP_012139676_1 38 118
WUUM01000015.1	exonerate	nucleotide_to_protein_match	4077742	4078050	100.00	-	.	ID=match.101149.221;Target=KOX74217_1 1 104
WUUM01000015.1	exonerate	nucleotide_to_protein_match	4076381	4076689	100.00	+	.	ID=match.101149.222;Target=KOX74217_1 1 104
WUUM01000076.1	exonerate	nucleotide_to_protein_match	141672	141798	89.17	-	.	ID=match.101149.223;Target=XP_012146300_1 1 43
WUUM01000076.1	exonerate	nucleotide_to_protein_match	141396	141562	89.17	-	.	ID=match.101149.223;Target=XP_012146300_1 44 99
WUUM01000076.1	exonerate	nucleotide_to_protein_match	140951	141167	89.17	-	.	ID=match.101149.223;Target=XP_012146300_1 99 171
WUUM01000076.1	exonerate	nucleotide_to_protein_match	138105	140867	89.17	-	.	ID=match.101149.223;Target=XP_012146300_1 172 254
WUUM01000076.1	exonerate	nucleotide_to_protein_match	137588	137968	89.17	-	.	ID=match.101149.223;Target=XP_012146300_1 254 516
WUUM01000076.1	exonerate	nucleotide_to_protein_match	134927	137458	89.17	-	.	ID=match.101149.223;Target=XP_012146300_1 516 534
WUUM01000076.1	exonerate	nucleotide_to_protein_match	133597	133717	89.17	-	.	ID=match.101149.223;Target=XP_012146300_1 537 556
WUUM01000076.1	exonerate	nucleotide_to_protein_match	133184	133499	89.17	-	.	ID=match.101149.223;Target=XP_012146300_1 556 578
WUUM01000005.1	exonerate	nucleotide_to_protein_match	8713371	8713483	98.71	-	.	ID=match.101149.224;Target=XP_031828158_1 6 43
WUUM01000005.1	exonerate	nucleotide_to_protein_match	8713109	8713295	98.71	-	.	ID=match.101149.224;Target=XP_031828158_1 44 106
WUUM01000005.1	exonerate	nucleotide_to_protein_match	8712569	8713039	98.71	-	.	ID=match.101149.224;Target=XP_031828158_1 106 263
WUUM01000005.1	exonerate	nucleotide_to_protein_match	8712332	8712490	98.71	-	.	ID=match.101149.224;Target=XP_031828158_1 263 316
WUUM01000008.1	exonerate	nucleotide_to_protein_match	15326	15390	98.17	-	.	ID=match.101149.225;Target=XP_012240247_1 19 40
WUUM01000008.1	exonerate	nucleotide_to_protein_match	13772	14074	98.17	-	.	ID=match.101149.225;Target=XP_012240247_1 41 75
WUUM01000008.1	exonerate	nucleotide_to_protein_match	13346	13553	98.17	-	.	ID=match.101149.225;Target=XP_012240247_1 79 83
WUUM01000008.1	exonerate	nucleotide_to_protein_match	12999	13265	98.17	-	.	ID=match.101149.225;Target=XP_012240247_1 84 91
WUUM01000008.1	exonerate	nucleotide_to_protein_match	12742	12917	98.17	-	.	ID=match.101149.225;Target=XP_012240247_1 93 148
WUUM01000008.1	exonerate	nucleotide_to_protein_match	12494	12664	98.17	-	.	ID=match.101149.225;Target=XP_012240247_1 149 218
WUUM01000008.1	exonerate	nucleotide_to_protein_match	11904	12198	98.17	-	.	ID=match.101149.225;Target=XP_012240247_1 218 307
WUUM01000009.1	exonerate	nucleotide_to_protein_match	7834915	7835023	91.57	-	.	ID=match.101149.226;Target=XP_012169004_1 1 37
WUUM01000009.1	exonerate	nucleotide_to_protein_match	7834695	7834835	91.57	-	.	ID=match.101149.226;Target=XP_012169004_1 38 84
WUUM01000009.1	exonerate	nucleotide_to_protein_match	7834412	7834581	91.57	-	.	ID=match.101149.226;Target=XP_012169004_1 85 141
WUUM01000009.1	exonerate	nucleotide_to_protein_match	7834141	7834336	91.57	-	.	ID=match.101149.226;Target=XP_012169004_1 141 206
WUUM01000009.1	exonerate	nucleotide_to_protein_match	7833821	7833892	91.57	-	.	ID=match.101149.226;Target=XP_012169004_1 207 230
WUUM01000009.1	exonerate	nucleotide_to_protein_match	7832759	7832819	91.57	-	.	ID=match.101149.226;Target=XP_012169004_1 231 250
WUUM01000009.1	exonerate	nucleotide_to_protein_match	7832367	7832652	91.57	-	.	ID=match.101149.226;Target=XP_012169004_1 251 308
WUUM01000009.1	exonerate	nucleotide_to_protein_match	7832024	7832276	91.57	-	.	ID=match.101149.226;Target=XP_012169004_1 309 347
WUUM01000009.1	exonerate	nucleotide_to_protein_match	7831826	7831947	91.57	-	.	ID=match.101149.226;Target=XP_012169004_1 347 431
WUUM01000009.1	exonerate	nucleotide_to_protein_match	7830094	7830195	91.57	-	.	ID=match.101149.226;Target=XP_012169004_1 432 472
WUUM01000042.1	exonerate	nucleotide_to_protein_match	168172	168380	82.83	-	.	ID=match.101149.227;Target=XP_003700658_1 1 70
WUUM01000042.1	exonerate	nucleotide_to_protein_match	167393	167534	82.83	-	.	ID=match.101149.227;Target=XP_003700658_1 71 118
WUUM01000042.1	exonerate	nucleotide_to_protein_match	166974	167285	82.83	-	.	ID=match.101149.227;Target=XP_003700658_1 118 222
WUUM01000042.1	exonerate	nucleotide_to_protein_match	165894	166044	82.83	-	.	ID=match.101149.227;Target=XP_003700658_1 222 272
WUUM01000042.1	exonerate	nucleotide_to_protein_match	165378	165652	82.83	-	.	ID=match.101149.227;Target=XP_003700658_1 273 364
WUUM01000042.1	exonerate	nucleotide_to_protein_match	164813	165022	82.83	-	.	ID=match.101149.227;Target=XP_003700658_1 364 434
WUUM01000002.1	exonerate	nucleotide_to_protein_match	8939119	8939204	81.65	-	.	ID=match.101149.228;Target=XP_017767372_1 1 29
WUUM01000002.1	exonerate	nucleotide_to_protein_match	8938933	8939053	81.65	-	.	ID=match.101149.228;Target=XP_017767372_1 30 70
WUUM01000002.1	exonerate	nucleotide_to_protein_match	8938633	8938851	81.65	-	.	ID=match.101149.228;Target=XP_017767372_1 70 143
WUUM01000002.1	exonerate	nucleotide_to_protein_match	8938330	8938562	81.65	-	.	ID=match.101149.228;Target=XP_017767372_1 143 220
WUUM01000002.1	exonerate	nucleotide_to_protein_match	8938009	8938249	81.65	-	.	ID=match.101149.228;Target=XP_017767372_1 221 301
WUUM01000002.1	exonerate	nucleotide_to_protein_match	8937613	8937929	81.65	-	.	ID=match.101149.228;Target=XP_017767372_1 301 406
WUUM01000002.1	exonerate	nucleotide_to_protein_match	8937286	8937532	81.65	-	.	ID=match.101149.228;Target=XP_017767372_1 407 489
WUUM01000002.1	exonerate	nucleotide_to_protein_match	8936669	8937221	81.65	-	.	ID=match.101149.228;Target=XP_017767372_1 489 673
WUUM01000002.1	exonerate	nucleotide_to_protein_match	8934611	8936586	81.65	-	.	ID=match.101149.228;Target=XP_017767372_1 674 1300
WUUM01000002.1	exonerate	nucleotide_to_protein_match	8934271	8934512	81.65	-	.	ID=match.101149.228;Target=XP_017767372_1 1300 1330
WUUM01000002.1	exonerate	nucleotide_to_protein_match	8933991	8934195	81.65	-	.	ID=match.101149.228;Target=XP_017767372_1 1330 1410
WUUM01000002.1	exonerate	nucleotide_to_protein_match	8933744	8933919	81.65	-	.	ID=match.101149.228;Target=XP_017767372_1 1411 1479
WUUM01000002.1	exonerate	nucleotide_to_protein_match	8933505	8933674	81.65	-	.	ID=match.101149.228;Target=XP_017767372_1 1479 1537
WUUM01000002.1	exonerate	nucleotide_to_protein_match	8933103	8933439	81.65	-	.	ID=match.101149.228;Target=XP_017767372_1 1538 1594
WUUM01000002.1	exonerate	nucleotide_to_protein_match	8932854	8933043	81.65	-	.	ID=match.101149.228;Target=XP_017767372_1 1595 1706
WUUM01000002.1	exonerate	nucleotide_to_protein_match	8932616	8932782	81.65	-	.	ID=match.101149.228;Target=XP_017767372_1 1707 1770
WUUM01000002.1	exonerate	nucleotide_to_protein_match	8932251	8932539	81.65	-	.	ID=match.101149.228;Target=XP_017767372_1 1770 1825
WUUM01000002.1	exonerate	nucleotide_to_protein_match	8932063	8932173	81.65	-	.	ID=match.101149.228;Target=XP_017767372_1 1826 1922
WUUM01000002.1	exonerate	nucleotide_to_protein_match	8931733	8932004	81.65	-	.	ID=match.101149.228;Target=XP_017767372_1 1922 1959
WUUM01000002.1	exonerate	nucleotide_to_protein_match	8931531	8931663	81.65	-	.	ID=match.101149.228;Target=XP_017767372_1 1959 2001
WUUM01000002.1	exonerate	nucleotide_to_protein_match	8931248	8931459	81.65	-	.	ID=match.101149.228;Target=XP_017767372_1 2001 2013
WUUM01000002.1	exonerate	nucleotide_to_protein_match	8930874	8931177	81.65	-	.	ID=match.101149.228;Target=XP_017767372_1 2013 2046
WUUM01000012.1	exonerate	nucleotide_to_protein_match	3562177	3562231	89.43	-	.	ID=match.101149.229;Target=XP_017790677_1 1 19
WUUM01000012.1	exonerate	nucleotide_to_protein_match	3560794	3560926	89.43	-	.	ID=match.101149.229;Target=XP_017790677_1 20 63
WUUM01000012.1	exonerate	nucleotide_to_protein_match	3558811	3560226	89.43	-	.	ID=match.101149.229;Target=XP_017790677_1 64 535
WUUM01000012.1	exonerate	nucleotide_to_protein_match	3558133	3558593	89.43	-	.	ID=match.101149.229;Target=XP_017790677_1 536 689
WUUM01000012.1	exonerate	nucleotide_to_protein_match	3557693	3558049	89.43	-	.	ID=match.101149.229;Target=XP_017790677_1 690 808
WUUM01000012.1	exonerate	nucleotide_to_protein_match	3557367	3557625	89.43	-	.	ID=match.101149.229;Target=XP_017790677_1 809 894
WUUM01000012.1	exonerate	nucleotide_to_protein_match	3556975	3557295	89.43	-	.	ID=match.101149.229;Target=XP_017790677_1 895 1001
WUUM01000012.1	exonerate	nucleotide_to_protein_match	3556255	3556904	89.43	-	.	ID=match.101149.229;Target=XP_017790677_1 1002 1218
WUUM01000012.1	exonerate	nucleotide_to_protein_match	3555770	3555858	89.43	-	.	ID=match.101149.229;Target=XP_017790677_1 1219 1248
WUUM01000004.1	exonerate	nucleotide_to_protein_match	5815978	5816185	92.58	+	.	ID=match.101149.230;Target=XP_020722439_1 1 70
WUUM01000004.1	exonerate	nucleotide_to_protein_match	5816261	5816636	92.58	+	.	ID=match.101149.230;Target=XP_020722439_1 71 195
WUUM01000004.1	exonerate	nucleotide_to_protein_match	5816714	5817210	92.58	+	.	ID=match.101149.230;Target=XP_020722439_1 196 361
WUUM01000004.1	exonerate	nucleotide_to_protein_match	5817316	5817578	92.58	+	.	ID=match.101149.230;Target=XP_020722439_1 362 449
WUUM01000008.1	exonerate	nucleotide_to_protein_match	2906565	2906583	88.78	-	.	ID=match.101149.231;Target=XP_003397599_1 1 7
WUUM01000008.1	exonerate	nucleotide_to_protein_match	2906210	2906413	88.78	-	.	ID=match.101149.231;Target=XP_003397599_1 8 75
WUUM01000008.1	exonerate	nucleotide_to_protein_match	2905839	2906127	88.78	-	.	ID=match.101149.231;Target=XP_003397599_1 76 171
WUUM01000008.1	exonerate	nucleotide_to_protein_match	2905260	2905751	88.78	-	.	ID=match.101149.231;Target=XP_003397599_1 172 335
WUUM01000008.1	exonerate	nucleotide_to_protein_match	2904783	2905175	88.78	-	.	ID=match.101149.231;Target=XP_003397599_1 336 466
WUUM01000008.1	exonerate	nucleotide_to_protein_match	2904439	2904703	88.78	-	.	ID=match.101149.231;Target=XP_003397599_1 467 555
WUUM01000008.1	exonerate	nucleotide_to_protein_match	2904255	2904371	88.78	-	.	ID=match.101149.231;Target=XP_003397599_1 555 594
WUUM01000015.1	exonerate	nucleotide_to_protein_match	1123240	1123333	88.66	+	.	ID=match.101149.232;Target=XP_003699533_1 1 11
WUUM01000015.1	exonerate	nucleotide_to_protein_match	1124142	1124531	88.66	+	.	ID=match.101149.232;Target=XP_003699533_1 15 36
WUUM01000015.1	exonerate	nucleotide_to_protein_match	1124613	1124899	88.66	+	.	ID=match.101149.232;Target=XP_003699533_1 37 166
WUUM01000015.1	exonerate	nucleotide_to_protein_match	1124982	1125087	88.66	+	.	ID=match.101149.232;Target=XP_003699533_1 167 262
WUUM01000015.1	exonerate	nucleotide_to_protein_match	1125157	1125299	88.66	+	.	ID=match.101149.232;Target=XP_003699533_1 262 297
WUUM01000015.1	exonerate	nucleotide_to_protein_match	1125368	1125675	88.66	+	.	ID=match.101149.232;Target=XP_003699533_1 298 345
WUUM01000015.1	exonerate	nucleotide_to_protein_match	1127386	1127467	88.66	+	.	ID=match.101149.232;Target=XP_003699533_1 345 447
WUUM01000015.1	exonerate	nucleotide_to_protein_match	1127539	1127595	88.66	+	.	ID=match.101149.232;Target=XP_003699533_1 448 475
WUUM01000096.1	exonerate	nucleotide_to_protein_match	48853	48961	93.30	+	.	ID=match.101149.233;Target=XP_031830337_1 1 37
WUUM01000096.1	exonerate	nucleotide_to_protein_match	49042	49121	93.30	+	.	ID=match.101149.233;Target=XP_031830337_1 38 64
WUUM01000096.1	exonerate	nucleotide_to_protein_match	49335	49499	93.30	+	.	ID=match.101149.233;Target=XP_031830337_1 64 119
WUUM01000096.1	exonerate	nucleotide_to_protein_match	49586	49783	93.30	+	.	ID=match.101149.233;Target=XP_031830337_1 119 185
WUUM01000096.1	exonerate	nucleotide_to_protein_match	49863	50531	93.30	+	.	ID=match.101149.233;Target=XP_031830337_1 185 301
WUUM01000096.1	exonerate	nucleotide_to_protein_match	50927	51258	93.30	+	.	ID=match.101149.233;Target=XP_031830337_1 301 382
WUUM01000096.1	exonerate	nucleotide_to_protein_match	52958	53437	93.30	+	.	ID=match.101149.233;Target=XP_031830337_1 382 404
WUUM01000096.1	exonerate	nucleotide_to_protein_match	53511	53694	93.30	+	.	ID=match.101149.233;Target=XP_031830337_1 404 514
WUUM01000096.1	exonerate	nucleotide_to_protein_match	53813	54041	93.30	+	.	ID=match.101149.233;Target=XP_031830337_1 515 549
WUUM01000096.1	exonerate	nucleotide_to_protein_match	54300	54452	93.30	+	.	ID=match.101149.233;Target=XP_031830337_1 550 675
WUUM01000096.1	exonerate	nucleotide_to_protein_match	54694	54958	93.30	+	.	ID=match.101149.233;Target=XP_031830337_1 676 737
WUUM01000096.1	exonerate	nucleotide_to_protein_match	55038	55167	93.30	+	.	ID=match.101149.233;Target=XP_031830337_1 737 764
WUUM01000026.1	exonerate	nucleotide_to_protein_match	668874	668944	95.93	-	.	ID=match.101149.234;Target=KOX72523_1 1 24
WUUM01000026.1	exonerate	nucleotide_to_protein_match	668587	668733	95.93	-	.	ID=match.101149.234;Target=KOX72523_1 25 73
WUUM01000026.1	exonerate	nucleotide_to_protein_match	667981	668385	95.93	-	.	ID=match.101149.234;Target=KOX72523_1 74 208
WUUM01000026.1	exonerate	nucleotide_to_protein_match	667653	667906	95.93	-	.	ID=match.101149.234;Target=KOX72523_1 209 293
WUUM01000026.1	exonerate	nucleotide_to_protein_match	667330	667557	95.93	-	.	ID=match.101149.234;Target=KOX72523_1 294 369
WUUM01000026.1	exonerate	nucleotide_to_protein_match	667078	667250	95.93	-	.	ID=match.101149.234;Target=KOX72523_1 370 427
WUUM01000026.1	exonerate	nucleotide_to_protein_match	666866	667006	95.93	-	.	ID=match.101149.234;Target=KOX72523_1 427 474
WUUM01000026.1	exonerate	nucleotide_to_protein_match	666354	666609	95.93	-	.	ID=match.101149.234;Target=KOX72523_1 474 559
WUUM01000026.1	exonerate	nucleotide_to_protein_match	665713	665900	95.93	-	.	ID=match.101149.234;Target=KOX72523_1 560 622
WUUM01000006.1	exonerate	nucleotide_to_protein_match	9872076	9872238	90.10	-	.	ID=match.101149.235;Target=KAF3428442_1 1 55
WUUM01000006.1	exonerate	nucleotide_to_protein_match	9871746	9871954	90.10	-	.	ID=match.101149.235;Target=KAF3428442_1 56 125
WUUM01000006.1	exonerate	nucleotide_to_protein_match	9871506	9871663	90.10	-	.	ID=match.101149.235;Target=KAF3428442_1 125 177
WUUM01000006.1	exonerate	nucleotide_to_protein_match	9871283	9871425	90.10	-	.	ID=match.101149.235;Target=KAF3428442_1 178 225
WUUM01000006.1	exonerate	nucleotide_to_protein_match	9870974	9871188	90.10	-	.	ID=match.101149.235;Target=KAF3428442_1 226 297
WUUM01000039.1	exonerate	nucleotide_to_protein_match	139477	140604	97.61	+	.	ID=match.101149.236;Target=XP_033322535_1 1 377
WUUM01000008.1	exonerate	nucleotide_to_protein_match	232258	232291	90.85	-	.	ID=match.101149.237;Target=GLC7A_CAEEL 8 19
WUUM01000008.1	exonerate	nucleotide_to_protein_match	228751	229238	90.85	-	.	ID=match.101149.237;Target=GLC7A_CAEEL 20 182
WUUM01000008.1	exonerate	nucleotide_to_protein_match	227811	227909	90.85	-	.	ID=match.101149.237;Target=GLC7A_CAEEL 182 215
WUUM01000008.1	exonerate	nucleotide_to_protein_match	227453	227692	90.85	-	.	ID=match.101149.237;Target=GLC7A_CAEEL 215 295
WUUM01000008.1	exonerate	nucleotide_to_protein_match	227323	227382	90.85	-	.	ID=match.101149.237;Target=GLC7A_CAEEL 295 315
WUUM01000011.1	exonerate	nucleotide_to_protein_match	4762809	4762873	96.39	-	.	ID=match.101149.238;Target=XP_024226697_1 1 22
WUUM01000011.1	exonerate	nucleotide_to_protein_match	4761253	4761486	96.39	-	.	ID=match.101149.238;Target=XP_024226697_1 23 100
WUUM01000011.1	exonerate	nucleotide_to_protein_match	4759958	4760221	96.39	-	.	ID=match.101149.238;Target=XP_024226697_1 101 188
WUUM01000011.1	exonerate	nucleotide_to_protein_match	4759288	4759552	96.39	-	.	ID=match.101149.238;Target=XP_024226697_1 189 277
WUUM01000011.1	exonerate	nucleotide_to_protein_match	4758808	4759170	96.39	-	.	ID=match.101149.238;Target=XP_024226697_1 277 398
WUUM01000011.1	exonerate	nucleotide_to_protein_match	4757971	4758648	96.39	-	.	ID=match.101149.238;Target=XP_024226697_1 398 624
WUUM01000011.1	exonerate	nucleotide_to_protein_match	4757425	4757907	96.39	-	.	ID=match.101149.238;Target=XP_024226697_1 624 785
WUUM01000011.1	exonerate	nucleotide_to_protein_match	4757228	4757326	96.39	-	.	ID=match.101149.238;Target=XP_024226697_1 785 818
WUUM01000011.1	exonerate	nucleotide_to_protein_match	4754613	4754663	96.39	-	.	ID=match.101149.238;Target=XP_024226697_1 818 835
WUUM01000001.1	exonerate	nucleotide_to_protein_match	13015176	13016429	87.56	+	.	ID=match.101149.239;Target=TBB2_OOMCK 1 419
WUUM01000003.1	exonerate	nucleotide_to_protein_match	1561372	1561773	87.24	+	.	ID=match.101149.240;Target=XP_017760959_1 4 99
WUUM01000003.1	exonerate	nucleotide_to_protein_match	1562261	1562491	87.24	+	.	ID=match.101149.240;Target=XP_017760959_1 99 137
WUUM01000003.1	exonerate	nucleotide_to_protein_match	1562560	1562760	87.24	+	.	ID=match.101149.240;Target=XP_017760959_1 137 214
WUUM01000003.1	exonerate	nucleotide_to_protein_match	1562847	1563260	87.24	+	.	ID=match.101149.240;Target=XP_017760959_1 214 281
WUUM01000003.1	exonerate	nucleotide_to_protein_match	1563369	1563839	87.24	+	.	ID=match.101149.240;Target=XP_017760959_1 281 313
WUUM01000003.1	exonerate	nucleotide_to_protein_match	1564267	1564554	87.24	+	.	ID=match.101149.240;Target=XP_017760959_1 313 380
WUUM01000003.1	exonerate	nucleotide_to_protein_match	1565096	1565527	87.24	+	.	ID=match.101149.240;Target=XP_017760959_1 381 417
WUUM01000003.1	exonerate	nucleotide_to_protein_match	1565589	1565725	87.24	+	.	ID=match.101149.240;Target=XP_017760959_1 417 574
WUUM01000003.1	exonerate	nucleotide_to_protein_match	1565799	1565920	87.24	+	.	ID=match.101149.240;Target=XP_017760959_1 574 670
WUUM01000003.1	exonerate	nucleotide_to_protein_match	1566076	1568057	87.24	+	.	ID=match.101149.240;Target=XP_017760959_1 670 765
WUUM01000010.1	exonerate	nucleotide_to_protein_match	8683786	8684142	98.34	+	.	ID=match.101149.241;Target=XP_020721816_1 18 42
WUUM01000010.1	exonerate	nucleotide_to_protein_match	8685702	8685839	98.34	+	.	ID=match.101149.241;Target=XP_020721816_1 42 135
WUUM01000010.1	exonerate	nucleotide_to_protein_match	8685909	8686100	98.34	+	.	ID=match.101149.241;Target=XP_020721816_1 135 181
WUUM01000010.1	exonerate	nucleotide_to_protein_match	8686181	8686273	98.34	+	.	ID=match.101149.241;Target=XP_020721816_1 181 245
WUUM01000010.1	exonerate	nucleotide_to_protein_match	8686354	8686572	98.34	+	.	ID=match.101149.241;Target=XP_020721816_1 245 276
WUUM01000010.1	exonerate	nucleotide_to_protein_match	8686659	8687031	98.34	+	.	ID=match.101149.241;Target=XP_020721816_1 276 349
WUUM01000010.1	exonerate	nucleotide_to_protein_match	8687115	8687329	98.34	+	.	ID=match.101149.241;Target=XP_020721816_1 349 473
WUUM01000010.1	exonerate	nucleotide_to_protein_match	8687436	8687759	98.34	+	.	ID=match.101149.241;Target=XP_020721816_1 474 545
WUUM01000010.1	exonerate	nucleotide_to_protein_match	8687851	8688030	98.34	+	.	ID=match.101149.241;Target=XP_020721816_1 545 653
WUUM01000010.1	exonerate	nucleotide_to_protein_match	8688106	8688252	98.34	+	.	ID=match.101149.241;Target=XP_020721816_1 653 713
WUUM01000010.1	exonerate	nucleotide_to_protein_match	8688333	8688497	98.34	+	.	ID=match.101149.241;Target=XP_020721816_1 713 762
WUUM01000010.1	exonerate	nucleotide_to_protein_match	8688574	8688998	98.34	+	.	ID=match.101149.241;Target=XP_020721816_1 762 817
WUUM01000010.1	exonerate	nucleotide_to_protein_match	8689800	8690072	98.34	+	.	ID=match.101149.241;Target=XP_020721816_1 817 958
WUUM01000010.1	exonerate	nucleotide_to_protein_match	8690155	8690320	98.34	+	.	ID=match.101149.241;Target=XP_020721816_1 959 1018
WUUM01000010.1	exonerate	nucleotide_to_protein_match	8690546	8690769	98.34	+	.	ID=match.101149.241;Target=XP_020721816_1 1018 1048
WUUM01000010.1	exonerate	nucleotide_to_protein_match	8691028	8691348	98.34	+	.	ID=match.101149.241;Target=XP_020721816_1 1049 1104
WUUM01000010.1	exonerate	nucleotide_to_protein_match	8691766	8691961	98.34	+	.	ID=match.101149.241;Target=XP_020721816_1 1104 1178
WUUM01000002.1	exonerate	nucleotide_to_protein_match	869969	870253	90.85	-	.	ID=match.101149.242;Target=XP_031828481_1 1 96
WUUM01000002.1	exonerate	nucleotide_to_protein_match	868946	869196	90.85	-	.	ID=match.101149.242;Target=XP_031828481_1 96 179
WUUM01000002.1	exonerate	nucleotide_to_protein_match	868704	868798	90.85	-	.	ID=match.101149.242;Target=XP_031828481_1 180 211
WUUM01000002.1	exonerate	nucleotide_to_protein_match	868358	868590	90.85	-	.	ID=match.101149.242;Target=XP_031828481_1 212 251
WUUM01000005.1	exonerate	nucleotide_to_protein_match	8859234	8859341	92.81	-	.	ID=match.101149.243;Target=XP_031840616_1 1 37
WUUM01000005.1	exonerate	nucleotide_to_protein_match	8858967	8859159	92.81	-	.	ID=match.101149.243;Target=XP_031840616_1 37 101
WUUM01000005.1	exonerate	nucleotide_to_protein_match	8858657	8858889	92.81	-	.	ID=match.101149.243;Target=XP_031840616_1 102 179
WUUM01000005.1	exonerate	nucleotide_to_protein_match	8858292	8858507	92.81	-	.	ID=match.101149.243;Target=XP_031840616_1 179 251
WUUM01000005.1	exonerate	nucleotide_to_protein_match	8858140	8858208	92.81	-	.	ID=match.101149.243;Target=XP_031840616_1 251 274
WUUM01000005.1	exonerate	nucleotide_to_protein_match	8858003	8858062	92.81	-	.	ID=match.101149.243;Target=XP_031840616_1 274 294
WUUM01000013.1	exonerate	nucleotide_to_protein_match	4839408	4839522	92.40	-	.	ID=match.101149.244;Target=XP_015431080_1 6 44
WUUM01000013.1	exonerate	nucleotide_to_protein_match	4839180	4839329	92.40	-	.	ID=match.101149.244;Target=XP_015431080_1 45 94
WUUM01000013.1	exonerate	nucleotide_to_protein_match	4838867	4839090	92.40	-	.	ID=match.101149.244;Target=XP_015431080_1 95 130
WUUM01000013.1	exonerate	nucleotide_to_protein_match	4838523	4838651	92.40	-	.	ID=match.101149.244;Target=XP_015431080_1 130 168
WUUM01000013.1	exonerate	nucleotide_to_protein_match	4838137	4838316	92.40	-	.	ID=match.101149.244;Target=XP_015431080_1 168 211
WUUM01000004.1	exonerate	nucleotide_to_protein_match	10462336	10462422	95.96	+	.	ID=match.101149.245;Target=XP_017763033_1 2 31
WUUM01000004.1	exonerate	nucleotide_to_protein_match	10462599	10462802	95.96	+	.	ID=match.101149.245;Target=XP_017763033_1 31 99
WUUM01000004.1	exonerate	nucleotide_to_protein_match	10462878	10463051	95.96	+	.	ID=match.101149.245;Target=XP_017763033_1 99 157
WUUM01000004.1	exonerate	nucleotide_to_protein_match	10463135	10463266	95.96	+	.	ID=match.101149.245;Target=XP_017763033_1 157 201
WUUM01000004.1	exonerate	nucleotide_to_protein_match	10463348	10463419	95.96	+	.	ID=match.101149.245;Target=XP_017763033_1 201 225
WUUM01000039.1	exonerate	nucleotide_to_protein_match	139477	140604	94.95	+	.	ID=match.101149.246;Target=ACTF_STRPU 1 377
WUUM01000052.1	exonerate	nucleotide_to_protein_match	625026	625134	89.62	-	.	ID=match.101149.247;Target=XP_012151248_1 1 37
WUUM01000052.1	exonerate	nucleotide_to_protein_match	624651	624951	89.62	-	.	ID=match.101149.247;Target=XP_012151248_1 38 137
WUUM01000052.1	exonerate	nucleotide_to_protein_match	624398	624593	89.62	-	.	ID=match.101149.247;Target=XP_012151248_1 138 203
WUUM01000052.1	exonerate	nucleotide_to_protein_match	623825	624326	89.62	-	.	ID=match.101149.247;Target=XP_012151248_1 203 370
WUUM01000052.1	exonerate	nucleotide_to_protein_match	623072	623361	89.62	-	.	ID=match.101149.247;Target=XP_012151248_1 371 467
WUUM01000052.1	exonerate	nucleotide_to_protein_match	622738	622922	89.62	-	.	ID=match.101149.247;Target=XP_012151248_1 467 528
WUUM01000052.1	exonerate	nucleotide_to_protein_match	622552	622666	89.62	-	.	ID=match.101149.247;Target=XP_012151248_1 529 567
WUUM01000052.1	exonerate	nucleotide_to_protein_match	622195	622473	89.62	-	.	ID=match.101149.247;Target=XP_012151248_1 567 660
WUUM01000052.1	exonerate	nucleotide_to_protein_match	621727	622053	89.62	-	.	ID=match.101149.247;Target=XP_012151248_1 660 769
WUUM01000052.1	exonerate	nucleotide_to_protein_match	620945	621129	89.62	-	.	ID=match.101149.247;Target=XP_012151248_1 769 830
WUUM01000052.1	exonerate	nucleotide_to_protein_match	620677	620860	89.62	-	.	ID=match.101149.247;Target=XP_012151248_1 831 892
WUUM01000030.1	exonerate	nucleotide_to_protein_match	745693	745892	91.65	-	.	ID=match.101149.248;Target=XP_012152095_1 1 67
WUUM01000030.1	exonerate	nucleotide_to_protein_match	745188	745572	91.65	-	.	ID=match.101149.248;Target=XP_012152095_1 68 196
WUUM01000030.1	exonerate	nucleotide_to_protein_match	744708	745095	91.65	-	.	ID=match.101149.248;Target=XP_012152095_1 196 325
WUUM01000030.1	exonerate	nucleotide_to_protein_match	744509	744631	91.65	-	.	ID=match.101149.248;Target=XP_012152095_1 326 366
WUUM01000030.1	exonerate	nucleotide_to_protein_match	743535	743668	91.65	-	.	ID=match.101149.248;Target=XP_012152095_1 367 411
WUUM01000004.1	exonerate	nucleotide_to_protein_match	7378152	7378260	98.99	+	.	ID=match.101149.249;Target=XP_003401496_1 2 38
WUUM01000004.1	exonerate	nucleotide_to_protein_match	7378341	7378504	98.99	+	.	ID=match.101149.249;Target=XP_003401496_1 39 93
WUUM01000004.1	exonerate	nucleotide_to_protein_match	7378587	7378910	98.99	+	.	ID=match.101149.249;Target=XP_003401496_1 93 201
WUUM01000031.1	exonerate	nucleotide_to_protein_match	2339313	2339524	89.83	-	.	ID=match.101149.250;Target=XP_033320939_1 53 123
WUUM01000031.1	exonerate	nucleotide_to_protein_match	2337341	2337475	89.83	-	.	ID=match.101149.250;Target=XP_033320939_1 124 168
WUUM01000031.1	exonerate	nucleotide_to_protein_match	2336974	2337003	89.83	-	.	ID=match.101149.250;Target=XP_033320939_1 169 178
WUUM01000031.1	exonerate	nucleotide_to_protein_match	2336622	2336703	89.83	-	.	ID=match.101149.250;Target=XP_033320939_1 179 206
WUUM01000031.1	exonerate	nucleotide_to_protein_match	2336349	2336543	89.83	-	.	ID=match.101149.250;Target=XP_033320939_1 206 271
WUUM01000031.1	exonerate	nucleotide_to_protein_match	2336144	2336278	89.83	-	.	ID=match.101149.250;Target=XP_033320939_1 271 316
WUUM01000031.1	exonerate	nucleotide_to_protein_match	2335720	2335960	89.83	-	.	ID=match.101149.250;Target=XP_033320939_1 316 396
WUUM01000031.1	exonerate	nucleotide_to_protein_match	2334948	2335604	89.83	-	.	ID=match.101149.250;Target=XP_033320939_1 397 589
WUUM01000031.1	exonerate	nucleotide_to_protein_match	2333916	2334871	89.83	-	.	ID=match.101149.250;Target=XP_033320939_1 592 618
WUUM01000031.1	exonerate	nucleotide_to_protein_match	2333011	2333807	89.83	-	.	ID=match.101149.250;Target=XP_033320939_1 619 624
WUUM01000031.1	exonerate	nucleotide_to_protein_match	2332445	2332646	89.83	-	.	ID=match.101149.250;Target=XP_033320939_1 624 644
WUUM01000031.1	exonerate	nucleotide_to_protein_match	2332119	2332368	89.83	-	.	ID=match.101149.250;Target=XP_033320939_1 644 655
WUUM01000031.1	exonerate	nucleotide_to_protein_match	2331812	2332039	89.83	-	.	ID=match.101149.250;Target=XP_033320939_1 655 664
WUUM01000031.1	exonerate	nucleotide_to_protein_match	2331031	2331233	89.83	-	.	ID=match.101149.250;Target=XP_033320939_1 665 689
WUUM01000086.1	exonerate	nucleotide_to_protein_match	61450	61505	90.10	-	.	ID=match.101149.251;Target=XP_033338156_1 1 19
WUUM01000086.1	exonerate	nucleotide_to_protein_match	61223	61323	90.10	-	.	ID=match.101149.251;Target=XP_033338156_1 20 53
WUUM01000086.1	exonerate	nucleotide_to_protein_match	60655	60806	90.10	-	.	ID=match.101149.251;Target=XP_033338156_1 54 104
WUUM01000001.1	exonerate	nucleotide_to_protein_match	13157236	13157316	86.76	+	.	ID=match.101149.252;Target=KAF3427532_1 1 28
WUUM01000001.1	exonerate	nucleotide_to_protein_match	13157448	13157516	86.76	+	.	ID=match.101149.252;Target=KAF3427532_1 28 51
WUUM01000001.1	exonerate	nucleotide_to_protein_match	13157598	13157855	86.76	+	.	ID=match.101149.252;Target=KAF3427532_1 51 137
WUUM01000012.1	exonerate	nucleotide_to_protein_match	5803480	5803740	83.13	+	.	ID=match.101149.253;Target=XP_017762963_1 1 88
WUUM01000012.1	exonerate	nucleotide_to_protein_match	5804893	5805156	83.13	+	.	ID=match.101149.253;Target=XP_017762963_1 88 176
WUUM01000012.1	exonerate	nucleotide_to_protein_match	5805396	5805565	83.13	+	.	ID=match.101149.253;Target=XP_017762963_1 176 232
WUUM01000012.1	exonerate	nucleotide_to_protein_match	5805994	5806065	83.13	+	.	ID=match.101149.253;Target=XP_017762963_1 233 256
WUUM01000012.1	exonerate	nucleotide_to_protein_match	5806332	5806618	83.13	+	.	ID=match.101149.253;Target=XP_017762963_1 257 352
WUUM01000012.1	exonerate	nucleotide_to_protein_match	5807152	5807313	83.13	+	.	ID=match.101149.253;Target=XP_017762963_1 353 406
WUUM01000012.1	exonerate	nucleotide_to_protein_match	5807381	5807491	83.13	+	.	ID=match.101149.253;Target=XP_017762963_1 407 443
WUUM01000012.1	exonerate	nucleotide_to_protein_match	5807683	5807864	83.13	+	.	ID=match.101149.253;Target=XP_017762963_1 444 504
WUUM01000004.1	exonerate	nucleotide_to_protein_match	942862	942960	96.12	-	.	ID=match.101149.254;Target=XP_012143513_1 1 34
WUUM01000004.1	exonerate	nucleotide_to_protein_match	942704	942774	96.12	-	.	ID=match.101149.254;Target=XP_012143513_1 34 57
WUUM01000004.1	exonerate	nucleotide_to_protein_match	942565	942625	96.12	-	.	ID=match.101149.254;Target=XP_012143513_1 58 78
WUUM01000004.1	exonerate	nucleotide_to_protein_match	942111	942284	96.12	-	.	ID=match.101149.254;Target=XP_012143513_1 78 136
WUUM01000004.1	exonerate	nucleotide_to_protein_match	941865	942028	96.12	-	.	ID=match.101149.254;Target=XP_012143513_1 136 190
WUUM01000004.1	exonerate	nucleotide_to_protein_match	941550	941785	96.12	-	.	ID=match.101149.254;Target=XP_012143513_1 191 225
WUUM01000004.1	exonerate	nucleotide_to_protein_match	941309	941461	96.12	-	.	ID=match.101149.254;Target=XP_012143513_1 226 247
WUUM01000004.1	exonerate	nucleotide_to_protein_match	941120	941247	96.12	-	.	ID=match.101149.254;Target=XP_012143513_1 247 269
WUUM01000004.1	exonerate	nucleotide_to_protein_match	940929	941039	96.12	-	.	ID=match.101149.254;Target=XP_012143513_1 270 284
WUUM01000004.1	exonerate	nucleotide_to_protein_match	940702	940833	96.12	-	.	ID=match.101149.254;Target=XP_012143513_1 285 321
WUUM01000015.1	exonerate	nucleotide_to_protein_match	6303509	6303584	94.96	+	.	ID=match.101149.255;Target=XP_031839258_1 5 30
WUUM01000015.1	exonerate	nucleotide_to_protein_match	6304210	6304274	94.96	+	.	ID=match.101149.255;Target=XP_031839258_1 31 52
WUUM01000015.1	exonerate	nucleotide_to_protein_match	6304382	6304519	94.96	+	.	ID=match.101149.255;Target=XP_031839258_1 52 98
WUUM01000015.1	exonerate	nucleotide_to_protein_match	6304661	6304724	94.96	+	.	ID=match.101149.255;Target=XP_031839258_1 98 119
WUUM01000015.1	exonerate	nucleotide_to_protein_match	6305127	6305183	94.96	+	.	ID=match.101149.255;Target=XP_031839258_1 120 138
WUUM01000015.1	exonerate	nucleotide_to_protein_match	6305278	6305384	94.96	+	.	ID=match.101149.255;Target=XP_031839258_1 139 174
WUUM01000015.1	exonerate	nucleotide_to_protein_match	6305466	6305723	94.96	+	.	ID=match.101149.255;Target=XP_031839258_1 174 224
WUUM01000015.1	exonerate	nucleotide_to_protein_match	6305805	6305825	94.96	+	.	ID=match.101149.255;Target=XP_031839258_1 224 259
WUUM01000005.1	exonerate	nucleotide_to_protein_match	6188119	6188341	89.26	-	.	ID=match.101149.256;Target=XP_012151918_1 1 8
WUUM01000005.1	exonerate	nucleotide_to_protein_match	6187388	6187594	89.26	-	.	ID=match.101149.256;Target=XP_012151918_1 8 74
WUUM01000005.1	exonerate	nucleotide_to_protein_match	6186991	6187295	89.26	-	.	ID=match.101149.256;Target=XP_012151918_1 75 143
WUUM01000039.1	exonerate	nucleotide_to_protein_match	139483	140604	94.92	+	.	ID=match.101149.257;Target=ACTC_MOUSE 4 378
WUUM01000004.1	exonerate	nucleotide_to_protein_match	8157305	8157517	96.41	-	.	ID=match.101149.258;Target=KAF3423222_1 1 72
WUUM01000004.1	exonerate	nucleotide_to_protein_match	8155945	8157234	96.41	-	.	ID=match.101149.258;Target=KAF3423222_1 72 502
WUUM01000005.1	exonerate	nucleotide_to_protein_match	9784071	9784318	92.98	-	.	ID=match.101149.259;Target=XP_012165787_1 91 173
WUUM01000005.1	exonerate	nucleotide_to_protein_match	9783531	9783669	92.98	-	.	ID=match.101149.259;Target=XP_012165787_1 174 220
WUUM01000005.1	exonerate	nucleotide_to_protein_match	9782668	9782882	92.98	-	.	ID=match.101149.259;Target=XP_012165787_1 220 291
WUUM01000005.1	exonerate	nucleotide_to_protein_match	9781081	9781366	92.98	-	.	ID=match.101149.259;Target=XP_012165787_1 292 387
WUUM01000005.1	exonerate	nucleotide_to_protein_match	9780238	9780994	92.98	-	.	ID=match.101149.259;Target=XP_012165787_1 387 639
WUUM01000005.1	exonerate	nucleotide_to_protein_match	9780011	9780167	92.98	-	.	ID=match.101149.259;Target=XP_012165787_1 640 691
WUUM01000005.1	exonerate	nucleotide_to_protein_match	9779785	9779930	92.98	-	.	ID=match.101149.259;Target=XP_012165787_1 692 740
WUUM01000005.1	exonerate	nucleotide_to_protein_match	9778523	9779039	92.98	-	.	ID=match.101149.259;Target=XP_012165787_1 741 815
WUUM01000005.1	exonerate	nucleotide_to_protein_match	9778163	9778446	92.98	-	.	ID=match.101149.259;Target=XP_012165787_1 815 910
WUUM01000005.1	exonerate	nucleotide_to_protein_match	9777710	9777845	92.98	-	.	ID=match.101149.259;Target=XP_012165787_1 911 962
WUUM01000005.1	exonerate	nucleotide_to_protein_match	9777282	9777499	92.98	-	.	ID=match.101149.259;Target=XP_012165787_1 962 984
WUUM01000005.1	exonerate	nucleotide_to_protein_match	9776863	9776945	92.98	-	.	ID=match.101149.259;Target=XP_012165787_1 984 1003
WUUM01000005.1	exonerate	nucleotide_to_protein_match	9776439	9776537	92.98	-	.	ID=match.101149.259;Target=XP_012165787_1 1004 1048
WUUM01000005.1	exonerate	nucleotide_to_protein_match	10467678	10467749	82.53	-	.	ID=match.101149.260;Target=XP_003249430_1 1 25
WUUM01000005.1	exonerate	nucleotide_to_protein_match	10467440	10467601	82.53	-	.	ID=match.101149.260;Target=XP_003249430_1 25 79
WUUM01000005.1	exonerate	nucleotide_to_protein_match	10467166	10467319	82.53	-	.	ID=match.101149.260;Target=XP_003249430_1 79 130
WUUM01000005.1	exonerate	nucleotide_to_protein_match	10466902	10467014	82.53	-	.	ID=match.101149.260;Target=XP_003249430_1 131 168
WUUM01000103.1	exonerate	nucleotide_to_protein_match	80988	81641	99.54	+	.	ID=match.101149.261;Target=XP_017756902_1 1 219
WUUM01000012.1	exonerate	nucleotide_to_protein_match	1526939	1527012	93.24	-	.	ID=match.101149.262;Target=XP_031831692_1 1 25
WUUM01000012.1	exonerate	nucleotide_to_protein_match	1526709	1526853	93.24	-	.	ID=match.101149.262;Target=XP_031831692_1 26 46
WUUM01000012.1	exonerate	nucleotide_to_protein_match	1526332	1526622	93.24	-	.	ID=match.101149.262;Target=XP_031831692_1 48 56
WUUM01000012.1	exonerate	nucleotide_to_protein_match	1526079	1526180	93.24	-	.	ID=match.101149.262;Target=XP_031831692_1 56 75
WUUM01000012.1	exonerate	nucleotide_to_protein_match	1525747	1525987	93.24	-	.	ID=match.101149.262;Target=XP_031831692_1 75 172
WUUM01000012.1	exonerate	nucleotide_to_protein_match	1525255	1525671	93.24	-	.	ID=match.101149.262;Target=XP_031831692_1 172 206
WUUM01000012.1	exonerate	nucleotide_to_protein_match	1524962	1525167	93.24	-	.	ID=match.101149.262;Target=XP_031831692_1 206 286
WUUM01000075.1	exonerate	nucleotide_to_protein_match	208182	208225	94.01	-	.	ID=match.101149.263;Target=XP_012137452_1 1 15
WUUM01000075.1	exonerate	nucleotide_to_protein_match	207027	207164	94.01	-	.	ID=match.101149.263;Target=XP_012137452_1 16 61
WUUM01000075.1	exonerate	nucleotide_to_protein_match	205802	205981	94.01	-	.	ID=match.101149.263;Target=XP_012137452_1 62 121
WUUM01000075.1	exonerate	nucleotide_to_protein_match	205240	205666	94.01	-	.	ID=match.101149.263;Target=XP_012137452_1 122 264
WUUM01000075.1	exonerate	nucleotide_to_protein_match	204950	205171	94.01	-	.	ID=match.101149.263;Target=XP_012137452_1 264 338
WUUM01000086.1	exonerate	nucleotide_to_protein_match	152451	152544	83.15	-	.	ID=match.101149.264;Target=XP_017798265_1 1 32
WUUM01000086.1	exonerate	nucleotide_to_protein_match	152114	152297	83.15	-	.	ID=match.101149.264;Target=XP_017798265_1 33 93
WUUM01000086.1	exonerate	nucleotide_to_protein_match	151934	152035	83.15	-	.	ID=match.101149.264;Target=XP_017798265_1 94 127
WUUM01000086.1	exonerate	nucleotide_to_protein_match	151669	151862	83.15	-	.	ID=match.101149.264;Target=XP_017798265_1 128 192
WUUM01000086.1	exonerate	nucleotide_to_protein_match	151391	151569	83.15	-	.	ID=match.101149.264;Target=XP_017798265_1 193 252
WUUM01000086.1	exonerate	nucleotide_to_protein_match	151054	151303	83.15	-	.	ID=match.101149.264;Target=XP_017798265_1 252 335
WUUM01000086.1	exonerate	nucleotide_to_protein_match	150760	150965	83.15	-	.	ID=match.101149.264;Target=XP_017798265_1 336 404
WUUM01000086.1	exonerate	nucleotide_to_protein_match	150123	150363	83.15	-	.	ID=match.101149.264;Target=XP_017798265_1 404 484
WUUM01000086.1	exonerate	nucleotide_to_protein_match	149670	149886	83.15	-	.	ID=match.101149.264;Target=XP_017798265_1 485 556
WUUM01000086.1	exonerate	nucleotide_to_protein_match	149134	149410	83.15	-	.	ID=match.101149.264;Target=XP_017798265_1 557 649
WUUM01000039.1	exonerate	nucleotide_to_protein_match	262399	262770	89.52	+	.	ID=match.101149.265;Target=XP_001120186_1 1 125
WUUM01000013.1	exonerate	nucleotide_to_protein_match	920776	920945	87.54	-	.	ID=match.101149.266;Target=XP_024227349_1 1 57
WUUM01000013.1	exonerate	nucleotide_to_protein_match	920637	920700	87.54	-	.	ID=match.101149.266;Target=XP_024227349_1 58 79
WUUM01000013.1	exonerate	nucleotide_to_protein_match	920418	920524	87.54	-	.	ID=match.101149.266;Target=XP_024227349_1 79 114
WUUM01000013.1	exonerate	nucleotide_to_protein_match	920132	920348	87.54	-	.	ID=match.101149.266;Target=XP_024227349_1 115 187
WUUM01000013.1	exonerate	nucleotide_to_protein_match	919903	920036	87.54	-	.	ID=match.101149.266;Target=XP_024227349_1 187 231
WUUM01000013.1	exonerate	nucleotide_to_protein_match	919668	919832	87.54	-	.	ID=match.101149.266;Target=XP_024227349_1 232 286
WUUM01000013.1	exonerate	nucleotide_to_protein_match	919514	919607	87.54	-	.	ID=match.101149.266;Target=XP_024227349_1 287 318
WUUM01000006.1	exonerate	nucleotide_to_protein_match	8074664	8074700	91.37	-	.	ID=match.101149.267;Target=KOX71932_1 1 13
WUUM01000006.1	exonerate	nucleotide_to_protein_match	8073915	8074085	91.37	-	.	ID=match.101149.267;Target=KOX71932_1 14 70
WUUM01000006.1	exonerate	nucleotide_to_protein_match	8073570	8073784	91.37	-	.	ID=match.101149.267;Target=KOX71932_1 71 142
WUUM01000009.1	exonerate	nucleotide_to_protein_match	5824400	5825773	83.42	-	.	ID=match.101149.268;Target=XP_015440451_1 1 185
WUUM01000009.1	exonerate	nucleotide_to_protein_match	5824253	5824336	83.42	-	.	ID=match.101149.268;Target=XP_015440451_1 187 461
WUUM01000009.1	exonerate	nucleotide_to_protein_match	5823675	5823935	83.42	-	.	ID=match.101149.268;Target=XP_015440451_1 461 489
WUUM01000016.1	exonerate	nucleotide_to_protein_match	4095760	4095882	89.01	+	.	ID=match.101149.269;Target=XP_033336445_1 17 58
WUUM01000016.1	exonerate	nucleotide_to_protein_match	4096045	4096145	89.01	+	.	ID=match.101149.269;Target=XP_033336445_1 58 91
WUUM01000016.1	exonerate	nucleotide_to_protein_match	4096309	4097292	89.01	+	.	ID=match.101149.269;Target=XP_033336445_1 92 419
WUUM01000016.1	exonerate	nucleotide_to_protein_match	4097393	4097518	89.01	+	.	ID=match.101149.269;Target=XP_033336445_1 420 461
WUUM01000016.1	exonerate	nucleotide_to_protein_match	4097652	4097937	89.01	+	.	ID=match.101149.269;Target=XP_033336445_1 462 557
WUUM01000044.1	exonerate	nucleotide_to_protein_match	1218675	1218823	95.61	-	.	ID=match.101149.270;Target=XP_033336596_1 19 68
WUUM01000044.1	exonerate	nucleotide_to_protein_match	1218290	1218583	95.61	-	.	ID=match.101149.270;Target=XP_033336596_1 69 166
WUUM01000044.1	exonerate	nucleotide_to_protein_match	1217789	1217990	95.61	-	.	ID=match.101149.270;Target=XP_033336596_1 167 234
WUUM01000044.1	exonerate	nucleotide_to_protein_match	1217396	1217612	95.61	-	.	ID=match.101149.270;Target=XP_033336596_1 234 306
WUUM01000044.1	exonerate	nucleotide_to_protein_match	1216975	1217078	95.61	-	.	ID=match.101149.270;Target=XP_033336596_1 307 341
WUUM01000015.1	exonerate	nucleotide_to_protein_match	4640444	4640497	98.42	+	.	ID=match.101149.271;Target=XP_033341507_1 1 19
WUUM01000015.1	exonerate	nucleotide_to_protein_match	4640838	4641032	98.42	+	.	ID=match.101149.271;Target=XP_033341507_1 19 84
WUUM01000015.1	exonerate	nucleotide_to_protein_match	4641100	4641225	98.42	+	.	ID=match.101149.271;Target=XP_033341507_1 84 126
WUUM01000015.1	exonerate	nucleotide_to_protein_match	4641305	4641472	98.42	+	.	ID=match.101149.271;Target=XP_033341507_1 126 182
WUUM01000015.1	exonerate	nucleotide_to_protein_match	4641554	4641728	98.42	+	.	ID=match.101149.271;Target=XP_033341507_1 182 240
WUUM01000015.1	exonerate	nucleotide_to_protein_match	4641823	4641961	98.42	+	.	ID=match.101149.271;Target=XP_033341507_1 241 286
WUUM01000015.1	exonerate	nucleotide_to_protein_match	4642065	4642281	98.42	+	.	ID=match.101149.271;Target=XP_033341507_1 287 359
WUUM01000015.1	exonerate	nucleotide_to_protein_match	4642360	4642500	98.42	+	.	ID=match.101149.271;Target=XP_033341507_1 359 406
WUUM01000015.1	exonerate	nucleotide_to_protein_match	4642579	4642695	98.42	+	.	ID=match.101149.271;Target=XP_033341507_1 406 445
WUUM01000038.1	exonerate	nucleotide_to_protein_match	418669	418767	97.56	-	.	ID=match.101149.272;Target=XP_003396673_1 1 34
WUUM01000038.1	exonerate	nucleotide_to_protein_match	418479	418582	97.56	-	.	ID=match.101149.272;Target=XP_003396673_1 34 68
WUUM01000038.1	exonerate	nucleotide_to_protein_match	418238	418367	97.56	-	.	ID=match.101149.272;Target=XP_003396673_1 69 112
WUUM01000038.1	exonerate	nucleotide_to_protein_match	418120	418158	97.56	-	.	ID=match.101149.272;Target=XP_003396673_1 112 125
WUUM01000014.1	exonerate	nucleotide_to_protein_match	2101304	2101397	94.23	+	.	ID=match.101149.273;Target=XP_012243376_1 1 32
WUUM01000014.1	exonerate	nucleotide_to_protein_match	2101475	2101830	94.23	+	.	ID=match.101149.273;Target=XP_012243376_1 33 151
WUUM01000014.1	exonerate	nucleotide_to_protein_match	2101921	2102253	94.23	+	.	ID=match.101149.273;Target=XP_012243376_1 151 262
WUUM01000004.1	exonerate	nucleotide_to_protein_match	5684665	5684832	89.30	-	.	ID=match.101149.274;Target=XP_020722744_1 1 57
WUUM01000004.1	exonerate	nucleotide_to_protein_match	5684407	5684564	89.30	-	.	ID=match.101149.274;Target=XP_020722744_1 57 109
WUUM01000004.1	exonerate	nucleotide_to_protein_match	5683014	5683158	89.30	-	.	ID=match.101149.274;Target=XP_020722744_1 110 150
WUUM01000004.1	exonerate	nucleotide_to_protein_match	5682493	5682555	89.30	-	.	ID=match.101149.274;Target=XP_020722744_1 150 157
WUUM01000004.1	exonerate	nucleotide_to_protein_match	5681401	5681538	89.30	-	.	ID=match.101149.274;Target=XP_020722744_1 157 178
WUUM01000004.1	exonerate	nucleotide_to_protein_match	5681192	5681329	89.30	-	.	ID=match.101149.274;Target=XP_020722744_1 178 224
WUUM01000004.1	exonerate	nucleotide_to_protein_match	5680872	5681111	89.30	-	.	ID=match.101149.274;Target=XP_020722744_1 224 270
WUUM01000004.1	exonerate	nucleotide_to_protein_match	5680528	5680779	89.30	-	.	ID=match.101149.274;Target=XP_020722744_1 270 350
WUUM01000004.1	exonerate	nucleotide_to_protein_match	5680337	5680453	89.30	-	.	ID=match.101149.274;Target=XP_020722744_1 350 434
WUUM01000004.1	exonerate	nucleotide_to_protein_match	5678230	5680281	89.30	-	.	ID=match.101149.274;Target=XP_020722744_1 434 473
WUUM01000004.1	exonerate	nucleotide_to_protein_match	5677981	5678142	89.30	-	.	ID=match.101149.274;Target=XP_020722744_1 473 1133
WUUM01000004.1	exonerate	nucleotide_to_protein_match	5677692	5677904	89.30	-	.	ID=match.101149.274;Target=XP_020722744_1 1134 1158
WUUM01000016.1	exonerate	nucleotide_to_protein_match	2832122	2832158	95.71	+	.	ID=match.101149.275;Target=XP_016768938_1 1 13
WUUM01000016.1	exonerate	nucleotide_to_protein_match	2834168	2834259	95.71	+	.	ID=match.101149.275;Target=XP_016768938_1 14 44
WUUM01000016.1	exonerate	nucleotide_to_protein_match	2834348	2834470	95.71	+	.	ID=match.101149.275;Target=XP_016768938_1 44 85
WUUM01000016.1	exonerate	nucleotide_to_protein_match	2834567	2834860	95.71	+	.	ID=match.101149.275;Target=XP_016768938_1 85 183
WUUM01000016.1	exonerate	nucleotide_to_protein_match	2834946	2835239	95.71	+	.	ID=match.101149.275;Target=XP_016768938_1 183 281
WUUM01000016.1	exonerate	nucleotide_to_protein_match	2835615	2835869	95.71	+	.	ID=match.101149.275;Target=XP_016768938_1 281 366
WUUM01000016.1	exonerate	nucleotide_to_protein_match	2836061	2836223	95.71	+	.	ID=match.101149.275;Target=XP_016768938_1 366 420
WUUM01000016.1	exonerate	nucleotide_to_protein_match	2836331	2836516	95.71	+	.	ID=match.101149.275;Target=XP_016768938_1 421 482
WUUM01000016.1	exonerate	nucleotide_to_protein_match	2836608	2836797	95.71	+	.	ID=match.101149.275;Target=XP_016768938_1 483 545
WUUM01000016.1	exonerate	nucleotide_to_protein_match	2836872	2837254	95.71	+	.	ID=match.101149.275;Target=XP_016768938_1 546 673
WUUM01000016.1	exonerate	nucleotide_to_protein_match	2837335	2837504	95.71	+	.	ID=match.101149.275;Target=XP_016768938_1 674 730
WUUM01000016.1	exonerate	nucleotide_to_protein_match	2837573	2837798	95.71	+	.	ID=match.101149.275;Target=XP_016768938_1 730 805
WUUM01000016.1	exonerate	nucleotide_to_protein_match	2837880	2839424	95.71	+	.	ID=match.101149.275;Target=XP_016768938_1 806 1320
WUUM01000016.1	exonerate	nucleotide_to_protein_match	2839502	2839770	95.71	+	.	ID=match.101149.275;Target=XP_016768938_1 1321 1410
WUUM01000016.1	exonerate	nucleotide_to_protein_match	2839854	2839945	95.71	+	.	ID=match.101149.275;Target=XP_016768938_1 1410 1440
WUUM01000016.1	exonerate	nucleotide_to_protein_match	2840024	2840210	95.71	+	.	ID=match.101149.275;Target=XP_016768938_1 1441 1503
WUUM01000016.1	exonerate	nucleotide_to_protein_match	2840420	2840692	95.71	+	.	ID=match.101149.275;Target=XP_016768938_1 1503 1594
WUUM01000016.1	exonerate	nucleotide_to_protein_match	2840774	2841055	95.71	+	.	ID=match.101149.275;Target=XP_016768938_1 1594 1600
WUUM01000016.1	exonerate	nucleotide_to_protein_match	2841132	2841379	95.71	+	.	ID=match.101149.275;Target=XP_016768938_1 1600 1629
WUUM01000016.1	exonerate	nucleotide_to_protein_match	2841460	2841745	95.71	+	.	ID=match.101149.275;Target=XP_016768938_1 1630 1688
WUUM01000016.1	exonerate	nucleotide_to_protein_match	2841844	2842152	95.71	+	.	ID=match.101149.275;Target=XP_016768938_1 1688 1770
WUUM01000003.1	exonerate	nucleotide_to_protein_match	10187374	10187480	88.71	+	.	ID=match.101149.276;Target=XP_031849917_1 1 36
WUUM01000003.1	exonerate	nucleotide_to_protein_match	10187844	10188081	88.71	+	.	ID=match.101149.276;Target=XP_031849917_1 37 116
WUUM01000003.1	exonerate	nucleotide_to_protein_match	10188149	10188856	88.71	+	.	ID=match.101149.276;Target=XP_031849917_1 116 184
WUUM01000003.1	exonerate	nucleotide_to_protein_match	10188928	10189716	88.71	+	.	ID=match.101149.276;Target=XP_031849917_1 184 187
WUUM01000015.1	exonerate	nucleotide_to_protein_match	3730371	3730456	88.78	-	.	ID=match.101149.277;Target=XP_031847160_1 1 29
WUUM01000015.1	exonerate	nucleotide_to_protein_match	3729767	3729887	88.78	-	.	ID=match.101149.277;Target=XP_031847160_1 30 70
WUUM01000015.1	exonerate	nucleotide_to_protein_match	3729541	3729712	88.78	-	.	ID=match.101149.277;Target=XP_031847160_1 70 91
WUUM01000015.1	exonerate	nucleotide_to_protein_match	3729192	3729406	88.78	-	.	ID=match.101149.277;Target=XP_031847160_1 92 128
WUUM01000001.1	exonerate	nucleotide_to_protein_match	13199718	13199790	87.56	+	.	ID=match.101149.278;Target=XP_015430776_1 1 25
WUUM01000001.1	exonerate	nucleotide_to_protein_match	13200675	13200924	87.56	+	.	ID=match.101149.278;Target=XP_015430776_1 26 108
WUUM01000001.1	exonerate	nucleotide_to_protein_match	13201029	13201198	87.56	+	.	ID=match.101149.278;Target=XP_015430776_1 109 165
WUUM01000001.1	exonerate	nucleotide_to_protein_match	13201270	13201388	87.56	+	.	ID=match.101149.278;Target=XP_015430776_1 166 205
WUUM01000006.1	exonerate	nucleotide_to_protein_match	1405331	1405350	94.50	+	.	ID=match.101149.279;Target=XP_017752902_1 1 7
WUUM01000006.1	exonerate	nucleotide_to_protein_match	1405664	1405725	94.50	+	.	ID=match.101149.279;Target=XP_017752902_1 8 28
WUUM01000006.1	exonerate	nucleotide_to_protein_match	1406299	1406491	94.50	+	.	ID=match.101149.279;Target=XP_017752902_1 29 92
WUUM01000006.1	exonerate	nucleotide_to_protein_match	1406579	1406725	94.50	+	.	ID=match.101149.279;Target=XP_017752902_1 93 141
WUUM01000006.1	exonerate	nucleotide_to_protein_match	1406811	1407123	94.50	+	.	ID=match.101149.279;Target=XP_017752902_1 142 146
WUUM01000006.1	exonerate	nucleotide_to_protein_match	1408403	1408813	94.50	+	.	ID=match.101149.279;Target=XP_017752902_1 147 247
WUUM01000006.1	exonerate	nucleotide_to_protein_match	1408897	1409127	94.50	+	.	ID=match.101149.279;Target=XP_017752902_1 247 384
WUUM01000006.1	exonerate	nucleotide_to_protein_match	1409212	1409433	94.50	+	.	ID=match.101149.279;Target=XP_017752902_1 384 461
WUUM01000006.1	exonerate	nucleotide_to_protein_match	1409536	1409663	94.50	+	.	ID=match.101149.279;Target=XP_017752902_1 461 535
WUUM01000006.1	exonerate	nucleotide_to_protein_match	1409762	1410008	94.50	+	.	ID=match.101149.279;Target=XP_017752902_1 535 577
WUUM01000006.1	exonerate	nucleotide_to_protein_match	1410104	1410359	94.50	+	.	ID=match.101149.279;Target=XP_017752902_1 578 660
WUUM01000006.1	exonerate	nucleotide_to_protein_match	1410442	1410602	94.50	+	.	ID=match.101149.279;Target=XP_017752902_1 660 745
WUUM01000006.1	exonerate	nucleotide_to_protein_match	1410672	1410764	94.50	+	.	ID=match.101149.279;Target=XP_017752902_1 746 799
WUUM01000006.1	exonerate	nucleotide_to_protein_match	1410845	1410943	94.50	+	.	ID=match.101149.279;Target=XP_017752902_1 799 830
WUUM01000017.1	exonerate	nucleotide_to_protein_match	1432479	1432551	97.81	+	.	ID=match.101149.280;Target=XP_031842018_1 1 25
WUUM01000017.1	exonerate	nucleotide_to_protein_match	1432957	1433076	97.81	+	.	ID=match.101149.280;Target=XP_031842018_1 26 65
WUUM01000017.1	exonerate	nucleotide_to_protein_match	1433147	1433233	97.81	+	.	ID=match.101149.280;Target=XP_031842018_1 66 94
WUUM01000017.1	exonerate	nucleotide_to_protein_match	1433325	1433464	97.81	+	.	ID=match.101149.280;Target=XP_031842018_1 95 141
WUUM01000026.1	exonerate	nucleotide_to_protein_match	128351	128450	80.86	-	.	ID=match.101149.281;Target=XP_012148773_1 1 34
WUUM01000026.1	exonerate	nucleotide_to_protein_match	127132	128225	80.86	-	.	ID=match.101149.281;Target=XP_012148773_1 35 399
WUUM01000010.1	exonerate	nucleotide_to_protein_match	7314014	7314229	97.39	+	.	ID=match.101149.282;Target=KAF3422492_1 1 73
WUUM01000010.1	exonerate	nucleotide_to_protein_match	7314304	7315323	97.39	+	.	ID=match.101149.282;Target=KAF3422492_1 73 413
WUUM01000010.1	exonerate	nucleotide_to_protein_match	7315408	7315553	97.39	+	.	ID=match.101149.282;Target=KAF3422492_1 413 461
WUUM01000010.1	exonerate	nucleotide_to_protein_match	7315638	7315755	97.39	+	.	ID=match.101149.282;Target=KAF3422492_1 462 501
WUUM01000003.1	exonerate	nucleotide_to_protein_match	4048228	4048536	94.17	-	.	ID=match.101149.283;Target=KAF3426380_1 1 104
WUUM01000033.1	exonerate	nucleotide_to_protein_match	702981	703091	95.45	+	.	ID=match.101149.284;Target=XP_017752673_1 40 77
WUUM01000033.1	exonerate	nucleotide_to_protein_match	703879	704099	95.45	+	.	ID=match.101149.284;Target=XP_017752673_1 77 150
WUUM01000033.1	exonerate	nucleotide_to_protein_match	704770	704964	95.45	+	.	ID=match.101149.284;Target=XP_017752673_1 151 215
WUUM01000033.1	exonerate	nucleotide_to_protein_match	705236	705707	95.45	+	.	ID=match.101149.284;Target=XP_017752673_1 216 373
WUUM01000033.1	exonerate	nucleotide_to_protein_match	705824	705960	95.45	+	.	ID=match.101149.284;Target=XP_017752673_1 373 418
WUUM01000033.1	exonerate	nucleotide_to_protein_match	706036	706223	95.45	+	.	ID=match.101149.284;Target=XP_017752673_1 419 481
WUUM01000033.1	exonerate	nucleotide_to_protein_match	706305	706480	95.45	+	.	ID=match.101149.284;Target=XP_017752673_1 482 540
WUUM01000033.1	exonerate	nucleotide_to_protein_match	706560	706771	95.45	+	.	ID=match.101149.284;Target=XP_017752673_1 540 610
WUUM01000033.1	exonerate	nucleotide_to_protein_match	706861	707073	95.45	+	.	ID=match.101149.284;Target=XP_017752673_1 611 681
WUUM01000033.1	exonerate	nucleotide_to_protein_match	707754	707931	95.45	+	.	ID=match.101149.284;Target=XP_017752673_1 682 741
WUUM01000033.1	exonerate	nucleotide_to_protein_match	708022	708286	95.45	+	.	ID=match.101149.284;Target=XP_017752673_1 741 829
WUUM01000033.1	exonerate	nucleotide_to_protein_match	708389	708424	95.45	+	.	ID=match.101149.284;Target=XP_017752673_1 830 841
WUUM01000033.1	exonerate	nucleotide_to_protein_match	710172	710433	95.45	+	.	ID=match.101149.284;Target=XP_017752673_1 842 851
WUUM01000033.1	exonerate	nucleotide_to_protein_match	710757	711024	95.45	+	.	ID=match.101149.284;Target=XP_017752673_1 851 927
WUUM01000033.1	exonerate	nucleotide_to_protein_match	711221	711533	95.45	+	.	ID=match.101149.284;Target=XP_017752673_1 928 1017
WUUM01000033.1	exonerate	nucleotide_to_protein_match	711613	711789	95.45	+	.	ID=match.101149.284;Target=XP_017752673_1 1017 1121
WUUM01000033.1	exonerate	nucleotide_to_protein_match	711857	711966	95.45	+	.	ID=match.101149.284;Target=XP_017752673_1 1122 1180
WUUM01000008.1	exonerate	nucleotide_to_protein_match	5869357	5869473	91.00	+	.	ID=match.101149.285;Target=XP_012152121_1 1 40
WUUM01000008.1	exonerate	nucleotide_to_protein_match	5869645	5870014	91.00	+	.	ID=match.101149.285;Target=XP_012152121_1 40 163
WUUM01000008.1	exonerate	nucleotide_to_protein_match	5870501	5870633	91.00	+	.	ID=match.101149.285;Target=XP_012152121_1 164 178
WUUM01000008.1	exonerate	nucleotide_to_protein_match	5870707	5870845	91.00	+	.	ID=match.101149.285;Target=XP_012152121_1 181 210
WUUM01000008.1	exonerate	nucleotide_to_protein_match	5870926	5871372	91.00	+	.	ID=match.101149.285;Target=XP_012152121_1 211 257
WUUM01000008.1	exonerate	nucleotide_to_protein_match	49105	49313	91.49	-	.	ID=match.101149.286;Target=XP_015436450_1 8 77
WUUM01000008.1	exonerate	nucleotide_to_protein_match	48697	48905	91.49	-	.	ID=match.101149.286;Target=XP_015436450_1 78 147
WUUM01000008.1	exonerate	nucleotide_to_protein_match	48175	48280	91.49	-	.	ID=match.101149.286;Target=XP_015436450_1 148 182
WUUM01000008.1	exonerate	nucleotide_to_protein_match	47608	47656	91.49	-	.	ID=match.101149.286;Target=XP_015436450_1 183 199
WUUM01000022.1	exonerate	nucleotide_to_protein_match	4207339	4207998	85.39	+	.	ID=match.101149.287;Target=XP_031836775_1 3 98
WUUM01000002.1	exonerate	nucleotide_to_protein_match	9465259	9465575	80.56	-	.	ID=match.101149.288;Target=XP_033340960_1 1 106
WUUM01000002.1	exonerate	nucleotide_to_protein_match	9464988	9465189	80.56	-	.	ID=match.101149.288;Target=XP_033340960_1 107 174
WUUM01000002.1	exonerate	nucleotide_to_protein_match	9464676	9464915	80.56	-	.	ID=match.101149.288;Target=XP_033340960_1 174 254
WUUM01000004.1	exonerate	nucleotide_to_protein_match	3322628	3322681	92.15	-	.	ID=match.101149.289;Target=XP_012153462_1 78 96
WUUM01000004.1	exonerate	nucleotide_to_protein_match	3321788	3322533	92.15	-	.	ID=match.101149.289;Target=XP_012153462_1 96 344
WUUM01000004.1	exonerate	nucleotide_to_protein_match	3321489	3321642	92.15	-	.	ID=match.101149.289;Target=XP_012153462_1 345 396
WUUM01000004.1	exonerate	nucleotide_to_protein_match	3321231	3321401	92.15	-	.	ID=match.101149.289;Target=XP_012153462_1 396 453
WUUM01000004.1	exonerate	nucleotide_to_protein_match	3320785	3321165	92.15	-	.	ID=match.101149.289;Target=XP_012153462_1 453 580
WUUM01000004.1	exonerate	nucleotide_to_protein_match	3320230	3320445	92.15	-	.	ID=match.101149.289;Target=XP_012153462_1 580 652
WUUM01000004.1	exonerate	nucleotide_to_protein_match	3319841	3320163	92.15	-	.	ID=match.101149.289;Target=XP_012153462_1 652 759
WUUM01000004.1	exonerate	nucleotide_to_protein_match	3319416	3319764	92.15	-	.	ID=match.101149.289;Target=XP_012153462_1 760 876
WUUM01000004.1	exonerate	nucleotide_to_protein_match	3317870	3317968	92.15	-	.	ID=match.101149.289;Target=XP_012153462_1 876 909
WUUM01000004.1	exonerate	nucleotide_to_protein_match	3316769	3316959	92.15	-	.	ID=match.101149.289;Target=XP_012153462_1 909 972
WUUM01000004.1	exonerate	nucleotide_to_protein_match	3316347	3316697	92.15	-	.	ID=match.101149.289;Target=XP_012153462_1 973 1089
WUUM01000004.1	exonerate	nucleotide_to_protein_match	3315974	3316250	92.15	-	.	ID=match.101149.289;Target=XP_012153462_1 1090 1182
WUUM01000004.1	exonerate	nucleotide_to_protein_match	3315649	3315896	92.15	-	.	ID=match.101149.289;Target=XP_012153462_1 1182 1264
WUUM01000004.1	exonerate	nucleotide_to_protein_match	3315419	3315550	92.15	-	.	ID=match.101149.289;Target=XP_012153462_1 1265 1308
WUUM01000004.1	exonerate	nucleotide_to_protein_match	3315069	3315348	92.15	-	.	ID=match.101149.289;Target=XP_012153462_1 1309 1402
WUUM01000004.1	exonerate	nucleotide_to_protein_match	3314788	3315011	92.15	-	.	ID=match.101149.289;Target=XP_012153462_1 1402 1476
WUUM01000004.1	exonerate	nucleotide_to_protein_match	3313820	3314432	92.15	-	.	ID=match.101149.289;Target=XP_012153462_1 1477 1681
WUUM01000004.1	exonerate	nucleotide_to_protein_match	3313623	3313732	92.15	-	.	ID=match.101149.289;Target=XP_012153462_1 1681 1717
WUUM01000004.1	exonerate	nucleotide_to_protein_match	3313176	3313301	92.15	-	.	ID=match.101149.289;Target=XP_012153462_1 1718 1759
WUUM01000004.1	exonerate	nucleotide_to_protein_match	3311651	3311909	92.15	-	.	ID=match.101149.289;Target=XP_012153462_1 1760 1846
WUUM01000004.1	exonerate	nucleotide_to_protein_match	3310937	3311395	92.15	-	.	ID=match.101149.289;Target=XP_012153462_1 1846 1976
WUUM01000011.1	exonerate	nucleotide_to_protein_match	9821506	9821639	84.80	-	.	ID=match.101149.290;Target=KOX68825_1 1 29
WUUM01000011.1	exonerate	nucleotide_to_protein_match	9821289	9821398	84.80	-	.	ID=match.101149.290;Target=KOX68825_1 30 46
WUUM01000011.1	exonerate	nucleotide_to_protein_match	9821045	9821225	84.80	-	.	ID=match.101149.290;Target=KOX68825_1 47 83
WUUM01000011.1	exonerate	nucleotide_to_protein_match	9820798	9820967	84.80	-	.	ID=match.101149.290;Target=KOX68825_1 84 143
WUUM01000011.1	exonerate	nucleotide_to_protein_match	9820546	9820713	84.80	-	.	ID=match.101149.290;Target=KOX68825_1 144 200
WUUM01000011.1	exonerate	nucleotide_to_protein_match	9820358	9820457	84.80	-	.	ID=match.101149.290;Target=KOX68825_1 201 256
WUUM01000011.1	exonerate	nucleotide_to_protein_match	9819862	9820271	84.80	-	.	ID=match.101149.290;Target=KOX68825_1 257 289
WUUM01000011.1	exonerate	nucleotide_to_protein_match	9819639	9819787	84.80	-	.	ID=match.101149.290;Target=KOX68825_1 290 426
WUUM01000008.1	exonerate	nucleotide_to_protein_match	349070	349502	94.81	+	.	ID=match.101149.291;Target=XP_012140568_1 1 84
WUUM01000008.1	exonerate	nucleotide_to_protein_match	350321	350724	94.81	+	.	ID=match.101149.291;Target=XP_012140568_1 86 147
WUUM01000008.1	exonerate	nucleotide_to_protein_match	351355	351534	94.81	+	.	ID=match.101149.291;Target=XP_012140568_1 148 282
WUUM01000008.1	exonerate	nucleotide_to_protein_match	352733	353047	94.81	+	.	ID=match.101149.291;Target=XP_012140568_1 282 342
WUUM01000001.1	exonerate	nucleotide_to_protein_match	13014466	13014522	95.71	+	.	ID=match.101149.292;Target=XP_026300740_1 1 20
WUUM01000001.1	exonerate	nucleotide_to_protein_match	13015158	13016429	95.71	+	.	ID=match.101149.292;Target=XP_026300740_1 20 444
WUUM01000007.1	exonerate	nucleotide_to_protein_match	7684890	7684940	84.49	+	.	ID=match.101149.293;Target=KOX69577_1 1 18
WUUM01000007.1	exonerate	nucleotide_to_protein_match	7685015	7685141	84.49	+	.	ID=match.101149.293;Target=KOX69577_1 18 60
WUUM01000007.1	exonerate	nucleotide_to_protein_match	7685420	7685515	84.49	+	.	ID=match.101149.293;Target=KOX69577_1 61 92
WUUM01000007.1	exonerate	nucleotide_to_protein_match	7685867	7686333	84.49	+	.	ID=match.101149.293;Target=KOX69577_1 93 248
WUUM01000002.1	exonerate	nucleotide_to_protein_match	7766773	7767490	79.81	+	.	ID=match.101149.294;Target=XP_012148734_1 1 240
WUUM01000002.1	exonerate	nucleotide_to_protein_match	7767686	7768203	79.81	+	.	ID=match.101149.294;Target=XP_012148734_1 241 413
WUUM01000010.1	exonerate	nucleotide_to_protein_match	8361323	8361479	90.50	+	.	ID=match.101149.295;Target=XP_033337407_1 1 53
WUUM01000010.1	exonerate	nucleotide_to_protein_match	8364328	8364542	90.50	+	.	ID=match.101149.295;Target=XP_033337407_1 54 125
WUUM01000010.1	exonerate	nucleotide_to_protein_match	8365112	8365297	90.50	+	.	ID=match.101149.295;Target=XP_033337407_1 125 187
WUUM01000010.1	exonerate	nucleotide_to_protein_match	8365552	8365659	90.50	+	.	ID=match.101149.295;Target=XP_033337407_1 187 223
WUUM01000029.1	exonerate	nucleotide_to_protein_match	2345197	2345308	94.52	+	.	ID=match.101149.296;Target=XP_031833192_1 1 38
WUUM01000029.1	exonerate	nucleotide_to_protein_match	2345396	2345516	94.52	+	.	ID=match.101149.296;Target=XP_031833192_1 39 78
WUUM01000029.1	exonerate	nucleotide_to_protein_match	2346091	2346190	94.52	+	.	ID=match.101149.296;Target=XP_031833192_1 79 112
WUUM01000029.1	exonerate	nucleotide_to_protein_match	2346279	2346457	94.52	+	.	ID=match.101149.296;Target=XP_031833192_1 112 171
WUUM01000029.1	exonerate	nucleotide_to_protein_match	2346779	2346917	94.52	+	.	ID=match.101149.296;Target=XP_031833192_1 172 218
WUUM01000029.1	exonerate	nucleotide_to_protein_match	2347043	2347507	94.52	+	.	ID=match.101149.296;Target=XP_031833192_1 218 373
WUUM01000029.1	exonerate	nucleotide_to_protein_match	2347643	2348071	94.52	+	.	ID=match.101149.296;Target=XP_031833192_1 373 516
WUUM01000029.1	exonerate	nucleotide_to_protein_match	2348151	2348362	94.52	+	.	ID=match.101149.296;Target=XP_031833192_1 516 586
WUUM01000029.1	exonerate	nucleotide_to_protein_match	2348460	2348628	94.52	+	.	ID=match.101149.296;Target=XP_031833192_1 587 643
WUUM01000029.1	exonerate	nucleotide_to_protein_match	2348703	2348825	94.52	+	.	ID=match.101149.296;Target=XP_031833192_1 643 684
WUUM01000029.1	exonerate	nucleotide_to_protein_match	2348905	2349036	94.52	+	.	ID=match.101149.296;Target=XP_031833192_1 684 728
WUUM01000029.1	exonerate	nucleotide_to_protein_match	2349123	2349188	94.52	+	.	ID=match.101149.296;Target=XP_031833192_1 728 750
WUUM01000029.1	exonerate	nucleotide_to_protein_match	2349279	2349436	94.52	+	.	ID=match.101149.296;Target=XP_031833192_1 750 802
WUUM01000029.1	exonerate	nucleotide_to_protein_match	2349561	2349658	94.52	+	.	ID=match.101149.296;Target=XP_031833192_1 803 835
WUUM01000029.1	exonerate	nucleotide_to_protein_match	2349759	2350063	94.52	+	.	ID=match.101149.296;Target=XP_031833192_1 836 937
WUUM01000029.1	exonerate	nucleotide_to_protein_match	2350150	2350425	94.52	+	.	ID=match.101149.296;Target=XP_031833192_1 937 1029
WUUM01000029.1	exonerate	nucleotide_to_protein_match	2350517	2350696	94.52	+	.	ID=match.101149.296;Target=XP_031833192_1 1029 1089
WUUM01000029.1	exonerate	nucleotide_to_protein_match	2350768	2350946	94.52	+	.	ID=match.101149.296;Target=XP_031833192_1 1089 1148
WUUM01000029.1	exonerate	nucleotide_to_protein_match	2351071	2351248	94.52	+	.	ID=match.101149.296;Target=XP_031833192_1 1149 1208
WUUM01000029.1	exonerate	nucleotide_to_protein_match	2351335	2351400	94.52	+	.	ID=match.101149.296;Target=XP_031833192_1 1208 1230
WUUM01000020.1	exonerate	nucleotide_to_protein_match	4397680	4397807	91.11	+	.	ID=match.101149.297;Target=H33_SCHPO 1 43
WUUM01000020.1	exonerate	nucleotide_to_protein_match	4397892	4398171	91.11	+	.	ID=match.101149.297;Target=H33_SCHPO 44 137
WUUM01000033.1	exonerate	nucleotide_to_protein_match	1850891	1851098	80.54	+	.	ID=match.101149.298;Target=XP_016773350_2 1 70
WUUM01000033.1	exonerate	nucleotide_to_protein_match	1851445	1851661	80.54	+	.	ID=match.101149.298;Target=XP_016773350_2 71 142
WUUM01000033.1	exonerate	nucleotide_to_protein_match	1852015	1852386	80.54	+	.	ID=match.101149.298;Target=XP_016773350_2 143 266
WUUM01000033.1	exonerate	nucleotide_to_protein_match	1852724	1853090	80.54	+	.	ID=match.101149.298;Target=XP_016773350_2 267 389
WUUM01000033.1	exonerate	nucleotide_to_protein_match	1853174	1853273	80.54	+	.	ID=match.101149.298;Target=XP_016773350_2 389 422
WUUM01000033.1	exonerate	nucleotide_to_protein_match	1853644	1853820	80.54	+	.	ID=match.101149.298;Target=XP_016773350_2 423 481
WUUM01000033.1	exonerate	nucleotide_to_protein_match	1853897	1853991	80.54	+	.	ID=match.101149.298;Target=XP_016773350_2 482 504
WUUM01000033.1	exonerate	nucleotide_to_protein_match	1854063	1854206	80.54	+	.	ID=match.101149.298;Target=XP_016773350_2 505 514
WUUM01000003.1	exonerate	nucleotide_to_protein_match	1699605	1699667	93.59	+	.	ID=match.101149.299;Target=KAF3423462_1 1 22
WUUM01000003.1	exonerate	nucleotide_to_protein_match	1699949	1700122	93.59	+	.	ID=match.101149.299;Target=KAF3423462_1 22 80
WUUM01000003.1	exonerate	nucleotide_to_protein_match	1700258	1700364	93.59	+	.	ID=match.101149.299;Target=KAF3423462_1 80 115
WUUM01000003.1	exonerate	nucleotide_to_protein_match	1700624	1700942	93.59	+	.	ID=match.101149.299;Target=KAF3423462_1 116 222
WUUM01000003.1	exonerate	nucleotide_to_protein_match	1701025	1701311	93.59	+	.	ID=match.101149.299;Target=KAF3423462_1 222 317
WUUM01000003.1	exonerate	nucleotide_to_protein_match	1701433	1701751	93.59	+	.	ID=match.101149.299;Target=KAF3423462_1 318 424
WUUM01000007.1	exonerate	nucleotide_to_protein_match	1109271	1109475	85.38	+	.	ID=match.101149.300;Target=HSP7A_DROSI 1 69
WUUM01000007.1	exonerate	nucleotide_to_protein_match	1110665	1110767	85.38	+	.	ID=match.101149.300;Target=HSP7A_DROSI 70 103
WUUM01000007.1	exonerate	nucleotide_to_protein_match	1111062	1111398	85.38	+	.	ID=match.101149.300;Target=HSP7A_DROSI 104 118
WUUM01000002.1	exonerate	nucleotide_to_protein_match	840138	840341	90.74	+	.	ID=match.101149.301;Target=XP_012148935_1 1 69
WUUM01000002.1	exonerate	nucleotide_to_protein_match	840416	840622	90.74	+	.	ID=match.101149.301;Target=XP_012148935_1 69 138
WUUM01000002.1	exonerate	nucleotide_to_protein_match	840697	840907	90.74	+	.	ID=match.101149.301;Target=XP_012148935_1 138 208
WUUM01000002.1	exonerate	nucleotide_to_protein_match	841251	841897	90.74	+	.	ID=match.101149.301;Target=XP_012148935_1 209 256
WUUM01000002.1	exonerate	nucleotide_to_protein_match	841962	842189	90.74	+	.	ID=match.101149.301;Target=XP_012148935_1 258 281
WUUM01000007.1	exonerate	nucleotide_to_protein_match	2834282	2834552	88.48	-	.	ID=match.101149.302;Target=XP_017793934_1 1 91
WUUM01000007.1	exonerate	nucleotide_to_protein_match	2833420	2833659	88.48	-	.	ID=match.101149.302;Target=XP_017793934_1 92 171
WUUM01000007.1	exonerate	nucleotide_to_protein_match	2832778	2833160	88.48	-	.	ID=match.101149.302;Target=XP_017793934_1 172 299
WUUM01000007.1	exonerate	nucleotide_to_protein_match	2832573	2832674	88.48	-	.	ID=match.101149.302;Target=XP_017793934_1 299 333
WUUM01000073.1	exonerate	nucleotide_to_protein_match	66939	67340	87.04	+	.	ID=match.101149.303;Target=KOX78891_1 2 136
WUUM01000073.1	exonerate	nucleotide_to_protein_match	67655	67901	87.04	+	.	ID=match.101149.303;Target=KOX78891_1 136 152
WUUM01000012.1	exonerate	nucleotide_to_protein_match	1809901	1810343	87.57	+	.	ID=match.101149.304;Target=XP_003491989_1 1 148
WUUM01000012.1	exonerate	nucleotide_to_protein_match	1810425	1810670	87.57	+	.	ID=match.101149.304;Target=XP_003491989_1 149 230
WUUM01000012.1	exonerate	nucleotide_to_protein_match	1810837	1811041	87.57	+	.	ID=match.101149.304;Target=XP_003491989_1 231 299
WUUM01000012.1	exonerate	nucleotide_to_protein_match	1811127	1815582	87.57	+	.	ID=match.101149.304;Target=XP_003491989_1 299 465
WUUM01000012.1	exonerate	nucleotide_to_protein_match	1815661	1815801	87.57	+	.	ID=match.101149.304;Target=XP_003491989_1 466 499
WUUM01000012.1	exonerate	nucleotide_to_protein_match	1815861	1815901	87.57	+	.	ID=match.101149.304;Target=XP_003491989_1 500 732
WUUM01000003.1	exonerate	nucleotide_to_protein_match	3945048	3945285	96.48	-	.	ID=match.101149.305;Target=KAF3420090_1 1 80
WUUM01000003.1	exonerate	nucleotide_to_protein_match	3944583	3944973	96.48	-	.	ID=match.101149.305;Target=KAF3420090_1 81 101
WUUM01000003.1	exonerate	nucleotide_to_protein_match	3944054	3944491	96.48	-	.	ID=match.101149.305;Target=KAF3420090_1 102 211
WUUM01000003.1	exonerate	nucleotide_to_protein_match	3943482	3943950	96.48	-	.	ID=match.101149.305;Target=KAF3420090_1 212 357
WUUM01000003.1	exonerate	nucleotide_to_protein_match	3942556	3943158	96.48	-	.	ID=match.101149.305;Target=KAF3420090_1 358 514
WUUM01000003.1	exonerate	nucleotide_to_protein_match	3942315	3942461	96.48	-	.	ID=match.101149.305;Target=KAF3420090_1 514 715
WUUM01000003.1	exonerate	nucleotide_to_protein_match	3942021	3942215	96.48	-	.	ID=match.101149.305;Target=KAF3420090_1 715 764
WUUM01000088.1	exonerate	nucleotide_to_protein_match	77190	77606	92.09	-	.	ID=match.101149.306;Target=XP_033323032_1 7 146
[truncated: 404,625 more rows]
