# Supplementary material for: Prevalent bee venom genes evolved before the aculeate stinger and eusociality
Source: BMC Biol. 2023 Oct 23;21:229. doi: 10.1186/s12915-023-01656-5 (PMC10591384; doi:10.1186/s12915-023-01656-5)
Supplement: Supplementary file 37 — Additional file 37. Genome annotation of Colletes gigas. [file 12915_2023_1656_MOESM37_ESM.zip › Colletes_gigas.annotation.funannotate181.Oct2020/results.intermediate/trnascan.no-overlaps.gff3]

WUUM01000001.1	tRNAScan-SE	gene	5024840	5024911	70.6	+	.	ID=Glu_1
WUUM01000001.1	tRNAScan-SE	tRNA	5024840	5024911	70.6	+	.	ID=Glu_1_tRNA;Parent=Glu_1;product=tRNA-Glu;note=Predicted CTC anticodon
WUUM01000001.1	tRNAScan-SE	exon	5024840	5024911	70.6	+	.	ID=Glu_1_exon;Parent=Glu_1_tRNA
WUUM01000001.1	tRNAScan-SE	gene	5280671	5280743	87.4	+	.	ID=Lys_2
WUUM01000001.1	tRNAScan-SE	tRNA	5280671	5280743	87.4	+	.	ID=Lys_2_tRNA;Parent=Lys_2;product=tRNA-Lys;note=Predicted TTT anticodon
WUUM01000001.1	tRNAScan-SE	exon	5280671	5280743	87.4	+	.	ID=Lys_2_exon;Parent=Lys_2_tRNA
WUUM01000001.1	tRNAScan-SE	gene	8508920	8508991	70.2	+	.	ID=Pro_3
WUUM01000001.1	tRNAScan-SE	tRNA	8508920	8508991	70.2	+	.	ID=Pro_3_tRNA;Parent=Pro_3;product=tRNA-Pro;note=Predicted AGG anticodon
WUUM01000001.1	tRNAScan-SE	exon	8508920	8508991	70.2	+	.	ID=Pro_3_exon;Parent=Pro_3_tRNA
WUUM01000001.1	tRNAScan-SE	gene	12726566	12726647	86.8	+	.	ID=Ser_4
WUUM01000001.1	tRNAScan-SE	tRNA	12726566	12726647	86.8	+	.	ID=Ser_4_tRNA;Parent=Ser_4;product=tRNA-Ser;note=Predicted AGA anticodon
WUUM01000001.1	tRNAScan-SE	exon	12726566	12726647	86.8	+	.	ID=Ser_4_exon;Parent=Ser_4_tRNA
WUUM01000001.1	tRNAScan-SE	gene	12674752	12674822	80.1	-	.	ID=Gly_5
WUUM01000001.1	tRNAScan-SE	tRNA	12674752	12674822	80.1	-	.	ID=Gly_5_tRNA;Parent=Gly_5;product=tRNA-Gly;note=Predicted GCC anticodon
WUUM01000001.1	tRNAScan-SE	exon	12674752	12674822	80.1	-	.	ID=Gly_5_exon;Parent=Gly_5_tRNA
WUUM01000001.1	tRNAScan-SE	gene	12672185	12672255	78.5	-	.	ID=Gly_6
WUUM01000001.1	tRNAScan-SE	tRNA	12672185	12672255	78.5	-	.	ID=Gly_6_tRNA;Parent=Gly_6;product=tRNA-Gly;note=Predicted GCC anticodon
WUUM01000001.1	tRNAScan-SE	exon	12672185	12672255	78.5	-	.	ID=Gly_6_exon;Parent=Gly_6_tRNA
WUUM01000001.1	tRNAScan-SE	gene	12671902	12671972	80.1	-	.	ID=Gly_7
WUUM01000001.1	tRNAScan-SE	tRNA	12671902	12671972	80.1	-	.	ID=Gly_7_tRNA;Parent=Gly_7;product=tRNA-Gly;note=Predicted GCC anticodon
WUUM01000001.1	tRNAScan-SE	exon	12671902	12671972	80.1	-	.	ID=Gly_7_exon;Parent=Gly_7_tRNA
WUUM01000001.1	tRNAScan-SE	gene	8508250	8508323	75.5	-	.	ID=Thr_8
WUUM01000001.1	tRNAScan-SE	tRNA	8508250	8508323	75.5	-	.	ID=Thr_8_tRNA;Parent=Thr_8;product=tRNA-Thr;note=Predicted AGT anticodon
WUUM01000001.1	tRNAScan-SE	exon	8508250	8508323	75.5	-	.	ID=Thr_8_exon;Parent=Thr_8_tRNA
WUUM01000001.1	tRNAScan-SE	gene	5316492	5316564	64.4	-	.	ID=Ala_9
WUUM01000001.1	tRNAScan-SE	tRNA	5316492	5316564	64.4	-	.	ID=Ala_9_tRNA;Parent=Ala_9;product=tRNA-Ala;note=Predicted AGC anticodon
WUUM01000001.1	tRNAScan-SE	exon	5316492	5316564	64.4	-	.	ID=Ala_9_exon;Parent=Ala_9_tRNA
WUUM01000001.1	tRNAScan-SE	gene	3682124	3682195	70.6	-	.	ID=Glu_11
WUUM01000001.1	tRNAScan-SE	tRNA	3682124	3682195	70.6	-	.	ID=Glu_11_tRNA;Parent=Glu_11;product=tRNA-Glu;note=Predicted TTC anticodon
WUUM01000001.1	tRNAScan-SE	exon	3682124	3682195	70.6	-	.	ID=Glu_11_exon;Parent=Glu_11_tRNA
WUUM01000001.1	tRNAScan-SE	gene	3173973	3174045	81.6	-	.	ID=Val_12
WUUM01000001.1	tRNAScan-SE	tRNA	3173973	3174045	81.6	-	.	ID=Val_12_tRNA;Parent=Val_12;product=tRNA-Val;note=Predicted AAC anticodon
WUUM01000001.1	tRNAScan-SE	exon	3173973	3174045	81.6	-	.	ID=Val_12_exon;Parent=Val_12_tRNA
WUUM01000001.1	tRNAScan-SE	gene	2424590	2424661	67.9	-	.	ID=Glu_17
WUUM01000001.1	tRNAScan-SE	tRNA	2424590	2424661	67.9	-	.	ID=Glu_17_tRNA;Parent=Glu_17;product=tRNA-Glu;note=Predicted CTC anticodon
WUUM01000001.1	tRNAScan-SE	exon	2424590	2424661	67.9	-	.	ID=Glu_17_exon;Parent=Glu_17_tRNA
WUUM01000001.1	tRNAScan-SE	gene	2422389	2422460	70.6	-	.	ID=Glu_18
WUUM01000001.1	tRNAScan-SE	tRNA	2422389	2422460	70.6	-	.	ID=Glu_18_tRNA;Parent=Glu_18;product=tRNA-Glu;note=Predicted TTC anticodon
WUUM01000001.1	tRNAScan-SE	exon	2422389	2422460	70.6	-	.	ID=Glu_18_exon;Parent=Glu_18_tRNA
WUUM01000002.1	tRNAScan-SE	gene	3086780	3086853	79.0	+	.	ID=Asn_19
WUUM01000002.1	tRNAScan-SE	tRNA	3086780	3086853	79.0	+	.	ID=Asn_19_tRNA;Parent=Asn_19;product=tRNA-Asn;note=Predicted GTT anticodon
WUUM01000002.1	tRNAScan-SE	exon	3086780	3086853	79.0	+	.	ID=Asn_19_exon;Parent=Asn_19_tRNA
WUUM01000002.1	tRNAScan-SE	gene	3090614	3090685	68.0	+	.	ID=Asp_20
WUUM01000002.1	tRNAScan-SE	tRNA	3090614	3090685	68.0	+	.	ID=Asp_20_tRNA;Parent=Asp_20;product=tRNA-Asp;note=Predicted GTC anticodon
WUUM01000002.1	tRNAScan-SE	exon	3090614	3090685	68.0	+	.	ID=Asp_20_exon;Parent=Asp_20_tRNA
WUUM01000002.1	tRNAScan-SE	gene	3103801	3103882	40.6	+	.	ID=Arg_21
WUUM01000002.1	tRNAScan-SE	tRNA	3103801	3103882	40.6	+	.	ID=Arg_21_tRNA;Parent=Arg_21;product=tRNA-Arg;note=Predicted TCT anticodon
WUUM01000002.1	tRNAScan-SE	exon	3103801	3103882	40.6	+	.	ID=Arg_21_exon;Parent=Arg_21_tRNA
WUUM01000002.1	tRNAScan-SE	gene	7664718	7664790	87.8	+	.	ID=Lys_22
WUUM01000002.1	tRNAScan-SE	tRNA	7664718	7664790	87.8	+	.	ID=Lys_22_tRNA;Parent=Lys_22;product=tRNA-Lys;note=Predicted CTT anticodon
WUUM01000002.1	tRNAScan-SE	exon	7664718	7664790	87.8	+	.	ID=Lys_22_exon;Parent=Lys_22_tRNA
WUUM01000002.1	tRNAScan-SE	gene	9934287	9934358	78.2	+	.	ID=Thr_23
WUUM01000002.1	tRNAScan-SE	tRNA	9934287	9934358	78.2	+	.	ID=Thr_23_tRNA;Parent=Thr_23;product=tRNA-Thr;note=Predicted CGT anticodon
WUUM01000002.1	tRNAScan-SE	exon	9934287	9934358	78.2	+	.	ID=Thr_23_exon;Parent=Thr_23_tRNA
WUUM01000002.1	tRNAScan-SE	gene	11937982	11938055	79.0	+	.	ID=Asn_24
WUUM01000002.1	tRNAScan-SE	tRNA	11937982	11938055	79.0	+	.	ID=Asn_24_tRNA;Parent=Asn_24;product=tRNA-Asn;note=Predicted GTT anticodon
WUUM01000002.1	tRNAScan-SE	exon	11937982	11938055	79.0	+	.	ID=Asn_24_exon;Parent=Asn_24_tRNA
WUUM01000002.1	tRNAScan-SE	gene	11938610	11938683	67.6	+	.	ID=Thr_25
WUUM01000002.1	tRNAScan-SE	tRNA	11938610	11938683	67.6	+	.	ID=Thr_25_tRNA;Parent=Thr_25;product=tRNA-Thr;note=Predicted AGT anticodon
WUUM01000002.1	tRNAScan-SE	exon	11938610	11938683	67.6	+	.	ID=Thr_25_exon;Parent=Thr_25_tRNA
WUUM01000002.1	tRNAScan-SE	gene	7665234	7665305	63.4	-	.	ID=iMet_26
WUUM01000002.1	tRNAScan-SE	tRNA	7665234	7665305	63.4	-	.	ID=iMet_26_tRNA;Parent=iMet_26;product=tRNA-iMet;note=Predicted CAT anticodon
WUUM01000002.1	tRNAScan-SE	exon	7665234	7665305	63.4	-	.	ID=iMet_26_exon;Parent=iMet_26_tRNA
WUUM01000002.1	tRNAScan-SE	gene	7640556	7640627	80.4	-	.	ID=Cys_27
WUUM01000002.1	tRNAScan-SE	tRNA	7640556	7640627	80.4	-	.	ID=Cys_27_tRNA;Parent=Cys_27;product=tRNA-Cys;note=Predicted GCA anticodon
WUUM01000002.1	tRNAScan-SE	exon	7640556	7640627	80.4	-	.	ID=Cys_27_exon;Parent=Cys_27_tRNA
WUUM01000002.1	tRNAScan-SE	gene	5772086	5772169	69.2	-	.	ID=Leu_28
WUUM01000002.1	tRNAScan-SE	tRNA	5772086	5772169	69.2	-	.	ID=Leu_28_tRNA;Parent=Leu_28;product=tRNA-Leu;note=Predicted TAA anticodon
WUUM01000002.1	tRNAScan-SE	exon	5772086	5772169	69.2	-	.	ID=Leu_28_exon;Parent=Leu_28_tRNA
WUUM01000002.1	tRNAScan-SE	gene	5770895	5770978	69.2	-	.	ID=Leu_29
WUUM01000002.1	tRNAScan-SE	tRNA	5770895	5770978	69.2	-	.	ID=Leu_29_tRNA;Parent=Leu_29;product=tRNA-Leu;note=Predicted TAA anticodon
WUUM01000002.1	tRNAScan-SE	exon	5770895	5770978	69.2	-	.	ID=Leu_29_exon;Parent=Leu_29_tRNA
WUUM01000002.1	tRNAScan-SE	gene	5769953	5770036	69.2	-	.	ID=Leu_30
WUUM01000002.1	tRNAScan-SE	tRNA	5769953	5770036	69.2	-	.	ID=Leu_30_tRNA;Parent=Leu_30;product=tRNA-Leu;note=Predicted TAA anticodon
WUUM01000002.1	tRNAScan-SE	exon	5769953	5770036	69.2	-	.	ID=Leu_30_exon;Parent=Leu_30_tRNA
WUUM01000002.1	tRNAScan-SE	gene	5148531	5148603	69.6	-	.	ID=Arg_31
WUUM01000002.1	tRNAScan-SE	tRNA	5148531	5148603	69.6	-	.	ID=Arg_31_tRNA;Parent=Arg_31;product=tRNA-Arg;note=Predicted ACG anticodon
WUUM01000002.1	tRNAScan-SE	exon	5148531	5148603	69.6	-	.	ID=Arg_31_exon;Parent=Arg_31_tRNA
WUUM01000002.1	tRNAScan-SE	gene	3091429	3091510	90.9	-	.	ID=Ser_32
WUUM01000002.1	tRNAScan-SE	tRNA	3091429	3091510	90.9	-	.	ID=Ser_32_tRNA;Parent=Ser_32;product=tRNA-Ser;note=Predicted GCT anticodon
WUUM01000002.1	tRNAScan-SE	exon	3091429	3091510	90.9	-	.	ID=Ser_32_exon;Parent=Ser_32_tRNA
WUUM01000002.1	tRNAScan-SE	gene	3088460	3088532	87.8	-	.	ID=Lys_33
WUUM01000002.1	tRNAScan-SE	tRNA	3088460	3088532	87.8	-	.	ID=Lys_33_tRNA;Parent=Lys_33;product=tRNA-Lys;note=Predicted CTT anticodon
WUUM01000002.1	tRNAScan-SE	exon	3088460	3088532	87.8	-	.	ID=Lys_33_exon;Parent=Lys_33_tRNA
WUUM01000003.1	tRNAScan-SE	gene	1926593	1926692	75.2	+	.	ID=Tyr_35
WUUM01000003.1	tRNAScan-SE	tRNA	1926593	1926692	75.2	+	.	ID=Tyr_35_tRNA;Parent=Tyr_35;product=tRNA-Tyr;note=Predicted GTA anticodon
WUUM01000003.1	tRNAScan-SE	exon	1926593	1926692	75.2	+	.	ID=Tyr_35_exon;Parent=Tyr_35_tRNA
WUUM01000003.1	tRNAScan-SE	gene	1926778	1926875	71.8	+	.	ID=Tyr_36
WUUM01000003.1	tRNAScan-SE	tRNA	1926778	1926875	71.8	+	.	ID=Tyr_36_tRNA;Parent=Tyr_36;product=tRNA-Tyr;note=Predicted GTA anticodon
WUUM01000003.1	tRNAScan-SE	exon	1926778	1926875	71.8	+	.	ID=Tyr_36_exon;Parent=Tyr_36_tRNA
WUUM01000003.1	tRNAScan-SE	gene	1926965	1927068	78.4	+	.	ID=Tyr_37
WUUM01000003.1	tRNAScan-SE	tRNA	1926965	1927068	78.4	+	.	ID=Tyr_37_tRNA;Parent=Tyr_37;product=tRNA-Tyr;note=Predicted GTA anticodon
WUUM01000003.1	tRNAScan-SE	exon	1926965	1927068	78.4	+	.	ID=Tyr_37_exon;Parent=Tyr_37_tRNA
WUUM01000003.1	tRNAScan-SE	gene	1927158	1927261	63.2	+	.	ID=Tyr_38
WUUM01000003.1	tRNAScan-SE	tRNA	1927158	1927261	63.2	+	.	ID=Tyr_38_tRNA;Parent=Tyr_38;product=tRNA-Tyr;note=Predicted GTA anticodon
WUUM01000003.1	tRNAScan-SE	exon	1927158	1927261	63.2	+	.	ID=Tyr_38_exon;Parent=Tyr_38_tRNA
WUUM01000003.1	tRNAScan-SE	gene	1927351	1927454	78.4	+	.	ID=Tyr_39
WUUM01000003.1	tRNAScan-SE	tRNA	1927351	1927454	78.4	+	.	ID=Tyr_39_tRNA;Parent=Tyr_39;product=tRNA-Tyr;note=Predicted GTA anticodon
WUUM01000003.1	tRNAScan-SE	exon	1927351	1927454	78.4	+	.	ID=Tyr_39_exon;Parent=Tyr_39_tRNA
WUUM01000003.1	tRNAScan-SE	gene	1927544	1927647	68.8	+	.	ID=Tyr_40
WUUM01000003.1	tRNAScan-SE	tRNA	1927544	1927647	68.8	+	.	ID=Tyr_40_tRNA;Parent=Tyr_40;product=tRNA-Tyr;note=Predicted GTA anticodon
WUUM01000003.1	tRNAScan-SE	exon	1927544	1927647	68.8	+	.	ID=Tyr_40_exon;Parent=Tyr_40_tRNA
WUUM01000003.1	tRNAScan-SE	gene	1927737	1927840	63.2	+	.	ID=Tyr_41
WUUM01000003.1	tRNAScan-SE	tRNA	1927737	1927840	63.2	+	.	ID=Tyr_41_tRNA;Parent=Tyr_41;product=tRNA-Tyr;note=Predicted GTA anticodon
WUUM01000003.1	tRNAScan-SE	exon	1927737	1927840	63.2	+	.	ID=Tyr_41_exon;Parent=Tyr_41_tRNA
WUUM01000003.1	tRNAScan-SE	gene	1927930	1928033	78.7	+	.	ID=Tyr_42
WUUM01000003.1	tRNAScan-SE	tRNA	1927930	1928033	78.7	+	.	ID=Tyr_42_tRNA;Parent=Tyr_42;product=tRNA-Tyr;note=Predicted GTA anticodon
WUUM01000003.1	tRNAScan-SE	exon	1927930	1928033	78.7	+	.	ID=Tyr_42_exon;Parent=Tyr_42_tRNA
WUUM01000003.1	tRNAScan-SE	gene	1928854	1928946	79.9	+	.	ID=Tyr_43
WUUM01000003.1	tRNAScan-SE	tRNA	1928854	1928946	79.9	+	.	ID=Tyr_43_tRNA;Parent=Tyr_43;product=tRNA-Tyr;note=Predicted GTA anticodon
WUUM01000003.1	tRNAScan-SE	exon	1928854	1928946	79.9	+	.	ID=Tyr_43_exon;Parent=Tyr_43_tRNA
WUUM01000003.1	tRNAScan-SE	gene	4706830	4706901	81.6	+	.	ID=Ala_44
WUUM01000003.1	tRNAScan-SE	tRNA	4706830	4706901	81.6	+	.	ID=Ala_44_tRNA;Parent=Ala_44;product=tRNA-Ala;note=Predicted TGC anticodon
WUUM01000003.1	tRNAScan-SE	exon	4706830	4706901	81.6	+	.	ID=Ala_44_exon;Parent=Ala_44_tRNA
WUUM01000003.1	tRNAScan-SE	gene	9530752	9530825	83.3	-	.	ID=Ile_45
WUUM01000003.1	tRNAScan-SE	tRNA	9530752	9530825	83.3	-	.	ID=Ile_45_tRNA;Parent=Ile_45;product=tRNA-Ile;note=Predicted AAT anticodon
WUUM01000003.1	tRNAScan-SE	exon	9530752	9530825	83.3	-	.	ID=Ile_45_exon;Parent=Ile_45_tRNA
WUUM01000003.1	tRNAScan-SE	gene	5889643	5889724	84.0	-	.	ID=Ser_46
WUUM01000003.1	tRNAScan-SE	tRNA	5889643	5889724	84.0	-	.	ID=Ser_46_tRNA;Parent=Ser_46;product=tRNA-Ser;note=Predicted CGA anticodon
WUUM01000003.1	tRNAScan-SE	exon	5889643	5889724	84.0	-	.	ID=Ser_46_exon;Parent=Ser_46_tRNA
WUUM01000003.1	tRNAScan-SE	gene	1104825	1104897	80.1	-	.	ID=Val_47
WUUM01000003.1	tRNAScan-SE	tRNA	1104825	1104897	80.1	-	.	ID=Val_47_tRNA;Parent=Val_47;product=tRNA-Val;note=Predicted CAC anticodon
WUUM01000003.1	tRNAScan-SE	exon	1104825	1104897	80.1	-	.	ID=Val_47_exon;Parent=Val_47_tRNA
WUUM01000004.1	tRNAScan-SE	gene	2266606	2266687	85.6	+	.	ID=Ser_48
WUUM01000004.1	tRNAScan-SE	tRNA	2266606	2266687	85.6	+	.	ID=Ser_48_tRNA;Parent=Ser_48;product=tRNA-Ser;note=Predicted GCT anticodon
WUUM01000004.1	tRNAScan-SE	exon	2266606	2266687	85.6	+	.	ID=Ser_48_exon;Parent=Ser_48_tRNA
WUUM01000004.1	tRNAScan-SE	gene	7110248	7110319	63.5	+	.	ID=His_50
WUUM01000004.1	tRNAScan-SE	tRNA	7110248	7110319	63.5	+	.	ID=His_50_tRNA;Parent=His_50;product=tRNA-His;note=Predicted GTG anticodon
WUUM01000004.1	tRNAScan-SE	exon	7110248	7110319	63.5	+	.	ID=His_50_exon;Parent=His_50_tRNA
WUUM01000004.1	tRNAScan-SE	gene	8855625	8855699	26.0	+	.	ID=Pro_51
WUUM01000004.1	tRNAScan-SE	tRNA	8855625	8855699	26.0	+	.	ID=Pro_51_tRNA;Parent=Pro_51;product=tRNA-Pro;note=Predicted AGG anticodon
WUUM01000004.1	tRNAScan-SE	exon	8855625	8855699	26.0	+	.	ID=Pro_51_exon;Parent=Pro_51_tRNA
WUUM01000004.1	tRNAScan-SE	gene	10482388	10482459	74.9	-	.	ID=Trp_54
WUUM01000004.1	tRNAScan-SE	tRNA	10482388	10482459	74.9	-	.	ID=Trp_54_tRNA;Parent=Trp_54;product=tRNA-Trp;note=Predicted CCA anticodon
WUUM01000004.1	tRNAScan-SE	exon	10482388	10482459	74.9	-	.	ID=Trp_54_exon;Parent=Trp_54_tRNA
WUUM01000004.1	tRNAScan-SE	gene	10477410	10477481	76.5	-	.	ID=Trp_55
WUUM01000004.1	tRNAScan-SE	tRNA	10477410	10477481	76.5	-	.	ID=Trp_55_tRNA;Parent=Trp_55;product=tRNA-Trp;note=Predicted CCA anticodon
WUUM01000004.1	tRNAScan-SE	exon	10477410	10477481	76.5	-	.	ID=Trp_55_exon;Parent=Trp_55_tRNA
WUUM01000004.1	tRNAScan-SE	gene	10476766	10476847	86.8	-	.	ID=Ser_56
WUUM01000004.1	tRNAScan-SE	tRNA	10476766	10476847	86.8	-	.	ID=Ser_56_tRNA;Parent=Ser_56;product=tRNA-Ser;note=Predicted AGA anticodon
WUUM01000004.1	tRNAScan-SE	exon	10476766	10476847	86.8	-	.	ID=Ser_56_exon;Parent=Ser_56_tRNA
WUUM01000004.1	tRNAScan-SE	gene	10476176	10476249	75.6	-	.	ID=Thr_57
WUUM01000004.1	tRNAScan-SE	tRNA	10476176	10476249	75.6	-	.	ID=Thr_57_tRNA;Parent=Thr_57;product=tRNA-Thr;note=Predicted AGT anticodon
WUUM01000004.1	tRNAScan-SE	exon	10476176	10476249	75.6	-	.	ID=Thr_57_exon;Parent=Thr_57_tRNA
WUUM01000004.1	tRNAScan-SE	gene	10088236	10088308	88.9	-	.	ID=Lys_58
WUUM01000004.1	tRNAScan-SE	tRNA	10088236	10088308	88.9	-	.	ID=Lys_58_tRNA;Parent=Lys_58;product=tRNA-Lys;note=Predicted TTT anticodon
WUUM01000004.1	tRNAScan-SE	exon	10088236	10088308	88.9	-	.	ID=Lys_58_exon;Parent=Lys_58_tRNA
WUUM01000004.1	tRNAScan-SE	gene	10071611	10071683	88.9	-	.	ID=Lys_59
WUUM01000004.1	tRNAScan-SE	tRNA	10071611	10071683	88.9	-	.	ID=Lys_59_tRNA;Parent=Lys_59;product=tRNA-Lys;note=Predicted TTT anticodon
WUUM01000004.1	tRNAScan-SE	exon	10071611	10071683	88.9	-	.	ID=Lys_59_exon;Parent=Lys_59_tRNA
WUUM01000004.1	tRNAScan-SE	gene	9001551	9001622	67.8	-	.	ID=Ala_62
WUUM01000004.1	tRNAScan-SE	tRNA	9001551	9001622	67.8	-	.	ID=Ala_62_tRNA;Parent=Ala_62;product=tRNA-Ala;note=Predicted CGC anticodon
WUUM01000004.1	tRNAScan-SE	exon	9001551	9001622	67.8	-	.	ID=Ala_62_exon;Parent=Ala_62_tRNA
WUUM01000004.1	tRNAScan-SE	gene	7670651	7670733	76.4	-	.	ID=Leu_63
WUUM01000004.1	tRNAScan-SE	tRNA	7670651	7670733	76.4	-	.	ID=Leu_63_tRNA;Parent=Leu_63;product=tRNA-Leu;note=Predicted CAG anticodon
WUUM01000004.1	tRNAScan-SE	exon	7670651	7670733	76.4	-	.	ID=Leu_63_exon;Parent=Leu_63_tRNA
WUUM01000005.1	tRNAScan-SE	gene	7909029	7909100	72.5	+	.	ID=Gln_66
WUUM01000005.1	tRNAScan-SE	tRNA	7909029	7909100	72.5	+	.	ID=Gln_66_tRNA;Parent=Gln_66;product=tRNA-Gln;note=Predicted CTG anticodon
WUUM01000005.1	tRNAScan-SE	exon	7909029	7909100	72.5	+	.	ID=Gln_66_exon;Parent=Gln_66_tRNA
WUUM01000005.1	tRNAScan-SE	gene	9339159	9339231	22.9	-	.	ID=Ile_68
WUUM01000005.1	tRNAScan-SE	tRNA	9339159	9339231	22.9	-	.	ID=Ile_68_tRNA;Parent=Ile_68;product=tRNA-Ile;note=Predicted AAT anticodon
WUUM01000005.1	tRNAScan-SE	exon	9339159	9339231	22.9	-	.	ID=Ile_68_exon;Parent=Ile_68_tRNA
WUUM01000005.1	tRNAScan-SE	gene	9244624	9244696	87.8	-	.	ID=Lys_69
WUUM01000005.1	tRNAScan-SE	tRNA	9244624	9244696	87.8	-	.	ID=Lys_69_tRNA;Parent=Lys_69;product=tRNA-Lys;note=Predicted CTT anticodon
WUUM01000005.1	tRNAScan-SE	exon	9244624	9244696	87.8	-	.	ID=Lys_69_exon;Parent=Lys_69_tRNA
WUUM01000005.1	tRNAScan-SE	gene	5528979	5529051	80.1	-	.	ID=Arg_75
WUUM01000005.1	tRNAScan-SE	tRNA	5528979	5529051	80.1	-	.	ID=Arg_75_tRNA;Parent=Arg_75;product=tRNA-Arg;note=Predicted TCT anticodon
WUUM01000005.1	tRNAScan-SE	exon	5528979	5529051	80.1	-	.	ID=Arg_75_exon;Parent=Arg_75_tRNA
WUUM01000006.1	tRNAScan-SE	gene	194646	194719	79.0	+	.	ID=Asn_76
WUUM01000006.1	tRNAScan-SE	tRNA	194646	194719	79.0	+	.	ID=Asn_76_tRNA;Parent=Asn_76;product=tRNA-Asn;note=Predicted GTT anticodon
WUUM01000006.1	tRNAScan-SE	exon	194646	194719	79.0	+	.	ID=Asn_76_exon;Parent=Asn_76_tRNA
WUUM01000006.1	tRNAScan-SE	gene	7090287	7090359	81.6	+	.	ID=Val_77
WUUM01000006.1	tRNAScan-SE	tRNA	7090287	7090359	81.6	+	.	ID=Val_77_tRNA;Parent=Val_77;product=tRNA-Val;note=Predicted AAC anticodon
WUUM01000006.1	tRNAScan-SE	exon	7090287	7090359	81.6	+	.	ID=Val_77_exon;Parent=Val_77_tRNA
WUUM01000006.1	tRNAScan-SE	gene	7532277	7532369	78.9	+	.	ID=Tyr_78
WUUM01000006.1	tRNAScan-SE	tRNA	7532277	7532369	78.9	+	.	ID=Tyr_78_tRNA;Parent=Tyr_78;product=tRNA-Tyr;note=Predicted GTA anticodon
WUUM01000006.1	tRNAScan-SE	exon	7532277	7532369	78.9	+	.	ID=Tyr_78_exon;Parent=Tyr_78_tRNA
WUUM01000006.1	tRNAScan-SE	gene	10588189	10588261	72.1	-	.	ID=Val_79
WUUM01000006.1	tRNAScan-SE	tRNA	10588189	10588261	72.1	-	.	ID=Val_79_tRNA;Parent=Val_79;product=tRNA-Val;note=Predicted TAC anticodon
WUUM01000006.1	tRNAScan-SE	exon	10588189	10588261	72.1	-	.	ID=Val_79_exon;Parent=Val_79_tRNA
WUUM01000006.1	tRNAScan-SE	gene	3328845	3328925	69.2	-	.	ID=Leu_81
WUUM01000006.1	tRNAScan-SE	tRNA	3328845	3328925	69.2	-	.	ID=Leu_81_tRNA;Parent=Leu_81;product=tRNA-Leu;note=Predicted CAA anticodon
WUUM01000006.1	tRNAScan-SE	exon	3328845	3328925	69.2	-	.	ID=Leu_81_exon;Parent=Leu_81_tRNA
WUUM01000006.1	tRNAScan-SE	gene	3322460	3322575	74.7	-	.	ID=Leu_82
WUUM01000006.1	tRNAScan-SE	tRNA	3322460	3322575	74.7	-	.	ID=Leu_82_tRNA;Parent=Leu_82;product=tRNA-Leu;note=Predicted CAA anticodon
WUUM01000006.1	tRNAScan-SE	exon	3322460	3322575	74.7	-	.	ID=Leu_82_exon;Parent=Leu_82_tRNA
WUUM01000006.1	tRNAScan-SE	gene	3301880	3301952	69.0	-	.	ID=Arg_83
WUUM01000006.1	tRNAScan-SE	tRNA	3301880	3301952	69.0	-	.	ID=Arg_83_tRNA;Parent=Arg_83;product=tRNA-Arg;note=Predicted TCG anticodon
WUUM01000006.1	tRNAScan-SE	exon	3301880	3301952	69.0	-	.	ID=Arg_83_exon;Parent=Arg_83_tRNA
WUUM01000007.1	tRNAScan-SE	gene	6593803	6593875	69.6	+	.	ID=Arg_85
WUUM01000007.1	tRNAScan-SE	tRNA	6593803	6593875	69.6	+	.	ID=Arg_85_tRNA;Parent=Arg_85;product=tRNA-Arg;note=Predicted ACG anticodon
WUUM01000007.1	tRNAScan-SE	exon	6593803	6593875	69.6	+	.	ID=Arg_85_exon;Parent=Arg_85_tRNA
WUUM01000007.1	tRNAScan-SE	gene	9387404	9387476	24.6	+	.	ID=Gly_86
WUUM01000007.1	tRNAScan-SE	tRNA	9387404	9387476	24.6	+	.	ID=Gly_86_tRNA;Parent=Gly_86;product=tRNA-Gly;note=Predicted CCC anticodon
WUUM01000007.1	tRNAScan-SE	exon	9387404	9387476	24.6	+	.	ID=Gly_86_exon;Parent=Gly_86_tRNA
WUUM01000007.1	tRNAScan-SE	gene	9827124	9827205	90.9	+	.	ID=Ser_87
WUUM01000007.1	tRNAScan-SE	tRNA	9827124	9827205	90.9	+	.	ID=Ser_87_tRNA;Parent=Ser_87;product=tRNA-Ser;note=Predicted GCT anticodon
WUUM01000007.1	tRNAScan-SE	exon	9827124	9827205	90.9	+	.	ID=Ser_87_exon;Parent=Ser_87_tRNA
WUUM01000007.1	tRNAScan-SE	gene	10056814	10056885	70.2	+	.	ID=Asp_90
WUUM01000007.1	tRNAScan-SE	tRNA	10056814	10056885	70.2	+	.	ID=Asp_90_tRNA;Parent=Asp_90;product=tRNA-Asp;note=Predicted GTC anticodon
WUUM01000007.1	tRNAScan-SE	exon	10056814	10056885	70.2	+	.	ID=Asp_90_exon;Parent=Asp_90_tRNA
WUUM01000008.1	tRNAScan-SE	gene	2157714	2157785	67.7	+	.	ID=Asp_92
WUUM01000008.1	tRNAScan-SE	tRNA	2157714	2157785	67.7	+	.	ID=Asp_92_tRNA;Parent=Asp_92;product=tRNA-Asp;note=Predicted GTC anticodon
WUUM01000008.1	tRNAScan-SE	exon	2157714	2157785	67.7	+	.	ID=Asp_92_exon;Parent=Asp_92_tRNA
WUUM01000009.1	tRNAScan-SE	gene	4092999	4093070	70.2	+	.	ID=Pro_94
WUUM01000009.1	tRNAScan-SE	tRNA	4092999	4093070	70.2	+	.	ID=Pro_94_tRNA;Parent=Pro_94;product=tRNA-Pro;note=Predicted AGG anticodon
WUUM01000009.1	tRNAScan-SE	exon	4092999	4093070	70.2	+	.	ID=Pro_94_exon;Parent=Pro_94_tRNA
WUUM01000009.1	tRNAScan-SE	gene	5156730	5156801	70.6	+	.	ID=Glu_96
WUUM01000009.1	tRNAScan-SE	tRNA	5156730	5156801	70.6	+	.	ID=Glu_96_tRNA;Parent=Glu_96;product=tRNA-Glu;note=Predicted TTC anticodon
WUUM01000009.1	tRNAScan-SE	exon	5156730	5156801	70.6	+	.	ID=Glu_96_exon;Parent=Glu_96_tRNA
WUUM01000009.1	tRNAScan-SE	gene	5662723	5662796	75.5	+	.	ID=Thr_97
WUUM01000009.1	tRNAScan-SE	tRNA	5662723	5662796	75.5	+	.	ID=Thr_97_tRNA;Parent=Thr_97;product=tRNA-Thr;note=Predicted AGT anticodon
WUUM01000009.1	tRNAScan-SE	exon	5662723	5662796	75.5	+	.	ID=Thr_97_exon;Parent=Thr_97_tRNA
WUUM01000009.1	tRNAScan-SE	gene	9476935	9477008	23.8	-	.	ID=Gly_98
WUUM01000009.1	tRNAScan-SE	tRNA	9476935	9477008	23.8	-	.	ID=Gly_98_tRNA;Parent=Gly_98;product=tRNA-Gly;note=Predicted CCC anticodon
WUUM01000009.1	tRNAScan-SE	exon	9476935	9477008	23.8	-	.	ID=Gly_98_exon;Parent=Gly_98_tRNA
WUUM01000009.1	tRNAScan-SE	gene	3347297	3347369	81.2	-	.	ID=Arg_100
WUUM01000009.1	tRNAScan-SE	tRNA	3347297	3347369	81.2	-	.	ID=Arg_100_tRNA;Parent=Arg_100;product=tRNA-Arg;note=Predicted TCT anticodon
WUUM01000009.1	tRNAScan-SE	exon	3347297	3347369	81.2	-	.	ID=Arg_100_exon;Parent=Arg_100_tRNA
WUUM01000010.1	tRNAScan-SE	gene	2419901	2419972	72.6	+	.	ID=Gln_101
WUUM01000010.1	tRNAScan-SE	tRNA	2419901	2419972	72.6	+	.	ID=Gln_101_tRNA;Parent=Gln_101;product=tRNA-Gln;note=Predicted TTG anticodon
WUUM01000010.1	tRNAScan-SE	exon	2419901	2419972	72.6	+	.	ID=Gln_101_exon;Parent=Gln_101_tRNA
WUUM01000010.1	tRNAScan-SE	gene	2429749	2429841	79.9	+	.	ID=Tyr_102
WUUM01000010.1	tRNAScan-SE	tRNA	2429749	2429841	79.9	+	.	ID=Tyr_102_tRNA;Parent=Tyr_102;product=tRNA-Tyr;note=Predicted GTA anticodon
WUUM01000010.1	tRNAScan-SE	exon	2429749	2429841	79.9	+	.	ID=Tyr_102_exon;Parent=Tyr_102_tRNA
WUUM01000010.1	tRNAScan-SE	gene	2886023	2886094	72.5	+	.	ID=Gln_103
WUUM01000010.1	tRNAScan-SE	tRNA	2886023	2886094	72.5	+	.	ID=Gln_103_tRNA;Parent=Gln_103;product=tRNA-Gln;note=Predicted CTG anticodon
WUUM01000010.1	tRNAScan-SE	exon	2886023	2886094	72.5	+	.	ID=Gln_103_exon;Parent=Gln_103_tRNA
WUUM01000010.1	tRNAScan-SE	gene	2920603	2920674	69.6	+	.	ID=Gly_104
WUUM01000010.1	tRNAScan-SE	tRNA	2920603	2920674	69.6	+	.	ID=Gly_104_tRNA;Parent=Gly_104;product=tRNA-Gly;note=Predicted TCC anticodon
WUUM01000010.1	tRNAScan-SE	exon	2920603	2920674	69.6	+	.	ID=Gly_104_exon;Parent=Gly_104_tRNA
WUUM01000010.1	tRNAScan-SE	gene	2920746	2920817	69.6	+	.	ID=Gly_105
WUUM01000010.1	tRNAScan-SE	tRNA	2920746	2920817	69.6	+	.	ID=Gly_105_tRNA;Parent=Gly_105;product=tRNA-Gly;note=Predicted TCC anticodon
WUUM01000010.1	tRNAScan-SE	exon	2920746	2920817	69.6	+	.	ID=Gly_105_exon;Parent=Gly_105_tRNA
WUUM01000010.1	tRNAScan-SE	gene	4855817	4855888	70.5	-	.	ID=Pro_108
WUUM01000010.1	tRNAScan-SE	tRNA	4855817	4855888	70.5	-	.	ID=Pro_108_tRNA;Parent=Pro_108;product=tRNA-Pro;note=Predicted TGG anticodon
WUUM01000010.1	tRNAScan-SE	exon	4855817	4855888	70.5	-	.	ID=Pro_108_exon;Parent=Pro_108_tRNA
WUUM01000010.1	tRNAScan-SE	gene	2920943	2921014	69.8	-	.	ID=Glu_109
WUUM01000010.1	tRNAScan-SE	tRNA	2920943	2921014	69.8	-	.	ID=Glu_109_tRNA;Parent=Glu_109;product=tRNA-Glu;note=Predicted CTC anticodon
WUUM01000010.1	tRNAScan-SE	exon	2920943	2921014	69.8	-	.	ID=Glu_109_exon;Parent=Glu_109_tRNA
WUUM01000010.1	tRNAScan-SE	gene	2892726	2892797	81.6	-	.	ID=Ala_110
WUUM01000010.1	tRNAScan-SE	tRNA	2892726	2892797	81.6	-	.	ID=Ala_110_tRNA;Parent=Ala_110;product=tRNA-Ala;note=Predicted TGC anticodon
WUUM01000010.1	tRNAScan-SE	exon	2892726	2892797	81.6	-	.	ID=Ala_110_exon;Parent=Ala_110_tRNA
WUUM01000010.1	tRNAScan-SE	gene	2886635	2886714	70.8	-	.	ID=Leu_111
WUUM01000010.1	tRNAScan-SE	tRNA	2886635	2886714	70.8	-	.	ID=Leu_111_tRNA;Parent=Leu_111;product=tRNA-Leu;note=Predicted TAG anticodon
WUUM01000010.1	tRNAScan-SE	exon	2886635	2886714	70.8	-	.	ID=Leu_111_exon;Parent=Leu_111_tRNA
WUUM01000010.1	tRNAScan-SE	gene	2885225	2885296	81.6	-	.	ID=Ala_112
WUUM01000010.1	tRNAScan-SE	tRNA	2885225	2885296	81.6	-	.	ID=Ala_112_tRNA;Parent=Ala_112;product=tRNA-Ala;note=Predicted TGC anticodon
WUUM01000010.1	tRNAScan-SE	exon	2885225	2885296	81.6	-	.	ID=Ala_112_exon;Parent=Ala_112_tRNA
WUUM01000010.1	tRNAScan-SE	gene	2430690	2430761	71.5	-	.	ID=Gln_128
WUUM01000010.1	tRNAScan-SE	tRNA	2430690	2430761	71.5	-	.	ID=Gln_128_tRNA;Parent=Gln_128;product=tRNA-Gln;note=Predicted TTG anticodon
WUUM01000010.1	tRNAScan-SE	exon	2430690	2430761	71.5	-	.	ID=Gln_128_exon;Parent=Gln_128_tRNA
WUUM01000010.1	tRNAScan-SE	gene	2430529	2430600	71.5	-	.	ID=Gln_129
WUUM01000010.1	tRNAScan-SE	tRNA	2430529	2430600	71.5	-	.	ID=Gln_129_tRNA;Parent=Gln_129;product=tRNA-Gln;note=Predicted TTG anticodon
WUUM01000010.1	tRNAScan-SE	exon	2430529	2430600	71.5	-	.	ID=Gln_129_exon;Parent=Gln_129_tRNA
WUUM01000010.1	tRNAScan-SE	gene	2430375	2430446	72.5	-	.	ID=Gln_130
WUUM01000010.1	tRNAScan-SE	tRNA	2430375	2430446	72.5	-	.	ID=Gln_130_tRNA;Parent=Gln_130;product=tRNA-Gln;note=Predicted CTG anticodon
WUUM01000010.1	tRNAScan-SE	exon	2430375	2430446	72.5	-	.	ID=Gln_130_exon;Parent=Gln_130_tRNA
WUUM01000010.1	tRNAScan-SE	gene	2153569	2153650	71.3	-	.	ID=Leu_131
WUUM01000010.1	tRNAScan-SE	tRNA	2153569	2153650	71.3	-	.	ID=Leu_131_tRNA;Parent=Leu_131;product=tRNA-Leu;note=Predicted AAG anticodon
WUUM01000010.1	tRNAScan-SE	exon	2153569	2153650	71.3	-	.	ID=Leu_131_exon;Parent=Leu_131_tRNA
WUUM01000011.1	tRNAScan-SE	gene	2517310	2517382	79.3	+	.	ID=Thr_132
WUUM01000011.1	tRNAScan-SE	tRNA	2517310	2517382	79.3	+	.	ID=Thr_132_tRNA;Parent=Thr_132;product=tRNA-Thr;note=Predicted TGT anticodon
WUUM01000011.1	tRNAScan-SE	exon	2517310	2517382	79.3	+	.	ID=Thr_132_exon;Parent=Thr_132_tRNA
WUUM01000011.1	tRNAScan-SE	gene	2521304	2521376	81.0	+	.	ID=Thr_133
WUUM01000011.1	tRNAScan-SE	tRNA	2521304	2521376	81.0	+	.	ID=Thr_133_tRNA;Parent=Thr_133;product=tRNA-Thr;note=Predicted TGT anticodon
WUUM01000011.1	tRNAScan-SE	exon	2521304	2521376	81.0	+	.	ID=Thr_133_exon;Parent=Thr_133_tRNA
WUUM01000011.1	tRNAScan-SE	gene	4211090	4211162	79.3	+	.	ID=Val_135
WUUM01000011.1	tRNAScan-SE	tRNA	4211090	4211162	79.3	+	.	ID=Val_135_tRNA;Parent=Val_135;product=tRNA-Val;note=Predicted AAC anticodon
WUUM01000011.1	tRNAScan-SE	exon	4211090	4211162	79.3	+	.	ID=Val_135_exon;Parent=Val_135_tRNA
WUUM01000011.1	tRNAScan-SE	gene	4211647	4211719	81.6	+	.	ID=Val_136
WUUM01000011.1	tRNAScan-SE	tRNA	4211647	4211719	81.6	+	.	ID=Val_136_tRNA;Parent=Val_136;product=tRNA-Val;note=Predicted AAC anticodon
WUUM01000011.1	tRNAScan-SE	exon	4211647	4211719	81.6	+	.	ID=Val_136_exon;Parent=Val_136_tRNA
WUUM01000011.1	tRNAScan-SE	gene	8806398	8806492	78.8	+	.	ID=Tyr_139
WUUM01000011.1	tRNAScan-SE	tRNA	8806398	8806492	78.8	+	.	ID=Tyr_139_tRNA;Parent=Tyr_139;product=tRNA-Tyr;note=Predicted GTA anticodon
WUUM01000011.1	tRNAScan-SE	exon	8806398	8806492	78.8	+	.	ID=Tyr_139_exon;Parent=Tyr_139_tRNA
WUUM01000011.1	tRNAScan-SE	gene	8806879	8806951	70.8	-	.	ID=Arg_140
WUUM01000011.1	tRNAScan-SE	tRNA	8806879	8806951	70.8	-	.	ID=Arg_140_tRNA;Parent=Arg_140;product=tRNA-Arg;note=Predicted TCG anticodon
WUUM01000011.1	tRNAScan-SE	exon	8806879	8806951	70.8	-	.	ID=Arg_140_exon;Parent=Arg_140_tRNA
WUUM01000011.1	tRNAScan-SE	gene	8062845	8062917	74.7	-	.	ID=Val_141
WUUM01000011.1	tRNAScan-SE	tRNA	8062845	8062917	74.7	-	.	ID=Val_141_tRNA;Parent=Val_141;product=tRNA-Val;note=Predicted AAC anticodon
WUUM01000011.1	tRNAScan-SE	exon	8062845	8062917	74.7	-	.	ID=Val_141_exon;Parent=Val_141_tRNA
WUUM01000011.1	tRNAScan-SE	gene	8062472	8062544	81.6	-	.	ID=Val_142
WUUM01000011.1	tRNAScan-SE	tRNA	8062472	8062544	81.6	-	.	ID=Val_142_tRNA;Parent=Val_142;product=tRNA-Val;note=Predicted AAC anticodon
WUUM01000011.1	tRNAScan-SE	exon	8062472	8062544	81.6	-	.	ID=Val_142_exon;Parent=Val_142_tRNA
WUUM01000011.1	tRNAScan-SE	gene	7866651	7866723	77.9	-	.	ID=Met_143
WUUM01000011.1	tRNAScan-SE	tRNA	7866651	7866723	77.9	-	.	ID=Met_143_tRNA;Parent=Met_143;product=tRNA-Met;note=Predicted CAT anticodon
WUUM01000011.1	tRNAScan-SE	exon	7866651	7866723	77.9	-	.	ID=Met_143_exon;Parent=Met_143_tRNA
WUUM01000013.1	tRNAScan-SE	gene	3238217	3238310	68.2	+	.	ID=Ile_146
WUUM01000013.1	tRNAScan-SE	tRNA	3238217	3238310	68.2	+	.	ID=Ile_146_tRNA;Parent=Ile_146;product=tRNA-Ile;note=Predicted TAT anticodon
WUUM01000013.1	tRNAScan-SE	exon	3238217	3238310	68.2	+	.	ID=Ile_146_exon;Parent=Ile_146_tRNA
WUUM01000015.1	tRNAScan-SE	gene	4163661	4163734	81.7	-	.	ID=Ile_150
WUUM01000015.1	tRNAScan-SE	tRNA	4163661	4163734	81.7	-	.	ID=Ile_150_tRNA;Parent=Ile_150;product=tRNA-Ile;note=Predicted AAT anticodon
WUUM01000015.1	tRNAScan-SE	exon	4163661	4163734	81.7	-	.	ID=Ile_150_exon;Parent=Ile_150_tRNA
WUUM01000016.1	tRNAScan-SE	gene	4855543	4855616	79.0	+	.	ID=Asn_151
WUUM01000016.1	tRNAScan-SE	tRNA	4855543	4855616	79.0	+	.	ID=Asn_151_tRNA;Parent=Asn_151;product=tRNA-Asn;note=Predicted GTT anticodon
WUUM01000016.1	tRNAScan-SE	exon	4855543	4855616	79.0	+	.	ID=Asn_151_exon;Parent=Asn_151_tRNA
WUUM01000017.1	tRNAScan-SE	gene	1673982	1674053	63.4	+	.	ID=iMet_153
WUUM01000017.1	tRNAScan-SE	tRNA	1673982	1674053	63.4	+	.	ID=iMet_153_tRNA;Parent=iMet_153;product=tRNA-iMet;note=Predicted CAT anticodon
WUUM01000017.1	tRNAScan-SE	exon	1673982	1674053	63.4	+	.	ID=iMet_153_exon;Parent=iMet_153_tRNA
WUUM01000017.1	tRNAScan-SE	gene	5114902	5114983	87.7	+	.	ID=Ser_154
WUUM01000017.1	tRNAScan-SE	tRNA	5114902	5114983	87.7	+	.	ID=Ser_154_tRNA;Parent=Ser_154;product=tRNA-Ser;note=Predicted CGA anticodon
WUUM01000017.1	tRNAScan-SE	exon	5114902	5114983	87.7	+	.	ID=Ser_154_exon;Parent=Ser_154_tRNA
WUUM01000018.1	tRNAScan-SE	gene	2964056	2964143	70.0	+	.	ID=Ser_156
WUUM01000018.1	tRNAScan-SE	tRNA	2964056	2964143	70.0	+	.	ID=Ser_156_tRNA;Parent=Ser_156;product=tRNA-Ser;note=Predicted TGA anticodon
WUUM01000018.1	tRNAScan-SE	exon	2964056	2964143	70.0	+	.	ID=Ser_156_exon;Parent=Ser_156_tRNA
WUUM01000018.1	tRNAScan-SE	gene	4363054	4363126	64.4	+	.	ID=Ala_158
WUUM01000018.1	tRNAScan-SE	tRNA	4363054	4363126	64.4	+	.	ID=Ala_158_tRNA;Parent=Ala_158;product=tRNA-Ala;note=Predicted AGC anticodon
WUUM01000018.1	tRNAScan-SE	exon	4363054	4363126	64.4	+	.	ID=Ala_158_exon;Parent=Ala_158_tRNA
WUUM01000018.1	tRNAScan-SE	gene	4363442	4363515	75.5	+	.	ID=Thr_159
WUUM01000018.1	tRNAScan-SE	tRNA	4363442	4363515	75.5	+	.	ID=Thr_159_tRNA;Parent=Thr_159;product=tRNA-Thr;note=Predicted AGT anticodon
WUUM01000018.1	tRNAScan-SE	exon	4363442	4363515	75.5	+	.	ID=Thr_159_exon;Parent=Thr_159_tRNA
WUUM01000018.1	tRNAScan-SE	gene	4352304	4352375	70.2	-	.	ID=Pro_160
WUUM01000018.1	tRNAScan-SE	tRNA	4352304	4352375	70.2	-	.	ID=Pro_160_tRNA;Parent=Pro_160;product=tRNA-Pro;note=Predicted CGG anticodon
WUUM01000018.1	tRNAScan-SE	exon	4352304	4352375	70.2	-	.	ID=Pro_160_exon;Parent=Pro_160_tRNA
WUUM01000019.1	tRNAScan-SE	gene	3262652	3262733	86.8	-	.	ID=Ser_161
WUUM01000019.1	tRNAScan-SE	tRNA	3262652	3262733	86.8	-	.	ID=Ser_161_tRNA;Parent=Ser_161;product=tRNA-Ser;note=Predicted AGA anticodon
WUUM01000019.1	tRNAScan-SE	exon	3262652	3262733	86.8	-	.	ID=Ser_161_exon;Parent=Ser_161_tRNA
WUUM01000019.1	tRNAScan-SE	gene	2007050	2007121	81.2	-	.	ID=Cys_162
WUUM01000019.1	tRNAScan-SE	tRNA	2007050	2007121	81.2	-	.	ID=Cys_162_tRNA;Parent=Cys_162;product=tRNA-Cys;note=Predicted GCA anticodon
WUUM01000019.1	tRNAScan-SE	exon	2007050	2007121	81.2	-	.	ID=Cys_162_exon;Parent=Cys_162_tRNA
WUUM01000020.1	tRNAScan-SE	gene	710117	710188	63.5	+	.	ID=His_163
WUUM01000020.1	tRNAScan-SE	tRNA	710117	710188	63.5	+	.	ID=His_163_tRNA;Parent=His_163;product=tRNA-His;note=Predicted GTG anticodon
WUUM01000020.1	tRNAScan-SE	exon	710117	710188	63.5	+	.	ID=His_163_exon;Parent=His_163_tRNA
WUUM01000020.1	tRNAScan-SE	gene	1235833	1235905	80.1	+	.	ID=Arg_164
WUUM01000020.1	tRNAScan-SE	tRNA	1235833	1235905	80.1	+	.	ID=Arg_164_tRNA;Parent=Arg_164;product=tRNA-Arg;note=Predicted TCT anticodon
WUUM01000020.1	tRNAScan-SE	exon	1235833	1235905	80.1	+	.	ID=Arg_164_exon;Parent=Arg_164_tRNA
WUUM01000020.1	tRNAScan-SE	gene	1269534	1269606	72.1	+	.	ID=Val_165
WUUM01000020.1	tRNAScan-SE	tRNA	1269534	1269606	72.1	+	.	ID=Val_165_tRNA;Parent=Val_165;product=tRNA-Val;note=Predicted TAC anticodon
WUUM01000020.1	tRNAScan-SE	exon	1269534	1269606	72.1	+	.	ID=Val_165_exon;Parent=Val_165_tRNA
WUUM01000020.1	tRNAScan-SE	gene	2884167	2884259	70.3	-	.	ID=Ile_166
WUUM01000020.1	tRNAScan-SE	tRNA	2884167	2884259	70.3	-	.	ID=Ile_166_tRNA;Parent=Ile_166;product=tRNA-Ile;note=Predicted TAT anticodon
WUUM01000020.1	tRNAScan-SE	exon	2884167	2884259	70.3	-	.	ID=Ile_166_exon;Parent=Ile_166_tRNA
WUUM01000021.1	tRNAScan-SE	gene	3498765	3498838	81.7	-	.	ID=Ile_167
WUUM01000021.1	tRNAScan-SE	tRNA	3498765	3498838	81.7	-	.	ID=Ile_167_tRNA;Parent=Ile_167;product=tRNA-Ile;note=Predicted AAT anticodon
WUUM01000021.1	tRNAScan-SE	exon	3498765	3498838	81.7	-	.	ID=Ile_167_exon;Parent=Ile_167_tRNA
WUUM01000021.1	tRNAScan-SE	gene	1332016	1332087	68.3	-	.	ID=Pro_168
WUUM01000021.1	tRNAScan-SE	tRNA	1332016	1332087	68.3	-	.	ID=Pro_168_tRNA;Parent=Pro_168;product=tRNA-Pro;note=Predicted TGG anticodon
WUUM01000021.1	tRNAScan-SE	exon	1332016	1332087	68.3	-	.	ID=Pro_168_exon;Parent=Pro_168_tRNA
WUUM01000022.1	tRNAScan-SE	gene	1243407	1243527	74.0	-	.	ID=Leu_169
WUUM01000022.1	tRNAScan-SE	tRNA	1243407	1243527	74.0	-	.	ID=Leu_169_tRNA;Parent=Leu_169;product=tRNA-Leu;note=Predicted CAA anticodon
WUUM01000022.1	tRNAScan-SE	exon	1243407	1243527	74.0	-	.	ID=Leu_169_exon;Parent=Leu_169_tRNA
WUUM01000022.1	tRNAScan-SE	gene	1242647	1242719	80.1	-	.	ID=Val_170
WUUM01000022.1	tRNAScan-SE	tRNA	1242647	1242719	80.1	-	.	ID=Val_170_tRNA;Parent=Val_170;product=tRNA-Val;note=Predicted CAC anticodon
WUUM01000022.1	tRNAScan-SE	exon	1242647	1242719	80.1	-	.	ID=Val_170_exon;Parent=Val_170_tRNA
WUUM01000022.1	tRNAScan-SE	gene	1242226	1242347	74.0	-	.	ID=Leu_171
WUUM01000022.1	tRNAScan-SE	tRNA	1242226	1242347	74.0	-	.	ID=Leu_171_tRNA;Parent=Leu_171;product=tRNA-Leu;note=Predicted CAA anticodon
WUUM01000022.1	tRNAScan-SE	exon	1242226	1242347	74.0	-	.	ID=Leu_171_exon;Parent=Leu_171_tRNA
WUUM01000022.1	tRNAScan-SE	gene	1241718	1241789	70.6	-	.	ID=Glu_172
WUUM01000022.1	tRNAScan-SE	tRNA	1241718	1241789	70.6	-	.	ID=Glu_172_tRNA;Parent=Glu_172;product=tRNA-Glu;note=Predicted CTC anticodon
WUUM01000022.1	tRNAScan-SE	exon	1241718	1241789	70.6	-	.	ID=Glu_172_exon;Parent=Glu_172_tRNA
WUUM01000023.1	tRNAScan-SE	gene	350591	350663	80.1	+	.	ID=Val_173
WUUM01000023.1	tRNAScan-SE	tRNA	350591	350663	80.1	+	.	ID=Val_173_tRNA;Parent=Val_173;product=tRNA-Val;note=Predicted CAC anticodon
WUUM01000023.1	tRNAScan-SE	exon	350591	350663	80.1	+	.	ID=Val_173_exon;Parent=Val_173_tRNA
WUUM01000023.1	tRNAScan-SE	gene	3179745	3179817	33.2	-	.	ID=Val_174
WUUM01000023.1	tRNAScan-SE	tRNA	3179745	3179817	33.2	-	.	ID=Val_174_tRNA;Parent=Val_174;product=tRNA-Val;note=Predicted GAC anticodon
WUUM01000023.1	tRNAScan-SE	exon	3179745	3179817	33.2	-	.	ID=Val_174_exon;Parent=Val_174_tRNA
WUUM01000023.1	tRNAScan-SE	gene	3178305	3178375	80.1	-	.	ID=Gly_175
WUUM01000023.1	tRNAScan-SE	tRNA	3178305	3178375	80.1	-	.	ID=Gly_175_tRNA;Parent=Gly_175;product=tRNA-Gly;note=Predicted GCC anticodon
WUUM01000023.1	tRNAScan-SE	exon	3178305	3178375	80.1	-	.	ID=Gly_175_exon;Parent=Gly_175_tRNA
WUUM01000026.1	tRNAScan-SE	gene	144414	144486	80.4	+	.	ID=Met_176
WUUM01000026.1	tRNAScan-SE	tRNA	144414	144486	80.4	+	.	ID=Met_176_tRNA;Parent=Met_176;product=tRNA-Met;note=Predicted CAT anticodon
WUUM01000026.1	tRNAScan-SE	exon	144414	144486	80.4	+	.	ID=Met_176_exon;Parent=Met_176_tRNA
WUUM01000029.1	tRNAScan-SE	gene	1264449	1264520	70.6	+	.	ID=Glu_178
WUUM01000029.1	tRNAScan-SE	tRNA	1264449	1264520	70.6	+	.	ID=Glu_178_tRNA;Parent=Glu_178;product=tRNA-Glu;note=Predicted TTC anticodon
WUUM01000029.1	tRNAScan-SE	exon	1264449	1264520	70.6	+	.	ID=Glu_178_exon;Parent=Glu_178_tRNA
WUUM01000029.1	tRNAScan-SE	gene	1307125	1307197	69.6	+	.	ID=Arg_179
WUUM01000029.1	tRNAScan-SE	tRNA	1307125	1307197	69.6	+	.	ID=Arg_179_tRNA;Parent=Arg_179;product=tRNA-Arg;note=Predicted ACG anticodon
WUUM01000029.1	tRNAScan-SE	exon	1307125	1307197	69.6	+	.	ID=Arg_179_exon;Parent=Arg_179_tRNA
WUUM01000029.1	tRNAScan-SE	gene	1338064	1338145	86.8	+	.	ID=Ser_180
WUUM01000029.1	tRNAScan-SE	tRNA	1338064	1338145	86.8	+	.	ID=Ser_180_tRNA;Parent=Ser_180;product=tRNA-Ser;note=Predicted AGA anticodon
WUUM01000029.1	tRNAScan-SE	exon	1338064	1338145	86.8	+	.	ID=Ser_180_exon;Parent=Ser_180_tRNA
WUUM01000029.1	tRNAScan-SE	gene	1438507	1438577	80.1	+	.	ID=Gly_181
WUUM01000029.1	tRNAScan-SE	tRNA	1438507	1438577	80.1	+	.	ID=Gly_181_tRNA;Parent=Gly_181;product=tRNA-Gly;note=Predicted GCC anticodon
WUUM01000029.1	tRNAScan-SE	exon	1438507	1438577	80.1	+	.	ID=Gly_181_exon;Parent=Gly_181_tRNA
WUUM01000029.1	tRNAScan-SE	gene	1307601	1307674	80.7	-	.	ID=Ile_182
WUUM01000029.1	tRNAScan-SE	tRNA	1307601	1307674	80.7	-	.	ID=Ile_182_tRNA;Parent=Ile_182;product=tRNA-Ile;note=Predicted AAT anticodon
WUUM01000029.1	tRNAScan-SE	exon	1307601	1307674	80.7	-	.	ID=Ile_182_exon;Parent=Ile_182_tRNA
WUUM01000029.1	tRNAScan-SE	gene	1277375	1277446	68.0	-	.	ID=Asp_183
WUUM01000029.1	tRNAScan-SE	tRNA	1277375	1277446	68.0	-	.	ID=Asp_183_tRNA;Parent=Asp_183;product=tRNA-Asp;note=Predicted GTC anticodon
WUUM01000029.1	tRNAScan-SE	exon	1277375	1277446	68.0	-	.	ID=Asp_183_exon;Parent=Asp_183_tRNA
WUUM01000029.1	tRNAScan-SE	gene	1265117	1265190	80.7	-	.	ID=Ile_184
WUUM01000029.1	tRNAScan-SE	tRNA	1265117	1265190	80.7	-	.	ID=Ile_184_tRNA;Parent=Ile_184;product=tRNA-Ile;note=Predicted AAT anticodon
WUUM01000029.1	tRNAScan-SE	exon	1265117	1265190	80.7	-	.	ID=Ile_184_exon;Parent=Ile_184_tRNA
WUUM01000029.1	tRNAScan-SE	gene	771402	771474	67.1	-	.	ID=Ala_186
WUUM01000029.1	tRNAScan-SE	tRNA	771402	771474	67.1	-	.	ID=Ala_186_tRNA;Parent=Ala_186;product=tRNA-Ala;note=Predicted AGC anticodon
WUUM01000029.1	tRNAScan-SE	exon	771402	771474	67.1	-	.	ID=Ala_186_exon;Parent=Ala_186_tRNA
WUUM01000029.1	tRNAScan-SE	gene	120525	120595	21.9	-	.	ID=Gly_187
WUUM01000029.1	tRNAScan-SE	tRNA	120525	120595	21.9	-	.	ID=Gly_187_tRNA;Parent=Gly_187;product=tRNA-Gly;note=Predicted CCC anticodon
WUUM01000029.1	tRNAScan-SE	exon	120525	120595	21.9	-	.	ID=Gly_187_exon;Parent=Gly_187_tRNA
WUUM01000031.1	tRNAScan-SE	gene	573832	573903	69.6	+	.	ID=Gly_188
WUUM01000031.1	tRNAScan-SE	tRNA	573832	573903	69.6	+	.	ID=Gly_188_tRNA;Parent=Gly_188;product=tRNA-Gly;note=Predicted TCC anticodon
WUUM01000031.1	tRNAScan-SE	exon	573832	573903	69.6	+	.	ID=Gly_188_exon;Parent=Gly_188_tRNA
WUUM01000031.1	tRNAScan-SE	gene	1473456	1473527	70.2	-	.	ID=Pro_190
WUUM01000031.1	tRNAScan-SE	tRNA	1473456	1473527	70.2	-	.	ID=Pro_190_tRNA;Parent=Pro_190;product=tRNA-Pro;note=Predicted CGG anticodon
WUUM01000031.1	tRNAScan-SE	exon	1473456	1473527	70.2	-	.	ID=Pro_190_exon;Parent=Pro_190_tRNA
WUUM01000031.1	tRNAScan-SE	gene	578067	578138	69.6	-	.	ID=Gly_191
WUUM01000031.1	tRNAScan-SE	tRNA	578067	578138	69.6	-	.	ID=Gly_191_tRNA;Parent=Gly_191;product=tRNA-Gly;note=Predicted TCC anticodon
WUUM01000031.1	tRNAScan-SE	exon	578067	578138	69.6	-	.	ID=Gly_191_exon;Parent=Gly_191_tRNA
WUUM01000031.1	tRNAScan-SE	gene	577583	577653	71.3	-	.	ID=Gly_192
WUUM01000031.1	tRNAScan-SE	tRNA	577583	577653	71.3	-	.	ID=Gly_192_tRNA;Parent=Gly_192;product=tRNA-Gly;note=Predicted CCC anticodon
WUUM01000031.1	tRNAScan-SE	exon	577583	577653	71.3	-	.	ID=Gly_192_exon;Parent=Gly_192_tRNA
WUUM01000032.1	tRNAScan-SE	gene	1034696	1034769	79.0	+	.	ID=Asn_193
WUUM01000032.1	tRNAScan-SE	tRNA	1034696	1034769	79.0	+	.	ID=Asn_193_tRNA;Parent=Asn_193;product=tRNA-Asn;note=Predicted GTT anticodon
WUUM01000032.1	tRNAScan-SE	exon	1034696	1034769	79.0	+	.	ID=Asn_193_exon;Parent=Asn_193_tRNA
WUUM01000033.1	tRNAScan-SE	gene	1963178	1963249	74.9	-	.	ID=Trp_194
WUUM01000033.1	tRNAScan-SE	tRNA	1963178	1963249	74.9	-	.	ID=Trp_194_tRNA;Parent=Trp_194;product=tRNA-Trp;note=Predicted CCA anticodon
WUUM01000033.1	tRNAScan-SE	exon	1963178	1963249	74.9	-	.	ID=Trp_194_exon;Parent=Trp_194_tRNA
WUUM01000035.1	tRNAScan-SE	gene	1411899	1411970	70.2	-	.	ID=Pro_197
WUUM01000035.1	tRNAScan-SE	tRNA	1411899	1411970	70.2	-	.	ID=Pro_197_tRNA;Parent=Pro_197;product=tRNA-Pro;note=Predicted CGG anticodon
WUUM01000035.1	tRNAScan-SE	exon	1411899	1411970	70.2	-	.	ID=Pro_197_exon;Parent=Pro_197_tRNA
WUUM01000036.1	tRNAScan-SE	gene	282650	282720	80.1	+	.	ID=Gly_198
WUUM01000036.1	tRNAScan-SE	tRNA	282650	282720	80.1	+	.	ID=Gly_198_tRNA;Parent=Gly_198;product=tRNA-Gly;note=Predicted GCC anticodon
WUUM01000036.1	tRNAScan-SE	exon	282650	282720	80.1	+	.	ID=Gly_198_exon;Parent=Gly_198_tRNA
WUUM01000038.1	tRNAScan-SE	gene	184812	184884	49.4	+	.	ID=Tyr_200
WUUM01000038.1	tRNAScan-SE	tRNA	184812	184884	49.4	+	.	ID=Tyr_200_tRNA;Parent=Tyr_200;product=tRNA-Tyr;note=Predicted GTA anticodon
WUUM01000038.1	tRNAScan-SE	exon	184812	184884	49.4	+	.	ID=Tyr_200_exon;Parent=Tyr_200_tRNA
WUUM01000038.1	tRNAScan-SE	gene	185118	185190	82.5	+	.	ID=Phe_201
WUUM01000038.1	tRNAScan-SE	tRNA	185118	185190	82.5	+	.	ID=Phe_201_tRNA;Parent=Phe_201;product=tRNA-Phe;note=Predicted GAA anticodon
WUUM01000038.1	tRNAScan-SE	exon	185118	185190	82.5	+	.	ID=Phe_201_exon;Parent=Phe_201_tRNA
WUUM01000038.1	tRNAScan-SE	gene	185682	185754	82.5	+	.	ID=Phe_202
WUUM01000038.1	tRNAScan-SE	tRNA	185682	185754	82.5	+	.	ID=Phe_202_tRNA;Parent=Phe_202;product=tRNA-Phe;note=Predicted GAA anticodon
WUUM01000038.1	tRNAScan-SE	exon	185682	185754	82.5	+	.	ID=Phe_202_exon;Parent=Phe_202_tRNA
WUUM01000038.1	tRNAScan-SE	gene	185986	186058	58.1	+	.	ID=Phe_203
WUUM01000038.1	tRNAScan-SE	tRNA	185986	186058	58.1	+	.	ID=Phe_203_tRNA;Parent=Phe_203;product=tRNA-Phe;note=Predicted GAA anticodon
WUUM01000038.1	tRNAScan-SE	exon	185986	186058	58.1	+	.	ID=Phe_203_exon;Parent=Phe_203_tRNA
WUUM01000038.1	tRNAScan-SE	gene	186553	186625	82.5	+	.	ID=Phe_204
WUUM01000038.1	tRNAScan-SE	tRNA	186553	186625	82.5	+	.	ID=Phe_204_tRNA;Parent=Phe_204;product=tRNA-Phe;note=Predicted GAA anticodon
WUUM01000038.1	tRNAScan-SE	exon	186553	186625	82.5	+	.	ID=Phe_204_exon;Parent=Phe_204_tRNA
WUUM01000038.1	tRNAScan-SE	gene	184295	184367	81.4	-	.	ID=Phe_205
WUUM01000038.1	tRNAScan-SE	tRNA	184295	184367	81.4	-	.	ID=Phe_205_tRNA;Parent=Phe_205;product=tRNA-Phe;note=Predicted GAA anticodon
WUUM01000038.1	tRNAScan-SE	exon	184295	184367	81.4	-	.	ID=Phe_205_exon;Parent=Phe_205_tRNA
WUUM01000039.1	tRNAScan-SE	gene	1326395	1326466	72.6	+	.	ID=Gln_206
WUUM01000039.1	tRNAScan-SE	tRNA	1326395	1326466	72.6	+	.	ID=Gln_206_tRNA;Parent=Gln_206;product=tRNA-Gln;note=Predicted TTG anticodon
WUUM01000039.1	tRNAScan-SE	exon	1326395	1326466	72.6	+	.	ID=Gln_206_exon;Parent=Gln_206_tRNA
WUUM01000041.1	tRNAScan-SE	gene	1226649	1226721	69.6	+	.	ID=Arg_207
WUUM01000041.1	tRNAScan-SE	tRNA	1226649	1226721	69.6	+	.	ID=Arg_207_tRNA;Parent=Arg_207;product=tRNA-Arg;note=Predicted ACG anticodon
WUUM01000041.1	tRNAScan-SE	exon	1226649	1226721	69.6	+	.	ID=Arg_207_exon;Parent=Arg_207_tRNA
WUUM01000043.1	tRNAScan-SE	gene	141846	141970	42.7	-	.	ID=Asp_209
WUUM01000043.1	tRNAScan-SE	tRNA	141846	141970	42.7	-	.	ID=Asp_209_tRNA;Parent=Asp_209;product=tRNA-Asp;note=Predicted GTC anticodon
WUUM01000043.1	tRNAScan-SE	exon	141846	141970	42.7	-	.	ID=Asp_209_exon;Parent=Asp_209_tRNA
WUUM01000048.1	tRNAScan-SE	gene	778672	778744	72.1	+	.	ID=Val_211
WUUM01000048.1	tRNAScan-SE	tRNA	778672	778744	72.1	+	.	ID=Val_211_tRNA;Parent=Val_211;product=tRNA-Val;note=Predicted TAC anticodon
WUUM01000048.1	tRNAScan-SE	exon	778672	778744	72.1	+	.	ID=Val_211_exon;Parent=Val_211_tRNA
WUUM01000049.1	tRNAScan-SE	gene	219	308	25.0	+	.	ID=Asp_212
WUUM01000049.1	tRNAScan-SE	tRNA	219	308	25.0	+	.	ID=Asp_212_tRNA;Parent=Asp_212;product=tRNA-Asp;note=Predicted GTC anticodon
WUUM01000049.1	tRNAScan-SE	exon	219	308	25.0	+	.	ID=Asp_212_exon;Parent=Asp_212_tRNA
WUUM01000049.1	tRNAScan-SE	gene	638	727	25.0	+	.	ID=Asp_213
WUUM01000049.1	tRNAScan-SE	tRNA	638	727	25.0	+	.	ID=Asp_213_tRNA;Parent=Asp_213;product=tRNA-Asp;note=Predicted GTC anticodon
WUUM01000049.1	tRNAScan-SE	exon	638	727	25.0	+	.	ID=Asp_213_exon;Parent=Asp_213_tRNA
WUUM01000049.1	tRNAScan-SE	gene	1058	1145	25.7	+	.	ID=Asp_214
WUUM01000049.1	tRNAScan-SE	tRNA	1058	1145	25.7	+	.	ID=Asp_214_tRNA;Parent=Asp_214;product=tRNA-Asp;note=Predicted GTC anticodon
WUUM01000049.1	tRNAScan-SE	exon	1058	1145	25.7	+	.	ID=Asp_214_exon;Parent=Asp_214_tRNA
WUUM01000049.1	tRNAScan-SE	gene	1475	1564	25.0	+	.	ID=Asp_215
WUUM01000049.1	tRNAScan-SE	tRNA	1475	1564	25.0	+	.	ID=Asp_215_tRNA;Parent=Asp_215;product=tRNA-Asp;note=Predicted GTC anticodon
WUUM01000049.1	tRNAScan-SE	exon	1475	1564	25.0	+	.	ID=Asp_215_exon;Parent=Asp_215_tRNA
WUUM01000049.1	tRNAScan-SE	gene	1894	1981	25.7	+	.	ID=Asp_216
WUUM01000049.1	tRNAScan-SE	tRNA	1894	1981	25.7	+	.	ID=Asp_216_tRNA;Parent=Asp_216;product=tRNA-Asp;note=Predicted GTC anticodon
WUUM01000049.1	tRNAScan-SE	exon	1894	1981	25.7	+	.	ID=Asp_216_exon;Parent=Asp_216_tRNA
WUUM01000049.1	tRNAScan-SE	gene	156732	156803	68.0	+	.	ID=Asp_217
WUUM01000049.1	tRNAScan-SE	tRNA	156732	156803	68.0	+	.	ID=Asp_217_tRNA;Parent=Asp_217;product=tRNA-Asp;note=Predicted GTC anticodon
WUUM01000049.1	tRNAScan-SE	exon	156732	156803	68.0	+	.	ID=Asp_217_exon;Parent=Asp_217_tRNA
WUUM01000052.1	tRNAScan-SE	gene	575530	575602	69.6	+	.	ID=Arg_218
WUUM01000052.1	tRNAScan-SE	tRNA	575530	575602	69.6	+	.	ID=Arg_218_tRNA;Parent=Arg_218;product=tRNA-Arg;note=Predicted ACG anticodon
WUUM01000052.1	tRNAScan-SE	exon	575530	575602	69.6	+	.	ID=Arg_218_exon;Parent=Arg_218_tRNA
WUUM01000054.1	tRNAScan-SE	gene	479397	479467	23.2	+	.	ID=Gly_220
WUUM01000054.1	tRNAScan-SE	tRNA	479397	479467	23.2	+	.	ID=Gly_220_tRNA;Parent=Gly_220;product=tRNA-Gly;note=Predicted CCC anticodon
WUUM01000054.1	tRNAScan-SE	exon	479397	479467	23.2	+	.	ID=Gly_220_exon;Parent=Gly_220_tRNA
WUUM01000062.1	tRNAScan-SE	gene	502715	502786	39.1	+	.	ID=Glu_221
WUUM01000062.1	tRNAScan-SE	tRNA	502715	502786	39.1	+	.	ID=Glu_221_tRNA;Parent=Glu_221;product=tRNA-Glu;note=Predicted CTC anticodon
WUUM01000062.1	tRNAScan-SE	exon	502715	502786	39.1	+	.	ID=Glu_221_exon;Parent=Glu_221_tRNA
WUUM01000064.1	tRNAScan-SE	gene	416071	416142	25.3	-	.	ID=Gly_222
WUUM01000064.1	tRNAScan-SE	tRNA	416071	416142	25.3	-	.	ID=Gly_222_tRNA;Parent=Gly_222;product=tRNA-Gly;note=Predicted CCC anticodon
WUUM01000064.1	tRNAScan-SE	exon	416071	416142	25.3	-	.	ID=Gly_222_exon;Parent=Gly_222_tRNA
WUUM01000083.1	tRNAScan-SE	gene	96180	96261	90.9	+	.	ID=Ser_224
WUUM01000083.1	tRNAScan-SE	tRNA	96180	96261	90.9	+	.	ID=Ser_224_tRNA;Parent=Ser_224;product=tRNA-Ser;note=Predicted GCT anticodon
WUUM01000083.1	tRNAScan-SE	exon	96180	96261	90.9	+	.	ID=Ser_224_exon;Parent=Ser_224_tRNA
WUUM01000083.1	tRNAScan-SE	gene	99863	99944	86.8	+	.	ID=Ser_225
WUUM01000083.1	tRNAScan-SE	tRNA	99863	99944	86.8	+	.	ID=Ser_225_tRNA;Parent=Ser_225;product=tRNA-Ser;note=Predicted AGA anticodon
WUUM01000083.1	tRNAScan-SE	exon	99863	99944	86.8	+	.	ID=Ser_225_exon;Parent=Ser_225_tRNA
WUUM01000092.1	tRNAScan-SE	gene	49376	49445	23.8	+	.	ID=Asp_226
WUUM01000092.1	tRNAScan-SE	tRNA	49376	49445	23.8	+	.	ID=Asp_226_tRNA;Parent=Asp_226;product=tRNA-Asp;note=Predicted GTC anticodon
WUUM01000092.1	tRNAScan-SE	exon	49376	49445	23.8	+	.	ID=Asp_226_exon;Parent=Asp_226_tRNA
WUUM01000117.1	tRNAScan-SE	gene	22519	22606	42.7	-	.	ID=Ser_227
WUUM01000117.1	tRNAScan-SE	tRNA	22519	22606	42.7	-	.	ID=Ser_227_tRNA;Parent=Ser_227;product=tRNA-Ser;note=Predicted GGA anticodon
WUUM01000117.1	tRNAScan-SE	exon	22519	22606	42.7	-	.	ID=Ser_227_exon;Parent=Ser_227_tRNA
WUUM01000117.1	tRNAScan-SE	gene	22444	22516	71.3	-	.	ID=Asp_228
WUUM01000117.1	tRNAScan-SE	tRNA	22444	22516	71.3	-	.	ID=Asp_228_tRNA;Parent=Asp_228;product=tRNA-Asp;note=Predicted GTC anticodon
WUUM01000117.1	tRNAScan-SE	exon	22444	22516	71.3	-	.	ID=Asp_228_exon;Parent=Asp_228_tRNA
WUUM01000117.1	tRNAScan-SE	gene	22343	22430	37.1	-	.	ID=Ser_229
WUUM01000117.1	tRNAScan-SE	tRNA	22343	22430	37.1	-	.	ID=Ser_229_tRNA;Parent=Ser_229;product=tRNA-Ser;note=Predicted GCT anticodon
WUUM01000117.1	tRNAScan-SE	exon	22343	22430	37.1	-	.	ID=Ser_229_exon;Parent=Ser_229_tRNA
WUUM01000127.1	tRNAScan-SE	gene	26715	26804	43.7	-	.	ID=Ser_230
WUUM01000127.1	tRNAScan-SE	tRNA	26715	26804	43.7	-	.	ID=Ser_230_tRNA;Parent=Ser_230;product=tRNA-Ser;note=Predicted TGA anticodon
WUUM01000127.1	tRNAScan-SE	exon	26715	26804	43.7	-	.	ID=Ser_230_exon;Parent=Ser_230_tRNA
WUUM01000127.1	tRNAScan-SE	gene	26640	26712	71.5	-	.	ID=Asp_231
WUUM01000127.1	tRNAScan-SE	tRNA	26640	26712	71.5	-	.	ID=Asp_231_tRNA;Parent=Asp_231;product=tRNA-Asp;note=Predicted GTC anticodon
WUUM01000127.1	tRNAScan-SE	exon	26640	26712	71.5	-	.	ID=Asp_231_exon;Parent=Asp_231_tRNA
WUUM01000127.1	tRNAScan-SE	gene	26539	26626	37.1	-	.	ID=Ser_232
WUUM01000127.1	tRNAScan-SE	tRNA	26539	26626	37.1	-	.	ID=Ser_232_tRNA;Parent=Ser_232;product=tRNA-Ser;note=Predicted GCT anticodon
WUUM01000127.1	tRNAScan-SE	exon	26539	26626	37.1	-	.	ID=Ser_232_exon;Parent=Ser_232_tRNA
WUUM01000127.1	tRNAScan-SE	gene	25853	25931	41.1	-	.	ID=Ala_233
WUUM01000127.1	tRNAScan-SE	tRNA	25853	25931	41.1	-	.	ID=Ala_233_tRNA;Parent=Ala_233;product=tRNA-Ala;note=Predicted CGC anticodon
WUUM01000127.1	tRNAScan-SE	exon	25853	25931	41.1	-	.	ID=Ala_233_exon;Parent=Ala_233_tRNA
