# Supplementary material for: Prevalent bee venom genes evolved before the aculeate stinger and eusociality
Source: BMC Biol. 2023 Oct 23;21:229. doi: 10.1186/s12915-023-01656-5 (PMC10591384; doi:10.1186/s12915-023-01656-5)
Supplement: Supplementary file 37 — Additional file 37. Genome annotation of Colletes gigas. [file 12915_2023_1656_MOESM37_ESM.zip › Colletes_gigas.annotation.funannotate181.Oct2020/results.intermediate/repeat.gene.models.txt]

evm.model.WUUM01000001.1.2	Gypsy-58_DWil_LTR-Gypsy	0.323427	3.4e-78
evm.model.WUUM01000001.1.4	Polinton-1_NVi_polb_DNA-Maverick	0.375451	3.5e-216
evm.model.WUUM01000001.1.5	Polinton-1_DGr_int_DNA-Maverick	0.597938	1.4e-62
evm.model.WUUM01000001.1.6	Polinton-4_NVi_atp_DNA-Maverick	0.507692	9.7e-34
evm.model.WUUM01000001.1.7	Polinton-4_NVi_pro_DNA-Maverick	0.461847	4.8e-56
evm.model.WUUM01000001.1.8	Copia-13_SI_LTR-Copia	0.570842	1e-158
evm.model.WUUM01000001.1.9	Copia-13_SI_LTR-Copia	0.551422	4.4e-130
evm.model.WUUM01000001.1.10	Copia-13_SI_LTR-Copia	0.476974	1.2e-75
evm.model.WUUM01000001.1.12	DMRT1B_pol_LINE-R1	0.299213	1e-11
evm.model.WUUM01000001.1.13	R1-5_BM_gag_LINE-R1	0.397260	1.5e-17
evm.model.WUUM01000001.1.15	gi|12958095|gb|AAK07485.1|	0.363484	2.8e-96
evm.model.WUUM01000001.1.16	Gypsy-12_DAn_pol_LTR-Gypsy	0.475480	4.2e-133
evm.model.WUUM01000001.1.17	BEL13_AG_LTR-Pao	0.492228	2.5e-47
evm.model.WUUM01000001.1.18	BEL-595_AA_LTR-Pao	0.435294	1.5e-43
evm.model.WUUM01000001.1.19	R1-1_NVi_pol_LINE-R1	0.313187	8.5e-20
evm.model.WUUM01000001.1.20	R1-1_BM_pol_LINE-R1	0.552727	6.6e-83
evm.model.WUUM01000001.1.21	HOPEBm2_pol_LINE-R1	0.540682	8.2e-104
evm.model.WUUM01000001.1.27	Tx1-1_PM_gag_LINE-L1-Tx1	0.317919	1.4e-16
evm.model.WUUM01000001.1.28	Nimbus_pol_LINE-I-Nimb	0.311934	2.1e-176
evm.model.WUUM01000001.1.30	GB:BAA01703	0.433249	1.2e-75
evm.model.WUUM01000001.1.31	BEL-3_NVi_LTR-Pao	0.635593	5.8e-38
evm.model.WUUM01000001.1.32	Copia-1_DBi_LTR-Copia	0.519231	2.5e-167
evm.model.WUUM01000001.1.33	Mariner45_CB_DNA-TcMar-Tc4	0.310345	8.8e-23
evm.model.WUUM01000001.1.34	Gypsy-24_DAn_LTR-Gypsy	0.493421	1.9e-45
evm.model.WUUM01000001.1.35	MDG3_LTR-Gypsy	0.416830	1.1e-112
evm.model.WUUM01000001.1.36	Gypsy-24_DAn_LTR-Gypsy	0.315315	3.9e-30
evm.model.WUUM01000001.1.37	Mariner-22_DF_tp_DNA-TcMar-Tc1	0.565041	4.4e-82
evm.model.WUUM01000001.1.38	Copia-2_DEl_LTR-Copia	0.583942	3.8e-46
evm.model.WUUM01000001.1.39	Copia-1_DBi_LTR-Copia	0.468227	4.9e-54
evm.model.WUUM01000001.1.40	Copia-1_DBi_LTR-Copia	0.534965	5.6e-164
evm.model.WUUM01000001.1.41	Gypsy-2_AA_LTR-Gypsy	0.453992	0.0
evm.model.WUUM01000001.1.42	Copia-1_DBi_LTR-Copia	0.521912	8.1e-67
evm.model.WUUM01000001.1.44	Kolobok-1_DBp_tp_DNA-Kolobok-Hydra	0.491468	2.8e-74
evm.model.WUUM01000001.1.46	I-3_DR_pol_LINE-I	0.326222	3.1e-162
evm.model.WUUM01000001.1.47	Tx1-1_PM_gag_LINE-L1-Tx1	0.297297	8.9e-16
evm.model.WUUM01000001.1.49	I-4_AC_pol_LINE-I	0.419355	1.6e-63
evm.model.WUUM01000001.1.50	I-3_AC_pol_LINE-I	0.361905	1.8e-45
evm.model.WUUM01000001.1.51	Bica_gagpol_LTR-Gypsy	0.250716	3.3e-129
evm.model.WUUM01000001.1.52	I-3_DR_pol_LINE-I	0.303797	5.7e-27
evm.model.WUUM01000001.1.53	Tx1-1_PM_gag_LINE-L1-Tx1	0.288770	2.8e-13
evm.model.WUUM01000001.1.54	I-3_DR_pol_LINE-I	0.356670	1.7e-177
evm.model.WUUM01000001.1.56	NP_501949_tp_DNA-TcMar-Tc4	0.258755	1.1e-40
evm.model.WUUM01000001.1.58	I-3_DR_pol_LINE-I	0.318548	2.1e-169
evm.model.WUUM01000001.1.59	Tx1-1_PM_gag_LINE-L1-Tx1	0.308108	4.7e-19
evm.model.WUUM01000001.1.63	Mariner1_DYa_tp_DNA-TcMar-Mariner	0.372168	2.5e-43
evm.model.WUUM01000001.1.65	DMRT1B_pol_LINE-R1	0.299213	9.5e-12
evm.model.WUUM01000001.1.66	Chimpo_pol_LTR-Gypsy	0.499038	1.2e-294
evm.model.WUUM01000001.1.67	Chimpo_pol_LTR-Gypsy	0.488802	2.1e-288
evm.model.WUUM01000001.1.68	Chimpo_pol_LTR-Gypsy	0.517454	2.7e-288
evm.model.WUUM01000001.1.77	I-2_DR_pol_LINE-I	0.332564	6.4e-58
evm.model.WUUM01000001.1.78	I-2_DR_pol_LINE-I	0.337043	1.3e-101
evm.model.WUUM01000001.1.79	Mariner-9_DAn_tp_DNA-TcMar-Tc1	0.437288	6.7e-68
evm.model.WUUM01000001.1.83	Bica_gagpol_LTR-Gypsy	0.303762	5.9e-202
evm.model.WUUM01000001.1.84	Sola2-5_HM_DNA-Sola	0.318182	2.4e-31
evm.model.WUUM01000001.1.88	Mariner-1_DK_tp_DNA-TcMar-Tc1	0.470588	3.8e-61
evm.model.WUUM01000001.1.91	Tx1_XT_gag_LINE-L1-Tx1	0.267380	1.6e-12
evm.model.WUUM01000001.1.92	Nimbus_pol_LINE-I-Nimb	0.353747	9.8e-230
evm.model.WUUM01000001.1.97	Transib-13_HM_DNA-CMC-Transib	0.460432	6.9e-167
evm.model.WUUM01000001.1.102	Transib1_NVi_DNA-CMC-Transib	0.528958	4.5e-68
evm.model.WUUM01000001.1.107	Mariner1_DYa_tp_DNA-TcMar-Mariner	0.695652	2.7e-112
evm.model.WUUM01000001.1.110	Nimbus_pol_LINE-I-Nimb	0.346278	1.6e-46
evm.model.WUUM01000001.1.111	Nimbus_pol_LINE-I-Nimb	0.366450	1.7e-118
evm.model.WUUM01000001.1.124	NP_501949_tp_DNA-TcMar-Tc4	0.330211	6.1e-59
evm.model.WUUM01000001.1.125	GB:B46189	0.444795	5.3e-72
evm.model.WUUM01000001.1.134	Kolobok-1_DBp_tp_DNA-Kolobok-Hydra	0.434505	1e-65
evm.model.WUUM01000001.1.157	Mariner-14_DRh_tp_DNA-TcMar-Tc1	0.636364	1.3e-48
evm.model.WUUM01000001.1.169	Mariner-1_TCa_tp_DNA-TcMar-Tc1	0.339833	3e-59
evm.model.WUUM01000001.1.178	hAT-4D_AP_tp_DNA-hAT-hATm	0.518987	1.4e-68
evm.model.WUUM01000001.1.183	Copia-13_SI_LTR-Copia	0.484810	1.3e-206
evm.model.WUUM01000001.1.184	Copia-13_SI_LTR-Copia	0.587525	1.6e-170
evm.model.WUUM01000001.1.185	Mariner-7_BM_DNA-TcMar-Tc1	0.455090	1e-41
evm.model.WUUM01000001.1.190	Mariner-9_DAn_tp_DNA-TcMar-Tc1	0.357664	1e-19
evm.model.WUUM01000001.1.191	Mariner-1_TCa_tp_DNA-TcMar-Tc1	0.339833	3e-59
evm.model.WUUM01000001.1.192	Mariner-14_DRh_tp_DNA-TcMar-Tc1	0.568807	1.1e-70
evm.model.WUUM01000001.1.193	Mariner-6_BM_DNA-TcMar-Mariner	0.366279	2.3e-62
evm.model.WUUM01000001.1.194	MuDR-1_DT_DNA-MuLE-NOF	0.247723	3.3e-63
evm.model.WUUM01000001.1.195	Mariner-1_DF_tp_DNA-TcMar-Mariner	0.440625	9.5e-75
evm.model.WUUM01000001.1.197	NP_501949_tp_DNA-TcMar-Tc4	0.343662	1.2e-53
evm.model.WUUM01000001.1.210	Mariner-1_TCa_tp_DNA-TcMar-Tc1	0.344729	1.9e-58
evm.model.WUUM01000001.1.255	PARISa_DAn_tp_DNA-TcMar-Tc1	0.382166	3.5e-22
evm.model.WUUM01000001.1.301	Harbinger-5_BF_tp_DNA-PIF-Harbinger	0.373134	4.3e-19
evm.model.WUUM01000001.1.332	Mariner-1_DBi_tp_DNA-TcMar-Mariner	0.584071	1.9e-34
evm.model.WUUM01000001.1.333	Mariner-7_BM_DNA-TcMar-Tc1	0.334311	3.3e-48
evm.model.WUUM01000001.1.341	MARIAM1_tp_DNA-TcMar-Mariner	0.533557	2.2e-95
evm.model.WUUM01000001.1.392	Mariner-6_BM_DNA-TcMar-Mariner	0.648256	2.4e-129
evm.model.WUUM01000001.1.442	Mariner-6_Crp_1p_DNA-TcMar-Tigger	0.337438	1.4e-67
evm.model.WUUM01000001.1.443	Tigger4_tp_DNA-TcMar-Tigger	0.357367	4.2e-48
evm.model.WUUM01000001.1.523	Copia-2_SI_LTR-Copia	0.397610	2.9e-254
evm.model.WUUM01000001.1.524	Gypsy5_Dmoj_LTR-Gypsy	0.360150	2.9e-182
evm.model.WUUM01000001.1.602	Tigger4_tp_DNA-TcMar-Tigger	0.269231	6.1e-12
evm.model.WUUM01000001.1.648	40788364_Hsa_DNA-hAT-Ac	0.241821	1.8e-45
evm.model.WUUM01000001.1.857	P-37_HMa_tp_DNA-P	0.264368	2.9e-14
evm.model.WUUM01000001.1.923	gi|12958095|gb|AAK07485.1|	0.443511	3.6e-299
evm.model.WUUM01000001.1.994	Transib-12_HM_DNA-CMC-Transib	0.515837	4.5e-63
evm.model.WUUM01000001.1.1033	IS4EU-1_BF_ex_DNA-PIF-ISL2EU	0.481481	6.3e-13
evm.model.WUUM01000001.1.1061	BEL1_SM_LTR-Pao	0.868421	4.9e-31
evm.model.WUUM01000002.1.269	piggyBac-1_AMi_tp_DNA-PiggyBac	0.281324	2.5e-47
evm.model.WUUM01000002.1.289	HOPEBm2_pol_LINE-R1	0.448113	5.8e-40
evm.model.WUUM01000002.1.419	Mariner-1_TCa_tp_DNA-TcMar-Tc1	0.302564	3.1e-18
evm.model.WUUM01000002.1.535	gi|12958095|gb|AAK07485.1|	0.432950	2.5e-284
evm.model.WUUM01000002.1.554	Mariner-1_TCa_tp_DNA-TcMar-Tc1	0.339833	3e-59
evm.model.WUUM01000002.1.685	Nimb-1_AAe_pol_LINE-I	0.353846	4.5e-17
evm.model.WUUM01000002.1.856	Kolobok-1_DBp_tp_DNA-Kolobok-Hydra	0.461929	9e-45
evm.model.WUUM01000002.1.867	P-22_HM_DNA-P	0.422222	3e-12
evm.model.WUUM01000002.1.900	SMAR31_DNA-TcMar-Mariner	0.462069	1.4e-63
evm.model.WUUM01000002.1.909	Mariner1_DYa_tp_DNA-TcMar-Mariner	0.731183	1.6e-35
evm.model.WUUM01000002.1.910	Mariner2_PPa_DNA-TcMar-Tc1	0.492188	9.6e-71
evm.model.WUUM01000002.1.913	GB:P34257	0.453039	2e-41
evm.model.WUUM01000002.1.914	Mariner-13_DBp_tp_DNA-TcMar-Mariner	0.440909	7.3e-42
evm.model.WUUM01000002.1.923	Mariner45_CB_DNA-TcMar-Tc4	0.305085	5.3e-32
evm.model.WUUM01000002.1.930	SMAR17_DNA-TcMar-Mariner	0.601504	2.9e-42
evm.model.WUUM01000002.1.932	Ginger2-1_AP_DNA-Ginger	0.583166	1.4e-156
evm.model.WUUM01000002.1.945	Joey1_DNA-TcMar-Tc1	0.545455	1.3e-16
evm.model.WUUM01000002.1.947	Joey1_DNA-TcMar-Tc1	0.530303	3.9e-16
evm.model.WUUM01000002.1.951	Famar1_tp_DNA-TcMar-Mariner	0.731481	7e-42
evm.model.WUUM01000002.1.954	Mariner-10_BM_DNA-TcMar-Tc1	0.500000	5.9e-16
evm.model.WUUM01000002.1.959	Mariner-1_TCa_tp_DNA-TcMar-Tc1	0.339833	3e-59
evm.model.WUUM01000002.1.960	BEL-3_NVi_LTR-Pao	0.432866	7.8e-219
evm.model.WUUM01000002.1.972	Mariner-3_DBi_tp_DNA-TcMar-Tc1	0.528090	1.2e-76
evm.model.WUUM01000002.1.976	Mariner-1_Dro_tp_DNA-TcMar-Mariner	0.519481	5.4e-39
evm.model.WUUM01000002.1.978	Copia-7_SI_LTR-Copia	0.541667	1.7e-15
evm.model.WUUM01000002.1.985	I_Ele7_pol_LINE-I	0.377622	1.8e-20
evm.model.WUUM01000002.1.990	Mariner-1_TCa_tp_DNA-TcMar-Tc1	0.340782	9.8e-58
evm.model.WUUM01000002.1.992	Mariner-1_TCa_tp_DNA-TcMar-Tc1	0.339833	3e-59
evm.model.WUUM01000002.1.993	Mariner-14_DRh_tp_DNA-TcMar-Tc1	0.494152	4.2e-96
evm.model.WUUM01000002.1.994	Mariner-1_Dro_tp_DNA-TcMar-Mariner	0.434286	6.2e-32
evm.model.WUUM01000002.1.996	Jockey-10_DAn_pol_LINE-Jockey	0.490566	7.9e-40
evm.model.WUUM01000002.1.998	Tc1-1_TCa_DNA-TcMar-Tc1	0.437500	5.3e-44
evm.model.WUUM01000002.1.1002	Tc1-13_Xt_tp_DNA-TcMar-Tc1	0.318792	5.8e-38
evm.model.WUUM01000002.1.1004	Mariner1_BT_DNA-TcMar-Mariner	0.493590	1.7e-38
evm.model.WUUM01000002.1.1006	SMAR17_DNA-TcMar-Mariner	0.473282	3.8e-56
evm.model.WUUM01000002.1.1008	Mariner-1_TCa_tp_DNA-TcMar-Tc1	0.398438	2e-19
evm.model.WUUM01000002.1.1012	Mariner-10_DBp_tp_DNA-TcMar-Tc1	0.537234	1.3e-54
evm.model.WUUM01000002.1.1014	Tc1-1_TCa_DNA-TcMar-Tc1	0.362637	1.8e-40
evm.model.WUUM01000002.1.1015	Mariner_SI_tp_DNA-TcMar-Mariner	0.641304	5.3e-28
evm.model.WUUM01000002.1.1017	Mariner-13_DF_tp_DNA-TcMar-Tc1	0.441472	3.1e-65
evm.model.WUUM01000002.1.1018	Mariner-2_DEl_tp_DNA-TcMar-Mariner	0.694215	2.7e-42
evm.model.WUUM01000002.1.1019	Mariner-14_DBp_tp_DNA-TcMar-Mariner	0.815534	4e-48
evm.model.WUUM01000002.1.1021	Tc1_tp_DNA-TcMar-Tc1	0.472222	2.3e-22
evm.model.WUUM01000002.1.1022	Mariner-14_DRh_tp_DNA-TcMar-Tc1	0.346723	1.3e-76
evm.model.WUUM01000002.1.1029	Transib-12_HM_DNA-CMC-Transib	0.505600	6.8e-172
evm.model.WUUM01000002.1.1031	HOPEBm2_pol_LINE-R1	0.431734	9.9e-101
evm.model.WUUM01000002.1.1033	NP_501949_tp_DNA-TcMar-Tc4	0.273585	4.5e-30
evm.model.WUUM01000002.1.1034	Copia-7_SI_LTR-Copia	0.546875	1.5e-35
evm.model.WUUM01000002.1.1035	Chimpo_gag_LTR-Gypsy	0.345000	7.2e-27
evm.model.WUUM01000002.1.1036	Mariner-1_DBp_tp_DNA-TcMar-Tc1	0.429429	7.7e-65
evm.model.WUUM01000002.1.1038	Mariner-1_Dro_tp_DNA-TcMar-Mariner	0.575758	1.2e-87
evm.model.WUUM01000002.1.1039	Copia-5_DAn_LTR-Copia	0.647510	7.7e-100
evm.model.WUUM01000002.1.1040	Mariner-1_DBp_tp_DNA-TcMar-Tc1	0.432432	1e-64
evm.model.WUUM01000002.1.1041	Gypsy-12_DAn_pol_LTR-Gypsy	0.424757	9.1e-197
evm.model.WUUM01000002.1.1042	Mari2_Pca_DNA-TcMar-Mariner	0.504000	6.7e-31
evm.model.WUUM01000002.1.1043	Tc1_Ele13_DNA-TcMar-Tc1	0.410596	6.8e-24
evm.model.WUUM01000002.1.1044	GB:B46189	0.481481	1.2e-35
evm.model.WUUM01000002.1.1045	Mariner15_CB_tp_DNA-TcMar-Tc1	0.479070	1.9e-50
evm.model.WUUM01000002.1.1049	Copia-5_Cfl_LTR-Copia	0.357143	2.4e-14
evm.model.WUUM01000002.1.1051	HOPEBm2_pol_LINE-R1	0.304721	1.5e-15
evm.model.WUUM01000002.1.1053	Mariner-1_DK_tp_DNA-TcMar-Tc1	0.586667	4.9e-47
evm.model.WUUM01000003.1.1	GB:B46189	0.511013	8.7e-67
evm.model.WUUM01000003.1.40	Mariner-5_DEl_tp_DNA-TcMar-Tc1	0.736842	5.7e-38
evm.model.WUUM01000003.1.41	Mariner-1_AMel_tp_DNA-TcMar-Tc1	0.442308	4.9e-41
evm.model.WUUM01000003.1.54	Mariner-1_TCa_tp_DNA-TcMar-Tc1	0.339833	3e-59
evm.model.WUUM01000003.1.62	Mariner-6_Crp_1p_DNA-TcMar-Tigger	0.272517	1.6e-42
evm.model.WUUM01000003.1.74	Harbinger1_AG_tp_DNA-PIF-Harbinger	0.417197	3e-58
evm.model.WUUM01000003.1.131	RTE-2_NVi_pol_LINE-RTE-X	0.369085	2.8e-39
evm.model.WUUM01000003.1.160	Jockey-10_DAn_pol_LINE-Jockey	0.508197	4.5e-34
evm.model.WUUM01000003.1.279	PiggyBac-14_SM_DNA-PiggyBac	0.326733	3e-31
evm.model.WUUM01000003.1.291	Charlie8_tp_DNA-hAT-Charlie	0.358804	2.4e-110
evm.model.WUUM01000003.1.324	P-28_HM_DNA-P	0.483871	6.2e-14
evm.model.WUUM01000003.1.340	Jockey-3_DEu_gag_LINE-Jockey	0.378641	7.3e-13
evm.model.WUUM01000003.1.369	Mariner-1_DK_tp_DNA-TcMar-Tc1	0.420455	5.3e-13
evm.model.WUUM01000003.1.445	Mariner-3_AMi_tp_DNA-TcMar-Tigger	0.294118	2.9e-12
evm.model.WUUM01000003.1.462	Mariner-22_DF_tp_DNA-TcMar-Tc1	0.474627	1.1e-79
evm.model.WUUM01000003.1.513	Mariner2_CE_tp_DNA-TcMar-Mariner	0.285714	4.6e-11
evm.model.WUUM01000003.1.617	Gypsy-12_DAn_pol_LTR-Gypsy	0.498000	1.4e-295
evm.model.WUUM01000003.1.688	Tc1_Ele13_DNA-TcMar-Tc1	0.405882	1e-67
evm.model.WUUM01000003.1.709	Copia-8_SI_LTR-Copia	0.559730	0.0
evm.model.WUUM01000004.1.9	P-1_CR_tp_DNA-P	0.469388	4.3e-11
evm.model.WUUM01000004.1.54	Kolobok-1_NVi_tp_DNA-Kolobok-Hydra	0.467153	2.5e-65
evm.model.WUUM01000004.1.113	Mariner1_DYa_tp_DNA-TcMar-Mariner	0.567568	2.7e-18
evm.model.WUUM01000004.1.160	Mariner-5_DY_tp_DNA-TcMar-Tc1	0.402985	9.1e-48
evm.model.WUUM01000004.1.243	Gypsy-39_AMi_LTR-Gypsy	0.219124	3.7e-11
evm.model.WUUM01000004.1.244	Gypsy58_DR_LTR-Gypsy	0.312030	1.1e-25
evm.model.WUUM01000004.1.631	48139970_Ame_DNA-hAT-Ac	0.327044	2.4e-12
evm.model.WUUM01000004.1.639	IS4EU-1_BF_ex_DNA-PIF-ISL2EU	0.588235	1.4e-15
evm.model.WUUM01000005.1.14	Tc1_Ele13_DNA-TcMar-Tc1	0.369863	1.6e-12
evm.model.WUUM01000005.1.94	gi|12958095|gb|AAK07485.1|	0.442771	2.9e-304
evm.model.WUUM01000005.1.178	gi|12958095|gb|AAK07485.1|	0.445802	1.1e-300
evm.model.WUUM01000005.1.216	Harbinger-5_BF_tp_DNA-PIF-Harbinger	0.373134	5.4e-19
evm.model.WUUM01000005.1.219	Gypsy-12_DAn_pol_LTR-Gypsy	0.499000	8.1e-296
evm.model.WUUM01000005.1.224	GB:B46189	0.431746	6e-68
evm.model.WUUM01000005.1.233	Nimb-1_AAe_pol_LINE-I	0.337931	1.2e-18
evm.model.WUUM01000005.1.234	HOPEBm2_pol_LINE-R1	0.489209	1.2e-32
evm.model.WUUM01000005.1.305	Mariner1_BT_DNA-TcMar-Mariner	0.674419	4.3e-29
evm.model.WUUM01000005.1.570	Academ-2_CGi_hel_DNA-Academ	0.262857	5.6e-17
evm.model.WUUM01000005.1.591	Mariner-1_TCa_tp_DNA-TcMar-Tc1	0.339833	3e-59
evm.model.WUUM01000005.1.624	PiggyBac2_Api_DNA-PiggyBac	0.409091	2.3e-104
evm.model.WUUM01000005.1.939	gi|12958095|gb|AAK07485.1|	0.439174	2.9e-293
evm.model.WUUM01000006.1.125	Mariner-6_DBi_tp_DNA-TcMar-Tc1	0.253823	1.5e-23
evm.model.WUUM01000006.1.129	Kolobok-1_DBp_tp_DNA-Kolobok-Hydra	0.482014	1.7e-32
evm.model.WUUM01000006.1.361	CR1-2_DPer_pol_LINE-CR1	0.543860	5.3e-12
evm.model.WUUM01000006.1.398	Mariner-1_TCa_tp_DNA-TcMar-Tc1	0.339833	3e-59
evm.model.WUUM01000006.1.679	Mariner-13_DBp_tp_DNA-TcMar-Mariner	0.400000	1.2e-15
evm.model.WUUM01000006.1.688	Mariner1_BT_DNA-TcMar-Mariner	0.452586	8.3e-57
evm.model.WUUM01000006.1.695	Sola1-10_AP_DNA-Sola	0.356000	1.5e-35
evm.model.WUUM01000006.1.745	Gypsy-58_DWil_LTR-Gypsy	0.422777	4.4e-277
evm.model.WUUM01000006.1.846	Mariner-1_TCa_tp_DNA-TcMar-Tc1	0.343575	1.8e-59
evm.model.WUUM01000007.1.140	Tol2_Ola_tp_DNA-hAT-Tol2	0.328660	9.1e-76
evm.model.WUUM01000007.1.154	BEL1_SM_LTR-Pao	0.880000	5e-30
evm.model.WUUM01000007.1.173	gi|12958095|gb|AAK07485.1|	0.438474	1.6e-294
evm.model.WUUM01000007.1.318	Mariner-1_DBi_tp_DNA-TcMar-Mariner	0.434783	3.4e-11
evm.model.WUUM01000007.1.339	Mariner-1_TCa_tp_DNA-TcMar-Tc1	0.339833	3e-59
evm.model.WUUM01000007.1.786	Mariner-2_ACar_DNA-TcMar-Tigger	0.549296	5.3e-39
evm.model.WUUM01000007.1.1012	gi|23312392|ref|NP_663761.1|	0.305699	6.6e-50
evm.model.WUUM01000007.1.1052	Mariner-13_DBp_tp_DNA-TcMar-Mariner	0.530000	7.7e-22
evm.model.WUUM01000008.1.81	PiggyBac-13_SM_DNA-PiggyBac	0.489130	1.1e-18
evm.model.WUUM01000008.1.258	BEL-8_DEl_LTR-Pao	0.254593	1.7e-22
evm.model.WUUM01000008.1.364	BEL-3_NVi_LTR-Pao	0.484694	1.3e-161
evm.model.WUUM01000008.1.374	gi|12958095|gb|AAK07485.1|	0.447510	8e-299
evm.model.WUUM01000008.1.445	piggyBac-1_AMi_tp_DNA-PiggyBac	0.429929	3.7e-87
evm.model.WUUM01000008.1.474	gi|12958095|gb|AAK07485.1|	0.441088	8.5e-302
evm.model.WUUM01000008.1.475	Mariner-1_TCa_tp_DNA-TcMar-Tc1	0.339833	3e-59
evm.model.WUUM01000008.1.533	Mariner-12_DAn_tp_DNA-TcMar-Tc1	0.490196	2.3e-37
evm.model.WUUM01000008.1.600	BOTMAR1_tp_DNA-TcMar-Mariner	0.898305	1.6e-55
evm.model.WUUM01000008.1.601	BOTMAR1_tp_DNA-TcMar-Mariner	0.860577	6.7e-107
evm.model.WUUM01000008.1.652	I-1_NVi_LINE-I	0.393939	2.8e-23
evm.model.WUUM01000008.1.681	Mariner-6_Crp_1p_DNA-TcMar-Tigger	0.353846	3e-65
evm.model.WUUM01000008.1.703	Mariner_CA_tp_DNA-TcMar-Mariner	0.634921	9.5e-16
evm.model.WUUM01000008.1.704	Famar1_tp_DNA-TcMar-Mariner	0.819820	1.3e-49
evm.model.WUUM01000008.1.708	SMAR31_DNA-TcMar-Mariner	0.512821	5.9e-19
evm.model.WUUM01000008.1.709	Mariner-1_TCa_tp_DNA-TcMar-Tc1	0.339833	3e-59
evm.model.WUUM01000008.1.711	Mariner-8_DEl_tp_DNA-TcMar-Mariner	0.350230	4.8e-33
evm.model.WUUM01000008.1.716	Famar1_tp_DNA-TcMar-Mariner	0.458333	2.4e-28
evm.model.WUUM01000008.1.732	AeTango2_tp_DNA-TcMar-Tc1	0.420245	8.9e-63
evm.model.WUUM01000008.1.745	Transib1_NVi_DNA-CMC-Transib	0.525097	7.8e-68
evm.model.WUUM01000008.1.758	Mariner-14_DRh_tp_DNA-TcMar-Tc1	0.426901	1.6e-73
evm.model.WUUM01000008.1.781	Mariner-6_DY_tp_DNA-TcMar-Tc1	0.426230	2.9e-38
evm.model.WUUM01000008.1.786	hAT-3_AC_DNA-hAT-Charlie	0.949791	1e-122
evm.model.WUUM01000008.1.787	Nimbus_pol_LINE-I-Nimb	0.351768	6.2e-196
evm.model.WUUM01000008.1.788	Tx1-1_PM_gag_LINE-L1-Tx1	0.293532	6.8e-16
evm.model.WUUM01000008.1.790	Mariner-14_DRh_tp_DNA-TcMar-Tc1	0.588785	2.1e-32
evm.model.WUUM01000008.1.791	BEL-618_AA_LTR-Pao	0.333333	3e-38
evm.model.WUUM01000008.1.792	SMAR13_DNA-TcMar-Tigger	0.557003	2.2e-94
evm.model.WUUM01000008.1.793	BEL-3_NVi_LTR-Pao	0.369888	3.8e-193
evm.model.WUUM01000008.1.794	MuDR-1_DEl_DNA-MuLE-NOF	0.333333	2.3e-29
evm.model.WUUM01000009.1.8	Mariner-6_Crp_1p_DNA-TcMar-Tigger	0.322940	7.1e-62
evm.model.WUUM01000009.1.13	Mariner-13_DBp_tp_DNA-TcMar-Mariner	0.412017	1.5e-37
evm.model.WUUM01000009.1.39	BOTMAR1_tp_DNA-TcMar-Mariner	0.863014	1.2e-31
evm.model.WUUM01000009.1.40	BOTMAR1_tp_DNA-TcMar-Mariner	0.733871	5.8e-44
evm.model.WUUM01000009.1.49	Mariner-14_DRh_tp_DNA-TcMar-Tc1	0.424242	1.5e-22
evm.model.WUUM01000009.1.60	PiggyBac-10_SM_DNA-PiggyBac	0.587156	3e-22
evm.model.WUUM01000009.1.99	Mariner1_DYa_tp_DNA-TcMar-Mariner	0.539394	1.8e-41
evm.model.WUUM01000009.1.100	Mariner-14_DRh_tp_DNA-TcMar-Tc1	0.479624	1.4e-84
evm.model.WUUM01000009.1.129	Mariner_CA_tp_DNA-TcMar-Mariner	0.745536	6.7e-100
evm.model.WUUM01000009.1.133	SMAR17_DNA-TcMar-Mariner	0.537736	1.8e-59
evm.model.WUUM01000009.1.138	SMAR17_DNA-TcMar-Mariner	0.642857	4e-37
evm.model.WUUM01000009.1.141	BEL-1_NVi_LTR-Pao	0.365021	1.2e-278
evm.model.WUUM01000009.1.154	Kolobok-1_NVi_tp_DNA-Kolobok-Hydra	0.542222	1.8e-65
evm.model.WUUM01000009.1.170	Mariner-14_DBp_tp_DNA-TcMar-Mariner	0.843478	1.3e-56
evm.model.WUUM01000009.1.172	gi|12958095|gb|AAK07485.1|	0.443511	4.7e-299
evm.model.WUUM01000009.1.180	SMAR31_DNA-TcMar-Mariner	0.456522	3.6e-15
evm.model.WUUM01000009.1.183	gi|45708759|gb|AAH34479.1|	0.409091	2.2e-42
evm.model.WUUM01000009.1.187	Mariner-14_DRh_tp_DNA-TcMar-Tc1	0.510204	4.4e-24
evm.model.WUUM01000009.1.193	SMAR17_DNA-TcMar-Mariner	0.513514	2.7e-78
evm.model.WUUM01000009.1.218	Mariner-1_TCa_tp_DNA-TcMar-Tc1	0.339833	3e-59
evm.model.WUUM01000009.1.225	MARIAM1_tp_DNA-TcMar-Mariner	0.594059	5e-32
evm.model.WUUM01000009.1.227	AeTango2_tp_DNA-TcMar-Tc1	0.468227	3.1e-71
evm.model.WUUM01000009.1.228	Mariner1_BT_DNA-TcMar-Mariner	0.509091	7.7e-12
evm.model.WUUM01000009.1.229	Mariner1_BT_DNA-TcMar-Mariner	0.509091	1.2e-11
evm.model.WUUM01000009.1.236	SMAR17_DNA-TcMar-Mariner	0.527076	2.1e-75
evm.model.WUUM01000009.1.251	I-3_AC_pol_LINE-I	0.321429	6.2e-161
evm.model.WUUM01000009.1.252	Tx1-1_PM_gag_LINE-L1-Tx1	0.377358	4.1e-12
evm.model.WUUM01000009.1.253	Mariner-1_DBp_tp_DNA-TcMar-Tc1	0.432432	1.2e-65
evm.model.WUUM01000009.1.254	Nimb-1_AAe_pol_LINE-I	0.338983	1.7e-17
evm.model.WUUM01000009.1.257	SMAR17_DNA-TcMar-Mariner	0.520710	1.5e-89
evm.model.WUUM01000009.1.258	Mariner-7_BM_DNA-TcMar-Tc1	0.448680	2.5e-82
evm.model.WUUM01000009.1.259	SMAR17_DNA-TcMar-Mariner	0.455399	4.2e-39
evm.model.WUUM01000009.1.260	BOTMAR1_tp_DNA-TcMar-Mariner	0.872464	8.4e-179
evm.model.WUUM01000009.1.261	Tc1-13_Xt_tp_DNA-TcMar-Tc1	0.307190	2.5e-30
evm.model.WUUM01000009.1.262	Tc1-13_Xt_tp_DNA-TcMar-Tc1	0.322917	3.3e-19
evm.model.WUUM01000009.1.263	BOTMAR1_tp_DNA-TcMar-Mariner	0.864865	1.8e-95
evm.model.WUUM01000009.1.272	I-1_NVi_LINE-I	0.276923	7.7e-11
evm.model.WUUM01000009.1.276	TCB2_tp_DNA-TcMar-Tc1	0.328720	1.1e-33
evm.model.WUUM01000009.1.281	I-1_NVi_LINE-I	0.345133	6.3e-13
evm.model.WUUM01000009.1.292	Ag-Jen-1_pol_LINE-Jockey	0.298006	9.2e-88
evm.model.WUUM01000009.1.293	Jockey-2_CQ_gag_LINE-Jockey	0.273006	1.1e-24
evm.model.WUUM01000009.1.307	Mariner15_CB_tp_DNA-TcMar-Tc1	0.477064	3.3e-50
evm.model.WUUM01000009.1.308	Mariner-22_DF_tp_DNA-TcMar-Tc1	0.503268	4.9e-38
evm.model.WUUM01000009.1.309	Mariner15_CB_tp_DNA-TcMar-Tc1	0.463830	2.8e-57
evm.model.WUUM01000009.1.313	Mariner-9_DAn_tp_DNA-TcMar-Tc1	0.444109	5.3e-82
evm.model.WUUM01000009.1.329	DOC6_DM_pol_LINE-Jockey	0.400000	1.3e-43
evm.model.WUUM01000009.1.332	Mariner-9_DK_tp_DNA-TcMar-Tc1	0.348837	4.2e-40
evm.model.WUUM01000009.1.338	Copia-13_SI_LTR-Copia	0.453865	2.2e-93
evm.model.WUUM01000009.1.347	Mariner-6_Crp_1p_DNA-TcMar-Tigger	0.443182	4.2e-59
evm.model.WUUM01000009.1.348	HAT6-1_SP_DNA-hAT-Blackjack	0.238806	3.2e-13
evm.model.WUUM01000009.1.350	GB:B46189	0.420455	3.5e-48
evm.model.WUUM01000009.1.377	Ag-Jen-1_pol_LINE-Jockey	0.358512	1.6e-125
evm.model.WUUM01000009.1.380	SMAR17_DNA-TcMar-Mariner	0.437500	4.6e-52
evm.model.WUUM01000009.1.385	SMAR17_DNA-TcMar-Mariner	0.361111	1.3e-38
evm.model.WUUM01000009.1.386	Kolobok-1_NVi_tp_DNA-Kolobok-Hydra	0.483108	1.9e-78
evm.model.WUUM01000009.1.392	Kolobok-1_DBp_tp_DNA-Kolobok-Hydra	0.487179	1.5e-88
evm.model.WUUM01000009.1.395	Tc3_tp_DNA-TcMar-Tc1	0.409836	3.2e-24
evm.model.WUUM01000009.1.396	Mariner-3_DBi_tp_DNA-TcMar-Tc1	0.504950	4.8e-20
evm.model.WUUM01000009.1.402	Mariner-14_DRh_tp_DNA-TcMar-Tc1	0.450292	2e-77
evm.model.WUUM01000009.1.403	ITmD37D_Ele7_tp_DNA-TcMar-Tc1	0.378788	5.4e-29
evm.model.WUUM01000009.1.406	Mariner-2_DK_tp_DNA-TcMar-Tc1	0.321656	2.3e-37
evm.model.WUUM01000009.1.408	Mariner-13_DBp_tp_DNA-TcMar-Mariner	0.525424	7.4e-26
evm.model.WUUM01000009.1.412	Mariner-6_DF_tp_DNA-TcMar-Mariner	0.568182	2.7e-22
evm.model.WUUM01000009.1.418	RTE-2_NVi_pol_LINE-RTE-X	0.394558	1.4e-75
evm.model.WUUM01000009.1.434	Kolobok-1_NVi_tp_DNA-Kolobok-Hydra	0.515385	2.4e-74
evm.model.WUUM01000009.1.435	Gypsy-8_DVir_LTR-Gypsy	0.308201	2.1e-88
evm.model.WUUM01000009.1.449	55238095_Aga_pol_LINE-Jockey	0.403614	5.7e-29
evm.model.WUUM01000009.1.450	Jockey-6_CQ_pol_LINE-Jockey	0.391691	5e-70
evm.model.WUUM01000009.1.451	Mariner-5_DEl_tp_DNA-TcMar-Tc1	0.695364	2.2e-129
evm.model.WUUM01000009.1.452	DOC6_DM_pol_LINE-Jockey	0.275949	1.1e-38
evm.model.WUUM01000009.1.491	SRV_MM_gag_LTR-ERVK	0.419643	1.3e-16
evm.model.WUUM01000009.1.515	DOC6_DM_pol_LINE-Jockey	0.413428	1.7e-52
evm.model.WUUM01000009.1.516	Jockey-3_CQ_pol_LINE-Jockey	0.323899	7.5e-29
evm.model.WUUM01000009.1.517	DOC6_DM_pol_LINE-Jockey	0.437333	2.8e-83
evm.model.WUUM01000009.1.518	Jockey_Ele7_pol_LINE-Jockey	0.322751	2e-40
evm.model.WUUM01000009.1.519	Mariner-1_TCa_tp_DNA-TcMar-Tc1	0.347826	6.3e-54
evm.model.WUUM01000009.1.520	Ag-Jen-11_pol_LINE-Jockey	0.350832	9.5e-117
evm.model.WUUM01000009.1.521	Jockey-2_CQ_gag_LINE-Jockey	0.306358	5.4e-31
evm.model.WUUM01000009.1.522	Mariner-1_TCa_tp_DNA-TcMar-Tc1	0.339833	3e-59
evm.model.WUUM01000009.1.534	hAT-1_DSi_DNA-hAT-Ac	0.259124	2.6e-17
evm.model.WUUM01000009.1.550	Tc5_tp_DNA-TcMar-Tc4	0.350340	5.2e-37
evm.model.WUUM01000009.1.553	Mariner-14_DRh_tp_DNA-TcMar-Tc1	0.482456	2.6e-90
evm.model.WUUM01000009.1.554	Mariner-14_DRh_tp_DNA-TcMar-Tc1	0.473684	1.3e-89
evm.model.WUUM01000009.1.555	I-3_DR_pol_LINE-I	0.361111	1.2e-11
evm.model.WUUM01000009.1.556	Mariner-9_DAn_tp_DNA-TcMar-Tc1	0.458150	5.7e-60
evm.model.WUUM01000009.1.559	I-3_DR_pol_LINE-I	0.347478	2.5e-198
evm.model.WUUM01000009.1.561	Mariner-12_DAn_tp_DNA-TcMar-Tc1	0.434211	6.7e-35
evm.model.WUUM01000009.1.562	I-3_DAn_pol_LINE-I	0.355049	4.2e-41
evm.model.WUUM01000009.1.564	SMAR17_DNA-TcMar-Mariner	0.544484	2.8e-79
evm.model.WUUM01000009.1.568	Mariner-13_DF_tp_DNA-TcMar-Tc1	0.491279	1.6e-92
evm.model.WUUM01000009.1.570	Mariner-10_DBp_tp_DNA-TcMar-Tc1	0.463415	4.5e-56
evm.model.WUUM01000009.1.571	Mariner-13_DF_tp_DNA-TcMar-Tc1	0.466981	2e-45
evm.model.WUUM01000009.1.575	SMAR17_DNA-TcMar-Mariner	0.585106	7.5e-24
evm.model.WUUM01000009.1.576	Mariner-9_DK_tp_DNA-TcMar-Tc1	0.348837	7.2e-40
evm.model.WUUM01000009.1.579	Famar1_tp_DNA-TcMar-Mariner	0.510638	3.9e-26
evm.model.WUUM01000009.1.580	piggyBac-1_DW_tp_DNA-PiggyBac	0.581818	6.3e-71
evm.model.WUUM01000009.1.581	Mariner-1_TCa_tp_DNA-TcMar-Tc1	0.426778	2.8e-48
evm.model.WUUM01000009.1.592	Mariner-13_DF_tp_DNA-TcMar-Tc1	0.523148	4.6e-58
evm.model.WUUM01000009.1.598	221114381_Hma_tp_DNA-hAT-Tip100	0.312849	7.1e-17
evm.model.WUUM01000009.1.599	Jockey-1_Dro_pol_LINE-Jockey	0.345109	2.5e-100
evm.model.WUUM01000009.1.601	Mariner-14_DRh_tp_DNA-TcMar-Tc1	0.473684	8.5e-85
evm.model.WUUM01000009.1.603	I-2_DR_pol_LINE-I	0.373737	3.4e-45
evm.model.WUUM01000009.1.604	Mariner15_CB_tp_DNA-TcMar-Tc1	0.434783	5.6e-78
evm.model.WUUM01000009.1.605	Mariner1_BT_DNA-TcMar-Mariner	0.506289	5.2e-95
evm.model.WUUM01000009.1.606	Mariner-10_DBp_tp_DNA-TcMar-Tc1	0.480000	1.5e-14
evm.model.WUUM01000009.1.607	Mariner1_BT_DNA-TcMar-Mariner	0.579926	6e-98
evm.model.WUUM01000009.1.609	Mariner-6_DBp_tp_DNA-TcMar-Tc1	0.345821	1.5e-50
evm.model.WUUM01000009.1.610	Mariner-6_DBp_tp_DNA-TcMar-Tc1	0.339233	2.7e-46
evm.model.WUUM01000009.1.612	Mariner-9_DAn_tp_DNA-TcMar-Tc1	0.423358	3.4e-22
evm.model.WUUM01000009.1.613	Mariner-9_DAn_tp_DNA-TcMar-Tc1	0.467480	5.8e-65
evm.model.WUUM01000009.1.615	Mariner-9_DK_tp_DNA-TcMar-Tc1	0.413043	6.9e-16
evm.model.WUUM01000009.1.618	I-2_DR_pol_LINE-I	0.346555	2.6e-77
evm.model.WUUM01000009.1.619	Mariner-9_DAn_tp_DNA-TcMar-Tc1	0.527132	5.2e-37
evm.model.WUUM01000009.1.620	Mariner1_BT_DNA-TcMar-Mariner	0.546939	3.5e-77
evm.model.WUUM01000009.1.621	PiggyBac-10_SM_DNA-PiggyBac	0.600000	1.8e-23
evm.model.WUUM01000009.1.622	PiggyBac-10_SM_DNA-PiggyBac	0.541667	8.5e-16
evm.model.WUUM01000009.1.623	Mariner-6_DBp_tp_DNA-TcMar-Tc1	0.343109	8.1e-48
evm.model.WUUM01000009.1.624	Mariner1_BT_DNA-TcMar-Mariner	0.543554	1.9e-93
evm.model.WUUM01000009.1.625	G4_DM_pol_LINE-Jockey	0.556604	2.1e-28
evm.model.WUUM01000009.1.626	Mariner-1_DK_tp_DNA-TcMar-Tc1	0.580420	1.7e-45
evm.model.WUUM01000009.1.627	Mariner15_CB_tp_DNA-TcMar-Tc1	0.478448	4.9e-55
evm.model.WUUM01000009.1.628	SMAR17_DNA-TcMar-Mariner	0.524324	6.3e-52
evm.model.WUUM01000009.1.629	Mariner_SI_tp_DNA-TcMar-Mariner	0.433824	7.8e-22
evm.model.WUUM01000009.1.635	Mariner-14_DRh_tp_DNA-TcMar-Tc1	0.367347	2.2e-23
evm.model.WUUM01000009.1.637	Gypsy1-NVi_pol_LTR-Gypsy	0.565385	5.3e-174
evm.model.WUUM01000009.1.641	Mariner-1_TCa_tp_DNA-TcMar-Tc1	0.339833	3e-59
evm.model.WUUM01000009.1.643	hAT-4D_AP_tp_DNA-hAT-hATm	0.466488	8.2e-189
evm.model.WUUM01000009.1.660	SMAR17_DNA-TcMar-Mariner	0.539216	1e-90
evm.model.WUUM01000009.1.666	Mariner-13_DF_tp_DNA-TcMar-Tc1	0.577181	1.3e-46
evm.model.WUUM01000009.1.667	Mariner-14_DRh_tp_DNA-TcMar-Tc1	0.363636	6.9e-18
evm.model.WUUM01000009.1.673	Mariner-6_Crp_1p_DNA-TcMar-Tigger	0.326340	2e-56
evm.model.WUUM01000009.1.683	Mariner-14_DRh_tp_DNA-TcMar-Tc1	0.435673	3.8e-74
evm.model.WUUM01000009.1.684	Mariner-14_DRh_tp_DNA-TcMar-Tc1	0.620438	1.3e-46
evm.model.WUUM01000009.1.685	Mariner-8_DF_tp_DNA-TcMar-Tc1	0.489209	1.4e-69
evm.model.WUUM01000009.1.690	Mariner15_CB_tp_DNA-TcMar-Tc1	0.440895	3.3e-67
evm.model.WUUM01000009.1.693	Kolobok-1_NVi_tp_DNA-Kolobok-Hydra	0.469256	2.1e-77
evm.model.WUUM01000009.1.694	Bica_gagpol_LTR-Gypsy	0.291815	1.1e-181
evm.model.WUUM01000009.1.695	Mariner15_CB_tp_DNA-TcMar-Tc1	0.463768	2.5e-87
evm.model.WUUM01000009.1.697	Sola1-9_AP_DNA-Sola	0.511364	7.2e-16
evm.model.WUUM01000009.1.709	gi|12958095|gb|AAK07485.1|	0.443567	9e-290
evm.model.WUUM01000009.1.713	Mariner1_BT_DNA-TcMar-Mariner	0.475806	3e-28
evm.model.WUUM01000009.1.714	SMAR7_DNA-TcMar-Mariner	0.500000	4.3e-51
evm.model.WUUM01000009.1.715	GB:B46189	0.444795	6.9e-72
evm.model.WUUM01000009.1.717	Nimbus_pol_LINE-I-Nimb	0.349057	9.2e-29
evm.model.WUUM01000009.1.719	Mariner-14_DRh_tp_DNA-TcMar-Tc1	0.476744	3.7e-92
evm.model.WUUM01000009.1.721	Gypsy-1_DG_pol_LTR-Gypsy	0.386489	2.4e-175
evm.model.WUUM01000009.1.722	BEL-1_NVi_LTR-Pao	0.403947	0.0
evm.model.WUUM01000009.1.723	BEL-1_NVi_LTR-Pao	0.405107	0.0
evm.model.WUUM01000009.1.725	SMAR17_DNA-TcMar-Mariner	0.467890	2.2e-15
evm.model.WUUM01000009.1.726	SMAR17_DNA-TcMar-Mariner	0.642202	7.6e-37
evm.model.WUUM01000009.1.727	Mariner-13_DF_tp_DNA-TcMar-Tc1	0.595238	7.3e-40
evm.model.WUUM01000009.1.731	Mariner1_BT_DNA-TcMar-Mariner	0.444444	9.4e-80
evm.model.WUUM01000009.1.732	Mariner-14_DRh_tp_DNA-TcMar-Tc1	0.461988	3.7e-83
evm.model.WUUM01000009.1.740	SMAR7_DNA-TcMar-Mariner	0.458167	5.4e-60
evm.model.WUUM01000009.1.747	Gypsy-20_NVi_pol_LTR-Gypsy	0.378601	5.8e-35
evm.model.WUUM01000009.1.753	Ginger2-1_BF_DNA-Ginger	0.331325	8.7e-22
evm.model.WUUM01000009.1.757	BEL1_SM_LTR-Pao	0.821192	2.9e-64
evm.model.WUUM01000009.1.762	P-22_HM_DNA-P	0.433333	2.4e-13
evm.model.WUUM01000009.1.767	Merlin-1_DT_DNA-Merlin	0.350365	1.2e-39
evm.model.WUUM01000009.1.774	Mariner-10_BM_DNA-TcMar-Tc1	0.392308	2.7e-21
evm.model.WUUM01000009.1.775	BEL-6_AA_LTR-Pao	0.397714	0.0
evm.model.WUUM01000009.1.780	Mariner-1_Dro_tp_DNA-TcMar-Mariner	0.506122	7.8e-67
evm.model.WUUM01000009.1.783	Mariner-1_Dro_tp_DNA-TcMar-Mariner	0.429091	2.2e-61
evm.model.WUUM01000009.1.784	Mariner-1_DF_tp_DNA-TcMar-Mariner	0.503311	2.2e-87
evm.model.WUUM01000009.1.786	Tc1-1_TCa_DNA-TcMar-Tc1	0.473684	3.8e-65
evm.model.WUUM01000009.1.787	Mariner-2_DAn_tp_DNA-TcMar-Tc1	0.594771	8.8e-105
evm.model.WUUM01000009.1.790	Tx1-1_PM_gag_LINE-L1-Tx1	0.297297	6.8e-16
evm.model.WUUM01000009.1.791	Nimbus_pol_LINE-I-Nimb	0.359677	1.9e-233
evm.model.WUUM01000009.1.792	Copia-21_SI_LTR-Copia	0.274336	1.4e-17
evm.model.WUUM01000009.1.793	Copia-2_SI_LTR-Copia	0.427746	2.7e-241
evm.model.WUUM01000009.1.794	Gypsy53_AG_pol_LTR-Gypsy	0.436548	3.3e-39
evm.model.WUUM01000009.1.795	Gypsy-12_DAn_pol_LTR-Gypsy	0.517370	1.9e-242
evm.model.WUUM01000009.1.796	Ag-Jen-1_pol_LINE-Jockey	0.301688	5.9e-89
evm.model.WUUM01000009.1.797	Mariner-1_DBi_tp_DNA-TcMar-Mariner	0.545181	4.7e-102
evm.model.WUUM01000009.1.798	Mariner-6_BM_DNA-TcMar-Mariner	0.760870	9.7e-37
evm.model.WUUM01000009.1.800	Jockey-5_CQ_gag_LINE-Jockey	0.303226	3.1e-25
evm.model.WUUM01000009.1.801	GB:AAB04627	0.270880	7.7e-21
evm.model.WUUM01000009.1.802	Mariner-14_DRh_tp_DNA-TcMar-Tc1	0.390625	3.2e-22
evm.model.WUUM01000009.1.803	Copia-13_SI_LTR-Copia	0.583501	1.7e-169
evm.model.WUUM01000009.1.804	Copia-13_SI_LTR-Copia	0.496222	1.2e-212
evm.model.WUUM01000009.1.815	Mariner-14_DRh_tp_DNA-TcMar-Tc1	0.465116	6.4e-52
evm.model.WUUM01000009.1.816	Gypsy39_AG_pol_LTR-Gypsy	0.444037	3.3e-123
evm.model.WUUM01000009.1.817	gi|12958095|gb|AAK07485.1|	0.405128	6.3e-100
evm.model.WUUM01000009.1.818	Gypsy70_AG_pol_LTR-Gypsy	0.491304	7.1e-136
evm.model.WUUM01000009.1.820	Mariner1_DYa_tp_DNA-TcMar-Mariner	0.417062	5.2e-35
evm.model.WUUM01000009.1.832	Gypsy-11_DWil_LTR-Gypsy	0.343612	1.9e-29
evm.model.WUUM01000009.1.834	Mariner-7_DAn_tp_DNA-TcMar-Tc1	0.488372	2.3e-63
evm.model.WUUM01000009.1.835	Nimb-1_AAe_pol_LINE-I	0.335766	4.9e-16
evm.model.WUUM01000009.1.836	Mariner1_PPa_DNA-TcMar-Tc1	0.436709	1.7e-74
evm.model.WUUM01000009.1.837	Ag-Jen-1_pol_LINE-Jockey	0.353982	8e-75
evm.model.WUUM01000009.1.840	Kolobok-7_HM_tp_DNA-Kolobok-Hydra	0.416667	3e-11
evm.model.WUUM01000009.1.841	I-3_DR_pol_LINE-I	0.297753	2.8e-77
evm.model.WUUM01000009.1.842	Kolobok-1_DBp_tp_DNA-Kolobok-Hydra	0.361345	2.1e-25
evm.model.WUUM01000009.1.843	Mariner1_PPa_DNA-TcMar-Tc1	0.400709	7.8e-55
evm.model.WUUM01000009.1.845	Kolobok-1_NVi_tp_DNA-Kolobok-Hydra	0.362637	2.2e-38
evm.model.WUUM01000009.1.846	Mariner14_CB_tp_DNA-TcMar-Tc1	0.536585	2e-28
evm.model.WUUM01000009.1.847	Merlin-1_DF_DNA-Merlin	0.540146	3.2e-36
evm.model.WUUM01000009.1.848	Merlin-1_DF_DNA-Merlin	0.500000	7.4e-31
evm.model.WUUM01000009.1.849	SMAR15_DNA-TcMar-Tigger	0.357513	5.8e-69
evm.model.WUUM01000009.1.856	I-4_AC_pol_LINE-I	0.538462	4.2e-11
evm.model.WUUM01000009.1.857	Copia12-NVi_LTR-Copia	0.414365	8.2e-35
evm.model.WUUM01000009.1.862	HOPEBm2_pol_LINE-R1	0.498305	2e-67
evm.model.WUUM01000009.1.864	Merlin-1_DT_DNA-Merlin	0.484848	2.2e-40
evm.model.WUUM01000009.1.867	Merlin-1_DF_DNA-Merlin	0.559055	2.1e-36
evm.model.WUUM01000009.1.868	Merlin-1_DF_DNA-Merlin	0.586207	5.2e-35
evm.model.WUUM01000009.1.883	HAT6-1_NV_tp_DNA-hAT-Blackjack	0.231173	1.5e-31
evm.model.WUUM01000010.1.6	Mariner-24_DF_tp_DNA-TcMar-Tc1	0.346505	1.1e-42
evm.model.WUUM01000010.1.11	Transib3_DP_DNA-CMC-Transib	0.365385	1.8e-11
evm.model.WUUM01000010.1.28	Tc1_Ele13_DNA-TcMar-Tc1	0.400810	5.3e-45
evm.model.WUUM01000010.1.36	BEL-3_NVi_LTR-Pao	0.396977	5.5e-242
evm.model.WUUM01000010.1.37	BEL12_AG_LTR-Pao	0.529781	7.1e-98
evm.model.WUUM01000010.1.43	Tx1-1_PM_gag_LINE-L1-Tx1	0.297297	2.2e-19
evm.model.WUUM01000010.1.75	Gypsy-12_DAn_pol_LTR-Gypsy	0.499450	3.3e-268
evm.model.WUUM01000010.1.214	Gypsy-5_CR_pol_LTR-Gypsy	0.402439	4.3e-11
evm.model.WUUM01000010.1.328	Mariner1_BT_DNA-TcMar-Mariner	0.506276	5.7e-73
evm.model.WUUM01000010.1.453	Mariner-1_DF_tp_DNA-TcMar-Mariner	0.350000	1.5e-23
evm.model.WUUM01000010.1.482	gi|12958095|gb|AAK07485.1|	0.338542	7.9e-44
evm.model.WUUM01000010.1.526	Mariner1_BT_DNA-TcMar-Mariner	0.458333	3.2e-17
evm.model.WUUM01000010.1.537	CryptonA-1_LG_yr_DNA-Crypton	0.316726	3.6e-24
evm.model.WUUM01000011.1.67	Kolobok-1_DBp_tp_DNA-Kolobok-Hydra	0.454955	6.2e-53
evm.model.WUUM01000011.1.94	Gypsy-8_DWil_LTR-Gypsy	0.289202	1e-111
evm.model.WUUM01000011.1.170	Gypsy-12_DAn_pol_LTR-Gypsy	0.498000	6.7e-296
evm.model.WUUM01000011.1.255	Mariner-1_TCa_tp_DNA-TcMar-Tc1	0.339833	3e-59
evm.model.WUUM01000011.1.272	25777746_HSgene_DNA-PiggyBac	0.292553	3.2e-12
evm.model.WUUM01000011.1.406	gi|12958095|gb|AAK07485.1|	0.444277	1e-304
evm.model.WUUM01000011.1.428	SMAR15_DNA-TcMar-Tigger	0.394850	1.4e-44
evm.model.WUUM01000011.1.501	48139970_Ame_DNA-hAT-Ac	0.346821	3.6e-42
evm.model.WUUM01000011.1.649	SMAR3_DNA-TcMar-Pogo	0.217514	3e-17
evm.model.WUUM01000011.1.776	gi|12958098|gb|AAK07486.1|	0.357616	1.3e-63
evm.model.WUUM01000011.1.777	Gypsy-12_DAn_pol_LTR-Gypsy	0.491892	6.9e-215
evm.model.WUUM01000011.1.780	50762314_Gga_DNA-hAT-Tip100	0.363095	1.7e-28
evm.model.WUUM01000012.1.135	BEL1_SM_LTR-Pao	0.500000	6.2e-12
evm.model.WUUM01000012.1.161	BEL1_SM_LTR-Pao	0.692308	1.2e-24
evm.model.WUUM01000012.1.522	Helitron2_rpa_RC-Helitron	0.235023	1.2e-15
evm.model.WUUM01000012.1.528	SMAR26_DNA-TcMar-Mariner	0.500000	1.7e-15
evm.model.WUUM01000012.1.533	Gypsy-6_CR_pol_LTR-Gypsy	0.373832	2.3e-12
evm.model.WUUM01000012.1.764	Mariner-1_TCa_tp_DNA-TcMar-Tc1	0.339833	3e-59
evm.model.WUUM01000012.1.814	I-1_NVi_LINE-I	0.326923	1.4e-65
evm.model.WUUM01000012.1.867	Mariner-1_TCa_tp_DNA-TcMar-Tc1	0.339833	3e-59
evm.model.WUUM01000013.1.12	Gypsy-8_HMM_gag_LTR-Gypsy	0.394928	9.6e-46
evm.model.WUUM01000013.1.72	Academ-2_CGi_hel_DNA-Academ	0.245033	4.2e-16
evm.model.WUUM01000013.1.205	gi|12958095|gb|AAK07485.1|	0.442146	5.8e-297
evm.model.WUUM01000013.1.291	Tc1a_HC_tp_DNA-TcMar-Tc1	0.415584	1.8e-12
evm.model.WUUM01000013.1.364	Mari2_Pca_DNA-TcMar-Mariner	0.582278	1.4e-20
evm.model.WUUM01000013.1.374	Mariner-5_DY_tp_DNA-TcMar-Tc1	0.402985	5.8e-48
evm.model.WUUM01000013.1.380	NP_501949_tp_DNA-TcMar-Tc4	0.309955	6.2e-53
evm.model.WUUM01000013.1.420	Harbinger-5_BF_tp_DNA-PIF-Harbinger	0.373134	3.1e-19
evm.model.WUUM01000013.1.428	gi|12958095|gb|AAK07485.1|	0.445830	3.8e-301
evm.model.WUUM01000013.1.563	Mariner-1_TCa_tp_DNA-TcMar-Tc1	0.339833	3e-59
evm.model.WUUM01000013.1.597	BEL-618_AA_LTR-Pao	0.394522	0.0
evm.model.WUUM01000014.1.13	48139970_Ame_DNA-hAT-Ac	0.282297	1.9e-13
evm.model.WUUM01000014.1.176	Mariner-1_TCa_tp_DNA-TcMar-Tc1	0.332402	3.4e-58
evm.model.WUUM01000014.1.263	Mariner-22_DF_tp_DNA-TcMar-Tc1	0.479401	3e-64
evm.model.WUUM01000014.1.268	Mariner-22_DF_tp_DNA-TcMar-Tc1	0.466102	1.7e-25
evm.model.WUUM01000014.1.274	AeTango2_tp_DNA-TcMar-Tc1	0.394904	3.7e-56
evm.model.WUUM01000014.1.281	BOTMAR1_tp_DNA-TcMar-Mariner	0.882353	5.8e-51
evm.model.WUUM01000014.1.282	BOTMAR1_tp_DNA-TcMar-Mariner	0.741379	2.1e-92
evm.model.WUUM01000014.1.286	BOTMAR1_tp_DNA-TcMar-Mariner	0.780591	4.3e-101
evm.model.WUUM01000014.1.290	Mariner-1_DBi_tp_DNA-TcMar-Mariner	0.489011	9.1e-47
evm.model.WUUM01000014.1.291	Copia-1_DWil_LTR-Copia	0.445783	1.2e-11
evm.model.WUUM01000014.1.292	Mariner-4_DY_tp_DNA-TcMar-Tc1	0.612360	1.8e-66
evm.model.WUUM01000014.1.293	Copia9-NVi_LTR-Copia	0.707547	1.3e-81
evm.model.WUUM01000014.1.294	Harbinger-5_BF_tp_DNA-PIF-Harbinger	0.373134	4.3e-19
evm.model.WUUM01000014.1.295	Copia9-NVi_LTR-Copia	0.488462	1.5e-59
evm.model.WUUM01000014.1.298	TCB1_tp_DNA-TcMar-Tc1	0.460784	2.2e-22
evm.model.WUUM01000014.1.306	Mariner-14_DRh_tp_DNA-TcMar-Tc1	0.447205	5.8e-74
evm.model.WUUM01000014.1.309	Mariner-14_DRh_tp_DNA-TcMar-Tc1	0.441520	7.2e-79
evm.model.WUUM01000014.1.314	Mariner-8_DAn_tp_DNA-TcMar-Tc1	0.356250	1.1e-28
evm.model.WUUM01000014.1.315	Mariner-14_DRh_tp_DNA-TcMar-Tc1	0.455738	3.3e-79
evm.model.WUUM01000014.1.316	Mariner-1_DAn_tp_DNA-TcMar-Tc1	0.540541	1.4e-20
evm.model.WUUM01000014.1.318	SMAR17_DNA-TcMar-Mariner	0.505929	6.7e-63
evm.model.WUUM01000014.1.320	Mariner1_BT_DNA-TcMar-Mariner	0.733333	4.5e-24
evm.model.WUUM01000014.1.321	I_Ele9_pol_LINE-I	0.286713	1.1e-15
evm.model.WUUM01000014.1.322	Mariner15_CB_tp_DNA-TcMar-Tc1	0.422535	6.4e-24
evm.model.WUUM01000014.1.325	Mariner1_BT_DNA-TcMar-Mariner	0.615741	8.6e-79
evm.model.WUUM01000014.1.326	Mariner1_BT_DNA-TcMar-Mariner	0.585366	1.2e-42
evm.model.WUUM01000014.1.328	Mariner1_DYa_tp_DNA-TcMar-Mariner	0.663158	1.3e-107
evm.model.WUUM01000014.1.330	BOTMAR1_tp_DNA-TcMar-Mariner	0.866667	4.6e-177
evm.model.WUUM01000014.1.331	Mariner-7_BM_DNA-TcMar-Tc1	0.423841	1.7e-66
evm.model.WUUM01000014.1.332	Mariner-7_BM_DNA-TcMar-Tc1	0.428152	5.9e-76
evm.model.WUUM01000014.1.333	Mariner-14_DRh_tp_DNA-TcMar-Tc1	0.450292	1.6e-81
evm.model.WUUM01000014.1.334	Mariner1_PPa_DNA-TcMar-Tc1	0.464407	3.8e-75
evm.model.WUUM01000014.1.335	Mariner-7_DAn_tp_DNA-TcMar-Tc1	0.479167	1.9e-55
evm.model.WUUM01000014.1.336	Jockey-1_TCa_LINE-Jockey	0.329016	2.4e-43
evm.model.WUUM01000014.1.337	Mariner-7_BM_DNA-TcMar-Tc1	0.431034	8.2e-64
evm.model.WUUM01000014.1.338	Mariner-13_DF_tp_DNA-TcMar-Tc1	0.593750	3.4e-40
evm.model.WUUM01000014.1.339	Mariner-14_DRh_tp_DNA-TcMar-Tc1	0.386207	2e-24
evm.model.WUUM01000014.1.340	Mariner-14_DRh_tp_DNA-TcMar-Tc1	0.602871	1.7e-73
evm.model.WUUM01000014.1.341	Mariner-1_DK_tp_DNA-TcMar-Tc1	0.580420	1e-45
evm.model.WUUM01000014.1.342	Mariner1_PPa_DNA-TcMar-Tc1	0.487069	9.6e-64
evm.model.WUUM01000014.1.348	SMAR17_DNA-TcMar-Mariner	0.602094	6.1e-63
evm.model.WUUM01000014.1.349	Mariner-10_BM_DNA-TcMar-Tc1	0.313953	9.3e-47
evm.model.WUUM01000014.1.350	PiggyBac-10_SM_DNA-PiggyBac	0.568182	5.7e-13
evm.model.WUUM01000014.1.351	Nimb-1_CQ_pol_LINE-I-Nimb	0.357143	3.8e-28
evm.model.WUUM01000014.1.353	DOC6_DM_pol_LINE-Jockey	0.432692	3.3e-61
evm.model.WUUM01000014.1.354	SMAR17_DNA-TcMar-Mariner	0.573333	3.8e-69
evm.model.WUUM01000014.1.356	Mariner-10_BM_DNA-TcMar-Tc1	0.340502	1.1e-43
evm.model.WUUM01000014.1.357	BOTMAR1_tp_DNA-TcMar-Mariner	0.872611	1.3e-78
evm.model.WUUM01000014.1.358	DOC6_DM_pol_LINE-Jockey	0.416667	6.6e-43
evm.model.WUUM01000014.1.360	Mariner-7_DEl_tp_DNA-TcMar-Mariner	0.586667	3.5e-17
evm.model.WUUM01000014.1.361	Mariner-7_BM_DNA-TcMar-Tc1	0.436950	2.8e-78
evm.model.WUUM01000014.1.362	Mariner-1_TCa_tp_DNA-TcMar-Tc1	0.337047	5.2e-59
evm.model.WUUM01000014.1.364	BOTMAR1_tp_DNA-TcMar-Mariner	0.854227	9.5e-173
evm.model.WUUM01000014.1.365	Mariner_CA_tp_DNA-TcMar-Mariner	0.720812	4.3e-87
evm.model.WUUM01000014.1.366	Mariner1_PPa_DNA-TcMar-Tc1	0.466102	8.9e-58
evm.model.WUUM01000014.1.367	Mariner-1_DBi_tp_DNA-TcMar-Mariner	0.439739	1.1e-71
evm.model.WUUM01000014.1.368	I_Ele9_pol_LINE-I	0.342697	2.9e-25
evm.model.WUUM01000014.1.369	Copia-6_AG_LTR-Copia	0.495575	6.4e-30
evm.model.WUUM01000014.1.372	Mariner-22_DF_tp_DNA-TcMar-Tc1	0.572414	1.3e-39
evm.model.WUUM01000014.1.373	BOTMAR1_tp_DNA-TcMar-Mariner	0.875969	1.8e-65
evm.model.WUUM01000014.1.374	BOTMAR1_tp_DNA-TcMar-Mariner	0.890909	6.3e-51
evm.model.WUUM01000014.1.376	Copia-6_DWil_LTR-Copia	0.421053	1.2e-31
evm.model.WUUM01000014.1.377	Tc1-13_Xt_tp_DNA-TcMar-Tc1	0.314465	1.6e-40
evm.model.WUUM01000014.1.378	Mariner-24_DF_tp_DNA-TcMar-Tc1	0.331169	4.9e-14
evm.model.WUUM01000014.1.382	Mariner-1_DBi_tp_DNA-TcMar-Mariner	0.519231	5.9e-12
evm.model.WUUM01000014.1.383	Mariner-7_BM_DNA-TcMar-Tc1	0.438127	1.2e-69
evm.model.WUUM01000014.1.385	BOTMAR1_tp_DNA-TcMar-Mariner	0.864516	2e-74
evm.model.WUUM01000014.1.387	Minos_tp_DNA-TcMar-Tc1	0.367347	8.3e-25
evm.model.WUUM01000014.1.388	Mariner-14_DRh_tp_DNA-TcMar-Tc1	0.472222	1e-53
evm.model.WUUM01000014.1.389	BOTMAR1_tp_DNA-TcMar-Mariner	0.876623	1.2e-79
evm.model.WUUM01000014.1.390	BOTMAR1_tp_DNA-TcMar-Mariner	0.864407	2.9e-54
evm.model.WUUM01000014.1.391	Mariner-1_DBp_tp_DNA-TcMar-Tc1	0.328859	1.4e-19
evm.model.WUUM01000014.1.393	HOPEBm2_pol_LINE-R1	0.492958	2.9e-14
evm.model.WUUM01000014.1.394	Mariner-7_BM_DNA-TcMar-Tc1	0.428152	1e-75
evm.model.WUUM01000014.1.396	Mariner-1_DF_tp_DNA-TcMar-Mariner	0.498516	2.1e-98
evm.model.WUUM01000014.1.397	TCB2_tp_DNA-TcMar-Tc1	0.333333	7.3e-39
evm.model.WUUM01000014.1.398	Mariner-13_DF_tp_DNA-TcMar-Tc1	0.594340	1.3e-32
evm.model.WUUM01000014.1.399	Mariner-1_DK_tp_DNA-TcMar-Tc1	0.568528	1e-64
evm.model.WUUM01000014.1.400	gi|114575607|ref|XP_001137635.1|	0.400000	6.4e-29
evm.model.WUUM01000014.1.402	Nimbus_pol_LINE-I-Nimb	0.332117	1.2e-31
evm.model.WUUM01000014.1.407	Mariner-4_DAn_tp_DNA-TcMar-Tc1	0.474576	2.6e-31
evm.model.WUUM01000014.1.408	Mariner-1_DAn_tp_DNA-TcMar-Tc1	0.490566	1.3e-26
evm.model.WUUM01000014.1.411	I-2_DR_pol_LINE-I	0.401487	4.2e-52
evm.model.WUUM01000014.1.412	Mariner-14_DRh_tp_DNA-TcMar-Tc1	0.515504	3e-72
evm.model.WUUM01000014.1.416	Mariner-1_TCa_tp_DNA-TcMar-Tc1	0.369863	3.6e-25
evm.model.WUUM01000014.1.417	Mariner-14_DRh_tp_DNA-TcMar-Tc1	0.620690	9.6e-74
evm.model.WUUM01000014.1.419	Mariner-4_DAn_tp_DNA-TcMar-Tc1	0.274436	1.6e-22
evm.model.WUUM01000014.1.420	Mariner-1_TCa_tp_DNA-TcMar-Tc1	0.398305	4.4e-15
evm.model.WUUM01000014.1.421	Gypsy-86_AA_LTR-Gypsy	0.440586	0.0
evm.model.WUUM01000014.1.423	Mariner-7_BM_DNA-TcMar-Tc1	0.392962	3.3e-65
evm.model.WUUM01000014.1.425	I-3_DR_pol_LINE-I	0.346863	4.1e-44
evm.model.WUUM01000014.1.426	Mariner1_DYa_tp_DNA-TcMar-Mariner	0.672297	1.3e-116
evm.model.WUUM01000014.1.429	Kolobok-1_NVi_tp_DNA-Kolobok-Hydra	0.372881	1.8e-15
evm.model.WUUM01000014.1.430	Mariner_CA_tp_DNA-TcMar-Mariner	0.724739	1.2e-127
evm.model.WUUM01000014.1.431	Mariner1_PPa_DNA-TcMar-Tc1	0.500000	3.2e-42
evm.model.WUUM01000014.1.432	AeTango2_tp_DNA-TcMar-Tc1	0.407975	1.1e-61
evm.model.WUUM01000014.1.433	Tc1-13_Xt_tp_DNA-TcMar-Tc1	0.282700	5e-21
evm.model.WUUM01000014.1.435	Mariner15_CB_tp_DNA-TcMar-Tc1	0.518717	2e-55
evm.model.WUUM01000014.1.436	I-1_NVi_LINE-I	0.360153	4.4e-42
evm.model.WUUM01000014.1.437	Mariner-13_DF_tp_DNA-TcMar-Tc1	0.584906	2.8e-32
evm.model.WUUM01000014.1.438	Mariner-14_DRh_tp_DNA-TcMar-Tc1	0.472222	1e-53
evm.model.WUUM01000014.1.439	HOPEBm2_pol_LINE-R1	0.325301	1.3e-33
evm.model.WUUM01000014.1.440	Mariner-22_DF_tp_DNA-TcMar-Tc1	0.527778	2.7e-46
evm.model.WUUM01000014.1.441	BOTMAR1_tp_DNA-TcMar-Mariner	0.858462	2e-163
evm.model.WUUM01000014.1.442	Mariner-13_DBp_tp_DNA-TcMar-Mariner	0.369822	1.2e-47
evm.model.WUUM01000014.1.444	CRMAR_tp_DNA-TcMar-Tc1	0.322485	1.8e-42
evm.model.WUUM01000014.1.447	Mariner-13_DF_tp_DNA-TcMar-Tc1	0.279762	4.2e-35
evm.model.WUUM01000014.1.448	Mariner-1_TCa_tp_DNA-TcMar-Tc1	0.329341	1.3e-47
evm.model.WUUM01000014.1.449	BEL-2_DFi_LTR-Pao	0.439469	6.2e-145
evm.model.WUUM01000014.1.450	BEL-9_CQ_LTR-Pao	0.640449	5.8e-30
evm.model.WUUM01000014.1.451	Nobel_LTR-Pao	0.338768	1.2e-76
evm.model.WUUM01000014.1.452	CRMAR_tp_DNA-TcMar-Tc1	0.315634	7.2e-38
evm.model.WUUM01000014.1.499	gi|12958095|gb|AAK07485.1|	0.451765	2.7e-302
evm.model.WUUM01000014.1.500	I-2_DR_pol_LINE-I	0.427119	3.2e-63
evm.model.WUUM01000014.1.501	I-2_DR_pol_LINE-I	0.435028	9.5e-30
evm.model.WUUM01000014.1.502	I-2_DR_pol_LINE-I	0.370536	2e-33
evm.model.WUUM01000014.1.505	Gypsy6-NVi_LTR-Gypsy	0.518837	0.0
evm.model.WUUM01000014.1.506	Copia9-NVi_LTR-Copia	0.715328	1.1e-52
evm.model.WUUM01000014.1.508	Copia-3_SI_LTR-Copia	0.510693	0.0
evm.model.WUUM01000014.1.509	Uribo3_HM_DNA-PiggyBac	0.368807	6.5e-80
evm.model.WUUM01000014.1.511	Bica_gagpol_LTR-Gypsy	0.405899	1.9e-153
evm.model.WUUM01000014.1.513	KibiDr1_gag_LINE-L1-Tx1	0.331395	3.5e-17
evm.model.WUUM01000014.1.514	Nimbus_pol_LINE-I-Nimb	0.374616	1.5e-188
evm.model.WUUM01000014.1.517	BEL-625_AA_LTR-Pao	0.407115	1.8e-43
evm.model.WUUM01000014.1.521	Copia-1_DBp_LTR-Copia	0.246418	3.8e-23
evm.model.WUUM01000014.1.522	Copia-9_SI_LTR-Copia	0.262332	1e-64
evm.model.WUUM01000014.1.524	HAT6-1_NV_tp_DNA-hAT-Blackjack	0.234694	1.6e-19
evm.model.WUUM01000014.1.525	Gypsy2_Dpse_LTR-Gypsy	0.260664	5.1e-12
evm.model.WUUM01000014.1.528	Gypsy-86_AA_LTR-Gypsy	0.506849	9e-39
evm.model.WUUM01000014.1.529	Mariner-6_DF_tp_DNA-TcMar-Mariner	0.571839	5.4e-117
evm.model.WUUM01000014.1.530	Gypsy-42_DWil_LTR-Gypsy	0.533333	3.1e-17
evm.model.WUUM01000014.1.531	DMRT1B_pol_LINE-R1	0.299213	2.2e-12
evm.model.WUUM01000014.1.532	Gypsy-86_AA_LTR-Gypsy	0.437086	4.3e-99
evm.model.WUUM01000014.1.533	Copia-1_DAn_LTR-Copia	0.544240	1.1e-192
evm.model.WUUM01000014.1.534	Copia12-NVi_LTR-Copia	0.711400	5.1e-298
evm.model.WUUM01000014.1.535	Jockey_Ele2_pol_LINE-Jockey	0.271676	8.8e-67
evm.model.WUUM01000014.1.536	Gypsy16_AG_pol_LTR-Gypsy	0.328099	1.1e-166
evm.model.WUUM01000014.1.537	Gypsy-13_DWil_LTR-Gypsy	0.491361	1.1e-263
evm.model.WUUM01000014.1.539	Gypsy-29_DR_gag_LTR-Gypsy-Cigr	0.318182	1.3e-21
evm.model.WUUM01000014.1.540	Merlin-1_DF_DNA-Merlin	0.476923	6.1e-32
evm.model.WUUM01000014.1.541	Transib5_DNA-CMC-Transib	0.354717	4.9e-37
evm.model.WUUM01000014.1.542	PiggyBac-15_SM_DNA-PiggyBac	0.632075	7.3e-37
evm.model.WUUM01000014.1.545	HOPEBm2_pol_LINE-R1	0.533854	8.2e-99
evm.model.WUUM01000014.1.546	BEL-74_CQ_LTR-Pao	0.522321	3.8e-66
evm.model.WUUM01000014.1.547	BEL-236_AA_LTR-Pao	0.362310	4.9e-271
evm.model.WUUM01000014.1.550	Gypsy-6_HM_LTR-Gypsy	0.300251	2.1e-98
evm.model.WUUM01000014.1.554	HAT6-1_NV_tp_DNA-hAT-Blackjack	0.235644	5.1e-21
evm.model.WUUM01000014.1.556	Gypsy-18_NVi_LTR-Gypsy	0.402402	7.6e-137
evm.model.WUUM01000014.1.558	HOPEBm2_pol_LINE-R1	0.525253	2.2e-23
evm.model.WUUM01000014.1.560	HOPEBm2_pol_LINE-R1	0.492308	1.2e-257
evm.model.WUUM01000014.1.561	R1_Px_gag_LINE-R1	0.385714	9.7e-45
evm.model.WUUM01000014.1.563	Copia-8_SI_LTR-Copia	0.637363	1.4e-24
evm.model.WUUM01000014.1.564	Copia-8_SI_LTR-Copia	0.407603	1e-197
evm.model.WUUM01000014.1.565	BEL-3_NVi_LTR-Pao	0.443381	4.6e-301
evm.model.WUUM01000014.1.566	BEL-2_DEl_LTR-Pao	0.300000	2.4e-14
evm.model.WUUM01000014.1.567	Tc4_tp_DNA-TcMar-Tc4	0.302326	7.7e-32
evm.model.WUUM01000014.1.568	Copia-1_DBi_LTR-Copia	0.651376	2.4e-81
evm.model.WUUM01000014.1.570	Gypsy-20_NVi_pol_LTR-Gypsy	0.428016	2.5e-50
evm.model.WUUM01000014.1.571	Gypsy-18_NVi_LTR-Gypsy	0.485507	2.9e-32
evm.model.WUUM01000014.1.572	Gypsy41_AG_pol_LTR-Gypsy	0.578431	1.2e-28
evm.model.WUUM01000014.1.573	ACCORD2_pol_LTR-Gypsy	0.648649	1.5e-54
evm.model.WUUM01000014.1.576	Gypsy-4_DVir_LTR-Gypsy	0.417887	1.6e-276
evm.model.WUUM01000014.1.577	Gypsy-20_NVi_pol_LTR-Gypsy	0.426877	2.7e-49
evm.model.WUUM01000014.1.578	Copia-3_SI_LTR-Copia	0.479389	0.0
evm.model.WUUM01000014.1.579	ZAM_pol_LTR-Gypsy	0.432815	7.8e-149
evm.model.WUUM01000014.1.582	Poseidon_Ac_pol_LINE-Penelope	0.463178	3.6e-117
evm.model.WUUM01000014.1.583	Copia-24_SI_LTR-Copia	0.328622	3.6e-86
evm.model.WUUM01000014.1.584	Copia-2_SI_LTR-Copia	0.434415	2.3e-164
evm.model.WUUM01000014.1.585	HOPEBm2_pol_LINE-R1	0.485473	1.9e-250
evm.model.WUUM01000014.1.586	Mariner45_CB_DNA-TcMar-Tc4	0.375546	1.3e-33
evm.model.WUUM01000014.1.588	Gypsy-12_DAn_pol_LTR-Gypsy	0.500000	2.6e-296
evm.model.WUUM01000014.1.589	TIRANT_pol_LTR-Gypsy	0.378277	8.5e-86
evm.model.WUUM01000014.1.590	Tx1-1_PM_gag_LINE-L1-Tx1	0.281768	1.1e-13
evm.model.WUUM01000014.1.592	I-2_DR_pol_LINE-I	0.435345	5.6e-50
evm.model.WUUM01000014.1.593	Gypsy-16_DAn_LTR-Gypsy	0.436211	2.4e-301
evm.model.WUUM01000014.1.595	Gypsy-22_DBp_LTR-Gypsy	0.335052	5.6e-78
evm.model.WUUM01000014.1.596	Gypsy-17_DWil_LTR-Gypsy	0.479167	1.1e-19
evm.model.WUUM01000014.1.597	I_Ele7_pol_LINE-I	0.291096	6e-34
evm.model.WUUM01000014.1.600	Nimb-1_CQ_gag_LINE-I-Nimb	0.351724	9.1e-15
evm.model.WUUM01000014.1.602	Copia-32_DPu_LTR-Copia	0.330935	2.1e-12
evm.model.WUUM01000014.1.603	Copia-76_SB_LTR-Copia	0.369159	2.7e-78
evm.model.WUUM01000014.1.605	Polinton-4_NVi_polb_DNA-Maverick	0.606426	6.5e-88
evm.model.WUUM01000014.1.607	Polinton-4_NVi_py_DNA-Maverick	0.449351	3.2e-92
evm.model.WUUM01000014.1.608	Polinton-4_NVi_pro_DNA-Maverick	0.342222	1.7e-27
evm.model.WUUM01000014.1.609	Polinton-4_NVi_polb_DNA-Maverick	0.628205	7.9e-89
evm.model.WUUM01000014.1.610	Polinton-4_NVi_p1_DNA-Maverick	0.597015	7.1e-38
evm.model.WUUM01000014.1.611	Polinton-1_NVi_atp_DNA-Maverick	0.596491	2e-83
evm.model.WUUM01000014.1.612	Polinton-4_NVi_px_DNA-Maverick	0.417647	4e-28
evm.model.WUUM01000014.1.614	Ag-Jen-1_pol_LINE-Jockey	0.283925	1.4e-77
evm.model.WUUM01000014.1.615	Gypsy9_Dya_LTR-Gypsy	0.425339	5.3e-194
evm.model.WUUM01000014.1.617	BEL-2_HMM_LTR-Pao	0.300645	1.9e-74
evm.model.WUUM01000015.1.1	Kolobok1-1_TCa_tp_DNA-Kolobok-Hydra	0.432000	5.6e-49
evm.model.WUUM01000015.1.3	Transib1_NVi_DNA-CMC-Transib	0.409437	7e-123
evm.model.WUUM01000015.1.5	Harbinger1_AG_tp_DNA-PIF-Harbinger	0.378788	8.3e-20
evm.model.WUUM01000015.1.7	Polinton-7_NVi_p2_DNA-Maverick	0.280488	1.2e-12
evm.model.WUUM01000015.1.10	BEL-10_DWil_LTR-Pao	0.460317	9.5e-12
evm.model.WUUM01000015.1.11	BEL-625_AA_LTR-Pao	0.352761	1.3e-49
evm.model.WUUM01000015.1.12	BEL-10_DEl_LTR-Pao	0.235577	4.7e-23
evm.model.WUUM01000015.1.13	Mariner15_CB_tp_DNA-TcMar-Tc1	0.460870	5e-88
evm.model.WUUM01000015.1.14	SMAR17_DNA-TcMar-Mariner	0.585034	3.1e-97
evm.model.WUUM01000015.1.21	Transib-2_HM_DNA-CMC-Transib	0.394089	2.5e-32
evm.model.WUUM01000015.1.24	piggyBac1_Mm_DNA-PiggyBac	0.553191	2.2e-107
evm.model.WUUM01000015.1.25	Mariner14_CB_tp_DNA-TcMar-Tc1	0.456621	1.8e-53
evm.model.WUUM01000015.1.27	Polinton-7_NVi_polb_DNA-Maverick	0.397590	1.4e-32
evm.model.WUUM01000015.1.30	Mariner-14_DRh_tp_DNA-TcMar-Tc1	0.528000	5.1e-68
evm.model.WUUM01000015.1.31	Mariner-13_DF_tp_DNA-TcMar-Tc1	0.433198	1.4e-55
evm.model.WUUM01000015.1.32	HAT6-1_NV_tp_DNA-hAT-Blackjack	0.260465	2.3e-12
evm.model.WUUM01000015.1.36	I-3_DR_pol_LINE-I	0.341667	8e-31
evm.model.WUUM01000015.1.37	Merlin-1_DT_DNA-Merlin	0.452055	2.6e-32
evm.model.WUUM01000015.1.40	Mariner-6_BM_DNA-TcMar-Mariner	0.840206	1.2e-93
evm.model.WUUM01000015.1.42	Mariner-13_DF_tp_DNA-TcMar-Tc1	0.456140	1.1e-81
evm.model.WUUM01000015.1.44	Copia-9_DWil_LTR-Copia	0.455959	1.7e-43
evm.model.WUUM01000015.1.45	Jockey-4_DEu_pol_LINE-Jockey	0.439024	4.2e-211
evm.model.WUUM01000015.1.46	Jockey-10_DAn_gag_LINE-Jockey	0.441048	1.2e-55
evm.model.WUUM01000015.1.47	Copia-9_DWil_LTR-Copia	0.456989	5.8e-38
evm.model.WUUM01000015.1.48	Jockey-3_CQ_pol_LINE-Jockey	0.351351	3.2e-126
evm.model.WUUM01000015.1.53	HAT6-2_NV_tp_DNA-hAT-Blackjack	0.237691	8.3e-28
evm.model.WUUM01000015.1.55	gi|12958095|gb|AAK07485.1|	0.439940	1e-301
evm.model.WUUM01000015.1.56	Jockey-1_Dro_pol_LINE-Jockey	0.351942	1.4e-119
evm.model.WUUM01000015.1.58	Mariner-13_DF_tp_DNA-TcMar-Tc1	0.415205	8.3e-74
evm.model.WUUM01000015.1.60	PiggyBac-4_SM_DNA-PiggyBac	0.289062	1.1e-52
evm.model.WUUM01000015.1.61	I-1_NVi_LINE-I	0.326389	6.3e-51
evm.model.WUUM01000015.1.62	HOPEBm2_pol_LINE-R1	0.500000	1.6e-32
evm.model.WUUM01000015.1.67	RTE-2_NVi_pol_LINE-RTE-X	0.318739	1.4e-69
evm.model.WUUM01000015.1.69	Mariner-13_DF_tp_DNA-TcMar-Tc1	0.376682	4e-35
evm.model.WUUM01000015.1.73	AeTango2_tp_DNA-TcMar-Tc1	0.457055	6.4e-75
evm.model.WUUM01000015.1.79	Gypsy-19_NVi_gag_LTR-Gypsy	0.347059	1.9e-28
evm.model.WUUM01000015.1.81	Mariner-13_DF_tp_DNA-TcMar-Tc1	0.441791	6.2e-69
evm.model.WUUM01000015.1.84	gi|12958095|gb|AAK07485.1|	0.355556	8.8e-11
evm.model.WUUM01000015.1.86	Mariner-13_DF_tp_DNA-TcMar-Tc1	0.461078	2.2e-72
evm.model.WUUM01000015.1.89	AeTango2_tp_DNA-TcMar-Tc1	0.450920	9.3e-74
evm.model.WUUM01000015.1.90	Jockey-4_DEu_pol_LINE-Jockey	0.403797	5.3e-157
evm.model.WUUM01000015.1.91	Mariner15_CB_tp_DNA-TcMar-Tc1	0.336538	1.1e-43
evm.model.WUUM01000015.1.92	NAVIMAR1_DNA-TcMar-Mariner	0.720930	2e-13
evm.model.WUUM01000015.1.93	Mariner-14_DBp_tp_DNA-TcMar-Mariner	0.843478	1.3e-56
evm.model.WUUM01000015.1.94	Mariner-2_DEl_tp_DNA-TcMar-Mariner	0.674699	3.2e-92
evm.model.WUUM01000015.1.95	Mariner-2_DEl_tp_DNA-TcMar-Mariner	0.692308	6e-71
evm.model.WUUM01000015.1.96	Mariner-2_DEl_tp_DNA-TcMar-Mariner	0.660870	4.5e-36
evm.model.WUUM01000015.1.97	Mariner-14_DRh_tp_DNA-TcMar-Tc1	0.500000	8.9e-37
evm.model.WUUM01000015.1.98	Tc1-9_Xt_tp_DNA-TcMar-Tc1	0.417722	3.5e-27
evm.model.WUUM01000015.1.99	Mariner-14_DBp_tp_DNA-TcMar-Mariner	0.843478	1.3e-56
evm.model.WUUM01000015.1.101	Mariner-7_DAn_tp_DNA-TcMar-Tc1	0.374468	3.1e-43
evm.model.WUUM01000015.1.102	Uribo3_HM_DNA-PiggyBac	0.300860	7.2e-37
evm.model.WUUM01000015.1.103	Mariner-10_DBp_tp_DNA-TcMar-Tc1	0.547297	2.4e-42
evm.model.WUUM01000015.1.106	Gypsy-8_HMM_gag_LTR-Gypsy	0.553846	1.7e-14
evm.model.WUUM01000015.1.107	R1-1_DGr_pol_LINE-R1	0.375912	8.7e-50
evm.model.WUUM01000015.1.110	SMAR31_DNA-TcMar-Mariner	0.695279	6.9e-92
evm.model.WUUM01000015.1.111	NP_496989_tp_DNA-TcMar-Tc4	0.262136	7.8e-14
evm.model.WUUM01000015.1.112	Mariner-14_DBp_tp_DNA-TcMar-Mariner	0.843478	1.3e-56
evm.model.WUUM01000015.1.115	GB:B46189	0.330827	1.1e-30
evm.model.WUUM01000015.1.116	ITmD37D_Ele7_tp_DNA-TcMar-Tc1	0.421053	3.2e-32
evm.model.WUUM01000015.1.117	Kolobok-1_DBp_tp_DNA-Kolobok-Hydra	0.509025	3.5e-153
evm.model.WUUM01000015.1.123	Copia-9_Pru_LTR-Copia	0.503937	8.9e-27
evm.model.WUUM01000015.1.124	GB:BAA74713	0.327808	7.9e-154
evm.model.WUUM01000015.1.134	SMAR17_DNA-TcMar-Mariner	0.459302	3.2e-35
evm.model.WUUM01000015.1.141	SMAR17_DNA-TcMar-Mariner	0.544118	5.4e-38
evm.model.WUUM01000015.1.143	Mariner-22_DF_tp_DNA-TcMar-Tc1	0.464789	4.2e-26
evm.model.WUUM01000015.1.145	Mariner-22_DF_tp_DNA-TcMar-Tc1	0.482759	3.9e-14
evm.model.WUUM01000015.1.146	Mariner-22_DF_tp_DNA-TcMar-Tc1	0.462121	7.2e-19
evm.model.WUUM01000015.1.150	Mariner-1_TCa_tp_DNA-TcMar-Tc1	0.339833	3e-59
evm.model.WUUM01000015.1.160	Mariner-14_DRh_tp_DNA-TcMar-Tc1	0.542522	1e-101
evm.model.WUUM01000015.1.166	PiggyBac1_AG_tp_DNA-PiggyBac	0.651877	7.1e-110
evm.model.WUUM01000015.1.179	GB:AAC16612	0.603774	2.8e-50
evm.model.WUUM01000015.1.185	GB:AAC16612	0.582353	1.4e-54
evm.model.WUUM01000015.1.190	SMAR31_DNA-TcMar-Mariner	0.515337	9.6e-38
evm.model.WUUM01000015.1.201	R1_Px_gag_LINE-R1	0.386617	6.2e-45
evm.model.WUUM01000015.1.202	HOPEBm2_pol_LINE-R1	0.500479	4.3e-263
evm.model.WUUM01000015.1.403	Mariner-13_DF_tp_DNA-TcMar-Tc1	0.551282	9.2e-44
evm.model.WUUM01000015.1.405	Mariner-13_DF_tp_DNA-TcMar-Tc1	0.534591	9.2e-44
evm.model.WUUM01000015.1.406	Mariner-13_DF_tp_DNA-TcMar-Tc1	0.392157	2.2e-44
evm.model.WUUM01000016.1.9	Gypsy-29_DR_pol_LTR-Gypsy-Cigr	0.403553	8.7e-82
evm.model.WUUM01000016.1.14	Tc5_tp_DNA-TcMar-Tc4	0.368030	4.3e-36
evm.model.WUUM01000016.1.21	HAT6-1_SP_DNA-hAT-Blackjack	0.241071	3.6e-12
evm.model.WUUM01000016.1.22	Mariner-13_DF_tp_DNA-TcMar-Tc1	0.392996	1.9e-48
evm.model.WUUM01000016.1.23	Copia-8_SI_LTR-Copia	0.691011	5.1e-69
evm.model.WUUM01000016.1.32	Bica_gagpol_LTR-Gypsy	0.259843	3.1e-19
evm.model.WUUM01000016.1.40	Jockey-2_DF_pol_LINE-Jockey	0.465347	2e-19
evm.model.WUUM01000016.1.42	Gyps1_LTR-Gypsy	0.413793	7.8e-20
evm.model.WUUM01000016.1.64	Mariner-1_TCa_tp_DNA-TcMar-Tc1	0.339833	3e-59
evm.model.WUUM01000016.1.65	Mariner-12_DAn_tp_DNA-TcMar-Tc1	0.470320	5.8e-56
evm.model.WUUM01000016.1.67	Mariner-14_DBp_tp_DNA-TcMar-Mariner	0.843478	1.3e-56
evm.model.WUUM01000016.1.70	BEL11_AG_LTR-Pao	0.378753	0.0
evm.model.WUUM01000016.1.76	NP_501949_tp_DNA-TcMar-Tc4	0.317500	1.3e-50
evm.model.WUUM01000016.1.79	Mariner-14_DBp_tp_DNA-TcMar-Mariner	0.843478	1.3e-56
evm.model.WUUM01000016.1.80	Mariner-14_DBp_tp_DNA-TcMar-Mariner	0.843478	1.3e-56
evm.model.WUUM01000016.1.83	Transib1_NVi_DNA-CMC-Transib	0.583815	2.9e-50
evm.model.WUUM01000016.1.88	Mariner-14_DRh_tp_DNA-TcMar-Tc1	0.372414	9.8e-24
evm.model.WUUM01000016.1.97	Poseidon_Ac_pol_LINE-Penelope	0.324074	2.8e-32
evm.model.WUUM01000016.1.101	I_Ele8_pol_LINE-I	0.329268	1e-17
evm.model.WUUM01000016.1.102	Mariner-12_DAn_tp_DNA-TcMar-Tc1	0.467593	4.6e-56
evm.model.WUUM01000016.1.118	48139970_Ame_DNA-hAT-Ac	0.350340	1.7e-47
evm.model.WUUM01000016.1.127	SMAR31_DNA-TcMar-Mariner	0.597701	6.9e-55
evm.model.WUUM01000016.1.128	Mariner-1_DBi_tp_DNA-TcMar-Mariner	0.379845	2.2e-18
evm.model.WUUM01000016.1.129	Mariner-1_TCa_tp_DNA-TcMar-Tc1	0.339833	3e-59
evm.model.WUUM01000016.1.132	Mariner-1_TCa_tp_DNA-TcMar-Tc1	0.339833	3e-59
evm.model.WUUM01000016.1.165	Mariner-7_DEl_tp_DNA-TcMar-Mariner	0.615385	2.7e-27
evm.model.WUUM01000016.1.178	Tc1-13_Xt_tp_DNA-TcMar-Tc1	0.270042	1.1e-17
evm.model.WUUM01000016.1.179	Mariner1_DYa_tp_DNA-TcMar-Mariner	0.672297	1.5e-115
evm.model.WUUM01000016.1.187	Harb_Cis1_tp_DNA-PIF-Harbinger	0.376623	6.6e-48
evm.model.WUUM01000016.1.234	Mariner-13_DBp_tp_DNA-TcMar-Mariner	0.620253	4.1e-23
evm.model.WUUM01000016.1.235	Mariner-13_DBp_tp_DNA-TcMar-Mariner	0.390351	2.1e-32
evm.model.WUUM01000016.1.236	SMAR17_DNA-TcMar-Mariner	0.542662	8.1e-82
evm.model.WUUM01000016.1.239	SMAR31_DNA-TcMar-Mariner	0.706349	7.9e-43
evm.model.WUUM01000016.1.246	DOC6_DM_pol_LINE-Jockey	0.439655	3.8e-44
evm.model.WUUM01000016.1.263	Mariner-1_TCa_tp_DNA-TcMar-Tc1	0.403900	3e-70
evm.model.WUUM01000016.1.266	Kolobok-1_DBp_tp_DNA-Kolobok-Hydra	0.405941	1.6e-32
evm.model.WUUM01000016.1.284	Mariner-1_TCa_tp_DNA-TcMar-Tc1	0.334545	1.1e-42
evm.model.WUUM01000016.1.302	Mariner-1_TCa_tp_DNA-TcMar-Tc1	0.334545	5.9e-43
evm.model.WUUM01000016.1.324	Mariner-14_DRh_tp_DNA-TcMar-Tc1	0.454545	4.9e-69
evm.model.WUUM01000016.1.335	Mariner1_DYa_tp_DNA-TcMar-Mariner	0.525316	3.9e-39
evm.model.WUUM01000016.1.429	piggyBac-1_AMi_tp_DNA-PiggyBac	0.368522	5.8e-92
evm.model.WUUM01000016.1.435	SRV_MM_gag_LTR-ERVK	0.456140	1.4e-21
evm.model.WUUM01000017.1.44	Jockey-11_DBp_pol_LINE-Jockey	0.362637	9.2e-12
evm.model.WUUM01000017.1.45	I_Ele8_pol_LINE-I	0.315789	1.1e-16
evm.model.WUUM01000017.1.52	CCmar1_tp_DNA-TcMar-Mariner	0.619048	1.4e-67
evm.model.WUUM01000017.1.53	Mariner-2_DF_tp_DNA-TcMar-Mariner	0.576271	6.7e-17
evm.model.WUUM01000017.1.80	Mariner1_DYa_tp_DNA-TcMar-Mariner	0.589286	4e-13
evm.model.WUUM01000017.1.98	gi|12958095|gb|AAK07485.1|	0.442192	4.5e-305
evm.model.WUUM01000017.1.115	MARIAM1_tp_DNA-TcMar-Mariner	0.310924	5.6e-25
evm.model.WUUM01000017.1.116	CRMAR_tp_DNA-TcMar-Tc1	0.490305	2e-95
evm.model.WUUM01000017.1.119	GB:B46189	0.421233	3.7e-61
evm.model.WUUM01000017.1.120	Mariner-1_DBi_tp_DNA-TcMar-Mariner	0.547009	1.3e-118
evm.model.WUUM01000017.1.121	GB:B46189	0.428571	3e-67
evm.model.WUUM01000017.1.122	Kolobok-1_DBp_tp_DNA-Kolobok-Hydra	0.459144	1e-53
evm.model.WUUM01000017.1.123	CRMAR_tp_DNA-TcMar-Tc1	0.528689	4.4e-73
evm.model.WUUM01000017.1.126	BEL-6_AA_LTR-Pao	0.399198	0.0
evm.model.WUUM01000017.1.146	NAVIMAR1_DNA-TcMar-Mariner	0.526786	3.1e-24
evm.model.WUUM01000017.1.148	Mariner-11_DBp_tp_DNA-TcMar-Tc1	0.465257	5.9e-81
evm.model.WUUM01000017.1.153	Nimb-2_CQ_pol_LINE-I-Nimb	0.273292	4.3e-15
evm.model.WUUM01000017.1.157	Mariner-8_DEl_tp_DNA-TcMar-Mariner	0.509615	7.4e-24
evm.model.WUUM01000017.1.180	AeTango2_tp_DNA-TcMar-Tc1	0.420245	1.4e-63
evm.model.WUUM01000017.1.181	Mariner-1_DBi_tp_DNA-TcMar-Mariner	0.537634	6e-27
evm.model.WUUM01000017.1.186	Transib-4_DAn_DNA-CMC-Transib	0.460733	3.5e-38
evm.model.WUUM01000017.1.191	Tc1_Ele13_DNA-TcMar-Tc1	0.441520	7.3e-74
evm.model.WUUM01000017.1.192	Mariner-1_TCa_tp_DNA-TcMar-Tc1	0.339833	3e-59
evm.model.WUUM01000017.1.216	Gypsy-30_DWil_LTR-Gypsy	0.386489	9.5e-231
evm.model.WUUM01000017.1.226	Mariner-1_TCa_tp_DNA-TcMar-Tc1	0.366071	8e-17
evm.model.WUUM01000017.1.229	SMAR17_DNA-TcMar-Mariner	0.580537	3.9e-95
evm.model.WUUM01000017.1.254	Nimb-2_CQ_pol_LINE-I-Nimb	0.354680	1.1e-29
evm.model.WUUM01000017.1.255	I-3_DR_pol_LINE-I	0.375652	1.5e-106
evm.model.WUUM01000017.1.259	Harbinger-5_BF_tp_DNA-PIF-Harbinger	0.373134	3.1e-19
evm.model.WUUM01000017.1.260	Tx1_XT_gag_LINE-L1-Tx1	0.278075	9.1e-13
evm.model.WUUM01000017.1.261	I-3_DR_pol_LINE-I	0.340589	5.8e-118
evm.model.WUUM01000017.1.262	Nimbus_pol_LINE-I-Nimb	0.303614	2.3e-50
evm.model.WUUM01000017.1.263	Tc1-13_Xt_tp_DNA-TcMar-Tc1	0.329787	3.3e-36
evm.model.WUUM01000017.1.264	Mariner-6_BM_DNA-TcMar-Mariner	0.866279	2.3e-176
evm.model.WUUM01000017.1.273	I_Ele9_pol_LINE-I	0.338889	1.9e-24
evm.model.WUUM01000017.1.281	Mariner-14_DRh_tp_DNA-TcMar-Tc1	0.393617	9.4e-51
evm.model.WUUM01000017.1.282	Mariner-2_DEl_tp_DNA-TcMar-Mariner	0.552448	1.3e-35
evm.model.WUUM01000017.1.284	Nimbus_pol_LINE-I-Nimb	0.337748	1.6e-38
evm.model.WUUM01000017.1.290	Mariner-14_DBp_tp_DNA-TcMar-Mariner	0.819149	2.8e-44
evm.model.WUUM01000017.1.295	Mariner-6_BM_DNA-TcMar-Mariner	0.624000	6.7e-43
evm.model.WUUM01000017.1.299	Mariner-7_BM_DNA-TcMar-Tc1	0.448680	2.5e-82
evm.model.WUUM01000017.1.300	Gypsy5_AG_LTR-Gypsy	0.296519	5.4e-104
evm.model.WUUM01000017.1.303	Mariner-1_TCa_tp_DNA-TcMar-Tc1	0.371758	7e-61
evm.model.WUUM01000017.1.314	Mariner-1_Dro_tp_DNA-TcMar-Mariner	0.581395	6.3e-37
evm.model.WUUM01000017.1.315	NP_501949_tp_DNA-TcMar-Tc4	0.325527	6.7e-58
evm.model.WUUM01000017.1.319	Mariner-1_Dro_tp_DNA-TcMar-Mariner	0.526316	7.3e-14
evm.model.WUUM01000017.1.320	Mari2_Pca_DNA-TcMar-Mariner	0.570000	4.2e-26
evm.model.WUUM01000017.1.324	Copia-8_SI_LTR-Copia	0.558594	0.0
evm.model.WUUM01000017.1.325	Mariner-1_DK_tp_DNA-TcMar-Tc1	0.579268	6.1e-53
evm.model.WUUM01000017.1.327	Mariner-16_DK_tp_DNA-TcMar-Tc1	0.383871	1.5e-53
evm.model.WUUM01000017.1.329	Famar1_tp_DNA-TcMar-Mariner	0.726562	4.7e-54
evm.model.WUUM01000017.1.335	Mariner-9_DAn_tp_DNA-TcMar-Tc1	0.444109	1.2e-81
evm.model.WUUM01000017.1.336	SMAR17_DNA-TcMar-Mariner	0.534375	6.6e-93
evm.model.WUUM01000017.1.338	Mariner-1_TCa_tp_DNA-TcMar-Tc1	0.338798	6.2e-23
evm.model.WUUM01000017.1.339	SMAR17_DNA-TcMar-Mariner	0.534954	1.2e-94
evm.model.WUUM01000017.1.342	Nimb-2_CQ_pol_LINE-I-Nimb	0.349091	2.2e-44
evm.model.WUUM01000017.1.343	I-3_AC_pol_LINE-I	0.359137	7.9e-129
evm.model.WUUM01000017.1.344	Mariner-1_TCa_tp_DNA-TcMar-Tc1	0.458333	1.3e-41
evm.model.WUUM01000017.1.345	Copia-9_SI_LTR-Copia	0.599222	4.9e-86
evm.model.WUUM01000018.1.2	Copia-1_BM_LTR-Copia	0.320833	5.9e-27
evm.model.WUUM01000018.1.3	Invader1_AG_LTR-Gypsy	0.415943	1.6e-283
evm.model.WUUM01000018.1.5	RTE-2_NVi_pol_LINE-RTE-X	0.339535	2.1e-21
evm.model.WUUM01000018.1.6	NAVIRTE1_pol_LINE-RTE-X	0.374126	1.1e-91
evm.model.WUUM01000018.1.8	BEL-5_AA_LTR-Pao	0.287509	9.3e-158
evm.model.WUUM01000018.1.11	Jockey-7_CQ_pol_LINE-Jockey	0.319809	2.2e-55
evm.model.WUUM01000018.1.12	HOPEBm2_pol_LINE-R1	0.561837	4.2e-170
evm.model.WUUM01000018.1.13	NAVIRTE1_pol_LINE-RTE-X	0.314010	1.4e-45
evm.model.WUUM01000018.1.15	R1_Px_gag_LINE-R1	0.385714	4.4e-45
evm.model.WUUM01000018.1.16	HOPEBm2_pol_LINE-R1	0.502397	7.9e-265
evm.model.WUUM01000018.1.19	HOPEBm2_pol_LINE-R1	0.527616	7.5e-186
evm.model.WUUM01000018.1.20	RTE-2_NVi_pol_LINE-RTE-X	0.288660	6.6e-23
evm.model.WUUM01000018.1.21	HOPEBm2_pol_LINE-R1	0.547009	8.3e-31
evm.model.WUUM01000018.1.26	Mariner-11_DK_tp_DNA-TcMar-Tc1	0.566667	1.5e-14
evm.model.WUUM01000018.1.27	Mariner1_BT_DNA-TcMar-Mariner	0.440678	1e-37
evm.model.WUUM01000018.1.28	Mariner-1_DBi_tp_DNA-TcMar-Mariner	0.522388	2.1e-29
evm.model.WUUM01000018.1.29	RTE-2_NVi_pol_LINE-RTE-X	0.413793	3.1e-25
evm.model.WUUM01000018.1.30	NAVIRTE1_pol_LINE-RTE-X	0.426606	4.2e-100
evm.model.WUUM01000018.1.31	RTE-2_NVi_pol_LINE-RTE-X	0.325792	1.1e-15
evm.model.WUUM01000018.1.32	Kolobok-1_DBp_tp_DNA-Kolobok-Hydra	0.329787	7.8e-36
evm.model.WUUM01000018.1.33	Gypsy53_AG_pol_LTR-Gypsy	0.508277	3.9e-294
evm.model.WUUM01000018.1.34	NAVIRTE1_pol_LINE-RTE-X	0.310227	6.7e-86
evm.model.WUUM01000018.1.35	BEL-1_NVi_LTR-Pao	0.394542	0.0
evm.model.WUUM01000018.1.36	Gypsy-4_DVir_LTR-Gypsy	0.509231	6.2e-192
evm.model.WUUM01000018.1.38	BEL-4_HM_LTR-Pao	0.494118	3.8e-16
evm.model.WUUM01000018.1.40	HOPEBm2_pol_LINE-R1	0.503356	4.6e-265
evm.model.WUUM01000018.1.42	Bica_gagpol_LTR-Gypsy	0.326878	6.8e-200
evm.model.WUUM01000018.1.47	Harbinger-1_DW_tp_DNA-PIF-Harbinger	0.378917	3.7e-52
evm.model.WUUM01000018.1.50	Mariner-1_TCa_tp_DNA-TcMar-Tc1	0.341121	2.2e-28
evm.model.WUUM01000018.1.51	Mariner-13_DF_tp_DNA-TcMar-Tc1	0.472393	1e-81
evm.model.WUUM01000018.1.53	BOTMAR1_tp_DNA-TcMar-Mariner	0.877863	7.1e-62
evm.model.WUUM01000018.1.55	AeTango2_tp_DNA-TcMar-Tc1	0.418530	1.7e-61
evm.model.WUUM01000018.1.56	NP_501949_tp_DNA-TcMar-Tc4	0.275660	2.1e-26
evm.model.WUUM01000018.1.59	GB:AAB04627	0.285024	7e-45
evm.model.WUUM01000018.1.60	Ag-Jock-13_pol_LINE-Jockey	0.284024	1.9e-12
evm.model.WUUM01000018.1.63	Kolobok-1_DBp_tp_DNA-Kolobok-Hydra	0.538462	1.4e-16
evm.model.WUUM01000018.1.71	Mariner-7_BM_DNA-TcMar-Tc1	0.360140	3.2e-50
evm.model.WUUM01000018.1.73	Gypsy-18_NVi_LTR-Gypsy	0.347463	2.3e-247
evm.model.WUUM01000018.1.77	L1-15_DR_gag_LINE-L1-Tx1	0.314917	5.4e-17
evm.model.WUUM01000018.1.82	hAT-1_DEl_DNA-hAT-Ac	0.644068	4.4e-17
evm.model.WUUM01000018.1.83	hAT-2_DBp_DNA-hAT-Ac	0.416974	1.3e-105
evm.model.WUUM01000018.1.84	Bica_gagpol_LTR-Gypsy	0.347082	9.4e-222
evm.model.WUUM01000018.1.88	Copia-9_SI_LTR-Copia	0.646154	4.8e-73
evm.model.WUUM01000018.1.89	Copia-9_SI_LTR-Copia	0.609959	4.2e-85
evm.model.WUUM01000018.1.90	Copia-9_SI_LTR-Copia	0.525140	6.9e-46
evm.model.WUUM01000018.1.91	Copia-9_SI_LTR-Copia	0.535948	1.1e-88
evm.model.WUUM01000018.1.92	Copia-9_SI_LTR-Copia	0.495370	6.9e-115
evm.model.WUUM01000018.1.93	Tc1-13_Xt_tp_DNA-TcMar-Tc1	0.320755	6e-41
evm.model.WUUM01000018.1.94	Mariner-5_DY_tp_DNA-TcMar-Tc1	0.483871	8.9e-22
evm.model.WUUM01000018.1.95	BEL-4_DYa_LTR-Pao	0.379945	9.4e-206
evm.model.WUUM01000018.1.96	BEL-237_AA_LTR-Pao	0.479810	2.6e-121
evm.model.WUUM01000018.1.97	BEL-3_NVi_LTR-Pao	0.418392	0.0
evm.model.WUUM01000018.1.99	Gypsy-8_HMM_gag_LTR-Gypsy	0.404762	1.7e-48
evm.model.WUUM01000018.1.100	Gypsy-12_DAn_pol_LTR-Gypsy	0.500000	2.4e-201
evm.model.WUUM01000018.1.101	Gypsy53_AG_pol_LTR-Gypsy	0.445205	2e-33
evm.model.WUUM01000018.1.102	Copia-21_SI_LTR-Copia	0.252650	1.2e-46
evm.model.WUUM01000018.1.103	Copia-9_SI_LTR-Copia	0.349580	1.9e-95
evm.model.WUUM01000018.1.104	Copia-9_SI_LTR-Copia	0.536765	8e-127
evm.model.WUUM01000018.1.105	Ag-Jen-1_pol_LINE-Jockey	0.302301	7.9e-90
evm.model.WUUM01000018.1.106	Mariner-9_DAn_tp_DNA-TcMar-Tc1	0.438066	3.6e-78
evm.model.WUUM01000018.1.114	HAT6-2_NV_tp_DNA-hAT-Blackjack	0.231132	2.9e-29
evm.model.WUUM01000018.1.118	HOPEBm2_pol_LINE-R1	0.398734	5.4e-49
evm.model.WUUM01000018.1.121	Mariner-1_Dro_tp_DNA-TcMar-Mariner	0.459677	2e-27
evm.model.WUUM01000018.1.122	Gypsy53_AG_pol_LTR-Gypsy	0.496032	2.1e-278
evm.model.WUUM01000018.1.124	Mariner-1_TCa_tp_DNA-TcMar-Tc1	0.319838	1e-31
evm.model.WUUM01000018.1.137	Transib-15_HM_DNA-CMC-Transib	0.403481	1.1e-119
evm.model.WUUM01000018.1.138	Copia-9_SI_LTR-Copia	0.590643	9.2e-182
evm.model.WUUM01000018.1.139	PiggyBac-14_SM_DNA-PiggyBac	0.423762	2.5e-100
evm.model.WUUM01000018.1.140	Copia-9_SI_LTR-Copia	0.522533	6.6e-219
evm.model.WUUM01000018.1.142	Mariner-14_DRh_tp_DNA-TcMar-Tc1	0.378947	3.8e-12
evm.model.WUUM01000018.1.143	Gypsy-16_DAn_LTR-Gypsy	0.474257	1.8e-251
evm.model.WUUM01000018.1.144	I_Ele9_pol_LINE-I	0.383333	4.8e-17
evm.model.WUUM01000018.1.145	Mariner-1_DBi_tp_DNA-TcMar-Mariner	0.418605	6.5e-22
evm.model.WUUM01000018.1.146	SMAR31_DNA-TcMar-Mariner	0.591241	2e-40
evm.model.WUUM01000018.1.147	SMAR31_DNA-TcMar-Mariner	0.637363	5.5e-101
evm.model.WUUM01000018.1.148	NP_501949_tp_DNA-TcMar-Tc4	0.313817	1.2e-54
evm.model.WUUM01000018.1.150	Mariner-14_DRh_tp_DNA-TcMar-Tc1	0.603865	2.1e-71
evm.model.WUUM01000018.1.152	Mariner-16_DK_tp_DNA-TcMar-Tc1	0.392749	1.8e-60
evm.model.WUUM01000018.1.153	hAT-1_DSi_DNA-hAT-Ac	0.333333	1.1e-12
evm.model.WUUM01000018.1.154	hAT-17_Crp_tp_DNA-hAT-Ac	0.447761	2.4e-12
evm.model.WUUM01000018.1.155	Gypsy-3_DWil_LTR-Gypsy	0.355769	9e-80
evm.model.WUUM01000018.1.156	Copia-5_SI_LTR-Copia	0.433333	1.9e-24
evm.model.WUUM01000018.1.157	Mariner-14_DRh_tp_DNA-TcMar-Tc1	0.540936	3e-104
evm.model.WUUM01000018.1.158	Copia-13_SI_LTR-Copia	0.543662	4.3e-104
evm.model.WUUM01000018.1.159	Copia-13_SI_LTR-Copia	0.524752	2.6e-56
evm.model.WUUM01000018.1.160	Jockey-1_DWi_pol_LINE-Jockey	0.531250	2.1e-49
evm.model.WUUM01000018.1.161	hAT-4_DBp_DNA-hAT-Ac	0.364238	2.2e-18
evm.model.WUUM01000018.1.162	Jockey-4_DEu_pol_LINE-Jockey	0.418056	1.2e-149
evm.model.WUUM01000018.1.163	I-2_DR_pol_LINE-I	0.368257	8.4e-171
evm.model.WUUM01000018.1.164	KibiDr1_gag_LINE-L1-Tx1	0.325581	7.2e-16
evm.model.WUUM01000018.1.167	BEL-641_AA_LTR-Pao	0.276653	3.2e-72
evm.model.WUUM01000018.1.170	BEL-98_AA_LTR-Pao	0.357301	3.6e-157
evm.model.WUUM01000018.1.171	AGM1_LTR-Pao	0.426630	6.4e-82
evm.model.WUUM01000018.1.172	BEL-614_AA_LTR-Pao	0.513580	2.6e-121
evm.model.WUUM01000018.1.177	Nimbus_pol_LINE-I-Nimb	0.354553	8.9e-231
evm.model.WUUM01000018.1.179	Tx1_XT_gag_LINE-L1-Tx1	0.273224	1.1e-12
evm.model.WUUM01000018.1.185	Gypsy-8_HMM_gag_LTR-Gypsy	0.382576	1.7e-38
evm.model.WUUM01000018.1.186	BEL-8_CQ_LTR-Pao	0.284615	6.7e-40
evm.model.WUUM01000018.1.187	BEL-3_NVi_LTR-Pao	0.478469	0.0
evm.model.WUUM01000018.1.189	I-3_DR_pol_LINE-I	0.346405	7.2e-102
evm.model.WUUM01000018.1.190	I-4_AC_pol_LINE-I	0.319767	2.1e-19
evm.model.WUUM01000018.1.194	SMAR31_DNA-TcMar-Mariner	0.584980	1.7e-79
evm.model.WUUM01000018.1.196	Mariner-8_DEl_tp_DNA-TcMar-Mariner	0.310185	1.1e-22
evm.model.WUUM01000018.1.199	Copia-25_SI_LTR-Copia	0.405229	2.4e-20
evm.model.WUUM01000018.1.200	Bica_gagpol_LTR-Gypsy	0.303443	5.4e-200
evm.model.WUUM01000018.1.202	Gypsy-16_DAn_LTR-Gypsy	0.304267	1.6e-62
evm.model.WUUM01000018.1.203	Gypsy-24_DAn_LTR-Gypsy	0.424028	2e-63
evm.model.WUUM01000018.1.205	Sola2-2_HM_DNA-Sola	0.426923	7.1e-55
evm.model.WUUM01000018.1.210	SMAR13_DNA-TcMar-Tigger	0.618812	1.2e-65
evm.model.WUUM01000018.1.211	SMAR13_DNA-TcMar-Tigger	0.527473	1.5e-17
evm.model.WUUM01000018.1.212	Gypsy-16_DAn_LTR-Gypsy	0.476617	2.2e-252
evm.model.WUUM01000018.1.213	Invader6_gagpol_LTR-Gypsy	0.459790	1.4e-143
evm.model.WUUM01000018.1.214	Copia-13_SI_LTR-Copia	0.274540	2e-128
evm.model.WUUM01000018.1.215	Gypsy53_AG_pol_LTR-Gypsy	0.504399	5.6e-296
evm.model.WUUM01000018.1.216	TIRANT_pol_LTR-Gypsy	0.419277	2e-71
evm.model.WUUM01000018.1.217	Gypsy-18_NVi_LTR-Gypsy	0.550505	4.8e-63
evm.model.WUUM01000018.1.218	Helitron-2_AC_hel_RC-Helitron	0.631236	0.0
evm.model.WUUM01000018.1.219	Gypsy-24_NVi_pol_LTR-Gypsy	0.389744	3.4e-69
evm.model.WUUM01000018.1.220	Mariner-1_DK_tp_DNA-TcMar-Tc1	0.587413	6e-46
evm.model.WUUM01000018.1.223	AeTango2_tp_DNA-TcMar-Tc1	0.411043	6.4e-61
evm.model.WUUM01000018.1.226	AeTango2_tp_DNA-TcMar-Tc1	0.495413	6.8e-25
evm.model.WUUM01000018.1.230	Kolobok-1_NVi_tp_DNA-Kolobok-Hydra	0.467797	7.5e-72
evm.model.WUUM01000018.1.231	BEL-6_AA_LTR-Pao	0.397929	6.5e-125
evm.model.WUUM01000018.1.235	Mariner-3_DBi_tp_DNA-TcMar-Tc1	0.592920	6.3e-33
evm.model.WUUM01000018.1.236	GB:AAC16608	0.443820	2.4e-36
evm.model.WUUM01000018.1.242	Copia-7_SI_LTR-Copia	0.518519	8e-20
evm.model.WUUM01000018.1.244	HATm-7_HM_DNA-hAT-hATm	0.379699	3e-86
evm.model.WUUM01000018.1.246	Tx1_XT_gag_LINE-L1-Tx1	0.278075	3.1e-13
evm.model.WUUM01000018.1.247	I-3_DR_pol_LINE-I	0.349291	8e-98
evm.model.WUUM01000018.1.250	Tx1_XT_gag_LINE-L1-Tx1	0.267380	2e-12
evm.model.WUUM01000018.1.251	Nimbus_pol_LINE-I-Nimb	0.341975	3.9e-136
evm.model.WUUM01000018.1.252	I-3_DR_pol_LINE-I	0.322034	2.7e-56
evm.model.WUUM01000018.1.253	gi|12958098|gb|AAK07486.1|	0.440704	9.1e-298
evm.model.WUUM01000018.1.254	Copia-7_SI_LTR-Copia	0.485618	0.0
evm.model.WUUM01000018.1.255	Mariner-1_DBp_tp_DNA-TcMar-Tc1	0.432432	1.2e-65
evm.model.WUUM01000018.1.258	BEL11_AG_LTR-Pao	0.387426	6e-239
evm.model.WUUM01000018.1.263	Gypsy-17_DWil_LTR-Gypsy	0.434921	6.8e-295
evm.model.WUUM01000018.1.265	SMAR17_DNA-TcMar-Mariner	0.425743	1.4e-12
evm.model.WUUM01000018.1.267	Mariner-9_DK_tp_DNA-TcMar-Tc1	0.331633	8.5e-28
evm.model.WUUM01000018.1.268	Poseidon_Ac_pol_LINE-Penelope	0.500813	2.7e-162
evm.model.WUUM01000018.1.270	Harbinger-5_BF_tp_DNA-PIF-Harbinger	0.373134	3.1e-19
evm.model.WUUM01000018.1.272	Mariner-1_DBi_tp_DNA-TcMar-Mariner	0.596899	5.2e-45
evm.model.WUUM01000018.1.273	I-3_DR_pol_LINE-I	0.400000	1.7e-48
evm.model.WUUM01000018.1.275	Mariner-14_DRh_tp_DNA-TcMar-Tc1	0.474926	2.1e-90
evm.model.WUUM01000018.1.276	Tc5_tp_DNA-TcMar-Tc4	0.348659	2.7e-25
evm.model.WUUM01000018.1.277	Sola2-4_HM_DNA-Sola	0.421053	4.6e-54
evm.model.WUUM01000018.1.280	Mariner-1_DK_tp_DNA-TcMar-Tc1	0.587413	2.3e-45
evm.model.WUUM01000018.1.293	Gypsy53_AG_pol_LTR-Gypsy	0.502444	8.3e-289
evm.model.WUUM01000018.1.295	Mariner1_PPa_DNA-TcMar-Tc1	0.435407	4.3e-45
evm.model.WUUM01000018.1.302	Mariner_CA_tp_DNA-TcMar-Mariner	0.475000	1.5e-23
evm.model.WUUM01000018.1.303	Mariner-14_DRh_tp_DNA-TcMar-Tc1	0.479532	4.8e-92
evm.model.WUUM01000018.1.308	RTE-2_NVi_pol_LINE-RTE-X	0.397436	9.3e-27
evm.model.WUUM01000018.1.311	Gypsy-29_DR_gag_LTR-Gypsy-Cigr	0.351852	6.1e-17
evm.model.WUUM01000018.1.321	SMAR31_DNA-TcMar-Mariner	0.688623	6.7e-65
evm.model.WUUM01000018.1.323	I_Ele8_pol_LINE-I	0.323129	5.5e-39
evm.model.WUUM01000018.1.324	Transib1_Dmoj_DNA-CMC-Transib	0.579235	8.9e-55
evm.model.WUUM01000018.1.325	PiggyBac-10_SM_DNA-PiggyBac	0.957672	0.0
evm.model.WUUM01000018.1.327	Tc1_Ele13_DNA-TcMar-Tc1	0.381098	2.8e-55
evm.model.WUUM01000018.1.330	Poseidon_Ac_pol_LINE-Penelope	0.503846	3.3e-137
evm.model.WUUM01000018.1.331	Copia-13_SI_LTR-Copia	0.577982	1.5e-29
evm.model.WUUM01000018.1.332	Kolobok-1_DBp_tp_DNA-Kolobok-Hydra	0.494118	7.4e-61
evm.model.WUUM01000018.1.333	Kolobok-1_DBp_tp_DNA-Kolobok-Hydra	0.474057	1.3e-101
evm.model.WUUM01000018.1.334	Copia-13_SI_LTR-Copia	0.484375	3.4e-131
evm.model.WUUM01000018.1.335	Mariner-14_DRh_tp_DNA-TcMar-Tc1	0.592357	2.7e-52
evm.model.WUUM01000018.1.338	SMAR31_DNA-TcMar-Mariner	0.647059	1.8e-81
evm.model.WUUM01000018.1.340	SMAR17_DNA-TcMar-Mariner	0.535714	8.7e-99
evm.model.WUUM01000018.1.343	I-3_DR_pol_LINE-I	0.293441	4.7e-97
evm.model.WUUM01000018.1.345	I-2_DR_pol_LINE-I	0.282183	2.2e-101
evm.model.WUUM01000018.1.346	Mariner-14_DBp_tp_DNA-TcMar-Mariner	0.834783	6.7e-56
evm.model.WUUM01000018.1.348	Sola1-9_AP_DNA-Sola	0.391304	3.1e-42
evm.model.WUUM01000018.1.350	BEL-7_CQ_LTR-Pao	0.456410	2.3e-47
evm.model.WUUM01000018.1.357	Mariner-14_DRh_tp_DNA-TcMar-Tc1	0.416422	3.4e-73
evm.model.WUUM01000018.1.358	NP_501949_tp_DNA-TcMar-Tc4	0.279910	8.3e-39
evm.model.WUUM01000018.1.359	I-4_AC_pol_LINE-I	0.363029	8.8e-156
evm.model.WUUM01000018.1.361	MARINA_tp_DNA-TcMar-Mariner	0.613014	1.7e-91
evm.model.WUUM01000018.1.362	Harbinger-5_BF_tp_DNA-PIF-Harbinger	0.373134	4.3e-19
evm.model.WUUM01000018.1.365	Mariner-14_DRh_tp_DNA-TcMar-Tc1	0.440625	3.1e-69
evm.model.WUUM01000018.1.367	Tx1-1_PM_gag_LINE-L1-Tx1	0.264865	3.4e-12
evm.model.WUUM01000018.1.368	Gypsy-24_DAn_LTR-Gypsy	0.324946	7.1e-187
evm.model.WUUM01000018.1.369	DOC6_DM_pol_LINE-Jockey	0.411765	6.6e-68
evm.model.WUUM01000018.1.375	Mariner-2_DEl_tp_DNA-TcMar-Mariner	0.675824	7.3e-69
evm.model.WUUM01000018.1.379	Mariner-2_DEl_tp_DNA-TcMar-Mariner	0.681319	6.6e-70
evm.model.WUUM01000018.1.380	Tigger7_tp_DNA-TcMar-Tigger	0.649123	3.8e-15
evm.model.WUUM01000018.1.382	Mariner1_BT_DNA-TcMar-Mariner	0.378505	1.8e-33
evm.model.WUUM01000018.1.384	ITmD37D_Ele7_tp_DNA-TcMar-Tc1	0.359281	1.6e-53
evm.model.WUUM01000018.1.408	Mariner-8_DAn_tp_DNA-TcMar-Tc1	0.368750	1.1e-28
evm.model.WUUM01000018.1.413	SMAR7_DNA-TcMar-Mariner	0.680000	2.8e-11
evm.model.WUUM01000018.1.417	SMAR7_DNA-TcMar-Mariner	0.673469	6.2e-11
evm.model.WUUM01000018.1.418	MARIAM1_tp_DNA-TcMar-Mariner	0.505882	2.7e-17
evm.model.WUUM01000018.1.433	MARINA_tp_DNA-TcMar-Mariner	0.724138	2.8e-150
evm.model.WUUM01000018.1.449	Mariner-4_DY_tp_DNA-TcMar-Tc1	0.470588	6.6e-15
evm.model.WUUM01000018.1.454	Mariner1_BT_DNA-TcMar-Mariner	0.625850	6.9e-53
evm.model.WUUM01000018.1.455	Mariner1_BT_DNA-TcMar-Mariner	0.763441	4.1e-43
evm.model.WUUM01000018.1.458	Mariner-14_DRh_tp_DNA-TcMar-Tc1	0.415663	3.1e-64
evm.model.WUUM01000018.1.461	Mariner-1_DK_tp_DNA-TcMar-Tc1	0.583942	1.5e-43
evm.model.WUUM01000018.1.463	Mariner-14_DRh_tp_DNA-TcMar-Tc1	0.474474	7.9e-89
evm.model.WUUM01000018.1.465	Sola1-10_AP_DNA-Sola	0.312500	2.1e-20
evm.model.WUUM01000018.1.466	Sola1-9_AP_DNA-Sola	0.424242	7.6e-53
evm.model.WUUM01000018.1.467	Mariner-6_DBp_tp_DNA-TcMar-Tc1	0.362903	9e-42
evm.model.WUUM01000018.1.483	Ginger2-1_AP_DNA-Ginger	0.603960	9.9e-131
evm.model.WUUM01000018.1.484	Jockey-13_DBp_pol_LINE-Jockey	0.310638	6.7e-23
evm.model.WUUM01000018.1.485	Mariner-1_TCa_tp_DNA-TcMar-Tc1	0.339833	3e-59
evm.model.WUUM01000018.1.492	SMAR31_DNA-TcMar-Mariner	0.438662	1.6e-54
evm.model.WUUM01000018.1.496	Nimb-1_AAe_pol_LINE-I	0.312500	1.5e-18
evm.model.WUUM01000019.1.1	Nimbus_pol_LINE-I-Nimb	0.353675	1.5e-126
evm.model.WUUM01000019.1.2	KibiDr1_gag_LINE-L1-Tx1	0.331395	5.7e-17
evm.model.WUUM01000019.1.15	L1-15_DR_gag_LINE-L1-Tx1	0.301775	7.2e-16
evm.model.WUUM01000019.1.16	I-3_DR_pol_LINE-I	0.355020	2.3e-223
evm.model.WUUM01000019.1.29	Copia-13_SI_LTR-Copia	0.551515	2.4e-154
evm.model.WUUM01000019.1.30	Copia-13_SI_LTR-Copia	0.484810	1.3e-206
evm.model.WUUM01000019.1.51	Harbinger-5_BF_tp_DNA-PIF-Harbinger	0.373134	4.3e-19
evm.model.WUUM01000019.1.135	Mariner-13_DF_tp_DNA-TcMar-Tc1	0.522556	1.5e-77
evm.model.WUUM01000019.1.149	Mariner-13_DBp_tp_DNA-TcMar-Mariner	0.615385	1.2e-24
evm.model.WUUM01000019.1.168	Mariner-14_DRh_tp_DNA-TcMar-Tc1	0.590643	4.2e-114
evm.model.WUUM01000019.1.169	Mariner1_DYa_tp_DNA-TcMar-Mariner	0.720430	4.6e-35
evm.model.WUUM01000019.1.171	Mariner2_PPa_DNA-TcMar-Tc1	0.469136	1.9e-82
evm.model.WUUM01000019.1.182	DOC6_DM_pol_LINE-Jockey	0.328841	9.2e-39
evm.model.WUUM01000019.1.199	Mariner-1_TCa_tp_DNA-TcMar-Tc1	0.347826	2.7e-54
evm.model.WUUM01000019.1.202	Mariner-1_TCa_tp_DNA-TcMar-Tc1	0.340000	3.6e-34
evm.model.WUUM01000019.1.204	Gypsy-16_DAn_LTR-Gypsy	0.401664	5.4e-280
evm.model.WUUM01000019.1.207	55238095_Aga_pol_LINE-Jockey	0.352113	2.1e-14
evm.model.WUUM01000019.1.210	Famar1_tp_DNA-TcMar-Mariner	0.655589	9.7e-127
evm.model.WUUM01000019.1.211	I_Ele8_pol_LINE-I	0.328571	2.7e-15
evm.model.WUUM01000019.1.216	SMAR31_DNA-TcMar-Mariner	0.543750	8.7e-46
evm.model.WUUM01000019.1.217	Mariner-1_DBi_tp_DNA-TcMar-Mariner	0.621118	4.8e-60
evm.model.WUUM01000019.1.219	Mariner-1_TCa_tp_DNA-TcMar-Tc1	0.339833	3e-59
evm.model.WUUM01000019.1.220	Mariner1_BT_DNA-TcMar-Mariner	0.593567	9.9e-132
evm.model.WUUM01000019.1.221	Kolobok-1_DBp_tp_DNA-Kolobok-Hydra	0.528302	2e-61
evm.model.WUUM01000019.1.222	Kolobok-1_NVi_tp_DNA-Kolobok-Hydra	0.406250	1.2e-36
evm.model.WUUM01000019.1.224	Mariner-7_BM_DNA-TcMar-Tc1	0.434641	5.7e-70
evm.model.WUUM01000019.1.225	I-4_AC_pol_LINE-I	0.478261	6.1e-14
evm.model.WUUM01000019.1.227	Mariner2_PPa_DNA-TcMar-Tc1	0.478873	1.8e-34
evm.model.WUUM01000019.1.228	TguTc1_tp_DNA-TcMar-Tc1	0.407407	3.1e-16
evm.model.WUUM01000019.1.231	Mariner-9_DAn_tp_DNA-TcMar-Tc1	0.447130	2.2e-83
evm.model.WUUM01000019.1.232	Gypsy-25_DWil_LTR-Gypsy	0.439624	6e-303
evm.model.WUUM01000019.1.234	Kolobok-1_DBp_tp_DNA-Kolobok-Hydra	0.421875	2.1e-35
evm.model.WUUM01000019.1.235	SART1_pol_LINE-R1	0.458824	2.7e-47
evm.model.WUUM01000019.1.238	NP_501949_tp_DNA-TcMar-Tc4	0.305046	6.1e-47
evm.model.WUUM01000019.1.239	Tc1_TF_tp_DNA-TcMar-Tc1	0.330097	1.7e-26
evm.model.WUUM01000019.1.240	I-3_DR_pol_LINE-I	0.312500	9.7e-26
evm.model.WUUM01000019.1.241	Gypsy-13_DWil_LTR-Gypsy	0.488095	8.9e-69
evm.model.WUUM01000019.1.242	Mariner-7_BM_DNA-TcMar-Tc1	0.386905	1e-65
evm.model.WUUM01000019.1.243	Gypsy-86_AA_LTR-Gypsy	0.468519	8.2e-281
evm.model.WUUM01000019.1.250	Famar1_tp_DNA-TcMar-Mariner	0.676471	1.8e-83
evm.model.WUUM01000019.1.252	Mariner-12_DF_tp_DNA-TcMar-Tc1	0.390164	2.1e-49
evm.model.WUUM01000019.1.254	Sola2-4_HM_DNA-Sola	0.432039	4.3e-40
evm.model.WUUM01000019.1.255	gi|12958095|gb|AAK07485.1|	0.503529	7.9e-119
evm.model.WUUM01000019.1.256	Gypsy-8_HMM_gag_LTR-Gypsy	0.526316	4.8e-42
evm.model.WUUM01000019.1.257	I_Ele8_pol_LINE-I	0.316901	2.1e-16
evm.model.WUUM01000019.1.258	I-3_DR_pol_LINE-I	0.449541	1.2e-20
evm.model.WUUM01000019.1.259	I-3_DR_pol_LINE-I	0.513661	5e-46
evm.model.WUUM01000019.1.261	Mariner-13_DF_tp_DNA-TcMar-Tc1	0.601399	7.8e-46
evm.model.WUUM01000019.1.262	RTE-2_NVi_pol_LINE-RTE-X	0.376786	5.5e-96
evm.model.WUUM01000019.1.263	Mariner-1_DF_tp_DNA-TcMar-Mariner	0.448387	2.4e-72
evm.model.WUUM01000019.1.265	Mariner2_PPa_DNA-TcMar-Tc1	0.496689	2.3e-40
evm.model.WUUM01000019.1.266	Mariner-7_BM_DNA-TcMar-Tc1	0.423611	2.8e-62
evm.model.WUUM01000019.1.267	SART1_pol_LINE-R1	0.462687	8.1e-19
evm.model.WUUM01000019.1.269	Mariner-14_DRh_tp_DNA-TcMar-Tc1	0.617647	7.3e-59
evm.model.WUUM01000019.1.270	Mariner14_CB_tp_DNA-TcMar-Tc1	0.512658	2.6e-41
evm.model.WUUM01000019.1.271	Tc1-1_TCa_DNA-TcMar-Tc1	0.470930	7e-39
evm.model.WUUM01000019.1.278	Mariner-1_Dro_tp_DNA-TcMar-Mariner	0.491279	5.3e-92
evm.model.WUUM01000019.1.279	Tc1-13_Xt_tp_DNA-TcMar-Tc1	0.443662	1.7e-25
evm.model.WUUM01000019.1.281	Mariner-22_DF_tp_DNA-TcMar-Tc1	0.468085	1.2e-15
evm.model.WUUM01000019.1.282	SMAR31_DNA-TcMar-Mariner	0.662963	2e-106
evm.model.WUUM01000019.1.283	Mariner-12_DAn_tp_DNA-TcMar-Tc1	0.347032	5.6e-33
evm.model.WUUM01000019.1.284	RTE-2_NVi_pol_LINE-RTE-X	0.374269	1.2e-52
evm.model.WUUM01000019.1.285	RTE-2_NVi_pol_LINE-RTE-X	0.395722	2.1e-64
evm.model.WUUM01000019.1.286	Mariner-14_DRh_tp_DNA-TcMar-Tc1	0.636364	9.6e-36
evm.model.WUUM01000019.1.287	Mariner-7_BM_DNA-TcMar-Tc1	0.454545	1.3e-83
evm.model.WUUM01000019.1.288	SMAR31_DNA-TcMar-Mariner	0.681481	1.3e-110
evm.model.WUUM01000019.1.289	Mariner1_BT_DNA-TcMar-Mariner	0.672897	2.7e-134
evm.model.WUUM01000019.1.291	Invader2_LTR-Gypsy	0.390215	1.4e-177
evm.model.WUUM01000019.1.292	Gypsy-4_DVir_LTR-Gypsy	0.392625	7.8e-265
evm.model.WUUM01000019.1.293	Bica_gagpol_LTR-Gypsy	0.249330	2.7e-26
evm.model.WUUM01000019.1.303	I-2_NVi_pol_LINE-I	0.273092	1.9e-14
evm.model.WUUM01000019.1.306	Mariner-2_DAn_tp_DNA-TcMar-Tc1	0.367188	2.2e-41
evm.model.WUUM01000019.1.307	SMAR31_DNA-TcMar-Mariner	0.644068	9.6e-62
evm.model.WUUM01000019.1.309	Mariner-1_TCa_tp_DNA-TcMar-Tc1	0.251029	2.2e-15
evm.model.WUUM01000019.1.312	Copia-72_GM_LTR-Copia	0.289700	1.6e-42
evm.model.WUUM01000019.1.314	Mariner1_DYa_tp_DNA-TcMar-Mariner	0.464088	5e-35
evm.model.WUUM01000019.1.316	Mariner-7_DEl_tp_DNA-TcMar-Mariner	0.576923	3.7e-24
evm.model.WUUM01000019.1.317	SMAR17_DNA-TcMar-Mariner	0.454183	8.1e-50
evm.model.WUUM01000019.1.318	Mariner-12_DF_tp_DNA-TcMar-Tc1	0.466667	6.3e-52
evm.model.WUUM01000019.1.319	Mariner-1_DF_tp_DNA-TcMar-Mariner	0.452471	4.8e-64
evm.model.WUUM01000019.1.320	SMAR31_DNA-TcMar-Mariner	0.647059	1e-96
evm.model.WUUM01000019.1.321	Mariner-6_BM_DNA-TcMar-Mariner	0.447514	2.3e-35
evm.model.WUUM01000019.1.322	Mariner-1_DBi_tp_DNA-TcMar-Mariner	0.627358	9.5e-80
evm.model.WUUM01000019.1.323	Minos_tp_DNA-TcMar-Tc1	0.413534	3.9e-26
evm.model.WUUM01000019.1.324	Mariner-16_DF_tp_DNA-TcMar-Tc1	0.322981	6.1e-18
evm.model.WUUM01000019.1.329	Mariner-1_TCa_tp_DNA-TcMar-Tc1	0.304348	1.9e-12
evm.model.WUUM01000019.1.330	Mariner-22_DF_tp_DNA-TcMar-Tc1	0.249071	5.1e-13
evm.model.WUUM01000019.1.331	Kolobok-1_DBp_tp_DNA-Kolobok-Hydra	0.470032	1.6e-72
evm.model.WUUM01000019.1.333	Mariner1_DYa_tp_DNA-TcMar-Mariner	0.399390	5.7e-54
evm.model.WUUM01000019.1.336	TED_pol_LTR-Gypsy	0.369565	5.2e-81
evm.model.WUUM01000019.1.343	Mariner-13_DF_tp_DNA-TcMar-Tc1	0.453216	7.5e-84
evm.model.WUUM01000019.1.347	BEL-2_HMM_LTR-Pao	0.235033	8e-34
evm.model.WUUM01000019.1.348	Mariner-1_DF_tp_DNA-TcMar-Mariner	0.360870	1.3e-34
evm.model.WUUM01000019.1.349	Gypsy-16_DAn_LTR-Gypsy	0.398561	5.6e-125
evm.model.WUUM01000019.1.350	Gypsy-21_DYa_LTR-Gypsy	0.504808	4.3e-59
evm.model.WUUM01000019.1.351	Mariner-14_DRh_tp_DNA-TcMar-Tc1	0.591270	3.3e-84
evm.model.WUUM01000019.1.353	Mariner-10_BM_DNA-TcMar-Tc1	0.380753	6.1e-42
evm.model.WUUM01000019.1.354	PiggyBac3_Api_DNA-PiggyBac	0.452096	3.1e-78
evm.model.WUUM01000019.1.355	Poseidon_Ac_pol_LINE-Penelope	0.454918	7.1e-47
evm.model.WUUM01000019.1.356	BEL-6_AA_LTR-Pao	0.339031	2.6e-53
evm.model.WUUM01000019.1.357	BEL-82_CQ_LTR-Pao	0.482353	3.7e-17
evm.model.WUUM01000019.1.358	BEL9_AG_LTR-Pao	0.484127	7e-25
evm.model.WUUM01000019.1.360	Bica_gagpol_LTR-Gypsy	0.282828	2.2e-17
evm.model.WUUM01000019.1.361	Gypsy-53_DWil_LTR-Gypsy	0.384994	8e-175
evm.model.WUUM01000019.1.362	NP_501949_tp_DNA-TcMar-Tc4	0.346021	3.1e-41
evm.model.WUUM01000019.1.363	Transib-13_HM_DNA-CMC-Transib	0.435786	4.2e-150
evm.model.WUUM01000019.1.365	Gypsy-30_DWil_LTR-Gypsy	0.269231	1.5e-16
evm.model.WUUM01000019.1.366	Gypsy5_Dmoj_LTR-Gypsy	0.520548	2.5e-55
evm.model.WUUM01000019.1.367	Gypsy9_Dya_LTR-Gypsy	0.330325	6.8e-78
evm.model.WUUM01000019.1.368	Mariner14_CB_tp_DNA-TcMar-Tc1	0.500000	2.7e-56
evm.model.WUUM01000019.1.369	Transib1_NVi_DNA-CMC-Transib	0.447581	3e-106
evm.model.WUUM01000019.1.370	Mariner-1_AP_DNA-TcMar-m44	0.332386	4.8e-54
evm.model.WUUM01000019.1.371	ITmD37D_Ele7_tp_DNA-TcMar-Tc1	0.375635	2.9e-30
evm.model.WUUM01000019.1.373	Mariner-2_DAn_tp_DNA-TcMar-Tc1	0.494186	4.6e-90
evm.model.WUUM01000019.1.374	Gypsy-16_DAn_LTR-Gypsy	0.351515	5.4e-22
evm.model.WUUM01000019.1.375	Transib-2_HM_DNA-CMC-Transib	0.610256	5.3e-64
evm.model.WUUM01000019.1.376	ISL2EU-1_HM_tp_DNA-PIF-ISL2EU	0.241259	7.8e-13
evm.model.WUUM01000019.1.377	Transib-2_HM_DNA-CMC-Transib	0.536232	3e-60
evm.model.WUUM01000019.1.379	Gypsy-3_DWil_LTR-Gypsy	0.439252	3.8e-49
evm.model.WUUM01000019.1.380	Gypsy-8_DWil_LTR-Gypsy	0.502269	3.3e-195
evm.model.WUUM01000019.1.381	Mariner-10_BM_DNA-TcMar-Tc1	0.320000	1.2e-18
evm.model.WUUM01000019.1.383	BEL-6_AA_LTR-Pao	0.341737	4.7e-51
evm.model.WUUM01000019.1.385	BEL-3_NVi_LTR-Pao	0.431664	4.1e-165
evm.model.WUUM01000019.1.386	BEL-3_NVi_LTR-Pao	0.524752	1.9e-90
evm.model.WUUM01000019.1.387	Copia-13_SI_LTR-Copia	0.483871	6.7e-11
evm.model.WUUM01000019.1.388	Jockey-2_CQ_gag_LINE-Jockey	0.315789	9.6e-18
evm.model.WUUM01000019.1.394	Gypsy-8_HMM_gag_LTR-Gypsy	0.545455	1.4e-23
evm.model.WUUM01000019.1.396	piggyBac1_Mm_DNA-PiggyBac	0.317881	4e-37
evm.model.WUUM01000019.1.397	gi|12958098|gb|AAK07486.1|	0.440430	1.2e-305
evm.model.WUUM01000019.1.398	BEL9_AG_LTR-Pao	0.559322	3.9e-50
evm.model.WUUM01000019.1.399	GB:P34257	0.401130	1.7e-27
evm.model.WUUM01000019.1.400	Kolobok-1_NVi_tp_DNA-Kolobok-Hydra	0.491429	2.6e-41
evm.model.WUUM01000019.1.401	Mari2_Pca_DNA-TcMar-Mariner	0.559659	7.9e-108
evm.model.WUUM01000019.1.402	Mariner-5_DY_tp_DNA-TcMar-Tc1	0.376404	1.6e-27
evm.model.WUUM01000019.1.403	Mariner43_CB_DNA-TcMar-Tc1	0.445946	6.5e-32
evm.model.WUUM01000019.1.404	SMAR15_DNA-TcMar-Tigger	0.342795	8.2e-66
evm.model.WUUM01000019.1.405	Kolobok-1_DBp_tp_DNA-Kolobok-Hydra	0.456853	2e-44
evm.model.WUUM01000019.1.406	Gypsy53_AG_pol_LTR-Gypsy	0.503408	6.7e-294
evm.model.WUUM01000019.1.408	HATm-7_HM_DNA-hAT-hATm	0.416309	2.3e-142
evm.model.WUUM01000019.1.409	Mariner1_AG_tp_DNA-TcMar-Tc1	0.512000	2e-33
evm.model.WUUM01000019.1.410	Copia-1_DBi_LTR-Copia	0.550230	0.0
evm.model.WUUM01000019.1.411	Transib-7_DAn_DNA-CMC-Transib	0.558824	2.6e-24
evm.model.WUUM01000019.1.412	Gypsy-58_DWil_LTR-Gypsy	0.419558	1.4e-129
evm.model.WUUM01000019.1.413	Gypsy2_Dpse_LTR-Gypsy	0.530822	1.3e-88
evm.model.WUUM01000019.1.414	PiggyBac-13_SM_DNA-PiggyBac	0.926829	1.8e-14
evm.model.WUUM01000019.1.415	Ginger2-1_AP_DNA-Ginger	0.571142	5.8e-155
evm.model.WUUM01000019.1.416	Helitron-5_DRh_RC-Helitron	0.694118	0.0
evm.model.WUUM01000019.1.419	Gypsy9_Dya_LTR-Gypsy	0.515625	5.9e-89
evm.model.WUUM01000019.1.420	Gypsy-11_DWil_LTR-Gypsy	0.385827	1.2e-98
evm.model.WUUM01000019.1.422	Kolobok-1_DBp_tp_DNA-Kolobok-Hydra	0.336538	6.7e-24
evm.model.WUUM01000019.1.423	Kolobok-1_NVi_tp_DNA-Kolobok-Hydra	0.492754	1.5e-33
evm.model.WUUM01000019.1.424	Mariner-2_DAn_tp_DNA-TcMar-Tc1	0.503226	2.9e-82
evm.model.WUUM01000019.1.425	SMAR13_DNA-TcMar-Tigger	0.470163	5.1e-141
evm.model.WUUM01000019.1.426	hAT-1_DT_DNA-hAT-Pegasus	0.320000	7.1e-31
evm.model.WUUM01000019.1.427	SMAR31_DNA-TcMar-Mariner	0.564394	3.2e-87
evm.model.WUUM01000019.1.428	Invader5_LTR-Gypsy	0.448819	1.9e-22
evm.model.WUUM01000019.1.429	Gypsy5_Dmoj_LTR-Gypsy	0.444444	2.4e-75
evm.model.WUUM01000019.1.430	Mariner-1_DEu_tp_DNA-TcMar-Tc1	0.476510	6.2e-38
evm.model.WUUM01000019.1.431	piggyBac-1_DW_tp_DNA-PiggyBac	0.542601	5.6e-59
evm.model.WUUM01000019.1.432	Mariner-2_DAn_tp_DNA-TcMar-Tc1	0.569132	1.1e-101
evm.model.WUUM01000019.1.433	Transib-12_HM_DNA-CMC-Transib	0.509338	3.6e-166
evm.model.WUUM01000019.1.434	Tc1_Ele13_DNA-TcMar-Tc1	0.418129	7.5e-68
evm.model.WUUM01000019.1.435	Kolobok-1_DBp_tp_DNA-Kolobok-Hydra	0.411090	1.6e-109
evm.model.WUUM01000019.1.436	Mariner-6_BM_DNA-TcMar-Mariner	0.869186	4.6e-177
evm.model.WUUM01000019.1.437	Kolobok-1_DBp_tp_DNA-Kolobok-Hydra	0.417423	7e-111
evm.model.WUUM01000019.1.438	hAT-4D_AP_tp_DNA-hAT-hATm	0.498856	3.1e-125
evm.model.WUUM01000019.1.439	PiggyBac-14_SM_DNA-PiggyBac	0.440181	4.1e-103
evm.model.WUUM01000019.1.440	Kolobok-1_DBp_tp_DNA-Kolobok-Hydra	0.460733	1.9e-138
evm.model.WUUM01000019.1.441	Gypsy-5_DKi_LTR-Gypsy	0.550439	5.2e-150
evm.model.WUUM01000019.1.442	Mariner-2_DAn_tp_DNA-TcMar-Tc1	0.591640	1.3e-105
evm.model.WUUM01000019.1.443	Gypsy-46_NV_LTR-Gypsy	0.437086	8.4e-70
evm.model.WUUM01000019.1.444	Mariner-1_AP_DNA-TcMar-m44	0.310945	2.2e-51
evm.model.WUUM01000019.1.447	HOPEBm2_pol_LINE-R1	0.530949	1.1e-199
evm.model.WUUM01000019.1.448	BEL13_DR_LTR-Pao	0.372642	3.3e-33
evm.model.WUUM01000019.1.450	Kolobok-1_DBp_tp_DNA-Kolobok-Hydra	0.441791	8.2e-73
evm.model.WUUM01000019.1.451	BEL11_AG_LTR-Pao	0.388104	0.0
evm.model.WUUM01000019.1.453	Gypsy-86_AA_LTR-Gypsy	0.454461	3.7e-273
evm.model.WUUM01000019.1.454	RTE-2_NVi_pol_LINE-RTE-X	0.367946	1.8e-66
evm.model.WUUM01000019.1.455	Copia-13_SI_LTR-Copia	0.585513	3.5e-170
evm.model.WUUM01000019.1.456	Copia-13_SI_LTR-Copia	0.496222	7.1e-213
evm.model.WUUM01000019.1.457	BEL8_AG_LTR-Pao	0.362530	8.3e-256
evm.model.WUUM01000019.1.458	Tx1_XT_gag_LINE-L1-Tx1	0.272727	3.9e-13
evm.model.WUUM01000019.1.460	I-1_NVi_LINE-I	0.302041	4e-114
evm.model.WUUM01000019.1.461	Gypsy-12_DAn_pol_LTR-Gypsy	0.512061	2.3e-279
evm.model.WUUM01000019.1.462	Gypsy-8_HMM_gag_LTR-Gypsy	0.424603	4.1e-50
evm.model.WUUM01000019.1.463	Mariner45_CB_DNA-TcMar-Tc4	0.441860	1.1e-12
evm.model.WUUM01000019.1.466	R1_Px_gag_LINE-R1	0.392857	1.2e-45
evm.model.WUUM01000019.1.467	HOPEBm2_pol_LINE-R1	0.502397	7.9e-265
evm.model.WUUM01000019.1.468	I-4_AC_pol_LINE-I	0.363946	3.2e-53
evm.model.WUUM01000019.1.469	I-2_DR_pol_LINE-I	0.405405	2e-28
evm.model.WUUM01000019.1.470	I-3_DR_pol_LINE-I	0.332248	2.4e-45
evm.model.WUUM01000019.1.471	RTE-2_NVi_pol_LINE-RTE-X	0.393519	3.4e-22
evm.model.WUUM01000019.1.472	NAVIRTE1_pol_LINE-RTE-X	0.408971	1.3e-71
evm.model.WUUM01000019.1.473	RTE-2_NVi_pol_LINE-RTE-X	0.341040	2.2e-38
evm.model.WUUM01000019.1.474	KibiDr1_gag_LINE-L1-Tx1	0.359155	2.9e-16
evm.model.WUUM01000019.1.475	I-2_DR_pol_LINE-I	0.337336	1.5e-139
evm.model.WUUM01000019.1.476	Gypsy-16_DAn_LTR-Gypsy	0.389226	3.3e-252
evm.model.WUUM01000019.1.478	Transib-2_HM_DNA-CMC-Transib	0.296296	3.1e-21
evm.model.WUUM01000019.1.479	NP_501949_tp_DNA-TcMar-Tc4	0.344262	3.8e-22
evm.model.WUUM01000019.1.481	Mariner-14_DRh_tp_DNA-TcMar-Tc1	0.366534	1.6e-34
evm.model.WUUM01000019.1.482	Gypsy-8_HMM_gag_LTR-Gypsy	0.433790	9.4e-47
evm.model.WUUM01000019.1.483	SART1_gag_LINE-R1	0.327366	5.6e-45
evm.model.WUUM01000019.1.484	Gypsy53_AG_pol_LTR-Gypsy	0.467480	4.8e-259
evm.model.WUUM01000019.1.485	Jockey-4_DEu_pol_LINE-Jockey	0.465479	4.6e-233
evm.model.WUUM01000019.1.486	Gypsy-16_DAn_LTR-Gypsy	0.462721	0.0
evm.model.WUUM01000019.1.487	Bica_gagpol_LTR-Gypsy	0.337849	1.3e-204
evm.model.WUUM01000019.1.488	BEL-627_AA_LTR-Pao	0.379528	0.0
evm.model.WUUM01000019.1.489	I-1_NVi_LINE-I	0.306954	3.8e-45
evm.model.WUUM01000019.1.490	Copia-9_SI_LTR-Copia	0.386010	1.8e-193
evm.model.WUUM01000019.1.491	Copia-9_SI_LTR-Copia	0.625000	3.4e-47
evm.model.WUUM01000019.1.493	Gypsy-8_DEl_LTR-Gypsy	0.341341	3.1e-149
evm.model.WUUM01000019.1.494	Gypsy-86_AA_LTR-Gypsy	0.485849	2e-57
evm.model.WUUM01000019.1.495	Mariner-1_TCa_tp_DNA-TcMar-Tc1	0.339833	3e-59
evm.model.WUUM01000019.1.500	NP_501949_tp_DNA-TcMar-Tc4	0.318501	8.2e-56
evm.model.WUUM01000019.1.501	BEL-82_CQ_LTR-Pao	0.247906	8.7e-42
evm.model.WUUM01000019.1.502	BEL-3_NVi_LTR-Pao	0.474946	1.3e-242
evm.model.WUUM01000019.1.503	Mariner-1_TCa_tp_DNA-TcMar-Tc1	0.442308	2.2e-19
evm.model.WUUM01000019.1.504	Gypsy-11_DWil_LTR-Gypsy	0.299320	3.2e-16
evm.model.WUUM01000019.1.506	I-3_DR_pol_LINE-I	0.259542	9.1e-43
evm.model.WUUM01000019.1.507	KibiDr1_gag_LINE-L1-Tx1	0.325714	4.6e-18
evm.model.WUUM01000019.1.508	Gypsy-8_DWil_LTR-Gypsy	0.506881	6.7e-120
evm.model.WUUM01000019.1.509	Gypsy-4_DVir_LTR-Gypsy	0.548077	1.4e-64
evm.model.WUUM01000019.1.510	Tx1-1_PM_gag_LINE-L1-Tx1	0.326203	9e-20
evm.model.WUUM01000019.1.511	Polinton-4_NVi_py_DNA-Maverick	0.496314	6.8e-116
evm.model.WUUM01000019.1.512	Polinton-4_NVi_pro_DNA-Maverick	0.497817	5.1e-58
evm.model.WUUM01000019.1.513	Polinton-1_DGr_atp_DNA-Maverick	0.571429	4.8e-36
evm.model.WUUM01000019.1.514	Gypsy-12_DAn_pol_LTR-Gypsy	0.500000	3.3e-204
evm.model.WUUM01000019.1.515	gi|12958095|gb|AAK07485.1|	0.359477	7.1e-63
evm.model.WUUM01000019.1.517	Polinton-3_NVi_atp_DNA-Maverick	0.634146	7.7e-30
evm.model.WUUM01000019.1.518	Polinton-3_NVi_px_DNA-Maverick	0.355450	6.4e-22
evm.model.WUUM01000019.1.520	Polinton-4_NVi_int_DNA-Maverick	0.613115	4.1e-108
evm.model.WUUM01000019.1.522	ROO_LTR-Pao	0.410959	5.8e-54
evm.model.WUUM01000019.1.523	BEL-222_AA_LTR-Pao	0.317746	1.2e-122
evm.model.WUUM01000019.1.524	BEL-12_CQ_LTR-Pao	0.434783	7.5e-21
evm.model.WUUM01000019.1.525	Copia-14_SI_LTR-Copia	0.602118	1.5e-227
evm.model.WUUM01000019.1.527	SART1_pol_LINE-R1	0.486624	6e-191
evm.model.WUUM01000019.1.530	BEL-227_AA_LTR-Pao	0.294618	7.6e-85
evm.model.WUUM01000019.1.531	BEL-636_AA_LTR-Pao	0.462366	4.8e-259
evm.model.WUUM01000019.1.532	Mariner-1_TCa_tp_DNA-TcMar-Tc1	0.339833	4.2e-59
evm.model.WUUM01000019.1.533	BEL12_AG_LTR-Pao	0.558052	6.6e-89
evm.model.WUUM01000019.1.534	BEL-3_NVi_LTR-Pao	0.354992	8.9e-99
evm.model.WUUM01000019.1.536	Tc4_tp_DNA-TcMar-Tc4	0.295858	1.3e-15
evm.model.WUUM01000019.1.537	Gypsy-16_DAn_LTR-Gypsy	0.364238	3.1e-45
evm.model.WUUM01000019.1.538	Gypsy9_Dya_LTR-Gypsy	0.334254	8.1e-44
evm.model.WUUM01000020.1.13	Mariner-4_Crp_tp_DNA-TcMar-Tigger	0.305118	2.3e-60
evm.model.WUUM01000020.1.14	Mariner-3_AMi_tp_DNA-TcMar-Tigger	0.314229	2.1e-61
evm.model.WUUM01000020.1.15	Mariner-3_AMi_tp_DNA-TcMar-Tigger	0.309198	1.1e-65
evm.model.WUUM01000020.1.48	SMAR7_DNA-TcMar-Mariner	0.868805	5.4e-178
evm.model.WUUM01000020.1.52	MARINA_tp_DNA-TcMar-Mariner	0.732759	1.4e-152
evm.model.WUUM01000020.1.60	RTE-2_NVi_pol_LINE-RTE-X	0.396476	2.2e-73
evm.model.WUUM01000020.1.66	Mariner-1_TCa_tp_DNA-TcMar-Tc1	0.453125	5.4e-40
evm.model.WUUM01000020.1.70	Kolobok-1_DBp_tp_DNA-Kolobok-Hydra	0.428571	1.3e-53
evm.model.WUUM01000020.1.71	Harbinger-5_BF_tp_DNA-PIF-Harbinger	0.373134	5.5e-19
evm.model.WUUM01000020.1.85	gi|12958095|gb|AAK07485.1|	0.394578	1.1e-249
evm.model.WUUM01000020.1.92	Mariner-1_TCa_tp_DNA-TcMar-Tc1	0.339833	3e-59
evm.model.WUUM01000020.1.95	Kolobok-1_DBp_tp_DNA-Kolobok-Hydra	0.458498	8.2e-53
evm.model.WUUM01000020.1.96	Kolobok-1_DBp_tp_DNA-Kolobok-Hydra	0.428000	9e-53
evm.model.WUUM01000020.1.97	Mariner-14_DBp_tp_DNA-TcMar-Mariner	0.834783	3.9e-56
evm.model.WUUM01000020.1.104	Mariner-1_TCa_tp_DNA-TcMar-Tc1	0.339833	3e-59
evm.model.WUUM01000020.1.105	Copia-7_SI_LTR-Copia	0.479695	1.4e-81
evm.model.WUUM01000020.1.111	Mariner-1_Dro_tp_DNA-TcMar-Mariner	0.561947	2.6e-70
evm.model.WUUM01000020.1.117	Gypsy-8_HMM_gag_LTR-Gypsy	0.394928	1.3e-45
evm.model.WUUM01000020.1.120	Mariner1_DYa_tp_DNA-TcMar-Mariner	0.691120	1e-104
evm.model.WUUM01000020.1.126	BEL-8_CQ_LTR-Pao	0.282051	6.1e-41
evm.model.WUUM01000020.1.127	BEL-3_NVi_LTR-Pao	0.460651	2.4e-236
evm.model.WUUM01000020.1.128	BEL-3_NVi_LTR-Pao	0.494253	3.6e-70
evm.model.WUUM01000020.1.130	Gypsy-12_DAn_pol_LTR-Gypsy	0.457912	2.4e-73
evm.model.WUUM01000020.1.136	Mariner_CA_tp_DNA-TcMar-Mariner	0.555556	4.3e-19
evm.model.WUUM01000020.1.153	Tc1_Ele13_DNA-TcMar-Tc1	0.375000	6.7e-53
evm.model.WUUM01000020.1.154	Kolobok-1_DBp_tp_DNA-Kolobok-Hydra	0.431034	6.7e-57
evm.model.WUUM01000020.1.156	Mariner-1_TCa_tp_DNA-TcMar-Tc1	0.339833	3e-59
evm.model.WUUM01000020.1.163	NP_496989_tp_DNA-TcMar-Tc4	0.266990	8.7e-15
evm.model.WUUM01000020.1.171	Mariner-1_TCa_tp_DNA-TcMar-Tc1	0.339833	3e-59
evm.model.WUUM01000020.1.188	HAT6-2_NV_tp_DNA-hAT-Blackjack	0.242826	5.4e-28
evm.model.WUUM01000020.1.199	Mariner-12_DAn_tp_DNA-TcMar-Tc1	0.440789	2.3e-35
evm.model.WUUM01000020.1.200	Mariner-7_DEl_tp_DNA-TcMar-Mariner	0.607595	4.7e-18
evm.model.WUUM01000020.1.203	Mariner-13_DF_tp_DNA-TcMar-Tc1	0.473498	2.1e-74
evm.model.WUUM01000020.1.204	Gypsy-4_DVir_LTR-Gypsy	0.419106	7.6e-279
evm.model.WUUM01000020.1.238	Mariner2_DM_tp_DNA-TcMar-Tc1	0.447368	1.3e-11
evm.model.WUUM01000020.1.244	SMAR17_DNA-TcMar-Mariner	0.452703	1.9e-61
evm.model.WUUM01000020.1.250	NP_501949_tp_DNA-TcMar-Tc4	0.270130	2.3e-32
evm.model.WUUM01000020.1.262	NP_501949_tp_DNA-TcMar-Tc4	0.291925	1.5e-28
evm.model.WUUM01000020.1.264	Mariner_CA_tp_DNA-TcMar-Mariner	0.713004	2.7e-96
evm.model.WUUM01000020.1.270	SMAR7_DNA-TcMar-Mariner	0.278107	8.5e-37
evm.model.WUUM01000020.1.275	SMAR17_DNA-TcMar-Mariner	0.555556	2e-31
evm.model.WUUM01000020.1.276	MARIAM1_tp_DNA-TcMar-Mariner	0.432432	2.5e-27
evm.model.WUUM01000020.1.285	Mariner-13_DF_tp_DNA-TcMar-Tc1	0.585938	1.2e-38
evm.model.WUUM01000020.1.296	piggyBac2_Mm_DNA-PiggyBac	0.592391	8.9e-191
evm.model.WUUM01000020.1.306	Mariner-13_DF_tp_DNA-TcMar-Tc1	0.588832	3.6e-65
evm.model.WUUM01000020.1.307	25777744_HSgene_DNA-PiggyBac	0.372093	2.3e-43
evm.model.WUUM01000020.1.309	hAT-4D_AP_tp_DNA-hAT-hATm	0.359732	5.4e-122
evm.model.WUUM01000020.1.316	Bica_gagpol_LTR-Gypsy	0.375315	5.9e-167
evm.model.WUUM01000020.1.329	Gypsy-58_DWil_LTR-Gypsy	0.402052	5.9e-205
evm.model.WUUM01000020.1.330	Mariner-2_DAn_tp_DNA-TcMar-Tc1	0.325000	8.5e-19
evm.model.WUUM01000020.1.336	KibiDr1_gag_LINE-L1-Tx1	0.341880	1.1e-13
evm.model.WUUM01000020.1.337	I-2_DR_pol_LINE-I	0.408320	1.1e-131
evm.model.WUUM01000020.1.338	Gypsy-4_DVir_LTR-Gypsy	0.418336	3.8e-278
evm.model.WUUM01000020.1.339	Nimb-1_AAe_pol_LINE-I	0.301829	5.9e-41
evm.model.WUUM01000020.1.342	AeTango2_tp_DNA-TcMar-Tc1	0.458824	4e-39
evm.model.WUUM01000020.1.346	Nimbus_pol_LINE-I-Nimb	0.341304	1e-73
evm.model.WUUM01000020.1.352	Mariner-1_Dro_tp_DNA-TcMar-Mariner	0.480000	5.9e-15
evm.model.WUUM01000020.1.354	Mariner-5_DY_tp_DNA-TcMar-Tc1	0.402985	9.1e-48
evm.model.WUUM01000020.1.368	BOTMAR1_tp_DNA-TcMar-Mariner	0.868687	9.4e-98
evm.model.WUUM01000020.1.369	I-3_DR_pol_LINE-I	0.325431	5.2e-67
evm.model.WUUM01000020.1.370	Mariner-1_DBi_tp_DNA-TcMar-Mariner	0.626335	3.4e-104
evm.model.WUUM01000020.1.371	Sola1-9_AP_DNA-Sola	0.518519	1.2e-14
evm.model.WUUM01000020.1.373	MARINA_tp_DNA-TcMar-Mariner	0.656805	5.1e-60
evm.model.WUUM01000020.1.374	Mariner1_DYa_tp_DNA-TcMar-Mariner	0.567164	7.3e-56
evm.model.WUUM01000020.1.379	SMAR31_DNA-TcMar-Mariner	0.437037	3.2e-58
evm.model.WUUM01000020.1.380	Mariner-1_DEl_tp_DNA-TcMar-Mariner	0.429688	3.3e-20
evm.model.WUUM01000020.1.381	Mariner-1_Dro_tp_DNA-TcMar-Mariner	0.472441	1.1e-65
evm.model.WUUM01000020.1.384	Mariner-10_BM_DNA-TcMar-Tc1	0.379562	1.1e-20
evm.model.WUUM01000020.1.385	SMAR17_DNA-TcMar-Mariner	0.308880	1.6e-24
evm.model.WUUM01000020.1.386	Mariner-1_Dro_tp_DNA-TcMar-Mariner	0.550296	1.5e-51
evm.model.WUUM01000020.1.389	Copia-8_SI_LTR-Copia	0.505626	0.0
evm.model.WUUM01000020.1.390	HAT-1_SP_DNA-hAT-Ac	0.342380	1.6e-74
evm.model.WUUM01000020.1.391	HAT-1_SP_DNA-hAT-Ac	0.342380	2.7e-74
evm.model.WUUM01000021.1.25	Mariner-5_DY_tp_DNA-TcMar-Tc1	0.399254	1.5e-45
evm.model.WUUM01000021.1.31	Jockey_Ele8_pol_LINE-Jockey	0.494382	4.5e-21
evm.model.WUUM01000021.1.32	Mariner-1_TCa_tp_DNA-TcMar-Tc1	0.415430	2.5e-71
evm.model.WUUM01000021.1.44	Mariner-1_DBi_tp_DNA-TcMar-Mariner	0.490566	6.8e-11
evm.model.WUUM01000021.1.46	Mariner-8_DAn_tp_DNA-TcMar-Tc1	0.362903	7.6e-21
evm.model.WUUM01000021.1.53	Gypsy-12_DAn_pol_LTR-Gypsy	0.500000	2e-297
evm.model.WUUM01000021.1.65	RTE-2_NVi_pol_LINE-RTE-X	0.357724	3.9e-86
evm.model.WUUM01000021.1.72	48139970_Ame_DNA-hAT-Ac	0.368421	4e-49
evm.model.WUUM01000021.1.86	Mariner15_CB_tp_DNA-TcMar-Tc1	0.455253	6.2e-56
evm.model.WUUM01000021.1.94	Gypsy-86_AA_LTR-Gypsy	0.420525	5.8e-289
evm.model.WUUM01000021.1.102	Tx1_XT_gag_LINE-L1-Tx1	0.272727	5.3e-13
evm.model.WUUM01000021.1.103	Nimbus_pol_LINE-I-Nimb	0.345689	3.6e-221
evm.model.WUUM01000021.1.134	Mariner-1_DBi_tp_DNA-TcMar-Mariner	0.489796	4.8e-26
evm.model.WUUM01000021.1.143	SMAR17_DNA-TcMar-Mariner	0.400697	1.1e-49
evm.model.WUUM01000021.1.151	Nimb-1_CQ_pol_LINE-I-Nimb	0.331551	3e-21
evm.model.WUUM01000021.1.155	I-4_AC_pol_LINE-I	0.303867	6.3e-14
evm.model.WUUM01000021.1.156	I-3_DR_pol_LINE-I	0.321429	5.6e-20
evm.model.WUUM01000021.1.157	Mariner1_DYa_tp_DNA-TcMar-Mariner	0.665541	1.5e-115
evm.model.WUUM01000021.1.163	Mariner-1_TCa_tp_DNA-TcMar-Tc1	0.339833	3e-59
evm.model.WUUM01000021.1.165	MARIAM1_tp_DNA-TcMar-Mariner	0.539604	5.8e-63
evm.model.WUUM01000021.1.167	Mariner-1_DBi_tp_DNA-TcMar-Mariner	0.602339	1.5e-59
evm.model.WUUM01000021.1.169	Mariner-2_DAn_tp_DNA-TcMar-Tc1	0.372549	5.1e-40
evm.model.WUUM01000021.1.170	Mariner1_BT_DNA-TcMar-Mariner	0.447447	2.2e-82
evm.model.WUUM01000021.1.173	Kolobok-1_NVi_tp_DNA-Kolobok-Hydra	0.487903	1.3e-60
evm.model.WUUM01000021.1.189	HAT6-2_NV_tp_DNA-hAT-Blackjack	0.247357	1.7e-29
evm.model.WUUM01000021.1.205	Utopia-1_AMi_1p_LINE-R2-NeSL	0.370166	2.2e-90
evm.model.WUUM01000021.1.209	Gypsy-20_NVi_pol_LTR-Gypsy	0.378601	6e-35
evm.model.WUUM01000021.1.230	Mariner-14_DRh_tp_DNA-TcMar-Tc1	0.458484	2.6e-70
evm.model.WUUM01000021.1.236	Mariner-8_DEl_tp_DNA-TcMar-Mariner	0.490385	3.3e-23
evm.model.WUUM01000021.1.256	CRMAR_tp_DNA-TcMar-Tc1	0.584000	2.1e-39
evm.model.WUUM01000021.1.261	Transib-7_DAn_DNA-CMC-Transib	0.644068	7.3e-15
evm.model.WUUM01000021.1.276	Mariner-1_Dro_tp_DNA-TcMar-Mariner	0.580786	8.4e-74
evm.model.WUUM01000021.1.279	Mariner-14_DRh_tp_DNA-TcMar-Tc1	0.482558	1.8e-94
evm.model.WUUM01000021.1.283	SMAR17_DNA-TcMar-Mariner	0.412037	1.3e-37
evm.model.WUUM01000021.1.288	Nimbus_pol_LINE-I-Nimb	0.362661	8.9e-80
evm.model.WUUM01000021.1.289	Mariner-14_DRh_tp_DNA-TcMar-Tc1	0.435673	1.8e-75
evm.model.WUUM01000021.1.293	SMAR31_DNA-TcMar-Mariner	0.644860	6e-33
evm.model.WUUM01000021.1.298	Mariner-14_DRh_tp_DNA-TcMar-Tc1	0.432749	3.7e-75
evm.model.WUUM01000021.1.318	Jockey-3_CQ_pol_LINE-Jockey	0.349425	2.3e-133
evm.model.WUUM01000021.1.322	BOTMAR1_tp_DNA-TcMar-Mariner	0.436441	2.5e-55
evm.model.WUUM01000021.1.334	PiggyBac-10_SM_DNA-PiggyBac	0.547368	6.8e-17
evm.model.WUUM01000021.1.339	CCmar1_tp_DNA-TcMar-Mariner	0.526144	7e-92
evm.model.WUUM01000021.1.344	Mariner-6_Crp_1p_DNA-TcMar-Tigger	0.372396	3e-68
evm.model.WUUM01000021.1.346	Mariner-6_Crp_1p_DNA-TcMar-Tigger	0.335092	5.4e-59
evm.model.WUUM01000021.1.351	Mariner-13_DF_tp_DNA-TcMar-Tc1	0.631579	2.3e-23
evm.model.WUUM01000021.1.352	Mariner-10_DBp_tp_DNA-TcMar-Tc1	0.535565	8.1e-72
evm.model.WUUM01000021.1.353	Mariner-13_DF_tp_DNA-TcMar-Tc1	0.592814	3e-52
evm.model.WUUM01000021.1.355	Mariner-14_DRh_tp_DNA-TcMar-Tc1	0.468023	5.5e-88
evm.model.WUUM01000021.1.356	SMAR17_DNA-TcMar-Mariner	0.348214	1.2e-48
evm.model.WUUM01000021.1.360	Mariner-1_DK_tp_DNA-TcMar-Tc1	0.601399	7e-47
evm.model.WUUM01000021.1.361	Mariner-5_DY_tp_DNA-TcMar-Tc1	0.402985	9.1e-48
evm.model.WUUM01000021.1.362	NP_501949_tp_DNA-TcMar-Tc4	0.308316	4.8e-53
evm.model.WUUM01000021.1.374	Mariner-14_DRh_tp_DNA-TcMar-Tc1	0.374150	5.8e-24
evm.model.WUUM01000021.1.375	Mariner-1_DK_tp_DNA-TcMar-Tc1	0.587413	4.6e-46
evm.model.WUUM01000021.1.377	Mariner-13_DF_tp_DNA-TcMar-Tc1	0.468750	7.9e-80
evm.model.WUUM01000021.1.385	Gypsy-25_DWil_LTR-Gypsy	0.550481	8.9e-135
evm.model.WUUM01000021.1.387	Mariner-1_TCa_tp_DNA-TcMar-Tc1	0.364146	1.6e-60
evm.model.WUUM01000021.1.389	Gypsy5_Dmoj_LTR-Gypsy	0.437838	6.4e-120
evm.model.WUUM01000021.1.390	Poseidon_Ac_pol_LINE-Penelope	0.510040	2.1e-59
evm.model.WUUM01000021.1.391	hAT-4D_AP_tp_DNA-hAT-hATm	0.555556	2.2e-37
evm.model.WUUM01000022.1.1	I-1_NVi_LINE-I	0.402439	1.1e-60
evm.model.WUUM01000022.1.3	Gypsy-16_DWil_LTR-Gypsy	0.395349	3.2e-11
evm.model.WUUM01000022.1.4	Gypsy-16_DAn_LTR-Gypsy	0.367580	1.1e-73
evm.model.WUUM01000022.1.7	Utopia-1_Crp_1p_LINE-R2-NeSL	0.609195	2.8e-24
evm.model.WUUM01000022.1.12	hAT-32_SM_DNA-hAT	0.400000	5.8e-37
evm.model.WUUM01000022.1.13	hAT-32_SM_DNA-hAT	0.339535	5.1e-30
evm.model.WUUM01000022.1.22	Mariner-7_BM_DNA-TcMar-Tc1	0.448680	2.5e-82
evm.model.WUUM01000022.1.23	Sola2-5_HM_DNA-Sola	0.312268	8.9e-31
evm.model.WUUM01000022.1.25	Gypsy-58_DWil_LTR-Gypsy	0.422777	5.7e-277
evm.model.WUUM01000022.1.26	Mariner-2_DRh_tp_DNA-TcMar-Tc1	0.494505	7.8e-23
evm.model.WUUM01000022.1.30	I-2_DR_pol_LINE-I	0.337868	5.9e-68
evm.model.WUUM01000022.1.38	hAT-4D_AP_tp_DNA-hAT-hATm	0.506329	1.3e-66
evm.model.WUUM01000022.1.40	Charlie8_tp_DNA-hAT-Charlie	0.361775	1.8e-107
evm.model.WUUM01000022.1.62	I-1_NVi_LINE-I	0.315186	3e-35
evm.model.WUUM01000022.1.66	Copia-13_SI_LTR-Copia	0.315217	3.2e-19
evm.model.WUUM01000022.1.69	Mariner-9_DAn_tp_DNA-TcMar-Tc1	0.435045	4.7e-78
evm.model.WUUM01000022.1.72	AeTango2_tp_DNA-TcMar-Tc1	0.401254	6.1e-57
evm.model.WUUM01000022.1.75	Gypsy1-NVi_pol_LTR-Gypsy	0.581622	0.0
evm.model.WUUM01000022.1.77	Sola2-5_HM_DNA-Sola	0.300330	4.2e-31
evm.model.WUUM01000022.1.78	gi|12958095|gb|AAK07485.1|	0.440181	2e-303
evm.model.WUUM01000022.1.79	Mariner-2_DEl_tp_DNA-TcMar-Mariner	0.670103	1.1e-31
evm.model.WUUM01000022.1.80	Mariner-14_DBp_tp_DNA-TcMar-Mariner	0.834783	4.3e-56
evm.model.WUUM01000022.1.86	Mariner1_DYa_tp_DNA-TcMar-Mariner	0.650641	9.7e-115
evm.model.WUUM01000022.1.87	BOTMAR1_tp_DNA-TcMar-Mariner	0.880952	3.1e-62
evm.model.WUUM01000022.1.88	BOTMAR1_tp_DNA-TcMar-Mariner	0.782609	8.1e-12
evm.model.WUUM01000022.1.91	NP_501949_tp_DNA-TcMar-Tc4	0.352751	5.8e-49
evm.model.WUUM01000022.1.95	Mariner-7_BM_DNA-TcMar-Tc1	0.448680	2.5e-82
evm.model.WUUM01000022.1.102	Mariner45_CB_DNA-TcMar-Tc4	0.302260	9.6e-31
evm.model.WUUM01000022.1.120	BEL-5_AA_LTR-Pao	0.288987	1.5e-160
evm.model.WUUM01000022.1.128	I-2_DR_pol_LINE-I	0.335601	9.5e-63
evm.model.WUUM01000022.1.131	Tc1-13_Xt_tp_DNA-TcMar-Tc1	0.277372	1.3e-24
evm.model.WUUM01000022.1.134	Mariner-14_DRh_tp_DNA-TcMar-Tc1	0.593567	7.1e-114
evm.model.WUUM01000022.1.135	Mariner-14_DRh_tp_DNA-TcMar-Tc1	0.543624	8.5e-91
evm.model.WUUM01000022.1.137	NP_501949_tp_DNA-TcMar-Tc4	0.313817	4.8e-53
evm.model.WUUM01000022.1.138	Copia-8_DAn_LTR-Copia	0.370370	8.1e-14
evm.model.WUUM01000022.1.139	Tx1_XT_gag_LINE-L1-Tx1	0.280156	4.1e-18
evm.model.WUUM01000022.1.140	I-1_NVi_LINE-I	0.298326	2.9e-157
evm.model.WUUM01000022.1.142	Sola2-5_HM_DNA-Sola	0.344569	2.6e-39
evm.model.WUUM01000022.1.143	TCB2_tp_DNA-TcMar-Tc1	0.298013	5.5e-26
evm.model.WUUM01000022.1.144	PiggyBac5_Api_DNA-PiggyBac	0.439024	7.6e-46
evm.model.WUUM01000022.1.150	I-1_NVi_LINE-I	0.309845	1.1e-113
evm.model.WUUM01000022.1.151	KibiDr2_gag_LINE-L1-Tx1	0.259366	2.9e-15
evm.model.WUUM01000022.1.152	Copia-1_Cfl_LTR-Copia	0.487685	3.9e-100
evm.model.WUUM01000022.1.153	Copia-1_Cfl_LTR-Copia	0.563291	5.6e-160
evm.model.WUUM01000022.1.154	Mariner-7_BM_DNA-TcMar-Tc1	0.436950	1.1e-79
evm.model.WUUM01000022.1.155	Copia12-NVi_LTR-Copia	0.639004	1e-90
evm.model.WUUM01000022.1.156	Copia-1_Cfl_LTR-Copia	0.630303	4.7e-58
evm.model.WUUM01000022.1.157	GB:B46189	0.524476	6.7e-42
evm.model.WUUM01000022.1.158	PiggyBac-14_SM_DNA-PiggyBac	0.400709	7.1e-48
evm.model.WUUM01000022.1.160	NP_501949_tp_DNA-TcMar-Tc4	0.302108	4.3e-49
evm.model.WUUM01000022.1.169	gi|12958095|gb|AAK07485.1|	0.444275	2.7e-299
evm.model.WUUM01000022.1.195	Mariner-2_DEl_tp_DNA-TcMar-Mariner	0.471831	5.2e-26
evm.model.WUUM01000022.1.200	Mariner-2_DAn_tp_DNA-TcMar-Tc1	0.341880	7e-17
evm.model.WUUM01000022.1.201	Gypsy-3_DWil_LTR-Gypsy	0.309381	1.8e-70
evm.model.WUUM01000022.1.202	Invader1_AG_LTR-Gypsy	0.529178	6.5e-240
evm.model.WUUM01000022.1.205	Mariner-9_DAn_tp_DNA-TcMar-Tc1	0.421053	1.7e-29
evm.model.WUUM01000022.1.206	Mariner-13_DBp_tp_DNA-TcMar-Mariner	0.348432	1.7e-39
evm.model.WUUM01000022.1.207	Gypsy33_AG_LTR-Gypsy	0.301205	5.3e-17
evm.model.WUUM01000022.1.208	Mariner-13_DBp_tp_DNA-TcMar-Mariner	0.537037	7e-27
evm.model.WUUM01000022.1.211	AeTango2_tp_DNA-TcMar-Tc1	0.453704	1.9e-74
evm.model.WUUM01000022.1.212	Mariner-4_DAn_tp_DNA-TcMar-Tc1	0.469512	1.8e-41
evm.model.WUUM01000022.1.214	Mariner-1_TCa_tp_DNA-TcMar-Tc1	0.331658	2e-23
evm.model.WUUM01000022.1.215	Mariner-22_DF_tp_DNA-TcMar-Tc1	0.554264	1.5e-79
evm.model.WUUM01000022.1.216	Copia-24_SI_LTR-Copia	0.383848	4.7e-185
evm.model.WUUM01000022.1.219	SMAR17_DNA-TcMar-Mariner	0.539062	3.3e-74
evm.model.WUUM01000022.1.220	gi|12958095|gb|AAK07485.1|	0.446142	5.5e-300
evm.model.WUUM01000022.1.221	HOPEBm2_pol_LINE-R1	0.503759	1.2e-57
evm.model.WUUM01000022.1.228	BOTMAR1_tp_DNA-TcMar-Mariner	0.828671	1.7e-134
evm.model.WUUM01000022.1.230	NP_501949_tp_DNA-TcMar-Tc4	0.327957	8.8e-26
evm.model.WUUM01000022.1.231	HATm-7_HM_DNA-hAT-hATm	0.413350	6.1e-152
evm.model.WUUM01000022.1.233	Famar1_tp_DNA-TcMar-Mariner	0.716667	3.9e-44
evm.model.WUUM01000022.1.234	SMAR17_DNA-TcMar-Mariner	0.490323	5.2e-71
evm.model.WUUM01000022.1.235	I-4_AC_pol_LINE-I	0.339286	1.1e-57
evm.model.WUUM01000022.1.236	I-3_DR_pol_LINE-I	0.343750	3.3e-23
evm.model.WUUM01000022.1.240	PiggyBac5_Api_DNA-PiggyBac	0.389313	1.2e-21
evm.model.WUUM01000022.1.241	SMAR17_DNA-TcMar-Mariner	0.504630	6.4e-51
evm.model.WUUM01000022.1.244	Mariner-1_Dro_tp_DNA-TcMar-Mariner	0.544910	1.4e-46
evm.model.WUUM01000022.1.245	Mariner-7_BM_DNA-TcMar-Tc1	0.418060	1.6e-63
evm.model.WUUM01000022.1.246	Mariner-2_DEl_tp_DNA-TcMar-Mariner	0.718654	3.7e-135
evm.model.WUUM01000022.1.247	Mariner-1_TCa_tp_DNA-TcMar-Tc1	0.296552	8.5e-11
evm.model.WUUM01000022.1.255	Mariner-13_DBp_tp_DNA-TcMar-Mariner	0.662651	1.2e-25
evm.model.WUUM01000022.1.256	Mariner-13_DBp_tp_DNA-TcMar-Mariner	0.654321	3.4e-28
evm.model.WUUM01000022.1.262	SMAR17_DNA-TcMar-Mariner	0.495798	3.4e-56
evm.model.WUUM01000022.1.265	Mariner-22_DF_tp_DNA-TcMar-Tc1	0.490476	1.5e-52
evm.model.WUUM01000022.1.267	Bica_gagpol_LTR-Gypsy	0.307251	8.4e-201
evm.model.WUUM01000022.1.268	Bica_gagpol_LTR-Gypsy	0.406548	2.1e-154
evm.model.WUUM01000022.1.269	Bica_gagpol_LTR-Gypsy	0.238281	1.8e-41
evm.model.WUUM01000022.1.271	Mariner-10_DBp_tp_DNA-TcMar-Tc1	0.534653	3e-51
evm.model.WUUM01000022.1.274	BEL-191_AA_LTR-Pao	0.288136	2.2e-36
evm.model.WUUM01000022.1.275	BEL-3_NVi_LTR-Pao	0.457933	2.2e-190
evm.model.WUUM01000022.1.276	BEL-3_NVi_LTR-Pao	0.526480	8e-99
evm.model.WUUM01000022.1.277	HOPEBm2_pol_LINE-R1	0.457547	3.7e-228
evm.model.WUUM01000022.1.279	Copia-1_Cfl_LTR-Copia	0.498544	0.0
evm.model.WUUM01000022.1.280	Copia-14_SI_LTR-Copia	0.505747	1.9e-13
evm.model.WUUM01000022.1.283	Copia-13_SI_LTR-Copia	0.516414	2.4e-224
evm.model.WUUM01000022.1.284	Copia-13_SI_LTR-Copia	0.563895	3.6e-159
evm.model.WUUM01000022.1.285	Mariner1_DYa_tp_DNA-TcMar-Mariner	0.712329	1.4e-24
evm.model.WUUM01000022.1.286	Mariner1_DYa_tp_DNA-TcMar-Mariner	0.529412	3.1e-40
evm.model.WUUM01000022.1.289	Transib2_DNA-CMC-Transib	0.488636	9.2e-14
evm.model.WUUM01000022.1.290	NP_501949_tp_DNA-TcMar-Tc4	0.323834	6.2e-53
evm.model.WUUM01000022.1.295	Mariner-13_DBp_tp_DNA-TcMar-Mariner	0.588040	2.1e-101
evm.model.WUUM01000022.1.296	Kolobok-1_DBp_tp_DNA-Kolobok-Hydra	0.486207	3.1e-73
evm.model.WUUM01000022.1.298	Copia-14_SI_LTR-Copia	0.487013	0.0
evm.model.WUUM01000022.1.299	Copia-14_SI_LTR-Copia	0.637097	5.8e-38
evm.model.WUUM01000022.1.301	Gypsy-17_DWil_LTR-Gypsy	0.394474	6.4e-265
evm.model.WUUM01000022.1.302	Mariner1_DYa_tp_DNA-TcMar-Mariner	0.633508	1.3e-64
evm.model.WUUM01000022.1.304	BEL-6_AA_LTR-Pao	0.377312	7e-308
evm.model.WUUM01000022.1.305	BEL-633_AA_LTR-Pao	0.659091	1.3e-12
evm.model.WUUM01000023.1.1	Gypsy1-NVi_pol_LTR-Gypsy	0.575329	0.0
evm.model.WUUM01000023.1.2	HAT6-2_SP_tp_DNA-hAT-Blackjack	0.264095	4e-25
evm.model.WUUM01000023.1.12	HAT6-2_NV_tp_DNA-hAT-Blackjack	0.236006	3.1e-31
evm.model.WUUM01000023.1.22	Mariner2_PPa_DNA-TcMar-Tc1	0.456790	2.4e-77
evm.model.WUUM01000023.1.44	Mariner-9_DAn_tp_DNA-TcMar-Tc1	0.447130	3.7e-83
evm.model.WUUM01000023.1.49	CR1-1_BM_pol_LINE-CR1	0.500000	1.1e-31
evm.model.WUUM01000023.1.54	SMAR31_DNA-TcMar-Mariner	0.597510	7.3e-79
evm.model.WUUM01000023.1.55	SMAR13_DNA-TcMar-Tigger	0.555357	2.5e-169
evm.model.WUUM01000023.1.56	Mariner-1_DBi_tp_DNA-TcMar-Mariner	0.469565	8.5e-27
evm.model.WUUM01000023.1.57	R1_Px_pol_LINE-R1	0.363014	1e-14
evm.model.WUUM01000023.1.69	BEL-8_DEl_LTR-Pao	0.236203	3.7e-21
evm.model.WUUM01000023.1.70	Gypsy-20_NVi_pol_LTR-Gypsy	0.411924	1e-69
evm.model.WUUM01000023.1.71	gi|12958095|gb|AAK07485.1|	0.441685	1.4e-303
evm.model.WUUM01000023.1.72	TIRANT_pol_LTR-Gypsy	0.448227	1.3e-158
evm.model.WUUM01000023.1.76	Mariner-2_DEl_tp_DNA-TcMar-Mariner	0.507042	5.4e-30
evm.model.WUUM01000023.1.82	Mariner-13_DBp_tp_DNA-TcMar-Mariner	0.383495	3.6e-27
evm.model.WUUM01000023.1.83	Copia-9_SI_LTR-Copia	0.547653	0.0
evm.model.WUUM01000023.1.102	Tc5_tp_DNA-TcMar-Tc4	0.384977	2.7e-27
evm.model.WUUM01000023.1.104	Copia-2_SI_LTR-Copia	0.351744	4.9e-49
evm.model.WUUM01000023.1.105	Copia-24_DPu_LTR-Copia	0.356823	1.2e-145
evm.model.WUUM01000023.1.106	CRMAR_tp_DNA-TcMar-Tc1	0.626168	5.6e-36
evm.model.WUUM01000023.1.107	Mariner-4_DY_tp_DNA-TcMar-Tc1	0.502793	4.1e-51
evm.model.WUUM01000023.1.111	Gypsy-24_DAn_LTR-Gypsy	0.352941	1.1e-36
evm.model.WUUM01000023.1.112	Gypsy-16_DAn_LTR-Gypsy	0.485507	3.5e-68
evm.model.WUUM01000023.1.113	Invader2_LTR-Gypsy	0.503529	5.1e-119
evm.model.WUUM01000023.1.114	Copia-14_SI_LTR-Copia	0.443404	8e-307
evm.model.WUUM01000023.1.117	NP_501949_tp_DNA-TcMar-Tc4	0.332468	1.1e-54
evm.model.WUUM01000023.1.120	BEL-98_AA_LTR-Pao	0.366133	0.0
evm.model.WUUM01000023.1.124	BEL-11_NV_LTR-Pao	0.462963	1.7e-17
evm.model.WUUM01000023.1.126	hAT-4D_AP_tp_DNA-hAT-hATm	0.444149	3e-178
evm.model.WUUM01000023.1.134	NP_501949_tp_DNA-TcMar-Tc4	0.326582	3e-51
evm.model.WUUM01000023.1.141	NP_501949_tp_DNA-TcMar-Tc4	0.321519	1.3e-50
evm.model.WUUM01000023.1.151	Mari2_Pca_DNA-TcMar-Mariner	0.523810	5.4e-54
evm.model.WUUM01000023.1.163	SMAR17_DNA-TcMar-Mariner	0.535503	3.9e-99
evm.model.WUUM01000023.1.165	I-1_NVi_LINE-I	0.311544	1.6e-82
evm.model.WUUM01000023.1.166	Kolobok-1_DBp_tp_DNA-Kolobok-Hydra	0.461929	6.9e-45
evm.model.WUUM01000023.1.167	I-1_NVi_LINE-I	0.331579	3.8e-39
evm.model.WUUM01000023.1.168	Gypsy-8_HMM_gag_LTR-Gypsy	0.404762	1e-48
evm.model.WUUM01000023.1.169	Gypsy-12_DAn_pol_LTR-Gypsy	0.507991	3.8e-263
evm.model.WUUM01000023.1.171	piggyBac-1_AMi_tp_DNA-PiggyBac	0.367432	1.7e-74
evm.model.WUUM01000023.1.179	Mariner-10_BM_DNA-TcMar-Tc1	0.520000	1.4e-11
evm.model.WUUM01000023.1.180	Tc1_Ele13_DNA-TcMar-Tc1	0.408824	1e-67
evm.model.WUUM01000023.1.184	Nimbus_pol_LINE-I-Nimb	0.356970	4.7e-232
evm.model.WUUM01000023.1.185	Tx1_XT_gag_LINE-L1-Tx1	0.272727	5.4e-13
evm.model.WUUM01000023.1.188	hAT-4D_AP_tp_DNA-hAT-hATm	0.475593	4.4e-188
evm.model.WUUM01000023.1.191	Mariner-1_TCa_tp_DNA-TcMar-Tc1	0.239544	2.8e-16
evm.model.WUUM01000023.1.192	Mariner-1_TCa_tp_DNA-TcMar-Tc1	0.339833	3e-59
evm.model.WUUM01000023.1.197	I-3_DAn_pol_LINE-I	0.354369	2.1e-28
evm.model.WUUM01000023.1.199	Kolobok-1_DBp_tp_DNA-Kolobok-Hydra	0.480084	7e-124
evm.model.WUUM01000023.1.204	Mariner-5_DY_tp_DNA-TcMar-Tc1	0.402985	9.1e-48
evm.model.WUUM01000023.1.210	Mariner1_BT_DNA-TcMar-Mariner	0.601266	8.8e-57
evm.model.WUUM01000023.1.215	Mariner-1_TCa_tp_DNA-TcMar-Tc1	0.370229	1.6e-48
evm.model.WUUM01000023.1.222	SMAR17_DNA-TcMar-Mariner	0.414966	1.8e-57
evm.model.WUUM01000023.1.223	Copia-25_SI_LTR-Copia	0.406417	1.1e-109
evm.model.WUUM01000023.1.224	Copia-25_SI_LTR-Copia	0.461847	1.9e-173
evm.model.WUUM01000023.1.227	L1-15_DR_gag_LINE-L1-Tx1	0.301775	7.2e-16
evm.model.WUUM01000023.1.228	I-2_DR_pol_LINE-I	0.390608	1.5e-185
evm.model.WUUM01000023.1.234	NP_501949_tp_DNA-TcMar-Tc4	0.312958	1.4e-49
evm.model.WUUM01000023.1.236	Mariner-14_DRh_tp_DNA-TcMar-Tc1	0.477477	3.5e-87
evm.model.WUUM01000023.1.241	Mariner-9_DK_tp_DNA-TcMar-Tc1	0.363636	3e-20
evm.model.WUUM01000023.1.258	Mariner-1_DF_tp_DNA-TcMar-Mariner	0.380645	2.5e-54
evm.model.WUUM01000023.1.269	Kolobok-1_DBp_tp_DNA-Kolobok-Hydra	0.461929	6.9e-45
evm.model.WUUM01000023.1.274	Mariner-10_BM_DNA-TcMar-Tc1	0.402299	1.9e-13
evm.model.WUUM01000023.1.275	Mariner-13_DF_tp_DNA-TcMar-Tc1	0.578125	1.3e-39
evm.model.WUUM01000023.1.285	Gypsy-12_DAn_pol_LTR-Gypsy	0.498000	6.7e-296
evm.model.WUUM01000023.1.290	Mariner-7_BM_DNA-TcMar-Tc1	0.337748	1.4e-45
evm.model.WUUM01000023.1.299	Mariner-14_DRh_tp_DNA-TcMar-Tc1	0.492013	1.5e-84
evm.model.WUUM01000023.1.300	Mariner-14_DRh_tp_DNA-TcMar-Tc1	0.482428	6.4e-83
evm.model.WUUM01000023.1.308	BEL-6_AA_LTR-Pao	0.398857	0.0
evm.model.WUUM01000023.1.309	Mariner-14_DRh_tp_DNA-TcMar-Tc1	0.611111	3.1e-18
evm.model.WUUM01000023.1.311	BEL-3_NVi_LTR-Pao	0.408086	0.0
evm.model.WUUM01000023.1.313	BEL-222_AA_LTR-Pao	0.275862	1.5e-66
evm.model.WUUM01000023.1.315	BEL-3_NVi_LTR-Pao	0.484642	4.1e-313
evm.model.WUUM01000023.1.316	BEL-614_AA_LTR-Pao	0.412818	6.6e-234
evm.model.WUUM01000023.1.318	Mariner-14_DRh_tp_DNA-TcMar-Tc1	0.446154	1.5e-24
evm.model.WUUM01000024.1.1	CRMAR_tp_DNA-TcMar-Tc1	0.489933	2.2e-33
evm.model.WUUM01000024.1.2	Kolobok-1_DBp_tp_DNA-Kolobok-Hydra	0.510830	9.2e-154
evm.model.WUUM01000024.1.3	CRMAR_tp_DNA-TcMar-Tc1	0.500000	1.5e-32
evm.model.WUUM01000024.1.4	GB:B46189	0.444795	2.4e-72
evm.model.WUUM01000024.1.5	Transib-2_HM_DNA-CMC-Transib	0.478908	3.6e-95
evm.model.WUUM01000024.1.6	Transib-2_HM_DNA-CMC-Transib	0.525000	3.5e-48
evm.model.WUUM01000024.1.7	Mariner-5_DEl_tp_DNA-TcMar-Tc1	0.688742	1.2e-127
evm.model.WUUM01000024.1.8	Mariner-1_AP_DNA-TcMar-m44	0.351351	2e-15
evm.model.WUUM01000024.1.9	Mariner-2_AP_DNA-TcMar-m44	0.350000	6.1e-14
evm.model.WUUM01000024.1.10	Mariner-1_TCa_tp_DNA-TcMar-Tc1	0.339833	3e-59
evm.model.WUUM01000024.1.11	Mariner1_BT_DNA-TcMar-Mariner	0.713710	6.3e-113
evm.model.WUUM01000024.1.12	Mariner-10_BM_DNA-TcMar-Tc1	0.446809	1.1e-30
evm.model.WUUM01000024.1.13	Transib-7_DAn_DNA-CMC-Transib	0.364086	1.8e-83
evm.model.WUUM01000024.1.14	GB:B46189	0.425397	1.9e-66
evm.model.WUUM01000024.1.15	Mariner-1_TCa_tp_DNA-TcMar-Tc1	0.391061	2.3e-67
evm.model.WUUM01000024.1.16	Mariner-1_TCa_tp_DNA-TcMar-Tc1	0.409774	6.8e-51
evm.model.WUUM01000024.1.18	Copia-25_SI_LTR-Copia	0.612903	6e-18
evm.model.WUUM01000024.1.19	Merlin-1_DF_DNA-Merlin	0.484127	4.2e-64
evm.model.WUUM01000024.1.20	Helitron-5_DRh_RC-Helitron	0.694853	0.0
evm.model.WUUM01000024.1.21	Copia-14_SI_LTR-Copia	0.571429	2.3e-17
evm.model.WUUM01000024.1.22	Mariner-6_BM_DNA-TcMar-Mariner	0.814935	1.8e-142
evm.model.WUUM01000024.1.23	MuDR-1_DK_DNA-MuLE-NOF	0.266393	1.4e-15
evm.model.WUUM01000024.1.24	Kolobok-1_DBp_tp_DNA-Kolobok-Hydra	0.510830	9.2e-154
evm.model.WUUM01000024.1.25	GB:B46189	0.425397	1.9e-66
evm.model.WUUM01000024.1.26	hAT-2_DBp_DNA-hAT-Ac	0.376471	4.2e-97
evm.model.WUUM01000024.1.27	PiggyBac-10_SM_DNA-PiggyBac	0.915254	2.5e-152
evm.model.WUUM01000024.1.28	Tc1_Ele13_DNA-TcMar-Tc1	0.405882	2.5e-67
evm.model.WUUM01000024.1.29	Uribo3_HM_DNA-PiggyBac	0.323636	1.2e-59
evm.model.WUUM01000024.1.30	MuDR-1_DEl_DNA-MuLE-NOF	0.257282	3.2e-13
evm.model.WUUM01000024.1.32	PiggyBac-14_SM_DNA-PiggyBac	0.392931	3.8e-83
evm.model.WUUM01000024.1.34	BEL-3_NVi_LTR-Pao	0.459108	7.8e-268
evm.model.WUUM01000024.1.35	BEL-222_AA_LTR-Pao	0.318612	5.8e-79
evm.model.WUUM01000024.1.38	Gypsy53_AG_pol_LTR-Gypsy	0.431373	3.4e-39
evm.model.WUUM01000024.1.39	Gypsy2_AG_pol_LTR-Gypsy	0.626761	1e-46
evm.model.WUUM01000024.1.40	R1_Px_gag_LINE-R1	0.404762	2.7e-44
evm.model.WUUM01000024.1.41	HOPEBm2_pol_LINE-R1	0.384170	5.2e-173
evm.model.WUUM01000024.1.42	HOPEBm2_pol_LINE-R1	0.497603	2.9e-259
evm.model.WUUM01000024.1.43	SART1_gag_LINE-R1	0.335038	1.4e-44
evm.model.WUUM01000024.1.75	Gypsy-8_HMM_gag_LTR-Gypsy	0.391304	3.7e-45
evm.model.WUUM01000024.1.76	gi|12958095|gb|AAK07485.1|	0.440933	4.2e-303
evm.model.WUUM01000024.1.81	Gypsy-8_DEl_LTR-Gypsy	0.411853	4.5e-287
evm.model.WUUM01000024.1.82	BEL-82_CQ_LTR-Pao	0.299213	2.6e-223
evm.model.WUUM01000024.1.93	Harbinger-5_BF_tp_DNA-PIF-Harbinger	0.373134	4.3e-19
evm.model.WUUM01000024.1.104	NP_501949_tp_DNA-TcMar-Tc4	0.325527	2.2e-56
evm.model.WUUM01000024.1.109	gi|12958095|gb|AAK07485.1|	0.438987	1.3e-291
evm.model.WUUM01000024.1.122	I-1_NVi_LINE-I	0.308800	7.8e-160
evm.model.WUUM01000024.1.123	KibiDr1_gag_LINE-L1-Tx1	0.279817	2.8e-16
evm.model.WUUM01000024.1.129	Copia-14_SI_LTR-Copia	0.474314	0.0
evm.model.WUUM01000024.1.140	Gypsy-8_DEl_LTR-Gypsy	0.297974	1.9e-93
evm.model.WUUM01000024.1.141	Gypsy-8_DWil_LTR-Gypsy	0.497778	1.2e-124
evm.model.WUUM01000024.1.142	Tx1_XT_gag_LINE-L1-Tx1	0.269841	4.1e-13
evm.model.WUUM01000024.1.143	Nimbus_pol_LINE-I-Nimb	0.359066	3.2e-103
evm.model.WUUM01000024.1.144	I-3_DR_pol_LINE-I	0.315522	6.5e-53
evm.model.WUUM01000024.1.156	Mariner-1_Dro_tp_DNA-TcMar-Mariner	0.587209	1.5e-119
evm.model.WUUM01000024.1.164	Mariner-11_DF_tp_DNA-TcMar-Tc1	0.425000	4e-19
evm.model.WUUM01000024.1.189	Nimb-2_CQ_pol_LINE-I-Nimb	0.313725	2.9e-17
evm.model.WUUM01000024.1.201	Tc1-1_TCa_DNA-TcMar-Tc1	0.456311	1.1e-23
evm.model.WUUM01000024.1.203	Mariner-1_DBi_tp_DNA-TcMar-Mariner	0.466667	1.5e-23
evm.model.WUUM01000025.1.2	SMAR17_DNA-TcMar-Mariner	0.515000	3.6e-52
evm.model.WUUM01000025.1.8	Kolobok-1_DBp_tp_DNA-Kolobok-Hydra	0.336493	1.8e-24
evm.model.WUUM01000025.1.18	SMAR17_DNA-TcMar-Mariner	0.443686	6.4e-59
evm.model.WUUM01000025.1.28	GB:B46189	0.376471	3.7e-43
evm.model.WUUM01000025.1.40	Mariner-6_Crp_1p_DNA-TcMar-Tigger	0.306954	8.9e-46
evm.model.WUUM01000025.1.57	Mariner-1_Dro_tp_DNA-TcMar-Mariner	0.529412	7.8e-44
evm.model.WUUM01000025.1.96	BOTMAR1_tp_DNA-TcMar-Mariner	0.824742	6.1e-40
evm.model.WUUM01000025.1.105	Mariner-3_AP_DNA-TcMar-m44	0.429688	1.5e-90
evm.model.WUUM01000025.1.110	Kolobok-1_DBp_tp_DNA-Kolobok-Hydra	0.313725	2.4e-12
evm.model.WUUM01000025.1.114	SMAR13_DNA-TcMar-Tigger	0.433272	1.1e-106
evm.model.WUUM01000025.1.115	Mariner-1_DBi_tp_DNA-TcMar-Mariner	0.367589	1.3e-38
evm.model.WUUM01000025.1.126	Mariner-13_DF_tp_DNA-TcMar-Tc1	0.369963	1.5e-40
evm.model.WUUM01000025.1.135	Sola1-9_AP_DNA-Sola	0.338346	2.5e-15
evm.model.WUUM01000025.1.158	Mariner_CA_tp_DNA-TcMar-Mariner	0.691983	1.3e-95
evm.model.WUUM01000025.1.161	Mariner-14_DRh_tp_DNA-TcMar-Tc1	0.597610	1.8e-85
evm.model.WUUM01000025.1.179	Mariner-22_DF_tp_DNA-TcMar-Tc1	0.500000	5.7e-64
evm.model.WUUM01000025.1.183	Mariner-14_DRh_tp_DNA-TcMar-Tc1	0.502128	1.4e-60
evm.model.WUUM01000025.1.191	Mariner-14_DRh_tp_DNA-TcMar-Tc1	0.616000	5.8e-89
evm.model.WUUM01000025.1.193	Mari2_Pca_DNA-TcMar-Mariner	0.509804	4.1e-24
evm.model.WUUM01000025.1.203	Tc1-1_TCa_DNA-TcMar-Tc1	0.417910	8.3e-35
evm.model.WUUM01000025.1.221	PiggyBac-13_SM_DNA-PiggyBac	0.484461	3.4e-138
evm.model.WUUM01000025.1.222	PiggyBac-4_HM_DNA-PiggyBac	0.374286	8.8e-62
evm.model.WUUM01000025.1.230	HAT6-2_NV_tp_DNA-hAT-Blackjack	0.239089	8e-29
evm.model.WUUM01000025.1.233	GB:B46189	0.485149	5.4e-56
evm.model.WUUM01000025.1.240	Copia-3_SI_LTR-Copia	0.506024	4.7e-19
evm.model.WUUM01000026.1.15	Mariner15_CB_tp_DNA-TcMar-Tc1	0.356522	3.6e-53
evm.model.WUUM01000026.1.37	Mariner-1_TCa_tp_DNA-TcMar-Tc1	0.356436	7.5e-54
evm.model.WUUM01000026.1.42	Mariner-9_DK_tp_DNA-TcMar-Tc1	0.361538	1.8e-22
evm.model.WUUM01000026.1.43	Mariner-12_BM_tp_DNA-TcMar-Tc1	0.373626	1.4e-18
evm.model.WUUM01000026.1.45	Sola1-9_AP_DNA-Sola	0.349233	8e-82
evm.model.WUUM01000026.1.48	GB:B46189	0.415335	2.3e-64
evm.model.WUUM01000026.1.50	Mariner-1_DBi_tp_DNA-TcMar-Mariner	0.578947	2.9e-56
evm.model.WUUM01000026.1.56	MARIAM1_tp_DNA-TcMar-Mariner	0.481132	1.5e-26
evm.model.WUUM01000026.1.57	SMAR26_DNA-TcMar-Mariner	0.563536	4.4e-62
evm.model.WUUM01000026.1.58	Mariner1_DYa_tp_DNA-TcMar-Mariner	0.709677	2.7e-35
evm.model.WUUM01000026.1.59	Mariner1_PPa_DNA-TcMar-Tc1	0.523810	5.2e-29
evm.model.WUUM01000026.1.62	Kolobok-1_NVi_tp_DNA-Kolobok-Hydra	0.371622	1.5e-21
evm.model.WUUM01000026.1.63	Mariner-1_DBp_tp_DNA-TcMar-Tc1	0.432432	1.2e-65
evm.model.WUUM01000026.1.64	Tc1-1_TCa_DNA-TcMar-Tc1	0.459016	5.1e-74
evm.model.WUUM01000026.1.65	I_Ele8_pol_LINE-I	0.386792	1.7e-16
evm.model.WUUM01000026.1.66	Mariner-22_DF_tp_DNA-TcMar-Tc1	0.586777	1.2e-38
evm.model.WUUM01000026.1.85	48139970_Ame_DNA-hAT-Ac	0.449367	2.2e-71
evm.model.WUUM01000026.1.102	BEL-8_CQ_LTR-Pao	0.500000	8e-15
evm.model.WUUM01000026.1.113	Mariner-14_DRh_tp_DNA-TcMar-Tc1	0.497076	6.1e-97
evm.model.WUUM01000026.1.119	Copia-1_DTa_LTR-Copia	0.513177	0.0
evm.model.WUUM01000026.1.157	Kolobok-1_NVi_tp_DNA-Kolobok-Hydra	0.479730	9.6e-78
evm.model.WUUM01000026.1.168	Gypsy-16_DAn_LTR-Gypsy	0.416252	6.8e-269
evm.model.WUUM01000026.1.172	Sola2-5_HM_DNA-Sola	0.310861	6.4e-31
evm.model.WUUM01000026.1.175	Copia-1_Cfl_LTR-Copia	0.545521	0.0
evm.model.WUUM01000026.1.210	Tigger1_tp_DNA-TcMar-Tigger	0.583893	1.9e-39
evm.model.WUUM01000027.1.3	NP_497684_tp_DNA-TcMar-Tc1	0.432432	7.4e-13
evm.model.WUUM01000027.1.16	Mariner2_PPa_DNA-TcMar-Tc1	0.459877	7.4e-79
evm.model.WUUM01000027.1.71	gi|12958095|gb|AAK07485.1|	0.441685	1.9e-303
evm.model.WUUM01000027.1.89	Mariner2_PPa_DNA-TcMar-Tc1	0.469136	3.2e-82
evm.model.WUUM01000027.1.92	AeTango2_tp_DNA-TcMar-Tc1	0.441767	6.2e-52
evm.model.WUUM01000027.1.111	BOTMAR1_tp_DNA-TcMar-Mariner	0.560748	1.4e-30
evm.model.WUUM01000027.1.112	MARIAM1_tp_DNA-TcMar-Mariner	0.425532	6.5e-29
evm.model.WUUM01000027.1.114	SMAR17_DNA-TcMar-Mariner	0.428571	5.7e-52
evm.model.WUUM01000027.1.119	Mariner1_DYa_tp_DNA-TcMar-Mariner	0.542254	2.5e-35
evm.model.WUUM01000027.1.148	I-3_AC_pol_LINE-I	0.294444	3e-12
evm.model.WUUM01000027.1.188	Copia-8_SI_LTR-Copia	0.550452	0.0
evm.model.WUUM01000027.1.215	NP_501949_tp_DNA-TcMar-Tc4	0.349515	6.4e-48
evm.model.WUUM01000027.1.231	Nimbus_pol_LINE-I-Nimb	0.368336	2.4e-110
evm.model.WUUM01000028.1.7	I-3_DR_pol_LINE-I	0.332288	7.3e-44
evm.model.WUUM01000028.1.10	BEL-6_AA_LTR-Pao	0.398286	0.0
evm.model.WUUM01000028.1.15	Mariner-1_DBi_tp_DNA-TcMar-Mariner	0.510417	2.4e-19
evm.model.WUUM01000028.1.16	gi|12958095|gb|AAK07485.1|	0.443524	1.3e-304
evm.model.WUUM01000028.1.42	CR1-4_AG_pol_LINE-CR1	0.371585	1.7e-29
evm.model.WUUM01000028.1.51	Mari2_Pca_DNA-TcMar-Mariner	0.336232	5.9e-45
evm.model.WUUM01000028.1.57	Mariner1_BT_DNA-TcMar-Mariner	0.498024	1.9e-70
evm.model.WUUM01000028.1.58	NP_501949_tp_DNA-TcMar-Tc4	0.327103	1e-58
evm.model.WUUM01000028.1.65	Mariner-1_TCa_tp_DNA-TcMar-Tc1	0.339833	3e-59
evm.model.WUUM01000028.1.85	Mariner-10_BM_DNA-TcMar-Tc1	0.403587	9.4e-46
evm.model.WUUM01000028.1.86	Mariner-10_BM_DNA-TcMar-Tc1	0.370370	1.1e-17
evm.model.WUUM01000028.1.102	hAT-32_SM_DNA-hAT	0.391192	1.9e-73
evm.model.WUUM01000028.1.107	Mariner-1_DF_tp_DNA-TcMar-Mariner	0.453184	1.4e-61
evm.model.WUUM01000028.1.108	HATm-7_HM_DNA-hAT-hATm	0.402314	1.4e-145
evm.model.WUUM01000028.1.109	BOTMAR1_tp_DNA-TcMar-Mariner	0.742038	1.6e-122
evm.model.WUUM01000028.1.112	PiggyBac1_AG_tp_DNA-PiggyBac	0.481481	8.3e-38
evm.model.WUUM01000028.1.113	Mariner1_DYa_tp_DNA-TcMar-Mariner	0.416000	6.7e-44
evm.model.WUUM01000028.1.114	Mariner1_DYa_tp_DNA-TcMar-Mariner	0.448000	1e-48
evm.model.WUUM01000028.1.115	Desmar1_tp_DNA-TcMar-Mariner	0.358108	5.1e-40
evm.model.WUUM01000029.1.1	Gypsy-12_DAn_pol_LTR-Gypsy	0.492218	4.4e-298
evm.model.WUUM01000029.1.4	HOPEBm2_pol_LINE-R1	0.538302	1.5e-126
evm.model.WUUM01000029.1.28	Copia-9_SI_LTR-Copia	0.551502	0.0
evm.model.WUUM01000029.1.30	Polinton-1_NVi_polb_DNA-Maverick	0.511484	0.0
evm.model.WUUM01000029.1.31	Polinton-6_NVi_int_DNA-Maverick	0.581940	2e-102
evm.model.WUUM01000029.1.33	Polinton-3_NVi_px_DNA-Maverick	0.321534	2.1e-36
evm.model.WUUM01000029.1.34	Polinton-1_DEu_atp_DNA-Maverick	0.600000	2.8e-85
evm.model.WUUM01000029.1.35	Polinton-6_NVi_p1_DNA-Maverick	0.480000	5.9e-49
evm.model.WUUM01000029.1.36	Polinton-4_NVi_pro_DNA-Maverick	0.454183	2.7e-55
evm.model.WUUM01000029.1.37	Polinton-4_NVi_py_DNA-Maverick	0.469438	3e-111
evm.model.WUUM01000029.1.38	Polinton-7_NVi_p2_DNA-Maverick	0.287500	1.9e-12
evm.model.WUUM01000029.1.65	gi|12958095|gb|AAK07485.1|	0.444271	1e-296
evm.model.WUUM01000030.1.53	Harbinger1_AG_tp_DNA-PIF-Harbinger	0.371212	8.5e-19
evm.model.WUUM01000030.1.72	Mariner-1_TCa_tp_DNA-TcMar-Tc1	0.385787	5.9e-38
evm.model.WUUM01000030.1.73	CRMAR_tp_DNA-TcMar-Tc1	0.387387	2e-20
evm.model.WUUM01000030.1.76	SMAR17_DNA-TcMar-Mariner	0.488235	1.1e-90
evm.model.WUUM01000030.1.79	Mariner-6_BM_DNA-TcMar-Mariner	0.473214	3e-52
evm.model.WUUM01000030.1.80	Mariner-8_DEl_tp_DNA-TcMar-Mariner	0.466667	3.3e-13
evm.model.WUUM01000030.1.83	Mariner-9_DAn_tp_DNA-TcMar-Tc1	0.377698	1.1e-47
evm.model.WUUM01000030.1.86	Mariner-14_DRh_tp_DNA-TcMar-Tc1	0.485465	7.7e-92
evm.model.WUUM01000030.1.87	Tc1-1_Xt_tp_DNA-TcMar-Tc1	0.366548	1.6e-49
evm.model.WUUM01000030.1.88	Mariner-14_DRh_tp_DNA-TcMar-Tc1	0.496753	1.7e-86
evm.model.WUUM01000030.1.89	Mariner-13_DF_tp_DNA-TcMar-Tc1	0.594203	6.5e-18
evm.model.WUUM01000030.1.90	BOTMAR1_tp_DNA-TcMar-Mariner	0.455399	2.2e-48
evm.model.WUUM01000030.1.91	Mariner-14_DRh_tp_DNA-TcMar-Tc1	0.585774	1.3e-78
evm.model.WUUM01000030.1.92	I-3_DR_pol_LINE-I	0.356115	2.3e-93
evm.model.WUUM01000030.1.93	I-4_AC_pol_LINE-I	0.457831	2.4e-13
evm.model.WUUM01000030.1.94	I-3_AC_pol_LINE-I	0.379562	2.6e-21
evm.model.WUUM01000030.1.95	I-2_DR_pol_LINE-I	0.459459	2.7e-11
evm.model.WUUM01000030.1.97	Mariner-1_DK_tp_DNA-TcMar-Tc1	0.573427	3.3e-44
evm.model.WUUM01000030.1.99	NP_497684_tp_DNA-TcMar-Tc1	0.482234	1.8e-56
evm.model.WUUM01000030.1.100	Mariner-14_DRh_tp_DNA-TcMar-Tc1	0.630542	5.6e-74
evm.model.WUUM01000030.1.102	Mariner-1_DK_tp_DNA-TcMar-Tc1	0.469136	5.4e-63
evm.model.WUUM01000030.1.109	Mariner1_DYa_tp_DNA-TcMar-Mariner	0.621795	1.8e-108
evm.model.WUUM01000030.1.115	Mariner1_BT_DNA-TcMar-Mariner	0.500000	3.6e-99
evm.model.WUUM01000030.1.119	Copia-25_SI_LTR-Copia	0.461078	4e-36
evm.model.WUUM01000030.1.121	Copia-5_Cfl_LTR-Copia	0.545938	0.0
evm.model.WUUM01000030.1.136	Mariner-14_DRh_tp_DNA-TcMar-Tc1	0.615385	3.2e-47
evm.model.WUUM01000030.1.137	I_Ele8_pol_LINE-I	0.421687	3.7e-16
evm.model.WUUM01000030.1.139	Mariner-14_DRh_tp_DNA-TcMar-Tc1	0.488304	7.2e-96
evm.model.WUUM01000030.1.141	hAT-4D_AP_tp_DNA-hAT-hATm	0.422594	2e-42
evm.model.WUUM01000030.1.142	Tc1-8_DR_DNA-TcMar-Tc1	0.349112	1.1e-25
evm.model.WUUM01000030.1.143	GB:AAC16612	0.414773	1.4e-36
evm.model.WUUM01000030.1.144	Mariner-1_DBi_tp_DNA-TcMar-Mariner	0.564246	8.2e-59
evm.model.WUUM01000030.1.146	SMAR7_DNA-TcMar-Mariner	0.868805	5.4e-178
evm.model.WUUM01000030.1.147	NP_501949_tp_DNA-TcMar-Tc4	0.376923	3e-23
evm.model.WUUM01000030.1.148	Mariner-6_DF_tp_DNA-TcMar-Mariner	0.560241	3.1e-109
evm.model.WUUM01000030.1.149	Kolobok-1_DBp_tp_DNA-Kolobok-Hydra	0.485232	8.2e-121
evm.model.WUUM01000030.1.150	AGM1_LTR-Pao	0.414286	2.5e-55
evm.model.WUUM01000030.1.151	Mariner-13_DF_tp_DNA-TcMar-Tc1	0.590604	1.3e-46
evm.model.WUUM01000030.1.153	Mariner-14_DRh_tp_DNA-TcMar-Tc1	0.476608	2.8e-92
evm.model.WUUM01000030.1.158	Mariner-14_DRh_tp_DNA-TcMar-Tc1	0.476608	1.4e-91
evm.model.WUUM01000030.1.160	Mariner-14_DRh_tp_DNA-TcMar-Tc1	0.479532	1.8e-94
evm.model.WUUM01000030.1.164	Mariner-14_DRh_tp_DNA-TcMar-Tc1	0.488304	2.3e-94
evm.model.WUUM01000030.1.166	I-4_AC_pol_LINE-I	0.376206	1.6e-41
evm.model.WUUM01000030.1.168	Mariner-1_TCa_tp_DNA-TcMar-Tc1	0.438776	1.2e-17
evm.model.WUUM01000031.1.1	Ag-Jen-1_pol_LINE-Jockey	0.289655	1.1e-79
evm.model.WUUM01000031.1.2	Jockey-2_CQ_gag_LINE-Jockey	0.290984	6.7e-24
evm.model.WUUM01000031.1.8	GB:B46189	0.425397	1.5e-66
evm.model.WUUM01000031.1.11	Gypsy-12_DAn_pol_LTR-Gypsy	0.500000	5.9e-297
evm.model.WUUM01000031.1.14	Tx1-1_PM_gag_LINE-L1-Tx1	0.291892	5.8e-15
evm.model.WUUM01000031.1.15	I-3_DR_pol_LINE-I	0.370669	3.1e-231
evm.model.WUUM01000031.1.34	SMAR31_DNA-TcMar-Mariner	0.750000	2.5e-60
evm.model.WUUM01000031.1.37	gi|12958103|gb|AAK07487.1|	0.436364	4e-301
evm.model.WUUM01000031.1.38	MARIAM1_tp_DNA-TcMar-Mariner	0.533333	5.6e-49
evm.model.WUUM01000031.1.42	Gypsy-16_DAn_LTR-Gypsy	0.299242	5.2e-43
evm.model.WUUM01000031.1.53	Tc1_Ele13_DNA-TcMar-Tc1	0.431138	6.3e-67
evm.model.WUUM01000031.1.58	BEL-627_AA_LTR-Pao	0.402149	0.0
evm.model.WUUM01000031.1.123	48139970_Ame_DNA-hAT-Ac	0.276596	1.3e-13
evm.model.WUUM01000031.1.177	48139970_Ame_DNA-hAT-Ac	0.379661	1.9e-46
evm.model.WUUM01000032.1.1	Mariner-1_TCa_tp_DNA-TcMar-Tc1	0.326923	1.9e-29
evm.model.WUUM01000032.1.6	HAT6-2_NV_tp_DNA-hAT-Blackjack	0.234848	3.6e-32
evm.model.WUUM01000032.1.7	Gypsy-3_DWil_LTR-Gypsy	0.435294	1.9e-16
evm.model.WUUM01000032.1.8	Gypsy-86_AA_LTR-Gypsy	0.477707	1.2e-78
evm.model.WUUM01000032.1.9	Copia-2_DEl_LTR-Copia	0.432624	1.8e-23
evm.model.WUUM01000032.1.11	BEL-98_AA_LTR-Pao	0.388952	0.0
evm.model.WUUM01000032.1.13	Gypsy-6_DBp_LTR-Gypsy	0.374429	1.4e-34
evm.model.WUUM01000032.1.14	Mariner-6_Crp_1p_DNA-TcMar-Tigger	0.381995	5.3e-73
evm.model.WUUM01000032.1.15	Gypsy-9_HM_LTR-Gypsy	0.423611	3.8e-26
evm.model.WUUM01000032.1.16	Gypsy-30_DWil_LTR-Gypsy	0.281022	3.8e-20
evm.model.WUUM01000032.1.17	Copia-2_DEl_LTR-Copia	0.658915	5.6e-46
evm.model.WUUM01000032.1.18	Copia-2_DEl_LTR-Copia	0.510870	1.7e-21
evm.model.WUUM01000032.1.19	Gypsy-25_DWil_LTR-Gypsy	0.461671	3.8e-284
evm.model.WUUM01000032.1.20	KibiDr1_gag_LINE-L1-Tx1	0.270642	6.8e-15
evm.model.WUUM01000032.1.21	I-1_NVi_LINE-I	0.309600	1.5e-158
evm.model.WUUM01000032.1.22	GB:B46189	0.428571	3e-67
evm.model.WUUM01000032.1.24	Mariner1_BT_DNA-TcMar-Mariner	0.373494	1.2e-12
evm.model.WUUM01000032.1.25	Copia-6_DWil_LTR-Copia	0.479381	3e-48
evm.model.WUUM01000032.1.26	Copia5_AG_LTR-Copia	0.401042	6.8e-32
evm.model.WUUM01000032.1.27	NP_501949_tp_DNA-TcMar-Tc4	0.325527	1.1e-56
evm.model.WUUM01000032.1.28	I_Ele7_pol_LINE-I	0.402174	4.6e-13
evm.model.WUUM01000032.1.29	Copia-3_SI_LTR-Copia	0.506083	9.5e-229
evm.model.WUUM01000032.1.30	Copia9-NVi_LTR-Copia	0.619450	2e-164
evm.model.WUUM01000032.1.36	SMAR31_DNA-TcMar-Mariner	0.669145	4.8e-108
evm.model.WUUM01000032.1.40	BEL-98_AA_LTR-Pao	0.400227	0.0
evm.model.WUUM01000032.1.43	AVMAR1_tp_DNA-TcMar-Mariner	0.485437	2.2e-22
evm.model.WUUM01000032.1.45	Mariner-7_DEl_tp_DNA-TcMar-Mariner	0.462121	4.6e-22
evm.model.WUUM01000032.1.47	Mariner-1_DBi_tp_DNA-TcMar-Mariner	0.423913	2.2e-16
evm.model.WUUM01000032.1.51	I-1_NVi_LINE-I	0.248541	7e-58
evm.model.WUUM01000032.1.53	BOTMAR1_tp_DNA-TcMar-Mariner	0.526882	5.2e-57
evm.model.WUUM01000032.1.54	Mariner45_CB_DNA-TcMar-Tc4	0.328358	3.2e-47
evm.model.WUUM01000032.1.56	Mariner_SI_tp_DNA-TcMar-Mariner	0.623288	2.7e-46
evm.model.WUUM01000032.1.65	Sola1-9_AP_DNA-Sola	0.360000	1.5e-23
evm.model.WUUM01000032.1.67	Ginger2-1_AP_DNA-Ginger	0.693467	6.7e-78
evm.model.WUUM01000032.1.69	SMAR7_DNA-TcMar-Mariner	0.561644	7.1e-20
evm.model.WUUM01000032.1.74	Tc1-1_TCa_DNA-TcMar-Tc1	0.429508	1.1e-65
evm.model.WUUM01000032.1.75	I-3_DR_pol_LINE-I	0.362557	3.9e-182
evm.model.WUUM01000032.1.77	Sola2-4_HM_DNA-Sola	0.435146	4e-54
evm.model.WUUM01000032.1.79	AeTango2_tp_DNA-TcMar-Tc1	0.447853	3.9e-72
evm.model.WUUM01000032.1.80	Mariner1_BT_DNA-TcMar-Mariner	0.416667	1.6e-17
evm.model.WUUM01000032.1.81	Invader2_LTR-Gypsy	0.336006	2.6e-191
evm.model.WUUM01000032.1.82	Copia-14_SI_LTR-Copia	0.488889	4.7e-46
evm.model.WUUM01000032.1.83	BEL-6_AA_LTR-Pao	0.349584	1.5e-288
evm.model.WUUM01000032.1.84	Gypsy-12_DWil_LTR-Gypsy	0.324444	4.6e-16
evm.model.WUUM01000032.1.85	Gypsy-16_DAn_LTR-Gypsy	0.289731	1e-87
evm.model.WUUM01000032.1.90	I-3_DR_pol_LINE-I	0.369515	2.4e-77
evm.model.WUUM01000032.1.94	Tx1_XT_gag_LINE-L1-Tx1	0.272727	1.6e-12
evm.model.WUUM01000032.1.95	Nimbus_pol_LINE-I-Nimb	0.361842	5.6e-117
evm.model.WUUM01000032.1.96	I-3_DR_pol_LINE-I	0.334140	1.2e-62
evm.model.WUUM01000032.1.97	Mariner-1_TCa_tp_DNA-TcMar-Tc1	0.347826	4.1e-54
evm.model.WUUM01000032.1.98	BEL-8_DEl_LTR-Pao	0.247423	4.5e-21
evm.model.WUUM01000032.1.99	Gypsy16_AG_pol_LTR-Gypsy	0.358874	6.9e-207
evm.model.WUUM01000032.1.100	Mariner1_DYa_tp_DNA-TcMar-Mariner	0.349845	5.4e-44
evm.model.WUUM01000032.1.103	Mariner-1_DK_tp_DNA-TcMar-Tc1	0.452675	4.3e-60
evm.model.WUUM01000032.1.105	Copia-8_SI_LTR-Copia	0.504303	2e-312
evm.model.WUUM01000032.1.107	Tx1-1_PM_gag_LINE-L1-Tx1	0.297297	9.1e-17
evm.model.WUUM01000032.1.108	Mariner-1_TCa_tp_DNA-TcMar-Tc1	0.399441	3.6e-68
evm.model.WUUM01000032.1.110	SMAR17_DNA-TcMar-Mariner	0.491525	2.5e-58
evm.model.WUUM01000032.1.111	Mariner-14_DRh_tp_DNA-TcMar-Tc1	0.539394	1.9e-45
evm.model.WUUM01000032.1.113	NP_501949_tp_DNA-TcMar-Tc4	0.352751	2.2e-48
evm.model.WUUM01000032.1.114	I-3_DR_pol_LINE-I	0.343572	1.3e-137
evm.model.WUUM01000032.1.115	55238095_Aga_pol_LINE-Jockey	0.355212	6.3e-26
evm.model.WUUM01000032.1.116	Kolobok-1_DBp_tp_DNA-Kolobok-Hydra	0.492013	2.7e-80
evm.model.WUUM01000032.1.117	Tx1-1_PM_gag_LINE-L1-Tx1	0.286486	2.3e-19
evm.model.WUUM01000032.1.118	I-2_DR_pol_LINE-I	0.337539	7.2e-135
evm.model.WUUM01000032.1.123	Mariner-2_DAn_tp_DNA-TcMar-Tc1	0.549020	1.2e-27
evm.model.WUUM01000032.1.124	NP_501949_tp_DNA-TcMar-Tc4	0.289044	1.6e-38
evm.model.WUUM01000032.1.126	SMAR17_DNA-TcMar-Mariner	0.547337	1.2e-100
evm.model.WUUM01000032.1.132	Tx1_XT_gag_LINE-L1-Tx1	0.272727	6e-13
evm.model.WUUM01000032.1.134	Nimbus_pol_LINE-I-Nimb	0.355359	2.1e-232
evm.model.WUUM01000032.1.135	Gypsy-12_DAn_pol_LTR-Gypsy	0.499450	4.9e-269
evm.model.WUUM01000032.1.136	Mariner-14_DRh_tp_DNA-TcMar-Tc1	0.443182	4.4e-14
evm.model.WUUM01000032.1.137	Sola2-5_HM_DNA-Sola	0.313433	8.7e-30
evm.model.WUUM01000032.1.138	I-2_DR_pol_LINE-I	0.365827	1.5e-174
evm.model.WUUM01000032.1.140	Tx1-1_PM_gag_LINE-L1-Tx1	0.287736	2.1e-17
evm.model.WUUM01000032.1.144	Kolobok-1_DBp_tp_DNA-Kolobok-Hydra	0.468421	5e-136
evm.model.WUUM01000032.1.146	Sola2-4_HM_DNA-Sola	0.420408	1.1e-52
evm.model.WUUM01000032.1.149	Copia-2_TCa_LTR-Copia	0.323370	4.7e-48
evm.model.WUUM01000032.1.150	Copia-24_SI_LTR-Copia	0.447587	1e-148
evm.model.WUUM01000032.1.153	I-4_AC_pol_LINE-I	0.259259	1.9e-11
evm.model.WUUM01000032.1.154	I-1_NVi_LINE-I	0.308800	4.6e-160
evm.model.WUUM01000032.1.155	KibiDr1_gag_LINE-L1-Tx1	0.279817	2.8e-16
evm.model.WUUM01000032.1.157	I-2_DR_pol_LINE-I	0.388582	1.4e-203
evm.model.WUUM01000032.1.159	Copia-22_NVi_LTR-Copia	0.780591	8.8e-106
evm.model.WUUM01000032.1.160	Mariner-22_DF_tp_DNA-TcMar-Tc1	0.522843	4.3e-53
evm.model.WUUM01000032.1.161	Copia-22_NVi_LTR-Copia	0.642384	5.1e-52
evm.model.WUUM01000032.1.162	Copia-22_NVi_LTR-Copia	0.537002	3.4e-147
evm.model.WUUM01000032.1.164	HOPEBm2_pol_LINE-R1	0.394191	3.9e-29
evm.model.WUUM01000032.1.165	gi|12958095|gb|AAK07485.1|	0.443276	1.7e-304
evm.model.WUUM01000032.1.167	Mariner-10_DBp_tp_DNA-TcMar-Tc1	0.479592	2.2e-21
evm.model.WUUM01000032.1.169	I-2_DR_pol_LINE-I	0.384752	5e-212
evm.model.WUUM01000032.1.173	I-1_NVi_LINE-I	0.303616	9.8e-147
evm.model.WUUM01000032.1.176	I-1_NVi_LINE-I	0.265589	2.1e-35
evm.model.WUUM01000032.1.177	Jockey-10_DAn_gag_LINE-Jockey	0.445415	3.4e-58
evm.model.WUUM01000032.1.178	Jockey-4_DEu_pol_LINE-Jockey	0.447281	2.4e-219
evm.model.WUUM01000032.1.179	Gypsy-12_DAn_pol_LTR-Gypsy	0.475793	9.6e-163
evm.model.WUUM01000032.1.180	Harbinger1_AG_tp_DNA-PIF-Harbinger	0.447059	1.4e-14
evm.model.WUUM01000032.1.183	I-3_DR_pol_LINE-I	0.341002	2.3e-180
evm.model.WUUM01000032.1.184	KibiDr1_gag_LINE-L1-Tx1	0.351190	8.8e-19
evm.model.WUUM01000032.1.186	Mariner1_DYa_tp_DNA-TcMar-Mariner	0.519481	1.4e-40
evm.model.WUUM01000032.1.187	Mariner-1_TCa_tp_DNA-TcMar-Tc1	0.368421	9.8e-16
evm.model.WUUM01000032.1.189	DOC6_DM_pol_LINE-Jockey	0.353909	4.6e-35
evm.model.WUUM01000032.1.191	Mariner-14_DRh_tp_DNA-TcMar-Tc1	0.507418	4.1e-93
evm.model.WUUM01000032.1.194	Copia-1_Cfl_LTR-Copia	0.552076	0.0
evm.model.WUUM01000032.1.195	Gypsy7-NVi_pol_LTR-Gypsy	0.366086	1.8e-91
evm.model.WUUM01000032.1.196	Gypsy-18_NVi_LTR-Gypsy	0.435216	6.7e-138
evm.model.WUUM01000032.1.200	GB:BAA74713	0.423252	6.5e-290
evm.model.WUUM01000032.1.201	Copia-1_DAn_LTR-Copia	0.565789	2.7e-80
evm.model.WUUM01000032.1.202	Copia12-NVi_LTR-Copia	0.701103	0.0
evm.model.WUUM01000032.1.203	Academ-2_CGi_hel_DNA-Academ	0.258352	1.7e-17
evm.model.WUUM01000032.1.204	HAT6-2_SP_tp_DNA-hAT-Blackjack	0.320988	1.8e-17
evm.model.WUUM01000032.1.206	Chapaev3-2_HR_DNA-CMC-Chapaev-3	0.478947	3.2e-111
evm.model.WUUM01000032.1.207	Chapaev3-2_PM_DNA-CMC-Chapaev-3	0.539877	1.9e-48
evm.model.WUUM01000032.1.209	HAT6-2_NV_tp_DNA-hAT-Blackjack	0.245575	5.8e-27
evm.model.WUUM01000032.1.210	BEL-236_AA_LTR-Pao	0.445617	3.1e-304
evm.model.WUUM01000032.1.211	BEL-8_CQ_LTR-Pao	0.336245	7.2e-59
evm.model.WUUM01000032.1.212	Gypsy-3_DWil_LTR-Gypsy	0.305861	1.2e-122
evm.model.WUUM01000032.1.213	BEL-2_DGri_LTR-Pao	0.232945	5.2e-25
evm.model.WUUM01000032.1.215	gi|12958095|gb|AAK07485.1|	0.340376	1.9e-51
evm.model.WUUM01000032.1.216	HOPEBm2_pol_LINE-R1	0.439776	8.2e-140
evm.model.WUUM01000032.1.217	HOPEBm2_pol_LINE-R1	0.560158	9.9e-147
evm.model.WUUM01000033.1.2	Bica_gagpol_LTR-Gypsy	0.307968	5.2e-201
evm.model.WUUM01000033.1.8	Mari2_Pca_DNA-TcMar-Mariner	0.470930	2.2e-42
evm.model.WUUM01000033.1.21	RTE-2_NVi_pol_LINE-RTE-X	0.378327	4.7e-88
evm.model.WUUM01000033.1.22	Chimpo_gag_LTR-Gypsy	0.353448	4.6e-26
evm.model.WUUM01000033.1.23	Ag-Jen-1_pol_LINE-Jockey	0.316535	2e-65
evm.model.WUUM01000033.1.25	BEL-213_AA_LTR-Pao	0.530120	2.3e-99
evm.model.WUUM01000033.1.27	BEL11_AG_LTR-Pao	0.346745	1e-221
evm.model.WUUM01000033.1.33	Mariner-9_DAn_tp_DNA-TcMar-Tc1	0.421053	2.2e-34
evm.model.WUUM01000033.1.41	48139970_Ame_DNA-hAT-Ac	0.377717	5.6e-56
evm.model.WUUM01000033.1.42	SMAR31_DNA-TcMar-Mariner	0.675676	1.7e-69
evm.model.WUUM01000033.1.43	48139970_Ame_DNA-hAT-Ac	0.985222	1.9e-213
evm.model.WUUM01000033.1.48	GB:BAA74713	0.416860	2.3e-279
evm.model.WUUM01000033.1.50	SMAR15_DNA-TcMar-Tigger	0.323256	5e-57
evm.model.WUUM01000033.1.52	BEL-6_AA_LTR-Pao	0.411243	2.1e-134
evm.model.WUUM01000033.1.54	SMAR31_DNA-TcMar-Mariner	0.589474	2.3e-29
evm.model.WUUM01000033.1.71	NP_501949_tp_DNA-TcMar-Tc4	0.308605	1.2e-36
evm.model.WUUM01000033.1.72	Copia-25_SI_LTR-Copia	0.447231	3.8e-223
evm.model.WUUM01000033.1.73	Copia-25_SI_LTR-Copia	0.536885	2.2e-70
evm.model.WUUM01000033.1.74	SMAR17_DNA-TcMar-Mariner	0.591837	1e-45
evm.model.WUUM01000033.1.76	SMAR17_DNA-TcMar-Mariner	0.577922	4.2e-46
evm.model.WUUM01000033.1.79	Mariner-1_TCa_tp_DNA-TcMar-Tc1	0.339833	3e-59
evm.model.WUUM01000033.1.81	Kolobok-1_DBp_tp_DNA-Kolobok-Hydra	0.459807	3e-68
evm.model.WUUM01000033.1.86	Mariner-2_DAn_tp_DNA-TcMar-Tc1	0.632911	8.6e-25
evm.model.WUUM01000033.1.106	Mariner1_DYa_tp_DNA-TcMar-Mariner	0.495098	1.3e-46
evm.model.WUUM01000033.1.108	Mariner-1_Dro_tp_DNA-TcMar-Mariner	0.596939	2.9e-68
evm.model.WUUM01000033.1.114	Sola2-5_HM_DNA-Sola	0.388889	3.8e-52
evm.model.WUUM01000033.1.116	Mariner-13_DF_tp_DNA-TcMar-Tc1	0.587413	5.6e-44
evm.model.WUUM01000033.1.117	Mariner-14_DRh_tp_DNA-TcMar-Tc1	0.429412	1.7e-35
evm.model.WUUM01000033.1.118	SMAR17_DNA-TcMar-Mariner	0.489933	1.3e-30
evm.model.WUUM01000033.1.119	Gypsy-86_AA_LTR-Gypsy	0.434174	8e-251
evm.model.WUUM01000033.1.120	Transib-2_HM_DNA-CMC-Transib	0.560521	1e-170
evm.model.WUUM01000033.1.125	Mariner-9_DAn_tp_DNA-TcMar-Tc1	0.475610	2.8e-67
evm.model.WUUM01000033.1.131	Mariner-5_DY_tp_DNA-TcMar-Tc1	0.402985	9.1e-48
evm.model.WUUM01000033.1.133	Kolobok-1_NVi_tp_DNA-Kolobok-Hydra	0.447368	1.2e-32
evm.model.WUUM01000033.1.134	Mariner1_BT_DNA-TcMar-Mariner	0.534884	2.4e-36
evm.model.WUUM01000033.1.136	SMAR17_DNA-TcMar-Mariner	0.520635	9.8e-86
evm.model.WUUM01000033.1.142	Mariner_Tbel_tp_DNA-TcMar-Mariner	0.409253	2.1e-51
evm.model.WUUM01000033.1.146	NP_501949_tp_DNA-TcMar-Tc4	0.347403	2.9e-47
evm.model.WUUM01000033.1.152	Copia-14_SI_LTR-Copia	0.450322	0.0
evm.model.WUUM01000033.1.155	I-1_NVi_LINE-I	0.309600	5.1e-159
[truncated: 3,318 more rows]
