# Supplementary material for: Prevalent bee venom genes evolved before the aculeate stinger and eusociality
Source: BMC Biol. 2023 Oct 23;21:229. doi: 10.1186/s12915-023-01656-5 (PMC10591384; doi:10.1186/s12915-023-01656-5)
Supplement: Supplementary file 37 — Additional file 37. Genome annotation of Colletes gigas. [file 12915_2023_1656_MOESM37_ESM.zip › Colletes_gigas.annotation.funannotate181.Oct2020/results.intermediate/evm.cleaned.gff3]

WUUM01000036.1	EVM	gene	14217	16068	.	+	.	ID=evm.TU.WUUM01000036.1.2;
WUUM01000036.1	EVM	mRNA	14217	16068	.	+	.	ID=evm.model.WUUM01000036.1.2;Parent=evm.TU.WUUM01000036.1.2;
WUUM01000036.1	EVM	exon	14217	14291	.	+	.	ID=evm.model.WUUM01000036.1.2.exon1;Parent=evm.model.WUUM01000036.1.2
WUUM01000036.1	EVM	CDS	14217	14291	.	+	0	ID=cds.evm.model.WUUM01000036.1.2;Parent=evm.model.WUUM01000036.1.2
WUUM01000036.1	EVM	exon	15913	16068	.	+	.	ID=evm.model.WUUM01000036.1.2.exon2;Parent=evm.model.WUUM01000036.1.2
WUUM01000036.1	EVM	CDS	15913	16068	.	+	0	ID=cds.evm.model.WUUM01000036.1.2;Parent=evm.model.WUUM01000036.1.2
WUUM01000036.1	EVM	gene	32475	39532	.	+	.	ID=evm.TU.WUUM01000036.1.3;
WUUM01000036.1	EVM	mRNA	32475	39532	.	+	.	ID=evm.model.WUUM01000036.1.3;Parent=evm.TU.WUUM01000036.1.3;
WUUM01000036.1	EVM	exon	32475	32815	.	+	.	ID=evm.model.WUUM01000036.1.3.exon1;Parent=evm.model.WUUM01000036.1.3
WUUM01000036.1	EVM	CDS	32475	32815	.	+	0	ID=cds.evm.model.WUUM01000036.1.3;Parent=evm.model.WUUM01000036.1.3
WUUM01000036.1	EVM	exon	32915	32973	.	+	.	ID=evm.model.WUUM01000036.1.3.exon2;Parent=evm.model.WUUM01000036.1.3
WUUM01000036.1	EVM	CDS	32915	32973	.	+	1	ID=cds.evm.model.WUUM01000036.1.3;Parent=evm.model.WUUM01000036.1.3
WUUM01000036.1	EVM	exon	33732	33811	.	+	.	ID=evm.model.WUUM01000036.1.3.exon3;Parent=evm.model.WUUM01000036.1.3
WUUM01000036.1	EVM	CDS	33732	33811	.	+	2	ID=cds.evm.model.WUUM01000036.1.3;Parent=evm.model.WUUM01000036.1.3
WUUM01000036.1	EVM	exon	34768	34927	.	+	.	ID=evm.model.WUUM01000036.1.3.exon4;Parent=evm.model.WUUM01000036.1.3
WUUM01000036.1	EVM	CDS	34768	34927	.	+	0	ID=cds.evm.model.WUUM01000036.1.3;Parent=evm.model.WUUM01000036.1.3
WUUM01000036.1	EVM	exon	36577	36690	.	+	.	ID=evm.model.WUUM01000036.1.3.exon5;Parent=evm.model.WUUM01000036.1.3
WUUM01000036.1	EVM	CDS	36577	36690	.	+	2	ID=cds.evm.model.WUUM01000036.1.3;Parent=evm.model.WUUM01000036.1.3
WUUM01000036.1	EVM	exon	36965	37165	.	+	.	ID=evm.model.WUUM01000036.1.3.exon6;Parent=evm.model.WUUM01000036.1.3
WUUM01000036.1	EVM	CDS	36965	37165	.	+	2	ID=cds.evm.model.WUUM01000036.1.3;Parent=evm.model.WUUM01000036.1.3
WUUM01000036.1	EVM	exon	37374	37625	.	+	.	ID=evm.model.WUUM01000036.1.3.exon7;Parent=evm.model.WUUM01000036.1.3
WUUM01000036.1	EVM	CDS	37374	37625	.	+	2	ID=cds.evm.model.WUUM01000036.1.3;Parent=evm.model.WUUM01000036.1.3
WUUM01000036.1	EVM	exon	37768	37924	.	+	.	ID=evm.model.WUUM01000036.1.3.exon8;Parent=evm.model.WUUM01000036.1.3
WUUM01000036.1	EVM	CDS	37768	37924	.	+	2	ID=cds.evm.model.WUUM01000036.1.3;Parent=evm.model.WUUM01000036.1.3
WUUM01000036.1	EVM	exon	38300	38732	.	+	.	ID=evm.model.WUUM01000036.1.3.exon9;Parent=evm.model.WUUM01000036.1.3
WUUM01000036.1	EVM	CDS	38300	38732	.	+	1	ID=cds.evm.model.WUUM01000036.1.3;Parent=evm.model.WUUM01000036.1.3
WUUM01000036.1	EVM	exon	38819	39022	.	+	.	ID=evm.model.WUUM01000036.1.3.exon10;Parent=evm.model.WUUM01000036.1.3
WUUM01000036.1	EVM	CDS	38819	39022	.	+	0	ID=cds.evm.model.WUUM01000036.1.3;Parent=evm.model.WUUM01000036.1.3
WUUM01000036.1	EVM	exon	39137	39532	.	+	.	ID=evm.model.WUUM01000036.1.3.exon11;Parent=evm.model.WUUM01000036.1.3
WUUM01000036.1	EVM	CDS	39137	39532	.	+	0	ID=cds.evm.model.WUUM01000036.1.3;Parent=evm.model.WUUM01000036.1.3
WUUM01000036.1	EVM	gene	63498	65615	.	-	.	ID=evm.TU.WUUM01000036.1.4;
WUUM01000036.1	EVM	mRNA	63498	65615	.	-	.	ID=evm.model.WUUM01000036.1.4;Parent=evm.TU.WUUM01000036.1.4;
WUUM01000036.1	EVM	exon	65469	65615	.	-	.	ID=evm.model.WUUM01000036.1.4.exon1;Parent=evm.model.WUUM01000036.1.4
WUUM01000036.1	EVM	CDS	65469	65615	.	-	0	ID=cds.evm.model.WUUM01000036.1.4;Parent=evm.model.WUUM01000036.1.4
WUUM01000036.1	EVM	exon	63498	63653	.	-	.	ID=evm.model.WUUM01000036.1.4.exon2;Parent=evm.model.WUUM01000036.1.4
WUUM01000036.1	EVM	CDS	63498	63653	.	-	0	ID=cds.evm.model.WUUM01000036.1.4;Parent=evm.model.WUUM01000036.1.4
WUUM01000036.1	EVM	gene	83326	84300	.	-	.	ID=evm.TU.WUUM01000036.1.6;
WUUM01000036.1	EVM	mRNA	83326	84300	.	-	.	ID=evm.model.WUUM01000036.1.6;Parent=evm.TU.WUUM01000036.1.6;
WUUM01000036.1	EVM	exon	84228	84300	.	-	.	ID=evm.model.WUUM01000036.1.6.exon1;Parent=evm.model.WUUM01000036.1.6
WUUM01000036.1	EVM	CDS	84228	84300	.	-	0	ID=cds.evm.model.WUUM01000036.1.6;Parent=evm.model.WUUM01000036.1.6
WUUM01000036.1	EVM	exon	83326	83837	.	-	.	ID=evm.model.WUUM01000036.1.6.exon2;Parent=evm.model.WUUM01000036.1.6
WUUM01000036.1	EVM	CDS	83326	83837	.	-	2	ID=cds.evm.model.WUUM01000036.1.6;Parent=evm.model.WUUM01000036.1.6
WUUM01000036.1	EVM	gene	84983	88532	.	-	.	ID=evm.TU.WUUM01000036.1.7;
WUUM01000036.1	EVM	mRNA	84983	88532	.	-	.	ID=evm.model.WUUM01000036.1.7;Parent=evm.TU.WUUM01000036.1.7;
WUUM01000036.1	EVM	exon	88505	88532	.	-	.	ID=evm.model.WUUM01000036.1.7.exon1;Parent=evm.model.WUUM01000036.1.7
WUUM01000036.1	EVM	CDS	88505	88532	.	-	0	ID=cds.evm.model.WUUM01000036.1.7;Parent=evm.model.WUUM01000036.1.7
WUUM01000036.1	EVM	exon	86058	86179	.	-	.	ID=evm.model.WUUM01000036.1.7.exon2;Parent=evm.model.WUUM01000036.1.7
WUUM01000036.1	EVM	CDS	86058	86179	.	-	2	ID=cds.evm.model.WUUM01000036.1.7;Parent=evm.model.WUUM01000036.1.7
WUUM01000036.1	EVM	exon	84983	85102	.	-	.	ID=evm.model.WUUM01000036.1.7.exon3;Parent=evm.model.WUUM01000036.1.7
WUUM01000036.1	EVM	CDS	84983	85102	.	-	0	ID=cds.evm.model.WUUM01000036.1.7;Parent=evm.model.WUUM01000036.1.7
WUUM01000036.1	EVM	gene	89902	92945	.	-	.	ID=evm.TU.WUUM01000036.1.8;
WUUM01000036.1	EVM	mRNA	89902	92945	.	-	.	ID=evm.model.WUUM01000036.1.8;Parent=evm.TU.WUUM01000036.1.8;
WUUM01000036.1	EVM	exon	92828	92945	.	-	.	ID=evm.model.WUUM01000036.1.8.exon1;Parent=evm.model.WUUM01000036.1.8
WUUM01000036.1	EVM	CDS	92828	92945	.	-	0	ID=cds.evm.model.WUUM01000036.1.8;Parent=evm.model.WUUM01000036.1.8
WUUM01000036.1	EVM	exon	89997	90124	.	-	.	ID=evm.model.WUUM01000036.1.8.exon2;Parent=evm.model.WUUM01000036.1.8
WUUM01000036.1	EVM	CDS	89997	90124	.	-	2	ID=cds.evm.model.WUUM01000036.1.8;Parent=evm.model.WUUM01000036.1.8
WUUM01000036.1	EVM	exon	89902	89964	.	-	.	ID=evm.model.WUUM01000036.1.8.exon3;Parent=evm.model.WUUM01000036.1.8
WUUM01000036.1	EVM	CDS	89902	89964	.	-	0	ID=cds.evm.model.WUUM01000036.1.8;Parent=evm.model.WUUM01000036.1.8
WUUM01000036.1	EVM	gene	111835	112225	.	-	.	ID=evm.TU.WUUM01000036.1.9;
WUUM01000036.1	EVM	mRNA	111835	112225	.	-	.	ID=evm.model.WUUM01000036.1.9;Parent=evm.TU.WUUM01000036.1.9;
WUUM01000036.1	EVM	exon	112042	112225	.	-	.	ID=evm.model.WUUM01000036.1.9.exon1;Parent=evm.model.WUUM01000036.1.9
WUUM01000036.1	EVM	CDS	112042	112225	.	-	0	ID=cds.evm.model.WUUM01000036.1.9;Parent=evm.model.WUUM01000036.1.9
WUUM01000036.1	EVM	exon	111835	111971	.	-	.	ID=evm.model.WUUM01000036.1.9.exon2;Parent=evm.model.WUUM01000036.1.9
WUUM01000036.1	EVM	CDS	111835	111971	.	-	2	ID=cds.evm.model.WUUM01000036.1.9;Parent=evm.model.WUUM01000036.1.9
WUUM01000036.1	EVM	gene	123817	131139	.	+	.	ID=evm.TU.WUUM01000036.1.10;
WUUM01000036.1	EVM	mRNA	123817	131139	.	+	.	ID=evm.model.WUUM01000036.1.10;Parent=evm.TU.WUUM01000036.1.10;
WUUM01000036.1	EVM	exon	123817	123952	.	+	.	ID=evm.model.WUUM01000036.1.10.exon1;Parent=evm.model.WUUM01000036.1.10
WUUM01000036.1	EVM	CDS	123817	123952	.	+	0	ID=cds.evm.model.WUUM01000036.1.10;Parent=evm.model.WUUM01000036.1.10
WUUM01000036.1	EVM	exon	127135	127270	.	+	.	ID=evm.model.WUUM01000036.1.10.exon2;Parent=evm.model.WUUM01000036.1.10
WUUM01000036.1	EVM	CDS	127135	127270	.	+	2	ID=cds.evm.model.WUUM01000036.1.10;Parent=evm.model.WUUM01000036.1.10
WUUM01000036.1	EVM	exon	127852	127921	.	+	.	ID=evm.model.WUUM01000036.1.10.exon3;Parent=evm.model.WUUM01000036.1.10
WUUM01000036.1	EVM	CDS	127852	127921	.	+	1	ID=cds.evm.model.WUUM01000036.1.10;Parent=evm.model.WUUM01000036.1.10
WUUM01000036.1	EVM	exon	128197	128356	.	+	.	ID=evm.model.WUUM01000036.1.10.exon4;Parent=evm.model.WUUM01000036.1.10
WUUM01000036.1	EVM	CDS	128197	128356	.	+	0	ID=cds.evm.model.WUUM01000036.1.10;Parent=evm.model.WUUM01000036.1.10
WUUM01000036.1	EVM	exon	131003	131139	.	+	.	ID=evm.model.WUUM01000036.1.10.exon5;Parent=evm.model.WUUM01000036.1.10
WUUM01000036.1	EVM	CDS	131003	131139	.	+	2	ID=cds.evm.model.WUUM01000036.1.10;Parent=evm.model.WUUM01000036.1.10
WUUM01000036.1	EVM	gene	148293	151638	.	-	.	ID=evm.TU.WUUM01000036.1.11;
WUUM01000036.1	EVM	mRNA	148293	151638	.	-	.	ID=evm.model.WUUM01000036.1.11;Parent=evm.TU.WUUM01000036.1.11;
WUUM01000036.1	EVM	exon	151558	151638	.	-	.	ID=evm.model.WUUM01000036.1.11.exon1;Parent=evm.model.WUUM01000036.1.11
WUUM01000036.1	EVM	CDS	151558	151638	.	-	0	ID=cds.evm.model.WUUM01000036.1.11;Parent=evm.model.WUUM01000036.1.11
WUUM01000036.1	EVM	exon	150530	150564	.	-	.	ID=evm.model.WUUM01000036.1.11.exon2;Parent=evm.model.WUUM01000036.1.11
WUUM01000036.1	EVM	CDS	150530	150564	.	-	0	ID=cds.evm.model.WUUM01000036.1.11;Parent=evm.model.WUUM01000036.1.11
WUUM01000036.1	EVM	exon	149847	149889	.	-	.	ID=evm.model.WUUM01000036.1.11.exon3;Parent=evm.model.WUUM01000036.1.11
WUUM01000036.1	EVM	CDS	149847	149889	.	-	1	ID=cds.evm.model.WUUM01000036.1.11;Parent=evm.model.WUUM01000036.1.11
WUUM01000036.1	EVM	exon	148293	148496	.	-	.	ID=evm.model.WUUM01000036.1.11.exon4;Parent=evm.model.WUUM01000036.1.11
WUUM01000036.1	EVM	CDS	148293	148496	.	-	0	ID=cds.evm.model.WUUM01000036.1.11;Parent=evm.model.WUUM01000036.1.11
WUUM01000036.1	EVM	gene	154084	156675	.	-	.	ID=evm.TU.WUUM01000036.1.12;
WUUM01000036.1	EVM	mRNA	154084	156675	.	-	.	ID=evm.model.WUUM01000036.1.12;Parent=evm.TU.WUUM01000036.1.12;
WUUM01000036.1	EVM	exon	156627	156675	.	-	.	ID=evm.model.WUUM01000036.1.12.exon1;Parent=evm.model.WUUM01000036.1.12
WUUM01000036.1	EVM	CDS	156627	156675	.	-	0	ID=cds.evm.model.WUUM01000036.1.12;Parent=evm.model.WUUM01000036.1.12
WUUM01000036.1	EVM	exon	155289	155467	.	-	.	ID=evm.model.WUUM01000036.1.12.exon2;Parent=evm.model.WUUM01000036.1.12
WUUM01000036.1	EVM	CDS	155289	155467	.	-	2	ID=cds.evm.model.WUUM01000036.1.12;Parent=evm.model.WUUM01000036.1.12
WUUM01000036.1	EVM	exon	154084	154185	.	-	.	ID=evm.model.WUUM01000036.1.12.exon3;Parent=evm.model.WUUM01000036.1.12
WUUM01000036.1	EVM	CDS	154084	154185	.	-	0	ID=cds.evm.model.WUUM01000036.1.12;Parent=evm.model.WUUM01000036.1.12
WUUM01000036.1	EVM	gene	158135	162560	.	-	.	ID=evm.TU.WUUM01000036.1.13;
WUUM01000036.1	EVM	mRNA	158135	162560	.	-	.	ID=evm.model.WUUM01000036.1.13;Parent=evm.TU.WUUM01000036.1.13;
WUUM01000036.1	EVM	exon	162465	162560	.	-	.	ID=evm.model.WUUM01000036.1.13.exon1;Parent=evm.model.WUUM01000036.1.13
WUUM01000036.1	EVM	CDS	162465	162560	.	-	0	ID=cds.evm.model.WUUM01000036.1.13;Parent=evm.model.WUUM01000036.1.13
WUUM01000036.1	EVM	exon	161783	161853	.	-	.	ID=evm.model.WUUM01000036.1.13.exon2;Parent=evm.model.WUUM01000036.1.13
WUUM01000036.1	EVM	CDS	161783	161853	.	-	0	ID=cds.evm.model.WUUM01000036.1.13;Parent=evm.model.WUUM01000036.1.13
WUUM01000036.1	EVM	exon	158231	158420	.	-	.	ID=evm.model.WUUM01000036.1.13.exon3;Parent=evm.model.WUUM01000036.1.13
WUUM01000036.1	EVM	CDS	158231	158420	.	-	1	ID=cds.evm.model.WUUM01000036.1.13;Parent=evm.model.WUUM01000036.1.13
WUUM01000036.1	EVM	exon	158135	158191	.	-	.	ID=evm.model.WUUM01000036.1.13.exon4;Parent=evm.model.WUUM01000036.1.13
WUUM01000036.1	EVM	CDS	158135	158191	.	-	0	ID=cds.evm.model.WUUM01000036.1.13;Parent=evm.model.WUUM01000036.1.13
WUUM01000036.1	EVM	gene	169657	173646	.	+	.	ID=evm.TU.WUUM01000036.1.14;
WUUM01000036.1	EVM	mRNA	169657	173646	.	+	.	ID=evm.model.WUUM01000036.1.14;Parent=evm.TU.WUUM01000036.1.14;
WUUM01000036.1	EVM	exon	169657	169824	.	+	.	ID=evm.model.WUUM01000036.1.14.exon1;Parent=evm.model.WUUM01000036.1.14
WUUM01000036.1	EVM	CDS	169657	169824	.	+	0	ID=cds.evm.model.WUUM01000036.1.14;Parent=evm.model.WUUM01000036.1.14
WUUM01000036.1	EVM	exon	170040	170259	.	+	.	ID=evm.model.WUUM01000036.1.14.exon2;Parent=evm.model.WUUM01000036.1.14
WUUM01000036.1	EVM	CDS	170040	170259	.	+	0	ID=cds.evm.model.WUUM01000036.1.14;Parent=evm.model.WUUM01000036.1.14
WUUM01000036.1	EVM	exon	170991	171208	.	+	.	ID=evm.model.WUUM01000036.1.14.exon3;Parent=evm.model.WUUM01000036.1.14
WUUM01000036.1	EVM	CDS	170991	171208	.	+	2	ID=cds.evm.model.WUUM01000036.1.14;Parent=evm.model.WUUM01000036.1.14
WUUM01000036.1	EVM	exon	171438	171549	.	+	.	ID=evm.model.WUUM01000036.1.14.exon4;Parent=evm.model.WUUM01000036.1.14
WUUM01000036.1	EVM	CDS	171438	171549	.	+	0	ID=cds.evm.model.WUUM01000036.1.14;Parent=evm.model.WUUM01000036.1.14
WUUM01000036.1	EVM	exon	171913	172211	.	+	.	ID=evm.model.WUUM01000036.1.14.exon5;Parent=evm.model.WUUM01000036.1.14
WUUM01000036.1	EVM	CDS	171913	172211	.	+	2	ID=cds.evm.model.WUUM01000036.1.14;Parent=evm.model.WUUM01000036.1.14
WUUM01000036.1	EVM	exon	172433	172531	.	+	.	ID=evm.model.WUUM01000036.1.14.exon6;Parent=evm.model.WUUM01000036.1.14
WUUM01000036.1	EVM	CDS	172433	172531	.	+	0	ID=cds.evm.model.WUUM01000036.1.14;Parent=evm.model.WUUM01000036.1.14
WUUM01000036.1	EVM	exon	172714	172881	.	+	.	ID=evm.model.WUUM01000036.1.14.exon7;Parent=evm.model.WUUM01000036.1.14
WUUM01000036.1	EVM	CDS	172714	172881	.	+	0	ID=cds.evm.model.WUUM01000036.1.14;Parent=evm.model.WUUM01000036.1.14
WUUM01000036.1	EVM	exon	172957	173139	.	+	.	ID=evm.model.WUUM01000036.1.14.exon8;Parent=evm.model.WUUM01000036.1.14
WUUM01000036.1	EVM	CDS	172957	173139	.	+	0	ID=cds.evm.model.WUUM01000036.1.14;Parent=evm.model.WUUM01000036.1.14
WUUM01000036.1	EVM	exon	173554	173646	.	+	.	ID=evm.model.WUUM01000036.1.14.exon9;Parent=evm.model.WUUM01000036.1.14
WUUM01000036.1	EVM	CDS	173554	173646	.	+	0	ID=cds.evm.model.WUUM01000036.1.14;Parent=evm.model.WUUM01000036.1.14
WUUM01000036.1	EVM	gene	177676	180350	.	+	.	ID=evm.TU.WUUM01000036.1.15;
WUUM01000036.1	EVM	mRNA	177676	180350	.	+	.	ID=evm.model.WUUM01000036.1.15;Parent=evm.TU.WUUM01000036.1.15;
WUUM01000036.1	EVM	exon	177676	177843	.	+	.	ID=evm.model.WUUM01000036.1.15.exon1;Parent=evm.model.WUUM01000036.1.15
WUUM01000036.1	EVM	CDS	177676	177843	.	+	0	ID=cds.evm.model.WUUM01000036.1.15;Parent=evm.model.WUUM01000036.1.15
WUUM01000036.1	EVM	exon	177978	178197	.	+	.	ID=evm.model.WUUM01000036.1.15.exon2;Parent=evm.model.WUUM01000036.1.15
WUUM01000036.1	EVM	CDS	177978	178197	.	+	0	ID=cds.evm.model.WUUM01000036.1.15;Parent=evm.model.WUUM01000036.1.15
WUUM01000036.1	EVM	exon	178503	178720	.	+	.	ID=evm.model.WUUM01000036.1.15.exon3;Parent=evm.model.WUUM01000036.1.15
WUUM01000036.1	EVM	CDS	178503	178720	.	+	2	ID=cds.evm.model.WUUM01000036.1.15;Parent=evm.model.WUUM01000036.1.15
WUUM01000036.1	EVM	exon	178948	179059	.	+	.	ID=evm.model.WUUM01000036.1.15.exon4;Parent=evm.model.WUUM01000036.1.15
WUUM01000036.1	EVM	CDS	178948	179059	.	+	0	ID=cds.evm.model.WUUM01000036.1.15;Parent=evm.model.WUUM01000036.1.15
WUUM01000036.1	EVM	exon	179140	179438	.	+	.	ID=evm.model.WUUM01000036.1.15.exon5;Parent=evm.model.WUUM01000036.1.15
WUUM01000036.1	EVM	CDS	179140	179438	.	+	2	ID=cds.evm.model.WUUM01000036.1.15;Parent=evm.model.WUUM01000036.1.15
WUUM01000036.1	EVM	exon	179515	179613	.	+	.	ID=evm.model.WUUM01000036.1.15.exon6;Parent=evm.model.WUUM01000036.1.15
WUUM01000036.1	EVM	CDS	179515	179613	.	+	0	ID=cds.evm.model.WUUM01000036.1.15;Parent=evm.model.WUUM01000036.1.15
WUUM01000036.1	EVM	exon	179743	179910	.	+	.	ID=evm.model.WUUM01000036.1.15.exon7;Parent=evm.model.WUUM01000036.1.15
WUUM01000036.1	EVM	CDS	179743	179910	.	+	0	ID=cds.evm.model.WUUM01000036.1.15;Parent=evm.model.WUUM01000036.1.15
WUUM01000036.1	EVM	exon	179990	180172	.	+	.	ID=evm.model.WUUM01000036.1.15.exon8;Parent=evm.model.WUUM01000036.1.15
WUUM01000036.1	EVM	CDS	179990	180172	.	+	0	ID=cds.evm.model.WUUM01000036.1.15;Parent=evm.model.WUUM01000036.1.15
WUUM01000036.1	EVM	exon	180258	180350	.	+	.	ID=evm.model.WUUM01000036.1.15.exon9;Parent=evm.model.WUUM01000036.1.15
WUUM01000036.1	EVM	CDS	180258	180350	.	+	0	ID=cds.evm.model.WUUM01000036.1.15;Parent=evm.model.WUUM01000036.1.15
WUUM01000036.1	EVM	gene	184460	186556	.	-	.	ID=evm.TU.WUUM01000036.1.16;
WUUM01000036.1	EVM	mRNA	184460	186556	.	-	.	ID=evm.model.WUUM01000036.1.16;Parent=evm.TU.WUUM01000036.1.16;
WUUM01000036.1	EVM	exon	186334	186556	.	-	.	ID=evm.model.WUUM01000036.1.16.exon1;Parent=evm.model.WUUM01000036.1.16
WUUM01000036.1	EVM	CDS	186334	186556	.	-	0	ID=cds.evm.model.WUUM01000036.1.16;Parent=evm.model.WUUM01000036.1.16
WUUM01000036.1	EVM	exon	186069	186228	.	-	.	ID=evm.model.WUUM01000036.1.16.exon2;Parent=evm.model.WUUM01000036.1.16
WUUM01000036.1	EVM	CDS	186069	186228	.	-	2	ID=cds.evm.model.WUUM01000036.1.16;Parent=evm.model.WUUM01000036.1.16
WUUM01000036.1	EVM	exon	184460	184694	.	-	.	ID=evm.model.WUUM01000036.1.16.exon3;Parent=evm.model.WUUM01000036.1.16
WUUM01000036.1	EVM	CDS	184460	184694	.	-	1	ID=cds.evm.model.WUUM01000036.1.16;Parent=evm.model.WUUM01000036.1.16
WUUM01000036.1	EVM	gene	216807	220898	.	+	.	ID=evm.TU.WUUM01000036.1.17;
WUUM01000036.1	EVM	mRNA	216807	220898	.	+	.	ID=evm.model.WUUM01000036.1.17;Parent=evm.TU.WUUM01000036.1.17;
WUUM01000036.1	EVM	exon	216807	216928	.	+	.	ID=evm.model.WUUM01000036.1.17.exon1;Parent=evm.model.WUUM01000036.1.17
WUUM01000036.1	EVM	CDS	216807	216928	.	+	0	ID=cds.evm.model.WUUM01000036.1.17;Parent=evm.model.WUUM01000036.1.17
WUUM01000036.1	EVM	exon	218777	218783	.	+	.	ID=evm.model.WUUM01000036.1.17.exon2;Parent=evm.model.WUUM01000036.1.17
WUUM01000036.1	EVM	CDS	218777	218783	.	+	1	ID=cds.evm.model.WUUM01000036.1.17;Parent=evm.model.WUUM01000036.1.17
WUUM01000036.1	EVM	exon	220698	220898	.	+	.	ID=evm.model.WUUM01000036.1.17.exon3;Parent=evm.model.WUUM01000036.1.17
WUUM01000036.1	EVM	CDS	220698	220898	.	+	0	ID=cds.evm.model.WUUM01000036.1.17;Parent=evm.model.WUUM01000036.1.17
WUUM01000036.1	EVM	gene	232610	233500	.	+	.	ID=evm.TU.WUUM01000036.1.18;
WUUM01000036.1	EVM	mRNA	232610	233500	.	+	.	ID=evm.model.WUUM01000036.1.18;Parent=evm.TU.WUUM01000036.1.18;
WUUM01000036.1	EVM	exon	232610	232696	.	+	.	ID=evm.model.WUUM01000036.1.18.exon1;Parent=evm.model.WUUM01000036.1.18
WUUM01000036.1	EVM	CDS	232610	232696	.	+	0	ID=cds.evm.model.WUUM01000036.1.18;Parent=evm.model.WUUM01000036.1.18
WUUM01000036.1	EVM	exon	233213	233500	.	+	.	ID=evm.model.WUUM01000036.1.18.exon2;Parent=evm.model.WUUM01000036.1.18
WUUM01000036.1	EVM	CDS	233213	233500	.	+	0	ID=cds.evm.model.WUUM01000036.1.18;Parent=evm.model.WUUM01000036.1.18
WUUM01000036.1	EVM	gene	236869	243398	.	-	.	ID=evm.TU.WUUM01000036.1.19;
WUUM01000036.1	EVM	mRNA	236869	243398	.	-	.	ID=evm.model.WUUM01000036.1.19;Parent=evm.TU.WUUM01000036.1.19;
WUUM01000036.1	EVM	exon	243317	243398	.	-	.	ID=evm.model.WUUM01000036.1.19.exon1;Parent=evm.model.WUUM01000036.1.19
WUUM01000036.1	EVM	CDS	243317	243398	.	-	0	ID=cds.evm.model.WUUM01000036.1.19;Parent=evm.model.WUUM01000036.1.19
WUUM01000036.1	EVM	exon	237284	237471	.	-	.	ID=evm.model.WUUM01000036.1.19.exon2;Parent=evm.model.WUUM01000036.1.19
WUUM01000036.1	EVM	CDS	237284	237471	.	-	2	ID=cds.evm.model.WUUM01000036.1.19;Parent=evm.model.WUUM01000036.1.19
WUUM01000036.1	EVM	exon	236869	237015	.	-	.	ID=evm.model.WUUM01000036.1.19.exon3;Parent=evm.model.WUUM01000036.1.19
WUUM01000036.1	EVM	CDS	236869	237015	.	-	0	ID=cds.evm.model.WUUM01000036.1.19;Parent=evm.model.WUUM01000036.1.19
WUUM01000036.1	EVM	gene	248532	251815	.	-	.	ID=evm.TU.WUUM01000036.1.20;
WUUM01000036.1	EVM	mRNA	248532	251815	.	-	.	ID=evm.model.WUUM01000036.1.20;Parent=evm.TU.WUUM01000036.1.20;
WUUM01000036.1	EVM	exon	251692	251815	.	-	.	ID=evm.model.WUUM01000036.1.20.exon1;Parent=evm.model.WUUM01000036.1.20
WUUM01000036.1	EVM	CDS	251692	251815	.	-	0	ID=cds.evm.model.WUUM01000036.1.20;Parent=evm.model.WUUM01000036.1.20
WUUM01000036.1	EVM	exon	249926	249938	.	-	.	ID=evm.model.WUUM01000036.1.20.exon2;Parent=evm.model.WUUM01000036.1.20
WUUM01000036.1	EVM	CDS	249926	249938	.	-	2	ID=cds.evm.model.WUUM01000036.1.20;Parent=evm.model.WUUM01000036.1.20
WUUM01000036.1	EVM	exon	248532	248778	.	-	.	ID=evm.model.WUUM01000036.1.20.exon3;Parent=evm.model.WUUM01000036.1.20
WUUM01000036.1	EVM	CDS	248532	248778	.	-	1	ID=cds.evm.model.WUUM01000036.1.20;Parent=evm.model.WUUM01000036.1.20
WUUM01000036.1	EVM	gene	252646	253860	.	+	.	ID=evm.TU.WUUM01000036.1.21;
WUUM01000036.1	EVM	mRNA	252646	253860	.	+	.	ID=evm.model.WUUM01000036.1.21;Parent=evm.TU.WUUM01000036.1.21;
WUUM01000036.1	EVM	exon	252646	253860	.	+	.	ID=evm.model.WUUM01000036.1.21.exon1;Parent=evm.model.WUUM01000036.1.21
WUUM01000036.1	EVM	CDS	252646	253860	.	+	0	ID=cds.evm.model.WUUM01000036.1.21;Parent=evm.model.WUUM01000036.1.21
WUUM01000036.1	EVM	gene	260313	264556	.	-	.	ID=evm.TU.WUUM01000036.1.22;
WUUM01000036.1	EVM	mRNA	260313	264556	.	-	.	ID=evm.model.WUUM01000036.1.22;Parent=evm.TU.WUUM01000036.1.22;
WUUM01000036.1	EVM	exon	264360	264556	.	-	.	ID=evm.model.WUUM01000036.1.22.exon1;Parent=evm.model.WUUM01000036.1.22
WUUM01000036.1	EVM	CDS	264360	264556	.	-	0	ID=cds.evm.model.WUUM01000036.1.22;Parent=evm.model.WUUM01000036.1.22
WUUM01000036.1	EVM	exon	260313	260550	.	-	.	ID=evm.model.WUUM01000036.1.22.exon2;Parent=evm.model.WUUM01000036.1.22
WUUM01000036.1	EVM	CDS	260313	260550	.	-	1	ID=cds.evm.model.WUUM01000036.1.22;Parent=evm.model.WUUM01000036.1.22
WUUM01000036.1	EVM	gene	296614	302436	.	+	.	ID=evm.TU.WUUM01000036.1.23;
WUUM01000036.1	EVM	mRNA	296614	302436	.	+	.	ID=evm.model.WUUM01000036.1.23;Parent=evm.TU.WUUM01000036.1.23;
WUUM01000036.1	EVM	exon	296614	296677	.	+	.	ID=evm.model.WUUM01000036.1.23.exon1;Parent=evm.model.WUUM01000036.1.23
WUUM01000036.1	EVM	CDS	296614	296677	.	+	0	ID=cds.evm.model.WUUM01000036.1.23;Parent=evm.model.WUUM01000036.1.23
WUUM01000036.1	EVM	exon	298887	299175	.	+	.	ID=evm.model.WUUM01000036.1.23.exon2;Parent=evm.model.WUUM01000036.1.23
WUUM01000036.1	EVM	CDS	298887	299175	.	+	2	ID=cds.evm.model.WUUM01000036.1.23;Parent=evm.model.WUUM01000036.1.23
WUUM01000036.1	EVM	exon	302052	302436	.	+	.	ID=evm.model.WUUM01000036.1.23.exon3;Parent=evm.model.WUUM01000036.1.23
WUUM01000036.1	EVM	CDS	302052	302436	.	+	1	ID=cds.evm.model.WUUM01000036.1.23;Parent=evm.model.WUUM01000036.1.23
WUUM01000036.1	EVM	gene	338937	339215	.	+	.	ID=evm.TU.WUUM01000036.1.25;
WUUM01000036.1	EVM	mRNA	338937	339215	.	+	.	ID=evm.model.WUUM01000036.1.25;Parent=evm.TU.WUUM01000036.1.25;
WUUM01000036.1	EVM	exon	338937	338975	.	+	.	ID=evm.model.WUUM01000036.1.25.exon1;Parent=evm.model.WUUM01000036.1.25
WUUM01000036.1	EVM	CDS	338937	338975	.	+	0	ID=cds.evm.model.WUUM01000036.1.25;Parent=evm.model.WUUM01000036.1.25
WUUM01000036.1	EVM	exon	339054	339215	.	+	.	ID=evm.model.WUUM01000036.1.25.exon2;Parent=evm.model.WUUM01000036.1.25
WUUM01000036.1	EVM	CDS	339054	339215	.	+	0	ID=cds.evm.model.WUUM01000036.1.25;Parent=evm.model.WUUM01000036.1.25
WUUM01000036.1	EVM	gene	358541	358745	.	-	.	ID=evm.TU.WUUM01000036.1.26;
WUUM01000036.1	EVM	mRNA	358541	358745	.	-	.	ID=evm.model.WUUM01000036.1.26;Parent=evm.TU.WUUM01000036.1.26;
WUUM01000036.1	EVM	exon	358541	358745	.	-	.	ID=evm.model.WUUM01000036.1.26.exon1;Parent=evm.model.WUUM01000036.1.26
WUUM01000036.1	EVM	CDS	358541	358745	.	-	2	ID=cds.evm.model.WUUM01000036.1.26;Parent=evm.model.WUUM01000036.1.26
WUUM01000036.1	EVM	gene	367922	368202	.	-	.	ID=evm.TU.WUUM01000036.1.27;
WUUM01000036.1	EVM	mRNA	367922	368202	.	-	.	ID=evm.model.WUUM01000036.1.27;Parent=evm.TU.WUUM01000036.1.27;
WUUM01000036.1	EVM	exon	367922	368202	.	-	.	ID=evm.model.WUUM01000036.1.27.exon1;Parent=evm.model.WUUM01000036.1.27
WUUM01000036.1	EVM	CDS	367922	368202	.	-	0	ID=cds.evm.model.WUUM01000036.1.27;Parent=evm.model.WUUM01000036.1.27
WUUM01000036.1	EVM	gene	381108	381398	.	-	.	ID=evm.TU.WUUM01000036.1.28;
WUUM01000036.1	EVM	mRNA	381108	381398	.	-	.	ID=evm.model.WUUM01000036.1.28;Parent=evm.TU.WUUM01000036.1.28;
WUUM01000036.1	EVM	exon	381108	381398	.	-	.	ID=evm.model.WUUM01000036.1.28.exon1;Parent=evm.model.WUUM01000036.1.28
WUUM01000036.1	EVM	CDS	381108	381398	.	-	0	ID=cds.evm.model.WUUM01000036.1.28;Parent=evm.model.WUUM01000036.1.28
WUUM01000036.1	EVM	gene	414070	414783	.	+	.	ID=evm.TU.WUUM01000036.1.29;
WUUM01000036.1	EVM	mRNA	414070	414783	.	+	.	ID=evm.model.WUUM01000036.1.29;Parent=evm.TU.WUUM01000036.1.29;
WUUM01000036.1	EVM	exon	414070	414154	.	+	.	ID=evm.model.WUUM01000036.1.29.exon1;Parent=evm.model.WUUM01000036.1.29
WUUM01000036.1	EVM	CDS	414070	414154	.	+	0	ID=cds.evm.model.WUUM01000036.1.29;Parent=evm.model.WUUM01000036.1.29
WUUM01000036.1	EVM	exon	414317	414783	.	+	.	ID=evm.model.WUUM01000036.1.29.exon2;Parent=evm.model.WUUM01000036.1.29
WUUM01000036.1	EVM	CDS	414317	414783	.	+	2	ID=cds.evm.model.WUUM01000036.1.29;Parent=evm.model.WUUM01000036.1.29
WUUM01000036.1	EVM	gene	457267	457695	.	+	.	ID=evm.TU.WUUM01000036.1.30;
WUUM01000036.1	EVM	mRNA	457267	457695	.	+	.	ID=evm.model.WUUM01000036.1.30;Parent=evm.TU.WUUM01000036.1.30;
WUUM01000036.1	EVM	exon	457267	457307	.	+	.	ID=evm.model.WUUM01000036.1.30.exon1;Parent=evm.model.WUUM01000036.1.30
WUUM01000036.1	EVM	CDS	457267	457307	.	+	0	ID=cds.evm.model.WUUM01000036.1.30;Parent=evm.model.WUUM01000036.1.30
WUUM01000036.1	EVM	exon	457383	457695	.	+	.	ID=evm.model.WUUM01000036.1.30.exon2;Parent=evm.model.WUUM01000036.1.30
WUUM01000036.1	EVM	CDS	457383	457695	.	+	1	ID=cds.evm.model.WUUM01000036.1.30;Parent=evm.model.WUUM01000036.1.30
WUUM01000036.1	EVM	gene	463982	464401	.	+	.	ID=evm.TU.WUUM01000036.1.31;
WUUM01000036.1	EVM	mRNA	463982	464401	.	+	.	ID=evm.model.WUUM01000036.1.31;Parent=evm.TU.WUUM01000036.1.31;
WUUM01000036.1	EVM	exon	463982	464128	.	+	.	ID=evm.model.WUUM01000036.1.31.exon1;Parent=evm.model.WUUM01000036.1.31
WUUM01000036.1	EVM	CDS	463982	464128	.	+	0	ID=cds.evm.model.WUUM01000036.1.31;Parent=evm.model.WUUM01000036.1.31
WUUM01000036.1	EVM	exon	464192	464401	.	+	.	ID=evm.model.WUUM01000036.1.31.exon2;Parent=evm.model.WUUM01000036.1.31
WUUM01000036.1	EVM	CDS	464192	464401	.	+	0	ID=cds.evm.model.WUUM01000036.1.31;Parent=evm.model.WUUM01000036.1.31
WUUM01000036.1	EVM	gene	511336	511800	.	+	.	ID=evm.TU.WUUM01000036.1.32;
WUUM01000036.1	EVM	mRNA	511336	511800	.	+	.	ID=evm.model.WUUM01000036.1.32;Parent=evm.TU.WUUM01000036.1.32;
WUUM01000036.1	EVM	exon	511336	511800	.	+	.	ID=evm.model.WUUM01000036.1.32.exon1;Parent=evm.model.WUUM01000036.1.32
WUUM01000036.1	EVM	CDS	511336	511800	.	+	0	ID=cds.evm.model.WUUM01000036.1.32;Parent=evm.model.WUUM01000036.1.32
WUUM01000036.1	EVM	gene	513430	516870	.	-	.	ID=evm.TU.WUUM01000036.1.33;
WUUM01000036.1	EVM	mRNA	513430	516870	.	-	.	ID=evm.model.WUUM01000036.1.33;Parent=evm.TU.WUUM01000036.1.33;
WUUM01000036.1	EVM	exon	516272	516870	.	-	.	ID=evm.model.WUUM01000036.1.33.exon1;Parent=evm.model.WUUM01000036.1.33
WUUM01000036.1	EVM	CDS	516272	516870	.	-	0	ID=cds.evm.model.WUUM01000036.1.33;Parent=evm.model.WUUM01000036.1.33
WUUM01000036.1	EVM	exon	513430	513916	.	-	.	ID=evm.model.WUUM01000036.1.33.exon2;Parent=evm.model.WUUM01000036.1.33
WUUM01000036.1	EVM	CDS	513430	513916	.	-	1	ID=cds.evm.model.WUUM01000036.1.33;Parent=evm.model.WUUM01000036.1.33
WUUM01000036.1	EVM	gene	519076	525831	.	+	.	ID=evm.TU.WUUM01000036.1.34;
WUUM01000036.1	EVM	mRNA	519076	525831	.	+	.	ID=evm.model.WUUM01000036.1.34;Parent=evm.TU.WUUM01000036.1.34;
WUUM01000036.1	EVM	exon	519076	519199	.	+	.	ID=evm.model.WUUM01000036.1.34.exon1;Parent=evm.model.WUUM01000036.1.34
WUUM01000036.1	EVM	CDS	519076	519199	.	+	0	ID=cds.evm.model.WUUM01000036.1.34;Parent=evm.model.WUUM01000036.1.34
WUUM01000036.1	EVM	exon	520570	521513	.	+	.	ID=evm.model.WUUM01000036.1.34.exon2;Parent=evm.model.WUUM01000036.1.34
WUUM01000036.1	EVM	CDS	520570	521513	.	+	2	ID=cds.evm.model.WUUM01000036.1.34;Parent=evm.model.WUUM01000036.1.34
WUUM01000036.1	EVM	exon	522366	522554	.	+	.	ID=evm.model.WUUM01000036.1.34.exon3;Parent=evm.model.WUUM01000036.1.34
WUUM01000036.1	EVM	CDS	522366	522554	.	+	0	ID=cds.evm.model.WUUM01000036.1.34;Parent=evm.model.WUUM01000036.1.34
WUUM01000036.1	EVM	exon	522696	524106	.	+	.	ID=evm.model.WUUM01000036.1.34.exon4;Parent=evm.model.WUUM01000036.1.34
WUUM01000036.1	EVM	CDS	522696	524106	.	+	0	ID=cds.evm.model.WUUM01000036.1.34;Parent=evm.model.WUUM01000036.1.34
WUUM01000036.1	EVM	exon	524407	524898	.	+	.	ID=evm.model.WUUM01000036.1.34.exon5;Parent=evm.model.WUUM01000036.1.34
WUUM01000036.1	EVM	CDS	524407	524898	.	+	2	ID=cds.evm.model.WUUM01000036.1.34;Parent=evm.model.WUUM01000036.1.34
WUUM01000036.1	EVM	exon	525803	525831	.	+	.	ID=evm.model.WUUM01000036.1.34.exon6;Parent=evm.model.WUUM01000036.1.34
WUUM01000036.1	EVM	CDS	525803	525831	.	+	2	ID=cds.evm.model.WUUM01000036.1.34;Parent=evm.model.WUUM01000036.1.34
WUUM01000036.1	EVM	gene	528729	532735	.	-	.	ID=evm.TU.WUUM01000036.1.35;
WUUM01000036.1	EVM	mRNA	528729	532735	.	-	.	ID=evm.model.WUUM01000036.1.35;Parent=evm.TU.WUUM01000036.1.35;
WUUM01000036.1	EVM	exon	532665	532735	.	-	.	ID=evm.model.WUUM01000036.1.35.exon1;Parent=evm.model.WUUM01000036.1.35
WUUM01000036.1	EVM	CDS	532665	532735	.	-	0	ID=cds.evm.model.WUUM01000036.1.35;Parent=evm.model.WUUM01000036.1.35
WUUM01000036.1	EVM	exon	532216	532599	.	-	.	ID=evm.model.WUUM01000036.1.35.exon2;Parent=evm.model.WUUM01000036.1.35
WUUM01000036.1	EVM	CDS	532216	532599	.	-	1	ID=cds.evm.model.WUUM01000036.1.35;Parent=evm.model.WUUM01000036.1.35
WUUM01000036.1	EVM	exon	529961	530614	.	-	.	ID=evm.model.WUUM01000036.1.35.exon3;Parent=evm.model.WUUM01000036.1.35
WUUM01000036.1	EVM	CDS	529961	530614	.	-	1	ID=cds.evm.model.WUUM01000036.1.35;Parent=evm.model.WUUM01000036.1.35
WUUM01000036.1	EVM	exon	529616	529811	.	-	.	ID=evm.model.WUUM01000036.1.35.exon4;Parent=evm.model.WUUM01000036.1.35
WUUM01000036.1	EVM	CDS	529616	529811	.	-	1	ID=cds.evm.model.WUUM01000036.1.35;Parent=evm.model.WUUM01000036.1.35
WUUM01000036.1	EVM	exon	529074	529160	.	-	.	ID=evm.model.WUUM01000036.1.35.exon5;Parent=evm.model.WUUM01000036.1.35
WUUM01000036.1	EVM	CDS	529074	529160	.	-	0	ID=cds.evm.model.WUUM01000036.1.35;Parent=evm.model.WUUM01000036.1.35
WUUM01000036.1	EVM	exon	528899	528991	.	-	.	ID=evm.model.WUUM01000036.1.35.exon6;Parent=evm.model.WUUM01000036.1.35
WUUM01000036.1	EVM	CDS	528899	528991	.	-	0	ID=cds.evm.model.WUUM01000036.1.35;Parent=evm.model.WUUM01000036.1.35
WUUM01000036.1	EVM	exon	528729	528824	.	-	.	ID=evm.model.WUUM01000036.1.35.exon7;Parent=evm.model.WUUM01000036.1.35
WUUM01000036.1	EVM	CDS	528729	528824	.	-	0	ID=cds.evm.model.WUUM01000036.1.35;Parent=evm.model.WUUM01000036.1.35
WUUM01000036.1	EVM	gene	546947	549721	.	+	.	ID=evm.TU.WUUM01000036.1.36;
WUUM01000036.1	EVM	mRNA	546947	549721	.	+	.	ID=evm.model.WUUM01000036.1.36;Parent=evm.TU.WUUM01000036.1.36;
WUUM01000036.1	EVM	exon	546947	546985	.	+	.	ID=evm.model.WUUM01000036.1.36.exon1;Parent=evm.model.WUUM01000036.1.36
WUUM01000036.1	EVM	CDS	546947	546985	.	+	0	ID=cds.evm.model.WUUM01000036.1.36;Parent=evm.model.WUUM01000036.1.36
WUUM01000036.1	EVM	exon	547084	547299	.	+	.	ID=evm.model.WUUM01000036.1.36.exon2;Parent=evm.model.WUUM01000036.1.36
WUUM01000036.1	EVM	CDS	547084	547299	.	+	0	ID=cds.evm.model.WUUM01000036.1.36;Parent=evm.model.WUUM01000036.1.36
WUUM01000036.1	EVM	exon	547372	547599	.	+	.	ID=evm.model.WUUM01000036.1.36.exon3;Parent=evm.model.WUUM01000036.1.36
WUUM01000036.1	EVM	CDS	547372	547599	.	+	0	ID=cds.evm.model.WUUM01000036.1.36;Parent=evm.model.WUUM01000036.1.36
WUUM01000036.1	EVM	exon	547680	547847	.	+	.	ID=evm.model.WUUM01000036.1.36.exon4;Parent=evm.model.WUUM01000036.1.36
WUUM01000036.1	EVM	CDS	547680	547847	.	+	0	ID=cds.evm.model.WUUM01000036.1.36;Parent=evm.model.WUUM01000036.1.36
WUUM01000036.1	EVM	exon	547929	548022	.	+	.	ID=evm.model.WUUM01000036.1.36.exon5;Parent=evm.model.WUUM01000036.1.36
WUUM01000036.1	EVM	CDS	547929	548022	.	+	0	ID=cds.evm.model.WUUM01000036.1.36;Parent=evm.model.WUUM01000036.1.36
WUUM01000036.1	EVM	exon	548121	548381	.	+	.	ID=evm.model.WUUM01000036.1.36.exon6;Parent=evm.model.WUUM01000036.1.36
WUUM01000036.1	EVM	CDS	548121	548381	.	+	2	ID=cds.evm.model.WUUM01000036.1.36;Parent=evm.model.WUUM01000036.1.36
WUUM01000036.1	EVM	exon	548654	548891	.	+	.	ID=evm.model.WUUM01000036.1.36.exon7;Parent=evm.model.WUUM01000036.1.36
WUUM01000036.1	EVM	CDS	548654	548891	.	+	2	ID=cds.evm.model.WUUM01000036.1.36;Parent=evm.model.WUUM01000036.1.36
WUUM01000036.1	EVM	exon	549180	549433	.	+	.	ID=evm.model.WUUM01000036.1.36.exon8;Parent=evm.model.WUUM01000036.1.36
WUUM01000036.1	EVM	CDS	549180	549433	.	+	1	ID=cds.evm.model.WUUM01000036.1.36;Parent=evm.model.WUUM01000036.1.36
WUUM01000036.1	EVM	exon	549510	549721	.	+	.	ID=evm.model.WUUM01000036.1.36.exon9;Parent=evm.model.WUUM01000036.1.36
WUUM01000036.1	EVM	CDS	549510	549721	.	+	2	ID=cds.evm.model.WUUM01000036.1.36;Parent=evm.model.WUUM01000036.1.36
WUUM01000036.1	EVM	gene	550576	551119	.	-	.	ID=evm.TU.WUUM01000036.1.37;
WUUM01000036.1	EVM	mRNA	550576	551119	.	-	.	ID=evm.model.WUUM01000036.1.37;Parent=evm.TU.WUUM01000036.1.37;
WUUM01000036.1	EVM	exon	551000	551119	.	-	.	ID=evm.model.WUUM01000036.1.37.exon1;Parent=evm.model.WUUM01000036.1.37
WUUM01000036.1	EVM	CDS	551000	551119	.	-	0	ID=cds.evm.model.WUUM01000036.1.37;Parent=evm.model.WUUM01000036.1.37
WUUM01000036.1	EVM	exon	550576	550749	.	-	.	ID=evm.model.WUUM01000036.1.37.exon2;Parent=evm.model.WUUM01000036.1.37
WUUM01000036.1	EVM	CDS	550576	550749	.	-	0	ID=cds.evm.model.WUUM01000036.1.37;Parent=evm.model.WUUM01000036.1.37
WUUM01000036.1	EVM	gene	564140	565809	.	-	.	ID=evm.TU.WUUM01000036.1.38;
WUUM01000036.1	EVM	mRNA	564140	565809	.	-	.	ID=evm.model.WUUM01000036.1.38;Parent=evm.TU.WUUM01000036.1.38;
WUUM01000036.1	EVM	exon	565717	565809	.	-	.	ID=evm.model.WUUM01000036.1.38.exon1;Parent=evm.model.WUUM01000036.1.38
WUUM01000036.1	EVM	CDS	565717	565809	.	-	0	ID=cds.evm.model.WUUM01000036.1.38;Parent=evm.model.WUUM01000036.1.38
WUUM01000036.1	EVM	exon	564140	565393	.	-	.	ID=evm.model.WUUM01000036.1.38.exon2;Parent=evm.model.WUUM01000036.1.38
WUUM01000036.1	EVM	CDS	564140	565393	.	-	0	ID=cds.evm.model.WUUM01000036.1.38;Parent=evm.model.WUUM01000036.1.38
WUUM01000036.1	EVM	gene	568524	574549	.	+	.	ID=evm.TU.WUUM01000036.1.39;
WUUM01000036.1	EVM	mRNA	568524	574549	.	+	.	ID=evm.model.WUUM01000036.1.39;Parent=evm.TU.WUUM01000036.1.39;
WUUM01000036.1	EVM	exon	568524	568633	.	+	.	ID=evm.model.WUUM01000036.1.39.exon1;Parent=evm.model.WUUM01000036.1.39
WUUM01000036.1	EVM	CDS	568524	568633	.	+	0	ID=cds.evm.model.WUUM01000036.1.39;Parent=evm.model.WUUM01000036.1.39
WUUM01000036.1	EVM	exon	571328	571419	.	+	.	ID=evm.model.WUUM01000036.1.39.exon2;Parent=evm.model.WUUM01000036.1.39
WUUM01000036.1	EVM	CDS	571328	571419	.	+	1	ID=cds.evm.model.WUUM01000036.1.39;Parent=evm.model.WUUM01000036.1.39
WUUM01000036.1	EVM	exon	571855	571966	.	+	.	ID=evm.model.WUUM01000036.1.39.exon3;Parent=evm.model.WUUM01000036.1.39
WUUM01000036.1	EVM	CDS	571855	571966	.	+	2	ID=cds.evm.model.WUUM01000036.1.39;Parent=evm.model.WUUM01000036.1.39
WUUM01000036.1	EVM	exon	572155	572290	.	+	.	ID=evm.model.WUUM01000036.1.39.exon4;Parent=evm.model.WUUM01000036.1.39
WUUM01000036.1	EVM	CDS	572155	572290	.	+	1	ID=cds.evm.model.WUUM01000036.1.39;Parent=evm.model.WUUM01000036.1.39
WUUM01000036.1	EVM	exon	573326	573473	.	+	.	ID=evm.model.WUUM01000036.1.39.exon5;Parent=evm.model.WUUM01000036.1.39
WUUM01000036.1	EVM	CDS	573326	573473	.	+	0	ID=cds.evm.model.WUUM01000036.1.39;Parent=evm.model.WUUM01000036.1.39
WUUM01000036.1	EVM	exon	573547	573752	.	+	.	ID=evm.model.WUUM01000036.1.39.exon6;Parent=evm.model.WUUM01000036.1.39
WUUM01000036.1	EVM	CDS	573547	573752	.	+	2	ID=cds.evm.model.WUUM01000036.1.39;Parent=evm.model.WUUM01000036.1.39
WUUM01000036.1	EVM	exon	573892	574089	.	+	.	ID=evm.model.WUUM01000036.1.39.exon7;Parent=evm.model.WUUM01000036.1.39
WUUM01000036.1	EVM	CDS	573892	574089	.	+	0	ID=cds.evm.model.WUUM01000036.1.39;Parent=evm.model.WUUM01000036.1.39
WUUM01000036.1	EVM	exon	574181	574332	.	+	.	ID=evm.model.WUUM01000036.1.39.exon8;Parent=evm.model.WUUM01000036.1.39
WUUM01000036.1	EVM	CDS	574181	574332	.	+	0	ID=cds.evm.model.WUUM01000036.1.39;Parent=evm.model.WUUM01000036.1.39
WUUM01000036.1	EVM	exon	574399	574549	.	+	.	ID=evm.model.WUUM01000036.1.39.exon9;Parent=evm.model.WUUM01000036.1.39
WUUM01000036.1	EVM	CDS	574399	574549	.	+	1	ID=cds.evm.model.WUUM01000036.1.39;Parent=evm.model.WUUM01000036.1.39
WUUM01000036.1	EVM	gene	577357	584553	.	+	.	ID=evm.TU.WUUM01000036.1.40;
WUUM01000036.1	EVM	mRNA	577357	584553	.	+	.	ID=evm.model.WUUM01000036.1.40;Parent=evm.TU.WUUM01000036.1.40;
WUUM01000036.1	EVM	exon	577357	577633	.	+	.	ID=evm.model.WUUM01000036.1.40.exon1;Parent=evm.model.WUUM01000036.1.40
WUUM01000036.1	EVM	CDS	577357	577633	.	+	0	ID=cds.evm.model.WUUM01000036.1.40;Parent=evm.model.WUUM01000036.1.40
WUUM01000036.1	EVM	exon	578082	578252	.	+	.	ID=evm.model.WUUM01000036.1.40.exon2;Parent=evm.model.WUUM01000036.1.40
WUUM01000036.1	EVM	CDS	578082	578252	.	+	2	ID=cds.evm.model.WUUM01000036.1.40;Parent=evm.model.WUUM01000036.1.40
WUUM01000036.1	EVM	exon	578493	578968	.	+	.	ID=evm.model.WUUM01000036.1.40.exon3;Parent=evm.model.WUUM01000036.1.40
WUUM01000036.1	EVM	CDS	578493	578968	.	+	2	ID=cds.evm.model.WUUM01000036.1.40;Parent=evm.model.WUUM01000036.1.40
WUUM01000036.1	EVM	exon	579093	579312	.	+	.	ID=evm.model.WUUM01000036.1.40.exon4;Parent=evm.model.WUUM01000036.1.40
WUUM01000036.1	EVM	CDS	579093	579312	.	+	0	ID=cds.evm.model.WUUM01000036.1.40;Parent=evm.model.WUUM01000036.1.40
WUUM01000036.1	EVM	exon	579426	579736	.	+	.	ID=evm.model.WUUM01000036.1.40.exon5;Parent=evm.model.WUUM01000036.1.40
WUUM01000036.1	EVM	CDS	579426	579736	.	+	2	ID=cds.evm.model.WUUM01000036.1.40;Parent=evm.model.WUUM01000036.1.40
WUUM01000036.1	EVM	exon	580411	580635	.	+	.	ID=evm.model.WUUM01000036.1.40.exon6;Parent=evm.model.WUUM01000036.1.40
WUUM01000036.1	EVM	CDS	580411	580635	.	+	0	ID=cds.evm.model.WUUM01000036.1.40;Parent=evm.model.WUUM01000036.1.40
WUUM01000036.1	EVM	exon	580791	581012	.	+	.	ID=evm.model.WUUM01000036.1.40.exon7;Parent=evm.model.WUUM01000036.1.40
WUUM01000036.1	EVM	CDS	580791	581012	.	+	0	ID=cds.evm.model.WUUM01000036.1.40;Parent=evm.model.WUUM01000036.1.40
WUUM01000036.1	EVM	exon	581093	581261	.	+	.	ID=evm.model.WUUM01000036.1.40.exon8;Parent=evm.model.WUUM01000036.1.40
WUUM01000036.1	EVM	CDS	581093	581261	.	+	0	ID=cds.evm.model.WUUM01000036.1.40;Parent=evm.model.WUUM01000036.1.40
WUUM01000036.1	EVM	exon	581764	582296	.	+	.	ID=evm.model.WUUM01000036.1.40.exon9;Parent=evm.model.WUUM01000036.1.40
WUUM01000036.1	EVM	CDS	581764	582296	.	+	2	ID=cds.evm.model.WUUM01000036.1.40;Parent=evm.model.WUUM01000036.1.40
WUUM01000036.1	EVM	exon	582416	582610	.	+	.	ID=evm.model.WUUM01000036.1.40.exon10;Parent=evm.model.WUUM01000036.1.40
WUUM01000036.1	EVM	CDS	582416	582610	.	+	0	ID=cds.evm.model.WUUM01000036.1.40;Parent=evm.model.WUUM01000036.1.40
WUUM01000036.1	EVM	exon	582682	582966	.	+	.	ID=evm.model.WUUM01000036.1.40.exon11;Parent=evm.model.WUUM01000036.1.40
WUUM01000036.1	EVM	CDS	582682	582966	.	+	0	ID=cds.evm.model.WUUM01000036.1.40;Parent=evm.model.WUUM01000036.1.40
WUUM01000036.1	EVM	exon	583366	583491	.	+	.	ID=evm.model.WUUM01000036.1.40.exon12;Parent=evm.model.WUUM01000036.1.40
WUUM01000036.1	EVM	CDS	583366	583491	.	+	0	ID=cds.evm.model.WUUM01000036.1.40;Parent=evm.model.WUUM01000036.1.40
WUUM01000036.1	EVM	exon	583600	583713	.	+	.	ID=evm.model.WUUM01000036.1.40.exon13;Parent=evm.model.WUUM01000036.1.40
WUUM01000036.1	EVM	CDS	583600	583713	.	+	0	ID=cds.evm.model.WUUM01000036.1.40;Parent=evm.model.WUUM01000036.1.40
WUUM01000036.1	EVM	exon	583835	584070	.	+	.	ID=evm.model.WUUM01000036.1.40.exon14;Parent=evm.model.WUUM01000036.1.40
WUUM01000036.1	EVM	CDS	583835	584070	.	+	0	ID=cds.evm.model.WUUM01000036.1.40;Parent=evm.model.WUUM01000036.1.40
WUUM01000036.1	EVM	exon	584262	584553	.	+	.	ID=evm.model.WUUM01000036.1.40.exon15;Parent=evm.model.WUUM01000036.1.40
WUUM01000036.1	EVM	CDS	584262	584553	.	+	1	ID=cds.evm.model.WUUM01000036.1.40;Parent=evm.model.WUUM01000036.1.40
WUUM01000036.1	EVM	gene	586531	588229	.	-	.	ID=evm.TU.WUUM01000036.1.41;
WUUM01000036.1	EVM	mRNA	586531	588229	.	-	.	ID=evm.model.WUUM01000036.1.41;Parent=evm.TU.WUUM01000036.1.41;
WUUM01000036.1	EVM	exon	588077	588229	.	-	.	ID=evm.model.WUUM01000036.1.41.exon1;Parent=evm.model.WUUM01000036.1.41
WUUM01000036.1	EVM	CDS	588077	588229	.	-	0	ID=cds.evm.model.WUUM01000036.1.41;Parent=evm.model.WUUM01000036.1.41
WUUM01000036.1	EVM	exon	587081	587363	.	-	.	ID=evm.model.WUUM01000036.1.41.exon2;Parent=evm.model.WUUM01000036.1.41
WUUM01000036.1	EVM	CDS	587081	587363	.	-	0	ID=cds.evm.model.WUUM01000036.1.41;Parent=evm.model.WUUM01000036.1.41
WUUM01000036.1	EVM	exon	586746	587002	.	-	.	ID=evm.model.WUUM01000036.1.41.exon3;Parent=evm.model.WUUM01000036.1.41
WUUM01000036.1	EVM	CDS	586746	587002	.	-	2	ID=cds.evm.model.WUUM01000036.1.41;Parent=evm.model.WUUM01000036.1.41
WUUM01000036.1	EVM	exon	586531	586683	.	-	.	ID=evm.model.WUUM01000036.1.41.exon4;Parent=evm.model.WUUM01000036.1.41
WUUM01000036.1	EVM	CDS	586531	586683	.	-	0	ID=cds.evm.model.WUUM01000036.1.41;Parent=evm.model.WUUM01000036.1.41
WUUM01000036.1	EVM	gene	589698	594650	.	-	.	ID=evm.TU.WUUM01000036.1.42;
WUUM01000036.1	EVM	mRNA	589698	594650	.	-	.	ID=evm.model.WUUM01000036.1.42;Parent=evm.TU.WUUM01000036.1.42;
WUUM01000036.1	EVM	exon	594604	594650	.	-	.	ID=evm.model.WUUM01000036.1.42.exon1;Parent=evm.model.WUUM01000036.1.42
WUUM01000036.1	EVM	CDS	594604	594650	.	-	0	ID=cds.evm.model.WUUM01000036.1.42;Parent=evm.model.WUUM01000036.1.42
WUUM01000036.1	EVM	exon	593851	593986	.	-	.	ID=evm.model.WUUM01000036.1.42.exon2;Parent=evm.model.WUUM01000036.1.42
WUUM01000036.1	EVM	CDS	593851	593986	.	-	1	ID=cds.evm.model.WUUM01000036.1.42;Parent=evm.model.WUUM01000036.1.42
WUUM01000036.1	EVM	exon	593593	593773	.	-	.	ID=evm.model.WUUM01000036.1.42.exon3;Parent=evm.model.WUUM01000036.1.42
WUUM01000036.1	EVM	CDS	593593	593773	.	-	0	ID=cds.evm.model.WUUM01000036.1.42;Parent=evm.model.WUUM01000036.1.42
WUUM01000036.1	EVM	exon	592378	592740	.	-	.	ID=evm.model.WUUM01000036.1.42.exon4;Parent=evm.model.WUUM01000036.1.42
WUUM01000036.1	EVM	CDS	592378	592740	.	-	2	ID=cds.evm.model.WUUM01000036.1.42;Parent=evm.model.WUUM01000036.1.42
WUUM01000036.1	EVM	exon	591968	592281	.	-	.	ID=evm.model.WUUM01000036.1.42.exon5;Parent=evm.model.WUUM01000036.1.42
WUUM01000036.1	EVM	CDS	591968	592281	.	-	2	ID=cds.evm.model.WUUM01000036.1.42;Parent=evm.model.WUUM01000036.1.42
WUUM01000036.1	EVM	exon	591707	591901	.	-	.	ID=evm.model.WUUM01000036.1.42.exon6;Parent=evm.model.WUUM01000036.1.42
WUUM01000036.1	EVM	CDS	591707	591901	.	-	0	ID=cds.evm.model.WUUM01000036.1.42;Parent=evm.model.WUUM01000036.1.42
WUUM01000036.1	EVM	exon	591298	591597	.	-	.	ID=evm.model.WUUM01000036.1.42.exon7;Parent=evm.model.WUUM01000036.1.42
WUUM01000036.1	EVM	CDS	591298	591597	.	-	0	ID=cds.evm.model.WUUM01000036.1.42;Parent=evm.model.WUUM01000036.1.42
WUUM01000036.1	EVM	exon	591037	591237	.	-	.	ID=evm.model.WUUM01000036.1.42.exon8;Parent=evm.model.WUUM01000036.1.42
WUUM01000036.1	EVM	CDS	591037	591237	.	-	0	ID=cds.evm.model.WUUM01000036.1.42;Parent=evm.model.WUUM01000036.1.42
WUUM01000036.1	EVM	exon	590688	590965	.	-	.	ID=evm.model.WUUM01000036.1.42.exon9;Parent=evm.model.WUUM01000036.1.42
WUUM01000036.1	EVM	CDS	590688	590965	.	-	0	ID=cds.evm.model.WUUM01000036.1.42;Parent=evm.model.WUUM01000036.1.42
WUUM01000036.1	EVM	exon	590397	590613	.	-	.	ID=evm.model.WUUM01000036.1.42.exon10;Parent=evm.model.WUUM01000036.1.42
WUUM01000036.1	EVM	CDS	590397	590613	.	-	1	ID=cds.evm.model.WUUM01000036.1.42;Parent=evm.model.WUUM01000036.1.42
WUUM01000036.1	EVM	exon	589893	590128	.	-	.	ID=evm.model.WUUM01000036.1.42.exon11;Parent=evm.model.WUUM01000036.1.42
WUUM01000036.1	EVM	CDS	589893	590128	.	-	0	ID=cds.evm.model.WUUM01000036.1.42;Parent=evm.model.WUUM01000036.1.42
WUUM01000036.1	EVM	exon	589698	589818	.	-	.	ID=evm.model.WUUM01000036.1.42.exon12;Parent=evm.model.WUUM01000036.1.42
WUUM01000036.1	EVM	CDS	589698	589818	.	-	1	ID=cds.evm.model.WUUM01000036.1.42;Parent=evm.model.WUUM01000036.1.42
WUUM01000036.1	EVM	gene	613221	626105	.	+	.	ID=evm.TU.WUUM01000036.1.43;
WUUM01000036.1	EVM	mRNA	613221	626105	.	+	.	ID=evm.model.WUUM01000036.1.43;Parent=evm.TU.WUUM01000036.1.43;
WUUM01000036.1	EVM	exon	613221	613268	.	+	.	ID=evm.model.WUUM01000036.1.43.exon1;Parent=evm.model.WUUM01000036.1.43
WUUM01000036.1	EVM	CDS	613221	613268	.	+	0	ID=cds.evm.model.WUUM01000036.1.43;Parent=evm.model.WUUM01000036.1.43
WUUM01000036.1	EVM	exon	617495	617750	.	+	.	ID=evm.model.WUUM01000036.1.43.exon2;Parent=evm.model.WUUM01000036.1.43
WUUM01000036.1	EVM	CDS	617495	617750	.	+	0	ID=cds.evm.model.WUUM01000036.1.43;Parent=evm.model.WUUM01000036.1.43
WUUM01000036.1	EVM	exon	618808	618966	.	+	.	ID=evm.model.WUUM01000036.1.43.exon3;Parent=evm.model.WUUM01000036.1.43
WUUM01000036.1	EVM	CDS	618808	618966	.	+	2	ID=cds.evm.model.WUUM01000036.1.43;Parent=evm.model.WUUM01000036.1.43
WUUM01000036.1	EVM	exon	620277	620484	.	+	.	ID=evm.model.WUUM01000036.1.43.exon4;Parent=evm.model.WUUM01000036.1.43
WUUM01000036.1	EVM	CDS	620277	620484	.	+	2	ID=cds.evm.model.WUUM01000036.1.43;Parent=evm.model.WUUM01000036.1.43
WUUM01000036.1	EVM	exon	620980	621151	.	+	.	ID=evm.model.WUUM01000036.1.43.exon5;Parent=evm.model.WUUM01000036.1.43
WUUM01000036.1	EVM	CDS	620980	621151	.	+	1	ID=cds.evm.model.WUUM01000036.1.43;Parent=evm.model.WUUM01000036.1.43
WUUM01000036.1	EVM	exon	621356	621712	.	+	.	ID=evm.model.WUUM01000036.1.43.exon6;Parent=evm.model.WUUM01000036.1.43
WUUM01000036.1	EVM	CDS	621356	621712	.	+	0	ID=cds.evm.model.WUUM01000036.1.43;Parent=evm.model.WUUM01000036.1.43
WUUM01000036.1	EVM	exon	621949	622158	.	+	.	ID=evm.model.WUUM01000036.1.43.exon7;Parent=evm.model.WUUM01000036.1.43
WUUM01000036.1	EVM	CDS	621949	622158	.	+	0	ID=cds.evm.model.WUUM01000036.1.43;Parent=evm.model.WUUM01000036.1.43
WUUM01000036.1	EVM	exon	623554	623895	.	+	.	ID=evm.model.WUUM01000036.1.43.exon8;Parent=evm.model.WUUM01000036.1.43
WUUM01000036.1	EVM	CDS	623554	623895	.	+	0	ID=cds.evm.model.WUUM01000036.1.43;Parent=evm.model.WUUM01000036.1.43
WUUM01000036.1	EVM	exon	624031	624271	.	+	.	ID=evm.model.WUUM01000036.1.43.exon9;Parent=evm.model.WUUM01000036.1.43
WUUM01000036.1	EVM	CDS	624031	624271	.	+	0	ID=cds.evm.model.WUUM01000036.1.43;Parent=evm.model.WUUM01000036.1.43
WUUM01000036.1	EVM	exon	625939	626105	.	+	.	ID=evm.model.WUUM01000036.1.43.exon10;Parent=evm.model.WUUM01000036.1.43
WUUM01000036.1	EVM	CDS	625939	626105	.	+	2	ID=cds.evm.model.WUUM01000036.1.43;Parent=evm.model.WUUM01000036.1.43
WUUM01000036.1	EVM	gene	635426	637284	.	-	.	ID=evm.TU.WUUM01000036.1.44;
WUUM01000036.1	EVM	mRNA	635426	637284	.	-	.	ID=evm.model.WUUM01000036.1.44;Parent=evm.TU.WUUM01000036.1.44;
WUUM01000036.1	EVM	exon	637123	637284	.	-	.	ID=evm.model.WUUM01000036.1.44.exon1;Parent=evm.model.WUUM01000036.1.44
WUUM01000036.1	EVM	CDS	637123	637284	.	-	0	ID=cds.evm.model.WUUM01000036.1.44;Parent=evm.model.WUUM01000036.1.44
WUUM01000036.1	EVM	exon	635426	635947	.	-	.	ID=evm.model.WUUM01000036.1.44.exon2;Parent=evm.model.WUUM01000036.1.44
WUUM01000036.1	EVM	CDS	635426	635947	.	-	0	ID=cds.evm.model.WUUM01000036.1.44;Parent=evm.model.WUUM01000036.1.44
WUUM01000036.1	EVM	gene	647184	670249	.	+	.	ID=evm.TU.WUUM01000036.1.45;
WUUM01000036.1	EVM	mRNA	647184	670249	.	+	.	ID=evm.model.WUUM01000036.1.45;Parent=evm.TU.WUUM01000036.1.45;
WUUM01000036.1	EVM	exon	647184	647420	.	+	.	ID=evm.model.WUUM01000036.1.45.exon1;Parent=evm.model.WUUM01000036.1.45
WUUM01000036.1	EVM	CDS	647184	647420	.	+	0	ID=cds.evm.model.WUUM01000036.1.45;Parent=evm.model.WUUM01000036.1.45
WUUM01000036.1	EVM	exon	647683	648011	.	+	.	ID=evm.model.WUUM01000036.1.45.exon2;Parent=evm.model.WUUM01000036.1.45
WUUM01000036.1	EVM	CDS	647683	648011	.	+	0	ID=cds.evm.model.WUUM01000036.1.45;Parent=evm.model.WUUM01000036.1.45
WUUM01000036.1	EVM	exon	648153	648315	.	+	.	ID=evm.model.WUUM01000036.1.45.exon3;Parent=evm.model.WUUM01000036.1.45
WUUM01000036.1	EVM	CDS	648153	648315	.	+	1	ID=cds.evm.model.WUUM01000036.1.45;Parent=evm.model.WUUM01000036.1.45
WUUM01000036.1	EVM	exon	648383	648740	.	+	.	ID=evm.model.WUUM01000036.1.45.exon4;Parent=evm.model.WUUM01000036.1.45
WUUM01000036.1	EVM	CDS	648383	648740	.	+	0	ID=cds.evm.model.WUUM01000036.1.45;Parent=evm.model.WUUM01000036.1.45
WUUM01000036.1	EVM	exon	648828	649070	.	+	.	ID=evm.model.WUUM01000036.1.45.exon5;Parent=evm.model.WUUM01000036.1.45
WUUM01000036.1	EVM	CDS	648828	649070	.	+	2	ID=cds.evm.model.WUUM01000036.1.45;Parent=evm.model.WUUM01000036.1.45
WUUM01000036.1	EVM	exon	649136	649356	.	+	.	ID=evm.model.WUUM01000036.1.45.exon6;Parent=evm.model.WUUM01000036.1.45
WUUM01000036.1	EVM	CDS	649136	649356	.	+	2	ID=cds.evm.model.WUUM01000036.1.45;Parent=evm.model.WUUM01000036.1.45
WUUM01000036.1	EVM	exon	649541	649939	.	+	.	ID=evm.model.WUUM01000036.1.45.exon7;Parent=evm.model.WUUM01000036.1.45
WUUM01000036.1	EVM	CDS	649541	649939	.	+	0	ID=cds.evm.model.WUUM01000036.1.45;Parent=evm.model.WUUM01000036.1.45
WUUM01000036.1	EVM	exon	650286	650516	.	+	.	ID=evm.model.WUUM01000036.1.45.exon8;Parent=evm.model.WUUM01000036.1.45
WUUM01000036.1	EVM	CDS	650286	650516	.	+	0	ID=cds.evm.model.WUUM01000036.1.45;Parent=evm.model.WUUM01000036.1.45
WUUM01000036.1	EVM	exon	650574	650695	.	+	.	ID=evm.model.WUUM01000036.1.45.exon9;Parent=evm.model.WUUM01000036.1.45
WUUM01000036.1	EVM	CDS	650574	650695	.	+	0	ID=cds.evm.model.WUUM01000036.1.45;Parent=evm.model.WUUM01000036.1.45
WUUM01000036.1	EVM	exon	650795	651118	.	+	.	ID=evm.model.WUUM01000036.1.45.exon10;Parent=evm.model.WUUM01000036.1.45
WUUM01000036.1	EVM	CDS	650795	651118	.	+	1	ID=cds.evm.model.WUUM01000036.1.45;Parent=evm.model.WUUM01000036.1.45
WUUM01000036.1	EVM	exon	651340	651409	.	+	.	ID=evm.model.WUUM01000036.1.45.exon11;Parent=evm.model.WUUM01000036.1.45
WUUM01000036.1	EVM	CDS	651340	651409	.	+	1	ID=cds.evm.model.WUUM01000036.1.45;Parent=evm.model.WUUM01000036.1.45
WUUM01000036.1	EVM	exon	651473	651809	.	+	.	ID=evm.model.WUUM01000036.1.45.exon12;Parent=evm.model.WUUM01000036.1.45
WUUM01000036.1	EVM	CDS	651473	651809	.	+	0	ID=cds.evm.model.WUUM01000036.1.45;Parent=evm.model.WUUM01000036.1.45
WUUM01000036.1	EVM	exon	652617	653479	.	+	.	ID=evm.model.WUUM01000036.1.45.exon13;Parent=evm.model.WUUM01000036.1.45
WUUM01000036.1	EVM	CDS	652617	653479	.	+	2	ID=cds.evm.model.WUUM01000036.1.45;Parent=evm.model.WUUM01000036.1.45
WUUM01000036.1	EVM	exon	653576	653738	.	+	.	ID=evm.model.WUUM01000036.1.45.exon14;Parent=evm.model.WUUM01000036.1.45
WUUM01000036.1	EVM	CDS	653576	653738	.	+	0	ID=cds.evm.model.WUUM01000036.1.45;Parent=evm.model.WUUM01000036.1.45
WUUM01000036.1	EVM	exon	653837	654056	.	+	.	ID=evm.model.WUUM01000036.1.45.exon15;Parent=evm.model.WUUM01000036.1.45
WUUM01000036.1	EVM	CDS	653837	654056	.	+	2	ID=cds.evm.model.WUUM01000036.1.45;Parent=evm.model.WUUM01000036.1.45
WUUM01000036.1	EVM	exon	654170	654296	.	+	.	ID=evm.model.WUUM01000036.1.45.exon16;Parent=evm.model.WUUM01000036.1.45
WUUM01000036.1	EVM	CDS	654170	654296	.	+	1	ID=cds.evm.model.WUUM01000036.1.45;Parent=evm.model.WUUM01000036.1.45
WUUM01000036.1	EVM	exon	654400	654723	.	+	.	ID=evm.model.WUUM01000036.1.45.exon17;Parent=evm.model.WUUM01000036.1.45
WUUM01000036.1	EVM	CDS	654400	654723	.	+	0	ID=cds.evm.model.WUUM01000036.1.45;Parent=evm.model.WUUM01000036.1.45
WUUM01000036.1	EVM	exon	654832	655113	.	+	.	ID=evm.model.WUUM01000036.1.45.exon18;Parent=evm.model.WUUM01000036.1.45
WUUM01000036.1	EVM	CDS	654832	655113	.	+	0	ID=cds.evm.model.WUUM01000036.1.45;Parent=evm.model.WUUM01000036.1.45
WUUM01000036.1	EVM	exon	656266	656509	.	+	.	ID=evm.model.WUUM01000036.1.45.exon19;Parent=evm.model.WUUM01000036.1.45
WUUM01000036.1	EVM	CDS	656266	656509	.	+	0	ID=cds.evm.model.WUUM01000036.1.45;Parent=evm.model.WUUM01000036.1.45
WUUM01000036.1	EVM	exon	656733	657240	.	+	.	ID=evm.model.WUUM01000036.1.45.exon20;Parent=evm.model.WUUM01000036.1.45
WUUM01000036.1	EVM	CDS	656733	657240	.	+	2	ID=cds.evm.model.WUUM01000036.1.45;Parent=evm.model.WUUM01000036.1.45
WUUM01000036.1	EVM	exon	657365	657757	.	+	.	ID=evm.model.WUUM01000036.1.45.exon21;Parent=evm.model.WUUM01000036.1.45
WUUM01000036.1	EVM	CDS	657365	657757	.	+	1	ID=cds.evm.model.WUUM01000036.1.45;Parent=evm.model.WUUM01000036.1.45
WUUM01000036.1	EVM	exon	658305	658484	.	+	.	ID=evm.model.WUUM01000036.1.45.exon22;Parent=evm.model.WUUM01000036.1.45
WUUM01000036.1	EVM	CDS	658305	658484	.	+	1	ID=cds.evm.model.WUUM01000036.1.45;Parent=evm.model.WUUM01000036.1.45
WUUM01000036.1	EVM	exon	658754	659119	.	+	.	ID=evm.model.WUUM01000036.1.45.exon23;Parent=evm.model.WUUM01000036.1.45
WUUM01000036.1	EVM	CDS	658754	659119	.	+	1	ID=cds.evm.model.WUUM01000036.1.45;Parent=evm.model.WUUM01000036.1.45
WUUM01000036.1	EVM	exon	659656	659774	.	+	.	ID=evm.model.WUUM01000036.1.45.exon24;Parent=evm.model.WUUM01000036.1.45
WUUM01000036.1	EVM	CDS	659656	659774	.	+	1	ID=cds.evm.model.WUUM01000036.1.45;Parent=evm.model.WUUM01000036.1.45
WUUM01000036.1	EVM	exon	659843	660153	.	+	.	ID=evm.model.WUUM01000036.1.45.exon25;Parent=evm.model.WUUM01000036.1.45
WUUM01000036.1	EVM	CDS	659843	660153	.	+	2	ID=cds.evm.model.WUUM01000036.1.45;Parent=evm.model.WUUM01000036.1.45
WUUM01000036.1	EVM	exon	660236	660384	.	+	.	ID=evm.model.WUUM01000036.1.45.exon26;Parent=evm.model.WUUM01000036.1.45
WUUM01000036.1	EVM	CDS	660236	660384	.	+	0	ID=cds.evm.model.WUUM01000036.1.45;Parent=evm.model.WUUM01000036.1.45
WUUM01000036.1	EVM	exon	660545	660823	.	+	.	ID=evm.model.WUUM01000036.1.45.exon27;Parent=evm.model.WUUM01000036.1.45
WUUM01000036.1	EVM	CDS	660545	660823	.	+	1	ID=cds.evm.model.WUUM01000036.1.45;Parent=evm.model.WUUM01000036.1.45
WUUM01000036.1	EVM	exon	661009	661238	.	+	.	ID=evm.model.WUUM01000036.1.45.exon28;Parent=evm.model.WUUM01000036.1.45
WUUM01000036.1	EVM	CDS	661009	661238	.	+	1	ID=cds.evm.model.WUUM01000036.1.45;Parent=evm.model.WUUM01000036.1.45
WUUM01000036.1	EVM	exon	661522	661650	.	+	.	ID=evm.model.WUUM01000036.1.45.exon29;Parent=evm.model.WUUM01000036.1.45
WUUM01000036.1	EVM	CDS	661522	661650	.	+	2	ID=cds.evm.model.WUUM01000036.1.45;Parent=evm.model.WUUM01000036.1.45
WUUM01000036.1	EVM	exon	661722	661970	.	+	.	ID=evm.model.WUUM01000036.1.45.exon30;Parent=evm.model.WUUM01000036.1.45
WUUM01000036.1	EVM	CDS	661722	661970	.	+	2	ID=cds.evm.model.WUUM01000036.1.45;Parent=evm.model.WUUM01000036.1.45
WUUM01000036.1	EVM	exon	662558	662991	.	+	.	ID=evm.model.WUUM01000036.1.45.exon31;Parent=evm.model.WUUM01000036.1.45
WUUM01000036.1	EVM	CDS	662558	662991	.	+	2	ID=cds.evm.model.WUUM01000036.1.45;Parent=evm.model.WUUM01000036.1.45
WUUM01000036.1	EVM	exon	663056	663190	.	+	.	ID=evm.model.WUUM01000036.1.45.exon32;Parent=evm.model.WUUM01000036.1.45
WUUM01000036.1	EVM	CDS	663056	663190	.	+	0	ID=cds.evm.model.WUUM01000036.1.45;Parent=evm.model.WUUM01000036.1.45
WUUM01000036.1	EVM	exon	663243	663472	.	+	.	ID=evm.model.WUUM01000036.1.45.exon33;Parent=evm.model.WUUM01000036.1.45
WUUM01000036.1	EVM	CDS	663243	663472	.	+	0	ID=cds.evm.model.WUUM01000036.1.45;Parent=evm.model.WUUM01000036.1.45
WUUM01000036.1	EVM	exon	663531	663740	.	+	.	ID=evm.model.WUUM01000036.1.45.exon34;Parent=evm.model.WUUM01000036.1.45
WUUM01000036.1	EVM	CDS	663531	663740	.	+	1	ID=cds.evm.model.WUUM01000036.1.45;Parent=evm.model.WUUM01000036.1.45
WUUM01000036.1	EVM	exon	664025	664304	.	+	.	ID=evm.model.WUUM01000036.1.45.exon35;Parent=evm.model.WUUM01000036.1.45
WUUM01000036.1	EVM	CDS	664025	664304	.	+	1	ID=cds.evm.model.WUUM01000036.1.45;Parent=evm.model.WUUM01000036.1.45
WUUM01000036.1	EVM	exon	664579	665088	.	+	.	ID=evm.model.WUUM01000036.1.45.exon36;Parent=evm.model.WUUM01000036.1.45
WUUM01000036.1	EVM	CDS	664579	665088	.	+	0	ID=cds.evm.model.WUUM01000036.1.45;Parent=evm.model.WUUM01000036.1.45
WUUM01000036.1	EVM	exon	665255	665514	.	+	.	ID=evm.model.WUUM01000036.1.45.exon37;Parent=evm.model.WUUM01000036.1.45
WUUM01000036.1	EVM	CDS	665255	665514	.	+	0	ID=cds.evm.model.WUUM01000036.1.45;Parent=evm.model.WUUM01000036.1.45
WUUM01000036.1	EVM	exon	666239	666743	.	+	.	ID=evm.model.WUUM01000036.1.45.exon38;Parent=evm.model.WUUM01000036.1.45
WUUM01000036.1	EVM	CDS	666239	666743	.	+	1	ID=cds.evm.model.WUUM01000036.1.45;Parent=evm.model.WUUM01000036.1.45
WUUM01000036.1	EVM	exon	666819	666972	.	+	.	ID=evm.model.WUUM01000036.1.45.exon39;Parent=evm.model.WUUM01000036.1.45
WUUM01000036.1	EVM	CDS	666819	666972	.	+	0	ID=cds.evm.model.WUUM01000036.1.45;Parent=evm.model.WUUM01000036.1.45
WUUM01000036.1	EVM	exon	667172	667391	.	+	.	ID=evm.model.WUUM01000036.1.45.exon40;Parent=evm.model.WUUM01000036.1.45
WUUM01000036.1	EVM	CDS	667172	667391	.	+	2	ID=cds.evm.model.WUUM01000036.1.45;Parent=evm.model.WUUM01000036.1.45
WUUM01000036.1	EVM	exon	667461	668197	.	+	.	ID=evm.model.WUUM01000036.1.45.exon41;Parent=evm.model.WUUM01000036.1.45
WUUM01000036.1	EVM	CDS	667461	668197	.	+	1	ID=cds.evm.model.WUUM01000036.1.45;Parent=evm.model.WUUM01000036.1.45
WUUM01000036.1	EVM	exon	668661	668899	.	+	.	ID=evm.model.WUUM01000036.1.45.exon42;Parent=evm.model.WUUM01000036.1.45
WUUM01000036.1	EVM	CDS	668661	668899	.	+	2	ID=cds.evm.model.WUUM01000036.1.45;Parent=evm.model.WUUM01000036.1.45
WUUM01000036.1	EVM	exon	668974	669268	.	+	.	ID=evm.model.WUUM01000036.1.45.exon43;Parent=evm.model.WUUM01000036.1.45
WUUM01000036.1	EVM	CDS	668974	669268	.	+	0	ID=cds.evm.model.WUUM01000036.1.45;Parent=evm.model.WUUM01000036.1.45
WUUM01000036.1	EVM	exon	669405	669660	.	+	.	ID=evm.model.WUUM01000036.1.45.exon44;Parent=evm.model.WUUM01000036.1.45
WUUM01000036.1	EVM	CDS	669405	669660	.	+	2	ID=cds.evm.model.WUUM01000036.1.45;Parent=evm.model.WUUM01000036.1.45
WUUM01000036.1	EVM	exon	670042	670249	.	+	.	ID=evm.model.WUUM01000036.1.45.exon45;Parent=evm.model.WUUM01000036.1.45
WUUM01000036.1	EVM	CDS	670042	670249	.	+	1	ID=cds.evm.model.WUUM01000036.1.45;Parent=evm.model.WUUM01000036.1.45
WUUM01000036.1	EVM	gene	682380	693578	.	-	.	ID=evm.TU.WUUM01000036.1.46;
WUUM01000036.1	EVM	mRNA	682380	693578	.	-	.	ID=evm.model.WUUM01000036.1.46;Parent=evm.TU.WUUM01000036.1.46;
WUUM01000036.1	EVM	exon	693523	693578	.	-	.	ID=evm.model.WUUM01000036.1.46.exon1;Parent=evm.model.WUUM01000036.1.46
WUUM01000036.1	EVM	CDS	693523	693578	.	-	0	ID=cds.evm.model.WUUM01000036.1.46;Parent=evm.model.WUUM01000036.1.46
WUUM01000036.1	EVM	exon	692850	693015	.	-	.	ID=evm.model.WUUM01000036.1.46.exon2;Parent=evm.model.WUUM01000036.1.46
WUUM01000036.1	EVM	CDS	692850	693015	.	-	1	ID=cds.evm.model.WUUM01000036.1.46;Parent=evm.model.WUUM01000036.1.46
WUUM01000036.1	EVM	exon	689311	689957	.	-	.	ID=evm.model.WUUM01000036.1.46.exon3;Parent=evm.model.WUUM01000036.1.46
WUUM01000036.1	EVM	CDS	689311	689957	.	-	0	ID=cds.evm.model.WUUM01000036.1.46;Parent=evm.model.WUUM01000036.1.46
WUUM01000036.1	EVM	exon	687875	688269	.	-	.	ID=evm.model.WUUM01000036.1.46.exon4;Parent=evm.model.WUUM01000036.1.46
WUUM01000036.1	EVM	CDS	687875	688269	.	-	1	ID=cds.evm.model.WUUM01000036.1.46;Parent=evm.model.WUUM01000036.1.46
WUUM01000036.1	EVM	exon	687064	687446	.	-	.	ID=evm.model.WUUM01000036.1.46.exon5;Parent=evm.model.WUUM01000036.1.46
WUUM01000036.1	EVM	CDS	687064	687446	.	-	2	ID=cds.evm.model.WUUM01000036.1.46;Parent=evm.model.WUUM01000036.1.46
WUUM01000036.1	EVM	exon	686097	686412	.	-	.	ID=evm.model.WUUM01000036.1.46.exon6;Parent=evm.model.WUUM01000036.1.46
WUUM01000036.1	EVM	CDS	686097	686412	.	-	0	ID=cds.evm.model.WUUM01000036.1.46;Parent=evm.model.WUUM01000036.1.46
WUUM01000036.1	EVM	exon	685849	686032	.	-	.	ID=evm.model.WUUM01000036.1.46.exon7;Parent=evm.model.WUUM01000036.1.46
WUUM01000036.1	EVM	CDS	685849	686032	.	-	2	ID=cds.evm.model.WUUM01000036.1.46;Parent=evm.model.WUUM01000036.1.46
WUUM01000036.1	EVM	exon	684887	685234	.	-	.	ID=evm.model.WUUM01000036.1.46.exon8;Parent=evm.model.WUUM01000036.1.46
WUUM01000036.1	EVM	CDS	684887	685234	.	-	1	ID=cds.evm.model.WUUM01000036.1.46;Parent=evm.model.WUUM01000036.1.46
WUUM01000036.1	EVM	exon	684529	684801	.	-	.	ID=evm.model.WUUM01000036.1.46.exon9;Parent=evm.model.WUUM01000036.1.46
WUUM01000036.1	EVM	CDS	684529	684801	.	-	1	ID=cds.evm.model.WUUM01000036.1.46;Parent=evm.model.WUUM01000036.1.46
WUUM01000036.1	EVM	exon	683246	683409	.	-	.	ID=evm.model.WUUM01000036.1.46.exon10;Parent=evm.model.WUUM01000036.1.46
WUUM01000036.1	EVM	CDS	683246	683409	.	-	1	ID=cds.evm.model.WUUM01000036.1.46;Parent=evm.model.WUUM01000036.1.46
WUUM01000036.1	EVM	exon	682964	682973	.	-	.	ID=evm.model.WUUM01000036.1.46.exon11;Parent=evm.model.WUUM01000036.1.46
WUUM01000036.1	EVM	CDS	682964	682973	.	-	2	ID=cds.evm.model.WUUM01000036.1.46;Parent=evm.model.WUUM01000036.1.46
WUUM01000036.1	EVM	exon	682380	682608	.	-	.	ID=evm.model.WUUM01000036.1.46.exon12;Parent=evm.model.WUUM01000036.1.46
WUUM01000036.1	EVM	CDS	682380	682608	.	-	1	ID=cds.evm.model.WUUM01000036.1.46;Parent=evm.model.WUUM01000036.1.46
WUUM01000036.1	EVM	gene	702969	710973	.	-	.	ID=evm.TU.WUUM01000036.1.47;
WUUM01000036.1	EVM	mRNA	702969	710973	.	-	.	ID=evm.model.WUUM01000036.1.47;Parent=evm.TU.WUUM01000036.1.47;
WUUM01000036.1	EVM	exon	710929	710973	.	-	.	ID=evm.model.WUUM01000036.1.47.exon1;Parent=evm.model.WUUM01000036.1.47
WUUM01000036.1	EVM	CDS	710929	710973	.	-	0	ID=cds.evm.model.WUUM01000036.1.47;Parent=evm.model.WUUM01000036.1.47
WUUM01000036.1	EVM	exon	710316	710367	.	-	.	ID=evm.model.WUUM01000036.1.47.exon2;Parent=evm.model.WUUM01000036.1.47
WUUM01000036.1	EVM	CDS	710316	710367	.	-	0	ID=cds.evm.model.WUUM01000036.1.47;Parent=evm.model.WUUM01000036.1.47
WUUM01000036.1	EVM	exon	708142	708229	.	-	.	ID=evm.model.WUUM01000036.1.47.exon3;Parent=evm.model.WUUM01000036.1.47
WUUM01000036.1	EVM	CDS	708142	708229	.	-	2	ID=cds.evm.model.WUUM01000036.1.47;Parent=evm.model.WUUM01000036.1.47
WUUM01000036.1	EVM	exon	705113	705331	.	-	.	ID=evm.model.WUUM01000036.1.47.exon4;Parent=evm.model.WUUM01000036.1.47
WUUM01000036.1	EVM	CDS	705113	705331	.	-	1	ID=cds.evm.model.WUUM01000036.1.47;Parent=evm.model.WUUM01000036.1.47
WUUM01000036.1	EVM	exon	702969	703059	.	-	.	ID=evm.model.WUUM01000036.1.47.exon5;Parent=evm.model.WUUM01000036.1.47
WUUM01000036.1	EVM	CDS	702969	703059	.	-	1	ID=cds.evm.model.WUUM01000036.1.47;Parent=evm.model.WUUM01000036.1.47
WUUM01000036.1	EVM	gene	715799	718476	.	-	.	ID=evm.TU.WUUM01000036.1.48;
WUUM01000036.1	EVM	mRNA	715799	718476	.	-	.	ID=evm.model.WUUM01000036.1.48;Parent=evm.TU.WUUM01000036.1.48;
WUUM01000036.1	EVM	exon	717373	718476	.	-	.	ID=evm.model.WUUM01000036.1.48.exon1;Parent=evm.model.WUUM01000036.1.48
WUUM01000036.1	EVM	CDS	717373	718476	.	-	0	ID=cds.evm.model.WUUM01000036.1.48;Parent=evm.model.WUUM01000036.1.48
WUUM01000036.1	EVM	exon	715799	715954	.	-	.	ID=evm.model.WUUM01000036.1.48.exon2;Parent=evm.model.WUUM01000036.1.48
WUUM01000036.1	EVM	CDS	715799	715954	.	-	0	ID=cds.evm.model.WUUM01000036.1.48;Parent=evm.model.WUUM01000036.1.48
WUUM01000036.1	EVM	gene	718490	718732	.	-	.	ID=evm.TU.WUUM01000036.1.49;
WUUM01000036.1	EVM	mRNA	718490	718732	.	-	.	ID=evm.model.WUUM01000036.1.49;Parent=evm.TU.WUUM01000036.1.49;
WUUM01000036.1	EVM	exon	718490	718732	.	-	.	ID=evm.model.WUUM01000036.1.49.exon1;Parent=evm.model.WUUM01000036.1.49
WUUM01000036.1	EVM	CDS	718490	718732	.	-	0	ID=cds.evm.model.WUUM01000036.1.49;Parent=evm.model.WUUM01000036.1.49
WUUM01000036.1	EVM	gene	756452	768532	.	-	.	ID=evm.TU.WUUM01000036.1.51;
WUUM01000036.1	EVM	mRNA	756452	768532	.	-	.	ID=evm.model.WUUM01000036.1.51;Parent=evm.TU.WUUM01000036.1.51;
WUUM01000036.1	EVM	exon	768452	768532	.	-	.	ID=evm.model.WUUM01000036.1.51.exon1;Parent=evm.model.WUUM01000036.1.51
WUUM01000036.1	EVM	CDS	768452	768532	.	-	0	ID=cds.evm.model.WUUM01000036.1.51;Parent=evm.model.WUUM01000036.1.51
WUUM01000036.1	EVM	exon	764288	764433	.	-	.	ID=evm.model.WUUM01000036.1.51.exon2;Parent=evm.model.WUUM01000036.1.51
WUUM01000036.1	EVM	CDS	764288	764433	.	-	0	ID=cds.evm.model.WUUM01000036.1.51;Parent=evm.model.WUUM01000036.1.51
WUUM01000036.1	EVM	exon	763689	763706	.	-	.	ID=evm.model.WUUM01000036.1.51.exon3;Parent=evm.model.WUUM01000036.1.51
WUUM01000036.1	EVM	CDS	763689	763706	.	-	1	ID=cds.evm.model.WUUM01000036.1.51;Parent=evm.model.WUUM01000036.1.51
WUUM01000036.1	EVM	exon	761641	761723	.	-	.	ID=evm.model.WUUM01000036.1.51.exon4;Parent=evm.model.WUUM01000036.1.51
WUUM01000036.1	EVM	CDS	761641	761723	.	-	1	ID=cds.evm.model.WUUM01000036.1.51;Parent=evm.model.WUUM01000036.1.51
WUUM01000036.1	EVM	exon	760241	760371	.	-	.	ID=evm.model.WUUM01000036.1.51.exon5;Parent=evm.model.WUUM01000036.1.51
WUUM01000036.1	EVM	CDS	760241	760371	.	-	2	ID=cds.evm.model.WUUM01000036.1.51;Parent=evm.model.WUUM01000036.1.51
WUUM01000036.1	EVM	exon	760042	760146	.	-	.	ID=evm.model.WUUM01000036.1.51.exon6;Parent=evm.model.WUUM01000036.1.51
WUUM01000036.1	EVM	CDS	760042	760146	.	-	0	ID=cds.evm.model.WUUM01000036.1.51;Parent=evm.model.WUUM01000036.1.51
WUUM01000036.1	EVM	exon	759819	759915	.	-	.	ID=evm.model.WUUM01000036.1.51.exon7;Parent=evm.model.WUUM01000036.1.51
WUUM01000036.1	EVM	CDS	759819	759915	.	-	0	ID=cds.evm.model.WUUM01000036.1.51;Parent=evm.model.WUUM01000036.1.51
WUUM01000036.1	EVM	exon	759680	759716	.	-	.	ID=evm.model.WUUM01000036.1.51.exon8;Parent=evm.model.WUUM01000036.1.51
WUUM01000036.1	EVM	CDS	759680	759716	.	-	2	ID=cds.evm.model.WUUM01000036.1.51;Parent=evm.model.WUUM01000036.1.51
WUUM01000036.1	EVM	exon	759496	759598	.	-	.	ID=evm.model.WUUM01000036.1.51.exon9;Parent=evm.model.WUUM01000036.1.51
WUUM01000036.1	EVM	CDS	759496	759598	.	-	1	ID=cds.evm.model.WUUM01000036.1.51;Parent=evm.model.WUUM01000036.1.51
WUUM01000036.1	EVM	exon	759184	759402	.	-	.	ID=evm.model.WUUM01000036.1.51.exon10;Parent=evm.model.WUUM01000036.1.51
WUUM01000036.1	EVM	CDS	759184	759402	.	-	0	ID=cds.evm.model.WUUM01000036.1.51;Parent=evm.model.WUUM01000036.1.51
WUUM01000036.1	EVM	exon	758999	759091	.	-	.	ID=evm.model.WUUM01000036.1.51.exon11;Parent=evm.model.WUUM01000036.1.51
WUUM01000036.1	EVM	CDS	758999	759091	.	-	0	ID=cds.evm.model.WUUM01000036.1.51;Parent=evm.model.WUUM01000036.1.51
WUUM01000036.1	EVM	exon	758843	758923	.	-	.	ID=evm.model.WUUM01000036.1.51.exon12;Parent=evm.model.WUUM01000036.1.51
WUUM01000036.1	EVM	CDS	758843	758923	.	-	0	ID=cds.evm.model.WUUM01000036.1.51;Parent=evm.model.WUUM01000036.1.51
WUUM01000036.1	EVM	exon	757297	757375	.	-	.	ID=evm.model.WUUM01000036.1.51.exon13;Parent=evm.model.WUUM01000036.1.51
WUUM01000036.1	EVM	CDS	757297	757375	.	-	0	ID=cds.evm.model.WUUM01000036.1.51;Parent=evm.model.WUUM01000036.1.51
WUUM01000036.1	EVM	exon	756452	756735	.	-	.	ID=evm.model.WUUM01000036.1.51.exon14;Parent=evm.model.WUUM01000036.1.51
WUUM01000036.1	EVM	CDS	756452	756735	.	-	2	ID=cds.evm.model.WUUM01000036.1.51;Parent=evm.model.WUUM01000036.1.51
WUUM01000036.1	EVM	gene	769186	771416	.	-	.	ID=evm.TU.WUUM01000036.1.52;
WUUM01000036.1	EVM	mRNA	769186	771416	.	-	.	ID=evm.model.WUUM01000036.1.52;Parent=evm.TU.WUUM01000036.1.52;
WUUM01000036.1	EVM	exon	771312	771416	.	-	.	ID=evm.model.WUUM01000036.1.52.exon1;Parent=evm.model.WUUM01000036.1.52
WUUM01000036.1	EVM	CDS	771312	771416	.	-	0	ID=cds.evm.model.WUUM01000036.1.52;Parent=evm.model.WUUM01000036.1.52
WUUM01000036.1	EVM	exon	769186	769278	.	-	.	ID=evm.model.WUUM01000036.1.52.exon2;Parent=evm.model.WUUM01000036.1.52
WUUM01000036.1	EVM	CDS	769186	769278	.	-	0	ID=cds.evm.model.WUUM01000036.1.52;Parent=evm.model.WUUM01000036.1.52
WUUM01000036.1	EVM	gene	779755	781281	.	-	.	ID=evm.TU.WUUM01000036.1.53;
WUUM01000036.1	EVM	mRNA	779755	781281	.	-	.	ID=evm.model.WUUM01000036.1.53;Parent=evm.TU.WUUM01000036.1.53;
WUUM01000036.1	EVM	exon	781138	781281	.	-	.	ID=evm.model.WUUM01000036.1.53.exon1;Parent=evm.model.WUUM01000036.1.53
WUUM01000036.1	EVM	CDS	781138	781281	.	-	0	ID=cds.evm.model.WUUM01000036.1.53;Parent=evm.model.WUUM01000036.1.53
WUUM01000036.1	EVM	exon	780214	780429	.	-	.	ID=evm.model.WUUM01000036.1.53.exon2;Parent=evm.model.WUUM01000036.1.53
WUUM01000036.1	EVM	CDS	780214	780429	.	-	0	ID=cds.evm.model.WUUM01000036.1.53;Parent=evm.model.WUUM01000036.1.53
WUUM01000036.1	EVM	exon	779936	780149	.	-	.	ID=evm.model.WUUM01000036.1.53.exon3;Parent=evm.model.WUUM01000036.1.53
WUUM01000036.1	EVM	CDS	779936	780149	.	-	0	ID=cds.evm.model.WUUM01000036.1.53;Parent=evm.model.WUUM01000036.1.53
WUUM01000036.1	EVM	exon	779755	779861	.	-	.	ID=evm.model.WUUM01000036.1.53.exon4;Parent=evm.model.WUUM01000036.1.53
WUUM01000036.1	EVM	CDS	779755	779861	.	-	2	ID=cds.evm.model.WUUM01000036.1.53;Parent=evm.model.WUUM01000036.1.53
WUUM01000036.1	EVM	gene	785200	788006	.	+	.	ID=evm.TU.WUUM01000036.1.54;
WUUM01000036.1	EVM	mRNA	785200	788006	.	+	.	ID=evm.model.WUUM01000036.1.54;Parent=evm.TU.WUUM01000036.1.54;
WUUM01000036.1	EVM	exon	785200	785273	.	+	.	ID=evm.model.WUUM01000036.1.54.exon1;Parent=evm.model.WUUM01000036.1.54
WUUM01000036.1	EVM	CDS	785200	785273	.	+	0	ID=cds.evm.model.WUUM01000036.1.54;Parent=evm.model.WUUM01000036.1.54
WUUM01000036.1	EVM	exon	785436	785628	.	+	.	ID=evm.model.WUUM01000036.1.54.exon2;Parent=evm.model.WUUM01000036.1.54
WUUM01000036.1	EVM	CDS	785436	785628	.	+	1	ID=cds.evm.model.WUUM01000036.1.54;Parent=evm.model.WUUM01000036.1.54
WUUM01000036.1	EVM	exon	785690	785799	.	+	.	ID=evm.model.WUUM01000036.1.54.exon3;Parent=evm.model.WUUM01000036.1.54
WUUM01000036.1	EVM	CDS	785690	785799	.	+	0	ID=cds.evm.model.WUUM01000036.1.54;Parent=evm.model.WUUM01000036.1.54
WUUM01000036.1	EVM	exon	786775	787011	.	+	.	ID=evm.model.WUUM01000036.1.54.exon4;Parent=evm.model.WUUM01000036.1.54
WUUM01000036.1	EVM	CDS	786775	787011	.	+	1	ID=cds.evm.model.WUUM01000036.1.54;Parent=evm.model.WUUM01000036.1.54
WUUM01000036.1	EVM	exon	787202	787267	.	+	.	ID=evm.model.WUUM01000036.1.54.exon5;Parent=evm.model.WUUM01000036.1.54
WUUM01000036.1	EVM	CDS	787202	787267	.	+	1	ID=cds.evm.model.WUUM01000036.1.54;Parent=evm.model.WUUM01000036.1.54
WUUM01000036.1	EVM	exon	787355	787677	.	+	.	ID=evm.model.WUUM01000036.1.54.exon6;Parent=evm.model.WUUM01000036.1.54
WUUM01000036.1	EVM	CDS	787355	787677	.	+	1	ID=cds.evm.model.WUUM01000036.1.54;Parent=evm.model.WUUM01000036.1.54
WUUM01000036.1	EVM	exon	787777	787909	.	+	.	ID=evm.model.WUUM01000036.1.54.exon7;Parent=evm.model.WUUM01000036.1.54
WUUM01000036.1	EVM	CDS	787777	787909	.	+	2	ID=cds.evm.model.WUUM01000036.1.54;Parent=evm.model.WUUM01000036.1.54
WUUM01000036.1	EVM	exon	787988	788006	.	+	.	ID=evm.model.WUUM01000036.1.54.exon8;Parent=evm.model.WUUM01000036.1.54
WUUM01000036.1	EVM	CDS	787988	788006	.	+	1	ID=cds.evm.model.WUUM01000036.1.54;Parent=evm.model.WUUM01000036.1.54
WUUM01000036.1	EVM	gene	792680	795237	.	-	.	ID=evm.TU.WUUM01000036.1.56;
WUUM01000036.1	EVM	mRNA	792680	795237	.	-	.	ID=evm.model.WUUM01000036.1.56;Parent=evm.TU.WUUM01000036.1.56;
WUUM01000036.1	EVM	exon	795089	795237	.	-	.	ID=evm.model.WUUM01000036.1.56.exon1;Parent=evm.model.WUUM01000036.1.56
WUUM01000036.1	EVM	CDS	795089	795237	.	-	0	ID=cds.evm.model.WUUM01000036.1.56;Parent=evm.model.WUUM01000036.1.56
WUUM01000036.1	EVM	exon	794234	794516	.	-	.	ID=evm.model.WUUM01000036.1.56.exon2;Parent=evm.model.WUUM01000036.1.56
WUUM01000036.1	EVM	CDS	794234	794516	.	-	1	ID=cds.evm.model.WUUM01000036.1.56;Parent=evm.model.WUUM01000036.1.56
WUUM01000036.1	EVM	exon	792680	794143	.	-	.	ID=evm.model.WUUM01000036.1.56.exon3;Parent=evm.model.WUUM01000036.1.56
WUUM01000036.1	EVM	CDS	792680	794143	.	-	0	ID=cds.evm.model.WUUM01000036.1.56;Parent=evm.model.WUUM01000036.1.56
WUUM01000036.1	EVM	gene	796821	797576	.	+	.	ID=evm.TU.WUUM01000036.1.57;
WUUM01000036.1	EVM	mRNA	796821	797576	.	+	.	ID=evm.model.WUUM01000036.1.57;Parent=evm.TU.WUUM01000036.1.57;
WUUM01000036.1	EVM	exon	796821	797576	.	+	.	ID=evm.model.WUUM01000036.1.57.exon1;Parent=evm.model.WUUM01000036.1.57
WUUM01000036.1	EVM	CDS	796821	797576	.	+	0	ID=cds.evm.model.WUUM01000036.1.57;Parent=evm.model.WUUM01000036.1.57
WUUM01000036.1	EVM	gene	852176	860449	.	-	.	ID=evm.TU.WUUM01000036.1.58;
WUUM01000036.1	EVM	mRNA	852176	860449	.	-	.	ID=evm.model.WUUM01000036.1.58;Parent=evm.TU.WUUM01000036.1.58;
WUUM01000036.1	EVM	exon	860367	860449	.	-	.	ID=evm.model.WUUM01000036.1.58.exon1;Parent=evm.model.WUUM01000036.1.58
WUUM01000036.1	EVM	CDS	860367	860449	.	-	0	ID=cds.evm.model.WUUM01000036.1.58;Parent=evm.model.WUUM01000036.1.58
WUUM01000036.1	EVM	exon	857515	857633	.	-	.	ID=evm.model.WUUM01000036.1.58.exon2;Parent=evm.model.WUUM01000036.1.58
WUUM01000036.1	EVM	CDS	857515	857633	.	-	1	ID=cds.evm.model.WUUM01000036.1.58;Parent=evm.model.WUUM01000036.1.58
WUUM01000036.1	EVM	exon	856372	856598	.	-	.	ID=evm.model.WUUM01000036.1.58.exon3;Parent=evm.model.WUUM01000036.1.58
WUUM01000036.1	EVM	CDS	856372	856598	.	-	2	ID=cds.evm.model.WUUM01000036.1.58;Parent=evm.model.WUUM01000036.1.58
WUUM01000036.1	EVM	exon	855369	855507	.	-	.	ID=evm.model.WUUM01000036.1.58.exon4;Parent=evm.model.WUUM01000036.1.58
WUUM01000036.1	EVM	CDS	855369	855507	.	-	0	ID=cds.evm.model.WUUM01000036.1.58;Parent=evm.model.WUUM01000036.1.58
WUUM01000036.1	EVM	exon	855145	855296	.	-	.	ID=evm.model.WUUM01000036.1.58.exon5;Parent=evm.model.WUUM01000036.1.58
WUUM01000036.1	EVM	CDS	855145	855296	.	-	2	ID=cds.evm.model.WUUM01000036.1.58;Parent=evm.model.WUUM01000036.1.58
WUUM01000036.1	EVM	exon	854464	854645	.	-	.	ID=evm.model.WUUM01000036.1.58.exon6;Parent=evm.model.WUUM01000036.1.58
WUUM01000036.1	EVM	CDS	854464	854645	.	-	0	ID=cds.evm.model.WUUM01000036.1.58;Parent=evm.model.WUUM01000036.1.58
WUUM01000036.1	EVM	exon	852176	854405	.	-	.	ID=evm.model.WUUM01000036.1.58.exon7;Parent=evm.model.WUUM01000036.1.58
WUUM01000036.1	EVM	CDS	852176	854405	.	-	1	ID=cds.evm.model.WUUM01000036.1.58;Parent=evm.model.WUUM01000036.1.58
WUUM01000036.1	EVM	gene	862414	867031	.	-	.	ID=evm.TU.WUUM01000036.1.59;
WUUM01000036.1	EVM	mRNA	862414	867031	.	-	.	ID=evm.model.WUUM01000036.1.59;Parent=evm.TU.WUUM01000036.1.59;
WUUM01000036.1	EVM	exon	866893	867031	.	-	.	ID=evm.model.WUUM01000036.1.59.exon1;Parent=evm.model.WUUM01000036.1.59
WUUM01000036.1	EVM	CDS	866893	867031	.	-	0	ID=cds.evm.model.WUUM01000036.1.59;Parent=evm.model.WUUM01000036.1.59
WUUM01000036.1	EVM	exon	866268	866529	.	-	.	ID=evm.model.WUUM01000036.1.59.exon2;Parent=evm.model.WUUM01000036.1.59
WUUM01000036.1	EVM	CDS	866268	866529	.	-	2	ID=cds.evm.model.WUUM01000036.1.59;Parent=evm.model.WUUM01000036.1.59
WUUM01000036.1	EVM	exon	864828	865013	.	-	.	ID=evm.model.WUUM01000036.1.59.exon3;Parent=evm.model.WUUM01000036.1.59
WUUM01000036.1	EVM	CDS	864828	865013	.	-	1	ID=cds.evm.model.WUUM01000036.1.59;Parent=evm.model.WUUM01000036.1.59
WUUM01000036.1	EVM	exon	864694	864784	.	-	.	ID=evm.model.WUUM01000036.1.59.exon4;Parent=evm.model.WUUM01000036.1.59
WUUM01000036.1	EVM	CDS	864694	864784	.	-	1	ID=cds.evm.model.WUUM01000036.1.59;Parent=evm.model.WUUM01000036.1.59
WUUM01000036.1	EVM	exon	864087	864238	.	-	.	ID=evm.model.WUUM01000036.1.59.exon5;Parent=evm.model.WUUM01000036.1.59
WUUM01000036.1	EVM	CDS	864087	864238	.	-	0	ID=cds.evm.model.WUUM01000036.1.59;Parent=evm.model.WUUM01000036.1.59
WUUM01000036.1	EVM	exon	863876	864008	.	-	.	ID=evm.model.WUUM01000036.1.59.exon6;Parent=evm.model.WUUM01000036.1.59
WUUM01000036.1	EVM	CDS	863876	864008	.	-	1	ID=cds.evm.model.WUUM01000036.1.59;Parent=evm.model.WUUM01000036.1.59
WUUM01000036.1	EVM	exon	863651	863678	.	-	.	ID=evm.model.WUUM01000036.1.59.exon7;Parent=evm.model.WUUM01000036.1.59
WUUM01000036.1	EVM	CDS	863651	863678	.	-	0	ID=cds.evm.model.WUUM01000036.1.59;Parent=evm.model.WUUM01000036.1.59
WUUM01000036.1	EVM	exon	863025	863036	.	-	.	ID=evm.model.WUUM01000036.1.59.exon8;Parent=evm.model.WUUM01000036.1.59
WUUM01000036.1	EVM	CDS	863025	863036	.	-	2	ID=cds.evm.model.WUUM01000036.1.59;Parent=evm.model.WUUM01000036.1.59
WUUM01000036.1	EVM	exon	862414	862505	.	-	.	ID=evm.model.WUUM01000036.1.59.exon9;Parent=evm.model.WUUM01000036.1.59
WUUM01000036.1	EVM	CDS	862414	862505	.	-	2	ID=cds.evm.model.WUUM01000036.1.59;Parent=evm.model.WUUM01000036.1.59
WUUM01000036.1	EVM	gene	870990	872675	.	+	.	ID=evm.TU.WUUM01000036.1.60;
WUUM01000036.1	EVM	mRNA	870990	872675	.	+	.	ID=evm.model.WUUM01000036.1.60;Parent=evm.TU.WUUM01000036.1.60;
WUUM01000036.1	EVM	exon	870990	871191	.	+	.	ID=evm.model.WUUM01000036.1.60.exon1;Parent=evm.model.WUUM01000036.1.60
WUUM01000036.1	EVM	CDS	870990	871191	.	+	0	ID=cds.evm.model.WUUM01000036.1.60;Parent=evm.model.WUUM01000036.1.60
WUUM01000036.1	EVM	exon	871758	871869	.	+	.	ID=evm.model.WUUM01000036.1.60.exon2;Parent=evm.model.WUUM01000036.1.60
WUUM01000036.1	EVM	CDS	871758	871869	.	+	2	ID=cds.evm.model.WUUM01000036.1.60;Parent=evm.model.WUUM01000036.1.60
WUUM01000036.1	EVM	exon	872054	872675	.	+	.	ID=evm.model.WUUM01000036.1.60.exon3;Parent=evm.model.WUUM01000036.1.60
WUUM01000036.1	EVM	CDS	872054	872675	.	+	1	ID=cds.evm.model.WUUM01000036.1.60;Parent=evm.model.WUUM01000036.1.60
WUUM01000036.1	EVM	gene	874778	885045	.	-	.	ID=evm.TU.WUUM01000036.1.61;
WUUM01000036.1	EVM	mRNA	874778	885045	.	-	.	ID=evm.model.WUUM01000036.1.61;Parent=evm.TU.WUUM01000036.1.61;
WUUM01000036.1	EVM	exon	885004	885045	.	-	.	ID=evm.model.WUUM01000036.1.61.exon1;Parent=evm.model.WUUM01000036.1.61
WUUM01000036.1	EVM	CDS	885004	885045	.	-	0	ID=cds.evm.model.WUUM01000036.1.61;Parent=evm.model.WUUM01000036.1.61
WUUM01000036.1	EVM	exon	881157	881266	.	-	.	ID=evm.model.WUUM01000036.1.61.exon2;Parent=evm.model.WUUM01000036.1.61
WUUM01000036.1	EVM	CDS	881157	881266	.	-	0	ID=cds.evm.model.WUUM01000036.1.61;Parent=evm.model.WUUM01000036.1.61
WUUM01000036.1	EVM	exon	880189	880284	.	-	.	ID=evm.model.WUUM01000036.1.61.exon3;Parent=evm.model.WUUM01000036.1.61
WUUM01000036.1	EVM	CDS	880189	880284	.	-	1	ID=cds.evm.model.WUUM01000036.1.61;Parent=evm.model.WUUM01000036.1.61
WUUM01000036.1	EVM	exon	879268	879430	.	-	.	ID=evm.model.WUUM01000036.1.61.exon4;Parent=evm.model.WUUM01000036.1.61
WUUM01000036.1	EVM	CDS	879268	879430	.	-	1	ID=cds.evm.model.WUUM01000036.1.61;Parent=evm.model.WUUM01000036.1.61
WUUM01000036.1	EVM	exon	877889	878546	.	-	.	ID=evm.model.WUUM01000036.1.61.exon5;Parent=evm.model.WUUM01000036.1.61
WUUM01000036.1	EVM	CDS	877889	878546	.	-	0	ID=cds.evm.model.WUUM01000036.1.61;Parent=evm.model.WUUM01000036.1.61
WUUM01000036.1	EVM	exon	877107	877494	.	-	.	ID=evm.model.WUUM01000036.1.61.exon6;Parent=evm.model.WUUM01000036.1.61
WUUM01000036.1	EVM	CDS	877107	877494	.	-	2	ID=cds.evm.model.WUUM01000036.1.61;Parent=evm.model.WUUM01000036.1.61
WUUM01000036.1	EVM	exon	876729	877037	.	-	.	ID=evm.model.WUUM01000036.1.61.exon7;Parent=evm.model.WUUM01000036.1.61
WUUM01000036.1	EVM	CDS	876729	877037	.	-	1	ID=cds.evm.model.WUUM01000036.1.61;Parent=evm.model.WUUM01000036.1.61
WUUM01000036.1	EVM	exon	875536	875952	.	-	.	ID=evm.model.WUUM01000036.1.61.exon8;Parent=evm.model.WUUM01000036.1.61
WUUM01000036.1	EVM	CDS	875536	875952	.	-	1	ID=cds.evm.model.WUUM01000036.1.61;Parent=evm.model.WUUM01000036.1.61
WUUM01000036.1	EVM	exon	874778	875195	.	-	.	ID=evm.model.WUUM01000036.1.61.exon9;Parent=evm.model.WUUM01000036.1.61
WUUM01000036.1	EVM	CDS	874778	875195	.	-	1	ID=cds.evm.model.WUUM01000036.1.61;Parent=evm.model.WUUM01000036.1.61
WUUM01000036.1	EVM	gene	889601	891460	.	-	.	ID=evm.TU.WUUM01000036.1.62;
WUUM01000036.1	EVM	mRNA	889601	891460	.	-	.	ID=evm.model.WUUM01000036.1.62;Parent=evm.TU.WUUM01000036.1.62;
WUUM01000036.1	EVM	exon	891379	891460	.	-	.	ID=evm.model.WUUM01000036.1.62.exon1;Parent=evm.model.WUUM01000036.1.62
WUUM01000036.1	EVM	CDS	891379	891460	.	-	0	ID=cds.evm.model.WUUM01000036.1.62;Parent=evm.model.WUUM01000036.1.62
WUUM01000036.1	EVM	exon	890358	890665	.	-	.	ID=evm.model.WUUM01000036.1.62.exon2;Parent=evm.model.WUUM01000036.1.62
WUUM01000036.1	EVM	CDS	890358	890665	.	-	2	ID=cds.evm.model.WUUM01000036.1.62;Parent=evm.model.WUUM01000036.1.62
WUUM01000036.1	EVM	exon	889601	890200	.	-	.	ID=evm.model.WUUM01000036.1.62.exon3;Parent=evm.model.WUUM01000036.1.62
WUUM01000036.1	EVM	CDS	889601	890200	.	-	0	ID=cds.evm.model.WUUM01000036.1.62;Parent=evm.model.WUUM01000036.1.62
WUUM01000036.1	EVM	gene	893385	897081	.	+	.	ID=evm.TU.WUUM01000036.1.63;
WUUM01000036.1	EVM	mRNA	893385	897081	.	+	.	ID=evm.model.WUUM01000036.1.63;Parent=evm.TU.WUUM01000036.1.63;
WUUM01000036.1	EVM	exon	893385	893652	.	+	.	ID=evm.model.WUUM01000036.1.63.exon1;Parent=evm.model.WUUM01000036.1.63
WUUM01000036.1	EVM	CDS	893385	893652	.	+	0	ID=cds.evm.model.WUUM01000036.1.63;Parent=evm.model.WUUM01000036.1.63
WUUM01000036.1	EVM	exon	893855	893980	.	+	.	ID=evm.model.WUUM01000036.1.63.exon2;Parent=evm.model.WUUM01000036.1.63
WUUM01000036.1	EVM	CDS	893855	893980	.	+	2	ID=cds.evm.model.WUUM01000036.1.63;Parent=evm.model.WUUM01000036.1.63
WUUM01000036.1	EVM	exon	894553	894804	.	+	.	ID=evm.model.WUUM01000036.1.63.exon3;Parent=evm.model.WUUM01000036.1.63
WUUM01000036.1	EVM	CDS	894553	894804	.	+	2	ID=cds.evm.model.WUUM01000036.1.63;Parent=evm.model.WUUM01000036.1.63
WUUM01000036.1	EVM	exon	894891	895110	.	+	.	ID=evm.model.WUUM01000036.1.63.exon4;Parent=evm.model.WUUM01000036.1.63
WUUM01000036.1	EVM	CDS	894891	895110	.	+	2	ID=cds.evm.model.WUUM01000036.1.63;Parent=evm.model.WUUM01000036.1.63
WUUM01000036.1	EVM	exon	895571	895858	.	+	.	ID=evm.model.WUUM01000036.1.63.exon5;Parent=evm.model.WUUM01000036.1.63
WUUM01000036.1	EVM	CDS	895571	895858	.	+	1	ID=cds.evm.model.WUUM01000036.1.63;Parent=evm.model.WUUM01000036.1.63
WUUM01000036.1	EVM	exon	896480	896726	.	+	.	ID=evm.model.WUUM01000036.1.63.exon6;Parent=evm.model.WUUM01000036.1.63
WUUM01000036.1	EVM	CDS	896480	896726	.	+	1	ID=cds.evm.model.WUUM01000036.1.63;Parent=evm.model.WUUM01000036.1.63
WUUM01000036.1	EVM	exon	896959	897081	.	+	.	ID=evm.model.WUUM01000036.1.63.exon7;Parent=evm.model.WUUM01000036.1.63
WUUM01000036.1	EVM	CDS	896959	897081	.	+	0	ID=cds.evm.model.WUUM01000036.1.63;Parent=evm.model.WUUM01000036.1.63
WUUM01000036.1	EVM	gene	899844	903146	.	+	.	ID=evm.TU.WUUM01000036.1.64;
WUUM01000036.1	EVM	mRNA	899844	903146	.	+	.	ID=evm.model.WUUM01000036.1.64;Parent=evm.TU.WUUM01000036.1.64;
WUUM01000036.1	EVM	exon	899844	899912	.	+	.	ID=evm.model.WUUM01000036.1.64.exon1;Parent=evm.model.WUUM01000036.1.64
WUUM01000036.1	EVM	CDS	899844	899912	.	+	0	ID=cds.evm.model.WUUM01000036.1.64;Parent=evm.model.WUUM01000036.1.64
WUUM01000036.1	EVM	exon	901348	901518	.	+	.	ID=evm.model.WUUM01000036.1.64.exon2;Parent=evm.model.WUUM01000036.1.64
WUUM01000036.1	EVM	CDS	901348	901518	.	+	0	ID=cds.evm.model.WUUM01000036.1.64;Parent=evm.model.WUUM01000036.1.64
WUUM01000036.1	EVM	exon	901641	901991	.	+	.	ID=evm.model.WUUM01000036.1.64.exon3;Parent=evm.model.WUUM01000036.1.64
WUUM01000036.1	EVM	CDS	901641	901991	.	+	0	ID=cds.evm.model.WUUM01000036.1.64;Parent=evm.model.WUUM01000036.1.64
WUUM01000036.1	EVM	exon	902772	903146	.	+	.	ID=evm.model.WUUM01000036.1.64.exon4;Parent=evm.model.WUUM01000036.1.64
WUUM01000036.1	EVM	CDS	902772	903146	.	+	0	ID=cds.evm.model.WUUM01000036.1.64;Parent=evm.model.WUUM01000036.1.64
WUUM01000036.1	EVM	gene	905812	917829	.	-	.	ID=evm.TU.WUUM01000036.1.65;
WUUM01000036.1	EVM	mRNA	905812	917829	.	-	.	ID=evm.model.WUUM01000036.1.65;Parent=evm.TU.WUUM01000036.1.65;
WUUM01000036.1	EVM	exon	917712	917829	.	-	.	ID=evm.model.WUUM01000036.1.65.exon1;Parent=evm.model.WUUM01000036.1.65
WUUM01000036.1	EVM	CDS	917712	917829	.	-	0	ID=cds.evm.model.WUUM01000036.1.65;Parent=evm.model.WUUM01000036.1.65
WUUM01000036.1	EVM	exon	915643	915772	.	-	.	ID=evm.model.WUUM01000036.1.65.exon2;Parent=evm.model.WUUM01000036.1.65
WUUM01000036.1	EVM	CDS	915643	915772	.	-	2	ID=cds.evm.model.WUUM01000036.1.65;Parent=evm.model.WUUM01000036.1.65
WUUM01000036.1	EVM	exon	913628	913836	.	-	.	ID=evm.model.WUUM01000036.1.65.exon3;Parent=evm.model.WUUM01000036.1.65
WUUM01000036.1	EVM	CDS	913628	913836	.	-	1	ID=cds.evm.model.WUUM01000036.1.65;Parent=evm.model.WUUM01000036.1.65
WUUM01000036.1	EVM	exon	913135	913245	.	-	.	ID=evm.model.WUUM01000036.1.65.exon4;Parent=evm.model.WUUM01000036.1.65
WUUM01000036.1	EVM	CDS	913135	913245	.	-	2	ID=cds.evm.model.WUUM01000036.1.65;Parent=evm.model.WUUM01000036.1.65
WUUM01000036.1	EVM	exon	911705	911911	.	-	.	ID=evm.model.WUUM01000036.1.65.exon5;Parent=evm.model.WUUM01000036.1.65
WUUM01000036.1	EVM	CDS	911705	911911	.	-	2	ID=cds.evm.model.WUUM01000036.1.65;Parent=evm.model.WUUM01000036.1.65
WUUM01000036.1	EVM	exon	911221	911375	.	-	.	ID=evm.model.WUUM01000036.1.65.exon6;Parent=evm.model.WUUM01000036.1.65
WUUM01000036.1	EVM	CDS	911221	911375	.	-	2	ID=cds.evm.model.WUUM01000036.1.65;Parent=evm.model.WUUM01000036.1.65
WUUM01000036.1	EVM	exon	910241	910385	.	-	.	ID=evm.model.WUUM01000036.1.65.exon7;Parent=evm.model.WUUM01000036.1.65
WUUM01000036.1	EVM	CDS	910241	910385	.	-	0	ID=cds.evm.model.WUUM01000036.1.65;Parent=evm.model.WUUM01000036.1.65
WUUM01000036.1	EVM	exon	909773	909903	.	-	.	ID=evm.model.WUUM01000036.1.65.exon8;Parent=evm.model.WUUM01000036.1.65
WUUM01000036.1	EVM	CDS	909773	909903	.	-	2	ID=cds.evm.model.WUUM01000036.1.65;Parent=evm.model.WUUM01000036.1.65
WUUM01000036.1	EVM	exon	909510	909669	.	-	.	ID=evm.model.WUUM01000036.1.65.exon9;Parent=evm.model.WUUM01000036.1.65
WUUM01000036.1	EVM	CDS	909510	909669	.	-	0	ID=cds.evm.model.WUUM01000036.1.65;Parent=evm.model.WUUM01000036.1.65
WUUM01000036.1	EVM	exon	909076	909375	.	-	.	ID=evm.model.WUUM01000036.1.65.exon10;Parent=evm.model.WUUM01000036.1.65
WUUM01000036.1	EVM	CDS	909076	909375	.	-	2	ID=cds.evm.model.WUUM01000036.1.65;Parent=evm.model.WUUM01000036.1.65
WUUM01000036.1	EVM	exon	907199	907498	.	-	.	ID=evm.model.WUUM01000036.1.65.exon11;Parent=evm.model.WUUM01000036.1.65
WUUM01000036.1	EVM	CDS	907199	907498	.	-	2	ID=cds.evm.model.WUUM01000036.1.65;Parent=evm.model.WUUM01000036.1.65
WUUM01000036.1	EVM	exon	906703	906945	.	-	.	ID=evm.model.WUUM01000036.1.65.exon12;Parent=evm.model.WUUM01000036.1.65
WUUM01000036.1	EVM	CDS	906703	906945	.	-	2	ID=cds.evm.model.WUUM01000036.1.65;Parent=evm.model.WUUM01000036.1.65
WUUM01000036.1	EVM	exon	906272	906432	.	-	.	ID=evm.model.WUUM01000036.1.65.exon13;Parent=evm.model.WUUM01000036.1.65
WUUM01000036.1	EVM	CDS	906272	906432	.	-	2	ID=cds.evm.model.WUUM01000036.1.65;Parent=evm.model.WUUM01000036.1.65
WUUM01000036.1	EVM	exon	905812	906186	.	-	.	ID=evm.model.WUUM01000036.1.65.exon14;Parent=evm.model.WUUM01000036.1.65
WUUM01000036.1	EVM	CDS	905812	906186	.	-	0	ID=cds.evm.model.WUUM01000036.1.65;Parent=evm.model.WUUM01000036.1.65
WUUM01000036.1	EVM	gene	958979	967689	.	-	.	ID=evm.TU.WUUM01000036.1.66;
WUUM01000036.1	EVM	mRNA	958979	967689	.	-	.	ID=evm.model.WUUM01000036.1.66;Parent=evm.TU.WUUM01000036.1.66;
WUUM01000036.1	EVM	exon	967579	967689	.	-	.	ID=evm.model.WUUM01000036.1.66.exon1;Parent=evm.model.WUUM01000036.1.66
WUUM01000036.1	EVM	CDS	967579	967689	.	-	0	ID=cds.evm.model.WUUM01000036.1.66;Parent=evm.model.WUUM01000036.1.66
WUUM01000036.1	EVM	exon	962631	962903	.	-	.	ID=evm.model.WUUM01000036.1.66.exon2;Parent=evm.model.WUUM01000036.1.66
WUUM01000036.1	EVM	CDS	962631	962903	.	-	0	ID=cds.evm.model.WUUM01000036.1.66;Parent=evm.model.WUUM01000036.1.66
WUUM01000036.1	EVM	exon	962407	962478	.	-	.	ID=evm.model.WUUM01000036.1.66.exon3;Parent=evm.model.WUUM01000036.1.66
WUUM01000036.1	EVM	CDS	962407	962478	.	-	0	ID=cds.evm.model.WUUM01000036.1.66;Parent=evm.model.WUUM01000036.1.66
WUUM01000036.1	EVM	exon	958979	959050	.	-	.	ID=evm.model.WUUM01000036.1.66.exon4;Parent=evm.model.WUUM01000036.1.66
WUUM01000036.1	EVM	CDS	958979	959050	.	-	0	ID=cds.evm.model.WUUM01000036.1.66;Parent=evm.model.WUUM01000036.1.66
WUUM01000036.1	EVM	gene	1023578	1023946	.	+	.	ID=evm.TU.WUUM01000036.1.67;
WUUM01000036.1	EVM	mRNA	1023578	1023946	.	+	.	ID=evm.model.WUUM01000036.1.67;Parent=evm.TU.WUUM01000036.1.67;
WUUM01000036.1	EVM	exon	1023578	1023946	.	+	.	ID=evm.model.WUUM01000036.1.67.exon1;Parent=evm.model.WUUM01000036.1.67
WUUM01000036.1	EVM	CDS	1023578	1023946	.	+	0	ID=cds.evm.model.WUUM01000036.1.67;Parent=evm.model.WUUM01000036.1.67
WUUM01000036.1	EVM	gene	1051356	1051679	.	-	.	ID=evm.TU.WUUM01000036.1.68;
WUUM01000036.1	EVM	mRNA	1051356	1051679	.	-	.	ID=evm.model.WUUM01000036.1.68;Parent=evm.TU.WUUM01000036.1.68;
WUUM01000036.1	EVM	exon	1051356	1051679	.	-	.	ID=evm.model.WUUM01000036.1.68.exon1;Parent=evm.model.WUUM01000036.1.68
WUUM01000036.1	EVM	CDS	1051356	1051679	.	-	0	ID=cds.evm.model.WUUM01000036.1.68;Parent=evm.model.WUUM01000036.1.68
WUUM01000036.1	EVM	gene	1150658	1154628	.	-	.	ID=evm.TU.WUUM01000036.1.69;
WUUM01000036.1	EVM	mRNA	1150658	1154628	.	-	.	ID=evm.model.WUUM01000036.1.69;Parent=evm.TU.WUUM01000036.1.69;
WUUM01000036.1	EVM	exon	1154565	1154628	.	-	.	ID=evm.model.WUUM01000036.1.69.exon1;Parent=evm.model.WUUM01000036.1.69
WUUM01000036.1	EVM	CDS	1154565	1154628	.	-	0	ID=cds.evm.model.WUUM01000036.1.69;Parent=evm.model.WUUM01000036.1.69
WUUM01000036.1	EVM	exon	1150658	1150893	.	-	.	ID=evm.model.WUUM01000036.1.69.exon2;Parent=evm.model.WUUM01000036.1.69
WUUM01000036.1	EVM	CDS	1150658	1150893	.	-	2	ID=cds.evm.model.WUUM01000036.1.69;Parent=evm.model.WUUM01000036.1.69
WUUM01000036.1	EVM	gene	1166797	1167054	.	+	.	ID=evm.TU.WUUM01000036.1.70;
WUUM01000036.1	EVM	mRNA	1166797	1167054	.	+	.	ID=evm.model.WUUM01000036.1.70;Parent=evm.TU.WUUM01000036.1.70;
WUUM01000036.1	EVM	exon	1166797	1167054	.	+	.	ID=evm.model.WUUM01000036.1.70.exon1;Parent=evm.model.WUUM01000036.1.70
WUUM01000036.1	EVM	CDS	1166797	1167054	.	+	0	ID=cds.evm.model.WUUM01000036.1.70;Parent=evm.model.WUUM01000036.1.70
WUUM01000036.1	EVM	gene	1167841	1170434	.	-	.	ID=evm.TU.WUUM01000036.1.71;
WUUM01000036.1	EVM	mRNA	1167841	1170434	.	-	.	ID=evm.model.WUUM01000036.1.71;Parent=evm.TU.WUUM01000036.1.71;
WUUM01000036.1	EVM	exon	1170411	1170434	.	-	.	ID=evm.model.WUUM01000036.1.71.exon1;Parent=evm.model.WUUM01000036.1.71
WUUM01000036.1	EVM	CDS	1170411	1170434	.	-	0	ID=cds.evm.model.WUUM01000036.1.71;Parent=evm.model.WUUM01000036.1.71
WUUM01000036.1	EVM	exon	1170221	1170325	.	-	.	ID=evm.model.WUUM01000036.1.71.exon2;Parent=evm.model.WUUM01000036.1.71
WUUM01000036.1	EVM	CDS	1170221	1170325	.	-	0	ID=cds.evm.model.WUUM01000036.1.71;Parent=evm.model.WUUM01000036.1.71
WUUM01000036.1	EVM	exon	1167841	1168080	.	-	.	ID=evm.model.WUUM01000036.1.71.exon3;Parent=evm.model.WUUM01000036.1.71
WUUM01000036.1	EVM	CDS	1167841	1168080	.	-	0	ID=cds.evm.model.WUUM01000036.1.71;Parent=evm.model.WUUM01000036.1.71
WUUM01000036.1	EVM	gene	1219112	1219405	.	+	.	ID=evm.TU.WUUM01000036.1.72;
WUUM01000036.1	EVM	mRNA	1219112	1219405	.	+	.	ID=evm.model.WUUM01000036.1.72;Parent=evm.TU.WUUM01000036.1.72;
WUUM01000036.1	EVM	exon	1219112	1219405	.	+	.	ID=evm.model.WUUM01000036.1.72.exon1;Parent=evm.model.WUUM01000036.1.72
WUUM01000036.1	EVM	CDS	1219112	1219405	.	+	0	ID=cds.evm.model.WUUM01000036.1.72;Parent=evm.model.WUUM01000036.1.72
WUUM01000036.1	EVM	gene	1253325	1253642	.	+	.	ID=evm.TU.WUUM01000036.1.73;
WUUM01000036.1	EVM	mRNA	1253325	1253642	.	+	.	ID=evm.model.WUUM01000036.1.73;Parent=evm.TU.WUUM01000036.1.73;
WUUM01000036.1	EVM	exon	1253325	1253642	.	+	.	ID=evm.model.WUUM01000036.1.73.exon1;Parent=evm.model.WUUM01000036.1.73
WUUM01000036.1	EVM	CDS	1253325	1253642	.	+	0	ID=cds.evm.model.WUUM01000036.1.73;Parent=evm.model.WUUM01000036.1.73
WUUM01000036.1	EVM	gene	1276138	1278079	.	+	.	ID=evm.TU.WUUM01000036.1.75;
WUUM01000036.1	EVM	mRNA	1276138	1278079	.	+	.	ID=evm.model.WUUM01000036.1.75;Parent=evm.TU.WUUM01000036.1.75;
WUUM01000036.1	EVM	exon	1276138	1276167	.	+	.	ID=evm.model.WUUM01000036.1.75.exon1;Parent=evm.model.WUUM01000036.1.75
WUUM01000036.1	EVM	CDS	1276138	1276167	.	+	0	ID=cds.evm.model.WUUM01000036.1.75;Parent=evm.model.WUUM01000036.1.75
WUUM01000036.1	EVM	exon	1277924	1278079	.	+	.	ID=evm.model.WUUM01000036.1.75.exon2;Parent=evm.model.WUUM01000036.1.75
WUUM01000036.1	EVM	CDS	1277924	1278079	.	+	0	ID=cds.evm.model.WUUM01000036.1.75;Parent=evm.model.WUUM01000036.1.75
WUUM01000036.1	EVM	gene	1279825	1281016	.	+	.	ID=evm.TU.WUUM01000036.1.76;
WUUM01000036.1	EVM	mRNA	1279825	1281016	.	+	.	ID=evm.model.WUUM01000036.1.76;Parent=evm.TU.WUUM01000036.1.76;
WUUM01000036.1	EVM	exon	1279825	1279856	.	+	.	ID=evm.model.WUUM01000036.1.76.exon1;Parent=evm.model.WUUM01000036.1.76
WUUM01000036.1	EVM	CDS	1279825	1279856	.	+	0	ID=cds.evm.model.WUUM01000036.1.76;Parent=evm.model.WUUM01000036.1.76
WUUM01000036.1	EVM	exon	1280698	1281016	.	+	.	ID=evm.model.WUUM01000036.1.76.exon2;Parent=evm.model.WUUM01000036.1.76
WUUM01000036.1	EVM	CDS	1280698	1281016	.	+	1	ID=cds.evm.model.WUUM01000036.1.76;Parent=evm.model.WUUM01000036.1.76
WUUM01000036.1	EVM	gene	1287156	1303566	.	+	.	ID=evm.TU.WUUM01000036.1.77;
WUUM01000036.1	EVM	mRNA	1287156	1303566	.	+	.	ID=evm.model.WUUM01000036.1.77;Parent=evm.TU.WUUM01000036.1.77;
WUUM01000036.1	EVM	exon	1287156	1287278	.	+	.	ID=evm.model.WUUM01000036.1.77.exon1;Parent=evm.model.WUUM01000036.1.77
WUUM01000036.1	EVM	CDS	1287156	1287278	.	+	0	ID=cds.evm.model.WUUM01000036.1.77;Parent=evm.model.WUUM01000036.1.77
WUUM01000036.1	EVM	exon	1296420	1298056	.	+	.	ID=evm.model.WUUM01000036.1.77.exon2;Parent=evm.model.WUUM01000036.1.77
WUUM01000036.1	EVM	CDS	1296420	1298056	.	+	0	ID=cds.evm.model.WUUM01000036.1.77;Parent=evm.model.WUUM01000036.1.77
WUUM01000036.1	EVM	exon	1298404	1298960	.	+	.	ID=evm.model.WUUM01000036.1.77.exon3;Parent=evm.model.WUUM01000036.1.77
WUUM01000036.1	EVM	CDS	1298404	1298960	.	+	1	ID=cds.evm.model.WUUM01000036.1.77;Parent=evm.model.WUUM01000036.1.77
WUUM01000036.1	EVM	exon	1300651	1300766	.	+	.	ID=evm.model.WUUM01000036.1.77.exon4;Parent=evm.model.WUUM01000036.1.77
WUUM01000036.1	EVM	CDS	1300651	1300766	.	+	2	ID=cds.evm.model.WUUM01000036.1.77;Parent=evm.model.WUUM01000036.1.77
WUUM01000036.1	EVM	exon	1301064	1301201	.	+	.	ID=evm.model.WUUM01000036.1.77.exon5;Parent=evm.model.WUUM01000036.1.77
WUUM01000036.1	EVM	CDS	1301064	1301201	.	+	0	ID=cds.evm.model.WUUM01000036.1.77;Parent=evm.model.WUUM01000036.1.77
WUUM01000036.1	EVM	exon	1302405	1302606	.	+	.	ID=evm.model.WUUM01000036.1.77.exon6;Parent=evm.model.WUUM01000036.1.77
WUUM01000036.1	EVM	CDS	1302405	1302606	.	+	0	ID=cds.evm.model.WUUM01000036.1.77;Parent=evm.model.WUUM01000036.1.77
WUUM01000036.1	EVM	exon	1302892	1303116	.	+	.	ID=evm.model.WUUM01000036.1.77.exon7;Parent=evm.model.WUUM01000036.1.77
WUUM01000036.1	EVM	CDS	1302892	1303116	.	+	2	ID=cds.evm.model.WUUM01000036.1.77;Parent=evm.model.WUUM01000036.1.77
WUUM01000036.1	EVM	exon	1303478	1303566	.	+	.	ID=evm.model.WUUM01000036.1.77.exon8;Parent=evm.model.WUUM01000036.1.77
WUUM01000036.1	EVM	CDS	1303478	1303566	.	+	2	ID=cds.evm.model.WUUM01000036.1.77;Parent=evm.model.WUUM01000036.1.77
WUUM01000036.1	EVM	gene	1305040	1308159	.	-	.	ID=evm.TU.WUUM01000036.1.78;
WUUM01000036.1	EVM	mRNA	1305040	1308159	.	-	.	ID=evm.model.WUUM01000036.1.78;Parent=evm.TU.WUUM01000036.1.78;
WUUM01000036.1	EVM	exon	1307926	1308159	.	-	.	ID=evm.model.WUUM01000036.1.78.exon1;Parent=evm.model.WUUM01000036.1.78
WUUM01000036.1	EVM	CDS	1307926	1308159	.	-	0	ID=cds.evm.model.WUUM01000036.1.78;Parent=evm.model.WUUM01000036.1.78
WUUM01000036.1	EVM	exon	1307469	1307644	.	-	.	ID=evm.model.WUUM01000036.1.78.exon2;Parent=evm.model.WUUM01000036.1.78
WUUM01000036.1	EVM	CDS	1307469	1307644	.	-	0	ID=cds.evm.model.WUUM01000036.1.78;Parent=evm.model.WUUM01000036.1.78
WUUM01000036.1	EVM	exon	1307015	1307399	.	-	.	ID=evm.model.WUUM01000036.1.78.exon3;Parent=evm.model.WUUM01000036.1.78
WUUM01000036.1	EVM	CDS	1307015	1307399	.	-	1	ID=cds.evm.model.WUUM01000036.1.78;Parent=evm.model.WUUM01000036.1.78
WUUM01000036.1	EVM	exon	1306755	1306937	.	-	.	ID=evm.model.WUUM01000036.1.78.exon4;Parent=evm.model.WUUM01000036.1.78
WUUM01000036.1	EVM	CDS	1306755	1306937	.	-	0	ID=cds.evm.model.WUUM01000036.1.78;Parent=evm.model.WUUM01000036.1.78
WUUM01000036.1	EVM	exon	1306237	1306362	.	-	.	ID=evm.model.WUUM01000036.1.78.exon5;Parent=evm.model.WUUM01000036.1.78
WUUM01000036.1	EVM	CDS	1306237	1306362	.	-	0	ID=cds.evm.model.WUUM01000036.1.78;Parent=evm.model.WUUM01000036.1.78
WUUM01000036.1	EVM	exon	1305987	1306171	.	-	.	ID=evm.model.WUUM01000036.1.78.exon6;Parent=evm.model.WUUM01000036.1.78
WUUM01000036.1	EVM	CDS	1305987	1306171	.	-	0	ID=cds.evm.model.WUUM01000036.1.78;Parent=evm.model.WUUM01000036.1.78
WUUM01000036.1	EVM	exon	1305827	1305911	.	-	.	ID=evm.model.WUUM01000036.1.78.exon7;Parent=evm.model.WUUM01000036.1.78
WUUM01000036.1	EVM	CDS	1305827	1305911	.	-	1	ID=cds.evm.model.WUUM01000036.1.78;Parent=evm.model.WUUM01000036.1.78
WUUM01000036.1	EVM	exon	1305549	1305752	.	-	.	ID=evm.model.WUUM01000036.1.78.exon8;Parent=evm.model.WUUM01000036.1.78
WUUM01000036.1	EVM	CDS	1305549	1305752	.	-	0	ID=cds.evm.model.WUUM01000036.1.78;Parent=evm.model.WUUM01000036.1.78
WUUM01000036.1	EVM	exon	1305040	1305489	.	-	.	ID=evm.model.WUUM01000036.1.78.exon9;Parent=evm.model.WUUM01000036.1.78
WUUM01000036.1	EVM	CDS	1305040	1305489	.	-	0	ID=cds.evm.model.WUUM01000036.1.78;Parent=evm.model.WUUM01000036.1.78
WUUM01000036.1	EVM	gene	1308673	1310718	.	-	.	ID=evm.TU.WUUM01000036.1.79;
WUUM01000036.1	EVM	mRNA	1308673	1310718	.	-	.	ID=evm.model.WUUM01000036.1.79;Parent=evm.TU.WUUM01000036.1.79;
WUUM01000036.1	EVM	exon	1310499	1310718	.	-	.	ID=evm.model.WUUM01000036.1.79.exon1;Parent=evm.model.WUUM01000036.1.79
WUUM01000036.1	EVM	CDS	1310499	1310718	.	-	0	ID=cds.evm.model.WUUM01000036.1.79;Parent=evm.model.WUUM01000036.1.79
WUUM01000036.1	EVM	exon	1308673	1310402	.	-	.	ID=evm.model.WUUM01000036.1.79.exon2;Parent=evm.model.WUUM01000036.1.79
WUUM01000036.1	EVM	CDS	1308673	1310402	.	-	2	ID=cds.evm.model.WUUM01000036.1.79;Parent=evm.model.WUUM01000036.1.79
WUUM01000036.1	EVM	gene	1321914	1322600	.	-	.	ID=evm.TU.WUUM01000036.1.80;
WUUM01000036.1	EVM	mRNA	1321914	1322600	.	-	.	ID=evm.model.WUUM01000036.1.80;Parent=evm.TU.WUUM01000036.1.80;
WUUM01000036.1	EVM	exon	1321914	1322600	.	-	.	ID=evm.model.WUUM01000036.1.80.exon1;Parent=evm.model.WUUM01000036.1.80
WUUM01000036.1	EVM	CDS	1321914	1322600	.	-	0	ID=cds.evm.model.WUUM01000036.1.80;Parent=evm.model.WUUM01000036.1.80
WUUM01000036.1	EVM	gene	1323057	1324319	.	-	.	ID=evm.TU.WUUM01000036.1.81;
WUUM01000036.1	EVM	mRNA	1323057	1324319	.	-	.	ID=evm.model.WUUM01000036.1.81;Parent=evm.TU.WUUM01000036.1.81;
WUUM01000036.1	EVM	exon	1324140	1324319	.	-	.	ID=evm.model.WUUM01000036.1.81.exon1;Parent=evm.model.WUUM01000036.1.81
WUUM01000036.1	EVM	CDS	1324140	1324319	.	-	0	ID=cds.evm.model.WUUM01000036.1.81;Parent=evm.model.WUUM01000036.1.81
WUUM01000036.1	EVM	exon	1323057	1323839	.	-	.	ID=evm.model.WUUM01000036.1.81.exon2;Parent=evm.model.WUUM01000036.1.81
WUUM01000036.1	EVM	CDS	1323057	1323839	.	-	0	ID=cds.evm.model.WUUM01000036.1.81;Parent=evm.model.WUUM01000036.1.81
WUUM01000036.1	EVM	gene	1325018	1327388	.	+	.	ID=evm.TU.WUUM01000036.1.82;
WUUM01000036.1	EVM	mRNA	1325018	1327388	.	+	.	ID=evm.model.WUUM01000036.1.82;Parent=evm.TU.WUUM01000036.1.82;
WUUM01000036.1	EVM	exon	1325018	1325059	.	+	.	ID=evm.model.WUUM01000036.1.82.exon1;Parent=evm.model.WUUM01000036.1.82
WUUM01000036.1	EVM	CDS	1325018	1325059	.	+	0	ID=cds.evm.model.WUUM01000036.1.82;Parent=evm.model.WUUM01000036.1.82
WUUM01000036.1	EVM	exon	1325523	1325658	.	+	.	ID=evm.model.WUUM01000036.1.82.exon2;Parent=evm.model.WUUM01000036.1.82
WUUM01000036.1	EVM	CDS	1325523	1325658	.	+	0	ID=cds.evm.model.WUUM01000036.1.82;Parent=evm.model.WUUM01000036.1.82
WUUM01000036.1	EVM	exon	1325728	1325820	.	+	.	ID=evm.model.WUUM01000036.1.82.exon3;Parent=evm.model.WUUM01000036.1.82
WUUM01000036.1	EVM	CDS	1325728	1325820	.	+	2	ID=cds.evm.model.WUUM01000036.1.82;Parent=evm.model.WUUM01000036.1.82
WUUM01000036.1	EVM	exon	1325903	1326078	.	+	.	ID=evm.model.WUUM01000036.1.82.exon4;Parent=evm.model.WUUM01000036.1.82
WUUM01000036.1	EVM	CDS	1325903	1326078	.	+	2	ID=cds.evm.model.WUUM01000036.1.82;Parent=evm.model.WUUM01000036.1.82
WUUM01000036.1	EVM	exon	1326219	1326386	.	+	.	ID=evm.model.WUUM01000036.1.82.exon5;Parent=evm.model.WUUM01000036.1.82
WUUM01000036.1	EVM	CDS	1326219	1326386	.	+	0	ID=cds.evm.model.WUUM01000036.1.82;Parent=evm.model.WUUM01000036.1.82
WUUM01000036.1	EVM	exon	1326462	1326807	.	+	.	ID=evm.model.WUUM01000036.1.82.exon6;Parent=evm.model.WUUM01000036.1.82
WUUM01000036.1	EVM	CDS	1326462	1326807	.	+	0	ID=cds.evm.model.WUUM01000036.1.82;Parent=evm.model.WUUM01000036.1.82
WUUM01000036.1	EVM	exon	1326958	1327110	.	+	.	ID=evm.model.WUUM01000036.1.82.exon7;Parent=evm.model.WUUM01000036.1.82
WUUM01000036.1	EVM	CDS	1326958	1327110	.	+	2	ID=cds.evm.model.WUUM01000036.1.82;Parent=evm.model.WUUM01000036.1.82
WUUM01000036.1	EVM	exon	1327255	1327388	.	+	.	ID=evm.model.WUUM01000036.1.82.exon8;Parent=evm.model.WUUM01000036.1.82
WUUM01000036.1	EVM	CDS	1327255	1327388	.	+	2	ID=cds.evm.model.WUUM01000036.1.82;Parent=evm.model.WUUM01000036.1.82
WUUM01000036.1	EVM	gene	1329713	1351603	.	-	.	ID=evm.TU.WUUM01000036.1.83;
WUUM01000036.1	EVM	mRNA	1329713	1351603	.	-	.	ID=evm.model.WUUM01000036.1.83;Parent=evm.TU.WUUM01000036.1.83;
WUUM01000036.1	EVM	exon	1351388	1351603	.	-	.	ID=evm.model.WUUM01000036.1.83.exon1;Parent=evm.model.WUUM01000036.1.83
WUUM01000036.1	EVM	CDS	1351388	1351603	.	-	0	ID=cds.evm.model.WUUM01000036.1.83;Parent=evm.model.WUUM01000036.1.83
WUUM01000036.1	EVM	exon	1348281	1348373	.	-	.	ID=evm.model.WUUM01000036.1.83.exon2;Parent=evm.model.WUUM01000036.1.83
WUUM01000036.1	EVM	CDS	1348281	1348373	.	-	0	ID=cds.evm.model.WUUM01000036.1.83;Parent=evm.model.WUUM01000036.1.83
WUUM01000036.1	EVM	exon	1347596	1347832	.	-	.	ID=evm.model.WUUM01000036.1.83.exon3;Parent=evm.model.WUUM01000036.1.83
WUUM01000036.1	EVM	CDS	1347596	1347832	.	-	0	ID=cds.evm.model.WUUM01000036.1.83;Parent=evm.model.WUUM01000036.1.83
WUUM01000036.1	EVM	exon	1345518	1345602	.	-	.	ID=evm.model.WUUM01000036.1.83.exon4;Parent=evm.model.WUUM01000036.1.83
WUUM01000036.1	EVM	CDS	1345518	1345602	.	-	0	ID=cds.evm.model.WUUM01000036.1.83;Parent=evm.model.WUUM01000036.1.83
WUUM01000036.1	EVM	exon	1344932	1345299	.	-	.	ID=evm.model.WUUM01000036.1.83.exon5;Parent=evm.model.WUUM01000036.1.83
WUUM01000036.1	EVM	CDS	1344932	1345299	.	-	2	ID=cds.evm.model.WUUM01000036.1.83;Parent=evm.model.WUUM01000036.1.83
WUUM01000036.1	EVM	exon	1344155	1344422	.	-	.	ID=evm.model.WUUM01000036.1.83.exon6;Parent=evm.model.WUUM01000036.1.83
WUUM01000036.1	EVM	CDS	1344155	1344422	.	-	0	ID=cds.evm.model.WUUM01000036.1.83;Parent=evm.model.WUUM01000036.1.83
WUUM01000036.1	EVM	exon	1343690	1344082	.	-	.	ID=evm.model.WUUM01000036.1.83.exon7;Parent=evm.model.WUUM01000036.1.83
WUUM01000036.1	EVM	CDS	1343690	1344082	.	-	2	ID=cds.evm.model.WUUM01000036.1.83;Parent=evm.model.WUUM01000036.1.83
WUUM01000036.1	EVM	exon	1343441	1343584	.	-	.	ID=evm.model.WUUM01000036.1.83.exon8;Parent=evm.model.WUUM01000036.1.83
WUUM01000036.1	EVM	CDS	1343441	1343584	.	-	2	ID=cds.evm.model.WUUM01000036.1.83;Parent=evm.model.WUUM01000036.1.83
WUUM01000036.1	EVM	exon	1343150	1343340	.	-	.	ID=evm.model.WUUM01000036.1.83.exon9;Parent=evm.model.WUUM01000036.1.83
WUUM01000036.1	EVM	CDS	1343150	1343340	.	-	2	ID=cds.evm.model.WUUM01000036.1.83;Parent=evm.model.WUUM01000036.1.83
WUUM01000036.1	EVM	exon	1342694	1342927	.	-	.	ID=evm.model.WUUM01000036.1.83.exon10;Parent=evm.model.WUUM01000036.1.83
WUUM01000036.1	EVM	CDS	1342694	1342927	.	-	0	ID=cds.evm.model.WUUM01000036.1.83;Parent=evm.model.WUUM01000036.1.83
WUUM01000036.1	EVM	exon	1341741	1342247	.	-	.	ID=evm.model.WUUM01000036.1.83.exon11;Parent=evm.model.WUUM01000036.1.83
WUUM01000036.1	EVM	CDS	1341741	1342247	.	-	0	ID=cds.evm.model.WUUM01000036.1.83;Parent=evm.model.WUUM01000036.1.83
WUUM01000036.1	EVM	exon	1341406	1341588	.	-	.	ID=evm.model.WUUM01000036.1.83.exon12;Parent=evm.model.WUUM01000036.1.83
WUUM01000036.1	EVM	CDS	1341406	1341588	.	-	0	ID=cds.evm.model.WUUM01000036.1.83;Parent=evm.model.WUUM01000036.1.83
WUUM01000036.1	EVM	exon	1341227	1341329	.	-	.	ID=evm.model.WUUM01000036.1.83.exon13;Parent=evm.model.WUUM01000036.1.83
WUUM01000036.1	EVM	CDS	1341227	1341329	.	-	0	ID=cds.evm.model.WUUM01000036.1.83;Parent=evm.model.WUUM01000036.1.83
WUUM01000036.1	EVM	exon	1341019	1341153	.	-	.	ID=evm.model.WUUM01000036.1.83.exon14;Parent=evm.model.WUUM01000036.1.83
WUUM01000036.1	EVM	CDS	1341019	1341153	.	-	2	ID=cds.evm.model.WUUM01000036.1.83;Parent=evm.model.WUUM01000036.1.83
WUUM01000036.1	EVM	exon	1332053	1332388	.	-	.	ID=evm.model.WUUM01000036.1.83.exon15;Parent=evm.model.WUUM01000036.1.83
WUUM01000036.1	EVM	CDS	1332053	1332388	.	-	2	ID=cds.evm.model.WUUM01000036.1.83;Parent=evm.model.WUUM01000036.1.83
WUUM01000036.1	EVM	exon	1331711	1331933	.	-	.	ID=evm.model.WUUM01000036.1.83.exon16;Parent=evm.model.WUUM01000036.1.83
WUUM01000036.1	EVM	CDS	1331711	1331933	.	-	2	ID=cds.evm.model.WUUM01000036.1.83;Parent=evm.model.WUUM01000036.1.83
WUUM01000036.1	EVM	exon	1331412	1331535	.	-	.	ID=evm.model.WUUM01000036.1.83.exon17;Parent=evm.model.WUUM01000036.1.83
WUUM01000036.1	EVM	CDS	1331412	1331535	.	-	1	ID=cds.evm.model.WUUM01000036.1.83;Parent=evm.model.WUUM01000036.1.83
WUUM01000036.1	EVM	exon	1331117	1331314	.	-	.	ID=evm.model.WUUM01000036.1.83.exon18;Parent=evm.model.WUUM01000036.1.83
WUUM01000036.1	EVM	CDS	1331117	1331314	.	-	0	ID=cds.evm.model.WUUM01000036.1.83;Parent=evm.model.WUUM01000036.1.83
WUUM01000036.1	EVM	exon	1330896	1330977	.	-	.	ID=evm.model.WUUM01000036.1.83.exon19;Parent=evm.model.WUUM01000036.1.83
WUUM01000036.1	EVM	CDS	1330896	1330977	.	-	0	ID=cds.evm.model.WUUM01000036.1.83;Parent=evm.model.WUUM01000036.1.83
WUUM01000036.1	EVM	exon	1330567	1330778	.	-	.	ID=evm.model.WUUM01000036.1.83.exon20;Parent=evm.model.WUUM01000036.1.83
WUUM01000036.1	EVM	CDS	1330567	1330778	.	-	2	ID=cds.evm.model.WUUM01000036.1.83;Parent=evm.model.WUUM01000036.1.83
WUUM01000036.1	EVM	exon	1330050	1330319	.	-	.	ID=evm.model.WUUM01000036.1.83.exon21;Parent=evm.model.WUUM01000036.1.83
WUUM01000036.1	EVM	CDS	1330050	1330319	.	-	0	ID=cds.evm.model.WUUM01000036.1.83;Parent=evm.model.WUUM01000036.1.83
WUUM01000036.1	EVM	exon	1329713	1329838	.	-	.	ID=evm.model.WUUM01000036.1.83.exon22;Parent=evm.model.WUUM01000036.1.83
WUUM01000036.1	EVM	CDS	1329713	1329838	.	-	0	ID=cds.evm.model.WUUM01000036.1.83;Parent=evm.model.WUUM01000036.1.83
WUUM01000036.1	EVM	gene	1355304	1368578	.	-	.	ID=evm.TU.WUUM01000036.1.84;
WUUM01000036.1	EVM	mRNA	1355304	1368578	.	-	.	ID=evm.model.WUUM01000036.1.84;Parent=evm.TU.WUUM01000036.1.84;
WUUM01000036.1	EVM	exon	1368323	1368578	.	-	.	ID=evm.model.WUUM01000036.1.84.exon1;Parent=evm.model.WUUM01000036.1.84
WUUM01000036.1	EVM	CDS	1368323	1368578	.	-	0	ID=cds.evm.model.WUUM01000036.1.84;Parent=evm.model.WUUM01000036.1.84
WUUM01000036.1	EVM	exon	1361362	1361629	.	-	.	ID=evm.model.WUUM01000036.1.84.exon2;Parent=evm.model.WUUM01000036.1.84
WUUM01000036.1	EVM	CDS	1361362	1361629	.	-	2	ID=cds.evm.model.WUUM01000036.1.84;Parent=evm.model.WUUM01000036.1.84
WUUM01000036.1	EVM	exon	1360388	1360545	.	-	.	ID=evm.model.WUUM01000036.1.84.exon3;Parent=evm.model.WUUM01000036.1.84
WUUM01000036.1	EVM	CDS	1360388	1360545	.	-	1	ID=cds.evm.model.WUUM01000036.1.84;Parent=evm.model.WUUM01000036.1.84
WUUM01000036.1	EVM	exon	1358509	1358621	.	-	.	ID=evm.model.WUUM01000036.1.84.exon4;Parent=evm.model.WUUM01000036.1.84
WUUM01000036.1	EVM	CDS	1358509	1358621	.	-	2	ID=cds.evm.model.WUUM01000036.1.84;Parent=evm.model.WUUM01000036.1.84
WUUM01000036.1	EVM	exon	1355304	1355546	.	-	.	ID=evm.model.WUUM01000036.1.84.exon5;Parent=evm.model.WUUM01000036.1.84
WUUM01000036.1	EVM	CDS	1355304	1355546	.	-	0	ID=cds.evm.model.WUUM01000036.1.84;Parent=evm.model.WUUM01000036.1.84
WUUM01000036.1	EVM	gene	1384377	1394538	.	-	.	ID=evm.TU.WUUM01000036.1.85;
WUUM01000036.1	EVM	mRNA	1384377	1394538	.	-	.	ID=evm.model.WUUM01000036.1.85;Parent=evm.TU.WUUM01000036.1.85;
WUUM01000036.1	EVM	exon	1393431	1394538	.	-	.	ID=evm.model.WUUM01000036.1.85.exon1;Parent=evm.model.WUUM01000036.1.85
WUUM01000036.1	EVM	CDS	1393431	1394538	.	-	0	ID=cds.evm.model.WUUM01000036.1.85;Parent=evm.model.WUUM01000036.1.85
WUUM01000036.1	EVM	exon	1392766	1392982	.	-	.	ID=evm.model.WUUM01000036.1.85.exon2;Parent=evm.model.WUUM01000036.1.85
WUUM01000036.1	EVM	CDS	1392766	1392982	.	-	2	ID=cds.evm.model.WUUM01000036.1.85;Parent=evm.model.WUUM01000036.1.85
WUUM01000036.1	EVM	exon	1392386	1392634	.	-	.	ID=evm.model.WUUM01000036.1.85.exon3;Parent=evm.model.WUUM01000036.1.85
WUUM01000036.1	EVM	CDS	1392386	1392634	.	-	1	ID=cds.evm.model.WUUM01000036.1.85;Parent=evm.model.WUUM01000036.1.85
WUUM01000036.1	EVM	exon	1391720	1392086	.	-	.	ID=evm.model.WUUM01000036.1.85.exon4;Parent=evm.model.WUUM01000036.1.85
WUUM01000036.1	EVM	CDS	1391720	1392086	.	-	1	ID=cds.evm.model.WUUM01000036.1.85;Parent=evm.model.WUUM01000036.1.85
WUUM01000036.1	EVM	exon	1390255	1390552	.	-	.	ID=evm.model.WUUM01000036.1.85.exon5;Parent=evm.model.WUUM01000036.1.85
WUUM01000036.1	EVM	CDS	1390255	1390552	.	-	0	ID=cds.evm.model.WUUM01000036.1.85;Parent=evm.model.WUUM01000036.1.85
WUUM01000036.1	EVM	exon	1384377	1388785	.	-	.	ID=evm.model.WUUM01000036.1.85.exon6;Parent=evm.model.WUUM01000036.1.85
WUUM01000036.1	EVM	CDS	1384377	1388785	.	-	2	ID=cds.evm.model.WUUM01000036.1.85;Parent=evm.model.WUUM01000036.1.85
WUUM01000036.1	EVM	gene	1397341	1407204	.	-	.	ID=evm.TU.WUUM01000036.1.86;
WUUM01000036.1	EVM	mRNA	1397341	1407204	.	-	.	ID=evm.model.WUUM01000036.1.86;Parent=evm.TU.WUUM01000036.1.86;
WUUM01000036.1	EVM	exon	1407125	1407204	.	-	.	ID=evm.model.WUUM01000036.1.86.exon1;Parent=evm.model.WUUM01000036.1.86
WUUM01000036.1	EVM	CDS	1407125	1407204	.	-	0	ID=cds.evm.model.WUUM01000036.1.86;Parent=evm.model.WUUM01000036.1.86
WUUM01000036.1	EVM	exon	1406444	1406492	.	-	.	ID=evm.model.WUUM01000036.1.86.exon2;Parent=evm.model.WUUM01000036.1.86
WUUM01000036.1	EVM	CDS	1406444	1406492	.	-	1	ID=cds.evm.model.WUUM01000036.1.86;Parent=evm.model.WUUM01000036.1.86
WUUM01000036.1	EVM	exon	1400947	1401199	.	-	.	ID=evm.model.WUUM01000036.1.86.exon3;Parent=evm.model.WUUM01000036.1.86
WUUM01000036.1	EVM	CDS	1400947	1401199	.	-	0	ID=cds.evm.model.WUUM01000036.1.86;Parent=evm.model.WUUM01000036.1.86
WUUM01000036.1	EVM	exon	1397341	1397555	.	-	.	ID=evm.model.WUUM01000036.1.86.exon4;Parent=evm.model.WUUM01000036.1.86
WUUM01000036.1	EVM	CDS	1397341	1397555	.	-	2	ID=cds.evm.model.WUUM01000036.1.86;Parent=evm.model.WUUM01000036.1.86
WUUM01000036.1	EVM	gene	1434232	1436755	.	+	.	ID=evm.TU.WUUM01000036.1.87;
WUUM01000036.1	EVM	mRNA	1434232	1436755	.	+	.	ID=evm.model.WUUM01000036.1.87;Parent=evm.TU.WUUM01000036.1.87;
WUUM01000036.1	EVM	exon	1434232	1434332	.	+	.	ID=evm.model.WUUM01000036.1.87.exon1;Parent=evm.model.WUUM01000036.1.87
WUUM01000036.1	EVM	CDS	1434232	1434332	.	+	0	ID=cds.evm.model.WUUM01000036.1.87;Parent=evm.model.WUUM01000036.1.87
WUUM01000036.1	EVM	exon	1436692	1436755	.	+	.	ID=evm.model.WUUM01000036.1.87.exon2;Parent=evm.model.WUUM01000036.1.87
WUUM01000036.1	EVM	CDS	1436692	1436755	.	+	1	ID=cds.evm.model.WUUM01000036.1.87;Parent=evm.model.WUUM01000036.1.87
WUUM01000036.1	EVM	gene	1439188	1441574	.	+	.	ID=evm.TU.WUUM01000036.1.88;
WUUM01000036.1	EVM	mRNA	1439188	1441574	.	+	.	ID=evm.model.WUUM01000036.1.88;Parent=evm.TU.WUUM01000036.1.88;
WUUM01000036.1	EVM	exon	1439188	1439289	.	+	.	ID=evm.model.WUUM01000036.1.88.exon1;Parent=evm.model.WUUM01000036.1.88
WUUM01000036.1	EVM	CDS	1439188	1439289	.	+	0	ID=cds.evm.model.WUUM01000036.1.88;Parent=evm.model.WUUM01000036.1.88
WUUM01000036.1	EVM	exon	1441311	1441574	.	+	.	ID=evm.model.WUUM01000036.1.88.exon2;Parent=evm.model.WUUM01000036.1.88
WUUM01000036.1	EVM	CDS	1441311	1441574	.	+	0	ID=cds.evm.model.WUUM01000036.1.88;Parent=evm.model.WUUM01000036.1.88
WUUM01000036.1	EVM	gene	1466282	1466832	.	+	.	ID=evm.TU.WUUM01000036.1.89;
WUUM01000036.1	EVM	mRNA	1466282	1466832	.	+	.	ID=evm.model.WUUM01000036.1.89;Parent=evm.TU.WUUM01000036.1.89;
WUUM01000036.1	EVM	exon	1466282	1466467	.	+	.	ID=evm.model.WUUM01000036.1.89.exon1;Parent=evm.model.WUUM01000036.1.89
WUUM01000036.1	EVM	CDS	1466282	1466467	.	+	0	ID=cds.evm.model.WUUM01000036.1.89;Parent=evm.model.WUUM01000036.1.89
WUUM01000036.1	EVM	exon	1466629	1466832	.	+	.	ID=evm.model.WUUM01000036.1.89.exon2;Parent=evm.model.WUUM01000036.1.89
WUUM01000036.1	EVM	CDS	1466629	1466832	.	+	0	ID=cds.evm.model.WUUM01000036.1.89;Parent=evm.model.WUUM01000036.1.89
WUUM01000036.1	EVM	gene	1467281	1472977	.	+	.	ID=evm.TU.WUUM01000036.1.90;
WUUM01000036.1	EVM	mRNA	1467281	1472977	.	+	.	ID=evm.model.WUUM01000036.1.90;Parent=evm.TU.WUUM01000036.1.90;
WUUM01000036.1	EVM	exon	1467281	1467502	.	+	.	ID=evm.model.WUUM01000036.1.90.exon1;Parent=evm.model.WUUM01000036.1.90
WUUM01000036.1	EVM	CDS	1467281	1467502	.	+	0	ID=cds.evm.model.WUUM01000036.1.90;Parent=evm.model.WUUM01000036.1.90
WUUM01000036.1	EVM	exon	1467607	1467750	.	+	.	ID=evm.model.WUUM01000036.1.90.exon2;Parent=evm.model.WUUM01000036.1.90
WUUM01000036.1	EVM	CDS	1467607	1467750	.	+	0	ID=cds.evm.model.WUUM01000036.1.90;Parent=evm.model.WUUM01000036.1.90
WUUM01000036.1	EVM	exon	1469914	1469925	.	+	.	ID=evm.model.WUUM01000036.1.90.exon3;Parent=evm.model.WUUM01000036.1.90
WUUM01000036.1	EVM	CDS	1469914	1469925	.	+	0	ID=cds.evm.model.WUUM01000036.1.90;Parent=evm.model.WUUM01000036.1.90
WUUM01000036.1	EVM	exon	1471782	1471898	.	+	.	ID=evm.model.WUUM01000036.1.90.exon4;Parent=evm.model.WUUM01000036.1.90
WUUM01000036.1	EVM	CDS	1471782	1471898	.	+	0	ID=cds.evm.model.WUUM01000036.1.90;Parent=evm.model.WUUM01000036.1.90
WUUM01000036.1	EVM	exon	1472756	1472977	.	+	.	ID=evm.model.WUUM01000036.1.90.exon5;Parent=evm.model.WUUM01000036.1.90
WUUM01000036.1	EVM	CDS	1472756	1472977	.	+	0	ID=cds.evm.model.WUUM01000036.1.90;Parent=evm.model.WUUM01000036.1.90
WUUM01000036.1	EVM	gene	1475471	1475833	.	+	.	ID=evm.TU.WUUM01000036.1.91;
WUUM01000036.1	EVM	mRNA	1475471	1475833	.	+	.	ID=evm.model.WUUM01000036.1.91;Parent=evm.TU.WUUM01000036.1.91;
WUUM01000036.1	EVM	exon	1475471	1475738	.	+	.	ID=evm.model.WUUM01000036.1.91.exon1;Parent=evm.model.WUUM01000036.1.91
WUUM01000036.1	EVM	CDS	1475471	1475738	.	+	0	ID=cds.evm.model.WUUM01000036.1.91;Parent=evm.model.WUUM01000036.1.91
WUUM01000036.1	EVM	exon	1475784	1475833	.	+	.	ID=evm.model.WUUM01000036.1.91.exon2;Parent=evm.model.WUUM01000036.1.91
WUUM01000036.1	EVM	CDS	1475784	1475833	.	+	2	ID=cds.evm.model.WUUM01000036.1.91;Parent=evm.model.WUUM01000036.1.91
WUUM01000036.1	EVM	gene	1482521	1485002	.	-	.	ID=evm.TU.WUUM01000036.1.92;
WUUM01000036.1	EVM	mRNA	1482521	1485002	.	-	.	ID=evm.model.WUUM01000036.1.92;Parent=evm.TU.WUUM01000036.1.92;
WUUM01000036.1	EVM	exon	1484947	1485002	.	-	.	ID=evm.model.WUUM01000036.1.92.exon1;Parent=evm.model.WUUM01000036.1.92
WUUM01000036.1	EVM	CDS	1484947	1485002	.	-	0	ID=cds.evm.model.WUUM01000036.1.92;Parent=evm.model.WUUM01000036.1.92
WUUM01000036.1	EVM	exon	1483053	1483185	.	-	.	ID=evm.model.WUUM01000036.1.92.exon2;Parent=evm.model.WUUM01000036.1.92
WUUM01000036.1	EVM	CDS	1483053	1483185	.	-	1	ID=cds.evm.model.WUUM01000036.1.92;Parent=evm.model.WUUM01000036.1.92
WUUM01000036.1	EVM	exon	1482521	1482592	.	-	.	ID=evm.model.WUUM01000036.1.92.exon3;Parent=evm.model.WUUM01000036.1.92
WUUM01000036.1	EVM	CDS	1482521	1482592	.	-	0	ID=cds.evm.model.WUUM01000036.1.92;Parent=evm.model.WUUM01000036.1.92
WUUM01000036.1	EVM	gene	1507506	1507690	.	-	.	ID=evm.TU.WUUM01000036.1.93;
WUUM01000036.1	EVM	mRNA	1507506	1507690	.	-	.	ID=evm.model.WUUM01000036.1.93;Parent=evm.TU.WUUM01000036.1.93;
WUUM01000036.1	EVM	exon	1507506	1507690	.	-	.	ID=evm.model.WUUM01000036.1.93.exon1;Parent=evm.model.WUUM01000036.1.93
WUUM01000036.1	EVM	CDS	1507506	1507690	.	-	0	ID=cds.evm.model.WUUM01000036.1.93;Parent=evm.model.WUUM01000036.1.93
WUUM01000036.1	EVM	gene	1517330	1517504	.	+	.	ID=evm.TU.WUUM01000036.1.94;
WUUM01000036.1	EVM	mRNA	1517330	1517504	.	+	.	ID=evm.model.WUUM01000036.1.94;Parent=evm.TU.WUUM01000036.1.94;
WUUM01000036.1	EVM	exon	1517330	1517504	.	+	.	ID=evm.model.WUUM01000036.1.94.exon1;Parent=evm.model.WUUM01000036.1.94
WUUM01000036.1	EVM	CDS	1517330	1517504	.	+	0	ID=cds.evm.model.WUUM01000036.1.94;Parent=evm.model.WUUM01000036.1.94
WUUM01000036.1	EVM	gene	1526306	1528226	.	+	.	ID=evm.TU.WUUM01000036.1.95;
WUUM01000036.1	EVM	mRNA	1526306	1528226	.	+	.	ID=evm.model.WUUM01000036.1.95;Parent=evm.TU.WUUM01000036.1.95;
WUUM01000036.1	EVM	exon	1526306	1526433	.	+	.	ID=evm.model.WUUM01000036.1.95.exon1;Parent=evm.model.WUUM01000036.1.95
WUUM01000036.1	EVM	CDS	1526306	1526433	.	+	0	ID=cds.evm.model.WUUM01000036.1.95;Parent=evm.model.WUUM01000036.1.95
WUUM01000036.1	EVM	exon	1526856	1527168	.	+	.	ID=evm.model.WUUM01000036.1.95.exon2;Parent=evm.model.WUUM01000036.1.95
WUUM01000036.1	EVM	CDS	1526856	1527168	.	+	1	ID=cds.evm.model.WUUM01000036.1.95;Parent=evm.model.WUUM01000036.1.95
WUUM01000036.1	EVM	exon	1527261	1528226	.	+	.	ID=evm.model.WUUM01000036.1.95.exon3;Parent=evm.model.WUUM01000036.1.95
WUUM01000036.1	EVM	CDS	1527261	1528226	.	+	0	ID=cds.evm.model.WUUM01000036.1.95;Parent=evm.model.WUUM01000036.1.95
WUUM01000036.1	EVM	gene	1531907	1541634	.	-	.	ID=evm.TU.WUUM01000036.1.96;
WUUM01000036.1	EVM	mRNA	1531907	1541634	.	-	.	ID=evm.model.WUUM01000036.1.96;Parent=evm.TU.WUUM01000036.1.96;
WUUM01000036.1	EVM	exon	1541410	1541634	.	-	.	ID=evm.model.WUUM01000036.1.96.exon1;Parent=evm.model.WUUM01000036.1.96
WUUM01000036.1	EVM	CDS	1541410	1541634	.	-	0	ID=cds.evm.model.WUUM01000036.1.96;Parent=evm.model.WUUM01000036.1.96
WUUM01000036.1	EVM	exon	1531907	1532101	.	-	.	ID=evm.model.WUUM01000036.1.96.exon2;Parent=evm.model.WUUM01000036.1.96
WUUM01000036.1	EVM	CDS	1531907	1532101	.	-	0	ID=cds.evm.model.WUUM01000036.1.96;Parent=evm.model.WUUM01000036.1.96
WUUM01000036.1	EVM	gene	1543884	1545353	.	+	.	ID=evm.TU.WUUM01000036.1.97;
WUUM01000036.1	EVM	mRNA	1543884	1545353	.	+	.	ID=evm.model.WUUM01000036.1.97;Parent=evm.TU.WUUM01000036.1.97;
WUUM01000036.1	EVM	exon	1543884	1544026	.	+	.	ID=evm.model.WUUM01000036.1.97.exon1;Parent=evm.model.WUUM01000036.1.97
WUUM01000036.1	EVM	CDS	1543884	1544026	.	+	0	ID=cds.evm.model.WUUM01000036.1.97;Parent=evm.model.WUUM01000036.1.97
WUUM01000036.1	EVM	exon	1544936	1545353	.	+	.	ID=evm.model.WUUM01000036.1.97.exon2;Parent=evm.model.WUUM01000036.1.97
WUUM01000036.1	EVM	CDS	1544936	1545353	.	+	1	ID=cds.evm.model.WUUM01000036.1.97;Parent=evm.model.WUUM01000036.1.97
WUUM01000036.1	EVM	gene	1547627	1551716	.	-	.	ID=evm.TU.WUUM01000036.1.98;
WUUM01000036.1	EVM	mRNA	1547627	1551716	.	-	.	ID=evm.model.WUUM01000036.1.98;Parent=evm.TU.WUUM01000036.1.98;
WUUM01000036.1	EVM	exon	1551529	1551716	.	-	.	ID=evm.model.WUUM01000036.1.98.exon1;Parent=evm.model.WUUM01000036.1.98
WUUM01000036.1	EVM	CDS	1551529	1551716	.	-	0	ID=cds.evm.model.WUUM01000036.1.98;Parent=evm.model.WUUM01000036.1.98
WUUM01000036.1	EVM	exon	1547627	1547816	.	-	.	ID=evm.model.WUUM01000036.1.98.exon2;Parent=evm.model.WUUM01000036.1.98
WUUM01000036.1	EVM	CDS	1547627	1547816	.	-	1	ID=cds.evm.model.WUUM01000036.1.98;Parent=evm.model.WUUM01000036.1.98
WUUM01000036.1	EVM	gene	1558366	1559073	.	+	.	ID=evm.TU.WUUM01000036.1.99;
WUUM01000036.1	EVM	mRNA	1558366	1559073	.	+	.	ID=evm.model.WUUM01000036.1.99;Parent=evm.TU.WUUM01000036.1.99;
WUUM01000036.1	EVM	exon	1558366	1558498	.	+	.	ID=evm.model.WUUM01000036.1.99.exon1;Parent=evm.model.WUUM01000036.1.99
WUUM01000036.1	EVM	CDS	1558366	1558498	.	+	0	ID=cds.evm.model.WUUM01000036.1.99;Parent=evm.model.WUUM01000036.1.99
WUUM01000036.1	EVM	exon	1558617	1558749	.	+	.	ID=evm.model.WUUM01000036.1.99.exon2;Parent=evm.model.WUUM01000036.1.99
WUUM01000036.1	EVM	CDS	1558617	1558749	.	+	2	ID=cds.evm.model.WUUM01000036.1.99;Parent=evm.model.WUUM01000036.1.99
WUUM01000036.1	EVM	exon	1558821	1559073	.	+	.	ID=evm.model.WUUM01000036.1.99.exon3;Parent=evm.model.WUUM01000036.1.99
WUUM01000036.1	EVM	CDS	1558821	1559073	.	+	1	ID=cds.evm.model.WUUM01000036.1.99;Parent=evm.model.WUUM01000036.1.99
WUUM01000036.1	EVM	gene	1560750	1565651	.	+	.	ID=evm.TU.WUUM01000036.1.100;
WUUM01000036.1	EVM	mRNA	1560750	1565651	.	+	.	ID=evm.model.WUUM01000036.1.100;Parent=evm.TU.WUUM01000036.1.100;
WUUM01000036.1	EVM	exon	1560750	1560813	.	+	.	ID=evm.model.WUUM01000036.1.100.exon1;Parent=evm.model.WUUM01000036.1.100
WUUM01000036.1	EVM	CDS	1560750	1560813	.	+	0	ID=cds.evm.model.WUUM01000036.1.100;Parent=evm.model.WUUM01000036.1.100
WUUM01000036.1	EVM	exon	1561641	1561852	.	+	.	ID=evm.model.WUUM01000036.1.100.exon2;Parent=evm.model.WUUM01000036.1.100
WUUM01000036.1	EVM	CDS	1561641	1561852	.	+	2	ID=cds.evm.model.WUUM01000036.1.100;Parent=evm.model.WUUM01000036.1.100
WUUM01000036.1	EVM	exon	1561970	1562163	.	+	.	ID=evm.model.WUUM01000036.1.100.exon3;Parent=evm.model.WUUM01000036.1.100
WUUM01000036.1	EVM	CDS	1561970	1562163	.	+	0	ID=cds.evm.model.WUUM01000036.1.100;Parent=evm.model.WUUM01000036.1.100
WUUM01000036.1	EVM	exon	1562259	1562490	.	+	.	ID=evm.model.WUUM01000036.1.100.exon4;Parent=evm.model.WUUM01000036.1.100
WUUM01000036.1	EVM	CDS	1562259	1562490	.	+	1	ID=cds.evm.model.WUUM01000036.1.100;Parent=evm.model.WUUM01000036.1.100
WUUM01000036.1	EVM	exon	1562559	1562667	.	+	.	ID=evm.model.WUUM01000036.1.100.exon5;Parent=evm.model.WUUM01000036.1.100
WUUM01000036.1	EVM	CDS	1562559	1562667	.	+	0	ID=cds.evm.model.WUUM01000036.1.100;Parent=evm.model.WUUM01000036.1.100
WUUM01000036.1	EVM	exon	1562864	1563507	.	+	.	ID=evm.model.WUUM01000036.1.100.exon6;Parent=evm.model.WUUM01000036.1.100
WUUM01000036.1	EVM	CDS	1562864	1563507	.	+	2	ID=cds.evm.model.WUUM01000036.1.100;Parent=evm.model.WUUM01000036.1.100
WUUM01000036.1	EVM	exon	1563589	1563720	.	+	.	ID=evm.model.WUUM01000036.1.100.exon7;Parent=evm.model.WUUM01000036.1.100
WUUM01000036.1	EVM	CDS	1563589	1563720	.	+	0	ID=cds.evm.model.WUUM01000036.1.100;Parent=evm.model.WUUM01000036.1.100
WUUM01000036.1	EVM	exon	1563794	1563991	.	+	.	ID=evm.model.WUUM01000036.1.100.exon8;Parent=evm.model.WUUM01000036.1.100
WUUM01000036.1	EVM	CDS	1563794	1563991	.	+	0	ID=cds.evm.model.WUUM01000036.1.100;Parent=evm.model.WUUM01000036.1.100
WUUM01000036.1	EVM	exon	1564067	1564398	.	+	.	ID=evm.model.WUUM01000036.1.100.exon9;Parent=evm.model.WUUM01000036.1.100
WUUM01000036.1	EVM	CDS	1564067	1564398	.	+	0	ID=cds.evm.model.WUUM01000036.1.100;Parent=evm.model.WUUM01000036.1.100
WUUM01000036.1	EVM	exon	1564493	1564761	.	+	.	ID=evm.model.WUUM01000036.1.100.exon10;Parent=evm.model.WUUM01000036.1.100
WUUM01000036.1	EVM	CDS	1564493	1564761	.	+	1	ID=cds.evm.model.WUUM01000036.1.100;Parent=evm.model.WUUM01000036.1.100
WUUM01000036.1	EVM	exon	1564862	1565006	.	+	.	ID=evm.model.WUUM01000036.1.100.exon11;Parent=evm.model.WUUM01000036.1.100
WUUM01000036.1	EVM	CDS	1564862	1565006	.	+	2	ID=cds.evm.model.WUUM01000036.1.100;Parent=evm.model.WUUM01000036.1.100
WUUM01000036.1	EVM	exon	1565290	1565497	.	+	.	ID=evm.model.WUUM01000036.1.100.exon12;Parent=evm.model.WUUM01000036.1.100
WUUM01000036.1	EVM	CDS	1565290	1565497	.	+	1	ID=cds.evm.model.WUUM01000036.1.100;Parent=evm.model.WUUM01000036.1.100
WUUM01000036.1	EVM	exon	1565574	1565651	.	+	.	ID=evm.model.WUUM01000036.1.100.exon13;Parent=evm.model.WUUM01000036.1.100
WUUM01000036.1	EVM	CDS	1565574	1565651	.	+	0	ID=cds.evm.model.WUUM01000036.1.100;Parent=evm.model.WUUM01000036.1.100
WUUM01000036.1	EVM	gene	1570915	1572661	.	+	.	ID=evm.TU.WUUM01000036.1.101;
WUUM01000036.1	EVM	mRNA	1570915	1572661	.	+	.	ID=evm.model.WUUM01000036.1.101;Parent=evm.TU.WUUM01000036.1.101;
WUUM01000036.1	EVM	exon	1570915	1570923	.	+	.	ID=evm.model.WUUM01000036.1.101.exon1;Parent=evm.model.WUUM01000036.1.101
WUUM01000036.1	EVM	CDS	1570915	1570923	.	+	0	ID=cds.evm.model.WUUM01000036.1.101;Parent=evm.model.WUUM01000036.1.101
WUUM01000036.1	EVM	exon	1571200	1571310	.	+	.	ID=evm.model.WUUM01000036.1.101.exon2;Parent=evm.model.WUUM01000036.1.101
WUUM01000036.1	EVM	CDS	1571200	1571310	.	+	0	ID=cds.evm.model.WUUM01000036.1.101;Parent=evm.model.WUUM01000036.1.101
WUUM01000036.1	EVM	exon	1571845	1572108	.	+	.	ID=evm.model.WUUM01000036.1.101.exon3;Parent=evm.model.WUUM01000036.1.101
WUUM01000036.1	EVM	CDS	1571845	1572108	.	+	0	ID=cds.evm.model.WUUM01000036.1.101;Parent=evm.model.WUUM01000036.1.101
WUUM01000036.1	EVM	exon	1572461	1572472	.	+	.	ID=evm.model.WUUM01000036.1.101.exon4;Parent=evm.model.WUUM01000036.1.101
WUUM01000036.1	EVM	CDS	1572461	1572472	.	+	0	ID=cds.evm.model.WUUM01000036.1.101;Parent=evm.model.WUUM01000036.1.101
WUUM01000036.1	EVM	exon	1572584	1572661	.	+	.	ID=evm.model.WUUM01000036.1.101.exon5;Parent=evm.model.WUUM01000036.1.101
WUUM01000036.1	EVM	CDS	1572584	1572661	.	+	0	ID=cds.evm.model.WUUM01000036.1.101;Parent=evm.model.WUUM01000036.1.101
WUUM01000036.1	EVM	gene	1576207	1576836	.	-	.	ID=evm.TU.WUUM01000036.1.102;
WUUM01000036.1	EVM	mRNA	1576207	1576836	.	-	.	ID=evm.model.WUUM01000036.1.102;Parent=evm.TU.WUUM01000036.1.102;
WUUM01000036.1	EVM	exon	1576207	1576836	.	-	.	ID=evm.model.WUUM01000036.1.102.exon1;Parent=evm.model.WUUM01000036.1.102
WUUM01000036.1	EVM	CDS	1576207	1576836	.	-	0	ID=cds.evm.model.WUUM01000036.1.102;Parent=evm.model.WUUM01000036.1.102
WUUM01000036.1	EVM	gene	1592196	1594281	.	-	.	ID=evm.TU.WUUM01000036.1.103;
WUUM01000036.1	EVM	mRNA	1592196	1594281	.	-	.	ID=evm.model.WUUM01000036.1.103;Parent=evm.TU.WUUM01000036.1.103;
WUUM01000036.1	EVM	exon	1593907	1594281	.	-	.	ID=evm.model.WUUM01000036.1.103.exon1;Parent=evm.model.WUUM01000036.1.103
WUUM01000036.1	EVM	CDS	1593907	1594281	.	-	0	ID=cds.evm.model.WUUM01000036.1.103;Parent=evm.model.WUUM01000036.1.103
WUUM01000036.1	EVM	exon	1593150	1593493	.	-	.	ID=evm.model.WUUM01000036.1.103.exon2;Parent=evm.model.WUUM01000036.1.103
WUUM01000036.1	EVM	CDS	1593150	1593493	.	-	0	ID=cds.evm.model.WUUM01000036.1.103;Parent=evm.model.WUUM01000036.1.103
WUUM01000036.1	EVM	exon	1592196	1592448	.	-	.	ID=evm.model.WUUM01000036.1.103.exon3;Parent=evm.model.WUUM01000036.1.103
WUUM01000036.1	EVM	CDS	1592196	1592448	.	-	1	ID=cds.evm.model.WUUM01000036.1.103;Parent=evm.model.WUUM01000036.1.103
WUUM01000036.1	EVM	gene	1598544	1601467	.	-	.	ID=evm.TU.WUUM01000036.1.104;
WUUM01000036.1	EVM	mRNA	1598544	1601467	.	-	.	ID=evm.model.WUUM01000036.1.104;Parent=evm.TU.WUUM01000036.1.104;
WUUM01000036.1	EVM	exon	1601275	1601467	.	-	.	ID=evm.model.WUUM01000036.1.104.exon1;Parent=evm.model.WUUM01000036.1.104
WUUM01000036.1	EVM	CDS	1601275	1601467	.	-	0	ID=cds.evm.model.WUUM01000036.1.104;Parent=evm.model.WUUM01000036.1.104
WUUM01000036.1	EVM	exon	1601080	1601176	.	-	.	ID=evm.model.WUUM01000036.1.104.exon2;Parent=evm.model.WUUM01000036.1.104
WUUM01000036.1	EVM	CDS	1601080	1601176	.	-	2	ID=cds.evm.model.WUUM01000036.1.104;Parent=evm.model.WUUM01000036.1.104
WUUM01000036.1	EVM	exon	1600634	1600831	.	-	.	ID=evm.model.WUUM01000036.1.104.exon3;Parent=evm.model.WUUM01000036.1.104
WUUM01000036.1	EVM	CDS	1600634	1600831	.	-	1	ID=cds.evm.model.WUUM01000036.1.104;Parent=evm.model.WUUM01000036.1.104
WUUM01000036.1	EVM	exon	1598544	1600425	.	-	.	ID=evm.model.WUUM01000036.1.104.exon4;Parent=evm.model.WUUM01000036.1.104
WUUM01000036.1	EVM	CDS	1598544	1600425	.	-	1	ID=cds.evm.model.WUUM01000036.1.104;Parent=evm.model.WUUM01000036.1.104
WUUM01000036.1	EVM	gene	1602664	1605558	.	+	.	ID=evm.TU.WUUM01000036.1.105;
WUUM01000036.1	EVM	mRNA	1602664	1605558	.	+	.	ID=evm.model.WUUM01000036.1.105;Parent=evm.TU.WUUM01000036.1.105;
WUUM01000036.1	EVM	exon	1602664	1602727	.	+	.	ID=evm.model.WUUM01000036.1.105.exon1;Parent=evm.model.WUUM01000036.1.105
WUUM01000036.1	EVM	CDS	1602664	1602727	.	+	0	ID=cds.evm.model.WUUM01000036.1.105;Parent=evm.model.WUUM01000036.1.105
WUUM01000036.1	EVM	exon	1603323	1603480	.	+	.	ID=evm.model.WUUM01000036.1.105.exon2;Parent=evm.model.WUUM01000036.1.105
WUUM01000036.1	EVM	CDS	1603323	1603480	.	+	2	ID=cds.evm.model.WUUM01000036.1.105;Parent=evm.model.WUUM01000036.1.105
WUUM01000036.1	EVM	exon	1603581	1603812	.	+	.	ID=evm.model.WUUM01000036.1.105.exon3;Parent=evm.model.WUUM01000036.1.105
WUUM01000036.1	EVM	CDS	1603581	1603812	.	+	0	ID=cds.evm.model.WUUM01000036.1.105;Parent=evm.model.WUUM01000036.1.105
WUUM01000036.1	EVM	exon	1603891	1604909	.	+	.	ID=evm.model.WUUM01000036.1.105.exon4;Parent=evm.model.WUUM01000036.1.105
WUUM01000036.1	EVM	CDS	1603891	1604909	.	+	2	ID=cds.evm.model.WUUM01000036.1.105;Parent=evm.model.WUUM01000036.1.105
WUUM01000036.1	EVM	exon	1605074	1605375	.	+	.	ID=evm.model.WUUM01000036.1.105.exon5;Parent=evm.model.WUUM01000036.1.105
WUUM01000036.1	EVM	CDS	1605074	1605375	.	+	0	ID=cds.evm.model.WUUM01000036.1.105;Parent=evm.model.WUUM01000036.1.105
WUUM01000036.1	EVM	exon	1605486	1605558	.	+	.	ID=evm.model.WUUM01000036.1.105.exon6;Parent=evm.model.WUUM01000036.1.105
WUUM01000036.1	EVM	CDS	1605486	1605558	.	+	1	ID=cds.evm.model.WUUM01000036.1.105;Parent=evm.model.WUUM01000036.1.105
WUUM01000036.1	EVM	gene	1617092	1623001	.	+	.	ID=evm.TU.WUUM01000036.1.107;
WUUM01000036.1	EVM	mRNA	1617092	1623001	.	+	.	ID=evm.model.WUUM01000036.1.107;Parent=evm.TU.WUUM01000036.1.107;
WUUM01000036.1	EVM	exon	1617092	1617175	.	+	.	ID=evm.model.WUUM01000036.1.107.exon1;Parent=evm.model.WUUM01000036.1.107
WUUM01000036.1	EVM	CDS	1617092	1617175	.	+	0	ID=cds.evm.model.WUUM01000036.1.107;Parent=evm.model.WUUM01000036.1.107
WUUM01000036.1	EVM	exon	1617820	1617954	.	+	.	ID=evm.model.WUUM01000036.1.107.exon2;Parent=evm.model.WUUM01000036.1.107
WUUM01000036.1	EVM	CDS	1617820	1617954	.	+	0	ID=cds.evm.model.WUUM01000036.1.107;Parent=evm.model.WUUM01000036.1.107
WUUM01000036.1	EVM	exon	1618041	1618234	.	+	.	ID=evm.model.WUUM01000036.1.107.exon3;Parent=evm.model.WUUM01000036.1.107
WUUM01000036.1	EVM	CDS	1618041	1618234	.	+	0	ID=cds.evm.model.WUUM01000036.1.107;Parent=evm.model.WUUM01000036.1.107
WUUM01000036.1	EVM	exon	1618702	1618809	.	+	.	ID=evm.model.WUUM01000036.1.107.exon4;Parent=evm.model.WUUM01000036.1.107
WUUM01000036.1	EVM	CDS	1618702	1618809	.	+	1	ID=cds.evm.model.WUUM01000036.1.107;Parent=evm.model.WUUM01000036.1.107
WUUM01000036.1	EVM	exon	1621235	1621252	.	+	.	ID=evm.model.WUUM01000036.1.107.exon5;Parent=evm.model.WUUM01000036.1.107
WUUM01000036.1	EVM	CDS	1621235	1621252	.	+	1	ID=cds.evm.model.WUUM01000036.1.107;Parent=evm.model.WUUM01000036.1.107
WUUM01000036.1	EVM	exon	1621719	1621891	.	+	.	ID=evm.model.WUUM01000036.1.107.exon6;Parent=evm.model.WUUM01000036.1.107
WUUM01000036.1	EVM	CDS	1621719	1621891	.	+	1	ID=cds.evm.model.WUUM01000036.1.107;Parent=evm.model.WUUM01000036.1.107
WUUM01000036.1	EVM	exon	1621982	1622097	.	+	.	ID=evm.model.WUUM01000036.1.107.exon7;Parent=evm.model.WUUM01000036.1.107
WUUM01000036.1	EVM	CDS	1621982	1622097	.	+	2	ID=cds.evm.model.WUUM01000036.1.107;Parent=evm.model.WUUM01000036.1.107
WUUM01000036.1	EVM	exon	1622200	1622297	.	+	.	ID=evm.model.WUUM01000036.1.107.exon8;Parent=evm.model.WUUM01000036.1.107
WUUM01000036.1	EVM	CDS	1622200	1622297	.	+	0	ID=cds.evm.model.WUUM01000036.1.107;Parent=evm.model.WUUM01000036.1.107
WUUM01000036.1	EVM	exon	1622935	1623001	.	+	.	ID=evm.model.WUUM01000036.1.107.exon9;Parent=evm.model.WUUM01000036.1.107
WUUM01000036.1	EVM	CDS	1622935	1623001	.	+	1	ID=cds.evm.model.WUUM01000036.1.107;Parent=evm.model.WUUM01000036.1.107
WUUM01000036.1	EVM	gene	1625362	1627649	.	+	.	ID=evm.TU.WUUM01000036.1.108;
WUUM01000036.1	EVM	mRNA	1625362	1627649	.	+	.	ID=evm.model.WUUM01000036.1.108;Parent=evm.TU.WUUM01000036.1.108;
WUUM01000036.1	EVM	exon	1625362	1625769	.	+	.	ID=evm.model.WUUM01000036.1.108.exon1;Parent=evm.model.WUUM01000036.1.108
WUUM01000036.1	EVM	CDS	1625362	1625769	.	+	0	ID=cds.evm.model.WUUM01000036.1.108;Parent=evm.model.WUUM01000036.1.108
WUUM01000036.1	EVM	exon	1625873	1626010	.	+	.	ID=evm.model.WUUM01000036.1.108.exon2;Parent=evm.model.WUUM01000036.1.108
WUUM01000036.1	EVM	CDS	1625873	1626010	.	+	0	ID=cds.evm.model.WUUM01000036.1.108;Parent=evm.model.WUUM01000036.1.108
WUUM01000036.1	EVM	exon	1626099	1626243	.	+	.	ID=evm.model.WUUM01000036.1.108.exon3;Parent=evm.model.WUUM01000036.1.108
WUUM01000036.1	EVM	CDS	1626099	1626243	.	+	0	ID=cds.evm.model.WUUM01000036.1.108;Parent=evm.model.WUUM01000036.1.108
WUUM01000036.1	EVM	exon	1626333	1626441	.	+	.	ID=evm.model.WUUM01000036.1.108.exon4;Parent=evm.model.WUUM01000036.1.108
WUUM01000036.1	EVM	CDS	1626333	1626441	.	+	2	ID=cds.evm.model.WUUM01000036.1.108;Parent=evm.model.WUUM01000036.1.108
WUUM01000036.1	EVM	exon	1626531	1626723	.	+	.	ID=evm.model.WUUM01000036.1.108.exon5;Parent=evm.model.WUUM01000036.1.108
WUUM01000036.1	EVM	CDS	1626531	1626723	.	+	1	ID=cds.evm.model.WUUM01000036.1.108;Parent=evm.model.WUUM01000036.1.108
WUUM01000036.1	EVM	exon	1626814	1627097	.	+	.	ID=evm.model.WUUM01000036.1.108.exon6;Parent=evm.model.WUUM01000036.1.108
WUUM01000036.1	EVM	CDS	1626814	1627097	.	+	0	ID=cds.evm.model.WUUM01000036.1.108;Parent=evm.model.WUUM01000036.1.108
WUUM01000036.1	EVM	exon	1627166	1627372	.	+	.	ID=evm.model.WUUM01000036.1.108.exon7;Parent=evm.model.WUUM01000036.1.108
WUUM01000036.1	EVM	CDS	1627166	1627372	.	+	1	ID=cds.evm.model.WUUM01000036.1.108;Parent=evm.model.WUUM01000036.1.108
WUUM01000036.1	EVM	exon	1627466	1627649	.	+	.	ID=evm.model.WUUM01000036.1.108.exon8;Parent=evm.model.WUUM01000036.1.108
WUUM01000036.1	EVM	CDS	1627466	1627649	.	+	1	ID=cds.evm.model.WUUM01000036.1.108;Parent=evm.model.WUUM01000036.1.108
WUUM01000036.1	EVM	gene	1629416	1632336	.	+	.	ID=evm.TU.WUUM01000036.1.109;
WUUM01000036.1	EVM	mRNA	1629416	1632336	.	+	.	ID=evm.model.WUUM01000036.1.109;Parent=evm.TU.WUUM01000036.1.109;
WUUM01000036.1	EVM	exon	1629416	1630324	.	+	.	ID=evm.model.WUUM01000036.1.109.exon1;Parent=evm.model.WUUM01000036.1.109
WUUM01000036.1	EVM	CDS	1629416	1630324	.	+	0	ID=cds.evm.model.WUUM01000036.1.109;Parent=evm.model.WUUM01000036.1.109
WUUM01000036.1	EVM	exon	1630414	1632336	.	+	.	ID=evm.model.WUUM01000036.1.109.exon2;Parent=evm.model.WUUM01000036.1.109
WUUM01000036.1	EVM	CDS	1630414	1632336	.	+	0	ID=cds.evm.model.WUUM01000036.1.109;Parent=evm.model.WUUM01000036.1.109
WUUM01000036.1	EVM	gene	1635639	1637644	.	+	.	ID=evm.TU.WUUM01000036.1.110;
WUUM01000036.1	EVM	mRNA	1635639	1637644	.	+	.	ID=evm.model.WUUM01000036.1.110;Parent=evm.TU.WUUM01000036.1.110;
WUUM01000036.1	EVM	exon	1635639	1635704	.	+	.	ID=evm.model.WUUM01000036.1.110.exon1;Parent=evm.model.WUUM01000036.1.110
WUUM01000036.1	EVM	CDS	1635639	1635704	.	+	0	ID=cds.evm.model.WUUM01000036.1.110;Parent=evm.model.WUUM01000036.1.110
WUUM01000036.1	EVM	exon	1635899	1636040	.	+	.	ID=evm.model.WUUM01000036.1.110.exon2;Parent=evm.model.WUUM01000036.1.110
WUUM01000036.1	EVM	CDS	1635899	1636040	.	+	0	ID=cds.evm.model.WUUM01000036.1.110;Parent=evm.model.WUUM01000036.1.110
WUUM01000036.1	EVM	exon	1636126	1636504	.	+	.	ID=evm.model.WUUM01000036.1.110.exon3;Parent=evm.model.WUUM01000036.1.110
WUUM01000036.1	EVM	CDS	1636126	1636504	.	+	2	ID=cds.evm.model.WUUM01000036.1.110;Parent=evm.model.WUUM01000036.1.110
WUUM01000036.1	EVM	exon	1636592	1636876	.	+	.	ID=evm.model.WUUM01000036.1.110.exon4;Parent=evm.model.WUUM01000036.1.110
WUUM01000036.1	EVM	CDS	1636592	1636876	.	+	1	ID=cds.evm.model.WUUM01000036.1.110;Parent=evm.model.WUUM01000036.1.110
WUUM01000036.1	EVM	exon	1636960	1637644	.	+	.	ID=evm.model.WUUM01000036.1.110.exon5;Parent=evm.model.WUUM01000036.1.110
WUUM01000036.1	EVM	CDS	1636960	1637644	.	+	1	ID=cds.evm.model.WUUM01000036.1.110;Parent=evm.model.WUUM01000036.1.110
WUUM01000036.1	EVM	gene	1642197	1643932	.	+	.	ID=evm.TU.WUUM01000036.1.111;
WUUM01000036.1	EVM	mRNA	1642197	1643932	.	+	.	ID=evm.model.WUUM01000036.1.111;Parent=evm.TU.WUUM01000036.1.111;
WUUM01000036.1	EVM	exon	1642197	1642343	.	+	.	ID=evm.model.WUUM01000036.1.111.exon1;Parent=evm.model.WUUM01000036.1.111
WUUM01000036.1	EVM	CDS	1642197	1642343	.	+	0	ID=cds.evm.model.WUUM01000036.1.111;Parent=evm.model.WUUM01000036.1.111
WUUM01000036.1	EVM	exon	1642418	1642581	.	+	.	ID=evm.model.WUUM01000036.1.111.exon2;Parent=evm.model.WUUM01000036.1.111
WUUM01000036.1	EVM	CDS	1642418	1642581	.	+	0	ID=cds.evm.model.WUUM01000036.1.111;Parent=evm.model.WUUM01000036.1.111
WUUM01000036.1	EVM	exon	1643054	1643238	.	+	.	ID=evm.model.WUUM01000036.1.111.exon3;Parent=evm.model.WUUM01000036.1.111
WUUM01000036.1	EVM	CDS	1643054	1643238	.	+	1	ID=cds.evm.model.WUUM01000036.1.111;Parent=evm.model.WUUM01000036.1.111
WUUM01000036.1	EVM	exon	1643325	1643503	.	+	.	ID=evm.model.WUUM01000036.1.111.exon4;Parent=evm.model.WUUM01000036.1.111
WUUM01000036.1	EVM	CDS	1643325	1643503	.	+	2	ID=cds.evm.model.WUUM01000036.1.111;Parent=evm.model.WUUM01000036.1.111
WUUM01000036.1	EVM	exon	1643575	1643696	.	+	.	ID=evm.model.WUUM01000036.1.111.exon5;Parent=evm.model.WUUM01000036.1.111
WUUM01000036.1	EVM	CDS	1643575	1643696	.	+	0	ID=cds.evm.model.WUUM01000036.1.111;Parent=evm.model.WUUM01000036.1.111
WUUM01000036.1	EVM	exon	1643779	1643932	.	+	.	ID=evm.model.WUUM01000036.1.111.exon6;Parent=evm.model.WUUM01000036.1.111
WUUM01000036.1	EVM	CDS	1643779	1643932	.	+	1	ID=cds.evm.model.WUUM01000036.1.111;Parent=evm.model.WUUM01000036.1.111
WUUM01000036.1	EVM	gene	1710670	1714266	.	+	.	ID=evm.TU.WUUM01000036.1.112;
WUUM01000036.1	EVM	mRNA	1710670	1714266	.	+	.	ID=evm.model.WUUM01000036.1.112;Parent=evm.TU.WUUM01000036.1.112;
WUUM01000036.1	EVM	exon	1710670	1710772	.	+	.	ID=evm.model.WUUM01000036.1.112.exon1;Parent=evm.model.WUUM01000036.1.112
WUUM01000036.1	EVM	CDS	1710670	1710772	.	+	0	ID=cds.evm.model.WUUM01000036.1.112;Parent=evm.model.WUUM01000036.1.112
WUUM01000036.1	EVM	exon	1712994	1713003	.	+	.	ID=evm.model.WUUM01000036.1.112.exon2;Parent=evm.model.WUUM01000036.1.112
WUUM01000036.1	EVM	CDS	1712994	1713003	.	+	2	ID=cds.evm.model.WUUM01000036.1.112;Parent=evm.model.WUUM01000036.1.112
WUUM01000036.1	EVM	exon	1713543	1713762	.	+	.	ID=evm.model.WUUM01000036.1.112.exon3;Parent=evm.model.WUUM01000036.1.112
WUUM01000036.1	EVM	CDS	1713543	1713762	.	+	1	ID=cds.evm.model.WUUM01000036.1.112;Parent=evm.model.WUUM01000036.1.112
WUUM01000036.1	EVM	exon	1714048	1714266	.	+	.	ID=evm.model.WUUM01000036.1.112.exon4;Parent=evm.model.WUUM01000036.1.112
WUUM01000036.1	EVM	CDS	1714048	1714266	.	+	0	ID=cds.evm.model.WUUM01000036.1.112;Parent=evm.model.WUUM01000036.1.112
WUUM01000036.1	EVM	gene	1727900	1731405	.	-	.	ID=evm.TU.WUUM01000036.1.113;
WUUM01000036.1	EVM	mRNA	1727900	1731405	.	-	.	ID=evm.model.WUUM01000036.1.113;Parent=evm.TU.WUUM01000036.1.113;
WUUM01000036.1	EVM	exon	1731321	1731405	.	-	.	ID=evm.model.WUUM01000036.1.113.exon1;Parent=evm.model.WUUM01000036.1.113
WUUM01000036.1	EVM	CDS	1731321	1731405	.	-	0	ID=cds.evm.model.WUUM01000036.1.113;Parent=evm.model.WUUM01000036.1.113
WUUM01000036.1	EVM	exon	1727900	1728279	.	-	.	ID=evm.model.WUUM01000036.1.113.exon2;Parent=evm.model.WUUM01000036.1.113
WUUM01000036.1	EVM	CDS	1727900	1728279	.	-	2	ID=cds.evm.model.WUUM01000036.1.113;Parent=evm.model.WUUM01000036.1.113
WUUM01000036.1	EVM	gene	1851276	1851545	.	+	.	ID=evm.TU.WUUM01000036.1.114;
WUUM01000036.1	EVM	mRNA	1851276	1851545	.	+	.	ID=evm.model.WUUM01000036.1.114;Parent=evm.TU.WUUM01000036.1.114;
WUUM01000036.1	EVM	exon	1851276	1851545	.	+	.	ID=evm.model.WUUM01000036.1.114.exon1;Parent=evm.model.WUUM01000036.1.114
WUUM01000036.1	EVM	CDS	1851276	1851545	.	+	0	ID=cds.evm.model.WUUM01000036.1.114;Parent=evm.model.WUUM01000036.1.114
WUUM01000036.1	EVM	gene	1857731	1858431	.	+	.	ID=evm.TU.WUUM01000036.1.115;
WUUM01000036.1	EVM	mRNA	1857731	1858431	.	+	.	ID=evm.model.WUUM01000036.1.115;Parent=evm.TU.WUUM01000036.1.115;
WUUM01000036.1	EVM	exon	1857731	1857801	.	+	.	ID=evm.model.WUUM01000036.1.115.exon1;Parent=evm.model.WUUM01000036.1.115
WUUM01000036.1	EVM	CDS	1857731	1857801	.	+	0	ID=cds.evm.model.WUUM01000036.1.115;Parent=evm.model.WUUM01000036.1.115
WUUM01000036.1	EVM	exon	1858296	1858431	.	+	.	ID=evm.model.WUUM01000036.1.115.exon2;Parent=evm.model.WUUM01000036.1.115
WUUM01000036.1	EVM	CDS	1858296	1858431	.	+	1	ID=cds.evm.model.WUUM01000036.1.115;Parent=evm.model.WUUM01000036.1.115
WUUM01000036.1	EVM	gene	1894872	1895438	.	-	.	ID=evm.TU.WUUM01000036.1.116;
WUUM01000036.1	EVM	mRNA	1894872	1895438	.	-	.	ID=evm.model.WUUM01000036.1.116;Parent=evm.TU.WUUM01000036.1.116;
WUUM01000036.1	EVM	exon	1894872	1895438	.	-	.	ID=evm.model.WUUM01000036.1.116.exon1;Parent=evm.model.WUUM01000036.1.116
WUUM01000036.1	EVM	CDS	1894872	1895438	.	-	0	ID=cds.evm.model.WUUM01000036.1.116;Parent=evm.model.WUUM01000036.1.116
WUUM01000036.1	EVM	gene	1932651	1939652	.	-	.	ID=evm.TU.WUUM01000036.1.117;
WUUM01000036.1	EVM	mRNA	1932651	1939652	.	-	.	ID=evm.model.WUUM01000036.1.117;Parent=evm.TU.WUUM01000036.1.117;
WUUM01000036.1	EVM	exon	1932651	1939652	.	-	.	ID=evm.model.WUUM01000036.1.117.exon1;Parent=evm.model.WUUM01000036.1.117
WUUM01000036.1	EVM	CDS	1932651	1939652	.	-	0	ID=cds.evm.model.WUUM01000036.1.117;Parent=evm.model.WUUM01000036.1.117
WUUM01000213.1	EVM	gene	7969	8403	.	-	.	ID=evm.TU.WUUM01000213.1.3;
WUUM01000213.1	EVM	mRNA	7969	8403	.	-	.	ID=evm.model.WUUM01000213.1.3;Parent=evm.TU.WUUM01000213.1.3;
WUUM01000213.1	EVM	exon	7969	8403	.	-	.	ID=evm.model.WUUM01000213.1.3.exon1;Parent=evm.model.WUUM01000213.1.3
WUUM01000213.1	EVM	CDS	7969	8403	.	-	0	ID=cds.evm.model.WUUM01000213.1.3;Parent=evm.model.WUUM01000213.1.3
WUUM01000213.1	EVM	gene	19175	19456	.	-	.	ID=evm.TU.WUUM01000213.1.6;
WUUM01000213.1	EVM	mRNA	19175	19456	.	-	.	ID=evm.model.WUUM01000213.1.6;Parent=evm.TU.WUUM01000213.1.6;
WUUM01000213.1	EVM	exon	19175	19456	.	-	.	ID=evm.model.WUUM01000213.1.6.exon1;Parent=evm.model.WUUM01000213.1.6
WUUM01000213.1	EVM	CDS	19175	19456	.	-	0	ID=cds.evm.model.WUUM01000213.1.6;Parent=evm.model.WUUM01000213.1.6
WUUM01000278.1	EVM	gene	13	528	.	+	.	ID=evm.TU.WUUM01000278.1.1;
WUUM01000278.1	EVM	mRNA	13	528	.	+	.	ID=evm.model.WUUM01000278.1.1;Parent=evm.TU.WUUM01000278.1.1;
WUUM01000278.1	EVM	exon	13	528	.	+	.	ID=evm.model.WUUM01000278.1.1.exon1;Parent=evm.model.WUUM01000278.1.1
WUUM01000278.1	EVM	CDS	13	528	.	+	0	ID=cds.evm.model.WUUM01000278.1.1;Parent=evm.model.WUUM01000278.1.1
WUUM01000278.1	EVM	gene	755	1096	.	+	.	ID=evm.TU.WUUM01000278.1.2;
WUUM01000278.1	EVM	mRNA	755	1096	.	+	.	ID=evm.model.WUUM01000278.1.2;Parent=evm.TU.WUUM01000278.1.2;
WUUM01000278.1	EVM	exon	755	1096	.	+	.	ID=evm.model.WUUM01000278.1.2.exon1;Parent=evm.model.WUUM01000278.1.2
WUUM01000278.1	EVM	CDS	755	1096	.	+	0	ID=cds.evm.model.WUUM01000278.1.2;Parent=evm.model.WUUM01000278.1.2
WUUM01000037.1	EVM	gene	9099	11319	.	+	.	ID=evm.TU.WUUM01000037.1.2;
WUUM01000037.1	EVM	mRNA	9099	11319	.	+	.	ID=evm.model.WUUM01000037.1.2;Parent=evm.TU.WUUM01000037.1.2;
WUUM01000037.1	EVM	exon	9099	9788	.	+	.	ID=evm.model.WUUM01000037.1.2.exon1;Parent=evm.model.WUUM01000037.1.2
WUUM01000037.1	EVM	CDS	9099	9788	.	+	0	ID=cds.evm.model.WUUM01000037.1.2;Parent=evm.model.WUUM01000037.1.2
WUUM01000037.1	EVM	exon	10087	11319	.	+	.	ID=evm.model.WUUM01000037.1.2.exon2;Parent=evm.model.WUUM01000037.1.2
WUUM01000037.1	EVM	CDS	10087	11319	.	+	0	ID=cds.evm.model.WUUM01000037.1.2;Parent=evm.model.WUUM01000037.1.2
WUUM01000037.1	EVM	gene	11793	16584	.	-	.	ID=evm.TU.WUUM01000037.1.3;
WUUM01000037.1	EVM	mRNA	11793	16584	.	-	.	ID=evm.model.WUUM01000037.1.3;Parent=evm.TU.WUUM01000037.1.3;
WUUM01000037.1	EVM	exon	16505	16584	.	-	.	ID=evm.model.WUUM01000037.1.3.exon1;Parent=evm.model.WUUM01000037.1.3
WUUM01000037.1	EVM	CDS	16505	16584	.	-	0	ID=cds.evm.model.WUUM01000037.1.3;Parent=evm.model.WUUM01000037.1.3
WUUM01000037.1	EVM	exon	16232	16370	.	-	.	ID=evm.model.WUUM01000037.1.3.exon2;Parent=evm.model.WUUM01000037.1.3
WUUM01000037.1	EVM	CDS	16232	16370	.	-	1	ID=cds.evm.model.WUUM01000037.1.3;Parent=evm.model.WUUM01000037.1.3
WUUM01000037.1	EVM	exon	15641	16138	.	-	.	ID=evm.model.WUUM01000037.1.3.exon3;Parent=evm.model.WUUM01000037.1.3
WUUM01000037.1	EVM	CDS	15641	16138	.	-	0	ID=cds.evm.model.WUUM01000037.1.3;Parent=evm.model.WUUM01000037.1.3
WUUM01000037.1	EVM	exon	14415	14977	.	-	.	ID=evm.model.WUUM01000037.1.3.exon4;Parent=evm.model.WUUM01000037.1.3
WUUM01000037.1	EVM	CDS	14415	14977	.	-	0	ID=cds.evm.model.WUUM01000037.1.3;Parent=evm.model.WUUM01000037.1.3
WUUM01000037.1	EVM	exon	14156	14352	.	-	.	ID=evm.model.WUUM01000037.1.3.exon5;Parent=evm.model.WUUM01000037.1.3
WUUM01000037.1	EVM	CDS	14156	14352	.	-	1	ID=cds.evm.model.WUUM01000037.1.3;Parent=evm.model.WUUM01000037.1.3
WUUM01000037.1	EVM	exon	13783	14042	.	-	.	ID=evm.model.WUUM01000037.1.3.exon6;Parent=evm.model.WUUM01000037.1.3
WUUM01000037.1	EVM	CDS	13783	14042	.	-	2	ID=cds.evm.model.WUUM01000037.1.3;Parent=evm.model.WUUM01000037.1.3
WUUM01000037.1	EVM	exon	13551	13697	.	-	.	ID=evm.model.WUUM01000037.1.3.exon7;Parent=evm.model.WUUM01000037.1.3
WUUM01000037.1	EVM	CDS	13551	13697	.	-	0	ID=cds.evm.model.WUUM01000037.1.3;Parent=evm.model.WUUM01000037.1.3
WUUM01000037.1	EVM	exon	12511	12934	.	-	.	ID=evm.model.WUUM01000037.1.3.exon8;Parent=evm.model.WUUM01000037.1.3
WUUM01000037.1	EVM	CDS	12511	12934	.	-	0	ID=cds.evm.model.WUUM01000037.1.3;Parent=evm.model.WUUM01000037.1.3
WUUM01000037.1	EVM	exon	11793	11920	.	-	.	ID=evm.model.WUUM01000037.1.3.exon9;Parent=evm.model.WUUM01000037.1.3
WUUM01000037.1	EVM	CDS	11793	11920	.	-	2	ID=cds.evm.model.WUUM01000037.1.3;Parent=evm.model.WUUM01000037.1.3
WUUM01000037.1	EVM	gene	20404	21376	.	-	.	ID=evm.TU.WUUM01000037.1.4;
WUUM01000037.1	EVM	mRNA	20404	21376	.	-	.	ID=evm.model.WUUM01000037.1.4;Parent=evm.TU.WUUM01000037.1.4;
WUUM01000037.1	EVM	exon	21147	21376	.	-	.	ID=evm.model.WUUM01000037.1.4.exon1;Parent=evm.model.WUUM01000037.1.4
WUUM01000037.1	EVM	CDS	21147	21376	.	-	0	ID=cds.evm.model.WUUM01000037.1.4;Parent=evm.model.WUUM01000037.1.4
WUUM01000037.1	EVM	exon	20663	21020	.	-	.	ID=evm.model.WUUM01000037.1.4.exon2;Parent=evm.model.WUUM01000037.1.4
WUUM01000037.1	EVM	CDS	20663	21020	.	-	1	ID=cds.evm.model.WUUM01000037.1.4;Parent=evm.model.WUUM01000037.1.4
WUUM01000037.1	EVM	exon	20404	20577	.	-	.	ID=evm.model.WUUM01000037.1.4.exon3;Parent=evm.model.WUUM01000037.1.4
WUUM01000037.1	EVM	CDS	20404	20577	.	-	0	ID=cds.evm.model.WUUM01000037.1.4;Parent=evm.model.WUUM01000037.1.4
WUUM01000037.1	EVM	gene	22398	24092	.	-	.	ID=evm.TU.WUUM01000037.1.5;
WUUM01000037.1	EVM	mRNA	22398	24092	.	-	.	ID=evm.model.WUUM01000037.1.5;Parent=evm.TU.WUUM01000037.1.5;
WUUM01000037.1	EVM	exon	23461	24092	.	-	.	ID=evm.model.WUUM01000037.1.5.exon1;Parent=evm.model.WUUM01000037.1.5
WUUM01000037.1	EVM	CDS	23461	24092	.	-	0	ID=cds.evm.model.WUUM01000037.1.5;Parent=evm.model.WUUM01000037.1.5
WUUM01000037.1	EVM	exon	22901	23307	.	-	.	ID=evm.model.WUUM01000037.1.5.exon2;Parent=evm.model.WUUM01000037.1.5
WUUM01000037.1	EVM	CDS	22901	23307	.	-	1	ID=cds.evm.model.WUUM01000037.1.5;Parent=evm.model.WUUM01000037.1.5
WUUM01000037.1	EVM	exon	22398	22822	.	-	.	ID=evm.model.WUUM01000037.1.5.exon3;Parent=evm.model.WUUM01000037.1.5
WUUM01000037.1	EVM	CDS	22398	22822	.	-	2	ID=cds.evm.model.WUUM01000037.1.5;Parent=evm.model.WUUM01000037.1.5
WUUM01000037.1	EVM	gene	25479	26124	.	-	.	ID=evm.TU.WUUM01000037.1.6;
WUUM01000037.1	EVM	mRNA	25479	26124	.	-	.	ID=evm.model.WUUM01000037.1.6;Parent=evm.TU.WUUM01000037.1.6;
WUUM01000037.1	EVM	exon	25873	26124	.	-	.	ID=evm.model.WUUM01000037.1.6.exon1;Parent=evm.model.WUUM01000037.1.6
WUUM01000037.1	EVM	CDS	25873	26124	.	-	0	ID=cds.evm.model.WUUM01000037.1.6;Parent=evm.model.WUUM01000037.1.6
WUUM01000037.1	EVM	exon	25479	25604	.	-	.	ID=evm.model.WUUM01000037.1.6.exon2;Parent=evm.model.WUUM01000037.1.6
WUUM01000037.1	EVM	CDS	25479	25604	.	-	0	ID=cds.evm.model.WUUM01000037.1.6;Parent=evm.model.WUUM01000037.1.6
WUUM01000037.1	EVM	gene	28150	31172	.	+	.	ID=evm.TU.WUUM01000037.1.7;
WUUM01000037.1	EVM	mRNA	28150	31172	.	+	.	ID=evm.model.WUUM01000037.1.7;Parent=evm.TU.WUUM01000037.1.7;
WUUM01000037.1	EVM	exon	28150	28265	.	+	.	ID=evm.model.WUUM01000037.1.7.exon1;Parent=evm.model.WUUM01000037.1.7
WUUM01000037.1	EVM	CDS	28150	28265	.	+	0	ID=cds.evm.model.WUUM01000037.1.7;Parent=evm.model.WUUM01000037.1.7
WUUM01000037.1	EVM	exon	29247	29619	.	+	.	ID=evm.model.WUUM01000037.1.7.exon2;Parent=evm.model.WUUM01000037.1.7
WUUM01000037.1	EVM	CDS	29247	29619	.	+	1	ID=cds.evm.model.WUUM01000037.1.7;Parent=evm.model.WUUM01000037.1.7
WUUM01000037.1	EVM	exon	29806	30006	.	+	.	ID=evm.model.WUUM01000037.1.7.exon3;Parent=evm.model.WUUM01000037.1.7
WUUM01000037.1	EVM	CDS	29806	30006	.	+	0	ID=cds.evm.model.WUUM01000037.1.7;Parent=evm.model.WUUM01000037.1.7
WUUM01000037.1	EVM	exon	30129	30548	.	+	.	ID=evm.model.WUUM01000037.1.7.exon4;Parent=evm.model.WUUM01000037.1.7
WUUM01000037.1	EVM	CDS	30129	30548	.	+	0	ID=cds.evm.model.WUUM01000037.1.7;Parent=evm.model.WUUM01000037.1.7
WUUM01000037.1	EVM	exon	30761	30976	.	+	.	ID=evm.model.WUUM01000037.1.7.exon5;Parent=evm.model.WUUM01000037.1.7
WUUM01000037.1	EVM	CDS	30761	30976	.	+	0	ID=cds.evm.model.WUUM01000037.1.7;Parent=evm.model.WUUM01000037.1.7
WUUM01000037.1	EVM	exon	31083	31172	.	+	.	ID=evm.model.WUUM01000037.1.7.exon6;Parent=evm.model.WUUM01000037.1.7
WUUM01000037.1	EVM	CDS	31083	31172	.	+	0	ID=cds.evm.model.WUUM01000037.1.7;Parent=evm.model.WUUM01000037.1.7
WUUM01000037.1	EVM	gene	31587	32392	.	-	.	ID=evm.TU.WUUM01000037.1.8;
WUUM01000037.1	EVM	mRNA	31587	32392	.	-	.	ID=evm.model.WUUM01000037.1.8;Parent=evm.TU.WUUM01000037.1.8;
WUUM01000037.1	EVM	exon	32372	32392	.	-	.	ID=evm.model.WUUM01000037.1.8.exon1;Parent=evm.model.WUUM01000037.1.8
WUUM01000037.1	EVM	CDS	32372	32392	.	-	0	ID=cds.evm.model.WUUM01000037.1.8;Parent=evm.model.WUUM01000037.1.8
WUUM01000037.1	EVM	exon	31973	32097	.	-	.	ID=evm.model.WUUM01000037.1.8.exon2;Parent=evm.model.WUUM01000037.1.8
WUUM01000037.1	EVM	CDS	31973	32097	.	-	0	ID=cds.evm.model.WUUM01000037.1.8;Parent=evm.model.WUUM01000037.1.8
WUUM01000037.1	EVM	exon	31587	31794	.	-	.	ID=evm.model.WUUM01000037.1.8.exon3;Parent=evm.model.WUUM01000037.1.8
WUUM01000037.1	EVM	CDS	31587	31794	.	-	1	ID=cds.evm.model.WUUM01000037.1.8;Parent=evm.model.WUUM01000037.1.8
WUUM01000037.1	EVM	gene	34794	42835	.	+	.	ID=evm.TU.WUUM01000037.1.9;
WUUM01000037.1	EVM	mRNA	34794	42835	.	+	.	ID=evm.model.WUUM01000037.1.9;Parent=evm.TU.WUUM01000037.1.9;
WUUM01000037.1	EVM	exon	34794	34844	.	+	.	ID=evm.model.WUUM01000037.1.9.exon1;Parent=evm.model.WUUM01000037.1.9
WUUM01000037.1	EVM	CDS	34794	34844	.	+	0	ID=cds.evm.model.WUUM01000037.1.9;Parent=evm.model.WUUM01000037.1.9
WUUM01000037.1	EVM	exon	35086	35174	.	+	.	ID=evm.model.WUUM01000037.1.9.exon2;Parent=evm.model.WUUM01000037.1.9
WUUM01000037.1	EVM	CDS	35086	35174	.	+	0	ID=cds.evm.model.WUUM01000037.1.9;Parent=evm.model.WUUM01000037.1.9
WUUM01000037.1	EVM	exon	35255	35564	.	+	.	ID=evm.model.WUUM01000037.1.9.exon3;Parent=evm.model.WUUM01000037.1.9
WUUM01000037.1	EVM	CDS	35255	35564	.	+	1	ID=cds.evm.model.WUUM01000037.1.9;Parent=evm.model.WUUM01000037.1.9
WUUM01000037.1	EVM	exon	35658	35771	.	+	.	ID=evm.model.WUUM01000037.1.9.exon4;Parent=evm.model.WUUM01000037.1.9
WUUM01000037.1	EVM	CDS	35658	35771	.	+	0	ID=cds.evm.model.WUUM01000037.1.9;Parent=evm.model.WUUM01000037.1.9
WUUM01000037.1	EVM	exon	35851	36038	.	+	.	ID=evm.model.WUUM01000037.1.9.exon5;Parent=evm.model.WUUM01000037.1.9
WUUM01000037.1	EVM	CDS	35851	36038	.	+	0	ID=cds.evm.model.WUUM01000037.1.9;Parent=evm.model.WUUM01000037.1.9
WUUM01000037.1	EVM	exon	36354	36435	.	+	.	ID=evm.model.WUUM01000037.1.9.exon6;Parent=evm.model.WUUM01000037.1.9
WUUM01000037.1	EVM	CDS	36354	36435	.	+	1	ID=cds.evm.model.WUUM01000037.1.9;Parent=evm.model.WUUM01000037.1.9
WUUM01000037.1	EVM	exon	36546	36724	.	+	.	ID=evm.model.WUUM01000037.1.9.exon7;Parent=evm.model.WUUM01000037.1.9
WUUM01000037.1	EVM	CDS	36546	36724	.	+	0	ID=cds.evm.model.WUUM01000037.1.9;Parent=evm.model.WUUM01000037.1.9
WUUM01000037.1	EVM	exon	36824	36950	.	+	.	ID=evm.model.WUUM01000037.1.9.exon8;Parent=evm.model.WUUM01000037.1.9
WUUM01000037.1	EVM	CDS	36824	36950	.	+	1	ID=cds.evm.model.WUUM01000037.1.9;Parent=evm.model.WUUM01000037.1.9
WUUM01000037.1	EVM	exon	37019	37145	.	+	.	ID=evm.model.WUUM01000037.1.9.exon9;Parent=evm.model.WUUM01000037.1.9
WUUM01000037.1	EVM	CDS	37019	37145	.	+	0	ID=cds.evm.model.WUUM01000037.1.9;Parent=evm.model.WUUM01000037.1.9
WUUM01000037.1	EVM	exon	37229	37563	.	+	.	ID=evm.model.WUUM01000037.1.9.exon10;Parent=evm.model.WUUM01000037.1.9
WUUM01000037.1	EVM	CDS	37229	37563	.	+	2	ID=cds.evm.model.WUUM01000037.1.9;Parent=evm.model.WUUM01000037.1.9
WUUM01000037.1	EVM	exon	37657	37938	.	+	.	ID=evm.model.WUUM01000037.1.9.exon11;Parent=evm.model.WUUM01000037.1.9
WUUM01000037.1	EVM	CDS	37657	37938	.	+	0	ID=cds.evm.model.WUUM01000037.1.9;Parent=evm.model.WUUM01000037.1.9
WUUM01000037.1	EVM	exon	38567	38673	.	+	.	ID=evm.model.WUUM01000037.1.9.exon12;Parent=evm.model.WUUM01000037.1.9
WUUM01000037.1	EVM	CDS	38567	38673	.	+	0	ID=cds.evm.model.WUUM01000037.1.9;Parent=evm.model.WUUM01000037.1.9
WUUM01000037.1	EVM	exon	38750	38938	.	+	.	ID=evm.model.WUUM01000037.1.9.exon13;Parent=evm.model.WUUM01000037.1.9
WUUM01000037.1	EVM	CDS	38750	38938	.	+	1	ID=cds.evm.model.WUUM01000037.1.9;Parent=evm.model.WUUM01000037.1.9
WUUM01000037.1	EVM	exon	39025	39175	.	+	.	ID=evm.model.WUUM01000037.1.9.exon14;Parent=evm.model.WUUM01000037.1.9
WUUM01000037.1	EVM	CDS	39025	39175	.	+	1	ID=cds.evm.model.WUUM01000037.1.9;Parent=evm.model.WUUM01000037.1.9
WUUM01000037.1	EVM	exon	39252	39434	.	+	.	ID=evm.model.WUUM01000037.1.9.exon15;Parent=evm.model.WUUM01000037.1.9
WUUM01000037.1	EVM	CDS	39252	39434	.	+	0	ID=cds.evm.model.WUUM01000037.1.9;Parent=evm.model.WUUM01000037.1.9
WUUM01000037.1	EVM	exon	39694	39981	.	+	.	ID=evm.model.WUUM01000037.1.9.exon16;Parent=evm.model.WUUM01000037.1.9
WUUM01000037.1	EVM	CDS	39694	39981	.	+	0	ID=cds.evm.model.WUUM01000037.1.9;Parent=evm.model.WUUM01000037.1.9
WUUM01000037.1	EVM	exon	40110	40310	.	+	.	ID=evm.model.WUUM01000037.1.9.exon17;Parent=evm.model.WUUM01000037.1.9
WUUM01000037.1	EVM	CDS	40110	40310	.	+	0	ID=cds.evm.model.WUUM01000037.1.9;Parent=evm.model.WUUM01000037.1.9
WUUM01000037.1	EVM	exon	40380	40525	.	+	.	ID=evm.model.WUUM01000037.1.9.exon18;Parent=evm.model.WUUM01000037.1.9
WUUM01000037.1	EVM	CDS	40380	40525	.	+	0	ID=cds.evm.model.WUUM01000037.1.9;Parent=evm.model.WUUM01000037.1.9
WUUM01000037.1	EVM	exon	40634	40726	.	+	.	ID=evm.model.WUUM01000037.1.9.exon19;Parent=evm.model.WUUM01000037.1.9
WUUM01000037.1	EVM	CDS	40634	40726	.	+	1	ID=cds.evm.model.WUUM01000037.1.9;Parent=evm.model.WUUM01000037.1.9
WUUM01000037.1	EVM	exon	40883	40946	.	+	.	ID=evm.model.WUUM01000037.1.9.exon20;Parent=evm.model.WUUM01000037.1.9
WUUM01000037.1	EVM	CDS	40883	40946	.	+	1	ID=cds.evm.model.WUUM01000037.1.9;Parent=evm.model.WUUM01000037.1.9
WUUM01000037.1	EVM	exon	42170	42275	.	+	.	ID=evm.model.WUUM01000037.1.9.exon21;Parent=evm.model.WUUM01000037.1.9
WUUM01000037.1	EVM	CDS	42170	42275	.	+	0	ID=cds.evm.model.WUUM01000037.1.9;Parent=evm.model.WUUM01000037.1.9
WUUM01000037.1	EVM	exon	42358	42467	.	+	.	ID=evm.model.WUUM01000037.1.9.exon22;Parent=evm.model.WUUM01000037.1.9
WUUM01000037.1	EVM	CDS	42358	42467	.	+	2	ID=cds.evm.model.WUUM01000037.1.9;Parent=evm.model.WUUM01000037.1.9
WUUM01000037.1	EVM	exon	42599	42835	.	+	.	ID=evm.model.WUUM01000037.1.9.exon23;Parent=evm.model.WUUM01000037.1.9
WUUM01000037.1	EVM	CDS	42599	42835	.	+	0	ID=cds.evm.model.WUUM01000037.1.9;Parent=evm.model.WUUM01000037.1.9
WUUM01000037.1	EVM	gene	46661	47137	.	+	.	ID=evm.TU.WUUM01000037.1.10;
WUUM01000037.1	EVM	mRNA	46661	47137	.	+	.	ID=evm.model.WUUM01000037.1.10;Parent=evm.TU.WUUM01000037.1.10;
WUUM01000037.1	EVM	exon	46661	47137	.	+	.	ID=evm.model.WUUM01000037.1.10.exon1;Parent=evm.model.WUUM01000037.1.10
WUUM01000037.1	EVM	CDS	46661	47137	.	+	0	ID=cds.evm.model.WUUM01000037.1.10;Parent=evm.model.WUUM01000037.1.10
WUUM01000037.1	EVM	gene	49585	50510	.	-	.	ID=evm.TU.WUUM01000037.1.11;
WUUM01000037.1	EVM	mRNA	49585	50510	.	-	.	ID=evm.model.WUUM01000037.1.11;Parent=evm.TU.WUUM01000037.1.11;
WUUM01000037.1	EVM	exon	50373	50510	.	-	.	ID=evm.model.WUUM01000037.1.11.exon1;Parent=evm.model.WUUM01000037.1.11
WUUM01000037.1	EVM	CDS	50373	50510	.	-	0	ID=cds.evm.model.WUUM01000037.1.11;Parent=evm.model.WUUM01000037.1.11
WUUM01000037.1	EVM	exon	49585	49737	.	-	.	ID=evm.model.WUUM01000037.1.11.exon2;Parent=evm.model.WUUM01000037.1.11
WUUM01000037.1	EVM	CDS	49585	49737	.	-	0	ID=cds.evm.model.WUUM01000037.1.11;Parent=evm.model.WUUM01000037.1.11
WUUM01000037.1	EVM	gene	52398	53198	.	+	.	ID=evm.TU.WUUM01000037.1.12;
WUUM01000037.1	EVM	mRNA	52398	53198	.	+	.	ID=evm.model.WUUM01000037.1.12;Parent=evm.TU.WUUM01000037.1.12;
WUUM01000037.1	EVM	exon	52398	52577	.	+	.	ID=evm.model.WUUM01000037.1.12.exon1;Parent=evm.model.WUUM01000037.1.12
WUUM01000037.1	EVM	CDS	52398	52577	.	+	0	ID=cds.evm.model.WUUM01000037.1.12;Parent=evm.model.WUUM01000037.1.12
WUUM01000037.1	EVM	exon	53016	53198	.	+	.	ID=evm.model.WUUM01000037.1.12.exon2;Parent=evm.model.WUUM01000037.1.12
WUUM01000037.1	EVM	CDS	53016	53198	.	+	0	ID=cds.evm.model.WUUM01000037.1.12;Parent=evm.model.WUUM01000037.1.12
WUUM01000037.1	EVM	gene	55312	61486	.	+	.	ID=evm.TU.WUUM01000037.1.13;
WUUM01000037.1	EVM	mRNA	55312	61486	.	+	.	ID=evm.model.WUUM01000037.1.13;Parent=evm.TU.WUUM01000037.1.13;
WUUM01000037.1	EVM	exon	55312	55347	.	+	.	ID=evm.model.WUUM01000037.1.13.exon1;Parent=evm.model.WUUM01000037.1.13
WUUM01000037.1	EVM	CDS	55312	55347	.	+	0	ID=cds.evm.model.WUUM01000037.1.13;Parent=evm.model.WUUM01000037.1.13
WUUM01000037.1	EVM	exon	55420	55486	.	+	.	ID=evm.model.WUUM01000037.1.13.exon2;Parent=evm.model.WUUM01000037.1.13
WUUM01000037.1	EVM	CDS	55420	55486	.	+	0	ID=cds.evm.model.WUUM01000037.1.13;Parent=evm.model.WUUM01000037.1.13
WUUM01000037.1	EVM	exon	56778	56879	.	+	.	ID=evm.model.WUUM01000037.1.13.exon3;Parent=evm.model.WUUM01000037.1.13
WUUM01000037.1	EVM	CDS	56778	56879	.	+	2	ID=cds.evm.model.WUUM01000037.1.13;Parent=evm.model.WUUM01000037.1.13
WUUM01000037.1	EVM	exon	57230	57367	.	+	.	ID=evm.model.WUUM01000037.1.13.exon4;Parent=evm.model.WUUM01000037.1.13
WUUM01000037.1	EVM	CDS	57230	57367	.	+	2	ID=cds.evm.model.WUUM01000037.1.13;Parent=evm.model.WUUM01000037.1.13
WUUM01000037.1	EVM	exon	57798	58108	.	+	.	ID=evm.model.WUUM01000037.1.13.exon5;Parent=evm.model.WUUM01000037.1.13
WUUM01000037.1	EVM	CDS	57798	58108	.	+	2	ID=cds.evm.model.WUUM01000037.1.13;Parent=evm.model.WUUM01000037.1.13
WUUM01000037.1	EVM	exon	58331	58543	.	+	.	ID=evm.model.WUUM01000037.1.13.exon6;Parent=evm.model.WUUM01000037.1.13
WUUM01000037.1	EVM	CDS	58331	58543	.	+	0	ID=cds.evm.model.WUUM01000037.1.13;Parent=evm.model.WUUM01000037.1.13
WUUM01000037.1	EVM	exon	58691	58941	.	+	.	ID=evm.model.WUUM01000037.1.13.exon7;Parent=evm.model.WUUM01000037.1.13
WUUM01000037.1	EVM	CDS	58691	58941	.	+	0	ID=cds.evm.model.WUUM01000037.1.13;Parent=evm.model.WUUM01000037.1.13
WUUM01000037.1	EVM	exon	59176	59278	.	+	.	ID=evm.model.WUUM01000037.1.13.exon8;Parent=evm.model.WUUM01000037.1.13
WUUM01000037.1	EVM	CDS	59176	59278	.	+	1	ID=cds.evm.model.WUUM01000037.1.13;Parent=evm.model.WUUM01000037.1.13
WUUM01000037.1	EVM	exon	60703	60773	.	+	.	ID=evm.model.WUUM01000037.1.13.exon9;Parent=evm.model.WUUM01000037.1.13
WUUM01000037.1	EVM	CDS	60703	60773	.	+	0	ID=cds.evm.model.WUUM01000037.1.13;Parent=evm.model.WUUM01000037.1.13
WUUM01000037.1	EVM	exon	60926	61037	.	+	.	ID=evm.model.WUUM01000037.1.13.exon10;Parent=evm.model.WUUM01000037.1.13
WUUM01000037.1	EVM	CDS	60926	61037	.	+	1	ID=cds.evm.model.WUUM01000037.1.13;Parent=evm.model.WUUM01000037.1.13
WUUM01000037.1	EVM	exon	61193	61249	.	+	.	ID=evm.model.WUUM01000037.1.13.exon11;Parent=evm.model.WUUM01000037.1.13
WUUM01000037.1	EVM	CDS	61193	61249	.	+	0	ID=cds.evm.model.WUUM01000037.1.13;Parent=evm.model.WUUM01000037.1.13
WUUM01000037.1	EVM	exon	61379	61486	.	+	.	ID=evm.model.WUUM01000037.1.13.exon12;Parent=evm.model.WUUM01000037.1.13
WUUM01000037.1	EVM	CDS	61379	61486	.	+	0	ID=cds.evm.model.WUUM01000037.1.13;Parent=evm.model.WUUM01000037.1.13
WUUM01000037.1	EVM	gene	65961	67659	.	+	.	ID=evm.TU.WUUM01000037.1.14;
WUUM01000037.1	EVM	mRNA	65961	67659	.	+	.	ID=evm.model.WUUM01000037.1.14;Parent=evm.TU.WUUM01000037.1.14;
WUUM01000037.1	EVM	exon	65961	66169	.	+	.	ID=evm.model.WUUM01000037.1.14.exon1;Parent=evm.model.WUUM01000037.1.14
WUUM01000037.1	EVM	CDS	65961	66169	.	+	0	ID=cds.evm.model.WUUM01000037.1.14;Parent=evm.model.WUUM01000037.1.14
WUUM01000037.1	EVM	exon	66267	67659	.	+	.	ID=evm.model.WUUM01000037.1.14.exon2;Parent=evm.model.WUUM01000037.1.14
WUUM01000037.1	EVM	CDS	66267	67659	.	+	1	ID=cds.evm.model.WUUM01000037.1.14;Parent=evm.model.WUUM01000037.1.14
WUUM01000037.1	EVM	gene	70031	71412	.	-	.	ID=evm.TU.WUUM01000037.1.15;
WUUM01000037.1	EVM	mRNA	70031	71412	.	-	.	ID=evm.model.WUUM01000037.1.15;Parent=evm.TU.WUUM01000037.1.15;
WUUM01000037.1	EVM	exon	71263	71412	.	-	.	ID=evm.model.WUUM01000037.1.15.exon1;Parent=evm.model.WUUM01000037.1.15
WUUM01000037.1	EVM	CDS	71263	71412	.	-	0	ID=cds.evm.model.WUUM01000037.1.15;Parent=evm.model.WUUM01000037.1.15
WUUM01000037.1	EVM	exon	71038	71190	.	-	.	ID=evm.model.WUUM01000037.1.15.exon2;Parent=evm.model.WUUM01000037.1.15
WUUM01000037.1	EVM	CDS	71038	71190	.	-	0	ID=cds.evm.model.WUUM01000037.1.15;Parent=evm.model.WUUM01000037.1.15
WUUM01000037.1	EVM	exon	70640	70891	.	-	.	ID=evm.model.WUUM01000037.1.15.exon3;Parent=evm.model.WUUM01000037.1.15
WUUM01000037.1	EVM	CDS	70640	70891	.	-	0	ID=cds.evm.model.WUUM01000037.1.15;Parent=evm.model.WUUM01000037.1.15
WUUM01000037.1	EVM	exon	70280	70518	.	-	.	ID=evm.model.WUUM01000037.1.15.exon4;Parent=evm.model.WUUM01000037.1.15
WUUM01000037.1	EVM	CDS	70280	70518	.	-	0	ID=cds.evm.model.WUUM01000037.1.15;Parent=evm.model.WUUM01000037.1.15
WUUM01000037.1	EVM	exon	70031	70160	.	-	.	ID=evm.model.WUUM01000037.1.15.exon5;Parent=evm.model.WUUM01000037.1.15
WUUM01000037.1	EVM	CDS	70031	70160	.	-	1	ID=cds.evm.model.WUUM01000037.1.15;Parent=evm.model.WUUM01000037.1.15
WUUM01000037.1	EVM	gene	74019	74547	.	-	.	ID=evm.TU.WUUM01000037.1.16;
WUUM01000037.1	EVM	mRNA	74019	74547	.	-	.	ID=evm.model.WUUM01000037.1.16;Parent=evm.TU.WUUM01000037.1.16;
WUUM01000037.1	EVM	exon	74541	74547	.	-	.	ID=evm.model.WUUM01000037.1.16.exon1;Parent=evm.model.WUUM01000037.1.16
WUUM01000037.1	EVM	CDS	74541	74547	.	-	0	ID=cds.evm.model.WUUM01000037.1.16;Parent=evm.model.WUUM01000037.1.16
WUUM01000037.1	EVM	exon	74019	74236	.	-	.	ID=evm.model.WUUM01000037.1.16.exon2;Parent=evm.model.WUUM01000037.1.16
WUUM01000037.1	EVM	CDS	74019	74236	.	-	2	ID=cds.evm.model.WUUM01000037.1.16;Parent=evm.model.WUUM01000037.1.16
WUUM01000037.1	EVM	gene	75406	79782	.	+	.	ID=evm.TU.WUUM01000037.1.17;
WUUM01000037.1	EVM	mRNA	75406	79782	.	+	.	ID=evm.model.WUUM01000037.1.17;Parent=evm.TU.WUUM01000037.1.17;
WUUM01000037.1	EVM	exon	75406	75614	.	+	.	ID=evm.model.WUUM01000037.1.17.exon1;Parent=evm.model.WUUM01000037.1.17
WUUM01000037.1	EVM	CDS	75406	75614	.	+	0	ID=cds.evm.model.WUUM01000037.1.17;Parent=evm.model.WUUM01000037.1.17
WUUM01000037.1	EVM	exon	76770	76904	.	+	.	ID=evm.model.WUUM01000037.1.17.exon2;Parent=evm.model.WUUM01000037.1.17
WUUM01000037.1	EVM	CDS	76770	76904	.	+	1	ID=cds.evm.model.WUUM01000037.1.17;Parent=evm.model.WUUM01000037.1.17
WUUM01000037.1	EVM	exon	76985	77035	.	+	.	ID=evm.model.WUUM01000037.1.17.exon3;Parent=evm.model.WUUM01000037.1.17
WUUM01000037.1	EVM	CDS	76985	77035	.	+	1	ID=cds.evm.model.WUUM01000037.1.17;Parent=evm.model.WUUM01000037.1.17
WUUM01000037.1	EVM	exon	78199	78331	.	+	.	ID=evm.model.WUUM01000037.1.17.exon4;Parent=evm.model.WUUM01000037.1.17
WUUM01000037.1	EVM	CDS	78199	78331	.	+	1	ID=cds.evm.model.WUUM01000037.1.17;Parent=evm.model.WUUM01000037.1.17
WUUM01000037.1	EVM	exon	79336	79483	.	+	.	ID=evm.model.WUUM01000037.1.17.exon5;Parent=evm.model.WUUM01000037.1.17
WUUM01000037.1	EVM	CDS	79336	79483	.	+	0	ID=cds.evm.model.WUUM01000037.1.17;Parent=evm.model.WUUM01000037.1.17
WUUM01000037.1	EVM	exon	79685	79782	.	+	.	ID=evm.model.WUUM01000037.1.17.exon6;Parent=evm.model.WUUM01000037.1.17
WUUM01000037.1	EVM	CDS	79685	79782	.	+	2	ID=cds.evm.model.WUUM01000037.1.17;Parent=evm.model.WUUM01000037.1.17
WUUM01000037.1	EVM	gene	88794	93215	.	-	.	ID=evm.TU.WUUM01000037.1.18;
WUUM01000037.1	EVM	mRNA	88794	93215	.	-	.	ID=evm.model.WUUM01000037.1.18;Parent=evm.TU.WUUM01000037.1.18;
WUUM01000037.1	EVM	exon	93153	93215	.	-	.	ID=evm.model.WUUM01000037.1.18.exon1;Parent=evm.model.WUUM01000037.1.18
WUUM01000037.1	EVM	CDS	93153	93215	.	-	0	ID=cds.evm.model.WUUM01000037.1.18;Parent=evm.model.WUUM01000037.1.18
WUUM01000037.1	EVM	exon	89779	89967	.	-	.	ID=evm.model.WUUM01000037.1.18.exon2;Parent=evm.model.WUUM01000037.1.18
WUUM01000037.1	EVM	CDS	89779	89967	.	-	0	ID=cds.evm.model.WUUM01000037.1.18;Parent=evm.model.WUUM01000037.1.18
WUUM01000037.1	EVM	exon	89345	89515	.	-	.	ID=evm.model.WUUM01000037.1.18.exon3;Parent=evm.model.WUUM01000037.1.18
WUUM01000037.1	EVM	CDS	89345	89515	.	-	0	ID=cds.evm.model.WUUM01000037.1.18;Parent=evm.model.WUUM01000037.1.18
WUUM01000037.1	EVM	exon	88998	89219	.	-	.	ID=evm.model.WUUM01000037.1.18.exon4;Parent=evm.model.WUUM01000037.1.18
WUUM01000037.1	EVM	CDS	88998	89219	.	-	0	ID=cds.evm.model.WUUM01000037.1.18;Parent=evm.model.WUUM01000037.1.18
WUUM01000037.1	EVM	exon	88794	88859	.	-	.	ID=evm.model.WUUM01000037.1.18.exon5;Parent=evm.model.WUUM01000037.1.18
WUUM01000037.1	EVM	CDS	88794	88859	.	-	0	ID=cds.evm.model.WUUM01000037.1.18;Parent=evm.model.WUUM01000037.1.18
WUUM01000037.1	EVM	gene	95183	96808	.	+	.	ID=evm.TU.WUUM01000037.1.19;
WUUM01000037.1	EVM	mRNA	95183	96808	.	+	.	ID=evm.model.WUUM01000037.1.19;Parent=evm.TU.WUUM01000037.1.19;
WUUM01000037.1	EVM	exon	95183	95263	.	+	.	ID=evm.model.WUUM01000037.1.19.exon1;Parent=evm.model.WUUM01000037.1.19
WUUM01000037.1	EVM	CDS	95183	95263	.	+	0	ID=cds.evm.model.WUUM01000037.1.19;Parent=evm.model.WUUM01000037.1.19
WUUM01000037.1	EVM	exon	96689	96808	.	+	.	ID=evm.model.WUUM01000037.1.19.exon2;Parent=evm.model.WUUM01000037.1.19
WUUM01000037.1	EVM	CDS	96689	96808	.	+	0	ID=cds.evm.model.WUUM01000037.1.19;Parent=evm.model.WUUM01000037.1.19
WUUM01000037.1	EVM	gene	105688	107104	.	+	.	ID=evm.TU.WUUM01000037.1.20;
WUUM01000037.1	EVM	mRNA	105688	107104	.	+	.	ID=evm.model.WUUM01000037.1.20;Parent=evm.TU.WUUM01000037.1.20;
WUUM01000037.1	EVM	exon	105688	105818	.	+	.	ID=evm.model.WUUM01000037.1.20.exon1;Parent=evm.model.WUUM01000037.1.20
WUUM01000037.1	EVM	CDS	105688	105818	.	+	0	ID=cds.evm.model.WUUM01000037.1.20;Parent=evm.model.WUUM01000037.1.20
WUUM01000037.1	EVM	exon	106240	106446	.	+	.	ID=evm.model.WUUM01000037.1.20.exon2;Parent=evm.model.WUUM01000037.1.20
WUUM01000037.1	EVM	CDS	106240	106446	.	+	1	ID=cds.evm.model.WUUM01000037.1.20;Parent=evm.model.WUUM01000037.1.20
WUUM01000037.1	EVM	exon	106531	106677	.	+	.	ID=evm.model.WUUM01000037.1.20.exon3;Parent=evm.model.WUUM01000037.1.20
WUUM01000037.1	EVM	CDS	106531	106677	.	+	1	ID=cds.evm.model.WUUM01000037.1.20;Parent=evm.model.WUUM01000037.1.20
WUUM01000037.1	EVM	exon	106747	106945	.	+	.	ID=evm.model.WUUM01000037.1.20.exon4;Parent=evm.model.WUUM01000037.1.20
WUUM01000037.1	EVM	CDS	106747	106945	.	+	1	ID=cds.evm.model.WUUM01000037.1.20;Parent=evm.model.WUUM01000037.1.20
WUUM01000037.1	EVM	exon	107015	107104	.	+	.	ID=evm.model.WUUM01000037.1.20.exon5;Parent=evm.model.WUUM01000037.1.20
WUUM01000037.1	EVM	CDS	107015	107104	.	+	0	ID=cds.evm.model.WUUM01000037.1.20;Parent=evm.model.WUUM01000037.1.20
WUUM01000037.1	EVM	gene	107261	107815	.	-	.	ID=evm.TU.WUUM01000037.1.21;
WUUM01000037.1	EVM	mRNA	107261	107815	.	-	.	ID=evm.model.WUUM01000037.1.21;Parent=evm.TU.WUUM01000037.1.21;
WUUM01000037.1	EVM	exon	107701	107815	.	-	.	ID=evm.model.WUUM01000037.1.21.exon1;Parent=evm.model.WUUM01000037.1.21
WUUM01000037.1	EVM	CDS	107701	107815	.	-	0	ID=cds.evm.model.WUUM01000037.1.21;Parent=evm.model.WUUM01000037.1.21
WUUM01000037.1	EVM	exon	107525	107635	.	-	.	ID=evm.model.WUUM01000037.1.21.exon2;Parent=evm.model.WUUM01000037.1.21
WUUM01000037.1	EVM	CDS	107525	107635	.	-	2	ID=cds.evm.model.WUUM01000037.1.21;Parent=evm.model.WUUM01000037.1.21
WUUM01000037.1	EVM	exon	107261	107451	.	-	.	ID=evm.model.WUUM01000037.1.21.exon3;Parent=evm.model.WUUM01000037.1.21
WUUM01000037.1	EVM	CDS	107261	107451	.	-	2	ID=cds.evm.model.WUUM01000037.1.21;Parent=evm.model.WUUM01000037.1.21
WUUM01000037.1	EVM	gene	117602	117877	.	-	.	ID=evm.TU.WUUM01000037.1.22;
WUUM01000037.1	EVM	mRNA	117602	117877	.	-	.	ID=evm.model.WUUM01000037.1.22;Parent=evm.TU.WUUM01000037.1.22;
WUUM01000037.1	EVM	exon	117602	117877	.	-	.	ID=evm.model.WUUM01000037.1.22.exon1;Parent=evm.model.WUUM01000037.1.22
WUUM01000037.1	EVM	CDS	117602	117877	.	-	0	ID=cds.evm.model.WUUM01000037.1.22;Parent=evm.model.WUUM01000037.1.22
WUUM01000037.1	EVM	gene	155052	155242	.	-	.	ID=evm.TU.WUUM01000037.1.24;
WUUM01000037.1	EVM	mRNA	155052	155242	.	-	.	ID=evm.model.WUUM01000037.1.24;Parent=evm.TU.WUUM01000037.1.24;
WUUM01000037.1	EVM	exon	155052	155242	.	-	.	ID=evm.model.WUUM01000037.1.24.exon1;Parent=evm.model.WUUM01000037.1.24
WUUM01000037.1	EVM	CDS	155052	155242	.	-	2	ID=cds.evm.model.WUUM01000037.1.24;Parent=evm.model.WUUM01000037.1.24
WUUM01000037.1	EVM	gene	175743	184659	.	+	.	ID=evm.TU.WUUM01000037.1.26;
WUUM01000037.1	EVM	mRNA	175743	184659	.	+	.	ID=evm.model.WUUM01000037.1.26;Parent=evm.TU.WUUM01000037.1.26;
WUUM01000037.1	EVM	exon	175743	175805	.	+	.	ID=evm.model.WUUM01000037.1.26.exon1;Parent=evm.model.WUUM01000037.1.26
WUUM01000037.1	EVM	CDS	175743	175805	.	+	0	ID=cds.evm.model.WUUM01000037.1.26;Parent=evm.model.WUUM01000037.1.26
WUUM01000037.1	EVM	exon	176310	176490	.	+	.	ID=evm.model.WUUM01000037.1.26.exon2;Parent=evm.model.WUUM01000037.1.26
WUUM01000037.1	EVM	CDS	176310	176490	.	+	0	ID=cds.evm.model.WUUM01000037.1.26;Parent=evm.model.WUUM01000037.1.26
WUUM01000037.1	EVM	exon	178165	178299	.	+	.	ID=evm.model.WUUM01000037.1.26.exon3;Parent=evm.model.WUUM01000037.1.26
WUUM01000037.1	EVM	CDS	178165	178299	.	+	2	ID=cds.evm.model.WUUM01000037.1.26;Parent=evm.model.WUUM01000037.1.26
WUUM01000037.1	EVM	exon	180767	181253	.	+	.	ID=evm.model.WUUM01000037.1.26.exon4;Parent=evm.model.WUUM01000037.1.26
WUUM01000037.1	EVM	CDS	180767	181253	.	+	2	ID=cds.evm.model.WUUM01000037.1.26;Parent=evm.model.WUUM01000037.1.26
WUUM01000037.1	EVM	exon	182432	182687	.	+	.	ID=evm.model.WUUM01000037.1.26.exon5;Parent=evm.model.WUUM01000037.1.26
WUUM01000037.1	EVM	CDS	182432	182687	.	+	1	ID=cds.evm.model.WUUM01000037.1.26;Parent=evm.model.WUUM01000037.1.26
WUUM01000037.1	EVM	exon	184300	184659	.	+	.	ID=evm.model.WUUM01000037.1.26.exon6;Parent=evm.model.WUUM01000037.1.26
WUUM01000037.1	EVM	CDS	184300	184659	.	+	0	ID=cds.evm.model.WUUM01000037.1.26;Parent=evm.model.WUUM01000037.1.26
WUUM01000037.1	EVM	gene	192554	192784	.	-	.	ID=evm.TU.WUUM01000037.1.27;
WUUM01000037.1	EVM	mRNA	192554	192784	.	-	.	ID=evm.model.WUUM01000037.1.27;Parent=evm.TU.WUUM01000037.1.27;
WUUM01000037.1	EVM	exon	192554	192784	.	-	.	ID=evm.model.WUUM01000037.1.27.exon1;Parent=evm.model.WUUM01000037.1.27
WUUM01000037.1	EVM	CDS	192554	192784	.	-	0	ID=cds.evm.model.WUUM01000037.1.27;Parent=evm.model.WUUM01000037.1.27
WUUM01000037.1	EVM	gene	229511	230167	.	-	.	ID=evm.TU.WUUM01000037.1.28;
WUUM01000037.1	EVM	mRNA	229511	230167	.	-	.	ID=evm.model.WUUM01000037.1.28;Parent=evm.TU.WUUM01000037.1.28;
WUUM01000037.1	EVM	exon	229511	230167	.	-	.	ID=evm.model.WUUM01000037.1.28.exon1;Parent=evm.model.WUUM01000037.1.28
WUUM01000037.1	EVM	CDS	229511	230167	.	-	0	ID=cds.evm.model.WUUM01000037.1.28;Parent=evm.model.WUUM01000037.1.28
WUUM01000037.1	EVM	gene	289162	289509	.	-	.	ID=evm.TU.WUUM01000037.1.30;
WUUM01000037.1	EVM	mRNA	289162	289509	.	-	.	ID=evm.model.WUUM01000037.1.30;Parent=evm.TU.WUUM01000037.1.30;
WUUM01000037.1	EVM	exon	289162	289509	.	-	.	ID=evm.model.WUUM01000037.1.30.exon1;Parent=evm.model.WUUM01000037.1.30
WUUM01000037.1	EVM	CDS	289162	289509	.	-	0	ID=cds.evm.model.WUUM01000037.1.30;Parent=evm.model.WUUM01000037.1.30
WUUM01000037.1	EVM	gene	297344	305012	.	-	.	ID=evm.TU.WUUM01000037.1.31;
WUUM01000037.1	EVM	mRNA	297344	305012	.	-	.	ID=evm.model.WUUM01000037.1.31;Parent=evm.TU.WUUM01000037.1.31;
WUUM01000037.1	EVM	exon	304746	305012	.	-	.	ID=evm.model.WUUM01000037.1.31.exon1;Parent=evm.model.WUUM01000037.1.31
WUUM01000037.1	EVM	CDS	304746	305012	.	-	0	ID=cds.evm.model.WUUM01000037.1.31;Parent=evm.model.WUUM01000037.1.31
WUUM01000037.1	EVM	exon	302290	302406	.	-	.	ID=evm.model.WUUM01000037.1.31.exon2;Parent=evm.model.WUUM01000037.1.31
WUUM01000037.1	EVM	CDS	302290	302406	.	-	0	ID=cds.evm.model.WUUM01000037.1.31;Parent=evm.model.WUUM01000037.1.31
WUUM01000037.1	EVM	exon	301521	301692	.	-	.	ID=evm.model.WUUM01000037.1.31.exon3;Parent=evm.model.WUUM01000037.1.31
WUUM01000037.1	EVM	CDS	301521	301692	.	-	0	ID=cds.evm.model.WUUM01000037.1.31;Parent=evm.model.WUUM01000037.1.31
WUUM01000037.1	EVM	exon	301080	301185	.	-	.	ID=evm.model.WUUM01000037.1.31.exon4;Parent=evm.model.WUUM01000037.1.31
WUUM01000037.1	EVM	CDS	301080	301185	.	-	2	ID=cds.evm.model.WUUM01000037.1.31;Parent=evm.model.WUUM01000037.1.31
WUUM01000037.1	EVM	exon	300896	301014	.	-	.	ID=evm.model.WUUM01000037.1.31.exon5;Parent=evm.model.WUUM01000037.1.31
WUUM01000037.1	EVM	CDS	300896	301014	.	-	1	ID=cds.evm.model.WUUM01000037.1.31;Parent=evm.model.WUUM01000037.1.31
WUUM01000037.1	EVM	exon	299578	299732	.	-	.	ID=evm.model.WUUM01000037.1.31.exon6;Parent=evm.model.WUUM01000037.1.31
WUUM01000037.1	EVM	CDS	299578	299732	.	-	2	ID=cds.evm.model.WUUM01000037.1.31;Parent=evm.model.WUUM01000037.1.31
WUUM01000037.1	EVM	exon	298466	298651	.	-	.	ID=evm.model.WUUM01000037.1.31.exon7;Parent=evm.model.WUUM01000037.1.31
WUUM01000037.1	EVM	CDS	298466	298651	.	-	0	ID=cds.evm.model.WUUM01000037.1.31;Parent=evm.model.WUUM01000037.1.31
WUUM01000037.1	EVM	exon	297639	297733	.	-	.	ID=evm.model.WUUM01000037.1.31.exon8;Parent=evm.model.WUUM01000037.1.31
WUUM01000037.1	EVM	CDS	297639	297733	.	-	0	ID=cds.evm.model.WUUM01000037.1.31;Parent=evm.model.WUUM01000037.1.31
WUUM01000037.1	EVM	exon	297344	297584	.	-	.	ID=evm.model.WUUM01000037.1.31.exon9;Parent=evm.model.WUUM01000037.1.31
WUUM01000037.1	EVM	CDS	297344	297584	.	-	1	ID=cds.evm.model.WUUM01000037.1.31;Parent=evm.model.WUUM01000037.1.31
WUUM01000037.1	EVM	gene	340143	353065	.	+	.	ID=evm.TU.WUUM01000037.1.35;
WUUM01000037.1	EVM	mRNA	340143	353065	.	+	.	ID=evm.model.WUUM01000037.1.35;Parent=evm.TU.WUUM01000037.1.35;
WUUM01000037.1	EVM	exon	340143	340273	.	+	.	ID=evm.model.WUUM01000037.1.35.exon1;Parent=evm.model.WUUM01000037.1.35
WUUM01000037.1	EVM	CDS	340143	340273	.	+	0	ID=cds.evm.model.WUUM01000037.1.35;Parent=evm.model.WUUM01000037.1.35
WUUM01000037.1	EVM	exon	344748	344979	.	+	.	ID=evm.model.WUUM01000037.1.35.exon2;Parent=evm.model.WUUM01000037.1.35
WUUM01000037.1	EVM	CDS	344748	344979	.	+	1	ID=cds.evm.model.WUUM01000037.1.35;Parent=evm.model.WUUM01000037.1.35
WUUM01000037.1	EVM	exon	349116	349715	.	+	.	ID=evm.model.WUUM01000037.1.35.exon3;Parent=evm.model.WUUM01000037.1.35
WUUM01000037.1	EVM	CDS	349116	349715	.	+	0	ID=cds.evm.model.WUUM01000037.1.35;Parent=evm.model.WUUM01000037.1.35
WUUM01000037.1	EVM	exon	350935	351372	.	+	.	ID=evm.model.WUUM01000037.1.35.exon4;Parent=evm.model.WUUM01000037.1.35
WUUM01000037.1	EVM	CDS	350935	351372	.	+	0	ID=cds.evm.model.WUUM01000037.1.35;Parent=evm.model.WUUM01000037.1.35
WUUM01000037.1	EVM	exon	351496	351685	.	+	.	ID=evm.model.WUUM01000037.1.35.exon5;Parent=evm.model.WUUM01000037.1.35
WUUM01000037.1	EVM	CDS	351496	351685	.	+	0	ID=cds.evm.model.WUUM01000037.1.35;Parent=evm.model.WUUM01000037.1.35
WUUM01000037.1	EVM	exon	352872	353065	.	+	.	ID=evm.model.WUUM01000037.1.35.exon6;Parent=evm.model.WUUM01000037.1.35
WUUM01000037.1	EVM	CDS	352872	353065	.	+	2	ID=cds.evm.model.WUUM01000037.1.35;Parent=evm.model.WUUM01000037.1.35
WUUM01000037.1	EVM	gene	353552	356395	.	-	.	ID=evm.TU.WUUM01000037.1.36;
WUUM01000037.1	EVM	mRNA	353552	356395	.	-	.	ID=evm.model.WUUM01000037.1.36;Parent=evm.TU.WUUM01000037.1.36;
WUUM01000037.1	EVM	exon	355321	356395	.	-	.	ID=evm.model.WUUM01000037.1.36.exon1;Parent=evm.model.WUUM01000037.1.36
WUUM01000037.1	EVM	CDS	355321	356395	.	-	0	ID=cds.evm.model.WUUM01000037.1.36;Parent=evm.model.WUUM01000037.1.36
WUUM01000037.1	EVM	exon	354457	354723	.	-	.	ID=evm.model.WUUM01000037.1.36.exon2;Parent=evm.model.WUUM01000037.1.36
WUUM01000037.1	EVM	CDS	354457	354723	.	-	2	ID=cds.evm.model.WUUM01000037.1.36;Parent=evm.model.WUUM01000037.1.36
WUUM01000037.1	EVM	exon	354102	354253	.	-	.	ID=evm.model.WUUM01000037.1.36.exon3;Parent=evm.model.WUUM01000037.1.36
WUUM01000037.1	EVM	CDS	354102	354253	.	-	2	ID=cds.evm.model.WUUM01000037.1.36;Parent=evm.model.WUUM01000037.1.36
WUUM01000037.1	EVM	exon	353880	354023	.	-	.	ID=evm.model.WUUM01000037.1.36.exon4;Parent=evm.model.WUUM01000037.1.36
WUUM01000037.1	EVM	CDS	353880	354023	.	-	0	ID=cds.evm.model.WUUM01000037.1.36;Parent=evm.model.WUUM01000037.1.36
WUUM01000037.1	EVM	exon	353552	353800	.	-	.	ID=evm.model.WUUM01000037.1.36.exon5;Parent=evm.model.WUUM01000037.1.36
WUUM01000037.1	EVM	CDS	353552	353800	.	-	0	ID=cds.evm.model.WUUM01000037.1.36;Parent=evm.model.WUUM01000037.1.36
WUUM01000037.1	EVM	gene	367783	368994	.	-	.	ID=evm.TU.WUUM01000037.1.38;
WUUM01000037.1	EVM	mRNA	367783	368994	.	-	.	ID=evm.model.WUUM01000037.1.38;Parent=evm.TU.WUUM01000037.1.38;
WUUM01000037.1	EVM	exon	368970	368994	.	-	.	ID=evm.model.WUUM01000037.1.38.exon1;Parent=evm.model.WUUM01000037.1.38
WUUM01000037.1	EVM	CDS	368970	368994	.	-	0	ID=cds.evm.model.WUUM01000037.1.38;Parent=evm.model.WUUM01000037.1.38
WUUM01000037.1	EVM	exon	368754	368852	.	-	.	ID=evm.model.WUUM01000037.1.38.exon2;Parent=evm.model.WUUM01000037.1.38
WUUM01000037.1	EVM	CDS	368754	368852	.	-	2	ID=cds.evm.model.WUUM01000037.1.38;Parent=evm.model.WUUM01000037.1.38
WUUM01000037.1	EVM	exon	368404	368675	.	-	.	ID=evm.model.WUUM01000037.1.38.exon3;Parent=evm.model.WUUM01000037.1.38
WUUM01000037.1	EVM	CDS	368404	368675	.	-	2	ID=cds.evm.model.WUUM01000037.1.38;Parent=evm.model.WUUM01000037.1.38
WUUM01000037.1	EVM	exon	368119	368334	.	-	.	ID=evm.model.WUUM01000037.1.38.exon4;Parent=evm.model.WUUM01000037.1.38
WUUM01000037.1	EVM	CDS	368119	368334	.	-	0	ID=cds.evm.model.WUUM01000037.1.38;Parent=evm.model.WUUM01000037.1.38
WUUM01000037.1	EVM	exon	367783	368046	.	-	.	ID=evm.model.WUUM01000037.1.38.exon5;Parent=evm.model.WUUM01000037.1.38
WUUM01000037.1	EVM	CDS	367783	368046	.	-	0	ID=cds.evm.model.WUUM01000037.1.38;Parent=evm.model.WUUM01000037.1.38
WUUM01000037.1	EVM	gene	374103	376464	.	+	.	ID=evm.TU.WUUM01000037.1.39;
WUUM01000037.1	EVM	mRNA	374103	376464	.	+	.	ID=evm.model.WUUM01000037.1.39;Parent=evm.TU.WUUM01000037.1.39;
WUUM01000037.1	EVM	exon	374103	374202	.	+	.	ID=evm.model.WUUM01000037.1.39.exon1;Parent=evm.model.WUUM01000037.1.39
WUUM01000037.1	EVM	CDS	374103	374202	.	+	0	ID=cds.evm.model.WUUM01000037.1.39;Parent=evm.model.WUUM01000037.1.39
WUUM01000037.1	EVM	exon	374363	374502	.	+	.	ID=evm.model.WUUM01000037.1.39.exon2;Parent=evm.model.WUUM01000037.1.39
WUUM01000037.1	EVM	CDS	374363	374502	.	+	2	ID=cds.evm.model.WUUM01000037.1.39;Parent=evm.model.WUUM01000037.1.39
WUUM01000037.1	EVM	exon	374579	374952	.	+	.	ID=evm.model.WUUM01000037.1.39.exon3;Parent=evm.model.WUUM01000037.1.39
WUUM01000037.1	EVM	CDS	374579	374952	.	+	0	ID=cds.evm.model.WUUM01000037.1.39;Parent=evm.model.WUUM01000037.1.39
WUUM01000037.1	EVM	exon	375021	375188	.	+	.	ID=evm.model.WUUM01000037.1.39.exon4;Parent=evm.model.WUUM01000037.1.39
WUUM01000037.1	EVM	CDS	375021	375188	.	+	1	ID=cds.evm.model.WUUM01000037.1.39;Parent=evm.model.WUUM01000037.1.39
WUUM01000037.1	EVM	exon	375270	375465	.	+	.	ID=evm.model.WUUM01000037.1.39.exon5;Parent=evm.model.WUUM01000037.1.39
WUUM01000037.1	EVM	CDS	375270	375465	.	+	1	ID=cds.evm.model.WUUM01000037.1.39;Parent=evm.model.WUUM01000037.1.39
WUUM01000037.1	EVM	exon	375550	375918	.	+	.	ID=evm.model.WUUM01000037.1.39.exon6;Parent=evm.model.WUUM01000037.1.39
WUUM01000037.1	EVM	CDS	375550	375918	.	+	0	ID=cds.evm.model.WUUM01000037.1.39;Parent=evm.model.WUUM01000037.1.39
WUUM01000037.1	EVM	exon	376000	376464	.	+	.	ID=evm.model.WUUM01000037.1.39.exon7;Parent=evm.model.WUUM01000037.1.39
WUUM01000037.1	EVM	CDS	376000	376464	.	+	0	ID=cds.evm.model.WUUM01000037.1.39;Parent=evm.model.WUUM01000037.1.39
WUUM01000037.1	EVM	gene	376756	378896	.	-	.	ID=evm.TU.WUUM01000037.1.40;
WUUM01000037.1	EVM	mRNA	376756	378896	.	-	.	ID=evm.model.WUUM01000037.1.40;Parent=evm.TU.WUUM01000037.1.40;
WUUM01000037.1	EVM	exon	378822	378896	.	-	.	ID=evm.model.WUUM01000037.1.40.exon1;Parent=evm.model.WUUM01000037.1.40
WUUM01000037.1	EVM	CDS	378822	378896	.	-	0	ID=cds.evm.model.WUUM01000037.1.40;Parent=evm.model.WUUM01000037.1.40
WUUM01000037.1	EVM	exon	378628	378722	.	-	.	ID=evm.model.WUUM01000037.1.40.exon2;Parent=evm.model.WUUM01000037.1.40
WUUM01000037.1	EVM	CDS	378628	378722	.	-	0	ID=cds.evm.model.WUUM01000037.1.40;Parent=evm.model.WUUM01000037.1.40
WUUM01000037.1	EVM	exon	378450	378543	.	-	.	ID=evm.model.WUUM01000037.1.40.exon3;Parent=evm.model.WUUM01000037.1.40
WUUM01000037.1	EVM	CDS	378450	378543	.	-	1	ID=cds.evm.model.WUUM01000037.1.40;Parent=evm.model.WUUM01000037.1.40
WUUM01000037.1	EVM	exon	378142	378357	.	-	.	ID=evm.model.WUUM01000037.1.40.exon4;Parent=evm.model.WUUM01000037.1.40
WUUM01000037.1	EVM	CDS	378142	378357	.	-	0	ID=cds.evm.model.WUUM01000037.1.40;Parent=evm.model.WUUM01000037.1.40
WUUM01000037.1	EVM	exon	377891	378069	.	-	.	ID=evm.model.WUUM01000037.1.40.exon5;Parent=evm.model.WUUM01000037.1.40
WUUM01000037.1	EVM	CDS	377891	378069	.	-	0	ID=cds.evm.model.WUUM01000037.1.40;Parent=evm.model.WUUM01000037.1.40
WUUM01000037.1	EVM	exon	377674	377817	.	-	.	ID=evm.model.WUUM01000037.1.40.exon6;Parent=evm.model.WUUM01000037.1.40
WUUM01000037.1	EVM	CDS	377674	377817	.	-	1	ID=cds.evm.model.WUUM01000037.1.40;Parent=evm.model.WUUM01000037.1.40
WUUM01000037.1	EVM	exon	377456	377601	.	-	.	ID=evm.model.WUUM01000037.1.40.exon7;Parent=evm.model.WUUM01000037.1.40
WUUM01000037.1	EVM	CDS	377456	377601	.	-	1	ID=cds.evm.model.WUUM01000037.1.40;Parent=evm.model.WUUM01000037.1.40
WUUM01000037.1	EVM	exon	377109	377373	.	-	.	ID=evm.model.WUUM01000037.1.40.exon8;Parent=evm.model.WUUM01000037.1.40
WUUM01000037.1	EVM	CDS	377109	377373	.	-	2	ID=cds.evm.model.WUUM01000037.1.40;Parent=evm.model.WUUM01000037.1.40
WUUM01000037.1	EVM	exon	376902	377029	.	-	.	ID=evm.model.WUUM01000037.1.40.exon9;Parent=evm.model.WUUM01000037.1.40
WUUM01000037.1	EVM	CDS	376902	377029	.	-	1	ID=cds.evm.model.WUUM01000037.1.40;Parent=evm.model.WUUM01000037.1.40
WUUM01000037.1	EVM	exon	376756	376808	.	-	.	ID=evm.model.WUUM01000037.1.40.exon10;Parent=evm.model.WUUM01000037.1.40
WUUM01000037.1	EVM	CDS	376756	376808	.	-	2	ID=cds.evm.model.WUUM01000037.1.40;Parent=evm.model.WUUM01000037.1.40
WUUM01000037.1	EVM	gene	384623	388282	.	+	.	ID=evm.TU.WUUM01000037.1.41;
WUUM01000037.1	EVM	mRNA	384623	388282	.	+	.	ID=evm.model.WUUM01000037.1.41;Parent=evm.TU.WUUM01000037.1.41;
WUUM01000037.1	EVM	exon	384623	384884	.	+	.	ID=evm.model.WUUM01000037.1.41.exon1;Parent=evm.model.WUUM01000037.1.41
WUUM01000037.1	EVM	CDS	384623	384884	.	+	0	ID=cds.evm.model.WUUM01000037.1.41;Parent=evm.model.WUUM01000037.1.41
WUUM01000037.1	EVM	exon	385586	385801	.	+	.	ID=evm.model.WUUM01000037.1.41.exon2;Parent=evm.model.WUUM01000037.1.41
WUUM01000037.1	EVM	CDS	385586	385801	.	+	2	ID=cds.evm.model.WUUM01000037.1.41;Parent=evm.model.WUUM01000037.1.41
WUUM01000037.1	EVM	exon	385886	386140	.	+	.	ID=evm.model.WUUM01000037.1.41.exon3;Parent=evm.model.WUUM01000037.1.41
WUUM01000037.1	EVM	CDS	385886	386140	.	+	2	ID=cds.evm.model.WUUM01000037.1.41;Parent=evm.model.WUUM01000037.1.41
WUUM01000037.1	EVM	exon	386544	386849	.	+	.	ID=evm.model.WUUM01000037.1.41.exon4;Parent=evm.model.WUUM01000037.1.41
WUUM01000037.1	EVM	CDS	386544	386849	.	+	2	ID=cds.evm.model.WUUM01000037.1.41;Parent=evm.model.WUUM01000037.1.41
WUUM01000037.1	EVM	exon	386917	387036	.	+	.	ID=evm.model.WUUM01000037.1.41.exon5;Parent=evm.model.WUUM01000037.1.41
WUUM01000037.1	EVM	CDS	386917	387036	.	+	2	ID=cds.evm.model.WUUM01000037.1.41;Parent=evm.model.WUUM01000037.1.41
WUUM01000037.1	EVM	exon	388038	388282	.	+	.	ID=evm.model.WUUM01000037.1.41.exon6;Parent=evm.model.WUUM01000037.1.41
WUUM01000037.1	EVM	CDS	388038	388282	.	+	2	ID=cds.evm.model.WUUM01000037.1.41;Parent=evm.model.WUUM01000037.1.41
WUUM01000037.1	EVM	gene	390030	392215	.	-	.	ID=evm.TU.WUUM01000037.1.42;
WUUM01000037.1	EVM	mRNA	390030	392215	.	-	.	ID=evm.model.WUUM01000037.1.42;Parent=evm.TU.WUUM01000037.1.42;
WUUM01000037.1	EVM	exon	392130	392215	.	-	.	ID=evm.model.WUUM01000037.1.42.exon1;Parent=evm.model.WUUM01000037.1.42
WUUM01000037.1	EVM	CDS	392130	392215	.	-	0	ID=cds.evm.model.WUUM01000037.1.42;Parent=evm.model.WUUM01000037.1.42
WUUM01000037.1	EVM	exon	391493	391735	.	-	.	ID=evm.model.WUUM01000037.1.42.exon2;Parent=evm.model.WUUM01000037.1.42
WUUM01000037.1	EVM	CDS	391493	391735	.	-	1	ID=cds.evm.model.WUUM01000037.1.42;Parent=evm.model.WUUM01000037.1.42
WUUM01000037.1	EVM	exon	390855	391236	.	-	.	ID=evm.model.WUUM01000037.1.42.exon3;Parent=evm.model.WUUM01000037.1.42
WUUM01000037.1	EVM	CDS	390855	391236	.	-	1	ID=cds.evm.model.WUUM01000037.1.42;Parent=evm.model.WUUM01000037.1.42
WUUM01000037.1	EVM	exon	390030	390479	.	-	.	ID=evm.model.WUUM01000037.1.42.exon4;Parent=evm.model.WUUM01000037.1.42
WUUM01000037.1	EVM	CDS	390030	390479	.	-	0	ID=cds.evm.model.WUUM01000037.1.42;Parent=evm.model.WUUM01000037.1.42
WUUM01000037.1	EVM	gene	395849	397009	.	+	.	ID=evm.TU.WUUM01000037.1.43;
WUUM01000037.1	EVM	mRNA	395849	397009	.	+	.	ID=evm.model.WUUM01000037.1.43;Parent=evm.TU.WUUM01000037.1.43;
WUUM01000037.1	EVM	exon	395849	396017	.	+	.	ID=evm.model.WUUM01000037.1.43.exon1;Parent=evm.model.WUUM01000037.1.43
WUUM01000037.1	EVM	CDS	395849	396017	.	+	0	ID=cds.evm.model.WUUM01000037.1.43;Parent=evm.model.WUUM01000037.1.43
WUUM01000037.1	EVM	exon	396089	396213	.	+	.	ID=evm.model.WUUM01000037.1.43.exon2;Parent=evm.model.WUUM01000037.1.43
WUUM01000037.1	EVM	CDS	396089	396213	.	+	2	ID=cds.evm.model.WUUM01000037.1.43;Parent=evm.model.WUUM01000037.1.43
WUUM01000037.1	EVM	exon	396327	396531	.	+	.	ID=evm.model.WUUM01000037.1.43.exon3;Parent=evm.model.WUUM01000037.1.43
WUUM01000037.1	EVM	CDS	396327	396531	.	+	0	ID=cds.evm.model.WUUM01000037.1.43;Parent=evm.model.WUUM01000037.1.43
WUUM01000037.1	EVM	exon	396614	396733	.	+	.	ID=evm.model.WUUM01000037.1.43.exon4;Parent=evm.model.WUUM01000037.1.43
WUUM01000037.1	EVM	CDS	396614	396733	.	+	2	ID=cds.evm.model.WUUM01000037.1.43;Parent=evm.model.WUUM01000037.1.43
WUUM01000037.1	EVM	exon	396810	396877	.	+	.	ID=evm.model.WUUM01000037.1.43.exon5;Parent=evm.model.WUUM01000037.1.43
WUUM01000037.1	EVM	CDS	396810	396877	.	+	2	ID=cds.evm.model.WUUM01000037.1.43;Parent=evm.model.WUUM01000037.1.43
WUUM01000037.1	EVM	exon	396944	397009	.	+	.	ID=evm.model.WUUM01000037.1.43.exon6;Parent=evm.model.WUUM01000037.1.43
WUUM01000037.1	EVM	CDS	396944	397009	.	+	0	ID=cds.evm.model.WUUM01000037.1.43;Parent=evm.model.WUUM01000037.1.43
WUUM01000037.1	EVM	gene	398849	401186	.	-	.	ID=evm.TU.WUUM01000037.1.44;
WUUM01000037.1	EVM	mRNA	398849	401186	.	-	.	ID=evm.model.WUUM01000037.1.44;Parent=evm.TU.WUUM01000037.1.44;
WUUM01000037.1	EVM	exon	400724	401186	.	-	.	ID=evm.model.WUUM01000037.1.44.exon1;Parent=evm.model.WUUM01000037.1.44
WUUM01000037.1	EVM	CDS	400724	401186	.	-	0	ID=cds.evm.model.WUUM01000037.1.44;Parent=evm.model.WUUM01000037.1.44
WUUM01000037.1	EVM	exon	398849	399039	.	-	.	ID=evm.model.WUUM01000037.1.44.exon2;Parent=evm.model.WUUM01000037.1.44
WUUM01000037.1	EVM	CDS	398849	399039	.	-	2	ID=cds.evm.model.WUUM01000037.1.44;Parent=evm.model.WUUM01000037.1.44
WUUM01000037.1	EVM	gene	445102	451725	.	-	.	ID=evm.TU.WUUM01000037.1.46;
WUUM01000037.1	EVM	mRNA	445102	451725	.	-	.	ID=evm.model.WUUM01000037.1.46;Parent=evm.TU.WUUM01000037.1.46;
WUUM01000037.1	EVM	exon	451645	451725	.	-	.	ID=evm.model.WUUM01000037.1.46.exon1;Parent=evm.model.WUUM01000037.1.46
WUUM01000037.1	EVM	CDS	451645	451725	.	-	0	ID=cds.evm.model.WUUM01000037.1.46;Parent=evm.model.WUUM01000037.1.46
WUUM01000037.1	EVM	exon	449510	449725	.	-	.	ID=evm.model.WUUM01000037.1.46.exon2;Parent=evm.model.WUUM01000037.1.46
WUUM01000037.1	EVM	CDS	449510	449725	.	-	0	ID=cds.evm.model.WUUM01000037.1.46;Parent=evm.model.WUUM01000037.1.46
WUUM01000037.1	EVM	exon	448156	448946	.	-	.	ID=evm.model.WUUM01000037.1.46.exon3;Parent=evm.model.WUUM01000037.1.46
WUUM01000037.1	EVM	CDS	448156	448946	.	-	0	ID=cds.evm.model.WUUM01000037.1.46;Parent=evm.model.WUUM01000037.1.46
WUUM01000037.1	EVM	exon	447463	447822	.	-	.	ID=evm.model.WUUM01000037.1.46.exon4;Parent=evm.model.WUUM01000037.1.46
WUUM01000037.1	EVM	CDS	447463	447822	.	-	1	ID=cds.evm.model.WUUM01000037.1.46;Parent=evm.model.WUUM01000037.1.46
WUUM01000037.1	EVM	exon	446901	447288	.	-	.	ID=evm.model.WUUM01000037.1.46.exon5;Parent=evm.model.WUUM01000037.1.46
WUUM01000037.1	EVM	CDS	446901	447288	.	-	1	ID=cds.evm.model.WUUM01000037.1.46;Parent=evm.model.WUUM01000037.1.46
WUUM01000037.1	EVM	exon	446364	446685	.	-	.	ID=evm.model.WUUM01000037.1.46.exon6;Parent=evm.model.WUUM01000037.1.46
WUUM01000037.1	EVM	CDS	446364	446685	.	-	0	ID=cds.evm.model.WUUM01000037.1.46;Parent=evm.model.WUUM01000037.1.46
WUUM01000037.1	EVM	exon	445655	445827	.	-	.	ID=evm.model.WUUM01000037.1.46.exon7;Parent=evm.model.WUUM01000037.1.46
WUUM01000037.1	EVM	CDS	445655	445827	.	-	2	ID=cds.evm.model.WUUM01000037.1.46;Parent=evm.model.WUUM01000037.1.46
WUUM01000037.1	EVM	exon	445102	445143	.	-	.	ID=evm.model.WUUM01000037.1.46.exon8;Parent=evm.model.WUUM01000037.1.46
WUUM01000037.1	EVM	CDS	445102	445143	.	-	0	ID=cds.evm.model.WUUM01000037.1.46;Parent=evm.model.WUUM01000037.1.46
WUUM01000037.1	EVM	gene	451845	456628	.	+	.	ID=evm.TU.WUUM01000037.1.47;
WUUM01000037.1	EVM	mRNA	451845	456628	.	+	.	ID=evm.model.WUUM01000037.1.47;Parent=evm.TU.WUUM01000037.1.47;
WUUM01000037.1	EVM	exon	451845	451929	.	+	.	ID=evm.model.WUUM01000037.1.47.exon1;Parent=evm.model.WUUM01000037.1.47
WUUM01000037.1	EVM	CDS	451845	451929	.	+	0	ID=cds.evm.model.WUUM01000037.1.47;Parent=evm.model.WUUM01000037.1.47
WUUM01000037.1	EVM	exon	453756	453860	.	+	.	ID=evm.model.WUUM01000037.1.47.exon2;Parent=evm.model.WUUM01000037.1.47
WUUM01000037.1	EVM	CDS	453756	453860	.	+	2	ID=cds.evm.model.WUUM01000037.1.47;Parent=evm.model.WUUM01000037.1.47
WUUM01000037.1	EVM	exon	453955	454158	.	+	.	ID=evm.model.WUUM01000037.1.47.exon3;Parent=evm.model.WUUM01000037.1.47
WUUM01000037.1	EVM	CDS	453955	454158	.	+	2	ID=cds.evm.model.WUUM01000037.1.47;Parent=evm.model.WUUM01000037.1.47
WUUM01000037.1	EVM	exon	454533	454684	.	+	.	ID=evm.model.WUUM01000037.1.47.exon4;Parent=evm.model.WUUM01000037.1.47
WUUM01000037.1	EVM	CDS	454533	454684	.	+	2	ID=cds.evm.model.WUUM01000037.1.47;Parent=evm.model.WUUM01000037.1.47
WUUM01000037.1	EVM	exon	454938	455204	.	+	.	ID=evm.model.WUUM01000037.1.47.exon5;Parent=evm.model.WUUM01000037.1.47
WUUM01000037.1	EVM	CDS	454938	455204	.	+	0	ID=cds.evm.model.WUUM01000037.1.47;Parent=evm.model.WUUM01000037.1.47
WUUM01000037.1	EVM	exon	455274	455510	.	+	.	ID=evm.model.WUUM01000037.1.47.exon6;Parent=evm.model.WUUM01000037.1.47
WUUM01000037.1	EVM	CDS	455274	455510	.	+	0	ID=cds.evm.model.WUUM01000037.1.47;Parent=evm.model.WUUM01000037.1.47
WUUM01000037.1	EVM	exon	455705	455839	.	+	.	ID=evm.model.WUUM01000037.1.47.exon7;Parent=evm.model.WUUM01000037.1.47
WUUM01000037.1	EVM	CDS	455705	455839	.	+	0	ID=cds.evm.model.WUUM01000037.1.47;Parent=evm.model.WUUM01000037.1.47
WUUM01000037.1	EVM	exon	456611	456628	.	+	.	ID=evm.model.WUUM01000037.1.47.exon8;Parent=evm.model.WUUM01000037.1.47
WUUM01000037.1	EVM	CDS	456611	456628	.	+	0	ID=cds.evm.model.WUUM01000037.1.47;Parent=evm.model.WUUM01000037.1.47
WUUM01000037.1	EVM	gene	457824	462313	.	-	.	ID=evm.TU.WUUM01000037.1.48;
WUUM01000037.1	EVM	mRNA	457824	462313	.	-	.	ID=evm.model.WUUM01000037.1.48;Parent=evm.TU.WUUM01000037.1.48;
WUUM01000037.1	EVM	exon	462245	462313	.	-	.	ID=evm.model.WUUM01000037.1.48.exon1;Parent=evm.model.WUUM01000037.1.48
WUUM01000037.1	EVM	CDS	462245	462313	.	-	0	ID=cds.evm.model.WUUM01000037.1.48;Parent=evm.model.WUUM01000037.1.48
WUUM01000037.1	EVM	exon	461594	462154	.	-	.	ID=evm.model.WUUM01000037.1.48.exon2;Parent=evm.model.WUUM01000037.1.48
WUUM01000037.1	EVM	CDS	461594	462154	.	-	0	ID=cds.evm.model.WUUM01000037.1.48;Parent=evm.model.WUUM01000037.1.48
WUUM01000037.1	EVM	exon	461427	461535	.	-	.	ID=evm.model.WUUM01000037.1.48.exon3;Parent=evm.model.WUUM01000037.1.48
WUUM01000037.1	EVM	CDS	461427	461535	.	-	0	ID=cds.evm.model.WUUM01000037.1.48;Parent=evm.model.WUUM01000037.1.48
WUUM01000037.1	EVM	exon	460850	461223	.	-	.	ID=evm.model.WUUM01000037.1.48.exon4;Parent=evm.model.WUUM01000037.1.48
WUUM01000037.1	EVM	CDS	460850	461223	.	-	2	ID=cds.evm.model.WUUM01000037.1.48;Parent=evm.model.WUUM01000037.1.48
WUUM01000037.1	EVM	exon	459918	460286	.	-	.	ID=evm.model.WUUM01000037.1.48.exon5;Parent=evm.model.WUUM01000037.1.48
WUUM01000037.1	EVM	CDS	459918	460286	.	-	0	ID=cds.evm.model.WUUM01000037.1.48;Parent=evm.model.WUUM01000037.1.48
WUUM01000037.1	EVM	exon	457824	458018	.	-	.	ID=evm.model.WUUM01000037.1.48.exon6;Parent=evm.model.WUUM01000037.1.48
WUUM01000037.1	EVM	CDS	457824	458018	.	-	0	ID=cds.evm.model.WUUM01000037.1.48;Parent=evm.model.WUUM01000037.1.48
WUUM01000037.1	EVM	gene	464136	470074	.	+	.	ID=evm.TU.WUUM01000037.1.49;
WUUM01000037.1	EVM	mRNA	464136	470074	.	+	.	ID=evm.model.WUUM01000037.1.49;Parent=evm.TU.WUUM01000037.1.49;
WUUM01000037.1	EVM	exon	464136	464196	.	+	.	ID=evm.model.WUUM01000037.1.49.exon1;Parent=evm.model.WUUM01000037.1.49
WUUM01000037.1	EVM	CDS	464136	464196	.	+	0	ID=cds.evm.model.WUUM01000037.1.49;Parent=evm.model.WUUM01000037.1.49
WUUM01000037.1	EVM	exon	467106	467233	.	+	.	ID=evm.model.WUUM01000037.1.49.exon2;Parent=evm.model.WUUM01000037.1.49
WUUM01000037.1	EVM	CDS	467106	467233	.	+	2	ID=cds.evm.model.WUUM01000037.1.49;Parent=evm.model.WUUM01000037.1.49
WUUM01000037.1	EVM	exon	467313	467418	.	+	.	ID=evm.model.WUUM01000037.1.49.exon3;Parent=evm.model.WUUM01000037.1.49
WUUM01000037.1	EVM	CDS	467313	467418	.	+	0	ID=cds.evm.model.WUUM01000037.1.49;Parent=evm.model.WUUM01000037.1.49
WUUM01000037.1	EVM	exon	467499	467650	.	+	.	ID=evm.model.WUUM01000037.1.49.exon4;Parent=evm.model.WUUM01000037.1.49
WUUM01000037.1	EVM	CDS	467499	467650	.	+	2	ID=cds.evm.model.WUUM01000037.1.49;Parent=evm.model.WUUM01000037.1.49
WUUM01000037.1	EVM	exon	467732	467962	.	+	.	ID=evm.model.WUUM01000037.1.49.exon5;Parent=evm.model.WUUM01000037.1.49
WUUM01000037.1	EVM	CDS	467732	467962	.	+	0	ID=cds.evm.model.WUUM01000037.1.49;Parent=evm.model.WUUM01000037.1.49
WUUM01000037.1	EVM	exon	468416	468554	.	+	.	ID=evm.model.WUUM01000037.1.49.exon6;Parent=evm.model.WUUM01000037.1.49
WUUM01000037.1	EVM	CDS	468416	468554	.	+	0	ID=cds.evm.model.WUUM01000037.1.49;Parent=evm.model.WUUM01000037.1.49
WUUM01000037.1	EVM	exon	468635	468863	.	+	.	ID=evm.model.WUUM01000037.1.49.exon7;Parent=evm.model.WUUM01000037.1.49
WUUM01000037.1	EVM	CDS	468635	468863	.	+	2	ID=cds.evm.model.WUUM01000037.1.49;Parent=evm.model.WUUM01000037.1.49
WUUM01000037.1	EVM	exon	469201	469305	.	+	.	ID=evm.model.WUUM01000037.1.49.exon8;Parent=evm.model.WUUM01000037.1.49
WUUM01000037.1	EVM	CDS	469201	469305	.	+	1	ID=cds.evm.model.WUUM01000037.1.49;Parent=evm.model.WUUM01000037.1.49
WUUM01000037.1	EVM	exon	469424	469514	.	+	.	ID=evm.model.WUUM01000037.1.49.exon9;Parent=evm.model.WUUM01000037.1.49
WUUM01000037.1	EVM	CDS	469424	469514	.	+	1	ID=cds.evm.model.WUUM01000037.1.49;Parent=evm.model.WUUM01000037.1.49
WUUM01000037.1	EVM	exon	469602	469772	.	+	.	ID=evm.model.WUUM01000037.1.49.exon10;Parent=evm.model.WUUM01000037.1.49
WUUM01000037.1	EVM	CDS	469602	469772	.	+	0	ID=cds.evm.model.WUUM01000037.1.49;Parent=evm.model.WUUM01000037.1.49
WUUM01000037.1	EVM	exon	469961	470074	.	+	.	ID=evm.model.WUUM01000037.1.49.exon11;Parent=evm.model.WUUM01000037.1.49
WUUM01000037.1	EVM	CDS	469961	470074	.	+	0	ID=cds.evm.model.WUUM01000037.1.49;Parent=evm.model.WUUM01000037.1.49
WUUM01000037.1	EVM	gene	471546	472949	.	-	.	ID=evm.TU.WUUM01000037.1.50;
WUUM01000037.1	EVM	mRNA	471546	472949	.	-	.	ID=evm.model.WUUM01000037.1.50;Parent=evm.TU.WUUM01000037.1.50;
WUUM01000037.1	EVM	exon	472815	472949	.	-	.	ID=evm.model.WUUM01000037.1.50.exon1;Parent=evm.model.WUUM01000037.1.50
WUUM01000037.1	EVM	CDS	472815	472949	.	-	0	ID=cds.evm.model.WUUM01000037.1.50;Parent=evm.model.WUUM01000037.1.50
WUUM01000037.1	EVM	exon	472388	472563	.	-	.	ID=evm.model.WUUM01000037.1.50.exon2;Parent=evm.model.WUUM01000037.1.50
WUUM01000037.1	EVM	CDS	472388	472563	.	-	0	ID=cds.evm.model.WUUM01000037.1.50;Parent=evm.model.WUUM01000037.1.50
WUUM01000037.1	EVM	exon	471546	471771	.	-	.	ID=evm.model.WUUM01000037.1.50.exon3;Parent=evm.model.WUUM01000037.1.50
WUUM01000037.1	EVM	CDS	471546	471771	.	-	1	ID=cds.evm.model.WUUM01000037.1.50;Parent=evm.model.WUUM01000037.1.50
WUUM01000037.1	EVM	gene	473428	474137	.	+	.	ID=evm.TU.WUUM01000037.1.51;
WUUM01000037.1	EVM	mRNA	473428	474137	.	+	.	ID=evm.model.WUUM01000037.1.51;Parent=evm.TU.WUUM01000037.1.51;
WUUM01000037.1	EVM	exon	473428	473526	.	+	.	ID=evm.model.WUUM01000037.1.51.exon1;Parent=evm.model.WUUM01000037.1.51
WUUM01000037.1	EVM	CDS	473428	473526	.	+	0	ID=cds.evm.model.WUUM01000037.1.51;Parent=evm.model.WUUM01000037.1.51
WUUM01000037.1	EVM	exon	473862	474137	.	+	.	ID=evm.model.WUUM01000037.1.51.exon2;Parent=evm.model.WUUM01000037.1.51
WUUM01000037.1	EVM	CDS	473862	474137	.	+	0	ID=cds.evm.model.WUUM01000037.1.51;Parent=evm.model.WUUM01000037.1.51
WUUM01000037.1	EVM	gene	482646	484829	.	-	.	ID=evm.TU.WUUM01000037.1.52;
WUUM01000037.1	EVM	mRNA	482646	484829	.	-	.	ID=evm.model.WUUM01000037.1.52;Parent=evm.TU.WUUM01000037.1.52;
WUUM01000037.1	EVM	exon	482646	484829	.	-	.	ID=evm.model.WUUM01000037.1.52.exon1;Parent=evm.model.WUUM01000037.1.52
WUUM01000037.1	EVM	CDS	482646	484829	.	-	0	ID=cds.evm.model.WUUM01000037.1.52;Parent=evm.model.WUUM01000037.1.52
WUUM01000037.1	EVM	gene	485186	489798	.	+	.	ID=evm.TU.WUUM01000037.1.53;
WUUM01000037.1	EVM	mRNA	485186	489798	.	+	.	ID=evm.model.WUUM01000037.1.53;Parent=evm.TU.WUUM01000037.1.53;
WUUM01000037.1	EVM	exon	485186	485273	.	+	.	ID=evm.model.WUUM01000037.1.53.exon1;Parent=evm.model.WUUM01000037.1.53
WUUM01000037.1	EVM	CDS	485186	485273	.	+	0	ID=cds.evm.model.WUUM01000037.1.53;Parent=evm.model.WUUM01000037.1.53
WUUM01000037.1	EVM	exon	485477	485679	.	+	.	ID=evm.model.WUUM01000037.1.53.exon2;Parent=evm.model.WUUM01000037.1.53
WUUM01000037.1	EVM	CDS	485477	485679	.	+	2	ID=cds.evm.model.WUUM01000037.1.53;Parent=evm.model.WUUM01000037.1.53
WUUM01000037.1	EVM	exon	489190	489798	.	+	.	ID=evm.model.WUUM01000037.1.53.exon3;Parent=evm.model.WUUM01000037.1.53
WUUM01000037.1	EVM	CDS	489190	489798	.	+	0	ID=cds.evm.model.WUUM01000037.1.53;Parent=evm.model.WUUM01000037.1.53
WUUM01000037.1	EVM	gene	490154	493446	.	+	.	ID=evm.TU.WUUM01000037.1.54;
WUUM01000037.1	EVM	mRNA	490154	493446	.	+	.	ID=evm.model.WUUM01000037.1.54;Parent=evm.TU.WUUM01000037.1.54;
WUUM01000037.1	EVM	exon	490154	490172	.	+	.	ID=evm.model.WUUM01000037.1.54.exon1;Parent=evm.model.WUUM01000037.1.54
WUUM01000037.1	EVM	CDS	490154	490172	.	+	0	ID=cds.evm.model.WUUM01000037.1.54;Parent=evm.model.WUUM01000037.1.54
WUUM01000037.1	EVM	exon	492432	492740	.	+	.	ID=evm.model.WUUM01000037.1.54.exon2;Parent=evm.model.WUUM01000037.1.54
WUUM01000037.1	EVM	CDS	492432	492740	.	+	2	ID=cds.evm.model.WUUM01000037.1.54;Parent=evm.model.WUUM01000037.1.54
WUUM01000037.1	EVM	exon	492972	493058	.	+	.	ID=evm.model.WUUM01000037.1.54.exon3;Parent=evm.model.WUUM01000037.1.54
WUUM01000037.1	EVM	CDS	492972	493058	.	+	2	ID=cds.evm.model.WUUM01000037.1.54;Parent=evm.model.WUUM01000037.1.54
WUUM01000037.1	EVM	exon	493415	493446	.	+	.	ID=evm.model.WUUM01000037.1.54.exon4;Parent=evm.model.WUUM01000037.1.54
WUUM01000037.1	EVM	CDS	493415	493446	.	+	2	ID=cds.evm.model.WUUM01000037.1.54;Parent=evm.model.WUUM01000037.1.54
WUUM01000037.1	EVM	gene	498696	501870	.	+	.	ID=evm.TU.WUUM01000037.1.55;
WUUM01000037.1	EVM	mRNA	498696	501870	.	+	.	ID=evm.model.WUUM01000037.1.55;Parent=evm.TU.WUUM01000037.1.55;
WUUM01000037.1	EVM	exon	498696	498783	.	+	.	ID=evm.model.WUUM01000037.1.55.exon1;Parent=evm.model.WUUM01000037.1.55
WUUM01000037.1	EVM	CDS	498696	498783	.	+	0	ID=cds.evm.model.WUUM01000037.1.55;Parent=evm.model.WUUM01000037.1.55
WUUM01000037.1	EVM	exon	498997	499113	.	+	.	ID=evm.model.WUUM01000037.1.55.exon2;Parent=evm.model.WUUM01000037.1.55
WUUM01000037.1	EVM	CDS	498997	499113	.	+	2	ID=cds.evm.model.WUUM01000037.1.55;Parent=evm.model.WUUM01000037.1.55
WUUM01000037.1	EVM	exon	501055	501080	.	+	.	ID=evm.model.WUUM01000037.1.55.exon3;Parent=evm.model.WUUM01000037.1.55
WUUM01000037.1	EVM	CDS	501055	501080	.	+	2	ID=cds.evm.model.WUUM01000037.1.55;Parent=evm.model.WUUM01000037.1.55
WUUM01000037.1	EVM	exon	501775	501870	.	+	.	ID=evm.model.WUUM01000037.1.55.exon4;Parent=evm.model.WUUM01000037.1.55
WUUM01000037.1	EVM	CDS	501775	501870	.	+	0	ID=cds.evm.model.WUUM01000037.1.55;Parent=evm.model.WUUM01000037.1.55
WUUM01000037.1	EVM	gene	515325	523704	.	+	.	ID=evm.TU.WUUM01000037.1.56;
WUUM01000037.1	EVM	mRNA	515325	523704	.	+	.	ID=evm.model.WUUM01000037.1.56;Parent=evm.TU.WUUM01000037.1.56;
WUUM01000037.1	EVM	exon	515325	517536	.	+	.	ID=evm.model.WUUM01000037.1.56.exon1;Parent=evm.model.WUUM01000037.1.56
WUUM01000037.1	EVM	CDS	515325	517536	.	+	0	ID=cds.evm.model.WUUM01000037.1.56;Parent=evm.model.WUUM01000037.1.56
WUUM01000037.1	EVM	exon	519095	519303	.	+	.	ID=evm.model.WUUM01000037.1.56.exon2;Parent=evm.model.WUUM01000037.1.56
WUUM01000037.1	EVM	CDS	519095	519303	.	+	2	ID=cds.evm.model.WUUM01000037.1.56;Parent=evm.model.WUUM01000037.1.56
WUUM01000037.1	EVM	exon	519761	519946	.	+	.	ID=evm.model.WUUM01000037.1.56.exon3;Parent=evm.model.WUUM01000037.1.56
WUUM01000037.1	EVM	CDS	519761	519946	.	+	0	ID=cds.evm.model.WUUM01000037.1.56;Parent=evm.model.WUUM01000037.1.56
WUUM01000037.1	EVM	exon	520897	520941	.	+	.	ID=evm.model.WUUM01000037.1.56.exon4;Parent=evm.model.WUUM01000037.1.56
WUUM01000037.1	EVM	CDS	520897	520941	.	+	0	ID=cds.evm.model.WUUM01000037.1.56;Parent=evm.model.WUUM01000037.1.56
WUUM01000037.1	EVM	exon	521625	521786	.	+	.	ID=evm.model.WUUM01000037.1.56.exon5;Parent=evm.model.WUUM01000037.1.56
WUUM01000037.1	EVM	CDS	521625	521786	.	+	0	ID=cds.evm.model.WUUM01000037.1.56;Parent=evm.model.WUUM01000037.1.56
WUUM01000037.1	EVM	exon	523624	523704	.	+	.	ID=evm.model.WUUM01000037.1.56.exon6;Parent=evm.model.WUUM01000037.1.56
WUUM01000037.1	EVM	CDS	523624	523704	.	+	0	ID=cds.evm.model.WUUM01000037.1.56;Parent=evm.model.WUUM01000037.1.56
WUUM01000037.1	EVM	gene	527512	529720	.	-	.	ID=evm.TU.WUUM01000037.1.57;
WUUM01000037.1	EVM	mRNA	527512	529720	.	-	.	ID=evm.model.WUUM01000037.1.57;Parent=evm.TU.WUUM01000037.1.57;
WUUM01000037.1	EVM	exon	529605	529720	.	-	.	ID=evm.model.WUUM01000037.1.57.exon1;Parent=evm.model.WUUM01000037.1.57
WUUM01000037.1	EVM	CDS	529605	529720	.	-	0	ID=cds.evm.model.WUUM01000037.1.57;Parent=evm.model.WUUM01000037.1.57
WUUM01000037.1	EVM	exon	528373	528568	.	-	.	ID=evm.model.WUUM01000037.1.57.exon2;Parent=evm.model.WUUM01000037.1.57
WUUM01000037.1	EVM	CDS	528373	528568	.	-	1	ID=cds.evm.model.WUUM01000037.1.57;Parent=evm.model.WUUM01000037.1.57
WUUM01000037.1	EVM	exon	528025	528297	.	-	.	ID=evm.model.WUUM01000037.1.57.exon3;Parent=evm.model.WUUM01000037.1.57
WUUM01000037.1	EVM	CDS	528025	528297	.	-	0	ID=cds.evm.model.WUUM01000037.1.57;Parent=evm.model.WUUM01000037.1.57
WUUM01000037.1	EVM	exon	527701	527904	.	-	.	ID=evm.model.WUUM01000037.1.57.exon4;Parent=evm.model.WUUM01000037.1.57
WUUM01000037.1	EVM	CDS	527701	527904	.	-	0	ID=cds.evm.model.WUUM01000037.1.57;Parent=evm.model.WUUM01000037.1.57
WUUM01000037.1	EVM	exon	527512	527622	.	-	.	ID=evm.model.WUUM01000037.1.57.exon5;Parent=evm.model.WUUM01000037.1.57
WUUM01000037.1	EVM	CDS	527512	527622	.	-	0	ID=cds.evm.model.WUUM01000037.1.57;Parent=evm.model.WUUM01000037.1.57
WUUM01000037.1	EVM	gene	553407	554947	.	-	.	ID=evm.TU.WUUM01000037.1.58;
WUUM01000037.1	EVM	mRNA	553407	554947	.	-	.	ID=evm.model.WUUM01000037.1.58;Parent=evm.TU.WUUM01000037.1.58;
WUUM01000037.1	EVM	exon	554925	554947	.	-	.	ID=evm.model.WUUM01000037.1.58.exon1;Parent=evm.model.WUUM01000037.1.58
WUUM01000037.1	EVM	CDS	554925	554947	.	-	0	ID=cds.evm.model.WUUM01000037.1.58;Parent=evm.model.WUUM01000037.1.58
WUUM01000037.1	EVM	exon	554054	554254	.	-	.	ID=evm.model.WUUM01000037.1.58.exon2;Parent=evm.model.WUUM01000037.1.58
WUUM01000037.1	EVM	CDS	554054	554254	.	-	1	ID=cds.evm.model.WUUM01000037.1.58;Parent=evm.model.WUUM01000037.1.58
WUUM01000037.1	EVM	exon	553407	553692	.	-	.	ID=evm.model.WUUM01000037.1.58.exon3;Parent=evm.model.WUUM01000037.1.58
WUUM01000037.1	EVM	CDS	553407	553692	.	-	1	ID=cds.evm.model.WUUM01000037.1.58;Parent=evm.model.WUUM01000037.1.58
WUUM01000037.1	EVM	gene	603768	605107	.	+	.	ID=evm.TU.WUUM01000037.1.60;
WUUM01000037.1	EVM	mRNA	603768	605107	.	+	.	ID=evm.model.WUUM01000037.1.60;Parent=evm.TU.WUUM01000037.1.60;
WUUM01000037.1	EVM	exon	603768	603908	.	+	.	ID=evm.model.WUUM01000037.1.60.exon1;Parent=evm.model.WUUM01000037.1.60
WUUM01000037.1	EVM	CDS	603768	603908	.	+	0	ID=cds.evm.model.WUUM01000037.1.60;Parent=evm.model.WUUM01000037.1.60
WUUM01000037.1	EVM	exon	604219	604389	.	+	.	ID=evm.model.WUUM01000037.1.60.exon2;Parent=evm.model.WUUM01000037.1.60
WUUM01000037.1	EVM	CDS	604219	604389	.	+	0	ID=cds.evm.model.WUUM01000037.1.60;Parent=evm.model.WUUM01000037.1.60
WUUM01000037.1	EVM	exon	604934	605107	.	+	.	ID=evm.model.WUUM01000037.1.60.exon3;Parent=evm.model.WUUM01000037.1.60
WUUM01000037.1	EVM	CDS	604934	605107	.	+	0	ID=cds.evm.model.WUUM01000037.1.60;Parent=evm.model.WUUM01000037.1.60
WUUM01000037.1	EVM	gene	667886	668185	.	-	.	ID=evm.TU.WUUM01000037.1.65;
WUUM01000037.1	EVM	mRNA	667886	668185	.	-	.	ID=evm.model.WUUM01000037.1.65;Parent=evm.TU.WUUM01000037.1.65;
WUUM01000037.1	EVM	exon	667886	668185	.	-	.	ID=evm.model.WUUM01000037.1.65.exon1;Parent=evm.model.WUUM01000037.1.65
WUUM01000037.1	EVM	CDS	667886	668185	.	-	0	ID=cds.evm.model.WUUM01000037.1.65;Parent=evm.model.WUUM01000037.1.65
WUUM01000037.1	EVM	gene	668981	670126	.	-	.	ID=evm.TU.WUUM01000037.1.66;
WUUM01000037.1	EVM	mRNA	668981	670126	.	-	.	ID=evm.model.WUUM01000037.1.66;Parent=evm.TU.WUUM01000037.1.66;
WUUM01000037.1	EVM	exon	669647	670126	.	-	.	ID=evm.model.WUUM01000037.1.66.exon1;Parent=evm.model.WUUM01000037.1.66
WUUM01000037.1	EVM	CDS	669647	670126	.	-	0	ID=cds.evm.model.WUUM01000037.1.66;Parent=evm.model.WUUM01000037.1.66
WUUM01000037.1	EVM	exon	668981	669553	.	-	.	ID=evm.model.WUUM01000037.1.66.exon2;Parent=evm.model.WUUM01000037.1.66
WUUM01000037.1	EVM	CDS	668981	669553	.	-	0	ID=cds.evm.model.WUUM01000037.1.66;Parent=evm.model.WUUM01000037.1.66
WUUM01000037.1	EVM	gene	705008	705622	.	+	.	ID=evm.TU.WUUM01000037.1.68;
WUUM01000037.1	EVM	mRNA	705008	705622	.	+	.	ID=evm.model.WUUM01000037.1.68;Parent=evm.TU.WUUM01000037.1.68;
WUUM01000037.1	EVM	exon	705008	705229	.	+	.	ID=evm.model.WUUM01000037.1.68.exon1;Parent=evm.model.WUUM01000037.1.68
WUUM01000037.1	EVM	CDS	705008	705229	.	+	0	ID=cds.evm.model.WUUM01000037.1.68;Parent=evm.model.WUUM01000037.1.68
WUUM01000037.1	EVM	exon	705500	705622	.	+	.	ID=evm.model.WUUM01000037.1.68.exon2;Parent=evm.model.WUUM01000037.1.68
WUUM01000037.1	EVM	CDS	705500	705622	.	+	0	ID=cds.evm.model.WUUM01000037.1.68;Parent=evm.model.WUUM01000037.1.68
WUUM01000037.1	EVM	gene	731047	738461	.	+	.	ID=evm.TU.WUUM01000037.1.71;
WUUM01000037.1	EVM	mRNA	731047	738461	.	+	.	ID=evm.model.WUUM01000037.1.71;Parent=evm.TU.WUUM01000037.1.71;
WUUM01000037.1	EVM	exon	731047	731128	.	+	.	ID=evm.model.WUUM01000037.1.71.exon1;Parent=evm.model.WUUM01000037.1.71
WUUM01000037.1	EVM	CDS	731047	731128	.	+	0	ID=cds.evm.model.WUUM01000037.1.71;Parent=evm.model.WUUM01000037.1.71
WUUM01000037.1	EVM	exon	731224	731361	.	+	.	ID=evm.model.WUUM01000037.1.71.exon2;Parent=evm.model.WUUM01000037.1.71
WUUM01000037.1	EVM	CDS	731224	731361	.	+	2	ID=cds.evm.model.WUUM01000037.1.71;Parent=evm.model.WUUM01000037.1.71
WUUM01000037.1	EVM	exon	735887	735988	.	+	.	ID=evm.model.WUUM01000037.1.71.exon3;Parent=evm.model.WUUM01000037.1.71
WUUM01000037.1	EVM	CDS	735887	735988	.	+	2	ID=cds.evm.model.WUUM01000037.1.71;Parent=evm.model.WUUM01000037.1.71
WUUM01000037.1	EVM	exon	737371	737524	.	+	.	ID=evm.model.WUUM01000037.1.71.exon4;Parent=evm.model.WUUM01000037.1.71
WUUM01000037.1	EVM	CDS	737371	737524	.	+	2	ID=cds.evm.model.WUUM01000037.1.71;Parent=evm.model.WUUM01000037.1.71
WUUM01000037.1	EVM	exon	738392	738461	.	+	.	ID=evm.model.WUUM01000037.1.71.exon5;Parent=evm.model.WUUM01000037.1.71
WUUM01000037.1	EVM	CDS	738392	738461	.	+	1	ID=cds.evm.model.WUUM01000037.1.71;Parent=evm.model.WUUM01000037.1.71
WUUM01000037.1	EVM	gene	740385	740783	.	+	.	ID=evm.TU.WUUM01000037.1.72;
WUUM01000037.1	EVM	mRNA	740385	740783	.	+	.	ID=evm.model.WUUM01000037.1.72;Parent=evm.TU.WUUM01000037.1.72;
WUUM01000037.1	EVM	exon	740385	740438	.	+	.	ID=evm.model.WUUM01000037.1.72.exon1;Parent=evm.model.WUUM01000037.1.72
WUUM01000037.1	EVM	CDS	740385	740438	.	+	0	ID=cds.evm.model.WUUM01000037.1.72;Parent=evm.model.WUUM01000037.1.72
WUUM01000037.1	EVM	exon	740556	740783	.	+	.	ID=evm.model.WUUM01000037.1.72.exon2;Parent=evm.model.WUUM01000037.1.72
WUUM01000037.1	EVM	CDS	740556	740783	.	+	0	ID=cds.evm.model.WUUM01000037.1.72;Parent=evm.model.WUUM01000037.1.72
WUUM01000037.1	EVM	gene	892793	896909	.	-	.	ID=evm.TU.WUUM01000037.1.78;
WUUM01000037.1	EVM	mRNA	892793	896909	.	-	.	ID=evm.model.WUUM01000037.1.78;Parent=evm.TU.WUUM01000037.1.78;
WUUM01000037.1	EVM	exon	896906	896909	.	-	.	ID=evm.model.WUUM01000037.1.78.exon1;Parent=evm.model.WUUM01000037.1.78
WUUM01000037.1	EVM	CDS	896906	896909	.	-	0	ID=cds.evm.model.WUUM01000037.1.78;Parent=evm.model.WUUM01000037.1.78
WUUM01000037.1	EVM	exon	892793	893130	.	-	.	ID=evm.model.WUUM01000037.1.78.exon2;Parent=evm.model.WUUM01000037.1.78
WUUM01000037.1	EVM	CDS	892793	893130	.	-	2	ID=cds.evm.model.WUUM01000037.1.78;Parent=evm.model.WUUM01000037.1.78
WUUM01000037.1	EVM	gene	910335	912800	.	+	.	ID=evm.TU.WUUM01000037.1.79;
WUUM01000037.1	EVM	mRNA	910335	912800	.	+	.	ID=evm.model.WUUM01000037.1.79;Parent=evm.TU.WUUM01000037.1.79;
WUUM01000037.1	EVM	exon	910335	910573	.	+	.	ID=evm.model.WUUM01000037.1.79.exon1;Parent=evm.model.WUUM01000037.1.79
WUUM01000037.1	EVM	CDS	910335	910573	.	+	0	ID=cds.evm.model.WUUM01000037.1.79;Parent=evm.model.WUUM01000037.1.79
WUUM01000037.1	EVM	exon	912665	912800	.	+	.	ID=evm.model.WUUM01000037.1.79.exon2;Parent=evm.model.WUUM01000037.1.79
WUUM01000037.1	EVM	CDS	912665	912800	.	+	1	ID=cds.evm.model.WUUM01000037.1.79;Parent=evm.model.WUUM01000037.1.79
WUUM01000037.1	EVM	gene	955095	957065	.	+	.	ID=evm.TU.WUUM01000037.1.85;
WUUM01000037.1	EVM	mRNA	955095	957065	.	+	.	ID=evm.model.WUUM01000037.1.85;Parent=evm.TU.WUUM01000037.1.85;
WUUM01000037.1	EVM	exon	955095	957065	.	+	.	ID=evm.model.WUUM01000037.1.85.exon1;Parent=evm.model.WUUM01000037.1.85
WUUM01000037.1	EVM	CDS	955095	957065	.	+	0	ID=cds.evm.model.WUUM01000037.1.85;Parent=evm.model.WUUM01000037.1.85
WUUM01000037.1	EVM	gene	1004692	1006947	.	+	.	ID=evm.TU.WUUM01000037.1.90;
WUUM01000037.1	EVM	mRNA	1004692	1006947	.	+	.	ID=evm.model.WUUM01000037.1.90;Parent=evm.TU.WUUM01000037.1.90;
WUUM01000037.1	EVM	exon	1004692	1004844	.	+	.	ID=evm.model.WUUM01000037.1.90.exon1;Parent=evm.model.WUUM01000037.1.90
WUUM01000037.1	EVM	CDS	1004692	1004844	.	+	0	ID=cds.evm.model.WUUM01000037.1.90;Parent=evm.model.WUUM01000037.1.90
WUUM01000037.1	EVM	exon	1006702	1006947	.	+	.	ID=evm.model.WUUM01000037.1.90.exon2;Parent=evm.model.WUUM01000037.1.90
WUUM01000037.1	EVM	CDS	1006702	1006947	.	+	0	ID=cds.evm.model.WUUM01000037.1.90;Parent=evm.model.WUUM01000037.1.90
WUUM01000037.1	EVM	gene	1042493	1045975	.	+	.	ID=evm.TU.WUUM01000037.1.93;
WUUM01000037.1	EVM	mRNA	1042493	1045975	.	+	.	ID=evm.model.WUUM01000037.1.93;Parent=evm.TU.WUUM01000037.1.93;
WUUM01000037.1	EVM	exon	1042493	1042663	.	+	.	ID=evm.model.WUUM01000037.1.93.exon1;Parent=evm.model.WUUM01000037.1.93
WUUM01000037.1	EVM	CDS	1042493	1042663	.	+	0	ID=cds.evm.model.WUUM01000037.1.93;Parent=evm.model.WUUM01000037.1.93
WUUM01000037.1	EVM	exon	1045853	1045975	.	+	.	ID=evm.model.WUUM01000037.1.93.exon2;Parent=evm.model.WUUM01000037.1.93
WUUM01000037.1	EVM	CDS	1045853	1045975	.	+	0	ID=cds.evm.model.WUUM01000037.1.93;Parent=evm.model.WUUM01000037.1.93
WUUM01000037.1	EVM	gene	1058578	1070125	.	+	.	ID=evm.TU.WUUM01000037.1.96;
WUUM01000037.1	EVM	mRNA	1058578	1070125	.	+	.	ID=evm.model.WUUM01000037.1.96;Parent=evm.TU.WUUM01000037.1.96;
WUUM01000037.1	EVM	exon	1058578	1058679	.	+	.	ID=evm.model.WUUM01000037.1.96.exon1;Parent=evm.model.WUUM01000037.1.96
WUUM01000037.1	EVM	CDS	1058578	1058679	.	+	0	ID=cds.evm.model.WUUM01000037.1.96;Parent=evm.model.WUUM01000037.1.96
WUUM01000037.1	EVM	exon	1058770	1058866	.	+	.	ID=evm.model.WUUM01000037.1.96.exon2;Parent=evm.model.WUUM01000037.1.96
WUUM01000037.1	EVM	CDS	1058770	1058866	.	+	0	ID=cds.evm.model.WUUM01000037.1.96;Parent=evm.model.WUUM01000037.1.96
WUUM01000037.1	EVM	exon	1058930	1059035	.	+	.	ID=evm.model.WUUM01000037.1.96.exon3;Parent=evm.model.WUUM01000037.1.96
WUUM01000037.1	EVM	CDS	1058930	1059035	.	+	2	ID=cds.evm.model.WUUM01000037.1.96;Parent=evm.model.WUUM01000037.1.96
WUUM01000037.1	EVM	exon	1059112	1059239	.	+	.	ID=evm.model.WUUM01000037.1.96.exon4;Parent=evm.model.WUUM01000037.1.96
WUUM01000037.1	EVM	CDS	1059112	1059239	.	+	1	ID=cds.evm.model.WUUM01000037.1.96;Parent=evm.model.WUUM01000037.1.96
WUUM01000037.1	EVM	exon	1061733	1061953	.	+	.	ID=evm.model.WUUM01000037.1.96.exon5;Parent=evm.model.WUUM01000037.1.96
WUUM01000037.1	EVM	CDS	1061733	1061953	.	+	2	ID=cds.evm.model.WUUM01000037.1.96;Parent=evm.model.WUUM01000037.1.96
WUUM01000037.1	EVM	exon	1067870	1068080	.	+	.	ID=evm.model.WUUM01000037.1.96.exon6;Parent=evm.model.WUUM01000037.1.96
WUUM01000037.1	EVM	CDS	1067870	1068080	.	+	0	ID=cds.evm.model.WUUM01000037.1.96;Parent=evm.model.WUUM01000037.1.96
WUUM01000037.1	EVM	exon	1068187	1068343	.	+	.	ID=evm.model.WUUM01000037.1.96.exon7;Parent=evm.model.WUUM01000037.1.96
WUUM01000037.1	EVM	CDS	1068187	1068343	.	+	2	ID=cds.evm.model.WUUM01000037.1.96;Parent=evm.model.WUUM01000037.1.96
WUUM01000037.1	EVM	exon	1068425	1068797	.	+	.	ID=evm.model.WUUM01000037.1.96.exon8;Parent=evm.model.WUUM01000037.1.96
WUUM01000037.1	EVM	CDS	1068425	1068797	.	+	1	ID=cds.evm.model.WUUM01000037.1.96;Parent=evm.model.WUUM01000037.1.96
WUUM01000037.1	EVM	exon	1068869	1069100	.	+	.	ID=evm.model.WUUM01000037.1.96.exon9;Parent=evm.model.WUUM01000037.1.96
WUUM01000037.1	EVM	CDS	1068869	1069100	.	+	0	ID=cds.evm.model.WUUM01000037.1.96;Parent=evm.model.WUUM01000037.1.96
WUUM01000037.1	EVM	exon	1069338	1069765	.	+	.	ID=evm.model.WUUM01000037.1.96.exon10;Parent=evm.model.WUUM01000037.1.96
WUUM01000037.1	EVM	CDS	1069338	1069765	.	+	2	ID=cds.evm.model.WUUM01000037.1.96;Parent=evm.model.WUUM01000037.1.96
WUUM01000037.1	EVM	exon	1069946	1070125	.	+	.	ID=evm.model.WUUM01000037.1.96.exon11;Parent=evm.model.WUUM01000037.1.96
WUUM01000037.1	EVM	CDS	1069946	1070125	.	+	0	ID=cds.evm.model.WUUM01000037.1.96;Parent=evm.model.WUUM01000037.1.96
WUUM01000037.1	EVM	gene	1072446	1079863	.	+	.	ID=evm.TU.WUUM01000037.1.97;
WUUM01000037.1	EVM	mRNA	1072446	1079863	.	+	.	ID=evm.model.WUUM01000037.1.97;Parent=evm.TU.WUUM01000037.1.97;
WUUM01000037.1	EVM	exon	1072446	1072572	.	+	.	ID=evm.model.WUUM01000037.1.97.exon1;Parent=evm.model.WUUM01000037.1.97
WUUM01000037.1	EVM	CDS	1072446	1072572	.	+	0	ID=cds.evm.model.WUUM01000037.1.97;Parent=evm.model.WUUM01000037.1.97
WUUM01000037.1	EVM	exon	1073591	1073828	.	+	.	ID=evm.model.WUUM01000037.1.97.exon2;Parent=evm.model.WUUM01000037.1.97
WUUM01000037.1	EVM	CDS	1073591	1073828	.	+	2	ID=cds.evm.model.WUUM01000037.1.97;Parent=evm.model.WUUM01000037.1.97
WUUM01000037.1	EVM	exon	1073900	1074089	.	+	.	ID=evm.model.WUUM01000037.1.97.exon3;Parent=evm.model.WUUM01000037.1.97
WUUM01000037.1	EVM	CDS	1073900	1074089	.	+	1	ID=cds.evm.model.WUUM01000037.1.97;Parent=evm.model.WUUM01000037.1.97
WUUM01000037.1	EVM	exon	1074175	1074315	.	+	.	ID=evm.model.WUUM01000037.1.97.exon4;Parent=evm.model.WUUM01000037.1.97
WUUM01000037.1	EVM	CDS	1074175	1074315	.	+	0	ID=cds.evm.model.WUUM01000037.1.97;Parent=evm.model.WUUM01000037.1.97
WUUM01000037.1	EVM	exon	1074718	1074867	.	+	.	ID=evm.model.WUUM01000037.1.97.exon5;Parent=evm.model.WUUM01000037.1.97
WUUM01000037.1	EVM	CDS	1074718	1074867	.	+	0	ID=cds.evm.model.WUUM01000037.1.97;Parent=evm.model.WUUM01000037.1.97
WUUM01000037.1	EVM	exon	1075199	1075547	.	+	.	ID=evm.model.WUUM01000037.1.97.exon6;Parent=evm.model.WUUM01000037.1.97
WUUM01000037.1	EVM	CDS	1075199	1075547	.	+	0	ID=cds.evm.model.WUUM01000037.1.97;Parent=evm.model.WUUM01000037.1.97
WUUM01000037.1	EVM	exon	1075670	1075800	.	+	.	ID=evm.model.WUUM01000037.1.97.exon7;Parent=evm.model.WUUM01000037.1.97
WUUM01000037.1	EVM	CDS	1075670	1075800	.	+	2	ID=cds.evm.model.WUUM01000037.1.97;Parent=evm.model.WUUM01000037.1.97
WUUM01000037.1	EVM	exon	1075870	1076121	.	+	.	ID=evm.model.WUUM01000037.1.97.exon8;Parent=evm.model.WUUM01000037.1.97
WUUM01000037.1	EVM	CDS	1075870	1076121	.	+	0	ID=cds.evm.model.WUUM01000037.1.97;Parent=evm.model.WUUM01000037.1.97
WUUM01000037.1	EVM	exon	1076229	1076484	.	+	.	ID=evm.model.WUUM01000037.1.97.exon9;Parent=evm.model.WUUM01000037.1.97
WUUM01000037.1	EVM	CDS	1076229	1076484	.	+	0	ID=cds.evm.model.WUUM01000037.1.97;Parent=evm.model.WUUM01000037.1.97
WUUM01000037.1	EVM	exon	1076578	1076802	.	+	.	ID=evm.model.WUUM01000037.1.97.exon10;Parent=evm.model.WUUM01000037.1.97
WUUM01000037.1	EVM	CDS	1076578	1076802	.	+	2	ID=cds.evm.model.WUUM01000037.1.97;Parent=evm.model.WUUM01000037.1.97
WUUM01000037.1	EVM	exon	1076899	1077046	.	+	.	ID=evm.model.WUUM01000037.1.97.exon11;Parent=evm.model.WUUM01000037.1.97
WUUM01000037.1	EVM	CDS	1076899	1077046	.	+	2	ID=cds.evm.model.WUUM01000037.1.97;Parent=evm.model.WUUM01000037.1.97
WUUM01000037.1	EVM	exon	1077159	1077329	.	+	.	ID=evm.model.WUUM01000037.1.97.exon12;Parent=evm.model.WUUM01000037.1.97
WUUM01000037.1	EVM	CDS	1077159	1077329	.	+	1	ID=cds.evm.model.WUUM01000037.1.97;Parent=evm.model.WUUM01000037.1.97
WUUM01000037.1	EVM	exon	1077494	1077626	.	+	.	ID=evm.model.WUUM01000037.1.97.exon13;Parent=evm.model.WUUM01000037.1.97
WUUM01000037.1	EVM	CDS	1077494	1077626	.	+	1	ID=cds.evm.model.WUUM01000037.1.97;Parent=evm.model.WUUM01000037.1.97
WUUM01000037.1	EVM	exon	1077686	1077960	.	+	.	ID=evm.model.WUUM01000037.1.97.exon14;Parent=evm.model.WUUM01000037.1.97
WUUM01000037.1	EVM	CDS	1077686	1077960	.	+	0	ID=cds.evm.model.WUUM01000037.1.97;Parent=evm.model.WUUM01000037.1.97
WUUM01000037.1	EVM	exon	1078037	1078153	.	+	.	ID=evm.model.WUUM01000037.1.97.exon15;Parent=evm.model.WUUM01000037.1.97
WUUM01000037.1	EVM	CDS	1078037	1078153	.	+	1	ID=cds.evm.model.WUUM01000037.1.97;Parent=evm.model.WUUM01000037.1.97
WUUM01000037.1	EVM	exon	1078434	1078646	.	+	.	ID=evm.model.WUUM01000037.1.97.exon16;Parent=evm.model.WUUM01000037.1.97
WUUM01000037.1	EVM	CDS	1078434	1078646	.	+	1	ID=cds.evm.model.WUUM01000037.1.97;Parent=evm.model.WUUM01000037.1.97
WUUM01000037.1	EVM	exon	1079383	1079863	.	+	.	ID=evm.model.WUUM01000037.1.97.exon17;Parent=evm.model.WUUM01000037.1.97
WUUM01000037.1	EVM	CDS	1079383	1079863	.	+	1	ID=cds.evm.model.WUUM01000037.1.97;Parent=evm.model.WUUM01000037.1.97
WUUM01000037.1	EVM	gene	1083527	1084103	.	-	.	ID=evm.TU.WUUM01000037.1.98;
WUUM01000037.1	EVM	mRNA	1083527	1084103	.	-	.	ID=evm.model.WUUM01000037.1.98;Parent=evm.TU.WUUM01000037.1.98;
WUUM01000037.1	EVM	exon	1084092	1084103	.	-	.	ID=evm.model.WUUM01000037.1.98.exon1;Parent=evm.model.WUUM01000037.1.98
WUUM01000037.1	EVM	CDS	1084092	1084103	.	-	0	ID=cds.evm.model.WUUM01000037.1.98;Parent=evm.model.WUUM01000037.1.98
WUUM01000037.1	EVM	exon	1083777	1083902	.	-	.	ID=evm.model.WUUM01000037.1.98.exon2;Parent=evm.model.WUUM01000037.1.98
WUUM01000037.1	EVM	CDS	1083777	1083902	.	-	0	ID=cds.evm.model.WUUM01000037.1.98;Parent=evm.model.WUUM01000037.1.98
WUUM01000037.1	EVM	exon	1083527	1083709	.	-	.	ID=evm.model.WUUM01000037.1.98.exon3;Parent=evm.model.WUUM01000037.1.98
WUUM01000037.1	EVM	CDS	1083527	1083709	.	-	0	ID=cds.evm.model.WUUM01000037.1.98;Parent=evm.model.WUUM01000037.1.98
WUUM01000037.1	EVM	gene	1092389	1093905	.	+	.	ID=evm.TU.WUUM01000037.1.99;
WUUM01000037.1	EVM	mRNA	1092389	1093905	.	+	.	ID=evm.model.WUUM01000037.1.99;Parent=evm.TU.WUUM01000037.1.99;
WUUM01000037.1	EVM	exon	1092389	1092433	.	+	.	ID=evm.model.WUUM01000037.1.99.exon1;Parent=evm.model.WUUM01000037.1.99
WUUM01000037.1	EVM	CDS	1092389	1092433	.	+	0	ID=cds.evm.model.WUUM01000037.1.99;Parent=evm.model.WUUM01000037.1.99
WUUM01000037.1	EVM	exon	1092887	1093049	.	+	.	ID=evm.model.WUUM01000037.1.99.exon2;Parent=evm.model.WUUM01000037.1.99
WUUM01000037.1	EVM	CDS	1092887	1093049	.	+	0	ID=cds.evm.model.WUUM01000037.1.99;Parent=evm.model.WUUM01000037.1.99
WUUM01000037.1	EVM	exon	1093796	1093905	.	+	.	ID=evm.model.WUUM01000037.1.99.exon3;Parent=evm.model.WUUM01000037.1.99
WUUM01000037.1	EVM	CDS	1093796	1093905	.	+	2	ID=cds.evm.model.WUUM01000037.1.99;Parent=evm.model.WUUM01000037.1.99
WUUM01000037.1	EVM	gene	1103682	1106636	.	+	.	ID=evm.TU.WUUM01000037.1.100;
WUUM01000037.1	EVM	mRNA	1103682	1106636	.	+	.	ID=evm.model.WUUM01000037.1.100;Parent=evm.TU.WUUM01000037.1.100;
WUUM01000037.1	EVM	exon	1103682	1103776	.	+	.	ID=evm.model.WUUM01000037.1.100.exon1;Parent=evm.model.WUUM01000037.1.100
WUUM01000037.1	EVM	CDS	1103682	1103776	.	+	0	ID=cds.evm.model.WUUM01000037.1.100;Parent=evm.model.WUUM01000037.1.100
WUUM01000037.1	EVM	exon	1104323	1104393	.	+	.	ID=evm.model.WUUM01000037.1.100.exon2;Parent=evm.model.WUUM01000037.1.100
WUUM01000037.1	EVM	CDS	1104323	1104393	.	+	1	ID=cds.evm.model.WUUM01000037.1.100;Parent=evm.model.WUUM01000037.1.100
WUUM01000037.1	EVM	exon	1104467	1105041	.	+	.	ID=evm.model.WUUM01000037.1.100.exon3;Parent=evm.model.WUUM01000037.1.100
WUUM01000037.1	EVM	CDS	1104467	1105041	.	+	2	ID=cds.evm.model.WUUM01000037.1.100;Parent=evm.model.WUUM01000037.1.100
WUUM01000037.1	EVM	exon	1105121	1105402	.	+	.	ID=evm.model.WUUM01000037.1.100.exon4;Parent=evm.model.WUUM01000037.1.100
WUUM01000037.1	EVM	CDS	1105121	1105402	.	+	0	ID=cds.evm.model.WUUM01000037.1.100;Parent=evm.model.WUUM01000037.1.100
WUUM01000037.1	EVM	exon	1105494	1105651	.	+	.	ID=evm.model.WUUM01000037.1.100.exon5;Parent=evm.model.WUUM01000037.1.100
WUUM01000037.1	EVM	CDS	1105494	1105651	.	+	0	ID=cds.evm.model.WUUM01000037.1.100;Parent=evm.model.WUUM01000037.1.100
WUUM01000037.1	EVM	exon	1106093	1106401	.	+	.	ID=evm.model.WUUM01000037.1.100.exon6;Parent=evm.model.WUUM01000037.1.100
WUUM01000037.1	EVM	CDS	1106093	1106401	.	+	1	ID=cds.evm.model.WUUM01000037.1.100;Parent=evm.model.WUUM01000037.1.100
WUUM01000037.1	EVM	exon	1106495	1106636	.	+	.	ID=evm.model.WUUM01000037.1.100.exon7;Parent=evm.model.WUUM01000037.1.100
WUUM01000037.1	EVM	CDS	1106495	1106636	.	+	1	ID=cds.evm.model.WUUM01000037.1.100;Parent=evm.model.WUUM01000037.1.100
WUUM01000037.1	EVM	gene	1108486	1118266	.	+	.	ID=evm.TU.WUUM01000037.1.101;
WUUM01000037.1	EVM	mRNA	1108486	1118266	.	+	.	ID=evm.model.WUUM01000037.1.101;Parent=evm.TU.WUUM01000037.1.101;
WUUM01000037.1	EVM	exon	1108486	1108539	.	+	.	ID=evm.model.WUUM01000037.1.101.exon1;Parent=evm.model.WUUM01000037.1.101
WUUM01000037.1	EVM	CDS	1108486	1108539	.	+	0	ID=cds.evm.model.WUUM01000037.1.101;Parent=evm.model.WUUM01000037.1.101
WUUM01000037.1	EVM	exon	1110397	1110420	.	+	.	ID=evm.model.WUUM01000037.1.101.exon2;Parent=evm.model.WUUM01000037.1.101
WUUM01000037.1	EVM	CDS	1110397	1110420	.	+	0	ID=cds.evm.model.WUUM01000037.1.101;Parent=evm.model.WUUM01000037.1.101
WUUM01000037.1	EVM	exon	1110922	1111264	.	+	.	ID=evm.model.WUUM01000037.1.101.exon3;Parent=evm.model.WUUM01000037.1.101
WUUM01000037.1	EVM	CDS	1110922	1111264	.	+	0	ID=cds.evm.model.WUUM01000037.1.101;Parent=evm.model.WUUM01000037.1.101
WUUM01000037.1	EVM	exon	1111502	1111819	.	+	.	ID=evm.model.WUUM01000037.1.101.exon4;Parent=evm.model.WUUM01000037.1.101
WUUM01000037.1	EVM	CDS	1111502	1111819	.	+	2	ID=cds.evm.model.WUUM01000037.1.101;Parent=evm.model.WUUM01000037.1.101
WUUM01000037.1	EVM	exon	1112887	1113106	.	+	.	ID=evm.model.WUUM01000037.1.101.exon5;Parent=evm.model.WUUM01000037.1.101
WUUM01000037.1	EVM	CDS	1112887	1113106	.	+	2	ID=cds.evm.model.WUUM01000037.1.101;Parent=evm.model.WUUM01000037.1.101
WUUM01000037.1	EVM	exon	1115424	1115552	.	+	.	ID=evm.model.WUUM01000037.1.101.exon6;Parent=evm.model.WUUM01000037.1.101
WUUM01000037.1	EVM	CDS	1115424	1115552	.	+	1	ID=cds.evm.model.WUUM01000037.1.101;Parent=evm.model.WUUM01000037.1.101
[truncated: 218,690 more rows]
