# Supplementary material for: Prevalent bee venom genes evolved before the aculeate stinger and eusociality
Source: BMC Biol. 2023 Oct 23;21:229. doi: 10.1186/s12915-023-01656-5 (PMC10591384; doi:10.1186/s12915-023-01656-5)
Supplement: Supplementary file 37 — Additional file 37. Genome annotation of Colletes gigas. [file 12915_2023_1656_MOESM37_ESM.zip › Colletes_gigas.annotation.funannotate181.Oct2020/results.intermediate/genome.repeats.to.remove.gff]

WUUM01000036.1	EVM	exon	78959	82834	.	-	.	ID=evm.model.WUUM01000036.1.5.exon1;Parent=evm.model.WUUM01000036.1.5
WUUM01000036.1	EVM	CDS	78959	82834	.	-	0	ID=cds.evm.model.WUUM01000036.1.5;Parent=evm.model.WUUM01000036.1.5
WUUM01000036.1	EVM	gene	305874	309784	.	+	.	ID=evm.TU.WUUM01000036.1.24;Name=EVM%20prediction%20WUUM01000036.1.24
WUUM01000036.1	EVM	mRNA	305874	309784	.	+	.	ID=evm.model.WUUM01000036.1.24;Parent=evm.TU.WUUM01000036.1.24;Name=EVM%20prediction%20WUUM01000036.1.24
WUUM01000036.1	EVM	exon	305874	306444	.	+	.	ID=evm.model.WUUM01000036.1.24.exon1;Parent=evm.model.WUUM01000036.1.24
WUUM01000036.1	EVM	CDS	305874	306444	.	+	0	ID=cds.evm.model.WUUM01000036.1.24;Parent=evm.model.WUUM01000036.1.24
WUUM01000036.1	EVM	exon	306465	309784	.	+	.	ID=evm.model.WUUM01000036.1.24.exon2;Parent=evm.model.WUUM01000036.1.24
WUUM01000036.1	EVM	CDS	306465	309784	.	+	2	ID=cds.evm.model.WUUM01000036.1.24;Parent=evm.model.WUUM01000036.1.24
WUUM01000036.1	EVM	exon	1469914	1469925	.	+	.	ID=evm.model.WUUM01000036.1.90.exon3;Parent=evm.model.WUUM01000036.1.90
WUUM01000036.1	EVM	CDS	1469914	1469925	.	+	0	ID=cds.evm.model.WUUM01000036.1.90;Parent=evm.model.WUUM01000036.1.90
WUUM01000036.1	EVM	gene	1614119	1614913	.	-	.	ID=evm.TU.WUUM01000036.1.106;Name=EVM%20prediction%20WUUM01000036.1.106
WUUM01000036.1	EVM	mRNA	1614119	1614913	.	-	.	ID=evm.model.WUUM01000036.1.106;Parent=evm.TU.WUUM01000036.1.106;Name=EVM%20prediction%20WUUM01000036.1.106
WUUM01000036.1	EVM	exon	1614119	1614913	.	-	.	ID=evm.model.WUUM01000036.1.106.exon1;Parent=evm.model.WUUM01000036.1.106
WUUM01000036.1	EVM	CDS	1614119	1614913	.	-	0	ID=cds.evm.model.WUUM01000036.1.106;Parent=evm.model.WUUM01000036.1.106
WUUM01000037.1	EVM	exon	4932	5499	.	-	.	ID=evm.model.WUUM01000037.1.1.exon2;Parent=evm.model.WUUM01000037.1.1
WUUM01000037.1	EVM	CDS	4932	5499	.	-	1	ID=cds.evm.model.WUUM01000037.1.1;Parent=evm.model.WUUM01000037.1.1
WUUM01000037.1	EVM	exon	74541	74547	.	-	.	ID=evm.model.WUUM01000037.1.16.exon1;Parent=evm.model.WUUM01000037.1.16
WUUM01000037.1	EVM	CDS	74541	74547	.	-	0	ID=cds.evm.model.WUUM01000037.1.16;Parent=evm.model.WUUM01000037.1.16
WUUM01000037.1	EVM	gene	168394	168816	.	-	.	ID=evm.TU.WUUM01000037.1.25;Name=EVM%20prediction%20WUUM01000037.1.25
WUUM01000037.1	EVM	mRNA	168394	168816	.	-	.	ID=evm.model.WUUM01000037.1.25;Parent=evm.TU.WUUM01000037.1.25;Name=EVM%20prediction%20WUUM01000037.1.25
WUUM01000037.1	EVM	exon	168394	168816	.	-	.	ID=evm.model.WUUM01000037.1.25.exon1;Parent=evm.model.WUUM01000037.1.25
WUUM01000037.1	EVM	CDS	168394	168816	.	-	0	ID=cds.evm.model.WUUM01000037.1.25;Parent=evm.model.WUUM01000037.1.25
WUUM01000037.1	EVM	gene	638742	639803	.	-	.	ID=evm.TU.WUUM01000037.1.62;Name=EVM%20prediction%20WUUM01000037.1.62
WUUM01000037.1	EVM	mRNA	638742	639803	.	-	.	ID=evm.model.WUUM01000037.1.62;Parent=evm.TU.WUUM01000037.1.62;Name=EVM%20prediction%20WUUM01000037.1.62
WUUM01000037.1	EVM	exon	638742	639803	.	-	.	ID=evm.model.WUUM01000037.1.62.exon1;Parent=evm.model.WUUM01000037.1.62
WUUM01000037.1	EVM	CDS	638742	639803	.	-	0	ID=cds.evm.model.WUUM01000037.1.62;Parent=evm.model.WUUM01000037.1.62
WUUM01000037.1	EVM	exon	705500	705622	.	+	.	ID=evm.model.WUUM01000037.1.68.exon2;Parent=evm.model.WUUM01000037.1.68
WUUM01000037.1	EVM	CDS	705500	705622	.	+	0	ID=cds.evm.model.WUUM01000037.1.68;Parent=evm.model.WUUM01000037.1.68
WUUM01000037.1	EVM	gene	938913	939300	.	+	.	ID=evm.TU.WUUM01000037.1.82;Name=EVM%20prediction%20WUUM01000037.1.82
WUUM01000037.1	EVM	mRNA	938913	939300	.	+	.	ID=evm.model.WUUM01000037.1.82;Parent=evm.TU.WUUM01000037.1.82;Name=EVM%20prediction%20WUUM01000037.1.82
WUUM01000037.1	EVM	exon	938913	938957	.	+	.	ID=evm.model.WUUM01000037.1.82.exon1;Parent=evm.model.WUUM01000037.1.82
WUUM01000037.1	EVM	CDS	938913	938957	.	+	0	ID=cds.evm.model.WUUM01000037.1.82;Parent=evm.model.WUUM01000037.1.82
WUUM01000037.1	EVM	exon	939046	939300	.	+	.	ID=evm.model.WUUM01000037.1.82.exon2;Parent=evm.model.WUUM01000037.1.82
WUUM01000037.1	EVM	CDS	939046	939300	.	+	0	ID=cds.evm.model.WUUM01000037.1.82;Parent=evm.model.WUUM01000037.1.82
WUUM01000037.1	EVM	gene	1523262	1524147	.	+	.	ID=evm.TU.WUUM01000037.1.136;Name=EVM%20prediction%20WUUM01000037.1.136
WUUM01000037.1	EVM	mRNA	1523262	1524147	.	+	.	ID=evm.model.WUUM01000037.1.136;Parent=evm.TU.WUUM01000037.1.136;Name=EVM%20prediction%20WUUM01000037.1.136
WUUM01000037.1	EVM	exon	1523262	1523724	.	+	.	ID=evm.model.WUUM01000037.1.136.exon1;Parent=evm.model.WUUM01000037.1.136
WUUM01000037.1	EVM	CDS	1523262	1523724	.	+	0	ID=cds.evm.model.WUUM01000037.1.136;Parent=evm.model.WUUM01000037.1.136
WUUM01000037.1	EVM	exon	1523843	1524147	.	+	.	ID=evm.model.WUUM01000037.1.136.exon2;Parent=evm.model.WUUM01000037.1.136
WUUM01000037.1	EVM	CDS	1523843	1524147	.	+	2	ID=cds.evm.model.WUUM01000037.1.136;Parent=evm.model.WUUM01000037.1.136
WUUM01000037.1	EVM	exon	1818229	1818238	.	+	.	ID=evm.model.WUUM01000037.1.167.exon8;Parent=evm.model.WUUM01000037.1.167
WUUM01000037.1	EVM	CDS	1818229	1818238	.	+	1	ID=cds.evm.model.WUUM01000037.1.167;Parent=evm.model.WUUM01000037.1.167
WUUM01000207.1	EVM	exon	20216	20710	.	+	.	ID=evm.model.WUUM01000207.1.4.exon2;Parent=evm.model.WUUM01000207.1.4
WUUM01000207.1	EVM	CDS	20216	20710	.	+	1	ID=cds.evm.model.WUUM01000207.1.4;Parent=evm.model.WUUM01000207.1.4
WUUM01000105.1	EVM	exon	26040	26153	.	-	.	ID=evm.model.WUUM01000105.1.10.exon3;Parent=evm.model.WUUM01000105.1.10
WUUM01000105.1	EVM	CDS	26040	26153	.	-	2	ID=cds.evm.model.WUUM01000105.1.10;Parent=evm.model.WUUM01000105.1.10
WUUM01000082.1	EVM	exon	5819	5976	.	-	.	ID=evm.model.WUUM01000082.1.1.exon2;Parent=evm.model.WUUM01000082.1.1
WUUM01000082.1	EVM	CDS	5819	5976	.	-	0	ID=cds.evm.model.WUUM01000082.1.1;Parent=evm.model.WUUM01000082.1.1
WUUM01000082.1	EVM	exon	80578	80596	.	-	.	ID=evm.model.WUUM01000082.1.23.exon3;Parent=evm.model.WUUM01000082.1.23
WUUM01000082.1	EVM	CDS	80578	80596	.	-	1	ID=cds.evm.model.WUUM01000082.1.23;Parent=evm.model.WUUM01000082.1.23
WUUM01000082.1	EVM	exon	198158	198170	.	+	.	ID=evm.model.WUUM01000082.1.67.exon4;Parent=evm.model.WUUM01000082.1.67
WUUM01000082.1	EVM	CDS	198158	198170	.	+	1	ID=cds.evm.model.WUUM01000082.1.67;Parent=evm.model.WUUM01000082.1.67
WUUM01000184.1	EVM	gene	11950	12336	.	-	.	ID=evm.TU.WUUM01000184.1.5;Name=EVM%20prediction%20WUUM01000184.1.5
WUUM01000184.1	EVM	mRNA	11950	12336	.	-	.	ID=evm.model.WUUM01000184.1.5;Parent=evm.TU.WUUM01000184.1.5;Name=EVM%20prediction%20WUUM01000184.1.5
WUUM01000184.1	EVM	exon	12255	12336	.	-	.	ID=evm.model.WUUM01000184.1.5.exon1;Parent=evm.model.WUUM01000184.1.5
WUUM01000184.1	EVM	CDS	12255	12336	.	-	0	ID=cds.evm.model.WUUM01000184.1.5;Parent=evm.model.WUUM01000184.1.5
WUUM01000184.1	EVM	exon	11950	12185	.	-	.	ID=evm.model.WUUM01000184.1.5.exon2;Parent=evm.model.WUUM01000184.1.5
WUUM01000184.1	EVM	CDS	11950	12185	.	-	2	ID=cds.evm.model.WUUM01000184.1.5;Parent=evm.model.WUUM01000184.1.5
WUUM01000163.1	EVM	gene	740	1126	.	+	.	ID=evm.TU.WUUM01000163.1.1;Name=EVM%20prediction%20WUUM01000163.1.1
WUUM01000163.1	EVM	mRNA	740	1126	.	+	.	ID=evm.model.WUUM01000163.1.1;Parent=evm.TU.WUUM01000163.1.1;Name=EVM%20prediction%20WUUM01000163.1.1
WUUM01000163.1	EVM	exon	740	821	.	+	.	ID=evm.model.WUUM01000163.1.1.exon1;Parent=evm.model.WUUM01000163.1.1
WUUM01000163.1	EVM	CDS	740	821	.	+	0	ID=cds.evm.model.WUUM01000163.1.1;Parent=evm.model.WUUM01000163.1.1
WUUM01000163.1	EVM	exon	891	1126	.	+	.	ID=evm.model.WUUM01000163.1.1.exon2;Parent=evm.model.WUUM01000163.1.1
WUUM01000163.1	EVM	CDS	891	1126	.	+	2	ID=cds.evm.model.WUUM01000163.1.1;Parent=evm.model.WUUM01000163.1.1
WUUM01000163.1	EVM	exon	10074	10338	.	-	.	ID=evm.model.WUUM01000163.1.2.exon1;Parent=evm.model.WUUM01000163.1.2
WUUM01000163.1	EVM	CDS	10074	10338	.	-	0	ID=cds.evm.model.WUUM01000163.1.2;Parent=evm.model.WUUM01000163.1.2
WUUM01000163.1	EVM	gene	10471	12189	.	-	.	ID=evm.TU.WUUM01000163.1.3;Name=EVM%20prediction%20WUUM01000163.1.3
WUUM01000163.1	EVM	mRNA	10471	12189	.	-	.	ID=evm.model.WUUM01000163.1.3;Parent=evm.TU.WUUM01000163.1.3;Name=EVM%20prediction%20WUUM01000163.1.3
WUUM01000163.1	EVM	exon	10471	12189	.	-	.	ID=evm.model.WUUM01000163.1.3.exon1;Parent=evm.model.WUUM01000163.1.3
WUUM01000163.1	EVM	CDS	10471	12189	.	-	0	ID=cds.evm.model.WUUM01000163.1.3;Parent=evm.model.WUUM01000163.1.3
WUUM01000163.1	EVM	gene	21322	21753	.	+	.	ID=evm.TU.WUUM01000163.1.8;Name=EVM%20prediction%20WUUM01000163.1.8
WUUM01000163.1	EVM	mRNA	21322	21753	.	+	.	ID=evm.model.WUUM01000163.1.8;Parent=evm.TU.WUUM01000163.1.8;Name=EVM%20prediction%20WUUM01000163.1.8
WUUM01000163.1	EVM	exon	21322	21477	.	+	.	ID=evm.model.WUUM01000163.1.8.exon1;Parent=evm.model.WUUM01000163.1.8
WUUM01000163.1	EVM	CDS	21322	21477	.	+	0	ID=cds.evm.model.WUUM01000163.1.8;Parent=evm.model.WUUM01000163.1.8
WUUM01000163.1	EVM	exon	21598	21753	.	+	.	ID=evm.model.WUUM01000163.1.8.exon2;Parent=evm.model.WUUM01000163.1.8
WUUM01000163.1	EVM	CDS	21598	21753	.	+	0	ID=cds.evm.model.WUUM01000163.1.8;Parent=evm.model.WUUM01000163.1.8
WUUM01000222.1	EVM	exon	2570	2712	.	+	.	ID=evm.model.WUUM01000222.1.1.exon3;Parent=evm.model.WUUM01000222.1.1
WUUM01000222.1	EVM	CDS	2570	2712	.	+	2	ID=cds.evm.model.WUUM01000222.1.1;Parent=evm.model.WUUM01000222.1.1
WUUM01000050.1	EVM	exon	425	491	.	-	.	ID=evm.model.WUUM01000050.1.1.exon2;Parent=evm.model.WUUM01000050.1.1
WUUM01000050.1	EVM	CDS	425	491	.	-	0	ID=cds.evm.model.WUUM01000050.1.1;Parent=evm.model.WUUM01000050.1.1
WUUM01000050.1	EVM	exon	80	390	.	-	.	ID=evm.model.WUUM01000050.1.1.exon3;Parent=evm.model.WUUM01000050.1.1
WUUM01000050.1	EVM	CDS	80	390	.	-	2	ID=cds.evm.model.WUUM01000050.1.1;Parent=evm.model.WUUM01000050.1.1
WUUM01000050.1	EVM	exon	11237	11424	.	-	.	ID=evm.model.WUUM01000050.1.4.exon5;Parent=evm.model.WUUM01000050.1.4
WUUM01000050.1	EVM	CDS	11237	11424	.	-	1	ID=cds.evm.model.WUUM01000050.1.4;Parent=evm.model.WUUM01000050.1.4
WUUM01000050.1	EVM	gene	248847	249582	.	-	.	ID=evm.TU.WUUM01000050.1.23;Name=EVM%20prediction%20WUUM01000050.1.23
WUUM01000050.1	EVM	mRNA	248847	249582	.	-	.	ID=evm.model.WUUM01000050.1.23;Parent=evm.TU.WUUM01000050.1.23;Name=EVM%20prediction%20WUUM01000050.1.23
WUUM01000050.1	EVM	exon	249505	249582	.	-	.	ID=evm.model.WUUM01000050.1.23.exon1;Parent=evm.model.WUUM01000050.1.23
WUUM01000050.1	EVM	CDS	249505	249582	.	-	0	ID=cds.evm.model.WUUM01000050.1.23;Parent=evm.model.WUUM01000050.1.23
WUUM01000050.1	EVM	exon	320776	320823	.	-	.	ID=evm.model.WUUM01000050.1.30.exon4;Parent=evm.model.WUUM01000050.1.30
WUUM01000050.1	EVM	CDS	320776	320823	.	-	0	ID=cds.evm.model.WUUM01000050.1.30;Parent=evm.model.WUUM01000050.1.30
WUUM01000050.1	EVM	exon	399698	399772	.	+	.	ID=evm.model.WUUM01000050.1.42.exon1;Parent=evm.model.WUUM01000050.1.42
WUUM01000050.1	EVM	CDS	399698	399772	.	+	0	ID=cds.evm.model.WUUM01000050.1.42;Parent=evm.model.WUUM01000050.1.42
WUUM01000050.1	EVM	exon	399868	400051	.	+	.	ID=evm.model.WUUM01000050.1.42.exon2;Parent=evm.model.WUUM01000050.1.42
WUUM01000050.1	EVM	CDS	399868	400051	.	+	0	ID=cds.evm.model.WUUM01000050.1.42;Parent=evm.model.WUUM01000050.1.42
WUUM01000050.1	EVM	exon	400120	400224	.	+	.	ID=evm.model.WUUM01000050.1.42.exon3;Parent=evm.model.WUUM01000050.1.42
WUUM01000050.1	EVM	CDS	400120	400224	.	+	2	ID=cds.evm.model.WUUM01000050.1.42;Parent=evm.model.WUUM01000050.1.42
WUUM01000050.1	EVM	exon	401271	401326	.	+	.	ID=evm.model.WUUM01000050.1.43.exon1;Parent=evm.model.WUUM01000050.1.43
WUUM01000050.1	EVM	CDS	401271	401326	.	+	0	ID=cds.evm.model.WUUM01000050.1.43;Parent=evm.model.WUUM01000050.1.43
WUUM01000050.1	EVM	exon	401405	401561	.	+	.	ID=evm.model.WUUM01000050.1.43.exon2;Parent=evm.model.WUUM01000050.1.43
WUUM01000050.1	EVM	CDS	401405	401561	.	+	1	ID=cds.evm.model.WUUM01000050.1.43;Parent=evm.model.WUUM01000050.1.43
WUUM01000050.1	EVM	exon	548683	548687	.	+	.	ID=evm.model.WUUM01000050.1.74.exon1;Parent=evm.model.WUUM01000050.1.74
WUUM01000050.1	EVM	CDS	548683	548687	.	+	0	ID=cds.evm.model.WUUM01000050.1.74;Parent=evm.model.WUUM01000050.1.74
WUUM01000050.1	EVM	gene	706928	708010	.	-	.	ID=evm.TU.WUUM01000050.1.106;Name=EVM%20prediction%20WUUM01000050.1.106
WUUM01000050.1	EVM	mRNA	706928	708010	.	-	.	ID=evm.model.WUUM01000050.1.106;Parent=evm.TU.WUUM01000050.1.106;Name=EVM%20prediction%20WUUM01000050.1.106
WUUM01000050.1	EVM	exon	706928	708010	.	-	.	ID=evm.model.WUUM01000050.1.106.exon1;Parent=evm.model.WUUM01000050.1.106
WUUM01000050.1	EVM	CDS	706928	708010	.	-	0	ID=cds.evm.model.WUUM01000050.1.106;Parent=evm.model.WUUM01000050.1.106
WUUM01000050.1	EVM	exon	775461	775981	.	-	.	ID=evm.model.WUUM01000050.1.113.exon1;Parent=evm.model.WUUM01000050.1.113
WUUM01000050.1	EVM	CDS	775461	775981	.	-	0	ID=cds.evm.model.WUUM01000050.1.113;Parent=evm.model.WUUM01000050.1.113
WUUM01000050.1	EVM	exon	795819	795832	.	-	.	ID=evm.model.WUUM01000050.1.117.exon1;Parent=evm.model.WUUM01000050.1.117
WUUM01000050.1	EVM	CDS	795819	795832	.	-	0	ID=cds.evm.model.WUUM01000050.1.117;Parent=evm.model.WUUM01000050.1.117
WUUM01000050.1	EVM	exon	940091	940192	.	-	.	ID=evm.model.WUUM01000050.1.129.exon1;Parent=evm.model.WUUM01000050.1.129
WUUM01000050.1	EVM	CDS	940091	940192	.	-	0	ID=cds.evm.model.WUUM01000050.1.129;Parent=evm.model.WUUM01000050.1.129
WUUM01000050.1	EVM	gene	940429	941244	.	-	.	ID=evm.TU.WUUM01000050.1.130;Name=EVM%20prediction%20WUUM01000050.1.130
WUUM01000050.1	EVM	mRNA	940429	941244	.	-	.	ID=evm.model.WUUM01000050.1.130;Parent=evm.TU.WUUM01000050.1.130;Name=EVM%20prediction%20WUUM01000050.1.130
WUUM01000050.1	EVM	exon	940429	941244	.	-	.	ID=evm.model.WUUM01000050.1.130.exon1;Parent=evm.model.WUUM01000050.1.130
WUUM01000050.1	EVM	CDS	940429	941244	.	-	0	ID=cds.evm.model.WUUM01000050.1.130;Parent=evm.model.WUUM01000050.1.130
WUUM01000050.1	EVM	gene	985085	985916	.	-	.	ID=evm.TU.WUUM01000050.1.137;Name=EVM%20prediction%20WUUM01000050.1.137
WUUM01000050.1	EVM	mRNA	985085	985916	.	-	.	ID=evm.model.WUUM01000050.1.137;Parent=evm.TU.WUUM01000050.1.137;Name=EVM%20prediction%20WUUM01000050.1.137
WUUM01000050.1	EVM	exon	985085	985916	.	-	.	ID=evm.model.WUUM01000050.1.137.exon1;Parent=evm.model.WUUM01000050.1.137
WUUM01000050.1	EVM	CDS	985085	985916	.	-	0	ID=cds.evm.model.WUUM01000050.1.137;Parent=evm.model.WUUM01000050.1.137
WUUM01000050.1	EVM	gene	991332	992975	.	-	.	ID=evm.TU.WUUM01000050.1.140;Name=EVM%20prediction%20WUUM01000050.1.140
WUUM01000050.1	EVM	mRNA	991332	992975	.	-	.	ID=evm.model.WUUM01000050.1.140;Parent=evm.TU.WUUM01000050.1.140;Name=EVM%20prediction%20WUUM01000050.1.140
WUUM01000050.1	EVM	exon	991332	992975	.	-	.	ID=evm.model.WUUM01000050.1.140.exon1;Parent=evm.model.WUUM01000050.1.140
WUUM01000050.1	EVM	CDS	991332	992975	.	-	0	ID=cds.evm.model.WUUM01000050.1.140;Parent=evm.model.WUUM01000050.1.140
WUUM01000185.1	EVM	exon	10369	12012	.	+	.	ID=evm.model.WUUM01000185.1.2.exon2;Parent=evm.model.WUUM01000185.1.2
WUUM01000185.1	EVM	CDS	10369	12012	.	+	0	ID=cds.evm.model.WUUM01000185.1.2;Parent=evm.model.WUUM01000185.1.2
WUUM01000160.1	EVM	exon	6039	6568	.	-	.	ID=evm.model.WUUM01000160.1.3.exon2;Parent=evm.model.WUUM01000160.1.3
WUUM01000160.1	EVM	CDS	6039	6568	.	-	0	ID=cds.evm.model.WUUM01000160.1.3;Parent=evm.model.WUUM01000160.1.3
WUUM01000160.1	EVM	exon	23783	24621	.	+	.	ID=evm.model.WUUM01000160.1.10.exon2;Parent=evm.model.WUUM01000160.1.10
WUUM01000160.1	EVM	CDS	23783	24621	.	+	2	ID=cds.evm.model.WUUM01000160.1.10;Parent=evm.model.WUUM01000160.1.10
WUUM01000160.1	EVM	gene	24644	25294	.	+	.	ID=evm.TU.WUUM01000160.1.11;Name=EVM%20prediction%20WUUM01000160.1.11
WUUM01000160.1	EVM	mRNA	24644	25294	.	+	.	ID=evm.model.WUUM01000160.1.11;Parent=evm.TU.WUUM01000160.1.11;Name=EVM%20prediction%20WUUM01000160.1.11
WUUM01000160.1	EVM	exon	24644	25294	.	+	.	ID=evm.model.WUUM01000160.1.11.exon1;Parent=evm.model.WUUM01000160.1.11
WUUM01000160.1	EVM	CDS	24644	25294	.	+	0	ID=cds.evm.model.WUUM01000160.1.11;Parent=evm.model.WUUM01000160.1.11
WUUM01000034.1	EVM	exon	3498	3500	.	-	.	ID=evm.model.WUUM01000034.1.1.exon1;Parent=evm.model.WUUM01000034.1.1
WUUM01000034.1	EVM	CDS	3498	3500	.	-	0	ID=cds.evm.model.WUUM01000034.1.1;Parent=evm.model.WUUM01000034.1.1
WUUM01000034.1	EVM	exon	4372	4374	.	-	.	ID=evm.model.WUUM01000034.1.2.exon1;Parent=evm.model.WUUM01000034.1.2
WUUM01000034.1	EVM	CDS	4372	4374	.	-	0	ID=cds.evm.model.WUUM01000034.1.2;Parent=evm.model.WUUM01000034.1.2
WUUM01000034.1	EVM	exon	111508	111586	.	+	.	ID=evm.model.WUUM01000034.1.22.exon1;Parent=evm.model.WUUM01000034.1.22
WUUM01000034.1	EVM	CDS	111508	111586	.	+	0	ID=cds.evm.model.WUUM01000034.1.22;Parent=evm.model.WUUM01000034.1.22
WUUM01000034.1	EVM	exon	471477	471483	.	+	.	ID=evm.model.WUUM01000034.1.63.exon4;Parent=evm.model.WUUM01000034.1.63
WUUM01000034.1	EVM	CDS	471477	471483	.	+	0	ID=cds.evm.model.WUUM01000034.1.63;Parent=evm.model.WUUM01000034.1.63
WUUM01000034.1	EVM	exon	471503	471528	.	+	.	ID=evm.model.WUUM01000034.1.63.exon5;Parent=evm.model.WUUM01000034.1.63
WUUM01000034.1	EVM	CDS	471503	471528	.	+	2	ID=cds.evm.model.WUUM01000034.1.63;Parent=evm.model.WUUM01000034.1.63
WUUM01000034.1	EVM	exon	736920	736922	.	-	.	ID=evm.model.WUUM01000034.1.77.exon1;Parent=evm.model.WUUM01000034.1.77
WUUM01000034.1	EVM	CDS	736920	736922	.	-	0	ID=cds.evm.model.WUUM01000034.1.77;Parent=evm.model.WUUM01000034.1.77
WUUM01000034.1	EVM	exon	748149	748168	.	+	.	ID=evm.model.WUUM01000034.1.79.exon6;Parent=evm.model.WUUM01000034.1.79
WUUM01000034.1	EVM	CDS	748149	748168	.	+	2	ID=cds.evm.model.WUUM01000034.1.79;Parent=evm.model.WUUM01000034.1.79
WUUM01000034.1	EVM	exon	765230	765233	.	-	.	ID=evm.model.WUUM01000034.1.81.exon1;Parent=evm.model.WUUM01000034.1.81
WUUM01000034.1	EVM	CDS	765230	765233	.	-	0	ID=cds.evm.model.WUUM01000034.1.81;Parent=evm.model.WUUM01000034.1.81
WUUM01000034.1	EVM	exon	813987	813994	.	-	.	ID=evm.model.WUUM01000034.1.83.exon3;Parent=evm.model.WUUM01000034.1.83
WUUM01000034.1	EVM	CDS	813987	813994	.	-	0	ID=cds.evm.model.WUUM01000034.1.83;Parent=evm.model.WUUM01000034.1.83
WUUM01000034.1	EVM	exon	1642261	1642519	.	-	.	ID=evm.model.WUUM01000034.1.150.exon2;Parent=evm.model.WUUM01000034.1.150
WUUM01000034.1	EVM	CDS	1642261	1642519	.	-	1	ID=cds.evm.model.WUUM01000034.1.150;Parent=evm.model.WUUM01000034.1.150
WUUM01000115.1	EVM	exon	17028	17053	.	-	.	ID=evm.model.WUUM01000115.1.2.exon1;Parent=evm.model.WUUM01000115.1.2
WUUM01000115.1	EVM	CDS	17028	17053	.	-	0	ID=cds.evm.model.WUUM01000115.1.2;Parent=evm.model.WUUM01000115.1.2
WUUM01000115.1	EVM	exon	16616	16884	.	-	.	ID=evm.model.WUUM01000115.1.2.exon2;Parent=evm.model.WUUM01000115.1.2
WUUM01000115.1	EVM	CDS	16616	16884	.	-	1	ID=cds.evm.model.WUUM01000115.1.2;Parent=evm.model.WUUM01000115.1.2
WUUM01000115.1	EVM	exon	16456	16560	.	-	.	ID=evm.model.WUUM01000115.1.2.exon3;Parent=evm.model.WUUM01000115.1.2
WUUM01000115.1	EVM	CDS	16456	16560	.	-	2	ID=cds.evm.model.WUUM01000115.1.2;Parent=evm.model.WUUM01000115.1.2
WUUM01000115.1	EVM	exon	12384	12489	.	-	.	ID=evm.model.WUUM01000115.1.2.exon5;Parent=evm.model.WUUM01000115.1.2
WUUM01000115.1	EVM	CDS	12384	12489	.	-	1	ID=cds.evm.model.WUUM01000115.1.2;Parent=evm.model.WUUM01000115.1.2
WUUM01000115.1	EVM	exon	56498	56500	.	-	.	ID=evm.model.WUUM01000115.1.12.exon1;Parent=evm.model.WUUM01000115.1.12
WUUM01000115.1	EVM	CDS	56498	56500	.	-	0	ID=cds.evm.model.WUUM01000115.1.12;Parent=evm.model.WUUM01000115.1.12
WUUM01000115.1	EVM	exon	55758	55813	.	-	.	ID=evm.model.WUUM01000115.1.12.exon4;Parent=evm.model.WUUM01000115.1.12
WUUM01000115.1	EVM	CDS	55758	55813	.	-	2	ID=cds.evm.model.WUUM01000115.1.12;Parent=evm.model.WUUM01000115.1.12
WUUM01000115.1	EVM	exon	81797	81865	.	+	.	ID=evm.model.WUUM01000115.1.20.exon2;Parent=evm.model.WUUM01000115.1.20
WUUM01000115.1	EVM	CDS	81797	81865	.	+	0	ID=cds.evm.model.WUUM01000115.1.20;Parent=evm.model.WUUM01000115.1.20
WUUM01000115.1	EVM	exon	82094	82259	.	+	.	ID=evm.model.WUUM01000115.1.20.exon3;Parent=evm.model.WUUM01000115.1.20
WUUM01000115.1	EVM	CDS	82094	82259	.	+	0	ID=cds.evm.model.WUUM01000115.1.20;Parent=evm.model.WUUM01000115.1.20
WUUM01000115.1	EVM	exon	82406	82461	.	+	.	ID=evm.model.WUUM01000115.1.20.exon4;Parent=evm.model.WUUM01000115.1.20
WUUM01000115.1	EVM	CDS	82406	82461	.	+	2	ID=cds.evm.model.WUUM01000115.1.20;Parent=evm.model.WUUM01000115.1.20
WUUM01000115.1	EVM	exon	98786	100063	.	-	.	ID=evm.model.WUUM01000115.1.23.exon2;Parent=evm.model.WUUM01000115.1.23
WUUM01000115.1	EVM	CDS	98786	100063	.	-	0	ID=cds.evm.model.WUUM01000115.1.23;Parent=evm.model.WUUM01000115.1.23
WUUM01000113.1	EVM	gene	92773	93834	.	-	.	ID=evm.TU.WUUM01000113.1.21;Name=EVM%20prediction%20WUUM01000113.1.21
WUUM01000113.1	EVM	mRNA	92773	93834	.	-	.	ID=evm.model.WUUM01000113.1.21;Parent=evm.TU.WUUM01000113.1.21;Name=EVM%20prediction%20WUUM01000113.1.21
WUUM01000113.1	EVM	exon	92773	93834	.	-	.	ID=evm.model.WUUM01000113.1.21.exon1;Parent=evm.model.WUUM01000113.1.21
WUUM01000113.1	EVM	CDS	92773	93834	.	-	0	ID=cds.evm.model.WUUM01000113.1.21;Parent=evm.model.WUUM01000113.1.21
WUUM01000113.1	EVM	exon	93908	93936	.	+	.	ID=evm.model.WUUM01000113.1.22.exon1;Parent=evm.model.WUUM01000113.1.22
WUUM01000113.1	EVM	CDS	93908	93936	.	+	0	ID=cds.evm.model.WUUM01000113.1.22;Parent=evm.model.WUUM01000113.1.22
WUUM01000103.1	EVM	exon	20302	20307	.	+	.	ID=evm.model.WUUM01000103.1.5.exon1;Parent=evm.model.WUUM01000103.1.5
WUUM01000103.1	EVM	CDS	20302	20307	.	+	0	ID=cds.evm.model.WUUM01000103.1.5;Parent=evm.model.WUUM01000103.1.5
WUUM01000103.1	EVM	exon	33196	33344	.	+	.	ID=evm.model.WUUM01000103.1.8.exon8;Parent=evm.model.WUUM01000103.1.8
WUUM01000103.1	EVM	CDS	33196	33344	.	+	0	ID=cds.evm.model.WUUM01000103.1.8;Parent=evm.model.WUUM01000103.1.8
WUUM01000103.1	EVM	exon	44757	44982	.	-	.	ID=evm.model.WUUM01000103.1.10.exon3;Parent=evm.model.WUUM01000103.1.10
WUUM01000103.1	EVM	CDS	44757	44982	.	-	0	ID=cds.evm.model.WUUM01000103.1.10;Parent=evm.model.WUUM01000103.1.10
WUUM01000103.1	EVM	exon	80180	80240	.	+	.	ID=evm.model.WUUM01000103.1.17.exon1;Parent=evm.model.WUUM01000103.1.17
WUUM01000103.1	EVM	CDS	80180	80240	.	+	0	ID=cds.evm.model.WUUM01000103.1.17;Parent=evm.model.WUUM01000103.1.17
WUUM01000086.1	EVM	exon	193930	194006	.	+	.	ID=evm.model.WUUM01000086.1.27.exon1;Parent=evm.model.WUUM01000086.1.27
WUUM01000086.1	EVM	CDS	193930	194006	.	+	0	ID=cds.evm.model.WUUM01000086.1.27;Parent=evm.model.WUUM01000086.1.27
WUUM01000086.1	EVM	gene	214081	215229	.	+	.	ID=evm.TU.WUUM01000086.1.31;Name=EVM%20prediction%20WUUM01000086.1.31
WUUM01000086.1	EVM	mRNA	214081	215229	.	+	.	ID=evm.model.WUUM01000086.1.31;Parent=evm.TU.WUUM01000086.1.31;Name=EVM%20prediction%20WUUM01000086.1.31
WUUM01000086.1	EVM	exon	214081	214349	.	+	.	ID=evm.model.WUUM01000086.1.31.exon1;Parent=evm.model.WUUM01000086.1.31
WUUM01000086.1	EVM	CDS	214081	214349	.	+	0	ID=cds.evm.model.WUUM01000086.1.31;Parent=evm.model.WUUM01000086.1.31
WUUM01000086.1	EVM	exon	214804	215229	.	+	.	ID=evm.model.WUUM01000086.1.31.exon2;Parent=evm.model.WUUM01000086.1.31
WUUM01000086.1	EVM	CDS	214804	215229	.	+	1	ID=cds.evm.model.WUUM01000086.1.31;Parent=evm.model.WUUM01000086.1.31
WUUM01000272.1	EVM	exon	12293	12414	.	-	.	ID=evm.model.WUUM01000272.1.4.exon3;Parent=evm.model.WUUM01000272.1.4
WUUM01000272.1	EVM	CDS	12293	12414	.	-	0	ID=cds.evm.model.WUUM01000272.1.4;Parent=evm.model.WUUM01000272.1.4
WUUM01000111.1	EVM	gene	31475	32101	.	+	.	ID=evm.TU.WUUM01000111.1.14;Name=EVM%20prediction%20WUUM01000111.1.14
WUUM01000111.1	EVM	mRNA	31475	32101	.	+	.	ID=evm.model.WUUM01000111.1.14;Parent=evm.TU.WUUM01000111.1.14;Name=EVM%20prediction%20WUUM01000111.1.14
WUUM01000111.1	EVM	exon	31475	32101	.	+	.	ID=evm.model.WUUM01000111.1.14.exon1;Parent=evm.model.WUUM01000111.1.14
WUUM01000111.1	EVM	CDS	31475	32101	.	+	0	ID=cds.evm.model.WUUM01000111.1.14;Parent=evm.model.WUUM01000111.1.14
WUUM01000111.1	EVM	exon	39847	40747	.	+	.	ID=evm.model.WUUM01000111.1.17.exon1;Parent=evm.model.WUUM01000111.1.17
WUUM01000111.1	EVM	CDS	39847	40747	.	+	0	ID=cds.evm.model.WUUM01000111.1.17;Parent=evm.model.WUUM01000111.1.17
WUUM01000111.1	EVM	gene	44072	45061	.	-	.	ID=evm.TU.WUUM01000111.1.18;Name=EVM%20prediction%20WUUM01000111.1.18
WUUM01000111.1	EVM	mRNA	44072	45061	.	-	.	ID=evm.model.WUUM01000111.1.18;Parent=evm.TU.WUUM01000111.1.18;Name=EVM%20prediction%20WUUM01000111.1.18
WUUM01000111.1	EVM	exon	44072	45061	.	-	.	ID=evm.model.WUUM01000111.1.18.exon1;Parent=evm.model.WUUM01000111.1.18
WUUM01000111.1	EVM	CDS	44072	45061	.	-	0	ID=cds.evm.model.WUUM01000111.1.18;Parent=evm.model.WUUM01000111.1.18
WUUM01000111.1	EVM	exon	51513	51623	.	+	.	ID=evm.model.WUUM01000111.1.20.exon9;Parent=evm.model.WUUM01000111.1.20
WUUM01000111.1	EVM	CDS	51513	51623	.	+	0	ID=cds.evm.model.WUUM01000111.1.20;Parent=evm.model.WUUM01000111.1.20
WUUM01000094.1	EVM	gene	35649	36299	.	+	.	ID=evm.TU.WUUM01000094.1.10;Name=EVM%20prediction%20WUUM01000094.1.10
WUUM01000094.1	EVM	mRNA	35649	36299	.	+	.	ID=evm.model.WUUM01000094.1.10;Parent=evm.TU.WUUM01000094.1.10;Name=EVM%20prediction%20WUUM01000094.1.10
WUUM01000094.1	EVM	exon	35649	36299	.	+	.	ID=evm.model.WUUM01000094.1.10.exon1;Parent=evm.model.WUUM01000094.1.10
WUUM01000094.1	EVM	CDS	35649	36299	.	+	0	ID=cds.evm.model.WUUM01000094.1.10;Parent=evm.model.WUUM01000094.1.10
WUUM01000094.1	EVM	gene	37538	38574	.	+	.	ID=evm.TU.WUUM01000094.1.12;Name=EVM%20prediction%20WUUM01000094.1.12
WUUM01000094.1	EVM	mRNA	37538	38574	.	+	.	ID=evm.model.WUUM01000094.1.12;Parent=evm.TU.WUUM01000094.1.12;Name=EVM%20prediction%20WUUM01000094.1.12
WUUM01000094.1	EVM	exon	37538	38574	.	+	.	ID=evm.model.WUUM01000094.1.12.exon1;Parent=evm.model.WUUM01000094.1.12
WUUM01000094.1	EVM	CDS	37538	38574	.	+	0	ID=cds.evm.model.WUUM01000094.1.12;Parent=evm.model.WUUM01000094.1.12
WUUM01000094.1	EVM	exon	54583	54657	.	+	.	ID=evm.model.WUUM01000094.1.15.exon1;Parent=evm.model.WUUM01000094.1.15
WUUM01000094.1	EVM	CDS	54583	54657	.	+	0	ID=cds.evm.model.WUUM01000094.1.15;Parent=evm.model.WUUM01000094.1.15
WUUM01000094.1	EVM	exon	54753	54921	.	+	.	ID=evm.model.WUUM01000094.1.15.exon2;Parent=evm.model.WUUM01000094.1.15
WUUM01000094.1	EVM	CDS	54753	54921	.	+	0	ID=cds.evm.model.WUUM01000094.1.15;Parent=evm.model.WUUM01000094.1.15
WUUM01000094.1	EVM	exon	54990	55094	.	+	.	ID=evm.model.WUUM01000094.1.15.exon3;Parent=evm.model.WUUM01000094.1.15
WUUM01000094.1	EVM	CDS	54990	55094	.	+	2	ID=cds.evm.model.WUUM01000094.1.15;Parent=evm.model.WUUM01000094.1.15
WUUM01000094.1	EVM	gene	61543	62340	.	+	.	ID=evm.TU.WUUM01000094.1.16;Name=EVM%20prediction%20WUUM01000094.1.16
WUUM01000094.1	EVM	mRNA	61543	62340	.	+	.	ID=evm.model.WUUM01000094.1.16;Parent=evm.TU.WUUM01000094.1.16;Name=EVM%20prediction%20WUUM01000094.1.16
WUUM01000094.1	EVM	exon	61543	62340	.	+	.	ID=evm.model.WUUM01000094.1.16.exon1;Parent=evm.model.WUUM01000094.1.16
WUUM01000094.1	EVM	CDS	61543	62340	.	+	0	ID=cds.evm.model.WUUM01000094.1.16;Parent=evm.model.WUUM01000094.1.16
WUUM01000094.1	EVM	exon	115073	115203	.	-	.	ID=evm.model.WUUM01000094.1.28.exon1;Parent=evm.model.WUUM01000094.1.28
WUUM01000094.1	EVM	CDS	115073	115203	.	-	0	ID=cds.evm.model.WUUM01000094.1.28;Parent=evm.model.WUUM01000094.1.28
WUUM01000094.1	EVM	exon	171878	172241	.	-	.	ID=evm.model.WUUM01000094.1.38.exon2;Parent=evm.model.WUUM01000094.1.38
WUUM01000094.1	EVM	CDS	171878	172241	.	-	1	ID=cds.evm.model.WUUM01000094.1.38;Parent=evm.model.WUUM01000094.1.38
WUUM01000094.1	EVM	exon	174866	175899	.	+	.	ID=evm.model.WUUM01000094.1.39.exon2;Parent=evm.model.WUUM01000094.1.39
WUUM01000094.1	EVM	CDS	174866	175899	.	+	0	ID=cds.evm.model.WUUM01000094.1.39;Parent=evm.model.WUUM01000094.1.39
WUUM01000158.1	EVM	gene	26784	27146	.	+	.	ID=evm.TU.WUUM01000158.1.3;Name=EVM%20prediction%20WUUM01000158.1.3
WUUM01000158.1	EVM	mRNA	26784	27146	.	+	.	ID=evm.model.WUUM01000158.1.3;Parent=evm.TU.WUUM01000158.1.3;Name=EVM%20prediction%20WUUM01000158.1.3
WUUM01000158.1	EVM	exon	26784	27146	.	+	.	ID=evm.model.WUUM01000158.1.3.exon1;Parent=evm.model.WUUM01000158.1.3
WUUM01000158.1	EVM	CDS	26784	27146	.	+	0	ID=cds.evm.model.WUUM01000158.1.3;Parent=evm.model.WUUM01000158.1.3
WUUM01000161.1	EVM	gene	28092	30263	.	-	.	ID=evm.TU.WUUM01000161.1.7;Name=EVM%20prediction%20WUUM01000161.1.7
WUUM01000161.1	EVM	mRNA	28092	30263	.	-	.	ID=evm.model.WUUM01000161.1.7;Parent=evm.TU.WUUM01000161.1.7;Name=EVM%20prediction%20WUUM01000161.1.7
WUUM01000161.1	EVM	exon	28092	30263	.	-	.	ID=evm.model.WUUM01000161.1.7.exon1;Parent=evm.model.WUUM01000161.1.7
WUUM01000161.1	EVM	CDS	28092	30263	.	-	0	ID=cds.evm.model.WUUM01000161.1.7;Parent=evm.model.WUUM01000161.1.7
WUUM01000132.1	EVM	gene	28020	30191	.	-	.	ID=evm.TU.WUUM01000132.1.3;Name=EVM%20prediction%20WUUM01000132.1.3
WUUM01000132.1	EVM	mRNA	28020	30191	.	-	.	ID=evm.model.WUUM01000132.1.3;Parent=evm.TU.WUUM01000132.1.3;Name=EVM%20prediction%20WUUM01000132.1.3
WUUM01000132.1	EVM	exon	28020	30191	.	-	.	ID=evm.model.WUUM01000132.1.3.exon1;Parent=evm.model.WUUM01000132.1.3
WUUM01000132.1	EVM	CDS	28020	30191	.	-	0	ID=cds.evm.model.WUUM01000132.1.3;Parent=evm.model.WUUM01000132.1.3
WUUM01000132.1	EVM	exon	43376	43702	.	-	.	ID=evm.model.WUUM01000132.1.7.exon1;Parent=evm.model.WUUM01000132.1.7
WUUM01000132.1	EVM	CDS	43376	43702	.	-	0	ID=cds.evm.model.WUUM01000132.1.7;Parent=evm.model.WUUM01000132.1.7
WUUM01000132.1	EVM	exon	40392	40430	.	-	.	ID=evm.model.WUUM01000132.1.7.exon5;Parent=evm.model.WUUM01000132.1.7
WUUM01000132.1	EVM	CDS	40392	40430	.	-	2	ID=cds.evm.model.WUUM01000132.1.7;Parent=evm.model.WUUM01000132.1.7
WUUM01000174.1	EVM	exon	7503	7970	.	-	.	ID=evm.model.WUUM01000174.1.3.exon1;Parent=evm.model.WUUM01000174.1.3
WUUM01000174.1	EVM	CDS	7503	7970	.	-	0	ID=cds.evm.model.WUUM01000174.1.3;Parent=evm.model.WUUM01000174.1.3
WUUM01000174.1	EVM	exon	5996	6025	.	-	.	ID=evm.model.WUUM01000174.1.3.exon2;Parent=evm.model.WUUM01000174.1.3
WUUM01000174.1	EVM	CDS	5996	6025	.	-	0	ID=cds.evm.model.WUUM01000174.1.3;Parent=evm.model.WUUM01000174.1.3
WUUM01000174.1	EVM	exon	5737	5829	.	-	.	ID=evm.model.WUUM01000174.1.3.exon3;Parent=evm.model.WUUM01000174.1.3
WUUM01000174.1	EVM	CDS	5737	5829	.	-	0	ID=cds.evm.model.WUUM01000174.1.3;Parent=evm.model.WUUM01000174.1.3
WUUM01000096.1	EVM	exon	3548	3560	.	-	.	ID=evm.model.WUUM01000096.1.1.exon1;Parent=evm.model.WUUM01000096.1.1
WUUM01000096.1	EVM	CDS	3548	3560	.	-	0	ID=cds.evm.model.WUUM01000096.1.1;Parent=evm.model.WUUM01000096.1.1
WUUM01000096.1	EVM	exon	135549	135575	.	-	.	ID=evm.model.WUUM01000096.1.22.exon1;Parent=evm.model.WUUM01000096.1.22
WUUM01000096.1	EVM	CDS	135549	135575	.	-	0	ID=cds.evm.model.WUUM01000096.1.22;Parent=evm.model.WUUM01000096.1.22
WUUM01000008.1	EVM	exon	3869	3881	.	-	.	ID=evm.model.WUUM01000008.1.1.exon1;Parent=evm.model.WUUM01000008.1.1
WUUM01000008.1	EVM	CDS	3869	3881	.	-	0	ID=cds.evm.model.WUUM01000008.1.1;Parent=evm.model.WUUM01000008.1.1
WUUM01000008.1	EVM	exon	664350	664435	.	+	.	ID=evm.model.WUUM01000008.1.116.exon2;Parent=evm.model.WUUM01000008.1.116
WUUM01000008.1	EVM	CDS	664350	664435	.	+	1	ID=cds.evm.model.WUUM01000008.1.116;Parent=evm.model.WUUM01000008.1.116
WUUM01000008.1	EVM	exon	2928759	2928894	.	+	.	ID=evm.model.WUUM01000008.1.287.exon5;Parent=evm.model.WUUM01000008.1.287
WUUM01000008.1	EVM	CDS	2928759	2928894	.	+	1	ID=cds.evm.model.WUUM01000008.1.287;Parent=evm.model.WUUM01000008.1.287
WUUM01000008.1	EVM	exon	2928941	2929793	.	+	.	ID=evm.model.WUUM01000008.1.287.exon6;Parent=evm.model.WUUM01000008.1.287
WUUM01000008.1	EVM	CDS	2928941	2929793	.	+	0	ID=cds.evm.model.WUUM01000008.1.287;Parent=evm.model.WUUM01000008.1.287
WUUM01000008.1	EVM	exon	2929807	2929963	.	+	.	ID=evm.model.WUUM01000008.1.287.exon7;Parent=evm.model.WUUM01000008.1.287
WUUM01000008.1	EVM	CDS	2929807	2929963	.	+	2	ID=cds.evm.model.WUUM01000008.1.287;Parent=evm.model.WUUM01000008.1.287
WUUM01000008.1	EVM	gene	4362177	4366395	.	+	.	ID=evm.TU.WUUM01000008.1.374;Name=EVM%20prediction%20WUUM01000008.1.374
WUUM01000008.1	EVM	mRNA	4362177	4366395	.	+	.	ID=evm.model.WUUM01000008.1.374;Parent=evm.TU.WUUM01000008.1.374;Name=EVM%20prediction%20WUUM01000008.1.374
WUUM01000008.1	EVM	exon	4362177	4362223	.	+	.	ID=evm.model.WUUM01000008.1.374.exon1;Parent=evm.model.WUUM01000008.1.374
WUUM01000008.1	EVM	CDS	4362177	4362223	.	+	0	ID=cds.evm.model.WUUM01000008.1.374;Parent=evm.model.WUUM01000008.1.374
WUUM01000008.1	EVM	exon	4362499	4363055	.	+	.	ID=evm.model.WUUM01000008.1.374.exon2;Parent=evm.model.WUUM01000008.1.374
WUUM01000008.1	EVM	CDS	4362499	4363055	.	+	1	ID=cds.evm.model.WUUM01000008.1.374;Parent=evm.model.WUUM01000008.1.374
WUUM01000008.1	EVM	exon	4363076	4366395	.	+	.	ID=evm.model.WUUM01000008.1.374.exon3;Parent=evm.model.WUUM01000008.1.374
WUUM01000008.1	EVM	CDS	4363076	4366395	.	+	2	ID=cds.evm.model.WUUM01000008.1.374;Parent=evm.model.WUUM01000008.1.374
WUUM01000008.1	EVM	exon	4489468	4489520	.	-	.	ID=evm.model.WUUM01000008.1.386.exon3;Parent=evm.model.WUUM01000008.1.386
WUUM01000008.1	EVM	CDS	4489468	4489520	.	-	1	ID=cds.evm.model.WUUM01000008.1.386;Parent=evm.model.WUUM01000008.1.386
WUUM01000008.1	EVM	exon	4488098	4488115	.	-	.	ID=evm.model.WUUM01000008.1.386.exon5;Parent=evm.model.WUUM01000008.1.386
WUUM01000008.1	EVM	CDS	4488098	4488115	.	-	0	ID=cds.evm.model.WUUM01000008.1.386;Parent=evm.model.WUUM01000008.1.386
WUUM01000008.1	EVM	exon	5263999	5264007	.	+	.	ID=evm.model.WUUM01000008.1.443.exon3;Parent=evm.model.WUUM01000008.1.443
WUUM01000008.1	EVM	CDS	5263999	5264007	.	+	0	ID=cds.evm.model.WUUM01000008.1.443;Parent=evm.model.WUUM01000008.1.443
WUUM01000008.1	EVM	exon	5812552	5812718	.	-	.	ID=evm.model.WUUM01000008.1.474.exon2;Parent=evm.model.WUUM01000008.1.474
WUUM01000008.1	EVM	CDS	5812552	5812718	.	-	0	ID=cds.evm.model.WUUM01000008.1.474;Parent=evm.model.WUUM01000008.1.474
WUUM01000008.1	EVM	exon	5811710	5812344	.	-	.	ID=evm.model.WUUM01000008.1.474.exon3;Parent=evm.model.WUUM01000008.1.474
WUUM01000008.1	EVM	CDS	5811710	5812344	.	-	1	ID=cds.evm.model.WUUM01000008.1.474;Parent=evm.model.WUUM01000008.1.474
WUUM01000008.1	EVM	exon	5808406	5811689	.	-	.	ID=evm.model.WUUM01000008.1.474.exon4;Parent=evm.model.WUUM01000008.1.474
WUUM01000008.1	EVM	CDS	5808406	5811689	.	-	2	ID=cds.evm.model.WUUM01000008.1.474;Parent=evm.model.WUUM01000008.1.474
WUUM01000008.1	EVM	gene	5813416	5814477	.	-	.	ID=evm.TU.WUUM01000008.1.475;Name=EVM%20prediction%20WUUM01000008.1.475
WUUM01000008.1	EVM	mRNA	5813416	5814477	.	-	.	ID=evm.model.WUUM01000008.1.475;Parent=evm.TU.WUUM01000008.1.475;Name=EVM%20prediction%20WUUM01000008.1.475
WUUM01000008.1	EVM	exon	5813416	5814477	.	-	.	ID=evm.model.WUUM01000008.1.475.exon1;Parent=evm.model.WUUM01000008.1.475
WUUM01000008.1	EVM	CDS	5813416	5814477	.	-	0	ID=cds.evm.model.WUUM01000008.1.475;Parent=evm.model.WUUM01000008.1.475
WUUM01000008.1	EVM	exon	6566623	6566705	.	-	.	ID=evm.model.WUUM01000008.1.568.exon7;Parent=evm.model.WUUM01000008.1.568
WUUM01000008.1	EVM	CDS	6566623	6566705	.	-	1	ID=cds.evm.model.WUUM01000008.1.568;Parent=evm.model.WUUM01000008.1.568
WUUM01000008.1	EVM	exon	6823527	6823542	.	+	.	ID=evm.model.WUUM01000008.1.581.exon1;Parent=evm.model.WUUM01000008.1.581
WUUM01000008.1	EVM	CDS	6823527	6823542	.	+	0	ID=cds.evm.model.WUUM01000008.1.581;Parent=evm.model.WUUM01000008.1.581
WUUM01000008.1	EVM	exon	7014683	7014704	.	-	.	ID=evm.model.WUUM01000008.1.603.exon3;Parent=evm.model.WUUM01000008.1.603
WUUM01000008.1	EVM	CDS	7014683	7014704	.	-	0	ID=cds.evm.model.WUUM01000008.1.603;Parent=evm.model.WUUM01000008.1.603
WUUM01000008.1	EVM	exon	7012283	7012288	.	-	.	ID=evm.model.WUUM01000008.1.603.exon6;Parent=evm.model.WUUM01000008.1.603
WUUM01000008.1	EVM	CDS	7012283	7012288	.	-	0	ID=cds.evm.model.WUUM01000008.1.603;Parent=evm.model.WUUM01000008.1.603
WUUM01000008.1	EVM	exon	7462271	7462402	.	+	.	ID=evm.model.WUUM01000008.1.623.exon2;Parent=evm.model.WUUM01000008.1.623
WUUM01000008.1	EVM	CDS	7462271	7462402	.	+	0	ID=cds.evm.model.WUUM01000008.1.623;Parent=evm.model.WUUM01000008.1.623
WUUM01000008.1	EVM	exon	7463499	7463612	.	+	.	ID=evm.model.WUUM01000008.1.623.exon3;Parent=evm.model.WUUM01000008.1.623
WUUM01000008.1	EVM	CDS	7463499	7463612	.	+	0	ID=cds.evm.model.WUUM01000008.1.623;Parent=evm.model.WUUM01000008.1.623
WUUM01000008.1	EVM	exon	8235032	8235039	.	-	.	ID=evm.model.WUUM01000008.1.664.exon1;Parent=evm.model.WUUM01000008.1.664
WUUM01000008.1	EVM	CDS	8235032	8235039	.	-	0	ID=cds.evm.model.WUUM01000008.1.664;Parent=evm.model.WUUM01000008.1.664
WUUM01000008.1	EVM	exon	8376645	8376783	.	-	.	ID=evm.model.WUUM01000008.1.679.exon2;Parent=evm.model.WUUM01000008.1.679
WUUM01000008.1	EVM	CDS	8376645	8376783	.	-	0	ID=cds.evm.model.WUUM01000008.1.679;Parent=evm.model.WUUM01000008.1.679
WUUM01000008.1	EVM	exon	8375425	8375523	.	-	.	ID=evm.model.WUUM01000008.1.679.exon3;Parent=evm.model.WUUM01000008.1.679
WUUM01000008.1	EVM	CDS	8375425	8375523	.	-	0	ID=cds.evm.model.WUUM01000008.1.679;Parent=evm.model.WUUM01000008.1.679
WUUM01000008.1	EVM	gene	8864082	8865143	.	+	.	ID=evm.TU.WUUM01000008.1.709;Name=EVM%20prediction%20WUUM01000008.1.709
WUUM01000008.1	EVM	mRNA	8864082	8865143	.	+	.	ID=evm.model.WUUM01000008.1.709;Parent=evm.TU.WUUM01000008.1.709;Name=EVM%20prediction%20WUUM01000008.1.709
WUUM01000008.1	EVM	exon	8864082	8865143	.	+	.	ID=evm.model.WUUM01000008.1.709.exon1;Parent=evm.model.WUUM01000008.1.709
WUUM01000008.1	EVM	CDS	8864082	8865143	.	+	0	ID=cds.evm.model.WUUM01000008.1.709;Parent=evm.model.WUUM01000008.1.709
WUUM01000008.1	EVM	exon	9619970	9620038	.	-	.	ID=evm.model.WUUM01000008.1.746.exon1;Parent=evm.model.WUUM01000008.1.746
WUUM01000008.1	EVM	CDS	9619970	9620038	.	-	0	ID=cds.evm.model.WUUM01000008.1.746;Parent=evm.model.WUUM01000008.1.746
WUUM01000008.1	EVM	gene	9742220	9743316	.	-	.	ID=evm.TU.WUUM01000008.1.758;Name=EVM%20prediction%20WUUM01000008.1.758
WUUM01000008.1	EVM	mRNA	9742220	9743316	.	-	.	ID=evm.model.WUUM01000008.1.758;Parent=evm.TU.WUUM01000008.1.758;Name=EVM%20prediction%20WUUM01000008.1.758
WUUM01000008.1	EVM	exon	9742832	9743316	.	-	.	ID=evm.model.WUUM01000008.1.758.exon1;Parent=evm.model.WUUM01000008.1.758
WUUM01000008.1	EVM	CDS	9742832	9743316	.	-	0	ID=cds.evm.model.WUUM01000008.1.758;Parent=evm.model.WUUM01000008.1.758
WUUM01000008.1	EVM	exon	9742220	9742754	.	-	.	ID=evm.model.WUUM01000008.1.758.exon2;Parent=evm.model.WUUM01000008.1.758
WUUM01000008.1	EVM	CDS	9742220	9742754	.	-	1	ID=cds.evm.model.WUUM01000008.1.758;Parent=evm.model.WUUM01000008.1.758
WUUM01000019.1	EVM	exon	6811	6970	.	-	.	ID=evm.model.WUUM01000019.1.2.exon1;Parent=evm.model.WUUM01000019.1.2
WUUM01000019.1	EVM	CDS	6811	6970	.	-	0	ID=cds.evm.model.WUUM01000019.1.2;Parent=evm.model.WUUM01000019.1.2
WUUM01000019.1	EVM	gene	122806	123592	.	+	.	ID=evm.TU.WUUM01000019.1.12;Name=EVM%20prediction%20WUUM01000019.1.12
WUUM01000019.1	EVM	mRNA	122806	123592	.	+	.	ID=evm.model.WUUM01000019.1.12;Parent=evm.TU.WUUM01000019.1.12;Name=EVM%20prediction%20WUUM01000019.1.12
WUUM01000019.1	EVM	exon	122806	122883	.	+	.	ID=evm.model.WUUM01000019.1.12.exon1;Parent=evm.model.WUUM01000019.1.12
WUUM01000019.1	EVM	CDS	122806	122883	.	+	0	ID=cds.evm.model.WUUM01000019.1.12;Parent=evm.model.WUUM01000019.1.12
WUUM01000019.1	EVM	exon	123122	123592	.	+	.	ID=evm.model.WUUM01000019.1.12.exon2;Parent=evm.model.WUUM01000019.1.12
WUUM01000019.1	EVM	CDS	123122	123592	.	+	0	ID=cds.evm.model.WUUM01000019.1.12;Parent=evm.model.WUUM01000019.1.12
WUUM01000019.1	EVM	exon	129009	129044	.	+	.	ID=evm.model.WUUM01000019.1.13.exon2;Parent=evm.model.WUUM01000019.1.13
WUUM01000019.1	EVM	CDS	129009	129044	.	+	0	ID=cds.evm.model.WUUM01000019.1.13;Parent=evm.model.WUUM01000019.1.13
WUUM01000019.1	EVM	exon	579078	579097	.	-	.	ID=evm.model.WUUM01000019.1.32.exon1;Parent=evm.model.WUUM01000019.1.32
WUUM01000019.1	EVM	CDS	579078	579097	.	-	0	ID=cds.evm.model.WUUM01000019.1.32;Parent=evm.model.WUUM01000019.1.32
WUUM01000019.1	EVM	exon	1876561	1876573	.	+	.	ID=evm.model.WUUM01000019.1.92.exon9;Parent=evm.model.WUUM01000019.1.92
WUUM01000019.1	EVM	CDS	1876561	1876573	.	+	1	ID=cds.evm.model.WUUM01000019.1.92;Parent=evm.model.WUUM01000019.1.92
WUUM01000019.1	EVM	exon	1908359	1908463	.	-	.	ID=evm.model.WUUM01000019.1.96.exon1;Parent=evm.model.WUUM01000019.1.96
WUUM01000019.1	EVM	CDS	1908359	1908463	.	-	0	ID=cds.evm.model.WUUM01000019.1.96;Parent=evm.model.WUUM01000019.1.96
WUUM01000019.1	EVM	exon	2505812	2505831	.	+	.	ID=evm.model.WUUM01000019.1.125.exon9;Parent=evm.model.WUUM01000019.1.125
WUUM01000019.1	EVM	CDS	2505812	2505831	.	+	1	ID=cds.evm.model.WUUM01000019.1.125;Parent=evm.model.WUUM01000019.1.125
WUUM01000019.1	EVM	exon	2510826	2510837	.	+	.	ID=evm.model.WUUM01000019.1.126.exon8;Parent=evm.model.WUUM01000019.1.126
WUUM01000019.1	EVM	CDS	2510826	2510837	.	+	0	ID=cds.evm.model.WUUM01000019.1.126;Parent=evm.model.WUUM01000019.1.126
WUUM01000019.1	EVM	gene	2600020	2600835	.	-	.	ID=evm.TU.WUUM01000019.1.135;Name=EVM%20prediction%20WUUM01000019.1.135
WUUM01000019.1	EVM	mRNA	2600020	2600835	.	-	.	ID=evm.model.WUUM01000019.1.135;Parent=evm.TU.WUUM01000019.1.135;Name=EVM%20prediction%20WUUM01000019.1.135
WUUM01000019.1	EVM	exon	2600020	2600835	.	-	.	ID=evm.model.WUUM01000019.1.135.exon1;Parent=evm.model.WUUM01000019.1.135
WUUM01000019.1	EVM	CDS	2600020	2600835	.	-	0	ID=cds.evm.model.WUUM01000019.1.135;Parent=evm.model.WUUM01000019.1.135
WUUM01000019.1	EVM	gene	3064878	3065238	.	-	.	ID=evm.TU.WUUM01000019.1.169;Name=EVM%20prediction%20WUUM01000019.1.169
WUUM01000019.1	EVM	mRNA	3064878	3065238	.	-	.	ID=evm.model.WUUM01000019.1.169;Parent=evm.TU.WUUM01000019.1.169;Name=EVM%20prediction%20WUUM01000019.1.169
WUUM01000019.1	EVM	exon	3065198	3065238	.	-	.	ID=evm.model.WUUM01000019.1.169.exon1;Parent=evm.model.WUUM01000019.1.169
WUUM01000019.1	EVM	CDS	3065198	3065238	.	-	0	ID=cds.evm.model.WUUM01000019.1.169;Parent=evm.model.WUUM01000019.1.169
WUUM01000019.1	EVM	exon	3064878	3065160	.	-	.	ID=evm.model.WUUM01000019.1.169.exon2;Parent=evm.model.WUUM01000019.1.169
WUUM01000019.1	EVM	CDS	3064878	3065160	.	-	1	ID=cds.evm.model.WUUM01000019.1.169;Parent=evm.model.WUUM01000019.1.169
WUUM01000019.1	EVM	exon	3226328	3226352	.	+	.	ID=evm.model.WUUM01000019.1.178.exon7;Parent=evm.model.WUUM01000019.1.178
WUUM01000019.1	EVM	CDS	3226328	3226352	.	+	0	ID=cds.evm.model.WUUM01000019.1.178;Parent=evm.model.WUUM01000019.1.178
WUUM01000019.1	EVM	exon	3639035	3639052	.	-	.	ID=evm.model.WUUM01000019.1.195.exon3;Parent=evm.model.WUUM01000019.1.195
WUUM01000019.1	EVM	CDS	3639035	3639052	.	-	0	ID=cds.evm.model.WUUM01000019.1.195;Parent=evm.model.WUUM01000019.1.195
WUUM01000019.1	EVM	gene	3676729	3677700	.	-	.	ID=evm.TU.WUUM01000019.1.199;Name=EVM%20prediction%20WUUM01000019.1.199
WUUM01000019.1	EVM	mRNA	3676729	3677700	.	-	.	ID=evm.model.WUUM01000019.1.199;Parent=evm.TU.WUUM01000019.1.199;Name=EVM%20prediction%20WUUM01000019.1.199
WUUM01000019.1	EVM	exon	3676729	3677700	.	-	.	ID=evm.model.WUUM01000019.1.199.exon1;Parent=evm.model.WUUM01000019.1.199
WUUM01000019.1	EVM	CDS	3676729	3677700	.	-	0	ID=cds.evm.model.WUUM01000019.1.199;Parent=evm.model.WUUM01000019.1.199
WUUM01000019.1	EVM	gene	4065377	4066438	.	+	.	ID=evm.TU.WUUM01000019.1.219;Name=EVM%20prediction%20WUUM01000019.1.219
WUUM01000019.1	EVM	mRNA	4065377	4066438	.	+	.	ID=evm.model.WUUM01000019.1.219;Parent=evm.TU.WUUM01000019.1.219;Name=EVM%20prediction%20WUUM01000019.1.219
WUUM01000019.1	EVM	exon	4065377	4066438	.	+	.	ID=evm.model.WUUM01000019.1.219.exon1;Parent=evm.model.WUUM01000019.1.219
WUUM01000019.1	EVM	CDS	4065377	4066438	.	+	0	ID=cds.evm.model.WUUM01000019.1.219;Parent=evm.model.WUUM01000019.1.219
WUUM01000019.1	EVM	exon	4102434	4102538	.	+	.	ID=evm.model.WUUM01000019.1.223.exon1;Parent=evm.model.WUUM01000019.1.223
WUUM01000019.1	EVM	CDS	4102434	4102538	.	+	0	ID=cds.evm.model.WUUM01000019.1.223;Parent=evm.model.WUUM01000019.1.223
WUUM01000019.1	EVM	exon	4206001	4206123	.	-	.	ID=evm.model.WUUM01000019.1.232.exon2;Parent=evm.model.WUUM01000019.1.232
WUUM01000019.1	EVM	CDS	4206001	4206123	.	-	0	ID=cds.evm.model.WUUM01000019.1.232;Parent=evm.model.WUUM01000019.1.232
WUUM01000019.1	EVM	exon	4565667	4565916	.	-	.	ID=evm.model.WUUM01000019.1.252.exon1;Parent=evm.model.WUUM01000019.1.252
WUUM01000019.1	EVM	CDS	4565667	4565916	.	-	0	ID=cds.evm.model.WUUM01000019.1.252;Parent=evm.model.WUUM01000019.1.252
WUUM01000019.1	EVM	exon	4564918	4565354	.	-	.	ID=evm.model.WUUM01000019.1.252.exon3;Parent=evm.model.WUUM01000019.1.252
WUUM01000019.1	EVM	CDS	4564918	4565354	.	-	2	ID=cds.evm.model.WUUM01000019.1.252;Parent=evm.model.WUUM01000019.1.252
WUUM01000019.1	EVM	exon	4586118	4586287	.	+	.	ID=evm.model.WUUM01000019.1.254.exon3;Parent=evm.model.WUUM01000019.1.254
WUUM01000019.1	EVM	CDS	4586118	4586287	.	+	1	ID=cds.evm.model.WUUM01000019.1.254;Parent=evm.model.WUUM01000019.1.254
WUUM01000019.1	EVM	gene	4642985	4644419	.	-	.	ID=evm.TU.WUUM01000019.1.255;Name=EVM%20prediction%20WUUM01000019.1.255
WUUM01000019.1	EVM	mRNA	4642985	4644419	.	-	.	ID=evm.model.WUUM01000019.1.255;Parent=evm.TU.WUUM01000019.1.255;Name=EVM%20prediction%20WUUM01000019.1.255
WUUM01000019.1	EVM	exon	4642985	4644419	.	-	.	ID=evm.model.WUUM01000019.1.255.exon1;Parent=evm.model.WUUM01000019.1.255
WUUM01000019.1	EVM	CDS	4642985	4644419	.	-	2	ID=cds.evm.model.WUUM01000019.1.255;Parent=evm.model.WUUM01000019.1.255
WUUM01000019.1	EVM	gene	4644440	4645112	.	-	.	ID=evm.TU.WUUM01000019.1.256;Name=EVM%20prediction%20WUUM01000019.1.256
WUUM01000019.1	EVM	mRNA	4644440	4645112	.	-	.	ID=evm.model.WUUM01000019.1.256;Parent=evm.TU.WUUM01000019.1.256;Name=EVM%20prediction%20WUUM01000019.1.256
WUUM01000019.1	EVM	exon	4644440	4645112	.	-	.	ID=evm.model.WUUM01000019.1.256.exon1;Parent=evm.model.WUUM01000019.1.256
WUUM01000019.1	EVM	CDS	4644440	4645112	.	-	0	ID=cds.evm.model.WUUM01000019.1.256;Parent=evm.model.WUUM01000019.1.256
WUUM01000019.1	EVM	gene	4705346	4705777	.	+	.	ID=evm.TU.WUUM01000019.1.261;Name=EVM%20prediction%20WUUM01000019.1.261
WUUM01000019.1	EVM	mRNA	4705346	4705777	.	+	.	ID=evm.model.WUUM01000019.1.261;Parent=evm.TU.WUUM01000019.1.261;Name=EVM%20prediction%20WUUM01000019.1.261
WUUM01000019.1	EVM	exon	4705346	4705777	.	+	.	ID=evm.model.WUUM01000019.1.261.exon1;Parent=evm.model.WUUM01000019.1.261
WUUM01000019.1	EVM	CDS	4705346	4705777	.	+	0	ID=cds.evm.model.WUUM01000019.1.261;Parent=evm.model.WUUM01000019.1.261
WUUM01000019.1	EVM	exon	4730024	4730064	.	-	.	ID=evm.model.WUUM01000019.1.262.exon1;Parent=evm.model.WUUM01000019.1.262
WUUM01000019.1	EVM	CDS	4730024	4730064	.	-	0	ID=cds.evm.model.WUUM01000019.1.262;Parent=evm.model.WUUM01000019.1.262
WUUM01000019.1	EVM	exon	5059612	5059673	.	+	.	ID=evm.model.WUUM01000019.1.300.exon3;Parent=evm.model.WUUM01000019.1.300
WUUM01000019.1	EVM	CDS	5059612	5059673	.	+	0	ID=cds.evm.model.WUUM01000019.1.300;Parent=evm.model.WUUM01000019.1.300
WUUM01000019.1	EVM	exon	5070352	5070577	.	-	.	ID=evm.model.WUUM01000019.1.301.exon2;Parent=evm.model.WUUM01000019.1.301
WUUM01000019.1	EVM	CDS	5070352	5070577	.	-	2	ID=cds.evm.model.WUUM01000019.1.301;Parent=evm.model.WUUM01000019.1.301
WUUM01000019.1	EVM	exon	5070179	5070189	.	-	.	ID=evm.model.WUUM01000019.1.301.exon3;Parent=evm.model.WUUM01000019.1.301
WUUM01000019.1	EVM	CDS	5070179	5070189	.	-	1	ID=cds.evm.model.WUUM01000019.1.301;Parent=evm.model.WUUM01000019.1.301
WUUM01000019.1	EVM	gene	5195938	5196983	.	-	.	ID=evm.TU.WUUM01000019.1.314;Name=EVM%20prediction%20WUUM01000019.1.314
WUUM01000019.1	EVM	mRNA	5195938	5196983	.	-	.	ID=evm.model.WUUM01000019.1.314;Parent=evm.TU.WUUM01000019.1.314;Name=EVM%20prediction%20WUUM01000019.1.314
WUUM01000019.1	EVM	exon	5196852	5196983	.	-	.	ID=evm.model.WUUM01000019.1.314.exon1;Parent=evm.model.WUUM01000019.1.314
WUUM01000019.1	EVM	CDS	5196852	5196983	.	-	0	ID=cds.evm.model.WUUM01000019.1.314;Parent=evm.model.WUUM01000019.1.314
WUUM01000019.1	EVM	exon	5196213	5196478	.	-	.	ID=evm.model.WUUM01000019.1.314.exon2;Parent=evm.model.WUUM01000019.1.314
WUUM01000019.1	EVM	CDS	5196213	5196478	.	-	0	ID=cds.evm.model.WUUM01000019.1.314;Parent=evm.model.WUUM01000019.1.314
WUUM01000019.1	EVM	exon	5195938	5196130	.	-	.	ID=evm.model.WUUM01000019.1.314.exon3;Parent=evm.model.WUUM01000019.1.314
WUUM01000019.1	EVM	CDS	5195938	5196130	.	-	1	ID=cds.evm.model.WUUM01000019.1.314;Parent=evm.model.WUUM01000019.1.314
WUUM01000019.1	EVM	exon	5237007	5237188	.	-	.	ID=evm.model.WUUM01000019.1.321.exon3;Parent=evm.model.WUUM01000019.1.321
WUUM01000019.1	EVM	CDS	5237007	5237188	.	-	0	ID=cds.evm.model.WUUM01000019.1.321;Parent=evm.model.WUUM01000019.1.321
WUUM01000019.1	EVM	gene	5341058	5342108	.	-	.	ID=evm.TU.WUUM01000019.1.333;Name=EVM%20prediction%20WUUM01000019.1.333
WUUM01000019.1	EVM	mRNA	5341058	5342108	.	-	.	ID=evm.model.WUUM01000019.1.333;Parent=evm.TU.WUUM01000019.1.333;Name=EVM%20prediction%20WUUM01000019.1.333
WUUM01000019.1	EVM	exon	5342099	5342108	.	-	.	ID=evm.model.WUUM01000019.1.333.exon1;Parent=evm.model.WUUM01000019.1.333
WUUM01000019.1	EVM	CDS	5342099	5342108	.	-	0	ID=cds.evm.model.WUUM01000019.1.333;Parent=evm.model.WUUM01000019.1.333
WUUM01000019.1	EVM	exon	5341811	5342059	.	-	.	ID=evm.model.WUUM01000019.1.333.exon2;Parent=evm.model.WUUM01000019.1.333
WUUM01000019.1	EVM	CDS	5341811	5342059	.	-	2	ID=cds.evm.model.WUUM01000019.1.333;Parent=evm.model.WUUM01000019.1.333
WUUM01000019.1	EVM	exon	5341655	5341732	.	-	.	ID=evm.model.WUUM01000019.1.333.exon3;Parent=evm.model.WUUM01000019.1.333
WUUM01000019.1	EVM	CDS	5341655	5341732	.	-	2	ID=cds.evm.model.WUUM01000019.1.333;Parent=evm.model.WUUM01000019.1.333
WUUM01000019.1	EVM	exon	5341443	5341570	.	-	.	ID=evm.model.WUUM01000019.1.333.exon4;Parent=evm.model.WUUM01000019.1.333
WUUM01000019.1	EVM	CDS	5341443	5341570	.	-	2	ID=cds.evm.model.WUUM01000019.1.333;Parent=evm.model.WUUM01000019.1.333
WUUM01000019.1	EVM	exon	5341058	5341297	.	-	.	ID=evm.model.WUUM01000019.1.333.exon5;Parent=evm.model.WUUM01000019.1.333
WUUM01000019.1	EVM	CDS	5341058	5341297	.	-	0	ID=cds.evm.model.WUUM01000019.1.333;Parent=evm.model.WUUM01000019.1.333
WUUM01000019.1	EVM	exon	5506183	5506324	.	+	.	ID=evm.model.WUUM01000019.1.362.exon2;Parent=evm.model.WUUM01000019.1.362
WUUM01000019.1	EVM	CDS	5506183	5506324	.	+	0	ID=cds.evm.model.WUUM01000019.1.362;Parent=evm.model.WUUM01000019.1.362
WUUM01000019.1	EVM	exon	5506416	5507200	.	+	.	ID=evm.model.WUUM01000019.1.362.exon3;Parent=evm.model.WUUM01000019.1.362
WUUM01000019.1	EVM	CDS	5506416	5507200	.	+	2	ID=cds.evm.model.WUUM01000019.1.362;Parent=evm.model.WUUM01000019.1.362
WUUM01000019.1	EVM	exon	5573968	5573983	.	+	.	ID=evm.model.WUUM01000019.1.395.exon1;Parent=evm.model.WUUM01000019.1.395
WUUM01000019.1	EVM	CDS	5573968	5573983	.	+	0	ID=cds.evm.model.WUUM01000019.1.395;Parent=evm.model.WUUM01000019.1.395
WUUM01000019.1	EVM	exon	5584549	5584618	.	+	.	ID=evm.model.WUUM01000019.1.399.exon1;Parent=evm.model.WUUM01000019.1.399
WUUM01000019.1	EVM	CDS	5584549	5584618	.	+	0	ID=cds.evm.model.WUUM01000019.1.399;Parent=evm.model.WUUM01000019.1.399
WUUM01000019.1	EVM	exon	5692741	5692786	.	+	.	ID=evm.model.WUUM01000019.1.438.exon1;Parent=evm.model.WUUM01000019.1.438
WUUM01000019.1	EVM	CDS	5692741	5692786	.	+	0	ID=cds.evm.model.WUUM01000019.1.438;Parent=evm.model.WUUM01000019.1.438
WUUM01000019.1	EVM	gene	5716120	5718426	.	+	.	ID=evm.TU.WUUM01000019.1.447;Name=EVM%20prediction%20WUUM01000019.1.447
WUUM01000019.1	EVM	mRNA	5716120	5718426	.	+	.	ID=evm.model.WUUM01000019.1.447;Parent=evm.TU.WUUM01000019.1.447;Name=EVM%20prediction%20WUUM01000019.1.447
WUUM01000019.1	EVM	exon	5716120	5718426	.	+	.	ID=evm.model.WUUM01000019.1.447.exon1;Parent=evm.model.WUUM01000019.1.447
WUUM01000019.1	EVM	CDS	5716120	5718426	.	+	0	ID=cds.evm.model.WUUM01000019.1.447;Parent=evm.model.WUUM01000019.1.447
WUUM01000019.1	EVM	exon	5718548	5718628	.	+	.	ID=evm.model.WUUM01000019.1.448.exon1;Parent=evm.model.WUUM01000019.1.448
WUUM01000019.1	EVM	CDS	5718548	5718628	.	+	0	ID=cds.evm.model.WUUM01000019.1.448;Parent=evm.model.WUUM01000019.1.448
WUUM01000019.1	EVM	gene	5777079	5777465	.	+	.	ID=evm.TU.WUUM01000019.1.459;Name=EVM%20prediction%20WUUM01000019.1.459
WUUM01000019.1	EVM	mRNA	5777079	5777465	.	+	.	ID=evm.model.WUUM01000019.1.459;Parent=evm.TU.WUUM01000019.1.459;Name=EVM%20prediction%20WUUM01000019.1.459
WUUM01000019.1	EVM	exon	5777079	5777465	.	+	.	ID=evm.model.WUUM01000019.1.459.exon1;Parent=evm.model.WUUM01000019.1.459
WUUM01000019.1	EVM	CDS	5777079	5777465	.	+	0	ID=cds.evm.model.WUUM01000019.1.459;Parent=evm.model.WUUM01000019.1.459
WUUM01000019.1	EVM	exon	5788405	5788671	.	+	.	ID=evm.model.WUUM01000019.1.463.exon1;Parent=evm.model.WUUM01000019.1.463
WUUM01000019.1	EVM	CDS	5788405	5788671	.	+	0	ID=cds.evm.model.WUUM01000019.1.463;Parent=evm.model.WUUM01000019.1.463
WUUM01000019.1	EVM	exon	5796405	5796506	.	+	.	ID=evm.model.WUUM01000019.1.468.exon1;Parent=evm.model.WUUM01000019.1.468
WUUM01000019.1	EVM	CDS	5796405	5796506	.	+	0	ID=cds.evm.model.WUUM01000019.1.468;Parent=evm.model.WUUM01000019.1.468
WUUM01000019.1	EVM	exon	5826563	5826569	.	-	.	ID=evm.model.WUUM01000019.1.479.exon1;Parent=evm.model.WUUM01000019.1.479
WUUM01000019.1	EVM	CDS	5826563	5826569	.	-	0	ID=cds.evm.model.WUUM01000019.1.479;Parent=evm.model.WUUM01000019.1.479
WUUM01000019.1	EVM	exon	5854239	5854702	.	+	.	ID=evm.model.WUUM01000019.1.482.exon2;Parent=evm.model.WUUM01000019.1.482
WUUM01000019.1	EVM	CDS	5854239	5854702	.	+	1	ID=cds.evm.model.WUUM01000019.1.482;Parent=evm.model.WUUM01000019.1.482
WUUM01000019.1	EVM	exon	5855003	5855185	.	+	.	ID=evm.model.WUUM01000019.1.482.exon3;Parent=evm.model.WUUM01000019.1.482
WUUM01000019.1	EVM	CDS	5855003	5855185	.	+	0	ID=cds.evm.model.WUUM01000019.1.482;Parent=evm.model.WUUM01000019.1.482
WUUM01000019.1	EVM	exon	5858521	5860120	.	+	.	ID=evm.model.WUUM01000019.1.484.exon2;Parent=evm.model.WUUM01000019.1.484
WUUM01000019.1	EVM	CDS	5858521	5860120	.	+	1	ID=cds.evm.model.WUUM01000019.1.484;Parent=evm.model.WUUM01000019.1.484
WUUM01000019.1	EVM	exon	5860204	5860401	.	+	.	ID=evm.model.WUUM01000019.1.484.exon3;Parent=evm.model.WUUM01000019.1.484
WUUM01000019.1	EVM	CDS	5860204	5860401	.	+	0	ID=cds.evm.model.WUUM01000019.1.484;Parent=evm.model.WUUM01000019.1.484
WUUM01000019.1	EVM	exon	5860463	5860895	.	+	.	ID=evm.model.WUUM01000019.1.484.exon4;Parent=evm.model.WUUM01000019.1.484
WUUM01000019.1	EVM	CDS	5860463	5860895	.	+	0	ID=cds.evm.model.WUUM01000019.1.484;Parent=evm.model.WUUM01000019.1.484
WUUM01000019.1	EVM	exon	5909359	5909379	.	+	.	ID=evm.model.WUUM01000019.1.491.exon1;Parent=evm.model.WUUM01000019.1.491
WUUM01000019.1	EVM	CDS	5909359	5909379	.	+	0	ID=cds.evm.model.WUUM01000019.1.491;Parent=evm.model.WUUM01000019.1.491
WUUM01000019.1	EVM	exon	5909391	5909452	.	+	.	ID=evm.model.WUUM01000019.1.491.exon2;Parent=evm.model.WUUM01000019.1.491
WUUM01000019.1	EVM	CDS	5909391	5909452	.	+	0	ID=cds.evm.model.WUUM01000019.1.491;Parent=evm.model.WUUM01000019.1.491
WUUM01000019.1	EVM	gene	5924859	5925920	.	+	.	ID=evm.TU.WUUM01000019.1.495;Name=EVM%20prediction%20WUUM01000019.1.495
WUUM01000019.1	EVM	mRNA	5924859	5925920	.	+	.	ID=evm.model.WUUM01000019.1.495;Parent=evm.TU.WUUM01000019.1.495;Name=EVM%20prediction%20WUUM01000019.1.495
WUUM01000019.1	EVM	exon	5924859	5925920	.	+	.	ID=evm.model.WUUM01000019.1.495.exon1;Parent=evm.model.WUUM01000019.1.495
WUUM01000019.1	EVM	CDS	5924859	5925920	.	+	0	ID=cds.evm.model.WUUM01000019.1.495;Parent=evm.model.WUUM01000019.1.495
WUUM01000019.1	EVM	exon	6014016	6014076	.	+	.	ID=evm.model.WUUM01000019.1.523.exon1;Parent=evm.model.WUUM01000019.1.523
WUUM01000019.1	EVM	CDS	6014016	6014076	.	+	0	ID=cds.evm.model.WUUM01000019.1.523;Parent=evm.model.WUUM01000019.1.523
WUUM01000019.1	EVM	gene	6026122	6026772	.	-	.	ID=evm.TU.WUUM01000019.1.526;Name=EVM%20prediction%20WUUM01000019.1.526
WUUM01000019.1	EVM	mRNA	6026122	6026772	.	-	.	ID=evm.model.WUUM01000019.1.526;Parent=evm.TU.WUUM01000019.1.526;Name=EVM%20prediction%20WUUM01000019.1.526
WUUM01000019.1	EVM	exon	6026122	6026772	.	-	.	ID=evm.model.WUUM01000019.1.526.exon1;Parent=evm.model.WUUM01000019.1.526
WUUM01000019.1	EVM	CDS	6026122	6026772	.	-	0	ID=cds.evm.model.WUUM01000019.1.526;Parent=evm.model.WUUM01000019.1.526
WUUM01000019.1	EVM	exon	6026795	6027766	.	-	.	ID=evm.model.WUUM01000019.1.527.exon3;Parent=evm.model.WUUM01000019.1.527
WUUM01000019.1	EVM	CDS	6026795	6027766	.	-	0	ID=cds.evm.model.WUUM01000019.1.527;Parent=evm.model.WUUM01000019.1.527
WUUM01000019.1	EVM	exon	6054749	6055806	.	-	.	ID=evm.model.WUUM01000019.1.532.exon1;Parent=evm.model.WUUM01000019.1.532
WUUM01000019.1	EVM	CDS	6054749	6055806	.	-	0	ID=cds.evm.model.WUUM01000019.1.532;Parent=evm.model.WUUM01000019.1.532
WUUM01000019.1	EVM	exon	6087393	6087591	.	-	.	ID=evm.model.WUUM01000019.1.538.exon4;Parent=evm.model.WUUM01000019.1.538
WUUM01000019.1	EVM	CDS	6087393	6087591	.	-	1	ID=cds.evm.model.WUUM01000019.1.538;Parent=evm.model.WUUM01000019.1.538
WUUM01000083.1	EVM	exon	50325	50345	.	-	.	ID=evm.model.WUUM01000083.1.14.exon1;Parent=evm.model.WUUM01000083.1.14
WUUM01000083.1	EVM	CDS	50325	50345	.	-	0	ID=cds.evm.model.WUUM01000083.1.14;Parent=evm.model.WUUM01000083.1.14
WUUM01000083.1	EVM	exon	49279	49294	.	-	.	ID=evm.model.WUUM01000083.1.14.exon3;Parent=evm.model.WUUM01000083.1.14
WUUM01000083.1	EVM	CDS	49279	49294	.	-	1	ID=cds.evm.model.WUUM01000083.1.14;Parent=evm.model.WUUM01000083.1.14
WUUM01000083.1	EVM	exon	117590	117931	.	-	.	ID=evm.model.WUUM01000083.1.20.exon2;Parent=evm.model.WUUM01000083.1.20
WUUM01000083.1	EVM	CDS	117590	117931	.	-	0	ID=cds.evm.model.WUUM01000083.1.20;Parent=evm.model.WUUM01000083.1.20
WUUM01000083.1	EVM	exon	128524	128761	.	-	.	ID=evm.model.WUUM01000083.1.21.exon1;Parent=evm.model.WUUM01000083.1.21
WUUM01000083.1	EVM	CDS	128524	128761	.	-	0	ID=cds.evm.model.WUUM01000083.1.21;Parent=evm.model.WUUM01000083.1.21
WUUM01000083.1	EVM	exon	164594	164667	.	-	.	ID=evm.model.WUUM01000083.1.25.exon5;Parent=evm.model.WUUM01000083.1.25
WUUM01000083.1	EVM	CDS	164594	164667	.	-	2	ID=cds.evm.model.WUUM01000083.1.25;Parent=evm.model.WUUM01000083.1.25
WUUM01000083.1	EVM	exon	199669	199675	.	+	.	ID=evm.model.WUUM01000083.1.32.exon1;Parent=evm.model.WUUM01000083.1.32
WUUM01000083.1	EVM	CDS	199669	199675	.	+	0	ID=cds.evm.model.WUUM01000083.1.32;Parent=evm.model.WUUM01000083.1.32
WUUM01000140.1	EVM	gene	1996	3045	.	+	.	ID=evm.TU.WUUM01000140.1.1;Name=EVM%20prediction%20WUUM01000140.1.1
WUUM01000140.1	EVM	mRNA	1996	3045	.	+	.	ID=evm.model.WUUM01000140.1.1;Parent=evm.TU.WUUM01000140.1.1;Name=EVM%20prediction%20WUUM01000140.1.1
WUUM01000140.1	EVM	exon	1996	3045	.	+	.	ID=evm.model.WUUM01000140.1.1.exon1;Parent=evm.model.WUUM01000140.1.1
WUUM01000140.1	EVM	CDS	1996	3045	.	+	0	ID=cds.evm.model.WUUM01000140.1.1;Parent=evm.model.WUUM01000140.1.1
WUUM01000028.1	EVM	exon	2893	2896	.	+	.	ID=evm.model.WUUM01000028.1.1.exon1;Parent=evm.model.WUUM01000028.1.1
WUUM01000028.1	EVM	CDS	2893	2896	.	+	0	ID=cds.evm.model.WUUM01000028.1.1;Parent=evm.model.WUUM01000028.1.1
WUUM01000028.1	EVM	exon	3612	3855	.	+	.	ID=evm.model.WUUM01000028.1.1.exon2;Parent=evm.model.WUUM01000028.1.1
WUUM01000028.1	EVM	CDS	3612	3855	.	+	2	ID=cds.evm.model.WUUM01000028.1.1;Parent=evm.model.WUUM01000028.1.1
WUUM01000028.1	EVM	exon	51039	51055	.	-	.	ID=evm.model.WUUM01000028.1.5.exon3;Parent=evm.model.WUUM01000028.1.5
WUUM01000028.1	EVM	CDS	51039	51055	.	-	0	ID=cds.evm.model.WUUM01000028.1.5;Parent=evm.model.WUUM01000028.1.5
WUUM01000028.1	EVM	exon	49158	49260	.	-	.	ID=evm.model.WUUM01000028.1.5.exon6;Parent=evm.model.WUUM01000028.1.5
WUUM01000028.1	EVM	CDS	49158	49260	.	-	0	ID=cds.evm.model.WUUM01000028.1.5;Parent=evm.model.WUUM01000028.1.5
WUUM01000028.1	EVM	gene	224282	228245	.	+	.	ID=evm.TU.WUUM01000028.1.16;Name=EVM%20prediction%20WUUM01000028.1.16
WUUM01000028.1	EVM	mRNA	224282	228245	.	+	.	ID=evm.model.WUUM01000028.1.16;Parent=evm.TU.WUUM01000028.1.16;Name=EVM%20prediction%20WUUM01000028.1.16
WUUM01000028.1	EVM	exon	224282	224905	.	+	.	ID=evm.model.WUUM01000028.1.16.exon1;Parent=evm.model.WUUM01000028.1.16
WUUM01000028.1	EVM	CDS	224282	224905	.	+	0	ID=cds.evm.model.WUUM01000028.1.16;Parent=evm.model.WUUM01000028.1.16
WUUM01000028.1	EVM	exon	224926	228245	.	+	.	ID=evm.model.WUUM01000028.1.16.exon2;Parent=evm.model.WUUM01000028.1.16
WUUM01000028.1	EVM	CDS	224926	228245	.	+	2	ID=cds.evm.model.WUUM01000028.1.16;Parent=evm.model.WUUM01000028.1.16
WUUM01000028.1	EVM	exon	844001	844009	.	+	.	ID=evm.model.WUUM01000028.1.41.exon2;Parent=evm.model.WUUM01000028.1.41
WUUM01000028.1	EVM	CDS	844001	844009	.	+	1	ID=cds.evm.model.WUUM01000028.1.41;Parent=evm.model.WUUM01000028.1.41
WUUM01000028.1	EVM	gene	1437158	1438777	.	-	.	ID=evm.TU.WUUM01000028.1.58;Name=EVM%20prediction%20WUUM01000028.1.58
WUUM01000028.1	EVM	mRNA	1437158	1438777	.	-	.	ID=evm.model.WUUM01000028.1.58;Parent=evm.TU.WUUM01000028.1.58;Name=EVM%20prediction%20WUUM01000028.1.58
WUUM01000028.1	EVM	exon	1437158	1438777	.	-	.	ID=evm.model.WUUM01000028.1.58.exon1;Parent=evm.model.WUUM01000028.1.58
WUUM01000028.1	EVM	CDS	1437158	1438777	.	-	0	ID=cds.evm.model.WUUM01000028.1.58;Parent=evm.model.WUUM01000028.1.58
WUUM01000028.1	EVM	gene	1567657	1568718	.	-	.	ID=evm.TU.WUUM01000028.1.65;Name=EVM%20prediction%20WUUM01000028.1.65
WUUM01000028.1	EVM	mRNA	1567657	1568718	.	-	.	ID=evm.model.WUUM01000028.1.65;Parent=evm.TU.WUUM01000028.1.65;Name=EVM%20prediction%20WUUM01000028.1.65
WUUM01000028.1	EVM	exon	1567657	1568718	.	-	.	ID=evm.model.WUUM01000028.1.65.exon1;Parent=evm.model.WUUM01000028.1.65
WUUM01000028.1	EVM	CDS	1567657	1568718	.	-	0	ID=cds.evm.model.WUUM01000028.1.65;Parent=evm.model.WUUM01000028.1.65
WUUM01000028.1	EVM	exon	2170012	2170227	.	-	.	ID=evm.model.WUUM01000028.1.113.exon2;Parent=evm.model.WUUM01000028.1.113
WUUM01000028.1	EVM	CDS	2170012	2170227	.	-	0	ID=cds.evm.model.WUUM01000028.1.113;Parent=evm.model.WUUM01000028.1.113
WUUM01000028.1	EVM	gene	2174830	2175582	.	+	.	ID=evm.TU.WUUM01000028.1.114;Name=EVM%20prediction%20WUUM01000028.1.114
WUUM01000028.1	EVM	mRNA	2174830	2175582	.	+	.	ID=evm.model.WUUM01000028.1.114;Parent=evm.TU.WUUM01000028.1.114;Name=EVM%20prediction%20WUUM01000028.1.114
WUUM01000028.1	EVM	exon	2174830	2175127	.	+	.	ID=evm.model.WUUM01000028.1.114.exon1;Parent=evm.model.WUUM01000028.1.114
WUUM01000028.1	EVM	CDS	2174830	2175127	.	+	0	ID=cds.evm.model.WUUM01000028.1.114;Parent=evm.model.WUUM01000028.1.114
WUUM01000028.1	EVM	exon	2175206	2175283	.	+	.	ID=evm.model.WUUM01000028.1.114.exon2;Parent=evm.model.WUUM01000028.1.114
WUUM01000028.1	EVM	CDS	2175206	2175283	.	+	2	ID=cds.evm.model.WUUM01000028.1.114;Parent=evm.model.WUUM01000028.1.114
WUUM01000028.1	EVM	exon	2175368	2175582	.	+	.	ID=evm.model.WUUM01000028.1.114.exon3;Parent=evm.model.WUUM01000028.1.114
WUUM01000028.1	EVM	CDS	2175368	2175582	.	+	2	ID=cds.evm.model.WUUM01000028.1.114;Parent=evm.model.WUUM01000028.1.114
WUUM01000023.1	EVM	exon	4931	4969	.	-	.	ID=evm.model.WUUM01000023.1.1.exon1;Parent=evm.model.WUUM01000023.1.1
WUUM01000023.1	EVM	CDS	4931	4969	.	-	0	ID=cds.evm.model.WUUM01000023.1.1;Parent=evm.model.WUUM01000023.1.1
WUUM01000023.1	EVM	exon	9018	9594	.	-	.	ID=evm.model.WUUM01000023.1.2.exon3;Parent=evm.model.WUUM01000023.1.2
WUUM01000023.1	EVM	CDS	9018	9594	.	-	1	ID=cds.evm.model.WUUM01000023.1.2;Parent=evm.model.WUUM01000023.1.2
WUUM01000023.1	EVM	gene	28283	29056	.	+	.	ID=evm.TU.WUUM01000023.1.6;Name=EVM%20prediction%20WUUM01000023.1.6
WUUM01000023.1	EVM	mRNA	28283	29056	.	+	.	ID=evm.model.WUUM01000023.1.6;Parent=evm.TU.WUUM01000023.1.6;Name=EVM%20prediction%20WUUM01000023.1.6
WUUM01000023.1	EVM	exon	28283	29056	.	+	.	ID=evm.model.WUUM01000023.1.6.exon1;Parent=evm.model.WUUM01000023.1.6
WUUM01000023.1	EVM	CDS	28283	29056	.	+	0	ID=cds.evm.model.WUUM01000023.1.6;Parent=evm.model.WUUM01000023.1.6
WUUM01000023.1	EVM	exon	89038	89076	.	+	.	ID=evm.model.WUUM01000023.1.13.exon1;Parent=evm.model.WUUM01000023.1.13
WUUM01000023.1	EVM	CDS	89038	89076	.	+	0	ID=cds.evm.model.WUUM01000023.1.13;Parent=evm.model.WUUM01000023.1.13
WUUM01000023.1	EVM	exon	526544	526583	.	+	.	ID=evm.model.WUUM01000023.1.57.exon1;Parent=evm.model.WUUM01000023.1.57
WUUM01000023.1	EVM	CDS	526544	526583	.	+	0	ID=cds.evm.model.WUUM01000023.1.57;Parent=evm.model.WUUM01000023.1.57
WUUM01000023.1	EVM	gene	636531	640543	.	+	.	ID=evm.TU.WUUM01000023.1.71;Name=EVM%20prediction%20WUUM01000023.1.71
WUUM01000023.1	EVM	mRNA	636531	640543	.	+	.	ID=evm.model.WUUM01000023.1.71;Parent=evm.TU.WUUM01000023.1.71;Name=EVM%20prediction%20WUUM01000023.1.71
WUUM01000023.1	EVM	exon	636531	637203	.	+	.	ID=evm.model.WUUM01000023.1.71.exon1;Parent=evm.model.WUUM01000023.1.71
WUUM01000023.1	EVM	CDS	636531	637203	.	+	0	ID=cds.evm.model.WUUM01000023.1.71;Parent=evm.model.WUUM01000023.1.71
WUUM01000023.1	EVM	exon	637224	640543	.	+	.	ID=evm.model.WUUM01000023.1.71.exon2;Parent=evm.model.WUUM01000023.1.71
WUUM01000023.1	EVM	CDS	637224	640543	.	+	2	ID=cds.evm.model.WUUM01000023.1.71;Parent=evm.model.WUUM01000023.1.71
WUUM01000023.1	EVM	exon	818662	818736	.	+	.	ID=evm.model.WUUM01000023.1.82.exon2;Parent=evm.model.WUUM01000023.1.82
WUUM01000023.1	EVM	CDS	818662	818736	.	+	1	ID=cds.evm.model.WUUM01000023.1.82;Parent=evm.model.WUUM01000023.1.82
WUUM01000023.1	EVM	exon	818817	818973	.	+	.	ID=evm.model.WUUM01000023.1.82.exon3;Parent=evm.model.WUUM01000023.1.82
WUUM01000023.1	EVM	CDS	818817	818973	.	+	1	ID=cds.evm.model.WUUM01000023.1.82;Parent=evm.model.WUUM01000023.1.82
WUUM01000023.1	EVM	exon	908142	908174	.	+	.	ID=evm.model.WUUM01000023.1.89.exon2;Parent=evm.model.WUUM01000023.1.89
WUUM01000023.1	EVM	CDS	908142	908174	.	+	0	ID=cds.evm.model.WUUM01000023.1.89;Parent=evm.model.WUUM01000023.1.89
WUUM01000023.1	EVM	gene	1089778	1090173	.	-	.	ID=evm.TU.WUUM01000023.1.103;Name=EVM%20prediction%20WUUM01000023.1.103
WUUM01000023.1	EVM	mRNA	1089778	1090173	.	-	.	ID=evm.model.WUUM01000023.1.103;Parent=evm.TU.WUUM01000023.1.103;Name=EVM%20prediction%20WUUM01000023.1.103
WUUM01000023.1	EVM	exon	1089778	1090173	.	-	.	ID=evm.model.WUUM01000023.1.103.exon1;Parent=evm.model.WUUM01000023.1.103
WUUM01000023.1	EVM	CDS	1089778	1090173	.	-	0	ID=cds.evm.model.WUUM01000023.1.103;Parent=evm.model.WUUM01000023.1.103
WUUM01000023.1	EVM	exon	1115184	1115207	.	-	.	ID=evm.model.WUUM01000023.1.108.exon4;Parent=evm.model.WUUM01000023.1.108
WUUM01000023.1	EVM	CDS	1115184	1115207	.	-	0	ID=cds.evm.model.WUUM01000023.1.108;Parent=evm.model.WUUM01000023.1.108
WUUM01000023.1	EVM	gene	1201057	1201341	.	-	.	ID=evm.TU.WUUM01000023.1.118;Name=EVM%20prediction%20WUUM01000023.1.118
WUUM01000023.1	EVM	mRNA	1201057	1201341	.	-	.	ID=evm.model.WUUM01000023.1.118;Parent=evm.TU.WUUM01000023.1.118;Name=EVM%20prediction%20WUUM01000023.1.118
WUUM01000023.1	EVM	exon	1201057	1201341	.	-	.	ID=evm.model.WUUM01000023.1.118.exon1;Parent=evm.model.WUUM01000023.1.118
WUUM01000023.1	EVM	CDS	1201057	1201341	.	-	0	ID=cds.evm.model.WUUM01000023.1.118;Parent=evm.model.WUUM01000023.1.118
WUUM01000023.1	EVM	exon	1401910	1402035	.	-	.	ID=evm.model.WUUM01000023.1.134.exon1;Parent=evm.model.WUUM01000023.1.134
WUUM01000023.1	EVM	CDS	1401910	1402035	.	-	0	ID=cds.evm.model.WUUM01000023.1.134;Parent=evm.model.WUUM01000023.1.134
WUUM01000023.1	EVM	exon	1469907	1469910	.	-	.	ID=evm.model.WUUM01000023.1.138.exon1;Parent=evm.model.WUUM01000023.1.138
WUUM01000023.1	EVM	CDS	1469907	1469910	.	-	0	ID=cds.evm.model.WUUM01000023.1.138;Parent=evm.model.WUUM01000023.1.138
WUUM01000023.1	EVM	exon	1551652	1551673	.	-	.	ID=evm.model.WUUM01000023.1.146.exon2;Parent=evm.model.WUUM01000023.1.146
WUUM01000023.1	EVM	CDS	1551652	1551673	.	-	1	ID=cds.evm.model.WUUM01000023.1.146;Parent=evm.model.WUUM01000023.1.146
WUUM01000023.1	EVM	exon	1549343	1549445	.	-	.	ID=evm.model.WUUM01000023.1.146.exon9;Parent=evm.model.WUUM01000023.1.146
WUUM01000023.1	EVM	CDS	1549343	1549445	.	-	0	ID=cds.evm.model.WUUM01000023.1.146;Parent=evm.model.WUUM01000023.1.146
WUUM01000023.1	EVM	exon	1548834	1548847	.	-	.	ID=evm.model.WUUM01000023.1.146.exon10;Parent=evm.model.WUUM01000023.1.146
WUUM01000023.1	EVM	CDS	1548834	1548847	.	-	2	ID=cds.evm.model.WUUM01000023.1.146;Parent=evm.model.WUUM01000023.1.146
WUUM01000023.1	EVM	exon	1555518	1555523	.	-	.	ID=evm.model.WUUM01000023.1.147.exon4;Parent=evm.model.WUUM01000023.1.147
WUUM01000023.1	EVM	CDS	1555518	1555523	.	-	0	ID=cds.evm.model.WUUM01000023.1.147;Parent=evm.model.WUUM01000023.1.147
WUUM01000023.1	EVM	gene	2270164	2271225	.	+	.	ID=evm.TU.WUUM01000023.1.192;Name=EVM%20prediction%20WUUM01000023.1.192
WUUM01000023.1	EVM	mRNA	2270164	2271225	.	+	.	ID=evm.model.WUUM01000023.1.192;Parent=evm.TU.WUUM01000023.1.192;Name=EVM%20prediction%20WUUM01000023.1.192
WUUM01000023.1	EVM	exon	2270164	2271225	.	+	.	ID=evm.model.WUUM01000023.1.192.exon1;Parent=evm.model.WUUM01000023.1.192
WUUM01000023.1	EVM	CDS	2270164	2271225	.	+	0	ID=cds.evm.model.WUUM01000023.1.192;Parent=evm.model.WUUM01000023.1.192
WUUM01000023.1	EVM	exon	2647856	2647881	.	+	.	ID=evm.model.WUUM01000023.1.212.exon1;Parent=evm.model.WUUM01000023.1.212
WUUM01000023.1	EVM	CDS	2647856	2647881	.	+	0	ID=cds.evm.model.WUUM01000023.1.212;Parent=evm.model.WUUM01000023.1.212
WUUM01000023.1	EVM	exon	2694182	2694256	.	+	.	ID=evm.model.WUUM01000023.1.215.exon1;Parent=evm.model.WUUM01000023.1.215
WUUM01000023.1	EVM	CDS	2694182	2694256	.	+	0	ID=cds.evm.model.WUUM01000023.1.215;Parent=evm.model.WUUM01000023.1.215
WUUM01000023.1	EVM	exon	2694334	2695182	.	+	.	ID=evm.model.WUUM01000023.1.215.exon2;Parent=evm.model.WUUM01000023.1.215
WUUM01000023.1	EVM	CDS	2694334	2695182	.	+	0	ID=cds.evm.model.WUUM01000023.1.215;Parent=evm.model.WUUM01000023.1.215
WUUM01000023.1	EVM	exon	2723628	2723659	.	-	.	ID=evm.model.WUUM01000023.1.220.exon3;Parent=evm.model.WUUM01000023.1.220
WUUM01000023.1	EVM	CDS	2723628	2723659	.	-	0	ID=cds.evm.model.WUUM01000023.1.220;Parent=evm.model.WUUM01000023.1.220
WUUM01000023.1	EVM	exon	2759932	2759946	.	-	.	ID=evm.model.WUUM01000023.1.222.exon1;Parent=evm.model.WUUM01000023.1.222
WUUM01000023.1	EVM	CDS	2759932	2759946	.	-	0	ID=cds.evm.model.WUUM01000023.1.222;Parent=evm.model.WUUM01000023.1.222
WUUM01000023.1	EVM	exon	3165942	3165950	.	-	.	ID=evm.model.WUUM01000023.1.243.exon1;Parent=evm.model.WUUM01000023.1.243
WUUM01000023.1	EVM	CDS	3165942	3165950	.	-	0	ID=cds.evm.model.WUUM01000023.1.243;Parent=evm.model.WUUM01000023.1.243
WUUM01000023.1	EVM	gene	3477160	3477546	.	-	.	ID=evm.TU.WUUM01000023.1.275;Name=EVM%20prediction%20WUUM01000023.1.275
WUUM01000023.1	EVM	mRNA	3477160	3477546	.	-	.	ID=evm.model.WUUM01000023.1.275;Parent=evm.TU.WUUM01000023.1.275;Name=EVM%20prediction%20WUUM01000023.1.275
WUUM01000023.1	EVM	exon	3477160	3477546	.	-	.	ID=evm.model.WUUM01000023.1.275.exon1;Parent=evm.model.WUUM01000023.1.275
WUUM01000023.1	EVM	CDS	3477160	3477546	.	-	0	ID=cds.evm.model.WUUM01000023.1.275;Parent=evm.model.WUUM01000023.1.275
WUUM01000023.1	EVM	exon	3618529	3619098	.	-	.	ID=evm.model.WUUM01000023.1.285.exon1;Parent=evm.model.WUUM01000023.1.285
WUUM01000023.1	EVM	CDS	3618529	3619098	.	-	0	ID=cds.evm.model.WUUM01000023.1.285;Parent=evm.model.WUUM01000023.1.285
WUUM01000023.1	EVM	exon	3615236	3618499	.	-	.	ID=evm.model.WUUM01000023.1.285.exon2;Parent=evm.model.WUUM01000023.1.285
WUUM01000023.1	EVM	CDS	3615236	3618499	.	-	0	ID=cds.evm.model.WUUM01000023.1.285;Parent=evm.model.WUUM01000023.1.285
WUUM01000023.1	EVM	exon	3704763	3704834	.	+	.	ID=evm.model.WUUM01000023.1.289.exon1;Parent=evm.model.WUUM01000023.1.289
WUUM01000023.1	EVM	CDS	3704763	3704834	.	+	0	ID=cds.evm.model.WUUM01000023.1.289;Parent=evm.model.WUUM01000023.1.289
WUUM01000023.1	EVM	exon	3740818	3740891	.	+	.	ID=evm.model.WUUM01000023.1.295.exon1;Parent=evm.model.WUUM01000023.1.295
WUUM01000023.1	EVM	CDS	3740818	3740891	.	+	0	ID=cds.evm.model.WUUM01000023.1.295;Parent=evm.model.WUUM01000023.1.295
WUUM01000023.1	EVM	exon	3783817	3783887	.	+	.	ID=evm.model.WUUM01000023.1.299.exon1;Parent=evm.model.WUUM01000023.1.299
WUUM01000023.1	EVM	CDS	3783817	3783887	.	+	0	ID=cds.evm.model.WUUM01000023.1.299;Parent=evm.model.WUUM01000023.1.299
WUUM01000023.1	EVM	exon	3802920	3802990	.	-	.	ID=evm.model.WUUM01000023.1.300.exon1;Parent=evm.model.WUUM01000023.1.300
WUUM01000023.1	EVM	CDS	3802920	3802990	.	-	0	ID=cds.evm.model.WUUM01000023.1.300;Parent=evm.model.WUUM01000023.1.300
WUUM01000023.1	EVM	exon	3947364	3947372	.	+	.	ID=evm.model.WUUM01000023.1.305.exon1;Parent=evm.model.WUUM01000023.1.305
WUUM01000023.1	EVM	CDS	3947364	3947372	.	+	0	ID=cds.evm.model.WUUM01000023.1.305;Parent=evm.model.WUUM01000023.1.305
WUUM01000285.1	EVM	exon	8671	8926	.	+	.	ID=evm.model.WUUM01000285.1.2.exon4;Parent=evm.model.WUUM01000285.1.2
WUUM01000285.1	EVM	CDS	8671	8926	.	+	0	ID=cds.evm.model.WUUM01000285.1.2;Parent=evm.model.WUUM01000285.1.2
WUUM01000235.1	EVM	gene	1615	2001	.	-	.	ID=evm.TU.WUUM01000235.1.3;Name=EVM%20prediction%20WUUM01000235.1.3
WUUM01000235.1	EVM	mRNA	1615	2001	.	-	.	ID=evm.model.WUUM01000235.1.3;Parent=evm.TU.WUUM01000235.1.3;Name=EVM%20prediction%20WUUM01000235.1.3
WUUM01000235.1	EVM	exon	1920	2001	.	-	.	ID=evm.model.WUUM01000235.1.3.exon1;Parent=evm.model.WUUM01000235.1.3
WUUM01000235.1	EVM	CDS	1920	2001	.	-	0	ID=cds.evm.model.WUUM01000235.1.3;Parent=evm.model.WUUM01000235.1.3
WUUM01000235.1	EVM	exon	1615	1850	.	-	.	ID=evm.model.WUUM01000235.1.3.exon2;Parent=evm.model.WUUM01000235.1.3
WUUM01000235.1	EVM	CDS	1615	1850	.	-	2	ID=cds.evm.model.WUUM01000235.1.3;Parent=evm.model.WUUM01000235.1.3
WUUM01000235.1	EVM	exon	2101	2238	.	+	.	ID=evm.model.WUUM01000235.1.4.exon1;Parent=evm.model.WUUM01000235.1.4
WUUM01000235.1	EVM	CDS	2101	2238	.	+	0	ID=cds.evm.model.WUUM01000235.1.4;Parent=evm.model.WUUM01000235.1.4
WUUM01000175.1	EVM	gene	313	2690	.	+	.	ID=evm.TU.WUUM01000175.1.1;Name=EVM%20prediction%20WUUM01000175.1.1
WUUM01000175.1	EVM	mRNA	313	2690	.	+	.	ID=evm.model.WUUM01000175.1.1;Parent=evm.TU.WUUM01000175.1.1;Name=EVM%20prediction%20WUUM01000175.1.1
WUUM01000175.1	EVM	exon	1047	2690	.	+	.	ID=evm.model.WUUM01000175.1.1.exon2;Parent=evm.model.WUUM01000175.1.1
WUUM01000175.1	EVM	CDS	1047	2690	.	+	0	ID=cds.evm.model.WUUM01000175.1.1;Parent=evm.model.WUUM01000175.1.1
WUUM01000087.1	EVM	exon	55544	55546	.	+	.	ID=evm.model.WUUM01000087.1.5.exon8;Parent=evm.model.WUUM01000087.1.5
WUUM01000087.1	EVM	CDS	55544	55546	.	+	0	ID=cds.evm.model.WUUM01000087.1.5;Parent=evm.model.WUUM01000087.1.5
WUUM01000087.1	EVM	exon	150688	150713	.	+	.	ID=evm.model.WUUM01000087.1.15.exon1;Parent=evm.model.WUUM01000087.1.15
WUUM01000087.1	EVM	CDS	150688	150713	.	+	0	ID=cds.evm.model.WUUM01000087.1.15;Parent=evm.model.WUUM01000087.1.15
WUUM01000087.1	EVM	exon	150851	151089	.	+	.	ID=evm.model.WUUM01000087.1.15.exon2;Parent=evm.model.WUUM01000087.1.15
WUUM01000087.1	EVM	CDS	150851	151089	.	+	1	ID=cds.evm.model.WUUM01000087.1.15;Parent=evm.model.WUUM01000087.1.15
WUUM01000087.1	EVM	exon	186403	186508	.	-	.	ID=evm.model.WUUM01000087.1.24.exon1;Parent=evm.model.WUUM01000087.1.24
WUUM01000087.1	EVM	CDS	186403	186508	.	-	0	ID=cds.evm.model.WUUM01000087.1.24;Parent=evm.model.WUUM01000087.1.24
WUUM01000087.1	EVM	exon	186662	186814	.	-	.	ID=evm.model.WUUM01000087.1.25.exon4;Parent=evm.model.WUUM01000087.1.25
WUUM01000087.1	EVM	CDS	186662	186814	.	-	0	ID=cds.evm.model.WUUM01000087.1.25;Parent=evm.model.WUUM01000087.1.25
WUUM01000110.1	EVM	exon	87420	87561	.	+	.	ID=evm.model.WUUM01000110.1.16.exon4;Parent=evm.model.WUUM01000110.1.16
WUUM01000110.1	EVM	CDS	87420	87561	.	+	0	ID=cds.evm.model.WUUM01000110.1.16;Parent=evm.model.WUUM01000110.1.16
WUUM01000030.1	EVM	exon	167124	167206	.	+	.	ID=evm.model.WUUM01000030.1.14.exon5;Parent=evm.model.WUUM01000030.1.14
WUUM01000030.1	EVM	CDS	167124	167206	.	+	2	ID=cds.evm.model.WUUM01000030.1.14;Parent=evm.model.WUUM01000030.1.14
WUUM01000030.1	EVM	exon	314527	314544	.	-	.	ID=evm.model.WUUM01000030.1.25.exon1;Parent=evm.model.WUUM01000030.1.25
WUUM01000030.1	EVM	CDS	314527	314544	.	-	0	ID=cds.evm.model.WUUM01000030.1.25;Parent=evm.model.WUUM01000030.1.25
WUUM01000030.1	EVM	exon	366154	366186	.	-	.	ID=evm.model.WUUM01000030.1.30.exon7;Parent=evm.model.WUUM01000030.1.30
WUUM01000030.1	EVM	CDS	366154	366186	.	-	0	ID=cds.evm.model.WUUM01000030.1.30;Parent=evm.model.WUUM01000030.1.30
WUUM01000030.1	EVM	exon	894360	894957	.	-	.	ID=evm.model.WUUM01000030.1.72.exon1;Parent=evm.model.WUUM01000030.1.72
WUUM01000030.1	EVM	CDS	894360	894957	.	-	0	ID=cds.evm.model.WUUM01000030.1.72;Parent=evm.model.WUUM01000030.1.72
WUUM01000030.1	EVM	gene	895012	895347	.	+	.	ID=evm.TU.WUUM01000030.1.73;Name=EVM%20prediction%20WUUM01000030.1.73
WUUM01000030.1	EVM	mRNA	895012	895347	.	+	.	ID=evm.model.WUUM01000030.1.73;Parent=evm.TU.WUUM01000030.1.73;Name=EVM%20prediction%20WUUM01000030.1.73
WUUM01000030.1	EVM	exon	895012	895347	.	+	.	ID=evm.model.WUUM01000030.1.73.exon1;Parent=evm.model.WUUM01000030.1.73
WUUM01000030.1	EVM	CDS	895012	895347	.	+	0	ID=cds.evm.model.WUUM01000030.1.73;Parent=evm.model.WUUM01000030.1.73
WUUM01000030.1	EVM	exon	907589	907639	.	-	.	ID=evm.model.WUUM01000030.1.74.exon5;Parent=evm.model.WUUM01000030.1.74
WUUM01000030.1	EVM	CDS	907589	907639	.	-	0	ID=cds.evm.model.WUUM01000030.1.74;Parent=evm.model.WUUM01000030.1.74
WUUM01000030.1	EVM	exon	1093350	1093501	.	+	.	ID=evm.model.WUUM01000030.1.88.exon1;Parent=evm.model.WUUM01000030.1.88
WUUM01000030.1	EVM	CDS	1093350	1093501	.	+	0	ID=cds.evm.model.WUUM01000030.1.88;Parent=evm.model.WUUM01000030.1.88
WUUM01000030.1	EVM	exon	1094503	1095433	.	+	.	ID=evm.model.WUUM01000030.1.88.exon2;Parent=evm.model.WUUM01000030.1.88
WUUM01000030.1	EVM	CDS	1094503	1095433	.	+	1	ID=cds.evm.model.WUUM01000030.1.88;Parent=evm.model.WUUM01000030.1.88
WUUM01000030.1	EVM	gene	1101323	1102781	.	+	.	ID=evm.TU.WUUM01000030.1.89;Name=EVM%20prediction%20WUUM01000030.1.89
WUUM01000030.1	EVM	mRNA	1101323	1102781	.	+	.	ID=evm.model.WUUM01000030.1.89;Parent=evm.TU.WUUM01000030.1.89;Name=EVM%20prediction%20WUUM01000030.1.89
WUUM01000030.1	EVM	exon	1101180	1101194	.	+	.	ID=evm.model.WUUM01000030.1.89.exon1;Parent=evm.model.WUUM01000030.1.89
WUUM01000030.1	EVM	CDS	1101180	1101194	.	+	0	ID=cds.evm.model.WUUM01000030.1.89;Parent=evm.model.WUUM01000030.1.89
WUUM01000030.1	EVM	exon	1101567	1101750	.	+	.	ID=evm.model.WUUM01000030.1.89.exon3;Parent=evm.model.WUUM01000030.1.89
WUUM01000030.1	EVM	CDS	1101567	1101750	.	+	0	ID=cds.evm.model.WUUM01000030.1.89;Parent=evm.model.WUUM01000030.1.89
WUUM01000030.1	EVM	exon	1101879	1101934	.	+	.	ID=evm.model.WUUM01000030.1.89.exon4;Parent=evm.model.WUUM01000030.1.89
WUUM01000030.1	EVM	CDS	1101879	1101934	.	+	2	ID=cds.evm.model.WUUM01000030.1.89;Parent=evm.model.WUUM01000030.1.89
WUUM01000030.1	EVM	exon	1102572	1102781	.	+	.	ID=evm.model.WUUM01000030.1.89.exon5;Parent=evm.model.WUUM01000030.1.89
WUUM01000030.1	EVM	CDS	1102572	1102781	.	+	0	ID=cds.evm.model.WUUM01000030.1.89;Parent=evm.model.WUUM01000030.1.89
WUUM01000030.1	EVM	gene	1155862	1156293	.	-	.	ID=evm.TU.WUUM01000030.1.97;Name=EVM%20prediction%20WUUM01000030.1.97
WUUM01000030.1	EVM	mRNA	1155862	1156293	.	-	.	ID=evm.model.WUUM01000030.1.97;Parent=evm.TU.WUUM01000030.1.97;Name=EVM%20prediction%20WUUM01000030.1.97
WUUM01000030.1	EVM	exon	1155862	1156293	.	-	.	ID=evm.model.WUUM01000030.1.97.exon1;Parent=evm.model.WUUM01000030.1.97
WUUM01000030.1	EVM	CDS	1155862	1156293	.	-	0	ID=cds.evm.model.WUUM01000030.1.97;Parent=evm.model.WUUM01000030.1.97
WUUM01000030.1	EVM	exon	1189872	1189881	.	+	.	ID=evm.model.WUUM01000030.1.101.exon1;Parent=evm.model.WUUM01000030.1.101
WUUM01000030.1	EVM	CDS	1189872	1189881	.	+	0	ID=cds.evm.model.WUUM01000030.1.101;Parent=evm.model.WUUM01000030.1.101
WUUM01000030.1	EVM	exon	1245243	1245273	.	+	.	ID=evm.model.WUUM01000030.1.104.exon1;Parent=evm.model.WUUM01000030.1.104
WUUM01000030.1	EVM	CDS	1245243	1245273	.	+	0	ID=cds.evm.model.WUUM01000030.1.104;Parent=evm.model.WUUM01000030.1.104
WUUM01000030.1	EVM	gene	1313732	1314574	.	+	.	ID=evm.TU.WUUM01000030.1.109;Name=EVM%20prediction%20WUUM01000030.1.109
WUUM01000030.1	EVM	mRNA	1313732	1314574	.	+	.	ID=evm.model.WUUM01000030.1.109;Parent=evm.TU.WUUM01000030.1.109;Name=EVM%20prediction%20WUUM01000030.1.109
WUUM01000030.1	EVM	exon	1313732	1314574	.	+	.	ID=evm.model.WUUM01000030.1.109.exon1;Parent=evm.model.WUUM01000030.1.109
WUUM01000030.1	EVM	CDS	1313732	1314574	.	+	0	ID=cds.evm.model.WUUM01000030.1.109;Parent=evm.model.WUUM01000030.1.109
WUUM01000030.1	EVM	exon	1348794	1348911	.	-	.	ID=evm.model.WUUM01000030.1.111.exon3;Parent=evm.model.WUUM01000030.1.111
WUUM01000030.1	EVM	CDS	1348794	1348911	.	-	1	ID=cds.evm.model.WUUM01000030.1.111;Parent=evm.model.WUUM01000030.1.111
WUUM01000030.1	EVM	gene	1881031	1882128	.	+	.	ID=evm.TU.WUUM01000030.1.139;Name=EVM%20prediction%20WUUM01000030.1.139
WUUM01000030.1	EVM	mRNA	1881031	1882128	.	+	.	ID=evm.model.WUUM01000030.1.139;Parent=evm.TU.WUUM01000030.1.139;Name=EVM%20prediction%20WUUM01000030.1.139
WUUM01000030.1	EVM	exon	1881031	1882128	.	+	.	ID=evm.model.WUUM01000030.1.139.exon1;Parent=evm.model.WUUM01000030.1.139
WUUM01000030.1	EVM	CDS	1881031	1882128	.	+	0	ID=cds.evm.model.WUUM01000030.1.139;Parent=evm.model.WUUM01000030.1.139
WUUM01000030.1	EVM	gene	1932353	1932817	.	+	.	ID=evm.TU.WUUM01000030.1.151;Name=EVM%20prediction%20WUUM01000030.1.151
WUUM01000030.1	EVM	mRNA	1932353	1932817	.	+	.	ID=evm.model.WUUM01000030.1.151;Parent=evm.TU.WUUM01000030.1.151;Name=EVM%20prediction%20WUUM01000030.1.151
WUUM01000030.1	EVM	exon	1932353	1932817	.	+	.	ID=evm.model.WUUM01000030.1.151.exon1;Parent=evm.model.WUUM01000030.1.151
WUUM01000030.1	EVM	CDS	1932353	1932817	.	+	0	ID=cds.evm.model.WUUM01000030.1.151;Parent=evm.model.WUUM01000030.1.151
WUUM01000030.1	EVM	exon	2169682	2169720	.	-	.	ID=evm.model.WUUM01000030.1.161.exon1;Parent=evm.model.WUUM01000030.1.161
WUUM01000030.1	EVM	CDS	2169682	2169720	.	-	0	ID=cds.evm.model.WUUM01000030.1.161;Parent=evm.model.WUUM01000030.1.161
WUUM01000108.1	EVM	exon	966	1067	.	-	.	ID=evm.model.WUUM01000108.1.1.exon1;Parent=evm.model.WUUM01000108.1.1
WUUM01000108.1	EVM	CDS	966	1067	.	-	0	ID=cds.evm.model.WUUM01000108.1.1;Parent=evm.model.WUUM01000108.1.1
WUUM01000108.1	EVM	exon	32081	33248	.	+	.	ID=evm.model.WUUM01000108.1.6.exon2;Parent=evm.model.WUUM01000108.1.6
WUUM01000108.1	EVM	CDS	32081	33248	.	+	2	ID=cds.evm.model.WUUM01000108.1.6;Parent=evm.model.WUUM01000108.1.6
WUUM01000108.1	EVM	exon	43954	43957	.	+	.	ID=evm.model.WUUM01000108.1.7.exon1;Parent=evm.model.WUUM01000108.1.7
WUUM01000108.1	EVM	CDS	43954	43957	.	+	0	ID=cds.evm.model.WUUM01000108.1.7;Parent=evm.model.WUUM01000108.1.7
WUUM01000108.1	EVM	exon	83313	83345	.	+	.	ID=evm.model.WUUM01000108.1.18.exon2;Parent=evm.model.WUUM01000108.1.18
WUUM01000108.1	EVM	CDS	83313	83345	.	+	0	ID=cds.evm.model.WUUM01000108.1.18;Parent=evm.model.WUUM01000108.1.18
WUUM01000040.1	EVM	exon	104492	104500	.	-	.	ID=evm.model.WUUM01000040.1.5.exon1;Parent=evm.model.WUUM01000040.1.5
WUUM01000040.1	EVM	CDS	104492	104500	.	-	0	ID=cds.evm.model.WUUM01000040.1.5;Parent=evm.model.WUUM01000040.1.5
WUUM01000040.1	EVM	exon	103548	103600	.	-	.	ID=evm.model.WUUM01000040.1.5.exon2;Parent=evm.model.WUUM01000040.1.5
WUUM01000040.1	EVM	CDS	103548	103600	.	-	0	ID=cds.evm.model.WUUM01000040.1.5;Parent=evm.model.WUUM01000040.1.5
WUUM01000040.1	EVM	exon	684062	684128	.	+	.	ID=evm.model.WUUM01000040.1.37.exon6;Parent=evm.model.WUUM01000040.1.37
WUUM01000040.1	EVM	CDS	684062	684128	.	+	1	ID=cds.evm.model.WUUM01000040.1.37;Parent=evm.model.WUUM01000040.1.37
WUUM01000040.1	EVM	exon	1138702	1138726	.	+	.	ID=evm.model.WUUM01000040.1.58.exon7;Parent=evm.model.WUUM01000040.1.58
WUUM01000040.1	EVM	CDS	1138702	1138726	.	+	1	ID=cds.evm.model.WUUM01000040.1.58;Parent=evm.model.WUUM01000040.1.58
WUUM01000040.1	EVM	exon	1243579	1243635	.	-	.	ID=evm.model.WUUM01000040.1.65.exon1;Parent=evm.model.WUUM01000040.1.65
WUUM01000040.1	EVM	CDS	1243579	1243635	.	-	0	ID=cds.evm.model.WUUM01000040.1.65;Parent=evm.model.WUUM01000040.1.65
WUUM01000040.1	EVM	exon	1274551	1274558	.	+	.	ID=evm.model.WUUM01000040.1.70.exon1;Parent=evm.model.WUUM01000040.1.70
WUUM01000040.1	EVM	CDS	1274551	1274558	.	+	0	ID=cds.evm.model.WUUM01000040.1.70;Parent=evm.model.WUUM01000040.1.70
WUUM01000040.1	EVM	exon	1353604	1353657	.	-	.	ID=evm.model.WUUM01000040.1.80.exon1;Parent=evm.model.WUUM01000040.1.80
WUUM01000040.1	EVM	CDS	1353604	1353657	.	-	0	ID=cds.evm.model.WUUM01000040.1.80;Parent=evm.model.WUUM01000040.1.80
WUUM01000040.1	EVM	exon	1352146	1353526	.	-	.	ID=evm.model.WUUM01000040.1.80.exon2;Parent=evm.model.WUUM01000040.1.80
WUUM01000040.1	EVM	CDS	1352146	1353526	.	-	0	ID=cds.evm.model.WUUM01000040.1.80;Parent=evm.model.WUUM01000040.1.80
WUUM01000040.1	EVM	exon	1412638	1412730	.	+	.	ID=evm.model.WUUM01000040.1.85.exon4;Parent=evm.model.WUUM01000040.1.85
WUUM01000040.1	EVM	CDS	1412638	1412730	.	+	0	ID=cds.evm.model.WUUM01000040.1.85;Parent=evm.model.WUUM01000040.1.85
WUUM01000040.1	EVM	exon	1613638	1613655	.	+	.	ID=evm.model.WUUM01000040.1.95.exon1;Parent=evm.model.WUUM01000040.1.95
WUUM01000040.1	EVM	CDS	1613638	1613655	.	+	0	ID=cds.evm.model.WUUM01000040.1.95;Parent=evm.model.WUUM01000040.1.95
WUUM01000040.1	EVM	gene	1670149	1671210	.	+	.	ID=evm.TU.WUUM01000040.1.98;Name=EVM%20prediction%20WUUM01000040.1.98
WUUM01000040.1	EVM	mRNA	1670149	1671210	.	+	.	ID=evm.model.WUUM01000040.1.98;Parent=evm.TU.WUUM01000040.1.98;Name=EVM%20prediction%20WUUM01000040.1.98
WUUM01000040.1	EVM	exon	1670149	1671210	.	+	.	ID=evm.model.WUUM01000040.1.98.exon1;Parent=evm.model.WUUM01000040.1.98
WUUM01000040.1	EVM	CDS	1670149	1671210	.	+	0	ID=cds.evm.model.WUUM01000040.1.98;Parent=evm.model.WUUM01000040.1.98
WUUM01000016.1	EVM	exon	72728	73603	.	+	.	ID=evm.model.WUUM01000016.1.14.exon2;Parent=evm.model.WUUM01000016.1.14
WUUM01000016.1	EVM	CDS	72728	73603	.	+	0	ID=cds.evm.model.WUUM01000016.1.14;Parent=evm.model.WUUM01000016.1.14
WUUM01000016.1	EVM	exon	108870	108877	.	-	.	ID=evm.model.WUUM01000016.1.19.exon3;Parent=evm.model.WUUM01000016.1.19
WUUM01000016.1	EVM	CDS	108870	108877	.	-	2	ID=cds.evm.model.WUUM01000016.1.19;Parent=evm.model.WUUM01000016.1.19
WUUM01000016.1	EVM	gene	526058	527119	.	-	.	ID=evm.TU.WUUM01000016.1.64;Name=EVM%20prediction%20WUUM01000016.1.64
WUUM01000016.1	EVM	mRNA	526058	527119	.	-	.	ID=evm.model.WUUM01000016.1.64;Parent=evm.TU.WUUM01000016.1.64;Name=EVM%20prediction%20WUUM01000016.1.64
WUUM01000016.1	EVM	exon	526058	527119	.	-	.	ID=evm.model.WUUM01000016.1.64.exon1;Parent=evm.model.WUUM01000016.1.64
WUUM01000016.1	EVM	CDS	526058	527119	.	-	0	ID=cds.evm.model.WUUM01000016.1.64;Parent=evm.model.WUUM01000016.1.64
WUUM01000016.1	EVM	exon	607810	607882	.	-	.	ID=evm.model.WUUM01000016.1.72.exon1;Parent=evm.model.WUUM01000016.1.72
WUUM01000016.1	EVM	CDS	607810	607882	.	-	0	ID=cds.evm.model.WUUM01000016.1.72;Parent=evm.model.WUUM01000016.1.72
WUUM01000016.1	EVM	exon	608380	608386	.	+	.	ID=evm.model.WUUM01000016.1.73.exon1;Parent=evm.model.WUUM01000016.1.73
WUUM01000016.1	EVM	CDS	608380	608386	.	+	0	ID=cds.evm.model.WUUM01000016.1.73;Parent=evm.model.WUUM01000016.1.73
WUUM01000016.1	EVM	exon	609649	609710	.	+	.	ID=evm.model.WUUM01000016.1.73.exon3;Parent=evm.model.WUUM01000016.1.73
WUUM01000016.1	EVM	CDS	609649	609710	.	+	0	ID=cds.evm.model.WUUM01000016.1.73;Parent=evm.model.WUUM01000016.1.73
WUUM01000016.1	EVM	exon	664625	664921	.	-	.	ID=evm.model.WUUM01000016.1.76.exon1;Parent=evm.model.WUUM01000016.1.76
WUUM01000016.1	EVM	CDS	664625	664921	.	-	0	ID=cds.evm.model.WUUM01000016.1.76;Parent=evm.model.WUUM01000016.1.76
WUUM01000016.1	EVM	gene	881864	882368	.	-	.	ID=evm.TU.WUUM01000016.1.88;Name=EVM%20prediction%20WUUM01000016.1.88
WUUM01000016.1	EVM	mRNA	881864	882368	.	-	.	ID=evm.model.WUUM01000016.1.88;Parent=evm.TU.WUUM01000016.1.88;Name=EVM%20prediction%20WUUM01000016.1.88
WUUM01000016.1	EVM	exon	881864	882368	.	-	.	ID=evm.model.WUUM01000016.1.88.exon1;Parent=evm.model.WUUM01000016.1.88
WUUM01000016.1	EVM	CDS	881864	882368	.	-	0	ID=cds.evm.model.WUUM01000016.1.88;Parent=evm.model.WUUM01000016.1.88
WUUM01000016.1	EVM	exon	961975	962146	.	+	.	ID=evm.model.WUUM01000016.1.94.exon2;Parent=evm.model.WUUM01000016.1.94
WUUM01000016.1	EVM	CDS	961975	962146	.	+	1	ID=cds.evm.model.WUUM01000016.1.94;Parent=evm.model.WUUM01000016.1.94
WUUM01000016.1	EVM	gene	1740546	1741607	.	-	.	ID=evm.TU.WUUM01000016.1.129;Name=EVM%20prediction%20WUUM01000016.1.129
WUUM01000016.1	EVM	mRNA	1740546	1741607	.	-	.	ID=evm.model.WUUM01000016.1.129;Parent=evm.TU.WUUM01000016.1.129;Name=EVM%20prediction%20WUUM01000016.1.129
WUUM01000016.1	EVM	exon	1740546	1741607	.	-	.	ID=evm.model.WUUM01000016.1.129.exon1;Parent=evm.model.WUUM01000016.1.129
WUUM01000016.1	EVM	CDS	1740546	1741607	.	-	0	ID=cds.evm.model.WUUM01000016.1.129;Parent=evm.model.WUUM01000016.1.129
WUUM01000016.1	EVM	exon	1829607	1829625	.	+	.	ID=evm.model.WUUM01000016.1.131.exon2;Parent=evm.model.WUUM01000016.1.131
WUUM01000016.1	EVM	CDS	1829607	1829625	.	+	0	ID=cds.evm.model.WUUM01000016.1.131;Parent=evm.model.WUUM01000016.1.131
WUUM01000016.1	EVM	gene	1854789	1855850	.	+	.	ID=evm.TU.WUUM01000016.1.132;Name=EVM%20prediction%20WUUM01000016.1.132
WUUM01000016.1	EVM	mRNA	1854789	1855850	.	+	.	ID=evm.model.WUUM01000016.1.132;Parent=evm.TU.WUUM01000016.1.132;Name=EVM%20prediction%20WUUM01000016.1.132
WUUM01000016.1	EVM	exon	1854789	1855850	.	+	.	ID=evm.model.WUUM01000016.1.132.exon1;Parent=evm.model.WUUM01000016.1.132
WUUM01000016.1	EVM	CDS	1854789	1855850	.	+	0	ID=cds.evm.model.WUUM01000016.1.132;Parent=evm.model.WUUM01000016.1.132
WUUM01000016.1	EVM	exon	1910965	1910971	.	-	.	ID=evm.model.WUUM01000016.1.137.exon1;Parent=evm.model.WUUM01000016.1.137
WUUM01000016.1	EVM	CDS	1910965	1910971	.	-	0	ID=cds.evm.model.WUUM01000016.1.137;Parent=evm.model.WUUM01000016.1.137
WUUM01000016.1	EVM	exon	1907923	1907960	.	-	.	ID=evm.model.WUUM01000016.1.137.exon3;Parent=evm.model.WUUM01000016.1.137
WUUM01000016.1	EVM	CDS	1907923	1907960	.	-	0	ID=cds.evm.model.WUUM01000016.1.137;Parent=evm.model.WUUM01000016.1.137
WUUM01000016.1	EVM	exon	1946462	1946465	.	+	.	ID=evm.model.WUUM01000016.1.138.exon1;Parent=evm.model.WUUM01000016.1.138
WUUM01000016.1	EVM	CDS	1946462	1946465	.	+	0	ID=cds.evm.model.WUUM01000016.1.138;Parent=evm.model.WUUM01000016.1.138
WUUM01000016.1	EVM	gene	2599679	2600569	.	+	.	ID=evm.TU.WUUM01000016.1.179;Name=EVM%20prediction%20WUUM01000016.1.179
WUUM01000016.1	EVM	mRNA	2599679	2600569	.	+	.	ID=evm.model.WUUM01000016.1.179;Parent=evm.TU.WUUM01000016.1.179;Name=EVM%20prediction%20WUUM01000016.1.179
WUUM01000016.1	EVM	exon	2599679	2600569	.	+	.	ID=evm.model.WUUM01000016.1.179.exon1;Parent=evm.model.WUUM01000016.1.179
WUUM01000016.1	EVM	CDS	2599679	2600569	.	+	0	ID=cds.evm.model.WUUM01000016.1.179;Parent=evm.model.WUUM01000016.1.179
WUUM01000016.1	EVM	exon	3101267	3101506	.	-	.	ID=evm.model.WUUM01000016.1.234.exon1;Parent=evm.model.WUUM01000016.1.234
WUUM01000016.1	EVM	CDS	3101267	3101506	.	-	0	ID=cds.evm.model.WUUM01000016.1.234;Parent=evm.model.WUUM01000016.1.234
WUUM01000016.1	EVM	exon	3098110	3098147	.	-	.	ID=evm.model.WUUM01000016.1.234.exon4;Parent=evm.model.WUUM01000016.1.234
WUUM01000016.1	EVM	CDS	3098110	3098147	.	-	0	ID=cds.evm.model.WUUM01000016.1.234;Parent=evm.model.WUUM01000016.1.234
WUUM01000016.1	EVM	exon	3101837	3101874	.	-	.	ID=evm.model.WUUM01000016.1.235.exon6;Parent=evm.model.WUUM01000016.1.235
WUUM01000016.1	EVM	CDS	3101837	3101874	.	-	2	ID=cds.evm.model.WUUM01000016.1.235;Parent=evm.model.WUUM01000016.1.235
WUUM01000016.1	EVM	exon	3101529	3101759	.	-	.	ID=evm.model.WUUM01000016.1.235.exon7;Parent=evm.model.WUUM01000016.1.235
WUUM01000016.1	EVM	CDS	3101529	3101759	.	-	0	ID=cds.evm.model.WUUM01000016.1.235;Parent=evm.model.WUUM01000016.1.235
WUUM01000016.1	EVM	exon	3158042	3158176	.	-	.	ID=evm.model.WUUM01000016.1.238.exon5;Parent=evm.model.WUUM01000016.1.238
WUUM01000016.1	EVM	CDS	3158042	3158176	.	-	2	ID=cds.evm.model.WUUM01000016.1.238;Parent=evm.model.WUUM01000016.1.238
WUUM01000016.1	EVM	exon	3239174	3239196	.	+	.	ID=evm.model.WUUM01000016.1.245.exon1;Parent=evm.model.WUUM01000016.1.245
WUUM01000016.1	EVM	CDS	3239174	3239196	.	+	0	ID=cds.evm.model.WUUM01000016.1.245;Parent=evm.model.WUUM01000016.1.245
WUUM01000016.1	EVM	exon	3239809	3239894	.	+	.	ID=evm.model.WUUM01000016.1.245.exon2;Parent=evm.model.WUUM01000016.1.245
WUUM01000016.1	EVM	CDS	3239809	3239894	.	+	1	ID=cds.evm.model.WUUM01000016.1.245;Parent=evm.model.WUUM01000016.1.245
WUUM01000016.1	EVM	exon	3249217	3249222	.	+	.	ID=evm.model.WUUM01000016.1.246.exon2;Parent=evm.model.WUUM01000016.1.246
WUUM01000016.1	EVM	CDS	3249217	3249222	.	+	2	ID=cds.evm.model.WUUM01000016.1.246;Parent=evm.model.WUUM01000016.1.246
WUUM01000016.1	EVM	exon	3424506	3424594	.	+	.	ID=evm.model.WUUM01000016.1.254.exon6;Parent=evm.model.WUUM01000016.1.254
WUUM01000016.1	EVM	CDS	3424506	3424594	.	+	2	ID=cds.evm.model.WUUM01000016.1.254;Parent=evm.model.WUUM01000016.1.254
WUUM01000016.1	EVM	exon	3859207	3860016	.	-	.	ID=evm.model.WUUM01000016.1.284.exon1;Parent=evm.model.WUUM01000016.1.284
WUUM01000016.1	EVM	CDS	3859207	3860016	.	-	0	ID=cds.evm.model.WUUM01000016.1.284;Parent=evm.model.WUUM01000016.1.284
WUUM01000016.1	EVM	exon	3859014	3859121	.	-	.	ID=evm.model.WUUM01000016.1.284.exon2;Parent=evm.model.WUUM01000016.1.284
WUUM01000016.1	EVM	CDS	3859014	3859121	.	-	0	ID=cds.evm.model.WUUM01000016.1.284;Parent=evm.model.WUUM01000016.1.284
WUUM01000016.1	EVM	exon	4026629	4026754	.	+	.	ID=evm.model.WUUM01000016.1.301.exon11;Parent=evm.model.WUUM01000016.1.301
WUUM01000016.1	EVM	CDS	4026629	4026754	.	+	0	ID=cds.evm.model.WUUM01000016.1.301;Parent=evm.model.WUUM01000016.1.301
WUUM01000016.1	EVM	exon	4035326	4036135	.	+	.	ID=evm.model.WUUM01000016.1.302.exon1;Parent=evm.model.WUUM01000016.1.302
WUUM01000016.1	EVM	CDS	4035326	4036135	.	+	0	ID=cds.evm.model.WUUM01000016.1.302;Parent=evm.model.WUUM01000016.1.302
WUUM01000016.1	EVM	gene	4158361	4159268	.	-	.	ID=evm.TU.WUUM01000016.1.324;Name=EVM%20prediction%20WUUM01000016.1.324
WUUM01000016.1	EVM	mRNA	4158361	4159268	.	-	.	ID=evm.model.WUUM01000016.1.324;Parent=evm.TU.WUUM01000016.1.324;Name=EVM%20prediction%20WUUM01000016.1.324
WUUM01000016.1	EVM	exon	4158934	4159268	.	-	.	ID=evm.model.WUUM01000016.1.324.exon1;Parent=evm.model.WUUM01000016.1.324
WUUM01000016.1	EVM	CDS	4158934	4159268	.	-	0	ID=cds.evm.model.WUUM01000016.1.324;Parent=evm.model.WUUM01000016.1.324
WUUM01000016.1	EVM	exon	4158361	4158911	.	-	.	ID=evm.model.WUUM01000016.1.324.exon2;Parent=evm.model.WUUM01000016.1.324
WUUM01000016.1	EVM	CDS	4158361	4158911	.	-	1	ID=cds.evm.model.WUUM01000016.1.324;Parent=evm.model.WUUM01000016.1.324
WUUM01000016.1	EVM	gene	4286851	4287123	.	+	.	ID=evm.TU.WUUM01000016.1.330;Name=EVM%20prediction%20WUUM01000016.1.330
WUUM01000016.1	EVM	mRNA	4286851	4287123	.	+	.	ID=evm.model.WUUM01000016.1.330;Parent=evm.TU.WUUM01000016.1.330;Name=EVM%20prediction%20WUUM01000016.1.330
WUUM01000016.1	EVM	exon	4286851	4287123	.	+	.	ID=evm.model.WUUM01000016.1.330.exon1;Parent=evm.model.WUUM01000016.1.330
WUUM01000016.1	EVM	CDS	4286851	4287123	.	+	0	ID=cds.evm.model.WUUM01000016.1.330;Parent=evm.model.WUUM01000016.1.330
WUUM01000016.1	EVM	gene	4287214	4287546	.	+	.	ID=evm.TU.WUUM01000016.1.331;Name=EVM%20prediction%20WUUM01000016.1.331
WUUM01000016.1	EVM	mRNA	4287214	4287546	.	+	.	ID=evm.model.WUUM01000016.1.331;Parent=evm.TU.WUUM01000016.1.331;Name=EVM%20prediction%20WUUM01000016.1.331
WUUM01000016.1	EVM	exon	4287214	4287546	.	+	.	ID=evm.model.WUUM01000016.1.331.exon1;Parent=evm.model.WUUM01000016.1.331
WUUM01000016.1	EVM	CDS	4287214	4287546	.	+	0	ID=cds.evm.model.WUUM01000016.1.331;Parent=evm.model.WUUM01000016.1.331
WUUM01000016.1	EVM	exon	4287861	4288157	.	+	.	ID=evm.model.WUUM01000016.1.332.exon1;Parent=evm.model.WUUM01000016.1.332
WUUM01000016.1	EVM	CDS	4287861	4288157	.	+	0	ID=cds.evm.model.WUUM01000016.1.332;Parent=evm.model.WUUM01000016.1.332
WUUM01000016.1	EVM	exon	4722259	4722266	.	+	.	ID=evm.model.WUUM01000016.1.344.exon2;Parent=evm.model.WUUM01000016.1.344
WUUM01000016.1	EVM	CDS	4722259	4722266	.	+	2	ID=cds.evm.model.WUUM01000016.1.344;Parent=evm.model.WUUM01000016.1.344
WUUM01000016.1	EVM	exon	4859186	4859191	.	+	.	ID=evm.model.WUUM01000016.1.365.exon1;Parent=evm.model.WUUM01000016.1.365
WUUM01000016.1	EVM	CDS	4859186	4859191	.	+	0	ID=cds.evm.model.WUUM01000016.1.365;Parent=evm.model.WUUM01000016.1.365
WUUM01000016.1	EVM	exon	4927992	4928014	.	-	.	ID=evm.model.WUUM01000016.1.372.exon1;Parent=evm.model.WUUM01000016.1.372
WUUM01000016.1	EVM	CDS	4927992	4928014	.	-	0	ID=cds.evm.model.WUUM01000016.1.372;Parent=evm.model.WUUM01000016.1.372
WUUM01000046.1	EVM	gene	65700	67319	.	+	.	ID=evm.TU.WUUM01000046.1.7;Name=EVM%20prediction%20WUUM01000046.1.7
WUUM01000046.1	EVM	mRNA	65700	67319	.	+	.	ID=evm.model.WUUM01000046.1.7;Parent=evm.TU.WUUM01000046.1.7;Name=EVM%20prediction%20WUUM01000046.1.7
WUUM01000046.1	EVM	exon	65700	67319	.	+	.	ID=evm.model.WUUM01000046.1.7.exon1;Parent=evm.model.WUUM01000046.1.7
WUUM01000046.1	EVM	CDS	65700	67319	.	+	0	ID=cds.evm.model.WUUM01000046.1.7;Parent=evm.model.WUUM01000046.1.7
WUUM01000046.1	EVM	exon	77571	77645	.	-	.	ID=evm.model.WUUM01000046.1.11.exon1;Parent=evm.model.WUUM01000046.1.11
WUUM01000046.1	EVM	CDS	77571	77645	.	-	0	ID=cds.evm.model.WUUM01000046.1.11;Parent=evm.model.WUUM01000046.1.11
WUUM01000046.1	EVM	exon	77292	77475	.	-	.	ID=evm.model.WUUM01000046.1.11.exon2;Parent=evm.model.WUUM01000046.1.11
WUUM01000046.1	EVM	CDS	77292	77475	.	-	0	ID=cds.evm.model.WUUM01000046.1.11;Parent=evm.model.WUUM01000046.1.11
WUUM01000046.1	EVM	exon	191664	191728	.	-	.	ID=evm.model.WUUM01000046.1.27.exon1;Parent=evm.model.WUUM01000046.1.27
WUUM01000046.1	EVM	CDS	191664	191728	.	-	0	ID=cds.evm.model.WUUM01000046.1.27;Parent=evm.model.WUUM01000046.1.27
WUUM01000046.1	EVM	exon	198550	198635	.	-	.	ID=evm.model.WUUM01000046.1.28.exon1;Parent=evm.model.WUUM01000046.1.28
WUUM01000046.1	EVM	CDS	198550	198635	.	-	0	ID=cds.evm.model.WUUM01000046.1.28;Parent=evm.model.WUUM01000046.1.28
WUUM01000046.1	EVM	gene	209372	210073	.	+	.	ID=evm.TU.WUUM01000046.1.30;Name=EVM%20prediction%20WUUM01000046.1.30
WUUM01000046.1	EVM	mRNA	209372	210073	.	+	.	ID=evm.model.WUUM01000046.1.30;Parent=evm.TU.WUUM01000046.1.30;Name=EVM%20prediction%20WUUM01000046.1.30
WUUM01000046.1	EVM	exon	209372	209728	.	+	.	ID=evm.model.WUUM01000046.1.30.exon1;Parent=evm.model.WUUM01000046.1.30
WUUM01000046.1	EVM	CDS	209372	209728	.	+	0	ID=cds.evm.model.WUUM01000046.1.30;Parent=evm.model.WUUM01000046.1.30
WUUM01000046.1	EVM	exon	209843	210073	.	+	.	ID=evm.model.WUUM01000046.1.30.exon2;Parent=evm.model.WUUM01000046.1.30
WUUM01000046.1	EVM	CDS	209843	210073	.	+	0	ID=cds.evm.model.WUUM01000046.1.30;Parent=evm.model.WUUM01000046.1.30
WUUM01000046.1	EVM	exon	505618	505658	.	+	.	ID=evm.model.WUUM01000046.1.53.exon1;Parent=evm.model.WUUM01000046.1.53
WUUM01000046.1	EVM	CDS	505618	505658	.	+	0	ID=cds.evm.model.WUUM01000046.1.53;Parent=evm.model.WUUM01000046.1.53
WUUM01000046.1	EVM	exon	708189	708197	.	-	.	ID=evm.model.WUUM01000046.1.63.exon3;Parent=evm.model.WUUM01000046.1.63
WUUM01000046.1	EVM	CDS	708189	708197	.	-	0	ID=cds.evm.model.WUUM01000046.1.63;Parent=evm.model.WUUM01000046.1.63
WUUM01000046.1	EVM	exon	997798	997955	.	-	.	ID=evm.model.WUUM01000046.1.80.exon1;Parent=evm.model.WUUM01000046.1.80
WUUM01000046.1	EVM	CDS	997798	997955	.	-	0	ID=cds.evm.model.WUUM01000046.1.80;Parent=evm.model.WUUM01000046.1.80
WUUM01000046.1	EVM	exon	1009094	1009265	.	-	.	ID=evm.model.WUUM01000046.1.81.exon1;Parent=evm.model.WUUM01000046.1.81
WUUM01000046.1	EVM	CDS	1009094	1009265	.	-	0	ID=cds.evm.model.WUUM01000046.1.81;Parent=evm.model.WUUM01000046.1.81
WUUM01000046.1	EVM	exon	1007793	1008800	.	-	.	ID=evm.model.WUUM01000046.1.81.exon3;Parent=evm.model.WUUM01000046.1.81
WUUM01000046.1	EVM	CDS	1007793	1008800	.	-	0	ID=cds.evm.model.WUUM01000046.1.81;Parent=evm.model.WUUM01000046.1.81
WUUM01000046.1	EVM	gene	1120245	1121306	.	-	.	ID=evm.TU.WUUM01000046.1.89;Name=EVM%20prediction%20WUUM01000046.1.89
WUUM01000046.1	EVM	mRNA	1120245	1121306	.	-	.	ID=evm.model.WUUM01000046.1.89;Parent=evm.TU.WUUM01000046.1.89;Name=EVM%20prediction%20WUUM01000046.1.89
WUUM01000046.1	EVM	exon	1120245	1121306	.	-	.	ID=evm.model.WUUM01000046.1.89.exon1;Parent=evm.model.WUUM01000046.1.89
WUUM01000046.1	EVM	CDS	1120245	1121306	.	-	0	ID=cds.evm.model.WUUM01000046.1.89;Parent=evm.model.WUUM01000046.1.89
WUUM01000046.1	EVM	exon	1283479	1283589	.	+	.	ID=evm.model.WUUM01000046.1.101.exon1;Parent=evm.model.WUUM01000046.1.101
WUUM01000046.1	EVM	CDS	1283479	1283589	.	+	0	ID=cds.evm.model.WUUM01000046.1.101;Parent=evm.model.WUUM01000046.1.101
WUUM01000046.1	EVM	exon	1291493	1291597	.	+	.	ID=evm.model.WUUM01000046.1.102.exon1;Parent=evm.model.WUUM01000046.1.102
WUUM01000046.1	EVM	CDS	1291493	1291597	.	+	0	ID=cds.evm.model.WUUM01000046.1.102;Parent=evm.model.WUUM01000046.1.102
WUUM01000046.1	EVM	exon	1291666	1291738	.	+	.	ID=evm.model.WUUM01000046.1.102.exon2;Parent=evm.model.WUUM01000046.1.102
WUUM01000046.1	EVM	CDS	1291666	1291738	.	+	0	ID=cds.evm.model.WUUM01000046.1.102;Parent=evm.model.WUUM01000046.1.102
WUUM01000046.1	EVM	exon	1382966	1383095	.	-	.	ID=evm.model.WUUM01000046.1.112.exon5;Parent=evm.model.WUUM01000046.1.112
WUUM01000046.1	EVM	CDS	1382966	1383095	.	-	0	ID=cds.evm.model.WUUM01000046.1.112;Parent=evm.model.WUUM01000046.1.112
WUUM01000046.1	EVM	exon	1434883	1434998	.	+	.	ID=evm.model.WUUM01000046.1.120.exon1;Parent=evm.model.WUUM01000046.1.120
WUUM01000046.1	EVM	CDS	1434883	1434998	.	+	0	ID=cds.evm.model.WUUM01000046.1.120;Parent=evm.model.WUUM01000046.1.120
WUUM01000135.1	EVM	gene	5140	5599	.	-	.	ID=evm.TU.WUUM01000135.1.3;Name=EVM%20prediction%20WUUM01000135.1.3
WUUM01000135.1	EVM	mRNA	5140	5599	.	-	.	ID=evm.model.WUUM01000135.1.3;Parent=evm.TU.WUUM01000135.1.3;Name=EVM%20prediction%20WUUM01000135.1.3
WUUM01000135.1	EVM	exon	5497	5599	.	-	.	ID=evm.model.WUUM01000135.1.3.exon1;Parent=evm.model.WUUM01000135.1.3
WUUM01000135.1	EVM	CDS	5497	5599	.	-	0	ID=cds.evm.model.WUUM01000135.1.3;Parent=evm.model.WUUM01000135.1.3
WUUM01000135.1	EVM	exon	5140	5435	.	-	.	ID=evm.model.WUUM01000135.1.3.exon2;Parent=evm.model.WUUM01000135.1.3
WUUM01000135.1	EVM	CDS	5140	5435	.	-	2	ID=cds.evm.model.WUUM01000135.1.3;Parent=evm.model.WUUM01000135.1.3
WUUM01000179.1	EVM	gene	7844	8206	.	+	.	ID=evm.TU.WUUM01000179.1.5;Name=EVM%20prediction%20WUUM01000179.1.5
WUUM01000179.1	EVM	mRNA	7844	8206	.	+	.	ID=evm.model.WUUM01000179.1.5;Parent=evm.TU.WUUM01000179.1.5;Name=EVM%20prediction%20WUUM01000179.1.5
WUUM01000179.1	EVM	exon	7844	8206	.	+	.	ID=evm.model.WUUM01000179.1.5.exon1;Parent=evm.model.WUUM01000179.1.5
WUUM01000179.1	EVM	CDS	7844	8206	.	+	0	ID=cds.evm.model.WUUM01000179.1.5;Parent=evm.model.WUUM01000179.1.5
WUUM01000081.1	EVM	gene	64723	65784	.	+	.	ID=evm.TU.WUUM01000081.1.6;Name=EVM%20prediction%20WUUM01000081.1.6
WUUM01000081.1	EVM	mRNA	64723	65784	.	+	.	ID=evm.model.WUUM01000081.1.6;Parent=evm.TU.WUUM01000081.1.6;Name=EVM%20prediction%20WUUM01000081.1.6
WUUM01000081.1	EVM	exon	64723	65784	.	+	.	ID=evm.model.WUUM01000081.1.6.exon1;Parent=evm.model.WUUM01000081.1.6
WUUM01000081.1	EVM	CDS	64723	65784	.	+	0	ID=cds.evm.model.WUUM01000081.1.6;Parent=evm.model.WUUM01000081.1.6
WUUM01000081.1	EVM	exon	77900	77902	.	-	.	ID=evm.model.WUUM01000081.1.9.exon1;Parent=evm.model.WUUM01000081.1.9
WUUM01000081.1	EVM	CDS	77900	77902	.	-	0	ID=cds.evm.model.WUUM01000081.1.9;Parent=evm.model.WUUM01000081.1.9
WUUM01000081.1	EVM	exon	77367	77527	.	-	.	ID=evm.model.WUUM01000081.1.9.exon3;Parent=evm.model.WUUM01000081.1.9
WUUM01000081.1	EVM	CDS	77367	77527	.	-	0	ID=cds.evm.model.WUUM01000081.1.9;Parent=evm.model.WUUM01000081.1.9
WUUM01000081.1	EVM	exon	84531	84605	.	+	.	ID=evm.model.WUUM01000081.1.11.exon1;Parent=evm.model.WUUM01000081.1.11
WUUM01000081.1	EVM	CDS	84531	84605	.	+	0	ID=cds.evm.model.WUUM01000081.1.11;Parent=evm.model.WUUM01000081.1.11
WUUM01000081.1	EVM	exon	84701	84884	.	+	.	ID=evm.model.WUUM01000081.1.11.exon2;Parent=evm.model.WUUM01000081.1.11
WUUM01000081.1	EVM	CDS	84701	84884	.	+	0	ID=cds.evm.model.WUUM01000081.1.11;Parent=evm.model.WUUM01000081.1.11
WUUM01000081.1	EVM	exon	84953	85057	.	+	.	ID=evm.model.WUUM01000081.1.11.exon3;Parent=evm.model.WUUM01000081.1.11
WUUM01000081.1	EVM	CDS	84953	85057	.	+	2	ID=cds.evm.model.WUUM01000081.1.11;Parent=evm.model.WUUM01000081.1.11
WUUM01000081.1	EVM	exon	114527	114668	.	-	.	ID=evm.model.WUUM01000081.1.16.exon1;Parent=evm.model.WUUM01000081.1.16
WUUM01000081.1	EVM	CDS	114527	114668	.	-	0	ID=cds.evm.model.WUUM01000081.1.16;Parent=evm.model.WUUM01000081.1.16
WUUM01000081.1	EVM	exon	117936	118053	.	-	.	ID=evm.model.WUUM01000081.1.17.exon3;Parent=evm.model.WUUM01000081.1.17
WUUM01000081.1	EVM	CDS	117936	118053	.	-	1	ID=cds.evm.model.WUUM01000081.1.17;Parent=evm.model.WUUM01000081.1.17
WUUM01000081.1	EVM	exon	138667	138679	.	-	.	ID=evm.model.WUUM01000081.1.21.exon1;Parent=evm.model.WUUM01000081.1.21
WUUM01000081.1	EVM	CDS	138667	138679	.	-	0	ID=cds.evm.model.WUUM01000081.1.21;Parent=evm.model.WUUM01000081.1.21
WUUM01000081.1	EVM	exon	173303	173451	.	-	.	ID=evm.model.WUUM01000081.1.26.exon1;Parent=evm.model.WUUM01000081.1.26
WUUM01000081.1	EVM	CDS	173303	173451	.	-	0	ID=cds.evm.model.WUUM01000081.1.26;Parent=evm.model.WUUM01000081.1.26
WUUM01000081.1	EVM	gene	174588	176760	.	-	.	ID=evm.TU.WUUM01000081.1.27;Name=EVM%20prediction%20WUUM01000081.1.27
WUUM01000081.1	EVM	mRNA	174588	176760	.	-	.	ID=evm.model.WUUM01000081.1.27;Parent=evm.TU.WUUM01000081.1.27;Name=EVM%20prediction%20WUUM01000081.1.27
WUUM01000081.1	EVM	exon	175888	176760	.	-	.	ID=evm.model.WUUM01000081.1.27.exon1;Parent=evm.model.WUUM01000081.1.27
WUUM01000081.1	EVM	CDS	175888	176760	.	-	0	ID=cds.evm.model.WUUM01000081.1.27;Parent=evm.model.WUUM01000081.1.27
WUUM01000081.1	EVM	exon	174588	175865	.	-	.	ID=evm.model.WUUM01000081.1.27.exon2;Parent=evm.model.WUUM01000081.1.27
WUUM01000081.1	EVM	CDS	174588	175865	.	-	0	ID=cds.evm.model.WUUM01000081.1.27;Parent=evm.model.WUUM01000081.1.27
WUUM01000081.1	EVM	exon	191558	191729	.	-	.	ID=evm.model.WUUM01000081.1.32.exon1;Parent=evm.model.WUUM01000081.1.32
WUUM01000081.1	EVM	CDS	191558	191729	.	-	0	ID=cds.evm.model.WUUM01000081.1.32;Parent=evm.model.WUUM01000081.1.32
WUUM01000081.1	EVM	gene	238332	240504	.	-	.	ID=evm.TU.WUUM01000081.1.37;Name=EVM%20prediction%20WUUM01000081.1.37
WUUM01000081.1	EVM	mRNA	238332	240504	.	-	.	ID=evm.model.WUUM01000081.1.37;Parent=evm.TU.WUUM01000081.1.37;Name=EVM%20prediction%20WUUM01000081.1.37
WUUM01000081.1	EVM	exon	239632	240504	.	-	.	ID=evm.model.WUUM01000081.1.37.exon1;Parent=evm.model.WUUM01000081.1.37
WUUM01000081.1	EVM	CDS	239632	240504	.	-	0	ID=cds.evm.model.WUUM01000081.1.37;Parent=evm.model.WUUM01000081.1.37
WUUM01000081.1	EVM	exon	238332	239609	.	-	.	ID=evm.model.WUUM01000081.1.37.exon2;Parent=evm.model.WUUM01000081.1.37
WUUM01000081.1	EVM	CDS	238332	239609	.	-	0	ID=cds.evm.model.WUUM01000081.1.37;Parent=evm.model.WUUM01000081.1.37
WUUM01000280.1	EVM	gene	23	838	.	+	.	ID=evm.TU.WUUM01000280.1.1;Name=EVM%20prediction%20WUUM01000280.1.1
WUUM01000280.1	EVM	mRNA	23	838	.	+	.	ID=evm.model.WUUM01000280.1.1;Parent=evm.TU.WUUM01000280.1.1;Name=EVM%20prediction%20WUUM01000280.1.1
WUUM01000280.1	EVM	exon	23	838	.	+	.	ID=evm.model.WUUM01000280.1.1.exon1;Parent=evm.model.WUUM01000280.1.1
WUUM01000280.1	EVM	CDS	23	838	.	+	0	ID=cds.evm.model.WUUM01000280.1.1;Parent=evm.model.WUUM01000280.1.1
WUUM01000280.1	EVM	exon	4768	4991	.	-	.	ID=evm.model.WUUM01000280.1.3.exon1;Parent=evm.model.WUUM01000280.1.3
WUUM01000280.1	EVM	CDS	4768	4991	.	-	0	ID=cds.evm.model.WUUM01000280.1.3;Parent=evm.model.WUUM01000280.1.3
WUUM01000280.1	EVM	exon	3968	4186	.	-	.	ID=evm.model.WUUM01000280.1.3.exon4;Parent=evm.model.WUUM01000280.1.3
WUUM01000280.1	EVM	CDS	3968	4186	.	-	0	ID=cds.evm.model.WUUM01000280.1.3;Parent=evm.model.WUUM01000280.1.3
WUUM01000120.1	EVM	exon	122	1157	.	+	.	ID=evm.model.WUUM01000120.1.1.exon1;Parent=evm.model.WUUM01000120.1.1
WUUM01000120.1	EVM	CDS	122	1157	.	+	0	ID=cds.evm.model.WUUM01000120.1.1;Parent=evm.model.WUUM01000120.1.1
WUUM01000120.1	EVM	gene	24123	26294	.	+	.	ID=evm.TU.WUUM01000120.1.12;Name=EVM%20prediction%20WUUM01000120.1.12
WUUM01000120.1	EVM	mRNA	24123	26294	.	+	.	ID=evm.model.WUUM01000120.1.12;Parent=evm.TU.WUUM01000120.1.12;Name=EVM%20prediction%20WUUM01000120.1.12
WUUM01000120.1	EVM	exon	24123	26294	.	+	.	ID=evm.model.WUUM01000120.1.12.exon1;Parent=evm.model.WUUM01000120.1.12
WUUM01000120.1	EVM	CDS	24123	26294	.	+	0	ID=cds.evm.model.WUUM01000120.1.12;Parent=evm.model.WUUM01000120.1.12
WUUM01000120.1	EVM	exon	33432	34781	.	-	.	ID=evm.model.WUUM01000120.1.15.exon3;Parent=evm.model.WUUM01000120.1.15
WUUM01000120.1	EVM	CDS	33432	34781	.	-	2	ID=cds.evm.model.WUUM01000120.1.15;Parent=evm.model.WUUM01000120.1.15
WUUM01000120.1	EVM	exon	56130	56147	.	-	.	ID=evm.model.WUUM01000120.1.21.exon2;Parent=evm.model.WUUM01000120.1.21
WUUM01000120.1	EVM	CDS	56130	56147	.	-	0	ID=cds.evm.model.WUUM01000120.1.21;Parent=evm.model.WUUM01000120.1.21
WUUM01000120.1	EVM	exon	62260	62361	.	-	.	ID=evm.model.WUUM01000120.1.25.exon1;Parent=evm.model.WUUM01000120.1.25
WUUM01000120.1	EVM	CDS	62260	62361	.	-	0	ID=cds.evm.model.WUUM01000120.1.25;Parent=evm.model.WUUM01000120.1.25
WUUM01000120.1	EVM	gene	63676	64326	.	+	.	ID=evm.TU.WUUM01000120.1.26;Name=EVM%20prediction%20WUUM01000120.1.26
WUUM01000120.1	EVM	mRNA	63676	64326	.	+	.	ID=evm.model.WUUM01000120.1.26;Parent=evm.TU.WUUM01000120.1.26;Name=EVM%20prediction%20WUUM01000120.1.26
WUUM01000120.1	EVM	exon	63676	64326	.	+	.	ID=evm.model.WUUM01000120.1.26.exon1;Parent=evm.model.WUUM01000120.1.26
WUUM01000120.1	EVM	CDS	63676	64326	.	+	0	ID=cds.evm.model.WUUM01000120.1.26;Parent=evm.model.WUUM01000120.1.26
WUUM01000053.1	EVM	gene	52899	54006	.	-	.	ID=evm.TU.WUUM01000053.1.3;Name=EVM%20prediction%20WUUM01000053.1.3
WUUM01000053.1	EVM	mRNA	52899	54006	.	-	.	ID=evm.model.WUUM01000053.1.3;Parent=evm.TU.WUUM01000053.1.3;Name=EVM%20prediction%20WUUM01000053.1.3
WUUM01000053.1	EVM	exon	53245	54006	.	-	.	ID=evm.model.WUUM01000053.1.3.exon1;Parent=evm.model.WUUM01000053.1.3
WUUM01000053.1	EVM	CDS	53245	54006	.	-	0	ID=cds.evm.model.WUUM01000053.1.3;Parent=evm.model.WUUM01000053.1.3
WUUM01000053.1	EVM	exon	52899	53129	.	-	.	ID=evm.model.WUUM01000053.1.3.exon2;Parent=evm.model.WUUM01000053.1.3
WUUM01000053.1	EVM	CDS	52899	53129	.	-	0	ID=cds.evm.model.WUUM01000053.1.3;Parent=evm.model.WUUM01000053.1.3
WUUM01000053.1	EVM	exon	296642	296644	.	+	.	ID=evm.model.WUUM01000053.1.19.exon1;Parent=evm.model.WUUM01000053.1.19
WUUM01000053.1	EVM	CDS	296642	296644	.	+	0	ID=cds.evm.model.WUUM01000053.1.19;Parent=evm.model.WUUM01000053.1.19
WUUM01000053.1	EVM	gene	335449	336306	.	+	.	ID=evm.TU.WUUM01000053.1.21;Name=EVM%20prediction%20WUUM01000053.1.21
WUUM01000053.1	EVM	mRNA	335449	336306	.	+	.	ID=evm.model.WUUM01000053.1.21;Parent=evm.TU.WUUM01000053.1.21;Name=EVM%20prediction%20WUUM01000053.1.21
WUUM01000053.1	EVM	exon	335449	336306	.	+	.	ID=evm.model.WUUM01000053.1.21.exon1;Parent=evm.model.WUUM01000053.1.21
WUUM01000053.1	EVM	CDS	335449	336306	.	+	0	ID=cds.evm.model.WUUM01000053.1.21;Parent=evm.model.WUUM01000053.1.21
WUUM01000053.1	EVM	exon	371271	371277	.	-	.	ID=evm.model.WUUM01000053.1.25.exon4;Parent=evm.model.WUUM01000053.1.25
WUUM01000053.1	EVM	CDS	371271	371277	.	-	2	ID=cds.evm.model.WUUM01000053.1.25;Parent=evm.model.WUUM01000053.1.25
WUUM01000053.1	EVM	exon	404323	404391	.	-	.	ID=evm.model.WUUM01000053.1.26.exon4;Parent=evm.model.WUUM01000053.1.26
WUUM01000053.1	EVM	CDS	404323	404391	.	-	0	ID=cds.evm.model.WUUM01000053.1.26;Parent=evm.model.WUUM01000053.1.26
WUUM01000053.1	EVM	exon	403911	404094	.	-	.	ID=evm.model.WUUM01000053.1.26.exon5;Parent=evm.model.WUUM01000053.1.26
WUUM01000053.1	EVM	CDS	403911	404094	.	-	0	ID=cds.evm.model.WUUM01000053.1.26;Parent=evm.model.WUUM01000053.1.26
WUUM01000053.1	EVM	exon	442120	442273	.	-	.	ID=evm.model.WUUM01000053.1.29.exon1;Parent=evm.model.WUUM01000053.1.29
WUUM01000053.1	EVM	CDS	442120	442273	.	-	0	ID=cds.evm.model.WUUM01000053.1.29;Parent=evm.model.WUUM01000053.1.29
WUUM01000053.1	EVM	gene	453949	454551	.	+	.	ID=evm.TU.WUUM01000053.1.32;Name=EVM%20prediction%20WUUM01000053.1.32
WUUM01000053.1	EVM	mRNA	453949	454551	.	+	.	ID=evm.model.WUUM01000053.1.32;Parent=evm.TU.WUUM01000053.1.32;Name=EVM%20prediction%20WUUM01000053.1.32
WUUM01000053.1	EVM	exon	453949	454551	.	+	.	ID=evm.model.WUUM01000053.1.32.exon1;Parent=evm.model.WUUM01000053.1.32
WUUM01000053.1	EVM	CDS	453949	454551	.	+	0	ID=cds.evm.model.WUUM01000053.1.32;Parent=evm.model.WUUM01000053.1.32
WUUM01000053.1	EVM	gene	454579	455010	.	+	.	ID=evm.TU.WUUM01000053.1.33;Name=EVM%20prediction%20WUUM01000053.1.33
WUUM01000053.1	EVM	mRNA	454579	455010	.	+	.	ID=evm.model.WUUM01000053.1.33;Parent=evm.TU.WUUM01000053.1.33;Name=EVM%20prediction%20WUUM01000053.1.33
WUUM01000053.1	EVM	exon	454579	454668	.	+	.	ID=evm.model.WUUM01000053.1.33.exon1;Parent=evm.model.WUUM01000053.1.33
WUUM01000053.1	EVM	CDS	454579	454668	.	+	0	ID=cds.evm.model.WUUM01000053.1.33;Parent=evm.model.WUUM01000053.1.33
WUUM01000053.1	EVM	exon	454756	455010	.	+	.	ID=evm.model.WUUM01000053.1.33.exon2;Parent=evm.model.WUUM01000053.1.33
WUUM01000053.1	EVM	CDS	454756	455010	.	+	0	ID=cds.evm.model.WUUM01000053.1.33;Parent=evm.model.WUUM01000053.1.33
WUUM01000053.1	EVM	gene	466526	467503	.	-	.	ID=evm.TU.WUUM01000053.1.35;Name=EVM%20prediction%20WUUM01000053.1.35
WUUM01000053.1	EVM	mRNA	466526	467503	.	-	.	ID=evm.model.WUUM01000053.1.35;Parent=evm.TU.WUUM01000053.1.35;Name=EVM%20prediction%20WUUM01000053.1.35
WUUM01000053.1	EVM	exon	466526	467503	.	-	.	ID=evm.model.WUUM01000053.1.35.exon1;Parent=evm.model.WUUM01000053.1.35
WUUM01000053.1	EVM	CDS	466526	467503	.	-	0	ID=cds.evm.model.WUUM01000053.1.35;Parent=evm.model.WUUM01000053.1.35
WUUM01000053.1	EVM	exon	539678	539687	.	+	.	ID=evm.model.WUUM01000053.1.44.exon2;Parent=evm.model.WUUM01000053.1.44
WUUM01000053.1	EVM	CDS	539678	539687	.	+	2	ID=cds.evm.model.WUUM01000053.1.44;Parent=evm.model.WUUM01000053.1.44
WUUM01000053.1	EVM	exon	543087	543126	.	+	.	ID=evm.model.WUUM01000053.1.44.exon5;Parent=evm.model.WUUM01000053.1.44
WUUM01000053.1	EVM	CDS	543087	543126	.	+	1	ID=cds.evm.model.WUUM01000053.1.44;Parent=evm.model.WUUM01000053.1.44
WUUM01000053.1	EVM	exon	632081	633130	.	-	.	ID=evm.model.WUUM01000053.1.56.exon2;Parent=evm.model.WUUM01000053.1.56
WUUM01000053.1	EVM	CDS	632081	633130	.	-	2	ID=cds.evm.model.WUUM01000053.1.56;Parent=evm.model.WUUM01000053.1.56
WUUM01000053.1	EVM	gene	656494	657587	.	+	.	ID=evm.TU.WUUM01000053.1.62;Name=EVM%20prediction%20WUUM01000053.1.62
WUUM01000053.1	EVM	mRNA	656494	657587	.	+	.	ID=evm.model.WUUM01000053.1.62;Parent=evm.TU.WUUM01000053.1.62;Name=EVM%20prediction%20WUUM01000053.1.62
WUUM01000053.1	EVM	exon	656494	657587	.	+	.	ID=evm.model.WUUM01000053.1.62.exon1;Parent=evm.model.WUUM01000053.1.62
WUUM01000053.1	EVM	CDS	656494	657587	.	+	0	ID=cds.evm.model.WUUM01000053.1.62;Parent=evm.model.WUUM01000053.1.62
WUUM01000101.1	EVM	exon	75735	75755	.	-	.	ID=evm.model.WUUM01000101.1.20.exon1;Parent=evm.model.WUUM01000101.1.20
WUUM01000101.1	EVM	CDS	75735	75755	.	-	0	ID=cds.evm.model.WUUM01000101.1.20;Parent=evm.model.WUUM01000101.1.20
WUUM01000093.1	EVM	gene	105586	106647	.	+	.	ID=evm.TU.WUUM01000093.1.30;Name=EVM%20prediction%20WUUM01000093.1.30
WUUM01000093.1	EVM	mRNA	105586	106647	.	+	.	ID=evm.model.WUUM01000093.1.30;Parent=evm.TU.WUUM01000093.1.30;Name=EVM%20prediction%20WUUM01000093.1.30
WUUM01000093.1	EVM	exon	105586	106647	.	+	.	ID=evm.model.WUUM01000093.1.30.exon1;Parent=evm.model.WUUM01000093.1.30
WUUM01000093.1	EVM	CDS	105586	106647	.	+	0	ID=cds.evm.model.WUUM01000093.1.30;Parent=evm.model.WUUM01000093.1.30
WUUM01000093.1	EVM	exon	144652	144654	.	+	.	ID=evm.model.WUUM01000093.1.37.exon1;Parent=evm.model.WUUM01000093.1.37
WUUM01000093.1	EVM	CDS	144652	144654	.	+	0	ID=cds.evm.model.WUUM01000093.1.37;Parent=evm.model.WUUM01000093.1.37
WUUM01000212.1	EVM	gene	674	1060	.	+	.	ID=evm.TU.WUUM01000212.1.1;Name=EVM%20prediction%20WUUM01000212.1.1
WUUM01000212.1	EVM	mRNA	674	1060	.	+	.	ID=evm.model.WUUM01000212.1.1;Parent=evm.TU.WUUM01000212.1.1;Name=EVM%20prediction%20WUUM01000212.1.1
WUUM01000212.1	EVM	exon	674	755	.	+	.	ID=evm.model.WUUM01000212.1.1.exon1;Parent=evm.model.WUUM01000212.1.1
WUUM01000212.1	EVM	CDS	674	755	.	+	0	ID=cds.evm.model.WUUM01000212.1.1;Parent=evm.model.WUUM01000212.1.1
WUUM01000212.1	EVM	exon	825	1060	.	+	.	ID=evm.model.WUUM01000212.1.1.exon2;Parent=evm.model.WUUM01000212.1.1
WUUM01000212.1	EVM	CDS	825	1060	.	+	2	ID=cds.evm.model.WUUM01000212.1.1;Parent=evm.model.WUUM01000212.1.1
WUUM01000212.1	EVM	gene	12790	13221	.	+	.	ID=evm.TU.WUUM01000212.1.8;Name=EVM%20prediction%20WUUM01000212.1.8
WUUM01000212.1	EVM	mRNA	12790	13221	.	+	.	ID=evm.model.WUUM01000212.1.8;Parent=evm.TU.WUUM01000212.1.8;Name=EVM%20prediction%20WUUM01000212.1.8
WUUM01000212.1	EVM	exon	12790	12945	.	+	.	ID=evm.model.WUUM01000212.1.8.exon1;Parent=evm.model.WUUM01000212.1.8
WUUM01000212.1	EVM	CDS	12790	12945	.	+	0	ID=cds.evm.model.WUUM01000212.1.8;Parent=evm.model.WUUM01000212.1.8
WUUM01000212.1	EVM	exon	13066	13221	.	+	.	ID=evm.model.WUUM01000212.1.8.exon2;Parent=evm.model.WUUM01000212.1.8
WUUM01000212.1	EVM	CDS	13066	13221	.	+	0	ID=cds.evm.model.WUUM01000212.1.8;Parent=evm.model.WUUM01000212.1.8
WUUM01000212.1	EVM	gene	18718	19122	.	+	.	ID=evm.TU.WUUM01000212.1.9;Name=EVM%20prediction%20WUUM01000212.1.9
WUUM01000212.1	EVM	mRNA	18718	19122	.	+	.	ID=evm.model.WUUM01000212.1.9;Parent=evm.TU.WUUM01000212.1.9;Name=EVM%20prediction%20WUUM01000212.1.9
WUUM01000212.1	EVM	exon	18718	19122	.	+	.	ID=evm.model.WUUM01000212.1.9.exon1;Parent=evm.model.WUUM01000212.1.9
WUUM01000212.1	EVM	CDS	18718	19122	.	+	0	ID=cds.evm.model.WUUM01000212.1.9;Parent=evm.model.WUUM01000212.1.9
WUUM01000129.1	EVM	gene	32983	34071	.	+	.	ID=evm.TU.WUUM01000129.1.6;Name=EVM%20prediction%20WUUM01000129.1.6
WUUM01000129.1	EVM	mRNA	32983	34071	.	+	.	ID=evm.model.WUUM01000129.1.6;Parent=evm.TU.WUUM01000129.1.6;Name=EVM%20prediction%20WUUM01000129.1.6
WUUM01000129.1	EVM	exon	32983	34071	.	+	.	ID=evm.model.WUUM01000129.1.6.exon1;Parent=evm.model.WUUM01000129.1.6
WUUM01000129.1	EVM	CDS	32983	34071	.	+	0	ID=cds.evm.model.WUUM01000129.1.6;Parent=evm.model.WUUM01000129.1.6
WUUM01000129.1	EVM	exon	34705	36590	.	-	.	ID=evm.model.WUUM01000129.1.7.exon2;Parent=evm.model.WUUM01000129.1.7
WUUM01000129.1	EVM	CDS	34705	36590	.	-	0	ID=cds.evm.model.WUUM01000129.1.7;Parent=evm.model.WUUM01000129.1.7
WUUM01000154.1	EVM	exon	3304	3342	.	+	.	ID=evm.model.WUUM01000154.1.2.exon1;Parent=evm.model.WUUM01000154.1.2
WUUM01000154.1	EVM	CDS	3304	3342	.	+	0	ID=cds.evm.model.WUUM01000154.1.2;Parent=evm.model.WUUM01000154.1.2
WUUM01000154.1	EVM	exon	3562	3691	.	+	.	ID=evm.model.WUUM01000154.1.2.exon3;Parent=evm.model.WUUM01000154.1.2
WUUM01000154.1	EVM	CDS	3562	3691	.	+	0	ID=cds.evm.model.WUUM01000154.1.2;Parent=evm.model.WUUM01000154.1.2
WUUM01000072.1	EVM	gene	3086	5258	.	+	.	ID=evm.TU.WUUM01000072.1.3;Name=EVM%20prediction%20WUUM01000072.1.3
WUUM01000072.1	EVM	mRNA	3086	5258	.	+	.	ID=evm.model.WUUM01000072.1.3;Parent=evm.TU.WUUM01000072.1.3;Name=EVM%20prediction%20WUUM01000072.1.3
WUUM01000072.1	EVM	exon	3086	3574	.	+	.	ID=evm.model.WUUM01000072.1.3.exon1;Parent=evm.model.WUUM01000072.1.3
WUUM01000072.1	EVM	CDS	3086	3574	.	+	0	ID=cds.evm.model.WUUM01000072.1.3;Parent=evm.model.WUUM01000072.1.3
WUUM01000072.1	EVM	exon	3615	5258	.	+	.	ID=evm.model.WUUM01000072.1.3.exon2;Parent=evm.model.WUUM01000072.1.3
WUUM01000072.1	EVM	CDS	3615	5258	.	+	0	ID=cds.evm.model.WUUM01000072.1.3;Parent=evm.model.WUUM01000072.1.3
WUUM01000072.1	EVM	exon	21286	21316	.	-	.	ID=evm.model.WUUM01000072.1.5.exon1;Parent=evm.model.WUUM01000072.1.5
WUUM01000072.1	EVM	CDS	21286	21316	.	-	0	ID=cds.evm.model.WUUM01000072.1.5;Parent=evm.model.WUUM01000072.1.5
WUUM01000072.1	EVM	exon	19860	20832	.	-	.	ID=evm.model.WUUM01000072.1.5.exon2;Parent=evm.model.WUUM01000072.1.5
WUUM01000072.1	EVM	CDS	19860	20832	.	-	2	ID=cds.evm.model.WUUM01000072.1.5;Parent=evm.model.WUUM01000072.1.5
WUUM01000072.1	EVM	exon	80299	80303	.	+	.	ID=evm.model.WUUM01000072.1.8.exon11;Parent=evm.model.WUUM01000072.1.8
WUUM01000072.1	EVM	CDS	80299	80303	.	+	2	ID=cds.evm.model.WUUM01000072.1.8;Parent=evm.model.WUUM01000072.1.8
WUUM01000072.1	EVM	gene	83289	84083	.	+	.	ID=evm.TU.WUUM01000072.1.10;Name=EVM%20prediction%20WUUM01000072.1.10
WUUM01000072.1	EVM	mRNA	83289	84083	.	+	.	ID=evm.model.WUUM01000072.1.10;Parent=evm.TU.WUUM01000072.1.10;Name=EVM%20prediction%20WUUM01000072.1.10
WUUM01000072.1	EVM	exon	83289	84083	.	+	.	ID=evm.model.WUUM01000072.1.10.exon1;Parent=evm.model.WUUM01000072.1.10
WUUM01000072.1	EVM	CDS	83289	84083	.	+	0	ID=cds.evm.model.WUUM01000072.1.10;Parent=evm.model.WUUM01000072.1.10
WUUM01000072.1	EVM	exon	324298	324303	.	+	.	ID=evm.model.WUUM01000072.1.28.exon3;Parent=evm.model.WUUM01000072.1.28
WUUM01000072.1	EVM	CDS	324298	324303	.	+	0	ID=cds.evm.model.WUUM01000072.1.28;Parent=evm.model.WUUM01000072.1.28
WUUM01000072.1	EVM	gene	331464	333840	.	-	.	ID=evm.TU.WUUM01000072.1.30;Name=EVM%20prediction%20WUUM01000072.1.30
WUUM01000072.1	EVM	mRNA	331464	333840	.	-	.	ID=evm.model.WUUM01000072.1.30;Parent=evm.TU.WUUM01000072.1.30;Name=EVM%20prediction%20WUUM01000072.1.30
WUUM01000072.1	EVM	exon	331898	333359	.	-	.	ID=evm.model.WUUM01000072.1.30.exon2;Parent=evm.model.WUUM01000072.1.30
WUUM01000072.1	EVM	CDS	331898	333359	.	-	0	ID=cds.evm.model.WUUM01000072.1.30;Parent=evm.model.WUUM01000072.1.30
WUUM01000072.1	EVM	exon	331464	331801	.	-	.	ID=evm.model.WUUM01000072.1.30.exon3;Parent=evm.model.WUUM01000072.1.30
WUUM01000072.1	EVM	CDS	331464	331801	.	-	2	ID=cds.evm.model.WUUM01000072.1.30;Parent=evm.model.WUUM01000072.1.30
WUUM01000169.1	EVM	exon	18409	18709	.	+	.	ID=evm.model.WUUM01000169.1.2.exon1;Parent=evm.model.WUUM01000169.1.2
WUUM01000169.1	EVM	CDS	18409	18709	.	+	0	ID=cds.evm.model.WUUM01000169.1.2;Parent=evm.model.WUUM01000169.1.2
WUUM01000025.1	EVM	exon	493807	493812	.	+	.	ID=evm.model.WUUM01000025.1.28.exon4;Parent=evm.model.WUUM01000025.1.28
WUUM01000025.1	EVM	CDS	493807	493812	.	+	0	ID=cds.evm.model.WUUM01000025.1.28;Parent=evm.model.WUUM01000025.1.28
WUUM01000025.1	EVM	exon	1515703	1515813	.	+	.	ID=evm.model.WUUM01000025.1.119.exon4;Parent=evm.model.WUUM01000025.1.119
WUUM01000025.1	EVM	CDS	1515703	1515813	.	+	2	ID=cds.evm.model.WUUM01000025.1.119;Parent=evm.model.WUUM01000025.1.119
WUUM01000025.1	EVM	exon	1931729	1931735	.	-	.	ID=evm.model.WUUM01000025.1.166.exon2;Parent=evm.model.WUUM01000025.1.166
WUUM01000025.1	EVM	CDS	1931729	1931735	.	-	1	ID=cds.evm.model.WUUM01000025.1.166;Parent=evm.model.WUUM01000025.1.166
WUUM01000025.1	EVM	exon	1937716	1937725	.	+	.	ID=evm.model.WUUM01000025.1.168.exon1;Parent=evm.model.WUUM01000025.1.168
WUUM01000025.1	EVM	CDS	1937716	1937725	.	+	0	ID=cds.evm.model.WUUM01000025.1.168;Parent=evm.model.WUUM01000025.1.168
WUUM01000025.1	EVM	exon	2294207	2294245	.	+	.	ID=evm.model.WUUM01000025.1.192.exon1;Parent=evm.model.WUUM01000025.1.192
WUUM01000025.1	EVM	CDS	2294207	2294245	.	+	0	ID=cds.evm.model.WUUM01000025.1.192;Parent=evm.model.WUUM01000025.1.192
WUUM01000025.1	EVM	exon	2294747	2294756	.	+	.	ID=evm.model.WUUM01000025.1.192.exon2;Parent=evm.model.WUUM01000025.1.192
WUUM01000025.1	EVM	CDS	2294747	2294756	.	+	0	ID=cds.evm.model.WUUM01000025.1.192;Parent=evm.model.WUUM01000025.1.192
WUUM01000025.1	EVM	exon	2536434	2536461	.	+	.	ID=evm.model.WUUM01000025.1.220.exon10;Parent=evm.model.WUUM01000025.1.220
WUUM01000025.1	EVM	CDS	2536434	2536461	.	+	1	ID=cds.evm.model.WUUM01000025.1.220;Parent=evm.model.WUUM01000025.1.220
WUUM01000025.1	EVM	exon	2537265	2537300	.	+	.	ID=evm.model.WUUM01000025.1.220.exon11;Parent=evm.model.WUUM01000025.1.220
WUUM01000025.1	EVM	CDS	2537265	2537300	.	+	0	ID=cds.evm.model.WUUM01000025.1.220;Parent=evm.model.WUUM01000025.1.220
WUUM01000025.1	EVM	exon	2542197	2542223	.	-	.	ID=evm.model.WUUM01000025.1.221.exon4;Parent=evm.model.WUUM01000025.1.221
WUUM01000025.1	EVM	CDS	2542197	2542223	.	-	2	ID=cds.evm.model.WUUM01000025.1.221;Parent=evm.model.WUUM01000025.1.221
WUUM01000025.1	EVM	exon	2541770	2541838	.	-	.	ID=evm.model.WUUM01000025.1.221.exon5;Parent=evm.model.WUUM01000025.1.221
WUUM01000025.1	EVM	CDS	2541770	2541838	.	-	1	ID=cds.evm.model.WUUM01000025.1.221;Parent=evm.model.WUUM01000025.1.221
WUUM01000025.1	EVM	exon	2551477	2551483	.	+	.	ID=evm.model.WUUM01000025.1.223.exon3;Parent=evm.model.WUUM01000025.1.223
WUUM01000025.1	EVM	CDS	2551477	2551483	.	+	0	ID=cds.evm.model.WUUM01000025.1.223;Parent=evm.model.WUUM01000025.1.223
WUUM01000025.1	EVM	exon	2597974	2598542	.	+	.	ID=evm.model.WUUM01000025.1.230.exon2;Parent=evm.model.WUUM01000025.1.230
WUUM01000025.1	EVM	CDS	2597974	2598542	.	+	1	ID=cds.evm.model.WUUM01000025.1.230;Parent=evm.model.WUUM01000025.1.230
WUUM01000025.1	EVM	exon	2601376	2601494	.	-	.	ID=evm.model.WUUM01000025.1.231.exon1;Parent=evm.model.WUUM01000025.1.231
WUUM01000025.1	EVM	CDS	2601376	2601494	.	-	0	ID=cds.evm.model.WUUM01000025.1.231;Parent=evm.model.WUUM01000025.1.231
WUUM01000025.1	EVM	exon	2610728	2610771	.	+	.	ID=evm.model.WUUM01000025.1.233.exon1;Parent=evm.model.WUUM01000025.1.233
WUUM01000025.1	EVM	CDS	2610728	2610771	.	+	0	ID=cds.evm.model.WUUM01000025.1.233;Parent=evm.model.WUUM01000025.1.233
WUUM01000025.1	EVM	exon	2611987	2611992	.	+	.	ID=evm.model.WUUM01000025.1.233.exon3;Parent=evm.model.WUUM01000025.1.233
WUUM01000025.1	EVM	CDS	2611987	2611992	.	+	0	ID=cds.evm.model.WUUM01000025.1.233;Parent=evm.model.WUUM01000025.1.233
WUUM01000025.1	EVM	exon	2777871	2777891	.	-	.	ID=evm.model.WUUM01000025.1.243.exon4;Parent=evm.model.WUUM01000025.1.243
WUUM01000025.1	EVM	CDS	2777871	2777891	.	-	0	ID=cds.evm.model.WUUM01000025.1.243;Parent=evm.model.WUUM01000025.1.243
WUUM01000254.1	EVM	exon	10559	10690	.	-	.	ID=evm.model.WUUM01000254.1.5.exon1;Parent=evm.model.WUUM01000254.1.5
WUUM01000254.1	EVM	CDS	10559	10690	.	-	0	ID=cds.evm.model.WUUM01000254.1.5;Parent=evm.model.WUUM01000254.1.5
WUUM01000254.1	EVM	exon	14012	14042	.	-	.	ID=evm.model.WUUM01000254.1.6.exon1;Parent=evm.model.WUUM01000254.1.6
WUUM01000254.1	EVM	CDS	14012	14042	.	-	0	ID=cds.evm.model.WUUM01000254.1.6;Parent=evm.model.WUUM01000254.1.6
WUUM01000254.1	EVM	exon	11763	12581	.	-	.	ID=evm.model.WUUM01000254.1.6.exon3;Parent=evm.model.WUUM01000254.1.6
WUUM01000254.1	EVM	CDS	11763	12581	.	-	0	ID=cds.evm.model.WUUM01000254.1.6;Parent=evm.model.WUUM01000254.1.6
WUUM01000118.1	EVM	gene	49006	49974	.	-	.	ID=evm.TU.WUUM01000118.1.16;Name=EVM%20prediction%20WUUM01000118.1.16
WUUM01000118.1	EVM	mRNA	49006	49974	.	-	.	ID=evm.model.WUUM01000118.1.16;Parent=evm.TU.WUUM01000118.1.16;Name=EVM%20prediction%20WUUM01000118.1.16
WUUM01000118.1	EVM	exon	49006	49974	.	-	.	ID=evm.model.WUUM01000118.1.16.exon1;Parent=evm.model.WUUM01000118.1.16
WUUM01000118.1	EVM	CDS	49006	49974	.	-	0	ID=cds.evm.model.WUUM01000118.1.16;Parent=evm.model.WUUM01000118.1.16
WUUM01000118.1	EVM	exon	50346	50376	.	+	.	ID=evm.model.WUUM01000118.1.17.exon1;Parent=evm.model.WUUM01000118.1.17
WUUM01000118.1	EVM	CDS	50346	50376	.	+	0	ID=cds.evm.model.WUUM01000118.1.17;Parent=evm.model.WUUM01000118.1.17
WUUM01000106.1	EVM	exon	16572	17739	.	+	.	ID=evm.model.WUUM01000106.1.4.exon2;Parent=evm.model.WUUM01000106.1.4
WUUM01000106.1	EVM	CDS	16572	17739	.	+	0	ID=cds.evm.model.WUUM01000106.1.4;Parent=evm.model.WUUM01000106.1.4
WUUM01000106.1	EVM	exon	27765	28140	.	+	.	ID=evm.model.WUUM01000106.1.6.exon1;Parent=evm.model.WUUM01000106.1.6
WUUM01000106.1	EVM	CDS	27765	28140	.	+	0	ID=cds.evm.model.WUUM01000106.1.6;Parent=evm.model.WUUM01000106.1.6
WUUM01000106.1	EVM	gene	68944	70167	.	-	.	ID=evm.TU.WUUM01000106.1.10;Name=EVM%20prediction%20WUUM01000106.1.10
WUUM01000106.1	EVM	mRNA	68944	70167	.	-	.	ID=evm.model.WUUM01000106.1.10;Parent=evm.TU.WUUM01000106.1.10;Name=EVM%20prediction%20WUUM01000106.1.10
WUUM01000106.1	EVM	exon	68944	70167	.	-	.	ID=evm.model.WUUM01000106.1.10.exon1;Parent=evm.model.WUUM01000106.1.10
WUUM01000106.1	EVM	CDS	68944	70167	.	-	0	ID=cds.evm.model.WUUM01000106.1.10;Parent=evm.model.WUUM01000106.1.10
WUUM01000191.1	EVM	gene	18844	19236	.	-	.	ID=evm.TU.WUUM01000191.1.3;Name=EVM%20prediction%20WUUM01000191.1.3
WUUM01000191.1	EVM	mRNA	18844	19236	.	-	.	ID=evm.model.WUUM01000191.1.3;Parent=evm.TU.WUUM01000191.1.3;Name=EVM%20prediction%20WUUM01000191.1.3
WUUM01000191.1	EVM	exon	18844	19236	.	-	.	ID=evm.model.WUUM01000191.1.3.exon1;Parent=evm.model.WUUM01000191.1.3
WUUM01000191.1	EVM	CDS	18844	19236	.	-	0	ID=cds.evm.model.WUUM01000191.1.3;Parent=evm.model.WUUM01000191.1.3
WUUM01000220.1	EVM	exon	4731	4868	.	+	.	ID=evm.model.WUUM01000220.1.3.exon1;Parent=evm.model.WUUM01000220.1.3
WUUM01000220.1	EVM	CDS	4731	4868	.	+	0	ID=cds.evm.model.WUUM01000220.1.3;Parent=evm.model.WUUM01000220.1.3
WUUM01000048.1	EVM	exon	128144	128295	.	+	.	ID=evm.model.WUUM01000048.1.12.exon1;Parent=evm.model.WUUM01000048.1.12
WUUM01000048.1	EVM	CDS	128144	128295	.	+	0	ID=cds.evm.model.WUUM01000048.1.12;Parent=evm.model.WUUM01000048.1.12
WUUM01000048.1	EVM	exon	128335	128344	.	+	.	ID=evm.model.WUUM01000048.1.12.exon2;Parent=evm.model.WUUM01000048.1.12
WUUM01000048.1	EVM	CDS	128335	128344	.	+	1	ID=cds.evm.model.WUUM01000048.1.12;Parent=evm.model.WUUM01000048.1.12
WUUM01000048.1	EVM	exon	128485	128553	.	+	.	ID=evm.model.WUUM01000048.1.12.exon3;Parent=evm.model.WUUM01000048.1.12
WUUM01000048.1	EVM	CDS	128485	128553	.	+	0	ID=cds.evm.model.WUUM01000048.1.12;Parent=evm.model.WUUM01000048.1.12
WUUM01000048.1	EVM	exon	171686	171702	.	+	.	ID=evm.model.WUUM01000048.1.18.exon2;Parent=evm.model.WUUM01000048.1.18
WUUM01000048.1	EVM	CDS	171686	171702	.	+	2	ID=cds.evm.model.WUUM01000048.1.18;Parent=evm.model.WUUM01000048.1.18
WUUM01000048.1	EVM	exon	683238	683277	.	-	.	ID=evm.model.WUUM01000048.1.51.exon1;Parent=evm.model.WUUM01000048.1.51
WUUM01000048.1	EVM	CDS	683238	683277	.	-	0	ID=cds.evm.model.WUUM01000048.1.51;Parent=evm.model.WUUM01000048.1.51
WUUM01000048.1	EVM	exon	995756	995897	.	-	.	ID=evm.model.WUUM01000048.1.86.exon1;Parent=evm.model.WUUM01000048.1.86
WUUM01000048.1	EVM	CDS	995756	995897	.	-	0	ID=cds.evm.model.WUUM01000048.1.86;Parent=evm.model.WUUM01000048.1.86
WUUM01000048.1	EVM	exon	1007117	1007137	.	+	.	ID=evm.model.WUUM01000048.1.90.exon1;Parent=evm.model.WUUM01000048.1.90
WUUM01000048.1	EVM	CDS	1007117	1007137	.	+	0	ID=cds.evm.model.WUUM01000048.1.90;Parent=evm.model.WUUM01000048.1.90
WUUM01000010.1	EVM	gene	3456	3821	.	-	.	ID=evm.TU.WUUM01000010.1.1;Name=EVM%20prediction%20WUUM01000010.1.1
WUUM01000010.1	EVM	mRNA	3456	3821	.	-	.	ID=evm.model.WUUM01000010.1.1;Parent=evm.TU.WUUM01000010.1.1;Name=EVM%20prediction%20WUUM01000010.1.1
WUUM01000010.1	EVM	exon	3456	3821	.	-	.	ID=evm.model.WUUM01000010.1.1.exon1;Parent=evm.model.WUUM01000010.1.1
WUUM01000010.1	EVM	CDS	3456	3821	.	-	0	ID=cds.evm.model.WUUM01000010.1.1;Parent=evm.model.WUUM01000010.1.1
WUUM01000010.1	EVM	gene	1239848	1243047	.	-	.	ID=evm.TU.WUUM01000010.1.75;Name=EVM%20prediction%20WUUM01000010.1.75
WUUM01000010.1	EVM	mRNA	1239848	1243047	.	-	.	ID=evm.model.WUUM01000010.1.75;Parent=evm.TU.WUUM01000010.1.75;Name=EVM%20prediction%20WUUM01000010.1.75
WUUM01000010.1	EVM	exon	1240293	1243047	.	-	.	ID=evm.model.WUUM01000010.1.75.exon1;Parent=evm.model.WUUM01000010.1.75
WUUM01000010.1	EVM	CDS	1240293	1243047	.	-	0	ID=cds.evm.model.WUUM01000010.1.75;Parent=evm.model.WUUM01000010.1.75
WUUM01000010.1	EVM	exon	1240135	1240162	.	-	.	ID=evm.model.WUUM01000010.1.75.exon2;Parent=evm.model.WUUM01000010.1.75
WUUM01000010.1	EVM	CDS	1240135	1240162	.	-	2	ID=cds.evm.model.WUUM01000010.1.75;Parent=evm.model.WUUM01000010.1.75
WUUM01000010.1	EVM	exon	1239848	1240055	.	-	.	ID=evm.model.WUUM01000010.1.75.exon3;Parent=evm.model.WUUM01000010.1.75
WUUM01000010.1	EVM	CDS	1239848	1240055	.	-	1	ID=cds.evm.model.WUUM01000010.1.75;Parent=evm.model.WUUM01000010.1.75
WUUM01000010.1	EVM	exon	1790278	1790300	.	-	.	ID=evm.model.WUUM01000010.1.103.exon1;Parent=evm.model.WUUM01000010.1.103
WUUM01000010.1	EVM	CDS	1790278	1790300	.	-	0	ID=cds.evm.model.WUUM01000010.1.103;Parent=evm.model.WUUM01000010.1.103
WUUM01000010.1	EVM	exon	1789561	1789609	.	-	.	ID=evm.model.WUUM01000010.1.103.exon4;Parent=evm.model.WUUM01000010.1.103
WUUM01000010.1	EVM	CDS	1789561	1789609	.	-	1	ID=cds.evm.model.WUUM01000010.1.103;Parent=evm.model.WUUM01000010.1.103
WUUM01000010.1	EVM	exon	2122514	2122518	.	+	.	ID=evm.model.WUUM01000010.1.133.exon1;Parent=evm.model.WUUM01000010.1.133
WUUM01000010.1	EVM	CDS	2122514	2122518	.	+	0	ID=cds.evm.model.WUUM01000010.1.133;Parent=evm.model.WUUM01000010.1.133
WUUM01000010.1	EVM	exon	2518277	2518338	.	-	.	ID=evm.model.WUUM01000010.1.168.exon1;Parent=evm.model.WUUM01000010.1.168
WUUM01000010.1	EVM	CDS	2518277	2518338	.	-	0	ID=cds.evm.model.WUUM01000010.1.168;Parent=evm.model.WUUM01000010.1.168
WUUM01000010.1	EVM	exon	3504498	3504504	.	-	.	ID=evm.model.WUUM01000010.1.248.exon3;Parent=evm.model.WUUM01000010.1.248
WUUM01000010.1	EVM	CDS	3504498	3504504	.	-	1	ID=cds.evm.model.WUUM01000010.1.248;Parent=evm.model.WUUM01000010.1.248
WUUM01000010.1	EVM	exon	4686933	4687104	.	-	.	ID=evm.model.WUUM01000010.1.338.exon3;Parent=evm.model.WUUM01000010.1.338
WUUM01000010.1	EVM	CDS	4686933	4687104	.	-	1	ID=cds.evm.model.WUUM01000010.1.338;Parent=evm.model.WUUM01000010.1.338
WUUM01000010.1	EVM	exon	4828095	4828104	.	-	.	ID=evm.model.WUUM01000010.1.352.exon2;Parent=evm.model.WUUM01000010.1.352
WUUM01000010.1	EVM	CDS	4828095	4828104	.	-	2	ID=cds.evm.model.WUUM01000010.1.352;Parent=evm.model.WUUM01000010.1.352
WUUM01000010.1	EVM	exon	5642849	5642871	.	-	.	ID=evm.model.WUUM01000010.1.398.exon1;Parent=evm.model.WUUM01000010.1.398
WUUM01000010.1	EVM	CDS	5642849	5642871	.	-	0	ID=cds.evm.model.WUUM01000010.1.398;Parent=evm.model.WUUM01000010.1.398
WUUM01000010.1	EVM	exon	5933845	5933866	.	+	.	ID=evm.model.WUUM01000010.1.424.exon3;Parent=evm.model.WUUM01000010.1.424
WUUM01000010.1	EVM	CDS	5933845	5933866	.	+	1	ID=cds.evm.model.WUUM01000010.1.424;Parent=evm.model.WUUM01000010.1.424
WUUM01000010.1	EVM	exon	6148727	6148764	.	-	.	ID=evm.model.WUUM01000010.1.452.exon4;Parent=evm.model.WUUM01000010.1.452
WUUM01000010.1	EVM	CDS	6148727	6148764	.	-	0	ID=cds.evm.model.WUUM01000010.1.452;Parent=evm.model.WUUM01000010.1.452
WUUM01000010.1	EVM	exon	6148228	6148384	.	-	.	ID=evm.model.WUUM01000010.1.452.exon5;Parent=evm.model.WUUM01000010.1.452
WUUM01000010.1	EVM	CDS	6148228	6148384	.	-	1	ID=cds.evm.model.WUUM01000010.1.452;Parent=evm.model.WUUM01000010.1.452
WUUM01000010.1	EVM	exon	6213744	6213766	.	-	.	ID=evm.model.WUUM01000010.1.458.exon1;Parent=evm.model.WUUM01000010.1.458
WUUM01000010.1	EVM	CDS	6213744	6213766	.	-	0	ID=cds.evm.model.WUUM01000010.1.458;Parent=evm.model.WUUM01000010.1.458
WUUM01000010.1	EVM	exon	6213456	6213671	.	-	.	ID=evm.model.WUUM01000010.1.458.exon2;Parent=evm.model.WUUM01000010.1.458
WUUM01000010.1	EVM	CDS	6213456	6213671	.	-	1	ID=cds.evm.model.WUUM01000010.1.458;Parent=evm.model.WUUM01000010.1.458
WUUM01000010.1	EVM	exon	6507151	6507823	.	+	.	ID=evm.model.WUUM01000010.1.482.exon1;Parent=evm.model.WUUM01000010.1.482
WUUM01000010.1	EVM	CDS	6507151	6507823	.	+	0	ID=cds.evm.model.WUUM01000010.1.482;Parent=evm.model.WUUM01000010.1.482
WUUM01000010.1	EVM	exon	6507844	6508346	.	+	.	ID=evm.model.WUUM01000010.1.482.exon2;Parent=evm.model.WUUM01000010.1.482
WUUM01000010.1	EVM	CDS	6507844	6508346	.	+	2	ID=cds.evm.model.WUUM01000010.1.482;Parent=evm.model.WUUM01000010.1.482
WUUM01000010.1	EVM	exon	6883576	6883587	.	+	.	ID=evm.model.WUUM01000010.1.532.exon1;Parent=evm.model.WUUM01000010.1.532
WUUM01000010.1	EVM	CDS	6883576	6883587	.	+	0	ID=cds.evm.model.WUUM01000010.1.532;Parent=evm.model.WUUM01000010.1.532
WUUM01000010.1	EVM	exon	6884015	6884023	.	+	.	ID=evm.model.WUUM01000010.1.532.exon3;Parent=evm.model.WUUM01000010.1.532
WUUM01000010.1	EVM	CDS	6884015	6884023	.	+	2	ID=cds.evm.model.WUUM01000010.1.532;Parent=evm.model.WUUM01000010.1.532
WUUM01000010.1	EVM	exon	7695390	7695396	.	-	.	ID=evm.model.WUUM01000010.1.601.exon1;Parent=evm.model.WUUM01000010.1.601
WUUM01000010.1	EVM	CDS	7695390	7695396	.	-	0	ID=cds.evm.model.WUUM01000010.1.601;Parent=evm.model.WUUM01000010.1.601
WUUM01000010.1	EVM	exon	7864041	7864063	.	+	.	ID=evm.model.WUUM01000010.1.613.exon1;Parent=evm.model.WUUM01000010.1.613
WUUM01000010.1	EVM	CDS	7864041	7864063	.	+	0	ID=cds.evm.model.WUUM01000010.1.613;Parent=evm.model.WUUM01000010.1.613
WUUM01000010.1	EVM	exon	7864172	7864283	.	+	.	ID=evm.model.WUUM01000010.1.613.exon2;Parent=evm.model.WUUM01000010.1.613
WUUM01000010.1	EVM	CDS	7864172	7864283	.	+	1	ID=cds.evm.model.WUUM01000010.1.613;Parent=evm.model.WUUM01000010.1.613
WUUM01000010.1	EVM	exon	7864320	7864415	.	+	.	ID=evm.model.WUUM01000010.1.613.exon3;Parent=evm.model.WUUM01000010.1.613
WUUM01000010.1	EVM	CDS	7864320	7864415	.	+	0	ID=cds.evm.model.WUUM01000010.1.613;Parent=evm.model.WUUM01000010.1.613
WUUM01000010.1	EVM	exon	8249450	8249598	.	-	.	ID=evm.model.WUUM01000010.1.643.exon1;Parent=evm.model.WUUM01000010.1.643
WUUM01000010.1	EVM	CDS	8249450	8249598	.	-	0	ID=cds.evm.model.WUUM01000010.1.643;Parent=evm.model.WUUM01000010.1.643
WUUM01000010.1	EVM	exon	8396336	8396464	.	-	.	ID=evm.model.WUUM01000010.1.656.exon2;Parent=evm.model.WUUM01000010.1.656
WUUM01000010.1	EVM	CDS	8396336	8396464	.	-	0	ID=cds.evm.model.WUUM01000010.1.656;Parent=evm.model.WUUM01000010.1.656
WUUM01000010.1	EVM	exon	8527659	8527750	.	+	.	ID=evm.model.WUUM01000010.1.677.exon4;Parent=evm.model.WUUM01000010.1.677
WUUM01000010.1	EVM	CDS	8527659	8527750	.	+	2	ID=cds.evm.model.WUUM01000010.1.677;Parent=evm.model.WUUM01000010.1.677
WUUM01000010.1	EVM	exon	8659736	8659788	.	+	.	ID=evm.model.WUUM01000010.1.696.exon2;Parent=evm.model.WUUM01000010.1.696
WUUM01000010.1	EVM	CDS	8659736	8659788	.	+	0	ID=cds.evm.model.WUUM01000010.1.696;Parent=evm.model.WUUM01000010.1.696
WUUM01000010.1	EVM	exon	8824973	8825022	.	+	.	ID=evm.model.WUUM01000010.1.716.exon2;Parent=evm.model.WUUM01000010.1.716
WUUM01000010.1	EVM	CDS	8824973	8825022	.	+	2	ID=cds.evm.model.WUUM01000010.1.716;Parent=evm.model.WUUM01000010.1.716
WUUM01000010.1	EVM	exon	9236149	9236240	.	+	.	ID=evm.model.WUUM01000010.1.774.exon7;Parent=evm.model.WUUM01000010.1.774
WUUM01000010.1	EVM	CDS	9236149	9236240	.	+	2	ID=cds.evm.model.WUUM01000010.1.774;Parent=evm.model.WUUM01000010.1.774
WUUM01000010.1	EVM	exon	9421459	9421558	.	-	.	ID=evm.model.WUUM01000010.1.792.exon2;Parent=evm.model.WUUM01000010.1.792
WUUM01000010.1	EVM	CDS	9421459	9421558	.	-	1	ID=cds.evm.model.WUUM01000010.1.792;Parent=evm.model.WUUM01000010.1.792
WUUM01000010.1	EVM	exon	9671551	9671675	.	-	.	ID=evm.model.WUUM01000010.1.822.exon1;Parent=evm.model.WUUM01000010.1.822
WUUM01000010.1	EVM	CDS	9671551	9671675	.	-	0	ID=cds.evm.model.WUUM01000010.1.822;Parent=evm.model.WUUM01000010.1.822
WUUM01000010.1	EVM	exon	9671396	9671507	.	-	.	ID=evm.model.WUUM01000010.1.822.exon2;Parent=evm.model.WUUM01000010.1.822
WUUM01000010.1	EVM	CDS	9671396	9671507	.	-	1	ID=cds.evm.model.WUUM01000010.1.822;Parent=evm.model.WUUM01000010.1.822
WUUM01000010.1	EVM	exon	9820146	9820245	.	+	.	ID=evm.model.WUUM01000010.1.839.exon4;Parent=evm.model.WUUM01000010.1.839
WUUM01000010.1	EVM	CDS	9820146	9820245	.	+	1	ID=cds.evm.model.WUUM01000010.1.839;Parent=evm.model.WUUM01000010.1.839
WUUM01000010.1	EVM	exon	9820495	9820530	.	+	.	ID=evm.model.WUUM01000010.1.840.exon1;Parent=evm.model.WUUM01000010.1.840
WUUM01000010.1	EVM	CDS	9820495	9820530	.	+	0	ID=cds.evm.model.WUUM01000010.1.840;Parent=evm.model.WUUM01000010.1.840
WUUM01000010.1	EVM	exon	9820684	9820689	.	+	.	ID=evm.model.WUUM01000010.1.840.exon2;Parent=evm.model.WUUM01000010.1.840
WUUM01000010.1	EVM	CDS	9820684	9820689	.	+	0	ID=cds.evm.model.WUUM01000010.1.840;Parent=evm.model.WUUM01000010.1.840
WUUM01000010.1	EVM	exon	9987117	9987188	.	+	.	ID=evm.model.WUUM01000010.1.865.exon7;Parent=evm.model.WUUM01000010.1.865
WUUM01000010.1	EVM	CDS	9987117	9987188	.	+	0	ID=cds.evm.model.WUUM01000010.1.865;Parent=evm.model.WUUM01000010.1.865
WUUM01000049.1	EVM	gene	5438	6385	.	-	.	ID=evm.TU.WUUM01000049.1.1;Name=EVM%20prediction%20WUUM01000049.1.1
WUUM01000049.1	EVM	mRNA	5438	6385	.	-	.	ID=evm.model.WUUM01000049.1.1;Parent=evm.TU.WUUM01000049.1.1;Name=EVM%20prediction%20WUUM01000049.1.1
WUUM01000049.1	EVM	exon	5438	6385	.	-	.	ID=evm.model.WUUM01000049.1.1.exon1;Parent=evm.model.WUUM01000049.1.1
WUUM01000049.1	EVM	CDS	5438	6385	.	-	0	ID=cds.evm.model.WUUM01000049.1.1;Parent=evm.model.WUUM01000049.1.1
WUUM01000049.1	EVM	exon	20844	21067	.	+	.	ID=evm.model.WUUM01000049.1.5.exon2;Parent=evm.model.WUUM01000049.1.5
WUUM01000049.1	EVM	CDS	20844	21067	.	+	2	ID=cds.evm.model.WUUM01000049.1.5;Parent=evm.model.WUUM01000049.1.5
WUUM01000049.1	EVM	exon	21546	21575	.	+	.	ID=evm.model.WUUM01000049.1.5.exon3;Parent=evm.model.WUUM01000049.1.5
WUUM01000049.1	EVM	CDS	21546	21575	.	+	0	ID=cds.evm.model.WUUM01000049.1.5;Parent=evm.model.WUUM01000049.1.5
WUUM01000049.1	EVM	exon	21713	21842	.	+	.	ID=evm.model.WUUM01000049.1.5.exon4;Parent=evm.model.WUUM01000049.1.5
WUUM01000049.1	EVM	CDS	21713	21842	.	+	0	ID=cds.evm.model.WUUM01000049.1.5;Parent=evm.model.WUUM01000049.1.5
WUUM01000049.1	EVM	exon	632517	632531	.	-	.	ID=evm.model.WUUM01000049.1.39.exon1;Parent=evm.model.WUUM01000049.1.39
WUUM01000049.1	EVM	CDS	632517	632531	.	-	0	ID=cds.evm.model.WUUM01000049.1.39;Parent=evm.model.WUUM01000049.1.39
WUUM01000049.1	EVM	exon	631976	632144	.	-	.	ID=evm.model.WUUM01000049.1.39.exon3;Parent=evm.model.WUUM01000049.1.39
WUUM01000049.1	EVM	CDS	631976	632144	.	-	0	ID=cds.evm.model.WUUM01000049.1.39;Parent=evm.model.WUUM01000049.1.39
WUUM01000049.1	EVM	exon	631792	631847	.	-	.	ID=evm.model.WUUM01000049.1.39.exon4;Parent=evm.model.WUUM01000049.1.39
WUUM01000049.1	EVM	CDS	631792	631847	.	-	2	ID=cds.evm.model.WUUM01000049.1.39;Parent=evm.model.WUUM01000049.1.39
WUUM01000049.1	EVM	exon	737556	737566	.	+	.	ID=evm.model.WUUM01000049.1.50.exon3;Parent=evm.model.WUUM01000049.1.50
WUUM01000049.1	EVM	CDS	737556	737566	.	+	2	ID=cds.evm.model.WUUM01000049.1.50;Parent=evm.model.WUUM01000049.1.50
WUUM01000049.1	EVM	gene	991727	991876	.	+	.	ID=evm.TU.WUUM01000049.1.59;Name=EVM%20prediction%20WUUM01000049.1.59
WUUM01000049.1	EVM	mRNA	991727	991876	.	+	.	ID=evm.model.WUUM01000049.1.59;Parent=evm.TU.WUUM01000049.1.59;Name=EVM%20prediction%20WUUM01000049.1.59
WUUM01000049.1	EVM	exon	991727	991876	.	+	.	ID=evm.model.WUUM01000049.1.59.exon1;Parent=evm.model.WUUM01000049.1.59
WUUM01000049.1	EVM	CDS	991727	991876	.	+	0	ID=cds.evm.model.WUUM01000049.1.59;Parent=evm.model.WUUM01000049.1.59
WUUM01000044.1	EVM	gene	229218	230111	.	-	.	ID=evm.TU.WUUM01000044.1.29;Name=EVM%20prediction%20WUUM01000044.1.29
WUUM01000044.1	EVM	mRNA	229218	230111	.	-	.	ID=evm.model.WUUM01000044.1.29;Parent=evm.TU.WUUM01000044.1.29;Name=EVM%20prediction%20WUUM01000044.1.29
WUUM01000044.1	EVM	exon	230164	230185	.	-	.	ID=evm.model.WUUM01000044.1.29.exon1;Parent=evm.model.WUUM01000044.1.29
WUUM01000044.1	EVM	CDS	230164	230185	.	-	0	ID=cds.evm.model.WUUM01000044.1.29;Parent=evm.model.WUUM01000044.1.29
WUUM01000044.1	EVM	exon	229661	229954	.	-	.	ID=evm.model.WUUM01000044.1.29.exon2;Parent=evm.model.WUUM01000044.1.29
WUUM01000044.1	EVM	CDS	229661	229954	.	-	2	ID=cds.evm.model.WUUM01000044.1.29;Parent=evm.model.WUUM01000044.1.29
WUUM01000044.1	EVM	exon	229406	229583	.	-	.	ID=evm.model.WUUM01000044.1.29.exon3;Parent=evm.model.WUUM01000044.1.29
WUUM01000044.1	EVM	CDS	229406	229583	.	-	2	ID=cds.evm.model.WUUM01000044.1.29;Parent=evm.model.WUUM01000044.1.29
WUUM01000044.1	EVM	exon	547570	547608	.	+	.	ID=evm.model.WUUM01000044.1.53.exon1;Parent=evm.model.WUUM01000044.1.53
WUUM01000044.1	EVM	CDS	547570	547608	.	+	0	ID=cds.evm.model.WUUM01000044.1.53;Parent=evm.model.WUUM01000044.1.53
WUUM01000044.1	EVM	exon	547828	547966	.	+	.	ID=evm.model.WUUM01000044.1.53.exon3;Parent=evm.model.WUUM01000044.1.53
WUUM01000044.1	EVM	CDS	547828	547966	.	+	0	ID=cds.evm.model.WUUM01000044.1.53;Parent=evm.model.WUUM01000044.1.53
WUUM01000044.1	EVM	exon	554301	554306	.	+	.	ID=evm.model.WUUM01000044.1.53.exon8;Parent=evm.model.WUUM01000044.1.53
WUUM01000044.1	EVM	CDS	554301	554306	.	+	0	ID=cds.evm.model.WUUM01000044.1.53;Parent=evm.model.WUUM01000044.1.53
WUUM01000044.1	EVM	exon	797034	797036	.	-	.	ID=evm.model.WUUM01000044.1.79.exon1;Parent=evm.model.WUUM01000044.1.79
WUUM01000044.1	EVM	CDS	797034	797036	.	-	0	ID=cds.evm.model.WUUM01000044.1.79;Parent=evm.model.WUUM01000044.1.79
WUUM01000044.1	EVM	exon	1050690	1051625	.	+	.	ID=evm.model.WUUM01000044.1.105.exon2;Parent=evm.model.WUUM01000044.1.105
WUUM01000044.1	EVM	CDS	1050690	1051625	.	+	2	ID=cds.evm.model.WUUM01000044.1.105;Parent=evm.model.WUUM01000044.1.105
WUUM01000044.1	EVM	gene	1072869	1073759	.	-	.	ID=evm.TU.WUUM01000044.1.107;Name=EVM%20prediction%20WUUM01000044.1.107
WUUM01000044.1	EVM	mRNA	1072869	1073759	.	-	.	ID=evm.model.WUUM01000044.1.107;Parent=evm.TU.WUUM01000044.1.107;Name=EVM%20prediction%20WUUM01000044.1.107
WUUM01000044.1	EVM	exon	1072869	1073759	.	-	.	ID=evm.model.WUUM01000044.1.107.exon1;Parent=evm.model.WUUM01000044.1.107
WUUM01000044.1	EVM	CDS	1072869	1073759	.	-	0	ID=cds.evm.model.WUUM01000044.1.107;Parent=evm.model.WUUM01000044.1.107
WUUM01000044.1	EVM	exon	1326527	1326714	.	-	.	ID=evm.model.WUUM01000044.1.129.exon4;Parent=evm.model.WUUM01000044.1.129
WUUM01000044.1	EVM	CDS	1326527	1326714	.	-	1	ID=cds.evm.model.WUUM01000044.1.129;Parent=evm.model.WUUM01000044.1.129
WUUM01000044.1	EVM	exon	1340820	1341343	.	-	.	ID=evm.model.WUUM01000044.1.132.exon1;Parent=evm.model.WUUM01000044.1.132
WUUM01000044.1	EVM	CDS	1340820	1341343	.	-	0	ID=cds.evm.model.WUUM01000044.1.132;Parent=evm.model.WUUM01000044.1.132
WUUM01000044.1	EVM	exon	1340377	1340727	.	-	.	ID=evm.model.WUUM01000044.1.132.exon2;Parent=evm.model.WUUM01000044.1.132
WUUM01000044.1	EVM	CDS	1340377	1340727	.	-	1	ID=cds.evm.model.WUUM01000044.1.132;Parent=evm.model.WUUM01000044.1.132
WUUM01000044.1	EVM	exon	1407687	1407812	.	+	.	ID=evm.model.WUUM01000044.1.137.exon2;Parent=evm.model.WUUM01000044.1.137
WUUM01000044.1	EVM	CDS	1407687	1407812	.	+	1	ID=cds.evm.model.WUUM01000044.1.137;Parent=evm.model.WUUM01000044.1.137
WUUM01000044.1	EVM	exon	1407832	1407985	.	+	.	ID=evm.model.WUUM01000044.1.137.exon3;Parent=evm.model.WUUM01000044.1.137
WUUM01000044.1	EVM	CDS	1407832	1407985	.	+	1	ID=cds.evm.model.WUUM01000044.1.137;Parent=evm.model.WUUM01000044.1.137
WUUM01000044.1	EVM	exon	1583627	1583652	.	-	.	ID=evm.model.WUUM01000044.1.155.exon1;Parent=evm.model.WUUM01000044.1.155
WUUM01000044.1	EVM	CDS	1583627	1583652	.	-	0	ID=cds.evm.model.WUUM01000044.1.155;Parent=evm.model.WUUM01000044.1.155
WUUM01000044.1	EVM	exon	1583051	1583159	.	-	.	ID=evm.model.WUUM01000044.1.155.exon3;Parent=evm.model.WUUM01000044.1.155
WUUM01000044.1	EVM	CDS	1583051	1583159	.	-	2	ID=cds.evm.model.WUUM01000044.1.155;Parent=evm.model.WUUM01000044.1.155
WUUM01000141.1	EVM	exon	20848	22518	.	+	.	ID=evm.model.WUUM01000141.1.11.exon3;Parent=evm.model.WUUM01000141.1.11
WUUM01000141.1	EVM	CDS	20848	22518	.	+	2	ID=cds.evm.model.WUUM01000141.1.11;Parent=evm.model.WUUM01000141.1.11
WUUM01000141.1	EVM	exon	22755	22924	.	+	.	ID=evm.model.WUUM01000141.1.12.exon1;Parent=evm.model.WUUM01000141.1.12
WUUM01000141.1	EVM	CDS	22755	22924	.	+	0	ID=cds.evm.model.WUUM01000141.1.12;Parent=evm.model.WUUM01000141.1.12
WUUM01000297.1	EVM	gene	130	881	.	-	.	ID=evm.TU.WUUM01000297.1.1;Name=EVM%20prediction%20WUUM01000297.1.1
WUUM01000297.1	EVM	mRNA	130	881	.	-	.	ID=evm.model.WUUM01000297.1.1;Parent=evm.TU.WUUM01000297.1.1;Name=EVM%20prediction%20WUUM01000297.1.1
WUUM01000297.1	EVM	exon	130	881	.	-	.	ID=evm.model.WUUM01000297.1.1.exon1;Parent=evm.model.WUUM01000297.1.1
WUUM01000297.1	EVM	CDS	130	881	.	-	0	ID=cds.evm.model.WUUM01000297.1.1;Parent=evm.model.WUUM01000297.1.1
WUUM01000014.1	EVM	exon	226118	226194	.	+	.	ID=evm.model.WUUM01000014.1.28.exon3;Parent=evm.model.WUUM01000014.1.28
WUUM01000014.1	EVM	CDS	226118	226194	.	+	1	ID=cds.evm.model.WUUM01000014.1.28;Parent=evm.model.WUUM01000014.1.28
WUUM01000014.1	EVM	exon	227276	227378	.	+	.	ID=evm.model.WUUM01000014.1.28.exon4;Parent=evm.model.WUUM01000014.1.28
WUUM01000014.1	EVM	CDS	227276	227378	.	+	2	ID=cds.evm.model.WUUM01000014.1.28;Parent=evm.model.WUUM01000014.1.28
WUUM01000014.1	EVM	exon	423426	423487	.	-	.	ID=evm.model.WUUM01000014.1.53.exon1;Parent=evm.model.WUUM01000014.1.53
WUUM01000014.1	EVM	CDS	423426	423487	.	-	0	ID=cds.evm.model.WUUM01000014.1.53;Parent=evm.model.WUUM01000014.1.53
WUUM01000014.1	EVM	exon	424487	424509	.	+	.	ID=evm.model.WUUM01000014.1.54.exon1;Parent=evm.model.WUUM01000014.1.54
WUUM01000014.1	EVM	CDS	424487	424509	.	+	0	ID=cds.evm.model.WUUM01000014.1.54;Parent=evm.model.WUUM01000014.1.54
WUUM01000014.1	EVM	exon	424615	424766	.	+	.	ID=evm.model.WUUM01000014.1.54.exon2;Parent=evm.model.WUUM01000014.1.54
WUUM01000014.1	EVM	CDS	424615	424766	.	+	1	ID=cds.evm.model.WUUM01000014.1.54;Parent=evm.model.WUUM01000014.1.54
WUUM01000014.1	EVM	exon	814129	814146	.	+	.	ID=evm.model.WUUM01000014.1.75.exon3;Parent=evm.model.WUUM01000014.1.75
WUUM01000014.1	EVM	CDS	814129	814146	.	+	0	ID=cds.evm.model.WUUM01000014.1.75;Parent=evm.model.WUUM01000014.1.75
WUUM01000014.1	EVM	exon	1135162	1135180	.	-	.	ID=evm.model.WUUM01000014.1.90.exon4;Parent=evm.model.WUUM01000014.1.90
WUUM01000014.1	EVM	CDS	1135162	1135180	.	-	1	ID=cds.evm.model.WUUM01000014.1.90;Parent=evm.model.WUUM01000014.1.90
WUUM01000014.1	EVM	exon	1540626	1540648	.	+	.	ID=evm.model.WUUM01000014.1.120.exon1;Parent=evm.model.WUUM01000014.1.120
WUUM01000014.1	EVM	CDS	1540626	1540648	.	+	0	ID=cds.evm.model.WUUM01000014.1.120;Parent=evm.model.WUUM01000014.1.120
WUUM01000014.1	EVM	exon	1829271	1829276	.	+	.	ID=evm.model.WUUM01000014.1.140.exon2;Parent=evm.model.WUUM01000014.1.140
WUUM01000014.1	EVM	CDS	1829271	1829276	.	+	0	ID=cds.evm.model.WUUM01000014.1.140;Parent=evm.model.WUUM01000014.1.140
WUUM01000014.1	EVM	gene	2215901	2216962	.	-	.	ID=evm.TU.WUUM01000014.1.176;Name=EVM%20prediction%20WUUM01000014.1.176
WUUM01000014.1	EVM	mRNA	2215901	2216962	.	-	.	ID=evm.model.WUUM01000014.1.176;Parent=evm.TU.WUUM01000014.1.176;Name=EVM%20prediction%20WUUM01000014.1.176
WUUM01000014.1	EVM	exon	2215901	2216962	.	-	.	ID=evm.model.WUUM01000014.1.176.exon1;Parent=evm.model.WUUM01000014.1.176
WUUM01000014.1	EVM	CDS	2215901	2216962	.	-	0	ID=cds.evm.model.WUUM01000014.1.176;Parent=evm.model.WUUM01000014.1.176
WUUM01000014.1	EVM	exon	2242515	2242591	.	-	.	ID=evm.model.WUUM01000014.1.179.exon2;Parent=evm.model.WUUM01000014.1.179
WUUM01000014.1	EVM	CDS	2242515	2242591	.	-	2	ID=cds.evm.model.WUUM01000014.1.179;Parent=evm.model.WUUM01000014.1.179
WUUM01000014.1	EVM	exon	2676668	2676710	.	-	.	ID=evm.model.WUUM01000014.1.220.exon6;Parent=evm.model.WUUM01000014.1.220
WUUM01000014.1	EVM	CDS	2676668	2676710	.	-	1	ID=cds.evm.model.WUUM01000014.1.220;Parent=evm.model.WUUM01000014.1.220
WUUM01000014.1	EVM	exon	2747900	2747957	.	-	.	ID=evm.model.WUUM01000014.1.221.exon1;Parent=evm.model.WUUM01000014.1.221
WUUM01000014.1	EVM	CDS	2747900	2747957	.	-	0	ID=cds.evm.model.WUUM01000014.1.221;Parent=evm.model.WUUM01000014.1.221
WUUM01000014.1	EVM	exon	2750585	2750669	.	-	.	ID=evm.model.WUUM01000014.1.222.exon1;Parent=evm.model.WUUM01000014.1.222
WUUM01000014.1	EVM	CDS	2750585	2750669	.	-	0	ID=cds.evm.model.WUUM01000014.1.222;Parent=evm.model.WUUM01000014.1.222
WUUM01000014.1	EVM	exon	2748274	2748281	.	-	.	ID=evm.model.WUUM01000014.1.222.exon5;Parent=evm.model.WUUM01000014.1.222
WUUM01000014.1	EVM	CDS	2748274	2748281	.	-	2	ID=cds.evm.model.WUUM01000014.1.222;Parent=evm.model.WUUM01000014.1.222
WUUM01000014.1	EVM	exon	2761205	2761238	.	-	.	ID=evm.model.WUUM01000014.1.223.exon4;Parent=evm.model.WUUM01000014.1.223
WUUM01000014.1	EVM	CDS	2761205	2761238	.	-	1	ID=cds.evm.model.WUUM01000014.1.223;Parent=evm.model.WUUM01000014.1.223
WUUM01000014.1	EVM	exon	2845431	2845436	.	-	.	ID=evm.model.WUUM01000014.1.230.exon2;Parent=evm.model.WUUM01000014.1.230
WUUM01000014.1	EVM	CDS	2845431	2845436	.	-	0	ID=cds.evm.model.WUUM01000014.1.230;Parent=evm.model.WUUM01000014.1.230
WUUM01000014.1	EVM	exon	3355239	3355325	.	+	.	ID=evm.model.WUUM01000014.1.247.exon7;Parent=evm.model.WUUM01000014.1.247
WUUM01000014.1	EVM	CDS	3355239	3355325	.	+	2	ID=cds.evm.model.WUUM01000014.1.247;Parent=evm.model.WUUM01000014.1.247
WUUM01000014.1	EVM	exon	3911923	3911963	.	+	.	ID=evm.model.WUUM01000014.1.270.exon1;Parent=evm.model.WUUM01000014.1.270
WUUM01000014.1	EVM	CDS	3911923	3911963	.	+	0	ID=cds.evm.model.WUUM01000014.1.270;Parent=evm.model.WUUM01000014.1.270
WUUM01000014.1	EVM	exon	4183775	4183816	.	-	.	ID=evm.model.WUUM01000014.1.280.exon1;Parent=evm.model.WUUM01000014.1.280
WUUM01000014.1	EVM	CDS	4183775	4183816	.	-	0	ID=cds.evm.model.WUUM01000014.1.280;Parent=evm.model.WUUM01000014.1.280
WUUM01000014.1	EVM	exon	4623376	4623388	.	-	.	ID=evm.model.WUUM01000014.1.293.exon3;Parent=evm.model.WUUM01000014.1.293
WUUM01000014.1	EVM	CDS	4623376	4623388	.	-	0	ID=cds.evm.model.WUUM01000014.1.293;Parent=evm.model.WUUM01000014.1.293
WUUM01000014.1	EVM	gene	4855481	4857398	.	-	.	ID=evm.TU.WUUM01000014.1.309;Name=EVM%20prediction%20WUUM01000014.1.309
WUUM01000014.1	EVM	mRNA	4855481	4857398	.	-	.	ID=evm.model.WUUM01000014.1.309;Parent=evm.TU.WUUM01000014.1.309;Name=EVM%20prediction%20WUUM01000014.1.309
WUUM01000014.1	EVM	exon	4856643	4857398	.	-	.	ID=evm.model.WUUM01000014.1.309.exon1;Parent=evm.model.WUUM01000014.1.309
WUUM01000014.1	EVM	CDS	4856643	4857398	.	-	0	ID=cds.evm.model.WUUM01000014.1.309;Parent=evm.model.WUUM01000014.1.309
WUUM01000014.1	EVM	exon	4855481	4855711	.	-	.	ID=evm.model.WUUM01000014.1.309.exon2;Parent=evm.model.WUUM01000014.1.309
WUUM01000014.1	EVM	CDS	4855481	4855711	.	-	0	ID=cds.evm.model.WUUM01000014.1.309;Parent=evm.model.WUUM01000014.1.309
WUUM01000014.1	EVM	exon	4883063	4883073	.	-	.	ID=evm.model.WUUM01000014.1.312.exon3;Parent=evm.model.WUUM01000014.1.312
WUUM01000014.1	EVM	CDS	4883063	4883073	.	-	2	ID=cds.evm.model.WUUM01000014.1.312;Parent=evm.model.WUUM01000014.1.312
WUUM01000014.1	EVM	exon	5130063	5130484	.	+	.	ID=evm.model.WUUM01000014.1.327.exon2;Parent=evm.model.WUUM01000014.1.327
WUUM01000014.1	EVM	CDS	5130063	5130484	.	+	2	ID=cds.evm.model.WUUM01000014.1.327;Parent=evm.model.WUUM01000014.1.327
WUUM01000014.1	EVM	exon	5153445	5154298	.	+	.	ID=evm.model.WUUM01000014.1.328.exon1;Parent=evm.model.WUUM01000014.1.328
WUUM01000014.1	EVM	CDS	5153445	5154298	.	+	0	ID=cds.evm.model.WUUM01000014.1.328;Parent=evm.model.WUUM01000014.1.328
WUUM01000014.1	EVM	exon	5154333	5154412	.	+	.	ID=evm.model.WUUM01000014.1.328.exon2;Parent=evm.model.WUUM01000014.1.328
WUUM01000014.1	EVM	CDS	5154333	5154412	.	+	1	ID=cds.evm.model.WUUM01000014.1.328;Parent=evm.model.WUUM01000014.1.328
WUUM01000014.1	EVM	gene	5221900	5222997	.	-	.	ID=evm.TU.WUUM01000014.1.333;Name=EVM%20prediction%20WUUM01000014.1.333
WUUM01000014.1	EVM	mRNA	5221900	5222997	.	-	.	ID=evm.model.WUUM01000014.1.333;Parent=evm.TU.WUUM01000014.1.333;Name=EVM%20prediction%20WUUM01000014.1.333
WUUM01000014.1	EVM	exon	5222242	5222997	.	-	.	ID=evm.model.WUUM01000014.1.333.exon1;Parent=evm.model.WUUM01000014.1.333
WUUM01000014.1	EVM	CDS	5222242	5222997	.	-	0	ID=cds.evm.model.WUUM01000014.1.333;Parent=evm.model.WUUM01000014.1.333
WUUM01000014.1	EVM	exon	5221900	5222154	.	-	.	ID=evm.model.WUUM01000014.1.333.exon2;Parent=evm.model.WUUM01000014.1.333
WUUM01000014.1	EVM	CDS	5221900	5222154	.	-	0	ID=cds.evm.model.WUUM01000014.1.333;Parent=evm.model.WUUM01000014.1.333
WUUM01000014.1	EVM	gene	5345901	5346287	.	-	.	ID=evm.TU.WUUM01000014.1.338;Name=EVM%20prediction%20WUUM01000014.1.338
WUUM01000014.1	EVM	mRNA	5345901	5346287	.	-	.	ID=evm.model.WUUM01000014.1.338;Parent=evm.TU.WUUM01000014.1.338;Name=EVM%20prediction%20WUUM01000014.1.338
WUUM01000014.1	EVM	exon	5345901	5346287	.	-	.	ID=evm.model.WUUM01000014.1.338.exon1;Parent=evm.model.WUUM01000014.1.338
WUUM01000014.1	EVM	CDS	5345901	5346287	.	-	0	ID=cds.evm.model.WUUM01000014.1.338;Parent=evm.model.WUUM01000014.1.338
WUUM01000014.1	EVM	gene	5346492	5346998	.	-	.	ID=evm.TU.WUUM01000014.1.339;Name=EVM%20prediction%20WUUM01000014.1.339
WUUM01000014.1	EVM	mRNA	5346492	5346998	.	-	.	ID=evm.model.WUUM01000014.1.339;Parent=evm.TU.WUUM01000014.1.339;Name=EVM%20prediction%20WUUM01000014.1.339
WUUM01000014.1	EVM	exon	5346492	5346998	.	-	.	ID=evm.model.WUUM01000014.1.339.exon1;Parent=evm.model.WUUM01000014.1.339
WUUM01000014.1	EVM	CDS	5346492	5346998	.	-	0	ID=cds.evm.model.WUUM01000014.1.339;Parent=evm.model.WUUM01000014.1.339
WUUM01000014.1	EVM	gene	5380847	5381278	.	-	.	ID=evm.TU.WUUM01000014.1.341;Name=EVM%20prediction%20WUUM01000014.1.341
WUUM01000014.1	EVM	mRNA	5380847	5381278	.	-	.	ID=evm.model.WUUM01000014.1.341;Parent=evm.TU.WUUM01000014.1.341;Name=EVM%20prediction%20WUUM01000014.1.341
WUUM01000014.1	EVM	exon	5380847	5381278	.	-	.	ID=evm.model.WUUM01000014.1.341.exon1;Parent=evm.model.WUUM01000014.1.341
WUUM01000014.1	EVM	CDS	5380847	5381278	.	-	0	ID=cds.evm.model.WUUM01000014.1.341;Parent=evm.model.WUUM01000014.1.341
WUUM01000014.1	EVM	exon	5580014	5580088	.	-	.	ID=evm.model.WUUM01000014.1.356.exon1;Parent=evm.model.WUUM01000014.1.356
WUUM01000014.1	EVM	CDS	5580014	5580088	.	-	0	ID=cds.evm.model.WUUM01000014.1.356;Parent=evm.model.WUUM01000014.1.356
WUUM01000014.1	EVM	exon	5579030	5579349	.	-	.	ID=evm.model.WUUM01000014.1.356.exon3;Parent=evm.model.WUUM01000014.1.356
WUUM01000014.1	EVM	CDS	5579030	5579349	.	-	0	ID=cds.evm.model.WUUM01000014.1.356;Parent=evm.model.WUUM01000014.1.356
WUUM01000014.1	EVM	gene	5849167	5849714	.	+	.	ID=evm.TU.WUUM01000014.1.384;Name=EVM%20prediction%20WUUM01000014.1.384
WUUM01000014.1	EVM	mRNA	5849167	5849714	.	+	.	ID=evm.model.WUUM01000014.1.384;Parent=evm.TU.WUUM01000014.1.384;Name=EVM%20prediction%20WUUM01000014.1.384
WUUM01000014.1	EVM	exon	5849167	5849521	.	+	.	ID=evm.model.WUUM01000014.1.384.exon1;Parent=evm.model.WUUM01000014.1.384
WUUM01000014.1	EVM	CDS	5849167	5849521	.	+	0	ID=cds.evm.model.WUUM01000014.1.384;Parent=evm.model.WUUM01000014.1.384
WUUM01000014.1	EVM	exon	5849590	5849714	.	+	.	ID=evm.model.WUUM01000014.1.384.exon2;Parent=evm.model.WUUM01000014.1.384
WUUM01000014.1	EVM	CDS	5849590	5849714	.	+	2	ID=cds.evm.model.WUUM01000014.1.384;Parent=evm.model.WUUM01000014.1.384
WUUM01000014.1	EVM	exon	5939430	5939435	.	-	.	ID=evm.model.WUUM01000014.1.393.exon1;Parent=evm.model.WUUM01000014.1.393
WUUM01000014.1	EVM	CDS	5939430	5939435	.	-	0	ID=cds.evm.model.WUUM01000014.1.393;Parent=evm.model.WUUM01000014.1.393
WUUM01000014.1	EVM	exon	5955464	5955485	.	-	.	ID=evm.model.WUUM01000014.1.396.exon3;Parent=evm.model.WUUM01000014.1.396
WUUM01000014.1	EVM	CDS	5955464	5955485	.	-	1	ID=cds.evm.model.WUUM01000014.1.396;Parent=evm.model.WUUM01000014.1.396
WUUM01000014.1	EVM	exon	5954314	5954501	.	-	.	ID=evm.model.WUUM01000014.1.396.exon5;Parent=evm.model.WUUM01000014.1.396
WUUM01000014.1	EVM	CDS	5954314	5954501	.	-	1	ID=cds.evm.model.WUUM01000014.1.396;Parent=evm.model.WUUM01000014.1.396
WUUM01000014.1	EVM	gene	5966876	5967202	.	+	.	ID=evm.TU.WUUM01000014.1.398;Name=EVM%20prediction%20WUUM01000014.1.398
WUUM01000014.1	EVM	mRNA	5966876	5967202	.	+	.	ID=evm.model.WUUM01000014.1.398;Parent=evm.TU.WUUM01000014.1.398;Name=EVM%20prediction%20WUUM01000014.1.398
WUUM01000014.1	EVM	exon	5966876	5967202	.	+	.	ID=evm.model.WUUM01000014.1.398.exon1;Parent=evm.model.WUUM01000014.1.398
WUUM01000014.1	EVM	CDS	5966876	5967202	.	+	0	ID=cds.evm.model.WUUM01000014.1.398;Parent=evm.model.WUUM01000014.1.398
WUUM01000014.1	EVM	gene	5977873	5978469	.	-	.	ID=evm.TU.WUUM01000014.1.399;Name=EVM%20prediction%20WUUM01000014.1.399
WUUM01000014.1	EVM	mRNA	5977873	5978469	.	-	.	ID=evm.model.WUUM01000014.1.399;Parent=evm.TU.WUUM01000014.1.399;Name=EVM%20prediction%20WUUM01000014.1.399
WUUM01000014.1	EVM	exon	5977873	5978469	.	-	.	ID=evm.model.WUUM01000014.1.399.exon1;Parent=evm.model.WUUM01000014.1.399
WUUM01000014.1	EVM	CDS	5977873	5978469	.	-	0	ID=cds.evm.model.WUUM01000014.1.399;Parent=evm.model.WUUM01000014.1.399
WUUM01000014.1	EVM	gene	6187057	6187947	.	+	.	ID=evm.TU.WUUM01000014.1.426;Name=EVM%20prediction%20WUUM01000014.1.426
WUUM01000014.1	EVM	mRNA	6187057	6187947	.	+	.	ID=evm.model.WUUM01000014.1.426;Parent=evm.TU.WUUM01000014.1.426;Name=EVM%20prediction%20WUUM01000014.1.426
WUUM01000014.1	EVM	exon	6187057	6187947	.	+	.	ID=evm.model.WUUM01000014.1.426.exon1;Parent=evm.model.WUUM01000014.1.426
WUUM01000014.1	EVM	CDS	6187057	6187947	.	+	0	ID=cds.evm.model.WUUM01000014.1.426;Parent=evm.model.WUUM01000014.1.426
WUUM01000014.1	EVM	exon	6194626	6194635	.	-	.	ID=evm.model.WUUM01000014.1.428.exon1;Parent=evm.model.WUUM01000014.1.428
WUUM01000014.1	EVM	CDS	6194626	6194635	.	-	0	ID=cds.evm.model.WUUM01000014.1.428;Parent=evm.model.WUUM01000014.1.428
WUUM01000014.1	EVM	gene	6264906	6265232	.	-	.	ID=evm.TU.WUUM01000014.1.437;Name=EVM%20prediction%20WUUM01000014.1.437
WUUM01000014.1	EVM	mRNA	6264906	6265232	.	-	.	ID=evm.model.WUUM01000014.1.437;Parent=evm.TU.WUUM01000014.1.437;Name=EVM%20prediction%20WUUM01000014.1.437
WUUM01000014.1	EVM	exon	6264906	6265232	.	-	.	ID=evm.model.WUUM01000014.1.437.exon1;Parent=evm.model.WUUM01000014.1.437
WUUM01000014.1	EVM	CDS	6264906	6265232	.	-	0	ID=cds.evm.model.WUUM01000014.1.437;Parent=evm.model.WUUM01000014.1.437
WUUM01000014.1	EVM	exon	6291919	6292236	.	+	.	ID=evm.model.WUUM01000014.1.442.exon2;Parent=evm.model.WUUM01000014.1.442
WUUM01000014.1	EVM	CDS	6291919	6292236	.	+	0	ID=cds.evm.model.WUUM01000014.1.442;Parent=evm.model.WUUM01000014.1.442
WUUM01000014.1	EVM	exon	6292352	6292464	.	+	.	ID=evm.model.WUUM01000014.1.442.exon3;Parent=evm.model.WUUM01000014.1.442
WUUM01000014.1	EVM	CDS	6292352	6292464	.	+	0	ID=cds.evm.model.WUUM01000014.1.442;Parent=evm.model.WUUM01000014.1.442
WUUM01000014.1	EVM	exon	6782848	6783513	.	+	.	ID=evm.model.WUUM01000014.1.499.exon1;Parent=evm.model.WUUM01000014.1.499
WUUM01000014.1	EVM	CDS	6782848	6783513	.	+	0	ID=cds.evm.model.WUUM01000014.1.499;Parent=evm.model.WUUM01000014.1.499
WUUM01000014.1	EVM	exon	6783623	6786801	.	+	.	ID=evm.model.WUUM01000014.1.499.exon2;Parent=evm.model.WUUM01000014.1.499
WUUM01000014.1	EVM	CDS	6783623	6786801	.	+	1	ID=cds.evm.model.WUUM01000014.1.499;Parent=evm.model.WUUM01000014.1.499
WUUM01000014.1	EVM	exon	6799585	6799772	.	-	.	ID=evm.model.WUUM01000014.1.504.exon2;Parent=evm.model.WUUM01000014.1.504
WUUM01000014.1	EVM	CDS	6799585	6799772	.	-	2	ID=cds.evm.model.WUUM01000014.1.504;Parent=evm.model.WUUM01000014.1.504
WUUM01000014.1	EVM	exon	6831856	6831882	.	+	.	ID=evm.model.WUUM01000014.1.512.exon2;Parent=evm.model.WUUM01000014.1.512
WUUM01000014.1	EVM	CDS	6831856	6831882	.	+	0	ID=cds.evm.model.WUUM01000014.1.512;Parent=evm.model.WUUM01000014.1.512
WUUM01000014.1	EVM	gene	6878103	6878900	.	-	.	ID=evm.TU.WUUM01000014.1.523;Name=EVM%20prediction%20WUUM01000014.1.523
WUUM01000014.1	EVM	mRNA	6878103	6878900	.	-	.	ID=evm.model.WUUM01000014.1.523;Parent=evm.TU.WUUM01000014.1.523;Name=EVM%20prediction%20WUUM01000014.1.523
WUUM01000014.1	EVM	exon	6878103	6878900	.	-	.	ID=evm.model.WUUM01000014.1.523.exon1;Parent=evm.model.WUUM01000014.1.523
WUUM01000014.1	EVM	CDS	6878103	6878900	.	-	0	ID=cds.evm.model.WUUM01000014.1.523;Parent=evm.model.WUUM01000014.1.523
WUUM01000014.1	EVM	exon	6885767	6885841	.	-	.	ID=evm.model.WUUM01000014.1.524.exon1;Parent=evm.model.WUUM01000014.1.524
WUUM01000014.1	EVM	CDS	6885767	6885841	.	-	0	ID=cds.evm.model.WUUM01000014.1.524;Parent=evm.model.WUUM01000014.1.524
WUUM01000014.1	EVM	exon	6885524	6885671	.	-	.	ID=evm.model.WUUM01000014.1.524.exon2;Parent=evm.model.WUUM01000014.1.524
WUUM01000014.1	EVM	CDS	6885524	6885671	.	-	0	ID=cds.evm.model.WUUM01000014.1.524;Parent=evm.model.WUUM01000014.1.524
WUUM01000014.1	EVM	exon	6885351	6885455	.	-	.	ID=evm.model.WUUM01000014.1.524.exon3;Parent=evm.model.WUUM01000014.1.524
WUUM01000014.1	EVM	CDS	6885351	6885455	.	-	2	ID=cds.evm.model.WUUM01000014.1.524;Parent=evm.model.WUUM01000014.1.524
WUUM01000014.1	EVM	exon	6895563	6895654	.	+	.	ID=evm.model.WUUM01000014.1.526.exon2;Parent=evm.model.WUUM01000014.1.526
WUUM01000014.1	EVM	CDS	6895563	6895654	.	+	2	ID=cds.evm.model.WUUM01000014.1.526;Parent=evm.model.WUUM01000014.1.526
WUUM01000014.1	EVM	gene	6901826	6902862	.	-	.	ID=evm.TU.WUUM01000014.1.529;Name=EVM%20prediction%20WUUM01000014.1.529
WUUM01000014.1	EVM	mRNA	6901826	6902862	.	-	.	ID=evm.model.WUUM01000014.1.529;Parent=evm.TU.WUUM01000014.1.529;Name=EVM%20prediction%20WUUM01000014.1.529
WUUM01000014.1	EVM	exon	6901826	6902862	.	-	.	ID=evm.model.WUUM01000014.1.529.exon1;Parent=evm.model.WUUM01000014.1.529
WUUM01000014.1	EVM	CDS	6901826	6902862	.	-	0	ID=cds.evm.model.WUUM01000014.1.529;Parent=evm.model.WUUM01000014.1.529
WUUM01000014.1	EVM	exon	6958199	6958354	.	-	.	ID=evm.model.WUUM01000014.1.542.exon4;Parent=evm.model.WUUM01000014.1.542
WUUM01000014.1	EVM	CDS	6958199	6958354	.	-	0	ID=cds.evm.model.WUUM01000014.1.542;Parent=evm.model.WUUM01000014.1.542
WUUM01000014.1	EVM	exon	6961926	6961931	.	-	.	ID=evm.model.WUUM01000014.1.543.exon3;Parent=evm.model.WUUM01000014.1.543
WUUM01000014.1	EVM	CDS	6961926	6961931	.	-	0	ID=cds.evm.model.WUUM01000014.1.543;Parent=evm.model.WUUM01000014.1.543
WUUM01000014.1	EVM	exon	6970140	6971346	.	-	.	ID=evm.model.WUUM01000014.1.545.exon2;Parent=evm.model.WUUM01000014.1.545
WUUM01000014.1	EVM	CDS	6970140	6971346	.	-	1	ID=cds.evm.model.WUUM01000014.1.545;Parent=evm.model.WUUM01000014.1.545
WUUM01000014.1	EVM	exon	6979652	6979732	.	-	.	ID=evm.model.WUUM01000014.1.548.exon1;Parent=evm.model.WUUM01000014.1.548
WUUM01000014.1	EVM	CDS	6979652	6979732	.	-	0	ID=cds.evm.model.WUUM01000014.1.548;Parent=evm.model.WUUM01000014.1.548
WUUM01000014.1	EVM	exon	7019909	7019983	.	+	.	ID=evm.model.WUUM01000014.1.555.exon1;Parent=evm.model.WUUM01000014.1.555
WUUM01000014.1	EVM	CDS	7019909	7019983	.	+	0	ID=cds.evm.model.WUUM01000014.1.555;Parent=evm.model.WUUM01000014.1.555
WUUM01000014.1	EVM	exon	7020079	7020262	.	+	.	ID=evm.model.WUUM01000014.1.555.exon2;Parent=evm.model.WUUM01000014.1.555
WUUM01000014.1	EVM	CDS	7020079	7020262	.	+	0	ID=cds.evm.model.WUUM01000014.1.555;Parent=evm.model.WUUM01000014.1.555
WUUM01000014.1	EVM	exon	7020331	7020439	.	+	.	ID=evm.model.WUUM01000014.1.555.exon3;Parent=evm.model.WUUM01000014.1.555
WUUM01000014.1	EVM	CDS	7020331	7020439	.	+	2	ID=cds.evm.model.WUUM01000014.1.555;Parent=evm.model.WUUM01000014.1.555
WUUM01000014.1	EVM	exon	7072243	7072855	.	+	.	ID=evm.model.WUUM01000014.1.574.exon2;Parent=evm.model.WUUM01000014.1.574
WUUM01000014.1	EVM	CDS	7072243	7072855	.	+	1	ID=cds.evm.model.WUUM01000014.1.574;Parent=evm.model.WUUM01000014.1.574
WUUM01000014.1	EVM	exon	7110855	7111665	.	+	.	ID=evm.model.WUUM01000014.1.581.exon1;Parent=evm.model.WUUM01000014.1.581
WUUM01000014.1	EVM	CDS	7110855	7111665	.	+	0	ID=cds.evm.model.WUUM01000014.1.581;Parent=evm.model.WUUM01000014.1.581
WUUM01000014.1	EVM	exon	7141114	7141271	.	+	.	ID=evm.model.WUUM01000014.1.587.exon2;Parent=evm.model.WUUM01000014.1.587
WUUM01000014.1	EVM	CDS	7141114	7141271	.	+	1	ID=cds.evm.model.WUUM01000014.1.587;Parent=evm.model.WUUM01000014.1.587
WUUM01000014.1	EVM	exon	7141400	7141455	.	+	.	ID=evm.model.WUUM01000014.1.587.exon3;Parent=evm.model.WUUM01000014.1.587
WUUM01000014.1	EVM	CDS	7141400	7141455	.	+	2	ID=cds.evm.model.WUUM01000014.1.587;Parent=evm.model.WUUM01000014.1.587
WUUM01000014.1	EVM	exon	7148616	7148786	.	+	.	ID=evm.model.WUUM01000014.1.587.exon4;Parent=evm.model.WUUM01000014.1.587
WUUM01000014.1	EVM	CDS	7148616	7148786	.	+	0	ID=cds.evm.model.WUUM01000014.1.587;Parent=evm.model.WUUM01000014.1.587
WUUM01000014.1	EVM	exon	7149830	7152895	.	+	.	ID=evm.model.WUUM01000014.1.588.exon1;Parent=evm.model.WUUM01000014.1.588
WUUM01000014.1	EVM	CDS	7149830	7152895	.	+	0	ID=cds.evm.model.WUUM01000014.1.588;Parent=evm.model.WUUM01000014.1.588
WUUM01000014.1	EVM	exon	7181424	7181436	.	+	.	ID=evm.model.WUUM01000014.1.592.exon2;Parent=evm.model.WUUM01000014.1.592
WUUM01000014.1	EVM	CDS	7181424	7181436	.	+	1	ID=cds.evm.model.WUUM01000014.1.592;Parent=evm.model.WUUM01000014.1.592
WUUM01000014.1	EVM	exon	7182476	7182665	.	+	.	ID=evm.model.WUUM01000014.1.592.exon4;Parent=evm.model.WUUM01000014.1.592
WUUM01000014.1	EVM	CDS	7182476	7182665	.	+	2	ID=cds.evm.model.WUUM01000014.1.592;Parent=evm.model.WUUM01000014.1.592
WUUM01000172.1	EVM	gene	787	964	.	-	.	ID=evm.TU.WUUM01000172.1.1;Name=EVM%20prediction%20WUUM01000172.1.1
WUUM01000172.1	EVM	mRNA	787	964	.	-	.	ID=evm.model.WUUM01000172.1.1;Parent=evm.TU.WUUM01000172.1.1;Name=EVM%20prediction%20WUUM01000172.1.1
WUUM01000172.1	EVM	exon	787	964	.	-	.	ID=evm.model.WUUM01000172.1.1.exon1;Parent=evm.model.WUUM01000172.1.1
WUUM01000172.1	EVM	CDS	787	964	.	-	0	ID=cds.evm.model.WUUM01000172.1.1;Parent=evm.model.WUUM01000172.1.1
WUUM01000172.1	EVM	exon	12669	12683	.	+	.	ID=evm.model.WUUM01000172.1.3.exon1;Parent=evm.model.WUUM01000172.1.3
WUUM01000172.1	EVM	CDS	12669	12683	.	+	0	ID=cds.evm.model.WUUM01000172.1.3;Parent=evm.model.WUUM01000172.1.3
WUUM01000172.1	EVM	exon	13056	13247	.	+	.	ID=evm.model.WUUM01000172.1.3.exon3;Parent=evm.model.WUUM01000172.1.3
WUUM01000172.1	EVM	CDS	13056	13247	.	+	0	ID=cds.evm.model.WUUM01000172.1.3;Parent=evm.model.WUUM01000172.1.3
WUUM01000172.1	EVM	exon	16075	16557	.	+	.	ID=evm.model.WUUM01000172.1.4.exon2;Parent=evm.model.WUUM01000172.1.4
WUUM01000172.1	EVM	CDS	16075	16557	.	+	0	ID=cds.evm.model.WUUM01000172.1.4;Parent=evm.model.WUUM01000172.1.4
WUUM01000172.1	EVM	gene	21984	22646	.	-	.	ID=evm.TU.WUUM01000172.1.7;Name=EVM%20prediction%20WUUM01000172.1.7
WUUM01000172.1	EVM	mRNA	21984	22646	.	-	.	ID=evm.model.WUUM01000172.1.7;Parent=evm.TU.WUUM01000172.1.7;Name=EVM%20prediction%20WUUM01000172.1.7
WUUM01000172.1	EVM	exon	21984	22646	.	-	.	ID=evm.model.WUUM01000172.1.7.exon1;Parent=evm.model.WUUM01000172.1.7
WUUM01000172.1	EVM	CDS	21984	22646	.	-	0	ID=cds.evm.model.WUUM01000172.1.7;Parent=evm.model.WUUM01000172.1.7
WUUM01000172.1	EVM	gene	22928	23344	.	-	.	ID=evm.TU.WUUM01000172.1.8;Name=EVM%20prediction%20WUUM01000172.1.8
WUUM01000172.1	EVM	mRNA	22928	23344	.	-	.	ID=evm.model.WUUM01000172.1.8;Parent=evm.TU.WUUM01000172.1.8;Name=EVM%20prediction%20WUUM01000172.1.8
WUUM01000172.1	EVM	exon	22928	23344	.	-	.	ID=evm.model.WUUM01000172.1.8.exon1;Parent=evm.model.WUUM01000172.1.8
WUUM01000172.1	EVM	CDS	22928	23344	.	-	0	ID=cds.evm.model.WUUM01000172.1.8;Parent=evm.model.WUUM01000172.1.8
WUUM01000150.1	EVM	exon	5338	5513	.	-	.	ID=evm.model.WUUM01000150.1.3.exon2;Parent=evm.model.WUUM01000150.1.3
WUUM01000150.1	EVM	CDS	5338	5513	.	-	2	ID=cds.evm.model.WUUM01000150.1.3;Parent=evm.model.WUUM01000150.1.3
WUUM01000150.1	EVM	exon	5051	5272	.	-	.	ID=evm.model.WUUM01000150.1.3.exon3;Parent=evm.model.WUUM01000150.1.3
WUUM01000150.1	EVM	CDS	5051	5272	.	-	0	ID=cds.evm.model.WUUM01000150.1.3;Parent=evm.model.WUUM01000150.1.3
WUUM01000060.1	EVM	gene	500016	501077	.	-	.	ID=evm.TU.WUUM01000060.1.49;Name=EVM%20prediction%20WUUM01000060.1.49
WUUM01000060.1	EVM	mRNA	500016	501077	.	-	.	ID=evm.model.WUUM01000060.1.49;Parent=evm.TU.WUUM01000060.1.49;Name=EVM%20prediction%20WUUM01000060.1.49
WUUM01000060.1	EVM	exon	500016	501077	.	-	.	ID=evm.model.WUUM01000060.1.49.exon1;Parent=evm.model.WUUM01000060.1.49
WUUM01000060.1	EVM	CDS	500016	501077	.	-	0	ID=cds.evm.model.WUUM01000060.1.49;Parent=evm.model.WUUM01000060.1.49
WUUM01000204.1	EVM	gene	42	779	.	+	.	ID=evm.TU.WUUM01000204.1.1;Name=EVM%20prediction%20WUUM01000204.1.1
WUUM01000204.1	EVM	mRNA	42	779	.	+	.	ID=evm.model.WUUM01000204.1.1;Parent=evm.TU.WUUM01000204.1.1;Name=EVM%20prediction%20WUUM01000204.1.1
WUUM01000204.1	EVM	exon	42	779	.	+	.	ID=evm.model.WUUM01000204.1.1.exon1;Parent=evm.model.WUUM01000204.1.1
WUUM01000204.1	EVM	CDS	42	779	.	+	0	ID=cds.evm.model.WUUM01000204.1.1;Parent=evm.model.WUUM01000204.1.1
WUUM01000204.1	EVM	exon	14333	14434	.	-	.	ID=evm.model.WUUM01000204.1.5.exon1;Parent=evm.model.WUUM01000204.1.5
WUUM01000204.1	EVM	CDS	14333	14434	.	-	0	ID=cds.evm.model.WUUM01000204.1.5;Parent=evm.model.WUUM01000204.1.5
WUUM01000204.1	EVM	exon	14158	14267	.	-	.	ID=evm.model.WUUM01000204.1.5.exon2;Parent=evm.model.WUUM01000204.1.5
WUUM01000204.1	EVM	CDS	14158	14267	.	-	0	ID=cds.evm.model.WUUM01000204.1.5;Parent=evm.model.WUUM01000204.1.5
WUUM01000204.1	EVM	exon	14671	15948	.	-	.	ID=evm.model.WUUM01000204.1.6.exon3;Parent=evm.model.WUUM01000204.1.6
WUUM01000204.1	EVM	CDS	14671	15948	.	-	0	ID=cds.evm.model.WUUM01000204.1.6;Parent=evm.model.WUUM01000204.1.6
WUUM01000043.1	EVM	exon	39270	39363	.	+	.	ID=evm.model.WUUM01000043.1.12.exon1;Parent=evm.model.WUUM01000043.1.12
WUUM01000043.1	EVM	CDS	39270	39363	.	+	0	ID=cds.evm.model.WUUM01000043.1.12;Parent=evm.model.WUUM01000043.1.12
WUUM01000043.1	EVM	exon	93832	94025	.	-	.	ID=evm.model.WUUM01000043.1.21.exon4;Parent=evm.model.WUUM01000043.1.21
WUUM01000043.1	EVM	CDS	93832	94025	.	-	0	ID=cds.evm.model.WUUM01000043.1.21;Parent=evm.model.WUUM01000043.1.21
WUUM01000043.1	EVM	exon	102208	102429	.	+	.	ID=evm.model.WUUM01000043.1.23.exon2;Parent=evm.model.WUUM01000043.1.23
WUUM01000043.1	EVM	CDS	102208	102429	.	+	0	ID=cds.evm.model.WUUM01000043.1.23;Parent=evm.model.WUUM01000043.1.23
WUUM01000043.1	EVM	exon	158103	158273	.	-	.	ID=evm.model.WUUM01000043.1.39.exon2;Parent=evm.model.WUUM01000043.1.39
WUUM01000043.1	EVM	CDS	158103	158273	.	-	0	ID=cds.evm.model.WUUM01000043.1.39;Parent=evm.model.WUUM01000043.1.39
WUUM01000043.1	EVM	exon	205809	205818	.	-	.	ID=evm.model.WUUM01000043.1.44.exon2;Parent=evm.model.WUUM01000043.1.44
WUUM01000043.1	EVM	CDS	205809	205818	.	-	1	ID=cds.evm.model.WUUM01000043.1.44;Parent=evm.model.WUUM01000043.1.44
WUUM01000043.1	EVM	exon	204185	204210	.	-	.	ID=evm.model.WUUM01000043.1.44.exon4;Parent=evm.model.WUUM01000043.1.44
WUUM01000043.1	EVM	CDS	204185	204210	.	-	2	ID=cds.evm.model.WUUM01000043.1.44;Parent=evm.model.WUUM01000043.1.44
WUUM01000043.1	EVM	exon	236169	236266	.	-	.	ID=evm.model.WUUM01000043.1.53.exon7;Parent=evm.model.WUUM01000043.1.53
WUUM01000043.1	EVM	CDS	236169	236266	.	-	1	ID=cds.evm.model.WUUM01000043.1.53;Parent=evm.model.WUUM01000043.1.53
WUUM01000043.1	EVM	exon	235968	236083	.	-	.	ID=evm.model.WUUM01000043.1.53.exon8;Parent=evm.model.WUUM01000043.1.53
WUUM01000043.1	EVM	CDS	235968	236083	.	-	2	ID=cds.evm.model.WUUM01000043.1.53;Parent=evm.model.WUUM01000043.1.53
WUUM01000043.1	EVM	gene	283308	284082	.	+	.	ID=evm.TU.WUUM01000043.1.63;Name=EVM%20prediction%20WUUM01000043.1.63
WUUM01000043.1	EVM	mRNA	283308	284082	.	+	.	ID=evm.model.WUUM01000043.1.63;Parent=evm.TU.WUUM01000043.1.63;Name=EVM%20prediction%20WUUM01000043.1.63
WUUM01000043.1	EVM	exon	283308	284082	.	+	.	ID=evm.model.WUUM01000043.1.63.exon1;Parent=evm.model.WUUM01000043.1.63
WUUM01000043.1	EVM	CDS	283308	284082	.	+	0	ID=cds.evm.model.WUUM01000043.1.63;Parent=evm.model.WUUM01000043.1.63
WUUM01000043.1	EVM	exon	307572	307783	.	+	.	ID=evm.model.WUUM01000043.1.66.exon2;Parent=evm.model.WUUM01000043.1.66
WUUM01000043.1	EVM	CDS	307572	307783	.	+	2	ID=cds.evm.model.WUUM01000043.1.66;Parent=evm.model.WUUM01000043.1.66
WUUM01000043.1	EVM	exon	333508	333511	.	+	.	ID=evm.model.WUUM01000043.1.68.exon1;Parent=evm.model.WUUM01000043.1.68
WUUM01000043.1	EVM	CDS	333508	333511	.	+	0	ID=cds.evm.model.WUUM01000043.1.68;Parent=evm.model.WUUM01000043.1.68
WUUM01000043.1	EVM	gene	402884	404889	.	+	.	ID=evm.TU.WUUM01000043.1.81;Name=EVM%20prediction%20WUUM01000043.1.81
WUUM01000043.1	EVM	mRNA	402884	404889	.	+	.	ID=evm.model.WUUM01000043.1.81;Parent=evm.TU.WUUM01000043.1.81;Name=EVM%20prediction%20WUUM01000043.1.81
WUUM01000043.1	EVM	exon	402884	404889	.	+	.	ID=evm.model.WUUM01000043.1.81.exon1;Parent=evm.model.WUUM01000043.1.81
WUUM01000043.1	EVM	CDS	402884	404889	.	+	0	ID=cds.evm.model.WUUM01000043.1.81;Parent=evm.model.WUUM01000043.1.81
WUUM01000043.1	EVM	exon	405128	405229	.	+	.	ID=evm.model.WUUM01000043.1.82.exon1;Parent=evm.model.WUUM01000043.1.82
WUUM01000043.1	EVM	CDS	405128	405229	.	+	0	ID=cds.evm.model.WUUM01000043.1.82;Parent=evm.model.WUUM01000043.1.82
WUUM01000043.1	EVM	exon	408962	409149	.	+	.	ID=evm.model.WUUM01000043.1.82.exon5;Parent=evm.model.WUUM01000043.1.82
WUUM01000043.1	EVM	CDS	408962	409149	.	+	2	ID=cds.evm.model.WUUM01000043.1.82;Parent=evm.model.WUUM01000043.1.82
WUUM01000043.1	EVM	gene	466874	467935	.	+	.	ID=evm.TU.WUUM01000043.1.105;Name=EVM%20prediction%20WUUM01000043.1.105
WUUM01000043.1	EVM	mRNA	466874	467935	.	+	.	ID=evm.model.WUUM01000043.1.105;Parent=evm.TU.WUUM01000043.1.105;Name=EVM%20prediction%20WUUM01000043.1.105
WUUM01000043.1	EVM	exon	466874	467935	.	+	.	ID=evm.model.WUUM01000043.1.105.exon1;Parent=evm.model.WUUM01000043.1.105
WUUM01000043.1	EVM	CDS	466874	467935	.	+	0	ID=cds.evm.model.WUUM01000043.1.105;Parent=evm.model.WUUM01000043.1.105
WUUM01000043.1	EVM	gene	476302	477224	.	+	.	ID=evm.TU.WUUM01000043.1.110;Name=EVM%20prediction%20WUUM01000043.1.110
WUUM01000043.1	EVM	mRNA	476302	477224	.	+	.	ID=evm.model.WUUM01000043.1.110;Parent=evm.TU.WUUM01000043.1.110;Name=EVM%20prediction%20WUUM01000043.1.110
WUUM01000043.1	EVM	exon	476302	477224	.	+	.	ID=evm.model.WUUM01000043.1.110.exon1;Parent=evm.model.WUUM01000043.1.110
WUUM01000043.1	EVM	CDS	476302	477224	.	+	0	ID=cds.evm.model.WUUM01000043.1.110;Parent=evm.model.WUUM01000043.1.110
WUUM01000043.1	EVM	exon	717729	717741	.	+	.	ID=evm.model.WUUM01000043.1.139.exon1;Parent=evm.model.WUUM01000043.1.139
WUUM01000043.1	EVM	CDS	717729	717741	.	+	0	ID=cds.evm.model.WUUM01000043.1.139;Parent=evm.model.WUUM01000043.1.139
WUUM01000043.1	EVM	exon	718250	718348	.	+	.	ID=evm.model.WUUM01000043.1.139.exon3;Parent=evm.model.WUUM01000043.1.139
WUUM01000043.1	EVM	CDS	718250	718348	.	+	0	ID=cds.evm.model.WUUM01000043.1.139;Parent=evm.model.WUUM01000043.1.139
WUUM01000043.1	EVM	exon	718463	718486	.	+	.	ID=evm.model.WUUM01000043.1.139.exon4;Parent=evm.model.WUUM01000043.1.139
WUUM01000043.1	EVM	CDS	718463	718486	.	+	0	ID=cds.evm.model.WUUM01000043.1.139;Parent=evm.model.WUUM01000043.1.139
WUUM01000043.1	EVM	exon	719276	719369	.	+	.	ID=evm.model.WUUM01000043.1.140.exon1;Parent=evm.model.WUUM01000043.1.140
WUUM01000043.1	EVM	CDS	719276	719369	.	+	0	ID=cds.evm.model.WUUM01000043.1.140;Parent=evm.model.WUUM01000043.1.140
WUUM01000043.1	EVM	exon	727190	727279	.	+	.	ID=evm.model.WUUM01000043.1.144.exon3;Parent=evm.model.WUUM01000043.1.144
WUUM01000043.1	EVM	CDS	727190	727279	.	+	2	ID=cds.evm.model.WUUM01000043.1.144;Parent=evm.model.WUUM01000043.1.144
WUUM01000043.1	EVM	exon	1074571	1074608	.	+	.	ID=evm.model.WUUM01000043.1.185.exon1;Parent=evm.model.WUUM01000043.1.185
WUUM01000043.1	EVM	CDS	1074571	1074608	.	+	0	ID=cds.evm.model.WUUM01000043.1.185;Parent=evm.model.WUUM01000043.1.185
WUUM01000043.1	EVM	exon	1153464	1153477	.	+	.	ID=evm.model.WUUM01000043.1.189.exon9;Parent=evm.model.WUUM01000043.1.189
WUUM01000043.1	EVM	CDS	1153464	1153477	.	+	2	ID=cds.evm.model.WUUM01000043.1.189;Parent=evm.model.WUUM01000043.1.189
WUUM01000043.1	EVM	exon	1231677	1231889	.	+	.	ID=evm.model.WUUM01000043.1.194.exon4;Parent=evm.model.WUUM01000043.1.194
WUUM01000043.1	EVM	CDS	1231677	1231889	.	+	0	ID=cds.evm.model.WUUM01000043.1.194;Parent=evm.model.WUUM01000043.1.194
WUUM01000043.1	EVM	exon	1282847	1282868	.	+	.	ID=evm.model.WUUM01000043.1.205.exon7;Parent=evm.model.WUUM01000043.1.205
WUUM01000043.1	EVM	CDS	1282847	1282868	.	+	1	ID=cds.evm.model.WUUM01000043.1.205;Parent=evm.model.WUUM01000043.1.205
WUUM01000043.1	EVM	exon	1297828	1297930	.	+	.	ID=evm.model.WUUM01000043.1.205.exon13;Parent=evm.model.WUUM01000043.1.205
WUUM01000043.1	EVM	CDS	1297828	1297930	.	+	0	ID=cds.evm.model.WUUM01000043.1.205;Parent=evm.model.WUUM01000043.1.205
WUUM01000043.1	EVM	exon	1298786	1298807	.	+	.	ID=evm.model.WUUM01000043.1.205.exon15;Parent=evm.model.WUUM01000043.1.205
WUUM01000043.1	EVM	CDS	1298786	1298807	.	+	0	ID=cds.evm.model.WUUM01000043.1.205;Parent=evm.model.WUUM01000043.1.205
WUUM01000043.1	EVM	exon	1300405	1300427	.	+	.	ID=evm.model.WUUM01000043.1.205.exon17;Parent=evm.model.WUUM01000043.1.205
WUUM01000043.1	EVM	CDS	1300405	1300427	.	+	0	ID=cds.evm.model.WUUM01000043.1.205;Parent=evm.model.WUUM01000043.1.205
WUUM01000043.1	EVM	exon	1300718	1300739	.	+	.	ID=evm.model.WUUM01000043.1.205.exon18;Parent=evm.model.WUUM01000043.1.205
WUUM01000043.1	EVM	CDS	1300718	1300739	.	+	1	ID=cds.evm.model.WUUM01000043.1.205;Parent=evm.model.WUUM01000043.1.205
WUUM01000043.1	EVM	exon	1301066	1301088	.	+	.	ID=evm.model.WUUM01000043.1.205.exon19;Parent=evm.model.WUUM01000043.1.205
WUUM01000043.1	EVM	CDS	1301066	1301088	.	+	0	ID=cds.evm.model.WUUM01000043.1.205;Parent=evm.model.WUUM01000043.1.205
WUUM01000043.1	EVM	exon	1370906	1370989	.	-	.	ID=evm.model.WUUM01000043.1.214.exon3;Parent=evm.model.WUUM01000043.1.214
WUUM01000043.1	EVM	CDS	1370906	1370989	.	-	0	ID=cds.evm.model.WUUM01000043.1.214;Parent=evm.model.WUUM01000043.1.214
WUUM01000043.1	EVM	exon	1546915	1546917	.	+	.	ID=evm.model.WUUM01000043.1.230.exon1;Parent=evm.model.WUUM01000043.1.230
WUUM01000043.1	EVM	CDS	1546915	1546917	.	+	0	ID=cds.evm.model.WUUM01000043.1.230;Parent=evm.model.WUUM01000043.1.230
WUUM01000043.1	EVM	exon	1555327	1555375	.	+	.	ID=evm.model.WUUM01000043.1.232.exon1;Parent=evm.model.WUUM01000043.1.232
WUUM01000043.1	EVM	CDS	1555327	1555375	.	+	0	ID=cds.evm.model.WUUM01000043.1.232;Parent=evm.model.WUUM01000043.1.232
WUUM01000015.1	EVM	exon	38948	39024	.	-	.	ID=evm.model.WUUM01000015.1.11.exon1;Parent=evm.model.WUUM01000015.1.11
WUUM01000015.1	EVM	CDS	38948	39024	.	-	0	ID=cds.evm.model.WUUM01000015.1.11;Parent=evm.model.WUUM01000015.1.11
WUUM01000015.1	EVM	exon	52264	52278	.	-	.	ID=evm.model.WUUM01000015.1.14.exon1;Parent=evm.model.WUUM01000015.1.14
WUUM01000015.1	EVM	CDS	52264	52278	.	-	0	ID=cds.evm.model.WUUM01000015.1.14;Parent=evm.model.WUUM01000015.1.14
WUUM01000015.1	EVM	exon	69675	70350	.	-	.	ID=evm.model.WUUM01000015.1.19.exon3;Parent=evm.model.WUUM01000015.1.19
WUUM01000015.1	EVM	CDS	69675	70350	.	-	2	ID=cds.evm.model.WUUM01000015.1.19;Parent=evm.model.WUUM01000015.1.19
WUUM01000015.1	EVM	exon	79857	80790	.	-	.	ID=evm.model.WUUM01000015.1.20.exon2;Parent=evm.model.WUUM01000015.1.20
WUUM01000015.1	EVM	CDS	79857	80790	.	-	2	ID=cds.evm.model.WUUM01000015.1.20;Parent=evm.model.WUUM01000015.1.20
WUUM01000015.1	EVM	exon	120953	121094	.	-	.	ID=evm.model.WUUM01000015.1.28.exon1;Parent=evm.model.WUUM01000015.1.28
WUUM01000015.1	EVM	CDS	120953	121094	.	-	0	ID=cds.evm.model.WUUM01000015.1.28;Parent=evm.model.WUUM01000015.1.28
WUUM01000015.1	EVM	exon	236600	236679	.	-	.	ID=evm.model.WUUM01000015.1.52.exon1;Parent=evm.model.WUUM01000015.1.52
WUUM01000015.1	EVM	CDS	236600	236679	.	-	0	ID=cds.evm.model.WUUM01000015.1.52;Parent=evm.model.WUUM01000015.1.52
WUUM01000015.1	EVM	exon	240403	240466	.	-	.	ID=evm.model.WUUM01000015.1.54.exon8;Parent=evm.model.WUUM01000015.1.54
WUUM01000015.1	EVM	CDS	240403	240466	.	-	1	ID=cds.evm.model.WUUM01000015.1.54;Parent=evm.model.WUUM01000015.1.54
WUUM01000015.1	EVM	exon	269176	269848	.	+	.	ID=evm.model.WUUM01000015.1.55.exon1;Parent=evm.model.WUUM01000015.1.55
WUUM01000015.1	EVM	CDS	269176	269848	.	+	0	ID=cds.evm.model.WUUM01000015.1.55;Parent=evm.model.WUUM01000015.1.55
WUUM01000015.1	EVM	exon	288826	288837	.	+	.	ID=evm.model.WUUM01000015.1.56.exon1;Parent=evm.model.WUUM01000015.1.56
WUUM01000015.1	EVM	CDS	288826	288837	.	+	0	ID=cds.evm.model.WUUM01000015.1.56;Parent=evm.model.WUUM01000015.1.56
WUUM01000015.1	EVM	exon	573373	573406	.	+	.	ID=evm.model.WUUM01000015.1.94.exon2;Parent=evm.model.WUUM01000015.1.94
WUUM01000015.1	EVM	CDS	573373	573406	.	+	0	ID=cds.evm.model.WUUM01000015.1.94;Parent=evm.model.WUUM01000015.1.94
WUUM01000015.1	EVM	exon	583398	583415	.	-	.	ID=evm.model.WUUM01000015.1.96.exon1;Parent=evm.model.WUUM01000015.1.96
WUUM01000015.1	EVM	CDS	583398	583415	.	-	0	ID=cds.evm.model.WUUM01000015.1.96;Parent=evm.model.WUUM01000015.1.96
WUUM01000015.1	EVM	exon	583255	583275	.	-	.	ID=evm.model.WUUM01000015.1.96.exon2;Parent=evm.model.WUUM01000015.1.96
WUUM01000015.1	EVM	CDS	583255	583275	.	-	0	ID=cds.evm.model.WUUM01000015.1.96;Parent=evm.model.WUUM01000015.1.96
WUUM01000015.1	EVM	exon	579316	579329	.	-	.	ID=evm.model.WUUM01000015.1.96.exon3;Parent=evm.model.WUUM01000015.1.96
WUUM01000015.1	EVM	CDS	579316	579329	.	-	0	ID=cds.evm.model.WUUM01000015.1.96;Parent=evm.model.WUUM01000015.1.96
WUUM01000015.1	EVM	exon	735264	735421	.	-	.	ID=evm.model.WUUM01000015.1.106.exon4;Parent=evm.model.WUUM01000015.1.106
WUUM01000015.1	EVM	CDS	735264	735421	.	-	2	ID=cds.evm.model.WUUM01000015.1.106;Parent=evm.model.WUUM01000015.1.106
WUUM01000015.1	EVM	exon	741041	741261	.	-	.	ID=evm.model.WUUM01000015.1.108.exon4;Parent=evm.model.WUUM01000015.1.108
WUUM01000015.1	EVM	CDS	741041	741261	.	-	0	ID=cds.evm.model.WUUM01000015.1.108;Parent=evm.model.WUUM01000015.1.108
WUUM01000015.1	EVM	gene	981220	981612	.	+	.	ID=evm.TU.WUUM01000015.1.136;Name=EVM%20prediction%20WUUM01000015.1.136
WUUM01000015.1	EVM	mRNA	981220	981612	.	+	.	ID=evm.model.WUUM01000015.1.136;Parent=evm.TU.WUUM01000015.1.136;Name=EVM%20prediction%20WUUM01000015.1.136
WUUM01000015.1	EVM	exon	981220	981612	.	+	.	ID=evm.model.WUUM01000015.1.136.exon1;Parent=evm.model.WUUM01000015.1.136
WUUM01000015.1	EVM	CDS	981220	981612	.	+	0	ID=cds.evm.model.WUUM01000015.1.136;Parent=evm.model.WUUM01000015.1.136
WUUM01000015.1	EVM	gene	1109177	1110238	.	-	.	ID=evm.TU.WUUM01000015.1.150;Name=EVM%20prediction%20WUUM01000015.1.150
WUUM01000015.1	EVM	mRNA	1109177	1110238	.	-	.	ID=evm.model.WUUM01000015.1.150;Parent=evm.TU.WUUM01000015.1.150;Name=EVM%20prediction%20WUUM01000015.1.150
WUUM01000015.1	EVM	exon	1109177	1110238	.	-	.	ID=evm.model.WUUM01000015.1.150.exon1;Parent=evm.model.WUUM01000015.1.150
WUUM01000015.1	EVM	CDS	1109177	1110238	.	-	0	ID=cds.evm.model.WUUM01000015.1.150;Parent=evm.model.WUUM01000015.1.150
WUUM01000015.1	EVM	gene	1146834	1147613	.	+	.	ID=evm.TU.WUUM01000015.1.157;Name=EVM%20prediction%20WUUM01000015.1.157
WUUM01000015.1	EVM	mRNA	1146834	1147613	.	+	.	ID=evm.model.WUUM01000015.1.157;Parent=evm.TU.WUUM01000015.1.157;Name=EVM%20prediction%20WUUM01000015.1.157
WUUM01000015.1	EVM	exon	1146834	1147613	.	+	.	ID=evm.model.WUUM01000015.1.157.exon1;Parent=evm.model.WUUM01000015.1.157
WUUM01000015.1	EVM	CDS	1146834	1147613	.	+	0	ID=cds.evm.model.WUUM01000015.1.157;Parent=evm.model.WUUM01000015.1.157
WUUM01000015.1	EVM	exon	1193138	1193190	.	-	.	ID=evm.model.WUUM01000015.1.163.exon7;Parent=evm.model.WUUM01000015.1.163
WUUM01000015.1	EVM	CDS	1193138	1193190	.	-	0	ID=cds.evm.model.WUUM01000015.1.163;Parent=evm.model.WUUM01000015.1.163
WUUM01000015.1	EVM	exon	1585400	1585493	.	+	.	ID=evm.model.WUUM01000015.1.182.exon3;Parent=evm.model.WUUM01000015.1.182
WUUM01000015.1	EVM	CDS	1585400	1585493	.	+	1	ID=cds.evm.model.WUUM01000015.1.182;Parent=evm.model.WUUM01000015.1.182
WUUM01000015.1	EVM	exon	1622598	1622604	.	-	.	ID=evm.model.WUUM01000015.1.184.exon2;Parent=evm.model.WUUM01000015.1.184
WUUM01000015.1	EVM	CDS	1622598	1622604	.	-	0	ID=cds.evm.model.WUUM01000015.1.184;Parent=evm.model.WUUM01000015.1.184
WUUM01000015.1	EVM	exon	2429938	2429954	.	+	.	ID=evm.model.WUUM01000015.1.225.exon3;Parent=evm.model.WUUM01000015.1.225
WUUM01000015.1	EVM	CDS	2429938	2429954	.	+	2	ID=cds.evm.model.WUUM01000015.1.225;Parent=evm.model.WUUM01000015.1.225
WUUM01000015.1	EVM	exon	2745453	2745533	.	-	.	ID=evm.model.WUUM01000015.1.237.exon2;Parent=evm.model.WUUM01000015.1.237
WUUM01000015.1	EVM	CDS	2745453	2745533	.	-	2	ID=cds.evm.model.WUUM01000015.1.237;Parent=evm.model.WUUM01000015.1.237
WUUM01000015.1	EVM	exon	2752397	2752502	.	-	.	ID=evm.model.WUUM01000015.1.239.exon1;Parent=evm.model.WUUM01000015.1.239
WUUM01000015.1	EVM	CDS	2752397	2752502	.	-	0	ID=cds.evm.model.WUUM01000015.1.239;Parent=evm.model.WUUM01000015.1.239
WUUM01000015.1	EVM	exon	3724599	3724620	.	-	.	ID=evm.model.WUUM01000015.1.302.exon2;Parent=evm.model.WUUM01000015.1.302
WUUM01000015.1	EVM	CDS	3724599	3724620	.	-	2	ID=cds.evm.model.WUUM01000015.1.302;Parent=evm.model.WUUM01000015.1.302
WUUM01000015.1	EVM	exon	3721279	3721366	.	-	.	ID=evm.model.WUUM01000015.1.302.exon4;Parent=evm.model.WUUM01000015.1.302
WUUM01000015.1	EVM	CDS	3721279	3721366	.	-	1	ID=cds.evm.model.WUUM01000015.1.302;Parent=evm.model.WUUM01000015.1.302
WUUM01000015.1	EVM	gene	3972307	3972965	.	-	.	ID=evm.TU.WUUM01000015.1.315;Name=EVM%20prediction%20WUUM01000015.1.315
WUUM01000015.1	EVM	mRNA	3972307	3972965	.	-	.	ID=evm.model.WUUM01000015.1.315;Parent=evm.TU.WUUM01000015.1.315;Name=EVM%20prediction%20WUUM01000015.1.315
WUUM01000015.1	EVM	exon	3972839	3972965	.	-	.	ID=evm.model.WUUM01000015.1.315.exon1;Parent=evm.model.WUUM01000015.1.315
WUUM01000015.1	EVM	CDS	3972839	3972965	.	-	0	ID=cds.evm.model.WUUM01000015.1.315;Parent=evm.model.WUUM01000015.1.315
WUUM01000015.1	EVM	exon	3972515	3972754	.	-	.	ID=evm.model.WUUM01000015.1.315.exon2;Parent=evm.model.WUUM01000015.1.315
WUUM01000015.1	EVM	CDS	3972515	3972754	.	-	1	ID=cds.evm.model.WUUM01000015.1.315;Parent=evm.model.WUUM01000015.1.315
WUUM01000015.1	EVM	exon	3972307	3972451	.	-	.	ID=evm.model.WUUM01000015.1.315.exon3;Parent=evm.model.WUUM01000015.1.315
WUUM01000015.1	EVM	CDS	3972307	3972451	.	-	1	ID=cds.evm.model.WUUM01000015.1.315;Parent=evm.model.WUUM01000015.1.315
WUUM01000015.1	EVM	exon	4777974	4777985	.	-	.	ID=evm.model.WUUM01000015.1.404.exon12;Parent=evm.model.WUUM01000015.1.404
WUUM01000015.1	EVM	CDS	4777974	4777985	.	-	0	ID=cds.evm.model.WUUM01000015.1.404;Parent=evm.model.WUUM01000015.1.404
WUUM01000015.1	EVM	exon	4822749	4822941	.	+	.	ID=evm.model.WUUM01000015.1.406.exon1;Parent=evm.model.WUUM01000015.1.406
WUUM01000015.1	EVM	CDS	4822749	4822941	.	+	0	ID=cds.evm.model.WUUM01000015.1.406;Parent=evm.model.WUUM01000015.1.406
WUUM01000015.1	EVM	exon	5052374	5052658	.	-	.	ID=evm.model.WUUM01000015.1.423.exon2;Parent=evm.model.WUUM01000015.1.423
WUUM01000015.1	EVM	CDS	5052374	5052658	.	-	0	ID=cds.evm.model.WUUM01000015.1.423;Parent=evm.model.WUUM01000015.1.423
WUUM01000104.1	EVM	exon	59221	59592	.	-	.	ID=evm.model.WUUM01000104.1.23.exon5;Parent=evm.model.WUUM01000104.1.23
WUUM01000104.1	EVM	CDS	59221	59592	.	-	0	ID=cds.evm.model.WUUM01000104.1.23;Parent=evm.model.WUUM01000104.1.23
WUUM01000104.1	EVM	exon	67696	67838	.	-	.	ID=evm.model.WUUM01000104.1.28.exon3;Parent=evm.model.WUUM01000104.1.28
WUUM01000104.1	EVM	CDS	67696	67838	.	-	1	ID=cds.evm.model.WUUM01000104.1.28;Parent=evm.model.WUUM01000104.1.28
WUUM01000104.1	EVM	exon	72636	72845	.	+	.	ID=evm.model.WUUM01000104.1.29.exon1;Parent=evm.model.WUUM01000104.1.29
WUUM01000104.1	EVM	CDS	72636	72845	.	+	0	ID=cds.evm.model.WUUM01000104.1.29;Parent=evm.model.WUUM01000104.1.29
WUUM01000104.1	EVM	exon	72932	73307	.	+	.	ID=evm.model.WUUM01000104.1.29.exon2;Parent=evm.model.WUUM01000104.1.29
WUUM01000104.1	EVM	CDS	72932	73307	.	+	0	ID=cds.evm.model.WUUM01000104.1.29;Parent=evm.model.WUUM01000104.1.29
WUUM01000104.1	EVM	exon	73557	76646	.	+	.	ID=evm.model.WUUM01000104.1.29.exon4;Parent=evm.model.WUUM01000104.1.29
WUUM01000104.1	EVM	CDS	73557	76646	.	+	0	ID=cds.evm.model.WUUM01000104.1.29;Parent=evm.model.WUUM01000104.1.29
WUUM01000104.1	EVM	exon	91635	91902	.	-	.	ID=evm.model.WUUM01000104.1.34.exon1;Parent=evm.model.WUUM01000104.1.34
WUUM01000104.1	EVM	CDS	91635	91902	.	-	0	ID=cds.evm.model.WUUM01000104.1.34;Parent=evm.model.WUUM01000104.1.34
WUUM01000062.1	EVM	exon	1613	1816	.	+	.	ID=evm.model.WUUM01000062.1.2.exon2;Parent=evm.model.WUUM01000062.1.2
WUUM01000062.1	EVM	CDS	1613	1816	.	+	1	ID=cds.evm.model.WUUM01000062.1.2;Parent=evm.model.WUUM01000062.1.2
WUUM01000062.1	EVM	gene	2217	4386	.	-	.	ID=evm.TU.WUUM01000062.1.3;Name=EVM%20prediction%20WUUM01000062.1.3
WUUM01000062.1	EVM	mRNA	2217	4386	.	-	.	ID=evm.model.WUUM01000062.1.3;Parent=evm.TU.WUUM01000062.1.3;Name=EVM%20prediction%20WUUM01000062.1.3
WUUM01000062.1	EVM	exon	4259	4386	.	-	.	ID=evm.model.WUUM01000062.1.3.exon1;Parent=evm.model.WUUM01000062.1.3
WUUM01000062.1	EVM	CDS	4259	4386	.	-	0	ID=cds.evm.model.WUUM01000062.1.3;Parent=evm.model.WUUM01000062.1.3
WUUM01000062.1	EVM	exon	2217	4179	.	-	.	ID=evm.model.WUUM01000062.1.3.exon2;Parent=evm.model.WUUM01000062.1.3
WUUM01000062.1	EVM	CDS	2217	4179	.	-	1	ID=cds.evm.model.WUUM01000062.1.3;Parent=evm.model.WUUM01000062.1.3
WUUM01000062.1	EVM	gene	9858	10793	.	+	.	ID=evm.TU.WUUM01000062.1.5;Name=EVM%20prediction%20WUUM01000062.1.5
WUUM01000062.1	EVM	mRNA	9858	10793	.	+	.	ID=evm.model.WUUM01000062.1.5;Parent=evm.TU.WUUM01000062.1.5;Name=EVM%20prediction%20WUUM01000062.1.5
WUUM01000062.1	EVM	exon	9858	10793	.	+	.	ID=evm.model.WUUM01000062.1.5.exon1;Parent=evm.model.WUUM01000062.1.5
WUUM01000062.1	EVM	CDS	9858	10793	.	+	0	ID=cds.evm.model.WUUM01000062.1.5;Parent=evm.model.WUUM01000062.1.5
WUUM01000062.1	EVM	exon	12231	12252	.	+	.	ID=evm.model.WUUM01000062.1.6.exon1;Parent=evm.model.WUUM01000062.1.6
WUUM01000062.1	EVM	CDS	12231	12252	.	+	0	ID=cds.evm.model.WUUM01000062.1.6;Parent=evm.model.WUUM01000062.1.6
WUUM01000062.1	EVM	gene	18784	19718	.	-	.	ID=evm.TU.WUUM01000062.1.7;Name=EVM%20prediction%20WUUM01000062.1.7
WUUM01000062.1	EVM	mRNA	18784	19718	.	-	.	ID=evm.model.WUUM01000062.1.7;Parent=evm.TU.WUUM01000062.1.7;Name=EVM%20prediction%20WUUM01000062.1.7
WUUM01000062.1	EVM	exon	18784	19718	.	-	.	ID=evm.model.WUUM01000062.1.7.exon1;Parent=evm.model.WUUM01000062.1.7
WUUM01000062.1	EVM	CDS	18784	19718	.	-	0	ID=cds.evm.model.WUUM01000062.1.7;Parent=evm.model.WUUM01000062.1.7
WUUM01000062.1	EVM	exon	41886	43227	.	+	.	ID=evm.model.WUUM01000062.1.13.exon4;Parent=evm.model.WUUM01000062.1.13
WUUM01000062.1	EVM	CDS	41886	43227	.	+	1	ID=cds.evm.model.WUUM01000062.1.13;Parent=evm.model.WUUM01000062.1.13
WUUM01000062.1	EVM	exon	47830	47883	.	+	.	ID=evm.model.WUUM01000062.1.15.exon2;Parent=evm.model.WUUM01000062.1.15
WUUM01000062.1	EVM	CDS	47830	47883	.	+	0	ID=cds.evm.model.WUUM01000062.1.15;Parent=evm.model.WUUM01000062.1.15
WUUM01000062.1	EVM	exon	215763	215957	.	-	.	ID=evm.model.WUUM01000062.1.44.exon3;Parent=evm.model.WUUM01000062.1.44
WUUM01000062.1	EVM	CDS	215763	215957	.	-	1	ID=cds.evm.model.WUUM01000062.1.44;Parent=evm.model.WUUM01000062.1.44
WUUM01000062.1	EVM	exon	207706	207866	.	-	.	ID=evm.model.WUUM01000062.1.44.exon6;Parent=evm.model.WUUM01000062.1.44
WUUM01000062.1	EVM	CDS	207706	207866	.	-	0	ID=cds.evm.model.WUUM01000062.1.44;Parent=evm.model.WUUM01000062.1.44
WUUM01000062.1	EVM	gene	256794	257072	.	+	.	ID=evm.TU.WUUM01000062.1.53;Name=EVM%20prediction%20WUUM01000062.1.53
WUUM01000062.1	EVM	mRNA	256794	257072	.	+	.	ID=evm.model.WUUM01000062.1.53;Parent=evm.TU.WUUM01000062.1.53;Name=EVM%20prediction%20WUUM01000062.1.53
WUUM01000062.1	EVM	exon	256794	257072	.	+	.	ID=evm.model.WUUM01000062.1.53.exon1;Parent=evm.model.WUUM01000062.1.53
WUUM01000062.1	EVM	CDS	256794	257072	.	+	0	ID=cds.evm.model.WUUM01000062.1.53;Parent=evm.model.WUUM01000062.1.53
WUUM01000062.1	EVM	exon	294747	294752	.	-	.	ID=evm.model.WUUM01000062.1.60.exon1;Parent=evm.model.WUUM01000062.1.60
WUUM01000062.1	EVM	CDS	294747	294752	.	-	0	ID=cds.evm.model.WUUM01000062.1.60;Parent=evm.model.WUUM01000062.1.60
WUUM01000062.1	EVM	exon	344402	344432	.	-	.	ID=evm.model.WUUM01000062.1.76.exon1;Parent=evm.model.WUUM01000062.1.76
WUUM01000062.1	EVM	CDS	344402	344432	.	-	0	ID=cds.evm.model.WUUM01000062.1.76;Parent=evm.model.WUUM01000062.1.76
WUUM01000062.1	EVM	gene	344445	345059	.	-	.	ID=evm.TU.WUUM01000062.1.77;Name=EVM%20prediction%20WUUM01000062.1.77
WUUM01000062.1	EVM	mRNA	344445	345059	.	-	.	ID=evm.model.WUUM01000062.1.77;Parent=evm.TU.WUUM01000062.1.77;Name=EVM%20prediction%20WUUM01000062.1.77
WUUM01000062.1	EVM	exon	344445	345059	.	-	.	ID=evm.model.WUUM01000062.1.77.exon1;Parent=evm.model.WUUM01000062.1.77
WUUM01000062.1	EVM	CDS	344445	345059	.	-	0	ID=cds.evm.model.WUUM01000062.1.77;Parent=evm.model.WUUM01000062.1.77
WUUM01000062.1	EVM	gene	360731	361591	.	-	.	ID=evm.TU.WUUM01000062.1.82;Name=EVM%20prediction%20WUUM01000062.1.82
WUUM01000062.1	EVM	mRNA	360731	361591	.	-	.	ID=evm.model.WUUM01000062.1.82;Parent=evm.TU.WUUM01000062.1.82;Name=EVM%20prediction%20WUUM01000062.1.82
WUUM01000062.1	EVM	exon	360731	361591	.	-	.	ID=evm.model.WUUM01000062.1.82.exon1;Parent=evm.model.WUUM01000062.1.82
WUUM01000062.1	EVM	CDS	360731	361591	.	-	0	ID=cds.evm.model.WUUM01000062.1.82;Parent=evm.model.WUUM01000062.1.82
WUUM01000062.1	EVM	gene	394194	394930	.	-	.	ID=evm.TU.WUUM01000062.1.94;Name=EVM%20prediction%20WUUM01000062.1.94
WUUM01000062.1	EVM	mRNA	394194	394930	.	-	.	ID=evm.model.WUUM01000062.1.94;Parent=evm.TU.WUUM01000062.1.94;Name=EVM%20prediction%20WUUM01000062.1.94
WUUM01000062.1	EVM	exon	394373	394930	.	-	.	ID=evm.model.WUUM01000062.1.94.exon1;Parent=evm.model.WUUM01000062.1.94
WUUM01000062.1	EVM	CDS	394373	394930	.	-	0	ID=cds.evm.model.WUUM01000062.1.94;Parent=evm.model.WUUM01000062.1.94
WUUM01000062.1	EVM	exon	394194	394214	.	-	.	ID=evm.model.WUUM01000062.1.94.exon2;Parent=evm.model.WUUM01000062.1.94
WUUM01000062.1	EVM	CDS	394194	394214	.	-	0	ID=cds.evm.model.WUUM01000062.1.94;Parent=evm.model.WUUM01000062.1.94
WUUM01000062.1	EVM	exon	402509	402611	.	+	.	ID=evm.model.WUUM01000062.1.96.exon2;Parent=evm.model.WUUM01000062.1.96
WUUM01000062.1	EVM	CDS	402509	402611	.	+	0	ID=cds.evm.model.WUUM01000062.1.96;Parent=evm.model.WUUM01000062.1.96
WUUM01000062.1	EVM	exon	510720	512208	.	-	.	ID=evm.model.WUUM01000062.1.116.exon3;Parent=evm.model.WUUM01000062.1.116
WUUM01000062.1	EVM	CDS	510720	512208	.	-	1	ID=cds.evm.model.WUUM01000062.1.116;Parent=evm.model.WUUM01000062.1.116
WUUM01000062.1	EVM	gene	520583	522587	.	-	.	ID=evm.TU.WUUM01000062.1.119;Name=EVM%20prediction%20WUUM01000062.1.119
WUUM01000062.1	EVM	mRNA	520583	522587	.	-	.	ID=evm.model.WUUM01000062.1.119;Parent=evm.TU.WUUM01000062.1.119;Name=EVM%20prediction%20WUUM01000062.1.119
WUUM01000062.1	EVM	exon	520583	522587	.	-	.	ID=evm.model.WUUM01000062.1.119.exon1;Parent=evm.model.WUUM01000062.1.119
WUUM01000062.1	EVM	CDS	520583	522587	.	-	0	ID=cds.evm.model.WUUM01000062.1.119;Parent=evm.model.WUUM01000062.1.119
WUUM01000062.1	EVM	exon	523296	523319	.	+	.	ID=evm.model.WUUM01000062.1.120.exon1;Parent=evm.model.WUUM01000062.1.120
WUUM01000062.1	EVM	CDS	523296	523319	.	+	0	ID=cds.evm.model.WUUM01000062.1.120;Parent=evm.model.WUUM01000062.1.120
WUUM01000062.1	EVM	exon	544065	544070	.	-	.	ID=evm.model.WUUM01000062.1.128.exon1;Parent=evm.model.WUUM01000062.1.128
WUUM01000062.1	EVM	CDS	544065	544070	.	-	0	ID=cds.evm.model.WUUM01000062.1.128;Parent=evm.model.WUUM01000062.1.128
WUUM01000062.1	EVM	gene	545696	546088	.	+	.	ID=evm.TU.WUUM01000062.1.130;Name=EVM%20prediction%20WUUM01000062.1.130
WUUM01000062.1	EVM	mRNA	545696	546088	.	+	.	ID=evm.model.WUUM01000062.1.130;Parent=evm.TU.WUUM01000062.1.130;Name=EVM%20prediction%20WUUM01000062.1.130
WUUM01000062.1	EVM	exon	545696	546088	.	+	.	ID=evm.model.WUUM01000062.1.130.exon1;Parent=evm.model.WUUM01000062.1.130
WUUM01000062.1	EVM	CDS	545696	546088	.	+	0	ID=cds.evm.model.WUUM01000062.1.130;Parent=evm.model.WUUM01000062.1.130
WUUM01000018.1	EVM	gene	81656	83429	.	-	.	ID=evm.TU.WUUM01000018.1.12;Name=EVM%20prediction%20WUUM01000018.1.12
WUUM01000018.1	EVM	mRNA	81656	83429	.	-	.	ID=evm.model.WUUM01000018.1.12;Parent=evm.TU.WUUM01000018.1.12;Name=EVM%20prediction%20WUUM01000018.1.12
WUUM01000018.1	EVM	exon	81656	83429	.	-	.	ID=evm.model.WUUM01000018.1.12.exon1;Parent=evm.model.WUUM01000018.1.12
WUUM01000018.1	EVM	CDS	81656	83429	.	-	0	ID=cds.evm.model.WUUM01000018.1.12;Parent=evm.model.WUUM01000018.1.12
WUUM01000018.1	EVM	exon	108463	110468	.	+	.	ID=evm.model.WUUM01000018.1.19.exon2;Parent=evm.model.WUUM01000018.1.19
WUUM01000018.1	EVM	CDS	108463	110468	.	+	1	ID=cds.evm.model.WUUM01000018.1.19;Parent=evm.model.WUUM01000018.1.19
WUUM01000018.1	EVM	exon	110726	110806	.	+	.	ID=evm.model.WUUM01000018.1.20.exon1;Parent=evm.model.WUUM01000018.1.20
WUUM01000018.1	EVM	CDS	110726	110806	.	+	0	ID=cds.evm.model.WUUM01000018.1.20;Parent=evm.model.WUUM01000018.1.20
WUUM01000018.1	EVM	exon	110872	110980	.	+	.	ID=evm.model.WUUM01000018.1.20.exon2;Parent=evm.model.WUUM01000018.1.20
WUUM01000018.1	EVM	CDS	110872	110980	.	+	0	ID=cds.evm.model.WUUM01000018.1.20;Parent=evm.model.WUUM01000018.1.20
WUUM01000018.1	EVM	gene	137691	137873	.	-	.	ID=evm.TU.WUUM01000018.1.25;Name=EVM%20prediction%20WUUM01000018.1.25
WUUM01000018.1	EVM	mRNA	137691	137873	.	-	.	ID=evm.model.WUUM01000018.1.25;Parent=evm.TU.WUUM01000018.1.25;Name=EVM%20prediction%20WUUM01000018.1.25
WUUM01000018.1	EVM	exon	137691	137873	.	-	.	ID=evm.model.WUUM01000018.1.25.exon1;Parent=evm.model.WUUM01000018.1.25
WUUM01000018.1	EVM	CDS	137691	137873	.	-	0	ID=cds.evm.model.WUUM01000018.1.25;Parent=evm.model.WUUM01000018.1.25
WUUM01000018.1	EVM	exon	529066	529087	.	+	.	ID=evm.model.WUUM01000018.1.63.exon5;Parent=evm.model.WUUM01000018.1.63
WUUM01000018.1	EVM	CDS	529066	529087	.	+	1	ID=cds.evm.model.WUUM01000018.1.63;Parent=evm.model.WUUM01000018.1.63
WUUM01000018.1	EVM	exon	698303	698311	.	+	.	ID=evm.model.WUUM01000018.1.72.exon1;Parent=evm.model.WUUM01000018.1.72
WUUM01000018.1	EVM	CDS	698303	698311	.	+	0	ID=cds.evm.model.WUUM01000018.1.72;Parent=evm.model.WUUM01000018.1.72
WUUM01000018.1	EVM	exon	1130769	1130774	.	+	.	ID=evm.model.WUUM01000018.1.115.exon6;Parent=evm.model.WUUM01000018.1.115
WUUM01000018.1	EVM	CDS	1130769	1130774	.	+	0	ID=cds.evm.model.WUUM01000018.1.115;Parent=evm.model.WUUM01000018.1.115
WUUM01000018.1	EVM	exon	1160721	1160793	.	-	.	ID=evm.model.WUUM01000018.1.118.exon1;Parent=evm.model.WUUM01000018.1.118
WUUM01000018.1	EVM	CDS	1160721	1160793	.	-	0	ID=cds.evm.model.WUUM01000018.1.118;Parent=evm.model.WUUM01000018.1.118
WUUM01000018.1	EVM	gene	1554330	1554707	.	+	.	ID=evm.TU.WUUM01000018.1.142;Name=EVM%20prediction%20WUUM01000018.1.142
WUUM01000018.1	EVM	mRNA	1554330	1554707	.	+	.	ID=evm.model.WUUM01000018.1.142;Parent=evm.TU.WUUM01000018.1.142;Name=EVM%20prediction%20WUUM01000018.1.142
WUUM01000018.1	EVM	exon	1554330	1554707	.	+	.	ID=evm.model.WUUM01000018.1.142.exon1;Parent=evm.model.WUUM01000018.1.142
WUUM01000018.1	EVM	CDS	1554330	1554707	.	+	0	ID=cds.evm.model.WUUM01000018.1.142;Parent=evm.model.WUUM01000018.1.142
WUUM01000018.1	EVM	exon	1577985	1578086	.	-	.	ID=evm.model.WUUM01000018.1.146.exon1;Parent=evm.model.WUUM01000018.1.146
WUUM01000018.1	EVM	CDS	1577985	1578086	.	-	0	ID=cds.evm.model.WUUM01000018.1.146;Parent=evm.model.WUUM01000018.1.146
WUUM01000018.1	EVM	exon	1629421	1629442	.	-	.	ID=evm.model.WUUM01000018.1.149.exon2;Parent=evm.model.WUUM01000018.1.149
WUUM01000018.1	EVM	CDS	1629421	1629442	.	-	0	ID=cds.evm.model.WUUM01000018.1.149;Parent=evm.model.WUUM01000018.1.149
WUUM01000018.1	EVM	exon	1737145	1737219	.	+	.	ID=evm.model.WUUM01000018.1.165.exon1;Parent=evm.model.WUUM01000018.1.165
WUUM01000018.1	EVM	CDS	1737145	1737219	.	+	0	ID=cds.evm.model.WUUM01000018.1.165;Parent=evm.model.WUUM01000018.1.165
WUUM01000018.1	EVM	exon	1737315	1737498	.	+	.	ID=evm.model.WUUM01000018.1.165.exon2;Parent=evm.model.WUUM01000018.1.165
WUUM01000018.1	EVM	CDS	1737315	1737498	.	+	0	ID=cds.evm.model.WUUM01000018.1.165;Parent=evm.model.WUUM01000018.1.165
WUUM01000018.1	EVM	exon	1737567	1737671	.	+	.	ID=evm.model.WUUM01000018.1.165.exon3;Parent=evm.model.WUUM01000018.1.165
WUUM01000018.1	EVM	CDS	1737567	1737671	.	+	2	ID=cds.evm.model.WUUM01000018.1.165;Parent=evm.model.WUUM01000018.1.165
WUUM01000018.1	EVM	exon	1841769	1841807	.	-	.	ID=evm.model.WUUM01000018.1.175.exon1;Parent=evm.model.WUUM01000018.1.175
WUUM01000018.1	EVM	CDS	1841769	1841807	.	-	0	ID=cds.evm.model.WUUM01000018.1.175;Parent=evm.model.WUUM01000018.1.175
WUUM01000018.1	EVM	exon	1841418	1841601	.	-	.	ID=evm.model.WUUM01000018.1.175.exon2;Parent=evm.model.WUUM01000018.1.175
WUUM01000018.1	EVM	CDS	1841418	1841601	.	-	0	ID=cds.evm.model.WUUM01000018.1.175;Parent=evm.model.WUUM01000018.1.175
WUUM01000018.1	EVM	gene	1903970	1904767	.	+	.	ID=evm.TU.WUUM01000018.1.185;Name=EVM%20prediction%20WUUM01000018.1.185
WUUM01000018.1	EVM	mRNA	1903970	1904767	.	+	.	ID=evm.model.WUUM01000018.1.185;Parent=evm.TU.WUUM01000018.1.185;Name=EVM%20prediction%20WUUM01000018.1.185
WUUM01000018.1	EVM	exon	1903970	1904767	.	+	.	ID=evm.model.WUUM01000018.1.185.exon1;Parent=evm.model.WUUM01000018.1.185
WUUM01000018.1	EVM	CDS	1903970	1904767	.	+	0	ID=cds.evm.model.WUUM01000018.1.185;Parent=evm.model.WUUM01000018.1.185
WUUM01000018.1	EVM	exon	2143332	2143337	.	+	.	ID=evm.model.WUUM01000018.1.204.exon1;Parent=evm.model.WUUM01000018.1.204
WUUM01000018.1	EVM	CDS	2143332	2143337	.	+	0	ID=cds.evm.model.WUUM01000018.1.204;Parent=evm.model.WUUM01000018.1.204
WUUM01000018.1	EVM	gene	2213572	2213713	.	-	.	ID=evm.TU.WUUM01000018.1.207;Name=EVM%20prediction%20WUUM01000018.1.207
WUUM01000018.1	EVM	mRNA	2213572	2213713	.	-	.	ID=evm.model.WUUM01000018.1.207;Parent=evm.TU.WUUM01000018.1.207;Name=EVM%20prediction%20WUUM01000018.1.207
WUUM01000018.1	EVM	exon	2213572	2213713	.	-	.	ID=evm.model.WUUM01000018.1.207.exon1;Parent=evm.model.WUUM01000018.1.207
WUUM01000018.1	EVM	CDS	2213572	2213713	.	-	1	ID=cds.evm.model.WUUM01000018.1.207;Parent=evm.model.WUUM01000018.1.207
WUUM01000018.1	EVM	exon	2389703	2389710	.	+	.	ID=evm.model.WUUM01000018.1.227.exon4;Parent=evm.model.WUUM01000018.1.227
WUUM01000018.1	EVM	CDS	2389703	2389710	.	+	2	ID=cds.evm.model.WUUM01000018.1.227;Parent=evm.model.WUUM01000018.1.227
WUUM01000018.1	EVM	exon	2392899	2392937	.	+	.	ID=evm.model.WUUM01000018.1.228.exon3;Parent=evm.model.WUUM01000018.1.228
WUUM01000018.1	EVM	CDS	2392899	2392937	.	+	0	ID=cds.evm.model.WUUM01000018.1.228;Parent=evm.model.WUUM01000018.1.228
WUUM01000018.1	EVM	exon	2444287	2444510	.	-	.	ID=evm.model.WUUM01000018.1.232.exon1;Parent=evm.model.WUUM01000018.1.232
WUUM01000018.1	EVM	CDS	2444287	2444510	.	-	0	ID=cds.evm.model.WUUM01000018.1.232;Parent=evm.model.WUUM01000018.1.232
WUUM01000018.1	EVM	exon	2471925	2471995	.	+	.	ID=evm.model.WUUM01000018.1.235.exon1;Parent=evm.model.WUUM01000018.1.235
WUUM01000018.1	EVM	CDS	2471925	2471995	.	+	0	ID=cds.evm.model.WUUM01000018.1.235;Parent=evm.model.WUUM01000018.1.235
WUUM01000018.1	EVM	exon	2472034	2472331	.	+	.	ID=evm.model.WUUM01000018.1.235.exon2;Parent=evm.model.WUUM01000018.1.235
WUUM01000018.1	EVM	CDS	2472034	2472331	.	+	1	ID=cds.evm.model.WUUM01000018.1.235;Parent=evm.model.WUUM01000018.1.235
WUUM01000018.1	EVM	exon	2524543	2524617	.	+	.	ID=evm.model.WUUM01000018.1.239.exon1;Parent=evm.model.WUUM01000018.1.239
WUUM01000018.1	EVM	CDS	2524543	2524617	.	+	0	ID=cds.evm.model.WUUM01000018.1.239;Parent=evm.model.WUUM01000018.1.239
WUUM01000018.1	EVM	exon	2524713	2524896	.	+	.	ID=evm.model.WUUM01000018.1.239.exon2;Parent=evm.model.WUUM01000018.1.239
WUUM01000018.1	EVM	CDS	2524713	2524896	.	+	0	ID=cds.evm.model.WUUM01000018.1.239;Parent=evm.model.WUUM01000018.1.239
WUUM01000018.1	EVM	exon	2524965	2525073	.	+	.	ID=evm.model.WUUM01000018.1.239.exon3;Parent=evm.model.WUUM01000018.1.239
WUUM01000018.1	EVM	CDS	2524965	2525073	.	+	2	ID=cds.evm.model.WUUM01000018.1.239;Parent=evm.model.WUUM01000018.1.239
WUUM01000018.1	EVM	gene	2533240	2534324	.	+	.	ID=evm.TU.WUUM01000018.1.240;Name=EVM%20prediction%20WUUM01000018.1.240
WUUM01000018.1	EVM	mRNA	2533240	2534324	.	+	.	ID=evm.model.WUUM01000018.1.240;Parent=evm.TU.WUUM01000018.1.240;Name=EVM%20prediction%20WUUM01000018.1.240
WUUM01000018.1	EVM	exon	2533240	2533260	.	+	.	ID=evm.model.WUUM01000018.1.240.exon1;Parent=evm.model.WUUM01000018.1.240
WUUM01000018.1	EVM	CDS	2533240	2533260	.	+	0	ID=cds.evm.model.WUUM01000018.1.240;Parent=evm.model.WUUM01000018.1.240
WUUM01000018.1	EVM	exon	2533963	2534063	.	+	.	ID=evm.model.WUUM01000018.1.240.exon2;Parent=evm.model.WUUM01000018.1.240
WUUM01000018.1	EVM	CDS	2533963	2534063	.	+	0	ID=cds.evm.model.WUUM01000018.1.240;Parent=evm.model.WUUM01000018.1.240
WUUM01000018.1	EVM	exon	2534282	2534297	.	+	.	ID=evm.model.WUUM01000018.1.240.exon3;Parent=evm.model.WUUM01000018.1.240
WUUM01000018.1	EVM	CDS	2534282	2534297	.	+	1	ID=cds.evm.model.WUUM01000018.1.240;Parent=evm.model.WUUM01000018.1.240
WUUM01000018.1	EVM	exon	2579283	2579481	.	+	.	ID=evm.model.WUUM01000018.1.253.exon4;Parent=evm.model.WUUM01000018.1.253
WUUM01000018.1	EVM	CDS	2579283	2579481	.	+	1	ID=cds.evm.model.WUUM01000018.1.253;Parent=evm.model.WUUM01000018.1.253
WUUM01000018.1	EVM	exon	2764709	2764733	.	+	.	ID=evm.model.WUUM01000018.1.274.exon3;Parent=evm.model.WUUM01000018.1.274
WUUM01000018.1	EVM	CDS	2764709	2764733	.	+	1	ID=cds.evm.model.WUUM01000018.1.274;Parent=evm.model.WUUM01000018.1.274
WUUM01000018.1	EVM	exon	2765941	2766008	.	+	.	ID=evm.model.WUUM01000018.1.276.exon1;Parent=evm.model.WUUM01000018.1.276
WUUM01000018.1	EVM	CDS	2765941	2766008	.	+	0	ID=cds.evm.model.WUUM01000018.1.276;Parent=evm.model.WUUM01000018.1.276
WUUM01000018.1	EVM	exon	2768915	2768952	.	+	.	ID=evm.model.WUUM01000018.1.276.exon4;Parent=evm.model.WUUM01000018.1.276
WUUM01000018.1	EVM	CDS	2768915	2768952	.	+	0	ID=cds.evm.model.WUUM01000018.1.276;Parent=evm.model.WUUM01000018.1.276
WUUM01000018.1	EVM	exon	2771317	2771326	.	+	.	ID=evm.model.WUUM01000018.1.276.exon6;Parent=evm.model.WUUM01000018.1.276
WUUM01000018.1	EVM	CDS	2771317	2771326	.	+	0	ID=cds.evm.model.WUUM01000018.1.276;Parent=evm.model.WUUM01000018.1.276
WUUM01000018.1	EVM	gene	2859310	2859746	.	+	.	ID=evm.TU.WUUM01000018.1.280;Name=EVM%20prediction%20WUUM01000018.1.280
WUUM01000018.1	EVM	mRNA	2859310	2859746	.	+	.	ID=evm.model.WUUM01000018.1.280;Parent=evm.TU.WUUM01000018.1.280;Name=EVM%20prediction%20WUUM01000018.1.280
WUUM01000018.1	EVM	exon	2859310	2859746	.	+	.	ID=evm.model.WUUM01000018.1.280.exon1;Parent=evm.model.WUUM01000018.1.280
WUUM01000018.1	EVM	CDS	2859310	2859746	.	+	2	ID=cds.evm.model.WUUM01000018.1.280;Parent=evm.model.WUUM01000018.1.280
WUUM01000018.1	EVM	exon	3498222	3498227	.	-	.	ID=evm.model.WUUM01000018.1.327.exon3;Parent=evm.model.WUUM01000018.1.327
WUUM01000018.1	EVM	CDS	3498222	3498227	.	-	0	ID=cds.evm.model.WUUM01000018.1.327;Parent=evm.model.WUUM01000018.1.327
WUUM01000018.1	EVM	exon	3825435	3825478	.	+	.	ID=evm.model.WUUM01000018.1.345.exon12;Parent=evm.model.WUUM01000018.1.345
WUUM01000018.1	EVM	CDS	3825435	3825478	.	+	1	ID=cds.evm.model.WUUM01000018.1.345;Parent=evm.model.WUUM01000018.1.345
WUUM01000018.1	EVM	exon	3998740	3999166	.	+	.	ID=evm.model.WUUM01000018.1.357.exon1;Parent=evm.model.WUUM01000018.1.357
WUUM01000018.1	EVM	CDS	3998740	3999166	.	+	0	ID=cds.evm.model.WUUM01000018.1.357;Parent=evm.model.WUUM01000018.1.357
WUUM01000018.1	EVM	exon	4013922	4013942	.	+	.	ID=evm.model.WUUM01000018.1.358.exon2;Parent=evm.model.WUUM01000018.1.358
WUUM01000018.1	EVM	CDS	4013922	4013942	.	+	0	ID=cds.evm.model.WUUM01000018.1.358;Parent=evm.model.WUUM01000018.1.358
WUUM01000018.1	EVM	gene	4048688	4049576	.	-	.	ID=evm.TU.WUUM01000018.1.361;Name=EVM%20prediction%20WUUM01000018.1.361
WUUM01000018.1	EVM	mRNA	4048688	4049576	.	-	.	ID=evm.model.WUUM01000018.1.361;Parent=evm.TU.WUUM01000018.1.361;Name=EVM%20prediction%20WUUM01000018.1.361
WUUM01000018.1	EVM	exon	4049417	4049576	.	-	.	ID=evm.model.WUUM01000018.1.361.exon1;Parent=evm.model.WUUM01000018.1.361
WUUM01000018.1	EVM	CDS	4049417	4049576	.	-	0	ID=cds.evm.model.WUUM01000018.1.361;Parent=evm.model.WUUM01000018.1.361
WUUM01000018.1	EVM	exon	4048895	4049371	.	-	.	ID=evm.model.WUUM01000018.1.361.exon2;Parent=evm.model.WUUM01000018.1.361
WUUM01000018.1	EVM	CDS	4048895	4049371	.	-	2	ID=cds.evm.model.WUUM01000018.1.361;Parent=evm.model.WUUM01000018.1.361
WUUM01000018.1	EVM	exon	4048688	4048839	.	-	.	ID=evm.model.WUUM01000018.1.361.exon3;Parent=evm.model.WUUM01000018.1.361
WUUM01000018.1	EVM	CDS	4048688	4048839	.	-	2	ID=cds.evm.model.WUUM01000018.1.361;Parent=evm.model.WUUM01000018.1.361
WUUM01000018.1	EVM	exon	4088247	4088297	.	+	.	ID=evm.model.WUUM01000018.1.363.exon4;Parent=evm.model.WUUM01000018.1.363
WUUM01000018.1	EVM	CDS	4088247	4088297	.	+	0	ID=cds.evm.model.WUUM01000018.1.363;Parent=evm.model.WUUM01000018.1.363
WUUM01000018.1	EVM	gene	4193659	4194465	.	-	.	ID=evm.TU.WUUM01000018.1.366;Name=EVM%20prediction%20WUUM01000018.1.366
WUUM01000018.1	EVM	mRNA	4193659	4194465	.	-	.	ID=evm.model.WUUM01000018.1.366;Parent=evm.TU.WUUM01000018.1.366;Name=EVM%20prediction%20WUUM01000018.1.366
WUUM01000018.1	EVM	exon	4193659	4194465	.	-	.	ID=evm.model.WUUM01000018.1.366.exon1;Parent=evm.model.WUUM01000018.1.366
WUUM01000018.1	EVM	CDS	4193659	4194465	.	-	0	ID=cds.evm.model.WUUM01000018.1.366;Parent=evm.model.WUUM01000018.1.366
WUUM01000018.1	EVM	exon	4526461	4526498	.	-	.	ID=evm.model.WUUM01000018.1.390.exon3;Parent=evm.model.WUUM01000018.1.390
WUUM01000018.1	EVM	CDS	4526461	4526498	.	-	2	ID=cds.evm.model.WUUM01000018.1.390;Parent=evm.model.WUUM01000018.1.390
WUUM01000018.1	EVM	exon	4538946	4538984	.	-	.	ID=evm.model.WUUM01000018.1.391.exon1;Parent=evm.model.WUUM01000018.1.391
WUUM01000018.1	EVM	CDS	4538946	4538984	.	-	0	ID=cds.evm.model.WUUM01000018.1.391;Parent=evm.model.WUUM01000018.1.391
WUUM01000018.1	EVM	gene	5026631	5027680	.	+	.	ID=evm.TU.WUUM01000018.1.433;Name=EVM%20prediction%20WUUM01000018.1.433
WUUM01000018.1	EVM	mRNA	5026631	5027680	.	+	.	ID=evm.model.WUUM01000018.1.433;Parent=evm.TU.WUUM01000018.1.433;Name=EVM%20prediction%20WUUM01000018.1.433
WUUM01000018.1	EVM	exon	5026631	5027680	.	+	.	ID=evm.model.WUUM01000018.1.433.exon1;Parent=evm.model.WUUM01000018.1.433
WUUM01000018.1	EVM	CDS	5026631	5027680	.	+	0	ID=cds.evm.model.WUUM01000018.1.433;Parent=evm.model.WUUM01000018.1.433
WUUM01000018.1	EVM	exon	5341341	5341378	.	+	.	ID=evm.model.WUUM01000018.1.450.exon6;Parent=evm.model.WUUM01000018.1.450
WUUM01000018.1	EVM	CDS	5341341	5341378	.	+	2	ID=cds.evm.model.WUUM01000018.1.450;Parent=evm.model.WUUM01000018.1.450
WUUM01000018.1	EVM	exon	5396074	5396088	.	-	.	ID=evm.model.WUUM01000018.1.457.exon4;Parent=evm.model.WUUM01000018.1.457
WUUM01000018.1	EVM	CDS	5396074	5396088	.	-	0	ID=cds.evm.model.WUUM01000018.1.457;Parent=evm.model.WUUM01000018.1.457
WUUM01000018.1	EVM	gene	5539414	5539824	.	-	.	ID=evm.TU.WUUM01000018.1.461;Name=EVM%20prediction%20WUUM01000018.1.461
WUUM01000018.1	EVM	mRNA	5539414	5539824	.	-	.	ID=evm.model.WUUM01000018.1.461;Parent=evm.TU.WUUM01000018.1.461;Name=EVM%20prediction%20WUUM01000018.1.461
WUUM01000018.1	EVM	exon	5539414	5539824	.	-	.	ID=evm.model.WUUM01000018.1.461.exon1;Parent=evm.model.WUUM01000018.1.461
WUUM01000018.1	EVM	CDS	5539414	5539824	.	-	0	ID=cds.evm.model.WUUM01000018.1.461;Parent=evm.model.WUUM01000018.1.461
WUUM01000018.1	EVM	gene	5540221	5540445	.	-	.	ID=evm.TU.WUUM01000018.1.462;Name=EVM%20prediction%20WUUM01000018.1.462
WUUM01000018.1	EVM	mRNA	5540221	5540445	.	-	.	ID=evm.model.WUUM01000018.1.462;Parent=evm.TU.WUUM01000018.1.462;Name=EVM%20prediction%20WUUM01000018.1.462
WUUM01000018.1	EVM	exon	5540221	5540445	.	-	.	ID=evm.model.WUUM01000018.1.462.exon1;Parent=evm.model.WUUM01000018.1.462
WUUM01000018.1	EVM	CDS	5540221	5540445	.	-	0	ID=cds.evm.model.WUUM01000018.1.462;Parent=evm.model.WUUM01000018.1.462
WUUM01000018.1	EVM	exon	5544352	5544376	.	-	.	ID=evm.model.WUUM01000018.1.463.exon1;Parent=evm.model.WUUM01000018.1.463
WUUM01000018.1	EVM	CDS	5544352	5544376	.	-	0	ID=cds.evm.model.WUUM01000018.1.463;Parent=evm.model.WUUM01000018.1.463
WUUM01000018.1	EVM	exon	5669927	5669945	.	-	.	ID=evm.model.WUUM01000018.1.474.exon1;Parent=evm.model.WUUM01000018.1.474
WUUM01000018.1	EVM	CDS	5669927	5669945	.	-	0	ID=cds.evm.model.WUUM01000018.1.474;Parent=evm.model.WUUM01000018.1.474
WUUM01000018.1	EVM	exon	5669774	5669913	.	-	.	ID=evm.model.WUUM01000018.1.474.exon2;Parent=evm.model.WUUM01000018.1.474
WUUM01000018.1	EVM	CDS	5669774	5669913	.	-	2	ID=cds.evm.model.WUUM01000018.1.474;Parent=evm.model.WUUM01000018.1.474
WUUM01000018.1	EVM	exon	5668453	5668517	.	-	.	ID=evm.model.WUUM01000018.1.474.exon4;Parent=evm.model.WUUM01000018.1.474
WUUM01000018.1	EVM	CDS	5668453	5668517	.	-	2	ID=cds.evm.model.WUUM01000018.1.474;Parent=evm.model.WUUM01000018.1.474
WUUM01000018.1	EVM	exon	5667737	5667763	.	-	.	ID=evm.model.WUUM01000018.1.474.exon5;Parent=evm.model.WUUM01000018.1.474
WUUM01000018.1	EVM	CDS	5667737	5667763	.	-	0	ID=cds.evm.model.WUUM01000018.1.474;Parent=evm.model.WUUM01000018.1.474
WUUM01000018.1	EVM	exon	5667612	5667635	.	-	.	ID=evm.model.WUUM01000018.1.474.exon6;Parent=evm.model.WUUM01000018.1.474
WUUM01000018.1	EVM	CDS	5667612	5667635	.	-	0	ID=cds.evm.model.WUUM01000018.1.474;Parent=evm.model.WUUM01000018.1.474
WUUM01000018.1	EVM	exon	5684142	5684178	.	+	.	ID=evm.model.WUUM01000018.1.475.exon1;Parent=evm.model.WUUM01000018.1.475
WUUM01000018.1	EVM	CDS	5684142	5684178	.	+	0	ID=cds.evm.model.WUUM01000018.1.475;Parent=evm.model.WUUM01000018.1.475
WUUM01000018.1	EVM	exon	5736820	5736842	.	+	.	ID=evm.model.WUUM01000018.1.481.exon1;Parent=evm.model.WUUM01000018.1.481
WUUM01000018.1	EVM	CDS	5736820	5736842	.	+	0	ID=cds.evm.model.WUUM01000018.1.481;Parent=evm.model.WUUM01000018.1.481
WUUM01000018.1	EVM	exon	5736954	5736980	.	+	.	ID=evm.model.WUUM01000018.1.481.exon2;Parent=evm.model.WUUM01000018.1.481
WUUM01000018.1	EVM	CDS	5736954	5736980	.	+	1	ID=cds.evm.model.WUUM01000018.1.481;Parent=evm.model.WUUM01000018.1.481
WUUM01000018.1	EVM	gene	5793941	5795002	.	-	.	ID=evm.TU.WUUM01000018.1.485;Name=EVM%20prediction%20WUUM01000018.1.485
WUUM01000018.1	EVM	mRNA	5793941	5795002	.	-	.	ID=evm.model.WUUM01000018.1.485;Parent=evm.TU.WUUM01000018.1.485;Name=EVM%20prediction%20WUUM01000018.1.485
WUUM01000018.1	EVM	exon	5793941	5795002	.	-	.	ID=evm.model.WUUM01000018.1.485.exon1;Parent=evm.model.WUUM01000018.1.485
WUUM01000018.1	EVM	CDS	5793941	5795002	.	-	0	ID=cds.evm.model.WUUM01000018.1.485;Parent=evm.model.WUUM01000018.1.485
WUUM01000018.1	EVM	exon	5800777	5800790	.	-	.	ID=evm.model.WUUM01000018.1.486.exon2;Parent=evm.model.WUUM01000018.1.486
WUUM01000018.1	EVM	CDS	5800777	5800790	.	-	0	ID=cds.evm.model.WUUM01000018.1.486;Parent=evm.model.WUUM01000018.1.486
WUUM01000153.1	EVM	exon	7560	8625	.	+	.	ID=evm.model.WUUM01000153.1.1.exon2;Parent=evm.model.WUUM01000153.1.1
WUUM01000153.1	EVM	CDS	7560	8625	.	+	2	ID=cds.evm.model.WUUM01000153.1.1;Parent=evm.model.WUUM01000153.1.1
WUUM01000153.1	EVM	exon	8722	9059	.	+	.	ID=evm.model.WUUM01000153.1.1.exon3;Parent=evm.model.WUUM01000153.1.1
WUUM01000153.1	EVM	CDS	8722	9059	.	+	2	ID=cds.evm.model.WUUM01000153.1.1;Parent=evm.model.WUUM01000153.1.1
WUUM01000088.1	EVM	exon	190577	190591	.	+	.	ID=evm.model.WUUM01000088.1.13.exon5;Parent=evm.model.WUUM01000088.1.13
WUUM01000088.1	EVM	CDS	190577	190591	.	+	0	ID=cds.evm.model.WUUM01000088.1.13;Parent=evm.model.WUUM01000088.1.13
WUUM01000080.1	EVM	exon	2739	2814	.	+	.	ID=evm.model.WUUM01000080.1.1.exon1;Parent=evm.model.WUUM01000080.1.1
WUUM01000080.1	EVM	CDS	2739	2814	.	+	0	ID=cds.evm.model.WUUM01000080.1.1;Parent=evm.model.WUUM01000080.1.1
WUUM01000080.1	EVM	exon	3043	3228	.	+	.	ID=evm.model.WUUM01000080.1.1.exon2;Parent=evm.model.WUUM01000080.1.1
WUUM01000080.1	EVM	CDS	3043	3228	.	+	2	ID=cds.evm.model.WUUM01000080.1.1;Parent=evm.model.WUUM01000080.1.1
WUUM01000080.1	EVM	exon	3297	3421	.	+	.	ID=evm.model.WUUM01000080.1.1.exon3;Parent=evm.model.WUUM01000080.1.1
WUUM01000080.1	EVM	CDS	3297	3421	.	+	2	ID=cds.evm.model.WUUM01000080.1.1;Parent=evm.model.WUUM01000080.1.1
WUUM01000080.1	EVM	exon	14171	14196	.	-	.	ID=evm.model.WUUM01000080.1.2.exon1;Parent=evm.model.WUUM01000080.1.2
WUUM01000080.1	EVM	CDS	14171	14196	.	-	0	ID=cds.evm.model.WUUM01000080.1.2;Parent=evm.model.WUUM01000080.1.2
WUUM01000080.1	EVM	gene	22432	23082	.	+	.	ID=evm.TU.WUUM01000080.1.5;Name=EVM%20prediction%20WUUM01000080.1.5
WUUM01000080.1	EVM	mRNA	22432	23082	.	+	.	ID=evm.model.WUUM01000080.1.5;Parent=evm.TU.WUUM01000080.1.5;Name=EVM%20prediction%20WUUM01000080.1.5
WUUM01000080.1	EVM	exon	22432	23082	.	+	.	ID=evm.model.WUUM01000080.1.5.exon1;Parent=evm.model.WUUM01000080.1.5
WUUM01000080.1	EVM	CDS	22432	23082	.	+	0	ID=cds.evm.model.WUUM01000080.1.5;Parent=evm.model.WUUM01000080.1.5
WUUM01000080.1	EVM	gene	87855	88826	.	+	.	ID=evm.TU.WUUM01000080.1.25;Name=EVM%20prediction%20WUUM01000080.1.25
WUUM01000080.1	EVM	mRNA	87855	88826	.	+	.	ID=evm.model.WUUM01000080.1.25;Parent=evm.TU.WUUM01000080.1.25;Name=EVM%20prediction%20WUUM01000080.1.25
WUUM01000080.1	EVM	exon	87855	88826	.	+	.	ID=evm.model.WUUM01000080.1.25.exon1;Parent=evm.model.WUUM01000080.1.25
WUUM01000080.1	EVM	CDS	87855	88826	.	+	0	ID=cds.evm.model.WUUM01000080.1.25;Parent=evm.model.WUUM01000080.1.25
WUUM01000080.1	EVM	exon	96121	96126	.	-	.	ID=evm.model.WUUM01000080.1.26.exon1;Parent=evm.model.WUUM01000080.1.26
WUUM01000080.1	EVM	CDS	96121	96126	.	-	0	ID=cds.evm.model.WUUM01000080.1.26;Parent=evm.model.WUUM01000080.1.26
WUUM01000080.1	EVM	exon	126488	126648	.	-	.	ID=evm.model.WUUM01000080.1.35.exon1;Parent=evm.model.WUUM01000080.1.35
WUUM01000080.1	EVM	CDS	126488	126648	.	-	0	ID=cds.evm.model.WUUM01000080.1.35;Parent=evm.model.WUUM01000080.1.35
WUUM01000080.1	EVM	exon	173710	173730	.	-	.	ID=evm.model.WUUM01000080.1.48.exon1;Parent=evm.model.WUUM01000080.1.48
WUUM01000080.1	EVM	CDS	173710	173730	.	-	0	ID=cds.evm.model.WUUM01000080.1.48;Parent=evm.model.WUUM01000080.1.48
WUUM01000080.1	EVM	exon	197060	197141	.	-	.	ID=evm.model.WUUM01000080.1.53.exon1;Parent=evm.model.WUUM01000080.1.53
WUUM01000080.1	EVM	CDS	197060	197141	.	-	0	ID=cds.evm.model.WUUM01000080.1.53;Parent=evm.model.WUUM01000080.1.53
WUUM01000080.1	EVM	exon	229734	230086	.	+	.	ID=evm.model.WUUM01000080.1.62.exon5;Parent=evm.model.WUUM01000080.1.62
WUUM01000080.1	EVM	CDS	229734	230086	.	+	0	ID=cds.evm.model.WUUM01000080.1.62;Parent=evm.model.WUUM01000080.1.62
WUUM01000080.1	EVM	exon	235390	235596	.	-	.	ID=evm.model.WUUM01000080.1.64.exon2;Parent=evm.model.WUUM01000080.1.64
WUUM01000080.1	EVM	CDS	235390	235596	.	-	2	ID=cds.evm.model.WUUM01000080.1.64;Parent=evm.model.WUUM01000080.1.64
WUUM01000080.1	EVM	exon	234969	235285	.	-	.	ID=evm.model.WUUM01000080.1.64.exon3;Parent=evm.model.WUUM01000080.1.64
WUUM01000080.1	EVM	CDS	234969	235285	.	-	2	ID=cds.evm.model.WUUM01000080.1.64;Parent=evm.model.WUUM01000080.1.64
WUUM01000026.1	EVM	exon	110908	110938	.	+	.	ID=evm.model.WUUM01000026.1.15.exon2;Parent=evm.model.WUUM01000026.1.15
WUUM01000026.1	EVM	CDS	110908	110938	.	+	0	ID=cds.evm.model.WUUM01000026.1.15;Parent=evm.model.WUUM01000026.1.15
WUUM01000026.1	EVM	exon	171897	171907	.	-	.	ID=evm.model.WUUM01000026.1.32.exon9;Parent=evm.model.WUUM01000026.1.32
WUUM01000026.1	EVM	CDS	171897	171907	.	-	2	ID=cds.evm.model.WUUM01000026.1.32;Parent=evm.model.WUUM01000026.1.32
WUUM01000026.1	EVM	gene	213152	214084	.	+	.	ID=evm.TU.WUUM01000026.1.37;Name=EVM%20prediction%20WUUM01000026.1.37
WUUM01000026.1	EVM	mRNA	213152	214084	.	+	.	ID=evm.model.WUUM01000026.1.37;Parent=evm.TU.WUUM01000026.1.37;Name=EVM%20prediction%20WUUM01000026.1.37
WUUM01000026.1	EVM	exon	213152	214084	.	+	.	ID=evm.model.WUUM01000026.1.37.exon1;Parent=evm.model.WUUM01000026.1.37
WUUM01000026.1	EVM	CDS	213152	214084	.	+	0	ID=cds.evm.model.WUUM01000026.1.37;Parent=evm.model.WUUM01000026.1.37
WUUM01000026.1	EVM	gene	351080	351440	.	-	.	ID=evm.TU.WUUM01000026.1.58;Name=EVM%20prediction%20WUUM01000026.1.58
WUUM01000026.1	EVM	mRNA	351080	351440	.	-	.	ID=evm.model.WUUM01000026.1.58;Parent=evm.TU.WUUM01000026.1.58;Name=EVM%20prediction%20WUUM01000026.1.58
WUUM01000026.1	EVM	exon	351400	351440	.	-	.	ID=evm.model.WUUM01000026.1.58.exon1;Parent=evm.model.WUUM01000026.1.58
WUUM01000026.1	EVM	CDS	351400	351440	.	-	0	ID=cds.evm.model.WUUM01000026.1.58;Parent=evm.model.WUUM01000026.1.58
WUUM01000026.1	EVM	exon	351080	351362	.	-	.	ID=evm.model.WUUM01000026.1.58.exon2;Parent=evm.model.WUUM01000026.1.58
WUUM01000026.1	EVM	CDS	351080	351362	.	-	1	ID=cds.evm.model.WUUM01000026.1.58;Parent=evm.model.WUUM01000026.1.58
WUUM01000026.1	EVM	exon	1176804	1176809	.	+	.	ID=evm.model.WUUM01000026.1.112.exon3;Parent=evm.model.WUUM01000026.1.112
WUUM01000026.1	EVM	CDS	1176804	1176809	.	+	0	ID=cds.evm.model.WUUM01000026.1.112;Parent=evm.model.WUUM01000026.1.112
WUUM01000026.1	EVM	exon	1405712	1405720	.	+	.	ID=evm.model.WUUM01000026.1.119.exon3;Parent=evm.model.WUUM01000026.1.119
WUUM01000026.1	EVM	CDS	1405712	1405720	.	+	0	ID=cds.evm.model.WUUM01000026.1.119;Parent=evm.model.WUUM01000026.1.119
WUUM01000026.1	EVM	exon	1532040	1532065	.	+	.	ID=evm.model.WUUM01000026.1.125.exon1;Parent=evm.model.WUUM01000026.1.125
WUUM01000026.1	EVM	CDS	1532040	1532065	.	+	0	ID=cds.evm.model.WUUM01000026.1.125;Parent=evm.model.WUUM01000026.1.125
WUUM01000026.1	EVM	exon	1660691	1660706	.	-	.	ID=evm.model.WUUM01000026.1.137.exon2;Parent=evm.model.WUUM01000026.1.137
WUUM01000026.1	EVM	CDS	1660691	1660706	.	-	1	ID=cds.evm.model.WUUM01000026.1.137;Parent=evm.model.WUUM01000026.1.137
WUUM01000026.1	EVM	exon	1662211	1662229	.	+	.	ID=evm.model.WUUM01000026.1.138.exon3;Parent=evm.model.WUUM01000026.1.138
WUUM01000026.1	EVM	CDS	1662211	1662229	.	+	0	ID=cds.evm.model.WUUM01000026.1.138;Parent=evm.model.WUUM01000026.1.138
WUUM01000026.1	EVM	exon	1811418	1811438	.	-	.	ID=evm.model.WUUM01000026.1.146.exon1;Parent=evm.model.WUUM01000026.1.146
WUUM01000026.1	EVM	CDS	1811418	1811438	.	-	0	ID=cds.evm.model.WUUM01000026.1.146;Parent=evm.model.WUUM01000026.1.146
WUUM01000026.1	EVM	exon	1811344	1811406	.	-	.	ID=evm.model.WUUM01000026.1.146.exon2;Parent=evm.model.WUUM01000026.1.146
WUUM01000026.1	EVM	CDS	1811344	1811406	.	-	0	ID=cds.evm.model.WUUM01000026.1.146;Parent=evm.model.WUUM01000026.1.146
WUUM01000026.1	EVM	exon	2589265	2589282	.	+	.	ID=evm.model.WUUM01000026.1.208.exon1;Parent=evm.model.WUUM01000026.1.208
WUUM01000026.1	EVM	CDS	2589265	2589282	.	+	0	ID=cds.evm.model.WUUM01000026.1.208;Parent=evm.model.WUUM01000026.1.208
WUUM01000143.1	EVM	exon	1605	1625	.	+	.	ID=evm.model.WUUM01000143.1.2.exon1;Parent=evm.model.WUUM01000143.1.2
WUUM01000143.1	EVM	CDS	1605	1625	.	+	0	ID=cds.evm.model.WUUM01000143.1.2;Parent=evm.model.WUUM01000143.1.2
WUUM01000143.1	EVM	exon	7462	8490	.	+	.	ID=evm.model.WUUM01000143.1.5.exon3;Parent=evm.model.WUUM01000143.1.5
WUUM01000143.1	EVM	CDS	7462	8490	.	+	0	ID=cds.evm.model.WUUM01000143.1.5;Parent=evm.model.WUUM01000143.1.5
WUUM01000143.1	EVM	gene	9536	10860	.	+	.	ID=evm.TU.WUUM01000143.1.6;Name=EVM%20prediction%20WUUM01000143.1.6
WUUM01000143.1	EVM	mRNA	9536	10860	.	+	.	ID=evm.model.WUUM01000143.1.6;Parent=evm.TU.WUUM01000143.1.6;Name=EVM%20prediction%20WUUM01000143.1.6
WUUM01000143.1	EVM	exon	9536	10256	.	+	.	ID=evm.model.WUUM01000143.1.6.exon1;Parent=evm.model.WUUM01000143.1.6
WUUM01000143.1	EVM	CDS	9536	10256	.	+	0	ID=cds.evm.model.WUUM01000143.1.6;Parent=evm.model.WUUM01000143.1.6
WUUM01000143.1	EVM	exon	10318	10475	.	+	.	ID=evm.model.WUUM01000143.1.6.exon2;Parent=evm.model.WUUM01000143.1.6
WUUM01000143.1	EVM	CDS	10318	10475	.	+	2	ID=cds.evm.model.WUUM01000143.1.6;Parent=evm.model.WUUM01000143.1.6
WUUM01000143.1	EVM	exon	10547	10758	.	+	.	ID=evm.model.WUUM01000143.1.6.exon3;Parent=evm.model.WUUM01000143.1.6
WUUM01000143.1	EVM	CDS	10547	10758	.	+	0	ID=cds.evm.model.WUUM01000143.1.6;Parent=evm.model.WUUM01000143.1.6
WUUM01000143.1	EVM	exon	33032	33037	.	+	.	ID=evm.model.WUUM01000143.1.12.exon1;Parent=evm.model.WUUM01000143.1.12
WUUM01000143.1	EVM	CDS	33032	33037	.	+	0	ID=cds.evm.model.WUUM01000143.1.12;Parent=evm.model.WUUM01000143.1.12
WUUM01000143.1	EVM	exon	33488	33730	.	+	.	ID=evm.model.WUUM01000143.1.12.exon3;Parent=evm.model.WUUM01000143.1.12
WUUM01000143.1	EVM	CDS	33488	33730	.	+	2	ID=cds.evm.model.WUUM01000143.1.12;Parent=evm.model.WUUM01000143.1.12
WUUM01000143.1	EVM	exon	33792	33961	.	+	.	ID=evm.model.WUUM01000143.1.12.exon4;Parent=evm.model.WUUM01000143.1.12
WUUM01000143.1	EVM	CDS	33792	33961	.	+	2	ID=cds.evm.model.WUUM01000143.1.12;Parent=evm.model.WUUM01000143.1.12
WUUM01000157.1	EVM	exon	12661	12686	.	+	.	ID=evm.model.WUUM01000157.1.4.exon4;Parent=evm.model.WUUM01000157.1.4
WUUM01000157.1	EVM	CDS	12661	12686	.	+	2	ID=cds.evm.model.WUUM01000157.1.4;Parent=evm.model.WUUM01000157.1.4
WUUM01000074.1	EVM	exon	90727	90775	.	+	.	ID=evm.model.WUUM01000074.1.26.exon1;Parent=evm.model.WUUM01000074.1.26
WUUM01000074.1	EVM	CDS	90727	90775	.	+	0	ID=cds.evm.model.WUUM01000074.1.26;Parent=evm.model.WUUM01000074.1.26
WUUM01000074.1	EVM	exon	106358	106426	.	-	.	ID=evm.model.WUUM01000074.1.30.exon2;Parent=evm.model.WUUM01000074.1.30
WUUM01000074.1	EVM	CDS	106358	106426	.	-	0	ID=cds.evm.model.WUUM01000074.1.30;Parent=evm.model.WUUM01000074.1.30
WUUM01000074.1	EVM	exon	105936	106129	.	-	.	ID=evm.model.WUUM01000074.1.30.exon3;Parent=evm.model.WUUM01000074.1.30
WUUM01000074.1	EVM	CDS	105936	106129	.	-	0	ID=cds.evm.model.WUUM01000074.1.30;Parent=evm.model.WUUM01000074.1.30
WUUM01000074.1	EVM	exon	119496	120382	.	-	.	ID=evm.model.WUUM01000074.1.32.exon3;Parent=evm.model.WUUM01000074.1.32
WUUM01000074.1	EVM	CDS	119496	120382	.	-	2	ID=cds.evm.model.WUUM01000074.1.32;Parent=evm.model.WUUM01000074.1.32
WUUM01000074.1	EVM	exon	177242	177383	.	-	.	ID=evm.model.WUUM01000074.1.56.exon1;Parent=evm.model.WUUM01000074.1.56
WUUM01000074.1	EVM	CDS	177242	177383	.	-	0	ID=cds.evm.model.WUUM01000074.1.56;Parent=evm.model.WUUM01000074.1.56
WUUM01000074.1	EVM	gene	256338	257399	.	+	.	ID=evm.TU.WUUM01000074.1.76;Name=EVM%20prediction%20WUUM01000074.1.76
WUUM01000074.1	EVM	mRNA	256338	257399	.	+	.	ID=evm.model.WUUM01000074.1.76;Parent=evm.TU.WUUM01000074.1.76;Name=EVM%20prediction%20WUUM01000074.1.76
WUUM01000074.1	EVM	exon	256338	257399	.	+	.	ID=evm.model.WUUM01000074.1.76.exon1;Parent=evm.model.WUUM01000074.1.76
WUUM01000074.1	EVM	CDS	256338	257399	.	+	0	ID=cds.evm.model.WUUM01000074.1.76;Parent=evm.model.WUUM01000074.1.76
WUUM01000074.1	EVM	exon	261175	261669	.	-	.	ID=evm.model.WUUM01000074.1.77.exon1;Parent=evm.model.WUUM01000074.1.77
WUUM01000074.1	EVM	CDS	261175	261669	.	-	0	ID=cds.evm.model.WUUM01000074.1.77;Parent=evm.model.WUUM01000074.1.77
WUUM01000074.1	EVM	exon	259737	261078	.	-	.	ID=evm.model.WUUM01000074.1.77.exon2;Parent=evm.model.WUUM01000074.1.77
WUUM01000074.1	EVM	CDS	259737	261078	.	-	1	ID=cds.evm.model.WUUM01000074.1.77;Parent=evm.model.WUUM01000074.1.77
WUUM01000074.1	EVM	exon	286205	286387	.	+	.	ID=evm.model.WUUM01000074.1.86.exon5;Parent=evm.model.WUUM01000074.1.86
WUUM01000074.1	EVM	CDS	286205	286387	.	+	0	ID=cds.evm.model.WUUM01000074.1.86;Parent=evm.model.WUUM01000074.1.86
WUUM01000156.1	EVM	exon	16563	16691	.	+	.	ID=evm.model.WUUM01000156.1.2.exon11;Parent=evm.model.WUUM01000156.1.2
WUUM01000156.1	EVM	CDS	16563	16691	.	+	2	ID=cds.evm.model.WUUM01000156.1.2;Parent=evm.model.WUUM01000156.1.2
WUUM01000156.1	EVM	exon	25232	25653	.	+	.	ID=evm.model.WUUM01000156.1.3.exon5;Parent=evm.model.WUUM01000156.1.3
WUUM01000156.1	EVM	CDS	25232	25653	.	+	1	ID=cds.evm.model.WUUM01000156.1.3;Parent=evm.model.WUUM01000156.1.3
WUUM01000059.1	EVM	exon	71226	71266	.	-	.	ID=evm.model.WUUM01000059.1.10.exon1;Parent=evm.model.WUUM01000059.1.10
WUUM01000059.1	EVM	CDS	71226	71266	.	-	0	ID=cds.evm.model.WUUM01000059.1.10;Parent=evm.model.WUUM01000059.1.10
WUUM01000059.1	EVM	exon	208143	208163	.	-	.	ID=evm.model.WUUM01000059.1.35.exon1;Parent=evm.model.WUUM01000059.1.35
WUUM01000059.1	EVM	CDS	208143	208163	.	-	0	ID=cds.evm.model.WUUM01000059.1.35;Parent=evm.model.WUUM01000059.1.35
WUUM01000059.1	EVM	exon	205966	206520	.	-	.	ID=evm.model.WUUM01000059.1.35.exon3;Parent=evm.model.WUUM01000059.1.35
WUUM01000059.1	EVM	CDS	205966	206520	.	-	2	ID=cds.evm.model.WUUM01000059.1.35;Parent=evm.model.WUUM01000059.1.35
WUUM01000059.1	EVM	exon	205615	205631	.	-	.	ID=evm.model.WUUM01000059.1.35.exon4;Parent=evm.model.WUUM01000059.1.35
WUUM01000059.1	EVM	CDS	205615	205631	.	-	2	ID=cds.evm.model.WUUM01000059.1.35;Parent=evm.model.WUUM01000059.1.35
WUUM01000059.1	EVM	exon	391225	391793	.	+	.	ID=evm.model.WUUM01000059.1.55.exon2;Parent=evm.model.WUUM01000059.1.55
WUUM01000059.1	EVM	CDS	391225	391793	.	+	1	ID=cds.evm.model.WUUM01000059.1.55;Parent=evm.model.WUUM01000059.1.55
WUUM01000031.1	EVM	exon	131185	131755	.	-	.	ID=evm.model.WUUM01000031.1.11.exon1;Parent=evm.model.WUUM01000031.1.11
WUUM01000031.1	EVM	CDS	131185	131755	.	-	0	ID=cds.evm.model.WUUM01000031.1.11;Parent=evm.model.WUUM01000031.1.11
WUUM01000031.1	EVM	exon	127889	131164	.	-	.	ID=evm.model.WUUM01000031.1.11.exon2;Parent=evm.model.WUUM01000031.1.11
WUUM01000031.1	EVM	CDS	127889	131164	.	-	2	ID=cds.evm.model.WUUM01000031.1.11;Parent=evm.model.WUUM01000031.1.11
WUUM01000031.1	EVM	exon	734694	734752	.	+	.	ID=evm.model.WUUM01000031.1.41.exon2;Parent=evm.model.WUUM01000031.1.41
WUUM01000031.1	EVM	CDS	734694	734752	.	+	1	ID=cds.evm.model.WUUM01000031.1.41;Parent=evm.model.WUUM01000031.1.41
WUUM01000031.1	EVM	exon	734769	734794	.	+	.	ID=evm.model.WUUM01000031.1.41.exon3;Parent=evm.model.WUUM01000031.1.41
WUUM01000031.1	EVM	CDS	734769	734794	.	+	2	ID=cds.evm.model.WUUM01000031.1.41;Parent=evm.model.WUUM01000031.1.41
WUUM01000031.1	EVM	exon	1732598	1732601	.	-	.	ID=evm.model.WUUM01000031.1.138.exon1;Parent=evm.model.WUUM01000031.1.138
WUUM01000031.1	EVM	CDS	1732598	1732601	.	-	0	ID=cds.evm.model.WUUM01000031.1.138;Parent=evm.model.WUUM01000031.1.138
WUUM01000031.1	EVM	exon	1751330	1751352	.	-	.	ID=evm.model.WUUM01000031.1.139.exon1;Parent=evm.model.WUUM01000031.1.139
WUUM01000031.1	EVM	CDS	1751330	1751352	.	-	0	ID=cds.evm.model.WUUM01000031.1.139;Parent=evm.model.WUUM01000031.1.139
WUUM01000031.1	EVM	exon	2155904	2155911	.	+	.	ID=evm.model.WUUM01000031.1.161.exon3;Parent=evm.model.WUUM01000031.1.161
WUUM01000031.1	EVM	CDS	2155904	2155911	.	+	0	ID=cds.evm.model.WUUM01000031.1.161;Parent=evm.model.WUUM01000031.1.161
WUUM01000031.1	EVM	exon	2274640	2274678	.	-	.	ID=evm.model.WUUM01000031.1.169.exon1;Parent=evm.model.WUUM01000031.1.169
WUUM01000031.1	EVM	CDS	2274640	2274678	.	-	0	ID=cds.evm.model.WUUM01000031.1.169;Parent=evm.model.WUUM01000031.1.169
WUUM01000031.1	EVM	exon	2274282	2274420	.	-	.	ID=evm.model.WUUM01000031.1.169.exon3;Parent=evm.model.WUUM01000031.1.169
WUUM01000031.1	EVM	CDS	2274282	2274420	.	-	2	ID=cds.evm.model.WUUM01000031.1.169;Parent=evm.model.WUUM01000031.1.169
WUUM01000031.1	EVM	gene	2365200	2365479	.	+	.	ID=evm.TU.WUUM01000031.1.179;Name=EVM%20prediction%20WUUM01000031.1.179
WUUM01000031.1	EVM	mRNA	2365200	2365479	.	+	.	ID=evm.model.WUUM01000031.1.179;Parent=evm.TU.WUUM01000031.1.179;Name=EVM%20prediction%20WUUM01000031.1.179
WUUM01000031.1	EVM	exon	2365200	2365222	.	+	.	ID=evm.model.WUUM01000031.1.179.exon1;Parent=evm.model.WUUM01000031.1.179
WUUM01000031.1	EVM	CDS	2365200	2365222	.	+	0	ID=cds.evm.model.WUUM01000031.1.179;Parent=evm.model.WUUM01000031.1.179
WUUM01000031.1	EVM	exon	2365280	2365479	.	+	.	ID=evm.model.WUUM01000031.1.179.exon2;Parent=evm.model.WUUM01000031.1.179
WUUM01000031.1	EVM	CDS	2365280	2365479	.	+	1	ID=cds.evm.model.WUUM01000031.1.179;Parent=evm.model.WUUM01000031.1.179
WUUM01000130.1	EVM	gene	1486	2136	.	-	.	ID=evm.TU.WUUM01000130.1.2;Name=EVM%20prediction%20WUUM01000130.1.2
WUUM01000130.1	EVM	mRNA	1486	2136	.	-	.	ID=evm.model.WUUM01000130.1.2;Parent=evm.TU.WUUM01000130.1.2;Name=EVM%20prediction%20WUUM01000130.1.2
WUUM01000130.1	EVM	exon	1486	2136	.	-	.	ID=evm.model.WUUM01000130.1.2.exon1;Parent=evm.model.WUUM01000130.1.2
WUUM01000130.1	EVM	CDS	1486	2136	.	-	0	ID=cds.evm.model.WUUM01000130.1.2;Parent=evm.model.WUUM01000130.1.2
WUUM01000130.1	EVM	exon	18822	19000	.	-	.	ID=evm.model.WUUM01000130.1.10.exon6;Parent=evm.model.WUUM01000130.1.10
WUUM01000130.1	EVM	CDS	18822	19000	.	-	0	ID=cds.evm.model.WUUM01000130.1.10;Parent=evm.model.WUUM01000130.1.10
WUUM01000130.1	EVM	gene	50115	52120	.	-	.	ID=evm.TU.WUUM01000130.1.16;Name=EVM%20prediction%20WUUM01000130.1.16
WUUM01000130.1	EVM	mRNA	50115	52120	.	-	.	ID=evm.model.WUUM01000130.1.16;Parent=evm.TU.WUUM01000130.1.16;Name=EVM%20prediction%20WUUM01000130.1.16
WUUM01000130.1	EVM	exon	50115	51392	.	-	.	ID=evm.model.WUUM01000130.1.16.exon2;Parent=evm.model.WUUM01000130.1.16
WUUM01000130.1	EVM	CDS	50115	51392	.	-	0	ID=cds.evm.model.WUUM01000130.1.16;Parent=evm.model.WUUM01000130.1.16
WUUM01000239.1	EVM	gene	14278	14989	.	+	.	ID=evm.TU.WUUM01000239.1.7;Name=EVM%20prediction%20WUUM01000239.1.7
WUUM01000239.1	EVM	mRNA	14278	14989	.	+	.	ID=evm.model.WUUM01000239.1.7;Parent=evm.TU.WUUM01000239.1.7;Name=EVM%20prediction%20WUUM01000239.1.7
WUUM01000239.1	EVM	exon	14278	14382	.	+	.	ID=evm.model.WUUM01000239.1.7.exon1;Parent=evm.model.WUUM01000239.1.7
WUUM01000239.1	EVM	CDS	14278	14382	.	+	0	ID=cds.evm.model.WUUM01000239.1.7;Parent=evm.model.WUUM01000239.1.7
WUUM01000239.1	EVM	exon	14462	14989	.	+	.	ID=evm.model.WUUM01000239.1.7.exon2;Parent=evm.model.WUUM01000239.1.7
WUUM01000239.1	EVM	CDS	14462	14989	.	+	0	ID=cds.evm.model.WUUM01000239.1.7;Parent=evm.model.WUUM01000239.1.7
WUUM01000182.1	EVM	exon	24494	25182	.	+	.	ID=evm.model.WUUM01000182.1.6.exon4;Parent=evm.model.WUUM01000182.1.6
WUUM01000182.1	EVM	CDS	24494	25182	.	+	1	ID=cds.evm.model.WUUM01000182.1.6;Parent=evm.model.WUUM01000182.1.6
WUUM01000275.1	EVM	gene	216	2387	.	+	.	ID=evm.TU.WUUM01000275.1.1;Name=EVM%20prediction%20WUUM01000275.1.1
WUUM01000275.1	EVM	mRNA	216	2387	.	+	.	ID=evm.model.WUUM01000275.1.1;Parent=evm.TU.WUUM01000275.1.1;Name=EVM%20prediction%20WUUM01000275.1.1
WUUM01000275.1	EVM	exon	216	2387	.	+	.	ID=evm.model.WUUM01000275.1.1.exon1;Parent=evm.model.WUUM01000275.1.1
WUUM01000275.1	EVM	CDS	216	2387	.	+	0	ID=cds.evm.model.WUUM01000275.1.1;Parent=evm.model.WUUM01000275.1.1
WUUM01000275.1	EVM	gene	9594	11765	.	-	.	ID=evm.TU.WUUM01000275.1.3;Name=EVM%20prediction%20WUUM01000275.1.3
WUUM01000275.1	EVM	mRNA	9594	11765	.	-	.	ID=evm.model.WUUM01000275.1.3;Parent=evm.TU.WUUM01000275.1.3;Name=EVM%20prediction%20WUUM01000275.1.3
WUUM01000275.1	EVM	exon	9594	11765	.	-	.	ID=evm.model.WUUM01000275.1.3.exon1;Parent=evm.model.WUUM01000275.1.3
WUUM01000275.1	EVM	CDS	9594	11765	.	-	0	ID=cds.evm.model.WUUM01000275.1.3;Parent=evm.model.WUUM01000275.1.3
WUUM01000287.1	EVM	gene	86	1057	.	+	.	ID=evm.TU.WUUM01000287.1.1;Name=EVM%20prediction%20WUUM01000287.1.1
WUUM01000287.1	EVM	mRNA	86	1057	.	+	.	ID=evm.model.WUUM01000287.1.1;Parent=evm.TU.WUUM01000287.1.1;Name=EVM%20prediction%20WUUM01000287.1.1
WUUM01000287.1	EVM	exon	86	1057	.	+	.	ID=evm.model.WUUM01000287.1.1.exon1;Parent=evm.model.WUUM01000287.1.1
WUUM01000287.1	EVM	CDS	86	1057	.	+	0	ID=cds.evm.model.WUUM01000287.1.1;Parent=evm.model.WUUM01000287.1.1
WUUM01000151.1	EVM	exon	23838	25115	.	+	.	ID=evm.model.WUUM01000151.1.11.exon2;Parent=evm.model.WUUM01000151.1.11
WUUM01000151.1	EVM	CDS	23838	25115	.	+	0	ID=cds.evm.model.WUUM01000151.1.11;Parent=evm.model.WUUM01000151.1.11
WUUM01000151.1	EVM	exon	25352	25453	.	+	.	ID=evm.model.WUUM01000151.1.12.exon1;Parent=evm.model.WUUM01000151.1.12
WUUM01000151.1	EVM	CDS	25352	25453	.	+	0	ID=cds.evm.model.WUUM01000151.1.12;Parent=evm.model.WUUM01000151.1.12
WUUM01000171.1	EVM	exon	13544	13742	.	-	.	ID=evm.model.WUUM01000171.1.2.exon4;Parent=evm.model.WUUM01000171.1.2
WUUM01000171.1	EVM	CDS	13544	13742	.	-	1	ID=cds.evm.model.WUUM01000171.1.2;Parent=evm.model.WUUM01000171.1.2
WUUM01000071.1	EVM	exon	173266	173271	.	+	.	ID=evm.model.WUUM01000071.1.17.exon21;Parent=evm.model.WUUM01000071.1.17
WUUM01000071.1	EVM	CDS	173266	173271	.	+	0	ID=cds.evm.model.WUUM01000071.1.17;Parent=evm.model.WUUM01000071.1.17
[truncated: 2,732 more rows]
