# Supplementary material for: Prevalent bee venom genes evolved before the aculeate stinger and eusociality
Source: BMC Biol. 2023 Oct 23;21:229. doi: 10.1186/s12915-023-01656-5 (PMC10591384; doi:10.1186/s12915-023-01656-5)
Supplement: Supplementary file 37 — Additional file 37. Genome annotation of Colletes gigas. [file 12915_2023_1656_MOESM37_ESM.zip › Colletes_gigas.annotation.funannotate181.Oct2020/results.intermediate/repeatmasker.bed]

WUUM01000001.1	24	72	Repeat_1
WUUM01000001.1	113	135	Repeat_2
WUUM01000001.1	161	191	Repeat_3
WUUM01000001.1	196	217	Repeat_4
WUUM01000001.1	232	271	Repeat_5
WUUM01000001.1	382	432	Repeat_6
WUUM01000001.1	857	891	Repeat_7
WUUM01000001.1	972	988	Repeat_8
WUUM01000001.1	1062	1086	Repeat_9
WUUM01000001.1	1129	1146	Repeat_10
WUUM01000001.1	1166	1190	Repeat_11
WUUM01000001.1	1272	1297	Repeat_12
WUUM01000001.1	1419	1465	Repeat_13
WUUM01000001.1	1545	1564	Repeat_14
WUUM01000001.1	1629	1648	Repeat_15
WUUM01000001.1	1766	1786	Repeat_16
WUUM01000001.1	1995	2012	Repeat_17
WUUM01000001.1	2196	2215	Repeat_18
WUUM01000001.1	2597	2620	Repeat_19
WUUM01000001.1	2643	2696	Repeat_20
WUUM01000001.1	2702	2727	Repeat_21
WUUM01000001.1	2774	2808	Repeat_22
WUUM01000001.1	2816	2837	Repeat_23
WUUM01000001.1	2866	2895	Repeat_24
WUUM01000001.1	2915	2934	Repeat_25
WUUM01000001.1	2945	2968	Repeat_26
WUUM01000001.1	3022	3047	Repeat_27
WUUM01000001.1	3052	3076	Repeat_28
WUUM01000001.1	3149	3176	Repeat_29
WUUM01000001.1	3253	3281	Repeat_30
WUUM01000001.1	3310	3330	Repeat_31
WUUM01000001.1	3442	3503	Repeat_32
WUUM01000001.1	3613	3668	Repeat_33
WUUM01000001.1	3774	3808	Repeat_34
WUUM01000001.1	3813	3836	Repeat_35
WUUM01000001.1	3880	3921	Repeat_36
WUUM01000001.1	3944	3987	Repeat_37
WUUM01000001.1	4036	4059	Repeat_38
WUUM01000001.1	4065	4101	Repeat_39
WUUM01000001.1	4166	4196	Repeat_40
WUUM01000001.1	4244	4263	Repeat_41
WUUM01000001.1	4391	4446	Repeat_42
WUUM01000001.1	4511	4536	Repeat_43
WUUM01000001.1	4582	4607	Repeat_44
WUUM01000001.1	5511	5621	Repeat_45
WUUM01000001.1	5653	5675	Repeat_46
WUUM01000001.1	5692	5715	Repeat_47
WUUM01000001.1	5857	5882	Repeat_48
WUUM01000001.1	5933	5950	Repeat_49
WUUM01000001.1	6697	6721	Repeat_50
WUUM01000001.1	7131	7151	Repeat_51
WUUM01000001.1	7185	7221	Repeat_52
WUUM01000001.1	7282	7327	Repeat_53
WUUM01000001.1	7393	7421	Repeat_54
WUUM01000001.1	7433	7456	Repeat_55
WUUM01000001.1	7523	7564	Repeat_56
WUUM01000001.1	7686	7735	Repeat_57
WUUM01000001.1	7820	7837	Repeat_58
WUUM01000001.1	7956	8056	Repeat_59
WUUM01000001.1	8112	8129	Repeat_60
WUUM01000001.1	8173	8222	Repeat_61
WUUM01000001.1	8235	8253	Repeat_62
WUUM01000001.1	8474	8510	Repeat_63
WUUM01000001.1	8802	8827	Repeat_64
WUUM01000001.1	9461	9478	Repeat_65
WUUM01000001.1	9859	9881	Repeat_66
WUUM01000001.1	10225	10244	Repeat_67
WUUM01000001.1	10265	10284	Repeat_68
WUUM01000001.1	10291	10309	Repeat_69
WUUM01000001.1	10326	10359	Repeat_70
WUUM01000001.1	10438	10456	Repeat_71
WUUM01000001.1	10483	10518	Repeat_72
WUUM01000001.1	10862	10881	Repeat_73
WUUM01000001.1	11082	11100	Repeat_74
WUUM01000001.1	11783	11809	Repeat_75
WUUM01000001.1	11905	11924	Repeat_76
WUUM01000001.1	12095	12111	Repeat_77
WUUM01000001.1	12394	12410	Repeat_78
WUUM01000001.1	12580	12604	Repeat_79
WUUM01000001.1	12663	12712	Repeat_80
WUUM01000001.1	12917	12933	Repeat_81
WUUM01000001.1	13597	13637	Repeat_82
WUUM01000001.1	13666	13688	Repeat_83
WUUM01000001.1	13784	13821	Repeat_84
WUUM01000001.1	13831	13850	Repeat_85
WUUM01000001.1	14072	14152	Repeat_86
WUUM01000001.1	14158	14197	Repeat_87
WUUM01000001.1	14259	14280	Repeat_88
WUUM01000001.1	14328	14354	Repeat_89
WUUM01000001.1	14375	14393	Repeat_90
WUUM01000001.1	14461	14482	Repeat_91
WUUM01000001.1	14550	14670	Repeat_92
WUUM01000001.1	14733	14758	Repeat_93
WUUM01000001.1	15097	15118	Repeat_94
WUUM01000001.1	15217	15238	Repeat_95
WUUM01000001.1	15289	15317	Repeat_96
WUUM01000001.1	15417	15434	Repeat_97
WUUM01000001.1	15584	15612	Repeat_98
WUUM01000001.1	15637	15663	Repeat_99
WUUM01000001.1	15692	15779	Repeat_100
WUUM01000001.1	15788	15857	Repeat_101
WUUM01000001.1	15929	15950	Repeat_102
WUUM01000001.1	15958	15975	Repeat_103
WUUM01000001.1	16154	16171	Repeat_104
WUUM01000001.1	16283	16306	Repeat_105
WUUM01000001.1	16325	16342	Repeat_106
WUUM01000001.1	16355	16380	Repeat_107
WUUM01000001.1	16387	16411	Repeat_108
WUUM01000001.1	16515	16540	Repeat_109
WUUM01000001.1	16605	16630	Repeat_110
WUUM01000001.1	16862	16886	Repeat_111
WUUM01000001.1	16954	16973	Repeat_112
WUUM01000001.1	17048	17067	Repeat_113
WUUM01000001.1	17196	17214	Repeat_114
WUUM01000001.1	17322	17344	Repeat_115
WUUM01000001.1	17420	17439	Repeat_116
WUUM01000001.1	17731	17748	Repeat_117
WUUM01000001.1	18230	18249	Repeat_118
WUUM01000001.1	18396	18415	Repeat_119
WUUM01000001.1	18686	18707	Repeat_120
WUUM01000001.1	18772	18791	Repeat_121
WUUM01000001.1	18964	18988	Repeat_122
WUUM01000001.1	19036	19060	Repeat_123
WUUM01000001.1	19145	19171	Repeat_124
WUUM01000001.1	19173	19262	Repeat_125
WUUM01000001.1	19419	19454	Repeat_126
WUUM01000001.1	19513	19532	Repeat_127
WUUM01000001.1	19751	19769	Repeat_128
WUUM01000001.1	19842	19866	Repeat_129
WUUM01000001.1	19917	19975	Repeat_130
WUUM01000001.1	20129	20154	Repeat_131
WUUM01000001.1	20206	20238	Repeat_132
WUUM01000001.1	20478	20498	Repeat_133
WUUM01000001.1	20588	20619	Repeat_134
WUUM01000001.1	20701	20720	Repeat_135
WUUM01000001.1	20850	20866	Repeat_136
WUUM01000001.1	20941	20961	Repeat_137
WUUM01000001.1	21445	21466	Repeat_138
WUUM01000001.1	22121	22142	Repeat_139
WUUM01000001.1	22307	22330	Repeat_140
WUUM01000001.1	22342	22363	Repeat_141
WUUM01000001.1	22375	22417	Repeat_142
WUUM01000001.1	22762	22780	Repeat_143
WUUM01000001.1	22962	22988	Repeat_144
WUUM01000001.1	23001	23020	Repeat_145
WUUM01000001.1	23031	23051	Repeat_146
WUUM01000001.1	23092	23128	Repeat_147
WUUM01000001.1	23155	23174	Repeat_148
WUUM01000001.1	23184	23205	Repeat_149
WUUM01000001.1	23236	23262	Repeat_150
WUUM01000001.1	23392	23411	Repeat_151
WUUM01000001.1	23586	23604	Repeat_152
WUUM01000001.1	23772	23801	Repeat_153
WUUM01000001.1	23878	23901	Repeat_154
WUUM01000001.1	24113	24131	Repeat_155
WUUM01000001.1	24445	24476	Repeat_156
WUUM01000001.1	24701	24720	Repeat_157
WUUM01000001.1	25260	25289	Repeat_158
WUUM01000001.1	25310	25333	Repeat_159
WUUM01000001.1	25670	25712	Repeat_160
WUUM01000001.1	25983	25999	Repeat_161
WUUM01000001.1	26225	26244	Repeat_162
WUUM01000001.1	27546	27585	Repeat_163
WUUM01000001.1	27856	27872	Repeat_164
WUUM01000001.1	28744	28765	Repeat_165
WUUM01000001.1	29100	29335	Repeat_166
WUUM01000001.1	29340	29544	Repeat_167
WUUM01000001.1	29554	29702	Repeat_168
WUUM01000001.1	29755	29789	Repeat_169
WUUM01000001.1	30092	30111	Repeat_170
WUUM01000001.1	30141	30158	Repeat_171
WUUM01000001.1	30362	30381	Repeat_172
WUUM01000001.1	30594	30619	Repeat_173
WUUM01000001.1	31040	31064	Repeat_174
WUUM01000001.1	31460	31482	Repeat_175
WUUM01000001.1	32084	32102	Repeat_176
WUUM01000001.1	32597	32621	Repeat_177
WUUM01000001.1	32722	32741	Repeat_178
WUUM01000001.1	32994	33016	Repeat_179
WUUM01000001.1	33340	33361	Repeat_180
WUUM01000001.1	33453	33470	Repeat_181
WUUM01000001.1	33973	33995	Repeat_182
WUUM01000001.1	34017	34033	Repeat_183
WUUM01000001.1	34086	34106	Repeat_184
WUUM01000001.1	34357	34395	Repeat_185
WUUM01000001.1	34440	34464	Repeat_186
WUUM01000001.1	34538	34556	Repeat_187
WUUM01000001.1	34773	34792	Repeat_188
WUUM01000001.1	34854	34886	Repeat_189
WUUM01000001.1	35032	35081	Repeat_190
WUUM01000001.1	35134	35253	Repeat_191
WUUM01000001.1	35466	35950	Repeat_192
WUUM01000001.1	35959	36086	Repeat_193
WUUM01000001.1	36114	36494	Repeat_194
WUUM01000001.1	36543	36561	Repeat_195
WUUM01000001.1	37022	37396	Repeat_196
WUUM01000001.1	37421	37473	Repeat_197
WUUM01000001.1	37491	37549	Repeat_198
WUUM01000001.1	38126	38142	Repeat_199
WUUM01000001.1	38378	38416	Repeat_200
WUUM01000001.1	38444	38474	Repeat_201
WUUM01000001.1	38782	38808	Repeat_202
WUUM01000001.1	38976	38992	Repeat_203
WUUM01000001.1	39177	39206	Repeat_204
WUUM01000001.1	39372	39425	Repeat_205
WUUM01000001.1	39583	39616	Repeat_206
WUUM01000001.1	39868	39903	Repeat_207
WUUM01000001.1	40156	40180	Repeat_208
WUUM01000001.1	40333	40353	Repeat_209
WUUM01000001.1	40443	40464	Repeat_210
WUUM01000001.1	40651	40671	Repeat_211
WUUM01000001.1	40753	40774	Repeat_212
WUUM01000001.1	40809	40826	Repeat_213
WUUM01000001.1	40857	40897	Repeat_214
WUUM01000001.1	40936	40986	Repeat_215
WUUM01000001.1	40995	41125	Repeat_216
WUUM01000001.1	41142	41252	Repeat_217
WUUM01000001.1	41262	41528	Repeat_218
WUUM01000001.1	41536	41567	Repeat_219
WUUM01000001.1	41572	41608	Repeat_220
WUUM01000001.1	41612	41906	Repeat_221
WUUM01000001.1	41912	41950	Repeat_222
WUUM01000001.1	41959	42057	Repeat_223
WUUM01000001.1	42067	42592	Repeat_224
WUUM01000001.1	42602	42665	Repeat_225
WUUM01000001.1	42677	42991	Repeat_226
WUUM01000001.1	43007	44012	Repeat_227
WUUM01000001.1	44040	44224	Repeat_228
WUUM01000001.1	44233	44600	Repeat_229
WUUM01000001.1	44607	45175	Repeat_230
WUUM01000001.1	45179	45203	Repeat_231
WUUM01000001.1	45220	45285	Repeat_232
WUUM01000001.1	45302	45382	Repeat_233
WUUM01000001.1	45465	45489	Repeat_234
WUUM01000001.1	45544	45594	Repeat_235
WUUM01000001.1	46607	46626	Repeat_236
WUUM01000001.1	47066	47085	Repeat_237
WUUM01000001.1	47669	47692	Repeat_238
WUUM01000001.1	48255	48278	Repeat_239
WUUM01000001.1	49122	49159	Repeat_240
WUUM01000001.1	49506	49529	Repeat_241
WUUM01000001.1	49577	49598	Repeat_242
WUUM01000001.1	49623	49640	Repeat_243
WUUM01000001.1	49648	49669	Repeat_244
WUUM01000001.1	49793	49812	Repeat_245
WUUM01000001.1	49834	49858	Repeat_246
WUUM01000001.1	49898	49916	Repeat_247
WUUM01000001.1	50198	50264	Repeat_248
WUUM01000001.1	50293	51028	Repeat_249
WUUM01000001.1	51032	51505	Repeat_250
WUUM01000001.1	51513	52691	Repeat_251
WUUM01000001.1	52702	52966	Repeat_252
WUUM01000001.1	53001	53095	Repeat_253
WUUM01000001.1	53112	53134	Repeat_254
WUUM01000001.1	53191	53214	Repeat_255
WUUM01000001.1	53568	55264	Repeat_256
WUUM01000001.1	55350	55384	Repeat_257
WUUM01000001.1	55447	55469	Repeat_258
WUUM01000001.1	55530	55551	Repeat_259
WUUM01000001.1	55598	55626	Repeat_260
WUUM01000001.1	55651	55902	Repeat_261
WUUM01000001.1	55922	55966	Repeat_262
WUUM01000001.1	56034	56062	Repeat_263
WUUM01000001.1	56304	56320	Repeat_264
WUUM01000001.1	56341	56373	Repeat_265
WUUM01000001.1	56410	56431	Repeat_266
WUUM01000001.1	56614	56633	Repeat_267
WUUM01000001.1	56642	56674	Repeat_268
WUUM01000001.1	56873	56898	Repeat_269
WUUM01000001.1	56938	56961	Repeat_270
WUUM01000001.1	57066	57116	Repeat_271
WUUM01000001.1	57225	57243	Repeat_272
WUUM01000001.1	57354	57391	Repeat_273
WUUM01000001.1	57517	57540	Repeat_274
WUUM01000001.1	57546	57592	Repeat_275
WUUM01000001.1	57611	57637	Repeat_276
WUUM01000001.1	57675	57697	Repeat_277
WUUM01000001.1	57730	57773	Repeat_278
WUUM01000001.1	57866	57890	Repeat_279
WUUM01000001.1	58041	58064	Repeat_280
WUUM01000001.1	58096	58114	Repeat_281
WUUM01000001.1	58453	58491	Repeat_282
WUUM01000001.1	58597	58616	Repeat_283
WUUM01000001.1	58622	58639	Repeat_284
WUUM01000001.1	59001	59024	Repeat_285
WUUM01000001.1	59054	59073	Repeat_286
WUUM01000001.1	59274	59290	Repeat_287
WUUM01000001.1	59297	59375	Repeat_288
WUUM01000001.1	59382	59409	Repeat_289
WUUM01000001.1	59678	59701	Repeat_290
WUUM01000001.1	59893	59915	Repeat_291
WUUM01000001.1	59955	59976	Repeat_292
WUUM01000001.1	60086	60102	Repeat_293
WUUM01000001.1	60187	60233	Repeat_294
WUUM01000001.1	60260	60331	Repeat_295
WUUM01000001.1	60354	60398	Repeat_296
WUUM01000001.1	60444	60527	Repeat_297
WUUM01000001.1	61019	61055	Repeat_298
WUUM01000001.1	61112	61137	Repeat_299
WUUM01000001.1	61427	61448	Repeat_300
WUUM01000001.1	61472	61497	Repeat_301
WUUM01000001.1	61549	61647	Repeat_302
WUUM01000001.1	61719	61737	Repeat_303
WUUM01000001.1	61810	61826	Repeat_304
WUUM01000001.1	62034	62116	Repeat_305
WUUM01000001.1	62423	62440	Repeat_306
WUUM01000001.1	62470	62490	Repeat_307
WUUM01000001.1	62530	62546	Repeat_308
WUUM01000001.1	62622	62655	Repeat_309
WUUM01000001.1	62836	62865	Repeat_310
WUUM01000001.1	62963	62979	Repeat_311
WUUM01000001.1	63028	63059	Repeat_312
WUUM01000001.1	63090	63113	Repeat_313
WUUM01000001.1	63129	63167	Repeat_314
WUUM01000001.1	63185	63217	Repeat_315
WUUM01000001.1	63236	63256	Repeat_316
WUUM01000001.1	63322	63359	Repeat_317
WUUM01000001.1	63381	63467	Repeat_318
WUUM01000001.1	63891	63932	Repeat_319
WUUM01000001.1	63966	63987	Repeat_320
WUUM01000001.1	64003	64032	Repeat_321
WUUM01000001.1	64086	64112	Repeat_322
WUUM01000001.1	64157	64187	Repeat_323
WUUM01000001.1	64209	64231	Repeat_324
WUUM01000001.1	64659	64731	Repeat_325
WUUM01000001.1	64769	64789	Repeat_326
WUUM01000001.1	64794	64821	Repeat_327
WUUM01000001.1	64870	64897	Repeat_328
WUUM01000001.1	64912	64935	Repeat_329
WUUM01000001.1	64958	64983	Repeat_330
WUUM01000001.1	64987	65007	Repeat_331
WUUM01000001.1	65023	65045	Repeat_332
WUUM01000001.1	65153	65170	Repeat_333
WUUM01000001.1	65246	65288	Repeat_334
WUUM01000001.1	65294	65312	Repeat_335
WUUM01000001.1	65454	65476	Repeat_336
WUUM01000001.1	65480	65514	Repeat_337
WUUM01000001.1	65689	65742	Repeat_338
WUUM01000001.1	66202	66222	Repeat_339
WUUM01000001.1	66252	66269	Repeat_340
WUUM01000001.1	66293	66313	Repeat_341
WUUM01000001.1	66404	66423	Repeat_342
WUUM01000001.1	66472	66517	Repeat_343
WUUM01000001.1	66710	66733	Repeat_344
WUUM01000001.1	66780	66797	Repeat_345
WUUM01000001.1	66824	66865	Repeat_346
WUUM01000001.1	66869	66912	Repeat_347
WUUM01000001.1	66983	67130	Repeat_348
WUUM01000001.1	67197	67247	Repeat_349
WUUM01000001.1	67255	67281	Repeat_350
WUUM01000001.1	67313	67340	Repeat_351
WUUM01000001.1	67441	67459	Repeat_352
WUUM01000001.1	67529	67545	Repeat_353
WUUM01000001.1	67627	67648	Repeat_354
WUUM01000001.1	67662	67694	Repeat_355
WUUM01000001.1	67924	67949	Repeat_356
WUUM01000001.1	67981	68381	Repeat_357
WUUM01000001.1	68515	68536	Repeat_358
WUUM01000001.1	68541	68561	Repeat_359
WUUM01000001.1	68831	68850	Repeat_360
WUUM01000001.1	68912	68932	Repeat_361
WUUM01000001.1	68983	69007	Repeat_362
WUUM01000001.1	69015	69033	Repeat_363
WUUM01000001.1	69072	69097	Repeat_364
WUUM01000001.1	69110	69128	Repeat_365
WUUM01000001.1	69234	69268	Repeat_366
WUUM01000001.1	69291	69310	Repeat_367
WUUM01000001.1	69374	69399	Repeat_368
WUUM01000001.1	69611	69630	Repeat_369
WUUM01000001.1	69638	69655	Repeat_370
WUUM01000001.1	69706	69724	Repeat_371
WUUM01000001.1	69779	69818	Repeat_372
WUUM01000001.1	69860	69882	Repeat_373
WUUM01000001.1	69949	69982	Repeat_374
WUUM01000001.1	69993	70020	Repeat_375
WUUM01000001.1	70045	70064	Repeat_376
WUUM01000001.1	70147	70180	Repeat_377
WUUM01000001.1	70211	70229	Repeat_378
WUUM01000001.1	70257	70306	Repeat_379
WUUM01000001.1	70464	70485	Repeat_380
WUUM01000001.1	70649	70671	Repeat_381
WUUM01000001.1	70693	70710	Repeat_382
WUUM01000001.1	70806	70830	Repeat_383
WUUM01000001.1	70852	70876	Repeat_384
WUUM01000001.1	70891	70913	Repeat_385
WUUM01000001.1	70938	71021	Repeat_386
WUUM01000001.1	71048	71087	Repeat_387
WUUM01000001.1	71274	71292	Repeat_388
WUUM01000001.1	71370	71390	Repeat_389
WUUM01000001.1	71416	71444	Repeat_390
WUUM01000001.1	71537	71555	Repeat_391
WUUM01000001.1	71569	71598	Repeat_392
WUUM01000001.1	71618	71644	Repeat_393
WUUM01000001.1	71653	71669	Repeat_394
WUUM01000001.1	71677	71698	Repeat_395
WUUM01000001.1	71738	71808	Repeat_396
WUUM01000001.1	71952	71973	Repeat_397
WUUM01000001.1	72056	72206	Repeat_398
WUUM01000001.1	72211	72244	Repeat_399
WUUM01000001.1	72274	72361	Repeat_400
WUUM01000001.1	72384	72402	Repeat_401
WUUM01000001.1	72419	72573	Repeat_402
WUUM01000001.1	72594	72670	Repeat_403
WUUM01000001.1	72703	72819	Repeat_404
WUUM01000001.1	72827	72924	Repeat_405
WUUM01000001.1	72934	73019	Repeat_406
WUUM01000001.1	73059	73110	Repeat_407
WUUM01000001.1	73122	73186	Repeat_408
WUUM01000001.1	73409	73476	Repeat_409
WUUM01000001.1	73576	73605	Repeat_410
WUUM01000001.1	73928	73944	Repeat_411
WUUM01000001.1	74094	74132	Repeat_412
WUUM01000001.1	74144	74174	Repeat_413
WUUM01000001.1	74195	74223	Repeat_414
WUUM01000001.1	74334	74355	Repeat_415
WUUM01000001.1	74472	74514	Repeat_416
WUUM01000001.1	74580	74622	Repeat_417
WUUM01000001.1	74659	74719	Repeat_418
WUUM01000001.1	74812	74854	Repeat_419
WUUM01000001.1	74894	74910	Repeat_420
WUUM01000001.1	74948	74967	Repeat_421
WUUM01000001.1	74980	75443	Repeat_422
WUUM01000001.1	75447	75468	Repeat_423
WUUM01000001.1	75475	75493	Repeat_424
WUUM01000001.1	75515	75545	Repeat_425
WUUM01000001.1	75619	75638	Repeat_426
WUUM01000001.1	75766	75786	Repeat_427
WUUM01000001.1	75811	75832	Repeat_428
WUUM01000001.1	75899	75915	Repeat_429
WUUM01000001.1	75958	75978	Repeat_430
WUUM01000001.1	76137	76176	Repeat_431
WUUM01000001.1	76338	76376	Repeat_432
WUUM01000001.1	76417	76438	Repeat_433
WUUM01000001.1	76560	76576	Repeat_434
WUUM01000001.1	76598	76618	Repeat_435
WUUM01000001.1	76627	76652	Repeat_436
WUUM01000001.1	76658	76699	Repeat_437
WUUM01000001.1	76772	76790	Repeat_438
WUUM01000001.1	77097	77135	Repeat_439
WUUM01000001.1	77179	77195	Repeat_440
WUUM01000001.1	77232	77250	Repeat_441
WUUM01000001.1	77273	77302	Repeat_442
WUUM01000001.1	77581	77615	Repeat_443
WUUM01000001.1	77648	77668	Repeat_444
WUUM01000001.1	77947	77985	Repeat_445
WUUM01000001.1	78259	78284	Repeat_446
WUUM01000001.1	78825	78895	Repeat_447
WUUM01000001.1	79080	79147	Repeat_448
WUUM01000001.1	79207	79229	Repeat_449
WUUM01000001.1	79346	79366	Repeat_450
WUUM01000001.1	79469	79521	Repeat_451
WUUM01000001.1	79556	79578	Repeat_452
WUUM01000001.1	79672	79694	Repeat_453
WUUM01000001.1	79709	79760	Repeat_454
WUUM01000001.1	79764	79832	Repeat_455
WUUM01000001.1	79857	79961	Repeat_456
WUUM01000001.1	80051	80071	Repeat_457
WUUM01000001.1	80194	80222	Repeat_458
WUUM01000001.1	80234	80261	Repeat_459
WUUM01000001.1	80359	80389	Repeat_460
WUUM01000001.1	80404	80495	Repeat_461
WUUM01000001.1	80510	80531	Repeat_462
WUUM01000001.1	80633	80662	Repeat_463
WUUM01000001.1	80698	80755	Repeat_464
WUUM01000001.1	80780	80803	Repeat_465
WUUM01000001.1	80821	80840	Repeat_466
WUUM01000001.1	80873	80891	Repeat_467
WUUM01000001.1	81034	81055	Repeat_468
WUUM01000001.1	81149	81251	Repeat_469
WUUM01000001.1	81390	81459	Repeat_470
WUUM01000001.1	81532	81597	Repeat_471
WUUM01000001.1	81654	81676	Repeat_472
WUUM01000001.1	81753	81777	Repeat_473
WUUM01000001.1	81839	81859	Repeat_474
WUUM01000001.1	81879	81900	Repeat_475
WUUM01000001.1	81973	82010	Repeat_476
WUUM01000001.1	82064	82082	Repeat_477
WUUM01000001.1	82125	82147	Repeat_478
WUUM01000001.1	82330	82353	Repeat_479
WUUM01000001.1	82451	82471	Repeat_480
WUUM01000001.1	82930	82949	Repeat_481
WUUM01000001.1	83514	83531	Repeat_482
WUUM01000001.1	83580	83596	Repeat_483
WUUM01000001.1	83731	83749	Repeat_484
WUUM01000001.1	83755	83787	Repeat_485
WUUM01000001.1	83871	83890	Repeat_486
WUUM01000001.1	84016	84036	Repeat_487
WUUM01000001.1	84137	84156	Repeat_488
WUUM01000001.1	84190	84214	Repeat_489
WUUM01000001.1	84234	84317	Repeat_490
WUUM01000001.1	84409	84431	Repeat_491
WUUM01000001.1	84647	84669	Repeat_492
WUUM01000001.1	84885	84996	Repeat_493
WUUM01000001.1	85145	85165	Repeat_494
WUUM01000001.1	85194	85221	Repeat_495
WUUM01000001.1	85275	85362	Repeat_496
WUUM01000001.1	85497	85517	Repeat_497
WUUM01000001.1	85621	85651	Repeat_498
WUUM01000001.1	85790	85813	Repeat_499
WUUM01000001.1	85879	85902	Repeat_500
WUUM01000001.1	86026	86046	Repeat_501
WUUM01000001.1	86151	86175	Repeat_502
WUUM01000001.1	86185	86204	Repeat_503
WUUM01000001.1	86218	86275	Repeat_504
WUUM01000001.1	86284	86334	Repeat_505
WUUM01000001.1	86444	86463	Repeat_506
WUUM01000001.1	86592	86613	Repeat_507
WUUM01000001.1	86714	86734	Repeat_508
WUUM01000001.1	87068	87139	Repeat_509
WUUM01000001.1	87316	87335	Repeat_510
WUUM01000001.1	87341	87374	Repeat_511
WUUM01000001.1	87504	87532	Repeat_512
WUUM01000001.1	87554	87575	Repeat_513
WUUM01000001.1	87581	87616	Repeat_514
WUUM01000001.1	87658	87682	Repeat_515
WUUM01000001.1	88096	88143	Repeat_516
WUUM01000001.1	88199	88251	Repeat_517
WUUM01000001.1	88294	88315	Repeat_518
WUUM01000001.1	88322	88340	Repeat_519
WUUM01000001.1	88559	88618	Repeat_520
WUUM01000001.1	88715	88732	Repeat_521
WUUM01000001.1	88823	88848	Repeat_522
WUUM01000001.1	88888	88910	Repeat_523
WUUM01000001.1	88971	89024	Repeat_524
WUUM01000001.1	89092	89114	Repeat_525
WUUM01000001.1	89138	89179	Repeat_526
WUUM01000001.1	89213	89231	Repeat_527
WUUM01000001.1	89407	89857	Repeat_528
WUUM01000001.1	89866	90332	Repeat_529
WUUM01000001.1	90343	90371	Repeat_530
WUUM01000001.1	90397	90437	Repeat_531
WUUM01000001.1	90447	91163	Repeat_532
WUUM01000001.1	91170	91306	Repeat_533
WUUM01000001.1	91469	91491	Repeat_534
WUUM01000001.1	91736	91755	Repeat_535
WUUM01000001.1	91956	91974	Repeat_536
WUUM01000001.1	92030	92046	Repeat_537
WUUM01000001.1	93030	93066	Repeat_538
WUUM01000001.1	93356	93378	Repeat_539
WUUM01000001.1	94492	94521	Repeat_540
WUUM01000001.1	94823	94841	Repeat_541
WUUM01000001.1	95589	95606	Repeat_542
WUUM01000001.1	95977	96006	Repeat_543
WUUM01000001.1	96250	96271	Repeat_544
WUUM01000001.1	96306	96328	Repeat_545
WUUM01000001.1	96502	96521	Repeat_546
WUUM01000001.1	96610	96644	Repeat_547
WUUM01000001.1	96676	97042	Repeat_548
WUUM01000001.1	97049	97082	Repeat_549
WUUM01000001.1	97126	97147	Repeat_550
WUUM01000001.1	97172	97231	Repeat_551
WUUM01000001.1	97306	97392	Repeat_552
WUUM01000001.1	97448	97504	Repeat_553
WUUM01000001.1	97628	97656	Repeat_554
WUUM01000001.1	97699	97724	Repeat_555
WUUM01000001.1	97843	97868	Repeat_556
WUUM01000001.1	98091	98114	Repeat_557
WUUM01000001.1	98215	98236	Repeat_558
WUUM01000001.1	98263	98358	Repeat_559
WUUM01000001.1	98412	98441	Repeat_560
WUUM01000001.1	98506	98582	Repeat_561
WUUM01000001.1	98675	98758	Repeat_562
WUUM01000001.1	98767	98817	Repeat_563
WUUM01000001.1	98859	98879	Repeat_564
WUUM01000001.1	98891	98909	Repeat_565
WUUM01000001.1	98935	98960	Repeat_566
WUUM01000001.1	99069	99092	Repeat_567
WUUM01000001.1	99098	99141	Repeat_568
WUUM01000001.1	99161	99181	Repeat_569
WUUM01000001.1	99190	99210	Repeat_570
WUUM01000001.1	99285	99308	Repeat_571
WUUM01000001.1	99437	99462	Repeat_572
WUUM01000001.1	99756	99835	Repeat_573
WUUM01000001.1	100066	100087	Repeat_574
WUUM01000001.1	100168	100190	Repeat_575
WUUM01000001.1	100275	100292	Repeat_576
WUUM01000001.1	100373	100391	Repeat_577
WUUM01000001.1	100504	100520	Repeat_578
WUUM01000001.1	100770	100791	Repeat_579
WUUM01000001.1	100837	100901	Repeat_580
WUUM01000001.1	100921	100971	Repeat_581
WUUM01000001.1	100978	101025	Repeat_582
WUUM01000001.1	101089	101113	Repeat_583
WUUM01000001.1	101144	101202	Repeat_584
WUUM01000001.1	101251	101325	Repeat_585
WUUM01000001.1	101344	101364	Repeat_586
WUUM01000001.1	101427	101452	Repeat_587
WUUM01000001.1	101627	101653	Repeat_588
WUUM01000001.1	101677	101697	Repeat_589
WUUM01000001.1	101816	101834	Repeat_590
WUUM01000001.1	101877	101894	Repeat_591
WUUM01000001.1	101942	101962	Repeat_592
WUUM01000001.1	102005	102026	Repeat_593
WUUM01000001.1	102074	102112	Repeat_594
WUUM01000001.1	102379	102402	Repeat_595
WUUM01000001.1	102438	102455	Repeat_596
WUUM01000001.1	102621	102639	Repeat_597
WUUM01000001.1	102645	102703	Repeat_598
WUUM01000001.1	102754	102778	Repeat_599
WUUM01000001.1	102791	102812	Repeat_600
WUUM01000001.1	102821	102883	Repeat_601
WUUM01000001.1	102906	102983	Repeat_602
WUUM01000001.1	103181	103202	Repeat_603
WUUM01000001.1	103412	103434	Repeat_604
WUUM01000001.1	103485	103536	Repeat_605
WUUM01000001.1	103563	103653	Repeat_606
WUUM01000001.1	103662	103709	Repeat_607
WUUM01000001.1	103739	103764	Repeat_608
WUUM01000001.1	103808	103828	Repeat_609
WUUM01000001.1	103846	103886	Repeat_610
WUUM01000001.1	103929	103967	Repeat_611
WUUM01000001.1	104108	104152	Repeat_612
WUUM01000001.1	104226	104278	Repeat_613
WUUM01000001.1	104331	104359	Repeat_614
WUUM01000001.1	104388	104460	Repeat_615
WUUM01000001.1	104683	104713	Repeat_616
WUUM01000001.1	104853	104917	Repeat_617
WUUM01000001.1	104928	104948	Repeat_618
WUUM01000001.1	104991	105036	Repeat_619
WUUM01000001.1	105120	105141	Repeat_620
WUUM01000001.1	105176	105199	Repeat_621
WUUM01000001.1	105392	105478	Repeat_622
WUUM01000001.1	105532	105569	Repeat_623
WUUM01000001.1	105679	105704	Repeat_624
WUUM01000001.1	105780	105802	Repeat_625
WUUM01000001.1	106081	106098	Repeat_626
WUUM01000001.1	106319	106391	Repeat_627
WUUM01000001.1	106409	106433	Repeat_628
WUUM01000001.1	106438	106460	Repeat_629
WUUM01000001.1	106552	106570	Repeat_630
WUUM01000001.1	106592	106614	Repeat_631
WUUM01000001.1	106660	106691	Repeat_632
WUUM01000001.1	107074	107102	Repeat_633
WUUM01000001.1	107126	107142	Repeat_634
WUUM01000001.1	107214	107342	Repeat_635
WUUM01000001.1	107414	107482	Repeat_636
WUUM01000001.1	107487	107505	Repeat_637
WUUM01000001.1	107569	107589	Repeat_638
WUUM01000001.1	107756	107810	Repeat_639
WUUM01000001.1	107831	107869	Repeat_640
WUUM01000001.1	107879	107899	Repeat_641
WUUM01000001.1	107913	107936	Repeat_642
WUUM01000001.1	107945	107978	Repeat_643
WUUM01000001.1	107988	108007	Repeat_644
WUUM01000001.1	108067	108090	Repeat_645
WUUM01000001.1	108098	108116	Repeat_646
WUUM01000001.1	108161	108226	Repeat_647
WUUM01000001.1	108263	108285	Repeat_648
WUUM01000001.1	108318	108354	Repeat_649
WUUM01000001.1	108368	108397	Repeat_650
WUUM01000001.1	108456	108476	Repeat_651
WUUM01000001.1	108506	108525	Repeat_652
WUUM01000001.1	108640	108701	Repeat_653
WUUM01000001.1	108719	108753	Repeat_654
WUUM01000001.1	108837	108855	Repeat_655
WUUM01000001.1	109167	109211	Repeat_656
WUUM01000001.1	109222	109238	Repeat_657
WUUM01000001.1	109274	109298	Repeat_658
WUUM01000001.1	109309	109337	Repeat_659
WUUM01000001.1	109382	109398	Repeat_660
WUUM01000001.1	109460	109480	Repeat_661
WUUM01000001.1	109485	109570	Repeat_662
WUUM01000001.1	109779	109829	Repeat_663
WUUM01000001.1	109844	109880	Repeat_664
WUUM01000001.1	109888	109923	Repeat_665
WUUM01000001.1	110064	110095	Repeat_666
WUUM01000001.1	110195	110216	Repeat_667
WUUM01000001.1	110221	110828	Repeat_668
WUUM01000001.1	110855	111135	Repeat_669
WUUM01000001.1	111192	111210	Repeat_670
WUUM01000001.1	111373	111411	Repeat_671
WUUM01000001.1	111503	111540	Repeat_672
WUUM01000001.1	111557	111585	Repeat_673
WUUM01000001.1	111617	111749	Repeat_674
WUUM01000001.1	111789	111834	Repeat_675
WUUM01000001.1	111842	111869	Repeat_676
WUUM01000001.1	111905	111925	Repeat_677
WUUM01000001.1	111942	111959	Repeat_678
WUUM01000001.1	112129	112149	Repeat_679
WUUM01000001.1	112158	112176	Repeat_680
WUUM01000001.1	112232	112253	Repeat_681
WUUM01000001.1	112311	112338	Repeat_682
WUUM01000001.1	112395	112439	Repeat_683
WUUM01000001.1	112463	112490	Repeat_684
WUUM01000001.1	112677	112706	Repeat_685
WUUM01000001.1	112722	112739	Repeat_686
WUUM01000001.1	112747	112768	Repeat_687
WUUM01000001.1	112805	112833	Repeat_688
WUUM01000001.1	113337	113363	Repeat_689
WUUM01000001.1	113819	113836	Repeat_690
WUUM01000001.1	114094	114112	Repeat_691
WUUM01000001.1	114134	114165	Repeat_692
WUUM01000001.1	114177	114210	Repeat_693
WUUM01000001.1	114338	114365	Repeat_694
WUUM01000001.1	114371	114399	Repeat_695
WUUM01000001.1	114418	114440	Repeat_696
WUUM01000001.1	114486	114502	Repeat_697
WUUM01000001.1	114558	114599	Repeat_698
WUUM01000001.1	114685	114702	Repeat_699
WUUM01000001.1	114922	114940	Repeat_700
WUUM01000001.1	114954	114972	Repeat_701
WUUM01000001.1	115040	115064	Repeat_702
WUUM01000001.1	115078	115103	Repeat_703
WUUM01000001.1	115208	115257	Repeat_704
WUUM01000001.1	115267	115333	Repeat_705
WUUM01000001.1	115604	115622	Repeat_706
WUUM01000001.1	115783	115807	Repeat_707
WUUM01000001.1	116316	116334	Repeat_708
WUUM01000001.1	116690	116711	Repeat_709
WUUM01000001.1	116930	116951	Repeat_710
WUUM01000001.1	117064	117087	Repeat_711
WUUM01000001.1	117202	117256	Repeat_712
WUUM01000001.1	117582	117717	Repeat_713
WUUM01000001.1	117746	117787	Repeat_714
WUUM01000001.1	117816	117840	Repeat_715
WUUM01000001.1	117939	117959	Repeat_716
WUUM01000001.1	118108	118129	Repeat_717
WUUM01000001.1	118304	118322	Repeat_718
WUUM01000001.1	118346	118391	Repeat_719
WUUM01000001.1	118544	118563	Repeat_720
WUUM01000001.1	118792	118811	Repeat_721
WUUM01000001.1	118837	118867	Repeat_722
WUUM01000001.1	118882	118957	Repeat_723
WUUM01000001.1	119034	119054	Repeat_724
WUUM01000001.1	119104	119153	Repeat_725
WUUM01000001.1	119172	119189	Repeat_726
WUUM01000001.1	119198	119220	Repeat_727
WUUM01000001.1	119435	119473	Repeat_728
WUUM01000001.1	119606	119635	Repeat_729
WUUM01000001.1	119656	119676	Repeat_730
WUUM01000001.1	119766	119793	Repeat_731
WUUM01000001.1	119908	119928	Repeat_732
WUUM01000001.1	119986	120016	Repeat_733
WUUM01000001.1	120166	120201	Repeat_734
WUUM01000001.1	120370	120402	Repeat_735
WUUM01000001.1	120445	120527	Repeat_736
WUUM01000001.1	120554	120576	Repeat_737
WUUM01000001.1	120644	120665	Repeat_738
WUUM01000001.1	120696	120713	Repeat_739
WUUM01000001.1	120802	120834	Repeat_740
WUUM01000001.1	121102	121120	Repeat_741
WUUM01000001.1	121188	121204	Repeat_742
WUUM01000001.1	121271	121298	Repeat_743
WUUM01000001.1	121407	121427	Repeat_744
WUUM01000001.1	121531	121555	Repeat_745
WUUM01000001.1	121838	121869	Repeat_746
WUUM01000001.1	121888	121918	Repeat_747
WUUM01000001.1	121960	121998	Repeat_748
WUUM01000001.1	122012	122053	Repeat_749
WUUM01000001.1	122090	122136	Repeat_750
WUUM01000001.1	122142	122165	Repeat_751
WUUM01000001.1	122373	122393	Repeat_752
WUUM01000001.1	122419	122437	Repeat_753
WUUM01000001.1	122467	122483	Repeat_754
WUUM01000001.1	122725	122745	Repeat_755
WUUM01000001.1	122804	122828	Repeat_756
WUUM01000001.1	122880	122929	Repeat_757
WUUM01000001.1	122943	122969	Repeat_758
WUUM01000001.1	122996	123036	Repeat_759
WUUM01000001.1	123069	123094	Repeat_760
WUUM01000001.1	123105	123136	Repeat_761
WUUM01000001.1	123314	123330	Repeat_762
WUUM01000001.1	123353	123379	Repeat_763
WUUM01000001.1	123407	123426	Repeat_764
WUUM01000001.1	123665	123686	Repeat_765
WUUM01000001.1	123719	123787	Repeat_766
WUUM01000001.1	123926	123959	Repeat_767
WUUM01000001.1	123971	123992	Repeat_768
WUUM01000001.1	124128	124147	Repeat_769
WUUM01000001.1	124168	124193	Repeat_770
WUUM01000001.1	124225	124297	Repeat_771
WUUM01000001.1	124311	124327	Repeat_772
WUUM01000001.1	124353	124370	Repeat_773
WUUM01000001.1	124427	124448	Repeat_774
WUUM01000001.1	124528	124545	Repeat_775
WUUM01000001.1	124582	124616	Repeat_776
WUUM01000001.1	124623	124639	Repeat_777
WUUM01000001.1	124661	124679	Repeat_778
WUUM01000001.1	124869	124888	Repeat_779
WUUM01000001.1	124923	124951	Repeat_780
WUUM01000001.1	125360	125377	Repeat_781
WUUM01000001.1	125514	125532	Repeat_782
WUUM01000001.1	125743	125794	Repeat_783
WUUM01000001.1	125911	125929	Repeat_784
WUUM01000001.1	125954	125980	Repeat_785
WUUM01000001.1	126019	126038	Repeat_786
WUUM01000001.1	126184	126205	Repeat_787
WUUM01000001.1	126369	126410	Repeat_788
WUUM01000001.1	126598	126615	Repeat_789
WUUM01000001.1	126752	126788	Repeat_790
WUUM01000001.1	126805	126852	Repeat_791
WUUM01000001.1	126916	126934	Repeat_792
WUUM01000001.1	126991	127015	Repeat_793
WUUM01000001.1	127031	127051	Repeat_794
WUUM01000001.1	127061	127090	Repeat_795
WUUM01000001.1	127151	127171	Repeat_796
WUUM01000001.1	127210	127253	Repeat_797
WUUM01000001.1	127328	127348	Repeat_798
WUUM01000001.1	127767	127790	Repeat_799
WUUM01000001.1	127855	127893	Repeat_800
WUUM01000001.1	127913	127959	Repeat_801
WUUM01000001.1	128236	128254	Repeat_802
WUUM01000001.1	128375	128394	Repeat_803
WUUM01000001.1	128618	128647	Repeat_804
WUUM01000001.1	128679	128704	Repeat_805
WUUM01000001.1	129002	129071	Repeat_806
WUUM01000001.1	129293	129313	Repeat_807
WUUM01000001.1	129393	129414	Repeat_808
WUUM01000001.1	129456	129579	Repeat_809
WUUM01000001.1	129589	129642	Repeat_810
WUUM01000001.1	129681	129705	Repeat_811
WUUM01000001.1	129723	129801	Repeat_812
WUUM01000001.1	129814	129834	Repeat_813
WUUM01000001.1	129875	129914	Repeat_814
WUUM01000001.1	129984	130001	Repeat_815
WUUM01000001.1	130031	130051	Repeat_816
WUUM01000001.1	130069	130125	Repeat_817
WUUM01000001.1	130140	130218	Repeat_818
WUUM01000001.1	130249	130277	Repeat_819
WUUM01000001.1	130304	130321	Repeat_820
WUUM01000001.1	130360	130381	Repeat_821
WUUM01000001.1	130541	130566	Repeat_822
WUUM01000001.1	130631	130649	Repeat_823
WUUM01000001.1	130870	130889	Repeat_824
WUUM01000001.1	130895	130920	Repeat_825
WUUM01000001.1	130990	131011	Repeat_826
WUUM01000001.1	131062	131090	Repeat_827
WUUM01000001.1	131135	131153	Repeat_828
WUUM01000001.1	131184	131202	Repeat_829
WUUM01000001.1	131327	131343	Repeat_830
WUUM01000001.1	131516	131559	Repeat_831
WUUM01000001.1	131578	131650	Repeat_832
WUUM01000001.1	131695	131720	Repeat_833
WUUM01000001.1	131785	131830	Repeat_834
WUUM01000001.1	131906	131971	Repeat_835
WUUM01000001.1	131989	132008	Repeat_836
WUUM01000001.1	132126	132148	Repeat_837
WUUM01000001.1	132198	132220	Repeat_838
WUUM01000001.1	132372	132399	Repeat_839
WUUM01000001.1	132451	132471	Repeat_840
WUUM01000001.1	132506	132522	Repeat_841
WUUM01000001.1	132527	132566	Repeat_842
WUUM01000001.1	132633	132660	Repeat_843
WUUM01000001.1	132699	132735	Repeat_844
WUUM01000001.1	132774	132800	Repeat_845
WUUM01000001.1	132872	132902	Repeat_846
WUUM01000001.1	132923	132989	Repeat_847
WUUM01000001.1	133071	133088	Repeat_848
WUUM01000001.1	133384	133603	Repeat_849
WUUM01000001.1	133608	133769	Repeat_850
WUUM01000001.1	133785	133840	Repeat_851
WUUM01000001.1	133847	133866	Repeat_852
WUUM01000001.1	133980	133996	Repeat_853
WUUM01000001.1	134033	134081	Repeat_854
WUUM01000001.1	134154	134172	Repeat_855
WUUM01000001.1	134190	134228	Repeat_856
WUUM01000001.1	134281	134304	Repeat_857
WUUM01000001.1	134571	134602	Repeat_858
WUUM01000001.1	134741	134768	Repeat_859
WUUM01000001.1	134892	134913	Repeat_860
WUUM01000001.1	135185	135202	Repeat_861
WUUM01000001.1	135473	135501	Repeat_862
WUUM01000001.1	135551	135574	Repeat_863
WUUM01000001.1	135661	135685	Repeat_864
WUUM01000001.1	135754	135773	Repeat_865
WUUM01000001.1	135816	135952	Repeat_866
WUUM01000001.1	136013	136068	Repeat_867
WUUM01000001.1	136093	136199	Repeat_868
WUUM01000001.1	136233	136251	Repeat_869
WUUM01000001.1	136279	136439	Repeat_870
WUUM01000001.1	138085	138107	Repeat_871
WUUM01000001.1	138878	138899	Repeat_872
WUUM01000001.1	139235	139256	Repeat_873
WUUM01000001.1	139403	139427	Repeat_874
WUUM01000001.1	139496	139515	Repeat_875
WUUM01000001.1	139558	139580	Repeat_876
WUUM01000001.1	139603	139653	Repeat_877
WUUM01000001.1	139668	139769	Repeat_878
WUUM01000001.1	139794	139900	Repeat_879
WUUM01000001.1	139934	139952	Repeat_880
WUUM01000001.1	139980	140140	Repeat_881
WUUM01000001.1	140243	140276	Repeat_882
WUUM01000001.1	140308	140328	Repeat_883
WUUM01000001.1	140449	140484	Repeat_884
WUUM01000001.1	140505	140523	Repeat_885
WUUM01000001.1	140576	140600	Repeat_886
WUUM01000001.1	140812	140832	Repeat_887
WUUM01000001.1	140890	140920	Repeat_888
WUUM01000001.1	140950	140966	Repeat_889
WUUM01000001.1	141028	141047	Repeat_890
WUUM01000001.1	141068	141093	Repeat_891
WUUM01000001.1	141131	141150	Repeat_892
WUUM01000001.1	141217	141234	Repeat_893
WUUM01000001.1	141331	141363	Repeat_894
WUUM01000001.1	141593	141644	Repeat_895
WUUM01000001.1	141660	141680	Repeat_896
WUUM01000001.1	141697	141721	Repeat_897
WUUM01000001.1	141917	141938	Repeat_898
WUUM01000001.1	142076	142103	Repeat_899
WUUM01000001.1	142112	142130	Repeat_900
WUUM01000001.1	142197	142218	Repeat_901
WUUM01000001.1	142229	142246	Repeat_902
WUUM01000001.1	142254	142274	Repeat_903
WUUM01000001.1	142309	142335	Repeat_904
WUUM01000001.1	142358	142382	Repeat_905
WUUM01000001.1	142495	142527	Repeat_906
WUUM01000001.1	142565	142588	Repeat_907
WUUM01000001.1	142685	142701	Repeat_908
WUUM01000001.1	142831	142873	Repeat_909
WUUM01000001.1	142936	142958	Repeat_910
WUUM01000001.1	142983	143001	Repeat_911
WUUM01000001.1	143078	143101	Repeat_912
WUUM01000001.1	143296	143322	Repeat_913
WUUM01000001.1	143366	143388	Repeat_914
WUUM01000001.1	143537	143553	Repeat_915
WUUM01000001.1	143591	143607	Repeat_916
WUUM01000001.1	143614	143638	Repeat_917
WUUM01000001.1	143774	143794	Repeat_918
WUUM01000001.1	143907	143927	Repeat_919
WUUM01000001.1	143983	144014	Repeat_920
WUUM01000001.1	144170	144194	Repeat_921
WUUM01000001.1	144282	144300	Repeat_922
WUUM01000001.1	144312	144352	Repeat_923
WUUM01000001.1	144398	144418	Repeat_924
WUUM01000001.1	144705	144722	Repeat_925
WUUM01000001.1	144730	144750	Repeat_926
WUUM01000001.1	144841	144866	Repeat_927
WUUM01000001.1	144872	144893	Repeat_928
WUUM01000001.1	144920	144958	Repeat_929
WUUM01000001.1	145010	145055	Repeat_930
WUUM01000001.1	145162	145215	Repeat_931
WUUM01000001.1	145224	145288	Repeat_932
WUUM01000001.1	145482	145499	Repeat_933
WUUM01000001.1	145542	145628	Repeat_934
WUUM01000001.1	145827	145847	Repeat_935
WUUM01000001.1	146029	147254	Repeat_936
WUUM01000001.1	147272	148407	Repeat_937
WUUM01000001.1	148725	148748	Repeat_938
WUUM01000001.1	148844	148865	Repeat_939
WUUM01000001.1	148879	148901	Repeat_940
WUUM01000001.1	149191	149217	Repeat_941
WUUM01000001.1	149290	149346	Repeat_942
WUUM01000001.1	149395	149448	Repeat_943
WUUM01000001.1	149518	149545	Repeat_944
WUUM01000001.1	149619	149644	Repeat_945
WUUM01000001.1	149731	149773	Repeat_946
WUUM01000001.1	149802	149854	Repeat_947
WUUM01000001.1	149879	149910	Repeat_948
WUUM01000001.1	150016	150061	Repeat_949
WUUM01000001.1	150113	150151	Repeat_950
WUUM01000001.1	150461	150482	Repeat_951
WUUM01000001.1	150493	150514	Repeat_952
WUUM01000001.1	151216	151234	Repeat_953
WUUM01000001.1	151372	151399	Repeat_954
WUUM01000001.1	152321	152342	Repeat_955
WUUM01000001.1	152415	152452	Repeat_956
WUUM01000001.1	152474	152498	Repeat_957
WUUM01000001.1	152834	152860	Repeat_958
WUUM01000001.1	152984	153001	Repeat_959
WUUM01000001.1	153242	153266	Repeat_960
WUUM01000001.1	153380	153401	Repeat_961
WUUM01000001.1	153852	153870	Repeat_962
WUUM01000001.1	153906	153923	Repeat_963
WUUM01000001.1	154313	154335	Repeat_964
WUUM01000001.1	154397	154415	Repeat_965
WUUM01000001.1	154911	154933	Repeat_966
WUUM01000001.1	155148	155168	Repeat_967
WUUM01000001.1	155175	155215	Repeat_968
WUUM01000001.1	155263	155283	Repeat_969
WUUM01000001.1	155392	155410	Repeat_970
WUUM01000001.1	155456	155476	Repeat_971
WUUM01000001.1	155823	155867	Repeat_972
WUUM01000001.1	155872	155929	Repeat_973
WUUM01000001.1	156018	156044	Repeat_974
WUUM01000001.1	156186	156215	Repeat_975
WUUM01000001.1	156284	156308	Repeat_976
WUUM01000001.1	156398	156423	Repeat_977
WUUM01000001.1	156501	156545	Repeat_978
WUUM01000001.1	156564	156605	Repeat_979
WUUM01000001.1	156633	156679	Repeat_980
WUUM01000001.1	156707	156727	Repeat_981
WUUM01000001.1	156764	156805	Repeat_982
WUUM01000001.1	156819	156836	Repeat_983
WUUM01000001.1	156878	156910	Repeat_984
WUUM01000001.1	157011	157080	Repeat_985
WUUM01000001.1	157136	157165	Repeat_986
WUUM01000001.1	157171	157189	Repeat_987
WUUM01000001.1	157228	157257	Repeat_988
WUUM01000001.1	157307	157326	Repeat_989
WUUM01000001.1	157356	157436	Repeat_990
WUUM01000001.1	157457	157477	Repeat_991
WUUM01000001.1	157802	157835	Repeat_992
WUUM01000001.1	158154	158180	Repeat_993
WUUM01000001.1	158209	158230	Repeat_994
WUUM01000001.1	158334	158353	Repeat_995
WUUM01000001.1	158417	158472	Repeat_996
WUUM01000001.1	158519	158608	Repeat_997
WUUM01000001.1	158625	158642	Repeat_998
WUUM01000001.1	158706	158804	Repeat_999
WUUM01000001.1	158840	158860	Repeat_1000
WUUM01000001.1	159006	159024	Repeat_1001
WUUM01000001.1	159154	159170	Repeat_1002
WUUM01000001.1	159182	159202	Repeat_1003
WUUM01000001.1	159216	159279	Repeat_1004
WUUM01000001.1	159304	159342	Repeat_1005
WUUM01000001.1	159351	159380	Repeat_1006
WUUM01000001.1	159437	159461	Repeat_1007
WUUM01000001.1	159636	159658	Repeat_1008
WUUM01000001.1	159700	159719	Repeat_1009
WUUM01000001.1	159755	159795	Repeat_1010
WUUM01000001.1	160251	160275	Repeat_1011
WUUM01000001.1	160417	160438	Repeat_1012
WUUM01000001.1	160729	160748	Repeat_1013
WUUM01000001.1	160772	160792	Repeat_1014
WUUM01000001.1	160884	160908	Repeat_1015
WUUM01000001.1	161175	161215	Repeat_1016
WUUM01000001.1	161569	161683	Repeat_1017
WUUM01000001.1	161774	161793	Repeat_1018
WUUM01000001.1	161854	161903	Repeat_1019
WUUM01000001.1	162069	162103	Repeat_1020
WUUM01000001.1	162193	162224	Repeat_1021
WUUM01000001.1	162266	162284	Repeat_1022
WUUM01000001.1	162515	162541	Repeat_1023
WUUM01000001.1	162548	162593	Repeat_1024
WUUM01000001.1	162649	162666	Repeat_1025
WUUM01000001.1	163114	163133	Repeat_1026
WUUM01000001.1	163166	163184	Repeat_1027
WUUM01000001.1	163249	163275	Repeat_1028
WUUM01000001.1	163282	163298	Repeat_1029
WUUM01000001.1	163323	163343	Repeat_1030
WUUM01000001.1	163379	163396	Repeat_1031
WUUM01000001.1	163503	163543	Repeat_1032
WUUM01000001.1	163745	163761	Repeat_1033
WUUM01000001.1	163843	163872	Repeat_1034
WUUM01000001.1	163895	163930	Repeat_1035
WUUM01000001.1	164172	164192	Repeat_1036
WUUM01000001.1	164530	164554	Repeat_1037
WUUM01000001.1	164731	164747	Repeat_1038
WUUM01000001.1	165049	165067	Repeat_1039
WUUM01000001.1	165354	165378	Repeat_1040
WUUM01000001.1	165508	165534	Repeat_1041
WUUM01000001.1	165553	165571	Repeat_1042
WUUM01000001.1	165948	165970	Repeat_1043
WUUM01000001.1	166320	166341	Repeat_1044
WUUM01000001.1	166585	166605	Repeat_1045
WUUM01000001.1	166629	166649	Repeat_1046
WUUM01000001.1	167246	167281	Repeat_1047
WUUM01000001.1	167558	167574	Repeat_1048
WUUM01000001.1	167814	167834	Repeat_1049
WUUM01000001.1	168030	168055	Repeat_1050
WUUM01000001.1	168258	168274	Repeat_1051
WUUM01000001.1	168393	168444	Repeat_1052
WUUM01000001.1	168498	168523	Repeat_1053
WUUM01000001.1	168566	168582	Repeat_1054
WUUM01000001.1	168622	168649	Repeat_1055
WUUM01000001.1	168793	168861	Repeat_1056
WUUM01000001.1	168885	168939	Repeat_1057
WUUM01000001.1	168959	168977	Repeat_1058
WUUM01000001.1	168997	169015	Repeat_1059
WUUM01000001.1	169139	169183	Repeat_1060
WUUM01000001.1	169388	169441	Repeat_1061
WUUM01000001.1	169559	169575	Repeat_1062
WUUM01000001.1	169586	169642	Repeat_1063
WUUM01000001.1	169772	169788	Repeat_1064
WUUM01000001.1	169807	169887	Repeat_1065
WUUM01000001.1	169902	169986	Repeat_1066
WUUM01000001.1	170005	170032	Repeat_1067
WUUM01000001.1	170065	170086	Repeat_1068
WUUM01000001.1	170125	170166	Repeat_1069
WUUM01000001.1	170215	170239	Repeat_1070
WUUM01000001.1	170258	170289	Repeat_1071
WUUM01000001.1	170412	170431	Repeat_1072
WUUM01000001.1	170609	170628	Repeat_1073
WUUM01000001.1	170659	170716	Repeat_1074
WUUM01000001.1	170730	170753	Repeat_1075
WUUM01000001.1	170821	170858	Repeat_1076
WUUM01000001.1	171026	171051	Repeat_1077
WUUM01000001.1	171142	171174	Repeat_1078
WUUM01000001.1	171250	171274	Repeat_1079
WUUM01000001.1	171285	171305	Repeat_1080
WUUM01000001.1	171502	171518	Repeat_1081
WUUM01000001.1	171537	171609	Repeat_1082
WUUM01000001.1	171647	171676	Repeat_1083
WUUM01000001.1	171690	171706	Repeat_1084
WUUM01000001.1	171808	171825	Repeat_1085
WUUM01000001.1	171908	171925	Repeat_1086
WUUM01000001.1	172169	172194	Repeat_1087
WUUM01000001.1	172266	172283	Repeat_1088
WUUM01000001.1	172303	172325	Repeat_1089
WUUM01000001.1	172841	172862	Repeat_1090
WUUM01000001.1	172976	172999	Repeat_1091
WUUM01000001.1	173265	173283	Repeat_1092
WUUM01000001.1	173407	173485	Repeat_1093
WUUM01000001.1	173507	173569	Repeat_1094
WUUM01000001.1	173663	173683	Repeat_1095
WUUM01000001.1	173881	173920	Repeat_1096
WUUM01000001.1	174051	174092	Repeat_1097
WUUM01000001.1	174098	174118	Repeat_1098
WUUM01000001.1	174151	174175	Repeat_1099
WUUM01000001.1	174182	174198	Repeat_1100
WUUM01000001.1	174318	174338	Repeat_1101
WUUM01000001.1	174386	174406	Repeat_1102
WUUM01000001.1	174419	174439	Repeat_1103
WUUM01000001.1	174529	174553	Repeat_1104
WUUM01000001.1	174621	174647	Repeat_1105
WUUM01000001.1	174793	174833	Repeat_1106
WUUM01000001.1	174864	174884	Repeat_1107
WUUM01000001.1	175056	175074	Repeat_1108
WUUM01000001.1	175119	175147	Repeat_1109
WUUM01000001.1	175163	175191	Repeat_1110
WUUM01000001.1	175379	175397	Repeat_1111
WUUM01000001.1	175442	175468	Repeat_1112
WUUM01000001.1	175474	175497	Repeat_1113
WUUM01000001.1	175531	175550	Repeat_1114
WUUM01000001.1	175628	175650	Repeat_1115
WUUM01000001.1	175732	175748	Repeat_1116
WUUM01000001.1	175795	175813	Repeat_1117
WUUM01000001.1	175853	175875	Repeat_1118
WUUM01000001.1	175911	175934	Repeat_1119
WUUM01000001.1	176027	176048	Repeat_1120
WUUM01000001.1	176275	176291	Repeat_1121
WUUM01000001.1	176651	176676	Repeat_1122
WUUM01000001.1	176696	176713	Repeat_1123
WUUM01000001.1	176774	176793	Repeat_1124
WUUM01000001.1	176808	176849	Repeat_1125
WUUM01000001.1	177230	177257	Repeat_1126
WUUM01000001.1	177494	177510	Repeat_1127
WUUM01000001.1	177711	177732	Repeat_1128
WUUM01000001.1	177764	177780	Repeat_1129
WUUM01000001.1	178012	178030	Repeat_1130
WUUM01000001.1	178222	178246	Repeat_1131
WUUM01000001.1	178267	178299	Repeat_1132
WUUM01000001.1	178374	178397	Repeat_1133
WUUM01000001.1	178469	178498	Repeat_1134
WUUM01000001.1	178588	178607	Repeat_1135
WUUM01000001.1	178672	178692	Repeat_1136
WUUM01000001.1	178706	178725	Repeat_1137
WUUM01000001.1	178734	178754	Repeat_1138
WUUM01000001.1	178787	178849	Repeat_1139
WUUM01000001.1	178880	178924	Repeat_1140
WUUM01000001.1	178958	178977	Repeat_1141
WUUM01000001.1	178999	179026	Repeat_1142
WUUM01000001.1	179042	179091	Repeat_1143
WUUM01000001.1	179171	179192	Repeat_1144
WUUM01000001.1	179692	179714	Repeat_1145
WUUM01000001.1	179829	179849	Repeat_1146
WUUM01000001.1	179886	179907	Repeat_1147
WUUM01000001.1	179928	179969	Repeat_1148
WUUM01000001.1	179989	180012	Repeat_1149
WUUM01000001.1	180038	180090	Repeat_1150
WUUM01000001.1	180130	180152	Repeat_1151
WUUM01000001.1	180218	180234	Repeat_1152
WUUM01000001.1	180257	180323	Repeat_1153
WUUM01000001.1	180628	180669	Repeat_1154
WUUM01000001.1	180681	180699	Repeat_1155
WUUM01000001.1	180709	180741	Repeat_1156
WUUM01000001.1	180834	180864	Repeat_1157
WUUM01000001.1	180882	180933	Repeat_1158
WUUM01000001.1	180951	180982	Repeat_1159
WUUM01000001.1	181026	181049	Repeat_1160
WUUM01000001.1	181098	181115	Repeat_1161
WUUM01000001.1	181177	181200	Repeat_1162
WUUM01000001.1	181221	181269	Repeat_1163
WUUM01000001.1	181350	181368	Repeat_1164
WUUM01000001.1	181494	181512	Repeat_1165
WUUM01000001.1	181587	181609	Repeat_1166
WUUM01000001.1	181630	181648	Repeat_1167
WUUM01000001.1	181668	181694	Repeat_1168
WUUM01000001.1	181816	181840	Repeat_1169
WUUM01000001.1	181871	181915	Repeat_1170
WUUM01000001.1	182505	182523	Repeat_1171
WUUM01000001.1	182542	182561	Repeat_1172
WUUM01000001.1	182588	182610	Repeat_1173
WUUM01000001.1	182617	182633	Repeat_1174
WUUM01000001.1	182654	182729	Repeat_1175
WUUM01000001.1	182798	182855	Repeat_1176
WUUM01000001.1	182871	182889	Repeat_1177
WUUM01000001.1	182898	182980	Repeat_1178
WUUM01000001.1	182989	183015	Repeat_1179
WUUM01000001.1	183043	183063	Repeat_1180
WUUM01000001.1	183114	183142	Repeat_1181
WUUM01000001.1	183251	183278	Repeat_1182
WUUM01000001.1	183283	183321	Repeat_1183
WUUM01000001.1	183351	183371	Repeat_1184
WUUM01000001.1	183500	183525	Repeat_1185
WUUM01000001.1	183723	183740	Repeat_1186
WUUM01000001.1	183981	184006	Repeat_1187
WUUM01000001.1	184040	184063	Repeat_1188
WUUM01000001.1	184071	184096	Repeat_1189
WUUM01000001.1	184206	184252	Repeat_1190
WUUM01000001.1	184489	184510	Repeat_1191
WUUM01000001.1	184693	184733	Repeat_1192
WUUM01000001.1	184776	184823	Repeat_1193
WUUM01000001.1	184837	184860	Repeat_1194
WUUM01000001.1	184961	184979	Repeat_1195
WUUM01000001.1	185226	185245	Repeat_1196
WUUM01000001.1	185722	185745	Repeat_1197
WUUM01000001.1	185830	185857	Repeat_1198
WUUM01000001.1	185905	185923	Repeat_1199
WUUM01000001.1	185954	185994	Repeat_1200
WUUM01000001.1	186130	186151	Repeat_1201
WUUM01000001.1	186159	186177	Repeat_1202
WUUM01000001.1	186272	186289	Repeat_1203
WUUM01000001.1	186522	186547	Repeat_1204
WUUM01000001.1	186585	186610	Repeat_1205
WUUM01000001.1	186646	186677	Repeat_1206
WUUM01000001.1	186782	186810	Repeat_1207
WUUM01000001.1	186842	186885	Repeat_1208
WUUM01000001.1	186993	187086	Repeat_1209
WUUM01000001.1	187136	187174	Repeat_1210
WUUM01000001.1	187180	187206	Repeat_1211
WUUM01000001.1	187305	187322	Repeat_1212
WUUM01000001.1	187587	187605	Repeat_1213
WUUM01000001.1	187671	187729	Repeat_1214
WUUM01000001.1	187875	187903	Repeat_1215
WUUM01000001.1	187997	188019	Repeat_1216
WUUM01000001.1	188210	188228	Repeat_1217
WUUM01000001.1	188582	188639	Repeat_1218
WUUM01000001.1	188672	188691	Repeat_1219
WUUM01000001.1	188716	188737	Repeat_1220
WUUM01000001.1	188794	188818	Repeat_1221
WUUM01000001.1	189044	189079	Repeat_1222
WUUM01000001.1	189152	189178	Repeat_1223
WUUM01000001.1	189238	189259	Repeat_1224
WUUM01000001.1	189299	189320	Repeat_1225
WUUM01000001.1	189416	189436	Repeat_1226
WUUM01000001.1	189461	189480	Repeat_1227
WUUM01000001.1	189493	189509	Repeat_1228
WUUM01000001.1	189625	189646	Repeat_1229
WUUM01000001.1	189788	189842	Repeat_1230
WUUM01000001.1	189868	189902	Repeat_1231
WUUM01000001.1	189981	190011	Repeat_1232
WUUM01000001.1	190021	190049	Repeat_1233
WUUM01000001.1	190284	190304	Repeat_1234
WUUM01000001.1	190393	190426	Repeat_1235
WUUM01000001.1	190442	190474	Repeat_1236
WUUM01000001.1	190844	190865	Repeat_1237
WUUM01000001.1	190879	190941	Repeat_1238
WUUM01000001.1	190963	190997	Repeat_1239
WUUM01000001.1	191024	191047	Repeat_1240
WUUM01000001.1	191185	191209	Repeat_1241
WUUM01000001.1	191231	191250	Repeat_1242
WUUM01000001.1	191581	191605	Repeat_1243
WUUM01000001.1	191669	191696	Repeat_1244
WUUM01000001.1	191747	191768	Repeat_1245
WUUM01000001.1	191791	191827	Repeat_1246
WUUM01000001.1	191993	192013	Repeat_1247
WUUM01000001.1	192127	192188	Repeat_1248
WUUM01000001.1	192206	192251	Repeat_1249
WUUM01000001.1	192268	192305	Repeat_1250
WUUM01000001.1	192321	192345	Repeat_1251
WUUM01000001.1	192352	192376	Repeat_1252
WUUM01000001.1	192428	192457	Repeat_1253
WUUM01000001.1	192486	192503	Repeat_1254
WUUM01000001.1	192588	192636	Repeat_1255
WUUM01000001.1	192825	192841	Repeat_1256
WUUM01000001.1	192902	192921	Repeat_1257
WUUM01000001.1	192934	192954	Repeat_1258
WUUM01000001.1	193100	193124	Repeat_1259
WUUM01000001.1	193158	193184	Repeat_1260
WUUM01000001.1	193207	193234	Repeat_1261
WUUM01000001.1	193308	193361	Repeat_1262
WUUM01000001.1	193445	193463	Repeat_1263
WUUM01000001.1	193483	193507	Repeat_1264
WUUM01000001.1	193527	193551	Repeat_1265
WUUM01000001.1	193566	193585	Repeat_1266
WUUM01000001.1	193762	193802	Repeat_1267
WUUM01000001.1	193834	193860	Repeat_1268
WUUM01000001.1	193934	193971	Repeat_1269
WUUM01000001.1	193997	194067	Repeat_1270
WUUM01000001.1	194115	194148	Repeat_1271
WUUM01000001.1	194155	194171	Repeat_1272
WUUM01000001.1	194444	194491	Repeat_1273
WUUM01000001.1	194627	194673	Repeat_1274
WUUM01000001.1	194894	194914	Repeat_1275
WUUM01000001.1	195393	195448	Repeat_1276
WUUM01000001.1	195803	195888	Repeat_1277
WUUM01000001.1	195901	195921	Repeat_1278
WUUM01000001.1	196008	196030	Repeat_1279
WUUM01000001.1	196174	196194	Repeat_1280
WUUM01000001.1	196792	196815	Repeat_1281
WUUM01000001.1	196834	196852	Repeat_1282
WUUM01000001.1	196913	196936	Repeat_1283
WUUM01000001.1	196990	197019	Repeat_1284
WUUM01000001.1	197093	197113	Repeat_1285
WUUM01000001.1	197124	197166	Repeat_1286
WUUM01000001.1	197191	197217	Repeat_1287
WUUM01000001.1	197243	197292	Repeat_1288
WUUM01000001.1	197398	197417	Repeat_1289
WUUM01000001.1	197433	197477	Repeat_1290
WUUM01000001.1	197670	197699	Repeat_1291
WUUM01000001.1	197750	197767	Repeat_1292
WUUM01000001.1	197803	197830	Repeat_1293
WUUM01000001.1	197929	197957	Repeat_1294
WUUM01000001.1	197969	197991	Repeat_1295
WUUM01000001.1	198169	198187	Repeat_1296
WUUM01000001.1	198237	198267	Repeat_1297
WUUM01000001.1	198273	198297	Repeat_1298
WUUM01000001.1	198309	198359	Repeat_1299
WUUM01000001.1	198474	198499	Repeat_1300
WUUM01000001.1	198510	198530	Repeat_1301
WUUM01000001.1	198547	198567	Repeat_1302
WUUM01000001.1	198650	198670	Repeat_1303
WUUM01000001.1	198702	198809	Repeat_1304
WUUM01000001.1	198838	198914	Repeat_1305
WUUM01000001.1	198945	199034	Repeat_1306
WUUM01000001.1	199149	199172	Repeat_1307
WUUM01000001.1	199200	199218	Repeat_1308
WUUM01000001.1	199232	199259	Repeat_1309
WUUM01000001.1	199690	199707	Repeat_1310
WUUM01000001.1	199752	199768	Repeat_1311
WUUM01000001.1	199777	199807	Repeat_1312
WUUM01000001.1	199811	199833	Repeat_1313
WUUM01000001.1	199913	199931	Repeat_1314
WUUM01000001.1	199969	199991	Repeat_1315
WUUM01000001.1	200048	200069	Repeat_1316
WUUM01000001.1	200086	200108	Repeat_1317
WUUM01000001.1	200137	200156	Repeat_1318
WUUM01000001.1	200196	200213	Repeat_1319
WUUM01000001.1	200270	200288	Repeat_1320
WUUM01000001.1	200316	200337	Repeat_1321
WUUM01000001.1	200620	200642	Repeat_1322
WUUM01000001.1	201010	201030	Repeat_1323
WUUM01000001.1	201101	201120	Repeat_1324
WUUM01000001.1	201209	201269	Repeat_1325
WUUM01000001.1	201281	201384	Repeat_1326
WUUM01000001.1	201423	201444	Repeat_1327
WUUM01000001.1	201735	201756	Repeat_1328
WUUM01000001.1	201770	201861	Repeat_1329
WUUM01000001.1	201880	201936	Repeat_1330
WUUM01000001.1	201962	201980	Repeat_1331
WUUM01000001.1	202007	202024	Repeat_1332
WUUM01000001.1	202140	202160	Repeat_1333
WUUM01000001.1	202272	202303	Repeat_1334
WUUM01000001.1	202357	202377	Repeat_1335
WUUM01000001.1	202402	202447	Repeat_1336
WUUM01000001.1	202487	202526	Repeat_1337
WUUM01000001.1	202630	202671	Repeat_1338
WUUM01000001.1	202721	202754	Repeat_1339
WUUM01000001.1	202827	202849	Repeat_1340
WUUM01000001.1	202905	202921	Repeat_1341
WUUM01000001.1	203042	203071	Repeat_1342
WUUM01000001.1	203104	203123	Repeat_1343
WUUM01000001.1	203172	203193	Repeat_1344
WUUM01000001.1	203228	203272	Repeat_1345
WUUM01000001.1	203298	203318	Repeat_1346
WUUM01000001.1	203328	203346	Repeat_1347
WUUM01000001.1	203361	203379	Repeat_1348
WUUM01000001.1	203427	203457	Repeat_1349
WUUM01000001.1	203525	203543	Repeat_1350
WUUM01000001.1	204019	204050	Repeat_1351
WUUM01000001.1	204068	204092	Repeat_1352
WUUM01000001.1	204212	204232	Repeat_1353
WUUM01000001.1	204262	204303	Repeat_1354
WUUM01000001.1	204442	204488	Repeat_1355
WUUM01000001.1	204574	204642	Repeat_1356
WUUM01000001.1	204731	204757	Repeat_1357
WUUM01000001.1	204809	204862	Repeat_1358
WUUM01000001.1	204891	204911	Repeat_1359
WUUM01000001.1	204929	204954	Repeat_1360
WUUM01000001.1	204967	204983	Repeat_1361
WUUM01000001.1	205140	205164	Repeat_1362
WUUM01000001.1	205235	205254	Repeat_1363
WUUM01000001.1	205304	205327	Repeat_1364
WUUM01000001.1	205353	205381	Repeat_1365
WUUM01000001.1	205398	205419	Repeat_1366
WUUM01000001.1	205424	205450	Repeat_1367
WUUM01000001.1	205501	205517	Repeat_1368
WUUM01000001.1	205539	205564	Repeat_1369
WUUM01000001.1	205571	205594	Repeat_1370
WUUM01000001.1	205614	205641	Repeat_1371
WUUM01000001.1	205679	205726	Repeat_1372
WUUM01000001.1	205767	205786	Repeat_1373
WUUM01000001.1	205827	205847	Repeat_1374
WUUM01000001.1	205869	205885	Repeat_1375
WUUM01000001.1	205988	206048	Repeat_1376
WUUM01000001.1	206096	206115	Repeat_1377
WUUM01000001.1	206141	206176	Repeat_1378
WUUM01000001.1	206424	206478	Repeat_1379
WUUM01000001.1	206498	206530	Repeat_1380
WUUM01000001.1	206612	206637	Repeat_1381
WUUM01000001.1	206692	206715	Repeat_1382
WUUM01000001.1	206723	206772	Repeat_1383
WUUM01000001.1	206852	206871	Repeat_1384
WUUM01000001.1	206974	207040	Repeat_1385
WUUM01000001.1	207070	207093	Repeat_1386
WUUM01000001.1	207100	207127	Repeat_1387
WUUM01000001.1	207143	207167	Repeat_1388
WUUM01000001.1	207201	207229	Repeat_1389
WUUM01000001.1	207299	207325	Repeat_1390
WUUM01000001.1	207364	207390	Repeat_1391
WUUM01000001.1	207452	207472	Repeat_1392
WUUM01000001.1	207537	207566	Repeat_1393
WUUM01000001.1	207585	207617	Repeat_1394
WUUM01000001.1	207714	207734	Repeat_1395
WUUM01000001.1	207741	207786	Repeat_1396
WUUM01000001.1	207907	207949	Repeat_1397
WUUM01000001.1	207961	207980	Repeat_1398
WUUM01000001.1	208147	208166	Repeat_1399
WUUM01000001.1	208184	208224	Repeat_1400
WUUM01000001.1	208256	208274	Repeat_1401
WUUM01000001.1	208536	208562	Repeat_1402
WUUM01000001.1	208583	208600	Repeat_1403
WUUM01000001.1	208676	208693	Repeat_1404
WUUM01000001.1	208702	208727	Repeat_1405
WUUM01000001.1	208775	208794	Repeat_1406
WUUM01000001.1	208943	208967	Repeat_1407
WUUM01000001.1	209237	209256	Repeat_1408
WUUM01000001.1	209286	209306	Repeat_1409
WUUM01000001.1	209350	209369	Repeat_1410
WUUM01000001.1	209441	209460	Repeat_1411
WUUM01000001.1	209559	209590	Repeat_1412
WUUM01000001.1	209653	209706	Repeat_1413
WUUM01000001.1	209716	209945	Repeat_1414
WUUM01000001.1	209952	209972	Repeat_1415
WUUM01000001.1	209986	210280	Repeat_1416
WUUM01000001.1	210297	210344	Repeat_1417
WUUM01000001.1	210417	210439	Repeat_1418
WUUM01000001.1	210450	210504	Repeat_1419
WUUM01000001.1	210526	210549	Repeat_1420
WUUM01000001.1	210598	210617	Repeat_1421
WUUM01000001.1	210767	210784	Repeat_1422
WUUM01000001.1	210892	210908	Repeat_1423
WUUM01000001.1	210959	210988	Repeat_1424
WUUM01000001.1	211024	211069	Repeat_1425
WUUM01000001.1	211112	211141	Repeat_1426
WUUM01000001.1	211188	211215	Repeat_1427
WUUM01000001.1	211221	211246	Repeat_1428
WUUM01000001.1	211329	211347	Repeat_1429
WUUM01000001.1	211426	211445	Repeat_1430
WUUM01000001.1	211784	211801	Repeat_1431
WUUM01000001.1	211824	211855	Repeat_1432
WUUM01000001.1	211920	211945	Repeat_1433
WUUM01000001.1	212064	212097	Repeat_1434
WUUM01000001.1	212156	212202	Repeat_1435
WUUM01000001.1	212218	212263	Repeat_1436
WUUM01000001.1	212360	212405	Repeat_1437
WUUM01000001.1	212415	212436	Repeat_1438
WUUM01000001.1	212448	212471	Repeat_1439
WUUM01000001.1	212493	212526	Repeat_1440
WUUM01000001.1	212810	212846	Repeat_1441
WUUM01000001.1	212874	212899	Repeat_1442
WUUM01000001.1	212980	213001	Repeat_1443
WUUM01000001.1	213237	213259	Repeat_1444
WUUM01000001.1	213301	213323	Repeat_1445
WUUM01000001.1	213340	213373	Repeat_1446
WUUM01000001.1	213459	213483	Repeat_1447
WUUM01000001.1	213506	213537	Repeat_1448
WUUM01000001.1	213612	213669	Repeat_1449
WUUM01000001.1	213852	213892	Repeat_1450
WUUM01000001.1	213910	213934	Repeat_1451
WUUM01000001.1	213938	213957	Repeat_1452
WUUM01000001.1	213981	214000	Repeat_1453
WUUM01000001.1	214219	214237	Repeat_1454
WUUM01000001.1	214639	214670	Repeat_1455
WUUM01000001.1	214679	214709	Repeat_1456
WUUM01000001.1	214744	214768	Repeat_1457
WUUM01000001.1	214846	214885	Repeat_1458
WUUM01000001.1	215050	215068	Repeat_1459
WUUM01000001.1	215097	215163	Repeat_1460
WUUM01000001.1	215218	215242	Repeat_1461
WUUM01000001.1	215258	215277	Repeat_1462
WUUM01000001.1	215555	215590	Repeat_1463
WUUM01000001.1	215607	215636	Repeat_1464
WUUM01000001.1	215949	215987	Repeat_1465
WUUM01000001.1	216025	216044	Repeat_1466
WUUM01000001.1	216069	216090	Repeat_1467
WUUM01000001.1	216128	216150	Repeat_1468
WUUM01000001.1	216174	216212	Repeat_1469
WUUM01000001.1	216238	216262	Repeat_1470
WUUM01000001.1	216296	216319	Repeat_1471
WUUM01000001.1	216391	216408	Repeat_1472
WUUM01000001.1	216623	216663	Repeat_1473
WUUM01000001.1	216674	216703	Repeat_1474
WUUM01000001.1	216709	216780	Repeat_1475
WUUM01000001.1	216888	216906	Repeat_1476
WUUM01000001.1	216943	216966	Repeat_1477
WUUM01000001.1	216980	217007	Repeat_1478
WUUM01000001.1	217089	217106	Repeat_1479
WUUM01000001.1	217293	217317	Repeat_1480
WUUM01000001.1	217339	217362	Repeat_1481
WUUM01000001.1	217448	217468	Repeat_1482
WUUM01000001.1	217546	217568	Repeat_1483
WUUM01000001.1	217584	217600	Repeat_1484
WUUM01000001.1	217812	217844	Repeat_1485
WUUM01000001.1	217862	217888	Repeat_1486
WUUM01000001.1	217902	217924	Repeat_1487
WUUM01000001.1	217932	218011	Repeat_1488
WUUM01000001.1	218034	218057	Repeat_1489
WUUM01000001.1	218179	218204	Repeat_1490
WUUM01000001.1	218210	218231	Repeat_1491
WUUM01000001.1	218238	218276	Repeat_1492
WUUM01000001.1	218312	218332	Repeat_1493
WUUM01000001.1	218372	218395	Repeat_1494
WUUM01000001.1	218405	218443	Repeat_1495
WUUM01000001.1	218468	218487	Repeat_1496
WUUM01000001.1	218502	218523	Repeat_1497
WUUM01000001.1	218571	218604	Repeat_1498
WUUM01000001.1	218649	218737	Repeat_1499
WUUM01000001.1	218761	218843	Repeat_1500
WUUM01000001.1	218913	218935	Repeat_1501
WUUM01000001.1	219002	219021	Repeat_1502
WUUM01000001.1	219307	219325	Repeat_1503
WUUM01000001.1	219375	219455	Repeat_1504
WUUM01000001.1	219462	219489	Repeat_1505
WUUM01000001.1	219515	219544	Repeat_1506
WUUM01000001.1	219558	219600	Repeat_1507
WUUM01000001.1	219970	220066	Repeat_1508
WUUM01000001.1	220194	220210	Repeat_1509
WUUM01000001.1	220345	220362	Repeat_1510
WUUM01000001.1	220404	220425	Repeat_1511
WUUM01000001.1	220452	220472	Repeat_1512
WUUM01000001.1	220511	220529	Repeat_1513
WUUM01000001.1	220606	220624	Repeat_1514
WUUM01000001.1	220717	220757	Repeat_1515
WUUM01000001.1	220846	220862	Repeat_1516
WUUM01000001.1	220905	220922	Repeat_1517
WUUM01000001.1	220981	220999	Repeat_1518
WUUM01000001.1	221013	221054	Repeat_1519
WUUM01000001.1	221071	221090	Repeat_1520
WUUM01000001.1	221167	221183	Repeat_1521
WUUM01000001.1	221234	221255	Repeat_1522
WUUM01000001.1	221509	221535	Repeat_1523
WUUM01000001.1	221592	221608	Repeat_1524
WUUM01000001.1	221634	221652	Repeat_1525
WUUM01000001.1	221699	221746	Repeat_1526
WUUM01000001.1	221821	221849	Repeat_1527
WUUM01000001.1	222482	222500	Repeat_1528
WUUM01000001.1	222532	222550	Repeat_1529
WUUM01000001.1	222685	222745	Repeat_1530
WUUM01000001.1	222765	222808	Repeat_1531
WUUM01000001.1	222825	222848	Repeat_1532
WUUM01000001.1	222900	222918	Repeat_1533
WUUM01000001.1	222924	222950	Repeat_1534
WUUM01000001.1	222967	222984	Repeat_1535
WUUM01000001.1	223001	223088	Repeat_1536
WUUM01000001.1	223126	223217	Repeat_1537
WUUM01000001.1	223248	223322	Repeat_1538
WUUM01000001.1	223333	223376	Repeat_1539
WUUM01000001.1	223458	223488	Repeat_1540
WUUM01000001.1	223519	223539	Repeat_1541
WUUM01000001.1	223639	223657	Repeat_1542
WUUM01000001.1	223948	223970	Repeat_1543
WUUM01000001.1	224114	224196	Repeat_1544
WUUM01000001.1	224248	224274	Repeat_1545
WUUM01000001.1	224308	224327	Repeat_1546
WUUM01000001.1	224484	224515	Repeat_1547
WUUM01000001.1	224624	224641	Repeat_1548
WUUM01000001.1	224704	224722	Repeat_1549
WUUM01000001.1	224760	224796	Repeat_1550
WUUM01000001.1	224859	224933	Repeat_1551
WUUM01000001.1	224942	225252	Repeat_1552
WUUM01000001.1	225365	225384	Repeat_1553
WUUM01000001.1	225398	225420	Repeat_1554
WUUM01000001.1	225496	225521	Repeat_1555
WUUM01000001.1	225580	225598	Repeat_1556
WUUM01000001.1	225737	225763	Repeat_1557
WUUM01000001.1	225851	225876	Repeat_1558
WUUM01000001.1	225965	225988	Repeat_1559
WUUM01000001.1	225997	226031	Repeat_1560
WUUM01000001.1	226068	226088	Repeat_1561
WUUM01000001.1	226108	226133	Repeat_1562
WUUM01000001.1	226167	226190	Repeat_1563
WUUM01000001.1	226236	226264	Repeat_1564
WUUM01000001.1	226283	226332	Repeat_1565
WUUM01000001.1	226617	226634	Repeat_1566
WUUM01000001.1	226662	226679	Repeat_1567
WUUM01000001.1	226715	226740	Repeat_1568
WUUM01000001.1	226770	226791	Repeat_1569
WUUM01000001.1	226903	226926	Repeat_1570
WUUM01000001.1	227012	227042	Repeat_1571
WUUM01000001.1	227552	227571	Repeat_1572
WUUM01000001.1	227673	227704	Repeat_1573
WUUM01000001.1	227722	227750	Repeat_1574
WUUM01000001.1	227820	227836	Repeat_1575
WUUM01000001.1	227859	227881	Repeat_1576
WUUM01000001.1	227892	227911	Repeat_1577
WUUM01000001.1	228406	228768	Repeat_1578
WUUM01000001.1	228790	228817	Repeat_1579
WUUM01000001.1	228827	228919	Repeat_1580
WUUM01000001.1	228968	228986	Repeat_1581
WUUM01000001.1	229025	229050	Repeat_1582
WUUM01000001.1	229196	229219	Repeat_1583
WUUM01000001.1	229233	229255	Repeat_1584
WUUM01000001.1	229856	229887	Repeat_1585
WUUM01000001.1	229943	229968	Repeat_1586
WUUM01000001.1	229990	230008	Repeat_1587
WUUM01000001.1	230042	230067	Repeat_1588
WUUM01000001.1	230087	230105	Repeat_1589
WUUM01000001.1	230203	230221	Repeat_1590
WUUM01000001.1	230476	230497	Repeat_1591
WUUM01000001.1	230568	230596	Repeat_1592
WUUM01000001.1	230630	230651	Repeat_1593
WUUM01000001.1	230779	230798	Repeat_1594
WUUM01000001.1	231074	231094	Repeat_1595
WUUM01000001.1	231244	231309	Repeat_1596
WUUM01000001.1	231349	231373	Repeat_1597
WUUM01000001.1	231544	231563	Repeat_1598
WUUM01000001.1	231589	231664	Repeat_1599
WUUM01000001.1	231682	231704	Repeat_1600
WUUM01000001.1	231880	231901	Repeat_1601
WUUM01000001.1	232143	232162	Repeat_1602
WUUM01000001.1	232221	232244	Repeat_1603
WUUM01000001.1	232257	232293	Repeat_1604
WUUM01000001.1	232322	232349	Repeat_1605
WUUM01000001.1	232395	232420	Repeat_1606
WUUM01000001.1	232470	232501	Repeat_1607
WUUM01000001.1	232649	232671	Repeat_1608
WUUM01000001.1	232814	232831	Repeat_1609
WUUM01000001.1	232848	232918	Repeat_1610
WUUM01000001.1	232939	232985	Repeat_1611
WUUM01000001.1	233030	233073	Repeat_1612
WUUM01000001.1	233131	233154	Repeat_1613
WUUM01000001.1	233523	233572	Repeat_1614
WUUM01000001.1	233583	233610	Repeat_1615
WUUM01000001.1	233643	233674	Repeat_1616
WUUM01000001.1	233685	233707	Repeat_1617
WUUM01000001.1	234072	234091	Repeat_1618
WUUM01000001.1	234121	234143	Repeat_1619
WUUM01000001.1	234200	234227	Repeat_1620
WUUM01000001.1	234250	234275	Repeat_1621
WUUM01000001.1	234355	234391	Repeat_1622
WUUM01000001.1	234730	234758	Repeat_1623
WUUM01000001.1	234796	234819	Repeat_1624
WUUM01000001.1	234832	234858	Repeat_1625
WUUM01000001.1	234886	234902	Repeat_1626
WUUM01000001.1	234927	234943	Repeat_1627
WUUM01000001.1	234960	234984	Repeat_1628
WUUM01000001.1	235039	235065	Repeat_1629
WUUM01000001.1	235145	235164	Repeat_1630
WUUM01000001.1	235209	235229	Repeat_1631
WUUM01000001.1	235399	235419	Repeat_1632
WUUM01000001.1	235498	235519	Repeat_1633
WUUM01000001.1	235598	235660	Repeat_1634
WUUM01000001.1	235695	235726	Repeat_1635
WUUM01000001.1	236082	236104	Repeat_1636
WUUM01000001.1	236138	236296	Repeat_1637
WUUM01000001.1	236317	236341	Repeat_1638
WUUM01000001.1	236345	236376	Repeat_1639
WUUM01000001.1	236482	236499	Repeat_1640
WUUM01000001.1	236528	236551	Repeat_1641
WUUM01000001.1	236601	236624	Repeat_1642
WUUM01000001.1	236780	236800	Repeat_1643
WUUM01000001.1	236958	236990	Repeat_1644
WUUM01000001.1	236995	237050	Repeat_1645
WUUM01000001.1	237072	237091	Repeat_1646
WUUM01000001.1	237131	237191	Repeat_1647
WUUM01000001.1	237244	237279	Repeat_1648
WUUM01000001.1	237312	237331	Repeat_1649
WUUM01000001.1	237340	237369	Repeat_1650
WUUM01000001.1	237407	237448	Repeat_1651
WUUM01000001.1	237464	237481	Repeat_1652
WUUM01000001.1	237556	237573	Repeat_1653
WUUM01000001.1	237696	237716	Repeat_1654
WUUM01000001.1	238091	238113	Repeat_1655
WUUM01000001.1	238166	238192	Repeat_1656
WUUM01000001.1	238247	238268	Repeat_1657
WUUM01000001.1	238284	238307	Repeat_1658
WUUM01000001.1	238327	238352	Repeat_1659
WUUM01000001.1	238416	238497	Repeat_1660
WUUM01000001.1	238671	238692	Repeat_1661
WUUM01000001.1	238913	238945	Repeat_1662
WUUM01000001.1	238950	238969	Repeat_1663
WUUM01000001.1	239171	239198	Repeat_1664
WUUM01000001.1	239568	239588	Repeat_1665
WUUM01000001.1	239636	239663	Repeat_1666
WUUM01000001.1	239726	239745	Repeat_1667
WUUM01000001.1	239751	239776	Repeat_1668
WUUM01000001.1	239817	239876	Repeat_1669
WUUM01000001.1	239885	239905	Repeat_1670
WUUM01000001.1	239956	240004	Repeat_1671
WUUM01000001.1	240188	240207	Repeat_1672
WUUM01000001.1	240371	240390	Repeat_1673
WUUM01000001.1	240702	240745	Repeat_1674
WUUM01000001.1	240786	240808	Repeat_1675
WUUM01000001.1	241164	241220	Repeat_1676
WUUM01000001.1	241346	241391	Repeat_1677
WUUM01000001.1	241505	241526	Repeat_1678
WUUM01000001.1	241705	241731	Repeat_1679
WUUM01000001.1	241770	241788	Repeat_1680
WUUM01000001.1	241806	241831	Repeat_1681
WUUM01000001.1	241839	241864	Repeat_1682
WUUM01000001.1	241946	241970	Repeat_1683
WUUM01000001.1	241999	242046	Repeat_1684
WUUM01000001.1	242091	242107	Repeat_1685
WUUM01000001.1	242166	242191	Repeat_1686
WUUM01000001.1	242339	242360	Repeat_1687
WUUM01000001.1	242530	242550	Repeat_1688
WUUM01000001.1	242617	242637	Repeat_1689
WUUM01000001.1	242978	242999	Repeat_1690
WUUM01000001.1	243086	243125	Repeat_1691
WUUM01000001.1	243147	243196	Repeat_1692
WUUM01000001.1	243333	243355	Repeat_1693
WUUM01000001.1	243427	243443	Repeat_1694
WUUM01000001.1	243552	243574	Repeat_1695
WUUM01000001.1	243596	243617	Repeat_1696
WUUM01000001.1	243632	243654	Repeat_1697
WUUM01000001.1	243729	243749	Repeat_1698
WUUM01000001.1	243821	243842	Repeat_1699
WUUM01000001.1	243850	243878	Repeat_1700
WUUM01000001.1	243931	243979	Repeat_1701
WUUM01000001.1	244088	244107	Repeat_1702
WUUM01000001.1	244409	244428	Repeat_1703
WUUM01000001.1	244458	244479	Repeat_1704
WUUM01000001.1	244560	244580	Repeat_1705
WUUM01000001.1	244619	244665	Repeat_1706
WUUM01000001.1	244693	244732	Repeat_1707
WUUM01000001.1	245082	245106	Repeat_1708
WUUM01000001.1	245343	245371	Repeat_1709
WUUM01000001.1	245423	245456	Repeat_1710
WUUM01000001.1	245476	245492	Repeat_1711
WUUM01000001.1	245527	245589	Repeat_1712
WUUM01000001.1	245607	245628	Repeat_1713
WUUM01000001.1	245654	245681	Repeat_1714
WUUM01000001.1	245696	245722	Repeat_1715
WUUM01000001.1	245730	245746	Repeat_1716
WUUM01000001.1	245868	245991	Repeat_1717
WUUM01000001.1	246012	246035	Repeat_1718
WUUM01000001.1	246065	246090	Repeat_1719
WUUM01000001.1	246123	246214	Repeat_1720
WUUM01000001.1	246227	246265	Repeat_1721
WUUM01000001.1	246357	246382	Repeat_1722
WUUM01000001.1	246399	246419	Repeat_1723
WUUM01000001.1	246483	246505	Repeat_1724
WUUM01000001.1	246618	246642	Repeat_1725
WUUM01000001.1	246649	246667	Repeat_1726
WUUM01000001.1	246827	246847	Repeat_1727
WUUM01000001.1	247117	247142	Repeat_1728
WUUM01000001.1	247196	247213	Repeat_1729
WUUM01000001.1	247278	247304	Repeat_1730
WUUM01000001.1	247336	247353	Repeat_1731
WUUM01000001.1	247369	247403	Repeat_1732
WUUM01000001.1	247490	247506	Repeat_1733
WUUM01000001.1	247610	247634	Repeat_1734
WUUM01000001.1	247824	247841	Repeat_1735
WUUM01000001.1	247879	247911	Repeat_1736
WUUM01000001.1	247916	247967	Repeat_1737
WUUM01000001.1	248132	248161	Repeat_1738
WUUM01000001.1	248178	248247	Repeat_1739
WUUM01000001.1	248491	248509	Repeat_1740
WUUM01000001.1	248583	248612	Repeat_1741
WUUM01000001.1	248653	248677	Repeat_1742
WUUM01000001.1	248712	248761	Repeat_1743
WUUM01000001.1	248830	248851	Repeat_1744
WUUM01000001.1	248946	248970	Repeat_1745
WUUM01000001.1	249005	249024	Repeat_1746
WUUM01000001.1	249081	249141	Repeat_1747
WUUM01000001.1	249498	249515	Repeat_1748
WUUM01000001.1	249557	249604	Repeat_1749
WUUM01000001.1	249786	249812	Repeat_1750
WUUM01000001.1	249869	249905	Repeat_1751
WUUM01000001.1	249946	249969	Repeat_1752
WUUM01000001.1	250026	250045	Repeat_1753
WUUM01000001.1	250059	250080	Repeat_1754
WUUM01000001.1	250109	250137	Repeat_1755
WUUM01000001.1	250303	250319	Repeat_1756
WUUM01000001.1	250331	250351	Repeat_1757
WUUM01000001.1	250360	250378	Repeat_1758
WUUM01000001.1	250395	250484	Repeat_1759
WUUM01000001.1	250600	250618	Repeat_1760
WUUM01000001.1	250685	250726	Repeat_1761
WUUM01000001.1	250746	250765	Repeat_1762
WUUM01000001.1	250788	250817	Repeat_1763
WUUM01000001.1	250944	250962	Repeat_1764
WUUM01000001.1	250999	251025	Repeat_1765
WUUM01000001.1	251050	251072	Repeat_1766
WUUM01000001.1	251105	251125	Repeat_1767
WUUM01000001.1	251147	251267	Repeat_1768
WUUM01000001.1	251279	251306	Repeat_1769
WUUM01000001.1	251338	251354	Repeat_1770
WUUM01000001.1	251413	251435	Repeat_1771
WUUM01000001.1	251524	251555	Repeat_1772
WUUM01000001.1	251593	251610	Repeat_1773
WUUM01000001.1	251620	251643	Repeat_1774
WUUM01000001.1	251656	251684	Repeat_1775
WUUM01000001.1	251900	251917	Repeat_1776
WUUM01000001.1	251961	251986	Repeat_1777
WUUM01000001.1	252276	252323	Repeat_1778
WUUM01000001.1	252412	252430	Repeat_1779
WUUM01000001.1	252467	252489	Repeat_1780
WUUM01000001.1	252813	252833	Repeat_1781
WUUM01000001.1	253130	253146	Repeat_1782
WUUM01000001.1	253199	253215	Repeat_1783
WUUM01000001.1	253278	253298	Repeat_1784
WUUM01000001.1	253408	253426	Repeat_1785
WUUM01000001.1	253493	253534	Repeat_1786
WUUM01000001.1	253548	253565	Repeat_1787
WUUM01000001.1	253640	253673	Repeat_1788
WUUM01000001.1	253742	253801	Repeat_1789
WUUM01000001.1	253819	253841	Repeat_1790
WUUM01000001.1	253885	253909	Repeat_1791
WUUM01000001.1	253914	253933	Repeat_1792
WUUM01000001.1	254026	254050	Repeat_1793
WUUM01000001.1	254322	254360	Repeat_1794
WUUM01000001.1	254669	254732	Repeat_1795
WUUM01000001.1	254784	254829	Repeat_1796
WUUM01000001.1	254924	254942	Repeat_1797
WUUM01000001.1	254954	254973	Repeat_1798
WUUM01000001.1	254996	255074	Repeat_1799
WUUM01000001.1	255088	255128	Repeat_1800
WUUM01000001.1	255154	255174	Repeat_1801
WUUM01000001.1	255280	255314	Repeat_1802
WUUM01000001.1	255372	255400	Repeat_1803
WUUM01000001.1	255566	255600	Repeat_1804
WUUM01000001.1	255750	255778	Repeat_1805
WUUM01000001.1	255866	255889	Repeat_1806
WUUM01000001.1	255914	255932	Repeat_1807
WUUM01000001.1	255949	255968	Repeat_1808
WUUM01000001.1	256002	256025	Repeat_1809
WUUM01000001.1	256054	256074	Repeat_1810
WUUM01000001.1	256078	256097	Repeat_1811
WUUM01000001.1	256124	256147	Repeat_1812
WUUM01000001.1	256184	256200	Repeat_1813
WUUM01000001.1	256286	256328	Repeat_1814
WUUM01000001.1	256359	256381	Repeat_1815
WUUM01000001.1	256425	256443	Repeat_1816
WUUM01000001.1	256485	256534	Repeat_1817
WUUM01000001.1	256725	256745	Repeat_1818
WUUM01000001.1	256815	256836	Repeat_1819
WUUM01000001.1	256860	256886	Repeat_1820
WUUM01000001.1	257216	257237	Repeat_1821
WUUM01000001.1	257313	257339	Repeat_1822
WUUM01000001.1	257471	257489	Repeat_1823
WUUM01000001.1	257588	257618	Repeat_1824
WUUM01000001.1	257648	257666	Repeat_1825
WUUM01000001.1	257681	257699	Repeat_1826
WUUM01000001.1	257736	257754	Repeat_1827
WUUM01000001.1	257764	257783	Repeat_1828
WUUM01000001.1	257921	257938	Repeat_1829
WUUM01000001.1	258182	258343	Repeat_1830
WUUM01000001.1	258362	258428	Repeat_1831
WUUM01000001.1	258474	258496	Repeat_1832
WUUM01000001.1	258781	258801	Repeat_1833
WUUM01000001.1	258853	258872	Repeat_1834
WUUM01000001.1	258894	258910	Repeat_1835
WUUM01000001.1	259030	259055	Repeat_1836
WUUM01000001.1	259079	259100	Repeat_1837
WUUM01000001.1	259196	259267	Repeat_1838
WUUM01000001.1	259272	259303	Repeat_1839
WUUM01000001.1	259307	259381	Repeat_1840
WUUM01000001.1	259422	259444	Repeat_1841
WUUM01000001.1	259463	259486	Repeat_1842
WUUM01000001.1	259505	259532	Repeat_1843
WUUM01000001.1	259567	259603	Repeat_1844
WUUM01000001.1	259608	259629	Repeat_1845
WUUM01000001.1	259655	259671	Repeat_1846
WUUM01000001.1	259731	259759	Repeat_1847
WUUM01000001.1	259832	259855	Repeat_1848
WUUM01000001.1	259883	259902	Repeat_1849
WUUM01000001.1	259941	259962	Repeat_1850
WUUM01000001.1	260003	260019	Repeat_1851
WUUM01000001.1	260071	260088	Repeat_1852
WUUM01000001.1	260101	260142	Repeat_1853
WUUM01000001.1	260166	260226	Repeat_1854
WUUM01000001.1	260233	260252	Repeat_1855
WUUM01000001.1	260307	260343	Repeat_1856
WUUM01000001.1	260369	260388	Repeat_1857
WUUM01000001.1	260408	260437	Repeat_1858
WUUM01000001.1	260497	260520	Repeat_1859
WUUM01000001.1	260569	260590	Repeat_1860
WUUM01000001.1	260611	260644	Repeat_1861
WUUM01000001.1	260732	260752	Repeat_1862
WUUM01000001.1	260762	260782	Repeat_1863
WUUM01000001.1	260818	260836	Repeat_1864
WUUM01000001.1	260918	260934	Repeat_1865
WUUM01000001.1	261043	261073	Repeat_1866
WUUM01000001.1	261082	261149	Repeat_1867
WUUM01000001.1	261236	261252	Repeat_1868
WUUM01000001.1	261348	261367	Repeat_1869
WUUM01000001.1	261381	261408	Repeat_1870
WUUM01000001.1	261522	261543	Repeat_1871
WUUM01000001.1	261723	261745	Repeat_1872
WUUM01000001.1	261765	261794	Repeat_1873
WUUM01000001.1	261833	261893	Repeat_1874
WUUM01000001.1	261968	262021	Repeat_1875
WUUM01000001.1	262034	262176	Repeat_1876
WUUM01000001.1	262186	262205	Repeat_1877
WUUM01000001.1	262279	262298	Repeat_1878
WUUM01000001.1	262343	262374	Repeat_1879
WUUM01000001.1	262401	262418	Repeat_1880
WUUM01000001.1	262539	262562	Repeat_1881
WUUM01000001.1	262648	262669	Repeat_1882
WUUM01000001.1	262783	262868	Repeat_1883
WUUM01000001.1	262913	262956	Repeat_1884
WUUM01000001.1	262976	262999	Repeat_1885
WUUM01000001.1	263357	263374	Repeat_1886
WUUM01000001.1	263408	263432	Repeat_1887
WUUM01000001.1	263438	263455	Repeat_1888
WUUM01000001.1	263502	263523	Repeat_1889
WUUM01000001.1	263542	263570	Repeat_1890
WUUM01000001.1	263622	263642	Repeat_1891
WUUM01000001.1	263653	263726	Repeat_1892
WUUM01000001.1	263786	263811	Repeat_1893
WUUM01000001.1	263828	263864	Repeat_1894
WUUM01000001.1	263933	264017	Repeat_1895
WUUM01000001.1	264045	264069	Repeat_1896
WUUM01000001.1	264180	264202	Repeat_1897
WUUM01000001.1	264277	264306	Repeat_1898
WUUM01000001.1	264317	264334	Repeat_1899
WUUM01000001.1	264381	264407	Repeat_1900
WUUM01000001.1	264431	264456	Repeat_1901
WUUM01000001.1	264471	264491	Repeat_1902
WUUM01000001.1	264535	264561	Repeat_1903
WUUM01000001.1	264624	264684	Repeat_1904
WUUM01000001.1	264745	264771	Repeat_1905
WUUM01000001.1	265133	265155	Repeat_1906
WUUM01000001.1	265189	265215	Repeat_1907
WUUM01000001.1	265258	265279	Repeat_1908
WUUM01000001.1	265587	265630	Repeat_1909
WUUM01000001.1	265667	265713	Repeat_1910
WUUM01000001.1	265724	265740	Repeat_1911
WUUM01000001.1	265831	265871	Repeat_1912
WUUM01000001.1	265937	265963	Repeat_1913
WUUM01000001.1	265973	265994	Repeat_1914
WUUM01000001.1	266019	266045	Repeat_1915
WUUM01000001.1	266080	266116	Repeat_1916
WUUM01000001.1	266513	266532	Repeat_1917
WUUM01000001.1	266548	266592	Repeat_1918
WUUM01000001.1	266619	266641	Repeat_1919
WUUM01000001.1	266666	266693	Repeat_1920
WUUM01000001.1	266706	266744	Repeat_1921
WUUM01000001.1	266964	266985	Repeat_1922
WUUM01000001.1	267035	267051	Repeat_1923
WUUM01000001.1	267076	267106	Repeat_1924
WUUM01000001.1	267206	267228	Repeat_1925
WUUM01000001.1	267368	267411	Repeat_1926
WUUM01000001.1	267472	267491	Repeat_1927
WUUM01000001.1	267526	267595	Repeat_1928
WUUM01000001.1	267612	267699	Repeat_1929
WUUM01000001.1	267719	267745	Repeat_1930
WUUM01000001.1	267795	267813	Repeat_1931
WUUM01000001.1	267895	267960	Repeat_1932
WUUM01000001.1	267968	267992	Repeat_1933
WUUM01000001.1	268141	268166	Repeat_1934
WUUM01000001.1	268198	268228	Repeat_1935
WUUM01000001.1	268266	268290	Repeat_1936
WUUM01000001.1	268323	268388	Repeat_1937
WUUM01000001.1	268396	268418	Repeat_1938
WUUM01000001.1	268646	268664	Repeat_1939
WUUM01000001.1	268742	268763	Repeat_1940
WUUM01000001.1	268823	268864	Repeat_1941
WUUM01000001.1	268890	268908	Repeat_1942
WUUM01000001.1	269099	269173	Repeat_1943
WUUM01000001.1	269201	269221	Repeat_1944
WUUM01000001.1	269231	269261	Repeat_1945
WUUM01000001.1	269365	269384	Repeat_1946
WUUM01000001.1	269441	269460	Repeat_1947
WUUM01000001.1	269626	269642	Repeat_1948
WUUM01000001.1	269866	269891	Repeat_1949
WUUM01000001.1	269909	269927	Repeat_1950
WUUM01000001.1	270363	270382	Repeat_1951
WUUM01000001.1	270497	270515	Repeat_1952
WUUM01000001.1	270568	270586	Repeat_1953
WUUM01000001.1	270652	270670	Repeat_1954
WUUM01000001.1	270703	270720	Repeat_1955
WUUM01000001.1	270865	270884	Repeat_1956
WUUM01000001.1	270895	270916	Repeat_1957
WUUM01000001.1	271075	271094	Repeat_1958
WUUM01000001.1	271183	271210	Repeat_1959
WUUM01000001.1	271384	271403	Repeat_1960
WUUM01000001.1	271601	271625	Repeat_1961
WUUM01000001.1	271636	271661	Repeat_1962
WUUM01000001.1	271679	271696	Repeat_1963
WUUM01000001.1	271818	271855	Repeat_1964
WUUM01000001.1	271945	271979	Repeat_1965
WUUM01000001.1	272099	272115	Repeat_1966
WUUM01000001.1	272173	272195	Repeat_1967
WUUM01000001.1	272251	272268	Repeat_1968
WUUM01000001.1	272652	272670	Repeat_1969
WUUM01000001.1	272747	272772	Repeat_1970
WUUM01000001.1	272882	272898	Repeat_1971
WUUM01000001.1	273070	273098	Repeat_1972
WUUM01000001.1	273251	273267	Repeat_1973
WUUM01000001.1	273776	273793	Repeat_1974
WUUM01000001.1	273868	273884	Repeat_1975
WUUM01000001.1	274712	274733	Repeat_1976
WUUM01000001.1	274754	274793	Repeat_1977
WUUM01000001.1	274812	274847	Repeat_1978
WUUM01000001.1	274869	274892	Repeat_1979
WUUM01000001.1	274947	275013	Repeat_1980
WUUM01000001.1	275043	275067	Repeat_1981
WUUM01000001.1	275133	275157	Repeat_1982
WUUM01000001.1	275169	275188	Repeat_1983
WUUM01000001.1	275209	275263	Repeat_1984
WUUM01000001.1	275409	275427	Repeat_1985
WUUM01000001.1	275439	275464	Repeat_1986
WUUM01000001.1	275547	275578	Repeat_1987
WUUM01000001.1	275995	276012	Repeat_1988
WUUM01000001.1	276081	276106	Repeat_1989
WUUM01000001.1	276121	276143	Repeat_1990
WUUM01000001.1	276253	276314	Repeat_1991
WUUM01000001.1	276333	276363	Repeat_1992
WUUM01000001.1	276384	276483	Repeat_1993
WUUM01000001.1	276505	276614	Repeat_1994
WUUM01000001.1	276642	276665	Repeat_1995
WUUM01000001.1	276885	276901	Repeat_1996
WUUM01000001.1	276926	276949	Repeat_1997
WUUM01000001.1	277014	277035	Repeat_1998
WUUM01000001.1	277113	277145	Repeat_1999
WUUM01000001.1	277159	277207	Repeat_2000
[truncated: 998,000+ more rows]
