# Supplementary material for: Prevalent bee venom genes evolved before the aculeate stinger and eusociality
Source: BMC Biol. 2023 Oct 23;21:229. doi: 10.1186/s12915-023-01656-5 (PMC10591384; doi:10.1186/s12915-023-01656-5)
Supplement: Supplementary file 37 — Additional file 37. Genome annotation of Colletes gigas. [file 12915_2023_1656_MOESM37_ESM.zip › Colletes_gigas.annotation.funannotate181.Oct2020/reference/GCA_013123115.1_ASM1312311v1_genomic.softmasked.fa.stats]

filename	total_length	number	mean_length	longest	shortest	N_count	Gaps	N50	N50n	N70	N70n	N90	N90n
/scratch/ek/stingless.bee.genomics/annotation/asm/Colletes.gigas/GCA_013123115.1_ASM1312311v1_genomic.softmasked.fa	273056604	326	837596.94	13273849	7375	733	3	8108830	13	4178886	23	1003468	49

/scratch/ek/stingless.bee.genomics/annotation/asm/Colletes.gigas/GCA_013123115.1_ASM1312311v1_genomic.softmasked.fa	total_length	273056604
/scratch/ek/stingless.bee.genomics/annotation/asm/Colletes.gigas/GCA_013123115.1_ASM1312311v1_genomic.softmasked.fa	number	326
/scratch/ek/stingless.bee.genomics/annotation/asm/Colletes.gigas/GCA_013123115.1_ASM1312311v1_genomic.softmasked.fa	mean_length	837596.94
/scratch/ek/stingless.bee.genomics/annotation/asm/Colletes.gigas/GCA_013123115.1_ASM1312311v1_genomic.softmasked.fa	longest	13273849
/scratch/ek/stingless.bee.genomics/annotation/asm/Colletes.gigas/GCA_013123115.1_ASM1312311v1_genomic.softmasked.fa	shortest	7375
/scratch/ek/stingless.bee.genomics/annotation/asm/Colletes.gigas/GCA_013123115.1_ASM1312311v1_genomic.softmasked.fa	N_count	733
/scratch/ek/stingless.bee.genomics/annotation/asm/Colletes.gigas/GCA_013123115.1_ASM1312311v1_genomic.softmasked.fa	Gaps	3
/scratch/ek/stingless.bee.genomics/annotation/asm/Colletes.gigas/GCA_013123115.1_ASM1312311v1_genomic.softmasked.fa	n10	11044831
/scratch/ek/stingless.bee.genomics/annotation/asm/Colletes.gigas/GCA_013123115.1_ASM1312311v1_genomic.softmasked.fa	n10n	3
/scratch/ek/stingless.bee.genomics/annotation/asm/Colletes.gigas/GCA_013123115.1_ASM1312311v1_genomic.softmasked.fa	n20	10600101
/scratch/ek/stingless.bee.genomics/annotation/asm/Colletes.gigas/GCA_013123115.1_ASM1312311v1_genomic.softmasked.fa	n20n	5
/scratch/ek/stingless.bee.genomics/annotation/asm/Colletes.gigas/GCA_013123115.1_ASM1312311v1_genomic.softmasked.fa	n30	10171106
/scratch/ek/stingless.bee.genomics/annotation/asm/Colletes.gigas/GCA_013123115.1_ASM1312311v1_genomic.softmasked.fa	n30n	8
/scratch/ek/stingless.bee.genomics/annotation/asm/Colletes.gigas/GCA_013123115.1_ASM1312311v1_genomic.softmasked.fa	n40	9976277
/scratch/ek/stingless.bee.genomics/annotation/asm/Colletes.gigas/GCA_013123115.1_ASM1312311v1_genomic.softmasked.fa	n40n	11
/scratch/ek/stingless.bee.genomics/annotation/asm/Colletes.gigas/GCA_013123115.1_ASM1312311v1_genomic.softmasked.fa	n50	8108830
/scratch/ek/stingless.bee.genomics/annotation/asm/Colletes.gigas/GCA_013123115.1_ASM1312311v1_genomic.softmasked.fa	n50n	13
/scratch/ek/stingless.bee.genomics/annotation/asm/Colletes.gigas/GCA_013123115.1_ASM1312311v1_genomic.softmasked.fa	n60	6097117
/scratch/ek/stingless.bee.genomics/annotation/asm/Colletes.gigas/GCA_013123115.1_ASM1312311v1_genomic.softmasked.fa	n60n	18
/scratch/ek/stingless.bee.genomics/annotation/asm/Colletes.gigas/GCA_013123115.1_ASM1312311v1_genomic.softmasked.fa	n70	4178886
/scratch/ek/stingless.bee.genomics/annotation/asm/Colletes.gigas/GCA_013123115.1_ASM1312311v1_genomic.softmasked.fa	n70n	23
/scratch/ek/stingless.bee.genomics/annotation/asm/Colletes.gigas/GCA_013123115.1_ASM1312311v1_genomic.softmasked.fa	n80	2202408
/scratch/ek/stingless.bee.genomics/annotation/asm/Colletes.gigas/GCA_013123115.1_ASM1312311v1_genomic.softmasked.fa	n80n	33
/scratch/ek/stingless.bee.genomics/annotation/asm/Colletes.gigas/GCA_013123115.1_ASM1312311v1_genomic.softmasked.fa	n90	1003468
/scratch/ek/stingless.bee.genomics/annotation/asm/Colletes.gigas/GCA_013123115.1_ASM1312311v1_genomic.softmasked.fa	n90n	49

# BUSCO version is: 4.1.4 
# The lineage dataset is: hymenoptera_odb10 (Creation date: 2020-08-05, number of species: 40, number of BUSCOs: 5991)
# Summarized benchmarking in BUSCO notation for file /scratch/ek/stingless.bee.genomics/annotation/asm/Colletes.gigas/GCA_013123115.1_ASM1312311v1_genomic.softmasked.fa
# BUSCO was run in mode: genome

	***** Results: *****

	C:98.1%[S:97.3%,D:0.8%],F:0.7%,M:1.2%,n:5991	   
	5879	Complete BUSCOs (C)			   
	5829	Complete and single-copy BUSCOs (S)	   
	50	Complete and duplicated BUSCOs (D)	   
	44	Fragmented BUSCOs (F)			   
	68	Missing BUSCOs (M)			   
	5991	Total BUSCO groups searched		   
