# Supplementary material for: Prevalent bee venom genes evolved before the aculeate stinger and eusociality
Source: BMC Biol. 2023 Oct 23;21:229. doi: 10.1186/s12915-023-01656-5 (PMC10591384; doi:10.1186/s12915-023-01656-5)
Supplement: Supplementary file 37 — Additional file 37. Genome annotation of Colletes gigas. [file 12915_2023_1656_MOESM37_ESM.zip › Colletes_gigas.annotation.funannotate181.Oct2020/reference/GCA_013123115.1_ASM1312311v1_rm.out.bed]

WUUM01000001.1	4588	4608	Simple_repeat	20
WUUM01000001.1	19173	19263	Simple_repeat	90
WUUM01000001.1	19422	19453	Simple_repeat	31
WUUM01000001.1	34854	34885	Simple_repeat	31
WUUM01000001.1	35032	35082	Simple_repeat	50
WUUM01000001.1	38379	38417	Low_complexity	38
WUUM01000001.1	38444	38475	Simple_repeat	31
WUUM01000001.1	49122	49160	Simple_repeat	38
WUUM01000001.1	50293	51004	Simple_repeat	711
WUUM01000001.1	51008	51029	Simple_repeat	21
WUUM01000001.1	57076	57106	Simple_repeat	30
WUUM01000001.1	63185	63216	Simple_repeat	31
WUUM01000001.1	69949	69981	Simple_repeat	32
WUUM01000001.1	71054	71088	Simple_repeat	34
WUUM01000001.1	74666	74720	Low_complexity	54
WUUM01000001.1	81417	81460	Simple_repeat	43
WUUM01000001.1	86223	86276	Simple_repeat	53
WUUM01000001.1	87581	87615	Simple_repeat	34
WUUM01000001.1	88579	88619	Simple_repeat	40
WUUM01000001.1	99756	99836	Low_complexity	80
WUUM01000001.1	108167	108206	Simple_repeat	39
WUUM01000001.1	111373	111404	Simple_repeat	31
WUUM01000001.1	111628	111702	Simple_repeat	74
WUUM01000001.1	114565	114600	Simple_repeat	35
WUUM01000001.1	117587	117654	Simple_repeat	67
WUUM01000001.1	129009	129051	Simple_repeat	42
WUUM01000001.1	132875	132903	Simple_repeat	28
WUUM01000001.1	145169	145212	Simple_repeat	43
WUUM01000001.1	145569	145627	Simple_repeat	58
WUUM01000001.1	167247	167277	Simple_repeat	30
WUUM01000001.1	171540	171606	Low_complexity	66
WUUM01000001.1	188595	188637	Simple_repeat	42
WUUM01000001.1	193314	193353	Low_complexity	39
WUUM01000001.1	194119	194142	Simple_repeat	23
WUUM01000001.1	195398	195444	Low_complexity	46
WUUM01000001.1	195811	195887	Simple_repeat	76
WUUM01000001.1	206974	207022	Simple_repeat	48
WUUM01000001.1	211024	211067	Low_complexity	43
WUUM01000001.1	228725	228764	Simple_repeat	39
WUUM01000001.1	231595	231657	Simple_repeat	62
WUUM01000001.1	236220	236273	Simple_repeat	53
WUUM01000001.1	248138	248162	Simple_repeat	24
WUUM01000001.1	254322	254361	Simple_repeat	39
WUUM01000001.1	258391	258429	Simple_repeat	38
WUUM01000001.1	263667	263716	Simple_repeat	49
WUUM01000001.1	264624	264683	Low_complexity	59
WUUM01000001.1	269239	269258	Simple_repeat	19
WUUM01000001.1	276438	276476	Low_complexity	38
WUUM01000001.1	280585	280614	Simple_repeat	29
WUUM01000001.1	288980	289015	Simple_repeat	35
WUUM01000001.1	292602	292631	Simple_repeat	29
WUUM01000001.1	292878	292919	Low_complexity	41
WUUM01000001.1	295037	295072	Simple_repeat	35
WUUM01000001.1	295427	295468	Simple_repeat	41
WUUM01000001.1	300079	300123	Low_complexity	44
WUUM01000001.1	302671	302715	Low_complexity	44
WUUM01000001.1	311172	311211	Low_complexity	39
WUUM01000001.1	313866	313906	Low_complexity	40
WUUM01000001.1	318055	318095	Low_complexity	40
WUUM01000001.1	319242	319283	Simple_repeat	41
WUUM01000001.1	329184	329219	Simple_repeat	35
WUUM01000001.1	333684	333701	Simple_repeat	17
WUUM01000001.1	334763	334797	Simple_repeat	34
WUUM01000001.1	340254	340299	Low_complexity	45
WUUM01000001.1	343172	343234	Low_complexity	62
WUUM01000001.1	344374	344439	Simple_repeat	65
WUUM01000001.1	345633	345687	Simple_repeat	54
WUUM01000001.1	350134	350169	Simple_repeat	35
WUUM01000001.1	352956	353001	Simple_repeat	45
WUUM01000001.1	355481	355521	Simple_repeat	40
WUUM01000001.1	358249	358282	Simple_repeat	33
WUUM01000001.1	360872	360924	Low_complexity	52
WUUM01000001.1	378446	378485	Low_complexity	39
WUUM01000001.1	397290	397318	Simple_repeat	28
WUUM01000001.1	397683	397710	Simple_repeat	27
WUUM01000001.1	404417	404454	Simple_repeat	37
WUUM01000001.1	406213	406275	Simple_repeat	62
WUUM01000001.1	415926	415964	Simple_repeat	38
WUUM01000001.1	418097	418129	Simple_repeat	32
WUUM01000001.1	425152	425224	Simple_repeat	72
WUUM01000001.1	426705	426749	Simple_repeat	44
WUUM01000001.1	431391	432414	DNA/TcMar-Mariner	1023
WUUM01000001.1	433147	433216	Simple_repeat	69
WUUM01000001.1	444086	444118	Simple_repeat	32
WUUM01000001.1	461989	462026	Simple_repeat	37
WUUM01000001.1	463722	463767	Simple_repeat	45
WUUM01000001.1	468355	468390	Simple_repeat	35
WUUM01000001.1	468375	468430	Simple_repeat	55
WUUM01000001.1	472639	472674	Simple_repeat	35
WUUM01000001.1	472659	472714	Simple_repeat	55
WUUM01000001.1	476016	476062	Low_complexity	46
WUUM01000001.1	482189	482229	Simple_repeat	40
WUUM01000001.1	482800	482844	Simple_repeat	44
WUUM01000001.1	486026	486051	Simple_repeat	25
WUUM01000001.1	488200	488220	Simple_repeat	20
WUUM01000001.1	488540	488584	Simple_repeat	44
WUUM01000001.1	506283	506326	Simple_repeat	43
WUUM01000001.1	506329	506386	Low_complexity	57
WUUM01000001.1	510787	510820	Low_complexity	33
WUUM01000001.1	511793	511854	Simple_repeat	61
WUUM01000001.1	515891	515939	Simple_repeat	48
WUUM01000001.1	516912	516973	Simple_repeat	61
WUUM01000001.1	530552	530630	Simple_repeat	78
WUUM01000001.1	536539	536592	Simple_repeat	53
WUUM01000001.1	537712	537739	Simple_repeat	27
WUUM01000001.1	552216	552296	Simple_repeat	80
WUUM01000001.1	557112	557139	Simple_repeat	27
WUUM01000001.1	563374	563426	Low_complexity	52
WUUM01000001.1	564405	564449	Simple_repeat	44
WUUM01000001.1	564527	564537	Low_complexity	10
WUUM01000001.1	564538	564561	Simple_repeat	23
WUUM01000001.1	564562	564592	Low_complexity	30
WUUM01000001.1	567101	567140	Low_complexity	39
WUUM01000001.1	570361	570433	Simple_repeat	72
WUUM01000001.1	571145	571202	Low_complexity	57
WUUM01000001.1	574030	574061	Simple_repeat	31
WUUM01000001.1	575027	575077	Low_complexity	50
WUUM01000001.1	580789	580830	Simple_repeat	41
WUUM01000001.1	599389	599445	Simple_repeat	56
WUUM01000001.1	603305	603349	Simple_repeat	44
WUUM01000001.1	613554	613598	Simple_repeat	44
WUUM01000001.1	620710	620747	Simple_repeat	37
WUUM01000001.1	626548	626601	Simple_repeat	53
WUUM01000001.1	627605	627690	Simple_repeat	85
WUUM01000001.1	647173	647209	Low_complexity	36
WUUM01000001.1	657596	657635	Simple_repeat	39
WUUM01000001.1	657700	657737	Simple_repeat	37
WUUM01000001.1	659857	659894	Simple_repeat	37
WUUM01000001.1	667789	667811	Simple_repeat	22
WUUM01000001.1	674205	674237	Low_complexity	32
WUUM01000001.1	677445	677482	Low_complexity	37
WUUM01000001.1	679466	679506	Low_complexity	40
WUUM01000001.1	684719	684770	Simple_repeat	51
WUUM01000001.1	688864	688916	Simple_repeat	52
WUUM01000001.1	695219	695286	Simple_repeat	67
WUUM01000001.1	695743	695779	Simple_repeat	36
WUUM01000001.1	698096	698131	Simple_repeat	35
WUUM01000001.1	698132	698147	Low_complexity	15
WUUM01000001.1	704542	704610	Simple_repeat	68
WUUM01000001.1	706036	706057	Simple_repeat	21
WUUM01000001.1	707770	707828	Simple_repeat	58
WUUM01000001.1	708490	708525	Low_complexity	35
WUUM01000001.1	709250	709331	Low_complexity	81
WUUM01000001.1	710758	710800	Simple_repeat	42
WUUM01000001.1	713434	713493	Simple_repeat	59
WUUM01000001.1	720300	720336	Simple_repeat	36
WUUM01000001.1	722104	722161	Simple_repeat	57
WUUM01000001.1	725704	725822	Low_complexity	118
WUUM01000001.1	725852	725908	Simple_repeat	56
WUUM01000001.1	726029	726048	Simple_repeat	19
WUUM01000001.1	730642	730758	Low_complexity	116
WUUM01000001.1	730788	730844	Simple_repeat	56
WUUM01000001.1	731359	731391	Simple_repeat	32
WUUM01000001.1	732572	732602	Simple_repeat	30
WUUM01000001.1	733755	733778	Simple_repeat	23
WUUM01000001.1	740188	740231	Simple_repeat	43
WUUM01000001.1	742884	742917	Simple_repeat	33
WUUM01000001.1	750060	750090	Simple_repeat	30
WUUM01000001.1	757187	757218	Simple_repeat	31
WUUM01000001.1	759417	759440	Simple_repeat	23
WUUM01000001.1	761410	761431	Simple_repeat	21
WUUM01000001.1	767930	767966	Low_complexity	36
WUUM01000001.1	775457	775485	Simple_repeat	28
WUUM01000001.1	777898	777952	Low_complexity	54
WUUM01000001.1	780778	780833	Low_complexity	55
WUUM01000001.1	782524	782564	Simple_repeat	40
WUUM01000001.1	782592	782644	Simple_repeat	52
WUUM01000001.1	796169	796202	Simple_repeat	33
WUUM01000001.1	802149	802209	Low_complexity	60
WUUM01000001.1	803537	803579	Simple_repeat	42
WUUM01000001.1	810323	810383	Low_complexity	60
WUUM01000001.1	816439	816470	Simple_repeat	31
WUUM01000001.1	821688	821726	Simple_repeat	38
WUUM01000001.1	825648	825699	Low_complexity	51
WUUM01000001.1	828582	828621	Simple_repeat	39
WUUM01000001.1	836020	836087	Simple_repeat	67
WUUM01000001.1	836554	836624	Low_complexity	70
WUUM01000001.1	845502	845556	Simple_repeat	54
WUUM01000001.1	852962	853029	Simple_repeat	67
WUUM01000001.1	855446	855497	Low_complexity	51
WUUM01000001.1	859738	859787	Low_complexity	49
WUUM01000001.1	859920	859968	Simple_repeat	48
WUUM01000001.1	860376	860419	Simple_repeat	43
WUUM01000001.1	863681	863717	Simple_repeat	36
WUUM01000001.1	864419	864485	Simple_repeat	66
WUUM01000001.1	865915	865956	Simple_repeat	41
WUUM01000001.1	866045	866052	Simple_repeat	7
WUUM01000001.1	866053	866103	Simple_repeat	50
WUUM01000001.1	866104	866109	Simple_repeat	5
WUUM01000001.1	869574	869626	Simple_repeat	52
WUUM01000001.1	874487	874517	Simple_repeat	30
WUUM01000001.1	881855	881885	Simple_repeat	30
WUUM01000001.1	884726	884775	Simple_repeat	49
WUUM01000001.1	894936	895002	Simple_repeat	66
WUUM01000001.1	898090	898137	Simple_repeat	47
WUUM01000001.1	900493	900524	Simple_repeat	31
WUUM01000001.1	903218	903335	DNA/TcMar-Mariner	117
WUUM01000001.1	906695	906761	Low_complexity	66
WUUM01000001.1	920708	920745	Simple_repeat	37
WUUM01000001.1	935567	935610	Low_complexity	43
WUUM01000001.1	939266	939316	Simple_repeat	50
WUUM01000001.1	939388	939426	Simple_repeat	38
WUUM01000001.1	943702	943723	Simple_repeat	21
WUUM01000001.1	953108	953137	Low_complexity	29
WUUM01000001.1	955480	955578	Low_complexity	98
WUUM01000001.1	961341	961372	Simple_repeat	31
WUUM01000001.1	967818	967863	Low_complexity	45
WUUM01000001.1	986456	986492	Simple_repeat	36
WUUM01000001.1	995880	995910	Simple_repeat	30
WUUM01000001.1	999278	999305	Simple_repeat	27
WUUM01000001.1	1010352	1010385	Simple_repeat	33
WUUM01000001.1	1016932	1016990	Simple_repeat	58
WUUM01000001.1	1025273	1025314	Simple_repeat	41
WUUM01000001.1	1030011	1030061	Low_complexity	50
WUUM01000001.1	1031299	1031319	Simple_repeat	20
WUUM01000001.1	1044937	1044966	Low_complexity	29
WUUM01000001.1	1052751	1052796	Simple_repeat	45
WUUM01000001.1	1053974	1054010	Simple_repeat	36
WUUM01000001.1	1057867	1057898	Simple_repeat	31
WUUM01000001.1	1059029	1059186	Simple_repeat	157
WUUM01000001.1	1059605	1059643	Simple_repeat	38
WUUM01000001.1	1062340	1062383	Simple_repeat	43
WUUM01000001.1	1062625	1062695	Low_complexity	70
WUUM01000001.1	1066665	1066832	Low_complexity	167
WUUM01000001.1	1066939	1067012	Low_complexity	73
WUUM01000001.1	1083387	1083430	Simple_repeat	43
WUUM01000001.1	1085522	1085563	Simple_repeat	41
WUUM01000001.1	1095875	1095914	Simple_repeat	39
WUUM01000001.1	1096390	1096453	Low_complexity	63
WUUM01000001.1	1098477	1098519	Simple_repeat	42
WUUM01000001.1	1099079	1099123	Low_complexity	44
WUUM01000001.1	1099325	1099383	Low_complexity	58
WUUM01000001.1	1099502	1099538	Simple_repeat	36
WUUM01000001.1	1106892	1107995	DNA/TcMar-Mariner	1103
WUUM01000001.1	1114968	1115020	Low_complexity	52
WUUM01000001.1	1131304	1131345	Simple_repeat	41
WUUM01000001.1	1133239	1133285	Simple_repeat	46
WUUM01000001.1	1148961	1148992	Simple_repeat	31
WUUM01000001.1	1149649	1149684	Simple_repeat	35
WUUM01000001.1	1150604	1150627	Simple_repeat	23
WUUM01000001.1	1170234	1170277	Simple_repeat	43
WUUM01000001.1	1174291	1174321	Simple_repeat	30
WUUM01000001.1	1174390	1174422	Simple_repeat	32
WUUM01000001.1	1174932	1174974	Simple_repeat	42
WUUM01000001.1	1175173	1175207	Simple_repeat	34
WUUM01000001.1	1175208	1175217	Simple_repeat	9
WUUM01000001.1	1175935	1175986	Low_complexity	51
WUUM01000001.1	1176814	1176847	Simple_repeat	33
WUUM01000001.1	1178527	1178551	Simple_repeat	24
WUUM01000001.1	1182309	1182339	Low_complexity	30
WUUM01000001.1	1200951	1200989	Low_complexity	38
WUUM01000001.1	1201055	1201096	Simple_repeat	41
WUUM01000001.1	1205404	1205458	Simple_repeat	54
WUUM01000001.1	1233472	1233535	Simple_repeat	63
WUUM01000001.1	1242367	1242406	Simple_repeat	39
WUUM01000001.1	1269499	1269539	Low_complexity	40
WUUM01000001.1	1269615	1269649	Simple_repeat	34
WUUM01000001.1	1280334	1280355	Simple_repeat	21
WUUM01000001.1	1286760	1286786	Simple_repeat	26
WUUM01000001.1	1288076	1288128	Simple_repeat	52
WUUM01000001.1	1288276	1288313	Simple_repeat	37
WUUM01000001.1	1290191	1290350	Simple_repeat	159
WUUM01000001.1	1290821	1290850	Simple_repeat	29
WUUM01000001.1	1290875	1290931	Simple_repeat	56
WUUM01000001.1	1291665	1291700	Simple_repeat	35
WUUM01000001.1	1293238	1293278	Simple_repeat	40
WUUM01000001.1	1293339	1293381	Low_complexity	42
WUUM01000001.1	1294788	1294835	Simple_repeat	47
WUUM01000001.1	1295051	1295084	Simple_repeat	33
WUUM01000001.1	1303102	1303143	Simple_repeat	41
WUUM01000001.1	1303916	1303947	Simple_repeat	31
WUUM01000001.1	1305740	1305761	Simple_repeat	21
WUUM01000001.1	1307224	1307257	Simple_repeat	33
WUUM01000001.1	1310790	1310836	Simple_repeat	46
WUUM01000001.1	1312764	1312835	Simple_repeat	71
WUUM01000001.1	1313015	1313074	Simple_repeat	59
WUUM01000001.1	1313565	1313617	Simple_repeat	52
WUUM01000001.1	1313655	1313729	Simple_repeat	74
WUUM01000001.1	1317264	1317308	Simple_repeat	44
WUUM01000001.1	1318418	1318475	Simple_repeat	57
WUUM01000001.1	1328755	1328803	Simple_repeat	48
WUUM01000001.1	1336630	1336673	Simple_repeat	43
WUUM01000001.1	1336764	1336808	Simple_repeat	44
WUUM01000001.1	1337131	1337159	Simple_repeat	28
WUUM01000001.1	1350310	1350345	Simple_repeat	35
WUUM01000001.1	1352705	1352740	Simple_repeat	35
WUUM01000001.1	1356800	1356856	Low_complexity	56
WUUM01000001.1	1370551	1370599	Low_complexity	48
WUUM01000001.1	1393335	1393378	Simple_repeat	43
WUUM01000001.1	1394458	1394488	Simple_repeat	30
WUUM01000001.1	1395828	1395877	Simple_repeat	49
WUUM01000001.1	1396336	1396375	Simple_repeat	39
WUUM01000001.1	1396718	1396733	Low_complexity	15
WUUM01000001.1	1396734	1396758	Simple_repeat	24
WUUM01000001.1	1396909	1396970	Simple_repeat	61
WUUM01000001.1	1397106	1397137	Simple_repeat	31
WUUM01000001.1	1402106	1402145	Simple_repeat	39
WUUM01000001.1	1405083	1405112	Low_complexity	29
WUUM01000001.1	1405257	1405286	Low_complexity	29
WUUM01000001.1	1405605	1405634	Low_complexity	29
WUUM01000001.1	1405953	1405982	Low_complexity	29
WUUM01000001.1	1416342	1416370	Simple_repeat	28
WUUM01000001.1	1423984	1424009	Simple_repeat	25
WUUM01000001.1	1425771	1425809	Low_complexity	38
WUUM01000001.1	1428018	1428067	Simple_repeat	49
WUUM01000001.1	1434336	1434390	Simple_repeat	54
WUUM01000001.1	1445071	1445110	Simple_repeat	39
WUUM01000001.1	1448273	1448332	Simple_repeat	59
WUUM01000001.1	1448599	1448637	Simple_repeat	38
WUUM01000001.1	1454052	1454095	Simple_repeat	43
WUUM01000001.1	1459468	1459531	Simple_repeat	63
WUUM01000001.1	1462938	1463009	Simple_repeat	71
WUUM01000001.1	1470095	1470116	Simple_repeat	21
WUUM01000001.1	1474600	1474619	Simple_repeat	19
WUUM01000001.1	1478662	1478682	Simple_repeat	20
WUUM01000001.1	1485223	1485262	Simple_repeat	39
WUUM01000001.1	1498411	1498454	Low_complexity	43
WUUM01000001.1	1503834	1503863	Simple_repeat	29
WUUM01000001.1	1504147	1504216	Simple_repeat	69
WUUM01000001.1	1505212	1505272	Low_complexity	60
WUUM01000001.1	1529888	1529922	Low_complexity	34
WUUM01000001.1	1542625	1542661	Simple_repeat	36
WUUM01000001.1	1546933	1547007	Low_complexity	74
WUUM01000001.1	1557104	1557142	Simple_repeat	38
WUUM01000001.1	1557342	1557376	Simple_repeat	34
WUUM01000001.1	1557377	1557386	Simple_repeat	9
WUUM01000001.1	1559128	1559161	Simple_repeat	33
WUUM01000001.1	1559268	1559301	Simple_repeat	33
WUUM01000001.1	1577822	1577856	Simple_repeat	34
WUUM01000001.1	1595358	1595388	Simple_repeat	30
WUUM01000001.1	1596450	1596502	Low_complexity	52
WUUM01000001.1	1599078	1599106	Simple_repeat	28
WUUM01000001.1	1603254	1603310	Simple_repeat	56
WUUM01000001.1	1608157	1608185	Simple_repeat	28
WUUM01000001.1	1619433	1619481	Low_complexity	48
WUUM01000001.1	1622358	1622416	Simple_repeat	58
WUUM01000001.1	1631127	1631160	Simple_repeat	33
WUUM01000001.1	1636790	1636845	Low_complexity	55
WUUM01000001.1	1669239	1669283	Simple_repeat	44
WUUM01000001.1	1669575	1669646	Simple_repeat	71
WUUM01000001.1	1677991	1678014	Simple_repeat	23
WUUM01000001.1	1678719	1678763	Low_complexity	44
WUUM01000001.1	1687718	1687747	Simple_repeat	29
WUUM01000001.1	1689647	1689657	Low_complexity	10
WUUM01000001.1	1689658	1689676	Simple_repeat	18
WUUM01000001.1	1700680	1700740	Simple_repeat	60
WUUM01000001.1	1705318	1705340	Simple_repeat	22
WUUM01000001.1	1706187	1706244	Simple_repeat	57
WUUM01000001.1	1707025	1707052	Simple_repeat	27
WUUM01000001.1	1707144	1707244	Simple_repeat	100
WUUM01000001.1	1708897	1708968	Simple_repeat	71
WUUM01000001.1	1713122	1713150	Simple_repeat	28
WUUM01000001.1	1717713	1717750	Low_complexity	37
WUUM01000001.1	1718533	1718578	Simple_repeat	45
WUUM01000001.1	1719310	1719328	Simple_repeat	18
WUUM01000001.1	1724960	1725001	Low_complexity	41
WUUM01000001.1	1725054	1725079	Simple_repeat	25
WUUM01000001.1	1725223	1725240	Simple_repeat	17
WUUM01000001.1	1726543	1726605	Low_complexity	62
WUUM01000001.1	1728779	1728839	Simple_repeat	60
WUUM01000001.1	1729102	1729164	Simple_repeat	62
WUUM01000001.1	1730151	1730189	Simple_repeat	38
WUUM01000001.1	1736692	1736743	Simple_repeat	51
WUUM01000001.1	1739697	1739713	Simple_repeat	16
WUUM01000001.1	1758155	1758236	Low_complexity	81
WUUM01000001.1	1759155	1759188	Simple_repeat	33
WUUM01000001.1	1760236	1760300	Simple_repeat	64
WUUM01000001.1	1767539	1767591	Simple_repeat	52
WUUM01000001.1	1769683	1769708	Simple_repeat	25
WUUM01000001.1	1781814	1781864	Low_complexity	50
WUUM01000001.1	1785180	1785213	Simple_repeat	33
WUUM01000001.1	1789260	1789290	Simple_repeat	30
WUUM01000001.1	1801898	1801922	Simple_repeat	24
WUUM01000001.1	1813904	1813989	Simple_repeat	85
WUUM01000001.1	1815570	1815592	Simple_repeat	22
WUUM01000001.1	1817096	1817122	Simple_repeat	26
WUUM01000001.1	1820298	1820348	Simple_repeat	50
WUUM01000001.1	1827286	1827338	Simple_repeat	52
WUUM01000001.1	1827386	1827421	Simple_repeat	35
WUUM01000001.1	1829022	1829056	Simple_repeat	34
WUUM01000001.1	1834957	1834973	Simple_repeat	16
WUUM01000001.1	1844653	1844709	Simple_repeat	56
WUUM01000001.1	1852118	1852143	Simple_repeat	25
WUUM01000001.1	1853867	1853906	Simple_repeat	39
WUUM01000001.1	1854203	1854244	Simple_repeat	41
WUUM01000001.1	1864539	1864576	Simple_repeat	37
WUUM01000001.1	1887119	1887196	Simple_repeat	77
WUUM01000001.1	1901797	1901971	Simple_repeat	174
WUUM01000001.1	1904579	1904621	Simple_repeat	42
WUUM01000001.1	1928113	1928142	Simple_repeat	29
WUUM01000001.1	1932434	1932460	Simple_repeat	26
WUUM01000001.1	1934488	1934542	Simple_repeat	54
WUUM01000001.1	1943956	1944048	Simple_repeat	92
WUUM01000001.1	1977321	1977402	Simple_repeat	81
WUUM01000001.1	1980370	1980385	Simple_repeat	15
WUUM01000001.1	1980386	1980417	Simple_repeat	31
WUUM01000001.1	1992055	1992098	Low_complexity	43
WUUM01000001.1	1992663	1992692	Simple_repeat	29
WUUM01000001.1	1992724	1992750	Simple_repeat	26
WUUM01000001.1	1992751	1992780	Low_complexity	29
WUUM01000001.1	1996224	1996270	Simple_repeat	46
WUUM01000001.1	1996416	1996445	Simple_repeat	29
WUUM01000001.1	2014324	2014344	Simple_repeat	20
WUUM01000001.1	2027694	2027730	Simple_repeat	36
WUUM01000001.1	2032171	2032193	Simple_repeat	22
WUUM01000001.1	2045404	2045430	Simple_repeat	26
WUUM01000001.1	2048358	2048406	Simple_repeat	48
WUUM01000001.1	2049017	2049056	Simple_repeat	39
WUUM01000001.1	2049646	2049771	Simple_repeat	125
WUUM01000001.1	2053437	2053536	Simple_repeat	99
WUUM01000001.1	2066127	2066176	Simple_repeat	49
WUUM01000001.1	2067379	2067426	Simple_repeat	47
WUUM01000001.1	2067871	2067924	Simple_repeat	53
WUUM01000001.1	2073093	2073131	Simple_repeat	38
WUUM01000001.1	2079077	2079122	Low_complexity	45
WUUM01000001.1	2090214	2090253	Simple_repeat	39
WUUM01000001.1	2090562	2090598	Simple_repeat	36
WUUM01000001.1	2090910	2090946	Simple_repeat	36
WUUM01000001.1	2093776	2093827	Simple_repeat	51
WUUM01000001.1	2095471	2095508	Simple_repeat	37
WUUM01000001.1	2098321	2098347	Simple_repeat	26
WUUM01000001.1	2100821	2100864	Low_complexity	43
WUUM01000001.1	2106100	2106140	Simple_repeat	40
WUUM01000001.1	2129396	2129439	Simple_repeat	43
WUUM01000001.1	2129702	2129771	Simple_repeat	69
WUUM01000001.1	2144120	2144165	Low_complexity	45
WUUM01000001.1	2144344	2144377	Simple_repeat	33
WUUM01000001.1	2149395	2149447	Simple_repeat	52
WUUM01000001.1	2158747	2158753	Simple_repeat	6
WUUM01000001.1	2158754	2158785	Simple_repeat	31
WUUM01000001.1	2158786	2158791	Simple_repeat	5
WUUM01000001.1	2161801	2161850	Low_complexity	49
WUUM01000001.1	2165461	2165485	Simple_repeat	24
WUUM01000001.1	2173732	2173792	Simple_repeat	60
WUUM01000001.1	2184157	2184208	Simple_repeat	51
WUUM01000001.1	2192709	2192742	Simple_repeat	33
WUUM01000001.1	2193523	2193549	Simple_repeat	26
WUUM01000001.1	2193593	2193638	Simple_repeat	45
WUUM01000001.1	2197618	2197647	Low_complexity	29
WUUM01000001.1	2232122	2232157	Simple_repeat	35
WUUM01000001.1	2239612	2239639	Simple_repeat	27
WUUM01000001.1	2240872	2240912	Simple_repeat	40
WUUM01000001.1	2241329	2241370	Simple_repeat	41
WUUM01000001.1	2276101	2276142	Low_complexity	41
WUUM01000001.1	2291677	2291731	Low_complexity	54
WUUM01000001.1	2303656	2303708	Simple_repeat	52
WUUM01000001.1	2309934	2309955	Simple_repeat	21
WUUM01000001.1	2327034	2327151	Simple_repeat	117
WUUM01000001.1	2335614	2335642	Simple_repeat	28
WUUM01000001.1	2336172	2336243	Simple_repeat	71
WUUM01000001.1	2338713	2338754	Simple_repeat	41
WUUM01000001.1	2340627	2340676	Simple_repeat	49
WUUM01000001.1	2345458	2345494	Low_complexity	36
WUUM01000001.1	2347108	2347147	Simple_repeat	39
WUUM01000001.1	2347814	2347851	Simple_repeat	37
WUUM01000001.1	2352570	2352626	Simple_repeat	56
WUUM01000001.1	2363685	2363724	Low_complexity	39
WUUM01000001.1	2364412	2364497	Simple_repeat	85
WUUM01000001.1	2370043	2370090	Simple_repeat	47
WUUM01000001.1	2380589	2380619	Simple_repeat	30
WUUM01000001.1	2380903	2380925	Simple_repeat	22
WUUM01000001.1	2384861	2384894	Low_complexity	33
WUUM01000001.1	2399841	2399859	Simple_repeat	18
WUUM01000001.1	2403645	2403668	Simple_repeat	23
WUUM01000001.1	2416181	2416207	Simple_repeat	26
WUUM01000001.1	2439046	2439078	Simple_repeat	32
WUUM01000001.1	2440259	2440289	Simple_repeat	30
WUUM01000001.1	2443638	2443684	Simple_repeat	46
WUUM01000001.1	2446844	2446889	Low_complexity	45
WUUM01000001.1	2447068	2447110	Low_complexity	42
WUUM01000001.1	2447731	2447771	Low_complexity	40
WUUM01000001.1	2451757	2451807	Low_complexity	50
WUUM01000001.1	2457132	2457153	Simple_repeat	21
WUUM01000001.1	2461400	2461434	Simple_repeat	34
WUUM01000001.1	2464345	2464389	Simple_repeat	44
WUUM01000001.1	2464747	2464788	Simple_repeat	41
WUUM01000001.1	2467232	2467268	Simple_repeat	36
WUUM01000001.1	2472819	2472857	Low_complexity	38
WUUM01000001.1	2473385	2473408	Simple_repeat	23
WUUM01000001.1	2474255	2474278	Simple_repeat	23
WUUM01000001.1	2478383	2478418	Simple_repeat	35
WUUM01000001.1	2494451	2494476	Simple_repeat	25
WUUM01000001.1	2495900	2495952	Simple_repeat	52
WUUM01000001.1	2500027	2500051	Simple_repeat	24
WUUM01000001.1	2500118	2500168	Simple_repeat	50
WUUM01000001.1	2516405	2516423	Simple_repeat	18
WUUM01000001.1	2522539	2522591	Simple_repeat	52
WUUM01000001.1	2530069	2530113	Low_complexity	44
WUUM01000001.1	2532589	2532632	Simple_repeat	43
WUUM01000001.1	2550537	2550574	Simple_repeat	37
WUUM01000001.1	2559444	2559462	Simple_repeat	18
WUUM01000001.1	2571937	2572001	Low_complexity	64
WUUM01000001.1	2592255	2592300	Low_complexity	45
WUUM01000001.1	2592343	2592540	Simple_repeat	197
WUUM01000001.1	2604654	2604686	Simple_repeat	32
WUUM01000001.1	2609939	2609994	Low_complexity	55
WUUM01000001.1	2615971	2616043	Simple_repeat	72
WUUM01000001.1	2616761	2616802	Simple_repeat	41
WUUM01000001.1	2626615	2626678	Low_complexity	63
WUUM01000001.1	2630756	2630802	Simple_repeat	46
WUUM01000001.1	2637068	2637108	Simple_repeat	40
WUUM01000001.1	2644354	2644389	Simple_repeat	35
WUUM01000001.1	2646286	2646320	Simple_repeat	34
WUUM01000001.1	2666960	2666997	Simple_repeat	37
WUUM01000001.1	2667770	2667798	Simple_repeat	28
WUUM01000001.1	2678537	2678565	Simple_repeat	28
WUUM01000001.1	2679131	2679173	Simple_repeat	42
WUUM01000001.1	2679612	2679658	Simple_repeat	46
WUUM01000001.1	2680714	2680737	Simple_repeat	23
WUUM01000001.1	2684831	2684862	Simple_repeat	31
WUUM01000001.1	2709427	2709482	Simple_repeat	55
WUUM01000001.1	2727539	2727626	Simple_repeat	87
WUUM01000001.1	2732384	2732437	Simple_repeat	53
WUUM01000001.1	2735714	2735732	Simple_repeat	18
WUUM01000001.1	2747803	2747824	Simple_repeat	21
WUUM01000001.1	2769014	2769052	Simple_repeat	38
WUUM01000001.1	2786349	2786410	Simple_repeat	61
WUUM01000001.1	2786535	2786562	Simple_repeat	27
WUUM01000001.1	2786684	2786702	Simple_repeat	18
WUUM01000001.1	2788383	2788401	Simple_repeat	18
WUUM01000001.1	2789087	2789126	Simple_repeat	39
WUUM01000001.1	2789982	2790024	Simple_repeat	42
WUUM01000001.1	2791194	2791231	Simple_repeat	37
WUUM01000001.1	2798071	2798136	Simple_repeat	65
WUUM01000001.1	2798896	2798933	Simple_repeat	37
WUUM01000001.1	2799473	2799508	Simple_repeat	35
WUUM01000001.1	2802967	2802988	Simple_repeat	21
WUUM01000001.1	2810890	2810931	Low_complexity	41
WUUM01000001.1	2811179	2811212	Simple_repeat	33
WUUM01000001.1	2812562	2812604	Low_complexity	42
WUUM01000001.1	2813689	2813742	Simple_repeat	53
WUUM01000001.1	2816224	2816269	Simple_repeat	45
WUUM01000001.1	2816326	2816405	Simple_repeat	79
WUUM01000001.1	2817491	2817516	Simple_repeat	25
WUUM01000001.1	2823549	2823578	Simple_repeat	29
WUUM01000001.1	2830697	2830728	Simple_repeat	31
WUUM01000001.1	2830969	2830999	Simple_repeat	30
WUUM01000001.1	2832545	2832578	Low_complexity	33
WUUM01000001.1	2833325	2833353	Simple_repeat	28
WUUM01000001.1	2834816	2834841	Low_complexity	25
WUUM01000001.1	2834842	2834877	Simple_repeat	35
WUUM01000001.1	2834878	2834890	Low_complexity	12
WUUM01000001.1	2835231	2835296	Low_complexity	65
WUUM01000001.1	2835525	2835627	Simple_repeat	102
WUUM01000001.1	2838071	2838121	Simple_repeat	50
WUUM01000001.1	2846793	2846832	Low_complexity	39
WUUM01000001.1	2852224	2852242	Simple_repeat	18
WUUM01000001.1	2857764	2857808	Low_complexity	44
WUUM01000001.1	2857908	2857952	Low_complexity	44
WUUM01000001.1	2862525	2862555	Simple_repeat	30
WUUM01000001.1	2865516	2865557	Simple_repeat	41
WUUM01000001.1	2865923	2865955	Simple_repeat	32
WUUM01000001.1	2871659	2871675	Simple_repeat	16
WUUM01000001.1	2878093	2878235	Simple_repeat	142
WUUM01000001.1	2881020	2881053	Simple_repeat	33
WUUM01000001.1	2887255	2887287	Simple_repeat	32
WUUM01000001.1	2893315	2893334	Simple_repeat	19
WUUM01000001.1	2893999	2894031	Simple_repeat	32
WUUM01000001.1	2900073	2900111	Simple_repeat	38
WUUM01000001.1	2902613	2902636	Simple_repeat	23
WUUM01000001.1	2908526	2908592	Simple_repeat	66
WUUM01000001.1	2918704	2918736	Simple_repeat	32
WUUM01000001.1	2923003	2923025	Simple_repeat	22
WUUM01000001.1	2923404	2923423	Simple_repeat	19
WUUM01000001.1	2934808	2934849	Simple_repeat	41
WUUM01000001.1	2944826	2944846	Simple_repeat	20
WUUM01000001.1	2953835	2953869	Simple_repeat	34
WUUM01000001.1	2954810	2954851	Simple_repeat	41
WUUM01000001.1	2959603	2959647	Simple_repeat	44
WUUM01000001.1	2961355	2961416	Low_complexity	61
WUUM01000001.1	2961448	2961497	Simple_repeat	49
WUUM01000001.1	2966286	2966310	Simple_repeat	24
WUUM01000001.1	2970545	2970571	Simple_repeat	26
WUUM01000001.1	2971654	2971697	Simple_repeat	43
WUUM01000001.1	2972785	2972814	Simple_repeat	29
WUUM01000001.1	2980641	2980666	Simple_repeat	25
WUUM01000001.1	2989039	2989074	Simple_repeat	35
WUUM01000001.1	2991730	2991765	Low_complexity	35
WUUM01000001.1	2992955	2992975	Simple_repeat	20
WUUM01000001.1	3003662	3003704	Simple_repeat	42
WUUM01000001.1	3004481	3004519	Simple_repeat	38
WUUM01000001.1	3005196	3005228	Simple_repeat	32
WUUM01000001.1	3005252	3005291	Simple_repeat	39
WUUM01000001.1	3005400	3005441	Low_complexity	41
WUUM01000001.1	3021352	3021396	Low_complexity	44
WUUM01000001.1	3022432	3022458	Simple_repeat	26
WUUM01000001.1	3033930	3033976	Simple_repeat	46
WUUM01000001.1	3038861	3038913	Simple_repeat	52
WUUM01000001.1	3043221	3043256	Low_complexity	35
WUUM01000001.1	3051343	3051397	Simple_repeat	54
WUUM01000001.1	3052223	3052275	Simple_repeat	52
WUUM01000001.1	3055491	3055520	Simple_repeat	29
WUUM01000001.1	3057565	3057606	Simple_repeat	41
WUUM01000001.1	3075349	3075431	Simple_repeat	82
WUUM01000001.1	3076451	3076470	Simple_repeat	19
WUUM01000001.1	3082831	3082879	Low_complexity	48
WUUM01000001.1	3091961	3091989	Simple_repeat	28
WUUM01000001.1	3092030	3092063	Simple_repeat	33
WUUM01000001.1	3092415	3092451	Simple_repeat	36
WUUM01000001.1	3093461	3093485	Simple_repeat	24
WUUM01000001.1	3096360	3096384	Simple_repeat	24
WUUM01000001.1	3106365	3106389	Simple_repeat	24
WUUM01000001.1	3120146	3120218	Simple_repeat	72
WUUM01000001.1	3137398	3137434	Simple_repeat	36
WUUM01000001.1	3148352	3148387	Low_complexity	35
WUUM01000001.1	3164488	3164542	Simple_repeat	54
WUUM01000001.1	3165997	3166043	Low_complexity	46
WUUM01000001.1	3172494	3172534	Simple_repeat	40
WUUM01000001.1	3174919	3174988	Simple_repeat	69
WUUM01000001.1	3178739	3178781	Simple_repeat	42
WUUM01000001.1	3180178	3180212	Simple_repeat	34
WUUM01000001.1	3181317	3181346	Simple_repeat	29
WUUM01000001.1	3182404	3182433	Simple_repeat	29
WUUM01000001.1	3183492	3183520	Simple_repeat	28
WUUM01000001.1	3184578	3184607	Simple_repeat	29
WUUM01000001.1	3186741	3186770	Simple_repeat	29
WUUM01000001.1	3188904	3188933	Simple_repeat	29
WUUM01000001.1	3192421	3192479	Simple_repeat	58
WUUM01000001.1	3193098	3193137	Simple_repeat	39
WUUM01000001.1	3194240	3194283	Simple_repeat	43
WUUM01000001.1	3194322	3194377	Low_complexity	55
WUUM01000001.1	3195762	3195800	Simple_repeat	38
WUUM01000001.1	3196492	3196553	Simple_repeat	61
WUUM01000001.1	3216407	3216449	Simple_repeat	42
WUUM01000001.1	3217313	3217351	Simple_repeat	38
WUUM01000001.1	3217417	3217447	Simple_repeat	30
WUUM01000001.1	3226126	3226174	Simple_repeat	48
WUUM01000001.1	3226293	3226317	Simple_repeat	24
WUUM01000001.1	3228396	3228471	Simple_repeat	75
WUUM01000001.1	3229379	3229401	Simple_repeat	22
WUUM01000001.1	3243351	3243382	Simple_repeat	31
WUUM01000001.1	3245041	3245060	Simple_repeat	19
WUUM01000001.1	3245112	3245164	Simple_repeat	52
WUUM01000001.1	3245340	3245374	Simple_repeat	34
WUUM01000001.1	3246497	3246558	Low_complexity	61
WUUM01000001.1	3251782	3251813	Simple_repeat	31
WUUM01000001.1	3251900	3251931	Simple_repeat	31
WUUM01000001.1	3251947	3251981	Low_complexity	34
WUUM01000001.1	3252080	3252152	Simple_repeat	72
WUUM01000001.1	3253510	3253556	Simple_repeat	46
WUUM01000001.1	3255352	3255414	Simple_repeat	62
WUUM01000001.1	3268649	3268731	Low_complexity	82
WUUM01000001.1	3268753	3268773	Simple_repeat	20
WUUM01000001.1	3281148	3281203	Low_complexity	55
WUUM01000001.1	3281363	3281404	Simple_repeat	41
WUUM01000001.1	3288549	3288565	Low_complexity	16
WUUM01000001.1	3288566	3288616	Low_complexity	50
WUUM01000001.1	3288617	3288637	Low_complexity	20
WUUM01000001.1	3298028	3298065	Low_complexity	37
WUUM01000001.1	3303506	3303530	Simple_repeat	24
WUUM01000001.1	3312945	3312971	Simple_repeat	26
WUUM01000001.1	3328105	3328172	Low_complexity	67
WUUM01000001.1	3328627	3328661	Simple_repeat	34
WUUM01000001.1	3328687	3328749	Simple_repeat	62
WUUM01000001.1	3329717	3329765	Simple_repeat	48
WUUM01000001.1	3339312	3339342	Simple_repeat	30
WUUM01000001.1	3341421	3341449	Simple_repeat	28
WUUM01000001.1	3342218	3342290	Low_complexity	72
WUUM01000001.1	3344821	3344883	Simple_repeat	62
WUUM01000001.1	3353196	3353242	Simple_repeat	46
WUUM01000001.1	3356536	3356576	Simple_repeat	40
WUUM01000001.1	3356735	3356826	Low_complexity	91
WUUM01000001.1	3357293	3357321	Simple_repeat	28
WUUM01000001.1	3370317	3370364	Low_complexity	47
WUUM01000001.1	3379247	3379294	Low_complexity	47
WUUM01000001.1	3379477	3379552	Simple_repeat	75
WUUM01000001.1	3379603	3379639	Simple_repeat	36
WUUM01000001.1	3379925	3380020	Simple_repeat	95
WUUM01000001.1	3388199	3388253	Low_complexity	54
WUUM01000001.1	3396103	3396137	Low_complexity	34
WUUM01000001.1	3397214	3397253	Simple_repeat	39
WUUM01000001.1	3408406	3408451	Simple_repeat	45
WUUM01000001.1	3413765	3413817	Simple_repeat	52
WUUM01000001.1	3415507	3415544	Simple_repeat	37
WUUM01000001.1	3423094	3423134	Low_complexity	40
WUUM01000001.1	3433690	3433727	Simple_repeat	37
WUUM01000001.1	3433773	3433796	Simple_repeat	23
WUUM01000001.1	3435623	3435693	Low_complexity	70
WUUM01000001.1	3442826	3442891	Simple_repeat	65
WUUM01000001.1	3448173	3448192	Simple_repeat	19
WUUM01000001.1	3448985	3449019	Simple_repeat	34
WUUM01000001.1	3449979	3450037	Simple_repeat	58
WUUM01000001.1	3450545	3450586	Simple_repeat	41
WUUM01000001.1	3452761	3452797	Simple_repeat	36
WUUM01000001.1	3454012	3454042	Low_complexity	30
WUUM01000001.1	3454911	3454933	Simple_repeat	22
WUUM01000001.1	3494236	3494290	Simple_repeat	54
WUUM01000001.1	3495519	3495549	Simple_repeat	30
WUUM01000001.1	3499367	3499388	Low_complexity	21
WUUM01000001.1	3499389	3499418	Simple_repeat	29
WUUM01000001.1	3499419	3499458	Low_complexity	39
WUUM01000001.1	3499692	3499717	Simple_repeat	25
WUUM01000001.1	3499768	3499814	Simple_repeat	46
WUUM01000001.1	3502462	3502507	Simple_repeat	45
WUUM01000001.1	3505871	3505926	Simple_repeat	55
WUUM01000001.1	3512568	3512615	Simple_repeat	47
WUUM01000001.1	3512690	3512736	Low_complexity	46
WUUM01000001.1	3514117	3514135	Simple_repeat	18
WUUM01000001.1	3517624	3517659	Simple_repeat	35
WUUM01000001.1	3517857	3517891	Simple_repeat	34
WUUM01000001.1	3518107	3518154	Simple_repeat	47
WUUM01000001.1	3520292	3520337	Low_complexity	45
WUUM01000001.1	3555831	3555882	Low_complexity	51
WUUM01000001.1	3556296	3556334	Simple_repeat	38
WUUM01000001.1	3557140	3557249	Simple_repeat	109
WUUM01000001.1	3559789	3559876	Simple_repeat	87
WUUM01000001.1	3560465	3560497	Simple_repeat	32
WUUM01000001.1	3560554	3560592	Simple_repeat	38
WUUM01000001.1	3560940	3561143	Simple_repeat	203
WUUM01000001.1	3561326	3561360	Low_complexity	34
WUUM01000001.1	3561708	3561760	Low_complexity	52
WUUM01000001.1	3561891	3561947	Simple_repeat	56
WUUM01000001.1	3562335	3562397	Low_complexity	62
WUUM01000001.1	3562400	3562449	Simple_repeat	49
WUUM01000001.1	3562480	3562523	Simple_repeat	43
WUUM01000001.1	3563187	3563208	Simple_repeat	21
WUUM01000001.1	3563467	3563492	Simple_repeat	25
WUUM01000001.1	3563928	3563971	Simple_repeat	43
WUUM01000001.1	3563989	3564007	Simple_repeat	18
WUUM01000001.1	3571211	3571240	Simple_repeat	29
WUUM01000001.1	3572302	3572325	Simple_repeat	23
WUUM01000001.1	3574351	3574372	Simple_repeat	21
WUUM01000001.1	3577325	3577334	Simple_repeat	9
WUUM01000001.1	3577335	3577363	Simple_repeat	28
WUUM01000001.1	3577364	3577369	Simple_repeat	5
WUUM01000001.1	3578698	3578740	Simple_repeat	42
WUUM01000001.1	3579183	3579237	Simple_repeat	54
WUUM01000001.1	3579264	3579307	Simple_repeat	43
WUUM01000001.1	3579401	3579467	Simple_repeat	66
WUUM01000001.1	3579823	3579904	Simple_repeat	81
WUUM01000001.1	3588463	3588481	Simple_repeat	18
WUUM01000001.1	3588542	3588629	Simple_repeat	87
WUUM01000001.1	3588661	3588694	Simple_repeat	33
WUUM01000001.1	3588696	3588717	Simple_repeat	21
WUUM01000001.1	3589896	3589932	Low_complexity	36
WUUM01000001.1	3600300	3600356	Simple_repeat	56
WUUM01000001.1	3604831	3604898	Simple_repeat	67
WUUM01000001.1	3609823	3609863	Simple_repeat	40
WUUM01000001.1	3616093	3616170	Low_complexity	77
WUUM01000001.1	3623923	3624079	Simple_repeat	156
WUUM01000001.1	3624179	3624219	Simple_repeat	40
WUUM01000001.1	3624441	3624484	Simple_repeat	43
WUUM01000001.1	3625516	3625579	Low_complexity	63
WUUM01000001.1	3626531	3626552	Simple_repeat	21
WUUM01000001.1	3626583	3626632	Low_complexity	49
WUUM01000001.1	3627116	3627163	Simple_repeat	47
WUUM01000001.1	3627458	3627492	Simple_repeat	34
WUUM01000001.1	3628694	3628749	Simple_repeat	55
WUUM01000001.1	3628848	3628901	Low_complexity	53
WUUM01000001.1	3629031	3629063	Simple_repeat	32
WUUM01000001.1	3629084	3629131	Simple_repeat	47
WUUM01000001.1	3630065	3630083	Simple_repeat	18
WUUM01000001.1	3630109	3630136	Simple_repeat	27
WUUM01000001.1	3631497	3631515	Simple_repeat	18
WUUM01000001.1	3640994	3641025	Simple_repeat	31
WUUM01000001.1	3643251	3643278	Simple_repeat	27
WUUM01000001.1	3648627	3648714	Simple_repeat	87
WUUM01000001.1	3649793	3649869	Simple_repeat	76
WUUM01000001.1	3650036	3650112	Simple_repeat	76
WUUM01000001.1	3651275	3651321	Simple_repeat	46
WUUM01000001.1	3652242	3652279	Low_complexity	37
WUUM01000001.1	3658562	3658584	Simple_repeat	22
WUUM01000001.1	3663031	3663082	Simple_repeat	51
WUUM01000001.1	3668516	3668551	Low_complexity	35
WUUM01000001.1	3668814	3668879	Simple_repeat	65
WUUM01000001.1	3674841	3674887	Low_complexity	46
WUUM01000001.1	3677504	3677532	Simple_repeat	28
WUUM01000001.1	3684178	3684202	Simple_repeat	24
WUUM01000001.1	3686749	3687037	DNA/TcMar-Mariner	288
WUUM01000001.1	3689110	3689144	Simple_repeat	34
WUUM01000001.1	3694169	3694206	Simple_repeat	37
WUUM01000001.1	3705541	3705589	Simple_repeat	48
WUUM01000001.1	3709723	3709757	Simple_repeat	34
WUUM01000001.1	3709796	3709819	Simple_repeat	23
WUUM01000001.1	3709863	3709908	Simple_repeat	45
WUUM01000001.1	3709914	3709945	Simple_repeat	31
WUUM01000001.1	3716050	3716074	Simple_repeat	24
WUUM01000001.1	3718943	3718994	Simple_repeat	51
WUUM01000001.1	3725279	3725311	Simple_repeat	32
WUUM01000001.1	3739215	3739254	Simple_repeat	39
WUUM01000001.1	3750070	3750103	Simple_repeat	33
WUUM01000001.1	3754373	3754421	Simple_repeat	48
WUUM01000001.1	3766873	3766902	Simple_repeat	29
WUUM01000001.1	3780889	3780942	Simple_repeat	53
WUUM01000001.1	3781120	3781173	Simple_repeat	53
WUUM01000001.1	3781351	3781404	Simple_repeat	53
WUUM01000001.1	3781582	3781635	Simple_repeat	53
WUUM01000001.1	3782699	3782728	Simple_repeat	29
WUUM01000001.1	3791640	3791677	Simple_repeat	37
WUUM01000001.1	3794742	3794792	Low_complexity	50
WUUM01000001.1	3798875	3798907	Low_complexity	32
WUUM01000001.1	3801457	3801511	Low_complexity	54
WUUM01000001.1	3805050	3805107	Simple_repeat	57
WUUM01000001.1	3806291	3806319	Simple_repeat	28
WUUM01000001.1	3807379	3807425	Simple_repeat	46
WUUM01000001.1	3812181	3812225	Low_complexity	44
WUUM01000001.1	3879054	3879092	Simple_repeat	38
WUUM01000001.1	3910114	3910171	Low_complexity	57
WUUM01000001.1	3928249	3928290	Simple_repeat	41
WUUM01000001.1	3946072	3946121	Simple_repeat	49
WUUM01000001.1	3967303	3967330	Simple_repeat	27
WUUM01000001.1	3977925	3977962	Simple_repeat	37
WUUM01000001.1	3979635	3979689	Simple_repeat	54
WUUM01000001.1	4009095	4009115	Simple_repeat	20
WUUM01000001.1	4014838	4014870	Low_complexity	32
WUUM01000001.1	4022245	4022282	Simple_repeat	37
WUUM01000001.1	4022324	4022374	Simple_repeat	50
WUUM01000001.1	4025647	4025671	Simple_repeat	24
WUUM01000001.1	4031641	4031670	Simple_repeat	29
WUUM01000001.1	4041228	4041262	Simple_repeat	34
WUUM01000001.1	4041253	4041301	Simple_repeat	48
WUUM01000001.1	4045859	4045901	Simple_repeat	42
WUUM01000001.1	4046098	4046134	Simple_repeat	36
WUUM01000001.1	4063588	4063623	Simple_repeat	35
WUUM01000001.1	4071062	4071101	Simple_repeat	39
WUUM01000001.1	4086888	4086918	Simple_repeat	30
WUUM01000001.1	4090085	4090118	Simple_repeat	33
WUUM01000001.1	4105272	4105304	Simple_repeat	32
WUUM01000001.1	4123037	4123078	Simple_repeat	41
WUUM01000001.1	4137638	4137702	Simple_repeat	64
WUUM01000001.1	4145636	4145697	Simple_repeat	61
WUUM01000001.1	4145743	4145794	Simple_repeat	51
WUUM01000001.1	4149201	4149253	Simple_repeat	52
WUUM01000001.1	4155254	4155298	Simple_repeat	44
WUUM01000001.1	4174439	4174466	Simple_repeat	27
WUUM01000001.1	4176431	4176455	Simple_repeat	24
WUUM01000001.1	4198170	4198198	Simple_repeat	28
WUUM01000001.1	4220155	4220197	Simple_repeat	42
WUUM01000001.1	4251613	4251646	Low_complexity	33
WUUM01000001.1	4252304	4252326	Simple_repeat	22
WUUM01000001.1	4257776	4257800	Simple_repeat	24
WUUM01000001.1	4257802	4257887	Simple_repeat	85
WUUM01000001.1	4271013	4271043	Simple_repeat	30
WUUM01000001.1	4275715	4275738	Simple_repeat	23
WUUM01000001.1	4302794	4302828	Simple_repeat	34
WUUM01000001.1	4309338	4309369	Simple_repeat	31
WUUM01000001.1	4311990	4312018	Simple_repeat	28
WUUM01000001.1	4313092	4313118	Simple_repeat	26
WUUM01000001.1	4315812	4315856	Low_complexity	44
WUUM01000001.1	4325753	4325783	Simple_repeat	30
WUUM01000001.1	4334736	4334791	Low_complexity	55
WUUM01000001.1	4344326	4344719	Simple_repeat	393
WUUM01000001.1	4344842	4344878	Simple_repeat	36
WUUM01000001.1	4353367	4353412	Simple_repeat	45
WUUM01000001.1	4353693	4353739	Simple_repeat	46
WUUM01000001.1	4378105	4378141	Simple_repeat	36
WUUM01000001.1	4380947	4380969	Simple_repeat	22
WUUM01000001.1	4399402	4399430	Low_complexity	28
WUUM01000001.1	4401344	4401381	Simple_repeat	37
WUUM01000001.1	4408582	4408627	Low_complexity	45
WUUM01000001.1	4408940	4408993	Simple_repeat	53
WUUM01000001.1	4409350	4409375	Simple_repeat	25
WUUM01000001.1	4409947	4409974	Simple_repeat	27
WUUM01000001.1	4410698	4410742	Simple_repeat	44
WUUM01000001.1	4411862	4411885	Simple_repeat	23
WUUM01000001.1	4412921	4412937	Simple_repeat	16
WUUM01000001.1	4416160	4416215	Simple_repeat	55
WUUM01000001.1	4417386	4417467	Simple_repeat	81
WUUM01000001.1	4417652	4417670	Simple_repeat	18
WUUM01000001.1	4417776	4417811	Simple_repeat	35
WUUM01000001.1	4418149	4418206	Low_complexity	57
WUUM01000001.1	4418587	4418611	Simple_repeat	24
WUUM01000001.1	4418986	4419019	Simple_repeat	33
WUUM01000001.1	4441054	4441095	Simple_repeat	41
WUUM01000001.1	4441396	4441437	Simple_repeat	41
WUUM01000001.1	4441738	4441779	Simple_repeat	41
WUUM01000001.1	4443348	4443395	Simple_repeat	47
WUUM01000001.1	4451685	4451719	Simple_repeat	34
WUUM01000001.1	4459390	4459450	Simple_repeat	60
WUUM01000001.1	4459836	4459888	Simple_repeat	52
WUUM01000001.1	4460412	4460460	Low_complexity	48
WUUM01000001.1	4467300	4467333	Simple_repeat	33
WUUM01000001.1	4474460	4474484	Simple_repeat	24
WUUM01000001.1	4495718	4495753	Simple_repeat	35
WUUM01000001.1	4504585	4504673	Low_complexity	88
WUUM01000001.1	4505950	4505981	Simple_repeat	31
WUUM01000001.1	4506061	4506100	Simple_repeat	39
WUUM01000001.1	4506685	4506711	Simple_repeat	26
WUUM01000001.1	4506796	4506835	Simple_repeat	39
WUUM01000001.1	4507420	4507451	Simple_repeat	31
WUUM01000001.1	4507531	4507570	Simple_repeat	39
WUUM01000001.1	4508155	4508186	Simple_repeat	31
WUUM01000001.1	4508266	4508305	Simple_repeat	39
WUUM01000001.1	4508890	4508916	Simple_repeat	26
WUUM01000001.1	4509001	4509040	Simple_repeat	39
WUUM01000001.1	4510664	4510696	Simple_repeat	32
WUUM01000001.1	4512309	4512332	Simple_repeat	23
WUUM01000001.1	4518574	4518598	Simple_repeat	24
WUUM01000001.1	4527544	4527574	Simple_repeat	30
WUUM01000001.1	4531375	4531417	Simple_repeat	42
WUUM01000001.1	4548444	4548476	Simple_repeat	32
WUUM01000001.1	4548641	4548668	Low_complexity	27
WUUM01000001.1	4564231	4564267	Simple_repeat	36
WUUM01000001.1	4568708	4568741	Simple_repeat	33
WUUM01000001.1	4570162	4570245	Simple_repeat	83
WUUM01000001.1	4578802	4578828	Simple_repeat	26
WUUM01000001.1	4601170	4601231	Simple_repeat	61
WUUM01000001.1	4607248	4607333	Simple_repeat	85
WUUM01000001.1	4607422	4607490	Simple_repeat	68
WUUM01000001.1	4607789	4607877	Simple_repeat	88
WUUM01000001.1	4608153	4608188	Simple_repeat	35
WUUM01000001.1	4608886	4608921	Simple_repeat	35
WUUM01000001.1	4609619	4609654	Simple_repeat	35
WUUM01000001.1	4610352	4610387	Simple_repeat	35
WUUM01000001.1	4611085	4611120	Simple_repeat	35
WUUM01000001.1	4611818	4611853	Simple_repeat	35
WUUM01000001.1	4612550	4612585	Simple_repeat	35
WUUM01000001.1	4613283	4613318	Simple_repeat	35
WUUM01000001.1	4614016	4614051	Simple_repeat	35
WUUM01000001.1	4614749	4614784	Simple_repeat	35
WUUM01000001.1	4615482	4615517	Simple_repeat	35
WUUM01000001.1	4615851	4615939	Simple_repeat	88
WUUM01000001.1	4616045	4616126	Simple_repeat	81
WUUM01000001.1	4616215	4616250	Simple_repeat	35
WUUM01000001.1	4620418	4620452	Low_complexity	34
WUUM01000001.1	4629408	4629469	Simple_repeat	61
WUUM01000001.1	4657028	4657061	Simple_repeat	33
WUUM01000001.1	4665090	4665121	Simple_repeat	31
WUUM01000001.1	4679013	4679036	Simple_repeat	23
WUUM01000001.1	4681491	4681516	Simple_repeat	25
WUUM01000001.1	4682773	4682806	Simple_repeat	33
WUUM01000001.1	4683320	4683373	Simple_repeat	53
WUUM01000001.1	4683685	4683725	Simple_repeat	40
WUUM01000001.1	4686944	4687013	Simple_repeat	69
WUUM01000001.1	4687313	4687343	Simple_repeat	30
WUUM01000001.1	4687444	4687496	Simple_repeat	52
WUUM01000001.1	4695217	4695247	Simple_repeat	30
WUUM01000001.1	4696579	4696622	Simple_repeat	43
WUUM01000001.1	4704186	4704218	Simple_repeat	32
WUUM01000001.1	4710586	4710642	Simple_repeat	56
WUUM01000001.1	4716545	4716576	Simple_repeat	31
WUUM01000001.1	4720630	4720649	Simple_repeat	19
WUUM01000001.1	4725935	4725976	Low_complexity	41
WUUM01000001.1	4748631	4748648	Simple_repeat	17
WUUM01000001.1	4755766	4755790	Simple_repeat	24
WUUM01000001.1	4756168	4756212	Simple_repeat	44
WUUM01000001.1	4769005	4769039	Low_complexity	34
WUUM01000001.1	4771154	4771187	Simple_repeat	33
WUUM01000001.1	4774627	4774672	Low_complexity	45
WUUM01000001.1	4781848	4781892	Simple_repeat	44
WUUM01000001.1	4783718	4783763	Simple_repeat	45
WUUM01000001.1	4791550	4791587	Simple_repeat	37
WUUM01000001.1	4791866	4791889	Simple_repeat	23
WUUM01000001.1	4792005	4792039	Simple_repeat	34
WUUM01000001.1	4793720	4793753	Simple_repeat	33
WUUM01000001.1	4799557	4799580	Simple_repeat	23
WUUM01000001.1	4801118	4801159	Simple_repeat	41
WUUM01000001.1	4801964	4802001	Low_complexity	37
WUUM01000001.1	4802329	4802360	Simple_repeat	31
WUUM01000001.1	4802783	4802822	Simple_repeat	39
WUUM01000001.1	4803474	4803543	Low_complexity	69
WUUM01000001.1	4804287	4804339	Simple_repeat	52
WUUM01000001.1	4804453	4804491	Simple_repeat	38
WUUM01000001.1	4809999	4810025	Simple_repeat	26
WUUM01000001.1	4817487	4817548	Simple_repeat	61
WUUM01000001.1	4824374	4824405	Simple_repeat	31
WUUM01000001.1	4832404	4832460	Simple_repeat	56
WUUM01000001.1	4836626	4836676	Low_complexity	50
WUUM01000001.1	4846667	4846710	Simple_repeat	43
WUUM01000001.1	4858650	4858683	Simple_repeat	33
WUUM01000001.1	4859321	4859367	Simple_repeat	46
WUUM01000001.1	4870318	4870352	Low_complexity	34
WUUM01000001.1	4905404	4905435	Simple_repeat	31
WUUM01000001.1	4926667	4926720	Simple_repeat	53
WUUM01000001.1	4945682	4945714	Low_complexity	32
WUUM01000001.1	4951116	4951142	Simple_repeat	26
WUUM01000001.1	4962863	4962895	Simple_repeat	32
WUUM01000001.1	4979006	4979057	Simple_repeat	51
WUUM01000001.1	4985863	4985892	Simple_repeat	29
WUUM01000001.1	4985947	4985997	Simple_repeat	50
WUUM01000001.1	4992726	4992772	Simple_repeat	46
WUUM01000001.1	4997972	4998037	Simple_repeat	65
WUUM01000001.1	4999617	4999645	Simple_repeat	28
WUUM01000001.1	5020572	5020616	Simple_repeat	44
WUUM01000001.1	5028940	5028978	Simple_repeat	38
WUUM01000001.1	5039863	5039899	Simple_repeat	36
WUUM01000001.1	5057899	5057931	Simple_repeat	32
WUUM01000001.1	5077818	5077844	Simple_repeat	26
WUUM01000001.1	5079341	5079387	Low_complexity	46
WUUM01000001.1	5081791	5081843	Low_complexity	52
WUUM01000001.1	5091911	5091950	Low_complexity	39
WUUM01000001.1	5095343	5095466	Simple_repeat	123
WUUM01000001.1	5095537	5095561	Simple_repeat	24
WUUM01000001.1	5106395	5106439	Low_complexity	44
WUUM01000001.1	5112392	5112442	Low_complexity	50
WUUM01000001.1	5114487	5114510	Simple_repeat	23
WUUM01000001.1	5118538	5118586	Simple_repeat	48
WUUM01000001.1	5119807	5119849	Simple_repeat	42
WUUM01000001.1	5121889	5121919	Simple_repeat	30
WUUM01000001.1	5124148	5124180	Low_complexity	32
WUUM01000001.1	5128178	5128219	Low_complexity	41
WUUM01000001.1	5149764	5149802	Simple_repeat	38
WUUM01000001.1	5151814	5151883	Simple_repeat	69
WUUM01000001.1	5154550	5154574	Simple_repeat	24
WUUM01000001.1	5158043	5158079	Simple_repeat	36
WUUM01000001.1	5159303	5159399	Simple_repeat	96
WUUM01000001.1	5165628	5165662	Simple_repeat	34
WUUM01000001.1	5165841	5165857	Simple_repeat	16
WUUM01000001.1	5171745	5171775	Simple_repeat	30
WUUM01000001.1	5179168	5179209	Simple_repeat	41
WUUM01000001.1	5180699	5180748	Simple_repeat	49
WUUM01000001.1	5182078	5182110	Simple_repeat	32
WUUM01000001.1	5183222	5183269	Simple_repeat	47
WUUM01000001.1	5187571	5187641	tRNA	70
WUUM01000001.1	5199851	5199882	Simple_repeat	31
WUUM01000001.1	5209505	5209534	Low_complexity	29
WUUM01000001.1	5214373	5214412	Simple_repeat	39
WUUM01000001.1	5220660	5220735	Simple_repeat	75
WUUM01000001.1	5221058	5221109	Simple_repeat	51
WUUM01000001.1	5222669	5222702	Simple_repeat	33
WUUM01000001.1	5224680	5224703	Simple_repeat	23
WUUM01000001.1	5226252	5226322	Low_complexity	70
WUUM01000001.1	5233490	5233525	Simple_repeat	35
WUUM01000001.1	5250891	5250919	Simple_repeat	28
WUUM01000001.1	5251168	5251198	Simple_repeat	30
WUUM01000001.1	5258277	5258314	Simple_repeat	37
WUUM01000001.1	5258497	5258534	Simple_repeat	37
WUUM01000001.1	5258729	5258766	Simple_repeat	37
WUUM01000001.1	5261102	5261161	Simple_repeat	59
WUUM01000001.1	5261162	5261172	Simple_repeat	10
WUUM01000001.1	5272863	5272897	Low_complexity	34
WUUM01000001.1	5278675	5278714	Low_complexity	39
WUUM01000001.1	5281478	5281523	Simple_repeat	45
WUUM01000001.1	5283928	5283958	Simple_repeat	30
WUUM01000001.1	5285214	5285253	Simple_repeat	39
WUUM01000001.1	5285575	5285612	Simple_repeat	37
WUUM01000001.1	5289628	5289673	Simple_repeat	45
WUUM01000001.1	5293219	5293249	Low_complexity	30
WUUM01000001.1	5297527	5297568	Simple_repeat	41
WUUM01000001.1	5303104	5303145	Simple_repeat	41
WUUM01000001.1	5309553	5309586	Simple_repeat	33
WUUM01000001.1	5315922	5315967	Low_complexity	45
WUUM01000001.1	5316489	5316564	tRNA	75
WUUM01000001.1	5325758	5325791	Simple_repeat	33
WUUM01000001.1	5361495	5361535	Low_complexity	40
WUUM01000001.1	5362103	5362133	Low_complexity	30
WUUM01000001.1	5362271	5362283	Simple_repeat	12
WUUM01000001.1	5362284	5362322	Simple_repeat	38
WUUM01000001.1	5362435	5362503	Simple_repeat	68
WUUM01000001.1	5362606	5362665	Simple_repeat	59
WUUM01000001.1	5362813	5362854	Simple_repeat	41
WUUM01000001.1	5364277	5364416	Simple_repeat	139
WUUM01000001.1	5366543	5366610	Low_complexity	67
WUUM01000001.1	5366877	5366953	Simple_repeat	76
WUUM01000001.1	5367126	5367201	Low_complexity	75
WUUM01000001.1	5367433	5367497	Low_complexity	64
WUUM01000001.1	5367730	5367753	Simple_repeat	23
WUUM01000001.1	5370303	5370310	Simple_repeat	7
WUUM01000001.1	5370311	5370348	Simple_repeat	37
WUUM01000001.1	5370349	5370374	Simple_repeat	25
WUUM01000001.1	5371930	5371987	Simple_repeat	57
WUUM01000001.1	5375047	5375084	Simple_repeat	37
WUUM01000001.1	5380181	5380202	Simple_repeat	21
WUUM01000001.1	5405627	5405672	Simple_repeat	45
WUUM01000001.1	5405879	5405948	Low_complexity	69
WUUM01000001.1	5428907	5428939	Simple_repeat	32
WUUM01000001.1	5440298	5440319	Simple_repeat	21
WUUM01000001.1	5440754	5440788	Simple_repeat	34
WUUM01000001.1	5486856	5486872	Simple_repeat	16
WUUM01000001.1	5503583	5503601	Simple_repeat	18
WUUM01000001.1	5507117	5507181	Low_complexity	64
WUUM01000001.1	5507234	5507281	Simple_repeat	47
WUUM01000001.1	5508186	5508211	Simple_repeat	25
WUUM01000001.1	5508212	5508218	Simple_repeat	6
WUUM01000001.1	5512316	5512366	Simple_repeat	50
WUUM01000001.1	5513157	5513187	Simple_repeat	30
WUUM01000001.1	5516841	5516877	Simple_repeat	36
WUUM01000001.1	5522183	5522203	Simple_repeat	20
WUUM01000001.1	5540215	5540294	Simple_repeat	79
WUUM01000001.1	5547306	5547369	Simple_repeat	63
WUUM01000001.1	5556881	5556921	Simple_repeat	40
WUUM01000001.1	5560198	5560233	Simple_repeat	35
WUUM01000001.1	5568198	5568272	Simple_repeat	74
WUUM01000001.1	5569503	5569540	Simple_repeat	37
WUUM01000001.1	5573808	5573839	Low_complexity	31
WUUM01000001.1	5580316	5580342	Simple_repeat	26
WUUM01000001.1	5589683	5589727	Simple_repeat	44
WUUM01000001.1	5594044	5594091	Low_complexity	47
WUUM01000001.1	5596581	5596614	Simple_repeat	33
WUUM01000001.1	5603255	5603290	Simple_repeat	35
WUUM01000001.1	5633223	5633323	DNA/TcMar-Mariner	100
WUUM01000001.1	5634018	5634080	Simple_repeat	62
WUUM01000001.1	5634693	5634726	Simple_repeat	33
WUUM01000001.1	5642408	5642653	Simple_repeat	245
WUUM01000001.1	5657218	5657256	Low_complexity	38
WUUM01000001.1	5663769	5663820	Simple_repeat	51
WUUM01000001.1	5681306	5681347	Low_complexity	41
WUUM01000001.1	5681424	5681477	Simple_repeat	53
WUUM01000001.1	5686534	5686585	Low_complexity	51
WUUM01000001.1	5709090	5709177	Low_complexity	87
WUUM01000001.1	5714078	5714111	Simple_repeat	33
WUUM01000001.1	5731262	5731285	Simple_repeat	23
WUUM01000001.1	5734553	5734577	Simple_repeat	24
WUUM01000001.1	5751569	5751600	Simple_repeat	31
WUUM01000001.1	5762041	5762083	Simple_repeat	42
WUUM01000001.1	5768835	5768869	Simple_repeat	34
WUUM01000001.1	5769718	5769765	Simple_repeat	47
WUUM01000001.1	5807338	5807366	Simple_repeat	28
WUUM01000001.1	5808338	5808362	Simple_repeat	24
WUUM01000001.1	5811659	5811682	Simple_repeat	23
WUUM01000001.1	5811683	5811718	Low_complexity	35
WUUM01000001.1	5826614	5826670	Simple_repeat	56
WUUM01000001.1	5826689	5826732	Simple_repeat	43
WUUM01000001.1	5826939	5827013	Simple_repeat	74
WUUM01000001.1	5851539	5851567	Simple_repeat	28
WUUM01000001.1	5876794	5876831	Simple_repeat	37
WUUM01000001.1	5878257	5878320	Simple_repeat	63
WUUM01000001.1	5886859	5886895	Simple_repeat	36
WUUM01000001.1	5900234	5900298	Simple_repeat	64
WUUM01000001.1	5914919	5914941	Simple_repeat	22
WUUM01000001.1	5942774	5942803	Simple_repeat	29
WUUM01000001.1	5959248	5959288	Simple_repeat	40
WUUM01000001.1	5971045	5971066	Simple_repeat	21
WUUM01000001.1	5973228	5973254	Simple_repeat	26
WUUM01000001.1	5980275	5980303	Simple_repeat	28
WUUM01000001.1	5989360	5989407	Simple_repeat	47
WUUM01000001.1	6005292	6005333	Simple_repeat	41
WUUM01000001.1	6005447	6005490	Simple_repeat	43
WUUM01000001.1	6005592	6005635	Simple_repeat	43
WUUM01000001.1	6006588	6006635	Simple_repeat	47
WUUM01000001.1	6013912	6013930	Simple_repeat	18
WUUM01000001.1	6033636	6033663	Simple_repeat	27
WUUM01000001.1	6058945	6058969	Simple_repeat	24
WUUM01000001.1	6065509	6065537	Simple_repeat	28
WUUM01000001.1	6069307	6069343	Simple_repeat	36
WUUM01000001.1	6070891	6070938	Low_complexity	47
WUUM01000001.1	6105514	6105538	Simple_repeat	24
WUUM01000001.1	6106779	6106818	Simple_repeat	39
WUUM01000001.1	6107853	6107871	Simple_repeat	18
WUUM01000001.1	6112112	6112131	Simple_repeat	19
WUUM01000001.1	6112748	6112807	Simple_repeat	59
WUUM01000001.1	6112962	6113020	Low_complexity	58
WUUM01000001.1	6113203	6113242	Simple_repeat	39
WUUM01000001.1	6113459	6113482	Simple_repeat	23
WUUM01000001.1	6113582	6113619	Simple_repeat	37
WUUM01000001.1	6114153	6114197	Simple_repeat	44
WUUM01000001.1	6114272	6114312	Simple_repeat	40
WUUM01000001.1	6114658	6114687	Simple_repeat	29
WUUM01000001.1	6117140	6117180	Simple_repeat	40
WUUM01000001.1	6141763	6141846	Low_complexity	83
WUUM01000001.1	6143222	6143256	Low_complexity	34
WUUM01000001.1	6172374	6172420	Simple_repeat	46
WUUM01000001.1	6183118	6183218	Simple_repeat	100
WUUM01000001.1	6185353	6185380	Simple_repeat	27
WUUM01000001.1	6218895	6218921	Simple_repeat	26
WUUM01000001.1	6219889	6219930	Low_complexity	41
WUUM01000001.1	6229219	6229258	Low_complexity	39
WUUM01000001.1	6229373	6229400	Simple_repeat	27
WUUM01000001.1	6235160	6235187	Simple_repeat	27
WUUM01000001.1	6240127	6240149	Simple_repeat	22
WUUM01000001.1	6247671	6247717	Simple_repeat	46
WUUM01000001.1	6248065	6248111	Simple_repeat	46
WUUM01000001.1	6248217	6248271	Simple_repeat	54
WUUM01000001.1	6248272	6248333	Simple_repeat	61
WUUM01000001.1	6248334	6248360	Simple_repeat	26
WUUM01000001.1	6249528	6249564	Simple_repeat	36
WUUM01000001.1	6251424	6251470	Simple_repeat	46
WUUM01000001.1	6254769	6254788	Simple_repeat	19
WUUM01000001.1	6263381	6263415	Simple_repeat	34
WUUM01000001.1	6263449	6263510	Simple_repeat	61
WUUM01000001.1	6279181	6279216	Simple_repeat	35
WUUM01000001.1	6290501	6290526	Simple_repeat	25
WUUM01000001.1	6291925	6291959	Simple_repeat	34
WUUM01000001.1	6302416	6302479	Simple_repeat	63
WUUM01000001.1	6305314	6305434	Simple_repeat	120
WUUM01000001.1	6305435	6305468	Simple_repeat	33
WUUM01000001.1	6305469	6305481	Simple_repeat	12
WUUM01000001.1	6307445	6307471	Simple_repeat	26
WUUM01000001.1	6310247	6310271	Simple_repeat	24
WUUM01000001.1	6312402	6312442	Simple_repeat	40
WUUM01000001.1	6318680	6318709	Simple_repeat	29
WUUM01000001.1	6322565	6322610	Low_complexity	45
WUUM01000001.1	6325267	6325300	Simple_repeat	33
WUUM01000001.1	6326697	6326740	Simple_repeat	43
WUUM01000001.1	6333929	6333958	Simple_repeat	29
WUUM01000001.1	6341699	6341742	Low_complexity	43
WUUM01000001.1	6347302	6347372	Simple_repeat	70
WUUM01000001.1	6348123	6348163	Simple_repeat	40
WUUM01000001.1	6351294	6351333	Low_complexity	39
WUUM01000001.1	6364315	6364338	Simple_repeat	23
WUUM01000001.1	6372964	6372984	Simple_repeat	20
WUUM01000001.1	6378429	6378464	Simple_repeat	35
WUUM01000001.1	6383730	6383750	Simple_repeat	20
WUUM01000001.1	6389634	6389668	Simple_repeat	34
WUUM01000001.1	6424088	6424124	Simple_repeat	36
WUUM01000001.1	6424212	6424244	Low_complexity	32
WUUM01000001.1	6427120	6427153	Simple_repeat	33
WUUM01000001.1	6430400	6430448	Simple_repeat	48
WUUM01000001.1	6439267	6439294	Simple_repeat	27
WUUM01000001.1	6439863	6439897	Simple_repeat	34
WUUM01000001.1	6455283	6455313	Simple_repeat	30
WUUM01000001.1	6456247	6456292	Simple_repeat	45
WUUM01000001.1	6460238	6460266	Low_complexity	28
WUUM01000001.1	6469494	6469549	Simple_repeat	55
WUUM01000001.1	6470805	6470852	Simple_repeat	47
WUUM01000001.1	6472323	6472381	Simple_repeat	58
WUUM01000001.1	6472958	6472991	Simple_repeat	33
WUUM01000001.1	6478764	6478806	Low_complexity	42
WUUM01000001.1	6489099	6489132	Low_complexity	33
WUUM01000001.1	6491216	6491247	Low_complexity	31
WUUM01000001.1	6496013	6496062	Simple_repeat	49
WUUM01000001.1	6496093	6496151	Simple_repeat	58
WUUM01000001.1	6497751	6497792	Simple_repeat	41
WUUM01000001.1	6502045	6502092	Low_complexity	47
WUUM01000001.1	6502345	6502397	Simple_repeat	52
WUUM01000001.1	6503074	6503145	Simple_repeat	71
WUUM01000001.1	6510656	6510687	Simple_repeat	31
WUUM01000001.1	6512076	6512113	Simple_repeat	37
WUUM01000001.1	6514576	6514625	Simple_repeat	49
WUUM01000001.1	6538013	6538046	Simple_repeat	33
WUUM01000001.1	6539587	6539617	Simple_repeat	30
WUUM01000001.1	6541536	6541568	Simple_repeat	32
WUUM01000001.1	6548218	6548250	Simple_repeat	32
WUUM01000001.1	6550940	6550969	Simple_repeat	29
WUUM01000001.1	6552712	6552758	Simple_repeat	46
WUUM01000001.1	6555086	6555142	Simple_repeat	56
WUUM01000001.1	6555512	6555552	Simple_repeat	40
WUUM01000001.1	6558517	6558560	Simple_repeat	43
WUUM01000001.1	6562327	6562362	Low_complexity	35
WUUM01000001.1	6563115	6563142	Simple_repeat	27
WUUM01000001.1	6569725	6569757	Simple_repeat	32
WUUM01000001.1	6569925	6569944	Simple_repeat	19
WUUM01000001.1	6573868	6573911	Simple_repeat	43
WUUM01000001.1	6579541	6579603	Simple_repeat	62
WUUM01000001.1	6579658	6579729	Simple_repeat	71
WUUM01000001.1	6580548	6580628	Low_complexity	80
WUUM01000001.1	6591224	6591265	Simple_repeat	41
WUUM01000001.1	6594543	6594566	Simple_repeat	23
WUUM01000001.1	6594886	6594922	Simple_repeat	36
WUUM01000001.1	6595819	6595855	Simple_repeat	36
WUUM01000001.1	6597223	6597276	Simple_repeat	53
WUUM01000001.1	6597378	6597491	Simple_repeat	113
WUUM01000001.1	6606706	6606740	Simple_repeat	34
WUUM01000001.1	6608081	6608119	Low_complexity	38
WUUM01000001.1	6608592	6608616	Simple_repeat	24
WUUM01000001.1	6609023	6609061	Simple_repeat	38
WUUM01000001.1	6612915	6612997	Simple_repeat	82
WUUM01000001.1	6631711	6631749	Simple_repeat	38
WUUM01000001.1	6636495	6636517	Simple_repeat	22
WUUM01000001.1	6638469	6638490	Simple_repeat	21
WUUM01000001.1	6643501	6643536	Simple_repeat	35
WUUM01000001.1	6643997	6644032	Low_complexity	35
WUUM01000001.1	6647073	6647116	Low_complexity	43
WUUM01000001.1	6678809	6678849	Simple_repeat	40
WUUM01000001.1	6687350	6687381	Low_complexity	31
WUUM01000001.1	6687433	6687494	Simple_repeat	61
WUUM01000001.1	6688635	6688671	Simple_repeat	36
WUUM01000001.1	6688742	6688801	Low_complexity	59
WUUM01000001.1	6689758	6689817	Simple_repeat	59
WUUM01000001.1	6689888	6689924	Simple_repeat	36
WUUM01000001.1	6691066	6691127	Simple_repeat	61
WUUM01000001.1	6699597	6699630	Low_complexity	33
WUUM01000001.1	6710087	6710117	Low_complexity	30
WUUM01000001.1	6711179	6711206	Simple_repeat	27
WUUM01000001.1	6715162	6715218	Low_complexity	56
WUUM01000001.1	6738365	6738400	Simple_repeat	35
WUUM01000001.1	6738969	6738995	Low_complexity	26
WUUM01000001.1	6757362	6757395	Low_complexity	33
WUUM01000001.1	6767383	6767402	Simple_repeat	19
WUUM01000001.1	6773035	6773071	Simple_repeat	36
WUUM01000001.1	6778085	6778130	Low_complexity	45
WUUM01000001.1	6788333	6788367	Simple_repeat	34
WUUM01000001.1	6796639	6796682	Simple_repeat	43
WUUM01000001.1	6800869	6800896	Low_complexity	27
WUUM01000001.1	6805716	6805761	Simple_repeat	45
WUUM01000001.1	6827921	6827952	Simple_repeat	31
WUUM01000001.1	6839705	6839726	Simple_repeat	21
WUUM01000001.1	6841780	6841809	Low_complexity	29
WUUM01000001.1	6843188	6843247	Simple_repeat	59
WUUM01000001.1	6857709	6857733	Simple_repeat	24
WUUM01000001.1	6860944	6860990	Low_complexity	46
WUUM01000001.1	6863317	6863352	Simple_repeat	35
WUUM01000001.1	6864640	6864683	Simple_repeat	43
WUUM01000001.1	6864754	6864804	Simple_repeat	50
WUUM01000001.1	6867824	6867846	Simple_repeat	22
WUUM01000001.1	6867875	6867937	Low_complexity	62
WUUM01000001.1	6869664	6869698	Simple_repeat	34
WUUM01000001.1	6871757	6871792	Simple_repeat	35
WUUM01000001.1	6873227	6873270	Simple_repeat	43
WUUM01000001.1	6873452	6873487	Simple_repeat	35
WUUM01000001.1	6874017	6874047	Simple_repeat	30
WUUM01000001.1	6898918	6898953	Low_complexity	35
WUUM01000001.1	6900734	6900766	Low_complexity	32
WUUM01000001.1	6924196	6924218	Simple_repeat	22
WUUM01000001.1	6924722	6924774	Low_complexity	52
WUUM01000001.1	6925119	6925165	Low_complexity	46
WUUM01000001.1	6925806	6925844	Simple_repeat	38
WUUM01000001.1	6932918	6932963	Simple_repeat	45
WUUM01000001.1	6934020	6934093	Low_complexity	73
WUUM01000001.1	6935476	6935527	Simple_repeat	51
WUUM01000001.1	6935631	6935683	Simple_repeat	52
WUUM01000001.1	6936603	6936661	Simple_repeat	58
WUUM01000001.1	6938767	6939328	Simple_repeat	561
WUUM01000001.1	7000974	7001032	Simple_repeat	58
WUUM01000001.1	7001033	7001050	Simple_repeat	17
WUUM01000001.1	7004001	7004047	Low_complexity	46
WUUM01000001.1	7010722	7010746	Simple_repeat	24
WUUM01000001.1	7011824	7011877	Low_complexity	53
WUUM01000001.1	7027805	7027847	Low_complexity	42
WUUM01000001.1	7028847	7028873	Simple_repeat	26
WUUM01000001.1	7030382	7030411	Simple_repeat	29
WUUM01000001.1	7034565	7034601	Simple_repeat	36
WUUM01000001.1	7034632	7034661	Simple_repeat	29
WUUM01000001.1	7048108	7048140	Simple_repeat	32
WUUM01000001.1	7050598	7050644	Simple_repeat	46
WUUM01000001.1	7050985	7051003	Simple_repeat	18
WUUM01000001.1	7051409	7051456	Simple_repeat	47
WUUM01000001.1	7054661	7054693	Simple_repeat	32
WUUM01000001.1	7056095	7056134	Simple_repeat	39
WUUM01000001.1	7056196	7056243	Simple_repeat	47
WUUM01000001.1	7056221	7056254	Simple_repeat	33
WUUM01000001.1	7058130	7058183	Simple_repeat	53
WUUM01000001.1	7060003	7060031	Low_complexity	28
WUUM01000001.1	7063603	7063632	Simple_repeat	29
WUUM01000001.1	7070660	7070696	Simple_repeat	36
WUUM01000001.1	7075793	7075825	Simple_repeat	32
WUUM01000001.1	7083917	7083945	Simple_repeat	28
WUUM01000001.1	7084033	7084065	Simple_repeat	32
WUUM01000001.1	7085072	7085126	Simple_repeat	54
WUUM01000001.1	7085426	7085448	Simple_repeat	22
WUUM01000001.1	7086620	7086658	Low_complexity	38
WUUM01000001.1	7087891	7087924	Simple_repeat	33
WUUM01000001.1	7088056	7088204	Simple_repeat	148
WUUM01000001.1	7088205	7088352	Simple_repeat	147
WUUM01000001.1	7094539	7094581	Simple_repeat	42
WUUM01000001.1	7095522	7095540	Simple_repeat	18
WUUM01000001.1	7098545	7098579	Simple_repeat	34
WUUM01000001.1	7101166	7101199	Simple_repeat	33
WUUM01000001.1	7107052	7107106	Simple_repeat	54
WUUM01000001.1	7110741	7110762	Simple_repeat	21
WUUM01000001.1	7118292	7118323	Low_complexity	31
WUUM01000001.1	7136240	7136271	Simple_repeat	31
WUUM01000001.1	7153907	7153939	Simple_repeat	32
WUUM01000001.1	7156992	7157012	Simple_repeat	20
WUUM01000001.1	7159450	7159487	Simple_repeat	37
WUUM01000001.1	7167951	7167977	Simple_repeat	26
WUUM01000001.1	7175419	7175463	Low_complexity	44
WUUM01000001.1	7176836	7176886	Simple_repeat	50
WUUM01000001.1	7184893	7184927	Simple_repeat	34
WUUM01000001.1	7187606	7187637	Simple_repeat	31
WUUM01000001.1	7189339	7189397	Low_complexity	58
WUUM01000001.1	7191374	7191402	Low_complexity	28
WUUM01000001.1	7196239	7196268	Simple_repeat	29
WUUM01000001.1	7207178	7207236	Low_complexity	58
WUUM01000001.1	7207861	7207976	Low_complexity	115
WUUM01000001.1	7207978	7207999	Simple_repeat	21
WUUM01000001.1	7217222	7217244	Simple_repeat	22
WUUM01000001.1	7219378	7219476	Low_complexity	98
WUUM01000001.1	7221512	7221546	Low_complexity	34
WUUM01000001.1	7224813	7224895	Low_complexity	82
WUUM01000001.1	7225160	7225201	Simple_repeat	41
WUUM01000001.1	7237419	7237451	Simple_repeat	32
WUUM01000001.1	7237647	7237695	Simple_repeat	48
WUUM01000001.1	7244597	7244634	Simple_repeat	37
WUUM01000001.1	7251795	7251830	Simple_repeat	35
WUUM01000001.1	7255625	7255694	Simple_repeat	69
WUUM01000001.1	7270335	7270374	Simple_repeat	39
WUUM01000001.1	7273106	7273122	Simple_repeat	16
WUUM01000001.1	7273123	7273185	Simple_repeat	62
WUUM01000001.1	7274015	7274045	Simple_repeat	30
WUUM01000001.1	7287420	7287462	Simple_repeat	42
WUUM01000001.1	7287879	7287938	Simple_repeat	59
WUUM01000001.1	7288468	7288499	Simple_repeat	31
WUUM01000001.1	7291720	7291754	Simple_repeat	34
WUUM01000001.1	7296345	7296375	Low_complexity	30
WUUM01000001.1	7296972	7297028	Low_complexity	56
WUUM01000001.1	7307784	7307831	Simple_repeat	47
WUUM01000001.1	7314814	7314868	Simple_repeat	54
WUUM01000001.1	7375606	7375642	Simple_repeat	36
WUUM01000001.1	7377978	7378015	Simple_repeat	37
WUUM01000001.1	7380500	7380537	Simple_repeat	37
WUUM01000001.1	7385825	7385857	Simple_repeat	32
WUUM01000001.1	7391550	7391609	Simple_repeat	59
WUUM01000001.1	7402342	7402387	Simple_repeat	45
WUUM01000001.1	7403399	7403451	Simple_repeat	52
WUUM01000001.1	7406245	7406274	Simple_repeat	29
WUUM01000001.1	7411412	7411434	Simple_repeat	22
WUUM01000001.1	7412775	7412809	Simple_repeat	34
WUUM01000001.1	7423676	7423716	Simple_repeat	40
WUUM01000001.1	7432255	7432291	Simple_repeat	36
WUUM01000001.1	7432292	7432314	Simple_repeat	22
WUUM01000001.1	7434650	7434681	Simple_repeat	31
WUUM01000001.1	7436692	7436735	Simple_repeat	43
WUUM01000001.1	7456641	7456664	Simple_repeat	23
WUUM01000001.1	7458807	7458848	Simple_repeat	41
WUUM01000001.1	7459002	7459030	Simple_repeat	28
WUUM01000001.1	7466762	7466810	Simple_repeat	48
WUUM01000001.1	7469985	7470015	Simple_repeat	30
WUUM01000001.1	7472135	7472171	Simple_repeat	36
WUUM01000001.1	7472407	7472431	Simple_repeat	24
WUUM01000001.1	7472556	7472603	Simple_repeat	47
WUUM01000001.1	7473278	7473316	Simple_repeat	38
WUUM01000001.1	7474679	7474718	Simple_repeat	39
WUUM01000001.1	7474990	7475019	Simple_repeat	29
WUUM01000001.1	7485938	7485978	Simple_repeat	40
WUUM01000001.1	7502799	7502817	Simple_repeat	18
WUUM01000001.1	7524626	7524649	Simple_repeat	23
WUUM01000001.1	7528299	7528339	Simple_repeat	40
WUUM01000001.1	7534618	7534654	Simple_repeat	36
WUUM01000001.1	7537191	7537246	Simple_repeat	55
WUUM01000001.1	7543606	7543631	Simple_repeat	25
WUUM01000001.1	7543737	7543797	Simple_repeat	60
WUUM01000001.1	7544006	7544036	Simple_repeat	30
WUUM01000001.1	7546459	7546493	Simple_repeat	34
WUUM01000001.1	7552241	7552301	Low_complexity	60
WUUM01000001.1	7554611	7554640	Simple_repeat	29
WUUM01000001.1	7559077	7559106	Low_complexity	29
WUUM01000001.1	7559595	7559633	Low_complexity	38
WUUM01000001.1	7566530	7566556	Simple_repeat	26
WUUM01000001.1	7572772	7572834	Simple_repeat	62
WUUM01000001.1	7572848	7572876	Simple_repeat	28
WUUM01000001.1	7573165	7573214	Simple_repeat	49
WUUM01000001.1	7579426	7579455	Low_complexity	29
WUUM01000001.1	7579761	7579795	Simple_repeat	34
WUUM01000001.1	7579870	7579939	Simple_repeat	69
WUUM01000001.1	7580439	7580470	Low_complexity	31
WUUM01000001.1	7581227	7581260	Low_complexity	33
WUUM01000001.1	7581394	7581424	Simple_repeat	30
WUUM01000001.1	7581508	7581538	Simple_repeat	30
WUUM01000001.1	7581539	7581554	Simple_repeat	15
WUUM01000001.1	7582014	7582040	Simple_repeat	26
WUUM01000001.1	7582040	7582077	Simple_repeat	37
WUUM01000001.1	7582347	7582409	Simple_repeat	62
WUUM01000001.1	7582621	7582702	Low_complexity	81
WUUM01000001.1	7583011	7583050	Simple_repeat	39
WUUM01000001.1	7583421	7583490	Simple_repeat	69
WUUM01000001.1	7584332	7584353	Simple_repeat	21
WUUM01000001.1	7585239	7585288	Low_complexity	49
WUUM01000001.1	7591551	7591594	Simple_repeat	43
WUUM01000001.1	7603373	7603406	Low_complexity	33
WUUM01000001.1	7606453	7606488	Simple_repeat	35
WUUM01000001.1	7611308	7611371	Low_complexity	63
WUUM01000001.1	7611392	7611423	Low_complexity	31
WUUM01000001.1	7619386	7619405	Simple_repeat	19
WUUM01000001.1	7622893	7622915	Simple_repeat	22
WUUM01000001.1	7626117	7626167	Simple_repeat	50
WUUM01000001.1	7627419	7627454	Simple_repeat	35
WUUM01000001.1	7629145	7629232	Simple_repeat	87
WUUM01000001.1	7630761	7630810	Simple_repeat	49
WUUM01000001.1	7636558	7636583	Simple_repeat	25
WUUM01000001.1	7636573	7636627	Simple_repeat	54
WUUM01000001.1	7640377	7640423	Simple_repeat	46
WUUM01000001.1	7649350	7649375	Simple_repeat	25
WUUM01000001.1	7650168	7650202	Simple_repeat	34
WUUM01000001.1	7655233	7655262	Simple_repeat	29
WUUM01000001.1	7656941	7656982	Simple_repeat	41
WUUM01000001.1	7658299	7658370	Low_complexity	71
WUUM01000001.1	7662010	7662030	Simple_repeat	20
WUUM01000001.1	7664527	7664548	Simple_repeat	21
WUUM01000001.1	7665705	7665736	Simple_repeat	31
WUUM01000001.1	7666801	7666837	Simple_repeat	36
WUUM01000001.1	7668385	7668401	Simple_repeat	16
WUUM01000001.1	7675685	7675748	Simple_repeat	63
WUUM01000001.1	7678574	7678617	Simple_repeat	43
WUUM01000001.1	7682215	7682246	Simple_repeat	31
WUUM01000001.1	7684598	7684641	Simple_repeat	43
WUUM01000001.1	7689459	7689484	Simple_repeat	25
WUUM01000001.1	7691340	7691385	Simple_repeat	45
WUUM01000001.1	7706459	7706487	Simple_repeat	28
WUUM01000001.1	7708293	7708322	Simple_repeat	29
WUUM01000001.1	7712095	7712124	Simple_repeat	29
WUUM01000001.1	7715231	7715264	Simple_repeat	33
WUUM01000001.1	7715437	7715485	Simple_repeat	48
WUUM01000001.1	7718889	7718918	Simple_repeat	29
WUUM01000001.1	7720825	7720858	Simple_repeat	33
WUUM01000001.1	7721984	7722010	Simple_repeat	26
WUUM01000001.1	7723006	7723036	Simple_repeat	30
WUUM01000001.1	7725295	7725322	Simple_repeat	27
WUUM01000001.1	7727297	7727321	Simple_repeat	24
WUUM01000001.1	7734264	7734309	Simple_repeat	45
WUUM01000001.1	7734616	7734638	Simple_repeat	22
WUUM01000001.1	7745513	7745542	Simple_repeat	29
WUUM01000001.1	7752301	7752326	Simple_repeat	25
WUUM01000001.1	7754106	7754141	Simple_repeat	35
WUUM01000001.1	7754144	7754169	Simple_repeat	25
WUUM01000001.1	7754452	7754522	Simple_repeat	70
WUUM01000001.1	7756278	7756303	Simple_repeat	25
WUUM01000001.1	7757570	7757606	Simple_repeat	36
WUUM01000001.1	7763702	7763723	Simple_repeat	21
WUUM01000001.1	7763724	7763737	Simple_repeat	13
WUUM01000001.1	7765612	7765662	Simple_repeat	50
WUUM01000001.1	7765758	7765796	Low_complexity	38
WUUM01000001.1	7768919	7768963	Low_complexity	44
WUUM01000001.1	7769627	7769666	Simple_repeat	39
WUUM01000001.1	7771796	7771812	Simple_repeat	16
WUUM01000001.1	7773720	7773765	Simple_repeat	45
WUUM01000001.1	7778204	7778227	Simple_repeat	23
WUUM01000001.1	7783741	7783777	Simple_repeat	36
WUUM01000001.1	7783942	7784007	Simple_repeat	65
WUUM01000001.1	7790351	7790380	Simple_repeat	29
WUUM01000001.1	7790381	7790409	Simple_repeat	28
WUUM01000001.1	7790660	7790686	Simple_repeat	26
WUUM01000001.1	7791506	7791541	Simple_repeat	35
WUUM01000001.1	7793481	7793507	Simple_repeat	26
WUUM01000001.1	7794724	7794773	Simple_repeat	49
WUUM01000001.1	7794804	7794863	Simple_repeat	59
WUUM01000001.1	7800240	7800271	Simple_repeat	31
WUUM01000001.1	7801644	7801693	Simple_repeat	49
WUUM01000001.1	7801694	7801800	Simple_repeat	106
WUUM01000001.1	7802339	7802372	Simple_repeat	33
WUUM01000001.1	7803741	7803767	Simple_repeat	26
WUUM01000001.1	7807015	7807084	Simple_repeat	69
WUUM01000001.1	7811688	7811752	Simple_repeat	64
WUUM01000001.1	7812484	7812513	Simple_repeat	29
WUUM01000001.1	7814367	7814405	Simple_repeat	38
WUUM01000001.1	7816070	7816092	Simple_repeat	22
WUUM01000001.1	7820703	7820723	Simple_repeat	20
WUUM01000001.1	7823185	7823218	Simple_repeat	33
WUUM01000001.1	7823659	7823704	Simple_repeat	45
WUUM01000001.1	7824239	7824287	Simple_repeat	48
WUUM01000001.1	7830068	7830114	Simple_repeat	46
WUUM01000001.1	7830258	7830288	Simple_repeat	30
WUUM01000001.1	7830290	7830316	Simple_repeat	26
WUUM01000001.1	7833962	7834016	Low_complexity	54
WUUM01000001.1	7835422	7835453	Simple_repeat	31
WUUM01000001.1	7838841	7838868	Simple_repeat	27
WUUM01000001.1	7838907	7838995	Simple_repeat	88
WUUM01000001.1	7842502	7842537	Low_complexity	35
WUUM01000001.1	7843243	7843266	Simple_repeat	23
WUUM01000001.1	7843411	7843448	Simple_repeat	37
WUUM01000001.1	7844550	7844576	Simple_repeat	26
WUUM01000001.1	7844624	7844655	Simple_repeat	31
WUUM01000001.1	7847487	7847519	Simple_repeat	32
WUUM01000001.1	7849593	7849631	Low_complexity	38
WUUM01000001.1	7850078	7850095	Simple_repeat	17
WUUM01000001.1	7850096	7850123	Simple_repeat	27
WUUM01000001.1	7850592	7850615	Simple_repeat	23
WUUM01000001.1	7850773	7850800	Simple_repeat	27
WUUM01000001.1	7850876	7850905	Simple_repeat	29
WUUM01000001.1	7851194	7851240	Simple_repeat	46
WUUM01000001.1	7854495	7854533	Simple_repeat	38
WUUM01000001.1	7854852	7854876	Simple_repeat	24
WUUM01000001.1	7860265	7860290	Simple_repeat	25
WUUM01000001.1	7863374	7863429	Low_complexity	55
WUUM01000001.1	7865326	7865347	Simple_repeat	21
WUUM01000001.1	7866599	7866650	Simple_repeat	51
WUUM01000001.1	7868559	7868632	Simple_repeat	73
WUUM01000001.1	7868652	7868689	Simple_repeat	37
WUUM01000001.1	7872188	7872255	Simple_repeat	67
WUUM01000001.1	7874285	7874323	Simple_repeat	38
WUUM01000001.1	7877843	7877882	Simple_repeat	39
WUUM01000001.1	7878105	7878143	Simple_repeat	38
WUUM01000001.1	7879212	7879259	Simple_repeat	47
WUUM01000001.1	7880002	7880050	Simple_repeat	48
WUUM01000001.1	7880687	7880728	Simple_repeat	41
WUUM01000001.1	7883955	7883986	Simple_repeat	31
WUUM01000001.1	7885293	7885338	Simple_repeat	45
WUUM01000001.1	7886712	7886741	Simple_repeat	29
WUUM01000001.1	7889911	7889950	Simple_repeat	39
WUUM01000001.1	7890753	7890780	Simple_repeat	27
WUUM01000001.1	7892444	7892515	Simple_repeat	71
WUUM01000001.1	7892549	7892589	Simple_repeat	40
WUUM01000001.1	7893760	7893813	Simple_repeat	53
WUUM01000001.1	7894683	7894716	Simple_repeat	33
WUUM01000001.1	7894863	7894967	Simple_repeat	104
WUUM01000001.1	7895187	7895219	Simple_repeat	32
WUUM01000001.1	7895266	7895325	Simple_repeat	59
WUUM01000001.1	7897802	7897823	Simple_repeat	21
WUUM01000001.1	7897824	7897849	Simple_repeat	25
WUUM01000001.1	7897858	7897924	Simple_repeat	66
WUUM01000001.1	7897949	7897972	Simple_repeat	23
WUUM01000001.1	7898194	7898243	Simple_repeat	49
WUUM01000001.1	7898393	7898421	Simple_repeat	28
WUUM01000001.1	7899022	7899085	Simple_repeat	63
WUUM01000001.1	7899566	7899589	Simple_repeat	23
WUUM01000001.1	7899589	7899612	Simple_repeat	23
WUUM01000001.1	7900404	7900454	Simple_repeat	50
WUUM01000001.1	7902170	7902202	Simple_repeat	32
WUUM01000001.1	7902959	7902996	Simple_repeat	37
WUUM01000001.1	7904032	7904076	Simple_repeat	44
WUUM01000001.1	7908064	7908094	Simple_repeat	30
WUUM01000001.1	7912633	7912650	Simple_repeat	17
WUUM01000001.1	7915111	7915140	Simple_repeat	29
WUUM01000001.1	7918577	7918604	Simple_repeat	27
WUUM01000001.1	7920490	7920519	Simple_repeat	29
WUUM01000001.1	7921957	7922007	Simple_repeat	50
WUUM01000001.1	7923466	7923523	Simple_repeat	57
WUUM01000001.1	7929057	7929089	Simple_repeat	32
WUUM01000001.1	7933334	7933355	Simple_repeat	21
WUUM01000001.1	7933423	7933454	Simple_repeat	31
WUUM01000001.1	7934972	7935023	Simple_repeat	51
WUUM01000001.1	7935071	7935114	Simple_repeat	43
WUUM01000001.1	7935519	7935548	Simple_repeat	29
WUUM01000001.1	7935879	7935910	Simple_repeat	31
WUUM01000001.1	7936986	7937033	Simple_repeat	47
WUUM01000001.1	7937116	7937159	Simple_repeat	43
WUUM01000001.1	7937403	7937487	Simple_repeat	84
WUUM01000001.1	7941539	7941561	Simple_repeat	22
WUUM01000001.1	7941781	7941826	Low_complexity	45
WUUM01000001.1	7942994	7943029	Simple_repeat	35
WUUM01000001.1	7943295	7943323	Simple_repeat	28
WUUM01000001.1	7945404	7945438	Simple_repeat	34
WUUM01000001.1	7945711	7945738	Simple_repeat	27
WUUM01000001.1	7946638	7946659	Simple_repeat	21
WUUM01000001.1	7948664	7948698	Simple_repeat	34
WUUM01000001.1	7949783	7949823	Simple_repeat	40
WUUM01000001.1	7949933	7949967	Low_complexity	34
WUUM01000001.1	7950440	7950464	Simple_repeat	24
WUUM01000001.1	7951865	7951895	Simple_repeat	30
WUUM01000001.1	7952090	7952218	Simple_repeat	128
WUUM01000001.1	7953781	7953813	Simple_repeat	32
WUUM01000001.1	7956303	7956335	Simple_repeat	32
WUUM01000001.1	7962382	7962648	Simple_repeat	266
WUUM01000001.1	7965079	7965108	Simple_repeat	29
WUUM01000001.1	7967698	7967724	Simple_repeat	26
WUUM01000001.1	7968598	7968626	Simple_repeat	28
WUUM01000001.1	7970254	7970278	Simple_repeat	24
WUUM01000001.1	7973007	7973067	Simple_repeat	60
WUUM01000001.1	7973786	7973825	Simple_repeat	39
WUUM01000001.1	7977816	7977880	Simple_repeat	64
WUUM01000001.1	7977859	7977926	Simple_repeat	67
WUUM01000001.1	7977949	7978042	Simple_repeat	93
WUUM01000001.1	7978405	7978446	Simple_repeat	41
WUUM01000001.1	7978488	7978528	Simple_repeat	40
WUUM01000001.1	7978694	7978720	Simple_repeat	26
WUUM01000001.1	7979071	7979128	Simple_repeat	57
WUUM01000001.1	7979149	7979192	Simple_repeat	43
WUUM01000001.1	7980249	7980284	Simple_repeat	35
WUUM01000001.1	7984969	7985053	Simple_repeat	84
WUUM01000001.1	7987092	7987113	Simple_repeat	21
WUUM01000001.1	7992601	7992664	Simple_repeat	63
WUUM01000001.1	7993661	7993693	Low_complexity	32
WUUM01000001.1	7996447	7996466	Simple_repeat	19
WUUM01000001.1	7996677	7996703	Simple_repeat	26
WUUM01000001.1	7997001	7997028	Simple_repeat	27
WUUM01000001.1	7997029	7997047	Low_complexity	18
WUUM01000001.1	7999338	7999367	Simple_repeat	29
WUUM01000001.1	7999423	7999469	Simple_repeat	46
WUUM01000001.1	7999525	7999632	Simple_repeat	107
WUUM01000001.1	7999652	7999724	Simple_repeat	72
WUUM01000001.1	7999735	7999777	Low_complexity	42
WUUM01000001.1	7999846	7999877	Simple_repeat	31
WUUM01000001.1	7999896	7999923	Simple_repeat	27
WUUM01000001.1	8000229	8000299	Simple_repeat	70
WUUM01000001.1	8000479	8000503	Simple_repeat	24
WUUM01000001.1	8003472	8003518	Low_complexity	46
WUUM01000001.1	8004058	8004194	Simple_repeat	136
WUUM01000001.1	8004219	8004258	Simple_repeat	39
WUUM01000001.1	8004418	8004437	Simple_repeat	19
WUUM01000001.1	8004438	8004470	Simple_repeat	32
WUUM01000001.1	8004471	8004505	Simple_repeat	34
WUUM01000001.1	8005851	8005873	Simple_repeat	22
WUUM01000001.1	8006670	8006711	Simple_repeat	41
WUUM01000001.1	8007823	8007851	Simple_repeat	28
WUUM01000001.1	8008068	8008115	Low_complexity	47
WUUM01000001.1	8008121	8008146	Simple_repeat	25
WUUM01000001.1	8010335	8010383	Simple_repeat	48
WUUM01000001.1	8010461	8010489	Simple_repeat	28
WUUM01000001.1	8011161	8011182	Simple_repeat	21
WUUM01000001.1	8011320	8011343	Simple_repeat	23
WUUM01000001.1	8019586	8019624	Simple_repeat	38
WUUM01000001.1	8021105	8021124	Simple_repeat	19
WUUM01000001.1	8021242	8021279	Simple_repeat	37
WUUM01000001.1	8021500	8021568	Simple_repeat	68
WUUM01000001.1	8023429	8023450	Simple_repeat	21
WUUM01000001.1	8026112	8026135	Simple_repeat	23
WUUM01000001.1	8026286	8026315	Simple_repeat	29
WUUM01000001.1	8026856	8026894	Simple_repeat	38
WUUM01000001.1	8041552	8041595	Simple_repeat	43
WUUM01000001.1	8042962	8043000	Simple_repeat	38
WUUM01000001.1	8047713	8047741	Simple_repeat	28
WUUM01000001.1	8056668	8056756	Simple_repeat	88
WUUM01000001.1	8057348	8057382	Simple_repeat	34
WUUM01000001.1	8057383	8057415	Simple_repeat	32
WUUM01000001.1	8078645	8078687	Simple_repeat	42
WUUM01000001.1	8081494	8081530	Simple_repeat	36
WUUM01000001.1	8084963	8085034	Simple_repeat	71
WUUM01000001.1	8091470	8091517	Simple_repeat	47
WUUM01000001.1	8115239	8115292	Simple_repeat	53
WUUM01000001.1	8115803	8115845	Low_complexity	42
WUUM01000001.1	8118067	8118152	Simple_repeat	85
WUUM01000001.1	8119447	8119470	Simple_repeat	23
WUUM01000001.1	8120845	8120866	Simple_repeat	21
WUUM01000001.1	8124250	8124273	Simple_repeat	23
WUUM01000001.1	8124998	8125034	Simple_repeat	36
WUUM01000001.1	8130642	8130679	Low_complexity	37
WUUM01000001.1	8133658	8133693	Simple_repeat	35
WUUM01000001.1	8138864	8138907	Simple_repeat	43
WUUM01000001.1	8139686	8139716	Low_complexity	30
WUUM01000001.1	8140155	8140173	Simple_repeat	18
WUUM01000001.1	8153463	8153497	Simple_repeat	34
WUUM01000001.1	8165185	8165222	Simple_repeat	37
WUUM01000001.1	8179356	8179387	Simple_repeat	31
WUUM01000001.1	8181130	8181171	Simple_repeat	41
WUUM01000001.1	8184604	8184628	Simple_repeat	24
WUUM01000001.1	8188576	8188621	Low_complexity	45
WUUM01000001.1	8194922	8194940	Simple_repeat	18
WUUM01000001.1	8195310	8195576	Simple_repeat	266
WUUM01000001.1	8206440	8206464	Simple_repeat	24
WUUM01000001.1	8207227	8207266	Simple_repeat	39
WUUM01000001.1	8208599	8208628	Simple_repeat	29
WUUM01000001.1	8222654	8222681	Simple_repeat	27
WUUM01000001.1	8226671	8226780	Simple_repeat	109
WUUM01000001.1	8232581	8232633	Simple_repeat	52
WUUM01000001.1	8244112	8244141	Simple_repeat	29
WUUM01000001.1	8252359	8252376	Simple_repeat	17
WUUM01000001.1	8255256	8255272	Simple_repeat	16
WUUM01000001.1	8255893	8255923	Simple_repeat	30
WUUM01000001.1	8259491	8259523	Simple_repeat	32
WUUM01000001.1	8261080	8261116	Simple_repeat	36
WUUM01000001.1	8261766	8262266	Simple_repeat	500
WUUM01000001.1	8262196	8262360	Simple_repeat	164
WUUM01000001.1	8262329	8262912	Simple_repeat	583
WUUM01000001.1	8263719	8263755	Simple_repeat	36
WUUM01000001.1	8267938	8267970	Simple_repeat	32
WUUM01000001.1	8270288	8270332	Low_complexity	44
WUUM01000001.1	8270550	8270578	Simple_repeat	28
WUUM01000001.1	8271018	8271051	Simple_repeat	33
WUUM01000001.1	8279008	8279045	Simple_repeat	37
WUUM01000001.1	8283751	8283830	Simple_repeat	79
WUUM01000001.1	8287466	8287535	Simple_repeat	69
WUUM01000001.1	8296990	8297007	Simple_repeat	17
WUUM01000001.1	8303513	8303581	Simple_repeat	68
WUUM01000001.1	8304334	8304350	Simple_repeat	16
WUUM01000001.1	8305060	8305095	Low_complexity	35
WUUM01000001.1	8307506	8307542	Simple_repeat	36
WUUM01000001.1	8315039	8315073	Simple_repeat	34
WUUM01000001.1	8315864	8315933	Simple_repeat	69
WUUM01000001.1	8315937	8316124	DNA/TcMar-Mariner	187
WUUM01000001.1	8318335	8318361	Simple_repeat	26
WUUM01000001.1	8319299	8319330	Simple_repeat	31
WUUM01000001.1	8327965	8327988	Simple_repeat	23
WUUM01000001.1	8337244	8337302	Simple_repeat	58
WUUM01000001.1	8338523	8338624	Simple_repeat	101
WUUM01000001.1	8339781	8339819	Simple_repeat	38
WUUM01000001.1	8340426	8340475	Simple_repeat	49
WUUM01000001.1	8341417	8341450	Simple_repeat	33
WUUM01000001.1	8342053	8342110	Simple_repeat	57
WUUM01000001.1	8342176	8342184	Simple_repeat	8
WUUM01000001.1	8342185	8342243	Simple_repeat	58
WUUM01000001.1	8342791	8342904	Simple_repeat	113
WUUM01000001.1	8342904	8342940	Simple_repeat	36
WUUM01000001.1	8343394	8343464	Low_complexity	70
WUUM01000001.1	8347163	8347177	Simple_repeat	14
WUUM01000001.1	8347178	8347201	Simple_repeat	23
WUUM01000001.1	8349116	8349156	Low_complexity	40
WUUM01000001.1	8359284	8359324	Simple_repeat	40
WUUM01000001.1	8370742	8370796	Simple_repeat	54
WUUM01000001.1	8372233	8372279	Low_complexity	46
WUUM01000001.1	8373352	8373390	Simple_repeat	38
WUUM01000001.1	8380843	8380890	Low_complexity	47
WUUM01000001.1	8381032	8381063	Simple_repeat	31
WUUM01000001.1	8395336	8395432	Simple_repeat	96
WUUM01000001.1	8397264	8397282	Simple_repeat	18
WUUM01000001.1	8399078	8399110	Simple_repeat	32
WUUM01000001.1	8399978	8400016	Simple_repeat	38
WUUM01000001.1	8403660	8403700	Simple_repeat	40
WUUM01000001.1	8421804	8421827	Simple_repeat	23
WUUM01000001.1	8423335	8423362	Simple_repeat	27
WUUM01000001.1	8424851	8424880	Simple_repeat	29
WUUM01000001.1	8425098	8425134	Simple_repeat	36
WUUM01000001.1	8437374	8437412	Simple_repeat	38
WUUM01000001.1	8439014	8439045	Simple_repeat	31
WUUM01000001.1	8439277	8439328	Simple_repeat	51
WUUM01000001.1	8440328	8440384	Simple_repeat	56
WUUM01000001.1	8444629	8444676	Low_complexity	47
WUUM01000001.1	8448279	8448301	Simple_repeat	22
WUUM01000001.1	8452290	8452311	Simple_repeat	21
WUUM01000001.1	8458297	8458327	Simple_repeat	30
WUUM01000001.1	8459697	8459731	Simple_repeat	34
WUUM01000001.1	8462041	8462064	Simple_repeat	23
WUUM01000001.1	8464716	8464773	Simple_repeat	57
WUUM01000001.1	8467614	8467654	Low_complexity	40
WUUM01000001.1	8469777	8469853	Low_complexity	76
WUUM01000001.1	8470314	8470345	Simple_repeat	31
WUUM01000001.1	8470607	8470644	Simple_repeat	37
WUUM01000001.1	8480724	8480747	Simple_repeat	23
WUUM01000001.1	8488139	8488192	Simple_repeat	53
WUUM01000001.1	8501414	8501448	Simple_repeat	34
WUUM01000001.1	8503183	8503209	Simple_repeat	26
WUUM01000001.1	8516549	8516590	Simple_repeat	41
WUUM01000001.1	8517923	8517965	Simple_repeat	42
WUUM01000001.1	8529150	8529199	Simple_repeat	49
WUUM01000001.1	8531231	8531269	Simple_repeat	38
WUUM01000001.1	8531397	8531427	Simple_repeat	30
WUUM01000001.1	8531630	8531669	Low_complexity	39
WUUM01000001.1	8531890	8531908	Simple_repeat	18
WUUM01000001.1	8532621	8532647	Simple_repeat	26
WUUM01000001.1	8532650	8532696	Simple_repeat	46
WUUM01000001.1	8534009	8534029	Simple_repeat	20
WUUM01000001.1	8543992	8544029	Simple_repeat	37
WUUM01000001.1	8546786	8546820	Simple_repeat	34
WUUM01000001.1	8553694	8553714	Simple_repeat	20
WUUM01000001.1	8556370	8556399	Simple_repeat	29
WUUM01000001.1	8557196	8557238	Simple_repeat	42
WUUM01000001.1	8561151	8561198	Simple_repeat	47
WUUM01000001.1	8561484	8561524	Simple_repeat	40
WUUM01000001.1	8561798	8561940	Simple_repeat	142
WUUM01000001.1	8562789	8562860	Simple_repeat	71
WUUM01000001.1	8563700	8563746	Simple_repeat	46
WUUM01000001.1	8563843	8563899	Simple_repeat	56
WUUM01000001.1	8564147	8564193	Simple_repeat	46
WUUM01000001.1	8564252	8564303	Simple_repeat	51
WUUM01000001.1	8566810	8566849	Low_complexity	39
WUUM01000001.1	8577418	8577465	Simple_repeat	47
WUUM01000001.1	8583080	8583119	Simple_repeat	39
WUUM01000001.1	8587375	8587401	Low_complexity	26
WUUM01000001.1	8597682	8597703	Simple_repeat	21
WUUM01000001.1	8600841	8600886	Simple_repeat	45
WUUM01000001.1	8603400	8603449	Low_complexity	49
WUUM01000001.1	8605047	8605099	Simple_repeat	52
WUUM01000001.1	8613775	8613808	Simple_repeat	33
WUUM01000001.1	8615703	8615724	Simple_repeat	21
WUUM01000001.1	8623859	8623902	Simple_repeat	43
WUUM01000001.1	8625349	8625398	Simple_repeat	49
WUUM01000001.1	8628997	8629052	Simple_repeat	55
WUUM01000001.1	8634823	8634839	Simple_repeat	16
WUUM01000001.1	8636861	8636895	Low_complexity	34
WUUM01000001.1	8638511	8638550	Simple_repeat	39
WUUM01000001.1	8638898	8638935	Simple_repeat	37
WUUM01000001.1	8638998	8639047	Low_complexity	49
WUUM01000001.1	8639125	8639160	Simple_repeat	35
WUUM01000001.1	8639305	8639345	Low_complexity	40
WUUM01000001.1	8641734	8641765	Simple_repeat	31
WUUM01000001.1	8644722	8644764	Simple_repeat	42
WUUM01000001.1	8654789	8654813	Simple_repeat	24
WUUM01000001.1	8657286	8657319	Simple_repeat	33
WUUM01000001.1	8659847	8659878	Simple_repeat	31
WUUM01000001.1	8666334	8666378	Simple_repeat	44
WUUM01000001.1	8667784	8667820	Simple_repeat	36
WUUM01000001.1	8676780	8676807	Simple_repeat	27
WUUM01000001.1	8706074	8706133	Simple_repeat	59
WUUM01000001.1	8710486	8710510	Simple_repeat	24
WUUM01000001.1	8712946	8712972	Simple_repeat	26
WUUM01000001.1	8726209	8726245	Low_complexity	36
WUUM01000001.1	8737596	8737636	Simple_repeat	40
WUUM01000001.1	8740476	8740518	Simple_repeat	42
WUUM01000001.1	8742806	8742850	Low_complexity	44
WUUM01000001.1	8746364	8746387	Simple_repeat	23
WUUM01000001.1	8746698	8746719	Simple_repeat	21
WUUM01000001.1	8751964	8752008	Simple_repeat	44
WUUM01000001.1	8764093	8764113	Simple_repeat	20
WUUM01000001.1	8768702	8768754	Simple_repeat	52
WUUM01000001.1	8774038	8774101	Simple_repeat	63
WUUM01000001.1	8780336	8780398	Simple_repeat	62
WUUM01000001.1	8782802	8782888	Simple_repeat	86
WUUM01000001.1	8794348	8794390	Simple_repeat	42
WUUM01000001.1	8796379	8796414	Simple_repeat	35
WUUM01000001.1	8804111	8804134	Simple_repeat	23
WUUM01000001.1	8807676	8807780	Low_complexity	104
WUUM01000001.1	8809667	8809704	Low_complexity	37
WUUM01000001.1	8812501	8812531	Simple_repeat	30
WUUM01000001.1	8816638	8816681	Simple_repeat	43
WUUM01000001.1	8820460	8820484	Simple_repeat	24
WUUM01000001.1	8826510	8826564	Simple_repeat	54
WUUM01000001.1	8834646	8834669	Simple_repeat	23
WUUM01000001.1	8842273	8842312	Simple_repeat	39
WUUM01000001.1	8848428	8848470	Simple_repeat	42
WUUM01000001.1	8848471	8848500	Simple_repeat	29
WUUM01000001.1	8848501	8848519	Simple_repeat	18
WUUM01000001.1	8849654	8849691	Low_complexity	37
WUUM01000001.1	8850813	8850846	Simple_repeat	33
WUUM01000001.1	8850977	8850995	Simple_repeat	18
WUUM01000001.1	8854844	8854888	Low_complexity	44
WUUM01000001.1	8861192	8861215	Simple_repeat	23
WUUM01000001.1	8869657	8869679	Simple_repeat	22
WUUM01000001.1	8869682	8869709	Simple_repeat	27
WUUM01000001.1	8872566	8872612	Low_complexity	46
WUUM01000001.1	8875190	8875227	Simple_repeat	37
WUUM01000001.1	8876687	8876708	Simple_repeat	21
WUUM01000001.1	8882183	8882224	Low_complexity	41
WUUM01000001.1	8884956	8884984	Simple_repeat	28
WUUM01000001.1	8888578	8888609	Simple_repeat	31
WUUM01000001.1	8890794	8890825	Simple_repeat	31
WUUM01000001.1	8896563	8896602	Simple_repeat	39
WUUM01000001.1	8899850	8899881	Simple_repeat	31
WUUM01000001.1	8907241	8907269	Simple_repeat	28
WUUM01000001.1	8909902	8909941	Simple_repeat	39
WUUM01000001.1	8912934	8912960	Low_complexity	26
WUUM01000001.1	8914144	8914179	Simple_repeat	35
WUUM01000001.1	8918376	8918421	Low_complexity	45
WUUM01000001.1	8925937	8926008	Simple_repeat	71
WUUM01000001.1	8926772	8926796	Simple_repeat	24
WUUM01000001.1	8930914	8930965	Simple_repeat	51
WUUM01000001.1	8933806	8933861	Simple_repeat	55
WUUM01000001.1	8944379	8944405	Simple_repeat	26
WUUM01000001.1	8949074	8949139	Low_complexity	65
WUUM01000001.1	8955105	8955140	Simple_repeat	35
WUUM01000001.1	8960920	8960969	Simple_repeat	49
WUUM01000001.1	8962016	8962062	Simple_repeat	46
WUUM01000001.1	8980148	8980197	Low_complexity	49
WUUM01000001.1	8987812	8987852	Low_complexity	40
WUUM01000001.1	8999373	8999417	Simple_repeat	44
WUUM01000001.1	8999418	8999431	Simple_repeat	13
WUUM01000001.1	9012682	9012715	Simple_repeat	33
WUUM01000001.1	9018495	9018551	Low_complexity	56
WUUM01000001.1	9031968	9032027	Simple_repeat	59
WUUM01000001.1	9033692	9033770	Simple_repeat	78
WUUM01000001.1	9036730	9036798	Simple_repeat	68
WUUM01000001.1	9038116	9038151	Simple_repeat	35
WUUM01000001.1	9038270	9038339	Simple_repeat	69
WUUM01000001.1	9043272	9043299	Simple_repeat	27
WUUM01000001.1	9043327	9043374	Simple_repeat	47
WUUM01000001.1	9043376	9043421	Low_complexity	45
WUUM01000001.1	9043587	9043673	Low_complexity	86
WUUM01000001.1	9046560	9046591	Low_complexity	31
WUUM01000001.1	9046695	9046723	Simple_repeat	28
WUUM01000001.1	9046998	9047020	Simple_repeat	22
WUUM01000001.1	9047135	9047201	Simple_repeat	66
WUUM01000001.1	9047535	9047556	Simple_repeat	21
WUUM01000001.1	9047806	9047871	Simple_repeat	65
WUUM01000001.1	9049751	9049802	Simple_repeat	51
WUUM01000001.1	9053504	9053549	Low_complexity	45
WUUM01000001.1	9057741	9057772	Low_complexity	31
WUUM01000001.1	9061052	9061084	Simple_repeat	32
WUUM01000001.1	9065702	9065725	Simple_repeat	23
WUUM01000001.1	9069842	9069882	Low_complexity	40
WUUM01000001.1	9073842	9073876	Simple_repeat	34
WUUM01000001.1	9074314	9074345	Low_complexity	31
WUUM01000001.1	9077519	9077544	Simple_repeat	25
WUUM01000001.1	9082100	9082123	Simple_repeat	23
WUUM01000001.1	9082165	9082188	Simple_repeat	23
WUUM01000001.1	9085659	9085724	Simple_repeat	65
WUUM01000001.1	9089754	9089787	Simple_repeat	33
WUUM01000001.1	9096442	9096474	Simple_repeat	32
WUUM01000001.1	9096575	9096649	Low_complexity	74
WUUM01000001.1	9102694	9102725	Simple_repeat	31
WUUM01000001.1	9122049	9122087	Simple_repeat	38
WUUM01000001.1	9124975	9125054	Simple_repeat	79
WUUM01000001.1	9136798	9136834	Simple_repeat	36
WUUM01000001.1	9136987	9137019	Simple_repeat	32
WUUM01000001.1	9137193	9137239	Simple_repeat	46
WUUM01000001.1	9143826	9143879	Low_complexity	53
WUUM01000001.1	9143937	9144003	Simple_repeat	66
WUUM01000001.1	9144893	9144925	Simple_repeat	32
WUUM01000001.1	9144926	9144943	Simple_repeat	17
WUUM01000001.1	9147065	9147086	Simple_repeat	21
WUUM01000001.1	9147504	9147545	Simple_repeat	41
WUUM01000001.1	9148533	9148579	Simple_repeat	46
WUUM01000001.1	9149471	9149517	Simple_repeat	46
WUUM01000001.1	9155754	9155819	Simple_repeat	65
WUUM01000001.1	9159853	9159911	Low_complexity	58
WUUM01000001.1	9175671	9175715	Low_complexity	44
WUUM01000001.1	9179748	9179766	Simple_repeat	18
WUUM01000001.1	9198288	9198336	Simple_repeat	48
WUUM01000001.1	9201597	9201645	Low_complexity	48
WUUM01000001.1	9212610	9212637	Simple_repeat	27
WUUM01000001.1	9213059	9213119	Simple_repeat	60
WUUM01000001.1	9214065	9214093	Simple_repeat	28
WUUM01000001.1	9235731	9235754	Simple_repeat	23
WUUM01000001.1	9236109	9236125	Simple_repeat	16
WUUM01000001.1	9237946	9237975	Simple_repeat	29
WUUM01000001.1	9240609	9240678	Simple_repeat	69
WUUM01000001.1	9242124	9242151	Low_complexity	27
WUUM01000001.1	9242370	9242393	Simple_repeat	23
WUUM01000001.1	9243540	9243549	Simple_repeat	9
WUUM01000001.1	9243550	9243582	Simple_repeat	32
WUUM01000001.1	9243979	9244009	Simple_repeat	30
WUUM01000001.1	9244341	9244364	Simple_repeat	23
WUUM01000001.1	9251965	9251992	Simple_repeat	27
WUUM01000001.1	9258975	9259014	Low_complexity	39
WUUM01000001.1	9274600	9274619	Simple_repeat	19
WUUM01000001.1	9283813	9283858	Simple_repeat	45
WUUM01000001.1	9286359	9286386	Simple_repeat	27
WUUM01000001.1	9295982	9296007	Simple_repeat	25
WUUM01000001.1	9303343	9303377	Simple_repeat	34
WUUM01000001.1	9303632	9303688	Simple_repeat	56
WUUM01000001.1	9304198	9304237	Low_complexity	39
WUUM01000001.1	9306697	9306733	Simple_repeat	36
WUUM01000001.1	9313748	9313823	Low_complexity	75
WUUM01000001.1	9324269	9324313	Simple_repeat	44
WUUM01000001.1	9324856	9324877	Simple_repeat	21
WUUM01000001.1	9325439	9325473	Low_complexity	34
WUUM01000001.1	9325811	9325846	Low_complexity	35
WUUM01000001.1	9335566	9335586	Simple_repeat	20
WUUM01000001.1	9379349	9379401	Low_complexity	52
WUUM01000001.1	9409679	9409719	Low_complexity	40
WUUM01000001.1	9420489	9420524	Simple_repeat	35
WUUM01000001.1	9431819	9431841	Simple_repeat	22
WUUM01000001.1	9439609	9439650	Simple_repeat	41
WUUM01000001.1	9443665	9443703	Simple_repeat	38
WUUM01000001.1	9443801	9443827	Simple_repeat	26
WUUM01000001.1	9445185	9445226	Simple_repeat	41
WUUM01000001.1	9456197	9456215	Simple_repeat	18
WUUM01000001.1	9459782	9459817	Low_complexity	35
WUUM01000001.1	9462247	9462298	Simple_repeat	51
WUUM01000001.1	9466176	9466203	Low_complexity	27
WUUM01000001.1	9475018	9475061	Simple_repeat	43
WUUM01000001.1	9484661	9484739	Simple_repeat	78
WUUM01000001.1	9489072	9489131	Simple_repeat	59
WUUM01000001.1	9490087	9490124	Simple_repeat	37
WUUM01000001.1	9490254	9490281	Simple_repeat	27
WUUM01000001.1	9492902	9492946	Simple_repeat	44
WUUM01000001.1	9501985	9502020	Simple_repeat	35
WUUM01000001.1	9515283	9515319	Simple_repeat	36
WUUM01000001.1	9521328	9521361	Simple_repeat	33
WUUM01000001.1	9525031	9525068	Simple_repeat	37
WUUM01000001.1	9542869	9542935	Simple_repeat	66
WUUM01000001.1	9545897	9545931	Low_complexity	34
WUUM01000001.1	9551724	9551755	Simple_repeat	31
WUUM01000001.1	9552143	9552174	Low_complexity	31
WUUM01000001.1	9560791	9560854	Simple_repeat	63
WUUM01000001.1	9561146	9561193	Low_complexity	47
WUUM01000001.1	9561656	9561694	Simple_repeat	38
WUUM01000001.1	9572035	9572117	Simple_repeat	82
WUUM01000001.1	9574870	9574932	Simple_repeat	62
WUUM01000001.1	9581546	9581588	Low_complexity	42
WUUM01000001.1	9584510	9584596	Simple_repeat	86
WUUM01000001.1	9586266	9586308	Simple_repeat	42
WUUM01000001.1	9605100	9605125	Simple_repeat	25
[truncated: 65,354 more rows]
