# Supplementary material for: Prevalent bee venom genes evolved before the aculeate stinger and eusociality
Source: BMC Biol. 2023 Oct 23;21:229. doi: 10.1186/s12915-023-01656-5 (PMC10591384; doi:10.1186/s12915-023-01656-5)
Supplement: Supplementary file 38 — Additional file 38. Genome annotation of Euglossa dilemma. [file 12915_2023_1656_MOESM38_ESM.zip]

Archive with 106 entries (101 files):
- Euglossa_dilemma.annotation.funannotate181.with.RNAseq.Oct2020/
- __MACOSX/._Euglossa_dilemma.annotation.funannotate181.with.RNAseq.Oct2020
- Euglossa_dilemma.annotation.funannotate181.with.RNAseq.Oct2020/annotations/
- __MACOSX/Euglossa_dilemma.annotation.funannotate181.with.RNAseq.Oct2020/._annotations
- Euglossa_dilemma.annotation.funannotate181.with.RNAseq.Oct2020/results/
- __MACOSX/Euglossa_dilemma.annotation.funannotate181.with.RNAseq.Oct2020/._results
- Euglossa_dilemma.annotation.funannotate181.with.RNAseq.Oct2020/results.additional/
- __MACOSX/Euglossa_dilemma.annotation.funannotate181.with.RNAseq.Oct2020/._results.additional
- Euglossa_dilemma.annotation.funannotate181.with.RNAseq.Oct2020/reference/
- __MACOSX/Euglossa_dilemma.annotation.funannotate181.with.RNAseq.Oct2020/._reference
- Euglossa_dilemma.annotation.funannotate181.with.RNAseq.Oct2020/annotations/all.annotations.txt
- __MACOSX/Euglossa_dilemma.annotation.funannotate181.with.RNAseq.Oct2020/annotations/._all.annotations.txt
- Euglossa_dilemma.annotation.funannotate181.with.RNAseq.Oct2020/annotations/annotations.secretome.txt
- __MACOSX/Euglossa_dilemma.annotation.funannotate181.with.RNAseq.Oct2020/annotations/._annotations.secretome.txt
- Euglossa_dilemma.annotation.funannotate181.with.RNAseq.Oct2020/annotations/signalp.results.txt
- __MACOSX/Euglossa_dilemma.annotation.funannotate181.with.RNAseq.Oct2020/annotations/._signalp.results.txt
- Euglossa_dilemma.annotation.funannotate181.with.RNAseq.Oct2020/annotations/eggnog.emapper.annotations
- __MACOSX/Euglossa_dilemma.annotation.funannotate181.with.RNAseq.Oct2020/annotations/._eggnog.emapper.annotations
- Euglossa_dilemma.annotation.funannotate181.with.RNAseq.Oct2020/annotations/uniprot_eggnog_raw_names.txt
- __MACOSX/Euglossa_dilemma.annotation.funannotate181.with.RNAseq.Oct2020/annotations/._uniprot_eggnog_raw_names.txt
- Euglossa_dilemma.annotation.funannotate181.with.RNAseq.Oct2020/annotations/pfam.txt
- __MACOSX/Euglossa_dilemma.annotation.funannotate181.with.RNAseq.Oct2020/annotations/._pfam.txt
- Euglossa_dilemma.annotation.funannotate181.with.RNAseq.Oct2020/annotations/annotations.transmembrane.txt
- __MACOSX/Euglossa_dilemma.annotation.funannotate181.with.RNAseq.Oct2020/annotations/._annotations.transmembrane.txt
- Euglossa_dilemma.annotation.funannotate181.with.RNAseq.Oct2020/annotations/annotations.eggnog.txt
- __MACOSX/Euglossa_dilemma.annotation.funannotate181.with.RNAseq.Oct2020/annotations/._annotations.eggnog.txt
- Euglossa_dilemma.annotation.funannotate181.with.RNAseq.Oct2020/annotations/uniprot.xml
- __MACOSX/Euglossa_dilemma.annotation.funannotate181.with.RNAseq.Oct2020/annotations/._uniprot.xml
- Euglossa_dilemma.annotation.funannotate181.with.RNAseq.Oct2020/annotations/annotations.iprscan.txt
- __MACOSX/Euglossa_dilemma.annotation.funannotate181.with.RNAseq.Oct2020/annotations/._annotations.iprscan.txt
- Euglossa_dilemma.annotation.funannotate181.with.RNAseq.Oct2020/annotations/annotations.dbCAN.txt
- __MACOSX/Euglossa_dilemma.annotation.funannotate181.with.RNAseq.Oct2020/annotations/._annotations.dbCAN.txt
- Euglossa_dilemma.annotation.funannotate181.with.RNAseq.Oct2020/annotations/annotations.pfam.txt
- __MACOSX/Euglossa_dilemma.annotation.funannotate181.with.RNAseq.Oct2020/annotations/._annotations.pfam.txt
- Euglossa_dilemma.annotation.funannotate181.with.RNAseq.Oct2020/annotations/annotations.genes-products.txt
- __MACOSX/Euglossa_dilemma.annotation.funannotate181.with.RNAseq.Oct2020/annotations/._annotations.genes-products.txt
- Euglossa_dilemma.annotation.funannotate181.with.RNAseq.Oct2020/annotations/annotations.merops.txt
- __MACOSX/Euglossa_dilemma.annotation.funannotate181.with.RNAseq.Oct2020/annotations/._annotations.merops.txt
- Euglossa_dilemma.annotation.funannotate181.with.RNAseq.Oct2020/annotations/pfam.filtered.txt
- __MACOSX/Euglossa_dilemma.annotation.funannotate181.with.RNAseq.Oct2020/annotations/._pfam.filtered.txt
- Euglossa_dilemma.annotation.funannotate181.with.RNAseq.Oct2020/annotations/annotations.busco.txt
- __MACOSX/Euglossa_dilemma.annotation.funannotate181.with.RNAseq.Oct2020/annotations/._annotations.busco.txt
- Euglossa_dilemma.annotation.funannotate181.with.RNAseq.Oct2020/annotations/phobius.results.txt
- __MACOSX/Euglossa_dilemma.annotation.funannotate181.with.RNAseq.Oct2020/annotations/._phobius.results.txt
- Euglossa_dilemma.annotation.funannotate181.with.RNAseq.Oct2020/results/Euglossa_dilemma.tbl
- __MACOSX/Euglossa_dilemma.annotation.funannotate181.with.RNAseq.Oct2020/results/._Euglossa_dilemma.tbl
- Euglossa_dilemma.annotation.funannotate181.with.RNAseq.Oct2020/results/Euglossa_dilemma.gff3
- __MACOSX/Euglossa_dilemma.annotation.funannotate181.with.RNAseq.Oct2020/results/._Euglossa_dilemma.gff3
- Euglossa_dilemma.annotation.funannotate181.with.RNAseq.Oct2020/results/Euglossa_dilemma.proteins.fa
- __MACOSX/Euglossa_dilemma.annotation.funannotate181.with.RNAseq.Oct2020/results/._Euglossa_dilemma.proteins.fa
- Euglossa_dilemma.annotation.funannotate181.with.RNAseq.Oct2020/results/Euglossa_dilemma.stats.json
- __MACOSX/Euglossa_dilemma.annotation.funannotate181.with.RNAseq.Oct2020/results/._Euglossa_dilemma.stats.json
- Euglossa_dilemma.annotation.funannotate181.with.RNAseq.Oct2020/results/Euglossa_dilemma.agp
- __MACOSX/Euglossa_dilemma.annotation.funannotate181.with.RNAseq.Oct2020/results/._Euglossa_dilemma.agp
- Euglossa_dilemma.annotation.funannotate181.with.RNAseq.Oct2020/results/Euglossa_dilemma.mrna-transcripts.fa
- __MACOSX/Euglossa_dilemma.annotation.funannotate181.with.RNAseq.Oct2020/results/._Euglossa_dilemma.mrna-transcripts.fa
- Euglossa_dilemma.annotation.funannotate181.with.RNAseq.Oct2020/results/Euglossa_dilemma.cds-transcripts.fa
- __MACOSX/Euglossa_dilemma.annotation.funannotate181.with.RNAseq.Oct2020/results/._Euglossa_dilemma.cds-transcripts.fa
- Euglossa_dilemma.annotation.funannotate181.with.RNAseq.Oct2020/results/Euglossa_dilemma.annotations.txt
- __MACOSX/Euglossa_dilemma.annotation.funannotate181.with.RNAseq.Oct2020/results/._Euglossa_dilemma.annotations.txt
- Euglossa_dilemma.annotation.funannotate181.with.RNAseq.Oct2020/results/Euglossa_dilemma.cds-transcripts.fa.stats
- __MACOSX/Euglossa_dilemma.annotation.funannotate181.with.RNAseq.Oct2020/results/._Euglossa_dilemma.cds-transcripts.fa.stats
- Euglossa_dilemma.annotation.funannotate181.with.RNAseq.Oct2020/results.additional/Orthofinder.vs.Apis.mellifera.tar.gz
- __MACOSX/Euglossa_dilemma.annotation.funannotate181.with.RNAseq.Oct2020/results.additional/._Orthofinder.vs.Apis.mellifera.tar.gz
- Euglossa_dilemma.annotation.funannotate181.with.RNAseq.Oct2020/results.additional/short_summary.specific.hymenoptera_odb10.Euglossa_dilemma.proteins.busco4.txt
- __MACOSX/Euglossa_dilemma.annotation.funannotate181.with.RNAseq.Oct2020/results.additional/._short_summary.specific.hymenoptera_odb10.Euglossa_dilemma.proteins.busco4.txt
- Euglossa_dilemma.annotation.funannotate181.with.RNAseq.Oct2020/results.additional/Euglossa_dilemma.RFAM.noncoding.tar.gz
- __MACOSX/Euglossa_dilemma.annotation.funannotate181.with.RNAseq.Oct2020/results.additional/._Euglossa_dilemma.RFAM.noncoding.tar.gz
- Euglossa_dilemma.annotation.funannotate181.with.RNAseq.Oct2020/results.additional/short_summary.specific.hymenoptera_odb10.Euglossa_dilemma.mrna-transcripts.busco4.txt
- __MACOSX/Euglossa_dilemma.annotation.funannotate181.with.RNAseq.Oct2020/results.additional/._short_summary.specific.hymenoptera_odb10.Euglossa_dilemma.mrna-transcripts.busco4.txt
- Euglossa_dilemma.annotation.funannotate181.with.RNAseq.Oct2020/results.additional/short_summary.specific.hymenoptera_odb10.Euglossa_dilemma.cds-transcripts.busco4.txt
- __MACOSX/Euglossa_dilemma.annotation.funannotate181.with.RNAseq.Oct2020/results.additional/._short_summary.specific.hymenoptera_odb10.Euglossa_dilemma.cds-transcripts.busco4.txt
- Euglossa_dilemma.annotation.funannotate181.with.RNAseq.Oct2020/results.additional/Euglossa_dilemma.pfamscan.tar.gz
- __MACOSX/Euglossa_dilemma.annotation.funannotate181.with.RNAseq.Oct2020/results.additional/._Euglossa_dilemma.pfamscan.tar.gz
- Euglossa_dilemma.annotation.funannotate181.with.RNAseq.Oct2020/results.additional/short_summary.specific.hymenoptera_odb10.dil_vir_merged_transcriptome.busco4.txt
- __MACOSX/Euglossa_dilemma.annotation.funannotate181.with.RNAseq.Oct2020/results.additional/._short_summary.specific.hymenoptera_odb10.dil_vir_merged_transcriptome.busco4.txt
- Euglossa_dilemma.annotation.funannotate181.with.RNAseq.Oct2020/reference/bad_models.gff
- __MACOSX/Euglossa_dilemma.annotation.funannotate181.with.RNAseq.Oct2020/reference/._bad_models.gff
- Euglossa_dilemma.annotation.funannotate181.with.RNAseq.Oct2020/reference/stringtie.gff3
- __MACOSX/Euglossa_dilemma.annotation.funannotate181.with.RNAseq.Oct2020/reference/._stringtie.gff3
- Euglossa_dilemma.annotation.funannotate181.with.RNAseq.Oct2020/reference/transcript_alignments.gff3
- __MACOSX/Euglossa_dilemma.annotation.funannotate181.with.RNAseq.Oct2020/reference/._transcript_alignments.gff3
- Euglossa_dilemma.annotation.funannotate181.with.RNAseq.Oct2020/reference/final_training_models.gff3
- __MACOSX/Euglossa_dilemma.annotation.funannotate181.with.RNAseq.Oct2020/reference/._final_training_models.gff3
- Euglossa_dilemma.annotation.funannotate181.with.RNAseq.Oct2020/reference/weights.evm.txt
- __MACOSX/Euglossa_dilemma.annotation.funannotate181.with.RNAseq.Oct2020/reference/._weights.evm.txt
- Euglossa_dilemma.annotation.funannotate181.with.RNAseq.Oct2020/reference/protein_alignments.gff3
- __MACOSX/Euglossa_dilemma.annotation.funannotate181.with.RNAseq.Oct2020/reference/._protein_alignments.gff3
- Euglossa_dilemma.annotation.funannotate181.with.RNAseq.Oct2020/reference/trnascan.no-overlaps.gff3
- __MACOSX/Euglossa_dilemma.annotation.funannotate181.with.RNAseq.Oct2020/reference/._trnascan.no-overlaps.gff3
- Euglossa_dilemma.annotation.funannotate181.with.RNAseq.Oct2020/reference/BinPacker.fa
- __MACOSX/Euglossa_dilemma.annotation.funannotate181.with.RNAseq.Oct2020/reference/._BinPacker.fa
- Euglossa_dilemma.annotation.funannotate181.with.RNAseq.Oct2020/reference/repeat.gene.models.txt
- __MACOSX/Euglossa_dilemma.annotation.funannotate181.with.RNAseq.Oct2020/reference/._repeat.gene.models.txt
- Euglossa_dilemma.annotation.funannotate181.with.RNAseq.Oct2020/reference/evm.cleaned.gff3
- __MACOSX/Euglossa_dilemma.annotation.funannotate181.with.RNAseq.Oct2020/reference/._evm.cleaned.gff3
- Euglossa_dilemma.annotation.funannotate181.with.RNAseq.Oct2020/reference/genome.repeats.to.remove.gff
- __MACOSX/Euglossa_dilemma.annotation.funannotate181.with.RNAseq.Oct2020/reference/._genome.repeats.to.remove.gff
- Euglossa_dilemma.annotation.funannotate181.with.RNAseq.Oct2020/reference/gene_predictions.gff3
- __MACOSX/Euglossa_dilemma.annotation.funannotate181.with.RNAseq.Oct2020/reference/._gene_predictions.gff3
- Euglossa_dilemma.annotation.funannotate181.with.RNAseq.Oct2020/reference/genome.softmasked.fa
- __MACOSX/Euglossa_dilemma.annotation.funannotate181.with.RNAseq.Oct2020/reference/._genome.softmasked.fa
- Euglossa_dilemma.annotation.funannotate181.with.RNAseq.Oct2020/reference/repeatmasker.bed
- __MACOSX/Euglossa_dilemma.annotation.funannotate181.with.RNAseq.Oct2020/reference/._repeatmasker.bed
- Euglossa_dilemma.annotation.funannotate181.with.RNAseq.Oct2020/reference/dil_vir_merged_transcriptome.fa
- __MACOSX/Euglossa_dilemma.annotation.funannotate181.with.RNAseq.Oct2020/reference/._dil_vir_merged_transcriptome.fa
