# Supplementary material for: Prevalent bee venom genes evolved before the aculeate stinger and eusociality
Source: BMC Biol. 2023 Oct 23;21:229. doi: 10.1186/s12915-023-01656-5 (PMC10591384; doi:10.1186/s12915-023-01656-5)
Supplement: Supplementary file 38 — Additional file 38. Genome annotation of Euglossa dilemma. [file 12915_2023_1656_MOESM38_ESM.zip › Euglossa_dilemma.annotation.funannotate181.with.RNAseq.Oct2020/annotations/all.annotations.txt]

EuglossaDilemma_008352-T1	note	BUSCO:EOG091B0006
EuglossaDilemma_000604-T1	note	BUSCO:EOG091B000H
EuglossaDilemma_014013-T1	note	BUSCO:EOG091B000M
EuglossaDilemma_005335-T1	note	BUSCO:EOG091B000Y
EuglossaDilemma_012289-T1	note	BUSCO:EOG091B0012
EuglossaDilemma_006738-T1	note	BUSCO:EOG091B0016
EuglossaDilemma_003359-T1	note	BUSCO:EOG091B001P
EuglossaDilemma_007046-T1	note	BUSCO:EOG091B001Y
EuglossaDilemma_008216-T1	note	BUSCO:EOG091B0020
EuglossaDilemma_011010-T1	note	BUSCO:EOG091B002C
EuglossaDilemma_003312-T1	note	BUSCO:EOG091B002I
EuglossaDilemma_012146-T1	note	BUSCO:EOG091B002K
EuglossaDilemma_014404-T1	note	BUSCO:EOG091B002N
EuglossaDilemma_005044-T1	note	BUSCO:EOG091B002S
EuglossaDilemma_003719-T1	note	BUSCO:EOG091B003H
EuglossaDilemma_009729-T1	note	BUSCO:EOG091B003J
EuglossaDilemma_003145-T1	note	BUSCO:EOG091B003U
EuglossaDilemma_001696-T1	note	BUSCO:EOG091B003V
EuglossaDilemma_003522-T1	note	BUSCO:EOG091B003W
EuglossaDilemma_008891-T1	note	BUSCO:EOG091B003X
EuglossaDilemma_011964-T1	note	BUSCO:EOG091B0046
EuglossaDilemma_001768-T1	note	BUSCO:EOG091B0047
EuglossaDilemma_001769-T1	note	BUSCO:EOG091B0047
EuglossaDilemma_006366-T1	note	BUSCO:EOG091B004K
EuglossaDilemma_002840-T1	note	BUSCO:EOG091B004Q
EuglossaDilemma_000464-T1	note	BUSCO:EOG091B004W
EuglossaDilemma_004387-T1	note	BUSCO:EOG091B004Z
EuglossaDilemma_001340-T1	note	BUSCO:EOG091B005O
EuglossaDilemma_007786-T1	note	BUSCO:EOG091B005P
EuglossaDilemma_005177-T1	note	BUSCO:EOG091B005W
EuglossaDilemma_004069-T1	note	BUSCO:EOG091B0067
EuglossaDilemma_004585-T1	note	BUSCO:EOG091B0069
EuglossaDilemma_014397-T1	note	BUSCO:EOG091B006C
EuglossaDilemma_000678-T1	note	BUSCO:EOG091B006G
EuglossaDilemma_000657-T1	note	BUSCO:EOG091B006I
EuglossaDilemma_002787-T1	note	BUSCO:EOG091B006M
EuglossaDilemma_003055-T1	note	BUSCO:EOG091B006R
EuglossaDilemma_015267-T1	note	BUSCO:EOG091B006W
EuglossaDilemma_009100-T1	note	BUSCO:EOG091B0073
EuglossaDilemma_014678-T1	note	BUSCO:EOG091B0074
EuglossaDilemma_003749-T1	note	BUSCO:EOG091B0079
EuglossaDilemma_001133-T1	note	BUSCO:EOG091B007C
EuglossaDilemma_003851-T1	note	BUSCO:EOG091B007F
EuglossaDilemma_003284-T1	note	BUSCO:EOG091B007G
EuglossaDilemma_010188-T1	note	BUSCO:EOG091B007W
EuglossaDilemma_005511-T1	note	BUSCO:EOG091B007X
EuglossaDilemma_009146-T1	note	BUSCO:EOG091B007Z
EuglossaDilemma_007903-T1	note	BUSCO:EOG091B0083
EuglossaDilemma_011172-T1	note	BUSCO:EOG091B008A
EuglossaDilemma_014658-T1	note	BUSCO:EOG091B008J
EuglossaDilemma_003677-T1	note	BUSCO:EOG091B008O
EuglossaDilemma_013501-T1	note	BUSCO:EOG091B008Q
EuglossaDilemma_008587-T1	note	BUSCO:EOG091B008Z
EuglossaDilemma_008244-T1	note	BUSCO:EOG091B0092
EuglossaDilemma_005365-T1	note	BUSCO:EOG091B0095
EuglossaDilemma_002882-T1	note	BUSCO:EOG091B0096
EuglossaDilemma_006945-T1	note	BUSCO:EOG091B009K
EuglossaDilemma_005643-T1	note	BUSCO:EOG091B009N
EuglossaDilemma_007577-T1	note	BUSCO:EOG091B009R
EuglossaDilemma_013245-T1	note	BUSCO:EOG091B009T
EuglossaDilemma_005760-T1	note	BUSCO:EOG091B009X
EuglossaDilemma_010102-T1	note	BUSCO:EOG091B009Z
EuglossaDilemma_010355-T1	note	BUSCO:EOG091B00A6
EuglossaDilemma_006764-T1	note	BUSCO:EOG091B00A9
EuglossaDilemma_011723-T1	note	BUSCO:EOG091B00AQ
EuglossaDilemma_008871-T1	note	BUSCO:EOG091B00AY
EuglossaDilemma_009532-T1	note	BUSCO:EOG091B00B5
EuglossaDilemma_007620-T1	note	BUSCO:EOG091B00B6
EuglossaDilemma_003138-T1	note	BUSCO:EOG091B00B7
EuglossaDilemma_010998-T1	note	BUSCO:EOG091B00BB
EuglossaDilemma_011228-T1	note	BUSCO:EOG091B00BE
EuglossaDilemma_002025-T1	note	BUSCO:EOG091B00BH
EuglossaDilemma_005515-T1	note	BUSCO:EOG091B00BI
EuglossaDilemma_000177-T1	note	BUSCO:EOG091B00BS
EuglossaDilemma_004771-T1	note	BUSCO:EOG091B00BV
EuglossaDilemma_014301-T1	note	BUSCO:EOG091B00BW
EuglossaDilemma_006235-T1	note	BUSCO:EOG091B00BX
EuglossaDilemma_010614-T1	note	BUSCO:EOG091B00C6
EuglossaDilemma_003987-T1	note	BUSCO:EOG091B00C8
EuglossaDilemma_004221-T1	note	BUSCO:EOG091B00C9
EuglossaDilemma_009238-T1	note	BUSCO:EOG091B00CA
EuglossaDilemma_001715-T1	note	BUSCO:EOG091B00CG
EuglossaDilemma_001663-T1	note	BUSCO:EOG091B00CN
EuglossaDilemma_001400-T1	note	BUSCO:EOG091B00CT
EuglossaDilemma_012171-T1	note	BUSCO:EOG091B00CU
EuglossaDilemma_011717-T1	note	BUSCO:EOG091B00CX
EuglossaDilemma_015701-T1	note	BUSCO:EOG091B00CZ
EuglossaDilemma_009086-T1	note	BUSCO:EOG091B00D2
EuglossaDilemma_000879-T1	note	BUSCO:EOG091B00DE
EuglossaDilemma_003989-T1	note	BUSCO:EOG091B00DL
EuglossaDilemma_014437-T1	note	BUSCO:EOG091B00DO
EuglossaDilemma_012534-T1	note	BUSCO:EOG091B00DS
EuglossaDilemma_012113-T1	note	BUSCO:EOG091B00DY
EuglossaDilemma_008449-T1	note	BUSCO:EOG091B00DZ
EuglossaDilemma_007154-T1	note	BUSCO:EOG091B00E0
EuglossaDilemma_011007-T1	note	BUSCO:EOG091B00E3
EuglossaDilemma_005241-T1	note	BUSCO:EOG091B00E9
EuglossaDilemma_009465-T1	note	BUSCO:EOG091B00EB
EuglossaDilemma_014146-T1	note	BUSCO:EOG091B00ED
EuglossaDilemma_000046-T1	note	BUSCO:EOG091B00EK
EuglossaDilemma_001858-T1	note	BUSCO:EOG091B00EL
EuglossaDilemma_010037-T1	note	BUSCO:EOG091B00EN
EuglossaDilemma_008454-T1	note	BUSCO:EOG091B00EW
EuglossaDilemma_003154-T1	note	BUSCO:EOG091B00EY
EuglossaDilemma_002621-T1	note	BUSCO:EOG091B00F3
EuglossaDilemma_003179-T1	note	BUSCO:EOG091B00F9
EuglossaDilemma_014562-T1	note	BUSCO:EOG091B00FG
EuglossaDilemma_014462-T1	note	BUSCO:EOG091B00FI
EuglossaDilemma_002895-T1	note	BUSCO:EOG091B00FW
EuglossaDilemma_004591-T1	note	BUSCO:EOG091B00G1
EuglossaDilemma_009052-T1	note	BUSCO:EOG091B00G3
EuglossaDilemma_003353-T1	note	BUSCO:EOG091B00G8
EuglossaDilemma_011890-T1	note	BUSCO:EOG091B00GA
EuglossaDilemma_009834-T1	note	BUSCO:EOG091B00GF
EuglossaDilemma_001338-T1	note	BUSCO:EOG091B00GH
EuglossaDilemma_008661-T1	note	BUSCO:EOG091B00GI
EuglossaDilemma_016207-T1	note	BUSCO:EOG091B00GP
EuglossaDilemma_002734-T1	note	BUSCO:EOG091B00HB
EuglossaDilemma_005454-T1	note	BUSCO:EOG091B00HF
EuglossaDilemma_000120-T1	note	BUSCO:EOG091B00HT
EuglossaDilemma_012905-T1	note	BUSCO:EOG091B00HV
EuglossaDilemma_004425-T1	note	BUSCO:EOG091B00HX
EuglossaDilemma_004118-T1	note	BUSCO:EOG091B00I2
EuglossaDilemma_014721-T1	note	BUSCO:EOG091B00I3
EuglossaDilemma_006166-T1	note	BUSCO:EOG091B00I7
EuglossaDilemma_008806-T1	note	BUSCO:EOG091B00I9
EuglossaDilemma_008842-T1	note	BUSCO:EOG091B00IC
EuglossaDilemma_003408-T1	note	BUSCO:EOG091B00II
EuglossaDilemma_013991-T1	note	BUSCO:EOG091B00IN
EuglossaDilemma_001467-T1	note	BUSCO:EOG091B00IR
EuglossaDilemma_009134-T1	note	BUSCO:EOG091B00IV
EuglossaDilemma_002831-T1	note	BUSCO:EOG091B00J4
EuglossaDilemma_014495-T1	note	BUSCO:EOG091B00J8
EuglossaDilemma_012671-T1	note	BUSCO:EOG091B00JG
EuglossaDilemma_012830-T1	note	BUSCO:EOG091B00JH
EuglossaDilemma_006243-T1	note	BUSCO:EOG091B00JI
EuglossaDilemma_004846-T1	note	BUSCO:EOG091B00JN
EuglossaDilemma_011934-T1	note	BUSCO:EOG091B00JO
EuglossaDilemma_011107-T1	note	BUSCO:EOG091B00K3
EuglossaDilemma_012562-T1	note	BUSCO:EOG091B00K6
EuglossaDilemma_005045-T1	note	BUSCO:EOG091B00K7
EuglossaDilemma_000124-T1	note	BUSCO:EOG091B00K8
EuglossaDilemma_013973-T1	note	BUSCO:EOG091B00KE
EuglossaDilemma_012981-T1	note	BUSCO:EOG091B00KQ
EuglossaDilemma_000459-T1	note	BUSCO:EOG091B00KX
EuglossaDilemma_010947-T1	note	BUSCO:EOG091B00L1
EuglossaDilemma_014450-T1	note	BUSCO:EOG091B00L6
EuglossaDilemma_000328-T1	note	BUSCO:EOG091B00LE
EuglossaDilemma_014585-T1	note	BUSCO:EOG091B00LY
EuglossaDilemma_004831-T1	note	BUSCO:EOG091B00M2
EuglossaDilemma_001817-T1	note	BUSCO:EOG091B00M5
EuglossaDilemma_009212-T1	note	BUSCO:EOG091B00MC
EuglossaDilemma_005368-T1	note	BUSCO:EOG091B00MH
EuglossaDilemma_003908-T1	note	BUSCO:EOG091B00ML
EuglossaDilemma_009058-T1	note	BUSCO:EOG091B00MN
EuglossaDilemma_006564-T1	note	BUSCO:EOG091B00MR
EuglossaDilemma_000131-T1	note	BUSCO:EOG091B00N4
EuglossaDilemma_005405-T1	note	BUSCO:EOG091B00N5
EuglossaDilemma_001747-T1	note	BUSCO:EOG091B00N6
EuglossaDilemma_008607-T1	note	BUSCO:EOG091B00N7
EuglossaDilemma_010960-T1	note	BUSCO:EOG091B00NB
EuglossaDilemma_004995-T1	note	BUSCO:EOG091B00NI
EuglossaDilemma_008841-T1	note	BUSCO:EOG091B00NK
EuglossaDilemma_012687-T1	note	BUSCO:EOG091B00NU
EuglossaDilemma_001976-T1	note	BUSCO:EOG091B00O2
EuglossaDilemma_001002-T1	note	BUSCO:EOG091B00O3
EuglossaDilemma_008422-T1	note	BUSCO:EOG091B00O5
EuglossaDilemma_014759-T1	note	BUSCO:EOG091B00O7
EuglossaDilemma_012747-T1	note	BUSCO:EOG091B00OM
EuglossaDilemma_008541-T1	note	BUSCO:EOG091B00OT
EuglossaDilemma_008297-T1	note	BUSCO:EOG091B00OV
EuglossaDilemma_011310-T1	note	BUSCO:EOG091B00OW
EuglossaDilemma_008624-T1	note	BUSCO:EOG091B00P5
EuglossaDilemma_002176-T1	note	BUSCO:EOG091B00P7
EuglossaDilemma_000301-T1	note	BUSCO:EOG091B00P8
EuglossaDilemma_007845-T1	note	BUSCO:EOG091B00PG
EuglossaDilemma_011409-T1	note	BUSCO:EOG091B00PI
EuglossaDilemma_005977-T1	note	BUSCO:EOG091B00PM
EuglossaDilemma_009026-T1	note	BUSCO:EOG091B00PO
EuglossaDilemma_009759-T1	note	BUSCO:EOG091B00PS
EuglossaDilemma_011428-T1	note	BUSCO:EOG091B00Q2
EuglossaDilemma_000332-T1	note	BUSCO:EOG091B00Q5
EuglossaDilemma_004098-T1	note	BUSCO:EOG091B00Q9
EuglossaDilemma_010528-T1	note	BUSCO:EOG091B00QA
EuglossaDilemma_007284-T1	note	BUSCO:EOG091B00QK
EuglossaDilemma_005183-T1	note	BUSCO:EOG091B00QS
EuglossaDilemma_012399-T1	note	BUSCO:EOG091B00R2
EuglossaDilemma_009648-T1	note	BUSCO:EOG091B00R3
EuglossaDilemma_012483-T1	note	BUSCO:EOG091B00R6
EuglossaDilemma_009728-T1	note	BUSCO:EOG091B00R7
EuglossaDilemma_003267-T1	note	BUSCO:EOG091B00R8
EuglossaDilemma_006798-T1	note	BUSCO:EOG091B00RD
EuglossaDilemma_001249-T1	note	BUSCO:EOG091B00RH
EuglossaDilemma_006317-T1	note	BUSCO:EOG091B00RL
EuglossaDilemma_010976-T1	note	BUSCO:EOG091B00RS
EuglossaDilemma_010283-T1	note	BUSCO:EOG091B00RW
EuglossaDilemma_008212-T1	note	BUSCO:EOG091B00RZ
EuglossaDilemma_010257-T1	note	BUSCO:EOG091B00S1
EuglossaDilemma_003919-T1	note	BUSCO:EOG091B00SC
EuglossaDilemma_010997-T1	note	BUSCO:EOG091B00SF
EuglossaDilemma_007647-T1	note	BUSCO:EOG091B00SJ
EuglossaDilemma_002282-T1	note	BUSCO:EOG091B00SL
EuglossaDilemma_001316-T1	note	BUSCO:EOG091B00SV
EuglossaDilemma_001960-T1	note	BUSCO:EOG091B00SZ
EuglossaDilemma_007656-T1	note	BUSCO:EOG091B00T6
EuglossaDilemma_015193-T1	note	BUSCO:EOG091B00T9
EuglossaDilemma_010991-T1	note	BUSCO:EOG091B00TA
EuglossaDilemma_013394-T1	note	BUSCO:EOG091B00TG
EuglossaDilemma_001707-T1	note	BUSCO:EOG091B00TR
EuglossaDilemma_003532-T1	note	BUSCO:EOG091B00U1
EuglossaDilemma_003959-T1	note	BUSCO:EOG091B00U8
EuglossaDilemma_000240-T1	note	BUSCO:EOG091B00UA
EuglossaDilemma_014886-T1	note	BUSCO:EOG091B00UK
EuglossaDilemma_008537-T1	note	BUSCO:EOG091B00UM
EuglossaDilemma_000150-T1	note	BUSCO:EOG091B00UN
EuglossaDilemma_013562-T1	note	BUSCO:EOG091B00UR
EuglossaDilemma_012463-T1	note	BUSCO:EOG091B00UT
EuglossaDilemma_005546-T1	note	BUSCO:EOG091B00UZ
EuglossaDilemma_006830-T1	note	BUSCO:EOG091B00V0
EuglossaDilemma_005432-T1	note	BUSCO:EOG091B00V4
EuglossaDilemma_002821-T1	note	BUSCO:EOG091B00VA
EuglossaDilemma_014299-T1	note	BUSCO:EOG091B00VC
EuglossaDilemma_013397-T1	note	BUSCO:EOG091B00VE
EuglossaDilemma_002947-T1	note	BUSCO:EOG091B00VF
EuglossaDilemma_003474-T1	note	BUSCO:EOG091B00VL
EuglossaDilemma_010125-T1	note	BUSCO:EOG091B00VX
EuglossaDilemma_000252-T1	note	BUSCO:EOG091B00W0
EuglossaDilemma_009326-T1	note	BUSCO:EOG091B00W1
EuglossaDilemma_009625-T1	note	BUSCO:EOG091B00WC
EuglossaDilemma_005421-T1	note	BUSCO:EOG091B00WE
EuglossaDilemma_001994-T1	note	BUSCO:EOG091B00WN
EuglossaDilemma_012611-T1	note	BUSCO:EOG091B00XB
EuglossaDilemma_012075-T1	note	BUSCO:EOG091B00XD
EuglossaDilemma_006419-T1	note	BUSCO:EOG091B00XI
EuglossaDilemma_012234-T1	note	BUSCO:EOG091B00XJ
EuglossaDilemma_015078-T1	note	BUSCO:EOG091B00XK
EuglossaDilemma_005276-T1	note	BUSCO:EOG091B00XN
EuglossaDilemma_008357-T1	note	BUSCO:EOG091B00XT
EuglossaDilemma_011248-T1	note	BUSCO:EOG091B00Y1
EuglossaDilemma_014263-T1	note	BUSCO:EOG091B00Y2
EuglossaDilemma_013113-T1	note	BUSCO:EOG091B00YB
EuglossaDilemma_003301-T1	note	BUSCO:EOG091B00YD
EuglossaDilemma_015029-T1	note	BUSCO:EOG091B00YE
EuglossaDilemma_006231-T1	note	BUSCO:EOG091B00YI
EuglossaDilemma_006722-T1	note	BUSCO:EOG091B00YL
EuglossaDilemma_009584-T1	note	BUSCO:EOG091B00YO
EuglossaDilemma_000155-T1	note	BUSCO:EOG091B00Z8
EuglossaDilemma_011262-T1	note	BUSCO:EOG091B00ZB
EuglossaDilemma_014797-T1	note	BUSCO:EOG091B00ZM
EuglossaDilemma_013195-T1	note	BUSCO:EOG091B0101
EuglossaDilemma_010808-T1	note	BUSCO:EOG091B0104
EuglossaDilemma_002042-T1	note	BUSCO:EOG091B010C
EuglossaDilemma_006842-T1	note	BUSCO:EOG091B010H
EuglossaDilemma_012930-T1	note	BUSCO:EOG091B010M
EuglossaDilemma_008952-T1	note	BUSCO:EOG091B010O
EuglossaDilemma_015608-T1	note	BUSCO:EOG091B010Y
EuglossaDilemma_007580-T1	note	BUSCO:EOG091B0116
EuglossaDilemma_007087-T1	note	BUSCO:EOG091B011E
EuglossaDilemma_013049-T1	note	BUSCO:EOG091B011L
EuglossaDilemma_006539-T1	note	BUSCO:EOG091B011O
EuglossaDilemma_000709-T1	note	BUSCO:EOG091B011P
EuglossaDilemma_013404-T1	note	BUSCO:EOG091B011U
EuglossaDilemma_006078-T1	note	BUSCO:EOG091B011X
EuglossaDilemma_001972-T1	note	BUSCO:EOG091B0122
EuglossaDilemma_001893-T1	note	BUSCO:EOG091B0124
EuglossaDilemma_001150-T1	note	BUSCO:EOG091B0125
EuglossaDilemma_013583-T1	note	BUSCO:EOG091B012C
EuglossaDilemma_013679-T1	note	BUSCO:EOG091B012H
EuglossaDilemma_006274-T1	note	BUSCO:EOG091B012J
EuglossaDilemma_014356-T1	note	BUSCO:EOG091B012Q
EuglossaDilemma_003051-T1	note	BUSCO:EOG091B0132
EuglossaDilemma_011892-T1	note	BUSCO:EOG091B0134
EuglossaDilemma_006486-T1	note	BUSCO:EOG091B0137
EuglossaDilemma_014790-T1	note	BUSCO:EOG091B013E
EuglossaDilemma_001378-T1	note	BUSCO:EOG091B013H
EuglossaDilemma_004340-T1	note	BUSCO:EOG091B013J
EuglossaDilemma_006311-T1	note	BUSCO:EOG091B013N
EuglossaDilemma_010690-T1	note	BUSCO:EOG091B013P
EuglossaDilemma_012290-T1	note	BUSCO:EOG091B013T
EuglossaDilemma_008980-T1	note	BUSCO:EOG091B013W
EuglossaDilemma_007891-T1	note	BUSCO:EOG091B013Y
EuglossaDilemma_007156-T1	note	BUSCO:EOG091B0142
EuglossaDilemma_007560-T1	note	BUSCO:EOG091B014E
EuglossaDilemma_009207-T1	note	BUSCO:EOG091B014L
EuglossaDilemma_008189-T1	note	BUSCO:EOG091B014M
EuglossaDilemma_014239-T1	note	BUSCO:EOG091B014Q
EuglossaDilemma_011104-T1	note	BUSCO:EOG091B014T
EuglossaDilemma_000499-T1	note	BUSCO:EOG091B0150
EuglossaDilemma_008420-T1	note	BUSCO:EOG091B0155
EuglossaDilemma_013351-T1	note	BUSCO:EOG091B0156
EuglossaDilemma_009533-T1	note	BUSCO:EOG091B0159
EuglossaDilemma_009589-T1	note	BUSCO:EOG091B015C
EuglossaDilemma_012782-T1	note	BUSCO:EOG091B015G
EuglossaDilemma_003258-T1	note	BUSCO:EOG091B015K
EuglossaDilemma_008645-T1	note	BUSCO:EOG091B015N
EuglossaDilemma_002595-T1	note	BUSCO:EOG091B015U
EuglossaDilemma_010000-T1	note	BUSCO:EOG091B0160
EuglossaDilemma_014207-T1	note	BUSCO:EOG091B0165
EuglossaDilemma_010896-T1	note	BUSCO:EOG091B0166
EuglossaDilemma_012647-T1	note	BUSCO:EOG091B0168
EuglossaDilemma_007223-T1	note	BUSCO:EOG091B0169
EuglossaDilemma_013597-T1	note	BUSCO:EOG091B016J
EuglossaDilemma_010467-T1	note	BUSCO:EOG091B016X
EuglossaDilemma_000149-T1	note	BUSCO:EOG091B0179
EuglossaDilemma_011491-T1	note	BUSCO:EOG091B017B
EuglossaDilemma_011301-T1	note	BUSCO:EOG091B017D
EuglossaDilemma_011440-T1	note	BUSCO:EOG091B017E
EuglossaDilemma_009903-T1	note	BUSCO:EOG091B017G
EuglossaDilemma_006816-T1	note	BUSCO:EOG091B017H
EuglossaDilemma_003629-T1	note	BUSCO:EOG091B017M
EuglossaDilemma_006867-T1	note	BUSCO:EOG091B017N
EuglossaDilemma_005180-T1	note	BUSCO:EOG091B017Z
EuglossaDilemma_006340-T1	note	BUSCO:EOG091B0188
EuglossaDilemma_014149-T1	note	BUSCO:EOG091B018G
EuglossaDilemma_013884-T1	note	BUSCO:EOG091B018L
EuglossaDilemma_013033-T1	note	BUSCO:EOG091B018M
EuglossaDilemma_000068-T1	note	BUSCO:EOG091B018O
EuglossaDilemma_006701-T1	note	BUSCO:EOG091B018Q
EuglossaDilemma_002790-T1	note	BUSCO:EOG091B0191
EuglossaDilemma_011187-T1	note	BUSCO:EOG091B0198
EuglossaDilemma_002249-T1	note	BUSCO:EOG091B019A
EuglossaDilemma_001549-T1	note	BUSCO:EOG091B019B
EuglossaDilemma_005990-T1	note	BUSCO:EOG091B019E
EuglossaDilemma_007802-T1	note	BUSCO:EOG091B019U
EuglossaDilemma_012082-T1	note	BUSCO:EOG091B019Y
EuglossaDilemma_005523-T1	note	BUSCO:EOG091B01A1
EuglossaDilemma_004766-T1	note	BUSCO:EOG091B01AG
EuglossaDilemma_009104-T1	note	BUSCO:EOG091B01AQ
EuglossaDilemma_014380-T1	note	BUSCO:EOG091B01AR
EuglossaDilemma_012063-T1	note	BUSCO:EOG091B01BA
EuglossaDilemma_003255-T1	note	BUSCO:EOG091B01BE
EuglossaDilemma_002056-T1	note	BUSCO:EOG091B01BI
EuglossaDilemma_006932-T1	note	BUSCO:EOG091B01BQ
EuglossaDilemma_005588-T1	note	BUSCO:EOG091B01BW
EuglossaDilemma_005690-T1	note	BUSCO:EOG091B01C7
EuglossaDilemma_012515-T1	note	BUSCO:EOG091B01CF
EuglossaDilemma_004691-T1	note	BUSCO:EOG091B01CK
EuglossaDilemma_001162-T1	note	BUSCO:EOG091B01CP
EuglossaDilemma_013978-T1	note	BUSCO:EOG091B01D2
EuglossaDilemma_009583-T1	note	BUSCO:EOG091B01D7
EuglossaDilemma_004706-T1	note	BUSCO:EOG091B01D8
EuglossaDilemma_008606-T1	note	BUSCO:EOG091B01DP
EuglossaDilemma_010558-T1	note	BUSCO:EOG091B01E2
EuglossaDilemma_001646-T1	note	BUSCO:EOG091B01E8
EuglossaDilemma_002180-T1	note	BUSCO:EOG091B01EF
EuglossaDilemma_009008-T1	note	BUSCO:EOG091B01EG
EuglossaDilemma_014429-T1	note	BUSCO:EOG091B01EI
EuglossaDilemma_012486-T1	note	BUSCO:EOG091B01ER
EuglossaDilemma_000166-T1	note	BUSCO:EOG091B01F6
EuglossaDilemma_013820-T1	note	BUSCO:EOG091B01FB
EuglossaDilemma_007381-T1	note	BUSCO:EOG091B01FC
EuglossaDilemma_011685-T1	note	BUSCO:EOG091B01FD
EuglossaDilemma_010943-T1	note	BUSCO:EOG091B01FI
EuglossaDilemma_001192-T1	note	BUSCO:EOG091B01FN
EuglossaDilemma_012134-T1	note	BUSCO:EOG091B01FU
EuglossaDilemma_002729-T1	note	BUSCO:EOG091B01G1
EuglossaDilemma_005508-T1	note	BUSCO:EOG091B01G5
EuglossaDilemma_010348-T1	note	BUSCO:EOG091B01G6
EuglossaDilemma_007321-T1	note	BUSCO:EOG091B01GF
EuglossaDilemma_006149-T1	note	BUSCO:EOG091B01GH
EuglossaDilemma_011164-T1	note	BUSCO:EOG091B01GK
EuglossaDilemma_008387-T1	note	BUSCO:EOG091B01GM
EuglossaDilemma_010596-T1	note	BUSCO:EOG091B01GN
EuglossaDilemma_012019-T1	note	BUSCO:EOG091B01H3
EuglossaDilemma_010252-T1	note	BUSCO:EOG091B01HA
EuglossaDilemma_005036-T1	note	BUSCO:EOG091B01HJ
EuglossaDilemma_014811-T1	note	BUSCO:EOG091B01HK
EuglossaDilemma_002443-T1	note	BUSCO:EOG091B01HO
EuglossaDilemma_011588-T1	note	BUSCO:EOG091B01HT
EuglossaDilemma_000582-T1	note	BUSCO:EOG091B01HX
EuglossaDilemma_005261-T1	note	BUSCO:EOG091B01I0
EuglossaDilemma_012492-T1	note	BUSCO:EOG091B01I7
EuglossaDilemma_014378-T1	note	BUSCO:EOG091B01ID
EuglossaDilemma_009189-T1	note	BUSCO:EOG091B01IP
EuglossaDilemma_011503-T1	note	BUSCO:EOG091B01IW
EuglossaDilemma_004528-T1	note	BUSCO:EOG091B01J5
EuglossaDilemma_002313-T1	note	BUSCO:EOG091B01J9
EuglossaDilemma_001189-T1	note	BUSCO:EOG091B01JD
EuglossaDilemma_001541-T1	note	BUSCO:EOG091B01JG
EuglossaDilemma_014518-T1	note	BUSCO:EOG091B01JL
EuglossaDilemma_013508-T1	note	BUSCO:EOG091B01JQ
EuglossaDilemma_012324-T1	note	BUSCO:EOG091B01JW
EuglossaDilemma_010054-T1	note	BUSCO:EOG091B01K3
EuglossaDilemma_011270-T1	note	BUSCO:EOG091B01KE
EuglossaDilemma_000377-T1	note	BUSCO:EOG091B01KF
EuglossaDilemma_014883-T1	note	BUSCO:EOG091B01KH
EuglossaDilemma_009095-T1	note	BUSCO:EOG091B01KP
EuglossaDilemma_009650-T1	note	BUSCO:EOG091B01KR
EuglossaDilemma_010589-T1	note	BUSCO:EOG091B01KT
EuglossaDilemma_001187-T1	note	BUSCO:EOG091B01KW
EuglossaDilemma_001666-T1	note	BUSCO:EOG091B01L6
EuglossaDilemma_008169-T1	note	BUSCO:EOG091B01L9
EuglossaDilemma_007461-T1	note	BUSCO:EOG091B01LB
EuglossaDilemma_004588-T1	note	BUSCO:EOG091B01LD
EuglossaDilemma_001383-T1	note	BUSCO:EOG091B01LR
EuglossaDilemma_005110-T1	note	BUSCO:EOG091B01LU
EuglossaDilemma_012939-T1	note	BUSCO:EOG091B01M0
EuglossaDilemma_010939-T1	note	BUSCO:EOG091B01M2
EuglossaDilemma_006927-T1	note	BUSCO:EOG091B01M9
EuglossaDilemma_005960-T1	note	BUSCO:EOG091B01MB
EuglossaDilemma_010513-T1	note	BUSCO:EOG091B01MD
EuglossaDilemma_004607-T1	note	BUSCO:EOG091B01MN
EuglossaDilemma_000351-T1	note	BUSCO:EOG091B01MQ
EuglossaDilemma_009822-T1	note	BUSCO:EOG091B01N2
EuglossaDilemma_009160-T1	note	BUSCO:EOG091B01NC
EuglossaDilemma_002586-T1	note	BUSCO:EOG091B01NP
EuglossaDilemma_009836-T1	note	BUSCO:EOG091B01NQ
EuglossaDilemma_009394-T1	note	BUSCO:EOG091B01NS
EuglossaDilemma_009528-T1	note	BUSCO:EOG091B01NU
EuglossaDilemma_015399-T1	note	BUSCO:EOG091B01O2
EuglossaDilemma_010302-T1	note	BUSCO:EOG091B01O5
EuglossaDilemma_005573-T1	note	BUSCO:EOG091B01O6
EuglossaDilemma_004637-T1	note	BUSCO:EOG091B01O9
EuglossaDilemma_007876-T1	note	BUSCO:EOG091B01OA
EuglossaDilemma_001364-T1	note	BUSCO:EOG091B01OK
EuglossaDilemma_011329-T1	note	BUSCO:EOG091B01OP
EuglossaDilemma_005237-T1	note	BUSCO:EOG091B01OQ
EuglossaDilemma_006167-T1	note	BUSCO:EOG091B01OX
EuglossaDilemma_014296-T1	note	BUSCO:EOG091B01OY
EuglossaDilemma_006545-T1	note	BUSCO:EOG091B01PF
EuglossaDilemma_003735-T1	note	BUSCO:EOG091B01PI
EuglossaDilemma_010847-T1	note	BUSCO:EOG091B01PK
EuglossaDilemma_012967-T1	note	BUSCO:EOG091B01PP
EuglossaDilemma_009927-T1	note	BUSCO:EOG091B01PQ
EuglossaDilemma_001658-T1	note	BUSCO:EOG091B01Q0
EuglossaDilemma_005174-T1	note	BUSCO:EOG091B01QA
EuglossaDilemma_001347-T1	note	BUSCO:EOG091B01QJ
EuglossaDilemma_006174-T1	note	BUSCO:EOG091B01QO
EuglossaDilemma_006488-T1	note	BUSCO:EOG091B01QT
EuglossaDilemma_013815-T1	note	BUSCO:EOG091B01QY
EuglossaDilemma_010140-T1	note	BUSCO:EOG091B01R3
EuglossaDilemma_003509-T1	note	BUSCO:EOG091B01RH
EuglossaDilemma_000957-T1	note	BUSCO:EOG091B01RL
EuglossaDilemma_007569-T1	note	BUSCO:EOG091B01RS
EuglossaDilemma_007041-T1	note	BUSCO:EOG091B01S2
EuglossaDilemma_013259-T1	note	BUSCO:EOG091B01S5
EuglossaDilemma_012982-T1	note	BUSCO:EOG091B01SA
EuglossaDilemma_012364-T1	note	BUSCO:EOG091B01SN
EuglossaDilemma_011996-T1	note	BUSCO:EOG091B01SZ
EuglossaDilemma_002362-T1	note	BUSCO:EOG091B01T1
EuglossaDilemma_014256-T1	note	BUSCO:EOG091B01T7
EuglossaDilemma_004573-T1	note	BUSCO:EOG091B01T9
EuglossaDilemma_013561-T1	note	BUSCO:EOG091B01TE
EuglossaDilemma_009813-T1	note	BUSCO:EOG091B01TJ
EuglossaDilemma_003577-T1	note	BUSCO:EOG091B01TL
EuglossaDilemma_011800-T1	note	BUSCO:EOG091B01TN
EuglossaDilemma_013684-T1	note	BUSCO:EOG091B01U0
EuglossaDilemma_012518-T1	note	BUSCO:EOG091B01U5
EuglossaDilemma_006126-T1	note	BUSCO:EOG091B01UG
EuglossaDilemma_005460-T1	note	BUSCO:EOG091B01UL
EuglossaDilemma_003113-T1	note	BUSCO:EOG091B01UT
EuglossaDilemma_014229-T1	note	BUSCO:EOG091B01UX
EuglossaDilemma_004958-T1	note	BUSCO:EOG091B01V0
EuglossaDilemma_004780-T1	note	BUSCO:EOG091B01VA
EuglossaDilemma_007932-T1	note	BUSCO:EOG091B01VB
EuglossaDilemma_012740-T1	note	BUSCO:EOG091B01VO
EuglossaDilemma_013896-T1	note	BUSCO:EOG091B01VP
EuglossaDilemma_008634-T1	note	BUSCO:EOG091B01VT
EuglossaDilemma_013241-T1	note	BUSCO:EOG091B01VV
EuglossaDilemma_003446-T1	note	BUSCO:EOG091B01VZ
EuglossaDilemma_001520-T1	note	BUSCO:EOG091B01W3
EuglossaDilemma_005721-T1	note	BUSCO:EOG091B01W6
EuglossaDilemma_002328-T1	note	BUSCO:EOG091B01W8
EuglossaDilemma_002692-T1	note	BUSCO:EOG091B01WA
EuglossaDilemma_010213-T1	note	BUSCO:EOG091B01WB
EuglossaDilemma_013631-T1	note	BUSCO:EOG091B01WE
EuglossaDilemma_001205-T1	note	BUSCO:EOG091B01WI
EuglossaDilemma_003705-T1	note	BUSCO:EOG091B01WP
EuglossaDilemma_003715-T1	note	BUSCO:EOG091B01WP
EuglossaDilemma_008358-T1	note	BUSCO:EOG091B01X4
EuglossaDilemma_006745-T1	note	BUSCO:EOG091B01X6
EuglossaDilemma_008962-T1	note	BUSCO:EOG091B01X8
EuglossaDilemma_006416-T1	note	BUSCO:EOG091B01XB
EuglossaDilemma_016420-T1	note	BUSCO:EOG091B01XB
EuglossaDilemma_012602-T1	note	BUSCO:EOG091B01XN
EuglossaDilemma_013313-T1	note	BUSCO:EOG091B01Y0
EuglossaDilemma_009352-T1	note	BUSCO:EOG091B01Y1
EuglossaDilemma_007575-T1	note	BUSCO:EOG091B01YD
EuglossaDilemma_003171-T1	note	BUSCO:EOG091B01YE
EuglossaDilemma_001929-T1	note	BUSCO:EOG091B01YG
EuglossaDilemma_010681-T1	note	BUSCO:EOG091B01YL
EuglossaDilemma_013253-T1	note	BUSCO:EOG091B01YV
EuglossaDilemma_011139-T1	note	BUSCO:EOG091B01Z5
EuglossaDilemma_002058-T1	note	BUSCO:EOG091B01Z6
EuglossaDilemma_011218-T1	note	BUSCO:EOG091B01Z7
EuglossaDilemma_007082-T1	note	BUSCO:EOG091B01ZD
EuglossaDilemma_006543-T1	note	BUSCO:EOG091B01ZH
EuglossaDilemma_001511-T1	note	BUSCO:EOG091B01ZI
EuglossaDilemma_010241-T1	note	BUSCO:EOG091B0204
EuglossaDilemma_012311-T1	note	BUSCO:EOG091B0207
EuglossaDilemma_013774-T1	note	BUSCO:EOG091B020F
EuglossaDilemma_005933-T1	note	BUSCO:EOG091B020J
EuglossaDilemma_015241-T1	note	BUSCO:EOG091B020O
EuglossaDilemma_001552-T1	note	BUSCO:EOG091B020P
EuglossaDilemma_009011-T1	note	BUSCO:EOG091B020W
EuglossaDilemma_005324-T1	note	BUSCO:EOG091B020Y
EuglossaDilemma_014789-T1	note	BUSCO:EOG091B0210
EuglossaDilemma_015312-T1	note	BUSCO:EOG091B0213
EuglossaDilemma_000343-T1	note	BUSCO:EOG091B0219
EuglossaDilemma_004769-T1	note	BUSCO:EOG091B021E
EuglossaDilemma_010787-T1	note	BUSCO:EOG091B021K
EuglossaDilemma_013793-T1	note	BUSCO:EOG091B021O
EuglossaDilemma_008369-T1	note	BUSCO:EOG091B021T
EuglossaDilemma_008419-T1	note	BUSCO:EOG091B021Z
EuglossaDilemma_012618-T1	note	BUSCO:EOG091B0221
EuglossaDilemma_001651-T1	note	BUSCO:EOG091B0227
EuglossaDilemma_014725-T1	note	BUSCO:EOG091B022D
EuglossaDilemma_013270-T1	note	BUSCO:EOG091B022O
EuglossaDilemma_001005-T1	note	BUSCO:EOG091B022Q
EuglossaDilemma_001567-T1	note	BUSCO:EOG091B022S
EuglossaDilemma_005222-T1	note	BUSCO:EOG091B0235
EuglossaDilemma_013317-T1	note	BUSCO:EOG091B023C
EuglossaDilemma_000049-T1	note	BUSCO:EOG091B023G
EuglossaDilemma_008306-T1	note	BUSCO:EOG091B023H
EuglossaDilemma_011140-T1	note	BUSCO:EOG091B023L
EuglossaDilemma_009147-T1	note	BUSCO:EOG091B023M
EuglossaDilemma_000848-T1	note	BUSCO:EOG091B0240
EuglossaDilemma_015050-T1	note	BUSCO:EOG091B0246
EuglossaDilemma_012102-T1	note	BUSCO:EOG091B024L
EuglossaDilemma_007883-T1	note	BUSCO:EOG091B024O
EuglossaDilemma_008397-T1	note	BUSCO:EOG091B024X
EuglossaDilemma_015138-T1	note	BUSCO:EOG091B0256
EuglossaDilemma_010882-T1	note	BUSCO:EOG091B025D
EuglossaDilemma_003680-T1	note	BUSCO:EOG091B025M
EuglossaDilemma_013343-T1	note	BUSCO:EOG091B0266
EuglossaDilemma_000650-T1	note	BUSCO:EOG091B0267
EuglossaDilemma_006823-T1	note	BUSCO:EOG091B026I
EuglossaDilemma_010584-T1	note	BUSCO:EOG091B026P
EuglossaDilemma_013325-T1	note	BUSCO:EOG091B026Q
EuglossaDilemma_007867-T1	note	BUSCO:EOG091B0274
EuglossaDilemma_007011-T1	note	BUSCO:EOG091B0279
EuglossaDilemma_013331-T1	note	BUSCO:EOG091B027H
EuglossaDilemma_008363-T1	note	BUSCO:EOG091B027O
EuglossaDilemma_003030-T1	note	BUSCO:EOG091B027P
EuglossaDilemma_008554-T1	note	BUSCO:EOG091B027X
EuglossaDilemma_010275-T1	note	BUSCO:EOG091B027Y
EuglossaDilemma_012593-T1	note	BUSCO:EOG091B0281
EuglossaDilemma_008613-T1	note	BUSCO:EOG091B028E
EuglossaDilemma_011870-T1	note	BUSCO:EOG091B028Y
EuglossaDilemma_012027-T1	note	BUSCO:EOG091B0292
EuglossaDilemma_011886-T1	note	BUSCO:EOG091B0297
EuglossaDilemma_008038-T1	note	BUSCO:EOG091B0299
EuglossaDilemma_004275-T1	note	BUSCO:EOG091B029B
EuglossaDilemma_006529-T1	note	BUSCO:EOG091B029G
EuglossaDilemma_005266-T1	note	BUSCO:EOG091B029H
EuglossaDilemma_001343-T1	note	BUSCO:EOG091B029I
EuglossaDilemma_013474-T1	note	BUSCO:EOG091B029Z
EuglossaDilemma_003281-T1	note	BUSCO:EOG091B02A1
EuglossaDilemma_006782-T1	note	BUSCO:EOG091B02A2
EuglossaDilemma_005043-T1	note	BUSCO:EOG091B02AE
EuglossaDilemma_000536-T1	note	BUSCO:EOG091B02AL
EuglossaDilemma_013319-T1	note	BUSCO:EOG091B02AM
EuglossaDilemma_013595-T1	note	BUSCO:EOG091B02AQ
EuglossaDilemma_011513-T1	note	BUSCO:EOG091B02AR
EuglossaDilemma_003103-T1	note	BUSCO:EOG091B02AS
EuglossaDilemma_004735-T1	note	BUSCO:EOG091B02AX
EuglossaDilemma_012799-T1	note	BUSCO:EOG091B02AZ
EuglossaDilemma_009770-T1	note	BUSCO:EOG091B02B2
EuglossaDilemma_010952-T1	note	BUSCO:EOG091B02BC
EuglossaDilemma_007301-T1	note	BUSCO:EOG091B02BH
EuglossaDilemma_003540-T1	note	BUSCO:EOG091B02BL
EuglossaDilemma_003323-T1	note	BUSCO:EOG091B02BN
EuglossaDilemma_001939-T1	note	BUSCO:EOG091B02BQ
EuglossaDilemma_003646-T1	note	BUSCO:EOG091B02C2
EuglossaDilemma_008984-T1	note	BUSCO:EOG091B02C7
EuglossaDilemma_008389-T1	note	BUSCO:EOG091B02CC
EuglossaDilemma_003682-T1	note	BUSCO:EOG091B02CT
EuglossaDilemma_008879-T1	note	BUSCO:EOG091B02D3
EuglossaDilemma_011470-T1	note	BUSCO:EOG091B02DH
EuglossaDilemma_009756-T1	note	BUSCO:EOG091B02DO
EuglossaDilemma_014669-T1	note	BUSCO:EOG091B02E8
EuglossaDilemma_013408-T1	note	BUSCO:EOG091B02EA
EuglossaDilemma_011955-T1	note	BUSCO:EOG091B02EG
EuglossaDilemma_009408-T1	note	BUSCO:EOG091B02EM
EuglossaDilemma_011499-T1	note	BUSCO:EOG091B02ES
EuglossaDilemma_007556-T1	note	BUSCO:EOG091B02F0
EuglossaDilemma_010428-T1	note	BUSCO:EOG091B02F1
EuglossaDilemma_001235-T1	note	BUSCO:EOG091B02F4
EuglossaDilemma_014555-T1	note	BUSCO:EOG091B02FA
EuglossaDilemma_005866-T1	note	BUSCO:EOG091B02FG
EuglossaDilemma_005208-T1	note	BUSCO:EOG091B02FK
EuglossaDilemma_000032-T1	note	BUSCO:EOG091B02FQ
EuglossaDilemma_004785-T1	note	BUSCO:EOG091B02FR
EuglossaDilemma_007875-T1	note	BUSCO:EOG091B02G1
EuglossaDilemma_001426-T1	note	BUSCO:EOG091B02G2
EuglossaDilemma_012538-T1	note	BUSCO:EOG091B02G5
EuglossaDilemma_002156-T1	note	BUSCO:EOG091B02G9
EuglossaDilemma_004921-T1	note	BUSCO:EOG091B02GA
EuglossaDilemma_001996-T1	note	BUSCO:EOG091B02GF
EuglossaDilemma_008671-T1	note	BUSCO:EOG091B02GG
EuglossaDilemma_006144-T1	note	BUSCO:EOG091B02GN
EuglossaDilemma_014353-T1	note	BUSCO:EOG091B02GZ
EuglossaDilemma_003546-T1	note	BUSCO:EOG091B02H8
EuglossaDilemma_002063-T1	note	BUSCO:EOG091B02H9
EuglossaDilemma_011167-T1	note	BUSCO:EOG091B02HC
EuglossaDilemma_011277-T1	note	BUSCO:EOG091B02HF
EuglossaDilemma_007666-T1	note	BUSCO:EOG091B02HG
EuglossaDilemma_011217-T1	note	BUSCO:EOG091B02HK
EuglossaDilemma_010227-T1	note	BUSCO:EOG091B02HU
EuglossaDilemma_009208-T1	note	BUSCO:EOG091B02IC
EuglossaDilemma_009930-T1	note	BUSCO:EOG091B02IL
EuglossaDilemma_002233-T1	note	BUSCO:EOG091B02IS
EuglossaDilemma_009893-T1	note	BUSCO:EOG091B02J0
EuglossaDilemma_001152-T1	note	BUSCO:EOG091B02J3
EuglossaDilemma_002159-T1	note	BUSCO:EOG091B02J4
EuglossaDilemma_000643-T1	note	BUSCO:EOG091B02J8
EuglossaDilemma_008681-T1	note	BUSCO:EOG091B02JC
EuglossaDilemma_008188-T1	note	BUSCO:EOG091B02JQ
EuglossaDilemma_009948-T1	note	BUSCO:EOG091B02JS
EuglossaDilemma_012814-T1	note	BUSCO:EOG091B02K1
EuglossaDilemma_012467-T1	note	BUSCO:EOG091B02K4
EuglossaDilemma_001234-T1	note	BUSCO:EOG091B02K7
EuglossaDilemma_009611-T1	note	BUSCO:EOG091B02KC
EuglossaDilemma_005020-T1	note	BUSCO:EOG091B02KE
EuglossaDilemma_008827-T1	note	BUSCO:EOG091B02KG
EuglossaDilemma_011353-T1	note	BUSCO:EOG091B02KP
EuglossaDilemma_006978-T1	note	BUSCO:EOG091B02KQ
EuglossaDilemma_002255-T1	note	BUSCO:EOG091B02L8
EuglossaDilemma_004280-T1	note	BUSCO:EOG091B02LL
EuglossaDilemma_012693-T1	note	BUSCO:EOG091B02M0
EuglossaDilemma_005759-T1	note	BUSCO:EOG091B02M8
EuglossaDilemma_011411-T1	note	BUSCO:EOG091B02MB
EuglossaDilemma_010658-T1	note	BUSCO:EOG091B02MD
EuglossaDilemma_005681-T1	note	BUSCO:EOG091B02MF
EuglossaDilemma_003196-T1	note	BUSCO:EOG091B02MJ
EuglossaDilemma_009869-T1	note	BUSCO:EOG091B02ML
EuglossaDilemma_007221-T1	note	BUSCO:EOG091B02MQ
EuglossaDilemma_013782-T1	note	BUSCO:EOG091B02MR
EuglossaDilemma_006707-T1	note	BUSCO:EOG091B02MT
EuglossaDilemma_007072-T1	note	BUSCO:EOG091B02MX
EuglossaDilemma_001196-T1	note	BUSCO:EOG091B02N2
EuglossaDilemma_006735-T1	note	BUSCO:EOG091B02N5
EuglossaDilemma_000144-T1	note	BUSCO:EOG091B02N9
EuglossaDilemma_004702-T1	note	BUSCO:EOG091B02O1
EuglossaDilemma_004703-T1	note	BUSCO:EOG091B02O1
EuglossaDilemma_011366-T1	note	BUSCO:EOG091B02O4
EuglossaDilemma_010070-T1	note	BUSCO:EOG091B02OA
EuglossaDilemma_000183-T1	note	BUSCO:EOG091B02OB
EuglossaDilemma_000411-T1	note	BUSCO:EOG091B02OT
EuglossaDilemma_006641-T1	note	BUSCO:EOG091B02OX
EuglossaDilemma_012863-T1	note	BUSCO:EOG091B02P4
EuglossaDilemma_003216-T1	note	BUSCO:EOG091B02P6
EuglossaDilemma_011369-T1	note	BUSCO:EOG091B02P9
EuglossaDilemma_000707-T1	note	BUSCO:EOG091B02PN
EuglossaDilemma_012539-T1	note	BUSCO:EOG091B02PO
EuglossaDilemma_008003-T1	note	BUSCO:EOG091B02PP
EuglossaDilemma_011699-T1	note	BUSCO:EOG091B02PR
EuglossaDilemma_006791-T1	note	BUSCO:EOG091B02Q2
EuglossaDilemma_012673-T1	note	BUSCO:EOG091B02QD
EuglossaDilemma_010139-T1	note	BUSCO:EOG091B02QE
EuglossaDilemma_000587-T1	note	BUSCO:EOG091B02QK
EuglossaDilemma_011469-T1	note	BUSCO:EOG091B02QO
EuglossaDilemma_001428-T1	note	BUSCO:EOG091B02QV
EuglossaDilemma_012661-T1	note	BUSCO:EOG091B02QW
EuglossaDilemma_003148-T1	note	BUSCO:EOG091B02R5
EuglossaDilemma_010552-T1	note	BUSCO:EOG091B02RC
EuglossaDilemma_005009-T1	note	BUSCO:EOG091B02RK
EuglossaDilemma_002015-T1	note	BUSCO:EOG091B02RP
EuglossaDilemma_008436-T1	note	BUSCO:EOG091B02RS
EuglossaDilemma_007591-T1	note	BUSCO:EOG091B02RV
EuglossaDilemma_012003-T1	note	BUSCO:EOG091B02S0
EuglossaDilemma_006624-T1	note	BUSCO:EOG091B02S1
EuglossaDilemma_001905-T1	note	BUSCO:EOG091B02S8
EuglossaDilemma_010420-T1	note	BUSCO:EOG091B02S9
EuglossaDilemma_005337-T1	note	BUSCO:EOG091B02SC
EuglossaDilemma_005492-T1	note	BUSCO:EOG091B02SD
EuglossaDilemma_014305-T1	note	BUSCO:EOG091B02SF
EuglossaDilemma_007504-T1	note	BUSCO:EOG091B02SJ
EuglossaDilemma_001149-T1	note	BUSCO:EOG091B02SY
EuglossaDilemma_012123-T1	note	BUSCO:EOG091B02T3
EuglossaDilemma_003225-T1	note	BUSCO:EOG091B02TC
EuglossaDilemma_010416-T1	note	BUSCO:EOG091B02TF
EuglossaDilemma_001519-T1	note	BUSCO:EOG091B02TG
EuglossaDilemma_010937-T1	note	BUSCO:EOG091B02TH
EuglossaDilemma_003125-T1	note	BUSCO:EOG091B02TI
EuglossaDilemma_011817-T1	note	BUSCO:EOG091B02TQ
EuglossaDilemma_009055-T1	note	BUSCO:EOG091B02TZ
EuglossaDilemma_011168-T1	note	BUSCO:EOG091B02U7
EuglossaDilemma_006286-T1	note	BUSCO:EOG091B02UR
EuglossaDilemma_014234-T1	note	BUSCO:EOG091B02UW
EuglossaDilemma_005155-T1	note	BUSCO:EOG091B02V1
EuglossaDilemma_012681-T1	note	BUSCO:EOG091B02V3
EuglossaDilemma_007122-T1	note	BUSCO:EOG091B02V4
EuglossaDilemma_009092-T1	note	BUSCO:EOG091B02V9
EuglossaDilemma_009340-T1	note	BUSCO:EOG091B02W3
EuglossaDilemma_007449-T1	note	BUSCO:EOG091B02W9
EuglossaDilemma_004586-T1	note	BUSCO:EOG091B02WL
EuglossaDilemma_010756-T1	note	BUSCO:EOG091B02WU
EuglossaDilemma_002794-T1	note	BUSCO:EOG091B02X7
EuglossaDilemma_011821-T1	note	BUSCO:EOG091B02XF
EuglossaDilemma_009683-T1	note	BUSCO:EOG091B02XH
EuglossaDilemma_004458-T1	note	BUSCO:EOG091B02XK
EuglossaDilemma_010881-T1	note	BUSCO:EOG091B02XQ
EuglossaDilemma_008588-T1	note	BUSCO:EOG091B02XX
EuglossaDilemma_003424-T1	note	BUSCO:EOG091B02Y6
EuglossaDilemma_007926-T1	note	BUSCO:EOG091B02YA
EuglossaDilemma_006668-T1	note	BUSCO:EOG091B02YB
EuglossaDilemma_008307-T1	note	BUSCO:EOG091B02YD
EuglossaDilemma_011454-T1	note	BUSCO:EOG091B02YE
EuglossaDilemma_005772-T1	note	BUSCO:EOG091B02YF
EuglossaDilemma_011196-T1	note	BUSCO:EOG091B02YR
EuglossaDilemma_009129-T1	note	BUSCO:EOG091B02YV
EuglossaDilemma_007043-T1	note	BUSCO:EOG091B02Z1
EuglossaDilemma_011399-T1	note	BUSCO:EOG091B02Z6
EuglossaDilemma_011131-T1	note	BUSCO:EOG091B02Z8
EuglossaDilemma_011299-T1	note	BUSCO:EOG091B02ZE
EuglossaDilemma_000181-T1	note	BUSCO:EOG091B02ZP
EuglossaDilemma_006457-T1	note	BUSCO:EOG091B02ZQ
EuglossaDilemma_009018-T1	note	BUSCO:EOG091B02ZV
EuglossaDilemma_007391-T1	note	BUSCO:EOG091B02ZX
EuglossaDilemma_012542-T1	note	BUSCO:EOG091B0302
EuglossaDilemma_005416-T1	note	BUSCO:EOG091B030A
EuglossaDilemma_013095-T1	note	BUSCO:EOG091B030S
EuglossaDilemma_003444-T1	note	BUSCO:EOG091B030V
EuglossaDilemma_012993-T1	note	BUSCO:EOG091B0312
EuglossaDilemma_012436-T1	note	BUSCO:EOG091B0316
EuglossaDilemma_000611-T1	note	BUSCO:EOG091B0317
EuglossaDilemma_008696-T1	note	BUSCO:EOG091B0319
EuglossaDilemma_015194-T1	note	BUSCO:EOG091B031B
EuglossaDilemma_008939-T1	note	BUSCO:EOG091B031C
EuglossaDilemma_002161-T1	note	BUSCO:EOG091B031G
EuglossaDilemma_008626-T1	note	BUSCO:EOG091B031P
EuglossaDilemma_001657-T1	note	BUSCO:EOG091B0320
EuglossaDilemma_004894-T1	note	BUSCO:EOG091B0326
EuglossaDilemma_010119-T1	note	BUSCO:EOG091B032D
EuglossaDilemma_001422-T1	note	BUSCO:EOG091B032N
EuglossaDilemma_004093-T1	note	BUSCO:EOG091B032T
EuglossaDilemma_015202-T1	note	BUSCO:EOG091B032Y
EuglossaDilemma_007889-T1	note	BUSCO:EOG091B0331
EuglossaDilemma_009569-T1	note	BUSCO:EOG091B0333
EuglossaDilemma_010477-T1	note	BUSCO:EOG091B0337
EuglossaDilemma_014106-T1	note	BUSCO:EOG091B0338
EuglossaDilemma_007379-T1	note	BUSCO:EOG091B033O
EuglossaDilemma_004274-T1	note	BUSCO:EOG091B0341
EuglossaDilemma_009901-T1	note	BUSCO:EOG091B0345
EuglossaDilemma_000562-T1	note	BUSCO:EOG091B034A
EuglossaDilemma_011200-T1	note	BUSCO:EOG091B034C
EuglossaDilemma_013415-T1	note	BUSCO:EOG091B034K
EuglossaDilemma_011498-T1	note	BUSCO:EOG091B034M
EuglossaDilemma_009916-T1	note	BUSCO:EOG091B034S
EuglossaDilemma_002307-T1	note	BUSCO:EOG091B034W
EuglossaDilemma_013047-T1	note	BUSCO:EOG091B034Y
EuglossaDilemma_002568-T1	note	BUSCO:EOG091B0350
EuglossaDilemma_010910-T1	note	BUSCO:EOG091B035H
EuglossaDilemma_005473-T1	note	BUSCO:EOG091B035J
EuglossaDilemma_010620-T1	note	BUSCO:EOG091B035L
EuglossaDilemma_014257-T1	note	BUSCO:EOG091B035O
EuglossaDilemma_007382-T1	note	BUSCO:EOG091B035S
EuglossaDilemma_006702-T1	note	BUSCO:EOG091B035V
EuglossaDilemma_004757-T1	note	BUSCO:EOG091B036B
EuglossaDilemma_002420-T1	note	BUSCO:EOG091B036D
EuglossaDilemma_004297-T1	note	BUSCO:EOG091B036D
EuglossaDilemma_009355-T1	note	BUSCO:EOG091B036F
EuglossaDilemma_006476-T1	note	BUSCO:EOG091B036G
EuglossaDilemma_006339-T1	note	BUSCO:EOG091B036K
EuglossaDilemma_010019-T1	note	BUSCO:EOG091B036T
EuglossaDilemma_006579-T1	note	BUSCO:EOG091B0371
EuglossaDilemma_015848-T1	note	BUSCO:EOG091B0372
EuglossaDilemma_012474-T1	note	BUSCO:EOG091B037F
EuglossaDilemma_003689-T1	note	BUSCO:EOG091B037K
EuglossaDilemma_005730-T1	note	BUSCO:EOG091B037Q
EuglossaDilemma_012787-T1	note	BUSCO:EOG091B037R
EuglossaDilemma_006155-T1	note	BUSCO:EOG091B037S
EuglossaDilemma_003434-T1	note	BUSCO:EOG091B037T
EuglossaDilemma_010214-T1	note	BUSCO:EOG091B037W
EuglossaDilemma_017165-T1	note	BUSCO:EOG091B037W
EuglossaDilemma_013434-T1	note	BUSCO:EOG091B0385
EuglossaDilemma_005449-T1	note	BUSCO:EOG091B038F
EuglossaDilemma_001951-T1	note	BUSCO:EOG091B038I
EuglossaDilemma_001592-T1	note	BUSCO:EOG091B038O
EuglossaDilemma_007719-T1	note	BUSCO:EOG091B038X
EuglossaDilemma_003423-T1	note	BUSCO:EOG091B0395
EuglossaDilemma_012306-T1	note	BUSCO:EOG091B039A
EuglossaDilemma_007514-T1	note	BUSCO:EOG091B039H
EuglossaDilemma_008023-T1	note	BUSCO:EOG091B039V
EuglossaDilemma_014913-T1	note	BUSCO:EOG091B03A6
EuglossaDilemma_012227-T1	note	BUSCO:EOG091B03A8
EuglossaDilemma_012526-T1	note	BUSCO:EOG091B03AH
EuglossaDilemma_005101-T1	note	BUSCO:EOG091B03AY
EuglossaDilemma_011160-T1	note	BUSCO:EOG091B03B7
EuglossaDilemma_008386-T1	note	BUSCO:EOG091B03BA
EuglossaDilemma_013204-T1	note	BUSCO:EOG091B03BI
EuglossaDilemma_002792-T1	note	BUSCO:EOG091B03BJ
EuglossaDilemma_006363-T1	note	BUSCO:EOG091B03BR
EuglossaDilemma_009113-T1	note	BUSCO:EOG091B03BY
EuglossaDilemma_015895-T1	note	BUSCO:EOG091B03C4
EuglossaDilemma_000281-T1	note	BUSCO:EOG091B03C7
EuglossaDilemma_000023-T1	note	BUSCO:EOG091B03C8
EuglossaDilemma_002887-T1	note	BUSCO:EOG091B03C9
EuglossaDilemma_010826-T1	note	BUSCO:EOG091B03CA
EuglossaDilemma_006607-T1	note	BUSCO:EOG091B03CB
EuglossaDilemma_011866-T1	note	BUSCO:EOG091B03CC
EuglossaDilemma_005459-T1	note	BUSCO:EOG091B03CD
EuglossaDilemma_005575-T1	note	BUSCO:EOG091B03CG
EuglossaDilemma_013488-T1	note	BUSCO:EOG091B03CH
EuglossaDilemma_000847-T1	note	BUSCO:EOG091B03CQ
EuglossaDilemma_011392-T1	note	BUSCO:EOG091B03CX
EuglossaDilemma_000787-T1	note	BUSCO:EOG091B03D1
EuglossaDilemma_003431-T1	note	BUSCO:EOG091B03D7
EuglossaDilemma_010236-T1	note	BUSCO:EOG091B03DF
EuglossaDilemma_011672-T1	note	BUSCO:EOG091B03DL
EuglossaDilemma_005495-T1	note	BUSCO:EOG091B03DM
EuglossaDilemma_006481-T1	note	BUSCO:EOG091B03DR
EuglossaDilemma_005293-T1	note	BUSCO:EOG091B03DV
EuglossaDilemma_005295-T1	note	BUSCO:EOG091B03DX
EuglossaDilemma_013942-T1	note	BUSCO:EOG091B03E0
EuglossaDilemma_010217-T1	note	BUSCO:EOG091B03E5
EuglossaDilemma_014159-T1	note	BUSCO:EOG091B03E8
EuglossaDilemma_011508-T1	note	BUSCO:EOG091B03EA
EuglossaDilemma_014520-T1	note	BUSCO:EOG091B03EH
EuglossaDilemma_009438-T1	note	BUSCO:EOG091B03EI
EuglossaDilemma_008149-T1	note	BUSCO:EOG091B03F3
EuglossaDilemma_009667-T1	note	BUSCO:EOG091B03FC
EuglossaDilemma_010762-T1	note	BUSCO:EOG091B03FD
EuglossaDilemma_010604-T1	note	BUSCO:EOG091B03FF
EuglossaDilemma_011545-T1	note	BUSCO:EOG091B03FG
EuglossaDilemma_000685-T1	note	BUSCO:EOG091B03FK
EuglossaDilemma_013452-T1	note	BUSCO:EOG091B03FR
EuglossaDilemma_006537-T1	note	BUSCO:EOG091B03FS
EuglossaDilemma_014180-T1	note	BUSCO:EOG091B03FV
EuglossaDilemma_009499-T1	note	BUSCO:EOG091B03FZ
EuglossaDilemma_009190-T1	note	BUSCO:EOG091B03G8
EuglossaDilemma_005792-T1	note	BUSCO:EOG091B03GD
EuglossaDilemma_014050-T1	note	BUSCO:EOG091B03GG
EuglossaDilemma_009354-T1	note	BUSCO:EOG091B03GK
EuglossaDilemma_008694-T1	note	BUSCO:EOG091B03HI
EuglossaDilemma_002018-T1	note	BUSCO:EOG091B03HL
EuglossaDilemma_009265-T1	note	BUSCO:EOG091B03HW
EuglossaDilemma_010433-T1	note	BUSCO:EOG091B03I4
EuglossaDilemma_010869-T1	note	BUSCO:EOG091B03I6
EuglossaDilemma_002083-T1	note	BUSCO:EOG091B03I7
EuglossaDilemma_008961-T1	note	BUSCO:EOG091B03IA
EuglossaDilemma_005411-T1	note	BUSCO:EOG091B03II
EuglossaDilemma_005661-T1	note	BUSCO:EOG091B03IV
EuglossaDilemma_004926-T1	note	BUSCO:EOG091B03J3
EuglossaDilemma_002170-T1	note	BUSCO:EOG091B03J4
EuglossaDilemma_004019-T1	note	BUSCO:EOG091B03J5
EuglossaDilemma_009601-T1	note	BUSCO:EOG091B03JG
EuglossaDilemma_009039-T1	note	BUSCO:EOG091B03JH
EuglossaDilemma_001329-T1	note	BUSCO:EOG091B03JI
EuglossaDilemma_010060-T1	note	BUSCO:EOG091B03JM
EuglossaDilemma_002797-T1	note	BUSCO:EOG091B03JQ
EuglossaDilemma_008849-T1	note	BUSCO:EOG091B03JW
EuglossaDilemma_007607-T1	note	BUSCO:EOG091B03JY
EuglossaDilemma_007585-T1	note	BUSCO:EOG091B03K0
EuglossaDilemma_009318-T1	note	BUSCO:EOG091B03K3
EuglossaDilemma_000637-T1	note	BUSCO:EOG091B03K4
EuglossaDilemma_009178-T1	note	BUSCO:EOG091B03K8
EuglossaDilemma_011662-T1	note	BUSCO:EOG091B03KL
EuglossaDilemma_009116-T1	note	BUSCO:EOG091B03KM
EuglossaDilemma_003340-T1	note	BUSCO:EOG091B03KN
EuglossaDilemma_014162-T1	note	BUSCO:EOG091B03KV
EuglossaDilemma_001350-T1	note	BUSCO:EOG091B03L1
EuglossaDilemma_001983-T1	note	BUSCO:EOG091B03L5
EuglossaDilemma_001993-T1	note	BUSCO:EOG091B03LF
EuglossaDilemma_011153-T1	note	BUSCO:EOG091B03LJ
EuglossaDilemma_012914-T1	note	BUSCO:EOG091B03LL
EuglossaDilemma_005521-T1	note	BUSCO:EOG091B03LM
EuglossaDilemma_001327-T1	note	BUSCO:EOG091B03LN
EuglossaDilemma_010421-T1	note	BUSCO:EOG091B03LO
EuglossaDilemma_005371-T1	note	BUSCO:EOG091B03LP
EuglossaDilemma_015210-T1	note	BUSCO:EOG091B03LT
EuglossaDilemma_003042-T1	note	BUSCO:EOG091B03M1
EuglossaDilemma_014810-T1	note	BUSCO:EOG091B03M6
EuglossaDilemma_012259-T1	note	BUSCO:EOG091B03M7
EuglossaDilemma_009171-T1	note	BUSCO:EOG091B03M8
EuglossaDilemma_001695-T1	note	BUSCO:EOG091B03MD
EuglossaDilemma_007557-T1	note	BUSCO:EOG091B03MM
EuglossaDilemma_005434-T1	note	BUSCO:EOG091B03MO
EuglossaDilemma_014514-T1	note	BUSCO:EOG091B03MS
EuglossaDilemma_011001-T1	note	BUSCO:EOG091B03N0
EuglossaDilemma_005094-T1	note	BUSCO:EOG091B03N2
EuglossaDilemma_017153-T1	note	BUSCO:EOG091B03N2
EuglossaDilemma_013543-T1	note	BUSCO:EOG091B03N4
EuglossaDilemma_001525-T1	note	BUSCO:EOG091B03NS
EuglossaDilemma_009575-T1	note	BUSCO:EOG091B03NV
EuglossaDilemma_001717-T1	note	BUSCO:EOG091B03NW
EuglossaDilemma_011512-T1	note	BUSCO:EOG091B03O3
EuglossaDilemma_004875-T1	note	BUSCO:EOG091B03O7
EuglossaDilemma_009391-T1	note	BUSCO:EOG091B03OE
EuglossaDilemma_009320-T1	note	BUSCO:EOG091B03OM
EuglossaDilemma_015111-T1	note	BUSCO:EOG091B03ON
EuglossaDilemma_009191-T1	note	BUSCO:EOG091B03OW
EuglossaDilemma_008084-T1	note	BUSCO:EOG091B03PD
EuglossaDilemma_010321-T1	note	BUSCO:EOG091B03PE
EuglossaDilemma_001287-T1	note	BUSCO:EOG091B03PK
EuglossaDilemma_010790-T1	note	BUSCO:EOG091B03PU
EuglossaDilemma_001786-T1	note	BUSCO:EOG091B03Q4
EuglossaDilemma_008950-T1	note	BUSCO:EOG091B03Q8
EuglossaDilemma_013980-T1	note	BUSCO:EOG091B03QB
EuglossaDilemma_009221-T1	note	BUSCO:EOG091B03QG
EuglossaDilemma_011045-T1	note	BUSCO:EOG091B03QH
EuglossaDilemma_013243-T1	note	BUSCO:EOG091B03QN
EuglossaDilemma_006094-T1	note	BUSCO:EOG091B03QZ
EuglossaDilemma_007558-T1	note	BUSCO:EOG091B03R6
EuglossaDilemma_005250-T1	note	BUSCO:EOG091B03RJ
EuglossaDilemma_011489-T1	note	BUSCO:EOG091B03RP
EuglossaDilemma_012943-T1	note	BUSCO:EOG091B03RX
EuglossaDilemma_013273-T1	note	BUSCO:EOG091B03SE
EuglossaDilemma_005526-T1	note	BUSCO:EOG091B03SH
EuglossaDilemma_003752-T1	note	BUSCO:EOG091B03SM
EuglossaDilemma_000940-T1	note	BUSCO:EOG091B03SO
EuglossaDilemma_003089-T1	note	BUSCO:EOG091B03SQ
EuglossaDilemma_002002-T1	note	BUSCO:EOG091B03SZ
EuglossaDilemma_002002-T2	note	BUSCO:EOG091B03SZ
EuglossaDilemma_011615-T1	note	BUSCO:EOG091B03T2
EuglossaDilemma_006965-T1	note	BUSCO:EOG091B03T7
EuglossaDilemma_002164-T1	note	BUSCO:EOG091B03TA
EuglossaDilemma_009138-T1	note	BUSCO:EOG091B03TU
EuglossaDilemma_009030-T1	note	BUSCO:EOG091B03TW
EuglossaDilemma_005709-T1	note	BUSCO:EOG091B03U0
EuglossaDilemma_013736-T1	note	BUSCO:EOG091B03UA
EuglossaDilemma_009586-T1	note	BUSCO:EOG091B03UI
EuglossaDilemma_002005-T1	note	BUSCO:EOG091B03UQ
EuglossaDilemma_002248-T1	note	BUSCO:EOG091B03UW
EuglossaDilemma_007175-T1	note	BUSCO:EOG091B03UX
EuglossaDilemma_011494-T1	note	BUSCO:EOG091B03VU
EuglossaDilemma_013537-T1	note	BUSCO:EOG091B03VY
EuglossaDilemma_014538-T1	note	BUSCO:EOG091B03W1
EuglossaDilemma_007881-T1	note	BUSCO:EOG091B03W2
EuglossaDilemma_000130-T1	note	BUSCO:EOG091B03W4
EuglossaDilemma_005697-T1	note	BUSCO:EOG091B03WG
EuglossaDilemma_001160-T1	note	BUSCO:EOG091B03WI
EuglossaDilemma_011071-T1	note	BUSCO:EOG091B03WX
EuglossaDilemma_002824-T1	note	BUSCO:EOG091B03X1
EuglossaDilemma_006022-T1	note	BUSCO:EOG091B03XG
EuglossaDilemma_005223-T1	note	BUSCO:EOG091B03XQ
EuglossaDilemma_012031-T1	note	BUSCO:EOG091B03XW
EuglossaDilemma_009768-T1	note	BUSCO:EOG091B03Y3
EuglossaDilemma_008101-T1	note	BUSCO:EOG091B03Y5
EuglossaDilemma_014506-T1	note	BUSCO:EOG091B03Y6
EuglossaDilemma_007933-T1	note	BUSCO:EOG091B03Y7
EuglossaDilemma_000883-T1	note	BUSCO:EOG091B03YG
EuglossaDilemma_003832-T1	note	BUSCO:EOG091B03YN
EuglossaDilemma_008625-T1	note	BUSCO:EOG091B03YX
EuglossaDilemma_004643-T1	note	BUSCO:EOG091B03Z5
EuglossaDilemma_001311-T1	note	BUSCO:EOG091B03Z7
EuglossaDilemma_001867-T1	note	BUSCO:EOG091B03ZG
EuglossaDilemma_008487-T1	note	BUSCO:EOG091B03ZJ
EuglossaDilemma_010161-T1	note	BUSCO:EOG091B03ZK
EuglossaDilemma_011418-T1	note	BUSCO:EOG091B03ZP
EuglossaDilemma_004363-T1	note	BUSCO:EOG091B0403
EuglossaDilemma_000395-T1	note	BUSCO:EOG091B040A
EuglossaDilemma_010389-T1	note	BUSCO:EOG091B040C
EuglossaDilemma_010754-T1	note	BUSCO:EOG091B040Q
EuglossaDilemma_006918-T1	note	BUSCO:EOG091B040V
EuglossaDilemma_001380-T1	note	BUSCO:EOG091B0412
EuglossaDilemma_001381-T1	note	BUSCO:EOG091B0412
EuglossaDilemma_006820-T1	note	BUSCO:EOG091B041F
EuglossaDilemma_007856-T1	note	BUSCO:EOG091B041O
EuglossaDilemma_000341-T1	note	BUSCO:EOG091B041Q
EuglossaDilemma_003549-T1	note	BUSCO:EOG091B041T
EuglossaDilemma_014259-T1	note	BUSCO:EOG091B041Y
EuglossaDilemma_012923-T1	note	BUSCO:EOG091B0420
EuglossaDilemma_014209-T1	note	BUSCO:EOG091B0421
EuglossaDilemma_002228-T1	note	BUSCO:EOG091B0428
EuglossaDilemma_011826-T1	note	BUSCO:EOG091B042B
EuglossaDilemma_005269-T1	note	BUSCO:EOG091B042U
EuglossaDilemma_002937-T1	note	BUSCO:EOG091B042Y
EuglossaDilemma_001984-T1	note	BUSCO:EOG091B0430
EuglossaDilemma_003758-T1	note	BUSCO:EOG091B043I
EuglossaDilemma_010114-T1	note	BUSCO:EOG091B043T
EuglossaDilemma_015191-T1	note	BUSCO:EOG091B043W
EuglossaDilemma_011120-T1	note	BUSCO:EOG091B0444
EuglossaDilemma_013269-T1	note	BUSCO:EOG091B044N
EuglossaDilemma_012561-T1	note	BUSCO:EOG091B044T
EuglossaDilemma_013834-T1	note	BUSCO:EOG091B0455
EuglossaDilemma_011002-T1	note	BUSCO:EOG091B0457
EuglossaDilemma_010424-T1	note	BUSCO:EOG091B045F
EuglossaDilemma_010586-T1	note	BUSCO:EOG091B045O
EuglossaDilemma_001521-T1	note	BUSCO:EOG091B045Z
EuglossaDilemma_000716-T1	note	BUSCO:EOG091B0461
EuglossaDilemma_001906-T1	note	BUSCO:EOG091B0462
EuglossaDilemma_005334-T1	note	BUSCO:EOG091B0467
EuglossaDilemma_010582-T1	note	BUSCO:EOG091B046B
EuglossaDilemma_006253-T1	note	BUSCO:EOG091B046D
EuglossaDilemma_001291-T1	note	BUSCO:EOG091B046G
EuglossaDilemma_014409-T1	note	BUSCO:EOG091B046O
EuglossaDilemma_010864-T1	note	BUSCO:EOG091B046V
EuglossaDilemma_009764-T1	note	BUSCO:EOG091B046Z
EuglossaDilemma_005536-T1	note	BUSCO:EOG091B0479
EuglossaDilemma_012472-T1	note	BUSCO:EOG091B047G
EuglossaDilemma_003750-T1	note	BUSCO:EOG091B047M
EuglossaDilemma_010818-T1	note	BUSCO:EOG091B0482
EuglossaDilemma_003403-T1	note	BUSCO:EOG091B0485
EuglossaDilemma_013656-T1	note	BUSCO:EOG091B0487
EuglossaDilemma_013042-T1	note	BUSCO:EOG091B0489
EuglossaDilemma_000007-T1	note	BUSCO:EOG091B048B
EuglossaDilemma_005679-T1	note	BUSCO:EOG091B048F
EuglossaDilemma_001516-T1	note	BUSCO:EOG091B048J
EuglossaDilemma_010630-T1	note	BUSCO:EOG091B048K
EuglossaDilemma_003694-T1	note	BUSCO:EOG091B048N
EuglossaDilemma_001365-T1	note	BUSCO:EOG091B048O
EuglossaDilemma_005147-T1	note	BUSCO:EOG091B048P
EuglossaDilemma_004128-T1	note	BUSCO:EOG091B048Y
EuglossaDilemma_003550-T1	note	BUSCO:EOG091B0491
EuglossaDilemma_003613-T1	note	BUSCO:EOG091B0493
EuglossaDilemma_010532-T1	note	BUSCO:EOG091B0496
EuglossaDilemma_001449-T1	note	BUSCO:EOG091B0499
EuglossaDilemma_011122-T1	note	BUSCO:EOG091B049J
EuglossaDilemma_008233-T1	note	BUSCO:EOG091B049K
EuglossaDilemma_008391-T1	note	BUSCO:EOG091B049L
EuglossaDilemma_000484-T1	note	BUSCO:EOG091B049Q
EuglossaDilemma_004467-T1	note	BUSCO:EOG091B049W
EuglossaDilemma_011795-T1	note	BUSCO:EOG091B04A1
EuglossaDilemma_001941-T1	note	BUSCO:EOG091B04A7
EuglossaDilemma_013237-T1	note	BUSCO:EOG091B04A8
EuglossaDilemma_007729-T1	note	BUSCO:EOG091B04AH
EuglossaDilemma_002505-T1	note	BUSCO:EOG091B04AM
EuglossaDilemma_007660-T1	note	BUSCO:EOG091B04AQ
EuglossaDilemma_012257-T1	note	BUSCO:EOG091B04AV
EuglossaDilemma_013374-T1	note	BUSCO:EOG091B04AY
EuglossaDilemma_011652-T1	note	BUSCO:EOG091B04B0
EuglossaDilemma_012272-T1	note	BUSCO:EOG091B04B1
EuglossaDilemma_009993-T1	note	BUSCO:EOG091B04BJ
EuglossaDilemma_008062-T1	note	BUSCO:EOG091B04BN
EuglossaDilemma_009772-T1	note	BUSCO:EOG091B04BT
EuglossaDilemma_014153-T1	note	BUSCO:EOG091B04BX
EuglossaDilemma_008996-T1	note	BUSCO:EOG091B04BZ
EuglossaDilemma_006770-T1	note	BUSCO:EOG091B04CC
EuglossaDilemma_002396-T1	note	BUSCO:EOG091B04CR
EuglossaDilemma_008322-T1	note	BUSCO:EOG091B04CW
EuglossaDilemma_008322-T2	note	BUSCO:EOG091B04CW
EuglossaDilemma_001206-T1	note	BUSCO:EOG091B04D7
EuglossaDilemma_009051-T1	note	BUSCO:EOG091B04DB
EuglossaDilemma_009152-T1	note	BUSCO:EOG091B04DD
EuglossaDilemma_012497-T1	note	BUSCO:EOG091B04DN
EuglossaDilemma_008390-T1	note	BUSCO:EOG091B04DS
EuglossaDilemma_002322-T1	note	BUSCO:EOG091B04DV
EuglossaDilemma_004892-T1	note	BUSCO:EOG091B04DW
EuglossaDilemma_012144-T1	note	BUSCO:EOG091B04DX
EuglossaDilemma_012845-T1	note	BUSCO:EOG091B04EC
EuglossaDilemma_002246-T1	note	BUSCO:EOG091B04EG
EuglossaDilemma_012301-T1	note	BUSCO:EOG091B04EH
EuglossaDilemma_007155-T1	note	BUSCO:EOG091B04EM
EuglossaDilemma_010092-T1	note	BUSCO:EOG091B04EP
EuglossaDilemma_011235-T1	note	BUSCO:EOG091B04ER
EuglossaDilemma_012743-T1	note	BUSCO:EOG091B04EU
EuglossaDilemma_007822-T1	note	BUSCO:EOG091B04EZ
EuglossaDilemma_002241-T1	note	BUSCO:EOG091B04FC
EuglossaDilemma_001281-T1	note	BUSCO:EOG091B04FO
EuglossaDilemma_009963-T1	note	BUSCO:EOG091B04FZ
EuglossaDilemma_001078-T1	note	BUSCO:EOG091B04G4
EuglossaDilemma_000802-T1	note	BUSCO:EOG091B04G8
EuglossaDilemma_014237-T1	note	BUSCO:EOG091B04G9
EuglossaDilemma_002014-T1	note	BUSCO:EOG091B04GC
EuglossaDilemma_002045-T1	note	BUSCO:EOG091B04GH
EuglossaDilemma_005195-T1	note	BUSCO:EOG091B04GK
EuglossaDilemma_012707-T1	note	BUSCO:EOG091B04GN
EuglossaDilemma_012589-T1	note	BUSCO:EOG091B04GO
EuglossaDilemma_000786-T1	note	BUSCO:EOG091B04GQ
EuglossaDilemma_004234-T1	note	BUSCO:EOG091B04GU
EuglossaDilemma_009451-T1	note	BUSCO:EOG091B04HC
EuglossaDilemma_011022-T1	note	BUSCO:EOG091B04HE
EuglossaDilemma_001410-T1	note	BUSCO:EOG091B04HK
EuglossaDilemma_005275-T1	note	BUSCO:EOG091B04HU
EuglossaDilemma_007502-T1	note	BUSCO:EOG091B04HX
EuglossaDilemma_009388-T1	note	BUSCO:EOG091B04HY
EuglossaDilemma_011225-T1	note	BUSCO:EOG091B04I4
EuglossaDilemma_008990-T1	note	BUSCO:EOG091B04I8
EuglossaDilemma_010766-T1	note	BUSCO:EOG091B04IU
EuglossaDilemma_005008-T1	note	BUSCO:EOG091B04IX
EuglossaDilemma_001836-T1	note	BUSCO:EOG091B04IZ
EuglossaDilemma_004003-T1	note	BUSCO:EOG091B04JB
EuglossaDilemma_001700-T1	note	BUSCO:EOG091B04JI
EuglossaDilemma_007904-T1	note	BUSCO:EOG091B04JJ
EuglossaDilemma_006709-T1	note	BUSCO:EOG091B04JR
EuglossaDilemma_002325-T1	note	BUSCO:EOG091B04JV
EuglossaDilemma_013133-T1	note	BUSCO:EOG091B04JZ
EuglossaDilemma_011414-T1	note	BUSCO:EOG091B04K0
EuglossaDilemma_001345-T1	note	BUSCO:EOG091B04K6
EuglossaDilemma_003109-T1	note	BUSCO:EOG091B04KB
EuglossaDilemma_016953-T1	note	BUSCO:EOG091B04KE
EuglossaDilemma_000717-T1	note	BUSCO:EOG091B04KU
EuglossaDilemma_015817-T1	note	BUSCO:EOG091B04KU
EuglossaDilemma_013254-T1	note	BUSCO:EOG091B04KW
EuglossaDilemma_007431-T1	note	BUSCO:EOG091B04L3
EuglossaDilemma_012822-T1	note	BUSCO:EOG091B04L8
EuglossaDilemma_013258-T1	note	BUSCO:EOG091B04L9
EuglossaDilemma_007126-T1	note	BUSCO:EOG091B04LB
EuglossaDilemma_009808-T1	note	BUSCO:EOG091B04LO
EuglossaDilemma_012379-T1	note	BUSCO:EOG091B04LS
EuglossaDilemma_003356-T1	note	BUSCO:EOG091B04M0
EuglossaDilemma_012689-T1	note	BUSCO:EOG091B04M7
EuglossaDilemma_001558-T1	note	BUSCO:EOG091B04MB
EuglossaDilemma_003190-T1	note	BUSCO:EOG091B04MF
EuglossaDilemma_008402-T1	note	BUSCO:EOG091B04MJ
EuglossaDilemma_011852-T1	note	BUSCO:EOG091B04MK
EuglossaDilemma_010215-T1	note	BUSCO:EOG091B04MN
EuglossaDilemma_008798-T1	note	BUSCO:EOG091B04MO
EuglossaDilemma_008799-T1	note	BUSCO:EOG091B04MO
EuglossaDilemma_009761-T1	note	BUSCO:EOG091B04MT
EuglossaDilemma_011646-T1	note	BUSCO:EOG091B04NA
EuglossaDilemma_004550-T1	note	BUSCO:EOG091B04NE
EuglossaDilemma_003458-T1	note	BUSCO:EOG091B04NJ
EuglossaDilemma_013681-T1	note	BUSCO:EOG091B04NS
EuglossaDilemma_015933-T1	note	BUSCO:EOG091B04O4
EuglossaDilemma_004925-T1	note	BUSCO:EOG091B04OS
EuglossaDilemma_005470-T1	note	BUSCO:EOG091B04OW
EuglossaDilemma_009393-T1	note	BUSCO:EOG091B04P6
EuglossaDilemma_001579-T1	note	BUSCO:EOG091B04PF
EuglossaDilemma_008829-T1	note	BUSCO:EOG091B04PI
EuglossaDilemma_006345-T1	note	BUSCO:EOG091B04PZ
EuglossaDilemma_004620-T1	note	BUSCO:EOG091B04Q3
EuglossaDilemma_005375-T1	note	BUSCO:EOG091B04Q9
EuglossaDilemma_006920-T1	note	BUSCO:EOG091B04QE
EuglossaDilemma_002604-T1	note	BUSCO:EOG091B04QG
EuglossaDilemma_000641-T1	note	BUSCO:EOG091B04QH
EuglossaDilemma_005011-T1	note	BUSCO:EOG091B04QM
EuglossaDilemma_001834-T1	note	BUSCO:EOG091B04R0
EuglossaDilemma_002988-T1	note	BUSCO:EOG091B04R1
EuglossaDilemma_004644-T1	note	BUSCO:EOG091B04RE
EuglossaDilemma_014242-T1	note	BUSCO:EOG091B04RQ
EuglossaDilemma_013743-T1	note	BUSCO:EOG091B04RT
EuglossaDilemma_004123-T1	note	BUSCO:EOG091B04RV
EuglossaDilemma_009037-T1	note	BUSCO:EOG091B04RY
EuglossaDilemma_007990-T1	note	BUSCO:EOG091B04S3
EuglossaDilemma_005734-T1	note	BUSCO:EOG091B04S4
EuglossaDilemma_014104-T1	note	BUSCO:EOG091B04S8
EuglossaDilemma_009685-T1	note	BUSCO:EOG091B04SE
EuglossaDilemma_001472-T1	note	BUSCO:EOG091B04SV
EuglossaDilemma_013870-T1	note	BUSCO:EOG091B04SW
EuglossaDilemma_007619-T1	note	BUSCO:EOG091B04T2
EuglossaDilemma_000532-T1	note	BUSCO:EOG091B04TB
EuglossaDilemma_004201-T1	note	BUSCO:EOG091B04TJ
EuglossaDilemma_008789-T1	note	BUSCO:EOG091B04TM
EuglossaDilemma_011823-T1	note	BUSCO:EOG091B04U3
EuglossaDilemma_002808-T1	note	BUSCO:EOG091B04U4
EuglossaDilemma_001215-T1	note	BUSCO:EOG091B04UN
EuglossaDilemma_004322-T1	note	BUSCO:EOG091B04V7
EuglossaDilemma_003062-T1	note	BUSCO:EOG091B04VG
EuglossaDilemma_012635-T1	note	BUSCO:EOG091B04VO
EuglossaDilemma_017308-T1	note	BUSCO:EOG091B04VO
EuglossaDilemma_010519-T1	note	BUSCO:EOG091B04VP
EuglossaDilemma_002605-T1	note	BUSCO:EOG091B04VQ
EuglossaDilemma_001742-T1	note	BUSCO:EOG091B04W7
EuglossaDilemma_000962-T1	note	BUSCO:EOG091B04W8
EuglossaDilemma_006766-T1	note	BUSCO:EOG091B04WE
EuglossaDilemma_017214-T1	note	BUSCO:EOG091B04WE
EuglossaDilemma_012434-T1	note	BUSCO:EOG091B04WH
EuglossaDilemma_003525-T1	note	BUSCO:EOG091B04WY
EuglossaDilemma_015130-T1	note	BUSCO:EOG091B04X0
EuglossaDilemma_012078-T1	note	BUSCO:EOG091B04XE
EuglossaDilemma_007509-T1	note	BUSCO:EOG091B04XL
EuglossaDilemma_014603-T1	note	BUSCO:EOG091B04XQ
EuglossaDilemma_008688-T1	note	BUSCO:EOG091B04Y4
EuglossaDilemma_008494-T1	note	BUSCO:EOG091B04YC
EuglossaDilemma_003852-T1	note	BUSCO:EOG091B04YJ
EuglossaDilemma_004114-T1	note	BUSCO:EOG091B04YS
EuglossaDilemma_011436-T1	note	BUSCO:EOG091B04YU
EuglossaDilemma_005887-T1	note	BUSCO:EOG091B04YV
EuglossaDilemma_003316-T1	note	BUSCO:EOG091B04ZE
EuglossaDilemma_012105-T1	note	BUSCO:EOG091B04ZF
EuglossaDilemma_008242-T1	note	BUSCO:EOG091B04ZG
EuglossaDilemma_010755-T1	note	BUSCO:EOG091B04ZL
EuglossaDilemma_010474-T1	note	BUSCO:EOG091B04ZQ
EuglossaDilemma_011315-T1	note	BUSCO:EOG091B04ZS
EuglossaDilemma_003497-T1	note	BUSCO:EOG091B04ZX
EuglossaDilemma_001082-T1	note	BUSCO:EOG091B04ZY
EuglossaDilemma_010430-T1	note	BUSCO:EOG091B04ZZ
EuglossaDilemma_001513-T1	note	BUSCO:EOG091B0500
EuglossaDilemma_008656-T1	note	BUSCO:EOG091B0501
EuglossaDilemma_011686-T1	note	BUSCO:EOG091B050A
EuglossaDilemma_006160-T1	note	BUSCO:EOG091B050C
EuglossaDilemma_003853-T1	note	BUSCO:EOG091B050D
EuglossaDilemma_012826-T1	note	BUSCO:EOG091B0515
EuglossaDilemma_001015-T1	note	BUSCO:EOG091B0517
EuglossaDilemma_002802-T1	note	BUSCO:EOG091B051K
EuglossaDilemma_012374-T1	note	BUSCO:EOG091B051O
EuglossaDilemma_005182-T1	note	BUSCO:EOG091B051X
EuglossaDilemma_008507-T1	note	BUSCO:EOG091B0525
EuglossaDilemma_005092-T1	note	BUSCO:EOG091B052K
EuglossaDilemma_007044-T1	note	BUSCO:EOG091B052P
EuglossaDilemma_002521-T1	note	BUSCO:EOG091B052T
EuglossaDilemma_009959-T1	note	BUSCO:EOG091B052U
EuglossaDilemma_014679-T1	note	BUSCO:EOG091B052Y
EuglossaDilemma_011595-T1	note	BUSCO:EOG091B0530
EuglossaDilemma_008941-T1	note	BUSCO:EOG091B053A
EuglossaDilemma_000498-T1	note	BUSCO:EOG091B053B
EuglossaDilemma_014069-T1	note	BUSCO:EOG091B053P
EuglossaDilemma_013179-T1	note	BUSCO:EOG091B0549
EuglossaDilemma_005353-T1	note	BUSCO:EOG091B054G
EuglossaDilemma_000509-T1	note	BUSCO:EOG091B054H
EuglossaDilemma_005472-T1	note	BUSCO:EOG091B054O
EuglossaDilemma_005100-T1	note	BUSCO:EOG091B054S
EuglossaDilemma_017162-T1	note	BUSCO:EOG091B054S
EuglossaDilemma_009428-T1	note	BUSCO:EOG091B054W
EuglossaDilemma_008683-T1	note	BUSCO:EOG091B0550
EuglossaDilemma_012477-T1	note	BUSCO:EOG091B0551
EuglossaDilemma_002277-T1	note	BUSCO:EOG091B055A
EuglossaDilemma_012999-T1	note	BUSCO:EOG091B055D
EuglossaDilemma_007299-T1	note	BUSCO:EOG091B055I
EuglossaDilemma_009565-T1	note	BUSCO:EOG091B055R
EuglossaDilemma_012376-T1	note	BUSCO:EOG091B055T
EuglossaDilemma_003221-T1	note	BUSCO:EOG091B055Y
EuglossaDilemma_001194-T1	note	BUSCO:EOG091B055Z
EuglossaDilemma_008210-T1	note	BUSCO:EOG091B0560
EuglossaDilemma_003684-T1	note	BUSCO:EOG091B056B
EuglossaDilemma_009140-T1	note	BUSCO:EOG091B056J
EuglossaDilemma_013224-T1	note	BUSCO:EOG091B056M
EuglossaDilemma_010414-T1	note	BUSCO:EOG091B056N
EuglossaDilemma_001415-T1	note	BUSCO:EOG091B056S
EuglossaDilemma_011828-T1	note	BUSCO:EOG091B0573
EuglossaDilemma_012793-T1	note	BUSCO:EOG091B0576
EuglossaDilemma_012395-T1	note	BUSCO:EOG091B057P
EuglossaDilemma_012654-T1	note	BUSCO:EOG091B057Q
EuglossaDilemma_008118-T1	note	BUSCO:EOG091B057W
EuglossaDilemma_005932-T1	note	BUSCO:EOG091B057Z
EuglossaDilemma_007475-T1	note	BUSCO:EOG091B0581
EuglossaDilemma_012090-T1	note	BUSCO:EOG091B0583
EuglossaDilemma_012616-T1	note	BUSCO:EOG091B0584
EuglossaDilemma_004648-T1	note	BUSCO:EOG091B058G
EuglossaDilemma_003096-T1	note	BUSCO:EOG091B058P
EuglossaDilemma_011474-T1	note	BUSCO:EOG091B058W
EuglossaDilemma_005112-T1	note	BUSCO:EOG091B058Z
EuglossaDilemma_012829-T1	note	BUSCO:EOG091B0590
EuglossaDilemma_011364-T1	note	BUSCO:EOG091B0599
EuglossaDilemma_007832-T1	note	BUSCO:EOG091B059A
EuglossaDilemma_011279-T1	note	BUSCO:EOG091B05A4
EuglossaDilemma_010432-T1	note	BUSCO:EOG091B05A9
EuglossaDilemma_005869-T1	note	BUSCO:EOG091B05AD
EuglossaDilemma_011004-T1	note	BUSCO:EOG091B05AH
EuglossaDilemma_004047-T1	note	BUSCO:EOG091B05AR
EuglossaDilemma_012403-T1	note	BUSCO:EOG091B05AY
EuglossaDilemma_008902-T1	note	BUSCO:EOG091B05AZ
EuglossaDilemma_010599-T1	note	BUSCO:EOG091B05B0
EuglossaDilemma_011719-T1	note	BUSCO:EOG091B05B7
EuglossaDilemma_013791-T1	note	BUSCO:EOG091B05B9
EuglossaDilemma_010757-T1	note	BUSCO:EOG091B05BA
EuglossaDilemma_012108-T1	note	BUSCO:EOG091B05BK
EuglossaDilemma_000586-T1	note	BUSCO:EOG091B05BT
EuglossaDilemma_014340-T1	note	BUSCO:EOG091B05C8
EuglossaDilemma_010069-T1	note	BUSCO:EOG091B05C9
EuglossaDilemma_005498-T1	note	BUSCO:EOG091B05CE
EuglossaDilemma_014716-T1	note	BUSCO:EOG091B05CP
EuglossaDilemma_013974-T1	note	BUSCO:EOG091B05CT
EuglossaDilemma_005451-T1	note	BUSCO:EOG091B05CU
EuglossaDilemma_003747-T1	note	BUSCO:EOG091B05CX
EuglossaDilemma_003731-T1	note	BUSCO:EOG091B05DA
EuglossaDilemma_006322-T1	note	BUSCO:EOG091B05E8
EuglossaDilemma_009170-T1	note	BUSCO:EOG091B05EO
EuglossaDilemma_004143-T1	note	BUSCO:EOG091B05EQ
EuglossaDilemma_003867-T1	note	BUSCO:EOG091B05EU
EuglossaDilemma_000382-T1	note	BUSCO:EOG091B05EV
EuglossaDilemma_012778-T1	note	BUSCO:EOG091B05EX
EuglossaDilemma_006930-T1	note	BUSCO:EOG091B05EY
EuglossaDilemma_008138-T1	note	BUSCO:EOG091B05FB
EuglossaDilemma_011887-T1	note	BUSCO:EOG091B05FC
EuglossaDilemma_005224-T1	note	BUSCO:EOG091B05FF
EuglossaDilemma_005746-T1	note	BUSCO:EOG091B05FG
EuglossaDilemma_009406-T1	note	BUSCO:EOG091B05FJ
EuglossaDilemma_004002-T1	note	BUSCO:EOG091B05FK
EuglossaDilemma_013657-T1	note	BUSCO:EOG091B05FN
EuglossaDilemma_009483-T1	note	BUSCO:EOG091B05FP
EuglossaDilemma_000217-T1	note	BUSCO:EOG091B05FQ
EuglossaDilemma_005024-T1	note	BUSCO:EOG091B05FX
EuglossaDilemma_013111-T1	note	BUSCO:EOG091B05GA
EuglossaDilemma_014775-T1	note	BUSCO:EOG091B05GA
EuglossaDilemma_011018-T1	note	BUSCO:EOG091B05GB
EuglossaDilemma_005665-T1	note	BUSCO:EOG091B05GE
EuglossaDilemma_003329-T1	note	BUSCO:EOG091B05GF
EuglossaDilemma_000659-T1	note	BUSCO:EOG091B05GI
EuglossaDilemma_011444-T1	note	BUSCO:EOG091B05GK
EuglossaDilemma_010137-T1	note	BUSCO:EOG091B05GP
EuglossaDilemma_012844-T1	note	BUSCO:EOG091B05GQ
EuglossaDilemma_009431-T1	note	BUSCO:EOG091B05GW
EuglossaDilemma_007631-T1	note	BUSCO:EOG091B05GX
EuglossaDilemma_007853-T1	note	BUSCO:EOG091B05H2
EuglossaDilemma_004262-T1	note	BUSCO:EOG091B05H3
EuglossaDilemma_003037-T1	note	BUSCO:EOG091B05HF
EuglossaDilemma_009837-T1	note	BUSCO:EOG091B05HL
EuglossaDilemma_007682-T1	note	BUSCO:EOG091B05I1
EuglossaDilemma_009651-T1	note	BUSCO:EOG091B05I7
EuglossaDilemma_014577-T1	note	BUSCO:EOG091B05I9
EuglossaDilemma_003188-T1	note	BUSCO:EOG091B05IE
EuglossaDilemma_007286-T1	note	BUSCO:EOG091B05IH
EuglossaDilemma_004412-T1	note	BUSCO:EOG091B05II
EuglossaDilemma_017248-T1	note	BUSCO:EOG091B05JO
EuglossaDilemma_004395-T1	note	BUSCO:EOG091B05JR
EuglossaDilemma_008134-T1	note	BUSCO:EOG091B05JS
EuglossaDilemma_007555-T1	note	BUSCO:EOG091B05JT
EuglossaDilemma_010124-T1	note	BUSCO:EOG091B05K0
EuglossaDilemma_008705-T1	note	BUSCO:EOG091B05KC
EuglossaDilemma_002232-T1	note	BUSCO:EOG091B05KI
EuglossaDilemma_007460-T1	note	BUSCO:EOG091B05KJ
EuglossaDilemma_000172-T1	note	BUSCO:EOG091B05KK
EuglossaDilemma_001775-T1	note	BUSCO:EOG091B05KV
EuglossaDilemma_003863-T1	note	BUSCO:EOG091B05L1
EuglossaDilemma_009557-T1	note	BUSCO:EOG091B05L2
EuglossaDilemma_002617-T1	note	BUSCO:EOG091B05L3
EuglossaDilemma_010638-T1	note	BUSCO:EOG091B05L9
EuglossaDilemma_005703-T1	note	BUSCO:EOG091B05M1
EuglossaDilemma_008972-T1	note	BUSCO:EOG091B05M5
EuglossaDilemma_008704-T1	note	BUSCO:EOG091B05MB
EuglossaDilemma_003739-T1	note	BUSCO:EOG091B05MC
EuglossaDilemma_013672-T1	note	BUSCO:EOG091B05MH
EuglossaDilemma_003135-T1	note	BUSCO:EOG091B05MN
EuglossaDilemma_003612-T1	note	BUSCO:EOG091B05MY
EuglossaDilemma_003308-T1	note	BUSCO:EOG091B05N4
EuglossaDilemma_010066-T1	note	BUSCO:EOG091B05N5
EuglossaDilemma_008604-T1	note	BUSCO:EOG091B05N6
EuglossaDilemma_016713-T1	note	BUSCO:EOG091B05NL
EuglossaDilemma_006634-T1	note	BUSCO:EOG091B05NP
EuglossaDilemma_004625-T1	note	BUSCO:EOG091B05NT
EuglossaDilemma_012574-T1	note	BUSCO:EOG091B05NW
EuglossaDilemma_011199-T1	note	BUSCO:EOG091B05O4
EuglossaDilemma_008124-T1	note	BUSCO:EOG091B05OI
EuglossaDilemma_012086-T1	note	BUSCO:EOG091B05OM
EuglossaDilemma_003324-T1	note	BUSCO:EOG091B05PT
EuglossaDilemma_003722-T1	note	BUSCO:EOG091B05Q2
EuglossaDilemma_012308-T1	note	BUSCO:EOG091B05Q8
EuglossaDilemma_006833-T1	note	BUSCO:EOG091B05QR
EuglossaDilemma_005328-T1	note	BUSCO:EOG091B05QS
EuglossaDilemma_012716-T1	note	BUSCO:EOG091B05R1
EuglossaDilemma_011145-T1	note	BUSCO:EOG091B05R5
EuglossaDilemma_009316-T1	note	BUSCO:EOG091B05R8
EuglossaDilemma_013359-T1	note	BUSCO:EOG091B05R9
EuglossaDilemma_008384-T1	note	BUSCO:EOG091B05RC
EuglossaDilemma_005408-T1	note	BUSCO:EOG091B05RE
EuglossaDilemma_016324-T1	note	BUSCO:EOG091B05RG
EuglossaDilemma_010184-T1	note	BUSCO:EOG091B05RL
EuglossaDilemma_012755-T1	note	BUSCO:EOG091B05RN
EuglossaDilemma_001198-T1	note	BUSCO:EOG091B05RS
EuglossaDilemma_002609-T1	note	BUSCO:EOG091B05RY
EuglossaDilemma_015118-T1	note	BUSCO:EOG091B05SH
EuglossaDilemma_007388-T1	note	BUSCO:EOG091B05SP
EuglossaDilemma_009751-T1	note	BUSCO:EOG091B05ST
EuglossaDilemma_009911-T1	note	BUSCO:EOG091B05T1
EuglossaDilemma_016304-T1	note	BUSCO:EOG091B05T2
EuglossaDilemma_012471-T1	note	BUSCO:EOG091B05T7
EuglossaDilemma_003410-T1	note	BUSCO:EOG091B05TA
EuglossaDilemma_007197-T1	note	BUSCO:EOG091B05TE
EuglossaDilemma_010893-T1	note	BUSCO:EOG091B05TM
EuglossaDilemma_008115-T1	note	BUSCO:EOG091B05TV
EuglossaDilemma_014805-T1	note	BUSCO:EOG091B05TX
EuglossaDilemma_003141-T1	note	BUSCO:EOG091B05UB
EuglossaDilemma_014243-T1	note	BUSCO:EOG091B05UL
EuglossaDilemma_005122-T1	note	BUSCO:EOG091B05UM
EuglossaDilemma_005689-T1	note	BUSCO:EOG091B05UO
EuglossaDilemma_007710-T1	note	BUSCO:EOG091B05UR
EuglossaDilemma_014292-T1	note	BUSCO:EOG091B05VD
EuglossaDilemma_011402-T1	note	BUSCO:EOG091B05VF
EuglossaDilemma_000221-T1	note	BUSCO:EOG091B05VL
EuglossaDilemma_000773-T1	note	BUSCO:EOG091B05VW
EuglossaDilemma_001148-T1	note	BUSCO:EOG091B05W0
EuglossaDilemma_005284-T1	note	BUSCO:EOG091B05W4
EuglossaDilemma_008611-T1	note	BUSCO:EOG091B05W9
EuglossaDilemma_008505-T1	note	BUSCO:EOG091B05WP
EuglossaDilemma_003878-T1	note	BUSCO:EOG091B05X1
EuglossaDilemma_005300-T1	note	BUSCO:EOG091B05XQ
EuglossaDilemma_001618-T1	note	BUSCO:EOG091B05XS
EuglossaDilemma_011664-T1	note	BUSCO:EOG091B05XV
EuglossaDilemma_000280-T1	note	BUSCO:EOG091B05Y3
EuglossaDilemma_012946-T1	note	BUSCO:EOG091B05YA
EuglossaDilemma_001913-T1	note	BUSCO:EOG091B05YK
EuglossaDilemma_010990-T1	note	BUSCO:EOG091B05YM
EuglossaDilemma_003279-T1	note	BUSCO:EOG091B05ZB
EuglossaDilemma_011500-T1	note	BUSCO:EOG091B05ZE
EuglossaDilemma_002993-T1	note	BUSCO:EOG091B05ZW
EuglossaDilemma_017209-T1	note	BUSCO:EOG091B05ZW
EuglossaDilemma_006413-T1	note	BUSCO:EOG091B0600
EuglossaDilemma_001431-T1	note	BUSCO:EOG091B0605
EuglossaDilemma_000271-T1	note	BUSCO:EOG091B060A
EuglossaDilemma_005142-T1	note	BUSCO:EOG091B060M
EuglossaDilemma_011363-T1	note	BUSCO:EOG091B060T
EuglossaDilemma_006079-T1	note	BUSCO:EOG091B061B
EuglossaDilemma_012824-T1	note	BUSCO:EOG091B061M
EuglossaDilemma_013571-T1	note	BUSCO:EOG091B061Z
EuglossaDilemma_011733-T1	note	BUSCO:EOG091B0627
EuglossaDilemma_003691-T1	note	BUSCO:EOG091B062A
EuglossaDilemma_013167-T1	note	BUSCO:EOG091B062G
EuglossaDilemma_007678-T1	note	BUSCO:EOG091B062P
EuglossaDilemma_009549-T1	note	BUSCO:EOG091B062Y
EuglossaDilemma_011062-T1	note	BUSCO:EOG091B0638
EuglossaDilemma_009417-T1	note	BUSCO:EOG091B0639
EuglossaDilemma_006450-T1	note	BUSCO:EOG091B063H
EuglossaDilemma_011904-T1	note	BUSCO:EOG091B063N
EuglossaDilemma_011439-T1	note	BUSCO:EOG091B063P
EuglossaDilemma_009847-T1	note	BUSCO:EOG091B063S
EuglossaDilemma_004219-T1	note	BUSCO:EOG091B0644
EuglossaDilemma_014663-T1	note	BUSCO:EOG091B064D
EuglossaDilemma_016296-T1	note	BUSCO:EOG091B064E
EuglossaDilemma_013201-T1	note	BUSCO:EOG091B064G
EuglossaDilemma_012700-T1	note	BUSCO:EOG091B064H
EuglossaDilemma_003034-T1	note	BUSCO:EOG091B064K
EuglossaDilemma_005670-T1	note	BUSCO:EOG091B064O
EuglossaDilemma_002553-T1	note	BUSCO:EOG091B064U
EuglossaDilemma_014063-T1	note	BUSCO:EOG091B064Z
EuglossaDilemma_012988-T1	note	BUSCO:EOG091B065H
EuglossaDilemma_007731-T1	note	BUSCO:EOG091B065M
EuglossaDilemma_002633-T1	note	BUSCO:EOG091B0662
EuglossaDilemma_000646-T1	note	BUSCO:EOG091B066V
EuglossaDilemma_009099-T1	note	BUSCO:EOG091B0676
EuglossaDilemma_003259-T1	note	BUSCO:EOG091B067L
EuglossaDilemma_008646-T1	note	BUSCO:EOG091B067P
EuglossaDilemma_000877-T1	note	BUSCO:EOG091B067T
EuglossaDilemma_013009-T1	note	BUSCO:EOG091B067Y
EuglossaDilemma_010262-T1	note	BUSCO:EOG091B0682
EuglossaDilemma_009066-T1	note	BUSCO:EOG091B0683
EuglossaDilemma_012785-T1	note	BUSCO:EOG091B068F
EuglossaDilemma_015088-T1	note	BUSCO:EOG091B068G
EuglossaDilemma_003405-T1	note	BUSCO:EOG091B068H
EuglossaDilemma_005586-T1	note	BUSCO:EOG091B068J
EuglossaDilemma_013016-T1	note	BUSCO:EOG091B068L
EuglossaDilemma_000985-T1	note	BUSCO:EOG091B068N
EuglossaDilemma_013594-T1	note	BUSCO:EOG091B068U
EuglossaDilemma_014487-T1	note	BUSCO:EOG091B068W
EuglossaDilemma_001933-T1	note	BUSCO:EOG091B068Y
EuglossaDilemma_007567-T1	note	BUSCO:EOG091B069A
EuglossaDilemma_008796-T1	note	BUSCO:EOG091B069C
EuglossaDilemma_012210-T1	note	BUSCO:EOG091B069Y
EuglossaDilemma_002849-T1	note	BUSCO:EOG091B06AF
EuglossaDilemma_011006-T1	note	BUSCO:EOG091B06AK
EuglossaDilemma_013465-T1	note	BUSCO:EOG091B06AM
EuglossaDilemma_005407-T1	note	BUSCO:EOG091B06AN
EuglossaDilemma_009209-T1	note	BUSCO:EOG091B06AT
EuglossaDilemma_007076-T1	note	BUSCO:EOG091B06BC
EuglossaDilemma_008492-T1	note	BUSCO:EOG091B06BG
EuglossaDilemma_008493-T1	note	BUSCO:EOG091B06BP
EuglossaDilemma_013992-T1	note	BUSCO:EOG091B06C3
EuglossaDilemma_009210-T1	note	BUSCO:EOG091B06CL
EuglossaDilemma_013883-T1	note	BUSCO:EOG091B06CN
EuglossaDilemma_007014-T1	note	BUSCO:EOG091B06D6
EuglossaDilemma_002810-T1	note	BUSCO:EOG091B06DP
EuglossaDilemma_016360-T1	note	BUSCO:EOG091B06DP
EuglossaDilemma_010812-T1	note	BUSCO:EOG091B06DY
EuglossaDilemma_012428-T1	note	BUSCO:EOG091B06E4
EuglossaDilemma_000593-T1	note	BUSCO:EOG091B06EC
EuglossaDilemma_002013-T1	note	BUSCO:EOG091B06ED
EuglossaDilemma_006423-T1	note	BUSCO:EOG091B06EE
EuglossaDilemma_000733-T1	note	BUSCO:EOG091B06EI
EuglossaDilemma_007831-T1	note	BUSCO:EOG091B06EL
EuglossaDilemma_004255-T1	note	BUSCO:EOG091B06ET
EuglossaDilemma_009117-T1	note	BUSCO:EOG091B06EU
EuglossaDilemma_008410-T1	note	BUSCO:EOG091B06FA
EuglossaDilemma_011961-T1	note	BUSCO:EOG091B06FR
EuglossaDilemma_007596-T1	note	BUSCO:EOG091B06G1
EuglossaDilemma_000497-T1	note	BUSCO:EOG091B06G9
EuglossaDilemma_012032-T1	note	BUSCO:EOG091B06GB
EuglossaDilemma_010602-T1	note	BUSCO:EOG091B06GH
EuglossaDilemma_006736-T1	note	BUSCO:EOG091B06GI
EuglossaDilemma_009511-T1	note	BUSCO:EOG091B06GK
EuglossaDilemma_009364-T1	note	BUSCO:EOG091B06GN
EuglossaDilemma_013816-T1	note	BUSCO:EOG091B06GQ
EuglossaDilemma_011165-T1	note	BUSCO:EOG091B06GS
EuglossaDilemma_014934-T1	note	BUSCO:EOG091B06GY
EuglossaDilemma_006534-T1	note	BUSCO:EOG091B06H2
EuglossaDilemma_003153-T1	note	BUSCO:EOG091B06HD
EuglossaDilemma_011950-T1	note	BUSCO:EOG091B06HH
EuglossaDilemma_014837-T1	note	BUSCO:EOG091B06HT
EuglossaDilemma_003031-T1	note	BUSCO:EOG091B06I3
EuglossaDilemma_006023-T1	note	BUSCO:EOG091B06I7
EuglossaDilemma_015358-T1	note	BUSCO:EOG091B06I8
EuglossaDilemma_011442-T1	note	BUSCO:EOG091B06IH
EuglossaDilemma_009154-T1	note	BUSCO:EOG091B06IL
EuglossaDilemma_015169-T1	note	BUSCO:EOG091B06IV
EuglossaDilemma_001303-T1	note	BUSCO:EOG091B06IW
EuglossaDilemma_002801-T1	note	BUSCO:EOG091B06IX
EuglossaDilemma_010390-T1	note	BUSCO:EOG091B06J1
EuglossaDilemma_012104-T1	note	BUSCO:EOG091B06J2
EuglossaDilemma_001886-T1	note	BUSCO:EOG091B06JF
EuglossaDilemma_006019-T1	note	BUSCO:EOG091B06JK
EuglossaDilemma_006643-T1	note	BUSCO:EOG091B06JT
EuglossaDilemma_002585-T1	note	BUSCO:EOG091B06JV
EuglossaDilemma_012649-T1	note	BUSCO:EOG091B06K6
EuglossaDilemma_003647-T1	note	BUSCO:EOG091B06KB
EuglossaDilemma_002908-T1	note	BUSCO:EOG091B06KL
EuglossaDilemma_000090-T1	note	BUSCO:EOG091B06KN
EuglossaDilemma_010635-T1	note	BUSCO:EOG091B06KO
EuglossaDilemma_003450-T1	note	BUSCO:EOG091B06KT
EuglossaDilemma_014720-T1	note	BUSCO:EOG091B06KV
EuglossaDilemma_004417-T1	note	BUSCO:EOG091B06L6
EuglossaDilemma_006706-T1	note	BUSCO:EOG091B06L7
EuglossaDilemma_012245-T1	note	BUSCO:EOG091B06LE
EuglossaDilemma_012246-T1	note	BUSCO:EOG091B06LE
EuglossaDilemma_011129-T1	note	BUSCO:EOG091B06LG
EuglossaDilemma_001416-T1	note	BUSCO:EOG091B06LI
EuglossaDilemma_009300-T1	note	BUSCO:EOG091B06LK
EuglossaDilemma_012902-T1	note	BUSCO:EOG091B06LU
EuglossaDilemma_010571-T1	note	BUSCO:EOG091B06M2
EuglossaDilemma_000156-T1	note	BUSCO:EOG091B06M4
EuglossaDilemma_001445-T1	note	BUSCO:EOG091B06MH
EuglossaDilemma_009769-T1	note	BUSCO:EOG091B06MI
EuglossaDilemma_001000-T1	note	BUSCO:EOG091B06N5
EuglossaDilemma_000133-T1	note	BUSCO:EOG091B06NF
EuglossaDilemma_009654-T1	note	BUSCO:EOG091B06NH
EuglossaDilemma_006724-T1	note	BUSCO:EOG091B06NI
EuglossaDilemma_013164-T1	note	BUSCO:EOG091B06NM
EuglossaDilemma_006831-T1	note	BUSCO:EOG091B06NQ
EuglossaDilemma_008036-T1	note	BUSCO:EOG091B06NS
EuglossaDilemma_003229-T1	note	BUSCO:EOG091B06O5
EuglossaDilemma_002628-T1	note	BUSCO:EOG091B06OS
EuglossaDilemma_000878-T1	note	BUSCO:EOG091B06P4
EuglossaDilemma_014557-T1	note	BUSCO:EOG091B06P6
EuglossaDilemma_001881-T1	note	BUSCO:EOG091B06P7
EuglossaDilemma_011665-T1	note	BUSCO:EOG091B06PC
EuglossaDilemma_003473-T1	note	BUSCO:EOG091B06PE
EuglossaDilemma_006729-T1	note	BUSCO:EOG091B06PN
EuglossaDilemma_008187-T1	note	BUSCO:EOG091B06PW
EuglossaDilemma_004045-T1	note	BUSCO:EOG091B06PY
EuglossaDilemma_007715-T1	note	BUSCO:EOG091B06Q6
EuglossaDilemma_016846-T1	note	BUSCO:EOG091B06Q6
EuglossaDilemma_004449-T1	note	BUSCO:EOG091B06Q7
EuglossaDilemma_006799-T1	note	BUSCO:EOG091B06QD
EuglossaDilemma_014015-T1	note	BUSCO:EOG091B06R1
EuglossaDilemma_005488-T1	note	BUSCO:EOG091B06R8
EuglossaDilemma_003536-T1	note	BUSCO:EOG091B06RI
EuglossaDilemma_008839-T1	note	BUSCO:EOG091B06RR
EuglossaDilemma_014366-T1	note	BUSCO:EOG091B06RW
EuglossaDilemma_011032-T1	note	BUSCO:EOG091B06S3
EuglossaDilemma_002003-T1	note	BUSCO:EOG091B06SB
EuglossaDilemma_002254-T1	note	BUSCO:EOG091B06SH
EuglossaDilemma_005500-T1	note	BUSCO:EOG091B06ST
EuglossaDilemma_002890-T1	note	BUSCO:EOG091B06SX
EuglossaDilemma_003367-T1	note	BUSCO:EOG091B06T6
EuglossaDilemma_001118-T1	note	BUSCO:EOG091B06T7
EuglossaDilemma_010975-T1	note	BUSCO:EOG091B06TC
EuglossaDilemma_003570-T1	note	BUSCO:EOG091B06TF
EuglossaDilemma_003856-T1	note	BUSCO:EOG091B06TS
EuglossaDilemma_011142-T1	note	BUSCO:EOG091B06TU
EuglossaDilemma_009108-T1	note	BUSCO:EOG091B06U9
EuglossaDilemma_002994-T1	note	BUSCO:EOG091B06UF
EuglossaDilemma_006853-T1	note	BUSCO:EOG091B06UI
EuglossaDilemma_013831-T1	note	BUSCO:EOG091B06UN
EuglossaDilemma_014794-T1	note	BUSCO:EOG091B06UO
EuglossaDilemma_011636-T1	note	BUSCO:EOG091B06UR
EuglossaDilemma_004773-T1	note	BUSCO:EOG091B06UU
EuglossaDilemma_005303-T1	note	BUSCO:EOG091B06VK
EuglossaDilemma_000330-T1	note	BUSCO:EOG091B06VN
EuglossaDilemma_012503-T1	note	BUSCO:EOG091B06VU
EuglossaDilemma_005701-T1	note	BUSCO:EOG091B06VV
EuglossaDilemma_012540-T1	note	BUSCO:EOG091B06VW
EuglossaDilemma_009298-T1	note	BUSCO:EOG091B06VX
EuglossaDilemma_002060-T1	note	BUSCO:EOG091B06W5
EuglossaDilemma_012499-T1	note	BUSCO:EOG091B06W7
EuglossaDilemma_012628-T1	note	BUSCO:EOG091B06WK
EuglossaDilemma_005285-T1	note	BUSCO:EOG091B06WN
EuglossaDilemma_003569-T1	note	BUSCO:EOG091B06X6
EuglossaDilemma_006347-T1	note	BUSCO:EOG091B06X7
EuglossaDilemma_005858-T1	note	BUSCO:EOG091B06X9
EuglossaDilemma_006727-T1	note	BUSCO:EOG091B06XD
EuglossaDilemma_010274-T1	note	BUSCO:EOG091B06XN
EuglossaDilemma_009062-T1	note	BUSCO:EOG091B06XR
EuglossaDilemma_005752-T1	note	BUSCO:EOG091B06XX
EuglossaDilemma_005740-T1	note	BUSCO:EOG091B06XY
EuglossaDilemma_011155-T1	note	BUSCO:EOG091B06Y6
EuglossaDilemma_003858-T1	note	BUSCO:EOG091B06Y8
EuglossaDilemma_002349-T1	note	BUSCO:EOG091B06YA
EuglossaDilemma_006977-T1	note	BUSCO:EOG091B06YH
EuglossaDilemma_006316-T1	note	BUSCO:EOG091B06YI
EuglossaDilemma_000686-T1	note	BUSCO:EOG091B06YM
EuglossaDilemma_006674-T1	note	BUSCO:EOG091B06YN
EuglossaDilemma_000920-T1	note	BUSCO:EOG091B06YS
EuglossaDilemma_001883-T1	note	BUSCO:EOG091B06YU
EuglossaDilemma_002224-T1	note	BUSCO:EOG091B06Z5
EuglossaDilemma_013077-T1	note	BUSCO:EOG091B06ZE
EuglossaDilemma_003827-T1	note	BUSCO:EOG091B06ZK
EuglossaDilemma_007516-T1	note	BUSCO:EOG091B06ZP
EuglossaDilemma_002319-T1	note	BUSCO:EOG091B06ZU
EuglossaDilemma_007938-T1	note	BUSCO:EOG091B0700
EuglossaDilemma_001837-T1	note	BUSCO:EOG091B0702
EuglossaDilemma_005146-T1	note	BUSCO:EOG091B070E
EuglossaDilemma_003628-T1	note	BUSCO:EOG091B070I
EuglossaDilemma_003524-T1	note	BUSCO:EOG091B070M
EuglossaDilemma_012875-T1	note	BUSCO:EOG091B070Q
EuglossaDilemma_000125-T1	note	BUSCO:EOG091B070X
EuglossaDilemma_015840-T1	note	BUSCO:EOG091B070Z
EuglossaDilemma_006458-T1	note	BUSCO:EOG091B0716
EuglossaDilemma_012419-T1	note	BUSCO:EOG091B071G
EuglossaDilemma_010109-T1	note	BUSCO:EOG091B071N
EuglossaDilemma_001876-T1	note	BUSCO:EOG091B071T
EuglossaDilemma_010768-T1	note	BUSCO:EOG091B071Y
EuglossaDilemma_000406-T1	note	BUSCO:EOG091B0727
EuglossaDilemma_008208-T1	note	BUSCO:EOG091B0729
EuglossaDilemma_001374-T1	note	BUSCO:EOG091B072E
EuglossaDilemma_006137-T1	note	BUSCO:EOG091B072I
EuglossaDilemma_005360-T1	note	BUSCO:EOG091B072S
EuglossaDilemma_005414-T1	note	BUSCO:EOG091B072U
EuglossaDilemma_004431-T1	note	BUSCO:EOG091B0739
EuglossaDilemma_006064-T1	note	BUSCO:EOG091B073D
EuglossaDilemma_012879-T1	note	BUSCO:EOG091B073F
EuglossaDilemma_012310-T1	note	BUSCO:EOG091B073G
EuglossaDilemma_011698-T1	note	BUSCO:EOG091B073J
EuglossaDilemma_003295-T1	note	BUSCO:EOG091B073M
EuglossaDilemma_009385-T1	note	BUSCO:EOG091B073Q
EuglossaDilemma_012069-T1	note	BUSCO:EOG091B073S
EuglossaDilemma_015231-T1	note	BUSCO:EOG091B073W
EuglossaDilemma_012445-T1	note	BUSCO:EOG091B0740
EuglossaDilemma_011932-T1	note	BUSCO:EOG091B0749
EuglossaDilemma_010518-T1	note	BUSCO:EOG091B074F
EuglossaDilemma_001684-T1	note	BUSCO:EOG091B074P
EuglossaDilemma_005542-T1	note	BUSCO:EOG091B075Q
EuglossaDilemma_006549-T1	note	BUSCO:EOG091B075R
EuglossaDilemma_014650-T1	note	BUSCO:EOG091B075R
EuglossaDilemma_001167-T1	note	BUSCO:EOG091B0761
EuglossaDilemma_009668-T1	note	BUSCO:EOG091B076Q
EuglossaDilemma_011756-T1	note	BUSCO:EOG091B076R
EuglossaDilemma_012366-T1	note	BUSCO:EOG091B076X
EuglossaDilemma_014406-T1	note	BUSCO:EOG091B0771
EuglossaDilemma_002061-T1	note	BUSCO:EOG091B0774
EuglossaDilemma_008415-T1	note	BUSCO:EOG091B0779
EuglossaDilemma_002554-T1	note	BUSCO:EOG091B077G
EuglossaDilemma_006756-T1	note	BUSCO:EOG091B077J
EuglossaDilemma_006756-T2	note	BUSCO:EOG091B077J
EuglossaDilemma_008977-T1	note	BUSCO:EOG091B077K
EuglossaDilemma_008660-T1	note	BUSCO:EOG091B0783
EuglossaDilemma_013806-T1	note	BUSCO:EOG091B078C
EuglossaDilemma_009299-T1	note	BUSCO:EOG091B078H
EuglossaDilemma_004263-T1	note	BUSCO:EOG091B0792
EuglossaDilemma_007503-T1	note	BUSCO:EOG091B0795
EuglossaDilemma_007605-T1	note	BUSCO:EOG091B0799
EuglossaDilemma_004408-T1	note	BUSCO:EOG091B079D
EuglossaDilemma_009253-T1	note	BUSCO:EOG091B079J
EuglossaDilemma_003052-T1	note	BUSCO:EOG091B079O
EuglossaDilemma_001153-T1	note	BUSCO:EOG091B079Q
EuglossaDilemma_014951-T1	note	BUSCO:EOG091B079U
EuglossaDilemma_004738-T1	note	BUSCO:EOG091B079V
EuglossaDilemma_012023-T1	note	BUSCO:EOG091B07A1
EuglossaDilemma_005667-T1	note	BUSCO:EOG091B07A9
EuglossaDilemma_002832-T1	note	BUSCO:EOG091B07AA
EuglossaDilemma_012935-T1	note	BUSCO:EOG091B07AC
EuglossaDilemma_002085-T1	note	BUSCO:EOG091B07AO
EuglossaDilemma_009821-T1	note	BUSCO:EOG091B07AP
EuglossaDilemma_007513-T1	note	BUSCO:EOG091B07AQ
EuglossaDilemma_002642-T1	note	BUSCO:EOG091B07AY
EuglossaDilemma_010180-T1	note	BUSCO:EOG091B07B1
EuglossaDilemma_002234-T1	note	BUSCO:EOG091B07B2
EuglossaDilemma_010578-T1	note	BUSCO:EOG091B07BF
EuglossaDilemma_003992-T1	note	BUSCO:EOG091B07BT
EuglossaDilemma_014980-T1	note	BUSCO:EOG091B07BX
EuglossaDilemma_014160-T1	note	BUSCO:EOG091B07BY
EuglossaDilemma_003821-T1	note	BUSCO:EOG091B07CP
EuglossaDilemma_010877-T1	note	BUSCO:EOG091B07D3
EuglossaDilemma_010370-T1	note	BUSCO:EOG091B07D6
EuglossaDilemma_007645-T1	note	BUSCO:EOG091B07D7
EuglossaDilemma_007750-T1	note	BUSCO:EOG091B07DG
EuglossaDilemma_004782-T1	note	BUSCO:EOG091B07DM
EuglossaDilemma_005805-T1	note	BUSCO:EOG091B07DO
EuglossaDilemma_001995-T1	note	BUSCO:EOG091B07DV
EuglossaDilemma_014718-T1	note	BUSCO:EOG091B07EJ
EuglossaDilemma_004830-T1	note	BUSCO:EOG091B07EO
EuglossaDilemma_003600-T1	note	BUSCO:EOG091B07EQ
EuglossaDilemma_010075-T1	note	BUSCO:EOG091B07EY
EuglossaDilemma_006737-T1	note	BUSCO:EOG091B07F2
EuglossaDilemma_004624-T1	note	BUSCO:EOG091B07FA
EuglossaDilemma_012476-T1	note	BUSCO:EOG091B07FC
EuglossaDilemma_010958-T1	note	BUSCO:EOG091B07FL
EuglossaDilemma_011161-T1	note	BUSCO:EOG091B07FP
EuglossaDilemma_000053-T1	note	BUSCO:EOG091B07FW
EuglossaDilemma_004832-T1	note	BUSCO:EOG091B07FY
EuglossaDilemma_001075-T1	note	BUSCO:EOG091B07G0
EuglossaDilemma_013616-T1	note	BUSCO:EOG091B07G3
EuglossaDilemma_003250-T1	note	BUSCO:EOG091B07GF
EuglossaDilemma_005989-T1	note	BUSCO:EOG091B07GJ
EuglossaDilemma_007168-T1	note	BUSCO:EOG091B07GQ
EuglossaDilemma_013687-T1	note	BUSCO:EOG091B07H1
EuglossaDilemma_007005-T1	note	BUSCO:EOG091B07H8
EuglossaDilemma_006593-T1	note	BUSCO:EOG091B07HK
EuglossaDilemma_010353-T1	note	BUSCO:EOG091B07HX
EuglossaDilemma_002990-T1	note	BUSCO:EOG091B07HY
EuglossaDilemma_007728-T1	note	BUSCO:EOG091B07I8
EuglossaDilemma_002905-T1	note	BUSCO:EOG091B07IF
EuglossaDilemma_010091-T1	note	BUSCO:EOG091B07IG
EuglossaDilemma_007034-T1	note	BUSCO:EOG091B07IK
EuglossaDilemma_008388-T1	note	BUSCO:EOG091B07JI
EuglossaDilemma_009206-T1	note	BUSCO:EOG091B07JL
EuglossaDilemma_001952-T1	note	BUSCO:EOG091B07JM
EuglossaDilemma_011943-T1	note	BUSCO:EOG091B07JO
EuglossaDilemma_005280-T1	note	BUSCO:EOG091B07JV
EuglossaDilemma_009427-T1	note	BUSCO:EOG091B07K3
EuglossaDilemma_006795-T1	note	BUSCO:EOG091B07K4
EuglossaDilemma_013907-T1	note	BUSCO:EOG091B07KC
EuglossaDilemma_006314-T1	note	BUSCO:EOG091B07KE
EuglossaDilemma_014265-T1	note	BUSCO:EOG091B07KL
EuglossaDilemma_001709-T1	note	BUSCO:EOG091B07KY
EuglossaDilemma_002172-T1	note	BUSCO:EOG091B07KZ
EuglossaDilemma_000159-T1	note	BUSCO:EOG091B07L3
EuglossaDilemma_008123-T1	note	BUSCO:EOG091B07L7
EuglossaDilemma_012040-T1	note	BUSCO:EOG091B07L8
EuglossaDilemma_011700-T1	note	BUSCO:EOG091B07LB
EuglossaDilemma_009262-T1	note	BUSCO:EOG091B07LD
EuglossaDilemma_005505-T1	note	BUSCO:EOG091B07LE
EuglossaDilemma_008486-T1	note	BUSCO:EOG091B07LH
EuglossaDilemma_001980-T1	note	BUSCO:EOG091B07LM
EuglossaDilemma_008598-T1	note	BUSCO:EOG091B07LT
EuglossaDilemma_015896-T1	note	BUSCO:EOG091B07MF
EuglossaDilemma_011394-T1	note	BUSCO:EOG091B07MK
EuglossaDilemma_005015-T1	note	BUSCO:EOG091B07MN
EuglossaDilemma_006985-T1	note	BUSCO:EOG091B07MP
EuglossaDilemma_004538-T1	note	BUSCO:EOG091B07MT
EuglossaDilemma_013360-T1	note	BUSCO:EOG091B07N0
EuglossaDilemma_009436-T1	note	BUSCO:EOG091B07N7
EuglossaDilemma_014709-T1	note	BUSCO:EOG091B07NA
EuglossaDilemma_007805-T1	note	BUSCO:EOG091B07NC
EuglossaDilemma_000684-T1	note	BUSCO:EOG091B07ND
EuglossaDilemma_003784-T1	note	BUSCO:EOG091B07OD
EuglossaDilemma_002874-T1	note	BUSCO:EOG091B07P8
EuglossaDilemma_003502-T1	note	BUSCO:EOG091B07PB
EuglossaDilemma_009361-T1	note	BUSCO:EOG091B07PC
EuglossaDilemma_008931-T1	note	BUSCO:EOG091B07PI
EuglossaDilemma_011393-T1	note	BUSCO:EOG091B07PM
EuglossaDilemma_014185-T1	note	BUSCO:EOG091B07QE
EuglossaDilemma_009225-T1	note	BUSCO:EOG091B07QM
EuglossaDilemma_009225-T2	note	BUSCO:EOG091B07QM
EuglossaDilemma_000373-T1	note	BUSCO:EOG091B07QN
EuglossaDilemma_011963-T1	note	BUSCO:EOG091B07QY
EuglossaDilemma_002799-T1	note	BUSCO:EOG091B07R4
EuglossaDilemma_001950-T1	note	BUSCO:EOG091B07R7
EuglossaDilemma_004847-T1	note	BUSCO:EOG091B07RF
EuglossaDilemma_007886-T1	note	BUSCO:EOG091B07RN
EuglossaDilemma_014175-T1	note	BUSCO:EOG091B07RU
EuglossaDilemma_012380-T1	note	BUSCO:EOG091B07RV
EuglossaDilemma_005301-T1	note	BUSCO:EOG091B07SO
EuglossaDilemma_013197-T1	note	BUSCO:EOG091B07SS
EuglossaDilemma_001785-T1	note	BUSCO:EOG091B07SV
EuglossaDilemma_013448-T1	note	BUSCO:EOG091B07TE
EuglossaDilemma_004282-T1	note	BUSCO:EOG091B07TT
EuglossaDilemma_003840-T1	note	BUSCO:EOG091B07U1
EuglossaDilemma_017425-T1	note	BUSCO:EOG091B07U1
EuglossaDilemma_008676-T1	note	BUSCO:EOG091B07U3
EuglossaDilemma_008251-T1	note	BUSCO:EOG091B07U7
EuglossaDilemma_003836-T1	note	BUSCO:EOG091B07UM
EuglossaDilemma_007675-T1	note	BUSCO:EOG091B07UW
EuglossaDilemma_010354-T1	note	BUSCO:EOG091B07UZ
EuglossaDilemma_000982-T1	note	BUSCO:EOG091B07V1
EuglossaDilemma_006712-T1	note	BUSCO:EOG091B07V9
EuglossaDilemma_000410-T1	note	BUSCO:EOG091B07VA
EuglossaDilemma_006364-T1	note	BUSCO:EOG091B07VG
EuglossaDilemma_013751-T1	note	BUSCO:EOG091B07VL
EuglossaDilemma_001704-T1	note	BUSCO:EOG091B07VZ
EuglossaDilemma_015046-T1	note	BUSCO:EOG091B07W4
EuglossaDilemma_000072-T1	note	BUSCO:EOG091B07W6
EuglossaDilemma_011585-T1	note	BUSCO:EOG091B07W7
EuglossaDilemma_004621-T1	note	BUSCO:EOG091B07W8
EuglossaDilemma_013231-T1	note	BUSCO:EOG091B07WJ
EuglossaDilemma_004641-T1	note	BUSCO:EOG091B07WS
EuglossaDilemma_005233-T1	note	BUSCO:EOG091B07WT
EuglossaDilemma_012124-T1	note	BUSCO:EOG091B07X0
EuglossaDilemma_004697-T1	note	BUSCO:EOG091B07X5
EuglossaDilemma_010196-T1	note	BUSCO:EOG091B07XF
EuglossaDilemma_000290-T1	note	BUSCO:EOG091B07Y1
EuglossaDilemma_009632-T1	note	BUSCO:EOG091B07Y3
EuglossaDilemma_004590-T1	note	BUSCO:EOG091B07YH
EuglossaDilemma_008641-T1	note	BUSCO:EOG091B07YN
EuglossaDilemma_003839-T1	note	BUSCO:EOG091B07Z1
EuglossaDilemma_002296-T1	note	BUSCO:EOG091B07ZB
EuglossaDilemma_004910-T1	note	BUSCO:EOG091B07ZQ
EuglossaDilemma_003806-T1	note	BUSCO:EOG091B0806
EuglossaDilemma_016956-T1	note	BUSCO:EOG091B0807
EuglossaDilemma_007570-T1	note	BUSCO:EOG091B080N
EuglossaDilemma_012088-T1	note	BUSCO:EOG091B080Y
EuglossaDilemma_003226-T1	note	BUSCO:EOG091B0819
EuglossaDilemma_005684-T1	note	BUSCO:EOG091B081A
EuglossaDilemma_013115-T1	note	BUSCO:EOG091B081H
EuglossaDilemma_005791-T1	note	BUSCO:EOG091B081Z
EuglossaDilemma_010347-T1	note	BUSCO:EOG091B082N
EuglossaDilemma_009145-T1	note	BUSCO:EOG091B082U
EuglossaDilemma_005504-T1	note	BUSCO:EOG091B082Y
EuglossaDilemma_001219-T1	note	BUSCO:EOG091B083D
EuglossaDilemma_007663-T1	note	BUSCO:EOG091B083I
EuglossaDilemma_010204-T1	note	BUSCO:EOG091B083K
EuglossaDilemma_007847-T1	note	BUSCO:EOG091B0845
EuglossaDilemma_014611-T1	note	BUSCO:EOG091B084C
EuglossaDilemma_004133-T1	note	BUSCO:EOG091B084T
EuglossaDilemma_009656-T1	note	BUSCO:EOG091B084W
EuglossaDilemma_000780-T1	note	BUSCO:EOG091B084Z
EuglossaDilemma_012174-T1	note	BUSCO:EOG091B0852
EuglossaDilemma_007600-T1	note	BUSCO:EOG091B0854
EuglossaDilemma_002125-T1	note	BUSCO:EOG091B0857
EuglossaDilemma_007079-T1	note	BUSCO:EOG091B085A
EuglossaDilemma_007425-T1	note	BUSCO:EOG091B085C
EuglossaDilemma_014074-T1	note	BUSCO:EOG091B085E
EuglossaDilemma_005886-T1	note	BUSCO:EOG091B085I
EuglossaDilemma_008496-T1	note	BUSCO:EOG091B085K
EuglossaDilemma_014071-T1	note	BUSCO:EOG091B085X
EuglossaDilemma_007206-T1	note	BUSCO:EOG091B0861
EuglossaDilemma_005427-T1	note	BUSCO:EOG091B0864
EuglossaDilemma_007589-T1	note	BUSCO:EOG091B086C
EuglossaDilemma_004948-T1	note	BUSCO:EOG091B086D
EuglossaDilemma_008674-T1	note	BUSCO:EOG091B086E
EuglossaDilemma_008610-T1	note	BUSCO:EOG091B086F
EuglossaDilemma_002230-T1	note	BUSCO:EOG091B086I
EuglossaDilemma_000141-T1	note	BUSCO:EOG091B086M
EuglossaDilemma_009967-T1	note	BUSCO:EOG091B086O
EuglossaDilemma_011835-T1	note	BUSCO:EOG091B086P
EuglossaDilemma_005199-T1	note	BUSCO:EOG091B086V
EuglossaDilemma_011337-T1	note	BUSCO:EOG091B086Z
EuglossaDilemma_000404-T1	note	BUSCO:EOG091B087T
EuglossaDilemma_005221-T1	note	BUSCO:EOG091B087W
EuglossaDilemma_001188-T1	note	BUSCO:EOG091B087X
EuglossaDilemma_002364-T1	note	BUSCO:EOG091B0881
EuglossaDilemma_006850-T1	note	BUSCO:EOG091B0886
EuglossaDilemma_010568-T1	note	BUSCO:EOG091B088G
EuglossaDilemma_012485-T1	note	BUSCO:EOG091B088I
EuglossaDilemma_011318-T1	note	BUSCO:EOG091B088P
EuglossaDilemma_009776-T1	note	BUSCO:EOG091B088R
EuglossaDilemma_011068-T1	note	BUSCO:EOG091B089C
EuglossaDilemma_003425-T1	note	BUSCO:EOG091B089M
EuglossaDilemma_002598-T1	note	BUSCO:EOG091B089Q
EuglossaDilemma_007753-T1	note	BUSCO:EOG091B08A4
EuglossaDilemma_013406-T1	note	BUSCO:EOG091B08A9
EuglossaDilemma_000628-T1	note	BUSCO:EOG091B08AB
EuglossaDilemma_014054-T1	note	BUSCO:EOG091B08AI
EuglossaDilemma_012915-T1	note	BUSCO:EOG091B08AN
EuglossaDilemma_009193-T1	note	BUSCO:EOG091B08AY
EuglossaDilemma_004784-T1	note	BUSCO:EOG091B08B9
EuglossaDilemma_003475-T1	note	BUSCO:EOG091B08BF
EuglossaDilemma_012085-T1	note	BUSCO:EOG091B08BG
EuglossaDilemma_008238-T1	note	BUSCO:EOG091B08BJ
EuglossaDilemma_011713-T1	note	BUSCO:EOG091B08BO
EuglossaDilemma_002223-T1	note	BUSCO:EOG091B08BT
EuglossaDilemma_001518-T1	note	BUSCO:EOG091B08CB
EuglossaDilemma_007212-T1	note	BUSCO:EOG091B08CC
EuglossaDilemma_008633-T1	note	BUSCO:EOG091B08CR
EuglossaDilemma_011673-T1	note	BUSCO:EOG091B08CV
EuglossaDilemma_005302-T1	note	BUSCO:EOG091B08D1
EuglossaDilemma_007067-T1	note	BUSCO:EOG091B08D3
EuglossaDilemma_001942-T1	note	BUSCO:EOG091B08DB
EuglossaDilemma_013901-T1	note	BUSCO:EOG091B08DT
EuglossaDilemma_011048-T1	note	BUSCO:EOG091B08DY
EuglossaDilemma_006676-T1	note	BUSCO:EOG091B08E3
EuglossaDilemma_006337-T1	note	BUSCO:EOG091B08E4
EuglossaDilemma_013328-T1	note	BUSCO:EOG091B08E6
EuglossaDilemma_010875-T1	note	BUSCO:EOG091B08E8
EuglossaDilemma_007895-T1	note	BUSCO:EOG091B08EG
EuglossaDilemma_014434-T1	note	BUSCO:EOG091B08EH
EuglossaDilemma_001344-T1	note	BUSCO:EOG091B08EL
EuglossaDilemma_006708-T1	note	BUSCO:EOG091B08EM
EuglossaDilemma_012297-T1	note	BUSCO:EOG091B08EX
EuglossaDilemma_003201-T1	note	BUSCO:EOG091B08F8
EuglossaDilemma_008156-T1	note	BUSCO:EOG091B08FC
EuglossaDilemma_001394-T1	note	BUSCO:EOG091B08FK
EuglossaDilemma_007511-T1	note	BUSCO:EOG091B08FL
EuglossaDilemma_008678-T1	note	BUSCO:EOG091B08FM
EuglossaDilemma_007254-T1	note	BUSCO:EOG091B08FN
EuglossaDilemma_003406-T1	note	BUSCO:EOG091B08FU
EuglossaDilemma_001510-T1	note	BUSCO:EOG091B08FX
EuglossaDilemma_008135-T1	note	BUSCO:EOG091B08FY
EuglossaDilemma_007651-T1	note	BUSCO:EOG091B08GH
EuglossaDilemma_000983-T1	note	BUSCO:EOG091B08GN
EuglossaDilemma_013664-T1	note	BUSCO:EOG091B08GQ
EuglossaDilemma_011933-T1	note	BUSCO:EOG091B08HB
EuglossaDilemma_009028-T1	note	BUSCO:EOG091B08HJ
EuglossaDilemma_004673-T1	note	BUSCO:EOG091B08HM
EuglossaDilemma_015062-T1	note	BUSCO:EOG091B08HQ
EuglossaDilemma_010317-T1	note	BUSCO:EOG091B08HS
EuglossaDilemma_005547-T1	note	BUSCO:EOG091B08HX
EuglossaDilemma_002885-T1	note	BUSCO:EOG091B08HY
EuglossaDilemma_012603-T1	note	BUSCO:EOG091B08HZ
EuglossaDilemma_005135-T1	note	BUSCO:EOG091B08I3
EuglossaDilemma_008937-T1	note	BUSCO:EOG091B08I9
EuglossaDilemma_014304-T1	note	BUSCO:EOG091B08IA
EuglossaDilemma_013165-T1	note	BUSCO:EOG091B08IJ
EuglossaDilemma_013312-T1	note	BUSCO:EOG091B08IM
EuglossaDilemma_011466-T1	note	BUSCO:EOG091B08IS
EuglossaDilemma_011384-T1	note	BUSCO:EOG091B08IU
EuglossaDilemma_007898-T1	note	BUSCO:EOG091B08J4
EuglossaDilemma_014052-T1	note	BUSCO:EOG091B08J5
EuglossaDilemma_008838-T1	note	BUSCO:EOG091B08JA
EuglossaDilemma_013040-T1	note	BUSCO:EOG091B08K8
EuglossaDilemma_012631-T1	note	BUSCO:EOG091B08KA
EuglossaDilemma_009362-T1	note	BUSCO:EOG091B08KF
EuglossaDilemma_005246-T1	note	BUSCO:EOG091B08KK
EuglossaDilemma_001146-T1	note	BUSCO:EOG091B08KW
EuglossaDilemma_009965-T1	note	BUSCO:EOG091B08L2
EuglossaDilemma_004729-T1	note	BUSCO:EOG091B08LF
EuglossaDilemma_004776-T1	note	BUSCO:EOG091B08LH
EuglossaDilemma_011343-T1	note	BUSCO:EOG091B08LP
EuglossaDilemma_003791-T1	note	BUSCO:EOG091B08LX
EuglossaDilemma_003768-T1	note	BUSCO:EOG091B08MW
EuglossaDilemma_010113-T1	note	BUSCO:EOG091B08N1
EuglossaDilemma_012605-T1	note	BUSCO:EOG091B08NA
EuglossaDilemma_007438-T1	note	BUSCO:EOG091B08NC
EuglossaDilemma_007733-T1	note	BUSCO:EOG091B08NC
EuglossaDilemma_000696-T1	note	BUSCO:EOG091B08NE
EuglossaDilemma_006238-T1	note	BUSCO:EOG091B08NR
EuglossaDilemma_009137-T1	note	BUSCO:EOG091B08NS
EuglossaDilemma_011465-T1	note	BUSCO:EOG091B08O0
EuglossaDilemma_011465-T2	note	BUSCO:EOG091B08O0
EuglossaDilemma_002971-T1	note	BUSCO:EOG091B08O2
EuglossaDilemma_004877-T1	note	BUSCO:EOG091B08O3
EuglossaDilemma_000027-T1	note	BUSCO:EOG091B08O5
EuglossaDilemma_001030-T1	note	BUSCO:EOG091B08O7
EuglossaDilemma_014766-T1	note	BUSCO:EOG091B08OH
EuglossaDilemma_003438-T1	note	BUSCO:EOG091B08OJ
EuglossaDilemma_001862-T1	note	BUSCO:EOG091B08OK
EuglossaDilemma_004841-T1	note	BUSCO:EOG091B08OP
EuglossaDilemma_004379-T1	note	BUSCO:EOG091B08P2
EuglossaDilemma_006645-T1	note	BUSCO:EOG091B08P5
EuglossaDilemma_004732-T1	note	BUSCO:EOG091B08PB
EuglossaDilemma_004838-T1	note	BUSCO:EOG091B08PD
EuglossaDilemma_003927-T1	note	BUSCO:EOG091B08PI
EuglossaDilemma_008712-T1	note	BUSCO:EOG091B08Q6
EuglossaDilemma_011013-T1	note	BUSCO:EOG091B08Q9
EuglossaDilemma_007036-T1	note	BUSCO:EOG091B08QB
EuglossaDilemma_004837-T1	note	BUSCO:EOG091B08QE
EuglossaDilemma_012827-T1	note	BUSCO:EOG091B08QL
EuglossaDilemma_010920-T1	note	BUSCO:EOG091B08QZ
EuglossaDilemma_001438-T1	note	BUSCO:EOG091B08R4
EuglossaDilemma_006521-T1	note	BUSCO:EOG091B08R5
EuglossaDilemma_013295-T1	note	BUSCO:EOG091B08R6
EuglossaDilemma_011195-T1	note	BUSCO:EOG091B08RI
EuglossaDilemma_009750-T1	note	BUSCO:EOG091B08RM
EuglossaDilemma_007110-T1	note	BUSCO:EOG091B08RP
EuglossaDilemma_011033-T1	note	BUSCO:EOG091B08RQ
EuglossaDilemma_017402-T1	note	BUSCO:EOG091B08RT
EuglossaDilemma_008647-T1	note	BUSCO:EOG091B08RU
EuglossaDilemma_005934-T1	note	BUSCO:EOG091B08RY
EuglossaDilemma_002000-T1	note	BUSCO:EOG091B08S0
EuglossaDilemma_012795-T1	note	BUSCO:EOG091B08S1
EuglossaDilemma_009973-T1	note	BUSCO:EOG091B08S2
EuglossaDilemma_003793-T1	note	BUSCO:EOG091B08S5
EuglossaDilemma_006846-T1	note	BUSCO:EOG091B08S6
EuglossaDilemma_001049-T1	note	BUSCO:EOG091B08SN
EuglossaDilemma_009767-T1	note	BUSCO:EOG091B08ST
EuglossaDilemma_003419-T1	note	BUSCO:EOG091B08TO
EuglossaDilemma_009936-T1	note	BUSCO:EOG091B08TT
EuglossaDilemma_012629-T1	note	BUSCO:EOG091B08TV
EuglossaDilemma_010410-T1	note	BUSCO:EOG091B08U7
EuglossaDilemma_008416-T1	note	BUSCO:EOG091B08UQ
EuglossaDilemma_007219-T1	note	BUSCO:EOG091B08VJ
EuglossaDilemma_004928-T1	note	BUSCO:EOG091B08VP
EuglossaDilemma_006408-T1	note	BUSCO:EOG091B08VZ
EuglossaDilemma_003090-T1	note	BUSCO:EOG091B08W2
EuglossaDilemma_011171-T1	note	BUSCO:EOG091B08W6
EuglossaDilemma_010374-T1	note	BUSCO:EOG091B08W9
EuglossaDilemma_011388-T1	note	BUSCO:EOG091B08WF
EuglossaDilemma_005014-T1	note	BUSCO:EOG091B08WP
EuglossaDilemma_009131-T1	note	BUSCO:EOG091B08WT
EuglossaDilemma_009773-T1	note	BUSCO:EOG091B08X0
EuglossaDilemma_003357-T1	note	BUSCO:EOG091B08X6
EuglossaDilemma_010583-T1	note	BUSCO:EOG091B08XD
EuglossaDilemma_013890-T1	note	BUSCO:EOG091B08XI
EuglossaDilemma_013257-T1	note	BUSCO:EOG091B08XT
EuglossaDilemma_014666-T1	note	BUSCO:EOG091B08Y0
EuglossaDilemma_014839-T1	note	BUSCO:EOG091B08YE
EuglossaDilemma_007173-T1	note	BUSCO:EOG091B08YH
EuglossaDilemma_007368-T1	note	BUSCO:EOG091B08YI
EuglossaDilemma_016318-T1	note	BUSCO:EOG091B08YS
EuglossaDilemma_000362-T1	note	BUSCO:EOG091B08Z4
EuglossaDilemma_010644-T1	note	BUSCO:EOG091B08Z5
EuglossaDilemma_009430-T1	note	BUSCO:EOG091B08Z6
EuglossaDilemma_004854-T1	note	BUSCO:EOG091B08ZN
EuglossaDilemma_003442-T1	note	BUSCO:EOG091B08ZO
EuglossaDilemma_000409-T1	note	BUSCO:EOG091B08ZZ
EuglossaDilemma_006811-T1	note	BUSCO:EOG091B0903
EuglossaDilemma_006221-T1	note	BUSCO:EOG091B0905
EuglossaDilemma_013737-T1	note	BUSCO:EOG091B090C
EuglossaDilemma_005820-T1	note	BUSCO:EOG091B090F
EuglossaDilemma_005496-T1	note	BUSCO:EOG091B090H
EuglossaDilemma_002954-T1	note	BUSCO:EOG091B090U
EuglossaDilemma_005490-T1	note	BUSCO:EOG091B090Y
EuglossaDilemma_000732-T1	note	BUSCO:EOG091B0919
EuglossaDilemma_003616-T1	note	BUSCO:EOG091B091B
EuglossaDilemma_001093-T1	note	BUSCO:EOG091B091L
EuglossaDilemma_004722-T1	note	BUSCO:EOG091B091P
EuglossaDilemma_007885-T1	note	BUSCO:EOG091B091Q
EuglossaDilemma_010666-T1	note	BUSCO:EOG091B091V
EuglossaDilemma_009307-T1	note	BUSCO:EOG091B091W
EuglossaDilemma_005125-T1	note	BUSCO:EOG091B0924
EuglossaDilemma_014760-T1	note	BUSCO:EOG091B092A
EuglossaDilemma_006421-T1	note	BUSCO:EOG091B092K
EuglossaDilemma_009020-T1	note	BUSCO:EOG091B092T
EuglossaDilemma_011026-T1	note	BUSCO:EOG091B092Y
EuglossaDilemma_009111-T1	note	BUSCO:EOG091B0938
EuglossaDilemma_007432-T1	note	BUSCO:EOG091B0939
EuglossaDilemma_016694-T1	note	BUSCO:EOG091B0939
EuglossaDilemma_006829-T1	note	BUSCO:EOG091B093I
EuglossaDilemma_005007-T1	note	BUSCO:EOG091B0940
EuglossaDilemma_012737-T1	note	BUSCO:EOG091B0944
EuglossaDilemma_015147-T1	note	BUSCO:EOG091B094G
EuglossaDilemma_006250-T1	note	BUSCO:EOG091B094I
EuglossaDilemma_003429-T1	note	BUSCO:EOG091B094V
EuglossaDilemma_002271-T1	note	BUSCO:EOG091B0953
EuglossaDilemma_004640-T1	note	BUSCO:EOG091B095A
EuglossaDilemma_013413-T1	note	BUSCO:EOG091B095C
EuglossaDilemma_008581-T1	note	BUSCO:EOG091B095I
EuglossaDilemma_009763-T1	note	BUSCO:EOG091B095M
EuglossaDilemma_007579-T1	note	BUSCO:EOG091B095V
EuglossaDilemma_006572-T1	note	BUSCO:EOG091B095X
EuglossaDilemma_011087-T1	note	BUSCO:EOG091B0963
EuglossaDilemma_011154-T1	note	BUSCO:EOG091B0967
EuglossaDilemma_010761-T1	note	BUSCO:EOG091B0969
EuglossaDilemma_005424-T1	note	BUSCO:EOG091B096B
EuglossaDilemma_011873-T1	note	BUSCO:EOG091B096E
EuglossaDilemma_013821-T1	note	BUSCO:EOG091B096R
EuglossaDilemma_013333-T1	note	BUSCO:EOG091B096U
EuglossaDilemma_015081-T1	note	BUSCO:EOG091B096W
EuglossaDilemma_004959-T1	note	BUSCO:EOG091B0971
EuglossaDilemma_003293-T1	note	BUSCO:EOG091B0974
EuglossaDilemma_005273-T1	note	BUSCO:EOG091B0976
EuglossaDilemma_013655-T1	note	BUSCO:EOG091B0978
EuglossaDilemma_011027-T1	note	BUSCO:EOG091B097A
EuglossaDilemma_015080-T1	note	BUSCO:EOG091B097H
EuglossaDilemma_000370-T1	note	BUSCO:EOG091B097I
EuglossaDilemma_012096-T1	note	BUSCO:EOG091B097J
EuglossaDilemma_014597-T1	note	BUSCO:EOG091B097N
EuglossaDilemma_007755-T1	note	BUSCO:EOG091B097V
EuglossaDilemma_007253-T1	note	BUSCO:EOG091B097X
EuglossaDilemma_006692-T1	note	BUSCO:EOG091B0986
[truncated: 100,019 more rows]
