# Supplementary material for: Prevalent bee venom genes evolved before the aculeate stinger and eusociality
Source: BMC Biol. 2023 Oct 23;21:229. doi: 10.1186/s12915-023-01656-5 (PMC10591384; doi:10.1186/s12915-023-01656-5)
Supplement: Supplementary file 38 — Additional file 38. Genome annotation of Euglossa dilemma. [file 12915_2023_1656_MOESM38_ESM.zip › Euglossa_dilemma.annotation.funannotate181.with.RNAseq.Oct2020/annotations/annotations.secretome.txt]

EuglossaDilemma_000023-T1	note	SECRETED:SignalP(1-18)
EuglossaDilemma_000029-T1	note	SECRETED:SignalP(1-16)
EuglossaDilemma_000033-T1	note	SECRETED:SignalP(1-20)
EuglossaDilemma_000035-T1	note	SECRETED:SignalP(1-22)
EuglossaDilemma_000038-T1	note	SECRETED:SignalP(1-21)
EuglossaDilemma_000039-T1	note	SECRETED:SignalP(1-27)
EuglossaDilemma_000040-T1	note	SECRETED:SignalP(1-23)
EuglossaDilemma_000051-T1	note	SECRETED:SignalP(1-15)
EuglossaDilemma_000052-T1	note	SECRETED:SignalP(1-17)
EuglossaDilemma_000140-T1	note	SECRETED:SignalP(1-17)
EuglossaDilemma_000161-T1	note	SECRETED:SignalP(1-18)
EuglossaDilemma_000166-T1	note	SECRETED:SignalP(1-23)
EuglossaDilemma_000202-T1	note	SECRETED:SignalP(1-16)
EuglossaDilemma_000219-T1	note	SECRETED:SignalP(1-21)
EuglossaDilemma_000255-T1	note	SECRETED:SignalP(1-22)
EuglossaDilemma_000256-T1	note	SECRETED:SignalP(1-26)
EuglossaDilemma_000277-T1	note	SECRETED:SignalP(1-25)
EuglossaDilemma_000305-T1	note	SECRETED:SignalP(1-16)
EuglossaDilemma_000308-T1	note	SECRETED:SignalP(1-19)
EuglossaDilemma_000319-T1	note	SECRETED:SignalP(1-20)
EuglossaDilemma_000320-T1	note	SECRETED:SignalP(1-27)
EuglossaDilemma_000331-T1	note	SECRETED:SignalP(1-18)
EuglossaDilemma_000340-T1	note	SECRETED:SignalP(1-23)
EuglossaDilemma_000360-T1	note	SECRETED:SignalP(1-21)
EuglossaDilemma_000369-T1	note	SECRETED:SignalP(1-31)
EuglossaDilemma_000414-T1	note	SECRETED:SignalP(1-19)
EuglossaDilemma_000462-T1	note	SECRETED:SignalP(1-16)
EuglossaDilemma_000497-T1	note	SECRETED:SignalP(1-21)
EuglossaDilemma_000499-T1	note	SECRETED:SignalP(1-32)
EuglossaDilemma_000520-T1	note	SECRETED:SignalP(1-25)
EuglossaDilemma_000522-T1	note	SECRETED:SignalP(1-20)
EuglossaDilemma_000530-T1	note	SECRETED:SignalP(1-15)
EuglossaDilemma_000569-T1	note	SECRETED:SignalP(1-24)
EuglossaDilemma_000570-T1	note	SECRETED:SignalP(1-22)
EuglossaDilemma_000572-T1	note	SECRETED:SignalP(1-20)
EuglossaDilemma_000583-T1	note	SECRETED:SignalP(1-18)
EuglossaDilemma_000592-T1	note	SECRETED:SignalP(1-22)
EuglossaDilemma_000593-T1	note	SECRETED:SignalP(1-18)
EuglossaDilemma_000603-T1	note	SECRETED:SignalP(1-25)
EuglossaDilemma_000618-T1	note	SECRETED:SignalP(1-20)
EuglossaDilemma_000640-T1	note	SECRETED:SignalP(1-33)
EuglossaDilemma_000645-T1	note	SECRETED:SignalP(1-20)
EuglossaDilemma_000650-T1	note	SECRETED:SignalP(1-22)
EuglossaDilemma_000668-T1	note	SECRETED:SignalP(1-24)
EuglossaDilemma_000672-T1	note	SECRETED:SignalP(1-21)
EuglossaDilemma_000673-T1	note	SECRETED:SignalP(1-18)
EuglossaDilemma_000688-T1	note	SECRETED:SignalP(1-20)
EuglossaDilemma_000691-T1	note	SECRETED:SignalP(1-18)
EuglossaDilemma_000704-T1	note	SECRETED:SignalP(1-19)
EuglossaDilemma_000705-T1	note	SECRETED:SignalP(1-31)
EuglossaDilemma_000732-T1	note	SECRETED:SignalP(1-18)
EuglossaDilemma_000747-T1	note	SECRETED:SignalP(1-22)
EuglossaDilemma_000787-T1	note	SECRETED:SignalP(1-22)
EuglossaDilemma_000789-T1	note	SECRETED:SignalP(1-27)
EuglossaDilemma_000793-T1	note	SECRETED:SignalP(1-19)
EuglossaDilemma_000850-T1	note	SECRETED:SignalP(1-20)
EuglossaDilemma_000856-T1	note	SECRETED:SignalP(1-23)
EuglossaDilemma_000877-T1	note	SECRETED:SignalP(1-21)
EuglossaDilemma_000893-T1	note	SECRETED:SignalP(1-26)
EuglossaDilemma_000955-T1	note	SECRETED:SignalP(1-22)
EuglossaDilemma_000960-T1	note	SECRETED:SignalP(1-21)
EuglossaDilemma_000970-T1	note	SECRETED:SignalP(1-16)
EuglossaDilemma_000971-T1	note	SECRETED:SignalP(1-18)
EuglossaDilemma_001000-T1	note	SECRETED:SignalP(1-21)
EuglossaDilemma_001012-T1	note	SECRETED:SignalP(1-28)
EuglossaDilemma_001013-T1	note	SECRETED:SignalP(1-17)
EuglossaDilemma_001017-T1	note	SECRETED:SignalP(1-21)
EuglossaDilemma_001029-T1	note	SECRETED:SignalP(1-22)
EuglossaDilemma_001036-T1	note	SECRETED:SignalP(1-23)
EuglossaDilemma_001073-T1	note	SECRETED:SignalP(1-26)
EuglossaDilemma_001081-T1	note	SECRETED:SignalP(1-21)
EuglossaDilemma_001113-T1	note	SECRETED:SignalP(1-24)
EuglossaDilemma_001114-T1	note	SECRETED:SignalP(1-19)
EuglossaDilemma_001119-T1	note	SECRETED:SignalP(1-17)
EuglossaDilemma_001134-T1	note	SECRETED:SignalP(1-22)
EuglossaDilemma_001135-T1	note	SECRETED:SignalP(1-21)
EuglossaDilemma_001136-T1	note	SECRETED:SignalP(1-22)
EuglossaDilemma_001138-T1	note	SECRETED:SignalP(1-13)
EuglossaDilemma_001139-T1	note	SECRETED:SignalP(1-21)
EuglossaDilemma_001140-T1	note	SECRETED:SignalP(1-20)
EuglossaDilemma_001161-T1	note	SECRETED:SignalP(1-20)
EuglossaDilemma_001174-T1	note	SECRETED:SignalP(1-18)
EuglossaDilemma_001175-T1	note	SECRETED:SignalP(1-22)
EuglossaDilemma_001176-T1	note	SECRETED:SignalP(1-21)
EuglossaDilemma_001178-T1	note	SECRETED:SignalP(1-18)
EuglossaDilemma_001202-T1	note	SECRETED:SignalP(1-19)
EuglossaDilemma_001205-T1	note	SECRETED:SignalP(1-19)
EuglossaDilemma_001219-T1	note	SECRETED:SignalP(1-19)
EuglossaDilemma_001227-T1	note	SECRETED:SignalP(1-18)
EuglossaDilemma_001236-T1	note	SECRETED:SignalP(1-25)
EuglossaDilemma_001254-T1	note	SECRETED:SignalP(1-24)
EuglossaDilemma_001263-T1	note	SECRETED:SignalP(1-19)
EuglossaDilemma_001267-T1	note	SECRETED:SignalP(1-18)
EuglossaDilemma_001311-T1	note	SECRETED:SignalP(1-21)
EuglossaDilemma_001318-T1	note	SECRETED:SignalP(1-20)
EuglossaDilemma_001326-T1	note	SECRETED:SignalP(1-24)
EuglossaDilemma_001328-T1	note	SECRETED:SignalP(1-18)
EuglossaDilemma_001345-T1	note	SECRETED:SignalP(1-27)
EuglossaDilemma_001348-T1	note	SECRETED:SignalP(1-22)
EuglossaDilemma_001364-T1	note	SECRETED:SignalP(1-26)
EuglossaDilemma_001374-T1	note	SECRETED:SignalP(1-21)
EuglossaDilemma_001376-T1	note	SECRETED:SignalP(1-18)
EuglossaDilemma_001381-T1	note	SECRETED:SignalP(1-19)
EuglossaDilemma_001411-T1	note	SECRETED:SignalP(1-18)
EuglossaDilemma_001439-T1	note	SECRETED:SignalP(1-18)
EuglossaDilemma_001441-T1	note	SECRETED:SignalP(1-24)
EuglossaDilemma_001442-T1	note	SECRETED:SignalP(1-23)
EuglossaDilemma_001446-T1	note	SECRETED:SignalP(1-17)
EuglossaDilemma_001458-T1	note	SECRETED:SignalP(1-25)
EuglossaDilemma_001465-T1	note	SECRETED:SignalP(1-20)
EuglossaDilemma_001469-T1	note	SECRETED:SignalP(1-19)
EuglossaDilemma_001475-T1	note	SECRETED:SignalP(1-16)
EuglossaDilemma_001480-T1	note	SECRETED:SignalP(1-17)
EuglossaDilemma_001482-T1	note	SECRETED:SignalP(1-22)
EuglossaDilemma_001527-T1	note	SECRETED:SignalP(1-15)
EuglossaDilemma_001542-T1	note	SECRETED:SignalP(1-16)
EuglossaDilemma_001565-T1	note	SECRETED:SignalP(1-21)
EuglossaDilemma_001569-T1	note	SECRETED:SignalP(1-16)
EuglossaDilemma_001570-T1	note	SECRETED:SignalP(1-19)
EuglossaDilemma_001572-T1	note	SECRETED:SignalP(1-19)
EuglossaDilemma_001587-T1	note	SECRETED:SignalP(1-16)
EuglossaDilemma_001588-T1	note	SECRETED:SignalP(1-17)
EuglossaDilemma_001589-T1	note	SECRETED:SignalP(1-19)
EuglossaDilemma_001595-T1	note	SECRETED:SignalP(1-17)
EuglossaDilemma_001616-T1	note	SECRETED:SignalP(1-33)
EuglossaDilemma_001627-T1	note	SECRETED:SignalP(1-15)
EuglossaDilemma_001661-T1	note	SECRETED:SignalP(1-33)
EuglossaDilemma_001709-T1	note	SECRETED:SignalP(1-16)
EuglossaDilemma_001738-T1	note	SECRETED:SignalP(1-16)
EuglossaDilemma_001742-T1	note	SECRETED:SignalP(1-16)
EuglossaDilemma_001744-T1	note	SECRETED:SignalP(1-19)
EuglossaDilemma_001763-T1	note	SECRETED:SignalP(1-18)
EuglossaDilemma_001804-T1	note	SECRETED:SignalP(1-19)
EuglossaDilemma_001818-T1	note	SECRETED:SignalP(1-15)
EuglossaDilemma_001832-T1	note	SECRETED:SignalP(1-18)
EuglossaDilemma_001855-T1	note	SECRETED:SignalP(1-20)
EuglossaDilemma_001857-T1	note	SECRETED:SignalP(1-25)
EuglossaDilemma_001873-T1	note	SECRETED:SignalP(1-19)
EuglossaDilemma_001907-T1	note	SECRETED:SignalP(1-20)
EuglossaDilemma_001922-T1	note	SECRETED:SignalP(1-17)
EuglossaDilemma_001956-T1	note	SECRETED:SignalP(1-16)
EuglossaDilemma_001980-T1	note	SECRETED:SignalP(1-31)
EuglossaDilemma_001982-T1	note	SECRETED:SignalP(1-25)
EuglossaDilemma_001984-T1	note	SECRETED:SignalP(1-21)
EuglossaDilemma_001996-T1	note	SECRETED:SignalP(1-28)
EuglossaDilemma_002001-T1	note	SECRETED:SignalP(1-24)
EuglossaDilemma_002047-T1	note	SECRETED:SignalP(1-16)
EuglossaDilemma_002048-T1	note	SECRETED:SignalP(1-19)
EuglossaDilemma_002050-T1	note	SECRETED:SignalP(1-17)
EuglossaDilemma_002051-T1	note	SECRETED:SignalP(1-36)
EuglossaDilemma_002061-T1	note	SECRETED:SignalP(1-22)
EuglossaDilemma_002076-T1	note	SECRETED:SignalP(1-20)
EuglossaDilemma_002077-T1	note	SECRETED:SignalP(1-19)
EuglossaDilemma_002078-T1	note	SECRETED:SignalP(1-25)
EuglossaDilemma_002079-T1	note	SECRETED:SignalP(1-22)
EuglossaDilemma_002081-T1	note	SECRETED:SignalP(1-37)
EuglossaDilemma_002082-T1	note	SECRETED:SignalP(1-23)
EuglossaDilemma_002083-T1	note	SECRETED:SignalP(1-17)
EuglossaDilemma_002097-T1	note	SECRETED:SignalP(1-28)
EuglossaDilemma_002111-T1	note	SECRETED:SignalP(1-23)
EuglossaDilemma_002128-T1	note	SECRETED:SignalP(1-24)
EuglossaDilemma_002146-T1	note	SECRETED:SignalP(1-19)
EuglossaDilemma_002149-T1	note	SECRETED:SignalP(1-20)
EuglossaDilemma_002173-T1	note	SECRETED:SignalP(1-17)
EuglossaDilemma_002280-T1	note	SECRETED:SignalP(1-17)
EuglossaDilemma_002287-T1	note	SECRETED:SignalP(1-26)
EuglossaDilemma_002305-T1	note	SECRETED:SignalP(1-18)
EuglossaDilemma_002319-T1	note	SECRETED:SignalP(1-26)
EuglossaDilemma_002327-T1	note	SECRETED:SignalP(1-16)
EuglossaDilemma_002334-T1	note	SECRETED:SignalP(1-27)
EuglossaDilemma_002335-T1	note	SECRETED:SignalP(1-17)
EuglossaDilemma_002336-T1	note	SECRETED:SignalP(1-22)
EuglossaDilemma_002337-T1	note	SECRETED:SignalP(1-17)
EuglossaDilemma_002338-T1	note	SECRETED:SignalP(1-24)
EuglossaDilemma_002339-T1	note	SECRETED:SignalP(1-19)
EuglossaDilemma_002343-T1	note	SECRETED:SignalP(1-18)
EuglossaDilemma_002365-T1	note	SECRETED:SignalP(1-19)
EuglossaDilemma_002382-T1	note	SECRETED:SignalP(1-18)
EuglossaDilemma_002392-T1	note	SECRETED:SignalP(1-26)
EuglossaDilemma_002420-T1	note	SECRETED:SignalP(1-16)
EuglossaDilemma_002425-T1	note	SECRETED:SignalP(1-24)
EuglossaDilemma_002456-T1	note	SECRETED:SignalP(1-22)
EuglossaDilemma_002483-T1	note	SECRETED:SignalP(1-25)
EuglossaDilemma_002486-T1	note	SECRETED:SignalP(1-29)
EuglossaDilemma_002511-T1	note	SECRETED:SignalP(1-22)
EuglossaDilemma_002572-T1	note	SECRETED:SignalP(1-15)
EuglossaDilemma_002581-T1	note	SECRETED:SignalP(1-33)
EuglossaDilemma_002582-T1	note	SECRETED:SignalP(1-19)
EuglossaDilemma_002593-T1	note	SECRETED:SignalP(1-23)
EuglossaDilemma_002595-T1	note	SECRETED:SignalP(1-25)
EuglossaDilemma_002617-T1	note	SECRETED:SignalP(1-15)
EuglossaDilemma_002620-T1	note	SECRETED:SignalP(1-24)
EuglossaDilemma_002653-T1	note	SECRETED:SignalP(1-27)
EuglossaDilemma_002684-T1	note	SECRETED:SignalP(1-23)
EuglossaDilemma_002686-T1	note	SECRETED:SignalP(1-23)
EuglossaDilemma_002693-T1	note	SECRETED:SignalP(1-16)
EuglossaDilemma_002695-T1	note	SECRETED:SignalP(1-15)
EuglossaDilemma_002697-T1	note	SECRETED:SignalP(1-16)
EuglossaDilemma_002698-T1	note	SECRETED:SignalP(1-19)
EuglossaDilemma_002699-T1	note	SECRETED:SignalP(1-19)
EuglossaDilemma_002702-T1	note	SECRETED:SignalP(1-16)
EuglossaDilemma_002703-T1	note	SECRETED:SignalP(1-18)
EuglossaDilemma_002704-T1	note	SECRETED:SignalP(1-17)
EuglossaDilemma_002705-T1	note	SECRETED:SignalP(1-23)
EuglossaDilemma_002709-T1	note	SECRETED:SignalP(1-20)
EuglossaDilemma_002715-T1	note	SECRETED:SignalP(1-24)
EuglossaDilemma_002720-T1	note	SECRETED:SignalP(1-22)
EuglossaDilemma_002727-T1	note	SECRETED:SignalP(1-16)
EuglossaDilemma_002738-T1	note	SECRETED:SignalP(1-18)
EuglossaDilemma_002739-T1	note	SECRETED:SignalP(1-17)
EuglossaDilemma_002742-T1	note	SECRETED:SignalP(1-16)
EuglossaDilemma_002744-T1	note	SECRETED:SignalP(1-16)
EuglossaDilemma_002746-T1	note	SECRETED:SignalP(1-21)
EuglossaDilemma_002808-T1	note	SECRETED:SignalP(1-25)
EuglossaDilemma_002816-T1	note	SECRETED:SignalP(1-21)
EuglossaDilemma_002821-T1	note	SECRETED:SignalP(1-26)
EuglossaDilemma_002822-T1	note	SECRETED:SignalP(1-19)
EuglossaDilemma_002828-T1	note	SECRETED:SignalP(1-19)
EuglossaDilemma_002846-T1	note	SECRETED:SignalP(1-21)
EuglossaDilemma_002879-T1	note	SECRETED:SignalP(1-18)
EuglossaDilemma_002880-T1	note	SECRETED:SignalP(1-21)
EuglossaDilemma_002900-T1	note	SECRETED:SignalP(1-22)
EuglossaDilemma_002908-T1	note	SECRETED:SignalP(1-27)
EuglossaDilemma_002911-T1	note	SECRETED:SignalP(1-16)
EuglossaDilemma_002912-T1	note	SECRETED:SignalP(1-21)
EuglossaDilemma_002926-T1	note	SECRETED:SignalP(1-17)
EuglossaDilemma_002927-T1	note	SECRETED:SignalP(1-21)
EuglossaDilemma_002930-T1	note	SECRETED:SignalP(1-18)
EuglossaDilemma_002931-T1	note	SECRETED:SignalP(1-21)
EuglossaDilemma_002937-T1	note	SECRETED:SignalP(1-29)
EuglossaDilemma_002958-T1	note	SECRETED:SignalP(1-17)
EuglossaDilemma_002960-T1	note	SECRETED:SignalP(1-20)
EuglossaDilemma_002969-T1	note	SECRETED:SignalP(1-18)
EuglossaDilemma_002979-T1	note	SECRETED:SignalP(1-18)
EuglossaDilemma_002980-T1	note	SECRETED:SignalP(1-24)
EuglossaDilemma_002985-T1	note	SECRETED:SignalP(1-17)
EuglossaDilemma_003032-T1	note	SECRETED:SignalP(1-18)
EuglossaDilemma_003034-T1	note	SECRETED:SignalP(1-22)
EuglossaDilemma_003045-T1	note	SECRETED:SignalP(1-32)
EuglossaDilemma_003056-T1	note	SECRETED:SignalP(1-22)
EuglossaDilemma_003074-T1	note	SECRETED:SignalP(1-21)
EuglossaDilemma_003111-T1	note	SECRETED:SignalP(1-19)
EuglossaDilemma_003122-T1	note	SECRETED:SignalP(1-25)
EuglossaDilemma_003135-T1	note	SECRETED:SignalP(1-21)
EuglossaDilemma_003142-T1	note	SECRETED:SignalP(1-25)
EuglossaDilemma_003144-T1	note	SECRETED:SignalP(1-15)
EuglossaDilemma_003154-T1	note	SECRETED:SignalP(1-23)
EuglossaDilemma_003160-T1	note	SECRETED:SignalP(1-18)
EuglossaDilemma_003174-T1	note	SECRETED:SignalP(1-17)
EuglossaDilemma_003184-T1	note	SECRETED:SignalP(1-17)
EuglossaDilemma_003195-T1	note	SECRETED:SignalP(1-18)
EuglossaDilemma_003200-T1	note	SECRETED:SignalP(1-27)
EuglossaDilemma_003201-T1	note	SECRETED:SignalP(1-25)
EuglossaDilemma_003241-T1	note	SECRETED:SignalP(1-21)
EuglossaDilemma_003268-T1	note	SECRETED:SignalP(1-19)
EuglossaDilemma_003278-T1	note	SECRETED:SignalP(1-21)
EuglossaDilemma_003299-T1	note	SECRETED:SignalP(1-21)
EuglossaDilemma_003311-T1	note	SECRETED:SignalP(1-16)
EuglossaDilemma_003315-T1	note	SECRETED:SignalP(1-20)
EuglossaDilemma_003326-T1	note	SECRETED:SignalP(1-24)
EuglossaDilemma_003328-T1	note	SECRETED:SignalP(1-28)
EuglossaDilemma_003329-T1	note	SECRETED:SignalP(1-32)
EuglossaDilemma_003340-T1	note	SECRETED:SignalP(1-21)
EuglossaDilemma_003353-T1	note	SECRETED:SignalP(1-21)
EuglossaDilemma_003381-T1	note	SECRETED:SignalP(1-18)
EuglossaDilemma_003403-T1	note	SECRETED:SignalP(1-22)
EuglossaDilemma_003426-T1	note	SECRETED:SignalP(1-20)
EuglossaDilemma_003427-T1	note	SECRETED:SignalP(1-30)
EuglossaDilemma_003433-T1	note	SECRETED:SignalP(1-16)
EuglossaDilemma_003442-T1	note	SECRETED:SignalP(1-18)
EuglossaDilemma_003477-T1	note	SECRETED:SignalP(1-22)
EuglossaDilemma_003491-T1	note	SECRETED:SignalP(1-18)
EuglossaDilemma_003514-T1	note	SECRETED:SignalP(1-23)
EuglossaDilemma_003515-T1	note	SECRETED:SignalP(1-25)
EuglossaDilemma_003538-T1	note	SECRETED:SignalP(1-22)
EuglossaDilemma_003564-T1	note	SECRETED:SignalP(1-23)
EuglossaDilemma_003566-T1	note	SECRETED:SignalP(1-24)
EuglossaDilemma_003572-T1	note	SECRETED:SignalP(1-22)
EuglossaDilemma_003605-T1	note	SECRETED:SignalP(1-29)
EuglossaDilemma_003634-T1	note	SECRETED:SignalP(1-31)
EuglossaDilemma_003650-T1	note	SECRETED:SignalP(1-33)
EuglossaDilemma_003653-T1	note	SECRETED:SignalP(1-24)
EuglossaDilemma_003658-T1	note	SECRETED:SignalP(1-21)
EuglossaDilemma_003674-T1	note	SECRETED:SignalP(1-23)
EuglossaDilemma_003706-T1	note	SECRETED:SignalP(1-18)
EuglossaDilemma_003709-T1	note	SECRETED:SignalP(1-16)
EuglossaDilemma_003718-T1	note	SECRETED:SignalP(1-17)
EuglossaDilemma_003719-T1	note	SECRETED:SignalP(1-18)
EuglossaDilemma_003737-T1	note	SECRETED:SignalP(1-19)
EuglossaDilemma_003746-T1	note	SECRETED:SignalP(1-26)
EuglossaDilemma_003757-T1	note	SECRETED:SignalP(1-25)
EuglossaDilemma_003764-T1	note	SECRETED:SignalP(1-36)
EuglossaDilemma_003781-T1	note	SECRETED:SignalP(1-20)
EuglossaDilemma_003788-T1	note	SECRETED:SignalP(1-19)
EuglossaDilemma_003790-T1	note	SECRETED:SignalP(1-22)
EuglossaDilemma_003796-T1	note	SECRETED:SignalP(1-25)
EuglossaDilemma_003797-T1	note	SECRETED:SignalP(1-18)
EuglossaDilemma_003800-T1	note	SECRETED:SignalP(1-26)
EuglossaDilemma_003802-T1	note	SECRETED:SignalP(1-23)
EuglossaDilemma_003803-T1	note	SECRETED:SignalP(1-20)
EuglossaDilemma_003805-T1	note	SECRETED:SignalP(1-25)
EuglossaDilemma_003809-T1	note	SECRETED:SignalP(1-17)
EuglossaDilemma_003828-T1	note	SECRETED:SignalP(1-19)
EuglossaDilemma_003848-T1	note	SECRETED:SignalP(1-18)
EuglossaDilemma_003856-T1	note	SECRETED:SignalP(1-23)
EuglossaDilemma_003862-T1	note	SECRETED:SignalP(1-22)
EuglossaDilemma_003870-T1	note	SECRETED:SignalP(1-16)
EuglossaDilemma_003871-T1	note	SECRETED:SignalP(1-25)
EuglossaDilemma_003872-T1	note	SECRETED:SignalP(1-20)
EuglossaDilemma_003878-T1	note	SECRETED:SignalP(1-36)
EuglossaDilemma_003902-T1	note	SECRETED:SignalP(1-24)
EuglossaDilemma_003905-T1	note	SECRETED:SignalP(1-22)
EuglossaDilemma_003940-T1	note	SECRETED:SignalP(1-18)
EuglossaDilemma_003943-T1	note	SECRETED:SignalP(1-16)
EuglossaDilemma_003981-T1	note	SECRETED:SignalP(1-26)
EuglossaDilemma_004007-T1	note	SECRETED:SignalP(1-21)
EuglossaDilemma_004018-T1	note	SECRETED:SignalP(1-22)
EuglossaDilemma_004029-T1	note	SECRETED:SignalP(1-21)
EuglossaDilemma_004059-T1	note	SECRETED:SignalP(1-29)
EuglossaDilemma_004066-T1	note	SECRETED:SignalP(1-27)
EuglossaDilemma_004075-T1	note	SECRETED:SignalP(1-17)
EuglossaDilemma_004106-T1	note	SECRETED:SignalP(1-18)
EuglossaDilemma_004170-T1	note	SECRETED:SignalP(1-19)
EuglossaDilemma_004238-T1	note	SECRETED:SignalP(1-18)
EuglossaDilemma_004273-T1	note	SECRETED:SignalP(1-21)
EuglossaDilemma_004274-T1	note	SECRETED:SignalP(1-20)
EuglossaDilemma_004277-T1	note	SECRETED:SignalP(1-26)
EuglossaDilemma_004294-T1	note	SECRETED:SignalP(1-19)
EuglossaDilemma_004330-T1	note	SECRETED:SignalP(1-27)
EuglossaDilemma_004367-T1	note	SECRETED:SignalP(1-18)
EuglossaDilemma_004385-T1	note	SECRETED:SignalP(1-23)
EuglossaDilemma_004396-T1	note	SECRETED:SignalP(1-19)
EuglossaDilemma_004400-T1	note	SECRETED:SignalP(1-19)
EuglossaDilemma_004401-T1	note	SECRETED:SignalP(1-17)
EuglossaDilemma_004402-T1	note	SECRETED:SignalP(1-17)
EuglossaDilemma_004413-T1	note	SECRETED:SignalP(1-36)
EuglossaDilemma_004426-T1	note	SECRETED:SignalP(1-15)
EuglossaDilemma_004437-T1	note	SECRETED:SignalP(1-25)
EuglossaDilemma_004439-T1	note	SECRETED:SignalP(1-23)
EuglossaDilemma_004440-T1	note	SECRETED:SignalP(1-23)
EuglossaDilemma_004448-T1	note	SECRETED:SignalP(1-24)
EuglossaDilemma_004452-T1	note	SECRETED:SignalP(1-22)
EuglossaDilemma_004454-T1	note	SECRETED:SignalP(1-18)
EuglossaDilemma_004455-T1	note	SECRETED:SignalP(1-22)
EuglossaDilemma_004456-T1	note	SECRETED:SignalP(1-22)
EuglossaDilemma_004467-T1	note	SECRETED:SignalP(1-23)
EuglossaDilemma_004497-T1	note	SECRETED:SignalP(1-16)
EuglossaDilemma_004528-T1	note	SECRETED:SignalP(1-15)
EuglossaDilemma_004549-T1	note	SECRETED:SignalP(1-20)
EuglossaDilemma_004555-T1	note	SECRETED:SignalP(1-20)
EuglossaDilemma_004581-T1	note	SECRETED:SignalP(1-20)
EuglossaDilemma_004605-T1	note	SECRETED:SignalP(1-19)
EuglossaDilemma_004618-T1	note	SECRETED:SignalP(1-23)
EuglossaDilemma_004623-T1	note	SECRETED:SignalP(1-30)
EuglossaDilemma_004632-T1	note	SECRETED:SignalP(1-21)
EuglossaDilemma_004675-T1	note	SECRETED:SignalP(1-18)
EuglossaDilemma_004678-T1	note	SECRETED:SignalP(1-21)
EuglossaDilemma_004698-T1	note	SECRETED:SignalP(1-20)
EuglossaDilemma_004701-T1	note	SECRETED:SignalP(1-21)
EuglossaDilemma_004706-T1	note	SECRETED:SignalP(1-24)
EuglossaDilemma_004711-T1	note	SECRETED:SignalP(1-21)
EuglossaDilemma_004760-T1	note	SECRETED:SignalP(1-19)
EuglossaDilemma_004838-T1	note	SECRETED:SignalP(1-21)
EuglossaDilemma_004842-T1	note	SECRETED:SignalP(1-25)
EuglossaDilemma_004861-T1	note	SECRETED:SignalP(1-22)
EuglossaDilemma_004873-T1	note	SECRETED:SignalP(1-19)
EuglossaDilemma_004882-T1	note	SECRETED:SignalP(1-25)
EuglossaDilemma_004888-T1	note	SECRETED:SignalP(1-24)
EuglossaDilemma_004902-T1	note	SECRETED:SignalP(1-17)
EuglossaDilemma_004910-T1	note	SECRETED:SignalP(1-22)
EuglossaDilemma_004928-T1	note	SECRETED:SignalP(1-17)
EuglossaDilemma_004960-T1	note	SECRETED:SignalP(1-23)
EuglossaDilemma_004964-T1	note	SECRETED:SignalP(1-15)
EuglossaDilemma_005004-T1	note	SECRETED:SignalP(1-17)
EuglossaDilemma_005010-T1	note	SECRETED:SignalP(1-25)
EuglossaDilemma_005015-T1	note	SECRETED:SignalP(1-23)
EuglossaDilemma_005020-T1	note	SECRETED:SignalP(1-17)
EuglossaDilemma_005094-T1	note	SECRETED:SignalP(1-25)
EuglossaDilemma_005150-T1	note	SECRETED:SignalP(1-16)
EuglossaDilemma_005151-T1	note	SECRETED:SignalP(1-22)
EuglossaDilemma_005152-T1	note	SECRETED:SignalP(1-26)
EuglossaDilemma_005153-T1	note	SECRETED:SignalP(1-20)
EuglossaDilemma_005165-T1	note	SECRETED:SignalP(1-27)
EuglossaDilemma_005170-T1	note	SECRETED:SignalP(1-17)
EuglossaDilemma_005171-T1	note	SECRETED:SignalP(1-20)
EuglossaDilemma_005174-T1	note	SECRETED:SignalP(1-23)
EuglossaDilemma_005201-T1	note	SECRETED:SignalP(1-23)
EuglossaDilemma_005202-T1	note	SECRETED:SignalP(1-18)
EuglossaDilemma_005203-T1	note	SECRETED:SignalP(1-18)
EuglossaDilemma_005232-T1	note	SECRETED:SignalP(1-19)
EuglossaDilemma_005240-T1	note	SECRETED:SignalP(1-15)
EuglossaDilemma_005255-T1	note	SECRETED:SignalP(1-23)
EuglossaDilemma_005268-T1	note	SECRETED:SignalP(1-17)
EuglossaDilemma_005294-T1	note	SECRETED:SignalP(1-17)
EuglossaDilemma_005327-T1	note	SECRETED:SignalP(1-19)
EuglossaDilemma_005334-T1	note	SECRETED:SignalP(1-38)
EuglossaDilemma_005336-T1	note	SECRETED:SignalP(1-19)
EuglossaDilemma_005361-T1	note	SECRETED:SignalP(1-17)
EuglossaDilemma_005378-T1	note	SECRETED:SignalP(1-23)
EuglossaDilemma_005412-T1	note	SECRETED:SignalP(1-22)
EuglossaDilemma_005432-T1	note	SECRETED:SignalP(1-22)
EuglossaDilemma_005504-T1	note	SECRETED:SignalP(1-19)
EuglossaDilemma_005521-T1	note	SECRETED:SignalP(1-20)
EuglossaDilemma_005524-T1	note	SECRETED:SignalP(1-23)
EuglossaDilemma_005579-T1	note	SECRETED:SignalP(1-19)
EuglossaDilemma_005580-T1	note	SECRETED:SignalP(1-24)
EuglossaDilemma_005589-T1	note	SECRETED:SignalP(1-20)
EuglossaDilemma_005602-T1	note	SECRETED:SignalP(1-24)
EuglossaDilemma_005606-T1	note	SECRETED:SignalP(1-23)
EuglossaDilemma_005618-T1	note	SECRETED:SignalP(1-17)
EuglossaDilemma_005701-T1	note	SECRETED:SignalP(1-24)
EuglossaDilemma_005712-T1	note	SECRETED:SignalP(1-22)
EuglossaDilemma_005713-T1	note	SECRETED:SignalP(1-20)
EuglossaDilemma_005763-T1	note	SECRETED:SignalP(1-27)
EuglossaDilemma_005767-T1	note	SECRETED:SignalP(1-20)
EuglossaDilemma_005772-T1	note	SECRETED:SignalP(1-25)
EuglossaDilemma_005776-T1	note	SECRETED:SignalP(1-19)
EuglossaDilemma_005780-T1	note	SECRETED:SignalP(1-29)
EuglossaDilemma_005782-T1	note	SECRETED:SignalP(1-23)
EuglossaDilemma_005811-T1	note	SECRETED:SignalP(1-22)
EuglossaDilemma_005812-T1	note	SECRETED:SignalP(1-19)
EuglossaDilemma_005813-T1	note	SECRETED:SignalP(1-19)
EuglossaDilemma_005814-T1	note	SECRETED:SignalP(1-17)
EuglossaDilemma_005830-T1	note	SECRETED:SignalP(1-16)
EuglossaDilemma_005832-T1	note	SECRETED:SignalP(1-18)
EuglossaDilemma_005834-T1	note	SECRETED:SignalP(1-28)
EuglossaDilemma_005857-T1	note	SECRETED:SignalP(1-23)
EuglossaDilemma_005874-T1	note	SECRETED:SignalP(1-16)
EuglossaDilemma_005875-T1	note	SECRETED:SignalP(1-23)
EuglossaDilemma_005879-T1	note	SECRETED:SignalP(1-19)
EuglossaDilemma_005882-T1	note	SECRETED:SignalP(1-20)
EuglossaDilemma_005884-T1	note	SECRETED:SignalP(1-22)
EuglossaDilemma_005885-T1	note	SECRETED:SignalP(1-18)
EuglossaDilemma_005892-T1	note	SECRETED:SignalP(1-23)
EuglossaDilemma_005912-T1	note	SECRETED:SignalP(1-22)
EuglossaDilemma_005940-T1	note	SECRETED:SignalP(1-30)
EuglossaDilemma_005941-T1	note	SECRETED:SignalP(1-20)
EuglossaDilemma_005948-T1	note	SECRETED:SignalP(1-27)
EuglossaDilemma_005953-T1	note	SECRETED:SignalP(1-19)
EuglossaDilemma_005968-T1	note	SECRETED:SignalP(1-25)
EuglossaDilemma_005979-T1	note	SECRETED:SignalP(1-18)
EuglossaDilemma_006019-T1	note	SECRETED:SignalP(1-17)
EuglossaDilemma_006039-T1	note	SECRETED:SignalP(1-17)
EuglossaDilemma_006066-T1	note	SECRETED:SignalP(1-18)
EuglossaDilemma_006097-T1	note	SECRETED:SignalP(1-23)
EuglossaDilemma_006099-T1	note	SECRETED:SignalP(1-19)
EuglossaDilemma_006100-T1	note	SECRETED:SignalP(1-20)
EuglossaDilemma_006101-T1	note	SECRETED:SignalP(1-18)
EuglossaDilemma_006104-T1	note	SECRETED:SignalP(1-16)
EuglossaDilemma_006119-T1	note	SECRETED:SignalP(1-23)
EuglossaDilemma_006137-T1	note	SECRETED:SignalP(1-22)
EuglossaDilemma_006140-T1	note	SECRETED:SignalP(1-17)
EuglossaDilemma_006146-T1	note	SECRETED:SignalP(1-19)
EuglossaDilemma_006147-T1	note	SECRETED:SignalP(1-27)
EuglossaDilemma_006153-T1	note	SECRETED:SignalP(1-25)
EuglossaDilemma_006172-T1	note	SECRETED:SignalP(1-19)
EuglossaDilemma_006194-T1	note	SECRETED:SignalP(1-30)
EuglossaDilemma_006211-T1	note	SECRETED:SignalP(1-15)
EuglossaDilemma_006242-T1	note	SECRETED:SignalP(1-22)
EuglossaDilemma_006274-T1	note	SECRETED:SignalP(1-22)
EuglossaDilemma_006306-T1	note	SECRETED:SignalP(1-20)
EuglossaDilemma_006317-T1	note	SECRETED:SignalP(1-22)
EuglossaDilemma_006328-T1	note	SECRETED:SignalP(1-25)
EuglossaDilemma_006357-T1	note	SECRETED:SignalP(1-22)
EuglossaDilemma_006362-T1	note	SECRETED:SignalP(1-16)
EuglossaDilemma_006377-T1	note	SECRETED:SignalP(1-20)
EuglossaDilemma_006379-T1	note	SECRETED:SignalP(1-19)
EuglossaDilemma_006380-T1	note	SECRETED:SignalP(1-19)
EuglossaDilemma_006382-T1	note	SECRETED:SignalP(1-19)
EuglossaDilemma_006420-T1	note	SECRETED:SignalP(1-28)
EuglossaDilemma_006428-T1	note	SECRETED:SignalP(1-22)
EuglossaDilemma_006458-T1	note	SECRETED:SignalP(1-19)
EuglossaDilemma_006460-T1	note	SECRETED:SignalP(1-20)
EuglossaDilemma_006473-T1	note	SECRETED:SignalP(1-27)
EuglossaDilemma_006480-T1	note	SECRETED:SignalP(1-18)
EuglossaDilemma_006484-T1	note	SECRETED:SignalP(1-18)
EuglossaDilemma_006494-T1	note	SECRETED:SignalP(1-17)
EuglossaDilemma_006495-T1	note	SECRETED:SignalP(1-18)
EuglossaDilemma_006506-T1	note	SECRETED:SignalP(1-21)
EuglossaDilemma_006515-T1	note	SECRETED:SignalP(1-25)
EuglossaDilemma_006571-T1	note	SECRETED:SignalP(1-19)
EuglossaDilemma_006596-T1	note	SECRETED:SignalP(1-19)
EuglossaDilemma_006624-T1	note	SECRETED:SignalP(1-15)
EuglossaDilemma_006661-T1	note	SECRETED:SignalP(1-16)
EuglossaDilemma_006671-T1	note	SECRETED:SignalP(1-17)
EuglossaDilemma_006699-T1	note	SECRETED:SignalP(1-21)
EuglossaDilemma_006718-T1	note	SECRETED:SignalP(1-21)
EuglossaDilemma_006719-T1	note	SECRETED:SignalP(1-21)
EuglossaDilemma_006729-T1	note	SECRETED:SignalP(1-21)
EuglossaDilemma_006773-T1	note	SECRETED:SignalP(1-26)
EuglossaDilemma_006778-T1	note	SECRETED:SignalP(1-23)
EuglossaDilemma_006785-T1	note	SECRETED:SignalP(1-19)
EuglossaDilemma_006789-T1	note	SECRETED:SignalP(1-20)
EuglossaDilemma_006808-T1	note	SECRETED:SignalP(1-17)
EuglossaDilemma_006809-T1	note	SECRETED:SignalP(1-23)
EuglossaDilemma_006810-T1	note	SECRETED:SignalP(1-21)
EuglossaDilemma_006815-T1	note	SECRETED:SignalP(1-16)
EuglossaDilemma_006834-T1	note	SECRETED:SignalP(1-16)
EuglossaDilemma_006850-T1	note	SECRETED:SignalP(1-25)
EuglossaDilemma_006916-T1	note	SECRETED:SignalP(1-24)
EuglossaDilemma_006920-T1	note	SECRETED:SignalP(1-17)
EuglossaDilemma_006929-T1	note	SECRETED:SignalP(1-21)
EuglossaDilemma_006980-T1	note	SECRETED:SignalP(1-26)
EuglossaDilemma_006986-T1	note	SECRETED:SignalP(1-18)
EuglossaDilemma_006997-T1	note	SECRETED:SignalP(1-23)
EuglossaDilemma_007039-T1	note	SECRETED:SignalP(1-19)
EuglossaDilemma_007041-T1	note	SECRETED:SignalP(1-22)
EuglossaDilemma_007051-T1	note	SECRETED:SignalP(1-21)
EuglossaDilemma_007054-T1	note	SECRETED:SignalP(1-19)
EuglossaDilemma_007060-T1	note	SECRETED:SignalP(1-24)
EuglossaDilemma_007076-T1	note	SECRETED:SignalP(1-21)
EuglossaDilemma_007077-T1	note	SECRETED:SignalP(1-20)
EuglossaDilemma_007121-T1	note	SECRETED:SignalP(1-27)
EuglossaDilemma_007125-T1	note	SECRETED:SignalP(1-24)
EuglossaDilemma_007176-T1	note	SECRETED:SignalP(1-21)
EuglossaDilemma_007193-T1	note	SECRETED:SignalP(1-13)
EuglossaDilemma_007194-T1	note	SECRETED:SignalP(1-19)
EuglossaDilemma_007197-T1	note	SECRETED:SignalP(1-16)
EuglossaDilemma_007202-T1	note	SECRETED:SignalP(1-21)
EuglossaDilemma_007249-T1	note	SECRETED:SignalP(1-18)
EuglossaDilemma_007269-T1	note	SECRETED:SignalP(1-18)
EuglossaDilemma_007277-T1	note	SECRETED:SignalP(1-18)
EuglossaDilemma_007278-T1	note	SECRETED:SignalP(1-19)
EuglossaDilemma_007369-T1	note	SECRETED:SignalP(1-22)
EuglossaDilemma_007370-T1	note	SECRETED:SignalP(1-25)
EuglossaDilemma_007383-T1	note	SECRETED:SignalP(1-24)
EuglossaDilemma_007410-T1	note	SECRETED:SignalP(1-21)
EuglossaDilemma_007421-T1	note	SECRETED:SignalP(1-21)
EuglossaDilemma_007427-T1	note	SECRETED:SignalP(1-25)
EuglossaDilemma_007432-T1	note	SECRETED:SignalP(1-19)
EuglossaDilemma_007433-T1	note	SECRETED:SignalP(1-19)
EuglossaDilemma_007437-T1	note	SECRETED:SignalP(1-23)
EuglossaDilemma_007450-T1	note	SECRETED:SignalP(1-21)
EuglossaDilemma_007468-T1	note	SECRETED:SignalP(1-18)
EuglossaDilemma_007486-T1	note	SECRETED:SignalP(1-18)
EuglossaDilemma_007503-T1	note	SECRETED:SignalP(1-21)
EuglossaDilemma_007518-T1	note	SECRETED:SignalP(1-19)
EuglossaDilemma_007522-T1	note	SECRETED:SignalP(1-17)
EuglossaDilemma_007556-T1	note	SECRETED:SignalP(1-17)
EuglossaDilemma_007586-T1	note	SECRETED:SignalP(1-21)
EuglossaDilemma_007587-T1	note	SECRETED:SignalP(1-19)
EuglossaDilemma_007597-T1	note	SECRETED:SignalP(1-25)
EuglossaDilemma_007609-T1	note	SECRETED:SignalP(1-20)
EuglossaDilemma_007611-T1	note	SECRETED:SignalP(1-17)
EuglossaDilemma_007618-T1	note	SECRETED:SignalP(1-33)
EuglossaDilemma_007631-T1	note	SECRETED:SignalP(1-21)
EuglossaDilemma_007643-T1	note	SECRETED:SignalP(1-23)
EuglossaDilemma_007645-T1	note	SECRETED:SignalP(1-21)
EuglossaDilemma_007650-T1	note	SECRETED:SignalP(1-17)
EuglossaDilemma_007654-T1	note	SECRETED:SignalP(1-22)
EuglossaDilemma_007657-T1	note	SECRETED:SignalP(1-26)
EuglossaDilemma_007689-T1	note	SECRETED:SignalP(1-22)
EuglossaDilemma_007705-T1	note	SECRETED:SignalP(1-22)
EuglossaDilemma_007726-T1	note	SECRETED:SignalP(1-20)
EuglossaDilemma_007746-T1	note	SECRETED:SignalP(1-16)
EuglossaDilemma_007752-T1	note	SECRETED:SignalP(1-18)
EuglossaDilemma_007753-T1	note	SECRETED:SignalP(1-15)
EuglossaDilemma_007758-T1	note	SECRETED:SignalP(1-16)
EuglossaDilemma_007759-T1	note	SECRETED:SignalP(1-18)
EuglossaDilemma_007773-T1	note	SECRETED:SignalP(1-21)
EuglossaDilemma_007777-T1	note	SECRETED:SignalP(1-19)
EuglossaDilemma_007787-T1	note	SECRETED:SignalP(1-26)
EuglossaDilemma_007812-T1	note	SECRETED:SignalP(1-17)
EuglossaDilemma_007823-T1	note	SECRETED:SignalP(1-22)
EuglossaDilemma_007834-T1	note	SECRETED:SignalP(1-28)
EuglossaDilemma_007858-T1	note	SECRETED:SignalP(1-21)
EuglossaDilemma_007874-T1	note	SECRETED:SignalP(1-18)
EuglossaDilemma_007877-T1	note	SECRETED:SignalP(1-32)
EuglossaDilemma_007878-T1	note	SECRETED:SignalP(1-28)
EuglossaDilemma_007912-T1	note	SECRETED:SignalP(1-18)
EuglossaDilemma_008001-T1	note	SECRETED:SignalP(1-18)
EuglossaDilemma_008010-T1	note	SECRETED:SignalP(1-16)
EuglossaDilemma_008016-T1	note	SECRETED:SignalP(1-23)
EuglossaDilemma_008020-T1	note	SECRETED:SignalP(1-18)
EuglossaDilemma_008021-T1	note	SECRETED:SignalP(1-17)
EuglossaDilemma_008127-T1	note	SECRETED:SignalP(1-19)
EuglossaDilemma_008151-T1	note	SECRETED:SignalP(1-24)
EuglossaDilemma_008176-T1	note	SECRETED:SignalP(1-32)
EuglossaDilemma_008186-T1	note	SECRETED:SignalP(1-20)
EuglossaDilemma_008195-T1	note	SECRETED:SignalP(1-20)
EuglossaDilemma_008238-T1	note	SECRETED:SignalP(1-16)
EuglossaDilemma_008242-T1	note	SECRETED:SignalP(1-20)
EuglossaDilemma_008244-T1	note	SECRETED:SignalP(1-21)
EuglossaDilemma_008254-T1	note	SECRETED:SignalP(1-24)
EuglossaDilemma_008257-T1	note	SECRETED:SignalP(1-20)
EuglossaDilemma_008258-T1	note	SECRETED:SignalP(1-29)
EuglossaDilemma_008299-T1	note	SECRETED:SignalP(1-18)
EuglossaDilemma_008345-T1	note	SECRETED:SignalP(1-25)
EuglossaDilemma_008362-T1	note	SECRETED:SignalP(1-24)
EuglossaDilemma_008389-T1	note	SECRETED:SignalP(1-23)
EuglossaDilemma_008397-T1	note	SECRETED:SignalP(1-19)
EuglossaDilemma_008412-T1	note	SECRETED:SignalP(1-17)
EuglossaDilemma_008450-T1	note	SECRETED:SignalP(1-19)
EuglossaDilemma_008463-T1	note	SECRETED:SignalP(1-19)
EuglossaDilemma_008474-T1	note	SECRETED:SignalP(1-26)
EuglossaDilemma_008475-T1	note	SECRETED:SignalP(1-15)
EuglossaDilemma_008492-T1	note	SECRETED:SignalP(1-23)
EuglossaDilemma_008509-T1	note	SECRETED:SignalP(1-21)
EuglossaDilemma_008539-T1	note	SECRETED:SignalP(1-21)
EuglossaDilemma_008551-T1	note	SECRETED:SignalP(1-45)
EuglossaDilemma_008554-T1	note	SECRETED:SignalP(1-19)
EuglossaDilemma_008580-T1	note	SECRETED:SignalP(1-25)
EuglossaDilemma_008588-T1	note	SECRETED:SignalP(1-22)
EuglossaDilemma_008598-T1	note	SECRETED:SignalP(1-18)
EuglossaDilemma_008608-T1	note	SECRETED:SignalP(1-33)
EuglossaDilemma_008620-T1	note	SECRETED:SignalP(1-23)
EuglossaDilemma_008625-T1	note	SECRETED:SignalP(1-16)
EuglossaDilemma_008636-T1	note	SECRETED:SignalP(1-23)
EuglossaDilemma_008640-T1	note	SECRETED:SignalP(1-18)
EuglossaDilemma_008663-T1	note	SECRETED:SignalP(1-21)
EuglossaDilemma_008669-T1	note	SECRETED:SignalP(1-23)
EuglossaDilemma_008680-T1	note	SECRETED:SignalP(1-16)
EuglossaDilemma_008697-T1	note	SECRETED:SignalP(1-18)
EuglossaDilemma_008704-T1	note	SECRETED:SignalP(1-17)
EuglossaDilemma_008728-T1	note	SECRETED:SignalP(1-23)
EuglossaDilemma_008729-T1	note	SECRETED:SignalP(1-23)
EuglossaDilemma_008730-T1	note	SECRETED:SignalP(1-23)
EuglossaDilemma_008732-T1	note	SECRETED:SignalP(1-23)
EuglossaDilemma_008733-T1	note	SECRETED:SignalP(1-23)
EuglossaDilemma_008734-T1	note	SECRETED:SignalP(1-23)
EuglossaDilemma_008735-T1	note	SECRETED:SignalP(1-23)
EuglossaDilemma_008744-T1	note	SECRETED:SignalP(1-18)
EuglossaDilemma_008745-T1	note	SECRETED:SignalP(1-18)
EuglossaDilemma_008746-T1	note	SECRETED:SignalP(1-23)
EuglossaDilemma_008747-T1	note	SECRETED:SignalP(1-23)
EuglossaDilemma_008748-T1	note	SECRETED:SignalP(1-23)
EuglossaDilemma_008752-T1	note	SECRETED:SignalP(1-26)
EuglossaDilemma_008764-T1	note	SECRETED:SignalP(1-22)
EuglossaDilemma_008766-T1	note	SECRETED:SignalP(1-17)
EuglossaDilemma_008798-T1	note	SECRETED:SignalP(1-26)
EuglossaDilemma_008799-T1	note	SECRETED:SignalP(1-26)
EuglossaDilemma_008830-T1	note	SECRETED:SignalP(1-18)
EuglossaDilemma_008833-T1	note	SECRETED:SignalP(1-21)
EuglossaDilemma_008836-T1	note	SECRETED:SignalP(1-17)
EuglossaDilemma_008843-T1	note	SECRETED:SignalP(1-25)
EuglossaDilemma_008844-T1	note	SECRETED:SignalP(1-19)
EuglossaDilemma_008886-T1	note	SECRETED:SignalP(1-21)
EuglossaDilemma_008890-T1	note	SECRETED:SignalP(1-20)
EuglossaDilemma_008892-T1	note	SECRETED:SignalP(1-25)
EuglossaDilemma_008909-T1	note	SECRETED:SignalP(1-16)
EuglossaDilemma_008932-T1	note	SECRETED:SignalP(1-16)
EuglossaDilemma_008953-T1	note	SECRETED:SignalP(1-19)
EuglossaDilemma_008970-T1	note	SECRETED:SignalP(1-20)
EuglossaDilemma_008975-T1	note	SECRETED:SignalP(1-27)
EuglossaDilemma_008980-T1	note	SECRETED:SignalP(1-22)
EuglossaDilemma_008983-T1	note	SECRETED:SignalP(1-23)
EuglossaDilemma_008987-T1	note	SECRETED:SignalP(1-22)
EuglossaDilemma_008991-T1	note	SECRETED:SignalP(1-26)
EuglossaDilemma_009004-T1	note	SECRETED:SignalP(1-30)
EuglossaDilemma_009006-T1	note	SECRETED:SignalP(1-17)
EuglossaDilemma_009007-T1	note	SECRETED:SignalP(1-21)
EuglossaDilemma_009009-T1	note	SECRETED:SignalP(1-16)
EuglossaDilemma_009015-T1	note	SECRETED:SignalP(1-21)
EuglossaDilemma_009015-T2	note	SECRETED:SignalP(1-21)
EuglossaDilemma_009020-T1	note	SECRETED:SignalP(1-19)
EuglossaDilemma_009032-T1	note	SECRETED:SignalP(1-21)
EuglossaDilemma_009062-T1	note	SECRETED:SignalP(1-24)
EuglossaDilemma_009067-T1	note	SECRETED:SignalP(1-18)
EuglossaDilemma_009105-T1	note	SECRETED:SignalP(1-35)
EuglossaDilemma_009113-T1	note	SECRETED:SignalP(1-26)
EuglossaDilemma_009123-T1	note	SECRETED:SignalP(1-18)
EuglossaDilemma_009128-T1	note	SECRETED:SignalP(1-28)
EuglossaDilemma_009158-T1	note	SECRETED:SignalP(1-20)
EuglossaDilemma_009171-T1	note	SECRETED:SignalP(1-23)
EuglossaDilemma_009189-T1	note	SECRETED:SignalP(1-21)
EuglossaDilemma_009201-T1	note	SECRETED:SignalP(1-17)
EuglossaDilemma_009256-T1	note	SECRETED:SignalP(1-20)
EuglossaDilemma_009259-T1	note	SECRETED:SignalP(1-26)
EuglossaDilemma_009263-T1	note	SECRETED:SignalP(1-18)
EuglossaDilemma_009286-T1	note	SECRETED:SignalP(1-19)
EuglossaDilemma_009289-T1	note	SECRETED:SignalP(1-20)
EuglossaDilemma_009314-T1	note	SECRETED:SignalP(1-21)
EuglossaDilemma_009323-T1	note	SECRETED:SignalP(1-23)
EuglossaDilemma_009334-T1	note	SECRETED:SignalP(1-23)
EuglossaDilemma_009341-T1	note	SECRETED:SignalP(1-27)
EuglossaDilemma_009358-T1	note	SECRETED:SignalP(1-38)
EuglossaDilemma_009364-T1	note	SECRETED:SignalP(1-52)
EuglossaDilemma_009388-T1	note	SECRETED:SignalP(1-24)
EuglossaDilemma_009428-T1	note	SECRETED:SignalP(1-22)
EuglossaDilemma_009463-T1	note	SECRETED:SignalP(1-23)
EuglossaDilemma_009474-T1	note	SECRETED:SignalP(1-17)
EuglossaDilemma_009538-T1	note	SECRETED:SignalP(1-24)
EuglossaDilemma_009542-T1	note	SECRETED:SignalP(1-19)
EuglossaDilemma_009579-T1	note	SECRETED:SignalP(1-19)
EuglossaDilemma_009594-T1	note	SECRETED:SignalP(1-23)
EuglossaDilemma_009615-T1	note	SECRETED:SignalP(1-18)
EuglossaDilemma_009636-T1	note	SECRETED:SignalP(1-17)
EuglossaDilemma_009644-T1	note	SECRETED:SignalP(1-22)
EuglossaDilemma_009645-T1	note	SECRETED:SignalP(1-25)
EuglossaDilemma_009654-T1	note	SECRETED:SignalP(1-23)
EuglossaDilemma_009685-T1	note	SECRETED:SignalP(1-17)
EuglossaDilemma_009708-T1	note	SECRETED:SignalP(1-18)
EuglossaDilemma_009741-T1	note	SECRETED:SignalP(1-25)
EuglossaDilemma_009743-T1	note	SECRETED:SignalP(1-16)
EuglossaDilemma_009752-T1	note	SECRETED:SignalP(1-23)
EuglossaDilemma_009754-T1	note	SECRETED:SignalP(1-20)
EuglossaDilemma_009764-T1	note	SECRETED:SignalP(1-32)
EuglossaDilemma_009776-T1	note	SECRETED:SignalP(1-22)
EuglossaDilemma_009790-T1	note	SECRETED:SignalP(1-22)
EuglossaDilemma_009831-T1	note	SECRETED:SignalP(1-26)
EuglossaDilemma_009832-T1	note	SECRETED:SignalP(1-20)
EuglossaDilemma_009842-T1	note	SECRETED:SignalP(1-23)
EuglossaDilemma_009858-T1	note	SECRETED:SignalP(1-25)
EuglossaDilemma_009864-T1	note	SECRETED:SignalP(1-17)
EuglossaDilemma_009866-T1	note	SECRETED:SignalP(1-26)
EuglossaDilemma_009903-T1	note	SECRETED:SignalP(1-30)
EuglossaDilemma_009935-T1	note	SECRETED:SignalP(1-26)
EuglossaDilemma_009954-T1	note	SECRETED:SignalP(1-20)
EuglossaDilemma_009969-T1	note	SECRETED:SignalP(1-39)
EuglossaDilemma_009982-T1	note	SECRETED:SignalP(1-19)
EuglossaDilemma_009990-T1	note	SECRETED:SignalP(1-20)
EuglossaDilemma_009996-T1	note	SECRETED:SignalP(1-22)
EuglossaDilemma_010001-T1	note	SECRETED:SignalP(1-23)
EuglossaDilemma_010028-T1	note	SECRETED:SignalP(1-19)
EuglossaDilemma_010039-T1	note	SECRETED:SignalP(1-16)
EuglossaDilemma_010079-T1	note	SECRETED:SignalP(1-25)
EuglossaDilemma_010094-T1	note	SECRETED:SignalP(1-22)
EuglossaDilemma_010095-T1	note	SECRETED:SignalP(1-23)
EuglossaDilemma_010142-T1	note	SECRETED:SignalP(1-26)
EuglossaDilemma_010146-T1	note	SECRETED:SignalP(1-20)
EuglossaDilemma_010149-T1	note	SECRETED:SignalP(1-19)
EuglossaDilemma_010156-T1	note	SECRETED:SignalP(1-27)
EuglossaDilemma_010175-T1	note	SECRETED:SignalP(1-12)
EuglossaDilemma_010223-T1	note	SECRETED:SignalP(1-26)
EuglossaDilemma_010227-T1	note	SECRETED:SignalP(1-32)
EuglossaDilemma_010252-T1	note	SECRETED:SignalP(1-21)
EuglossaDilemma_010257-T1	note	SECRETED:SignalP(1-24)
EuglossaDilemma_010287-T1	note	SECRETED:SignalP(1-22)
EuglossaDilemma_010312-T1	note	SECRETED:SignalP(1-24)
EuglossaDilemma_010343-T1	note	SECRETED:SignalP(1-23)
EuglossaDilemma_010375-T1	note	SECRETED:SignalP(1-18)
EuglossaDilemma_010376-T1	note	SECRETED:SignalP(1-20)
EuglossaDilemma_010399-T1	note	SECRETED:SignalP(1-51)
EuglossaDilemma_010400-T1	note	SECRETED:SignalP(1-18)
EuglossaDilemma_010402-T1	note	SECRETED:SignalP(1-33)
EuglossaDilemma_010408-T1	note	SECRETED:SignalP(1-23)
EuglossaDilemma_010411-T1	note	SECRETED:SignalP(1-34)
EuglossaDilemma_010434-T1	note	SECRETED:SignalP(1-24)
EuglossaDilemma_010460-T1	note	SECRETED:SignalP(1-16)
EuglossaDilemma_010466-T1	note	SECRETED:SignalP(1-22)
EuglossaDilemma_010468-T1	note	SECRETED:SignalP(1-17)
EuglossaDilemma_010476-T1	note	SECRETED:SignalP(1-27)
EuglossaDilemma_010488-T1	note	SECRETED:SignalP(1-22)
EuglossaDilemma_010510-T1	note	SECRETED:SignalP(1-22)
EuglossaDilemma_010616-T1	note	SECRETED:SignalP(1-19)
EuglossaDilemma_010627-T1	note	SECRETED:SignalP(1-18)
EuglossaDilemma_010628-T1	note	SECRETED:SignalP(1-25)
EuglossaDilemma_010629-T1	note	SECRETED:SignalP(1-27)
EuglossaDilemma_010640-T1	note	SECRETED:SignalP(1-33)
EuglossaDilemma_010647-T1	note	SECRETED:SignalP(1-21)
EuglossaDilemma_010649-T1	note	SECRETED:SignalP(1-17)
EuglossaDilemma_010652-T1	note	SECRETED:SignalP(1-21)
EuglossaDilemma_010661-T1	note	SECRETED:SignalP(1-20)
EuglossaDilemma_010678-T1	note	SECRETED:SignalP(1-19)
EuglossaDilemma_010689-T1	note	SECRETED:SignalP(1-22)
EuglossaDilemma_010739-T1	note	SECRETED:SignalP(1-22)
EuglossaDilemma_010753-T1	note	SECRETED:SignalP(1-16)
EuglossaDilemma_010761-T1	note	SECRETED:SignalP(1-27)
EuglossaDilemma_010763-T1	note	SECRETED:SignalP(1-20)
EuglossaDilemma_010768-T1	note	SECRETED:SignalP(1-17)
EuglossaDilemma_010773-T1	note	SECRETED:SignalP(1-17)
EuglossaDilemma_010774-T1	note	SECRETED:SignalP(1-19)
EuglossaDilemma_010775-T1	note	SECRETED:SignalP(1-18)
EuglossaDilemma_010776-T1	note	SECRETED:SignalP(1-22)
EuglossaDilemma_010777-T1	note	SECRETED:SignalP(1-16)
EuglossaDilemma_010778-T1	note	SECRETED:SignalP(1-22)
EuglossaDilemma_010779-T1	note	SECRETED:SignalP(1-21)
EuglossaDilemma_010780-T1	note	SECRETED:SignalP(1-20)
EuglossaDilemma_010781-T1	note	SECRETED:SignalP(1-20)
EuglossaDilemma_010784-T1	note	SECRETED:SignalP(1-17)
EuglossaDilemma_010818-T1	note	SECRETED:SignalP(1-19)
EuglossaDilemma_010827-T1	note	SECRETED:SignalP(1-20)
EuglossaDilemma_010833-T1	note	SECRETED:SignalP(1-18)
EuglossaDilemma_010838-T1	note	SECRETED:SignalP(1-21)
EuglossaDilemma_010843-T1	note	SECRETED:SignalP(1-18)
EuglossaDilemma_010845-T1	note	SECRETED:SignalP(1-17)
EuglossaDilemma_010847-T1	note	SECRETED:SignalP(1-22)
EuglossaDilemma_010883-T1	note	SECRETED:SignalP(1-17)
EuglossaDilemma_010884-T1	note	SECRETED:SignalP(1-17)
EuglossaDilemma_010895-T1	note	SECRETED:SignalP(1-22)
EuglossaDilemma_010923-T1	note	SECRETED:SignalP(1-13)
EuglossaDilemma_010942-T1	note	SECRETED:SignalP(1-20)
EuglossaDilemma_010947-T1	note	SECRETED:SignalP(1-24)
EuglossaDilemma_010958-T1	note	SECRETED:SignalP(1-21)
EuglossaDilemma_010977-T1	note	SECRETED:SignalP(1-21)
EuglossaDilemma_011035-T1	note	SECRETED:SignalP(1-15)
EuglossaDilemma_011039-T1	note	SECRETED:SignalP(1-23)
EuglossaDilemma_011047-T1	note	SECRETED:SignalP(1-40)
EuglossaDilemma_011070-T1	note	SECRETED:SignalP(1-19)
EuglossaDilemma_011072-T1	note	SECRETED:SignalP(1-23)
EuglossaDilemma_011095-T1	note	SECRETED:SignalP(1-13)
EuglossaDilemma_011118-T1	note	SECRETED:SignalP(1-18)
EuglossaDilemma_011120-T1	note	SECRETED:SignalP(1-27)
EuglossaDilemma_011131-T1	note	SECRETED:SignalP(1-16)
EuglossaDilemma_011156-T1	note	SECRETED:SignalP(1-18)
EuglossaDilemma_011213-T1	note	SECRETED:SignalP(1-22)
EuglossaDilemma_011237-T1	note	SECRETED:SignalP(1-19)
EuglossaDilemma_011242-T1	note	SECRETED:SignalP(1-26)
EuglossaDilemma_011302-T1	note	SECRETED:SignalP(1-21)
EuglossaDilemma_011317-T1	note	SECRETED:SignalP(1-18)
EuglossaDilemma_011382-T1	note	SECRETED:SignalP(1-25)
EuglossaDilemma_011386-T1	note	SECRETED:SignalP(1-22)
EuglossaDilemma_011469-T1	note	SECRETED:SignalP(1-21)
EuglossaDilemma_011470-T1	note	SECRETED:SignalP(1-19)
EuglossaDilemma_011500-T1	note	SECRETED:SignalP(1-19)
EuglossaDilemma_011517-T1	note	SECRETED:SignalP(1-21)
EuglossaDilemma_011537-T1	note	SECRETED:SignalP(1-19)
EuglossaDilemma_011568-T1	note	SECRETED:SignalP(1-20)
EuglossaDilemma_011589-T1	note	SECRETED:SignalP(1-19)
EuglossaDilemma_011591-T1	note	SECRETED:SignalP(1-25)
EuglossaDilemma_011592-T1	note	SECRETED:SignalP(1-21)
EuglossaDilemma_011593-T1	note	SECRETED:SignalP(1-20)
EuglossaDilemma_011610-T1	note	SECRETED:SignalP(1-23)
EuglossaDilemma_011637-T1	note	SECRETED:SignalP(1-21)
EuglossaDilemma_011640-T1	note	SECRETED:SignalP(1-23)
EuglossaDilemma_011644-T1	note	SECRETED:SignalP(1-20)
EuglossaDilemma_011650-T1	note	SECRETED:SignalP(1-16)
EuglossaDilemma_011666-T1	note	SECRETED:SignalP(1-21)
EuglossaDilemma_011668-T1	note	SECRETED:SignalP(1-17)
EuglossaDilemma_011684-T1	note	SECRETED:SignalP(1-22)
EuglossaDilemma_011718-T1	note	SECRETED:SignalP(1-23)
EuglossaDilemma_011719-T1	note	SECRETED:SignalP(1-21)
EuglossaDilemma_011731-T1	note	SECRETED:SignalP(1-18)
EuglossaDilemma_011763-T1	note	SECRETED:SignalP(1-18)
EuglossaDilemma_011767-T1	note	SECRETED:SignalP(1-20)
EuglossaDilemma_011768-T1	note	SECRETED:SignalP(1-19)
EuglossaDilemma_011835-T1	note	SECRETED:SignalP(1-19)
EuglossaDilemma_011836-T1	note	SECRETED:SignalP(1-22)
EuglossaDilemma_011873-T1	note	SECRETED:SignalP(1-23)
EuglossaDilemma_011890-T1	note	SECRETED:SignalP(1-20)
EuglossaDilemma_011911-T1	note	SECRETED:SignalP(1-18)
EuglossaDilemma_011915-T1	note	SECRETED:SignalP(1-21)
EuglossaDilemma_011924-T1	note	SECRETED:SignalP(1-18)
EuglossaDilemma_011929-T1	note	SECRETED:SignalP(1-23)
EuglossaDilemma_011930-T1	note	SECRETED:SignalP(1-23)
EuglossaDilemma_011931-T1	note	SECRETED:SignalP(1-20)
EuglossaDilemma_011956-T1	note	SECRETED:SignalP(1-19)
EuglossaDilemma_011958-T1	note	SECRETED:SignalP(1-22)
EuglossaDilemma_011969-T1	note	SECRETED:SignalP(1-18)
EuglossaDilemma_012017-T1	note	SECRETED:SignalP(1-16)
EuglossaDilemma_012019-T1	note	SECRETED:SignalP(1-19)
EuglossaDilemma_012088-T1	note	SECRETED:SignalP(1-16)
EuglossaDilemma_012090-T1	note	SECRETED:SignalP(1-19)
EuglossaDilemma_012130-T1	note	SECRETED:SignalP(1-28)
EuglossaDilemma_012131-T1	note	SECRETED:SignalP(1-17)
EuglossaDilemma_012132-T1	note	SECRETED:SignalP(1-28)
EuglossaDilemma_012141-T1	note	SECRETED:SignalP(1-20)
EuglossaDilemma_012182-T1	note	SECRETED:SignalP(1-24)
EuglossaDilemma_012187-T1	note	SECRETED:SignalP(1-24)
EuglossaDilemma_012188-T1	note	SECRETED:SignalP(1-24)
EuglossaDilemma_012189-T1	note	SECRETED:SignalP(1-18)
EuglossaDilemma_012190-T1	note	SECRETED:SignalP(1-32)
EuglossaDilemma_012192-T1	note	SECRETED:SignalP(1-18)
EuglossaDilemma_012193-T1	note	SECRETED:SignalP(1-20)
EuglossaDilemma_012194-T1	note	SECRETED:SignalP(1-17)
EuglossaDilemma_012195-T1	note	SECRETED:SignalP(1-19)
EuglossaDilemma_012196-T1	note	SECRETED:SignalP(1-24)
EuglossaDilemma_012198-T1	note	SECRETED:SignalP(1-21)
EuglossaDilemma_012199-T1	note	SECRETED:SignalP(1-23)
EuglossaDilemma_012200-T1	note	SECRETED:SignalP(1-21)
EuglossaDilemma_012201-T1	note	SECRETED:SignalP(1-16)
EuglossaDilemma_012202-T1	note	SECRETED:SignalP(1-20)
EuglossaDilemma_012204-T1	note	SECRETED:SignalP(1-19)
EuglossaDilemma_012205-T1	note	SECRETED:SignalP(1-19)
EuglossaDilemma_012206-T1	note	SECRETED:SignalP(1-19)
EuglossaDilemma_012207-T1	note	SECRETED:SignalP(1-15)
EuglossaDilemma_012225-T1	note	SECRETED:SignalP(1-21)
EuglossaDilemma_012227-T1	note	SECRETED:SignalP(1-16)
EuglossaDilemma_012229-T1	note	SECRETED:SignalP(1-20)
EuglossaDilemma_012255-T1	note	SECRETED:SignalP(1-21)
EuglossaDilemma_012262-T1	note	SECRETED:SignalP(1-31)
EuglossaDilemma_012265-T1	note	SECRETED:SignalP(1-21)
EuglossaDilemma_012266-T1	note	SECRETED:SignalP(1-22)
EuglossaDilemma_012271-T1	note	SECRETED:SignalP(1-18)
EuglossaDilemma_012272-T1	note	SECRETED:SignalP(1-20)
EuglossaDilemma_012274-T1	note	SECRETED:SignalP(1-20)
EuglossaDilemma_012282-T1	note	SECRETED:SignalP(1-19)
EuglossaDilemma_012296-T1	note	SECRETED:SignalP(1-17)
EuglossaDilemma_012297-T1	note	SECRETED:SignalP(1-28)
EuglossaDilemma_012298-T1	note	SECRETED:SignalP(1-21)
EuglossaDilemma_012304-T1	note	SECRETED:SignalP(1-25)
EuglossaDilemma_012337-T1	note	SECRETED:SignalP(1-24)
EuglossaDilemma_012346-T1	note	SECRETED:SignalP(1-23)
EuglossaDilemma_012362-T1	note	SECRETED:SignalP(1-22)
EuglossaDilemma_012371-T1	note	SECRETED:SignalP(1-17)
EuglossaDilemma_012384-T1	note	SECRETED:SignalP(1-23)
EuglossaDilemma_012396-T1	note	SECRETED:SignalP(1-28)
EuglossaDilemma_012420-T1	note	SECRETED:SignalP(1-38)
EuglossaDilemma_012424-T1	note	SECRETED:SignalP(1-16)
EuglossaDilemma_012426-T1	note	SECRETED:SignalP(1-19)
EuglossaDilemma_012452-T1	note	SECRETED:SignalP(1-22)
EuglossaDilemma_012454-T1	note	SECRETED:SignalP(1-23)
EuglossaDilemma_012460-T1	note	SECRETED:SignalP(1-16)
EuglossaDilemma_012461-T1	note	SECRETED:SignalP(1-20)
EuglossaDilemma_012465-T1	note	SECRETED:SignalP(1-25)
EuglossaDilemma_012488-T1	note	SECRETED:SignalP(1-29)
EuglossaDilemma_012513-T1	note	SECRETED:SignalP(1-17)
EuglossaDilemma_012514-T1	note	SECRETED:SignalP(1-17)
EuglossaDilemma_012525-T1	note	SECRETED:SignalP(1-25)
EuglossaDilemma_012545-T1	note	SECRETED:SignalP(1-24)
EuglossaDilemma_012563-T1	note	SECRETED:SignalP(1-19)
EuglossaDilemma_012598-T1	note	SECRETED:SignalP(1-22)
EuglossaDilemma_012604-T1	note	SECRETED:SignalP(1-20)
EuglossaDilemma_012609-T1	note	SECRETED:SignalP(1-19)
EuglossaDilemma_012610-T1	note	SECRETED:SignalP(1-18)
EuglossaDilemma_012617-T1	note	SECRETED:SignalP(1-23)
EuglossaDilemma_012620-T1	note	SECRETED:SignalP(1-20)
EuglossaDilemma_012658-T1	note	SECRETED:SignalP(1-20)
EuglossaDilemma_012660-T1	note	SECRETED:SignalP(1-22)
EuglossaDilemma_012666-T1	note	SECRETED:SignalP(1-30)
EuglossaDilemma_012713-T1	note	SECRETED:SignalP(1-21)
EuglossaDilemma_012715-T1	note	SECRETED:SignalP(1-19)
EuglossaDilemma_012717-T1	note	SECRETED:SignalP(1-21)
EuglossaDilemma_012745-T1	note	SECRETED:SignalP(1-21)
EuglossaDilemma_012746-T1	note	SECRETED:SignalP(1-22)
EuglossaDilemma_012780-T1	note	SECRETED:SignalP(1-27)
EuglossaDilemma_012798-T1	note	SECRETED:SignalP(1-40)
EuglossaDilemma_012824-T1	note	SECRETED:SignalP(1-25)
EuglossaDilemma_012830-T1	note	SECRETED:SignalP(1-21)
EuglossaDilemma_012831-T1	note	SECRETED:SignalP(1-21)
EuglossaDilemma_012836-T1	note	SECRETED:SignalP(1-18)
EuglossaDilemma_012839-T1	note	SECRETED:SignalP(1-19)
EuglossaDilemma_012840-T1	note	SECRETED:SignalP(1-19)
EuglossaDilemma_012846-T1	note	SECRETED:SignalP(1-21)
EuglossaDilemma_012859-T1	note	SECRETED:SignalP(1-19)
EuglossaDilemma_012871-T1	note	SECRETED:SignalP(1-21)
EuglossaDilemma_012873-T1	note	SECRETED:SignalP(1-17)
EuglossaDilemma_012892-T1	note	SECRETED:SignalP(1-20)
EuglossaDilemma_012919-T1	note	SECRETED:SignalP(1-19)
EuglossaDilemma_012919-T2	note	SECRETED:SignalP(1-19)
EuglossaDilemma_012935-T1	note	SECRETED:SignalP(1-19)
EuglossaDilemma_012941-T1	note	SECRETED:SignalP(1-16)
EuglossaDilemma_012945-T1	note	SECRETED:SignalP(1-23)
EuglossaDilemma_012963-T1	note	SECRETED:SignalP(1-18)
EuglossaDilemma_012980-T1	note	SECRETED:SignalP(1-24)
EuglossaDilemma_012998-T1	note	SECRETED:SignalP(1-22)
EuglossaDilemma_013000-T1	note	SECRETED:SignalP(1-23)
EuglossaDilemma_013005-T1	note	SECRETED:SignalP(1-22)
EuglossaDilemma_013016-T1	note	SECRETED:SignalP(1-29)
EuglossaDilemma_013020-T1	note	SECRETED:SignalP(1-27)
EuglossaDilemma_013043-T1	note	SECRETED:SignalP(1-17)
EuglossaDilemma_013044-T1	note	SECRETED:SignalP(1-24)
EuglossaDilemma_013051-T1	note	SECRETED:SignalP(1-21)
EuglossaDilemma_013052-T1	note	SECRETED:SignalP(1-23)
EuglossaDilemma_013053-T1	note	SECRETED:SignalP(1-21)
EuglossaDilemma_013081-T1	note	SECRETED:SignalP(1-24)
EuglossaDilemma_013084-T1	note	SECRETED:SignalP(1-23)
EuglossaDilemma_013097-T1	note	SECRETED:SignalP(1-18)
EuglossaDilemma_013144-T1	note	SECRETED:SignalP(1-25)
EuglossaDilemma_013162-T1	note	SECRETED:SignalP(1-23)
EuglossaDilemma_013163-T1	note	SECRETED:SignalP(1-21)
EuglossaDilemma_013164-T1	note	SECRETED:SignalP(1-20)
EuglossaDilemma_013169-T1	note	SECRETED:SignalP(1-19)
EuglossaDilemma_013224-T1	note	SECRETED:SignalP(1-17)
EuglossaDilemma_013274-T1	note	SECRETED:SignalP(1-27)
EuglossaDilemma_013278-T1	note	SECRETED:SignalP(1-30)
EuglossaDilemma_013283-T1	note	SECRETED:SignalP(1-27)
EuglossaDilemma_013324-T1	note	SECRETED:SignalP(1-23)
EuglossaDilemma_013334-T1	note	SECRETED:SignalP(1-18)
EuglossaDilemma_013340-T1	note	SECRETED:SignalP(1-22)
EuglossaDilemma_013343-T1	note	SECRETED:SignalP(1-23)
EuglossaDilemma_013355-T1	note	SECRETED:SignalP(1-31)
EuglossaDilemma_013375-T1	note	SECRETED:SignalP(1-26)
EuglossaDilemma_013394-T1	note	SECRETED:SignalP(1-16)
EuglossaDilemma_013397-T1	note	SECRETED:SignalP(1-26)
EuglossaDilemma_013408-T1	note	SECRETED:SignalP(1-23)
EuglossaDilemma_013411-T1	note	SECRETED:SignalP(1-18)
EuglossaDilemma_013412-T1	note	SECRETED:SignalP(1-19)
EuglossaDilemma_013427-T1	note	SECRETED:SignalP(1-33)
EuglossaDilemma_013449-T1	note	SECRETED:SignalP(1-18)
EuglossaDilemma_013450-T1	note	SECRETED:SignalP(1-18)
EuglossaDilemma_013451-T1	note	SECRETED:SignalP(1-24)
EuglossaDilemma_013457-T1	note	SECRETED:SignalP(1-24)
EuglossaDilemma_013491-T1	note	SECRETED:SignalP(1-25)
EuglossaDilemma_013498-T1	note	SECRETED:SignalP(1-24)
EuglossaDilemma_013499-T1	note	SECRETED:SignalP(1-19)
EuglossaDilemma_013501-T1	note	SECRETED:SignalP(1-20)
EuglossaDilemma_013503-T1	note	SECRETED:SignalP(1-27)
EuglossaDilemma_013505-T1	note	SECRETED:SignalP(1-17)
EuglossaDilemma_013506-T1	note	SECRETED:SignalP(1-18)
EuglossaDilemma_013507-T1	note	SECRETED:SignalP(1-26)
EuglossaDilemma_013538-T1	note	SECRETED:SignalP(1-22)
EuglossaDilemma_013545-T1	note	SECRETED:SignalP(1-23)
EuglossaDilemma_013571-T1	note	SECRETED:SignalP(1-26)
EuglossaDilemma_013583-T1	note	SECRETED:SignalP(1-22)
EuglossaDilemma_013592-T1	note	SECRETED:SignalP(1-24)
EuglossaDilemma_013600-T1	note	SECRETED:SignalP(1-21)
EuglossaDilemma_013604-T1	note	SECRETED:SignalP(1-22)
EuglossaDilemma_013631-T1	note	SECRETED:SignalP(1-23)
EuglossaDilemma_013688-T1	note	SECRETED:SignalP(1-17)
EuglossaDilemma_013708-T1	note	SECRETED:SignalP(1-21)
EuglossaDilemma_013710-T1	note	SECRETED:SignalP(1-19)
EuglossaDilemma_013711-T1	note	SECRETED:SignalP(1-18)
EuglossaDilemma_013712-T1	note	SECRETED:SignalP(1-19)
EuglossaDilemma_013713-T1	note	SECRETED:SignalP(1-17)
EuglossaDilemma_013728-T1	note	SECRETED:SignalP(1-17)
EuglossaDilemma_013759-T1	note	SECRETED:SignalP(1-23)
EuglossaDilemma_013794-T1	note	SECRETED:SignalP(1-18)
EuglossaDilemma_013797-T1	note	SECRETED:SignalP(1-18)
EuglossaDilemma_013869-T1	note	SECRETED:SignalP(1-16)
EuglossaDilemma_013878-T1	note	SECRETED:SignalP(1-26)
EuglossaDilemma_013890-T1	note	SECRETED:SignalP(1-26)
EuglossaDilemma_013929-T1	note	SECRETED:SignalP(1-19)
EuglossaDilemma_013932-T1	note	SECRETED:SignalP(1-27)
EuglossaDilemma_013955-T1	note	SECRETED:SignalP(1-21)
EuglossaDilemma_013997-T1	note	SECRETED:SignalP(1-22)
EuglossaDilemma_014042-T1	note	SECRETED:SignalP(1-23)
EuglossaDilemma_014048-T1	note	SECRETED:SignalP(1-21)
EuglossaDilemma_014054-T1	note	SECRETED:SignalP(1-21)
EuglossaDilemma_014064-T1	note	SECRETED:SignalP(1-20)
EuglossaDilemma_014106-T1	note	SECRETED:SignalP(1-32)
EuglossaDilemma_014150-T1	note	SECRETED:SignalP(1-30)
EuglossaDilemma_014152-T1	note	SECRETED:SignalP(1-19)
EuglossaDilemma_014154-T1	note	SECRETED:SignalP(1-16)
EuglossaDilemma_014155-T1	note	SECRETED:SignalP(1-16)
EuglossaDilemma_014163-T1	note	SECRETED:SignalP(1-21)
EuglossaDilemma_014174-T1	note	SECRETED:SignalP(1-24)
EuglossaDilemma_014230-T1	note	SECRETED:SignalP(1-23)
EuglossaDilemma_014239-T1	note	SECRETED:SignalP(1-21)
EuglossaDilemma_014244-T1	note	SECRETED:SignalP(1-20)
EuglossaDilemma_014290-T1	note	SECRETED:SignalP(1-26)
EuglossaDilemma_014303-T1	note	SECRETED:SignalP(1-28)
EuglossaDilemma_014321-T1	note	SECRETED:SignalP(1-16)
EuglossaDilemma_014401-T1	note	SECRETED:SignalP(1-23)
EuglossaDilemma_014405-T1	note	SECRETED:SignalP(1-19)
EuglossaDilemma_014413-T1	note	SECRETED:SignalP(1-17)
EuglossaDilemma_014418-T1	note	SECRETED:SignalP(1-25)
EuglossaDilemma_014424-T1	note	SECRETED:SignalP(1-28)
EuglossaDilemma_014445-T1	note	SECRETED:SignalP(1-20)
EuglossaDilemma_014447-T1	note	SECRETED:SignalP(1-23)
EuglossaDilemma_014495-T1	note	SECRETED:SignalP(1-18)
EuglossaDilemma_014508-T1	note	SECRETED:SignalP(1-24)
EuglossaDilemma_014516-T1	note	SECRETED:SignalP(1-26)
EuglossaDilemma_014546-T1	note	SECRETED:SignalP(1-18)
EuglossaDilemma_014563-T1	note	SECRETED:SignalP(1-24)
EuglossaDilemma_014607-T1	note	SECRETED:SignalP(1-19)
EuglossaDilemma_014611-T1	note	SECRETED:SignalP(1-23)
EuglossaDilemma_014712-T1	note	SECRETED:SignalP(1-28)
EuglossaDilemma_014799-T1	note	SECRETED:SignalP(1-16)
EuglossaDilemma_014815-T1	note	SECRETED:SignalP(1-22)
EuglossaDilemma_014816-T1	note	SECRETED:SignalP(1-21)
EuglossaDilemma_014903-T1	note	SECRETED:SignalP(1-11)
EuglossaDilemma_014926-T1	note	SECRETED:SignalP(1-24)
EuglossaDilemma_014933-T1	note	SECRETED:SignalP(1-19)
EuglossaDilemma_014962-T1	note	SECRETED:SignalP(1-16)
EuglossaDilemma_014963-T1	note	SECRETED:SignalP(1-15)
EuglossaDilemma_015046-T1	note	SECRETED:SignalP(1-20)
EuglossaDilemma_015053-T1	note	SECRETED:SignalP(1-20)
EuglossaDilemma_015164-T1	note	SECRETED:SignalP(1-18)
EuglossaDilemma_015195-T1	note	SECRETED:SignalP(1-32)
EuglossaDilemma_015204-T1	note	SECRETED:SignalP(1-19)
EuglossaDilemma_015210-T1	note	SECRETED:SignalP(1-35)
EuglossaDilemma_015237-T1	note	SECRETED:SignalP(1-18)
EuglossaDilemma_015244-T1	note	SECRETED:SignalP(1-16)
EuglossaDilemma_015283-T1	note	SECRETED:SignalP(1-18)
EuglossaDilemma_015302-T1	note	SECRETED:SignalP(1-24)
EuglossaDilemma_015322-T1	note	SECRETED:SignalP(1-19)
EuglossaDilemma_015341-T1	note	SECRETED:SignalP(1-19)
EuglossaDilemma_015365-T1	note	SECRETED:SignalP(1-22)
EuglossaDilemma_015407-T1	note	SECRETED:SignalP(1-29)
EuglossaDilemma_015469-T1	note	SECRETED:SignalP(1-17)
EuglossaDilemma_015494-T1	note	SECRETED:SignalP(1-26)
EuglossaDilemma_015530-T1	note	SECRETED:SignalP(1-28)
EuglossaDilemma_015536-T1	note	SECRETED:SignalP(1-21)
EuglossaDilemma_015576-T1	note	SECRETED:SignalP(1-17)
EuglossaDilemma_015593-T1	note	SECRETED:SignalP(1-17)
EuglossaDilemma_015621-T1	note	SECRETED:SignalP(1-23)
EuglossaDilemma_015622-T1	note	SECRETED:SignalP(1-25)
EuglossaDilemma_015624-T1	note	SECRETED:SignalP(1-19)
EuglossaDilemma_015644-T1	note	SECRETED:SignalP(1-16)
EuglossaDilemma_015645-T1	note	SECRETED:SignalP(1-23)
EuglossaDilemma_015647-T1	note	SECRETED:SignalP(1-23)
EuglossaDilemma_015697-T1	note	SECRETED:SignalP(1-23)
EuglossaDilemma_015708-T1	note	SECRETED:SignalP(1-24)
EuglossaDilemma_015770-T1	note	SECRETED:SignalP(1-18)
EuglossaDilemma_015807-T1	note	SECRETED:SignalP(1-18)
EuglossaDilemma_015834-T1	note	SECRETED:SignalP(1-24)
EuglossaDilemma_015848-T1	note	SECRETED:SignalP(1-28)
EuglossaDilemma_015880-T1	note	SECRETED:SignalP(1-17)
EuglossaDilemma_015893-T1	note	SECRETED:SignalP(1-19)
EuglossaDilemma_015933-T1	note	SECRETED:SignalP(1-18)
EuglossaDilemma_016090-T1	note	SECRETED:SignalP(1-23)
EuglossaDilemma_016183-T1	note	SECRETED:SignalP(1-19)
EuglossaDilemma_016191-T1	note	SECRETED:SignalP(1-24)
EuglossaDilemma_016251-T1	note	SECRETED:SignalP(1-20)
EuglossaDilemma_016296-T1	note	SECRETED:SignalP(1-21)
EuglossaDilemma_016376-T1	note	SECRETED:SignalP(1-13)
EuglossaDilemma_016385-T1	note	SECRETED:SignalP(1-16)
EuglossaDilemma_016415-T1	note	SECRETED:SignalP(1-21)
EuglossaDilemma_016497-T1	note	SECRETED:SignalP(1-25)
EuglossaDilemma_016512-T1	note	SECRETED:SignalP(1-24)
EuglossaDilemma_016632-T1	note	SECRETED:SignalP(1-20)
EuglossaDilemma_016694-T1	note	SECRETED:SignalP(1-19)
EuglossaDilemma_016699-T1	note	SECRETED:SignalP(1-20)
EuglossaDilemma_016707-T1	note	SECRETED:SignalP(1-21)
EuglossaDilemma_016840-T1	note	SECRETED:SignalP(1-24)
EuglossaDilemma_016919-T1	note	SECRETED:SignalP(1-25)
EuglossaDilemma_016926-T1	note	SECRETED:SignalP(1-18)
EuglossaDilemma_016996-T1	note	SECRETED:SignalP(1-16)
EuglossaDilemma_017008-T1	note	SECRETED:SignalP(1-18)
EuglossaDilemma_017013-T1	note	SECRETED:SignalP(1-36)
EuglossaDilemma_017071-T1	note	SECRETED:SignalP(1-24)
EuglossaDilemma_017093-T1	note	SECRETED:SignalP(1-14)
EuglossaDilemma_017111-T1	note	SECRETED:SignalP(1-26)
EuglossaDilemma_017159-T1	note	SECRETED:SignalP(1-21)
EuglossaDilemma_017161-T1	note	SECRETED:SignalP(1-20)
EuglossaDilemma_017205-T1	note	SECRETED:SignalP(1-26)
EuglossaDilemma_017223-T1	note	SECRETED:SignalP(1-23)
EuglossaDilemma_017237-T1	note	SECRETED:SignalP(1-20)
EuglossaDilemma_017252-T1	note	SECRETED:SignalP(1-21)
EuglossaDilemma_017362-T1	note	SECRETED:SignalP(1-19)
EuglossaDilemma_017395-T1	note	SECRETED:SignalP(1-19)
EuglossaDilemma_017406-T1	note	SECRETED:SignalP(1-23)
EuglossaDilemma_017663-T1	note	SECRETED:SignalP(1-17)
