# Supplementary material for: Prevalent bee venom genes evolved before the aculeate stinger and eusociality
Source: BMC Biol. 2023 Oct 23;21:229. doi: 10.1186/s12915-023-01656-5 (PMC10591384; doi:10.1186/s12915-023-01656-5)
Supplement: Supplementary file 38 — Additional file 38. Genome annotation of Euglossa dilemma. [file 12915_2023_1656_MOESM38_ESM.zip › Euglossa_dilemma.annotation.funannotate181.with.RNAseq.Oct2020/annotations/signalp.results.txt]

# SignalP-4.1 euk predictions
# name                     Cmax  pos  Ymax  pos  Smax  pos  Smean   D     ?  Dmaxcut    Networks-used
EuglossaDilemma_000901-T1  0.116  17  0.143  12  0.230   1  0.155   0.150 N  0.450      SignalP-noTM
EuglossaDilemma_000902-T1  0.327  23  0.187  23  0.227  63  0.105   0.154 N  0.500      SignalP-TM
EuglossaDilemma_000903-T1  0.128  27  0.139  27  0.272  18  0.156   0.149 N  0.450      SignalP-noTM
EuglossaDilemma_000904-T1  0.108  52  0.106  52  0.114  33  0.098   0.102 N  0.450      SignalP-noTM
EuglossaDilemma_000905-T1  0.127  32  0.111  32  0.120   8  0.101   0.106 N  0.450      SignalP-noTM
EuglossaDilemma_000906-T1  0.113  19  0.121  12  0.149   1  0.122   0.122 N  0.450      SignalP-noTM
EuglossaDilemma_000907-T1  0.109  38  0.107  13  0.121   5  0.106   0.107 N  0.450      SignalP-noTM
EuglossaDilemma_000908-T1  0.109  58  0.106  47  0.117  29  0.097   0.101 N  0.450      SignalP-noTM
EuglossaDilemma_000909-T1  0.115  68  0.120  68  0.163  59  0.099   0.111 N  0.500      SignalP-TM
EuglossaDilemma_000910-T1  0.190  18  0.158  18  0.250   3  0.152   0.156 N  0.500      SignalP-TM
EuglossaDilemma_000911-T1  0.105  52  0.105  52  0.109  51  0.100   0.102 N  0.450      SignalP-noTM
EuglossaDilemma_000912-T1  0.308  62  0.174  62  0.129   2  0.100   0.134 N  0.450      SignalP-noTM
EuglossaDilemma_000913-T1  0.110  66  0.105  66  0.123  22  0.100   0.102 N  0.450      SignalP-noTM
EuglossaDilemma_000914-T1  0.143  21  0.173  21  0.320   1  0.197   0.186 N  0.450      SignalP-noTM
EuglossaDilemma_000915-T1  0.124  65  0.110  65  0.110  67  0.094   0.101 N  0.450      SignalP-noTM
EuglossaDilemma_000916-T1  0.127  42  0.114  42  0.149  15  0.105   0.109 N  0.450      SignalP-noTM
EuglossaDilemma_000919-T1  0.138  58  0.126  12  0.167  11  0.141   0.134 N  0.450      SignalP-noTM
EuglossaDilemma_000920-T1  0.132  30  0.126  11  0.200  49  0.140   0.133 N  0.450      SignalP-noTM
EuglossaDilemma_000921-T1  0.124  32  0.123  32  0.192  37  0.116   0.119 N  0.450      SignalP-noTM
EuglossaDilemma_000922-T1  0.111  43  0.116  51  0.179  39  0.115   0.115 N  0.450      SignalP-noTM
EuglossaDilemma_000923-T1  0.116  24  0.138  22  0.237  20  0.168   0.154 N  0.450      SignalP-noTM
EuglossaDilemma_000924-T1  0.108  50  0.106  50  0.119  39  0.098   0.102 N  0.450      SignalP-noTM
EuglossaDilemma_000925-T1  0.110  38  0.107  38  0.115  25  0.102   0.105 N  0.450      SignalP-noTM
EuglossaDilemma_000926-T1  0.215  29  0.215  29  0.424   9  0.214   0.215 N  0.450      SignalP-noTM
EuglossaDilemma_000927-T1  0.121  46  0.110  46  0.139  45  0.101   0.105 N  0.450      SignalP-noTM
EuglossaDilemma_000928-T1  0.120  25  0.112  25  0.126  24  0.103   0.107 N  0.450      SignalP-noTM
EuglossaDilemma_000929-T1  0.121  35  0.110  35  0.113  52  0.097   0.103 N  0.450      SignalP-noTM
EuglossaDilemma_000930-T1  0.115  26  0.111  36  0.131  50  0.103   0.106 N  0.450      SignalP-noTM
EuglossaDilemma_000931-T1  0.107  29  0.107  70  0.114  20  0.102   0.104 N  0.450      SignalP-noTM
EuglossaDilemma_000932-T1  0.201  49  0.192  32  0.343  29  0.223   0.204 N  0.500      SignalP-TM
EuglossaDilemma_000933-T1  0.129  32  0.122  20  0.149  12  0.128   0.125 N  0.450      SignalP-noTM
EuglossaDilemma_000934-T1  0.109  37  0.114  12  0.133   1  0.113   0.114 N  0.450      SignalP-noTM
EuglossaDilemma_000935-T1  0.109  37  0.115  12  0.136   1  0.115   0.115 N  0.450      SignalP-noTM
EuglossaDilemma_000936-T1  0.120  23  0.121  23  0.138  11  0.121   0.121 N  0.450      SignalP-noTM
EuglossaDilemma_000937-T1  0.109  37  0.119  12  0.171   1  0.107   0.113 N  0.450      SignalP-noTM
EuglossaDilemma_000938-T1  0.109  50  0.112  50  0.167  49  0.110   0.111 N  0.450      SignalP-noTM
EuglossaDilemma_000939-T1  0.108  61  0.104  50  0.110  38  0.093   0.098 N  0.450      SignalP-noTM
EuglossaDilemma_000940-T1  0.158  36  0.128  36  0.146  15  0.110   0.119 N  0.450      SignalP-noTM
EuglossaDilemma_000941-T1  0.169  30  0.127  30  0.199  29  0.098   0.112 N  0.450      SignalP-noTM
EuglossaDilemma_000942-T1  0.127  52  0.126  52  0.162  45  0.120   0.122 N  0.450      SignalP-noTM
EuglossaDilemma_000943-T1  0.168  34  0.132  34  0.237  49  0.111   0.121 N  0.450      SignalP-noTM
EuglossaDilemma_000944-T1  0.110  27  0.103  61  0.118  57  0.096   0.099 N  0.450      SignalP-noTM
EuglossaDilemma_000945-T1  0.121  58  0.123  18  0.199  13  0.141   0.133 N  0.450      SignalP-noTM
EuglossaDilemma_000946-T1  0.175  21  0.290  21  0.719  20  0.486   0.396 N  0.450      SignalP-noTM
EuglossaDilemma_000947-T1  0.110  46  0.119  13  0.146   9  0.130   0.125 N  0.450      SignalP-noTM
EuglossaDilemma_000948-T1  0.116  20  0.150  11  0.285   2  0.169   0.160 N  0.450      SignalP-noTM
EuglossaDilemma_000949-T1  0.109  53  0.110  44  0.124  24  0.104   0.106 N  0.450      SignalP-noTM
EuglossaDilemma_000950-T1  0.116  13  0.117  13  0.132  12  0.116   0.117 N  0.450      SignalP-noTM
EuglossaDilemma_000951-T1  0.111  37  0.115  37  0.135  30  0.107   0.111 N  0.450      SignalP-noTM
EuglossaDilemma_000952-T1  0.110  38  0.107  38  0.112  28  0.098   0.102 N  0.450      SignalP-noTM
EuglossaDilemma_000953-T1  0.108  37  0.106  37  0.129   6  0.103   0.105 N  0.450      SignalP-noTM
EuglossaDilemma_000954-T1  0.109  24  0.102  53  0.107  36  0.097   0.099 N  0.450      SignalP-noTM
EuglossaDilemma_000955-T1  0.794  23  0.780  23  0.877   4  0.766   0.772 Y  0.450      SignalP-noTM
EuglossaDilemma_000956-T1  0.142  40  0.121  40  0.113  47  0.100   0.110 N  0.450      SignalP-noTM
EuglossaDilemma_000957-T1  0.107  40  0.106  34  0.115  23  0.102   0.103 N  0.450      SignalP-noTM
EuglossaDilemma_000958-T1  0.193  36  0.142  36  0.163  35  0.105   0.122 N  0.450      SignalP-noTM
EuglossaDilemma_000959-T1  0.108  49  0.107  22  0.140   4  0.106   0.107 N  0.450      SignalP-noTM
EuglossaDilemma_000960-T1  0.786  22  0.679  22  0.768   5  0.579   0.625 Y  0.450      SignalP-noTM
EuglossaDilemma_000961-T1  0.255  27  0.236  27  0.343   1  0.226   0.230 N  0.450      SignalP-noTM
EuglossaDilemma_000962-T1  0.321  19  0.205  19  0.210  15  0.131   0.165 N  0.450      SignalP-noTM
EuglossaDilemma_000963-T1  0.180  24  0.158  24  0.211  18  0.139   0.148 N  0.450      SignalP-noTM
EuglossaDilemma_000964-T1  0.183  18  0.150  18  0.167  15  0.124   0.136 N  0.450      SignalP-noTM
EuglossaDilemma_000965-T1  0.107  23  0.102  50  0.106  41  0.091   0.096 N  0.450      SignalP-noTM
EuglossaDilemma_000966-T1  0.128  17  0.118  17  0.132   9  0.109   0.113 N  0.450      SignalP-noTM
EuglossaDilemma_000967-T1  0.109  35  0.105  37  0.110  22  0.097   0.101 N  0.450      SignalP-noTM
EuglossaDilemma_000968-T1  0.417  46  0.293  46  0.269  41  0.150   0.236 N  0.500      SignalP-TM
EuglossaDilemma_000969-T1  0.135  50  0.118  50  0.139  25  0.100   0.108 N  0.450      SignalP-noTM
EuglossaDilemma_000970-T1  0.567  17  0.722  17  0.946   1  0.910   0.824 Y  0.450      SignalP-noTM
EuglossaDilemma_000971-T1  0.620  19  0.767  19  0.975  12  0.949   0.865 Y  0.450      SignalP-noTM
EuglossaDilemma_000972-T1  0.176  26  0.228  26  0.399  25  0.273   0.246 N  0.500      SignalP-TM
EuglossaDilemma_000973-T1  0.120  21  0.120  21  0.138   5  0.119   0.120 N  0.450      SignalP-noTM
EuglossaDilemma_000974-T1  0.108  66  0.106  66  0.121   1  0.100   0.102 N  0.450      SignalP-noTM
EuglossaDilemma_000975-T1  0.108  23  0.103  56  0.112  37  0.095   0.099 N  0.450      SignalP-noTM
EuglossaDilemma_000976-T1  0.144  23  0.114  23  0.110  40  0.091   0.102 N  0.450      SignalP-noTM
EuglossaDilemma_000977-T1  0.108  52  0.104  34  0.121  12  0.100   0.102 N  0.450      SignalP-noTM
EuglossaDilemma_000978-T1  0.108  49  0.103  49  0.106  63  0.094   0.098 N  0.450      SignalP-noTM
EuglossaDilemma_000979-T1  0.114  65  0.106  45  0.114  42  0.099   0.102 N  0.450      SignalP-noTM
EuglossaDilemma_000980-T1  0.108  66  0.112  11  0.137   1  0.106   0.108 N  0.450      SignalP-noTM
EuglossaDilemma_000981-T1  0.108  55  0.108  55  0.127  38  0.098   0.103 N  0.450      SignalP-noTM
EuglossaDilemma_000982-T1  0.107  57  0.111  15  0.128   1  0.109   0.110 N  0.450      SignalP-noTM
EuglossaDilemma_000983-T1  0.136  20  0.123  20  0.138   2  0.110   0.116 N  0.450      SignalP-noTM
EuglossaDilemma_000984-T1  0.232  27  0.175  27  0.231  48  0.131   0.151 N  0.450      SignalP-noTM
EuglossaDilemma_000985-T1  0.118  60  0.108  60  0.143  48  0.098   0.103 N  0.450      SignalP-noTM
EuglossaDilemma_000986-T1  0.108  69  0.123  15  0.168   7  0.147   0.136 N  0.450      SignalP-noTM
EuglossaDilemma_000987-T1  0.107  24  0.103  11  0.112   2  0.099   0.101 N  0.450      SignalP-noTM
EuglossaDilemma_000988-T1  0.170  20  0.130  20  0.128   3  0.098   0.113 N  0.450      SignalP-noTM
EuglossaDilemma_000989-T1  0.125  20  0.111  20  0.113  42  0.099   0.104 N  0.450      SignalP-noTM
EuglossaDilemma_000990-T1  0.112  55  0.124  19  0.166   5  0.140   0.133 N  0.450      SignalP-noTM
EuglossaDilemma_000991-T1  0.108  56  0.104  56  0.112  52  0.097   0.100 N  0.450      SignalP-noTM
EuglossaDilemma_000992-T1  0.160  29  0.183  29  0.381   2  0.232   0.210 N  0.450      SignalP-noTM
EuglossaDilemma_000993-T1  0.115  24  0.120  12  0.153   1  0.117   0.118 N  0.450      SignalP-noTM
EuglossaDilemma_000994-T1  0.108  41  0.105  41  0.112   3  0.101   0.103 N  0.450      SignalP-noTM
EuglossaDilemma_000995-T1  0.112  54  0.103  54  0.111  55  0.095   0.099 N  0.450      SignalP-noTM
EuglossaDilemma_000996-T1  0.110  10  0.129  11  0.179   1  0.132   0.131 N  0.450      SignalP-noTM
EuglossaDilemma_000997-T1  0.122  59  0.117  59  0.156  44  0.101   0.108 N  0.450      SignalP-noTM
EuglossaDilemma_000998-T1  0.155  13  0.131  13  0.147   3  0.114   0.122 N  0.450      SignalP-noTM
EuglossaDilemma_000999-T1  0.114  59  0.136  67  0.226  58  0.115   0.127 N  0.500      SignalP-TM
EuglossaDilemma_001000-T1  0.593  22  0.664  22  0.844   1  0.738   0.704 Y  0.450      SignalP-noTM
EuglossaDilemma_001001-T1  0.571  18  0.449  18  0.511   1  0.378   0.420 N  0.500      SignalP-TM
EuglossaDilemma_001002-T1  0.109  62  0.108  36  0.121  27  0.102   0.105 N  0.450      SignalP-noTM
EuglossaDilemma_001003-T1  0.110  56  0.137  11  0.202   1  0.159   0.149 N  0.450      SignalP-noTM
EuglossaDilemma_001004-T1  0.329  38  0.253  38  0.546   2  0.255   0.254 N  0.500      SignalP-TM
EuglossaDilemma_001005-T1  0.107  51  0.106  49  0.114  21  0.103   0.104 N  0.450      SignalP-noTM
EuglossaDilemma_001006-T1  0.139  37  0.192  33  0.415  23  0.276   0.226 N  0.500      SignalP-TM
EuglossaDilemma_001007-T1  0.125  20  0.171  20  0.346  10  0.236   0.206 N  0.450      SignalP-noTM
EuglossaDilemma_001008-T1  0.118  17  0.119  17  0.159  29  0.118   0.118 N  0.450      SignalP-noTM
EuglossaDilemma_001009-T1  0.108  62  0.106  42  0.114  28  0.099   0.102 N  0.450      SignalP-noTM
EuglossaDilemma_001010-T1  0.194  31  0.141  31  0.119  28  0.102   0.120 N  0.450      SignalP-noTM
EuglossaDilemma_001011-T1  0.112  29  0.174  12  0.393   1  0.175   0.174 N  0.450      SignalP-noTM
EuglossaDilemma_001012-T1  0.488  29  0.509  29  0.828   9  0.593   0.543 Y  0.500      SignalP-TM
EuglossaDilemma_001013-T1  0.644  18  0.770  18  0.962  11  0.922   0.852 Y  0.450      SignalP-noTM
EuglossaDilemma_001014-T1  0.141  19  0.246  19  0.636  15  0.433   0.347 N  0.450      SignalP-noTM
EuglossaDilemma_001015-T1  0.118  36  0.113  22  0.150  10  0.121   0.117 N  0.450      SignalP-noTM
EuglossaDilemma_001016-T1  0.203  30  0.164  30  0.228  29  0.149   0.158 N  0.500      SignalP-TM
EuglossaDilemma_001017-T1  0.211  22  0.359  22  0.751  13  0.616   0.498 Y  0.450      SignalP-noTM
EuglossaDilemma_001018-T1  0.152  23  0.130  23  0.134   4  0.111   0.120 N  0.450      SignalP-noTM
EuglossaDilemma_001019-T1  0.109  26  0.105  65  0.125  52  0.100   0.102 N  0.450      SignalP-noTM
EuglossaDilemma_001020-T1  0.179  32  0.222  12  0.630   1  0.320   0.275 N  0.450      SignalP-noTM
EuglossaDilemma_001021-T1  0.149  36  0.180  36  0.608  27  0.229   0.206 N  0.450      SignalP-noTM
EuglossaDilemma_001022-T1  0.124  31  0.154  11  0.289   3  0.190   0.173 N  0.450      SignalP-noTM
EuglossaDilemma_001023-T1  0.120  23  0.114  11  0.143   1  0.109   0.111 N  0.450      SignalP-noTM
EuglossaDilemma_001024-T1  0.109  29  0.113  12  0.130   1  0.110   0.111 N  0.450      SignalP-noTM
EuglossaDilemma_001025-T1  0.107  29  0.102  29  0.109  23  0.095   0.098 N  0.450      SignalP-noTM
EuglossaDilemma_001026-T1  0.137  17  0.171  17  0.268   1  0.194   0.184 N  0.450      SignalP-noTM
EuglossaDilemma_001027-T1  0.108  38  0.112  12  0.135   2  0.106   0.109 N  0.450      SignalP-noTM
EuglossaDilemma_001028-T1  0.163  21  0.240  21  0.576   3  0.404   0.306 N  0.500      SignalP-TM
EuglossaDilemma_001029-T1  0.612  23  0.614  23  0.806   2  0.616   0.615 Y  0.450      SignalP-noTM
EuglossaDilemma_001030-T1  0.116  26  0.114  11  0.137   1  0.109   0.111 N  0.450      SignalP-noTM
EuglossaDilemma_001031-T1  0.130  44  0.114  44  0.133  22  0.101   0.107 N  0.450      SignalP-noTM
EuglossaDilemma_001032-T1  0.111  39  0.106  39  0.115  24  0.096   0.101 N  0.450      SignalP-noTM
EuglossaDilemma_001033-T1  0.132  58  0.114  58  0.131   6  0.101   0.107 N  0.450      SignalP-noTM
EuglossaDilemma_001034-T1  0.231  37  0.201  37  0.507  16  0.193   0.197 N  0.450      SignalP-noTM
EuglossaDilemma_001035-T1  0.119  45  0.114  53  0.145  46  0.110   0.112 N  0.450      SignalP-noTM
EuglossaDilemma_001036-T1  0.232  24  0.434  24  0.917   4  0.814   0.639 Y  0.450      SignalP-noTM
EuglossaDilemma_001037-T1  0.182  48  0.170  48  0.448  46  0.158   0.164 N  0.450      SignalP-noTM
EuglossaDilemma_001038-T1  0.201  58  0.236  58  0.504  32  0.224   0.230 N  0.450      SignalP-noTM
EuglossaDilemma_001039-T1  0.133  33  0.139  11  0.226   2  0.166   0.154 N  0.450      SignalP-noTM
EuglossaDilemma_001040-T1  0.118  22  0.152  11  0.260   7  0.221   0.179 N  0.500      SignalP-TM
EuglossaDilemma_001041-T1  0.110  55  0.115  27  0.144  20  0.122   0.119 N  0.450      SignalP-noTM
EuglossaDilemma_001042-T1  0.111  69  0.120  13  0.165   1  0.119   0.119 N  0.450      SignalP-noTM
EuglossaDilemma_001043-T1  0.127  23  0.142  23  0.227  13  0.159   0.151 N  0.450      SignalP-noTM
EuglossaDilemma_001044-T1  0.109  51  0.103  68  0.108  38  0.093   0.098 N  0.450      SignalP-noTM
EuglossaDilemma_001045-T1  0.106  30  0.108  38  0.119  29  0.102   0.105 N  0.450      SignalP-noTM
EuglossaDilemma_001046-T1  0.127  67  0.112  67  0.116   1  0.100   0.105 N  0.450      SignalP-noTM
EuglossaDilemma_001047-T1  0.110  21  0.124  11  0.177   1  0.119   0.121 N  0.450      SignalP-noTM
EuglossaDilemma_001048-T1  0.109  33  0.114  33  0.143  24  0.112   0.113 N  0.450      SignalP-noTM
EuglossaDilemma_001049-T1  0.112  54  0.129  11  0.197   2  0.141   0.136 N  0.450      SignalP-noTM
EuglossaDilemma_001050-T1  0.110  40  0.115  11  0.136   1  0.117   0.116 N  0.450      SignalP-noTM
EuglossaDilemma_001051-T1  0.389  34  0.454  34  0.734  29  0.492   0.469 N  0.500      SignalP-TM
EuglossaDilemma_001052-T1  0.119  28  0.179  11  0.391   1  0.212   0.197 N  0.450      SignalP-noTM
EuglossaDilemma_001053-T1  0.112  26  0.111  16  0.171   3  0.113   0.112 N  0.450      SignalP-noTM
EuglossaDilemma_001054-T1  0.115  16  0.131  16  0.169   1  0.139   0.135 N  0.450      SignalP-noTM
EuglossaDilemma_001055-T1  0.113  30  0.124  14  0.181   1  0.116   0.120 N  0.450      SignalP-noTM
EuglossaDilemma_001056-T1  0.108  35  0.113  54  0.145  41  0.106   0.109 N  0.450      SignalP-noTM
EuglossaDilemma_001057-T1  0.161  19  0.150  19  0.199  18  0.139   0.144 N  0.450      SignalP-noTM
EuglossaDilemma_001058-T1  0.110  27  0.111  17  0.142  13  0.117   0.114 N  0.450      SignalP-noTM
EuglossaDilemma_001059-T1  0.110  36  0.122  11  0.145   1  0.127   0.125 N  0.450      SignalP-noTM
EuglossaDilemma_001060-T1  0.141  49  0.123  49  0.221  12  0.114   0.120 N  0.500      SignalP-TM
EuglossaDilemma_001061-T1  0.138  25  0.154  25  0.316   2  0.182   0.169 N  0.450      SignalP-noTM
EuglossaDilemma_001062-T1  0.146  20  0.112  20  0.116  25  0.086   0.098 N  0.450      SignalP-noTM
EuglossaDilemma_001063-T1  0.130  24  0.135  24  0.203  42  0.138   0.137 N  0.450      SignalP-noTM
EuglossaDilemma_001064-T1  0.108  48  0.103  67  0.133   7  0.097   0.100 N  0.450      SignalP-noTM
EuglossaDilemma_001065-T1  0.112  32  0.106  69  0.112  52  0.098   0.102 N  0.450      SignalP-noTM
EuglossaDilemma_001066-T1  0.141  27  0.119  27  0.143  45  0.102   0.110 N  0.450      SignalP-noTM
EuglossaDilemma_001067-T1  0.108  68  0.107  39  0.125  18  0.105   0.106 N  0.450      SignalP-noTM
EuglossaDilemma_001068-T1  0.200  25  0.185  25  0.301   2  0.179   0.182 N  0.450      SignalP-noTM
EuglossaDilemma_001069-T1  0.124  22  0.116  12  0.148  32  0.119   0.118 N  0.450      SignalP-noTM
EuglossaDilemma_001070-T1  0.109  60  0.128  11  0.176   1  0.129   0.128 N  0.450      SignalP-noTM
EuglossaDilemma_001071-T1  0.109  32  0.118  11  0.160   1  0.109   0.113 N  0.450      SignalP-noTM
EuglossaDilemma_001072-T1  0.119  49  0.113  49  0.147  48  0.105   0.108 N  0.450      SignalP-noTM
EuglossaDilemma_001073-T1  0.314  27  0.514  27  0.949   7  0.853   0.697 Y  0.450      SignalP-noTM
EuglossaDilemma_001074-T1  0.165  31  0.126  31  0.155  28  0.098   0.111 N  0.450      SignalP-noTM
EuglossaDilemma_001075-T1  0.107  38  0.102  38  0.111  55  0.094   0.098 N  0.450      SignalP-noTM
EuglossaDilemma_001076-T1  0.107  26  0.104  42  0.118  21  0.099   0.101 N  0.450      SignalP-noTM
EuglossaDilemma_001077-T1  0.110  36  0.117  12  0.147   1  0.112   0.114 N  0.450      SignalP-noTM
EuglossaDilemma_001078-T1  0.392  27  0.277  27  0.369   1  0.208   0.240 N  0.450      SignalP-noTM
EuglossaDilemma_001079-T1  0.113  57  0.107  57  0.119  29  0.100   0.103 N  0.450      SignalP-noTM
EuglossaDilemma_001080-T1  0.129  13  0.226  13  0.479  11  0.359   0.298 N  0.450      SignalP-noTM
EuglossaDilemma_001081-T1  0.652  22  0.764  22  0.940   9  0.893   0.834 Y  0.450      SignalP-noTM
EuglossaDilemma_001082-T1  0.170  23  0.159  23  0.241   3  0.149   0.154 N  0.450      SignalP-noTM
EuglossaDilemma_001083-T1  0.120  43  0.110  43  0.152   8  0.105   0.108 N  0.450      SignalP-noTM
EuglossaDilemma_001084-T1  0.119  51  0.112  51  0.144   7  0.107   0.110 N  0.450      SignalP-noTM
EuglossaDilemma_001085-T1  0.130   8  0.106  45  0.114  32  0.098   0.102 N  0.450      SignalP-noTM
EuglossaDilemma_001086-T1  0.118  49  0.119  19  0.147  40  0.125   0.122 N  0.450      SignalP-noTM
EuglossaDilemma_001087-T1  0.143  16  0.167  16  0.239   1  0.176   0.172 N  0.450      SignalP-noTM
EuglossaDilemma_001088-T1  0.109  12  0.108  12  0.134   2  0.102   0.105 N  0.450      SignalP-noTM
EuglossaDilemma_001089-T1  0.109  62  0.107  62  0.117  48  0.101   0.104 N  0.450      SignalP-noTM
EuglossaDilemma_001090-T1  0.122  16  0.113  16  0.129  15  0.103   0.108 N  0.450      SignalP-noTM
EuglossaDilemma_001091-T1  0.144  17  0.120  17  0.127  16  0.102   0.110 N  0.450      SignalP-noTM
EuglossaDilemma_001092-T1  0.123  20  0.110  20  0.115   7  0.101   0.106 N  0.450      SignalP-noTM
EuglossaDilemma_001093-T1  0.109  40  0.112  53  0.131  30  0.108   0.110 N  0.450      SignalP-noTM
EuglossaDilemma_001094-T1  0.109  67  0.111  14  0.141   2  0.124   0.118 N  0.450      SignalP-noTM
EuglossaDilemma_001095-T1  0.108  38  0.108  38  0.118  20  0.104   0.106 N  0.450      SignalP-noTM
EuglossaDilemma_001096-T1  0.108  48  0.113  11  0.140   1  0.107   0.110 N  0.450      SignalP-noTM
EuglossaDilemma_001097-T1  0.126  26  0.155  13  0.331   6  0.230   0.195 N  0.450      SignalP-noTM
EuglossaDilemma_001098-T1  0.141  63  0.127  63  0.234  43  0.103   0.114 N  0.450      SignalP-noTM
EuglossaDilemma_001099-T1  0.108  37  0.106  13  0.114   1  0.096   0.100 N  0.450      SignalP-noTM
EuglossaDilemma_001100-T1  0.112  49  0.128  19  0.224  11  0.152   0.141 N  0.450      SignalP-noTM
EuglossaDilemma_001101-T1  0.145  21  0.127  21  0.164   1  0.106   0.115 N  0.450      SignalP-noTM
EuglossaDilemma_001102-T1  0.107  35  0.103  35  0.109  49  0.097   0.100 N  0.450      SignalP-noTM
EuglossaDilemma_001103-T1  0.110  53  0.106  24  0.118   9  0.103   0.105 N  0.450      SignalP-noTM
EuglossaDilemma_001104-T1  0.110  44  0.113  13  0.125   1  0.116   0.115 N  0.450      SignalP-noTM
EuglossaDilemma_001105-T1  0.111  64  0.124  12  0.163   1  0.128   0.126 N  0.450      SignalP-noTM
EuglossaDilemma_001106-T1  0.111  66  0.108  66  0.123  52  0.100   0.104 N  0.450      SignalP-noTM
EuglossaDilemma_001107-T1  0.178  43  0.135  43  0.143  42  0.100   0.116 N  0.450      SignalP-noTM
EuglossaDilemma_001108-T1  0.119  56  0.193  44  0.528  41  0.193   0.193 N  0.500      SignalP-TM
EuglossaDilemma_001109-T1  0.152  29  0.185  13  0.463   3  0.300   0.247 N  0.450      SignalP-noTM
EuglossaDilemma_001110-T1  0.111  64  0.116  11  0.151   2  0.122   0.120 N  0.450      SignalP-noTM
EuglossaDilemma_001111-T1  0.114  24  0.107  44  0.129  23  0.099   0.103 N  0.450      SignalP-noTM
EuglossaDilemma_001112-T1  0.109  43  0.105  40  0.118   8  0.100   0.102 N  0.450      SignalP-noTM
EuglossaDilemma_001113-T1  0.748  25  0.595  25  0.796   6  0.560   0.581 Y  0.500      SignalP-TM
EuglossaDilemma_001114-T1  0.318  20  0.470  20  0.825  19  0.702   0.595 Y  0.450      SignalP-noTM
EuglossaDilemma_001115-T1  0.109  39  0.109  12  0.130  13  0.111   0.110 N  0.450      SignalP-noTM
EuglossaDilemma_001116-T1  0.107  53  0.110  12  0.132   1  0.101   0.105 N  0.450      SignalP-noTM
EuglossaDilemma_001117-T1  0.112  36  0.105  36  0.116  42  0.099   0.102 N  0.450      SignalP-noTM
EuglossaDilemma_001118-T1  0.107  45  0.102  62  0.110  55  0.096   0.099 N  0.450      SignalP-noTM
EuglossaDilemma_001119-T1  0.332  18  0.535  18  0.905   8  0.859   0.710 Y  0.450      SignalP-noTM
EuglossaDilemma_001120-T1  0.146  18  0.127  18  0.160  31  0.111   0.118 N  0.450      SignalP-noTM
EuglossaDilemma_001121-T1  0.126  53  0.120  12  0.153   1  0.127   0.123 N  0.450      SignalP-noTM
EuglossaDilemma_001122-T1  0.126  48  0.114  48  0.146  46  0.099   0.106 N  0.450      SignalP-noTM
EuglossaDilemma_001123-T1  0.131  32  0.130  11  0.189   1  0.142   0.136 N  0.450      SignalP-noTM
EuglossaDilemma_001124-T1  0.109  51  0.101  64  0.107  18  0.095   0.098 N  0.450      SignalP-noTM
EuglossaDilemma_001125-T1  0.172  22  0.162  22  0.200   5  0.153   0.157 N  0.450      SignalP-noTM
EuglossaDilemma_001126-T1  0.108  25  0.105  31  0.124  70  0.092   0.100 N  0.500      SignalP-TM
EuglossaDilemma_001127-T1  0.118  40  0.109  22  0.131  13  0.110   0.109 N  0.450      SignalP-noTM
EuglossaDilemma_001128-T1  0.264  37  0.150  37  0.225   2  0.115   0.136 N  0.500      SignalP-TM
EuglossaDilemma_001129-T1  0.249  19  0.267  19  0.492  17  0.291   0.280 N  0.450      SignalP-noTM
EuglossaDilemma_001130-T1  0.112  23  0.148  11  0.252   1  0.173   0.161 N  0.450      SignalP-noTM
EuglossaDilemma_001131-T1  0.111  67  0.108  46  0.118  35  0.101   0.105 N  0.450      SignalP-noTM
EuglossaDilemma_001132-T1  0.105  49  0.107  53  0.122  43  0.102   0.104 N  0.450      SignalP-noTM
EuglossaDilemma_001133-T1  0.111  26  0.184  12  0.443   3  0.264   0.227 N  0.450      SignalP-noTM
EuglossaDilemma_001134-T1  0.675  23  0.562  23  0.624  22  0.419   0.505 Y  0.500      SignalP-TM
EuglossaDilemma_001135-T1  0.269  22  0.491  22  0.972   2  0.893   0.708 Y  0.450      SignalP-noTM
EuglossaDilemma_001136-T1  0.421  23  0.628  23  0.968  16  0.937   0.795 Y  0.450      SignalP-noTM
EuglossaDilemma_001137-T1  0.116  42  0.131  42  0.284  40  0.135   0.133 N  0.450      SignalP-noTM
EuglossaDilemma_001138-T1  0.308  14  0.446  14  0.780   3  0.635   0.548 Y  0.450      SignalP-noTM
EuglossaDilemma_001139-T1  0.560  22  0.716  22  0.964   4  0.915   0.823 Y  0.450      SignalP-noTM
EuglossaDilemma_001140-T1  0.836  21  0.889  21  0.981  13  0.944   0.918 Y  0.450      SignalP-noTM
EuglossaDilemma_001141-T1  0.108  65  0.110  12  0.124   1  0.108   0.109 N  0.450      SignalP-noTM
EuglossaDilemma_001142-T1  0.113  44  0.106  14  0.122   3  0.103   0.105 N  0.450      SignalP-noTM
EuglossaDilemma_001143-T1  0.118  56  0.108  56  0.118  47  0.097   0.102 N  0.450      SignalP-noTM
EuglossaDilemma_001144-T1  0.108  29  0.122  11  0.158   1  0.127   0.125 N  0.450      SignalP-noTM
EuglossaDilemma_001145-T1  0.111  57  0.107  12  0.125   4  0.108   0.108 N  0.450      SignalP-noTM
EuglossaDilemma_001146-T1  0.109  67  0.105  31  0.114  13  0.103   0.104 N  0.450      SignalP-noTM
EuglossaDilemma_001147-T1  0.182  22  0.226  22  0.563  15  0.278   0.254 N  0.450      SignalP-noTM
EuglossaDilemma_001148-T1  0.111  29  0.144  29  0.240  21  0.154   0.148 N  0.500      SignalP-TM
EuglossaDilemma_001149-T1  0.123  22  0.141  18  0.223   1  0.147   0.144 N  0.450      SignalP-noTM
EuglossaDilemma_001150-T1  0.127  14  0.197  14  0.354   1  0.270   0.236 N  0.450      SignalP-noTM
EuglossaDilemma_001151-T1  0.113  59  0.110  59  0.120  51  0.101   0.105 N  0.450      SignalP-noTM
EuglossaDilemma_001152-T1  0.112  22  0.111  47  0.127  23  0.110   0.110 N  0.450      SignalP-noTM
EuglossaDilemma_001153-T1  0.108  34  0.116  11  0.181   3  0.132   0.125 N  0.450      SignalP-noTM
EuglossaDilemma_001154-T1  0.118  60  0.118  60  0.139  41  0.105   0.111 N  0.450      SignalP-noTM
EuglossaDilemma_001155-T1  0.139  15  0.180  15  0.360  10  0.243   0.214 N  0.450      SignalP-noTM
EuglossaDilemma_001156-T1  0.239  56  0.209  56  0.424  50  0.131   0.167 N  0.450      SignalP-noTM
EuglossaDilemma_001157-T1  0.111  38  0.111  66  0.175  50  0.103   0.107 N  0.450      SignalP-noTM
EuglossaDilemma_001158-T1  0.116  34  0.124  19  0.167  18  0.136   0.131 N  0.450      SignalP-noTM
EuglossaDilemma_001159-T1  0.109  70  0.108  16  0.127   4  0.113   0.111 N  0.450      SignalP-noTM
EuglossaDilemma_001160-T1  0.385  17  0.262  17  0.263  13  0.178   0.217 N  0.450      SignalP-noTM
EuglossaDilemma_001161-T1  0.847  21  0.879  21  0.944  12  0.911   0.896 Y  0.450      SignalP-noTM
EuglossaDilemma_001162-T1  0.108  58  0.106  12  0.124   1  0.097   0.101 N  0.450      SignalP-noTM
EuglossaDilemma_001163-T1  0.168  40  0.130  40  0.172  16  0.115   0.122 N  0.450      SignalP-noTM
EuglossaDilemma_001164-T1  0.107  63  0.106  31  0.136  10  0.104   0.105 N  0.450      SignalP-noTM
EuglossaDilemma_001165-T1  0.140  24  0.155  24  0.286  19  0.175   0.166 N  0.450      SignalP-noTM
EuglossaDilemma_001166-T1  0.120  18  0.122  68  0.190  38  0.118   0.120 N  0.500      SignalP-TM
EuglossaDilemma_001167-T1  0.112  67  0.106  35  0.131  26  0.102   0.104 N  0.450      SignalP-noTM
EuglossaDilemma_001168-T1  0.254  53  0.184  53  0.200  35  0.126   0.152 N  0.450      SignalP-noTM
EuglossaDilemma_001169-T1  0.108  38  0.129  11  0.199   1  0.116   0.122 N  0.450      SignalP-noTM
EuglossaDilemma_001170-T1  0.108  23  0.104  70  0.126   2  0.098   0.101 N  0.450      SignalP-noTM
EuglossaDilemma_001171-T1  0.134  17  0.139  17  0.217   1  0.118   0.128 N  0.450      SignalP-noTM
EuglossaDilemma_001172-T1  0.146  18  0.132  18  0.137   1  0.115   0.123 N  0.450      SignalP-noTM
EuglossaDilemma_001173-T1  0.113  29  0.106  61  0.119  38  0.100   0.103 N  0.450      SignalP-noTM
EuglossaDilemma_001174-T1  0.738  19  0.818  19  0.941   3  0.902   0.863 Y  0.450      SignalP-noTM
EuglossaDilemma_001175-T1  0.338  23  0.491  23  0.883  10  0.713   0.611 Y  0.450      SignalP-noTM
EuglossaDilemma_001176-T1  0.821  22  0.850  22  0.968   1  0.876   0.864 Y  0.450      SignalP-noTM
EuglossaDilemma_001177-T1  0.108  19  0.106  43  0.166  69  0.096   0.102 N  0.500      SignalP-TM
EuglossaDilemma_001178-T1  0.717  19  0.797  19  0.928   1  0.876   0.839 Y  0.450      SignalP-noTM
EuglossaDilemma_001179-T1  0.123  17  0.116  17  0.139  16  0.113   0.115 N  0.450      SignalP-noTM
EuglossaDilemma_001180-T1  0.109  28  0.108  11  0.125  19  0.107   0.107 N  0.450      SignalP-noTM
EuglossaDilemma_001181-T1  0.109  57  0.107  57  0.138  47  0.104   0.106 N  0.450      SignalP-noTM
EuglossaDilemma_001182-T1  0.109  52  0.104  27  0.114  13  0.099   0.101 N  0.450      SignalP-noTM
EuglossaDilemma_001183-T1  0.112  25  0.110  15  0.129   1  0.102   0.106 N  0.450      SignalP-noTM
EuglossaDilemma_001184-T1  0.145  35  0.122  35  0.152   1  0.110   0.115 N  0.450      SignalP-noTM
EuglossaDilemma_001185-T1  0.130  18  0.176  18  0.306   9  0.236   0.208 N  0.450      SignalP-noTM
EuglossaDilemma_001186-T1  0.119  18  0.107  18  0.117  50  0.096   0.101 N  0.450      SignalP-noTM
EuglossaDilemma_001187-T1  0.117  26  0.112  11  0.131   1  0.110   0.111 N  0.450      SignalP-noTM
EuglossaDilemma_001188-T1  0.198  61  0.137  61  0.125  21  0.101   0.118 N  0.450      SignalP-noTM
EuglossaDilemma_001189-T1  0.113  31  0.104  53  0.112  30  0.095   0.099 N  0.450      SignalP-noTM
EuglossaDilemma_001190-T1  0.193  22  0.172  22  0.183   1  0.151   0.161 N  0.450      SignalP-noTM
EuglossaDilemma_001191-T1  0.158  30  0.126  30  0.148  29  0.100   0.112 N  0.450      SignalP-noTM
EuglossaDilemma_001192-T1  0.109  55  0.104  13  0.129   5  0.106   0.105 N  0.450      SignalP-noTM
EuglossaDilemma_001193-T1  0.135  28  0.202  28  0.404  13  0.293   0.239 N  0.500      SignalP-TM
EuglossaDilemma_001194-T1  0.829  32  0.522  32  0.593  26  0.331   0.445 N  0.500      SignalP-TM
EuglossaDilemma_001195-T1  0.213  22  0.140  22  0.120  60  0.091   0.114 N  0.450      SignalP-noTM
EuglossaDilemma_001196-T1  0.136  26  0.181  22  0.404   8  0.259   0.223 N  0.450      SignalP-noTM
EuglossaDilemma_001197-T1  0.253  17  0.204  17  0.201  13  0.158   0.179 N  0.450      SignalP-noTM
EuglossaDilemma_001198-T1  0.328  49  0.208  19  0.340  15  0.241   0.226 N  0.450      SignalP-noTM
EuglossaDilemma_001199-T1  0.110  39  0.114  12  0.138   1  0.110   0.112 N  0.450      SignalP-noTM
EuglossaDilemma_001200-T1  0.112  62  0.105  62  0.106  64  0.095   0.100 N  0.450      SignalP-noTM
EuglossaDilemma_001201-T1  0.107  56  0.104  41  0.120  28  0.098   0.101 N  0.450      SignalP-noTM
EuglossaDilemma_001202-T1  0.567  20  0.720  20  0.964   1  0.906   0.820 Y  0.450      SignalP-noTM
EuglossaDilemma_001203-T1  0.121  49  0.106  49  0.113  55  0.092   0.099 N  0.450      SignalP-noTM
EuglossaDilemma_001204-T1  0.161  14  0.272  14  0.541   6  0.453   0.370 N  0.450      SignalP-noTM
EuglossaDilemma_001205-T1  0.678  20  0.729  20  0.887   4  0.770   0.751 Y  0.450      SignalP-noTM
EuglossaDilemma_001206-T1  0.135  25  0.278  25  0.824  11  0.564   0.432 N  0.450      SignalP-noTM
EuglossaDilemma_001207-T1  0.196  26  0.161  26  0.188   6  0.135   0.147 N  0.450      SignalP-noTM
EuglossaDilemma_001208-T1  0.111  58  0.117  12  0.147   1  0.113   0.115 N  0.450      SignalP-noTM
EuglossaDilemma_001209-T1  0.108  65  0.104  42  0.110  11  0.099   0.101 N  0.450      SignalP-noTM
EuglossaDilemma_001210-T1  0.140  30  0.133  22  0.181   4  0.139   0.136 N  0.450      SignalP-noTM
EuglossaDilemma_001211-T1  0.108  25  0.104  40  0.114  23  0.099   0.101 N  0.450      SignalP-noTM
EuglossaDilemma_001212-T1  0.112  25  0.133  25  0.184  15  0.144   0.137 N  0.500      SignalP-TM
EuglossaDilemma_001213-T1  0.108  60  0.105  60  0.114  39  0.095   0.100 N  0.450      SignalP-noTM
EuglossaDilemma_001214-T1  0.109  44  0.109  44  0.128  27  0.101   0.105 N  0.450      SignalP-noTM
EuglossaDilemma_001215-T1  0.109  20  0.119  11  0.164   2  0.124   0.122 N  0.450      SignalP-noTM
EuglossaDilemma_001216-T1  0.112  45  0.105  45  0.119   7  0.099   0.102 N  0.450      SignalP-noTM
EuglossaDilemma_001217-T1  0.121  54  0.118  12  0.149   1  0.114   0.116 N  0.450      SignalP-noTM
EuglossaDilemma_001218-T1  0.114  36  0.126  36  0.397  30  0.132   0.129 N  0.450      SignalP-noTM
EuglossaDilemma_001219-T1  0.729  20  0.735  20  0.798   7  0.732   0.734 Y  0.450      SignalP-noTM
EuglossaDilemma_001220-T1  0.158  50  0.124  50  0.148   2  0.100   0.111 N  0.450      SignalP-noTM
EuglossaDilemma_001221-T1  0.108  60  0.104  68  0.109  68  0.096   0.100 N  0.450      SignalP-noTM
EuglossaDilemma_001222-T1  0.112  31  0.117  13  0.154   3  0.119   0.118 N  0.450      SignalP-noTM
EuglossaDilemma_001223-T1  0.109  66  0.107  66  0.118   4  0.100   0.103 N  0.450      SignalP-noTM
EuglossaDilemma_001224-T1  0.145  43  0.168  36  0.241  25  0.171   0.169 N  0.500      SignalP-TM
EuglossaDilemma_001225-T1  0.149  42  0.151  42  0.302  40  0.129   0.139 N  0.450      SignalP-noTM
EuglossaDilemma_001226-T1  0.161  46  0.151  46  0.219  15  0.139   0.145 N  0.450      SignalP-noTM
EuglossaDilemma_001227-T1  0.409  19  0.601  19  0.936  11  0.884   0.754 Y  0.450      SignalP-noTM
EuglossaDilemma_001228-T1  0.203  34  0.267  34  0.511  29  0.289   0.276 N  0.500      SignalP-TM
EuglossaDilemma_001229-T1  0.124  38  0.116  38  0.134  20  0.106   0.111 N  0.450      SignalP-noTM
EuglossaDilemma_001230-T1  0.117  20  0.193  20  0.446   7  0.326   0.265 N  0.450      SignalP-noTM
EuglossaDilemma_001231-T1  0.149  33  0.190  33  0.451  31  0.212   0.202 N  0.450      SignalP-noTM
EuglossaDilemma_001232-T1  0.112  66  0.107  11  0.126   3  0.108   0.107 N  0.450      SignalP-noTM
EuglossaDilemma_001233-T1  0.111  55  0.109  55  0.129  52  0.101   0.105 N  0.450      SignalP-noTM
EuglossaDilemma_001234-T1  0.135  22  0.120  22  0.176  21  0.108   0.114 N  0.450      SignalP-noTM
EuglossaDilemma_001235-T1  0.111  53  0.108  11  0.124   3  0.105   0.107 N  0.450      SignalP-noTM
EuglossaDilemma_001236-T1  0.573  26  0.556  26  0.717  19  0.518   0.541 Y  0.500      SignalP-TM
EuglossaDilemma_001237-T1  0.108  24  0.105  45  0.115  33  0.099   0.102 N  0.450      SignalP-noTM
EuglossaDilemma_001238-T1  0.167  60  0.147  60  0.242  45  0.131   0.138 N  0.450      SignalP-noTM
EuglossaDilemma_001239-T1  0.110  36  0.104  36  0.107   5  0.096   0.099 N  0.450      SignalP-noTM
EuglossaDilemma_001240-T1  0.111  28  0.107  47  0.122  32  0.098   0.102 N  0.450      SignalP-noTM
EuglossaDilemma_001241-T1  0.110  45  0.110  62  0.170  43  0.101   0.105 N  0.450      SignalP-noTM
EuglossaDilemma_001242-T1  0.118  16  0.114  16  0.139   1  0.097   0.105 N  0.450      SignalP-noTM
EuglossaDilemma_001243-T1  0.108  36  0.105  54  0.110  51  0.098   0.101 N  0.450      SignalP-noTM
EuglossaDilemma_001244-T1  0.109  29  0.104  70  0.113  57  0.096   0.100 N  0.450      SignalP-noTM
EuglossaDilemma_001245-T1  0.110  70  0.106  70  0.118  53  0.096   0.101 N  0.450      SignalP-noTM
EuglossaDilemma_001246-T1  0.119  14  0.105  14  0.112  40  0.090   0.097 N  0.450      SignalP-noTM
EuglossaDilemma_001247-T1  0.109  70  0.104  70  0.114  55  0.097   0.100 N  0.450      SignalP-noTM
EuglossaDilemma_001248-T1  0.200  28  0.146  28  0.131  16  0.104   0.123 N  0.450      SignalP-noTM
EuglossaDilemma_001249-T1  0.111  47  0.105  47  0.111   2  0.095   0.100 N  0.450      SignalP-noTM
EuglossaDilemma_001250-T1  0.110  55  0.143  48  0.255  43  0.125   0.136 N  0.500      SignalP-TM
EuglossaDilemma_001251-T1  0.111  43  0.104  22  0.120  10  0.101   0.102 N  0.450      SignalP-noTM
EuglossaDilemma_001252-T1  0.145  53  0.122  53  0.128  50  0.102   0.111 N  0.450      SignalP-noTM
EuglossaDilemma_001253-T1  0.108  57  0.105  57  0.154   2  0.098   0.101 N  0.450      SignalP-noTM
EuglossaDilemma_001254-T1  0.563  25  0.499  25  0.772  22  0.431   0.462 Y  0.450      SignalP-noTM
EuglossaDilemma_001255-T1  0.116  55  0.108  11  0.119   1  0.100   0.104 N  0.450      SignalP-noTM
EuglossaDilemma_001256-T1  0.132  20  0.115  20  0.125   5  0.101   0.107 N  0.450      SignalP-noTM
EuglossaDilemma_001257-T1  0.122  32  0.151  45  0.361  44  0.156   0.154 N  0.450      SignalP-noTM
EuglossaDilemma_001258-T1  0.110  23  0.106  36  0.119  48  0.101   0.103 N  0.450      SignalP-noTM
EuglossaDilemma_001259-T1  0.113  30  0.118  12  0.171   2  0.119   0.119 N  0.450      SignalP-noTM
EuglossaDilemma_001260-T1  0.110  57  0.112  57  0.159  50  0.105   0.109 N  0.450      SignalP-noTM
EuglossaDilemma_001261-T1  0.127  18  0.113  18  0.133  20  0.103   0.108 N  0.450      SignalP-noTM
EuglossaDilemma_001262-T1  0.115  28  0.120  14  0.173  12  0.132   0.126 N  0.450      SignalP-noTM
EuglossaDilemma_001263-T1  0.521  20  0.692  20  0.944  10  0.918   0.814 Y  0.450      SignalP-noTM
EuglossaDilemma_001264-T1  0.195  23  0.255  23  0.526  18  0.346   0.292 N  0.500      SignalP-TM
EuglossaDilemma_001265-T1  0.108  53  0.106  53  0.115  64  0.100   0.103 N  0.450      SignalP-noTM
EuglossaDilemma_001266-T1  0.139  38  0.125  32  0.200   2  0.122   0.123 N  0.450      SignalP-noTM
EuglossaDilemma_001267-T1  0.556  19  0.712  19  0.946  11  0.909   0.818 Y  0.450      SignalP-noTM
EuglossaDilemma_001268-T1  0.108  23  0.108  36  0.119  25  0.101   0.104 N  0.450      SignalP-noTM
EuglossaDilemma_001269-T1  0.209  51  0.276  51  0.594  44  0.243   0.258 N  0.450      SignalP-noTM
EuglossaDilemma_001270-T1  0.130  39  0.125  18  0.299  10  0.160   0.144 N  0.450      SignalP-noTM
EuglossaDilemma_001271-T1  0.135  30  0.117  30  0.129  29  0.104   0.110 N  0.450      SignalP-noTM
EuglossaDilemma_001272-T1  0.118  37  0.128  11  0.175   1  0.138   0.133 N  0.450      SignalP-noTM
EuglossaDilemma_001273-T1  0.116  35  0.109  35  0.177  34  0.099   0.104 N  0.450      SignalP-noTM
EuglossaDilemma_001274-T1  0.109  21  0.105  38  0.112   5  0.099   0.102 N  0.450      SignalP-noTM
EuglossaDilemma_001275-T1  0.136  31  0.125  31  0.179  28  0.118   0.121 N  0.450      SignalP-noTM
EuglossaDilemma_001276-T1  0.117  35  0.130  16  0.232   5  0.165   0.149 N  0.450      SignalP-noTM
EuglossaDilemma_001277-T1  0.112  24  0.104  69  0.125  50  0.098   0.101 N  0.450      SignalP-noTM
EuglossaDilemma_001278-T1  0.110  23  0.107  40  0.124  18  0.103   0.105 N  0.450      SignalP-noTM
EuglossaDilemma_001279-T1  0.174  18  0.150  18  0.165  50  0.126   0.137 N  0.450      SignalP-noTM
EuglossaDilemma_001280-T1  0.160  20  0.255  20  0.629   1  0.371   0.317 N  0.450      SignalP-noTM
EuglossaDilemma_001281-T1  0.111  61  0.104  61  0.105  56  0.094   0.099 N  0.450      SignalP-noTM
EuglossaDilemma_001283-T1  0.109  69  0.115  12  0.141   2  0.117   0.116 N  0.450      SignalP-noTM
EuglossaDilemma_001284-T1  0.115  22  0.107  22  0.112   3  0.099   0.103 N  0.450      SignalP-noTM
EuglossaDilemma_001285-T1  0.109  47  0.106  24  0.126  40  0.106   0.106 N  0.450      SignalP-noTM
EuglossaDilemma_001286-T1  0.108  25  0.135  11  0.192   2  0.169   0.149 N  0.500      SignalP-TM
EuglossaDilemma_001287-T1  0.114  23  0.112  23  0.138  21  0.110   0.111 N  0.450      SignalP-noTM
EuglossaDilemma_001288-T1  0.111  26  0.115  11  0.142   3  0.121   0.118 N  0.450      SignalP-noTM
EuglossaDilemma_001289-T1  0.109  45  0.105  51  0.112  43  0.099   0.102 N  0.450      SignalP-noTM
EuglossaDilemma_001290-T1  0.111  46  0.108  64  0.118  49  0.103   0.105 N  0.450      SignalP-noTM
EuglossaDilemma_001291-T1  0.116  38  0.107  38  0.116  38  0.099   0.103 N  0.450      SignalP-noTM
EuglossaDilemma_001293-T1  0.107   7  0.140  11  0.220   1  0.162   0.152 N  0.450      SignalP-noTM
EuglossaDilemma_001294-T1  0.110  65  0.132  12  0.191   1  0.136   0.135 N  0.450      SignalP-noTM
EuglossaDilemma_001295-T1  0.110  68  0.123  13  0.180   3  0.133   0.128 N  0.450      SignalP-noTM
EuglossaDilemma_001296-T1  0.122  30  0.117  58  0.164  49  0.104   0.110 N  0.450      SignalP-noTM
EuglossaDilemma_001297-T1  0.110  25  0.143  11  0.217   1  0.165   0.155 N  0.450      SignalP-noTM
EuglossaDilemma_001298-T1  0.110  20  0.108  33  0.135  51  0.100   0.104 N  0.500      SignalP-TM
EuglossaDilemma_001299-T1  0.110  25  0.115  12  0.169   2  0.123   0.119 N  0.450      SignalP-noTM
EuglossaDilemma_001300-T1  0.125  34  0.123  13  0.225   5  0.143   0.134 N  0.450      SignalP-noTM
EuglossaDilemma_001301-T1  0.107  67  0.117  12  0.169   5  0.133   0.126 N  0.450      SignalP-noTM
EuglossaDilemma_001302-T1  0.153   9  0.130  20  0.186  16  0.123   0.126 N  0.450      SignalP-noTM
EuglossaDilemma_001303-T1  0.131  21  0.113  21  0.139  48  0.095   0.104 N  0.450      SignalP-noTM
EuglossaDilemma_001304-T1  0.107  34  0.108  11  0.138   2  0.112   0.110 N  0.450      SignalP-noTM
EuglossaDilemma_001305-T1  0.112  66  0.106  66  0.129  12  0.102   0.104 N  0.450      SignalP-noTM
EuglossaDilemma_001306-T1  0.139  40  0.120  40  0.143  39  0.103   0.111 N  0.450      SignalP-noTM
EuglossaDilemma_001307-T1  0.167  22  0.173  22  0.279  18  0.180   0.177 N  0.450      SignalP-noTM
EuglossaDilemma_001308-T1  0.118  69  0.124  22  0.169  13  0.130   0.127 N  0.450      SignalP-noTM
EuglossaDilemma_001309-T1  0.108  41  0.107  12  0.188   3  0.117   0.113 N  0.450      SignalP-noTM
EuglossaDilemma_001310-T1  0.109  35  0.106  62  0.113  50  0.100   0.103 N  0.450      SignalP-noTM
EuglossaDilemma_001311-T1  0.568  22  0.494  22  0.564   6  0.431   0.460 Y  0.450      SignalP-noTM
EuglossaDilemma_001312-T1  0.130  34  0.134  23  0.247  37  0.134   0.134 N  0.500      SignalP-TM
EuglossaDilemma_001313-T1  0.107  43  0.105  43  0.110  25  0.101   0.103 N  0.450      SignalP-noTM
EuglossaDilemma_001314-T1  0.113  24  0.110  11  0.133   2  0.108   0.109 N  0.450      SignalP-noTM
EuglossaDilemma_001315-T1  0.172  18  0.124  18  0.115  56  0.090   0.106 N  0.450      SignalP-noTM
EuglossaDilemma_001316-T1  0.108  70  0.106  46  0.117  33  0.104   0.105 N  0.450      SignalP-noTM
EuglossaDilemma_001317-T1  0.111  26  0.116  55  0.142  42  0.107   0.111 N  0.450      SignalP-noTM
EuglossaDilemma_001318-T1  0.480  21  0.650  21  0.949  12  0.879   0.774 Y  0.450      SignalP-noTM
EuglossaDilemma_001319-T1  0.110  59  0.110  42  0.122  29  0.107   0.108 N  0.450      SignalP-noTM
EuglossaDilemma_001320-T1  0.248  24  0.168  24  0.149  23  0.114   0.139 N  0.450      SignalP-noTM
EuglossaDilemma_001321-T1  0.109  23  0.110  41  0.126  22  0.107   0.109 N  0.450      SignalP-noTM
EuglossaDilemma_001322-T1  0.110  48  0.106  23  0.122  14  0.104   0.105 N  0.450      SignalP-noTM
EuglossaDilemma_001323-T1  0.112  54  0.111  54  0.184  50  0.101   0.105 N  0.450      SignalP-noTM
EuglossaDilemma_001324-T1  0.119  27  0.118  46  0.168  31  0.115   0.116 N  0.450      SignalP-noTM
EuglossaDilemma_001325-T1  0.113  18  0.130  18  0.190  12  0.143   0.137 N  0.450      SignalP-noTM
EuglossaDilemma_001326-T1  0.203  25  0.435  25  0.979  16  0.933   0.704 Y  0.450      SignalP-noTM
EuglossaDilemma_001327-T1  0.117  35  0.119  35  0.190  27  0.124   0.122 N  0.450      SignalP-noTM
EuglossaDilemma_001328-T1  0.656  19  0.725  19  0.871  17  0.805   0.768 Y  0.450      SignalP-noTM
EuglossaDilemma_001329-T1  0.113  28  0.113  12  0.137   1  0.114   0.114 N  0.450      SignalP-noTM
EuglossaDilemma_001330-T1  0.109  40  0.104  40  0.112  22  0.095   0.099 N  0.450      SignalP-noTM
EuglossaDilemma_001331-T1  0.118  19  0.120  16  0.156   5  0.120   0.120 N  0.450      SignalP-noTM
EuglossaDilemma_001332-T1  0.124  36  0.145  17  0.298   3  0.199   0.174 N  0.450      SignalP-noTM
EuglossaDilemma_001334-T1  0.109  26  0.108  40  0.117  28  0.101   0.105 N  0.450      SignalP-noTM
EuglossaDilemma_001336-T1  0.226  17  0.345  17  0.635   6  0.533   0.447 N  0.450      SignalP-noTM
EuglossaDilemma_001337-T1  0.110  50  0.106  39  0.127  24  0.100   0.103 N  0.450      SignalP-noTM
EuglossaDilemma_001338-T1  0.124  43  0.117  11  0.142   1  0.120   0.119 N  0.450      SignalP-noTM
EuglossaDilemma_001339-T1  0.109  54  0.105  54  0.114  34  0.093   0.098 N  0.450      SignalP-noTM
EuglossaDilemma_001340-T1  0.108  42  0.102  42  0.115   2  0.093   0.097 N  0.450      SignalP-noTM
EuglossaDilemma_001341-T1  0.129  33  0.112  33  0.114   4  0.099   0.105 N  0.450      SignalP-noTM
EuglossaDilemma_001342-T1  0.111  60  0.105  25  0.135  67  0.097   0.102 N  0.500      SignalP-TM
EuglossaDilemma_001343-T1  0.110  30  0.105  30  0.109  26  0.101   0.103 N  0.450      SignalP-noTM
EuglossaDilemma_001344-T1  0.108  69  0.103  59  0.113   1  0.094   0.098 N  0.450      SignalP-noTM
EuglossaDilemma_001345-T1  0.742  28  0.781  28  0.919  18  0.803   0.793 Y  0.450      SignalP-noTM
# SignalP-4.1 euk predictions
# name                     Cmax  pos  Ymax  pos  Smax  pos  Smean   D     ?  Dmaxcut    Networks-used
EuglossaDilemma_008854-T1  0.340  20  0.232  20  0.254   1  0.144   0.184 N  0.450      SignalP-noTM
EuglossaDilemma_008855-T1  0.108  47  0.102  47  0.106  55  0.094   0.098 N  0.450      SignalP-noTM
EuglossaDilemma_008856-T1  0.167  26  0.276  26  0.674   7  0.475   0.384 N  0.450      SignalP-noTM
EuglossaDilemma_008857-T1  0.159  44  0.179  11  0.484   2  0.256   0.210 N  0.500      SignalP-TM
EuglossaDilemma_008858-T1  0.109  42  0.126  12  0.168   1  0.138   0.132 N  0.450      SignalP-noTM
EuglossaDilemma_008859-T1  0.109  58  0.107  33  0.120  37  0.102   0.104 N  0.450      SignalP-noTM
EuglossaDilemma_008860-T1  0.110  16  0.137  16  0.208   4  0.170   0.155 N  0.450      SignalP-noTM
EuglossaDilemma_008861-T1  0.111  47  0.108  12  0.125   4  0.111   0.110 N  0.450      SignalP-noTM
EuglossaDilemma_008862-T1  0.147  38  0.118  38  0.151  37  0.092   0.104 N  0.450      SignalP-noTM
EuglossaDilemma_008863-T1  0.134  32  0.143  44  0.288  40  0.140   0.141 N  0.500      SignalP-TM
EuglossaDilemma_008864-T1  0.129  29  0.194  15  0.521   3  0.345   0.275 N  0.450      SignalP-noTM
EuglossaDilemma_008865-T1  0.135  34  0.121  34  0.136  33  0.104   0.112 N  0.450      SignalP-noTM
EuglossaDilemma_008866-T1  0.148  45  0.152  45  0.274  39  0.131   0.140 N  0.450      SignalP-noTM
EuglossaDilemma_008867-T1  0.115  31  0.110  11  0.127   1  0.107   0.109 N  0.450      SignalP-noTM
EuglossaDilemma_008868-T1  0.110  16  0.116  11  0.139   1  0.114   0.115 N  0.450      SignalP-noTM
EuglossaDilemma_008869-T1  0.106  58  0.104  26  0.127  14  0.096   0.101 N  0.500      SignalP-TM
EuglossaDilemma_008870-T1  0.183  32  0.133  32  0.169   1  0.103   0.117 N  0.450      SignalP-noTM
EuglossaDilemma_008871-T1  0.145  50  0.122  50  0.144  22  0.101   0.111 N  0.450      SignalP-noTM
EuglossaDilemma_008872-T1  0.131  49  0.125  49  0.193  42  0.106   0.115 N  0.450      SignalP-noTM
EuglossaDilemma_008873-T1  0.109  26  0.112  12  0.159  47  0.119   0.116 N  0.450      SignalP-noTM
EuglossaDilemma_008874-T1  0.173  48  0.230  48  0.655  42  0.193   0.210 N  0.450      SignalP-noTM
EuglossaDilemma_008875-T1  0.108  12  0.103  12  0.115  55  0.096   0.100 N  0.450      SignalP-noTM
EuglossaDilemma_008876-T1  0.136  55  0.115  55  0.124  43  0.100   0.107 N  0.450      SignalP-noTM
EuglossaDilemma_008877-T1  0.108  47  0.105  70  0.114  62  0.095   0.099 N  0.450      SignalP-noTM
EuglossaDilemma_008878-T1  0.108  61  0.108  35  0.123  27  0.103   0.105 N  0.450      SignalP-noTM
EuglossaDilemma_008879-T1  0.156  52  0.125  52  0.159   1  0.105   0.114 N  0.450      SignalP-noTM
EuglossaDilemma_008880-T1  0.111  15  0.117  15  0.141   1  0.114   0.115 N  0.450      SignalP-noTM
EuglossaDilemma_008881-T1  0.110  56  0.108  56  0.135  40  0.102   0.105 N  0.450      SignalP-noTM
EuglossaDilemma_008882-T1  0.121  60  0.110  38  0.141  20  0.105   0.107 N  0.450      SignalP-noTM
EuglossaDilemma_008883-T1  0.107  35  0.108  25  0.135  14  0.109   0.109 N  0.450      SignalP-noTM
EuglossaDilemma_008884-T1  0.115  17  0.115  44  0.153  30  0.114   0.115 N  0.450      SignalP-noTM
EuglossaDilemma_008885-T1  0.196  19  0.208  19  0.298  15  0.219   0.212 N  0.500      SignalP-TM
EuglossaDilemma_008886-T1  0.509  22  0.678  22  0.963  11  0.903   0.800 Y  0.450      SignalP-noTM
EuglossaDilemma_008887-T1  0.111  59  0.107  26  0.119  11  0.106   0.107 N  0.450      SignalP-noTM
EuglossaDilemma_008888-T1  0.128  18  0.112  18  0.115  34  0.096   0.104 N  0.450      SignalP-noTM
EuglossaDilemma_008889-T1  0.173  52  0.145  52  0.236  48  0.111   0.127 N  0.450      SignalP-noTM
EuglossaDilemma_008890-T1  0.827  21  0.859  21  0.962  11  0.889   0.875 Y  0.450      SignalP-noTM
EuglossaDilemma_008891-T1  0.116  31  0.114  11  0.140   1  0.110   0.112 N  0.450      SignalP-noTM
EuglossaDilemma_008892-T1  0.357  26  0.427  26  0.861  16  0.625   0.506 Y  0.500      SignalP-TM
EuglossaDilemma_008893-T1  0.109  62  0.112  12  0.129   1  0.108   0.110 N  0.450      SignalP-noTM
EuglossaDilemma_008894-T1  0.109  69  0.106  69  0.112  58  0.094   0.100 N  0.450      SignalP-noTM
EuglossaDilemma_008895-T1  0.179  30  0.131  30  0.112  26  0.096   0.112 N  0.450      SignalP-noTM
EuglossaDilemma_008896-T1  0.129  13  0.139  13  0.194   2  0.156   0.148 N  0.450      SignalP-noTM
EuglossaDilemma_008897-T1  0.108  29  0.137  11  0.207   1  0.151   0.144 N  0.450      SignalP-noTM
EuglossaDilemma_008898-T1  0.138  27  0.111  27  0.108  33  0.090   0.100 N  0.450      SignalP-noTM
EuglossaDilemma_008899-T1  0.109  61  0.105  61  0.113  37  0.098   0.101 N  0.450      SignalP-noTM
EuglossaDilemma_008900-T1  0.119  30  0.149  12  0.324   5  0.235   0.195 N  0.450      SignalP-noTM
EuglossaDilemma_008901-T1  0.117  26  0.110  26  0.114   3  0.103   0.106 N  0.450      SignalP-noTM
EuglossaDilemma_008902-T1  0.109  36  0.105  69  0.113  51  0.097   0.100 N  0.450      SignalP-noTM
EuglossaDilemma_008903-T1  0.585  32  0.498  32  0.532  21  0.384   0.453 N  0.500      SignalP-TM
EuglossaDilemma_008904-T1  0.115  23  0.121  11  0.157   1  0.132   0.127 N  0.450      SignalP-noTM
EuglossaDilemma_008905-T1  0.132  62  0.112  62  0.123   1  0.097   0.104 N  0.450      SignalP-noTM
EuglossaDilemma_008906-T1  0.140  22  0.120  22  0.127   1  0.101   0.110 N  0.450      SignalP-noTM
EuglossaDilemma_008907-T1  0.109  63  0.106  63  0.124  12  0.100   0.103 N  0.450      SignalP-noTM
EuglossaDilemma_008908-T1  0.134  13  0.130  13  0.180   8  0.142   0.137 N  0.450      SignalP-noTM
EuglossaDilemma_008909-T1  0.776  17  0.824  17  0.909  15  0.867   0.847 Y  0.450      SignalP-noTM
EuglossaDilemma_008910-T1  0.110  53  0.113  53  0.131  34  0.107   0.110 N  0.450      SignalP-noTM
EuglossaDilemma_008911-T1  0.171  22  0.137  22  0.150  13  0.109   0.122 N  0.450      SignalP-noTM
EuglossaDilemma_008912-T1  0.117  25  0.113  14  0.133   2  0.114   0.114 N  0.450      SignalP-noTM
EuglossaDilemma_008913-T1  0.245  39  0.160  39  0.113  54  0.102   0.128 N  0.450      SignalP-noTM
EuglossaDilemma_008914-T1  0.171  23  0.132  23  0.120   2  0.101   0.115 N  0.450      SignalP-noTM
EuglossaDilemma_008915-T1  0.134  25  0.119  25  0.150   2  0.109   0.114 N  0.450      SignalP-noTM
EuglossaDilemma_008916-T1  0.105  41  0.133  22  0.231  11  0.168   0.147 N  0.500      SignalP-TM
EuglossaDilemma_008917-T1  0.113  40  0.121  15  0.188   4  0.133   0.127 N  0.450      SignalP-noTM
EuglossaDilemma_008918-T1  0.110  41  0.107  41  0.118  25  0.103   0.105 N  0.450      SignalP-noTM
EuglossaDilemma_008919-T1  0.143  28  0.168  28  0.313   7  0.198   0.184 N  0.450      SignalP-noTM
EuglossaDilemma_008920-T1  0.109  70  0.125  11  0.178   1  0.130   0.128 N  0.450      SignalP-noTM
EuglossaDilemma_008921-T1  0.117  55  0.108  55  0.110  48  0.097   0.102 N  0.450      SignalP-noTM
EuglossaDilemma_008922-T1  0.118  22  0.112  22  0.134   2  0.106   0.109 N  0.450      SignalP-noTM
EuglossaDilemma_008923-T1  0.130  21  0.136  11  0.218   2  0.145   0.141 N  0.450      SignalP-noTM
EuglossaDilemma_008924-T1  0.125  48  0.109  48  0.115   1  0.095   0.101 N  0.450      SignalP-noTM
EuglossaDilemma_008925-T1  0.190  43  0.148  43  0.170  42  0.110   0.127 N  0.450      SignalP-noTM
EuglossaDilemma_008926-T1  0.110  56  0.118  11  0.157   6  0.128   0.123 N  0.450      SignalP-noTM
EuglossaDilemma_008927-T1  0.113  17  0.202  17  0.576   5  0.362   0.288 N  0.450      SignalP-noTM
EuglossaDilemma_008928-T1  0.109  68  0.104  68  0.111  64  0.099   0.101 N  0.450      SignalP-noTM
EuglossaDilemma_008929-T1  0.170  20  0.131  20  0.114  44  0.100   0.114 N  0.450      SignalP-noTM
EuglossaDilemma_008930-T1  0.111  46  0.112  60  0.240  43  0.101   0.106 N  0.450      SignalP-noTM
EuglossaDilemma_008931-T1  0.106  65  0.103  12  0.124   7  0.104   0.103 N  0.450      SignalP-noTM
EuglossaDilemma_008932-T1  0.739  17  0.742  17  0.843  16  0.752   0.747 Y  0.450      SignalP-noTM
EuglossaDilemma_008933-T1  0.113  23  0.134  18  0.248  16  0.152   0.144 N  0.450      SignalP-noTM
EuglossaDilemma_008934-T1  0.177  17  0.143  17  0.160  14  0.115   0.128 N  0.450      SignalP-noTM
EuglossaDilemma_008935-T1  0.107  32  0.103  32  0.107  26  0.096   0.099 N  0.450      SignalP-noTM
EuglossaDilemma_008936-T1  0.181  31  0.133  31  0.182   1  0.105   0.118 N  0.450      SignalP-noTM
EuglossaDilemma_008937-T1  0.134  20  0.112  20  0.109  19  0.093   0.102 N  0.450      SignalP-noTM
EuglossaDilemma_008938-T1  0.107  36  0.104  32  0.118  14  0.098   0.101 N  0.450      SignalP-noTM
EuglossaDilemma_008939-T1  0.108  59  0.104  18  0.121   2  0.101   0.102 N  0.450      SignalP-noTM
EuglossaDilemma_008940-T1  0.110  59  0.109  36  0.134  23  0.109   0.109 N  0.450      SignalP-noTM
EuglossaDilemma_008941-T1  0.106  22  0.103  22  0.112  13  0.099   0.101 N  0.450      SignalP-noTM
EuglossaDilemma_008942-T1  0.109  60  0.111  24  0.153  13  0.116   0.114 N  0.450      SignalP-noTM
EuglossaDilemma_008943-T1  0.107  57  0.105  11  0.129   2  0.107   0.106 N  0.450      SignalP-noTM
EuglossaDilemma_008944-T1  0.109  50  0.112  50  0.139  43  0.109   0.111 N  0.450      SignalP-noTM
EuglossaDilemma_008945-T1  0.156  27  0.265  27  0.701   9  0.433   0.356 N  0.450      SignalP-noTM
EuglossaDilemma_008946-T1  0.110  68  0.110  14  0.128   1  0.103   0.106 N  0.450      SignalP-noTM
EuglossaDilemma_008947-T1  0.107  24  0.110  11  0.123   1  0.109   0.110 N  0.450      SignalP-noTM
EuglossaDilemma_008948-T1  0.127  44  0.117  44  0.124  41  0.105   0.111 N  0.450      SignalP-noTM
EuglossaDilemma_008949-T1  0.111  52  0.106  67  0.115   7  0.099   0.102 N  0.450      SignalP-noTM
EuglossaDilemma_008950-T1  0.108  66  0.106  66  0.114  52  0.097   0.101 N  0.450      SignalP-noTM
EuglossaDilemma_008951-T1  0.108  23  0.111  23  0.153   8  0.113   0.112 N  0.450      SignalP-noTM
EuglossaDilemma_008952-T1  0.107  69  0.102  27  0.109  21  0.098   0.100 N  0.450      SignalP-noTM
EuglossaDilemma_008953-T1  0.651  20  0.759  20  0.945  11  0.882   0.825 Y  0.450      SignalP-noTM
EuglossaDilemma_008954-T1  0.113  42  0.111  23  0.150  13  0.111   0.111 N  0.450      SignalP-noTM
EuglossaDilemma_008955-T1  0.107  22  0.106  67  0.158  12  0.101   0.104 N  0.450      SignalP-noTM
EuglossaDilemma_008956-T1  0.119  40  0.117  40  0.146  28  0.109   0.113 N  0.450      SignalP-noTM
EuglossaDilemma_008957-T1  0.108  47  0.105  47  0.118  44  0.097   0.101 N  0.450      SignalP-noTM
EuglossaDilemma_008958-T1  0.106   8  0.103  12  0.110   1  0.092   0.097 N  0.450      SignalP-noTM
EuglossaDilemma_008959-T1  0.141  21  0.123  21  0.126  19  0.107   0.114 N  0.450      SignalP-noTM
EuglossaDilemma_008960-T1  0.109  53  0.103  70  0.111  67  0.097   0.100 N  0.450      SignalP-noTM
EuglossaDilemma_008961-T1  0.113  68  0.106  51  0.113  39  0.101   0.103 N  0.450      SignalP-noTM
EuglossaDilemma_008962-T1  0.110  34  0.104  54  0.117   9  0.098   0.101 N  0.450      SignalP-noTM
EuglossaDilemma_008963-T1  0.108  37  0.102  37  0.126  43  0.089   0.097 N  0.500      SignalP-TM
EuglossaDilemma_008964-T1  0.167  49  0.198  49  0.470   1  0.181   0.191 N  0.500      SignalP-TM
EuglossaDilemma_008965-T1  0.199  19  0.197  19  0.323  12  0.194   0.196 N  0.500      SignalP-TM
EuglossaDilemma_008966-T1  0.106  42  0.104  42  0.111  27  0.098   0.101 N  0.450      SignalP-noTM
EuglossaDilemma_008967-T1  0.112  45  0.109  45  0.127  44  0.099   0.104 N  0.450      SignalP-noTM
EuglossaDilemma_008968-T1  0.125  23  0.152  12  0.343   6  0.221   0.190 N  0.450      SignalP-noTM
EuglossaDilemma_008969-T1  0.107  40  0.107  40  0.116  27  0.098   0.102 N  0.450      SignalP-noTM
EuglossaDilemma_008970-T1  0.656  21  0.788  21  0.977   5  0.948   0.875 Y  0.450      SignalP-noTM
EuglossaDilemma_008971-T1  0.394  46  0.405  46  0.640  41  0.253   0.344 N  0.500      SignalP-TM
EuglossaDilemma_008972-T1  0.173  23  0.180  23  0.233  14  0.179   0.180 N  0.500      SignalP-TM
EuglossaDilemma_008973-T1  0.136  33  0.117  33  0.144   9  0.108   0.112 N  0.450      SignalP-noTM
EuglossaDilemma_008975-T1  0.388  28  0.570  28  0.931  17  0.844   0.718 Y  0.450      SignalP-noTM
EuglossaDilemma_008976-T1  0.111  43  0.110  27  0.137   6  0.108   0.109 N  0.450      SignalP-noTM
EuglossaDilemma_008977-T1  0.203  64  0.196  64  0.502  50  0.135   0.163 N  0.450      SignalP-noTM
EuglossaDilemma_008978-T1  0.167  19  0.180  19  0.306  14  0.182   0.181 N  0.450      SignalP-noTM
EuglossaDilemma_008979-T1  0.143  22  0.123  22  0.152   1  0.104   0.113 N  0.450      SignalP-noTM
EuglossaDilemma_008980-T1  0.823  23  0.873  23  0.979  11  0.926   0.902 Y  0.450      SignalP-noTM
EuglossaDilemma_008981-T1  0.130  39  0.116  17  0.116   3  0.105   0.110 N  0.450      SignalP-noTM
EuglossaDilemma_008982-T1  0.127  48  0.113  48  0.126   3  0.105   0.109 N  0.450      SignalP-noTM
EuglossaDilemma_008983-T1  0.381  24  0.596  24  0.971  18  0.931   0.777 Y  0.450      SignalP-noTM
EuglossaDilemma_008984-T1  0.131  34  0.132  19  0.231   5  0.154   0.144 N  0.450      SignalP-noTM
EuglossaDilemma_008985-T1  0.111  33  0.134  12  0.253   7  0.179   0.159 N  0.450      SignalP-noTM
EuglossaDilemma_008986-T1  0.111  42  0.104  42  0.110  51  0.097   0.100 N  0.450      SignalP-noTM
EuglossaDilemma_008987-T1  0.263  23  0.412  20  0.780  18  0.659   0.546 Y  0.450      SignalP-noTM
EuglossaDilemma_008988-T1  0.108  52  0.103  35  0.105  20  0.097   0.100 N  0.450      SignalP-noTM
EuglossaDilemma_008989-T1  0.107  61  0.112  12  0.143   1  0.105   0.108 N  0.450      SignalP-noTM
EuglossaDilemma_008990-T1  0.129  17  0.109  17  0.113  53  0.090   0.099 N  0.450      SignalP-noTM
EuglossaDilemma_008991-T1  0.835  27  0.797  27  0.917   1  0.778   0.787 Y  0.450      SignalP-noTM
EuglossaDilemma_008992-T1  0.115  27  0.110  11  0.128   1  0.108   0.109 N  0.450      SignalP-noTM
EuglossaDilemma_008993-T1  0.116  24  0.175  13  0.426   7  0.304   0.245 N  0.450      SignalP-noTM
EuglossaDilemma_008994-T1  0.121  25  0.138  18  0.222  15  0.162   0.151 N  0.450      SignalP-noTM
EuglossaDilemma_008995-T1  0.110  53  0.106  67  0.121  50  0.099   0.102 N  0.450      SignalP-noTM
EuglossaDilemma_008996-T1  0.109  56  0.130  12  0.204   4  0.157   0.145 N  0.450      SignalP-noTM
EuglossaDilemma_008997-T1  0.106  25  0.104  25  0.114  12  0.102   0.103 N  0.450      SignalP-noTM
EuglossaDilemma_008998-T1  0.109  63  0.107  53  0.116  13  0.100   0.103 N  0.450      SignalP-noTM
EuglossaDilemma_008999-T1  0.140  32  0.113  32  0.124  46  0.091   0.101 N  0.450      SignalP-noTM
EuglossaDilemma_009000-T1  0.224  26  0.215  26  0.271   8  0.208   0.211 N  0.450      SignalP-noTM
EuglossaDilemma_009001-T1  0.220  26  0.215  26  0.292  13  0.214   0.215 N  0.450      SignalP-noTM
EuglossaDilemma_009002-T1  0.111  18  0.136  11  0.192   3  0.138   0.137 N  0.450      SignalP-noTM
EuglossaDilemma_009003-T1  0.110  42  0.109  42  0.135  47  0.105   0.107 N  0.450      SignalP-noTM
EuglossaDilemma_009004-T1  0.353  31  0.515  31  0.946  10  0.772   0.654 Y  0.450      SignalP-noTM
EuglossaDilemma_009005-T1  0.111  70  0.117  34  0.160  25  0.120   0.119 N  0.450      SignalP-noTM
EuglossaDilemma_009006-T1  0.348  18  0.566  18  0.948   2  0.913   0.753 Y  0.450      SignalP-noTM
EuglossaDilemma_009007-T1  0.709  22  0.624  22  0.695   9  0.546   0.582 Y  0.450      SignalP-noTM
EuglossaDilemma_009008-T1  0.125  36  0.148  36  0.261  33  0.171   0.157 N  0.500      SignalP-TM
EuglossaDilemma_009009-T1  0.305  17  0.468  17  0.762   1  0.700   0.593 Y  0.450      SignalP-noTM
EuglossaDilemma_009010-T1  0.267  22  0.178  11  0.487   1  0.245   0.205 N  0.500      SignalP-TM
EuglossaDilemma_009011-T1  0.109   5  0.115  11  0.175   3  0.136   0.126 N  0.450      SignalP-noTM
EuglossaDilemma_009012-T1  0.151  40  0.133  40  0.194  36  0.112   0.122 N  0.450      SignalP-noTM
EuglossaDilemma_009013-T1  0.120  33  0.106  67  0.144  23  0.074   0.093 N  0.500      SignalP-TM
EuglossaDilemma_009015-T1  0.720  22  0.833  22  0.994  14  0.965   0.904 Y  0.450      SignalP-noTM
EuglossaDilemma_009015-T2  0.720  22  0.833  22  0.994  14  0.965   0.904 Y  0.450      SignalP-noTM
EuglossaDilemma_009016-T1  0.130  14  0.224  14  0.517   3  0.386   0.311 N  0.450      SignalP-noTM
EuglossaDilemma_009017-T1  0.335  28  0.298  28  0.580   1  0.304   0.300 N  0.500      SignalP-TM
EuglossaDilemma_009018-T1  0.126  38  0.111  38  0.130  48  0.100   0.105 N  0.450      SignalP-noTM
EuglossaDilemma_009019-T1  0.112  16  0.105  41  0.118  21  0.099   0.102 N  0.450      SignalP-noTM
EuglossaDilemma_009020-T1  0.739  20  0.836  20  0.977  12  0.944   0.894 Y  0.450      SignalP-noTM
EuglossaDilemma_009021-T1  0.118  26  0.111  26  0.122  14  0.104   0.107 N  0.450      SignalP-noTM
EuglossaDilemma_009022-T1  0.204  23  0.240  23  0.394  15  0.282   0.262 N  0.450      SignalP-noTM
EuglossaDilemma_009023-T1  0.143  53  0.137  53  0.194  45  0.115   0.125 N  0.450      SignalP-noTM
EuglossaDilemma_009024-T1  0.111  68  0.115  11  0.138   1  0.110   0.112 N  0.450      SignalP-noTM
EuglossaDilemma_009025-T1  0.110  39  0.110  39  0.118  42  0.099   0.104 N  0.450      SignalP-noTM
EuglossaDilemma_009026-T1  0.109  52  0.106  52  0.118  28  0.099   0.102 N  0.450      SignalP-noTM
EuglossaDilemma_009027-T1  0.114  43  0.110  43  0.116   4  0.103   0.106 N  0.450      SignalP-noTM
EuglossaDilemma_009028-T1  0.118  20  0.113  16  0.138  46  0.111   0.112 N  0.450      SignalP-noTM
EuglossaDilemma_009029-T1  0.131  30  0.149  11  0.361  25  0.189   0.170 N  0.450      SignalP-noTM
EuglossaDilemma_009030-T1  0.112  45  0.107  45  0.137   4  0.100   0.103 N  0.450      SignalP-noTM
EuglossaDilemma_009031-T1  0.108  62  0.106  53  0.172  70  0.092   0.100 N  0.500      SignalP-TM
EuglossaDilemma_009032-T1  0.310  22  0.528  22  0.961  14  0.901   0.730 Y  0.450      SignalP-noTM
EuglossaDilemma_009033-T1  0.181  16  0.132  16  0.116  13  0.100   0.115 N  0.450      SignalP-noTM
EuglossaDilemma_009034-T1  0.200  23  0.221  23  0.398  15  0.245   0.234 N  0.450      SignalP-noTM
EuglossaDilemma_009035-T1  0.146  57  0.122  13  0.164   8  0.141   0.130 N  0.500      SignalP-TM
EuglossaDilemma_009036-T1  0.175  28  0.215  12  0.545   8  0.414   0.295 N  0.500      SignalP-TM
EuglossaDilemma_009037-T1  0.110  50  0.109  50  0.117  30  0.106   0.107 N  0.450      SignalP-noTM
EuglossaDilemma_009038-T1  0.154  32  0.145  11  0.228   1  0.172   0.160 N  0.450      SignalP-noTM
EuglossaDilemma_009039-T1  0.109  24  0.109  30  0.130  39  0.106   0.107 N  0.450      SignalP-noTM
EuglossaDilemma_009040-T1  0.127  27  0.146  27  0.221   3  0.171   0.159 N  0.450      SignalP-noTM
EuglossaDilemma_009041-T1  0.108  51  0.106  51  0.151  48  0.100   0.103 N  0.450      SignalP-noTM
EuglossaDilemma_009042-T1  0.188  34  0.136  34  0.132   1  0.101   0.117 N  0.450      SignalP-noTM
EuglossaDilemma_009043-T1  0.108  24  0.111  11  0.125   2  0.108   0.109 N  0.450      SignalP-noTM
EuglossaDilemma_009044-T1  0.109  68  0.103  68  0.116   2  0.095   0.099 N  0.450      SignalP-noTM
EuglossaDilemma_009045-T1  0.137  32  0.156  30  0.285   9  0.183   0.171 N  0.450      SignalP-noTM
EuglossaDilemma_009046-T1  0.166  34  0.157  34  0.285   8  0.167   0.163 N  0.450      SignalP-noTM
EuglossaDilemma_009047-T1  0.154  19  0.286  19  0.696   1  0.494   0.398 N  0.450      SignalP-noTM
EuglossaDilemma_009048-T1  0.159  23  0.120  23  0.121  49  0.091   0.104 N  0.450      SignalP-noTM
EuglossaDilemma_009049-T1  0.108  49  0.106  48  0.113  60  0.100   0.103 N  0.450      SignalP-noTM
EuglossaDilemma_009050-T1  0.119  19  0.115  19  0.125   3  0.109   0.112 N  0.450      SignalP-noTM
EuglossaDilemma_009051-T1  0.168  36  0.160  22  0.312  11  0.228   0.187 N  0.500      SignalP-TM
EuglossaDilemma_009052-T1  0.109  65  0.111  13  0.142   1  0.100   0.105 N  0.450      SignalP-noTM
EuglossaDilemma_009053-T1  0.108  23  0.101  35  0.106  24  0.086   0.095 N  0.500      SignalP-TM
EuglossaDilemma_009054-T1  0.108  43  0.112  43  0.128  32  0.106   0.109 N  0.450      SignalP-noTM
EuglossaDilemma_009055-T1  0.124  29  0.118  36  0.151  27  0.110   0.114 N  0.450      SignalP-noTM
EuglossaDilemma_009056-T1  0.118  35  0.109  35  0.125  14  0.101   0.105 N  0.450      SignalP-noTM
EuglossaDilemma_009057-T1  0.110  57  0.114  12  0.133   1  0.110   0.112 N  0.450      SignalP-noTM
EuglossaDilemma_009058-T1  0.140  19  0.124  19  0.147   9  0.112   0.117 N  0.450      SignalP-noTM
EuglossaDilemma_009059-T1  0.134  28  0.131  12  0.200   1  0.132   0.131 N  0.450      SignalP-noTM
EuglossaDilemma_009060-T1  0.110  23  0.107  23  0.139   8  0.105   0.106 N  0.450      SignalP-noTM
EuglossaDilemma_009061-T1  0.112  29  0.118  11  0.183   3  0.129   0.124 N  0.450      SignalP-noTM
EuglossaDilemma_009062-T1  0.561  25  0.609  25  0.880  19  0.673   0.644 Y  0.450      SignalP-noTM
EuglossaDilemma_009063-T1  0.111  29  0.106  13  0.114   3  0.106   0.106 N  0.450      SignalP-noTM
EuglossaDilemma_009064-T1  0.111  24  0.120  12  0.214   7  0.150   0.136 N  0.450      SignalP-noTM
EuglossaDilemma_009065-T1  0.107  37  0.104  37  0.107  34  0.097   0.101 N  0.450      SignalP-noTM
EuglossaDilemma_009066-T1  0.116  25  0.169  11  0.320   1  0.220   0.196 N  0.450      SignalP-noTM
EuglossaDilemma_009067-T1  0.232  19  0.445  19  0.906   3  0.851   0.664 Y  0.450      SignalP-noTM
EuglossaDilemma_009068-T1  0.110  40  0.108  40  0.116  25  0.100   0.104 N  0.450      SignalP-noTM
EuglossaDilemma_009069-T1  0.301  37  0.208  37  0.262  34  0.133   0.167 N  0.450      SignalP-noTM
EuglossaDilemma_009070-T1  0.108  66  0.106  51  0.124  35  0.100   0.103 N  0.450      SignalP-noTM
EuglossaDilemma_009071-T1  0.109  26  0.111  38  0.138  48  0.104   0.107 N  0.450      SignalP-noTM
EuglossaDilemma_009072-T1  0.110  27  0.110  27  0.145  25  0.109   0.109 N  0.450      SignalP-noTM
EuglossaDilemma_009073-T1  0.121  50  0.122  50  0.163  49  0.117   0.119 N  0.450      SignalP-noTM
EuglossaDilemma_009074-T1  0.112  68  0.108  56  0.116  48  0.105   0.106 N  0.450      SignalP-noTM
EuglossaDilemma_009075-T1  0.129  50  0.108  50  0.117   7  0.098   0.102 N  0.450      SignalP-noTM
EuglossaDilemma_009076-T1  0.110  18  0.143  11  0.346   3  0.212   0.180 N  0.450      SignalP-noTM
EuglossaDilemma_009077-T1  0.119  55  0.119  23  0.197  12  0.118   0.119 N  0.500      SignalP-TM
EuglossaDilemma_009078-T1  0.110  42  0.107  42  0.115  24  0.100   0.103 N  0.450      SignalP-noTM
EuglossaDilemma_009079-T1  0.106   9  0.103  39  0.109  22  0.097   0.100 N  0.450      SignalP-noTM
EuglossaDilemma_009080-T1  0.110  24  0.105  70  0.110  64  0.098   0.101 N  0.450      SignalP-noTM
EuglossaDilemma_009081-T1  0.109  70  0.114  11  0.141  50  0.119   0.117 N  0.450      SignalP-noTM
EuglossaDilemma_009082-T1  0.137  26  0.120  26  0.177  56  0.103   0.113 N  0.500      SignalP-TM
EuglossaDilemma_009083-T1  0.110  66  0.128  11  0.175   1  0.136   0.132 N  0.450      SignalP-noTM
EuglossaDilemma_009084-T1  0.109  24  0.113  35  0.142  25  0.117   0.115 N  0.450      SignalP-noTM
EuglossaDilemma_009085-T1  0.109  25  0.105  34  0.128  22  0.101   0.103 N  0.450      SignalP-noTM
EuglossaDilemma_009086-T1  0.108  42  0.104  42  0.115  55  0.098   0.101 N  0.450      SignalP-noTM
EuglossaDilemma_009087-T1  0.261  22  0.200  22  0.280  21  0.152   0.174 N  0.450      SignalP-noTM
EuglossaDilemma_009088-T1  0.111  35  0.108  35  0.129  26  0.103   0.106 N  0.450      SignalP-noTM
EuglossaDilemma_009089-T1  0.145  51  0.134  51  0.211  49  0.112   0.122 N  0.450      SignalP-noTM
EuglossaDilemma_009090-T1  0.191  32  0.136  32  0.123  29  0.099   0.116 N  0.450      SignalP-noTM
EuglossaDilemma_009091-T1  0.381  21  0.318  21  0.387   7  0.261   0.287 N  0.450      SignalP-noTM
EuglossaDilemma_009092-T1  0.109  26  0.130  11  0.190   3  0.136   0.133 N  0.450      SignalP-noTM
EuglossaDilemma_009093-T1  0.109  46  0.107  46  0.120  38  0.100   0.103 N  0.450      SignalP-noTM
EuglossaDilemma_009094-T1  0.106  58  0.106  51  0.118  46  0.101   0.103 N  0.450      SignalP-noTM
EuglossaDilemma_009095-T1  0.108  63  0.107  13  0.124   7  0.104   0.106 N  0.450      SignalP-noTM
EuglossaDilemma_009096-T1  0.171  53  0.127  53  0.121  22  0.095   0.110 N  0.450      SignalP-noTM
EuglossaDilemma_009097-T1  0.169  57  0.122  57  0.141  11  0.098   0.109 N  0.450      SignalP-noTM
EuglossaDilemma_009098-T1  0.109  58  0.103  58  0.109   2  0.095   0.099 N  0.450      SignalP-noTM
EuglossaDilemma_009099-T1  0.108  33  0.101  29  0.112   7  0.095   0.098 N  0.450      SignalP-noTM
EuglossaDilemma_009100-T1  0.116  17  0.108  17  0.118  46  0.100   0.104 N  0.450      SignalP-noTM
EuglossaDilemma_009101-T1  0.161  22  0.162  22  0.303   1  0.157   0.159 N  0.450      SignalP-noTM
EuglossaDilemma_009102-T1  0.112  35  0.104  35  0.112  24  0.093   0.098 N  0.450      SignalP-noTM
EuglossaDilemma_009103-T1  0.206  22  0.231  22  0.373   9  0.257   0.245 N  0.450      SignalP-noTM
EuglossaDilemma_009104-T1  0.183  18  0.145  18  0.152  13  0.118   0.130 N  0.450      SignalP-noTM
EuglossaDilemma_009105-T1  0.771  36  0.808  36  0.942  28  0.719   0.760 Y  0.450      SignalP-noTM
EuglossaDilemma_009106-T1  0.212  38  0.154  38  0.159  32  0.111   0.131 N  0.450      SignalP-noTM
EuglossaDilemma_009107-T1  0.128  37  0.180  37  0.394  10  0.254   0.210 N  0.500      SignalP-TM
EuglossaDilemma_009108-T1  0.112  46  0.105  69  0.109   1  0.097   0.101 N  0.450      SignalP-noTM
EuglossaDilemma_009109-T1  0.111  48  0.111  16  0.149  10  0.113   0.112 N  0.450      SignalP-noTM
EuglossaDilemma_009110-T1  0.118  37  0.110  37  0.127  66  0.091   0.103 N  0.500      SignalP-TM
EuglossaDilemma_009111-T1  0.108  38  0.103  68  0.111  50  0.095   0.099 N  0.450      SignalP-noTM
EuglossaDilemma_009112-T1  0.108  62  0.108  67  0.165  51  0.100   0.103 N  0.450      SignalP-noTM
EuglossaDilemma_009113-T1  0.569  27  0.686  27  0.927  20  0.819   0.758 Y  0.450      SignalP-noTM
EuglossaDilemma_009114-T1  0.266  33  0.159  33  0.169  40  0.094   0.124 N  0.450      SignalP-noTM
EuglossaDilemma_009115-T1  0.137  30  0.128  30  0.201  67  0.121   0.125 N  0.500      SignalP-TM
EuglossaDilemma_009116-T1  0.109  68  0.105  68  0.110  51  0.097   0.101 N  0.450      SignalP-noTM
EuglossaDilemma_009117-T1  0.239  23  0.168  23  0.181  16  0.118   0.141 N  0.450      SignalP-noTM
EuglossaDilemma_009118-T1  0.110  63  0.105  63  0.109  41  0.098   0.101 N  0.450      SignalP-noTM
EuglossaDilemma_009119-T1  0.144  23  0.126  23  0.126   1  0.110   0.117 N  0.450      SignalP-noTM
EuglossaDilemma_009120-T1  0.166  23  0.146  23  0.210  21  0.127   0.136 N  0.450      SignalP-noTM
EuglossaDilemma_009121-T1  0.126  23  0.106  23  0.113  49  0.089   0.097 N  0.450      SignalP-noTM
EuglossaDilemma_009122-T1  0.108  41  0.102  41  0.112  17  0.095   0.098 N  0.450      SignalP-noTM
EuglossaDilemma_009123-T1  0.784  19  0.829  19  0.940  11  0.874   0.854 Y  0.450      SignalP-noTM
EuglossaDilemma_009124-T1  0.116  48  0.108  48  0.110   9  0.098   0.103 N  0.450      SignalP-noTM
EuglossaDilemma_009125-T1  0.198  28  0.140  28  0.238  26  0.077   0.114 N  0.500      SignalP-TM
EuglossaDilemma_009126-T1  0.137  35  0.124  35  0.174   7  0.117   0.120 N  0.450      SignalP-noTM
EuglossaDilemma_009127-T1  0.108  49  0.108  30  0.128  11  0.105   0.106 N  0.450      SignalP-noTM
EuglossaDilemma_009128-T1  0.687  29  0.752  29  0.963   9  0.843   0.801 Y  0.450      SignalP-noTM
EuglossaDilemma_009129-T1  0.187  36  0.142  36  0.129  30  0.105   0.122 N  0.450      SignalP-noTM
EuglossaDilemma_009130-T1  0.151  22  0.181  22  0.394  21  0.212   0.197 N  0.450      SignalP-noTM
EuglossaDilemma_009131-T1  0.108  70  0.106  70  0.114  55  0.096   0.101 N  0.450      SignalP-noTM
EuglossaDilemma_009132-T1  0.121  19  0.106  19  0.108  58  0.092   0.098 N  0.450      SignalP-noTM
EuglossaDilemma_009133-T1  0.153  51  0.205  11  0.564   4  0.388   0.304 N  0.450      SignalP-noTM
EuglossaDilemma_009134-T1  0.110  52  0.106  52  0.109  33  0.098   0.102 N  0.450      SignalP-noTM
EuglossaDilemma_009135-T1  0.148  16  0.163  16  0.236   1  0.153   0.157 N  0.450      SignalP-noTM
EuglossaDilemma_009136-T1  0.108  64  0.110  12  0.133   1  0.102   0.106 N  0.450      SignalP-noTM
EuglossaDilemma_009137-T1  0.108  23  0.110  14  0.127   2  0.111   0.110 N  0.450      SignalP-noTM
EuglossaDilemma_009138-T1  0.111  44  0.109  15  0.127  13  0.111   0.110 N  0.450      SignalP-noTM
EuglossaDilemma_009139-T1  0.113  50  0.108  50  0.126  49  0.099   0.103 N  0.450      SignalP-noTM
EuglossaDilemma_009140-T1  0.108  64  0.103  11  0.112  46  0.102   0.103 N  0.450      SignalP-noTM
EuglossaDilemma_009141-T1  0.108  24  0.107  68  0.129  50  0.098   0.102 N  0.450      SignalP-noTM
EuglossaDilemma_009142-T1  0.162  37  0.130  37  0.152  10  0.114   0.122 N  0.450      SignalP-noTM
EuglossaDilemma_009143-T1  0.139  35  0.115  35  0.125  34  0.096   0.104 N  0.450      SignalP-noTM
EuglossaDilemma_009144-T1  0.107  63  0.121  11  0.157   1  0.113   0.116 N  0.450      SignalP-noTM
EuglossaDilemma_009145-T1  0.111  20  0.107  30  0.128  11  0.102   0.104 N  0.450      SignalP-noTM
EuglossaDilemma_009146-T1  0.111  16  0.108  27  0.136  12  0.104   0.106 N  0.450      SignalP-noTM
EuglossaDilemma_009147-T1  0.301  30  0.180  30  0.183   1  0.119   0.147 N  0.450      SignalP-noTM
EuglossaDilemma_009148-T1  0.107  27  0.102  40  0.112  23  0.095   0.098 N  0.450      SignalP-noTM
EuglossaDilemma_009149-T1  0.132  66  0.159  66  0.231  57  0.140   0.151 N  0.500      SignalP-TM
EuglossaDilemma_009150-T1  0.109  50  0.113  11  0.129   1  0.115   0.114 N  0.450      SignalP-noTM
EuglossaDilemma_009151-T1  0.310  26  0.223  26  0.214  11  0.160   0.189 N  0.450      SignalP-noTM
EuglossaDilemma_009152-T1  0.171  28  0.160  11  0.295   3  0.244   0.194 N  0.500      SignalP-TM
EuglossaDilemma_009153-T1  0.249  28  0.208  28  0.360   2  0.198   0.203 N  0.450      SignalP-noTM
EuglossaDilemma_009154-T1  0.112  70  0.106  70  0.119  23  0.101   0.103 N  0.450      SignalP-noTM
EuglossaDilemma_009155-T1  0.107  39  0.107  11  0.122   1  0.101   0.104 N  0.450      SignalP-noTM
EuglossaDilemma_009156-T1  0.121  19  0.131  11  0.219  47  0.140   0.135 N  0.450      SignalP-noTM
EuglossaDilemma_009157-T1  0.131  27  0.221  11  0.587   1  0.363   0.298 N  0.450      SignalP-noTM
EuglossaDilemma_009158-T1  0.666  21  0.790  21  0.980  12  0.936   0.869 Y  0.450      SignalP-noTM
EuglossaDilemma_009159-T1  0.111  27  0.107  55  0.117  44  0.096   0.101 N  0.450      SignalP-noTM
EuglossaDilemma_009160-T1  0.109  42  0.105  33  0.119  24  0.099   0.102 N  0.450      SignalP-noTM
EuglossaDilemma_009161-T1  0.124  16  0.114  16  0.131   3  0.100   0.106 N  0.450      SignalP-noTM
EuglossaDilemma_009162-T1  0.108  22  0.116  68  0.158  61  0.098   0.109 N  0.500      SignalP-TM
EuglossaDilemma_009163-T1  0.135  20  0.122  20  0.134   9  0.109   0.115 N  0.450      SignalP-noTM
EuglossaDilemma_009164-T1  0.122  42  0.113  42  0.120  38  0.101   0.106 N  0.450      SignalP-noTM
EuglossaDilemma_009165-T1  0.115  55  0.106  55  0.112  50  0.098   0.102 N  0.450      SignalP-noTM
EuglossaDilemma_009166-T1  0.141  35  0.143  35  0.247   7  0.162   0.154 N  0.450      SignalP-noTM
EuglossaDilemma_009167-T1  0.107  68  0.113  11  0.139   1  0.109   0.111 N  0.450      SignalP-noTM
EuglossaDilemma_009168-T1  0.321  30  0.188  30  0.278  29  0.110   0.146 N  0.450      SignalP-noTM
EuglossaDilemma_009169-T1  0.111  62  0.132  11  0.198   1  0.125   0.128 N  0.450      SignalP-noTM
EuglossaDilemma_009170-T1  0.129  23  0.135  12  0.233   3  0.152   0.144 N  0.450      SignalP-noTM
EuglossaDilemma_009171-T1  0.505  24  0.632  24  0.957  11  0.794   0.720 Y  0.450      SignalP-noTM
EuglossaDilemma_009172-T1  0.105  35  0.122  53  0.185  48  0.110   0.117 N  0.500      SignalP-TM
EuglossaDilemma_009173-T1  0.128  44  0.180  44  0.539  32  0.246   0.216 N  0.450      SignalP-noTM
EuglossaDilemma_009174-T1  0.139  44  0.127  44  0.160  37  0.107   0.116 N  0.450      SignalP-noTM
EuglossaDilemma_009175-T1  0.107  62  0.102  67  0.129   2  0.096   0.099 N  0.450      SignalP-noTM
EuglossaDilemma_009176-T1  0.116  28  0.122  11  0.160   1  0.120   0.121 N  0.450      SignalP-noTM
EuglossaDilemma_009177-T1  0.230  40  0.192  30  0.299  10  0.169   0.179 N  0.450      SignalP-noTM
EuglossaDilemma_009178-T1  0.109  67  0.110  43  0.127  30  0.108   0.109 N  0.450      SignalP-noTM
EuglossaDilemma_009179-T1  0.415  30  0.204  30  0.432   1  0.140   0.179 N  0.500      SignalP-TM
EuglossaDilemma_009180-T1  0.115  36  0.125  12  0.170   1  0.142   0.134 N  0.450      SignalP-noTM
EuglossaDilemma_009181-T1  0.119  38  0.114  11  0.144   1  0.108   0.110 N  0.450      SignalP-noTM
EuglossaDilemma_009182-T1  0.187  41  0.152  41  0.203   7  0.138   0.144 N  0.450      SignalP-noTM
EuglossaDilemma_009183-T1  0.132  26  0.237  18  0.580  11  0.480   0.334 N  0.500      SignalP-TM
EuglossaDilemma_009184-T1  0.110  28  0.103  28  0.114   6  0.097   0.100 N  0.450      SignalP-noTM
EuglossaDilemma_009185-T1  0.184  38  0.215  30  0.416   7  0.290   0.245 N  0.500      SignalP-TM
EuglossaDilemma_009186-T1  0.109  62  0.132  20  0.276  18  0.162   0.148 N  0.450      SignalP-noTM
EuglossaDilemma_009187-T1  0.109  62  0.105  62  0.128  46  0.094   0.099 N  0.450      SignalP-noTM
EuglossaDilemma_009188-T1  0.116  48  0.106  26  0.129  12  0.097   0.102 N  0.500      SignalP-TM
EuglossaDilemma_009189-T1  0.239  22  0.409  22  0.833  11  0.698   0.565 Y  0.450      SignalP-noTM
EuglossaDilemma_009190-T1  0.107   9  0.103  38  0.112  26  0.093   0.098 N  0.450      SignalP-noTM
EuglossaDilemma_009191-T1  0.108  60  0.105  31  0.112  20  0.102   0.104 N  0.450      SignalP-noTM
EuglossaDilemma_009192-T1  0.400  18  0.365  18  0.467   1  0.294   0.327 N  0.450      SignalP-noTM
EuglossaDilemma_009193-T1  0.108  66  0.107  52  0.142   3  0.099   0.103 N  0.450      SignalP-noTM
EuglossaDilemma_009194-T1  0.160  51  0.125  51  0.158  50  0.101   0.112 N  0.450      SignalP-noTM
EuglossaDilemma_009196-T1  0.140  22  0.142  22  0.173  19  0.143   0.142 N  0.450      SignalP-noTM
EuglossaDilemma_009197-T1  0.107  41  0.154  65  0.260  55  0.129   0.144 N  0.500      SignalP-TM
EuglossaDilemma_009198-T1  0.260  35  0.210  35  0.281   5  0.191   0.202 N  0.500      SignalP-TM
EuglossaDilemma_009199-T1  0.116  25  0.107  39  0.125  34  0.101   0.104 N  0.450      SignalP-noTM
EuglossaDilemma_009200-T1  0.146  47  0.132  47  0.169  25  0.115   0.125 N  0.500      SignalP-TM
EuglossaDilemma_009201-T1  0.373  18  0.489  18  0.798  17  0.667   0.585 Y  0.450      SignalP-noTM
EuglossaDilemma_009202-T1  0.196  17  0.197  17  0.244  13  0.208   0.203 N  0.450      SignalP-noTM
EuglossaDilemma_009203-T1  0.108  67  0.115  12  0.136   2  0.113   0.114 N  0.450      SignalP-noTM
EuglossaDilemma_009204-T1  0.110  40  0.107  40  0.124   2  0.101   0.103 N  0.450      SignalP-noTM
EuglossaDilemma_009205-T1  0.116  61  0.109  38  0.122  34  0.090   0.101 N  0.500      SignalP-TM
EuglossaDilemma_009206-T1  0.269  33  0.180  33  0.190  31  0.119   0.147 N  0.450      SignalP-noTM
EuglossaDilemma_009207-T1  0.109  65  0.104  33  0.121  24  0.098   0.101 N  0.450      SignalP-noTM
EuglossaDilemma_009208-T1  0.115  24  0.149  11  0.264   1  0.164   0.157 N  0.450      SignalP-noTM
EuglossaDilemma_009209-T1  0.109  24  0.109  38  0.126  21  0.105   0.107 N  0.450      SignalP-noTM
EuglossaDilemma_009210-T1  0.110  68  0.107  46  0.118  39  0.098   0.102 N  0.450      SignalP-noTM
EuglossaDilemma_009211-T1  0.159  36  0.199  36  0.380  32  0.220   0.207 N  0.500      SignalP-TM
EuglossaDilemma_009212-T1  0.110  25  0.103  63  0.107  23  0.096   0.099 N  0.450      SignalP-noTM
EuglossaDilemma_009213-T1  0.109   9  0.117  11  0.150  19  0.122   0.120 N  0.450      SignalP-noTM
EuglossaDilemma_009214-T1  0.143  30  0.121  30  0.129  29  0.105   0.112 N  0.450      SignalP-noTM
EuglossaDilemma_009215-T1  0.111  59  0.103  68  0.110  67  0.097   0.100 N  0.450      SignalP-noTM
EuglossaDilemma_009216-T1  0.123  41  0.102  11  0.122   1  0.092   0.098 N  0.500      SignalP-TM
EuglossaDilemma_009217-T1  0.121  28  0.113  11  0.140   1  0.113   0.113 N  0.450      SignalP-noTM
EuglossaDilemma_009218-T1  0.106  40  0.102  70  0.111  52  0.097   0.099 N  0.450      SignalP-noTM
EuglossaDilemma_009219-T1  0.131  25  0.109  25  0.110  30  0.091   0.099 N  0.450      SignalP-noTM
EuglossaDilemma_009220-T1  0.109  56  0.106  70  0.117   2  0.099   0.102 N  0.450      SignalP-noTM
EuglossaDilemma_009221-T1  0.109  22  0.109  11  0.125   1  0.101   0.105 N  0.450      SignalP-noTM
EuglossaDilemma_009222-T1  0.113  20  0.111  11  0.132   1  0.108   0.109 N  0.450      SignalP-noTM
EuglossaDilemma_009223-T1  0.124  13  0.135  13  0.168   1  0.131   0.133 N  0.450      SignalP-noTM
EuglossaDilemma_009224-T1  0.104  35  0.108  55  0.126  51  0.097   0.103 N  0.500      SignalP-TM
EuglossaDilemma_009225-T1  0.245  26  0.164  26  0.200  24  0.108   0.134 N  0.450      SignalP-noTM
EuglossaDilemma_009225-T2  0.108  47  0.108  45  0.117  25  0.098   0.102 N  0.450      SignalP-noTM
EuglossaDilemma_009226-T1  0.139  41  0.116  41  0.148   1  0.102   0.108 N  0.450      SignalP-noTM
EuglossaDilemma_009227-T1  0.114  48  0.108  16  0.130   4  0.109   0.108 N  0.450      SignalP-noTM
EuglossaDilemma_009228-T1  0.109  46  0.123  11  0.161   1  0.120   0.121 N  0.450      SignalP-noTM
EuglossaDilemma_009229-T1  0.110  36  0.108  55  0.148   2  0.102   0.105 N  0.450      SignalP-noTM
EuglossaDilemma_009230-T1  0.117  49  0.136  20  0.194   7  0.151   0.142 N  0.500      SignalP-TM
EuglossaDilemma_009231-T1  0.117  26  0.128  11  0.173  13  0.141   0.135 N  0.450      SignalP-noTM
EuglossaDilemma_009232-T1  0.110  58  0.111  14  0.142   6  0.115   0.113 N  0.450      SignalP-noTM
EuglossaDilemma_009233-T1  0.150  33  0.180  11  0.464   1  0.257   0.211 N  0.500      SignalP-TM
EuglossaDilemma_009234-T1  0.371  24  0.343  24  0.466   3  0.322   0.332 N  0.450      SignalP-noTM
EuglossaDilemma_009235-T1  0.121  26  0.126  12  0.195   3  0.134   0.130 N  0.450      SignalP-noTM
EuglossaDilemma_009236-T1  0.109  37  0.110  28  0.130  13  0.110   0.110 N  0.450      SignalP-noTM
EuglossaDilemma_009237-T1  0.111  28  0.109  28  0.141  11  0.106   0.107 N  0.450      SignalP-noTM
EuglossaDilemma_009238-T1  0.108  47  0.115  17  0.195  10  0.132   0.124 N  0.450      SignalP-noTM
EuglossaDilemma_009239-T1  0.108  43  0.105  49  0.113  57  0.095   0.099 N  0.450      SignalP-noTM
EuglossaDilemma_009240-T1  0.122  22  0.176  20  0.459   2  0.245   0.213 N  0.450      SignalP-noTM
EuglossaDilemma_009241-T1  0.113  64  0.108  12  0.124  15  0.100   0.104 N  0.450      SignalP-noTM
EuglossaDilemma_009242-T1  0.110  30  0.110  13  0.130  24  0.105   0.107 N  0.450      SignalP-noTM
EuglossaDilemma_009243-T1  0.188  26  0.160  26  0.260   1  0.145   0.152 N  0.450      SignalP-noTM
EuglossaDilemma_009244-T1  0.135  18  0.148  18  0.199  17  0.162   0.155 N  0.450      SignalP-noTM
EuglossaDilemma_009245-T1  0.135  67  0.121  67  0.124  44  0.101   0.110 N  0.450      SignalP-noTM
EuglossaDilemma_009246-T1  0.109  54  0.111  11  0.142   2  0.109   0.110 N  0.450      SignalP-noTM
EuglossaDilemma_009247-T1  0.139  30  0.142  12  0.212   1  0.176   0.160 N  0.450      SignalP-noTM
EuglossaDilemma_009248-T1  0.138  22  0.146  22  0.218   1  0.151   0.149 N  0.450      SignalP-noTM
EuglossaDilemma_009249-T1  0.108  69  0.103  69  0.112  56  0.098   0.100 N  0.450      SignalP-noTM
EuglossaDilemma_009250-T1  0.128  16  0.109  16  0.114  16  0.094   0.101 N  0.450      SignalP-noTM
EuglossaDilemma_009251-T1  0.119  19  0.110  41  0.119  30  0.100   0.105 N  0.450      SignalP-noTM
EuglossaDilemma_009252-T1  0.123  36  0.118  53  0.251  42  0.114   0.116 N  0.450      SignalP-noTM
EuglossaDilemma_009253-T1  0.112  19  0.140  12  0.236   2  0.175   0.159 N  0.450      SignalP-noTM
EuglossaDilemma_009254-T1  0.111  61  0.110  13  0.132  47  0.105   0.107 N  0.450      SignalP-noTM
EuglossaDilemma_009255-T1  0.137  30  0.120  30  0.167   1  0.110   0.114 N  0.450      SignalP-noTM
EuglossaDilemma_009256-T1  0.145  21  0.293  14  0.681   1  0.588   0.452 Y  0.450      SignalP-noTM
EuglossaDilemma_009257-T1  0.111  30  0.119  30  0.167  28  0.130   0.125 N  0.450      SignalP-noTM
EuglossaDilemma_009258-T1  0.127  20  0.124  20  0.162  16  0.118   0.121 N  0.450      SignalP-noTM
EuglossaDilemma_009259-T1  0.339  27  0.501  27  0.895  13  0.757   0.639 Y  0.450      SignalP-noTM
EuglossaDilemma_009260-T1  0.137  20  0.180  20  0.316   2  0.233   0.209 N  0.450      SignalP-noTM
EuglossaDilemma_009261-T1  0.118  17  0.145  12  0.249   2  0.171   0.159 N  0.450      SignalP-noTM
EuglossaDilemma_009262-T1  0.110  31  0.110  31  0.123  22  0.104   0.107 N  0.450      SignalP-noTM
EuglossaDilemma_009263-T1  0.780  19  0.858  19  0.973  10  0.942   0.903 Y  0.450      SignalP-noTM
EuglossaDilemma_009264-T1  0.131  16  0.107  40  0.123  22  0.098   0.103 N  0.450      SignalP-noTM
EuglossaDilemma_009265-T1  0.153  21  0.127  21  0.127  20  0.105   0.115 N  0.450      SignalP-noTM
EuglossaDilemma_009266-T1  0.110  47  0.107  69  0.121  55  0.099   0.103 N  0.450      SignalP-noTM
EuglossaDilemma_009267-T1  0.110  35  0.103  58  0.112  51  0.094   0.098 N  0.450      SignalP-noTM
EuglossaDilemma_009268-T1  0.119  26  0.192  23  0.479   7  0.320   0.261 N  0.450      SignalP-noTM
EuglossaDilemma_009269-T1  0.111  35  0.101  35  0.106  27  0.092   0.096 N  0.450      SignalP-noTM
EuglossaDilemma_009270-T1  0.112  67  0.110  45  0.150  44  0.103   0.106 N  0.450      SignalP-noTM
EuglossaDilemma_009271-T1  0.112  60  0.133  11  0.226   5  0.181   0.159 N  0.450      SignalP-noTM
EuglossaDilemma_009272-T1  0.142  16  0.126  16  0.140   9  0.112   0.118 N  0.450      SignalP-noTM
EuglossaDilemma_009273-T1  0.120  24  0.140  19  0.230   3  0.157   0.149 N  0.450      SignalP-noTM
EuglossaDilemma_009274-T1  0.109  44  0.109  44  0.116  17  0.105   0.106 N  0.450      SignalP-noTM
EuglossaDilemma_009275-T1  0.110  48  0.105  13  0.112   8  0.102   0.104 N  0.450      SignalP-noTM
EuglossaDilemma_009276-T1  0.213  22  0.205  22  0.321   1  0.192   0.198 N  0.450      SignalP-noTM
EuglossaDilemma_009277-T1  0.109  70  0.110  12  0.125   3  0.108   0.109 N  0.450      SignalP-noTM
EuglossaDilemma_009278-T1  0.109  32  0.133  15  0.272   6  0.180   0.159 N  0.450      SignalP-noTM
EuglossaDilemma_009279-T1  0.109  41  0.105  41  0.139  10  0.102   0.103 N  0.450      SignalP-noTM
EuglossaDilemma_009280-T1  0.130  21  0.122  44  0.189  43  0.119   0.121 N  0.450      SignalP-noTM
EuglossaDilemma_009281-T1  0.110  64  0.105  30  0.134  13  0.100   0.102 N  0.450      SignalP-noTM
EuglossaDilemma_009282-T1  0.109  56  0.108  12  0.119  29  0.101   0.104 N  0.450      SignalP-noTM
EuglossaDilemma_009283-T1  0.113  20  0.116  25  0.149  21  0.118   0.117 N  0.450      SignalP-noTM
EuglossaDilemma_009284-T1  0.112  21  0.108  68  0.140  13  0.104   0.106 N  0.450      SignalP-noTM
EuglossaDilemma_009285-T1  0.206  37  0.142  37  0.172   6  0.104   0.121 N  0.450      SignalP-noTM
EuglossaDilemma_009286-T1  0.627  20  0.768  20  0.973  10  0.938   0.860 Y  0.450      SignalP-noTM
EuglossaDilemma_009287-T1  0.211  28  0.192  11  0.489   1  0.306   0.238 N  0.500      SignalP-TM
EuglossaDilemma_009288-T1  0.137  34  0.216  34  0.589  11  0.323   0.274 N  0.450      SignalP-noTM
EuglossaDilemma_009289-T1  0.278  21  0.435  21  0.821   3  0.675   0.564 Y  0.450      SignalP-noTM
EuglossaDilemma_009290-T1  0.105  56  0.102  56  0.109   3  0.097   0.100 N  0.450      SignalP-noTM
EuglossaDilemma_009291-T1  0.144  29  0.136  11  0.208   1  0.145   0.141 N  0.450      SignalP-noTM
EuglossaDilemma_009292-T1  0.116  59  0.106  59  0.110   2  0.095   0.100 N  0.450      SignalP-noTM
EuglossaDilemma_009293-T1  0.106  53  0.104  53  0.116  42  0.100   0.102 N  0.450      SignalP-noTM
# SignalP-4.1 euk predictions
# name                     Cmax  pos  Ymax  pos  Smax  pos  Smean   D     ?  Dmaxcut    Networks-used
EuglossaDilemma_009294-T1  0.132  35  0.120  35  0.159   8  0.114   0.117 N  0.450      SignalP-noTM
EuglossaDilemma_009295-T1  0.190  27  0.168  11  0.450   1  0.210   0.185 N  0.500      SignalP-TM
EuglossaDilemma_009296-T1  0.109  54  0.106  69  0.115  60  0.096   0.101 N  0.450      SignalP-noTM
EuglossaDilemma_009297-T1  0.115  62  0.105  11  0.112   1  0.102   0.103 N  0.450      SignalP-noTM
EuglossaDilemma_009298-T1  0.119  35  0.115  50  0.146  39  0.111   0.113 N  0.450      SignalP-noTM
EuglossaDilemma_009299-T1  0.181  49  0.151  14  0.296  53  0.195   0.169 N  0.500      SignalP-TM
EuglossaDilemma_009300-T1  0.109  36  0.105  64  0.120  43  0.098   0.101 N  0.450      SignalP-noTM
EuglossaDilemma_009301-T1  0.145  23  0.139  23  0.174   1  0.132   0.135 N  0.450      SignalP-noTM
EuglossaDilemma_009302-T1  0.111  53  0.110  68  0.145  49  0.104   0.107 N  0.450      SignalP-noTM
EuglossaDilemma_009303-T1  0.114  36  0.134  52  0.507  43  0.130   0.132 N  0.450      SignalP-noTM
EuglossaDilemma_009304-T1  0.118  53  0.103  66  0.110  26  0.095   0.098 N  0.450      SignalP-noTM
EuglossaDilemma_009305-T1  0.109  34  0.103  34  0.114  25  0.094   0.098 N  0.450      SignalP-noTM
EuglossaDilemma_009306-T1  0.114  42  0.132  14  0.237  11  0.162   0.144 N  0.500      SignalP-TM
EuglossaDilemma_009307-T1  0.173  48  0.131  48  0.131  47  0.098   0.113 N  0.450      SignalP-noTM
EuglossaDilemma_009308-T1  0.231  27  0.165  27  0.170   7  0.120   0.141 N  0.450      SignalP-noTM
EuglossaDilemma_009309-T1  0.106  22  0.135  13  0.224   5  0.180   0.159 N  0.450      SignalP-noTM
EuglossaDilemma_009310-T1  0.110  31  0.103  70  0.120  25  0.097   0.100 N  0.450      SignalP-noTM
EuglossaDilemma_009311-T1  0.117  61  0.150  12  0.233   1  0.186   0.170 N  0.450      SignalP-noTM
EuglossaDilemma_009312-T1  0.108  36  0.103  11  0.119  44  0.099   0.101 N  0.450      SignalP-noTM
EuglossaDilemma_009313-T1  0.189  38  0.150  38  0.189   1  0.129   0.138 N  0.450      SignalP-noTM
EuglossaDilemma_009314-T1  0.281  22  0.488  17  0.942   1  0.915   0.719 Y  0.450      SignalP-noTM
EuglossaDilemma_009315-T1  0.121  40  0.115  11  0.136   1  0.118   0.116 N  0.450      SignalP-noTM
EuglossaDilemma_009316-T1  0.149  30  0.168  11  0.325   6  0.265   0.207 N  0.500      SignalP-TM
EuglossaDilemma_009317-T1  0.112  36  0.112  36  0.125  23  0.104   0.108 N  0.450      SignalP-noTM
EuglossaDilemma_009318-T1  0.114  52  0.114  44  0.130  23  0.103   0.108 N  0.450      SignalP-noTM
EuglossaDilemma_009319-T1  0.127  32  0.250  19  0.642   1  0.496   0.383 N  0.450      SignalP-noTM
EuglossaDilemma_009320-T1  0.125  17  0.124  17  0.220  14  0.124   0.124 N  0.450      SignalP-noTM
EuglossaDilemma_009321-T1  0.180  27  0.138  27  0.242   9  0.137   0.138 N  0.500      SignalP-TM
EuglossaDilemma_009322-T1  0.112  18  0.112  18  0.140   6  0.119   0.116 N  0.450      SignalP-noTM
EuglossaDilemma_009323-T1  0.505  24  0.680  24  0.968  13  0.914   0.807 Y  0.450      SignalP-noTM
EuglossaDilemma_009324-T1  0.112  39  0.107  59  0.125  38  0.100   0.103 N  0.450      SignalP-noTM
EuglossaDilemma_009325-T1  0.110  61  0.104  61  0.119  16  0.094   0.099 N  0.450      SignalP-noTM
EuglossaDilemma_009326-T1  0.112  27  0.128  11  0.228   3  0.145   0.137 N  0.450      SignalP-noTM
EuglossaDilemma_009327-T1  0.119  42  0.111  42  0.121  33  0.099   0.104 N  0.450      SignalP-noTM
EuglossaDilemma_009328-T1  0.121  22  0.110  22  0.119  29  0.100   0.105 N  0.450      SignalP-noTM
EuglossaDilemma_009329-T1  0.121  50  0.119  50  0.193  44  0.113   0.116 N  0.450      SignalP-noTM
EuglossaDilemma_009330-T1  0.110  62  0.113  41  0.133  22  0.104   0.108 N  0.450      SignalP-noTM
EuglossaDilemma_009331-T1  0.180  17  0.154  17  0.184   3  0.123   0.137 N  0.450      SignalP-noTM
EuglossaDilemma_009332-T1  0.186  42  0.148  42  0.158  41  0.112   0.129 N  0.450      SignalP-noTM
EuglossaDilemma_009333-T1  0.114  19  0.108  19  0.113  22  0.100   0.104 N  0.450      SignalP-noTM
EuglossaDilemma_009334-T1  0.751  24  0.788  24  0.969   6  0.833   0.813 Y  0.450      SignalP-noTM
EuglossaDilemma_009335-T1  0.109  61  0.103  61  0.112  55  0.096   0.099 N  0.450      SignalP-noTM
EuglossaDilemma_009336-T1  0.126  30  0.114  30  0.124  49  0.107   0.110 N  0.450      SignalP-noTM
EuglossaDilemma_009337-T1  0.111  60  0.137  11  0.220   2  0.180   0.160 N  0.450      SignalP-noTM
EuglossaDilemma_009338-T1  0.108  43  0.111  43  0.131  30  0.100   0.105 N  0.450      SignalP-noTM
EuglossaDilemma_009339-T1  0.108  16  0.110  16  0.182   6  0.117   0.114 N  0.450      SignalP-noTM
EuglossaDilemma_009340-T1  0.117  24  0.123  24  0.216   6  0.130   0.127 N  0.450      SignalP-noTM
EuglossaDilemma_009341-T1  0.707  28  0.677  28  0.789  25  0.645   0.660 Y  0.450      SignalP-noTM
EuglossaDilemma_009342-T1  0.196  27  0.207  27  0.315   1  0.224   0.216 N  0.450      SignalP-noTM
EuglossaDilemma_009343-T1  0.112  14  0.112  14  0.151  13  0.117   0.115 N  0.450      SignalP-noTM
EuglossaDilemma_009344-T1  0.111  27  0.105  40  0.123  26  0.097   0.101 N  0.450      SignalP-noTM
EuglossaDilemma_009345-T1  0.109  27  0.142  12  0.294   7  0.215   0.181 N  0.450      SignalP-noTM
EuglossaDilemma_009346-T1  0.133  57  0.116  57  0.116  45  0.096   0.105 N  0.450      SignalP-noTM
EuglossaDilemma_009347-T1  0.214  32  0.144  13  0.265   7  0.207   0.169 N  0.500      SignalP-TM
EuglossaDilemma_009348-T1  0.142  25  0.124  25  0.137   6  0.108   0.116 N  0.450      SignalP-noTM
EuglossaDilemma_009349-T1  0.110  53  0.106  18  0.119   1  0.104   0.105 N  0.450      SignalP-noTM
EuglossaDilemma_009350-T1  0.112  36  0.104  36  0.111  54  0.100   0.102 N  0.450      SignalP-noTM
EuglossaDilemma_009351-T1  0.131  26  0.134  26  0.188  17  0.141   0.138 N  0.450      SignalP-noTM
EuglossaDilemma_009352-T1  0.111  29  0.106  12  0.120  40  0.098   0.102 N  0.450      SignalP-noTM
EuglossaDilemma_009353-T1  0.124  24  0.113  24  0.124   1  0.105   0.109 N  0.450      SignalP-noTM
EuglossaDilemma_009354-T1  0.146  40  0.118  40  0.128   8  0.101   0.109 N  0.450      SignalP-noTM
EuglossaDilemma_009355-T1  0.130  20  0.109  20  0.117  43  0.093   0.100 N  0.450      SignalP-noTM
EuglossaDilemma_009356-T1  0.106  57  0.103  63  0.110   5  0.096   0.099 N  0.450      SignalP-noTM
EuglossaDilemma_009357-T1  0.174  26  0.128  26  0.181  50  0.096   0.111 N  0.450      SignalP-noTM
EuglossaDilemma_009358-T1  0.148  39  0.292  27  0.850  10  0.700   0.512 Y  0.450      SignalP-noTM
EuglossaDilemma_009359-T1  0.350  24  0.232  24  0.215   6  0.153   0.189 N  0.450      SignalP-noTM
EuglossaDilemma_009360-T1  0.119  41  0.114  29  0.158  10  0.116   0.115 N  0.450      SignalP-noTM
EuglossaDilemma_009361-T1  0.128  66  0.112  66  0.118  12  0.096   0.103 N  0.450      SignalP-noTM
EuglossaDilemma_009362-T1  0.131  35  0.155  11  0.279   1  0.177   0.167 N  0.450      SignalP-noTM
EuglossaDilemma_009363-T1  0.152  46  0.192  11  0.489   4  0.330   0.267 N  0.450      SignalP-noTM
EuglossaDilemma_009364-T1  0.672  53  0.705  53  0.946  42  0.403   0.542 Y  0.450      SignalP-noTM
EuglossaDilemma_009369-T1  0.112  66  0.110  59  0.126  42  0.104   0.107 N  0.450      SignalP-noTM
EuglossaDilemma_009370-T1  0.119  40  0.108  40  0.120  33  0.097   0.102 N  0.450      SignalP-noTM
EuglossaDilemma_009371-T1  0.145  27  0.162  48  0.387  43  0.198   0.181 N  0.450      SignalP-noTM
EuglossaDilemma_009372-T1  0.109  46  0.108  13  0.118  55  0.101   0.105 N  0.450      SignalP-noTM
EuglossaDilemma_009373-T1  0.113   8  0.123  27  0.217  35  0.129   0.126 N  0.450      SignalP-noTM
EuglossaDilemma_009374-T1  0.113  39  0.112  29  0.172  15  0.115   0.114 N  0.450      SignalP-noTM
EuglossaDilemma_009375-T1  0.108  53  0.109  69  0.142  58  0.100   0.106 N  0.500      SignalP-TM
EuglossaDilemma_009376-T1  0.109  70  0.114  13  0.153   4  0.118   0.116 N  0.450      SignalP-noTM
EuglossaDilemma_009377-T1  0.113  48  0.153  12  0.274   5  0.199   0.178 N  0.450      SignalP-noTM
EuglossaDilemma_009378-T1  0.139  48  0.116  48  0.116  43  0.098   0.106 N  0.450      SignalP-noTM
EuglossaDilemma_009379-T1  0.109  59  0.105  12  0.129   4  0.105   0.105 N  0.450      SignalP-noTM
EuglossaDilemma_009380-T1  0.110  19  0.106  19  0.134  15  0.101   0.104 N  0.450      SignalP-noTM
EuglossaDilemma_009381-T1  0.183  19  0.137  19  0.120   9  0.104   0.119 N  0.450      SignalP-noTM
EuglossaDilemma_009382-T1  0.167  67  0.144  67  0.269  50  0.111   0.131 N  0.500      SignalP-TM
EuglossaDilemma_009383-T1  0.109  59  0.105  59  0.111  32  0.098   0.101 N  0.450      SignalP-noTM
EuglossaDilemma_009384-T1  0.119  55  0.115  55  0.139  47  0.078   0.101 N  0.500      SignalP-TM
EuglossaDilemma_009385-T1  0.128  47  0.109  47  0.123  45  0.097   0.103 N  0.450      SignalP-noTM
EuglossaDilemma_009386-T1  0.278  35  0.305  35  0.538  20  0.315   0.310 N  0.450      SignalP-noTM
EuglossaDilemma_009387-T1  0.107  31  0.106  12  0.116   2  0.102   0.104 N  0.450      SignalP-noTM
EuglossaDilemma_009388-T1  0.499  25  0.646  25  0.966  15  0.842   0.752 Y  0.450      SignalP-noTM
EuglossaDilemma_009389-T1  0.118  23  0.127  23  0.232   4  0.135   0.131 N  0.450      SignalP-noTM
EuglossaDilemma_009390-T1  0.110  36  0.108  70  0.119  50  0.101   0.104 N  0.450      SignalP-noTM
EuglossaDilemma_009391-T1  0.160  50  0.136  50  0.203   1  0.122   0.130 N  0.500      SignalP-TM
EuglossaDilemma_009392-T1  0.153  21  0.129  21  0.118   1  0.107   0.117 N  0.450      SignalP-noTM
EuglossaDilemma_009393-T1  0.109  55  0.109  55  0.117  47  0.102   0.105 N  0.450      SignalP-noTM
EuglossaDilemma_009394-T1  0.123  28  0.110  28  0.134  39  0.101   0.105 N  0.450      SignalP-noTM
EuglossaDilemma_009395-T1  0.120  21  0.128  21  0.204   7  0.136   0.132 N  0.450      SignalP-noTM
EuglossaDilemma_009396-T1  0.141  41  0.141  28  0.246  48  0.150   0.145 N  0.500      SignalP-TM
EuglossaDilemma_009397-T1  0.113  64  0.105  43  0.120  37  0.099   0.102 N  0.450      SignalP-noTM
EuglossaDilemma_009398-T1  0.153  37  0.129  37  0.186  41  0.112   0.120 N  0.450      SignalP-noTM
EuglossaDilemma_009399-T1  0.117  48  0.111  48  0.133  42  0.103   0.106 N  0.450      SignalP-noTM
EuglossaDilemma_009400-T1  0.110  26  0.114  12  0.149   3  0.123   0.118 N  0.450      SignalP-noTM
EuglossaDilemma_009401-T1  0.137  24  0.158  24  0.324  36  0.181   0.171 N  0.450      SignalP-noTM
EuglossaDilemma_009402-T1  0.124  40  0.110  40  0.115  61  0.096   0.103 N  0.450      SignalP-noTM
EuglossaDilemma_009403-T1  0.110  56  0.109  12  0.132   1  0.103   0.106 N  0.450      SignalP-noTM
EuglossaDilemma_009404-T1  0.239  32  0.151  32  0.180   1  0.107   0.127 N  0.450      SignalP-noTM
EuglossaDilemma_009405-T1  0.116  36  0.121  14  0.176  10  0.144   0.133 N  0.450      SignalP-noTM
EuglossaDilemma_009406-T1  0.113  16  0.182  11  0.419   1  0.201   0.192 N  0.450      SignalP-noTM
EuglossaDilemma_009407-T1  0.134  23  0.156  16  0.285   3  0.193   0.176 N  0.450      SignalP-noTM
EuglossaDilemma_009408-T1  0.108  54  0.106  11  0.121  11  0.105   0.106 N  0.450      SignalP-noTM
EuglossaDilemma_009409-T1  0.111  59  0.111  14  0.132  11  0.118   0.115 N  0.450      SignalP-noTM
EuglossaDilemma_009410-T1  0.116  16  0.129  16  0.180   2  0.134   0.131 N  0.450      SignalP-noTM
EuglossaDilemma_009411-T1  0.133  22  0.114  22  0.133  12  0.098   0.105 N  0.450      SignalP-noTM
EuglossaDilemma_009412-T1  0.113  55  0.111  55  0.122  21  0.105   0.107 N  0.450      SignalP-noTM
EuglossaDilemma_009413-T1  0.108  36  0.104  44  0.112  32  0.096   0.100 N  0.450      SignalP-noTM
EuglossaDilemma_009414-T1  0.255  46  0.240  46  0.419  43  0.138   0.199 N  0.500      SignalP-TM
EuglossaDilemma_009415-T1  0.163  22  0.143  22  0.164   3  0.125   0.133 N  0.450      SignalP-noTM
EuglossaDilemma_009416-T1  0.115  54  0.104  68  0.117   3  0.098   0.101 N  0.450      SignalP-noTM
EuglossaDilemma_009417-T1  0.345  23  0.403  23  0.607  10  0.472   0.440 N  0.450      SignalP-noTM
EuglossaDilemma_009418-T1  0.164  23  0.213  23  0.516  20  0.278   0.248 N  0.450      SignalP-noTM
EuglossaDilemma_009419-T1  0.115  52  0.117  27  0.177  12  0.121   0.119 N  0.450      SignalP-noTM
EuglossaDilemma_009420-T1  0.232  37  0.162  37  0.157  45  0.113   0.136 N  0.450      SignalP-noTM
EuglossaDilemma_009421-T1  0.109  11  0.111  33  0.127  25  0.108   0.109 N  0.450      SignalP-noTM
EuglossaDilemma_009422-T1  0.219  20  0.223  20  0.289  13  0.220   0.222 N  0.450      SignalP-noTM
EuglossaDilemma_009423-T1  0.113  36  0.109  36  0.120  28  0.100   0.104 N  0.450      SignalP-noTM
EuglossaDilemma_009424-T1  0.118  18  0.135  18  0.205   5  0.155   0.146 N  0.450      SignalP-noTM
EuglossaDilemma_009425-T1  0.153  43  0.133  43  0.180  30  0.117   0.125 N  0.450      SignalP-noTM
EuglossaDilemma_009426-T1  0.192  23  0.155  23  0.166  37  0.125   0.139 N  0.450      SignalP-noTM
EuglossaDilemma_009427-T1  0.145  17  0.147  11  0.304   8  0.208   0.171 N  0.500      SignalP-TM
EuglossaDilemma_009428-T1  0.555  23  0.608  23  0.783  22  0.667   0.640 Y  0.450      SignalP-noTM
EuglossaDilemma_009429-T1  0.112  45  0.110  11  0.130  43  0.110   0.110 N  0.450      SignalP-noTM
EuglossaDilemma_009430-T1  0.132  55  0.111  55  0.139   3  0.096   0.103 N  0.450      SignalP-noTM
EuglossaDilemma_009431-T1  0.108  45  0.107  58  0.122  51  0.101   0.104 N  0.450      SignalP-noTM
EuglossaDilemma_009432-T1  0.114  18  0.112  25  0.144  17  0.111   0.111 N  0.450      SignalP-noTM
EuglossaDilemma_009433-T1  0.108  42  0.103  61  0.113  63  0.096   0.099 N  0.450      SignalP-noTM
EuglossaDilemma_009434-T1  0.139  54  0.126  25  0.196  20  0.135   0.130 N  0.500      SignalP-TM
EuglossaDilemma_009435-T1  0.108  54  0.124  17  0.182  14  0.146   0.136 N  0.450      SignalP-noTM
EuglossaDilemma_009436-T1  0.108  51  0.106  70  0.124   1  0.098   0.102 N  0.450      SignalP-noTM
EuglossaDilemma_009437-T1  0.130  16  0.126  16  0.141   1  0.115   0.120 N  0.450      SignalP-noTM
EuglossaDilemma_009438-T1  0.111  52  0.109  31  0.123  25  0.100   0.105 N  0.500      SignalP-TM
EuglossaDilemma_009439-T1  0.593  22  0.388  22  0.342   2  0.251   0.314 N  0.450      SignalP-noTM
EuglossaDilemma_009440-T1  0.115  18  0.129  12  0.188   1  0.136   0.133 N  0.450      SignalP-noTM
EuglossaDilemma_009441-T1  0.108  35  0.105  66  0.115  25  0.099   0.102 N  0.450      SignalP-noTM
EuglossaDilemma_009442-T1  0.114  37  0.108  45  0.124   7  0.104   0.106 N  0.450      SignalP-noTM
EuglossaDilemma_009443-T1  0.115   8  0.106  23  0.123  14  0.105   0.105 N  0.450      SignalP-noTM
EuglossaDilemma_009444-T1  0.139  41  0.120  41  0.130  40  0.102   0.110 N  0.450      SignalP-noTM
EuglossaDilemma_009445-T1  0.146  23  0.161  11  0.308   1  0.185   0.174 N  0.450      SignalP-noTM
EuglossaDilemma_009446-T1  0.111  51  0.117  51  0.141  48  0.110   0.113 N  0.450      SignalP-noTM
EuglossaDilemma_009447-T1  0.111  63  0.109  63  0.130  14  0.103   0.106 N  0.450      SignalP-noTM
EuglossaDilemma_009448-T1  0.313  39  0.175  39  0.118   7  0.101   0.135 N  0.450      SignalP-noTM
EuglossaDilemma_009449-T1  0.148  28  0.127  28  0.145  37  0.111   0.118 N  0.450      SignalP-noTM
EuglossaDilemma_009450-T1  0.110   8  0.133  12  0.206   2  0.135   0.134 N  0.450      SignalP-noTM
EuglossaDilemma_009451-T1  0.155  55  0.131  55  0.148   1  0.104   0.117 N  0.450      SignalP-noTM
EuglossaDilemma_009452-T1  0.123  53  0.122  11  0.163   1  0.122   0.122 N  0.450      SignalP-noTM
EuglossaDilemma_009453-T1  0.132  44  0.135  11  0.208   1  0.132   0.133 N  0.450      SignalP-noTM
EuglossaDilemma_009454-T1  0.120  43  0.107  43  0.139  11  0.100   0.103 N  0.450      SignalP-noTM
EuglossaDilemma_009455-T1  0.122  24  0.127  24  0.190  16  0.132   0.130 N  0.450      SignalP-noTM
EuglossaDilemma_009456-T1  0.117  32  0.110  15  0.139   7  0.116   0.113 N  0.450      SignalP-noTM
EuglossaDilemma_009457-T1  0.460  28  0.224  28  0.240   1  0.122   0.169 N  0.450      SignalP-noTM
EuglossaDilemma_009458-T1  0.121  55  0.111  55  0.122  27  0.103   0.107 N  0.450      SignalP-noTM
EuglossaDilemma_009459-T1  0.106  67  0.097  30  0.101  68  0.080   0.090 N  0.500      SignalP-TM
EuglossaDilemma_009460-T1  0.111  25  0.108  38  0.120  31  0.103   0.105 N  0.450      SignalP-noTM
EuglossaDilemma_009461-T1  0.113  29  0.110  29  0.126  11  0.105   0.107 N  0.450      SignalP-noTM
EuglossaDilemma_009462-T1  0.111  64  0.109  64  0.126  53  0.104   0.107 N  0.450      SignalP-noTM
EuglossaDilemma_009463-T1  0.688  24  0.799  24  0.964  16  0.927   0.868 Y  0.450      SignalP-noTM
EuglossaDilemma_009464-T1  0.149  25  0.152  12  0.302   2  0.186   0.170 N  0.450      SignalP-noTM
EuglossaDilemma_009465-T1  0.112  37  0.113  11  0.142  36  0.105   0.109 N  0.450      SignalP-noTM
EuglossaDilemma_009466-T1  0.109  35  0.108  45  0.120  25  0.100   0.104 N  0.450      SignalP-noTM
EuglossaDilemma_009467-T1  0.108  61  0.139  12  0.221   5  0.177   0.159 N  0.450      SignalP-noTM
EuglossaDilemma_009468-T1  0.113  70  0.110  36  0.134  30  0.108   0.109 N  0.450      SignalP-noTM
EuglossaDilemma_009469-T1  0.108  24  0.107  49  0.127  30  0.104   0.105 N  0.450      SignalP-noTM
EuglossaDilemma_009470-T1  0.113  22  0.121  22  0.171  14  0.131   0.126 N  0.450      SignalP-noTM
EuglossaDilemma_009471-T1  0.114  68  0.109  54  0.123  36  0.102   0.105 N  0.450      SignalP-noTM
EuglossaDilemma_009472-T1  0.164  26  0.158  26  0.337  36  0.151   0.154 N  0.450      SignalP-noTM
EuglossaDilemma_009473-T1  0.190  20  0.138  20  0.167  30  0.101   0.118 N  0.450      SignalP-noTM
EuglossaDilemma_009474-T1  0.191  18  0.317  18  0.773   9  0.572   0.455 Y  0.450      SignalP-noTM
EuglossaDilemma_009475-T1  0.109  55  0.114  12  0.150   1  0.102   0.107 N  0.450      SignalP-noTM
EuglossaDilemma_009476-T1  0.109  58  0.112  11  0.140   1  0.104   0.108 N  0.450      SignalP-noTM
EuglossaDilemma_009477-T1  0.114  50  0.117  50  0.265  38  0.104   0.110 N  0.450      SignalP-noTM
EuglossaDilemma_009478-T1  0.111  33  0.115  12  0.142   1  0.107   0.111 N  0.450      SignalP-noTM
EuglossaDilemma_009479-T1  0.442  34  0.314  34  0.528  32  0.254   0.290 N  0.500      SignalP-TM
EuglossaDilemma_009480-T1  0.128  18  0.110  41  0.130  26  0.103   0.106 N  0.450      SignalP-noTM
EuglossaDilemma_009481-T1  0.167  24  0.208  24  0.386   1  0.286   0.239 N  0.500      SignalP-TM
EuglossaDilemma_009482-T1  0.108  37  0.102  69  0.111  55  0.094   0.098 N  0.450      SignalP-noTM
EuglossaDilemma_009483-T1  0.167  37  0.135  37  0.216   8  0.120   0.127 N  0.450      SignalP-noTM
EuglossaDilemma_009484-T1  0.108  50  0.109  41  0.132  20  0.108   0.108 N  0.450      SignalP-noTM
EuglossaDilemma_009485-T1  0.111   7  0.108  12  0.131   4  0.112   0.110 N  0.450      SignalP-noTM
EuglossaDilemma_009486-T1  0.110  38  0.108  11  0.120   4  0.112   0.110 N  0.450      SignalP-noTM
EuglossaDilemma_009487-T1  0.118  56  0.108  56  0.116  25  0.100   0.104 N  0.450      SignalP-noTM
EuglossaDilemma_009488-T1  0.117  25  0.113  25  0.163   2  0.113   0.113 N  0.450      SignalP-noTM
EuglossaDilemma_009489-T1  0.144  20  0.127  20  0.132  13  0.111   0.118 N  0.450      SignalP-noTM
EuglossaDilemma_009490-T1  0.109   8  0.110  40  0.122  24  0.104   0.107 N  0.450      SignalP-noTM
EuglossaDilemma_009491-T1  0.110  32  0.110  12  0.128   2  0.106   0.108 N  0.450      SignalP-noTM
EuglossaDilemma_009492-T1  0.110  36  0.108  52  0.111  35  0.102   0.105 N  0.450      SignalP-noTM
EuglossaDilemma_009493-T1  0.109  22  0.105  32  0.128  25  0.103   0.104 N  0.450      SignalP-noTM
EuglossaDilemma_009494-T1  0.109  45  0.107  45  0.120   6  0.099   0.103 N  0.450      SignalP-noTM
EuglossaDilemma_009495-T1  0.147  31  0.125  31  0.135   1  0.110   0.117 N  0.450      SignalP-noTM
EuglossaDilemma_009496-T1  0.110  59  0.111  59  0.124  13  0.104   0.107 N  0.450      SignalP-noTM
EuglossaDilemma_009497-T1  0.174  19  0.144  19  0.162  25  0.113   0.127 N  0.450      SignalP-noTM
EuglossaDilemma_009498-T1  0.116  19  0.106  58  0.125  52  0.098   0.102 N  0.450      SignalP-noTM
EuglossaDilemma_009499-T1  0.141  24  0.165  24  0.377   6  0.191   0.179 N  0.450      SignalP-noTM
EuglossaDilemma_009500-T1  0.112  45  0.113  12  0.134   4  0.118   0.116 N  0.450      SignalP-noTM
EuglossaDilemma_009501-T1  0.321  34  0.226  34  0.401   3  0.208   0.218 N  0.500      SignalP-TM
EuglossaDilemma_009502-T1  0.202  22  0.166  22  0.232  21  0.136   0.150 N  0.450      SignalP-noTM
EuglossaDilemma_009503-T1  0.157  29  0.126  29  0.156   2  0.106   0.116 N  0.450      SignalP-noTM
EuglossaDilemma_009504-T1  0.109  62  0.103  62  0.104  55  0.094   0.098 N  0.450      SignalP-noTM
EuglossaDilemma_009505-T1  0.108  49  0.106  39  0.117  38  0.100   0.103 N  0.450      SignalP-noTM
EuglossaDilemma_009506-T1  0.117  24  0.121  12  0.158   1  0.121   0.121 N  0.450      SignalP-noTM
EuglossaDilemma_009507-T1  0.108  23  0.103  50  0.121  12  0.098   0.101 N  0.450      SignalP-noTM
EuglossaDilemma_009508-T1  0.140  36  0.123  36  0.144  32  0.106   0.114 N  0.450      SignalP-noTM
EuglossaDilemma_009509-T1  0.108  48  0.107  48  0.121  35  0.094   0.100 N  0.450      SignalP-noTM
EuglossaDilemma_009510-T1  0.119  27  0.116  12  0.133   1  0.115   0.115 N  0.450      SignalP-noTM
EuglossaDilemma_009511-T1  0.169  20  0.179  20  0.242   1  0.180   0.180 N  0.450      SignalP-noTM
EuglossaDilemma_009512-T1  0.112  17  0.108  26  0.135  22  0.107   0.107 N  0.450      SignalP-noTM
EuglossaDilemma_009513-T1  0.139  23  0.148  23  0.272  19  0.159   0.154 N  0.450      SignalP-noTM
EuglossaDilemma_009514-T1  0.122  46  0.111  46  0.125  24  0.097   0.104 N  0.450      SignalP-noTM
EuglossaDilemma_009515-T1  0.147  38  0.128  38  0.177   9  0.119   0.123 N  0.450      SignalP-noTM
EuglossaDilemma_009516-T1  0.111  63  0.106  63  0.113  51  0.097   0.101 N  0.450      SignalP-noTM
EuglossaDilemma_009517-T1  0.110  49  0.109  49  0.125   4  0.105   0.107 N  0.450      SignalP-noTM
EuglossaDilemma_009518-T1  0.107  41  0.107  54  0.138  30  0.104   0.105 N  0.450      SignalP-noTM
EuglossaDilemma_009519-T1  0.155  51  0.153  11  0.285   1  0.150   0.152 N  0.450      SignalP-noTM
EuglossaDilemma_009520-T1  0.115  30  0.108  30  0.123   9  0.101   0.104 N  0.450      SignalP-noTM
EuglossaDilemma_009521-T1  0.328  18  0.285  18  0.348   1  0.219   0.250 N  0.450      SignalP-noTM
EuglossaDilemma_009522-T1  0.140  31  0.256  25  0.691   4  0.472   0.372 N  0.450      SignalP-noTM
EuglossaDilemma_009523-T1  0.108  32  0.106  32  0.143  13  0.104   0.105 N  0.450      SignalP-noTM
EuglossaDilemma_009524-T1  0.127  54  0.106  29  0.118  24  0.094   0.101 N  0.500      SignalP-TM
EuglossaDilemma_009525-T1  0.108  65  0.103  65  0.108   8  0.098   0.100 N  0.450      SignalP-noTM
EuglossaDilemma_009526-T1  0.226  28  0.221  28  0.442   5  0.282   0.245 N  0.500      SignalP-TM
EuglossaDilemma_009527-T1  0.116  51  0.114  25  0.179  24  0.116   0.115 N  0.450      SignalP-noTM
EuglossaDilemma_009528-T1  0.108  55  0.108  12  0.123   2  0.106   0.107 N  0.450      SignalP-noTM
EuglossaDilemma_009529-T1  0.107  36  0.104  36  0.111  46  0.096   0.100 N  0.450      SignalP-noTM
EuglossaDilemma_009530-T1  0.262  23  0.165  11  0.472   1  0.190   0.175 N  0.500      SignalP-TM
EuglossaDilemma_009531-T1  0.107  43  0.104  43  0.118  37  0.096   0.100 N  0.450      SignalP-noTM
EuglossaDilemma_009532-T1  0.211  16  0.179  16  0.203  20  0.155   0.170 N  0.500      SignalP-TM
EuglossaDilemma_009533-T1  0.110  12  0.118  12  0.140   1  0.112   0.114 N  0.450      SignalP-noTM
EuglossaDilemma_009534-T1  0.111  28  0.105  70  0.163  66  0.096   0.101 N  0.500      SignalP-TM
EuglossaDilemma_009535-T1  0.134  22  0.228  22  0.559   3  0.381   0.311 N  0.450      SignalP-noTM
EuglossaDilemma_009536-T1  0.106  62  0.107  12  0.119  42  0.103   0.105 N  0.450      SignalP-noTM
EuglossaDilemma_009537-T1  0.112  31  0.159  11  0.332   3  0.266   0.202 N  0.500      SignalP-TM
EuglossaDilemma_009538-T1  0.695  25  0.788  25  0.960  14  0.887   0.841 Y  0.450      SignalP-noTM
EuglossaDilemma_009539-T1  0.112  29  0.109  19  0.150   4  0.108   0.109 N  0.450      SignalP-noTM
EuglossaDilemma_009540-T1  0.111  52  0.110  11  0.196  51  0.108   0.109 N  0.450      SignalP-noTM
EuglossaDilemma_009541-T1  0.122  47  0.122  66  0.175  59  0.113   0.118 N  0.500      SignalP-TM
EuglossaDilemma_009542-T1  0.784  20  0.804  20  0.947   1  0.805   0.804 Y  0.450      SignalP-noTM
EuglossaDilemma_009543-T1  0.730  19  0.466  19  0.645   1  0.358   0.423 N  0.500      SignalP-TM
EuglossaDilemma_009544-T1  0.111  46  0.107  46  0.133  45  0.098   0.103 N  0.450      SignalP-noTM
EuglossaDilemma_009545-T1  0.121  37  0.114  37  0.140  35  0.104   0.109 N  0.450      SignalP-noTM
EuglossaDilemma_009546-T1  0.110  63  0.109  63  0.137  43  0.099   0.104 N  0.450      SignalP-noTM
EuglossaDilemma_009547-T1  0.168  21  0.138  21  0.149   2  0.116   0.129 N  0.500      SignalP-TM
EuglossaDilemma_009548-T1  0.152  40  0.131  18  0.198  15  0.160   0.143 N  0.500      SignalP-TM
EuglossaDilemma_009549-T1  0.170  33  0.219  14  0.582   3  0.457   0.314 N  0.500      SignalP-TM
EuglossaDilemma_009550-T1  0.248  23  0.249  23  0.353  20  0.249   0.249 N  0.450      SignalP-noTM
EuglossaDilemma_009551-T1  0.136  20  0.122  20  0.128   6  0.110   0.116 N  0.450      SignalP-noTM
EuglossaDilemma_009552-T1  0.112  43  0.110  52  0.147  11  0.107   0.108 N  0.450      SignalP-noTM
EuglossaDilemma_009553-T1  0.125  37  0.113  37  0.152  33  0.101   0.107 N  0.450      SignalP-noTM
EuglossaDilemma_009554-T1  0.111  56  0.106  42  0.110  34  0.100   0.103 N  0.450      SignalP-noTM
EuglossaDilemma_009555-T1  0.120  35  0.108  56  0.120   6  0.099   0.103 N  0.450      SignalP-noTM
EuglossaDilemma_009556-T1  0.148  34  0.124  34  0.125   8  0.107   0.115 N  0.450      SignalP-noTM
EuglossaDilemma_009557-T1  0.110  36  0.108  63  0.122  46  0.101   0.104 N  0.450      SignalP-noTM
EuglossaDilemma_009558-T1  0.158  40  0.141  40  0.263  39  0.133   0.137 N  0.450      SignalP-noTM
EuglossaDilemma_009559-T1  0.109  19  0.103  37  0.111  23  0.094   0.098 N  0.450      SignalP-noTM
EuglossaDilemma_009563-T1  0.194  23  0.259  23  0.485  16  0.345   0.305 N  0.450      SignalP-noTM
EuglossaDilemma_009564-T1  0.122  31  0.136  11  0.222   1  0.128   0.132 N  0.450      SignalP-noTM
EuglossaDilemma_009565-T1  0.111  64  0.107  64  0.118   1  0.099   0.103 N  0.450      SignalP-noTM
EuglossaDilemma_009566-T1  0.111  47  0.106  57  0.120  46  0.097   0.101 N  0.450      SignalP-noTM
EuglossaDilemma_009567-T1  0.108  29  0.107  40  0.122  28  0.099   0.102 N  0.450      SignalP-noTM
EuglossaDilemma_009568-T1  0.116  22  0.114  22  0.160   3  0.111   0.112 N  0.450      SignalP-noTM
EuglossaDilemma_009569-T1  0.107  44  0.114  11  0.135   6  0.119   0.117 N  0.450      SignalP-noTM
EuglossaDilemma_009570-T1  0.108  39  0.105  39  0.136  22  0.099   0.102 N  0.450      SignalP-noTM
EuglossaDilemma_009571-T1  0.108  49  0.104  60  0.112  20  0.097   0.100 N  0.450      SignalP-noTM
EuglossaDilemma_009572-T1  0.109  16  0.106  44  0.114  30  0.096   0.101 N  0.450      SignalP-noTM
EuglossaDilemma_009573-T1  0.111  25  0.103  63  0.111  11  0.094   0.098 N  0.450      SignalP-noTM
EuglossaDilemma_009574-T1  0.157  31  0.141  31  0.174  29  0.129   0.135 N  0.450      SignalP-noTM
EuglossaDilemma_009575-T1  0.113  24  0.108  24  0.118  10  0.104   0.106 N  0.450      SignalP-noTM
EuglossaDilemma_009576-T1  0.109  67  0.117  42  0.143  33  0.115   0.116 N  0.450      SignalP-noTM
EuglossaDilemma_009577-T1  0.153  34  0.176  12  0.390   2  0.312   0.230 N  0.500      SignalP-TM
EuglossaDilemma_009578-T1  0.109  51  0.106  63  0.118  49  0.093   0.099 N  0.450      SignalP-noTM
EuglossaDilemma_009579-T1  0.787  20  0.826  20  0.918   2  0.861   0.845 Y  0.450      SignalP-noTM
EuglossaDilemma_009580-T1  0.198  28  0.176  28  0.450  27  0.155   0.165 N  0.450      SignalP-noTM
EuglossaDilemma_009581-T1  0.157  40  0.130  40  0.211  44  0.100   0.114 N  0.450      SignalP-noTM
EuglossaDilemma_009582-T1  0.121  24  0.129  24  0.183  11  0.137   0.133 N  0.450      SignalP-noTM
EuglossaDilemma_009583-T1  0.121  24  0.129  24  0.183  11  0.137   0.133 N  0.450      SignalP-noTM
EuglossaDilemma_009584-T1  0.112  45  0.105  45  0.115  25  0.097   0.101 N  0.450      SignalP-noTM
EuglossaDilemma_009585-T1  0.130  23  0.117  23  0.137   4  0.107   0.112 N  0.450      SignalP-noTM
EuglossaDilemma_009586-T1  0.113  45  0.107  45  0.114  34  0.096   0.101 N  0.450      SignalP-noTM
EuglossaDilemma_009587-T1  0.110  19  0.163  15  0.266   3  0.231   0.200 N  0.450      SignalP-noTM
EuglossaDilemma_009588-T1  0.156  26  0.136  26  0.233   2  0.128   0.132 N  0.450      SignalP-noTM
EuglossaDilemma_009589-T1  0.118  42  0.123  11  0.171   4  0.152   0.138 N  0.450      SignalP-noTM
EuglossaDilemma_009590-T1  0.110  67  0.109  53  0.120  51  0.104   0.106 N  0.450      SignalP-noTM
EuglossaDilemma_009591-T1  0.116  20  0.107  38  0.114  22  0.102   0.104 N  0.450      SignalP-noTM
EuglossaDilemma_009592-T1  0.120  26  0.153  11  0.274   1  0.184   0.170 N  0.450      SignalP-noTM
EuglossaDilemma_009593-T1  0.113  45  0.106  11  0.118   1  0.098   0.102 N  0.450      SignalP-noTM
EuglossaDilemma_009594-T1  0.342  24  0.471  24  0.882  11  0.658   0.572 Y  0.450      SignalP-noTM
EuglossaDilemma_009595-T1  0.108  64  0.112  11  0.133   2  0.111   0.112 N  0.450      SignalP-noTM
EuglossaDilemma_009596-T1  0.127  43  0.118  43  0.153  12  0.113   0.115 N  0.450      SignalP-noTM
EuglossaDilemma_009597-T1  0.199  52  0.234  52  0.578  48  0.231   0.232 N  0.450      SignalP-noTM
EuglossaDilemma_009598-T1  0.177  29  0.131  29  0.147   2  0.102   0.115 N  0.450      SignalP-noTM
EuglossaDilemma_009599-T1  0.114  59  0.108  38  0.122  26  0.104   0.106 N  0.450      SignalP-noTM
EuglossaDilemma_009600-T1  0.118  46  0.106  46  0.106   1  0.094   0.100 N  0.450      SignalP-noTM
EuglossaDilemma_009601-T1  0.124  36  0.110  36  0.113   1  0.098   0.103 N  0.450      SignalP-noTM
EuglossaDilemma_009602-T1  0.145  22  0.217  22  0.508  21  0.326   0.276 N  0.450      SignalP-noTM
EuglossaDilemma_009603-T1  0.123  24  0.111  11  0.142   3  0.116   0.114 N  0.450      SignalP-noTM
EuglossaDilemma_009604-T1  0.162  22  0.223  17  0.572   2  0.316   0.273 N  0.450      SignalP-noTM
EuglossaDilemma_009605-T1  0.115  20  0.145  20  0.268  42  0.184   0.166 N  0.450      SignalP-noTM
EuglossaDilemma_009606-T1  0.160  32  0.133  38  0.196  36  0.114   0.123 N  0.450      SignalP-noTM
EuglossaDilemma_009607-T1  0.108   4  0.105  11  0.111  22  0.103   0.104 N  0.450      SignalP-noTM
EuglossaDilemma_009608-T1  0.147  66  0.139  22  0.305   8  0.191   0.167 N  0.450      SignalP-noTM
EuglossaDilemma_009609-T1  0.112  34  0.115  12  0.145   2  0.117   0.116 N  0.450      SignalP-noTM
EuglossaDilemma_009610-T1  0.133  38  0.115  38  0.133   2  0.101   0.107 N  0.450      SignalP-noTM
EuglossaDilemma_009611-T1  0.252  60  0.173  60  0.166  50  0.105   0.136 N  0.450      SignalP-noTM
EuglossaDilemma_009612-T1  0.119  24  0.116  11  0.137   1  0.114   0.115 N  0.450      SignalP-noTM
EuglossaDilemma_009613-T1  0.275  24  0.169  24  0.138  28  0.104   0.134 N  0.450      SignalP-noTM
EuglossaDilemma_009614-T1  0.151  37  0.121  37  0.126  12  0.102   0.111 N  0.450      SignalP-noTM
EuglossaDilemma_009615-T1  0.720  19  0.569  19  0.768  16  0.470   0.516 Y  0.450      SignalP-noTM
EuglossaDilemma_009616-T1  0.116  34  0.109  34  0.168  33  0.106   0.108 N  0.450      SignalP-noTM
EuglossaDilemma_009617-T1  0.113  32  0.109  32  0.130   9  0.106   0.108 N  0.450      SignalP-noTM
EuglossaDilemma_009618-T1  0.108  43  0.118  14  0.199   6  0.132   0.125 N  0.450      SignalP-noTM
EuglossaDilemma_009619-T1  0.111  37  0.111  37  0.128  30  0.103   0.106 N  0.450      SignalP-noTM
EuglossaDilemma_009620-T1  0.109  34  0.112  24  0.160  13  0.117   0.115 N  0.450      SignalP-noTM
EuglossaDilemma_009621-T1  0.111  56  0.119  16  0.165   2  0.136   0.128 N  0.450      SignalP-noTM
EuglossaDilemma_009622-T1  0.108  39  0.106  51  0.115  49  0.100   0.103 N  0.450      SignalP-noTM
EuglossaDilemma_009623-T1  0.110  66  0.113  14  0.178  12  0.124   0.119 N  0.450      SignalP-noTM
EuglossaDilemma_009624-T1  0.143  12  0.129  12  0.134   6  0.114   0.121 N  0.450      SignalP-noTM
EuglossaDilemma_009625-T1  0.124  42  0.111  42  0.112  43  0.099   0.104 N  0.450      SignalP-noTM
EuglossaDilemma_009626-T1  0.110  33  0.106  65  0.116  47  0.099   0.102 N  0.450      SignalP-noTM
EuglossaDilemma_009627-T1  0.116  24  0.122  24  0.184  17  0.127   0.124 N  0.450      SignalP-noTM
EuglossaDilemma_009628-T1  0.190  41  0.145  41  0.149  40  0.109   0.125 N  0.450      SignalP-noTM
EuglossaDilemma_009629-T1  0.222  37  0.196  37  0.465   5  0.223   0.207 N  0.500      SignalP-TM
EuglossaDilemma_009630-T1  0.223  27  0.140  27  0.131   1  0.089   0.119 N  0.500      SignalP-TM
EuglossaDilemma_009631-T1  0.437  39  0.462  39  0.715  36  0.323   0.407 N  0.500      SignalP-TM
EuglossaDilemma_009632-T1  0.110  29  0.107  53  0.117  35  0.101   0.104 N  0.450      SignalP-noTM
EuglossaDilemma_009633-T1  0.109  18  0.108  11  0.117   1  0.106   0.107 N  0.450      SignalP-noTM
EuglossaDilemma_009634-T1  0.112  65  0.111  12  0.162   2  0.117   0.114 N  0.450      SignalP-noTM
EuglossaDilemma_009635-T1  0.109  30  0.104  60  0.121  40  0.098   0.100 N  0.450      SignalP-noTM
EuglossaDilemma_009636-T1  0.572  18  0.499  18  0.504   1  0.416   0.454 Y  0.450      SignalP-noTM
EuglossaDilemma_009637-T1  0.129  53  0.158  12  0.302   2  0.170   0.164 N  0.450      SignalP-noTM
EuglossaDilemma_009638-T1  0.107  35  0.108  35  0.120  14  0.102   0.105 N  0.450      SignalP-noTM
EuglossaDilemma_009639-T1  0.108  65  0.104  33  0.113  25  0.099   0.101 N  0.450      SignalP-noTM
EuglossaDilemma_009640-T1  0.145  19  0.224  16  0.554  14  0.340   0.286 N  0.450      SignalP-noTM
EuglossaDilemma_009641-T1  0.124  20  0.172  20  0.403  16  0.243   0.211 N  0.450      SignalP-noTM
EuglossaDilemma_009642-T1  0.152  24  0.263  24  0.708   8  0.496   0.356 N  0.500      SignalP-TM
EuglossaDilemma_009643-T1  0.167  20  0.125  20  0.122   2  0.098   0.114 N  0.500      SignalP-TM
EuglossaDilemma_009644-T1  0.551  23  0.691  23  0.963   3  0.865   0.785 Y  0.450      SignalP-noTM
EuglossaDilemma_009645-T1  0.641  26  0.750  26  0.946  16  0.882   0.821 Y  0.450      SignalP-noTM
EuglossaDilemma_009646-T1  0.110  25  0.104  40  0.115  23  0.096   0.100 N  0.450      SignalP-noTM
EuglossaDilemma_009647-T1  0.111  67  0.107  38  0.122  52  0.095   0.102 N  0.500      SignalP-TM
EuglossaDilemma_009648-T1  0.165  20  0.139  20  0.135  16  0.116   0.127 N  0.450      SignalP-noTM
EuglossaDilemma_009649-T1  0.118  23  0.107  36  0.121  23  0.102   0.105 N  0.450      SignalP-noTM
EuglossaDilemma_009650-T1  0.128  23  0.120  23  0.132  12  0.113   0.117 N  0.450      SignalP-noTM
EuglossaDilemma_009651-T1  0.145  62  0.129  62  0.161  40  0.108   0.118 N  0.450      SignalP-noTM
EuglossaDilemma_009652-T1  0.110  35  0.111  16  0.137   2  0.114   0.113 N  0.450      SignalP-noTM
EuglossaDilemma_009653-T1  0.108  48  0.114  23  0.146  29  0.120   0.117 N  0.450      SignalP-noTM
EuglossaDilemma_009654-T1  0.369  24  0.595  24  0.990  15  0.956   0.790 Y  0.450      SignalP-noTM
EuglossaDilemma_009655-T1  0.132  23  0.119  23  0.153   1  0.107   0.113 N  0.450      SignalP-noTM
EuglossaDilemma_009656-T1  0.157  59  0.128  59  0.139   1  0.105   0.115 N  0.450      SignalP-noTM
EuglossaDilemma_009657-T1  0.122  25  0.109  25  0.123  23  0.098   0.103 N  0.450      SignalP-noTM
EuglossaDilemma_009658-T1  0.203  45  0.157  45  0.259  44  0.112   0.139 N  0.500      SignalP-TM
EuglossaDilemma_009659-T1  0.112  24  0.107  12  0.114   1  0.103   0.105 N  0.450      SignalP-noTM
EuglossaDilemma_009660-T1  0.126  30  0.150  12  0.282   3  0.192   0.172 N  0.450      SignalP-noTM
EuglossaDilemma_009661-T1  0.120  50  0.121  52  0.210  48  0.109   0.115 N  0.450      SignalP-noTM
EuglossaDilemma_009662-T1  0.125  18  0.109  18  0.116  45  0.095   0.101 N  0.450      SignalP-noTM
EuglossaDilemma_009663-T1  0.111  63  0.110  20  0.138  10  0.118   0.114 N  0.450      SignalP-noTM
EuglossaDilemma_009664-T1  0.120  20  0.123  20  0.161   2  0.122   0.122 N  0.450      SignalP-noTM
EuglossaDilemma_009665-T1  0.125  22  0.186  22  0.352   6  0.277   0.235 N  0.450      SignalP-noTM
EuglossaDilemma_009666-T1  0.151  32  0.212  23  0.494  10  0.382   0.280 N  0.500      SignalP-TM
EuglossaDilemma_009667-T1  0.123  33  0.144  21  0.373  10  0.201   0.175 N  0.450      SignalP-noTM
EuglossaDilemma_009668-T1  0.108  68  0.105  50  0.114  44  0.096   0.100 N  0.450      SignalP-noTM
EuglossaDilemma_009669-T1  0.118  48  0.189  11  0.411   1  0.270   0.233 N  0.450      SignalP-noTM
EuglossaDilemma_009670-T1  0.111  48  0.112  48  0.122  29  0.100   0.105 N  0.450      SignalP-noTM
EuglossaDilemma_009671-T1  0.115  52  0.110  52  0.126  51  0.101   0.105 N  0.450      SignalP-noTM
EuglossaDilemma_009672-T1  0.140  26  0.177  11  0.374   1  0.189   0.184 N  0.450      SignalP-noTM
EuglossaDilemma_009673-T1  0.352  34  0.218  34  0.575   5  0.232   0.224 N  0.500      SignalP-TM
EuglossaDilemma_009674-T1  0.161  40  0.214  40  0.373  38  0.250   0.229 N  0.500      SignalP-TM
EuglossaDilemma_009675-T1  0.200  20  0.223  20  0.395   1  0.226   0.225 N  0.450      SignalP-noTM
EuglossaDilemma_009676-T1  0.128  18  0.179  18  0.450   2  0.239   0.212 N  0.450      SignalP-noTM
EuglossaDilemma_009677-T1  0.108  29  0.109  14  0.130   3  0.108   0.108 N  0.450      SignalP-noTM
EuglossaDilemma_009678-T1  0.108  12  0.109  28  0.144  11  0.109   0.109 N  0.450      SignalP-noTM
EuglossaDilemma_009679-T1  0.120  20  0.148  20  0.284   4  0.178   0.164 N  0.450      SignalP-noTM
EuglossaDilemma_009680-T1  0.111  70  0.107  70  0.114  55  0.099   0.103 N  0.450      SignalP-noTM
EuglossaDilemma_009681-T1  0.180  31  0.142  31  0.182   4  0.120   0.130 N  0.450      SignalP-noTM
EuglossaDilemma_009682-T1  0.110  51  0.107  39  0.119  20  0.099   0.103 N  0.450      SignalP-noTM
EuglossaDilemma_009683-T1  0.107  17  0.107  50  0.120   8  0.103   0.105 N  0.450      SignalP-noTM
EuglossaDilemma_009684-T1  0.112  14  0.128  65  0.181  56  0.106   0.119 N  0.500      SignalP-TM
EuglossaDilemma_009685-T1  0.694  18  0.720  18  0.829  17  0.754   0.738 Y  0.450      SignalP-noTM
EuglossaDilemma_009686-T1  0.176  38  0.147  38  0.196   7  0.133   0.139 N  0.450      SignalP-noTM
EuglossaDilemma_009687-T1  0.107  57  0.118  55  0.145  51  0.113   0.115 N  0.450      SignalP-noTM
EuglossaDilemma_009688-T1  0.139  19  0.169  19  0.313   1  0.182   0.176 N  0.450      SignalP-noTM
EuglossaDilemma_009689-T1  0.109  44  0.115  14  0.155  26  0.115   0.115 N  0.450      SignalP-noTM
EuglossaDilemma_009690-T1  0.189  22  0.277  22  0.686   1  0.392   0.339 N  0.450      SignalP-noTM
EuglossaDilemma_009691-T1  0.108  68  0.104  12  0.112   1  0.095   0.099 N  0.450      SignalP-noTM
EuglossaDilemma_009692-T1  0.112  41  0.107  41  0.117  37  0.097   0.101 N  0.450      SignalP-noTM
EuglossaDilemma_009693-T1  0.113  18  0.135  41  0.224  30  0.139   0.137 N  0.500      SignalP-TM
EuglossaDilemma_009694-T1  0.108  35  0.109  19  0.124  21  0.108   0.108 N  0.450      SignalP-noTM
EuglossaDilemma_009695-T1  0.129  21  0.123  21  0.216  14  0.116   0.119 N  0.450      SignalP-noTM
EuglossaDilemma_009696-T1  0.238  28  0.224  28  0.331   1  0.220   0.222 N  0.450      SignalP-noTM
EuglossaDilemma_009697-T1  0.142  54  0.129  44  0.201  21  0.135   0.131 N  0.500      SignalP-TM
EuglossaDilemma_009698-T1  0.122  51  0.114  34  0.153  28  0.118   0.116 N  0.450      SignalP-noTM
EuglossaDilemma_009699-T1  0.109  61  0.110  52  0.122  47  0.104   0.107 N  0.450      SignalP-noTM
EuglossaDilemma_009700-T1  0.111  65  0.109  64  0.145  42  0.107   0.108 N  0.450      SignalP-noTM
EuglossaDilemma_009701-T1  0.108  23  0.112  16  0.134   5  0.118   0.116 N  0.450      SignalP-noTM
EuglossaDilemma_009702-T1  0.110  50  0.103  50  0.113  45  0.096   0.099 N  0.450      SignalP-noTM
EuglossaDilemma_009703-T1  0.138  17  0.154  17  0.271   1  0.135   0.144 N  0.450      SignalP-noTM
EuglossaDilemma_009704-T1  0.111  22  0.113  11  0.135   1  0.112   0.113 N  0.450      SignalP-noTM
EuglossaDilemma_009705-T1  0.138  18  0.211  18  0.412   5  0.312   0.266 N  0.450      SignalP-noTM
EuglossaDilemma_009706-T1  0.118  24  0.126  24  0.175   4  0.135   0.131 N  0.450      SignalP-noTM
EuglossaDilemma_009707-T1  0.127  28  0.138  12  0.224   1  0.180   0.155 N  0.500      SignalP-TM
EuglossaDilemma_009708-T1  0.184  19  0.323  19  0.728   8  0.585   0.465 Y  0.450      SignalP-noTM
EuglossaDilemma_009709-T1  0.167  37  0.139  37  0.206  11  0.131   0.134 N  0.450      SignalP-noTM
EuglossaDilemma_009710-T1  0.107  31  0.106  31  0.118   7  0.105   0.105 N  0.450      SignalP-noTM
EuglossaDilemma_009711-T1  0.136  58  0.188  21  0.639   9  0.348   0.274 N  0.450      SignalP-noTM
EuglossaDilemma_009712-T1  0.119  42  0.107  42  0.119  41  0.093   0.099 N  0.450      SignalP-noTM
EuglossaDilemma_009713-T1  0.129  58  0.114  58  0.138  12  0.100   0.106 N  0.450      SignalP-noTM
EuglossaDilemma_009714-T1  0.140  26  0.136  12  0.211   1  0.136   0.136 N  0.450      SignalP-noTM
EuglossaDilemma_009715-T1  0.138  16  0.168  16  0.370  14  0.211   0.192 N  0.450      SignalP-noTM
EuglossaDilemma_009716-T1  0.109  42  0.114  12  0.141   1  0.103   0.108 N  0.450      SignalP-noTM
EuglossaDilemma_009717-T1  0.113  41  0.108  41  0.118  40  0.101   0.104 N  0.450      SignalP-noTM
EuglossaDilemma_009718-T1  0.110  70  0.113  12  0.141   1  0.108   0.110 N  0.450      SignalP-noTM
EuglossaDilemma_009719-T1  0.248  50  0.225  11  0.669   1  0.410   0.299 N  0.500      SignalP-TM
EuglossaDilemma_009720-T1  0.113   8  0.111  38  0.130  24  0.104   0.107 N  0.450      SignalP-noTM
EuglossaDilemma_009721-T1  0.110  15  0.121  15  0.154   2  0.126   0.123 N  0.450      SignalP-noTM
EuglossaDilemma_009722-T1  0.113  23  0.178  17  0.576  16  0.293   0.240 N  0.450      SignalP-noTM
EuglossaDilemma_009723-T1  0.113  63  0.105  70  0.138  61  0.093   0.100 N  0.500      SignalP-TM
EuglossaDilemma_009724-T1  0.109  37  0.108  37  0.117  22  0.105   0.106 N  0.450      SignalP-noTM
EuglossaDilemma_009725-T1  0.118  24  0.227  24  0.563  17  0.440   0.342 N  0.450      SignalP-noTM
EuglossaDilemma_009726-T1  0.108  49  0.105  37  0.114  31  0.098   0.101 N  0.450      SignalP-noTM
EuglossaDilemma_009727-T1  0.173  25  0.202  25  0.404   4  0.234   0.219 N  0.450      SignalP-noTM
EuglossaDilemma_009728-T1  0.142  19  0.118  19  0.124  18  0.098   0.107 N  0.450      SignalP-noTM
EuglossaDilemma_009729-T1  0.151  31  0.158  12  0.241   1  0.170   0.164 N  0.450      SignalP-noTM
EuglossaDilemma_009730-T1  0.107  63  0.104  58  0.108  51  0.101   0.102 N  0.450      SignalP-noTM
EuglossaDilemma_009731-T1  0.111  64  0.105  47  0.116  35  0.100   0.102 N  0.450      SignalP-noTM
EuglossaDilemma_009732-T1  0.111  47  0.107  39  0.110  25  0.100   0.103 N  0.450      SignalP-noTM
EuglossaDilemma_009733-T1  0.110  70  0.106  70  0.115  26  0.099   0.102 N  0.450      SignalP-noTM
EuglossaDilemma_009734-T1  0.188  31  0.132  59  0.158  50  0.104   0.117 N  0.450      SignalP-noTM
EuglossaDilemma_009735-T1  0.124  19  0.117  27  0.180  16  0.111   0.114 N  0.450      SignalP-noTM
EuglossaDilemma_009736-T1  0.111  70  0.109  12  0.124   3  0.109   0.109 N  0.450      SignalP-noTM
EuglossaDilemma_009737-T1  0.133  18  0.147  18  0.203   1  0.152   0.150 N  0.450      SignalP-noTM
EuglossaDilemma_009738-T1  0.112  48  0.106  48  0.114  31  0.097   0.101 N  0.450      SignalP-noTM
EuglossaDilemma_009739-T1  0.172  28  0.138  28  0.142   2  0.115   0.126 N  0.450      SignalP-noTM
# SignalP-4.1 euk predictions
# name                     Cmax  pos  Ymax  pos  Smax  pos  Smean   D     ?  Dmaxcut    Networks-used
EuglossaDilemma_004443-T1  0.110  59  0.108  68  0.122  50  0.103   0.105 N  0.450      SignalP-noTM
EuglossaDilemma_004444-T1  0.110  59  0.108  68  0.122  50  0.103   0.105 N  0.450      SignalP-noTM
EuglossaDilemma_004445-T1  0.110  59  0.108  12  0.122   2  0.107   0.108 N  0.450      SignalP-noTM
EuglossaDilemma_004446-T1  0.280  24  0.267  24  0.301  17  0.227   0.251 N  0.500      SignalP-TM
EuglossaDilemma_004447-T1  0.151  29  0.186  29  0.504  25  0.221   0.205 N  0.450      SignalP-noTM
EuglossaDilemma_004448-T1  0.702  25  0.740  25  0.859  21  0.777   0.760 Y  0.450      SignalP-noTM
EuglossaDilemma_004449-T1  0.126  49  0.197  49  0.400  39  0.175   0.188 N  0.500      SignalP-TM
EuglossaDilemma_004450-T1  0.112  67  0.107  67  0.113  44  0.100   0.103 N  0.450      SignalP-noTM
EuglossaDilemma_004451-T1  0.173  36  0.239  36  0.716  35  0.284   0.257 N  0.500      SignalP-TM
EuglossaDilemma_004452-T1  0.587  23  0.698  23  0.900  14  0.831   0.770 Y  0.450      SignalP-noTM
EuglossaDilemma_004453-T1  0.109  44  0.103  67  0.108  43  0.097   0.100 N  0.450      SignalP-noTM
EuglossaDilemma_004454-T1  0.716  19  0.815  19  0.960  12  0.930   0.877 Y  0.450      SignalP-noTM
EuglossaDilemma_004455-T1  0.513  23  0.689  23  0.980   5  0.924   0.816 Y  0.450      SignalP-noTM
EuglossaDilemma_004456-T1  0.651  23  0.722  23  0.924   6  0.801   0.764 Y  0.450      SignalP-noTM
EuglossaDilemma_004457-T1  0.126  31  0.165  12  0.301   1  0.224   0.197 N  0.450      SignalP-noTM
EuglossaDilemma_004458-T1  0.107  45  0.110  12  0.148   9  0.124   0.118 N  0.450      SignalP-noTM
EuglossaDilemma_004459-T1  0.110  43  0.106  58  0.133  42  0.098   0.101 N  0.450      SignalP-noTM
EuglossaDilemma_004460-T1  0.226  27  0.160  27  0.192  24  0.115   0.136 N  0.450      SignalP-noTM
EuglossaDilemma_004461-T1  0.144  61  0.128  11  0.186   1  0.125   0.127 N  0.450      SignalP-noTM
EuglossaDilemma_004462-T1  0.121  37  0.108  37  0.107  56  0.092   0.099 N  0.450      SignalP-noTM
EuglossaDilemma_004463-T1  0.124  47  0.114  47  0.129  45  0.105   0.109 N  0.450      SignalP-noTM
EuglossaDilemma_004464-T1  0.180  32  0.146  32  0.194   4  0.132   0.138 N  0.450      SignalP-noTM
EuglossaDilemma_004465-T1  0.119  33  0.131  11  0.190  32  0.153   0.143 N  0.450      SignalP-noTM
EuglossaDilemma_004466-T1  0.176  23  0.182  23  0.242  20  0.188   0.185 N  0.450      SignalP-noTM
EuglossaDilemma_004467-T1  0.417  24  0.478  24  0.822   7  0.617   0.534 Y  0.500      SignalP-TM
EuglossaDilemma_004468-T1  0.112  24  0.121  11  0.177  22  0.126   0.124 N  0.450      SignalP-noTM
EuglossaDilemma_004469-T1  0.110  42  0.130  11  0.193   1  0.124   0.127 N  0.450      SignalP-noTM
EuglossaDilemma_004470-T1  0.114  65  0.107  38  0.118  54  0.097   0.101 N  0.450      SignalP-noTM
EuglossaDilemma_004471-T1  0.107  22  0.106  40  0.111  39  0.097   0.101 N  0.450      SignalP-noTM
EuglossaDilemma_004472-T1  0.117  19  0.140  11  0.224   5  0.184   0.164 N  0.450      SignalP-noTM
EuglossaDilemma_004473-T1  0.125  45  0.166  45  0.380  35  0.184   0.176 N  0.450      SignalP-noTM
EuglossaDilemma_004474-T1  0.163  29  0.133  29  0.170   2  0.116   0.124 N  0.450      SignalP-noTM
EuglossaDilemma_004476-T1  0.134  40  0.119  40  0.177  35  0.107   0.112 N  0.450      SignalP-noTM
EuglossaDilemma_004477-T1  0.113  14  0.109  14  0.118  26  0.097   0.103 N  0.450      SignalP-noTM
EuglossaDilemma_004478-T1  0.304  50  0.192  50  0.256  49  0.128   0.157 N  0.450      SignalP-noTM
EuglossaDilemma_004479-T1  0.121  53  0.116  53  0.164  44  0.103   0.109 N  0.450      SignalP-noTM
EuglossaDilemma_004480-T1  0.107  55  0.106  36  0.119  25  0.099   0.102 N  0.450      SignalP-noTM
EuglossaDilemma_004481-T1  0.110  52  0.116  12  0.151  45  0.115   0.116 N  0.450      SignalP-noTM
EuglossaDilemma_004482-T1  0.122  44  0.109  44  0.116  38  0.096   0.102 N  0.450      SignalP-noTM
EuglossaDilemma_004483-T1  0.110  49  0.107  49  0.116   1  0.101   0.104 N  0.450      SignalP-noTM
EuglossaDilemma_004484-T1  0.164  26  0.225  12  0.611   2  0.485   0.329 N  0.500      SignalP-TM
EuglossaDilemma_004485-T1  0.109  28  0.111  11  0.138  12  0.106   0.108 N  0.450      SignalP-noTM
EuglossaDilemma_004486-T1  0.116  30  0.130  13  0.183   6  0.154   0.143 N  0.450      SignalP-noTM
EuglossaDilemma_004487-T1  0.123  58  0.115  11  0.144   1  0.111   0.113 N  0.450      SignalP-noTM
EuglossaDilemma_004488-T1  0.123  40  0.122  40  0.199  30  0.120   0.121 N  0.450      SignalP-noTM
EuglossaDilemma_004489-T1  0.450  30  0.333  30  0.461  11  0.271   0.300 N  0.450      SignalP-noTM
EuglossaDilemma_004490-T1  0.150  44  0.128  44  0.208  40  0.102   0.114 N  0.450      SignalP-noTM
EuglossaDilemma_004491-T1  0.109  16  0.108  30  0.164  13  0.105   0.106 N  0.450      SignalP-noTM
EuglossaDilemma_004492-T1  0.196  33  0.154  33  0.199   4  0.132   0.142 N  0.450      SignalP-noTM
EuglossaDilemma_004493-T1  0.109  19  0.106  11  0.142   5  0.112   0.110 N  0.450      SignalP-noTM
EuglossaDilemma_004494-T1  0.110  60  0.111  11  0.169   4  0.124   0.118 N  0.450      SignalP-noTM
EuglossaDilemma_004495-T1  0.163  27  0.139  27  0.150  23  0.119   0.128 N  0.450      SignalP-noTM
EuglossaDilemma_004496-T1  0.138  27  0.118  11  0.142   1  0.118   0.118 N  0.450      SignalP-noTM
EuglossaDilemma_004497-T1  0.700  17  0.814  17  0.967   2  0.943   0.884 Y  0.450      SignalP-noTM
EuglossaDilemma_004498-T1  0.202  17  0.291  17  0.776  12  0.429   0.346 N  0.500      SignalP-TM
EuglossaDilemma_004499-T1  0.121  57  0.130  14  0.213   4  0.156   0.144 N  0.450      SignalP-noTM
EuglossaDilemma_004500-T1  0.143  22  0.162  22  0.252   4  0.181   0.172 N  0.450      SignalP-noTM
EuglossaDilemma_004501-T1  0.243  51  0.203  51  0.336   2  0.180   0.194 N  0.500      SignalP-TM
EuglossaDilemma_004502-T1  0.157  32  0.209  32  0.401  20  0.269   0.233 N  0.500      SignalP-TM
EuglossaDilemma_004503-T1  0.127  31  0.117  11  0.190  56  0.128   0.121 N  0.500      SignalP-TM
EuglossaDilemma_004504-T1  0.105  54  0.102  34  0.119  70  0.090   0.097 N  0.500      SignalP-TM
EuglossaDilemma_004505-T1  0.337  40  0.238  40  0.224  19  0.144   0.200 N  0.500      SignalP-TM
EuglossaDilemma_004506-T1  0.107  51  0.105  51  0.115  42  0.099   0.102 N  0.450      SignalP-noTM
EuglossaDilemma_004507-T1  0.168  19  0.169  19  0.307  12  0.152   0.162 N  0.500      SignalP-TM
EuglossaDilemma_004508-T1  0.174  65  0.131  65  0.189  11  0.115   0.122 N  0.450      SignalP-noTM
EuglossaDilemma_004509-T1  0.265  30  0.244  30  0.380  28  0.226   0.234 N  0.450      SignalP-noTM
EuglossaDilemma_004510-T1  0.106  55  0.103  30  0.130  70  0.088   0.097 N  0.500      SignalP-TM
EuglossaDilemma_004511-T1  0.133  16  0.146  18  0.289  15  0.154   0.149 N  0.500      SignalP-TM
EuglossaDilemma_004512-T1  0.291  46  0.221  46  0.465  45  0.149   0.182 N  0.450      SignalP-noTM
EuglossaDilemma_004513-T1  0.116  23  0.108  23  0.121   3  0.101   0.105 N  0.450      SignalP-noTM
EuglossaDilemma_004514-T1  0.123  58  0.122  31  0.174  25  0.116   0.120 N  0.500      SignalP-TM
EuglossaDilemma_004515-T1  0.120  46  0.132  19  0.312  11  0.153   0.140 N  0.500      SignalP-TM
EuglossaDilemma_004516-T1  0.195  23  0.240  23  0.473  22  0.269   0.252 N  0.500      SignalP-TM
EuglossaDilemma_004517-T1  0.126  16  0.139  16  0.273  11  0.147   0.142 N  0.500      SignalP-TM
EuglossaDilemma_004518-T1  0.169  14  0.306  14  0.647   5  0.549   0.437 N  0.450      SignalP-noTM
EuglossaDilemma_004519-T1  0.128  31  0.132  31  0.177  14  0.134   0.133 N  0.500      SignalP-TM
EuglossaDilemma_004520-T1  0.169  14  0.253  14  0.426   5  0.364   0.313 N  0.450      SignalP-noTM
EuglossaDilemma_004521-T1  0.108  44  0.105  44  0.109  32  0.095   0.100 N  0.450      SignalP-noTM
EuglossaDilemma_004522-T1  0.216  36  0.224  17  0.498  13  0.369   0.282 N  0.500      SignalP-TM
EuglossaDilemma_004523-T1  0.112  37  0.113  45  0.130  36  0.106   0.109 N  0.450      SignalP-noTM
EuglossaDilemma_004524-T1  0.108  36  0.106  36  0.124  70  0.095   0.102 N  0.500      SignalP-TM
EuglossaDilemma_004525-T1  0.121  34  0.179  34  0.286  32  0.216   0.194 N  0.500      SignalP-TM
EuglossaDilemma_004526-T1  0.108  41  0.106  41  0.130  37  0.105   0.105 N  0.450      SignalP-noTM
EuglossaDilemma_004527-T1  0.267  20  0.383  20  0.719  15  0.543   0.447 N  0.500      SignalP-TM
EuglossaDilemma_004528-T1  0.541  16  0.685  16  0.911  13  0.859   0.779 Y  0.450      SignalP-noTM
EuglossaDilemma_004529-T1  0.128  23  0.139  11  0.223   1  0.172   0.152 N  0.500      SignalP-TM
EuglossaDilemma_004530-T1  0.115  29  0.124  12  0.176   1  0.129   0.127 N  0.450      SignalP-noTM
EuglossaDilemma_004531-T1  0.128  23  0.139  11  0.223   1  0.172   0.152 N  0.500      SignalP-TM
EuglossaDilemma_004532-T1  0.115  29  0.124  12  0.176   1  0.129   0.127 N  0.450      SignalP-noTM
EuglossaDilemma_004533-T1  0.140  25  0.119  25  0.126  44  0.102   0.110 N  0.450      SignalP-noTM
EuglossaDilemma_004534-T1  0.197  17  0.158  17  0.168  15  0.123   0.139 N  0.450      SignalP-noTM
EuglossaDilemma_004535-T1  0.175  22  0.137  22  0.145  48  0.106   0.120 N  0.450      SignalP-noTM
EuglossaDilemma_004536-T1  0.110  67  0.106  42  0.112   6  0.101   0.104 N  0.450      SignalP-noTM
EuglossaDilemma_004537-T1  0.116  39  0.105  39  0.118  55  0.095   0.100 N  0.450      SignalP-noTM
EuglossaDilemma_004538-T1  0.108  63  0.106  66  0.113  51  0.102   0.104 N  0.450      SignalP-noTM
EuglossaDilemma_004539-T1  0.179  60  0.160  60  0.186  59  0.120   0.144 N  0.500      SignalP-TM
EuglossaDilemma_004540-T1  0.117  51  0.114  12  0.137  46  0.108   0.111 N  0.450      SignalP-noTM
EuglossaDilemma_004541-T1  0.184  36  0.165  36  0.246  19  0.153   0.158 N  0.450      SignalP-noTM
EuglossaDilemma_004542-T1  0.108  21  0.104  40  0.113  51  0.098   0.101 N  0.450      SignalP-noTM
EuglossaDilemma_004543-T1  0.110  70  0.119  11  0.159   7  0.129   0.125 N  0.450      SignalP-noTM
EuglossaDilemma_004544-T1  0.303  25  0.216  25  0.278   1  0.161   0.186 N  0.450      SignalP-noTM
EuglossaDilemma_004545-T1  0.125  18  0.114  42  0.132  25  0.106   0.110 N  0.450      SignalP-noTM
EuglossaDilemma_004546-T1  0.110  52  0.116  67  0.154  54  0.104   0.112 N  0.500      SignalP-TM
EuglossaDilemma_004547-T1  0.109  48  0.129  11  0.185   1  0.131   0.130 N  0.450      SignalP-noTM
EuglossaDilemma_004548-T1  0.118  50  0.113  24  0.156  11  0.118   0.116 N  0.450      SignalP-noTM
EuglossaDilemma_004549-T1  0.322  21  0.509  21  0.872  10  0.798   0.665 Y  0.450      SignalP-noTM
EuglossaDilemma_004550-T1  0.108  32  0.107  13  0.135  11  0.111   0.109 N  0.450      SignalP-noTM
EuglossaDilemma_004551-T1  0.120  59  0.124  59  0.205  12  0.123   0.124 N  0.450      SignalP-noTM
EuglossaDilemma_004552-T1  0.153  44  0.128  44  0.143  43  0.100   0.113 N  0.450      SignalP-noTM
EuglossaDilemma_004553-T1  0.124   8  0.104  11  0.112  56  0.096   0.100 N  0.450      SignalP-noTM
EuglossaDilemma_004554-T1  0.188  27  0.232  27  0.423   7  0.321   0.268 N  0.500      SignalP-TM
EuglossaDilemma_004555-T1  0.627  21  0.782  16  0.992  11  0.983   0.891 Y  0.450      SignalP-noTM
EuglossaDilemma_004556-T1  0.107  35  0.102  59  0.109  48  0.093   0.097 N  0.450      SignalP-noTM
EuglossaDilemma_004557-T1  0.108  16  0.107  48  0.119  42  0.101   0.104 N  0.450      SignalP-noTM
EuglossaDilemma_004558-T1  0.117  39  0.108  25  0.131  12  0.106   0.107 N  0.450      SignalP-noTM
EuglossaDilemma_004559-T1  0.153  52  0.130  35  0.202  17  0.122   0.126 N  0.450      SignalP-noTM
EuglossaDilemma_004560-T1  0.109  68  0.109  15  0.128   1  0.105   0.107 N  0.450      SignalP-noTM
EuglossaDilemma_004561-T1  0.124  23  0.111  23  0.122  22  0.099   0.105 N  0.450      SignalP-noTM
EuglossaDilemma_004562-T1  0.147  21  0.126  21  0.128   1  0.106   0.115 N  0.450      SignalP-noTM
EuglossaDilemma_004563-T1  0.129  23  0.214  23  0.502  13  0.355   0.290 N  0.450      SignalP-noTM
EuglossaDilemma_004564-T1  0.106  41  0.106  41  0.115  22  0.102   0.104 N  0.450      SignalP-noTM
EuglossaDilemma_004565-T1  0.147  27  0.197  27  0.455  10  0.300   0.238 N  0.500      SignalP-TM
EuglossaDilemma_004566-T1  0.127  34  0.112  34  0.136   5  0.104   0.108 N  0.450      SignalP-noTM
EuglossaDilemma_004567-T1  0.154  36  0.129  36  0.127  35  0.107   0.117 N  0.450      SignalP-noTM
EuglossaDilemma_004568-T1  0.130  19  0.115  19  0.122   1  0.096   0.105 N  0.450      SignalP-noTM
EuglossaDilemma_004569-T1  0.115  21  0.106  67  0.121  45  0.099   0.102 N  0.450      SignalP-noTM
EuglossaDilemma_004570-T1  0.126  20  0.214  18  0.483   1  0.337   0.281 N  0.450      SignalP-noTM
EuglossaDilemma_004571-T1  0.112  27  0.107  27  0.134  12  0.101   0.104 N  0.450      SignalP-noTM
EuglossaDilemma_004572-T1  0.121  36  0.109  36  0.108  29  0.096   0.102 N  0.450      SignalP-noTM
EuglossaDilemma_004573-T1  0.109  68  0.104  12  0.113   1  0.100   0.102 N  0.450      SignalP-noTM
EuglossaDilemma_004574-T1  0.111  51  0.106  51  0.112  11  0.099   0.102 N  0.450      SignalP-noTM
EuglossaDilemma_004575-T1  0.233  24  0.254  24  0.569   3  0.279   0.267 N  0.450      SignalP-noTM
EuglossaDilemma_004576-T1  0.117  20  0.107  58  0.112  42  0.095   0.100 N  0.450      SignalP-noTM
EuglossaDilemma_004577-T1  0.110  57  0.112  57  0.146  10  0.107   0.109 N  0.450      SignalP-noTM
EuglossaDilemma_004578-T1  0.125  30  0.106  30  0.112  58  0.089   0.097 N  0.450      SignalP-noTM
EuglossaDilemma_004579-T1  0.110  27  0.114  27  0.138  22  0.114   0.114 N  0.450      SignalP-noTM
EuglossaDilemma_004580-T1  0.127  16  0.134  16  0.179   3  0.130   0.132 N  0.450      SignalP-noTM
EuglossaDilemma_004581-T1  0.710  21  0.569  21  0.612  16  0.466   0.528 Y  0.500      SignalP-TM
EuglossaDilemma_004582-T1  0.158  57  0.127  57  0.191   9  0.111   0.118 N  0.450      SignalP-noTM
EuglossaDilemma_004583-T1  0.112  22  0.105  70  0.139  42  0.091   0.099 N  0.500      SignalP-TM
EuglossaDilemma_004584-T1  0.113  30  0.112  30  0.130  44  0.110   0.111 N  0.450      SignalP-noTM
EuglossaDilemma_004585-T1  0.296  31  0.196  31  0.218  28  0.128   0.159 N  0.450      SignalP-noTM
EuglossaDilemma_004586-T1  0.111  46  0.106  46  0.125  30  0.094   0.099 N  0.450      SignalP-noTM
EuglossaDilemma_004587-T1  0.138  22  0.120  22  0.127  21  0.103   0.111 N  0.450      SignalP-noTM
EuglossaDilemma_004588-T1  0.141  59  0.127  59  0.206  49  0.111   0.119 N  0.450      SignalP-noTM
EuglossaDilemma_004589-T1  0.110  36  0.113  36  0.134  24  0.107   0.109 N  0.450      SignalP-noTM
EuglossaDilemma_004590-T1  0.112  25  0.112  41  0.126  33  0.106   0.109 N  0.450      SignalP-noTM
EuglossaDilemma_004591-T1  0.167  20  0.211  20  0.536   1  0.224   0.218 N  0.450      SignalP-noTM
EuglossaDilemma_004592-T1  0.110  22  0.116  41  0.180  37  0.118   0.117 N  0.450      SignalP-noTM
EuglossaDilemma_004593-T1  0.115  39  0.108  39  0.163  11  0.105   0.106 N  0.450      SignalP-noTM
EuglossaDilemma_004594-T1  0.109  15  0.104  48  0.114  30  0.098   0.101 N  0.450      SignalP-noTM
EuglossaDilemma_004595-T1  0.116  70  0.117  70  0.171  65  0.077   0.101 N  0.500      SignalP-TM
EuglossaDilemma_004596-T1  0.114  29  0.108  70  0.114  49  0.099   0.103 N  0.450      SignalP-noTM
EuglossaDilemma_004597-T1  0.109  27  0.110  54  0.132   9  0.105   0.107 N  0.450      SignalP-noTM
EuglossaDilemma_004598-T1  0.122  18  0.121  18  0.138   1  0.116   0.118 N  0.450      SignalP-noTM
EuglossaDilemma_004599-T1  0.110  27  0.108  38  0.124  20  0.101   0.104 N  0.450      SignalP-noTM
EuglossaDilemma_004600-T1  0.125  39  0.113  39  0.121  12  0.102   0.107 N  0.450      SignalP-noTM
EuglossaDilemma_004601-T1  0.395  30  0.295  30  0.608  26  0.226   0.258 N  0.450      SignalP-noTM
EuglossaDilemma_004602-T1  0.111  21  0.127  68  0.212  57  0.121   0.124 N  0.500      SignalP-TM
EuglossaDilemma_004603-T1  0.119  41  0.105  41  0.107  54  0.093   0.099 N  0.450      SignalP-noTM
EuglossaDilemma_004604-T1  0.391  21  0.234  21  0.170  33  0.141   0.184 N  0.450      SignalP-noTM
EuglossaDilemma_004605-T1  0.781  20  0.861  20  0.988  11  0.947   0.908 Y  0.450      SignalP-noTM
EuglossaDilemma_004606-T1  0.109  52  0.106  14  0.129  12  0.108   0.107 N  0.450      SignalP-noTM
EuglossaDilemma_004607-T1  0.110  57  0.111  57  0.129  38  0.103   0.107 N  0.450      SignalP-noTM
EuglossaDilemma_004608-T1  0.109  56  0.108  18  0.125  24  0.106   0.107 N  0.450      SignalP-noTM
EuglossaDilemma_004609-T1  0.134  41  0.122  24  0.160   5  0.115   0.118 N  0.450      SignalP-noTM
EuglossaDilemma_004610-T1  0.134  37  0.116  37  0.139  36  0.100   0.107 N  0.450      SignalP-noTM
EuglossaDilemma_004611-T1  0.163  22  0.145  22  0.242   2  0.125   0.134 N  0.450      SignalP-noTM
EuglossaDilemma_004612-T1  0.109  66  0.111  21  0.133  14  0.115   0.113 N  0.450      SignalP-noTM
EuglossaDilemma_004613-T1  0.109  61  0.112  39  0.130  20  0.111   0.111 N  0.450      SignalP-noTM
EuglossaDilemma_004614-T1  0.135  32  0.120  32  0.169  30  0.101   0.110 N  0.450      SignalP-noTM
EuglossaDilemma_004615-T1  0.123  26  0.110  26  0.115  23  0.099   0.104 N  0.450      SignalP-noTM
EuglossaDilemma_004616-T1  0.108  28  0.112  18  0.124   1  0.115   0.114 N  0.450      SignalP-noTM
EuglossaDilemma_004617-T1  0.146  59  0.128  59  0.196  50  0.109   0.118 N  0.450      SignalP-noTM
EuglossaDilemma_004618-T1  0.298  24  0.458  24  0.819  16  0.703   0.591 Y  0.450      SignalP-noTM
EuglossaDilemma_004619-T1  0.116  25  0.105  25  0.117   7  0.095   0.100 N  0.450      SignalP-noTM
EuglossaDilemma_004620-T1  0.184  24  0.148  24  0.159   4  0.122   0.134 N  0.450      SignalP-noTM
EuglossaDilemma_004621-T1  0.129  45  0.124  45  0.189  41  0.112   0.117 N  0.450      SignalP-noTM
EuglossaDilemma_004622-T1  0.114  20  0.151  12  0.240   2  0.198   0.176 N  0.450      SignalP-noTM
EuglossaDilemma_004623-T1  0.757  31  0.837  31  0.990  18  0.929   0.887 Y  0.450      SignalP-noTM
EuglossaDilemma_004624-T1  0.120  37  0.111  37  0.162  12  0.106   0.108 N  0.450      SignalP-noTM
EuglossaDilemma_004625-T1  0.110  26  0.102  60  0.103  40  0.094   0.098 N  0.450      SignalP-noTM
EuglossaDilemma_004626-T1  0.122  29  0.124  12  0.201  11  0.128   0.127 N  0.450      SignalP-noTM
EuglossaDilemma_004627-T1  0.111  24  0.113  24  0.147  15  0.114   0.114 N  0.450      SignalP-noTM
EuglossaDilemma_004628-T1  0.134  20  0.147  20  0.214   1  0.153   0.150 N  0.450      SignalP-noTM
EuglossaDilemma_004629-T1  0.124  56  0.113  56  0.139  47  0.100   0.106 N  0.450      SignalP-noTM
EuglossaDilemma_004630-T1  0.144  25  0.143  25  0.235  24  0.142   0.143 N  0.450      SignalP-noTM
EuglossaDilemma_004631-T1  0.121  34  0.107  59  0.119   5  0.099   0.103 N  0.450      SignalP-noTM
EuglossaDilemma_004632-T1  0.197  22  0.344  22  0.775   2  0.591   0.477 Y  0.450      SignalP-noTM
EuglossaDilemma_004633-T1  0.122  21  0.191  11  0.481   1  0.312   0.240 N  0.500      SignalP-TM
EuglossaDilemma_004634-T1  0.110  43  0.113  43  0.156  30  0.113   0.113 N  0.450      SignalP-noTM
EuglossaDilemma_004635-T1  0.107  36  0.117  12  0.150   6  0.122   0.120 N  0.450      SignalP-noTM
EuglossaDilemma_004636-T1  0.108  59  0.106  11  0.112   5  0.102   0.104 N  0.450      SignalP-noTM
EuglossaDilemma_004637-T1  0.110  60  0.104  60  0.109   7  0.095   0.099 N  0.450      SignalP-noTM
EuglossaDilemma_004638-T1  0.107  51  0.108  42  0.136  22  0.102   0.105 N  0.450      SignalP-noTM
EuglossaDilemma_004639-T1  0.111  16  0.106  12  0.114   1  0.097   0.101 N  0.450      SignalP-noTM
EuglossaDilemma_004640-T1  0.134  26  0.124  26  0.137  28  0.115   0.119 N  0.450      SignalP-noTM
EuglossaDilemma_004641-T1  0.107  70  0.184  11  0.422   1  0.237   0.213 N  0.450      SignalP-noTM
EuglossaDilemma_004642-T1  0.182  21  0.223  21  0.440   1  0.258   0.242 N  0.450      SignalP-noTM
EuglossaDilemma_004643-T1  0.285  20  0.331  20  0.563  19  0.383   0.359 N  0.450      SignalP-noTM
EuglossaDilemma_004644-T1  0.113  31  0.116  11  0.158   2  0.115   0.116 N  0.450      SignalP-noTM
EuglossaDilemma_004645-T1  0.159  20  0.165  20  0.223   2  0.166   0.166 N  0.450      SignalP-noTM
EuglossaDilemma_004646-T1  0.250  43  0.165  43  0.163  52  0.102   0.131 N  0.450      SignalP-noTM
EuglossaDilemma_004647-T1  0.132  48  0.139  48  0.204  46  0.139   0.139 N  0.450      SignalP-noTM
EuglossaDilemma_004648-T1  0.111  44  0.109  13  0.143   3  0.107   0.108 N  0.450      SignalP-noTM
EuglossaDilemma_004649-T1  0.115  22  0.119  11  0.152   1  0.117   0.118 N  0.450      SignalP-noTM
EuglossaDilemma_004650-T1  0.133  22  0.129  22  0.154   4  0.125   0.127 N  0.450      SignalP-noTM
EuglossaDilemma_004651-T1  0.109  66  0.106  11  0.129  13  0.103   0.104 N  0.450      SignalP-noTM
EuglossaDilemma_004652-T1  0.109  62  0.109  62  0.141  41  0.101   0.104 N  0.450      SignalP-noTM
EuglossaDilemma_004653-T1  0.109  36  0.106  36  0.119  34  0.101   0.103 N  0.450      SignalP-noTM
EuglossaDilemma_004654-T1  0.109  36  0.111  36  0.131  25  0.105   0.108 N  0.450      SignalP-noTM
EuglossaDilemma_004655-T1  0.129  25  0.170  25  0.300  16  0.231   0.194 N  0.500      SignalP-TM
EuglossaDilemma_004656-T1  0.217  37  0.166  37  0.354  36  0.116   0.139 N  0.450      SignalP-noTM
EuglossaDilemma_004657-T1  0.149  60  0.123  60  0.135  13  0.103   0.112 N  0.450      SignalP-noTM
EuglossaDilemma_004658-T1  0.109  51  0.110  51  0.121  32  0.104   0.107 N  0.450      SignalP-noTM
EuglossaDilemma_004659-T1  0.192  57  0.166  30  0.363  15  0.200   0.185 N  0.450      SignalP-noTM
EuglossaDilemma_004660-T1  0.108  25  0.112  25  0.140  15  0.115   0.114 N  0.450      SignalP-noTM
EuglossaDilemma_004661-T1  0.110  63  0.109  39  0.123  17  0.105   0.107 N  0.450      SignalP-noTM
EuglossaDilemma_004662-T1  0.133  22  0.115  22  0.120  50  0.099   0.107 N  0.450      SignalP-noTM
EuglossaDilemma_004663-T1  0.113  17  0.113  29  0.138  13  0.115   0.114 N  0.450      SignalP-noTM
EuglossaDilemma_004664-T1  0.112  40  0.114  40  0.169  30  0.115   0.115 N  0.450      SignalP-noTM
EuglossaDilemma_004665-T1  0.112  13  0.105  40  0.119   3  0.098   0.101 N  0.450      SignalP-noTM
EuglossaDilemma_004666-T1  0.110  18  0.104  70  0.114  55  0.098   0.101 N  0.450      SignalP-noTM
EuglossaDilemma_004667-T1  0.222  30  0.252  30  0.471  11  0.346   0.289 N  0.500      SignalP-TM
EuglossaDilemma_004668-T1  0.109  61  0.106  61  0.127  53  0.098   0.102 N  0.450      SignalP-noTM
EuglossaDilemma_004669-T1  0.108  45  0.108  29  0.123  10  0.111   0.110 N  0.450      SignalP-noTM
EuglossaDilemma_004670-T1  0.172  30  0.227  21  0.505   1  0.370   0.304 N  0.450      SignalP-noTM
EuglossaDilemma_004671-T1  0.109  57  0.109  44  0.123  30  0.099   0.104 N  0.450      SignalP-noTM
EuglossaDilemma_004672-T1  0.115  33  0.121  11  0.157   6  0.142   0.132 N  0.450      SignalP-noTM
EuglossaDilemma_004673-T1  0.111  22  0.106  39  0.113  23  0.098   0.102 N  0.450      SignalP-noTM
EuglossaDilemma_004674-T1  0.109  52  0.106  12  0.161   3  0.108   0.107 N  0.450      SignalP-noTM
EuglossaDilemma_004675-T1  0.289  19  0.432  19  0.871   1  0.681   0.531 Y  0.500      SignalP-TM
EuglossaDilemma_004676-T1  0.109  58  0.117  14  0.158   3  0.112   0.114 N  0.450      SignalP-noTM
EuglossaDilemma_004677-T1  0.117  24  0.110  48  0.174  41  0.102   0.106 N  0.450      SignalP-noTM
EuglossaDilemma_004678-T1  0.707  22  0.773  22  0.910   5  0.844   0.811 Y  0.450      SignalP-noTM
EuglossaDilemma_004679-T1  0.123  42  0.111  42  0.134  41  0.101   0.105 N  0.450      SignalP-noTM
EuglossaDilemma_004680-T1  0.108  45  0.101  60  0.111   6  0.093   0.097 N  0.450      SignalP-noTM
EuglossaDilemma_004681-T1  0.155  20  0.134  20  0.149  17  0.114   0.123 N  0.450      SignalP-noTM
EuglossaDilemma_004682-T1  0.111  56  0.114  12  0.128   8  0.114   0.114 N  0.450      SignalP-noTM
EuglossaDilemma_004683-T1  0.110  46  0.109  28  0.133  10  0.110   0.110 N  0.450      SignalP-noTM
EuglossaDilemma_004684-T1  0.150  41  0.173  41  0.251  37  0.143   0.161 N  0.500      SignalP-TM
EuglossaDilemma_004685-T1  0.304  20  0.173  20  0.114  50  0.098   0.132 N  0.450      SignalP-noTM
EuglossaDilemma_004686-T1  0.281  24  0.252  24  0.388   5  0.227   0.239 N  0.450      SignalP-noTM
EuglossaDilemma_004687-T1  0.112  35  0.110  35  0.148  29  0.109   0.109 N  0.450      SignalP-noTM
EuglossaDilemma_004688-T1  0.115  28  0.116  12  0.139   2  0.121   0.119 N  0.450      SignalP-noTM
EuglossaDilemma_004689-T1  0.131   5  0.145  14  0.259   7  0.195   0.172 N  0.450      SignalP-noTM
EuglossaDilemma_004690-T1  0.147  17  0.127  17  0.155  14  0.115   0.120 N  0.450      SignalP-noTM
EuglossaDilemma_004691-T1  0.133  48  0.122  12  0.157   3  0.135   0.129 N  0.450      SignalP-noTM
EuglossaDilemma_004692-T1  0.107  28  0.106  23  0.128  53  0.105   0.106 N  0.450      SignalP-noTM
EuglossaDilemma_004693-T1  0.163  43  0.129  43  0.133  13  0.108   0.118 N  0.450      SignalP-noTM
EuglossaDilemma_004694-T1  0.118  15  0.117  15  0.142  14  0.117   0.117 N  0.450      SignalP-noTM
EuglossaDilemma_004695-T1  0.111  66  0.104  66  0.110  52  0.096   0.100 N  0.450      SignalP-noTM
EuglossaDilemma_004696-T1  0.123  20  0.133  11  0.231   4  0.160   0.148 N  0.450      SignalP-noTM
EuglossaDilemma_004697-T1  0.116  43  0.109  43  0.114   8  0.101   0.105 N  0.450      SignalP-noTM
EuglossaDilemma_004698-T1  0.818  21  0.823  21  0.927  10  0.821   0.822 Y  0.450      SignalP-noTM
EuglossaDilemma_004699-T1  0.194  34  0.160  11  0.324   4  0.227   0.187 N  0.500      SignalP-TM
EuglossaDilemma_004700-T1  0.109  66  0.109  11  0.134  47  0.105   0.107 N  0.450      SignalP-noTM
EuglossaDilemma_004701-T1  0.638  22  0.746  22  0.954   3  0.870   0.813 Y  0.450      SignalP-noTM
EuglossaDilemma_004702-T1  0.109   8  0.105  36  0.118  23  0.100   0.102 N  0.450      SignalP-noTM
EuglossaDilemma_004703-T1  0.109   8  0.108  36  0.121  27  0.102   0.105 N  0.450      SignalP-noTM
EuglossaDilemma_004704-T1  0.117  21  0.116  21  0.138   1  0.112   0.114 N  0.450      SignalP-noTM
EuglossaDilemma_004705-T1  0.151  36  0.140  36  0.296  33  0.132   0.136 N  0.450      SignalP-noTM
EuglossaDilemma_004706-T1  0.837  25  0.894  25  0.987  14  0.954   0.926 Y  0.450      SignalP-noTM
EuglossaDilemma_004707-T1  0.108  44  0.109  44  0.120  31  0.104   0.107 N  0.450      SignalP-noTM
EuglossaDilemma_004708-T1  0.206  37  0.192  37  0.543  14  0.199   0.196 N  0.450      SignalP-noTM
EuglossaDilemma_004709-T1  0.259  20  0.167  20  0.134  13  0.107   0.134 N  0.450      SignalP-noTM
EuglossaDilemma_004710-T1  0.110  34  0.108  34  0.119  20  0.103   0.105 N  0.450      SignalP-noTM
EuglossaDilemma_004711-T1  0.842  22  0.848  22  0.932  12  0.854   0.851 Y  0.450      SignalP-noTM
EuglossaDilemma_004712-T1  0.351  24  0.196  24  0.134   1  0.111   0.150 N  0.450      SignalP-noTM
EuglossaDilemma_004713-T1  0.109  28  0.150  12  0.272   2  0.176   0.164 N  0.450      SignalP-noTM
EuglossaDilemma_004714-T1  0.108  23  0.110  12  0.130   1  0.106   0.108 N  0.450      SignalP-noTM
EuglossaDilemma_004715-T1  0.110  69  0.107  42  0.145   2  0.104   0.106 N  0.450      SignalP-noTM
EuglossaDilemma_004716-T1  0.133  61  0.117  61  0.118  34  0.101   0.109 N  0.450      SignalP-noTM
EuglossaDilemma_004717-T1  0.129  26  0.114  18  0.130   3  0.104   0.108 N  0.450      SignalP-noTM
EuglossaDilemma_004718-T1  0.137  19  0.152  19  0.224   1  0.156   0.154 N  0.450      SignalP-noTM
EuglossaDilemma_004719-T1  0.110  46  0.122  12  0.170   8  0.142   0.133 N  0.450      SignalP-noTM
EuglossaDilemma_004720-T1  0.112  21  0.150  11  0.232   2  0.179   0.165 N  0.450      SignalP-noTM
EuglossaDilemma_004721-T1  0.123  27  0.142  12  0.213   1  0.156   0.150 N  0.450      SignalP-noTM
EuglossaDilemma_004722-T1  0.323  20  0.344  20  0.469   1  0.351   0.348 N  0.450      SignalP-noTM
EuglossaDilemma_004723-T1  0.188  29  0.175  29  0.208  11  0.161   0.168 N  0.450      SignalP-noTM
EuglossaDilemma_004724-T1  0.124  44  0.110  44  0.138  43  0.099   0.104 N  0.450      SignalP-noTM
EuglossaDilemma_004725-T1  0.115  20  0.122  12  0.156   4  0.127   0.124 N  0.450      SignalP-noTM
EuglossaDilemma_004726-T1  0.128  49  0.110  37  0.156  28  0.102   0.107 N  0.500      SignalP-TM
EuglossaDilemma_004727-T1  0.110  48  0.128  12  0.189   2  0.158   0.144 N  0.450      SignalP-noTM
EuglossaDilemma_004728-T1  0.110  30  0.119  25  0.175   5  0.134   0.127 N  0.450      SignalP-noTM
EuglossaDilemma_004729-T1  0.215  32  0.146  32  0.132   3  0.101   0.122 N  0.450      SignalP-noTM
EuglossaDilemma_004730-T1  0.109  10  0.122  11  0.163   1  0.119   0.120 N  0.450      SignalP-noTM
EuglossaDilemma_004731-T1  0.135  17  0.121  17  0.137   4  0.111   0.116 N  0.450      SignalP-noTM
EuglossaDilemma_004732-T1  0.129  30  0.169  11  0.333   1  0.205   0.188 N  0.450      SignalP-noTM
EuglossaDilemma_004733-T1  0.127  59  0.110  59  0.121  22  0.098   0.104 N  0.450      SignalP-noTM
EuglossaDilemma_004734-T1  0.120  35  0.126  18  0.302   6  0.159   0.144 N  0.450      SignalP-noTM
EuglossaDilemma_004735-T1  0.125  43  0.112  19  0.134  14  0.113   0.112 N  0.450      SignalP-noTM
EuglossaDilemma_004736-T1  0.220  37  0.151  37  0.145  36  0.101   0.124 N  0.450      SignalP-noTM
EuglossaDilemma_004737-T1  0.112  27  0.106  41  0.109  41  0.096   0.101 N  0.450      SignalP-noTM
EuglossaDilemma_004738-T1  0.107  28  0.105  39  0.113  52  0.100   0.102 N  0.450      SignalP-noTM
EuglossaDilemma_004739-T1  0.111  43  0.111  14  0.150  41  0.112   0.112 N  0.450      SignalP-noTM
EuglossaDilemma_004740-T1  0.112  50  0.106  50  0.105  68  0.098   0.102 N  0.450      SignalP-noTM
EuglossaDilemma_004741-T1  0.117  22  0.149  11  0.275   3  0.175   0.163 N  0.450      SignalP-noTM
EuglossaDilemma_004742-T1  0.182  26  0.137  26  0.160  25  0.104   0.119 N  0.450      SignalP-noTM
EuglossaDilemma_004743-T1  0.110  13  0.120  13  0.152   1  0.113   0.116 N  0.450      SignalP-noTM
EuglossaDilemma_004744-T1  0.109  17  0.113  17  0.134   3  0.113   0.113 N  0.450      SignalP-noTM
EuglossaDilemma_004745-T1  0.118  59  0.111  59  0.127  50  0.103   0.106 N  0.450      SignalP-noTM
EuglossaDilemma_004746-T1  0.125  63  0.110  63  0.127   2  0.101   0.105 N  0.450      SignalP-noTM
EuglossaDilemma_004747-T1  0.112  30  0.132  11  0.220  10  0.175   0.155 N  0.450      SignalP-noTM
EuglossaDilemma_004748-T1  0.121  64  0.113  64  0.147  47  0.106   0.109 N  0.450      SignalP-noTM
EuglossaDilemma_004749-T1  0.113  44  0.121  44  0.192  27  0.120   0.120 N  0.450      SignalP-noTM
EuglossaDilemma_004750-T1  0.110  59  0.109  59  0.126   3  0.102   0.106 N  0.450      SignalP-noTM
EuglossaDilemma_004751-T1  0.126  55  0.112  55  0.121  22  0.103   0.107 N  0.450      SignalP-noTM
EuglossaDilemma_004752-T1  0.113  12  0.109  44  0.124  36  0.103   0.105 N  0.450      SignalP-noTM
EuglossaDilemma_004753-T1  0.157  28  0.144  28  0.253   2  0.142   0.143 N  0.450      SignalP-noTM
EuglossaDilemma_004754-T1  0.112  66  0.108  11  0.123   1  0.098   0.103 N  0.450      SignalP-noTM
EuglossaDilemma_004755-T1  0.110  65  0.101  39  0.104  28  0.092   0.096 N  0.450      SignalP-noTM
EuglossaDilemma_004756-T1  0.128  52  0.121  52  0.145  28  0.110   0.115 N  0.450      SignalP-noTM
EuglossaDilemma_004757-T1  0.277  20  0.177  20  0.124  13  0.114   0.143 N  0.450      SignalP-noTM
EuglossaDilemma_004758-T1  0.110  38  0.107  23  0.132   6  0.108   0.108 N  0.450      SignalP-noTM
EuglossaDilemma_004759-T1  0.128  31  0.117  31  0.144   7  0.112   0.114 N  0.450      SignalP-noTM
EuglossaDilemma_004760-T1  0.760  20  0.829  20  0.953  15  0.907   0.871 Y  0.450      SignalP-noTM
EuglossaDilemma_004761-T1  0.108  35  0.102  59  0.107  22  0.093   0.098 N  0.450      SignalP-noTM
EuglossaDilemma_004762-T1  0.109  66  0.107  68  0.120  51  0.100   0.104 N  0.450      SignalP-noTM
EuglossaDilemma_004763-T1  0.167  42  0.131  63  0.243  51  0.101   0.119 N  0.500      SignalP-TM
EuglossaDilemma_004764-T1  0.106  59  0.110  12  0.124   2  0.115   0.112 N  0.450      SignalP-noTM
EuglossaDilemma_004765-T1  0.538  27  0.438  27  0.510  13  0.352   0.391 N  0.450      SignalP-noTM
EuglossaDilemma_004766-T1  0.109  22  0.116  12  0.136   1  0.121   0.119 N  0.450      SignalP-noTM
EuglossaDilemma_004767-T1  0.112  24  0.109  24  0.135   4  0.105   0.107 N  0.450      SignalP-noTM
EuglossaDilemma_004768-T1  0.109  56  0.107  56  0.118  49  0.105   0.106 N  0.450      SignalP-noTM
EuglossaDilemma_004769-T1  0.107  35  0.107  52  0.119   1  0.101   0.104 N  0.450      SignalP-noTM
EuglossaDilemma_004770-T1  0.192  26  0.131  26  0.105  63  0.090   0.109 N  0.450      SignalP-noTM
EuglossaDilemma_004771-T1  0.293  18  0.350  18  0.697  43  0.439   0.385 N  0.500      SignalP-TM
EuglossaDilemma_004772-T1  0.192  19  0.147  19  0.150  16  0.112   0.128 N  0.450      SignalP-noTM
EuglossaDilemma_004773-T1  0.112  63  0.115  12  0.139   1  0.118   0.117 N  0.450      SignalP-noTM
EuglossaDilemma_004774-T1  0.131  52  0.128  52  0.206  44  0.111   0.119 N  0.450      SignalP-noTM
EuglossaDilemma_004775-T1  0.137  37  0.115  64  0.126   5  0.100   0.107 N  0.450      SignalP-noTM
EuglossaDilemma_004776-T1  0.114  42  0.110  42  0.127  33  0.104   0.107 N  0.450      SignalP-noTM
EuglossaDilemma_004777-T1  0.120  49  0.107  49  0.119  45  0.096   0.101 N  0.450      SignalP-noTM
EuglossaDilemma_004778-T1  0.118  20  0.148  20  0.343   2  0.180   0.165 N  0.450      SignalP-noTM
EuglossaDilemma_004779-T1  0.113  51  0.108  38  0.116  22  0.102   0.105 N  0.450      SignalP-noTM
EuglossaDilemma_004780-T1  0.112  59  0.106  59  0.118  42  0.096   0.100 N  0.450      SignalP-noTM
EuglossaDilemma_004781-T1  0.109  43  0.105  43  0.113  16  0.099   0.102 N  0.450      SignalP-noTM
EuglossaDilemma_004782-T1  0.170  17  0.169  17  0.190   4  0.167   0.168 N  0.450      SignalP-noTM
EuglossaDilemma_004783-T1  0.110  63  0.112  11  0.128   1  0.108   0.110 N  0.450      SignalP-noTM
EuglossaDilemma_004784-T1  0.117  17  0.140  17  0.192  13  0.163   0.152 N  0.450      SignalP-noTM
EuglossaDilemma_004785-T1  0.123  25  0.109  25  0.128  44  0.097   0.103 N  0.450      SignalP-noTM
EuglossaDilemma_004786-T1  0.110  48  0.105  48  0.115  46  0.095   0.100 N  0.450      SignalP-noTM
EuglossaDilemma_004787-T1  0.109  62  0.106  62  0.115  52  0.098   0.102 N  0.450      SignalP-noTM
EuglossaDilemma_004788-T1  0.113  23  0.105  23  0.137  38  0.097   0.100 N  0.450      SignalP-noTM
EuglossaDilemma_004789-T1  0.420  18  0.349  18  0.591   2  0.336   0.344 N  0.500      SignalP-TM
EuglossaDilemma_004790-T1  0.413  20  0.391  20  0.689   2  0.429   0.406 N  0.500      SignalP-TM
EuglossaDilemma_004791-T1  0.289  17  0.248  17  0.351   1  0.230   0.241 N  0.500      SignalP-TM
EuglossaDilemma_004792-T1  0.241  20  0.340  20  0.665  14  0.486   0.398 N  0.500      SignalP-TM
EuglossaDilemma_004793-T1  0.185  20  0.150  11  0.344   1  0.165   0.156 N  0.500      SignalP-TM
EuglossaDilemma_004794-T1  0.152  17  0.176  11  0.463   2  0.225   0.195 N  0.500      SignalP-TM
EuglossaDilemma_004795-T1  0.145  17  0.178  11  0.432   2  0.257   0.210 N  0.500      SignalP-TM
EuglossaDilemma_004796-T1  0.109  35  0.106  68  0.122  54  0.101   0.103 N  0.450      SignalP-noTM
EuglossaDilemma_004797-T1  0.108  24  0.104  69  0.117  50  0.100   0.102 N  0.450      SignalP-noTM
EuglossaDilemma_004798-T1  0.109  32  0.105  12  0.113   3  0.102   0.103 N  0.450      SignalP-noTM
EuglossaDilemma_004799-T1  0.111  46  0.105  66  0.128  45  0.100   0.103 N  0.450      SignalP-noTM
EuglossaDilemma_004800-T1  0.115  43  0.108  27  0.133  13  0.107   0.107 N  0.450      SignalP-noTM
EuglossaDilemma_004801-T1  0.114  35  0.119  12  0.148   1  0.127   0.123 N  0.450      SignalP-noTM
EuglossaDilemma_004802-T1  0.148  19  0.132  19  0.145  17  0.118   0.124 N  0.450      SignalP-noTM
EuglossaDilemma_004803-T1  0.114  62  0.108  36  0.124  25  0.100   0.103 N  0.450      SignalP-noTM
EuglossaDilemma_004804-T1  0.109  27  0.105  27  0.116  24  0.101   0.103 N  0.450      SignalP-noTM
EuglossaDilemma_004805-T1  0.111  31  0.109  23  0.126  11  0.109   0.109 N  0.450      SignalP-noTM
EuglossaDilemma_004806-T1  0.112  16  0.106  67  0.117  13  0.103   0.104 N  0.450      SignalP-noTM
EuglossaDilemma_004807-T1  0.120  41  0.155  37  0.242  27  0.171   0.162 N  0.500      SignalP-TM
EuglossaDilemma_004808-T1  0.109  63  0.107  41  0.114  34  0.095   0.101 N  0.450      SignalP-noTM
EuglossaDilemma_004809-T1  0.107  32  0.125  70  0.192  65  0.118   0.122 N  0.500      SignalP-TM
EuglossaDilemma_004810-T1  0.161  41  0.132  41  0.252  11  0.127   0.130 N  0.500      SignalP-TM
EuglossaDilemma_004811-T1  0.137  18  0.129  50  0.202  45  0.128   0.129 N  0.500      SignalP-TM
EuglossaDilemma_004812-T1  0.350  24  0.284  24  0.349  18  0.229   0.254 N  0.450      SignalP-noTM
EuglossaDilemma_004813-T1  0.149  31  0.208  31  0.414  10  0.306   0.247 N  0.500      SignalP-TM
EuglossaDilemma_004814-T1  0.112  23  0.126  23  0.220  12  0.136   0.130 N  0.500      SignalP-TM
EuglossaDilemma_004815-T1  0.163  35  0.141  35  0.174   2  0.121   0.130 N  0.450      SignalP-noTM
EuglossaDilemma_004816-T1  0.383  47  0.227  47  0.255  46  0.121   0.170 N  0.450      SignalP-noTM
EuglossaDilemma_004817-T1  0.108   5  0.102  70  0.111  55  0.094   0.098 N  0.450      SignalP-noTM
EuglossaDilemma_004818-T1  0.135  49  0.124  49  0.229  46  0.116   0.120 N  0.450      SignalP-noTM
EuglossaDilemma_004819-T1  0.201  17  0.261  17  0.489   1  0.282   0.273 N  0.450      SignalP-noTM
EuglossaDilemma_004820-T1  0.138  26  0.117  26  0.138  24  0.103   0.110 N  0.450      SignalP-noTM
EuglossaDilemma_004821-T1  0.107  55  0.102  44  0.117  26  0.091   0.096 N  0.450      SignalP-noTM
EuglossaDilemma_004822-T1  0.132  31  0.117  31  0.144  10  0.112   0.114 N  0.450      SignalP-noTM
EuglossaDilemma_004823-T1  0.137  27  0.118  12  0.147   1  0.109   0.113 N  0.450      SignalP-noTM
EuglossaDilemma_004824-T1  0.131  23  0.118  23  0.128   3  0.105   0.111 N  0.450      SignalP-noTM
EuglossaDilemma_004825-T1  0.132  26  0.115  26  0.120  33  0.101   0.107 N  0.450      SignalP-noTM
EuglossaDilemma_004826-T1  0.149  30  0.175  22  0.494   3  0.256   0.219 N  0.450      SignalP-noTM
EuglossaDilemma_004827-T1  0.111  65  0.109  65  0.137  47  0.103   0.106 N  0.450      SignalP-noTM
EuglossaDilemma_004828-T1  0.160  35  0.226  20  0.634   5  0.453   0.349 N  0.450      SignalP-noTM
EuglossaDilemma_004829-T1  0.111   8  0.121  11  0.151   1  0.121   0.121 N  0.450      SignalP-noTM
EuglossaDilemma_004830-T1  0.108  16  0.152  12  0.284   1  0.151   0.151 N  0.450      SignalP-noTM
EuglossaDilemma_004831-T1  0.120  29  0.108  47  0.119  40  0.100   0.103 N  0.450      SignalP-noTM
EuglossaDilemma_004832-T1  0.110  16  0.106  34  0.118  23  0.098   0.101 N  0.450      SignalP-noTM
EuglossaDilemma_004833-T1  0.121  68  0.109  68  0.135   2  0.095   0.102 N  0.450      SignalP-noTM
EuglossaDilemma_004834-T1  0.254  23  0.169  23  0.146  13  0.113   0.139 N  0.450      SignalP-noTM
EuglossaDilemma_004835-T1  0.111  68  0.107  68  0.113  60  0.097   0.102 N  0.450      SignalP-noTM
EuglossaDilemma_004836-T1  0.130  59  0.116  13  0.159   1  0.111   0.113 N  0.450      SignalP-noTM
EuglossaDilemma_004837-T1  0.110  37  0.109  37  0.123   1  0.104   0.106 N  0.450      SignalP-noTM
EuglossaDilemma_004838-T1  0.134  22  0.293  22  0.798   1  0.633   0.477 Y  0.450      SignalP-noTM
EuglossaDilemma_004839-T1  0.135  30  0.114  30  0.170  47  0.100   0.106 N  0.450      SignalP-noTM
EuglossaDilemma_004840-T1  0.108  58  0.110  17  0.129  14  0.115   0.112 N  0.450      SignalP-noTM
EuglossaDilemma_004841-T1  0.118  18  0.112  18  0.119   3  0.106   0.109 N  0.450      SignalP-noTM
EuglossaDilemma_004842-T1  0.483  26  0.618  26  0.965  11  0.806   0.719 Y  0.450      SignalP-noTM
EuglossaDilemma_004843-T1  0.109  70  0.105  70  0.113   2  0.099   0.102 N  0.450      SignalP-noTM
EuglossaDilemma_004844-T1  0.116  56  0.105  17  0.114  54  0.097   0.100 N  0.450      SignalP-noTM
EuglossaDilemma_004845-T1  0.116  64  0.108  64  0.115  48  0.099   0.103 N  0.450      SignalP-noTM
EuglossaDilemma_004846-T1  0.108  40  0.113  40  0.134  32  0.105   0.109 N  0.450      SignalP-noTM
EuglossaDilemma_004847-T1  0.193  20  0.163  20  0.192   1  0.129   0.145 N  0.450      SignalP-noTM
EuglossaDilemma_004848-T1  0.111  58  0.105  58  0.110  36  0.094   0.099 N  0.450      SignalP-noTM
EuglossaDilemma_004849-T1  0.110  19  0.124  12  0.168   2  0.125   0.125 N  0.450      SignalP-noTM
EuglossaDilemma_004850-T1  0.159  20  0.149  20  0.185   2  0.133   0.140 N  0.450      SignalP-noTM
EuglossaDilemma_004851-T1  0.124  36  0.113  36  0.120  11  0.104   0.108 N  0.450      SignalP-noTM
EuglossaDilemma_004852-T1  0.117  20  0.107  20  0.117   3  0.099   0.103 N  0.450      SignalP-noTM
EuglossaDilemma_004853-T1  0.108  63  0.108  47  0.137  39  0.105   0.107 N  0.450      SignalP-noTM
EuglossaDilemma_004854-T1  0.116  43  0.108  43  0.119  49  0.098   0.102 N  0.450      SignalP-noTM
EuglossaDilemma_004855-T1  0.143   8  0.108  43  0.123  22  0.101   0.104 N  0.450      SignalP-noTM
EuglossaDilemma_004856-T1  0.120  32  0.114  20  0.145  11  0.120   0.117 N  0.450      SignalP-noTM
EuglossaDilemma_004857-T1  0.158  21  0.249  21  0.600   1  0.373   0.316 N  0.450      SignalP-noTM
EuglossaDilemma_004858-T1  0.123  27  0.116  27  0.139  22  0.112   0.114 N  0.450      SignalP-noTM
EuglossaDilemma_004859-T1  0.109  51  0.111  11  0.134   2  0.106   0.108 N  0.450      SignalP-noTM
EuglossaDilemma_004860-T1  0.111  30  0.106  54  0.122  43  0.100   0.103 N  0.450      SignalP-noTM
EuglossaDilemma_004861-T1  0.428  23  0.519  23  0.807   9  0.607   0.554 Y  0.500      SignalP-TM
EuglossaDilemma_004862-T1  0.109  13  0.105  62  0.126  49  0.100   0.102 N  0.450      SignalP-noTM
EuglossaDilemma_004863-T1  0.109  33  0.111  43  0.130   6  0.112   0.112 N  0.450      SignalP-noTM
EuglossaDilemma_004864-T1  0.109  27  0.107  39  0.119  23  0.100   0.103 N  0.450      SignalP-noTM
EuglossaDilemma_004865-T1  0.131  59  0.117  59  0.122  14  0.103   0.109 N  0.450      SignalP-noTM
EuglossaDilemma_004866-T1  0.187  37  0.165  37  0.220   9  0.161   0.163 N  0.500      SignalP-TM
EuglossaDilemma_004867-T1  0.129  31  0.119  13  0.155   2  0.128   0.124 N  0.450      SignalP-noTM
EuglossaDilemma_004868-T1  0.122  33  0.161  15  0.338   4  0.249   0.196 N  0.500      SignalP-TM
EuglossaDilemma_004869-T1  0.115  19  0.241  11  0.676   1  0.527   0.355 N  0.500      SignalP-TM
EuglossaDilemma_004870-T1  0.138  34  0.159  34  0.384  30  0.158   0.159 N  0.500      SignalP-TM
EuglossaDilemma_004871-T1  0.151  26  0.157  26  0.242  20  0.167   0.162 N  0.450      SignalP-noTM
EuglossaDilemma_004872-T1  0.145  57  0.117  57  0.126  12  0.099   0.107 N  0.450      SignalP-noTM
EuglossaDilemma_004873-T1  0.440  20  0.632  20  0.942   4  0.909   0.782 Y  0.450      SignalP-noTM
EuglossaDilemma_004874-T1  0.106  68  0.105  68  0.118   5  0.100   0.102 N  0.450      SignalP-noTM
EuglossaDilemma_004875-T1  0.125  41  0.121  41  0.180  38  0.121   0.121 N  0.450      SignalP-noTM
EuglossaDilemma_004876-T1  0.112  50  0.110  24  0.124  16  0.109   0.109 N  0.450      SignalP-noTM
EuglossaDilemma_004877-T1  0.147  30  0.130  21  0.164   1  0.125   0.127 N  0.450      SignalP-noTM
EuglossaDilemma_004878-T1  0.113  23  0.110  54  0.160  36  0.104   0.106 N  0.450      SignalP-noTM
EuglossaDilemma_004879-T1  0.113  23  0.141  11  0.230   1  0.134   0.137 N  0.450      SignalP-noTM
EuglossaDilemma_004880-T1  0.106  56  0.102  37  0.134  69  0.089   0.097 N  0.500      SignalP-TM
EuglossaDilemma_004881-T1  0.110  62  0.104  11  0.111  20  0.100   0.102 N  0.450      SignalP-noTM
EuglossaDilemma_004882-T1  0.272  26  0.467  26  0.941  14  0.810   0.652 Y  0.450      SignalP-noTM
# SignalP-4.1 euk predictions
# name                     Cmax  pos  Ymax  pos  Smax  pos  Smean   D     ?  Dmaxcut    Networks-used
EuglossaDilemma_011506-T1  0.160  28  0.149  28  0.195  18  0.139   0.144 N  0.450      SignalP-noTM
EuglossaDilemma_011507-T1  0.178  55  0.133  55  0.126   3  0.104   0.117 N  0.450      SignalP-noTM
EuglossaDilemma_011508-T1  0.145  30  0.169  30  0.302  28  0.181   0.173 N  0.500      SignalP-TM
EuglossaDilemma_011509-T1  0.110  18  0.102  67  0.116  25  0.095   0.098 N  0.450      SignalP-noTM
EuglossaDilemma_011510-T1  0.110  56  0.110  27  0.125  20  0.107   0.109 N  0.450      SignalP-noTM
EuglossaDilemma_011511-T1  0.121  20  0.111  20  0.127   1  0.099   0.105 N  0.450      SignalP-noTM
EuglossaDilemma_011512-T1  0.190  19  0.144  19  0.127   7  0.110   0.126 N  0.450      SignalP-noTM
EuglossaDilemma_011513-T1  0.111  67  0.110  16  0.124   4  0.115   0.113 N  0.450      SignalP-noTM
EuglossaDilemma_011514-T1  0.122  25  0.107  25  0.111  24  0.093   0.099 N  0.450      SignalP-noTM
EuglossaDilemma_011515-T1  0.112  45  0.111  23  0.167  13  0.117   0.114 N  0.450      SignalP-noTM
EuglossaDilemma_011516-T1  0.156  23  0.177  11  0.372   1  0.217   0.199 N  0.450      SignalP-noTM
EuglossaDilemma_011517-T1  0.462  22  0.669  22  0.992  12  0.969   0.831 Y  0.450      SignalP-noTM
EuglossaDilemma_011518-T1  0.108  68  0.105  68  0.112  23  0.099   0.102 N  0.450      SignalP-noTM
EuglossaDilemma_011519-T1  0.113  41  0.106  69  0.141  48  0.099   0.102 N  0.450      SignalP-noTM
EuglossaDilemma_011520-T1  0.112  65  0.164  11  0.286   1  0.222   0.195 N  0.450      SignalP-noTM
EuglossaDilemma_011521-T1  0.122  19  0.116  19  0.132   3  0.107   0.111 N  0.450      SignalP-noTM
EuglossaDilemma_011522-T1  0.136  36  0.113  36  0.122   2  0.097   0.104 N  0.450      SignalP-noTM
EuglossaDilemma_011523-T1  0.109  38  0.109  38  0.119  32  0.105   0.107 N  0.450      SignalP-noTM
EuglossaDilemma_011524-T1  0.106  13  0.109  38  0.140  20  0.108   0.108 N  0.450      SignalP-noTM
EuglossaDilemma_011525-T1  0.171  37  0.144  37  0.262  36  0.121   0.131 N  0.450      SignalP-noTM
EuglossaDilemma_011526-T1  0.110  50  0.105  66  0.112  58  0.098   0.101 N  0.450      SignalP-noTM
EuglossaDilemma_011527-T1  0.107  26  0.105  12  0.118   6  0.101   0.103 N  0.450      SignalP-noTM
EuglossaDilemma_011528-T1  0.116  21  0.113  21  0.154  24  0.111   0.112 N  0.450      SignalP-noTM
EuglossaDilemma_011529-T1  0.148  53  0.124  27  0.180   1  0.140   0.130 N  0.500      SignalP-TM
EuglossaDilemma_011530-T1  0.131  34  0.117  34  0.150   2  0.110   0.113 N  0.450      SignalP-noTM
EuglossaDilemma_011531-T1  0.137  57  0.116  57  0.148   4  0.099   0.107 N  0.450      SignalP-noTM
EuglossaDilemma_011532-T1  0.109  28  0.107  67  0.117  65  0.101   0.104 N  0.450      SignalP-noTM
EuglossaDilemma_011533-T1  0.202  32  0.164  32  0.276  27  0.134   0.148 N  0.450      SignalP-noTM
EuglossaDilemma_011534-T1  0.137  36  0.164  42  0.378  34  0.158   0.161 N  0.450      SignalP-noTM
EuglossaDilemma_011537-T1  0.572  20  0.738  20  0.983  11  0.951   0.853 Y  0.450      SignalP-noTM
EuglossaDilemma_011538-T1  0.320  24  0.335  24  0.609  27  0.319   0.329 N  0.500      SignalP-TM
EuglossaDilemma_011539-T1  0.130  19  0.119  19  0.132  18  0.107   0.112 N  0.450      SignalP-noTM
EuglossaDilemma_011540-T1  0.132  47  0.115  47  0.116  20  0.103   0.108 N  0.450      SignalP-noTM
EuglossaDilemma_011541-T1  0.112  32  0.108  53  0.120   2  0.100   0.104 N  0.450      SignalP-noTM
EuglossaDilemma_011542-T1  0.109  39  0.105  12  0.115  35  0.101   0.103 N  0.450      SignalP-noTM
EuglossaDilemma_011543-T1  0.107  13  0.108  11  0.117   1  0.104   0.106 N  0.450      SignalP-noTM
EuglossaDilemma_011544-T1  0.124  56  0.125  56  0.225  50  0.106   0.115 N  0.450      SignalP-noTM
EuglossaDilemma_011545-T1  0.108  47  0.110  62  0.143  51  0.102   0.105 N  0.450      SignalP-noTM
EuglossaDilemma_011546-T1  0.110  60  0.109  29  0.158  12  0.105   0.107 N  0.450      SignalP-noTM
EuglossaDilemma_011547-T1  0.259  38  0.167  38  0.456  48  0.103   0.132 N  0.450      SignalP-noTM
EuglossaDilemma_011548-T1  0.110  50  0.111  11  0.128   3  0.115   0.113 N  0.450      SignalP-noTM
EuglossaDilemma_011549-T1  0.110  42  0.112  42  0.122  25  0.109   0.110 N  0.450      SignalP-noTM
EuglossaDilemma_011550-T1  0.110  19  0.123  12  0.182  14  0.127   0.125 N  0.450      SignalP-noTM
EuglossaDilemma_011551-T1  0.160  47  0.127  47  0.129   1  0.101   0.113 N  0.450      SignalP-noTM
EuglossaDilemma_011552-T1  0.168  22  0.184  22  0.314   1  0.197   0.191 N  0.450      SignalP-noTM
EuglossaDilemma_011553-T1  0.115  36  0.153  36  0.356  32  0.178   0.166 N  0.450      SignalP-noTM
EuglossaDilemma_011554-T1  0.127  26  0.113  26  0.123  25  0.100   0.106 N  0.450      SignalP-noTM
EuglossaDilemma_011555-T1  0.109  29  0.110  40  0.123  35  0.104   0.107 N  0.450      SignalP-noTM
EuglossaDilemma_011556-T1  0.121  48  0.114  48  0.203  47  0.106   0.110 N  0.450      SignalP-noTM
EuglossaDilemma_011557-T1  0.108  43  0.113  16  0.162  11  0.126   0.120 N  0.450      SignalP-noTM
EuglossaDilemma_011558-T1  0.116  53  0.114  15  0.136   1  0.114   0.114 N  0.450      SignalP-noTM
EuglossaDilemma_011559-T1  0.150  50  0.128  50  0.136  48  0.106   0.116 N  0.450      SignalP-noTM
EuglossaDilemma_011560-T1  0.111  19  0.131  19  0.208  14  0.157   0.145 N  0.450      SignalP-noTM
EuglossaDilemma_011561-T1  0.109  38  0.116  11  0.137   1  0.107   0.111 N  0.450      SignalP-noTM
EuglossaDilemma_011562-T1  0.121  23  0.131  11  0.184   3  0.138   0.135 N  0.450      SignalP-noTM
EuglossaDilemma_011563-T1  0.118  37  0.117  37  0.158  11  0.121   0.119 N  0.450      SignalP-noTM
EuglossaDilemma_011564-T1  0.137  31  0.120  31  0.133  13  0.103   0.111 N  0.450      SignalP-noTM
EuglossaDilemma_011565-T1  0.112  25  0.117  40  0.237  23  0.115   0.116 N  0.450      SignalP-noTM
EuglossaDilemma_011566-T1  0.108  41  0.105  11  0.112   1  0.100   0.102 N  0.450      SignalP-noTM
EuglossaDilemma_011567-T1  0.128  48  0.111  11  0.144   1  0.110   0.110 N  0.500      SignalP-TM
EuglossaDilemma_011568-T1  0.890  21  0.911  21  0.977  12  0.933   0.923 Y  0.450      SignalP-noTM
EuglossaDilemma_011569-T1  0.126  26  0.197  12  0.582   4  0.372   0.291 N  0.450      SignalP-noTM
EuglossaDilemma_011570-T1  0.153  43  0.123  43  0.151   1  0.105   0.113 N  0.450      SignalP-noTM
EuglossaDilemma_011571-T1  0.122  18  0.123  18  0.143   4  0.123   0.123 N  0.450      SignalP-noTM
EuglossaDilemma_011572-T1  0.118  26  0.106  26  0.108  59  0.096   0.101 N  0.450      SignalP-noTM
EuglossaDilemma_011573-T1  0.114  20  0.133  20  0.230  12  0.160   0.148 N  0.450      SignalP-noTM
EuglossaDilemma_011574-T1  0.109  29  0.109  59  0.138  40  0.100   0.104 N  0.450      SignalP-noTM
EuglossaDilemma_011575-T1  0.139  55  0.120  55  0.120  34  0.099   0.108 N  0.450      SignalP-noTM
EuglossaDilemma_011576-T1  0.108  12  0.103  66  0.113  46  0.094   0.098 N  0.450      SignalP-noTM
EuglossaDilemma_011577-T1  0.172  29  0.174  11  0.407   2  0.278   0.230 N  0.450      SignalP-noTM
EuglossaDilemma_011578-T1  0.124  42  0.120  42  0.165  48  0.113   0.116 N  0.450      SignalP-noTM
EuglossaDilemma_011579-T1  0.112  70  0.109  38  0.127  27  0.104   0.106 N  0.450      SignalP-noTM
EuglossaDilemma_011580-T1  0.115  23  0.134  16  0.186   1  0.151   0.143 N  0.450      SignalP-noTM
EuglossaDilemma_011583-T1  0.115  33  0.122  11  0.171   4  0.132   0.127 N  0.450      SignalP-noTM
EuglossaDilemma_011584-T1  0.110  30  0.103  66  0.110   1  0.094   0.098 N  0.450      SignalP-noTM
EuglossaDilemma_011585-T1  0.240  18  0.243  16  0.659   2  0.288   0.261 N  0.500      SignalP-TM
EuglossaDilemma_011586-T1  0.111  31  0.108  43  0.133  26  0.101   0.104 N  0.450      SignalP-noTM
EuglossaDilemma_011587-T1  0.107  68  0.105  40  0.110  28  0.096   0.100 N  0.450      SignalP-noTM
EuglossaDilemma_011588-T1  0.107  60  0.104  38  0.112  35  0.100   0.102 N  0.450      SignalP-noTM
EuglossaDilemma_011589-T1  0.638  20  0.761  20  0.954  12  0.906   0.839 Y  0.450      SignalP-noTM
EuglossaDilemma_011590-T1  0.114  45  0.106  45  0.118  43  0.095   0.100 N  0.450      SignalP-noTM
EuglossaDilemma_011591-T1  0.722  26  0.765  26  0.971  13  0.827   0.799 Y  0.450      SignalP-noTM
EuglossaDilemma_011592-T1  0.483  22  0.670  22  0.980  12  0.931   0.811 Y  0.450      SignalP-noTM
EuglossaDilemma_011593-T1  0.194  21  0.356  21  0.770   8  0.656   0.518 Y  0.450      SignalP-noTM
EuglossaDilemma_011594-T1  0.109  41  0.105  41  0.116  29  0.098   0.101 N  0.450      SignalP-noTM
EuglossaDilemma_011595-T1  0.112  37  0.107  11  0.119   1  0.104   0.105 N  0.450      SignalP-noTM
EuglossaDilemma_011596-T1  0.160  20  0.200  20  0.391   5  0.254   0.229 N  0.450      SignalP-noTM
EuglossaDilemma_011597-T1  0.110  33  0.112  11  0.139   1  0.113   0.113 N  0.450      SignalP-noTM
EuglossaDilemma_011598-T1  0.115  16  0.128  16  0.180  11  0.138   0.133 N  0.450      SignalP-noTM
EuglossaDilemma_011599-T1  0.117  33  0.106  34  0.129  32  0.096   0.100 N  0.450      SignalP-noTM
EuglossaDilemma_011600-T1  0.108  49  0.138  19  0.251  12  0.178   0.160 N  0.450      SignalP-noTM
EuglossaDilemma_011601-T1  0.142  21  0.113  21  0.111  41  0.090   0.101 N  0.450      SignalP-noTM
EuglossaDilemma_011602-T1  0.144  17  0.117  17  0.128  53  0.097   0.106 N  0.450      SignalP-noTM
EuglossaDilemma_011602-T2  0.144  17  0.117  17  0.128  53  0.097   0.106 N  0.450      SignalP-noTM
EuglossaDilemma_011603-T1  0.199  29  0.139  29  0.109  48  0.097   0.116 N  0.450      SignalP-noTM
EuglossaDilemma_011604-T1  0.118  67  0.121  11  0.155   1  0.129   0.125 N  0.450      SignalP-noTM
EuglossaDilemma_011605-T1  0.131  18  0.112  18  0.122   3  0.094   0.102 N  0.450      SignalP-noTM
EuglossaDilemma_011606-T1  0.115  22  0.121  12  0.165   1  0.125   0.123 N  0.450      SignalP-noTM
EuglossaDilemma_011607-T1  0.107  34  0.105  34  0.112  27  0.098   0.101 N  0.450      SignalP-noTM
EuglossaDilemma_011608-T1  0.119  58  0.117  58  0.151  49  0.107   0.112 N  0.450      SignalP-noTM
EuglossaDilemma_011609-T1  0.109  28  0.105  11  0.121   6  0.103   0.104 N  0.450      SignalP-noTM
EuglossaDilemma_011610-T1  0.759  24  0.840  24  0.969  12  0.930   0.889 Y  0.450      SignalP-noTM
EuglossaDilemma_011611-T1  0.110  34  0.109  55  0.127  13  0.107   0.108 N  0.450      SignalP-noTM
EuglossaDilemma_011612-T1  0.109   8  0.109  11  0.130  36  0.111   0.110 N  0.450      SignalP-noTM
EuglossaDilemma_011613-T1  0.109   8  0.109  11  0.130  36  0.111   0.110 N  0.450      SignalP-noTM
EuglossaDilemma_011614-T1  0.170  51  0.134  51  0.143  50  0.100   0.115 N  0.450      SignalP-noTM
EuglossaDilemma_011615-T1  0.109  60  0.135  11  0.227   2  0.137   0.136 N  0.450      SignalP-noTM
EuglossaDilemma_011616-T1  0.163  21  0.128  21  0.125   3  0.100   0.113 N  0.450      SignalP-noTM
EuglossaDilemma_011617-T1  0.110  58  0.110  49  0.120  38  0.101   0.105 N  0.450      SignalP-noTM
EuglossaDilemma_011618-T1  0.117  27  0.111  12  0.136   1  0.098   0.104 N  0.450      SignalP-noTM
EuglossaDilemma_011619-T1  0.111  31  0.110  22  0.164  47  0.109   0.109 N  0.450      SignalP-noTM
EuglossaDilemma_011620-T1  0.113  18  0.104  18  0.117   8  0.097   0.100 N  0.450      SignalP-noTM
EuglossaDilemma_011621-T1  0.111  26  0.109  11  0.124   1  0.099   0.104 N  0.450      SignalP-noTM
EuglossaDilemma_011622-T1  0.107  24  0.104  52  0.113  23  0.099   0.102 N  0.450      SignalP-noTM
EuglossaDilemma_011623-T1  0.107  24  0.103  52  0.114  23  0.099   0.101 N  0.450      SignalP-noTM
EuglossaDilemma_011624-T1  0.105   6  0.103  47  0.116   2  0.099   0.101 N  0.450      SignalP-noTM
EuglossaDilemma_011625-T1  0.109  67  0.140  11  0.232   1  0.180   0.156 N  0.500      SignalP-TM
EuglossaDilemma_011626-T1  0.106   8  0.113  11  0.136   1  0.106   0.109 N  0.450      SignalP-noTM
EuglossaDilemma_011627-T1  0.107  46  0.109  46  0.121  39  0.100   0.104 N  0.450      SignalP-noTM
EuglossaDilemma_011628-T1  0.108  64  0.104  38  0.114  23  0.097   0.100 N  0.450      SignalP-noTM
EuglossaDilemma_011629-T1  0.109  26  0.116  15  0.179   4  0.130   0.124 N  0.450      SignalP-noTM
EuglossaDilemma_011630-T1  0.110  63  0.104  63  0.115  26  0.098   0.101 N  0.450      SignalP-noTM
EuglossaDilemma_011631-T1  0.108  44  0.102  27  0.115  20  0.098   0.100 N  0.450      SignalP-noTM
EuglossaDilemma_011632-T1  0.111  46  0.103  46  0.125  40  0.092   0.097 N  0.450      SignalP-noTM
EuglossaDilemma_011633-T1  0.143  55  0.157  16  0.365   8  0.226   0.185 N  0.500      SignalP-TM
EuglossaDilemma_011634-T1  0.145  41  0.120  11  0.139   1  0.128   0.125 N  0.450      SignalP-noTM
EuglossaDilemma_011635-T1  0.129  18  0.208  11  0.552   1  0.381   0.277 N  0.500      SignalP-TM
EuglossaDilemma_011636-T1  0.141  38  0.231  35  0.567  27  0.374   0.288 N  0.500      SignalP-TM
EuglossaDilemma_011637-T1  0.539  22  0.723  22  0.991  12  0.969   0.856 Y  0.450      SignalP-noTM
EuglossaDilemma_011638-T1  0.116  19  0.119  19  0.150  12  0.122   0.121 N  0.450      SignalP-noTM
EuglossaDilemma_011639-T1  0.113  21  0.123  12  0.160   1  0.134   0.129 N  0.450      SignalP-noTM
EuglossaDilemma_011640-T1  0.376  24  0.596  24  0.983  16  0.947   0.786 Y  0.450      SignalP-noTM
EuglossaDilemma_011641-T1  0.176  17  0.201  17  0.447   2  0.255   0.222 N  0.500      SignalP-TM
EuglossaDilemma_011642-T1  0.108  31  0.108  31  0.125  22  0.103   0.105 N  0.450      SignalP-noTM
EuglossaDilemma_011643-T1  0.107  62  0.104  67  0.114  56  0.098   0.101 N  0.450      SignalP-noTM
EuglossaDilemma_011644-T1  0.601  21  0.693  21  0.888   3  0.791   0.746 Y  0.450      SignalP-noTM
EuglossaDilemma_011645-T1  0.207  19  0.231  19  0.406   1  0.280   0.251 N  0.500      SignalP-TM
EuglossaDilemma_011646-T1  0.109  36  0.115  13  0.146   1  0.110   0.112 N  0.450      SignalP-noTM
EuglossaDilemma_011647-T1  0.124  31  0.164  11  0.395   2  0.192   0.179 N  0.450      SignalP-noTM
EuglossaDilemma_011648-T1  0.118  66  0.110  66  0.117  21  0.103   0.106 N  0.450      SignalP-noTM
EuglossaDilemma_011649-T1  0.116  16  0.132  16  0.200   1  0.126   0.129 N  0.450      SignalP-noTM
EuglossaDilemma_011650-T1  0.662  17  0.784  17  0.959  11  0.917   0.856 Y  0.450      SignalP-noTM
EuglossaDilemma_011651-T1  0.109  63  0.105  70  0.118  48  0.098   0.101 N  0.450      SignalP-noTM
EuglossaDilemma_011652-T1  0.134  50  0.121  22  0.167   2  0.117   0.119 N  0.450      SignalP-noTM
EuglossaDilemma_011653-T1  0.109  34  0.104  70  0.114  43  0.097   0.100 N  0.450      SignalP-noTM
EuglossaDilemma_011654-T1  0.136  32  0.151  11  0.319   1  0.187   0.166 N  0.500      SignalP-TM
EuglossaDilemma_011655-T1  0.217  25  0.280  25  0.523  24  0.351   0.309 N  0.500      SignalP-TM
EuglossaDilemma_011656-T1  0.154  33  0.158  12  0.390   3  0.264   0.215 N  0.450      SignalP-noTM
EuglossaDilemma_011657-T1  0.110  27  0.111  13  0.127   1  0.103   0.107 N  0.450      SignalP-noTM
EuglossaDilemma_011658-T1  0.109  68  0.128  15  0.191   8  0.161   0.146 N  0.450      SignalP-noTM
EuglossaDilemma_011659-T1  0.142  39  0.135  39  0.198  36  0.117   0.125 N  0.450      SignalP-noTM
EuglossaDilemma_011660-T1  0.109  68  0.106  68  0.122   6  0.103   0.104 N  0.450      SignalP-noTM
EuglossaDilemma_011661-T1  0.168  44  0.192  33  0.332  30  0.267   0.222 N  0.500      SignalP-TM
EuglossaDilemma_011662-T1  0.111  51  0.119  11  0.163   1  0.121   0.120 N  0.450      SignalP-noTM
EuglossaDilemma_011663-T1  0.125  28  0.116  28  0.127  13  0.108   0.111 N  0.450      SignalP-noTM
EuglossaDilemma_011664-T1  0.109  35  0.102  35  0.123  12  0.095   0.098 N  0.450      SignalP-noTM
EuglossaDilemma_011665-T1  0.141  62  0.119  62  0.135   6  0.104   0.111 N  0.450      SignalP-noTM
EuglossaDilemma_011666-T1  0.630  22  0.734  22  0.899  17  0.855   0.800 Y  0.450      SignalP-noTM
EuglossaDilemma_011667-T1  0.116  21  0.104  21  0.108  30  0.093   0.098 N  0.450      SignalP-noTM
EuglossaDilemma_011668-T1  0.692  18  0.785  18  0.938   2  0.876   0.834 Y  0.450      SignalP-noTM
EuglossaDilemma_011669-T1  0.109  26  0.106  26  0.116  15  0.103   0.104 N  0.450      SignalP-noTM
EuglossaDilemma_011670-T1  0.205  23  0.244  23  0.449   6  0.291   0.270 N  0.450      SignalP-noTM
EuglossaDilemma_011671-T1  0.108  54  0.110  12  0.146   2  0.106   0.108 N  0.450      SignalP-noTM
EuglossaDilemma_011672-T1  0.108  62  0.105  46  0.113  51  0.097   0.101 N  0.450      SignalP-noTM
EuglossaDilemma_011673-T1  0.119  23  0.152  11  0.262   1  0.194   0.174 N  0.450      SignalP-noTM
EuglossaDilemma_011674-T1  0.257  62  0.206  33  0.296  26  0.216   0.210 N  0.500      SignalP-TM
EuglossaDilemma_011675-T1  0.257  62  0.206  33  0.296  26  0.216   0.210 N  0.500      SignalP-TM
EuglossaDilemma_011676-T1  0.109  66  0.106  66  0.116  56  0.096   0.101 N  0.450      SignalP-noTM
EuglossaDilemma_011677-T1  0.242  33  0.157  33  0.148  32  0.102   0.127 N  0.450      SignalP-noTM
EuglossaDilemma_011678-T1  0.341  28  0.313  28  0.429  27  0.238   0.283 N  0.500      SignalP-TM
EuglossaDilemma_011679-T1  0.142  35  0.123  35  0.123  17  0.105   0.113 N  0.450      SignalP-noTM
EuglossaDilemma_011680-T1  0.108  28  0.105  12  0.114  20  0.103   0.104 N  0.450      SignalP-noTM
EuglossaDilemma_011681-T1  0.114  70  0.105  70  0.122  14  0.098   0.101 N  0.450      SignalP-noTM
EuglossaDilemma_011682-T1  0.121  38  0.109  38  0.117  37  0.094   0.101 N  0.450      SignalP-noTM
EuglossaDilemma_011683-T1  0.108  54  0.104  63  0.110  56  0.098   0.101 N  0.450      SignalP-noTM
EuglossaDilemma_011684-T1  0.821  23  0.859  23  0.946  14  0.899   0.881 Y  0.450      SignalP-noTM
EuglossaDilemma_011685-T1  0.117  56  0.108  56  0.109  29  0.098   0.102 N  0.450      SignalP-noTM
EuglossaDilemma_011686-T1  0.110  67  0.106  30  0.117  15  0.099   0.102 N  0.450      SignalP-noTM
EuglossaDilemma_011687-T1  0.116  19  0.109  19  0.119  25  0.099   0.104 N  0.450      SignalP-noTM
EuglossaDilemma_011688-T1  0.110  51  0.139  12  0.226   1  0.138   0.138 N  0.450      SignalP-noTM
EuglossaDilemma_011689-T1  0.111  49  0.108  49  0.121  14  0.105   0.106 N  0.450      SignalP-noTM
EuglossaDilemma_011690-T1  0.186  27  0.134  27  0.115  33  0.098   0.114 N  0.450      SignalP-noTM
EuglossaDilemma_011691-T1  0.106  56  0.102  70  0.107  56  0.097   0.100 N  0.450      SignalP-noTM
EuglossaDilemma_011692-T1  0.109  37  0.106  37  0.114  66  0.097   0.101 N  0.450      SignalP-noTM
EuglossaDilemma_011693-T1  0.207  27  0.143  27  0.156   1  0.095   0.124 N  0.500      SignalP-TM
EuglossaDilemma_011694-T1  0.110  30  0.106  12  0.119   1  0.101   0.104 N  0.450      SignalP-noTM
EuglossaDilemma_011695-T1  0.110  65  0.113  31  0.154  13  0.117   0.115 N  0.450      SignalP-noTM
EuglossaDilemma_011696-T1  0.109  45  0.105  45  0.110  41  0.099   0.102 N  0.450      SignalP-noTM
EuglossaDilemma_011697-T1  0.196  21  0.178  21  0.248  18  0.159   0.168 N  0.450      SignalP-noTM
EuglossaDilemma_011698-T1  0.142  24  0.138  24  0.182  17  0.136   0.137 N  0.450      SignalP-noTM
EuglossaDilemma_011699-T1  0.131  56  0.125  56  0.156  50  0.103   0.113 N  0.450      SignalP-noTM
EuglossaDilemma_011700-T1  0.108  53  0.108  12  0.124  33  0.104   0.106 N  0.450      SignalP-noTM
EuglossaDilemma_011701-T1  0.115  63  0.108  11  0.123  55  0.108   0.108 N  0.450      SignalP-noTM
EuglossaDilemma_011702-T1  0.162  19  0.130  19  0.132   4  0.100   0.114 N  0.450      SignalP-noTM
EuglossaDilemma_011703-T1  0.160  16  0.246  16  0.608  15  0.387   0.323 N  0.450      SignalP-noTM
EuglossaDilemma_011704-T1  0.111  43  0.116  43  0.131  28  0.107   0.111 N  0.450      SignalP-noTM
EuglossaDilemma_011705-T1  0.110  59  0.115  59  0.140  48  0.106   0.110 N  0.450      SignalP-noTM
EuglossaDilemma_011706-T1  0.109  19  0.106  63  0.118  36  0.099   0.102 N  0.450      SignalP-noTM
EuglossaDilemma_011707-T1  0.109  54  0.112  15  0.133  11  0.119   0.115 N  0.450      SignalP-noTM
EuglossaDilemma_011708-T1  0.236  36  0.198  36  0.272  35  0.174   0.185 N  0.450      SignalP-noTM
EuglossaDilemma_011709-T1  0.110  51  0.138  18  0.243  13  0.185   0.164 N  0.450      SignalP-noTM
EuglossaDilemma_011710-T1  0.111  66  0.110  12  0.143   8  0.116   0.113 N  0.450      SignalP-noTM
EuglossaDilemma_011711-T1  0.114  24  0.160  21  0.397  14  0.226   0.196 N  0.450      SignalP-noTM
EuglossaDilemma_011712-T1  0.126  24  0.213  20  0.571   2  0.365   0.295 N  0.450      SignalP-noTM
EuglossaDilemma_011713-T1  0.157  21  0.113  21  0.142  65  0.080   0.100 N  0.500      SignalP-TM
EuglossaDilemma_011714-T1  0.114  34  0.125  11  0.181   1  0.123   0.124 N  0.450      SignalP-noTM
EuglossaDilemma_011715-T1  0.220  33  0.156  20  0.337  11  0.181   0.166 N  0.500      SignalP-TM
EuglossaDilemma_011716-T1  0.145  62  0.102  27  0.161  68  0.098   0.101 N  0.500      SignalP-TM
EuglossaDilemma_011717-T1  0.187  41  0.142  21  0.194   1  0.160   0.152 N  0.450      SignalP-noTM
EuglossaDilemma_011718-T1  0.707  24  0.708  24  0.858  18  0.714   0.711 Y  0.450      SignalP-noTM
EuglossaDilemma_011719-T1  0.845  22  0.856  22  0.919  17  0.867   0.862 Y  0.450      SignalP-noTM
EuglossaDilemma_011720-T1  0.108  49  0.106  17  0.128  20  0.103   0.104 N  0.450      SignalP-noTM
EuglossaDilemma_011721-T1  0.112  46  0.110  29  0.159  42  0.107   0.109 N  0.450      SignalP-noTM
EuglossaDilemma_011722-T1  0.151  30  0.217  30  0.551  14  0.307   0.266 N  0.450      SignalP-noTM
EuglossaDilemma_011723-T1  0.148  30  0.128  30  0.263  29  0.112   0.119 N  0.450      SignalP-noTM
EuglossaDilemma_011724-T1  0.111  19  0.108  47  0.117  29  0.104   0.106 N  0.450      SignalP-noTM
EuglossaDilemma_011725-T1  0.110  45  0.105  37  0.126   9  0.100   0.102 N  0.450      SignalP-noTM
EuglossaDilemma_011726-T1  0.149  45  0.157  17  0.266   5  0.178   0.168 N  0.450      SignalP-noTM
EuglossaDilemma_011727-T1  0.137  35  0.195  35  0.501  19  0.255   0.228 N  0.450      SignalP-noTM
EuglossaDilemma_011728-T1  0.108  36  0.105  36  0.110  23  0.096   0.100 N  0.450      SignalP-noTM
EuglossaDilemma_011729-T1  0.200  24  0.219  24  0.438  19  0.241   0.231 N  0.450      SignalP-noTM
EuglossaDilemma_011730-T1  0.108  59  0.101  28  0.106  53  0.093   0.097 N  0.450      SignalP-noTM
EuglossaDilemma_011731-T1  0.690  19  0.717  19  0.828   5  0.743   0.731 Y  0.450      SignalP-noTM
EuglossaDilemma_011732-T1  0.112  29  0.160  11  0.316   1  0.178   0.170 N  0.450      SignalP-noTM
EuglossaDilemma_011733-T1  0.206  21  0.188  21  0.281  18  0.169   0.178 N  0.450      SignalP-noTM
EuglossaDilemma_011734-T1  0.113  25  0.108  66  0.124  25  0.100   0.104 N  0.450      SignalP-noTM
EuglossaDilemma_011737-T1  0.130  57  0.116  57  0.117   8  0.100   0.107 N  0.450      SignalP-noTM
EuglossaDilemma_011738-T1  0.166  18  0.127  18  0.132  48  0.094   0.109 N  0.450      SignalP-noTM
EuglossaDilemma_011739-T1  0.112  29  0.112  29  0.186   8  0.114   0.114 N  0.450      SignalP-noTM
EuglossaDilemma_011740-T1  0.264  19  0.221  11  0.700   2  0.397   0.291 N  0.500      SignalP-TM
EuglossaDilemma_011741-T1  0.226  41  0.150  41  0.147  40  0.100   0.123 N  0.450      SignalP-noTM
EuglossaDilemma_011742-T1  0.188  65  0.134  65  0.139  17  0.103   0.118 N  0.450      SignalP-noTM
EuglossaDilemma_011743-T1  0.193  35  0.283  35  0.676  31  0.348   0.318 N  0.450      SignalP-noTM
EuglossaDilemma_011744-T1  0.163  19  0.119  19  0.112  46  0.088   0.102 N  0.450      SignalP-noTM
EuglossaDilemma_011745-T1  0.117  23  0.126  12  0.171   1  0.137   0.132 N  0.450      SignalP-noTM
EuglossaDilemma_011746-T1  0.128  28  0.121  28  0.156   2  0.118   0.120 N  0.450      SignalP-noTM
EuglossaDilemma_011747-T1  0.110  70  0.112  11  0.136  49  0.119   0.116 N  0.450      SignalP-noTM
EuglossaDilemma_011748-T1  0.108  67  0.121  11  0.161   1  0.118   0.119 N  0.450      SignalP-noTM
EuglossaDilemma_011749-T1  0.117  50  0.108  50  0.113  53  0.097   0.102 N  0.450      SignalP-noTM
EuglossaDilemma_011750-T1  0.110  45  0.115  12  0.136   1  0.112   0.114 N  0.450      SignalP-noTM
EuglossaDilemma_011751-T1  0.111  70  0.105  70  0.115  22  0.097   0.101 N  0.450      SignalP-noTM
EuglossaDilemma_011752-T1  0.117  18  0.111  18  0.129  38  0.107   0.109 N  0.450      SignalP-noTM
EuglossaDilemma_011753-T1  0.114  27  0.126  11  0.166   5  0.146   0.137 N  0.450      SignalP-noTM
EuglossaDilemma_011754-T1  0.108  12  0.105  12  0.116   4  0.100   0.103 N  0.450      SignalP-noTM
EuglossaDilemma_011755-T1  0.113  19  0.116  19  0.181  13  0.123   0.120 N  0.450      SignalP-noTM
EuglossaDilemma_011756-T1  0.213  33  0.158  33  0.172  31  0.112   0.133 N  0.450      SignalP-noTM
EuglossaDilemma_011757-T1  0.109  35  0.106  35  0.119  12  0.101   0.103 N  0.450      SignalP-noTM
EuglossaDilemma_011758-T1  0.146  62  0.128  16  0.145  32  0.118   0.123 N  0.450      SignalP-noTM
EuglossaDilemma_011759-T1  0.135  46  0.121  11  0.154   1  0.121   0.121 N  0.450      SignalP-noTM
EuglossaDilemma_011760-T1  0.110  33  0.110  12  0.153  28  0.109   0.109 N  0.450      SignalP-noTM
EuglossaDilemma_011761-T1  0.108  17  0.124  11  0.173   2  0.137   0.131 N  0.450      SignalP-noTM
EuglossaDilemma_011762-T1  0.178  35  0.190  35  0.328   9  0.216   0.200 N  0.500      SignalP-TM
EuglossaDilemma_011763-T1  0.724  19  0.576  19  0.666  16  0.453   0.510 Y  0.450      SignalP-noTM
EuglossaDilemma_011764-T1  0.109  34  0.104  16  0.124   9  0.101   0.102 N  0.450      SignalP-noTM
EuglossaDilemma_011765-T1  0.110  19  0.107  41  0.119  23  0.102   0.104 N  0.450      SignalP-noTM
EuglossaDilemma_011766-T1  0.114  19  0.113  19  0.138   1  0.108   0.110 N  0.450      SignalP-noTM
EuglossaDilemma_011767-T1  0.578  21  0.700  21  0.932  10  0.843   0.777 Y  0.450      SignalP-noTM
EuglossaDilemma_011768-T1  0.685  20  0.783  20  0.969   9  0.884   0.838 Y  0.450      SignalP-noTM
EuglossaDilemma_011769-T1  0.109  53  0.104  34  0.118  12  0.099   0.101 N  0.450      SignalP-noTM
EuglossaDilemma_011770-T1  0.129  18  0.117  18  0.145   6  0.107   0.112 N  0.450      SignalP-noTM
EuglossaDilemma_011771-T1  0.109  55  0.106  55  0.115  37  0.100   0.103 N  0.450      SignalP-noTM
EuglossaDilemma_011772-T1  0.165  20  0.177  20  0.278   1  0.177   0.177 N  0.450      SignalP-noTM
EuglossaDilemma_011773-T1  0.146  25  0.210  19  0.532   3  0.311   0.265 N  0.450      SignalP-noTM
EuglossaDilemma_011774-T1  0.452  28  0.382  28  0.569   8  0.353   0.370 N  0.500      SignalP-TM
EuglossaDilemma_011775-T1  0.135  21  0.121  52  0.182  45  0.116   0.118 N  0.450      SignalP-noTM
EuglossaDilemma_011776-T1  0.112  20  0.131  20  0.202  19  0.155   0.144 N  0.450      SignalP-noTM
EuglossaDilemma_011777-T1  0.113  22  0.111  38  0.126  17  0.109   0.109 N  0.450      SignalP-noTM
EuglossaDilemma_011778-T1  0.111  50  0.110  16  0.145  12  0.115   0.112 N  0.450      SignalP-noTM
EuglossaDilemma_011779-T1  0.151  28  0.119  28  0.114   1  0.095   0.106 N  0.450      SignalP-noTM
EuglossaDilemma_011780-T1  0.113  31  0.146  11  0.242   1  0.175   0.162 N  0.450      SignalP-noTM
EuglossaDilemma_011781-T1  0.140  29  0.136  17  0.220   8  0.169   0.149 N  0.500      SignalP-TM
EuglossaDilemma_011782-T1  0.109  17  0.183  11  0.350   2  0.303   0.248 N  0.450      SignalP-noTM
EuglossaDilemma_011783-T1  0.112  24  0.102  70  0.120  55  0.096   0.099 N  0.450      SignalP-noTM
EuglossaDilemma_011784-T1  0.106  41  0.104  58  0.129   3  0.099   0.101 N  0.450      SignalP-noTM
EuglossaDilemma_011785-T1  0.109  47  0.107  47  0.123  49  0.101   0.104 N  0.450      SignalP-noTM
EuglossaDilemma_011786-T1  0.108  45  0.109  45  0.122  27  0.102   0.105 N  0.450      SignalP-noTM
EuglossaDilemma_011787-T1  0.139  42  0.158  42  0.230  38  0.140   0.151 N  0.500      SignalP-TM
EuglossaDilemma_011788-T1  0.271  37  0.205  12  0.451   1  0.329   0.272 N  0.450      SignalP-noTM
EuglossaDilemma_011789-T1  0.117  35  0.160  24  0.312   2  0.220   0.192 N  0.450      SignalP-noTM
EuglossaDilemma_011790-T1  0.133  58  0.122  58  0.148  52  0.100   0.110 N  0.450      SignalP-noTM
EuglossaDilemma_011791-T1  0.108  11  0.104  38  0.117  26  0.099   0.101 N  0.450      SignalP-noTM
EuglossaDilemma_011792-T1  0.125  32  0.125  11  0.178   1  0.133   0.129 N  0.450      SignalP-noTM
EuglossaDilemma_011793-T1  0.107  70  0.107  44  0.119  33  0.102   0.104 N  0.450      SignalP-noTM
EuglossaDilemma_011794-T1  0.111  28  0.108  15  0.117  12  0.108   0.108 N  0.450      SignalP-noTM
EuglossaDilemma_011795-T1  0.109  38  0.105  59  0.115  54  0.100   0.102 N  0.450      SignalP-noTM
EuglossaDilemma_011796-T1  0.108  31  0.104  36  0.110  57  0.095   0.099 N  0.450      SignalP-noTM
EuglossaDilemma_011797-T1  0.129  19  0.117  19  0.199  42  0.100   0.108 N  0.450      SignalP-noTM
EuglossaDilemma_011798-T1  0.163  22  0.136  22  0.137  12  0.113   0.124 N  0.450      SignalP-noTM
EuglossaDilemma_011799-T1  0.116  50  0.119  11  0.149   1  0.116   0.117 N  0.450      SignalP-noTM
EuglossaDilemma_011800-T1  0.170  40  0.172  20  0.341   5  0.223   0.199 N  0.450      SignalP-noTM
EuglossaDilemma_011801-T1  0.149  38  0.130  38  0.188  32  0.114   0.121 N  0.450      SignalP-noTM
EuglossaDilemma_011802-T1  0.131  55  0.181  55  0.409  46  0.198   0.188 N  0.500      SignalP-TM
EuglossaDilemma_011803-T1  0.110  67  0.113  43  0.127  23  0.109   0.111 N  0.450      SignalP-noTM
EuglossaDilemma_011804-T1  0.139  45  0.118  45  0.122  42  0.102   0.109 N  0.450      SignalP-noTM
EuglossaDilemma_011805-T1  0.179  19  0.223  19  0.519   4  0.320   0.261 N  0.500      SignalP-TM
EuglossaDilemma_011806-T1  0.125  17  0.116  17  0.120  15  0.108   0.112 N  0.450      SignalP-noTM
EuglossaDilemma_011807-T1  0.113  47  0.130  16  0.203  15  0.158   0.145 N  0.450      SignalP-noTM
EuglossaDilemma_011808-T1  0.131  22  0.124  22  0.155  11  0.117   0.121 N  0.450      SignalP-noTM
EuglossaDilemma_011809-T1  0.109  41  0.113  57  0.131  47  0.112   0.113 N  0.450      SignalP-noTM
EuglossaDilemma_011810-T1  0.108  25  0.108  25  0.159  12  0.108   0.108 N  0.450      SignalP-noTM
EuglossaDilemma_011811-T1  0.109  66  0.108  39  0.117  30  0.099   0.103 N  0.450      SignalP-noTM
EuglossaDilemma_011812-T1  0.117  17  0.125  17  0.192  11  0.126   0.126 N  0.450      SignalP-noTM
EuglossaDilemma_011813-T1  0.136  55  0.116  55  0.123  53  0.098   0.106 N  0.450      SignalP-noTM
EuglossaDilemma_011814-T1  0.120  66  0.108  66  0.106  55  0.096   0.102 N  0.450      SignalP-noTM
EuglossaDilemma_011815-T1  0.111  23  0.103  44  0.109  26  0.096   0.100 N  0.450      SignalP-noTM
EuglossaDilemma_011816-T1  0.111  27  0.109  43  0.123  37  0.100   0.104 N  0.450      SignalP-noTM
EuglossaDilemma_011817-T1  0.131  27  0.144  53  0.286  39  0.147   0.146 N  0.450      SignalP-noTM
EuglossaDilemma_011818-T1  0.301  22  0.261  22  0.362  15  0.225   0.241 N  0.450      SignalP-noTM
EuglossaDilemma_011819-T1  0.106   5  0.109  41  0.121  25  0.101   0.104 N  0.450      SignalP-noTM
EuglossaDilemma_011820-T1  0.181  26  0.146  44  0.173  41  0.111   0.132 N  0.500      SignalP-TM
EuglossaDilemma_011821-T1  0.107  58  0.105  29  0.133  13  0.103   0.104 N  0.450      SignalP-noTM
EuglossaDilemma_011822-T1  0.187  28  0.156  28  0.234   1  0.140   0.147 N  0.450      SignalP-noTM
EuglossaDilemma_011823-T1  0.110   8  0.112  12  0.152   7  0.120   0.116 N  0.450      SignalP-noTM
EuglossaDilemma_011824-T1  0.125  22  0.112  22  0.118   1  0.099   0.105 N  0.450      SignalP-noTM
EuglossaDilemma_011825-T1  0.114  29  0.104  12  0.112   1  0.092   0.098 N  0.450      SignalP-noTM
EuglossaDilemma_011826-T1  0.116  19  0.128  50  0.212  50  0.135   0.132 N  0.450      SignalP-noTM
EuglossaDilemma_011827-T1  0.108  70  0.107  36  0.122  32  0.099   0.103 N  0.450      SignalP-noTM
EuglossaDilemma_011828-T1  0.110  38  0.106  38  0.110  26  0.096   0.101 N  0.450      SignalP-noTM
EuglossaDilemma_011829-T1  0.106  56  0.101  11  0.109  69  0.098   0.100 N  0.450      SignalP-noTM
EuglossaDilemma_011830-T1  0.223  22  0.194  22  0.394   1  0.157   0.174 N  0.450      SignalP-noTM
EuglossaDilemma_011831-T1  0.131  20  0.115  20  0.129  12  0.101   0.107 N  0.450      SignalP-noTM
EuglossaDilemma_011832-T1  0.110  39  0.110  11  0.183  30  0.127   0.119 N  0.450      SignalP-noTM
EuglossaDilemma_011833-T1  0.173  18  0.166  18  0.296  17  0.159   0.162 N  0.450      SignalP-noTM
EuglossaDilemma_011834-T1  0.130  25  0.115  25  0.125   1  0.103   0.108 N  0.450      SignalP-noTM
EuglossaDilemma_011835-T1  0.586  20  0.667  20  0.908   7  0.741   0.707 Y  0.450      SignalP-noTM
EuglossaDilemma_011836-T1  0.560  23  0.727  23  0.977  16  0.944   0.844 Y  0.450      SignalP-noTM
EuglossaDilemma_011837-T1  0.224  20  0.274  49  0.555  42  0.252   0.265 N  0.500      SignalP-TM
EuglossaDilemma_011838-T1  0.224  43  0.151  43  0.165  42  0.096   0.129 N  0.500      SignalP-TM
EuglossaDilemma_011839-T1  0.104  57  0.105  35  0.113  29  0.090   0.099 N  0.500      SignalP-TM
EuglossaDilemma_011840-T1  0.107  61  0.112  13  0.168   3  0.120   0.116 N  0.450      SignalP-noTM
EuglossaDilemma_011841-T1  0.109  63  0.105  63  0.116  22  0.097   0.100 N  0.450      SignalP-noTM
EuglossaDilemma_011842-T1  0.169  27  0.134  27  0.189   1  0.122   0.129 N  0.500      SignalP-TM
EuglossaDilemma_011843-T1  0.110  58  0.102  58  0.112  68  0.093   0.097 N  0.450      SignalP-noTM
EuglossaDilemma_011844-T1  0.111  13  0.106  68  0.115  47  0.099   0.102 N  0.450      SignalP-noTM
EuglossaDilemma_011845-T1  0.122  28  0.111  28  0.208  25  0.099   0.104 N  0.450      SignalP-noTM
EuglossaDilemma_011846-T1  0.110  38  0.104  38  0.110  60  0.093   0.098 N  0.450      SignalP-noTM
EuglossaDilemma_011847-T1  0.111  41  0.111  41  0.124  38  0.098   0.104 N  0.450      SignalP-noTM
EuglossaDilemma_011848-T1  0.109  65  0.143  15  0.308   9  0.213   0.181 N  0.450      SignalP-noTM
EuglossaDilemma_011849-T1  0.128  19  0.119  19  0.141   1  0.103   0.110 N  0.450      SignalP-noTM
EuglossaDilemma_011850-T1  0.107  68  0.105  68  0.128  53  0.081   0.096 N  0.500      SignalP-TM
EuglossaDilemma_011851-T1  0.110  38  0.108  52  0.128   1  0.104   0.106 N  0.500      SignalP-TM
EuglossaDilemma_011852-T1  0.170  20  0.211  20  0.471  15  0.271   0.243 N  0.450      SignalP-noTM
EuglossaDilemma_011853-T1  0.108  33  0.107  33  0.116  25  0.105   0.106 N  0.450      SignalP-noTM
EuglossaDilemma_011854-T1  0.114  18  0.106  18  0.117   1  0.092   0.098 N  0.450      SignalP-noTM
EuglossaDilemma_011855-T1  0.205  17  0.161  17  0.185  14  0.128   0.143 N  0.450      SignalP-noTM
EuglossaDilemma_011856-T1  0.111  40  0.112  12  0.126   6  0.116   0.114 N  0.450      SignalP-noTM
EuglossaDilemma_011857-T1  0.236  20  0.172  20  0.155   2  0.122   0.145 N  0.450      SignalP-noTM
EuglossaDilemma_011858-T1  0.111  69  0.108  69  0.120  10  0.100   0.103 N  0.450      SignalP-noTM
EuglossaDilemma_011859-T1  0.107  51  0.115  51  0.135  47  0.106   0.110 N  0.450      SignalP-noTM
EuglossaDilemma_011860-T1  0.150  38  0.126  38  0.119  37  0.103   0.113 N  0.450      SignalP-noTM
EuglossaDilemma_011861-T1  0.108  44  0.120  11  0.143   1  0.133   0.127 N  0.450      SignalP-noTM
EuglossaDilemma_011862-T1  0.111  29  0.111  17  0.135   7  0.113   0.112 N  0.450      SignalP-noTM
EuglossaDilemma_011863-T1  0.132  39  0.143  45  0.345  38  0.140   0.141 N  0.450      SignalP-noTM
EuglossaDilemma_011864-T1  0.108  25  0.110  11  0.156   2  0.112   0.111 N  0.450      SignalP-noTM
EuglossaDilemma_011865-T1  0.113  52  0.103  52  0.114  54  0.095   0.099 N  0.450      SignalP-noTM
EuglossaDilemma_011866-T1  0.112  13  0.107  31  0.117  12  0.104   0.106 N  0.450      SignalP-noTM
EuglossaDilemma_011867-T1  0.108  64  0.114  12  0.151   3  0.118   0.116 N  0.450      SignalP-noTM
EuglossaDilemma_011868-T1  0.117  45  0.110  45  0.113  47  0.098   0.104 N  0.450      SignalP-noTM
EuglossaDilemma_011869-T1  0.112  41  0.109  41  0.123  22  0.099   0.104 N  0.450      SignalP-noTM
EuglossaDilemma_011870-T1  0.136  63  0.120  63  0.217  40  0.101   0.112 N  0.500      SignalP-TM
EuglossaDilemma_011871-T1  0.110  52  0.112  52  0.184  46  0.101   0.106 N  0.450      SignalP-noTM
EuglossaDilemma_011872-T1  0.155  25  0.232  17  0.588   8  0.439   0.343 N  0.450      SignalP-noTM
EuglossaDilemma_011873-T1  0.358  24  0.495  24  0.887   1  0.692   0.601 Y  0.450      SignalP-noTM
EuglossaDilemma_011874-T1  0.208  47  0.151  47  0.218  46  0.115   0.131 N  0.450      SignalP-noTM
EuglossaDilemma_011875-T1  0.107  45  0.107  35  0.136  64  0.092   0.101 N  0.500      SignalP-TM
EuglossaDilemma_011876-T1  0.122  49  0.122  65  0.175  56  0.107   0.116 N  0.500      SignalP-TM
EuglossaDilemma_011877-T1  0.115  14  0.116  14  0.219  13  0.133   0.125 N  0.450      SignalP-noTM
EuglossaDilemma_011878-T1  0.109  58  0.106  43  0.116  25  0.098   0.101 N  0.450      SignalP-noTM
EuglossaDilemma_011879-T1  0.112  13  0.130  38  0.211  32  0.139   0.135 N  0.450      SignalP-noTM
EuglossaDilemma_011880-T1  0.113  33  0.138  11  0.202   1  0.142   0.140 N  0.450      SignalP-noTM
EuglossaDilemma_011881-T1  0.116  64  0.152  64  0.243  63  0.135   0.145 N  0.500      SignalP-TM
EuglossaDilemma_011882-T1  0.119  43  0.119  24  0.188  13  0.131   0.125 N  0.450      SignalP-noTM
EuglossaDilemma_011883-T1  0.131  37  0.228  16  0.594   2  0.418   0.331 N  0.450      SignalP-noTM
EuglossaDilemma_011884-T1  0.114  34  0.108  11  0.131   8  0.112   0.110 N  0.450      SignalP-noTM
EuglossaDilemma_011885-T1  0.109  25  0.119  11  0.160   2  0.119   0.119 N  0.450      SignalP-noTM
EuglossaDilemma_011886-T1  0.111  35  0.113  11  0.136   1  0.109   0.111 N  0.450      SignalP-noTM
EuglossaDilemma_011887-T1  0.112  32  0.111  11  0.140   1  0.099   0.105 N  0.450      SignalP-noTM
EuglossaDilemma_011888-T1  0.140  44  0.136  44  0.206  35  0.118   0.126 N  0.450      SignalP-noTM
EuglossaDilemma_011889-T1  0.133  28  0.127  28  0.163  14  0.127   0.127 N  0.450      SignalP-noTM
EuglossaDilemma_011890-T1  0.207  21  0.436  21  0.955   7  0.919   0.697 Y  0.450      SignalP-noTM
EuglossaDilemma_011891-T1  0.111  35  0.142  11  0.230   3  0.189   0.167 N  0.450      SignalP-noTM
EuglossaDilemma_011892-T1  0.111  40  0.105  59  0.122  53  0.096   0.100 N  0.450      SignalP-noTM
EuglossaDilemma_011893-T1  0.112  40  0.110  12  0.154   4  0.114   0.112 N  0.450      SignalP-noTM
EuglossaDilemma_011894-T1  0.109  68  0.104  12  0.112   2  0.101   0.103 N  0.450      SignalP-noTM
EuglossaDilemma_011895-T1  0.110  70  0.118  21  0.168   8  0.128   0.123 N  0.450      SignalP-noTM
EuglossaDilemma_011896-T1  0.117  49  0.121  12  0.188  48  0.125   0.123 N  0.450      SignalP-noTM
EuglossaDilemma_011897-T1  0.167  20  0.176  20  0.454  18  0.181   0.178 N  0.450      SignalP-noTM
EuglossaDilemma_011898-T1  0.144  21  0.134  21  0.165  11  0.125   0.129 N  0.450      SignalP-noTM
EuglossaDilemma_011899-T1  0.116  37  0.125  11  0.225   5  0.164   0.146 N  0.450      SignalP-noTM
EuglossaDilemma_011900-T1  0.133  27  0.132  27  0.156  15  0.129   0.130 N  0.450      SignalP-noTM
EuglossaDilemma_011901-T1  0.108  48  0.106  48  0.125  37  0.101   0.104 N  0.450      SignalP-noTM
EuglossaDilemma_011902-T1  0.116  19  0.118  11  0.148   3  0.122   0.120 N  0.450      SignalP-noTM
EuglossaDilemma_011903-T1  0.150  35  0.121  35  0.134  31  0.097   0.108 N  0.450      SignalP-noTM
EuglossaDilemma_011904-T1  0.107  48  0.103  48  0.108  42  0.096   0.099 N  0.450      SignalP-noTM
EuglossaDilemma_011905-T1  0.109  46  0.103  31  0.115  25  0.098   0.100 N  0.450      SignalP-noTM
EuglossaDilemma_011906-T1  0.175  34  0.159  34  0.381   8  0.171   0.166 N  0.450      SignalP-noTM
EuglossaDilemma_011907-T1  0.109  19  0.102  31  0.144  58  0.093   0.098 N  0.500      SignalP-TM
EuglossaDilemma_011908-T1  0.174  33  0.283  23  0.655  12  0.563   0.395 N  0.500      SignalP-TM
EuglossaDilemma_011909-T1  0.122  64  0.107  64  0.119   4  0.096   0.101 N  0.450      SignalP-noTM
EuglossaDilemma_011910-T1  0.110  21  0.110  21  0.130   7  0.108   0.109 N  0.450      SignalP-noTM
EuglossaDilemma_011911-T1  0.795  19  0.844  19  0.951   8  0.885   0.866 Y  0.450      SignalP-noTM
EuglossaDilemma_011912-T1  0.155  18  0.160  18  0.189   2  0.159   0.160 N  0.450      SignalP-noTM
EuglossaDilemma_011913-T1  0.136  38  0.114  38  0.117  45  0.093   0.103 N  0.450      SignalP-noTM
EuglossaDilemma_011914-T1  0.106  42  0.102  11  0.108  37  0.098   0.100 N  0.450      SignalP-noTM
EuglossaDilemma_011915-T1  0.581  22  0.687  22  0.908   9  0.817   0.739 Y  0.500      SignalP-TM
EuglossaDilemma_011916-T1  0.110  45  0.108  45  0.119  35  0.104   0.105 N  0.450      SignalP-noTM
EuglossaDilemma_011917-T1  0.171  35  0.150  35  0.282  12  0.149   0.149 N  0.450      SignalP-noTM
EuglossaDilemma_011918-T1  0.108  11  0.104  60  0.123  22  0.099   0.102 N  0.450      SignalP-noTM
EuglossaDilemma_011919-T1  0.111  18  0.139  12  0.212   1  0.143   0.142 N  0.450      SignalP-noTM
EuglossaDilemma_011920-T1  0.108  22  0.131  11  0.191   1  0.139   0.135 N  0.450      SignalP-noTM
EuglossaDilemma_011921-T1  0.111  40  0.109  52  0.145  42  0.100   0.104 N  0.450      SignalP-noTM
EuglossaDilemma_011922-T1  0.110  70  0.104  70  0.134  10  0.098   0.101 N  0.450      SignalP-noTM
EuglossaDilemma_011923-T1  0.108  55  0.103  38  0.122  22  0.096   0.099 N  0.450      SignalP-noTM
EuglossaDilemma_011924-T1  0.616  19  0.594  19  0.753  14  0.574   0.583 Y  0.450      SignalP-noTM
EuglossaDilemma_011924-T2  0.115  18  0.139  11  0.230   1  0.140   0.139 N  0.450      SignalP-noTM
EuglossaDilemma_011925-T1  0.127  16  0.124  49  0.336  42  0.120   0.122 N  0.450      SignalP-noTM
EuglossaDilemma_011926-T1  0.110  66  0.116  56  0.176  47  0.113   0.114 N  0.450      SignalP-noTM
EuglossaDilemma_011927-T1  0.130  28  0.118  28  0.122  18  0.108   0.113 N  0.450      SignalP-noTM
EuglossaDilemma_011928-T1  0.109  46  0.105  46  0.121   5  0.099   0.102 N  0.450      SignalP-noTM
EuglossaDilemma_011929-T1  0.854  24  0.867  24  0.972   3  0.884   0.876 Y  0.450      SignalP-noTM
EuglossaDilemma_011930-T1  0.794  24  0.815  24  0.964   3  0.842   0.830 Y  0.450      SignalP-noTM
EuglossaDilemma_011931-T1  0.826  21  0.884  21  0.982  11  0.946   0.917 Y  0.450      SignalP-noTM
EuglossaDilemma_011932-T1  0.128  27  0.123  27  0.153   1  0.120   0.121 N  0.450      SignalP-noTM
EuglossaDilemma_011933-T1  0.108  50  0.114  11  0.136   1  0.104   0.108 N  0.450      SignalP-noTM
EuglossaDilemma_011934-T1  0.164  18  0.159  18  0.233   9  0.150   0.154 N  0.450      SignalP-noTM
EuglossaDilemma_011935-T1  0.117  29  0.109  29  0.135   7  0.105   0.107 N  0.450      SignalP-noTM
EuglossaDilemma_011936-T1  0.113  55  0.105  55  0.106  57  0.093   0.098 N  0.450      SignalP-noTM
EuglossaDilemma_011937-T1  0.131  19  0.111  19  0.120  27  0.092   0.101 N  0.450      SignalP-noTM
EuglossaDilemma_011938-T1  0.108  70  0.107  39  0.116  20  0.100   0.103 N  0.450      SignalP-noTM
EuglossaDilemma_011939-T1  0.129  10  0.113  43  0.121  39  0.104   0.108 N  0.450      SignalP-noTM
EuglossaDilemma_011940-T1  0.165  61  0.136  20  0.154   5  0.133   0.134 N  0.450      SignalP-noTM
EuglossaDilemma_011941-T1  0.121  40  0.120  12  0.179   2  0.139   0.130 N  0.450      SignalP-noTM
EuglossaDilemma_011942-T1  0.133  33  0.119  33  0.154  32  0.109   0.113 N  0.450      SignalP-noTM
EuglossaDilemma_011943-T1  0.109  35  0.105  68  0.110  55  0.097   0.101 N  0.450      SignalP-noTM
EuglossaDilemma_011944-T1  0.128  17  0.182  17  0.339  13  0.259   0.223 N  0.450      SignalP-noTM
EuglossaDilemma_011945-T1  0.110  29  0.133  12  0.253   5  0.164   0.150 N  0.450      SignalP-noTM
EuglossaDilemma_011946-T1  0.108  11  0.110  32  0.123  25  0.110   0.110 N  0.450      SignalP-noTM
EuglossaDilemma_011947-T1  0.114  19  0.117  19  0.165  18  0.119   0.118 N  0.450      SignalP-noTM
EuglossaDilemma_011948-T1  0.111  23  0.129  11  0.188   1  0.135   0.132 N  0.450      SignalP-noTM
# SignalP-4.1 euk predictions
# name                     Cmax  pos  Ymax  pos  Smax  pos  Smean   D     ?  Dmaxcut    Networks-used
EuglossaDilemma_003557-T1  0.188  23  0.187  23  0.276   2  0.186   0.186 N  0.450      SignalP-noTM
EuglossaDilemma_003558-T1  0.200  25  0.278  19  0.476  18  0.390   0.323 N  0.500      SignalP-TM
EuglossaDilemma_003559-T1  0.126  44  0.112  23  0.121  39  0.107   0.110 N  0.450      SignalP-noTM
EuglossaDilemma_003560-T1  0.112  34  0.122  11  0.176  11  0.144   0.134 N  0.450      SignalP-noTM
EuglossaDilemma_003561-T1  0.116  41  0.122  12  0.167  13  0.135   0.129 N  0.450      SignalP-noTM
EuglossaDilemma_003562-T1  0.118  28  0.125  11  0.183   7  0.151   0.139 N  0.450      SignalP-noTM
EuglossaDilemma_003563-T1  0.112  25  0.115  11  0.149   3  0.128   0.122 N  0.450      SignalP-noTM
EuglossaDilemma_003564-T1  0.680  24  0.769  24  0.940   5  0.871   0.824 Y  0.450      SignalP-noTM
EuglossaDilemma_003565-T1  0.226  18  0.172  18  0.181  13  0.136   0.153 N  0.450      SignalP-noTM
EuglossaDilemma_003566-T1  0.426  25  0.613  25  0.970  12  0.885   0.760 Y  0.450      SignalP-noTM
EuglossaDilemma_003567-T1  0.111  63  0.105  63  0.115   1  0.098   0.101 N  0.450      SignalP-noTM
EuglossaDilemma_003568-T1  0.113  19  0.108  40  0.116  29  0.098   0.103 N  0.450      SignalP-noTM
EuglossaDilemma_003569-T1  0.667  21  0.526  21  0.561  17  0.401   0.476 N  0.500      SignalP-TM
EuglossaDilemma_003570-T1  0.106  67  0.110  12  0.126   1  0.108   0.109 N  0.450      SignalP-noTM
EuglossaDilemma_003571-T1  0.114  17  0.109  17  0.133  15  0.104   0.106 N  0.450      SignalP-noTM
EuglossaDilemma_003572-T1  0.659  23  0.761  23  0.969  13  0.878   0.824 Y  0.450      SignalP-noTM
EuglossaDilemma_003573-T1  0.345  26  0.186  11  0.449   2  0.318   0.239 N  0.500      SignalP-TM
EuglossaDilemma_003574-T1  0.107  30  0.102  70  0.112  49  0.095   0.098 N  0.450      SignalP-noTM
EuglossaDilemma_003575-T1  0.178  33  0.204  11  0.611   1  0.326   0.253 N  0.500      SignalP-TM
EuglossaDilemma_003576-T1  0.109  40  0.111  50  0.127  52  0.106   0.109 N  0.450      SignalP-noTM
EuglossaDilemma_003577-T1  0.109  58  0.110  22  0.166   2  0.112   0.111 N  0.450      SignalP-noTM
EuglossaDilemma_003578-T1  0.121  19  0.107  19  0.109   9  0.095   0.100 N  0.450      SignalP-noTM
EuglossaDilemma_003579-T1  0.111  35  0.108  35  0.126  14  0.100   0.104 N  0.450      SignalP-noTM
EuglossaDilemma_003580-T1  0.128  34  0.111  34  0.135   1  0.099   0.105 N  0.450      SignalP-noTM
EuglossaDilemma_003581-T1  0.110  48  0.109  48  0.120   1  0.102   0.105 N  0.450      SignalP-noTM
EuglossaDilemma_003582-T1  0.111  56  0.113  11  0.154   2  0.116   0.115 N  0.450      SignalP-noTM
EuglossaDilemma_003583-T1  0.202  33  0.198  33  0.449   6  0.224   0.212 N  0.450      SignalP-noTM
EuglossaDilemma_003584-T1  0.133  28  0.128  28  0.143  50  0.122   0.125 N  0.450      SignalP-noTM
EuglossaDilemma_003585-T1  0.117  36  0.117  50  0.209  49  0.108   0.112 N  0.450      SignalP-noTM
EuglossaDilemma_003586-T1  0.112  27  0.110  33  0.133  13  0.105   0.107 N  0.450      SignalP-noTM
EuglossaDilemma_003587-T1  0.111  54  0.125  11  0.220  50  0.120   0.123 N  0.450      SignalP-noTM
EuglossaDilemma_003588-T1  0.122  35  0.134  58  0.226  49  0.123   0.128 N  0.450      SignalP-noTM
EuglossaDilemma_003589-T1  0.139  29  0.213  11  0.572   3  0.355   0.290 N  0.450      SignalP-noTM
EuglossaDilemma_003590-T1  0.113  68  0.108  41  0.119  34  0.100   0.104 N  0.450      SignalP-noTM
EuglossaDilemma_003591-T1  0.113  19  0.105  39  0.116   5  0.101   0.103 N  0.450      SignalP-noTM
EuglossaDilemma_003592-T1  0.137  47  0.112  47  0.130  49  0.095   0.103 N  0.450      SignalP-noTM
EuglossaDilemma_003593-T1  0.110  34  0.111  13  0.147   3  0.115   0.113 N  0.450      SignalP-noTM
EuglossaDilemma_003594-T1  0.237  24  0.155  24  0.126  14  0.101   0.126 N  0.450      SignalP-noTM
EuglossaDilemma_003595-T1  0.110  22  0.112  11  0.134   1  0.105   0.108 N  0.450      SignalP-noTM
EuglossaDilemma_003596-T1  0.109  24  0.130  12  0.203   2  0.157   0.145 N  0.450      SignalP-noTM
EuglossaDilemma_003597-T1  0.156  37  0.198  40  0.463   2  0.216   0.205 N  0.500      SignalP-TM
EuglossaDilemma_003598-T1  0.266  21  0.376  21  0.712  15  0.559   0.449 N  0.500      SignalP-TM
EuglossaDilemma_003599-T1  0.110  63  0.104  66  0.107  16  0.096   0.099 N  0.450      SignalP-noTM
EuglossaDilemma_003600-T1  0.121  44  0.110  44  0.125  48  0.099   0.104 N  0.450      SignalP-noTM
EuglossaDilemma_003601-T1  0.114  41  0.124  46  0.217  39  0.125   0.125 N  0.450      SignalP-noTM
EuglossaDilemma_003602-T1  0.114  31  0.107  69  0.119  49  0.099   0.102 N  0.450      SignalP-noTM
EuglossaDilemma_003603-T1  0.108  16  0.111  44  0.122  36  0.101   0.106 N  0.450      SignalP-noTM
EuglossaDilemma_003604-T1  0.108  40  0.105  70  0.109  70  0.099   0.102 N  0.450      SignalP-noTM
EuglossaDilemma_003605-T1  0.659  30  0.745  30  0.912  27  0.778   0.762 Y  0.450      SignalP-noTM
EuglossaDilemma_003606-T1  0.147  23  0.145  23  0.214   2  0.143   0.144 N  0.450      SignalP-noTM
EuglossaDilemma_003607-T1  0.178  20  0.149  20  0.156  16  0.124   0.136 N  0.450      SignalP-noTM
EuglossaDilemma_003608-T1  0.110  40  0.107  40  0.111  20  0.098   0.102 N  0.450      SignalP-noTM
EuglossaDilemma_003609-T1  0.112  19  0.176  11  0.400   1  0.192   0.185 N  0.450      SignalP-noTM
EuglossaDilemma_003610-T1  0.109  38  0.114  40  0.129  25  0.108   0.110 N  0.450      SignalP-noTM
EuglossaDilemma_003611-T1  0.110  38  0.107  26  0.115  17  0.104   0.105 N  0.450      SignalP-noTM
EuglossaDilemma_003612-T1  0.111  44  0.107  44  0.115  22  0.097   0.102 N  0.450      SignalP-noTM
EuglossaDilemma_003613-T1  0.108  57  0.105  70  0.128  28  0.100   0.102 N  0.450      SignalP-noTM
EuglossaDilemma_003614-T1  0.108  55  0.108  12  0.115   1  0.105   0.106 N  0.450      SignalP-noTM
EuglossaDilemma_003615-T1  0.123  18  0.136  18  0.193   1  0.139   0.137 N  0.450      SignalP-noTM
EuglossaDilemma_003616-T1  0.113  13  0.116  29  0.174  23  0.118   0.117 N  0.500      SignalP-TM
EuglossaDilemma_003617-T1  0.109  62  0.122  11  0.167   1  0.114   0.118 N  0.450      SignalP-noTM
EuglossaDilemma_003618-T1  0.330  32  0.213  32  0.382   2  0.193   0.205 N  0.500      SignalP-TM
EuglossaDilemma_003619-T1  0.155  52  0.212  18  0.412  11  0.360   0.271 N  0.500      SignalP-TM
EuglossaDilemma_003620-T1  0.112  63  0.107  63  0.109  51  0.098   0.102 N  0.450      SignalP-noTM
EuglossaDilemma_003621-T1  0.116  20  0.107  67  0.113  37  0.099   0.103 N  0.450      SignalP-noTM
EuglossaDilemma_003622-T1  0.112  19  0.108  19  0.125  21  0.105   0.106 N  0.450      SignalP-noTM
EuglossaDilemma_003623-T1  0.111  17  0.108  44  0.133  25  0.103   0.105 N  0.450      SignalP-noTM
EuglossaDilemma_003624-T1  0.115  23  0.107  11  0.121  26  0.104   0.105 N  0.450      SignalP-noTM
EuglossaDilemma_003625-T1  0.109  41  0.107  66  0.112  52  0.100   0.103 N  0.450      SignalP-noTM
EuglossaDilemma_003626-T1  0.130  31  0.119  31  0.162  28  0.113   0.115 N  0.450      SignalP-noTM
EuglossaDilemma_003627-T1  0.108  42  0.106  42  0.119  18  0.098   0.101 N  0.450      SignalP-noTM
EuglossaDilemma_003628-T1  0.186  42  0.175  11  0.432   2  0.260   0.209 N  0.500      SignalP-TM
EuglossaDilemma_003629-T1  0.121  22  0.112  22  0.123   1  0.103   0.107 N  0.450      SignalP-noTM
EuglossaDilemma_003630-T1  0.116  28  0.127  11  0.186   2  0.127   0.127 N  0.450      SignalP-noTM
EuglossaDilemma_003631-T1  0.109  12  0.115  12  0.155  14  0.110   0.112 N  0.450      SignalP-noTM
EuglossaDilemma_003632-T1  0.231  21  0.167  21  0.166  41  0.120   0.142 N  0.450      SignalP-noTM
EuglossaDilemma_003633-T1  0.108  60  0.107  11  0.123  19  0.100   0.104 N  0.450      SignalP-noTM
EuglossaDilemma_003634-T1  0.588  32  0.594  32  0.776   2  0.607   0.599 Y  0.500      SignalP-TM
EuglossaDilemma_003635-T1  0.166  28  0.193  28  0.418   6  0.243   0.220 N  0.450      SignalP-noTM
EuglossaDilemma_003636-T1  0.167  24  0.159  11  0.301   1  0.175   0.167 N  0.450      SignalP-noTM
EuglossaDilemma_003637-T1  0.319  27  0.194  27  0.291  24  0.131   0.160 N  0.450      SignalP-noTM
EuglossaDilemma_003638-T1  0.110  31  0.103  31  0.110  26  0.096   0.099 N  0.450      SignalP-noTM
EuglossaDilemma_003639-T1  0.111  60  0.107  60  0.112  38  0.097   0.101 N  0.450      SignalP-noTM
EuglossaDilemma_003640-T1  0.111  64  0.116  11  0.138   1  0.119   0.118 N  0.450      SignalP-noTM
EuglossaDilemma_003641-T1  0.138  33  0.156  13  0.298   3  0.213   0.187 N  0.450      SignalP-noTM
EuglossaDilemma_003642-T1  0.109  25  0.105  35  0.115  17  0.101   0.103 N  0.450      SignalP-noTM
EuglossaDilemma_003643-T1  0.211  17  0.151  17  0.149  31  0.109   0.128 N  0.450      SignalP-noTM
EuglossaDilemma_003644-T1  0.115  32  0.119  11  0.174   1  0.121   0.120 N  0.500      SignalP-TM
EuglossaDilemma_003645-T1  0.107  70  0.104  70  0.110  24  0.099   0.101 N  0.450      SignalP-noTM
EuglossaDilemma_003646-T1  0.252  21  0.244  21  0.363  17  0.236   0.240 N  0.450      SignalP-noTM
EuglossaDilemma_003647-T1  0.107  16  0.107  38  0.113  31  0.107   0.107 N  0.450      SignalP-noTM
EuglossaDilemma_003648-T1  0.110  50  0.104  36  0.116  22  0.094   0.099 N  0.450      SignalP-noTM
EuglossaDilemma_003649-T1  0.109  45  0.106  70  0.122  44  0.098   0.102 N  0.450      SignalP-noTM
EuglossaDilemma_003650-T1  0.824  34  0.877  34  0.982  14  0.905   0.892 Y  0.450      SignalP-noTM
EuglossaDilemma_003651-T1  0.114  22  0.121  11  0.180   3  0.130   0.126 N  0.450      SignalP-noTM
EuglossaDilemma_003652-T1  0.124  30  0.111  30  0.115  55  0.099   0.104 N  0.450      SignalP-noTM
EuglossaDilemma_003653-T1  0.618  25  0.748  25  0.987  14  0.912   0.837 Y  0.450      SignalP-noTM
EuglossaDilemma_003654-T1  0.163  22  0.189  21  0.313   4  0.216   0.204 N  0.450      SignalP-noTM
EuglossaDilemma_003655-T1  0.131  21  0.127  21  0.181   1  0.119   0.123 N  0.450      SignalP-noTM
EuglossaDilemma_003656-T1  0.201  23  0.258  23  0.523  18  0.329   0.296 N  0.450      SignalP-noTM
EuglossaDilemma_003657-T1  0.122  23  0.168  16  0.304   3  0.242   0.208 N  0.450      SignalP-noTM
EuglossaDilemma_003658-T1  0.274  22  0.441  22  0.858   1  0.704   0.583 Y  0.450      SignalP-noTM
EuglossaDilemma_003659-T1  0.112  49  0.107  49  0.135  45  0.100   0.103 N  0.450      SignalP-noTM
EuglossaDilemma_003660-T1  0.112  32  0.125  11  0.159   1  0.139   0.132 N  0.450      SignalP-noTM
EuglossaDilemma_003661-T1  0.154  57  0.178  57  0.295  42  0.142   0.158 N  0.450      SignalP-noTM
EuglossaDilemma_003662-T1  0.116  37  0.106  37  0.111   7  0.095   0.100 N  0.450      SignalP-noTM
EuglossaDilemma_003663-T1  0.111  58  0.109  58  0.134  44  0.101   0.105 N  0.450      SignalP-noTM
EuglossaDilemma_003664-T1  0.137  26  0.152  11  0.286   1  0.154   0.153 N  0.450      SignalP-noTM
EuglossaDilemma_003665-T1  0.112  33  0.185  11  0.484   2  0.308   0.251 N  0.450      SignalP-noTM
EuglossaDilemma_003666-T1  0.111  69  0.111  30  0.140   7  0.116   0.114 N  0.450      SignalP-noTM
EuglossaDilemma_003667-T1  0.211  29  0.179  29  0.245   4  0.169   0.173 N  0.450      SignalP-noTM
EuglossaDilemma_003668-T1  0.118  25  0.110  25  0.127   4  0.104   0.106 N  0.450      SignalP-noTM
EuglossaDilemma_003669-T1  0.137  42  0.126  42  0.198  41  0.108   0.116 N  0.450      SignalP-noTM
EuglossaDilemma_003670-T1  0.112  58  0.109  58  0.121  51  0.104   0.107 N  0.450      SignalP-noTM
EuglossaDilemma_003671-T1  0.146  53  0.125  53  0.159  50  0.106   0.115 N  0.450      SignalP-noTM
EuglossaDilemma_003672-T1  0.109  23  0.124  54  0.282  42  0.127   0.125 N  0.450      SignalP-noTM
EuglossaDilemma_003673-T1  0.133  32  0.131  12  0.195   1  0.129   0.130 N  0.450      SignalP-noTM
EuglossaDilemma_003674-T1  0.808  24  0.881  24  0.992  15  0.960   0.923 Y  0.450      SignalP-noTM
EuglossaDilemma_003675-T1  0.110  43  0.108  63  0.119  46  0.098   0.103 N  0.450      SignalP-noTM
EuglossaDilemma_003676-T1  0.150  28  0.165  28  0.331  25  0.178   0.172 N  0.450      SignalP-noTM
EuglossaDilemma_003677-T1  0.162  44  0.170  44  0.272  43  0.144   0.156 N  0.450      SignalP-noTM
EuglossaDilemma_003678-T1  0.109  24  0.104  60  0.114  40  0.097   0.100 N  0.450      SignalP-noTM
EuglossaDilemma_003679-T1  0.108  66  0.105  45  0.114  23  0.095   0.100 N  0.450      SignalP-noTM
EuglossaDilemma_003680-T1  0.519  52  0.250  52  0.162  13  0.117   0.178 N  0.450      SignalP-noTM
EuglossaDilemma_003681-T1  0.109  55  0.121  14  0.167  28  0.129   0.125 N  0.450      SignalP-noTM
EuglossaDilemma_003682-T1  0.127  32  0.133  32  0.273  31  0.146   0.140 N  0.450      SignalP-noTM
EuglossaDilemma_003683-T1  0.107   4  0.100  67  0.112  55  0.093   0.096 N  0.450      SignalP-noTM
EuglossaDilemma_003684-T1  0.112  40  0.108  40  0.123  47  0.099   0.103 N  0.450      SignalP-noTM
EuglossaDilemma_003685-T1  0.140  65  0.128  65  0.173  50  0.108   0.117 N  0.450      SignalP-noTM
EuglossaDilemma_003686-T1  0.196  22  0.178  22  0.251  15  0.161   0.169 N  0.450      SignalP-noTM
EuglossaDilemma_003687-T1  0.114  14  0.104  30  0.118  14  0.099   0.102 N  0.450      SignalP-noTM
EuglossaDilemma_003688-T1  0.106  62  0.108  11  0.147   2  0.107   0.107 N  0.450      SignalP-noTM
EuglossaDilemma_003689-T1  0.111  45  0.111  45  0.125  36  0.100   0.105 N  0.450      SignalP-noTM
EuglossaDilemma_003690-T1  0.116  22  0.105  37  0.118  36  0.095   0.100 N  0.450      SignalP-noTM
EuglossaDilemma_003691-T1  0.137  25  0.131  21  0.210   2  0.127   0.129 N  0.450      SignalP-noTM
EuglossaDilemma_003692-T1  0.115  36  0.105  61  0.126  43  0.096   0.101 N  0.450      SignalP-noTM
EuglossaDilemma_003693-T1  0.109  47  0.105  59  0.112  40  0.099   0.102 N  0.450      SignalP-noTM
EuglossaDilemma_003694-T1  0.109  60  0.103  60  0.110  54  0.094   0.098 N  0.450      SignalP-noTM
EuglossaDilemma_003695-T1  0.171  22  0.147  22  0.196   1  0.122   0.134 N  0.450      SignalP-noTM
EuglossaDilemma_003696-T1  0.110  60  0.107  60  0.131  53  0.099   0.103 N  0.450      SignalP-noTM
EuglossaDilemma_003697-T1  0.110  47  0.108  47  0.116  35  0.096   0.101 N  0.450      SignalP-noTM
EuglossaDilemma_003701-T1  0.163  34  0.183  34  0.455  32  0.188   0.186 N  0.450      SignalP-noTM
EuglossaDilemma_003703-T1  0.118  23  0.118  23  0.158   2  0.119   0.119 N  0.450      SignalP-noTM
EuglossaDilemma_003704-T1  0.145  21  0.136  21  0.198  12  0.129   0.133 N  0.450      SignalP-noTM
EuglossaDilemma_003705-T1  0.222  18  0.183  18  0.162   1  0.148   0.164 N  0.450      SignalP-noTM
EuglossaDilemma_003706-T1  0.627  19  0.706  19  0.852  18  0.789   0.751 Y  0.450      SignalP-noTM
EuglossaDilemma_003707-T1  0.209  16  0.314  16  0.690   1  0.486   0.383 N  0.500      SignalP-TM
EuglossaDilemma_003708-T1  0.109  66  0.110  15  0.131   8  0.114   0.112 N  0.450      SignalP-noTM
EuglossaDilemma_003709-T1  0.722  17  0.799  17  0.923  14  0.880   0.843 Y  0.450      SignalP-noTM
EuglossaDilemma_003710-T1  0.111  35  0.115  11  0.150   1  0.114   0.114 N  0.450      SignalP-noTM
EuglossaDilemma_003711-T1  0.107  42  0.105  42  0.113  33  0.097   0.101 N  0.450      SignalP-noTM
EuglossaDilemma_003712-T1  0.151  16  0.136  16  0.141   3  0.121   0.128 N  0.450      SignalP-noTM
EuglossaDilemma_003713-T1  0.113  43  0.112  12  0.128   2  0.112   0.112 N  0.450      SignalP-noTM
EuglossaDilemma_003714-T1  0.112  36  0.106  16  0.131  13  0.103   0.104 N  0.450      SignalP-noTM
EuglossaDilemma_003715-T1  0.108  44  0.106  70  0.117  52  0.099   0.102 N  0.450      SignalP-noTM
EuglossaDilemma_003716-T1  0.119  60  0.127  18  0.166   1  0.142   0.136 N  0.450      SignalP-noTM
EuglossaDilemma_003717-T1  0.111  38  0.120  18  0.220  11  0.145   0.134 N  0.450      SignalP-noTM
EuglossaDilemma_003718-T1  0.785  18  0.870  18  0.983  12  0.960   0.918 Y  0.450      SignalP-noTM
EuglossaDilemma_003719-T1  0.399  19  0.596  19  0.916  12  0.888   0.754 Y  0.450      SignalP-noTM
EuglossaDilemma_003721-T1  0.110  28  0.107  28  0.121   5  0.106   0.107 N  0.450      SignalP-noTM
EuglossaDilemma_003722-T1  0.116  45  0.112  16  0.145  12  0.121   0.117 N  0.450      SignalP-noTM
EuglossaDilemma_003723-T1  0.110  63  0.105  36  0.120   7  0.101   0.103 N  0.450      SignalP-noTM
EuglossaDilemma_003724-T1  0.114  37  0.142  11  0.221   1  0.155   0.149 N  0.450      SignalP-noTM
EuglossaDilemma_003725-T1  0.111  48  0.109  23  0.129  17  0.111   0.110 N  0.450      SignalP-noTM
EuglossaDilemma_003726-T1  0.110  39  0.104  11  0.111   3  0.100   0.102 N  0.450      SignalP-noTM
EuglossaDilemma_003727-T1  0.107  68  0.107  37  0.121  22  0.101   0.104 N  0.450      SignalP-noTM
EuglossaDilemma_003728-T1  0.137  32  0.131  12  0.191   2  0.158   0.145 N  0.450      SignalP-noTM
EuglossaDilemma_003729-T1  0.559  52  0.284  52  0.285  49  0.130   0.201 N  0.450      SignalP-noTM
EuglossaDilemma_003730-T1  0.143  33  0.146  33  0.240  20  0.151   0.148 N  0.450      SignalP-noTM
EuglossaDilemma_003731-T1  0.178  45  0.131  45  0.111   4  0.096   0.112 N  0.450      SignalP-noTM
EuglossaDilemma_003732-T1  0.132  19  0.125  19  0.153   1  0.110   0.117 N  0.450      SignalP-noTM
EuglossaDilemma_003733-T1  0.116  39  0.109  25  0.119   6  0.111   0.110 N  0.450      SignalP-noTM
EuglossaDilemma_003734-T1  0.181  14  0.148  14  0.139   4  0.121   0.133 N  0.450      SignalP-noTM
EuglossaDilemma_003735-T1  0.114  58  0.108  58  0.121  54  0.096   0.102 N  0.450      SignalP-noTM
EuglossaDilemma_003736-T1  0.123  69  0.110  46  0.141  34  0.102   0.106 N  0.450      SignalP-noTM
EuglossaDilemma_003737-T1  0.743  20  0.812  20  0.944  11  0.889   0.853 Y  0.450      SignalP-noTM
EuglossaDilemma_003738-T1  0.147  32  0.227  32  0.618  16  0.340   0.288 N  0.450      SignalP-noTM
EuglossaDilemma_003739-T1  0.108  49  0.108  49  0.124  43  0.106   0.107 N  0.450      SignalP-noTM
EuglossaDilemma_003740-T1  0.209  19  0.168  19  0.204   1  0.119   0.141 N  0.450      SignalP-noTM
EuglossaDilemma_003741-T1  0.137  45  0.127  45  0.169  38  0.118   0.122 N  0.450      SignalP-noTM
EuglossaDilemma_003742-T1  0.153  22  0.146  22  0.182   1  0.137   0.141 N  0.450      SignalP-noTM
EuglossaDilemma_003743-T1  0.184  29  0.132  29  0.115  55  0.097   0.113 N  0.450      SignalP-noTM
EuglossaDilemma_003744-T1  0.113  57  0.129  26  0.276  22  0.157   0.140 N  0.500      SignalP-TM
EuglossaDilemma_003745-T1  0.146  22  0.173  11  0.447   1  0.237   0.199 N  0.500      SignalP-TM
EuglossaDilemma_003746-T1  0.334  27  0.506  27  0.845  13  0.645   0.562 Y  0.500      SignalP-TM
EuglossaDilemma_003747-T1  0.112  60  0.107  60  0.117  49  0.098   0.102 N  0.450      SignalP-noTM
EuglossaDilemma_003748-T1  0.118  16  0.147  12  0.238   1  0.159   0.154 N  0.450      SignalP-noTM
EuglossaDilemma_003749-T1  0.108  28  0.105  17  0.121   8  0.099   0.102 N  0.450      SignalP-noTM
EuglossaDilemma_003750-T1  0.115  21  0.120  12  0.142   6  0.133   0.127 N  0.450      SignalP-noTM
EuglossaDilemma_003751-T1  0.136  57  0.118  57  0.117  54  0.096   0.106 N  0.450      SignalP-noTM
EuglossaDilemma_003752-T1  0.106  57  0.105  46  0.112  41  0.096   0.100 N  0.450      SignalP-noTM
EuglossaDilemma_003753-T1  0.118  45  0.106  69  0.116  61  0.095   0.100 N  0.450      SignalP-noTM
EuglossaDilemma_003754-T1  0.108  57  0.101  34  0.111  30  0.095   0.098 N  0.450      SignalP-noTM
EuglossaDilemma_003755-T1  0.106  63  0.141  11  0.240   1  0.176   0.155 N  0.500      SignalP-TM
EuglossaDilemma_003756-T1  0.111  48  0.105  68  0.116  55  0.096   0.100 N  0.450      SignalP-noTM
EuglossaDilemma_003757-T1  0.817  26  0.791  26  0.882  22  0.761   0.775 Y  0.450      SignalP-noTM
EuglossaDilemma_003758-T1  0.118  25  0.109  25  0.127   4  0.102   0.106 N  0.450      SignalP-noTM
EuglossaDilemma_003759-T1  0.117  18  0.104  18  0.129   3  0.095   0.099 N  0.450      SignalP-noTM
EuglossaDilemma_003760-T1  0.128  31  0.108  31  0.122  55  0.096   0.102 N  0.450      SignalP-noTM
EuglossaDilemma_003761-T1  0.107  21  0.110  21  0.120  11  0.112   0.111 N  0.450      SignalP-noTM
EuglossaDilemma_003762-T1  0.128  25  0.136  25  0.183  14  0.141   0.139 N  0.450      SignalP-noTM
EuglossaDilemma_003763-T1  0.109  37  0.104  37  0.110  25  0.098   0.101 N  0.450      SignalP-noTM
EuglossaDilemma_003764-T1  0.238  37  0.379  31  0.831   6  0.676   0.539 Y  0.450      SignalP-noTM
EuglossaDilemma_003765-T1  0.106  61  0.103  69  0.111  60  0.098   0.100 N  0.450      SignalP-noTM
EuglossaDilemma_003766-T1  0.125  24  0.131  24  0.192  17  0.137   0.134 N  0.450      SignalP-noTM
EuglossaDilemma_003767-T1  0.113  34  0.124  16  0.214   8  0.144   0.135 N  0.450      SignalP-noTM
EuglossaDilemma_003768-T1  0.115  50  0.107  65  0.113  60  0.101   0.103 N  0.450      SignalP-noTM
EuglossaDilemma_003769-T1  0.127  32  0.152  11  0.255   1  0.188   0.172 N  0.450      SignalP-noTM
EuglossaDilemma_003770-T1  0.123  24  0.120  24  0.142  49  0.117   0.119 N  0.450      SignalP-noTM
EuglossaDilemma_003771-T1  0.112  44  0.116  44  0.203  38  0.116   0.116 N  0.450      SignalP-noTM
EuglossaDilemma_003772-T1  0.128  57  0.161  48  0.430  40  0.175   0.168 N  0.450      SignalP-noTM
EuglossaDilemma_003773-T1  0.130  22  0.117  11  0.151   1  0.105   0.110 N  0.450      SignalP-noTM
EuglossaDilemma_003774-T1  0.109  21  0.108  13  0.126   1  0.097   0.102 N  0.450      SignalP-noTM
EuglossaDilemma_003775-T1  0.117  47  0.139  11  0.224   1  0.150   0.145 N  0.450      SignalP-noTM
EuglossaDilemma_003776-T1  0.108  46  0.102  67  0.108  49  0.096   0.099 N  0.450      SignalP-noTM
EuglossaDilemma_003777-T1  0.108  48  0.106  70  0.116  62  0.097   0.101 N  0.450      SignalP-noTM
EuglossaDilemma_003778-T1  0.119  26  0.114  11  0.137   1  0.114   0.114 N  0.450      SignalP-noTM
EuglossaDilemma_003779-T1  0.120  16  0.130  16  0.194  11  0.142   0.136 N  0.450      SignalP-noTM
EuglossaDilemma_003780-T1  0.111  26  0.107  26  0.128  23  0.104   0.106 N  0.450      SignalP-noTM
EuglossaDilemma_003781-T1  0.776  21  0.811  21  0.924  11  0.845   0.830 Y  0.450      SignalP-noTM
EuglossaDilemma_003782-T1  0.109  39  0.108  20  0.128  10  0.108   0.108 N  0.450      SignalP-noTM
EuglossaDilemma_003783-T1  0.109  25  0.118  11  0.150   7  0.128   0.123 N  0.450      SignalP-noTM
EuglossaDilemma_003784-T1  0.144  19  0.143  19  0.198   1  0.130   0.136 N  0.450      SignalP-noTM
EuglossaDilemma_003785-T1  0.123  30  0.214  12  0.556   1  0.283   0.251 N  0.450      SignalP-noTM
EuglossaDilemma_003786-T1  0.114  24  0.104  12  0.113   1  0.098   0.101 N  0.450      SignalP-noTM
EuglossaDilemma_003787-T1  0.164  56  0.127  56  0.117  26  0.098   0.111 N  0.450      SignalP-noTM
EuglossaDilemma_003788-T1  0.814  20  0.863  20  0.967  11  0.909   0.888 Y  0.450      SignalP-noTM
EuglossaDilemma_003789-T1  0.114  29  0.125  12  0.168   1  0.122   0.123 N  0.450      SignalP-noTM
EuglossaDilemma_003790-T1  0.328  23  0.536  23  0.933  13  0.875   0.719 Y  0.450      SignalP-noTM
EuglossaDilemma_003791-T1  0.150  13  0.149  13  0.207  11  0.156   0.153 N  0.450      SignalP-noTM
EuglossaDilemma_003792-T1  0.155  27  0.132  27  0.147   1  0.115   0.123 N  0.450      SignalP-noTM
EuglossaDilemma_003793-T1  0.140  19  0.122  19  0.173  44  0.104   0.115 N  0.500      SignalP-TM
EuglossaDilemma_003794-T1  0.138  37  0.111  26  0.149  15  0.111   0.111 N  0.500      SignalP-TM
EuglossaDilemma_003795-T1  0.124  18  0.190  18  0.364   2  0.272   0.234 N  0.450      SignalP-noTM
EuglossaDilemma_003796-T1  0.498  26  0.651  26  0.959  17  0.849   0.758 Y  0.450      SignalP-noTM
EuglossaDilemma_003797-T1  0.314  19  0.445  19  0.791   5  0.631   0.545 Y  0.450      SignalP-noTM
EuglossaDilemma_003798-T1  0.112  32  0.128  13  0.175   3  0.157   0.144 N  0.450      SignalP-noTM
EuglossaDilemma_003799-T1  0.114  28  0.116  11  0.145   1  0.120   0.118 N  0.450      SignalP-noTM
EuglossaDilemma_003800-T1  0.394  27  0.518  24  0.875   3  0.719   0.626 Y  0.450      SignalP-noTM
EuglossaDilemma_003801-T1  0.376  30  0.360  30  0.479   3  0.345   0.354 N  0.500      SignalP-TM
EuglossaDilemma_003802-T1  0.637  24  0.777  24  0.986  17  0.948   0.869 Y  0.450      SignalP-noTM
EuglossaDilemma_003803-T1  0.698  21  0.814  21  0.976   5  0.952   0.889 Y  0.450      SignalP-noTM
EuglossaDilemma_003804-T1  0.154  19  0.170  19  0.233   1  0.178   0.174 N  0.450      SignalP-noTM
EuglossaDilemma_003805-T1  0.485  26  0.612  26  0.905  17  0.775   0.700 Y  0.450      SignalP-noTM
EuglossaDilemma_003806-T1  0.115  48  0.108  48  0.123  38  0.099   0.103 N  0.450      SignalP-noTM
EuglossaDilemma_003807-T1  0.111  14  0.119  12  0.150   1  0.116   0.117 N  0.450      SignalP-noTM
EuglossaDilemma_003808-T1  0.150  16  0.154  16  0.213   1  0.133   0.143 N  0.450      SignalP-noTM
EuglossaDilemma_003809-T1  0.795  18  0.857  18  0.972  13  0.929   0.896 Y  0.450      SignalP-noTM
EuglossaDilemma_003810-T1  0.193  20  0.148  20  0.139  18  0.114   0.130 N  0.450      SignalP-noTM
EuglossaDilemma_003811-T1  0.135  26  0.120  26  0.220  25  0.108   0.114 N  0.450      SignalP-noTM
EuglossaDilemma_003812-T1  0.110  39  0.110  22  0.137  15  0.111   0.110 N  0.450      SignalP-noTM
EuglossaDilemma_003813-T1  0.134  28  0.146  28  0.252   7  0.171   0.159 N  0.450      SignalP-noTM
EuglossaDilemma_003814-T1  0.134  59  0.120  26  0.175  14  0.117   0.119 N  0.500      SignalP-TM
EuglossaDilemma_003815-T1  0.110  68  0.108  48  0.122  36  0.100   0.104 N  0.450      SignalP-noTM
EuglossaDilemma_003816-T1  0.115  38  0.112  22  0.141   4  0.113   0.113 N  0.450      SignalP-noTM
EuglossaDilemma_003817-T1  0.244  39  0.287  33  0.604  29  0.408   0.353 N  0.450      SignalP-noTM
EuglossaDilemma_003818-T1  0.106  69  0.107  53  0.128  43  0.102   0.104 N  0.450      SignalP-noTM
EuglossaDilemma_003819-T1  0.120  50  0.111  11  0.121   1  0.108   0.109 N  0.450      SignalP-noTM
EuglossaDilemma_003820-T1  0.176  57  0.128  57  0.114  55  0.096   0.111 N  0.450      SignalP-noTM
EuglossaDilemma_003821-T1  0.110  34  0.108  44  0.116  37  0.104   0.106 N  0.450      SignalP-noTM
EuglossaDilemma_003822-T1  0.186  26  0.148  26  0.161   1  0.120   0.133 N  0.450      SignalP-noTM
EuglossaDilemma_003823-T1  0.108  63  0.105  52  0.112  36  0.099   0.101 N  0.450      SignalP-noTM
EuglossaDilemma_003824-T1  0.120  23  0.122  11  0.168   2  0.131   0.127 N  0.450      SignalP-noTM
EuglossaDilemma_003825-T1  0.109  11  0.123  11  0.152   1  0.120   0.121 N  0.450      SignalP-noTM
EuglossaDilemma_003826-T1  0.108  34  0.107  25  0.122   8  0.105   0.106 N  0.450      SignalP-noTM
EuglossaDilemma_003827-T1  0.109  50  0.102  65  0.106   7  0.095   0.098 N  0.450      SignalP-noTM
EuglossaDilemma_003828-T1  0.365  20  0.568  20  0.948   2  0.879   0.736 Y  0.450      SignalP-noTM
EuglossaDilemma_003829-T1  0.111  66  0.108  11  0.129   1  0.101   0.104 N  0.450      SignalP-noTM
EuglossaDilemma_003830-T1  0.110  55  0.110  11  0.121   1  0.106   0.108 N  0.450      SignalP-noTM
EuglossaDilemma_003831-T1  0.492  22  0.320  22  0.397   1  0.237   0.287 N  0.500      SignalP-TM
EuglossaDilemma_003832-T1  0.111  60  0.104  70  0.114   4  0.095   0.099 N  0.450      SignalP-noTM
EuglossaDilemma_003833-T1  0.117  55  0.106  55  0.118  54  0.096   0.100 N  0.450      SignalP-noTM
EuglossaDilemma_003834-T1  0.110  61  0.109  61  0.124  50  0.100   0.104 N  0.450      SignalP-noTM
EuglossaDilemma_003835-T1  0.137  25  0.114  25  0.141  66  0.090   0.104 N  0.500      SignalP-TM
EuglossaDilemma_003836-T1  0.107  51  0.106  51  0.120  48  0.100   0.103 N  0.450      SignalP-noTM
EuglossaDilemma_003837-T1  0.118  23  0.114  23  0.148  12  0.111   0.112 N  0.450      SignalP-noTM
EuglossaDilemma_003838-T1  0.107  53  0.103  70  0.110  20  0.096   0.099 N  0.450      SignalP-noTM
EuglossaDilemma_003839-T1  0.119  64  0.111  64  0.153  28  0.106   0.108 N  0.450      SignalP-noTM
EuglossaDilemma_003840-T1  0.115  38  0.110  38  0.139  13  0.108   0.109 N  0.450      SignalP-noTM
EuglossaDilemma_003841-T1  0.115  31  0.165  11  0.315   1  0.205   0.187 N  0.450      SignalP-noTM
EuglossaDilemma_003842-T1  0.178  63  0.139  63  0.126  47  0.102   0.119 N  0.450      SignalP-noTM
EuglossaDilemma_003843-T1  0.114  19  0.110  19  0.126  22  0.105   0.107 N  0.450      SignalP-noTM
EuglossaDilemma_003844-T1  0.409  34  0.334  34  0.380   9  0.279   0.312 N  0.500      SignalP-TM
EuglossaDilemma_003845-T1  0.121  45  0.110  45  0.112  44  0.095   0.102 N  0.450      SignalP-noTM
EuglossaDilemma_003846-T1  0.131  31  0.200  24  0.441  18  0.319   0.247 N  0.500      SignalP-TM
EuglossaDilemma_003847-T1  0.204  31  0.210  31  0.305   9  0.224   0.216 N  0.500      SignalP-TM
EuglossaDilemma_003848-T1  0.461  19  0.538  19  0.859   2  0.671   0.591 Y  0.500      SignalP-TM
EuglossaDilemma_003849-T1  0.108  51  0.106  55  0.121  50  0.097   0.101 N  0.450      SignalP-noTM
EuglossaDilemma_003850-T1  0.110  66  0.110  46  0.118  37  0.100   0.105 N  0.450      SignalP-noTM
EuglossaDilemma_003851-T1  0.110  37  0.106  37  0.117  19  0.099   0.102 N  0.450      SignalP-noTM
EuglossaDilemma_003852-T1  0.118  58  0.107  21  0.111  13  0.101   0.104 N  0.450      SignalP-noTM
EuglossaDilemma_003853-T1  0.127  34  0.173  19  0.397   6  0.262   0.208 N  0.500      SignalP-TM
EuglossaDilemma_003854-T1  0.124  54  0.108  29  0.132  34  0.089   0.100 N  0.500      SignalP-TM
EuglossaDilemma_003855-T1  0.109  59  0.112  13  0.140   1  0.106   0.109 N  0.450      SignalP-noTM
EuglossaDilemma_003856-T1  0.527  24  0.685  24  0.973  14  0.889   0.795 Y  0.450      SignalP-noTM
EuglossaDilemma_003857-T1  0.116  41  0.106  41  0.115  14  0.097   0.101 N  0.450      SignalP-noTM
EuglossaDilemma_003858-T1  0.141  50  0.152  50  0.241  30  0.134   0.142 N  0.450      SignalP-noTM
EuglossaDilemma_003859-T1  0.139  24  0.128  11  0.180   1  0.123   0.125 N  0.450      SignalP-noTM
EuglossaDilemma_003860-T1  0.130  40  0.148  40  0.390  38  0.155   0.152 N  0.450      SignalP-noTM
EuglossaDilemma_003861-T1  0.215  21  0.221  21  0.389  28  0.234   0.228 N  0.450      SignalP-noTM
EuglossaDilemma_003862-T1  0.697  23  0.570  23  0.704   1  0.467   0.514 Y  0.450      SignalP-noTM
EuglossaDilemma_003863-T1  0.146  52  0.107  26  0.133  56  0.109   0.108 N  0.500      SignalP-TM
EuglossaDilemma_003864-T1  0.134  29  0.122  29  0.131  28  0.110   0.116 N  0.450      SignalP-noTM
EuglossaDilemma_003865-T1  0.152  19  0.166  11  0.423   1  0.201   0.180 N  0.500      SignalP-TM
EuglossaDilemma_003866-T1  0.107  45  0.106  11  0.122   3  0.106   0.106 N  0.450      SignalP-noTM
EuglossaDilemma_003867-T1  0.110  29  0.105  69  0.118  57  0.097   0.100 N  0.450      SignalP-noTM
EuglossaDilemma_003868-T1  0.117  48  0.121  19  0.171   3  0.127   0.124 N  0.450      SignalP-noTM
EuglossaDilemma_003869-T1  0.151  62  0.144  38  0.324  35  0.137   0.140 N  0.450      SignalP-noTM
EuglossaDilemma_003870-T1  0.754  17  0.848  17  0.975   8  0.952   0.904 Y  0.450      SignalP-noTM
EuglossaDilemma_003871-T1  0.283  26  0.420  26  0.800  23  0.617   0.526 Y  0.450      SignalP-noTM
EuglossaDilemma_003872-T1  0.448  21  0.601  21  0.909  11  0.795   0.705 Y  0.450      SignalP-noTM
EuglossaDilemma_003873-T1  0.161  22  0.234  22  0.503   8  0.334   0.288 N  0.450      SignalP-noTM
EuglossaDilemma_003874-T1  0.108  30  0.114  53  0.175  47  0.119   0.117 N  0.450      SignalP-noTM
EuglossaDilemma_003875-T1  0.111  60  0.106  60  0.117  45  0.096   0.100 N  0.450      SignalP-noTM
EuglossaDilemma_003876-T1  0.114  21  0.107  62  0.149  20  0.103   0.105 N  0.450      SignalP-noTM
EuglossaDilemma_003877-T1  0.110  31  0.124  28  0.225  12  0.135   0.130 N  0.450      SignalP-noTM
EuglossaDilemma_003878-T1  0.618  37  0.766  37  0.995  28  0.821   0.795 Y  0.450      SignalP-noTM
EuglossaDilemma_003879-T1  0.140  64  0.141  23  0.234  12  0.146   0.144 N  0.450      SignalP-noTM
EuglossaDilemma_003880-T1  0.164  27  0.145  42  0.271  41  0.125   0.134 N  0.450      SignalP-noTM
EuglossaDilemma_003881-T1  0.142  19  0.143  19  0.181   2  0.136   0.139 N  0.450      SignalP-noTM
EuglossaDilemma_003882-T1  0.127  17  0.151  17  0.239   2  0.182   0.168 N  0.450      SignalP-noTM
EuglossaDilemma_003883-T1  0.109  21  0.117  12  0.170   2  0.118   0.117 N  0.450      SignalP-noTM
EuglossaDilemma_003884-T1  0.111  53  0.105  70  0.110  19  0.099   0.102 N  0.450      SignalP-noTM
EuglossaDilemma_003885-T1  0.111  41  0.107  41  0.114  39  0.100   0.103 N  0.450      SignalP-noTM
EuglossaDilemma_003886-T1  0.108  25  0.117  21  0.190   5  0.129   0.123 N  0.450      SignalP-noTM
EuglossaDilemma_003887-T1  0.111  47  0.108  47  0.116  36  0.102   0.105 N  0.450      SignalP-noTM
EuglossaDilemma_003888-T1  0.114  61  0.118  30  0.205  12  0.125   0.122 N  0.450      SignalP-noTM
EuglossaDilemma_003889-T1  0.123  24  0.115  11  0.168  40  0.106   0.110 N  0.450      SignalP-noTM
EuglossaDilemma_003890-T1  0.183  32  0.187  32  0.339  31  0.193   0.190 N  0.450      SignalP-noTM
EuglossaDilemma_003891-T1  0.182  34  0.150  34  0.192   3  0.130   0.139 N  0.450      SignalP-noTM
EuglossaDilemma_003892-T1  0.114  54  0.153  54  0.244  39  0.153   0.153 N  0.500      SignalP-TM
EuglossaDilemma_003893-T1  0.121  31  0.116  11  0.167   3  0.128   0.122 N  0.450      SignalP-noTM
EuglossaDilemma_003894-T1  0.111  34  0.204  18  0.538   8  0.384   0.276 N  0.500      SignalP-TM
EuglossaDilemma_003895-T1  0.259  64  0.218  17  0.317  15  0.209   0.213 N  0.450      SignalP-noTM
EuglossaDilemma_003896-T1  0.113  19  0.116  11  0.178  44  0.125   0.119 N  0.500      SignalP-TM
EuglossaDilemma_003897-T1  0.112  65  0.106  49  0.121  64  0.103   0.104 N  0.450      SignalP-noTM
EuglossaDilemma_003898-T1  0.108  28  0.113  28  0.150  14  0.117   0.115 N  0.450      SignalP-noTM
EuglossaDilemma_003899-T1  0.111  30  0.111  30  0.133  13  0.110   0.111 N  0.450      SignalP-noTM
EuglossaDilemma_003900-T1  0.113  43  0.111  21  0.140   3  0.111   0.111 N  0.450      SignalP-noTM
EuglossaDilemma_003901-T1  0.112  37  0.109  37  0.119  21  0.098   0.103 N  0.450      SignalP-noTM
EuglossaDilemma_003902-T1  0.195  25  0.335  25  0.764   8  0.576   0.465 Y  0.450      SignalP-noTM
EuglossaDilemma_003903-T1  0.237  52  0.177  23  0.304   1  0.160   0.168 N  0.450      SignalP-noTM
EuglossaDilemma_003904-T1  0.126  46  0.111  70  0.146  63  0.077   0.097 N  0.500      SignalP-TM
EuglossaDilemma_003905-T1  0.599  23  0.745  23  0.960  16  0.926   0.842 Y  0.450      SignalP-noTM
EuglossaDilemma_003906-T1  0.107  49  0.103  12  0.113   3  0.099   0.100 N  0.450      SignalP-noTM
EuglossaDilemma_003907-T1  0.144  16  0.128  16  0.136   1  0.104   0.115 N  0.450      SignalP-noTM
EuglossaDilemma_003908-T1  0.232  45  0.154  45  0.125  41  0.098   0.124 N  0.450      SignalP-noTM
EuglossaDilemma_003909-T1  0.110  42  0.105  42  0.123  41  0.100   0.102 N  0.450      SignalP-noTM
EuglossaDilemma_003910-T1  0.125  42  0.114  27  0.169   9  0.119   0.116 N  0.450      SignalP-noTM
EuglossaDilemma_003911-T1  0.112  22  0.102  56  0.109  56  0.093   0.097 N  0.450      SignalP-noTM
EuglossaDilemma_003912-T1  0.107  56  0.103  40  0.112  27  0.095   0.099 N  0.450      SignalP-noTM
EuglossaDilemma_003913-T1  0.148  43  0.135  16  0.207  12  0.149   0.143 N  0.450      SignalP-noTM
EuglossaDilemma_003914-T1  0.143  51  0.165  22  0.298  18  0.215   0.192 N  0.450      SignalP-noTM
EuglossaDilemma_003915-T1  0.127  33  0.126  33  0.165   2  0.130   0.128 N  0.450      SignalP-noTM
EuglossaDilemma_003916-T1  0.226  25  0.208  25  0.308  24  0.187   0.197 N  0.450      SignalP-noTM
EuglossaDilemma_003917-T1  0.114  30  0.102  49  0.110  54  0.094   0.098 N  0.450      SignalP-noTM
EuglossaDilemma_003918-T1  0.109  68  0.108  38  0.120  23  0.105   0.106 N  0.450      SignalP-noTM
EuglossaDilemma_003919-T1  0.186  32  0.143  32  0.151  26  0.107   0.123 N  0.450      SignalP-noTM
EuglossaDilemma_003920-T1  0.107  63  0.106  63  0.113  42  0.099   0.102 N  0.450      SignalP-noTM
EuglossaDilemma_003921-T1  0.123  28  0.143  16  0.196  12  0.164   0.154 N  0.450      SignalP-noTM
EuglossaDilemma_003922-T1  0.107  28  0.110  37  0.125  22  0.104   0.107 N  0.450      SignalP-noTM
EuglossaDilemma_003923-T1  0.129  20  0.123  20  0.137  16  0.116   0.120 N  0.450      SignalP-noTM
EuglossaDilemma_003924-T1  0.108  56  0.104  70  0.112  35  0.099   0.101 N  0.450      SignalP-noTM
EuglossaDilemma_003925-T1  0.116  62  0.125  62  0.248  50  0.111   0.118 N  0.450      SignalP-noTM
EuglossaDilemma_003926-T1  0.107  15  0.140  11  0.219   1  0.142   0.141 N  0.450      SignalP-noTM
EuglossaDilemma_003927-T1  0.443  29  0.260  29  0.382  27  0.158   0.205 N  0.450      SignalP-noTM
EuglossaDilemma_003928-T1  0.115  26  0.125  11  0.179   1  0.126   0.125 N  0.450      SignalP-noTM
EuglossaDilemma_003929-T1  0.192  31  0.286  20  0.686   2  0.465   0.383 N  0.450      SignalP-noTM
EuglossaDilemma_003930-T1  0.111  69  0.109  30  0.122  13  0.108   0.108 N  0.450      SignalP-noTM
EuglossaDilemma_003931-T1  0.149  26  0.140  26  0.206   2  0.138   0.139 N  0.450      SignalP-noTM
EuglossaDilemma_003932-T1  0.129  19  0.120  19  0.141  16  0.110   0.115 N  0.450      SignalP-noTM
EuglossaDilemma_003933-T1  0.257  48  0.188  48  0.363  45  0.125   0.154 N  0.450      SignalP-noTM
EuglossaDilemma_003934-T1  0.112  10  0.111  55  0.148  38  0.105   0.108 N  0.450      SignalP-noTM
EuglossaDilemma_003935-T1  0.116  66  0.101  24  0.121  32  0.090   0.096 N  0.500      SignalP-TM
EuglossaDilemma_003936-T1  0.108  31  0.108  39  0.121  28  0.101   0.104 N  0.450      SignalP-noTM
EuglossaDilemma_003937-T1  0.115  25  0.122  15  0.181   7  0.139   0.131 N  0.450      SignalP-noTM
EuglossaDilemma_003938-T1  0.143  29  0.112  29  0.125  46  0.090   0.100 N  0.450      SignalP-noTM
EuglossaDilemma_003939-T1  0.110  67  0.112  36  0.139  22  0.107   0.109 N  0.450      SignalP-noTM
EuglossaDilemma_003940-T1  0.814  19  0.873  19  0.971  11  0.932   0.905 Y  0.450      SignalP-noTM
EuglossaDilemma_003941-T1  0.130  25  0.121  25  0.133  15  0.114   0.117 N  0.450      SignalP-noTM
EuglossaDilemma_003942-T1  0.116  24  0.106  24  0.121  23  0.097   0.101 N  0.450      SignalP-noTM
EuglossaDilemma_003943-T1  0.788  17  0.844  17  0.945   8  0.902   0.876 Y  0.450      SignalP-noTM
EuglossaDilemma_003944-T1  0.143  26  0.113  26  0.134  48  0.089   0.100 N  0.450      SignalP-noTM
EuglossaDilemma_003945-T1  0.120  35  0.109  54  0.124  33  0.103   0.106 N  0.450      SignalP-noTM
EuglossaDilemma_003946-T1  0.127  20  0.109  20  0.117  19  0.093   0.101 N  0.450      SignalP-noTM
EuglossaDilemma_003947-T1  0.109  56  0.105  34  0.125  17  0.104   0.104 N  0.450      SignalP-noTM
EuglossaDilemma_003948-T1  0.162  16  0.239  16  0.450   2  0.357   0.286 N  0.500      SignalP-TM
EuglossaDilemma_003949-T1  0.154  50  0.129  50  0.144  45  0.097   0.112 N  0.450      SignalP-noTM
EuglossaDilemma_003950-T1  0.110  28  0.120  11  0.170   1  0.116   0.118 N  0.450      SignalP-noTM
EuglossaDilemma_003951-T1  0.115  40  0.116  11  0.141   1  0.114   0.115 N  0.450      SignalP-noTM
EuglossaDilemma_003952-T1  0.117  34  0.143  34  0.273  13  0.163   0.154 N  0.450      SignalP-noTM
EuglossaDilemma_003953-T1  0.190  44  0.161  44  0.251  39  0.127   0.143 N  0.450      SignalP-noTM
EuglossaDilemma_003954-T1  0.109  30  0.103  69  0.113  50  0.096   0.100 N  0.450      SignalP-noTM
EuglossaDilemma_003955-T1  0.175  19  0.189  19  0.339   4  0.185   0.187 N  0.450      SignalP-noTM
EuglossaDilemma_003956-T1  0.200  32  0.198  32  0.246  25  0.194   0.197 N  0.500      SignalP-TM
EuglossaDilemma_003957-T1  0.110  62  0.108  11  0.121  44  0.097   0.102 N  0.450      SignalP-noTM
EuglossaDilemma_003958-T1  0.109  47  0.111  39  0.129  24  0.103   0.107 N  0.450      SignalP-noTM
EuglossaDilemma_003959-T1  0.110  51  0.104  11  0.132   3  0.105   0.104 N  0.450      SignalP-noTM
EuglossaDilemma_003960-T1  0.111  58  0.117  11  0.137   1  0.119   0.118 N  0.450      SignalP-noTM
EuglossaDilemma_003961-T1  0.108  66  0.105  48  0.124   4  0.098   0.101 N  0.450      SignalP-noTM
EuglossaDilemma_003962-T1  0.106  34  0.113  56  0.130  52  0.113   0.113 N  0.450      SignalP-noTM
EuglossaDilemma_003963-T1  0.109  43  0.106  43  0.124  49  0.097   0.101 N  0.450      SignalP-noTM
EuglossaDilemma_003964-T1  0.108  28  0.107  28  0.120  12  0.106   0.107 N  0.450      SignalP-noTM
EuglossaDilemma_003965-T1  0.135  25  0.134  25  0.157  18  0.118   0.128 N  0.500      SignalP-TM
EuglossaDilemma_003966-T1  0.119  19  0.118  19  0.142   9  0.115   0.116 N  0.450      SignalP-noTM
EuglossaDilemma_003967-T1  0.110  70  0.110  30  0.131  22  0.110   0.110 N  0.450      SignalP-noTM
EuglossaDilemma_003968-T1  0.110  60  0.106  60  0.112   5  0.100   0.103 N  0.450      SignalP-noTM
EuglossaDilemma_003969-T1  0.112  58  0.129  13  0.186   2  0.145   0.138 N  0.450      SignalP-noTM
EuglossaDilemma_003970-T1  0.108  50  0.103  11  0.109   1  0.097   0.100 N  0.450      SignalP-noTM
EuglossaDilemma_003971-T1  0.112  48  0.104  31  0.118  10  0.099   0.101 N  0.450      SignalP-noTM
EuglossaDilemma_003972-T1  0.110  60  0.108  28  0.148  13  0.106   0.107 N  0.450      SignalP-noTM
EuglossaDilemma_003973-T1  0.115  11  0.116  57  0.264  44  0.109   0.112 N  0.450      SignalP-noTM
EuglossaDilemma_003974-T1  0.167  65  0.135  65  0.152   2  0.117   0.125 N  0.450      SignalP-noTM
EuglossaDilemma_003975-T1  0.108  57  0.133  11  0.201   2  0.135   0.134 N  0.450      SignalP-noTM
EuglossaDilemma_003976-T1  0.147  66  0.125  66  0.126  54  0.107   0.115 N  0.450      SignalP-noTM
EuglossaDilemma_003977-T1  0.119  28  0.110  51  0.124  13  0.104   0.107 N  0.450      SignalP-noTM
EuglossaDilemma_003978-T1  0.118  46  0.133  22  0.256  16  0.174   0.155 N  0.450      SignalP-noTM
EuglossaDilemma_003979-T1  0.123  28  0.160  24  0.431   2  0.219   0.192 N  0.450      SignalP-noTM
EuglossaDilemma_003980-T1  0.112  23  0.161  23  0.287   3  0.237   0.191 N  0.500      SignalP-TM
EuglossaDilemma_003981-T1  0.405  27  0.586  27  0.956   5  0.861   0.735 Y  0.450      SignalP-noTM
EuglossaDilemma_003982-T1  0.111  46  0.142  11  0.248   1  0.140   0.141 N  0.450      SignalP-noTM
EuglossaDilemma_003983-T1  0.136  31  0.186  11  0.401   5  0.320   0.258 N  0.450      SignalP-noTM
EuglossaDilemma_003984-T1  0.134  20  0.120  20  0.125   2  0.106   0.112 N  0.450      SignalP-noTM
EuglossaDilemma_003985-T1  0.115  43  0.107  24  0.117  15  0.105   0.106 N  0.450      SignalP-noTM
EuglossaDilemma_003986-T1  0.153  48  0.123  48  0.126  37  0.098   0.109 N  0.450      SignalP-noTM
EuglossaDilemma_003987-T1  0.112  42  0.107  42  0.122   5  0.098   0.102 N  0.450      SignalP-noTM
EuglossaDilemma_003988-T1  0.117  49  0.107  49  0.120  48  0.096   0.101 N  0.450      SignalP-noTM
EuglossaDilemma_003989-T1  0.157  35  0.132  35  0.169  34  0.111   0.121 N  0.450      SignalP-noTM
EuglossaDilemma_003990-T1  0.113  25  0.115  25  0.155   1  0.118   0.116 N  0.500      SignalP-TM
EuglossaDilemma_003991-T1  0.112  37  0.103  37  0.108  52  0.090   0.096 N  0.450      SignalP-noTM
EuglossaDilemma_003992-T1  0.108  45  0.106  45  0.111  26  0.100   0.103 N  0.450      SignalP-noTM
EuglossaDilemma_003993-T1  0.119  36  0.110  36  0.128  31  0.100   0.104 N  0.450      SignalP-noTM
EuglossaDilemma_003994-T1  0.107  53  0.107  33  0.122  23  0.102   0.105 N  0.450      SignalP-noTM
EuglossaDilemma_003995-T1  0.108  35  0.102  70  0.116  49  0.093   0.097 N  0.450      SignalP-noTM
EuglossaDilemma_003996-T1  0.117  27  0.111  27  0.130  26  0.106   0.108 N  0.450      SignalP-noTM
EuglossaDilemma_003997-T1  0.107  65  0.104  11  0.113   7  0.107   0.106 N  0.450      SignalP-noTM
EuglossaDilemma_003998-T1  0.110  61  0.116  46  0.134  32  0.106   0.111 N  0.450      SignalP-noTM
EuglossaDilemma_003999-T1  0.414  24  0.423  24  0.829   1  0.530   0.466 N  0.500      SignalP-TM
EuglossaDilemma_004000-T1  0.147  30  0.230  11  0.630   1  0.346   0.293 N  0.450      SignalP-noTM
# SignalP-4.1 euk predictions
# name                     Cmax  pos  Ymax  pos  Smax  pos  Smean   D     ?  Dmaxcut    Networks-used
EuglossaDilemma_011063-T1  0.110  24  0.105  68  0.136  47  0.098   0.101 N  0.450      SignalP-noTM
EuglossaDilemma_011064-T1  0.108  64  0.109  21  0.157  13  0.116   0.113 N  0.450      SignalP-noTM
EuglossaDilemma_011065-T1  0.183  35  0.132  35  0.113  55  0.095   0.112 N  0.450      SignalP-noTM
EuglossaDilemma_011066-T1  0.184  27  0.136  27  0.173   1  0.107   0.120 N  0.450      SignalP-noTM
EuglossaDilemma_011067-T1  0.106  16  0.109  52  0.119  36  0.100   0.104 N  0.450      SignalP-noTM
EuglossaDilemma_011068-T1  0.151  21  0.166  21  0.287  17  0.183   0.175 N  0.450      SignalP-noTM
EuglossaDilemma_011069-T1  0.108  42  0.105  69  0.111  19  0.097   0.101 N  0.450      SignalP-noTM
EuglossaDilemma_011070-T1  0.636  20  0.733  20  0.886   1  0.838   0.790 Y  0.450      SignalP-noTM
EuglossaDilemma_011071-T1  0.152  30  0.136  30  0.170   9  0.129   0.132 N  0.450      SignalP-noTM
EuglossaDilemma_011072-T1  0.747  24  0.746  24  0.852  14  0.747   0.746 Y  0.450      SignalP-noTM
EuglossaDilemma_011073-T1  0.108  46  0.104  24  0.114   9  0.101   0.103 N  0.450      SignalP-noTM
EuglossaDilemma_011074-T1  0.116  25  0.111  13  0.134   2  0.106   0.109 N  0.450      SignalP-noTM
EuglossaDilemma_011075-T1  0.128  21  0.120  21  0.135   1  0.109   0.114 N  0.450      SignalP-noTM
EuglossaDilemma_011076-T1  0.110  42  0.109  42  0.123   1  0.101   0.105 N  0.450      SignalP-noTM
EuglossaDilemma_011078-T1  0.143  28  0.223  11  0.607   4  0.431   0.335 N  0.450      SignalP-noTM
EuglossaDilemma_011079-T1  0.108  67  0.118  12  0.155   7  0.134   0.127 N  0.450      SignalP-noTM
EuglossaDilemma_011080-T1  0.125  18  0.121  18  0.143  17  0.116   0.118 N  0.450      SignalP-noTM
EuglossaDilemma_011081-T1  0.212  67  0.105  35  0.112  68  0.096   0.102 N  0.500      SignalP-TM
EuglossaDilemma_011082-T1  0.113  16  0.112  57  0.127  40  0.107   0.109 N  0.450      SignalP-noTM
EuglossaDilemma_011083-T1  0.110  27  0.107  27  0.127  50  0.100   0.103 N  0.450      SignalP-noTM
EuglossaDilemma_011084-T1  0.108  38  0.106  11  0.120   1  0.097   0.101 N  0.450      SignalP-noTM
EuglossaDilemma_011085-T1  0.209  27  0.212  11  0.566   1  0.383   0.280 N  0.500      SignalP-TM
EuglossaDilemma_011086-T1  0.112  60  0.107  55  0.112  34  0.098   0.103 N  0.450      SignalP-noTM
EuglossaDilemma_011087-T1  0.110  17  0.106  36  0.118  29  0.089   0.099 N  0.500      SignalP-TM
EuglossaDilemma_011088-T1  0.113  70  0.109  50  0.118  41  0.103   0.106 N  0.450      SignalP-noTM
EuglossaDilemma_011089-T1  0.111  21  0.140  11  0.221   2  0.168   0.155 N  0.450      SignalP-noTM
EuglossaDilemma_011090-T1  0.115  25  0.118  25  0.147  18  0.122   0.120 N  0.450      SignalP-noTM
EuglossaDilemma_011091-T1  0.185  70  0.133  70  0.154   1  0.101   0.116 N  0.450      SignalP-noTM
EuglossaDilemma_011092-T1  0.115  40  0.123  12  0.150  11  0.135   0.130 N  0.450      SignalP-noTM
EuglossaDilemma_011093-T1  0.110  62  0.110  46  0.127  35  0.101   0.105 N  0.450      SignalP-noTM
EuglossaDilemma_011094-T1  0.111  42  0.119  11  0.152   1  0.113   0.116 N  0.450      SignalP-noTM
EuglossaDilemma_011095-T1  0.397  14  0.505  14  0.744   5  0.652   0.585 Y  0.450      SignalP-noTM
EuglossaDilemma_011096-T1  0.106   2  0.102  23  0.113  13  0.099   0.100 N  0.450      SignalP-noTM
EuglossaDilemma_011097-T1  0.111  24  0.103  43  0.116  64  0.094   0.098 N  0.450      SignalP-noTM
EuglossaDilemma_011099-T1  0.324  19  0.217  19  0.198  18  0.141   0.176 N  0.450      SignalP-noTM
EuglossaDilemma_011100-T1  0.125  48  0.113  11  0.138   1  0.107   0.110 N  0.450      SignalP-noTM
EuglossaDilemma_011101-T1  0.106  69  0.103  40  0.114  24  0.095   0.099 N  0.450      SignalP-noTM
EuglossaDilemma_011102-T1  0.106  69  0.103  40  0.114  24  0.095   0.099 N  0.450      SignalP-noTM
EuglossaDilemma_011103-T1  0.109  37  0.109  37  0.120  23  0.103   0.106 N  0.450      SignalP-noTM
EuglossaDilemma_011104-T1  0.109  34  0.107  34  0.121  27  0.100   0.103 N  0.450      SignalP-noTM
EuglossaDilemma_011105-T1  0.139  45  0.128  45  0.161  28  0.120   0.124 N  0.450      SignalP-noTM
EuglossaDilemma_011106-T1  0.110  28  0.105  28  0.112  24  0.100   0.102 N  0.450      SignalP-noTM
EuglossaDilemma_011107-T1  0.129  70  0.112  70  0.113  22  0.099   0.105 N  0.450      SignalP-noTM
EuglossaDilemma_011109-T1  0.122  29  0.135  11  0.214   7  0.176   0.151 N  0.500      SignalP-TM
EuglossaDilemma_011110-T1  0.126  14  0.176  14  0.372  13  0.251   0.216 N  0.450      SignalP-noTM
EuglossaDilemma_011111-T1  0.119  23  0.137  11  0.206   1  0.172   0.151 N  0.500      SignalP-TM
EuglossaDilemma_011112-T1  0.125  24  0.131  14  0.203   2  0.131   0.131 N  0.450      SignalP-noTM
EuglossaDilemma_011113-T1  0.109  33  0.121  12  0.162   1  0.122   0.122 N  0.450      SignalP-noTM
EuglossaDilemma_011114-T1  0.123  26  0.113  11  0.133   1  0.106   0.110 N  0.450      SignalP-noTM
EuglossaDilemma_011115-T1  0.110  31  0.102  24  0.121   7  0.096   0.099 N  0.450      SignalP-noTM
EuglossaDilemma_011116-T1  0.108  55  0.107  55  0.133   1  0.098   0.102 N  0.450      SignalP-noTM
EuglossaDilemma_011117-T1  0.113  63  0.109  38  0.167  29  0.103   0.107 N  0.500      SignalP-TM
EuglossaDilemma_011118-T1  0.822  19  0.868  19  0.965   9  0.908   0.889 Y  0.450      SignalP-noTM
EuglossaDilemma_011120-T1  0.794  28  0.862  28  0.972  19  0.925   0.896 Y  0.450      SignalP-noTM
EuglossaDilemma_011121-T1  0.111  30  0.119  11  0.152   1  0.115   0.117 N  0.450      SignalP-noTM
EuglossaDilemma_011122-T1  0.120  21  0.110  63  0.125  45  0.100   0.105 N  0.450      SignalP-noTM
EuglossaDilemma_011123-T1  0.116  19  0.120  12  0.146   7  0.129   0.125 N  0.450      SignalP-noTM
EuglossaDilemma_011124-T1  0.109  70  0.105  70  0.115  26  0.096   0.100 N  0.450      SignalP-noTM
EuglossaDilemma_011125-T1  0.107   6  0.115  11  0.167   2  0.122   0.119 N  0.450      SignalP-noTM
EuglossaDilemma_011126-T1  0.109  57  0.118  46  0.135  39  0.110   0.114 N  0.450      SignalP-noTM
EuglossaDilemma_011127-T1  0.110  36  0.113  11  0.132   1  0.117   0.115 N  0.450      SignalP-noTM
EuglossaDilemma_011128-T1  0.118  45  0.167  22  0.341  11  0.253   0.201 N  0.500      SignalP-TM
EuglossaDilemma_011129-T1  0.139  39  0.119  39  0.136   6  0.106   0.112 N  0.450      SignalP-noTM
EuglossaDilemma_011130-T1  0.170  36  0.146  28  0.200   3  0.150   0.148 N  0.450      SignalP-noTM
EuglossaDilemma_011131-T1  0.445  17  0.612  17  0.901   6  0.842   0.736 Y  0.450      SignalP-noTM
EuglossaDilemma_011132-T1  0.110  65  0.105  65  0.135   2  0.096   0.100 N  0.450      SignalP-noTM
EuglossaDilemma_011133-T1  0.111  50  0.112  50  0.153  43  0.107   0.109 N  0.450      SignalP-noTM
EuglossaDilemma_011134-T1  0.118  64  0.108  64  0.110  37  0.098   0.102 N  0.450      SignalP-noTM
EuglossaDilemma_011135-T1  0.153  44  0.125  44  0.129  39  0.102   0.113 N  0.450      SignalP-noTM
EuglossaDilemma_011136-T1  0.116  54  0.116  54  0.155  51  0.109   0.112 N  0.450      SignalP-noTM
EuglossaDilemma_011137-T1  0.111  48  0.114  11  0.133   1  0.111   0.112 N  0.450      SignalP-noTM
EuglossaDilemma_011138-T1  0.127  48  0.116  48  0.156  47  0.097   0.106 N  0.450      SignalP-noTM
EuglossaDilemma_011139-T1  0.114  66  0.107  16  0.126  11  0.109   0.108 N  0.450      SignalP-noTM
EuglossaDilemma_011140-T1  0.110  26  0.107  39  0.110  24  0.098   0.102 N  0.450      SignalP-noTM
EuglossaDilemma_011141-T1  0.129  27  0.212  12  0.549   1  0.319   0.270 N  0.450      SignalP-noTM
EuglossaDilemma_011142-T1  0.112  46  0.120  11  0.179   3  0.124   0.123 N  0.450      SignalP-noTM
EuglossaDilemma_011143-T1  0.108  28  0.106  28  0.126  24  0.106   0.106 N  0.450      SignalP-noTM
EuglossaDilemma_011144-T1  0.131  20  0.113  20  0.120  27  0.096   0.104 N  0.450      SignalP-noTM
EuglossaDilemma_011145-T1  0.111  67  0.106  67  0.109  52  0.097   0.101 N  0.450      SignalP-noTM
EuglossaDilemma_011146-T1  0.121  23  0.112  23  0.119   2  0.104   0.107 N  0.450      SignalP-noTM
EuglossaDilemma_011147-T1  0.113  38  0.165  17  0.497  15  0.279   0.226 N  0.450      SignalP-noTM
EuglossaDilemma_011148-T1  0.107  66  0.102  66  0.105  25  0.094   0.098 N  0.450      SignalP-noTM
EuglossaDilemma_011149-T1  0.140  28  0.197  11  0.442   2  0.304   0.255 N  0.450      SignalP-noTM
EuglossaDilemma_011150-T1  0.140  18  0.150  18  0.236   5  0.159   0.155 N  0.450      SignalP-noTM
EuglossaDilemma_011151-T1  0.111  23  0.103  67  0.111  24  0.096   0.099 N  0.450      SignalP-noTM
EuglossaDilemma_011152-T1  0.129  36  0.113  36  0.141  35  0.100   0.106 N  0.450      SignalP-noTM
EuglossaDilemma_011153-T1  0.106  24  0.103  27  0.106   7  0.098   0.100 N  0.450      SignalP-noTM
EuglossaDilemma_011154-T1  0.117  18  0.118  18  0.133  15  0.117   0.117 N  0.450      SignalP-noTM
EuglossaDilemma_011155-T1  0.110  39  0.107  11  0.120  50  0.098   0.102 N  0.450      SignalP-noTM
EuglossaDilemma_011156-T1  0.815  19  0.849  19  0.933  11  0.886   0.869 Y  0.450      SignalP-noTM
EuglossaDilemma_011157-T1  0.124  21  0.126  21  0.273  40  0.129   0.128 N  0.450      SignalP-noTM
EuglossaDilemma_011158-T1  0.124  27  0.206  27  0.469  19  0.318   0.251 N  0.500      SignalP-TM
EuglossaDilemma_011159-T1  0.118  19  0.133  19  0.187   3  0.147   0.140 N  0.450      SignalP-noTM
EuglossaDilemma_011160-T1  0.119  42  0.109  64  0.129  51  0.100   0.104 N  0.450      SignalP-noTM
EuglossaDilemma_011161-T1  0.108  25  0.106  12  0.121   2  0.102   0.104 N  0.450      SignalP-noTM
EuglossaDilemma_011162-T1  0.109  55  0.104  11  0.126   2  0.106   0.105 N  0.450      SignalP-noTM
EuglossaDilemma_011163-T1  0.114  24  0.112  24  0.131   7  0.111   0.112 N  0.450      SignalP-noTM
EuglossaDilemma_011164-T1  0.172  34  0.106  34  0.108  11  0.076   0.094 N  0.500      SignalP-TM
EuglossaDilemma_011165-T1  0.111  53  0.105  70  0.113  60  0.098   0.102 N  0.450      SignalP-noTM
EuglossaDilemma_011166-T1  0.112  16  0.103  16  0.109  22  0.093   0.098 N  0.450      SignalP-noTM
EuglossaDilemma_011167-T1  0.217  18  0.165  11  0.377   2  0.232   0.192 N  0.500      SignalP-TM
EuglossaDilemma_011168-T1  0.132  12  0.122  12  0.134  13  0.116   0.119 N  0.450      SignalP-noTM
EuglossaDilemma_011169-T1  0.141  17  0.157  17  0.200   7  0.176   0.167 N  0.450      SignalP-noTM
EuglossaDilemma_011170-T1  0.111  36  0.104  66  0.124  35  0.098   0.101 N  0.450      SignalP-noTM
EuglossaDilemma_011171-T1  0.108  36  0.109  11  0.131   1  0.101   0.104 N  0.450      SignalP-noTM
EuglossaDilemma_011172-T1  0.108  55  0.108  48  0.119  22  0.103   0.105 N  0.450      SignalP-noTM
EuglossaDilemma_011173-T1  0.108  70  0.105  70  0.113  36  0.097   0.101 N  0.450      SignalP-noTM
EuglossaDilemma_011174-T1  0.124  52  0.108  52  0.117  15  0.097   0.102 N  0.450      SignalP-noTM
EuglossaDilemma_011175-T1  0.108  48  0.116  41  0.148  27  0.107   0.111 N  0.450      SignalP-noTM
EuglossaDilemma_011176-T1  0.110  67  0.106  30  0.120  24  0.103   0.104 N  0.450      SignalP-noTM
EuglossaDilemma_011177-T1  0.110   8  0.110  61  0.137  47  0.104   0.107 N  0.450      SignalP-noTM
EuglossaDilemma_011178-T1  0.119  22  0.122  22  0.182   9  0.124   0.123 N  0.450      SignalP-noTM
EuglossaDilemma_011179-T1  0.110  50  0.107  50  0.126  12  0.102   0.104 N  0.450      SignalP-noTM
EuglossaDilemma_011180-T1  0.116  33  0.158  11  0.285   1  0.190   0.175 N  0.450      SignalP-noTM
EuglossaDilemma_011181-T1  0.163  53  0.141  53  0.211  12  0.119   0.129 N  0.450      SignalP-noTM
EuglossaDilemma_011182-T1  0.113  42  0.113  42  0.128  31  0.112   0.112 N  0.450      SignalP-noTM
EuglossaDilemma_011183-T1  0.110  52  0.108  17  0.129  12  0.112   0.110 N  0.450      SignalP-noTM
EuglossaDilemma_011184-T1  0.109  38  0.116  11  0.148   3  0.120   0.118 N  0.450      SignalP-noTM
EuglossaDilemma_011185-T1  0.145  24  0.120  24  0.111   3  0.100   0.109 N  0.450      SignalP-noTM
EuglossaDilemma_011186-T1  0.115  40  0.117  40  0.187  39  0.111   0.114 N  0.450      SignalP-noTM
EuglossaDilemma_011187-T1  0.113  20  0.107  44  0.115  25  0.101   0.103 N  0.450      SignalP-noTM
EuglossaDilemma_011188-T1  0.116  37  0.113  37  0.188  27  0.107   0.110 N  0.450      SignalP-noTM
EuglossaDilemma_011189-T1  0.133  44  0.117  14  0.184   9  0.132   0.125 N  0.450      SignalP-noTM
EuglossaDilemma_011190-T1  0.110  38  0.104  38  0.126  45  0.095   0.099 N  0.450      SignalP-noTM
EuglossaDilemma_011191-T1  0.110  55  0.108  34  0.116  22  0.101   0.104 N  0.450      SignalP-noTM
EuglossaDilemma_011192-T1  0.113  33  0.114  11  0.140   1  0.112   0.113 N  0.450      SignalP-noTM
EuglossaDilemma_011193-T1  0.123  24  0.108  66  0.117  28  0.097   0.102 N  0.450      SignalP-noTM
EuglossaDilemma_011194-T1  0.110  38  0.107  29  0.112  47  0.101   0.104 N  0.450      SignalP-noTM
EuglossaDilemma_011195-T1  0.109  28  0.107  45  0.121  20  0.101   0.104 N  0.450      SignalP-noTM
EuglossaDilemma_011196-T1  0.107  59  0.104  64  0.107  61  0.096   0.100 N  0.450      SignalP-noTM
EuglossaDilemma_011197-T1  0.154  18  0.288  18  0.708  13  0.542   0.390 N  0.500      SignalP-TM
EuglossaDilemma_011198-T1  0.134  17  0.135  17  0.228  13  0.143   0.139 N  0.450      SignalP-noTM
EuglossaDilemma_011199-T1  0.130  42  0.114  42  0.137  41  0.096   0.104 N  0.450      SignalP-noTM
EuglossaDilemma_011200-T1  0.165  31  0.154  31  0.178  24  0.144   0.149 N  0.450      SignalP-noTM
EuglossaDilemma_011201-T1  0.309  30  0.371  30  0.777   2  0.428   0.394 N  0.500      SignalP-TM
EuglossaDilemma_011202-T1  0.148  31  0.160  31  0.274  20  0.183   0.172 N  0.450      SignalP-noTM
EuglossaDilemma_011203-T1  0.110  54  0.109  42  0.143  25  0.102   0.105 N  0.450      SignalP-noTM
EuglossaDilemma_011204-T1  0.123  23  0.177  18  0.369  13  0.270   0.227 N  0.450      SignalP-noTM
EuglossaDilemma_011205-T1  0.110  26  0.107  12  0.124   6  0.108   0.107 N  0.450      SignalP-noTM
EuglossaDilemma_011206-T1  0.119  32  0.135  11  0.209   2  0.154   0.145 N  0.450      SignalP-noTM
EuglossaDilemma_011207-T1  0.111  57  0.142  57  0.212  54  0.128   0.136 N  0.500      SignalP-TM
EuglossaDilemma_011208-T1  0.114  59  0.119  12  0.176   5  0.142   0.132 N  0.450      SignalP-noTM
EuglossaDilemma_011209-T1  0.135  20  0.196  20  0.374   8  0.283   0.243 N  0.450      SignalP-noTM
EuglossaDilemma_011210-T1  0.112  25  0.108  16  0.128  52  0.107   0.108 N  0.450      SignalP-noTM
EuglossaDilemma_011211-T1  0.110  60  0.103  60  0.117  55  0.094   0.098 N  0.450      SignalP-noTM
EuglossaDilemma_011212-T1  0.151  24  0.186  18  0.403   2  0.241   0.216 N  0.450      SignalP-noTM
EuglossaDilemma_011213-T1  0.296  23  0.490  23  0.875  14  0.810   0.663 Y  0.450      SignalP-noTM
EuglossaDilemma_011214-T1  0.146  36  0.122  36  0.140   8  0.111   0.116 N  0.450      SignalP-noTM
EuglossaDilemma_011215-T1  0.108  54  0.106  54  0.121  40  0.096   0.101 N  0.450      SignalP-noTM
EuglossaDilemma_011216-T1  0.110  32  0.103  69  0.109  55  0.095   0.099 N  0.450      SignalP-noTM
EuglossaDilemma_011217-T1  0.176  37  0.156  37  0.189  33  0.125   0.139 N  0.450      SignalP-noTM
EuglossaDilemma_011218-T1  0.127  34  0.119  34  0.158  33  0.106   0.112 N  0.450      SignalP-noTM
EuglossaDilemma_011219-T1  0.122  16  0.108  16  0.119  15  0.096   0.101 N  0.450      SignalP-noTM
EuglossaDilemma_011220-T1  0.136  20  0.163  20  0.256   1  0.184   0.174 N  0.450      SignalP-noTM
EuglossaDilemma_011221-T1  0.131  36  0.184  11  0.421   1  0.244   0.216 N  0.450      SignalP-noTM
EuglossaDilemma_011222-T1  0.108  69  0.105  15  0.122  35  0.103   0.104 N  0.450      SignalP-noTM
EuglossaDilemma_011223-T1  0.112  44  0.111  11  0.132   1  0.109   0.110 N  0.450      SignalP-noTM
EuglossaDilemma_011224-T1  0.179  20  0.151  20  0.191  17  0.128   0.138 N  0.450      SignalP-noTM
EuglossaDilemma_011225-T1  0.118  23  0.109  23  0.152  42  0.102   0.105 N  0.450      SignalP-noTM
EuglossaDilemma_011226-T1  0.125  19  0.116  52  0.139  44  0.108   0.112 N  0.450      SignalP-noTM
EuglossaDilemma_011227-T1  0.159  28  0.162  28  0.222  25  0.163   0.163 N  0.450      SignalP-noTM
EuglossaDilemma_011228-T1  0.117  53  0.111  53  0.138  48  0.104   0.107 N  0.450      SignalP-noTM
EuglossaDilemma_011230-T1  0.113  25  0.111  25  0.155  24  0.109   0.110 N  0.450      SignalP-noTM
EuglossaDilemma_011231-T1  0.356  27  0.398  27  0.702   2  0.475   0.440 N  0.450      SignalP-noTM
EuglossaDilemma_011232-T1  0.153  50  0.123  50  0.124  54  0.098   0.109 N  0.450      SignalP-noTM
EuglossaDilemma_011233-T1  0.173  23  0.209  23  0.342  38  0.251   0.232 N  0.450      SignalP-noTM
EuglossaDilemma_011234-T1  0.207  21  0.177  21  0.217   1  0.144   0.159 N  0.450      SignalP-noTM
EuglossaDilemma_011235-T1  0.110  56  0.138  11  0.350   3  0.195   0.169 N  0.450      SignalP-noTM
EuglossaDilemma_011236-T1  0.108  27  0.103  53  0.131  39  0.098   0.101 N  0.450      SignalP-noTM
EuglossaDilemma_011237-T1  0.759  20  0.779  20  0.903  19  0.805   0.793 Y  0.450      SignalP-noTM
EuglossaDilemma_011238-T1  0.109  33  0.114  11  0.137   1  0.109   0.112 N  0.450      SignalP-noTM
EuglossaDilemma_011239-T1  0.111  21  0.122  15  0.187   5  0.140   0.132 N  0.450      SignalP-noTM
EuglossaDilemma_011240-T1  0.141  25  0.137  25  0.199  18  0.124   0.132 N  0.500      SignalP-TM
EuglossaDilemma_011241-T1  0.109  44  0.114  12  0.140   1  0.111   0.112 N  0.450      SignalP-noTM
EuglossaDilemma_011242-T1  0.687  27  0.574  27  0.727   9  0.501   0.534 Y  0.450      SignalP-noTM
EuglossaDilemma_011243-T1  0.198  19  0.138  19  0.149  36  0.095   0.115 N  0.450      SignalP-noTM
EuglossaDilemma_011244-T1  0.110  58  0.117  41  0.169  40  0.110   0.114 N  0.500      SignalP-TM
EuglossaDilemma_011245-T1  0.255  20  0.169  20  0.126  11  0.110   0.137 N  0.450      SignalP-noTM
EuglossaDilemma_011246-T1  0.174  36  0.223  36  0.496   6  0.296   0.252 N  0.500      SignalP-TM
EuglossaDilemma_011247-T1  0.134  10  0.106  25  0.129  13  0.103   0.104 N  0.450      SignalP-noTM
EuglossaDilemma_011248-T1  0.118  37  0.108  37  0.129  36  0.095   0.101 N  0.450      SignalP-noTM
EuglossaDilemma_011249-T1  0.119  24  0.121  11  0.166   1  0.105   0.113 N  0.450      SignalP-noTM
EuglossaDilemma_011250-T1  0.111  68  0.104  68  0.108  35  0.094   0.099 N  0.450      SignalP-noTM
EuglossaDilemma_011251-T1  0.207  24  0.238  39  0.482  33  0.268   0.254 N  0.450      SignalP-noTM
EuglossaDilemma_011252-T1  0.110  48  0.105  20  0.120   6  0.105   0.105 N  0.450      SignalP-noTM
EuglossaDilemma_011253-T1  0.109  20  0.103  20  0.112  19  0.098   0.101 N  0.450      SignalP-noTM
EuglossaDilemma_011254-T1  0.108  46  0.105  12  0.116   5  0.106   0.106 N  0.450      SignalP-noTM
EuglossaDilemma_011255-T1  0.114  25  0.123  11  0.172   2  0.130   0.127 N  0.450      SignalP-noTM
EuglossaDilemma_011256-T1  0.118  12  0.124  12  0.147   1  0.112   0.117 N  0.450      SignalP-noTM
EuglossaDilemma_011257-T1  0.110  46  0.119  46  0.208  38  0.119   0.119 N  0.450      SignalP-noTM
EuglossaDilemma_011258-T1  0.112  50  0.105  50  0.116  49  0.095   0.099 N  0.450      SignalP-noTM
EuglossaDilemma_011259-T1  0.130  19  0.193  19  0.436  12  0.288   0.244 N  0.450      SignalP-noTM
EuglossaDilemma_011260-T1  0.170  46  0.134  46  0.131  45  0.098   0.114 N  0.450      SignalP-noTM
EuglossaDilemma_011261-T1  0.128  38  0.111  38  0.118   5  0.097   0.103 N  0.450      SignalP-noTM
EuglossaDilemma_011262-T1  0.149  25  0.184  11  0.398   1  0.254   0.222 N  0.450      SignalP-noTM
EuglossaDilemma_011263-T1  0.323  35  0.214  35  0.427   1  0.161   0.193 N  0.500      SignalP-TM
EuglossaDilemma_011264-T1  0.113  35  0.105  59  0.122  55  0.097   0.101 N  0.450      SignalP-noTM
EuglossaDilemma_011265-T1  0.108  35  0.104  35  0.114  41  0.098   0.101 N  0.450      SignalP-noTM
EuglossaDilemma_011266-T1  0.165  61  0.145  61  0.225   4  0.138   0.141 N  0.450      SignalP-noTM
EuglossaDilemma_011267-T1  0.108  44  0.103  44  0.115   2  0.095   0.099 N  0.450      SignalP-noTM
EuglossaDilemma_011268-T1  0.123  23  0.120  23  0.157   9  0.117   0.119 N  0.450      SignalP-noTM
EuglossaDilemma_011269-T1  0.185  20  0.131  20  0.121  36  0.092   0.110 N  0.450      SignalP-noTM
EuglossaDilemma_011270-T1  0.150  20  0.200  20  0.338  18  0.256   0.230 N  0.450      SignalP-noTM
EuglossaDilemma_011271-T1  0.160  19  0.202  19  0.339   1  0.239   0.222 N  0.450      SignalP-noTM
EuglossaDilemma_011272-T1  0.367  20  0.203  20  0.128  18  0.113   0.154 N  0.450      SignalP-noTM
EuglossaDilemma_011273-T1  0.106  52  0.106  11  0.115   1  0.101   0.104 N  0.450      SignalP-noTM
EuglossaDilemma_011274-T1  0.108  69  0.104  12  0.122   2  0.097   0.100 N  0.450      SignalP-noTM
EuglossaDilemma_011275-T1  0.123  27  0.106  27  0.126   4  0.096   0.101 N  0.450      SignalP-noTM
EuglossaDilemma_011276-T1  0.112  67  0.125  11  0.168   3  0.144   0.135 N  0.450      SignalP-noTM
EuglossaDilemma_011277-T1  0.126  23  0.107  23  0.110  28  0.090   0.098 N  0.450      SignalP-noTM
EuglossaDilemma_011278-T1  0.338  23  0.309  23  0.538   1  0.283   0.295 N  0.450      SignalP-noTM
EuglossaDilemma_011279-T1  0.143  16  0.178  16  0.290   2  0.201   0.191 N  0.450      SignalP-noTM
EuglossaDilemma_011280-T1  0.111  24  0.134  11  0.202   4  0.178   0.152 N  0.500      SignalP-TM
EuglossaDilemma_011281-T1  0.112  61  0.110  42  0.159  29  0.107   0.108 N  0.450      SignalP-noTM
EuglossaDilemma_011282-T1  0.122  62  0.110  11  0.117   2  0.106   0.108 N  0.450      SignalP-noTM
EuglossaDilemma_011283-T1  0.119  46  0.121  11  0.182  20  0.120   0.121 N  0.450      SignalP-noTM
EuglossaDilemma_011284-T1  0.125  28  0.164  40  0.387  30  0.154   0.160 N  0.500      SignalP-TM
EuglossaDilemma_011285-T1  0.110  16  0.109  27  0.124  13  0.106   0.107 N  0.450      SignalP-noTM
EuglossaDilemma_011286-T1  0.120  41  0.127  12  0.219   5  0.151   0.140 N  0.450      SignalP-noTM
EuglossaDilemma_011287-T1  0.110  23  0.148  14  0.251  12  0.200   0.176 N  0.450      SignalP-noTM
EuglossaDilemma_011288-T1  0.263  45  0.190  45  0.273  42  0.118   0.151 N  0.450      SignalP-noTM
EuglossaDilemma_011289-T1  0.123  37  0.120  16  0.170  34  0.130   0.125 N  0.450      SignalP-noTM
EuglossaDilemma_011290-T1  0.257  22  0.188  22  0.206   1  0.134   0.159 N  0.450      SignalP-noTM
EuglossaDilemma_011291-T1  0.240  37  0.254  37  0.688   1  0.342   0.301 N  0.450      SignalP-noTM
EuglossaDilemma_011292-T1  0.179  45  0.208  45  0.614  38  0.213   0.210 N  0.450      SignalP-noTM
EuglossaDilemma_011293-T1  0.131  22  0.150  22  0.222   1  0.171   0.161 N  0.450      SignalP-noTM
EuglossaDilemma_011294-T1  0.144  17  0.291  17  0.716  16  0.569   0.441 N  0.450      SignalP-noTM
EuglossaDilemma_011295-T1  0.106  48  0.103  62  0.127  47  0.097   0.100 N  0.450      SignalP-noTM
EuglossaDilemma_011296-T1  0.167  25  0.145  25  0.184   4  0.129   0.137 N  0.450      SignalP-noTM
EuglossaDilemma_011297-T1  0.107  22  0.104  37  0.111  56  0.097   0.100 N  0.450      SignalP-noTM
EuglossaDilemma_011298-T1  0.184  21  0.189  11  0.485   2  0.295   0.232 N  0.500      SignalP-TM
EuglossaDilemma_011299-T1  0.134  22  0.115  22  0.120  23  0.099   0.106 N  0.450      SignalP-noTM
EuglossaDilemma_011300-T1  0.109  54  0.104  60  0.105  42  0.095   0.099 N  0.450      SignalP-noTM
EuglossaDilemma_011301-T1  0.115  21  0.106  45  0.124   2  0.100   0.103 N  0.450      SignalP-noTM
EuglossaDilemma_011302-T1  0.478  22  0.644  22  0.943   5  0.866   0.764 Y  0.450      SignalP-noTM
EuglossaDilemma_011303-T1  0.110  32  0.105  70  0.116  55  0.095   0.100 N  0.450      SignalP-noTM
EuglossaDilemma_011304-T1  0.110  26  0.106  26  0.108  14  0.102   0.104 N  0.450      SignalP-noTM
EuglossaDilemma_011305-T1  0.150  50  0.149  17  0.218   2  0.166   0.158 N  0.450      SignalP-noTM
EuglossaDilemma_011306-T1  0.109  34  0.105  38  0.113  25  0.096   0.100 N  0.450      SignalP-noTM
EuglossaDilemma_011307-T1  0.111  51  0.106  62  0.115  54  0.100   0.103 N  0.450      SignalP-noTM
EuglossaDilemma_011308-T1  0.109  60  0.109  27  0.129  16  0.106   0.107 N  0.450      SignalP-noTM
EuglossaDilemma_011309-T1  0.107  29  0.135  15  0.356   7  0.187   0.163 N  0.450      SignalP-noTM
EuglossaDilemma_011310-T1  0.111  25  0.105  25  0.113  18  0.099   0.102 N  0.450      SignalP-noTM
EuglossaDilemma_011311-T1  0.148  22  0.115  22  0.131  26  0.088   0.100 N  0.450      SignalP-noTM
EuglossaDilemma_011312-T1  0.112  28  0.106  65  0.120   2  0.098   0.102 N  0.450      SignalP-noTM
EuglossaDilemma_011313-T1  0.110  14  0.120  14  0.151   1  0.116   0.118 N  0.450      SignalP-noTM
EuglossaDilemma_011314-T1  0.124  47  0.109  47  0.130   4  0.098   0.103 N  0.450      SignalP-noTM
EuglossaDilemma_011315-T1  0.110  66  0.105  66  0.112  54  0.097   0.101 N  0.450      SignalP-noTM
EuglossaDilemma_011316-T1  0.112  27  0.113  27  0.138  50  0.114   0.114 N  0.450      SignalP-noTM
EuglossaDilemma_011317-T1  0.557  19  0.698  19  0.912  10  0.879   0.796 Y  0.450      SignalP-noTM
EuglossaDilemma_011318-T1  0.109  29  0.106  21  0.119   2  0.106   0.106 N  0.450      SignalP-noTM
EuglossaDilemma_011319-T1  0.110  31  0.110  31  0.127  26  0.106   0.108 N  0.450      SignalP-noTM
EuglossaDilemma_011320-T1  0.138  37  0.122  37  0.137  40  0.102   0.112 N  0.450      SignalP-noTM
EuglossaDilemma_011321-T1  0.125  43  0.113  43  0.126   1  0.102   0.107 N  0.450      SignalP-noTM
EuglossaDilemma_011322-T1  0.139  32  0.137  32  0.244  15  0.141   0.139 N  0.450      SignalP-noTM
EuglossaDilemma_011323-T1  0.110  57  0.115  52  0.131  25  0.109   0.112 N  0.450      SignalP-noTM
EuglossaDilemma_011324-T1  0.108  70  0.106  70  0.112  50  0.097   0.101 N  0.450      SignalP-noTM
EuglossaDilemma_011325-T1  0.108  70  0.106  12  0.116   2  0.104   0.105 N  0.450      SignalP-noTM
EuglossaDilemma_011326-T1  0.111  51  0.110  51  0.129  42  0.105   0.107 N  0.450      SignalP-noTM
EuglossaDilemma_011327-T1  0.176  47  0.132  47  0.113  24  0.098   0.113 N  0.450      SignalP-noTM
EuglossaDilemma_011328-T1  0.110  67  0.109  14  0.116   1  0.108   0.108 N  0.450      SignalP-noTM
EuglossaDilemma_011329-T1  0.108  45  0.103  70  0.107  61  0.095   0.099 N  0.450      SignalP-noTM
EuglossaDilemma_011330-T1  0.109  34  0.106  34  0.118  23  0.099   0.102 N  0.450      SignalP-noTM
EuglossaDilemma_011331-T1  0.109  29  0.109  12  0.129   7  0.105   0.107 N  0.450      SignalP-noTM
EuglossaDilemma_011332-T1  0.145  23  0.138  23  0.197  32  0.131   0.134 N  0.450      SignalP-noTM
EuglossaDilemma_011333-T1  0.110  46  0.115  11  0.144   2  0.120   0.118 N  0.450      SignalP-noTM
EuglossaDilemma_011334-T1  0.109  29  0.103  39  0.113  29  0.095   0.099 N  0.450      SignalP-noTM
EuglossaDilemma_011335-T1  0.122  19  0.111  19  0.127   1  0.095   0.102 N  0.450      SignalP-noTM
EuglossaDilemma_011336-T1  0.124  16  0.175  16  0.418  12  0.253   0.217 N  0.450      SignalP-noTM
EuglossaDilemma_011337-T1  0.109  60  0.103  60  0.110  24  0.096   0.099 N  0.450      SignalP-noTM
EuglossaDilemma_011338-T1  0.108  51  0.108  32  0.140  46  0.095   0.103 N  0.500      SignalP-TM
EuglossaDilemma_011339-T1  0.111  25  0.137  12  0.220   1  0.128   0.132 N  0.450      SignalP-noTM
EuglossaDilemma_011340-T1  0.185  21  0.291  21  0.677   5  0.510   0.379 N  0.500      SignalP-TM
EuglossaDilemma_011341-T1  0.209  30  0.172  30  0.358   2  0.191   0.180 N  0.500      SignalP-TM
EuglossaDilemma_011342-T1  0.116  32  0.116  46  0.194  37  0.105   0.110 N  0.450      SignalP-noTM
EuglossaDilemma_011343-T1  0.272  21  0.182  21  0.144  20  0.122   0.150 N  0.450      SignalP-noTM
EuglossaDilemma_011344-T1  0.165  36  0.134  36  0.138  30  0.112   0.123 N  0.450      SignalP-noTM
EuglossaDilemma_011345-T1  0.167  36  0.165  36  0.302  27  0.158   0.161 N  0.450      SignalP-noTM
EuglossaDilemma_011346-T1  0.111  16  0.105  62  0.150  47  0.100   0.102 N  0.450      SignalP-noTM
EuglossaDilemma_011347-T1  0.113  60  0.107  60  0.128  53  0.099   0.103 N  0.450      SignalP-noTM
EuglossaDilemma_011348-T1  0.113  38  0.104  67  0.112  64  0.097   0.100 N  0.450      SignalP-noTM
EuglossaDilemma_011349-T1  0.112  47  0.114  12  0.128   6  0.119   0.116 N  0.450      SignalP-noTM
EuglossaDilemma_011350-T1  0.110  31  0.108  45  0.120  26  0.101   0.104 N  0.450      SignalP-noTM
EuglossaDilemma_011351-T1  0.109  65  0.106  39  0.118  24  0.100   0.103 N  0.450      SignalP-noTM
EuglossaDilemma_011352-T1  0.108  24  0.106  12  0.119   1  0.101   0.103 N  0.450      SignalP-noTM
EuglossaDilemma_011353-T1  0.156  25  0.125  25  0.120  27  0.101   0.112 N  0.450      SignalP-noTM
EuglossaDilemma_011354-T1  0.126  28  0.127  12  0.186   1  0.119   0.123 N  0.450      SignalP-noTM
EuglossaDilemma_011355-T1  0.128  26  0.124  26  0.165   2  0.124   0.124 N  0.450      SignalP-noTM
EuglossaDilemma_011356-T1  0.110  48  0.109  53  0.183  12  0.107   0.108 N  0.450      SignalP-noTM
EuglossaDilemma_011357-T1  0.110  19  0.129  12  0.174   1  0.138   0.134 N  0.450      SignalP-noTM
EuglossaDilemma_011358-T1  0.112  46  0.111  53  0.124  40  0.103   0.107 N  0.450      SignalP-noTM
EuglossaDilemma_011359-T1  0.110  47  0.128  11  0.184   1  0.125   0.126 N  0.450      SignalP-noTM
EuglossaDilemma_011360-T1  0.128  26  0.127  23  0.231   5  0.133   0.130 N  0.450      SignalP-noTM
EuglossaDilemma_011361-T1  0.107  48  0.105  12  0.141   6  0.115   0.111 N  0.450      SignalP-noTM
EuglossaDilemma_011362-T1  0.107  16  0.123  12  0.168   1  0.118   0.120 N  0.450      SignalP-noTM
EuglossaDilemma_011363-T1  0.133  26  0.114  26  0.125  25  0.098   0.105 N  0.450      SignalP-noTM
EuglossaDilemma_011364-T1  0.119  27  0.108  27  0.118  31  0.099   0.103 N  0.450      SignalP-noTM
EuglossaDilemma_011365-T1  0.147  26  0.138  26  0.160  23  0.129   0.134 N  0.500      SignalP-TM
EuglossaDilemma_011366-T1  0.169  38  0.132  38  0.180  37  0.103   0.116 N  0.450      SignalP-noTM
EuglossaDilemma_011367-T1  0.124  25  0.138  11  0.208   1  0.151   0.145 N  0.450      SignalP-noTM
EuglossaDilemma_011368-T1  0.135  36  0.131  12  0.235   4  0.150   0.141 N  0.450      SignalP-noTM
EuglossaDilemma_011369-T1  0.118  33  0.105  33  0.124   7  0.098   0.101 N  0.450      SignalP-noTM
EuglossaDilemma_011370-T1  0.115  54  0.122  54  0.181  43  0.111   0.116 N  0.450      SignalP-noTM
EuglossaDilemma_011371-T1  0.123  34  0.107  34  0.130  33  0.094   0.100 N  0.450      SignalP-noTM
EuglossaDilemma_011372-T1  0.126  20  0.128  20  0.160  34  0.131   0.130 N  0.450      SignalP-noTM
EuglossaDilemma_011373-T1  0.118  56  0.111  56  0.162  48  0.096   0.103 N  0.450      SignalP-noTM
EuglossaDilemma_011374-T1  0.111  63  0.105  63  0.109  12  0.099   0.102 N  0.450      SignalP-noTM
EuglossaDilemma_011375-T1  0.111  60  0.107  40  0.124   2  0.105   0.106 N  0.450      SignalP-noTM
EuglossaDilemma_011376-T1  0.109  55  0.114  18  0.137   4  0.122   0.118 N  0.450      SignalP-noTM
EuglossaDilemma_011377-T1  0.109  23  0.111  12  0.127   1  0.113   0.112 N  0.450      SignalP-noTM
EuglossaDilemma_011378-T1  0.139  27  0.263  20  0.660  15  0.538   0.411 N  0.450      SignalP-noTM
EuglossaDilemma_011379-T1  0.133  49  0.116  49  0.157  47  0.101   0.108 N  0.450      SignalP-noTM
EuglossaDilemma_011380-T1  0.114  48  0.106  48  0.124   4  0.096   0.101 N  0.450      SignalP-noTM
EuglossaDilemma_011381-T1  0.216  40  0.180  26  0.270   6  0.204   0.193 N  0.450      SignalP-noTM
EuglossaDilemma_011382-T1  0.546  26  0.640  26  0.893  16  0.754   0.702 Y  0.450      SignalP-noTM
EuglossaDilemma_011383-T1  0.143  54  0.125  54  0.140  53  0.101   0.112 N  0.450      SignalP-noTM
EuglossaDilemma_011384-T1  0.122  31  0.109  12  0.130   4  0.105   0.107 N  0.450      SignalP-noTM
EuglossaDilemma_011385-T1  0.153  49  0.146  30  0.226  18  0.168   0.155 N  0.500      SignalP-TM
EuglossaDilemma_011386-T1  0.633  23  0.764  23  0.963   6  0.923   0.850 Y  0.450      SignalP-noTM
EuglossaDilemma_011387-T1  0.111  20  0.112  20  0.132  17  0.112   0.112 N  0.450      SignalP-noTM
EuglossaDilemma_011388-T1  0.112  68  0.113  11  0.141   1  0.111   0.112 N  0.450      SignalP-noTM
EuglossaDilemma_011389-T1  0.129  58  0.114  36  0.137  35  0.101   0.107 N  0.450      SignalP-noTM
EuglossaDilemma_011390-T1  0.110  41  0.107  41  0.116  31  0.100   0.104 N  0.450      SignalP-noTM
EuglossaDilemma_011391-T1  0.179  33  0.170  24  0.423   5  0.208   0.191 N  0.450      SignalP-noTM
EuglossaDilemma_011392-T1  0.106  15  0.104  45  0.113  32  0.096   0.100 N  0.450      SignalP-noTM
EuglossaDilemma_011393-T1  0.112  27  0.110  11  0.162  25  0.099   0.104 N  0.450      SignalP-noTM
EuglossaDilemma_011394-T1  0.117  20  0.122  16  0.212  15  0.130   0.126 N  0.450      SignalP-noTM
EuglossaDilemma_011395-T1  0.109  22  0.110  11  0.150   2  0.120   0.116 N  0.450      SignalP-noTM
EuglossaDilemma_011396-T1  0.182  21  0.145  21  0.153   1  0.112   0.127 N  0.450      SignalP-noTM
EuglossaDilemma_011397-T1  0.134  18  0.113  18  0.128  54  0.093   0.102 N  0.450      SignalP-noTM
EuglossaDilemma_011398-T1  0.110  31  0.109  11  0.121   1  0.109   0.109 N  0.450      SignalP-noTM
EuglossaDilemma_011399-T1  0.124  18  0.102  18  0.105  41  0.085   0.093 N  0.450      SignalP-noTM
EuglossaDilemma_011400-T1  0.110  44  0.106  13  0.123   5  0.101   0.103 N  0.450      SignalP-noTM
EuglossaDilemma_011401-T1  0.135  59  0.123  59  0.208  39  0.114   0.119 N  0.500      SignalP-TM
EuglossaDilemma_011402-T1  0.107  50  0.108  50  0.118  43  0.100   0.104 N  0.450      SignalP-noTM
EuglossaDilemma_011403-T1  0.111  54  0.106  54  0.112  47  0.098   0.102 N  0.450      SignalP-noTM
EuglossaDilemma_011404-T1  0.157  44  0.126  44  0.193   2  0.108   0.116 N  0.450      SignalP-noTM
EuglossaDilemma_011405-T1  0.161  19  0.206  19  0.417   6  0.275   0.243 N  0.450      SignalP-noTM
EuglossaDilemma_011406-T1  0.123  51  0.112  51  0.125  55  0.097   0.104 N  0.450      SignalP-noTM
EuglossaDilemma_011407-T1  0.117  18  0.110  43  0.126  22  0.104   0.107 N  0.450      SignalP-noTM
EuglossaDilemma_011408-T1  0.109  52  0.107  31  0.119  22  0.105   0.106 N  0.450      SignalP-noTM
EuglossaDilemma_011409-T1  0.111  60  0.107  53  0.116  51  0.101   0.104 N  0.450      SignalP-noTM
EuglossaDilemma_011410-T1  0.116  53  0.111  53  0.121  40  0.101   0.105 N  0.450      SignalP-noTM
EuglossaDilemma_011411-T1  0.109  49  0.106  49  0.114  52  0.096   0.100 N  0.450      SignalP-noTM
EuglossaDilemma_011412-T1  0.111  31  0.104  70  0.111  69  0.097   0.100 N  0.450      SignalP-noTM
EuglossaDilemma_011413-T1  0.127  25  0.193  11  0.422   1  0.283   0.242 N  0.450      SignalP-noTM
EuglossaDilemma_011414-T1  0.127  30  0.134  15  0.252   4  0.179   0.158 N  0.450      SignalP-noTM
EuglossaDilemma_011415-T1  0.107  54  0.104  54  0.115  37  0.095   0.099 N  0.450      SignalP-noTM
EuglossaDilemma_011416-T1  0.112  36  0.103  61  0.128  46  0.098   0.101 N  0.450      SignalP-noTM
EuglossaDilemma_011417-T1  0.132  19  0.190  11  0.415   1  0.326   0.244 N  0.500      SignalP-TM
EuglossaDilemma_011418-T1  0.109  22  0.104  22  0.118   5  0.099   0.102 N  0.450      SignalP-noTM
EuglossaDilemma_011419-T1  0.115  19  0.114  19  0.136  12  0.113   0.114 N  0.450      SignalP-noTM
EuglossaDilemma_011420-T1  0.130  24  0.140  11  0.211   1  0.160   0.151 N  0.450      SignalP-noTM
EuglossaDilemma_011421-T1  0.110  66  0.108  66  0.123  51  0.098   0.103 N  0.450      SignalP-noTM
EuglossaDilemma_011422-T1  0.150  27  0.137  27  0.163   9  0.126   0.131 N  0.450      SignalP-noTM
EuglossaDilemma_011423-T1  0.107  45  0.155  53  0.341  49  0.129   0.145 N  0.500      SignalP-TM
EuglossaDilemma_011424-T1  0.109  56  0.111  11  0.135   1  0.103   0.107 N  0.450      SignalP-noTM
EuglossaDilemma_011425-T1  0.182  37  0.165  37  0.262  13  0.160   0.162 N  0.450      SignalP-noTM
EuglossaDilemma_011426-T1  0.143  32  0.213  32  0.565   7  0.314   0.253 N  0.500      SignalP-TM
EuglossaDilemma_011427-T1  0.123  44  0.114  61  0.151  43  0.099   0.106 N  0.450      SignalP-noTM
EuglossaDilemma_011428-T1  0.113  50  0.107  50  0.114  37  0.098   0.102 N  0.450      SignalP-noTM
EuglossaDilemma_011429-T1  0.146  37  0.130  37  0.205  36  0.116   0.123 N  0.450      SignalP-noTM
EuglossaDilemma_011430-T1  0.139  17  0.128  17  0.142  13  0.120   0.124 N  0.450      SignalP-noTM
EuglossaDilemma_011431-T1  0.119  18  0.115  18  0.125   9  0.112   0.113 N  0.450      SignalP-noTM
EuglossaDilemma_011432-T1  0.111  38  0.106  38  0.109  28  0.098   0.102 N  0.450      SignalP-noTM
EuglossaDilemma_011433-T1  0.109  70  0.106  26  0.129  11  0.104   0.105 N  0.450      SignalP-noTM
EuglossaDilemma_011434-T1  0.129  39  0.137  16  0.271  11  0.187   0.164 N  0.450      SignalP-noTM
EuglossaDilemma_011435-T1  0.133  42  0.119  42  0.148   1  0.103   0.110 N  0.450      SignalP-noTM
EuglossaDilemma_011436-T1  0.161  51  0.149  13  0.251   1  0.186   0.169 N  0.450      SignalP-noTM
EuglossaDilemma_011437-T1  0.108  65  0.113  15  0.133   2  0.120   0.117 N  0.450      SignalP-noTM
EuglossaDilemma_011438-T1  0.110  39  0.119  11  0.154   8  0.126   0.123 N  0.450      SignalP-noTM
EuglossaDilemma_011439-T1  0.110  62  0.110  49  0.118  36  0.106   0.108 N  0.450      SignalP-noTM
EuglossaDilemma_011440-T1  0.113  22  0.107  18  0.115  15  0.099   0.102 N  0.450      SignalP-noTM
EuglossaDilemma_011441-T1  0.109  59  0.105  46  0.113  30  0.097   0.100 N  0.450      SignalP-noTM
EuglossaDilemma_011442-T1  0.109  63  0.106  11  0.116  29  0.103   0.104 N  0.450      SignalP-noTM
EuglossaDilemma_011443-T1  0.111  31  0.107  14  0.121   1  0.099   0.103 N  0.450      SignalP-noTM
EuglossaDilemma_011444-T1  0.117  18  0.110  57  0.152  50  0.102   0.106 N  0.450      SignalP-noTM
EuglossaDilemma_011445-T1  0.184  39  0.136  39  0.145  50  0.101   0.117 N  0.450      SignalP-noTM
EuglossaDilemma_011446-T1  0.108  63  0.104  33  0.111  56  0.100   0.102 N  0.450      SignalP-noTM
EuglossaDilemma_011447-T1  0.109  41  0.111  41  0.122  26  0.107   0.109 N  0.450      SignalP-noTM
EuglossaDilemma_011448-T1  0.116  29  0.126  11  0.168   8  0.148   0.138 N  0.450      SignalP-noTM
EuglossaDilemma_011449-T1  0.112  41  0.125  11  0.183   1  0.120   0.123 N  0.450      SignalP-noTM
EuglossaDilemma_011450-T1  0.157  41  0.217  22  0.654   8  0.422   0.328 N  0.450      SignalP-noTM
EuglossaDilemma_011451-T1  0.109  43  0.108  36  0.124  17  0.108   0.108 N  0.450      SignalP-noTM
EuglossaDilemma_011452-T1  0.120  41  0.138  41  0.325  40  0.151   0.145 N  0.450      SignalP-noTM
EuglossaDilemma_011453-T1  0.112  40  0.112  11  0.129   1  0.108   0.110 N  0.450      SignalP-noTM
EuglossaDilemma_011454-T1  0.111  28  0.107  36  0.115  53  0.101   0.104 N  0.450      SignalP-noTM
EuglossaDilemma_011455-T1  0.116  53  0.108  53  0.114  58  0.098   0.103 N  0.450      SignalP-noTM
EuglossaDilemma_011456-T1  0.107  56  0.106  56  0.126  46  0.100   0.103 N  0.450      SignalP-noTM
EuglossaDilemma_011457-T1  0.107  40  0.103  12  0.124   2  0.097   0.100 N  0.450      SignalP-noTM
EuglossaDilemma_011458-T1  0.107  52  0.119  66  0.162  69  0.107   0.114 N  0.500      SignalP-TM
EuglossaDilemma_011459-T1  0.223  23  0.314  23  0.636  19  0.469   0.376 N  0.500      SignalP-TM
EuglossaDilemma_011460-T1  0.115  65  0.117  14  0.154   9  0.122   0.120 N  0.450      SignalP-noTM
EuglossaDilemma_011461-T1  0.114  37  0.152  11  0.237   1  0.205   0.181 N  0.450      SignalP-noTM
EuglossaDilemma_011462-T1  0.109  42  0.106  34  0.120  25  0.098   0.102 N  0.450      SignalP-noTM
EuglossaDilemma_011463-T1  0.197  30  0.194  11  0.505   1  0.214   0.205 N  0.450      SignalP-noTM
EuglossaDilemma_011464-T1  0.133  38  0.125  38  0.153  10  0.121   0.123 N  0.450      SignalP-noTM
EuglossaDilemma_011465-T1  0.108  45  0.106  45  0.124  55  0.101   0.103 N  0.450      SignalP-noTM
EuglossaDilemma_011465-T2  0.156  24  0.132  24  0.135  49  0.112   0.122 N  0.450      SignalP-noTM
EuglossaDilemma_011466-T1  0.390  44  0.260  44  0.310  38  0.150   0.201 N  0.450      SignalP-noTM
EuglossaDilemma_011467-T1  0.185  22  0.132  22  0.117  27  0.094   0.112 N  0.450      SignalP-noTM
EuglossaDilemma_011468-T1  0.153  51  0.121  51  0.181   1  0.101   0.113 N  0.500      SignalP-TM
EuglossaDilemma_011469-T1  0.781  22  0.818  22  0.945  15  0.856   0.838 Y  0.450      SignalP-noTM
EuglossaDilemma_011470-T1  0.579  20  0.726  20  0.960  10  0.902   0.821 Y  0.450      SignalP-noTM
EuglossaDilemma_011471-T1  0.114  23  0.107  42  0.119  31  0.099   0.103 N  0.450      SignalP-noTM
EuglossaDilemma_011472-T1  0.111  50  0.106  46  0.112  35  0.097   0.101 N  0.450      SignalP-noTM
EuglossaDilemma_011473-T1  0.116  17  0.106  64  0.119  51  0.095   0.100 N  0.450      SignalP-noTM
EuglossaDilemma_011474-T1  0.109  67  0.108  52  0.125  29  0.107   0.108 N  0.450      SignalP-noTM
EuglossaDilemma_011475-T1  0.147  17  0.122  17  0.114  15  0.103   0.112 N  0.450      SignalP-noTM
EuglossaDilemma_011476-T1  0.107  62  0.119  12  0.169  11  0.136   0.128 N  0.450      SignalP-noTM
EuglossaDilemma_011477-T1  0.153  18  0.174  18  0.232   3  0.188   0.182 N  0.450      SignalP-noTM
EuglossaDilemma_011478-T1  0.121  27  0.151  11  0.272   1  0.169   0.161 N  0.450      SignalP-noTM
EuglossaDilemma_011479-T1  0.111  45  0.113  16  0.139   4  0.120   0.117 N  0.450      SignalP-noTM
EuglossaDilemma_011480-T1  0.437  18  0.285  18  0.248  17  0.183   0.230 N  0.450      SignalP-noTM
EuglossaDilemma_011481-T1  0.120  20  0.115  43  0.136  39  0.107   0.111 N  0.450      SignalP-noTM
EuglossaDilemma_011482-T1  0.124  20  0.153  26  0.282   5  0.192   0.174 N  0.450      SignalP-noTM
EuglossaDilemma_011483-T1  0.110  21  0.111  12  0.124   1  0.105   0.108 N  0.450      SignalP-noTM
EuglossaDilemma_011484-T1  0.142  32  0.139  32  0.176  60  0.117   0.130 N  0.500      SignalP-TM
EuglossaDilemma_011485-T1  0.121  15  0.132  20  0.204   1  0.147   0.138 N  0.500      SignalP-TM
EuglossaDilemma_011486-T1  0.116  30  0.112  11  0.134   2  0.111   0.111 N  0.450      SignalP-noTM
EuglossaDilemma_011487-T1  0.109  57  0.113  53  0.138  40  0.105   0.109 N  0.450      SignalP-noTM
EuglossaDilemma_011488-T1  0.110  45  0.115  25  0.192  14  0.123   0.120 N  0.450      SignalP-noTM
EuglossaDilemma_011489-T1  0.133  16  0.146  16  0.204   3  0.150   0.148 N  0.450      SignalP-noTM
EuglossaDilemma_011490-T1  0.112  28  0.117  11  0.188   5  0.142   0.130 N  0.450      SignalP-noTM
EuglossaDilemma_011491-T1  0.110  27  0.117  53  0.139  41  0.106   0.111 N  0.450      SignalP-noTM
EuglossaDilemma_011492-T1  0.109  67  0.105  67  0.110  42  0.098   0.101 N  0.450      SignalP-noTM
EuglossaDilemma_011493-T1  0.119  26  0.107  26  0.115  28  0.097   0.101 N  0.450      SignalP-noTM
EuglossaDilemma_011494-T1  0.128  48  0.115  48  0.130  46  0.095   0.104 N  0.450      SignalP-noTM
EuglossaDilemma_011495-T1  0.183  22  0.207  22  0.451  18  0.232   0.217 N  0.500      SignalP-TM
EuglossaDilemma_011496-T1  0.107  23  0.101  65  0.106  55  0.094   0.097 N  0.450      SignalP-noTM
EuglossaDilemma_011497-T1  0.164  41  0.165  41  0.361  34  0.139   0.151 N  0.450      SignalP-noTM
EuglossaDilemma_011498-T1  0.111  25  0.104  49  0.125  35  0.098   0.101 N  0.450      SignalP-noTM
EuglossaDilemma_011499-T1  0.163  31  0.137  31  0.139  24  0.116   0.126 N  0.450      SignalP-noTM
EuglossaDilemma_011500-T1  0.666  20  0.782  20  0.971   2  0.913   0.853 Y  0.450      SignalP-noTM
EuglossaDilemma_011501-T1  0.106  61  0.103  42  0.111  41  0.096   0.099 N  0.450      SignalP-noTM
EuglossaDilemma_011502-T1  0.133  19  0.116  19  0.166  18  0.101   0.108 N  0.450      SignalP-noTM
EuglossaDilemma_011503-T1  0.113  27  0.102  12  0.105  26  0.094   0.098 N  0.450      SignalP-noTM
EuglossaDilemma_011504-T1  0.126  18  0.150  18  0.277  16  0.171   0.161 N  0.450      SignalP-noTM
EuglossaDilemma_011505-T1  0.108  69  0.105  69  0.108  49  0.096   0.100 N  0.450      SignalP-noTM
# SignalP-4.1 euk predictions
# name                     Cmax  pos  Ymax  pos  Smax  pos  Smean   D     ?  Dmaxcut    Networks-used
EuglossaDilemma_007081-T1  0.120  65  0.113  12  0.144   3  0.114   0.114 N  0.450      SignalP-noTM
EuglossaDilemma_007082-T1  0.172  51  0.132  51  0.141  42  0.099   0.114 N  0.450      SignalP-noTM
EuglossaDilemma_007083-T1  0.244  41  0.269  41  0.470  36  0.211   0.246 N  0.500      SignalP-TM
EuglossaDilemma_007084-T1  0.108  56  0.104  66  0.113  22  0.099   0.102 N  0.450      SignalP-noTM
EuglossaDilemma_007085-T1  0.108  67  0.110  16  0.135  11  0.115   0.113 N  0.450      SignalP-noTM
EuglossaDilemma_007086-T1  0.118  26  0.107  26  0.121  25  0.098   0.102 N  0.450      SignalP-noTM
EuglossaDilemma_007087-T1  0.110  27  0.128  13  0.268   5  0.165   0.148 N  0.450      SignalP-noTM
EuglossaDilemma_007088-T1  0.109  16  0.118  11  0.141   1  0.122   0.120 N  0.450      SignalP-noTM
EuglossaDilemma_007089-T1  0.129  34  0.129  42  0.225  32  0.123   0.126 N  0.450      SignalP-noTM
EuglossaDilemma_007090-T1  0.107  53  0.102  53  0.109  29  0.098   0.100 N  0.450      SignalP-noTM
EuglossaDilemma_007091-T1  0.123  15  0.118  15  0.215  14  0.121   0.120 N  0.450      SignalP-noTM
EuglossaDilemma_007092-T1  0.126  33  0.156  12  0.363   4  0.212   0.186 N  0.450      SignalP-noTM
EuglossaDilemma_007093-T1  0.143  34  0.124  34  0.163  33  0.108   0.115 N  0.450      SignalP-noTM
EuglossaDilemma_007094-T1  0.140  16  0.134  16  0.167   1  0.111   0.122 N  0.450      SignalP-noTM
EuglossaDilemma_007095-T1  0.164  20  0.152  20  0.218   1  0.128   0.139 N  0.450      SignalP-noTM
EuglossaDilemma_007096-T1  0.128  23  0.136  11  0.229   1  0.161   0.146 N  0.500      SignalP-TM
EuglossaDilemma_007097-T1  0.111  27  0.102  42  0.116   9  0.094   0.098 N  0.450      SignalP-noTM
EuglossaDilemma_007098-T1  0.121  32  0.115  32  0.140  29  0.109   0.111 N  0.450      SignalP-noTM
EuglossaDilemma_007099-T1  0.108  26  0.117  11  0.182   1  0.116   0.116 N  0.500      SignalP-TM
EuglossaDilemma_007100-T1  0.120  29  0.183  11  0.497   1  0.246   0.208 N  0.500      SignalP-TM
EuglossaDilemma_007101-T1  0.139  39  0.140  42  0.297  37  0.130   0.135 N  0.450      SignalP-noTM
EuglossaDilemma_007102-T1  0.140  25  0.136  25  0.210  32  0.135   0.135 N  0.450      SignalP-noTM
EuglossaDilemma_007103-T1  0.201  39  0.142  39  0.131   2  0.103   0.121 N  0.450      SignalP-noTM
EuglossaDilemma_007104-T1  0.123  24  0.119  11  0.158   5  0.132   0.126 N  0.450      SignalP-noTM
EuglossaDilemma_007105-T1  0.109  28  0.123  63  0.279  49  0.113   0.118 N  0.450      SignalP-noTM
EuglossaDilemma_007106-T1  0.198  51  0.159  51  0.322  49  0.126   0.141 N  0.450      SignalP-noTM
EuglossaDilemma_007107-T1  0.279  41  0.180  41  0.185  39  0.107   0.140 N  0.450      SignalP-noTM
EuglossaDilemma_007108-T1  0.165  29  0.140  29  0.259   3  0.139   0.140 N  0.450      SignalP-noTM
EuglossaDilemma_007109-T1  0.108  70  0.106  70  0.112  54  0.096   0.101 N  0.450      SignalP-noTM
EuglossaDilemma_007110-T1  0.129  34  0.109  69  0.126  56  0.098   0.103 N  0.450      SignalP-noTM
EuglossaDilemma_007111-T1  0.110  26  0.107  13  0.125   3  0.101   0.103 N  0.450      SignalP-noTM
EuglossaDilemma_007112-T1  0.131  38  0.138  18  0.203   4  0.166   0.153 N  0.450      SignalP-noTM
EuglossaDilemma_007113-T1  0.123  63  0.125  21  0.186  12  0.128   0.126 N  0.450      SignalP-noTM
EuglossaDilemma_007114-T1  0.119  18  0.110  49  0.148  33  0.103   0.106 N  0.450      SignalP-noTM
EuglossaDilemma_007115-T1  0.107  58  0.113  11  0.136   1  0.106   0.109 N  0.450      SignalP-noTM
EuglossaDilemma_007116-T1  0.115  28  0.124  11  0.170   1  0.127   0.126 N  0.450      SignalP-noTM
EuglossaDilemma_007117-T1  0.109  44  0.123  50  0.228  39  0.121   0.122 N  0.450      SignalP-noTM
EuglossaDilemma_007118-T1  0.109  51  0.117  11  0.147  12  0.120   0.119 N  0.450      SignalP-noTM
EuglossaDilemma_007119-T1  0.119  20  0.113  20  0.124   4  0.105   0.109 N  0.450      SignalP-noTM
EuglossaDilemma_007120-T1  0.160  27  0.215  11  0.489   5  0.387   0.308 N  0.450      SignalP-noTM
EuglossaDilemma_007121-T1  0.609  28  0.559  28  0.780  27  0.528   0.543 Y  0.450      SignalP-noTM
EuglossaDilemma_007122-T1  0.160  19  0.135  19  0.153   1  0.106   0.119 N  0.450      SignalP-noTM
EuglossaDilemma_007123-T1  0.108  56  0.108  46  0.121  39  0.101   0.104 N  0.450      SignalP-noTM
EuglossaDilemma_007124-T1  0.113  59  0.112  42  0.123  33  0.108   0.110 N  0.450      SignalP-noTM
EuglossaDilemma_007125-T1  0.423  25  0.615  25  0.986  16  0.889   0.763 Y  0.450      SignalP-noTM
EuglossaDilemma_007126-T1  0.108  37  0.113  11  0.129   1  0.114   0.114 N  0.450      SignalP-noTM
EuglossaDilemma_007127-T1  0.215  19  0.290  19  0.624  14  0.386   0.342 N  0.450      SignalP-noTM
EuglossaDilemma_007128-T1  0.113  23  0.113  52  0.156  32  0.111   0.112 N  0.450      SignalP-noTM
EuglossaDilemma_007129-T1  0.109  68  0.105  68  0.110  70  0.099   0.102 N  0.450      SignalP-noTM
EuglossaDilemma_007130-T1  0.109  68  0.105  68  0.110  70  0.099   0.102 N  0.450      SignalP-noTM
EuglossaDilemma_007131-T1  0.137  42  0.197  18  0.441  17  0.307   0.256 N  0.450      SignalP-noTM
EuglossaDilemma_007132-T1  0.110  34  0.106  38  0.120  28  0.098   0.102 N  0.450      SignalP-noTM
EuglossaDilemma_007133-T1  0.112  32  0.107  32  0.121  29  0.102   0.104 N  0.450      SignalP-noTM
EuglossaDilemma_007134-T1  0.106  42  0.105  42  0.118  39  0.096   0.100 N  0.450      SignalP-noTM
EuglossaDilemma_007135-T1  0.110  57  0.111  57  0.121  49  0.104   0.107 N  0.450      SignalP-noTM
EuglossaDilemma_007136-T1  0.183  33  0.142  33  0.310   4  0.134   0.138 N  0.450      SignalP-noTM
EuglossaDilemma_007137-T1  0.143  41  0.125  41  0.148  40  0.102   0.116 N  0.500      SignalP-TM
EuglossaDilemma_007138-T1  0.119  61  0.104  34  0.125  20  0.086   0.097 N  0.500      SignalP-TM
EuglossaDilemma_007139-T1  0.107  67  0.104  70  0.113  57  0.098   0.101 N  0.450      SignalP-noTM
EuglossaDilemma_007140-T1  0.166  41  0.130  41  0.126  40  0.098   0.113 N  0.450      SignalP-noTM
EuglossaDilemma_007141-T1  0.112  24  0.105  24  0.111   5  0.098   0.101 N  0.450      SignalP-noTM
EuglossaDilemma_007142-T1  0.110  44  0.105  31  0.117  22  0.101   0.103 N  0.450      SignalP-noTM
EuglossaDilemma_007143-T1  0.224  53  0.161  53  0.179  51  0.107   0.132 N  0.450      SignalP-noTM
EuglossaDilemma_007144-T1  0.125  17  0.106  58  0.127  50  0.097   0.101 N  0.450      SignalP-noTM
EuglossaDilemma_007145-T1  0.261  19  0.264  19  0.491  18  0.260   0.262 N  0.450      SignalP-noTM
EuglossaDilemma_007146-T1  0.220  19  0.247  19  0.454   1  0.240   0.243 N  0.450      SignalP-noTM
EuglossaDilemma_007147-T1  0.106  50  0.105  37  0.120  26  0.097   0.101 N  0.450      SignalP-noTM
EuglossaDilemma_007148-T1  0.110  43  0.104  43  0.123   3  0.093   0.099 N  0.500      SignalP-TM
EuglossaDilemma_007149-T1  0.122  24  0.137  11  0.218   1  0.134   0.135 N  0.450      SignalP-noTM
EuglossaDilemma_007150-T1  0.112  62  0.105  62  0.110   7  0.099   0.102 N  0.450      SignalP-noTM
EuglossaDilemma_007151-T1  0.153  24  0.155  24  0.210  14  0.155   0.155 N  0.450      SignalP-noTM
EuglossaDilemma_007152-T1  0.110  63  0.105  63  0.128  19  0.098   0.101 N  0.450      SignalP-noTM
EuglossaDilemma_007153-T1  0.113  63  0.104  63  0.109   7  0.096   0.100 N  0.450      SignalP-noTM
EuglossaDilemma_007154-T1  0.718  19  0.342  19  0.270  18  0.164   0.246 N  0.450      SignalP-noTM
EuglossaDilemma_007155-T1  0.110  34  0.108  34  0.128  46  0.099   0.103 N  0.450      SignalP-noTM
EuglossaDilemma_007156-T1  0.110  37  0.105  37  0.116   5  0.101   0.103 N  0.450      SignalP-noTM
EuglossaDilemma_007157-T1  0.151  35  0.123  35  0.124   3  0.104   0.113 N  0.450      SignalP-noTM
EuglossaDilemma_007158-T1  0.113  60  0.128  15  0.185  11  0.160   0.145 N  0.450      SignalP-noTM
EuglossaDilemma_007159-T1  0.188  67  0.143  67  0.135  38  0.103   0.121 N  0.450      SignalP-noTM
EuglossaDilemma_007160-T1  0.114  39  0.113  39  0.191  36  0.106   0.109 N  0.450      SignalP-noTM
EuglossaDilemma_007161-T1  0.201  23  0.193  23  0.258   6  0.186   0.189 N  0.450      SignalP-noTM
EuglossaDilemma_007162-T1  0.172  18  0.175  18  0.271  13  0.192   0.184 N  0.450      SignalP-noTM
EuglossaDilemma_007163-T1  0.108  70  0.104  45  0.120  13  0.102   0.103 N  0.450      SignalP-noTM
EuglossaDilemma_007164-T1  0.123  37  0.114  20  0.155   5  0.121   0.118 N  0.450      SignalP-noTM
EuglossaDilemma_007165-T1  0.109  37  0.111  17  0.135  12  0.113   0.112 N  0.450      SignalP-noTM
EuglossaDilemma_007166-T1  0.107  19  0.110  69  0.139  58  0.081   0.098 N  0.500      SignalP-TM
EuglossaDilemma_007167-T1  0.110  66  0.109  48  0.131   1  0.103   0.106 N  0.450      SignalP-noTM
EuglossaDilemma_007168-T1  0.107  45  0.102  19  0.111  56  0.098   0.100 N  0.450      SignalP-noTM
EuglossaDilemma_007169-T1  0.149  28  0.115  28  0.116  27  0.090   0.102 N  0.450      SignalP-noTM
EuglossaDilemma_007170-T1  0.194  17  0.159  17  0.174   3  0.118   0.137 N  0.450      SignalP-noTM
EuglossaDilemma_007171-T1  0.204  50  0.177  50  0.221  39  0.137   0.155 N  0.450      SignalP-noTM
EuglossaDilemma_007172-T1  0.134  19  0.140  28  0.198  18  0.144   0.142 N  0.500      SignalP-TM
EuglossaDilemma_007173-T1  0.184  18  0.202  18  0.295  16  0.205   0.203 N  0.450      SignalP-noTM
EuglossaDilemma_007174-T1  0.148  50  0.125  50  0.144  49  0.099   0.111 N  0.450      SignalP-noTM
EuglossaDilemma_007175-T1  0.128  39  0.112  39  0.128  38  0.094   0.102 N  0.450      SignalP-noTM
EuglossaDilemma_007176-T1  0.731  22  0.796  22  0.943  14  0.866   0.834 Y  0.450      SignalP-noTM
EuglossaDilemma_007177-T1  0.110  58  0.106  69  0.127   5  0.101   0.104 N  0.450      SignalP-noTM
EuglossaDilemma_007178-T1  0.131   8  0.124  12  0.160   1  0.128   0.126 N  0.450      SignalP-noTM
EuglossaDilemma_007179-T1  0.109  68  0.104  68  0.115  45  0.097   0.100 N  0.450      SignalP-noTM
EuglossaDilemma_007180-T1  0.111  49  0.109  49  0.129  37  0.099   0.103 N  0.450      SignalP-noTM
EuglossaDilemma_007181-T1  0.109  22  0.121  13  0.161   1  0.120   0.120 N  0.450      SignalP-noTM
EuglossaDilemma_007182-T1  0.379  38  0.347  38  0.585  37  0.246   0.292 N  0.450      SignalP-noTM
EuglossaDilemma_007183-T1  0.413  19  0.419  19  0.608  12  0.395   0.406 N  0.450      SignalP-noTM
EuglossaDilemma_007184-T1  0.109  31  0.105  70  0.115  23  0.099   0.102 N  0.450      SignalP-noTM
EuglossaDilemma_007185-T1  0.147  24  0.148  24  0.255   4  0.152   0.150 N  0.450      SignalP-noTM
EuglossaDilemma_007186-T1  0.107  45  0.105  39  0.117  34  0.101   0.103 N  0.450      SignalP-noTM
EuglossaDilemma_007187-T1  0.158  47  0.124  47  0.135   5  0.100   0.111 N  0.450      SignalP-noTM
EuglossaDilemma_007188-T1  0.147  50  0.246  50  0.589  40  0.287   0.262 N  0.500      SignalP-TM
EuglossaDilemma_007189-T1  0.109  65  0.123  11  0.161   1  0.122   0.123 N  0.450      SignalP-noTM
EuglossaDilemma_007190-T1  0.125  59  0.168  11  0.321   1  0.209   0.190 N  0.450      SignalP-noTM
EuglossaDilemma_007191-T1  0.109  56  0.113  14  0.130   1  0.110   0.111 N  0.450      SignalP-noTM
EuglossaDilemma_007192-T1  0.200  21  0.161  21  0.252  50  0.128   0.143 N  0.450      SignalP-noTM
EuglossaDilemma_007193-T1  0.720  14  0.798  14  0.927   9  0.890   0.847 Y  0.450      SignalP-noTM
EuglossaDilemma_007194-T1  0.562  20  0.699  20  0.938  12  0.871   0.792 Y  0.450      SignalP-noTM
EuglossaDilemma_007195-T1  0.145  39  0.143  39  0.226  37  0.143   0.143 N  0.450      SignalP-noTM
EuglossaDilemma_007196-T1  0.148  64  0.136  11  0.258   4  0.176   0.152 N  0.500      SignalP-TM
EuglossaDilemma_007197-T1  0.235  17  0.457  17  0.931   2  0.874   0.683 Y  0.450      SignalP-noTM
EuglossaDilemma_007198-T1  0.127  51  0.138  51  0.209  48  0.119   0.130 N  0.500      SignalP-TM
EuglossaDilemma_007199-T1  0.120  16  0.107  40  0.116  22  0.099   0.103 N  0.450      SignalP-noTM
EuglossaDilemma_007200-T1  0.167  22  0.191  11  0.493   1  0.300   0.234 N  0.500      SignalP-TM
EuglossaDilemma_007201-T1  0.107  61  0.116  70  0.167  62  0.107   0.112 N  0.500      SignalP-TM
EuglossaDilemma_007202-T1  0.890  22  0.899  22  0.964  12  0.908   0.904 Y  0.450      SignalP-noTM
EuglossaDilemma_007203-T1  0.111  35  0.107  35  0.120  10  0.105   0.106 N  0.450      SignalP-noTM
EuglossaDilemma_007204-T1  0.113  22  0.105  22  0.114  44  0.098   0.102 N  0.450      SignalP-noTM
EuglossaDilemma_007205-T1  0.107  65  0.104  11  0.118   3  0.098   0.101 N  0.450      SignalP-noTM
EuglossaDilemma_007206-T1  0.113  39  0.105  49  0.113  38  0.096   0.100 N  0.450      SignalP-noTM
EuglossaDilemma_007207-T1  0.132  31  0.126  21  0.153   1  0.132   0.129 N  0.450      SignalP-noTM
EuglossaDilemma_007208-T1  0.108  44  0.103  67  0.111  44  0.093   0.097 N  0.450      SignalP-noTM
EuglossaDilemma_007209-T1  0.139  42  0.150  12  0.250   2  0.222   0.189 N  0.450      SignalP-noTM
EuglossaDilemma_007210-T1  0.114  21  0.111  21  0.129   2  0.107   0.109 N  0.450      SignalP-noTM
EuglossaDilemma_007211-T1  0.114  41  0.142  14  0.201   1  0.179   0.162 N  0.450      SignalP-noTM
EuglossaDilemma_007212-T1  0.120  48  0.115  12  0.159   3  0.118   0.116 N  0.450      SignalP-noTM
EuglossaDilemma_007213-T1  0.202  25  0.236  25  0.421  11  0.280   0.260 N  0.450      SignalP-noTM
EuglossaDilemma_007214-T1  0.113  48  0.111  11  0.144   2  0.112   0.111 N  0.450      SignalP-noTM
EuglossaDilemma_007215-T1  0.158  20  0.241  11  0.790   1  0.501   0.345 N  0.500      SignalP-TM
EuglossaDilemma_007216-T1  0.108  70  0.105  70  0.110  51  0.097   0.101 N  0.450      SignalP-noTM
EuglossaDilemma_007217-T1  0.108  41  0.108  66  0.149  48  0.102   0.105 N  0.450      SignalP-noTM
EuglossaDilemma_007218-T1  0.119  21  0.120  21  0.179  13  0.120   0.120 N  0.450      SignalP-noTM
EuglossaDilemma_007219-T1  0.110  69  0.105  40  0.112   8  0.101   0.103 N  0.450      SignalP-noTM
EuglossaDilemma_007220-T1  0.143  24  0.119  24  0.123   3  0.100   0.109 N  0.450      SignalP-noTM
EuglossaDilemma_007221-T1  0.117  21  0.129  21  0.177   2  0.140   0.135 N  0.450      SignalP-noTM
EuglossaDilemma_007222-T1  0.120  32  0.105  32  0.115  31  0.096   0.100 N  0.450      SignalP-noTM
EuglossaDilemma_007223-T1  0.116  27  0.130  27  0.225   9  0.143   0.137 N  0.450      SignalP-noTM
EuglossaDilemma_007224-T1  0.113  19  0.186  11  0.405   2  0.273   0.233 N  0.450      SignalP-noTM
EuglossaDilemma_007225-T1  0.141  28  0.127  28  0.135   2  0.115   0.120 N  0.450      SignalP-noTM
EuglossaDilemma_007226-T1  0.125  21  0.122  55  0.175  50  0.114   0.118 N  0.450      SignalP-noTM
EuglossaDilemma_007227-T1  0.115  19  0.124  19  0.177   9  0.132   0.128 N  0.450      SignalP-noTM
EuglossaDilemma_007228-T1  0.108  55  0.105  45  0.114  30  0.098   0.101 N  0.450      SignalP-noTM
EuglossaDilemma_007229-T1  0.121  14  0.129  14  0.181  13  0.131   0.130 N  0.450      SignalP-noTM
EuglossaDilemma_007230-T1  0.115  18  0.117  18  0.161   9  0.119   0.118 N  0.450      SignalP-noTM
EuglossaDilemma_007231-T1  0.109  54  0.106  59  0.119  48  0.099   0.102 N  0.450      SignalP-noTM
EuglossaDilemma_007232-T1  0.114  50  0.107  50  0.119  48  0.095   0.100 N  0.450      SignalP-noTM
EuglossaDilemma_007233-T1  0.249  38  0.157  38  0.134  37  0.100   0.126 N  0.450      SignalP-noTM
EuglossaDilemma_007234-T1  0.112  70  0.106  70  0.111  33  0.099   0.102 N  0.450      SignalP-noTM
EuglossaDilemma_007235-T1  0.142  34  0.149  15  0.252   7  0.208   0.173 N  0.500      SignalP-TM
EuglossaDilemma_007236-T1  0.135  33  0.173  33  0.268  31  0.206   0.186 N  0.500      SignalP-TM
EuglossaDilemma_007237-T1  0.165  47  0.141  31  0.203   3  0.138   0.139 N  0.450      SignalP-noTM
EuglossaDilemma_007238-T1  0.130  21  0.115  21  0.121  12  0.101   0.108 N  0.450      SignalP-noTM
EuglossaDilemma_007239-T1  0.111  25  0.119  38  0.158  34  0.121   0.120 N  0.500      SignalP-TM
EuglossaDilemma_007240-T1  0.114  18  0.108  18  0.112   1  0.098   0.102 N  0.450      SignalP-noTM
EuglossaDilemma_007241-T1  0.110  44  0.104  44  0.118  51  0.095   0.099 N  0.450      SignalP-noTM
EuglossaDilemma_007242-T1  0.113  36  0.142  54  0.480  50  0.143   0.143 N  0.450      SignalP-noTM
EuglossaDilemma_007243-T1  0.108  70  0.106  11  0.118  17  0.097   0.101 N  0.450      SignalP-noTM
EuglossaDilemma_007244-T1  0.133  22  0.151  22  0.221   1  0.168   0.160 N  0.450      SignalP-noTM
EuglossaDilemma_007245-T1  0.123  37  0.128  37  0.233  36  0.140   0.134 N  0.450      SignalP-noTM
EuglossaDilemma_007246-T1  0.113  44  0.107  44  0.110   8  0.098   0.102 N  0.450      SignalP-noTM
EuglossaDilemma_007247-T1  0.122  42  0.137  50  0.484  41  0.135   0.136 N  0.450      SignalP-noTM
EuglossaDilemma_007248-T1  0.119  27  0.136  11  0.225   1  0.122   0.129 N  0.450      SignalP-noTM
EuglossaDilemma_007249-T1  0.473  19  0.549  19  0.753   8  0.632   0.594 Y  0.450      SignalP-noTM
EuglossaDilemma_007250-T1  0.181  25  0.141  25  0.149   1  0.113   0.126 N  0.450      SignalP-noTM
EuglossaDilemma_007251-T1  0.169  21  0.141  21  0.203  20  0.118   0.129 N  0.450      SignalP-noTM
EuglossaDilemma_007252-T1  0.143  22  0.131  22  0.142   1  0.119   0.125 N  0.450      SignalP-noTM
EuglossaDilemma_007253-T1  0.117  56  0.107  56  0.111  34  0.097   0.102 N  0.450      SignalP-noTM
EuglossaDilemma_007254-T1  0.129  21  0.123  21  0.146   1  0.114   0.118 N  0.450      SignalP-noTM
EuglossaDilemma_007255-T1  0.111  59  0.129  12  0.175   1  0.138   0.134 N  0.450      SignalP-noTM
EuglossaDilemma_007256-T1  0.144  33  0.180  26  0.480  24  0.244   0.215 N  0.450      SignalP-noTM
EuglossaDilemma_007257-T1  0.294  39  0.284  39  0.545  13  0.272   0.278 N  0.450      SignalP-noTM
EuglossaDilemma_007258-T1  0.162  22  0.139  22  0.183   2  0.118   0.128 N  0.450      SignalP-noTM
EuglossaDilemma_007259-T1  0.136  17  0.141  17  0.199   9  0.144   0.143 N  0.450      SignalP-noTM
EuglossaDilemma_007260-T1  0.113  35  0.115  12  0.176   4  0.136   0.127 N  0.450      SignalP-noTM
EuglossaDilemma_007261-T1  0.109  16  0.132  11  0.201   1  0.141   0.137 N  0.450      SignalP-noTM
EuglossaDilemma_007262-T1  0.149  22  0.184  14  0.367   4  0.265   0.228 N  0.450      SignalP-noTM
EuglossaDilemma_007263-T1  0.182  54  0.161  54  0.181  36  0.122   0.140 N  0.450      SignalP-noTM
EuglossaDilemma_007264-T1  0.109  22  0.104  22  0.112  16  0.098   0.101 N  0.450      SignalP-noTM
EuglossaDilemma_007265-T1  0.119  30  0.130  12  0.193   4  0.144   0.138 N  0.450      SignalP-noTM
EuglossaDilemma_007266-T1  0.627  41  0.432  41  0.474  25  0.224   0.349 N  0.500      SignalP-TM
EuglossaDilemma_007267-T1  0.123  45  0.118  11  0.146   2  0.124   0.121 N  0.450      SignalP-noTM
EuglossaDilemma_007268-T1  0.107  29  0.113  12  0.135   1  0.109   0.110 N  0.450      SignalP-noTM
EuglossaDilemma_007269-T1  0.257  19  0.470  19  0.965   1  0.834   0.666 Y  0.450      SignalP-noTM
EuglossaDilemma_007270-T1  0.108  30  0.102  23  0.123   9  0.098   0.100 N  0.450      SignalP-noTM
EuglossaDilemma_007271-T1  0.107  66  0.109  36  0.122  22  0.105   0.107 N  0.450      SignalP-noTM
EuglossaDilemma_007272-T1  0.109  68  0.111  41  0.128  31  0.100   0.105 N  0.450      SignalP-noTM
EuglossaDilemma_007273-T1  0.124  43  0.108  66  0.142  44  0.082   0.098 N  0.500      SignalP-TM
EuglossaDilemma_007274-T1  0.120  20  0.104  50  0.111  31  0.095   0.099 N  0.450      SignalP-noTM
EuglossaDilemma_007275-T1  0.110  57  0.106  57  0.116  13  0.100   0.103 N  0.450      SignalP-noTM
EuglossaDilemma_007276-T1  0.120  18  0.109  18  0.110  56  0.098   0.103 N  0.450      SignalP-noTM
EuglossaDilemma_007277-T1  0.364  19  0.584  19  0.968  11  0.933   0.773 Y  0.450      SignalP-noTM
EuglossaDilemma_007278-T1  0.768  20  0.809  20  0.904  14  0.853   0.833 Y  0.450      SignalP-noTM
EuglossaDilemma_007279-T1  0.154  19  0.207  19  0.476  12  0.283   0.248 N  0.450      SignalP-noTM
EuglossaDilemma_007280-T1  0.109  59  0.104  59  0.108   4  0.097   0.101 N  0.450      SignalP-noTM
EuglossaDilemma_007281-T1  0.110  43  0.104  43  0.113  67  0.097   0.101 N  0.450      SignalP-noTM
EuglossaDilemma_007282-T1  0.108  31  0.108  31  0.120   9  0.105   0.107 N  0.450      SignalP-noTM
EuglossaDilemma_007283-T1  0.187  25  0.325  19  0.657  14  0.588   0.430 N  0.500      SignalP-TM
EuglossaDilemma_007284-T1  0.107  52  0.103  69  0.112  55  0.097   0.100 N  0.450      SignalP-noTM
EuglossaDilemma_007285-T1  0.109  50  0.121  12  0.160   1  0.117   0.119 N  0.450      SignalP-noTM
EuglossaDilemma_007286-T1  0.256  18  0.199  18  0.182   2  0.149   0.172 N  0.450      SignalP-noTM
EuglossaDilemma_007287-T1  0.109  53  0.104  70  0.107  61  0.095   0.099 N  0.450      SignalP-noTM
EuglossaDilemma_007288-T1  0.109  43  0.106  43  0.114  41  0.102   0.104 N  0.450      SignalP-noTM
EuglossaDilemma_007289-T1  0.109  16  0.105  16  0.111  12  0.101   0.103 N  0.450      SignalP-noTM
EuglossaDilemma_007290-T1  0.135  33  0.136  33  0.228  31  0.140   0.138 N  0.450      SignalP-noTM
EuglossaDilemma_007291-T1  0.109  66  0.106  66  0.110  62  0.099   0.102 N  0.450      SignalP-noTM
EuglossaDilemma_007292-T1  0.111  55  0.104  55  0.113  27  0.098   0.101 N  0.450      SignalP-noTM
EuglossaDilemma_007293-T1  0.155  25  0.120  25  0.133  48  0.094   0.106 N  0.450      SignalP-noTM
EuglossaDilemma_007294-T1  0.109  48  0.104  48  0.111   1  0.096   0.099 N  0.450      SignalP-noTM
EuglossaDilemma_007295-T1  0.114  21  0.119  21  0.157  20  0.123   0.121 N  0.450      SignalP-noTM
EuglossaDilemma_007296-T1  0.165  50  0.150  50  0.196  46  0.138   0.143 N  0.450      SignalP-noTM
EuglossaDilemma_007297-T1  0.110  12  0.108  28  0.136  12  0.109   0.108 N  0.450      SignalP-noTM
EuglossaDilemma_007298-T1  0.111  68  0.110  12  0.118   1  0.104   0.106 N  0.450      SignalP-noTM
EuglossaDilemma_007299-T1  0.226  44  0.189  44  0.238  43  0.132   0.158 N  0.450      SignalP-noTM
EuglossaDilemma_007300-T1  0.118  35  0.117  13  0.166   5  0.127   0.122 N  0.450      SignalP-noTM
EuglossaDilemma_007301-T1  0.111  67  0.106  51  0.109  38  0.098   0.101 N  0.450      SignalP-noTM
EuglossaDilemma_007302-T1  0.108  19  0.103  19  0.112   8  0.099   0.101 N  0.450      SignalP-noTM
EuglossaDilemma_007303-T1  0.135  23  0.134  23  0.158  14  0.132   0.133 N  0.450      SignalP-noTM
EuglossaDilemma_007304-T1  0.110  58  0.109  58  0.120  40  0.100   0.104 N  0.450      SignalP-noTM
EuglossaDilemma_007305-T1  0.174  25  0.145  25  0.165  22  0.122   0.132 N  0.450      SignalP-noTM
EuglossaDilemma_007306-T1  0.107  24  0.105  56  0.113   1  0.098   0.101 N  0.450      SignalP-noTM
EuglossaDilemma_007307-T1  0.109  42  0.122  12  0.228   3  0.143   0.134 N  0.450      SignalP-noTM
EuglossaDilemma_007308-T1  0.119  22  0.121  11  0.153   1  0.120   0.120 N  0.450      SignalP-noTM
EuglossaDilemma_007309-T1  0.109  41  0.103  41  0.111  55  0.097   0.100 N  0.450      SignalP-noTM
EuglossaDilemma_007310-T1  0.111  18  0.112  18  0.135  12  0.113   0.113 N  0.450      SignalP-noTM
EuglossaDilemma_007311-T1  0.113  16  0.113  16  0.124  13  0.115   0.114 N  0.450      SignalP-noTM
EuglossaDilemma_007312-T1  0.111  29  0.123  11  0.165   1  0.124   0.123 N  0.450      SignalP-noTM
EuglossaDilemma_007313-T1  0.124  23  0.116  23  0.142   4  0.109   0.112 N  0.450      SignalP-noTM
EuglossaDilemma_007314-T1  0.107  53  0.101  28  0.113  13  0.097   0.099 N  0.450      SignalP-noTM
EuglossaDilemma_007315-T1  0.150  43  0.122  43  0.120   2  0.098   0.109 N  0.450      SignalP-noTM
EuglossaDilemma_007316-T1  0.114  14  0.115  14  0.136  13  0.116   0.115 N  0.450      SignalP-noTM
EuglossaDilemma_007317-T1  0.111  42  0.105  42  0.115  56  0.100   0.102 N  0.450      SignalP-noTM
EuglossaDilemma_007318-T1  0.117  20  0.110  20  0.125   6  0.103   0.106 N  0.450      SignalP-noTM
EuglossaDilemma_007319-T1  0.109  59  0.104  70  0.109   1  0.097   0.100 N  0.450      SignalP-noTM
EuglossaDilemma_007320-T1  0.110  36  0.107  24  0.123  44  0.107   0.107 N  0.450      SignalP-noTM
EuglossaDilemma_007321-T1  0.108  28  0.121  16  0.172  14  0.135   0.129 N  0.450      SignalP-noTM
EuglossaDilemma_007322-T1  0.106   5  0.125  11  0.173   1  0.131   0.128 N  0.450      SignalP-noTM
EuglossaDilemma_007323-T1  0.106  66  0.104  66  0.112  61  0.097   0.100 N  0.450      SignalP-noTM
EuglossaDilemma_007324-T1  0.106  50  0.103  70  0.111   6  0.094   0.098 N  0.450      SignalP-noTM
EuglossaDilemma_007325-T1  0.115  54  0.108  19  0.117  14  0.103   0.106 N  0.450      SignalP-noTM
EuglossaDilemma_007326-T1  0.145  20  0.125  20  0.133  19  0.106   0.115 N  0.450      SignalP-noTM
EuglossaDilemma_007327-T1  0.108  63  0.113  11  0.144   1  0.112   0.113 N  0.450      SignalP-noTM
EuglossaDilemma_007328-T1  0.121  22  0.117  11  0.149   1  0.114   0.116 N  0.450      SignalP-noTM
EuglossaDilemma_007329-T1  0.125  26  0.118  11  0.155   1  0.103   0.110 N  0.450      SignalP-noTM
EuglossaDilemma_007330-T1  0.109  62  0.108  16  0.141  12  0.109   0.109 N  0.450      SignalP-noTM
EuglossaDilemma_007331-T1  0.131  27  0.115  13  0.150   1  0.105   0.110 N  0.450      SignalP-noTM
EuglossaDilemma_007332-T1  0.122  31  0.110  31  0.172   4  0.108   0.109 N  0.450      SignalP-noTM
EuglossaDilemma_007333-T1  0.105  64  0.120  70  0.187  65  0.100   0.112 N  0.500      SignalP-TM
EuglossaDilemma_007334-T1  0.170  23  0.154  23  0.207   5  0.140   0.147 N  0.450      SignalP-noTM
EuglossaDilemma_007335-T1  0.135  50  0.115  50  0.141  13  0.100   0.107 N  0.450      SignalP-noTM
EuglossaDilemma_007336-T1  0.140  67  0.134  19  0.202  12  0.143   0.139 N  0.450      SignalP-noTM
EuglossaDilemma_007337-T1  0.110  33  0.108  65  0.125   3  0.104   0.106 N  0.450      SignalP-noTM
EuglossaDilemma_007338-T1  0.108  66  0.109  12  0.123   1  0.104   0.106 N  0.450      SignalP-noTM
EuglossaDilemma_007339-T1  0.158  17  0.203  17  0.311   1  0.242   0.224 N  0.450      SignalP-noTM
EuglossaDilemma_007340-T1  0.111  54  0.105  54  0.116   3  0.096   0.100 N  0.450      SignalP-noTM
EuglossaDilemma_007341-T1  0.107  16  0.102  68  0.112   2  0.097   0.099 N  0.450      SignalP-noTM
EuglossaDilemma_007342-T1  0.112  26  0.106  69  0.121  34  0.100   0.103 N  0.450      SignalP-noTM
EuglossaDilemma_007343-T1  0.124  17  0.143  17  0.209   1  0.149   0.146 N  0.450      SignalP-noTM
EuglossaDilemma_007344-T1  0.112  56  0.116  11  0.140   1  0.121   0.119 N  0.450      SignalP-noTM
EuglossaDilemma_007345-T1  0.108   7  0.111  11  0.121   2  0.110   0.111 N  0.450      SignalP-noTM
EuglossaDilemma_007346-T1  0.194  33  0.221  15  0.319   1  0.228   0.225 N  0.450      SignalP-noTM
EuglossaDilemma_007347-T1  0.123  48  0.111  11  0.129   1  0.105   0.108 N  0.450      SignalP-noTM
EuglossaDilemma_007348-T1  0.121  65  0.112  65  0.130   1  0.100   0.106 N  0.450      SignalP-noTM
EuglossaDilemma_007349-T1  0.110  38  0.188  11  0.466   1  0.202   0.195 N  0.450      SignalP-noTM
EuglossaDilemma_007350-T1  0.107  37  0.111  11  0.132   1  0.101   0.105 N  0.450      SignalP-noTM
EuglossaDilemma_007351-T1  0.138  65  0.129  65  0.248  50  0.113   0.120 N  0.450      SignalP-noTM
EuglossaDilemma_007352-T1  0.401  27  0.346  27  0.599  26  0.294   0.318 N  0.450      SignalP-noTM
EuglossaDilemma_007353-T1  0.164  47  0.151  47  0.222  34  0.132   0.141 N  0.450      SignalP-noTM
EuglossaDilemma_007354-T1  0.110  38  0.110  11  0.132   1  0.104   0.107 N  0.450      SignalP-noTM
EuglossaDilemma_007355-T1  0.110  68  0.107  68  0.116  54  0.097   0.102 N  0.450      SignalP-noTM
EuglossaDilemma_007356-T1  0.110  68  0.107  68  0.117  31  0.100   0.103 N  0.450      SignalP-noTM
EuglossaDilemma_007357-T1  0.183  37  0.144  37  0.186  32  0.112   0.127 N  0.450      SignalP-noTM
EuglossaDilemma_007358-T1  0.144  30  0.142  30  0.221  18  0.136   0.139 N  0.450      SignalP-noTM
EuglossaDilemma_007359-T1  0.173  42  0.158  42  0.199  39  0.122   0.144 N  0.500      SignalP-TM
EuglossaDilemma_007360-T1  0.117  26  0.108  12  0.127  54  0.103   0.105 N  0.450      SignalP-noTM
EuglossaDilemma_007361-T1  0.250  26  0.322  26  0.580  12  0.383   0.346 N  0.500      SignalP-TM
EuglossaDilemma_007362-T1  0.333  30  0.256  30  0.402   4  0.249   0.253 N  0.500      SignalP-TM
EuglossaDilemma_007363-T1  0.169  35  0.153  35  0.213  18  0.146   0.150 N  0.500      SignalP-TM
EuglossaDilemma_007364-T1  0.608  32  0.494  32  0.545   1  0.391   0.453 N  0.500      SignalP-TM
EuglossaDilemma_007365-T1  0.110  44  0.109  44  0.130  14  0.104   0.106 N  0.450      SignalP-noTM
EuglossaDilemma_007366-T1  0.199  30  0.184  11  0.430   3  0.313   0.236 N  0.500      SignalP-TM
EuglossaDilemma_007367-T1  0.152  57  0.122  57  0.148  47  0.098   0.109 N  0.450      SignalP-noTM
EuglossaDilemma_007368-T1  0.140  30  0.123  30  0.156  40  0.113   0.118 N  0.450      SignalP-noTM
EuglossaDilemma_007369-T1  0.219  23  0.437  23  0.934   5  0.873   0.673 Y  0.450      SignalP-noTM
EuglossaDilemma_007370-T1  0.400  26  0.574  26  0.939  14  0.817   0.705 Y  0.450      SignalP-noTM
EuglossaDilemma_007371-T1  0.117  22  0.113  22  0.170  21  0.111   0.112 N  0.450      SignalP-noTM
EuglossaDilemma_007372-T1  0.160  31  0.167  31  0.238  30  0.175   0.170 N  0.500      SignalP-TM
EuglossaDilemma_007373-T1  0.227  40  0.207  20  0.289  19  0.214   0.210 N  0.500      SignalP-TM
EuglossaDilemma_007374-T1  0.112  28  0.116  14  0.204  42  0.129   0.123 N  0.450      SignalP-noTM
EuglossaDilemma_007375-T1  0.108  36  0.111  51  0.158  42  0.114   0.113 N  0.450      SignalP-noTM
EuglossaDilemma_007376-T1  0.148  23  0.249  15  0.611   1  0.434   0.349 N  0.450      SignalP-noTM
EuglossaDilemma_007377-T1  0.109  23  0.109  40  0.116  29  0.101   0.104 N  0.450      SignalP-noTM
EuglossaDilemma_007378-T1  0.123  26  0.226  11  0.692   1  0.421   0.304 N  0.500      SignalP-TM
EuglossaDilemma_007379-T1  0.108  13  0.114  13  0.134  13  0.117   0.115 N  0.450      SignalP-noTM
EuglossaDilemma_007380-T1  0.108  68  0.105  30  0.115  22  0.099   0.102 N  0.450      SignalP-noTM
EuglossaDilemma_007381-T1  0.110  64  0.105  39  0.114  37  0.101   0.103 N  0.450      SignalP-noTM
EuglossaDilemma_007382-T1  0.108  34  0.107  48  0.133  38  0.103   0.105 N  0.450      SignalP-noTM
EuglossaDilemma_007383-T1  0.513  25  0.680  25  0.980  13  0.904   0.801 Y  0.450      SignalP-noTM
EuglossaDilemma_007384-T1  0.112  56  0.107  56  0.113  49  0.096   0.101 N  0.450      SignalP-noTM
EuglossaDilemma_007385-T1  0.108  62  0.106  53  0.116  38  0.099   0.102 N  0.450      SignalP-noTM
EuglossaDilemma_007386-T1  0.118  25  0.106  25  0.117   3  0.097   0.101 N  0.450      SignalP-noTM
EuglossaDilemma_007387-T1  0.138  27  0.125  12  0.174   6  0.138   0.132 N  0.450      SignalP-noTM
EuglossaDilemma_007388-T1  0.108  66  0.103  66  0.109  50  0.095   0.098 N  0.450      SignalP-noTM
EuglossaDilemma_007389-T1  0.108  62  0.115  12  0.127   8  0.121   0.118 N  0.450      SignalP-noTM
EuglossaDilemma_007390-T1  0.167  19  0.219  19  0.426   1  0.258   0.240 N  0.450      SignalP-noTM
EuglossaDilemma_007391-T1  0.109  56  0.122  11  0.168   1  0.115   0.118 N  0.450      SignalP-noTM
EuglossaDilemma_007392-T1  0.142  47  0.139  47  0.180  41  0.127   0.132 N  0.450      SignalP-noTM
EuglossaDilemma_007393-T1  0.109  53  0.108  14  0.124  11  0.108   0.108 N  0.450      SignalP-noTM
EuglossaDilemma_007394-T1  0.110  48  0.109  48  0.120  44  0.104   0.106 N  0.450      SignalP-noTM
EuglossaDilemma_007395-T1  0.115  41  0.110  41  0.119  19  0.104   0.107 N  0.450      SignalP-noTM
EuglossaDilemma_007396-T1  0.116  14  0.119  14  0.132   1  0.113   0.116 N  0.450      SignalP-noTM
EuglossaDilemma_007397-T1  0.108  56  0.104  11  0.136  50  0.097   0.100 N  0.450      SignalP-noTM
EuglossaDilemma_007398-T1  0.136  19  0.188  19  0.399   1  0.229   0.210 N  0.450      SignalP-noTM
EuglossaDilemma_007399-T1  0.129  49  0.117  49  0.167  45  0.104   0.110 N  0.450      SignalP-noTM
EuglossaDilemma_007400-T1  0.109  39  0.134  11  0.226   1  0.138   0.136 N  0.450      SignalP-noTM
EuglossaDilemma_007401-T1  0.155  24  0.143  24  0.177   4  0.133   0.138 N  0.450      SignalP-noTM
EuglossaDilemma_007402-T1  0.118  28  0.139  12  0.238   1  0.146   0.143 N  0.450      SignalP-noTM
EuglossaDilemma_007403-T1  0.109  47  0.104  63  0.110  48  0.097   0.100 N  0.450      SignalP-noTM
EuglossaDilemma_007404-T1  0.143  31  0.122  31  0.147   2  0.108   0.114 N  0.450      SignalP-noTM
EuglossaDilemma_007405-T1  0.108  33  0.110  52  0.125  48  0.109   0.110 N  0.450      SignalP-noTM
EuglossaDilemma_007406-T1  0.110  43  0.129  11  0.256   5  0.162   0.147 N  0.450      SignalP-noTM
EuglossaDilemma_007407-T1  0.151  45  0.154  45  0.282  16  0.159   0.157 N  0.450      SignalP-noTM
EuglossaDilemma_007408-T1  0.119  65  0.108  65  0.118  35  0.097   0.102 N  0.450      SignalP-noTM
EuglossaDilemma_007409-T1  0.122  47  0.111  11  0.138  23  0.108   0.110 N  0.450      SignalP-noTM
EuglossaDilemma_007410-T1  0.183  22  0.333  22  0.803   4  0.612   0.483 Y  0.450      SignalP-noTM
EuglossaDilemma_007411-T1  0.111  61  0.107  61  0.124  25  0.104   0.105 N  0.450      SignalP-noTM
EuglossaDilemma_007412-T1  0.111  16  0.117  16  0.192  11  0.128   0.123 N  0.450      SignalP-noTM
EuglossaDilemma_007413-T1  0.137  25  0.188  11  0.446   2  0.264   0.229 N  0.450      SignalP-noTM
EuglossaDilemma_007414-T1  0.108  23  0.117  25  0.238  10  0.126   0.122 N  0.450      SignalP-noTM
EuglossaDilemma_007415-T1  0.119  27  0.178  27  0.348  24  0.257   0.210 N  0.500      SignalP-TM
EuglossaDilemma_007416-T1  0.107  54  0.104  70  0.117  23  0.098   0.101 N  0.450      SignalP-noTM
EuglossaDilemma_007417-T1  0.149  26  0.131  26  0.155   1  0.120   0.125 N  0.450      SignalP-noTM
EuglossaDilemma_007418-T1  0.183  29  0.241  29  0.446  24  0.319   0.272 N  0.500      SignalP-TM
EuglossaDilemma_007419-T1  0.125  17  0.152  17  0.324   3  0.169   0.161 N  0.450      SignalP-noTM
EuglossaDilemma_007420-T1  0.148  19  0.232  11  0.676   1  0.465   0.325 N  0.500      SignalP-TM
EuglossaDilemma_007421-T1  0.573  22  0.724  22  0.958   6  0.917   0.828 Y  0.450      SignalP-noTM
EuglossaDilemma_007422-T1  0.141  17  0.128  17  0.147   1  0.106   0.116 N  0.450      SignalP-noTM
EuglossaDilemma_007423-T1  0.171  27  0.216  27  0.470  25  0.275   0.240 N  0.500      SignalP-TM
EuglossaDilemma_007424-T1  0.131  54  0.110  54  0.111   2  0.095   0.102 N  0.450      SignalP-noTM
EuglossaDilemma_007425-T1  0.123  20  0.109  20  0.130  53  0.095   0.101 N  0.450      SignalP-noTM
EuglossaDilemma_007426-T1  0.172  28  0.172  28  0.234  23  0.176   0.174 N  0.450      SignalP-noTM
EuglossaDilemma_007427-T1  0.669  26  0.787  26  0.973  10  0.925   0.861 Y  0.450      SignalP-noTM
EuglossaDilemma_007428-T1  0.110  18  0.105  18  0.129  47  0.102   0.104 N  0.450      SignalP-noTM
EuglossaDilemma_007429-T1  0.118  26  0.138  12  0.214   1  0.144   0.141 N  0.450      SignalP-noTM
EuglossaDilemma_007430-T1  0.135  51  0.129  17  0.184   9  0.128   0.128 N  0.450      SignalP-noTM
EuglossaDilemma_007431-T1  0.123  21  0.109  21  0.112  48  0.095   0.101 N  0.450      SignalP-noTM
EuglossaDilemma_007432-T1  0.218  20  0.416  20  0.887  12  0.783   0.563 Y  0.500      SignalP-TM
EuglossaDilemma_007433-T1  0.760  20  0.798  20  0.878  13  0.844   0.823 Y  0.450      SignalP-noTM
EuglossaDilemma_007434-T1  0.110  59  0.104  11  0.116   1  0.093   0.098 N  0.450      SignalP-noTM
EuglossaDilemma_007435-T1  0.110  66  0.106  66  0.122  48  0.095   0.100 N  0.450      SignalP-noTM
EuglossaDilemma_007436-T1  0.105  43  0.108  12  0.128   1  0.102   0.105 N  0.450      SignalP-noTM
EuglossaDilemma_007437-T1  0.346  24  0.417  24  0.727   8  0.501   0.462 Y  0.450      SignalP-noTM
EuglossaDilemma_007438-T1  0.155  22  0.135  22  0.155  18  0.119   0.126 N  0.450      SignalP-noTM
EuglossaDilemma_007439-T1  0.134  30  0.182  30  0.431   4  0.262   0.226 N  0.450      SignalP-noTM
EuglossaDilemma_007440-T1  0.108  52  0.110  12  0.136   3  0.110   0.110 N  0.450      SignalP-noTM
EuglossaDilemma_007441-T1  0.164  29  0.128  29  0.133   1  0.103   0.114 N  0.450      SignalP-noTM
EuglossaDilemma_007442-T1  0.111  62  0.108  62  0.116  52  0.097   0.102 N  0.450      SignalP-noTM
EuglossaDilemma_007443-T1  0.158  24  0.136  24  0.144  36  0.117   0.126 N  0.450      SignalP-noTM
EuglossaDilemma_007444-T1  0.189  19  0.187  19  0.273  18  0.170   0.178 N  0.450      SignalP-noTM
EuglossaDilemma_007445-T1  0.122  21  0.181  11  0.387   2  0.233   0.209 N  0.450      SignalP-noTM
EuglossaDilemma_007446-T1  0.220  28  0.219  28  0.319   1  0.229   0.225 N  0.450      SignalP-noTM
EuglossaDilemma_007447-T1  0.106  50  0.106  69  0.117  55  0.100   0.102 N  0.450      SignalP-noTM
EuglossaDilemma_007448-T1  0.108  63  0.106  46  0.112  31  0.096   0.101 N  0.450      SignalP-noTM
EuglossaDilemma_007449-T1  0.124  38  0.111  60  0.126  51  0.100   0.105 N  0.450      SignalP-noTM
EuglossaDilemma_007450-T1  0.858  22  0.892  22  0.961  15  0.927   0.911 Y  0.450      SignalP-noTM
EuglossaDilemma_007451-T1  0.115  53  0.094  29  0.104  68  0.077   0.087 N  0.500      SignalP-TM
EuglossaDilemma_007452-T1  0.108  21  0.113  12  0.136   1  0.108   0.111 N  0.450      SignalP-noTM
EuglossaDilemma_007453-T1  0.150  17  0.130  17  0.148  13  0.110   0.119 N  0.450      SignalP-noTM
EuglossaDilemma_007454-T1  0.122  37  0.122  55  0.218  50  0.114   0.118 N  0.450      SignalP-noTM
EuglossaDilemma_007455-T1  0.267  30  0.180  30  0.223   7  0.135   0.155 N  0.450      SignalP-noTM
EuglossaDilemma_007456-T1  0.109  65  0.108  70  0.136   4  0.102   0.105 N  0.500      SignalP-TM
EuglossaDilemma_007457-T1  0.111  51  0.116  11  0.157   1  0.101   0.108 N  0.450      SignalP-noTM
EuglossaDilemma_007458-T1  0.132  30  0.110  30  0.111  44  0.092   0.100 N  0.450      SignalP-noTM
EuglossaDilemma_007459-T1  0.133  16  0.136  16  0.203  13  0.136   0.136 N  0.500      SignalP-TM
EuglossaDilemma_007460-T1  0.109  53  0.108  37  0.120   7  0.104   0.106 N  0.450      SignalP-noTM
EuglossaDilemma_007461-T1  0.110  34  0.109  41  0.122  24  0.103   0.106 N  0.450      SignalP-noTM
EuglossaDilemma_007462-T1  0.137  22  0.114  22  0.122  60  0.094   0.103 N  0.450      SignalP-noTM
EuglossaDilemma_007463-T1  0.108  22  0.105  59  0.116  52  0.096   0.100 N  0.450      SignalP-noTM
EuglossaDilemma_007464-T1  0.139  50  0.125  50  0.137  32  0.105   0.114 N  0.450      SignalP-noTM
EuglossaDilemma_007465-T1  0.111  31  0.105  31  0.112  44  0.088   0.098 N  0.500      SignalP-TM
EuglossaDilemma_007466-T1  0.170  23  0.180  23  0.299  19  0.211   0.192 N  0.500      SignalP-TM
EuglossaDilemma_007467-T1  0.107  22  0.099  45  0.104  55  0.089   0.093 N  0.450      SignalP-noTM
EuglossaDilemma_007468-T1  0.650  19  0.780  19  0.961   2  0.932   0.862 Y  0.450      SignalP-noTM
EuglossaDilemma_007469-T1  0.111  19  0.107  19  0.114  24  0.102   0.104 N  0.450      SignalP-noTM
EuglossaDilemma_007470-T1  0.109  43  0.132  11  0.200   1  0.129   0.130 N  0.450      SignalP-noTM
EuglossaDilemma_007471-T1  0.118  22  0.118  22  0.154  15  0.116   0.117 N  0.450      SignalP-noTM
EuglossaDilemma_007472-T1  0.112  55  0.103  55  0.113  54  0.093   0.097 N  0.450      SignalP-noTM
EuglossaDilemma_007473-T1  0.112  21  0.118  12  0.144   8  0.127   0.123 N  0.450      SignalP-noTM
EuglossaDilemma_007474-T1  0.109  27  0.105  44  0.116  31  0.099   0.101 N  0.450      SignalP-noTM
EuglossaDilemma_007475-T1  0.127  57  0.114  19  0.128  13  0.111   0.112 N  0.450      SignalP-noTM
EuglossaDilemma_007476-T1  0.111  63  0.106  63  0.114  52  0.096   0.101 N  0.450      SignalP-noTM
EuglossaDilemma_007477-T1  0.107  14  0.109  14  0.127   1  0.098   0.103 N  0.450      SignalP-noTM
EuglossaDilemma_007478-T1  0.109  57  0.106  57  0.121  46  0.092   0.098 N  0.450      SignalP-noTM
EuglossaDilemma_007479-T1  0.110  63  0.105  40  0.113  34  0.091   0.099 N  0.500      SignalP-TM
EuglossaDilemma_007480-T1  0.125  29  0.124  12  0.170   1  0.120   0.121 N  0.450      SignalP-noTM
EuglossaDilemma_007481-T1  0.246  17  0.287  17  0.638   1  0.371   0.320 N  0.500      SignalP-TM
EuglossaDilemma_007482-T1  0.159  19  0.200  19  0.317  13  0.245   0.224 N  0.450      SignalP-noTM
EuglossaDilemma_007483-T1  0.162  27  0.160  27  0.267   5  0.166   0.163 N  0.450      SignalP-noTM
EuglossaDilemma_007484-T1  0.118  23  0.119  23  0.143   2  0.120   0.120 N  0.450      SignalP-noTM
EuglossaDilemma_007485-T1  0.109  63  0.124  63  0.177  58  0.110   0.118 N  0.500      SignalP-TM
EuglossaDilemma_007486-T1  0.403  19  0.506  19  0.781  15  0.633   0.575 Y  0.450      SignalP-noTM
EuglossaDilemma_007487-T1  0.116  50  0.108  50  0.126  54  0.099   0.103 N  0.450      SignalP-noTM
EuglossaDilemma_007488-T1  0.144  20  0.117  20  0.113  41  0.095   0.105 N  0.450      SignalP-noTM
EuglossaDilemma_007489-T1  0.145  28  0.133  11  0.206  57  0.164   0.146 N  0.500      SignalP-TM
EuglossaDilemma_007490-T1  0.266  22  0.297  22  0.597   1  0.318   0.308 N  0.450      SignalP-noTM
EuglossaDilemma_007491-T1  0.113  43  0.111  11  0.125  12  0.110   0.110 N  0.450      SignalP-noTM
EuglossaDilemma_007492-T1  0.110  50  0.122  12  0.173   9  0.140   0.131 N  0.450      SignalP-noTM
EuglossaDilemma_007493-T1  0.114  17  0.119  17  0.149   8  0.122   0.121 N  0.450      SignalP-noTM
EuglossaDilemma_007494-T1  0.109  52  0.106  31  0.131   5  0.106   0.106 N  0.450      SignalP-noTM
EuglossaDilemma_007495-T1  0.146  45  0.118  45  0.126   1  0.097   0.106 N  0.450      SignalP-noTM
EuglossaDilemma_007496-T1  0.108  33  0.106  33  0.123  13  0.100   0.103 N  0.450      SignalP-noTM
EuglossaDilemma_007497-T1  0.109  28  0.112  17  0.133  27  0.114   0.113 N  0.450      SignalP-noTM
EuglossaDilemma_007498-T1  0.121  56  0.108  56  0.118   3  0.099   0.103 N  0.450      SignalP-noTM
EuglossaDilemma_007499-T1  0.112  44  0.108  13  0.125   1  0.097   0.102 N  0.450      SignalP-noTM
EuglossaDilemma_007500-T1  0.116  32  0.108  55  0.128   5  0.103   0.105 N  0.450      SignalP-noTM
EuglossaDilemma_007501-T1  0.111  42  0.105  42  0.115  41  0.097   0.100 N  0.450      SignalP-noTM
EuglossaDilemma_007502-T1  0.111  38  0.106  52  0.150  39  0.097   0.101 N  0.450      SignalP-noTM
EuglossaDilemma_007503-T1  0.357  22  0.535  22  0.888  10  0.806   0.681 Y  0.450      SignalP-noTM
EuglossaDilemma_007504-T1  0.182  18  0.187  18  0.245  11  0.179   0.183 N  0.450      SignalP-noTM
EuglossaDilemma_007505-T1  0.111  60  0.103  60  0.107  36  0.094   0.098 N  0.450      SignalP-noTM
EuglossaDilemma_007506-T1  0.127  39  0.127  11  0.189   7  0.154   0.142 N  0.450      SignalP-noTM
EuglossaDilemma_007507-T1  0.296  14  0.179  14  0.183  13  0.112   0.143 N  0.450      SignalP-noTM
EuglossaDilemma_007508-T1  0.143  38  0.184  32  0.337  27  0.225   0.200 N  0.500      SignalP-TM
EuglossaDilemma_007509-T1  0.109  26  0.122  11  0.151   1  0.131   0.127 N  0.450      SignalP-noTM
EuglossaDilemma_007510-T1  0.139  44  0.116  44  0.114  41  0.095   0.105 N  0.450      SignalP-noTM
EuglossaDilemma_007511-T1  0.129  42  0.177  32  0.418   8  0.255   0.208 N  0.500      SignalP-TM
EuglossaDilemma_007512-T1  0.128  33  0.120  33  0.187  29  0.105   0.112 N  0.450      SignalP-noTM
EuglossaDilemma_007513-T1  0.116  38  0.107  38  0.117  11  0.101   0.104 N  0.450      SignalP-noTM
EuglossaDilemma_007514-T1  0.107  30  0.111  11  0.135   1  0.104   0.107 N  0.450      SignalP-noTM
EuglossaDilemma_007515-T1  0.109  42  0.105  42  0.113  37  0.095   0.100 N  0.450      SignalP-noTM
EuglossaDilemma_007516-T1  0.145  24  0.143  24  0.182   3  0.141   0.142 N  0.450      SignalP-noTM
EuglossaDilemma_007517-T1  0.111  43  0.121  11  0.154   1  0.125   0.123 N  0.450      SignalP-noTM
EuglossaDilemma_007518-T1  0.887  20  0.912  20  0.973  12  0.940   0.928 Y  0.450      SignalP-noTM
EuglossaDilemma_007519-T1  0.140  39  0.164  31  0.300  24  0.187   0.173 N  0.500      SignalP-TM
# SignalP-4.1 euk predictions
# name                     Cmax  pos  Ymax  pos  Smax  pos  Smean   D     ?  Dmaxcut    Networks-used
EuglossaDilemma_012832-T1  0.111  69  0.107  33  0.112  14  0.105   0.106 N  0.450      SignalP-noTM
EuglossaDilemma_012833-T1  0.108  53  0.107  11  0.122   1  0.096   0.101 N  0.450      SignalP-noTM
EuglossaDilemma_012834-T1  0.180  32  0.152  32  0.193   1  0.130   0.143 N  0.500      SignalP-TM
EuglossaDilemma_012835-T1  0.112  46  0.107  46  0.130   9  0.101   0.104 N  0.450      SignalP-noTM
EuglossaDilemma_012836-T1  0.776  19  0.848  19  0.955  12  0.925   0.890 Y  0.450      SignalP-noTM
EuglossaDilemma_012837-T1  0.120  18  0.169  18  0.288   7  0.227   0.201 N  0.450      SignalP-noTM
EuglossaDilemma_012838-T1  0.114  64  0.104  64  0.108  28  0.094   0.099 N  0.450      SignalP-noTM
EuglossaDilemma_012839-T1  0.250  20  0.398  20  0.848  13  0.678   0.510 Y  0.500      SignalP-TM
EuglossaDilemma_012840-T1  0.250  20  0.398  20  0.848  13  0.678   0.510 Y  0.500      SignalP-TM
EuglossaDilemma_012841-T1  0.133  45  0.125  45  0.274  38  0.112   0.118 N  0.450      SignalP-noTM
EuglossaDilemma_012842-T1  0.111  38  0.109  14  0.131   2  0.103   0.106 N  0.450      SignalP-noTM
EuglossaDilemma_012843-T1  0.110  36  0.105  36  0.113  55  0.097   0.100 N  0.450      SignalP-noTM
EuglossaDilemma_012844-T1  0.111  50  0.108  35  0.121  24  0.101   0.104 N  0.450      SignalP-noTM
EuglossaDilemma_012845-T1  0.113  36  0.106  36  0.111  70  0.100   0.102 N  0.450      SignalP-noTM
EuglossaDilemma_012846-T1  0.264  22  0.488  22  0.978  12  0.899   0.710 Y  0.450      SignalP-noTM
EuglossaDilemma_012847-T1  0.107  58  0.104  14  0.118  56  0.101   0.102 N  0.450      SignalP-noTM
EuglossaDilemma_012848-T1  0.180  34  0.140  34  0.238   1  0.094   0.121 N  0.500      SignalP-TM
EuglossaDilemma_012849-T1  0.476  26  0.223  26  0.287   2  0.130   0.186 N  0.500      SignalP-TM
EuglossaDilemma_012850-T1  0.407  26  0.264  26  0.351   2  0.200   0.239 N  0.500      SignalP-TM
EuglossaDilemma_012851-T1  0.208  25  0.140  11  0.251   2  0.171   0.152 N  0.500      SignalP-TM
EuglossaDilemma_012852-T1  0.108  38  0.105  12  0.118   5  0.106   0.106 N  0.450      SignalP-noTM
EuglossaDilemma_012853-T1  0.108  37  0.107  37  0.120  23  0.102   0.104 N  0.450      SignalP-noTM
EuglossaDilemma_012854-T1  0.111  57  0.111  57  0.128   9  0.109   0.110 N  0.450      SignalP-noTM
EuglossaDilemma_012855-T1  0.108  59  0.107  54  0.120  36  0.101   0.104 N  0.450      SignalP-noTM
EuglossaDilemma_012856-T1  0.116  50  0.108  50  0.124  34  0.098   0.103 N  0.450      SignalP-noTM
EuglossaDilemma_012857-T1  0.156  28  0.126  28  0.168  37  0.104   0.115 N  0.450      SignalP-noTM
EuglossaDilemma_012858-T1  0.223  70  0.170  21  0.228  50  0.146   0.157 N  0.450      SignalP-noTM
EuglossaDilemma_012859-T1  0.708  20  0.795  20  0.960  12  0.891   0.847 Y  0.450      SignalP-noTM
EuglossaDilemma_012860-T1  0.230  17  0.271  17  0.489   1  0.254   0.262 N  0.450      SignalP-noTM
EuglossaDilemma_012861-T1  0.172  27  0.227  11  0.621   1  0.359   0.298 N  0.450      SignalP-noTM
EuglossaDilemma_012862-T1  0.109  42  0.109  29  0.121  10  0.109   0.109 N  0.450      SignalP-noTM
EuglossaDilemma_012863-T1  0.110  29  0.105  67  0.113  65  0.098   0.101 N  0.450      SignalP-noTM
EuglossaDilemma_012864-T1  0.109  56  0.105  56  0.149   5  0.101   0.103 N  0.450      SignalP-noTM
EuglossaDilemma_012865-T1  0.112  48  0.106  49  0.126  46  0.094   0.100 N  0.450      SignalP-noTM
EuglossaDilemma_012866-T1  0.116  42  0.105  42  0.115   1  0.092   0.098 N  0.450      SignalP-noTM
EuglossaDilemma_012867-T1  0.109  28  0.107  58  0.121  45  0.101   0.104 N  0.450      SignalP-noTM
EuglossaDilemma_012868-T1  0.157  16  0.172  16  0.268   9  0.194   0.184 N  0.450      SignalP-noTM
EuglossaDilemma_012869-T1  0.202  20  0.276  20  0.590  11  0.384   0.319 N  0.500      SignalP-TM
EuglossaDilemma_012870-T1  0.144  17  0.164  17  0.233   2  0.178   0.171 N  0.450      SignalP-noTM
EuglossaDilemma_012871-T1  0.167  22  0.348  17  0.899   4  0.816   0.601 Y  0.450      SignalP-noTM
EuglossaDilemma_012872-T1  0.110  40  0.110  11  0.125   1  0.104   0.107 N  0.450      SignalP-noTM
EuglossaDilemma_012873-T1  0.585  18  0.537  18  0.619   3  0.477   0.505 Y  0.450      SignalP-noTM
EuglossaDilemma_012874-T1  0.107  67  0.108  66  0.130  46  0.102   0.105 N  0.450      SignalP-noTM
EuglossaDilemma_012875-T1  0.109  25  0.106  38  0.116  29  0.101   0.103 N  0.450      SignalP-noTM
EuglossaDilemma_012876-T1  0.108  47  0.105  47  0.109  56  0.096   0.100 N  0.450      SignalP-noTM
EuglossaDilemma_012877-T1  0.110  22  0.108  22  0.147   3  0.105   0.106 N  0.450      SignalP-noTM
EuglossaDilemma_012878-T1  0.118  34  0.112  34  0.135  24  0.107   0.109 N  0.450      SignalP-noTM
EuglossaDilemma_012879-T1  0.169  20  0.152  20  0.222  19  0.137   0.144 N  0.450      SignalP-noTM
EuglossaDilemma_012880-T1  0.112  14  0.197  12  0.460   1  0.268   0.235 N  0.450      SignalP-noTM
EuglossaDilemma_012881-T1  0.121  36  0.108  36  0.118   7  0.099   0.103 N  0.450      SignalP-noTM
EuglossaDilemma_012882-T1  0.131  46  0.113  46  0.115  24  0.097   0.104 N  0.450      SignalP-noTM
EuglossaDilemma_012883-T1  0.191  20  0.136  20  0.116  16  0.097   0.115 N  0.450      SignalP-noTM
EuglossaDilemma_012884-T1  0.107  63  0.121  43  0.163  36  0.116   0.119 N  0.500      SignalP-TM
EuglossaDilemma_012885-T1  0.109  35  0.102  35  0.108  55  0.090   0.095 N  0.450      SignalP-noTM
EuglossaDilemma_012886-T1  0.108  62  0.105  33  0.117  24  0.101   0.103 N  0.450      SignalP-noTM
EuglossaDilemma_012887-T1  0.211  28  0.220  28  0.504   3  0.268   0.246 N  0.450      SignalP-noTM
EuglossaDilemma_012888-T1  0.107  42  0.108  11  0.127   1  0.101   0.105 N  0.450      SignalP-noTM
EuglossaDilemma_012889-T1  0.115  47  0.112  12  0.148  41  0.104   0.108 N  0.450      SignalP-noTM
EuglossaDilemma_012890-T1  0.240  22  0.232  22  0.385   8  0.217   0.224 N  0.450      SignalP-noTM
EuglossaDilemma_012891-T1  0.111  21  0.107  55  0.111  16  0.102   0.104 N  0.450      SignalP-noTM
EuglossaDilemma_012892-T1  0.325  21  0.525  21  0.916  12  0.848   0.699 Y  0.450      SignalP-noTM
EuglossaDilemma_012893-T1  0.121  16  0.111  16  0.129  13  0.103   0.106 N  0.450      SignalP-noTM
EuglossaDilemma_012894-T1  0.111  35  0.107  47  0.118  34  0.101   0.104 N  0.450      SignalP-noTM
EuglossaDilemma_012895-T1  0.136  17  0.121  17  0.136  16  0.105   0.112 N  0.450      SignalP-noTM
EuglossaDilemma_012896-T1  0.136  21  0.155  21  0.252  12  0.175   0.166 N  0.450      SignalP-noTM
EuglossaDilemma_012897-T1  0.134  32  0.130  11  0.201   3  0.163   0.148 N  0.450      SignalP-noTM
EuglossaDilemma_012898-T1  0.116  47  0.109  47  0.151   8  0.100   0.104 N  0.450      SignalP-noTM
EuglossaDilemma_012899-T1  0.111  53  0.104  53  0.112  37  0.095   0.099 N  0.450      SignalP-noTM
EuglossaDilemma_012900-T1  0.105  66  0.107  12  0.115   1  0.103   0.105 N  0.450      SignalP-noTM
EuglossaDilemma_012901-T1  0.157  50  0.124  50  0.112  49  0.095   0.108 N  0.450      SignalP-noTM
EuglossaDilemma_012902-T1  0.110  46  0.104  46  0.111   2  0.099   0.101 N  0.450      SignalP-noTM
EuglossaDilemma_012903-T1  0.132  23  0.147  23  0.275   6  0.163   0.156 N  0.450      SignalP-noTM
EuglossaDilemma_012904-T1  0.152  35  0.206  23  0.461   7  0.332   0.274 N  0.450      SignalP-noTM
EuglossaDilemma_012905-T1  0.110  37  0.164  11  0.333   2  0.187   0.176 N  0.450      SignalP-noTM
EuglossaDilemma_012906-T1  0.140  24  0.124  24  0.158  18  0.109   0.116 N  0.450      SignalP-noTM
EuglossaDilemma_012907-T1  0.108  47  0.104  47  0.115  21  0.097   0.100 N  0.450      SignalP-noTM
EuglossaDilemma_012908-T1  0.112  34  0.106  34  0.114  45  0.099   0.102 N  0.450      SignalP-noTM
EuglossaDilemma_012909-T1  0.113  38  0.107  38  0.113  35  0.102   0.105 N  0.450      SignalP-noTM
EuglossaDilemma_012910-T1  0.114  27  0.111  52  0.124  51  0.106   0.108 N  0.450      SignalP-noTM
EuglossaDilemma_012911-T1  0.109  16  0.135  12  0.216   5  0.164   0.151 N  0.450      SignalP-noTM
EuglossaDilemma_012912-T1  0.125  18  0.129  18  0.153   1  0.126   0.127 N  0.450      SignalP-noTM
EuglossaDilemma_012913-T1  0.106  35  0.104  65  0.114  44  0.098   0.101 N  0.450      SignalP-noTM
EuglossaDilemma_012914-T1  0.109  12  0.107  14  0.123   9  0.107   0.107 N  0.450      SignalP-noTM
EuglossaDilemma_012915-T1  0.110  57  0.111  57  0.133  38  0.107   0.108 N  0.450      SignalP-noTM
EuglossaDilemma_012916-T1  0.110  48  0.122  11  0.172   2  0.119   0.120 N  0.450      SignalP-noTM
EuglossaDilemma_012917-T1  0.126  20  0.144  20  0.218   2  0.162   0.153 N  0.450      SignalP-noTM
EuglossaDilemma_012918-T1  0.115  28  0.170  15  0.506   5  0.299   0.240 N  0.450      SignalP-noTM
EuglossaDilemma_012919-T1  0.190  20  0.387  20  0.863  13  0.783   0.601 Y  0.450      SignalP-noTM
EuglossaDilemma_012919-T2  0.190  20  0.387  20  0.863  13  0.783   0.601 Y  0.450      SignalP-noTM
EuglossaDilemma_012920-T1  0.108  33  0.105  41  0.127   2  0.099   0.103 N  0.500      SignalP-TM
EuglossaDilemma_012921-T1  0.114  31  0.108  31  0.121  27  0.101   0.104 N  0.450      SignalP-noTM
EuglossaDilemma_012922-T1  0.135  22  0.174  11  0.355   2  0.255   0.218 N  0.450      SignalP-noTM
EuglossaDilemma_012923-T1  0.111  37  0.103  49  0.115  41  0.095   0.099 N  0.450      SignalP-noTM
EuglossaDilemma_012924-T1  0.137  27  0.249  12  0.655   1  0.478   0.373 N  0.450      SignalP-noTM
EuglossaDilemma_012925-T1  0.113  30  0.105  30  0.121  28  0.098   0.101 N  0.450      SignalP-noTM
EuglossaDilemma_012926-T1  0.107  48  0.102  48  0.103  44  0.093   0.097 N  0.450      SignalP-noTM
EuglossaDilemma_012927-T1  0.132  17  0.177  17  0.330   3  0.230   0.206 N  0.450      SignalP-noTM
EuglossaDilemma_012928-T1  0.174  26  0.155  26  0.298  25  0.143   0.149 N  0.450      SignalP-noTM
EuglossaDilemma_012929-T1  0.113  62  0.116  54  0.149  50  0.111   0.113 N  0.450      SignalP-noTM
EuglossaDilemma_012930-T1  0.106  23  0.103  38  0.112  33  0.096   0.099 N  0.450      SignalP-noTM
EuglossaDilemma_012931-T1  0.109  51  0.105  41  0.115  32  0.094   0.099 N  0.450      SignalP-noTM
EuglossaDilemma_012932-T1  0.115  18  0.106  18  0.138  13  0.100   0.103 N  0.450      SignalP-noTM
EuglossaDilemma_012933-T1  0.193  24  0.149  24  0.168   1  0.118   0.132 N  0.450      SignalP-noTM
EuglossaDilemma_012934-T1  0.115  35  0.107  56  0.145  41  0.099   0.103 N  0.450      SignalP-noTM
EuglossaDilemma_012935-T1  0.847  20  0.814  20  0.888   9  0.776   0.794 Y  0.450      SignalP-noTM
EuglossaDilemma_012936-T1  0.110  39  0.140  11  0.250   1  0.132   0.136 N  0.450      SignalP-noTM
EuglossaDilemma_012937-T1  0.107  62  0.104  42  0.116   9  0.100   0.102 N  0.450      SignalP-noTM
EuglossaDilemma_012938-T1  0.112  19  0.135  19  0.209  15  0.158   0.147 N  0.450      SignalP-noTM
EuglossaDilemma_012939-T1  0.202  39  0.172  39  0.220  29  0.123   0.152 N  0.500      SignalP-TM
EuglossaDilemma_012940-T1  0.124  26  0.108  54  0.122  44  0.099   0.103 N  0.450      SignalP-noTM
EuglossaDilemma_012941-T1  0.403  17  0.599  17  0.949  14  0.888   0.755 Y  0.450      SignalP-noTM
EuglossaDilemma_012942-T1  0.378  20  0.328  20  0.497  16  0.288   0.306 N  0.450      SignalP-noTM
EuglossaDilemma_012943-T1  0.113  18  0.106  44  0.132  29  0.103   0.105 N  0.450      SignalP-noTM
EuglossaDilemma_012944-T1  0.110  61  0.103  33  0.111  23  0.096   0.100 N  0.450      SignalP-noTM
EuglossaDilemma_012945-T1  0.224  24  0.356  24  0.706  13  0.568   0.471 Y  0.450      SignalP-noTM
EuglossaDilemma_012946-T1  0.114  36  0.119  22  0.175  13  0.130   0.125 N  0.450      SignalP-noTM
EuglossaDilemma_012947-T1  0.156  43  0.129  43  0.128  38  0.107   0.117 N  0.450      SignalP-noTM
EuglossaDilemma_012948-T1  0.181  59  0.141  59  0.174   1  0.110   0.124 N  0.450      SignalP-noTM
EuglossaDilemma_012949-T1  0.108  36  0.110  12  0.137   1  0.099   0.104 N  0.450      SignalP-noTM
EuglossaDilemma_012950-T1  0.110  68  0.107  68  0.117  51  0.101   0.104 N  0.450      SignalP-noTM
EuglossaDilemma_012951-T1  0.126  23  0.182  11  0.409   1  0.237   0.212 N  0.450      SignalP-noTM
EuglossaDilemma_012952-T1  0.109  62  0.104  39  0.113  26  0.100   0.102 N  0.450      SignalP-noTM
EuglossaDilemma_012953-T1  0.109  20  0.104  20  0.107  19  0.099   0.101 N  0.450      SignalP-noTM
EuglossaDilemma_012954-T1  0.110  52  0.108  34  0.121  22  0.108   0.108 N  0.450      SignalP-noTM
EuglossaDilemma_012955-T1  0.114  63  0.110  11  0.140   9  0.124   0.117 N  0.450      SignalP-noTM
EuglossaDilemma_012956-T1  0.108  26  0.104  37  0.111  55  0.096   0.100 N  0.450      SignalP-noTM
EuglossaDilemma_012957-T1  0.107  12  0.112  12  0.129   2  0.108   0.110 N  0.450      SignalP-noTM
EuglossaDilemma_012958-T1  0.171  28  0.203  11  0.528   1  0.354   0.263 N  0.500      SignalP-TM
EuglossaDilemma_012959-T1  0.201  28  0.188  11  0.482   1  0.298   0.232 N  0.500      SignalP-TM
EuglossaDilemma_012960-T1  0.218  26  0.188  11  0.489   1  0.298   0.232 N  0.500      SignalP-TM
EuglossaDilemma_012961-T1  0.257  26  0.207  11  0.559   1  0.370   0.272 N  0.500      SignalP-TM
EuglossaDilemma_012962-T1  0.108  24  0.105  38  0.120  23  0.099   0.102 N  0.450      SignalP-noTM
EuglossaDilemma_012963-T1  0.681  19  0.784  19  0.957   1  0.892   0.842 Y  0.450      SignalP-noTM
EuglossaDilemma_012964-T1  0.108  65  0.104  65  0.109  22  0.098   0.101 N  0.450      SignalP-noTM
EuglossaDilemma_012965-T1  0.107  49  0.107  22  0.150  13  0.110   0.108 N  0.450      SignalP-noTM
EuglossaDilemma_012966-T1  0.110  66  0.111  58  0.156  46  0.108   0.109 N  0.450      SignalP-noTM
EuglossaDilemma_012967-T1  0.128  39  0.136  13  0.209   4  0.168   0.153 N  0.450      SignalP-noTM
EuglossaDilemma_012968-T1  0.109  48  0.108  40  0.122  26  0.101   0.104 N  0.450      SignalP-noTM
EuglossaDilemma_012969-T1  0.124  49  0.113  49  0.170  45  0.102   0.107 N  0.450      SignalP-noTM
EuglossaDilemma_012970-T1  0.149  30  0.129  30  0.157   1  0.116   0.122 N  0.450      SignalP-noTM
EuglossaDilemma_012971-T1  0.140  43  0.144  43  0.191  37  0.130   0.136 N  0.450      SignalP-noTM
EuglossaDilemma_012972-T1  0.112  61  0.113  11  0.135   1  0.107   0.110 N  0.450      SignalP-noTM
EuglossaDilemma_012973-T1  0.123  45  0.110  45  0.115  61  0.094   0.101 N  0.450      SignalP-noTM
EuglossaDilemma_012974-T1  0.111  47  0.106  47  0.114  43  0.095   0.100 N  0.450      SignalP-noTM
EuglossaDilemma_012975-T1  0.121  18  0.107  54  0.123  32  0.100   0.103 N  0.450      SignalP-noTM
EuglossaDilemma_012976-T1  0.357  21  0.291  21  0.349  20  0.240   0.263 N  0.450      SignalP-noTM
EuglossaDilemma_012977-T1  0.113  29  0.107  29  0.139  13  0.102   0.105 N  0.450      SignalP-noTM
EuglossaDilemma_012978-T1  0.151  24  0.121  24  0.126  23  0.098   0.109 N  0.450      SignalP-noTM
EuglossaDilemma_012979-T1  0.476  19  0.425  19  0.480   6  0.370   0.395 N  0.450      SignalP-noTM
EuglossaDilemma_012980-T1  0.747  25  0.738  25  0.806  11  0.723   0.730 Y  0.450      SignalP-noTM
EuglossaDilemma_012981-T1  0.116  20  0.113  20  0.127  45  0.108   0.110 N  0.450      SignalP-noTM
EuglossaDilemma_012982-T1  0.113  24  0.117  24  0.167   6  0.121   0.119 N  0.450      SignalP-noTM
EuglossaDilemma_012983-T1  0.114  28  0.109  11  0.125   1  0.100   0.104 N  0.450      SignalP-noTM
EuglossaDilemma_012984-T1  0.110  18  0.112  57  0.142  48  0.109   0.111 N  0.450      SignalP-noTM
EuglossaDilemma_012985-T1  0.120  25  0.108  25  0.133   2  0.100   0.104 N  0.450      SignalP-noTM
EuglossaDilemma_012986-T1  0.109  30  0.107  34  0.138  25  0.103   0.105 N  0.450      SignalP-noTM
EuglossaDilemma_012987-T1  0.178  17  0.139  17  0.122   3  0.105   0.121 N  0.450      SignalP-noTM
EuglossaDilemma_012988-T1  0.183  31  0.141  31  0.161  30  0.111   0.125 N  0.450      SignalP-noTM
EuglossaDilemma_012989-T1  0.107  25  0.110  12  0.168   2  0.113   0.112 N  0.450      SignalP-noTM
EuglossaDilemma_012990-T1  0.162  19  0.164  19  0.198   1  0.159   0.161 N  0.450      SignalP-noTM
EuglossaDilemma_012991-T1  0.110  58  0.106  58  0.146  43  0.099   0.102 N  0.450      SignalP-noTM
EuglossaDilemma_012992-T1  0.132  22  0.123  22  0.184   3  0.115   0.119 N  0.450      SignalP-noTM
EuglossaDilemma_012993-T1  0.113  63  0.111  33  0.154  11  0.105   0.108 N  0.450      SignalP-noTM
EuglossaDilemma_012993-T2  0.118  53  0.110  53  0.135   3  0.104   0.107 N  0.450      SignalP-noTM
EuglossaDilemma_012994-T1  0.204  16  0.157  16  0.147  40  0.116   0.135 N  0.450      SignalP-noTM
EuglossaDilemma_012995-T1  0.109  32  0.143  15  0.263   4  0.191   0.162 N  0.500      SignalP-TM
EuglossaDilemma_012996-T1  0.110  49  0.105  49  0.121  22  0.101   0.103 N  0.450      SignalP-noTM
EuglossaDilemma_012997-T1  0.107  52  0.127  59  0.192  51  0.116   0.122 N  0.500      SignalP-TM
EuglossaDilemma_012998-T1  0.416  23  0.570  23  0.909   2  0.782   0.684 Y  0.450      SignalP-noTM
EuglossaDilemma_012999-T1  0.157  17  0.145  17  0.164  16  0.127   0.136 N  0.450      SignalP-noTM
EuglossaDilemma_013000-T1  0.636  24  0.646  24  0.871  18  0.650   0.648 Y  0.450      SignalP-noTM
EuglossaDilemma_013001-T1  0.135  16  0.114  16  0.124  22  0.100   0.106 N  0.450      SignalP-noTM
EuglossaDilemma_013002-T1  0.109  21  0.135  11  0.209   1  0.138   0.137 N  0.450      SignalP-noTM
EuglossaDilemma_013003-T1  0.110  21  0.114  11  0.134   4  0.124   0.119 N  0.450      SignalP-noTM
EuglossaDilemma_013004-T1  0.107  27  0.112  12  0.141   8  0.115   0.114 N  0.450      SignalP-noTM
EuglossaDilemma_013005-T1  0.643  23  0.678  23  0.854  18  0.715   0.698 Y  0.450      SignalP-noTM
EuglossaDilemma_013006-T1  0.132  25  0.114  25  0.126  31  0.099   0.106 N  0.450      SignalP-noTM
EuglossaDilemma_013007-T1  0.209  62  0.182  62  0.225  57  0.130   0.161 N  0.500      SignalP-TM
EuglossaDilemma_013008-T1  0.111  35  0.104  52  0.110  48  0.096   0.100 N  0.450      SignalP-noTM
EuglossaDilemma_013009-T1  0.109  26  0.103  12  0.118  38  0.097   0.100 N  0.450      SignalP-noTM
EuglossaDilemma_013010-T1  0.219  58  0.146  58  0.232  61  0.121   0.136 N  0.500      SignalP-TM
EuglossaDilemma_013011-T1  0.123  18  0.177  11  0.354   1  0.223   0.202 N  0.450      SignalP-noTM
EuglossaDilemma_013012-T1  0.117  11  0.132  11  0.166   1  0.142   0.136 N  0.500      SignalP-TM
EuglossaDilemma_013013-T1  0.112  57  0.109  57  0.135  37  0.097   0.102 N  0.450      SignalP-noTM
EuglossaDilemma_013014-T1  0.108  17  0.128  17  0.233  11  0.161   0.146 N  0.450      SignalP-noTM
EuglossaDilemma_013015-T1  0.135  61  0.118  20  0.139  17  0.116   0.117 N  0.450      SignalP-noTM
EuglossaDilemma_013016-T1  0.580  30  0.628  30  0.916  15  0.716   0.676 Y  0.450      SignalP-noTM
EuglossaDilemma_013017-T1  0.129  40  0.144  11  0.216   1  0.173   0.159 N  0.450      SignalP-noTM
EuglossaDilemma_013018-T1  0.142  19  0.153  19  0.191   8  0.160   0.157 N  0.450      SignalP-noTM
EuglossaDilemma_013019-T1  0.113  26  0.106  26  0.112  25  0.097   0.101 N  0.450      SignalP-noTM
EuglossaDilemma_013020-T1  0.761  28  0.813  28  0.963  20  0.843   0.830 Y  0.450      SignalP-noTM
EuglossaDilemma_013021-T1  0.111  24  0.120  12  0.145   1  0.118   0.119 N  0.450      SignalP-noTM
EuglossaDilemma_013022-T1  0.198  26  0.212  26  0.318  18  0.223   0.218 N  0.450      SignalP-noTM
EuglossaDilemma_013023-T1  0.109  45  0.112  45  0.126  31  0.104   0.108 N  0.450      SignalP-noTM
EuglossaDilemma_013024-T1  0.143  17  0.127  17  0.222  36  0.118   0.122 N  0.450      SignalP-noTM
EuglossaDilemma_013025-T1  0.129  19  0.119  19  0.129   1  0.106   0.112 N  0.450      SignalP-noTM
EuglossaDilemma_013026-T1  0.132  47  0.117  47  0.161  43  0.098   0.107 N  0.450      SignalP-noTM
EuglossaDilemma_013027-T1  0.109  32  0.103  24  0.124   3  0.098   0.100 N  0.450      SignalP-noTM
EuglossaDilemma_013028-T1  0.113  61  0.157  11  0.293   1  0.154   0.155 N  0.450      SignalP-noTM
EuglossaDilemma_013029-T1  0.115  29  0.114  55  0.129  48  0.101   0.107 N  0.450      SignalP-noTM
EuglossaDilemma_013030-T1  0.339  27  0.213  27  0.187   1  0.140   0.173 N  0.450      SignalP-noTM
EuglossaDilemma_013031-T1  0.116  67  0.124  67  0.154  66  0.091   0.111 N  0.500      SignalP-TM
EuglossaDilemma_013032-T1  0.127  20  0.109  20  0.119  24  0.093   0.100 N  0.450      SignalP-noTM
EuglossaDilemma_013033-T1  0.109  33  0.109  52  0.120  46  0.102   0.105 N  0.450      SignalP-noTM
EuglossaDilemma_013034-T1  0.114  18  0.107  18  0.132  16  0.100   0.103 N  0.450      SignalP-noTM
EuglossaDilemma_013035-T1  0.111  49  0.109  49  0.117  35  0.098   0.103 N  0.450      SignalP-noTM
EuglossaDilemma_013036-T1  0.173  40  0.206  23  0.407   1  0.262   0.236 N  0.450      SignalP-noTM
EuglossaDilemma_013037-T1  0.110  62  0.107  43  0.119  29  0.101   0.104 N  0.450      SignalP-noTM
EuglossaDilemma_013038-T1  0.308  27  0.261  27  0.289   5  0.222   0.240 N  0.450      SignalP-noTM
EuglossaDilemma_013039-T1  0.180  39  0.173  39  0.220  31  0.137   0.159 N  0.500      SignalP-TM
EuglossaDilemma_013040-T1  0.201  21  0.146  21  0.136  20  0.107   0.125 N  0.450      SignalP-noTM
EuglossaDilemma_013041-T1  0.112  57  0.106  57  0.111  20  0.097   0.101 N  0.450      SignalP-noTM
EuglossaDilemma_013042-T1  0.112  56  0.103  56  0.114  56  0.092   0.097 N  0.450      SignalP-noTM
EuglossaDilemma_013043-T1  0.743  18  0.790  18  0.899  16  0.834   0.814 Y  0.450      SignalP-noTM
EuglossaDilemma_013044-T1  0.184  25  0.356  18  0.805   9  0.715   0.550 Y  0.450      SignalP-noTM
EuglossaDilemma_013045-T1  0.160  17  0.139  17  0.143  14  0.121   0.129 N  0.450      SignalP-noTM
EuglossaDilemma_013046-T1  0.109  67  0.104  67  0.111  41  0.097   0.100 N  0.450      SignalP-noTM
EuglossaDilemma_013047-T1  0.112  18  0.111  18  0.129   1  0.104   0.107 N  0.450      SignalP-noTM
EuglossaDilemma_013048-T1  0.113  40  0.105  40  0.144   5  0.100   0.102 N  0.450      SignalP-noTM
EuglossaDilemma_013049-T1  0.131  45  0.113  45  0.138   4  0.103   0.108 N  0.450      SignalP-noTM
EuglossaDilemma_013050-T1  0.109  52  0.105  46  0.115  31  0.096   0.100 N  0.450      SignalP-noTM
EuglossaDilemma_013051-T1  0.484  22  0.629  22  0.872  13  0.815   0.730 Y  0.450      SignalP-noTM
EuglossaDilemma_013052-T1  0.799  24  0.848  24  0.960  14  0.901   0.877 Y  0.450      SignalP-noTM
EuglossaDilemma_013053-T1  0.719  22  0.807  22  0.950  14  0.908   0.862 Y  0.450      SignalP-noTM
EuglossaDilemma_013054-T1  0.190  19  0.257  19  0.532   1  0.308   0.285 N  0.450      SignalP-noTM
EuglossaDilemma_013055-T1  0.108  62  0.103  62  0.117  14  0.097   0.100 N  0.450      SignalP-noTM
EuglossaDilemma_013056-T1  0.107  51  0.105  17  0.134   2  0.107   0.106 N  0.450      SignalP-noTM
EuglossaDilemma_013057-T1  0.109  56  0.105  56  0.118  13  0.100   0.103 N  0.450      SignalP-noTM
EuglossaDilemma_013058-T1  0.430  17  0.298  17  0.345  15  0.215   0.253 N  0.450      SignalP-noTM
EuglossaDilemma_013059-T1  0.125  42  0.111  42  0.125  39  0.102   0.106 N  0.450      SignalP-noTM
EuglossaDilemma_013060-T1  0.120  26  0.109  26  0.112  23  0.099   0.104 N  0.450      SignalP-noTM
EuglossaDilemma_013061-T1  0.119  31  0.263  19  0.743   1  0.606   0.448 N  0.450      SignalP-noTM
EuglossaDilemma_013063-T1  0.122  18  0.106  45  0.109  27  0.096   0.100 N  0.450      SignalP-noTM
EuglossaDilemma_013064-T1  0.120  22  0.105  22  0.115  26  0.092   0.098 N  0.450      SignalP-noTM
EuglossaDilemma_013065-T1  0.111  36  0.106  50  0.138  36  0.100   0.103 N  0.450      SignalP-noTM
EuglossaDilemma_013066-T1  0.167  19  0.161  19  0.216   7  0.161   0.161 N  0.450      SignalP-noTM
EuglossaDilemma_013067-T1  0.127  39  0.109  39  0.110  36  0.094   0.101 N  0.450      SignalP-noTM
EuglossaDilemma_013068-T1  0.131  26  0.113  26  0.113   1  0.097   0.104 N  0.450      SignalP-noTM
EuglossaDilemma_013069-T1  0.130  22  0.182  11  0.475   4  0.313   0.253 N  0.450      SignalP-noTM
EuglossaDilemma_013070-T1  0.131  30  0.237  30  0.604  13  0.392   0.321 N  0.450      SignalP-noTM
EuglossaDilemma_013071-T1  0.135  43  0.136  43  0.201  40  0.110   0.126 N  0.500      SignalP-TM
EuglossaDilemma_013072-T1  0.110  64  0.115  49  0.183  34  0.118   0.117 N  0.450      SignalP-noTM
EuglossaDilemma_013073-T1  0.127  63  0.110  63  0.112  64  0.095   0.102 N  0.450      SignalP-noTM
EuglossaDilemma_013074-T1  0.373  21  0.231  21  0.195   1  0.138   0.180 N  0.450      SignalP-noTM
EuglossaDilemma_013075-T1  0.118  39  0.111  39  0.138  50  0.103   0.106 N  0.450      SignalP-noTM
EuglossaDilemma_013076-T1  0.122  39  0.113  39  0.139  38  0.101   0.106 N  0.450      SignalP-noTM
EuglossaDilemma_013077-T1  0.118  44  0.105  27  0.125  43  0.103   0.104 N  0.450      SignalP-noTM
EuglossaDilemma_013078-T1  0.109  42  0.107  42  0.156   3  0.104   0.105 N  0.450      SignalP-noTM
EuglossaDilemma_013079-T1  0.111  58  0.113  12  0.140   1  0.109   0.111 N  0.450      SignalP-noTM
EuglossaDilemma_013080-T1  0.166  30  0.171  30  0.273   9  0.177   0.174 N  0.450      SignalP-noTM
EuglossaDilemma_013081-T1  0.706  25  0.814  25  0.988  16  0.936   0.880 Y  0.450      SignalP-noTM
EuglossaDilemma_013082-T1  0.110  44  0.113  14  0.144  11  0.120   0.117 N  0.450      SignalP-noTM
EuglossaDilemma_013083-T1  0.138  48  0.143  22  0.252   3  0.181   0.158 N  0.500      SignalP-TM
EuglossaDilemma_013084-T1  0.690  24  0.755  24  0.920  14  0.825   0.793 Y  0.450      SignalP-noTM
EuglossaDilemma_013085-T1  0.139  50  0.204  50  0.601  39  0.199   0.201 N  0.450      SignalP-noTM
EuglossaDilemma_013086-T1  0.110  70  0.108  55  0.113  41  0.100   0.103 N  0.450      SignalP-noTM
EuglossaDilemma_013087-T1  0.252  20  0.235  20  0.295   1  0.206   0.219 N  0.450      SignalP-noTM
EuglossaDilemma_013088-T1  0.110  60  0.122  11  0.163   1  0.122   0.122 N  0.450      SignalP-noTM
EuglossaDilemma_013089-T1  0.117  19  0.105  19  0.112  23  0.093   0.099 N  0.450      SignalP-noTM
EuglossaDilemma_013090-T1  0.117  20  0.166  20  0.355  18  0.227   0.199 N  0.450      SignalP-noTM
EuglossaDilemma_013091-T1  0.110  63  0.105  63  0.109  60  0.094   0.099 N  0.450      SignalP-noTM
EuglossaDilemma_013092-T1  0.110  41  0.104  41  0.121  54  0.096   0.100 N  0.450      SignalP-noTM
EuglossaDilemma_013093-T1  0.120  18  0.142  11  0.223   1  0.151   0.147 N  0.450      SignalP-noTM
EuglossaDilemma_013094-T1  0.114  18  0.105  68  0.109  21  0.098   0.101 N  0.450      SignalP-noTM
EuglossaDilemma_013095-T1  0.149  37  0.155  37  0.271  30  0.149   0.152 N  0.450      SignalP-noTM
EuglossaDilemma_013096-T1  0.122  55  0.145  21  0.226   4  0.181   0.164 N  0.450      SignalP-noTM
EuglossaDilemma_013097-T1  0.463  19  0.636  19  0.927   3  0.865   0.760 Y  0.450      SignalP-noTM
EuglossaDilemma_013098-T1  0.111  41  0.103  41  0.115  39  0.096   0.099 N  0.450      SignalP-noTM
EuglossaDilemma_013099-T1  0.158  32  0.186  32  0.303  20  0.190   0.188 N  0.500      SignalP-TM
EuglossaDilemma_013100-T1  0.110  57  0.106  11  0.115   6  0.106   0.106 N  0.450      SignalP-noTM
EuglossaDilemma_013101-T1  0.108  57  0.105  32  0.123  19  0.101   0.103 N  0.450      SignalP-noTM
EuglossaDilemma_013102-T1  0.218  28  0.169  28  0.174  22  0.132   0.149 N  0.450      SignalP-noTM
EuglossaDilemma_013103-T1  0.110  37  0.106  21  0.117   1  0.101   0.103 N  0.450      SignalP-noTM
EuglossaDilemma_013104-T1  0.350  18  0.384  18  0.718  17  0.403   0.395 N  0.450      SignalP-noTM
EuglossaDilemma_013105-T1  0.106  21  0.107  34  0.133  65  0.091   0.101 N  0.500      SignalP-TM
EuglossaDilemma_013106-T1  0.107  36  0.104  39  0.113  26  0.095   0.099 N  0.450      SignalP-noTM
EuglossaDilemma_013107-T1  0.121  37  0.118  37  0.205  36  0.113   0.115 N  0.450      SignalP-noTM
EuglossaDilemma_013108-T1  0.112  69  0.115  11  0.140   4  0.122   0.119 N  0.450      SignalP-noTM
EuglossaDilemma_013109-T1  0.201  35  0.171  35  0.214  19  0.143   0.156 N  0.450      SignalP-noTM
EuglossaDilemma_013110-T1  0.125  18  0.123  18  0.141  13  0.116   0.119 N  0.450      SignalP-noTM
EuglossaDilemma_013111-T1  0.108  22  0.108  57  0.125  49  0.099   0.103 N  0.450      SignalP-noTM
EuglossaDilemma_013112-T1  0.115  25  0.104  58  0.113   1  0.098   0.101 N  0.450      SignalP-noTM
EuglossaDilemma_013113-T1  0.108  64  0.110  24  0.144   5  0.113   0.111 N  0.450      SignalP-noTM
EuglossaDilemma_013114-T1  0.109  47  0.105  11  0.110   5  0.100   0.102 N  0.450      SignalP-noTM
EuglossaDilemma_013115-T1  0.110  50  0.104  59  0.124  22  0.099   0.101 N  0.450      SignalP-noTM
EuglossaDilemma_013116-T1  0.108  41  0.108  31  0.127  21  0.107   0.108 N  0.450      SignalP-noTM
EuglossaDilemma_013117-T1  0.174  20  0.251  20  0.462  11  0.317   0.277 N  0.500      SignalP-TM
EuglossaDilemma_013118-T1  0.160  24  0.156  24  0.200   4  0.151   0.153 N  0.450      SignalP-noTM
EuglossaDilemma_013119-T1  0.108  37  0.105  58  0.135  38  0.098   0.101 N  0.450      SignalP-noTM
EuglossaDilemma_013120-T1  0.110  66  0.110  41  0.125  22  0.100   0.105 N  0.450      SignalP-noTM
EuglossaDilemma_013121-T1  0.109  23  0.115  15  0.150   4  0.118   0.116 N  0.450      SignalP-noTM
EuglossaDilemma_013122-T1  0.117  22  0.149  11  0.256   2  0.202   0.178 N  0.450      SignalP-noTM
EuglossaDilemma_013124-T1  0.107  70  0.105  56  0.113  23  0.102   0.104 N  0.450      SignalP-noTM
EuglossaDilemma_013125-T1  0.158  27  0.156  19  0.226   1  0.147   0.151 N  0.450      SignalP-noTM
EuglossaDilemma_013126-T1  0.176  35  0.326  35  0.736  33  0.467   0.402 N  0.450      SignalP-noTM
EuglossaDilemma_013127-T1  0.137  57  0.137  57  0.200  46  0.113   0.124 N  0.450      SignalP-noTM
EuglossaDilemma_013128-T1  0.110  22  0.106  59  0.117  51  0.100   0.102 N  0.450      SignalP-noTM
EuglossaDilemma_013129-T1  0.108  15  0.109  15  0.132   5  0.106   0.108 N  0.450      SignalP-noTM
EuglossaDilemma_013130-T1  0.111  55  0.108  14  0.137   2  0.104   0.106 N  0.450      SignalP-noTM
EuglossaDilemma_013131-T1  0.112  21  0.110  21  0.159  42  0.109   0.110 N  0.450      SignalP-noTM
EuglossaDilemma_013132-T1  0.124  40  0.118  40  0.159  33  0.113   0.115 N  0.450      SignalP-noTM
EuglossaDilemma_013133-T1  0.122  62  0.114  16  0.160  14  0.120   0.117 N  0.450      SignalP-noTM
EuglossaDilemma_013134-T1  0.220  42  0.155  47  0.232  41  0.115   0.133 N  0.450      SignalP-noTM
EuglossaDilemma_013135-T1  0.108  64  0.105  64  0.112  55  0.095   0.100 N  0.450      SignalP-noTM
EuglossaDilemma_013136-T1  0.210  20  0.185  20  0.210   1  0.155   0.169 N  0.450      SignalP-noTM
EuglossaDilemma_013137-T1  0.109  66  0.109  33  0.122  19  0.107   0.108 N  0.450      SignalP-noTM
EuglossaDilemma_013138-T1  0.112  65  0.112  40  0.126  25  0.107   0.109 N  0.450      SignalP-noTM
EuglossaDilemma_013139-T1  0.110  69  0.115  11  0.140   1  0.117   0.116 N  0.450      SignalP-noTM
EuglossaDilemma_013140-T1  0.132  38  0.114  38  0.114  37  0.096   0.104 N  0.450      SignalP-noTM
EuglossaDilemma_013141-T1  0.200  32  0.147  32  0.176  29  0.106   0.125 N  0.450      SignalP-noTM
EuglossaDilemma_013142-T1  0.107  48  0.105  69  0.114   1  0.100   0.102 N  0.450      SignalP-noTM
EuglossaDilemma_013143-T1  0.108  67  0.108  40  0.124  22  0.100   0.104 N  0.450      SignalP-noTM
EuglossaDilemma_013144-T1  0.273  26  0.458  19  0.948  12  0.903   0.698 Y  0.450      SignalP-noTM
EuglossaDilemma_013145-T1  0.128  20  0.125  11  0.239   2  0.143   0.132 N  0.500      SignalP-TM
EuglossaDilemma_013146-T1  0.110  53  0.104  53  0.106  70  0.094   0.099 N  0.450      SignalP-noTM
EuglossaDilemma_013147-T1  0.123  38  0.112  38  0.137  50  0.103   0.107 N  0.450      SignalP-noTM
EuglossaDilemma_013148-T1  0.110  53  0.112  53  0.133  43  0.107   0.109 N  0.450      SignalP-noTM
EuglossaDilemma_013149-T1  0.110  47  0.104  47  0.112  29  0.095   0.099 N  0.450      SignalP-noTM
EuglossaDilemma_013150-T1  0.114  15  0.160  15  0.286   3  0.218   0.191 N  0.450      SignalP-noTM
EuglossaDilemma_013151-T1  0.134  31  0.135  11  0.208   1  0.145   0.141 N  0.450      SignalP-noTM
EuglossaDilemma_013152-T1  0.145  21  0.180  21  0.301   1  0.230   0.200 N  0.500      SignalP-TM
EuglossaDilemma_013153-T1  0.116  30  0.125  39  0.185  28  0.120   0.123 N  0.500      SignalP-TM
EuglossaDilemma_013154-T1  0.110  60  0.110  46  0.129  28  0.107   0.109 N  0.450      SignalP-noTM
EuglossaDilemma_013155-T1  0.123  27  0.111  27  0.132  46  0.102   0.106 N  0.450      SignalP-noTM
EuglossaDilemma_013156-T1  0.109  51  0.106  51  0.113  14  0.099   0.103 N  0.450      SignalP-noTM
EuglossaDilemma_013157-T1  0.108  65  0.106  27  0.118  20  0.102   0.104 N  0.450      SignalP-noTM
EuglossaDilemma_013158-T1  0.194  25  0.149  25  0.145   2  0.117   0.131 N  0.450      SignalP-noTM
EuglossaDilemma_013159-T1  0.194  25  0.149  25  0.145   2  0.117   0.131 N  0.450      SignalP-noTM
EuglossaDilemma_013160-T1  0.109  41  0.104  65  0.110   5  0.098   0.101 N  0.450      SignalP-noTM
EuglossaDilemma_013161-T1  0.127  24  0.203  16  0.505   5  0.368   0.269 N  0.500      SignalP-TM
EuglossaDilemma_013162-T1  0.354  24  0.516  24  0.862  10  0.757   0.646 Y  0.450      SignalP-noTM
EuglossaDilemma_013163-T1  0.305  22  0.484  22  0.884   8  0.764   0.635 Y  0.450      SignalP-noTM
EuglossaDilemma_013164-T1  0.320  21  0.518  21  0.933  15  0.844   0.694 Y  0.450      SignalP-noTM
EuglossaDilemma_013165-T1  0.107  61  0.103  61  0.113  37  0.094   0.098 N  0.450      SignalP-noTM
EuglossaDilemma_013166-T1  0.107  68  0.103  50  0.113  33  0.091   0.097 N  0.450      SignalP-noTM
EuglossaDilemma_013167-T1  0.138  48  0.114  48  0.129   1  0.098   0.105 N  0.450      SignalP-noTM
EuglossaDilemma_013168-T1  0.111  49  0.108  49  0.123  25  0.101   0.104 N  0.450      SignalP-noTM
EuglossaDilemma_013169-T1  0.907  20  0.916  20  0.956   3  0.922   0.919 Y  0.450      SignalP-noTM
EuglossaDilemma_013170-T1  0.109  56  0.105  37  0.121  28  0.097   0.101 N  0.450      SignalP-noTM
EuglossaDilemma_013171-T1  0.108  35  0.113  12  0.179  11  0.124   0.119 N  0.450      SignalP-noTM
EuglossaDilemma_013172-T1  0.108  15  0.110  33  0.139  22  0.107   0.108 N  0.450      SignalP-noTM
EuglossaDilemma_013173-T1  0.112  30  0.108  12  0.118  14  0.107   0.107 N  0.450      SignalP-noTM
EuglossaDilemma_013174-T1  0.117  40  0.123  40  0.232  33  0.126   0.125 N  0.450      SignalP-noTM
EuglossaDilemma_013175-T1  0.142  25  0.242  11  0.716   1  0.513   0.351 N  0.500      SignalP-TM
EuglossaDilemma_013176-T1  0.188  37  0.141  37  0.180   1  0.112   0.125 N  0.450      SignalP-noTM
EuglossaDilemma_013177-T1  0.142  34  0.117  34  0.126  56  0.098   0.107 N  0.450      SignalP-noTM
EuglossaDilemma_013178-T1  0.179  19  0.153  19  0.179  11  0.133   0.142 N  0.450      SignalP-noTM
EuglossaDilemma_013179-T1  0.148  29  0.160  29  0.461  27  0.171   0.166 N  0.450      SignalP-noTM
EuglossaDilemma_013180-T1  0.374  23  0.362  23  0.617   4  0.350   0.355 N  0.450      SignalP-noTM
EuglossaDilemma_013181-T1  0.302  50  0.265  21  0.572   1  0.404   0.321 N  0.500      SignalP-TM
EuglossaDilemma_013182-T1  0.263  28  0.171  18  0.328   1  0.203   0.184 N  0.500      SignalP-TM
EuglossaDilemma_013183-T1  0.110  44  0.115  11  0.133   1  0.112   0.113 N  0.450      SignalP-noTM
EuglossaDilemma_013184-T1  0.262  39  0.103  65  0.125  18  0.067   0.089 N  0.500      SignalP-TM
EuglossaDilemma_013185-T1  0.108  55  0.101  70  0.106  37  0.094   0.097 N  0.450      SignalP-noTM
EuglossaDilemma_013186-T1  0.133  27  0.135  27  0.173   6  0.138   0.136 N  0.450      SignalP-noTM
EuglossaDilemma_013187-T1  0.108  61  0.111  35  0.126  24  0.108   0.109 N  0.450      SignalP-noTM
EuglossaDilemma_013188-T1  0.109  37  0.103  42  0.111   3  0.097   0.100 N  0.450      SignalP-noTM
EuglossaDilemma_013189-T1  0.129  43  0.149  43  0.228  32  0.158   0.153 N  0.500      SignalP-TM
EuglossaDilemma_013190-T1  0.109   7  0.102  62  0.107   8  0.096   0.099 N  0.450      SignalP-noTM
EuglossaDilemma_013191-T1  0.115  34  0.111  34  0.139  12  0.103   0.106 N  0.450      SignalP-noTM
EuglossaDilemma_013192-T1  0.116  25  0.150  17  0.264   2  0.195   0.174 N  0.450      SignalP-noTM
EuglossaDilemma_013193-T1  0.112  16  0.125  16  0.194   7  0.138   0.132 N  0.450      SignalP-noTM
EuglossaDilemma_013194-T1  0.215  33  0.163  33  0.237   3  0.136   0.148 N  0.450      SignalP-noTM
EuglossaDilemma_013195-T1  0.112  17  0.115  17  0.138   3  0.117   0.116 N  0.450      SignalP-noTM
EuglossaDilemma_013196-T1  0.108  55  0.104  11  0.113   1  0.097   0.100 N  0.450      SignalP-noTM
EuglossaDilemma_013197-T1  0.114  18  0.106  50  0.122  12  0.101   0.103 N  0.450      SignalP-noTM
EuglossaDilemma_013198-T1  0.110  16  0.119  16  0.151  30  0.130   0.125 N  0.450      SignalP-noTM
EuglossaDilemma_013199-T1  0.129  14  0.133  14  0.154   4  0.127   0.130 N  0.450      SignalP-noTM
EuglossaDilemma_013200-T1  0.113  22  0.105  49  0.113  32  0.095   0.100 N  0.450      SignalP-noTM
EuglossaDilemma_013201-T1  0.111  30  0.104  70  0.113  67  0.096   0.100 N  0.450      SignalP-noTM
EuglossaDilemma_013202-T1  0.234  43  0.164  43  0.171  36  0.111   0.135 N  0.450      SignalP-noTM
EuglossaDilemma_013203-T1  0.110  70  0.109  28  0.141  10  0.112   0.110 N  0.450      SignalP-noTM
EuglossaDilemma_013204-T1  0.106  59  0.105  62  0.116  51  0.101   0.103 N  0.450      SignalP-noTM
EuglossaDilemma_013205-T1  0.250  53  0.258  53  0.475   8  0.275   0.264 N  0.500      SignalP-TM
EuglossaDilemma_013206-T1  0.357  18  0.303  18  0.595   1  0.303   0.303 N  0.500      SignalP-TM
EuglossaDilemma_013207-T1  0.112  60  0.108  60  0.128  33  0.101   0.104 N  0.450      SignalP-noTM
EuglossaDilemma_013208-T1  0.380  36  0.361  17  0.612   4  0.370   0.364 N  0.500      SignalP-TM
EuglossaDilemma_013209-T1  0.127  30  0.191  11  0.514  28  0.329   0.246 N  0.500      SignalP-TM
EuglossaDilemma_013210-T1  0.120  35  0.108  35  0.116   2  0.102   0.104 N  0.450      SignalP-noTM
EuglossaDilemma_013211-T1  0.121  23  0.140  11  0.219   7  0.188   0.166 N  0.450      SignalP-noTM
EuglossaDilemma_013212-T1  0.110  25  0.113  11  0.152   2  0.117   0.115 N  0.450      SignalP-noTM
EuglossaDilemma_013213-T1  0.113  23  0.104  70  0.110  61  0.097   0.100 N  0.450      SignalP-noTM
EuglossaDilemma_013214-T1  0.426  37  0.261  37  0.256  13  0.188   0.232 N  0.500      SignalP-TM
EuglossaDilemma_013215-T1  0.278  20  0.187  20  0.166   1  0.119   0.150 N  0.450      SignalP-noTM
EuglossaDilemma_013216-T1  0.109  52  0.105  35  0.136  44  0.097   0.101 N  0.450      SignalP-noTM
EuglossaDilemma_013217-T1  0.111  33  0.128  12  0.194   3  0.148   0.139 N  0.450      SignalP-noTM
EuglossaDilemma_013218-T1  0.264  39  0.202  39  0.331  32  0.158   0.178 N  0.450      SignalP-noTM
EuglossaDilemma_013219-T1  0.109  69  0.104  52  0.116  52  0.098   0.101 N  0.450      SignalP-noTM
EuglossaDilemma_013220-T1  0.109  59  0.106  12  0.123  27  0.109   0.108 N  0.450      SignalP-noTM
EuglossaDilemma_013221-T1  0.135  22  0.141  13  0.186   4  0.160   0.152 N  0.450      SignalP-noTM
EuglossaDilemma_013222-T1  0.146  32  0.129  32  0.153  11  0.119   0.124 N  0.450      SignalP-noTM
EuglossaDilemma_013223-T1  0.111  23  0.145  11  0.252   1  0.157   0.151 N  0.450      SignalP-noTM
EuglossaDilemma_013224-T1  0.552  18  0.682  18  0.920  11  0.849   0.772 Y  0.450      SignalP-noTM
EuglossaDilemma_013225-T1  0.109  68  0.108  56  0.121  48  0.103   0.105 N  0.450      SignalP-noTM
EuglossaDilemma_013226-T1  0.106  28  0.110  12  0.120   6  0.113   0.111 N  0.450      SignalP-noTM
EuglossaDilemma_013227-T1  0.108  29  0.103  70  0.108  69  0.092   0.097 N  0.450      SignalP-noTM
EuglossaDilemma_013228-T1  0.150  22  0.131  13  0.176   5  0.122   0.126 N  0.450      SignalP-noTM
EuglossaDilemma_013229-T1  0.166  56  0.114  28  0.152  55  0.112   0.114 N  0.500      SignalP-TM
EuglossaDilemma_013230-T1  0.113  34  0.104  34  0.118   3  0.096   0.100 N  0.450      SignalP-noTM
EuglossaDilemma_013231-T1  0.108  41  0.113  30  0.142  13  0.118   0.116 N  0.450      SignalP-noTM
EuglossaDilemma_013232-T1  0.108  63  0.125  12  0.178   1  0.124   0.125 N  0.450      SignalP-noTM
EuglossaDilemma_013233-T1  0.115  51  0.110  51  0.124  44  0.101   0.105 N  0.450      SignalP-noTM
EuglossaDilemma_013234-T1  0.200  38  0.166  20  0.413  11  0.226   0.190 N  0.500      SignalP-TM
EuglossaDilemma_013235-T1  0.162  19  0.289  19  0.801   2  0.564   0.399 N  0.500      SignalP-TM
EuglossaDilemma_013236-T1  0.117  36  0.108  36  0.109  56  0.098   0.103 N  0.450      SignalP-noTM
EuglossaDilemma_013237-T1  0.110  25  0.103  35  0.113  22  0.093   0.098 N  0.450      SignalP-noTM
EuglossaDilemma_013238-T1  0.157  44  0.124  44  0.116  47  0.097   0.110 N  0.450      SignalP-noTM
EuglossaDilemma_013239-T1  0.117  60  0.115  60  0.153  13  0.116   0.116 N  0.450      SignalP-noTM
EuglossaDilemma_013240-T1  0.112  67  0.107  67  0.122  51  0.098   0.102 N  0.450      SignalP-noTM
EuglossaDilemma_013241-T1  0.110  51  0.108  11  0.125   3  0.110   0.109 N  0.450      SignalP-noTM
EuglossaDilemma_013242-T1  0.109  59  0.110  12  0.124   1  0.109   0.109 N  0.450      SignalP-noTM
EuglossaDilemma_013243-T1  0.111  31  0.106  31  0.157  70  0.096   0.102 N  0.500      SignalP-TM
EuglossaDilemma_013244-T1  0.110  18  0.147  11  0.262   1  0.150   0.148 N  0.450      SignalP-noTM
EuglossaDilemma_013245-T1  0.167  33  0.155  33  0.346  26  0.135   0.144 N  0.450      SignalP-noTM
EuglossaDilemma_013246-T1  0.111  53  0.104  34  0.109  24  0.100   0.102 N  0.450      SignalP-noTM
EuglossaDilemma_013247-T1  0.108  53  0.105  33  0.147  50  0.097   0.101 N  0.450      SignalP-noTM
EuglossaDilemma_013248-T1  0.123  21  0.107  11  0.133   1  0.107   0.107 N  0.500      SignalP-TM
EuglossaDilemma_013249-T1  0.131  34  0.160  23  0.291  12  0.183   0.169 N  0.500      SignalP-TM
EuglossaDilemma_013250-T1  0.140  42  0.127  31  0.184  26  0.131   0.128 N  0.500      SignalP-TM
EuglossaDilemma_013251-T1  0.109  26  0.112  11  0.127   1  0.102   0.107 N  0.450      SignalP-noTM
EuglossaDilemma_013252-T1  0.108  69  0.104  44  0.111  23  0.095   0.099 N  0.450      SignalP-noTM
EuglossaDilemma_013253-T1  0.125  43  0.127  43  0.254  42  0.129   0.128 N  0.450      SignalP-noTM
EuglossaDilemma_013254-T1  0.118  40  0.138  37  0.316  35  0.159   0.149 N  0.450      SignalP-noTM
EuglossaDilemma_013255-T1  0.144  40  0.133  40  0.234  39  0.113   0.122 N  0.450      SignalP-noTM
EuglossaDilemma_013256-T1  0.110  54  0.110  12  0.128   4  0.110   0.110 N  0.450      SignalP-noTM
EuglossaDilemma_013257-T1  0.213  53  0.169  53  0.184  45  0.111   0.146 N  0.500      SignalP-TM
EuglossaDilemma_013258-T1  0.110  30  0.125  12  0.192   4  0.141   0.133 N  0.450      SignalP-noTM
EuglossaDilemma_013259-T1  0.109  57  0.110  30  0.123  22  0.109   0.109 N  0.450      SignalP-noTM
EuglossaDilemma_013260-T1  0.110  44  0.113  13  0.134   1  0.105   0.109 N  0.450      SignalP-noTM
EuglossaDilemma_013261-T1  0.375  16  0.241  50  0.453  49  0.173   0.204 N  0.450      SignalP-noTM
EuglossaDilemma_013262-T1  0.145  24  0.129  24  0.163  23  0.116   0.122 N  0.450      SignalP-noTM
EuglossaDilemma_013263-T1  0.110  46  0.111  63  0.130  46  0.104   0.107 N  0.450      SignalP-noTM
EuglossaDilemma_013264-T1  0.225  30  0.249  30  0.547  26  0.281   0.266 N  0.450      SignalP-noTM
EuglossaDilemma_013265-T1  0.114  18  0.105  18  0.112   5  0.097   0.101 N  0.450      SignalP-noTM
EuglossaDilemma_013266-T1  0.108  66  0.110  66  0.129   3  0.103   0.106 N  0.450      SignalP-noTM
EuglossaDilemma_013267-T1  0.108  54  0.107  67  0.131  10  0.100   0.103 N  0.450      SignalP-noTM
EuglossaDilemma_013268-T1  0.109  64  0.106  64  0.112  25  0.100   0.102 N  0.450      SignalP-noTM
EuglossaDilemma_013269-T1  0.109  41  0.106  26  0.127   8  0.103   0.104 N  0.450      SignalP-noTM
EuglossaDilemma_013270-T1  0.107  13  0.107  13  0.117  23  0.106   0.107 N  0.450      SignalP-noTM
# SignalP-4.1 euk predictions
# name                     Cmax  pos  Ymax  pos  Smax  pos  Smean   D     ?  Dmaxcut    Networks-used
EuglossaDilemma_006201-T1  0.111  50  0.108  50  0.116  31  0.098   0.103 N  0.450      SignalP-noTM
EuglossaDilemma_006202-T1  0.128  47  0.122  15  0.175  14  0.137   0.128 N  0.500      SignalP-TM
EuglossaDilemma_006203-T1  0.116  39  0.106  39  0.109   3  0.095   0.100 N  0.450      SignalP-noTM
EuglossaDilemma_006204-T1  0.111  55  0.109  55  0.117  39  0.100   0.104 N  0.450      SignalP-noTM
[truncated: 1,374,336 more chars]
