# Supplementary material for: Prevalent bee venom genes evolved before the aculeate stinger and eusociality
Source: BMC Biol. 2023 Oct 23;21:229. doi: 10.1186/s12915-023-01656-5 (PMC10591384; doi:10.1186/s12915-023-01656-5)
Supplement: Supplementary file 38 — Additional file 38. Genome annotation of Euglossa dilemma. [file 12915_2023_1656_MOESM38_ESM.zip › Euglossa_dilemma.annotation.funannotate181.with.RNAseq.Oct2020/annotations/eggnog.emapper.annotations]

# emapper version: emapper-1.0.3 emapper DB: 4.5.1
# command: ./emapper.py -m diamond -i /scratch/ek/stingless.bee.genomics/annotation/funannotate/EuglossaDilemma/2020_10_20_EuglossaDilemma/annotate_misc/genome.proteins.fasta -o eggnog --cpu 30
# time: Sat Oct 24 01:04:52 2020
#query_name	seed_eggNOG_ortholog	seed_ortholog_evalue	seed_ortholog_score	predicted_gene_name	GO_terms	KEGG_KOs	BiGG_reactions	Annotation_tax_scope	OGs	bestOG|evalue|score	COG cat	eggNOG annot
EuglossaDilemma_000001-T1	7425.NV13775-PA	1.2e-35	155.6			K04530		artNOG[6]	0339P@artNOG,09VJ5@biNOG,0IEKA@euNOG,0S5UD@hymNOG,0SR0M@inNOG,0V6IA@meNOG,0YEVS@NOG,12PBZ@opiNOG	NA|NA|NA	O	amyloid beta A4 precursor protein-binding family B member 2-like
EuglossaDilemma_000003-T1	7460.GB14830-PA	1.7e-43	180.3			K04530		artNOG[6]	0339P@artNOG,09VJ5@biNOG,0IEKA@euNOG,0S5UD@hymNOG,0SR0M@inNOG,0V6IA@meNOG,0YEVS@NOG,12PBZ@opiNOG	NA|NA|NA	O	amyloid beta A4 precursor protein-binding family B member 2-like
EuglossaDilemma_000004-T1	7460.GB19797-PA	4.8e-187	659.4			K14999,K15005		artNOG[6]	039SN@artNOG,0A46R@biNOG,0S7RY@hymNOG,0SWRK@inNOG,0V9SY@meNOG,12P50@opiNOG,COG2124@NOG,KOG0158@euNOG	NA|NA|NA	Q	Cytochrome P450
EuglossaDilemma_000007-T1	7460.GB12151-PA	0.0	1503.4	ENS	GO:0003674,GO:0005488,GO:0005515,GO:0005575,GO:0005623,GO:0007275,GO:0007517,GO:0007519,GO:0007610,GO:0007626,GO:0008017,GO:0008092,GO:0008150,GO:0009888,GO:0009987,GO:0014706,GO:0015631,GO:0019222,GO:0030154,GO:0031987,GO:0032501,GO:0032502,GO:0032879,GO:0032886,GO:0040011,GO:0040023,GO:0042692,GO:0044464,GO:0044699,GO:0044707,GO:0044708,GO:0044763,GO:0044767,GO:0045177,GO:0048468,GO:0048513,GO:…	K16806		artNOG[6]	037KV@artNOG,0A4M3@biNOG,0IXBH@euNOG,0S5TQ@hymNOG,0SU0C@inNOG,0VFGD@meNOG,11S2A@NOG,13R6D@opiNOG	NA|NA|NA	S	MAP7 (E-MAP-115) family
EuglossaDilemma_000009-T1	7460.GB18856-PA	2.5e-76	290.4					artNOG[6]	03GMX@artNOG,0AIRX@biNOG,0KERW@euNOG,0S9G1@hymNOG,0T37R@inNOG,0VW83@meNOG,118DS@NOG,130C6@opiNOG	NA|NA|NA
EuglossaDilemma_000013-T1	7425.NV14052-PA	1.7e-147	527.7		GO:0003674,GO:0003824,GO:0003985,GO:0003988,GO:0005575,GO:0005622,GO:0005623,GO:0005737,GO:0005829,GO:0008150,GO:0008152,GO:0016407,GO:0016408,GO:0016453,GO:0016740,GO:0016746,GO:0016747,GO:0044424,GO:0044444,GO:0044464	K00626		artNOG[6]	03565@artNOG,0A07U@biNOG,0S5M3@hymNOG,0SRT6@inNOG,0V45W@meNOG,12N2Y@opiNOG,COG0183@NOG,KOG1390@euNOG	NA|NA|NA	I	Thiolase, N-terminal domain
EuglossaDilemma_000014-T1	7460.GB14442-PA	1.9e-216	756.9					artNOG[6]	034D6@artNOG,09XDD@biNOG,0S7J3@hymNOG,0SR1S@inNOG,0V8BG@meNOG,0XQAV@NOG,13MCW@opiNOG,KOG2469@euNOG	NA|NA|NA	F	5' nucleotidase family
EuglossaDilemma_000015-T1	7460.GB15367-PA	3.4e-38	162.5		GO:0000003,GO:0000902,GO:0000904,GO:0002682,GO:0002683,GO:0003674,GO:0005488,GO:0005515,GO:0005575,GO:0005576,GO:0005615,GO:0005623,GO:0005886,GO:0007275,GO:0007399,GO:0007409,GO:0008150,GO:0008285,GO:0009653,GO:0009987,GO:0016020,GO:0016043,GO:0022008,GO:0030030,GO:0030154,GO:0030182,GO:0031175,GO:0032501,GO:0032502,GO:0032504,GO:0032989,GO:0032990,GO:0035206,GO:0035207,GO:0042127,GO:0044421,GO:…			artNOG[6]	034RQ@artNOG,09TYN@biNOG,0SVBX@inNOG,0V4XK@meNOG,13I26@opiNOG,COG2335@NOG,KOG1437@euNOG	NA|NA|NA	M, W	FAS1
EuglossaDilemma_000016-T1	7460.GB15367-PA	3.7e-38	163.3		GO:0000003,GO:0000902,GO:0000904,GO:0002682,GO:0002683,GO:0003674,GO:0005488,GO:0005515,GO:0005575,GO:0005576,GO:0005615,GO:0005623,GO:0005886,GO:0007275,GO:0007399,GO:0007409,GO:0008150,GO:0008285,GO:0009653,GO:0009987,GO:0016020,GO:0016043,GO:0022008,GO:0030030,GO:0030154,GO:0030182,GO:0031175,GO:0032501,GO:0032502,GO:0032504,GO:0032989,GO:0032990,GO:0035206,GO:0035207,GO:0042127,GO:0044421,GO:…			artNOG[6]	034RQ@artNOG,09TYN@biNOG,0SVBX@inNOG,0V4XK@meNOG,13I26@opiNOG,COG2335@NOG,KOG1437@euNOG	NA|NA|NA	M, W	FAS1
EuglossaDilemma_000017-T1	7460.GB16377-PA	1.5e-218	764.2			K05613		artNOG[6]	03GGF@artNOG,09UFF@biNOG,0S6MT@hymNOG,0T3DR@inNOG,0V5ET@meNOG,12PFQ@opiNOG,COG1301@NOG,KOG3787@euNOG	NA|NA|NA	E	Sodium:dicarboxylate symporter family
EuglossaDilemma_000018-T1	7460.GB20035-PA	1.8e-28	130.2					artNOG[6]	038MX@artNOG,0A9Q1@biNOG,0S946@hymNOG,0SVGX@inNOG,0VKNW@meNOG,11QZA@NOG,13UEH@opiNOG,KOG4455@euNOG	NA|NA|NA	S	Rab5-interacting protein (Rab5ip)
EuglossaDilemma_000019-T1	7460.GB14455-PA	8.6e-26	120.9					meNOG[21]	0J8G7@euNOG,0VP7D@meNOG,0XV6I@NOG,13ZHX@opiNOG	NA|NA|NA	S	Inherit from NOG: C-x(9)-C motif containing 4 homolog (S. cerevisiae)
EuglossaDilemma_000020-T1	12957.ACEP_00007118-PA	4e-17	92.0					artNOG[6]	039B0@artNOG,0ABTN@biNOG,0J7KD@euNOG,0SXSB@inNOG,0VNVW@meNOG,0Y8C9@NOG,13Z98@opiNOG	NA|NA|NA
EuglossaDilemma_000021-T1	12957.ACEP_00007119-PA	1.5e-127	461.5			K05284		artNOG[6]	034CB@artNOG,09USM@biNOG,0S6G3@hymNOG,0SR0W@inNOG,0V5S3@meNOG,0XRDY@NOG,12NXA@opiNOG,KOG3893@euNOG	NA|NA|NA	G	Mannosyltransferase (PIG-M)
EuglossaDilemma_000023-T1	7460.GB11991-PA	0.0	1440.6	KIRRE	GO:0000768,GO:0001654,GO:0001655,GO:0001700,GO:0001745,GO:0002164,GO:0003008,GO:0003014,GO:0003674,GO:0005488,GO:0005515,GO:0005575,GO:0005623,GO:0005886,GO:0005911,GO:0005912,GO:0005917,GO:0006949,GO:0007043,GO:0007155,GO:0007156,GO:0007157,GO:0007275,GO:0007423,GO:0007517,GO:0007519,GO:0007520,GO:0007522,GO:0007523,GO:0008150,GO:0009653,GO:0009790,GO:0009791,GO:0009792,GO:0009887,GO:0009888,GO:…			artNOG[6]	033IS@artNOG,09TI8@biNOG,0SQAH@inNOG,0V4H5@meNOG,0XPX0@NOG,12RIJ@opiNOG,KOG3510@euNOG	NA|NA|NA	T	syncytium formation
EuglossaDilemma_000026-T1	7460.GB19769-PA	1e-119	435.3		GO:0005575,GO:0005622,GO:0005623,GO:0005737,GO:0005783,GO:0006629,GO:0006638,GO:0006639,GO:0006644,GO:0006650,GO:0006793,GO:0006796,GO:0006950,GO:0008150,GO:0008152,GO:0009605,GO:0009889,GO:0009987,GO:0009991,GO:0010883,GO:0019216,GO:0019222,GO:0019637,GO:0031323,GO:0031667,GO:0032879,GO:0042594,GO:0043226,GO:0043227,GO:0043229,GO:0043231,GO:0044237,GO:0044238,GO:0044255,GO:0044424,GO:0044444,GO:…	K19365		artNOG[6]	036US@artNOG,09Y5I@biNOG,0S5JW@hymNOG,0STMF@inNOG,0V932@meNOG,11GRP@NOG,12SED@opiNOG,KOG4200@euNOG	NA|NA|NA	S	Putative adipose-regulatory protein (Seipin)
EuglossaDilemma_000027-T1	7460.GB17388-PA	1.2e-269	933.7		GO:0005575,GO:0005622,GO:0005623,GO:0005634,GO:0005654,GO:0006325,GO:0006464,GO:0006479,GO:0006996,GO:0008150,GO:0008152,GO:0008213,GO:0009987,GO:0016043,GO:0016568,GO:0016569,GO:0016570,GO:0016571,GO:0019538,GO:0031974,GO:0031981,GO:0032259,GO:0032991,GO:0034708,GO:0034968,GO:0035097,GO:0036211,GO:0043170,GO:0043226,GO:0043227,GO:0043229,GO:0043231,GO:0043233,GO:0043234,GO:0043412,GO:0043414,GO:…	K14961		artNOG[6]	0346N@artNOG,09WQF@biNOG,0S480@hymNOG,0SPMV@inNOG,0V7NY@meNOG,0XTA2@NOG,12Q2C@opiNOG,KOG1273@euNOG	NA|NA|NA	S	WD domain, G-beta repeat
EuglossaDilemma_000028-T1	7460.GB14023-PA	3.6e-150	536.6	DAP3	GO:0000313,GO:0000314,GO:0001666,GO:0002119,GO:0002164,GO:0003674,GO:0003735,GO:0005198,GO:0005575,GO:0005622,GO:0005623,GO:0005634,GO:0005730,GO:0005737,GO:0005739,GO:0005759,GO:0005761,GO:0005763,GO:0005840,GO:0006412,GO:0006915,GO:0006950,GO:0006996,GO:0007005,GO:0007154,GO:0007165,GO:0007275,GO:0008150,GO:0008152,GO:0008219,GO:0008637,GO:0009058,GO:0009059,GO:0009628,GO:0009790,GO:0009791,GO:…	K17408		meNOG[21]	0A0K2@biNOG,0VCTM@meNOG,0XSDC@NOG,13HFC@opiNOG,KOG3928@euNOG	NA|NA|NA	J	Death associated protein 3
EuglossaDilemma_000029-T1	7425.NV21347-PA	1.4e-90	339.0					artNOG[6]	03BV0@artNOG,0A4I9@biNOG,0S4TE@hymNOG,0SXT3@inNOG,0VGB2@meNOG,0XQQV@NOG,14BUV@opiNOG,KOG1052@euNOG	NA|NA|NA	E, P, T	Bacterial extracellular solute-binding proteins, family 3
EuglossaDilemma_000030-T1	7460.GB15976-PA	2.3e-149	534.3					artNOG[6]	03BV0@artNOG,0A4I9@biNOG,0S4TE@hymNOG,0SXT3@inNOG,0VGB2@meNOG,0XQQV@NOG,14BUV@opiNOG,KOG1052@euNOG	NA|NA|NA	E, P, T	Bacterial extracellular solute-binding proteins, family 3
EuglossaDilemma_000031-T1	7460.GB10518-PA	3.8e-127	460.3					artNOG[6]	03HZ7@artNOG,0B64V@biNOG,0IT93@euNOG,0S9TE@hymNOG,0T4BQ@inNOG,0WIUK@meNOG,11ZWW@NOG,13FRZ@opiNOG	NA|NA|NA
EuglossaDilemma_000032-T1	7460.GB10518-PA	1.5e-274	950.3					artNOG[6]	03HZ7@artNOG,0B64V@biNOG,0IT93@euNOG,0S9TE@hymNOG,0T4BQ@inNOG,0WIUK@meNOG,11ZWW@NOG,13FRZ@opiNOG	NA|NA|NA
EuglossaDilemma_000033-T1	7460.GB15786-PA	1.2e-154	551.2					artNOG[6]	038DF@artNOG,0A9D1@biNOG,0J0HP@euNOG,0S7AK@hymNOG,0SV8U@inNOG,0VKA2@meNOG,120B2@NOG,13UD3@opiNOG	NA|NA|NA
EuglossaDilemma_000035-T1	7460.GB19250-PA	2.3e-126	458.0					artNOG[6]	036RD@artNOG,0A72E@biNOG,0IWPP@euNOG,0STNS@inNOG,0VJGD@meNOG,11JSP@NOG,13Q9Q@opiNOG	NA|NA|NA
EuglossaDilemma_000036-T1	12957.ACEP_00002965-PA	4.8e-09	67.0					artNOG[6]	03946@artNOG,0AA3K@biNOG,0J45P@euNOG,0S8N3@hymNOG,0SVV4@inNOG,0VM1C@meNOG,0YQ90@NOG,13XZB@opiNOG	NA|NA|NA
EuglossaDilemma_000038-T1	12957.ACEP_00002965-PA	5.1e-17	93.6					artNOG[6]	03946@artNOG,0AA3K@biNOG,0J45P@euNOG,0S8N3@hymNOG,0SVV4@inNOG,0VM1C@meNOG,0YQ90@NOG,13XZB@opiNOG	NA|NA|NA
EuglossaDilemma_000039-T1	12957.ACEP_00002966-PA	7.9e-69	265.8					artNOG[6]	038MK@artNOG,0A8T3@biNOG,0J1XE@euNOG,0S7Z7@hymNOG,0SVGK@inNOG,0VJPN@meNOG,0YQPJ@NOG,13VYM@opiNOG	NA|NA|NA
EuglossaDilemma_000040-T1	7460.GB15135-PA	3.4e-56	223.8					artNOG[6]	03GGR@artNOG,0AJ89@biNOG,0KHQ3@euNOG,0S93I@hymNOG,0T3DE@inNOG,0VWSV@meNOG,10R1Z@NOG,12UIG@opiNOG	NA|NA|NA
EuglossaDilemma_000041-T1	7460.GB16818-PA	1.1e-107	394.8		GO:0005575,GO:0005622,GO:0005623,GO:0005732,GO:0006139,GO:0006364,GO:0006396,GO:0006412,GO:0006725,GO:0006807,GO:0007275,GO:0007399,GO:0008150,GO:0008152,GO:0009058,GO:0009059,GO:0009987,GO:0010467,GO:0016070,GO:0016072,GO:0019538,GO:0022008,GO:0022613,GO:0030154,GO:0030529,GO:0032501,GO:0032502,GO:0032991,GO:0034470,GO:0034641,GO:0034645,GO:0034660,GO:0042254,GO:0043170,GO:0044085,GO:0044237,GO:…	K14769		artNOG[6]	032KV@artNOG,09XQ8@biNOG,0S6XG@hymNOG,0SPH0@inNOG,0V8MZ@meNOG,12RF2@opiNOG,COG5223@NOG,KOG3237@euNOG	NA|NA|NA	S	U3 small nucleolar RNA-associated protein 11-like
EuglossaDilemma_000042-T1	7460.GB16818-PA	1e-143	515.8		GO:0005575,GO:0005622,GO:0005623,GO:0005732,GO:0006139,GO:0006364,GO:0006396,GO:0006412,GO:0006725,GO:0006807,GO:0007275,GO:0007399,GO:0008150,GO:0008152,GO:0009058,GO:0009059,GO:0009987,GO:0010467,GO:0016070,GO:0016072,GO:0019538,GO:0022008,GO:0022613,GO:0030154,GO:0030529,GO:0032501,GO:0032502,GO:0032991,GO:0034470,GO:0034641,GO:0034645,GO:0034660,GO:0042254,GO:0043170,GO:0044085,GO:0044237,GO:…	K14769		artNOG[6]	032KV@artNOG,09XQ8@biNOG,0S6XG@hymNOG,0SPH0@inNOG,0V8MZ@meNOG,12RF2@opiNOG,COG5223@NOG,KOG3237@euNOG	NA|NA|NA	S	U3 small nucleolar RNA-associated protein 11-like
EuglossaDilemma_000043-T1	7460.GB17707-PA	2.7e-142	510.4		GO:0000154,GO:0001510,GO:0003674,GO:0003824,GO:0006139,GO:0006364,GO:0006396,GO:0006725,GO:0006807,GO:0008150,GO:0008152,GO:0008168,GO:0008171,GO:0008173,GO:0008649,GO:0008650,GO:0008757,GO:0009451,GO:0009987,GO:0010467,GO:0016070,GO:0016072,GO:0016436,GO:0016740,GO:0016741,GO:0022613,GO:0031167,GO:0032259,GO:0034470,GO:0034641,GO:0034660,GO:0042254,GO:0043170,GO:0043412,GO:0043414,GO:0044085,GO:…	K14864		artNOG[6]	0326Q@artNOG,0A0MV@biNOG,0S65T@hymNOG,0SPPZ@inNOG,0VE2U@meNOG,12RIR@opiNOG,COG0293@NOG,KOG1099@euNOG	NA|NA|NA	A	FtsJ-like methyltransferase
EuglossaDilemma_000044-T1	7460.GB12798-PA	4.8e-212	742.3	CLN3	GO:0000323,GO:0005575,GO:0005622,GO:0005623,GO:0005737,GO:0005764,GO:0005768,GO:0005770,GO:0005773,GO:0006810,GO:0006811,GO:0006812,GO:0006820,GO:0006865,GO:0006873,GO:0006885,GO:0006950,GO:0006979,GO:0006996,GO:0007033,GO:0007034,GO:0007040,GO:0007275,GO:0007568,GO:0008150,GO:0008340,GO:0008593,GO:0009966,GO:0009987,GO:0010259,GO:0010627,GO:0010646,GO:0015711,GO:0015802,GO:0015809,GO:0015849,GO:…	K12389		artNOG[6]	032FF@artNOG,09U7V@biNOG,0S424@hymNOG,0SPCJ@inNOG,0VF3P@meNOG,0XT4Z@NOG,12P8F@opiNOG,KOG3880@euNOG	NA|NA|NA	U	CLN3 protein
EuglossaDilemma_000045-T1	12957.ACEP_00002973-PA	5.8e-227	792.0			K11340,K11652		artNOG[6]	032QS@artNOG,09V50@biNOG,0SWGJ@inNOG,0V64P@meNOG,12N5N@opiNOG,COG5277@NOG,KOG0679@euNOG	NA|NA|NA	Z	Inherit from artNOG: ACTIN
EuglossaDilemma_000046-T1	7460.GB17097-PA	0.0	2867.8					artNOG[6]	03HJR@artNOG,0B4PI@biNOG,0IQJM@euNOG,0T40E@inNOG,0WH7T@meNOG,0XQX7@NOG,13DEV@opiNOG	NA|NA|NA	T	Down syndrome cell adhesion
EuglossaDilemma_000047-T1	7460.GB17097-PA	9e-71	271.9					artNOG[6]	03HJR@artNOG,0B4PI@biNOG,0IQJM@euNOG,0T40E@inNOG,0WH7T@meNOG,0XQX7@NOG,13DEV@opiNOG	NA|NA|NA	T	Down syndrome cell adhesion
EuglossaDilemma_000049-T1	7460.GB16321-PA	0.0	1710.3					artNOG[6]	03698@artNOG,0A68N@biNOG,0IGNG@euNOG,0S5HJ@hymNOG,0SS7Z@inNOG,0VH35@meNOG,11I5G@NOG,13KUT@opiNOG	NA|NA|NA	S	ZnF_C2H2
EuglossaDilemma_000051-T1	7460.GB12869-PA	2.4e-91	340.1					artNOG[6]	03BHX@artNOG,0A9YJ@biNOG,0JIX2@euNOG,0S8XB@hymNOG,0SY0G@inNOG,0VKW6@meNOG,0ZHH1@NOG,14BFP@opiNOG	NA|NA|NA
EuglossaDilemma_000052-T1	12957.ACEP_00007089-PA	2.4e-117	427.9					artNOG[6]	038HB@artNOG,0A9JP@biNOG,0J12Q@euNOG,0S958@hymNOG,0SVC3@inNOG,0VKH2@meNOG,0ZM5G@NOG,13URN@opiNOG	NA|NA|NA
EuglossaDilemma_000053-T1	7460.GB16458-PA	0.0	1190.6		GO:0000003,GO:0000122,GO:0000226,GO:0000278,GO:0000785,GO:0003006,GO:0003674,GO:0003676,GO:0003677,GO:0005488,GO:0005575,GO:0005622,GO:0005623,GO:0005634,GO:0005694,GO:0005700,GO:0005737,GO:0006139,GO:0006259,GO:0006277,GO:0006355,GO:0006357,GO:0006725,GO:0006807,GO:0006996,GO:0007010,GO:0007017,GO:0007049,GO:0007051,GO:0007052,GO:0007276,GO:0007292,GO:0007304,GO:0007306,GO:0007307,GO:0008150,GO:…			artNOG[6]	0336I@artNOG,09VPH@biNOG,0S3F5@hymNOG,0SRRG@inNOG,0V6NH@meNOG,0YA1T@NOG,12R88@opiNOG,KOG1019@euNOG	NA|NA|NA	B, D, T	DIRP
EuglossaDilemma_000054-T1	7460.GB18194-PA	1e-171	608.6	NUP50	GO:0003674,GO:0005488,GO:0005515,GO:0005575,GO:0005622,GO:0005623,GO:0005634,GO:0005635,GO:0005643,GO:0006605,GO:0006606,GO:0006810,GO:0006886,GO:0006897,GO:0006909,GO:0006913,GO:0007154,GO:0007165,GO:0007166,GO:0007167,GO:0007178,GO:0007184,GO:0007275,GO:0007399,GO:0008104,GO:0008150,GO:0009987,GO:0012505,GO:0015031,GO:0016020,GO:0016021,GO:0016192,GO:0016482,GO:0017038,GO:0022008,GO:0023052,GO:…	K14295		artNOG[6]	037CQ@artNOG,09W53@biNOG,0S3KF@hymNOG,0SUBR@inNOG,0V73E@meNOG,0YPHB@NOG,13JAR@opiNOG,KOG2724@euNOG	NA|NA|NA	U	NUP50 (Nucleoporin 50 kDa)
EuglossaDilemma_000055-T1	7460.GB11268-PA	0.0	1790.8					artNOG[6]	0368G@artNOG,09U4F@biNOG,0S4EF@hymNOG,0ST61@inNOG,0V53H@meNOG,0YIJ3@NOG,12PNC@opiNOG,KOG0490@euNOG	NA|NA|NA	K	LIM
EuglossaDilemma_000057-T1	7460.GB11268-PA	4.7e-135	485.7					artNOG[6]	0368G@artNOG,09U4F@biNOG,0S4EF@hymNOG,0ST61@inNOG,0V53H@meNOG,0YIJ3@NOG,12PNC@opiNOG,KOG0490@euNOG	NA|NA|NA	K	LIM
EuglossaDilemma_000062-T1	7460.GB11387-PA	1.3e-150	539.3					artNOG[6]	03GR2@artNOG,0ACEN@biNOG,0KE01@euNOG,0S9FM@hymNOG,0T347@inNOG,0VPKK@meNOG,11DWP@NOG,131V2@opiNOG	NA|NA|NA
EuglossaDilemma_000063-T1	7460.GB15751-PA	3.9e-137	493.4	RAD1	GO:0000228,GO:0000793,GO:0000794,GO:0003674,GO:0003676,GO:0003677,GO:0003684,GO:0003824,GO:0004518,GO:0004527,GO:0005488,GO:0005575,GO:0005622,GO:0005623,GO:0005634,GO:0005694,GO:0006139,GO:0006259,GO:0006281,GO:0006725,GO:0006807,GO:0006950,GO:0006974,GO:0008150,GO:0008152,GO:0009987,GO:0016787,GO:0016788,GO:0030896,GO:0031974,GO:0031981,GO:0032991,GO:0033554,GO:0034641,GO:0043170,GO:0043226,GO:…	K02830		artNOG[6]	0380W@artNOG,09VUM@biNOG,0S5Q3@hymNOG,0SUWQ@inNOG,0V6TB@meNOG,0YHQU@NOG,12PHK@opiNOG,KOG3194@euNOG	NA|NA|NA	D, L	Repair protein Rad1/Rec1/Rad17
EuglossaDilemma_000064-T1	7460.GB15299-PA	2.2e-54	216.9		GO:0003008,GO:0003674,GO:0005488,GO:0005504,GO:0005575,GO:0005622,GO:0005623,GO:0005856,GO:0005875,GO:0007610,GO:0007611,GO:0007613,GO:0007616,GO:0008150,GO:0008289,GO:0015630,GO:0031406,GO:0032501,GO:0032991,GO:0033293,GO:0043167,GO:0043168,GO:0043226,GO:0043228,GO:0043229,GO:0043232,GO:0043234,GO:0044422,GO:0044424,GO:0044430,GO:0044446,GO:0044464,GO:0044699,GO:0044707,GO:0044708,GO:0050877,GO:…	K08756		artNOG[6]	0383G@artNOG,0A6YB@biNOG,0S8I2@hymNOG,0SV0E@inNOG,0VHSH@meNOG,11US8@NOG,13Q3E@opiNOG,KOG4015@euNOG	NA|NA|NA	I	Lipocalin / cytosolic fatty-acid binding protein family
EuglossaDilemma_000065-T1	7460.GB13174-PA	4.8e-132	475.7					artNOG[6]	03GZK@artNOG,0B0Z9@biNOG,0JPB1@euNOG,0T3HM@inNOG,0WDH0@meNOG,0XTMJ@NOG,14U7V@opiNOG	NA|NA|NA	S	Inherit from NOG: Alcohol dehydrogenase transcription factor Myb/SANT-like
EuglossaDilemma_000067-T1	7460.GB15917-PA	2.2e-82	310.8		GO:0003674,GO:0005488,GO:0005509,GO:0043167,GO:0043169,GO:0046872			artNOG[6]	036MI@artNOG,0A6Y6@biNOG,0S3EZ@hymNOG,0STGY@inNOG,0VHPU@meNOG,13QTN@opiNOG,COG5126@NOG,KOG0027@euNOG	NA|NA|NA	T	Pfam:efhand
EuglossaDilemma_000068-T1	7460.GB14032-PA	0.0	2262.3					artNOG[6]	0348Q@artNOG,0A3KE@biNOG,0SQXT@inNOG,0VDAH@meNOG,13HIB@opiNOG,COG0037@NOG,COG0520@NOG,KOG2840@euNOG	NA|NA|NA	E	PP-loop family
EuglossaDilemma_000070-T1	7460.GB14032-PA	3.4e-41	172.9					artNOG[6]	0348Q@artNOG,0A3KE@biNOG,0SQXT@inNOG,0VDAH@meNOG,13HIB@opiNOG,COG0037@NOG,COG0520@NOG,KOG2840@euNOG	NA|NA|NA	E	PP-loop family
EuglossaDilemma_000071-T1	7460.GB11512-PA	5.7e-129	466.1					artNOG[6]	0379Y@artNOG,09TII@biNOG,0IE6I@euNOG,0S6IS@hymNOG,0STWU@inNOG,0V4HH@meNOG,0YKAG@NOG,12U39@opiNOG	NA|NA|NA	S	RIB43A-like with coiled-coils protein
EuglossaDilemma_000072-T1	7460.GB15712-PA	1.6e-264	917.1					artNOG[6]	03C3G@artNOG,0A4DR@biNOG,0JQII@euNOG,0S758@hymNOG,0SYMD@inNOG,0VF8M@meNOG,0ZV65@NOG,14EBU@opiNOG	NA|NA|NA
EuglossaDilemma_000073-T1	7460.GB14733-PA	4.6e-130	469.2	LSN	GO:0000003,GO:0000578,GO:0003002,GO:0003006,GO:0006403,GO:0006810,GO:0007275,GO:0007276,GO:0007281,GO:0007292,GO:0007308,GO:0007309,GO:0007314,GO:0007350,GO:0007351,GO:0007389,GO:0008150,GO:0008283,GO:0008298,GO:0008358,GO:0008593,GO:0008595,GO:0009790,GO:0009798,GO:0009880,GO:0009948,GO:0009952,GO:0009966,GO:0009987,GO:0009994,GO:0010646,GO:0010796,GO:0010797,GO:0010941,GO:0016043,GO:0016197,GO:…	K12188		artNOG[6]	032HT@artNOG,09WWM@biNOG,0S4D9@hymNOG,0SRPT@inNOG,0V7UU@meNOG,0XPVM@NOG,12Q63@opiNOG,KOG3341@euNOG	NA|NA|NA	K	EAP30/Vps36 family
EuglossaDilemma_000074-T1	7460.GB11710-PA	2e-63	246.9	ROC1A	GO:0000151,GO:0003674,GO:0003824,GO:0004842,GO:0005575,GO:0005622,GO:0005623,GO:0006464,GO:0006508,GO:0007154,GO:0007165,GO:0007166,GO:0007224,GO:0007275,GO:0007399,GO:0008150,GO:0008152,GO:0008283,GO:0009966,GO:0009968,GO:0009987,GO:0010646,GO:0010648,GO:0010876,GO:0016567,GO:0016874,GO:0016879,GO:0016881,GO:0019005,GO:0019538,GO:0019787,GO:0019915,GO:0022008,GO:0023051,GO:0023052,GO:0023057,GO:…	K03868		artNOG[6]	0376Z@artNOG,0A7JH@biNOG,0S94D@hymNOG,0SU6U@inNOG,0VIE0@meNOG,13SPX@opiNOG,COG5194@NOG,KOG2930@euNOG	NA|NA|NA	O	Inherit from inNOG: RING
EuglossaDilemma_000075-T1	7460.GB11152-PA	1.8e-242	844.0	OTOP3	GO:0005575,GO:0016020			meNOG[21]	09WGN@biNOG,0V7F7@meNOG,0XVS5@NOG,13JU6@opiNOG,KOG4740@euNOG	NA|NA|NA	S	Otopetrin
EuglossaDilemma_000077-T1	12957.ACEP_00003013-PA	6.2e-113	414.5					artNOG[6]	0396U@artNOG,0AAWF@biNOG,0J3CD@euNOG,0S4XY@hymNOG,0SVIP@inNOG,0VMW4@meNOG,12D0A@NOG,14754@opiNOG	NA|NA|NA
EuglossaDilemma_000078-T1	7460.GB19191-PA	1.4e-115	421.4	SCGDELTA	GO:0003008,GO:0003013,GO:0003015,GO:0003674,GO:0005198,GO:0005575,GO:0005622,GO:0005623,GO:0005737,GO:0005886,GO:0006996,GO:0007010,GO:0007016,GO:0007498,GO:0008015,GO:0008104,GO:0008150,GO:0008307,GO:0009653,GO:0009888,GO:0009987,GO:0010927,GO:0016010,GO:0016011,GO:0016012,GO:0016020,GO:0016043,GO:0022607,GO:0030016,GO:0030029,GO:0030036,GO:0030154,GO:0030239,GO:0031032,GO:0032501,GO:0032502,GO:…			artNOG[6]	036HQ@artNOG,09UWG@biNOG,0S75V@hymNOG,0STKT@inNOG,0V5W6@meNOG,11GCH@NOG,13PRR@opiNOG,KOG3950@euNOG	NA|NA|NA	Z	Sarcoglycan complex subunit protein
EuglossaDilemma_000088-T1	7460.GB11074-PA	2e-106	392.1					meNOG[21]	0AN92@biNOG,0W04H@meNOG,0ZBX3@NOG,131JF@opiNOG,KOG4308@euNOG	NA|NA|NA	S	LRR
EuglossaDilemma_000090-T1	12957.ACEP_00003018-PA	0.0	1179.9		GO:0003674,GO:0003824,GO:0004112,GO:0004114,GO:0004115,GO:0006139,GO:0006163,GO:0006725,GO:0006753,GO:0006793,GO:0006796,GO:0006807,GO:0007498,GO:0008081,GO:0008150,GO:0008152,GO:0009117,GO:0009150,GO:0009187,GO:0009259,GO:0009888,GO:0009987,GO:0016787,GO:0016788,GO:0019637,GO:0019693,GO:0032502,GO:0034641,GO:0042578,GO:0044237,GO:0044238,GO:0044281,GO:0044710,GO:0046058,GO:0046483,GO:0048856,GO:…	K18437		artNOG[6]	0338T@artNOG,09WPW@biNOG,0S35A@hymNOG,0ST7P@inNOG,0V7NC@meNOG,0XP9B@NOG,12Q21@opiNOG,KOG1229@euNOG	NA|NA|NA	T	3'5'-cyclic nucleotide phosphodiesterase
EuglossaDilemma_000091-T1	7460.GB10339-PA	3.8e-91	339.7		GO:0006417,GO:0006446,GO:0006464,GO:0006468,GO:0006793,GO:0006796,GO:0006950,GO:0007275,GO:0008150,GO:0008152,GO:0009266,GO:0009408,GO:0009628,GO:0009790,GO:0009889,GO:0009987,GO:0010468,GO:0010556,GO:0010608,GO:0010998,GO:0016310,GO:0019222,GO:0019538,GO:0031323,GO:0031326,GO:0032268,GO:0032501,GO:0032502,GO:0033554,GO:0036211,GO:0043170,GO:0043412,GO:0043555,GO:0043558,GO:0044237,GO:0044238,GO:…	K09542		artNOG[6]	0370J@artNOG,0A1SZ@biNOG,0STYE@inNOG,0VCNQ@meNOG,0YERS@NOG,13MEE@opiNOG,KOG3591@euNOG	NA|NA|NA	O	protein lethal(2)essential for life-like
EuglossaDilemma_000092-T1	7460.GB15389-PA	7.3e-103	379.0		GO:0003008,GO:0003014,GO:0003674,GO:0005215,GO:0005372,GO:0005575,GO:0006810,GO:0006833,GO:0008150,GO:0009987,GO:0015250,GO:0015267,GO:0016020,GO:0016021,GO:0022803,GO:0022838,GO:0022857,GO:0022891,GO:0022892,GO:0031224,GO:0032501,GO:0042044,GO:0044425,GO:0044699,GO:0044707,GO:0044763,GO:0044765,GO:0051179,GO:0051234,GO:0055085	K09884		artNOG[6]	037K9@artNOG,0A7YW@biNOG,0S4TN@hymNOG,0SUHG@inNOG,0VIZJ@meNOG,13T5P@opiNOG,COG0580@NOG,KOG0223@euNOG	NA|NA|NA	G	Major intrinsic protein
EuglossaDilemma_000094-T1	7460.GB30442-PA	4.9e-74	283.1					artNOG[6]	03BC6@artNOG,0A5RC@biNOG,0JM30@euNOG,0SY5P@inNOG,0VGKG@meNOG,0ZB2U@NOG,14AUR@opiNOG	NA|NA|NA	T	Odorant receptor
EuglossaDilemma_000095-T1	7460.GB30441-PA	7.8e-70	269.6					artNOG[6]	03BC6@artNOG,0A5RC@biNOG,0JM30@euNOG,0SY5P@inNOG,0VGKG@meNOG,0ZB2U@NOG,14AUR@opiNOG	NA|NA|NA	T	Odorant receptor
EuglossaDilemma_000096-T1	7460.GB18400-PA	1.6e-145	522.3	OR85C	GO:0003008,GO:0003674,GO:0004871,GO:0004872,GO:0004888,GO:0004984,GO:0005575,GO:0005623,GO:0005886,GO:0007154,GO:0007165,GO:0007600,GO:0007606,GO:0007608,GO:0008150,GO:0009593,GO:0009987,GO:0016020,GO:0016021,GO:0023052,GO:0031224,GO:0032501,GO:0038023,GO:0042221,GO:0044425,GO:0044464,GO:0044699,GO:0044700,GO:0044707,GO:0044763,GO:0050789,GO:0050794,GO:0050877,GO:0050896,GO:0050906,GO:0050907,GO:…	K08471		artNOG[6]	03ADP@artNOG,0AAKW@biNOG,0JCY3@euNOG,0SX3Q@inNOG,0VMX8@meNOG,0YNVX@NOG,145GY@opiNOG	NA|NA|NA	T	Odorant receptor
EuglossaDilemma_000097-T1	7460.GB11235-PA	1.3e-174	617.8					meNOG[21]	0ADRF@biNOG,0KFK9@euNOG,0VS5M@meNOG,10T82@NOG,12YPK@opiNOG	NA|NA|NA	S	7tm Odorant receptor
EuglossaDilemma_000098-T1	7460.GB19911-PA	5.1e-114	416.0					artNOG[6]	03GRA@artNOG,0AE91@biNOG,0KGAH@euNOG,0S6H5@hymNOG,0T33Y@inNOG,0VR6C@meNOG,10SGR@NOG,12XBX@opiNOG	NA|NA|NA	S	Odorant receptor
EuglossaDilemma_000100-T1	7460.GB17765-PA	1.1e-186	658.7					artNOG[6]	03GRA@artNOG,0AE91@biNOG,0KGAH@euNOG,0S6H5@hymNOG,0T33Y@inNOG,0VR6C@meNOG,10SGR@NOG,12XBX@opiNOG	NA|NA|NA	S	Odorant receptor
EuglossaDilemma_000101-T1	7460.GB18055-PA	1.1e-60	238.8					meNOG[21]	0AN14@biNOG,0KGN8@euNOG,0VZW3@meNOG,10S4R@NOG,12WP8@opiNOG	NA|NA|NA	S	7tm Odorant receptor
EuglossaDilemma_000102-T1	7460.GB18055-PA	2.2e-82	310.8					meNOG[21]	0AN14@biNOG,0KGN8@euNOG,0VZW3@meNOG,10S4R@NOG,12WP8@opiNOG	NA|NA|NA	S	7tm Odorant receptor
EuglossaDilemma_000103-T1	7460.GB18055-PA	3.2e-122	443.7					meNOG[21]	0AN14@biNOG,0KGN8@euNOG,0VZW3@meNOG,10S4R@NOG,12WP8@opiNOG	NA|NA|NA	S	7tm Odorant receptor
EuglossaDilemma_000104-T1	7460.GB12018-PA	8.8e-139	498.8		GO:0005575,GO:0005623,GO:0005886,GO:0016020,GO:0044464,GO:0071944	K08471		meNOG[21]	0AG3J@biNOG,0JCQE@euNOG,0VTC5@meNOG,0ZFZ8@NOG,145E3@opiNOG	NA|NA|NA	T	7tm Odorant receptor
EuglossaDilemma_000105-T1	7460.GB18055-PA	4.4e-130	469.9					meNOG[21]	0AN14@biNOG,0KGN8@euNOG,0VZW3@meNOG,10S4R@NOG,12WP8@opiNOG	NA|NA|NA	S	7tm Odorant receptor
EuglossaDilemma_000106-T1	7460.GB18055-PA	1.6e-113	414.5					meNOG[21]	0AN14@biNOG,0KGN8@euNOG,0VZW3@meNOG,10S4R@NOG,12WP8@opiNOG	NA|NA|NA	S	7tm Odorant receptor
EuglossaDilemma_000107-T1	7460.GB18055-PA	7.7e-159	565.5					meNOG[21]	0AN14@biNOG,0KGN8@euNOG,0VZW3@meNOG,10S4R@NOG,12WP8@opiNOG	NA|NA|NA	S	7tm Odorant receptor
EuglossaDilemma_000108-T1	7460.GB12018-PA	7.4e-71	272.7		GO:0005575,GO:0005623,GO:0005886,GO:0016020,GO:0044464,GO:0071944	K08471		meNOG[21]	0AG3J@biNOG,0JCQE@euNOG,0VTC5@meNOG,0ZFZ8@NOG,145E3@opiNOG	NA|NA|NA	T	7tm Odorant receptor
EuglossaDilemma_000109-T1	7460.GB18055-PA	2.4e-81	307.8					meNOG[21]	0AN14@biNOG,0KGN8@euNOG,0VZW3@meNOG,10S4R@NOG,12WP8@opiNOG	NA|NA|NA	S	7tm Odorant receptor
EuglossaDilemma_000110-T1	7460.GB11318-PA	1e-179	634.8		GO:0005575,GO:0005623,GO:0005886,GO:0016020,GO:0044464,GO:0071944	K08471		meNOG[21]	0AC06@biNOG,0JQUW@euNOG,0VP3N@meNOG,11B1E@NOG,14F0Y@opiNOG	NA|NA|NA	S	7tm Odorant receptor
EuglossaDilemma_000111-T1	7460.GB18055-PA	4.5e-73	280.0					meNOG[21]	0AN14@biNOG,0KGN8@euNOG,0VZW3@meNOG,10S4R@NOG,12WP8@opiNOG	NA|NA|NA	S	7tm Odorant receptor
EuglossaDilemma_000112-T1	7460.GB30172-PA	1.4e-165	588.2		GO:0005575,GO:0005623,GO:0005886,GO:0016020,GO:0044464,GO:0071944			artNOG[6]	03C5M@artNOG,0AM0I@biNOG,0JQK8@euNOG,0SYK6@inNOG,0VZAX@meNOG,0ZRP8@NOG,14ETI@opiNOG	NA|NA|NA	T	7tm Odorant receptor
EuglossaDilemma_000113-T1	7460.GB15074-PA	7.9e-49	198.7		GO:0005575,GO:0005623,GO:0005886,GO:0016020,GO:0044464,GO:0071944	K08471		meNOG[21]	0AC06@biNOG,0JQUW@euNOG,0VP3N@meNOG,11B1E@NOG,14F0Y@opiNOG	NA|NA|NA	S	7tm Odorant receptor
EuglossaDilemma_000114-T1	7460.GB11602-PA	5.9e-217	759.2		GO:0005575,GO:0005623,GO:0005886,GO:0016020,GO:0044464,GO:0071944	K08471		euNOG[57]	0JMR5@euNOG,0Z12N@NOG	NA|NA|NA	S	Odorant receptor
EuglossaDilemma_000115-T1	7460.GB30454-PA	2.5e-103	380.6	OR67A	GO:0003008,GO:0003674,GO:0004871,GO:0004872,GO:0004888,GO:0004984,GO:0005575,GO:0005623,GO:0005886,GO:0007154,GO:0007165,GO:0007600,GO:0007606,GO:0007608,GO:0008150,GO:0009593,GO:0009987,GO:0016020,GO:0016021,GO:0023052,GO:0031224,GO:0032501,GO:0038023,GO:0042221,GO:0044425,GO:0044464,GO:0044699,GO:0044700,GO:0044707,GO:0044763,GO:0050789,GO:0050794,GO:0050877,GO:0050896,GO:0050906,GO:0050907,GO:…	K08471		artNOG[6]	03AR8@artNOG,0AIDF@biNOG,0JFR5@euNOG,0SXE4@inNOG,0VW18@meNOG,0YTHV@NOG,147MJ@opiNOG	NA|NA|NA	S	Odorant receptor
EuglossaDilemma_000116-T1	7460.GB14453-PA	2e-125	454.1		GO:0005575,GO:0005623,GO:0005886,GO:0016020,GO:0044464,GO:0071944	K08471		meNOG[21]	0AC06@biNOG,0JQUW@euNOG,0VP3N@meNOG,11B1E@NOG,14F0Y@opiNOG	NA|NA|NA	S	7tm Odorant receptor
EuglossaDilemma_000117-T1	7460.GB30454-PA	8.6e-158	562.0	OR67A	GO:0003008,GO:0003674,GO:0004871,GO:0004872,GO:0004888,GO:0004984,GO:0005575,GO:0005623,GO:0005886,GO:0007154,GO:0007165,GO:0007600,GO:0007606,GO:0007608,GO:0008150,GO:0009593,GO:0009987,GO:0016020,GO:0016021,GO:0023052,GO:0031224,GO:0032501,GO:0038023,GO:0042221,GO:0044425,GO:0044464,GO:0044699,GO:0044700,GO:0044707,GO:0044763,GO:0050789,GO:0050794,GO:0050877,GO:0050896,GO:0050906,GO:0050907,GO:…	K08471		artNOG[6]	03AR8@artNOG,0AIDF@biNOG,0JFR5@euNOG,0SXE4@inNOG,0VW18@meNOG,0YTHV@NOG,147MJ@opiNOG	NA|NA|NA	S	Odorant receptor
EuglossaDilemma_000118-T1	7460.GB15074-PA	3.2e-77	293.5		GO:0005575,GO:0005623,GO:0005886,GO:0016020,GO:0044464,GO:0071944	K08471		meNOG[21]	0AC06@biNOG,0JQUW@euNOG,0VP3N@meNOG,11B1E@NOG,14F0Y@opiNOG	NA|NA|NA	S	7tm Odorant receptor
EuglossaDilemma_000119-T1	7460.GB19323-PA	1.8e-105	387.5	OR67A	GO:0003008,GO:0003674,GO:0004871,GO:0004872,GO:0004888,GO:0004984,GO:0005575,GO:0005623,GO:0005886,GO:0007154,GO:0007165,GO:0007600,GO:0007606,GO:0007608,GO:0008150,GO:0009593,GO:0009987,GO:0016020,GO:0016021,GO:0023052,GO:0031224,GO:0032501,GO:0038023,GO:0042221,GO:0044425,GO:0044464,GO:0044699,GO:0044700,GO:0044707,GO:0044763,GO:0050789,GO:0050794,GO:0050877,GO:0050896,GO:0050906,GO:0050907,GO:…	K08471		artNOG[6]	03AR8@artNOG,0AIDF@biNOG,0JFR5@euNOG,0SXE4@inNOG,0VW18@meNOG,0YTHV@NOG,147MJ@opiNOG	NA|NA|NA	S	Odorant receptor
EuglossaDilemma_000120-T1	12957.ACEP_00003039-PA	0.0	1681.8			K19026		artNOG[6]	0322R@artNOG,0A1WH@biNOG,0S61E@hymNOG,0SP2B@inNOG,0V7GB@meNOG,0XR4T@NOG,12RPU@opiNOG,KOG1884@euNOG	NA|NA|NA	S	Inherit from biNOG: spastic paraplegia 11 (autosomal recessive)
EuglossaDilemma_000121-T1	7460.GB15618-PA	1.5e-218	764.6	DNAPOL-ETA	GO:0000724,GO:0000725,GO:0003674,GO:0003824,GO:0003887,GO:0006139,GO:0006259,GO:0006281,GO:0006301,GO:0006302,GO:0006310,GO:0006725,GO:0006807,GO:0006950,GO:0006974,GO:0008150,GO:0008152,GO:0009058,GO:0009059,GO:0009987,GO:0016740,GO:0016772,GO:0016779,GO:0018130,GO:0019438,GO:0019985,GO:0033554,GO:0034061,GO:0034641,GO:0034645,GO:0034654,GO:0043170,GO:0044237,GO:0044238,GO:0044249,GO:0044260,GO:…	K03509		artNOG[6]	035S2@artNOG,09ZSV@biNOG,0S4KI@hymNOG,0SRNR@inNOG,0VAP4@meNOG,12NC8@opiNOG,COG0389@NOG,KOG2095@euNOG	NA|NA|NA	L	impB/mucB/samB family
EuglossaDilemma_000122-T1	12957.ACEP_00012656-PA	4.9e-13	79.0		GO:0000122,GO:0003674,GO:0005488,GO:0005515,GO:0005575,GO:0005622,GO:0005623,GO:0005634,GO:0005654,GO:0006355,GO:0006357,GO:0008134,GO:0008150,GO:0009889,GO:0009890,GO:0009891,GO:0009892,GO:0009893,GO:0010468,GO:0010556,GO:0010557,GO:0010558,GO:0010604,GO:0010605,GO:0010628,GO:0010629,GO:0017053,GO:0017054,GO:0017055,GO:0019219,GO:0019222,GO:0031323,GO:0031324,GO:0031325,GO:0031326,GO:0031327,GO:…			artNOG[6]	037X1@artNOG,09VRG@biNOG,0S91X@hymNOG,0SUSH@inNOG,0V6QD@meNOG,13R2U@opiNOG,COG5247@NOG,KOG1659@euNOG	NA|NA|NA	K	Inherit from biNOG: protein 1 (negative cofactor 2 alpha)
EuglossaDilemma_000123-T1	7460.GB18035-PA	9.6e-92	341.3					artNOG[6]	0358X@artNOG,09WQM@biNOG,0SRW9@inNOG,0V7P3@meNOG,11H3Z@NOG,13Q20@opiNOG,KOG0324@euNOG	NA|NA|NA	S	Pfam:DUF862
EuglossaDilemma_000124-T1	12957.ACEP_00014598-PA	0.0	2926.7	CDC42BPA	GO:0000166,GO:0000226,GO:0000287,GO:0001882,GO:0001883,GO:0002119,GO:0002164,GO:0003674,GO:0003824,GO:0004672,GO:0004674,GO:0005488,GO:0005524,GO:0005575,GO:0005622,GO:0005623,GO:0005737,GO:0005813,GO:0005815,GO:0005856,GO:0005911,GO:0006464,GO:0006468,GO:0006793,GO:0006796,GO:0006928,GO:0006996,GO:0007010,GO:0007015,GO:0007017,GO:0007097,GO:0007275,GO:0007399,GO:0008037,GO:0008038,GO:0008039,GO:…	K16307		meNOG[21]	09XUE@biNOG,0V8S4@meNOG,0XR1Q@NOG,12SJ6@opiNOG,KOG0612@euNOG	NA|NA|NA	T	CDC42 binding protein kinase
EuglossaDilemma_000125-T1	7460.GB16309-PA	0.0	1135.6	LIN	GO:0000578,GO:0003002,GO:0005575,GO:0005622,GO:0005623,GO:0005634,GO:0005737,GO:0006355,GO:0006357,GO:0007154,GO:0007165,GO:0007166,GO:0007167,GO:0007169,GO:0007275,GO:0007350,GO:0007351,GO:0007354,GO:0007362,GO:0007389,GO:0007424,GO:0007440,GO:0007442,GO:0007444,GO:0008150,GO:0008293,GO:0008544,GO:0008595,GO:0009653,GO:0009790,GO:0009798,GO:0009880,GO:0009888,GO:0009889,GO:0009891,GO:0009893,GO:…			artNOG[6]	0366Q@artNOG,0A4MF@biNOG,0IVK7@euNOG,0S58I@hymNOG,0SPQI@inNOG,0VERS@meNOG,0XSHH@NOG,13K5Z@opiNOG	NA|NA|NA	S	Inherit from biNOG: lines homolog (Drosophila)
EuglossaDilemma_000126-T1	7460.GB12736-PA	1.3e-177	628.2					artNOG[6]	034JP@artNOG,09YMB@biNOG,0SR7Q@inNOG,0V9J1@meNOG,11GTB@NOG,12RAN@opiNOG,KOG3973@euNOG	NA|NA|NA	S	Protein of unknown function (DUF2465)
EuglossaDilemma_000127-T1	7460.GB18977-PA	0.0	1294.6					artNOG[6]	03574@artNOG,0A1VW@biNOG,0IIGT@euNOG,0S658@hymNOG,0SSSP@inNOG,0VCRJ@meNOG,0Y7QP@NOG,13F1K@opiNOG	NA|NA|NA	S	TMC domain
EuglossaDilemma_000128-T1	7460.GB14127-PA	1.5e-173	614.0		GO:0003008,GO:0003674,GO:0003824,GO:0004157,GO:0006139,GO:0006206,GO:0006207,GO:0006725,GO:0006807,GO:0007154,GO:0007165,GO:0007264,GO:0007265,GO:0007610,GO:0007611,GO:0007613,GO:0008150,GO:0008152,GO:0009058,GO:0009112,GO:0009987,GO:0016787,GO:0016810,GO:0016812,GO:0018130,GO:0019856,GO:0023052,GO:0032501,GO:0034641,GO:0035556,GO:0044237,GO:0044238,GO:0044249,GO:0044271,GO:0044281,GO:0044699,GO:…	K01464,K07528		artNOG[6]	034U6@artNOG,09TIF@biNOG,0S7XX@hymNOG,0SRFI@inNOG,0V4HE@meNOG,12N8J@opiNOG,COG0044@NOG,KOG2584@euNOG	NA|NA|NA	F	Amidohydrolase family
EuglossaDilemma_000129-T1	7460.GB14127-PA	9.4e-185	651.4		GO:0003008,GO:0003674,GO:0003824,GO:0004157,GO:0006139,GO:0006206,GO:0006207,GO:0006725,GO:0006807,GO:0007154,GO:0007165,GO:0007264,GO:0007265,GO:0007610,GO:0007611,GO:0007613,GO:0008150,GO:0008152,GO:0009058,GO:0009112,GO:0009987,GO:0016787,GO:0016810,GO:0016812,GO:0018130,GO:0019856,GO:0023052,GO:0032501,GO:0034641,GO:0035556,GO:0044237,GO:0044238,GO:0044249,GO:0044271,GO:0044281,GO:0044699,GO:…	K01464,K07528		artNOG[6]	034U6@artNOG,09TIF@biNOG,0S7XX@hymNOG,0SRFI@inNOG,0V4HE@meNOG,12N8J@opiNOG,COG0044@NOG,KOG2584@euNOG	NA|NA|NA	F	Amidohydrolase family
EuglossaDilemma_000130-T1	7460.GB11269-PA	0.0	1515.7		GO:0003008,GO:0005575,GO:0007154,GO:0007165,GO:0007166,GO:0007167,GO:0007169,GO:0007173,GO:0007267,GO:0007268,GO:0007610,GO:0007611,GO:0007613,GO:0007635,GO:0008150,GO:0009987,GO:0010033,GO:0019226,GO:0023052,GO:0032501,GO:0035637,GO:0038127,GO:0042048,GO:0042221,GO:0044699,GO:0044700,GO:0044707,GO:0044708,GO:0044763,GO:0045202,GO:0045471,GO:0050789,GO:0050794,GO:0050803,GO:0050877,GO:0050890,GO:…	K17277		artNOG[6]	034T8@artNOG,09ZSB@biNOG,0S3RB@hymNOG,0SREQ@inNOG,0VANQ@meNOG,0XT9R@NOG,12N51@opiNOG,KOG3557@euNOG	NA|NA|NA	T	epidermal growth factor receptor kinase substrate 8-like protein 1-like
EuglossaDilemma_000131-T1	7460.GB11303-PA	0.0	3055.4	LID	GO:0000118,GO:0000228,GO:0000785,GO:0000790,GO:0003674,GO:0003824,GO:0004402,GO:0005488,GO:0005515,GO:0005575,GO:0005622,GO:0005623,GO:0005634,GO:0005654,GO:0005694,GO:0006325,GO:0006464,GO:0006473,GO:0006475,GO:0006482,GO:0006996,GO:0007610,GO:0007622,GO:0007623,GO:0007626,GO:0008080,GO:0008150,GO:0008152,GO:0008214,GO:0009987,GO:0010484,GO:0016043,GO:0016407,GO:0016410,GO:0016568,GO:0016569,GO:…	K11446		artNOG[6]	032RM@artNOG,09UKK@biNOG,0S5YU@hymNOG,0SPM9@inNOG,0V5K0@meNOG,0XR9J@NOG,12NTN@opiNOG,KOG1246@euNOG	NA|NA|NA	S	PLU-1-like protein
EuglossaDilemma_000133-T1	12957.ACEP_00005048-PA	0.0	1152.1	FIM	GO:0000003,GO:0003674,GO:0003779,GO:0005488,GO:0005515,GO:0007049,GO:0007059,GO:0007126,GO:0007143,GO:0008092,GO:0008150,GO:0009987,GO:0016321,GO:0022402,GO:0044699,GO:0044763,GO:0045132,GO:0048610,GO:0051321	K17336		artNOG[6]	032B5@artNOG,09VWS@biNOG,0S3EW@hymNOG,0SSXI@inNOG,0V55N@meNOG,12U9H@opiNOG,COG5069@NOG,KOG0046@euNOG	NA|NA|NA	Z	CAMSAP CH domain
EuglossaDilemma_000134-T1	12957.ACEP_00005051-PA	1.7e-25	122.1					artNOG[6]	03GFZ@artNOG,0A9TF@biNOG,0KEVZ@euNOG,0S8Z6@hymNOG,0T3E8@inNOG,0VKQW@meNOG,117FU@NOG,13042@opiNOG	NA|NA|NA	S	Lipoprotein amino terminal region
EuglossaDilemma_000136-T1	12957.ACEP_00005051-PA	3.1e-82	310.5					artNOG[6]	03GFZ@artNOG,0A9TF@biNOG,0KEVZ@euNOG,0S8Z6@hymNOG,0T3E8@inNOG,0VKQW@meNOG,117FU@NOG,13042@opiNOG	NA|NA|NA	S	Lipoprotein amino terminal region
EuglossaDilemma_000137-T1	7460.GB18024-PA	1.1e-123	448.4					artNOG[6]	03GFZ@artNOG,0A9TF@biNOG,0KEVZ@euNOG,0S8Z6@hymNOG,0T3E8@inNOG,0VKQW@meNOG,117FU@NOG,13042@opiNOG	NA|NA|NA	S	Lipoprotein amino terminal region
EuglossaDilemma_000140-T1	12957.ACEP_00005052-PA	3.7e-20	103.2					artNOG[6]	039P9@artNOG,0AAY3@biNOG,0J7HI@euNOG,0SW9M@inNOG,0VMY6@meNOG,0Y6DN@NOG,13ZZK@opiNOG	NA|NA|NA
EuglossaDilemma_000141-T1	7460.GB12221-PA	4.6e-274	948.7	ATXN7L1	GO:0000123,GO:0000124,GO:0000226,GO:0003008,GO:0003674,GO:0003682,GO:0005198,GO:0005488,GO:0005575,GO:0005622,GO:0005623,GO:0005634,GO:0005654,GO:0005730,GO:0005737,GO:0005829,GO:0005856,GO:0006325,GO:0006355,GO:0006357,GO:0006403,GO:0006405,GO:0006406,GO:0006461,GO:0006464,GO:0006473,GO:0006475,GO:0006810,GO:0006913,GO:0006996,GO:0006997,GO:0007010,GO:0007017,GO:0007600,GO:0007601,GO:0008047,GO:…	K00987,K09458,K11318,K11365,K11808		euNOG[57]	0ZZ23@NOG,KOG4140@euNOG	NA|NA|NA	B	Ataxin 7-like
EuglossaDilemma_000143-T1	7460.GB14734-PA	2.7e-40	169.5		GO:0000902,GO:0007275,GO:0007399,GO:0008150,GO:0009653,GO:0009987,GO:0016043,GO:0022008,GO:0030030,GO:0030154,GO:0030182,GO:0031175,GO:0032501,GO:0032502,GO:0032989,GO:0032990,GO:0044699,GO:0044707,GO:0044763,GO:0044767,GO:0048468,GO:0048666,GO:0048699,GO:0048731,GO:0048812,GO:0048856,GO:0048858,GO:0048869,GO:0071840			artNOG[6]	031YZ@artNOG,09WKQ@biNOG,0SNZ9@inNOG,0V7JB@meNOG,12Q14@opiNOG,COG0666@NOG,KOG0514@euNOG	NA|NA|NA	S	Ankyrin repeat
EuglossaDilemma_000144-T1	7460.GB14734-PA	0.0	1385.2		GO:0000902,GO:0007275,GO:0007399,GO:0008150,GO:0009653,GO:0009987,GO:0016043,GO:0022008,GO:0030030,GO:0030154,GO:0030182,GO:0031175,GO:0032501,GO:0032502,GO:0032989,GO:0032990,GO:0044699,GO:0044707,GO:0044763,GO:0044767,GO:0048468,GO:0048666,GO:0048699,GO:0048731,GO:0048812,GO:0048856,GO:0048858,GO:0048869,GO:0071840			artNOG[6]	031YZ@artNOG,09WKQ@biNOG,0SNZ9@inNOG,0V7JB@meNOG,12Q14@opiNOG,COG0666@NOG,KOG0514@euNOG	NA|NA|NA	S	Ankyrin repeat
EuglossaDilemma_000145-T1	7460.GB10169-PA	1.7e-20	103.6	BET1	GO:0000139,GO:0003674,GO:0005484,GO:0005488,GO:0005515,GO:0005575,GO:0005622,GO:0005623,GO:0005737,GO:0005783,GO:0005789,GO:0005794,GO:0005795,GO:0005801,GO:0006810,GO:0006888,GO:0006906,GO:0006944,GO:0006996,GO:0007275,GO:0007399,GO:0008150,GO:0009987,GO:0012505,GO:0016020,GO:0016021,GO:0016043,GO:0016044,GO:0016050,GO:0016192,GO:0016482,GO:0022008,GO:0030154,GO:0031090,GO:0031201,GO:0031224,GO:…	K08504		meNOG[21]	0A7Y0@biNOG,0VINA@meNOG,11W10@NOG,13WA0@opiNOG,KOG3385@euNOG	NA|NA|NA	U	Blocked early in transport 1 homolog (S. cerevisiae)
EuglossaDilemma_000146-T1	7460.GB11221-PA	1.1e-161	574.7		GO:0003674,GO:0003676,GO:0003723,GO:0005488,GO:0005575,GO:0005622,GO:0005623,GO:0005634,GO:0005730,GO:0031974,GO:0031981,GO:0043226,GO:0043227,GO:0043228,GO:0043229,GO:0043231,GO:0043232,GO:0043233,GO:0044422,GO:0044424,GO:0044428,GO:0044446,GO:0044464,GO:0070013,GO:0097159,GO:1901363	K14846		artNOG[6]	034GE@artNOG,09TAG@biNOG,0S5J3@hymNOG,0SSDN@inNOG,0V49K@meNOG,12SGN@opiNOG,COG2136@NOG,KOG2780@euNOG	NA|NA|NA	J	Brix
EuglossaDilemma_000147-T1	7460.GB18598-PA	5.3e-154	549.3					artNOG[6]	03AWY@artNOG,09WCD@biNOG,0IEVP@euNOG,0V7AT@meNOG,12NBN@opiNOG,COG0116@NOG	NA|NA|NA	L	Putative RNA methylase family UPF0020
EuglossaDilemma_000148-T1	7460.GB13112-PA	2.8e-176	623.2					artNOG[6]	031YK@artNOG,09W25@biNOG,0S769@hymNOG,0SNZ0@inNOG,0V70A@meNOG,107X2@NOG,12PRA@opiNOG,KOG4260@euNOG	NA|NA|NA	O	cysteine-rich with EGF-like domain protein 2-like
EuglossaDilemma_000149-T1	7460.GB14108-PA	0.0	2020.4	ALPHACOP	GO:0000003,GO:0000139,GO:0000902,GO:0000910,GO:0005575,GO:0005622,GO:0005623,GO:0005737,GO:0005794,GO:0005798,GO:0006810,GO:0006890,GO:0006897,GO:0006909,GO:0007049,GO:0007112,GO:0007275,GO:0007399,GO:0008150,GO:0009653,GO:0009987,GO:0010883,GO:0012505,GO:0012506,GO:0016020,GO:0016023,GO:0016043,GO:0016192,GO:0022008,GO:0022402,GO:0030030,GO:0030117,GO:0030120,GO:0030126,GO:0030135,GO:0030137,GO:…	K05236		artNOG[6]	035ZQ@artNOG,0A1MG@biNOG,0S354@hymNOG,0SPWP@inNOG,0VCH8@meNOG,0XPZS@NOG,134AB@opiNOG,KOG0292@euNOG	NA|NA|NA	U	Coatomer (COPI) alpha subunit C-terminus
EuglossaDilemma_000150-T1	7460.GB19023-PA	0.0	2409.4	HCF	GO:0000123,GO:0000988,GO:0000989,GO:0001071,GO:0003674,GO:0003682,GO:0003700,GO:0003712,GO:0003713,GO:0005488,GO:0005575,GO:0005622,GO:0005623,GO:0005634,GO:0005654,GO:0006325,GO:0006338,GO:0006355,GO:0006464,GO:0006473,GO:0006475,GO:0006479,GO:0006996,GO:0008150,GO:0008152,GO:0008213,GO:0009889,GO:0009891,GO:0009893,GO:0009987,GO:0010468,GO:0010556,GO:0010557,GO:0010604,GO:0010628,GO:0016043,GO:…	K14966		artNOG[6]	0326S@artNOG,09U1A@biNOG,0S4P2@hymNOG,0SP5M@inNOG,0V501@meNOG,0Y5AC@NOG,12NGY@opiNOG,KOG4152@euNOG	NA|NA|NA	D, K	Kelch motif
EuglossaDilemma_000151-T1	12957.ACEP_00005069-PA	5.5e-65	252.3					artNOG[6]	03BUI@artNOG,0A9ZY@biNOG,0JM86@euNOG,0S8KR@hymNOG,0SYAT@inNOG,0VKXG@meNOG,0Z536@NOG,14AVB@opiNOG	NA|NA|NA
EuglossaDilemma_000152-T1	12957.ACEP_00006830-PA	1.3e-97	361.3		GO:0006810,GO:0006886,GO:0008104,GO:0008150,GO:0009987,GO:0015031,GO:0033036,GO:0034613,GO:0044699,GO:0044763,GO:0045184,GO:0046907,GO:0051179,GO:0051234,GO:0051641,GO:0051649,GO:0070727,GO:0071702	K17920		artNOG[6]	0340I@artNOG,09WRE@biNOG,0S72F@hymNOG,0SQPP@inNOG,0VA5M@meNOG,0XPZY@NOG,12RSP@opiNOG,KOG1660@euNOG	NA|NA|NA	V	Vps5 C terminal like
EuglossaDilemma_000153-T1	7460.GB17471-PA	5.1e-149	532.3		GO:0005575,GO:0005622,GO:0005623,GO:0005856,GO:0005875,GO:0015630,GO:0032991,GO:0043226,GO:0043228,GO:0043229,GO:0043232,GO:0043234,GO:0044422,GO:0044424,GO:0044430,GO:0044446,GO:0044464			artNOG[6]	033UF@artNOG,0A1ZH@biNOG,0S3X9@hymNOG,0SSJ9@inNOG,0VCUP@meNOG,0YT6B@NOG,12U7T@opiNOG,KOG3060@euNOG	NA|NA|NA	S	Inherit from biNOG: ER membrane protein complex subunit 2
EuglossaDilemma_000154-T1	7425.NV15795-PA	1.3e-165	588.2			K15430		artNOG[6]	0332S@artNOG,09V5K@biNOG,0S8MF@hymNOG,0SPWD@inNOG,0V657@meNOG,12P4S@opiNOG,COG1041@NOG,KOG2671@euNOG	NA|NA|NA	L	tRNA guanosine-2'-O-methyltransferase TRM11 homolog
EuglossaDilemma_000155-T1	7460.GB13447-PA	0.0	2021.9		GO:0003674,GO:0003676,GO:0005488,GO:0005575,GO:0005622,GO:0005623,GO:0005634,GO:0043226,GO:0043227,GO:0043229,GO:0043231,GO:0044424,GO:0044464,GO:0097159,GO:1901363			artNOG[6]	0347Q@artNOG,0A1N2@biNOG,0S4WG@hymNOG,0SQWP@inNOG,0VCHU@meNOG,12N1V@opiNOG,COG5048@NOG,KOG1721@euNOG	NA|NA|NA	K	ZnF_C2H2
EuglossaDilemma_000156-T1	7460.GB14072-PA	4.5e-295	1018.5			K10632		artNOG[6]	033Q9@artNOG,0A0UC@biNOG,0SQEZ@inNOG,0VBQY@meNOG,0XSS2@NOG,12Q4F@opiNOG,KOG0804@euNOG	NA|NA|NA	O	BRCA1-associated protein
EuglossaDilemma_000157-T1	7425.NV13973-PA	4.5e-139	499.6		GO:0003674,GO:0003824,GO:0004721,GO:0006464,GO:0006470,GO:0006793,GO:0006796,GO:0008138,GO:0008150,GO:0008152,GO:0009987,GO:0016311,GO:0016787,GO:0016788,GO:0016791,GO:0019538,GO:0036211,GO:0042578,GO:0043170,GO:0043412,GO:0044237,GO:0044238,GO:0044260,GO:0044267,GO:0071704	K14165		artNOG[6]	033QH@artNOG,09W4T@biNOG,0S6RU@hymNOG,0SQF5@inNOG,0VCDS@meNOG,13JYZ@opiNOG,COG2453@NOG,KOG1716@euNOG	NA|NA|NA	V	DSPc
EuglossaDilemma_000158-T1	7460.GB11428-PA	3.6e-43	179.9		GO:0003674,GO:0003824,GO:0004721,GO:0006464,GO:0006470,GO:0006793,GO:0006796,GO:0008138,GO:0008150,GO:0008152,GO:0009987,GO:0016311,GO:0016787,GO:0016788,GO:0016791,GO:0019538,GO:0036211,GO:0042578,GO:0043170,GO:0043412,GO:0044237,GO:0044238,GO:0044260,GO:0044267,GO:0071704	K14165		artNOG[6]	033QH@artNOG,09W4T@biNOG,0SQF5@inNOG,0VCDS@meNOG,13JYZ@opiNOG,COG2453@NOG,KOG1716@euNOG	NA|NA|NA	V	Dual specificity phosphatase, catalytic domain
EuglossaDilemma_000159-T1	7460.GB16217-PA	3.6e-260	902.5		GO:0002165,GO:0003674,GO:0005488,GO:0005515,GO:0007275,GO:0007444,GO:0007472,GO:0007476,GO:0007552,GO:0007560,GO:0008150,GO:0008157,GO:0009653,GO:0009791,GO:0009886,GO:0009887,GO:0017020,GO:0019208,GO:0019222,GO:0019888,GO:0019899,GO:0019902,GO:0019903,GO:0030234,GO:0032501,GO:0032502,GO:0035107,GO:0035114,GO:0035120,GO:0035220,GO:0044699,GO:0044707,GO:0044767,GO:0048513,GO:0048563,GO:0048569,GO:…	K17458		artNOG[6]	034MA@artNOG,09THN@biNOG,0S58S@hymNOG,0SR8W@inNOG,0V5WP@meNOG,12S5D@opiNOG,COG0666@NOG,KOG0505@euNOG	NA|NA|NA	O, T	protein phosphatase 1 regulatory subunit 16A-like
EuglossaDilemma_000160-T1	7460.GB10196-PA	4.2e-111	406.0		GO:0000096,GO:0000902,GO:0002165,GO:0003674,GO:0003824,GO:0006082,GO:0006520,GO:0006790,GO:0006807,GO:0006950,GO:0006979,GO:0007275,GO:0007399,GO:0007431,GO:0007435,GO:0007552,GO:0007559,GO:0007568,GO:0008113,GO:0008150,GO:0008152,GO:0008219,GO:0008340,GO:0009653,GO:0009791,GO:0009886,GO:0009888,GO:0009987,GO:0010259,GO:0012501,GO:0016043,GO:0016265,GO:0016271,GO:0016491,GO:0016667,GO:0016671,GO:…	K07304		artNOG[6]	036M1@artNOG,0A07D@biNOG,0S89U@hymNOG,0STIG@inNOG,0VB3D@meNOG,13I2N@opiNOG,COG0225@NOG,KOG1635@euNOG	NA|NA|NA	O	Peptide methionine sulfoxide reductase
EuglossaDilemma_000161-T1	7460.GB15376-PA	2.4e-35	155.6	TAF5L	GO:0000123,GO:0000124,GO:0000428,GO:0000988,GO:0000989,GO:0001071,GO:0003674,GO:0003700,GO:0003712,GO:0003713,GO:0005575,GO:0005622,GO:0005623,GO:0005634,GO:0005654,GO:0005667,GO:0006139,GO:0006325,GO:0006351,GO:0006355,GO:0006366,GO:0006464,GO:0006473,GO:0006475,GO:0006725,GO:0006807,GO:0006996,GO:0008150,GO:0008152,GO:0009058,GO:0009059,GO:0009889,GO:0009987,GO:0010467,GO:0010468,GO:0010556,GO:…	K03130		meNOG[21]	09TC7@biNOG,0V4BD@meNOG,0XPM5@NOG,12SM1@opiNOG,KOG0263@euNOG	NA|NA|NA	K	TAF5-like RNA polymerase II, p300 CBP-associated factor (PCAF)-associated factor
EuglossaDilemma_000162-T1	7425.NV14081-PA	2e-155	554.7		GO:0000123,GO:0000124,GO:0005575,GO:0005622,GO:0005623,GO:0005634,GO:0005654,GO:0006325,GO:0006464,GO:0006473,GO:0006475,GO:0006996,GO:0008150,GO:0008152,GO:0009987,GO:0016043,GO:0016568,GO:0016569,GO:0016570,GO:0016573,GO:0018193,GO:0018205,GO:0018393,GO:0018394,GO:0019538,GO:0031974,GO:0031981,GO:0032991,GO:0036211,GO:0043170,GO:0043226,GO:0043227,GO:0043229,GO:0043231,GO:0043233,GO:0043234,GO:…	K03130		artNOG[6]	033SV@artNOG,09TC7@biNOG,0S4RX@hymNOG,0SQH1@inNOG,0V4BD@meNOG,0XPM5@NOG,12SM1@opiNOG,KOG0263@euNOG	NA|NA|NA	K	WD40 associated region in TFIID subunit
EuglossaDilemma_000163-T1	7460.GB12624-PA	3.8e-122	444.5					artNOG[6]	039ER@artNOG,09ZZD@biNOG,0IGGG@euNOG,0SY49@inNOG,0VAW3@meNOG,12CA2@NOG,12SF9@opiNOG	NA|NA|NA	S	Inherit from biNOG: Lymphoid-restricted membrane protein
EuglossaDilemma_000164-T1	7460.GB14044-PA	8.1e-133	479.2		GO:0002376,GO:0002682,GO:0002697,GO:0002700,GO:0002759,GO:0002784,GO:0002788,GO:0002805,GO:0002807,GO:0002810,GO:0002831,GO:0002920,GO:0003674,GO:0003824,GO:0004175,GO:0004252,GO:0005575,GO:0005576,GO:0006508,GO:0006950,GO:0006952,GO:0006955,GO:0006967,GO:0008150,GO:0008152,GO:0008233,GO:0008236,GO:0008592,GO:0009607,GO:0009617,GO:0009620,GO:0009889,GO:0009891,GO:0009893,GO:0009966,GO:0009967,GO:…			artNOG[6]	03A7S@artNOG,0A849@biNOG,0S6MH@hymNOG,0SWYD@inNOG,0VJ02@meNOG,14488@opiNOG,COG5640@NOG,KOG3627@euNOG	NA|NA|NA	O	Tryp_SPc
EuglossaDilemma_000165-T1	7460.GB17622-PA	1.1e-70	271.6					artNOG[6]	037TA@artNOG,0A97U@biNOG,0IZDJ@euNOG,0SUP8@inNOG,0VK4F@meNOG,11P12@NOG,13U31@opiNOG	NA|NA|NA	D	Chitin binding Peritrophin-A domain
EuglossaDilemma_000166-T1	7460.GB17622-PA	0.0	1370.1					artNOG[6]	037TA@artNOG,0A97U@biNOG,0IZDJ@euNOG,0SUP8@inNOG,0VK4F@meNOG,11P12@NOG,13U31@opiNOG	NA|NA|NA	D	Chitin binding Peritrophin-A domain
EuglossaDilemma_000167-T1	7460.GB18877-PA	1.7e-242	844.0					artNOG[6]	0368R@artNOG,0A3PH@biNOG,0S4J4@hymNOG,0SR8A@inNOG,0VEIC@meNOG,0YR8R@NOG,13N7J@opiNOG,KOG1103@euNOG	NA|NA|NA	S	Cortactin-binding protein-2
EuglossaDilemma_000168-T1	7460.GB19548-PA	0.0	1399.8	CHS-2	GO:0000003,GO:0002119,GO:0002164,GO:0003674,GO:0003824,GO:0004100,GO:0007275,GO:0008150,GO:0008152,GO:0008194,GO:0008375,GO:0009653,GO:0009790,GO:0009791,GO:0009792,GO:0010171,GO:0016740,GO:0016757,GO:0016758,GO:0032501,GO:0032502,GO:0040007,GO:0040008,GO:0040009,GO:0040010,GO:0040011,GO:0044699,GO:0044707,GO:0044767,GO:0045927,GO:0048518,GO:0048856,GO:0050789,GO:0065007	K00698		meNOG[21]	0A0BP@biNOG,0VB7W@meNOG,12NJQ@opiNOG,COG1215@NOG,KOG2571@euNOG	NA|NA|NA	M	chitin synthase
EuglossaDilemma_000169-T1	7460.GB16641-PA	1e-17	95.5	ATU	GO:0002682,GO:0008150,GO:0035206,GO:0042127,GO:0050789,GO:0050793,GO:0050794,GO:0051239,GO:0065007	K15177		artNOG[6]	031Z7@artNOG,0A2A1@biNOG,0S6IW@hymNOG,0SNZG@inNOG,0VD5Y@meNOG,0XRI0@NOG,12QWD@opiNOG,KOG2428@euNOG	NA|NA|NA	K	Leo1-like protein
EuglossaDilemma_000170-T1	7460.GB17327-PA	3.1e-199	699.5		GO:0003674,GO:0003824,GO:0004766,GO:0006576,GO:0006595,GO:0006596,GO:0006807,GO:0008150,GO:0008152,GO:0008216,GO:0008295,GO:0009058,GO:0009308,GO:0009309,GO:0009987,GO:0016740,GO:0016765,GO:0034641,GO:0042401,GO:0044106,GO:0044237,GO:0044249,GO:0044271,GO:0071704,GO:1901564,GO:1901566,GO:1901576	K00802		artNOG[6]	035FS@artNOG,09XPR@biNOG,0SS45@inNOG,0V5WV@meNOG,13232@opiNOG,COG0421@NOG,KOG1562@euNOG	NA|NA|NA	E	Spermine/spermidine synthase
EuglossaDilemma_000171-T1	7460.GB19486-PA	4.5e-97	359.8					meNOG[21]	0AAHB@biNOG,0KI91@euNOG,0VMFN@meNOG,10QGU@NOG,14VTW@opiNOG	NA|NA|NA
EuglossaDilemma_000172-T1	7460.GB19372-PA	0.0	1219.9		GO:0003333,GO:0003674,GO:0005215,GO:0005283,GO:0005332,GO:0005342,GO:0005343,GO:0005416,GO:0005575,GO:0005623,GO:0005886,GO:0006810,GO:0006811,GO:0006812,GO:0006814,GO:0006820,GO:0006865,GO:0008028,GO:0008150,GO:0008324,GO:0008509,GO:0008514,GO:0009987,GO:0015075,GO:0015077,GO:0015081,GO:0015171,GO:0015185,GO:0015291,GO:0015293,GO:0015294,GO:0015370,GO:0015672,GO:0015711,GO:0015718,GO:0015812,GO:…	K05034		artNOG[6]	0368M@artNOG,09U0F@biNOG,0S3KE@hymNOG,0SR2M@inNOG,0V4BE@meNOG,12NMW@opiNOG,COG0733@NOG,KOG3659@euNOG	NA|NA|NA	T	sodium- and chloride-dependent GABA transporter 1-like
EuglossaDilemma_000173-T1	7460.GB18221-PA	1e-45	187.6	EIF3K	GO:0003674,GO:0003676,GO:0003723,GO:0003743,GO:0005488,GO:0005575,GO:0005622,GO:0005623,GO:0005634,GO:0005737,GO:0005829,GO:0005852,GO:0006412,GO:0006413,GO:0008135,GO:0008150,GO:0008152,GO:0009058,GO:0009059,GO:0009987,GO:0010467,GO:0010941,GO:0010942,GO:0019538,GO:0032991,GO:0034645,GO:0042981,GO:0043065,GO:0043067,GO:0043068,GO:0043170,GO:0043226,GO:0043227,GO:0043229,GO:0043231,GO:0043234,GO:…	K15028		meNOG[21]	0A3TX@biNOG,0V5I2@meNOG,0ZSE4@NOG,13B04@opiNOG,KOG3252@euNOG	NA|NA|NA	J	Component of the eukaryotic translation initiation factor 3 (eIF-3) complex, which is required for several steps in the initiation of protein synthesis. The eIF-3 complex associates with the 40S ribosome and facilitates the recruitment of eIF-1, eIF-1A, eIF-2 GTP methionyl-tRNAi and eIF-5 to form the 43S preinitiation complex (43S PIC). The eIF-3 complex stimulates mRNA recruitment to the 43S PIC…
EuglossaDilemma_000174-T1	7460.GB15047-PA	6.8e-151	538.5		GO:0003674,GO:0003824,GO:0005575,GO:0005622,GO:0005623,GO:0005737,GO:0005783,GO:0006464,GO:0006497,GO:0007154,GO:0007267,GO:0008150,GO:0008152,GO:0009058,GO:0009059,GO:0009987,GO:0016409,GO:0016417,GO:0016740,GO:0016746,GO:0016747,GO:0018345,GO:0019538,GO:0019706,GO:0019707,GO:0023052,GO:0030154,GO:0032502,GO:0034645,GO:0036211,GO:0042157,GO:0042158,GO:0043170,GO:0043226,GO:0043227,GO:0043229,GO:…	K20029		artNOG[6]	035N0@artNOG,0A0UA@biNOG,0SSBP@inNOG,0VBQX@meNOG,12T4B@opiNOG,COG5273@NOG,KOG1311@euNOG	NA|NA|NA	S	DHHC palmitoyltransferase
EuglossaDilemma_000175-T1	7425.NV11702-PA	4.4e-184	649.0		GO:0001700,GO:0007275,GO:0008150,GO:0009790,GO:0009792,GO:0032501,GO:0032502,GO:0044699,GO:0044707,GO:0044767,GO:0048856	K08272		artNOG[6]	035IC@artNOG,09V3T@biNOG,0S7M9@hymNOG,0SS6W@inNOG,0V63C@meNOG,0XP4S@NOG,12PN9@opiNOG,KOG1566@euNOG	NA|NA|NA	S	Mo25-like
EuglossaDilemma_000176-T1	7460.GB13495-PA	1.8e-247	860.1	DP	GO:0000003,GO:0000278,GO:0001071,GO:0002009,GO:0003002,GO:0003006,GO:0003674,GO:0003676,GO:0003677,GO:0003700,GO:0005488,GO:0005515,GO:0005575,GO:0005622,GO:0005623,GO:0005634,GO:0005654,GO:0005667,GO:0005694,GO:0006139,GO:0006259,GO:0006277,GO:0006355,GO:0006357,GO:0006725,GO:0006807,GO:0006915,GO:0006950,GO:0006974,GO:0007049,GO:0007113,GO:0007154,GO:0007163,GO:0007165,GO:0007275,GO:0007276,GO:…	K04683,K09392,K09394		artNOG[6]	032F2@artNOG,09V67@biNOG,0S4BK@hymNOG,0SPC7@inNOG,0V65T@meNOG,0Y9QP@NOG,12UDT@opiNOG,KOG2829@euNOG	NA|NA|NA	K	DP
EuglossaDilemma_000177-T1	7460.GB12139-PA	0.0	3811.2	RNO	GO:0001654,GO:0001745,GO:0001751,GO:0001754,GO:0003674,GO:0003676,GO:0003677,GO:0005488,GO:0005575,GO:0005622,GO:0005623,GO:0005634,GO:0006355,GO:0007275,GO:0007399,GO:0007423,GO:0008150,GO:0009653,GO:0009887,GO:0009889,GO:0009966,GO:0009968,GO:0009987,GO:0010468,GO:0010556,GO:0010646,GO:0010648,GO:0019219,GO:0019222,GO:0022008,GO:0023051,GO:0023057,GO:0030154,GO:0030182,GO:0031323,GO:0031326,GO:…			artNOG[6]	0350K@artNOG,09YVQ@biNOG,0S4WM@hymNOG,0SRWJ@inNOG,0V6JK@meNOG,12RGJ@opiNOG,COG5141@NOG,KOG0954@euNOG	NA|NA|NA	S	Enhancer of polycomb-like
EuglossaDilemma_000178-T1	7460.GB14514-PA	2.2e-73	280.0	NXT1	GO:0005575,GO:0005622,GO:0005623,GO:0005634,GO:0005635,GO:0005654,GO:0005737,GO:0006403,GO:0006405,GO:0006406,GO:0006408,GO:0006409,GO:0006611,GO:0006810,GO:0006886,GO:0006913,GO:0008104,GO:0008150,GO:0009987,GO:0012505,GO:0015031,GO:0015931,GO:0016482,GO:0016973,GO:0031967,GO:0031974,GO:0031975,GO:0031981,GO:0033036,GO:0034613,GO:0043226,GO:0043227,GO:0043229,GO:0043231,GO:0043233,GO:0044422,GO:…	K14285		artNOG[6]	037QP@artNOG,0A3C3@biNOG,0S7ZP@hymNOG,0SUNS@inNOG,0VE6T@meNOG,11TWR@NOG,13QPS@opiNOG,KOG4353@euNOG	NA|NA|NA	A	Nuclear pore RNA shuttling protein Mtr2
EuglossaDilemma_000179-T1	7460.GB11301-PA	0.0	2462.2		GO:0000003,GO:0000166,GO:0000902,GO:0000904,GO:0001700,GO:0001703,GO:0001764,GO:0001882,GO:0001883,GO:0002009,GO:0002064,GO:0003008,GO:0003382,GO:0003401,GO:0003402,GO:0003674,GO:0003824,GO:0004672,GO:0004713,GO:0004715,GO:0005488,GO:0005515,GO:0005524,GO:0005575,GO:0005622,GO:0005623,GO:0005737,GO:0005829,GO:0005886,GO:0005911,GO:0005912,GO:0005924,GO:0005927,GO:0005938,GO:0006464,GO:0006468,GO:…	K06619		artNOG[6]	032A6@artNOG,09V4M@biNOG,0S62Q@hymNOG,0SP8B@inNOG,0V649@meNOG,12R0Y@opiNOG,COG0515@NOG,KOG4278@euNOG	NA|NA|NA	T	TyrKc
EuglossaDilemma_000180-T1	7460.GB19296-PA	2e-113	413.7	RAB2A	GO:0000003,GO:0000139,GO:0000166,GO:0000323,GO:0001845,GO:0001882,GO:0001883,GO:0002119,GO:0002164,GO:0003674,GO:0003824,GO:0003924,GO:0005488,GO:0005525,GO:0005575,GO:0005622,GO:0005623,GO:0005737,GO:0005764,GO:0005768,GO:0005769,GO:0005773,GO:0005783,GO:0005789,GO:0005793,GO:0005794,GO:0005802,GO:0006139,GO:0006152,GO:0006163,GO:0006184,GO:0006195,GO:0006725,GO:0006753,GO:0006793,GO:0006796,GO:…	K07877		meNOG[21]	09WYB@biNOG,0V7WI@meNOG,12Q73@opiNOG,COG1100@NOG,KOG0098@euNOG	NA|NA|NA	U	member RAS oncogene family
EuglossaDilemma_000181-T1	7460.GB16663-PA	0.0	1593.6	HIP1	GO:0003674,GO:0003779,GO:0005488,GO:0005515,GO:0006996,GO:0007010,GO:0008092,GO:0008150,GO:0009987,GO:0016043,GO:0044699,GO:0044763,GO:0071840	K04559		artNOG[6]	035JU@artNOG,09Y76@biNOG,0S54Y@hymNOG,0SSTA@inNOG,0V94Q@meNOG,0XRXQ@NOG,130S5@opiNOG,KOG0980@euNOG	NA|NA|NA	Z	huntingtin interacting protein 1
EuglossaDilemma_000182-T1	7460.GB16507-PA	1.4e-208	730.7		GO:0001666,GO:0006950,GO:0008150,GO:0009628,GO:0009987,GO:0010033,GO:0036293,GO:0042221,GO:0044699,GO:0044763,GO:0045471,GO:0050896,GO:0051716,GO:0070482,GO:0070887,GO:0071310,GO:0071361,GO:0097305,GO:0097306,GO:1901700,GO:1901701			artNOG[6]	034PG@artNOG,0A5DZ@biNOG,0SRBB@inNOG,0VG91@meNOG,13P2Q@opiNOG,COG0604@NOG,KOG1198@euNOG	NA|NA|NA	C	Inherit from biNOG: oxidoreductase activity
EuglossaDilemma_000183-T1	12957.ACEP_00010256-PA	0.0	1421.8					artNOG[6]	036TT@artNOG,0A0JQ@biNOG,0S6VA@hymNOG,0T32R@inNOG,0VCNB@meNOG,0XT9S@NOG,12PBK@opiNOG,KOG2995@euNOG,KOG3519@euNOG	NA|NA|NA	T	BAR domain
EuglossaDilemma_000184-T1	12957.ACEP_00010255-PA	1.4e-143	515.0		GO:0000166,GO:0001882,GO:0001883,GO:0003674,GO:0005488,GO:0005525,GO:0017076,GO:0019001,GO:0032549,GO:0032550,GO:0032553,GO:0032555,GO:0032561,GO:0035639,GO:0036094,GO:0043167,GO:0043168,GO:0097159,GO:1901265,GO:1901363			artNOG[6]	032H1@artNOG,09Y77@biNOG,0S6J9@hymNOG,0SPDS@inNOG,0VCEM@meNOG,13HPK@opiNOG,COG2262@NOG,KOG0410@euNOG	NA|NA|NA	S	50S ribosome-binding GTPase
EuglossaDilemma_000186-T1	7460.GB11657-PA	7.5e-176	622.1	PLXNA1				meNOG[21]	09ZG7@biNOG,0VADA@meNOG,0XR88@NOG,13IPE@opiNOG,KOG3610@euNOG	NA|NA|NA	T	Sema
EuglossaDilemma_000189-T1	7460.GB30101-PA	0.0	2780.7	PLEXA	GO:0000902,GO:0000904,GO:0003674,GO:0004871,GO:0004872,GO:0004888,GO:0005488,GO:0005515,GO:0005539,GO:0006928,GO:0006935,GO:0007154,GO:0007165,GO:0007166,GO:0007275,GO:0007399,GO:0007409,GO:0007411,GO:0008037,GO:0008038,GO:0008045,GO:0008046,GO:0008150,GO:0008201,GO:0009605,GO:0009653,GO:0009987,GO:0010769,GO:0010975,GO:0016043,GO:0016198,GO:0016199,GO:0017154,GO:0022008,GO:0022603,GO:0022604,GO:…	K06820		artNOG[6]	032HR@artNOG,09UD0@biNOG,0S6EE@hymNOG,0SPEE@inNOG,0V5C8@meNOG,0XR88@NOG,12RMW@opiNOG,KOG3610@euNOG	NA|NA|NA	T	Plexin cytoplasmic RasGAP domain
EuglossaDilemma_000190-T1	7460.GB10481-PA	0.0	1528.8					artNOG[6]	033AI@artNOG,0A4NC@biNOG,0S7MG@hymNOG,0SQ3A@inNOG,0V5IZ@meNOG,0XRZ4@NOG,1394G@opiNOG,KOG1934@euNOG	NA|NA|NA	T	Sterol-sensing domain of SREBP cleavage-activation
EuglossaDilemma_000191-T1	7460.GB14347-PA	2.4e-53	213.4					meNOG[21]	0AH2G@biNOG,0KIBI@euNOG,0VUKQ@meNOG,10QEC@NOG,14VNZ@opiNOG	NA|NA|NA	S	MAPEG family
EuglossaDilemma_000192-T1	7460.GB11367-PA	3.6e-274	949.1		GO:0003002,GO:0005575,GO:0005576,GO:0005615,GO:0006029,GO:0006505,GO:0006507,GO:0006629,GO:0006643,GO:0006644,GO:0006650,GO:0006664,GO:0006793,GO:0006796,GO:0007154,GO:0007165,GO:0007166,GO:0007275,GO:0007389,GO:0007444,GO:0007447,GO:0007450,GO:0008150,GO:0008152,GO:0009100,GO:0009953,GO:0009966,GO:0009968,GO:0009987,GO:0010646,GO:0010648,GO:0016055,GO:0019538,GO:0019637,GO:0023051,GO:0023052,GO:…	K19882		artNOG[6]	034E4@artNOG,09V17@biNOG,0SRY4@inNOG,0V60S@meNOG,0XQKD@NOG,12P2A@opiNOG,KOG4287@euNOG	NA|NA|NA	M	Pectinacetylesterase
EuglossaDilemma_000196-T1	7460.GB10459-PA	0.0	1483.4		GO:0005575,GO:0016020	K05202,K05203,K05313,K05387		euNOG[57]	0ISR8@euNOG,120B7@NOG	NA|NA|NA	E, P, T	Glutamate-gated receptor that probably acts as non- selective cation channel (By similarity)
EuglossaDilemma_000198-T1	12957.ACEP_00010243-PA	4.1e-21	105.9					artNOG[6]	03B3J@artNOG,0AK75@biNOG,0SXR9@inNOG,0VXFY@meNOG,0XQQV@NOG,14BH4@opiNOG,KOG1052@euNOG	NA|NA|NA	E, P, T	Inherit from KOG: glutamate receptor
EuglossaDilemma_000199-T1	12957.ACEP_00010240-PA	7e-53	212.2					meNOG[21]	0AGZK@biNOG,0VUA3@meNOG,0XQQV@NOG,13197@opiNOG,KOG1052@euNOG	NA|NA|NA	T	Receptor family ligand binding region
EuglossaDilemma_000200-T1	7460.GB14320-PA	3.8e-118	429.5		GO:0003008,GO:0003674,GO:0004871,GO:0004872,GO:0004888,GO:0004970,GO:0005215,GO:0005216,GO:0005230,GO:0005575,GO:0005623,GO:0005886,GO:0006810,GO:0006811,GO:0007154,GO:0007165,GO:0007166,GO:0007215,GO:0007267,GO:0007268,GO:0008066,GO:0008150,GO:0009987,GO:0010646,GO:0015075,GO:0015267,GO:0015276,GO:0015277,GO:0016020,GO:0019226,GO:0022803,GO:0022834,GO:0022836,GO:0022838,GO:0022839,GO:0022857,GO:…	K05202		artNOG[6]	0339H@artNOG,09UD2@biNOG,0SR86@inNOG,0V5CD@meNOG,0XPSH@NOG,12SMD@opiNOG,KOG1054@euNOG	NA|NA|NA	E, P, T	PBPe
EuglossaDilemma_000202-T1	7460.GB18157-PA	0.0	1498.4		GO:0003008,GO:0003674,GO:0004871,GO:0004872,GO:0004888,GO:0004970,GO:0005215,GO:0005216,GO:0005230,GO:0005575,GO:0005623,GO:0005886,GO:0006810,GO:0006811,GO:0007154,GO:0007165,GO:0007166,GO:0007215,GO:0007267,GO:0007268,GO:0008066,GO:0008150,GO:0009987,GO:0010646,GO:0015075,GO:0015267,GO:0015276,GO:0015277,GO:0016020,GO:0019226,GO:0022803,GO:0022834,GO:0022836,GO:0022838,GO:0022839,GO:0022857,GO:…	K05202		artNOG[6]	03HW3@artNOG,0B5U8@biNOG,0ISR8@euNOG,0T497@inNOG,0WIGU@meNOG,120B7@NOG,13FAG@opiNOG	NA|NA|NA	T	PBPe
EuglossaDilemma_000205-T1	7460.GB16226-PA	5.8e-252	875.5					artNOG[6]	03A9X@artNOG,0A97G@biNOG,0SX3P@inNOG,0VK43@meNOG,0Z7P2@NOG,145B9@opiNOG,KOG4735@euNOG	NA|NA|NA	S	Pfam:DUF23
EuglossaDilemma_000206-T1	121225.PHUM518030-PA	4.7e-08	64.7					artNOG[6]	039D1@artNOG,0ABXG@biNOG,0J799@euNOG,0SW4P@inNOG,0VP0C@meNOG,0Z7XF@NOG,13Z9W@opiNOG	NA|NA|NA
EuglossaDilemma_000207-T1	12957.ACEP_00010231-PA	5.4e-70	270.4					artNOG[6]	039D1@artNOG,0ABXG@biNOG,0J799@euNOG,0SW4P@inNOG,0VP0C@meNOG,0Z7XF@NOG,13Z9W@opiNOG	NA|NA|NA
EuglossaDilemma_000208-T1	7070.TC000991-PA	1.5e-11	75.1					artNOG[6]	03H52@artNOG,0B37W@biNOG,0IMVF@euNOG,0T3NC@inNOG,0WFJY@meNOG,10PC4@NOG,13B3P@opiNOG	NA|NA|NA	G	Major Facilitator Superfamily
EuglossaDilemma_000209-T1	7460.GB16011-PA	4e-62	244.2					artNOG[6]	03H52@artNOG,0B37W@biNOG,0IMVF@euNOG,0WFJY@meNOG,10PC4@NOG,13B3P@opiNOG	NA|NA|NA	G	Major Facilitator Superfamily
EuglossaDilemma_000211-T1	12957.ACEP_00010229-PA	1.6e-278	963.8					artNOG[6]	03H52@artNOG,0B37W@biNOG,0IMVF@euNOG,0T3NC@inNOG,0WFJY@meNOG,10PC4@NOG,13B3P@opiNOG	NA|NA|NA	G	Major Facilitator Superfamily
EuglossaDilemma_000212-T1	7460.GB10087-PA	3.4e-140	503.1					artNOG[6]	0376S@artNOG,09X4N@biNOG,0SVUX@inNOG,0V835@meNOG,11KNB@NOG,13IN2@opiNOG,KOG4320@euNOG	NA|NA|NA	S	Frag1/DRAM/Sfk1 family
EuglossaDilemma_000216-T1	7460.GB11726-PA	5.5e-128	462.6		GO:0005575,GO:0005623,GO:0005886,GO:0016020,GO:0044464,GO:0071944			artNOG[6]	035QF@artNOG,09XVV@biNOG,0S6T9@hymNOG,0SSEI@inNOG,0V5CN@meNOG,0Z155@NOG,13I8F@opiNOG,KOG2723@euNOG	NA|NA|NA	S	Pfam:K_tetra
EuglossaDilemma_000217-T1	7460.GB18634-PA	0.0	1094.3	TRPML	GO:0000046,GO:0000323,GO:0003674,GO:0005215,GO:0005216,GO:0005261,GO:0005262,GO:0005575,GO:0005622,GO:0005623,GO:0005737,GO:0005764,GO:0005765,GO:0005768,GO:0005770,GO:0005773,GO:0005774,GO:0006810,GO:0006811,GO:0006812,GO:0006816,GO:0006873,GO:0006874,GO:0006875,GO:0006914,GO:0006944,GO:0006950,GO:0006996,GO:0007154,GO:0007267,GO:0008150,GO:0008152,GO:0008324,GO:0009056,GO:0009267,GO:0009605,GO:…	K05329		artNOG[6]	033R4@artNOG,09XAK@biNOG,0S6P8@hymNOG,0SRP4@inNOG,0V88X@meNOG,0Z1HH@NOG,12T8J@opiNOG,KOG3733@euNOG	NA|NA|NA	P	Polycystin cation channel
EuglossaDilemma_000218-T1	7460.GB20019-PA	1.6e-203	713.8			K13617		artNOG[6]	0347C@artNOG,0A3M0@biNOG,0S5G2@hymNOG,0SQWD@inNOG,0VEG0@meNOG,12R9I@opiNOG,COG0596@NOG,KOG2564@euNOG	NA|NA|NA	S	Demethylates proteins that have been reversibly carboxymethylated (By similarity)
EuglossaDilemma_000219-T1	12957.ACEP_00013117-PA	4.9e-77	292.4	QVR	GO:0003674,GO:0005488,GO:0005543,GO:0005575,GO:0005623,GO:0005886,GO:0007610,GO:0007622,GO:0007623,GO:0008150,GO:0008289,GO:0009897,GO:0009986,GO:0010646,GO:0016020,GO:0022410,GO:0023051,GO:0031644,GO:0032222,GO:0034235,GO:0035091,GO:0042745,GO:0042749,GO:0042752,GO:0042753,GO:0043167,GO:0043168,GO:0044057,GO:0044425,GO:0044459,GO:0044464,GO:0044708,GO:0045187,GO:0045938,GO:0048511,GO:0048512,GO:…			artNOG[6]	037NT@artNOG,0A8VH@biNOG,0IYKW@euNOG,0S8K6@hymNOG,0SUJ9@inNOG,0VJRU@meNOG,11RVN@NOG,13SZM@opiNOG	NA|NA|NA	S	Inherit from inNOG: Required for homeostatic regulation of sleep under normal conditions and after sleep deprivation. Important regulator of the Sh K( ) channel, acting as a signaling molecule that connects sleep drive to lowered membrane excitability, possibly by enhancing K( ) channel activity and thus reducing neuronal excitability
EuglossaDilemma_000220-T1	7460.GB10303-PA	8.2e-54	215.3	HDC	GO:0001654,GO:0001745,GO:0001751,GO:0001754,GO:0003674,GO:0003824,GO:0004398,GO:0007275,GO:0007399,GO:0007423,GO:0008150,GO:0008152,GO:0009266,GO:0009605,GO:0009628,GO:0009653,GO:0009887,GO:0009987,GO:0016829,GO:0016830,GO:0016831,GO:0022008,GO:0030154,GO:0030182,GO:0032501,GO:0032502,GO:0040011,GO:0042051,GO:0042330,GO:0042461,GO:0042462,GO:0043052,GO:0044699,GO:0044707,GO:0044763,GO:0044767,GO:…	K01590		artNOG[6]	035E7@artNOG,09ZYP@biNOG,0S4BF@hymNOG,0SR6Z@inNOG,0VAVF@meNOG,12QW1@opiNOG,COG0076@NOG,KOG0628@euNOG	NA|NA|NA	E	Pyridoxal-dependent decarboxylase conserved domain
EuglossaDilemma_000221-T1	7460.GB10303-PA	4.8e-310	1068.1	HDC	GO:0001654,GO:0001745,GO:0001751,GO:0001754,GO:0003674,GO:0003824,GO:0004398,GO:0007275,GO:0007399,GO:0007423,GO:0008150,GO:0008152,GO:0009266,GO:0009605,GO:0009628,GO:0009653,GO:0009887,GO:0009987,GO:0016829,GO:0016830,GO:0016831,GO:0022008,GO:0030154,GO:0030182,GO:0032501,GO:0032502,GO:0040011,GO:0042051,GO:0042330,GO:0042461,GO:0042462,GO:0043052,GO:0044699,GO:0044707,GO:0044763,GO:0044767,GO:…	K01590		artNOG[6]	035E7@artNOG,09ZYP@biNOG,0S4BF@hymNOG,0SR6Z@inNOG,0VAVF@meNOG,12QW1@opiNOG,COG0076@NOG,KOG0628@euNOG	NA|NA|NA	E	Pyridoxal-dependent decarboxylase conserved domain
EuglossaDilemma_000226-T1	7460.GB10650-PB	4.7e-246	855.5	HR3	GO:0000122,GO:0000975,GO:0000976,GO:0000977,GO:0000981,GO:0001012,GO:0001067,GO:0001071,GO:0003674,GO:0003676,GO:0003677,GO:0003700,GO:0004871,GO:0004872,GO:0004879,GO:0005488,GO:0005515,GO:0005575,GO:0005622,GO:0005623,GO:0005634,GO:0006139,GO:0006351,GO:0006355,GO:0006357,GO:0006366,GO:0006725,GO:0006807,GO:0007154,GO:0007165,GO:0007275,GO:0007399,GO:0007417,GO:0007420,GO:0007552,GO:0008150,GO:…	K14033		artNOG[6]	033DV@artNOG,09US7@biNOG,0SQ64@inNOG,0V5RQ@meNOG,0XUGR@NOG,12NX2@opiNOG,KOG4216@euNOG	NA|NA|NA	K	receptor
EuglossaDilemma_000227-T1	7460.GB18682-PA	3.2e-91	339.7	DCTN6	GO:0005575,GO:0005622,GO:0005623,GO:0005856,GO:0005869,GO:0005875,GO:0006928,GO:0007017,GO:0007018,GO:0008150,GO:0009987,GO:0015629,GO:0015630,GO:0032991,GO:0043226,GO:0043228,GO:0043229,GO:0043232,GO:0043234,GO:0044422,GO:0044424,GO:0044430,GO:0044446,GO:0044464,GO:0044699,GO:0044763	K10428		artNOG[6]	037HK@artNOG,09VW5@biNOG,0S890@hymNOG,0SUHF@inNOG,0V7M0@meNOG,0YETF@NOG,13I4B@opiNOG,KOG4042@euNOG	NA|NA|NA	U, Z	Inherit from inNOG: Dynactin subunit 6
EuglossaDilemma_000228-T1	7460.GB13163-PD	1.8e-129	468.0		GO:0001071,GO:0003674,GO:0003700,GO:0005575,GO:0005622,GO:0005623,GO:0005634,GO:0006355,GO:0007275,GO:0007399,GO:0007417,GO:0007420,GO:0007424,GO:0007426,GO:0008150,GO:0009653,GO:0009889,GO:0010468,GO:0010556,GO:0019219,GO:0019222,GO:0031323,GO:0031326,GO:0032501,GO:0032502,GO:0035239,GO:0035295,GO:0043226,GO:0043227,GO:0043229,GO:0043231,GO:0044424,GO:0044464,GO:0044699,GO:0044707,GO:0044767,GO:…	K09321		artNOG[6]	037WJ@artNOG,0A3TM@biNOG,0S8FU@hymNOG,0SUS1@inNOG,0VBAB@meNOG,0ZTBY@NOG,13T5R@opiNOG,KOG0489@euNOG	NA|NA|NA	K	Homeobox domain
EuglossaDilemma_000233-T1	7460.GB12769-PA	4.4e-184	649.0		GO:0000003,GO:0002028,GO:0003674,GO:0005215,GO:0005216,GO:0005244,GO:0005248,GO:0005261,GO:0005272,GO:0005575,GO:0005623,GO:0005886,GO:0005887,GO:0006810,GO:0006811,GO:0006812,GO:0006814,GO:0006950,GO:0007610,GO:0007617,GO:0007618,GO:0007619,GO:0008049,GO:0008150,GO:0008324,GO:0009266,GO:0009408,GO:0009628,GO:0009987,GO:0010959,GO:0015075,GO:0015077,GO:0015081,GO:0015267,GO:0015672,GO:0016020,GO:…			artNOG[6]	033E8@artNOG,0A1HR@biNOG,0IIVZ@euNOG,0SQ6E@inNOG,0VGRT@meNOG,0ZEU5@NOG,13PD6@opiNOG	NA|NA|NA
EuglossaDilemma_000235-T1	7460.GB19011-PA	9.8e-240	834.3		GO:0002028,GO:0003674,GO:0005575,GO:0008150,GO:0010959,GO:0016020,GO:0016021,GO:0016247,GO:0017080,GO:0031224,GO:0032879,GO:0043269,GO:0044425,GO:0050789,GO:0051049,GO:0065007			artNOG[6]	033RU@artNOG,09XFG@biNOG,0IFUX@euNOG,0S7S0@hymNOG,0SQGA@inNOG,0V8DP@meNOG,0Z4UF@NOG,13MSV@opiNOG	NA|NA|NA
EuglossaDilemma_000236-T1	7460.GB10333-PA	1.1e-128	464.5		GO:0002028,GO:0003674,GO:0005575,GO:0008150,GO:0010959,GO:0016020,GO:0016021,GO:0016247,GO:0017080,GO:0031224,GO:0032879,GO:0043269,GO:0044425,GO:0050789,GO:0051049,GO:0065007			artNOG[6]	033SC@artNOG,0A129@biNOG,0IH65@euNOG,0S4W9@hymNOG,0SQGQ@inNOG,0VBYN@meNOG,0XQQX@NOG,12TCH@opiNOG	NA|NA|NA
EuglossaDilemma_000238-T1	7460.GB17990-PA	3.2e-220	769.6		GO:0002028,GO:0003674,GO:0005575,GO:0008150,GO:0010959,GO:0016020,GO:0016021,GO:0016247,GO:0017080,GO:0031224,GO:0032879,GO:0043269,GO:0044425,GO:0050789,GO:0051049,GO:0065007			artNOG[6]	033PE@artNOG,0A1IV@biNOG,0IHGC@euNOG,0S7C4@hymNOG,0SSBJ@inNOG,0VCEF@meNOG,0ZSPX@NOG,12TTQ@opiNOG	NA|NA|NA
EuglossaDilemma_000239-T1	7460.GB16023-PA	2.3e-128	463.8		GO:0000902,GO:0007275,GO:0007399,GO:0008150,GO:0009653,GO:0009987,GO:0016043,GO:0022008,GO:0030030,GO:0030154,GO:0030182,GO:0031175,GO:0032501,GO:0032502,GO:0032989,GO:0032990,GO:0044699,GO:0044707,GO:0044763,GO:0044767,GO:0048468,GO:0048666,GO:0048699,GO:0048731,GO:0048812,GO:0048856,GO:0048858,GO:0048869,GO:0071840			artNOG[6]	034B8@artNOG,09ZN9@biNOG,0IGM9@euNOG,0S3NE@hymNOG,0SQZX@inNOG,0VAJ0@meNOG,0XT5S@NOG,12TKB@opiNOG	NA|NA|NA	S	Protein of unknown function (DUF2870)
EuglossaDilemma_000240-T1	7460.GB16181-PB	0.0	1734.5		GO:0001655,GO:0001667,GO:0001700,GO:0001894,GO:0002009,GO:0002165,GO:0003008,GO:0003674,GO:0005083,GO:0005096,GO:0005099,GO:0005100,GO:0006140,GO:0006928,GO:0007154,GO:0007165,GO:0007166,GO:0007167,GO:0007169,GO:0007173,GO:0007267,GO:0007268,GO:0007274,GO:0007275,GO:0007391,GO:0007399,GO:0007424,GO:0007427,GO:0007442,GO:0007443,GO:0007444,GO:0007472,GO:0007476,GO:0007494,GO:0007552,GO:0007560,GO:…			artNOG[6]	0363P@artNOG,09WVF@biNOG,0S6RS@hymNOG,0ST84@inNOG,0V7TE@meNOG,0XQ10@NOG,12NR9@opiNOG,KOG2200@euNOG	NA|NA|NA	I	START
EuglossaDilemma_000243-T1	12957.ACEP_00010691-PA	1.4e-226	791.6					artNOG[6]	03B8U@artNOG,0ABZR@biNOG,0JK0G@euNOG,0S5KR@hymNOG,0SXYW@inNOG,0VP37@meNOG,0ZFUS@NOG,14BQX@opiNOG	NA|NA|NA
EuglossaDilemma_000248-T1	7460.GB13413-PA	8.8e-77	291.6					artNOG[6]	0378Z@artNOG,0A7J1@biNOG,0IXA6@euNOG,0SU64@inNOG,0VIDI@meNOG,11IFN@NOG,13R5J@opiNOG	NA|NA|NA
EuglossaDilemma_000251-T1	7460.GB12299-PA	0.0	1380.5					artNOG[6]	03HRH@artNOG,0B58W@biNOG,0S9R4@hymNOG,0T453@inNOG,0WHVJ@meNOG,0XSIJ@NOG,13EDK@opiNOG,KOG3522@euNOG	NA|NA|NA	T	RhoGEF
EuglossaDilemma_000252-T1	7460.GB12299-PA	0.0	1719.5					artNOG[6]	03HRH@artNOG,0B58W@biNOG,0S9R4@hymNOG,0T453@inNOG,0WHVJ@meNOG,0XSIJ@NOG,13EDK@opiNOG,KOG3522@euNOG	NA|NA|NA	T	RhoGEF
EuglossaDilemma_000253-T1	7460.GB19123-PA	1.9e-189	667.2		GO:0003674,GO:0003824,GO:0004672,GO:0004674,GO:0004871,GO:0004872,GO:0004888,GO:0004930,GO:0005575,GO:0006464,GO:0006468,GO:0006793,GO:0006796,GO:0006996,GO:0007010,GO:0007015,GO:0007154,GO:0007165,GO:0007166,GO:0007186,GO:0008150,GO:0008152,GO:0008360,GO:0009987,GO:0016020,GO:0016021,GO:0016043,GO:0016301,GO:0016310,GO:0016740,GO:0016772,GO:0016773,GO:0019538,GO:0022603,GO:0022604,GO:0023052,GO:…			artNOG[6]	036RT@artNOG,0A7V8@biNOG,0S4K9@hymNOG,0STM3@inNOG,0W301@meNOG,0XRW9@NOG,13QMW@opiNOG,KOG3656@euNOG	NA|NA|NA	T	Serpentine type 7TM GPCR chemoreceptor Srx
EuglossaDilemma_000255-T1	7460.GB11311-PA	2.7e-218	763.5	MTG	GO:0003008,GO:0003674,GO:0005488,GO:0005575,GO:0005576,GO:0005615,GO:0005623,GO:0007154,GO:0007267,GO:0007268,GO:0007274,GO:0007275,GO:0007399,GO:0007416,GO:0008150,GO:0009987,GO:0016043,GO:0019226,GO:0022607,GO:0023052,GO:0030424,GO:0031012,GO:0032501,GO:0032502,GO:0033267,GO:0035637,GO:0042995,GO:0043005,GO:0043083,GO:0043195,GO:0043679,GO:0044085,GO:0044306,GO:0044420,GO:0044421,GO:0044456,GO:…			artNOG[6]	036F3@artNOG,0A3FB@biNOG,0IF36@euNOG,0S5FW@hymNOG,0SSX5@inNOG,0VEA8@meNOG,118TF@NOG,13HA1@opiNOG	NA|NA|NA	S	Chitin binding Peritrophin-A domain
EuglossaDilemma_000256-T1	7460.GB10049-PA	0.0	1142.9					artNOG[6]	0343C@artNOG,0APXG@biNOG,0SRNX@inNOG,0W29E@meNOG,102GD@NOG,13CE8@opiNOG,KOG4597@euNOG	NA|NA|NA	O	ADAM-TS Spacer 1
EuglossaDilemma_000257-T1	12957.ACEP_00013061-PA	6.3e-52	209.5					meNOG[21]	0AJBI@biNOG,0VWW5@meNOG,12X70@opiNOG,COG0563@NOG,KOG3079@euNOG	NA|NA|NA	F	Adenylate kinase
EuglossaDilemma_000258-T1	7460.GB10077-PA	2.3e-120	437.2	HR51	GO:0000902,GO:0000904,GO:0000981,GO:0001071,GO:0001558,GO:0002165,GO:0003674,GO:0003700,GO:0003707,GO:0004871,GO:0004872,GO:0004879,GO:0005488,GO:0005575,GO:0005622,GO:0005623,GO:0005634,GO:0006139,GO:0006351,GO:0006355,GO:0006357,GO:0006366,GO:0006725,GO:0006807,GO:0006928,GO:0006935,GO:0006950,GO:0007154,GO:0007165,GO:0007275,GO:0007399,GO:0007409,GO:0007411,GO:0007417,GO:0007420,GO:0007444,GO:…	K08546		artNOG[6]	0369G@artNOG,09XJZ@biNOG,0S416@hymNOG,0SRCU@inNOG,0V5TW@meNOG,0XRZC@NOG,13KJ4@opiNOG,KOG3575@euNOG	NA|NA|NA	T	HOLI
EuglossaDilemma_000259-T1	12957.ACEP_00013058-PA	9.6e-210	735.3			K16765		artNOG[6]	037BK@artNOG,09UGK@biNOG,0SU8I@inNOG,0V5FX@meNOG,0ZBX3@NOG,13M7D@opiNOG,KOG4308@euNOG	NA|NA|NA	T	Inherit from biNOG: centrosomal protein 78kDa
EuglossaDilemma_000260-T1	7460.GB10077-PA	2.2e-149	533.5	HR51	GO:0000902,GO:0000904,GO:0000981,GO:0001071,GO:0001558,GO:0002165,GO:0003674,GO:0003700,GO:0003707,GO:0004871,GO:0004872,GO:0004879,GO:0005488,GO:0005575,GO:0005622,GO:0005623,GO:0005634,GO:0006139,GO:0006351,GO:0006355,GO:0006357,GO:0006366,GO:0006725,GO:0006807,GO:0006928,GO:0006935,GO:0006950,GO:0007154,GO:0007165,GO:0007275,GO:0007399,GO:0007409,GO:0007411,GO:0007417,GO:0007420,GO:0007444,GO:…	K08546		artNOG[6]	0369G@artNOG,09XJZ@biNOG,0S416@hymNOG,0SRCU@inNOG,0V5TW@meNOG,0XRZC@NOG,13KJ4@opiNOG,KOG3575@euNOG	NA|NA|NA	T	HOLI
EuglossaDilemma_000261-T1	7460.GB17865-PA	6.9e-67	258.5					artNOG[6]	037MQ@artNOG,0A8MR@biNOG,0S8K1@hymNOG,0SUI3@inNOG,0VJXW@meNOG,11R9Q@NOG,13WJX@opiNOG,KOG3650@euNOG	NA|NA|NA	S	Predicted coiled-coil protein (DUF2205)
EuglossaDilemma_000262-T1	7460.GB14157-PA	1.5e-127	460.7			K04358,K18496		artNOG[6]	038B8@artNOG,09XYS@biNOG,0S880@hymNOG,0SV68@inNOG,0V8WJ@meNOG,11IPH@NOG,12QU2@opiNOG,KOG3885@euNOG	NA|NA|NA	T	FGF
EuglossaDilemma_000263-T1	7460.GB12314-PA	0.0	1161.4					artNOG[6]	03GXB@artNOG,0B3J6@biNOG,0INGH@euNOG,0S4JF@hymNOG,0SYF2@inNOG,0WFYP@meNOG,11HMN@NOG,13BKX@opiNOG	NA|NA|NA	T, Z	LIM domain
EuglossaDilemma_000264-T1	7460.GB19573-PA	0.0	1242.3					artNOG[6]	036PW@artNOG,0A82P@biNOG,0J4RI@euNOG,0S749@hymNOG,0T3CV@inNOG,0VIY9@meNOG,0YWPP@NOG,147TZ@opiNOG	NA|NA|NA
EuglossaDilemma_000270-T1	7460.GB16999-PA	1.6e-50	204.9		GO:0001653,GO:0003008,GO:0003674,GO:0004871,GO:0004872,GO:0004888,GO:0004930,GO:0005575,GO:0007154,GO:0007165,GO:0007166,GO:0007186,GO:0007218,GO:0007267,GO:0007268,GO:0008150,GO:0008188,GO:0008528,GO:0009987,GO:0016020,GO:0016021,GO:0016500,GO:0019226,GO:0023052,GO:0030594,GO:0031224,GO:0032501,GO:0035637,GO:0038023,GO:0044425,GO:0044699,GO:0044700,GO:0044707,GO:0044763,GO:0050789,GO:0050794,GO:…	K04306		artNOG[6]	03I2U@artNOG,0B6HY@biNOG,0T4EV@inNOG,0WJ8I@meNOG,13G8H@opiNOG,COG4886@NOG,KOG0619@euNOG,KOG2087@euNOG	NA|NA|NA	T	7 transmembrane receptor (rhodopsin family)
EuglossaDilemma_000271-T1	7460.GB11344-PA	0.0	1171.0	HRG	GO:0003674,GO:0003824,GO:0004652,GO:0005575,GO:0005622,GO:0005623,GO:0005634,GO:0006139,GO:0006378,GO:0006396,GO:0006397,GO:0006725,GO:0006807,GO:0008150,GO:0008152,GO:0009987,GO:0010467,GO:0016070,GO:0016071,GO:0016740,GO:0016772,GO:0016779,GO:0031123,GO:0031124,GO:0034641,GO:0043170,GO:0043226,GO:0043227,GO:0043229,GO:0043231,GO:0043631,GO:0044237,GO:0044238,GO:0044260,GO:0044424,GO:0044464,GO:…	K14376		artNOG[6]	034U7@artNOG,09UCQ@biNOG,0S35H@hymNOG,0SRFJ@inNOG,0V5BY@meNOG,12PPG@opiNOG,COG5186@NOG,KOG2245@euNOG	NA|NA|NA	A	Poly(A) polymerase central domain
EuglossaDilemma_000272-T1	7460.GB17817-PA	2.4e-137	493.8	CAMKII	GO:0000003,GO:0003008,GO:0003674,GO:0003824,GO:0004672,GO:0004674,GO:0004683,GO:0005488,GO:0005515,GO:0005516,GO:0005575,GO:0005622,GO:0005623,GO:0005886,GO:0005954,GO:0006464,GO:0006468,GO:0006793,GO:0006796,GO:0007154,GO:0007267,GO:0007268,GO:0007275,GO:0007517,GO:0007519,GO:0007528,GO:0007610,GO:0007611,GO:0007613,GO:0007616,GO:0007617,GO:0007618,GO:0007619,GO:0008049,GO:0008150,GO:0008152,GO:…	K04515		artNOG[6]	034NV@artNOG,09W2C@biNOG,0S6C5@hymNOG,0SRJA@inNOG,0V70H@meNOG,0XNRX@NOG,12PNB@opiNOG,KOG0033@euNOG	NA|NA|NA	T	calcium calmodulin-dependent protein kinase
EuglossaDilemma_000275-T1	7425.NV14677-PA	1.5e-85	320.9	CAMKII	GO:0000003,GO:0003008,GO:0003674,GO:0003824,GO:0004672,GO:0004674,GO:0004683,GO:0005488,GO:0005515,GO:0005516,GO:0005575,GO:0005622,GO:0005623,GO:0005886,GO:0005954,GO:0006464,GO:0006468,GO:0006793,GO:0006796,GO:0007154,GO:0007267,GO:0007268,GO:0007275,GO:0007517,GO:0007519,GO:0007528,GO:0007610,GO:0007611,GO:0007613,GO:0007616,GO:0007617,GO:0007618,GO:0007619,GO:0008049,GO:0008150,GO:0008152,GO:…	K04515		artNOG[6]	034NV@artNOG,09W2C@biNOG,0S6C5@hymNOG,0SRJA@inNOG,0V70H@meNOG,0XNRX@NOG,12PNB@opiNOG,KOG0033@euNOG	NA|NA|NA	T	calcium calmodulin-dependent protein kinase
EuglossaDilemma_000278-T1	7460.GB12417-PA	0.0	1380.5			K11795		artNOG[6]	03H0X@artNOG,0B1BS@biNOG,0S9JM@hymNOG,0T3IS@inNOG,0WDX3@meNOG,0XQZP@NOG,12Q2H@opiNOG,KOG1310@euNOG,KOG1334@euNOG	NA|NA|NA	S	WD domain, G-beta repeat
EuglossaDilemma_000279-T1	7460.GB14354-PA	4e-107	392.9	APH-1	GO:0003674,GO:0003824,GO:0004175,GO:0005575,GO:0005623,GO:0005886,GO:0005887,GO:0007154,GO:0007165,GO:0007166,GO:0007219,GO:0008150,GO:0008152,GO:0008233,GO:0009987,GO:0016020,GO:0016021,GO:0016787,GO:0023052,GO:0031224,GO:0031226,GO:0044425,GO:0044459,GO:0044464,GO:0044699,GO:0044700,GO:0044763,GO:0050789,GO:0050794,GO:0050896,GO:0051716,GO:0065007,GO:0070011,GO:0071944	K06172		artNOG[6]	036GX@artNOG,09WGS@biNOG,0S64M@hymNOG,0STES@inNOG,0V73S@meNOG,11FIJ@NOG,13JA8@opiNOG,KOG3972@euNOG	NA|NA|NA	U	Aph-1 protein
EuglossaDilemma_000280-T1	7460.GB18959-PA	0.0	1236.5	MED17	GO:0000075,GO:0000077,GO:0000988,GO:0000989,GO:0001076,GO:0001104,GO:0003674,GO:0003712,GO:0005488,GO:0005515,GO:0005575,GO:0005622,GO:0005623,GO:0005634,GO:0005654,GO:0006139,GO:0006351,GO:0006352,GO:0006355,GO:0006357,GO:0006366,GO:0006367,GO:0006725,GO:0006807,GO:0006950,GO:0006974,GO:0007049,GO:0007093,GO:0007095,GO:0007275,GO:0007346,GO:0007423,GO:0008134,GO:0008150,GO:0008152,GO:0009058,GO:…	K15133		artNOG[6]	0348Z@artNOG,0A1NP@biNOG,0S37J@hymNOG,0SQY0@inNOG,0V9IB@meNOG,0XRQ8@NOG,12P7J@opiNOG,KOG4512@euNOG	NA|NA|NA	K	mediator of RNA polymerase II transcription subunit
EuglossaDilemma_000281-T1	7460.GB10970-PA	0.0	1751.5	MSH6	GO:0000003,GO:0000018,GO:0000217,GO:0000228,GO:0000400,GO:0000710,GO:0003674,GO:0003676,GO:0003677,GO:0003684,GO:0003690,GO:0003824,GO:0005488,GO:0005575,GO:0005622,GO:0005623,GO:0005634,GO:0005694,GO:0006139,GO:0006152,GO:0006163,GO:0006195,GO:0006200,GO:0006259,GO:0006281,GO:0006298,GO:0006301,GO:0006310,GO:0006725,GO:0006753,GO:0006793,GO:0006796,GO:0006807,GO:0006915,GO:0006950,GO:0006974,GO:…	K08737		artNOG[6]	032HC@artNOG,09YUB@biNOG,0S3CI@hymNOG,0SPE2@inNOG,0V9BN@meNOG,12NXH@opiNOG,COG0249@NOG,KOG0217@euNOG	NA|NA|NA	L	MutS domain I
EuglossaDilemma_000282-T1	7460.GB19328-PA	5.3e-41	172.9					artNOG[6]	03C0W@artNOG,0ANBA@biNOG,0J4AT@euNOG,0S9E0@hymNOG,0SYH3@inNOG,0VN42@meNOG,0Z68G@NOG,13WFD@opiNOG	NA|NA|NA	Z	Inherit from meNOG: Binds to all microtubule populations (By similarity)
EuglossaDilemma_000284-T1	121225.PHUM599030-PA	1.9e-84	317.0	UBCD6	GO:0000226,GO:0000278,GO:0003674,GO:0003824,GO:0004842,GO:0005575,GO:0005622,GO:0005623,GO:0005634,GO:0006139,GO:0006259,GO:0006281,GO:0006464,GO:0006725,GO:0006807,GO:0006950,GO:0006974,GO:0006996,GO:0007010,GO:0007017,GO:0007049,GO:0007051,GO:0007052,GO:0007098,GO:0008150,GO:0008152,GO:0009987,GO:0016043,GO:0016567,GO:0016874,GO:0016879,GO:0016881,GO:0019538,GO:0019787,GO:0022402,GO:0031023,GO:…	K10573		artNOG[6]	032GB@artNOG,09XI5@biNOG,0SPD7@inNOG,0V8G9@meNOG,12PEJ@opiNOG,COG5078@NOG,KOG0419@euNOG	NA|NA|NA	O	Ubiquitin-conjugating enzyme
EuglossaDilemma_000285-T1	7460.GB12515-PA	1e-216	757.7	TRUS		K14801		artNOG[6]	032D7@artNOG,0A1QJ@biNOG,0S3IQ@hymNOG,0SPAN@inNOG,0VCK4@meNOG,0XRI4@NOG,12SYM@opiNOG,KOG2061@euNOG	NA|NA|NA	S	Programmed cell death protein 2, C-terminal putative domain
EuglossaDilemma_000286-T1	7460.GB12980-PA	2.1e-171	607.4		GO:0000003,GO:0001654,GO:0001745,GO:0003674,GO:0003824,GO:0003995,GO:0004466,GO:0005575,GO:0005576,GO:0005615,GO:0006950,GO:0006979,GO:0007275,GO:0007423,GO:0008150,GO:0008152,GO:0009653,GO:0009887,GO:0016491,GO:0016627,GO:0032501,GO:0032502,GO:0032504,GO:0044421,GO:0044699,GO:0044707,GO:0044710,GO:0044767,GO:0048513,GO:0048592,GO:0048731,GO:0048749,GO:0048856,GO:0050896,GO:0055114	K15980		artNOG[6]	036S9@artNOG,0A5MQ@biNOG,0STPN@inNOG,0VGGJ@meNOG,13PP1@opiNOG,COG1960@NOG,KOG0137@euNOG	NA|NA|NA	I	Acyl-CoA dehydrogenase, C-terminal domain
EuglossaDilemma_000287-T1	7460.GB18370-PA	1.1e-72	277.7	DCTN4	GO:0000003,GO:0002376,GO:0002478,GO:0002495,GO:0002504,GO:0005575,GO:0005622,GO:0005623,GO:0005634,GO:0005737,GO:0005813,GO:0005815,GO:0005829,GO:0005856,GO:0005868,GO:0005869,GO:0005875,GO:0005938,GO:0006928,GO:0007017,GO:0007018,GO:0007097,GO:0007275,GO:0007338,GO:0007399,GO:0008150,GO:0009566,GO:0009790,GO:0009792,GO:0009987,GO:0015629,GO:0015630,GO:0019882,GO:0019884,GO:0019886,GO:0019953,GO:…	K10426		meNOG[21]	09USA@biNOG,0V5RT@meNOG,0ZCK8@NOG,12NX3@opiNOG,KOG3896@euNOG	NA|NA|NA	Z	Dynactin 4 (P62)
EuglossaDilemma_000288-T1	7425.NV16303-PA	5.6e-109	399.4		GO:0005575,GO:0005622,GO:0005623,GO:0005856,GO:0005869,GO:0005875,GO:0006928,GO:0007017,GO:0007018,GO:0007275,GO:0007399,GO:0008150,GO:0009987,GO:0015629,GO:0015630,GO:0022008,GO:0030154,GO:0032501,GO:0032502,GO:0032991,GO:0043226,GO:0043228,GO:0043229,GO:0043232,GO:0043234,GO:0044422,GO:0044424,GO:0044430,GO:0044446,GO:0044464,GO:0044699,GO:0044707,GO:0044763,GO:0048731,GO:0048856,GO:0048869	K10426		artNOG[6]	032V6@artNOG,09USA@biNOG,0S7V6@hymNOG,0SPQ6@inNOG,0V5RT@meNOG,0ZCK8@NOG,12NX3@opiNOG,KOG3896@euNOG	NA|NA|NA	N	Dynactin p62 family
EuglossaDilemma_000289-T1	12957.ACEP_00002514-PA	2.7e-77	293.1	RPS14	GO:0003674,GO:0003735,GO:0005198,GO:0005575,GO:0005622,GO:0005623,GO:0005737,GO:0005829,GO:0005840,GO:0006412,GO:0008150,GO:0008152,GO:0009058,GO:0009059,GO:0009987,GO:0010467,GO:0015935,GO:0019538,GO:0022626,GO:0022627,GO:0030529,GO:0032991,GO:0034645,GO:0043170,GO:0043226,GO:0043228,GO:0043229,GO:0043232,GO:0044237,GO:0044238,GO:0044249,GO:0044260,GO:0044267,GO:0044391,GO:0044422,GO:0044424,GO:…	K02955		artNOG[6]	036IE@artNOG,0A2RU@biNOG,0S42R@hymNOG,0STG6@inNOG,0VHJ3@meNOG,13PPN@opiNOG,COG0100@NOG,KOG0407@euNOG	NA|NA|NA	J	Ribosomal protein S11
EuglossaDilemma_000290-T1	7460.GB17160-PA	1.7e-248	864.0	MRE11	GO:0000075,GO:0000077,GO:0000723,GO:0003674,GO:0003824,GO:0004518,GO:0004519,GO:0004527,GO:0006139,GO:0006259,GO:0006281,GO:0006289,GO:0006302,GO:0006725,GO:0006807,GO:0006950,GO:0006974,GO:0006996,GO:0008150,GO:0008152,GO:0009987,GO:0010564,GO:0010948,GO:0016043,GO:0016233,GO:0016787,GO:0016788,GO:0031570,GO:0031572,GO:0032200,GO:0033554,GO:0034641,GO:0042592,GO:0043170,GO:0044237,GO:0044238,GO:…	K10865		artNOG[6]	033A2@artNOG,09WHT@biNOG,0S358@hymNOG,0SQ30@inNOG,0V7GD@meNOG,12PY6@opiNOG,COG0420@NOG,KOG2310@euNOG	NA|NA|NA	L	Mre11 DNA-binding presumed domain
EuglossaDilemma_000301-T1	7460.GB15098-PA	0.0	2955.6					artNOG[6]	03HHY@artNOG,0B4KW@biNOG,0T3YT@inNOG,0WH4Z@meNOG,0XPG2@NOG,13DBQ@opiNOG,KOG3615@euNOG	NA|NA|NA	S	Inherit from biNOG: zinc finger SWIM-type containing 8
EuglossaDilemma_000304-T1	7460.GB13140-PA	9.3e-240	834.7		GO:0003674,GO:0003824,GO:0004587,GO:0005575,GO:0005622,GO:0005623,GO:0005737,GO:0005739,GO:0006082,GO:0006520,GO:0006525,GO:0006527,GO:0006536,GO:0006807,GO:0008150,GO:0008152,GO:0008453,GO:0008483,GO:0009056,GO:0009063,GO:0009064,GO:0009065,GO:0009719,GO:0009987,GO:0010033,GO:0010243,GO:0014070,GO:0016054,GO:0016740,GO:0016769,GO:0019544,GO:0019752,GO:0035094,GO:0042221,GO:0043226,GO:0043227,GO:…	K14286		artNOG[6]	0365N@artNOG,09UQW@biNOG,0S50K@hymNOG,0STAP@inNOG,0V5QG@meNOG,12R3R@opiNOG,COG0160@NOG,KOG1403@euNOG	NA|NA|NA	E	Aminotransferase class-III
EuglossaDilemma_000305-T1	7460.GB13999-PA	0.0	1652.9	VG	GO:0005575,GO:0005576			artNOG[6]	034D4@artNOG,09THT@biNOG,0IKR4@euNOG,0S5ZB@hymNOG,0SR1P@inNOG,0V4GS@meNOG,10M1Q@NOG,12T95@opiNOG	NA|NA|NA	I	Domain of unknown function (DUF1943)
EuglossaDilemma_000306-T1	12957.ACEP_00002523-PA	9.8e-40	169.1		GO:0003674,GO:0005488,GO:0005515,GO:0008092,GO:0017022,GO:0032027			artNOG[6]	038SA@artNOG,0APP7@biNOG,0IKZ3@euNOG,0SVKP@inNOG,0W2QI@meNOG,100C4@NOG,14G6J@opiNOG	NA|NA|NA	Z	IQ calmodulin-binding motif
EuglossaDilemma_000307-T1	12957.ACEP_00002523-PA	5.3e-53	213.0		GO:0003674,GO:0005488,GO:0005515,GO:0008092,GO:0017022,GO:0032027			artNOG[6]	038SA@artNOG,0APP7@biNOG,0IKZ3@euNOG,0SVKP@inNOG,0W2QI@meNOG,100C4@NOG,14G6J@opiNOG	NA|NA|NA	Z	IQ calmodulin-binding motif
EuglossaDilemma_000308-T1	7460.GB14456-PA	0.0	1300.4	ENPEP	GO:0001525,GO:0001568,GO:0001655,GO:0001822,GO:0001944,GO:0001990,GO:0001991,GO:0002002,GO:0002005,GO:0003008,GO:0003013,GO:0003044,GO:0003073,GO:0003081,GO:0003674,GO:0003824,GO:0004177,GO:0005488,GO:0005575,GO:0005622,GO:0005623,GO:0005737,GO:0005886,GO:0005887,GO:0005903,GO:0006403,GO:0006508,GO:0006725,GO:0006810,GO:0006928,GO:0007154,GO:0007267,GO:0007275,GO:0007586,GO:0008015,GO:0008150,GO:…	K11141		meNOG[21]	09U40@biNOG,0V532@meNOG,12P0W@opiNOG,COG0308@NOG,KOG1046@euNOG	NA|NA|NA	E, O	Aminopeptidase
EuglossaDilemma_000309-T1	7460.GB14372-PA	1.5e-105	387.5	HPGDS	GO:0000287,GO:0001516,GO:0003674,GO:0003824,GO:0004364,GO:0004667,GO:0005488,GO:0005509,GO:0005515,GO:0005575,GO:0005622,GO:0005623,GO:0005634,GO:0005737,GO:0006082,GO:0006461,GO:0006629,GO:0006631,GO:0006633,GO:0006636,GO:0006690,GO:0006692,GO:0006693,GO:0006996,GO:0007010,GO:0007154,GO:0007165,GO:0007610,GO:0007626,GO:0008150,GO:0008152,GO:0008610,GO:0009058,GO:0009653,GO:0009987,GO:0010876,GO:…	K00799,K04097		meNOG[21]	09WU9@biNOG,0V7S8@meNOG,11VAU@NOG,13MMT@opiNOG,KOG1695@euNOG	NA|NA|NA	O	hematopoietic prostaglandin D synthase
EuglossaDilemma_000313-T1	7460.GB12904-PA	2.4e-66	259.2	CNA	GO:0000003,GO:0003674,GO:0003824,GO:0004721,GO:0004722,GO:0004723,GO:0005488,GO:0005515,GO:0005516,GO:0005575,GO:0005622,GO:0005623,GO:0005955,GO:0006464,GO:0006470,GO:0006793,GO:0006796,GO:0007049,GO:0007126,GO:0007143,GO:0007275,GO:0007444,GO:0008150,GO:0008152,GO:0008287,GO:0009790,GO:0009987,GO:0016311,GO:0016787,GO:0016788,GO:0016791,GO:0019538,GO:0022402,GO:0030431,GO:0032386,GO:0032388,GO:…	K04348		artNOG[6]	033RS@artNOG,09U6I@biNOG,0S5TF@hymNOG,0SQG8@inNOG,0V55I@meNOG,12NJN@opiNOG,COG0639@NOG,KOG0375@euNOG	NA|NA|NA	T	PP2Ac
EuglossaDilemma_000314-T1	7425.NV13244-PA	5.6e-152	542.3	CNA	GO:0000003,GO:0003674,GO:0003824,GO:0004721,GO:0004722,GO:0004723,GO:0005488,GO:0005515,GO:0005516,GO:0005575,GO:0005622,GO:0005623,GO:0005955,GO:0006464,GO:0006470,GO:0006793,GO:0006796,GO:0007049,GO:0007126,GO:0007143,GO:0007275,GO:0007444,GO:0008150,GO:0008152,GO:0008287,GO:0009790,GO:0009987,GO:0016311,GO:0016787,GO:0016788,GO:0016791,GO:0019538,GO:0022402,GO:0030431,GO:0032386,GO:0032388,GO:…	K04348		artNOG[6]	033RS@artNOG,09U6I@biNOG,0S5TF@hymNOG,0SQG8@inNOG,0V55I@meNOG,12NJN@opiNOG,COG0639@NOG,KOG0375@euNOG	NA|NA|NA	T	PP2Ac
EuglossaDilemma_000317-T1	7460.GB11530-PA	1.4e-129	467.6			K10578		artNOG[6]	03614@artNOG,09Z61@biNOG,0S5UN@hymNOG,0SQQ8@inNOG,0VA3C@meNOG,133HG@opiNOG,COG5078@NOG,KOG0428@euNOG	NA|NA|NA	O	Ubiquitin-conjugating enzyme
EuglossaDilemma_000318-T1	7460.GB12559-PA	3.4e-116	422.9					artNOG[6]	03BE9@artNOG,0AMPZ@biNOG,0JJN7@euNOG,0S84B@hymNOG,0SYBK@inNOG,0VZHW@meNOG,0ZH2A@NOG,14BB5@opiNOG	NA|NA|NA
EuglossaDilemma_000319-T1	7460.GB15187-PA	1.2e-195	688.0			K18398,K18424		artNOG[6]	033QK@artNOG,09XT3@biNOG,0SQF6@inNOG,0V8QQ@meNOG,12QQY@opiNOG,COG1524@NOG,KOG2645@euNOG	NA|NA|NA	S	ectonucleotide pyrophosphatase phosphodiesterase
EuglossaDilemma_000320-T1	7460.GB11698-PA	1.2e-155	554.7		GO:0003674,GO:0003824,GO:0004175,GO:0004252,GO:0006508,GO:0008150,GO:0008152,GO:0008233,GO:0008236,GO:0016787,GO:0017171,GO:0019538,GO:0043170,GO:0044238,GO:0070011,GO:0071704			artNOG[6]	033AB@artNOG,0A4EK@biNOG,0S5F4@hymNOG,0SQ34@inNOG,0VG0I@meNOG,12STM@opiNOG,COG5640@NOG,KOG3627@euNOG	NA|NA|NA	O	CLIP
EuglossaDilemma_000321-T1	7460.GB18261-PA	2.3e-177	626.7		GO:0002682,GO:0003674,GO:0003824,GO:0004427,GO:0005575,GO:0005622,GO:0005623,GO:0005634,GO:0005737,GO:0006139,GO:0006325,GO:0006338,GO:0006351,GO:0006725,GO:0006807,GO:0006996,GO:0007154,GO:0007165,GO:0008150,GO:0008152,GO:0008593,GO:0009058,GO:0009059,GO:0009966,GO:0009967,GO:0009987,GO:0010033,GO:0010467,GO:0010646,GO:0010647,GO:0014070,GO:0016043,GO:0016070,GO:0016462,GO:0016568,GO:0016589,GO:…	K11726		artNOG[6]	0364F@artNOG,09W6E@biNOG,0S7BQ@hymNOG,0SSY2@inNOG,0V74R@meNOG,12PQM@opiNOG,COG0221@NOG,KOG1626@euNOG	NA|NA|NA	C	Inorganic pyrophosphatase
EuglossaDilemma_000325-T1	7460.GB11431-PA	2.7e-199	699.9			K08136		artNOG[6]	032GF@artNOG,09VB8@biNOG,0S6B9@hymNOG,0SPD9@inNOG,0V6AI@meNOG,0Y6A8@NOG,13JTW@opiNOG,KOG3555@euNOG	NA|NA|NA	O	Secreted protein acidic and rich in cysteine Ca binding region
EuglossaDilemma_000326-T1	7460.GB16353-PA	1.8e-210	736.9	FDH	GO:0000003,GO:0003008,GO:0003674,GO:0003824,GO:0004022,GO:0004552,GO:0006066,GO:0007610,GO:0007611,GO:0007612,GO:0007632,GO:0008150,GO:0008152,GO:0008306,GO:0008542,GO:0009314,GO:0009416,GO:0009628,GO:0016491,GO:0016614,GO:0016616,GO:0016651,GO:0016657,GO:0019098,GO:0019222,GO:0022414,GO:0031323,GO:0031399,GO:0032268,GO:0032501,GO:0044281,GO:0044699,GO:0044702,GO:0044704,GO:0044707,GO:0044708,GO:…	K00121		artNOG[6]	035IK@artNOG,09V5R@biNOG,0S5MB@hymNOG,0SSFK@inNOG,0V65B@meNOG,12NDX@opiNOG,COG1062@NOG,KOG0022@euNOG	NA|NA|NA	Q	Alcohol dehydrogenase GroES-like domain
EuglossaDilemma_000327-T1	12957.ACEP_00004771-PA	5.2e-78	296.2			K05287		artNOG[6]	038S1@artNOG,09U6J@biNOG,0SVKY@inNOG,0V55J@meNOG,11B1J@NOG,12TFP@opiNOG,KOG3144@euNOG	NA|NA|NA	G	GPI biosynthesis protein family Pig-F
EuglossaDilemma_000328-T1	7460.GB15271-PA	0.0	1879.4					artNOG[6]	034TE@artNOG,09UGX@biNOG,0SREW@inNOG,0V5G8@meNOG,12S8G@opiNOG,COG5219@NOG,KOG0803@euNOG	NA|NA|NA	O	RING
EuglossaDilemma_000329-T1	7425.NV15584-PA	2.6e-64	250.0		GO:0007275,GO:0007399,GO:0008150,GO:0009987,GO:0022008,GO:0030154,GO:0032501,GO:0032502,GO:0044699,GO:0044707,GO:0044763,GO:0048731,GO:0048856,GO:0048869			artNOG[6]	0382G@artNOG,0A9A3@biNOG,0J0A1@euNOG,0S87C@hymNOG,0SUYE@inNOG,0VK6S@meNOG,129KS@NOG,13U8H@opiNOG	NA|NA|NA	S	DM9
EuglossaDilemma_000330-T1	7460.GB13396-PA	1.2e-272	944.1			K14613		artNOG[6]	0346C@artNOG,09TD6@biNOG,0S6ZT@hymNOG,0SQV2@inNOG,0V4C9@meNOG,0ZVCA@NOG,13H6S@opiNOG,KOG2816@euNOG	NA|NA|NA	G	Major Facilitator Superfamily
EuglossaDilemma_000331-T1	7460.GB10105-PA	8.7e-280	968.0					artNOG[6]	037SF@artNOG,0A54Y@biNOG,0S3ZY@hymNOG,0SUJF@inNOG,0VG09@meNOG,0XPJ3@NOG,13SMD@opiNOG,KOG3690@euNOG	NA|NA|NA	E	Angiotensin-converting enzyme
EuglossaDilemma_000332-T1	7460.GB10257-PA	0.0	2659.0		GO:0003674,GO:0005488,GO:0005515,GO:0008157,GO:0019899,GO:0019902,GO:0019903			artNOG[6]	035IW@artNOG,09XIK@biNOG,0IFB8@euNOG,0S3V6@hymNOG,0SS7B@inNOG,0V8GQ@meNOG,0XPGW@NOG,12QJW@opiNOG	NA|NA|NA	T	Variant SH3 domain
EuglossaDilemma_000333-T1	7460.GB14137-PA	5e-205	718.8					artNOG[6]	032QA@artNOG,0A1U1@biNOG,0S5FN@hymNOG,0SPK0@inNOG,0V5R9@meNOG,12S03@opiNOG,COG0451@NOG,KOG1430@euNOG	NA|NA|NA	E, I	RmlD substrate binding domain
EuglossaDilemma_000334-T1	7460.GB18057-PA	5.7e-252	875.2		GO:0000090,GO:0000151,GO:0000152,GO:0000278,GO:0000279,GO:0000280,GO:0003674,GO:0003824,GO:0004842,GO:0005575,GO:0005622,GO:0005623,GO:0005634,GO:0005680,GO:0006464,GO:0006996,GO:0007049,GO:0007067,GO:0007088,GO:0007275,GO:0007346,GO:0007399,GO:0008150,GO:0008152,GO:0009987,GO:0010564,GO:0010638,GO:0016043,GO:0016567,GO:0016874,GO:0016879,GO:0016881,GO:0019538,GO:0019787,GO:0022008,GO:0022402,GO:…	K03353		artNOG[6]	0366S@artNOG,09XC2@biNOG,0S4F9@hymNOG,0ST7U@inNOG,0V8AD@meNOG,0XNY1@NOG,12NS0@opiNOG,KOG1173@euNOG	NA|NA|NA	D	cell division cycle protein 16 homolog
EuglossaDilemma_000335-T1	7460.GB12560-PA	0.0	1108.2	ORB	GO:0000003,GO:0000578,GO:0001709,GO:0003002,GO:0003006,GO:0003674,GO:0003676,GO:0003723,GO:0003727,GO:0003729,GO:0005488,GO:0005515,GO:0005575,GO:0005622,GO:0005623,GO:0005737,GO:0006139,GO:0006378,GO:0006396,GO:0006397,GO:0006403,GO:0006417,GO:0006725,GO:0006807,GO:0007028,GO:0007275,GO:0007276,GO:0007281,GO:0007292,GO:0007293,GO:0007294,GO:0007308,GO:0007309,GO:0007310,GO:0007314,GO:0007315,GO:…	K02602		artNOG[6]	03I36@artNOG,0B6J5@biNOG,0ITXD@euNOG,0S9UQ@hymNOG,0T4F5@inNOG,0WJ9Y@meNOG,0YBXF@NOG,13GAV@opiNOG	NA|NA|NA	J	RNA recognition motif. (a.k.a. RRM, RBD, or RNP domain)
EuglossaDilemma_000336-T1	7460.GB13564-PA	1.5e-95	354.4		GO:0007154,GO:0007267,GO:0008150,GO:0009987,GO:0023052,GO:0030154,GO:0032502,GO:0044699,GO:0044700,GO:0044763,GO:0045165,GO:0045168,GO:0046331,GO:0048869	K13353		artNOG[6]	037FZ@artNOG,0A0E3@biNOG,0S80G@hymNOG,0SUCY@inNOG,0V6F5@meNOG,11NS6@NOG,13JNI@opiNOG,KOG4186@euNOG	NA|NA|NA	U	Peroxisomal biogenesis factor 11 (PEX11)
EuglossaDilemma_000337-T1	12957.ACEP_00018007-PA	1.5e-49	200.3					meNOG[21]	0AA5Q@biNOG,0VM36@meNOG,14BYG@opiNOG,COG4886@NOG,KOG0619@euNOG	NA|NA|NA	T	Inherit from KOG: leucine rich repeat
EuglossaDilemma_000338-T1	7460.GB13159-PA	0.0	2203.3		GO:0000003,GO:0000902,GO:0001654,GO:0001655,GO:0001700,GO:0001736,GO:0001737,GO:0001738,GO:0001745,GO:0001751,GO:0001752,GO:0001754,GO:0002009,GO:0002164,GO:0002165,GO:0002168,GO:0002682,GO:0002697,GO:0002700,GO:0002759,GO:0002784,GO:0002786,GO:0002805,GO:0002807,GO:0002808,GO:0002831,GO:0002920,GO:0003006,GO:0003008,GO:0003674,GO:0005488,GO:0005515,GO:0005575,GO:0005622,GO:0005623,GO:0005737,GO:…	K16175		artNOG[6]	034QJ@artNOG,0APEU@biNOG,0SRKG@inNOG,0W1RQ@meNOG,12PJQ@opiNOG,COG4886@NOG,KOG0619@euNOG	NA|NA|NA	T	PDZ domain (Also known as DHR or GLGF)
EuglossaDilemma_000339-T1	7460.GB13866-PA	5.5e-123	445.7		GO:0003674,GO:0003824,GO:0005575,GO:0005622,GO:0005623,GO:0005856,GO:0005875,GO:0006139,GO:0006152,GO:0006163,GO:0006195,GO:0006200,GO:0006725,GO:0006753,GO:0006793,GO:0006796,GO:0006807,GO:0006928,GO:0007017,GO:0007018,GO:0008150,GO:0008152,GO:0009056,GO:0009116,GO:0009117,GO:0009119,GO:0009123,GO:0009125,GO:0009126,GO:0009128,GO:0009141,GO:0009143,GO:0009144,GO:0009146,GO:0009150,GO:0009154,GO:…	K10410		artNOG[6]	033D3@artNOG,09ZQ3@biNOG,0S35T@hymNOG,0SQ5E@inNOG,0V55C@meNOG,0XP66@NOG,13HZU@opiNOG,KOG4001@euNOG	NA|NA|NA	Z	Axonemal dynein light chain
EuglossaDilemma_000340-T1	7460.GB17421-PA	1.6e-143	514.2		GO:0005575,GO:0005622,GO:0005623,GO:0005856,GO:0005875,GO:0015630,GO:0032991,GO:0043226,GO:0043228,GO:0043229,GO:0043232,GO:0043234,GO:0044422,GO:0044424,GO:0044430,GO:0044446,GO:0044464			artNOG[6]	033N2@artNOG,0A3QT@biNOG,0S7DB@hymNOG,0SS77@inNOG,0VEJE@meNOG,0YJFP@NOG,13BZB@opiNOG,KOG3956@euNOG	NA|NA|NA	I, O, T, U, V	Alpha-2-macroglobulin RAP, N-terminal domain
EuglossaDilemma_000341-T1	7460.GB11744-PA	0.0	1097.0	ALIX	GO:0003674,GO:0004871,GO:0006461,GO:0006915,GO:0006996,GO:0007010,GO:0007015,GO:0007154,GO:0007165,GO:0008150,GO:0008154,GO:0008219,GO:0009966,GO:0009967,GO:0009987,GO:0010627,GO:0010646,GO:0010647,GO:0010740,GO:0012501,GO:0016043,GO:0016265,GO:0022607,GO:0023051,GO:0023052,GO:0023056,GO:0030029,GO:0030036,GO:0030041,GO:0032872,GO:0032874,GO:0034622,GO:0043408,GO:0043410,GO:0043623,GO:0043933,GO:…	K12200		artNOG[6]	032KS@artNOG,09XM2@biNOG,0S89N@hymNOG,0SPGY@inNOG,0V8IS@meNOG,0XQX6@NOG,12RA9@opiNOG,KOG2220@euNOG	NA|NA|NA	S	BRO1-like domain
EuglossaDilemma_000342-T1	12957.ACEP_00013895-PA	4.6e-88	330.1					artNOG[6]	03813@artNOG,09XEM@biNOG,0IG1T@euNOG,0S6VD@hymNOG,0SUPK@inNOG,0V8CR@meNOG,11WH7@NOG,13J2D@opiNOG	NA|NA|NA	O	UBQ
EuglossaDilemma_000343-T1	7460.GB12270-PA	0.0	2219.5	AATS-ILE	GO:0003674,GO:0003824,GO:0004812,GO:0004822,GO:0006082,GO:0006139,GO:0006399,GO:0006412,GO:0006418,GO:0006428,GO:0006520,GO:0006725,GO:0006807,GO:0008150,GO:0008152,GO:0009058,GO:0009059,GO:0009987,GO:0010467,GO:0016070,GO:0016874,GO:0016875,GO:0016876,GO:0019538,GO:0019752,GO:0034641,GO:0034645,GO:0034660,GO:0043038,GO:0043039,GO:0043170,GO:0043436,GO:0044237,GO:0044238,GO:0044249,GO:0044260,GO:…	K01870		artNOG[6]	03250@artNOG,0A05T@biNOG,0S5E5@hymNOG,0SSGF@inNOG,0VB1Z@meNOG,12N5V@opiNOG,COG0060@NOG,KOG0434@euNOG	NA|NA|NA	J	Anticodon-binding domain of tRNA
EuglossaDilemma_000344-T1	7460.GB18818-PA	0.0	1445.3		GO:0003674,GO:0003824,GO:0004175,GO:0004222,GO:0005488,GO:0005575,GO:0006508,GO:0006509,GO:0008150,GO:0008152,GO:0008233,GO:0008237,GO:0008270,GO:0016020,GO:0016021,GO:0016787,GO:0019538,GO:0031224,GO:0033619,GO:0043167,GO:0043169,GO:0043170,GO:0044238,GO:0044425,GO:0046872,GO:0046914,GO:0070011,GO:0071704	K06059		artNOG[6]	034RW@artNOG,09WYZ@biNOG,0S6N4@hymNOG,0ST4X@inNOG,0V99K@meNOG,0XQWB@NOG,12SZN@opiNOG,KOG3658@euNOG	NA|NA|NA	W	Disintegrin
EuglossaDilemma_000345-T1	7460.GB17624-PA	3e-164	583.2	CHORD	GO:0000226,GO:0003674,GO:0005488,GO:0006996,GO:0007010,GO:0007017,GO:0007049,GO:0007098,GO:0008150,GO:0008270,GO:0009987,GO:0016043,GO:0022402,GO:0031023,GO:0043167,GO:0043169,GO:0044699,GO:0044763,GO:0046872,GO:0046914,GO:0051297,GO:0051298,GO:0071840	K16729,K16730		artNOG[6]	0369E@artNOG,09XXQ@biNOG,0S3XE@hymNOG,0STD3@inNOG,0V8VG@meNOG,0XPV6@NOG,12S34@opiNOG,KOG1667@euNOG	NA|NA|NA	E	cysteine and histidine-rich domain (CHORD)-containing 1
EuglossaDilemma_000346-T1	12957.ACEP_00009160-PA	2e-60	237.3					artNOG[6]	037KF@artNOG,0A3JN@biNOG,0SUGP@inNOG,0VEEW@meNOG,11JYH@NOG,13RY6@opiNOG,KOG2551@euNOG	NA|NA|NA	E	Serine hydrolase (FSH1)
EuglossaDilemma_000347-T1	7460.GB10173-PA	1.3e-53	214.2	ELONGIN-B	GO:0005575,GO:0005622,GO:0005623,GO:0005634,GO:0005654,GO:0005856,GO:0005875,GO:0008023,GO:0015630,GO:0031974,GO:0031981,GO:0032991,GO:0043226,GO:0043227,GO:0043228,GO:0043229,GO:0043231,GO:0043232,GO:0043233,GO:0043234,GO:0044422,GO:0044424,GO:0044428,GO:0044430,GO:0044446,GO:0044451,GO:0044464,GO:0070013	K03873		artNOG[6]	0380F@artNOG,0A7GJ@biNOG,0S8KF@hymNOG,0SUVG@inNOG,0VIBE@meNOG,11UGJ@NOG,13RED@opiNOG,KOG4495@euNOG	NA|NA|NA	K	Ubiquitin family
EuglossaDilemma_000350-T1	7460.GB20079-PA	1.1e-226	790.8			K04714		artNOG[6]	032F8@artNOG,09U2M@biNOG,0S7RR@hymNOG,0SPCB@inNOG,0V51K@meNOG,0XNSC@NOG,12NHQ@opiNOG,KOG3058@euNOG	NA|NA|NA	I	phosphatidylcholine ceramide cholinephosphotransferase 1-like
EuglossaDilemma_000351-T1	7460.GB11245-PA	0.0	3155.9					artNOG[6]	03A3P@artNOG,0A6BQ@biNOG,0J9KS@euNOG,0S6A2@hymNOG,0SWQ1@inNOG,0VH66@meNOG,0YAFV@NOG,1428N@opiNOG	NA|NA|NA
EuglossaDilemma_000352-T1	7460.GB10718-PA	2.5e-217	760.4	PAN	GO:0000981,GO:0001071,GO:0001704,GO:0001707,GO:0001709,GO:0001710,GO:0002165,GO:0002682,GO:0003002,GO:0003674,GO:0003676,GO:0003677,GO:0003700,GO:0003705,GO:0005488,GO:0005515,GO:0005575,GO:0005622,GO:0005623,GO:0005634,GO:0005654,GO:0005667,GO:0005856,GO:0005875,GO:0006139,GO:0006351,GO:0006355,GO:0006357,GO:0006366,GO:0006725,GO:0006807,GO:0007154,GO:0007165,GO:0007166,GO:0007275,GO:0007350,GO:…	K04491		artNOG[6]	03524@artNOG,09WGI@biNOG,0S5QS@hymNOG,0STAY@inNOG,0V7F3@meNOG,109RU@NOG,13P5N@opiNOG,KOG3248@euNOG	NA|NA|NA	K	HMG (high mobility group) box
EuglossaDilemma_000353-T1	7460.GB13200-PA	3.3e-32	142.5					artNOG[6]	039G2@artNOG,0AAEZ@biNOG,0SXMW@inNOG,0VMD7@meNOG,109RU@NOG,13YJE@opiNOG,KOG3248@euNOG	NA|NA|NA	K	Inherit from artNOG: N-terminal CTNNB1 binding
EuglossaDilemma_000354-T1	7460.GB14005-PA	1.3e-308	1063.9					artNOG[6]	03A13@artNOG,0A6EJ@biNOG,0SWT2@inNOG,0VFI4@meNOG,141VB@opiNOG,COG0666@NOG,KOG0510@euNOG	NA|NA|NA	O, T	Ion transport protein
EuglossaDilemma_000355-T1	7460.GB12799-PA	3.5e-44	182.2					artNOG[6]	03I19@artNOG,0B6DB@biNOG,0ITI6@euNOG,0S9U7@hymNOG,0T4DJ@inNOG,0WJ3E@meNOG,11U5J@NOG,13G1R@opiNOG	NA|NA|NA	T, Z	LIM
EuglossaDilemma_000356-T1	7460.GB18397-PA	8.2e-36	156.0		GO:0000902,GO:0000904,GO:0000975,GO:0000976,GO:0000981,GO:0001067,GO:0001071,GO:0001158,GO:0001654,GO:0001745,GO:0003674,GO:0003676,GO:0003677,GO:0003700,GO:0003705,GO:0005488,GO:0005575,GO:0005622,GO:0005623,GO:0005634,GO:0006139,GO:0006351,GO:0006355,GO:0006357,GO:0006366,GO:0006725,GO:0006807,GO:0007275,GO:0007399,GO:0007423,GO:0007517,GO:0008150,GO:0008152,GO:0009058,GO:0009059,GO:0009653,GO:…	K15608		artNOG[6]	035HG@artNOG,09TPH@biNOG,0SS65@inNOG,0V4NP@meNOG,0ZT0S@NOG,12NAX@opiNOG,KOG3862@euNOG	NA|NA|NA	K	PAX
EuglossaDilemma_000362-T1	7460.GB18208-PA	0.0	1113.2			K08799		artNOG[6]	033XY@artNOG,09UP9@biNOG,0STCH@inNOG,0V8A1@meNOG,13HJV@opiNOG,COG0515@NOG,KOG0583@euNOG	NA|NA|NA	T	Kinase associated domain 1
EuglossaDilemma_000363-T1	7460.GB16997-PA	3.4e-165	587.0	MOCA-CYP	GO:0000375,GO:0000377,GO:0000398,GO:0000413,GO:0003674,GO:0003755,GO:0003824,GO:0005575,GO:0005622,GO:0005623,GO:0005634,GO:0005681,GO:0006139,GO:0006396,GO:0006397,GO:0006464,GO:0006725,GO:0006807,GO:0008150,GO:0008152,GO:0008380,GO:0009987,GO:0010467,GO:0016070,GO:0016071,GO:0016853,GO:0016859,GO:0018193,GO:0018208,GO:0019538,GO:0030529,GO:0032991,GO:0034641,GO:0036211,GO:0043170,GO:0043226,GO:…	K01802,K09566		artNOG[6]	03375@artNOG,0API8@biNOG,0SQ0F@inNOG,0VADK@meNOG,12PHH@opiNOG,COG0652@NOG,KOG0546@euNOG	NA|NA|NA	O	Cyclophilin type peptidyl-prolyl cis-trans isomerase/CLD
EuglossaDilemma_000364-T1	7460.GB10407-PA	7.4e-79	298.5					artNOG[6]	03HSF@artNOG,0B5BZ@biNOG,0IRY9@euNOG,0S9RD@hymNOG,0T460@inNOG,0WHYW@meNOG,11KMN@NOG,13EIC@opiNOG	NA|NA|NA	U	MSP (Major sperm protein) domain
EuglossaDilemma_000365-T1	7460.GB11528-PA	3e-109	399.8	4EHP	GO:0000339,GO:0000340,GO:0002118,GO:0002121,GO:0002165,GO:0003674,GO:0003676,GO:0003723,GO:0003743,GO:0005488,GO:0005515,GO:0005575,GO:0005622,GO:0005623,GO:0005737,GO:0006412,GO:0006413,GO:0006417,GO:0007275,GO:0007399,GO:0007444,GO:0007472,GO:0007476,GO:0007552,GO:0007560,GO:0007610,GO:0008135,GO:0008150,GO:0008152,GO:0009058,GO:0009059,GO:0009653,GO:0009791,GO:0009886,GO:0009887,GO:0009889,GO:…	K03259		artNOG[6]	0377H@artNOG,09U5Z@biNOG,0S41X@hymNOG,0SU7N@inNOG,0V54Z@meNOG,12QXF@opiNOG,COG5053@NOG,KOG1669@euNOG	NA|NA|NA	J	Eukaryotic initiation factor 4E
EuglossaDilemma_000366-T1	7460.GB13348-PA	2.5e-80	303.5			K18409		artNOG[6]	0382D@artNOG,0A9GK@biNOG,0J0R5@euNOG,0S828@hymNOG,0SUYB@inNOG,0VKB5@meNOG,12BMM@NOG,13VMW@opiNOG	NA|NA|NA
EuglossaDilemma_000367-T1	7460.GB18044-PA	9e-261	906.0		GO:0007275,GO:0007399,GO:0008150,GO:0009987,GO:0022008,GO:0030154,GO:0032501,GO:0032502,GO:0044699,GO:0044707,GO:0044763,GO:0048731,GO:0048856,GO:0048869	K15200		artNOG[6]	036JH@artNOG,09ZEE@biNOG,0IG5U@euNOG,0S4XM@hymNOG,0SUMQ@inNOG,0VABG@meNOG,0YFGF@NOG,12RY1@opiNOG	NA|NA|NA	K	WD domain, G-beta repeat
EuglossaDilemma_000368-T1	7460.GB10103-PA	0.0	1369.4		GO:0003674,GO:0003756,GO:0003824,GO:0005575,GO:0005623,GO:0005886,GO:0006457,GO:0008150,GO:0008152,GO:0009987,GO:0016020,GO:0016853,GO:0016860,GO:0016862,GO:0016864,GO:0019538,GO:0043170,GO:0044237,GO:0044238,GO:0044260,GO:0044267,GO:0044464,GO:0071704,GO:0071944			meNOG[21]	0A195@biNOG,0VC50@meNOG,12TI3@opiNOG,COG0526@NOG,KOG0191@euNOG	NA|NA|NA	O	Inherit from KOG: Protein disulfide isomerase
EuglossaDilemma_000369-T1	7425.NV14283-PA	0.0	1735.3		GO:0003674,GO:0003756,GO:0003824,GO:0005575,GO:0005623,GO:0005886,GO:0006457,GO:0008150,GO:0008152,GO:0009987,GO:0016020,GO:0016853,GO:0016860,GO:0016862,GO:0016864,GO:0019538,GO:0043170,GO:0044237,GO:0044238,GO:0044260,GO:0044267,GO:0044464,GO:0071704,GO:0071944			artNOG[6]	032X6@artNOG,0A195@biNOG,0S5SQ@hymNOG,0SRAQ@inNOG,0VC50@meNOG,12TI3@opiNOG,COG0526@NOG,KOG0191@euNOG	NA|NA|NA	O	Inherit from KOG: Protein disulfide isomerase
EuglossaDilemma_000370-T1	7460.GB13903-PA	9.7e-211	738.0	CN	GO:0003674,GO:0003824,GO:0004497,GO:0004502,GO:0005575,GO:0005622,GO:0005623,GO:0005737,GO:0005739,GO:0005740,GO:0005741,GO:0006082,GO:0006139,GO:0006520,GO:0006568,GO:0006569,GO:0006576,GO:0006586,GO:0006725,GO:0006726,GO:0006727,GO:0006732,GO:0006733,GO:0006753,GO:0006793,GO:0006796,GO:0006807,GO:0008055,GO:0008150,GO:0008152,GO:0009056,GO:0009058,GO:0009063,GO:0009072,GO:0009074,GO:0009117,GO:…	K00486		artNOG[6]	033BE@artNOG,09ZWT@biNOG,0S6ZU@hymNOG,0SR3H@inNOG,0VATF@meNOG,12N6Y@opiNOG,COG0654@NOG,KOG2614@euNOG	NA|NA|NA	C	Catalyzes the hydroxylation of L-kynurenine (L-Kyn) to form 3-hydroxy-L-kynurenine (L-3OHKyn). Required for synthesis of quinolinic acid (By similarity)
EuglossaDilemma_000371-T1	7460.GB13930-PA	1e-119	434.9		GO:0007498,GO:0008150,GO:0009888,GO:0032502,GO:0048856	K14457		artNOG[6]	034QW@artNOG,09XQ2@biNOG,0S6JI@hymNOG,0SS0B@inNOG,0V8MS@meNOG,0XTG3@NOG,12TQI@opiNOG,KOG0831@euNOG	NA|NA|NA	I	Diacylglycerol acyltransferase
EuglossaDilemma_000372-T1	7460.GB12462-PA	1.8e-97	360.5					artNOG[6]	03CB6@artNOG,0A3TF@biNOG,0SYQ7@inNOG,0VEMX@meNOG,13HVI@opiNOG,COG2110@NOG,KOG2633@euNOG	NA|NA|NA	B, K	SEC14
EuglossaDilemma_000373-T1	7460.GB17913-PA	6.4e-188	661.8					artNOG[6]	03CAN@artNOG,0APQ4@biNOG,0S6ZR@hymNOG,0SYPX@inNOG,0W21C@meNOG,13HVI@opiNOG,COG2110@NOG,KOG2633@euNOG	NA|NA|NA	B, K	Macro domain
EuglossaDilemma_000375-T1	121225.PHUM131810-PA	1.2e-10	73.6					meNOG[21]	0ARD7@biNOG,0IGMS@euNOG,0W41E@meNOG,0XQDF@NOG,12SPF@opiNOG	NA|NA|NA	K	Calcium binding and coiled-coil domain (CALCOCO1) like
EuglossaDilemma_000376-T1	7460.GB16291-PA	1.2e-35	154.5					artNOG[6]	0361S@artNOG,0A19E@biNOG,0IHA4@euNOG,0S5FG@hymNOG,0SR96@inNOG,0VC57@meNOG,0XQUA@NOG,12TIE@opiNOG	NA|NA|NA	S	Inherit from euNOG: Pleckstrin homology domain containing, family F (With FYVE domain) member
EuglossaDilemma_000377-T1	7460.GB16291-PA	0.0	1409.4					artNOG[6]	0361S@artNOG,0A19E@biNOG,0IHA4@euNOG,0S5FG@hymNOG,0SR96@inNOG,0VC57@meNOG,0XQUA@NOG,12TIE@opiNOG	NA|NA|NA	S	Inherit from euNOG: Pleckstrin homology domain containing, family F (With FYVE domain) member
EuglossaDilemma_000378-T1	7425.NV22002-PA	0.0	3913.2					artNOG[6]	0342P@artNOG,0A0EQ@biNOG,0IGQW@euNOG,0S4U8@hymNOG,0SRC8@inNOG,0VBB1@meNOG,0XQFF@NOG,12ST9@opiNOG	NA|NA|NA	S	Calcium-binding EGF domain
EuglossaDilemma_000379-T1	7460.GB15780-PA	1e-286	990.7		GO:0000003,GO:0001558,GO:0002165,GO:0003006,GO:0003674,GO:0003824,GO:0004672,GO:0004674,GO:0005575,GO:0005622,GO:0005623,GO:0005737,GO:0005886,GO:0006464,GO:0006468,GO:0006793,GO:0006796,GO:0006950,GO:0006974,GO:0006996,GO:0007010,GO:0007154,GO:0007165,GO:0007166,GO:0007167,GO:0007169,GO:0007275,GO:0007276,GO:0007283,GO:0007292,GO:0007399,GO:0007416,GO:0007444,GO:0007472,GO:0007476,GO:0007517,GO:…	K06276		artNOG[6]	034J3@artNOG,09W4N@biNOG,0S3TQ@hymNOG,0SQW4@inNOG,0V730@meNOG,0XRT8@NOG,12QF1@opiNOG,KOG0592@euNOG	NA|NA|NA	T	3-phosphoinositide-dependent protein kinase 1-like
EuglossaDilemma_000380-T1	7460.GB14401-PA	3.9e-92	342.8		GO:0000012,GO:0000375,GO:0000377,GO:0000398,GO:0003674,GO:0003676,GO:0003677,GO:0003684,GO:0005488,GO:0005575,GO:0005622,GO:0005623,GO:0005634,GO:0005681,GO:0006139,GO:0006259,GO:0006281,GO:0006396,GO:0006397,GO:0006725,GO:0006807,GO:0006950,GO:0006974,GO:0008150,GO:0008152,GO:0008380,GO:0009987,GO:0010467,GO:0016070,GO:0016071,GO:0030529,GO:0032991,GO:0033554,GO:0034641,GO:0043170,GO:0043226,GO:…	K10863		artNOG[6]	037NA@artNOG,09Y1I@biNOG,0S8F9@hymNOG,0SUIR@inNOG,0V8Z3@meNOG,102F4@NOG,12NJS@opiNOG,KOG0562@euNOG	NA|NA|NA	S	HIT domain
EuglossaDilemma_000381-T1	7460.GB14401-PA	3.9e-92	342.8		GO:0000012,GO:0000375,GO:0000377,GO:0000398,GO:0003674,GO:0003676,GO:0003677,GO:0003684,GO:0005488,GO:0005575,GO:0005622,GO:0005623,GO:0005634,GO:0005681,GO:0006139,GO:0006259,GO:0006281,GO:0006396,GO:0006397,GO:0006725,GO:0006807,GO:0006950,GO:0006974,GO:0008150,GO:0008152,GO:0008380,GO:0009987,GO:0010467,GO:0016070,GO:0016071,GO:0030529,GO:0032991,GO:0033554,GO:0034641,GO:0043170,GO:0043226,GO:…	K10863		artNOG[6]	037NA@artNOG,09Y1I@biNOG,0S8F9@hymNOG,0SUIR@inNOG,0V8Z3@meNOG,102F4@NOG,12NJS@opiNOG,KOG0562@euNOG	NA|NA|NA	S	HIT domain
EuglossaDilemma_000382-T1	7460.GB11558-PA	0.0	1276.5		GO:0000003,GO:0000988,GO:0000989,GO:0001076,GO:0001104,GO:0001105,GO:0001190,GO:0001666,GO:0001667,GO:0001704,GO:0001707,GO:0002165,GO:0003006,GO:0003674,GO:0003712,GO:0003713,GO:0005488,GO:0005515,GO:0005575,GO:0005622,GO:0005623,GO:0005634,GO:0005737,GO:0006139,GO:0006351,GO:0006355,GO:0006357,GO:0006366,GO:0006725,GO:0006807,GO:0006928,GO:0006950,GO:0006996,GO:0007010,GO:0007275,GO:0007276,GO:…			artNOG[6]	035FB@artNOG,09UW4@biNOG,0IFJX@euNOG,0S7UR@hymNOG,0SS3P@inNOG,0V5VV@meNOG,101AM@NOG,136KC@opiNOG	NA|NA|NA	K	SAP domain
EuglossaDilemma_000384-T1	7460.GB11558-PA	3.5e-63	246.9		GO:0000003,GO:0000988,GO:0000989,GO:0001076,GO:0001104,GO:0001105,GO:0001190,GO:0001666,GO:0001667,GO:0001704,GO:0001707,GO:0002165,GO:0003006,GO:0003674,GO:0003712,GO:0003713,GO:0005488,GO:0005515,GO:0005575,GO:0005622,GO:0005623,GO:0005634,GO:0005737,GO:0006139,GO:0006351,GO:0006355,GO:0006357,GO:0006366,GO:0006725,GO:0006807,GO:0006928,GO:0006950,GO:0006996,GO:0007010,GO:0007275,GO:0007276,GO:…			artNOG[6]	035FB@artNOG,09UW4@biNOG,0IFJX@euNOG,0S7UR@hymNOG,0SS3P@inNOG,0V5VV@meNOG,101AM@NOG,136KC@opiNOG	NA|NA|NA	K	SAP domain
EuglossaDilemma_000390-T1	7460.GB19962-PA	5.9e-78	295.8		GO:0003674,GO:0003824,GO:0003924,GO:0006139,GO:0006152,GO:0006163,GO:0006184,GO:0006195,GO:0006725,GO:0006753,GO:0006793,GO:0006796,GO:0006807,GO:0008150,GO:0008152,GO:0009056,GO:0009116,GO:0009117,GO:0009119,GO:0009141,GO:0009143,GO:0009144,GO:0009146,GO:0009150,GO:0009154,GO:0009164,GO:0009166,GO:0009199,GO:0009203,GO:0009205,GO:0009207,GO:0009259,GO:0009261,GO:0009987,GO:0016462,GO:0016787,GO:…	K07843,K07844		artNOG[6]	035VQ@artNOG,09U0W@biNOG,0SSKS@inNOG,0V4ZN@meNOG,12QWC@opiNOG,COG1100@NOG,KOG0395@euNOG	NA|NA|NA	S	Ras family
EuglossaDilemma_000391-T1	7460.GB19962-PA	2.3e-107	393.7		GO:0003674,GO:0003824,GO:0003924,GO:0006139,GO:0006152,GO:0006163,GO:0006184,GO:0006195,GO:0006725,GO:0006753,GO:0006793,GO:0006796,GO:0006807,GO:0008150,GO:0008152,GO:0009056,GO:0009116,GO:0009117,GO:0009119,GO:0009141,GO:0009143,GO:0009144,GO:0009146,GO:0009150,GO:0009154,GO:0009164,GO:0009166,GO:0009199,GO:0009203,GO:0009205,GO:0009207,GO:0009259,GO:0009261,GO:0009987,GO:0016462,GO:0016787,GO:…	K07843,K07844		artNOG[6]	035VQ@artNOG,09U0W@biNOG,0SSKS@inNOG,0V4ZN@meNOG,12QWC@opiNOG,COG1100@NOG,KOG0395@euNOG	NA|NA|NA	S	Ras family
EuglossaDilemma_000392-T1	7460.GB13621-PA	3.8e-128	464.5		GO:0003674,GO:0005215,GO:0005575,GO:0005622,GO:0005623,GO:0005737,GO:0005739,GO:0005740,GO:0005777,GO:0005778,GO:0005779,GO:0006810,GO:0008150,GO:0009987,GO:0016020,GO:0016021,GO:0022857,GO:0031090,GO:0031224,GO:0031231,GO:0031300,GO:0031301,GO:0031903,GO:0031967,GO:0031975,GO:0042579,GO:0043226,GO:0043227,GO:0043229,GO:0043231,GO:0044422,GO:0044424,GO:0044425,GO:0044429,GO:0044438,GO:0044439,GO:…	K13354		artNOG[6]	034S3@artNOG,0A0BH@biNOG,0SRDI@inNOG,0VB7K@meNOG,0ZNC0@NOG,12SQF@opiNOG,KOG0769@euNOG	NA|NA|NA	C	Mitochondrial carrier protein
EuglossaDilemma_000393-T1	7460.GB14166-PA	3.4e-278	962.6					artNOG[6]	0388V@artNOG,0A99B@biNOG,0J25N@euNOG,0SVBM@inNOG,0VKNZ@meNOG,100HA@NOG,13W22@opiNOG	NA|NA|NA
EuglossaDilemma_000394-T1	7460.GB11948-PA	2.5e-46	190.7					artNOG[6]	03BR7@artNOG,0AAN0@biNOG,0JIWX@euNOG,0S8WK@hymNOG,0SXW9@inNOG,0VMKQ@meNOG,0ZAFB@NOG,149HC@opiNOG	NA|NA|NA
EuglossaDilemma_000395-T1	7460.GB16629-PA	2.6e-280	969.9		GO:0003674,GO:0003676,GO:0003677,GO:0005488,GO:0005575,GO:0005622,GO:0005623,GO:0005634,GO:0006139,GO:0006259,GO:0006260,GO:0006725,GO:0006807,GO:0008150,GO:0008152,GO:0008283,GO:0009058,GO:0009059,GO:0009987,GO:0034641,GO:0034645,GO:0043170,GO:0043226,GO:0043227,GO:0043229,GO:0043231,GO:0044237,GO:0044238,GO:0044249,GO:0044260,GO:0044424,GO:0044464,GO:0044699,GO:0046483,GO:0071704,GO:0090304,GO:…	K11269		artNOG[6]	032YS@artNOG,09W4F@biNOG,0S520@hymNOG,0SPSZ@inNOG,0V72S@meNOG,0XP8M@NOG,12PY2@opiNOG,KOG1969@euNOG	NA|NA|NA	O	Holliday junction DNA helicase ruvB N-terminus
EuglossaDilemma_000396-T1	7460.GB14432-PA	4e-297	1025.4		GO:0007275,GO:0007399,GO:0008150,GO:0009987,GO:0022008,GO:0030154,GO:0032501,GO:0032502,GO:0044699,GO:0044707,GO:0044763,GO:0048731,GO:0048856,GO:0048869	K14557		artNOG[6]	032DS@artNOG,09XB3@biNOG,0S3Z8@hymNOG,0STUB@inNOG,0V89G@meNOG,12T9E@opiNOG,COG5191@NOG,KOG2396@euNOG	NA|NA|NA	A	u3 small nucleolar RNA-associated protein 6 homolog
EuglossaDilemma_000397-T1	7460.GB10485-PA	6.2e-212	741.9			K18629		artNOG[6]	0334F@artNOG,09XSB@biNOG,0S6W1@hymNOG,0SRMB@inNOG,0V8PX@meNOG,0XSCN@NOG,135RC@opiNOG,KOG2685@euNOG	NA|NA|NA	Z	Tektin family
EuglossaDilemma_000398-T1	7460.GB16406-PA	2.3e-31	141.0					artNOG[6]	03I4B@artNOG,0B6Q4@biNOG,0IUA7@euNOG,0T4G2@inNOG,0WJFI@meNOG,11ZZW@NOG,13GKE@opiNOG	NA|NA|NA	B	Chromo (CHRromatin Organisation MOdifier) domain
EuglossaDilemma_000400-T1	7460.GB14397-PA	4.4e-30	135.6	RPL38	GO:0003674,GO:0003735,GO:0005198,GO:0005575,GO:0005622,GO:0005623,GO:0005737,GO:0005829,GO:0005840,GO:0006412,GO:0008150,GO:0008152,GO:0009058,GO:0009059,GO:0009987,GO:0010467,GO:0015934,GO:0019538,GO:0022625,GO:0022626,GO:0030529,GO:0032991,GO:0034645,GO:0043170,GO:0043226,GO:0043228,GO:0043229,GO:0043232,GO:0044237,GO:0044238,GO:0044249,GO:0044260,GO:0044267,GO:0044391,GO:0044422,GO:0044424,GO:…	K02923		artNOG[6]	0384Q@artNOG,0A9BU@biNOG,0S8SW@hymNOG,0SVDM@inNOG,0VK8N@meNOG,12229@NOG,13WS1@opiNOG,KOG3499@euNOG	NA|NA|NA	J	Ribosomal L38e protein family
EuglossaDilemma_000401-T1	7460.GB17233-PA	8.3e-84	315.1		GO:0003674,GO:0005488,GO:0005515,GO:0006457,GO:0008150,GO:0008152,GO:0009987,GO:0019538,GO:0043170,GO:0044237,GO:0044238,GO:0044260,GO:0044267,GO:0051082,GO:0071704	K09556		artNOG[6]	03I3F@artNOG,0B6KF@biNOG,0IU03@euNOG,0S9US@hymNOG,0T4FB@inNOG,0WJBB@meNOG,11TA3@NOG,13GD1@opiNOG	NA|NA|NA	O	Inherit from biNOG: protein binding
EuglossaDilemma_000402-T1	7425.NV16616-PA	1.9e-120	437.2	RAB23	GO:0001738,GO:0002009,GO:0003674,GO:0003824,GO:0003924,GO:0005575,GO:0005622,GO:0005623,GO:0005737,GO:0006139,GO:0006152,GO:0006163,GO:0006184,GO:0006195,GO:0006725,GO:0006753,GO:0006793,GO:0006796,GO:0006807,GO:0008150,GO:0008152,GO:0009056,GO:0009116,GO:0009117,GO:0009119,GO:0009141,GO:0009143,GO:0009144,GO:0009146,GO:0009150,GO:0009154,GO:0009164,GO:0009166,GO:0009199,GO:0009203,GO:0009205,GO:…	K06234		artNOG[6]	036EF@artNOG,09Y5V@biNOG,0S5HR@hymNOG,0SSXE@inNOG,0V93E@meNOG,10BDM@NOG,12YBP@opiNOG,KOG4252@euNOG	NA|NA|NA	T	RAB
EuglossaDilemma_000403-T1	7460.GB11578-PA	7.5e-297	1024.2			K08892		artNOG[6]	034CV@artNOG,09UFI@biNOG,0S77F@hymNOG,0SR1F@inNOG,0V649@meNOG,12R0Y@opiNOG,COG0515@NOG,KOG0197@euNOG	NA|NA|NA	T	TyrKc
EuglossaDilemma_000404-T1	7460.GB10127-PA	3.8e-269	932.2		GO:0005575,GO:0005622,GO:0005623,GO:0005856,GO:0005875,GO:0006464,GO:0008150,GO:0008152,GO:0009987,GO:0015630,GO:0016567,GO:0019538,GO:0032446,GO:0032991,GO:0036211,GO:0043170,GO:0043226,GO:0043228,GO:0043229,GO:0043232,GO:0043234,GO:0043412,GO:0044237,GO:0044238,GO:0044260,GO:0044267,GO:0044422,GO:0044424,GO:0044430,GO:0044446,GO:0044464,GO:0070647,GO:0071704	K11843		artNOG[6]	036DG@artNOG,09T3W@biNOG,0S3PI@hymNOG,0STA9@inNOG,0V42M@meNOG,0XP96@NOG,12QF8@opiNOG,KOG1872@euNOG	NA|NA|NA	O	Ubiquitin carboxyl-terminal hydrolase
EuglossaDilemma_000405-T1	7460.GB16329-PA	6.4e-170	602.1	GBETA5	GO:0003674,GO:0003824,GO:0003924,GO:0005575,GO:0005622,GO:0005623,GO:0005834,GO:0005886,GO:0006139,GO:0006152,GO:0006163,GO:0006184,GO:0006195,GO:0006725,GO:0006753,GO:0006793,GO:0006796,GO:0006807,GO:0007154,GO:0007165,GO:0007166,GO:0007186,GO:0008150,GO:0008152,GO:0009056,GO:0009116,GO:0009117,GO:0009119,GO:0009141,GO:0009143,GO:0009144,GO:0009146,GO:0009150,GO:0009154,GO:0009164,GO:0009166,GO:…	K04539		artNOG[6]	03I41@artNOG,0B6N3@biNOG,0IU55@euNOG,0S9V0@hymNOG,0T4FV@inNOG,0WJD6@meNOG,0YDDC@NOG,13GGP@opiNOG	NA|NA|NA	S	WD domain, G-beta repeat
EuglossaDilemma_000406-T1	7460.GB14791-PA	7.1e-301	1037.7	ATP5A1	GO:0000003,GO:0000275,GO:0002064,GO:0003006,GO:0003674,GO:0003824,GO:0005215,GO:0005575,GO:0005622,GO:0005623,GO:0005737,GO:0005739,GO:0005740,GO:0005743,GO:0005753,GO:0005811,GO:0005856,GO:0005875,GO:0006139,GO:0006152,GO:0006163,GO:0006195,GO:0006200,GO:0006725,GO:0006753,GO:0006793,GO:0006796,GO:0006807,GO:0006810,GO:0006811,GO:0006812,GO:0006818,GO:0006897,GO:0006909,GO:0007276,GO:0007281,GO:…	K02132		artNOG[6]	034I7@artNOG,09V8Z@biNOG,0S4UT@hymNOG,0SR6C@inNOG,0V8ZG@meNOG,12NFX@opiNOG,COG0056@NOG,KOG1353@euNOG	NA|NA|NA	C	Produces ATP from ADP in the presence of a proton gradient across the membrane (By similarity)
EuglossaDilemma_000407-T1	7460.GB19960-PA	7.8e-171	605.1					artNOG[6]	0320J@artNOG,09UIJ@biNOG,0S5SB@hymNOG,0SRXH@inNOG,0V5HS@meNOG,12WPA@opiNOG,COG5035@NOG,KOG2952@euNOG	NA|NA|NA	D, K, T	cell cycle control protein 50A-like
EuglossaDilemma_000408-T1	7460.GB11667-PA	2.6e-84	317.0	RAD23	GO:0003674,GO:0003676,GO:0003677,GO:0003684,GO:0005488,GO:0006139,GO:0006259,GO:0006281,GO:0006289,GO:0006725,GO:0006807,GO:0006950,GO:0006974,GO:0008150,GO:0008152,GO:0009987,GO:0033554,GO:0034641,GO:0043170,GO:0044237,GO:0044238,GO:0044260,GO:0044699,GO:0044763,GO:0046483,GO:0050896,GO:0051716,GO:0071704,GO:0090304,GO:0097159,GO:1901360,GO:1901363	K10839		artNOG[6]	0354U@artNOG,0A0NW@biNOG,0S6XJ@hymNOG,0SRX6@inNOG,0VBJ3@meNOG,12WGE@opiNOG,COG5272@NOG,KOG0011@euNOG	NA|NA|NA	L	XPC-binding domain
EuglossaDilemma_000409-T1	7425.NV18108-PA	2.3e-133	481.1		GO:0003674,GO:0003824,GO:0005575,GO:0005622,GO:0005623,GO:0005737,GO:0005739,GO:0006082,GO:0006139,GO:0006399,GO:0006412,GO:0006418,GO:0006425,GO:0006520,GO:0006725,GO:0006807,GO:0008150,GO:0008152,GO:0009058,GO:0009059,GO:0009987,GO:0010467,GO:0016070,GO:0016874,GO:0016879,GO:0016884,GO:0019538,GO:0019752,GO:0034641,GO:0034645,GO:0034660,GO:0043038,GO:0043039,GO:0043170,GO:0043226,GO:0043227,GO:…	K02434		artNOG[6]	033CZ@artNOG,09YUR@biNOG,0S3S5@hymNOG,0SQ5A@inNOG,0V9SM@meNOG,12Q3B@opiNOG,COG0064@NOG,KOG2438@euNOG	NA|NA|NA	J	GatB_Yqey
EuglossaDilemma_000410-T1	7425.NV18107-PA	1.5e-216	758.4	MBS	GO:0000003,GO:0000902,GO:0000904,GO:0001700,GO:0002009,GO:0002165,GO:0003674,GO:0003824,GO:0004721,GO:0004722,GO:0005488,GO:0005515,GO:0005575,GO:0005622,GO:0005623,GO:0005737,GO:0005938,GO:0006793,GO:0006796,GO:0007275,GO:0007276,GO:0007292,GO:0007391,GO:0007399,GO:0007409,GO:0007444,GO:0007472,GO:0007476,GO:0007552,GO:0007560,GO:0008092,GO:0008150,GO:0008152,GO:0008287,GO:0008544,GO:0009653,GO:…	K06270		artNOG[6]	033EX@artNOG,09UWV@biNOG,0S3IU@hymNOG,0SR7F@inNOG,0V5WP@meNOG,12S5D@opiNOG,COG0666@NOG,KOG0505@euNOG	NA|NA|NA	O, T	Ankyrin repeat
EuglossaDilemma_000411-T1	7460.GB19771-PA	0.0	1634.0			K11854		artNOG[6]	033V7@artNOG,0A0J3@biNOG,0S554@hymNOG,0SQIQ@inNOG,0VBFD@meNOG,0XQ81@NOG,13CHA@opiNOG,KOG1864@euNOG	NA|NA|NA	O	Ubiquitin carboxyl-terminal hydrolase
EuglossaDilemma_000412-T1	7460.GB14306-PA	6.7e-172	609.0			K08145		artNOG[6]	03A4V@artNOG,0A6FY@biNOG,0SWV5@inNOG,0VHAE@meNOG,0XNQK@NOG,1438T@opiNOG,KOG0254@euNOG	NA|NA|NA	G	Sugar (and other) transporter
EuglossaDilemma_000413-T1	7460.GB11097-PA	5.8e-141	506.1					euNOG[57]	0XNQK@NOG,KOG0254@euNOG	NA|NA|NA	J	transporter
EuglossaDilemma_000414-T1	7460.GB12682-PA	6.1e-14	82.8					artNOG[6]	038J6@artNOG,0A9VI@biNOG,0J1V5@euNOG,0SVAT@inNOG,0VKTB@meNOG,0XZ9Q@NOG,13UYI@opiNOG	NA|NA|NA
EuglossaDilemma_000416-T1	7460.GB12997-PA	4.7e-216	755.7		GO:0003674,GO:0003824,GO:0004335,GO:0005975,GO:0006793,GO:0006796,GO:0008150,GO:0008152,GO:0009987,GO:0016301,GO:0016310,GO:0016740,GO:0016772,GO:0016773,GO:0019200,GO:0044237,GO:0044238,GO:0044262,GO:0046835,GO:0071704	K18674		artNOG[6]	032F1@artNOG,09XSU@biNOG,0SPC6@inNOG,0V8QB@meNOG,12QQV@opiNOG,COG0153@NOG,KOG0631@euNOG	NA|NA|NA	G	GHMP kinases C terminal
EuglossaDilemma_000427-T1	7425.NV13311-PA	4.7e-28	129.8	MIRR	GO:0000003,GO:0000122,GO:0000902,GO:0000904,GO:0000981,GO:0001071,GO:0001654,GO:0001700,GO:0001736,GO:0001738,GO:0001745,GO:0002009,GO:0002165,GO:0003006,GO:0003674,GO:0003700,GO:0005488,GO:0005515,GO:0005575,GO:0005622,GO:0005623,GO:0005634,GO:0006139,GO:0006351,GO:0006355,GO:0006357,GO:0006366,GO:0006725,GO:0006807,GO:0006928,GO:0006935,GO:0007154,GO:0007163,GO:0007164,GO:0007165,GO:0007166,GO:…			artNOG[6]	033HP@artNOG,0A445@biNOG,0S5MM@hymNOG,0SRIP@inNOG,0VEYZ@meNOG,0XPMQ@NOG,13HYG@opiNOG,KOG0773@euNOG	NA|NA|NA	K	IRO
EuglossaDilemma_000429-T1	7460.GB18111-PA	3.2e-159	567.0		GO:0000981,GO:0001071,GO:0001654,GO:0001708,GO:0001736,GO:0001738,GO:0001745,GO:0002009,GO:0002165,GO:0003002,GO:0003674,GO:0003676,GO:0003677,GO:0003700,GO:0003705,GO:0005488,GO:0005575,GO:0005622,GO:0005623,GO:0005634,GO:0006139,GO:0006351,GO:0006352,GO:0006355,GO:0006357,GO:0006366,GO:0006725,GO:0006807,GO:0006810,GO:0006897,GO:0006909,GO:0007163,GO:0007164,GO:0007275,GO:0007389,GO:0007423,GO:…			artNOG[6]	035ZD@artNOG,09YXG@biNOG,0S43Y@hymNOG,0SSRC@inNOG,0VEYZ@meNOG,0XPMQ@NOG,13HYG@opiNOG,KOG0773@euNOG	NA|NA|NA	K	IRO
EuglossaDilemma_000430-T1	7460.GB10665-PA	2e-109	401.4					meNOG[21]	0B35M@biNOG,0IMP8@euNOG,0WFHJ@meNOG,0Y8FV@NOG,13AYM@opiNOG	NA|NA|NA
EuglossaDilemma_000432-T1	7460.GB13379-PA	1.3e-09	68.2					artNOG[6]	037X9@artNOG,09UAA@biNOG,0S5VD@hymNOG,0SUD1@inNOG,0V742@meNOG,13JZ2@opiNOG,COG0666@NOG,KOG0504@euNOG	NA|NA|NA	S	Ankyrin repeat
EuglossaDilemma_000433-T1	7460.GB13379-PA	6.9e-71	272.3					artNOG[6]	037X9@artNOG,09UAA@biNOG,0S5VD@hymNOG,0SUD1@inNOG,0V742@meNOG,13JZ2@opiNOG,COG0666@NOG,KOG0504@euNOG	NA|NA|NA	S	Ankyrin repeat
EuglossaDilemma_000434-T1	7425.NV14765-PA	2.8e-35	153.7			K15324		artNOG[6]	039JI@artNOG,0A7VB@biNOG,0J6TH@euNOG,0S9CI@hymNOG,0SWD8@inNOG,0VIQ3@meNOG,0Y5QJ@NOG,14019@opiNOG	NA|NA|NA
EuglossaDilemma_000436-T1	12957.ACEP_00005187-PA	0.0	2166.3	PKN	GO:0001700,GO:0002009,GO:0002165,GO:0003674,GO:0003824,GO:0004672,GO:0004674,GO:0004697,GO:0005488,GO:0005515,GO:0005575,GO:0005622,GO:0005623,GO:0005737,GO:0006464,GO:0006468,GO:0006793,GO:0006796,GO:0007275,GO:0007391,GO:0007444,GO:0007472,GO:0007552,GO:0007560,GO:0008150,GO:0008152,GO:0009653,GO:0009790,GO:0009791,GO:0009792,GO:0009886,GO:0009887,GO:0009888,GO:0009987,GO:0016301,GO:0016310,GO:…	K06071		artNOG[6]	0364A@artNOG,09TQ6@biNOG,0S66R@hymNOG,0ST67@inNOG,0V4PD@meNOG,0XNPH@NOG,12NBF@opiNOG,KOG0694@euNOG	NA|NA|NA	T	Protein kinase C terminal domain
EuglossaDilemma_000437-T1	7460.GB18382-PA	7e-139	498.8					meNOG[21]	0AQ5B@biNOG,0W2IB@meNOG,0XNPH@NOG,12UVW@opiNOG,KOG0694@euNOG	NA|NA|NA	T	Hr1
EuglossaDilemma_000438-T1	7460.GB17425-PA	0.0	1105.9					artNOG[6]	035DD@artNOG,09WEG@biNOG,0S4UC@hymNOG,0SSEN@inNOG,0V7CZ@meNOG,0Y72M@NOG,12P72@opiNOG,KOG3758@euNOG	NA|NA|NA	U	COG6
EuglossaDilemma_000439-T1	7460.GB10540-PA	2.9e-132	476.5		GO:0003008,GO:0003674,GO:0005488,GO:0005515,GO:0005575,GO:0005622,GO:0005623,GO:0005737,GO:0005768,GO:0005769,GO:0005770,GO:0005771,GO:0007154,GO:0007267,GO:0007268,GO:0008150,GO:0008582,GO:0009987,GO:0016202,GO:0019226,GO:0023052,GO:0032501,GO:0035637,GO:0040008,GO:0043226,GO:0043227,GO:0043229,GO:0043231,GO:0044087,GO:0044089,GO:0044424,GO:0044444,GO:0044464,GO:0044699,GO:0044700,GO:0044707,GO:…	K17928		artNOG[6]	03H3U@artNOG,0B338@biNOG,0IMHW@euNOG,0T3M6@inNOG,0WFET@meNOG,0Z8KU@NOG,13ATV@opiNOG	NA|NA|NA	D, U, Z	PX
EuglossaDilemma_000440-T1	7460.GB13460-PA	1.1e-239	834.3			K13868		artNOG[6]	032UE@artNOG,0A03X@biNOG,0SPPH@inNOG,0V55D@meNOG,13K89@opiNOG,COG0531@NOG,KOG1287@euNOG	NA|NA|NA	E	amino acid transporter
EuglossaDilemma_000441-T1	7460.GB19671-PA	4.7e-214	748.8		GO:0000123,GO:0005575,GO:0005622,GO:0005623,GO:0005634,GO:0005654,GO:0006325,GO:0006338,GO:0006464,GO:0006473,GO:0006475,GO:0006996,GO:0008150,GO:0008152,GO:0009987,GO:0016043,GO:0016568,GO:0016569,GO:0016570,GO:0016573,GO:0018193,GO:0018205,GO:0018393,GO:0018394,GO:0019538,GO:0031974,GO:0031981,GO:0032991,GO:0036211,GO:0043170,GO:0043226,GO:0043227,GO:0043229,GO:0043231,GO:0043233,GO:0043234,GO:…			artNOG[6]	033YZ@artNOG,0A07I@biNOG,0IHEM@euNOG,0S5UZ@hymNOG,0STI2@inNOG,0VB3H@meNOG,0ZINA@NOG,12TR8@opiNOG	NA|NA|NA	O	Zinc finger, ZZ type
EuglossaDilemma_000442-T1	7460.GB10305-PA	1e-174	618.2		GO:0003674,GO:0003824,GO:0006139,GO:0006396,GO:0006399,GO:0006400,GO:0006725,GO:0006807,GO:0008033,GO:0008150,GO:0008152,GO:0008479,GO:0008616,GO:0009058,GO:0009116,GO:0009119,GO:0009163,GO:0009451,GO:0009987,GO:0010467,GO:0016070,GO:0016740,GO:0016757,GO:0016763,GO:0018130,GO:0019438,GO:0034470,GO:0034641,GO:0034654,GO:0034660,GO:0042455,GO:0043170,GO:0043412,GO:0044237,GO:0044238,GO:0044249,GO:…	K15407		artNOG[6]	036P3@artNOG,09UMR@biNOG,0S67Z@hymNOG,0STR2@inNOG,0V5MC@meNOG,12SPY@opiNOG,COG0343@NOG,KOG3909@euNOG	NA|NA|NA	A	queuine tRNA-ribosyltransferase subunit QTRTD1 homolog
EuglossaDilemma_000445-T1	7460.GB18799-PA	1.6e-85	322.0					artNOG[6]	03GG1@artNOG,0AQ81@biNOG,0KI8Z@euNOG,0S93K@hymNOG,0T3E6@inNOG,0VM6E@meNOG,10QGV@NOG,14VTZ@opiNOG	NA|NA|NA
EuglossaDilemma_000452-T1	12957.ACEP_00013235-PA	6.9e-88	329.7					meNOG[21]	0AGKA@biNOG,0VTW9@meNOG,12X9E@opiNOG,COG0039@NOG,KOG1495@euNOG	NA|NA|NA	C	lactate/malate dehydrogenase, alpha/beta C-terminal domain
EuglossaDilemma_000453-T1	7460.GB17148-PA	7.9e-128	462.2					meNOG[21]	0A83F@biNOG,0VIZ3@meNOG,12YTY@opiNOG,COG0039@NOG,KOG1495@euNOG	NA|NA|NA	C	lactate/malate dehydrogenase, NAD binding domain
EuglossaDilemma_000454-T1	7425.NV16814-PA	1.3e-156	557.8	LDH	GO:0003674,GO:0003824,GO:0004457,GO:0004459,GO:0005975,GO:0005996,GO:0006006,GO:0006007,GO:0006091,GO:0006096,GO:0008150,GO:0008152,GO:0009056,GO:0009987,GO:0016052,GO:0016491,GO:0016614,GO:0016616,GO:0019318,GO:0019320,GO:0044237,GO:0044238,GO:0044710,GO:0044723,GO:0044724,GO:0046365,GO:0055114,GO:0071704,GO:1901575	K00016		artNOG[6]	034C8@artNOG,09UMK@biNOG,0S5Q8@hymNOG,0ST50@inNOG,0V5M5@meNOG,13DTI@opiNOG,COG0039@NOG,KOG1495@euNOG	NA|NA|NA	C	lactate/malate dehydrogenase, NAD binding domain
EuglossaDilemma_000455-T1	7460.GB15561-PA	3.2e-189	666.4			K00016		artNOG[6]	03GH2@artNOG,0A5TZ@biNOG,0S5WF@hymNOG,0T3CY@inNOG,0VGP8@meNOG,12V7S@opiNOG,COG0039@NOG,KOG1495@euNOG	NA|NA|NA	C	lactate/malate dehydrogenase, NAD binding domain
EuglossaDilemma_000456-T1	7425.NV16812-PA	2.5e-292	1010.0	BEST2	GO:0003674,GO:0005215,GO:0005216,GO:0005253,GO:0005575,GO:0005622,GO:0005623,GO:0005737,GO:0005777,GO:0006810,GO:0006811,GO:0006820,GO:0008150,GO:0008509,GO:0009987,GO:0015075,GO:0015267,GO:0016020,GO:0016021,GO:0022803,GO:0022838,GO:0022857,GO:0022891,GO:0022892,GO:0031224,GO:0034220,GO:0042579,GO:0043226,GO:0043227,GO:0043229,GO:0043231,GO:0044424,GO:0044425,GO:0044444,GO:0044464,GO:0044699,GO:…			artNOG[6]	0368N@artNOG,09TFS@biNOG,0S7YY@hymNOG,0SRES@inNOG,0V4EV@meNOG,0XS3J@NOG,12RN2@opiNOG,KOG3547@euNOG	NA|NA|NA	S	Bestrophin, RFP-TM, chloride channel
EuglossaDilemma_000459-T1	7460.GB15316-PA	0.0	1673.7			K18625		artNOG[6]	037EM@artNOG,0AQ0W@biNOG,0IXS1@euNOG,0S5FU@hymNOG,0SUBM@inNOG,0W2D8@meNOG,11YPD@NOG,13RH5@opiNOG	NA|NA|NA
EuglossaDilemma_000460-T1	7460.GB15316-PA	8.2e-27	124.8			K18625		artNOG[6]	037EM@artNOG,0AQ0W@biNOG,0IXS1@euNOG,0S5FU@hymNOG,0SUBM@inNOG,0W2D8@meNOG,11YPD@NOG,13RH5@opiNOG	NA|NA|NA
EuglossaDilemma_000461-T1	12957.ACEP_00013243-PA	1.1e-209	734.9			K18625		artNOG[6]	03CAM@artNOG,09XC0@biNOG,0II86@euNOG,0SYPW@inNOG,0V8AB@meNOG,113GY@NOG,12SIY@opiNOG	NA|NA|NA	Z	Apx/Shroom domain ASD2
EuglossaDilemma_000464-T1	7460.GB11705-PA	0.0	2554.6	LRBA	GO:0000323,GO:0003674,GO:0005488,GO:0005515,GO:0005575,GO:0005622,GO:0005623,GO:0005737,GO:0005764,GO:0005773,GO:0005783,GO:0005802,GO:0005829,GO:0005886,GO:0006605,GO:0006810,GO:0006886,GO:0006892,GO:0007154,GO:0007165,GO:0008104,GO:0008150,GO:0009987,GO:0012505,GO:0015031,GO:0016020,GO:0016023,GO:0016192,GO:0016197,GO:0019899,GO:0019900,GO:0019901,GO:0023052,GO:0031410,GO:0031982,GO:0031988,GO:…			opiNOG[43]	0XNQC@NOG,12NBS@opiNOG,KOG1787@euNOG	NA|NA|NA	U	Beige BEACH domain containing protein
EuglossaDilemma_000467-T1	7460.GB11848-PA	4.6e-211	738.8	MAB-21	GO:0005575,GO:0005622,GO:0005623,GO:0005634,GO:0043226,GO:0043227,GO:0043229,GO:0043231,GO:0044424,GO:0044464			artNOG[6]	033JI@artNOG,09TW3@biNOG,0S5HE@hymNOG,0SQB2@inNOG,0V4V8@meNOG,0XNRJ@NOG,12NEC@opiNOG,KOG3963@euNOG	NA|NA|NA	T	Mab-21 protein
EuglossaDilemma_000468-T1	7460.GB18364-PA	1.1e-209	734.2	MAB21L1	GO:0001654,GO:0005575,GO:0005622,GO:0005623,GO:0005634,GO:0007275,GO:0007399,GO:0007423,GO:0008150,GO:0008284,GO:0009653,GO:0009790,GO:0009792,GO:0009887,GO:0009987,GO:0010171,GO:0010172,GO:0030154,GO:0032501,GO:0032502,GO:0040027,GO:0040028,GO:0042127,GO:0043010,GO:0043226,GO:0043227,GO:0043229,GO:0043231,GO:0044424,GO:0044464,GO:0044699,GO:0044707,GO:0044763,GO:0044767,GO:0045165,GO:0048048,GO:…			meNOG[21]	09TW3@biNOG,0V4V8@meNOG,0XNRJ@NOG,12NEC@opiNOG,KOG3963@euNOG	NA|NA|NA	T	C. elegans
EuglossaDilemma_000470-T1	7460.GB16012-PA	0.0	1464.5	LRBA	GO:0000323,GO:0003674,GO:0005488,GO:0005515,GO:0005575,GO:0005622,GO:0005623,GO:0005634,GO:0005737,GO:0005764,GO:0005773,GO:0005783,GO:0005802,GO:0005829,GO:0005886,GO:0006605,GO:0006810,GO:0006886,GO:0006892,GO:0007154,GO:0007165,GO:0008104,GO:0008105,GO:0008150,GO:0008593,GO:0009966,GO:0009968,GO:0009987,GO:0010646,GO:0010648,GO:0012505,GO:0015031,GO:0016020,GO:0016023,GO:0016192,GO:0016197,GO:…			meNOG[21]	09TR4@biNOG,0V4QD@meNOG,0XNQC@NOG,12NBS@opiNOG,KOG1786@euNOG	NA|NA|NA	U	WD repeat and FYVE domain containing 3
EuglossaDilemma_000472-T1	7460.GB11288-PA	8.2e-209	731.5	SYT15		K19914		euNOG[57]	0IT3G@euNOG,11MJX@NOG	NA|NA|NA	T, U	synaptotagmin XV
EuglossaDilemma_000473-T1	7460.GB15612-PA	9.9e-184	648.7			K00939		artNOG[6]	035RX@artNOG,0A1HQ@biNOG,0S3RN@hymNOG,0SSQD@inNOG,0VCD7@meNOG,12TS7@opiNOG,COG0563@NOG,KOG3078@euNOG	NA|NA|NA	F	Dpy-30 motif
EuglossaDilemma_000474-T1	7460.GB15612-PA	6.4e-21	105.9			K00939		artNOG[6]	035RX@artNOG,0A1HQ@biNOG,0S3RN@hymNOG,0SSQD@inNOG,0VCD7@meNOG,12TS7@opiNOG,COG0563@NOG,KOG3078@euNOG	NA|NA|NA	F	Dpy-30 motif
EuglossaDilemma_000477-T1	7460.GB11664-PA	1e-66	257.7			K17479		artNOG[6]	036CS@artNOG,09YU8@biNOG,0S4YE@hymNOG,0SSYQ@inNOG,0V5K7@meNOG,11HAI@NOG,13KVW@opiNOG,KOG2824@euNOG	NA|NA|NA	O	SH3-binding, glutamic acid-rich protein
EuglossaDilemma_000478-T1	7460.GB11664-PA	6.9e-214	748.8			K17479		artNOG[6]	036CS@artNOG,09YU8@biNOG,0S4YE@hymNOG,0SSYQ@inNOG,0V5K7@meNOG,11HAI@NOG,13KVW@opiNOG,KOG2824@euNOG	NA|NA|NA	O	SH3-binding, glutamic acid-rich protein
EuglossaDilemma_000479-T1	7460.GB20021-PA	0.0	1212.2		GO:0003674,GO:0003824,GO:0004383,GO:0005575,GO:0005622,GO:0005623,GO:0005737,GO:0005829,GO:0006139,GO:0006163,GO:0006164,GO:0006182,GO:0006725,GO:0006753,GO:0006793,GO:0006796,GO:0006807,GO:0008074,GO:0008150,GO:0008152,GO:0009058,GO:0009117,GO:0009150,GO:0009152,GO:0009165,GO:0009187,GO:0009190,GO:0009259,GO:0009260,GO:0009975,GO:0009987,GO:0016829,GO:0016849,GO:0018130,GO:0019438,GO:0019637,GO:…	K12319		artNOG[6]	034MZ@artNOG,0A1DS@biNOG,0S72C@hymNOG,0SR9U@inNOG,0V5S9@meNOG,12NXE@opiNOG,COG2114@NOG,KOG4171@euNOG	NA|NA|NA	F	Heme NO binding
EuglossaDilemma_000480-T1	7460.GB19367-PA	3e-25	120.6		GO:0003674,GO:0003824,GO:0004383,GO:0005575,GO:0005622,GO:0005623,GO:0005737,GO:0005829,GO:0006139,GO:0006163,GO:0006164,GO:0006182,GO:0006725,GO:0006753,GO:0006793,GO:0006796,GO:0006807,GO:0007154,GO:0007165,GO:0007166,GO:0007186,GO:0007602,GO:0007603,GO:0008074,GO:0008150,GO:0008152,GO:0009058,GO:0009117,GO:0009150,GO:0009152,GO:0009165,GO:0009187,GO:0009190,GO:0009259,GO:0009260,GO:0009314,GO:…	K12318		artNOG[6]	0331A@artNOG,0A1DS@biNOG,0S5DJ@hymNOG,0SPV6@inNOG,0V5S9@meNOG,12NXE@opiNOG,COG2114@NOG,KOG4171@euNOG	NA|NA|NA	F	Heme NO binding
EuglossaDilemma_000484-T1	7460.GB19367-PA	8.9e-312	1074.7		GO:0003674,GO:0003824,GO:0004383,GO:0005575,GO:0005622,GO:0005623,GO:0005737,GO:0005829,GO:0006139,GO:0006163,GO:0006164,GO:0006182,GO:0006725,GO:0006753,GO:0006793,GO:0006796,GO:0006807,GO:0007154,GO:0007165,GO:0007166,GO:0007186,GO:0007602,GO:0007603,GO:0008074,GO:0008150,GO:0008152,GO:0009058,GO:0009117,GO:0009150,GO:0009152,GO:0009165,GO:0009187,GO:0009190,GO:0009259,GO:0009260,GO:0009314,GO:…	K12318		artNOG[6]	0331A@artNOG,0A1DS@biNOG,0S5DJ@hymNOG,0SPV6@inNOG,0V5S9@meNOG,12NXE@opiNOG,COG2114@NOG,KOG4171@euNOG	NA|NA|NA	F	Heme NO binding
EuglossaDilemma_000497-T1	7460.GB19774-PA	0.0	1120.9		GO:0005575,GO:0005623,GO:0005886,GO:0005887,GO:0008150,GO:0009966,GO:0010646,GO:0016020,GO:0016021,GO:0023051,GO:0030510,GO:0031224,GO:0031226,GO:0044425,GO:0044459,GO:0044464,GO:0048583,GO:0050789,GO:0050794,GO:0065007,GO:0071944,GO:0090092			artNOG[6]	034DU@artNOG,0A0AT@biNOG,0S6CI@hymNOG,0SRNQ@inNOG,0VB6V@meNOG,12U6E@opiNOG,COG4886@NOG,KOG0619@euNOG	NA|NA|NA	T	LRRCT
EuglossaDilemma_000498-T1	7460.GB19437-PA	0.0	1197.6			K09668		artNOG[6]	0330V@artNOG,09Y00@biNOG,0S51K@hymNOG,0SPUV@inNOG,0V76P@meNOG,0XRNY@NOG,12PS8@opiNOG,KOG3765@euNOG	NA|NA|NA	G	Glycosyl transferase family 8
EuglossaDilemma_000499-T1	7460.GB18077-PA	0.0	2366.3		GO:0005575,GO:0005911,GO:0005918,GO:0005920,GO:0007043,GO:0008150,GO:0009987,GO:0016043,GO:0019991,GO:0022607,GO:0030054,GO:0034329,GO:0034330,GO:0043296,GO:0043297,GO:0044085,GO:0044699,GO:0044763,GO:0045216,GO:0070160,GO:0071840,GO:0090528			artNOG[6]	0362J@artNOG,0A224@biNOG,0S7GZ@hymNOG,0SPXI@inNOG,0VCXF@meNOG,0YZ7Z@NOG,12NFV@opiNOG,KOG4291@euNOG	NA|NA|NA	W	AMOP
EuglossaDilemma_000500-T1	7460.GB17302-PA	7.4e-175	618.2		GO:0000075,GO:0000077,GO:0000175,GO:0000288,GO:0000289,GO:0000956,GO:0003674,GO:0003824,GO:0004518,GO:0004527,GO:0004532,GO:0004535,GO:0004540,GO:0005488,GO:0005515,GO:0005575,GO:0005622,GO:0005623,GO:0005634,GO:0005737,GO:0006139,GO:0006355,GO:0006357,GO:0006396,GO:0006397,GO:0006401,GO:0006402,GO:0006725,GO:0006807,GO:0006950,GO:0006974,GO:0007049,GO:0007093,GO:0007095,GO:0007275,GO:0007346,GO:…	K12581		artNOG[6]	035K0@artNOG,09T59@biNOG,0S4DG@hymNOG,0SQU1@inNOG,0V43Z@meNOG,12QMA@opiNOG,COG5228@NOG,KOG0304@euNOG	NA|NA|NA	K	CCR4-NOT transcription complex subunit 7-like
EuglossaDilemma_000501-T1	7460.GB13670-PA	1.2e-179	635.6					meNOG[21]	0ACKA@biNOG,0KEWX@euNOG,0VPSA@meNOG,117AH@NOG,1302I@opiNOG	NA|NA|NA
EuglossaDilemma_000502-T1	7460.GB18147-PA	1.4e-136	491.1		GO:0001932,GO:0003674,GO:0005575,GO:0005622,GO:0005623,GO:0005634,GO:0005654,GO:0005737,GO:0006355,GO:0006357,GO:0008023,GO:0008150,GO:0008607,GO:0009889,GO:0010468,GO:0010556,GO:0019207,GO:0019219,GO:0019220,GO:0019222,GO:0019887,GO:0030234,GO:0031323,GO:0031326,GO:0031399,GO:0031974,GO:0031981,GO:0032268,GO:0032991,GO:0042325,GO:0043226,GO:0043227,GO:0043229,GO:0043231,GO:0043233,GO:0043234,GO:…	K11375		artNOG[6]	037EP@artNOG,09VYP@biNOG,0S4B5@hymNOG,0SUAN@inNOG,0V6X2@meNOG,0XP5H@NOG,13HM4@opiNOG,KOG3949@euNOG	NA|NA|NA	B, K	PAXNEB protein
EuglossaDilemma_000503-T1	7460.GB11946-PA	5.5e-79	298.9	MAM	GO:0001654,GO:0001704,GO:0001707,GO:0001709,GO:0001710,GO:0002165,GO:0003007,GO:0005575,GO:0005622,GO:0005623,GO:0005634,GO:0005694,GO:0005700,GO:0005703,GO:0007154,GO:0007165,GO:0007166,GO:0007219,GO:0007275,GO:0007369,GO:0007398,GO:0007399,GO:0007417,GO:0007418,GO:0007423,GO:0007444,GO:0007472,GO:0007475,GO:0007476,GO:0007498,GO:0007500,GO:0007507,GO:0007552,GO:0007560,GO:0008150,GO:0008356,GO:…	K06061		artNOG[6]	037Q8@artNOG,0A6KR@biNOG,0IYE9@euNOG,0SUKK@inNOG,0VHEV@meNOG,0ZHS6@NOG,13SK6@opiNOG	NA|NA|NA
EuglossaDilemma_000506-T1	12957.ACEP_00002033-PA	2.6e-82	310.5	MAM	GO:0001654,GO:0001704,GO:0001707,GO:0001709,GO:0001710,GO:0002165,GO:0003007,GO:0005575,GO:0005622,GO:0005623,GO:0005634,GO:0005694,GO:0005700,GO:0005703,GO:0007154,GO:0007165,GO:0007166,GO:0007219,GO:0007275,GO:0007369,GO:0007398,GO:0007399,GO:0007417,GO:0007418,GO:0007423,GO:0007444,GO:0007472,GO:0007475,GO:0007476,GO:0007498,GO:0007500,GO:0007507,GO:0007552,GO:0007560,GO:0008150,GO:0008356,GO:…	K06061		artNOG[6]	037Q8@artNOG,0A6KR@biNOG,0IYE9@euNOG,0S463@hymNOG,0SUKK@inNOG,0VHEV@meNOG,0ZHS6@NOG,13SK6@opiNOG	NA|NA|NA	S	MamL-1 domain
EuglossaDilemma_000508-T1	7460.GB11946-PA	1.5e-168	598.2	MAM	GO:0001654,GO:0001704,GO:0001707,GO:0001709,GO:0001710,GO:0002165,GO:0003007,GO:0005575,GO:0005622,GO:0005623,GO:0005634,GO:0005694,GO:0005700,GO:0005703,GO:0007154,GO:0007165,GO:0007166,GO:0007219,GO:0007275,GO:0007369,GO:0007398,GO:0007399,GO:0007417,GO:0007418,GO:0007423,GO:0007444,GO:0007472,GO:0007475,GO:0007476,GO:0007498,GO:0007500,GO:0007507,GO:0007552,GO:0007560,GO:0008150,GO:0008356,GO:…	K06061		artNOG[6]	037Q8@artNOG,0A6KR@biNOG,0IYE9@euNOG,0SUKK@inNOG,0VHEV@meNOG,0ZHS6@NOG,13SK6@opiNOG	NA|NA|NA
EuglossaDilemma_000509-T1	7460.GB16563-PA	1.4e-298	1030.4	TRAP1	GO:0003674,GO:0003824,GO:0005575,GO:0005622,GO:0005623,GO:0005737,GO:0005739,GO:0005811,GO:0006139,GO:0006152,GO:0006163,GO:0006195,GO:0006200,GO:0006725,GO:0006753,GO:0006793,GO:0006796,GO:0006807,GO:0006950,GO:0006979,GO:0008150,GO:0008152,GO:0009056,GO:0009116,GO:0009117,GO:0009119,GO:0009123,GO:0009125,GO:0009126,GO:0009128,GO:0009141,GO:0009143,GO:0009144,GO:0009146,GO:0009150,GO:0009154,GO:…	K09488		artNOG[6]	035RP@artNOG,09WCK@biNOG,0S52B@hymNOG,0SS4I@inNOG,0V7B2@meNOG,12NQC@opiNOG,COG0326@NOG,KOG0019@euNOG	NA|NA|NA	O	Hsp90 protein
EuglossaDilemma_000510-T1	7460.GB16822-PA	0.0	6317.6		GO:0000003,GO:0001736,GO:0001738,GO:0002009,GO:0003674,GO:0004872,GO:0005488,GO:0005515,GO:0005575,GO:0005623,GO:0005886,GO:0005887,GO:0005912,GO:0005924,GO:0005925,GO:0006996,GO:0007010,GO:0007155,GO:0007156,GO:0007163,GO:0007164,GO:0007275,GO:0007276,GO:0007292,GO:0007424,GO:0007431,GO:0007440,GO:0007442,GO:0008150,GO:0009653,GO:0009888,GO:0009925,GO:0009987,GO:0016020,GO:0016021,GO:0016043,GO:…	K16506		artNOG[6]	032N4@artNOG,09UGS@biNOG,0S6US@hymNOG,0SPI1@inNOG,0V5G3@meNOG,0XPEI@NOG,12N7V@opiNOG,KOG1219@euNOG	NA|NA|NA	T	Laminin G domain
EuglossaDilemma_000511-T1	7460.GB16822-PA	1.6e-62	244.2		GO:0000003,GO:0001736,GO:0001738,GO:0002009,GO:0003674,GO:0004872,GO:0005488,GO:0005515,GO:0005575,GO:0005623,GO:0005886,GO:0005887,GO:0005912,GO:0005924,GO:0005925,GO:0006996,GO:0007010,GO:0007155,GO:0007156,GO:0007163,GO:0007164,GO:0007275,GO:0007276,GO:0007292,GO:0007424,GO:0007431,GO:0007440,GO:0007442,GO:0008150,GO:0009653,GO:0009888,GO:0009925,GO:0009987,GO:0016020,GO:0016021,GO:0016043,GO:…	K16506		artNOG[6]	032N4@artNOG,09UGS@biNOG,0S6US@hymNOG,0SPI1@inNOG,0V5G3@meNOG,0XPEI@NOG,12N7V@opiNOG,KOG1219@euNOG	NA|NA|NA	T	Laminin G domain
EuglossaDilemma_000520-T1	7460.GB11556-PA	0.0	2038.1			K16506		artNOG[6]	039S3@artNOG,09UGS@biNOG,0SWFY@inNOG,0V5G3@meNOG,0XPEI@NOG,12N7V@opiNOG,KOG1219@euNOG	NA|NA|NA	T	Cadherin domain
EuglossaDilemma_000532-T1	12957.ACEP_00011199-PA	0.0	1244.6		GO:0000902,GO:0003674,GO:0003676,GO:0003677,GO:0005488,GO:0005575,GO:0005622,GO:0005623,GO:0005634,GO:0007275,GO:0007399,GO:0008150,GO:0009653,GO:0009987,GO:0016043,GO:0022008,GO:0030030,GO:0030154,GO:0030182,GO:0031175,GO:0032501,GO:0032502,GO:0032989,GO:0032990,GO:0043226,GO:0043227,GO:0043229,GO:0043231,GO:0044424,GO:0044464,GO:0044699,GO:0044707,GO:0044763,GO:0044767,GO:0048468,GO:0048666,GO:…	K11723		artNOG[6]	035UF@artNOG,0A0IH@biNOG,0S7SH@hymNOG,0SQB3@inNOG,0V86X@meNOG,0XRRI@NOG,12SWD@opiNOG,KOG1828@euNOG	NA|NA|NA	K	Domain of unknown function (DUF3512)
EuglossaDilemma_000536-T1	7460.GB17335-PA	0.0	1797.7		GO:0003333,GO:0003674,GO:0005215,GO:0005342,GO:0005575,GO:0006810,GO:0006811,GO:0006812,GO:0006820,GO:0006821,GO:0006865,GO:0007610,GO:0007638,GO:0008150,GO:0008324,GO:0008509,GO:0008514,GO:0009605,GO:0009612,GO:0009628,GO:0009987,GO:0015075,GO:0015103,GO:0015108,GO:0015171,GO:0015291,GO:0015293,GO:0015294,GO:0015296,GO:0015377,GO:0015379,GO:0015698,GO:0015711,GO:0015849,GO:0016020,GO:0016021,GO:…	K14427		artNOG[6]	033JG@artNOG,09XFV@biNOG,0S5XN@hymNOG,0SS9R@inNOG,0V4WR@meNOG,12RG5@opiNOG,COG0531@NOG,KOG2082@euNOG	NA|NA|NA	P	solute carrier family 12 member
EuglossaDilemma_000537-T1	7460.GB17621-PA	7.6e-82	309.3					artNOG[6]	039BG@artNOG,0AAFP@biNOG,0J58V@euNOG,0SY7U@inNOG,0VMDS@meNOG,0Y6N6@NOG,13ZA4@opiNOG	NA|NA|NA
EuglossaDilemma_000538-T1	7460.GB19901-PA	8.7e-132	474.9	PUC	GO:0000003,GO:0000165,GO:0000188,GO:0001654,GO:0001667,GO:0001700,GO:0001736,GO:0001738,GO:0001745,GO:0001932,GO:0001933,GO:0002009,GO:0002165,GO:0002682,GO:0002684,GO:0003006,GO:0003674,GO:0003824,GO:0004721,GO:0004725,GO:0005575,GO:0005622,GO:0005623,GO:0005737,GO:0005783,GO:0005794,GO:0006464,GO:0006469,GO:0006470,GO:0006793,GO:0006796,GO:0006810,GO:0006928,GO:0006950,GO:0006979,GO:0006996,GO:…	K04459		artNOG[6]	032P4@artNOG,09YBG@biNOG,0STFC@inNOG,0V991@meNOG,12R2E@opiNOG,COG2453@NOG,KOG1716@euNOG	NA|NA|NA	V	DSPc
EuglossaDilemma_000541-T1	12957.ACEP_00012723-PA	9.1e-56	222.6					artNOG[6]	03HNF@artNOG,0B4WW@biNOG,0IR3D@euNOG,0T42J@inNOG,0WHFV@meNOG,122F9@NOG,13DSX@opiNOG	NA|NA|NA	V	Rhodanese-like domain
EuglossaDilemma_000545-T1	12957.ACEP_00005366-PA	5.7e-191	672.2		GO:0008150,GO:0042221,GO:0042493,GO:0050896,GO:0072347			artNOG[6]	0360G@artNOG,09YUU@biNOG,0S8KN@hymNOG,0SRAA@inNOG,0V9SP@meNOG,0XSPU@NOG,12U0N@opiNOG,KOG3685@euNOG,KOG4820@euNOG	NA|NA|NA	S	Inherit from biNOG: unc-79 homolog (C. elegans)
EuglossaDilemma_000546-T1	12957.ACEP_00005366-PA	0.0	3633.6		GO:0008150,GO:0042221,GO:0042493,GO:0050896,GO:0072347			artNOG[6]	0360G@artNOG,09YUU@biNOG,0S8KN@hymNOG,0SRAA@inNOG,0V9SP@meNOG,0XSPU@NOG,12U0N@opiNOG,KOG3685@euNOG,KOG4820@euNOG	NA|NA|NA	S	Inherit from biNOG: unc-79 homolog (C. elegans)
EuglossaDilemma_000547-T1	7460.GB12803-PA	1.7e-249	866.7	PEZ	GO:0003674,GO:0003824,GO:0004721,GO:0004725,GO:0005488,GO:0005515,GO:0005575,GO:0005622,GO:0005623,GO:0005737,GO:0005938,GO:0006464,GO:0006470,GO:0006793,GO:0006796,GO:0008092,GO:0008150,GO:0008152,GO:0008285,GO:0009966,GO:0009968,GO:0009987,GO:0010646,GO:0010648,GO:0016311,GO:0016787,GO:0016788,GO:0016791,GO:0019538,GO:0023051,GO:0023057,GO:0035330,GO:0035331,GO:0035335,GO:0036211,GO:0042127,GO:…	K18025		artNOG[6]	03HYG@artNOG,0B62B@biNOG,0IT4C@euNOG,0S9TA@hymNOG,0T4BA@inNOG,0WIRP@meNOG,0YUAM@NOG,13FN6@opiNOG	NA|NA|NA	T	FERM C-terminal PH-like domain
EuglossaDilemma_000548-T1	7460.GB12489-PA	9.6e-118	428.3		GO:0003674,GO:0003824,GO:0004852,GO:0008150,GO:0008152,GO:0016829,GO:0016835,GO:0016836	K01719		artNOG[6]	038E4@artNOG,0A3BQ@biNOG,0S8FN@hymNOG,0SV9F@inNOG,0VE6J@meNOG,13AD3@opiNOG,COG1587@NOG,KOG4132@euNOG	NA|NA|NA	H	Uroporphyrinogen-III synthase HemD
EuglossaDilemma_000550-T1	12957.ACEP_00007035-PA	4.8e-140	502.7		GO:0001654,GO:0001736,GO:0001738,GO:0001745,GO:0002009,GO:0005575,GO:0005622,GO:0005623,GO:0005737,GO:0005938,GO:0007163,GO:0007164,GO:0007275,GO:0007423,GO:0007424,GO:0008150,GO:0009653,GO:0009887,GO:0009888,GO:0009987,GO:0032501,GO:0032502,GO:0035150,GO:0035151,GO:0035152,GO:0035159,GO:0042067,GO:0044424,GO:0044444,GO:0044448,GO:0044464,GO:0044699,GO:0044707,GO:0044763,GO:0044767,GO:0045177,GO:…			artNOG[6]	0368V@artNOG,0APQQ@biNOG,0IIVG@euNOG,0S52Y@hymNOG,0ST3C@inNOG,0W21V@meNOG,11723@NOG,13FJA@opiNOG	NA|NA|NA
EuglossaDilemma_000554-T1	7460.GB15755-PA	2.9e-82	309.7	RPS11	GO:0000022,GO:0000226,GO:0000228,GO:0000278,GO:0003674,GO:0003735,GO:0005198,GO:0005575,GO:0005622,GO:0005623,GO:0005634,GO:0005694,GO:0005730,GO:0005737,GO:0005829,GO:0005840,GO:0006412,GO:0006996,GO:0007010,GO:0007017,GO:0007049,GO:0007051,GO:0007052,GO:0007275,GO:0007399,GO:0008150,GO:0008152,GO:0009058,GO:0009059,GO:0009987,GO:0010467,GO:0015935,GO:0016043,GO:0019538,GO:0022008,GO:0022402,GO:…	K02949		artNOG[6]	036K1@artNOG,0A0YI@biNOG,0S7NH@hymNOG,0STHS@inNOG,0VBV0@meNOG,13PUI@opiNOG,COG0186@NOG,KOG1728@euNOG	NA|NA|NA	J	Ribosomal protein S17
EuglossaDilemma_000555-T1	7460.GB16078-PA	4.7e-111	406.0					artNOG[6]	0390N@artNOG,0A2DB@biNOG,0S8I4@hymNOG,0SVPI@inNOG,0VD8Y@meNOG,12BYV@NOG,13J9H@opiNOG,KOG2850@euNOG	NA|NA|NA	S	LysM domain
EuglossaDilemma_000556-T1	12957.ACEP_00007031-PA	3.3e-24	115.9			K18178		artNOG[6]	038X1@artNOG,0A9DN@biNOG,0S9B9@hymNOG,0SVQK@inNOG,0VK8G@meNOG,11YIY@NOG,13X42@opiNOG,KOG4114@euNOG	NA|NA|NA	O	Cytochrome c oxidase assembly protein PET191
EuglossaDilemma_000557-T1	12957.ACEP_00007030-PA	6.1e-216	755.4		GO:0008150,GO:0009987			artNOG[6]	0358C@artNOG,0A3VG@biNOG,0IJBW@euNOG,0S7I1@hymNOG,0SSJ7@inNOG,0VEQ2@meNOG,0Y44I@NOG,13JVS@opiNOG	NA|NA|NA
EuglossaDilemma_000560-T1	7460.GB14224-PA	1.1e-310	1070.5					artNOG[6]	035FN@artNOG,0A4C3@biNOG,0S453@hymNOG,0SRWR@inNOG,0V577@meNOG,12YRC@opiNOG,COG0477@NOG,KOG2504@euNOG	NA|NA|NA	G	Major Facilitator Superfamily
EuglossaDilemma_000562-T1	7460.GB11874-PA	0.0	1294.6		GO:0003674,GO:0005215,GO:0005342,GO:0006810,GO:0006811,GO:0006820,GO:0008028,GO:0008150,GO:0008509,GO:0008514,GO:0009987,GO:0015075,GO:0015291,GO:0015355,GO:0015711,GO:0015718,GO:0015849,GO:0022804,GO:0022857,GO:0022891,GO:0022892,GO:0034220,GO:0044699,GO:0044763,GO:0044765,GO:0046942,GO:0046943,GO:0051179,GO:0051234,GO:0055085,GO:0071702			artNOG[6]	03H29@artNOG,0B1P2@biNOG,0S9JW@hymNOG,0T3JT@inNOG,0V577@meNOG,12YRC@opiNOG,COG0477@NOG,KOG2504@euNOG	NA|NA|NA	G	Major Facilitator Superfamily
EuglossaDilemma_000563-T1	7460.GB11874-PA	2.1e-149	533.9		GO:0003674,GO:0005215,GO:0005342,GO:0006810,GO:0006811,GO:0006820,GO:0008028,GO:0008150,GO:0008509,GO:0008514,GO:0009987,GO:0015075,GO:0015291,GO:0015355,GO:0015711,GO:0015718,GO:0015849,GO:0022804,GO:0022857,GO:0022891,GO:0022892,GO:0034220,GO:0044699,GO:0044763,GO:0044765,GO:0046942,GO:0046943,GO:0051179,GO:0051234,GO:0055085,GO:0071702			artNOG[6]	03H29@artNOG,0B1P2@biNOG,0S9JW@hymNOG,0T3JT@inNOG,0V577@meNOG,12YRC@opiNOG,COG0477@NOG,KOG2504@euNOG	NA|NA|NA	G	Major Facilitator Superfamily
EuglossaDilemma_000564-T1	12957.ACEP_00007024-PA	5.5e-167	593.2		GO:0003674,GO:0004872,GO:0005488,GO:0005515,GO:0005521,GO:0005575,GO:0005622,GO:0005623,GO:0005634,GO:0005635,GO:0005637,GO:0012505,GO:0016020,GO:0019866,GO:0031090,GO:0031965,GO:0031967,GO:0031975,GO:0043226,GO:0043227,GO:0043229,GO:0043231,GO:0044422,GO:0044424,GO:0044428,GO:0044446,GO:0044464	K19532		artNOG[6]	037E0@artNOG,0A1MZ@biNOG,0S6P9@hymNOG,0SUB3@inNOG,0VCHS@meNOG,0XP67@NOG,12PRZ@opiNOG,KOG1435@euNOG	NA|NA|NA	I, T	Ergosterol biosynthesis ERG4/ERG24 family
EuglossaDilemma_000565-T1	7460.GB19936-PA	4.2e-104	382.9			K11875		artNOG[6]	0393F@artNOG,0AAUG@biNOG,0J46Y@euNOG,0S9D4@hymNOG,0SVX6@inNOG,0VM1H@meNOG,0Y6Z8@NOG,13XVJ@opiNOG	NA|NA|NA
EuglossaDilemma_000566-T1	7460.GB15954-PA	1e-222	777.7	CYCK	GO:0001932,GO:0003674,GO:0007275,GO:0007399,GO:0008150,GO:0009987,GO:0016538,GO:0019207,GO:0019220,GO:0019222,GO:0019887,GO:0022008,GO:0030154,GO:0030234,GO:0031323,GO:0031399,GO:0032268,GO:0032501,GO:0032502,GO:0042325,GO:0043549,GO:0044699,GO:0044707,GO:0044763,GO:0045859,GO:0048731,GO:0048856,GO:0048869,GO:0050789,GO:0050790,GO:0050794,GO:0051174,GO:0051246,GO:0051338,GO:0060255,GO:0065007,GO:…			artNOG[6]	032T5@artNOG,09UNM@biNOG,0S7RV@hymNOG,0SPNI@inNOG,0V5N7@meNOG,12NV1@opiNOG,COG5333@NOG,KOG0834@euNOG	NA|NA|NA	D	Cyclin, N-terminal domain
EuglossaDilemma_000567-T1	7460.GB12043-PA	0.0	1434.9	S6KII	GO:0002165,GO:0003002,GO:0003008,GO:0003674,GO:0003824,GO:0004672,GO:0004674,GO:0004711,GO:0005488,GO:0005515,GO:0005575,GO:0005622,GO:0005623,GO:0005737,GO:0005840,GO:0006464,GO:0006468,GO:0006793,GO:0006796,GO:0007275,GO:0007389,GO:0007399,GO:0007444,GO:0007472,GO:0007474,GO:0007476,GO:0007517,GO:0007519,GO:0007528,GO:0007552,GO:0007560,GO:0007568,GO:0007610,GO:0007611,GO:0007612,GO:0007622,GO:…	K04373		artNOG[6]	03619@artNOG,09T66@biNOG,0S4NU@hymNOG,0SSTU@inNOG,0V44X@meNOG,0XNPH@NOG,12P0N@opiNOG,KOG0598@euNOG	NA|NA|NA	T	ribosomal protein S6 kinase
EuglossaDilemma_000568-T1	7460.GB17101-PA	3.1e-90	336.7		GO:0003674,GO:0003824,GO:0004385,GO:0006139,GO:0006725,GO:0006753,GO:0006793,GO:0006796,GO:0006807,GO:0008150,GO:0008152,GO:0009117,GO:0009987,GO:0016301,GO:0016310,GO:0016740,GO:0016772,GO:0016776,GO:0019201,GO:0019205,GO:0019637,GO:0034641,GO:0044237,GO:0044238,GO:0044281,GO:0044710,GO:0046483,GO:0046939,GO:0055086,GO:0071704,GO:1901360	K00942		artNOG[6]	036UA@artNOG,0A0V8@biNOG,0S5S8@hymNOG,0STN7@inNOG,0VBRQ@meNOG,13K8B@opiNOG,COG0194@NOG,KOG0707@euNOG	NA|NA|NA	F	GuKc
EuglossaDilemma_000569-T1	7460.GB12862-PA	5.3e-146	522.7					meNOG[21]	0AGWY@biNOG,0KHW6@euNOG,0VU7C@meNOG,10QW0@NOG,14WH9@opiNOG	NA|NA|NA
EuglossaDilemma_000570-T1	12957.ACEP_00015486-PA	1.6e-84	319.3		GO:0003674,GO:0005215,GO:0005216,GO:0005575,GO:0006810,GO:0006811,GO:0008150,GO:0009593,GO:0009987,GO:0015075,GO:0015267,GO:0015276,GO:0016020,GO:0016021,GO:0022803,GO:0022834,GO:0022836,GO:0022838,GO:0022839,GO:0022857,GO:0022891,GO:0022892,GO:0031224,GO:0034220,GO:0042221,GO:0044425,GO:0044699,GO:0044763,GO:0044765,GO:0050896,GO:0051179,GO:0051234,GO:0051606,GO:0055085			artNOG[6]	039UA@artNOG,0ACV8@biNOG,0J9II@euNOG,0SWKQ@inNOG,0VRZN@meNOG,0YQAS@NOG,1432M@opiNOG	NA|NA|NA
EuglossaDilemma_000571-T1	7460.GB14653-PA	3e-80	303.9		GO:0003674,GO:0005215,GO:0005216,GO:0005575,GO:0006810,GO:0006811,GO:0008150,GO:0009593,GO:0009987,GO:0015075,GO:0015267,GO:0015276,GO:0016020,GO:0016021,GO:0022803,GO:0022834,GO:0022836,GO:0022838,GO:0022839,GO:0022857,GO:0022891,GO:0022892,GO:0031224,GO:0034220,GO:0042221,GO:0044425,GO:0044699,GO:0044763,GO:0044765,GO:0050896,GO:0051179,GO:0051234,GO:0051606,GO:0055085			artNOG[6]	039UA@artNOG,0ACV8@biNOG,0J9II@euNOG,0SWKQ@inNOG,0VRZN@meNOG,0YQAS@NOG,1432M@opiNOG	NA|NA|NA
EuglossaDilemma_000572-T1	7460.GB14653-PA	4.6e-154	549.7		GO:0003674,GO:0005215,GO:0005216,GO:0005575,GO:0006810,GO:0006811,GO:0008150,GO:0009593,GO:0009987,GO:0015075,GO:0015267,GO:0015276,GO:0016020,GO:0016021,GO:0022803,GO:0022834,GO:0022836,GO:0022838,GO:0022839,GO:0022857,GO:0022891,GO:0022892,GO:0031224,GO:0034220,GO:0042221,GO:0044425,GO:0044699,GO:0044763,GO:0044765,GO:0050896,GO:0051179,GO:0051234,GO:0051606,GO:0055085			artNOG[6]	039UA@artNOG,0ACV8@biNOG,0J9II@euNOG,0SWKQ@inNOG,0VRZN@meNOG,0YQAS@NOG,1432M@opiNOG	NA|NA|NA
EuglossaDilemma_000574-T1	7460.GB18473-PA	2.8e-182	643.7		GO:0001653,GO:0003008,GO:0003674,GO:0004871,GO:0004872,GO:0004888,GO:0004930,GO:0005575,GO:0007154,GO:0007165,GO:0007166,GO:0007186,GO:0007218,GO:0007267,GO:0007268,GO:0008150,GO:0008188,GO:0008528,GO:0009987,GO:0016020,GO:0016021,GO:0019226,GO:0023052,GO:0030594,GO:0031224,GO:0032501,GO:0035637,GO:0038023,GO:0044425,GO:0044699,GO:0044700,GO:0044707,GO:0044763,GO:0050789,GO:0050794,GO:0050877,GO:…			artNOG[6]	034EU@artNOG,0A0S0@biNOG,0IIAT@euNOG,0S7E4@hymNOG,0SR3G@inNOG,0VEPW@meNOG,0ZRGN@NOG,13NSG@opiNOG	NA|NA|NA	T	Serpentine type 7TM GPCR chemoreceptor Srw
EuglossaDilemma_000575-T1	7425.NV22662-PA	9.4e-134	482.3		GO:0000226,GO:0000242,GO:0000902,GO:0003674,GO:0003774,GO:0003777,GO:0003824,GO:0005575,GO:0005622,GO:0005623,GO:0005737,GO:0005813,GO:0005815,GO:0005856,GO:0006996,GO:0007010,GO:0007017,GO:0008150,GO:0008152,GO:0009653,GO:0009987,GO:0010927,GO:0015630,GO:0016043,GO:0016462,GO:0016787,GO:0016817,GO:0016818,GO:0017111,GO:0022607,GO:0030030,GO:0030031,GO:0031023,GO:0032502,GO:0032989,GO:0032990,GO:…	K16531		artNOG[6]	03HKH@artNOG,0B4RT@biNOG,0IQRD@euNOG,0S9PV@hymNOG,0T411@inNOG,0WHA9@meNOG,11HWU@NOG,13DIG@opiNOG	NA|NA|NA	S	Tetratricopeptide repeat
EuglossaDilemma_000576-T1	7460.GB13618-PA	4.5e-267	925.2			K15289		artNOG[6]	035TK@artNOG,09XSW@biNOG,0S5TV@hymNOG,0SSXQ@inNOG,0V8QF@meNOG,13ABZ@opiNOG,COG0697@NOG,KOG2765@euNOG	NA|NA|NA	E, G	solute carrier family 35 member F5-like
EuglossaDilemma_000577-T1	7460.GB16404-PA	1e-62	247.3					meNOG[21]	0AKVT@biNOG,0KFYY@euNOG,0VZ9V@meNOG,10SUU@NOG,12Y12@opiNOG	NA|NA|NA
EuglossaDilemma_000578-T1	7460.GB16346-PA	2.4e-285	986.1	RAS	GO:0000003,GO:0000902,GO:0000904,GO:0003674,GO:0003824,GO:0003938,GO:0005575,GO:0005622,GO:0005623,GO:0005737,GO:0006139,GO:0006163,GO:0006164,GO:0006177,GO:0006725,GO:0006753,GO:0006793,GO:0006796,GO:0006807,GO:0006810,GO:0006897,GO:0006909,GO:0006928,GO:0006935,GO:0007275,GO:0007276,GO:0007292,GO:0007399,GO:0007409,GO:0007411,GO:0008150,GO:0008152,GO:0009058,GO:0009116,GO:0009117,GO:0009119,GO:…	K00088		artNOG[6]	0350S@artNOG,09VHC@biNOG,0S868@hymNOG,0SRN5@inNOG,0V6GJ@meNOG,12P0H@opiNOG,COG0516@NOG,COG0517@NOG,KOG2550@euNOG	NA|NA|NA	F	Catalyzes the conversion of inosine 5'-phosphate (IMP) to xanthosine 5'-phosphate (XMP), the first committed and rate- limiting step in the de novo synthesis of guanine nucleotides, and therefore plays an important role in the regulation of cell growth (By similarity)
EuglossaDilemma_000579-T1	7460.GB17767-PA	9.8e-65	251.5		GO:0005575,GO:0005622,GO:0005623,GO:0005856,GO:0005875,GO:0015630,GO:0032991,GO:0043226,GO:0043228,GO:0043229,GO:0043232,GO:0043234,GO:0044422,GO:0044424,GO:0044430,GO:0044446,GO:0044464	K15439		artNOG[6]	0397A@artNOG,09XNU@biNOG,0S81X@hymNOG,0SVUD@inNOG,0V82I@meNOG,12SKT@opiNOG,COG0625@NOG,KOG0867@euNOG	NA|NA|NA	O	eukaryotic translation elongation factor 1 epsilon-1-like
EuglossaDilemma_000580-T1	7460.GB12768-PA	0.0	2581.6		GO:0003674,GO:0003774,GO:0003777,GO:0003824,GO:0005575,GO:0005622,GO:0005623,GO:0005737,GO:0005856,GO:0005871,GO:0005875,GO:0006928,GO:0007017,GO:0007018,GO:0008150,GO:0008152,GO:0009987,GO:0015630,GO:0016462,GO:0016787,GO:0016817,GO:0016818,GO:0017111,GO:0032991,GO:0043226,GO:0043228,GO:0043229,GO:0043232,GO:0043234,GO:0044422,GO:0044424,GO:0044430,GO:0044446,GO:0044464,GO:0044699,GO:0044763	K10395		artNOG[6]	032NB@artNOG,09WKT@biNOG,0S575@hymNOG,0SPI7@inNOG,0V7JF@meNOG,12QPN@opiNOG,COG5059@NOG,KOG0244@euNOG	NA|NA|NA	Z	KISc
EuglossaDilemma_000581-T1	7460.GB15204-PA	2.3e-208	729.9	PSR	GO:0005575,GO:0005622,GO:0005623,GO:0005634,GO:0007275,GO:0008150,GO:0009966,GO:0009968,GO:0009987,GO:0010627,GO:0010646,GO:0010648,GO:0010741,GO:0010941,GO:0023051,GO:0023057,GO:0032501,GO:0032502,GO:0032872,GO:0032873,GO:0035212,GO:0040008,GO:0042981,GO:0043066,GO:0043067,GO:0043069,GO:0043226,GO:0043227,GO:0043229,GO:0043231,GO:0043408,GO:0043409,GO:0044424,GO:0044464,GO:0044699,GO:0044707,GO:…	K11323		artNOG[6]	0352F@artNOG,09WPY@biNOG,0S71S@hymNOG,0SRPX@inNOG,0V7NE@meNOG,0XQCR@NOG,12Q23@opiNOG,KOG2130@euNOG	NA|NA|NA	B, T	JmjC domain, hydroxylase
EuglossaDilemma_000582-T1	7460.GB18935-PA	0.0	2295.4		GO:0003674,GO:0003824,GO:0006325,GO:0006464,GO:0006479,GO:0006996,GO:0007154,GO:0007267,GO:0008150,GO:0008152,GO:0008168,GO:0008170,GO:0008213,GO:0008276,GO:0008757,GO:0009987,GO:0016043,GO:0016278,GO:0016279,GO:0016568,GO:0016569,GO:0016570,GO:0016571,GO:0016740,GO:0016741,GO:0018022,GO:0018024,GO:0018193,GO:0018205,GO:0019538,GO:0023052,GO:0030154,GO:0031151,GO:0032259,GO:0032502,GO:0034729,GO:…	K11427		artNOG[6]	033KT@artNOG,0A2I0@biNOG,0S4AK@hymNOG,0SQC5@inNOG,0VDE2@meNOG,0XSYC@NOG,13I17@opiNOG,KOG3538@euNOG,KOG3924@euNOG	NA|NA|NA	D, K	Histone methylation protein DOT1
EuglossaDilemma_000583-T1	7460.GB18935-PA	1.1e-156	558.1		GO:0003674,GO:0003824,GO:0006325,GO:0006464,GO:0006479,GO:0006996,GO:0007154,GO:0007267,GO:0008150,GO:0008152,GO:0008168,GO:0008170,GO:0008213,GO:0008276,GO:0008757,GO:0009987,GO:0016043,GO:0016278,GO:0016279,GO:0016568,GO:0016569,GO:0016570,GO:0016571,GO:0016740,GO:0016741,GO:0018022,GO:0018024,GO:0018193,GO:0018205,GO:0019538,GO:0023052,GO:0030154,GO:0031151,GO:0032259,GO:0032502,GO:0034729,GO:…	K11427		artNOG[6]	033KT@artNOG,0A2I0@biNOG,0S4AK@hymNOG,0SQC5@inNOG,0VDE2@meNOG,0XSYC@NOG,13I17@opiNOG,KOG3538@euNOG,KOG3924@euNOG	NA|NA|NA	D, K	Histone methylation protein DOT1
EuglossaDilemma_000584-T1	7460.GB18935-PA	6.1e-185	652.1		GO:0003674,GO:0003824,GO:0006325,GO:0006464,GO:0006479,GO:0006996,GO:0007154,GO:0007267,GO:0008150,GO:0008152,GO:0008168,GO:0008170,GO:0008213,GO:0008276,GO:0008757,GO:0009987,GO:0016043,GO:0016278,GO:0016279,GO:0016568,GO:0016569,GO:0016570,GO:0016571,GO:0016740,GO:0016741,GO:0018022,GO:0018024,GO:0018193,GO:0018205,GO:0019538,GO:0023052,GO:0030154,GO:0031151,GO:0032259,GO:0032502,GO:0034729,GO:…	K11427		artNOG[6]	033KT@artNOG,0A2I0@biNOG,0S4AK@hymNOG,0SQC5@inNOG,0VDE2@meNOG,0XSYC@NOG,13I17@opiNOG,KOG3538@euNOG,KOG3924@euNOG	NA|NA|NA	D, K	Histone methylation protein DOT1
EuglossaDilemma_000585-T1	7460.GB18056-PA	9e-180	634.8		GO:0006950,GO:0008150,GO:0009266,GO:0009408,GO:0009628,GO:0050896	K09507,K09511		artNOG[6]	035YZ@artNOG,09W43@biNOG,0S6XS@hymNOG,0SSQW@inNOG,0V72E@meNOG,12PPD@opiNOG,COG0484@NOG,KOG0714@euNOG	NA|NA|NA	O	DnaJ domain
EuglossaDilemma_000586-T1	7460.GB10364-PA	0.0	1177.9		GO:0000123,GO:0003674,GO:0003824,GO:0004402,GO:0005575,GO:0005622,GO:0005623,GO:0005634,GO:0005654,GO:0005671,GO:0006325,GO:0006338,GO:0006464,GO:0006473,GO:0006475,GO:0006996,GO:0008080,GO:0008150,GO:0008152,GO:0009893,GO:0009987,GO:0010485,GO:0010604,GO:0010638,GO:0016043,GO:0016407,GO:0016410,GO:0016568,GO:0016569,GO:0016570,GO:0016573,GO:0016740,GO:0016746,GO:0016747,GO:0018193,GO:0018205,GO:…			artNOG[6]	03HJT@artNOG,0B4PN@biNOG,0S9PR@hymNOG,0T40G@inNOG,0WH7X@meNOG,0Y6C7@NOG,13DF2@opiNOG,KOG3138@euNOG	NA|NA|NA	S	Acetyltransferase (GNAT) family
EuglossaDilemma_000587-T1	7460.GB18721-PA	0.0	1677.9		GO:0003008,GO:0007600,GO:0007605,GO:0008150,GO:0032501,GO:0044699,GO:0044707,GO:0050877,GO:0050954			artNOG[6]	03540@artNOG,09XC4@biNOG,0IEIB@euNOG,0S58R@hymNOG,0SRR0@inNOG,0V8AF@meNOG,0XREK@NOG,12QS8@opiNOG	NA|NA|NA	S	WD domain, G-beta repeat
EuglossaDilemma_000588-T1	7460.GB10614-PA	6.5e-133	478.8			K10258		artNOG[6]	033VE@artNOG,09VJ7@biNOG,0S5XT@hymNOG,0SQIW@inNOG,0V6IC@meNOG,0XR2S@NOG,12PC0@opiNOG,KOG1639@euNOG	NA|NA|NA	I	3-oxo-5-alpha-steroid 4-dehydrogenase
EuglossaDilemma_000589-T1	7460.GB30214-PA	1e-78	298.1	MED20	GO:0000988,GO:0000989,GO:0001076,GO:0001104,GO:0003674,GO:0003712,GO:0003824,GO:0003899,GO:0005575,GO:0005622,GO:0005623,GO:0005634,GO:0005654,GO:0006139,GO:0006351,GO:0006352,GO:0006355,GO:0006357,GO:0006366,GO:0006367,GO:0006725,GO:0006807,GO:0008150,GO:0008152,GO:0009058,GO:0009059,GO:0009889,GO:0009987,GO:0010467,GO:0010468,GO:0010556,GO:0016070,GO:0016592,GO:0016740,GO:0016772,GO:0016779,GO:…	K13528		artNOG[6]	035ZC@artNOG,09TS3@biNOG,0S403@hymNOG,0SSPA@inNOG,0V4RE@meNOG,0XT23@NOG,133NV@opiNOG,KOG4309@euNOG	NA|NA|NA	K	mediator of RNA polymerase II transcription subunit 20-like
EuglossaDilemma_000592-T1	7460.GB15183-PA	1.3e-258	897.1					artNOG[6]	034RH@artNOG,0A3ZG@biNOG,0S4Y4@hymNOG,0SSY5@inNOG,0VEU9@meNOG,0XNQK@NOG,13KB8@opiNOG,KOG0254@euNOG	NA|NA|NA	G	Sugar (and other) transporter
EuglossaDilemma_000593-T1	7460.GB14967-PA	0.0	1500.3	DG	GO:0000003,GO:0000578,GO:0000902,GO:0000904,GO:0002009,GO:0002165,GO:0003002,GO:0003006,GO:0003008,GO:0003674,GO:0005198,GO:0005488,GO:0005515,GO:0005575,GO:0005622,GO:0005623,GO:0005737,GO:0005886,GO:0006109,GO:0006110,GO:0006928,GO:0006935,GO:0006996,GO:0007010,GO:0007016,GO:0007154,GO:0007163,GO:0007267,GO:0007268,GO:0007275,GO:0007276,GO:0007281,GO:0007292,GO:0007293,GO:0007295,GO:0007308,GO:…	K06265		artNOG[6]	032A2@artNOG,09XBN@biNOG,0S6V3@hymNOG,0SR4U@inNOG,0VAT0@meNOG,0XQTU@NOG,12PPK@opiNOG,KOG3781@euNOG	NA|NA|NA	W	Dystroglycan (Dystrophin-associated glycoprotein 1)
EuglossaDilemma_000595-T1	7425.NV11300-PA	3.4e-144	516.2	CAH1	GO:0003674,GO:0003824,GO:0004089,GO:0008150,GO:0008152,GO:0016829,GO:0016835,GO:0016836	K01672		artNOG[6]	0329T@artNOG,0A14P@biNOG,0S6IV@hymNOG,0SR23@inNOG,0VC0Y@meNOG,13HPY@opiNOG,COG3338@NOG,KOG0382@euNOG	NA|NA|NA	P	Carb_anhydrase
EuglossaDilemma_000596-T1	7460.GB18632-PA	3.1e-183	647.1			K08220		artNOG[6]	0324G@artNOG,09WK6@biNOG,0S7J2@hymNOG,0SP3T@inNOG,0V7IS@meNOG,0XSTK@NOG,12TPY@opiNOG,KOG2563@euNOG	NA|NA|NA	G	Major Facilitator Superfamily
EuglossaDilemma_000597-T1	7460.GB18332-PA	3e-15	88.2					artNOG[6]	03HH2@artNOG,0B4HY@biNOG,0IQ9Y@euNOG,0S9P0@hymNOG,0T3Y6@inNOG,0WH1H@meNOG,1232G@NOG,13D6B@opiNOG	NA|NA|NA
EuglossaDilemma_000598-T1	7460.GB18332-PA	1.6e-249	868.2					artNOG[6]	03HH2@artNOG,0B4HY@biNOG,0IQ9Y@euNOG,0S9P0@hymNOG,0T3Y6@inNOG,0WH1H@meNOG,1232G@NOG,13D6B@opiNOG	NA|NA|NA
EuglossaDilemma_000599-T1	7460.GB18332-PA	7.9e-123	446.0					artNOG[6]	03HH2@artNOG,0B4HY@biNOG,0IQ9Y@euNOG,0S9P0@hymNOG,0T3Y6@inNOG,0WH1H@meNOG,1232G@NOG,13D6B@opiNOG	NA|NA|NA
EuglossaDilemma_000600-T1	7460.GB12087-PA	1.3e-146	524.6					artNOG[6]	032KE@artNOG,09UTW@biNOG,0S3MA@hymNOG,0SPQX@inNOG,0V5TE@meNOG,0XRIA@NOG,12NXX@opiNOG,KOG2524@euNOG	NA|NA|NA	H	Protein of unknown function (DUF2419)
EuglossaDilemma_000601-T1	7460.GB18967-PA	2.6e-161	573.2		GO:0000003,GO:0000902,GO:0001709,GO:0003006,GO:0005575,GO:0005622,GO:0005623,GO:0005856,GO:0005869,GO:0005875,GO:0005886,GO:0006810,GO:0006897,GO:0006909,GO:0006928,GO:0006996,GO:0007010,GO:0007015,GO:0007017,GO:0007018,GO:0007275,GO:0007276,GO:0007292,GO:0007293,GO:0007294,GO:0007444,GO:0008064,GO:0008150,GO:0008290,GO:0009653,GO:0009987,GO:0009994,GO:0010591,GO:0010639,GO:0015629,GO:0015630,GO:…	K10364		artNOG[6]	033W6@artNOG,09TR6@biNOG,0S6MW@hymNOG,0SQJM@inNOG,0V4QH@meNOG,0ZAWX@NOG,12PIR@opiNOG,KOG0836@euNOG	NA|NA|NA	Z	f-actin-capping protein subunit alpha-like
EuglossaDilemma_000602-T1	7460.GB18181-PA	3.6e-102	379.0					meNOG[21]	0AN46@biNOG,0KHID@euNOG,0VZYR@meNOG,10R80@NOG,12UWS@opiNOG	NA|NA|NA
EuglossaDilemma_000603-T1	7460.GB12821-PA	3.5e-188	664.1					artNOG[6]	03H7J@artNOG,0B3HS@biNOG,0INE9@euNOG,0T3QG@inNOG,0WFX2@meNOG,0Y7P2@NOG,13BIZ@opiNOG	NA|NA|NA	E	Inherit from KOG: Dehydrogenase
EuglossaDilemma_000604-T1	7460.GB10576-PA	0.0	8636.2		GO:0005575,GO:0005622,GO:0005623,GO:0005737,GO:0006996,GO:0007010,GO:0007525,GO:0007527,GO:0008150,GO:0009653,GO:0009987,GO:0010927,GO:0016043,GO:0022607,GO:0030016,GO:0030017,GO:0030029,GO:0030036,GO:0030154,GO:0030239,GO:0031032,GO:0031430,GO:0031672,GO:0032502,GO:0032989,GO:0042692,GO:0043226,GO:0043228,GO:0043229,GO:0043232,GO:0043292,GO:0044085,GO:0044422,GO:0044424,GO:0044444,GO:0044449,GO:…			artNOG[6]	0328D@artNOG,09UCG@biNOG,0S7GD@hymNOG,0SP6S@inNOG,0V474@meNOG,0XQFD@NOG,12NP0@opiNOG,KOG0032@euNOG,KOG0689@euNOG,KOG4475@euNOG	NA|NA|NA	T	IG
EuglossaDilemma_000605-T1	7460.GB17675-PA	9.9e-98	361.3			K10687		artNOG[6]	036VQ@artNOG,09UIU@biNOG,0S5KZ@hymNOG,0STM9@inNOG,0V5I0@meNOG,0XS81@NOG,12PWW@opiNOG,KOG0420@euNOG	NA|NA|NA	O	Ubiquitin-conjugating enzyme
EuglossaDilemma_000606-T1	7460.GB15138-PA	5.8e-117	426.4					meNOG[21]	0AQ5Y@biNOG,0IFJH@euNOG,0W2J6@meNOG,0YYNB@NOG,13B10@opiNOG	NA|NA|NA	S	Inherit from opiNOG: MSS51 mitochondrial translational activator homolog (S. cerevisiae)
EuglossaDilemma_000607-T1	7460.GB16268-PA	1.3e-91	340.9	VPS25	GO:0000003,GO:0001894,GO:0002165,GO:0003006,GO:0006810,GO:0007163,GO:0007275,GO:0007444,GO:0007483,GO:0007484,GO:0007485,GO:0007548,GO:0007552,GO:0007560,GO:0008150,GO:0008283,GO:0008285,GO:0008593,GO:0009653,GO:0009791,GO:0009886,GO:0009887,GO:0009966,GO:0009987,GO:0010646,GO:0010669,GO:0010796,GO:0010797,GO:0010941,GO:0016043,GO:0016197,GO:0022414,GO:0023051,GO:0030011,GO:0030154,GO:0030539,GO:…	K12189		artNOG[6]	036YH@artNOG,0A17F@biNOG,0S7N2@hymNOG,0STVK@inNOG,0VC34@meNOG,11F6Y@NOG,13MPM@opiNOG,KOG4068@euNOG	NA|NA|NA	U	ESCRT-II complex subunit
EuglossaDilemma_000608-T1	7460.GB16911-PA	1.4e-236	823.9		GO:0003008,GO:0003333,GO:0003674,GO:0005215,GO:0005283,GO:0005310,GO:0005313,GO:0005342,GO:0005343,GO:0005416,GO:0005575,GO:0005623,GO:0005886,GO:0006810,GO:0006811,GO:0006812,GO:0006814,GO:0006820,GO:0006835,GO:0006865,GO:0006937,GO:0006942,GO:0007154,GO:0007267,GO:0007268,GO:0007275,GO:0007568,GO:0007610,GO:0007626,GO:0008150,GO:0008324,GO:0008340,GO:0008345,GO:0008509,GO:0008514,GO:0009987,GO:…			artNOG[6]	034SX@artNOG,09UFF@biNOG,0S5E7@hymNOG,0SREF@inNOG,0V5ET@meNOG,12PFQ@opiNOG,COG1301@NOG,KOG3787@euNOG	NA|NA|NA	E	excitatory amino acid transporter
EuglossaDilemma_000609-T1	13037.EHJ70227	3.2e-29	132.5		GO:0000003,GO:0000212,GO:0000226,GO:0000278,GO:0001932,GO:0002165,GO:0003674,GO:0003824,GO:0004672,GO:0004674,GO:0004693,GO:0005488,GO:0005515,GO:0006461,GO:0006464,GO:0006468,GO:0006508,GO:0006511,GO:0006793,GO:0006796,GO:0006996,GO:0007010,GO:0007017,GO:0007049,GO:0007051,GO:0007056,GO:0007057,GO:0007088,GO:0007126,GO:0007127,GO:0007143,GO:0007144,GO:0007275,GO:0007346,GO:0007444,GO:0007488,GO:…	K02219		artNOG[6]	038HM@artNOG,0A9B1@biNOG,0SVCK@inNOG,0VK7V@meNOG,11UAN@NOG,13UCM@opiNOG,KOG3484@euNOG	NA|NA|NA	D	regulatory subunit
EuglossaDilemma_000610-T1	7460.GB18523-PA	2.8e-152	544.3					artNOG[6]	039JX@artNOG,0A18Y@biNOG,0IH9U@euNOG,0S8GQ@hymNOG,0SWAI@inNOG,0VC4S@meNOG,108Y5@NOG,12THX@opiNOG	NA|NA|NA	S	Inherit from biNOG: zinc finger protein 474
EuglossaDilemma_000611-T1	7460.GB19247-PA	0.0	1685.6	EF2B	GO:0000022,GO:0000226,GO:0000278,GO:0003674,GO:0003676,GO:0003723,GO:0003746,GO:0005488,GO:0005575,GO:0005622,GO:0005623,GO:0005737,GO:0005811,GO:0005829,GO:0005856,GO:0005875,GO:0006412,GO:0006414,GO:0006996,GO:0007010,GO:0007017,GO:0007049,GO:0007051,GO:0007052,GO:0008135,GO:0008150,GO:0008152,GO:0009058,GO:0009059,GO:0009987,GO:0010467,GO:0015630,GO:0016043,GO:0019538,GO:0022402,GO:0032991,GO:…	K03234		artNOG[6]	032ZT@artNOG,09X4Y@biNOG,0S6F0@hymNOG,0SPU0@inNOG,0V83E@meNOG,12QB7@opiNOG,COG0480@NOG,KOG0469@euNOG	NA|NA|NA	J	EFG_IV
EuglossaDilemma_000612-T1	7460.GB12995-PA	2e-180	637.1					artNOG[6]	036P0@artNOG,0A274@biNOG,0IHF5@euNOG,0S3RD@hymNOG,0SV6X@inNOG,0VC4H@meNOG,0ZN4R@NOG,13IQ0@opiNOG	NA|NA|NA	S	Protein of unknown function DUF84
EuglossaDilemma_000613-T1	7460.GB17643-PA	1e-187	661.4	NUP44A	GO:0000003,GO:0003674,GO:0005198,GO:0005575,GO:0005622,GO:0005623,GO:0005634,GO:0005635,GO:0005643,GO:0007276,GO:0007292,GO:0007346,GO:0008150,GO:0012505,GO:0016020,GO:0016021,GO:0017056,GO:0019953,GO:0022414,GO:0031224,GO:0031967,GO:0031975,GO:0032501,GO:0032504,GO:0032991,GO:0043226,GO:0043227,GO:0043229,GO:0043231,GO:0043234,GO:0044422,GO:0044424,GO:0044425,GO:0044428,GO:0044446,GO:0044464,GO:…	K14299		artNOG[6]	034FJ@artNOG,0A07Q@biNOG,0S5H2@hymNOG,0SPGA@inNOG,0VB3N@meNOG,0XRNW@NOG,133D1@opiNOG,KOG2445@euNOG	NA|NA|NA	U, Y	WD domain, G-beta repeat
EuglossaDilemma_000614-T1	7460.GB19991-PA	2.4e-60	237.7					artNOG[6]	03C4Q@artNOG,0AMTA@biNOG,0JPSC@euNOG,0S92M@hymNOG,0SYJM@inNOG,0VZN2@meNOG,0ZRGR@NOG,14E3R@opiNOG	NA|NA|NA
EuglossaDilemma_000615-T1	7460.GB16060-PA	0.0	1239.6					artNOG[6]	03HTH@artNOG,0B5JV@biNOG,0IS81@euNOG,0S9RQ@hymNOG,0T470@inNOG,0WI7G@meNOG,0YW6A@NOG,13EVA@opiNOG	NA|NA|NA	T	CD80-like C2-set immunoglobulin domain
EuglossaDilemma_000617-T1	7460.GB16060-PA	2.4e-36	156.8					artNOG[6]	03HTH@artNOG,0B5JV@biNOG,0IS81@euNOG,0S9RQ@hymNOG,0T470@inNOG,0WI7G@meNOG,0YW6A@NOG,13EVA@opiNOG	NA|NA|NA	T	CD80-like C2-set immunoglobulin domain
EuglossaDilemma_000618-T1	7070.TC009570-PA	9.5e-46	188.7					artNOG[6]	03HTH@artNOG,0B5JV@biNOG,0IS81@euNOG,0T470@inNOG,0WI7G@meNOG,0YW6A@NOG,13EVA@opiNOG	NA|NA|NA	T	CD80-like C2-set immunoglobulin domain
EuglossaDilemma_000627-T1	7425.NV11322-PA	4.3e-07	60.8		GO:0000122,GO:0000981,GO:0000982,GO:0001071,GO:0001078,GO:0001227,GO:0001654,GO:0001700,GO:0001745,GO:0003674,GO:0003676,GO:0003677,GO:0003700,GO:0003705,GO:0005488,GO:0005515,GO:0005575,GO:0005622,GO:0005623,GO:0005634,GO:0006139,GO:0006351,GO:0006355,GO:0006357,GO:0006366,GO:0006725,GO:0006807,GO:0007275,GO:0007399,GO:0007422,GO:0007423,GO:0007458,GO:0008150,GO:0008152,GO:0009058,GO:0009059,GO:…			artNOG[6]	036BZ@artNOG,09YW1@biNOG,0S4EI@hymNOG,0ST7T@inNOG,0V9TW@meNOG,12X4I@opiNOG,COG5048@NOG,KOG1721@euNOG	NA|NA|NA	K	ZnF_C2H2
EuglossaDilemma_000628-T1	7460.GB17213-PA	2.5e-178	630.6		GO:0000122,GO:0000981,GO:0000982,GO:0001071,GO:0001078,GO:0001227,GO:0001654,GO:0001700,GO:0001745,GO:0003674,GO:0003676,GO:0003677,GO:0003700,GO:0003705,GO:0005488,GO:0005515,GO:0005575,GO:0005622,GO:0005623,GO:0005634,GO:0006139,GO:0006351,GO:0006355,GO:0006357,GO:0006366,GO:0006725,GO:0006807,GO:0007275,GO:0007399,GO:0007422,GO:0007423,GO:0007458,GO:0008150,GO:0008152,GO:0009058,GO:0009059,GO:…			artNOG[6]	036BZ@artNOG,09YW1@biNOG,0S4EI@hymNOG,0ST7T@inNOG,0V9TW@meNOG,12X4I@opiNOG,COG5048@NOG,KOG1721@euNOG	NA|NA|NA	K	ZnF_C2H2
EuglossaDilemma_000629-T1	12957.ACEP_00007060-PA	1.1e-74	285.4		GO:0003674,GO:0005096,GO:0005575,GO:0005622,GO:0005623,GO:0005737,GO:0005886,GO:0006140,GO:0008047,GO:0008150,GO:0008277,GO:0009118,GO:0009894,GO:0009966,GO:0010646,GO:0016020,GO:0019219,GO:0019220,GO:0019222,GO:0023051,GO:0030234,GO:0030695,GO:0030811,GO:0031323,GO:0031329,GO:0033121,GO:0033124,GO:0043085,GO:0043087,GO:0043547,GO:0044093,GO:0044424,GO:0044464,GO:0048583,GO:0050789,GO:0050790,GO:…	K16449		artNOG[6]	0379Q@artNOG,09TGM@biNOG,0SU6Y@inNOG,0V66S@meNOG,0YMJD@NOG,13IJP@opiNOG,KOG3589@euNOG	NA|NA|NA	T	RGS
EuglossaDilemma_000634-T1	7425.NV11321-PA	2.9e-19	100.9	GRH	GO:0000902,GO:0000904,GO:0001071,GO:0001654,GO:0001709,GO:0001736,GO:0001738,GO:0001745,GO:0001751,GO:0001752,GO:0001754,GO:0001763,GO:0002009,GO:0002064,GO:0003382,GO:0003674,GO:0003676,GO:0003677,GO:0003700,GO:0005488,GO:0005515,GO:0005575,GO:0005622,GO:0005623,GO:0005634,GO:0006355,GO:0006357,GO:0006996,GO:0007009,GO:0007163,GO:0007164,GO:0007275,GO:0007399,GO:0007402,GO:0007417,GO:0007419,GO:…	K09275		artNOG[6]	036AD@artNOG,09T5R@biNOG,0S6KW@hymNOG,0SRKC@inNOG,0V44G@meNOG,0XNZ6@NOG,12N27@opiNOG,KOG4091@euNOG	NA|NA|NA	K	CP2 transcription factor
EuglossaDilemma_000637-T1	7425.NV11321-PA	5.5e-186	656.0	GRH	GO:0000902,GO:0000904,GO:0001071,GO:0001654,GO:0001709,GO:0001736,GO:0001738,GO:0001745,GO:0001751,GO:0001752,GO:0001754,GO:0001763,GO:0002009,GO:0002064,GO:0003382,GO:0003674,GO:0003676,GO:0003677,GO:0003700,GO:0005488,GO:0005515,GO:0005575,GO:0005622,GO:0005623,GO:0005634,GO:0006355,GO:0006357,GO:0006996,GO:0007009,GO:0007163,GO:0007164,GO:0007275,GO:0007399,GO:0007402,GO:0007417,GO:0007419,GO:…	K09275		artNOG[6]	036AD@artNOG,09T5R@biNOG,0S6KW@hymNOG,0SRKC@inNOG,0V44G@meNOG,0XNZ6@NOG,12N27@opiNOG,KOG4091@euNOG	NA|NA|NA	K	CP2 transcription factor
EuglossaDilemma_000638-T1	7460.GB13030-PA	2.6e-61	240.0	GRH	GO:0000902,GO:0000904,GO:0001071,GO:0001654,GO:0001709,GO:0001736,GO:0001738,GO:0001745,GO:0001751,GO:0001752,GO:0001754,GO:0001763,GO:0002009,GO:0002064,GO:0003382,GO:0003674,GO:0003676,GO:0003677,GO:0003700,GO:0005488,GO:0005515,GO:0005575,GO:0005622,GO:0005623,GO:0005634,GO:0006355,GO:0006357,GO:0006996,GO:0007009,GO:0007163,GO:0007164,GO:0007275,GO:0007399,GO:0007402,GO:0007417,GO:0007419,GO:…	K09275		artNOG[6]	036AD@artNOG,09T5R@biNOG,0S6KW@hymNOG,0SRKC@inNOG,0V44G@meNOG,0XNZ6@NOG,12N27@opiNOG,KOG4091@euNOG	NA|NA|NA	K	CP2 transcription factor
EuglossaDilemma_000640-T1	7460.GB17145-PA	1.8e-245	853.6	CLIPD2	GO:0003674,GO:0003824,GO:0004175,GO:0004252,GO:0006508,GO:0008150,GO:0008152,GO:0008233,GO:0008236,GO:0016787,GO:0017171,GO:0019538,GO:0043170,GO:0044238,GO:0070011,GO:0071704			artNOG[6]	0351S@artNOG,0A51F@biNOG,0S7TD@hymNOG,0SRP8@inNOG,0VEDN@meNOG,13J3G@opiNOG,COG5640@NOG,KOG3627@euNOG	NA|NA|NA	O	Domain of unknown function (DUF1986)
EuglossaDilemma_000641-T1	7460.GB18540-PA	0.0	1204.5		GO:0000003,GO:0000278,GO:0000280,GO:0003674,GO:0003824,GO:0004672,GO:0004674,GO:0006139,GO:0006259,GO:0006323,GO:0006464,GO:0006468,GO:0006725,GO:0006793,GO:0006796,GO:0006807,GO:0006996,GO:0007049,GO:0007067,GO:0007088,GO:0007126,GO:0007127,GO:0007143,GO:0007144,GO:0007346,GO:0008150,GO:0008152,GO:0009987,GO:0010564,GO:0016043,GO:0016301,GO:0016310,GO:0016740,GO:0016772,GO:0016773,GO:0019538,GO:…	K16309		artNOG[6]	03I51@artNOG,0B6RN@biNOG,0S9V6@hymNOG,0T4GQ@inNOG,0WJHA@meNOG,0ZHM9@NOG,13GP0@opiNOG,KOG0606@euNOG	NA|NA|NA	T	S_TKc
EuglossaDilemma_000642-T1	12957.ACEP_00007068-PA	1.9e-159	567.8		GO:0000003,GO:0003674,GO:0003824,GO:0004672,GO:0004674,GO:0006325,GO:0006464,GO:0006468,GO:0006793,GO:0006796,GO:0006996,GO:0007049,GO:0007126,GO:0007143,GO:0007275,GO:0007276,GO:0007292,GO:0007399,GO:0008150,GO:0008152,GO:0009987,GO:0016043,GO:0016301,GO:0016310,GO:0016568,GO:0016569,GO:0016570,GO:0016572,GO:0016740,GO:0016772,GO:0016773,GO:0018107,GO:0018193,GO:0018210,GO:0019538,GO:0019953,GO:…	K08816		artNOG[6]	0335E@artNOG,09TQ0@biNOG,0S3Q4@hymNOG,0SPZ2@inNOG,0V4P4@meNOG,0XPGP@NOG,12PMN@opiNOG,KOG1164@euNOG	NA|NA|NA	T	STYKc
EuglossaDilemma_000643-T1	7460.GB17050-PA	0.0	1552.3		GO:0006611,GO:0006810,GO:0006886,GO:0006913,GO:0008104,GO:0008150,GO:0009987,GO:0015031,GO:0016482,GO:0033036,GO:0034613,GO:0044699,GO:0044763,GO:0044765,GO:0045184,GO:0046907,GO:0051168,GO:0051169,GO:0051179,GO:0051234,GO:0051641,GO:0051649,GO:0070727,GO:0071702			artNOG[6]	033C8@artNOG,09UNJ@biNOG,0S7AY@hymNOG,0SQ4W@inNOG,0V5N4@meNOG,12RU6@opiNOG,COG1293@NOG,KOG2030@euNOG	NA|NA|NA	K	Domain of unknown function (DUF3441)
EuglossaDilemma_000644-T1	7460.GB10669-PA	3e-76	289.7	RPS16	GO:0000022,GO:0000226,GO:0000278,GO:0003674,GO:0003735,GO:0005198,GO:0005575,GO:0005622,GO:0005623,GO:0005737,GO:0005829,GO:0005840,GO:0006412,GO:0006996,GO:0007010,GO:0007017,GO:0007049,GO:0007051,GO:0007052,GO:0008150,GO:0008152,GO:0009058,GO:0009059,GO:0009987,GO:0010467,GO:0015935,GO:0016043,GO:0019538,GO:0022402,GO:0022626,GO:0022627,GO:0030529,GO:0032991,GO:0034645,GO:0043170,GO:0043226,GO:…	K02960		artNOG[6]	036JR@artNOG,0A16V@biNOG,0S4Z3@hymNOG,0STP9@inNOG,0VC2P@meNOG,13PTX@opiNOG,COG0103@NOG,KOG1753@euNOG	NA|NA|NA	J	Ribosomal protein S9/S16
EuglossaDilemma_000645-T1	7460.GB15116-PA	8e-138	496.1		GO:0003674,GO:0003824,GO:0004553,GO:0004568,GO:0008150,GO:0008152,GO:0016787,GO:0016798	K01183		artNOG[6]	033ZB@artNOG,09V3C@biNOG,0S5HB@hymNOG,0SQNE@inNOG,0VCM7@meNOG,13MMB@opiNOG,COG3325@NOG,KOG2806@euNOG	NA|NA|NA	G	Glyco_18
EuglossaDilemma_000646-T1	7460.GB15704-PA	0.0	1149.8		GO:0007154,GO:0007267,GO:0008150,GO:0009987,GO:0023052,GO:0030154,GO:0032502,GO:0044699,GO:0044700,GO:0044763,GO:0045165,GO:0045168,GO:0046331,GO:0048869	K16606		artNOG[6]	03498@artNOG,09UTE@biNOG,0S3IM@hymNOG,0SRGE@inNOG,0V5SY@meNOG,12NXQ@opiNOG,COG4886@NOG,KOG0531@euNOG	NA|NA|NA	T	LRR
EuglossaDilemma_000647-T1	7460.GB12040-PA	9.2e-120	434.9		GO:0001071,GO:0003674,GO:0003700,GO:0005575,GO:0005622,GO:0005623,GO:0005634,GO:0006355,GO:0008150,GO:0009889,GO:0010468,GO:0010556,GO:0019219,GO:0019222,GO:0031323,GO:0031326,GO:0043226,GO:0043227,GO:0043229,GO:0043231,GO:0044424,GO:0044464,GO:0050789,GO:0050794,GO:0051171,GO:0051252,GO:0060255,GO:0065007,GO:0080090,GO:2000112,GO:2001141	K19489		artNOG[6]	038SQ@artNOG,09XX7@biNOG,0S8NR@hymNOG,0SXF8@inNOG,0V8UU@meNOG,0XSK9@NOG,13VDM@opiNOG,KOG3815@euNOG	NA|NA|NA	K	DM DNA binding domain
EuglossaDilemma_000648-T1	7460.GB17807-PA	2.2e-50	206.1					artNOG[6]	03GU9@artNOG,0AMAV@biNOG,0KGEC@euNOG,0S9F7@hymNOG,0T30N@inNOG,0VZDQ@meNOG,10SCU@NOG,12X4T@opiNOG	NA|NA|NA
EuglossaDilemma_000649-T1	7460.GB20004-PA	0.0	1506.5			K15201		artNOG[6]	034GQ@artNOG,09U9C@biNOG,0S53W@hymNOG,0SR53@inNOG,0V58H@meNOG,12NHK@opiNOG,COG1793@NOG,KOG0966@euNOG	NA|NA|NA	K	general transcription factor 3C polypeptide 3-like
EuglossaDilemma_000650-T1	7460.GB12105-PA	0.0	2099.3		GO:0003674,GO:0003824,GO:0004175,GO:0004252,GO:0005575,GO:0005622,GO:0005623,GO:0005737,GO:0005794,GO:0006355,GO:0006357,GO:0006508,GO:0006629,GO:0006950,GO:0006984,GO:0006991,GO:0007154,GO:0007165,GO:0008150,GO:0008152,GO:0008233,GO:0008236,GO:0009889,GO:0009891,GO:0009893,GO:0009987,GO:0010467,GO:0010468,GO:0010556,GO:0010557,GO:0010604,GO:0010628,GO:0016485,GO:0016787,GO:0017171,GO:0019219,GO:…	K08653		artNOG[6]	035CB@artNOG,0A0I0@biNOG,0SQ73@inNOG,0VBE5@meNOG,12SVS@opiNOG,COG1404@NOG,KOG4266@euNOG	NA|NA|NA	O	Subtilase family
EuglossaDilemma_000651-T1	7460.GB19069-PA	8.7e-133	478.4					artNOG[6]	03315@artNOG,09YCA@biNOG,0S5TZ@hymNOG,0SS90@inNOG,0VBFS@meNOG,113CN@NOG,12ZJ3@opiNOG,KOG3113@euNOG	NA|NA|NA	S	Rtf2 RING-finger
EuglossaDilemma_000652-T1	7460.GB18622-PA	9.6e-140	501.5		GO:0003674,GO:0003824,GO:0005575,GO:0005622,GO:0005623,GO:0005634,GO:0005737,GO:0006793,GO:0006796,GO:0008150,GO:0008152,GO:0009987,GO:0016310,GO:0016740,GO:0016757,GO:0016763,GO:0017061,GO:0043226,GO:0043227,GO:0043229,GO:0043231,GO:0044237,GO:0044424,GO:0044464	K00772		artNOG[6]	032UB@artNOG,09XP5@biNOG,0S586@hymNOG,0SPPF@inNOG,0V8KQ@meNOG,12SBG@opiNOG,COG0005@NOG,KOG3985@euNOG	NA|NA|NA	F	Catalyzes the reversible phosphorylation of S-methyl-5'- thioadenosine (MTA) to adenine and 5-methylthioribose-1-phosphate. Involved in the breakdown of MTA, a major by-product of polyamine biosynthesis. Responsible for the first step in the methionine salvage pathway after MTA has been generated from S- adenosylmethionine. Has broad substrate specificity with 6- aminopurine nucleosides as prefer…
EuglossaDilemma_000653-T1	7460.GB15432-PA	5.6e-202	708.8		GO:0003674,GO:0003824,GO:0004402,GO:0006325,GO:0006464,GO:0006473,GO:0006475,GO:0006996,GO:0008080,GO:0008150,GO:0008152,GO:0009987,GO:0016043,GO:0016407,GO:0016410,GO:0016568,GO:0016569,GO:0016570,GO:0016573,GO:0016740,GO:0016746,GO:0016747,GO:0018193,GO:0018205,GO:0018393,GO:0018394,GO:0019538,GO:0036211,GO:0043170,GO:0043412,GO:0043543,GO:0044237,GO:0044238,GO:0044260,GO:0044267,GO:0044699,GO:…	K11303		artNOG[6]	03529@artNOG,09ZR7@biNOG,0S69H@hymNOG,0SS6K@inNOG,0VAMR@meNOG,0XPH4@NOG,13I67@opiNOG,KOG2696@euNOG	NA|NA|NA	B	histone acetyltransferase type B catalytic subunit-like
EuglossaDilemma_000654-T1	7460.GB12863-PA	2.9e-48	197.2		GO:0007275,GO:0007399,GO:0008150,GO:0009987,GO:0022008,GO:0030154,GO:0032501,GO:0032502,GO:0044699,GO:0044707,GO:0044763,GO:0048731,GO:0048856,GO:0048869	K09539		artNOG[6]	0380H@artNOG,0A7FI@biNOG,0SUVY@inNOG,0VIA5@meNOG,13RRD@opiNOG,COG2214@NOG,KOG0723@euNOG	NA|NA|NA	O	Mitochondrial import inner membrane translocase subunit
EuglossaDilemma_000655-T1	7460.GB17979-PA	7.2e-187	658.3			K19953		artNOG[6]	033NZ@artNOG,0APET@biNOG,0S4VX@hymNOG,0SSUG@inNOG,0W1RN@meNOG,12TIG@opiNOG,COG5210@NOG,KOG2058@euNOG	NA|NA|NA	U	TBC
EuglossaDilemma_000656-T1	7460.GB14439-PA	4.9e-233	812.4		GO:0000049,GO:0003674,GO:0003676,GO:0003723,GO:0003743,GO:0005488,GO:0005575,GO:0005622,GO:0005623,GO:0005737,GO:0005850,GO:0006412,GO:0006413,GO:0006417,GO:0006996,GO:0008135,GO:0008150,GO:0008152,GO:0009058,GO:0009059,GO:0009889,GO:0009987,GO:0010467,GO:0010468,GO:0010556,GO:0010608,GO:0016043,GO:0019222,GO:0019538,GO:0022607,GO:0022613,GO:0022618,GO:0031323,GO:0031326,GO:0032268,GO:0032991,GO:…	K15026		artNOG[6]	033B1@artNOG,0A1TX@biNOG,0SQ3Q@inNOG,0V7F0@meNOG,12U0H@opiNOG,COG5354@NOG,KOG2315@euNOG	NA|NA|NA	J	Translation initiation factor
EuglossaDilemma_000657-T1	7460.GB10029-PA	0.0	5033.0	FAF	GO:0000003,GO:0001654,GO:0001745,GO:0003002,GO:0003674,GO:0003824,GO:0004843,GO:0005488,GO:0005515,GO:0005575,GO:0005622,GO:0005623,GO:0005737,GO:0006464,GO:0006508,GO:0006511,GO:0006810,GO:0006897,GO:0006928,GO:0007097,GO:0007275,GO:0007276,GO:0007349,GO:0007389,GO:0007423,GO:0008150,GO:0008152,GO:0008233,GO:0008234,GO:0008354,GO:0008583,GO:0009056,GO:0009057,GO:0009653,GO:0009790,GO:0009798,GO:…	K11840		artNOG[6]	033A4@artNOG,09YI6@biNOG,0S3W8@hymNOG,0SSNC@inNOG,0V9FX@meNOG,12R87@opiNOG,COG5077@NOG,KOG1866@euNOG	NA|NA|NA	O	ubiquitin carboxyl-terminal hydrolase
EuglossaDilemma_000658-T1	7460.GB13505-PA	4.6e-44	182.6		GO:0003674,GO:0003824,GO:0003973,GO:0008150,GO:0008152,GO:0008891,GO:0016491,GO:0016614,GO:0016899,GO:0044710,GO:0055114	K11517		artNOG[6]	034MG@artNOG,09Y9R@biNOG,0S3U0@hymNOG,0SR9A@inNOG,0V974@meNOG,12Q5I@opiNOG,COG1304@NOG,KOG0538@euNOG	NA|NA|NA	C	FMN-dependent dehydrogenase
EuglossaDilemma_000659-T1	7460.GB16591-PA	1.2e-304	1050.4		GO:0003674,GO:0003824,GO:0004653,GO:0005575,GO:0005622,GO:0005623,GO:0005737,GO:0005783,GO:0005794,GO:0005795,GO:0005975,GO:0008150,GO:0008152,GO:0008194,GO:0008376,GO:0009058,GO:0009311,GO:0009312,GO:0016051,GO:0016740,GO:0016757,GO:0016758,GO:0043226,GO:0043227,GO:0043229,GO:0043231,GO:0044238,GO:0044422,GO:0044424,GO:0044431,GO:0044444,GO:0044446,GO:0044464,GO:0044723,GO:0071704,GO:1901576	K00710		artNOG[6]	0341E@artNOG,09ZFQ@biNOG,0SQQG@inNOG,0VACQ@meNOG,0XPMK@NOG,13IZ8@opiNOG,KOG3736@euNOG	NA|NA|NA	O	N-acetylgalactosaminyltransferase
EuglossaDilemma_000660-T1	7460.GB13505-PA	3.2e-135	486.5		GO:0003674,GO:0003824,GO:0003973,GO:0008150,GO:0008152,GO:0008891,GO:0016491,GO:0016614,GO:0016899,GO:0044710,GO:0055114	K11517		artNOG[6]	034MG@artNOG,09Y9R@biNOG,0S3U0@hymNOG,0SR9A@inNOG,0V974@meNOG,12Q5I@opiNOG,COG1304@NOG,KOG0538@euNOG	NA|NA|NA	C	FMN-dependent dehydrogenase
EuglossaDilemma_000661-T1	7460.GB10124-PA	4.9e-109	399.1		GO:0002165,GO:0002218,GO:0002253,GO:0002376,GO:0002682,GO:0002684,GO:0005575,GO:0005622,GO:0005623,GO:0005634,GO:0005737,GO:0006950,GO:0006952,GO:0007275,GO:0007444,GO:0007472,GO:0007476,GO:0007552,GO:0007560,GO:0008150,GO:0009607,GO:0009617,GO:0009653,GO:0009791,GO:0009886,GO:0009887,GO:0031347,GO:0031349,GO:0032501,GO:0032502,GO:0035107,GO:0035114,GO:0035120,GO:0035220,GO:0042742,GO:0043226,GO:…			artNOG[6]	0358Z@artNOG,09XKQ@biNOG,0S3DS@hymNOG,0SQH0@inNOG,0V7I6@meNOG,13JPW@opiNOG,COG5142@NOG,KOG2372@euNOG	NA|NA|NA	L	LysM
EuglossaDilemma_000664-T1	12957.ACEP_00010165-PA	6.9e-120	435.6	OXR1	GO:0002165,GO:0002218,GO:0002253,GO:0002376,GO:0002682,GO:0002684,GO:0005575,GO:0005622,GO:0005623,GO:0005634,GO:0005737,GO:0005739,GO:0005829,GO:0006950,GO:0006952,GO:0006979,GO:0007275,GO:0007444,GO:0007472,GO:0007476,GO:0007552,GO:0007560,GO:0008150,GO:0009607,GO:0009617,GO:0009653,GO:0009791,GO:0009886,GO:0009887,GO:0009987,GO:0031347,GO:0031349,GO:0032501,GO:0032502,GO:0033554,GO:0034599,GO:…	K12587		euNOG[57]	COG5142@NOG,KOG2372@euNOG	NA|NA|NA	L	oxidation resistance protein
EuglossaDilemma_000665-T1	7460.GB10124-PA	1.7e-199	700.7		GO:0002165,GO:0002218,GO:0002253,GO:0002376,GO:0002682,GO:0002684,GO:0005575,GO:0005622,GO:0005623,GO:0005634,GO:0005737,GO:0006950,GO:0006952,GO:0007275,GO:0007444,GO:0007472,GO:0007476,GO:0007552,GO:0007560,GO:0008150,GO:0009607,GO:0009617,GO:0009653,GO:0009791,GO:0009886,GO:0009887,GO:0031347,GO:0031349,GO:0032501,GO:0032502,GO:0035107,GO:0035114,GO:0035120,GO:0035220,GO:0042742,GO:0043226,GO:…			artNOG[6]	0358Z@artNOG,09XKQ@biNOG,0S3DS@hymNOG,0SQH0@inNOG,0V7I6@meNOG,13JPW@opiNOG,COG5142@NOG,KOG2372@euNOG	NA|NA|NA	L	LysM
EuglossaDilemma_000668-T1	7460.GB10428-PA	4.2e-45	186.0					artNOG[6]	03B2P@artNOG,0AB7J@biNOG,0JJYZ@euNOG,0S93M@hymNOG,0SXQ5@inNOG,0VN83@meNOG,0Y5FW@NOG,14AB6@opiNOG	NA|NA|NA
EuglossaDilemma_000670-T1	7460.GB14759-PA	2.4e-228	796.6		GO:0003674,GO:0003824,GO:0004721,GO:0004722,GO:0006464,GO:0006470,GO:0006793,GO:0006796,GO:0008150,GO:0008152,GO:0009987,GO:0016311,GO:0016787,GO:0016788,GO:0016791,GO:0019538,GO:0036211,GO:0042578,GO:0043170,GO:0043412,GO:0044237,GO:0044238,GO:0044260,GO:0044267,GO:0071704	K17503		artNOG[6]	035IV@artNOG,09XQ6@biNOG,0S7QN@hymNOG,0SRIW@inNOG,0V8CS@meNOG,0XP4B@NOG,13HDW@opiNOG,KOG1323@euNOG	NA|NA|NA	T	PP2Cc
EuglossaDilemma_000671-T1	7460.GB15013-PA	4.6e-204	716.5					artNOG[6]	039BQ@artNOG,0AQ5H@biNOG,0J4J5@euNOG,0S8KI@hymNOG,0SW3S@inNOG,0W2IK@meNOG,0XZEB@NOG,13XQZ@opiNOG	NA|NA|NA
EuglossaDilemma_000672-T1	7460.GB18784-PA	2.1e-26	124.8					meNOG[21]	0AH3K@biNOG,0KEHU@euNOG,0VUE0@meNOG,11A6N@NOG,130TF@opiNOG	NA|NA|NA
EuglossaDilemma_000673-T1	7460.GB13676-PA	3e-17	94.4					artNOG[6]	037CZ@artNOG,0AMQH@biNOG,0JNAD@euNOG,0S8E7@hymNOG,0SU9S@inNOG,0VIRZ@meNOG,11JTB@NOG,13RSH@opiNOG	NA|NA|NA
EuglossaDilemma_000676-T1	7460.GB11788-PA	2.3e-114	417.2					artNOG[6]	032RD@artNOG,0A4KI@biNOG,0IGC1@euNOG,0S3WJ@hymNOG,0SPM0@inNOG,0VFFV@meNOG,0XRGY@NOG,13IRT@opiNOG	NA|NA|NA
EuglossaDilemma_000677-T1	7460.GB11788-PA	1.1e-55	221.1					artNOG[6]	032RD@artNOG,0A4KI@biNOG,0IGC1@euNOG,0S3WJ@hymNOG,0SPM0@inNOG,0VFFV@meNOG,0XRGY@NOG,13IRT@opiNOG	NA|NA|NA
EuglossaDilemma_000678-T1	7460.GB11927-PA	0.0	5133.9		GO:0000280,GO:0003008,GO:0003674,GO:0004871,GO:0004872,GO:0005215,GO:0005216,GO:0005217,GO:0005220,GO:0005261,GO:0005262,GO:0005575,GO:0005622,GO:0005623,GO:0005737,GO:0005783,GO:0005789,GO:0006810,GO:0006811,GO:0006812,GO:0006816,GO:0006873,GO:0006874,GO:0006875,GO:0006950,GO:0006979,GO:0006996,GO:0007154,GO:0007165,GO:0007204,GO:0007275,GO:0007399,GO:0007417,GO:0007420,GO:0007591,GO:0007600,GO:…	K04958		artNOG[6]	033RB@artNOG,09XKF@biNOG,0S426@hymNOG,0SQS3@inNOG,0V8IA@meNOG,0XR97@NOG,12QKW@opiNOG,KOG3533@euNOG	NA|NA|NA	T	Inositol 1,4,5-trisphosphate/ryanodine receptor
EuglossaDilemma_000680-T1	7460.GB10381-PA	1.8e-76	290.4	UBC-E2H	GO:0003674,GO:0003824,GO:0004842,GO:0006464,GO:0007154,GO:0007267,GO:0008150,GO:0008152,GO:0009987,GO:0016567,GO:0016874,GO:0016879,GO:0016881,GO:0019538,GO:0019787,GO:0023052,GO:0030154,GO:0032446,GO:0032502,GO:0036211,GO:0043170,GO:0043412,GO:0044237,GO:0044238,GO:0044260,GO:0044267,GO:0044699,GO:0044700,GO:0044763,GO:0045165,GO:0045168,GO:0046331,GO:0048869,GO:0070647,GO:0071704	K10576		artNOG[6]	034WU@artNOG,09TM5@biNOG,0S58M@hymNOG,0SR0Y@inNOG,0V4K5@meNOG,0XRC5@NOG,13GDU@opiNOG,KOG0416@euNOG	NA|NA|NA	O	Ubiquitin-conjugating enzyme
EuglossaDilemma_000683-T1	7460.GB10381-PA	2.3e-16	90.1	UBC-E2H	GO:0003674,GO:0003824,GO:0004842,GO:0006464,GO:0007154,GO:0007267,GO:0008150,GO:0008152,GO:0009987,GO:0016567,GO:0016874,GO:0016879,GO:0016881,GO:0019538,GO:0019787,GO:0023052,GO:0030154,GO:0032446,GO:0032502,GO:0036211,GO:0043170,GO:0043412,GO:0044237,GO:0044238,GO:0044260,GO:0044267,GO:0044699,GO:0044700,GO:0044763,GO:0045165,GO:0045168,GO:0046331,GO:0048869,GO:0070647,GO:0071704	K10576		artNOG[6]	034WU@artNOG,09TM5@biNOG,0S58M@hymNOG,0SR0Y@inNOG,0V4K5@meNOG,0XRC5@NOG,13GDU@opiNOG,KOG0416@euNOG	NA|NA|NA	O	Ubiquitin-conjugating enzyme
EuglossaDilemma_000684-T1	7460.GB10465-PA	4.6e-278	961.8		GO:0000139,GO:0001654,GO:0001745,GO:0002165,GO:0002790,GO:0003002,GO:0003674,GO:0005488,GO:0005515,GO:0005575,GO:0005576,GO:0005622,GO:0005623,GO:0005737,GO:0005768,GO:0005769,GO:0005770,GO:0005771,GO:0005783,GO:0005789,GO:0005794,GO:0005886,GO:0005887,GO:0006810,GO:0007154,GO:0007165,GO:0007166,GO:0007275,GO:0007350,GO:0007365,GO:0007367,GO:0007389,GO:0007423,GO:0007444,GO:0007472,GO:0007476,GO:…			artNOG[6]	033XR@artNOG,09Z8J@biNOG,0IG2W@euNOG,0S7B6@hymNOG,0SQKY@inNOG,0VA5W@meNOG,0XQ06@NOG,12RSS@opiNOG	NA|NA|NA	W	Wnt-binding factor required for Wnt secretion
EuglossaDilemma_000685-T1	7460.GB15232-PA	0.0	1410.6					artNOG[6]	032UI@artNOG,09UQR@biNOG,0S546@hymNOG,0SPPK@inNOG,0V5QB@meNOG,0XRAB@NOG,12NWD@opiNOG,KOG3680@euNOG	NA|NA|NA	S	N1221-like protein
EuglossaDilemma_000686-T1	7460.GB15779-PA	9.3e-282	974.2	ZW	GO:0003674,GO:0003824,GO:0004345,GO:0005975,GO:0005996,GO:0006006,GO:0006007,GO:0006098,GO:0006139,GO:0006725,GO:0006732,GO:0006733,GO:0006739,GO:0006740,GO:0006753,GO:0006793,GO:0006796,GO:0006807,GO:0008150,GO:0008152,GO:0009056,GO:0009117,GO:0009987,GO:0016052,GO:0016491,GO:0016614,GO:0016616,GO:0019318,GO:0019320,GO:0019362,GO:0019637,GO:0034641,GO:0044237,GO:0044238,GO:0044281,GO:0044710,GO:…	K00036		artNOG[6]	032RB@artNOG,0A1KP@biNOG,0S3JT@hymNOG,0SS8X@inNOG,0VCGA@meNOG,12S8B@opiNOG,COG0364@NOG,KOG0563@euNOG	NA|NA|NA	G	Glucose-6-phosphate dehydrogenase, NAD binding domain
EuglossaDilemma_000687-T1	7460.GB12011-PA	3.5e-26	123.2					artNOG[6]	038W9@artNOG,0AQ3B@biNOG,0S985@hymNOG,0SVPT@inNOG,0W2G7@meNOG,0Y5R6@NOG,13WT4@opiNOG,KOG4695@euNOG	NA|NA|NA	S	CHCH domain
EuglossaDilemma_000688-T1	7460.GB17797-PA	2.6e-148	530.4					artNOG[6]	03894@artNOG,0A8RU@biNOG,0IFGG@euNOG,0S7S9@hymNOG,0SX2K@inNOG,0VIXD@meNOG,121QC@NOG,13S7A@opiNOG	NA|NA|NA
EuglossaDilemma_000691-T1	7460.GB17797-PA	2.6e-91	340.5					artNOG[6]	03894@artNOG,0A8RU@biNOG,0IFGG@euNOG,0S7S9@hymNOG,0SX2K@inNOG,0VIXD@meNOG,121QC@NOG,13S7A@opiNOG	NA|NA|NA
EuglossaDilemma_000693-T1	7460.GB18276-PA	2.6e-120	438.0	DYRK3	GO:0000003,GO:0000151,GO:0000166,GO:0000226,GO:0000278,GO:0000281,GO:0000287,GO:0000910,GO:0001709,GO:0001882,GO:0001883,GO:0002009,GO:0002262,GO:0002376,GO:0002520,GO:0003674,GO:0003824,GO:0004672,GO:0004674,GO:0004713,GO:0005488,GO:0005515,GO:0005524,GO:0005575,GO:0005622,GO:0005623,GO:0005634,GO:0005694,GO:0005737,GO:0005813,GO:0005815,GO:0005856,GO:0005938,GO:0005979,GO:0006109,GO:0006464,GO:…	K18669		meNOG[21]	09UWE@biNOG,0V5W3@meNOG,0XPET@NOG,12NPP@opiNOG,KOG0667@euNOG	NA|NA|NA	T	dual-specificity tyrosine-(Y)-phosphorylation regulated kinase
EuglossaDilemma_000695-T1	7460.GB15164-PA	9.3e-60	234.6			K10435		artNOG[6]	0388R@artNOG,0A7I2@biNOG,0SV9U@inNOG,0VIDU@meNOG,11JAT@NOG,13RR2@opiNOG,KOG1654@euNOG	NA|NA|NA	Z	Ubiquitin-like autophagy protein Apg12
EuglossaDilemma_000696-T1	7460.GB18358-PA	1e-276	957.6	HR78	GO:0000975,GO:0000976,GO:0000977,GO:0000981,GO:0001012,GO:0001067,GO:0001071,GO:0002165,GO:0003674,GO:0003676,GO:0003677,GO:0003700,GO:0004871,GO:0004872,GO:0004879,GO:0005488,GO:0005575,GO:0005622,GO:0005623,GO:0005634,GO:0006139,GO:0006351,GO:0006355,GO:0006357,GO:0006366,GO:0006725,GO:0006807,GO:0006810,GO:0007154,GO:0007165,GO:0007275,GO:0007399,GO:0007424,GO:0007431,GO:0007435,GO:0007552,GO:…	K08544,K14031		artNOG[6]	033I6@artNOG,09TPE@biNOG,0S5EJ@hymNOG,0SQA2@inNOG,0V4NK@meNOG,0XRZC@NOG,12T9Y@opiNOG,KOG3575@euNOG	NA|NA|NA	T	ZnF_C4
EuglossaDilemma_000697-T1	7460.GB16937-PA	5e-210	735.3		GO:0003674,GO:0003824,GO:0004672,GO:0004674,GO:0006464,GO:0006468,GO:0006793,GO:0006796,GO:0006950,GO:0006970,GO:0007155,GO:0008150,GO:0008152,GO:0008360,GO:0008361,GO:0009628,GO:0009651,GO:0009966,GO:0009987,GO:0010627,GO:0010646,GO:0016043,GO:0016301,GO:0016310,GO:0016740,GO:0016772,GO:0016773,GO:0019538,GO:0022603,GO:0022604,GO:0022610,GO:0023051,GO:0032535,GO:0032872,GO:0036211,GO:0043170,GO:…	K04443		artNOG[6]	033B4@artNOG,09YBC@biNOG,0SS66@inNOG,0V7I5@meNOG,0XP8F@NOG,12PZ5@opiNOG,KOG0604@euNOG	NA|NA|NA	T	S_TKc
EuglossaDilemma_000698-T1	7460.GB19630-PA	3.8e-202	709.5		GO:0000932,GO:0005575,GO:0005622,GO:0005623,GO:0005737,GO:0005856,GO:0005875,GO:0015630,GO:0030529,GO:0032991,GO:0035770,GO:0043226,GO:0043228,GO:0043229,GO:0043232,GO:0043234,GO:0044422,GO:0044424,GO:0044430,GO:0044444,GO:0044446,GO:0044464	K12615		artNOG[6]	032SZ@artNOG,0A3Z7@biNOG,0S67Y@hymNOG,0SPND@inNOG,0VEEE@meNOG,13I5U@opiNOG,COG0062@NOG,KOG2585@euNOG	NA|NA|NA	G	Pfam:DFDF
EuglossaDilemma_000699-T1	7460.GB18694-PA	1.8e-49	200.7					artNOG[6]	03B8H@artNOG,0AC1F@biNOG,0JII5@euNOG,0S8R0@hymNOG,0SXY9@inNOG,0VP57@meNOG,0Z3DH@NOG,14B4A@opiNOG	NA|NA|NA
EuglossaDilemma_000701-T1	7460.GB10469-PA	9.2e-176	622.1					artNOG[6]	03HIA@artNOG,0B4ME@biNOG,0IQI2@euNOG,0S9P7@hymNOG,0T3Z2@inNOG,0WH5P@meNOG,0YIPN@NOG,13DCN@opiNOG	NA|NA|NA	T	Immunoglobulin V-set domain
EuglossaDilemma_000702-T1	7460.GB10469-PA	3.3e-34	149.4					artNOG[6]	03HIA@artNOG,0B4ME@biNOG,0IQI2@euNOG,0S9P7@hymNOG,0T3Z2@inNOG,0WH5P@meNOG,0YIPN@NOG,13DCN@opiNOG	NA|NA|NA	T	Immunoglobulin V-set domain
EuglossaDilemma_000703-T1	7460.GB12699-PA	4.3e-185	652.9					artNOG[6]	036D2@artNOG,09UHE@biNOG,0S4FG@hymNOG,0T3D0@inNOG,0V5GP@meNOG,0XTJ5@NOG,12PHD@opiNOG,KOG0117@euNOG	NA|NA|NA	A	RNA recognition motif. (a.k.a. RRM, RBD, or RNP domain)
EuglossaDilemma_000704-T1	7460.GB17716-PA	9e-49	199.5					artNOG[6]	03GTM@artNOG,0ABHR@biNOG,0S9F1@hymNOG,0T31B@inNOG,0VPH4@meNOG,12WYP@opiNOG,COG4886@NOG,KOG0619@euNOG	NA|NA|NA	T	Leucine Rich Repeat
EuglossaDilemma_000705-T1	7460.GB11912-PA	6.8e-220	768.5	NTM	GO:0003674,GO:0005488,GO:0005575,GO:0005576,GO:0005615,GO:0005622,GO:0005623,GO:0005737,GO:0005886,GO:0007155,GO:0007275,GO:0007399,GO:0007417,GO:0007420,GO:0008037,GO:0008038,GO:0008150,GO:0009719,GO:0009725,GO:0009986,GO:0009987,GO:0010033,GO:0010975,GO:0010977,GO:0014070,GO:0016020,GO:0021549,GO:0022008,GO:0022037,GO:0022610,GO:0030154,GO:0030182,GO:0030246,GO:0030424,GO:0030902,GO:0031344,GO:…	K06774		opiNOG[43]	0IQJF@euNOG,11SM8@NOG,13DEJ@opiNOG	NA|NA|NA	T	Neurotrimin
EuglossaDilemma_000707-T1	7460.GB19450-PA	0.0	1768.1		GO:0000428,GO:0005575,GO:0005622,GO:0005623,GO:0005634,GO:0005654,GO:0005737,GO:0006139,GO:0006396,GO:0006725,GO:0006807,GO:0008150,GO:0008152,GO:0009987,GO:0010467,GO:0016070,GO:0016073,GO:0016180,GO:0016591,GO:0030880,GO:0031123,GO:0031974,GO:0031981,GO:0032039,GO:0032991,GO:0034470,GO:0034472,GO:0034641,GO:0034660,GO:0043170,GO:0043226,GO:0043227,GO:0043229,GO:0043231,GO:0043233,GO:0043234,GO:…	K13144		artNOG[6]	03643@artNOG,09UDV@biNOG,0S40T@hymNOG,0SSXM@inNOG,0V5DB@meNOG,0XSMR@NOG,12TRI@opiNOG,KOG1988@euNOG	NA|NA|NA	S	Inherit from biNOG: integrator complex subunit 7
EuglossaDilemma_000708-T1	7460.GB18945-PA	1.6e-142	511.1	CDC37	GO:0000003,GO:0000079,GO:0001726,GO:0001932,GO:0001934,GO:0001959,GO:0002009,GO:0002682,GO:0003006,GO:0003674,GO:0005488,GO:0005515,GO:0005575,GO:0005622,GO:0005623,GO:0005737,GO:0005829,GO:0005886,GO:0006605,GO:0006810,GO:0006886,GO:0006897,GO:0006898,GO:0007154,GO:0007165,GO:0007166,GO:0007167,GO:0007169,GO:0007243,GO:0007275,GO:0007399,GO:0007548,GO:0008047,GO:0008104,GO:0008150,GO:0009653,GO:…	K09554		meNOG[21]	0A307@biNOG,0VDVC@meNOG,0XTCZ@NOG,13H6J@opiNOG,KOG2260@euNOG	NA|NA|NA	D	cell division cycle 37 homolog (S. cerevisiae)
EuglossaDilemma_000709-T1	7460.GB14981-PA	0.0	2471.0	CHD1	GO:0000003,GO:0002165,GO:0003674,GO:0003682,GO:0003824,GO:0004386,GO:0005488,GO:0005575,GO:0005622,GO:0005623,GO:0005634,GO:0005694,GO:0005700,GO:0005703,GO:0005705,GO:0006325,GO:0006338,GO:0006996,GO:0006997,GO:0007275,GO:0007276,GO:0007292,GO:0007338,GO:0007444,GO:0007472,GO:0007476,GO:0007552,GO:0007560,GO:0008150,GO:0008152,GO:0009566,GO:0009653,GO:0009791,GO:0009886,GO:0009887,GO:0009987,GO:…	K11367		artNOG[6]	033T5@artNOG,09Z19@biNOG,0SQW7@inNOG,0V5V9@meNOG,12PMF@opiNOG,COG0553@NOG,KOG0384@euNOG	NA|NA|NA	K	ATP-dependent chromatin-remodeling factor which functions as substrate recognition component of the transcription regulatory histone acetylation (HAT) complex SAGA. Regulates polymerase II transcription. Also required for efficient transcription by RNA polymerase I, and more specifically the polymerase I transcription termination step. Regulates negatively DNA replication. Not only involved in tr…
EuglossaDilemma_000711-T1	7460.GB17377-PA	5.4e-173	612.5		GO:0005575,GO:0005622,GO:0005623,GO:0005737,GO:0005811,GO:0007275,GO:0007423,GO:0007444,GO:0008150,GO:0022416,GO:0032501,GO:0032502,GO:0035220,GO:0044424,GO:0044444,GO:0044464,GO:0044699,GO:0044707,GO:0044767,GO:0048513,GO:0048731,GO:0048856			artNOG[6]	033Z5@artNOG,09WVT@biNOG,0S3BN@hymNOG,0SR31@inNOG,0V7TT@meNOG,13IA4@opiNOG,COG3268@NOG,KOG2733@euNOG	NA|NA|NA	S	Saccharopine dehydrogenase
EuglossaDilemma_000712-T1	7460.GB15785-PA	1.8e-140	503.8		GO:0000278,GO:0002164,GO:0002165,GO:0002168,GO:0003674,GO:0003824,GO:0003933,GO:0003934,GO:0005575,GO:0005622,GO:0005623,GO:0005737,GO:0006725,GO:0006728,GO:0006729,GO:0006732,GO:0006807,GO:0007049,GO:0007275,GO:0007389,GO:0007591,GO:0008150,GO:0008152,GO:0008363,GO:0009058,GO:0009108,GO:0009790,GO:0009791,GO:0009880,GO:0009987,GO:0010632,GO:0016787,GO:0016810,GO:0016814,GO:0018130,GO:0019222,GO:…	K01495		artNOG[6]	032W1@artNOG,09WJK@biNOG,0S739@hymNOG,0STAR@inNOG,0V7I8@meNOG,13HKT@opiNOG,COG0302@NOG,KOG2698@euNOG	NA|NA|NA	H	GTP cyclohydrolase I
EuglossaDilemma_000713-T1	7460.GB10824-PA	4.6e-24	116.7					artNOG[6]	03GIJ@artNOG,0AMJR@biNOG,0KEBZ@euNOG,0S9C7@hymNOG,0T3B9@inNOG,0VYMC@meNOG,11BDF@NOG,1315F@opiNOG	NA|NA|NA
EuglossaDilemma_000714-T1	7460.GB10824-PA	3.1e-39	166.8					artNOG[6]	03GIJ@artNOG,0AMJR@biNOG,0KEBZ@euNOG,0S9C7@hymNOG,0T3B9@inNOG,0VYMC@meNOG,11BDF@NOG,1315F@opiNOG	NA|NA|NA
EuglossaDilemma_000715-T1	7460.GB13284-PA	4e-131	473.0	FIB	GO:0000226,GO:0001651,GO:0003674,GO:0003676,GO:0003723,GO:0003729,GO:0005488,GO:0005575,GO:0005622,GO:0005623,GO:0005634,GO:0005654,GO:0005730,GO:0005732,GO:0006139,GO:0006364,GO:0006396,GO:0006725,GO:0006807,GO:0006996,GO:0007010,GO:0007017,GO:0008150,GO:0008152,GO:0009987,GO:0010467,GO:0015030,GO:0016043,GO:0016070,GO:0016072,GO:0016604,GO:0022613,GO:0030529,GO:0030532,GO:0031023,GO:0031974,GO:…	K14563		artNOG[6]	0354F@artNOG,09ZIX@biNOG,0S41S@hymNOG,0SRRF@inNOG,0VAFW@meNOG,12REI@opiNOG,COG1889@NOG,KOG1596@euNOG	NA|NA|NA	A	Fibrillarin
EuglossaDilemma_000716-T1	7460.GB11332-PA	0.0	1466.8	XPD	GO:0000428,GO:0000439,GO:0000441,GO:0001109,GO:0001111,GO:0001112,GO:0001113,GO:0001120,GO:0003674,GO:0003678,GO:0003824,GO:0004003,GO:0004386,GO:0005575,GO:0005622,GO:0005623,GO:0005634,GO:0005654,GO:0005667,GO:0005675,GO:0005694,GO:0005700,GO:0005703,GO:0005705,GO:0005737,GO:0006139,GO:0006152,GO:0006163,GO:0006195,GO:0006200,GO:0006259,GO:0006281,GO:0006289,GO:0006351,GO:0006352,GO:0006366,GO:…	K10844		artNOG[6]	0330W@artNOG,09V26@biNOG,0S3I6@hymNOG,0SPUW@inNOG,0V61W@meNOG,12P2Z@opiNOG,COG1199@NOG,KOG1131@euNOG	NA|NA|NA	K, L	Protein of unknown function (DUF1227)
EuglossaDilemma_000717-T1	7460.GB16440-PA	5.9e-276	954.9		GO:0000226,GO:0003008,GO:0005575,GO:0005622,GO:0005623,GO:0005737,GO:0006461,GO:0006996,GO:0007010,GO:0007017,GO:0007021,GO:0007154,GO:0007267,GO:0007268,GO:0007274,GO:0007275,GO:0007399,GO:0008150,GO:0008582,GO:0009987,GO:0016043,GO:0016202,GO:0019226,GO:0022008,GO:0022607,GO:0023052,GO:0030154,GO:0031109,GO:0032501,GO:0032502,GO:0034622,GO:0035637,GO:0040008,GO:0043623,GO:0043933,GO:0044085,GO:…			artNOG[6]	0330X@artNOG,09Y3Q@biNOG,0S449@hymNOG,0SPUY@inNOG,0V912@meNOG,0YS3M@NOG,12QWZ@opiNOG,KOG3207@euNOG	NA|NA|NA	O	CAP-Gly domain
EuglossaDilemma_000718-T1	7460.GB12402-PA	6.3e-100	368.6		GO:0003674,GO:0003824,GO:0004462,GO:0008150,GO:0008152,GO:0016829,GO:0016846	K01759		artNOG[6]	03I48@artNOG,0B6P9@biNOG,0IU7X@euNOG,0T4G0@inNOG,0WJEI@meNOG,11FDV@NOG,13GIX@opiNOG	NA|NA|NA	G	Glyoxalase/Bleomycin resistance protein/Dioxygenase superfamily
EuglossaDilemma_000719-T1	12957.ACEP_00005101-PA	2.5e-64	250.0					artNOG[6]	032ZB@artNOG,09T81@biNOG,0IEDQ@euNOG,0S473@hymNOG,0SWNR@inNOG,0V46Z@meNOG,0ZHPX@NOG,12SS3@opiNOG	NA|NA|NA	S	BRO1-like domain
EuglossaDilemma_000720-T1	7460.GB12402-PA	7.4e-100	368.6		GO:0003674,GO:0003824,GO:0004462,GO:0008150,GO:0008152,GO:0016829,GO:0016846	K01759		artNOG[6]	03I48@artNOG,0B6P9@biNOG,0IU7X@euNOG,0T4G0@inNOG,0WJEI@meNOG,11FDV@NOG,13GIX@opiNOG	NA|NA|NA	G	Glyoxalase/Bleomycin resistance protein/Dioxygenase superfamily
EuglossaDilemma_000721-T1	12957.ACEP_00005101-PA	5.6e-205	718.8					artNOG[6]	032ZB@artNOG,09T81@biNOG,0IEDQ@euNOG,0S473@hymNOG,0SWNR@inNOG,0V46Z@meNOG,0ZHPX@NOG,12SS3@opiNOG	NA|NA|NA	S	BRO1-like domain
EuglossaDilemma_000722-T1	7460.GB15699-PA	2.5e-190	669.8		GO:0003674,GO:0003824,GO:0004418,GO:0008150,GO:0008152,GO:0016740,GO:0016765	K01749		artNOG[6]	035NW@artNOG,09VTA@biNOG,0SSCK@inNOG,0V6NR@meNOG,12PED@opiNOG,COG0181@NOG,KOG2892@euNOG	NA|NA|NA	H	Porphobilinogen deaminase, dipyromethane cofactor binding domain
EuglossaDilemma_000723-T1	7460.GB15092-PA	9.9e-61	238.0	TOM20	GO:0003674,GO:0005215,GO:0005575,GO:0005622,GO:0005623,GO:0005737,GO:0005739,GO:0005740,GO:0005741,GO:0005742,GO:0006605,GO:0006626,GO:0006810,GO:0006839,GO:0006886,GO:0006996,GO:0007005,GO:0008104,GO:0008150,GO:0008320,GO:0008565,GO:0009987,GO:0015031,GO:0015399,GO:0015405,GO:0015450,GO:0016020,GO:0016043,GO:0016482,GO:0019867,GO:0022804,GO:0022857,GO:0022884,GO:0022891,GO:0022892,GO:0031090,GO:…	K17770		artNOG[6]	038J5@artNOG,0A8BN@biNOG,0S9BP@hymNOG,0SUN1@inNOG,0VHMN@meNOG,11NAH@NOG,13PCN@opiNOG,KOG4056@euNOG	NA|NA|NA	U	Inherit from inNOG: Mitochondrial import receptor subunit tom20
EuglossaDilemma_000724-T1	7460.GB12161-PA	4.2e-91	339.3					artNOG[6]	03GPK@artNOG,09TSS@biNOG,0S5X6@hymNOG,0T35R@inNOG,0V4S3@meNOG,12NNN@opiNOG,COG0477@NOG,KOG0255@euNOG	NA|NA|NA	G	Sugar (and other) transporter
EuglossaDilemma_000725-T1	7460.GB12161-PA	7.5e-127	458.8					artNOG[6]	03GPK@artNOG,09TSS@biNOG,0S5X6@hymNOG,0T35R@inNOG,0V4S3@meNOG,12NNN@opiNOG,COG0477@NOG,KOG0255@euNOG	NA|NA|NA	G	Sugar (and other) transporter
EuglossaDilemma_000726-T1	7460.GB14679-PA	5.8e-183	645.6					artNOG[6]	03H8F@artNOG,0B3M7@biNOG,0INND@euNOG,0S9M7@hymNOG,0T3R7@inNOG,0WG10@meNOG,0XRPK@NOG,13BR9@opiNOG	NA|NA|NA	I	alpha/beta hydrolase fold
EuglossaDilemma_000729-T1	7460.GB15974-PA	2.3e-97	361.3					meNOG[21]	0AD8S@biNOG,0KEG7@euNOG,0VQF7@meNOG,11AN7@NOG,130XB@opiNOG	NA|NA|NA
EuglossaDilemma_000730-T1	7460.GB16761-PA	3.9e-117	426.0		GO:0001071,GO:0001654,GO:0001745,GO:0001751,GO:0001754,GO:0003674,GO:0003676,GO:0003677,GO:0003700,GO:0005488,GO:0005575,GO:0005622,GO:0005623,GO:0005634,GO:0006355,GO:0007275,GO:0007399,GO:0007423,GO:0008150,GO:0009653,GO:0009887,GO:0009889,GO:0009987,GO:0010468,GO:0010556,GO:0019219,GO:0019222,GO:0022008,GO:0030154,GO:0030182,GO:0031323,GO:0031326,GO:0032501,GO:0032502,GO:0043226,GO:0043227,GO:…	K19473		artNOG[6]	03389@artNOG,09W3M@biNOG,0S6NS@hymNOG,0SQ1A@inNOG,0V46B@meNOG,0XRPB@NOG,12N35@opiNOG,KOG0775@euNOG	NA|NA|NA	K	Homeobox domain
EuglossaDilemma_000732-T1	7460.GB14396-PA	3.1e-166	590.1					artNOG[6]	038FF@artNOG,0A5VF@biNOG,0S7X4@hymNOG,0SVAG@inNOG,0VGQR@meNOG,13VA8@opiNOG,COG4886@NOG,KOG0619@euNOG	NA|NA|NA	T	Leucine Rich Repeat
EuglossaDilemma_000733-T1	7460.GB15748-PA	3.3e-306	1055.4					artNOG[6]	033HV@artNOG,0A12C@biNOG,0SQ9Q@inNOG,0VBYR@meNOG,0XS4V@NOG,1398W@opiNOG,KOG4506@euNOG	NA|NA|NA	S	Uncharacterized conserved protein (DUF2362)
EuglossaDilemma_000734-T1	7460.GB17487-PA	2.5e-79	300.4	AOS1	GO:0003674,GO:0003824,GO:0005488,GO:0005515,GO:0005575,GO:0005622,GO:0005623,GO:0005634,GO:0006355,GO:0006464,GO:0006508,GO:0007275,GO:0007346,GO:0007399,GO:0008150,GO:0008152,GO:0008641,GO:0009056,GO:0009057,GO:0009889,GO:0009987,GO:0010468,GO:0010556,GO:0016925,GO:0019219,GO:0019222,GO:0019538,GO:0019941,GO:0019948,GO:0019950,GO:0022008,GO:0030154,GO:0030163,GO:0031323,GO:0031326,GO:0031510,GO:…	K10684		artNOG[6]	036A9@artNOG,09XDI@biNOG,0S35D@hymNOG,0SSBF@inNOG,0V8BM@meNOG,13JGU@opiNOG,COG0476@NOG,KOG2014@euNOG	NA|NA|NA	O	ThiF family
EuglossaDilemma_000747-T1	7460.GB19561-PA	2.1e-76	290.4					artNOG[6]	038GW@artNOG,0A9UR@biNOG,0J1T0@euNOG,0S8IZ@hymNOG,0SVBG@inNOG,0VKH0@meNOG,11W1X@NOG,13V8J@opiNOG	NA|NA|NA
EuglossaDilemma_000748-T1	7460.GB12500-PA	1.6e-91	341.7					artNOG[6]	038VN@artNOG,0AAPG@biNOG,0J3N8@euNOG,0SVYF@inNOG,0VMN6@meNOG,12B3Q@NOG,13WRP@opiNOG	NA|NA|NA
EuglossaDilemma_000752-T1	7425.NV20720-PA	6.9e-53	213.4					artNOG[6]	03GJ8@artNOG,0AINC@biNOG,0KH1B@euNOG,0S8Z4@hymNOG,0T3AK@inNOG,0VW4A@meNOG,10RRI@NOG,12VW4@opiNOG	NA|NA|NA
EuglossaDilemma_000753-T1	7425.NV20720-PA	1.3e-11	73.9					artNOG[6]	03GJ8@artNOG,0AINC@biNOG,0KH1B@euNOG,0S8Z4@hymNOG,0T3AK@inNOG,0VW4A@meNOG,10RRI@NOG,12VW4@opiNOG	NA|NA|NA
EuglossaDilemma_000764-T1	7460.GB14659-PA	0.0	1777.3	ARK	GO:0000003,GO:0000902,GO:0000904,GO:0002064,GO:0002165,GO:0003006,GO:0003674,GO:0006915,GO:0006919,GO:0007275,GO:0007276,GO:0007281,GO:0007283,GO:0007286,GO:0007291,GO:0007349,GO:0007399,GO:0007417,GO:0007423,GO:0007431,GO:0007435,GO:0007552,GO:0007559,GO:0008047,GO:0008150,GO:0008219,GO:0008635,GO:0008656,GO:0009314,GO:0009628,GO:0009653,GO:0009791,GO:0009886,GO:0009888,GO:0009987,GO:0010212,GO:…	K02084		artNOG[6]	036TN@artNOG,0A2EP@biNOG,0S6PJ@hymNOG,0SUJU@inNOG,0VDAB@meNOG,14FE3@opiNOG,COG4886@NOG,KOG4658@euNOG	NA|NA|NA	T	NB-ARC domain
EuglossaDilemma_000765-T1	7460.GB19433-PA	3e-53	213.0		GO:0003674,GO:0005215,GO:0005342,GO:0005575,GO:0005622,GO:0005623,GO:0005737,GO:0005739,GO:0005740,GO:0005743,GO:0006810,GO:0006811,GO:0006820,GO:0006839,GO:0006848,GO:0006850,GO:0008028,GO:0008150,GO:0008509,GO:0008514,GO:0009987,GO:0015075,GO:0015711,GO:0015718,GO:0015849,GO:0016020,GO:0016021,GO:0019866,GO:0022857,GO:0022891,GO:0022892,GO:0031090,GO:0031224,GO:0031300,GO:0031301,GO:0031304,GO:…			artNOG[6]	037PK@artNOG,0A6ZU@biNOG,0S8IE@hymNOG,0SUDR@inNOG,0VJER@meNOG,11UER@NOG,13UQG@opiNOG,KOG1589@euNOG	NA|NA|NA	S	Pfam:UPF0041
EuglossaDilemma_000766-T1	7460.GB17129-PA	6.2e-140	502.3	IAP1	GO:0000003,GO:0001667,GO:0002064,GO:0002165,GO:0003006,GO:0003674,GO:0003824,GO:0004842,GO:0005488,GO:0005515,GO:0005575,GO:0005622,GO:0005623,GO:0005634,GO:0005737,GO:0006464,GO:0006508,GO:0006511,GO:0006513,GO:0006915,GO:0006928,GO:0006996,GO:0006997,GO:0007275,GO:0007276,GO:0007281,GO:0007283,GO:0007286,GO:0007289,GO:0007292,GO:0007297,GO:0007298,GO:0007423,GO:0007444,GO:0007455,GO:0007469,GO:…	K16061		artNOG[6]	037A6@artNOG,09XU3@biNOG,0S7EU@hymNOG,0SU7B@inNOG,0V8RR@meNOG,0YPNM@NOG,13HTW@opiNOG,KOG1101@euNOG	NA|NA|NA	O	BIR
EuglossaDilemma_000771-T1	7425.NV11943-PA	3.8e-69	266.9		GO:0003008,GO:0005575,GO:0007154,GO:0007267,GO:0007268,GO:0007610,GO:0007611,GO:0007612,GO:0008150,GO:0008306,GO:0009987,GO:0010646,GO:0019226,GO:0023051,GO:0023052,GO:0031644,GO:0032501,GO:0035637,GO:0044057,GO:0044699,GO:0044700,GO:0044707,GO:0044708,GO:0044763,GO:0045202,GO:0048167,GO:0048168,GO:0048172,GO:0050789,GO:0050794,GO:0050804,GO:0050877,GO:0050890,GO:0050896,GO:0051239,GO:0051969,GO:…			artNOG[6]	036DW@artNOG,0A11S@biNOG,0S83E@hymNOG,0STAV@inNOG,0VBY9@meNOG,0ZPSV@NOG,1387B@opiNOG,KOG4310@euNOG	NA|NA|NA	U	BSD domain
EuglossaDilemma_000772-T1	7460.GB18655-PA	0.0	1395.9	SUB	GO:0000003,GO:0000089,GO:0000090,GO:0000212,GO:0000226,GO:0000278,GO:0000279,GO:0000280,GO:0003674,GO:0003774,GO:0003777,GO:0003824,GO:0005575,GO:0005622,GO:0005623,GO:0005819,GO:0005856,GO:0005871,GO:0005873,GO:0005874,GO:0005875,GO:0005876,GO:0006461,GO:0006928,GO:0006996,GO:0007010,GO:0007017,GO:0007018,GO:0007049,GO:0007051,GO:0007052,GO:0007059,GO:0007067,GO:0007126,GO:0007143,GO:0008150,GO:…	K10402		artNOG[6]	033RE@artNOG,09TXV@biNOG,0S7KG@hymNOG,0SSNH@inNOG,0V5JR@meNOG,12N78@opiNOG,COG5059@NOG,KOG0247@euNOG	NA|NA|NA	Z	KISc
EuglossaDilemma_000773-T1	7460.GB12010-PA	8.9e-302	1040.8					artNOG[6]	0324Q@artNOG,09ZBP@biNOG,0S6QE@hymNOG,0SP40@inNOG,0VAZA@meNOG,0XP3F@NOG,13HI3@opiNOG,KOG2432@euNOG	NA|NA|NA	S	Pfam:DUF1630
EuglossaDilemma_000774-T1	7460.GB11636-PA	1.2e-122	444.5			K07847		artNOG[6]	0340G@artNOG,09YJZ@biNOG,0S3S9@hymNOG,0STCB@inNOG,0V9HR@meNOG,12YJ6@opiNOG,COG1100@NOG,KOG0395@euNOG	NA|NA|NA	S	RAS
EuglossaDilemma_000775-T1	7460.GB11636-PA	1.9e-125	453.8			K07847		artNOG[6]	0340G@artNOG,09YJZ@biNOG,0S3S9@hymNOG,0STCB@inNOG,0V9HR@meNOG,12YJ6@opiNOG,COG1100@NOG,KOG0395@euNOG	NA|NA|NA	S	RAS
EuglossaDilemma_000779-T1	7460.GB18812-PA	2.7e-121	439.9	MED7	GO:0000988,GO:0000989,GO:0001076,GO:0001104,GO:0003674,GO:0003712,GO:0005488,GO:0005515,GO:0005575,GO:0005622,GO:0005623,GO:0005634,GO:0005654,GO:0006139,GO:0006351,GO:0006352,GO:0006355,GO:0006357,GO:0006366,GO:0006367,GO:0006725,GO:0006807,GO:0008150,GO:0008152,GO:0009058,GO:0009059,GO:0009889,GO:0009987,GO:0010467,GO:0010468,GO:0010556,GO:0016070,GO:0016592,GO:0018130,GO:0019219,GO:0019222,GO:…	K15148		artNOG[6]	03699@artNOG,09V47@biNOG,0S78E@hymNOG,0SSMI@inNOG,0V63U@meNOG,0ZFRU@NOG,13EH3@opiNOG,KOG0570@euNOG	NA|NA|NA	K	mediator of RNA polymerase II transcription subunit
EuglossaDilemma_000780-T1	7460.GB18734-PA	6.5e-299	1031.2		GO:0003674,GO:0005488,GO:0005515,GO:0005575,GO:0005622,GO:0005623,GO:0005634,GO:0007275,GO:0007399,GO:0008150,GO:0009987,GO:0010941,GO:0022008,GO:0030154,GO:0032501,GO:0032502,GO:0042981,GO:0043066,GO:0043067,GO:0043069,GO:0043226,GO:0043227,GO:0043229,GO:0043231,GO:0044424,GO:0044464,GO:0044699,GO:0044707,GO:0044763,GO:0048519,GO:0048523,GO:0048731,GO:0048856,GO:0048869,GO:0050789,GO:0050794,GO:…			artNOG[6]	035WX@artNOG,0A0H5@biNOG,0S62P@hymNOG,0SSYG@inNOG,0VDG5@meNOG,0XSH0@NOG,131H1@opiNOG,KOG2213@euNOG	NA|NA|NA	T	Apoptosis inhibitory protein 5 (API5)
EuglossaDilemma_000781-T1	7460.GB16882-PA	2.4e-166	590.1	WAL	GO:0001655,GO:0001700,GO:0002009,GO:0003674,GO:0005575,GO:0005622,GO:0005623,GO:0005737,GO:0005739,GO:0005759,GO:0005811,GO:0006091,GO:0006119,GO:0006793,GO:0006796,GO:0007275,GO:0007424,GO:0007439,GO:0007442,GO:0007443,GO:0008150,GO:0008152,GO:0008258,GO:0009055,GO:0009653,GO:0009790,GO:0009792,GO:0009888,GO:0009987,GO:0016310,GO:0017133,GO:0031974,GO:0032501,GO:0032502,GO:0032991,GO:0035239,GO:…	K03522		artNOG[6]	032QM@artNOG,09UIF@biNOG,0S5E4@hymNOG,0SPK3@inNOG,0V5HP@meNOG,12N7F@opiNOG,COG2025@NOG,KOG3954@euNOG	NA|NA|NA	C	electron transfer flavoprotein subunit alpha, mitochondrial-like
EuglossaDilemma_000782-T1	7460.GB10944-PA	2.4e-37	159.8	MRPL22	GO:0000313,GO:0000315,GO:0003674,GO:0003735,GO:0005198,GO:0005575,GO:0005622,GO:0005623,GO:0005737,GO:0005739,GO:0005759,GO:0005761,GO:0005762,GO:0005840,GO:0006412,GO:0008150,GO:0008152,GO:0009058,GO:0009059,GO:0009987,GO:0010467,GO:0015934,GO:0019538,GO:0030529,GO:0031974,GO:0032991,GO:0034645,GO:0043170,GO:0043226,GO:0043227,GO:0043228,GO:0043229,GO:0043231,GO:0043232,GO:0043233,GO:0044237,GO:…	K02890		artNOG[6]	036H5@artNOG,0A01V@biNOG,0S814@hymNOG,0STF0@inNOG,0VAYB@meNOG,1392V@opiNOG,COG0091@NOG,KOG1711@euNOG	NA|NA|NA	J	Ribosomal protein L22p/L17e
EuglossaDilemma_000783-T1	7460.GB19680-PA	7.3e-177	625.2			K09518		artNOG[6]	035AB@artNOG,09UH9@biNOG,0S6QH@hymNOG,0SP5E@inNOG,0V6Z7@meNOG,12QHA@opiNOG,COG0484@NOG,KOG0714@euNOG	NA|NA|NA	O	dnaJ homolog subfamily B member
EuglossaDilemma_000784-T1	7460.GB19592-PA	7e-280	968.0			K10532		artNOG[6]	035JF@artNOG,09ZIA@biNOG,0S7FY@hymNOG,0SS84@inNOG,0VAFC@meNOG,12S1J@opiNOG,COG4299@NOG,KOG4683@euNOG	NA|NA|NA	G	Inherit from inNOG: Protein of unknown function (DUF1624)
EuglossaDilemma_000785-T1	7460.GB14402-PA	0.0	1744.9					meNOG[21]	0A81N@biNOG,0J31I@euNOG,0VIX4@meNOG,12AA8@NOG,13WIB@opiNOG	NA|NA|NA
EuglossaDilemma_000786-T1	7460.GB15670-PA	1.3e-260	904.4					artNOG[6]	038Y1@artNOG,0A6EG@biNOG,0J3S5@euNOG,0S3W9@hymNOG,0SVRG@inNOG,0VH8Y@meNOG,12C31@NOG,13YBU@opiNOG	NA|NA|NA
EuglossaDilemma_000787-T1	7460.GB16398-PA	0.0	1489.6		GO:0003008,GO:0003674,GO:0004871,GO:0004872,GO:0004888,GO:0004970,GO:0005215,GO:0005216,GO:0005230,GO:0005575,GO:0005623,GO:0005886,GO:0006810,GO:0006811,GO:0007154,GO:0007165,GO:0007166,GO:0007215,GO:0007600,GO:0007606,GO:0007608,GO:0008066,GO:0008150,GO:0009593,GO:0009987,GO:0015075,GO:0015267,GO:0015276,GO:0015277,GO:0016020,GO:0016021,GO:0022803,GO:0022834,GO:0022836,GO:0022838,GO:0022839,GO:…	K05313		artNOG[6]	03HVQ@artNOG,0B5TQ@biNOG,0ISQM@euNOG,0T48U@inNOG,0WIGA@meNOG,0Y3H6@NOG,13F9Z@opiNOG	NA|NA|NA	T	glutamate receptor
EuglossaDilemma_000789-T1	12957.ACEP_00006343-PA	1.7e-96	357.5		GO:0000003,GO:0000165,GO:0001654,GO:0001667,GO:0001736,GO:0001738,GO:0001745,GO:0001932,GO:0001934,GO:0002009,GO:0003006,GO:0003674,GO:0005102,GO:0005154,GO:0005488,GO:0005515,GO:0005575,GO:0005622,GO:0005623,GO:0005737,GO:0005783,GO:0005886,GO:0006928,GO:0007154,GO:0007163,GO:0007164,GO:0007165,GO:0007166,GO:0007167,GO:0007169,GO:0007173,GO:0007176,GO:0007243,GO:0007275,GO:0007276,GO:0007292,GO:…	K16691		artNOG[6]	037N7@artNOG,0A8A2@biNOG,0IYKD@euNOG,0S3M6@hymNOG,0SVHM@inNOG,0VJ5V@meNOG,11N7J@NOG,13SJB@opiNOG	NA|NA|NA	T	EGF-like domain
EuglossaDilemma_000791-T1	7460.GB19440-PA	0.0	1114.0					artNOG[6]	0399S@artNOG,09XMI@biNOG,0JGEU@euNOG,0S5P4@hymNOG,0SW22@inNOG,0V8J7@meNOG,0Y5ZB@NOG,1490P@opiNOG	NA|NA|NA
EuglossaDilemma_000792-T1	7460.GB17051-PC	2.1e-182	643.7			K13205		artNOG[6]	035ZR@artNOG,0A11P@biNOG,0S4BA@hymNOG,0SSRN@inNOG,0VBY6@meNOG,0XSI4@NOG,12TBU@opiNOG,KOG3937@euNOG	NA|NA|NA	A	AAR2 protein
EuglossaDilemma_000795-T1	7460.GB10110-PA	3.1e-90	337.4					artNOG[6]	038P8@artNOG,0AA5U@biNOG,0J3IY@euNOG,0S8C4@hymNOG,0SVI6@inNOG,0VM3F@meNOG,123PR@NOG,13WTN@opiNOG	NA|NA|NA
EuglossaDilemma_000796-T1	7460.GB12343-PA	2e-81	307.0	TIMM17A	GO:0000003,GO:0002119,GO:0002164,GO:0003006,GO:0003674,GO:0005215,GO:0005575,GO:0005622,GO:0005623,GO:0005737,GO:0005739,GO:0005740,GO:0005743,GO:0005744,GO:0005856,GO:0006605,GO:0006626,GO:0006810,GO:0006839,GO:0006886,GO:0006996,GO:0007005,GO:0007275,GO:0007548,GO:0008104,GO:0008150,GO:0008152,GO:0008320,GO:0008565,GO:0009790,GO:0009791,GO:0009792,GO:0009987,GO:0015031,GO:0015399,GO:0015405,GO:…	K17795		meNOG[21]	0A3GY@biNOG,0VEBX@meNOG,13PWW@opiNOG,COG5596@NOG,KOG1652@euNOG	NA|NA|NA	U	Translocase of inner mitochondrial membrane 17 homolog
EuglossaDilemma_000798-T1	7460.GB14027-PB	4.2e-73	279.6	LAB	GO:0001071,GO:0001709,GO:0003002,GO:0003674,GO:0003700,GO:0005488,GO:0005515,GO:0005575,GO:0005622,GO:0005623,GO:0005634,GO:0006355,GO:0006357,GO:0007275,GO:0007389,GO:0007399,GO:0007417,GO:0007420,GO:0007494,GO:0008150,GO:0009790,GO:0009889,GO:0009891,GO:0009893,GO:0009987,GO:0010468,GO:0010556,GO:0010557,GO:0010604,GO:0010628,GO:0019219,GO:0019222,GO:0030154,GO:0031323,GO:0031325,GO:0031326,GO:…	K09301		artNOG[6]	037I3@artNOG,0A3PI@biNOG,0S56I@hymNOG,0SYFJ@inNOG,0VEID@meNOG,0ZTBY@NOG,13CVX@opiNOG,KOG0489@euNOG	NA|NA|NA	K	Homeobox domain
EuglossaDilemma_000800-T1	12957.ACEP_04566863-PA	4.8e-70	270.4	LAB	GO:0001071,GO:0001709,GO:0003002,GO:0003674,GO:0003700,GO:0005488,GO:0005515,GO:0005575,GO:0005622,GO:0005623,GO:0005634,GO:0006355,GO:0006357,GO:0007275,GO:0007389,GO:0007399,GO:0007417,GO:0007420,GO:0007494,GO:0008150,GO:0009790,GO:0009889,GO:0009891,GO:0009893,GO:0009987,GO:0010468,GO:0010556,GO:0010557,GO:0010604,GO:0010628,GO:0019219,GO:0019222,GO:0030154,GO:0031323,GO:0031325,GO:0031326,GO:…	K09301		artNOG[6]	037I3@artNOG,0A3PI@biNOG,0S56I@hymNOG,0SYFJ@inNOG,0VEID@meNOG,0ZTBY@NOG,13CVX@opiNOG,KOG0489@euNOG	NA|NA|NA	K	Homeobox domain
EuglossaDilemma_000802-T1	12957.ACEP_04566687-PA	1.2e-260	904.4	PB	GO:0001071,GO:0003002,GO:0003674,GO:0003700,GO:0005575,GO:0005622,GO:0005623,GO:0005634,GO:0006355,GO:0006357,GO:0007275,GO:0007350,GO:0007379,GO:0007380,GO:0007381,GO:0007382,GO:0007389,GO:0007444,GO:0008150,GO:0009790,GO:0009880,GO:0009889,GO:0010468,GO:0010556,GO:0019219,GO:0019222,GO:0031323,GO:0031326,GO:0032501,GO:0032502,GO:0035213,GO:0035282,GO:0035287,GO:0035289,GO:0043226,GO:0043227,GO:…	K09302		artNOG[6]	037F7@artNOG,09YYQ@biNOG,0S533@hymNOG,0SU5Y@inNOG,0V9WC@meNOG,0ZTBY@NOG,13R4D@opiNOG,KOG0489@euNOG	NA|NA|NA	K	Homeobox domain
EuglossaDilemma_000803-T1	12957.ACEP_04566687-PA	3.8e-31	139.0	PB	GO:0001071,GO:0003002,GO:0003674,GO:0003700,GO:0005575,GO:0005622,GO:0005623,GO:0005634,GO:0006355,GO:0006357,GO:0007275,GO:0007350,GO:0007379,GO:0007380,GO:0007381,GO:0007382,GO:0007389,GO:0007444,GO:0008150,GO:0009790,GO:0009880,GO:0009889,GO:0010468,GO:0010556,GO:0019219,GO:0019222,GO:0031323,GO:0031326,GO:0032501,GO:0032502,GO:0035213,GO:0035282,GO:0035287,GO:0035289,GO:0043226,GO:0043227,GO:…	K09302		artNOG[6]	037F7@artNOG,09YYQ@biNOG,0S533@hymNOG,0SU5Y@inNOG,0V9WC@meNOG,0ZTBY@NOG,13R4D@opiNOG,KOG0489@euNOG	NA|NA|NA	K	Homeobox domain
EuglossaDilemma_000804-T1	7460.GB18792-PA	1.9e-29	135.6	ZEN	GO:0001071,GO:0003002,GO:0003674,GO:0003700,GO:0005575,GO:0005622,GO:0005623,GO:0005634,GO:0006355,GO:0007275,GO:0007389,GO:0007444,GO:0007447,GO:0007450,GO:0008150,GO:0009889,GO:0009953,GO:0010468,GO:0010556,GO:0019219,GO:0019222,GO:0031323,GO:0031326,GO:0032501,GO:0032502,GO:0043226,GO:0043227,GO:0043229,GO:0043231,GO:0044424,GO:0044464,GO:0044699,GO:0044707,GO:0044767,GO:0048513,GO:0048731,GO:…	K09303,K09311		artNOG[6]	038NY@artNOG,09U43@biNOG,0SVHS@inNOG,0V536@meNOG,0ZTBY@NOG,13ISJ@opiNOG,KOG0489@euNOG	NA|NA|NA	K	Homeobox domain
EuglossaDilemma_000808-T1	12957.ACEP_00006149-PA	9e-155	552.4	DFD	GO:0000122,GO:0000975,GO:0000976,GO:0000977,GO:0000981,GO:0001012,GO:0001067,GO:0001071,GO:0003002,GO:0003674,GO:0003676,GO:0003677,GO:0003700,GO:0003705,GO:0005488,GO:0005515,GO:0005575,GO:0005622,GO:0005623,GO:0005634,GO:0006139,GO:0006351,GO:0006355,GO:0006357,GO:0006366,GO:0006725,GO:0006807,GO:0006917,GO:0007275,GO:0007350,GO:0007379,GO:0007380,GO:0007389,GO:0007399,GO:0007417,GO:0007420,GO:…	K09304		artNOG[6]	0378B@artNOG,09TX4@biNOG,0SU69@inNOG,0VE3Y@meNOG,0ZTBY@NOG,13R96@opiNOG,KOG0489@euNOG	NA|NA|NA	K	Homeobox domain
EuglossaDilemma_000810-T1	7460.GB13491-PA	2.1e-52	210.7	SCR	GO:0000003,GO:0000975,GO:0000976,GO:0000977,GO:0001012,GO:0001067,GO:0001071,GO:0003002,GO:0003006,GO:0003674,GO:0003676,GO:0003677,GO:0003700,GO:0005488,GO:0005515,GO:0005575,GO:0005622,GO:0005623,GO:0005634,GO:0006355,GO:0006357,GO:0007275,GO:0007350,GO:0007379,GO:0007380,GO:0007381,GO:0007389,GO:0007423,GO:0007431,GO:0007432,GO:0007494,GO:0007548,GO:0008150,GO:0009653,GO:0009790,GO:0009880,GO:…	K09311		artNOG[6]	034JV@artNOG,0A1MY@biNOG,0S6T1@hymNOG,0SR7U@inNOG,0VCHR@meNOG,0ZTBY@NOG,12SD4@opiNOG,KOG0489@euNOG	NA|NA|NA	K	Homeobox domain
EuglossaDilemma_000811-T1	12957.ACEP_00006151-PA	4.2e-87	327.0	SCR	GO:0000003,GO:0000975,GO:0000976,GO:0000977,GO:0001012,GO:0001067,GO:0001071,GO:0003002,GO:0003006,GO:0003674,GO:0003676,GO:0003677,GO:0003700,GO:0005488,GO:0005515,GO:0005575,GO:0005622,GO:0005623,GO:0005634,GO:0006355,GO:0006357,GO:0007275,GO:0007350,GO:0007379,GO:0007380,GO:0007381,GO:0007389,GO:0007423,GO:0007431,GO:0007432,GO:0007494,GO:0007548,GO:0008150,GO:0009653,GO:0009790,GO:0009880,GO:…	K09311		artNOG[6]	034JV@artNOG,0A1MY@biNOG,0S6T1@hymNOG,0SR7U@inNOG,0VCHR@meNOG,0ZTBY@NOG,12SD4@opiNOG,KOG0489@euNOG	NA|NA|NA	K	Homeobox domain
EuglossaDilemma_000813-T1	7425.NV15145-PA	1.1e-50	206.1	FTZ	GO:0005575,GO:0005622,GO:0005623,GO:0005634,GO:0043226,GO:0043227,GO:0043229,GO:0043231,GO:0044424,GO:0044464	K09311		artNOG[6]	038A3@artNOG,0A7B1@biNOG,0SVG2@inNOG,0VI5I@meNOG,0ZTBY@NOG,1464W@opiNOG,KOG0489@euNOG	NA|NA|NA	K	Inherit from biNOG: Fushi tarazu
EuglossaDilemma_000819-T1	7460.GB18813-PA	9.3e-104	382.1	ANTP	GO:0000981,GO:0001071,GO:0001708,GO:0002376,GO:0002520,GO:0003002,GO:0003674,GO:0003676,GO:0003677,GO:0003700,GO:0003705,GO:0005488,GO:0005575,GO:0005622,GO:0005623,GO:0005634,GO:0005737,GO:0006139,GO:0006351,GO:0006355,GO:0006357,GO:0006366,GO:0006725,GO:0006807,GO:0007275,GO:0007350,GO:0007379,GO:0007380,GO:0007383,GO:0007384,GO:0007389,GO:0007399,GO:0007494,GO:0007507,GO:0008150,GO:0008152,GO:…	K09311		artNOG[6]	036NE@artNOG,09VFS@biNOG,0S4HK@hymNOG,0STED@inNOG,0V6EY@meNOG,0ZTBY@NOG,13Q0G@opiNOG,KOG0489@euNOG	NA|NA|NA	K	Homeobox domain
EuglossaDilemma_000825-T1	7460.GB18063-PA	1.6e-119	434.1			K09311		opiNOG[43]	0INWI@euNOG,0YW09@NOG,13BXM@opiNOG	NA|NA|NA
EuglossaDilemma_000828-T1	7070.TC000894-PA	1.1e-15	87.4	ABD-A	GO:0000003,GO:0000981,GO:0001071,GO:0001704,GO:0001707,GO:0001708,GO:0001709,GO:0001710,GO:0001742,GO:0003002,GO:0003006,GO:0003674,GO:0003676,GO:0003677,GO:0003700,GO:0003705,GO:0005488,GO:0005575,GO:0005622,GO:0005623,GO:0005634,GO:0005654,GO:0005667,GO:0006139,GO:0006351,GO:0006355,GO:0006357,GO:0006366,GO:0006725,GO:0006807,GO:0006915,GO:0006928,GO:0007275,GO:0007276,GO:0007280,GO:0007350,GO:…	K09311		artNOG[6]	036XJ@artNOG,0A79A@biNOG,0STTU@inNOG,0VI3K@meNOG,0ZTBY@NOG,13Q5N@opiNOG,KOG0489@euNOG	NA|NA|NA	K	Sequence-specific transcription factor which is part of a developmental regulatory system that provides cells with specific positional identities on the anterior-posterior axis
EuglossaDilemma_000832-T1	7460.GB10341-PA	2.5e-35	154.1	ABD-B	GO:0000003,GO:0000578,GO:0000975,GO:0000976,GO:0000977,GO:0000980,GO:0001012,GO:0001067,GO:0001071,GO:0001158,GO:0003002,GO:0003006,GO:0003156,GO:0003674,GO:0003676,GO:0003677,GO:0003700,GO:0005488,GO:0005575,GO:0005622,GO:0005623,GO:0005634,GO:0006355,GO:0006357,GO:0006928,GO:0007275,GO:0007276,GO:0007280,GO:0007320,GO:0007350,GO:0007351,GO:0007379,GO:0007385,GO:0007389,GO:0007424,GO:0007431,GO:…	K09300		artNOG[6]	037YA@artNOG,0A3XD@biNOG,0S6MY@hymNOG,0SUTQ@inNOG,0VES8@meNOG,11FJP@NOG,13PUJ@opiNOG,KOG0487@euNOG	NA|NA|NA	K	Homeobox domain
EuglossaDilemma_000834-T1	7460.GB16200-PA	4.9e-32	142.1			K03958		artNOG[6]	038WI@artNOG,0A8QU@biNOG,0J0BK@euNOG,0SVQ6@inNOG,0VJMG@meNOG,128HF@NOG,13U9N@opiNOG	NA|NA|NA	C	Inherit from biNOG: NADH dehydrogenase (Ubiquinone) 1 beta subcomplex, 2, 8kDa
EuglossaDilemma_000835-T1	7460.GB18004-PC	2.1e-243	846.7		GO:0003674,GO:0003824,GO:0004029,GO:0005575,GO:0005622,GO:0005623,GO:0005737,GO:0005739,GO:0005759,GO:0006082,GO:0006090,GO:0008150,GO:0008152,GO:0009987,GO:0016491,GO:0016620,GO:0016903,GO:0019752,GO:0031974,GO:0032787,GO:0043226,GO:0043227,GO:0043229,GO:0043231,GO:0043233,GO:0043436,GO:0044237,GO:0044281,GO:0044422,GO:0044424,GO:0044429,GO:0044444,GO:0044446,GO:0044464,GO:0044710,GO:0055114,GO:…	K00128		artNOG[6]	03353@artNOG,09TK5@biNOG,0S47U@hymNOG,0SPYQ@inNOG,0V4J5@meNOG,12PWF@opiNOG,COG1012@NOG,KOG2450@euNOG	NA|NA|NA	C	Aldehyde dehydrogenase family
EuglossaDilemma_000836-T1	7460.GB19530-PA	4.2e-201	706.1		GO:0003674,GO:0005488,GO:0005515,GO:0005575,GO:0005622,GO:0005623,GO:0005856,GO:0005875,GO:0007017,GO:0008017,GO:0008092,GO:0008150,GO:0009987,GO:0015630,GO:0015631,GO:0032991,GO:0043226,GO:0043228,GO:0043229,GO:0043232,GO:0043234,GO:0044422,GO:0044424,GO:0044430,GO:0044446,GO:0044464,GO:0044699,GO:0044763	K18631		artNOG[6]	035RS@artNOG,09YMP@biNOG,0SS86@inNOG,0V8EF@meNOG,0XSCN@NOG,12RGE@opiNOG,KOG2685@euNOG	NA|NA|NA	Z	Tektin family
EuglossaDilemma_000837-T1	7460.GB17934-PA	9.9e-155	551.6		GO:0003674,GO:0003756,GO:0003824,GO:0005575,GO:0005622,GO:0005623,GO:0005737,GO:0005783,GO:0006457,GO:0006810,GO:0006897,GO:0006909,GO:0008150,GO:0008152,GO:0009986,GO:0009987,GO:0016192,GO:0016853,GO:0016860,GO:0016862,GO:0016864,GO:0019538,GO:0030100,GO:0032879,GO:0043170,GO:0043226,GO:0043227,GO:0043229,GO:0043231,GO:0043277,GO:0044237,GO:0044238,GO:0044260,GO:0044267,GO:0044424,GO:0044444,GO:…	K13984		artNOG[6]	033EA@artNOG,0A1KA@biNOG,0SSG6@inNOG,0VCFV@meNOG,12TV4@opiNOG,COG0526@NOG,KOG0191@euNOG	NA|NA|NA	O	Thioredoxin
EuglossaDilemma_000838-T1	7460.GB10634-PA	8.5e-139	499.2		GO:0007154,GO:0007165,GO:0007264,GO:0007265,GO:0008150,GO:0009987,GO:0023052,GO:0035556,GO:0044699,GO:0044700,GO:0044763,GO:0050789,GO:0050794,GO:0050896,GO:0051716,GO:0065007			artNOG[6]	035RV@artNOG,09YCB@biNOG,0S7KR@hymNOG,0SRFM@inNOG,0V99T@meNOG,12R2Y@opiNOG,COG4886@NOG,KOG0472@euNOG	NA|NA|NA	S	LRR_TYP
EuglossaDilemma_000840-T1	7460.GB11551-PA	1.1e-56	225.7					artNOG[6]	03GHP@artNOG,0AAEP@biNOG,0KFB7@euNOG,0S9DN@hymNOG,0T3C9@inNOG,0VMCX@meNOG,113VN@NOG,12Z7J@opiNOG	NA|NA|NA
EuglossaDilemma_000841-T1	7460.GB19289-PA	7.8e-159	565.1	CCAPR	GO:0001653,GO:0003008,GO:0003674,GO:0004871,GO:0004872,GO:0004888,GO:0004930,GO:0005575,GO:0005623,GO:0005886,GO:0005887,GO:0007154,GO:0007165,GO:0007166,GO:0007186,GO:0007218,GO:0007267,GO:0007268,GO:0007591,GO:0008150,GO:0008188,GO:0008528,GO:0009987,GO:0016020,GO:0016021,GO:0018990,GO:0019226,GO:0022404,GO:0023052,GO:0030594,GO:0031224,GO:0031226,GO:0032501,GO:0035637,GO:0038023,GO:0042303,GO:…	K08376		artNOG[6]	034BQ@artNOG,0A2BD@biNOG,0S3FH@hymNOG,0SSHI@inNOG,0VD7A@meNOG,0XRW9@NOG,13HN1@opiNOG,KOG3656@euNOG	NA|NA|NA	T	7 transmembrane receptor (rhodopsin family)
EuglossaDilemma_000845-T1	7460.GB17163-PA	3.3e-83	313.5					artNOG[6]	038NA@artNOG,0AA1Y@biNOG,0J0P5@euNOG,0S8NF@hymNOG,0SVH4@inNOG,0VKZS@meNOG,121D5@NOG,13W30@opiNOG	NA|NA|NA	S	Inherit from biNOG: conserved hypothetical protein
EuglossaDilemma_000846-T1	7460.GB11454-PA	3.1e-230	803.1	NS1	GO:0001652,GO:0003674,GO:0003824,GO:0003924,GO:0005575,GO:0005622,GO:0005623,GO:0005634,GO:0005730,GO:0006139,GO:0006152,GO:0006163,GO:0006184,GO:0006195,GO:0006200,GO:0006213,GO:0006220,GO:0006244,GO:0006254,GO:0006725,GO:0006753,GO:0006793,GO:0006796,GO:0006807,GO:0007275,GO:0007431,GO:0007494,GO:0008150,GO:0008152,GO:0009056,GO:0009116,GO:0009117,GO:0009119,GO:0009123,GO:0009125,GO:0009126,GO:…	K14538		artNOG[6]	0340W@artNOG,09WR4@biNOG,0S3T7@hymNOG,0SQQ1@inNOG,0V7PK@meNOG,1324B@opiNOG,COG1161@NOG,KOG2484@euNOG	NA|NA|NA	S	GNL3L/Grn1 putative GTPase
EuglossaDilemma_000847-T1	7460.GB10386-PB	0.0	1096.6		GO:0001700,GO:0003674,GO:0003824,GO:0004672,GO:0004674,GO:0005575,GO:0005622,GO:0005623,GO:0005737,GO:0006464,GO:0006468,GO:0006793,GO:0006796,GO:0006996,GO:0007010,GO:0007015,GO:0007275,GO:0007399,GO:0008150,GO:0008152,GO:0009790,GO:0009792,GO:0009966,GO:0009968,GO:0009987,GO:0010453,GO:0010646,GO:0010648,GO:0016043,GO:0016301,GO:0016310,GO:0016740,GO:0016772,GO:0016773,GO:0019538,GO:0022008,GO:…	K08287,K08841,K08842		artNOG[6]	031YD@artNOG,09X1H@biNOG,0IF1S@euNOG,0S49G@hymNOG,0SNYS@inNOG,0V7ZP@meNOG,12Q92@opiNOG,COG0515@NOG	NA|NA|NA	T	STYKc
EuglossaDilemma_000848-T1	7460.GB13155-PA	0.0	1567.7		GO:0003674,GO:0003824,GO:0006629,GO:0008150,GO:0008152,GO:0009056,GO:0016042,GO:0016298,GO:0016787,GO:0016788,GO:0044238,GO:0044710,GO:0071704,GO:1901575	K01046,K14075		artNOG[6]	0358H@artNOG,0A0W4@biNOG,0IHRX@euNOG,0S5ZF@hymNOG,0SRVP@inNOG,0VBSP@meNOG,0Y92X@NOG,13HT6@opiNOG	NA|NA|NA	G	Lipase
EuglossaDilemma_000849-T1	7460.GB18285-PA	2.2e-29	133.7	MRPL55	GO:0000313,GO:0000315,GO:0001071,GO:0003674,GO:0003676,GO:0003700,GO:0003723,GO:0003729,GO:0003735,GO:0005198,GO:0005488,GO:0005575,GO:0005622,GO:0005623,GO:0005634,GO:0005730,GO:0005737,GO:0005739,GO:0005759,GO:0005761,GO:0005762,GO:0005840,GO:0006355,GO:0006412,GO:0008150,GO:0008152,GO:0009058,GO:0009059,GO:0009889,GO:0009987,GO:0010467,GO:0010468,GO:0010556,GO:0015934,GO:0019219,GO:0019222,GO:…	K17436		meNOG[21]	0A8UE@biNOG,0VJM7@meNOG,124VE@NOG,13V73@opiNOG,KOG4616@euNOG	NA|NA|NA	J	Mitochondrial ribosomal protein L55
EuglossaDilemma_000850-T1	7460.GB30088-PA	8e-163	578.6	CYSTINOSIN	GO:0000099,GO:0000101,GO:0000323,GO:0003333,GO:0003674,GO:0005215,GO:0005342,GO:0005575,GO:0005622,GO:0005623,GO:0005737,GO:0005764,GO:0005765,GO:0005773,GO:0005774,GO:0006810,GO:0006811,GO:0006820,GO:0006865,GO:0008150,GO:0008509,GO:0008514,GO:0009987,GO:0015075,GO:0015171,GO:0015179,GO:0015184,GO:0015711,GO:0015807,GO:0015811,GO:0015849,GO:0016020,GO:0022857,GO:0022891,GO:0022892,GO:0031090,GO:…	K12386		artNOG[6]	032GW@artNOG,0A14Z@biNOG,0SPDN@inNOG,0VC17@meNOG,0XQSD@NOG,12TEP@opiNOG,KOG3145@euNOG	NA|NA|NA	E	cystinosin
EuglossaDilemma_000855-T1	12957.ACEP_00012340-PA	1.9e-75	288.1					artNOG[6]	03BMF@artNOG,0ABMA@biNOG,0JJ7J@euNOG,0SXR6@inNOG,0VNP2@meNOG,0Z7KR@NOG,14BNX@opiNOG	NA|NA|NA
EuglossaDilemma_000857-T1	7460.GB30206-PA	1.4e-200	704.5					artNOG[6]	032FY@artNOG,0A3MG@biNOG,0IJF6@euNOG,0S5TS@hymNOG,0SPCZ@inNOG,0VEGE@meNOG,0ZCRR@NOG,12PGE@opiNOG	NA|NA|NA
EuglossaDilemma_000859-T1	12957.ACEP_00012333-PA	6.3e-148	529.3		GO:0000737,GO:0003674,GO:0003824,GO:0004518,GO:0004536,GO:0006139,GO:0006259,GO:0006308,GO:0006309,GO:0006725,GO:0006807,GO:0006915,GO:0006921,GO:0008150,GO:0008152,GO:0008219,GO:0009056,GO:0009057,GO:0009987,GO:0012501,GO:0016043,GO:0016265,GO:0016787,GO:0016788,GO:0019439,GO:0022411,GO:0030262,GO:0034641,GO:0034655,GO:0043170,GO:0044237,GO:0044238,GO:0044248,GO:0044260,GO:0044265,GO:0044270,GO:…	K02311		artNOG[6]	037EC@artNOG,0A3FD@biNOG,0IFTE@euNOG,0S6N7@hymNOG,0SUBB@inNOG,0VEAB@meNOG,102TS@NOG,12SV9@opiNOG	NA|NA|NA	L	DNA fragmentation factor 40 kDa
EuglossaDilemma_000861-T1	7460.GB12176-PA	5.5e-124	449.1		GO:0007275,GO:0007399,GO:0008150,GO:0009987,GO:0022008,GO:0030154,GO:0032501,GO:0032502,GO:0044699,GO:0044707,GO:0044763,GO:0048731,GO:0048856,GO:0048869			artNOG[6]	033CQ@artNOG,0A5Y7@biNOG,0SQ52@inNOG,0VFZZ@meNOG,0XRWT@NOG,12Z7I@opiNOG,KOG3071@euNOG	NA|NA|NA	I	GNS1/SUR4 family
EuglossaDilemma_000862-T1	7460.GB13826-PA	9.7e-121	438.3					artNOG[6]	039WN@artNOG,0A1I7@biNOG,0S73D@hymNOG,0SWQJ@inNOG,0VCDT@meNOG,0XRWT@NOG,140KR@opiNOG,KOG3071@euNOG	NA|NA|NA	I	GNS1/SUR4 family
EuglossaDilemma_000863-T1	7460.GB16107-PA	1.5e-99	367.9		GO:0000003,GO:0000212,GO:0000226,GO:0000910,GO:0000912,GO:0000915,GO:0006461,GO:0006996,GO:0007010,GO:0007017,GO:0007049,GO:0007051,GO:0007110,GO:0007111,GO:0007112,GO:0007126,GO:0007127,GO:0007135,GO:0008150,GO:0009987,GO:0016043,GO:0022402,GO:0022607,GO:0030029,GO:0030036,GO:0031032,GO:0032506,GO:0033206,GO:0043933,GO:0044085,GO:0044699,GO:0044763,GO:0048610,GO:0051225,GO:0051301,GO:0051321,GO:…	K10249		artNOG[6]	036UG@artNOG,0A6VS@biNOG,0STRX@inNOG,0VHPY@meNOG,0XRWT@NOG,12RAT@opiNOG,KOG3071@euNOG	NA|NA|NA	I	elongation of very long chain fatty acids protein
EuglossaDilemma_000864-T1	7460.GB19038-PA	2.9e-147	526.6					artNOG[6]	032NZ@artNOG,0A3FT@biNOG,0S3BI@hymNOG,0SPIR@inNOG,0VEAP@meNOG,0XRWT@NOG,13HAQ@opiNOG,KOG3071@euNOG	NA|NA|NA	I	elongation of very long chain fatty acids protein AAEL008004-like
EuglossaDilemma_000868-T1	7425.NV17488-PA	2.4e-149	533.5		GO:0000038,GO:0006082,GO:0006629,GO:0006631,GO:0006633,GO:0008150,GO:0008152,GO:0008610,GO:0009058,GO:0009987,GO:0016053,GO:0019752,GO:0032787,GO:0043436,GO:0044237,GO:0044238,GO:0044249,GO:0044255,GO:0044281,GO:0044283,GO:0044710,GO:0044711,GO:0046394,GO:0071704,GO:0072330,GO:1901576			artNOG[6]	035B5@artNOG,0A1RS@biNOG,0S6N8@hymNOG,0SQYN@inNOG,0VCMC@meNOG,0XRWT@NOG,13MAM@opiNOG,KOG3071@euNOG	NA|NA|NA	I	elongation of very long chain fatty acids protein
EuglossaDilemma_000869-T1	7460.GB15252-PA	1e-31	141.4		GO:0003674,GO:0003824,GO:0003954,GO:0005575,GO:0005622,GO:0005623,GO:0005737,GO:0005739,GO:0005740,GO:0005743,GO:0005746,GO:0005747,GO:0006091,GO:0006119,GO:0006120,GO:0006793,GO:0006796,GO:0008137,GO:0008150,GO:0008152,GO:0009987,GO:0015980,GO:0016020,GO:0016310,GO:0016491,GO:0016651,GO:0016655,GO:0019866,GO:0022900,GO:0022904,GO:0030964,GO:0031090,GO:0031966,GO:0031967,GO:0031975,GO:0032991,GO:…	K03963		artNOG[6]	0387H@artNOG,0A7F3@biNOG,0S997@hymNOG,0SV2S@inNOG,0VI9N@meNOG,1230N@NOG,13SZT@opiNOG,KOG3468@euNOG	NA|NA|NA	C	NADH dehydrogenase (ubiquinone) 1 beta subcomplex
EuglossaDilemma_000870-T1	7460.GB11165-PA	2.5e-128	463.4	U2A	GO:0000226,GO:0000278,GO:0000280,GO:0000375,GO:0000377,GO:0000398,GO:0003674,GO:0003676,GO:0003723,GO:0003729,GO:0005488,GO:0005575,GO:0005622,GO:0005623,GO:0005634,GO:0005681,GO:0005686,GO:0006139,GO:0006396,GO:0006397,GO:0006725,GO:0006807,GO:0006996,GO:0007010,GO:0007017,GO:0007049,GO:0007051,GO:0007052,GO:0007067,GO:0008150,GO:0008152,GO:0008380,GO:0009987,GO:0010467,GO:0016043,GO:0016070,GO:…	K11092		artNOG[6]	0324M@artNOG,09YIZ@biNOG,0S6P3@hymNOG,0SP3X@inNOG,0V9GQ@meNOG,12R8Y@opiNOG,COG4886@NOG,KOG1644@euNOG	NA|NA|NA	A	Inherit from inNOG: U2 small nuclear ribonucleoprotein
EuglossaDilemma_000871-T1	12957.ACEP_00012322-PA	1.8e-147	527.3		GO:0000038,GO:0003674,GO:0003824,GO:0003843,GO:0004312,GO:0006082,GO:0006629,GO:0006631,GO:0006633,GO:0008150,GO:0008152,GO:0008194,GO:0008610,GO:0009058,GO:0009922,GO:0009987,GO:0016053,GO:0016740,GO:0016746,GO:0016747,GO:0016757,GO:0016758,GO:0019752,GO:0030497,GO:0032787,GO:0035251,GO:0042761,GO:0043436,GO:0044237,GO:0044238,GO:0044249,GO:0044255,GO:0044281,GO:0044283,GO:0044710,GO:0044711,GO:…	K10249		artNOG[6]	0336Y@artNOG,09VVR@biNOG,0S70W@hymNOG,0ST46@inNOG,0V6UD@meNOG,0XRWT@NOG,12RER@opiNOG,KOG3071@euNOG	NA|NA|NA	I	GNS1/SUR4 family
EuglossaDilemma_000872-T1	7460.GB19345-PA	1.3e-172	610.9		GO:0000038,GO:0006082,GO:0006629,GO:0006631,GO:0006633,GO:0008150,GO:0008152,GO:0008610,GO:0009058,GO:0009987,GO:0016053,GO:0019752,GO:0032787,GO:0043436,GO:0044237,GO:0044238,GO:0044249,GO:0044255,GO:0044281,GO:0044283,GO:0044710,GO:0044711,GO:0046394,GO:0071704,GO:0072330,GO:1901576			artNOG[6]	035K5@artNOG,09VVR@biNOG,0S49I@hymNOG,0SP0P@inNOG,0V6UD@meNOG,0XRWT@NOG,12RER@opiNOG,KOG3071@euNOG	NA|NA|NA	I	elongation of very long chain fatty acids protein AAEL008004-like
EuglossaDilemma_000872-T2	7460.GB19345-PA	1.3e-172	610.9		GO:0000038,GO:0006082,GO:0006629,GO:0006631,GO:0006633,GO:0008150,GO:0008152,GO:0008610,GO:0009058,GO:0009987,GO:0016053,GO:0019752,GO:0032787,GO:0043436,GO:0044237,GO:0044238,GO:0044249,GO:0044255,GO:0044281,GO:0044283,GO:0044710,GO:0044711,GO:0046394,GO:0071704,GO:0072330,GO:1901576			artNOG[6]	035K5@artNOG,09VVR@biNOG,0S49I@hymNOG,0SP0P@inNOG,0V6UD@meNOG,0XRWT@NOG,12RER@opiNOG,KOG3071@euNOG	NA|NA|NA	I	elongation of very long chain fatty acids protein AAEL008004-like
EuglossaDilemma_000874-T1	7460.GB14916-PA	2.7e-160	570.1		GO:0000038,GO:0006082,GO:0006629,GO:0006631,GO:0006633,GO:0008150,GO:0008152,GO:0008610,GO:0009058,GO:0009987,GO:0016053,GO:0019752,GO:0032787,GO:0043436,GO:0044237,GO:0044238,GO:0044249,GO:0044255,GO:0044281,GO:0044283,GO:0044710,GO:0044711,GO:0046394,GO:0071704,GO:0072330,GO:1901576	K10249,K10250		artNOG[6]	0336Y@artNOG,09VVR@biNOG,0S76V@hymNOG,0SQ08@inNOG,0V6UD@meNOG,0XRWT@NOG,12RER@opiNOG,KOG3071@euNOG	NA|NA|NA	I	elongation of very long chain fatty acids protein AAEL008004-like
EuglossaDilemma_000875-T1	7460.GB15496-PA	2e-101	373.6		GO:0000166,GO:0000323,GO:0000819,GO:0001882,GO:0001883,GO:0003674,GO:0005488,GO:0005525,GO:0005575,GO:0005622,GO:0005623,GO:0005737,GO:0005764,GO:0005773,GO:0006996,GO:0007049,GO:0007059,GO:0008150,GO:0009987,GO:0016043,GO:0017076,GO:0019001,GO:0022402,GO:0032549,GO:0032550,GO:0032553,GO:0032555,GO:0032561,GO:0035639,GO:0036094,GO:0043167,GO:0043168,GO:0043226,GO:0043227,GO:0043229,GO:0043231,GO:…	K07955		artNOG[6]	033KP@artNOG,09TP9@biNOG,0S68C@hymNOG,0SQC1@inNOG,0V4NF@meNOG,0XNUK@NOG,12Q78@opiNOG,KOG0075@euNOG	NA|NA|NA	U	ARF
EuglossaDilemma_000876-T1	7460.GB14553-PA	2.2e-39	166.8			K13120		artNOG[6]	038S9@artNOG,0AAJA@biNOG,0S90Y@hymNOG,0SVNS@inNOG,0VMNF@meNOG,126B2@NOG,13WW8@opiNOG,KOG3410@euNOG	NA|NA|NA	S	Inherit from biNOG: Family with sequence similarity 32, member A
EuglossaDilemma_000877-T1	7460.GB12031-PA	0.0	1133.6		GO:0006950,GO:0008150,GO:0009611,GO:0042060,GO:0050896			artNOG[6]	0335Q@artNOG,09X3J@biNOG,0IF66@euNOG,0S4NI@hymNOG,0SQQF@inNOG,0V822@meNOG,0XT0H@NOG,12QA8@opiNOG	NA|NA|NA
EuglossaDilemma_000878-T1	7460.GB12370-PA	1.6e-281	973.4					artNOG[6]	03GN4@artNOG,0A4IS@biNOG,0S7D4@hymNOG,0T37G@inNOG,0VFDX@meNOG,0XR55@NOG,12VPH@opiNOG,KOG3763@euNOG	NA|NA|NA	A	TAP C-terminal domain
EuglossaDilemma_000879-T1	7460.GB10241-PA	0.0	3876.6	INTS1	GO:0000428,GO:0005575,GO:0005622,GO:0005623,GO:0005634,GO:0005654,GO:0006139,GO:0006396,GO:0006725,GO:0006807,GO:0008150,GO:0008152,GO:0009987,GO:0010467,GO:0016070,GO:0016073,GO:0016180,GO:0016591,GO:0030880,GO:0031123,GO:0031974,GO:0031981,GO:0032039,GO:0032991,GO:0034470,GO:0034472,GO:0034641,GO:0034660,GO:0043170,GO:0043226,GO:0043227,GO:0043229,GO:0043231,GO:0043233,GO:0043234,GO:0043628,GO:…	K13138		artNOG[6]	033IZ@artNOG,0A207@biNOG,0S4X9@hymNOG,0SQAQ@inNOG,0VCVE@meNOG,0XTAB@NOG,12U8K@opiNOG,KOG4596@euNOG	NA|NA|NA	S	Protein of unknown function (DUF3677)
EuglossaDilemma_000880-T1	7460.GB14899-PA	2.4e-274	950.7			K10395		euNOG[57]	COG5059@NOG,KOG0242@euNOG	NA|NA|NA	Z	Kinesin family
EuglossaDilemma_000881-T1	7460.GB17822-PA	6.1e-156	557.0		GO:0000070,GO:0000090,GO:0000226,GO:0000278,GO:0000279,GO:0000280,GO:0000775,GO:0000776,GO:0000777,GO:0000779,GO:0000793,GO:0000819,GO:0000940,GO:0003674,GO:0003774,GO:0003777,GO:0003824,GO:0005575,GO:0005622,GO:0005623,GO:0005694,GO:0005856,GO:0005871,GO:0005875,GO:0006928,GO:0006996,GO:0007010,GO:0007017,GO:0007018,GO:0007049,GO:0007051,GO:0007052,GO:0007059,GO:0007067,GO:0007080,GO:0007275,GO:…	K11498		artNOG[6]	034N9@artNOG,09W8V@biNOG,0S5D2@hymNOG,0SPYA@inNOG,0V778@meNOG,12TTB@opiNOG,COG5059@NOG,KOG0242@euNOG	NA|NA|NA	Z	KISc
EuglossaDilemma_000882-T1	7460.GB15090-PA	3.4e-142	509.6		GO:0000226,GO:0000278,GO:0000375,GO:0000377,GO:0000398,GO:0005575,GO:0005622,GO:0005623,GO:0005634,GO:0005681,GO:0005686,GO:0006139,GO:0006396,GO:0006397,GO:0006725,GO:0006807,GO:0006996,GO:0007010,GO:0007017,GO:0007049,GO:0007051,GO:0007052,GO:0007275,GO:0007399,GO:0008150,GO:0008152,GO:0008380,GO:0009987,GO:0010467,GO:0016043,GO:0016070,GO:0016071,GO:0022008,GO:0022402,GO:0030154,GO:0030529,GO:…	K12826		artNOG[6]	034UF@artNOG,09Z7P@biNOG,0SRFV@inNOG,0VA4X@meNOG,12RSA@opiNOG,COG5246@NOG,KOG0227@euNOG	NA|NA|NA	A	splicing factor 3A subunit
EuglossaDilemma_000883-T1	7460.GB14171-PA	0.0	1286.9	EIF5B	GO:0003674,GO:0003676,GO:0003723,GO:0003743,GO:0005488,GO:0005515,GO:0005575,GO:0005622,GO:0005623,GO:0005737,GO:0005829,GO:0006412,GO:0006413,GO:0008135,GO:0008150,GO:0008152,GO:0009058,GO:0009059,GO:0009987,GO:0010467,GO:0017151,GO:0019538,GO:0019899,GO:0034645,GO:0043170,GO:0044237,GO:0044238,GO:0044249,GO:0044260,GO:0044267,GO:0044424,GO:0044444,GO:0044464,GO:0071704,GO:0097159,GO:1901363,GO:…	K03243		artNOG[6]	0358S@artNOG,09X4P@biNOG,0ST2W@inNOG,0VASG@meNOG,12QY0@opiNOG,COG0532@NOG,KOG1144@euNOG	NA|NA|NA	J	Translation initiation factor
EuglossaDilemma_000891-T1	7460.GB15952-PA	2.7e-201	706.4			K01772		artNOG[6]	031ZC@artNOG,0A077@biNOG,0S3N5@hymNOG,0ST0Q@inNOG,0V69W@meNOG,12R64@opiNOG,COG0276@NOG,KOG1321@euNOG	NA|NA|NA	H	Catalyzes the ferrous insertion into protoporphyrin IX (By similarity)
EuglossaDilemma_000892-T1	7460.GB18681-PA	4.9e-107	392.5					artNOG[6]	037BW@artNOG,09VTQ@biNOG,0S4X3@hymNOG,0SU06@inNOG,0V6SG@meNOG,11PXE@NOG,12Q6B@opiNOG,KOG1271@euNOG	NA|NA|NA	S	Mycolic acid cyclopropane synthetase
EuglossaDilemma_000893-T1	12957.ACEP_00000481-PA	4.8e-38	162.9					artNOG[6]	039JD@artNOG,0A90S@biNOG,0J2U3@euNOG,0S9GN@hymNOG,0SWAA@inNOG,0VJXC@meNOG,0Y3ZT@NOG,13XVT@opiNOG	NA|NA|NA
EuglossaDilemma_000895-T1	121225.PHUM452960-PA	2.6e-46	192.2					artNOG[6]	037T5@artNOG,0A6ZB@biNOG,0IZHN@euNOG,0SUP2@inNOG,0VHTG@meNOG,11NZ9@NOG,13T6E@opiNOG	NA|NA|NA	S	EB module
EuglossaDilemma_000896-T1	7460.GB19262-PA	2.8e-50	203.4					artNOG[6]	03GN9@artNOG,0AA8H@biNOG,0S8YJ@hymNOG,0T37A@inNOG,0VM6G@meNOG,11I8D@NOG,13KG1@opiNOG,KOG3386@euNOG	NA|NA|NA	P	Ctr copper transporter family
EuglossaDilemma_000897-T1	7460.GB16506-PA	0.0	1803.5			K11141		artNOG[6]	03240@artNOG,09U40@biNOG,0S3M1@hymNOG,0SSDP@inNOG,0V532@meNOG,12P0W@opiNOG,COG0308@NOG,KOG1046@euNOG	NA|NA|NA	E, O	endoplasmic reticulum aminopeptidase 2-like
EuglossaDilemma_000898-T1	7460.GB12713-PA	1.6e-73	280.8					artNOG[6]	0392Z@artNOG,0A4FR@biNOG,0J3JE@euNOG,0S8JB@hymNOG,0SVVP@inNOG,0VJ73@meNOG,129H6@NOG,13WEU@opiNOG	NA|NA|NA
EuglossaDilemma_000900-T1	7460.GB11981-PA	7.7e-17	90.9		GO:0000003,GO:0000226,GO:0000578,GO:0001071,GO:0003002,GO:0003006,GO:0003674,GO:0003700,GO:0005488,GO:0005515,GO:0005575,GO:0005622,GO:0005623,GO:0005634,GO:0006355,GO:0006357,GO:0006403,GO:0006950,GO:0006979,GO:0006996,GO:0007010,GO:0007017,GO:0007028,GO:0007163,GO:0007275,GO:0007276,GO:0007281,GO:0007292,GO:0007308,GO:0007309,GO:0007310,GO:0007314,GO:0007315,GO:0007316,GO:0007317,GO:0007350,GO:…	K09040,K09041		artNOG[6]	035CM@artNOG,0A1Z7@biNOG,0S6ZK@hymNOG,0SSVY@inNOG,0VE2W@meNOG,0ZGMS@NOG,12QXZ@opiNOG,KOG3863@euNOG	NA|NA|NA	K	bZIP transcription factor
EuglossaDilemma_000901-T1	7460.GB11981-PA	9.9e-65	251.9		GO:0000003,GO:0000226,GO:0000578,GO:0001071,GO:0003002,GO:0003006,GO:0003674,GO:0003700,GO:0005488,GO:0005515,GO:0005575,GO:0005622,GO:0005623,GO:0005634,GO:0006355,GO:0006357,GO:0006403,GO:0006950,GO:0006979,GO:0006996,GO:0007010,GO:0007017,GO:0007028,GO:0007163,GO:0007275,GO:0007276,GO:0007281,GO:0007292,GO:0007308,GO:0007309,GO:0007310,GO:0007314,GO:0007315,GO:0007316,GO:0007317,GO:0007350,GO:…	K09040,K09041		artNOG[6]	035CM@artNOG,0A1Z7@biNOG,0S6ZK@hymNOG,0SSVY@inNOG,0VE2W@meNOG,0ZGMS@NOG,12QXZ@opiNOG,KOG3863@euNOG	NA|NA|NA	K	bZIP transcription factor
EuglossaDilemma_000903-T1	7460.GB11981-PA	7.4e-70	268.5		GO:0000003,GO:0000226,GO:0000578,GO:0001071,GO:0003002,GO:0003006,GO:0003674,GO:0003700,GO:0005488,GO:0005515,GO:0005575,GO:0005622,GO:0005623,GO:0005634,GO:0006355,GO:0006357,GO:0006403,GO:0006950,GO:0006979,GO:0006996,GO:0007010,GO:0007017,GO:0007028,GO:0007163,GO:0007275,GO:0007276,GO:0007281,GO:0007292,GO:0007308,GO:0007309,GO:0007310,GO:0007314,GO:0007315,GO:0007316,GO:0007317,GO:0007350,GO:…	K09040,K09041		artNOG[6]	035CM@artNOG,0A1Z7@biNOG,0S6ZK@hymNOG,0SSVY@inNOG,0VE2W@meNOG,0ZGMS@NOG,12QXZ@opiNOG,KOG3863@euNOG	NA|NA|NA	K	bZIP transcription factor
EuglossaDilemma_000904-T1	7460.GB14804-PA	1.3e-264	917.5	VAS		K13982		artNOG[6]	035VR@artNOG,09XH1@biNOG,0S69R@hymNOG,0SSKU@inNOG,0V8F2@meNOG,0XNTI@NOG,12N5P@opiNOG,KOG0335@euNOG	NA|NA|NA	A	DEAD/DEAH box helicase
EuglossaDilemma_000905-T1	7460.GB11981-PA	1.8e-232	810.1		GO:0000003,GO:0000226,GO:0000578,GO:0001071,GO:0003002,GO:0003006,GO:0003674,GO:0003700,GO:0005488,GO:0005515,GO:0005575,GO:0005622,GO:0005623,GO:0005634,GO:0006355,GO:0006357,GO:0006403,GO:0006950,GO:0006979,GO:0006996,GO:0007010,GO:0007017,GO:0007028,GO:0007163,GO:0007275,GO:0007276,GO:0007281,GO:0007292,GO:0007308,GO:0007309,GO:0007310,GO:0007314,GO:0007315,GO:0007316,GO:0007317,GO:0007350,GO:…	K09040,K09041		artNOG[6]	035CM@artNOG,0A1Z7@biNOG,0S6ZK@hymNOG,0SSVY@inNOG,0VE2W@meNOG,0ZGMS@NOG,12QXZ@opiNOG,KOG3863@euNOG	NA|NA|NA	K	bZIP transcription factor
EuglossaDilemma_000906-T1	7460.GB11631-PA	1.3e-98	364.4					artNOG[6]	0372R@artNOG,09X21@biNOG,0IF54@euNOG,0S7X0@hymNOG,0STXK@inNOG,0V806@meNOG,0XRH0@NOG,12Q9D@opiNOG	NA|NA|NA	S	Inherit from biNOG: deleted in primary ciliary dyskinesia homolog (mouse)
EuglossaDilemma_000909-T1	7460.GB14440-PA	2.5e-52	211.5	D10JHU81E	GO:0005575,GO:0005622,GO:0005623,GO:0005737,GO:0005739,GO:0043226,GO:0043227,GO:0043229,GO:0043231,GO:0044424,GO:0044444,GO:0044464			meNOG[21]	09YII@biNOG,0IH62@euNOG,0V9G9@meNOG,12TC7@opiNOG,COG3155@NOG	NA|NA|NA	Q	ES1 protein homolog, mitochondrial-like
EuglossaDilemma_000914-T1	12957.ACEP_00000467-PA	1.1e-82	311.6		GO:0002164,GO:0003674,GO:0005102,GO:0005104,GO:0005488,GO:0005515,GO:0006928,GO:0007154,GO:0007165,GO:0007166,GO:0007167,GO:0007169,GO:0007275,GO:0007399,GO:0007442,GO:0007498,GO:0007507,GO:0007517,GO:0007522,GO:0007523,GO:0007525,GO:0007526,GO:0008150,GO:0008543,GO:0009653,GO:0009719,GO:0009791,GO:0009888,GO:0009987,GO:0010001,GO:0010033,GO:0014812,GO:0016477,GO:0022008,GO:0023052,GO:0030154,GO:…	K04358		artNOG[6]	0392A@artNOG,0ABF8@biNOG,0J443@euNOG,0S8AA@hymNOG,0SW03@inNOG,0VNG9@meNOG,0XY5H@NOG,13XN2@opiNOG	NA|NA|NA	S	Fibroblast growth factor
EuglossaDilemma_000919-T1	12957.ACEP_00000465-PA	1.9e-12	77.0	EBF1	GO:0000902,GO:0000904,GO:0001071,GO:0001700,GO:0001708,GO:0002119,GO:0002164,GO:0002165,GO:0002376,GO:0002682,GO:0003002,GO:0003674,GO:0003676,GO:0003677,GO:0003700,GO:0005488,GO:0005575,GO:0005622,GO:0005623,GO:0005634,GO:0005654,GO:0006355,GO:0006950,GO:0006952,GO:0006955,GO:0007154,GO:0007267,GO:0007275,GO:0007350,GO:0007379,GO:0007380,GO:0007389,GO:0007399,GO:0007444,GO:0007472,GO:0007474,GO:…	K09103		meNOG[21]	09UTZ@biNOG,0V5TH@meNOG,0XQ9Z@NOG,12PT5@opiNOG,KOG3836@euNOG	NA|NA|NA	K	Early B-cell factor
EuglossaDilemma_000920-T1	7460.GB14092-PA	7.6e-157	558.9		GO:0000902,GO:0000904,GO:0001071,GO:0001700,GO:0001708,GO:0002164,GO:0002165,GO:0002376,GO:0002682,GO:0003002,GO:0003674,GO:0003700,GO:0005575,GO:0005622,GO:0005623,GO:0005634,GO:0006355,GO:0006950,GO:0006952,GO:0006955,GO:0007154,GO:0007267,GO:0007275,GO:0007350,GO:0007379,GO:0007380,GO:0007389,GO:0007399,GO:0007444,GO:0007472,GO:0007474,GO:0007476,GO:0007517,GO:0007525,GO:0007526,GO:0007552,GO:…	K09103		artNOG[6]	033XK@artNOG,09UTZ@biNOG,0S6SF@hymNOG,0SPC9@inNOG,0V5TH@meNOG,0XQ9Z@NOG,12PT5@opiNOG,KOG3836@euNOG	NA|NA|NA	K	IPT/TIG domain
EuglossaDilemma_000921-T1	7460.GB14092-PA	8.8e-75	285.8		GO:0000902,GO:0000904,GO:0001071,GO:0001700,GO:0001708,GO:0002164,GO:0002165,GO:0002376,GO:0002682,GO:0003002,GO:0003674,GO:0003700,GO:0005575,GO:0005622,GO:0005623,GO:0005634,GO:0006355,GO:0006950,GO:0006952,GO:0006955,GO:0007154,GO:0007267,GO:0007275,GO:0007350,GO:0007379,GO:0007380,GO:0007389,GO:0007399,GO:0007444,GO:0007472,GO:0007474,GO:0007476,GO:0007517,GO:0007525,GO:0007526,GO:0007552,GO:…	K09103		artNOG[6]	033XK@artNOG,09UTZ@biNOG,0S6SF@hymNOG,0SPC9@inNOG,0V5TH@meNOG,0XQ9Z@NOG,12PT5@opiNOG,KOG3836@euNOG	NA|NA|NA	K	IPT/TIG domain
EuglossaDilemma_000922-T1	12957.ACEP_00000463-PA	3.7e-53	214.2		GO:0005575,GO:0005622,GO:0005623,GO:0005634,GO:0043226,GO:0043227,GO:0043229,GO:0043231,GO:0044424,GO:0044464			meNOG[21]	0AB35@biNOG,0VN3J@meNOG,0XQ9Z@NOG,12YSS@opiNOG,KOG3836@euNOG	NA|NA|NA	K	Inherit from KOG: Early B-cell factor
EuglossaDilemma_000930-T1	12957.ACEP_00000462-PA	3.1e-73	280.0					artNOG[6]	03AFM@artNOG,09YII@biNOG,0IH62@euNOG,0S80B@hymNOG,0SX6A@inNOG,0V9G9@meNOG,12TC7@opiNOG,COG3155@NOG	NA|NA|NA	Q	DJ-1/PfpI family
EuglossaDilemma_000931-T1	7460.GB19667-PA	5.3e-101	372.9					artNOG[6]	0392V@artNOG,0A9KG@biNOG,0J38F@euNOG,0S542@hymNOG,0SVQ7@inNOG,0VKHS@meNOG,128DE@NOG,13WDQ@opiNOG	NA|NA|NA
EuglossaDilemma_000933-T1	7460.GB18037-PA	2.1e-179	634.4					artNOG[6]	036V3@artNOG,09YQR@biNOG,0IG2U@euNOG,0S581@hymNOG,0SUR4@inNOG,0V9NN@meNOG,0YECK@NOG,13GZ7@opiNOG	NA|NA|NA	S	Inherit from biNOG: Chromosome 2 open reading frame 42
EuglossaDilemma_000934-T1	7460.GB18037-PA	9e-79	298.1					artNOG[6]	036V3@artNOG,09YQR@biNOG,0IG2U@euNOG,0S581@hymNOG,0SUR4@inNOG,0V9NN@meNOG,0YECK@NOG,13GZ7@opiNOG	NA|NA|NA	S	Inherit from biNOG: Chromosome 2 open reading frame 42
EuglossaDilemma_000935-T1	7460.GB18037-PA	1.9e-183	647.1					artNOG[6]	036V3@artNOG,09YQR@biNOG,0IG2U@euNOG,0S581@hymNOG,0SUR4@inNOG,0V9NN@meNOG,0YECK@NOG,13GZ7@opiNOG	NA|NA|NA	S	Inherit from biNOG: Chromosome 2 open reading frame 42
EuglossaDilemma_000936-T1	7460.GB12350-PA	5.2e-120	435.6			K10712		artNOG[6]	038G9@artNOG,0A10I@biNOG,0S5WS@hymNOG,0SV4A@inNOG,0VBX3@meNOG,11Y3H@NOG,13V8A@opiNOG,KOG4281@euNOG	NA|NA|NA	E	Protein of unknown function (DUF1637)
EuglossaDilemma_000937-T1	7460.GB13337-PA	2.3e-150	537.0			K10660		artNOG[6]	034YS@artNOG,09WVD@biNOG,0S6QN@hymNOG,0SSHK@inNOG,0VD5Z@meNOG,0XSJW@NOG,13HQW@opiNOG,KOG3053@euNOG	NA|NA|NA	O	RINGv
EuglossaDilemma_000938-T1	7460.GB12596-PA	6.1e-71	271.9					artNOG[6]	0339S@artNOG,0A3DX@biNOG,0S466@hymNOG,0SPTS@inNOG,0VE8P@meNOG,13HJG@opiNOG,COG0204@NOG,KOG4321@euNOG	NA|NA|NA	I	Inherit from biNOG: transmembrane protein 68
EuglossaDilemma_000939-T1	12957.ACEP_00005403-PA	5.2e-48	195.3	FK506-BP2	GO:0000413,GO:0003674,GO:0003755,GO:0003824,GO:0005488,GO:0005527,GO:0005528,GO:0005575,GO:0005622,GO:0005623,GO:0005737,GO:0006457,GO:0006464,GO:0006950,GO:0006974,GO:0008144,GO:0008150,GO:0008152,GO:0009987,GO:0016020,GO:0016853,GO:0016859,GO:0018193,GO:0018208,GO:0019538,GO:0033554,GO:0036211,GO:0043170,GO:0043412,GO:0044237,GO:0044238,GO:0044260,GO:0044267,GO:0044424,GO:0044464,GO:0044699,GO:…	K09568		artNOG[6]	037GX@artNOG,0A7IN@biNOG,0VID9@meNOG,13SQI@opiNOG,COG0545@NOG,KOG0544@euNOG	NA|NA|NA	O	peptidyl-prolyl cis-trans isomerase
EuglossaDilemma_000940-T1	7460.GB16981-PA	0.0	1479.2	STMA	GO:0000910,GO:0001505,GO:0003001,GO:0003008,GO:0005575,GO:0005623,GO:0005886,GO:0006810,GO:0006836,GO:0006887,GO:0006897,GO:0007049,GO:0007154,GO:0007165,GO:0007267,GO:0007268,GO:0007269,GO:0007602,GO:0008150,GO:0009314,GO:0009416,GO:0009581,GO:0009582,GO:0009583,GO:0009605,GO:0009628,GO:0009987,GO:0016020,GO:0016079,GO:0016192,GO:0019226,GO:0022402,GO:0023052,GO:0023061,GO:0030100,GO:0032501,GO:…			artNOG[6]	034B2@artNOG,09ZJU@biNOG,0S5R0@hymNOG,0SS8H@inNOG,0VAGJ@meNOG,0YJSK@NOG,12STY@opiNOG,KOG1877@euNOG	NA|NA|NA	S	Inherit from biNOG: EFR3 homolog
EuglossaDilemma_000946-T1	7425.NV16137-PA	7.7e-47	193.0		GO:0003674,GO:0003824,GO:0004806,GO:0008150,GO:0008152,GO:0016298,GO:0016787,GO:0016788,GO:0052689			artNOG[6]	037M3@artNOG,0A4P1@biNOG,0IZ12@euNOG,0S8H1@hymNOG,0SUH0@inNOG,0VFI8@meNOG,11RPQ@NOG,13T65@opiNOG	NA|NA|NA	S	Lipase
EuglossaDilemma_000948-T1	12957.ACEP_00007919-PA	0.0	1524.6					artNOG[6]	039A1@artNOG,0A6BA@biNOG,0J5FS@euNOG,0VH5R@meNOG,0XWTW@NOG,13YXC@opiNOG	NA|NA|NA
EuglossaDilemma_000952-T1	7460.GB11605-PA	1.9e-44	185.3					meNOG[21]	0AKI4@biNOG,0KFPK@euNOG,0VXPS@meNOG,10T4M@NOG,12YI0@opiNOG	NA|NA|NA
EuglossaDilemma_000953-T1	7460.GB15731-PA	1.2e-170	604.7		GO:0000815,GO:0005575,GO:0005622,GO:0005623,GO:0005737,GO:0005768,GO:0010008,GO:0016020,GO:0031090,GO:0032991,GO:0043226,GO:0043227,GO:0043229,GO:0043231,GO:0043234,GO:0044422,GO:0044424,GO:0044425,GO:0044440,GO:0044444,GO:0044446,GO:0044464	K15053		artNOG[6]	03783@artNOG,09TW8@biNOG,0S5V0@hymNOG,0SU2S@inNOG,0V4VE@meNOG,10IXB@NOG,13N6P@opiNOG,KOG2911@euNOG	NA|NA|NA	U	Snf7
EuglossaDilemma_000954-T1	7460.GB15731-PA	4.3e-51	206.5		GO:0000815,GO:0005575,GO:0005622,GO:0005623,GO:0005737,GO:0005768,GO:0010008,GO:0016020,GO:0031090,GO:0032991,GO:0043226,GO:0043227,GO:0043229,GO:0043231,GO:0043234,GO:0044422,GO:0044424,GO:0044425,GO:0044440,GO:0044444,GO:0044446,GO:0044464	K15053		artNOG[6]	03783@artNOG,09TW8@biNOG,0S5V0@hymNOG,0SU2S@inNOG,0V4VE@meNOG,10IXB@NOG,13N6P@opiNOG,KOG2911@euNOG	NA|NA|NA	U	Snf7
EuglossaDilemma_000955-T1	7460.GB15317-PA	3.6e-158	563.9		GO:0002376,GO:0003674,GO:0003824,GO:0004175,GO:0004252,GO:0006508,GO:0006950,GO:0006952,GO:0006955,GO:0008150,GO:0008152,GO:0008233,GO:0008236,GO:0016787,GO:0017171,GO:0019538,GO:0043170,GO:0044238,GO:0045087,GO:0050896,GO:0070011,GO:0071704			artNOG[6]	0329E@artNOG,09T9V@biNOG,0S5K1@hymNOG,0SP7J@inNOG,0V48Z@meNOG,13MXX@opiNOG,COG5640@NOG,KOG3627@euNOG	NA|NA|NA	O	Sushi domain (SCR repeat)
EuglossaDilemma_000956-T1	7460.GB13048-PA	1.7e-155	554.3		GO:0001522,GO:0003674,GO:0003824,GO:0004730,GO:0006139,GO:0006725,GO:0006807,GO:0008150,GO:0008152,GO:0009451,GO:0009987,GO:0016070,GO:0016829,GO:0016835,GO:0016836,GO:0034641,GO:0043170,GO:0043412,GO:0044237,GO:0044238,GO:0044260,GO:0046483,GO:0071704,GO:0090304,GO:1901360	K06173		artNOG[6]	034GK@artNOG,0A2P2@biNOG,0SR4Z@inNOG,0VCGM@meNOG,12T9T@opiNOG,COG0101@NOG,KOG2553@euNOG	NA|NA|NA	J	tRNA pseudouridine synthase
EuglossaDilemma_000957-T1	12957.ACEP_00001908-PA	0.0	1469.9					artNOG[6]	0350X@artNOG,09VPZ@biNOG,0S5N8@hymNOG,0SR2Q@inNOG,0V6P3@meNOG,12NJU@opiNOG,COG0464@NOG,KOG0732@euNOG	NA|NA|NA	O	Pfam:IstB
EuglossaDilemma_000958-T1	7460.GB17433-PA	2.9e-277	959.5					artNOG[6]	03GHV@artNOG,09VPZ@biNOG,0S51H@hymNOG,0T3C2@inNOG,0V6P3@meNOG,12NJU@opiNOG,COG0464@NOG,KOG0732@euNOG	NA|NA|NA	O	Pfam:IstB
EuglossaDilemma_000960-T1	7460.GB11375-PA	9.3e-120	436.8			K08131		artNOG[6]	03HT5@artNOG,0B5J0@biNOG,0IS77@euNOG,0T46R@inNOG,0WI6I@meNOG,0XS0A@NOG,13EUF@opiNOG	NA|NA|NA	W	TSPN
EuglossaDilemma_000962-T1	7460.GB16887-PA	8.7e-270	934.5	DYB	GO:0003674,GO:0005198,GO:0005488,GO:0005515,GO:0005575,GO:0005623,GO:0005886,GO:0008092,GO:0008307,GO:0016010,GO:0016014,GO:0016020,GO:0032991,GO:0043234,GO:0044425,GO:0044459,GO:0044464,GO:0071944			artNOG[6]	033FW@artNOG,09VV3@biNOG,0S3ZA@hymNOG,0SQGN@inNOG,0V6TS@meNOG,0XP3C@NOG,12PHS@opiNOG,KOG0531@euNOG,KOG4301@euNOG	NA|NA|NA	Z	Pfam:efhand_2
EuglossaDilemma_000963-T1	12957.ACEP_00001903-PA	3.6e-49	199.5	DYB	GO:0003674,GO:0005198,GO:0005488,GO:0005515,GO:0005575,GO:0005623,GO:0005886,GO:0008092,GO:0008307,GO:0016010,GO:0016014,GO:0016020,GO:0032991,GO:0043234,GO:0044425,GO:0044459,GO:0044464,GO:0071944			artNOG[6]	033FW@artNOG,09VV3@biNOG,0S3ZA@hymNOG,0SQGN@inNOG,0V6TS@meNOG,0XP3C@NOG,12PHS@opiNOG,KOG4301@euNOG	NA|NA|NA	Z	Pfam:efhand_2
EuglossaDilemma_000964-T1	7460.GB16887-PA	1.2e-17	94.7	DYB	GO:0003674,GO:0005198,GO:0005488,GO:0005515,GO:0005575,GO:0005623,GO:0005886,GO:0008092,GO:0008307,GO:0016010,GO:0016014,GO:0016020,GO:0032991,GO:0043234,GO:0044425,GO:0044459,GO:0044464,GO:0071944			artNOG[6]	033FW@artNOG,09VV3@biNOG,0S3ZA@hymNOG,0SQGN@inNOG,0V6TS@meNOG,0XP3C@NOG,12PHS@opiNOG,KOG0531@euNOG,KOG4301@euNOG	NA|NA|NA	Z	Pfam:efhand_2
EuglossaDilemma_000965-T1	7460.GB16887-PA	5.2e-98	364.4	DYB	GO:0003674,GO:0005198,GO:0005488,GO:0005515,GO:0005575,GO:0005623,GO:0005886,GO:0008092,GO:0008307,GO:0016010,GO:0016014,GO:0016020,GO:0032991,GO:0043234,GO:0044425,GO:0044459,GO:0044464,GO:0071944			artNOG[6]	033FW@artNOG,09VV3@biNOG,0S3ZA@hymNOG,0SQGN@inNOG,0V6TS@meNOG,0XP3C@NOG,12PHS@opiNOG,KOG0531@euNOG,KOG4301@euNOG	NA|NA|NA	Z	Pfam:efhand_2
EuglossaDilemma_000966-T1	7460.GB10687-PA	8.7e-249	864.4			K11583		artNOG[6]	035MY@artNOG,0A11F@biNOG,0S3E2@hymNOG,0SSXJ@inNOG,0VBY1@meNOG,0XRBK@NOG,13JFB@opiNOG,KOG2562@euNOG	NA|NA|NA	A	Inherit from artNOG: phosphatase 2A regulatory subunit B'' subunit
EuglossaDilemma_000967-T1	7460.GB19816-PA	0.0	1620.9		GO:0000003,GO:0000226,GO:0000910,GO:0003674,GO:0003779,GO:0005488,GO:0005515,GO:0005575,GO:0005576,GO:0005622,GO:0005623,GO:0005634,GO:0005737,GO:0005826,GO:0005856,GO:0005938,GO:0006996,GO:0007009,GO:0007010,GO:0007017,GO:0007049,GO:0007112,GO:0007275,GO:0007276,GO:0007283,GO:0007349,GO:0007399,GO:0007423,GO:0008017,GO:0008092,GO:0008150,GO:0008356,GO:0009653,GO:0009987,GO:0015629,GO:0015631,GO:…	K18621		artNOG[6]	0361V@artNOG,09W2A@biNOG,0S5FS@hymNOG,0SSSF@inNOG,0V4B5@meNOG,10J5Z@NOG,12Q91@opiNOG,KOG3640@euNOG	NA|NA|NA	T	PH domain
EuglossaDilemma_000968-T1	7460.GB14537-PA	2.8e-49	199.9					artNOG[6]	03AR0@artNOG,0AAJS@biNOG,0JGYX@euNOG,0S8QY@hymNOG,0SXDW@inNOG,0VMIC@meNOG,0YVKS@NOG,14980@opiNOG	NA|NA|NA	S	Insect cuticle protein
EuglossaDilemma_000970-T1	7460.GB30416-PA	2.1e-44	183.3		GO:0003674,GO:0005198,GO:0005214,GO:0008012,GO:0042302			artNOG[6]	03AP4@artNOG,0AAIW@biNOG,0J47F@euNOG,0S8YQ@hymNOG,0SX7N@inNOG,0VMG9@meNOG,125BY@NOG,13X84@opiNOG	NA|NA|NA	S	Insect cuticle protein
EuglossaDilemma_000971-T1	7460.GB30417-PA	1.2e-37	161.0		GO:0003674,GO:0005198,GO:0005214,GO:0008010,GO:0042302			artNOG[6]	03APM@artNOG,0A8TW@biNOG,0JF7Z@euNOG,0S90C@hymNOG,0SXN3@inNOG,0VJQ8@meNOG,0YVGC@NOG,147FX@opiNOG	NA|NA|NA	S	cuticular protein RR-1 family member
EuglossaDilemma_000972-T1	7460.GB12044-PA	6.2e-66	255.8					artNOG[6]	0320P@artNOG,0A1TR@biNOG,0SP0T@inNOG,0VCPF@meNOG,0XPWC@NOG,12U20@opiNOG,KOG2532@euNOG	NA|NA|NA	G	Major Facilitator Superfamily
EuglossaDilemma_000975-T1	7460.GB10917-PA	1.2e-114	417.9			K05619		artNOG[6]	0345H@artNOG,09U5T@biNOG,0IFMV@euNOG,0SQU6@inNOG,0V54T@meNOG,0XQEZ@NOG,12WTW@opiNOG	NA|NA|NA	O	TGc
EuglossaDilemma_000976-T1	7460.GB10917-PA	6.4e-236	821.6			K05619		artNOG[6]	0345H@artNOG,09U5T@biNOG,0IFMV@euNOG,0SQU6@inNOG,0V54T@meNOG,0XQEZ@NOG,12WTW@opiNOG	NA|NA|NA	O	TGc
EuglossaDilemma_000977-T1	7460.GB11707-PA	1e-152	545.0					artNOG[6]	03HPG@artNOG,0B52J@biNOG,0IRAE@euNOG,0T43C@inNOG,0WHNH@meNOG,11J3C@NOG,13E06@opiNOG	NA|NA|NA	S	GRAM
EuglossaDilemma_000978-T1	7460.GB11707-PA	1.4e-49	201.4					artNOG[6]	03HPG@artNOG,0B52J@biNOG,0IRAE@euNOG,0T43C@inNOG,0WHNH@meNOG,11J3C@NOG,13E06@opiNOG	NA|NA|NA	S	GRAM
EuglossaDilemma_000979-T1	7460.GB14707-PA	8.6e-225	784.6		GO:0003674,GO:0003824,GO:0004659,GO:0004661,GO:0004663,GO:0005575,GO:0005622,GO:0005623,GO:0005737,GO:0005968,GO:0008150,GO:0008152,GO:0008318,GO:0016740,GO:0016765,GO:0032991,GO:0043234,GO:0044424,GO:0044444,GO:0044464	K14137		artNOG[6]	037QE@artNOG,09Z0I@biNOG,0IGVZ@euNOG,0S88R@hymNOG,0SUKR@inNOG,0VAQF@meNOG,10M6X@NOG,12SAJ@opiNOG	NA|NA|NA	O	protein prenyltransferase alpha subunit repeat-containing protein
EuglossaDilemma_000980-T1	7460.GB17804-PA	9.1e-52	208.0		GO:0006461,GO:0007021,GO:0008150,GO:0016043,GO:0022607,GO:0034622,GO:0043623,GO:0043933,GO:0044085,GO:0065003,GO:0070271,GO:0071822,GO:0071840,GO:0072668	K17292		artNOG[6]	038CV@artNOG,0A9X5@biNOG,0SVER@inNOG,0VJDI@meNOG,11Y9A@NOG,13VG0@opiNOG,KOG3470@euNOG	NA|NA|NA	O	Tubulin binding cofactor A
EuglossaDilemma_000981-T1	12957.ACEP_00007868-PA	1e-101	375.6		GO:0006461,GO:0007021,GO:0008150,GO:0016043,GO:0022607,GO:0034622,GO:0043623,GO:0043933,GO:0044085,GO:0065003,GO:0070271,GO:0071822,GO:0071840,GO:0072668	K17292		artNOG[6]	038CV@artNOG,0A9X5@biNOG,0SVER@inNOG,0VJDI@meNOG,11Y9A@NOG,13VG0@opiNOG,KOG3470@euNOG	NA|NA|NA	O	Tubulin binding cofactor A
EuglossaDilemma_000982-T1	7460.GB12723-PA	4.4e-268	928.7		GO:0000139,GO:0005575,GO:0005622,GO:0005623,GO:0005737,GO:0005794,GO:0005798,GO:0006810,GO:0006890,GO:0008150,GO:0009987,GO:0012505,GO:0012506,GO:0016020,GO:0016023,GO:0016192,GO:0030117,GO:0030120,GO:0030126,GO:0030135,GO:0030137,GO:0030659,GO:0030660,GO:0030662,GO:0030663,GO:0031090,GO:0031410,GO:0031982,GO:0031988,GO:0032991,GO:0043226,GO:0043227,GO:0043229,GO:0043231,GO:0043234,GO:0044422,GO:…	K14549		artNOG[6]	03241@artNOG,0A1K7@biNOG,0S63P@hymNOG,0SRFH@inNOG,0VBCR@meNOG,0XNZ0@NOG,12P3Y@opiNOG,KOG0310@euNOG	NA|NA|NA	A	UTP15 C terminal
EuglossaDilemma_000983-T1	7460.GB14738-PA	5.5e-262	908.3			K11803		artNOG[6]	032FA@artNOG,0A08C@biNOG,0IGRG@euNOG,0S7Y7@hymNOG,0SPCD@inNOG,0VB4C@meNOG,0XTH6@NOG,12STZ@opiNOG	NA|NA|NA	S	WD domain, G-beta repeat
EuglossaDilemma_000984-T1	7460.GB17364-PA	1.5e-177	628.2	BETAGGT-I	GO:0003674,GO:0003824,GO:0004659,GO:0004661,GO:0004662,GO:0007154,GO:0007165,GO:0007264,GO:0007265,GO:0007275,GO:0007399,GO:0007507,GO:0008150,GO:0008152,GO:0008318,GO:0009790,GO:0009987,GO:0016740,GO:0016765,GO:0022008,GO:0023052,GO:0030154,GO:0032501,GO:0032502,GO:0035050,GO:0035295,GO:0035556,GO:0044699,GO:0044700,GO:0044707,GO:0044763,GO:0044767,GO:0048513,GO:0048568,GO:0048731,GO:0048856,GO:…	K11713		artNOG[6]	035QH@artNOG,09ZNX@biNOG,0S6DP@hymNOG,0SSWC@inNOG,0VA3S@meNOG,12RR9@opiNOG,COG5029@NOG,KOG0367@euNOG	NA|NA|NA	O	Prenyltransferase and squalene oxidase repeat
EuglossaDilemma_000985-T1	7460.GB14154-PA	0.0	1523.8	ZN72D	GO:0000375,GO:0000377,GO:0000398,GO:0003674,GO:0003676,GO:0003723,GO:0003729,GO:0005488,GO:0005575,GO:0005622,GO:0005623,GO:0005634,GO:0005681,GO:0006139,GO:0006396,GO:0006397,GO:0006725,GO:0006807,GO:0006810,GO:0006897,GO:0006909,GO:0008150,GO:0008152,GO:0008380,GO:0009987,GO:0010467,GO:0016070,GO:0016071,GO:0016192,GO:0030529,GO:0032991,GO:0034641,GO:0043170,GO:0043226,GO:0043227,GO:0043229,GO:…	K13203		artNOG[6]	034UC@artNOG,09VKJ@biNOG,0S6HS@hymNOG,0SRFQ@inNOG,0V6JR@meNOG,0XPBY@NOG,12TUD@opiNOG,KOG3792@euNOG	NA|NA|NA	S	DZF domain
EuglossaDilemma_000989-T1	7460.GB16414-PA	2.7e-138	499.6			K17307		artNOG[6]	03HP2@artNOG,0B506@biNOG,0T432@inNOG,0WHJV@meNOG,0XSTY@NOG,13DXB@opiNOG,KOG1217@euNOG	NA|NA|NA	T	CCP
EuglossaDilemma_000991-T1	7460.GB16414-PA	7.6e-104	383.3			K17307		artNOG[6]	03HP2@artNOG,0B506@biNOG,0T432@inNOG,0WHJV@meNOG,0XSTY@NOG,13DXB@opiNOG,KOG1217@euNOG	NA|NA|NA	T	CCP
EuglossaDilemma_000993-T1	7460.GB10497-PA	0.0	1315.1					artNOG[6]	03HNM@artNOG,0B4XP@biNOG,0IR5B@euNOG,0S9QD@hymNOG,0T42Q@inNOG,0WHH3@meNOG,11MVR@NOG,13DUI@opiNOG	NA|NA|NA	T	EGF_like
EuglossaDilemma_000995-T1	7460.GB10523-PA	7.2e-184	648.3					artNOG[6]	036KS@artNOG,09YPB@biNOG,0S4B6@hymNOG,0STRE@inNOG,0V9M0@meNOG,11184@NOG,12RC0@opiNOG,KOG2521@euNOG	NA|NA|NA	S	Eukaryotic protein of unknown function (DUF829)
EuglossaDilemma_000996-T1	7460.GB16972-PA	1.7e-157	560.5	NIPSNAP				artNOG[6]	0365E@artNOG,09ZSD@biNOG,0SSZ6@inNOG,0VANR@meNOG,0XSWP@NOG,12QE5@opiNOG,KOG2883@euNOG	NA|NA|NA	S	NIPSNAP
EuglossaDilemma_000997-T1	7460.GB15752-PA	6.3e-260	902.5	CAR	GO:0000046,GO:0000149,GO:0000323,GO:0003674,GO:0005488,GO:0005515,GO:0005575,GO:0005622,GO:0005623,GO:0005737,GO:0005764,GO:0005773,GO:0005829,GO:0006605,GO:0006622,GO:0006623,GO:0006725,GO:0006726,GO:0006727,GO:0006810,GO:0006886,GO:0006897,GO:0006914,GO:0006944,GO:0006950,GO:0006996,GO:0007032,GO:0007033,GO:0007034,GO:0007040,GO:0007041,GO:0007154,GO:0007220,GO:0007275,GO:0007568,GO:0008055,GO:…			artNOG[6]	035UC@artNOG,09TK9@biNOG,0S472@hymNOG,0SSHV@inNOG,0V4JA@meNOG,12NH7@opiNOG,COG5158@NOG,KOG1302@euNOG	NA|NA|NA	U	Sec1 family
EuglossaDilemma_000998-T1	7425.NV12510-PA	1.2e-70	271.9	TANGO2	GO:0005575,GO:0005622,GO:0005623,GO:0005737,GO:0005794,GO:0005829,GO:0006810,GO:0006996,GO:0007030,GO:0008104,GO:0008150,GO:0009306,GO:0009987,GO:0015031,GO:0016043,GO:0032940,GO:0033036,GO:0043226,GO:0043227,GO:0043229,GO:0043231,GO:0044424,GO:0044444,GO:0044464,GO:0044699,GO:0044763,GO:0044765,GO:0045184,GO:0046903,GO:0051179,GO:0051234,GO:0051641,GO:0051649,GO:0071702,GO:0071840			artNOG[6]	037NE@artNOG,09YQH@biNOG,0S8XU@hymNOG,0SUF7@inNOG,0V9NC@meNOG,12SF7@opiNOG,COG3332@NOG,KOG2342@euNOG	NA|NA|NA	S	Pfam:DUF833
EuglossaDilemma_000999-T1	7460.GB16495-PA	3.1e-185	652.9					artNOG[6]	0333B@artNOG,09UMV@biNOG,0S6I6@hymNOG,0SPX0@inNOG,0V5MG@meNOG,12U0G@opiNOG,COG0697@NOG,KOG4510@euNOG	NA|NA|NA	E, G	EamA-like transporter family
EuglossaDilemma_001000-T1	12957.ACEP_00012651-PA	4.1e-257	892.5		GO:0003674,GO:0003824,GO:0003887,GO:0003916,GO:0004652,GO:0006139,GO:0006396,GO:0006401,GO:0006725,GO:0006807,GO:0006996,GO:0007049,GO:0007059,GO:0007062,GO:0008150,GO:0008152,GO:0009056,GO:0009057,GO:0009987,GO:0010467,GO:0016043,GO:0016070,GO:0016740,GO:0016772,GO:0016779,GO:0016853,GO:0019439,GO:0022402,GO:0031123,GO:0034061,GO:0034470,GO:0034641,GO:0034655,GO:0034660,GO:0034661,GO:0043170,GO:…	K03514		artNOG[6]	032AW@artNOG,09WZB@biNOG,0S4PH@hymNOG,0SR91@inNOG,0V7XC@meNOG,12R8T@opiNOG,COG5260@NOG,KOG1906@euNOG	NA|NA|NA	L	Nucleotidyltransferase domain
EuglossaDilemma_001001-T1	7460.GB20012-PA	9e-59	231.9		GO:0000278,GO:0003674,GO:0003824,GO:0004129,GO:0005215,GO:0005575,GO:0005622,GO:0005623,GO:0005737,GO:0005739,GO:0005740,GO:0005743,GO:0005746,GO:0005751,GO:0005811,GO:0006091,GO:0006119,GO:0006123,GO:0006793,GO:0006796,GO:0006810,GO:0006811,GO:0006812,GO:0006818,GO:0006996,GO:0007030,GO:0007049,GO:0008150,GO:0008152,GO:0008283,GO:0008324,GO:0009987,GO:0015002,GO:0015075,GO:0015077,GO:0015078,GO:…	K02263		artNOG[6]	037D0@artNOG,0A1Y3@biNOG,0S8C5@hymNOG,0SUSP@inNOG,0VCTI@meNOG,11T97@NOG,13RSD@opiNOG,KOG4075@euNOG	NA|NA|NA	C	Cytochrome c oxidase subunit IV
EuglossaDilemma_001002-T1	7460.GB14195-PA	0.0	2849.7	POLYBROMO	GO:0000003,GO:0002165,GO:0003006,GO:0005575,GO:0005622,GO:0005623,GO:0005694,GO:0005700,GO:0006355,GO:0007275,GO:0007276,GO:0007292,GO:0007304,GO:0007305,GO:0007306,GO:0007444,GO:0007478,GO:0007480,GO:0007552,GO:0007560,GO:0008150,GO:0009653,GO:0009791,GO:0009886,GO:0009887,GO:0009889,GO:0009891,GO:0009893,GO:0009987,GO:0010468,GO:0010556,GO:0010557,GO:0010604,GO:0010628,GO:0010927,GO:0016043,GO:…	K11757		artNOG[6]	034ZJ@artNOG,09WZG@biNOG,0SSQB@inNOG,0V7XH@meNOG,12U1X@opiNOG,COG5076@NOG,KOG1827@euNOG	NA|NA|NA	K	BAH
EuglossaDilemma_001003-T1	7460.GB15236-PA	1.9e-33	147.1					artNOG[6]	038RR@artNOG,0A8AS@biNOG,0S93Z@hymNOG,0SVT2@inNOG,0VMQT@meNOG,125HM@NOG,13WXE@opiNOG,KOG3245@euNOG	NA|NA|NA	S	Protein of unknown function (DUF1674)
EuglossaDilemma_001004-T1	7460.GB17881-PA	1.6e-214	750.7		GO:0005575,GO:0005622,GO:0005623,GO:0005737,GO:0005783,GO:0005789,GO:0012505,GO:0016020,GO:0031090,GO:0042175,GO:0043226,GO:0043227,GO:0043229,GO:0043231,GO:0044422,GO:0044424,GO:0044425,GO:0044432,GO:0044444,GO:0044446,GO:0044464	K07542		artNOG[6]	034NW@artNOG,0A0PQ@biNOG,0S44J@hymNOG,0SRAS@inNOG,0V50K@meNOG,12T0H@opiNOG,COG5542@NOG,KOG2647@euNOG	NA|NA|NA	G	Mannosyltransferase (PIG-V))
EuglossaDilemma_001005-T1	7460.GB20136-PA	0.0	1781.1		GO:0000375,GO:0000377,GO:0000398,GO:0003674,GO:0003724,GO:0003824,GO:0004004,GO:0004386,GO:0005575,GO:0005622,GO:0005623,GO:0005634,GO:0006139,GO:0006152,GO:0006163,GO:0006195,GO:0006200,GO:0006396,GO:0006397,GO:0006725,GO:0006753,GO:0006793,GO:0006796,GO:0006807,GO:0008026,GO:0008150,GO:0008152,GO:0008186,GO:0008380,GO:0009056,GO:0009116,GO:0009117,GO:0009119,GO:0009123,GO:0009125,GO:0009126,GO:…	K20101		artNOG[6]	033DW@artNOG,09TB8@biNOG,0S7KB@hymNOG,0SRM1@inNOG,0V4AC@meNOG,12QVS@opiNOG,COG1643@NOG,KOG0922@euNOG	NA|NA|NA	A	ATP-dependent RNA helicase DHX34-like
EuglossaDilemma_001006-T1	7460.GB13098-PA	5.5e-98	362.8			K14709		artNOG[6]	0370H@artNOG,0A3NC@biNOG,0STXM@inNOG,0VEHA@meNOG,11GP2@NOG,13RT8@opiNOG,KOG1558@euNOG	NA|NA|NA	P	ZIP Zinc transporter
EuglossaDilemma_001012-T1	7460.GB12607-PA	2.3e-110	404.1	MAL-A5	GO:0003674,GO:0003824,GO:0004553,GO:0004558,GO:0005975,GO:0005996,GO:0006006,GO:0008150,GO:0008152,GO:0015926,GO:0016787,GO:0016798,GO:0019318,GO:0044238,GO:0044723,GO:0071704	K01187		artNOG[6]	033PR@artNOG,09Z1E@biNOG,0S3BP@hymNOG,0SR38@inNOG,0V8F3@meNOG,12S1R@opiNOG,COG0366@NOG,KOG0471@euNOG	NA|NA|NA	G	Aamy
EuglossaDilemma_001013-T1	7460.GB19017-PA	2.1e-223	780.4	MAL-A3	GO:0003674,GO:0003824,GO:0004553,GO:0004558,GO:0005975,GO:0005996,GO:0006006,GO:0008150,GO:0008152,GO:0015926,GO:0016787,GO:0016798,GO:0019318,GO:0044238,GO:0044723,GO:0071704	K01187		artNOG[6]	039ZG@artNOG,09Z1E@biNOG,0S6DY@hymNOG,0SWSI@inNOG,0V8F3@meNOG,12S1R@opiNOG,COG0366@NOG,KOG0471@euNOG	NA|NA|NA	G	Aamy
EuglossaDilemma_001015-T1	7460.GB13690-PA	0.0	1087.8			K13755,K18437		artNOG[6]	033VV@artNOG,09UJP@biNOG,0S7WJ@hymNOG,0SQJA@inNOG,0V5IU@meNOG,0XQDD@NOG,12QGU@opiNOG,KOG3688@euNOG	NA|NA|NA	T	3'5'-cyclic nucleotide phosphodiesterase N-terminal
EuglossaDilemma_001018-T1	12957.ACEP_00003800-PA	1.1e-225	787.7					artNOG[6]	038GJ@artNOG,0A1RM@biNOG,0IDYE@euNOG,0S74N@hymNOG,0SVHJ@inNOG,0VCM8@meNOG,0XUBF@NOG,13IIA@opiNOG	NA|NA|NA	S	Myotubularin protein
EuglossaDilemma_001019-T1	7460.GB17704-PA	2.3e-89	334.7					meNOG[21]	0AQA8@biNOG,0KE5R@euNOG,0W3CN@meNOG,11CJR@NOG,131HZ@opiNOG	NA|NA|NA
EuglossaDilemma_001020-T1	7460.GB12810-PA	1.1e-269	934.1					artNOG[6]	034K1@artNOG,09VJX@biNOG,0SR81@inNOG,0V6J2@meNOG,12PCF@opiNOG,COG2802@NOG,KOG4159@euNOG	NA|NA|NA	O	ATP-dependent protease La (LON) domain
EuglossaDilemma_001022-T1	12957.ACEP_00003803-PA	6.9e-77	292.4					artNOG[6]	03BA4@artNOG,0AQ8P@biNOG,0J8JQ@euNOG,0S81B@hymNOG,0SYAC@inNOG,0W2N4@meNOG,0Z1DK@NOG,13ZQF@opiNOG	NA|NA|NA	O	RING
EuglossaDilemma_001024-T1	7460.GB10322-PA	1.2e-28	131.0		GO:0000902,GO:0003674,GO:0005215,GO:0005216,GO:0005227,GO:0005261,GO:0005267,GO:0005575,GO:0006810,GO:0006811,GO:0006812,GO:0006813,GO:0007275,GO:0007399,GO:0008150,GO:0008324,GO:0009653,GO:0009987,GO:0015075,GO:0015077,GO:0015079,GO:0015267,GO:0015269,GO:0015672,GO:0016020,GO:0016043,GO:0022008,GO:0022803,GO:0022836,GO:0022838,GO:0022839,GO:0022857,GO:0022890,GO:0022891,GO:0022892,GO:0030001,GO:…	K04946		artNOG[6]	034VV@artNOG,09Y18@biNOG,0SSZ5@inNOG,0V8YS@meNOG,0XSMA@NOG,12QJD@opiNOG,KOG3193@euNOG	NA|NA|NA	P	Calcium-activated BK potassium channel alpha subunit
EuglossaDilemma_001028-T1	7460.GB10322-PA	0.0	1233.0		GO:0000902,GO:0003674,GO:0005215,GO:0005216,GO:0005227,GO:0005261,GO:0005267,GO:0005575,GO:0006810,GO:0006811,GO:0006812,GO:0006813,GO:0007275,GO:0007399,GO:0008150,GO:0008324,GO:0009653,GO:0009987,GO:0015075,GO:0015077,GO:0015079,GO:0015267,GO:0015269,GO:0015672,GO:0016020,GO:0016043,GO:0022008,GO:0022803,GO:0022836,GO:0022838,GO:0022839,GO:0022857,GO:0022890,GO:0022891,GO:0022892,GO:0030001,GO:…	K04946		artNOG[6]	034VV@artNOG,09Y18@biNOG,0SSZ5@inNOG,0V8YS@meNOG,0XSMA@NOG,12QJD@opiNOG,KOG3193@euNOG	NA|NA|NA	P	Calcium-activated BK potassium channel alpha subunit
EuglossaDilemma_001029-T1	7460.GB10322-PA	0.0	1194.5		GO:0000902,GO:0003674,GO:0005215,GO:0005216,GO:0005227,GO:0005261,GO:0005267,GO:0005575,GO:0006810,GO:0006811,GO:0006812,GO:0006813,GO:0007275,GO:0007399,GO:0008150,GO:0008324,GO:0009653,GO:0009987,GO:0015075,GO:0015077,GO:0015079,GO:0015267,GO:0015269,GO:0015672,GO:0016020,GO:0016043,GO:0022008,GO:0022803,GO:0022836,GO:0022838,GO:0022839,GO:0022857,GO:0022890,GO:0022891,GO:0022892,GO:0030001,GO:…	K04946		artNOG[6]	034VV@artNOG,09Y18@biNOG,0SSZ5@inNOG,0V8YS@meNOG,0XSMA@NOG,12QJD@opiNOG,KOG3193@euNOG	NA|NA|NA	P	Calcium-activated BK potassium channel alpha subunit
EuglossaDilemma_001030-T1	7460.GB14341-PA	3.3e-243	845.9		GO:0000003,GO:0005575,GO:0005576,GO:0008150,GO:0032501,GO:0032504			artNOG[6]	032RK@artNOG,0A2BQ@biNOG,0S5BF@hymNOG,0SPM8@inNOG,0VEM6@meNOG,12TIJ@opiNOG,COG2340@NOG,KOG3017@euNOG	NA|NA|NA	S	Cysteine-rich secretory protein family
EuglossaDilemma_001033-T1	7460.GB13648-PA	7.2e-43	178.7					artNOG[6]	038WK@artNOG,0A7FM@biNOG,0S8R5@hymNOG,0SVY9@inNOG,0VIA8@meNOG,11VT9@NOG,13UN2@opiNOG,KOG4811@euNOG	NA|NA|NA	S	Learning-associated protein
EuglossaDilemma_001034-T1	12957.ACEP_00003812-PA	9.3e-89	332.0		GO:0005575,GO:0005912,GO:0005924,GO:0005927,GO:0007275,GO:0007399,GO:0007517,GO:0008037,GO:0008038,GO:0008039,GO:0008150,GO:0009987,GO:0016203,GO:0022008,GO:0030054,GO:0030055,GO:0030154,GO:0030182,GO:0032501,GO:0032502,GO:0044699,GO:0044707,GO:0044763,GO:0044767,GO:0048468,GO:0048513,GO:0048666,GO:0048699,GO:0048731,GO:0048856,GO:0048869,GO:0060538,GO:0061061,GO:0070161			artNOG[6]	03HNU@artNOG,0B4ZQ@biNOG,0IR79@euNOG,0S9QF@hymNOG,0T42W@inNOG,0WHJB@meNOG,129FY@NOG,13DWZ@opiNOG	NA|NA|NA	T	Calcium-binding EGF domain
EuglossaDilemma_001036-T1	7460.GB16463-PA	1.8e-52	211.1	LTBP1				euNOG[57]	0XP6K@NOG,KOG1217@euNOG	NA|NA|NA	S	Notch ligand involved in the mediation of Notch signaling (By similarity)
EuglossaDilemma_001038-T1	12957.ACEP_00003816-PA	7.6e-28	129.0					artNOG[6]	03GQU@artNOG,0AMH6@biNOG,0KHYM@euNOG,0S991@hymNOG,0T34F@inNOG,0VYI9@meNOG,10QTC@NOG,14WDU@opiNOG	NA|NA|NA
EuglossaDilemma_001040-T1	7460.GB17560-PA	3.6e-164	582.8	DOPECR	GO:0001588,GO:0003008,GO:0003674,GO:0004871,GO:0004872,GO:0004888,GO:0004930,GO:0004952,GO:0005488,GO:0005496,GO:0005575,GO:0005623,GO:0005886,GO:0005887,GO:0006140,GO:0006950,GO:0007154,GO:0007165,GO:0007166,GO:0007186,GO:0007187,GO:0007188,GO:0007189,GO:0007212,GO:0007267,GO:0007268,GO:0008150,GO:0008227,GO:0008289,GO:0009267,GO:0009605,GO:0009743,GO:0009744,GO:0009889,GO:0009891,GO:0009893,GO:…			artNOG[6]	0367E@artNOG,09XGU@biNOG,0S3IB@hymNOG,0SQCY@inNOG,0V8EV@meNOG,0XRW9@NOG,13NBF@opiNOG,KOG3656@euNOG	NA|NA|NA	T	7 transmembrane receptor (rhodopsin family)
EuglossaDilemma_001041-T1	7460.GB17001-PA	0.0	8280.2	DNAH5	GO:0001539,GO:0003008,GO:0003674,GO:0003774,GO:0003777,GO:0003824,GO:0005575,GO:0005622,GO:0005623,GO:0005737,GO:0005856,GO:0005858,GO:0005875,GO:0005929,GO:0005930,GO:0006139,GO:0006152,GO:0006163,GO:0006195,GO:0006200,GO:0006725,GO:0006753,GO:0006793,GO:0006796,GO:0006807,GO:0006928,GO:0007017,GO:0007018,GO:0007600,GO:0007605,GO:0008150,GO:0008152,GO:0009056,GO:0009116,GO:0009117,GO:0009119,GO:…	K10408		meNOG[21]	09TQZ@biNOG,0V4Q9@meNOG,12Q5K@opiNOG,COG5245@NOG,KOG3595@euNOG	NA|NA|NA	Z	Dynein, axonemal, heavy chain
EuglossaDilemma_001042-T1	7460.GB13705-PA	9.6e-99	365.5			K18420		artNOG[6]	03AQF@artNOG,0A745@biNOG,0S4TT@hymNOG,0SXG6@inNOG,0VHYB@meNOG,0XSCK@NOG,147HK@opiNOG,KOG3732@euNOG	NA|NA|NA	K, U	Double-stranded RNA binding motif
EuglossaDilemma_001043-T1	7460.GB13420-PA	2.1e-80	304.3			K02838		artNOG[6]	03733@artNOG,09Y61@biNOG,0S83V@hymNOG,0STWK@inNOG,0V93I@meNOG,13JEY@opiNOG,COG0233@NOG,KOG4759@euNOG	NA|NA|NA	J	Ribosome recycling factor
EuglossaDilemma_001044-T1	7460.GB10008-PA	8.8e-206	721.5					artNOG[6]	035ZI@artNOG,09TN3@biNOG,0S56P@hymNOG,0SSR9@inNOG,0V4M5@meNOG,12QTE@opiNOG,COG1167@NOG,KOG0634@euNOG	NA|NA|NA	E	Aminotransferase class I and II
EuglossaDilemma_001047-T1	7460.GB16511-PA	3e-163	582.0					meNOG[21]	0AHFD@biNOG,0KFW2@euNOG,0VUT2@meNOG,10SXV@NOG,12Y53@opiNOG	NA|NA|NA
EuglossaDilemma_001049-T1	7460.GB18470-PA	1.5e-191	674.5		GO:0008150,GO:0009966,GO:0009967,GO:0010646,GO:0010647,GO:0023051,GO:0023056,GO:0046578,GO:0046579,GO:0048518,GO:0048522,GO:0048583,GO:0048584,GO:0050789,GO:0050794,GO:0051056,GO:0051057,GO:0065007			artNOG[6]	034MD@artNOG,09TSA@biNOG,0S41T@hymNOG,0SS5H@inNOG,0V4RK@meNOG,0XSPF@NOG,12Z9B@opiNOG,KOG2931@euNOG	NA|NA|NA	S	Ndr family
EuglossaDilemma_001051-T1	7460.GB17997-PA	4.5e-33	145.6					artNOG[6]	03BHV@artNOG,0ABPB@biNOG,0J73Y@euNOG,0SY4H@inNOG,0VNR1@meNOG,0Y76Z@NOG,14BXA@opiNOG	NA|NA|NA
EuglossaDilemma_001056-T1	7460.GB17214-PA	2.6e-60	236.5			K09577		artNOG[6]	03AVH@artNOG,09YUE@biNOG,0V9SB@meNOG,12UAQ@opiNOG,COG0545@NOG,KOG0549@euNOG	NA|NA|NA	O	EFh
EuglossaDilemma_001058-T1	7460.GB13180-PA	2.1e-22	109.4					artNOG[6]	034CK@artNOG,09VHQ@biNOG,0SR15@inNOG,0V6GZ@meNOG,0XRBZ@NOG,12NTY@opiNOG,KOG1925@euNOG	NA|NA|NA	T, Z	FH2
EuglossaDilemma_001059-T1	7460.GB13180-PA	1.6e-169	600.9					artNOG[6]	034CK@artNOG,09VHQ@biNOG,0SR15@inNOG,0V6GZ@meNOG,0XRBZ@NOG,12NTY@opiNOG,KOG1925@euNOG	NA|NA|NA	T, Z	FH2
EuglossaDilemma_001060-T1	7460.GB13180-PA	1.8e-89	334.0					artNOG[6]	034CK@artNOG,09VHQ@biNOG,0SR15@inNOG,0V6GZ@meNOG,0XRBZ@NOG,12NTY@opiNOG,KOG1925@euNOG	NA|NA|NA	T, Z	FH2
EuglossaDilemma_001063-T1	7460.GB19728-PA	0.0	1847.4					artNOG[6]	03853@artNOG,0A6E1@biNOG,0J0SJ@euNOG,0SV0S@inNOG,0VH8I@meNOG,11UIJ@NOG,13UJK@opiNOG	NA|NA|NA
EuglossaDilemma_001064-T1	7460.GB18538-PA	1.7e-54	218.8	PRM	GO:0000003,GO:0002119,GO:0002164,GO:0003006,GO:0003674,GO:0003774,GO:0003824,GO:0005198,GO:0005488,GO:0005515,GO:0005575,GO:0005622,GO:0005623,GO:0005737,GO:0005856,GO:0005859,GO:0005863,GO:0006461,GO:0006810,GO:0006897,GO:0006898,GO:0006996,GO:0007010,GO:0007275,GO:0007498,GO:0007548,GO:0007610,GO:0008092,GO:0008150,GO:0008152,GO:0008307,GO:0009653,GO:0009791,GO:0009888,GO:0009987,GO:0010171,GO:…			meNOG[21]	09XSH@biNOG,0V8Q2@meNOG,12QQC@opiNOG,COG5022@NOG,KOG0161@euNOG	NA|NA|NA	Z	Paramyosin
EuglossaDilemma_001065-T1	7460.GB10710-PA	3.1e-173	613.2					artNOG[6]	039RX@artNOG,0APP2@biNOG,0SWFG@inNOG,0W206@meNOG,141FE@opiNOG,COG5022@NOG,KOG0161@euNOG	NA|NA|NA	Z	Myosin tail
EuglossaDilemma_001073-T1	7460.GB18582-PA	5.6e-183	646.0					artNOG[6]	037WW@artNOG,0A936@biNOG,0IYS6@euNOG,0SUUE@inNOG,0VJZK@meNOG,11R7C@NOG,13TI1@opiNOG	NA|NA|NA
EuglossaDilemma_001074-T1	7460.GB16403-PA	0.0	3750.7		GO:0003008,GO:0003674,GO:0003824,GO:0004842,GO:0005488,GO:0005515,GO:0005575,GO:0005622,GO:0005623,GO:0005737,GO:0005886,GO:0006355,GO:0006357,GO:0006464,GO:0006914,GO:0007154,GO:0007165,GO:0007166,GO:0007167,GO:0007178,GO:0007267,GO:0007268,GO:0007610,GO:0007626,GO:0007628,GO:0008150,GO:0008152,GO:0008344,GO:0008582,GO:0009056,GO:0009889,GO:0009966,GO:0009968,GO:0009987,GO:0010468,GO:0010556,GO:…	K10693		artNOG[6]	032VA@artNOG,09VKQ@biNOG,0SPQ9@inNOG,0V6JV@meNOG,0XP1T@NOG,12PCZ@opiNOG,KOG1428@euNOG	NA|NA|NA	O	RING
EuglossaDilemma_001075-T1	7460.GB12120-PA	1.5e-284	983.4					artNOG[6]	03HNA@artNOG,0B4WM@biNOG,0IR1Y@euNOG,0S9QC@hymNOG,0T42F@inNOG,0WHFJ@meNOG,0XS5T@NOG,13DS5@opiNOG	NA|NA|NA	O	SPRY
EuglossaDilemma_001078-T1	7460.GB15727-PA	3.1e-307	1059.3			K15424		artNOG[6]	03I55@artNOG,0B6RZ@biNOG,0S9V8@hymNOG,0T4GT@inNOG,0WJHP@meNOG,0XQII@NOG,13GPQ@opiNOG,KOG0211@euNOG	NA|NA|NA	T	HEAT repeat
EuglossaDilemma_001079-T1	7460.GB15967-PA	1.8e-34	150.2					meNOG[21]	0AGWF@biNOG,0KFVJ@euNOG,0VU6V@meNOG,10SYC@NOG,12Y5U@opiNOG	NA|NA|NA	O	Thrombospondin type 1 domain
EuglossaDilemma_001080-T1	7460.GB15967-PA	4.7e-73	281.2					meNOG[21]	0AGWF@biNOG,0KFVJ@euNOG,0VU6V@meNOG,10SYC@NOG,12Y5U@opiNOG	NA|NA|NA	O	Thrombospondin type 1 domain
EuglossaDilemma_001081-T1	7460.GB17248-PA	2.1e-72	276.9		GO:0003674,GO:0003824,GO:0008150,GO:0008152,GO:0009987,GO:0015036,GO:0016491,GO:0016667,GO:0019725,GO:0042592,GO:0044699,GO:0044710,GO:0044763,GO:0045454,GO:0050789,GO:0050794,GO:0055114,GO:0065007,GO:0065008			artNOG[6]	037FP@artNOG,09WXC@biNOG,0S86T@hymNOG,0SUCM@inNOG,0V7VK@meNOG,11MSS@NOG,13QG0@opiNOG,KOG3384@euNOG	NA|NA|NA	S	Sep15/SelM redox domain
EuglossaDilemma_001082-T1	7460.GB15747-PA	0.0	1202.6	CSUL	GO:0000003,GO:0000278,GO:0000280,GO:0000578,GO:0003002,GO:0003006,GO:0003674,GO:0003824,GO:0005575,GO:0005622,GO:0005623,GO:0005737,GO:0006403,GO:0006464,GO:0006479,GO:0006996,GO:0007028,GO:0007049,GO:0007067,GO:0007275,GO:0007276,GO:0007281,GO:0007292,GO:0007308,GO:0007309,GO:0007314,GO:0007315,GO:0007318,GO:0007350,GO:0007351,GO:0007389,GO:0008104,GO:0008105,GO:0008150,GO:0008152,GO:0008168,GO:…	K02516		artNOG[6]	034TS@artNOG,09V4Q@biNOG,0S5W3@hymNOG,0SSC5@inNOG,0V64D@meNOG,0XNZM@NOG,12P48@opiNOG,KOG0822@euNOG	NA|NA|NA	D	PRMT5 arginine-N-methyltransferase
EuglossaDilemma_001083-T1	7425.NV18829-PA	1.1e-50	204.9		GO:0005575,GO:0005622,GO:0005623,GO:0005737,GO:0005739,GO:0005960,GO:0006082,GO:0006520,GO:0006544,GO:0006546,GO:0006807,GO:0007275,GO:0007444,GO:0008150,GO:0008152,GO:0009056,GO:0009063,GO:0009069,GO:0009071,GO:0009987,GO:0016054,GO:0019752,GO:0032501,GO:0032502,GO:0032991,GO:0035220,GO:0043226,GO:0043227,GO:0043229,GO:0043231,GO:0043234,GO:0043436,GO:0044237,GO:0044238,GO:0044248,GO:0044281,GO:…	K02437		artNOG[6]	037GQ@artNOG,0A4K9@biNOG,0S8D4@hymNOG,0SUFC@inNOG,0VFHV@meNOG,13UBX@opiNOG,COG0509@NOG,KOG3373@euNOG	NA|NA|NA	E	Glycine cleavage H-protein
EuglossaDilemma_001089-T1	7460.GB16579-PA	3.5e-196	689.5		GO:0003674,GO:0003824,GO:0003995,GO:0005575,GO:0005622,GO:0005623,GO:0005737,GO:0005739,GO:0005759,GO:0005811,GO:0005856,GO:0005875,GO:0006082,GO:0006629,GO:0006631,GO:0006635,GO:0008150,GO:0008152,GO:0009056,GO:0009062,GO:0009987,GO:0015630,GO:0016042,GO:0016054,GO:0016491,GO:0016627,GO:0019395,GO:0019752,GO:0030258,GO:0031974,GO:0032787,GO:0032991,GO:0034440,GO:0043226,GO:0043227,GO:0043228,GO:…	K00249		artNOG[6]	034PM@artNOG,09ZK4@biNOG,0S6JR@hymNOG,0SRBF@inNOG,0VAYY@meNOG,12RWD@opiNOG,COG1960@NOG,KOG0140@euNOG	NA|NA|NA	I	Acyl-CoA dehydrogenase, C-terminal domain
EuglossaDilemma_001090-T1	7460.GB17727-PA	4e-173	612.5					artNOG[6]	03293@artNOG,0A0DS@biNOG,0S62X@hymNOG,0SQVT@inNOG,0VB9X@meNOG,11K47@NOG,13B80@opiNOG,KOG3947@euNOG	NA|NA|NA	S	Inherit from biNOG: metallophosphoesterase domain containing
EuglossaDilemma_001091-T1	7425.NV17895-PA	1.2e-173	614.4		GO:0002165,GO:0003674,GO:0003824,GO:0004749,GO:0007275,GO:0007444,GO:0007472,GO:0007476,GO:0007552,GO:0007560,GO:0008150,GO:0008152,GO:0009653,GO:0009791,GO:0009886,GO:0009887,GO:0016740,GO:0016772,GO:0016778,GO:0032501,GO:0032502,GO:0035107,GO:0035114,GO:0035120,GO:0035220,GO:0044699,GO:0044707,GO:0044767,GO:0048513,GO:0048563,GO:0048569,GO:0048707,GO:0048731,GO:0048736,GO:0048737,GO:0048856	K00948		artNOG[6]	034C2@artNOG,09X0C@biNOG,0S5MH@hymNOG,0SR0K@inNOG,0V74T@meNOG,12PR3@opiNOG,COG0462@NOG,KOG1448@euNOG	NA|NA|NA	F	Phosphoribosyl transferase domain
EuglossaDilemma_001092-T1	7460.GB18000-PA	1.6e-109	400.6	UBCD4	GO:0003674,GO:0003824,GO:0004842,GO:0006464,GO:0008150,GO:0008152,GO:0009987,GO:0016567,GO:0016874,GO:0016879,GO:0016881,GO:0019538,GO:0019787,GO:0032446,GO:0036211,GO:0043170,GO:0043412,GO:0044237,GO:0044238,GO:0044260,GO:0044267,GO:0050789,GO:0050794,GO:0051726,GO:0065007,GO:0070647,GO:0071704	K04649		artNOG[6]	034HD@artNOG,09Y7R@biNOG,0S7YU@hymNOG,0SQBA@inNOG,0V95A@meNOG,12UIU@opiNOG,COG5078@NOG,KOG0418@euNOG	NA|NA|NA	O	ubiquitin-conjugating enzyme E2-22 kDa-like
EuglossaDilemma_001093-T1	12957.ACEP_00015254-PA	1.3e-198	698.0			K15691		artNOG[6]	035HZ@artNOG,0A0XU@biNOG,0S40Z@hymNOG,0SS6I@inNOG,0VCK7@meNOG,0XPPE@NOG,12NQA@opiNOG,KOG1645@euNOG	NA|NA|NA	O	RING
EuglossaDilemma_001094-T1	7460.GB14311-PA	0.0	1396.3			K16479		artNOG[6]	035GU@artNOG,0AQ6X@biNOG,0IE8V@euNOG,0S72E@hymNOG,0SS5D@inNOG,0W2KA@meNOG,11XWH@NOG,13NUA@opiNOG	NA|NA|NA	Z	Inherit from euNOG: outer dense fiber of sperm tails 2
EuglossaDilemma_001095-T1	7460.GB16125-PA	0.0	1468.0					artNOG[6]	03GR9@artNOG,0AB66@biNOG,0KH6P@euNOG,0S4EW@hymNOG,0T33Z@inNOG,0VN6Q@meNOG,10RK0@NOG,12VKP@opiNOG	NA|NA|NA
EuglossaDilemma_001096-T1	7460.GB11747-PA	1.4e-21	107.1		GO:0003674,GO:0003824,GO:0004175,GO:0004252,GO:0005575,GO:0005576,GO:0005622,GO:0005623,GO:0005737,GO:0006508,GO:0008150,GO:0008152,GO:0008233,GO:0008236,GO:0016787,GO:0017171,GO:0019538,GO:0043170,GO:0044238,GO:0044424,GO:0044464,GO:0070011,GO:0071704	K12161		artNOG[6]	0385C@artNOG,0A88R@biNOG,0S95A@hymNOG,0SV6Z@inNOG,0VJ4E@meNOG,13UJ8@opiNOG,COG5131@NOG,KOG4146@euNOG	NA|NA|NA	O	Urm1 (Ubiquitin related modifier)
EuglossaDilemma_001111-T1	7425.NV24832-PA	6.4e-28	131.7					artNOG[6]	03GV5@artNOG,0AJZ2@biNOG,0KF7Q@euNOG,0S9B5@hymNOG,0T2ZN@inNOG,0VXBF@meNOG,114P5@NOG,12ZEK@opiNOG	NA|NA|NA
EuglossaDilemma_001112-T1	12957.ACEP_00015248-PA	1.8e-09	66.6					artNOG[6]	03GV5@artNOG,0AJZ2@biNOG,0KF7Q@euNOG,0S9B5@hymNOG,0T2ZN@inNOG,0VXBF@meNOG,114P5@NOG,12ZEK@opiNOG	NA|NA|NA
EuglossaDilemma_001113-T1	7460.GB13059-PA	3.2e-40	171.8					artNOG[6]	0345Q@artNOG,09UF5@biNOG,0S77P@hymNOG,0SQUE@inNOG,0V5EF@meNOG,0XUSH@NOG,12R6Y@opiNOG,KOG3290@euNOG	NA|NA|NA	I	phytanoyl-CoA dioxygenase domain-containing protein 1 homolog
EuglossaDilemma_001116-T1	7460.GB13059-PA	5.5e-148	528.9					artNOG[6]	0345Q@artNOG,09UF5@biNOG,0S77P@hymNOG,0SQUE@inNOG,0V5EF@meNOG,0XUSH@NOG,12R6Y@opiNOG,KOG3290@euNOG	NA|NA|NA	I	phytanoyl-CoA dioxygenase domain-containing protein 1 homolog
EuglossaDilemma_001117-T1	7460.GB12223-PA	3.9e-147	527.7					artNOG[6]	038S5@artNOG,09V4W@biNOG,0S87T@hymNOG,0SVPE@inNOG,0V64J@meNOG,10E76@NOG,13JJR@opiNOG,KOG4689@euNOG	NA|NA|NA	A	PINc
EuglossaDilemma_001118-T1	7460.GB10957-PA	0.0	1283.1		GO:0000175,GO:0003674,GO:0003824,GO:0004518,GO:0004527,GO:0004532,GO:0004540,GO:0005575,GO:0005622,GO:0005623,GO:0006139,GO:0006396,GO:0006725,GO:0006807,GO:0008150,GO:0008152,GO:0008408,GO:0009892,GO:0009987,GO:0010033,GO:0010467,GO:0010468,GO:0010605,GO:0010608,GO:0010629,GO:0014070,GO:0016070,GO:0016441,GO:0016458,GO:0016787,GO:0016788,GO:0016796,GO:0016896,GO:0019222,GO:0030529,GO:0031047,GO:…			artNOG[6]	034XT@artNOG,0A25D@biNOG,0S7BD@hymNOG,0SRJ0@inNOG,0VD0X@meNOG,0YV3M@NOG,12NAW@opiNOG,KOG2207@euNOG	NA|NA|NA	L	Pfam:DUF82
EuglossaDilemma_001119-T1	7460.GB17414-PA	8.5e-189	665.2		GO:0003674,GO:0003824,GO:0005575,GO:0005622,GO:0005623,GO:0005737,GO:0005739,GO:0006139,GO:0006152,GO:0006163,GO:0006195,GO:0006200,GO:0006508,GO:0006725,GO:0006753,GO:0006793,GO:0006796,GO:0006807,GO:0008150,GO:0008152,GO:0008233,GO:0008237,GO:0009056,GO:0009116,GO:0009117,GO:0009119,GO:0009123,GO:0009125,GO:0009126,GO:0009128,GO:0009141,GO:0009143,GO:0009144,GO:0009146,GO:0009150,GO:0009154,GO:…	K09552		artNOG[6]	032UA@artNOG,09THV@biNOG,0S54K@hymNOG,0SPPE@inNOG,0V4GU@meNOG,12NNX@opiNOG,COG0465@NOG,KOG0731@euNOG	NA|NA|NA	O	Peptidase family M41
EuglossaDilemma_001120-T1	7460.GB10529-PA	6.9e-210	735.3	CROC	GO:0000122,GO:0000981,GO:0001071,GO:0003002,GO:0003674,GO:0003676,GO:0003677,GO:0003690,GO:0003700,GO:0003705,GO:0005488,GO:0005515,GO:0005575,GO:0005622,GO:0005623,GO:0005634,GO:0005654,GO:0005667,GO:0006139,GO:0006351,GO:0006355,GO:0006357,GO:0006366,GO:0006725,GO:0006807,GO:0007275,GO:0007350,GO:0007379,GO:0007380,GO:0007389,GO:0008134,GO:0008150,GO:0008152,GO:0008301,GO:0009058,GO:0009059,GO:…	K09396		artNOG[6]	036JB@artNOG,09YYK@biNOG,0S7WA@hymNOG,0STGZ@inNOG,0V9W9@meNOG,13QNZ@opiNOG,COG5025@NOG,KOG2294@euNOG	NA|NA|NA	K	FH
EuglossaDilemma_001124-T1	7460.GB11019-PA	2e-182	644.0			K09399		artNOG[6]	03595@artNOG,09VT1@biNOG,0S6HD@hymNOG,0SSMR@inNOG,0V9S4@meNOG,0XQAJ@NOG,12NM7@opiNOG,KOG2171@euNOG,KOG2294@euNOG	NA|NA|NA	U, Y	IBN_N
EuglossaDilemma_001125-T1	7460.GB11019-PA	0.0	1812.7			K09399		artNOG[6]	03595@artNOG,09VT1@biNOG,0S6HD@hymNOG,0SSMR@inNOG,0V9S4@meNOG,0XQAJ@NOG,12NM7@opiNOG,KOG2171@euNOG,KOG2294@euNOG	NA|NA|NA	U, Y	IBN_N
EuglossaDilemma_001126-T1	7460.GB20120-PA	0.0	1660.2		GO:0000003,GO:0003674,GO:0003824,GO:0004016,GO:0005575,GO:0006139,GO:0006163,GO:0006164,GO:0006171,GO:0006725,GO:0006753,GO:0006793,GO:0006796,GO:0006807,GO:0007276,GO:0007283,GO:0008150,GO:0008152,GO:0009058,GO:0009117,GO:0009150,GO:0009152,GO:0009165,GO:0009187,GO:0009190,GO:0009259,GO:0009260,GO:0009975,GO:0009987,GO:0016020,GO:0016021,GO:0016829,GO:0016849,GO:0018130,GO:0019438,GO:0019637,GO:…	K01768		artNOG[6]	034EB@artNOG,09VCX@biNOG,0S5VN@hymNOG,0SR2V@inNOG,0V6C0@meNOG,13I7U@opiNOG,COG2114@NOG,KOG3619@euNOG	NA|NA|NA	C	CYCc
EuglossaDilemma_001127-T1	7460.GB14433-PA	1.5e-102	377.9	SYX7	GO:0001505,GO:0002009,GO:0002165,GO:0003001,GO:0003008,GO:0003674,GO:0005484,GO:0005488,GO:0005515,GO:0005575,GO:0005622,GO:0005623,GO:0005737,GO:0005768,GO:0005769,GO:0005886,GO:0006810,GO:0006836,GO:0006887,GO:0006904,GO:0006906,GO:0006944,GO:0006996,GO:0007154,GO:0007163,GO:0007267,GO:0007268,GO:0007269,GO:0007275,GO:0008150,GO:0008285,GO:0009653,GO:0009791,GO:0009888,GO:0009987,GO:0016020,GO:…	K08488		artNOG[6]	037J9@artNOG,09TD5@biNOG,0S7UG@hymNOG,0SUDX@inNOG,0V6DN@meNOG,13ISV@opiNOG,COG5325@NOG,KOG0811@euNOG	NA|NA|NA	U	SynN
EuglossaDilemma_001128-T1	7425.NV16914-PA	1e-72	278.9		GO:0005575,GO:0016020			artNOG[6]	03772@artNOG,09X6M@biNOG,0S92E@hymNOG,0SU49@inNOG,0V856@meNOG,11KV2@NOG,13S93@opiNOG,KOG4007@euNOG	NA|NA|NA	S	TMEM9
EuglossaDilemma_001129-T1	7460.GB15259-PA	2.3e-155	553.5					artNOG[6]	03GRB@artNOG,09XCB@biNOG,0S76U@hymNOG,0T33X@inNOG,0V8AI@meNOG,0XNW0@NOG,12NTQ@opiNOG,KOG0749@euNOG	NA|NA|NA	C	Mitochondrial carrier protein
EuglossaDilemma_001130-T1	7460.GB11567-PA	1.6e-175	620.9		GO:0003674,GO:0005198,GO:0005575,GO:0005623,GO:0005886,GO:0005901,GO:0016020,GO:0016600,GO:0032991,GO:0043234,GO:0044425,GO:0044459,GO:0044464,GO:0045121,GO:0071944	K07192		artNOG[6]	0366P@artNOG,09VQ4@biNOG,0S69E@hymNOG,0ST0J@inNOG,0VB5W@meNOG,12ZQW@opiNOG,COG2268@NOG,KOG2668@euNOG	NA|NA|NA	U, Z	SPFH domain / Band 7 family
EuglossaDilemma_001131-T1	12957.ACEP_00006512-PA	8.4e-123	445.3					artNOG[6]	034CS@artNOG,0A3VI@biNOG,0S5M0@hymNOG,0SR1C@inNOG,0VEQ5@meNOG,0XTBJ@NOG,13IRD@opiNOG,KOG3345@euNOG	NA|NA|NA	S	Hepatocellular carcinoma-associated antigen 59
EuglossaDilemma_001132-T1	12957.ACEP_00003410-PA	5e-283	979.2		GO:0007275,GO:0007399,GO:0008150,GO:0009987,GO:0022008,GO:0030154,GO:0032501,GO:0032502,GO:0044699,GO:0044707,GO:0044763,GO:0048731,GO:0048856,GO:0048869	K14772		artNOG[6]	033U6@artNOG,0A2G3@biNOG,0S5KG@hymNOG,0SQI0@inNOG,0VCC8@meNOG,0XSRE@NOG,12Q4S@opiNOG,KOG1823@euNOG	NA|NA|NA	V	Down-regulated in metastasis
EuglossaDilemma_001133-T1	7460.GB18448-PA	0.0	2470.3		GO:0007275,GO:0007399,GO:0008150,GO:0009987,GO:0022008,GO:0030154,GO:0032501,GO:0032502,GO:0044699,GO:0044707,GO:0044763,GO:0048731,GO:0048856,GO:0048869	K14772		artNOG[6]	033U6@artNOG,0A2G3@biNOG,0SQI0@inNOG,0VCC8@meNOG,0XSRE@NOG,12Q4S@opiNOG,KOG1823@euNOG	NA|NA|NA	V	Down-regulated in metastasis
EuglossaDilemma_001134-T1	7460.GB11943-PA	2.2e-192	677.2		GO:0003674,GO:0005575,GO:0005622,GO:0005623,GO:0009055,GO:0016020,GO:0043226,GO:0043227,GO:0043229,GO:0043231,GO:0044424,GO:0044464	K17855		artNOG[6]	0320W@artNOG,09TUB@biNOG,0S3H7@hymNOG,0SPDD@inNOG,0V59K@meNOG,12SZU@opiNOG,COG2124@NOG,KOG0156@euNOG	NA|NA|NA	Q	Cytochrome P450
EuglossaDilemma_001135-T1	7460.GB15634-PA	9.6e-252	874.4	CYP15A1		K14937		artNOG[6]	0367N@artNOG,09TUB@biNOG,0S3FY@hymNOG,0SR4P@inNOG,0V59K@meNOG,12SZU@opiNOG,COG2124@NOG,KOG0156@euNOG	NA|NA|NA	Q	Cytochrome P450
EuglossaDilemma_001136-T1	7460.GB13457-PA	2.5e-67	261.9					artNOG[6]	032ZG@artNOG,0A5CM@biNOG,0IFTI@euNOG,0SSFH@inNOG,0VG7X@meNOG,0ZJ17@NOG,12RJN@opiNOG	NA|NA|NA	S	oxidoreductase activity
EuglossaDilemma_001138-T1	7460.GB14811-PA	1e-17	97.1					artNOG[6]	034RN@artNOG,0A44P@biNOG,0IIRX@euNOG,0S4TP@hymNOG,0SRD9@inNOG,0VGZH@meNOG,10774@NOG,13NIJ@opiNOG	NA|NA|NA
EuglossaDilemma_001140-T1	7460.GB11273-PA	1.2e-181	641.3		GO:0003674,GO:0003824,GO:0004180,GO:0004185,GO:0006508,GO:0008150,GO:0008152,GO:0008233,GO:0008236,GO:0008238,GO:0016787,GO:0017171,GO:0019538,GO:0043170,GO:0044238,GO:0070008,GO:0070011,GO:0071704	K09646		artNOG[6]	0351F@artNOG,09X6A@biNOG,0S7B5@hymNOG,0SPNU@inNOG,0V84R@meNOG,12SGZ@opiNOG,COG2939@NOG,KOG1283@euNOG	NA|NA|NA	O	Serine carboxypeptidase
EuglossaDilemma_001141-T1	7460.GB11457-PA	7.5e-123	445.3		GO:0000122,GO:0000902,GO:0000904,GO:0000981,GO:0001071,GO:0001708,GO:0002052,GO:0003002,GO:0003674,GO:0003676,GO:0003677,GO:0003690,GO:0003700,GO:0003705,GO:0005488,GO:0005515,GO:0005575,GO:0005622,GO:0005623,GO:0005634,GO:0005654,GO:0005667,GO:0006139,GO:0006351,GO:0006355,GO:0006357,GO:0006366,GO:0006725,GO:0006807,GO:0006928,GO:0006935,GO:0006996,GO:0007275,GO:0007346,GO:0007350,GO:0007379,GO:…	K09411		artNOG[6]	037KG@artNOG,0A8PF@biNOG,0S8BA@hymNOG,0SUCU@inNOG,0VJK3@meNOG,13T4R@opiNOG,COG5025@NOG,KOG2294@euNOG	NA|NA|NA	K	FH
EuglossaDilemma_001142-T1	7460.GB19686-PA	4.8e-189	665.6	GMD	GO:0003674,GO:0003824,GO:0006139,GO:0006725,GO:0006753,GO:0006793,GO:0006796,GO:0006807,GO:0007154,GO:0007165,GO:0007166,GO:0007219,GO:0008150,GO:0008152,GO:0008446,GO:0009058,GO:0009117,GO:0009165,GO:0009225,GO:0009226,GO:0009987,GO:0016829,GO:0016835,GO:0016836,GO:0018130,GO:0019438,GO:0019637,GO:0023052,GO:0034641,GO:0034654,GO:0042350,GO:0042351,GO:0044237,GO:0044238,GO:0044249,GO:0044271,GO:…	K01711		artNOG[6]	0321F@artNOG,09URQ@biNOG,0S7TB@hymNOG,0SQVM@inNOG,0V5R5@meNOG,12PAH@opiNOG,COG1089@NOG,KOG1372@euNOG	NA|NA|NA	G	RmlD substrate binding domain
EuglossaDilemma_001143-T1	7460.GB14191-PA	3e-115	419.9		GO:0000502,GO:0003674,GO:0003824,GO:0004175,GO:0005575,GO:0005622,GO:0005623,GO:0005634,GO:0005737,GO:0005839,GO:0006508,GO:0006511,GO:0008150,GO:0008152,GO:0008233,GO:0009056,GO:0009057,GO:0009987,GO:0010498,GO:0016787,GO:0019538,GO:0019941,GO:0030163,GO:0032991,GO:0043161,GO:0043170,GO:0043226,GO:0043227,GO:0043229,GO:0043231,GO:0043234,GO:0043632,GO:0044237,GO:0044238,GO:0044248,GO:0044257,GO:…	K02732		artNOG[6]	03304@artNOG,09THW@biNOG,0S4GB@hymNOG,0SPUA@inNOG,0V4VV@meNOG,131FF@opiNOG,COG0638@NOG,KOG0179@euNOG	NA|NA|NA	O	Proteasome subunit
EuglossaDilemma_001144-T1	7460.GB16042-PA	1.9e-75	287.0	MBF1	GO:0000166,GO:0000902,GO:0000904,GO:0000988,GO:0000989,GO:0003674,GO:0003676,GO:0003677,GO:0003712,GO:0003713,GO:0005488,GO:0005515,GO:0005575,GO:0005622,GO:0005623,GO:0005634,GO:0005737,GO:0006355,GO:0006357,GO:0007275,GO:0007399,GO:0007417,GO:0007424,GO:0008150,GO:0008327,GO:0009653,GO:0009889,GO:0009891,GO:0009893,GO:0009987,GO:0010468,GO:0010556,GO:0010557,GO:0010604,GO:0010628,GO:0016043,GO:…	K03627		artNOG[6]	0371X@artNOG,09ZMW@biNOG,0S836@hymNOG,0SU7U@inNOG,0VHF0@meNOG,13S7Q@opiNOG,COG1813@NOG,KOG3398@euNOG	NA|NA|NA	K	Helix-turn-helix
EuglossaDilemma_001145-T1	7460.GB10172-PA	3.8e-160	569.7					artNOG[6]	035Y9@artNOG,09X6E@biNOG,0V84W@meNOG,0XQU4@NOG,12THV@opiNOG,KOG1553@euNOG	NA|NA|NA	S	alpha/beta hydrolase fold
EuglossaDilemma_001146-T1	12957.ACEP_00006586-PA	1.5e-148	531.9		GO:0000003,GO:0003674,GO:0005083,GO:0005096,GO:0005098,GO:0005099,GO:0005575,GO:0005622,GO:0005623,GO:0005737,GO:0006140,GO:0006810,GO:0006913,GO:0007049,GO:0007059,GO:0007126,GO:0007275,GO:0007399,GO:0008047,GO:0008150,GO:0009118,GO:0009894,GO:0009966,GO:0009987,GO:0010646,GO:0019219,GO:0019220,GO:0019222,GO:0022008,GO:0022402,GO:0023051,GO:0030154,GO:0030234,GO:0030695,GO:0030811,GO:0031323,GO:…	K14319		artNOG[6]	035U2@artNOG,09Y88@biNOG,0S781@hymNOG,0SRJQ@inNOG,0V95T@meNOG,12R02@opiNOG,COG5238@NOG,KOG1909@euNOG	NA|NA|NA	A, T, Y	RanGAP1 C-terminal domain
EuglossaDilemma_001147-T1	7425.NV17370-PA	0.0	1328.9		GO:0003008,GO:0007610,GO:0007611,GO:0007612,GO:0007613,GO:0007616,GO:0007635,GO:0008150,GO:0008306,GO:0008355,GO:0032501,GO:0042048,GO:0042221,GO:0044699,GO:0044707,GO:0044708,GO:0050877,GO:0050890,GO:0050896			artNOG[6]	034WE@artNOG,09W09@biNOG,0S6J4@hymNOG,0SRHP@inNOG,0V6YP@meNOG,13H8K@opiNOG,COG5076@NOG,KOG1472@euNOG	NA|NA|NA	B, K	BROMO
EuglossaDilemma_001148-T1	7460.GB11629-PA	8.9e-281	971.1	SUG	GO:0007275,GO:0007568,GO:0008150,GO:0008340,GO:0010259,GO:0032501,GO:0032502,GO:0044699,GO:0044707,GO:0044767			artNOG[6]	034H1@artNOG,0A389@biNOG,0S7UK@hymNOG,0SRHA@inNOG,0VE2Z@meNOG,0YMHR@NOG,13MNC@opiNOG,KOG3762@euNOG	NA|NA|NA	G	Nucleoside H+ symporter
EuglossaDilemma_001149-T1	7460.GB12676-PA	0.0	1723.8	TSC1	GO:0001558,GO:0001666,GO:0003674,GO:0005488,GO:0005515,GO:0005575,GO:0005622,GO:0005623,GO:0005737,GO:0006629,GO:0006950,GO:0007154,GO:0007165,GO:0007166,GO:0007167,GO:0007169,GO:0007275,GO:0007568,GO:0007584,GO:0008150,GO:0008152,GO:0008285,GO:0008286,GO:0008340,GO:0008361,GO:0009605,GO:0009628,GO:0009653,GO:0009719,GO:0009725,GO:0009887,GO:0009966,GO:0009968,GO:0009987,GO:0009991,GO:0010033,GO:…	K07206		artNOG[6]	033FP@artNOG,09ZE6@biNOG,0IG36@euNOG,0S4RC@hymNOG,0SQ7T@inNOG,0V9WQ@meNOG,1020J@NOG,12S3W@opiNOG	NA|NA|NA	T	Hamartin protein
EuglossaDilemma_001150-T1	7460.GB14473-PA	0.0	2133.2		GO:0001654,GO:0001745,GO:0003674,GO:0003824,GO:0004221,GO:0005575,GO:0005622,GO:0005623,GO:0005634,GO:0005737,GO:0006355,GO:0006464,GO:0006508,GO:0007275,GO:0007423,GO:0008150,GO:0008152,GO:0009653,GO:0009887,GO:0009889,GO:0009987,GO:0010468,GO:0010556,GO:0010608,GO:0016579,GO:0016787,GO:0016788,GO:0016790,GO:0019219,GO:0019222,GO:0019538,GO:0030154,GO:0031323,GO:0031326,GO:0031647,GO:0031935,GO:…	K11857		artNOG[6]	035MA@artNOG,0A0MK@biNOG,0S37N@hymNOG,0SSAJ@inNOG,0VBHU@meNOG,12U64@opiNOG,COG5077@NOG,KOG4598@euNOG	NA|NA|NA	O	ubiquitin carboxyl-terminal hydrolase
EuglossaDilemma_001151-T1	7460.GB10149-PA	3.1e-140	503.1	NELF-E	GO:0000122,GO:0003674,GO:0003676,GO:0003723,GO:0003729,GO:0005488,GO:0005575,GO:0005622,GO:0005623,GO:0005634,GO:0005654,GO:0005694,GO:0006355,GO:0006357,GO:0007068,GO:0007070,GO:0007275,GO:0007399,GO:0008023,GO:0008150,GO:0009889,GO:0009890,GO:0009891,GO:0009892,GO:0009893,GO:0009987,GO:0010468,GO:0010556,GO:0010557,GO:0010558,GO:0010604,GO:0010605,GO:0010628,GO:0010629,GO:0017053,GO:0019219,GO:…	K15182		artNOG[6]	032T0@artNOG,09TI2@biNOG,0IK4K@euNOG,0S70X@hymNOG,0SPBQ@inNOG,0V4H0@meNOG,101UX@NOG,13KD3@opiNOG	NA|NA|NA	A	RNA recognition motif. (a.k.a. RRM, RBD, or RNP domain)
EuglossaDilemma_001152-T1	7460.GB18079-PA	0.0	1698.3					artNOG[6]	038QN@artNOG,0A0XR@biNOG,0J2UE@euNOG,0SVJG@inNOG,0VBU6@meNOG,126VV@NOG,13X0B@opiNOG	NA|NA|NA
EuglossaDilemma_001153-T1	7460.GB11842-PA	0.0	1157.9					artNOG[6]	034EI@artNOG,0A2JV@biNOG,0IEKH@euNOG,0S7M5@hymNOG,0SR34@inNOG,0VDFU@meNOG,0XRRG@NOG,131B6@opiNOG	NA|NA|NA	S	Protein of unknown function (DUF3550/UPF0682)
EuglossaDilemma_001156-T1	7460.GB30234-PA	1e-106	391.3		GO:0001071,GO:0003674,GO:0003676,GO:0003677,GO:0003700,GO:0005488,GO:0005575,GO:0005622,GO:0005623,GO:0005634,GO:0006355,GO:0008150,GO:0009889,GO:0010468,GO:0010556,GO:0019219,GO:0019222,GO:0031323,GO:0031326,GO:0043226,GO:0043227,GO:0043229,GO:0043231,GO:0044424,GO:0044464,GO:0050789,GO:0050794,GO:0051171,GO:0051252,GO:0060255,GO:0065007,GO:0080090,GO:0097159,GO:1901363,GO:2000112,GO:2001141	K09436		artNOG[6]	033IU@artNOG,09ZYT@biNOG,0SQAK@inNOG,0VAVJ@meNOG,0Z0ZF@NOG,12SEX@opiNOG,KOG3806@euNOG	NA|NA|NA	K	Ets-domain
EuglossaDilemma_001158-T1	7460.GB11466-PA	1.1e-120	438.0	GSTO1	GO:0003674,GO:0003824,GO:0004364,GO:0004734,GO:0005488,GO:0005515,GO:0005575,GO:0005622,GO:0005623,GO:0005737,GO:0006082,GO:0006518,GO:0006520,GO:0006575,GO:0006725,GO:0006726,GO:0006728,GO:0006749,GO:0006790,GO:0006807,GO:0008150,GO:0008152,GO:0009058,GO:0009987,GO:0015036,GO:0015037,GO:0015038,GO:0016209,GO:0016491,GO:0016645,GO:0016648,GO:0016667,GO:0016672,GO:0016740,GO:0016765,GO:0016782,GO:…	K00310,K00799		artNOG[6]	036P5@artNOG,09VZW@biNOG,0STKH@inNOG,0VB5E@meNOG,0XSIX@NOG,13QR0@opiNOG,KOG0406@euNOG	NA|NA|NA	O	glutathione s-transferase
EuglossaDilemma_001159-T1	7460.GB18630-PA	2.9e-131	473.0		GO:0005575,GO:0005622,GO:0005623,GO:0005634,GO:0005654,GO:0005849,GO:0006139,GO:0006379,GO:0006396,GO:0006397,GO:0006725,GO:0006807,GO:0008150,GO:0008152,GO:0009987,GO:0010467,GO:0016070,GO:0016071,GO:0031974,GO:0031981,GO:0032991,GO:0034641,GO:0043170,GO:0043226,GO:0043227,GO:0043229,GO:0043231,GO:0043233,GO:0043234,GO:0044237,GO:0044238,GO:0044260,GO:0044422,GO:0044424,GO:0044428,GO:0044446,GO:…	K14397		artNOG[6]	032H7@artNOG,09U4U@biNOG,0S6B2@hymNOG,0SRXV@inNOG,0V53Y@meNOG,0XS8Z@NOG,12RSG@opiNOG,KOG1689@euNOG	NA|NA|NA	A	cleavage and polyadenylation specificity factor subunit 5-like
EuglossaDilemma_001160-T1	7460.GB17128-PA	0.0	1442.9		GO:0000381,GO:0003674,GO:0003676,GO:0003723,GO:0003729,GO:0005488,GO:0005575,GO:0005622,GO:0005623,GO:0005634,GO:0008150,GO:0010468,GO:0019219,GO:0019222,GO:0031323,GO:0043226,GO:0043227,GO:0043229,GO:0043231,GO:0043484,GO:0044424,GO:0044464,GO:0048024,GO:0050684,GO:0050789,GO:0050794,GO:0051171,GO:0051252,GO:0060255,GO:0065007,GO:0080090,GO:0097159,GO:1901363			artNOG[6]	0389J@artNOG,09YAT@biNOG,0S4CU@hymNOG,0SUXM@inNOG,0VDIH@meNOG,11WZ9@NOG,13IUA@opiNOG,KOG1365@euNOG,KOG4307@euNOG	NA|NA|NA	A	RNA recognition motif. (a.k.a. RRM, RBD, or RNP domain)
EuglossaDilemma_001161-T1	7460.GB15860-PA	1.2e-25	120.9	PXN	GO:0003674,GO:0003824,GO:0004601,GO:0005575,GO:0005576,GO:0005578,GO:0006810,GO:0006897,GO:0006909,GO:0008150,GO:0008152,GO:0009987,GO:0016043,GO:0016192,GO:0016209,GO:0016491,GO:0016684,GO:0030198,GO:0031012,GO:0043062,GO:0044421,GO:0044699,GO:0044710,GO:0044763,GO:0044765,GO:0051179,GO:0051234,GO:0055114,GO:0071840	K19511		artNOG[6]	034P5@artNOG,09W1S@biNOG,0S56S@hymNOG,0SR65@inNOG,0V701@meNOG,0XPZ3@NOG,12XAE@opiNOG,KOG2408@euNOG	NA|NA|NA	T	Animal haem peroxidase
EuglossaDilemma_001162-T1	7460.GB15860-PA	0.0	1965.3	PXN	GO:0003674,GO:0003824,GO:0004601,GO:0005575,GO:0005576,GO:0005578,GO:0006810,GO:0006897,GO:0006909,GO:0008150,GO:0008152,GO:0009987,GO:0016043,GO:0016192,GO:0016209,GO:0016491,GO:0016684,GO:0030198,GO:0031012,GO:0043062,GO:0044421,GO:0044699,GO:0044710,GO:0044763,GO:0044765,GO:0051179,GO:0051234,GO:0055114,GO:0071840	K19511		artNOG[6]	034P5@artNOG,09W1S@biNOG,0S56S@hymNOG,0SR65@inNOG,0V701@meNOG,0XPZ3@NOG,12XAE@opiNOG,KOG2408@euNOG	NA|NA|NA	T	Animal haem peroxidase
EuglossaDilemma_001163-T1	7425.NV12106-PA	9.5e-40	168.3			K17362		artNOG[6]	0382Y@artNOG,0A7MP@biNOG,0S8V9@hymNOG,0SV1P@inNOG,0VIG7@meNOG,13Q2B@opiNOG,COG2050@NOG,KOG3328@euNOG	NA|NA|NA	Q	Thioesterase superfamily
EuglossaDilemma_001164-T1	7460.GB16296-PA	7.7e-123	445.7		GO:0003674,GO:0003824,GO:0004163,GO:0006629,GO:0006720,GO:0008150,GO:0008152,GO:0008299,GO:0008610,GO:0009058,GO:0009987,GO:0016829,GO:0016830,GO:0016831,GO:0044237,GO:0044238,GO:0044249,GO:0044255,GO:0044710,GO:0071704,GO:1901576	K01597		artNOG[6]	0345G@artNOG,09XM1@biNOG,0S5N9@hymNOG,0SQU5@inNOG,0VBAH@meNOG,12SRE@opiNOG,COG3407@NOG,KOG2833@euNOG	NA|NA|NA	I	GHMP kinases N terminal domain
EuglossaDilemma_001167-T1	7460.GB10113-PA	5.2e-209	732.6			K16513		artNOG[6]	03770@artNOG,09Y4K@biNOG,0S3KU@hymNOG,0SV8D@inNOG,0V922@meNOG,0ZTVD@NOG,12TXS@opiNOG,KOG4458@euNOG	NA|NA|NA	T	Inherit from inNOG: Phosphotyrosine interaction domain (PTB/PID)
EuglossaDilemma_001169-T1	7460.GB10040-PA	0.0	1118.2					artNOG[6]	034P2@artNOG,0A094@biNOG,0IF2J@euNOG,0S6KK@hymNOG,0SP7D@inNOG,0VB54@meNOG,0XTGF@NOG,12QSW@opiNOG	NA|NA|NA	U	Inherit from inNOG: TMC domain
EuglossaDilemma_001171-T1	7460.GB10880-PA	1.1e-168	598.2					artNOG[6]	0397N@artNOG,0AAYY@biNOG,0J4GX@euNOG,0SW01@inNOG,0VMMJ@meNOG,0ZNX8@NOG,13XFV@opiNOG	NA|NA|NA
EuglossaDilemma_001172-T1	7460.GB14074-PA	1.8e-155	553.9					artNOG[6]	036K5@artNOG,0A1QW@biNOG,0S8Q1@hymNOG,0STHX@inNOG,0VCKF@meNOG,12U3Z@opiNOG,COG2135@NOG,KOG2618@euNOG	NA|NA|NA	S	Uncharacterised ACR, COG2135
EuglossaDilemma_001173-T1	7460.GB14529-PB	2.4e-211	740.0		GO:0000003,GO:0000278,GO:0000902,GO:0000904,GO:0001666,GO:0001703,GO:0001932,GO:0001933,GO:0003674,GO:0003824,GO:0004721,GO:0004725,GO:0005488,GO:0005515,GO:0005575,GO:0005622,GO:0005623,GO:0005634,GO:0005737,GO:0006464,GO:0006470,GO:0006793,GO:0006796,GO:0006928,GO:0006935,GO:0006950,GO:0007049,GO:0007275,GO:0007276,GO:0007292,GO:0007369,GO:0007377,GO:0007399,GO:0007409,GO:0007411,GO:0008150,GO:…	K05696		artNOG[6]	035VC@artNOG,09WGE@biNOG,0S40G@hymNOG,0SR4Q@inNOG,0V7EY@meNOG,12NYK@opiNOG,COG5599@NOG,KOG0789@euNOG	NA|NA|NA	T	PTPc
EuglossaDilemma_001174-T1	12957.ACEP_00001300-PA	1.3e-08	64.7					artNOG[6]	03GK8@artNOG,0AK42@biNOG,0KETQ@euNOG,0S9B7@hymNOG,0T39G@inNOG,0VYT9@meNOG,117YT@NOG,1309N@opiNOG	NA|NA|NA
EuglossaDilemma_001175-T1	7460.GB15721-PA	2.5e-91	340.9					meNOG[21]	0AHKS@biNOG,0KIBP@euNOG,0VUYS@meNOG,10QE7@NOG,14VNQ@opiNOG	NA|NA|NA
EuglossaDilemma_001176-T1	7460.GB16582-PA	1.7e-41	174.9					meNOG[21]	0AJ6V@biNOG,0KI4Y@euNOG,0VWR8@meNOG,10QM0@NOG,14W1T@opiNOG	NA|NA|NA
EuglossaDilemma_001179-T1	7460.GB14874-PA	2.5e-217	759.6	SOP2	GO:0000902,GO:0000904,GO:0001654,GO:0001700,GO:0001745,GO:0003674,GO:0003779,GO:0005198,GO:0005200,GO:0005488,GO:0005515,GO:0005575,GO:0005622,GO:0005623,GO:0005856,GO:0005885,GO:0006461,GO:0006810,GO:0006886,GO:0006996,GO:0007010,GO:0007015,GO:0007049,GO:0007275,GO:0007399,GO:0007409,GO:0007413,GO:0007423,GO:0008037,GO:0008038,GO:0008064,GO:0008092,GO:0008104,GO:0008150,GO:0008154,GO:0008407,GO:…	K05757		artNOG[6]	0344C@artNOG,09VFT@biNOG,0S7JB@hymNOG,0SQT4@inNOG,0V6EZ@meNOG,0XNWX@NOG,12PA7@opiNOG,KOG1523@euNOG	NA|NA|NA	Z	WD domain, G-beta repeat
EuglossaDilemma_001180-T1	7460.GB16712-PA	7.7e-152	542.3			K10282		artNOG[6]	03HXV@artNOG,0B60K@biNOG,0IT21@euNOG,0T4AS@inNOG,0WIPK@meNOG,0XQRM@NOG,13FJR@opiNOG	NA|NA|NA	S	LRR
EuglossaDilemma_001181-T1	7460.GB17735-PA	3.9e-111	406.0		GO:0000428,GO:0003674,GO:0003824,GO:0003899,GO:0005575,GO:0005622,GO:0005623,GO:0005634,GO:0005654,GO:0005666,GO:0006139,GO:0006351,GO:0006383,GO:0006725,GO:0006807,GO:0007275,GO:0007399,GO:0008150,GO:0008152,GO:0009058,GO:0009059,GO:0009987,GO:0010467,GO:0016070,GO:0016740,GO:0016772,GO:0016779,GO:0018130,GO:0019438,GO:0022008,GO:0030154,GO:0030880,GO:0031974,GO:0031981,GO:0032501,GO:0032502,GO:…	K03022		artNOG[6]	036GY@artNOG,0A1V4@biNOG,0S36M@hymNOG,0SQTG@inNOG,0VCQS@meNOG,13IRY@opiNOG,COG1095@NOG,KOG3297@euNOG	NA|NA|NA	K	RNA polymerase III subunit Rpc25
EuglossaDilemma_001182-T1	7460.GB10056-PA	1.3e-112	411.4		GO:0008150,GO:0022613,GO:0042254,GO:0044085,GO:0071840	K14852		artNOG[6]	0359B@artNOG,09YBZ@biNOG,0S6UC@hymNOG,0SRWQ@inNOG,0VECN@meNOG,13HDT@opiNOG,COG5225@NOG,KOG1765@euNOG	NA|NA|NA	J	Ribosome biogenesis regulatory protein (RRS1)
EuglossaDilemma_001183-T1	7460.GB12509-PA	1.2e-176	624.4					artNOG[6]	03889@artNOG,0A9YC@biNOG,0J1FH@euNOG,0SV3A@inNOG,0VKKC@meNOG,12BFN@NOG,13VW8@opiNOG	NA|NA|NA
EuglossaDilemma_001184-T1	7460.GB19404-PA	1.3e-112	411.0	NF-YB	GO:0001071,GO:0003674,GO:0003700,GO:0005575,GO:0005622,GO:0005623,GO:0005634,GO:0005654,GO:0005667,GO:0006139,GO:0006351,GO:0006355,GO:0006725,GO:0006807,GO:0008150,GO:0008152,GO:0009058,GO:0009059,GO:0009889,GO:0009987,GO:0010467,GO:0010468,GO:0010556,GO:0016070,GO:0016602,GO:0018130,GO:0019219,GO:0019222,GO:0019438,GO:0031323,GO:0031326,GO:0031974,GO:0031981,GO:0032774,GO:0032991,GO:0034641,GO:…	K08065		artNOG[6]	037ET@artNOG,0A0VE@biNOG,0S5ZX@hymNOG,0SUBV@inNOG,0VBRW@meNOG,12T5Y@opiNOG,COG2036@NOG,KOG0869@euNOG	NA|NA|NA	K	Histone-like transcription factor (CBF/NF-Y) and archaeal histone
EuglossaDilemma_001185-T1	7460.GB17290-PA	4.2e-132	476.1			K18587		artNOG[6]	037D6@artNOG,09YH3@biNOG,0SU9Z@inNOG,0V9ET@meNOG,12R74@opiNOG,COG5590@NOG,KOG2969@euNOG	NA|NA|NA	S	ubiquinone biosynthesis protein COQ9
EuglossaDilemma_001186-T1	7460.GB17222-PA	7.5e-141	505.8		GO:0008150,GO:0009966,GO:0009967,GO:0009968,GO:0010627,GO:0010646,GO:0010647,GO:0010648,GO:0010741,GO:0023051,GO:0023056,GO:0023057,GO:0042058,GO:0045742,GO:0046425,GO:0046426,GO:0048518,GO:0048519,GO:0048522,GO:0048523,GO:0048583,GO:0048584,GO:0048585,GO:0050789,GO:0050794,GO:0065007,GO:1901184,GO:1901186	K04699		artNOG[6]	037F1@artNOG,0A0TB@biNOG,0SVW4@inNOG,0VBPX@meNOG,11V4J@NOG,13HHP@opiNOG,KOG4566@euNOG	NA|NA|NA	T	SOCS box
EuglossaDilemma_001187-T1	7460.GB14067-PA	0.0	1550.4					artNOG[6]	032YM@artNOG,0A1JP@biNOG,0SPSW@inNOG,0VCFA@meNOG,0XUHJ@NOG,13HRH@opiNOG,KOG4787@euNOG	NA|NA|NA	S	Inherit from biNOG: SOGA family member
EuglossaDilemma_001188-T1	7460.GB10657-PA	4.7e-281	971.8	SCPX	GO:0003674,GO:0003824,GO:0003988,GO:0005215,GO:0005319,GO:0005548,GO:0005575,GO:0005622,GO:0005623,GO:0005737,GO:0005739,GO:0005777,GO:0005811,GO:0006810,GO:0006811,GO:0006820,GO:0006869,GO:0008150,GO:0008152,GO:0010876,GO:0015711,GO:0015748,GO:0015914,GO:0016408,GO:0016740,GO:0016746,GO:0016747,GO:0022892,GO:0033036,GO:0042579,GO:0043226,GO:0043227,GO:0043229,GO:0043231,GO:0044424,GO:0044444,GO:…	K08764		artNOG[6]	034RS@artNOG,09YU9@biNOG,0S3M2@hymNOG,0SRDC@inNOG,0V9S6@meNOG,0XPRW@NOG,12RFH@opiNOG,KOG1406@euNOG,KOG4170@euNOG	NA|NA|NA	I	Thiolase, N-terminal domain
EuglossaDilemma_001189-T1	7460.GB16720-PA	0.0	2053.1					artNOG[6]	032SR@artNOG,09VKM@biNOG,0S7IE@hymNOG,0SPN6@inNOG,0V6JT@meNOG,0XRAP@NOG,12PCX@opiNOG,KOG2669@euNOG	NA|NA|NA	A	RPR
EuglossaDilemma_001191-T1	7460.GB10625-PA	1.9e-103	380.9	MCTP	GO:0003674,GO:0005488,GO:0005509,GO:0005575,GO:0016020,GO:0016021,GO:0031224,GO:0043167,GO:0043169,GO:0044425,GO:0046872			artNOG[6]	03H96@artNOG,0B3QA@biNOG,0T3RV@inNOG,0WG4D@meNOG,0XRQN@NOG,13BVN@opiNOG,KOG1030@euNOG	NA|NA|NA	S	multiple C2 domain and transmembrane region protein
EuglossaDilemma_001192-T1	7460.GB10625-PA	0.0	1265.8	MCTP	GO:0003674,GO:0005488,GO:0005509,GO:0005575,GO:0016020,GO:0016021,GO:0031224,GO:0043167,GO:0043169,GO:0044425,GO:0046872			artNOG[6]	03H96@artNOG,0B3QA@biNOG,0T3RV@inNOG,0WG4D@meNOG,0XRQN@NOG,13BVN@opiNOG,KOG1030@euNOG	NA|NA|NA	S	multiple C2 domain and transmembrane region protein
EuglossaDilemma_001194-T1	7460.GB19919-PA	0.0	1779.2					artNOG[6]	0389F@artNOG,0A5NE@biNOG,0J1PK@euNOG,0S5N4@hymNOG,0SV4K@inNOG,0VGHA@meNOG,120DH@NOG,13V7B@opiNOG	NA|NA|NA
EuglossaDilemma_001195-T1	7460.GB19919-PA	6.4e-36	157.1					artNOG[6]	0389F@artNOG,0A5NE@biNOG,0J1PK@euNOG,0S5N4@hymNOG,0SV4K@inNOG,0VGHA@meNOG,120DH@NOG,13V7B@opiNOG	NA|NA|NA
EuglossaDilemma_001196-T1	7460.GB16333-PA	0.0	1643.6		GO:0005575,GO:0016020	K13982,K19502		artNOG[6]	0352S@artNOG,09VHI@biNOG,0S6T7@hymNOG,0ST80@inNOG,0V6GT@meNOG,0XPYE@NOG,12RNT@opiNOG,KOG2513@euNOG	NA|NA|NA	D	Calcium-activated chloride channel
EuglossaDilemma_001197-T1	7460.GB10859-PA	2.6e-108	396.7		GO:0000302,GO:0003674,GO:0003824,GO:0003954,GO:0005575,GO:0005622,GO:0005623,GO:0005737,GO:0005739,GO:0005740,GO:0005743,GO:0005746,GO:0005747,GO:0006091,GO:0006119,GO:0006120,GO:0006461,GO:0006793,GO:0006796,GO:0006950,GO:0006979,GO:0006996,GO:0007005,GO:0007275,GO:0007568,GO:0008137,GO:0008150,GO:0008152,GO:0008340,GO:0009987,GO:0010257,GO:0010259,GO:0015980,GO:0016020,GO:0016043,GO:0016310,GO:…	K03940		artNOG[6]	0350I@artNOG,09XAM@biNOG,0SRMX@inNOG,0V88Y@meNOG,12NZJ@opiNOG,COG0377@NOG,KOG1687@euNOG	NA|NA|NA	C	NADH-ubiquinone oxidoreductase Fe-S protein 7
EuglossaDilemma_001198-T1	7460.GB11547-PA	0.0	1179.5		GO:0000070,GO:0000278,GO:0000280,GO:0000785,GO:0000819,GO:0000902,GO:0000904,GO:0003674,GO:0005488,GO:0005515,GO:0005575,GO:0005622,GO:0005623,GO:0005634,GO:0005654,GO:0005694,GO:0006928,GO:0006935,GO:0006996,GO:0007049,GO:0007059,GO:0007062,GO:0007064,GO:0007067,GO:0007275,GO:0007399,GO:0007409,GO:0007411,GO:0008150,GO:0009605,GO:0009653,GO:0009987,GO:0016043,GO:0022008,GO:0022402,GO:0030030,GO:…	K11266		artNOG[6]	033IM@artNOG,0A0ME@biNOG,0S439@hymNOG,0SS21@inNOG,0VBHK@meNOG,0XSAK@NOG,12SZ1@opiNOG,KOG2300@euNOG	NA|NA|NA	S	Cohesin loading factor
EuglossaDilemma_001199-T1	7460.GB10666-PA	1.2e-58	230.7					artNOG[6]	03GWN@artNOG,0A94D@biNOG,0KEVR@euNOG,0S8AB@hymNOG,0T2Y2@inNOG,0VK0T@meNOG,117GU@NOG,1304C@opiNOG	NA|NA|NA
EuglossaDilemma_001200-T1	7460.GB11004-PA	1.8e-303	1046.6		GO:0000118,GO:0000122,GO:0001708,GO:0003674,GO:0005488,GO:0005515,GO:0005575,GO:0005622,GO:0005623,GO:0005634,GO:0005654,GO:0006355,GO:0006357,GO:0007275,GO:0007507,GO:0008150,GO:0009889,GO:0009890,GO:0009892,GO:0009987,GO:0010468,GO:0010556,GO:0010558,GO:0010605,GO:0010629,GO:0016581,GO:0017053,GO:0019219,GO:0019222,GO:0030154,GO:0031323,GO:0031324,GO:0031326,GO:0031327,GO:0031974,GO:0031981,GO:…	K10310		artNOG[6]	0359E@artNOG,0A2YW@biNOG,0S6GJ@hymNOG,0SRWS@inNOG,0VDU4@meNOG,0XRVM@NOG,138DX@opiNOG,KOG3740@euNOG	NA|NA|NA	S	f-box only protein 33-like
EuglossaDilemma_001201-T1	7460.GB11004-PA	5.5e-247	858.6		GO:0000118,GO:0000122,GO:0001708,GO:0003674,GO:0005488,GO:0005515,GO:0005575,GO:0005622,GO:0005623,GO:0005634,GO:0005654,GO:0006355,GO:0006357,GO:0007275,GO:0007507,GO:0008150,GO:0009889,GO:0009890,GO:0009892,GO:0009987,GO:0010468,GO:0010556,GO:0010558,GO:0010605,GO:0010629,GO:0016581,GO:0017053,GO:0019219,GO:0019222,GO:0030154,GO:0031323,GO:0031324,GO:0031326,GO:0031327,GO:0031974,GO:0031981,GO:…	K10310		artNOG[6]	0359E@artNOG,0A2YW@biNOG,0S6GJ@hymNOG,0SRWS@inNOG,0VDU4@meNOG,0XRVM@NOG,138DX@opiNOG,KOG3740@euNOG	NA|NA|NA	S	f-box only protein 33-like
EuglossaDilemma_001202-T1	7460.GB13015-PA	1.4e-75	287.7					artNOG[6]	03GPW@artNOG,0AAAM@biNOG,0JNB4@euNOG,0S8SE@hymNOG,0T35F@inNOG,0VM8N@meNOG,0XYNJ@NOG,13Z9H@opiNOG	NA|NA|NA	S	Protein of unknown function (DUF1180)
EuglossaDilemma_001203-T1	7460.GB15308-PA	3.5e-133	479.9					artNOG[6]	0324Y@artNOG,0A2I8@biNOG,0IFUN@euNOG,0SRDM@inNOG,0VBGJ@meNOG,0ZI5B@NOG,13PAI@opiNOG	NA|NA|NA	S	Protein of unknown function (DUF1679)
EuglossaDilemma_001204-T1	7460.GB11183-PA	5.9e-160	568.9		GO:0000003,GO:0000902,GO:0000904,GO:0002064,GO:0002118,GO:0002121,GO:0003006,GO:0005575,GO:0005622,GO:0005623,GO:0005737,GO:0005856,GO:0005938,GO:0006996,GO:0007010,GO:0007155,GO:0007275,GO:0007276,GO:0007281,GO:0007283,GO:0007286,GO:0007399,GO:0007610,GO:0008150,GO:0008594,GO:0009653,GO:0009888,GO:0009987,GO:0010927,GO:0016043,GO:0016337,GO:0019953,GO:0022008,GO:0022412,GO:0022414,GO:0022607,GO:…			artNOG[6]	037W8@artNOG,09YRP@biNOG,0IYTG@euNOG,0S38X@hymNOG,0SUYT@inNOG,0V9PI@meNOG,11V1Q@NOG,13SPU@opiNOG	NA|NA|NA	T	IG_like
EuglossaDilemma_001205-T1	7460.GB11675-PA	0.0	1865.1					artNOG[6]	03HWQ@artNOG,0B5VX@biNOG,0S9SP@hymNOG,0T49P@inNOG,0WIIS@meNOG,0XSW2@NOG,13FCW@opiNOG,KOG4293@euNOG	NA|NA|NA	T	DOMON domain
EuglossaDilemma_001206-T1	7460.GB18513-PA	5.4e-213	745.7	PK	GO:0001654,GO:0001736,GO:0001737,GO:0001738,GO:0001745,GO:0002009,GO:0002165,GO:0003002,GO:0003674,GO:0005488,GO:0005515,GO:0005575,GO:0005622,GO:0005623,GO:0005737,GO:0005886,GO:0007163,GO:0007164,GO:0007275,GO:0007389,GO:0007399,GO:0007423,GO:0007444,GO:0007472,GO:0007476,GO:0007552,GO:0007560,GO:0008037,GO:0008038,GO:0008104,GO:0008150,GO:0008544,GO:0009653,GO:0009791,GO:0009798,GO:0009886,GO:…	K04511		artNOG[6]	035EF@artNOG,09UH1@biNOG,0S676@hymNOG,0SS2M@inNOG,0V5GC@meNOG,0XP0W@NOG,12TR2@opiNOG,KOG1704@euNOG	NA|NA|NA	T, Z	PET Domain
EuglossaDilemma_001207-T1	7460.GB18513-PA	8.4e-104	381.7	PK	GO:0001654,GO:0001736,GO:0001737,GO:0001738,GO:0001745,GO:0002009,GO:0002165,GO:0003002,GO:0003674,GO:0005488,GO:0005515,GO:0005575,GO:0005622,GO:0005623,GO:0005737,GO:0005886,GO:0007163,GO:0007164,GO:0007275,GO:0007389,GO:0007399,GO:0007423,GO:0007444,GO:0007472,GO:0007476,GO:0007552,GO:0007560,GO:0008037,GO:0008038,GO:0008104,GO:0008150,GO:0008544,GO:0009653,GO:0009791,GO:0009798,GO:0009886,GO:…	K04511		artNOG[6]	035EF@artNOG,09UH1@biNOG,0S676@hymNOG,0SS2M@inNOG,0V5GC@meNOG,0XP0W@NOG,12TR2@opiNOG,KOG1704@euNOG	NA|NA|NA	T, Z	PET Domain
EuglossaDilemma_001212-T1	7460.GB11956-PA	5.5e-134	482.3		GO:0000003,GO:0002064,GO:0003006,GO:0003674,GO:0003824,GO:0005575,GO:0005622,GO:0005623,GO:0005737,GO:0005739,GO:0006629,GO:0006644,GO:0006650,GO:0006655,GO:0006793,GO:0006796,GO:0006996,GO:0007005,GO:0007006,GO:0007275,GO:0007276,GO:0007281,GO:0007283,GO:0007286,GO:0007291,GO:0007349,GO:0008150,GO:0008152,GO:0008374,GO:0008610,GO:0008654,GO:0009058,GO:0009653,GO:0009888,GO:0009987,GO:0016043,GO:…	K13511		artNOG[6]	031Y5@artNOG,09XJ5@biNOG,0S3TG@hymNOG,0SNYK@inNOG,0V8H8@meNOG,0XT5T@NOG,13HSK@opiNOG,KOG2847@euNOG	NA|NA|NA	I	Acyltransferase
EuglossaDilemma_001213-T1	7460.GB12532-PA	1.1e-262	911.0		GO:0003674,GO:0003824,GO:0004672,GO:0006464,GO:0006468,GO:0006793,GO:0006796,GO:0008150,GO:0008152,GO:0009987,GO:0016301,GO:0016310,GO:0016740,GO:0016772,GO:0016773,GO:0019538,GO:0036211,GO:0043170,GO:0043412,GO:0044237,GO:0044238,GO:0044260,GO:0044267,GO:0071704	K17543		artNOG[6]	035F5@artNOG,09T46@biNOG,0IF7B@euNOG,0S6G0@hymNOG,0SS3E@inNOG,0V42V@meNOG,0Z20X@NOG,12S6E@opiNOG	NA|NA|NA	T	PX
EuglossaDilemma_001214-T1	7460.GB12346-PA	4.2e-172	609.0			K10144		artNOG[6]	035K3@artNOG,0A3NH@biNOG,0S5W8@hymNOG,0ST76@inNOG,0V8E8@meNOG,0XXHF@NOG,13KDJ@opiNOG,KOG1940@euNOG	NA|NA|NA	O	RING finger and CHY zinc finger domain-containing protein 1-like
EuglossaDilemma_001215-T1	7460.GB12498-PA	0.0	1088.9	MYB	GO:0000003,GO:0000086,GO:0000117,GO:0000226,GO:0000228,GO:0000278,GO:0000280,GO:0000785,GO:0000790,GO:0000791,GO:0000910,GO:0000981,GO:0000982,GO:0001071,GO:0001077,GO:0001228,GO:0003006,GO:0003674,GO:0003676,GO:0003677,GO:0003700,GO:0005488,GO:0005575,GO:0005622,GO:0005623,GO:0005634,GO:0005694,GO:0005700,GO:0005719,GO:0006139,GO:0006259,GO:0006277,GO:0006323,GO:0006351,GO:0006355,GO:0006357,GO:…	K09420,K09421		artNOG[6]	036F1@artNOG,09Y6D@biNOG,0S600@hymNOG,0STCA@inNOG,0VANS@meNOG,12SMU@opiNOG,COG5147@NOG,KOG0048@euNOG	NA|NA|NA	K	C-myb, C-terminal
EuglossaDilemma_001217-T1	7460.GB15507-PA	6.8e-135	485.3		GO:0000003,GO:0000228,GO:0000793,GO:0000794,GO:0005575,GO:0005622,GO:0005623,GO:0005634,GO:0005694,GO:0005737,GO:0006139,GO:0006259,GO:0006281,GO:0006725,GO:0006807,GO:0006950,GO:0006974,GO:0006996,GO:0006997,GO:0007049,GO:0007338,GO:0008150,GO:0008152,GO:0009566,GO:0009987,GO:0016043,GO:0019953,GO:0022402,GO:0022403,GO:0022414,GO:0022607,GO:0030896,GO:0031974,GO:0031981,GO:0032991,GO:0033554,GO:…	K10903		artNOG[6]	0378H@artNOG,0A0K4@biNOG,0S42Q@hymNOG,0SUX3@inNOG,0VBGC@meNOG,0ZQ9J@NOG,12SY1@opiNOG,KOG3999@euNOG	NA|NA|NA	D, L	Hus1-like protein
EuglossaDilemma_001218-T1	7460.GB10977-PA	2.4e-121	441.0	NUP62	GO:0003674,GO:0005215,GO:0005487,GO:0005575,GO:0005622,GO:0005623,GO:0005634,GO:0005635,GO:0005643,GO:0006810,GO:0006897,GO:0006909,GO:0006913,GO:0008150,GO:0009987,GO:0012505,GO:0016020,GO:0016021,GO:0016192,GO:0031224,GO:0031967,GO:0031975,GO:0032991,GO:0043226,GO:0043227,GO:0043229,GO:0043231,GO:0043234,GO:0044422,GO:0044424,GO:0044425,GO:0044428,GO:0044446,GO:0044464,GO:0044613,GO:0044699,GO:…	K14306		artNOG[6]	036MW@artNOG,0A3EU@biNOG,0S44S@hymNOG,0STH9@inNOG,0VBP3@meNOG,0XT5X@NOG,12TWN@opiNOG,KOG2196@euNOG	NA|NA|NA	Y	Nsp1-like C-terminal region
EuglossaDilemma_001219-T1	7460.GB16855-PA	3.5e-222	776.2					artNOG[6]	03GKM@artNOG,0A6IC@biNOG,0S709@hymNOG,0T393@inNOG,0VHCN@meNOG,13114@opiNOG,COG1819@NOG,KOG1192@euNOG	NA|NA|NA	C, G	UDP-glucoronosyl and UDP-glucosyl transferase
EuglossaDilemma_001220-T1	7460.GB10450-PA	4.5e-190	669.1		GO:0005575,GO:0005576,GO:0005578,GO:0031012,GO:0044421	K00408		artNOG[6]	035S8@artNOG,09V80@biNOG,0S583@hymNOG,0SRFU@inNOG,0V67H@meNOG,0XQZ1@NOG,12R4V@opiNOG,KOG3913@euNOG	NA|NA|NA	T	Ligand for members of the frizzled family of seven transmembrane receptors (By similarity)
EuglossaDilemma_001226-T1	7460.GB10852-PA	3.3e-157	559.7		GO:0000428,GO:0005575,GO:0005622,GO:0005623,GO:0005634,GO:0005654,GO:0005667,GO:0005675,GO:0006139,GO:0006351,GO:0006352,GO:0006366,GO:0006367,GO:0006725,GO:0006807,GO:0008150,GO:0008152,GO:0009058,GO:0009059,GO:0009987,GO:0010467,GO:0016070,GO:0016591,GO:0018130,GO:0019438,GO:0030880,GO:0031974,GO:0031981,GO:0032774,GO:0032806,GO:0032991,GO:0034641,GO:0034645,GO:0034654,GO:0043170,GO:0043226,GO:…	K10842		artNOG[6]	033RA@artNOG,09W9W@biNOG,0S6AJ@hymNOG,0SQFW@inNOG,0V788@meNOG,12PTI@opiNOG,COG5220@NOG,KOG3800@euNOG	NA|NA|NA	O	CDK-activating kinase assembly factor MAT1
EuglossaDilemma_001227-T1	7460.GB14292-PA	7.5e-78	295.4					meNOG[21]	0AFVG@biNOG,0VSMJ@meNOG,0XPX0@NOG,12XAG@opiNOG,KOG3510@euNOG	NA|NA|NA	T	Immunoglobulin V-set domain
EuglossaDilemma_001229-T1	7460.GB11638-PA	3e-78	296.6					artNOG[6]	0320R@artNOG,0A020@biNOG,0S7UC@hymNOG,0SP0W@inNOG,0V7CE@meNOG,12SUP@opiNOG,COG0327@NOG,KOG4131@euNOG	NA|NA|NA	S	NIF3 (NGG1p interacting factor 3)
EuglossaDilemma_001230-T1	7460.GB14977-PA	3.5e-86	323.9	CIAO1	GO:0007275,GO:0007399,GO:0008150,GO:0008152,GO:0009058,GO:0009987,GO:0016043,GO:0016226,GO:0022008,GO:0022607,GO:0030154,GO:0031163,GO:0032501,GO:0032502,GO:0044085,GO:0044699,GO:0044707,GO:0044763,GO:0048731,GO:0048856,GO:0048869,GO:0071840			artNOG[6]	036B9@artNOG,09X8W@biNOG,0S43X@hymNOG,0ST6N@inNOG,0V87F@meNOG,0XRMA@NOG,12P14@opiNOG,KOG0645@euNOG	NA|NA|NA	S	IKI3 family
EuglossaDilemma_001231-T1	7460.GB18169-PA	3.1e-63	246.5		GO:0000003,GO:0000145,GO:0000212,GO:0000226,GO:0000910,GO:0000916,GO:0001505,GO:0001667,GO:0002064,GO:0003001,GO:0003006,GO:0003008,GO:0005575,GO:0005622,GO:0005623,GO:0005737,GO:0005886,GO:0005938,GO:0006810,GO:0006836,GO:0006887,GO:0006903,GO:0006904,GO:0006928,GO:0006996,GO:0007009,GO:0007010,GO:0007017,GO:0007026,GO:0007049,GO:0007051,GO:0007110,GO:0007111,GO:0007126,GO:0007127,GO:0007135,GO:…	K06111		artNOG[6]	032U7@artNOG,09ZA5@biNOG,0S8HA@hymNOG,0SPPB@inNOG,0VA7F@meNOG,0Z8N0@NOG,12NU1@opiNOG,KOG3691@euNOG	NA|NA|NA	U	Sec8 exocyst complex component specific domain
EuglossaDilemma_001232-T1	7460.GB18567-PA	4.4e-178	629.0	TFIIB	GO:0001173,GO:0001174,GO:0003674,GO:0005488,GO:0005515,GO:0005575,GO:0005622,GO:0005623,GO:0005634,GO:0005654,GO:0005667,GO:0006139,GO:0006351,GO:0006352,GO:0006355,GO:0006357,GO:0006366,GO:0006367,GO:0006725,GO:0006807,GO:0008134,GO:0008150,GO:0008152,GO:0009058,GO:0009059,GO:0009889,GO:0009987,GO:0010467,GO:0010468,GO:0010556,GO:0016070,GO:0018130,GO:0019219,GO:0019222,GO:0019438,GO:0031323,GO:…	K03124		artNOG[6]	035DJ@artNOG,09WX7@biNOG,0S4NM@hymNOG,0SS1V@inNOG,0V7VG@meNOG,137HX@opiNOG,COG1405@NOG,KOG1597@euNOG	NA|NA|NA	K	TFIIB zinc-binding
EuglossaDilemma_001233-T1	7460.GB19619-PA	0.0	1285.0			K08576		artNOG[6]	032IM@artNOG,09XHY@biNOG,0S458@hymNOG,0SQAI@inNOG,0V8G0@meNOG,0XP0B@NOG,12PGQ@opiNOG,KOG0045@euNOG	NA|NA|NA	O, T	Calpain large subunit, domain III
EuglossaDilemma_001234-T1	7460.GB17616-PA	0.0	1755.0		GO:0000003,GO:0000902,GO:0000904,GO:0002165,GO:0003674,GO:0003824,GO:0004721,GO:0004725,GO:0005488,GO:0005515,GO:0005575,GO:0005622,GO:0005623,GO:0005856,GO:0006464,GO:0006470,GO:0006793,GO:0006796,GO:0006928,GO:0006935,GO:0007275,GO:0007399,GO:0007409,GO:0007411,GO:0007417,GO:0007420,GO:0007431,GO:0007435,GO:0007552,GO:0007559,GO:0007610,GO:0008092,GO:0008150,GO:0008152,GO:0008219,GO:0009266,GO:…	K18037		artNOG[6]	03GZB@artNOG,0B0UJ@biNOG,0KDUQ@euNOG,0S9JH@hymNOG,0T3HD@inNOG,0WDC5@meNOG,14U22@opiNOG,COG5599@NOG	NA|NA|NA	T	FERM adjacent (FA)
EuglossaDilemma_001235-T1	7460.GB13130-PA	0.0	1906.3	DRE4	GO:0001672,GO:0003674,GO:0003676,GO:0003677,GO:0003682,GO:0005488,GO:0005575,GO:0005622,GO:0005623,GO:0005634,GO:0005654,GO:0006139,GO:0006259,GO:0006260,GO:0006261,GO:0006268,GO:0006355,GO:0006357,GO:0006725,GO:0006807,GO:0007275,GO:0007399,GO:0008023,GO:0008150,GO:0008152,GO:0009058,GO:0009059,GO:0009889,GO:0009891,GO:0009893,GO:0009987,GO:0010468,GO:0010556,GO:0010557,GO:0010604,GO:0019219,GO:…			artNOG[6]	032N5@artNOG,0A021@biNOG,0S7Y6@hymNOG,0SPI2@inNOG,0V9EN@meNOG,12Q5S@opiNOG,COG5406@NOG,KOG1189@euNOG	NA|NA|NA	E	FACT complex subunit (SPT16/CDC68)
EuglossaDilemma_001236-T1	12957.ACEP_00010318-PA	1.6e-36	157.1					artNOG[6]	038DM@artNOG,0A9JM@biNOG,0J3FT@euNOG,0S8PH@hymNOG,0SV94@inNOG,0VKCD@meNOG,11WPE@NOG,13WRX@opiNOG	NA|NA|NA
EuglossaDilemma_001237-T1	7460.GB19781-PA	3.1e-94	350.1					artNOG[6]	0350G@artNOG,0A22S@biNOG,0S751@hymNOG,0SRMV@inNOG,0VCY6@meNOG,0XQIA@NOG,12PT2@opiNOG,KOG2787@euNOG	NA|NA|NA	V	Lanthionine synthetase C-like protein
EuglossaDilemma_001238-T1	7460.GB11409-PA	3.1e-144	516.5		GO:0003674,GO:0003824,GO:0008150,GO:0008152,GO:0016229,GO:0016491,GO:0044710,GO:0055114	K10251		artNOG[6]	036VH@artNOG,09UPB@biNOG,0V9QB@meNOG,12QGJ@opiNOG,COG0300@NOG,KOG1014@euNOG	NA|NA|NA	Q	short chain dehydrogenase
EuglossaDilemma_001239-T1	7460.GB15946-PA	7.9e-197	691.8		GO:0003674,GO:0003824,GO:0004056,GO:0008150,GO:0008152,GO:0016829,GO:0016840,GO:0016842	K01755		artNOG[6]	03249@artNOG,0A12G@biNOG,0S4WV@hymNOG,0SP3M@inNOG,0VBYU@meNOG,12RA1@opiNOG,COG0165@NOG,KOG1316@euNOG	NA|NA|NA	E	Lyase
EuglossaDilemma_001240-T1	7460.GB10398-PA	7.5e-38	162.2					artNOG[6]	038NH@artNOG,0AA7F@biNOG,0J1DX@euNOG,0SVHE@inNOG,0VM5F@meNOG,11YTJ@NOG,13VZE@opiNOG	NA|NA|NA
EuglossaDilemma_001241-T1	7460.GB12150-PA	1.9e-229	800.4			K05747		artNOG[6]	037EF@artNOG,09V1N@biNOG,0S69U@hymNOG,0STR6@inNOG,0V619@meNOG,11H4S@NOG,13K75@opiNOG,KOG3671@euNOG	NA|NA|NA	Z	WH2 motif
EuglossaDilemma_001242-T1	7460.GB11295-PA	4.9e-111	407.1		GO:0000122,GO:0003674,GO:0003676,GO:0003677,GO:0005488,GO:0006355,GO:0006357,GO:0007275,GO:0007423,GO:0008150,GO:0008407,GO:0009653,GO:0009887,GO:0009889,GO:0009890,GO:0009892,GO:0010468,GO:0010556,GO:0010558,GO:0010605,GO:0010629,GO:0019219,GO:0019222,GO:0022416,GO:0031323,GO:0031324,GO:0031326,GO:0031327,GO:0032501,GO:0032502,GO:0044699,GO:0044707,GO:0044767,GO:0045892,GO:0045934,GO:0048513,GO:…			artNOG[6]	037P6@artNOG,0A692@biNOG,0S6A3@hymNOG,0SUJM@inNOG,0VH3I@meNOG,13T58@opiNOG,COG5048@NOG,KOG1721@euNOG	NA|NA|NA	K	Zinc-finger associated domain (zf-AD)
EuglossaDilemma_001243-T1	7460.GB17872-PA	3.9e-228	795.8					artNOG[6]	038VH@artNOG,0AA4K@biNOG,0J0D6@euNOG,0S688@hymNOG,0SVR1@inNOG,0VKYX@meNOG,11Z4R@NOG,13XE0@opiNOG	NA|NA|NA	S	FBOX
EuglossaDilemma_001244-T1	12957.ACEP_00005696-PA	9.6e-294	1014.6		GO:0008150,GO:0009966,GO:0009968,GO:0010646,GO:0010648,GO:0023051,GO:0023057,GO:0030510,GO:0030514,GO:0048519,GO:0048523,GO:0048583,GO:0048585,GO:0050789,GO:0050794,GO:0065007,GO:0090092,GO:0090101	K19410		artNOG[6]	03586@artNOG,09ZXP@biNOG,0S7V1@hymNOG,0SRVI@inNOG,0VAUB@meNOG,0XP20@NOG,12UB3@opiNOG,KOG0147@euNOG	NA|NA|NA	K	Man1-Src1p-C-terminal domain
EuglossaDilemma_001245-T1	7460.GB15648-PA	2.5e-99	366.7	RPL9	GO:0000022,GO:0000226,GO:0000278,GO:0003674,GO:0003735,GO:0005198,GO:0005575,GO:0005622,GO:0005623,GO:0005737,GO:0005829,GO:0005840,GO:0006412,GO:0006996,GO:0007010,GO:0007017,GO:0007049,GO:0007051,GO:0007052,GO:0007098,GO:0008150,GO:0008152,GO:0009058,GO:0009059,GO:0009987,GO:0010467,GO:0015934,GO:0016043,GO:0019538,GO:0022402,GO:0022625,GO:0022626,GO:0030529,GO:0031023,GO:0032991,GO:0034645,GO:…	K02940		artNOG[6]	0329X@artNOG,09ZYF@biNOG,0S887@hymNOG,0SP81@inNOG,0VAV7@meNOG,12P22@opiNOG,COG0097@NOG,KOG3255@euNOG	NA|NA|NA	J	Ribosomal protein L6
EuglossaDilemma_001246-T1	7425.NV10033-PA	1.8e-242	844.0		GO:0003674,GO:0003824,GO:0005215,GO:0005575,GO:0006139,GO:0006152,GO:0006163,GO:0006195,GO:0006200,GO:0006725,GO:0006753,GO:0006793,GO:0006796,GO:0006807,GO:0006810,GO:0006897,GO:0006909,GO:0008150,GO:0008152,GO:0009056,GO:0009116,GO:0009117,GO:0009119,GO:0009123,GO:0009125,GO:0009126,GO:0009128,GO:0009141,GO:0009143,GO:0009144,GO:0009146,GO:0009150,GO:0009154,GO:0009158,GO:0009161,GO:0009164,GO:…			artNOG[6]	033HA@artNOG,09T5C@biNOG,0S4Z0@hymNOG,0SQ97@inNOG,0V442@meNOG,12NWX@opiNOG,COG1131@NOG,KOG0061@euNOG	NA|NA|NA	Q	ABC-2 type transporter
EuglossaDilemma_001247-T1	7460.GB14462-PA	9.9e-160	568.5					artNOG[6]	03GJM@artNOG,0A6F3@biNOG,0S5Z4@hymNOG,0T3A4@inNOG,0VH9M@meNOG,141T6@opiNOG,COG1131@NOG,KOG0061@euNOG	NA|NA|NA	Q	ATP-binding cassette sub-family G member
EuglossaDilemma_001248-T1	7460.GB12359-PA	0.0	1147.9		GO:0003674,GO:0003824,GO:0005215,GO:0005575,GO:0006139,GO:0006152,GO:0006163,GO:0006195,GO:0006200,GO:0006725,GO:0006753,GO:0006793,GO:0006796,GO:0006807,GO:0006810,GO:0008150,GO:0008152,GO:0009056,GO:0009116,GO:0009117,GO:0009119,GO:0009123,GO:0009125,GO:0009126,GO:0009128,GO:0009141,GO:0009143,GO:0009144,GO:0009146,GO:0009150,GO:0009154,GO:0009158,GO:0009161,GO:0009164,GO:0009166,GO:0009167,GO:…			artNOG[6]	034JY@artNOG,09T5C@biNOG,0S6QT@hymNOG,0SR7Y@inNOG,0V442@meNOG,12NWX@opiNOG,COG1131@NOG,KOG0061@euNOG	NA|NA|NA	Q	ATP-binding cassette sub-family G member
EuglossaDilemma_001249-T1	7460.GB13056-PA	0.0	2445.6			K06709		artNOG[6]	03HYC@artNOG,0B625@biNOG,0S9T9@hymNOG,0T4B7@inNOG,0WIRF@meNOG,13FMX@opiNOG,COG5141@NOG,KOG0958@euNOG	NA|NA|NA	L	JmjC domain, hydroxylase
EuglossaDilemma_001250-T1	12957.ACEP_00003352-PA	2.5e-92	343.6		GO:0003674,GO:0003824,GO:0005215,GO:0005575,GO:0006139,GO:0006152,GO:0006163,GO:0006195,GO:0006200,GO:0006629,GO:0006638,GO:0006639,GO:0006641,GO:0006725,GO:0006753,GO:0006793,GO:0006796,GO:0006807,GO:0006810,GO:0008150,GO:0008152,GO:0009056,GO:0009116,GO:0009117,GO:0009119,GO:0009123,GO:0009125,GO:0009126,GO:0009128,GO:0009141,GO:0009143,GO:0009144,GO:0009146,GO:0009150,GO:0009154,GO:0009158,GO:…			artNOG[6]	031XX@artNOG,0A3AT@biNOG,0S7S3@hymNOG,0SNYF@inNOG,0VE5I@meNOG,13224@opiNOG,COG1131@NOG,KOG0061@euNOG	NA|NA|NA	Q	ABC-2 type transporter
EuglossaDilemma_001251-T1	7460.GB30239-PA	1.4e-27	128.3		GO:0000902,GO:0000904,GO:0001085,GO:0002165,GO:0003002,GO:0003674,GO:0005488,GO:0005515,GO:0005575,GO:0005622,GO:0005623,GO:0005634,GO:0006139,GO:0006351,GO:0006355,GO:0006725,GO:0006807,GO:0006810,GO:0006897,GO:0006909,GO:0006928,GO:0006935,GO:0007275,GO:0007350,GO:0007389,GO:0007399,GO:0007409,GO:0007411,GO:0007423,GO:0007444,GO:0007472,GO:0007476,GO:0007552,GO:0007560,GO:0007563,GO:0008134,GO:…	K15617		artNOG[6]	03688@artNOG,09XI2@biNOG,0S5P0@hymNOG,0STA1@inNOG,0V8G4@meNOG,0YZVH@NOG,12RE6@opiNOG,KOG2181@euNOG	NA|NA|NA	K	LIM-domain binding protein
EuglossaDilemma_001253-T1	7460.GB30239-PA	8e-249	864.8		GO:0000902,GO:0000904,GO:0001085,GO:0002165,GO:0003002,GO:0003674,GO:0005488,GO:0005515,GO:0005575,GO:0005622,GO:0005623,GO:0005634,GO:0006139,GO:0006351,GO:0006355,GO:0006725,GO:0006807,GO:0006810,GO:0006897,GO:0006909,GO:0006928,GO:0006935,GO:0007275,GO:0007350,GO:0007389,GO:0007399,GO:0007409,GO:0007411,GO:0007423,GO:0007444,GO:0007472,GO:0007476,GO:0007552,GO:0007560,GO:0007563,GO:0008134,GO:…	K15617		artNOG[6]	03688@artNOG,09XI2@biNOG,0S5P0@hymNOG,0STA1@inNOG,0V8G4@meNOG,0YZVH@NOG,12RE6@opiNOG,KOG2181@euNOG	NA|NA|NA	K	LIM-domain binding protein
EuglossaDilemma_001256-T1	7460.GB19179-PA	0.0	1084.3		GO:0003674,GO:0003824,GO:0004175,GO:0004222,GO:0005575,GO:0006508,GO:0006509,GO:0008150,GO:0008152,GO:0008233,GO:0008237,GO:0008593,GO:0009966,GO:0010646,GO:0016020,GO:0016021,GO:0016787,GO:0019538,GO:0023051,GO:0031224,GO:0033619,GO:0043170,GO:0044238,GO:0044425,GO:0048583,GO:0050789,GO:0050794,GO:0065007,GO:0070011,GO:0071704	K06704		euNOG[57]	0XQWB@NOG,KOG3658@euNOG	NA|NA|NA	O	ADAM metallopeptidase domain
EuglossaDilemma_001261-T1	7460.GB16071-PA	6.1e-213	745.3	ABI	GO:0000902,GO:0000904,GO:0001932,GO:0001934,GO:0003674,GO:0004871,GO:0005488,GO:0005515,GO:0005575,GO:0005622,GO:0005623,GO:0005737,GO:0005886,GO:0006810,GO:0006897,GO:0006909,GO:0006928,GO:0006935,GO:0006996,GO:0007010,GO:0007030,GO:0007154,GO:0007155,GO:0007165,GO:0007275,GO:0007399,GO:0007409,GO:0007411,GO:0007417,GO:0007423,GO:0007517,GO:0007519,GO:0007528,GO:0008150,GO:0008360,GO:0009605,GO:…			artNOG[6]	034H7@artNOG,09TZX@biNOG,0S461@hymNOG,0SR5H@inNOG,0V50N@meNOG,0Y0MH@NOG,12S1T@opiNOG,KOG2546@euNOG	NA|NA|NA	T, Z	Abl-interactor HHR
EuglossaDilemma_001262-T1	7460.GB10856-PA	1.9e-219	766.9		GO:0003674,GO:0005575,GO:0005622,GO:0005623,GO:0006805,GO:0008150,GO:0008152,GO:0009055,GO:0009404,GO:0009410,GO:0009636,GO:0009987,GO:0016020,GO:0017085,GO:0017143,GO:0019748,GO:0042221,GO:0043226,GO:0043227,GO:0043229,GO:0043231,GO:0044237,GO:0044424,GO:0044464,GO:0044699,GO:0044710,GO:0044763,GO:0050896,GO:0051716,GO:0070887,GO:0071466			artNOG[6]	032VJ@artNOG,0A5CX@biNOG,0S7Y1@hymNOG,0SPQG@inNOG,0VEU3@meNOG,13P4M@opiNOG,COG2124@NOG,KOG0156@euNOG	NA|NA|NA	Q	Cytochrome P450
EuglossaDilemma_001263-T1	7460.GB30235-PA	1e-208	731.5		GO:0003674,GO:0005575,GO:0005622,GO:0005623,GO:0006805,GO:0008150,GO:0008152,GO:0009055,GO:0009404,GO:0009410,GO:0009636,GO:0009987,GO:0016020,GO:0017085,GO:0017143,GO:0019748,GO:0042221,GO:0043226,GO:0043227,GO:0043229,GO:0043231,GO:0044237,GO:0044424,GO:0044464,GO:0044699,GO:0044710,GO:0044763,GO:0050896,GO:0051716,GO:0070887,GO:0071466			artNOG[6]	032VJ@artNOG,0A5CX@biNOG,0S7Y1@hymNOG,0SPQG@inNOG,0VEU3@meNOG,13P4M@opiNOG,COG2124@NOG,KOG0156@euNOG	NA|NA|NA	Q	Cytochrome P450
EuglossaDilemma_001264-T1	12957.ACEP_00009495-PA	4.4e-46	189.1		GO:0003674,GO:0003824,GO:0005575,GO:0005622,GO:0005623,GO:0005737,GO:0005783,GO:0005787,GO:0005789,GO:0006465,GO:0006518,GO:0006807,GO:0008150,GO:0008152,GO:0008233,GO:0009987,GO:0010467,GO:0012505,GO:0016020,GO:0016485,GO:0016787,GO:0019538,GO:0031090,GO:0032991,GO:0034641,GO:0042175,GO:0043170,GO:0043226,GO:0043227,GO:0043229,GO:0043231,GO:0043234,GO:0043603,GO:0044237,GO:0044238,GO:0044260,GO:…	K13280		artNOG[6]	0331Z@artNOG,09U03@biNOG,0SPVU@inNOG,0V4YX@meNOG,13J08@opiNOG,COG0681@NOG,KOG3342@euNOG	NA|NA|NA	U	signal peptidase
EuglossaDilemma_001265-T1	7460.GB14543-PA	6.9e-126	455.7					artNOG[6]	03B5Q@artNOG,0A75E@biNOG,0JPET@euNOG,0S43E@hymNOG,0SXV4@inNOG,0VHZR@meNOG,0ZTJ7@NOG,14DTR@opiNOG	NA|NA|NA
EuglossaDilemma_001266-T1	7460.GB14887-PA	1.8e-139	500.7		GO:0000910,GO:0007049,GO:0008150,GO:0009987,GO:0022402,GO:0022603,GO:0044699,GO:0044763,GO:0050789,GO:0050793,GO:0051239,GO:0051301,GO:0065007,GO:0090175,GO:2000026,GO:2000027			artNOG[6]	032TZ@artNOG,09UEI@biNOG,0SSC3@inNOG,0V5DV@meNOG,0XRXC@NOG,12Q9Q@opiNOG,KOG2998@euNOG	NA|NA|NA	S	ELMO domain-containing protein
EuglossaDilemma_001267-T1	7460.GB13514-PA	1.7e-147	527.3					artNOG[6]	033P1@artNOG,0A0RN@biNOG,0S7SC@hymNOG,0SQE9@inNOG,0VBN0@meNOG,13IX6@opiNOG,COG0526@NOG,KOG0191@euNOG	NA|NA|NA	O	Thioredoxin
EuglossaDilemma_001268-T1	7460.GB16795-PA	5.7e-94	349.4					artNOG[6]	03GG9@artNOG,0AI0Z@biNOG,0KIC2@euNOG,0S9GW@hymNOG,0T3DX@inNOG,0VVEI@meNOG,10QDU@NOG,14VN6@opiNOG	NA|NA|NA
EuglossaDilemma_001269-T1	7460.GB14466-PA	0.0	1256.1					artNOG[6]	033G6@artNOG,0A4CK@biNOG,0S62A@hymNOG,0SQ87@inNOG,0VF79@meNOG,13JYE@opiNOG,COG4886@NOG,KOG0619@euNOG	NA|NA|NA	T	LRRCT
EuglossaDilemma_001279-T1	7460.GB12387-PA	9.1e-295	1018.8					artNOG[6]	033G6@artNOG,0A4CK@biNOG,0S722@hymNOG,0SQ87@inNOG,0VF79@meNOG,13JYE@opiNOG,COG4886@NOG,KOG0619@euNOG	NA|NA|NA	T	LRRCT
EuglossaDilemma_001281-T1	7460.GB18250-PA	0.0	1361.3	MAL	GO:0003674,GO:0003824,GO:0006725,GO:0006726,GO:0006727,GO:0006732,GO:0006777,GO:0006793,GO:0006796,GO:0006807,GO:0008055,GO:0008150,GO:0008152,GO:0008265,GO:0009058,GO:0009108,GO:0009987,GO:0018130,GO:0019438,GO:0019538,GO:0019637,GO:0019720,GO:0019748,GO:0032324,GO:0032502,GO:0033060,GO:0042440,GO:0042441,GO:0043170,GO:0043324,GO:0043473,GO:0043474,GO:0043545,GO:0044237,GO:0044238,GO:0044249,GO:…	K15631		artNOG[6]	0324X@artNOG,0A1FT@biNOG,0S4T4@hymNOG,0SRND@inNOG,0V8K0@meNOG,12QDX@opiNOG,COG0520@NOG,COG3217@NOG,KOG2142@euNOG	NA|NA|NA	H	MOSC domain
EuglossaDilemma_001283-T1	7460.GB16057-PA	7.8e-32	142.9					artNOG[6]	039MI@artNOG,0AAXI@biNOG,0J7XE@euNOG,0SWBP@inNOG,0VMXI@meNOG,0ZFXU@NOG,13ZEE@opiNOG	NA|NA|NA	S	Inherit from biNOG: Pupal cuticle protein C1
EuglossaDilemma_001284-T1	7460.GB16057-PA	6.5e-19	100.5					artNOG[6]	039MI@artNOG,0AAXI@biNOG,0J7XE@euNOG,0SWBP@inNOG,0VMXI@meNOG,0ZFXU@NOG,13ZEE@opiNOG	NA|NA|NA	S	Inherit from biNOG: Pupal cuticle protein C1
EuglossaDilemma_001285-T1	7460.GB14640-PA	6.7e-70	268.9					artNOG[6]	0380J@artNOG,0A82U@biNOG,0S8SG@hymNOG,0SUWF@inNOG,0VEPA@meNOG,11QB6@NOG,13TS6@opiNOG,KOG4706@euNOG	NA|NA|NA	S	Ribosome biogenesis protein Nop16
EuglossaDilemma_001286-T1	7460.GB14906-PA	5.2e-110	402.5			K07944		artNOG[6]	0383Q@artNOG,0AA8Y@biNOG,0SUZG@inNOG,0VM71@meNOG,0XRG9@NOG,13UFM@opiNOG,KOG0073@euNOG	NA|NA|NA	U	Signal recognition particle receptor beta subunit
EuglossaDilemma_001287-T1	7460.GB10960-PA	0.0	1479.2		GO:0001071,GO:0003674,GO:0003700,GO:0005575,GO:0005622,GO:0005623,GO:0005634,GO:0006355,GO:0008150,GO:0009889,GO:0010468,GO:0010556,GO:0019219,GO:0019222,GO:0031323,GO:0031326,GO:0043226,GO:0043227,GO:0043229,GO:0043231,GO:0044424,GO:0044464,GO:0050789,GO:0050794,GO:0051171,GO:0051252,GO:0060255,GO:0065007,GO:0080090,GO:2000112,GO:2001141			artNOG[6]	035HN@artNOG,09Y7N@biNOG,0IEDY@euNOG,0S4TH@hymNOG,0SSIK@inNOG,0V957@meNOG,0Y2DF@NOG,13HWH@opiNOG	NA|NA|NA	K	Kelch motif
EuglossaDilemma_001288-T1	7460.GB16363-PA	0.0	1620.9		GO:0002165,GO:0007155,GO:0007275,GO:0007444,GO:0007478,GO:0007480,GO:0007552,GO:0007560,GO:0008150,GO:0008360,GO:0009653,GO:0009791,GO:0009886,GO:0009887,GO:0009987,GO:0022603,GO:0022604,GO:0022610,GO:0032501,GO:0032502,GO:0035107,GO:0035108,GO:0035114,GO:0035120,GO:0035127,GO:0035218,GO:0044699,GO:0044707,GO:0044763,GO:0044767,GO:0048513,GO:0048563,GO:0048569,GO:0048707,GO:0048731,GO:0048736,GO:…	K19464		artNOG[6]	032K2@artNOG,09TXP@biNOG,0S7MZ@hymNOG,0SPGB@inNOG,0V4WQ@meNOG,0XRPT@NOG,12NF7@opiNOG,KOG3521@euNOG	NA|NA|NA	T	RhoGEF
EuglossaDilemma_001289-T1	7460.GB20061-PA	1.4e-76	292.4					artNOG[6]	03GG0@artNOG,0AAGR@biNOG,0KDZD@euNOG,0S8ZE@hymNOG,0T3E7@inNOG,0VMF0@meNOG,11E4Y@NOG,131W3@opiNOG	NA|NA|NA
EuglossaDilemma_001290-T1	7460.GB11343-PA	1.5e-219	768.1			K13170		artNOG[6]	037WA@artNOG,0A24T@biNOG,0IEQY@euNOG,0S4UB@hymNOG,0SUDH@inNOG,0VD0A@meNOG,11NIS@NOG,12UDE@opiNOG	NA|NA|NA	S	Inherit from biNOG: PNN-interacting serine arginine-rich protein
EuglossaDilemma_001291-T1	7460.GB11901-PA	0.0	1133.6	SS	GO:0000122,GO:0001071,GO:0002165,GO:0003002,GO:0003674,GO:0003676,GO:0003677,GO:0003700,GO:0005488,GO:0005515,GO:0005575,GO:0005622,GO:0005623,GO:0005634,GO:0006139,GO:0006351,GO:0006355,GO:0006357,GO:0006366,GO:0006725,GO:0006807,GO:0007275,GO:0007389,GO:0007399,GO:0007444,GO:0007455,GO:0007469,GO:0007478,GO:0007480,GO:0007552,GO:0007560,GO:0008150,GO:0008152,GO:0009058,GO:0009059,GO:0009653,GO:…			artNOG[6]	035YR@artNOG,09Y67@biNOG,0S75N@hymNOG,0SST5@inNOG,0V93S@meNOG,0XRZH@NOG,12T8X@opiNOG,KOG3560@euNOG	NA|NA|NA	K	PAC
EuglossaDilemma_001298-T1	7460.GB18878-PA	1.3e-147	527.7					artNOG[6]	036NY@artNOG,0A0TC@biNOG,0IHH4@euNOG,0S66M@hymNOG,0STT5@inNOG,0VBPY@meNOG,11FTI@NOG,13I5P@opiNOG	NA|NA|NA	S	Inherit from biNOG: transmembrane protein 164
EuglossaDilemma_001299-T1	7460.GB15114-PA	9.1e-150	534.6	FSN	GO:0003008,GO:0003674,GO:0005488,GO:0005515,GO:0005575,GO:0007154,GO:0007267,GO:0007268,GO:0007274,GO:0008150,GO:0008582,GO:0009987,GO:0016202,GO:0019226,GO:0023052,GO:0031594,GO:0032501,GO:0035637,GO:0040008,GO:0044087,GO:0044699,GO:0044700,GO:0044707,GO:0044763,GO:0045202,GO:0045595,GO:0045886,GO:0045926,GO:0048519,GO:0048523,GO:0048634,GO:0048638,GO:0048640,GO:0048641,GO:0048742,GO:0050789,GO:…	K10319		artNOG[6]	035EA@artNOG,09XID@biNOG,0S7DT@hymNOG,0SS7H@inNOG,0V62M@meNOG,0XQC1@NOG,12XAR@opiNOG,KOG3953@euNOG	NA|NA|NA	O	SPRY
EuglossaDilemma_001300-T1	7425.NV13769-PA	4.8e-48	195.7		GO:0000428,GO:0003674,GO:0003824,GO:0003899,GO:0005575,GO:0005622,GO:0005623,GO:0005634,GO:0005730,GO:0005736,GO:0006139,GO:0006351,GO:0006360,GO:0006725,GO:0006807,GO:0008150,GO:0008152,GO:0009058,GO:0009059,GO:0009987,GO:0010467,GO:0016070,GO:0016740,GO:0016772,GO:0016779,GO:0018130,GO:0019438,GO:0030880,GO:0031974,GO:0031981,GO:0032774,GO:0032991,GO:0034062,GO:0034641,GO:0034645,GO:0034654,GO:…	K03000		artNOG[6]	038BA@artNOG,0A6UG@biNOG,0S8MK@hymNOG,0SVE3@inNOG,0VHNG@meNOG,13UKA@opiNOG,COG1594@NOG,KOG2907@euNOG	NA|NA|NA	K	DNA-dependent RNA polymerase catalyzes the transcription of DNA into RNA using the four ribonucleoside triphosphates as substrates (By similarity)
EuglossaDilemma_001301-T1	7460.GB10067-PA	2.1e-181	640.2		GO:0003674,GO:0003824,GO:0008150,GO:0008152,GO:0008233,GO:0008238,GO:0008239,GO:0016787,GO:0070011	K01278		artNOG[6]	03624@artNOG,09URM@biNOG,0S71H@hymNOG,0SSVA@inNOG,0V52H@meNOG,12P87@opiNOG,COG1506@NOG,KOG2100@euNOG	NA|NA|NA	O	venom dipeptidyl peptidase 4-like
EuglossaDilemma_001302-T1	7460.GB10067-PA	4.7e-73	279.3		GO:0003674,GO:0003824,GO:0008150,GO:0008152,GO:0008233,GO:0008238,GO:0008239,GO:0016787,GO:0070011	K01278		artNOG[6]	03624@artNOG,09URM@biNOG,0S71H@hymNOG,0SSVA@inNOG,0V52H@meNOG,12P87@opiNOG,COG1506@NOG,KOG2100@euNOG	NA|NA|NA	O	venom dipeptidyl peptidase 4-like
EuglossaDilemma_001303-T1	7460.GB17069-PA	1.5e-310	1070.1		GO:0000159,GO:0003008,GO:0003674,GO:0005575,GO:0005622,GO:0005623,GO:0006464,GO:0006470,GO:0006793,GO:0006796,GO:0007154,GO:0007267,GO:0007268,GO:0007274,GO:0007275,GO:0007517,GO:0007519,GO:0007528,GO:0008150,GO:0008152,GO:0008287,GO:0008601,GO:0009888,GO:0009987,GO:0010941,GO:0014706,GO:0016043,GO:0016311,GO:0019208,GO:0019222,GO:0019226,GO:0019538,GO:0019888,GO:0023052,GO:0030154,GO:0030234,GO:…	K11584		artNOG[6]	032X1@artNOG,09W16@biNOG,0S777@hymNOG,0SQWH@inNOG,0V6ZH@meNOG,0XQJW@NOG,12N9U@opiNOG,KOG2085@euNOG	NA|NA|NA	T	Protein phosphatase 2A regulatory B subunit (B56 family)
EuglossaDilemma_001304-T1	7460.GB10652-PA	1.3e-228	797.3	ZPR1	GO:0001763,GO:0002009,GO:0005575,GO:0005622,GO:0005623,GO:0005634,GO:0005730,GO:0006139,GO:0006351,GO:0006360,GO:0006725,GO:0006807,GO:0007275,GO:0007424,GO:0007430,GO:0008150,GO:0008152,GO:0009058,GO:0009059,GO:0009653,GO:0009888,GO:0009987,GO:0010467,GO:0016070,GO:0018130,GO:0019438,GO:0031974,GO:0031981,GO:0032501,GO:0032502,GO:0032774,GO:0034641,GO:0034645,GO:0034654,GO:0035148,GO:0035149,GO:…	K06874		artNOG[6]	032WQ@artNOG,09U55@biNOG,0S730@hymNOG,0SPRH@inNOG,0V54A@meNOG,12NIX@opiNOG,COG1779@NOG,KOG2703@euNOG	NA|NA|NA	S	ZPR1 zinc-finger domain
EuglossaDilemma_001305-T1	7460.GB18951-PA	9e-67	258.5			K10411		artNOG[6]	0376G@artNOG,09YNZ@biNOG,0SU3N@inNOG,0V9KN@meNOG,12RBN@opiNOG,COG4886@NOG,KOG0531@euNOG	NA|NA|NA	T	Inherit from biNOG: Dynein, axonemal, light chain 1
EuglossaDilemma_001306-T1	12957.ACEP_00008825-PA	1.4e-57	228.8	SFXN2	GO:0005575,GO:0005622,GO:0005623,GO:0005737,GO:0005739,GO:0005740,GO:0005743,GO:0016020,GO:0019866,GO:0031090,GO:0031966,GO:0031967,GO:0031975,GO:0043226,GO:0043227,GO:0043229,GO:0043231,GO:0044422,GO:0044424,GO:0044429,GO:0044444,GO:0044446,GO:0044464			euNOG[57]	0YU8V@NOG,KOG3767@euNOG	NA|NA|NA	U	SideroFleXiN
EuglossaDilemma_001307-T1	7460.GB12027-PA	2e-156	557.0	TFB4	GO:0000428,GO:0000439,GO:0000441,GO:0001109,GO:0001111,GO:0001112,GO:0001113,GO:0001120,GO:0005575,GO:0005622,GO:0005623,GO:0005634,GO:0005654,GO:0005667,GO:0005675,GO:0006139,GO:0006259,GO:0006281,GO:0006289,GO:0006351,GO:0006352,GO:0006366,GO:0006367,GO:0006725,GO:0006807,GO:0006950,GO:0006974,GO:0008150,GO:0008152,GO:0009058,GO:0009059,GO:0009314,GO:0009411,GO:0009416,GO:0009628,GO:0009987,GO:…	K03143		artNOG[6]	03644@artNOG,09VQZ@biNOG,0S3NK@hymNOG,0SSXN@inNOG,0V6Q0@meNOG,12TS9@opiNOG,COG5242@NOG,KOG2487@euNOG	NA|NA|NA	K	Transcription factor Tfb4
EuglossaDilemma_001308-T1	7460.GB16464-PA	9.9e-152	541.6	MDH2	GO:0002119,GO:0002164,GO:0002165,GO:0003674,GO:0003824,GO:0005488,GO:0005515,GO:0005575,GO:0005622,GO:0005623,GO:0005634,GO:0005737,GO:0005739,GO:0005740,GO:0005743,GO:0005759,GO:0005811,GO:0005886,GO:0005975,GO:0005996,GO:0006006,GO:0006082,GO:0006091,GO:0006094,GO:0006099,GO:0006107,GO:0006108,GO:0006139,GO:0006461,GO:0006464,GO:0006473,GO:0006475,GO:0006725,GO:0006732,GO:0006733,GO:0006734,GO:…	K00026		meNOG[21]	09WN8@biNOG,0VBBW@meNOG,12NJA@opiNOG,COG0039@NOG,KOG1494@euNOG	NA|NA|NA	C	malate dehydrogenase 2, NAD (mitochondrial)
EuglossaDilemma_001309-T1	7460.GB12427-PA	1.2e-214	751.9					artNOG[6]	03GVV@artNOG,0ABSB@biNOG,0KF3Y@euNOG,0S8QZ@hymNOG,0T2YY@inNOG,0VNUE@meNOG,115KJ@NOG,12ZN7@opiNOG	NA|NA|NA
EuglossaDilemma_001310-T1	7460.GB15582-PA	2.2e-121	440.3		GO:0000003,GO:0000075,GO:0000077,GO:0000226,GO:0000902,GO:0000904,GO:0001709,GO:0001932,GO:0001933,GO:0003002,GO:0003006,GO:0003008,GO:0003674,GO:0004857,GO:0004860,GO:0005488,GO:0005515,GO:0005575,GO:0005576,GO:0005622,GO:0005623,GO:0005634,GO:0005694,GO:0005737,GO:0005856,GO:0005875,GO:0006469,GO:0006928,GO:0006935,GO:0006950,GO:0006974,GO:0006996,GO:0007010,GO:0007017,GO:0007049,GO:0007088,GO:…	K06630		artNOG[6]	033JW@artNOG,09X9P@biNOG,0S3A6@hymNOG,0SQBC@inNOG,0V73V@meNOG,12PIV@opiNOG,COG5040@NOG,KOG0841@euNOG	NA|NA|NA	O	14_3_3
EuglossaDilemma_001311-T1	7460.GB13861-PA	0.0	1263.4	OSBP	GO:0000003,GO:0002064,GO:0003006,GO:0003674,GO:0005488,GO:0005496,GO:0005575,GO:0005622,GO:0005623,GO:0005737,GO:0005783,GO:0005794,GO:0006810,GO:0006886,GO:0006996,GO:0007030,GO:0007275,GO:0007276,GO:0007281,GO:0007283,GO:0007286,GO:0007291,GO:0007349,GO:0008104,GO:0008142,GO:0008150,GO:0008289,GO:0009653,GO:0009888,GO:0009987,GO:0015031,GO:0016043,GO:0019953,GO:0022412,GO:0022414,GO:0030154,GO:…			artNOG[6]	0365Q@artNOG,0A068@biNOG,0S706@hymNOG,0SSA6@inNOG,0V7IX@meNOG,0XP9E@NOG,12Q34@opiNOG,KOG1737@euNOG	NA|NA|NA	T	Oxysterol-binding protein
EuglossaDilemma_001312-T1	7460.GB16454-PA	2.8e-214	749.6		GO:0003674,GO:0003824,GO:0004175,GO:0004190,GO:0005575,GO:0005622,GO:0005623,GO:0005737,GO:0005783,GO:0005794,GO:0006465,GO:0006518,GO:0006807,GO:0008150,GO:0008152,GO:0008233,GO:0009987,GO:0010467,GO:0016020,GO:0016485,GO:0016787,GO:0019538,GO:0034641,GO:0042500,GO:0043170,GO:0043226,GO:0043227,GO:0043229,GO:0043231,GO:0043603,GO:0044237,GO:0044238,GO:0044260,GO:0044267,GO:0044424,GO:0044444,GO:…	K09598		artNOG[6]	032ZQ@artNOG,09T9P@biNOG,0S686@hymNOG,0SPTY@inNOG,0V48S@meNOG,0XTES@NOG,12P1Z@opiNOG,KOG2443@euNOG	NA|NA|NA	U	signal peptide peptidase-like 3-like
EuglossaDilemma_001313-T1	7460.GB11777-PA	2.1e-152	543.9			K16056		artNOG[6]	03462@artNOG,09W46@biNOG,0S3ZG@hymNOG,0SSNA@inNOG,0V72H@meNOG,10DSB@NOG,12RK3@opiNOG,KOG4298@euNOG	NA|NA|NA	A	Mediator of CRAC channel activity
EuglossaDilemma_001314-T1	7460.GB20081-PA	3.6e-95	353.2					artNOG[6]	03927@artNOG,0A710@biNOG,0J3VQ@euNOG,0S82Y@hymNOG,0SVV0@inNOG,0VNC2@meNOG,12394@NOG,13XHF@opiNOG	NA|NA|NA
EuglossaDilemma_001315-T1	7460.GB16883-PA	0.0	3552.7		GO:0003674,GO:0003824,GO:0004312,GO:0005575,GO:0005622,GO:0005623,GO:0005737,GO:0005829,GO:0005835,GO:0006082,GO:0006629,GO:0006631,GO:0006633,GO:0008150,GO:0008152,GO:0008610,GO:0009058,GO:0009987,GO:0016053,GO:0016740,GO:0016746,GO:0016747,GO:0019752,GO:0032787,GO:0032991,GO:0043234,GO:0043436,GO:0044237,GO:0044238,GO:0044249,GO:0044255,GO:0044281,GO:0044283,GO:0044424,GO:0044444,GO:0044445,GO:…	K00665		artNOG[6]	033GA@artNOG,09XXH@biNOG,0S3GX@hymNOG,0ST9V@inNOG,0V8V9@meNOG,12PD0@opiNOG,COG3321@NOG,KOG1202@euNOG	NA|NA|NA	Q	fatty acid synthase-like
EuglossaDilemma_001316-T1	7460.GB10212-PA	0.0	2076.6		GO:0000278,GO:0000281,GO:0000910,GO:0000912,GO:0000915,GO:0000920,GO:0003674,GO:0003824,GO:0004672,GO:0004674,GO:0005488,GO:0005575,GO:0005622,GO:0005623,GO:0005737,GO:0005826,GO:0005856,GO:0005938,GO:0006325,GO:0006464,GO:0006468,GO:0006793,GO:0006796,GO:0006996,GO:0007010,GO:0007049,GO:0007109,GO:0008150,GO:0008152,GO:0008289,GO:0009987,GO:0010564,GO:0015629,GO:0016043,GO:0016301,GO:0016310,GO:…	K16308		artNOG[6]	03519@artNOG,09WI2@biNOG,0S3PR@hymNOG,0SSPJ@inNOG,0V7GM@meNOG,0XR1Q@NOG,12SJ6@opiNOG,KOG0612@euNOG	NA|NA|NA	T	CNH
EuglossaDilemma_001317-T1	7460.GB30140-PA	0.0	1278.8		GO:0001654,GO:0001745,GO:0001751,GO:0001754,GO:0002164,GO:0003674,GO:0003824,GO:0005488,GO:0005515,GO:0005575,GO:0005622,GO:0005623,GO:0005634,GO:0005635,GO:0005737,GO:0005811,GO:0005856,GO:0005874,GO:0005875,GO:0005881,GO:0006139,GO:0006152,GO:0006163,GO:0006195,GO:0006200,GO:0006725,GO:0006753,GO:0006793,GO:0006796,GO:0006807,GO:0006810,GO:0006869,GO:0006928,GO:0007017,GO:0007018,GO:0007097,GO:…			artNOG[6]	037JX@artNOG,09ZUV@biNOG,0IZ65@euNOG,0S7TG@hymNOG,0SUG5@inNOG,0VARF@meNOG,11Q0W@NOG,13TEI@opiNOG	NA|NA|NA
EuglossaDilemma_001320-T1	7425.NV13641-PA	6.5e-09	66.6	TRH	GO:0000902,GO:0000904,GO:0000981,GO:0001071,GO:0001655,GO:0001709,GO:0002009,GO:0003674,GO:0003676,GO:0003677,GO:0003700,GO:0005488,GO:0005515,GO:0005575,GO:0005622,GO:0005623,GO:0005634,GO:0006139,GO:0006351,GO:0006355,GO:0006357,GO:0006366,GO:0006725,GO:0006807,GO:0007154,GO:0007267,GO:0007275,GO:0007399,GO:0007424,GO:0007425,GO:0007431,GO:0007435,GO:0007442,GO:0007443,GO:0008150,GO:0008152,GO:…	K09098		artNOG[6]	033IN@artNOG,09XXT@biNOG,0S711@hymNOG,0SQAE@inNOG,0V8VJ@meNOG,0YK57@NOG,12RDM@opiNOG,KOG3558@euNOG	NA|NA|NA	K, T	PAC
EuglossaDilemma_001327-T1	7460.GB17871-PA	0.0	1520.8	TRH	GO:0000902,GO:0000904,GO:0000981,GO:0001071,GO:0001655,GO:0001709,GO:0002009,GO:0003674,GO:0003676,GO:0003677,GO:0003700,GO:0005488,GO:0005515,GO:0005575,GO:0005622,GO:0005623,GO:0005634,GO:0006139,GO:0006351,GO:0006355,GO:0006357,GO:0006366,GO:0006725,GO:0006807,GO:0007154,GO:0007267,GO:0007275,GO:0007399,GO:0007424,GO:0007425,GO:0007431,GO:0007435,GO:0007442,GO:0007443,GO:0008150,GO:0008152,GO:…	K09098		artNOG[6]	033IN@artNOG,09XXT@biNOG,0S711@hymNOG,0SQAE@inNOG,0V8VJ@meNOG,0YK57@NOG,12RDM@opiNOG,KOG3558@euNOG	NA|NA|NA	K, T	PAC
EuglossaDilemma_001328-T1	7460.GB11456-PA	6.9e-125	452.2	CREG	GO:0000122,GO:0003674,GO:0005488,GO:0005515,GO:0006355,GO:0006357,GO:0008134,GO:0008150,GO:0009889,GO:0009890,GO:0009892,GO:0010468,GO:0010556,GO:0010558,GO:0010605,GO:0010629,GO:0019219,GO:0019222,GO:0031323,GO:0031324,GO:0031326,GO:0031327,GO:0045892,GO:0045934,GO:0048519,GO:0048523,GO:0050789,GO:0050794,GO:0051171,GO:0051172,GO:0051252,GO:0051253,GO:0060255,GO:0065007,GO:0080090,GO:2000112,GO:…			artNOG[6]	037HT@artNOG,09UE1@biNOG,0S81H@hymNOG,0SUVB@inNOG,0V5DG@meNOG,11WS9@NOG,13T2Y@opiNOG,KOG3374@euNOG	NA|NA|NA	K	Inherit from biNOG: Cellular repressor of E1A-stimulated genes 1
EuglossaDilemma_001329-T1	7460.GB12665-PA	0.0	1481.1	COG3	GO:0000003,GO:0000139,GO:0000910,GO:0003674,GO:0005215,GO:0005575,GO:0005622,GO:0005623,GO:0005737,GO:0005794,GO:0006403,GO:0006810,GO:0006888,GO:0006891,GO:0007049,GO:0007112,GO:0007275,GO:0007399,GO:0008104,GO:0008150,GO:0008565,GO:0009987,GO:0012505,GO:0015031,GO:0015931,GO:0016020,GO:0016192,GO:0016482,GO:0017119,GO:0022008,GO:0022402,GO:0022892,GO:0030154,GO:0031090,GO:0032501,GO:0032502,GO:…			artNOG[6]	034JR@artNOG,09W9E@biNOG,0S3SS@hymNOG,0SR8Y@inNOG,0V8PU@meNOG,0XNXH@NOG,12QDA@opiNOG,KOG2604@euNOG	NA|NA|NA	U	Sec34-like family
EuglossaDilemma_001330-T1	7460.GB18771-PA	1.9e-54	216.9	RPL36	GO:0000228,GO:0003674,GO:0003735,GO:0005198,GO:0005575,GO:0005622,GO:0005623,GO:0005634,GO:0005694,GO:0005730,GO:0005737,GO:0005829,GO:0005840,GO:0006412,GO:0008150,GO:0008152,GO:0009058,GO:0009059,GO:0009987,GO:0010467,GO:0015934,GO:0019538,GO:0022625,GO:0022626,GO:0030529,GO:0031974,GO:0031981,GO:0032991,GO:0034645,GO:0043170,GO:0043226,GO:0043227,GO:0043228,GO:0043229,GO:0043231,GO:0043232,GO:…	K02920		artNOG[6]	037IY@artNOG,0A7W5@biNOG,0S8J9@hymNOG,0SUPQ@inNOG,0VKE3@meNOG,13SHD@opiNOG,COG5051@NOG,KOG3452@euNOG	NA|NA|NA	J	Ribosomal protein L36e
EuglossaDilemma_001331-T1	7460.GB19514-PA	2.1e-269	933.3		GO:0000079,GO:0001932,GO:0008150,GO:0019220,GO:0019222,GO:0031323,GO:0031399,GO:0032268,GO:0042325,GO:0043549,GO:0045859,GO:0050789,GO:0050790,GO:0050794,GO:0051174,GO:0051246,GO:0051338,GO:0051726,GO:0060255,GO:0065007,GO:0065009,GO:0071900,GO:0080090			artNOG[6]	03200@artNOG,09USJ@biNOG,0S3MR@hymNOG,0SP06@inNOG,0V9XZ@meNOG,12RJS@opiNOG,COG0621@NOG,KOG2492@euNOG	NA|NA|NA	T	Uncharacterized protein family UPF0004
EuglossaDilemma_001332-T1	7460.GB16570-PA	3e-198	697.2		GO:0001654,GO:0001736,GO:0001737,GO:0001738,GO:0001745,GO:0002009,GO:0002165,GO:0005575,GO:0005622,GO:0005623,GO:0005737,GO:0007163,GO:0007164,GO:0007275,GO:0007399,GO:0007423,GO:0007444,GO:0007472,GO:0007476,GO:0007552,GO:0007560,GO:0008150,GO:0008544,GO:0009653,GO:0009791,GO:0009886,GO:0009887,GO:0009888,GO:0009913,GO:0009987,GO:0016043,GO:0022008,GO:0030030,GO:0030154,GO:0030182,GO:0030855,GO:…			artNOG[6]	033NG@artNOG,0A37G@biNOG,0SQDP@inNOG,0VE28@meNOG,12Y6A@opiNOG,COG0666@NOG,KOG0504@euNOG	NA|NA|NA	S	Ankyrin repeat
EuglossaDilemma_001336-T1	7460.GB16570-PA	2.1e-08	63.9		GO:0001654,GO:0001736,GO:0001737,GO:0001738,GO:0001745,GO:0002009,GO:0002165,GO:0005575,GO:0005622,GO:0005623,GO:0005737,GO:0007163,GO:0007164,GO:0007275,GO:0007399,GO:0007423,GO:0007444,GO:0007472,GO:0007476,GO:0007552,GO:0007560,GO:0008150,GO:0008544,GO:0009653,GO:0009791,GO:0009886,GO:0009887,GO:0009888,GO:0009913,GO:0009987,GO:0016043,GO:0022008,GO:0030030,GO:0030154,GO:0030182,GO:0030855,GO:…			artNOG[6]	033NG@artNOG,0A37G@biNOG,0SQDP@inNOG,0VE28@meNOG,12Y6A@opiNOG,COG0666@NOG,KOG0504@euNOG	NA|NA|NA	S	Ankyrin repeat
EuglossaDilemma_001337-T1	7425.NV11124-PA	1.2e-30	139.4					artNOG[6]	03GP9@artNOG,0AJJ2@biNOG,0KF03@euNOG,0S9B3@hymNOG,0T365@inNOG,0VX3J@meNOG,116M0@NOG,12ZVY@opiNOG	NA|NA|NA
EuglossaDilemma_001338-T1	12957.ACEP_00011673-PA	0.0	1377.1		GO:0007275,GO:0007399,GO:0008150,GO:0009987,GO:0022008,GO:0030154,GO:0032501,GO:0032502,GO:0044699,GO:0044707,GO:0044763,GO:0048731,GO:0048856,GO:0048869	K14861		artNOG[6]	036S2@artNOG,0A18P@biNOG,0S3E7@hymNOG,0STPA@inNOG,0VC4G@meNOG,0XR9W@NOG,12UDY@opiNOG,KOG1791@euNOG	NA|NA|NA	S	Ribosome 60S biogenesis N-terminal
EuglossaDilemma_001339-T1	7460.GB11652-PA	6.9e-97	359.4			K17654		artNOG[6]	03424@artNOG,0A3WJ@biNOG,0VERG@meNOG,11JE4@NOG,13I13@opiNOG,KOG2967@euNOG	NA|NA|NA	S	mitochondrial ribonuclease P protein 1 homolog
EuglossaDilemma_001340-T1	7460.GB17138-PA	0.0	6384.3		GO:0000003,GO:0000902,GO:0000904,GO:0001667,GO:0002165,GO:0002376,GO:0003002,GO:0003006,GO:0003008,GO:0003674,GO:0003824,GO:0004386,GO:0005575,GO:0005622,GO:0005623,GO:0005634,GO:0005856,GO:0005875,GO:0006139,GO:0006152,GO:0006163,GO:0006195,GO:0006200,GO:0006355,GO:0006725,GO:0006753,GO:0006793,GO:0006796,GO:0006807,GO:0006928,GO:0006935,GO:0006955,GO:0006959,GO:0006996,GO:0007031,GO:0007275,GO:…	K14437		artNOG[6]	035Y3@artNOG,09W8R@biNOG,0S5AF@hymNOG,0ST3H@inNOG,0V5MX@meNOG,12PMF@opiNOG,COG0553@NOG,KOG0384@euNOG	NA|NA|NA	K	BRK
EuglossaDilemma_001341-T1	7460.GB11576-PA	3.6e-15	88.6	BAF	GO:0000003,GO:0003674,GO:0003676,GO:0003677,GO:0005488,GO:0005575,GO:0005622,GO:0005623,GO:0005634,GO:0005635,GO:0005654,GO:0005737,GO:0006996,GO:0007276,GO:0007292,GO:0008150,GO:0009987,GO:0012505,GO:0016043,GO:0019953,GO:0022412,GO:0022414,GO:0030717,GO:0031967,GO:0031974,GO:0031975,GO:0031981,GO:0032501,GO:0032504,GO:0043226,GO:0043227,GO:0043229,GO:0043231,GO:0043233,GO:0044422,GO:0044424,GO:…			artNOG[6]	03818@artNOG,0A89A@biNOG,0S8UG@hymNOG,0SUV8@inNOG,0VJ53@meNOG,11URU@NOG,13U9U@opiNOG,KOG4233@euNOG	NA|NA|NA	B, L	Barrier to autointegration factor
EuglossaDilemma_001342-T1	121225.PHUM278220-PA	3.1e-136	490.7	MCT1	GO:0003674,GO:0005215,GO:0005342,GO:0006810,GO:0006811,GO:0006820,GO:0008028,GO:0008150,GO:0008509,GO:0008514,GO:0009987,GO:0015075,GO:0015711,GO:0015718,GO:0015849,GO:0022857,GO:0022891,GO:0022892,GO:0034220,GO:0044699,GO:0044763,GO:0044765,GO:0046942,GO:0046943,GO:0051179,GO:0051234,GO:0055085,GO:0071702			artNOG[6]	033UU@artNOG,09ZAX@biNOG,0SSN7@inNOG,0VAWD@meNOG,133PT@opiNOG,COG0477@NOG,KOG2504@euNOG	NA|NA|NA	G	Monocarboxylate transporter
EuglossaDilemma_001343-T1	7460.GB15034-PA	0.0	1374.4					artNOG[6]	038NE@artNOG,0APTJ@biNOG,0J0ZW@euNOG,0S5CK@hymNOG,0SVHG@inNOG,0W24U@meNOG,0ZIVC@NOG,13VT6@opiNOG	NA|NA|NA	S	Zinc finger C-x8-C-x5-C-x3-H type (and similar)
EuglossaDilemma_001344-T1	7460.GB17649-PA	8e-219	765.0		GO:0003674,GO:0005488,GO:0005515,GO:0008150,GO:0009892,GO:0010468,GO:0010605,GO:0010629,GO:0019222,GO:0019899,GO:0042826,GO:0048519,GO:0050789,GO:0060255,GO:0065007			artNOG[6]	037CP@artNOG,09VPW@biNOG,0S5K2@hymNOG,0SU3R@inNOG,0V6NY@meNOG,14CPD@opiNOG,COG2940@NOG,KOG2084@euNOG	NA|NA|NA	B	SET domain
EuglossaDilemma_001345-T1	7460.GB19577-PA	5.1e-280	969.5		GO:0000902,GO:0001654,GO:0001745,GO:0001751,GO:0001754,GO:0003674,GO:0005198,GO:0005201,GO:0005488,GO:0005515,GO:0005575,GO:0005576,GO:0005615,GO:0005623,GO:0005886,GO:0006996,GO:0007275,GO:0007399,GO:0007423,GO:0008150,GO:0009266,GO:0009628,GO:0009653,GO:0009887,GO:0009987,GO:0010378,GO:0016020,GO:0016043,GO:0022008,GO:0030154,GO:0030182,GO:0032501,GO:0032502,GO:0032989,GO:0042051,GO:0042052,GO:…	K19601		artNOG[6]	03I2F@artNOG,0B6H9@biNOG,0ITSF@euNOG,0T4EJ@inNOG,0WJ7U@meNOG,0XS9U@NOG,13G7K@opiNOG	NA|NA|NA	T	Laminin G domain
EuglossaDilemma_001346-T1	7460.GB19431-PA	1.4e-31	140.6			K07556		artNOG[6]	036WY@artNOG,09TC2@biNOG,0STV5@inNOG,0V7B1@meNOG,12QWR@opiNOG,COG5387@NOG,KOG3015@euNOG	NA|NA|NA	C	ATP synthase mitochondrial F1 complex assembly factor
EuglossaDilemma_001347-T1	7460.GB16257-PA	0.0	1812.3	MEW	GO:0000902,GO:0000904,GO:0001667,GO:0001894,GO:0002165,GO:0003002,GO:0003008,GO:0003674,GO:0004872,GO:0005488,GO:0005515,GO:0005575,GO:0005623,GO:0005886,GO:0005887,GO:0006928,GO:0006935,GO:0007155,GO:0007157,GO:0007160,GO:0007275,GO:0007389,GO:0007399,GO:0007409,GO:0007411,GO:0007414,GO:0007424,GO:0007426,GO:0007427,GO:0007431,GO:0007432,GO:0007435,GO:0007439,GO:0007444,GO:0007472,GO:0007475,GO:…			artNOG[6]	03HB4@artNOG,0B3YQ@biNOG,0IPBB@euNOG,0S9MN@hymNOG,0T3TD@inNOG,0WGDU@meNOG,0XVGZ@NOG,13CB5@opiNOG	NA|NA|NA	W	Integrin alpha
EuglossaDilemma_001348-T1	7460.GB10206-PA	2.8e-90	336.7					artNOG[6]	036HZ@artNOG,0A215@biNOG,0S5SE@hymNOG,0STGV@inNOG,0VCWA@meNOG,13ASU@opiNOG,COG5237@NOG,KOG2970@euNOG	NA|NA|NA	S	post-GPI attachment to proteins factor
EuglossaDilemma_001349-T1	7460.GB18659-PA	5e-95	352.4		GO:0003674,GO:0003824,GO:0003924,GO:0006139,GO:0006152,GO:0006163,GO:0006184,GO:0006195,GO:0006725,GO:0006753,GO:0006793,GO:0006796,GO:0006807,GO:0008150,GO:0008152,GO:0009056,GO:0009116,GO:0009117,GO:0009119,GO:0009141,GO:0009143,GO:0009144,GO:0009146,GO:0009150,GO:0009154,GO:0009164,GO:0009166,GO:0009199,GO:0009203,GO:0009205,GO:0009207,GO:0009259,GO:0009261,GO:0009987,GO:0016462,GO:0016787,GO:…	K07952		artNOG[6]	033ZK@artNOG,0A0QT@biNOG,0S4BQ@hymNOG,0SQNR@inNOG,0V92I@meNOG,0ZMDV@NOG,12S7Y@opiNOG,KOG0076@euNOG	NA|NA|NA	U	ADP-ribosylation factor-related protein 1-like
EuglossaDilemma_001350-T1	7460.GB19569-PA	0.0	1454.9		GO:0001505,GO:0001654,GO:0003001,GO:0003008,GO:0003674,GO:0005215,GO:0005575,GO:0005622,GO:0005623,GO:0005634,GO:0005654,GO:0005667,GO:0005737,GO:0005768,GO:0005802,GO:0006810,GO:0006836,GO:0006897,GO:0006900,GO:0006901,GO:0006996,GO:0007154,GO:0007267,GO:0007268,GO:0007269,GO:0007275,GO:0007423,GO:0008021,GO:0008104,GO:0008150,GO:0008565,GO:0009987,GO:0015031,GO:0016023,GO:0016043,GO:0016044,GO:…	K12391		artNOG[6]	035I5@artNOG,09Z70@biNOG,0S62J@hymNOG,0SSGZ@inNOG,0VA4C@meNOG,0XPKK@NOG,12N98@opiNOG,KOG1062@euNOG	NA|NA|NA	U	Alpha_adaptinC2
EuglossaDilemma_001351-T1	7460.GB12145-PA	5.3e-193	678.7	CSN5	GO:0000003,GO:0000075,GO:0000077,GO:0000338,GO:0000578,GO:0000902,GO:0000904,GO:0001654,GO:0001745,GO:0001751,GO:0001754,GO:0002682,GO:0002683,GO:0003002,GO:0003006,GO:0003674,GO:0003824,GO:0005488,GO:0005515,GO:0005575,GO:0005622,GO:0005623,GO:0005634,GO:0005737,GO:0006464,GO:0006928,GO:0006950,GO:0006974,GO:0007049,GO:0007093,GO:0007095,GO:0007275,GO:0007276,GO:0007281,GO:0007292,GO:0007308,GO:…	K09613		artNOG[6]	032CU@artNOG,0A0UJ@biNOG,0S3CP@hymNOG,0SQ09@inNOG,0VBR7@meNOG,1374F@opiNOG,COG1310@NOG,KOG1554@euNOG	NA|NA|NA	O, T	Pfam:Mov34
EuglossaDilemma_001352-T1	7460.GB14903-PA	9.5e-57	224.9	BRF	GO:0000126,GO:0000902,GO:0003674,GO:0005488,GO:0005515,GO:0005575,GO:0005622,GO:0005623,GO:0005634,GO:0005654,GO:0005667,GO:0006139,GO:0006351,GO:0006355,GO:0006359,GO:0006383,GO:0006725,GO:0006807,GO:0007275,GO:0007399,GO:0008134,GO:0008150,GO:0008152,GO:0009058,GO:0009059,GO:0009653,GO:0009889,GO:0009987,GO:0010467,GO:0010468,GO:0010556,GO:0016043,GO:0016070,GO:0018130,GO:0019219,GO:0019222,GO:…	K15196		artNOG[6]	032TK@artNOG,09WI9@biNOG,0S7YM@hymNOG,0SQJN@inNOG,0V7GT@meNOG,12PYD@opiNOG,COG1405@NOG,KOG1598@euNOG	NA|NA|NA	K	transcription factor IIIB 90 kDa subunit-like
EuglossaDilemma_001353-T1	7460.GB15449-PA	3.2e-276	955.7		GO:0007275,GO:0007399,GO:0008150,GO:0009987,GO:0022008,GO:0030154,GO:0032501,GO:0032502,GO:0044699,GO:0044707,GO:0044763,GO:0048731,GO:0048856,GO:0048869	K10478		artNOG[6]	035AW@artNOG,09T4R@biNOG,0S5NW@hymNOG,0SRYJ@inNOG,0V43G@meNOG,0XQ3X@NOG,12RM6@opiNOG,KOG2075@euNOG	NA|NA|NA	S	PHR domain
EuglossaDilemma_001354-T1	7460.GB14903-PA	2.2e-77	293.5	BRF	GO:0000126,GO:0000902,GO:0003674,GO:0005488,GO:0005515,GO:0005575,GO:0005622,GO:0005623,GO:0005634,GO:0005654,GO:0005667,GO:0006139,GO:0006351,GO:0006355,GO:0006359,GO:0006383,GO:0006725,GO:0006807,GO:0007275,GO:0007399,GO:0008134,GO:0008150,GO:0008152,GO:0009058,GO:0009059,GO:0009653,GO:0009889,GO:0009987,GO:0010467,GO:0010468,GO:0010556,GO:0016043,GO:0016070,GO:0018130,GO:0019219,GO:0019222,GO:…	K15196		artNOG[6]	032TK@artNOG,09WI9@biNOG,0S7YM@hymNOG,0SQJN@inNOG,0V7GT@meNOG,12PYD@opiNOG,COG1405@NOG,KOG1598@euNOG	NA|NA|NA	K	transcription factor IIIB 90 kDa subunit-like
EuglossaDilemma_001355-T1	7460.GB18755-PA	8.9e-152	541.6	TUBG1	GO:0000070,GO:0000166,GO:0000226,GO:0000242,GO:0000278,GO:0000280,GO:0000819,GO:0000930,GO:0000931,GO:0001882,GO:0001883,GO:0003674,GO:0005198,GO:0005200,GO:0005488,GO:0005525,GO:0005575,GO:0005622,GO:0005623,GO:0005737,GO:0005813,GO:0005815,GO:0005819,GO:0005856,GO:0005874,GO:0006996,GO:0007010,GO:0007017,GO:0007020,GO:0007049,GO:0007051,GO:0007052,GO:0007059,GO:0007067,GO:0007098,GO:0008150,GO:…	K10389		artNOG[6]	033K4@artNOG,0A2DR@biNOG,0S7NJ@hymNOG,0SQBH@inNOG,0V988@meNOG,12QD8@opiNOG,COG5023@NOG,KOG1374@euNOG	NA|NA|NA	Z	Tubulin is the major constituent of microtubules. Gamma tubulin is found at microtubule organizing centers (MTOC) such as the spindle poles or the centrosome (By similarity)
EuglossaDilemma_001356-T1	7460.GB16646-PA	2e-111	407.1		GO:0007154,GO:0007267,GO:0008150,GO:0009987,GO:0023052,GO:0030154,GO:0032502,GO:0044699,GO:0044700,GO:0044763,GO:0045165,GO:0045168,GO:0046331,GO:0048869	K07442		artNOG[6]	0342H@artNOG,09XJX@biNOG,0S59J@hymNOG,0SS4V@inNOG,0V8HV@meNOG,12PRH@opiNOG,COG2519@NOG,KOG2915@euNOG	NA|NA|NA	J	tRNA (adenine-N(1)-)-methyltransferase catalytic subunit TRMT61A-like
EuglossaDilemma_001357-T1	7460.GB14796-PA	4.5e-101	372.5	JAGN	GO:0000003,GO:0001555,GO:0003006,GO:0005575,GO:0005622,GO:0005623,GO:0005737,GO:0005783,GO:0005789,GO:0006810,GO:0006887,GO:0006928,GO:0006996,GO:0007017,GO:0007018,GO:0007028,GO:0007029,GO:0007275,GO:0007276,GO:0007281,GO:0007292,GO:0007296,GO:0007300,GO:0007303,GO:0007423,GO:0008150,GO:0008407,GO:0009653,GO:0009887,GO:0009987,GO:0009994,GO:0012505,GO:0016020,GO:0016043,GO:0016049,GO:0016192,GO:…			artNOG[6]	036PM@artNOG,0A2G2@biNOG,0S4B1@hymNOG,0STM0@inNOG,0VDBV@meNOG,11GU8@NOG,13Q9E@opiNOG,KOG4054@euNOG	NA|NA|NA	U	Protein of unknown function (DUF1352)
EuglossaDilemma_001358-T1	7460.GB15291-PA	6.3e-145	518.8	ATP5C1	GO:0000275,GO:0003674,GO:0003824,GO:0005215,GO:0005575,GO:0005622,GO:0005623,GO:0005737,GO:0005739,GO:0005740,GO:0005743,GO:0005753,GO:0005811,GO:0006139,GO:0006152,GO:0006163,GO:0006195,GO:0006200,GO:0006725,GO:0006753,GO:0006793,GO:0006796,GO:0006807,GO:0006810,GO:0006811,GO:0006812,GO:0006818,GO:0006897,GO:0006909,GO:0008150,GO:0008152,GO:0008324,GO:0008553,GO:0009056,GO:0009116,GO:0009117,GO:…	K02136		artNOG[6]	033B8@artNOG,0A2W5@biNOG,0S761@hymNOG,0SQ3U@inNOG,0VCJB@meNOG,12SK6@opiNOG,COG0224@NOG,KOG1531@euNOG	NA|NA|NA	C	Mitochondrial membrane ATP synthase (F(1)F(0) ATP synthase or Complex V) produces ATP from ADP in the presence of a proton gradient across the membrane which is generated by electron transport complexes of the respiratory chain. F-type ATPases consist of two structural domains, F(1) - containing the extramembraneous catalytic core, and F(0) - containing the membrane proton channel, linked togethe…
EuglossaDilemma_001359-T1	7460.GB19758-PA	2.4e-113	414.5		GO:0000428,GO:0003674,GO:0003824,GO:0003899,GO:0005575,GO:0005622,GO:0005623,GO:0005634,GO:0005654,GO:0005666,GO:0005730,GO:0005736,GO:0005856,GO:0005875,GO:0006139,GO:0006351,GO:0006360,GO:0006383,GO:0006725,GO:0006807,GO:0008150,GO:0008152,GO:0009058,GO:0009059,GO:0009987,GO:0010467,GO:0015630,GO:0016070,GO:0016740,GO:0016772,GO:0016779,GO:0018130,GO:0019438,GO:0030880,GO:0031974,GO:0031981,GO:…	K03027		artNOG[6]	034AU@artNOG,09UQD@biNOG,0SQZH@inNOG,0V5Q1@meNOG,12NW5@opiNOG,COG0202@NOG,KOG1521@euNOG	NA|NA|NA	K	DNA-directed RNA polymerase
EuglossaDilemma_001360-T1	7260.FBpp0251326	2.1e-53	213.8	CAM	GO:0000226,GO:0000278,GO:0000902,GO:0000904,GO:0000922,GO:0001654,GO:0001745,GO:0001751,GO:0001754,GO:0003008,GO:0003674,GO:0005488,GO:0005509,GO:0005513,GO:0005515,GO:0005516,GO:0005575,GO:0005622,GO:0005623,GO:0005737,GO:0005813,GO:0005814,GO:0005815,GO:0005819,GO:0005856,GO:0005875,GO:0006464,GO:0006468,GO:0006793,GO:0006796,GO:0006928,GO:0006935,GO:0006996,GO:0007010,GO:0007017,GO:0007049,GO:…	K02183		artNOG[6]	03257@artNOG,09TY2@biNOG,0GXJH@dipNOG,0I08A@droNOG,0SWGQ@inNOG,0V4X2@meNOG,12S0Y@opiNOG,COG5126@NOG,KOG0027@euNOG	NA|NA|NA	T	Pfam:efhand_Ca_insen
EuglossaDilemma_001361-T1	7460.GB15351-PA	0.0	1250.0		GO:0007275,GO:0007399,GO:0008150,GO:0009987,GO:0022008,GO:0030154,GO:0032501,GO:0032502,GO:0044699,GO:0044707,GO:0044763,GO:0048731,GO:0048856,GO:0048869			artNOG[6]	0350Z@artNOG,09W4D@biNOG,0S4RM@hymNOG,0SRNB@inNOG,0V72Q@meNOG,0XQ09@NOG,12PKA@opiNOG,KOG4162@euNOG	NA|NA|NA	T	Tetratricopeptide repeat
EuglossaDilemma_001362-T1	7425.NV13848-PA	1.4e-138	497.7			K15731		artNOG[6]	032AH@artNOG,09V0Z@biNOG,0S6UP@hymNOG,0SQ2J@inNOG,0V42X@meNOG,12Z69@opiNOG,COG5190@NOG,KOG1605@euNOG	NA|NA|NA	K	CPDc
EuglossaDilemma_001364-T1	7460.GB15769-PA	0.0	1942.9		GO:0000137,GO:0000138,GO:0000139,GO:0005575,GO:0005622,GO:0005623,GO:0005737,GO:0005794,GO:0005795,GO:0005797,GO:0012505,GO:0016020,GO:0016021,GO:0031090,GO:0031224,GO:0031984,GO:0031985,GO:0043226,GO:0043227,GO:0043229,GO:0043231,GO:0044422,GO:0044424,GO:0044425,GO:0044431,GO:0044444,GO:0044446,GO:0044464	K06816		artNOG[6]	035EW@artNOG,09Z5N@biNOG,0S5AC@hymNOG,0SS34@inNOG,0VA2X@meNOG,0XNWV@NOG,13HWV@opiNOG,KOG3648@euNOG	NA|NA|NA	U	Cysteine rich repeat
EuglossaDilemma_001365-T1	7460.GB16772-PA	0.0	1394.4					artNOG[6]	0375R@artNOG,0A5GP@biNOG,0IXHZ@euNOG,0S3HI@hymNOG,0SUAR@inNOG,0VGBJ@meNOG,11MYA@NOG,13RQR@opiNOG	NA|NA|NA	O	CAP-Gly domain
EuglossaDilemma_001366-T1	7460.GB17992-PA	1.4e-42	177.9					artNOG[6]	039QZ@artNOG,0A9U1@biNOG,0J70T@euNOG,0S92S@hymNOG,0T32G@inNOG,0VKRP@meNOG,0Y5JB@NOG,13ZQ4@opiNOG	NA|NA|NA
EuglossaDilemma_001367-T1	7460.GB18561-PA	4.4e-147	526.9		GO:0003674,GO:0005488,GO:0005515,GO:0005575,GO:0005622,GO:0005623,GO:0005737,GO:0030529,GO:0032991,GO:0035770,GO:0043186,GO:0043226,GO:0043228,GO:0043229,GO:0043232,GO:0044424,GO:0044444,GO:0044464,GO:0045495,GO:0060293	K18406		artNOG[6]	036DT@artNOG,0A342@biNOG,0S6KZ@hymNOG,0STAM@inNOG,0V4RY@meNOG,0Z0DP@NOG,13K9P@opiNOG,KOG2279@euNOG	NA|NA|NA	T	tudor and KH domain-containing protein-like
EuglossaDilemma_001368-T1	12957.ACEP_00009267-PA	2.2e-216	756.9			K13356		artNOG[6]	032AT@artNOG,0A2PU@biNOG,0S5RW@hymNOG,0SP8T@inNOG,0VE5M@meNOG,0XS7R@NOG,13JBU@opiNOG,KOG1221@euNOG	NA|NA|NA	I	Male sterility protein
EuglossaDilemma_001369-T1	7460.GB14540-PA	9.9e-219	764.6			K13356		artNOG[6]	036CQ@artNOG,0A46E@biNOG,0S5MA@hymNOG,0ST93@inNOG,0VF1I@meNOG,0XS7R@NOG,13KQ2@opiNOG,KOG1221@euNOG	NA|NA|NA	I	fatty acyl-CoA reductase CG5065-like
EuglossaDilemma_001370-T1	7460.GB13695-PA	1.1e-253	880.9			K13356		artNOG[6]	0366M@artNOG,09V6D@biNOG,0S5IY@hymNOG,0SRB6@inNOG,0V65Y@meNOG,0XS7R@NOG,12P58@opiNOG,KOG1221@euNOG	NA|NA|NA	I	fatty acyl-CoA reductase CG5065-like
EuglossaDilemma_001371-T1	7460.GB16500-PA	2.9e-146	523.1	RPS3A	GO:0000003,GO:0000022,GO:0000226,GO:0000278,GO:0003674,GO:0003735,GO:0005198,GO:0005575,GO:0005622,GO:0005623,GO:0005737,GO:0005829,GO:0005840,GO:0006412,GO:0006996,GO:0007010,GO:0007017,GO:0007049,GO:0007051,GO:0007052,GO:0007276,GO:0007292,GO:0008150,GO:0008152,GO:0009058,GO:0009059,GO:0009987,GO:0010467,GO:0015935,GO:0016043,GO:0019538,GO:0019953,GO:0022402,GO:0022414,GO:0022626,GO:0022627,GO:…	K02984		artNOG[6]	034VR@artNOG,0A20W@biNOG,0S4M4@hymNOG,0SR6D@inNOG,0V95G@meNOG,12RJA@opiNOG,COG1890@NOG,KOG1628@euNOG	NA|NA|NA	J	40S ribosomal protein S3a
EuglossaDilemma_001372-T1	7460.GB18288-PA	1.9e-187	660.2					artNOG[6]	032PZ@artNOG,09WFA@biNOG,0S6UN@hymNOG,0SPJN@inNOG,0V7DV@meNOG,0XURH@NOG,12S3M@opiNOG,KOG3879@euNOG	NA|NA|NA	S	Transmembrane Fragile-X-F protein
EuglossaDilemma_001373-T1	7460.GB19733-PA	1.1e-132	478.0			K10269		artNOG[6]	03GJU@artNOG,0B606@biNOG,0IT1G@euNOG,0S8IR@hymNOG,0T39X@inNOG,0WIP7@meNOG,0ZAPZ@NOG,13FJ5@opiNOG	NA|NA|NA	S	Inherit from biNOG: F-box LRR-repeat protein
EuglossaDilemma_001374-T1	7460.GB11244-PA	2.7e-283	979.5	NCT	GO:0000902,GO:0000904,GO:0001654,GO:0001745,GO:0001751,GO:0001754,GO:0005575,GO:0005623,GO:0005886,GO:0006508,GO:0006509,GO:0006996,GO:0007010,GO:0007154,GO:0007165,GO:0007166,GO:0007219,GO:0007220,GO:0007267,GO:0007275,GO:0007399,GO:0007423,GO:0008150,GO:0008152,GO:0008594,GO:0009653,GO:0009887,GO:0009987,GO:0016020,GO:0016021,GO:0016043,GO:0019538,GO:0022008,GO:0022603,GO:0023052,GO:0030154,GO:…	K06171		artNOG[6]	033ZS@artNOG,0A20J@biNOG,0S57V@hymNOG,0SQNX@inNOG,0VCVP@meNOG,0XT6X@NOG,131BH@opiNOG,KOG2657@euNOG	NA|NA|NA	O, T	Nicastrin
EuglossaDilemma_001375-T1	12957.ACEP_00009288-PA	2.6e-198	696.8		GO:0005575,GO:0005622,GO:0005623,GO:0005634,GO:0043226,GO:0043227,GO:0043229,GO:0043231,GO:0044424,GO:0044464			artNOG[6]	0349S@artNOG,0A0NF@biNOG,0S863@hymNOG,0SQYH@inNOG,0V5PI@meNOG,0XPMQ@NOG,12U92@opiNOG,KOG0773@euNOG	NA|NA|NA	K	Pfam:Coprinus_mating
EuglossaDilemma_001376-T1	7460.GB18676-PA	1.8e-189	667.5					artNOG[6]	0335A@artNOG,0A1ZX@biNOG,0S5JN@hymNOG,0SPYY@inNOG,0VCV5@meNOG,12PQG@opiNOG,COG4886@NOG,KOG0619@euNOG	NA|NA|NA	T	Leucine Rich Repeat
EuglossaDilemma_001377-T1	7460.GB15683-PA	2e-86	324.3		GO:0001071,GO:0003674,GO:0003700,GO:0005575,GO:0005622,GO:0005623,GO:0005634,GO:0006355,GO:0007275,GO:0007399,GO:0007417,GO:0007420,GO:0008150,GO:0009889,GO:0009987,GO:0010468,GO:0010556,GO:0019219,GO:0019222,GO:0022008,GO:0030154,GO:0030182,GO:0031323,GO:0031326,GO:0032501,GO:0032502,GO:0043226,GO:0043227,GO:0043229,GO:0043231,GO:0044424,GO:0044464,GO:0044699,GO:0044707,GO:0044763,GO:0044767,GO:…			artNOG[6]	038DB@artNOG,09W0K@biNOG,0S8DI@hymNOG,0SV8Q@inNOG,0V6YZ@meNOG,11UAT@NOG,13UQ2@opiNOG,KOG0491@euNOG	NA|NA|NA	K	Homeobox domain
EuglossaDilemma_001378-T1	7460.GB18281-PA	0.0	2762.3		GO:0000902,GO:0000904,GO:0003674,GO:0005096,GO:0006140,GO:0006928,GO:0006935,GO:0007275,GO:0007399,GO:0007409,GO:0007411,GO:0008047,GO:0008150,GO:0009118,GO:0009605,GO:0009653,GO:0009894,GO:0009987,GO:0016043,GO:0019219,GO:0019220,GO:0019222,GO:0022008,GO:0030030,GO:0030154,GO:0030182,GO:0030234,GO:0030695,GO:0030811,GO:0031175,GO:0031290,GO:0031323,GO:0031329,GO:0032501,GO:0032502,GO:0032989,GO:…			artNOG[6]	033A0@artNOG,09XZ2@biNOG,0S3NQ@hymNOG,0SQ2Z@inNOG,0V8JH@meNOG,0Y1FN@NOG,12QN7@opiNOG,KOG1449@euNOG	NA|NA|NA	T	RhoGAP
EuglossaDilemma_001379-T1	7460.GB17684-PA	0.0	4306.5		GO:0000902,GO:0003674,GO:0003824,GO:0003989,GO:0005575,GO:0005622,GO:0005623,GO:0005737,GO:0005811,GO:0008150,GO:0008152,GO:0009653,GO:0009987,GO:0016043,GO:0016421,GO:0016874,GO:0016885,GO:0032502,GO:0032989,GO:0044424,GO:0044444,GO:0044464,GO:0044699,GO:0044763,GO:0044767,GO:0048856,GO:0048869,GO:0071840	K11262		artNOG[6]	034GA@artNOG,09VEU@biNOG,0S60J@hymNOG,0SR4M@inNOG,0V6KN@meNOG,12QRJ@opiNOG,COG0439@NOG,COG0511@NOG,COG4799@NOG,KOG0368@euNOG	NA|NA|NA	I	Acetyl-CoA carboxylase, central region
EuglossaDilemma_001380-T1	7460.GB14331-PA	5.7e-301	1038.5					artNOG[6]	03492@artNOG,09VHH@biNOG,0IF6Z@euNOG,0S3XX@hymNOG,0SRH0@inNOG,0V6GS@meNOG,0XPBN@NOG,12R2S@opiNOG	NA|NA|NA	U	Inherit from inNOG: SID1 transmembrane family member
EuglossaDilemma_001381-T1	7460.GB14331-PA	1.2e-301	1040.8					artNOG[6]	03492@artNOG,09VHH@biNOG,0IF6Z@euNOG,0S3XX@hymNOG,0SRH0@inNOG,0V6GS@meNOG,0XPBN@NOG,12R2S@opiNOG	NA|NA|NA	U	Inherit from inNOG: SID1 transmembrane family member
EuglossaDilemma_001382-T1	7460.GB16614-PA	8.8e-205	718.0	RPN9	GO:0000502,GO:0005575,GO:0005622,GO:0005623,GO:0005838,GO:0006508,GO:0006511,GO:0007088,GO:0007096,GO:0007346,GO:0008150,GO:0008152,GO:0008541,GO:0009056,GO:0009057,GO:0009987,GO:0010498,GO:0010564,GO:0019538,GO:0019941,GO:0022624,GO:0030163,GO:0032991,GO:0033043,GO:0043161,GO:0043170,GO:0043234,GO:0043632,GO:0044237,GO:0044238,GO:0044248,GO:0044257,GO:0044260,GO:0044265,GO:0044267,GO:0044424,GO:…	K03039		artNOG[6]	035TR@artNOG,09ZN6@biNOG,0S69D@hymNOG,0SRTM@inNOG,0VAIV@meNOG,0XPG9@NOG,12R0S@opiNOG,KOG2908@euNOG	NA|NA|NA	O	PINT
EuglossaDilemma_001383-T1	7460.GB12685-PA	0.0	1456.0					artNOG[6]	0360U@artNOG,09TNG@biNOG,0S619@hymNOG,0SSTB@inNOG,0V4MJ@meNOG,0XNVT@NOG,12S9I@opiNOG,KOG1894@euNOG	NA|NA|NA	K	RPAP1-like, N-terminal
EuglossaDilemma_001384-T1	7460.GB13357-PA	2.1e-54	217.6					artNOG[6]	039FB@artNOG,0A1D0@biNOG,0IK8D@euNOG,0S89A@hymNOG,0SXNT@inNOG,0VEUT@meNOG,123ZA@NOG,13NZS@opiNOG	NA|NA|NA	T	Inherit from biNOG: Cannabinoid receptor interacting protein 1
EuglossaDilemma_001385-T1	7460.GB13357-PA	5.8e-26	121.3					artNOG[6]	039FB@artNOG,0A1D0@biNOG,0IK8D@euNOG,0S89A@hymNOG,0SXNT@inNOG,0VEUT@meNOG,123ZA@NOG,13NZS@opiNOG	NA|NA|NA	T	Inherit from biNOG: Cannabinoid receptor interacting protein 1
EuglossaDilemma_001386-T1	7460.GB18596-PA	2.3e-127	460.7		GO:0003674,GO:0003824,GO:0004609,GO:0008150,GO:0008152,GO:0016829,GO:0016830,GO:0016831	K01613		artNOG[6]	032IT@artNOG,0A3FJ@biNOG,0SPF5@inNOG,0VEAH@meNOG,12PCK@opiNOG,COG0688@NOG,KOG2420@euNOG	NA|NA|NA	I	phosphatidylserine decarboxylase
EuglossaDilemma_001387-T1	7460.GB12587-PA	6.5e-146	521.9			K07865		artNOG[6]	036SI@artNOG,09Z0X@biNOG,0S6FT@hymNOG,0SWXP@inNOG,0V9YH@meNOG,12RKB@opiNOG,COG1100@NOG,KOG0393@euNOG	NA|NA|NA	S	RHO
EuglossaDilemma_001388-T1	7460.GB12587-PA	1.2e-37	160.6			K07865		artNOG[6]	036SI@artNOG,09Z0X@biNOG,0S6FT@hymNOG,0SWXP@inNOG,0V9YH@meNOG,12RKB@opiNOG,COG1100@NOG,KOG0393@euNOG	NA|NA|NA	S	RHO
EuglossaDilemma_001389-T1	7460.GB18184-PA	6.3e-42	175.6					meNOG[21]	0ACBJ@biNOG,0J8PE@euNOG,0VP1W@meNOG,0ZS1Y@NOG,13ZYB@opiNOG	NA|NA|NA
EuglossaDilemma_001390-T1	7460.GB18536-PA	3e-119	433.3		GO:0003674,GO:0003824,GO:0004757,GO:0008150,GO:0008152,GO:0016491,GO:0016614,GO:0016616,GO:0044710,GO:0055114	K00072		artNOG[6]	037TW@artNOG,0A12E@biNOG,0S62U@hymNOG,0SUKS@inNOG,0VBYS@meNOG,11PZG@NOG,13BF7@opiNOG,KOG1204@euNOG	NA|NA|NA	Q	short chain dehydrogenase
EuglossaDilemma_001391-T1	7460.GB16239-PA	6e-103	379.8					meNOG[21]	0A6DU@biNOG,0VFVU@meNOG,0ZVCA@NOG,14WAG@opiNOG,KOG2816@euNOG	NA|NA|NA	G	Major Facilitator Superfamily
EuglossaDilemma_001392-T1	7460.GB11319-PA	4.3e-59	233.0			K00326		artNOG[6]	038T4@artNOG,0A4GX@biNOG,0SW0G@inNOG,0VFBW@meNOG,13RZ4@opiNOG,COG0543@NOG,KOG0534@euNOG	NA|NA|NA	C, H	Oxidoreductase FAD-binding domain
EuglossaDilemma_001393-T1	12957.ACEP_00003537-PA	1.4e-38	165.6		GO:0003674,GO:0003824,GO:0004842,GO:0006139,GO:0006259,GO:0006281,GO:0006464,GO:0006513,GO:0006725,GO:0006807,GO:0006950,GO:0006974,GO:0008150,GO:0008152,GO:0009987,GO:0016567,GO:0016874,GO:0016879,GO:0016881,GO:0019538,GO:0019787,GO:0032446,GO:0033554,GO:0034641,GO:0036211,GO:0043170,GO:0043412,GO:0044237,GO:0044238,GO:0044260,GO:0044267,GO:0044699,GO:0044763,GO:0046483,GO:0050896,GO:0051716,GO:…	K10606		artNOG[6]	038VW@artNOG,0A0IG@biNOG,0S91I@hymNOG,0SVVK@inNOG,0VCZJ@meNOG,0YC2U@NOG,12PUP@opiNOG,KOG3268@euNOG	NA|NA|NA	O	WD-repeat region
EuglossaDilemma_001394-T1	7460.GB12631-PA	4.4e-266	922.2	SLC37A1		K13783		meNOG[21]	0B0Y7@biNOG,0WDFX@meNOG,14U6I@opiNOG,COG0477@NOG,KOG2533@euNOG	NA|NA|NA	G	solute carrier family 37 (glycerol-3-phosphate transporter), member
EuglossaDilemma_001395-T1	7460.GB16895-PA	3.9e-43	179.1	PEN-2	GO:0003674,GO:0003824,GO:0004175,GO:0005575,GO:0005623,GO:0005886,GO:0008150,GO:0008152,GO:0008233,GO:0016020,GO:0016787,GO:0044464,GO:0070011,GO:0071944	K06170		artNOG[6]	0388S@artNOG,0A7PZ@biNOG,0S8XH@hymNOG,0SV3S@inNOG,0VKMP@meNOG,11W09@NOG,13VB8@opiNOG,KOG3402@euNOG	NA|NA|NA	S	Presenilin enhancer-2 subunit of gamma secretase
EuglossaDilemma_001396-T1	12957.ACEP_00010961-PA	3.6e-177	626.3	PHO	GO:0000228,GO:0000785,GO:0000790,GO:0000975,GO:0000976,GO:0000977,GO:0000980,GO:0001012,GO:0001067,GO:0001071,GO:0001158,GO:0003674,GO:0003676,GO:0003677,GO:0003682,GO:0003700,GO:0005488,GO:0005575,GO:0005622,GO:0005623,GO:0005634,GO:0005694,GO:0005700,GO:0005703,GO:0005704,GO:0006139,GO:0006259,GO:0006265,GO:0006342,GO:0006355,GO:0006725,GO:0006807,GO:0008150,GO:0008152,GO:0009889,GO:0009890,GO:…	K09201		artNOG[6]	032M2@artNOG,0A046@biNOG,0S4S2@hymNOG,0SSC7@inNOG,0VB0D@meNOG,12SIA@opiNOG,COG5048@NOG,KOG1721@euNOG	NA|NA|NA	K	Zinc finger, C2H2 type
EuglossaDilemma_001397-T1	7460.GB17195-PA	4.5e-122	442.6	U2AF38	GO:0000226,GO:0000278,GO:0000375,GO:0000377,GO:0000381,GO:0000398,GO:0003674,GO:0003676,GO:0003723,GO:0003727,GO:0003729,GO:0005488,GO:0005575,GO:0005622,GO:0005623,GO:0005634,GO:0005681,GO:0005686,GO:0006139,GO:0006396,GO:0006397,GO:0006725,GO:0006807,GO:0006996,GO:0007010,GO:0007017,GO:0007049,GO:0007051,GO:0007052,GO:0008150,GO:0008152,GO:0008187,GO:0008380,GO:0009987,GO:0010467,GO:0010468,GO:…	K12836		artNOG[6]	033JM@artNOG,09XA7@biNOG,0S3ZS@hymNOG,0SQZV@inNOG,0V88I@meNOG,0Z5PX@NOG,12QU1@opiNOG,KOG2202@euNOG	NA|NA|NA	A	Zinc finger C-x8-C-x5-C-x3-H type (and similar)
EuglossaDilemma_001398-T1	7460.GB16397-PA	2.5e-215	753.4	PLL	GO:0000578,GO:0002376,GO:0002520,GO:0003002,GO:0003674,GO:0003824,GO:0004672,GO:0004674,GO:0005488,GO:0005515,GO:0005575,GO:0005622,GO:0005623,GO:0005737,GO:0005886,GO:0006464,GO:0006468,GO:0006605,GO:0006606,GO:0006793,GO:0006796,GO:0006810,GO:0006886,GO:0006913,GO:0006950,GO:0006952,GO:0006955,GO:0006959,GO:0007154,GO:0007165,GO:0007166,GO:0007275,GO:0007352,GO:0007389,GO:0008063,GO:0008104,GO:…	K04730		artNOG[6]	035E0@artNOG,09WKB@biNOG,0S3Q0@hymNOG,0SQBE@inNOG,0V7IY@meNOG,13MRB@opiNOG,COG0515@NOG,KOG1187@euNOG	NA|NA|NA	T	STYKc
EuglossaDilemma_001399-T1	7460.GB13813-PA	4.2e-231	805.8	SCRB6	GO:0003674,GO:0004872,GO:0005044,GO:0005575,GO:0005623,GO:0005886,GO:0005887,GO:0006810,GO:0006897,GO:0006898,GO:0006950,GO:0006952,GO:0008150,GO:0016020,GO:0016021,GO:0016192,GO:0031224,GO:0031226,GO:0038024,GO:0044425,GO:0044459,GO:0044464,GO:0050896,GO:0051179,GO:0051234,GO:0071944			artNOG[6]	0332B@artNOG,0A2G4@biNOG,0S4CA@hymNOG,0SPW3@inNOG,0VDBW@meNOG,0XS17@NOG,13JFF@opiNOG,KOG3776@euNOG	NA|NA|NA	T	scavenger receptor class B
EuglossaDilemma_001400-T1	12957.ACEP_00012290-PA	0.0	3263.4		GO:0007275,GO:0007399,GO:0008150,GO:0009987,GO:0022008,GO:0030154,GO:0032501,GO:0032502,GO:0044699,GO:0044707,GO:0044763,GO:0048731,GO:0048856,GO:0048869			artNOG[6]	034G0@artNOG,09XZC@biNOG,0S3VV@hymNOG,0SR4E@inNOG,0V8X3@meNOG,0XP05@NOG,12S3H@opiNOG,KOG1822@euNOG	NA|NA|NA	S	Inherit from biNOG: HEAT repeat containing
EuglossaDilemma_001401-T1	7460.GB17125-PA	7.8e-132	475.3			K13948		artNOG[6]	036EN@artNOG,09U09@biNOG,0VBZ5@meNOG,12SKN@opiNOG,COG2130@NOG,KOG1196@euNOG	NA|NA|NA	L	prostaglandin reductase 1-like
EuglossaDilemma_001402-T1	7460.GB11571-PA	9.9e-27	124.4		GO:0000902,GO:0000904,GO:0001071,GO:0003674,GO:0003700,GO:0005575,GO:0005622,GO:0005623,GO:0005634,GO:0006355,GO:0006928,GO:0006935,GO:0007275,GO:0007399,GO:0007409,GO:0007411,GO:0008150,GO:0009605,GO:0009653,GO:0009889,GO:0009987,GO:0010468,GO:0010556,GO:0016043,GO:0019219,GO:0019222,GO:0022008,GO:0030030,GO:0030154,GO:0030182,GO:0031175,GO:0031323,GO:0031326,GO:0032501,GO:0032502,GO:0032989,GO:…			artNOG[6]	0379S@artNOG,09XBE@biNOG,0S4VT@hymNOG,0SU71@inNOG,0V89S@meNOG,1188D@NOG,12QFD@opiNOG,KOG0488@euNOG	NA|NA|NA	K	Homeobox domain
EuglossaDilemma_001404-T1	7460.GB11571-PA	1.4e-209	734.2		GO:0000902,GO:0000904,GO:0001071,GO:0003674,GO:0003700,GO:0005575,GO:0005622,GO:0005623,GO:0005634,GO:0006355,GO:0006928,GO:0006935,GO:0007275,GO:0007399,GO:0007409,GO:0007411,GO:0008150,GO:0009605,GO:0009653,GO:0009889,GO:0009987,GO:0010468,GO:0010556,GO:0016043,GO:0019219,GO:0019222,GO:0022008,GO:0030030,GO:0030154,GO:0030182,GO:0031175,GO:0031323,GO:0031326,GO:0032501,GO:0032502,GO:0032989,GO:…			artNOG[6]	0379S@artNOG,09XBE@biNOG,0S4VT@hymNOG,0SU71@inNOG,0V89S@meNOG,1188D@NOG,12QFD@opiNOG,KOG0488@euNOG	NA|NA|NA	K	Homeobox domain
EuglossaDilemma_001406-T1	7460.GB13448-PA	1.1e-175	621.3					meNOG[21]	0ITHP@euNOG,0WJ2U@meNOG,0Z7D4@NOG,13G13@opiNOG	NA|NA|NA	T, Z	LIM domain
EuglossaDilemma_001407-T1	7460.GB13448-PA	3.7e-102	376.3					meNOG[21]	0ITHP@euNOG,0WJ2U@meNOG,0Z7D4@NOG,13G13@opiNOG	NA|NA|NA	T, Z	LIM domain
EuglossaDilemma_001408-T1	7460.GB16673-PA	5.9e-203	711.8					artNOG[6]	032KH@artNOG,0A0SN@biNOG,0S50C@hymNOG,0SREG@inNOG,0VBP2@meNOG,0XQM0@NOG,12P7P@opiNOG,KOG2890@euNOG	NA|NA|NA	S	Eukaryotic integral membrane protein (DUF1751)
EuglossaDilemma_001409-T1	12957.ACEP_00014637-PA	2.4e-163	580.5		GO:0001667,GO:0001700,GO:0002009,GO:0003002,GO:0003674,GO:0005488,GO:0005515,GO:0005575,GO:0005622,GO:0005623,GO:0005737,GO:0005886,GO:0006464,GO:0006928,GO:0006996,GO:0007010,GO:0007015,GO:0007275,GO:0007389,GO:0007391,GO:0007424,GO:0007427,GO:0007494,GO:0008150,GO:0008152,GO:0008258,GO:0009653,GO:0009790,GO:0009792,GO:0009888,GO:0009987,GO:0010631,GO:0016020,GO:0016023,GO:0016043,GO:0016331,GO:…	K15685		artNOG[6]	03I5Q@artNOG,0B6UI@biNOG,0IUI1@euNOG,0S9VA@hymNOG,0T4HB@inNOG,0WJKQ@meNOG,11G7U@NOG,13GTH@opiNOG	NA|NA|NA	O	RING
EuglossaDilemma_001410-T1	7460.GB13024-PA	0.0	1230.7		GO:0005575,GO:0016020	K06515		artNOG[6]	03346@artNOG,09TUA@biNOG,0S41H@hymNOG,0SPXW@inNOG,0V4TJ@meNOG,0XS0P@NOG,13HK7@opiNOG,KOG1362@euNOG	NA|NA|NA	I	Plasma-membrane choline transporter
EuglossaDilemma_001411-T1	7425.NV17461-PA	1.1e-132	478.8	PCYOX1L	GO:0000096,GO:0000098,GO:0000323,GO:0001735,GO:0003674,GO:0003824,GO:0005215,GO:0005575,GO:0005576,GO:0005615,GO:0005622,GO:0005623,GO:0005737,GO:0005764,GO:0005773,GO:0005886,GO:0006082,GO:0006139,GO:0006152,GO:0006163,GO:0006195,GO:0006200,GO:0006508,GO:0006520,GO:0006575,GO:0006725,GO:0006753,GO:0006790,GO:0006793,GO:0006796,GO:0006807,GO:0006810,GO:0006811,GO:0006820,GO:0006821,GO:0008150,GO:…	K05906		meNOG[21]	09VZH@biNOG,0IE2Q@euNOG,0V6WH@meNOG,0Y3UN@NOG,12T2K@opiNOG	NA|NA|NA	O	Prenylcysteine oxidase 1
EuglossaDilemma_001412-T1	12957.ACEP_00014199-PA	7.7e-155	552.0			K15283,K15284		artNOG[6]	034PW@artNOG,0A1BI@biNOG,0S7V8@hymNOG,0SRBQ@inNOG,0VD14@meNOG,0XP1S@NOG,12SH7@opiNOG,KOG1441@euNOG	NA|NA|NA	G	UAA transporter family
EuglossaDilemma_001413-T1	7460.GB15881-PA	1.5e-91	340.9		GO:0000096,GO:0003674,GO:0003824,GO:0004123,GO:0006082,GO:0006520,GO:0006790,GO:0006807,GO:0008150,GO:0008152,GO:0009987,GO:0016829,GO:0016846,GO:0019752,GO:0043436,GO:0044237,GO:0044238,GO:0044281,GO:0044710,GO:0071704,GO:1901564	K01758		artNOG[6]	032J0@artNOG,09Y1B@biNOG,0SPFA@inNOG,0V48D@meNOG,12N47@opiNOG,COG0626@NOG,KOG0053@euNOG	NA|NA|NA	E	cystathionine
EuglossaDilemma_001414-T1	7460.GB18603-PA	3.3e-142	509.6					artNOG[6]	039HH@artNOG,0AQ7J@biNOG,0IIST@euNOG,0S6VJ@hymNOG,0SW8X@inNOG,0W2KW@meNOG,0XTCW@NOG,13YP8@opiNOG	NA|NA|NA	U	Brain specific membrane anchored protein
EuglossaDilemma_001415-T1	7460.GB13428-PA	0.0	1092.4					artNOG[6]	0377M@artNOG,0A2IT@biNOG,0IX26@euNOG,0S6P6@hymNOG,0SUAV@inNOG,0VC8Q@meNOG,11QIZ@NOG,13RUI@opiNOG	NA|NA|NA	S	PHD-finger
EuglossaDilemma_001416-T1	7460.GB10120-PA	8.1e-201	706.4					meNOG[21]	0ADWG@biNOG,0KF4K@euNOG,0VR3P@meNOG,115EH@NOG,12ZK9@opiNOG	NA|NA|NA
EuglossaDilemma_001417-T1	7460.GB16792-PA	1.9e-230	803.9	LAMC	GO:0000003,GO:0000226,GO:0000278,GO:0001654,GO:0001745,GO:0001763,GO:0002009,GO:0003006,GO:0003674,GO:0005198,GO:0005488,GO:0005515,GO:0005575,GO:0005622,GO:0005623,GO:0005634,GO:0005635,GO:0005638,GO:0005652,GO:0005737,GO:0005811,GO:0005813,GO:0005815,GO:0005819,GO:0005856,GO:0005875,GO:0005882,GO:0006325,GO:0006342,GO:0006355,GO:0006996,GO:0006997,GO:0006998,GO:0007010,GO:0007017,GO:0007049,GO:…	K07611		artNOG[6]	035IS@artNOG,09VTI@biNOG,0SS75@inNOG,0V6SA@meNOG,0Y2H6@NOG,12PTX@opiNOG,KOG0977@euNOG	NA|NA|NA	D, Y	nuclear pore distribution
EuglossaDilemma_001419-T1	7425.NV20760-PA	3e-39	167.2		GO:0007275,GO:0007568,GO:0008150,GO:0008340,GO:0010259,GO:0032501,GO:0032502,GO:0044699,GO:0044707,GO:0044767			artNOG[6]	035V9@artNOG,0APSC@biNOG,0IK14@euNOG,0S4DW@hymNOG,0SQRM@inNOG,0W23F@meNOG,0ZI7V@NOG,12ZRT@opiNOG	NA|NA|NA	S	Inherit from opiNOG: nck-associated protein 5
EuglossaDilemma_001422-T1	7460.GB11882-PA	0.0	1358.2		GO:0007275,GO:0007568,GO:0008150,GO:0008340,GO:0010259,GO:0032501,GO:0032502,GO:0044699,GO:0044707,GO:0044767			artNOG[6]	035V9@artNOG,0APSC@biNOG,0IK14@euNOG,0S4DW@hymNOG,0SQRM@inNOG,0W23F@meNOG,0ZI7V@NOG,12ZRT@opiNOG	NA|NA|NA	S	Inherit from opiNOG: nck-associated protein 5
EuglossaDilemma_001423-T1	7460.GB14865-PA	1e-75	288.5	TSP42EE	GO:0005575,GO:0005622,GO:0005623,GO:0005737,GO:0016020,GO:0016021,GO:0031224,GO:0044424,GO:0044425,GO:0044444,GO:0044464,GO:0045169	K06497		artNOG[6]	038HC@artNOG,0A99S@biNOG,0S8IG@hymNOG,0SV0U@inNOG,0VK6A@meNOG,11IRY@NOG,13UM5@opiNOG,KOG3882@euNOG	NA|NA|NA	S	Tetraspanin family
EuglossaDilemma_001424-T1	7460.GB18795-PA	3.8e-98	363.2		GO:0005575,GO:0005623,GO:0005886,GO:0016020,GO:0016021,GO:0031224,GO:0044425,GO:0044464,GO:0071944			artNOG[6]	039Q0@artNOG,0ABF2@biNOG,0S8QM@hymNOG,0SWDW@inNOG,0VNFZ@meNOG,11IRY@NOG,13ZZG@opiNOG,KOG3882@euNOG	NA|NA|NA	S	Tetraspanin family
EuglossaDilemma_001425-T1	7460.GB11882-PA	5.3e-49	199.1		GO:0007275,GO:0007568,GO:0008150,GO:0008340,GO:0010259,GO:0032501,GO:0032502,GO:0044699,GO:0044707,GO:0044767			artNOG[6]	035V9@artNOG,0APSC@biNOG,0IK14@euNOG,0S4DW@hymNOG,0SQRM@inNOG,0W23F@meNOG,0ZI7V@NOG,12ZRT@opiNOG	NA|NA|NA	S	Inherit from opiNOG: nck-associated protein 5
EuglossaDilemma_001426-T1	7460.GB14628-PA	0.0	1690.2					artNOG[6]	0349K@artNOG,09WRV@biNOG,0IGZA@euNOG,0S7J7@hymNOG,0SWUY@inNOG,0V7Q7@meNOG,1031B@NOG,13ICA@opiNOG	NA|NA|NA	S	Ankyrin repeat
EuglossaDilemma_001427-T1	7460.GB11120-PA	1.2e-149	534.6					artNOG[6]	03HWC@artNOG,0B5UW@biNOG,0ISS5@euNOG,0S9SJ@hymNOG,0T49E@inNOG,0WIHH@meNOG,0YUJQ@NOG,13FBE@opiNOG	NA|NA|NA	O	Ubiquitin family
EuglossaDilemma_001428-T1	7460.GB17120-PA	0.0	1887.5	NCC69	GO:0003333,GO:0003674,GO:0005215,GO:0005342,GO:0005575,GO:0005623,GO:0005886,GO:0006810,GO:0006811,GO:0006812,GO:0006813,GO:0006820,GO:0006821,GO:0006865,GO:0008150,GO:0008324,GO:0008509,GO:0008511,GO:0008514,GO:0009987,GO:0015075,GO:0015103,GO:0015108,GO:0015171,GO:0015291,GO:0015293,GO:0015294,GO:0015296,GO:0015377,GO:0015378,GO:0015672,GO:0015698,GO:0015711,GO:0015849,GO:0016020,GO:0022804,GO:…	K10951		artNOG[6]	032K0@artNOG,09Z0P@biNOG,0SQMI@inNOG,0V6H2@meNOG,12PBA@opiNOG,COG0531@NOG,KOG2083@euNOG	NA|NA|NA	P	Amino acid permease
EuglossaDilemma_001429-T1	7460.GB14636-PA	1.5e-147	527.3		GO:0003674,GO:0003824,GO:0008150,GO:0008152,GO:0016403,GO:0016787,GO:0016810,GO:0016813	K01482		artNOG[6]	035TJ@artNOG,09ZQV@biNOG,0IFS6@euNOG,0S3TU@hymNOG,0SSID@inNOG,0VCH3@meNOG,139US@opiNOG,COG1834@NOG	NA|NA|NA	E	Amidinotransferase
EuglossaDilemma_001430-T1	7460.GB10115-PA	1.1e-207	727.6			K19873		artNOG[6]	034UW@artNOG,0A10W@biNOG,0IFID@euNOG,0S3KJ@hymNOG,0SRGA@inNOG,0VBXG@meNOG,0XP2R@NOG,133GW@opiNOG	NA|NA|NA	S	LicD family
EuglossaDilemma_001431-T1	7460.GB19143-PA	9.3e-264	914.4		GO:0003008,GO:0003674,GO:0003774,GO:0003824,GO:0005575,GO:0005622,GO:0005623,GO:0005737,GO:0005856,GO:0005868,GO:0005875,GO:0006139,GO:0006152,GO:0006163,GO:0006195,GO:0006200,GO:0006725,GO:0006753,GO:0006793,GO:0006796,GO:0006807,GO:0006928,GO:0007017,GO:0007018,GO:0007600,GO:0007605,GO:0008150,GO:0008152,GO:0009056,GO:0009116,GO:0009117,GO:0009119,GO:0009123,GO:0009125,GO:0009126,GO:0009128,GO:…	K10409		artNOG[6]	03I3W@artNOG,0B6MK@biNOG,0IU35@euNOG,0S9UX@hymNOG,0T4FQ@inNOG,0WJCJ@meNOG,0YQQE@NOG,13GEY@opiNOG	NA|NA|NA	Z	WD domain, G-beta repeat
EuglossaDilemma_001432-T1	7460.GB16338-PA	1.8e-83	313.9					artNOG[6]	0399G@artNOG,0A96Z@biNOG,0J6JQ@euNOG,0S8BB@hymNOG,0SWAU@inNOG,0VK3G@meNOG,0Y7M5@NOG,1495Q@opiNOG	NA|NA|NA
EuglossaDilemma_001438-T1	7460.GB11869-PA	1.5e-231	807.7	NT1	GO:0000902,GO:0000904,GO:0003674,GO:0005102,GO:0005121,GO:0005488,GO:0005515,GO:0005575,GO:0005576,GO:0006928,GO:0006935,GO:0007154,GO:0007165,GO:0007166,GO:0007275,GO:0007399,GO:0007409,GO:0007411,GO:0007417,GO:0008045,GO:0008063,GO:0008083,GO:0008150,GO:0009605,GO:0009653,GO:0009987,GO:0010646,GO:0010941,GO:0016043,GO:0021551,GO:0021556,GO:0022008,GO:0023051,GO:0023052,GO:0030030,GO:0030154,GO:…			artNOG[6]	037DE@artNOG,0A5WI@biNOG,0IXX5@euNOG,0S4H0@hymNOG,0SYQG@inNOG,0VGRQ@meNOG,11KIW@NOG,13S6J@opiNOG	NA|NA|NA
EuglossaDilemma_001439-T1	7460.GB11928-PA	2.4e-20	104.0					artNOG[6]	038UT@artNOG,0A7S2@biNOG,0J48I@euNOG,0S870@hymNOG,0SVPD@inNOG,0VGI5@meNOG,1242J@NOG,13X0V@opiNOG	NA|NA|NA
EuglossaDilemma_001440-T1	7460.GB11928-PA	2.4e-306	1057.7					artNOG[6]	038UT@artNOG,0A7S2@biNOG,0J48I@euNOG,0S870@hymNOG,0SVPD@inNOG,0VGI5@meNOG,1242J@NOG,13X0V@opiNOG	NA|NA|NA
EuglossaDilemma_001441-T1	7460.GB11928-PA	2.6e-32	143.3					artNOG[6]	038UT@artNOG,0A7S2@biNOG,0J48I@euNOG,0S870@hymNOG,0SVPD@inNOG,0VGI5@meNOG,1242J@NOG,13X0V@opiNOG	NA|NA|NA
EuglossaDilemma_001442-T1	7460.GB11928-PA	4.1e-81	307.8					artNOG[6]	038UT@artNOG,0A7S2@biNOG,0J48I@euNOG,0S870@hymNOG,0SVPD@inNOG,0VGI5@meNOG,1242J@NOG,13X0V@opiNOG	NA|NA|NA
EuglossaDilemma_001444-T1	7460.GB11928-PA	2.7e-09	70.1					artNOG[6]	038UT@artNOG,0A7S2@biNOG,0J48I@euNOG,0S870@hymNOG,0SVPD@inNOG,0VGI5@meNOG,1242J@NOG,13X0V@opiNOG	NA|NA|NA
EuglossaDilemma_001445-T1	7460.GB13084-PA	1.9e-249	867.1					artNOG[6]	03BEG@artNOG,0A3SU@biNOG,0JJYC@euNOG,0S45E@hymNOG,0SXZ3@inNOG,0VEMC@meNOG,0Z2P1@NOG,14B0S@opiNOG	NA|NA|NA
EuglossaDilemma_001446-T1	7460.GB13293-PA	0.0	3375.5		GO:0000003,GO:0003006,GO:0003674,GO:0005488,GO:0005509,GO:0005515,GO:0005575,GO:0005623,GO:0005886,GO:0005887,GO:0005902,GO:0007155,GO:0007156,GO:0007276,GO:0007292,GO:0007304,GO:0007306,GO:0008150,GO:0009653,GO:0009987,GO:0010927,GO:0016020,GO:0016021,GO:0016043,GO:0016324,GO:0016337,GO:0016339,GO:0019953,GO:0022412,GO:0022414,GO:0022610,GO:0030154,GO:0030703,GO:0030707,GO:0031224,GO:0031226,GO:…			artNOG[6]	033BF@artNOG,09VIE@biNOG,0S6UG@hymNOG,0SSMV@inNOG,0V5G3@meNOG,0XPEI@NOG,12N7V@opiNOG,KOG1219@euNOG	NA|NA|NA	T	Cadherin domain
EuglossaDilemma_001448-T1	7460.GB13872-PA	1.1e-120	438.0	TAP	GO:0001071,GO:0003674,GO:0003700,GO:0005575,GO:0005622,GO:0005623,GO:0005634,GO:0006355,GO:0006357,GO:0007275,GO:0007423,GO:0008150,GO:0009889,GO:0010468,GO:0010556,GO:0019219,GO:0019222,GO:0031323,GO:0031326,GO:0032501,GO:0032502,GO:0043226,GO:0043227,GO:0043229,GO:0043231,GO:0044424,GO:0044464,GO:0044699,GO:0044707,GO:0044767,GO:0048513,GO:0048731,GO:0048856,GO:0050789,GO:0050794,GO:0051171,GO:…	K09082		artNOG[6]	038E2@artNOG,0A5G0@biNOG,0S4KP@hymNOG,0SUZV@inNOG,0VGB0@meNOG,11U26@NOG,13UDQ@opiNOG,KOG3898@euNOG	NA|NA|NA	K	Helix-loop-helix DNA-binding domain
EuglossaDilemma_001449-T1	7460.GB12438-PA	0.0	1120.9	GC	GO:0003674,GO:0003824,GO:0006464,GO:0008150,GO:0008152,GO:0008488,GO:0009987,GO:0016829,GO:0016830,GO:0016831,GO:0017187,GO:0018193,GO:0018200,GO:0018214,GO:0019538,GO:0036211,GO:0043170,GO:0043412,GO:0044237,GO:0044238,GO:0044260,GO:0044267,GO:0071704	K10106		artNOG[6]	034D9@artNOG,0A1IM@biNOG,0IHG2@euNOG,0S4W4@hymNOG,0SR1V@inNOG,0VCE4@meNOG,0XR5Q@NOG,12QHC@opiNOG	NA|NA|NA	S	HTTM
EuglossaDilemma_001450-T1	7460.GB11834-PA	7.5e-277	958.0		GO:0003674,GO:0005215,GO:0006810,GO:0006811,GO:0006812,GO:0008150,GO:0008324,GO:0008513,GO:0009987,GO:0015075,GO:0015101,GO:0015291,GO:0015695,GO:0022804,GO:0022857,GO:0022891,GO:0022892,GO:0034220,GO:0044699,GO:0044763,GO:0044765,GO:0051179,GO:0051234,GO:0055085,GO:0071702			artNOG[6]	03HPX@artNOG,0B54S@biNOG,0IRHE@euNOG,0S9QM@hymNOG,0T43R@inNOG,0WHQX@meNOG,0ZVKN@NOG,13E68@opiNOG	NA|NA|NA	G	Sugar (and other) transporter
EuglossaDilemma_001452-T1	7460.GB19615-PA	7.2e-144	516.5					meNOG[21]	0AJDK@biNOG,0J88G@euNOG,0VWYF@meNOG,0Z0UW@NOG,148RQ@opiNOG	NA|NA|NA	S	LRR
EuglossaDilemma_001453-T1	12957.ACEP_00003563-PA	1.7e-112	411.0	TPNCIIIA	GO:0003674,GO:0005488,GO:0005509,GO:0043167,GO:0043169,GO:0046872			artNOG[6]	036Y9@artNOG,0A7U8@biNOG,0STY5@inNOG,0VIQD@meNOG,13RU8@opiNOG,COG5126@NOG,KOG0027@euNOG	NA|NA|NA	T	troponin C
EuglossaDilemma_001455-T1	7460.GB11321-PA	0.0	1464.9		GO:0003674,GO:0003824,GO:0007275,GO:0008150,GO:0008152,GO:0016491,GO:0016679,GO:0016682,GO:0032501,GO:0032502,GO:0040003,GO:0042335,GO:0044699,GO:0044707,GO:0044710,GO:0044767,GO:0048856,GO:0052716,GO:0055114			artNOG[6]	0364B@artNOG,0A3HP@biNOG,0ST2Z@inNOG,0VDDC@meNOG,12Q5N@opiNOG,COG2132@NOG,KOG1263@euNOG	NA|NA|NA	Q	Multicopper oxidase
EuglossaDilemma_001456-T1	7460.GB12910-PA	3.5e-217	759.2					artNOG[6]	0369W@artNOG,0A4AB@biNOG,0IK7B@euNOG,0ST4J@inNOG,0VBEN@meNOG,0YU2X@NOG,13HRV@opiNOG	NA|NA|NA	S	Zona pellucida-like domain
EuglossaDilemma_001457-T1	7460.GB12564-PA	2.7e-125	453.4	SYN	GO:0000003,GO:0001505,GO:0003001,GO:0003008,GO:0005575,GO:0005622,GO:0005623,GO:0005737,GO:0006810,GO:0006836,GO:0006887,GO:0006950,GO:0007154,GO:0007267,GO:0007268,GO:0007269,GO:0007610,GO:0007611,GO:0007612,GO:0007613,GO:0007617,GO:0007618,GO:0007619,GO:0007632,GO:0007634,GO:0007635,GO:0008021,GO:0008049,GO:0008150,GO:0008306,GO:0008355,GO:0009266,GO:0009314,GO:0009408,GO:0009416,GO:0009628,GO:…	K19941		artNOG[6]	035T1@artNOG,09WII@biNOG,0SSHR@inNOG,0V7H2@meNOG,0XQH5@NOG,12PJE@opiNOG,KOG3895@euNOG	NA|NA|NA	T, U	Synapsin, ATP binding domain
EuglossaDilemma_001458-T1	7460.GB13671-PA	1.2e-68	265.0		GO:0002165,GO:0003674,GO:0004857,GO:0004866,GO:0005575,GO:0005576,GO:0005623,GO:0007155,GO:0007162,GO:0007275,GO:0007424,GO:0007426,GO:0007444,GO:0007472,GO:0007476,GO:0007552,GO:0007560,GO:0008150,GO:0008191,GO:0009314,GO:0009416,GO:0009453,GO:0009605,GO:0009628,GO:0009653,GO:0009791,GO:0009886,GO:0009887,GO:0009987,GO:0010466,GO:0010576,GO:0010951,GO:0016043,GO:0019222,GO:0022407,GO:0022408,GO:…	K16866		artNOG[6]	038W1@artNOG,09WG1@biNOG,0SVJW@inNOG,0V7EK@meNOG,103NU@NOG,13H8I@opiNOG,KOG4745@euNOG	NA|NA|NA	O	NTR
EuglossaDilemma_001462-T1	7460.GB12564-PA	8.7e-140	501.9	SYN	GO:0000003,GO:0001505,GO:0003001,GO:0003008,GO:0005575,GO:0005622,GO:0005623,GO:0005737,GO:0006810,GO:0006836,GO:0006887,GO:0006950,GO:0007154,GO:0007267,GO:0007268,GO:0007269,GO:0007610,GO:0007611,GO:0007612,GO:0007613,GO:0007617,GO:0007618,GO:0007619,GO:0007632,GO:0007634,GO:0007635,GO:0008021,GO:0008049,GO:0008150,GO:0008306,GO:0008355,GO:0009266,GO:0009314,GO:0009408,GO:0009416,GO:0009628,GO:…	K19941		artNOG[6]	035T1@artNOG,09WII@biNOG,0SSHR@inNOG,0V7H2@meNOG,0XQH5@NOG,12PJE@opiNOG,KOG3895@euNOG	NA|NA|NA	T, U	Synapsin, ATP binding domain
EuglossaDilemma_001464-T1	7070.TC001009-PA	9e-14	81.6					artNOG[6]	039FM@artNOG,0A7J6@biNOG,0IX5S@euNOG,0SW76@inNOG,0VIDN@meNOG,11ZK1@NOG,13TN2@opiNOG	NA|NA|NA	S	Inherit from biNOG: Chromosome 9 open reading frame 116
EuglossaDilemma_001465-T1	7460.GB17975-PA	9.8e-67	259.2					artNOG[6]	03GGD@artNOG,0A5NJ@biNOG,0S5TN@hymNOG,0T3DT@inNOG,0VGHE@meNOG,12W4P@opiNOG,COG4886@NOG,KOG0619@euNOG	NA|NA|NA	T	LRR_TYP
EuglossaDilemma_001466-T1	7460.GB18511-PA	8.1e-68	262.7					artNOG[6]	033IX@artNOG,09VZM@biNOG,0S7FD@hymNOG,0SQ9P@inNOG,0V6Y2@meNOG,12PKD@opiNOG,COG5210@NOG,KOG2058@euNOG	NA|NA|NA	U	TBC
EuglossaDilemma_001467-T1	7460.GB18511-PA	0.0	2582.4					artNOG[6]	033IX@artNOG,09VZM@biNOG,0S7FD@hymNOG,0SQ9P@inNOG,0V6Y2@meNOG,12PKD@opiNOG,COG5210@NOG,KOG2058@euNOG	NA|NA|NA	U	TBC
EuglossaDilemma_001472-T1	7460.GB13013-PA	1.2e-276	957.2		GO:0003674,GO:0003824,GO:0004497,GO:0004500,GO:0005575,GO:0005576,GO:0005615,GO:0008150,GO:0008152,GO:0016491,GO:0016705,GO:0016715,GO:0044421,GO:0044710,GO:0055114			artNOG[6]	034W8@artNOG,09W0Q@biNOG,0S7T9@hymNOG,0SSBT@inNOG,0V69M@meNOG,0XR89@NOG,12RD1@opiNOG,KOG3568@euNOG	NA|NA|NA	E	Copper type II ascorbate-dependent monooxygenase, C-terminal domain
EuglossaDilemma_001475-T1	7425.NV21096-PA	1.4e-31	142.9					artNOG[6]	03BMU@artNOG,09YR4@biNOG,0IJAP@euNOG,0SYBS@inNOG,0V9P2@meNOG,108E0@NOG,13D02@opiNOG	NA|NA|NA	U	Inherit from biNOG: Chloride channel CLIC-like 1
EuglossaDilemma_001476-T1	7460.GB14167-PA	1.9e-107	394.0			K09106		meNOG[21]	0B3Q1@biNOG,0INSF@euNOG,0WG43@meNOG,0XZS8@NOG,13BV9@opiNOG	NA|NA|NA	K	upstream
EuglossaDilemma_001477-T1	7460.GB13057-PA	0.0	1823.9			K05769		artNOG[6]	03I2B@artNOG,0B6GY@biNOG,0ITS0@euNOG,0WJ7F@meNOG,0XQDV@NOG,13G73@opiNOG	NA|NA|NA	T	RhoGEF
EuglossaDilemma_001479-T1	7460.GB13057-PA	0.0	1684.8			K05769		artNOG[6]	03I2B@artNOG,0B6GY@biNOG,0ITS0@euNOG,0WJ7F@meNOG,0XQDV@NOG,13G73@opiNOG	NA|NA|NA	T	RhoGEF
EuglossaDilemma_001482-T1	7460.GB12132-PA	6.4e-169	599.0			K19283		artNOG[6]	03GQG@artNOG,0ADRU@biNOG,0S7JQ@hymNOG,0T34T@inNOG,0VR01@meNOG,0ZVBQ@NOG,12VIT@opiNOG,KOG3720@euNOG	NA|NA|NA	I	venom acid phosphatase Acph-1-like
EuglossaDilemma_001483-T1	12957.ACEP_00004793-PA	9.8e-127	458.0					artNOG[6]	03684@artNOG,0A0DB@biNOG,0S996@hymNOG,0ST2J@inNOG,0VB9E@meNOG,12SRZ@opiNOG,COG2078@NOG,KOG3274@euNOG	NA|NA|NA	S	AMMECR1
EuglossaDilemma_001484-T1	7460.GB11891-PA	1.2e-36	157.1					artNOG[6]	03684@artNOG,0A0DB@biNOG,0S996@hymNOG,0ST2J@inNOG,0VB9E@meNOG,12SRZ@opiNOG,COG2078@NOG,KOG3274@euNOG	NA|NA|NA	S	AMMECR1
EuglossaDilemma_001485-T1	7460.GB16533-PA	3.5e-132	476.1					artNOG[6]	03684@artNOG,0A0DB@biNOG,0S996@hymNOG,0ST2J@inNOG,0VB9E@meNOG,12SRZ@opiNOG,COG2078@NOG,KOG3274@euNOG	NA|NA|NA	S	AMMECR1
EuglossaDilemma_001486-T1	7460.GB19796-PA	2.6e-38	164.1			K18157		artNOG[6]	0389R@artNOG,0A9E2@biNOG,0J28V@euNOG,0SVBW@inNOG,0VKAX@meNOG,11X6A@NOG,13VZR@opiNOG	NA|NA|NA	S	Protein of unknown function (DUF1370)
EuglossaDilemma_001487-T1	7460.GB15672-PA	2.1e-147	527.7					artNOG[6]	03GWB@artNOG,0AD6S@biNOG,0S5TJ@hymNOG,0T2YE@inNOG,0VQWK@meNOG,0XNQK@NOG,1301I@opiNOG,KOG0254@euNOG	NA|NA|NA	G	facilitated trehalose transporter Tret1-like
EuglossaDilemma_001488-T1	12957.ACEP_00004754-PA	2.1e-131	474.6					meNOG[21]	0AD6S@biNOG,0VQWK@meNOG,0XNQK@NOG,1301I@opiNOG,KOG0254@euNOG	NA|NA|NA	T	facilitated trehalose transporter Tret1-like
EuglossaDilemma_001491-T1	7460.GB18665-PA	4.1e-66	256.5					meNOG[21]	0AJBI@biNOG,0VWW5@meNOG,12X70@opiNOG,COG0563@NOG,KOG3079@euNOG	NA|NA|NA	F	Adenylate kinase
EuglossaDilemma_001495-T1	7460.GB16058-PA	3.3e-36	156.8			K12076		artNOG[6]	038PX@artNOG,0A51B@biNOG,0SWHH@inNOG,0W1WN@meNOG,14FCK@opiNOG,COG0194@NOG,KOG0708@euNOG	NA|NA|NA	F	Inherit from biNOG: discs, large
EuglossaDilemma_001496-T1	7460.GB30138-PB	2.6e-119	434.1		GO:0000003,GO:0000226,GO:0001700,GO:0001709,GO:0001738,GO:0002009,GO:0002164,GO:0002165,GO:0002168,GO:0003008,GO:0003674,GO:0003824,GO:0004385,GO:0005102,GO:0005154,GO:0005198,GO:0005488,GO:0005515,GO:0005575,GO:0005622,GO:0005623,GO:0005737,GO:0005856,GO:0005886,GO:0005911,GO:0005918,GO:0005920,GO:0005938,GO:0006139,GO:0006725,GO:0006753,GO:0006793,GO:0006796,GO:0006807,GO:0006996,GO:0007010,GO:…	K12076		artNOG[6]	034CE@artNOG,09WD9@biNOG,0SR10@inNOG,0V7BP@meNOG,12T4X@opiNOG,COG0194@NOG,KOG0708@euNOG	NA|NA|NA	T	Discs large 1
EuglossaDilemma_001500-T1	12957.ACEP_00004741-PA	4.8e-267	925.2		GO:0000003,GO:0000226,GO:0001700,GO:0001709,GO:0001738,GO:0002009,GO:0002164,GO:0002165,GO:0002168,GO:0003008,GO:0003674,GO:0003824,GO:0004385,GO:0005102,GO:0005154,GO:0005198,GO:0005488,GO:0005515,GO:0005575,GO:0005622,GO:0005623,GO:0005737,GO:0005856,GO:0005886,GO:0005911,GO:0005918,GO:0005920,GO:0005938,GO:0006139,GO:0006725,GO:0006753,GO:0006793,GO:0006796,GO:0006807,GO:0006996,GO:0007010,GO:…	K12076		artNOG[6]	034CE@artNOG,09WD9@biNOG,0S593@hymNOG,0SR10@inNOG,0V7BP@meNOG,12T4X@opiNOG,COG0194@NOG,KOG0708@euNOG	NA|NA|NA	T	GuKc
EuglossaDilemma_001501-T1	7460.GB12541-PA	0.0	3084.3		GO:0003002,GO:0005575,GO:0005622,GO:0005623,GO:0005819,GO:0005856,GO:0005874,GO:0005876,GO:0007275,GO:0007389,GO:0007444,GO:0007447,GO:0007450,GO:0008150,GO:0009953,GO:0015630,GO:0032501,GO:0032502,GO:0032991,GO:0035220,GO:0035222,GO:0043226,GO:0043228,GO:0043229,GO:0043232,GO:0043234,GO:0044422,GO:0044424,GO:0044430,GO:0044446,GO:0044464,GO:0044699,GO:0044707,GO:0044767,GO:0048190,GO:0048513,GO:…			artNOG[6]	0324W@artNOG,0A13U@biNOG,0IHDH@euNOG,0SP43@inNOG,0VC03@meNOG,0YT00@NOG,13KI1@opiNOG	NA|NA|NA	T	Ankyrin repeat
EuglossaDilemma_001510-T1	7460.GB15913-PA	1.6e-294	1016.5		GO:0005575,GO:0016020			artNOG[6]	032TN@artNOG,09T94@biNOG,0S37B@hymNOG,0SP86@inNOG,0V484@meNOG,0XQ2Z@NOG,12NGW@opiNOG,KOG3807@euNOG	NA|NA|NA	S	ST7 protein
EuglossaDilemma_001511-T1	7460.GB19870-PA	0.0	1936.0		GO:0000003,GO:0000212,GO:0000226,GO:0000910,GO:0000916,GO:0003674,GO:0003824,GO:0004430,GO:0006629,GO:0006644,GO:0006650,GO:0006793,GO:0006796,GO:0006996,GO:0007010,GO:0007017,GO:0007026,GO:0007049,GO:0007051,GO:0007110,GO:0007111,GO:0007112,GO:0007126,GO:0007127,GO:0007135,GO:0007275,GO:0007276,GO:0007283,GO:0007568,GO:0008150,GO:0008152,GO:0008340,GO:0009987,GO:0010259,GO:0010564,GO:0010639,GO:…	K19801		artNOG[6]	0332X@artNOG,0A1Q8@biNOG,0SPWI@inNOG,0VCJW@meNOG,0XPH3@NOG,12R36@opiNOG,KOG0903@euNOG	NA|NA|NA	T	phosphatidylinositol 4-kinase
EuglossaDilemma_001513-T1	7460.GB11156-PA	0.0	1143.3		GO:0003674,GO:0003724,GO:0003824,GO:0004004,GO:0004386,GO:0006139,GO:0006152,GO:0006163,GO:0006195,GO:0006200,GO:0006725,GO:0006753,GO:0006793,GO:0006796,GO:0006807,GO:0007275,GO:0007399,GO:0008026,GO:0008150,GO:0008152,GO:0008186,GO:0009056,GO:0009116,GO:0009117,GO:0009119,GO:0009123,GO:0009125,GO:0009126,GO:0009128,GO:0009141,GO:0009143,GO:0009144,GO:0009146,GO:0009150,GO:0009154,GO:0009158,GO:…	K14808		artNOG[6]	03618@artNOG,09WXG@biNOG,0S5HG@hymNOG,0SSWJ@inNOG,0V7VR@meNOG,0XQE5@NOG,12PMJ@opiNOG,KOG0337@euNOG	NA|NA|NA	A	ATP-dependent RNA helicase DDX54-like
EuglossaDilemma_001514-T1	7425.NV13247-PA	7.9e-64	248.4	RPL24	GO:0000022,GO:0000226,GO:0000278,GO:0003674,GO:0003735,GO:0005198,GO:0005575,GO:0005622,GO:0005623,GO:0005737,GO:0005829,GO:0005840,GO:0006412,GO:0006996,GO:0007010,GO:0007017,GO:0007049,GO:0007051,GO:0007052,GO:0007098,GO:0008150,GO:0008152,GO:0009058,GO:0009059,GO:0009987,GO:0010467,GO:0015934,GO:0016043,GO:0019538,GO:0022402,GO:0022625,GO:0022626,GO:0030529,GO:0031023,GO:0032991,GO:0034645,GO:…	K02896		artNOG[6]	03757@artNOG,0A713@biNOG,0S88T@hymNOG,0SU2M@inNOG,0VHV2@meNOG,13R9I@opiNOG,COG2075@NOG,KOG1722@euNOG	NA|NA|NA	J	Ribosomal protein L24e
EuglossaDilemma_001515-T1	7460.GB13368-PA	2.8e-156	556.6			K13247		artNOG[6]	035UU@artNOG,09VF7@biNOG,0S73N@hymNOG,0SSJU@inNOG,0V6EB@meNOG,12P68@opiNOG,COG1250@NOG,KOG2305@euNOG	NA|NA|NA	I	UDP-glucose/GDP-mannose dehydrogenase family, NAD binding domain
EuglossaDilemma_001516-T1	7460.GB30359-PA	3.9e-216	756.9	REL	GO:0000981,GO:0000982,GO:0001071,GO:0001077,GO:0001228,GO:0002252,GO:0002376,GO:0002682,GO:0002684,GO:0002697,GO:0002700,GO:0002759,GO:0002784,GO:0002786,GO:0002788,GO:0002805,GO:0002807,GO:0002808,GO:0002810,GO:0002813,GO:0002831,GO:0002920,GO:0003674,GO:0003676,GO:0003677,GO:0003700,GO:0005488,GO:0005515,GO:0005575,GO:0005622,GO:0005623,GO:0005634,GO:0005737,GO:0006139,GO:0006351,GO:0006355,GO:…	K09255		artNOG[6]	0351H@artNOG,0A27T@biNOG,0S5FA@hymNOG,0SRP1@inNOG,0VD3P@meNOG,13GBI@opiNOG,COG0666@NOG,KOG0504@euNOG	NA|NA|NA	K	IPT
EuglossaDilemma_001517-T1	7460.GB11616-PA	7.1e-53	212.2					artNOG[6]	03743@artNOG,0A5GV@biNOG,0S81W@hymNOG,0SU5B@inNOG,0VG8N@meNOG,13Q28@opiNOG,COG5102@NOG,KOG2887@euNOG	NA|NA|NA	U	Got1/Sft2-like family
EuglossaDilemma_001518-T1	7425.NV14612-PA	1.5e-90	339.0		GO:0000003,GO:0000059,GO:0000226,GO:0002064,GO:0002376,GO:0002520,GO:0003006,GO:0003674,GO:0005215,GO:0005575,GO:0005622,GO:0005623,GO:0005634,GO:0005635,GO:0005643,GO:0005737,GO:0005811,GO:0005856,GO:0005875,GO:0006461,GO:0006605,GO:0006606,GO:0006607,GO:0006810,GO:0006886,GO:0006913,GO:0006996,GO:0007010,GO:0007017,GO:0007049,GO:0007098,GO:0007275,GO:0007276,GO:0007281,GO:0007283,GO:0007286,GO:…	K15043		artNOG[6]	033TH@artNOG,0A0RE@biNOG,0SQHJ@inNOG,0V809@meNOG,12RBS@opiNOG,COG5064@NOG,KOG0166@euNOG	NA|NA|NA	U	Importin subunit alpha
EuglossaDilemma_001519-T1	7460.GB15872-PA	0.0	1558.5		GO:0000910,GO:0003674,GO:0003824,GO:0004445,GO:0005083,GO:0005096,GO:0005099,GO:0005100,GO:0005575,GO:0005622,GO:0005623,GO:0005737,GO:0005768,GO:0005769,GO:0005770,GO:0006140,GO:0006629,GO:0006644,GO:0006650,GO:0006793,GO:0006796,GO:0006810,GO:0006897,GO:0007049,GO:0008047,GO:0008150,GO:0008152,GO:0009118,GO:0009894,GO:0009966,GO:0009987,GO:0010564,GO:0010646,GO:0016192,GO:0016311,GO:0016787,GO:…	K01099		artNOG[6]	033ZG@artNOG,09Z1Q@biNOG,0S7PV@hymNOG,0SQNN@inNOG,0V9Z6@meNOG,12S2S@opiNOG,COG5411@NOG,KOG0565@euNOG	NA|NA|NA	T	IPPc
EuglossaDilemma_001520-T1	7460.GB19121-PA	0.0	1991.9			K11835		artNOG[6]	0365R@artNOG,0A4JQ@biNOG,0S3D2@hymNOG,0SPJW@inNOG,0VFEQ@meNOG,13MCS@opiNOG,COG5560@NOG,KOG1870@euNOG	NA|NA|NA	O	Ubiquitin carboxyl-terminal hydrolase
EuglossaDilemma_001521-T1	7460.GB18393-PA	0.0	1558.9					artNOG[6]	033PF@artNOG,09YZQ@biNOG,0IEEJ@euNOG,0S50H@hymNOG,0SQEJ@inNOG,0V9XA@meNOG,0YBHC@NOG,12RJ7@opiNOG	NA|NA|NA	T	Kazal-type serine protease inhibitor domain
EuglossaDilemma_001522-T1	7460.GB16574-PA	3.2e-134	483.4					artNOG[6]	03GQI@artNOG,0AAQ1@biNOG,0KH6E@euNOG,0S8AP@hymNOG,0T34R@inNOG,0VMNU@meNOG,10RK9@NOG,12VM1@opiNOG	NA|NA|NA
EuglossaDilemma_001524-T1	7460.GB18070-PA	1.3e-78	298.1			K00507		artNOG[6]	03GVI@artNOG,0A6IP@biNOG,0S4J9@hymNOG,0T2Z9@inNOG,0VHCW@meNOG,12QBP@opiNOG,COG1398@NOG,KOG1600@euNOG	NA|NA|NA	I	Fatty acid desaturase
EuglossaDilemma_001525-T1	7460.GB10978-PA	0.0	1344.7		GO:0000902,GO:0000904,GO:0006928,GO:0006935,GO:0007275,GO:0007399,GO:0007409,GO:0007411,GO:0008045,GO:0008150,GO:0009605,GO:0009653,GO:0009987,GO:0016043,GO:0022008,GO:0030030,GO:0030154,GO:0030182,GO:0031175,GO:0032501,GO:0032502,GO:0032989,GO:0032990,GO:0040011,GO:0042221,GO:0042330,GO:0044699,GO:0044707,GO:0044763,GO:0044767,GO:0048468,GO:0048666,GO:0048667,GO:0048699,GO:0048731,GO:0048812,GO:…			artNOG[6]	032BE@artNOG,09USU@biNOG,0S59H@hymNOG,0SP96@inNOG,0V5SD@meNOG,0ZJ97@NOG,12UDR@opiNOG,KOG3897@euNOG	NA|NA|NA	S	Winged helix Storkhead-box1 domain
EuglossaDilemma_001526-T1	7460.GB10978-PA	2.7e-71	273.5		GO:0000902,GO:0000904,GO:0006928,GO:0006935,GO:0007275,GO:0007399,GO:0007409,GO:0007411,GO:0008045,GO:0008150,GO:0009605,GO:0009653,GO:0009987,GO:0016043,GO:0022008,GO:0030030,GO:0030154,GO:0030182,GO:0031175,GO:0032501,GO:0032502,GO:0032989,GO:0032990,GO:0040011,GO:0042221,GO:0042330,GO:0044699,GO:0044707,GO:0044763,GO:0044767,GO:0048468,GO:0048666,GO:0048667,GO:0048699,GO:0048731,GO:0048812,GO:…			artNOG[6]	032BE@artNOG,09USU@biNOG,0S59H@hymNOG,0SP96@inNOG,0V5SD@meNOG,0ZJ97@NOG,12UDR@opiNOG,KOG3897@euNOG	NA|NA|NA	S	Winged helix Storkhead-box1 domain
EuglossaDilemma_001530-T1	7460.GB14942-PA	8.5e-57	226.1					artNOG[6]	03C3J@artNOG,0AH2H@biNOG,0JDII@euNOG,0S8V7@hymNOG,0SYIY@inNOG,0VUKI@meNOG,0YT0S@NOG,12Z20@opiNOG	NA|NA|NA	S	Odorant receptor
EuglossaDilemma_001531-T1	7460.GB30135-PA	7.4e-28	128.6					artNOG[6]	03C3J@artNOG,0AH2H@biNOG,0JDII@euNOG,0S8V7@hymNOG,0SYIY@inNOG,0VUKI@meNOG,0YT0S@NOG,12Z20@opiNOG	NA|NA|NA	S	Odorant receptor
EuglossaDilemma_001534-T1	7460.GB14942-PA	2.6e-55	221.1					artNOG[6]	03C3J@artNOG,0AH2H@biNOG,0JDII@euNOG,0S8V7@hymNOG,0SYIY@inNOG,0VUKI@meNOG,0YT0S@NOG,12Z20@opiNOG	NA|NA|NA	S	Odorant receptor
EuglossaDilemma_001535-T1	7460.GB17398-PA	1.2e-23	115.5					artNOG[6]	037A1@artNOG,09V3A@biNOG,0S3J9@hymNOG,0SU75@inNOG,0V62V@meNOG,0YIJ3@NOG,13RR8@opiNOG,KOG0490@euNOG	NA|NA|NA	K	LIM
EuglossaDilemma_001536-T1	7460.GB17398-PA	1.8e-34	150.2					artNOG[6]	037A1@artNOG,09V3A@biNOG,0S3J9@hymNOG,0SU75@inNOG,0V62V@meNOG,0YIJ3@NOG,13RR8@opiNOG,KOG0490@euNOG	NA|NA|NA	K	LIM
EuglossaDilemma_001540-T1	7460.GB19552-PA	6.6e-308	1061.2		GO:0003674,GO:0005215,GO:0005575,GO:0006810,GO:0006811,GO:0006812,GO:0006814,GO:0007584,GO:0007610,GO:0007631,GO:0008150,GO:0008324,GO:0008343,GO:0008523,GO:0009605,GO:0009987,GO:0009991,GO:0015075,GO:0015077,GO:0015081,GO:0015291,GO:0015293,GO:0015294,GO:0015370,GO:0015672,GO:0016020,GO:0022804,GO:0022857,GO:0022890,GO:0022891,GO:0022892,GO:0030001,GO:0030534,GO:0031667,GO:0032501,GO:0034220,GO:…			artNOG[6]	0354A@artNOG,09WRQ@biNOG,0S3RF@hymNOG,0SRRD@inNOG,0V7Q3@meNOG,12TWH@opiNOG,COG0591@NOG,KOG2349@euNOG	NA|NA|NA	P	Sodium:solute symporter family
EuglossaDilemma_001541-T1	7460.GB19271-PA	0.0	2069.3		GO:0003674,GO:0003824,GO:0005215,GO:0006139,GO:0006152,GO:0006163,GO:0006195,GO:0006200,GO:0006725,GO:0006753,GO:0006793,GO:0006796,GO:0006807,GO:0006810,GO:0006811,GO:0008150,GO:0008152,GO:0009056,GO:0009116,GO:0009117,GO:0009119,GO:0009123,GO:0009125,GO:0009126,GO:0009128,GO:0009141,GO:0009143,GO:0009144,GO:0009146,GO:0009150,GO:0009154,GO:0009158,GO:0009161,GO:0009164,GO:0009166,GO:0009167,GO:…	K14950		artNOG[6]	0348B@artNOG,09YH5@biNOG,0SQXC@inNOG,0V9EV@meNOG,12T5K@opiNOG,COG0474@NOG,KOG0209@euNOG	NA|NA|NA	P	cation-transporting atpase
EuglossaDilemma_001542-T1	7460.GB16052-PA	1.1e-137	495.0	SPZ5	GO:0000902,GO:0000904,GO:0003674,GO:0005102,GO:0005121,GO:0005488,GO:0005515,GO:0005575,GO:0005576,GO:0006928,GO:0006935,GO:0007154,GO:0007165,GO:0007166,GO:0007275,GO:0007399,GO:0007409,GO:0007411,GO:0007417,GO:0008045,GO:0008063,GO:0008083,GO:0008150,GO:0009605,GO:0009653,GO:0009987,GO:0010646,GO:0010941,GO:0016043,GO:0021551,GO:0021556,GO:0022008,GO:0023051,GO:0023052,GO:0030030,GO:0030154,GO:…			artNOG[6]	037U2@artNOG,0A8ZR@biNOG,0IZYW@euNOG,0S6S8@hymNOG,0SUH9@inNOG,0VJNE@meNOG,11TKA@NOG,13U36@opiNOG	NA|NA|NA
EuglossaDilemma_001546-T1	7460.GB13880-PA	5.6e-171	605.5					artNOG[6]	033CA@artNOG,09XSP@biNOG,0IE22@euNOG,0S5TC@hymNOG,0STDC@inNOG,0V8Q6@meNOG,0XPWW@NOG,12RI9@opiNOG	NA|NA|NA	S	Inherit from biNOG: tet methylcytosine dioxygenase
EuglossaDilemma_001549-T1	7460.GB13880-PA	0.0	3618.6					artNOG[6]	033CA@artNOG,09XSP@biNOG,0IE22@euNOG,0S5TC@hymNOG,0STDC@inNOG,0V8Q6@meNOG,0XPWW@NOG,12RI9@opiNOG	NA|NA|NA	S	Inherit from biNOG: tet methylcytosine dioxygenase
EuglossaDilemma_001550-T1	7425.NV17256-PA	6.7e-45	186.0					artNOG[6]	038TQ@artNOG,09YHE@biNOG,0IK8X@euNOG,0S8S9@hymNOG,0SVX3@inNOG,0V7HZ@meNOG,12996@NOG,13NT5@opiNOG	NA|NA|NA	K	Steroid receptor RNA activator (SRA1)
EuglossaDilemma_001552-T1	7460.GB16602-PA	0.0	1913.7		GO:0000902,GO:0003330,GO:0003331,GO:0003674,GO:0003824,GO:0004175,GO:0004252,GO:0005575,GO:0005622,GO:0005623,GO:0005737,GO:0005783,GO:0005811,GO:0006810,GO:0006996,GO:0007029,GO:0007030,GO:0007163,GO:0007275,GO:0007424,GO:0007517,GO:0008104,GO:0008150,GO:0008152,GO:0008233,GO:0008236,GO:0008360,GO:0009306,GO:0009653,GO:0009987,GO:0015031,GO:0016043,GO:0016203,GO:0016787,GO:0017171,GO:0022407,GO:…	K14007		artNOG[6]	034A3@artNOG,09WXB@biNOG,0S6J8@hymNOG,0ST78@inNOG,0V7VJ@meNOG,12NEV@opiNOG,COG5028@NOG,KOG1985@euNOG	NA|NA|NA	U	protein transport protein Sec24C-like
EuglossaDilemma_001553-T1	7460.GB15625-PA	1e-202	711.8	PEN	GO:0002165,GO:0007275,GO:0007444,GO:0007472,GO:0007475,GO:0007476,GO:0007552,GO:0007560,GO:0008150,GO:0008587,GO:0009653,GO:0009791,GO:0009886,GO:0009887,GO:0032501,GO:0032502,GO:0035107,GO:0035114,GO:0035120,GO:0035220,GO:0044699,GO:0044707,GO:0044767,GO:0048513,GO:0048563,GO:0048569,GO:0048707,GO:0048731,GO:0048736,GO:0048737,GO:0048856	K14844		artNOG[6]	03581@artNOG,09ZQY@biNOG,0S6C2@hymNOG,0SS7U@inNOG,0VAME@meNOG,0XSHY@NOG,12QIG@opiNOG,KOG2050@euNOG	NA|NA|NA	J	CPL (NUC119) domain
[truncated: 10,352 more rows]
