# Supplementary material for: Prevalent bee venom genes evolved before the aculeate stinger and eusociality
Source: BMC Biol. 2023 Oct 23;21:229. doi: 10.1186/s12915-023-01656-5 (PMC10591384; doi:10.1186/s12915-023-01656-5)
Supplement: Supplementary file 38 — Additional file 38. Genome annotation of Euglossa dilemma. [file 12915_2023_1656_MOESM38_ESM.zip › Euglossa_dilemma.annotation.funannotate181.with.RNAseq.Oct2020/annotations/uniprot_eggnog_raw_names.txt]

EuglossaDilemma_000028-T1	MRPS29	Uncharacterized protein	UniProtKB
EuglossaDilemma_000028-T1	DAP3	Death associated protein 3	EggNog-Mapper
EuglossaDilemma_000044-T1	CLN3	CLN3 protein	EggNog-Mapper
EuglossaDilemma_000054-T1	NUP50	NUP50 (Nucleoporin 50 kDa)	EggNog-Mapper
EuglossaDilemma_000063-T1	RAD1	Repair protein Rad1/Rec1/Rad17	EggNog-Mapper
EuglossaDilemma_000074-T1	ROC1A	Uncharacterized protein	UniProtKB
EuglossaDilemma_000074-T1	ROC1A	Inherit from inNOG: RING	EggNog-Mapper
EuglossaDilemma_000075-T1	OTOP3	Otopetrin	EggNog-Mapper
EuglossaDilemma_000096-T1	OR85C	Odorant receptor	EggNog-Mapper
EuglossaDilemma_000098-T1	OR20	Odorant receptor	UniProtKB
EuglossaDilemma_000103-T1	OR27	Odorant receptor	UniProtKB
EuglossaDilemma_000104-T1	OR27	Odorant receptor	UniProtKB
EuglossaDilemma_000105-T1	OR28	Odorant receptor	UniProtKB
EuglossaDilemma_000110-T1	OR35	Odorant receptor	UniProtKB
EuglossaDilemma_000115-T1	OR67A	Odorant receptor	EggNog-Mapper
EuglossaDilemma_000117-T1	OR67A	Odorant receptor	EggNog-Mapper
EuglossaDilemma_000119-T1	OR67A	Odorant receptor	EggNog-Mapper
EuglossaDilemma_000124-T1	CDC42BPA	CDC42 binding protein kinase	EggNog-Mapper
EuglossaDilemma_000141-T1	ATXN7L1	Ataxin 7-like	EggNog-Mapper
EuglossaDilemma_000145-T1	BET1	Blocked early in transport 1 homolog (S	EggNog-Mapper
EuglossaDilemma_000161-T1	TAF5L	TAF5-like RNA polymerase II, p300 CBP-associated factor (PCAF)-associated factor	EggNog-Mapper
EuglossaDilemma_000168-T1	CHS-2	chitin synthase	EggNog-Mapper
EuglossaDilemma_000173-T1	EIF3K	Component of the eukaryotic translation initiation factor 3 (eIF-3) complex, which is required for several steps in the initiation of protein synthesis	EggNog-Mapper
EuglossaDilemma_000178-T1	NXT1	Uncharacterized protein	UniProtKB
EuglossaDilemma_000178-T1	NXT1	Nuclear pore RNA shuttling protein Mtr2	EggNog-Mapper
EuglossaDilemma_000180-T1	RAB2A	member RAS oncogene family	EggNog-Mapper
EuglossaDilemma_000181-T1	HIP1	huntingtin interacting protein 1	EggNog-Mapper
EuglossaDilemma_000186-T1	PLXNA1	Sema	EggNog-Mapper
EuglossaDilemma_000226-T1	HR3	receptor	EggNog-Mapper
EuglossaDilemma_000227-T1	DCTN6	Uncharacterized protein	UniProtKB
EuglossaDilemma_000227-T1	DCTN6	Inherit from inNOG: Dynactin subunit 6	EggNog-Mapper
EuglossaDilemma_000258-T1	HR51	Uncharacterized protein	UniProtKB
EuglossaDilemma_000258-T1	HR51	HOLI	EggNog-Mapper
EuglossaDilemma_000260-T1	HR51	Uncharacterized protein	UniProtKB
EuglossaDilemma_000260-T1	HR51	HOLI	EggNog-Mapper
EuglossaDilemma_000279-T1	APH-1	Aph-1 protein	EggNog-Mapper
EuglossaDilemma_000280-T1	MED17	Mediator of RNA polymerase II transcription subunit 17	UniProtKB
EuglossaDilemma_000280-T1	MED17	mediator of RNA polymerase II transcription subunit	EggNog-Mapper
EuglossaDilemma_000281-T1	MSH6	MutS domain I	EggNog-Mapper
EuglossaDilemma_000284-T1	UBCD6	Ubiquitin-conjugating enzyme	EggNog-Mapper
EuglossaDilemma_000287-T1	DCTN4	Dynactin 4 (P62)	EggNog-Mapper
EuglossaDilemma_000289-T1	RPS14	Ribosomal protein S11	EggNog-Mapper
EuglossaDilemma_000290-T1	MRE11	Mre11 DNA-binding presumed domain	EggNog-Mapper
EuglossaDilemma_000320-T1	SP3	Uncharacterized protein	UniProtKB
EuglossaDilemma_000354-T1	PYX2	Uncharacterized protein	UniProtKB
EuglossaDilemma_000365-T1	4EHP	Eukaryotic initiation factor 4E	EggNog-Mapper
EuglossaDilemma_000400-T1	RPL38	Ribosomal L38e protein family	EggNog-Mapper
EuglossaDilemma_000402-T1	RAB23	RAB	EggNog-Mapper
EuglossaDilemma_000405-T1	GBETA5	Uncharacterized protein	UniProtKB
EuglossaDilemma_000405-T1	GBETA5	WD domain, G-beta repeat	EggNog-Mapper
EuglossaDilemma_000406-T1	ATP5A1	ATP synthase subunit alpha	UniProtKB
EuglossaDilemma_000406-T1	ATP5A1	Produces ATP from ADP in the presence of a proton gradient across the membrane (By similarity)	EggNog-Mapper
EuglossaDilemma_000408-T1	RAD23	XPC-binding domain	EggNog-Mapper
EuglossaDilemma_000456-T1	BEST2	Bestrophin, RFP-TM, chloride channel	EggNog-Mapper
EuglossaDilemma_000467-T1	MAB-21	Mab-21 protein	EggNog-Mapper
EuglossaDilemma_000472-T1	SYT15	synaptotagmin XV	EggNog-Mapper
EuglossaDilemma_000479-T1	GYCBETA1	Soluble guanylyl cyclase beta 1 subunit	UniProtKB
EuglossaDilemma_000509-T1	TRAP1	Hsp90 protein	EggNog-Mapper
EuglossaDilemma_000554-T1	RPS11	Uncharacterized protein	UniProtKB
EuglossaDilemma_000554-T1	RPS11	Ribosomal protein S17	EggNog-Mapper
EuglossaDilemma_000567-T1	S6KII	ribosomal protein S6 kinase	EggNog-Mapper
EuglossaDilemma_000580-T1	KINESIN4A	Uncharacterized protein	UniProtKB
EuglossaDilemma_000589-T1	MED20	Mediator of RNA polymerase II transcription subunit 20	UniProtKB
EuglossaDilemma_000589-T1	MED20	mediator of RNA polymerase II transcription subunit 20-like	EggNog-Mapper
EuglossaDilemma_000595-T1	CAH1	Uncharacterized protein	UniProtKB
EuglossaDilemma_000595-T1	CAH1	Carb_anhydrase	EggNog-Mapper
EuglossaDilemma_000607-T1	VPS25	ESCRT-II complex subunit	EggNog-Mapper
EuglossaDilemma_000611-T1	EF2B	EFG_IV	EggNog-Mapper
EuglossaDilemma_000613-T1	NUP44A	WD domain, G-beta repeat	EggNog-Mapper
EuglossaDilemma_000640-T1	CLIPD2	Domain of unknown function (DUF1986)	EggNog-Mapper
EuglossaDilemma_000644-T1	RPS16	Uncharacterized protein	UniProtKB
EuglossaDilemma_000644-T1	RPS16	Ribosomal protein S9/S16	EggNog-Mapper
EuglossaDilemma_000655-T1	RABGAP5	Uncharacterized protein	UniProtKB
EuglossaDilemma_000664-T1	OXR1	oxidation resistance protein	EggNog-Mapper
EuglossaDilemma_000680-T1	UBC-E2H	Ubiquitin-conjugating enzyme	EggNog-Mapper
EuglossaDilemma_000683-T1	UBC-E2H	Ubiquitin-conjugating enzyme	EggNog-Mapper
EuglossaDilemma_000693-T1	DYRK3	dual-specificity tyrosine-(Y)-phosphorylation regulated kinase	EggNog-Mapper
EuglossaDilemma_000696-T1	HR78	ZnF_C4	EggNog-Mapper
EuglossaDilemma_000708-T1	CDC37	cell division cycle 37 homolog (S	EggNog-Mapper
EuglossaDilemma_000709-T1	CHD1	ATP-dependent chromatin-remodeling factor which functions as substrate recognition component of the transcription regulatory histone acetylation (HAT) complex SAGA	EggNog-Mapper
EuglossaDilemma_000723-T1	TOM20	Inherit from inNOG: Mitochondrial import receptor subunit tom20	EggNog-Mapper
EuglossaDilemma_000734-T1	AOS1	Uncharacterized protein	UniProtKB
EuglossaDilemma_000734-T1	AOS1	ThiF family	EggNog-Mapper
EuglossaDilemma_000766-T1	IAP1	BIR	EggNog-Mapper
EuglossaDilemma_000779-T1	MED7	mediator of RNA polymerase II transcription subunit	EggNog-Mapper
EuglossaDilemma_000782-T1	MRPL22	Ribosomal protein L22p/L17e	EggNog-Mapper
EuglossaDilemma_000796-T1	TIM17	Uncharacterized protein	UniProtKB
EuglossaDilemma_000796-T1	TIMM17A	Translocase of inner mitochondrial membrane 17 homolog	EggNog-Mapper
EuglossaDilemma_000846-T1	NS1	GNL3L/Grn1 putative GTPase	EggNog-Mapper
EuglossaDilemma_000847-T1	TESK1	Uncharacterized protein	UniProtKB
EuglossaDilemma_000849-T1	MRPL55	Mitochondrial ribosomal protein L55	EggNog-Mapper
EuglossaDilemma_000870-T1	U2A	Uncharacterized protein	UniProtKB
EuglossaDilemma_000870-T1	U2A	Inherit from inNOG: U2 small nuclear ribonucleoprotein	EggNog-Mapper
EuglossaDilemma_000879-T1	INTS1	Protein of unknown function (DUF3677)	EggNog-Mapper
EuglossaDilemma_000883-T1	EIF5B	Translation initiation factor	EggNog-Mapper
EuglossaDilemma_000919-T1	EBF1	Early B-cell factor	EggNog-Mapper
EuglossaDilemma_000971-T1	CPR13	Uncharacterized protein	UniProtKB
EuglossaDilemma_000985-T1	ZN72D	DZF domain	EggNog-Mapper
EuglossaDilemma_000998-T1	TANGO2	Pfam:DUF833	EggNog-Mapper
EuglossaDilemma_001012-T1	MAL-A5	Aamy	EggNog-Mapper
EuglossaDilemma_001013-T1	MAL-A3	Aamy	EggNog-Mapper
EuglossaDilemma_001015-T1	PDE1C	Phosphodiesterase	UniProtKB
EuglossaDilemma_001036-T1	LTBP1	Notch ligand involved in the mediation of Notch signaling (By similarity)	EggNog-Mapper
EuglossaDilemma_001041-T1	DNAH5	Dynein, axonemal, heavy chain	EggNog-Mapper
EuglossaDilemma_001060-T1	FHOD3	FHOD3 protein	UniProtKB
EuglossaDilemma_001092-T1	UBCD4	ubiquitin-conjugating enzyme E2-22 kDa-like	EggNog-Mapper
EuglossaDilemma_001126-T1	AC2	Adenylyl cyclase	UniProtKB
EuglossaDilemma_001127-T1	SYX7	SynN	EggNog-Mapper
EuglossaDilemma_001144-T1	MBF1	Helix-turn-helix	EggNog-Mapper
EuglossaDilemma_001149-T1	TSC1	Hamartin protein	EggNog-Mapper
EuglossaDilemma_001158-T1	GSTO1	glutathione s-transferase	EggNog-Mapper
EuglossaDilemma_001179-T1	SOP2	WD domain, G-beta repeat	EggNog-Mapper
EuglossaDilemma_001197-T1	NDUFS7	Uncharacterized protein	UniProtKB
EuglossaDilemma_001218-T1	NUP62	Nsp1-like C-terminal region	EggNog-Mapper
EuglossaDilemma_001230-T1	CIAO1	Probable cytosolic iron-sulfur protein assembly protein Ciao1	UniProtKB
EuglossaDilemma_001230-T1	CIAO1	IKI3 family	EggNog-Mapper
EuglossaDilemma_001235-T1	DRE4	Uncharacterized protein	UniProtKB
EuglossaDilemma_001235-T1	DRE4	FACT complex subunit (SPT16/CDC68)	EggNog-Mapper
EuglossaDilemma_001245-T1	RPL9	Uncharacterized protein	UniProtKB
EuglossaDilemma_001245-T1	RPL9	Ribosomal protein L6	EggNog-Mapper
EuglossaDilemma_001287-T1	LZTR1	Uncharacterized protein	UniProtKB
EuglossaDilemma_001304-T1	ZPR1	ZPR1 zinc-finger domain	EggNog-Mapper
EuglossaDilemma_001306-T1	SFXN2	SideroFleXiN	EggNog-Mapper
EuglossaDilemma_001307-T1	TFB4	Transcription factor Tfb4	EggNog-Mapper
EuglossaDilemma_001308-T1	MDH2	malate dehydrogenase 2, NAD (mitochondrial)	EggNog-Mapper
EuglossaDilemma_001329-T1	COG3	Sec34-like family	EggNog-Mapper
EuglossaDilemma_001330-T1	RPL36	Ribosomal protein L36e	EggNog-Mapper
EuglossaDilemma_001342-T1	MCT1	Monocarboxylate transporter	EggNog-Mapper
EuglossaDilemma_001351-T1	CSN5	Pfam:Mov34	EggNog-Mapper
EuglossaDilemma_001355-T1	TUBG1	Tubulin is the major constituent of microtubules	EggNog-Mapper
EuglossaDilemma_001358-T1	ATP5C1	Mitochondrial membrane ATP synthase (F(1)F(0) ATP synthase or Complex V) produces ATP from ADP in the presence of a proton gradient across the membrane which is generated by electron transport complexes of the respiratory chain	EggNog-Mapper
EuglossaDilemma_001360-T1	CALMODULIN1	Calmodulin-1	UniProtKB
EuglossaDilemma_001371-T1	RPS3A	40S ribosomal protein S3a	UniProtKB
EuglossaDilemma_001371-T1	RPS3A	40S ribosomal protein S3a	EggNog-Mapper
EuglossaDilemma_001382-T1	RPN9	PINT	EggNog-Mapper
EuglossaDilemma_001395-T1	PEN-2	Presenilin enhancer-2 subunit of gamma secretase	EggNog-Mapper
EuglossaDilemma_001399-T1	SCRB5	Uncharacterized protein	UniProtKB
EuglossaDilemma_001399-T1	SCRB6	scavenger receptor class B	EggNog-Mapper
EuglossaDilemma_001411-T1	PCYOX1L	Prenylcysteine oxidase 1	EggNog-Mapper
EuglossaDilemma_001423-T1	TSP42EE	Tetraspanin family	EggNog-Mapper
EuglossaDilemma_001424-T1	TSPAN5	Uncharacterized protein	UniProtKB
EuglossaDilemma_001428-T1	NCC69	Amino acid permease	EggNog-Mapper
EuglossaDilemma_001438-T1	NT1		EggNog-Mapper
EuglossaDilemma_001514-T1	RPL24	Ribosomal protein L24e	EggNog-Mapper
EuglossaDilemma_001515-T1	CRYL1	Uncharacterized protein	UniProtKB
EuglossaDilemma_001542-T1	SPZ5		EggNog-Mapper
EuglossaDilemma_001564-T1	LKB1	S_TKc	EggNog-Mapper
EuglossaDilemma_001582-T1	EAAT5	Amino acid transporter	UniProtKB
EuglossaDilemma_001583-T1	ANKRD50	Ankyrin repeat	EggNog-Mapper
EuglossaDilemma_001648-T1	NEP1	Peptidase family M13	EggNog-Mapper
EuglossaDilemma_001649-T1	NEP1	Uncharacterized protein	UniProtKB
EuglossaDilemma_001649-T1	NEP1	Peptidase family M13	EggNog-Mapper
EuglossaDilemma_001663-T1	MYO22	MyTH4 domain	EggNog-Mapper
EuglossaDilemma_001689-T1	MTIF2	mitochondrial translational initiation factor 2	EggNog-Mapper
EuglossaDilemma_001691-T1	MTIF2	mitochondrial translational initiation factor 2	EggNog-Mapper
EuglossaDilemma_001701-T1	RAB1	Signal recognition particle receptor beta subunit	EggNog-Mapper
EuglossaDilemma_001730-T1	ATG6	Autophagy protein Apg6	EggNog-Mapper
EuglossaDilemma_001733-T1	RRP46	3' exoribonuclease family, domain 1	EggNog-Mapper
EuglossaDilemma_001739-T1	TIM2	Timeless protein	EggNog-Mapper
EuglossaDilemma_001762-T1	RPS24	40S ribosomal protein S24	EggNog-Mapper
EuglossaDilemma_001770-T1	EIF-1A	Seems to be required for maximal rate of protein biosynthesis	EggNog-Mapper
EuglossaDilemma_001780-T1	SCARB2	CD36 molecule (thrombospondin receptor)	EggNog-Mapper
EuglossaDilemma_001781-T1	SCARB2	CD36 molecule (thrombospondin receptor)	EggNog-Mapper
EuglossaDilemma_001782-T1	SCARB2	CD36 molecule (thrombospondin receptor)	EggNog-Mapper
EuglossaDilemma_001813-T1	USP53	ubiquitin- specific peptidase	EggNog-Mapper
EuglossaDilemma_001836-T1	RAD21	N terminus of Rad21 / Rec8 like protein	EggNog-Mapper
EuglossaDilemma_001838-T1	MRPL27	Ribosomal L27 protein	EggNog-Mapper
EuglossaDilemma_001856-T1	HPX5	Animal haem peroxidase	EggNog-Mapper
EuglossaDilemma_001866-T1	SEC6	Exocyst complex component Sec6	EggNog-Mapper
EuglossaDilemma_001874-T1	ZDHHC6	Palmitoyltransferase	UniProtKB
EuglossaDilemma_001876-T1	KAPALPHA1	Importin subunit alpha	UniProtKB
EuglossaDilemma_001876-T1	KAP-ALPHA1	Importin subunit alpha	EggNog-Mapper
EuglossaDilemma_001883-T1	SRP68	Signal-recognition-particle assembly has a crucial role in targeting secretory proteins to the rough endoplasmic reticulum membrane (By similarity)	EggNog-Mapper
EuglossaDilemma_001904-T1	MT2	C-5 cytosine-specific DNA methylase	EggNog-Mapper
EuglossaDilemma_001907-T1	PRP1	Prion protein	EggNog-Mapper
EuglossaDilemma_001928-T1	TANGO9	Nucleotide-sugar transporter	EggNog-Mapper
EuglossaDilemma_001932-T1	HMT-1	ABC transporter transmembrane region	EggNog-Mapper
EuglossaDilemma_001952-T1	GPI1	N-acetylglucosaminyl transferase component (Gpi1)	EggNog-Mapper
EuglossaDilemma_001966-T1	IRK2	Inward rectifier potassium channel	EggNog-Mapper
EuglossaDilemma_001966-T2	IRK2	Inward rectifier potassium channel	EggNog-Mapper
EuglossaDilemma_001973-T1	GRX1	protein disulfide oxidoreductase activity	EggNog-Mapper
EuglossaDilemma_001974-T1	GXIVSPLA2	group XIIA secretory phospholipase A2-like	EggNog-Mapper
EuglossaDilemma_001991-T1	RPN5	PINT	EggNog-Mapper
EuglossaDilemma_002002-T1	NEP3	Peptidase family M13	EggNog-Mapper
EuglossaDilemma_002002-T2	NEP3	Peptidase family M13	EggNog-Mapper
EuglossaDilemma_002020-T1	SOX10	SRY (Sex determining region Y)-box	EggNog-Mapper
EuglossaDilemma_002042-T1	ASH1	AWS	EggNog-Mapper
EuglossaDilemma_002051-T1	CLIPA10	Tryp_SPc	EggNog-Mapper
EuglossaDilemma_002052-T1	MRPS34	ribosomal protein S34	EggNog-Mapper
EuglossaDilemma_002059-T1	UQCRC2	Insulinase (Peptidase family M16)	EggNog-Mapper
EuglossaDilemma_002062-T1	RPL34	ribosomal protein	EggNog-Mapper
EuglossaDilemma_002069-T1	TTC12	Tetratricopeptide repeat domain 12	EggNog-Mapper
EuglossaDilemma_002103-T1	MAP2K6	mitogen-activated protein kinase kinase	EggNog-Mapper
EuglossaDilemma_002107-T1	PPO1	Common central domain of tyrosinase	EggNog-Mapper
EuglossaDilemma_002108-T1	PPIL1	PPIases accelerate the folding of proteins (By similarity)	EggNog-Mapper
EuglossaDilemma_002122-T1	HIP14	DHHC palmitoyltransferase	EggNog-Mapper
EuglossaDilemma_002123-T1	CHAF1A	Chromatin assembly factor 1, subunit A (P150)	EggNog-Mapper
EuglossaDilemma_002161-T1	GRIP84	Gamma-tubulin complex component	UniProtKB
EuglossaDilemma_002161-T1	GRIP84	Spc97 / Spc98 family	EggNog-Mapper
EuglossaDilemma_002165-T1	NACETYLGLUCOSAMINE6PHOSPHATE	N-acetylglucosamine-6-phosphate deacetylase	UniProtKB
EuglossaDilemma_002166-T1	NAP1	Nucleosome assembly protein (NAP)	EggNog-Mapper
EuglossaDilemma_002220-T1	ATG13	Autophagy-related protein 13	EggNog-Mapper
EuglossaDilemma_002255-T1	CTR9	Uncharacterized protein	UniProtKB
EuglossaDilemma_002265-T1	DSCAML1	down syndrome cell adhesion molecule	EggNog-Mapper
EuglossaDilemma_002268-T1	DSCAML1	down syndrome cell adhesion molecule	EggNog-Mapper
EuglossaDilemma_002276-T1	RTF1	Uncharacterized protein	UniProtKB
EuglossaDilemma_002276-T1	RTF1	Plus3	EggNog-Mapper
EuglossaDilemma_002278-T1	ATP5O	ATP synthase	EggNog-Mapper
EuglossaDilemma_002285-T1	KR-H2	Uncharacterised protein family (UPF0121)	EggNog-Mapper
EuglossaDilemma_002286-T1	RPS3	Uncharacterized protein	UniProtKB
EuglossaDilemma_002286-T1	RPS3	Ribosomal protein S3, C-terminal domain	EggNog-Mapper
EuglossaDilemma_002314-T1	CEP97	IQ calmodulin-binding motif	EggNog-Mapper
EuglossaDilemma_002333-T1	TSPAN1	Tetraspanin	UniProtKB
EuglossaDilemma_002346-T1	VAMP7	Uncharacterized protein	UniProtKB
EuglossaDilemma_002346-T1	VAMP-7	Synaptobrevin	EggNog-Mapper
EuglossaDilemma_002382-T1	GPRFZ2	FRI	EggNog-Mapper
EuglossaDilemma_002383-T1	GPRFZ2	FRI	EggNog-Mapper
EuglossaDilemma_002392-T1	NHE2	Sodium hydrogen exchanger	EggNog-Mapper
EuglossaDilemma_002394-T1	RAB10	Uncharacterized protein	UniProtKB
EuglossaDilemma_002394-T1	RAB10	Signal recognition particle receptor beta subunit	EggNog-Mapper
EuglossaDilemma_002412-T1	UEV1A	ubiquitin-conjugating enzyme E2 variant 2-like	EggNog-Mapper
EuglossaDilemma_002413-T1	CYC1	Uncharacterized protein	UniProtKB
EuglossaDilemma_002423-T1	PTX1	OAR domain	EggNog-Mapper
EuglossaDilemma_002507-T1	SP5	Uncharacterized protein	UniProtKB
EuglossaDilemma_002552-T1	CSTF64	Uncharacterized protein	UniProtKB
EuglossaDilemma_002552-T1	CSTF-64	RNA recognition motif	EggNog-Mapper
EuglossaDilemma_002563-T1	VHA14	Subunit of the peripheral V1 complex of vacuolar ATPase essential for assembly or catalytic function	EggNog-Mapper
EuglossaDilemma_002571-T1	RAB7	RAB	EggNog-Mapper
EuglossaDilemma_002606-T1	MES-4	AWS	EggNog-Mapper
EuglossaDilemma_002611-T1	RPS8	40S ribosomal protein S8	EggNog-Mapper
EuglossaDilemma_002616-T1	MED10	Mediator of RNA polymerase II transcription subunit 10	UniProtKB
EuglossaDilemma_002616-T1	MED10	mediator of RNA polymerase II transcription subunit	EggNog-Mapper
EuglossaDilemma_002628-T1	CACT3	Uncharacterized protein	UniProtKB
EuglossaDilemma_002630-T1	HDAC1	Histone deacetylase	UniProtKB
EuglossaDilemma_002630-T1	RPD3	Histone deacetylase domain	EggNog-Mapper
EuglossaDilemma_002692-T1	1PHOSPHATIDYLINOSITOL	1-phosphatidylinositol 4,5-bisphosphate phosphodiesterase	UniProtKB
EuglossaDilemma_002720-T1	CPR9	Uncharacterized protein	UniProtKB
EuglossaDilemma_002743-T1	NEP5	Peptidase family M13	EggNog-Mapper
EuglossaDilemma_002791-T1	SYX13	SNARE domain	EggNog-Mapper
EuglossaDilemma_002793-T1	VHA16	ATP synthase subunit C	EggNog-Mapper
EuglossaDilemma_002801-T1	TOM70	Tetratricopeptide repeat	EggNog-Mapper
EuglossaDilemma_002812-T1	COQ2	4-hydroxybenzoate polyprenyltransferase, mitochondrial	UniProtKB
EuglossaDilemma_002812-T1	COQ2	coenzyme Q2 homolog, prenyltransferase (yeast)	EggNog-Mapper
EuglossaDilemma_002825-T1	EIF2G	Initiation factor eIF2 gamma, C terminal	EggNog-Mapper
EuglossaDilemma_002826-T1	SU(VAR)39	Histone-lysine N-methyltransferase	UniProtKB
EuglossaDilemma_002826-T1	SU(VAR)3-9	Pre-SET motif	EggNog-Mapper
EuglossaDilemma_002846-T1	NACHRA3	Nicotinic acetylcholine receptor alpha3 subunit	UniProtKB
EuglossaDilemma_002888-T1	CASP7	Caspase 7, apoptosis-related cysteine peptidase	EggNog-Mapper
EuglossaDilemma_002905-T1	ART3	Tellurite resistance protein TehB	EggNog-Mapper
EuglossaDilemma_002917-T1	EEF1DELTA	EF-1 guanine nucleotide exchange domain	EggNog-Mapper
EuglossaDilemma_002948-T1	ADCY10	adenylate cyclase 10 (soluble)	EggNog-Mapper
EuglossaDilemma_002973-T1	RAB6	Uncharacterized protein	UniProtKB
EuglossaDilemma_002973-T1	RAB6	Signal recognition particle receptor beta subunit	EggNog-Mapper
EuglossaDilemma_002975-T1	NLG-3	Carboxylesterase family	EggNog-Mapper
EuglossaDilemma_002979-T1	NLG-3	Carboxylesterase family	EggNog-Mapper
EuglossaDilemma_002989-T1	MRPL48	Ribosomal protein S10p/S20e	EggNog-Mapper
EuglossaDilemma_003024-T1	FEN1	Flap endonuclease 1	UniProtKB
EuglossaDilemma_003024-T1	FEN1	Structure-specific nuclease with 5'-flap endonuclease and 5'-3' exonuclease activities involved in DNA replication and repair	EggNog-Mapper
EuglossaDilemma_003026-T1	RPS20	Ribosomal protein S10p/S20e	EggNog-Mapper
EuglossaDilemma_003028-T1	RPS20	Ribosomal protein S10p/S20e	EggNog-Mapper
EuglossaDilemma_003034-T1	EDEM1	alpha-1,2-Mannosidase	UniProtKB
EuglossaDilemma_003034-T1	EDEM1	Glycosyl hydrolase family 47	EggNog-Mapper
EuglossaDilemma_003053-T1	MRPS27	Mitochondrial ribosomal protein S27	EggNog-Mapper
EuglossaDilemma_003056-T1	TMED3	Transmembrane emp24 protein transport domain containing	EggNog-Mapper
EuglossaDilemma_003073-T1	OCTBETA2R	Serpentine type 7TM GPCR chemoreceptor Srx	EggNog-Mapper
EuglossaDilemma_003074-T1	OCTBETA4	Octopamine beta-type receptor 4	UniProtKB
EuglossaDilemma_003087-T1	OA2	7 transmembrane receptor (rhodopsin family)	EggNog-Mapper
EuglossaDilemma_003091-T1	ENT2	Nucleoside transporter	EggNog-Mapper
EuglossaDilemma_003097-T1	KINESIN2C	Kinesin-like protein	UniProtKB
EuglossaDilemma_003109-T1	NOP14	Nop14-like family	EggNog-Mapper
EuglossaDilemma_003110-T1	MRPL45	Tim44	EggNog-Mapper
EuglossaDilemma_003123-T1	SPT5	CTD	EggNog-Mapper
EuglossaDilemma_003171-T1	BAIAP3	Uncharacterized protein	UniProtKB
EuglossaDilemma_003206-T1	CTL4	Uncharacterized protein	UniProtKB
EuglossaDilemma_003213-T1	GPRGHP3	Serpentine type 7TM GPCR chemoreceptor Srsx	EggNog-Mapper
EuglossaDilemma_003216-T1	JIL-1	Protein kinase C terminal domain	EggNog-Mapper
EuglossaDilemma_003218-T1	JIL-1	Protein kinase C terminal domain	EggNog-Mapper
EuglossaDilemma_003226-T1	NS3	50S ribosome-binding GTPase	EggNog-Mapper
EuglossaDilemma_003227-T1	SSU72	RNA polymerase II subunit A C-terminal domain phosphatase	EggNog-Mapper
EuglossaDilemma_003234-T1	MRPL23	ribosomal protein L23	EggNog-Mapper
EuglossaDilemma_003247-T1	P38B	p38 map kinase	EggNog-Mapper
EuglossaDilemma_003254-T1	GOS28	Snare region anchored in the vesicle membrane C-terminus	EggNog-Mapper
EuglossaDilemma_003256-T1	PR-SET7	SET domain	EggNog-Mapper
EuglossaDilemma_003258-T1	ELP1	elongator complex protein 1-like	EggNog-Mapper
EuglossaDilemma_003265-T1	MEF2	Uncharacterized protein	UniProtKB
EuglossaDilemma_003265-T1	MEF2	MADS	EggNog-Mapper
EuglossaDilemma_003272-T1	MRPL39	ribosomal protein L39	EggNog-Mapper
EuglossaDilemma_003282-T1	VPS13A	Inherit from meNOG: vacuolar protein sorting 13 homolog	EggNog-Mapper
EuglossaDilemma_003293-T1	RBSN-5	Rabenosyn Rab binding domain	EggNog-Mapper
EuglossaDilemma_003298-T1	WDR63	WD repeat domain 63	EggNog-Mapper
EuglossaDilemma_003303-T1	RPS15	Uncharacterized protein	UniProtKB
EuglossaDilemma_003303-T1	RPS15	Ribosomal protein S19	EggNog-Mapper
EuglossaDilemma_003318-T1	THOC7	Tho complex subunit 7	EggNog-Mapper
EuglossaDilemma_003329-T1	KEK6	LRRCT	EggNog-Mapper
EuglossaDilemma_003358-T1	SPTBN5	Spectrin beta	EggNog-Mapper
EuglossaDilemma_003384-T1	NADKD1	NAD kinase domain containing 1	EggNog-Mapper
EuglossaDilemma_003399-T1	SEMA-2A	Sema	EggNog-Mapper
EuglossaDilemma_003401-T1	MED4	Mediator of RNA polymerase II transcription subunit 4	UniProtKB
EuglossaDilemma_003401-T1	MED4	mediator of RNA polymerase II transcription subunit	EggNog-Mapper
EuglossaDilemma_003407-T1	SSB-C31A	Transcriptional Coactivator p15 (PC4)	EggNog-Mapper
EuglossaDilemma_003415-T1	SIR2	Uncharacterized protein	UniProtKB
EuglossaDilemma_003415-T1	SIR2	Sir2 family	EggNog-Mapper
EuglossaDilemma_003416-T1	SIR2	Sir2 family	EggNog-Mapper
EuglossaDilemma_003417-T1	SIR2	Sir2 family	EggNog-Mapper
EuglossaDilemma_003431-T1	VPS16A	vacuolar protein sorting	EggNog-Mapper
EuglossaDilemma_003433-T1	NDUFA4	NADH dehydrogenase (Ubiquinone) 1 alpha subcomplex	EggNog-Mapper
EuglossaDilemma_003439-T1	ARPC3A	Actin-related protein 2/3 complex subunit 3	UniProtKB
EuglossaDilemma_003439-T1	ARPC3A	ARP2/3 complex ARPC3 (21 kDa) subunit	EggNog-Mapper
EuglossaDilemma_003440-T1	RPL15	Ribosomal protein L15	EggNog-Mapper
EuglossaDilemma_003449-T1	SYX16	Syntaxin	EggNog-Mapper
EuglossaDilemma_003458-T1	TRIM9	BBC	EggNog-Mapper
EuglossaDilemma_003459-T1	VPS28	VPS28 protein	EggNog-Mapper
EuglossaDilemma_003461-T1	TUBB6	Tubulin is the major constituent of microtubules	EggNog-Mapper
EuglossaDilemma_003485-T1	VHA13	Vacuolar ATP synthase subunit	EggNog-Mapper
EuglossaDilemma_003487-T1	DNR1	FERM central domain	EggNog-Mapper
EuglossaDilemma_003489-T1	HIST1H2AE	Histone H2A	EggNog-Mapper
EuglossaDilemma_003491-T1	RNASEX25	Ribonuclease	EggNog-Mapper
EuglossaDilemma_003495-T1	RPS28	ribosomal protein	EggNog-Mapper
EuglossaDilemma_003497-T1	RABGAP8	Uncharacterized protein	UniProtKB
EuglossaDilemma_003502-T1	EAAT4	Amino acid transporter	UniProtKB
EuglossaDilemma_003503-T1	GABA-B-R3	7 transmembrane sweet-taste receptor of 3 GCPR	EggNog-Mapper
EuglossaDilemma_003505-T1	FIG4	Uncharacterized protein	UniProtKB
EuglossaDilemma_003513-T1	SCRB17	CD36 family	EggNog-Mapper
EuglossaDilemma_003528-T1	BLOS2	Biogenesis of lysosome-related organelles complex-1 subunit 2	EggNog-Mapper
EuglossaDilemma_003544-T1	RPL36A	Uncharacterized protein	UniProtKB
EuglossaDilemma_003544-T1	RPL36A	Ribosomal protein L44	EggNog-Mapper
EuglossaDilemma_003550-T1	DDX1	Uncharacterized protein	UniProtKB
EuglossaDilemma_003550-T1	DDX1	SPRY	EggNog-Mapper
EuglossaDilemma_003556-T1	MRPL4	Ribosomal protein L4	EggNog-Mapper
EuglossaDilemma_003573-T1	SCRB9	Uncharacterized protein	UniProtKB
EuglossaDilemma_003577-T1	PLC21C	PLC-beta C terminal	EggNog-Mapper
EuglossaDilemma_003613-T1	CED-12	Domain of unknown function (DUF3361)	EggNog-Mapper
EuglossaDilemma_003616-T1	ENT1	Nucleoside transporter	EggNog-Mapper
EuglossaDilemma_003617-T1	PCMT1	protein-l-isoaspartate o-methyltransferase	EggNog-Mapper
EuglossaDilemma_003620-T1	ERK7	S_TKc	EggNog-Mapper
EuglossaDilemma_003622-T1	PROSBETA5	The proteasome is a multicatalytic proteinase complex which is characterized by its ability to cleave peptides with Arg, Phe, Tyr, Leu, and Glu adjacent to the leaving group at neutral or slightly basic pH	EggNog-Mapper
EuglossaDilemma_003646-T1	VPS35	Vacuolar protein sorting-associated protein 35	EggNog-Mapper
EuglossaDilemma_003650-T1	DSCAML1	down syndrome cell adhesion molecule	EggNog-Mapper
EuglossaDilemma_003655-T1	DSCAML1	down syndrome cell adhesion molecule	EggNog-Mapper
EuglossaDilemma_003675-T1	SAC1	SacI homology domain	EggNog-Mapper
EuglossaDilemma_003682-T1	INTS8	Inherit from artNOG: integrator complex subunit	EggNog-Mapper
EuglossaDilemma_003693-T1	CENG1A	Uncharacterized protein	UniProtKB
EuglossaDilemma_003693-T1	CENG1A	K12491 Arf-GAP, GTPase, ANK repeat and PH domain-containing protein 1 2 3	EggNog-Mapper
EuglossaDilemma_003710-T1	APD-3		EggNog-Mapper
EuglossaDilemma_003734-T1	MRPS31	mitochondrial ribosomal protein, S31	EggNog-Mapper
EuglossaDilemma_003750-T1	ZW10	Uncharacterized protein	UniProtKB
EuglossaDilemma_003751-T1	RSF1	RNA recognition motif	EggNog-Mapper
EuglossaDilemma_003752-T1	SEC15	Exocyst complex subunit Sec15-like	EggNog-Mapper
EuglossaDilemma_003759-T1	GFAT1	SIS domain	EggNog-Mapper
EuglossaDilemma_003760-T1	GFAT2	Uncharacterized protein	UniProtKB
EuglossaDilemma_003760-T1	GFAT1	SIS domain	EggNog-Mapper
EuglossaDilemma_003779-T1	SPZ3		EggNog-Mapper
EuglossaDilemma_003785-T1	GAPDH2	Gp_dh_N	EggNog-Mapper
EuglossaDilemma_003786-T1	GAPDH2	Glyceraldehyde-3-phosphate dehydrogenase	EggNog-Mapper
EuglossaDilemma_003787-T1	T3DH	Iron-containing alcohol dehydrogenase	EggNog-Mapper
EuglossaDilemma_003799-T1	MED30	Mediator complex subunit 30	EggNog-Mapper
EuglossaDilemma_003812-T1	DRL2	Uncharacterized protein	UniProtKB
EuglossaDilemma_003828-T1	P58IPK	DnaJ domain	EggNog-Mapper
EuglossaDilemma_003830-T1	RPL8	Ribosomal Proteins L2, C-terminal domain	EggNog-Mapper
EuglossaDilemma_003843-T1	DH44	CRF	EggNog-Mapper
EuglossaDilemma_003850-T1	MORN1	Radial spoke head 10 homolog	EggNog-Mapper
EuglossaDilemma_003852-T1	IRD5	STYKc	EggNog-Mapper
EuglossaDilemma_003853-T1	SEC63	Sec63 Brl domain	EggNog-Mapper
EuglossaDilemma_003875-T1	FIS1	mitochondrial fission 1 protein-like	EggNog-Mapper
EuglossaDilemma_003905-T1	LANB1	LamNT	EggNog-Mapper
EuglossaDilemma_003907-T1	HISCL1	Histamine-gated chloride channel	UniProtKB
EuglossaDilemma_003910-T1	RPL18	60S ribosomal protein L18	EggNog-Mapper
EuglossaDilemma_003914-T1	MRPL13	Ribosomal protein L13	EggNog-Mapper
EuglossaDilemma_003948-T1	S2P	Peptidase family M50	EggNog-Mapper
EuglossaDilemma_003991-T1	SNR1	SNF5 / SMARCB1 / INI1	EggNog-Mapper
EuglossaDilemma_003997-T1	VPS36	Uncharacterized protein	UniProtKB
EuglossaDilemma_003997-T1	VPS36	Vacuolar protein sorting protein 36 Vps36	EggNog-Mapper
EuglossaDilemma_003999-T1	SYT12	Uncharacterized protein	UniProtKB
EuglossaDilemma_003999-T1	SYT12	C2 domain	EggNog-Mapper
EuglossaDilemma_004003-T1	HSC70CB	MreB/Mbl protein	EggNog-Mapper
EuglossaDilemma_004011-T1	ARHGAP6	Rho GTPase activating protein 6	EggNog-Mapper
EuglossaDilemma_004020-T1	TPX2	TPX2, microtubule-associated, homolog (Xenopus laevis)	EggNog-Mapper
EuglossaDilemma_004021-T1	BBS1	Inherit from inNOG: Bardet-Biedl syndrome 1	EggNog-Mapper
EuglossaDilemma_004025-T1	PRIMO-1	LMWPc	EggNog-Mapper
EuglossaDilemma_004026-T1	PRIMO-1	LMWPc	EggNog-Mapper
EuglossaDilemma_004035-T1	KCNQ1	KCNQ voltage-gated potassium channel	EggNog-Mapper
EuglossaDilemma_004043-T1	SYT4	C2 domain	EggNog-Mapper
EuglossaDilemma_004049-T1	NNP-1	ribosomal RNA processing protein 1 homolog	EggNog-Mapper
EuglossaDilemma_004050-T1	SFRS7	Uncharacterized protein	UniProtKB
EuglossaDilemma_004054-T1	NOA36	NOA36 protein	EggNog-Mapper
EuglossaDilemma_004060-T1	RPL10AB	Ribosomal protein L1p/L10e family	EggNog-Mapper
EuglossaDilemma_004114-T1	GPRK1	G protein-coupled receptor kinase	EggNog-Mapper
EuglossaDilemma_004125-T1	GSTT1	Glutathione S-transferase	EggNog-Mapper
EuglossaDilemma_004129-T1	RAB5	RAB	EggNog-Mapper
EuglossaDilemma_004138-T1	TTX-7	Inositol(Myo)-1(Or 4)-monophosphatase	EggNog-Mapper
EuglossaDilemma_004180-T1	LIS-1	Positively regulates the activity of the minus-end directed microtubule motor protein dynein	EggNog-Mapper
EuglossaDilemma_004185-T1	EXP6	Exportin 1-like protein	EggNog-Mapper
EuglossaDilemma_004186-T1	EXP6	Exportin 1-like protein	EggNog-Mapper
EuglossaDilemma_004234-T1	GPRMAC2	Serpentine type 7TM GPCR chemoreceptor Srx	EggNog-Mapper
EuglossaDilemma_004251-T1	LSD-1	Perilipin family	EggNog-Mapper
EuglossaDilemma_004255-T1	ASH2	Uncharacterized protein	UniProtKB
EuglossaDilemma_004255-T1	ASH2	absent, small, or homeotic discs 2	EggNog-Mapper
EuglossaDilemma_004278-T1	COX18	cytochrome c oxidase assembly homolog 18 (yeast)	EggNog-Mapper
EuglossaDilemma_004322-T1	ART7	Essential arginine methyltransferase that can both catalyze the formation of omega-N monomethylarginine (MMA) and symmetrical dimethylarginine (sDMA)	EggNog-Mapper
EuglossaDilemma_004327-T1	SCP2	EFh	EggNog-Mapper
EuglossaDilemma_004329-T1	HPX1	Animal haem peroxidase	EggNog-Mapper
EuglossaDilemma_004330-T1	HPX1	Animal haem peroxidase	EggNog-Mapper
EuglossaDilemma_004340-T1	SSP3	Inherit from biNOG: S-phase cyclin A-associated protein in the ER	EggNog-Mapper
EuglossaDilemma_004341-T1	UBC13	Ubiquitin-conjugating enzyme	EggNog-Mapper
EuglossaDilemma_004395-T1	ARP5	Uncharacterized protein	UniProtKB
EuglossaDilemma_004395-T1	ARP5	ACTIN	EggNog-Mapper
EuglossaDilemma_004402-T1	CPAP3C	Uncharacterized protein	UniProtKB
EuglossaDilemma_004402-T1	CPAP3-C	Chitin binding Peritrophin-A domain	EggNog-Mapper
EuglossaDilemma_004406-T1	RPN11	26S proteasome non-ATPase regulatory subunit	EggNog-Mapper
EuglossaDilemma_004408-T1	CDC45L	CDC45-like protein	EggNog-Mapper
EuglossaDilemma_004423-T1	HS3ST-A	Sulfotransferase domain	EggNog-Mapper
EuglossaDilemma_004429-T1	RNH1	Caulimovirus viroplasmin	EggNog-Mapper
EuglossaDilemma_004441-T1	TRP1	Translocation protein Sec62	EggNog-Mapper
EuglossaDilemma_004442-T1	MED18	Mediator of RNA polymerase II transcription subunit 18	UniProtKB
EuglossaDilemma_004442-T1	MED18	mediator of RNA polymerase II transcription subunit	EggNog-Mapper
EuglossaDilemma_004486-T1	BRU-3	CUGBP Elav-like family member 4-like	EggNog-Mapper
EuglossaDilemma_004499-T1	OR49B	Odorant receptor	EggNog-Mapper
EuglossaDilemma_004500-T1	OR49B	Odorant receptor	EggNog-Mapper
EuglossaDilemma_004501-T1	OR49B	Odorant receptor	EggNog-Mapper
EuglossaDilemma_004502-T1	OR49B	Odorant receptor	EggNog-Mapper
EuglossaDilemma_004503-T1	OR49B	Odorant receptor	EggNog-Mapper
EuglossaDilemma_004504-T1	OR49B	Odorant receptor	EggNog-Mapper
EuglossaDilemma_004505-T1	OR49B	Odorant receptor	EggNog-Mapper
EuglossaDilemma_004508-T1	OR49B	Odorant receptor	EggNog-Mapper
EuglossaDilemma_004509-T1	OR49B	Odorant receptor	EggNog-Mapper
EuglossaDilemma_004510-T1	OR49B	Inherit from artNOG: Odorant receptor	EggNog-Mapper
EuglossaDilemma_004512-T1	OR49B	Odorant receptor	EggNog-Mapper
EuglossaDilemma_004513-T1	OR49B	Odorant receptor	EggNog-Mapper
EuglossaDilemma_004514-T1	OR49B	Odorant receptor	EggNog-Mapper
EuglossaDilemma_004515-T1	OR49B	Odorant receptor	EggNog-Mapper
EuglossaDilemma_004516-T1	OR49B	Odorant receptor	EggNog-Mapper
EuglossaDilemma_004519-T1	OR22C	Odorant receptor	EggNog-Mapper
EuglossaDilemma_004521-T1	OR49B	Odorant receptor	EggNog-Mapper
EuglossaDilemma_004522-T1	OR49B	Odorant receptor	EggNog-Mapper
EuglossaDilemma_004523-T1	MLC2	myosin regulatory light chain	EggNog-Mapper
EuglossaDilemma_004524-T1	OR49B	Odorant receptor	EggNog-Mapper
EuglossaDilemma_004526-T1	RPB2	DNA-directed RNA polymerase subunit beta	UniProtKB
EuglossaDilemma_004540-T1	JAFRAC1	C-terminal domain of 1-Cys peroxiredoxin	EggNog-Mapper
EuglossaDilemma_004556-T1	CDK2	S_TKc	EggNog-Mapper
EuglossaDilemma_004559-T1	UNC-13	Phorbol esters/diacylglycerol binding domain (C1 domain)	EggNog-Mapper
EuglossaDilemma_004573-T1	INTS3	Conserved protein (DUF2356)	EggNog-Mapper
EuglossaDilemma_004636-T1	GEM3	DEAD/DEAH box helicase	EggNog-Mapper
EuglossaDilemma_004637-T1	GEM3	DEAD/DEAH box helicase	EggNog-Mapper
EuglossaDilemma_004642-T1	TEP7	Alpha-macro-globulin thiol-ester bond-forming region	EggNog-Mapper
EuglossaDilemma_004643-T1	IK2	STYKc	EggNog-Mapper
EuglossaDilemma_004645-T1	MED27	mediator of RNA polymerase II transcription subunit	EggNog-Mapper
EuglossaDilemma_004648-T1	GLUT1	Sugar (and other) transporter	EggNog-Mapper
EuglossaDilemma_004649-T1	GLUT1	Sugar (and other) transporter	EggNog-Mapper
EuglossaDilemma_004700-T1	TRAF6	MATH domain	EggNog-Mapper
EuglossaDilemma_004758-T1	LIMK2	LIM domain kinase	EggNog-Mapper
EuglossaDilemma_004761-T1	CDC2	S_TKc	EggNog-Mapper
EuglossaDilemma_004770-T1	INTS12	PHD	EggNog-Mapper
EuglossaDilemma_004783-T1	SIRT4	Sir2 family	EggNog-Mapper
EuglossaDilemma_004784-T1	BX42	SKIP/SNW domain	EggNog-Mapper
EuglossaDilemma_004798-T1	MYO15	MyTH4 domain	EggNog-Mapper
EuglossaDilemma_004799-T1	MYO15	MyTH4 domain	EggNog-Mapper
EuglossaDilemma_004819-T1	PTCD2	Pentatricopeptide repeat domain 2	EggNog-Mapper
EuglossaDilemma_004822-T1	MRPS16	28S ribosomal protein S16	EggNog-Mapper
EuglossaDilemma_004827-T1	PDP1	bZIP transcription factor	EggNog-Mapper
EuglossaDilemma_004828-T1	RPL23	Ribosomal protein L14p/L23e	EggNog-Mapper
EuglossaDilemma_004833-T1	FNIP1	folliculin interacting protein	EggNog-Mapper
EuglossaDilemma_004855-T1	EIF3-S9	Component of the eukaryotic translation initiation factor 3 (eIF-3) complex, which is involved in protein synthesis and, together with other initiation factors, stimulates binding of mRNA and methionyl-tRNAi to the 40S ribosome (By similarity)	EggNog-Mapper
EuglossaDilemma_004858-T1	RPS18	Ribosomal protein S13/S18	EggNog-Mapper
EuglossaDilemma_004876-T1	EPPB9	Pfam:B9	EggNog-Mapper
EuglossaDilemma_004883-T1	STG1	Stargazin related protein STG-1	UniProtKB
EuglossaDilemma_004885-T1	STG1	Stargazin related protein STG-1	UniProtKB
EuglossaDilemma_004894-T1	MED16	Mediator of RNA polymerase II transcription subunit 16	UniProtKB
EuglossaDilemma_004894-T1	MED16	mediator of RNA polymerase II transcription subunit 16	EggNog-Mapper
EuglossaDilemma_004906-T1	NACHRA7	Neurotransmitter-gated ion-channel transmembrane region	EggNog-Mapper
EuglossaDilemma_004910-T1	NACHRB1	Neurotransmitter-gated ion-channel transmembrane region	EggNog-Mapper
EuglossaDilemma_004914-T1	DNAI2	dynein, axonemal, intermediate chain 2	EggNog-Mapper
EuglossaDilemma_004915-T1	DNAI2	dynein, axonemal, intermediate chain 2	EggNog-Mapper
EuglossaDilemma_004916-T1	DNAI2	dynein, axonemal, intermediate chain 2	EggNog-Mapper
EuglossaDilemma_004917-T1	FUR1	Proprotein convertase P-domain	EggNog-Mapper
EuglossaDilemma_004917-T2	FUR1	Proprotein convertase P-domain	EggNog-Mapper
EuglossaDilemma_004927-T1	STK6	Uncharacterized protein	UniProtKB
EuglossaDilemma_004950-T1	TBP-1	26S protease regulatory subunit 6A	EggNog-Mapper
EuglossaDilemma_004954-T1	MYO3	MYSc	EggNog-Mapper
EuglossaDilemma_004955-T1	MYO3	MYSc	EggNog-Mapper
EuglossaDilemma_004961-T1	RPS9	Ribosomal protein S4/S9 N-terminal domain	EggNog-Mapper
EuglossaDilemma_004993-T1	RPL3	Ribosomal protein L3	EggNog-Mapper
EuglossaDilemma_004996-T1	DOLPP1	dolichyl pyrophosphate phosphatase 1	EggNog-Mapper
EuglossaDilemma_005000-T1	UHRF2	ubiquitin-like with PHD and ring finger domains	EggNog-Mapper
EuglossaDilemma_005002-T1	SNF1A	S_TKc	EggNog-Mapper
EuglossaDilemma_005022-T1	DDX17	Uncharacterized protein	UniProtKB
EuglossaDilemma_005027-T1	NAT2	transporter	EggNog-Mapper
EuglossaDilemma_005029-T1	NAT2	transporter	EggNog-Mapper
EuglossaDilemma_005038-T1	H3F3B	Variant histone H3 which replaces conventional H3 in a wide range of nucleosomes in active genes	EggNog-Mapper
EuglossaDilemma_005039-T1	H3F3B	Variant histone H3 which replaces conventional H3 in a wide range of nucleosomes in active genes	EggNog-Mapper
EuglossaDilemma_005043-T1	MED24	mediator of RNA polymerase II transcription subunit	EggNog-Mapper
EuglossaDilemma_005102-T1	RPL13	60S ribosomal protein L13	UniProtKB
EuglossaDilemma_005102-T1	RPL13	60S ribosomal protein L13	EggNog-Mapper
EuglossaDilemma_005111-T1	O-FUT2	O-fucosyltransferase 2	EggNog-Mapper
EuglossaDilemma_005123-T1	RPL29	60S ribosomal protein L29	UniProtKB
EuglossaDilemma_005123-T1	RPL29	Ribosomal L29e protein family	EggNog-Mapper
EuglossaDilemma_005125-T1	DCP2	Dcp2, box A domain	EggNog-Mapper
EuglossaDilemma_005142-T1	ORB2	RNA recognition motif	EggNog-Mapper
EuglossaDilemma_005149-T1	GABA-B-R2	gaba-b receptor	EggNog-Mapper
EuglossaDilemma_005154-T1	MRPL51	Mitochondrial ribosomal subunit	EggNog-Mapper
EuglossaDilemma_005167-T1	PROS25	Proteasome subunit alpha type	UniProtKB
EuglossaDilemma_005167-T1	PSMA2	The proteasome is a multicatalytic proteinase complex which is characterized by its ability to cleave peptides with Arg, Phe, Tyr, Leu, and Glu adjacent to the leaving group at neutral or slightly basic pH	EggNog-Mapper
EuglossaDilemma_005174-T1	TSF2	Uncharacterized protein	UniProtKB
EuglossaDilemma_005174-T1	TSF2	TR_FER	EggNog-Mapper
EuglossaDilemma_005175-T1	BETA4GALT7	Beta1,4-galactosyltransferase	EggNog-Mapper
EuglossaDilemma_005194-T1	NCAPG2	non-SMC condensin II complex, subunit G2	EggNog-Mapper
EuglossaDilemma_005195-T1	COG7	Golgi complex component 7 (COG7)	EggNog-Mapper
EuglossaDilemma_005238-T1	MRPL47	Mitochondrial 39-S ribosomal protein L47 (MRP-L47)	EggNog-Mapper
EuglossaDilemma_005244-T1	INX3	innexin 3	EggNog-Mapper
EuglossaDilemma_005261-T1	ATP7	Copper-transporting ATPase	EggNog-Mapper
EuglossaDilemma_005279-T1	MSL-1	Inherit from inNOG: male-specific lethal 1	EggNog-Mapper
EuglossaDilemma_005284-T1	DBP80	Uncharacterized protein	UniProtKB
EuglossaDilemma_005284-T1	DBP80	DEAD/DEAH box helicase	EggNog-Mapper
EuglossaDilemma_005288-T1	MRPL20	Ribosomal protein L20	EggNog-Mapper
EuglossaDilemma_005295-T1	RRP6	HRDC	EggNog-Mapper
EuglossaDilemma_005301-T1	LK6	S_TKc	EggNog-Mapper
EuglossaDilemma_005302-T1	SKP2	Uncharacterized protein	UniProtKB
EuglossaDilemma_005302-T1	SKP2	FBOX	EggNog-Mapper
EuglossaDilemma_005315-T1	SCRB9	CD36 family	EggNog-Mapper
EuglossaDilemma_005317-T1	NDUFS2	Uncharacterized protein	UniProtKB
EuglossaDilemma_005317-T1	NDUFS2	Respiratory-chain NADH dehydrogenase, 49 Kd subunit	EggNog-Mapper
EuglossaDilemma_005320-T1	RPII15	DNA-dependent RNA polymerase catalyzes the transcription of DNA into RNA using the four ribonucleoside triphosphates as substrates (By similarity)	EggNog-Mapper
EuglossaDilemma_005365-T1	CNOT1	Uncharacterized protein	UniProtKB
EuglossaDilemma_005365-T1	CNOT1	CCR4-Not complex component, Not1	EggNog-Mapper
EuglossaDilemma_005368-T1	JARID2	jmjN domain	EggNog-Mapper
EuglossaDilemma_005375-T1	TAF4	Transcription initiation factor	EggNog-Mapper
EuglossaDilemma_005402-T1	PABP2	Inherit from inNOG: Involved in the 3'-end formation of mRNA precursors (pre-mRNA) by the addition of a poly(A) tail of 200-250 nt to the upstream cleavage product	EggNog-Mapper
EuglossaDilemma_005407-T1	NHE1	Sodium/hydrogen exchanger family	EggNog-Mapper
EuglossaDilemma_005415-T1	APLIP1	Phosphotyrosine-binding domain	EggNog-Mapper
EuglossaDilemma_005423-T1	LRRC48	leucine rich repeat containing 48	EggNog-Mapper
EuglossaDilemma_005435-T1	PCID2	PAM	EggNog-Mapper
EuglossaDilemma_005436-T1	EPS-15	EH	EggNog-Mapper
EuglossaDilemma_005444-T1	ACT5C	Actin-5C	UniProtKB
EuglossaDilemma_005444-T1	ARP1	ACTIN	EggNog-Mapper
EuglossaDilemma_005452-T1	TAF1	Protein of unknown function (DUF3591)	EggNog-Mapper
EuglossaDilemma_005453-T1	TAF1	Protein of unknown function (DUF3591)	EggNog-Mapper
EuglossaDilemma_005454-T1	TAF1	Protein of unknown function (DUF3591)	EggNog-Mapper
EuglossaDilemma_005455-T1	SMT3	Small ubiquitin-related modifier	UniProtKB
EuglossaDilemma_005455-T1	SMT3	Ubiquitin-2 like Rad60 SUMO-like	EggNog-Mapper
EuglossaDilemma_005494-T1	MRPS35	Inherit from inNOG: ribosomal protein S35	EggNog-Mapper
EuglossaDilemma_005495-T1	KINESIN8	Uncharacterized protein	UniProtKB
EuglossaDilemma_005497-T1	VPS4	Uncharacterized protein	UniProtKB
EuglossaDilemma_005497-T1	VPS4	MIT	EggNog-Mapper
EuglossaDilemma_005512-T1	S6K	ribosomal protein S6 kinase beta-1-like	EggNog-Mapper
EuglossaDilemma_005533-T1	MRPL38	Mitochondrial ribosomal protein L38	EggNog-Mapper
EuglossaDilemma_005542-T1	GOLGIN84	Golgin subfamily A member 5	EggNog-Mapper
EuglossaDilemma_005543-T1	ATP5F1	ATP synthase, H transporting, mitochondrial Fo complex, subunit B1	EggNog-Mapper
EuglossaDilemma_005554-T1	SEMA6A	sema domain, transmembrane domain (TM), and cytoplasmic domain, (semaphorin)	EggNog-Mapper
EuglossaDilemma_005573-T1	UPF2	Uncharacterized protein	UniProtKB
EuglossaDilemma_005573-T1	UPF2	Up-frameshift suppressor 2	EggNog-Mapper
EuglossaDilemma_005657-T1	ADK2	Adenylate kinase	UniProtKB
EuglossaDilemma_005657-T1	ADK2	Adenylate kinase, active site lid	EggNog-Mapper
EuglossaDilemma_005668-T1	PKA-R1	camp-dependent protein kinase	EggNog-Mapper
EuglossaDilemma_005669-T1	PKA-R1	camp-dependent protein kinase	EggNog-Mapper
EuglossaDilemma_005676-T1	RBM39	Inherit from inNOG: RRM_2	EggNog-Mapper
EuglossaDilemma_005680-T1	GALE1	GLECT	EggNog-Mapper
EuglossaDilemma_005682-T1	RTNL1	Reticulon	EggNog-Mapper
EuglossaDilemma_005683-T1	RTNL1	Reticulon	EggNog-Mapper
EuglossaDilemma_005687-T1	JHEH2	juvenile hormone epoxide hydrolase	EggNog-Mapper
EuglossaDilemma_005706-T1	NACHRA9	nicotinic acetylcholine receptor	EggNog-Mapper
EuglossaDilemma_005739-T1	GR32A	7tm Chemosensory receptor	EggNog-Mapper
EuglossaDilemma_005741-T1	KIN17	Domain of Kin17 curved DNA-binding protein	EggNog-Mapper
EuglossaDilemma_005752-T1	ENT3	Nucleoside transporter	EggNog-Mapper
EuglossaDilemma_005757-T1	NRK1	Inherit from artNOG: nicotinamide riboside kinase	EggNog-Mapper
EuglossaDilemma_005761-T1	PRDX3	peroxiredoxin	EggNog-Mapper
EuglossaDilemma_005774-T1	OR47A	odorant receptor	EggNog-Mapper
EuglossaDilemma_005777-T1	PROSALPHA7	The proteasome is a multicatalytic proteinase complex which is characterized by its ability to cleave peptides with Arg, Phe, Tyr, Leu, and Glu adjacent to the leaving group at neutral or slightly basic pH	EggNog-Mapper
EuglossaDilemma_005778-T1	GPROP12	7 transmembrane receptor (rhodopsin family)	EggNog-Mapper
EuglossaDilemma_005782-T1	IGF1R	tyrosine-protein kinase receptor	EggNog-Mapper
EuglossaDilemma_005783-T1	SPH50	Uncharacterized protein	UniProtKB
EuglossaDilemma_005785-T1	LIN-52	Retinal tissue protein	EggNog-Mapper
EuglossaDilemma_005804-T1	EIF5	Uncharacterized protein	UniProtKB
EuglossaDilemma_005804-T1	EIF5	Domain found in IF2B/IF5	EggNog-Mapper
EuglossaDilemma_005858-T1	PAN3	PAN2-PAN3 deadenylation complex subunit PAN3	UniProtKB
EuglossaDilemma_005859-T1	POLR2L	Dna-directed RNA	EggNog-Mapper
EuglossaDilemma_005868-T1	TRIP1	Eukaryotic translation initiation factor 3 subunit I	UniProtKB
EuglossaDilemma_005868-T1	TRIP1	Component of the eukaryotic translation initiation factor 3 (eIF-3) complex, which is involved in protein synthesis and, together with other initiation factors, stimulates binding of mRNA and methionyl-tRNAi to the 40S ribosome (By similarity)	EggNog-Mapper
EuglossaDilemma_005932-T1	GRIP75	Spc97 / Spc98 family	EggNog-Mapper
EuglossaDilemma_005943-T1	NRX-1	Laminin G domain	EggNog-Mapper
EuglossaDilemma_005945-T1	NRX-1	Laminin G domain	EggNog-Mapper
EuglossaDilemma_005974-T1	CA3	Uncharacterized protein	UniProtKB
EuglossaDilemma_005981-T1	MRPL1	Ribosomal protein L1p/L10e family	EggNog-Mapper
EuglossaDilemma_005985-T1	GPRTAK2	Serpentine type 7TM GPCR chemoreceptor Srsx	EggNog-Mapper
EuglossaDilemma_005986-T1	GPRTAK2	Serpentine type 7TM GPCR chemoreceptor Srsx	EggNog-Mapper
EuglossaDilemma_006046-T1	GSTD1	Glutathione S-transferase, N-terminal domain	EggNog-Mapper
EuglossaDilemma_006050-T1	NDUFS8	NADH dehydrogenase (Ubiquinone) Fe-S protein 8, 23kDa (NADH-coenzyme Q reductase)	EggNog-Mapper
EuglossaDilemma_006051-T1	VMP1	Uncharacterized protein	UniProtKB
EuglossaDilemma_006064-T1	VPS45	vacuolar protein sorting 45 homolog (S	EggNog-Mapper
EuglossaDilemma_006122-T1	HSPB1	Heat shock 27kDa protein 1	EggNog-Mapper
EuglossaDilemma_006145-T1	BAB1	helix-turn-helix, Psq domain	EggNog-Mapper
EuglossaDilemma_006146-T1	NUCB1	Inherit from biNOG: Nucleobindin	EggNog-Mapper
EuglossaDilemma_006166-T1	DIP2	AMP-binding enzyme	EggNog-Mapper
EuglossaDilemma_006194-T1	KEK2	LRRCT	EggNog-Mapper
EuglossaDilemma_006221-T1	CYP4AA1	Cytochrome P450	EggNog-Mapper
EuglossaDilemma_006222-T1	ATAT1	Specifically acetylates 'Lys-40' in alpha-tubulin on the lumenal side of microtubules	EggNog-Mapper
EuglossaDilemma_006224-T1	PPAPDC2	Phosphatidic acid phosphatase type 2 domain containing 2	EggNog-Mapper
EuglossaDilemma_006230-T1	GSTO2	Glutathione S-transferase omega 2	UniProtKB
EuglossaDilemma_006231-T1	MED23	mediator of RNA polymerase II transcription subunit	EggNog-Mapper
EuglossaDilemma_006234-T1	CDK9	S_TKc	EggNog-Mapper
EuglossaDilemma_006239-T1	RAB21	RAB	EggNog-Mapper
EuglossaDilemma_006242-T1	LANB2	LamB	EggNog-Mapper
EuglossaDilemma_006243-T1	LANB2	LamB	EggNog-Mapper
EuglossaDilemma_006244-T1	SYX6	Syntaxin 6, N-terminal	EggNog-Mapper
EuglossaDilemma_006245-T1	SYX6	Syntaxin 6, N-terminal	EggNog-Mapper
EuglossaDilemma_006247-T1	POLE3	Uncharacterized protein	UniProtKB
EuglossaDilemma_006308-T1	TEH1		EggNog-Mapper
EuglossaDilemma_006317-T1	RBCN3B	Uncharacterized protein	UniProtKB
EuglossaDilemma_006317-T1	RBCN-3B	WD domain, G-beta repeat	EggNog-Mapper
EuglossaDilemma_006332-T1	ATG4	Peptidase family C54	EggNog-Mapper
EuglossaDilemma_006341-T1	NOP56	NOP5NT (NUC127) domain	EggNog-Mapper
EuglossaDilemma_006342-T1	BUB3	WD domain, G-beta repeat	EggNog-Mapper
EuglossaDilemma_006351-T1	RPL17	Ribosomal protein L22p/L17e	EggNog-Mapper
EuglossaDilemma_006352-T1	DSOR1	Protein tyrosine kinase	EggNog-Mapper
EuglossaDilemma_006355-T1	DSOR1	Protein tyrosine kinase	EggNog-Mapper
EuglossaDilemma_006359-T1	MED31	mediator of RNA polymerase II transcription subunit	EggNog-Mapper
EuglossaDilemma_006389-T1	DHRS11	Dehydrogenase reductase SDR family member	EggNog-Mapper
EuglossaDilemma_006390-T1	SYX17	Uncharacterized protein	UniProtKB
EuglossaDilemma_006390-T1	SYX17	Inherit from artNOG: Syntaxin 17	EggNog-Mapper
EuglossaDilemma_006403-T1	COQ5	2-methoxy-6-polyprenyl-1,4-benzoquinol methylase, mitochondrial	UniProtKB
EuglossaDilemma_006405-T1	CHT11	Glyco_18	EggNog-Mapper
EuglossaDilemma_006408-T1	PSMA4	The proteasome is a multicatalytic proteinase complex which is characterized by its ability to cleave peptides with Arg, Phe, Tyr, Leu, and Glu adjacent to the leaving group at neutral or slightly basic pH	EggNog-Mapper
EuglossaDilemma_006410-T1	NT5C3	5'-nucleotidase, cytosolic	EggNog-Mapper
EuglossaDilemma_006412-T1	GTPBP3	GTP binding protein 3 (Mitochondrial)	EggNog-Mapper
EuglossaDilemma_006421-T1	RPN3	regulatory subunit	EggNog-Mapper
EuglossaDilemma_006425-T1	EIF-5A	eukaryotic translation initiation factor 5A-like	EggNog-Mapper
EuglossaDilemma_006431-T1	CHMP1	Snf7	EggNog-Mapper
EuglossaDilemma_006433-T1	TAK1	STYKc	EggNog-Mapper
EuglossaDilemma_006442-T1	PROSALPHA5	The proteasome is a multicatalytic proteinase complex which is characterized by its ability to cleave peptides with Arg, Phe, Tyr, Leu, and Glu adjacent to the leaving group at neutral or slightly basic pH	EggNog-Mapper
EuglossaDilemma_006445-T1	WNT7A	Ligand for members of the frizzled family of seven transmembrane receptors (By similarity)	EggNog-Mapper
EuglossaDilemma_006464-T1	RRM1	Provides the precursors necessary for DNA synthesis	EggNog-Mapper
EuglossaDilemma_006471-T1	40S	40S ribosomal protein S12	UniProtKB
EuglossaDilemma_006471-T1	RPS12	40S ribosomal protein S12	EggNog-Mapper
EuglossaDilemma_006475-T1	TPS1	Trehalose-phosphatase	EggNog-Mapper
EuglossaDilemma_006476-T1	TPS1	Trehalose-phosphatase	EggNog-Mapper
EuglossaDilemma_006485-T1	CDK7	S_TKc	EggNog-Mapper
EuglossaDilemma_006488-T1	YTHDC2	YTH domain containing 2	EggNog-Mapper
EuglossaDilemma_006539-T1	SRA1	Cytoplasmic FMR1-interacting protein	UniProtKB
EuglossaDilemma_006539-T1	SRA-1	Cytoplasmic Fragile-X interacting family	EggNog-Mapper
EuglossaDilemma_006564-T1	MHC2	Uncharacterized protein	UniProtKB
EuglossaDilemma_006564-T1	MHC2	Myosin heavy chain	EggNog-Mapper
EuglossaDilemma_006571-T1	TWDL2	Domain of unknown function (DUF243)	EggNog-Mapper
EuglossaDilemma_006584-T1	UBCD2	Ubiquitin-conjugating enzyme	EggNog-Mapper
EuglossaDilemma_006585-T1	PGRPS3	Peptidoglycan-recognition protein	UniProtKB
EuglossaDilemma_006587-T1	PPP4C	serine threonine-protein phosphatase	EggNog-Mapper
EuglossaDilemma_006594-T1	RHOGEF4	Guanine nucleotide exchange factor	EggNog-Mapper
EuglossaDilemma_006599-T1	DDX17	(RNA) helicase	EggNog-Mapper
EuglossaDilemma_006639-T1	RPS19A	Ribosomal protein S19e	EggNog-Mapper
EuglossaDilemma_006661-T1	SNMP1	CD36 family	EggNog-Mapper
EuglossaDilemma_006662-T1	SNMP1	CD36 family	EggNog-Mapper
EuglossaDilemma_006668-T1	CDC27	TPR	EggNog-Mapper
EuglossaDilemma_006683-T1	RH3	Serpentine type 7TM GPCR chemoreceptor Srsx	EggNog-Mapper
EuglossaDilemma_006689-T1	RPL12	Uncharacterized protein	UniProtKB
EuglossaDilemma_006689-T1	RPL12	Ribosomal protein L12	EggNog-Mapper
EuglossaDilemma_006697-T1	MRPL37	Uncharacterized protein	UniProtKB
EuglossaDilemma_006697-T1	MRPL37	mitochondrial ribosomal protein, L37	EggNog-Mapper
EuglossaDilemma_006700-T1	NDUFS6	NADH dehydrogenase (ubiquinone) Fe-S protein 6	EggNog-Mapper
EuglossaDilemma_006734-T1	SLIP1	Inherit from inNOG: PDZ domain (Also known as DHR or GLGF)	EggNog-Mapper
EuglossaDilemma_006745-T1	DNMT3	C-5 cytosine-specific DNA methylase	EggNog-Mapper
EuglossaDilemma_006747-T1	RPN7	26S proteasome non-ATPase regulatory subunit 6-like	EggNog-Mapper
EuglossaDilemma_006748-T1	ARL6IP5	ADP-ribosylation-like factor 6 interacting protein 5	EggNog-Mapper
EuglossaDilemma_006749-T1	DNMT3	C-5 cytosine-specific DNA methylase	EggNog-Mapper
EuglossaDilemma_006755-T1	RIP11	FIP domain	EggNog-Mapper
EuglossaDilemma_006757-T1	CAV1A	Voltage-dependent L-type calcium channel subunit alpha	UniProtKB
EuglossaDilemma_006759-T1	CAV1A	Voltage-dependent L-type calcium channel subunit alpha	UniProtKB
EuglossaDilemma_006767-T1	MKRN1	ZnF_C3H1	EggNog-Mapper
EuglossaDilemma_006768-T1	MRPL19	Ribosomal protein L19	EggNog-Mapper
EuglossaDilemma_006772-T1	CUL5	Uncharacterized protein	UniProtKB
EuglossaDilemma_006772-T1	CUL-5	Cullin_Nedd8	EggNog-Mapper
EuglossaDilemma_006773-T1	ERO1L	Endoplasmic Reticulum Oxidoreductin 1 (ERO1)	EggNog-Mapper
EuglossaDilemma_006783-T1	RAS1	RAS	EggNog-Mapper
EuglossaDilemma_006790-T1	MOCS1	MoaC family	EggNog-Mapper
EuglossaDilemma_006793-T1	DREP-1	CIDE-N domain	EggNog-Mapper
EuglossaDilemma_006796-T1	ATOX1	ATX1 antioxidant protein 1 homolog (yeast)	EggNog-Mapper
EuglossaDilemma_006799-T1	TFB1	Transcription factor	EggNog-Mapper
EuglossaDilemma_006811-T1	ES2	Nuclear protein Es2	EggNog-Mapper
EuglossaDilemma_006818-T1	ARC42	Acyl-CoA dehydrogenase, N-terminal domain	EggNog-Mapper
EuglossaDilemma_006855-T1	GSTMIC1	Uncharacterized protein	UniProtKB
EuglossaDilemma_006855-T2	GSTMIC1	Uncharacterized protein	UniProtKB
EuglossaDilemma_006866-T1	MRPL24	Uncharacterized protein	UniProtKB
EuglossaDilemma_006866-T1	MRPL24	KOW motif	EggNog-Mapper
EuglossaDilemma_006879-T1	ALG-2	Pfam:efhand	EggNog-Mapper
EuglossaDilemma_006880-T1	ALG5	Asparagine-linked glycosylation 5, dolichyl-phosphate beta-glucosyltransferase homolog (S	EggNog-Mapper
EuglossaDilemma_006881-T1	ALG5	Asparagine-linked glycosylation 5, dolichyl-phosphate beta-glucosyltransferase homolog (S	EggNog-Mapper
EuglossaDilemma_006882-T1	FER3HCH	Stores iron in a soluble, non-toxic, readily available form	EggNog-Mapper
EuglossaDilemma_006883-T1	FER3HCH	Stores iron in a soluble, non-toxic, readily available form	EggNog-Mapper
EuglossaDilemma_006919-T1	HYDR1	alpha/beta hydrolase fold	EggNog-Mapper
EuglossaDilemma_006927-T1	TAF2	Peptidase family M1	EggNog-Mapper
EuglossaDilemma_006941-T1	TIGD1	Tigger transposable	EggNog-Mapper
EuglossaDilemma_006962-T1	NLG5	Uncharacterized protein	UniProtKB
EuglossaDilemma_006962-T1	NLG-5	Carboxylesterase family	EggNog-Mapper
EuglossaDilemma_006965-T1	NLG-5	Carboxylesterase family	EggNog-Mapper
EuglossaDilemma_006980-T1	GNBP2	Glycosyl hydrolases family 16	EggNog-Mapper
EuglossaDilemma_007037-T1	TIM8	mitochondrial import inner membrane translocase subunit Tim8	EggNog-Mapper
EuglossaDilemma_007044-T1	NT7	Transporter	UniProtKB
EuglossaDilemma_007052-T1	ADAMTS14	ADAM metallopeptidase with thrombospondin type 1, motif	EggNog-Mapper
EuglossaDilemma_007053-T1	ADAMTS14	ADAM metallopeptidase with thrombospondin type 1, motif	EggNog-Mapper
EuglossaDilemma_007058-T1	PAK3	serine threonine-protein kinase PAK 1-like	EggNog-Mapper
EuglossaDilemma_007060-T1	CHT5	Uncharacterized protein	UniProtKB
EuglossaDilemma_007060-T1	CHT5	Glyco_18	EggNog-Mapper
EuglossaDilemma_007076-T1	CDA4	Chitin binding Peritrophin-A domain	EggNog-Mapper
EuglossaDilemma_007078-T1	YIPF6	Yip1 domain	EggNog-Mapper
EuglossaDilemma_007081-T1	PDE2A	phosphodiesterase	EggNog-Mapper
EuglossaDilemma_007095-T1	DNAH1	heavy chain	EggNog-Mapper
EuglossaDilemma_007096-T1	DNAH1	heavy chain	EggNog-Mapper
EuglossaDilemma_007097-T1	DNAH1	Dynein, axonemal, heavy chain	EggNog-Mapper
EuglossaDilemma_007098-T1	DNAH1	Dynein, axonemal, heavy chain	EggNog-Mapper
EuglossaDilemma_007149-T1	MTTFB1	rRNA adenine N(6)-methyltransferase	UniProtKB
EuglossaDilemma_007149-T1	MTTFB1	Ribosomal RNA adenine dimethylase	EggNog-Mapper
EuglossaDilemma_007167-T1	RAB3GAP1	Inherit from biNOG: RAB3 GTPase activating protein subunit 1 (Catalytic)	EggNog-Mapper
EuglossaDilemma_007170-T1	RAB3GAP1	Inherit from biNOG: RAB3 GTPase activating protein subunit 1 (Catalytic)	EggNog-Mapper
EuglossaDilemma_007174-T1	KR-H1	Zinc finger, C2H2 type	EggNog-Mapper
EuglossaDilemma_007178-T1	CBP20	nuclear cap-binding protein subunit 2-like	EggNog-Mapper
EuglossaDilemma_007205-T1	NDUFB3	NADH dehydrogenase (ubiquinone) 1 beta subcomplex	EggNog-Mapper
EuglossaDilemma_007218-T1	DNMT1	Cytosine-specific methyltransferase	EggNog-Mapper
EuglossaDilemma_007243-T1	L(1)SC	Helix-loop-helix DNA-binding domain	EggNog-Mapper
EuglossaDilemma_007272-T1	TIM2	Timeless protein	EggNog-Mapper
EuglossaDilemma_007276-T1	PGRPS1	Peptidoglycan-recognition protein	UniProtKB
EuglossaDilemma_007290-T1	WNT5	Ligand for members of the frizzled family of seven transmembrane receptors (By similarity)	EggNog-Mapper
EuglossaDilemma_007311-T1	NOTCH2	neurogenic locus notch homolog protein	EggNog-Mapper
EuglossaDilemma_007315-T1	HR4	ZnF_C4	EggNog-Mapper
EuglossaDilemma_007366-T1	TSPAN12	Tetraspanin	UniProtKB
EuglossaDilemma_007367-T1	RPL11	Ribosomal protein L11	EggNog-Mapper
EuglossaDilemma_007377-T1	PKAC1	Uncharacterized protein	UniProtKB
EuglossaDilemma_007377-T1	PKA-C1	camp-dependent protein kinase	EggNog-Mapper
EuglossaDilemma_007397-T1	2SEP	Uncharacterized protein	UniProtKB
EuglossaDilemma_007397-T1	SEP2	Septin	EggNog-Mapper
EuglossaDilemma_007425-T1	PPD3	PPP5 TPR repeat region	EggNog-Mapper
EuglossaDilemma_007432-T1	TMS1	Uncharacterized protein	UniProtKB
EuglossaDilemma_007432-T1	TMS1	Serine incorporator (Serinc)	EggNog-Mapper
EuglossaDilemma_007435-T1	GR1	Trehalose receptor	EggNog-Mapper
EuglossaDilemma_007436-T1	GR2	Trehalose receptor	EggNog-Mapper
EuglossaDilemma_007437-T1	MRPS14	Ribosomal protein S14p/S29e	EggNog-Mapper
EuglossaDilemma_007438-T1	EF1A	This protein promotes the GTP-dependent binding of aminoacyl-tRNA to the A-site of ribosomes during protein biosynthesis (By similarity)	EggNog-Mapper
EuglossaDilemma_007466-T1	COX7C	Cytochrome c oxidase, subunit VIIc	EggNog-Mapper
EuglossaDilemma_007488-T1	CPAP3-E	cuticular protein analogous to peritrophins 3-E	EggNog-Mapper
EuglossaDilemma_007493-T1	PEX16	Peroxisomal membrane protein (Pex16)	EggNog-Mapper
EuglossaDilemma_007499-T1	RPS2	Ribosomal protein S5, N-terminal domain	EggNog-Mapper
EuglossaDilemma_007505-T1	RIC8A	Guanine nucleotide exchange factor synembryn	EggNog-Mapper
EuglossaDilemma_007511-T1	MGAT1	GNT-I family	EggNog-Mapper
EuglossaDilemma_007528-T1	SCRB5	scavenger receptor class B	EggNog-Mapper
EuglossaDilemma_007534-T1	APP-BP1	ThiF family	EggNog-Mapper
EuglossaDilemma_007558-T1	MOXD1	monooxygenase, DBH-like 1	EggNog-Mapper
EuglossaDilemma_007559-T1	MOXD1	monooxygenase, DBH-like 1	EggNog-Mapper
EuglossaDilemma_007566-T1	CED-6	PTB domain-containing adapter protein	EggNog-Mapper
EuglossaDilemma_007571-T1	NDUFB5	NADH dehydrogenase (Ubiquinone) 1 beta subcomplex, 5	EggNog-Mapper
EuglossaDilemma_007574-T1	PCDP1	primary ciliary dyskinesia protein	EggNog-Mapper
EuglossaDilemma_007579-T1	BAP55	ACTIN	EggNog-Mapper
EuglossaDilemma_007593-T1	ATP5B	ATP synthase subunit beta	UniProtKB
EuglossaDilemma_007604-T1	RFC38	Pfam:RFC-E_C	EggNog-Mapper
EuglossaDilemma_007670-T1	VAMP1	vesicle-associated membrane protein	EggNog-Mapper
EuglossaDilemma_007673-T1	RPL22	Ribosomal L22e protein family	EggNog-Mapper
EuglossaDilemma_007674-T1	ATG8A	Uncharacterized protein	UniProtKB
EuglossaDilemma_007674-T1	ATG8A	Ubiquitin-like autophagy protein Apg12	EggNog-Mapper
EuglossaDilemma_007676-T1	ORC4	Archaeal ATPase	EggNog-Mapper
EuglossaDilemma_007694-T1	CISD3	CDGSH iron sulfur domain 3	EggNog-Mapper
EuglossaDilemma_007708-T1	RPS26	40S ribosomal protein S26	UniProtKB
EuglossaDilemma_007708-T1	RPS26	Ribosomal protein S26e	EggNog-Mapper
EuglossaDilemma_007727-T1	POLR2D	polymerase (RNA) II (DNA directed) polypeptide D	EggNog-Mapper
EuglossaDilemma_007729-T1	NEP2	Uncharacterized protein	UniProtKB
EuglossaDilemma_007729-T1	NEP2	Peptidase family M13	EggNog-Mapper
EuglossaDilemma_007763-T1	RAB14	Uncharacterized protein	UniProtKB
EuglossaDilemma_007763-T1	RAB14	RAB	EggNog-Mapper
EuglossaDilemma_007798-T1	LIM3	LIM	EggNog-Mapper
EuglossaDilemma_007801-T1	LIM3	LIM	EggNog-Mapper
EuglossaDilemma_007809-T1	TCTEX1	tctex1 domain-containing protein 1	EggNog-Mapper
EuglossaDilemma_007825-T1	ACJ6	POU	EggNog-Mapper
EuglossaDilemma_007826-T1	ACJ6	POU	EggNog-Mapper
EuglossaDilemma_007831-T1	SCRB3	scavenger receptor class B	EggNog-Mapper
EuglossaDilemma_007934-T1	HP1B	heterochromatin protein	EggNog-Mapper
EuglossaDilemma_007935-T1	HP1B	heterochromatin protein	EggNog-Mapper
EuglossaDilemma_007936-T1	HP1B	heterochromatin protein	EggNog-Mapper
EuglossaDilemma_007972-T1	CYP6G1	cytochrome P450	EggNog-Mapper
EuglossaDilemma_007987-T1	NRV2	Sodium / potassium ATPase beta chain	EggNog-Mapper
EuglossaDilemma_007993-T1	GOT2	Aminotransferase class I and II	EggNog-Mapper
EuglossaDilemma_007994-T1	UFD1-LIKE	Ubiquitin fusion degradation protein UFD1	EggNog-Mapper
EuglossaDilemma_008001-T1	LTBP1	Notch ligand involved in the mediation of Notch signaling (By similarity)	EggNog-Mapper
EuglossaDilemma_008021-T1	CPAP3-B	Chitin binding Peritrophin-A domain	EggNog-Mapper
EuglossaDilemma_008038-T1	ADE3	phosphoribosylglycinamide formyltransferase activity	EggNog-Mapper
EuglossaDilemma_008041-T1	UBE2G1	Ubiquitin-conjugating enzyme	EggNog-Mapper
EuglossaDilemma_008060-T1	SRP19	SRP19 protein	EggNog-Mapper
EuglossaDilemma_008078-T1	NHA1	Sodium/hydrogen exchanger family	EggNog-Mapper
EuglossaDilemma_008081-T1	NHA1	Sodium/hydrogen exchanger family	EggNog-Mapper
EuglossaDilemma_008083-T1	SLC9B2	Solute carrier family 9, subfamily B (NHA2, cation proton antiporter 2), member 2	EggNog-Mapper
EuglossaDilemma_008102-T1	DESAT1	fatty acid desaturase	EggNog-Mapper
EuglossaDilemma_008103-T1	DESAT1	fatty acid desaturase	EggNog-Mapper
EuglossaDilemma_008113-T1	GSTS1	Glutathione S-transferase, N-terminal domain	EggNog-Mapper
EuglossaDilemma_008124-T1	ZFH1	Homeobox domain	EggNog-Mapper
EuglossaDilemma_008135-T1	SIRT7	Sir2 family	EggNog-Mapper
EuglossaDilemma_008138-T1	RHOGAP92B	BAR domain	EggNog-Mapper
EuglossaDilemma_008156-T1	POLE2	DNA polymerases epsilon N terminal	EggNog-Mapper
EuglossaDilemma_008200-T1	MRPS11	Ribosomal protein S11	EggNog-Mapper
EuglossaDilemma_008212-T1	BRWD3	bromodomain and WD repeat-containing protein 1-like	EggNog-Mapper
EuglossaDilemma_008213-T1	RPL13A	Ribosomal protein L13	EggNog-Mapper
EuglossaDilemma_008228-T1	CHD64	Transgelin	UniProtKB
EuglossaDilemma_008228-T1	CHD64	Calponin family repeat	EggNog-Mapper
EuglossaDilemma_008229-T1	MRPS6	Ribosomal protein S6	EggNog-Mapper
EuglossaDilemma_008231-T1	AK6	Inherit from biNOG: Adenylate kinase isoenzyme	EggNog-Mapper
EuglossaDilemma_008295-T1	ADAMTSL1	ADAMTS-like	EggNog-Mapper
EuglossaDilemma_008301-T1	RAB39	RAB	EggNog-Mapper
EuglossaDilemma_008306-T1	GE-1	WD40	EggNog-Mapper
EuglossaDilemma_008321-T1	TM1	Tropomyosin	EggNog-Mapper
EuglossaDilemma_008351-T1	ANC-1	CH	EggNog-Mapper
EuglossaDilemma_008352-T1	ANC-1	CH	EggNog-Mapper
EuglossaDilemma_008373-T1	MFAP1	Uncharacterized protein	UniProtKB
EuglossaDilemma_008373-T1	MFAP1	Pfam:MFAP1_C	EggNog-Mapper
EuglossaDilemma_008374-T1	DCR-2	Pfam:dsRNA_bind	EggNog-Mapper
EuglossaDilemma_008384-T1	PGM2	Phosphoglucomutase/phosphomannomutase, alpha/beta/alpha domain III	EggNog-Mapper
EuglossaDilemma_008390-T1	GFM1	G elongation factor, mitochondrial	EggNog-Mapper
EuglossaDilemma_008428-T1	HISCL2	Histamine-gated chloride channel	UniProtKB
EuglossaDilemma_008479-T1	HIST2H3D	histone cluster 2, H3d	EggNog-Mapper
EuglossaDilemma_008481-T1	HIST2H3D	histone H3	EggNog-Mapper
EuglossaDilemma_008495-T1	MOB3	Mps one binder kinase activator-like	EggNog-Mapper
EuglossaDilemma_008527-T1	26S	26S proteasome non-ATPase regulatory subunit 2	UniProtKB
EuglossaDilemma_008537-T1	IRD1	Uncharacterized protein	UniProtKB
EuglossaDilemma_008537-T1	IRD1	HEAT repeat	EggNog-Mapper
EuglossaDilemma_008539-T1	WNT6	Protein Wnt	UniProtKB
EuglossaDilemma_008539-T1	WNT6	Ligand for members of the frizzled family of seven transmembrane receptors (By similarity)	EggNog-Mapper
EuglossaDilemma_008540-T1	WNT10	Ligand for members of the frizzled family of seven transmembrane receptors (By similarity)	EggNog-Mapper
EuglossaDilemma_008541-T1	MYO21	MYSc	EggNog-Mapper
EuglossaDilemma_008550-T1	NEDD4	e3 ubiquitin-protein ligase	EggNog-Mapper
EuglossaDilemma_008552-T1	SEMA-1A	Sema	EggNog-Mapper
EuglossaDilemma_008559-T1	OTD1	Orthodenticle 1	UniProtKB
EuglossaDilemma_008563-T1	RIC3	Receptor associated protein RIC-3, alternatively spliced	UniProtKB
EuglossaDilemma_008563-T1	RIC-3		EggNog-Mapper
EuglossaDilemma_008565-T1	HSP83	Hsp90 protein	EggNog-Mapper
EuglossaDilemma_008570-T1	TIM10	Uncharacterized protein	UniProtKB
EuglossaDilemma_008570-T1	TIMM10	translocase of inner mitochondrial membrane 10 homolog (yeast)	EggNog-Mapper
EuglossaDilemma_008578-T1	EIF6	Eukaryotic translation initiation factor 6	UniProtKB
EuglossaDilemma_008578-T1	EIF6	Binds to the 60S ribosomal subunit and prevents its association with the 40S ribosomal subunit to form the 80S initiation complex in the cytoplasm	EggNog-Mapper
EuglossaDilemma_008581-T1	DMAP1	DNA methyltransferase 1-associated protein	EggNog-Mapper
EuglossaDilemma_008590-T1	KINESIN5A	Kinesin-like protein	UniProtKB
EuglossaDilemma_008592-T1	HIST2H3D	histone cluster 2, H3d	EggNog-Mapper
EuglossaDilemma_008595-T1	HIS4	Histone H4	UniProtKB
EuglossaDilemma_008638-T1	RHO1	Uncharacterized protein	UniProtKB
EuglossaDilemma_008638-T1	RHO1	RHO	EggNog-Mapper
EuglossaDilemma_008639-T1	ERP60	Thioredoxin	EggNog-Mapper
EuglossaDilemma_008640-T1	ERP60	Thioredoxin	EggNog-Mapper
EuglossaDilemma_008642-T1	RPL18A	60S ribosomal protein L18a	EggNog-Mapper
EuglossaDilemma_008646-T1	CDC14	Uncharacterized protein	UniProtKB
EuglossaDilemma_008646-T1	CDC14	Dual specificity phosphatase, catalytic domain	EggNog-Mapper
EuglossaDilemma_008649-T1	IAP1	BIR	EggNog-Mapper
EuglossaDilemma_008651-T1	IAP2	BIR	EggNog-Mapper
EuglossaDilemma_008656-T1	DRP1	GED	EggNog-Mapper
EuglossaDilemma_008668-T1	SIX4	Uncharacterized protein	UniProtKB
EuglossaDilemma_008668-T1	SIX4	Homeobox domain	EggNog-Mapper
EuglossaDilemma_008671-T1	PAR-1	S_TKc	EggNog-Mapper
EuglossaDilemma_008674-T1	SOCS5	Uncharacterized protein	UniProtKB
EuglossaDilemma_008679-T1	SRPN2	SERPIN	EggNog-Mapper
EuglossaDilemma_008680-T1	SRPN2	SERPIN	EggNog-Mapper
EuglossaDilemma_008684-T1	TRET1	Sugar (and other) transporter	EggNog-Mapper
EuglossaDilemma_008693-T1	SYT7	C2 domain	EggNog-Mapper
EuglossaDilemma_008697-T1	MED11	Mediator of RNA polymerase II transcription subunit 11	UniProtKB
EuglossaDilemma_008698-T1	MED11	Mediator of RNA polymerase II transcription subunit 11	UniProtKB
EuglossaDilemma_008700-T1	MED11	Mediator of RNA polymerase II transcription subunit 11	UniProtKB
EuglossaDilemma_008700-T1	MED11	mediator of RNA polymerase II transcription subunit	EggNog-Mapper
EuglossaDilemma_008703-T1	RGK1	Ras family	EggNog-Mapper
EuglossaDilemma_008715-T1	CDC42	RHO	EggNog-Mapper
EuglossaDilemma_008764-T1	ST14	suppression of tumorigenicity 14 (colon carcinoma	EggNog-Mapper
EuglossaDilemma_008776-T1	TANGO7	Component of the eukaryotic translation initiation factor 3 (eIF-3) complex, which is involved in protein synthesis and, together with other initiation factors, stimulates binding of mRNA and methionyl-tRNAi to the 40S ribosome (By similarity)	EggNog-Mapper
EuglossaDilemma_008788-T1	SAS-6	Inherit from biNOG: spindle assembly 6 homolog (C	EggNog-Mapper
EuglossaDilemma_008794-T1	CPT1A	Carnitine palmitoyltransferase	EggNog-Mapper
EuglossaDilemma_008795-T1	CPT1A	Carnitine palmitoyltransferase	EggNog-Mapper
EuglossaDilemma_008827-T1	OPA1LIKE	Uncharacterized protein	UniProtKB
EuglossaDilemma_008827-T1	OPA1-LIKE	DYNc	EggNog-Mapper
EuglossaDilemma_008835-T1	RPL35	Ribosomal L29 protein	EggNog-Mapper
EuglossaDilemma_008841-T1	SEC71	Uncharacterized protein	UniProtKB
EuglossaDilemma_008841-T1	SEC71	Domain of unknown function (DUF1981)	EggNog-Mapper
EuglossaDilemma_008842-T1	OSM-1	WD domain, G-beta repeat	EggNog-Mapper
EuglossaDilemma_008844-T1	OSI23	Protein of unknown function (DUF1676)	EggNog-Mapper
EuglossaDilemma_008846-T1	SMD3	Sm	EggNog-Mapper
EuglossaDilemma_008851-T1	YL-1	vacuolar protein sorting-associated protein 72 homolog	EggNog-Mapper
EuglossaDilemma_008852-T1	RAB11	RAB	EggNog-Mapper
EuglossaDilemma_008854-T1	ATP5G2	ATP synthase subunit C	EggNog-Mapper
EuglossaDilemma_008871-T1	MYO9	MYSc	EggNog-Mapper
EuglossaDilemma_008888-T1	ERCC1	DNA excision repair protein	EggNog-Mapper
EuglossaDilemma_008901-T1	MRPL28	Inherit from inNOG: ribosomal protein, L28	EggNog-Mapper
EuglossaDilemma_008902-T1	NS2	NGP1NT (NUC091) domain	EggNog-Mapper
EuglossaDilemma_008929-T1	WDR79	WD40	EggNog-Mapper
EuglossaDilemma_008931-T1	TRIM71	tripartite motif containing 71, E3 ubiquitin protein ligase	EggNog-Mapper
EuglossaDilemma_008967-T1	FRMD7	and pleckstrin domain protein	EggNog-Mapper
EuglossaDilemma_008972-T1	ARS2	Domain of unknown function (DUF3546)	EggNog-Mapper
EuglossaDilemma_008976-T1	LSM7	Uncharacterized protein	UniProtKB
EuglossaDilemma_008976-T1	LSM7	Sm	EggNog-Mapper
EuglossaDilemma_008979-T1	SCP1	EFh	EggNog-Mapper
EuglossaDilemma_008984-T1	LIG3	ATP dependent DNA ligase C terminal region	EggNog-Mapper
EuglossaDilemma_008993-T1	ACTN2	actinin, alpha	EggNog-Mapper
EuglossaDilemma_008997-T1	SYX8	SNARE domain	EggNog-Mapper
EuglossaDilemma_008999-T1	TAF6	Uncharacterized protein	UniProtKB
EuglossaDilemma_008999-T1	TAF6	TAF	EggNog-Mapper
EuglossaDilemma_009003-T1	ACHE-1	acetylcholinesterase	EggNog-Mapper
EuglossaDilemma_009004-T1	ACHE-1	alpha/beta hydrolase fold	EggNog-Mapper
EuglossaDilemma_009018-T1	SEC5	IPT/TIG domain	EggNog-Mapper
EuglossaDilemma_009019-T1	AKT1	Protein kinase C terminal domain	EggNog-Mapper
EuglossaDilemma_009043-T1	GAS41	YEATS family	EggNog-Mapper
EuglossaDilemma_009044-T1	GAS41	YEATS family	EggNog-Mapper
EuglossaDilemma_009047-T1	CHT2	Glyco_18	EggNog-Mapper
EuglossaDilemma_009048-T1	CHT2	Glyco_18	EggNog-Mapper
EuglossaDilemma_009066-T1	PAT1	Uncharacterized protein	UniProtKB
EuglossaDilemma_009066-T1	PAT1	Inherit from biNOG: amyloid beta precursor protein (cytoplasmic tail) binding protein 2	EggNog-Mapper
EuglossaDilemma_009083-T1	GRX2	Glutaredoxin	UniProtKB
EuglossaDilemma_009088-T1	EF1GAMMA	EF1G	EggNog-Mapper
EuglossaDilemma_009089-T1	RPN12	Uncharacterized protein	UniProtKB
EuglossaDilemma_009090-T1	ARP11	Uncharacterized protein	UniProtKB
EuglossaDilemma_009090-T1	ARP11	ACTIN	EggNog-Mapper
EuglossaDilemma_009091-T1	EIF3-S5	Component of the eukaryotic translation initiation factor 3 (eIF-3) complex, which is involved in protein synthesis and, together with other initiation factors, stimulates binding of mRNA and methionyl-tRNAi to the 40S ribosome (By similarity)	EggNog-Mapper
EuglossaDilemma_009116-T1	UPF1	Uncharacterized protein	UniProtKB
EuglossaDilemma_009116-T1	UPF1	regulator of nonsense transcripts	EggNog-Mapper
EuglossaDilemma_009119-T1	SYX18	Uncharacterized protein	UniProtKB
EuglossaDilemma_009119-T1	SYX18	SNARE-complex protein Syntaxin-18 N-terminus	EggNog-Mapper
EuglossaDilemma_009126-T1	MRPS2	Uncharacterized protein	UniProtKB
EuglossaDilemma_009126-T1	MRPS2	mitochondrial ribosomal protein S2	EggNog-Mapper
EuglossaDilemma_009138-T1	CULLIN-3	Cullin protein neddylation domain	EggNog-Mapper
EuglossaDilemma_009139-T1	UBCD10	ubiquitin-conjugating enzyme E2 L3-like	EggNog-Mapper
EuglossaDilemma_009144-T1	PPP3R1	Protein phosphatase 3 regulatory subunit B	EggNog-Mapper
EuglossaDilemma_009145-T1	PPP4R2R	PPP4R2	EggNog-Mapper
EuglossaDilemma_009170-T1	TAF5	Uncharacterized protein	UniProtKB
EuglossaDilemma_009170-T1	TAF5	transcription initiation factor TFIID subunit 5	EggNog-Mapper
EuglossaDilemma_009179-T1	GLCT-1	Inherit from biNOG: UDP-glucose ceramide glucosyltransferase	EggNog-Mapper
EuglossaDilemma_009191-T1	CBP80	Uncharacterized protein	UniProtKB
EuglossaDilemma_009191-T1	CBP80	MIF4G like	EggNog-Mapper
EuglossaDilemma_009196-T1	ART4	PRMT5 arginine-N-methyltransferase	EggNog-Mapper
EuglossaDilemma_009201-T1	SPZ6		EggNog-Mapper
EuglossaDilemma_009202-T1	SSBP2	DNA- binding protein	EggNog-Mapper
EuglossaDilemma_009203-T1	SSBP2	DNA- binding protein	EggNog-Mapper
EuglossaDilemma_009217-T1	KINESIN14	Uncharacterized protein	UniProtKB
EuglossaDilemma_009240-T1	ARPC4	actin related protein 2 3 complex, subunit 4	EggNog-Mapper
EuglossaDilemma_009255-T1	ADK3	GTP:AMP phosphotransferase, mitochondrial	UniProtKB
EuglossaDilemma_009256-T1	ADK3	GTP:AMP phosphotransferase, mitochondrial	UniProtKB
EuglossaDilemma_009256-T1	ADK3	Adenylate kinase 3	EggNog-Mapper
EuglossaDilemma_009300-T1	ATE1	Involved in the post-translational conjugation of arginine to the N-terminal aspartate or glutamate of a protein	EggNog-Mapper
EuglossaDilemma_009304-T1	MED19	Mediator of RNA polymerase II transcription subunit 19	UniProtKB
EuglossaDilemma_009304-T1	MED19	mediator of RNA polymerase II transcription subunit	EggNog-Mapper
EuglossaDilemma_009305-T1	EWSR1	Ewing sarcoma breakpoint region 1	EggNog-Mapper
EuglossaDilemma_009306-T1	BAXI1	Uncharacterized protein	UniProtKB
EuglossaDilemma_009317-T1	RNPS1	RNA binding protein S1, serine-rich domain	EggNog-Mapper
EuglossaDilemma_009340-T1	KATNB1	Katanin p80 WD40 repeat-containing subunit B1	UniProtKB
EuglossaDilemma_009340-T1	KAT80	WD domain, G-beta repeat	EggNog-Mapper
EuglossaDilemma_009362-T1	NDUFV1	NADH dehydrogenase (ubiquinone) flavoprotein 1, 51kDa	EggNog-Mapper
EuglossaDilemma_009375-T1	AC3	ORF for hypothetical protein	UniProtKB
EuglossaDilemma_009375-T1	AC3	CYCc	EggNog-Mapper
EuglossaDilemma_009392-T1	MEI-W68	Inherit from inNOG: Meiotic recombination protein spo11	EggNog-Mapper
EuglossaDilemma_009436-T1	CDC6	cell division control protein 6 homolog	EggNog-Mapper
EuglossaDilemma_009465-T1	BAP28	BP28CT	EggNog-Mapper
EuglossaDilemma_009467-T1	OXA1L	Oxidase (Cytochrome c) assembly 1-like	EggNog-Mapper
EuglossaDilemma_009498-T1	CYCB3	Cyclin, C-terminal domain	EggNog-Mapper
EuglossaDilemma_009503-T1	MUS81	ERCC4	EggNog-Mapper
EuglossaDilemma_009506-T1	SOD2	Superoxide dismutase	UniProtKB
EuglossaDilemma_009506-T1	SOD2	Destroys radicals which are normally produced within the cells and which are toxic to biological systems (By similarity)	EggNog-Mapper
EuglossaDilemma_009514-T1	CA10	Carbonic anhydrase	EggNog-Mapper
EuglossaDilemma_009516-T1	CA10	Carbonic anhydrase	EggNog-Mapper
EuglossaDilemma_009539-T1	TRA2	RNA recognition motif	EggNog-Mapper
EuglossaDilemma_009554-T1	E75	Ecdysone-induced protein	EggNog-Mapper
EuglossaDilemma_009556-T1	E75	Ecdysone-induced protein	EggNog-Mapper
EuglossaDilemma_009557-T1	E75	Ecdysone-induced protein	EggNog-Mapper
EuglossaDilemma_009572-T1	RPL32	Ribosomal protein L32	EggNog-Mapper
EuglossaDilemma_009577-T1	HS3STB	Uncharacterized protein	UniProtKB
EuglossaDilemma_009577-T1	HS3ST-B	Sulfotransferase domain	EggNog-Mapper
EuglossaDilemma_009582-T1	RANBP21	Exportin 1-like protein	EggNog-Mapper
EuglossaDilemma_009583-T1	RANBP21	Exportin 1-like protein	EggNog-Mapper
EuglossaDilemma_009585-T1	TAF12	Transcription initiation factor TFIID subunit A	EggNog-Mapper
EuglossaDilemma_009602-T1	HSP67BB	RHOD	EggNog-Mapper
EuglossaDilemma_009611-T1	SMC2	structural maintenance of chromosomes 2	EggNog-Mapper
EuglossaDilemma_009639-T1	TAF13	Transcription initiation factor IID, 18kD subunit	EggNog-Mapper
EuglossaDilemma_009650-T1	MED1	Component of the Mediator complex, a coactivator involved in the regulated transcription of nearly all RNA polymerase II-dependent genes	EggNog-Mapper
EuglossaDilemma_009668-T1	HPR1	THO complex subunit 1 transcription elongation factor	EggNog-Mapper
EuglossaDilemma_009705-T1	MRPS18A	Ribosomal protein S18	EggNog-Mapper
EuglossaDilemma_009757-T1	NRD1	Uncharacterized protein	UniProtKB
EuglossaDilemma_009759-T1	CHD5	Chromodomain helicase DNA binding protein	EggNog-Mapper
EuglossaDilemma_009768-T1	EIF3-S8	Component of the eukaryotic translation initiation factor 3 (eIF-3) complex, which is involved in protein synthesis and, together with other initiation factors, stimulates binding of mRNA and methionyl-tRNAi to the 40S ribosome (By similarity)	EggNog-Mapper
EuglossaDilemma_009769-T1	VPS33B	Sec1 family	EggNog-Mapper
EuglossaDilemma_009800-T1	VPS16B	Uncharacterized protein	UniProtKB
EuglossaDilemma_009800-T1	VPS16B	Golgin subfamily A member 5	EggNog-Mapper
EuglossaDilemma_009810-T1	SPF45	G_patch	EggNog-Mapper
EuglossaDilemma_009812-T1	CETN3	centrin, EF-hand protein, 3	EggNog-Mapper
EuglossaDilemma_009816-T1	HEL25E	DEAD/DEAH box helicase	EggNog-Mapper
EuglossaDilemma_009817-T1	LSM4	U6 snRNA-associated Sm-like protein LSm4	UniProtKB
EuglossaDilemma_009823-T1	MRPS25	Ribosomal protein S25	EggNog-Mapper
EuglossaDilemma_009825-T1	MRPS25	Ribosomal protein S25	EggNog-Mapper
EuglossaDilemma_009829-T1	MSL-3	MRG	EggNog-Mapper
EuglossaDilemma_009856-T1	L(2)GL	LLGL2	EggNog-Mapper
EuglossaDilemma_009863-T1	Y-E3	Major royal jelly protein	EggNog-Mapper
EuglossaDilemma_009871-T1	GLOB1	Globin	EggNog-Mapper
EuglossaDilemma_009873-T1	LRRC63	leucine rich repeat	EggNog-Mapper
EuglossaDilemma_009876-T1	LRRC63	leucine rich repeat	EggNog-Mapper
EuglossaDilemma_009911-T1	RABGAP3	Uncharacterized protein	UniProtKB
EuglossaDilemma_009916-T1	KAP3	Uncharacterized protein	UniProtKB
EuglossaDilemma_009916-T1	KAP3	Kinesin-associated protein (KAP)	EggNog-Mapper
EuglossaDilemma_009919-T1	EIF4E	Uncharacterized protein	UniProtKB
EuglossaDilemma_009919-T1	EIF-4E	eukaryotic translation initiation factor	EggNog-Mapper
EuglossaDilemma_009920-T1	EIF4E	Uncharacterized protein	UniProtKB
EuglossaDilemma_009920-T1	EIF-4E	eukaryotic translation initiation factor	EggNog-Mapper
EuglossaDilemma_009942-T1	UNC5D	unc-5 homolog	EggNog-Mapper
EuglossaDilemma_009948-T1	UNC51	Uncharacterized protein	UniProtKB
EuglossaDilemma_009948-T1	UNC-5	ZU5 domain	EggNog-Mapper
EuglossaDilemma_009950-T1	PKA-C3	S_TK_X	EggNog-Mapper
EuglossaDilemma_009963-T1	ABCB7	ATP-binding cassette subfamily B, member 7	EggNog-Mapper
EuglossaDilemma_009974-T1	MRPS18B	Uncharacterized protein	UniProtKB
EuglossaDilemma_009974-T1	MRPS18B	Ribosomal protein S18	EggNog-Mapper
EuglossaDilemma_009976-T1	DNMT1	Cytosine-specific methyltransferase	EggNog-Mapper
EuglossaDilemma_009985-T1	TOLL6	Uncharacterized protein	UniProtKB
EuglossaDilemma_009985-T1	TOLL6	TIR	EggNog-Mapper
EuglossaDilemma_009988-T1	SU(VAR)3-3	HI0933-like protein	EggNog-Mapper
EuglossaDilemma_009990-T1	TOLL8	TIR	EggNog-Mapper
EuglossaDilemma_009993-T1	SU(VAR)33	Uncharacterized protein	UniProtKB
EuglossaDilemma_009993-T1	SU(VAR)3-3	HI0933-like protein	EggNog-Mapper
EuglossaDilemma_009996-T1	SULF1	Sulfatase protein	EggNog-Mapper
EuglossaDilemma_010013-T1	SCRASP2	Fz domain	EggNog-Mapper
EuglossaDilemma_010020-T1	PKA-R2	CAMP-dependent protein kinase type II regulatory	EggNog-Mapper
EuglossaDilemma_010044-T1	UBA2	Uncharacterized protein	UniProtKB
EuglossaDilemma_010044-T1	UBA2	Ubiquitin-activating enzyme active site	EggNog-Mapper
EuglossaDilemma_010048-T1	SYN1	PDZ domain (Also known as DHR or GLGF)	EggNog-Mapper
EuglossaDilemma_010052-T1	SYN1	PDZ domain (Also known as DHR or GLGF)	EggNog-Mapper
EuglossaDilemma_010053-T1	SNTB1	Syntrophin, beta 1 (Dystrophin-associated protein A1, 59kDa, basic component 1)	EggNog-Mapper
EuglossaDilemma_010054-T1	MYO20	MYSc	EggNog-Mapper
EuglossaDilemma_010055-T1	MYO20	MYSc	EggNog-Mapper
EuglossaDilemma_010056-T1	MYO20	MYSc	EggNog-Mapper
EuglossaDilemma_010062-T1	ZFRP8	Programmed cell death protein 2, C-terminal putative domain	EggNog-Mapper
EuglossaDilemma_010070-T1	INTS6	VWA	EggNog-Mapper
EuglossaDilemma_010077-T1	SIRT2	Sir2 family	EggNog-Mapper
EuglossaDilemma_010084-T1	SPEC2	Uncharacterized protein	UniProtKB
EuglossaDilemma_010084-T1	SPEC2	Inherit from inNOG: CDC42 small effector	EggNog-Mapper
EuglossaDilemma_010101-T1	ATPSYNCF6	Uncharacterized protein	UniProtKB
EuglossaDilemma_010101-T1	ATPSYN-CF6	Mitochondrial ATP synthase coupling factor 6	EggNog-Mapper
EuglossaDilemma_010126-T1	NAA20	n-alpha-acetyltransferase 20, NatB catalytic subunit-like	EggNog-Mapper
EuglossaDilemma_010132-T1	UNC76	Uncharacterized protein	UniProtKB
EuglossaDilemma_010132-T1	UNC-76	FEZ-like protein	EggNog-Mapper
EuglossaDilemma_010136-T1	DNAJC4	DnaJ (Hsp40) homolog, subfamily C, member 4	EggNog-Mapper
EuglossaDilemma_010137-T1	FUCT6	SH3	EggNog-Mapper
EuglossaDilemma_010147-T1	MAD2	HORMA domain	EggNog-Mapper
EuglossaDilemma_010158-T1	BLIMP1	Uncharacterized protein	UniProtKB
EuglossaDilemma_010158-T1	BLIMP-1	SET domain	EggNog-Mapper
EuglossaDilemma_010163-T1	CDA5	Polysaccharide deacetylase	EggNog-Mapper
EuglossaDilemma_010164-T1	ADCY10	adenylate cyclase 10 (soluble)	EggNog-Mapper
EuglossaDilemma_010170-T1	RPS10	Plectin/S10 domain	EggNog-Mapper
EuglossaDilemma_010175-T1	ARR2	Arrestin_C	EggNog-Mapper
EuglossaDilemma_010179-T1	RPS4	40S ribosomal protein S4-like	EggNog-Mapper
EuglossaDilemma_010187-T1	YIP2	Thiolase, N-terminal domain	EggNog-Mapper
EuglossaDilemma_010188-T1	RANBP2	Uncharacterized protein	UniProtKB
EuglossaDilemma_010206-T1	ATP5D	ATP synthase, H transporting, mitochondrial F1 complex, delta subunit	EggNog-Mapper
EuglossaDilemma_010212-T1	ZASP66	ZM	EggNog-Mapper
EuglossaDilemma_010216-T1	AGO2	DUF1785	EggNog-Mapper
EuglossaDilemma_010218-T1	CRY2	DNA photolyase	EggNog-Mapper
EuglossaDilemma_010221-T1	RNF13	PA domain	EggNog-Mapper
EuglossaDilemma_010223-T1	RNF13	PA domain	EggNog-Mapper
EuglossaDilemma_010253-T1	OBP11	OBP11; Uncharacterized protein	UniProtKB
EuglossaDilemma_010253-T1	OBP69A	Odorant binding protein	EggNog-Mapper
EuglossaDilemma_010264-T1	CIR1	Transcription factor	EggNog-Mapper
EuglossaDilemma_010270-T1	MRPL14	Ribosomal protein L14p/L23e	EggNog-Mapper
EuglossaDilemma_010271-T1	MRPS28	Mitochondrial ribosomal protein S28	EggNog-Mapper
EuglossaDilemma_010292-T1	TIP60	MOZ/SAS family	EggNog-Mapper
EuglossaDilemma_010304-T1	DPH5	S-adenosyl-L-methionine-dependent methyltransferase that catalyzes the trimethylation of the amino group of the modified target histidine residue in translation elongation factor 2 (EF- 2), to form an intermediate called diphthine	EggNog-Mapper
EuglossaDilemma_010308-T1	MRPL40	mitochondrial ribosomal protein, L40	EggNog-Mapper
EuglossaDilemma_010309-T1	CTU2	cytosolic thiouridylase subunit 2 homolog (S	EggNog-Mapper
EuglossaDilemma_010310-T1	NDUFS5	NADH dehydrogenase (ubiquinone) Fe-S protein 5	EggNog-Mapper
EuglossaDilemma_010314-T1	MRPL17	Inherit from inNOG: ribosomal protein L17	EggNog-Mapper
EuglossaDilemma_010321-T1	PAST1	EH	EggNog-Mapper
EuglossaDilemma_010325-T1	SOX14	HMG (high mobility group) box	EggNog-Mapper
EuglossaDilemma_010327-T1	SOX14	HMG (high mobility group) box	EggNog-Mapper
EuglossaDilemma_010333-T1	NDUFA5	NADH dehydrogenase (ubiquinone) 1 alpha subcomplex	EggNog-Mapper
EuglossaDilemma_010334-T1	RPS5A	Ribosomal protein S7p/S5e	EggNog-Mapper
EuglossaDilemma_010345-T1	ADCK2	AarF domain containing kinase 2	EggNog-Mapper
EuglossaDilemma_010347-T1	ADCK2	AarF domain containing kinase 2	EggNog-Mapper
EuglossaDilemma_010348-T1	FORM3	FH2	EggNog-Mapper
EuglossaDilemma_010349-T1	CDK8	Protein tyrosine kinase	EggNog-Mapper
EuglossaDilemma_010358-T1	CDC42	Uncharacterized protein	UniProtKB
EuglossaDilemma_010358-T1	CDC42	RHO	EggNog-Mapper
EuglossaDilemma_010364-T1	E(Y)2	Enhancer of yellow 2 transcription factor	UniProtKB
EuglossaDilemma_010364-T1	E(Y)2	enhancer of yellow 2 transcription factor	EggNog-Mapper
EuglossaDilemma_010371-T1	COQ6	Ubiquinone biosynthesis monooxygenase COQ6, mitochondrial	UniProtKB
EuglossaDilemma_010373-T1	COQ6	Ubiquinone biosynthesis monooxygenase COQ6, mitochondrial	UniProtKB
EuglossaDilemma_010376-T1	CLIPB5	CLIP	EggNog-Mapper
EuglossaDilemma_010379-T1	SGF11	SAGA-associated factor 11	UniProtKB
EuglossaDilemma_010379-T1	SGF11	Sgf11 (transcriptional regulation protein)	EggNog-Mapper
EuglossaDilemma_010415-T1	RAD51	DNA repair protein RAD51	UniProtKB
EuglossaDilemma_010415-T1	RAD51	recA bacterial DNA recombination protein	EggNog-Mapper
EuglossaDilemma_010422-T1	MYO1A	Myosin tail	EggNog-Mapper
EuglossaDilemma_010431-T1	ROX8	RNA recognition motif	EggNog-Mapper
EuglossaDilemma_010435-T1	SNAP25	synaptosomal-associated protein	EggNog-Mapper
EuglossaDilemma_010450-T1	XBP1	bZIP transcription factor	EggNog-Mapper
EuglossaDilemma_010451-T1	XBP1	bZIP transcription factor	EggNog-Mapper
EuglossaDilemma_010454-T1	MRPL11	Ribosomal protein L11	EggNog-Mapper
EuglossaDilemma_010468-T1	GTPX2	Glutathione peroxidase	UniProtKB
EuglossaDilemma_010471-T1	SYT14	C2 domain	EggNog-Mapper
EuglossaDilemma_010488-T1	AGLU3	Uncharacterized protein	UniProtKB
EuglossaDilemma_010497-T1	GSTZ1	Glutathione S-transferase, N-terminal domain	EggNog-Mapper
EuglossaDilemma_010499-T1	MOCS2	Multifunctional fusion protein	UniProtKB
EuglossaDilemma_010499-T1	MOCS2	MoaE protein	EggNog-Mapper
EuglossaDilemma_010530-T1	RPS25	S25 ribosomal protein	EggNog-Mapper
EuglossaDilemma_010554-T1	MED6	Component of the Mediator complex, a coactivator involved in the regulated transcription of nearly all RNA polymerase II-dependent genes	EggNog-Mapper
EuglossaDilemma_010565-T1	SRP14	Uncharacterized protein	UniProtKB
EuglossaDilemma_010565-T1	SRP14	Signal recognition particle 14kD protein	EggNog-Mapper
EuglossaDilemma_010573-T1	RABRP3	Uncharacterized protein	UniProtKB
EuglossaDilemma_010575-T1	RPA-70	replication protein A 70 kDa DNA-binding	EggNog-Mapper
EuglossaDilemma_010586-T1	MCM5	DNA helicase	UniProtKB
EuglossaDilemma_010586-T1	MCM5	MCM2/3/5 family	EggNog-Mapper
EuglossaDilemma_010596-T1	ACF1	ATP-utilising chromatin assembly and remodelling N-terminal	EggNog-Mapper
EuglossaDilemma_010604-T1	MTA1LIKE	Uncharacterized protein	UniProtKB
EuglossaDilemma_010604-T1	MTA1-LIKE	ELM2 domain	EggNog-Mapper
EuglossaDilemma_010608-T1	EIF4AIII	DEAD/DEAH box helicase	EggNog-Mapper
EuglossaDilemma_010614-T1	ATG2	autophagy-specific gene 2	EggNog-Mapper
EuglossaDilemma_010617-T1	MTTFB2	Ribosomal RNA adenine dimethylase	EggNog-Mapper
EuglossaDilemma_010624-T1	MRPS5	Ribosomal protein S5	EggNog-Mapper
EuglossaDilemma_010643-T1	COX5A	Uncharacterized protein	UniProtKB
EuglossaDilemma_010643-T1	COX5A	cytochrome C oxidase subunit	EggNog-Mapper
EuglossaDilemma_010646-T1	COQ7	5-demethoxyubiquinone hydroxylase, mitochondrial	UniProtKB
EuglossaDilemma_010646-T1	COQ7	Ubiquinone biosynthesis protein COQ7	EggNog-Mapper
EuglossaDilemma_010647-T1	WIF1	Uncharacterized protein	UniProtKB
EuglossaDilemma_010649-T1	IGFN37	Uncharacterized protein	UniProtKB
EuglossaDilemma_010695-T1	RAB3	Uncharacterized protein	UniProtKB
EuglossaDilemma_010695-T1	RAB3	Signal recognition particle receptor beta subunit	EggNog-Mapper
EuglossaDilemma_010743-T1	MRPL32	Uncharacterized protein	UniProtKB
EuglossaDilemma_010756-T1	HDAC6	histone deacetylase	EggNog-Mapper
EuglossaDilemma_010762-T1	DHX30	DEAH (Asp-Glu-Ala-His) box polypeptide	EggNog-Mapper
EuglossaDilemma_010768-T1	NACHRA2	Neurotransmitter-gated ion-channel transmembrane region	EggNog-Mapper
EuglossaDilemma_010770-T1	NACHRALPHA1	Acetylcholine receptor subunit alpha-like 1	UniProtKB
EuglossaDilemma_010771-T1	NACHRALPHA1	Nicotinic acetylcholine receptor alpha1 subunit	UniProtKB
EuglossaDilemma_010790-T1	PANK4	Protein of unknown function DUF89	EggNog-Mapper
EuglossaDilemma_010817-T1	ASF1	ASF1 like histone chaperone	EggNog-Mapper
EuglossaDilemma_010823-T1	DPIT47	Inherit from biNOG: Tetratricopeptide repeat domain 4	EggNog-Mapper
EuglossaDilemma_010857-T1	TANGO10	BACK	EggNog-Mapper
EuglossaDilemma_010869-T1	SPATA20	Uncharacterized protein	UniProtKB
EuglossaDilemma_010884-T1	CPR3	Uncharacterized protein	UniProtKB
EuglossaDilemma_010943-T1	ADE2	AIR synthase related protein, N-terminal domain	EggNog-Mapper
EuglossaDilemma_010944-T1	MED25	Mediator complex subunit 25 PTOV activation and synapsin 2	EggNog-Mapper
EuglossaDilemma_010967-T1	MYO6	Myosin N-terminal SH3-like domain	EggNog-Mapper
EuglossaDilemma_010974-T1	MCM3	Magnesium chelatase, subunit ChlI	EggNog-Mapper
EuglossaDilemma_010979-T1	SGT1	SGS domain	EggNog-Mapper
EuglossaDilemma_010993-T1	MRPL46	ribosomal protein, L46	EggNog-Mapper
EuglossaDilemma_011002-T1	ND75	Molybdopterin oxidoreductase	EggNog-Mapper
EuglossaDilemma_011003-T1	EF1BETA	Uncharacterized protein	UniProtKB
EuglossaDilemma_011003-T1	EF1BETA	Eukaryotic elongation factor 1 beta central acidic region	EggNog-Mapper
EuglossaDilemma_011004-T1	NOM1	nucleolar protein with MIF4G domain 1	EggNog-Mapper
EuglossaDilemma_011010-T1	HERC2	HECT and RLD domain containing E3 ubiquitin protein ligase	EggNog-Mapper
EuglossaDilemma_011011-T1	HERC2	HECT and RLD domain containing E3 ubiquitin protein ligase	EggNog-Mapper
EuglossaDilemma_011012-T1	HERC2	HECT and RLD domain containing E3 ubiquitin protein ligase	EggNog-Mapper
EuglossaDilemma_011019-T1	ATF6	activating transcription factor 6	EggNog-Mapper
EuglossaDilemma_011026-T1	CAF1	Uncharacterized protein	UniProtKB
EuglossaDilemma_011026-T1	CAF1	Histone-binding protein RBBP4 or subunit C of CAF1 complex	EggNog-Mapper
EuglossaDilemma_011029-T1	ATOH8	Atonal homolog 8 (Drosophila)	EggNog-Mapper
EuglossaDilemma_011055-T1	MRPL30	Inherit from inNOG: ribosomal protein, L30	EggNog-Mapper
EuglossaDilemma_011059-T1	MKP-4	DSPc	EggNog-Mapper
EuglossaDilemma_011060-T1	SURF4	Surfeit 4	EggNog-Mapper
EuglossaDilemma_011064-T1	RPB7	Pfam:RNA_pol_Rpb7_N	EggNog-Mapper
EuglossaDilemma_011066-T1	RRP4	S1	EggNog-Mapper
EuglossaDilemma_011104-T1	G9A	Pre-SET motif	EggNog-Mapper
EuglossaDilemma_011116-T1	SURF6	Surfeit locus protein 6	EggNog-Mapper
EuglossaDilemma_011125-T1	ATG5	Autophagy protein Apg5	EggNog-Mapper
EuglossaDilemma_011130-T1	NUP54	Inherit from artNOG: nucleoporin	EggNog-Mapper
EuglossaDilemma_011131-T1	GABA-B-R1	7 transmembrane sweet-taste receptor of 3 GCPR	EggNog-Mapper
EuglossaDilemma_011132-T1	MED22	mediator of RNA polymerase II transcription subunit	EggNog-Mapper
EuglossaDilemma_011156-T1	HSPA5	Heat shock 70kDa protein 5 (Glucose-regulated protein, 78kDa)	EggNog-Mapper
EuglossaDilemma_011174-T1	E74	E74	UniProtKB
EuglossaDilemma_011174-T1	EIP74EF	ETS	EggNog-Mapper
EuglossaDilemma_011178-T1	EIP74EF	ETS	EggNog-Mapper
EuglossaDilemma_011195-T1	B-H1	Homeobox domain	EggNog-Mapper
EuglossaDilemma_011200-T1	SEC31	WD domain, G-beta repeat	EggNog-Mapper
EuglossaDilemma_011201-T1	PGANT3	Glycosyl transferase family 2	EggNog-Mapper
EuglossaDilemma_011222-T1	TTLL4	tubulin tyrosine ligase-like family, member 4	EggNog-Mapper
EuglossaDilemma_011232-T1	TANGO13	Protein-tyrosine sulfotransferase	UniProtKB
EuglossaDilemma_011232-T1	TANGO13	Sulfotransferase domain	EggNog-Mapper
EuglossaDilemma_011269-T1	RPS21	40S ribosomal protein S21	EggNog-Mapper
EuglossaDilemma_011270-T1	RABGAP12	Uncharacterized protein	UniProtKB
EuglossaDilemma_011270-T1	TBC1D9	GRAM	EggNog-Mapper
EuglossaDilemma_011271-T1	MTACP1	Carrier of the growing fatty acid chain in fatty acid biosynthesis (By similarity)	EggNog-Mapper
EuglossaDilemma_011274-T1	TDC2	Uncharacterized protein	UniProtKB
EuglossaDilemma_011274-T1	TDC2	Pyridoxal-dependent decarboxylase conserved domain	EggNog-Mapper
EuglossaDilemma_011275-T1	TDC1	Uncharacterized protein	UniProtKB
EuglossaDilemma_011303-T1	RRP40	Inherit from inNOG: Exosome complex	EggNog-Mapper
EuglossaDilemma_011310-T1	UBA1	Ubiquitin-activating enzyme active site	EggNog-Mapper
EuglossaDilemma_011312-T1	THOC6	WD domain, G-beta repeat	EggNog-Mapper
EuglossaDilemma_011318-T1	PRP19	Uncharacterized protein	UniProtKB
EuglossaDilemma_011318-T1	PRP19	Prp19/Pso4-like	EggNog-Mapper
EuglossaDilemma_011327-T1	NME8	NME NM23 family member 9	EggNog-Mapper
EuglossaDilemma_011329-T1	ECT4	sterile alpha and TIR motif-containing protein	EggNog-Mapper
EuglossaDilemma_011330-T1	ECT4	sterile alpha and TIR motif-containing protein	EggNog-Mapper
EuglossaDilemma_011332-T1	MYD88	TIR domain	EggNog-Mapper
EuglossaDilemma_011334-T1	RPB11	RNA polymerase Rpb3/Rpb11 dimerisation domain	EggNog-Mapper
EuglossaDilemma_011342-T1	PSF2	DNA replication complex GINS protein PSF2	EggNog-Mapper
EuglossaDilemma_011355-T1	RHO-6	Rhomboid family	EggNog-Mapper
EuglossaDilemma_011362-T1	MIP40	Inherit from biNOG: Lin-37 homolog (C	EggNog-Mapper
EuglossaDilemma_011369-T1	BRE1	RING	EggNog-Mapper
EuglossaDilemma_011378-T1	NMDAR1	NMDA receptor subtype of glutamate-gated ion channels with high calcium permeability and voltage-dependent sensitivity to magnesium	EggNog-Mapper
EuglossaDilemma_011390-T1	P16ARC	Actin-related protein 2/3 complex subunit 5	UniProtKB
EuglossaDilemma_011400-T1	TAF7	TAFII55 protein conserved region	EggNog-Mapper
EuglossaDilemma_011407-T1	S6K	ribosomal protein S6 kinase beta-1-like	EggNog-Mapper
EuglossaDilemma_011413-T1	SPT4	Spt4/RpoE2 zinc finger	EggNog-Mapper
EuglossaDilemma_011420-T1	DNAH1	heavy chain	EggNog-Mapper
EuglossaDilemma_011427-T1	SIRT6	Uncharacterized protein	UniProtKB
EuglossaDilemma_011427-T1	SIRT6	Sir2 family	EggNog-Mapper
EuglossaDilemma_011440-T1	RABGAP2	Uncharacterized protein	UniProtKB
EuglossaDilemma_011457-T1	RPL37A	Ribosomal L37ae protein family	EggNog-Mapper
EuglossaDilemma_011480-T1	IGFN36	Uncharacterized protein	UniProtKB
EuglossaDilemma_011483-T1	SEC61BETA	Protein transport protein Sec61 subunit beta	UniProtKB
EuglossaDilemma_011483-T1	SEC61B	SEC61 beta subunit	EggNog-Mapper
EuglossaDilemma_011494-T1	ATG1	Uncharacterized protein	UniProtKB
EuglossaDilemma_011494-T1	ATG1	Domain of unknown function (DUF3543)	EggNog-Mapper
EuglossaDilemma_011513-T1	CDK12	S_TKc	EggNog-Mapper
EuglossaDilemma_011542-T1	RAB26	RAB	EggNog-Mapper
EuglossaDilemma_011544-T1	RAB26	RAB	EggNog-Mapper
EuglossaDilemma_011583-T1	PK17E	Lipopolysaccharide kinase (Kdo/WaaP) family	EggNog-Mapper
EuglossaDilemma_011591-T1	EST-6	Esterase	EggNog-Mapper
EuglossaDilemma_011593-T1	EST-6	Esterase	EggNog-Mapper
EuglossaDilemma_011609-T1	RPS17	Ribosomal S17	EggNog-Mapper
EuglossaDilemma_011615-T1	AGO3	Argonaute	UniProtKB
EuglossaDilemma_011615-T1	AGO3	Piwi	EggNog-Mapper
EuglossaDilemma_011631-T1	SRP54	RNA recognition motif	EggNog-Mapper
EuglossaDilemma_011638-T1	METTL17	Methyltransferase like 17	EggNog-Mapper
EuglossaDilemma_011646-T1	SOCS7	Uncharacterized protein	UniProtKB
EuglossaDilemma_011649-T1	RPL28	Ribosomal L28e protein family	EggNog-Mapper
EuglossaDilemma_011651-T1	PYK1	Pyruvate kinase	EggNog-Mapper
EuglossaDilemma_011680-T1	PGLYM78	PGAM	EggNog-Mapper
EuglossaDilemma_011683-T1	KU80	Ku70/Ku80 beta-barrel domain	EggNog-Mapper
EuglossaDilemma_011704-T1	HLH54F	Helix-loop-helix DNA-binding domain	EggNog-Mapper
EuglossaDilemma_011714-T1	GPRDIH1	Diuretic hormone	EggNog-Mapper
EuglossaDilemma_011715-T1	GPRDIH1	7 transmembrane receptor (Secretin family)	EggNog-Mapper
EuglossaDilemma_011721-T1	RPS15A	ribosomal protein	EggNog-Mapper
EuglossaDilemma_011728-T1	NTF-2	nuclear transport factor 2-like	EggNog-Mapper
EuglossaDilemma_011729-T1	RPL27	60S ribosomal protein L27	UniProtKB
EuglossaDilemma_011729-T1	RPL27	60S ribosomal protein L27	EggNog-Mapper
EuglossaDilemma_011731-T1	OFUT1	Uncharacterized protein	UniProtKB
EuglossaDilemma_011731-T1	O-FUT1	GDP-fucose protein O-fucosyltransferase	EggNog-Mapper
EuglossaDilemma_011732-T1	MED15	Mediator of RNA polymerase II transcription subunit 15	UniProtKB
EuglossaDilemma_011732-T1	MED15	mediator of RNA polymerase II transcription subunit	EggNog-Mapper
EuglossaDilemma_011753-T1	DREP2	Uncharacterized protein	UniProtKB
EuglossaDilemma_011756-T1	ARP8	Actin-related protein 8	UniProtKB
EuglossaDilemma_011756-T1	ARP8	ACTIN	EggNog-Mapper
EuglossaDilemma_011758-T1	MRPS22	Mitochondrial 28S ribosomal protein S22	EggNog-Mapper
EuglossaDilemma_011792-T1	VPS45	Vacuolar protein sorting-associated protein	EggNog-Mapper
EuglossaDilemma_011810-T1	WDR52	WD repeat domain 52	EggNog-Mapper
EuglossaDilemma_011812-T1	AP-2SIGMA	Clathrin adaptor complex small chain	EggNog-Mapper
EuglossaDilemma_011813-T1	HS2ST	Sulfotransferase family	EggNog-Mapper
EuglossaDilemma_011819-T1	CCDC40	coiled-coil domain containing 40	EggNog-Mapper
EuglossaDilemma_011821-T1	MCM4	Minichromosome maintenance complex component 4	EggNog-Mapper
EuglossaDilemma_011825-T1	HEATR2	HEAT repeat containing 2	EggNog-Mapper
EuglossaDilemma_011836-T1	LCCH3	Gamma-aminobutyric acid receptor LCCH3 subunit	UniProtKB
EuglossaDilemma_011836-T1	LCCH3	Neurotransmitter-gated ion-channel transmembrane region	EggNog-Mapper
EuglossaDilemma_011851-T1	FAS2	Immunoglobulin V-set domain	EggNog-Mapper
EuglossaDilemma_011852-T1	FAS2	Immunoglobulin V-set domain	EggNog-Mapper
EuglossaDilemma_011857-T1	NDUFV2	Uncharacterized protein	UniProtKB
EuglossaDilemma_011857-T1	NDUFV2	NADH dehydrogenase (ubiquinone) flavoprotein 2, 24kDa	EggNog-Mapper
EuglossaDilemma_011860-T1	PMS2	MutL C terminal dimerisation domain	EggNog-Mapper
EuglossaDilemma_011886-T1	RAPGEF1	Rap guanine nucleotide exchange factor (GEF) 1	EggNog-Mapper
EuglossaDilemma_011905-T1	AGO1	DUF1785	EggNog-Mapper
EuglossaDilemma_011906-T1	MRPL53	ribosomal protein, L53	EggNog-Mapper
EuglossaDilemma_011912-T1	MRPS12	40S ribosomal protein S12	EggNog-Mapper
EuglossaDilemma_011932-T1	MRPS30	Uncharacterized protein	UniProtKB
EuglossaDilemma_011932-T1	MRPS30	Mitochondrial 28S ribosomal protein S30 (PDCD9)	EggNog-Mapper
EuglossaDilemma_011933-T1	NS4	Uncharacterized protein	UniProtKB
EuglossaDilemma_011933-T1	NS4	Ferrous iron transport protein B	EggNog-Mapper
EuglossaDilemma_011938-T1	TAF11	Transcription initiation factor TFIID subunit	EggNog-Mapper
EuglossaDilemma_011940-T1	STK38L	Serine Threonine Kinase 38	EggNog-Mapper
EuglossaDilemma_011965-T1	DNAH7	heavy chain	EggNog-Mapper
EuglossaDilemma_011982-T1	RPL19	Ribosomal protein L19	UniProtKB
EuglossaDilemma_011982-T1	RPL19	Ribosomal protein L19e	EggNog-Mapper
EuglossaDilemma_011989-T1	RAP2L	RAS	EggNog-Mapper
EuglossaDilemma_011996-T1	CAND1	TATA-binding protein interacting (TIP20)	EggNog-Mapper
EuglossaDilemma_011999-T1	SUCLA2	beta' subunit	EggNog-Mapper
EuglossaDilemma_012014-T1	MRPL21	ribosomal protein L21	EggNog-Mapper
EuglossaDilemma_012015-T1	TSPAN9	Tetraspanin	UniProtKB
EuglossaDilemma_012016-T1	RECQL5	DNA helicase	EggNog-Mapper
EuglossaDilemma_012022-T1	PGM1	Phosphoglucomutase/phosphomannomutase, alpha/beta/alpha domain III	EggNog-Mapper
EuglossaDilemma_012023-T1	PGM1	Phosphoglucomutase/phosphomannomutase, alpha/beta/alpha domain III	EggNog-Mapper
EuglossaDilemma_012028-T1	TAF8	Transcription factor TFIID complex subunit 8 C-term	EggNog-Mapper
EuglossaDilemma_012031-T1	RAD54	Uncharacterized protein	UniProtKB
EuglossaDilemma_012042-T1	CSL4	Exosome component EXOSC1/CSL4	EggNog-Mapper
EuglossaDilemma_012062-T1	UBLCP1	Ubiquitin-like domain containing CTD phosphatase 1	EggNog-Mapper
EuglossaDilemma_012065-T1	HTRA2	Trypsin	EggNog-Mapper
EuglossaDilemma_012069-T1	GPROAR1	octopamine receptor	EggNog-Mapper
EuglossaDilemma_012078-T1	HR96	receptor	EggNog-Mapper
EuglossaDilemma_012086-T1	GPRK2	G protein-coupled receptor kinase	UniProtKB
EuglossaDilemma_012086-T1	GPRK2	G protein-coupled receptor kinase	EggNog-Mapper
EuglossaDilemma_012088-T1	SCRAL1	Lysyl oxidase	EggNog-Mapper
EuglossaDilemma_012116-T1	SLU7	factor slu7	EggNog-Mapper
EuglossaDilemma_012145-T1	NHP2	H ACA ribonucleoprotein complex subunit 2-like	EggNog-Mapper
EuglossaDilemma_012166-T1	HPX6	Animal haem peroxidase	EggNog-Mapper
EuglossaDilemma_012175-T1	P53	P53 DNA-binding domain	EggNog-Mapper
EuglossaDilemma_012177-T1	TPX1	C-terminal domain of 1-Cys peroxiredoxin	EggNog-Mapper
EuglossaDilemma_012184-T1	MRPL2	Ribosomal Proteins L2, C-terminal domain	EggNog-Mapper
EuglossaDilemma_012192-T1	OSI7	Protein of unknown function (DUF1676)	EggNog-Mapper
EuglossaDilemma_012193-T1	OSI8	Protein of unknown function (DUF1676)	EggNog-Mapper
EuglossaDilemma_012194-T1	OSI9	Protein of unknown function (DUF1676)	EggNog-Mapper
EuglossaDilemma_012205-T1	OSI17	Protein of unknown function (DUF1676)	EggNog-Mapper
EuglossaDilemma_012206-T1	OSI18	Protein of unknown function (DUF1676)	EggNog-Mapper
EuglossaDilemma_012207-T1	OSI19	Protein of unknown function (DUF1676)	EggNog-Mapper
EuglossaDilemma_012208-T1	OSI20		EggNog-Mapper
EuglossaDilemma_012222-T1	SBP2	Ribosomal protein L7Ae/L30e/S12e/Gadd45 family	EggNog-Mapper
EuglossaDilemma_012225-T1	SRPN19	Serpin (serine protease inhibitor)	EggNog-Mapper
EuglossaDilemma_012247-T1	ATP5I	ATP synthase E chain	EggNog-Mapper
EuglossaDilemma_012258-T1	ROE1	Essential component of the PAM complex, a complex required for the translocation of transit peptide-containing proteins from the inner membrane into the mitochondrial matrix in an ATP-dependent manner (By similarity)	EggNog-Mapper
EuglossaDilemma_012259-T1	MLH1	mutL homolog	EggNog-Mapper
EuglossaDilemma_012290-T1	PK92B	S_TKc	EggNog-Mapper
EuglossaDilemma_012301-T1	BRD8	BROMO	EggNog-Mapper
EuglossaDilemma_012308-T1	RCD1	Inherit from biNOG: KAT8 regulatory NSL complex subunit 3	EggNog-Mapper
EuglossaDilemma_012311-T1	RANBP16	Uncharacterized protein	UniProtKB
EuglossaDilemma_012313-T1	PAIP2	Ataxin-2 C-terminal region	EggNog-Mapper
EuglossaDilemma_012323-T1	ARR1	Arrestin_C	EggNog-Mapper
EuglossaDilemma_012331-T1	PANK1	PaNtothenate Kinase	EggNog-Mapper
EuglossaDilemma_012333-T1	MMS19	DNA repair transcription protein MET18 MMS19	EggNog-Mapper
EuglossaDilemma_012347-T1	GPRDOP2	Serpentine type 7TM GPCR chemoreceptor Srsx	EggNog-Mapper
EuglossaDilemma_012359-T1	BCAS2	Breast carcinoma amplified sequence 2 (BCAS2)	EggNog-Mapper
EuglossaDilemma_012360-T1	RPL4	Uncharacterized protein	UniProtKB
EuglossaDilemma_012360-T1	RPL4	Ribosomal protein L4/L1 family	EggNog-Mapper
EuglossaDilemma_012362-T1	NACHRALPHA5	Nicotinic acetylcholine receptor alpha5 subunit	UniProtKB
EuglossaDilemma_012376-T1	SMAD4	Mothers against decapentaplegic	UniProtKB
EuglossaDilemma_012376-T1	SMAD4	DWA	EggNog-Mapper
EuglossaDilemma_012382-T1	VPS24	Uncharacterized protein	UniProtKB
EuglossaDilemma_012382-T1	VPS24	Snf7	EggNog-Mapper
EuglossaDilemma_012403-T1	TRC8	Zinc finger, C3HC4 type (RING finger)	EggNog-Mapper
EuglossaDilemma_012408-T1	OR85C	Odorant receptor	EggNog-Mapper
EuglossaDilemma_012414-T1	MBLK1	Mushroom body large-type Kenyon cell-specific protein 1	UniProtKB
EuglossaDilemma_012425-T1	WFS1	Uncharacterized protein	UniProtKB
EuglossaDilemma_012425-T1	WFS1	Inherit from biNOG: Wolfram syndrome 1	EggNog-Mapper
EuglossaDilemma_012437-T1	NIPP1	Uncharacterized protein	UniProtKB
EuglossaDilemma_012440-T1	SLD5	Inherit from biNOG: GINS complex subunit 4 (Sld5 homolog)	EggNog-Mapper
EuglossaDilemma_012441-T1	LOP1	Long wavelength	EggNog-Mapper
EuglossaDilemma_012448-T1	ORC1	origin recognition complex subunit	EggNog-Mapper
EuglossaDilemma_012487-T1	CLIPD1	Tryp_SPc	EggNog-Mapper
EuglossaDilemma_012492-T1	SEMA-5C	Sema	EggNog-Mapper
EuglossaDilemma_012496-T1	TSF1	TR_FER	EggNog-Mapper
EuglossaDilemma_012503-T1	MGAT2	N-acetylglucosaminyltransferase II (MGAT2)	EggNog-Mapper
EuglossaDilemma_012511-T1	RPL26	KOW motif	EggNog-Mapper
EuglossaDilemma_012513-T1	CPF2	Inherit from euNOG: Pupal cuticle protein C1	EggNog-Mapper
EuglossaDilemma_012517-T1	TUBA3D	Tubulin is the major constituent of microtubules	EggNog-Mapper
EuglossaDilemma_012542-T1	COPB2	Coatomer WD associated region	EggNog-Mapper
EuglossaDilemma_012554-T1	KCNC4	PotAssium voltage-gated channel	EggNog-Mapper
EuglossaDilemma_012561-T1	RAPGAP1	Rap/ran-GAP	EggNog-Mapper
EuglossaDilemma_012563-T1	SPZ4		EggNog-Mapper
EuglossaDilemma_012587-T1	RPL21	Uncharacterized protein	UniProtKB
EuglossaDilemma_012587-T1	RPL21	Ribosomal protein L21e	EggNog-Mapper
EuglossaDilemma_012590-T1	PRIM2	DNA primase large	EggNog-Mapper
EuglossaDilemma_012593-T1	DNA2	DNA replication helicase 2 homolog (yeast)	EggNog-Mapper
EuglossaDilemma_012606-T1	TPPP3	tubulin polymerization-promoting protein family member	EggNog-Mapper
EuglossaDilemma_012612-T1	HDAC3	histone deacetylase	EggNog-Mapper
EuglossaDilemma_012615-T1	10FORMYLTETRAHYDROFOLATE	10-formyltetrahydrofolate dehydrogenase	UniProtKB
EuglossaDilemma_012629-T1	TANGO4	WD domain, G-beta repeat	EggNog-Mapper
EuglossaDilemma_012632-T1	DCR1	Uncharacterized protein	UniProtKB
EuglossaDilemma_012632-T1	DCR-1	Pfam:dsRNA_bind	EggNog-Mapper
EuglossaDilemma_012642-T1	TIMM17A	mitochondrial import inner membrane, translocase subunit	EggNog-Mapper
EuglossaDilemma_012643-T1	RANBP11	Inherit from inNOG: IBN_N	EggNog-Mapper
EuglossaDilemma_012644-T1	RPS6	40S ribosomal protein S6	EggNog-Mapper
EuglossaDilemma_012646-T1	MED21	mediator of RNA polymerase II transcription subunit	EggNog-Mapper
EuglossaDilemma_012662-T1	RPL6	ribosomal protein	EggNog-Mapper
EuglossaDilemma_012663-T1	RPL6	ribosomal protein	EggNog-Mapper
EuglossaDilemma_012675-T1	SLCO4A1	Solute carrier organic anion transporter family member	EggNog-Mapper
EuglossaDilemma_012680-T1	MEI-9	Inherit from artNOG: ERCC4	EggNog-Mapper
EuglossaDilemma_012681-T1	MEI-9	Inherit from artNOG: ERCC4	EggNog-Mapper
EuglossaDilemma_012683-T1	L(2)NOT	ALG3 protein	EggNog-Mapper
EuglossaDilemma_012687-T1	RPI1	RNA polymerase I subunit	EggNog-Mapper
EuglossaDilemma_012688-T1	TRX2	Thioredoxin	UniProtKB
EuglossaDilemma_012688-T1	TRX-2	Thioredoxin	EggNog-Mapper
EuglossaDilemma_012690-T1	ABCC4	ATP-binding cassette, sub-family C (CFTR MRP), member	EggNog-Mapper
EuglossaDilemma_012703-T1	ATP5L	Mitochondrial membrane ATP synthase (F(1)F(0) ATP synthase or Complex V) produces ATP from ADP in the presence of a proton gradient across the membrane which is generated by electron transport complexes of the respiratory chain	EggNog-Mapper
EuglossaDilemma_012706-T1	VHAAC39	ATP synthase (C/AC39) subunit	EggNog-Mapper
EuglossaDilemma_012707-T1	CC2D1B	coiled-coil and C2 domain containing	EggNog-Mapper
EuglossaDilemma_012734-T1	ASF1	ASF1 like histone chaperone	EggNog-Mapper
EuglossaDilemma_012738-T1	PAR-6	PB1	EggNog-Mapper
EuglossaDilemma_012740-T1	GSG2	germ cell associated 2 (haspin)	EggNog-Mapper
EuglossaDilemma_012747-T1	EIF4G	eukaryotic translation initiation factor 4 gamma	EggNog-Mapper
EuglossaDilemma_012764-T1	INTS12	Component of the Integrator complex, a complex involved in the small nuclear RNAs (snRNA) U1 and U2 transcription and in their 3'-box-dependent processing	EggNog-Mapper
EuglossaDilemma_012784-T1	HIS2A	Histone H2A	UniProtKB
EuglossaDilemma_012784-T1	H2AFJ	Histone H2A	EggNog-Mapper
EuglossaDilemma_012793-T1	ARMC8	Armadillo repeat containing 8	EggNog-Mapper
EuglossaDilemma_012810-T1	IMPAD1	inositol monophosphatase domain containing 1	EggNog-Mapper
EuglossaDilemma_012824-T1	NHE3	Sodium hydrogen exchanger	EggNog-Mapper
EuglossaDilemma_012837-T1	GARNL3	Uncharacterized protein	UniProtKB
EuglossaDilemma_012838-T1	KCNC4	potassium voltage-gated channel, Shaw-related subfamily, member	EggNog-Mapper
EuglossaDilemma_012851-T1	CYP6AS5	Cytochrome P450 monooxygenase	UniProtKB
EuglossaDilemma_012882-T1	SYT1	C2 domain	EggNog-Mapper
EuglossaDilemma_012893-T1	MRPS33	Mitochondrial ribosomal subunit S27	EggNog-Mapper
EuglossaDilemma_012913-T1	METTL22	Methyltransferase like 22	EggNog-Mapper
EuglossaDilemma_012914-T1	SU(Z)12	VEFS-Box of polycomb protein	EggNog-Mapper
EuglossaDilemma_012915-T1	EARS2	Glutamyl-tRNA synthetase 2, mitochondrial	EggNog-Mapper
EuglossaDilemma_012919-T1	ARC-P34	protein 2 3 complex subunit 2	EggNog-Mapper
EuglossaDilemma_012919-T2	ARC-P34	protein 2 3 complex subunit 2	EggNog-Mapper
EuglossaDilemma_012938-T1	PTGES2	Prostaglandin E synthase 2	EggNog-Mapper
EuglossaDilemma_012942-T1	MSL-2	CXC	EggNog-Mapper
EuglossaDilemma_012946-T1	SOX15	HMG (high mobility group) box	EggNog-Mapper
EuglossaDilemma_012948-T1	SOX15	HMG (high mobility group) box	EggNog-Mapper
EuglossaDilemma_012951-T1	UNC-13	Phorbol esters/diacylglycerol binding domain (C1 domain)	EggNog-Mapper
EuglossaDilemma_012953-T1	UNC-13	Phorbol esters/diacylglycerol binding domain (C1 domain)	EggNog-Mapper
EuglossaDilemma_012981-T1	NUP98	Nucleoporin autopeptidase	EggNog-Mapper
EuglossaDilemma_012990-T1	TOX3	FAD1 flavin adenine dinucleotide synthetase homolog (S	EggNog-Mapper
EuglossaDilemma_012992-T1	TOX3	FAD1 flavin adenine dinucleotide synthetase homolog (S	EggNog-Mapper
EuglossaDilemma_012993-T1	HDAC4	Histone deacetylase domain	EggNog-Mapper
EuglossaDilemma_012993-T2	HDAC4	Histone deacetylase domain	EggNog-Mapper
EuglossaDilemma_013003-T1	SYX1A	SynN	EggNog-Mapper
EuglossaDilemma_013008-T1	CDK5	Uncharacterized protein	UniProtKB
EuglossaDilemma_013008-T1	CDK5	S_TKc	EggNog-Mapper
EuglossaDilemma_013016-T1	CV-2	von Willebrand factor type C domain	EggNog-Mapper
EuglossaDilemma_013064-T1	RFC4	Viral (Superfamily 1) RNA helicase	EggNog-Mapper
EuglossaDilemma_013079-T1	EIF2B-BETA	Initiation factor 2 subunit family	EggNog-Mapper
EuglossaDilemma_013080-T1	EIF2B-BETA	Initiation factor 2 subunit family	EggNog-Mapper
EuglossaDilemma_013098-T1	SURF1	SURF1-like protein	UniProtKB
EuglossaDilemma_013098-T1	SURF1	SURF1 family	EggNog-Mapper
EuglossaDilemma_013099-T1	GS2	Glutamine synthetase, catalytic domain	EggNog-Mapper
EuglossaDilemma_013113-T1	THO2	Transcription factor/nuclear export subunit protein 2	EggNog-Mapper
EuglossaDilemma_013114-T1	RPL31	Ribosomal protein L31e	EggNog-Mapper
EuglossaDilemma_013115-T1	BAP60	SWI SNF-related matrix-associated actin-dependent regulator of chromatin subfamily D member 1-like	EggNog-Mapper
EuglossaDilemma_013116-T1	MP20	Calponin family repeat	EggNog-Mapper
EuglossaDilemma_013152-T1	OR2	Odorant receptor	UniProtKB
EuglossaDilemma_013153-T1	OR2	Odorant receptor	UniProtKB
EuglossaDilemma_013165-T1	ORC2	Origin recognition complex subunit 2	EggNog-Mapper
EuglossaDilemma_013169-T1	SPH37	Uncharacterized protein	UniProtKB
EuglossaDilemma_013169-T1	CLIPA3	Tryp_SPc	EggNog-Mapper
EuglossaDilemma_013173-T1	L(2)TID	DnaJ central domain	EggNog-Mapper
EuglossaDilemma_013186-T1	TRF2	TATA box binding protein-related factor 2	EggNog-Mapper
EuglossaDilemma_013187-T1	SDS22	LRRcap	EggNog-Mapper
EuglossaDilemma_013190-T1	MRPL15	Ribosomal protein L18e/L15	EggNog-Mapper
EuglossaDilemma_013191-T1	RACK1	WD domain, G-beta repeat	EggNog-Mapper
EuglossaDilemma_013195-T1	TEP2	Alpha-macro-globulin thiol-ester bond-forming region	EggNog-Mapper
EuglossaDilemma_013198-T1	HR39	ZnF_C4	EggNog-Mapper
EuglossaDilemma_013218-T1	EXP6	Exportin 1-like protein	EggNog-Mapper
EuglossaDilemma_013229-T1	TMEM17	transmembrane protein 17	EggNog-Mapper
EuglossaDilemma_013251-T1	WDR63	WD repeat domain 63	EggNog-Mapper
EuglossaDilemma_013327-T1	MRPL16	Ribosomal protein L16p/L10e	EggNog-Mapper
EuglossaDilemma_013346-T1	CDK4	Protein tyrosine kinase	EggNog-Mapper
EuglossaDilemma_013356-T1	LRRC71	Leucine rich repeat containing 71	EggNog-Mapper
EuglossaDilemma_013388-T1	SOX2	SRY (sex determining region Y)-box 2	EggNog-Mapper
EuglossaDilemma_013399-T1	DNAPOLALPHA60	DNA primase large subunit	UniProtKB
EuglossaDilemma_013404-T1	DCST2	DC-STAMP domain containing 2	EggNog-Mapper
EuglossaDilemma_013405-T1	MYO5	MYSc	EggNog-Mapper
EuglossaDilemma_013406-T1	CCT5	T-complex protein 1 subunit epsilon	UniProtKB
EuglossaDilemma_013406-T1	CCT5	TCP-1/cpn60 chaperonin family	EggNog-Mapper
EuglossaDilemma_013407-T1	PROHORMONE3	Prohormone-3	UniProtKB
EuglossaDilemma_013409-T1	SP25	Uncharacterized protein	UniProtKB
EuglossaDilemma_013416-T1	GPROR37	Complexes with Orco to form odorant-sensing units, providing sensitive and prolonged odorant signaling and calcium permeability	EggNog-Mapper
EuglossaDilemma_013421-T1	GPROR37	7tm Odorant receptor	EggNog-Mapper
EuglossaDilemma_013422-T1	TM2	Tropomyosin	EggNog-Mapper
EuglossaDilemma_013430-T1	DCP1	Dcp1-like decapping family	EggNog-Mapper
EuglossaDilemma_013433-T1	AP50	Uncharacterized protein	UniProtKB
EuglossaDilemma_013433-T1	AP-50	Adaptor complexes medium subunit family	EggNog-Mapper
EuglossaDilemma_013484-T1	RABX6	Gtr1/RagA G protein conserved region	EggNog-Mapper
EuglossaDilemma_013486-T1	HR38	steroid hormone receptor activity	EggNog-Mapper
EuglossaDilemma_013487-T1	NR4A1	Nuclear receptor subfamily 4, group A, member	EggNog-Mapper
EuglossaDilemma_013498-T1	PPT2	Palmitoyl protein thioesterase	EggNog-Mapper
EuglossaDilemma_013513-T1	SLC5A8	solute carrier family 5	EggNog-Mapper
EuglossaDilemma_013543-T1	GAD1	Pyridoxal-dependent decarboxylase conserved domain	EggNog-Mapper
EuglossaDilemma_013569-T1	WRNIP1	Werner helicase interacting protein 1	EggNog-Mapper
EuglossaDilemma_013590-T1	SMC5	RecF/RecN/SMC N terminal domain	EggNog-Mapper
EuglossaDilemma_013592-T1	HYDR2	Uncharacterized protein	UniProtKB
EuglossaDilemma_013593-T1	CECR1	cat eye syndrome chromosome region, candidate 1	EggNog-Mapper
EuglossaDilemma_013595-T1	NEP4	Peptidase family M13	EggNog-Mapper
EuglossaDilemma_013597-T1	SIN3A	Uncharacterized protein	UniProtKB
EuglossaDilemma_013597-T1	SIN3B	HDAC_interact	EggNog-Mapper
EuglossaDilemma_013598-T1	SIN3B	HDAC_interact	EggNog-Mapper
EuglossaDilemma_013601-T1	CENB1A	ArfGap	EggNog-Mapper
EuglossaDilemma_013616-T1	PDM3	POU	EggNog-Mapper
EuglossaDilemma_013619-T1	PDM3	POU	EggNog-Mapper
EuglossaDilemma_013664-T1	MED26	Uncharacterized protein	UniProtKB
EuglossaDilemma_013664-T1	MED26	TFIIS helical bundle-like domain	EggNog-Mapper
EuglossaDilemma_013670-T1	RECQ5	DEAD/DEAH box helicase	EggNog-Mapper
EuglossaDilemma_013675-T1	4EBP	Eukaryotic translation initiation factor 4E binding protein (EIF4EBP)	EggNog-Mapper
EuglossaDilemma_013676-T1	EIF-4A	DEAD/DEAH box helicase	EggNog-Mapper
EuglossaDilemma_013679-T1	SET2	SRI (Set2 Rpb1 interacting) domain	EggNog-Mapper
EuglossaDilemma_013682-T1	RPL23A	Ribosomal protein L23, N-terminal domain	EggNog-Mapper
EuglossaDilemma_013705-T1	MRG15	MRG	EggNog-Mapper
EuglossaDilemma_013716-T1	TIMM17A	mitochondrial import inner membrane, translocase subunit	EggNog-Mapper
EuglossaDilemma_013722-T1	FUR2	Proprotein convertase P-domain	EggNog-Mapper
EuglossaDilemma_013734-T1	DNAH3	Dynein heavy chain and region D6 of dynein motor	EggNog-Mapper
EuglossaDilemma_013736-T1	TER94	Uncharacterized protein	UniProtKB
EuglossaDilemma_013736-T1	TER94	CDC48_2	EggNog-Mapper
EuglossaDilemma_013740-T1	MRPS7	Ribosomal protein S7p/S5e	EggNog-Mapper
EuglossaDilemma_013741-T1	MKK4	Dual specificity mitogen-activated protein kinase kinase	UniProtKB
EuglossaDilemma_013741-T1	MKK4	S_TKc	EggNog-Mapper
EuglossaDilemma_013750-T1	DNAH5	Dynein, axonemal, heavy chain	EggNog-Mapper
EuglossaDilemma_013808-T1	RAD52	RAD52 homolog (S	EggNog-Mapper
EuglossaDilemma_013812-T1	JOSEPHIN-1	Josephin	EggNog-Mapper
EuglossaDilemma_013816-T1	DGP-1	Elongation factor Tu C-terminal domain	EggNog-Mapper
EuglossaDilemma_013843-T1	PPO1	Common central domain of tyrosinase	EggNog-Mapper
EuglossaDilemma_013844-T1	GPRNNB1	LRRCT	EggNog-Mapper
EuglossaDilemma_013851-T1	TTLL4	tubulin tyrosine ligase-like family, member 4	EggNog-Mapper
EuglossaDilemma_013870-T1	ARALAR1	calcium-binding mitochondrial carrier protein	EggNog-Mapper
EuglossaDilemma_013872-T1	ACBD7	diazepam binding inhibitor (GABA receptor modulator, acyl-CoA binding protein)	EggNog-Mapper
EuglossaDilemma_013895-T1	GR3	Trehalose receptor	EggNog-Mapper
EuglossaDilemma_013903-T1	NC2BETA	Histone-like transcription factor (CBF/NF-Y) and archaeal histone	EggNog-Mapper
EuglossaDilemma_013905-T1	EXO84	Inherit from inNOG: Vps51/Vps67	EggNog-Mapper
EuglossaDilemma_013918-T1	PRL-1	protein tyrosine phosphatase	EggNog-Mapper
EuglossaDilemma_013930-T1	OR22C	Odorant receptor	EggNog-Mapper
EuglossaDilemma_013951-T1	SEC3	exocyst complex component	EggNog-Mapper
EuglossaDilemma_013953-T1	EDEM2	Glycosyl hydrolase family 47	EggNog-Mapper
EuglossaDilemma_013964-T1	EAF6	Histone acetyltransferase subunit NuA4	EggNog-Mapper
EuglossaDilemma_013967-T1	MDN1	Nuclear chaperone required for maturation and nuclear export of pre-60S ribosome subunits (By similarity)	EggNog-Mapper
EuglossaDilemma_013976-T1	NTH1	Endonuclease III	UniProtKB
EuglossaDilemma_014003-T1	NDUFA10	NADH dehydrogenase (Ubiquinone) 1 alpha subcomplex	EggNog-Mapper
EuglossaDilemma_014004-T1	YKT6	Synaptobrevin	EggNog-Mapper
EuglossaDilemma_014027-T1	ZKSCAN1	zinc finger with KRAB and SCAN domains 1	EggNog-Mapper
EuglossaDilemma_014031-T1	TIGD1	Tigger transposable	EggNog-Mapper
EuglossaDilemma_014038-T1	SCRB5	scavenger receptor class B	EggNog-Mapper
EuglossaDilemma_014039-T1	RECQ5	DEAD/DEAH box helicase	EggNog-Mapper
EuglossaDilemma_014045-T1	SNF4AGAMMA	CBS domain	EggNog-Mapper
EuglossaDilemma_014051-T1	RPL7A	Ribosomal protein L7A	EggNog-Mapper
EuglossaDilemma_014063-T1	MMP1	Matrixin	EggNog-Mapper
EuglossaDilemma_014066-T1	RPL30	Uncharacterized protein	UniProtKB
EuglossaDilemma_014066-T1	RPL30	ribosomal protein, L30	EggNog-Mapper
EuglossaDilemma_014068-T1	MRPL41	Mitochondrial ribosomal protein L27	EggNog-Mapper
EuglossaDilemma_014074-T1	TCP-1ETA	t-complex protein 1 subunit	EggNog-Mapper
EuglossaDilemma_014075-T1	ADK1	Adenylate kinase	EggNog-Mapper
EuglossaDilemma_014111-T1	NMDYN-D7	NDK	EggNog-Mapper
EuglossaDilemma_014130-T1	NMNAT3	Nicotinamide nucleotide adenylyltransferase	EggNog-Mapper
EuglossaDilemma_014146-T1	FAB1	Uncharacterized protein	UniProtKB
EuglossaDilemma_014146-T1	FAB1	Phosphatidylinositol-4-phosphate 5-Kinase	EggNog-Mapper
EuglossaDilemma_014180-T1	ATG9	Autophagy protein Apg9	EggNog-Mapper
EuglossaDilemma_014181-T1	ATG9	Autophagy protein Apg9	EggNog-Mapper
EuglossaDilemma_014199-T1	PSMD1	Proteasome (Prosome, macropain) 26S subunit, non-ATPase, 1	EggNog-Mapper
EuglossaDilemma_014207-T1	TOP2	Control of topological states of DNA by transient breakage and subsequent rejoining of DNA strands	EggNog-Mapper
EuglossaDilemma_014208-T1	TOP2	Control of topological states of DNA by transient breakage and subsequent rejoining of DNA strands	EggNog-Mapper
EuglossaDilemma_014256-T1	INTS2	Inherit from inNOG: integrator complex subunit	EggNog-Mapper
EuglossaDilemma_014264-T1	NUP58	Uncharacterized protein	UniProtKB
EuglossaDilemma_014264-T1	NUP58	Inherit from biNOG: Nucleoporin like 1	EggNog-Mapper
EuglossaDilemma_014304-T1	SEC61ALPHA	Plug domain of Sec61p	EggNog-Mapper
EuglossaDilemma_014308-T1	MLL5	myeloid lymphoid or mixed-lineage leukemia 5 (trithorax homolog, Drosophila)	EggNog-Mapper
EuglossaDilemma_014345-T1	SRP9	Signal recognition particle 9 kDa protein	UniProtKB
EuglossaDilemma_014345-T1	SRP9	Signal-recognition-particle assembly has a crucial role in targeting secretory proteins to the rough endoplasmic reticulum membrane	EggNog-Mapper
EuglossaDilemma_014349-T1	CACNA1H	Ion transport protein	EggNog-Mapper
EuglossaDilemma_014354-T1	SSL1	TFIIH C1-like domain	EggNog-Mapper
EuglossaDilemma_014356-T1	GALE3	DysFC	EggNog-Mapper
EuglossaDilemma_014357-T1	IMPAD1	inositol monophosphatase domain containing 1	EggNog-Mapper
EuglossaDilemma_014368-T1	KHC-73	Kinesin protein 1B	EggNog-Mapper
EuglossaDilemma_014369-T1	KHC-73	Kinesin protein 1B	EggNog-Mapper
EuglossaDilemma_014370-T1	KHC-73	Kinesin protein 1B	EggNog-Mapper
EuglossaDilemma_014378-T1	USP7	MATH	EggNog-Mapper
EuglossaDilemma_014385-T1	TPX4	1-cys thioredoxin peroxidase	UniProtKB
EuglossaDilemma_014385-T1	TPX4	C-terminal domain of 1-Cys peroxiredoxin	EggNog-Mapper
EuglossaDilemma_014399-T1	PRDX5	peroxiredoxin	EggNog-Mapper
EuglossaDilemma_014407-T1	MKP3	dual specificity protein phosphatase	EggNog-Mapper
EuglossaDilemma_014426-T1	MDN1	Nuclear chaperone required for maturation and nuclear export of pre-60S ribosome subunits (By similarity)	EggNog-Mapper
EuglossaDilemma_014434-T1	SRP54	Signal recognition particle 54 kDa protein	UniProtKB
EuglossaDilemma_014441-T1	FUR2	Proprotein convertase P-domain	EggNog-Mapper
EuglossaDilemma_014461-T1	RPS23	Pfam:Ribosomal_S12	EggNog-Mapper
EuglossaDilemma_014465-T1	INX2	Innexin	EggNog-Mapper
EuglossaDilemma_014467-T1	INX7	Innexin	UniProtKB
EuglossaDilemma_014467-T1	INX7	Innexin	EggNog-Mapper
EuglossaDilemma_014472-T1	TBL3	Uncharacterized protein	UniProtKB
EuglossaDilemma_014472-T1	TBL3	transducin beta-like 3	EggNog-Mapper
EuglossaDilemma_014491-T1	RPL35A	Uncharacterized protein	UniProtKB
EuglossaDilemma_014491-T1	RPL35A	Ribosomal protein L35Ae	EggNog-Mapper
EuglossaDilemma_014493-T1	HS6ST	Heparan-sulfate 6-O-sulfotransferase	UniProtKB
EuglossaDilemma_014493-T1	HS6ST	Sulfotransferase family	EggNog-Mapper
EuglossaDilemma_014523-T1	NDUFS4	Uncharacterized protein	UniProtKB
EuglossaDilemma_014523-T1	NDUFS4	ETC complex I subunit conserved region	EggNog-Mapper
EuglossaDilemma_014525-T1	WDR52	WD repeat domain 52	EggNog-Mapper
EuglossaDilemma_014526-T1	HS2ST	Sulfotransferase family	EggNog-Mapper
EuglossaDilemma_014530-T1	CYP6A9	cytochrome P450	EggNog-Mapper
EuglossaDilemma_014539-T1	MRPL12	Ribosomal protein L7/L12 C-terminal domain	EggNog-Mapper
EuglossaDilemma_014560-T1	SAP30	Uncharacterized protein	UniProtKB
EuglossaDilemma_014560-T1	SAP30	histone deacetylase complex subunit SAP30	EggNog-Mapper
EuglossaDilemma_014561-T1	DSP1	HMG (high mobility group) box	EggNog-Mapper
EuglossaDilemma_014568-T1	MYO18	MYSc	EggNog-Mapper
EuglossaDilemma_014569-T1	MYO18	MYSc	EggNog-Mapper
EuglossaDilemma_014570-T1	MYO18A	MYSc	EggNog-Mapper
EuglossaDilemma_014572-T1	OR22C	Odorant receptor	EggNog-Mapper
EuglossaDilemma_014573-T1	OR22C	Odorant receptor	EggNog-Mapper
EuglossaDilemma_014576-T1	MRPS21	ribosomal protein S21	EggNog-Mapper
EuglossaDilemma_014592-T1	TTLL4	tubulin tyrosine ligase-like family, member 4	EggNog-Mapper
EuglossaDilemma_014656-T1	FEM-1	Ankyrin repeat	EggNog-Mapper
EuglossaDilemma_014657-T1	FEM-1	Ankyrin repeat	EggNog-Mapper
EuglossaDilemma_014665-T1	CAV3A	Voltage dependent Ca2+ channel Cav3 subunit	UniProtKB
EuglossaDilemma_014668-T1	RABRP4	Uncharacterized protein	UniProtKB
EuglossaDilemma_014675-T1	MRPS23	Mitochondrial ribosomal protein S23	EggNog-Mapper
EuglossaDilemma_014676-T1	MRPS23	Mitochondrial ribosomal protein S23	EggNog-Mapper
EuglossaDilemma_014679-T1	NUP75	Nup85 Nucleoporin	EggNog-Mapper
EuglossaDilemma_014687-T1	SCRB1	Uncharacterized protein	UniProtKB
EuglossaDilemma_014687-T1	SCRB5	scavenger receptor class B	EggNog-Mapper
EuglossaDilemma_014697-T1	CYT-B5-R	Fatty acid desaturase	EggNog-Mapper
EuglossaDilemma_014704-T1	ZNRF1	zinc and ring finger	EggNog-Mapper
EuglossaDilemma_014705-T1	TH1L	TH1-like (Drosophila)	EggNog-Mapper
EuglossaDilemma_014723-T1	MED8	Mediator of RNA polymerase II transcription subunit 8	UniProtKB
EuglossaDilemma_014723-T1	MED8	mediator of RNA polymerase II transcription subunit 8	EggNog-Mapper
EuglossaDilemma_014729-T1	GFPT1	Glucosamine--fructose-6-phosphate aminotransferase 1	UniProtKB
EuglossaDilemma_014729-T1	GFA1	Glucosamine--fructose-6-phosphate aminotransferase	EggNog-Mapper
EuglossaDilemma_014738-T1	MOX2	Uncharacterized protein	UniProtKB
EuglossaDilemma_014756-T1	PPT1	Palmitoyl-protein thioesterase 1	EggNog-Mapper
EuglossaDilemma_014777-T1	THO2	Transcription factor/nuclear export subunit protein 2	EggNog-Mapper
EuglossaDilemma_014779-T1	H2AFV	Histone H2A	UniProtKB
EuglossaDilemma_014779-T1	HIS2AV	H2A	EggNog-Mapper
EuglossaDilemma_014790-T1	AC8	Adenylyl cyclase	UniProtKB
EuglossaDilemma_014796-T1	TANGO11	Pfam:DUF800	EggNog-Mapper
EuglossaDilemma_014811-T1	CAP-D2	Regulatory subunit of the condensin complex, a complex required for conversion of interphase chromatin into mitotic-like condense chromosomes	EggNog-Mapper
EuglossaDilemma_014839-T1	FKBP59	FK506-binding protein	EggNog-Mapper
EuglossaDilemma_014863-T1	KAP-ALPHA3	Importin subunit alpha	EggNog-Mapper
EuglossaDilemma_014864-T1	MRPL3	Ribosomal protein L3	EggNog-Mapper
EuglossaDilemma_014875-T1	PPO1	Common central domain of tyrosinase	EggNog-Mapper
EuglossaDilemma_014885-T1	TSP66E	Tetraspanin family	EggNog-Mapper
EuglossaDilemma_014886-T1	MED14	Mediator complex subunit MED14	EggNog-Mapper
EuglossaDilemma_014887-T1	NMD3	NMD3 family	EggNog-Mapper
EuglossaDilemma_014934-T1	TRXR-1	Pyridine nucleotide-disulphide oxidoreductase, dimerisation domain	EggNog-Mapper
EuglossaDilemma_014950-T1	RBP1	RNA-binding protein 1 isoform PC	UniProtKB
EuglossaDilemma_014963-T1	CPR32	Insect cuticle protein	EggNog-Mapper
EuglossaDilemma_014978-T1	GEMIN2	Survival motor neuron (SMN) interacting protein 1 (SIP1)	EggNog-Mapper
EuglossaDilemma_014996-T1	CKMT2	creatine kinase, mitochondrial	EggNog-Mapper
EuglossaDilemma_014997-T1	CKMT2	creatine kinase, mitochondrial	EggNog-Mapper
EuglossaDilemma_015008-T1	CLIPA15	Tryp_SPc	EggNog-Mapper
EuglossaDilemma_015009-T1	CLIPA15	Tryp_SPc	EggNog-Mapper
EuglossaDilemma_015096-T1	ME31B	DEAD/DEAH box helicase	EggNog-Mapper
EuglossaDilemma_015099-T1	KEK1	LRRCT	EggNog-Mapper
EuglossaDilemma_015111-T1	CCAR1	Uncharacterized protein	UniProtKB
EuglossaDilemma_015112-T1	CYP1	PPIases accelerate the folding of proteins (By similarity)	EggNog-Mapper
EuglossaDilemma_015118-T1	GALNACT2	Polypeptide N-acetylgalactosaminyltransferase	UniProtKB
EuglossaDilemma_015118-T1	GALNAC-T2	Ricin-type beta-trefoil lectin domain	EggNog-Mapper
EuglossaDilemma_015121-T1	MRPL44	Uncharacterized protein	UniProtKB
EuglossaDilemma_015124-T1	RECQ5	DEAD/DEAH box helicase	EggNog-Mapper
EuglossaDilemma_015125-T1	RECQ5	DEAD/DEAH box helicase	EggNog-Mapper
EuglossaDilemma_015130-T1	THOC5	Fms-interacting protein	EggNog-Mapper
EuglossaDilemma_015137-T1	RPL14	Ribosomal protein L14	EggNog-Mapper
EuglossaDilemma_015141-T1	GOLGA3	Golgin A3	EggNog-Mapper
EuglossaDilemma_015145-T1	CWC25	Pre-mRNA splicing factor	EggNog-Mapper
EuglossaDilemma_015146-T1	GINT3	PUB domain	EggNog-Mapper
EuglossaDilemma_015160-T1	TTC25	Tetratricopeptide repeat domain 25	EggNog-Mapper
EuglossaDilemma_015164-T1	CSP6	Insect pheromone-binding family, A10/OS-D	EggNog-Mapper
EuglossaDilemma_015165-T1	CDC2RK	S_TKc	EggNog-Mapper
EuglossaDilemma_015169-T1	APC7	Uncharacterized protein	UniProtKB
EuglossaDilemma_015169-T1	APC7	TPR	EggNog-Mapper
EuglossaDilemma_015170-T1	AUT1	Autophagy-related protein 3	EggNog-Mapper
EuglossaDilemma_015194-T1	GNF1	Replication factor RFC1 C terminal domain	EggNog-Mapper
EuglossaDilemma_015209-T1	SYNTAXIN-5	Syntaxin	EggNog-Mapper
EuglossaDilemma_015223-T1	TRAF6	MATH domain	EggNog-Mapper
EuglossaDilemma_015235-T1	ACP2	acid) phosphatase	EggNog-Mapper
EuglossaDilemma_015237-T1	ANXB9	Annexin	EggNog-Mapper
EuglossaDilemma_015240-T1	MCM7	DNA replication licensing factor MCM7	UniProtKB
EuglossaDilemma_015240-T1	MCM7	Magnesium chelatase, subunit ChlI	EggNog-Mapper
EuglossaDilemma_015245-T1	WDR69	U4 u6 small nuclear ribonucleoprotein	EggNog-Mapper
EuglossaDilemma_015267-T1	NF1	RasGAP	EggNog-Mapper
EuglossaDilemma_015280-T1	PPO1	Common central domain of tyrosinase	EggNog-Mapper
EuglossaDilemma_015294-T1	MRPS24	ribosomal protein S24	EggNog-Mapper
EuglossaDilemma_015300-T1	PRX5	Redoxin	EggNog-Mapper
EuglossaDilemma_015301-T1	SMC1	SMC proteins Flexible Hinge Domain	EggNog-Mapper
EuglossaDilemma_015302-T1	CCE-I1	Carboxylesterase family	EggNog-Mapper
EuglossaDilemma_015303-T1	CCE-I1	Carboxylesterase family	EggNog-Mapper
EuglossaDilemma_015316-T1	CAV3A	Voltage dependent Ca2+ channel Cav3 subunit	UniProtKB
EuglossaDilemma_015320-T1	CTLSE2	Lectin C-type domain	EggNog-Mapper
EuglossaDilemma_015321-T1	CTLSE2	Lectin C-type domain	EggNog-Mapper
EuglossaDilemma_015334-T1	SMC1B	structural maintenance of chromosomes protein	EggNog-Mapper
EuglossaDilemma_015336-T1	SMC1	SMC proteins Flexible Hinge Domain	EggNog-Mapper
EuglossaDilemma_015342-T1	MPP6	Uncharacterized protein	UniProtKB
EuglossaDilemma_015342-T1	MPP6	M-phase phosphoprotein 6	EggNog-Mapper
EuglossaDilemma_015352-T1	ZKSCAN1	zinc finger with KRAB and SCAN domains 1	EggNog-Mapper
EuglossaDilemma_015355-T1	CTLSE2	Lectin C-type domain	EggNog-Mapper
EuglossaDilemma_015367-T1	TWLD1	Tweedle motif cuticular protein 1	UniProtKB
EuglossaDilemma_015370-T1	MYO1E	myosin Ie	EggNog-Mapper
EuglossaDilemma_015398-T1	SLCO4A1	Solute carrier organic anion transporter family member	EggNog-Mapper
EuglossaDilemma_015403-T1	EIF5B	Translation initiation factor	EggNog-Mapper
EuglossaDilemma_015408-T1	RNP4F	Suppressor of forked protein (Suf)	EggNog-Mapper
EuglossaDilemma_015409-T1	RNP4F	Suppressor of forked protein (Suf)	EggNog-Mapper
EuglossaDilemma_015432-T1	RECQL5	DNA helicase	EggNog-Mapper
EuglossaDilemma_015453-T1	MRPS10	Mitochondrial ribosomal protein S10	EggNog-Mapper
EuglossaDilemma_015464-T1	PYK1	Pyruvate kinase	EggNog-Mapper
EuglossaDilemma_015476-T1	GPRMAC1	Serpentine type 7TM GPCR chemoreceptor Srsx	EggNog-Mapper
EuglossaDilemma_015477-T1	GPRMAC1	Serpentine type 7TM GPCR chemoreceptor Srsx	EggNog-Mapper
EuglossaDilemma_015483-T1	RNFT2	Uncharacterized protein	UniProtKB
EuglossaDilemma_015488-T1	CLE7	Putative carnitine deficiency-associated protein	EggNog-Mapper
EuglossaDilemma_015491-T1	MYO18	MYSc	EggNog-Mapper
EuglossaDilemma_015506-T1	TIGD1	Tigger transposable element-derived protein 1	UniProtKB
EuglossaDilemma_015506-T1	TIGD1	Tigger transposable	EggNog-Mapper
EuglossaDilemma_015553-T1	MYO1E	myosin Ie	EggNog-Mapper
EuglossaDilemma_015555-T1	NCF2	Neutrophil cytosolic factor 2	EggNog-Mapper
EuglossaDilemma_015561-T1	RAB-40	SOCS box	EggNog-Mapper
EuglossaDilemma_015578-T1	RPA2	Replication protein A C terminal	EggNog-Mapper
EuglossaDilemma_015580-T1	RPA2	Replication protein A C terminal	EggNog-Mapper
EuglossaDilemma_015583-T1	WNT5	Ligand for members of the frizzled family of seven transmembrane receptors (By similarity)	EggNog-Mapper
EuglossaDilemma_015588-T1	MDN1	Nuclear chaperone required for maturation and nuclear export of pre-60S ribosome subunits (By similarity)	EggNog-Mapper
EuglossaDilemma_015608-T1	MEKK1	mitogen-activated protein kinase kinase kinase 4-like	EggNog-Mapper
EuglossaDilemma_015611-T1	RAB1	Signal recognition particle receptor beta subunit	EggNog-Mapper
EuglossaDilemma_015632-T1	EIF5B	Translation initiation factor	EggNog-Mapper
EuglossaDilemma_015633-T1	EIF5B	Translation initiation factor	EggNog-Mapper
EuglossaDilemma_015659-T1	TOP2	Control of topological states of DNA by transient breakage and subsequent rejoining of DNA strands	EggNog-Mapper
EuglossaDilemma_015678-T1	RECQL5	DNA helicase	EggNog-Mapper
EuglossaDilemma_015706-T1	COX5B	cytochrome C oxidase	EggNog-Mapper
EuglossaDilemma_015720-T1	THBS1	thrombospondin	EggNog-Mapper
EuglossaDilemma_015722-T1	APP-BP1	ThiF family	EggNog-Mapper
EuglossaDilemma_015731-T1	MICU1	Mitochondrial calcium uptake 1	EggNog-Mapper
EuglossaDilemma_015744-T1	MLL5	myeloid lymphoid or mixed-lineage leukemia 5 (trithorax homolog, Drosophila)	EggNog-Mapper
EuglossaDilemma_015762-T1	PPO1	Common central domain of tyrosinase	EggNog-Mapper
EuglossaDilemma_015763-T1	PPO1	Common central domain of tyrosinase	EggNog-Mapper
EuglossaDilemma_015792-T1	DCHS2	Cadherins are calcium dependent cell adhesion proteins (By similarity)	EggNog-Mapper
EuglossaDilemma_015813-T1	5-HT7	Serpentine type 7TM GPCR chemoreceptor Srx	EggNog-Mapper
EuglossaDilemma_015814-T1	5-HT7	Serpentine type 7TM GPCR chemoreceptor Srx	EggNog-Mapper
EuglossaDilemma_015841-T1	EIF5B	Translation initiation factor	EggNog-Mapper
EuglossaDilemma_015842-T1	EIF5B	Translation initiation factor	EggNog-Mapper
EuglossaDilemma_015895-T1	SEC3	Uncharacterized protein	UniProtKB
EuglossaDilemma_015895-T1	SEC3	exocyst complex component	EggNog-Mapper
EuglossaDilemma_015914-T1	GFA1	Glutamine--fructose-6-phosphate aminotransferase [isomerizing]	UniProtKB
EuglossaDilemma_015914-T1	GFA1	Glucosamine--fructose-6-phosphate aminotransferase	EggNog-Mapper
EuglossaDilemma_015996-T1	RECQ5	DEAD/DEAH box helicase	EggNog-Mapper
EuglossaDilemma_016024-T1	GPRMAC1	Serpentine type 7TM GPCR chemoreceptor Srsx	EggNog-Mapper
EuglossaDilemma_016034-T1	5HT7	Serotonin receptor	UniProtKB
EuglossaDilemma_016034-T1	5-HT7	Serpentine type 7TM GPCR chemoreceptor Srx	EggNog-Mapper
EuglossaDilemma_016040-T1	CYT-B5-R	Fatty acid desaturase	EggNog-Mapper
EuglossaDilemma_016052-T1	RECQL5	DNA helicase	EggNog-Mapper
EuglossaDilemma_016061-T1	SURF1	SURF1 family	EggNog-Mapper
EuglossaDilemma_016064-T1	FAR1	Fatty acyl CoA reductase	EggNog-Mapper
EuglossaDilemma_016071-T1	TANGO2	Pfam:DUF833	EggNog-Mapper
EuglossaDilemma_016072-T1	FANCD2	Fanconi anemia group D2	EggNog-Mapper
EuglossaDilemma_016074-T1	TAO1	Uncharacterized protein	UniProtKB
EuglossaDilemma_016076-T1	U2SURP	U2 snRNP-associated SURP domain containing	EggNog-Mapper
EuglossaDilemma_016089-T1	RECQL5	DNA helicase	EggNog-Mapper
EuglossaDilemma_016147-T1	EIF5B	Uncharacterized protein	UniProtKB
EuglossaDilemma_016147-T1	EIF5B	Translation initiation factor	EggNog-Mapper
EuglossaDilemma_016157-T1	OR22C	Odorant receptor	EggNog-Mapper
EuglossaDilemma_016168-T1	TBL3	transducin beta-like 3	EggNog-Mapper
EuglossaDilemma_016169-T1	EIF3-S7	Component of the eukaryotic translation initiation factor 3 (eIF-3) complex, which is involved in protein synthesis and, together with other initiation factors, stimulates binding of mRNA and methionyl-tRNAi to the 40S ribosome (By similarity)	EggNog-Mapper
EuglossaDilemma_016183-T1	ZKSCAN1	zinc finger with KRAB and SCAN domains 1	EggNog-Mapper
EuglossaDilemma_016193-T1	RECQ5	DEAD/DEAH box helicase	EggNog-Mapper
EuglossaDilemma_016207-T1	KHC-73	Kinesin protein 1B	EggNog-Mapper
EuglossaDilemma_016270-T1	TIGD1	Tigger transposable	EggNog-Mapper
EuglossaDilemma_016296-T1	TH1	TH1 protein	EggNog-Mapper
EuglossaDilemma_016318-T1	APP-BP1	ThiF family	EggNog-Mapper
EuglossaDilemma_016320-T1	LRP6	Low density lipoprotein receptor-related protein	EggNog-Mapper
EuglossaDilemma_016330-T1	ZKSCAN1	zinc finger with KRAB and SCAN domains 1	EggNog-Mapper
EuglossaDilemma_016356-T1	OR96	Odorant receptor	UniProtKB
EuglossaDilemma_016356-T1	OR49B	Odorant receptor	EggNog-Mapper
EuglossaDilemma_016357-T1	OR22C	Odorant receptor	EggNog-Mapper
EuglossaDilemma_016365-T1	RECQ5	DEAD/DEAH box helicase	EggNog-Mapper
EuglossaDilemma_016366-T1	SCRB5	scavenger receptor class B	EggNog-Mapper
EuglossaDilemma_016410-T1	EDEM2	Glycosyl hydrolase family 47	EggNog-Mapper
EuglossaDilemma_016417-T1	CTLSE2	Lectin C-type domain	EggNog-Mapper
EuglossaDilemma_016436-T1	RAB39	RAB	EggNog-Mapper
EuglossaDilemma_016444-T1	EIF5B	Translation initiation factor	EggNog-Mapper
EuglossaDilemma_016445-T1	EIF5B	Translation initiation factor	EggNog-Mapper
EuglossaDilemma_016447-T1	EIF5B	Translation initiation factor	EggNog-Mapper
EuglossaDilemma_016448-T1	EIF5B	Translation initiation factor	EggNog-Mapper
EuglossaDilemma_016465-T1	TANGO7	Component of the eukaryotic translation initiation factor 3 (eIF-3) complex, which is involved in protein synthesis and, together with other initiation factors, stimulates binding of mRNA and methionyl-tRNAi to the 40S ribosome (By similarity)	EggNog-Mapper
EuglossaDilemma_016513-T1	INX7	Innexin	UniProtKB
EuglossaDilemma_016513-T1	INX7	Innexin	EggNog-Mapper
EuglossaDilemma_016545-T1	ANXB9	Annexin	EggNog-Mapper
EuglossaDilemma_016548-T1	HR39	ZnF_C4	EggNog-Mapper
EuglossaDilemma_016569-T1	NF1	RasGAP	EggNog-Mapper
EuglossaDilemma_016570-T1	NF1	RasGAP	EggNog-Mapper
EuglossaDilemma_016574-T1	CPR32	Insect cuticle protein	EggNog-Mapper
EuglossaDilemma_016608-T1	SPB1	rRNA methyltransferase spb1	EggNog-Mapper
EuglossaDilemma_016694-T1	TMS1	Uncharacterized protein	UniProtKB
EuglossaDilemma_016694-T1	TMS1	Serine incorporator (Serinc)	EggNog-Mapper
EuglossaDilemma_016700-T1	RPL30	Uncharacterized protein	UniProtKB
EuglossaDilemma_016700-T1	RPL30	ribosomal protein, L30	EggNog-Mapper
EuglossaDilemma_016729-T1	T3DH	Iron-containing alcohol dehydrogenase	EggNog-Mapper
EuglossaDilemma_016732-T1	KAP3	Kinesin-associated protein (KAP)	EggNog-Mapper
EuglossaDilemma_016734-T1	RPL17	60s ribosomal protein l17	EggNog-Mapper
EuglossaDilemma_016751-T1	GDPGP1	GDP-D-glucose phosphorylase 1	EggNog-Mapper
EuglossaDilemma_016754-T1	CTLSE2	Lectin C-type domain	EggNog-Mapper
EuglossaDilemma_016769-T1	NDUFB6	NADH dehydrogenase (ubiquinone) 1 beta subcomplex, 6, 17kDa	EggNog-Mapper
EuglossaDilemma_016805-T1	OR22C	Odorant receptor	EggNog-Mapper
EuglossaDilemma_016806-T1	OR22C	Odorant receptor	EggNog-Mapper
EuglossaDilemma_016883-T1	TTC39C	tetratricopeptide repeat domain 39C	EggNog-Mapper
EuglossaDilemma_016900-T1	ZKSCAN1	zinc finger with KRAB and SCAN domains 1	EggNog-Mapper
EuglossaDilemma_016901-T1	RECQ5	DEAD/DEAH box helicase	EggNog-Mapper
EuglossaDilemma_016916-T1	KNTC1	Kinetochore associated 1	EggNog-Mapper
EuglossaDilemma_016918-T1	CHS-2	chitin synthase	EggNog-Mapper
EuglossaDilemma_016927-T1	SIR2	Uncharacterized protein	UniProtKB
EuglossaDilemma_016927-T1	SIR2	Sir2 family	EggNog-Mapper
EuglossaDilemma_016932-T1	TUBG1	Tubulin is the major constituent of microtubules	EggNog-Mapper
EuglossaDilemma_016955-T1	CAV3A	Voltage dependent Ca2+ channel Cav3 subunit	UniProtKB
EuglossaDilemma_016956-T1	SCRB5	scavenger receptor class B	EggNog-Mapper
EuglossaDilemma_016957-T1	RECQ5	DEAD/DEAH box helicase	EggNog-Mapper
EuglossaDilemma_016958-T1	RECQ5	DEAD/DEAH box helicase	EggNog-Mapper
EuglossaDilemma_016990-T1	DNAH3	Dynein heavy chain and region D6 of dynein motor	EggNog-Mapper
EuglossaDilemma_016996-T1	FER2LCH	Ferritin-like domain	EggNog-Mapper
EuglossaDilemma_017012-T1	SNMP1	CD36 family	EggNog-Mapper
EuglossaDilemma_017022-T1	MRPL13	Ribosomal protein L13	EggNog-Mapper
EuglossaDilemma_017039-T1	PVF1	Uncharacterized protein	UniProtKB
EuglossaDilemma_017056-T1	RECQ5	DEAD/DEAH box helicase	EggNog-Mapper
EuglossaDilemma_017057-T1	RECQ5	DEAD/DEAH box helicase	EggNog-Mapper
EuglossaDilemma_017079-T1	CPT1A	Carnitine palmitoyltransferase	EggNog-Mapper
EuglossaDilemma_017130-T1	LRRC48	leucine rich repeat containing 48	EggNog-Mapper
EuglossaDilemma_017154-T1	ADE3	Phosphoribosylglycinamide synthetase, C domain	EggNog-Mapper
EuglossaDilemma_017156-T1	DNAJC28	DnaJ (Hsp40) homolog, subfamily C, member 28	EggNog-Mapper
EuglossaDilemma_017166-T1	IAP2	Uncharacterized protein	UniProtKB
EuglossaDilemma_017166-T1	IAP2	BIR	EggNog-Mapper
EuglossaDilemma_017176-T1	SPF45	G_patch	EggNog-Mapper
EuglossaDilemma_017187-T1	SNX25	sorting nexin 25	EggNog-Mapper
EuglossaDilemma_017206-T1	COX18	cytochrome c oxidase assembly homolog 18 (yeast)	EggNog-Mapper
EuglossaDilemma_017211-T1	RAB3GAP1	Inherit from biNOG: RAB3 GTPase activating protein subunit 1 (Catalytic)	EggNog-Mapper
EuglossaDilemma_017225-T1	MYO1E	myosin Ie	EggNog-Mapper
EuglossaDilemma_017227-T1	RPL9	Ribosomal protein L6	EggNog-Mapper
EuglossaDilemma_017229-T1	DOLPP1	dolichyl pyrophosphate phosphatase 1	EggNog-Mapper
EuglossaDilemma_017245-T1	PPP2R1B	Protein phosphatase 2, regulatory subunit A, beta	EggNog-Mapper
EuglossaDilemma_017247-T1	RHO-7	Rhomboid family	EggNog-Mapper
EuglossaDilemma_017250-T1	TRIM45	tripartite motif containing 45	EggNog-Mapper
EuglossaDilemma_017269-T1	MRPS25	Uncharacterized protein	UniProtKB
EuglossaDilemma_017269-T1	MRPS25	Ribosomal protein S25	EggNog-Mapper
EuglossaDilemma_017286-T1	RPS7	Ribosomal protein S7e	EggNog-Mapper
EuglossaDilemma_017293-T1	COQ6	Ubiquinone biosynthesis monooxygenase COQ6, mitochondrial	UniProtKB
EuglossaDilemma_017300-T1	MFAP1	Uncharacterized protein	UniProtKB
EuglossaDilemma_017300-T1	MFAP1	Pfam:MFAP1_C	EggNog-Mapper
EuglossaDilemma_017301-T1	DCR-2	Pfam:dsRNA_bind	EggNog-Mapper
EuglossaDilemma_017303-T1	OR2	Odorant receptor	UniProtKB
EuglossaDilemma_017328-T1	ERCC4	Excision repair cross-complementing rodent repair deficiency, complementation group 4	EggNog-Mapper
EuglossaDilemma_017336-T1	GPRMAC1	Serpentine type 7TM GPCR chemoreceptor Srsx	EggNog-Mapper
EuglossaDilemma_017343-T1	INX7	Innexin	EggNog-Mapper
EuglossaDilemma_017345-T1	NEP1	Peptidase family M13	EggNog-Mapper
EuglossaDilemma_017346-T1	OR49B	Odorant receptor	EggNog-Mapper
EuglossaDilemma_017366-T1	GFA1	Glutamine--fructose-6-phosphate aminotransferase [isomerizing]	UniProtKB
EuglossaDilemma_017366-T1	GFA1	Glucosamine--fructose-6-phosphate aminotransferase	EggNog-Mapper
EuglossaDilemma_017386-T1	RACK1	WD domain, G-beta repeat	EggNog-Mapper
EuglossaDilemma_017389-T1	EIF4A2	eukaryotic translation initiation factor	EggNog-Mapper
EuglossaDilemma_017403-T1	RAD23	XPC-binding domain	EggNog-Mapper
EuglossaDilemma_017417-T1	FKBP13	FKBP-type peptidyl-prolyl cis-trans isomerase	EggNog-Mapper
EuglossaDilemma_017427-T1	COX1	Cytochrome c oxidase is the component of the respiratory chain that catalyzes the reduction of oxygen to water	EggNog-Mapper
EuglossaDilemma_017461-T1	NAD1	NADH-ubiquinone oxidoreductase chain 1	UniProtKB
EuglossaDilemma_017461-T1	NAD1	Core subunit of the mitochondrial membrane respiratory chain NADH dehydrogenase (Complex I) that is believed to belong to the minimal assembly required for catalysis	EggNog-Mapper
EuglossaDilemma_017473-T1	SNR1	Uncharacterized protein	UniProtKB
EuglossaDilemma_017473-T1	SNR1	SNF5 / SMARCB1 / INI1	EggNog-Mapper
EuglossaDilemma_017477-T1	TBL3	transducin beta-like 3	EggNog-Mapper
EuglossaDilemma_017482-T1	L(2)TID	DnaJ central domain	EggNog-Mapper
EuglossaDilemma_017485-T1	BRWD3	bromodomain and WD repeat-containing protein 1-like	EggNog-Mapper
EuglossaDilemma_017502-T1	RECQ5	DEAD/DEAH box helicase	EggNog-Mapper
EuglossaDilemma_017503-T1	ORC1	origin recognition complex subunit	EggNog-Mapper
EuglossaDilemma_017510-T1	APP-BP1	ThiF family	EggNog-Mapper
EuglossaDilemma_017519-T1	PAR-1	S_TKc	EggNog-Mapper
EuglossaDilemma_017615-T1	ZKSCAN1	zinc finger with KRAB and SCAN domains 1	EggNog-Mapper
EuglossaDilemma_017653-T1	SMYD5	SET domain	EggNog-Mapper
EuglossaDilemma_017665-T1	PGBD4	piggyBac transposable element derived 4	EggNog-Mapper
EuglossaDilemma_017666-T1	PGBD4	piggyBac transposable element derived 4	EggNog-Mapper
EuglossaDilemma_017669-T1	PGBD5	PiggyBac transposable element derived 5	EggNog-Mapper
EuglossaDilemma_017670-T1	PGBD4	piggyBac transposable element derived 4	EggNog-Mapper
