# Supplementary material for: Prevalent bee venom genes evolved before the aculeate stinger and eusociality
Source: BMC Biol. 2023 Oct 23;21:229. doi: 10.1186/s12915-023-01656-5 (PMC10591384; doi:10.1186/s12915-023-01656-5)
Supplement: Supplementary file 38 — Additional file 38. Genome annotation of Euglossa dilemma. [file 12915_2023_1656_MOESM38_ESM.zip › Euglossa_dilemma.annotation.funannotate181.with.RNAseq.Oct2020/annotations/pfam.txt]

#                                                                            --- full sequence --- -------------- this domain -------------   hmm coord   ali coord   env coord
# target name        accession   tlen query name           accession   qlen   E-value  score  bias   #  of  c-Evalue  i-Evalue  score  bias  from    to  from    to  from    to  acc description of target
#------------------- ---------- ----- -------------------- ---------- ----- --------- ------ ----- --- --- --------- --------- ------ ----- ----- ----- ----- ----- ----- ----- ---- ---------------------
EuglossaDilemma_007509-T1 -            693 3-PAP                PF12578.9    132   3.1e-12   41.5   0.1   1   1   1.3e-14   7.3e-12   40.4   0.1    40   121   548   630   532   639 0.70 EuglossaDilemma_007509
EuglossaDilemma_007508-T1 -            829 3Beta_HSD            PF01073.20   280   6.2e-09   30.4   0.0   1   1   4.3e-10   2.5e-07   25.1   0.0     2   119   488   602   487   622 0.80 EuglossaDilemma_007508
EuglossaDilemma_007609-T1 -            585 5_nucleotid_C        PF02872.19   158   9.6e-45  147.7   0.0   1   1   7.9e-47   2.3e-44  146.5   0.0     2   157   343   518   342   519 0.96 EuglossaDilemma_007609
EuglossaDilemma_007611-T1 -            548 5_nucleotid_C        PF02872.19   158     8e-26   86.2   0.0   1   1   4.3e-28   1.3e-25   85.6   0.0     2   157   343   503   342   504 0.90 EuglossaDilemma_007611
EuglossaDilemma_007138-T1 -            405 7tm_1                PF00001.22   263   4.3e-74  244.3   5.5   1   1   1.9e-76   5.6e-74  243.9   5.5     1   263    54   359    54   359 0.85 EuglossaDilemma_007138
EuglossaDilemma_007099-T1 -            279 7tm_1                PF00001.22   263   4.5e-24   80.3  11.2   1   1   2.1e-26   6.1e-24   79.9  11.2     1   187    68   255    68   271 0.87 EuglossaDilemma_007099
EuglossaDilemma_007487-T1 -            569 7tm_2                PF00002.25   246   4.6e-68  224.3  25.6   1   1   1.1e-70   6.3e-68  223.8  25.6     4   246   132   390   129   390 0.93 EuglossaDilemma_007487
EuglossaDilemma_007578-T1 -            334 7tm_6                PF02949.21   313   4.7e-39  129.4  17.1   1   1   1.6e-41   4.7e-39  129.4  17.1    94   313    90   321    74   321 0.90 EuglossaDilemma_007578
EuglossaDilemma_007359-T1 -            536 7tm_6                PF02949.21   313   1.5e-18   62.1  46.9   1   1   6.5e-16   1.9e-13   45.3  30.8     8   312   234   520   227   521 0.80 EuglossaDilemma_007359
EuglossaDilemma_007435-T1 -            459 7tm_7                PF08395.13   371   3.9e-19   64.2  27.8   1   1   1.7e-21     5e-19   63.9  27.8     2   368    65   442    64   445 0.81 EuglossaDilemma_007435
EuglossaDilemma_007436-T1 -            438 7tm_7                PF08395.13   371   9.2e-14   46.5  23.2   1   1   4.9e-15   1.4e-12   42.6  18.7     3   307    81   408    79   417 0.74 EuglossaDilemma_007436
EuglossaDilemma_007138-T1 -            405 7TM_GPCR_Srsx        PF10320.10   257   5.8e-14   47.2   0.5   1   1   3.4e-16     2e-13   45.5   0.5     1   255    48   372    48   374 0.82 EuglossaDilemma_007138
EuglossaDilemma_007099-T1 -            279 7TM_GPCR_Srx         PF10328.10   262   2.2e-07   25.9  10.5   1   1     1e-09     3e-07   25.5  10.5     3   206    61   267    60   271 0.78 EuglossaDilemma_007099
EuglossaDilemma_007604-T1 -            339 AAA                  PF00004.30   132   3.9e-06   22.5   0.1   1   1   1.7e-08   9.8e-06   21.2   0.1     1   124    22   163    22   168 0.63 EuglossaDilemma_007604
EuglossaDilemma_007151-T1 -           1254 AAA_11               PF13086.7    261   2.2e-26   88.4   7.3   1   2   4.5e-14   2.6e-11   38.9   0.0     2   115   771   879   770   891 0.82 EuglossaDilemma_007151
EuglossaDilemma_007151-T1 -           1254 AAA_11               PF13086.7    261   2.2e-26   88.4   7.3   2   2   8.6e-17   5.1e-14   47.8   0.0   191   260   899   973   881   974 0.83 EuglossaDilemma_007151
EuglossaDilemma_007151-T1 -           1254 AAA_12               PF13087.7    199   4.5e-43  142.3   0.0   1   1   7.8e-46   4.5e-43  142.3   0.0    13   198   993  1200   981  1201 0.83 EuglossaDilemma_007151
EuglossaDilemma_007151-T1 -           1254 AAA_19               PF13245.7    145   1.7e-08   30.1   0.0   1   1     2e-10   1.1e-07   27.3   0.0     7   142   786   969   775   972 0.68 EuglossaDilemma_007151
EuglossaDilemma_007151-T1 -           1254 AAA_30               PF13604.7    192     3e-11   38.6   0.0   1   1   2.5e-13   1.5e-10   36.3   0.0     2   138   771   977   770   992 0.77 EuglossaDilemma_007151
EuglossaDilemma_007102-T1 -            129 AAA_6                PF12774.8    327   4.3e-63  208.4   0.1   1   1   8.1e-66   4.7e-63  208.3   0.1    83   209     2   128     1   129 0.99 EuglossaDilemma_007102
EuglossaDilemma_007097-T1 -            181 AAA_8                PF12780.8    259   7.3e-64  210.6   0.3   1   1   1.5e-66   8.8e-64  210.4   0.3     1   161    20   180    20   181 0.99 EuglossaDilemma_007097
EuglossaDilemma_007095-T1 -             94 AAA_9                PF12781.8    220   2.4e-30  100.5   0.0   1   1   8.8e-33   2.6e-30  100.4   0.0    55   144     2    92     1    94 0.96 EuglossaDilemma_007095
EuglossaDilemma_007096-T1 -            238 AAA_9                PF12781.8    220     4e-17   57.2   0.1   1   1   1.4e-19     4e-17   57.2   0.1     1    45   183   228   183   238 0.88 EuglossaDilemma_007096
EuglossaDilemma_007093-T1 -            146 AAA_lid_11           PF18198.2    155   4.3e-25   83.6   0.1   1   1   9.7e-28   5.7e-25   83.2   0.1     9    82    69   143    58   146 0.83 EuglossaDilemma_007093
EuglossaDilemma_007489-T1 -            487 AA_permease_2        PF13520.7    427   1.2e-15   52.4  19.7   1   1   6.8e-18     2e-15   51.7   4.2   241   379     3   130     1   139 0.91 EuglossaDilemma_007489
EuglossaDilemma_007166-T1 -             88 AA_permease_2        PF13520.7    427   4.1e-08   27.6   5.3   1   1   1.5e-10   4.5e-08   27.5   5.3     1    54    32    88    32    88 0.90 EuglossaDilemma_007166
EuglossaDilemma_007489-T1 -            487 AA_permease_C        PF13906.7     51   2.7e-18   61.0   9.3   1   1   1.5e-20   8.9e-18   59.4   9.3     1    51   340   390   340   390 0.99 EuglossaDilemma_007489
EuglossaDilemma_007460-T1 -            633 ABC_tran             PF00005.28   137   8.2e-48  157.6   0.0   1   2   9.4e-26   5.5e-23   77.2   0.0     1   137   108   266   108   266 0.77 EuglossaDilemma_007460
EuglossaDilemma_007460-T1 -            633 ABC_tran             PF00005.28   137   8.2e-48  157.6   0.0   2   2     1e-25     6e-23   77.1   0.0     1   137   422   554   422   554 0.79 EuglossaDilemma_007460
EuglossaDilemma_007460-T1 -            633 ABC_tran_Xtn         PF12848.8     85   7.3e-23   75.6   3.5   1   1   1.2e-25   7.3e-23   75.6   3.5     1    73   305   378   305   392 0.89 EuglossaDilemma_007460
EuglossaDilemma_007126-T1 -            658 Abhydrolase_1        PF00561.21   257   8.9e-09   30.5   0.3   1   1   7.7e-11   4.5e-08   28.2   0.1     1    83   557   638   557   644 0.86 EuglossaDilemma_007126
EuglossaDilemma_007126-T1 -            658 Abhydrolase_6        PF12697.8    220   7.6e-09   31.6   0.1   1   1   2.8e-11   1.7e-08   30.5   0.1     1    75   559   638   559   648 0.83 EuglossaDilemma_007126
EuglossaDilemma_007478-T1 -            231 Acetyltransf_1       PF00583.26   117   4.5e-07   25.3   0.0   1   1   4.7e-09   9.2e-07   24.3   0.0    44    92   118   165    38   176 0.75 EuglossaDilemma_007478
EuglossaDilemma_007651-T1 -            471 Acetyltransf_1       PF00583.26   117   7.6e-07   24.6   0.0   1   1   1.4e-08   2.8e-06   22.8   0.0    34   102   185   262   145   278 0.68 EuglossaDilemma_007651
EuglossaDilemma_007476-T1 -            235 Acetyltransf_1       PF00583.26   117   2.8e-06   22.8   0.0   1   1   2.8e-08   5.5e-06   21.8   0.0    55    92   131   174    34   197 0.62 EuglossaDilemma_007476
EuglossaDilemma_007579-T1 -            495 Actin                PF00022.20   385  1.1e-137  454.0   0.0   1   1  2.1e-140  1.2e-137  453.8   0.0     1   384    64   494    64   495 0.96 EuglossaDilemma_007579
EuglossaDilemma_007433-T1 -            598 Acyl_transf_3        PF01757.23   340   4.9e-13   44.0  16.4   1   1   8.3e-16   4.9e-13   44.0  16.4     3   230   336   595   334   598 0.84 EuglossaDilemma_007433
EuglossaDilemma_007383-T1 -            104 adh_short            PF00106.26   195   8.7e-10   33.5   0.2   1   1   1.7e-12   9.9e-10   33.3   0.2     2    47    40    85    39    97 0.89 EuglossaDilemma_007383
EuglossaDilemma_007515-T1 -           1269 Ald_Xan_dh_C         PF01315.23   110   1.5e-26   88.1   0.6   1   1   7.6e-29   4.4e-26   86.6   0.6     1   107   557   668   557   671 0.88 EuglossaDilemma_007515
EuglossaDilemma_007515-T1 -           1269 Ald_Xan_dh_C2        PF02738.19   552  5.4e-134  442.8   0.0   1   1  1.3e-136  7.6e-134  442.3   0.0    18   552   699  1190   679  1190 0.95 EuglossaDilemma_007515
EuglossaDilemma_007508-T1 -            829 Alg6_Alg8            PF03155.16   484  7.7e-141  465.5  28.7   1   1  1.8e-143    1e-140  465.0  28.7     2   408    25   431    24   467 0.90 EuglossaDilemma_007508
EuglossaDilemma_007645-T1 -            525 Alk_phosphatase      PF00245.21   418  3.5e-121  400.2   1.7   1   1  7.1e-124  4.2e-121  400.0   1.7     1   417    51   492    51   493 0.91 EuglossaDilemma_007645
EuglossaDilemma_007277-T1 -            193 Amidase_2            PF01510.26   126   2.5e-27   91.0   1.1   1   1   1.1e-29   3.3e-27   90.6   1.1     3   125    49   176    47   177 0.86 EuglossaDilemma_007277
EuglossaDilemma_007276-T1 -            203 Amidase_2            PF01510.26   126   2.4e-24   81.3   0.3   1   1   1.1e-26   3.1e-24   81.0   0.3     4   125    42   169    39   170 0.85 EuglossaDilemma_007276
EuglossaDilemma_007501-T1 -           1537 ANAPC10              PF03256.17   185   2.1e-78  257.4   0.0   1   1   7.9e-81   4.6e-78  256.3   0.0     8   167    11   167     3   187 0.92 EuglossaDilemma_007501
EuglossaDilemma_007206-T1 -            486 ANAPC4_WD40          PF12894.8     92   7.7e-17   56.6   3.4   1   1   3.2e-09   3.8e-07   25.5   0.4    35    90   219   273   189   275 0.90 EuglossaDilemma_007206
EuglossaDilemma_007573-T1 -           1041 Ank                  PF00023.31    33  3.2e-115  367.6  77.6   1  12   2.8e-08     8e-06   21.4   0.0     4    32    76   104    75   105 0.93 EuglossaDilemma_007573
EuglossaDilemma_007573-T1 -           1041 Ank                  PF00023.31    33  3.2e-115  367.6  77.6   2  12   8.2e-07   0.00024   16.7   0.0     5    32   176   203   175   204 0.93 EuglossaDilemma_007573
EuglossaDilemma_007573-T1 -           1041 Ank                  PF00023.31    33  3.2e-115  367.6  77.6   3  12     2e-08   5.9e-06   21.8   0.0     2    32   206   236   205   237 0.91 EuglossaDilemma_007573
EuglossaDilemma_007573-T1 -           1041 Ank                  PF00023.31    33  3.2e-115  367.6  77.6   4  12   1.8e-09   5.4e-07   25.1   0.6     1    32   238   269   238   270 0.90 EuglossaDilemma_007573
EuglossaDilemma_007573-T1 -           1041 Ank                  PF00023.31    33  3.2e-115  367.6  77.6   5  12   4.5e-07   0.00013   17.5   0.1     3    32   340   369   338   370 0.92 EuglossaDilemma_007573
EuglossaDilemma_007573-T1 -           1041 Ank                  PF00023.31    33  3.2e-115  367.6  77.6   6  12     2e-09     6e-07   24.9   0.1     2    32   406   436   405   437 0.88 EuglossaDilemma_007573
EuglossaDilemma_007573-T1 -           1041 Ank                  PF00023.31    33  3.2e-115  367.6  77.6   7  12   3.6e-09   1.1e-06   24.2   0.1     1    32   471   506   471   507 0.81 EuglossaDilemma_007573
EuglossaDilemma_007573-T1 -           1041 Ank                  PF00023.31    33  3.2e-115  367.6  77.6   8  12   1.4e-07     4e-05   19.2   0.3     4    31   556   583   555   585 0.84 EuglossaDilemma_007573
EuglossaDilemma_007573-T1 -           1041 Ank                  PF00023.31    33  3.2e-115  367.6  77.6   9  12   2.6e-09   7.5e-07   24.6   0.0     2    32   587   617   586   618 0.93 EuglossaDilemma_007573
EuglossaDilemma_007573-T1 -           1041 Ank                  PF00023.31    33  3.2e-115  367.6  77.6  10  12   8.6e-07   0.00025   16.6   0.3     1    31   723   751   723   753 0.77 EuglossaDilemma_007573
EuglossaDilemma_007573-T1 -           1041 Ank                  PF00023.31    33  3.2e-115  367.6  77.6  11  12   3.9e-08   1.1e-05   20.9   0.0     2    23   758   779   757   785 0.90 EuglossaDilemma_007573
EuglossaDilemma_007573-T1 -           1041 Ank                  PF00023.31    33  3.2e-115  367.6  77.6  12  12   4.4e-07   0.00013   17.5   0.1     3    32   948   977   947   978 0.87 EuglossaDilemma_007573
EuglossaDilemma_007280-T1 -           1093 Ank                  PF00023.31    33   2.9e-12   41.8  10.3   1   1   1.6e-07   4.6e-05   19.0   1.2     1    33   563   596   563   596 0.84 EuglossaDilemma_007280
EuglossaDilemma_007573-T1 -           1041 Ank_2                PF12796.8     83    6e-155  499.5  38.2   1  13   6.1e-17   1.2e-14   49.9   0.1     1    83    12   104    12   104 0.88 EuglossaDilemma_007573
EuglossaDilemma_007573-T1 -           1041 Ank_2                PF12796.8     83    6e-155  499.5  38.2   2  13   1.8e-14   3.6e-12   42.0   0.4    27    83   108   170   105   170 0.92 EuglossaDilemma_007573
EuglossaDilemma_007573-T1 -           1041 Ank_2                PF12796.8     83    6e-155  499.5  38.2   3  13   6.5e-15   1.3e-12   43.4   0.1    24    83   170   236   163   236 0.85 EuglossaDilemma_007573
EuglossaDilemma_007573-T1 -           1041 Ank_2                PF12796.8     83    6e-155  499.5  38.2   4  13   1.1e-18   2.2e-16   55.5   1.7     1    80   210   300   210   303 0.86 EuglossaDilemma_007573
EuglossaDilemma_007573-T1 -           1041 Ank_2                PF12796.8     83    6e-155  499.5  38.2   5  13   4.5e-12   8.7e-10   34.3   0.0    11    82   287   368   284   369 0.77 EuglossaDilemma_007573
EuglossaDilemma_007573-T1 -           1041 Ank_2                PF12796.8     83    6e-155  499.5  38.2   6  13   1.6e-15   3.1e-13   45.3   0.0    25    83   371   436   366   436 0.86 EuglossaDilemma_007573
EuglossaDilemma_007573-T1 -           1041 Ank_2                PF12796.8     83    6e-155  499.5  38.2   7  13     1e-16     2e-14   49.1   0.1     1    75   443   531   437   541 0.83 EuglossaDilemma_007573
EuglossaDilemma_007573-T1 -           1041 Ank_2                PF12796.8     83    6e-155  499.5  38.2   8  13   2.3e-15   4.5e-13   44.8   0.0    27    83   555   617   545   617 0.87 EuglossaDilemma_007573
EuglossaDilemma_007573-T1 -           1041 Ank_2                PF12796.8     83    6e-155  499.5  38.2   9  13   3.5e-14   6.8e-12   41.0   0.2    26    83   621   687   614   687 0.86 EuglossaDilemma_007573
EuglossaDilemma_007573-T1 -           1041 Ank_2                PF12796.8     83    6e-155  499.5  38.2  10  13   1.1e-10   2.2e-08   29.8   0.1    25    83   656   721   651   721 0.84 EuglossaDilemma_007573
EuglossaDilemma_007573-T1 -           1041 Ank_2                PF12796.8     83    6e-155  499.5  38.2  11  13   7.2e-18   1.4e-15   52.9   0.5     2    75   695   780   694   786 0.80 EuglossaDilemma_007573
EuglossaDilemma_007573-T1 -           1041 Ank_2                PF12796.8     83    6e-155  499.5  38.2  12  13   4.9e-16   9.6e-14   47.0   0.0     2    81   795   892   794   894 0.82 EuglossaDilemma_007573
EuglossaDilemma_007573-T1 -           1041 Ank_2                PF12796.8     83    6e-155  499.5  38.2  13  13   1.2e-11   2.4e-09   32.9   0.3    22    81   895   975   891   977 0.80 EuglossaDilemma_007573
EuglossaDilemma_007280-T1 -           1093 Ank_2                PF12796.8     83   1.9e-22   74.9   0.9   1   2   9.8e-13   1.9e-10   36.4   0.1    18    78    96   162    72   167 0.78 EuglossaDilemma_007280
EuglossaDilemma_007280-T1 -           1093 Ank_2                PF12796.8     83   1.9e-22   74.9   0.9   2   2     9e-13   1.8e-10   36.5   0.1     2    83   499   595   491   595 0.74 EuglossaDilemma_007280
EuglossaDilemma_007573-T1 -           1041 Ank_3                PF13606.7     31  6.4e-108  334.9  55.8   1   5   6.6e-08   1.3e-05   20.6   0.1     4    31    76   102    75   102 0.96 EuglossaDilemma_007573
EuglossaDilemma_007573-T1 -           1041 Ank_3                PF13606.7     31  6.4e-108  334.9  55.8   2   5   2.5e-07     5e-05   18.8   0.1     1    29   238   265   238   267 0.87 EuglossaDilemma_007573
EuglossaDilemma_007573-T1 -           1041 Ank_3                PF13606.7     31  6.4e-108  334.9  55.8   3   5   2.5e-07   4.8e-05   18.9   0.0     1    30   471   503   471   504 0.85 EuglossaDilemma_007573
EuglossaDilemma_007573-T1 -           1041 Ank_3                PF13606.7     31  6.4e-108  334.9  55.8   4   5   2.1e-07   4.1e-05   19.1   0.0     2    25   758   780   757   784 0.91 EuglossaDilemma_007573
EuglossaDilemma_007573-T1 -           1041 Ank_3                PF13606.7     31  6.4e-108  334.9  55.8   5   5   4.8e-07   9.3e-05   18.0   0.0     2    29   947   973   946   975 0.93 EuglossaDilemma_007573
EuglossaDilemma_007573-T1 -           1041 Ank_4                PF13637.7     55    3e-147  472.5  48.0   1  14     3e-10   5.9e-08   28.4   0.0     3    55    10    61     9    61 0.96 EuglossaDilemma_007573
EuglossaDilemma_007573-T1 -           1041 Ank_4                PF13637.7     55    3e-147  472.5  48.0   2  14   1.7e-12   3.4e-10   35.5   0.2     2    53    75   125    74   127 0.96 EuglossaDilemma_007573
EuglossaDilemma_007573-T1 -           1041 Ank_4                PF13637.7     55    3e-147  472.5  48.0   3  14   2.6e-11   5.1e-09   31.7   0.1    14    54   120   159   118   160 0.95 EuglossaDilemma_007573
EuglossaDilemma_007573-T1 -           1041 Ank_4                PF13637.7     55    3e-147  472.5  48.0   4  14   7.7e-15   1.5e-12   43.0   0.2     2    55   174   226   173   226 0.95 EuglossaDilemma_007573
EuglossaDilemma_007573-T1 -           1041 Ank_4                PF13637.7     55    3e-147  472.5  48.0   5  14   8.6e-17   1.7e-14   49.2   0.1     2    55   207   259   206   259 0.97 EuglossaDilemma_007573
EuglossaDilemma_007573-T1 -           1041 Ank_4                PF13637.7     55    3e-147  472.5  48.0   6  14   6.2e-12   1.2e-09   33.7   0.2     1    55   339   392   339   392 0.96 EuglossaDilemma_007573
EuglossaDilemma_007573-T1 -           1041 Ank_4                PF13637.7     55    3e-147  472.5  48.0   7  14   1.3e-09   2.6e-07   26.3   0.0    11    55   382   426   382   426 0.87 EuglossaDilemma_007573
EuglossaDilemma_007573-T1 -           1041 Ank_4                PF13637.7     55    3e-147  472.5  48.0   8  14   2.7e-09   5.3e-07   25.3   0.2     2    45   440   482   439   487 0.93 EuglossaDilemma_007573
EuglossaDilemma_007573-T1 -           1041 Ank_4                PF13637.7     55    3e-147  472.5  48.0   9  14   4.7e-10   9.1e-08   27.8   0.0    15    55   490   529   489   529 0.95 EuglossaDilemma_007573
EuglossaDilemma_007573-T1 -           1041 Ank_4                PF13637.7     55    3e-147  472.5  48.0  10  14   8.6e-13   1.7e-10   36.5   0.1     2    55   555   607   554   607 0.97 EuglossaDilemma_007573
EuglossaDilemma_007573-T1 -           1041 Ank_4                PF13637.7     55    3e-147  472.5  48.0  11  14   1.1e-11   2.2e-09   32.9   0.2     1    55   621   677   621   677 0.89 EuglossaDilemma_007573
EuglossaDilemma_007573-T1 -           1041 Ank_4                PF13637.7     55    3e-147  472.5  48.0  12  14     1e-11     2e-09   33.1   0.0     2    51   691   740   690   744 0.95 EuglossaDilemma_007573
EuglossaDilemma_007573-T1 -           1041 Ank_4                PF13637.7     55    3e-147  472.5  48.0  13  14   5.1e-10     1e-07   27.6   0.1    12    55   735   778   735   778 0.91 EuglossaDilemma_007573
EuglossaDilemma_007573-T1 -           1041 Ank_4                PF13637.7     55    3e-147  472.5  48.0  14  14   1.4e-11   2.7e-09   32.6   0.0     2    55   828   884   827   884 0.91 EuglossaDilemma_007573
EuglossaDilemma_007280-T1 -           1093 Ank_4                PF13637.7     55     4e-17   57.6   0.3   1   2     2e-09   3.9e-07   25.7   0.0     2    44   103   145   102   149 0.91 EuglossaDilemma_007280
EuglossaDilemma_007280-T1 -           1093 Ank_4                PF13637.7     55     4e-17   57.6   0.3   2   2   1.1e-08   2.2e-06   23.4   0.0     3    43   532   572   530   585 0.88 EuglossaDilemma_007280
EuglossaDilemma_007573-T1 -           1041 Ank_5                PF13857.7     56  1.3e-106  342.5  66.4   1   6   3.2e-10   9.4e-08   27.4   0.0     1    53    27    78    27    81 0.93 EuglossaDilemma_007573
EuglossaDilemma_007573-T1 -           1041 Ank_5                PF13857.7     56  1.3e-106  342.5  66.4   2   6   8.4e-11   2.5e-08   29.3   0.5     1    47    93   138    93   140 0.89 EuglossaDilemma_007573
EuglossaDilemma_007573-T1 -           1041 Ank_5                PF13857.7     56  1.3e-106  342.5  66.4   3   6   8.4e-11   2.5e-08   29.3   0.1     9    54   166   211   160   213 0.92 EuglossaDilemma_007573
EuglossaDilemma_007573-T1 -           1041 Ank_5                PF13857.7     56  1.3e-106  342.5  66.4   4   6   4.1e-11   1.2e-08   30.3   0.1     1    53   192   243   192   243 0.98 EuglossaDilemma_007573
EuglossaDilemma_007573-T1 -           1041 Ank_5                PF13857.7     56  1.3e-106  342.5  66.4   5   6   4.5e-12   1.3e-09   33.3   0.6     7    56   230   279   226   279 0.95 EuglossaDilemma_007573
EuglossaDilemma_007573-T1 -           1041 Ank_5                PF13857.7     56  1.3e-106  342.5  66.4   6   6   2.6e-11   7.6e-09   30.9   0.0     7    56   463   516   458   516 0.86 EuglossaDilemma_007573
EuglossaDilemma_007280-T1 -           1093 Ank_5                PF13857.7     56   2.7e-16   54.7   2.4   1   1   1.2e-11   3.4e-09   32.0   0.0    14    56   100   143    90   143 0.93 EuglossaDilemma_007280
EuglossaDilemma_007516-T1 -            785 ANTH                 PF07651.17   277   1.7e-83  275.0   0.1   1   1   3.7e-86   2.2e-83  274.6   0.1     2   276    22   284    21   285 0.96 EuglossaDilemma_007516
EuglossaDilemma_007467-T1 -            538 Arf                  PF00025.22   175   2.1e-52  172.2   0.5   1   1   1.1e-53   1.3e-51  169.6   0.0    11   146   379   515   369   530 0.93 EuglossaDilemma_007467
EuglossaDilemma_007273-T1 -            244 Arf                  PF00025.22   175   2.2e-21   71.3   0.2   1   1   2.8e-23   3.2e-21   70.7   0.2    16   160    46   194    32   201 0.88 EuglossaDilemma_007273
EuglossaDilemma_007303-T1 -            224 Arf                  PF00025.22   175   2.3e-20   67.9   0.9   1   1   2.5e-22   2.9e-20   67.6   0.9    15   175     9   169     3   169 0.86 EuglossaDilemma_007303
EuglossaDilemma_007211-T1 -            227 Arf                  PF00025.22   175   9.9e-16   52.8   0.7   1   1   1.2e-17   1.4e-15   52.3   0.7    25   171     5   150     3   164 0.78 EuglossaDilemma_007211
EuglossaDilemma_007300-T1 -            423 Arginosuc_synth      PF00764.20   388  1.3e-148  490.6   0.0   1   1  2.6e-151  1.5e-148  490.4   0.0     1   387     9   403     9   404 0.98 EuglossaDilemma_007300
EuglossaDilemma_007131-T1 -            338 Arrestin_C           PF02752.23   134   3.9e-24   80.8   0.0   1   1     2e-26   5.8e-24   80.3   0.0     3   133   171   299   169   300 0.96 EuglossaDilemma_007131
EuglossaDilemma_007288-T1 -            549 Arrestin_C           PF02752.23   134   9.7e-21   69.8   1.2   1   1     1e-19     3e-17   58.6   1.5     4   133   317   447   314   448 0.86 EuglossaDilemma_007288
EuglossaDilemma_007288-T1 -            549 Arrestin_N           PF00339.30   146   3.4e-28   93.7   0.0   1   1   4.7e-29   1.4e-26   88.5   0.0     2   146   157   294   156   294 0.92 EuglossaDilemma_007288
EuglossaDilemma_007131-T1 -            338 Arrestin_N           PF00339.30   146   7.5e-23   76.4   0.0   1   1   2.7e-24     8e-22   73.0   0.0     2   146     9   145     8   145 0.92 EuglossaDilemma_007131
EuglossaDilemma_007522-T1 -            385 Asp                  PF00026.24   315  6.5e-128  421.7   0.1   1   1  1.3e-130  7.7e-128  421.5   0.1     1   315    64   384    64   384 0.99 EuglossaDilemma_007522
EuglossaDilemma_007473-T1 -            445 Asp_protease         PF09668.11   124   1.7e-60  197.4   0.5   1   1     5e-63   2.9e-60  196.7   0.5     1   124   192   315   192   315 0.99 EuglossaDilemma_007473
EuglossaDilemma_007473-T1 -            445 Asp_protease_2       PF13650.7     90   2.7e-10   36.0   0.1   1   1     2e-12   1.2e-09   34.0   0.0     2    89   219   305   218   306 0.80 EuglossaDilemma_007473
EuglossaDilemma_007382-T1 -            852 Atg14                PF10186.10   319   1.8e-18   61.9   2.5   1   1     3e-21   1.8e-18   61.9   2.5    59   305   204   442   176   455 0.80 EuglossaDilemma_007382
EuglossaDilemma_007280-T1 -           1093 ATP-gua_Ptrans       PF00217.20   212   2.7e-41  136.5   0.0   1   1   7.8e-44   4.6e-41  135.8   0.0     6   212   859  1066   854  1066 0.90 EuglossaDilemma_007280
EuglossaDilemma_007280-T1 -           1093 ATP-gua_PtransN      PF02807.16    67   5.4e-24   79.6   0.0   1   1   2.3e-26   1.4e-23   78.3   0.0     3    67   678   764   676   764 0.97 EuglossaDilemma_007280
EuglossaDilemma_007593-T1 -            468 ATP-synt_ab          PF00006.26   214   6.2e-65  214.0   0.0   1   1   1.5e-67   8.9e-65  213.5   0.0     1   214   174   393   174   393 0.95 EuglossaDilemma_007593
EuglossaDilemma_007593-T1 -            468 ATP-synt_ab_N        PF02874.24    69   2.7e-23   77.5   0.6   1   1   9.3e-26   5.5e-23   76.5   0.6     1    69    51   117    51   117 0.96 EuglossaDilemma_007593
EuglossaDilemma_007514-T1 -           1260 ATP_Ca_trans_C       PF12424.9     48   1.5e-16   55.8   0.7   1   1   8.7e-19   5.1e-16   54.1   0.7     1    46  1083  1126  1083  1130 0.90 EuglossaDilemma_007514
EuglossaDilemma_007218-T1 -           1364 BAH                  PF01426.19   122   5.6e-29   95.7   3.3   1   2   2.5e-20   1.5e-17   58.8   0.1     2   121   492   617   491   618 0.93 EuglossaDilemma_007218
EuglossaDilemma_007218-T1 -           1364 BAH                  PF01426.19   122   5.6e-29   95.7   3.3   2   2   1.9e-13   1.1e-10   36.6   0.9     2   120   673   839   672   841 0.91 EuglossaDilemma_007218
EuglossaDilemma_007602-T1 -            238 Band_7               PF01145.26   178   3.6e-27   90.7   1.6   1   1   1.9e-29   5.6e-27   90.0   1.6     2   170    36   217    35   225 0.92 EuglossaDilemma_007602
EuglossaDilemma_007517-T1 -            400 Band_7               PF01145.26   178   9.9e-25   82.7   0.0   1   1   7.8e-27   2.3e-24   81.5   0.0     3   175    77   244    75   256 0.96 EuglossaDilemma_007517
EuglossaDilemma_007517-T1 -            400 Band_7_C             PF16200.6     63   2.2e-25   83.7   4.0   1   1   8.5e-28     5e-25   82.6   4.0     2    61   296   355   295   357 0.97 EuglossaDilemma_007517
EuglossaDilemma_007209-T1 -            301 BBL5                 PF07289.12   334   1.2e-85  282.6   6.2   1   1   2.6e-88   1.5e-85  282.2   6.2    51   266    77   292    64   299 0.96 EuglossaDilemma_007209
EuglossaDilemma_007301-T1 -           1467 BET                  PF17035.6     64   1.2e-28   94.3   0.1   1   1   2.1e-31   1.2e-28   94.3   0.1     1    63   707   770   707   771 0.98 EuglossaDilemma_007301
EuglossaDilemma_007301-T1 -           1467 BRD4_CDT             PF17105.6     44   6.1e-22   72.1  12.6   1   1     1e-24   6.1e-22   72.1  12.6     3    43  1427  1467  1425  1467 0.95 EuglossaDilemma_007301
EuglossaDilemma_007301-T1 -           1467 Bromodomain          PF00439.26    84   9.4e-37  120.2   1.0   1   2   3.9e-23   2.3e-20   67.7   0.1     4    83    78   159    75   160 0.95 EuglossaDilemma_007301
EuglossaDilemma_007301-T1 -           1467 Bromodomain          PF00439.26    84   9.4e-37  120.2   1.0   2   2   6.8e-18     4e-15   50.9   0.2    29    83   422   476   403   477 0.91 EuglossaDilemma_007301
EuglossaDilemma_007506-T1 -            495 BTB                  PF00651.32   111   1.2e-25   85.0   0.1   1   1   2.5e-27   4.9e-25   83.1   0.0     1   102    23   120    23   125 0.94 EuglossaDilemma_007506
EuglossaDilemma_007161-T1 -            420 BTB                  PF00651.32   111   4.7e-22   73.5   0.0   1   1   4.2e-24   8.1e-22   72.8   0.0     4    99    26   116    23   119 0.93 EuglossaDilemma_007161
EuglossaDilemma_007293-T1 -            273 BTB                  PF00651.32   111   3.3e-10   35.4   0.0   1   1   4.7e-12   9.2e-10   33.9   0.0    48   108     8    66     1    68 0.88 EuglossaDilemma_007293
EuglossaDilemma_007286-T1 -            643 C1_1                 PF00130.23    53   3.1e-10   35.0   1.1   1   1   5.2e-13   3.1e-10   35.0   1.1     1    50   323   371   323   374 0.96 EuglossaDilemma_007286
EuglossaDilemma_007384-T1 -           1177 C2                   PF00168.31   103   2.6e-43  141.8   0.9   1   3   2.9e-15   4.2e-13   44.7   0.1     2    90   498   586   497   607 0.87 EuglossaDilemma_007384
EuglossaDilemma_007384-T1 -           1177 C2                   PF00168.31   103   2.6e-43  141.8   0.9   2   3   2.6e-24   3.9e-22   73.7   0.0     2   103   678   780   677   780 0.96 EuglossaDilemma_007384
EuglossaDilemma_007384-T1 -           1177 C2                   PF00168.31   103   2.6e-43  141.8   0.9   3   3   0.00017     0.024   10.1   0.0     6    90  1032  1124  1028  1141 0.78 EuglossaDilemma_007384
EuglossaDilemma_007140-T1 -            466 C2                   PF00168.31   103   1.1e-24   81.9   0.0   1   2   3.3e-11   4.8e-09   31.7   0.0    18   101    11   102     1   104 0.81 EuglossaDilemma_007140
EuglossaDilemma_007140-T1 -            466 C2                   PF00168.31   103   1.1e-24   81.9   0.0   2   2   2.2e-16   3.3e-14   48.3   0.0     1   103   346   452   346   452 0.93 EuglossaDilemma_007140
EuglossaDilemma_007492-T1 -            277 C2                   PF00168.31   103   1.6e-15   52.5   0.0   1   1   2.5e-17   3.6e-15   51.3   0.0     1   103    66   168    66   168 0.89 EuglossaDilemma_007492
EuglossaDilemma_007321-T1 -           1118 C2                   PF00168.31   103   4.3e-10   35.0   0.1   1   1   7.1e-12     1e-09   33.8   0.1     2   102    64   162    63   163 0.83 EuglossaDilemma_007321
EuglossaDilemma_007266-T1 -           1416 Cadherin             PF00028.18    93  7.7e-103  332.4  19.9   1   6   2.2e-14   4.3e-12   41.6   0.0     4    77   166   241   163   270 0.84 EuglossaDilemma_007266
EuglossaDilemma_007266-T1 -           1416 Cadherin             PF00028.18    93  7.7e-103  332.4  19.9   2   6   9.5e-19   1.8e-16   55.5   0.1     2    92   285   379   284   380 0.94 EuglossaDilemma_007266
EuglossaDilemma_007266-T1 -           1416 Cadherin             PF00028.18    93  7.7e-103  332.4  19.9   3   6   1.1e-16   2.1e-14   49.0   0.0     1    92   475   572   475   573 0.91 EuglossaDilemma_007266
EuglossaDilemma_007266-T1 -           1416 Cadherin             PF00028.18    93  7.7e-103  332.4  19.9   4   6   1.6e-18   3.1e-16   54.8   0.2     1    93   708   798   708   798 0.97 EuglossaDilemma_007266
EuglossaDilemma_007266-T1 -           1416 Cadherin             PF00028.18    93  7.7e-103  332.4  19.9   5   6   8.5e-15   1.7e-12   42.9   0.0     7    68   852   915   848   917 0.93 EuglossaDilemma_007266
EuglossaDilemma_007266-T1 -           1416 Cadherin             PF00028.18    93  7.7e-103  332.4  19.9   6   6   1.8e-11   3.4e-09   32.2   0.4     7    77   915   996   912  1016 0.76 EuglossaDilemma_007266
EuglossaDilemma_007268-T1 -            467 Cadherin             PF00028.18    93   2.8e-32  106.2   3.0   1   1     2e-19   3.8e-17   57.7   0.0     1    92   132   224   132   225 0.93 EuglossaDilemma_007268
EuglossaDilemma_007503-T1 -            559 Calreticulin         PF00262.19   370    1e-161  533.1  15.4   1   1  4.7e-164  1.4e-161  532.7  15.4     2   370    49   420    48   420 0.98 EuglossaDilemma_007503
EuglossaDilemma_007468-T1 -            300 Calreticulin         PF00262.19   370   9.6e-54  177.8  24.8   1   2   1.3e-35   3.9e-33  109.9  13.6   123   256    29   153    16   155 0.91 EuglossaDilemma_007468
EuglossaDilemma_007468-T1 -            300 Calreticulin         PF00262.19   370   9.6e-54  177.8  24.8   2   2   8.1e-27   2.4e-24   81.0   3.4   296   370   155   228   154   228 0.97 EuglossaDilemma_007468
EuglossaDilemma_007177-T1 -           1014 CAS_CSE1             PF03378.16   443  1.9e-117  387.6   1.2   1   2   1.1e-25   6.3e-23   76.1   0.0     1    89   622   706   622   706 0.99 EuglossaDilemma_007177
EuglossaDilemma_007177-T1 -           1014 CAS_CSE1             PF03378.16   443  1.9e-117  387.6   1.2   2   2     1e-96     6e-94  310.1   0.1   136   426   706   992   705  1008 0.95 EuglossaDilemma_007177
EuglossaDilemma_007514-T1 -           1260 Cation_ATPase        PF13246.7     91   2.8e-19   64.2   0.0   1   1   2.1e-21   6.2e-19   63.1   0.0     9    91   502   586   473   586 0.87 EuglossaDilemma_007514
EuglossaDilemma_007656-T1 -           1447 Cation_ATPase        PF13246.7     91   7.5e-07   24.3   0.0   1   1   6.3e-09   1.9e-06   23.1   0.0    48    86   697   735   669   739 0.91 EuglossaDilemma_007656
EuglossaDilemma_007514-T1 -           1260 Cation_ATPase_C      PF00689.22   182     9e-43  141.3   7.8   1   1   1.5e-45     9e-43  141.3   7.8     2   179   861  1040   860  1043 0.91 EuglossaDilemma_007514
EuglossaDilemma_007514-T1 -           1260 Cation_ATPase_N      PF00690.27    69   1.8e-18   61.3   0.0   1   1     2e-20   1.1e-17   58.6   0.0     3    69    36   104    34   104 0.95 EuglossaDilemma_007514
EuglossaDilemma_007488-T1 -            194 CBM_14               PF01607.25    53   1.8e-23   77.7  10.3   1   2   1.4e-14   4.1e-12   41.3   1.8     1    53    54   107    54   107 0.88 EuglossaDilemma_007488
EuglossaDilemma_007488-T1 -            194 CBM_14               PF01607.25    53   1.8e-23   77.7  10.3   2   2   1.9e-14   5.5e-12   40.9   0.9    12    53   139   180   129   180 0.92 EuglossaDilemma_007488
EuglossaDilemma_007369-T1 -            358 CBM_14               PF01607.25    53   1.6e-06   23.4   6.2   1   1   9.8e-09   2.9e-06   22.6   6.2     7    53    35    85    31    85 0.84 EuglossaDilemma_007369
EuglossaDilemma_007128-T1 -            208 Ccdc124              PF06244.13   128   5.8e-40  132.0   7.4   1   1     1e-42   5.8e-40  132.0   7.4    20   128    99   202    86   202 0.89 EuglossaDilemma_007128
EuglossaDilemma_007465-T1 -            350 CDP-OH_P_transf      PF01066.22    66     1e-13   47.1   0.0   1   1   3.4e-16     1e-13   47.1   0.0     1    66    53   137    53   137 0.86 EuglossaDilemma_007465
EuglossaDilemma_007464-T1 -             56 CDP-OH_P_transf      PF01066.22    66   2.2e-07   26.8   0.1   1   1   1.9e-09   5.6e-07   25.5   0.0    37    66     2    31     1    31 0.86 EuglossaDilemma_007464
EuglossaDilemma_007396-T1 -            375 CH                   PF00307.32   109   1.5e-10   36.4   0.0   1   1   6.4e-13   3.8e-10   35.1   0.0    25   106    14   114     4   117 0.79 EuglossaDilemma_007396
EuglossaDilemma_007196-T1 -            615 Chitin_bind_4        PF00379.24    53   3.8e-09   32.2   0.8   1   1   2.6e-11   3.8e-09   32.2   0.8     1    48   136   178   136   180 0.91 EuglossaDilemma_007196
EuglossaDilemma_007194-T1 -            307 Chitin_bind_4        PF00379.24    53   2.4e-07   26.4   5.2   1   1   3.6e-09   5.2e-07   25.3   5.2     1    53    85   132    85   132 0.90 EuglossaDilemma_007194
EuglossaDilemma_007197-T1 -            712 Chitin_bind_4        PF00379.24    53   2.6e-07   26.3   3.5   1   1     1e-08   1.5e-06   23.8   3.5     1    53    48    96    48    96 0.91 EuglossaDilemma_007197
EuglossaDilemma_007193-T1 -            231 Chitin_bind_4        PF00379.24    53   4.8e-07   25.4   9.6   1   1     1e-08   1.5e-06   23.8   9.6     1    53    39    86    39    86 0.91 EuglossaDilemma_007193
EuglossaDilemma_007251-T1 -            124 Cid2                 PF09774.10   160   2.8e-13   45.8   3.1   1   1   1.4e-14     8e-12   41.1   3.1    14   159     1   114     1   115 0.78 EuglossaDilemma_007251
EuglossaDilemma_007569-T1 -           1260 CLASP_N              PF12348.9    227   7.8e-42  138.5  17.2   1   1   3.2e-41   9.4e-39  128.4   4.3     2   226   163   378   162   379 0.94 EuglossaDilemma_007569
EuglossaDilemma_007568-T1 -            242 CLASP_N              PF12348.9    227   3.4e-20   67.7   0.0   1   1   1.5e-22   4.3e-20   67.3   0.0    69   218    64   208    48   216 0.90 EuglossaDilemma_007568
EuglossaDilemma_007591-T1 -            827 Clathrin             PF00637.21   143   5.7e-23   76.6  17.2   1   1   1.3e-25   7.8e-23   76.1   3.3     6   140   577   710   573   713 0.93 EuglossaDilemma_007591
EuglossaDilemma_007523-T1 -            285 CMAS                 PF02353.21   273   3.6e-09   31.5   0.0   1   1   9.1e-12   5.3e-09   30.9   0.0    62   171    95   206    88   229 0.77 EuglossaDilemma_007523
EuglossaDilemma_007439-T1 -            722 cNMP_binding         PF00027.30    89   5.5e-22   72.9   0.0   1   1   3.4e-24   9.9e-22   72.1   0.0     3    89    79   166    77   166 0.96 EuglossaDilemma_007439
EuglossaDilemma_007590-T1 -            571 cNMP_binding         PF00027.30    89   4.6e-11   37.9   0.0   1   1   3.3e-13   9.7e-11   36.9   0.0     4    72   441   506   438   518 0.88 EuglossaDilemma_007590
EuglossaDilemma_007491-T1 -            350 Cofilin_ADF          PF00241.21   125   1.5e-47  155.6   0.4   1   2   1.8e-26     1e-23   78.6   0.1     4   120    16   133     9   137 0.83 EuglossaDilemma_007491
EuglossaDilemma_007491-T1 -            350 Cofilin_ADF          PF00241.21   125   1.5e-47  155.6   0.4   2   2   1.8e-25     1e-22   75.4   0.1     2   125   188   311   187   311 0.88 EuglossaDilemma_007491
EuglossaDilemma_007148-T1 -            101 Coiled-coil_56       PF09813.10   101   2.1e-17   58.2   0.1   1   1   4.1e-20   2.4e-17   58.1   0.1     8    92     4    92     1   100 0.82 EuglossaDilemma_007148
EuglossaDilemma_007553-T1 -             68 COX17                PF05051.14    48   1.8e-23   77.8   5.7   1   1   4.1e-26   2.4e-23   77.4   5.7     2    48    24    68    23    68 0.94 EuglossaDilemma_007553
EuglossaDilemma_007466-T1 -             71 COX7C                PF02935.17    64   1.1e-20   68.9   0.5   1   1   2.1e-23   1.2e-20   68.7   0.5     2    64     7    70     4    70 0.93 EuglossaDilemma_007466
EuglossaDilemma_007515-T1 -           1269 CO_deh_flav_C        PF03450.18   103   5.3e-25   82.8   0.0   1   1   3.4e-27     2e-24   80.9   0.0     1   102   402   506   402   507 0.97 EuglossaDilemma_007515
EuglossaDilemma_007497-T1 -            262 CR6_interact         PF10147.10   204   1.1e-33  111.9  24.9   1   1   2.7e-36   1.6e-33  111.3  24.9    13   200    50   242    39   247 0.89 EuglossaDilemma_007497
EuglossaDilemma_007177-T1 -           1014 Cse1                 PF08506.11   370  6.6e-163  536.9   5.9   1   1    2e-165  1.2e-162  536.1   5.9     1   370   251   621   251   621 1.00 EuglossaDilemma_007177
EuglossaDilemma_007558-T1 -            907 Cu2_monooxygen       PF01082.21   131     3e-42  139.2   0.9   1   1     9e-45   5.2e-42  138.4   0.9     1   130   420   550   420   551 0.94 EuglossaDilemma_007558
EuglossaDilemma_007558-T1 -            907 Cu2_monoox_C         PF03712.16   157   1.4e-53  175.7   0.0   1   1   4.5e-56   2.6e-53  174.9   0.0     2   155   570   723   569   725 0.98 EuglossaDilemma_007558
EuglossaDilemma_007492-T1 -            277 CUE                  PF02845.17    42   8.7e-14   46.2   0.0   1   1     3e-16   1.7e-13   45.2   0.0     4    41   238   275   236   275 0.97 EuglossaDilemma_007492
EuglossaDilemma_007660-T1 -            754 Cullin               PF00888.23   619  1.4e-173  574.1   4.7   1   1  2.9e-176  1.7e-173  573.8   4.7     1   618    14   649    14   650 0.95 EuglossaDilemma_007660
EuglossaDilemma_007660-T1 -            754 Cullin_Nedd8         PF10557.10    63   2.6e-28   93.2   4.3   1   1   1.1e-30   6.7e-28   91.8   2.1     1    63   684   746   684   746 0.98 EuglossaDilemma_007660
EuglossaDilemma_007654-T1 -            320 DAN                  PF03045.16   114   4.8e-21   70.1   8.2   1   1   8.2e-24   4.8e-21   70.1   8.2    21   113    37   131    18   132 0.88 EuglossaDilemma_007654
EuglossaDilemma_007595-T1 -            175 DAZAP2               PF11029.9    133   5.3e-28   93.7  19.4   1   1   9.1e-31   5.3e-28   93.7  19.4     3   133    52   175    50   175 0.89 EuglossaDilemma_007595
EuglossaDilemma_007620-T1 -           2212 DCB                  PF16213.6    175   1.2e-08   30.0   0.0   1   1   7.3e-11   4.3e-08   28.2   0.0    28   163     9   165     3   169 0.79 EuglossaDilemma_007620
EuglossaDilemma_007395-T1 -            186 dCMP_cyt_deam_1      PF00383.24   101   1.9e-28   93.5   0.1   1   1   4.5e-31   2.7e-28   93.1   0.1     2   100    24   138    23   139 0.96 EuglossaDilemma_007395
EuglossaDilemma_007196-T1 -            615 DDE_Tnp_1_7          PF13843.7    350   5.4e-11   37.5   0.1   1   1   9.2e-14   5.4e-11   37.5   0.1    77   132     1    55     1    69 0.91 EuglossaDilemma_007196
EuglossaDilemma_007596-T1 -            782 DEAD                 PF00270.30   176   1.9e-52  172.7   0.0   1   1   2.3e-54   6.7e-52  171.0   0.0     1   176   378   578   378   578 0.95 EuglossaDilemma_007596
EuglossaDilemma_007557-T1 -           1030 DEAD                 PF00270.30   176   9.2e-49  160.7   0.0   1   1   6.5e-51   1.9e-48  159.7   0.0     1   175   392   565   392   566 0.94 EuglossaDilemma_007557
EuglossaDilemma_007150-T1 -            410 DFRP_C               PF16543.6     89   5.6e-24   79.7   2.3   1   1   9.6e-27   5.6e-24   79.7   2.3     1    78   222   306   222   331 0.90 EuglossaDilemma_007150
EuglossaDilemma_007103-T1 -            168 DHC_N2               PF08393.14   398   1.4e-43  144.6   0.1   1   1   8.6e-46   1.7e-43  144.4   0.1   294   398     2   106     1   106 0.96 EuglossaDilemma_007103
EuglossaDilemma_007105-T1 -            130 DHC_N2               PF08393.14   398   7.7e-25   82.9   0.2   1   1   4.4e-27   8.6e-25   82.7   0.2    72   170     1   102     1   120 0.87 EuglossaDilemma_007105
EuglossaDilemma_007104-T1 -             74 DHC_N2               PF08393.14   398     2e-14   48.6   1.3   1   1     1e-16     2e-14   48.6   1.3   160   225    10    74     1    74 0.89 EuglossaDilemma_007104
EuglossaDilemma_007250-T1 -            280 DHDPS                PF00701.23   289   7.2e-34  111.9   0.0   1   1   1.4e-36     8e-34  111.8   0.0    26   287     4   272     1   274 0.88 EuglossaDilemma_007250
EuglossaDilemma_007218-T1 -           1364 DNA_methylase        PF00145.18   335   1.2e-53  177.7   1.7   1   1   1.3e-55   7.7e-53  175.1   0.0     2   334   887  1339   886  1340 0.76 EuglossaDilemma_007218
EuglossaDilemma_007604-T1 -            339 DNA_pol3_delta2      PF13177.7    161   1.8e-12   42.8   0.0   1   1   8.1e-15   4.7e-12   41.4   0.0    19   158    20   169     5   172 0.74 EuglossaDilemma_007604
EuglossaDilemma_007218-T1 -           1364 DNMT1-RFD            PF12047.9    144   4.1e-41  135.6   0.0   1   1   1.4e-43   8.3e-41  134.6   0.0     2   143   137   270   136   271 0.96 EuglossaDilemma_007218
EuglossaDilemma_007558-T1 -            907 DOMON                PF03351.18   124     1e-23   79.1   0.1   1   1   3.5e-26   2.1e-23   78.1   0.1     1   123   259   378   259   379 0.91 EuglossaDilemma_007558
EuglossaDilemma_007281-T1 -            367 Dpy-30               PF05186.14    42   1.9e-16   54.7   0.0   1   1   6.9e-19     4e-16   53.7   0.0     2    41    20    59    19    60 0.94 EuglossaDilemma_007281
EuglossaDilemma_007619-T1 -            684 Dpy19                PF10034.10   655  2.9e-187  618.9  24.2   1   1  1.2e-189  6.9e-187  617.7  24.2     2   646    33   664    32   671 0.94 EuglossaDilemma_007619
EuglossaDilemma_007483-T1 -            561 DUF1053              PF06327.15   103   4.9e-12   41.5   0.0   1   1   2.1e-14   1.2e-11   40.2   0.0    43   102   129   186   101   187 0.80 EuglossaDilemma_007483
EuglossaDilemma_007252-T1 -            206 DUF1075              PF06388.12   124     1e-29   98.2   0.1   1   1   2.8e-32   1.7e-29   97.6   0.1     5   123    52   169    48   170 0.85 EuglossaDilemma_007252
EuglossaDilemma_007431-T1 -            770 DUF1126              PF06565.13   104   1.4e-79  257.8   4.8   1   3   4.2e-30   2.5e-27   90.0   0.0     2   104    65   170    64   170 0.91 EuglossaDilemma_007431
EuglossaDilemma_007431-T1 -            770 DUF1126              PF06565.13   104   1.4e-79  257.8   4.8   2   3   1.8e-30   1.1e-27   91.1   0.1     3   104   264   400   262   400 0.93 EuglossaDilemma_007431
EuglossaDilemma_007431-T1 -            770 DUF1126              PF06565.13   104   1.4e-79  257.8   4.8   3   3   5.9e-26   3.4e-23   76.7   0.5     4   103   464   571   461   572 0.91 EuglossaDilemma_007431
EuglossaDilemma_007419-T1 -            329 DUF1394              PF07159.13   303  8.1e-140  460.4   0.6   1   1  1.6e-142  9.2e-140  460.2   0.6     1   303    22   324    22   324 0.99 EuglossaDilemma_007419
EuglossaDilemma_007129-T1 -            121 DUF167               PF02594.17    75   7.7e-29   94.9   0.4   1   1   3.7e-31   1.1e-28   94.4   0.4     2    73    33   102    32   104 0.97 EuglossaDilemma_007129
EuglossaDilemma_007130-T1 -            121 DUF167               PF02594.17    75   7.7e-29   94.9   0.4   1   1   3.7e-31   1.1e-28   94.4   0.4     2    73    33   102    32   104 0.97 EuglossaDilemma_007130
EuglossaDilemma_007662-T1 -            235 DUF1713              PF08213.12    33   1.3e-09   33.1  18.5   1   1   6.8e-12     4e-09   31.5  18.5     4    32   127   155   124   156 0.93 EuglossaDilemma_007662
EuglossaDilemma_007620-T1 -           2212 DUF1981              PF09324.11    84   4.1e-16   53.9   0.0   1   1   9.7e-18   5.7e-15   50.2   0.0     4    73  1113  1183  1111  1188 0.92 EuglossaDilemma_007620
EuglossaDilemma_007510-T1 -            299 DUF2228              PF10228.10   251   5.6e-87  286.7   0.1   1   1   1.1e-89   6.6e-87  286.5   0.1     2   251    29   279    28   279 0.98 EuglossaDilemma_007510
EuglossaDilemma_007321-T1 -           1118 DUF3498              PF12004.9    515   9.4e-22   73.0   7.7   1   1   1.6e-24   9.4e-22   73.0   7.7   451   515  1018  1089   986  1089 0.79 EuglossaDilemma_007321
EuglossaDilemma_007282-T1 -            446 DUF4207              PF13904.7    251   4.6e-26   87.1  41.2   1   1   1.3e-28   7.4e-26   86.4  41.2    48   251   187   409   146   409 0.75 EuglossaDilemma_007282
EuglossaDilemma_007159-T1 -            331 DUF4708              PF15813.6    274   2.1e-29   97.7   0.1   1   2   2.5e-11   1.5e-08   29.3   0.0     5    80    17    96    13    99 0.80 EuglossaDilemma_007159
EuglossaDilemma_007159-T1 -            331 DUF4708              PF15813.6    274   2.1e-29   97.7   0.1   2   2   7.3e-23   4.3e-20   67.2   0.0   102   202    97   196    93   217 0.90 EuglossaDilemma_007159
EuglossaDilemma_007083-T1 -            486 DUF4789              PF16033.6    101   1.2e-37  123.7  46.4   1   1   6.6e-11   3.9e-08   29.0   2.4    14    68   275   321   268   325 0.82 EuglossaDilemma_007083
EuglossaDilemma_007594-T1 -            141 DUF842               PF05811.14   131   9.8e-38  124.0  17.4   1   1     2e-40   1.1e-37  123.8  17.4     2   130     6   137     5   138 0.91 EuglossaDilemma_007594
EuglossaDilemma_007110-T1 -            397 DUF89                PF01937.20   353   1.7e-71  236.2   7.1   1   1   3.5e-74   2.1e-71  235.9   7.1     1   270    36   347    36   359 0.95 EuglossaDilemma_007110
EuglossaDilemma_007313-T1 -            500 Dynamin_M            PF01031.21   286  5.7e-103  339.2   3.4   1   1  1.3e-105  7.6e-103  338.8   3.4     1   281   217   499   217   500 0.98 EuglossaDilemma_007313
EuglossaDilemma_007313-T1 -            500 Dynamin_N            PF00350.24   168   1.2e-56  186.6   0.0   1   1   5.3e-59   3.1e-56  185.2   0.0     1   167    35   207    35   208 0.96 EuglossaDilemma_007313
EuglossaDilemma_007092-T1 -            253 Dynein_C             PF18199.2    309   5.8e-78  257.3   0.0   1   2   5.8e-41   3.4e-38  126.7   0.0     2   137    12   144    11   147 0.94 EuglossaDilemma_007092
EuglossaDilemma_007092-T1 -            253 Dynein_C             PF18199.2    309   5.8e-78  257.3   0.0   2   2   8.7e-42   5.1e-39  129.4   0.0   204   309   148   249   142   249 0.91 EuglossaDilemma_007092
EuglossaDilemma_007094-T1 -            108 Dynein_heavy         PF03028.16   115   9.5e-20   66.1   0.0   1   1   4.7e-22   1.4e-19   65.6   0.0     1    63    44   106    44   107 0.98 EuglossaDilemma_007094
EuglossaDilemma_007093-T1 -            146 Dynein_heavy         PF03028.16   115   8.5e-15   50.2   0.3   1   1   9.8e-17   2.9e-14   48.5   0.1    72   115     1    44     1    44 0.97 EuglossaDilemma_007093
EuglossaDilemma_007521-T1 -             89 Dynein_light         PF01221.19    86   1.6e-44  145.4   1.4   1   1   3.1e-47   1.8e-44  145.3   1.4     1    86     5    88     5    88 0.99 EuglossaDilemma_007521
EuglossaDilemma_007656-T1 -           1447 E1-E2_ATPase         PF00122.21   181   5.3e-37  122.2   0.3   1   1   1.8e-39   5.3e-37  122.2   0.3     6   181   325   525   320   525 0.95 EuglossaDilemma_007656
EuglossaDilemma_007514-T1 -           1260 E1-E2_ATPase         PF00122.21   181   6.8e-34  112.1  14.0   1   2   2.9e-28   8.5e-26   85.7   1.2     5   114   169   281   167   288 0.90 EuglossaDilemma_007514
EuglossaDilemma_007514-T1 -           1260 E1-E2_ATPase         PF00122.21   181   6.8e-34  112.1  14.0   2   2   8.7e-13   2.5e-10   35.3   0.4   105   180   332   424   329   425 0.84 EuglossaDilemma_007514
EuglossaDilemma_007471-T1 -            294 ECH_1                PF00378.21   251   2.3e-94  310.6   1.5   1   1   4.4e-97   2.6e-94  310.4   1.5     2   250    47   293    46   294 0.98 EuglossaDilemma_007471
EuglossaDilemma_007471-T1 -            294 ECH_2                PF16113.6    334   5.1e-37  123.2   2.2   1   1   4.3e-36   2.5e-33  111.1   0.5     2   177    52   222    51   227 0.92 EuglossaDilemma_007471
EuglossaDilemma_007311-T1 -            140 EGF                  PF00008.28    32   1.1e-22   75.2  34.4   1   3   8.5e-11   1.7e-08   29.9   6.9     4    30    25    53    23    55 0.90 EuglossaDilemma_007311
EuglossaDilemma_007311-T1 -            140 EGF                  PF00008.28    32   1.1e-22   75.2  34.4   2   3   2.1e-12     4e-10   35.0   6.5     1    31    63    94    63    95 0.95 EuglossaDilemma_007311
EuglossaDilemma_007311-T1 -            140 EGF                  PF00008.28    32   1.1e-22   75.2  34.4   3   3   1.9e-08   3.7e-06   22.4   5.1     1    30   103   131   102   133 0.86 EuglossaDilemma_007311
EuglossaDilemma_007306-T1 -             95 EGF                  PF00008.28    32   3.9e-13   44.7  24.5   1   2     3e-09   5.8e-07   24.9   7.0     1    29    21    55    21    57 0.89 EuglossaDilemma_007306
EuglossaDilemma_007306-T1 -             95 EGF                  PF00008.28    32   3.9e-13   44.7  24.5   2   2   1.3e-10   2.6e-08   29.3   4.6     1    29    67    95    67    95 0.90 EuglossaDilemma_007306
EuglossaDilemma_007307-T1 -            109 EGF                  PF00008.28    32   1.7e-10   36.3  16.4   1   1   1.4e-12   2.8e-10   35.5   5.3     1    32     9    39     9    39 0.97 EuglossaDilemma_007307
EuglossaDilemma_007311-T1 -            140 EGF_3                PF12947.8     36   5.3e-12   40.9  31.1   1   1   2.4e-11   1.4e-08   30.0   3.3     1    31    63    93    63    94 0.97 EuglossaDilemma_007311
EuglossaDilemma_007311-T1 -            140 EGF_CA               PF07645.16    42   7.4e-18   59.7  35.1   1   2   2.5e-14   7.2e-12   40.5   5.2     1    34    59    92    59    99 0.92 EuglossaDilemma_007311
EuglossaDilemma_007311-T1 -            140 EGF_CA               PF07645.16    42   7.4e-18   59.7  35.1   2   2   2.1e-07     6e-05   18.4   6.1     2    32   100   128    99   133 0.91 EuglossaDilemma_007311
EuglossaDilemma_007307-T1 -            109 EGF_CA               PF07645.16    42     2e-08   29.5  17.4   1   1   6.2e-08   1.8e-05   20.1   1.7     1    26    43    65    43    70 0.85 EuglossaDilemma_007307
EuglossaDilemma_007333-T1 -            127 EMC3_TMCO1           PF01956.17   170   8.1e-18   59.9   0.3   1   1   1.6e-20   9.4e-18   59.7   0.3    79   138     9    89     2   114 0.78 EuglossaDilemma_007333
EuglossaDilemma_007302-T1 -            236 EMG1                 PF03587.15   205   9.5e-86  281.8   0.1   1   1   1.9e-88   1.1e-85  281.6   0.1     1   205    37   230    37   230 0.98 EuglossaDilemma_007302
EuglossaDilemma_007176-T1 -            438 EMP70                PF02990.17   517    2e-118  391.4   0.0   1   1    4e-121  2.4e-118  391.2   0.0     1   339    61   438    61   438 0.92 EuglossaDilemma_007176
EuglossaDilemma_007180-T1 -            515 ENT                  PF03735.15    70   6.1e-21   69.5   0.1   1   1   2.6e-23   1.5e-20   68.2   0.1    16    69     2    55     1    56 0.97 EuglossaDilemma_007180
EuglossaDilemma_007516-T1 -            785 ENTH                 PF01417.21   125     2e-14   49.0   0.0   1   1   6.4e-17   3.7e-14   48.0   0.0     6   115    24   131    20   139 0.87 EuglossaDilemma_007516
EuglossaDilemma_007508-T1 -            829 Epimerase            PF01370.22   241   3.6e-13   44.7   0.1   1   1   4.5e-15   2.6e-12   41.9   0.0     2   233   487   700   486   707 0.77 EuglossaDilemma_007508
EuglossaDilemma_007077-T1 -            235 ERK-JNK_inhib        PF15002.7    197   2.4e-69  228.1   5.8   1   1   4.9e-72   2.9e-69  227.8   5.8     3   197    38   231    36   231 0.95 EuglossaDilemma_007077
EuglossaDilemma_007358-T1 -            194 Ets                  PF00178.23    81   2.3e-35  116.0   0.8   1   1   5.8e-38   3.4e-35  115.4   0.5     1    81   107   189   107   189 0.98 EuglossaDilemma_007358
EuglossaDilemma_007212-T1 -            483 F-box                PF00646.34    48   2.5e-09   32.0   1.8   1   1   3.2e-10   1.9e-07   26.0   0.0     2    37    93   128    92   137 0.89 EuglossaDilemma_007212
EuglossaDilemma_007212-T1 -            483 F-box-like           PF12937.8     48     6e-11   37.3   0.2   1   1   3.5e-13     2e-10   35.6   0.2     6    43    99   135    95   139 0.95 EuglossaDilemma_007212
EuglossaDilemma_007515-T1 -           1269 FAD_binding_5        PF00941.22   171   4.7e-25   83.5   0.0   1   1   1.7e-27   9.8e-25   82.4   0.0     4   170   223   394   218   395 0.87 EuglossaDilemma_007515
EuglossaDilemma_007577-T1 -           2027 FAT                  PF02259.24   346   1.3e-20   69.0   8.6   1   1   5.4e-23   3.1e-20   67.8   7.4    59   346  1200  1480  1179  1480 0.86 EuglossaDilemma_007577
EuglossaDilemma_007577-T1 -           2027 FATC                 PF02260.21    32   1.8e-15   51.6   0.1   1   1   7.5e-18   4.4e-15   50.4   0.1     1    32  1996  2027  1996  2027 0.97 EuglossaDilemma_007577
EuglossaDilemma_007222-T1 -            322 FeoB_N               PF02421.19   156     2e-08   29.1   1.3   1   1   1.8e-10   1.1e-07   26.7   0.1     2    59   143   206   142   213 0.87 EuglossaDilemma_007222
EuglossaDilemma_007515-T1 -           1269 Fer2                 PF00111.28    78   1.5e-08   29.7   1.9   1   1   1.5e-10   8.7e-08   27.2   0.1     2    77    18    81    17    82 0.79 EuglossaDilemma_007515
EuglossaDilemma_007515-T1 -           1269 Fer2_2               PF01799.21    76   3.3e-26   86.4   1.5   1   1   2.5e-28   1.4e-25   84.3   0.2     1    74    91   162    91   164 0.94 EuglossaDilemma_007515
EuglossaDilemma_007423-T1 -           1031 FG-GAP               PF01839.24    37   5.2e-18   60.1   3.5   1   1   2.3e-09   1.4e-06   23.6   0.5     4    37   386   416   383   416 0.88 EuglossaDilemma_007423
EuglossaDilemma_007580-T1 -           1513 fn3                  PF00041.22    85   6.3e-93  300.5  22.6   1   6   7.2e-20   4.2e-17   57.5   0.2     1    84   528   609   528   610 0.92 EuglossaDilemma_007580
EuglossaDilemma_007580-T1 -           1513 fn3                  PF00041.22    85   6.3e-93  300.5  22.6   2   6   2.5e-17   1.4e-14   49.4   0.1     2    85   626   705   625   705 0.90 EuglossaDilemma_007580
EuglossaDilemma_007580-T1 -           1513 fn3                  PF00041.22    85   6.3e-93  300.5  22.6   3   6   1.1e-22   6.3e-20   66.6   0.4     2    85   720   804   719   804 0.98 EuglossaDilemma_007580
EuglossaDilemma_007580-T1 -           1513 fn3                  PF00041.22    85   6.3e-93  300.5  22.6   4   6   9.1e-14   5.4e-11   37.9   0.0     3    84   825   903   823   904 0.87 EuglossaDilemma_007580
EuglossaDilemma_007580-T1 -           1513 fn3                  PF00041.22    85   6.3e-93  300.5  22.6   5   6   2.7e-12   1.6e-09   33.2   1.1     2    85   924  1011   924  1011 0.84 EuglossaDilemma_007580
EuglossaDilemma_007580-T1 -           1513 fn3                  PF00041.22    85   6.3e-93  300.5  22.6   6   6   8.3e-23   4.9e-20   66.9   0.1     1    85  1025  1113  1025  1113 0.95 EuglossaDilemma_007580
EuglossaDilemma_007496-T1 -            534 Forkhead             PF00250.19    88   1.9e-27   90.4   0.1   1   1   8.2e-30   4.8e-27   89.1   0.1     1    83   272   349   272   353 0.93 EuglossaDilemma_007496
EuglossaDilemma_007502-T1 -            671 FYVE                 PF01363.22    69   4.3e-10   34.8  11.7   1   1   7.3e-13   4.3e-10   34.8  11.7     3    66   603   663   601   665 0.90 EuglossaDilemma_007502
EuglossaDilemma_007081-T1 -           1235 GAF                  PF01590.27   133   7.2e-17   57.4   0.0   1   1   3.6e-19   2.1e-16   56.0   0.0     1   132    98   237    98   238 0.84 EuglossaDilemma_007081
EuglossaDilemma_007081-T1 -           1235 GAF_2                PF13185.7    138   6.4e-11   37.9   0.0   1   1   2.2e-13   1.3e-10   36.9   0.0     3   130    98   231    97   238 0.69 EuglossaDilemma_007081
EuglossaDilemma_007081-T1 -           1235 GAF_3                PF13492.7    129   3.6e-10   35.5   0.0   1   1   2.7e-12   1.6e-09   33.4   0.0     2   127    99   238    98   240 0.80 EuglossaDilemma_007081
EuglossaDilemma_007473-T1 -            445 gag-asp_proteas      PF13975.7     92   9.6e-24   79.0   0.2   1   1   5.6e-26   3.3e-23   77.3   0.1     1    92   218   309   218   309 0.93 EuglossaDilemma_007473
EuglossaDilemma_007162-T1 -            216 GAGA                 PF09237.12    54   1.6e-19   64.7   0.0   1   1   1.1e-21   3.1e-19   63.8   0.0    16    49    16    49     9    53 0.94 EuglossaDilemma_007162
EuglossaDilemma_007161-T1 -            420 GAGA                 PF09237.12    54   4.2e-10   34.5   0.1   1   1   3.2e-12   9.3e-10   33.4   0.1    16    44   308   336   300   338 0.89 EuglossaDilemma_007161
EuglossaDilemma_007422-T1 -            458 Gal-bind_lectin      PF00337.23   134   9.2e-36  117.5   0.0   1   1   2.1e-38   1.2e-35  117.1   0.0     1   133    12   143    12   144 0.98 EuglossaDilemma_007422
EuglossaDilemma_007396-T1 -            375 GAS2                 PF02187.18    69   2.6e-28   93.1   0.9   1   1     7e-31   4.1e-28   92.4   0.9     1    69   262   337   262   337 0.93 EuglossaDilemma_007396
EuglossaDilemma_007629-T1 -            593 Gate                 PF07670.15   112   1.9e-09   33.0  19.2   1   1   3.8e-12   2.2e-09   32.8   6.3     2   108   262   358   261   361 0.92 EuglossaDilemma_007629
EuglossaDilemma_007459-T1 -            224 GCIP                 PF13324.7    263   5.8e-08   27.8   0.0   1   1   1.4e-10     8e-08   27.3   0.0   165   258    82   169    28   173 0.70 EuglossaDilemma_007459
EuglossaDilemma_007472-T1 -            384 GFO_IDH_MocA         PF01408.23   120   2.5e-20   68.7   0.0   1   1   7.2e-23   4.2e-20   67.9   0.0     1   117    44   164    44   167 0.92 EuglossaDilemma_007472
EuglossaDilemma_007472-T1 -            384 GFO_IDH_MocA_C       PF02894.18   219   7.3e-21   70.1   0.0   1   1     2e-23   1.2e-20   69.4   0.0     1   219   179   376   179   376 0.88 EuglossaDilemma_007472
EuglossaDilemma_007628-T1 -            211 GLTP                 PF08718.12   146   1.3e-48  160.2   0.1   1   1   3.3e-51   1.9e-48  159.6   0.1     1   145    29   173    29   174 0.96 EuglossaDilemma_007628
EuglossaDilemma_007652-T1 -            336 Glyco_hydro_56       PF01630.19   335  7.9e-101  332.5   0.1   1   1  1.7e-103  9.7e-101  332.2   0.1    19   329     2   308     1   313 0.95 EuglossaDilemma_007652
EuglossaDilemma_007659-T1 -            388 GMP_PDE_delta        PF05351.12   157   1.5e-44  147.0   0.0   1   1   6.2e-47   3.6e-44  145.7   0.0     2   152     7   141     6   144 0.98 EuglossaDilemma_007659
EuglossaDilemma_007511-T1 -            489 GNT-I                PF03071.16   434  4.1e-157  518.5   4.6   1   1    7e-160  4.1e-157  518.5   4.6    50   434   102   488    87   488 0.91 EuglossaDilemma_007511
EuglossaDilemma_007111-T1 -            306 GPP34                PF05719.12   203     1e-59  197.2   2.8   1   1   2.2e-62   1.3e-59  196.8   2.8     1   184    70   281    70   297 0.92 EuglossaDilemma_007111
EuglossaDilemma_007368-T1 -            481 GRIP                 PF01465.21    44   3.6e-09   31.6   0.0   1   1   1.6e-11   9.2e-09   30.3   0.0     1    44   431   472   431   472 0.95 EuglossaDilemma_007368
EuglossaDilemma_007438-T1 -            461 GTP_EFTU             PF00009.28   195   1.2e-54  180.0   0.0   1   1   6.2e-57   1.8e-54  179.4   0.0     3   189     7   232     5   255 0.86 EuglossaDilemma_007438
EuglossaDilemma_007211-T1 -            227 GTP_EFTU             PF00009.28   195   6.2e-08   27.5   1.3   1   1   3.4e-10     1e-07   26.9   0.5    56   191    31   152    22   157 0.81 EuglossaDilemma_007211
EuglossaDilemma_007438-T1 -            461 GTP_EFTU_D2          PF03144.26    74   1.6e-15   52.5   2.0   1   1   6.1e-18   3.6e-15   51.3   0.5     1    72   260   325   260   327 0.93 EuglossaDilemma_007438
EuglossaDilemma_007438-T1 -            461 GTP_EFTU_D3          PF03143.18   108   1.1e-33  111.0   0.0   1   1     4e-36   2.3e-33  109.9   0.0     2   107   334   441   333   442 0.97 EuglossaDilemma_007438
EuglossaDilemma_007467-T1 -            538 Gtr1_RagA            PF04670.13   233   5.5e-08   27.6   0.1   1   1   7.8e-10   2.3e-07   25.6   0.1     2   104   385   479   384   501 0.75 EuglossaDilemma_007467
EuglossaDilemma_007303-T1 -            224 Gtr1_RagA            PF04670.13   233   3.1e-06   21.9   0.2   1   1   1.4e-08     4e-06   21.5   0.2     1    87    10    91    10   162 0.74 EuglossaDilemma_007303
EuglossaDilemma_007484-T1 -            449 Guanylate_cyc        PF00211.21   183   4.4e-61  200.8   0.0   1   1   2.4e-63   7.1e-61  200.2   0.0     2   182   219   411   218   412 0.97 EuglossaDilemma_007484
EuglossaDilemma_007483-T1 -            561 Guanylate_cyc        PF00211.21   183   4.3e-21   70.5   0.1   1   1   2.3e-23   6.8e-21   69.9   0.1   102   163     1    61     1    83 0.83 EuglossaDilemma_007483
EuglossaDilemma_007379-T1 -            590 HA2                  PF04408.24   109   1.2e-20   69.1   0.1   1   1   4.5e-23   2.6e-20   68.0   0.1     2   108   356   445   355   482 0.83 EuglossaDilemma_007379
EuglossaDilemma_007568-T1 -            242 HEAT                 PF02985.23    31   7.7e-12   39.8   0.0   1   1   2.6e-10     5e-08   27.9   0.0     1    30   167   196   167   197 0.94 EuglossaDilemma_007568
EuglossaDilemma_007171-T1 -            562 HEAT                 PF02985.23    31   5.6e-08   27.8   0.4   1   1   1.8e-07   3.4e-05   19.1   0.1     2    30   516   544   515   545 0.87 EuglossaDilemma_007171
EuglossaDilemma_007311-T1 -            140 hEGF                 PF12661.8     22   3.1e-16   54.6  40.3   1   3   1.4e-09   4.2e-07   25.7   3.7     1    20    30    49    30    49 0.99 EuglossaDilemma_007311
EuglossaDilemma_007311-T1 -            140 hEGF                 PF12661.8     22   3.1e-16   54.6  40.3   2   3   1.4e-09     4e-07   25.7   8.0     1    22    70    91    70    91 0.99 EuglossaDilemma_007311
EuglossaDilemma_007311-T1 -            140 hEGF                 PF12661.8     22   3.1e-16   54.6  40.3   3   3   4.4e-08   1.3e-05   20.9   5.4     1    18   108   125   108   128 0.94 EuglossaDilemma_007311
EuglossaDilemma_007307-T1 -            109 hEGF                 PF12661.8     22   7.9e-09   31.1   6.7   1   1   1.7e-10   4.9e-08   28.6   0.8     1    22    14    35    14    35 0.99 EuglossaDilemma_007307
EuglossaDilemma_007596-T1 -            782 Helicase_C           PF00271.32   111   2.8e-32  106.6   0.0   1   1   3.8e-33   7.5e-31  102.0   0.0     1   111   612   721   612   721 0.93 EuglossaDilemma_007596
EuglossaDilemma_007557-T1 -           1030 Helicase_C           PF00271.32   111   2.1e-27   90.8   0.0   1   1   4.7e-29   9.2e-27   88.8   0.0     2   111   601   710   599   710 0.91 EuglossaDilemma_007557
EuglossaDilemma_007379-T1 -            590 Helicase_C           PF00271.32   111   1.5e-17   59.2   0.0   1   1   2.9e-19   5.7e-17   57.3   0.0     8   110   165   293   157   294 0.83 EuglossaDilemma_007379
EuglossaDilemma_007597-T1 -            391 His_Phos_2           PF00328.23   383   1.5e-17   59.2   3.1   1   1   3.5e-16     2e-13   45.5   0.8    69   337    73   309    65   335 0.81 EuglossaDilemma_007597
EuglossaDilemma_007474-T1 -            243 HLH                  PF00010.27    54   4.4e-22   73.1   0.3   1   1   6.2e-24   7.3e-22   72.4   0.3     1    53   112   163   112   164 0.98 EuglossaDilemma_007474
EuglossaDilemma_007243-T1 -            300 HLH                  PF00010.27    54   8.1e-21   69.0   0.0   1   1   1.3e-22   1.5e-20   68.1   0.0     3    54    85   152    83   152 0.97 EuglossaDilemma_007243
EuglossaDilemma_007240-T1 -            341 HLH                  PF00010.27    54   3.4e-20   67.0   0.0   1   1     5e-22   5.8e-20   66.3   0.0     3    54    84   140    82   140 0.96 EuglossaDilemma_007240
EuglossaDilemma_007457-T1 -            366 HLH                  PF00010.27    54   4.4e-17   57.1   0.8   1   1   1.1e-18   1.3e-16   55.6   0.4     1    53   254   304   254   304 0.95 EuglossaDilemma_007457
EuglossaDilemma_007413-T1 -            316 HLH                  PF00010.27    54   3.1e-14   47.9   0.5   1   1   2.7e-16   3.1e-14   47.9   0.5     1    53   141   192   141   193 0.95 EuglossaDilemma_007413
EuglossaDilemma_007388-T1 -            529 HMG_box              PF00505.20    69   1.1e-26   88.2   3.1   1   1   8.9e-29   2.6e-26   87.1   3.1     1    69   332   400   332   400 0.99 EuglossaDilemma_007388
EuglossaDilemma_007576-T1 -            329 HMG_box              PF00505.20    69   3.4e-21   70.7   2.3   1   1   1.6e-23   4.7e-21   70.2   0.5     1    69    83   151    83   151 0.99 EuglossaDilemma_007576
EuglossaDilemma_007576-T1 -            329 HMG_box_2            PF09011.11    73   1.9e-15   52.5   3.7   1   1   8.2e-18   2.4e-15   52.1   0.3     4    72    83   150    80   151 0.96 EuglossaDilemma_007576
EuglossaDilemma_007388-T1 -            529 HMG_box_2            PF09011.11    73   2.9e-10   35.8   1.7   1   1   9.9e-13   2.9e-10   35.8   1.7     5    57   333   384   327   399 0.86 EuglossaDilemma_007388
EuglossaDilemma_007659-T1 -            388 Homeodomain          PF00046.30    57   7.7e-24   78.6   8.1   1   1   2.3e-26   1.4e-23   77.8   8.1     1    57   232   288   232   288 0.99 EuglossaDilemma_007659
EuglossaDilemma_007185-T1 -            401 Hormone_recep        PF00104.31   211   3.8e-21   70.8   0.0   1   2   5.1e-11   1.5e-08   29.7   0.0     7    63   191   247   187   255 0.93 EuglossaDilemma_007185
EuglossaDilemma_007185-T1 -            401 Hormone_recep        PF00104.31   211   3.8e-21   70.8   0.0   2   2   6.8e-14     2e-11   39.1   0.0   116   210   274   384   263   385 0.90 EuglossaDilemma_007185
EuglossaDilemma_007315-T1 -           1240 Hormone_recep        PF00104.31   211   4.7e-14   47.7   2.2   1   1   1.6e-16   4.7e-14   47.7   2.2    14   193   926  1107   916  1109 0.76 EuglossaDilemma_007315
EuglossaDilemma_007487-T1 -            569 HRM                  PF02793.23    65   9.5e-18   59.5   7.2   1   1   5.3e-20   3.1e-17   57.8   7.2     4    63    40   103    37   105 0.91 EuglossaDilemma_007487
EuglossaDilemma_007483-T1 -            561 HTH_48               PF17906.2     50   2.1e-20   67.8   0.3   1   1   2.4e-22   4.6e-20   66.7   0.3     3    50   339   386   338   386 0.98 EuglossaDilemma_007483
EuglossaDilemma_007169-T1 -            239 HTH_48               PF17906.2     50   1.7e-19   64.9   0.3   1   1   1.8e-21   3.6e-19   63.9   0.3     3    49    57   103    56   104 0.96 EuglossaDilemma_007169
EuglossaDilemma_007482-T1 -            136 HTH_48               PF17906.2     50   6.6e-16   53.4   0.2   1   1   5.2e-18     1e-15   52.8   0.2    10    50    35    75    31    75 0.94 EuglossaDilemma_007482
EuglossaDilemma_007390-T1 -            470 HTH_9                PF08221.12    62   2.7e-09   32.2   0.1   1   1   1.2e-09   6.7e-07   24.5   0.0    25    60     2    37     1    39 0.94 EuglossaDilemma_007390
EuglossaDilemma_007506-T1 -            495 HTH_psq              PF05225.17    45   1.7e-13   45.3   0.1   1   1   5.7e-16   3.3e-13   44.4   0.1     4    45   342   383   339   383 0.92 EuglossaDilemma_007506
EuglossaDilemma_007656-T1 -           1447 Hydrolase            PF00702.27   210   3.1e-21   71.8   0.2   1   2   1.9e-10   5.6e-08   28.5   0.0    67   156   716   837   659   862 0.83 EuglossaDilemma_007656
EuglossaDilemma_007656-T1 -           1447 Hydrolase            PF00702.27   210   3.1e-21   71.8   0.2   2   2   7.5e-11   2.2e-08   29.8   0.0   170   209   944   986   905   987 0.77 EuglossaDilemma_007656
EuglossaDilemma_007514-T1 -           1260 Hydrolase            PF00702.27   210   9.6e-16   53.8   0.9   1   1   8.9e-17   2.6e-14   49.2   0.1     2   210   442   790   441   790 0.63 EuglossaDilemma_007514
EuglossaDilemma_007514-T1 -           1260 Hydrolase_3          PF08282.13   255     5e-08   28.1   6.0   1   1   1.2e-09   6.9e-07   24.4   0.6   186   254   752   822   740   823 0.84 EuglossaDilemma_007514
EuglossaDilemma_007126-T1 -            658 Hydrolase_4          PF12146.9    239   8.6e-10   33.4   0.0   1   1   2.4e-12   1.4e-09   32.7   0.0     3    90   555   642   553   652 0.86 EuglossaDilemma_007126
EuglossaDilemma_007580-T1 -           1513 I-set                PF07679.17    90   1.3e-55  180.7   0.0   1   3     2e-11   1.2e-08   30.2   0.0     1    77   151   226   151   238 0.86 EuglossaDilemma_007580
EuglossaDilemma_007580-T1 -           1513 I-set                PF07679.17    90   1.3e-55  180.7   0.0   2   3   8.2e-21   4.8e-18   60.3   0.0     3    90   254   341   252   341 0.93 EuglossaDilemma_007580
EuglossaDilemma_007580-T1 -           1513 I-set                PF07679.17    90   1.3e-55  180.7   0.0   3   3   2.9e-20   1.7e-17   58.5   0.0     1    90   345   431   345   431 0.94 EuglossaDilemma_007580
EuglossaDilemma_007177-T1 -           1014 IBN_N                PF03810.20    74   3.6e-12   41.3   2.6   1   1   1.4e-14   8.3e-12   40.1   0.2     2    73   124   196   123   197 0.92 EuglossaDilemma_007177
EuglossaDilemma_007520-T1 -            645 IFT81_CH             PF18383.2    123   2.2e-45  149.1   0.2   1   1   3.8e-48   2.2e-45  149.1   0.2     1   123     3   125     3   125 0.98 EuglossaDilemma_007520
EuglossaDilemma_007580-T1 -           1513 ig                   PF00047.26    87   3.8e-26   86.3   0.0   1   1   2.6e-12   1.5e-09   33.1   0.0     7    77   262   329   257   333 0.89 EuglossaDilemma_007580
EuglossaDilemma_007580-T1 -           1513 Ig_2                 PF13895.7     79   7.2e-35  114.4   0.1   1   1   3.3e-15   1.9e-12   42.5   0.0     8    66   260   329   252   341 0.82 EuglossaDilemma_007580
EuglossaDilemma_007580-T1 -           1513 Ig_3                 PF13927.7     79   3.9e-51  166.8   0.2   1   3   8.1e-12   4.7e-09   31.9   0.0     7    78   156   225   151   226 0.84 EuglossaDilemma_007580
EuglossaDilemma_007580-T1 -           1513 Ig_3                 PF13927.7     79   3.9e-51  166.8   0.2   2   3   2.2e-20   1.3e-17   59.4   0.0     1    79   251   328   251   328 0.90 EuglossaDilemma_007580
EuglossaDilemma_007580-T1 -           1513 Ig_3                 PF13927.7     79   3.9e-51  166.8   0.2   3   3     3e-14   1.7e-11   39.7   0.0     1    79   344   418   344   418 0.90 EuglossaDilemma_007580
EuglossaDilemma_007284-T1 -           1049 IML1                 PF12257.9    286  2.1e-117  386.5   0.8   1   1  5.1e-120    3e-117  385.9   0.8     1   286    96   383    96   383 0.95 EuglossaDilemma_007284
EuglossaDilemma_007081-T1 -           1235 INCENP_ARK-bind      PF03941.16    55   6.1e-06   21.3   0.1   1   1     1e-08   6.1e-06   21.3   0.1     4    55  1152  1207  1148  1207 0.82 EuglossaDilemma_007081
EuglossaDilemma_007423-T1 -           1031 Integrin_alpha2      PF08441.13   467   9.1e-41  135.3   6.1   1   1   2.2e-43   1.3e-40  134.8   6.1     2   467   477   890   476   890 0.78 EuglossaDilemma_007423
EuglossaDilemma_007442-T1 -            467 Ion_trans            PF00520.32   245   2.6e-23   77.7  14.9   1   1   5.4e-26   3.1e-23   77.4  14.9     2   241   224   458   223   462 0.91 EuglossaDilemma_007442
EuglossaDilemma_007442-T1 -            467 Ion_trans_2          PF07885.17    79   8.5e-07   24.1   0.4   1   1   1.5e-09   8.5e-07   24.1   0.4    22    78   400   455   363   456 0.80 EuglossaDilemma_007442
EuglossaDilemma_007405-T1 -            232 IPPT                 PF01715.18   244   7.2e-09   30.9   0.2   1   1   2.1e-11   1.2e-08   30.1   0.2   194   240    65   121    29   124 0.79 EuglossaDilemma_007405
EuglossaDilemma_007447-T1 -            199 IP_trans             PF02121.19   247   4.1e-64  211.7   0.1   1   1   1.7e-66   5.1e-64  211.3   0.1    97   246     5   152     2   153 0.99 EuglossaDilemma_007447
EuglossaDilemma_007448-T1 -            102 IP_trans             PF02121.19   247   1.1e-42  141.4   1.2   1   1   4.6e-45   1.3e-42  141.2   1.2     2    97     3    97     2   101 0.97 EuglossaDilemma_007448
EuglossaDilemma_007135-T1 -            108 IQ                   PF00612.28    21   8.9e-08   26.7   0.1   1   1   2.3e-10   1.4e-07   26.1   0.1     2    21    58    77    57    77 0.91 EuglossaDilemma_007135
EuglossaDilemma_007486-T1 -            268 JHBP                 PF06585.12   239   4.4e-40  132.5   0.4   1   1   8.5e-43     5e-40  132.3   0.4    29   238    45   250    12   251 0.93 EuglossaDilemma_007486
EuglossaDilemma_007556-T1 -            929 Kazal_2              PF07648.16    49   1.9e-11   39.2  14.5   1   2   2.5e-07   0.00015   17.1   2.7     3    36   594   623   592   633 0.80 EuglossaDilemma_007556
EuglossaDilemma_007556-T1 -            929 Kazal_2              PF07648.16    49   1.9e-11   39.2  14.5   2   2   6.1e-07   0.00036   15.8   1.4     2    30   712   735   711   749 0.76 EuglossaDilemma_007556
EuglossaDilemma_007377-T1 -            353 Kinase-like          PF14531.7    288   2.5e-08   28.7   0.0   1   1   1.6e-10   4.7e-08   27.8   0.0   143   288   144   283    73   283 0.76 EuglossaDilemma_007377
EuglossaDilemma_007500-T1 -            366 Kinase-like          PF14531.7    288   1.2e-07   26.5   0.0   1   1   6.4e-10   1.9e-07   25.8   0.0   157   288   135   272   105   272 0.79 EuglossaDilemma_007500
EuglossaDilemma_007641-T1 -            325 Lipase               PF00151.20   336   4.5e-67  221.9   0.0   1   1   9.5e-70   5.6e-67  221.5   0.0    35   336    28   315    22   315 0.89 EuglossaDilemma_007641
EuglossaDilemma_007223-T1 -            905 LLGL                 PF08366.14   104   1.2e-35  117.2   0.0   1   1   6.1e-38   3.6e-35  115.7   0.0     4   104   230   335   227   335 0.94 EuglossaDilemma_007223
EuglossaDilemma_007507-T1 -            465 LRR_5                PF13306.7    128   2.6e-26   87.3   0.0   1   2   1.6e-18   4.6e-16   54.1   0.0     3   123   145   271   143   275 0.93 EuglossaDilemma_007507
EuglossaDilemma_007507-T1 -            465 LRR_5                PF13306.7    128   2.6e-26   87.3   0.0   2   2   6.8e-14     2e-11   39.1   0.0     3   109   241   352   239   364 0.68 EuglossaDilemma_007507
EuglossaDilemma_007168-T1 -            788 LRR_5                PF13306.7    128   8.9e-16   53.2   1.1   1   2   1.3e-09   3.7e-07   25.3   0.0     1    90     9   102     9   134 0.76 EuglossaDilemma_007168
EuglossaDilemma_007168-T1 -            788 LRR_5                PF13306.7    128   8.9e-16   53.2   1.1   2   2   3.6e-09     1e-06   23.9   0.1    26   111   135   225   115   238 0.75 EuglossaDilemma_007168
EuglossaDilemma_007212-T1 -            483 LRR_6                PF13516.7     24   3.2e-31  100.0  33.0   1   8   2.8e-05     0.017   10.6   0.1     3    21   179   198   179   199 0.92 EuglossaDilemma_007212
EuglossaDilemma_007212-T1 -            483 LRR_6                PF13516.7     24   3.2e-31  100.0  33.0   2   8   8.3e-05     0.049    9.1   0.3     3    17   206   221   206   224 0.91 EuglossaDilemma_007212
EuglossaDilemma_007212-T1 -            483 LRR_6                PF13516.7     24   3.2e-31  100.0  33.0   3   8   9.5e-06    0.0056   12.0   0.3     3    24   232   254   230   254 0.91 EuglossaDilemma_007212
EuglossaDilemma_007212-T1 -            483 LRR_6                PF13516.7     24   3.2e-31  100.0  33.0   4   8   2.7e-05     0.016   10.6   0.0     3    24   258   280   256   280 0.91 EuglossaDilemma_007212
EuglossaDilemma_007212-T1 -            483 LRR_6                PF13516.7     24   3.2e-31  100.0  33.0   5   8     1e-07   5.9e-05   18.2   0.3     3    24   317   339   315   339 0.95 EuglossaDilemma_007212
EuglossaDilemma_007212-T1 -            483 LRR_6                PF13516.7     24   3.2e-31  100.0  33.0   6   8   5.9e-07   0.00035   15.8   0.0     3    24   342   364   340   364 0.91 EuglossaDilemma_007212
EuglossaDilemma_007212-T1 -            483 LRR_6                PF13516.7     24   3.2e-31  100.0  33.0   7   8   5.9e-05     0.034    9.6   0.0     6    23   371   389   368   390 0.86 EuglossaDilemma_007212
EuglossaDilemma_007212-T1 -            483 LRR_6                PF13516.7     24   3.2e-31  100.0  33.0   8   8   3.4e-05      0.02   10.3   0.1     4    23   395   414   392   415 0.86 EuglossaDilemma_007212
EuglossaDilemma_007168-T1 -            788 LRR_8                PF13855.7     61   8.9e-37  119.9  21.2   1   2   6.4e-17   1.2e-14   49.0   5.8     2    60    22    79    21    80 0.97 EuglossaDilemma_007168
EuglossaDilemma_007168-T1 -            788 LRR_8                PF13855.7     61   8.9e-37  119.9  21.2   2   2   1.2e-11   2.4e-09   32.1   1.6     2    61   169   228   168   228 0.98 EuglossaDilemma_007168
EuglossaDilemma_007507-T1 -            465 LRR_8                PF13855.7     61   1.1e-35  116.4  30.2   1   3   4.1e-15     8e-13   43.2   0.0     2    61   131   190   130   190 0.97 EuglossaDilemma_007507
EuglossaDilemma_007507-T1 -            465 LRR_8                PF13855.7     61   1.1e-35  116.4  30.2   2   3   8.7e-13   1.7e-10   35.7   1.0     2    61   179   238   178   238 0.98 EuglossaDilemma_007507
EuglossaDilemma_007507-T1 -            465 LRR_8                PF13855.7     61   1.1e-35  116.4  30.2   3   3   1.6e-10   3.1e-08   28.5   1.8     2    54   203   255   202   258 0.95 EuglossaDilemma_007507
EuglossaDilemma_007217-T1 -            405 LRR_8                PF13855.7     61   3.4e-17   57.2  28.0   1   2   3.5e-10   6.8e-08   27.4   6.2    18    61   165   206   148   206 0.84 EuglossaDilemma_007217
EuglossaDilemma_007217-T1 -            405 LRR_8                PF13855.7     61   3.4e-17   57.2  28.0   2   2   4.2e-12   8.2e-10   33.5   8.8     1    61   222   280   222   280 0.98 EuglossaDilemma_007217
EuglossaDilemma_007179-T1 -            525 LSM                  PF01423.23    67     8e-23   75.2   0.2   1   1   3.1e-25   1.8e-22   74.0   0.2     3    66   317   389   315   390 0.95 EuglossaDilemma_007179
EuglossaDilemma_007395-T1 -            186 MafB19-deam          PF14437.7    138   1.2e-16   56.0   0.2   1   1   2.6e-19   1.5e-16   55.6   0.2     2   102    24   140    23   166 0.85 EuglossaDilemma_007395
EuglossaDilemma_007204-T1 -           1000 Meckelin             PF09773.10   825  6.1e-165  545.7  61.0   1   1  1.9e-167  1.1e-164  544.8  61.0     3   825   130  1000   128  1000 0.90 EuglossaDilemma_007204
EuglossaDilemma_007314-T1 -            303 Metallophos          PF00149.29   205     6e-39  129.8   0.3   1   1   5.5e-41   8.1e-39  129.4   0.3     2   202    45   236    44   239 0.92 EuglossaDilemma_007314
EuglossaDilemma_007425-T1 -            488 Metallophos          PF00149.29   205   6.6e-37  123.1   0.3   1   1   4.2e-38   6.2e-36  120.0   0.1     2   203   227   420   226   422 0.88 EuglossaDilemma_007425
EuglossaDilemma_007609-T1 -            585 Metallophos          PF00149.29   205   4.7e-17   58.3   0.0   1   1   6.3e-19   9.2e-17   57.4   0.0     1   202    32   248    32   251 0.78 EuglossaDilemma_007609
EuglossaDilemma_007611-T1 -            548 Metallophos          PF00149.29   205   1.7e-15   53.2   0.2   1   1   1.9e-17   2.8e-15   52.5   0.2     2   204    35   249    34   250 0.74 EuglossaDilemma_007611
EuglossaDilemma_007523-T1 -            285 Methyltransf_11      PF08241.13    96   1.8e-19   65.4   0.0   1   1   1.2e-21   3.5e-19   64.5   0.0     1    95   100   198   100   199 0.97 EuglossaDilemma_007523
EuglossaDilemma_007606-T1 -            306 Methyltransf_11      PF08241.13    96   1.1e-06   24.5   0.0   1   1   7.1e-09   2.1e-06   23.5   0.0     1    67    54   120    54   123 0.90 EuglossaDilemma_007606
EuglossaDilemma_007523-T1 -            285 Methyltransf_12      PF08242.13    99   5.7e-15   51.1   0.1   1   1   2.3e-17   1.4e-14   49.9   0.0     1    98   100   196   100   197 0.90 EuglossaDilemma_007523
EuglossaDilemma_007275-T1 -            283 Methyltransf_16      PF10294.10   174   1.6e-10   36.2   0.3   1   1   7.3e-13   4.3e-10   34.8   0.0    18   152    97   232    90   241 0.78 EuglossaDilemma_007275
EuglossaDilemma_007523-T1 -            285 Methyltransf_23      PF13489.7    165   2.3e-21   71.5   0.0   1   1   5.5e-24   3.2e-21   71.0   0.0    25   161    98   249    42   251 0.88 EuglossaDilemma_007523
EuglossaDilemma_007523-T1 -            285 Methyltransf_25      PF13649.7     97   1.7e-16   55.9   0.0   1   1   1.1e-18   3.2e-16   55.0   0.0     1    97    99   195    99   195 0.90 EuglossaDilemma_007523
EuglossaDilemma_007606-T1 -            306 Methyltransf_25      PF13649.7     97   2.2e-09   33.1   0.0   1   1   1.8e-11   5.2e-09   31.9   0.0     1    71    53   121    53   135 0.84 EuglossaDilemma_007606
EuglossaDilemma_007523-T1 -            285 Methyltransf_31      PF13847.7    152   1.9e-15   52.1   0.0   1   1   9.1e-18   2.7e-15   51.7   0.0     4   114    96   219    93   267 0.80 EuglossaDilemma_007523
EuglossaDilemma_007275-T1 -            283 Methyltransf_31      PF13847.7    152   1.4e-08   29.8   1.1   1   1   6.1e-11   1.8e-08   29.5   0.2     5   106   121   232   117   266 0.87 EuglossaDilemma_007275
EuglossaDilemma_007523-T1 -            285 Methyltransf_PK      PF05891.13   218     5e-08   27.9   0.0   1   1   1.3e-10   7.8e-08   27.2   0.0    58   159    98   199    91   206 0.88 EuglossaDilemma_007523
EuglossaDilemma_007235-T1 -            492 MFS_1                PF07690.17   353     4e-36  119.8  16.6   1   2   1.1e-26   7.4e-25   82.7   0.9     7   185    13   198    11   268 0.85 EuglossaDilemma_007235
EuglossaDilemma_007235-T1 -            492 MFS_1                PF07690.17   353     4e-36  119.8  16.6   2   2   2.7e-14   1.7e-12   42.0   8.9     2   172   290   462   289   486 0.88 EuglossaDilemma_007235
EuglossaDilemma_007570-T1 -            545 MFS_1                PF07690.17   353   4.4e-34  113.1  26.9   1   1   3.2e-33   2.1e-31  104.3  26.1     8   349    64   449    52   453 0.78 EuglossaDilemma_007570
EuglossaDilemma_007524-T1 -            466 MFS_1                PF07690.17   353   2.6e-31  104.0  50.5   1   1   6.9e-32   4.5e-30   99.9  28.2     3   352    30   412    22   413 0.77 EuglossaDilemma_007524
EuglossaDilemma_007236-T1 -            470 MFS_1                PF07690.17   353   1.4e-28   95.0  25.5   1   1   1.5e-23   9.5e-22   72.5   3.3    12   188    23   209    16   260 0.80 EuglossaDilemma_007236
EuglossaDilemma_007485-T1 -            477 MFS_1                PF07690.17   353   1.7e-21   71.6  20.3   1   1   2.3e-16   1.5e-14   48.8  11.9    42   260   110   352    49   358 0.73 EuglossaDilemma_007485
EuglossaDilemma_007572-T1 -            532 MFS_1                PF07690.17   353     2e-21   71.5  27.1   1   1     3e-23     2e-21   71.5  27.1     6   349    31   394    26   398 0.78 EuglossaDilemma_007572
EuglossaDilemma_007238-T1 -            549 MFS_1                PF07690.17   353   5.2e-21   70.1   7.3   1   1   4.4e-21   2.9e-19   64.3   5.8     6   189    98   302    91   346 0.73 EuglossaDilemma_007238
EuglossaDilemma_007372-T1 -            383 MFS_1                PF07690.17   353   3.8e-20   67.2   8.3   1   1   8.3e-22   5.4e-20   66.7   8.3    15   187    37   208    16   253 0.80 EuglossaDilemma_007372
EuglossaDilemma_007198-T1 -            414 MFS_1                PF07690.17   353   4.8e-11   37.3  26.1   1   1   7.4e-13   4.8e-11   37.3  26.1    98   350    96   331    94   332 0.79 EuglossaDilemma_007198
EuglossaDilemma_007222-T1 -            322 MMR_HSR1             PF01926.24   114   9.9e-18   59.5   0.1   1   1   2.1e-17   1.8e-15   52.2   0.0     2    58   144   206   143   288 0.69 EuglossaDilemma_007222
EuglossaDilemma_007273-T1 -            244 MMR_HSR1             PF01926.24   114   1.2e-09   33.4   0.0   1   1   2.8e-11   2.3e-09   32.5   0.0     2   114    47   156    46   156 0.80 EuglossaDilemma_007273
EuglossaDilemma_007303-T1 -            224 MMR_HSR1             PF01926.24   114   1.3e-09   33.4   0.1   1   1   2.8e-11   2.4e-09   32.5   0.1     1   102    10   104    10   138 0.64 EuglossaDilemma_007303
EuglossaDilemma_007397-T1 -            421 MMR_HSR1             PF01926.24   114   1.1e-07   27.2   0.2   1   1   4.8e-09     4e-07   25.3   0.0     2    75    46   121    45   186 0.64 EuglossaDilemma_007397
EuglossaDilemma_007467-T1 -            538 MMR_HSR1             PF01926.24   114     1e-06   24.0   0.0   1   1   3.3e-08   2.7e-06   22.6   0.0     1   113   384   492   384   493 0.77 EuglossaDilemma_007467
EuglossaDilemma_007575-T1 -           1143 MMS22L_C             PF14911.7    374     5e-68  225.0  14.7   1   1   1.4e-70     8e-68  224.3  13.2     3   373   762  1126   760  1127 0.95 EuglossaDilemma_007575
EuglossaDilemma_007575-T1 -           1143 MMS22L_N             PF14910.7    708   1.9e-55  183.7  14.7   1   1   9.3e-58   5.4e-55  182.2  14.5   153   572   143   552     7   668 0.80 EuglossaDilemma_007575
EuglossaDilemma_007249-T1 -            426 MRJP                 PF03022.17   287    1e-100  331.9   0.0   1   1    2e-103  1.2e-100  331.7   0.0     1   287   125   410   125   410 0.99 EuglossaDilemma_007249
EuglossaDilemma_007096-T1 -            238 MT                   PF12777.8    344   7.2e-22   73.0   0.3   1   1   1.6e-24   9.2e-22   72.6   0.3   192   337     9   154     3   160 0.95 EuglossaDilemma_007096
EuglossaDilemma_007275-T1 -            283 MTS                  PF05175.15   170   6.8e-07   24.2   0.0   1   1   5.9e-09   1.7e-06   22.9   0.0    17    71   106   157   102   175 0.82 EuglossaDilemma_007275
EuglossaDilemma_007502-T1 -            671 Myotub-related       PF06602.15   355  2.7e-140  462.5   3.1   1   1  1.3e-142  3.7e-140  462.0   3.1     1   355   106   441   106   441 0.96 EuglossaDilemma_007502
EuglossaDilemma_007509-T1 -            693 Myotub-related       PF06602.15   355   3.3e-66  218.8   6.4   1   2   1.6e-14   4.6e-12   40.7   0.2     2   117   216   329   215   353 0.74 EuglossaDilemma_007509
EuglossaDilemma_007509-T1 -            693 Myotub-related       PF06602.15   355   3.3e-66  218.8   6.4   2   2   4.2e-57   1.2e-54  180.7   1.7   179   354   358   532   340   533 0.92 EuglossaDilemma_007509
EuglossaDilemma_007508-T1 -            829 NAD_binding_10       PF13460.7    184   3.2e-08   28.8   0.0   1   1     9e-11   5.3e-08   28.1   0.0    39   147   531   644   490   696 0.69 EuglossaDilemma_007508
EuglossaDilemma_007632-T1 -            437 NAD_kinase           PF01513.22   292   3.4e-68  225.1   0.0   1   1     7e-71   4.1e-68  224.8   0.0     5   290   108   387   104   389 0.90 EuglossaDilemma_007632
EuglossaDilemma_007391-T1 -            586 NARP1                PF12569.9    515  5.9e-178  588.1  14.0   1   1    2e-180  5.9e-178  588.1  14.0     1   401   185   582   185   585 0.98 EuglossaDilemma_007391
EuglossaDilemma_007394-T1 -            277 NARP1                PF12569.9    515     3e-30  100.7   9.5   1   1   1.3e-32   3.8e-30  100.4   9.5   402   515     4   118     1   118 0.89 EuglossaDilemma_007394
EuglossaDilemma_007205-T1 -            106 NDUF_B12             PF08122.13    55   1.4e-18   61.8   0.0   1   1   3.4e-21     2e-18   61.4   0.0     1    51    36    88    36   105 0.85 EuglossaDilemma_007205
EuglossaDilemma_007571-T1 -            184 NDUF_B5              PF09781.10   187   1.3e-48  160.3   0.2   1   1   2.5e-51   1.4e-48  160.1   0.2    15   173    16   169     1   179 0.84 EuglossaDilemma_007571
EuglossaDilemma_007580-T1 -           1513 Neogenin_C           PF06583.13   297   6.3e-88  290.6  22.5   1   1   1.1e-90   6.3e-88  290.6  22.5     1   297  1191  1509  1191  1509 0.87 EuglossaDilemma_007580
EuglossaDilemma_007504-T1 -            926 NHL                  PF01436.22    28     6e-31  100.2  11.4   1   2   2.9e-13   1.7e-10   35.7   0.1     1    28   670   697   670   697 0.98 EuglossaDilemma_007504
EuglossaDilemma_007504-T1 -            926 NHL                  PF01436.22    28     6e-31  100.2  11.4   2   2   1.6e-09   9.3e-07   23.9   0.0     1    28   717   747   717   747 0.97 EuglossaDilemma_007504
EuglossaDilemma_007651-T1 -            471 NMT                  PF01233.20   160   2.1e-76  250.4   0.0   1   1   8.2e-79   4.8e-76  249.2   0.0     7   160   117   270   113   270 0.98 EuglossaDilemma_007651
EuglossaDilemma_007651-T1 -            471 NMT_C                PF02799.16   210   2.7e-80  264.0   0.0   1   1     9e-83   5.2e-80  263.0   0.0     1   192   284   462   284   467 0.98 EuglossaDilemma_007651
EuglossaDilemma_007523-T1 -            285 NodS                 PF05401.12   199     1e-07   26.9   0.0   1   1   2.9e-10   1.7e-07   26.2   0.0    46   168    98   223    95   234 0.83 EuglossaDilemma_007523
EuglossaDilemma_007207-T1 -            556 Nop                  PF01798.19   232   5.4e-86  282.9   0.2   1   1   2.7e-88   1.6e-85  281.4   0.2     1   231   132   360   132   361 0.92 EuglossaDilemma_007207
EuglossaDilemma_007592-T1 -            303 Nse4_C               PF08743.11    91   1.7e-25   84.3   1.3   1   1   8.7e-28   5.1e-25   82.8   0.1     2    90   210   298   209   299 0.97 EuglossaDilemma_007592
EuglossaDilemma_007629-T1 -            593 Nucleos_tra2_C       PF07662.14   209   4.8e-76  250.4   5.4   1   1   8.1e-79   4.8e-76  250.4   5.4     1   209   364   574   364   574 0.97 EuglossaDilemma_007629
EuglossaDilemma_007629-T1 -            593 Nucleos_tra2_N       PF01773.21    74   8.4e-24   79.2   2.1   1   1   1.4e-26   8.4e-24   79.2   2.1     1    72   180   251   180   252 0.98 EuglossaDilemma_007629
EuglossaDilemma_007426-T1 -            244 NUDIX                PF00293.29   131   4.2e-21   70.5   0.0   1   1   1.1e-23   6.2e-21   70.0   0.0     2   121    68   206    67   215 0.82 EuglossaDilemma_007426
EuglossaDilemma_007495-T1 -            206 N_BRCA1_IG           PF16158.6    105   2.9e-29   96.9   0.3   1   1   9.1e-32   5.3e-29   96.1   0.2     1   105    82   180    82   180 0.95 EuglossaDilemma_007495
EuglossaDilemma_007379-T1 -            590 OB_NTP_bind          PF07717.17    83   7.8e-19   63.1   0.1   1   1   7.6e-21   4.4e-18   60.7   0.1     1    82   503   580   503   582 0.92 EuglossaDilemma_007379
EuglossaDilemma_007518-T1 -            114 OS-D                 PF03392.14    93   1.4e-29   97.3   2.8   1   1   2.7e-32   1.6e-29   97.1   2.8     1    88    23   111    23   114 0.94 EuglossaDilemma_007518
EuglossaDilemma_007420-T1 -            485 p450                 PF00067.23   463  3.6e-107  354.1   0.0   1   1  2.9e-109  4.3e-107  353.8   0.0     2   443    43   478    42   484 0.94 EuglossaDilemma_007420
EuglossaDilemma_007239-T1 -            588 p450                 PF00067.23   463  3.8e-105  347.4   0.0   1   1    1e-106  1.5e-104  345.4   0.0     2   443    79   556    78   576 0.93 EuglossaDilemma_007239
EuglossaDilemma_007101-T1 -            250 p450                 PF00067.23   463   2.4e-57  189.8   0.3   1   1     2e-59     3e-57  189.5   0.3   242   460     2   221     1   224 0.94 EuglossaDilemma_007101
EuglossaDilemma_007100-T1 -            273 p450                 PF00067.23   463   4.9e-24   80.0   0.1   1   1     4e-26   5.8e-24   79.8   0.1     3   234    35   267    33   271 0.88 EuglossaDilemma_007100
EuglossaDilemma_007656-T1 -           1447 P5-ATPase            PF12409.9    126   4.2e-25   83.4   0.2   1   1   7.2e-28   4.2e-25   83.4   0.2     1   126    62   208    62   208 0.79 EuglossaDilemma_007656
EuglossaDilemma_007215-T1 -            310 PAP2                 PF01569.22   135   2.4e-25   84.1   2.1   1   1   9.7e-28   5.7e-25   82.9   2.1     5   129   108   249   104   254 0.91 EuglossaDilemma_007215
EuglossaDilemma_007584-T1 -            513 PAP_assoc            PF03828.20    63     2e-08   29.6   0.9   1   1   1.2e-10   6.8e-08   27.9   0.1     2    36   380   413   379   430 0.85 EuglossaDilemma_007584
EuglossaDilemma_007081-T1 -           1235 PDEase_I             PF00233.20   238   6.4e-68  224.1   6.1   1   1   1.1e-70   6.4e-68  224.1   6.1     1   209   342   549   342   554 0.95 EuglossaDilemma_007081
EuglossaDilemma_007114-T1 -            755 PDZ                  PF00595.25    82   8.8e-30   98.1   0.5   1   2   3.6e-12   5.3e-10   34.7   0.1     2    72   469   539   468   551 0.87 EuglossaDilemma_007114
EuglossaDilemma_007114-T1 -            755 PDZ                  PF00595.25    82   8.8e-30   98.1   0.5   2   2   1.9e-20   2.8e-18   61.3   0.0     3    80   648   729   646   730 0.92 EuglossaDilemma_007114
EuglossaDilemma_007122-T1 -            946 PDZ                  PF00595.25    82   1.3e-28   94.4   2.1   1   2   2.4e-12   3.5e-10   35.3   0.0     5    81   635   710   631   711 0.88 EuglossaDilemma_007122
EuglossaDilemma_007122-T1 -            946 PDZ                  PF00595.25    82   1.3e-28   94.4   2.1   2   2   2.1e-19   3.1e-17   57.9   0.8     2    76   835   912   834   918 0.89 EuglossaDilemma_007122
EuglossaDilemma_007115-T1 -            841 PDZ                  PF00595.25    82   1.3e-24   81.6   0.0   1   2   4.7e-11   6.8e-09   31.2   0.0     2    79   574   653   573   656 0.89 EuglossaDilemma_007115
EuglossaDilemma_007115-T1 -            841 PDZ                  PF00595.25    82   1.3e-24   81.6   0.0   2   2   2.3e-16   3.4e-14   48.2   0.0     5    81   755   835   752   836 0.94 EuglossaDilemma_007115
EuglossaDilemma_007461-T1 -           1369 PDZ                  PF00595.25    82   3.2e-12   41.8   0.0   1   1     5e-14   7.3e-12   40.7   0.0     5    70   180   246   177   254 0.91 EuglossaDilemma_007461
EuglossaDilemma_007114-T1 -            755 PDZ_6                PF17820.2     54   2.1e-18   61.2   0.9   1   2   3.8e-10   7.3e-08   27.5   0.6     2    52   496   550   495   552 0.88 EuglossaDilemma_007114
EuglossaDilemma_007114-T1 -            755 PDZ_6                PF17820.2     54   2.1e-18   61.2   0.9   2   2   1.6e-11     3e-09   31.9   0.0     1    41   676   719   676   732 0.82 EuglossaDilemma_007114
EuglossaDilemma_007555-T1 -            663 Peptidase_C78        PF07910.14   212   4.3e-62  204.5   0.1   1   1   5.5e-64   1.6e-61  202.6   0.1     4   212   414   636   411   636 0.92 EuglossaDilemma_007555
EuglossaDilemma_007554-T1 -            246 Peptidase_C78        PF07910.14   212   7.4e-62  203.7   0.2   1   1   4.4e-64   1.3e-61  202.9   0.2     9   212     2   219     1   219 0.92 EuglossaDilemma_007554
EuglossaDilemma_007493-T1 -            335 Pex16                PF08610.11   364   5.8e-81  267.7   0.3   1   1   1.3e-83   7.7e-81  267.2   0.3     2   364    16   327    15   327 0.89 EuglossaDilemma_007493
EuglossaDilemma_007219-T1 -            482 PGM_PMM_I            PF02878.17   138   9.5e-15   49.7   0.1   1   1   8.7e-11   5.1e-08   27.9   0.1    33    90    50   111    40   116 0.82 EuglossaDilemma_007219
EuglossaDilemma_007219-T1 -            482 PGM_PMM_IV           PF00408.21    74   4.6e-10   34.7   0.0   1   1   3.7e-12   2.2e-09   32.6   0.0    23    65   414   460   388   469 0.72 EuglossaDilemma_007219
EuglossaDilemma_007513-T1 -            517 PHD                  PF00628.30    52   9.2e-13   43.1   8.9   1   1   3.2e-15   9.2e-13   43.1   8.9     1    51    38    85    38    86 0.93 EuglossaDilemma_007513
EuglossaDilemma_007475-T1 -           1039 PHD                  PF00628.30    52   2.4e-09   32.2   9.0   1   1   8.3e-12   2.4e-09   32.2   9.0     2    51     8    56     7    57 0.91 EuglossaDilemma_007475
EuglossaDilemma_007475-T1 -           1039 PHD_2                PF13831.7     36   6.3e-15   49.6   3.8   1   1   1.1e-17   6.3e-15   49.6   3.8     2    36    20    55    19    55 0.96 EuglossaDilemma_007475
EuglossaDilemma_007427-T1 -            577 Phosphodiest         PF01663.23   357   5.9e-08   27.8   0.3   1   1   1.7e-09   4.9e-07   24.8   0.3     2   268    34   317    33   337 0.71 EuglossaDilemma_007427
EuglossaDilemma_007428-T1 -            522 Phosphodiest         PF01663.23   357   6.1e-08   27.7   0.3   1   1     1e-09     3e-07   25.4   0.3    11   237     7   260     2   283 0.63 EuglossaDilemma_007428
EuglossaDilemma_007381-T1 -           1498 PH_16                PF17838.2    123     2e-29   97.2   0.0   1   1   9.2e-32   5.4e-29   95.8   0.0     3   123   885  1003   883  1003 0.97 EuglossaDilemma_007381
EuglossaDilemma_007577-T1 -           2027 PI3_PI4_kinase       PF00454.28   250   1.3e-54  180.8   0.0   1   1   6.3e-57   3.7e-54  179.3   0.0     2   249  1709  1953  1708  1954 0.95 EuglossaDilemma_007577
EuglossaDilemma_007566-T1 -            458 PID                  PF00640.24   140   2.4e-31  103.8   0.2   1   1   1.2e-33   7.1e-31  102.3   0.0     1   139    43   174    43   175 0.93 EuglossaDilemma_007566
EuglossaDilemma_007566-T1 -            458 PID_2                PF14719.7    184   3.4e-08   28.8   0.1   1   1   8.5e-11     5e-08   28.2   0.1     2   127    43   173    42   210 0.75 EuglossaDilemma_007566
EuglossaDilemma_007172-T1 -            339 PIP49_C              PF12260.9    189   2.5e-37  123.5   0.9   1   1   5.1e-40     3e-37  123.2   0.1     2   167   152   315   151   331 0.87 EuglossaDilemma_007172
EuglossaDilemma_007434-T1 -            110 PKI                  PF02827.17    69   1.5e-14   49.3   0.3   1   1   3.3e-17   1.9e-14   48.9   0.3     8    60    51   103    45   110 0.85 EuglossaDilemma_007434
EuglossaDilemma_007377-T1 -            353 Pkinase              PF00069.26   264   2.3e-70  232.1   0.0   1   1   1.5e-72   2.9e-70  231.8   0.0     1   264    46   300    46   300 0.96 EuglossaDilemma_007377
EuglossaDilemma_007500-T1 -            366 Pkinase              PF00069.26   264   1.5e-62  206.5   0.0   1   1   1.4e-64   2.6e-62  205.7   0.0     1   264    19   284    19   284 0.91 EuglossaDilemma_007500
EuglossaDilemma_007173-T1 -            583 Pkinase              PF00069.26   264   9.9e-50  164.5   1.1   1   2   2.5e-13   4.8e-11   37.6   0.2     2    87   147   237   146   304 0.80 EuglossaDilemma_007173
EuglossaDilemma_007173-T1 -            583 Pkinase              PF00069.26   264   9.9e-50  164.5   1.1   2   2   4.6e-40     9e-38  125.3   0.1    65   260   354   535   317   537 0.83 EuglossaDilemma_007173
EuglossaDilemma_007500-T1 -            366 PK_Tyr_Ser-Thr       PF07714.18   259   2.1e-43  143.6   0.0   1   1   1.5e-45   2.9e-43  143.2   0.0     2   257    20   280    19   281 0.89 EuglossaDilemma_007500
EuglossaDilemma_007377-T1 -            353 PK_Tyr_Ser-Thr       PF07714.18   259   1.8e-33  111.1   0.0   1   1   1.2e-35   2.3e-33  110.7   0.0     3   249    48   283    46   288 0.90 EuglossaDilemma_007377
EuglossaDilemma_007173-T1 -            583 PK_Tyr_Ser-Thr       PF07714.18   259   1.2e-30  101.8   6.2   1   1   3.2e-26   6.3e-24   79.8   3.8    45   259   329   537   244   537 0.84 EuglossaDilemma_007173
EuglossaDilemma_007274-T1 -            243 PNP_phzG_C           PF10590.10    43   1.3e-21   71.5   1.9   1   1   4.3e-24   2.5e-21   70.7   1.1     1    43   189   243   189   243 0.87 EuglossaDilemma_007274
EuglossaDilemma_007425-T1 -            488 PPP5                 PF08321.13    94   1.4e-31  103.9   1.1   1   1   5.7e-34   3.3e-31  102.6   1.1     1    94   127   219   127   219 0.97 EuglossaDilemma_007425
EuglossaDilemma_007661-T1 -            208 Proteasome           PF00227.27   190   1.7e-42  140.2   0.0   1   1   3.3e-45   1.9e-42  140.1   0.0     3   190    10   193     8   193 0.98 EuglossaDilemma_007661
EuglossaDilemma_007566-T1 -            458 PTB                  PF08416.14   130   9.7e-11   37.2   0.0   1   1   2.8e-13   1.7e-10   36.4   0.0     1   119    42   164    42   169 0.85 EuglossaDilemma_007566
EuglossaDilemma_007274-T1 -            243 Putative_PNPOx       PF01243.21    88   7.3e-26   85.4   0.0   1   1   2.1e-28   1.2e-25   84.7   0.0    12    87    52   135    42   136 0.87 EuglossaDilemma_007274
EuglossaDilemma_007274-T1 -            243 Pyridox_oxase_2      PF12766.8    100   3.1e-07   26.1   0.0   1   1   8.4e-10   4.9e-07   25.5   0.0     3    97    44   130    42   133 0.92 EuglossaDilemma_007274
EuglossaDilemma_007582-T1 -           1310 R3H                  PF01424.23    60   2.5e-13   45.0   0.1   1   1   1.2e-15   7.3e-13   43.5   0.1     3    59   364   419   362   420 0.85 EuglossaDilemma_007582
EuglossaDilemma_007605-T1 -            581 RA                   PF00788.24    93     1e-09   34.1   0.6   1   1   6.6e-12   3.8e-09   32.3   0.0     4    91     2    80     1    82 0.94 EuglossaDilemma_007605
EuglossaDilemma_007170-T1 -            444 Rab3-GTPase_cat      PF13890.7    163   1.9e-61  201.6   0.8   1   1   7.9e-64   4.6e-61  200.4   0.8     3   162    89   241    88   242 0.97 EuglossaDilemma_007170
EuglossaDilemma_007211-T1 -            227 Ras                  PF00071.23   162   6.5e-59  193.3   0.7   1   1   5.4e-61     1e-58  192.6   0.7     8   161     3   155     2   156 0.98 EuglossaDilemma_007211
EuglossaDilemma_007303-T1 -            224 Ras                  PF00071.23   162   3.1e-58  191.1   0.7   1   1   1.9e-60   3.6e-58  190.9   0.7     1   161    10   170    10   171 0.98 EuglossaDilemma_007303
EuglossaDilemma_007467-T1 -            538 Ras                  PF00071.23   162   7.4e-16   53.3   0.0   1   1   2.3e-17   4.5e-15   50.8   0.0     1   117   384   497   384   514 0.91 EuglossaDilemma_007467
EuglossaDilemma_007321-T1 -           1118 RasGAP               PF00616.20   208   2.1e-26   88.1   8.2   1   1   3.3e-22     2e-19   65.4   0.1   107   208   312   410   306   410 0.93 EuglossaDilemma_007321
EuglossaDilemma_007604-T1 -            339 Rep_fac_C            PF08542.12    88   8.3e-08   27.8   0.0   1   1     4e-10   2.3e-07   26.3   0.0    10    88   247   322   235   322 0.84 EuglossaDilemma_007604
EuglossaDilemma_007151-T1 -           1254 ResIII               PF04851.16   171     2e-06   23.1   0.0   1   1   3.4e-09     2e-06   23.1   0.0     2    64   769   829   768   842 0.89 EuglossaDilemma_007151
EuglossaDilemma_007087-T1 -           1836 RFX_DNA_binding      PF02257.16    79   1.4e-09   33.7   0.0   1   1   8.3e-12   4.9e-09   31.9   0.0     2    55   617   671   616   695 0.92 EuglossaDilemma_007087
EuglossaDilemma_007461-T1 -           1369 RhoGAP               PF00620.28   152   1.7e-39  130.2   0.0   1   1   1.2e-41   3.4e-39  129.3   0.0     1   148  1013  1163  1013  1166 0.94 EuglossaDilemma_007461
EuglossaDilemma_007286-T1 -            643 RhoGAP               PF00620.28   152   2.4e-38  126.5   0.0   1   1   2.9e-40   8.4e-38  124.7   0.0     1   145   399   541   399   547 0.97 EuglossaDilemma_007286
EuglossaDilemma_007156-T1 -           1673 RhoGEF               PF00621.21   183   8.2e-36  119.1   5.1   1   1   6.1e-38   1.8e-35  118.0   5.1     1   183  1281  1470  1281  1470 0.86 EuglossaDilemma_007156
EuglossaDilemma_007381-T1 -           1498 RhoGEF               PF00621.21   183   2.7e-25   84.8   0.0   1   1   2.6e-27   7.6e-25   83.3   0.0     2   182   676   856   675   857 0.92 EuglossaDilemma_007381
EuglossaDilemma_007367-T1 -            199 Ribosomal_L5         PF00281.20    57   2.1e-25   84.0   0.1   1   1   1.4e-26   8.3e-24   78.9   0.0     1    57    30    83    30    83 1.00 EuglossaDilemma_007367
EuglossaDilemma_007367-T1 -            199 Ribosomal_L5_C       PF00673.22    94     3e-23   77.1   0.0   1   1   8.9e-26   5.2e-23   76.3   0.0     1    94    87   185    87   185 0.94 EuglossaDilemma_007367
EuglossaDilemma_007437-T1 -            132 Ribosomal_S14        PF00253.22    54   2.7e-17   57.5   0.3   1   1   1.4e-19   8.1e-17   56.0   0.3     4    53    81   130    80   130 0.97 EuglossaDilemma_007437
EuglossaDilemma_007499-T1 -            280 Ribosomal_S5         PF00333.21    65   3.8e-31  102.1   0.5   1   1   1.5e-33   8.7e-31  101.0   0.5     1    65    93   157    93   157 0.99 EuglossaDilemma_007499
EuglossaDilemma_007499-T1 -            280 Ribosomal_S5_C       PF03719.16    72   1.9e-25   83.3   0.0   1   1   5.5e-28   3.2e-25   82.6   0.0     1    72   176   247   176   247 0.95 EuglossaDilemma_007499
EuglossaDilemma_007505-T1 -            522 Ric8                 PF10165.10   457  7.9e-114  376.3   6.8   1   1  1.6e-116  9.4e-114  376.0   6.8     1   457    65   495    65   495 0.89 EuglossaDilemma_007505
EuglossaDilemma_007584-T1 -            513 RL                   PF17797.2     71   4.4e-12   41.0   1.8   1   1   5.9e-13   3.5e-10   34.9   1.4     2    62    49   111    48   118 0.87 EuglossaDilemma_007584
EuglossaDilemma_007508-T1 -            829 RmlD_sub_bind        PF04321.18   287   1.9e-09   32.2   0.0   1   1   1.6e-11   9.2e-09   29.9   0.0    35   189   538   680   486   729 0.64 EuglossaDilemma_007508
EuglossaDilemma_007498-T1 -            108 RNA_pol_L            PF01193.25    74   2.3e-09   32.2   0.0   1   1   5.5e-12   3.2e-09   31.7   0.0     1    74    18    83    18    83 0.90 EuglossaDilemma_007498
EuglossaDilemma_007498-T1 -            108 RNA_pol_L_2          PF13656.7     75   3.5e-23   76.4   0.0   1   1   7.5e-26   4.4e-23   76.1   0.0     3    73    18    87    16    89 0.95 EuglossaDilemma_007498
EuglossaDilemma_007390-T1 -            470 RNA_pol_Rpc82        PF05645.14   258   2.7e-27   91.3   3.4   1   1     3e-29   1.7e-26   88.6   0.1    77   258   129   284    89   284 0.83 EuglossaDilemma_007390
EuglossaDilemma_007303-T1 -            224 Roc                  PF08477.14   120   1.8e-37  123.4   0.9   1   1   1.3e-39   2.5e-37  123.0   0.9     1   120    10   126    10   126 0.90 EuglossaDilemma_007303
EuglossaDilemma_007211-T1 -            227 Roc                  PF08477.14   120   5.5e-32  105.7   0.2   1   1   2.8e-34   5.5e-32  105.7   0.2     8   119     3   109     2   110 0.91 EuglossaDilemma_007211
EuglossaDilemma_007467-T1 -            538 Roc                  PF08477.14   120   1.5e-16   55.9   0.0   1   1   2.1e-18   4.1e-16   54.5   0.0     1   119   384   495   384   496 0.79 EuglossaDilemma_007467
EuglossaDilemma_007178-T1 -            144 RRM_1                PF00076.23    70   2.4e-19   64.1   0.0   1   1   1.8e-21   3.6e-19   63.6   0.0     1    69    19    88    19    89 0.97 EuglossaDilemma_007178
EuglossaDilemma_007220-T1 -            417 RRM_1                PF00076.23    70   1.9e-17   58.1   0.0   1   1   1.5e-19   2.8e-17   57.5   0.0     1    69    12    73    12    74 0.98 EuglossaDilemma_007220
EuglossaDilemma_007606-T1 -            306 RrnaAD               PF00398.21   265   2.4e-66  218.7   0.1   1   1     1e-68   2.9e-66  218.4   0.1     4   240    23   250    20   271 0.94 EuglossaDilemma_007606
EuglossaDilemma_007149-T1 -            341 RrnaAD               PF00398.21   265   3.5e-41  136.2   0.0   1   1   1.7e-43   4.9e-41  135.7   0.0     3   235    22   271    20   306 0.88 EuglossaDilemma_007149
EuglossaDilemma_007175-T1 -            890 RSB_motif            PF16294.6    102   1.2e-29   97.8   5.5   1   1     2e-32   1.2e-29   97.8   5.5     3    89   776   860   774   864 0.94 EuglossaDilemma_007175
EuglossaDilemma_007171-T1 -            562 RTP1_C1              PF10363.10   112   6.2e-35  115.0   5.6   1   1   1.1e-37   6.3e-35  115.0   0.2     1   112   391   507   391   507 0.96 EuglossaDilemma_007171
EuglossaDilemma_007626-T1 -            492 Runt                 PF00853.20   130   4.2e-72  235.0   0.0   1   1   4.1e-74   5.9e-72  234.5   0.0     3   129    89   215    87   216 0.98 EuglossaDilemma_007626
EuglossaDilemma_007621-T1 -            513 Runt                 PF00853.20   130   2.9e-71  232.3   0.1   1   1   2.9e-73   4.2e-71  231.8   0.1     3   129    73   199    71   200 0.98 EuglossaDilemma_007621
EuglossaDilemma_007625-T1 -            334 Runt                 PF00853.20   130   2.6e-70  229.2   0.0   1   1     3e-72   4.4e-70  228.5   0.0     2   129    17   144    16   145 0.98 EuglossaDilemma_007625
EuglossaDilemma_007627-T1 -            612 Runt                 PF00853.20   130   1.1e-69  227.2   0.0   1   1   1.1e-71   1.6e-69  226.6   0.0     5   129    93   217    89   218 0.98 EuglossaDilemma_007627
EuglossaDilemma_007473-T1 -            445 RVP                  PF00077.21   101     6e-07   25.0   0.1   1   1   2.7e-09   1.6e-06   23.6   0.1     7    99   218   313   215   315 0.79 EuglossaDilemma_007473
EuglossaDilemma_007473-T1 -            445 RVP_2                PF08284.12   136   8.2e-07   24.1   0.0   1   1   3.1e-09   1.8e-06   23.0   0.0    24   127   218   320   200   328 0.86 EuglossaDilemma_007473
EuglossaDilemma_007160-T1 -            405 SAM_1                PF00536.31    64   3.7e-09   32.1   0.9   1   1   2.5e-11   1.4e-08   30.2   0.2    12    60   349   397   347   401 0.95 EuglossaDilemma_007160
EuglossaDilemma_007160-T1 -            405 SAM_2                PF07647.18    66     1e-07   27.2   0.1   1   1   6.1e-10   3.6e-07   25.4   0.1    13    60   349   395   346   399 0.94 EuglossaDilemma_007160
EuglossaDilemma_007357-T1 -            426 SAM_PNT              PF02198.17    84   3.5e-17   57.4   0.0   1   1   1.1e-19   6.4e-17   56.5   0.0     2    67   341   406   340   419 0.94 EuglossaDilemma_007357
EuglossaDilemma_007603-T1 -            174 Sdh_cyt              PF01127.23   121   6.9e-25   82.6   3.8   1   1   1.6e-27   9.3e-25   82.2   3.8     1   120    51   170    51   171 0.84 EuglossaDilemma_007603
EuglossaDilemma_007299-T1 -            585 Sec1                 PF00995.24   576  6.2e-124  410.5   3.5   1   1  1.2e-126  7.1e-124  410.3   3.5     2   576    30   579    29   579 0.82 EuglossaDilemma_007299
EuglossaDilemma_007397-T1 -            421 Septin               PF00735.19   281   9.5e-98  322.0   0.8   1   1  1.6e-100   9.5e-98  322.0   0.8     1   276    40   308    40   313 0.95 EuglossaDilemma_007397
EuglossaDilemma_007432-T1 -            466 Serinc               PF03348.16   432  8.7e-172  567.0  14.2   1   1  1.7e-174  9.9e-172  566.8  14.2     1   432    12   464    12   464 0.92 EuglossaDilemma_007432
EuglossaDilemma_007091-T1 -            483 Seryl_tRNA_N         PF02403.23   108   1.5e-09   33.2   5.0   1   1   5.4e-12   3.2e-09   32.2   5.0     9   107    65   169    58   170 0.94 EuglossaDilemma_007091
EuglossaDilemma_007608-T1 -            630 SET                  PF00856.29   169   3.8e-14   48.6   6.2   1   1   4.3e-16   2.5e-13   45.9   6.2     1   169   235   507   235   507 0.49 EuglossaDilemma_007608
EuglossaDilemma_007254-T1 -            467 SH2                  PF00017.25    77     1e-15   52.8   0.0   1   1   3.1e-18   1.8e-15   52.0   0.0     1    77   334   414   334   414 0.94 EuglossaDilemma_007254
EuglossaDilemma_007567-T1 -            674 SH3BP5               PF05276.15   231   5.5e-92  302.8  16.7   1   1   1.8e-94   1.1e-91  301.9  16.7     2   225    19   263    18   268 0.99 EuglossaDilemma_007567
EuglossaDilemma_007449-T1 -            900 Smg8_Smg9            PF10220.10   883         0 1096.1   0.2   1   1         0         0 1095.9   0.2     2   883    17   889    16   889 0.93 EuglossaDilemma_007449
EuglossaDilemma_007599-T1 -            293 SNAPc_SNAP43         PF09808.10   192     2e-49  163.4   2.9   1   1   3.5e-52     2e-49  163.4   2.9     1   192    12   195    12   195 0.86 EuglossaDilemma_007599
EuglossaDilemma_007253-T1 -            445 Sof1                 PF04158.15    87   6.9e-34  111.2   9.4   1   1   2.1e-36   1.2e-33  110.4   9.4     1    87   354   440   354   440 0.99 EuglossaDilemma_007253
EuglossaDilemma_007273-T1 -            244 SRPRB                PF09439.11   181   1.5e-49  163.0   1.7   1   1   6.5e-52   1.9e-49  162.7   1.7     4   180    45   214    42   215 0.93 EuglossaDilemma_007273
EuglossaDilemma_007467-T1 -            538 SRPRB                PF09439.11   181   1.1e-07   26.7   0.0   1   1   7.8e-10   2.3e-07   25.6   0.0     5   125   384   497   380   503 0.79 EuglossaDilemma_007467
EuglossaDilemma_007570-T1 -            545 Sugar_tr             PF00083.25   452   1.8e-67  223.3  23.9   1   1   1.2e-69   2.3e-67  222.9  23.9    34   452    78   503    47   503 0.88 EuglossaDilemma_007570
EuglossaDilemma_007524-T1 -            466 Sugar_tr             PF00083.25   452   3.9e-64  212.3  25.5   1   1     2e-66   3.9e-64  212.3  25.5    48   450    62   462    50   464 0.92 EuglossaDilemma_007524
EuglossaDilemma_007572-T1 -            532 Sugar_tr             PF00083.25   452   4.5e-63  208.8  15.2   1   1   2.9e-65   5.7e-63  208.5  15.2    36   451    49   446    28   447 0.92 EuglossaDilemma_007572
EuglossaDilemma_007364-T1 -            100 Sulfakinin           PF08257.12     9   8.3e-08   26.8  16.2   1   2   4.1e-08   2.4e-05   19.2   6.2     1     9    73    81    73    81 0.98 EuglossaDilemma_007364
EuglossaDilemma_007364-T1 -            100 Sulfakinin           PF08257.12     9   8.3e-08   26.8  16.2   2   2   4.3e-08   2.5e-05   19.1   2.3     1     9    87    95    87    95 0.95 EuglossaDilemma_007364
EuglossaDilemma_007427-T1 -            577 Sulfatase            PF00884.24   309   1.8e-62  206.7   0.2   1   1   9.8e-65   2.9e-62  206.0   0.2     1   308    31   347    31   348 0.95 EuglossaDilemma_007427
EuglossaDilemma_007428-T1 -            522 Sulfatase            PF00884.24   309   2.3e-61  203.0   0.1   1   1     1e-63     3e-61  202.6   0.1     7   308     1   320     1   321 0.92 EuglossaDilemma_007428
EuglossaDilemma_007582-T1 -           1310 SUZ                  PF12752.8     57   8.3e-13   44.1   5.0   1   1   1.4e-15   8.3e-13   44.1   5.0     1    57   443   499   443   499 0.87 EuglossaDilemma_007582
EuglossaDilemma_007562-T1 -            229 SYF2                 PF08231.13   164   3.4e-48  159.3  17.2   1   1   5.9e-51   3.4e-48  159.3  17.2     1   164    75   224    75   224 0.98 EuglossaDilemma_007562
EuglossaDilemma_007225-T1 -            402 Synaptobrevin        PF00957.22    89   6.8e-08   27.4   0.2   1   1   2.3e-10   1.3e-07   26.5   0.2    23    60   356   393   338   401 0.82 EuglossaDilemma_007225
EuglossaDilemma_007368-T1 -            481 Syntaphilin          PF15290.7    310   1.8e-07   26.2   0.1   1   1   3.2e-10   1.8e-07   26.2   0.1    28    95    77   141    48   147 0.74 EuglossaDilemma_007368
EuglossaDilemma_007522-T1 -            385 TAXi_N               PF14543.7    178   6.7e-15   50.9   0.4   1   1   1.6e-15   9.6e-13   43.9   0.4     1   178    65   224    65   224 0.79 EuglossaDilemma_007522
EuglossaDilemma_007523-T1 -            285 TehB                 PF03848.15   193   2.4e-06   22.3   0.0   1   1   6.2e-09   3.6e-06   21.7   0.0    31   111    96   180    92   197 0.81 EuglossaDilemma_007523
EuglossaDilemma_007366-T1 -            241 Tetraspanin          PF00335.21   230   1.3e-47  157.5  10.6   1   1   2.6e-50   1.5e-47  157.4  10.6     2   228    15   229    14   231 0.91 EuglossaDilemma_007366
EuglossaDilemma_007587-T1 -            276 Thioredoxin          PF00085.21   103   7.6e-12   40.4   0.1   1   1   5.1e-14     3e-11   38.5   0.0    20   101   117   198   112   200 0.91 EuglossaDilemma_007587
EuglossaDilemma_007494-T1 -            306 Thymidylat_synt      PF00303.20   270  2.6e-119  392.4   0.0   1   1  5.1e-122    3e-119  392.2   0.0     2   270    24   306    23   306 0.95 EuglossaDilemma_007494
EuglossaDilemma_007490-T1 -            240 Tim17                PF02466.20   111   5.7e-14   47.7   5.0   1   1   9.4e-16   5.5e-13   44.5   3.7     9   110    63   180    56   181 0.87 EuglossaDilemma_007490
EuglossaDilemma_007425-T1 -            488 TPR_1                PF00515.29    34     2e-17   57.5  15.2   1   1   1.2e-10   2.3e-08   28.8   0.6     5    33    23    51    19    52 0.90 EuglossaDilemma_007425
EuglossaDilemma_007425-T1 -            488 TPR_2                PF07719.18    34   2.3e-15   50.7  15.7   1   1   1.6e-09   3.1e-07   25.4   0.4     2    33    20    51    19    52 0.91 EuglossaDilemma_007425
EuglossaDilemma_007079-T1 -            464 TPR_8                PF13181.7     34   1.2e-15   51.7   9.8   1   2   1.4e-05     0.004   12.6   0.0     1    31   310   340   310   343 0.93 EuglossaDilemma_007079
EuglossaDilemma_007079-T1 -            464 TPR_8                PF13181.7     34   1.2e-15   51.7   9.8   2   2   3.7e-07   0.00011   17.5   0.0     1    28   346   373   346   378 0.95 EuglossaDilemma_007079
EuglossaDilemma_007391-T1 -            586 TPR_8                PF13181.7     34   3.5e-15   50.2  15.9   1   2     3e-08   8.7e-06   20.9   0.1     4    34    84   114    82   114 0.95 EuglossaDilemma_007391
EuglossaDilemma_007391-T1 -            586 TPR_8                PF13181.7     34   3.5e-15   50.2  15.9   2   2   1.1e-05    0.0033   12.9   0.3     7    34   228   255   225   255 0.93 EuglossaDilemma_007391
EuglossaDilemma_007435-T1 -            459 Trehalose_recp       PF06151.14   411  2.5e-115  380.5  17.8   1   1    1e-117    3e-115  380.2  17.8    15   406    56   447    42   456 0.97 EuglossaDilemma_007435
EuglossaDilemma_007436-T1 -            438 Trehalose_recp       PF06151.14   411   6.1e-76  250.8  15.2   1   1   3.2e-77   9.4e-75  246.8  11.6    15   356    71   420    38   421 0.89 EuglossaDilemma_007436
EuglossaDilemma_007589-T1 -            522 tRNA-synt_1b         PF00579.26   293     1e-66  220.4   0.0   1   1   2.2e-69   1.3e-66  220.1   0.0     3   292    32   323    30   324 0.96 EuglossaDilemma_007589
EuglossaDilemma_007600-T1 -            532 tRNA-synt_2          PF00152.21   314     1e-83  276.1   0.0   1   1   3.2e-86   1.9e-83  275.3   0.0     2   313   207   526   206   527 0.93 EuglossaDilemma_007600
EuglossaDilemma_007091-T1 -            483 tRNA-synt_2b         PF00587.26   179   2.4e-12   42.4   0.0   1   1   7.8e-15   4.5e-12   41.4   0.0    20   179   297   462   279   462 0.84 EuglossaDilemma_007091
EuglossaDilemma_007221-T1 -            878 tRNA-synt_2c         PF01411.20   552  1.4e-157  520.7   1.0   1   2  1.7e-130  9.9e-128  422.1   0.0     2   360    25   391    24   393 0.97 EuglossaDilemma_007221
EuglossaDilemma_007221-T1 -            878 tRNA-synt_2c         PF01411.20   552  1.4e-157  520.7   1.0   2   2   8.3e-32   4.8e-29   96.4   0.2   362   540   421   635   402   653 0.87 EuglossaDilemma_007221
EuglossaDilemma_007600-T1 -            532 tRNA_anti-codon      PF01336.26    76   3.9e-09   31.6   0.7   1   1   1.5e-11   8.7e-09   30.5   0.7     1    75    90   174    90   175 0.95 EuglossaDilemma_007600
EuglossaDilemma_007589-T1 -            522 tRNA_bind            PF01588.21    96   6.3e-30   98.4   0.0   1   1   1.8e-32   1.1e-29   97.6   0.0     1    96   362   459   362   459 0.95 EuglossaDilemma_007589
EuglossaDilemma_007221-T1 -            878 tRNA_SAD             PF07973.15    44   2.2e-07   26.1   2.1   1   1     1e-09     6e-07   24.7   0.1     9    38   764   793   750   797 0.86 EuglossaDilemma_007221
EuglossaDilemma_007657-T1 -            514 Trypsin              PF00089.27   221   2.6e-59  195.9   0.0   1   1   6.2e-62   3.6e-59  195.4   0.0     1   221   275   508   275   508 0.92 EuglossaDilemma_007657
EuglossaDilemma_007154-T1 -           2061 TUDOR                PF00567.25   122    7e-167  541.1   7.7   1   8   4.7e-16   2.7e-13   45.2   0.0    22   120    27   133     7   135 0.72 EuglossaDilemma_007154
EuglossaDilemma_007154-T1 -           2061 TUDOR                PF00567.25   122    7e-167  541.1   7.7   2   8   9.2e-29   5.4e-26   86.2   0.1     9   120   426   537   419   539 0.96 EuglossaDilemma_007154
EuglossaDilemma_007154-T1 -           2061 TUDOR                PF00567.25   122    7e-167  541.1   7.7   3   8   6.1e-26   3.6e-23   77.1   0.0     6   120   642   755   638   757 0.96 EuglossaDilemma_007154
EuglossaDilemma_007154-T1 -           2061 TUDOR                PF00567.25   122    7e-167  541.1   7.7   4   8   8.3e-17   4.9e-14   47.6   0.0     7   121   855   959   850   960 0.94 EuglossaDilemma_007154
EuglossaDilemma_007154-T1 -           2061 TUDOR                PF00567.25   122    7e-167  541.1   7.7   5   8   2.6e-21   1.5e-18   62.2   0.0     4   120  1024  1136  1021  1138 0.90 EuglossaDilemma_007154
EuglossaDilemma_007154-T1 -           2061 TUDOR                PF00567.25   122    7e-167  541.1   7.7   6   8   8.2e-24   4.8e-21   70.2   0.1     6   120  1213  1327  1208  1329 0.93 EuglossaDilemma_007154
EuglossaDilemma_007154-T1 -           2061 TUDOR                PF00567.25   122    7e-167  541.1   7.7   7   8   4.4e-27   2.6e-24   80.8   0.0     7   121  1408  1516  1404  1517 0.92 EuglossaDilemma_007154
EuglossaDilemma_007154-T1 -           2061 TUDOR                PF00567.25   122    7e-167  541.1   7.7   8   8   8.1e-23   4.8e-20   67.0   0.0     3   121  1589  1701  1587  1702 0.94 EuglossaDilemma_007154
EuglossaDilemma_007495-T1 -            206 UBA_4                PF14555.7     43   4.6e-12   40.8   0.6   1   1   1.4e-14   8.2e-12   40.0   0.6     1    38    23    63    23    67 0.88 EuglossaDilemma_007495
EuglossaDilemma_007523-T1 -            285 Ubie_methyltran      PF01209.19   233   3.2e-07   25.1   0.0   1   1   8.5e-10     5e-07   24.4   0.0    46   152    94   200    87   210 0.87 EuglossaDilemma_007523
EuglossaDilemma_007473-T1 -            445 ubiquitin            PF00240.24    72   1.2e-11   39.4   0.1   1   1   5.4e-14   3.2e-11   38.1   0.1     1    67     3    70     3    75 0.97 EuglossaDilemma_007473
EuglossaDilemma_007650-T1 -            187 UPAR_LY6_2           PF16975.6    106   5.6e-25   82.8  10.0   1   1   1.4e-27   8.3e-25   82.3  10.0     8   103    50   146    47   149 0.90 EuglossaDilemma_007650
EuglossaDilemma_007458-T1 -            125 UQ_con               PF00179.27   140   1.4e-21   71.8   0.1   1   1   2.9e-24   1.7e-21   71.5   0.1     1   108    11   117    11   122 0.90 EuglossaDilemma_007458
EuglossaDilemma_007206-T1 -            486 WD40                 PF00400.33    38   5.2e-29   95.2   9.0   1   3   3.7e-10   3.6e-08   29.2   0.0     6    38   301   334   297   334 0.93 EuglossaDilemma_007206
EuglossaDilemma_007206-T1 -            486 WD40                 PF00400.33    38   5.2e-29   95.2   9.0   2   3   7.1e-08   6.9e-06   22.0   0.1     2    38   339   379   338   379 0.84 EuglossaDilemma_007206
EuglossaDilemma_007206-T1 -            486 WD40                 PF00400.33    38   5.2e-29   95.2   9.0   3   3   1.1e-06    0.0001   18.3   0.0     4    38   429   464   426   464 0.88 EuglossaDilemma_007206
EuglossaDilemma_007253-T1 -            445 WD40                 PF00400.33    38   3.8e-24   79.8   8.3   1   4   1.9e-08   1.8e-06   23.8   0.1     5    38    60    95    57    95 0.85 EuglossaDilemma_007253
EuglossaDilemma_007253-T1 -            445 WD40                 PF00400.33    38   3.8e-24   79.8   8.3   2   4   5.8e-06   0.00057   15.9   0.1     7    38   105   137    99   137 0.83 EuglossaDilemma_007253
EuglossaDilemma_007253-T1 -            445 WD40                 PF00400.33    38   3.8e-24   79.8   8.3   3   4   2.3e-06   0.00022   17.2   0.0    10    37   278   309   269   310 0.79 EuglossaDilemma_007253
EuglossaDilemma_007253-T1 -            445 WD40                 PF00400.33    38   3.8e-24   79.8   8.3   4   4   1.3e-05    0.0013   14.8   0.0    13    38   328   353   316   353 0.87 EuglossaDilemma_007253
EuglossaDilemma_007080-T1 -            787 WD40                 PF00400.33    38   7.9e-16   53.5  18.1   1   2     3e-05     0.003   13.7   0.0     3    38   276   312   274   312 0.90 EuglossaDilemma_007080
EuglossaDilemma_007080-T1 -            787 WD40                 PF00400.33    38   7.9e-16   53.5  18.1   2   2   4.1e-07     4e-05   19.6   0.0     9    38   421   453   411   453 0.83 EuglossaDilemma_007080
EuglossaDilemma_007424-T1 -            743 WD40                 PF00400.33    38   5.5e-14   47.6   7.8   1   2   5.2e-08   5.1e-06   22.4   0.0     9    38    46    76    40    76 0.90 EuglossaDilemma_007424
EuglossaDilemma_007424-T1 -            743 WD40                 PF00400.33    38   5.5e-14   47.6   7.8   2   2     3e-05    0.0029   13.7   0.0    10    38   135   165   129   165 0.88 EuglossaDilemma_007424
EuglossaDilemma_007208-T1 -            300 WD40                 PF00400.33    38   3.5e-11   38.8   0.1   1   1   1.2e-08   1.1e-06   24.5   0.0     6    38    48    81    44    81 0.91 EuglossaDilemma_007208
EuglossaDilemma_007430-T1 -            293 wnt                  PF00110.20   307     2e-65  216.5   0.0   1   1   8.5e-68   2.5e-65  216.1   0.0     5   250    29   293    25   293 0.92 EuglossaDilemma_007430
EuglossaDilemma_007290-T1 -            116 wnt                  PF00110.20   307   4.1e-16   54.5   0.0   1   1   1.7e-18   4.9e-16   54.3   0.0     2    60    58   114    57   116 0.93 EuglossaDilemma_007290
EuglossaDilemma_007462-T1 -           1079 WW                   PF00397.27    31   2.3e-18   61.2  16.3   1   2   1.3e-12   7.7e-10   33.9   1.2     5    31   115   141   114   141 0.98 EuglossaDilemma_007462
EuglossaDilemma_007462-T1 -           1079 WW                   PF00397.27    31   2.3e-18   61.2  16.3   2   2   8.2e-12   4.8e-09   31.4   8.0     2    31   646   675   645   675 0.97 EuglossaDilemma_007462
EuglossaDilemma_007155-T1 -            287 WWE                  PF02825.21    67   1.3e-16   56.3   1.0   1   1   5.1e-19     3e-16   55.1   1.0     1    67   103   167   103   167 0.96 EuglossaDilemma_007155
EuglossaDilemma_007519-T1 -            241 YhhN                 PF07947.15   184   2.3e-40  133.3  21.1   1   1   4.8e-43   2.8e-40  133.0  21.1     2   183    37   214    36   215 0.96 EuglossaDilemma_007519
EuglossaDilemma_007078-T1 -            228 Yip1                 PF04893.18   173   2.3e-20   68.4  10.6   1   1   5.2e-23     3e-20   68.0  10.6    14   173    76   222    66   222 0.85 EuglossaDilemma_007078
EuglossaDilemma_007561-T1 -            554 zf-AD                PF07776.16    76   3.7e-15   51.1   3.2   1   1   1.1e-17   6.4e-15   50.4   1.3     1    75     9    79     9    80 0.95 EuglossaDilemma_007561
EuglossaDilemma_007504-T1 -            926 zf-B_box             PF00643.25    42   1.2e-11   39.8  22.5   1   1     2e-12     4e-10   34.9   7.8     3    40   208   247   206   249 0.91 EuglossaDilemma_007504
EuglossaDilemma_007585-T1 -            910 zf-B_box             PF00643.25    42   6.1e-09   31.1   8.6   1   1   3.1e-11   6.1e-09   31.1   8.6     2    40   100   145    99   147 0.91 EuglossaDilemma_007585
EuglossaDilemma_007467-T1 -            538 zf-B_box             PF00643.25    42   9.1e-08   27.4  22.8   1   1   9.3e-10   1.8e-07   26.4   7.2     3    42   120   164   118   164 0.94 EuglossaDilemma_007467
EuglossaDilemma_007174-T1 -            501 zf-C2H2              PF00096.27    23   2.1e-38  124.0  65.1   1   6   6.3e-08   1.2e-05   20.8   1.5     1    23    62    84    62    84 0.99 EuglossaDilemma_007174
EuglossaDilemma_007174-T1 -            501 zf-C2H2              PF00096.27    23   2.1e-38  124.0  65.1   2   6     4e-09   7.7e-07   24.6   0.7     1    23    92   114    92   114 0.99 EuglossaDilemma_007174
EuglossaDilemma_007174-T1 -            501 zf-C2H2              PF00096.27    23   2.1e-38  124.0  65.1   3   6   1.6e-09   3.1e-07   25.8   1.2     1    23   120   142   120   142 0.99 EuglossaDilemma_007174
EuglossaDilemma_007174-T1 -            501 zf-C2H2              PF00096.27    23   2.1e-38  124.0  65.1   4   6   8.2e-08   1.6e-05   20.4   3.2     1    23   148   170   148   170 0.99 EuglossaDilemma_007174
EuglossaDilemma_007174-T1 -            501 zf-C2H2              PF00096.27    23   2.1e-38  124.0  65.1   5   6   3.6e-09     7e-07   24.7   1.7     1    23   176   198   176   198 0.98 EuglossaDilemma_007174
EuglossaDilemma_007174-T1 -            501 zf-C2H2              PF00096.27    23   2.1e-38  124.0  65.1   6   6   1.8e-06   0.00036   16.1   0.6     1    23   232   254   232   254 0.94 EuglossaDilemma_007174
EuglossaDilemma_007588-T1 -            756 zf-C2H2              PF00096.27    23   3.3e-38  123.3  97.4   1   4   7.2e-07   0.00014   17.4   4.7     1    23   542   564   542   564 0.98 EuglossaDilemma_007588
EuglossaDilemma_007588-T1 -            756 zf-C2H2              PF00096.27    23   3.3e-38  123.3  97.4   2   4   1.1e-07   2.1e-05   20.0   3.9     1    23   570   592   570   592 0.96 EuglossaDilemma_007588
EuglossaDilemma_007588-T1 -            756 zf-C2H2              PF00096.27    23   3.3e-38  123.3  97.4   3   4     3e-08   5.9e-06   21.8   1.0     1    23   626   648   626   648 0.98 EuglossaDilemma_007588
EuglossaDilemma_007588-T1 -            756 zf-C2H2              PF00096.27    23   3.3e-38  123.3  97.4   4   4   6.2e-07   0.00012   17.6   0.2     1    23   652   674   652   674 0.99 EuglossaDilemma_007588
EuglossaDilemma_007588-T1 -            756 zf-C2H2_6            PF13912.7     27   3.8e-16   53.9  75.5   1   2   2.7e-07   7.9e-05   17.8   0.2     1    26   625   650   625   651 0.93 EuglossaDilemma_007588
EuglossaDilemma_007588-T1 -            756 zf-C2H2_6            PF13912.7     27   3.8e-16   53.9  75.5   2   2   2.5e-06   0.00073   14.7   0.2     2    26   652   676   652   677 0.92 EuglossaDilemma_007588
EuglossaDilemma_007174-T1 -            501 zf-C2H2_6            PF13912.7     27     1e-07   27.0  61.3   1   1     4e-06    0.0012   14.1   1.9     1    26   259   284   259   285 0.92 EuglossaDilemma_007174
EuglossaDilemma_007090-T1 -            144 zf-C2H2_jaz          PF12171.9     27   5.5e-12   40.9   5.2   1   1   5.5e-14   1.1e-11   40.0   5.2     1    27    57    83    57    83 0.99 EuglossaDilemma_007090
EuglossaDilemma_007607-T1 -            766 zf-C3HC4             PF00097.26    41   4.5e-10   34.5   9.5   1   1   6.4e-12   9.3e-10   33.5   9.5     1    41    43    81    43    81 0.98 EuglossaDilemma_007607
EuglossaDilemma_007504-T1 -            926 zf-C3HC4             PF00097.26    41   3.4e-07   25.2   8.3   1   1   2.4e-09   3.4e-07   25.2   8.3     1    41    69   115    69   115 0.88 EuglossaDilemma_007504
EuglossaDilemma_007585-T1 -            910 zf-C3HC4             PF00097.26    41   6.3e-06   21.2  12.6   1   1   4.3e-08   6.3e-06   21.2  12.6     1    41    33    71    33    71 0.95 EuglossaDilemma_007585
EuglossaDilemma_007607-T1 -            766 zf-C3HC4_2           PF13923.7     40   3.6e-09   31.5   9.4   1   1   1.2e-11   7.2e-09   30.6   9.4     1    40    42    81    42    81 0.96 EuglossaDilemma_007607
EuglossaDilemma_007155-T1 -            287 zf-C3HC4_3           PF13920.7     50   4.8e-10   34.4  11.8   1   1   2.5e-12   7.4e-10   33.8  11.8     3    47    33    76    31    78 0.96 EuglossaDilemma_007155
EuglossaDilemma_007607-T1 -            766 zf-C3HC4_3           PF13920.7     50   2.5e-08   28.9   5.9   1   1   1.4e-10   4.1e-08   28.2   5.9     4    49    42    87    40    88 0.92 EuglossaDilemma_007607
EuglossaDilemma_007315-T1 -           1240 zf-C4                PF00105.19    70   1.9e-30  100.3  14.0   1   1   6.6e-33   1.9e-30  100.3  14.0     2    69   659   726   658   727 0.98 EuglossaDilemma_007315
EuglossaDilemma_007185-T1 -            401 zf-C4                PF00105.19    70   5.4e-29   95.7  16.2   1   1   1.9e-31   5.4e-29   95.7  16.2     2    70    32   102    31   102 0.96 EuglossaDilemma_007185
EuglossaDilemma_007150-T1 -            410 zf-CCCH              PF00642.25    27   9.1e-08   27.1   0.9   1   1   1.6e-10   9.1e-08   27.1   0.9     1    26    96   120    96   121 0.92 EuglossaDilemma_007150
EuglossaDilemma_007150-T1 -            410 zf-CCCH_4            PF18044.2     22   8.3e-09   30.3   6.0   1   1   5.5e-11   3.2e-08   28.4   1.4     1    22    99   120    99   120 0.96 EuglossaDilemma_007150
EuglossaDilemma_007513-T1 -            517 zf-CpG_bind_C        PF12269.9    235  9.9e-116  380.6  13.6   1   1  1.7e-118  9.9e-116  380.6  13.6     1   235   241   474   241   474 0.99 EuglossaDilemma_007513
EuglossaDilemma_007218-T1 -           1364 zf-CXXC              PF02008.21    48   7.9e-15   49.9  16.1   1   1   2.7e-17   7.9e-15   49.9  16.1     5    48   381   423   377   423 0.97 EuglossaDilemma_007218
EuglossaDilemma_007513-T1 -            517 zf-CXXC              PF02008.21    48   5.8e-14   47.1  15.6   1   1     2e-16   5.8e-14   47.1  15.6     3    48   130   175   128   175 0.96 EuglossaDilemma_007513
EuglossaDilemma_007475-T1 -           1039 zf-HC5HC2H           PF13771.7     90   3.3e-22   73.8   8.2   1   1   5.7e-25   3.3e-22   73.8   8.2     1    89    85   180    85   181 0.91 EuglossaDilemma_007475
EuglossaDilemma_007475-T1 -           1039 zf-HC5HC2H_2         PF13832.7    110   2.6e-32  106.5  19.4   1   1   4.7e-35   2.7e-32  106.4   8.8     2   110    64   180    63   180 0.96 EuglossaDilemma_007475
EuglossaDilemma_007607-T1 -            766 zf-RING_2            PF13639.7     44   7.9e-09   31.0   9.7   1   1   2.8e-11   1.7e-08   29.9   9.7     2    44    42    82    41    82 0.87 EuglossaDilemma_007607
EuglossaDilemma_007583-T1 -            446 Zona_pellucida       PF00100.24   254   3.4e-33  110.6   0.8   1   1   7.3e-36   4.3e-33  110.3   0.8     1   254    79   322    79   322 0.84 EuglossaDilemma_007583
EuglossaDilemma_004992-T1 -            309 40S_SA_C             PF16122.6     95   1.5e-17   60.0  15.0   1   1   4.6e-20   2.7e-17   59.1  15.0     1    95   202   302   202   302 0.82 EuglossaDilemma_004992
EuglossaDilemma_004880-T1 -            358 7tm_1                PF00001.22   263   6.3e-58  191.3  25.8   1   1   3.3e-60   9.6e-58  190.7  25.8     1   263    63   315    63   315 0.90 EuglossaDilemma_004880
EuglossaDilemma_005049-T1 -            279 7tm_1                PF00001.22   263   2.8e-40  133.5  14.8   1   1   1.1e-42   3.3e-40  133.2  14.8    66   263     3   232     1   232 0.88 EuglossaDilemma_005049
EuglossaDilemma_005240-T1 -           3161 7tm_2                PF00002.25   246   9.2e-36  118.5  14.6   1   1   2.7e-38   1.6e-35  117.8  14.6    11   227  2502  2709  2494  2730 0.87 EuglossaDilemma_005240
EuglossaDilemma_005149-T1 -           1277 7tm_3                PF00003.23   236   4.3e-65  215.0  15.8   1   1   1.1e-67   6.5e-65  214.4  15.8     1   234   368   619   368   620 0.91 EuglossaDilemma_005149
EuglossaDilemma_004966-T1 -            613 7tm_6                PF02949.21   313   5.1e-14   47.2   3.0   1   1   1.6e-16   9.6e-14   46.3   3.0    10   178    56   233    48   318 0.85 EuglossaDilemma_004966
EuglossaDilemma_004880-T1 -            358 7TM_GPCR_Srsx        PF10320.10   257   3.8e-20   67.5  21.6   1   1   8.6e-23     5e-20   67.1  21.6     2   255    58   328    57   330 0.80 EuglossaDilemma_004880
EuglossaDilemma_004880-T1 -            358 7TM_GPCR_Srv         PF10323.10   283   4.5e-11   37.8  21.3   1   1   2.1e-13   6.1e-11   37.3  21.3    36   282    84   331    65   332 0.75 EuglossaDilemma_004880
EuglossaDilemma_005049-T1 -            279 7TM_GPCR_Srv         PF10323.10   283   1.7e-08   29.3  13.2   1   1   2.3e-10   6.6e-08   27.4  13.2    85   279     5   245     2   248 0.72 EuglossaDilemma_005049
EuglossaDilemma_005049-T1 -            279 7TM_GPCR_Srw         PF10324.10   319   1.9e-07   25.8  10.9   1   1   1.3e-09   7.4e-07   23.9   0.4   223   316   154   247   145   250 0.82 EuglossaDilemma_005049
EuglossaDilemma_004880-T1 -            358 7TM_GPCR_Srx         PF10328.10   262   3.9e-11   38.2  23.8   1   1   1.5e-13   8.6e-11   37.1  23.7     2   248    55   302    55   310 0.69 EuglossaDilemma_004880
EuglossaDilemma_004926-T1 -            925 AAA                  PF00004.30   132   1.7e-90  295.4   0.0   1   2   3.4e-43   4.9e-41  135.4   0.0     2   129   307   436   306   439 0.95 EuglossaDilemma_004926
EuglossaDilemma_004926-T1 -            925 AAA                  PF00004.30   132   1.7e-90  295.4   0.0   2   2   8.6e-50   1.3e-47  156.8   0.0     1   131   664   793   664   794 0.98 EuglossaDilemma_004926
EuglossaDilemma_004950-T1 -            381 AAA                  PF00004.30   132   3.5e-43  142.4   0.0   1   1   4.9e-45   7.1e-43  141.4   0.0     1   131   189   321   189   322 0.97 EuglossaDilemma_004950
EuglossaDilemma_005303-T1 -            610 AAA                  PF00004.30   132     6e-24   80.1   0.0   1   1   1.4e-25   2.1e-23   78.4   0.0     1   131   345   471   345   472 0.86 EuglossaDilemma_005303
EuglossaDilemma_005254-T1 -            460 AAA                  PF00004.30   132   1.6e-11   40.0   0.8   1   1   1.4e-09     2e-07   26.7   0.2     1    51    70   122    70   137 0.81 EuglossaDilemma_005254
EuglossaDilemma_004950-T1 -            381 AAA_5                PF07728.15   138     6e-07   24.7   0.2   1   1   2.7e-08   5.4e-06   21.6   0.2     1   134   188   308   188   311 0.66 EuglossaDilemma_004950
EuglossaDilemma_004926-T1 -            925 AAA_lid_3            PF17862.2     45   8.6e-30   97.6   0.1   1   2   5.4e-17   3.1e-14   47.8   0.0     1    36   461   496   461   518 0.90 EuglossaDilemma_004926
EuglossaDilemma_004926-T1 -            925 AAA_lid_3            PF17862.2     45   8.6e-30   97.6   0.1   2   2   1.1e-16   6.7e-14   46.7   0.0     1    43   819   870   819   872 0.86 EuglossaDilemma_004926
EuglossaDilemma_004921-T1 -            949 AA_permease          PF00324.22   479   1.6e-69  229.9  47.5   1   1   3.8e-72   2.3e-69  229.4  47.5     5   478    74   566    70   567 0.86 EuglossaDilemma_004921
EuglossaDilemma_004921-T1 -            949 AA_permease_2        PF13520.7    427   7.3e-12   40.0  57.6   1   1   2.5e-14   1.5e-11   39.0  57.8     3   426    68   520    64   525 0.69 EuglossaDilemma_004921
EuglossaDilemma_005100-T1 -            786 ABC1                 PF03109.17   119   2.7e-35  116.3   0.1   1   1   2.9e-36   1.7e-33  110.5   0.0     2   118   345   459   344   460 0.99 EuglossaDilemma_005100
EuglossaDilemma_005171-T1 -            562 Abhydrolase_3        PF07859.14   211   4.7e-07   25.0   0.3   1   1   6.6e-09   1.9e-06   23.0   0.3     1   108   121   234   121   290 0.65 EuglossaDilemma_005171
EuglossaDilemma_005277-T1 -            816 Acetyltransf_1       PF00583.26   117   1.3e-10   36.7   0.0   1   1   1.1e-12   3.1e-10   35.5   0.0    28   117   508   592   485   592 0.82 EuglossaDilemma_005277
EuglossaDilemma_005206-T1 -            404 Acetyltransf_1       PF00583.26   117   2.3e-10   35.9   0.0   1   1   2.2e-12   6.3e-10   34.5   0.0    61   117   229   284   187   284 0.87 EuglossaDilemma_005206
EuglossaDilemma_005277-T1 -            816 Acetyltransf_10      PF13673.8    128   2.6e-07   25.9   0.0   1   1   2.4e-09     7e-07   24.5   0.0    18   110   500   595   476   603 0.83 EuglossaDilemma_005277
EuglossaDilemma_005206-T1 -            404 Acetyltransf_10      PF13673.8    128   5.3e-07   24.9   0.1   1   1   4.2e-09   1.2e-06   23.7   0.1    58   111   235   288   211   299 0.84 EuglossaDilemma_005206
EuglossaDilemma_005206-T1 -            404 Acetyltransf_7       PF13508.8     78   3.9e-09   32.0   0.1   1   1   1.6e-11   9.3e-09   30.7   0.1    29    78   230   286   198   286 0.66 EuglossaDilemma_005206
EuglossaDilemma_004875-T1 -            768 Aconitase            PF00330.21   461  7.8e-157  518.1   0.0   1   1  1.7e-159  9.8e-157  517.8   0.0     1   461    72   509    72   509 0.95 EuglossaDilemma_004875
EuglossaDilemma_004875-T1 -            768 Aconitase_C          PF00694.20   131   1.2e-35  117.9   0.1   1   2   8.9e-10   5.2e-07   25.2   0.0     3    52   590   639   588   641 0.94 EuglossaDilemma_004875
EuglossaDilemma_004875-T1 -            768 Aconitase_C          PF00694.20   131   1.2e-35  117.9   0.1   2   2   1.5e-30   8.6e-28   92.5   0.1    70   130   637   697   630   698 0.93 EuglossaDilemma_004875
EuglossaDilemma_005278-T1 -            376 Actin                PF00022.20   385  6.1e-151  497.6   0.0   1   1  1.2e-153  6.9e-151  497.4   0.0     2   385     4   376     3   376 0.98 EuglossaDilemma_005278
EuglossaDilemma_005046-T1 -            202 AD                   PF09793.10    90   4.4e-28   92.4   0.2   1   1   7.5e-31   4.4e-28   92.4   0.2     2    90    81   166    80   166 0.96 EuglossaDilemma_005046
EuglossaDilemma_005250-T1 -            875 Adaptin_N            PF01602.21   524  5.4e-123  406.4   6.5   1   1  1.2e-125    7e-123  406.0   6.5     2   523    24   536    23   537 0.95 EuglossaDilemma_005250
EuglossaDilemma_005002-T1 -            515 AdenylateSensor      PF16579.6    118   1.4e-18   62.6   0.1   1   1   6.2e-21   3.6e-18   61.2   0.1     1   118   405   513   405   513 0.90 EuglossaDilemma_005002
EuglossaDilemma_004922-T1 -            345 ADH_N                PF08240.13   109   1.8e-11   39.1   0.0   1   1   7.2e-14   4.2e-11   37.9   0.0     2    63    38    99    37   119 0.93 EuglossaDilemma_004922
EuglossaDilemma_005169-T1 -            331 adh_short            PF00106.26   195   3.4e-37  123.0   0.1   1   1   1.9e-39   1.1e-36  121.3   0.1     1   190    49   250    49   253 0.89 EuglossaDilemma_005169
EuglossaDilemma_005169-T1 -            331 adh_short_C2         PF13561.7    234   5.8e-29   96.4   0.0   1   1     2e-31   1.2e-28   95.4   0.0     1   225    55   291    55   294 0.84 EuglossaDilemma_005169
EuglossaDilemma_004922-T1 -            345 ADH_zinc_N           PF00107.27   130   1.2e-16   56.1   0.0   1   1   3.8e-19   2.2e-16   55.2   0.0     1   116   162   280   162   300 0.83 EuglossaDilemma_004922
EuglossaDilemma_004871-T1 -            442 ADSL_C               PF10397.10    77   1.9e-17   59.0   0.0   1   1   7.6e-20   4.5e-17   57.8   0.0     1    75   336   416   336   418 0.96 EuglossaDilemma_004871
EuglossaDilemma_005100-T1 -            786 AIG2_2               PF13772.7     83   8.9e-22   72.5   0.0   1   1   3.7e-24   2.1e-21   71.3   0.0     2    83   679   771   678   771 0.96 EuglossaDilemma_005100
EuglossaDilemma_005274-T1 -            155 Alba                 PF01918.22    67   1.5e-11   39.1   0.0   1   1   4.1e-14   2.4e-11   38.5   0.0     1    66    49   112    49   113 0.91 EuglossaDilemma_005274
EuglossaDilemma_005148-T1 -            510 Aldedh               PF00171.23   462  2.3e-182  601.7   0.1   1   1  4.5e-185  2.7e-182  601.5   0.1     1   462    39   501    39   501 0.98 EuglossaDilemma_005148
EuglossaDilemma_005262-T1 -            474 ALG11_N              PF15924.6    209   9.1e-94  308.5   1.9   1   1   2.4e-96   1.4e-93  307.9   1.9     2   209    40   246    39   246 0.99 EuglossaDilemma_005262
EuglossaDilemma_004854-T1 -            519 Amidase              PF01425.22   446  3.9e-125  413.5   0.0   1   2   2.6e-41   1.5e-38  128.1   0.1     5   124    29   148    25   151 0.95 EuglossaDilemma_004854
EuglossaDilemma_004854-T1 -            519 Amidase              PF01425.22   446  3.9e-125  413.5   0.0   2   2   1.8e-88     1e-85  283.5   0.0   125   446   174   495   155   495 0.96 EuglossaDilemma_004854
EuglossaDilemma_004766-T1 -           1136 ANAPC4_WD40          PF12894.8     92   1.5e-18   62.1   0.9   1   1   2.6e-09   3.8e-07   25.5   0.2    26    80   161   214   156   226 0.77 EuglossaDilemma_004766
EuglossaDilemma_005149-T1 -           1277 ANF_receptor         PF01094.29   354   4.2e-38  126.5   0.0   1   1   1.2e-40     7e-38  125.8   0.0    53   340    10   296     2   303 0.81 EuglossaDilemma_005149
EuglossaDilemma_004846-T1 -           2189 Ank                  PF00023.31    33   7.2e-43  138.6  22.0   1   6   1.3e-08   7.7e-06   21.4   0.1     1    32   594   625   594   625 0.93 EuglossaDilemma_004846
EuglossaDilemma_004846-T1 -           2189 Ank                  PF00023.31    33   7.2e-43  138.6  22.0   2   6   1.7e-06     0.001   14.7   0.1     1    32   627   658   627   658 0.91 EuglossaDilemma_004846
EuglossaDilemma_004846-T1 -           2189 Ank                  PF00023.31    33   7.2e-43  138.6  22.0   3   6   1.5e-07   8.5e-05   18.1   0.0     2    33   661   692   660   692 0.88 EuglossaDilemma_004846
EuglossaDilemma_004846-T1 -           2189 Ank                  PF00023.31    33   7.2e-43  138.6  22.0   4   6   5.7e-07   0.00034   16.2   0.0     1    29   726   754   726   756 0.91 EuglossaDilemma_004846
EuglossaDilemma_004846-T1 -           2189 Ank                  PF00023.31    33   7.2e-43  138.6  22.0   5   6   8.8e-09   5.1e-06   22.0   0.4     1    32   792   823   792   824 0.94 EuglossaDilemma_004846
EuglossaDilemma_004846-T1 -           2189 Ank                  PF00023.31    33   7.2e-43  138.6  22.0   6   6   2.7e-07   0.00016   17.3   0.0     1    33   891   923   891   923 0.92 EuglossaDilemma_004846
EuglossaDilemma_004846-T1 -           2189 Ank_2                PF12796.8     83   1.8e-61  199.9  10.6   1   5   2.6e-16   1.5e-13   46.3   0.7    20    83   586   658   565   658 0.79 EuglossaDilemma_004846
EuglossaDilemma_004846-T1 -           2189 Ank_2                PF12796.8     83   1.8e-61  199.9  10.6   2   5   8.5e-15   4.9e-12   41.5   0.0    26    81   628   689   626   691 0.90 EuglossaDilemma_004846
EuglossaDilemma_004846-T1 -           2189 Ank_2                PF12796.8     83   1.8e-61  199.9  10.6   3   5   1.4e-16   8.4e-14   47.2   0.0     1    80   665   754   665   757 0.91 EuglossaDilemma_004846
EuglossaDilemma_004846-T1 -           2189 Ank_2                PF12796.8     83   1.8e-61  199.9  10.6   4   5   4.1e-14   2.4e-11   39.3   1.1    26    83   760   823   752   823 0.91 EuglossaDilemma_004846
EuglossaDilemma_004846-T1 -           2189 Ank_2                PF12796.8     83   1.8e-61  199.9  10.6   5   5   2.4e-18   1.4e-15   52.8   0.0     1    83   830   922   830   922 0.88 EuglossaDilemma_004846
EuglossaDilemma_004846-T1 -           2189 Ank_4                PF13637.7     55   2.8e-46  150.6   8.7   1   4   2.5e-12   1.4e-09   33.5   0.0     2    55   629   681   628   681 0.97 EuglossaDilemma_004846
EuglossaDilemma_004846-T1 -           2189 Ank_4                PF13637.7     55   2.8e-46  150.6   8.7   2   4   7.8e-11   4.5e-08   28.7   0.4     3    55   762   813   760   813 0.91 EuglossaDilemma_004846
EuglossaDilemma_004846-T1 -           2189 Ank_4                PF13637.7     55   2.8e-46  150.6   8.7   3   4   6.4e-10   3.7e-07   25.8   0.0     8    55   866   912   861   912 0.93 EuglossaDilemma_004846
EuglossaDilemma_004846-T1 -           2189 Ank_4                PF13637.7     55   2.8e-46  150.6   8.7   4   4   2.6e-09   1.5e-06   23.9   0.0     2    55   893   945   892   945 0.95 EuglossaDilemma_004846
EuglossaDilemma_004846-T1 -           2189 Ank_5                PF13857.7     56     5e-42  136.7  12.4   1   2   5.2e-12     3e-09   32.2   0.1     6    53   585   632   581   635 0.92 EuglossaDilemma_004846
EuglossaDilemma_004846-T1 -           2189 Ank_5                PF13857.7     56     5e-42  136.7  12.4   2   2   1.2e-10   7.1e-08   27.8   0.1     1    56   713   767   713   767 0.93 EuglossaDilemma_004846
EuglossaDilemma_005101-T1 -            802 Anticodon_1          PF08264.14   152   5.2e-10   34.7   0.2   1   1   1.7e-12     1e-09   33.7   0.2    19   134   617   717   598   744 0.73 EuglossaDilemma_005101
EuglossaDilemma_005208-T1 -           1192 ARID                 PF01388.22    90   2.4e-20   68.3   0.0   1   1   1.6e-22   9.1e-20   66.4   0.0     2    90   228   313   227   313 0.94 EuglossaDilemma_005208
EuglossaDilemma_005178-T1 -            510 ASC                  PF00858.25   444   1.1e-39  131.8   5.3   1   1     7e-42   4.1e-39  130.0   5.3     1   444    72   484    72   484 0.66 EuglossaDilemma_005178
EuglossaDilemma_005114-T1 -            505 ASCH                 PF04266.15   107     1e-18   63.1   0.0   1   1     2e-20   5.8e-18   60.7   0.0     1    66   362   453   362   468 0.95 EuglossaDilemma_005114
EuglossaDilemma_005113-T1 -            142 ASCH                 PF04266.15   107   2.6e-18   61.8   0.0   1   1   1.3e-20   3.7e-18   61.3   0.0     3    66     1    90     1   111 0.94 EuglossaDilemma_005113
EuglossaDilemma_004876-T1 -            189 B9-C2                PF07162.12   169   6.4e-51  168.1   0.0   1   1   1.2e-53   7.2e-51  167.9   0.0     2   169    10   172     9   172 0.97 EuglossaDilemma_004876
EuglossaDilemma_004841-T1 -            720 BAAT_C               PF08840.12   211   6.7e-10   34.5   0.0   1   1   2.3e-12   1.3e-09   33.5   0.0    13   155   550   687   546   690 0.88 EuglossaDilemma_004841
EuglossaDilemma_004857-T1 -            249 BAR                  PF03114.19   239   3.2e-42  139.9   2.7   1   1   1.5e-44   4.5e-42  139.5   2.7    96   238    12   161     4   162 0.97 EuglossaDilemma_004857
EuglossaDilemma_005077-T1 -            267 BAR                  PF03114.19   239   1.2e-20   69.3   5.7   1   1   5.7e-23   1.7e-20   68.9   5.7    23   229    25   221    22   227 0.93 EuglossaDilemma_005077
EuglossaDilemma_004776-T1 -            534 BAR_3_WASP_bdg       PF10456.10   236   2.1e-64  212.4   3.6   1   1   4.9e-67   2.8e-64  211.9   3.6     1   235   299   532   299   533 0.98 EuglossaDilemma_004776
EuglossaDilemma_004769-T1 -           1241 BCL9                 PF11502.9     39   1.4e-17   58.4   4.2   1   1   2.4e-20   1.4e-17   58.4   4.2     1    31   312   342   312   347 0.95 EuglossaDilemma_004769
EuglossaDilemma_005235-T1 -           3445 Beach                PF02138.19   274  9.2e-123  404.1   0.1   1   1  2.5e-125  1.5e-122  403.4   0.1     1   273  2570  2849  2570  2850 0.98 EuglossaDilemma_005235
EuglossaDilemma_005309-T1 -            327 BPS                  PF08947.11    48   1.3e-13   45.8   0.7   1   1   4.2e-16   2.5e-13   44.9   0.7     5    40   102   137    97   140 0.91 EuglossaDilemma_005309
EuglossaDilemma_004903-T1 -            679 BRCT                 PF00533.27    79   6.5e-08   28.1   1.6   1   1   7.2e-10   4.2e-07   25.5   0.1    12    74   115   175   111   179 0.91 EuglossaDilemma_004903
EuglossaDilemma_005229-T1 -            399 Brix                 PF04427.19   191   5.1e-44  145.8   1.5   1   1   8.7e-47   5.1e-44  145.8   1.5     8   191    42   282    37   282 0.91 EuglossaDilemma_005229
EuglossaDilemma_005277-T1 -            816 Bromodomain          PF00439.26    84   2.6e-23   77.1   0.6   1   1   4.5e-26   2.6e-23   77.1   0.6     1    83   716   798   716   799 0.97 EuglossaDilemma_005277
EuglossaDilemma_005199-T1 -            562 BTB                  PF00651.32   111   1.1e-25   85.3   0.1   1   1   3.7e-28   2.2e-25   84.3   0.1     1   101    72   167    72   172 0.92 EuglossaDilemma_005199
EuglossaDilemma_005042-T1 -            596 bZIP_1               PF00170.22    64   7.2e-18   59.7  11.5   1   1   1.2e-20   7.2e-18   59.7  11.5     1    62   338   399   338   401 0.96 EuglossaDilemma_005042
EuglossaDilemma_004827-T1 -            284 bZIP_2               PF07716.16    54   8.4e-19   62.7  12.0   1   1     5e-21   1.5e-18   61.9  10.1     1    54   217   270   217   270 0.98 EuglossaDilemma_004827
EuglossaDilemma_005042-T1 -            596 bZIP_2               PF07716.16    54   3.2e-12   41.6   7.4   1   1   1.1e-14   3.2e-12   41.6   7.4     3    52   340   390   338   392 0.95 EuglossaDilemma_005042
EuglossaDilemma_005042-T1 -            596 bZIP_Maf             PF03131.18    92   1.3e-08   30.4   8.6   1   1   7.1e-11   4.1e-08   28.9   8.6    20    92   332   404   326   404 0.95 EuglossaDilemma_005042
EuglossaDilemma_005252-T1 -            445 C2                   PF00168.31   103   5.9e-15   50.7   2.2   1   2     3e-11   1.8e-08   29.9   0.0     1    90   155   257   155   271 0.89 EuglossaDilemma_005252
EuglossaDilemma_005252-T1 -            445 C2                   PF00168.31   103   5.9e-15   50.7   2.2   2   2   1.3e-07   7.6e-05   18.2   0.5     2    61   296   364   295   430 0.77 EuglossaDilemma_005252
EuglossaDilemma_005240-T1 -           3161 Cadherin             PF00028.18    93  8.8e-165  531.0  22.8   1   8   7.6e-16   4.5e-13   44.7   0.0     1    93   261   352   261   352 0.95 EuglossaDilemma_005240
EuglossaDilemma_005240-T1 -           3161 Cadherin             PF00028.18    93  8.8e-165  531.0  22.8   2   8   7.3e-22   4.3e-19   64.0   0.8     2    90   367   464   366   469 0.88 EuglossaDilemma_005240
EuglossaDilemma_005240-T1 -           3161 Cadherin             PF00028.18    93  8.8e-165  531.0  22.8   3   8   7.3e-25   4.3e-22   73.6   0.0    11    92   495   575   483   576 0.92 EuglossaDilemma_005240
EuglossaDilemma_005240-T1 -           3161 Cadherin             PF00028.18    93  8.8e-165  531.0  22.8   4   8   2.3e-24   1.3e-21   72.0   0.1     3    93   592   687   590   687 0.93 EuglossaDilemma_005240
EuglossaDilemma_005240-T1 -           3161 Cadherin             PF00028.18    93  8.8e-165  531.0  22.8   5   8   9.2e-23   5.4e-20   66.9   0.1     1    92   701   789   701   790 0.95 EuglossaDilemma_005240
EuglossaDilemma_005240-T1 -           3161 Cadherin             PF00028.18    93  8.8e-165  531.0  22.8   6   8   2.8e-25   1.7e-22   74.9   0.4     1    93   804   898   804   898 0.96 EuglossaDilemma_005240
EuglossaDilemma_005240-T1 -           3161 Cadherin             PF00028.18    93  8.8e-165  531.0  22.8   7   8   1.3e-26   7.3e-24   79.3   0.0     1    93   912  1002   912  1002 0.98 EuglossaDilemma_005240
EuglossaDilemma_005240-T1 -           3161 Cadherin             PF00028.18    93  8.8e-165  531.0  22.8   8   8   1.7e-17     1e-14   50.0   0.0     5    92  1020  1108  1017  1109 0.95 EuglossaDilemma_005240
EuglossaDilemma_005168-T1 -            267 CAMSAP_CH            PF11971.9     85   2.8e-13   44.7   0.2   1   1   8.8e-16   5.1e-13   43.9   0.2     2    73    18    87    17    98 0.90 EuglossaDilemma_005168
EuglossaDilemma_004873-T1 -           2316 CBM_14               PF01607.25    53   1.8e-28   93.7  17.2   1   3     8e-15   2.3e-12   42.1   2.5     1    48   403   455   403   461 0.89 EuglossaDilemma_004873
EuglossaDilemma_004873-T1 -           2316 CBM_14               PF01607.25    53   1.8e-28   93.7  17.2   2   3   5.4e-11   1.6e-08   29.8   0.1     1    49   479   531   479   534 0.88 EuglossaDilemma_004873
EuglossaDilemma_004873-T1 -           2316 CBM_14               PF01607.25    53   1.8e-28   93.7  17.2   3   3   1.1e-10   3.1e-08   28.9   3.4     1    53  2253  2309  2253  2309 0.90 EuglossaDilemma_004873
EuglossaDilemma_004964-T1 -            324 CBM_14               PF01607.25    53   3.3e-10   35.2   5.4   1   1   1.8e-12   5.3e-10   34.5   5.4     1    53   135   188   135   188 0.97 EuglossaDilemma_004964
EuglossaDilemma_005032-T1 -            708 CBS                  PF00571.29    57   6.5e-16   53.8   0.3   1   2   8.9e-08   5.2e-05   18.8   0.1     1    55   524   588   524   590 0.88 EuglossaDilemma_005032
EuglossaDilemma_005032-T1 -            708 CBS                  PF00571.29    57   6.5e-16   53.8   0.3   2   2   4.7e-12   2.8e-09   32.5   0.0     4    54   638   688   633   690 0.93 EuglossaDilemma_005032
EuglossaDilemma_005315-T1 -            502 CD36                 PF01130.22   465  6.3e-152  501.4   0.0   1   1  2.6e-154  7.6e-152  501.2   0.0     2   463     8   461     7   463 0.95 EuglossaDilemma_005315
EuglossaDilemma_005314-T1 -            481 CD36                 PF01130.22   465    2e-129  427.3   0.0   1   1  7.6e-132  2.2e-129  427.1   0.0    15   462     4   448     1   451 0.94 EuglossaDilemma_005314
EuglossaDilemma_005033-T1 -            406 CDK2AP               PF09806.10   230   5.2e-16   54.5  18.3   1   1   4.4e-18   2.6e-15   52.3  18.1    45   230   212   405    29   405 0.66 EuglossaDilemma_005033
EuglossaDilemma_005142-T1 -            392 CEBP_ZZ              PF16366.6     58   8.1e-24   78.8   6.7   1   1   2.8e-26   1.6e-23   77.9   6.7     1    57   316   378   316   379 0.96 EuglossaDilemma_005142
EuglossaDilemma_004737-T1 -            162 Cgr1                 PF03879.15   108   3.9e-17   57.8  25.3   1   1   6.7e-20   3.9e-17   57.8  25.3     2   102    53   152    52   156 0.93 EuglossaDilemma_004737
EuglossaDilemma_005265-T1 -            224 ChaC                 PF04752.13   181   4.9e-61  201.1   0.2   1   1   1.2e-63   7.1e-61  200.6   0.2     1   180     1   203     1   204 0.94 EuglossaDilemma_005265
EuglossaDilemma_005168-T1 -            267 CH_2                 PF06294.12    96   4.7e-34  111.6   0.5   1   1     8e-37   4.7e-34  111.6   0.5     1    95    16   111    16   112 0.98 EuglossaDilemma_005168
EuglossaDilemma_004956-T1 -            201 Clat_adaptor_s       PF01217.21   142   1.4e-30  101.3   2.4   1   1   3.2e-33   1.9e-30  100.8   2.4     2   138    36   173    35   176 0.95 EuglossaDilemma_004956
EuglossaDilemma_004886-T1 -            215 Claudin_2            PF13903.7    193   3.2e-15   51.6   0.1   1   1   1.3e-17   3.9e-15   51.3   0.1     2   148    24   175    23   190 0.84 EuglossaDilemma_004886
EuglossaDilemma_004885-T1 -            284 Claudin_2            PF13903.7    193   3.7e-09   31.8   1.1   1   1   2.3e-11   6.7e-09   30.9   1.1    88   189    30   133     3   138 0.80 EuglossaDilemma_004885
EuglossaDilemma_005201-T1 -            624 CLIP_1               PF18322.2     53   7.1e-38  123.7  43.2   1   3   1.2e-18   2.3e-16   54.8   5.7     5    53    67   113    63   113 0.90 EuglossaDilemma_005201
EuglossaDilemma_005201-T1 -            624 CLIP_1               PF18322.2     53   7.1e-38  123.7  43.2   2   3     8e-15   1.6e-12   42.5   4.9    10    53   163   205   159   205 0.97 EuglossaDilemma_005201
EuglossaDilemma_005201-T1 -            624 CLIP_1               PF18322.2     53   7.1e-38  123.7  43.2   3   3   1.4e-13   2.8e-11   38.5   2.2     5    53   284   329   281   329 0.93 EuglossaDilemma_005201
EuglossaDilemma_005202-T1 -            439 CLIP_1               PF18322.2     53   1.2e-18   62.1   3.6   1   1   1.6e-20   3.2e-18   60.7   3.6     5    53    79   138    76   138 0.93 EuglossaDilemma_005202
EuglossaDilemma_005203-T1 -            375 CLIP_1               PF18322.2     53   2.8e-17   57.7   3.5   1   1   1.5e-19   2.8e-17   57.7   3.5     4    53    35    96    32    96 0.88 EuglossaDilemma_005203
EuglossaDilemma_005054-T1 -            797 cNMP_binding         PF00027.30    89   1.5e-13   45.9   0.0   1   1   5.4e-16   3.2e-13   44.8   0.0     3    87   217   298   215   300 0.91 EuglossaDilemma_005054
EuglossaDilemma_005223-T1 -            744 CN_hydrolase         PF00795.23   261   1.2e-38  128.1   0.0   1   1   4.1e-41   2.4e-38  127.1   0.0     1   260     6   282     6   283 0.94 EuglossaDilemma_005223
EuglossaDilemma_005250-T1 -            875 Coatomer_g_Cpla      PF16381.6    115   1.2e-27   91.5   0.0   1   1   4.9e-30   2.8e-27   90.3   0.0     1   115   756   874   756   874 0.96 EuglossaDilemma_005250
EuglossaDilemma_005269-T1 -            827 Codanin-1_C          PF15296.7    120   1.5e-33  110.6   0.3   1   1   5.5e-36   3.2e-33  109.6   0.3     2   120   374   485   373   485 0.93 EuglossaDilemma_005269
EuglossaDilemma_005171-T1 -            562 COesterase           PF00135.29   515  6.2e-136  449.4   0.0   1   1  3.7e-138  7.3e-136  449.2   0.0     7   515    28   546    22   546 0.92 EuglossaDilemma_005171
EuglossaDilemma_005170-T1 -            569 COesterase           PF00135.29   515  1.1e-135  448.5   0.0   1   1  6.6e-138  1.3e-135  448.4   0.0     2   515    28   555    27   555 0.90 EuglossaDilemma_005170
EuglossaDilemma_005008-T1 -            721 COesterase           PF00135.29   515   8.2e-66  218.1   0.0   1   1   9.8e-68   1.9e-65  216.8   0.0     7   403   244   622   240   682 0.80 EuglossaDilemma_005008
EuglossaDilemma_005195-T1 -            735 COG7                 PF10191.10   768  3.5e-223  738.2  34.6   1   1  2.6e-225  1.5e-222  736.1  34.6     1   768     2   730     2   730 0.95 EuglossaDilemma_005195
EuglossaDilemma_005194-T1 -           1126 Condensin2nSMC       PF12422.9    149   6.6e-26   86.3   0.5   1   1   1.1e-28   6.6e-26   86.3   0.5     6   142   196   336   191   338 0.95 EuglossaDilemma_005194
EuglossaDilemma_005250-T1 -            875 COP-gamma_platf      PF08752.11   152   5.6e-47  154.8   0.0   1   1     2e-49   1.2e-46  153.8   0.0     2   152   605   754   604   754 0.90 EuglossaDilemma_005250
EuglossaDilemma_005286-T1 -            108 Cpn10                PF00166.22    93   3.3e-34  112.0   0.1   1   1   6.3e-37   3.7e-34  111.9   0.1     2    92    14   105    13   106 0.98 EuglossaDilemma_005286
EuglossaDilemma_004782-T1 -            531 Cpn60_TCP1           PF00118.25   491  6.4e-167  551.2   6.2   1   1    4e-169  7.8e-167  550.9   6.2     1   489    30   524    30   525 0.98 EuglossaDilemma_004782
EuglossaDilemma_004832-T1 -            534 Cpn60_TCP1           PF00118.25   491  5.5e-161  531.6  17.9   1   1  3.2e-163  6.2e-161  531.4  17.9     1   489    38   532    38   534 0.98 EuglossaDilemma_004832
EuglossaDilemma_005285-T1 -            570 Cpn60_TCP1           PF00118.25   491   7.3e-86  283.8  14.5   1   1   9.8e-88   1.9e-85  282.5  14.5     1   488    42   540    42   543 0.93 EuglossaDilemma_005285
EuglossaDilemma_005182-T1 -            659 CRAL_TRIO            PF00650.21   159   2.6e-29   97.2   0.0   1   1   7.1e-32   4.2e-29   96.5   0.0     3   159    81   228    79   228 0.96 EuglossaDilemma_005182
EuglossaDilemma_005182-T1 -            659 CRAL_TRIO_2          PF13716.7    139   2.1e-10   36.1   0.0   1   1   6.4e-13   3.8e-10   35.3   0.0     5   138   100   233    96   234 0.83 EuglossaDilemma_005182
EuglossaDilemma_005292-T1 -            172 CS                   PF04969.17    77   7.7e-08   28.5   0.0   1   1   1.9e-10   1.1e-07   28.0   0.0     2    77    11    85    10    85 0.86 EuglossaDilemma_005292
EuglossaDilemma_005305-T1 -            278 CSD                  PF00313.23    66   2.5e-28   93.0   1.2   1   1   7.5e-31   4.4e-28   92.2   1.2     1    65    24    92    24    93 0.98 EuglossaDilemma_005305
EuglossaDilemma_005273-T1 -            436 CSTF1_dimer          PF16699.6     57   2.1e-30   99.5   0.1   1   1   7.4e-33   4.3e-30   98.4   0.1     1    56    10    65    10    66 0.98 EuglossaDilemma_005273
EuglossaDilemma_004999-T1 -            114 CutA1                PF03091.16    99   3.8e-40  131.0   0.5   1   1   7.3e-43   4.3e-40  130.8   0.5     2    97     9   104     8   106 0.98 EuglossaDilemma_004999
EuglossaDilemma_004958-T1 -           1385 Cyclin_N             PF00134.24   127   8.3e-23   75.7   2.5   1   1   7.1e-22   2.1e-19   64.7   0.2     4   126     7   143     4   144 0.89 EuglossaDilemma_004958
EuglossaDilemma_005264-T1 -            348 Cyclin_N             PF00134.24   127   7.7e-13   43.5   0.2   1   1   1.9e-14   5.5e-12   40.7   0.0     9   124    25   141    17   142 0.92 EuglossaDilemma_005264
EuglossaDilemma_005106-T1 -            844 DAO                  PF01266.25   353   2.7e-51  170.3   0.0   1   1   7.4e-54   4.3e-51  169.7   0.0     2   352     8   363     7   364 0.88 EuglossaDilemma_005106
EuglossaDilemma_004831-T1 -           1648 DCB                  PF16213.6    175   5.9e-67  219.9   2.0   1   1     1e-69   5.9e-67  219.9   2.0     2   175    12   184    11   184 0.99 EuglossaDilemma_004831
EuglossaDilemma_005125-T1 -            453 DCP2                 PF05026.14    83   1.9e-32  106.6   1.8   1   1   7.8e-35   4.6e-32  105.4   1.8     1    83     8    91     8    91 0.97 EuglossaDilemma_005125
EuglossaDilemma_005091-T1 -            107 DDA1                 PF10172.10    66   1.6e-30  100.3   0.1   1   1   3.9e-33   2.3e-30   99.8   0.1     1    66     9    71     9    71 0.98 EuglossaDilemma_005091
EuglossaDilemma_005022-T1 -            556 DEAD                 PF00270.30   176   1.3e-51  170.1   0.0   1   1   1.4e-53     4e-51  168.4   0.0     1   176   131   302   131   302 0.97 EuglossaDilemma_005022
EuglossaDilemma_005284-T1 -            475 DEAD                 PF00270.30   176   5.9e-34  112.5   0.2   1   1   7.6e-36   2.2e-33  110.6   0.1     2   175   113   279   112   280 0.88 EuglossaDilemma_005284
EuglossaDilemma_004738-T1 -            711 DEAD_2               PF06733.16   175   6.1e-50  164.4   0.3   1   1   2.3e-52   1.3e-49  163.3   0.3     1   175    69   232    69   232 0.89 EuglossaDilemma_004738
EuglossaDilemma_005241-T1 -           1771 DHR-2                PF06920.14   528   1.5e-92  306.1   0.1   1   1   6.7e-94   3.9e-91  301.4   0.1     3   526   962  1465   960  1467 0.89 EuglossaDilemma_005241
EuglossaDilemma_005240-T1 -           3161 Dicty_CAR            PF05462.12   305   9.8e-08   26.6   7.5   1   1   2.9e-10   1.7e-07   25.8   7.5    54   176  2539  2662  2493  2677 0.72 EuglossaDilemma_005240
EuglossaDilemma_004841-T1 -            720 DLH                  PF01738.19   217   6.3e-07   24.3   0.0   1   1   1.5e-08     9e-06   20.5   0.0    68   185   532   689   508   694 0.87 EuglossaDilemma_004841
EuglossaDilemma_005254-T1 -            460 DnaB_C               PF03796.16   255   6.6e-08   27.3   0.6   1   1   2.3e-10   1.4e-07   26.3   0.6    12   117    60   171    55   196 0.66 EuglossaDilemma_005254
EuglossaDilemma_004833-T1 -            370 DnaJ                 PF00226.32    63   3.3e-18   60.8   0.3   1   1     1e-20     6e-18   60.0   0.3     1    63    15    76    15    76 0.98 EuglossaDilemma_004833
EuglossaDilemma_004833-T1 -            370 DnaJ_C               PF01556.19   153   9.2e-38  125.0   0.5   1   1   2.5e-40   1.5e-37  124.3   0.5     4   153   149   306   146   306 0.95 EuglossaDilemma_004833
EuglossaDilemma_005295-T1 -            868 DNA_pol_A_exo1       PF01612.21   176   1.8e-41  137.0   2.0   1   1   5.5e-44   3.2e-41  136.2   2.0     2   175   260   426   259   427 0.97 EuglossaDilemma_005295
EuglossaDilemma_005041-T1 -            415 DNA_primase_S        PF01896.20   182   2.1e-59  195.8   0.4   1   1   7.8e-62   4.5e-59  194.7   0.4     1   182   102   333   102   333 0.94 EuglossaDilemma_005041
EuglossaDilemma_005241-T1 -           1771 DOCK-C2              PF14429.7    197   9.2e-57  187.2   0.0   1   1   7.6e-59   4.5e-56  185.0   0.0     1   196   269   454   269   455 0.90 EuglossaDilemma_005241
EuglossaDilemma_005241-T1 -           1771 DOCK_N               PF16172.6    388   1.1e-57  190.9   0.0   1   1   1.1e-59   3.1e-57  189.3   0.0    82   388    11   264     2   264 0.88 EuglossaDilemma_005241
EuglossaDilemma_005245-T1 -            155 DOCK_N               PF16172.6    388   2.4e-27   90.9   1.0   1   1   9.2e-30   2.7e-27   90.8   1.0     6    87    74   155    69   155 0.96 EuglossaDilemma_005245
EuglossaDilemma_005155-T1 -            836 DPPIV_N              PF00930.22   355   2.3e-62  205.9   0.0   1   1   5.8e-65   3.4e-62  205.4   0.0    33   353   163   541   149   543 0.90 EuglossaDilemma_005155
EuglossaDilemma_005026-T1 -            246 Dpy-30               PF05186.14    42   6.3e-11   37.0   0.1   1   1   4.1e-13   1.2e-10   36.2   0.1     3    41   181   219   179   220 0.94 EuglossaDilemma_005026
EuglossaDilemma_004968-T1 -            222 Dpy-30               PF05186.14    42   4.5e-08   27.9   0.0   1   1   2.6e-10   7.6e-08   27.2   0.0     6    41   127   162   123   163 0.84 EuglossaDilemma_004968
EuglossaDilemma_005104-T1 -            198 DSPc                 PF00782.21   133   3.5e-31  103.0   0.0   1   1     9e-34   5.2e-31  102.4   0.0     1   130    54   189    54   192 0.94 EuglossaDilemma_005104
EuglossaDilemma_005248-T1 -            242 DUF1151              PF06625.12   114   6.8e-30   98.5   6.3   1   1   1.5e-32     9e-30   98.2   6.3     2   113   123   236   122   237 0.84 EuglossaDilemma_005248
EuglossaDilemma_005009-T1 -           1007 DUF1736              PF08409.12    75   6.5e-29   95.0   0.8   1   1   5.4e-31   3.2e-28   92.8   0.5     2    74   260   331   259   332 0.96 EuglossaDilemma_005009
EuglossaDilemma_004766-T1 -           1136 DUF1899              PF08953.12    66   1.2e-33  110.1   0.1   1   2     4e-19   2.3e-16   54.6   0.0     1    66     3    67     3    67 0.98 EuglossaDilemma_004766
EuglossaDilemma_004766-T1 -           1136 DUF1899              PF08953.12    66   1.2e-33  110.1   0.1   2   2   1.2e-18   6.9e-16   53.1   0.0     2    66   732   797   731   797 0.95 EuglossaDilemma_004766
EuglossaDilemma_004831-T1 -           1648 DUF1981              PF09324.11    84   1.6e-20   68.0   0.1   1   1   3.5e-21   2.1e-18   61.2   0.0     4    83   832   910   829   911 0.95 EuglossaDilemma_004831
EuglossaDilemma_005303-T1 -            610 DUF3523              PF12037.9    265  7.3e-108  355.0  23.9   1   1  1.2e-110  7.3e-108  355.0  23.9    15   265    38   283    25   283 0.96 EuglossaDilemma_005303
EuglossaDilemma_005177-T1 -           2889 DUF3652              PF12372.9     41   2.7e-22   73.6   0.9   1   1   1.4e-24     8e-22   72.1   0.9     1    41  1288  1328  1288  1328 0.98 EuglossaDilemma_005177
EuglossaDilemma_004736-T1 -            366 DUF383               PF04063.15   188   3.6e-61  201.3   0.0   1   1   1.6e-62   9.4e-60  196.6   0.0     2   187   107   278   106   279 0.95 EuglossaDilemma_004736
EuglossaDilemma_004736-T1 -            366 DUF384               PF04064.14    55   9.9e-25   81.4   0.5   1   1   1.7e-27   9.9e-25   81.4   0.5     1    54   284   337   284   338 0.98 EuglossaDilemma_004736
EuglossaDilemma_004778-T1 -            432 DUF4078              PF13300.7     86   4.2e-21   70.3  13.7   1   1   7.2e-24   4.2e-21   70.3  13.7     2    84   195   278   194   282 0.95 EuglossaDilemma_004778
EuglossaDilemma_005235-T1 -           3445 DUF4704              PF15787.6    277     1e-08   29.9   2.6   1   1   1.7e-11     1e-08   29.9   2.6     9   183  1354  1517  1352  1568 0.77 EuglossaDilemma_005235
EuglossaDilemma_004848-T1 -            657 DUF4781              PF16013.6    310   2.8e-81  267.8   2.2   1   1   7.3e-84   4.3e-81  267.2   2.2    17   295   135   431   121   447 0.91 EuglossaDilemma_004848
EuglossaDilemma_005118-T1 -            314 DUF572               PF04502.14   326   4.8e-78  258.2   1.5   1   1   9.1e-81   5.3e-78  258.0   1.5     2   279    10   294     9   314 0.83 EuglossaDilemma_005118
EuglossaDilemma_005205-T1 -            117 DUF872               PF05915.13   119   1.4e-18   62.3   0.1   1   1   2.7e-21   1.6e-18   62.2   0.1    35   119    29   116     5   116 0.83 EuglossaDilemma_005205
EuglossaDilemma_005261-T1 -           1273 E1-E2_ATPase         PF00122.21   181   2.3e-50  165.8   2.7   1   1   5.7e-52   3.3e-49  162.0   1.5    15   176   579   764   559   768 0.90 EuglossaDilemma_005261
EuglossaDilemma_005151-T1 -            345 EB                   PF01683.19    52   8.5e-33  107.7  67.3   1   3   4.8e-10   9.4e-08   27.5   2.8    11    45    83   122    76   124 0.88 EuglossaDilemma_005151
EuglossaDilemma_005151-T1 -            345 EB                   PF01683.19    52   8.5e-33  107.7  67.3   2   3     4e-11   7.7e-09   30.9  12.1     1    48   118   166   118   172 0.89 EuglossaDilemma_005151
EuglossaDilemma_005151-T1 -            345 EB                   PF01683.19    52   8.5e-33  107.7  67.3   3   3   3.6e-09     7e-07   24.7   5.4    10    52   212   259   203   259 0.84 EuglossaDilemma_005151
EuglossaDilemma_004840-T1 -            174 EF-hand_1            PF00036.33    29     1e-13   45.1   0.8   1   1   4.8e-11   2.8e-08   28.1   0.1     2    28    66    92    65    93 0.91 EuglossaDilemma_004840
EuglossaDilemma_004840-T1 -            174 EF-hand_5            PF13202.7     25   8.8e-11   36.1   0.8   1   2   6.2e-06    0.0036   12.0   0.1     8    25    37    54    36    54 0.89 EuglossaDilemma_004840
EuglossaDilemma_004840-T1 -            174 EF-hand_5            PF13202.7     25   8.8e-11   36.1   0.8   2   2   3.5e-09     2e-06   22.3   0.1     1    21    66    86    66    91 0.91 EuglossaDilemma_004840
EuglossaDilemma_004840-T1 -            174 EF-hand_7            PF13499.7     70   1.4e-11   39.9   0.1   1   1   5.8e-14   3.4e-11   38.7   0.1    11    70    37    91    35    91 0.95 EuglossaDilemma_004840
EuglossaDilemma_005240-T1 -           3161 EGF                  PF00008.28    32     4e-12   41.5  41.5   1   3   6.8e-09     4e-06   22.3  11.3     1    32  1385  1415  1385  1415 0.94 EuglossaDilemma_005240
EuglossaDilemma_005240-T1 -           3161 EGF                  PF00008.28    32     4e-12   41.5  41.5   2   3   3.2e-11   1.8e-08   29.7   6.2     1    32  1669  1699  1669  1699 0.97 EuglossaDilemma_005240
EuglossaDilemma_005240-T1 -           3161 EGF                  PF00008.28    32     4e-12   41.5  41.5   3   3   4.3e-09   2.5e-06   22.9   8.1     1    32  1909  1943  1909  1943 0.93 EuglossaDilemma_005240
EuglossaDilemma_004780-T1 -           1230 EIF4E-T              PF10477.10   659     2e-79  263.2 157.7   1   1     2e-81   1.1e-78  260.8 123.3     1   658    49   950    49   951 0.69 EuglossaDilemma_004780
EuglossaDilemma_005302-T1 -            519 F-box                PF00646.34    48   4.3e-09   31.3   3.8   1   1   2.6e-11   1.5e-08   29.5   3.8     2    45   195   238   194   241 0.94 EuglossaDilemma_005302
EuglossaDilemma_005302-T1 -            519 F-box-like           PF12937.8     48   2.5e-12   41.7   1.2   1   1   1.2e-14   6.8e-12   40.3   1.2     6    47   201   241   198   242 0.96 EuglossaDilemma_005302
EuglossaDilemma_004847-T1 -            728 FA                   PF08736.12    44   4.1e-15   50.8  10.9   1   1   2.2e-17   1.3e-14   49.2  10.9     1    44   333   374   333   374 0.96 EuglossaDilemma_004847
EuglossaDilemma_005246-T1 -            508 FAD_binding_2        PF00890.25   417   2.9e-08   28.3   7.2   1   1   6.6e-11   3.8e-08   27.9   1.3     1    37    41    77    41    80 0.96 EuglossaDilemma_005246
EuglossaDilemma_005246-T1 -            508 FAD_oxidored         PF12831.8    426     1e-10   36.6   0.3   1   1   1.8e-13     1e-10   36.6   0.3     1    39    41    79    41   108 0.92 EuglossaDilemma_005246
EuglossaDilemma_005106-T1 -            844 FAO_M                PF16350.6     56   1.4e-15   52.6   0.0   1   1   4.7e-18   2.7e-15   51.6   0.0     1    56   367   423   367   423 0.99 EuglossaDilemma_005106
EuglossaDilemma_005044-T1 -           3783 FAT                  PF02259.24   346   9.4e-68  224.1   8.0   1   1   4.4e-70   2.6e-67  222.6   8.0     3   346  2763  3101  2761  3101 0.95 EuglossaDilemma_005044
EuglossaDilemma_005293-T1 -           1055 FCH                  PF00611.24    78   1.4e-16   55.8   0.0   1   1   1.6e-18   9.2e-16   53.1   0.0     1    76   505   582   505   583 0.90 EuglossaDilemma_005293
EuglossaDilemma_004847-T1 -            728 FERM_C               PF09380.11    94   2.4e-22   74.3   0.0   1   1   9.8e-25   5.7e-22   73.1   0.0     4    93   237   326   234   327 0.90 EuglossaDilemma_004847
EuglossaDilemma_004847-T1 -            728 FERM_M               PF00373.19   111   5.3e-23   76.6   0.5   1   1   2.2e-25   1.3e-22   75.3   0.5     2   111   122   230   121   230 0.89 EuglossaDilemma_004847
EuglossaDilemma_004847-T1 -            728 FERM_N               PF09379.11    64   1.2e-19   65.1   0.1   1   1   4.9e-22   2.9e-19   63.9   0.1     1    63    42   104    42   104 0.98 EuglossaDilemma_004847
EuglossaDilemma_004948-T1 -            552 FGGY_C               PF02782.17   198   1.1e-61  203.2   0.3   1   1   4.4e-64   2.6e-61  202.0   0.6     1   195   277   466   277   468 0.95 EuglossaDilemma_004948
EuglossaDilemma_004948-T1 -            552 FGGY_N               PF00370.22   245     2e-77  255.2   0.0   1   1   5.1e-80     3e-77  254.7   0.0     2   245    14   268    13   268 0.95 EuglossaDilemma_004948
EuglossaDilemma_004903-T1 -            679 FHA                  PF00498.27    69     2e-12   42.5   0.2   1   1   1.7e-14   9.8e-12   40.3   0.2     1    69    20    99    20    99 0.90 EuglossaDilemma_004903
EuglossaDilemma_005206-T1 -            404 FR47                 PF08445.11    86   1.5e-27   90.6   0.0   1   1   4.9e-30   2.9e-27   89.7   0.0     9    85   216   292   211   293 0.96 EuglossaDilemma_005206
EuglossaDilemma_005235-T1 -           3445 FYVE                 PF01363.22    69   3.6e-19   63.9   8.5   1   1   1.5e-21   8.8e-19   62.7   8.5     2    68  3372  3436  3371  3437 0.95 EuglossaDilemma_005235
EuglossaDilemma_005240-T1 -           3161 GAIN                 PF16489.6    210     1e-31  105.2   0.1   1   1     3e-34   1.7e-31  104.4   0.1     2   208  2131  2394  2130  2396 0.95 EuglossaDilemma_005240
EuglossaDilemma_005106-T1 -            844 GCV_T                PF01571.22   256   7.9e-68  223.7   0.0   1   1   2.7e-70   1.6e-67  222.7   0.0     1   254   425   700   425   702 0.96 EuglossaDilemma_005106
EuglossaDilemma_005106-T1 -            844 GCV_T_C              PF08669.12    80   1.8e-14   48.6   0.0   1   1   6.7e-17   3.9e-14   47.5   0.0     1    77   726   822   726   823 0.86 EuglossaDilemma_005106
EuglossaDilemma_004877-T1 -            550 GDE_C                PF06202.15   383     9e-07   23.3   1.4   1   1   1.1e-08   6.3e-06   20.5   0.2    37   118   151   228   140   256 0.82 EuglossaDilemma_004877
EuglossaDilemma_005246-T1 -            508 GIDA                 PF01134.23   392   2.9e-07   25.0   5.8   1   1   4.9e-10   2.9e-07   25.0   5.8     1   150    41   184    41   207 0.71 EuglossaDilemma_005246
EuglossaDilemma_005262-T1 -            474 Glycos_transf_1      PF00534.21   172   1.1e-25   85.3   0.0   1   1     3e-28   1.7e-25   84.7   0.0    14   169   277   445   270   448 0.90 EuglossaDilemma_005262
EuglossaDilemma_004873-T1 -           2316 Glyco_hydro_18       PF00704.29   312   2.2e-22   75.3   0.0   1   1   6.2e-25   3.6e-22   74.6   0.0    47   312    65   326    28   326 0.83 EuglossaDilemma_004873
EuglossaDilemma_005180-T1 -           1024 Glyco_hydro_31       PF01055.27   443   4.9e-39  129.8   0.0   1   1   2.3e-40   1.3e-37  125.1   0.0    67   438   652  1017   626  1018 0.81 EuglossaDilemma_005180
EuglossaDilemma_005024-T1 -            598 Glyco_hydro_47       PF01532.21   458  2.6e-159  526.1   1.8   1   1  5.3e-162  3.1e-159  525.8   1.8     1   457   154   594   154   595 0.94 EuglossaDilemma_005024
EuglossaDilemma_005175-T1 -            241 Glyco_transf_7C      PF02709.15    78   5.7e-29   94.9   0.1   1   1   2.1e-31   1.2e-28   93.8   0.1     2    77    70   146    69   148 0.93 EuglossaDilemma_005175
EuglossaDilemma_005175-T1 -            241 Glyco_transf_7N      PF13733.7    134   8.1e-10   33.7   0.1   1   1   2.5e-12   1.5e-09   32.8   0.1    91   132    25    64    20    66 0.88 EuglossaDilemma_005175
EuglossaDilemma_005262-T1 -            474 Glyco_trans_1_4      PF13692.7    135   4.4e-16   54.6   0.0   1   1   1.3e-18   7.7e-16   53.9   0.0     3   133   280   431   278   433 0.81 EuglossaDilemma_005262
EuglossaDilemma_005150-T1 -            684 GMC_oxred_C          PF05199.14   145   4.7e-42  139.1   0.0   1   1   1.3e-44   7.8e-42  138.4   0.0     1   145   522   665   522   665 0.96 EuglossaDilemma_005150
EuglossaDilemma_005150-T1 -            684 GMC_oxred_N          PF00732.20   296   9.3e-77  253.4   0.0   1   1   2.3e-79   1.4e-76  252.9   0.0     1   295    51   352    51   353 0.92 EuglossaDilemma_005150
EuglossaDilemma_005240-T1 -           3161 GPS                  PF01825.22    45   2.2e-09   33.0   1.5   1   1   3.8e-12   2.2e-09   33.0   1.5     1    45  2432  2479  2432  2479 0.81 EuglossaDilemma_005240
EuglossaDilemma_004829-T1 -            265 GST_C_6              PF17171.5     64   2.6e-20   67.2   0.0   1   1   1.9e-22   1.1e-19   65.2   0.0     2    64   189   252   188   252 0.95 EuglossaDilemma_004829
EuglossaDilemma_004829-T1 -            265 GST_N_4              PF17172.5     99   5.2e-27   89.7   0.0   1   1   1.3e-29   7.4e-27   89.2   0.0     2    98    42   137    41   138 0.96 EuglossaDilemma_004829
EuglossaDilemma_004772-T1 -            366 HABP4_PAI-RBP1       PF04774.16   118   1.3e-21   72.8  10.4   1   1   2.1e-24   1.3e-21   72.8  10.4    14   118   150   246   149   246 0.78 EuglossaDilemma_004772
EuglossaDilemma_005250-T1 -            875 HEAT_2               PF13646.7     88   8.7e-17   56.5   9.7   1   1     3e-11   1.7e-08   29.9   0.1     1    84   434   527   434   547 0.88 EuglossaDilemma_005250
EuglossaDilemma_005022-T1 -            556 Helicase_C           PF00271.32   111     4e-32  106.1   0.0   1   1   1.1e-33   2.1e-31  103.8   0.0     2   110   341   448   338   449 0.93 EuglossaDilemma_005022
EuglossaDilemma_005284-T1 -            475 Helicase_C           PF00271.32   111   2.6e-27   90.6   0.6   1   1     4e-29   7.7e-27   89.1   0.1    14   111   327   430   315   430 0.86 EuglossaDilemma_005284
EuglossaDilemma_005012-T1 -           1841 Helicase_C           PF00271.32   111   4.2e-16   54.5   0.0   1   1   1.6e-17   3.1e-15   51.7   0.0     9   111  1438  1567  1430  1567 0.79 EuglossaDilemma_005012
EuglossaDilemma_004738-T1 -            711 Helicase_C_2         PF13307.7    170   5.7e-52  171.5   0.0   1   1   3.7e-54   2.2e-51  169.6   0.0     1   168   490   675   490   677 0.92 EuglossaDilemma_004738
EuglossaDilemma_005126-T1 -            117 Heme_oxygenase       PF01126.21   205   3.6e-08   28.6   0.1   1   1   7.2e-11   4.2e-08   28.4   0.1   127   204     1    83     1    84 0.86 EuglossaDilemma_005126
EuglossaDilemma_005006-T1 -            420 Hexapep              PF00132.25    36   4.2e-10   34.2   6.2   1   1   4.7e-11   2.7e-08   28.5   2.5     1    35   285   319   285   320 0.95 EuglossaDilemma_005006
EuglossaDilemma_005038-T1 -            136 Histone              PF00125.25   131   2.5e-55  181.6   1.6   1   1   9.5e-58   2.8e-55  181.4   1.6     1   131     1   132     1   132 0.99 EuglossaDilemma_005038
EuglossaDilemma_005039-T1 -            136 Histone              PF00125.25   131   2.5e-55  181.6   1.6   1   1   9.5e-58   2.8e-55  181.4   1.6     1   131     1   132     1   132 0.99 EuglossaDilemma_005039
EuglossaDilemma_004997-T1 -           1922 His_Phos_2           PF00328.23   383  6.2e-136  448.8   0.1   1   1  7.1e-138  1.4e-135  447.7   0.1     1   383   408   931   408   931 0.97 EuglossaDilemma_004997
EuglossaDilemma_004888-T1 -            451 His_Phos_2           PF00328.23   383   1.3e-27   92.2   0.0   1   1   8.8e-30   1.7e-27   91.9   0.0     6   382    69   413    66   414 0.87 EuglossaDilemma_004888
EuglossaDilemma_004887-T1 -            969 His_Phos_2           PF00328.23   383   4.6e-16   54.3   2.0   1   1   8.1e-18   1.6e-15   52.5   2.0    11   375    34   361    26   369 0.74 EuglossaDilemma_004887
EuglossaDilemma_004998-T1 -            171 HLH                  PF00010.27    54   1.6e-18   61.7   0.9   1   1   4.9e-21   2.8e-18   60.9   0.9     1    52    96   146    96   148 0.96 EuglossaDilemma_004998
EuglossaDilemma_005261-T1 -           1273 HMA                  PF00403.27    62   3.6e-52  169.9  14.4   1   4   1.1e-14   6.4e-12   40.9   0.5     2    61    54   113    53   114 0.97 EuglossaDilemma_005261
EuglossaDilemma_005261-T1 -           1273 HMA                  PF00403.27    62   3.6e-52  169.9  14.4   2   4   2.8e-15   1.6e-12   42.9   0.3     2    61   143   202   142   203 0.92 EuglossaDilemma_005261
EuglossaDilemma_005261-T1 -           1273 HMA                  PF00403.27    62   3.6e-52  169.9  14.4   3   4     7e-13   4.1e-10   35.2   0.1     3    61   253   311   251   312 0.95 EuglossaDilemma_005261
EuglossaDilemma_005261-T1 -           1273 HMA                  PF00403.27    62   3.6e-52  169.9  14.4   4   4   4.4e-20   2.6e-17   58.2   0.4     2    61   328   387   327   388 0.96 EuglossaDilemma_005261
EuglossaDilemma_004834-T1 -            219 HMG_box              PF00505.20    69   4.8e-09   31.7   0.2   1   1   1.6e-11   9.3e-09   30.8   0.2     1    32   150   181   150   184 0.95 EuglossaDilemma_004834
EuglossaDilemma_005053-T1 -            493 Homeobox_KN          PF05920.12    40     2e-06   22.8   2.9   1   1   5.3e-09   3.1e-06   22.2   1.8    10    40   208   238   205   238 0.97 EuglossaDilemma_005053
EuglossaDilemma_004803-T1 -            386 Homeodomain          PF00046.30    57     2e-23   77.2   4.5   1   1     1e-25     2e-23   77.2   4.5     1    57    28    84    28    84 0.99 EuglossaDilemma_004803
EuglossaDilemma_005053-T1 -            493 Homeodomain          PF00046.30    57   4.1e-23   76.2   6.7   1   1   2.9e-25   5.7e-23   75.8   5.7     1    57   185   241   185   241 0.99 EuglossaDilemma_005053
EuglossaDilemma_004860-T1 -            363 Homeodomain          PF00046.30    57   4.6e-22   72.9   5.7   1   1   2.4e-24   4.6e-22   72.9   5.7     1    57    69   125    69   125 0.98 EuglossaDilemma_004860
EuglossaDilemma_005295-T1 -            868 HRDC                 PF00570.24    68   8.2e-14   46.6   0.0   1   1   3.2e-16   1.9e-13   45.4   0.0     4    68   480   544   477   544 0.91 EuglossaDilemma_005295
EuglossaDilemma_005053-T1 -            493 HTH_23               PF13384.7     50     4e-08   28.1   1.9   1   1   1.1e-10   6.6e-08   27.4   0.1     6    45    48    87    47    91 0.95 EuglossaDilemma_005053
EuglossaDilemma_005261-T1 -           1273 Hydrolase            PF00702.27   210   6.1e-57  188.4   0.3   1   1   3.5e-59   2.1e-56  186.7   0.1     1   210   785  1079   785  1079 0.96 EuglossaDilemma_005261
EuglossaDilemma_004942-T1 -            218 I-set                PF07679.17    90   2.8e-15   51.4   0.0   1   1   1.4e-16   2.7e-14   48.2   0.0     1    88    28   120    28   121 0.90 EuglossaDilemma_004942
EuglossaDilemma_004943-T1 -            177 I-set                PF07679.17    90     3e-11   38.4   0.0   1   1   2.2e-13   4.2e-11   38.0   0.0     1    82    22   114    22   119 0.83 EuglossaDilemma_004943
EuglossaDilemma_004838-T1 -            465 IBR                  PF01485.22    62   4.8e-09   31.5   1.5   1   1   8.3e-12   4.8e-09   31.5   1.5     1    59   344   408   344   410 0.77 EuglossaDilemma_004838
EuglossaDilemma_005031-T1 -            327 IFT46_B_C            PF12317.9    212   3.8e-89  293.1   1.7   1   1   9.1e-92   5.3e-89  292.6   1.7     2   210   113   321   112   323 0.98 EuglossaDilemma_005031
EuglossaDilemma_004942-T1 -            218 ig                   PF00047.26    87   3.9e-11   38.2   0.0   1   1   5.2e-13   1.5e-10   36.3   0.0     2    85    33   118    32   120 0.83 EuglossaDilemma_004942
EuglossaDilemma_004943-T1 -            177 ig                   PF00047.26    87   2.6e-08   29.1   0.1   1   1   1.4e-10   4.1e-08   28.5   0.1     4    79    29   111    27   118 0.84 EuglossaDilemma_004943
EuglossaDilemma_004942-T1 -            218 Ig_3                 PF13927.7     79     3e-15   51.8   0.1   1   1   3.1e-16   6.1e-14   47.6   0.0     2    79    28   109    27   109 0.88 EuglossaDilemma_004942
EuglossaDilemma_004943-T1 -            177 Ig_3                 PF13927.7     79   2.2e-09   33.0   0.0   1   1   1.7e-11   3.4e-09   32.4   0.0     1    77    21   106    21   107 0.80 EuglossaDilemma_004943
EuglossaDilemma_004932-T1 -             89 Ig_3                 PF13927.7     79   9.1e-09   31.0   0.1   1   1   6.6e-11   1.3e-08   30.5   0.1    28    76     4    66     1    68 0.83 EuglossaDilemma_004932
EuglossaDilemma_004772-T1 -            366 IHABP4_N             PF16174.6    155   4.6e-24   81.0   8.5   1   1   7.9e-27   4.6e-24   81.0   8.5     1    90     1    87     1   107 0.91 EuglossaDilemma_004772
EuglossaDilemma_004985-T1 -           1259 IMD                  PF08397.12   219   4.8e-21   70.3   6.6   1   1   8.1e-24   4.8e-21   70.3   6.6    56   215    29   190    16   194 0.92 EuglossaDilemma_004985
EuglossaDilemma_005268-T1 -            343 Inhibitor_I29        PF08246.13    58   1.1e-12   43.4   5.3   1   1   3.8e-15   2.2e-12   42.4   5.3     1    58    28    88    28    88 0.96 EuglossaDilemma_005268
EuglossaDilemma_005244-T1 -            396 Innexin              PF00876.19   338  2.6e-101  334.4   3.3   1   1  5.1e-104    3e-101  334.2   3.3     1   337    26   357    26   358 0.92 EuglossaDilemma_005244
EuglossaDilemma_005010-T1 -            129 Insulin              PF00049.19    85   8.5e-15   50.8   4.2   1   1   2.2e-17   1.3e-14   50.2   4.2     1    85    44   126    44   126 0.77 EuglossaDilemma_005010
EuglossaDilemma_005057-T1 -            155 Ion_trans            PF00520.32   245   5.6e-15   50.4   1.9   1   1   3.6e-17   6.9e-15   50.1   1.9     3    86    37   140    35   152 0.85 EuglossaDilemma_005057
EuglossaDilemma_005054-T1 -            797 Ion_trans            PF00520.32   245   1.7e-10   35.7   0.7   1   1   1.2e-12   2.4e-10   35.2   0.7   177   242    64   123    36   126 0.91 EuglossaDilemma_005054
EuglossaDilemma_005218-T1 -            524 Ion_trans_2          PF07885.17    79   4.4e-40  130.8  18.8   1   2   8.2e-23   2.4e-20   67.5   1.6    20    77   144   201   120   202 0.92 EuglossaDilemma_005218
EuglossaDilemma_005218-T1 -            524 Ion_trans_2          PF07885.17    79   4.4e-40  130.8  18.8   2   2   2.1e-24     6e-22   72.6   4.3     2    75   243   314   242   318 0.93 EuglossaDilemma_005218
EuglossaDilemma_005054-T1 -            797 Ion_trans_2          PF07885.17    79   1.2e-14   49.2   1.4   1   1   8.6e-17   2.5e-14   48.2   1.4    23    77    64   118    47   120 0.90 EuglossaDilemma_005054
EuglossaDilemma_004954-T1 -           1513 IQ                   PF00612.28    21   5.7e-15   49.0  10.6   1   2   2.9e-08   8.4e-06   20.5   0.1     3    20   883   900   882   901 0.93 EuglossaDilemma_004954
EuglossaDilemma_004954-T1 -           1513 IQ                   PF00612.28    21   5.7e-15   49.0  10.6   2   2   1.3e-08   3.7e-06   21.6   0.0     2    20   949   967   948   968 0.95 EuglossaDilemma_004954
EuglossaDilemma_004799-T1 -           3189 IQ                   PF00612.28    21   3.5e-11   37.2  10.4   1   2   2.7e-08   7.8e-06   20.6   1.0     1    20  1401  1420  1401  1421 0.94 EuglossaDilemma_004799
EuglossaDilemma_004799-T1 -           3189 IQ                   PF00612.28    21   3.5e-11   37.2  10.4   2   2   1.2e-07   3.4e-05   18.6   0.3     2    21  1425  1444  1424  1444 0.95 EuglossaDilemma_004799
EuglossaDilemma_004785-T1 -            960 IQ_SEC7_PH           PF16453.6    135   4.9e-66  216.0   0.3   1   1     2e-68   1.2e-65  214.8   0.3     1   135   679   813   679   813 0.99 EuglossaDilemma_004785
EuglossaDilemma_004775-T1 -            336 JAB                  PF01398.22   118   1.9e-13   45.6   0.5   1   1   6.5e-16   3.8e-13   44.6   0.5     6   117    20   124    16   125 0.88 EuglossaDilemma_004775
EuglossaDilemma_005183-T1 -           1095 JmjC                 PF02373.23   114   2.6e-13   45.6   0.0   1   1   1.5e-15     9e-13   43.9   0.0    19   114   930  1026   920  1026 0.90 EuglossaDilemma_005183
EuglossaDilemma_004846-T1 -           2189 KAP_NTPase           PF07693.15   326     2e-96  318.2   2.1   1   1   5.6e-99   3.3e-96  317.5   0.1     1   326   997  1539   997  1539 0.95 EuglossaDilemma_004846
EuglossaDilemma_004757-T1 -            963 Kdo                  PF06293.15   207     6e-10   34.0   0.2   1   1   7.1e-12     1e-09   33.2   0.2    31   169   165   294   153   308 0.88 EuglossaDilemma_004757
EuglossaDilemma_005297-T1 -           1148 Kdo                  PF06293.15   207   5.2e-07   24.4   0.7   1   1   7.3e-09   1.1e-06   23.4   0.7    57   158    78   170    59   179 0.75 EuglossaDilemma_005297
EuglossaDilemma_004777-T1 -            374 Kdo                  PF06293.15   207   8.8e-07   23.6   0.1   1   1   1.3e-08   1.9e-06   22.5   0.0    90   167    99   174    36   182 0.83 EuglossaDilemma_004777
EuglossaDilemma_005002-T1 -            515 Kinase-like          PF14531.7    288   6.8e-09   30.6   0.0   1   1   7.2e-11   1.1e-08   30.0   0.0   134   284   107   255    79   259 0.76 EuglossaDilemma_005002
EuglossaDilemma_004927-T1 -            391 Kinase-like          PF14531.7    288   4.2e-08   28.0   0.0   1   1   6.9e-10     1e-07   26.7   0.0   125   284   211   364    94   368 0.76 EuglossaDilemma_004927
EuglossaDilemma_005230-T1 -           3293 Kinesin              PF00225.24   333  5.4e-108  356.0   0.4   1   1  1.9e-110  5.4e-108  356.0   0.4     1   333    10   328    10   328 0.95 EuglossaDilemma_005230
EuglossaDilemma_005103-T1 -            855 Kinesin              PF00225.24   333  8.7e-107  352.0   5.0   1   1    3e-109  8.7e-107  352.0   5.0     1   333    35   444    35   444 0.95 EuglossaDilemma_005103
EuglossaDilemma_005169-T1 -            331 KR                   PF08659.11   180   2.6e-13   45.4   0.1   1   1   6.3e-16   3.7e-13   44.9   0.1     2   123    50   168    49   193 0.80 EuglossaDilemma_005169
EuglossaDilemma_005240-T1 -           3161 Laminin_EGF          PF00053.25    49   1.5e-07   26.7  11.3   1   1   2.6e-10   1.5e-07   26.7  11.3     1    40  2002  2041  2002  2047 0.92 EuglossaDilemma_005240
EuglossaDilemma_005240-T1 -           3161 Laminin_G_1          PF00054.24   131   3.9e-34  112.9   0.0   1   2   2.8e-25   1.6e-22   75.3   0.0     1   127  1491  1644  1491  1648 0.89 EuglossaDilemma_005240
EuglossaDilemma_005240-T1 -           3161 Laminin_G_1          PF00054.24   131   3.9e-34  112.9   0.0   2   2   9.4e-13   5.5e-10   34.8   0.0     2   129  1736  1853  1735  1855 0.81 EuglossaDilemma_005240
EuglossaDilemma_005240-T1 -           3161 Laminin_G_2          PF02210.25   126   3.8e-46  152.0   0.0   1   2   2.9e-31   1.7e-28   95.0   0.0     1   125  1491  1644  1491  1645 0.98 EuglossaDilemma_005240
EuglossaDilemma_005240-T1 -           3161 Laminin_G_2          PF02210.25   126   3.8e-46  152.0   0.0   2   2   1.1e-18   6.6e-16   54.3   0.0     1   125  1735  1851  1735  1852 0.88 EuglossaDilemma_005240
EuglossaDilemma_005015-T1 -            547 Lig_chan             PF00060.27   149     1e-31  105.0   0.6   1   1   2.6e-34   1.5e-31  104.4   0.6     3   117   158   329   156   483 0.75 EuglossaDilemma_005015
EuglossaDilemma_005015-T1 -            547 Lig_chan-Glu_bd      PF10613.10   116   2.8e-10   35.6   0.0   1   1   8.6e-13   5.1e-10   34.8   0.0     3   116    40   143    38   143 0.89 EuglossaDilemma_005015
EuglossaDilemma_004758-T1 -            163 LIM                  PF00412.23    58   4.4e-19   63.7   5.4   1   1   4.9e-18   2.9e-15   51.5   2.5     1    57    38    94    38    95 0.94 EuglossaDilemma_004758
EuglossaDilemma_004995-T1 -           1646 Limkain-b1           PF11608.9     89   8.4e-13   43.4   0.0   1   1     7e-15   4.1e-12   41.1   0.0     5    79   244   315   240   322 0.92 EuglossaDilemma_004995
EuglossaDilemma_004824-T1 -            192 Linker_histone       PF00538.20    74   4.4e-10   35.0   0.0   1   1   1.3e-12   7.9e-10   34.2   0.0     2    64     7    68     6    72 0.95 EuglossaDilemma_004824
EuglossaDilemma_005294-T1 -            433 Lipase               PF00151.20   336   3.2e-67  222.3   0.0   1   1   6.9e-70     4e-67  222.0   0.0    34   336    94   408    72   408 0.87 EuglossaDilemma_005294
EuglossaDilemma_005094-T1 -            793 LRR_1                PF00560.34    23   1.1e-12   42.1  28.8   1   2   3.3e-05    0.0096   11.8   0.1     1    22   227   248   227   249 0.93 EuglossaDilemma_005094
EuglossaDilemma_005094-T1 -            793 LRR_1                PF00560.34    23   1.1e-12   42.1  28.8   2   2   0.00017     0.049    9.6   0.1     1    22   324   345   324   346 0.93 EuglossaDilemma_005094
EuglossaDilemma_005004-T1 -            616 LRR_5                PF13306.7    128   3.7e-15   51.2   0.1   1   2   2.6e-07   7.6e-05   17.9   0.0    30   109   258   341   256   355 0.61 EuglossaDilemma_005004
EuglossaDilemma_005004-T1 -            616 LRR_5                PF13306.7    128   3.7e-15   51.2   0.1   2   2     8e-11   2.3e-08   29.2   0.0     4   102   423   527   420   536 0.83 EuglossaDilemma_005004
EuglossaDilemma_005094-T1 -            793 LRR_5                PF13306.7    128   1.7e-12   42.6   0.0   1   2   3.3e-08   9.8e-06   20.7   0.0    21   112   164   260   149   268 0.89 EuglossaDilemma_005094
EuglossaDilemma_005094-T1 -            793 LRR_5                PF13306.7    128   1.7e-12   42.6   0.0   2   2   1.3e-07   3.9e-05   18.8   0.0    32   112   297   381   267   388 0.79 EuglossaDilemma_005094
EuglossaDilemma_005094-T1 -            793 LRR_6                PF13516.7     24   5.8e-08   27.6  31.3   1   1   5.2e-05     0.031    9.7   0.2     3    16   323   336   321   337 0.90 EuglossaDilemma_005094
EuglossaDilemma_005094-T1 -            793 LRR_8                PF13855.7     61   4.4e-59  191.3  59.3   1   4   9.9e-22   2.9e-19   63.8   2.0     2    61   203   262   202   262 0.98 EuglossaDilemma_005094
EuglossaDilemma_005094-T1 -            793 LRR_8                PF13855.7     61   4.4e-59  191.3  59.3   2   4   1.7e-16     5e-14   47.0   6.4     1    61   226   286   226   286 0.98 EuglossaDilemma_005094
EuglossaDilemma_005094-T1 -            793 LRR_8                PF13855.7     61   4.4e-59  191.3  59.3   3   4   2.1e-19     6e-17   56.4   3.8     1    61   299   359   299   359 0.99 EuglossaDilemma_005094
EuglossaDilemma_005094-T1 -            793 LRR_8                PF13855.7     61   4.4e-59  191.3  59.3   4   4   8.9e-16   2.6e-13   44.7   4.9     2    61   348   407   347   407 0.98 EuglossaDilemma_005094
EuglossaDilemma_005004-T1 -            616 LRR_8                PF13855.7     61   1.9e-34  112.4  31.5   1   2   3.3e-14   9.7e-12   39.7   4.2     6    61   291   346   290   346 0.98 EuglossaDilemma_005004
EuglossaDilemma_005004-T1 -            616 LRR_8                PF13855.7     61   1.9e-34  112.4  31.5   2   2   1.1e-12   3.2e-10   34.8   0.1     2    45   455   498   454   499 0.96 EuglossaDilemma_005004
EuglossaDilemma_005071-T1 -           1817 LRR_9                PF14580.7    175   2.2e-13   45.3   5.2   1   1   1.8e-14   3.6e-12   41.3   5.4    23   171   644   793   625   796 0.87 EuglossaDilemma_005071
EuglossaDilemma_004925-T1 -            426 LRR_9                PF14580.7    175     8e-10   33.7   0.5   1   1   8.3e-12   1.6e-09   32.7   0.5    57   157    31   132     1   138 0.82 EuglossaDilemma_004925
EuglossaDilemma_004963-T1 -            355 LUC7                 PF03194.16   251  5.1e-103  339.2  10.8   1   1  8.6e-106  5.1e-103  339.2  10.8     2   250     5   257     4   258 0.94 EuglossaDilemma_004963
EuglossaDilemma_004871-T1 -            442 Lyase_1              PF00206.21   312   1.6e-27   91.8   0.0   1   1   4.3e-30   2.5e-27   91.2   0.0    97   309    56   268    22   271 0.83 EuglossaDilemma_004871
EuglossaDilemma_005020-T1 -            908 MAM                  PF00629.24   160  2.9e-105  344.2   0.0   1   4   1.7e-16   9.7e-14   46.7   0.0     1   157   153   351   153   355 0.85 EuglossaDilemma_005020
EuglossaDilemma_005020-T1 -            908 MAM                  PF00629.24   160  2.9e-105  344.2   0.0   2   4   2.1e-40   1.2e-37  124.4   0.0     1   160   358   521   358   521 0.96 EuglossaDilemma_005020
EuglossaDilemma_005020-T1 -            908 MAM                  PF00629.24   160  2.9e-105  344.2   0.0   3   4   4.7e-32   2.8e-29   97.3   0.0     1   160   534   710   534   710 0.90 EuglossaDilemma_005020
EuglossaDilemma_005020-T1 -            908 MAM                  PF00629.24   160  2.9e-105  344.2   0.0   4   4   1.2e-23   6.9e-21   70.0   0.1     1   160   723   895   723   895 0.83 EuglossaDilemma_005020
EuglossaDilemma_004866-T1 -            168 MARVEL               PF01284.24   144   3.3e-10   35.4   4.9   1   1   7.3e-13   4.2e-10   35.0   4.9     4   144    20   158    18   158 0.88 EuglossaDilemma_004866
EuglossaDilemma_005232-T1 -            119 MBF2                 PF15868.6     90   2.3e-21   71.4   0.5   1   1   4.8e-24   2.8e-21   71.0   0.5     6    90    27   108    23   108 0.95 EuglossaDilemma_005232
EuglossaDilemma_004894-T1 -            816 Med16                PF11635.9    758   2.8e-79  262.1   0.0   1   1   6.8e-82     4e-79  261.5   0.0    10   757   127   810   123   811 0.91 EuglossaDilemma_004894
EuglossaDilemma_005043-T1 -            999 Med24_N              PF11277.9    996         0 1415.5  17.8   1   1         0         0 1415.3  17.8     1   996    15   988    15   988 0.98 EuglossaDilemma_005043
EuglossaDilemma_004844-T1 -            218 Methyltransf_4       PF02390.18   173   3.4e-61  200.8   0.0   1   1   7.2e-64   4.2e-61  200.6   0.0     3   171    28   202    26   204 0.98 EuglossaDilemma_004844
EuglossaDilemma_004967-T1 -            462 MFS_1                PF07690.17   353     6e-27   89.6  22.8   1   1   3.1e-29     6e-27   89.6  22.8     2   349    27   406    22   410 0.78 EuglossaDilemma_004967
EuglossaDilemma_005074-T1 -            421 MFS_1                PF07690.17   353   7.2e-24   79.5  24.6   1   1   4.8e-26   9.4e-24   79.1  24.6    13   323    42   382    20   388 0.71 EuglossaDilemma_005074
EuglossaDilemma_005280-T1 -            471 MFS_1                PF07690.17   353   3.4e-21   70.7  27.2   1   1   1.7e-23   3.4e-21   70.7  27.2    30   349    55   417     6   422 0.79 EuglossaDilemma_005280
EuglossaDilemma_004763-T1 -            705 MFS_1_like           PF12832.8    385   9.6e-88  289.7   1.6   1   1   2.2e-90   1.3e-87  289.3   1.6     1   373    26   613    26   622 0.93 EuglossaDilemma_004763
EuglossaDilemma_005280-T1 -            471 MFS_5                PF05631.15   354   4.3e-07   24.3   1.4   1   1   7.3e-10   4.3e-07   24.3   1.4    82   136    72   130    55   142 0.82 EuglossaDilemma_005280
EuglossaDilemma_005103-T1 -            855 Microtub_bd          PF16796.6    155     3e-24   80.8   2.5   1   1   4.8e-23   2.8e-20   67.9   0.0    22   135    30   155    24   163 0.85 EuglossaDilemma_005103
EuglossaDilemma_004962-T1 -            298 Mito_carr            PF00153.28    97   2.2e-62  202.3   3.5   1   3   1.5e-25   2.9e-23   76.8   0.0     2    94    18   110    17   113 0.95 EuglossaDilemma_004962
EuglossaDilemma_004962-T1 -            298 Mito_carr            PF00153.28    97   2.2e-62  202.3   3.5   2   3   7.5e-21   1.5e-18   61.8   0.1     3    95   115   202   113   204 0.95 EuglossaDilemma_004962
EuglossaDilemma_004962-T1 -            298 Mito_carr            PF00153.28    97   2.2e-62  202.3   3.5   3   3   1.9e-21   3.6e-19   63.7   0.4     3    93   210   295   208   298 0.94 EuglossaDilemma_004962
EuglossaDilemma_005003-T1 -            177 Mito_carr            PF00153.28    97   2.5e-42  137.9   0.1   1   2     2e-25   3.9e-23   76.4   0.0     3    94     5    98     3   101 0.91 EuglossaDilemma_005003
EuglossaDilemma_005003-T1 -            177 Mito_carr            PF00153.28    97   2.5e-42  137.9   0.1   2   2   2.8e-20   5.4e-18   59.9   0.0     2    75   104   176   103   177 0.94 EuglossaDilemma_005003
EuglossaDilemma_005005-T1 -            111 Mito_carr            PF00153.28    97   1.2e-23   78.1   0.1   1   1   1.1e-25   2.1e-23   77.3   0.0     3    94    17   105    15   107 0.95 EuglossaDilemma_005005
EuglossaDilemma_005103-T1 -            855 MKLP1_Arf_bdg        PF16540.6    107   1.3e-42  139.4   0.1   1   1   1.4e-44   8.4e-42  136.8   0.0     2   105   717   818   716   820 0.97 EuglossaDilemma_005103
EuglossaDilemma_005300-T1 -            748 MMR_HSR1             PF01926.24   114     8e-11   37.2   0.0   1   1   8.1e-13   4.8e-10   34.7   0.0     2    42   413   465   412   587 0.70 EuglossaDilemma_005300
EuglossaDilemma_004831-T1 -           1648 Mon2_C               PF16206.6    785         0 1095.5   1.0   1   2    1e-139  5.9e-137  453.1   0.3     1   233   914  1147   914  1155 0.97 EuglossaDilemma_004831
EuglossaDilemma_004831-T1 -           1648 Mon2_C               PF16206.6    785         0 1095.5   1.0   2   2  1.3e-196  7.8e-194  641.2   0.0   279   785  1161  1638  1147  1638 0.94 EuglossaDilemma_004831
EuglossaDilemma_005145-T1 -            107 MRP-63               PF14978.7     92   8.3e-25   82.5   5.5   1   1   1.7e-27   9.7e-25   82.2   5.5     5    92    18   106    16   106 0.95 EuglossaDilemma_005145
EuglossaDilemma_005238-T1 -            268 MRP-L47              PF06984.14    87   7.2e-32  104.6   3.4   1   1   1.2e-34   7.2e-32  104.6   3.4     1    87    59   144    59   144 0.99 EuglossaDilemma_005238
EuglossaDilemma_005154-T1 -            162 MRP-L51              PF10244.10    93   1.3e-43  142.3   1.1   1   1   3.5e-46     2e-43  141.7   1.1     1    93    62   155    62   155 0.99 EuglossaDilemma_005154
EuglossaDilemma_004799-T1 -           3189 Myosin_head          PF00063.22   677  2.2e-240  794.6   0.2   1   1  1.2e-242  3.4e-240  794.0   0.2     1   677   712  1385   712  1385 0.96 EuglossaDilemma_004799
EuglossaDilemma_004954-T1 -           1513 Myosin_head          PF00063.22   677  2.2e-206  682.2   1.8   1   1  1.1e-208  3.3e-206  681.7   1.8     2   677   152   839   151   839 0.93 EuglossaDilemma_004954
EuglossaDilemma_004798-T1 -           1085 MyTH4                PF00784.18   109   3.9e-33  109.4   0.0   1   1   5.8e-35   1.7e-32  107.3   0.0     2   109   650   759   649   759 0.96 EuglossaDilemma_004798
EuglossaDilemma_004799-T1 -           3189 MyTH4                PF00784.18   109   4.8e-29   96.2   0.1   1   1   6.6e-31   1.9e-28   94.3   0.1     3   108  1619  1732  1617  1733 0.90 EuglossaDilemma_004799
EuglossaDilemma_005045-T1 -           1382 NACHT                PF05729.13   166   9.6e-10   33.8   0.0   1   1   2.9e-12   1.7e-09   33.0   0.0     2   164    68   243    67   245 0.90 EuglossaDilemma_005045
EuglossaDilemma_005223-T1 -            744 NAD_synthase         PF02540.18   242   2.1e-24   81.1   0.0   1   1     1e-26   6.1e-24   79.6   0.0     8   198   353   612   348   622 0.89 EuglossaDilemma_005223
EuglossaDilemma_005135-T1 -            730 Na_Ca_ex             PF01699.25   151   1.9e-52  172.4  39.5   1   2   2.8e-26   1.6e-23   78.5  15.0     2   149   286   427   285   429 0.83 EuglossaDilemma_005135
EuglossaDilemma_005135-T1 -            730 Na_Ca_ex             PF01699.25   151   1.9e-52  172.4  39.5   2   2   6.7e-33   3.9e-30  100.0  16.6     2   149   561   710   560   712 0.88 EuglossaDilemma_005135
EuglossaDilemma_004994-T1 -            105 NDUFB10              PF10249.10   126   8.8e-34  111.9   1.1   1   1   1.8e-36   1.1e-33  111.6   1.1     1    73    20    92    20   101 0.96 EuglossaDilemma_004994
EuglossaDilemma_005267-T1 -            116 NDUF_B4              PF07225.13   124   8.3e-12   40.3   0.1   1   1   1.7e-14     1e-11   40.0   0.1    18   118     8   110     2   115 0.80 EuglossaDilemma_005267
EuglossaDilemma_005138-T1 -            403 NEMP                 PF10225.10   249   5.1e-83  273.7  10.8   1   1   1.1e-85   6.5e-83  273.3  10.8     1   249   136   379   136   379 0.98 EuglossaDilemma_005138
EuglossaDilemma_004910-T1 -            519 Neur_chan_LBD        PF02931.24   217   3.6e-76  250.5   1.8   1   1   1.7e-78   4.9e-76  250.1   1.8     1   217    26   232    26   232 0.96 EuglossaDilemma_004910
EuglossaDilemma_004817-T1 -            394 Neur_chan_LBD        PF02931.24   217   1.1e-36  121.5   0.1   1   1   6.8e-39     2e-36  120.6   0.1    33   215     2   175     1   177 0.88 EuglossaDilemma_004817
EuglossaDilemma_004910-T1 -            519 Neur_chan_memb       PF02932.17   238   5.1e-76  251.0   1.1   1   1   3.3e-78   6.3e-76  250.7   1.1     1   238   239   497   239   497 0.89 EuglossaDilemma_004910
EuglossaDilemma_004906-T1 -            271 Neur_chan_memb       PF02932.17   238   5.8e-38  126.4   0.6   1   1   5.7e-40   1.1e-37  125.5   0.6    47   237     1   261     1   262 0.70 EuglossaDilemma_004906
EuglossaDilemma_004817-T1 -            394 Neur_chan_memb       PF02932.17   238   1.9e-33  111.7   6.1   1   1   2.5e-31   4.9e-29   97.2   1.3     1   116   184   296   184   350 0.73 EuglossaDilemma_004817
EuglossaDilemma_004903-T1 -            679 NIBRIN_BRCT_II       PF16508.6    121     2e-18   62.1   0.0   1   1   1.7e-20   9.9e-18   59.9   0.0     2   121   216   322   215   322 0.88 EuglossaDilemma_004903
EuglossaDilemma_004830-T1 -            558 NIF                  PF03031.19   156   2.3e-54  178.6   0.3   1   1   1.1e-56   6.7e-54  177.0   0.1     2   155   381   541   380   542 0.91 EuglossaDilemma_004830
EuglossaDilemma_005006-T1 -            420 NTP_transferase      PF00483.24   248   5.5e-34  113.0   0.0   1   1   1.3e-36   7.4e-34  112.6   0.0     1   201     4   204     4   214 0.88 EuglossaDilemma_005006
EuglossaDilemma_004926-T1 -            925 Nucleolin_bd         PF16725.6     70   8.4e-21   68.7   2.9   1   1   3.3e-23   1.9e-20   67.5   2.9     4    66    38   100    35   104 0.95 EuglossaDilemma_004926
EuglossaDilemma_005040-T1 -            321 NUDE_C               PF04880.14   177   5.4e-25   84.0   2.8   1   1   9.2e-28   5.4e-25   84.0   2.8     3   156   136   303   135   319 0.70 EuglossaDilemma_005040
EuglossaDilemma_005125-T1 -            453 NUDIX                PF00293.29   131     2e-18   61.9   0.0   1   1   5.9e-21   3.5e-18   61.1   0.0     4   117    96   206    93   216 0.73 EuglossaDilemma_005125
EuglossaDilemma_004995-T1 -           1646 NYN                  PF01936.19   147   5.3e-17   57.8   0.1   1   1     4e-19   2.3e-16   55.7   0.1     2   145    85   223    84   229 0.82 EuglossaDilemma_004995
EuglossaDilemma_005111-T1 -            366 O-FucT               PF10250.10   327   5.7e-56  185.7   3.4   1   1   1.2e-58     7e-56  185.4   3.4    38   326    19   337    14   338 0.91 EuglossaDilemma_005111
EuglossaDilemma_004923-T1 -            356 Oscp1                PF10188.10   173   1.8e-56  186.0   4.9   1   1   4.1e-59   2.4e-56  185.6   4.9     1   172    17   187    17   188 0.98 EuglossaDilemma_004923
EuglossaDilemma_004995-T1 -           1646 OST-HTH              PF12872.8     72   3.7e-49  159.7   0.0   1   5   1.2e-15   7.1e-13   43.5   0.0     3    70   897   964   895   966 0.95 EuglossaDilemma_004995
EuglossaDilemma_004995-T1 -           1646 OST-HTH              PF12872.8     72   3.7e-49  159.7   0.0   2   5   4.9e-06    0.0029   12.7   0.0     5    68   975  1039   971  1043 0.85 EuglossaDilemma_004995
EuglossaDilemma_004995-T1 -           1646 OST-HTH              PF12872.8     72   3.7e-49  159.7   0.0   3   5   2.7e-15   1.6e-12   42.4   0.0     3    65  1058  1120  1056  1126 0.93 EuglossaDilemma_004995
EuglossaDilemma_004995-T1 -           1646 OST-HTH              PF12872.8     72   3.7e-49  159.7   0.0   4   5   1.1e-07   6.2e-05   18.0   0.0     6    65  1138  1196  1133  1203 0.88 EuglossaDilemma_004995
EuglossaDilemma_004995-T1 -           1646 OST-HTH              PF12872.8     72   3.7e-49  159.7   0.0   5   5   5.3e-08   3.1e-05   19.0   0.0    20    68  1291  1339  1274  1343 0.89 EuglossaDilemma_004995
EuglossaDilemma_005018-T1 -            575 OTU                  PF02338.20   127   6.3e-15   51.0   0.3   1   1     3e-17   1.8e-14   49.5   0.3     3   127   220   329   218   331 0.93 EuglossaDilemma_005018
EuglossaDilemma_005124-T1 -            202 P-mevalo_kinase      PF04275.15   114   1.9e-49  161.5   0.1   1   1   4.4e-52   2.6e-49  161.1   0.1     1   113    26   138    26   139 0.99 EuglossaDilemma_005124
EuglossaDilemma_005221-T1 -            580 p450                 PF00067.23   463  1.2e-106  352.3   0.3   1   1  1.5e-107  8.7e-106  349.5   0.3     2   443    76   550    75   570 0.92 EuglossaDilemma_005221
EuglossaDilemma_004792-T1 -            507 p450                 PF00067.23   463   6.2e-93  307.1   0.0   1   1   1.3e-94   7.4e-93  306.9   0.0    36   456    69   489    32   495 0.86 EuglossaDilemma_004792
EuglossaDilemma_004795-T1 -            538 p450                 PF00067.23   463   1.9e-87  289.1   0.6   1   1     4e-89   2.4e-87  288.7   0.6     1   450    34   486    34   499 0.84 EuglossaDilemma_004795
EuglossaDilemma_004794-T1 -            534 p450                 PF00067.23   463   2.6e-86  285.3   2.0   1   1   5.8e-88   3.4e-86  284.9   2.0     6   458    38   494    35   499 0.83 EuglossaDilemma_004794
EuglossaDilemma_004793-T1 -            532 p450                 PF00067.23   463   4.3e-84  278.0   0.2   1   1   8.6e-86     5e-84  277.8   0.2     8   458    40   494    33   498 0.87 EuglossaDilemma_004793
EuglossaDilemma_004788-T1 -            465 p450                 PF00067.23   463     9e-81  267.0   0.0   1   1   1.9e-82   1.1e-80  266.7   0.0    37   458    27   450     3   453 0.90 EuglossaDilemma_004788
EuglossaDilemma_004789-T1 -            532 p450                 PF00067.23   463   1.7e-80  266.1   0.0   1   1   3.7e-82   2.2e-80  265.8   0.0    35   458    70   494    34   498 0.88 EuglossaDilemma_004789
EuglossaDilemma_004790-T1 -            516 p450                 PF00067.23   463   7.5e-80  264.0   0.2   1   1   1.5e-81   8.8e-80  263.8   0.2     4   458    36   494    33   498 0.87 EuglossaDilemma_004790
EuglossaDilemma_004791-T1 -            519 p450                 PF00067.23   463   3.5e-76  251.9   0.1   1   1     8e-78   4.7e-76  251.5   0.1    36   457    71   493    44   497 0.88 EuglossaDilemma_004791
EuglossaDilemma_005073-T1 -            506 p450                 PF00067.23   463   1.2e-61  204.0   0.0   1   1   2.3e-63   1.4e-61  203.8   0.0     1   460    48   500    48   503 0.88 EuglossaDilemma_005073
EuglossaDilemma_004996-T1 -            152 PAP2                 PF01569.22   135   9.6e-15   49.8   9.6   1   1   2.3e-17   1.4e-14   49.3   9.6    51   128     9    94     3   113 0.93 EuglossaDilemma_004996
EuglossaDilemma_005236-T1 -            778 PARG_cat             PF05028.15   336  2.3e-135  446.3   0.3   1   1  8.2e-138  4.8e-135  445.3   0.0     1   335   181   518   181   519 0.98 EuglossaDilemma_005236
EuglossaDilemma_005122-T1 -            613 Patatin              PF01734.23   204     2e-29   98.4   0.1   1   1   1.4e-31     8e-29   96.4   0.0     1   201   277   469   277   472 0.86 EuglossaDilemma_005122
EuglossaDilemma_005053-T1 -            493 PAX                  PF00292.19   125   1.4e-73  239.9   0.9   1   1   3.6e-76   2.1e-73  239.3   0.9     1   125    27   151    27   151 0.99 EuglossaDilemma_005053
EuglossaDilemma_005117-T1 -            883 PAZ                  PF02170.23   138   6.1e-34  112.0   1.2   1   1   1.9e-36   1.1e-33  111.2   1.2     1   136   306   435   306   437 0.90 EuglossaDilemma_005117
EuglossaDilemma_005277-T1 -            816 PCAF_N               PF06466.12   250  2.7e-119  392.5   6.3   1   1  7.5e-122  4.4e-119  391.8   6.3     1   250    52   302    52   302 0.98 EuglossaDilemma_005277
EuglossaDilemma_005181-T1 -            505 PDZ                  PF00595.25    82   8.3e-18   59.8   0.3   1   1   2.8e-20   1.7e-17   58.8   0.3     3    81    26   113    25   114 0.95 EuglossaDilemma_005181
EuglossaDilemma_005181-T1 -            505 PDZ_6                PF17820.2     54     8e-15   49.7   1.0   1   1   3.9e-17   2.3e-14   48.3   0.8     2    52    62   113    61   114 0.92 EuglossaDilemma_005181
EuglossaDilemma_005279-T1 -            708 PEHE                 PF15275.7    128   4.1e-25   84.2   3.7   1   1     7e-28   4.1e-25   84.2   3.7     1   128   556   685   556   693 0.91 EuglossaDilemma_005279
EuglossaDilemma_005222-T1 -           1089 Pepdidase_M14_N      PF18027.2    107   2.2e-19   64.9   0.3   1   1   7.7e-22   4.5e-19   63.9   0.3     1   106   202   329   202   330 0.86 EuglossaDilemma_005222
EuglossaDilemma_005268-T1 -            343 Peptidase_C1         PF00112.24   218   2.5e-87  287.7   1.2   1   1   7.2e-90   4.2e-87  286.9   1.2     1   217   122   337   122   338 0.97 EuglossaDilemma_005268
EuglossaDilemma_004902-T1 -            425 Peptidase_M14        PF00246.25   287   2.3e-88  291.8   0.1   1   1   9.9e-91   2.9e-88  291.5   0.1     2   286   136   408   135   409 0.95 EuglossaDilemma_004902
EuglossaDilemma_005222-T1 -           1089 Peptidase_M14        PF00246.25   287   4.4e-19   64.5   0.0   1   1   3.8e-21   1.1e-18   63.2   0.0    13   267   352   572   339   594 0.76 EuglossaDilemma_005222
EuglossaDilemma_005249-T1 -            476 Peptidase_M24        PF00557.25   209   1.3e-44  147.6   0.1   1   1   2.9e-47   1.7e-44  147.2   0.1     3   208   167   463   165   464 0.87 EuglossaDilemma_005249
EuglossaDilemma_005155-T1 -            836 Peptidase_S15        PF02129.19   269   5.1e-13   44.4   0.0   1   1   7.6e-15   2.2e-12   42.3   0.0     5   140   594   734   590   771 0.83 EuglossaDilemma_005155
EuglossaDilemma_004841-T1 -            720 Peptidase_S15        PF02129.19   269     4e-09   31.6   0.2   1   1   2.8e-08   8.2e-06   20.7   0.0    52   142   483   599   362   611 0.81 EuglossaDilemma_004841
EuglossaDilemma_004917-T2 -            502 Peptidase_S8         PF00082.23   277   2.8e-49  163.0   3.3   1   1   1.2e-51   3.6e-49  162.7   3.3     1   277    87   370    87   370 0.90 EuglossaDilemma_004917
EuglossaDilemma_004917-T1 -            562 Peptidase_S8         PF00082.23   277   3.8e-49  162.6   3.3   1   1   1.6e-51   4.8e-49  162.2   3.3     1   277    87   370    87   370 0.90 EuglossaDilemma_004917
EuglossaDilemma_005155-T1 -            836 Peptidase_S9         PF00326.22   212     1e-56  187.0   0.1   1   1   5.7e-59   1.7e-56  186.3   0.1     5   209   635   836   631   836 0.98 EuglossaDilemma_005155
EuglossaDilemma_004841-T1 -            720 Peptidase_S9         PF00326.22   212   1.4e-34  114.7   0.0   1   1     8e-37   2.3e-34  113.9   0.0    10   210   504   714   496   716 0.82 EuglossaDilemma_004841
EuglossaDilemma_005149-T1 -           1277 Peripla_BP_6         PF13458.7    343   4.9e-10   34.8   0.0   1   1   1.4e-12   8.2e-10   34.0   0.0    72   328    10   297     7   308 0.79 EuglossaDilemma_005149
EuglossaDilemma_005237-T1 -           1168 PH                   PF00169.30   105   3.7e-10   35.5   0.0   1   1     1e-11     6e-09   31.6   0.0    16   102   936  1025   920  1028 0.83 EuglossaDilemma_005237
EuglossaDilemma_005000-T1 -            614 PHD                  PF00628.30    52   6.3e-14   46.9   6.3   1   1   2.1e-16   6.3e-14   46.9   6.3     2    51   287   334   286   335 0.90 EuglossaDilemma_005000
EuglossaDilemma_004770-T1 -            269 PHD                  PF00628.30    52   4.7e-10   34.4   6.8   1   1   2.9e-12   8.5e-10   33.6   6.8     2    51   123   175   122   176 0.92 EuglossaDilemma_004770
EuglossaDilemma_004891-T1 -            320 Phosphodiest         PF01663.23   357   6.5e-15   50.7   2.3   1   1   1.8e-13   5.4e-11   37.8   0.2   159   237   189   270   140   281 0.78 EuglossaDilemma_004891
EuglossaDilemma_005013-T1 -            526 Phosphodiest         PF01663.23   357   3.2e-07   25.4   1.2   1   1     3e-08   8.7e-06   20.7   0.1   200   235   287   322   273   334 0.90 EuglossaDilemma_005013
EuglossaDilemma_004759-T1 -            308 Phospholip_A2_2      PF05826.13    97   3.9e-39  128.0   6.0   1   1   1.1e-41   6.3e-39  127.3   6.0     1    96   172   267   172   268 0.98 EuglossaDilemma_004759
EuglossaDilemma_005174-T1 -            829 Phosphonate-bd       PF12974.8    243     3e-20   67.9   0.0   1   1   1.1e-14   6.6e-12   40.6   0.0    18   139    45   174    36   187 0.87 EuglossaDilemma_005174
EuglossaDilemma_005235-T1 -           3445 PH_BEACH             PF14844.7    100     3e-15   51.4   0.0   1   1   1.7e-17   9.9e-15   49.7   0.0    44    98  2474  2527  2456  2529 0.92 EuglossaDilemma_005235
EuglossaDilemma_005044-T1 -           3783 PI3_PI4_kinase       PF00454.28   250     3e-21   71.5   0.0   1   1   2.4e-23   1.4e-20   69.3   0.0    10   245  3464  3705  3461  3707 0.84 EuglossaDilemma_005044
EuglossaDilemma_004895-T1 -            287 PITH                 PF06201.14   151   5.8e-42  138.6   2.3   1   1   1.4e-44   7.9e-42  138.2   2.3     1   150   125   265   125   266 0.90 EuglossaDilemma_004895
EuglossaDilemma_005117-T1 -            883 Piwi                 PF02171.18   302   1.2e-91  302.3   0.1   1   1   3.1e-94   1.8e-91  301.6   0.1     2   301   582   868   581   869 0.97 EuglossaDilemma_005117
EuglossaDilemma_004777-T1 -            374 Pkinase              PF00069.26   264   1.9e-79  261.9   0.0   1   1     5e-81   2.4e-79  261.5   0.0     2   264    30   285    29   285 0.91 EuglossaDilemma_004777
EuglossaDilemma_004761-T1 -            298 Pkinase              PF00069.26   264   4.9e-79  260.6   0.0   1   1   1.1e-80   5.6e-79  260.4   0.0     1   264     4   287     4   287 0.96 EuglossaDilemma_004761
EuglossaDilemma_005002-T1 -            515 Pkinase              PF00069.26   264   2.1e-78  258.5   0.0   1   1   6.4e-80   3.1e-78  257.9   0.0     1   264    19   271    19   271 0.95 EuglossaDilemma_005002
EuglossaDilemma_005297-T1 -           1148 Pkinase              PF00069.26   264   4.8e-77  254.0   0.8   1   1   2.9e-78   1.4e-76  252.5   0.0     2   264    35   285    34   285 0.94 EuglossaDilemma_005297
EuglossaDilemma_004927-T1 -            391 Pkinase              PF00069.26   264     2e-71  235.6   0.0   1   1   6.9e-73   3.4e-71  234.8   0.0     3   264   130   380   128   380 0.93 EuglossaDilemma_004927
EuglossaDilemma_005257-T1 -            785 Pkinase              PF00069.26   264   8.2e-70  230.3   0.0   1   1   2.5e-71   1.2e-69  229.7   0.0    12   264     9   249     8   249 0.94 EuglossaDilemma_005257
EuglossaDilemma_005301-T1 -            527 Pkinase              PF00069.26   264   4.5e-68  224.6   0.0   1   1   1.5e-69   7.5e-68  223.9   0.0     4   264    71   353    69   353 0.94 EuglossaDilemma_005301
EuglossaDilemma_005019-T1 -            304 Pkinase              PF00069.26   264   1.3e-65  216.6   0.0   1   1     3e-67   1.5e-65  216.4   0.0     2   264     9   264     8   264 0.92 EuglossaDilemma_005019
EuglossaDilemma_004949-T1 -            361 Pkinase              PF00069.26   264   2.6e-65  215.5   0.0   1   1   6.7e-67   3.3e-65  215.2   0.0     1   264    37   294    37   294 0.93 EuglossaDilemma_004949
EuglossaDilemma_004757-T1 -            963 Pkinase              PF00069.26   264   2.1e-51  170.0   0.0   1   1   8.6e-53   4.2e-51  169.0   0.0     3   193   153   365   151   420 0.89 EuglossaDilemma_004757
EuglossaDilemma_004955-T1 -            115 Pkinase              PF00069.26   264   1.3e-13   46.0   0.0   1   1   3.1e-15   1.5e-13   45.9   0.0     2    81    30   114    29   115 0.92 EuglossaDilemma_004955
EuglossaDilemma_004954-T1 -           1513 Pkinase              PF00069.26   264   4.2e-11   37.8   0.0   1   1   3.5e-12   1.7e-10   35.8   0.0   171   263    15    97     5    98 0.91 EuglossaDilemma_004954
EuglossaDilemma_004757-T1 -            963 PK_Tyr_Ser-Thr       PF07714.18   259   2.3e-55  182.8   0.8   1   1   9.1e-56   4.4e-54  178.6   0.8     3   256   153   420   151   423 0.85 EuglossaDilemma_004757
EuglossaDilemma_005019-T1 -            304 PK_Tyr_Ser-Thr       PF07714.18   259   4.1e-49  162.3   0.0   1   1   1.1e-50   5.1e-49  162.0   0.0     4   256    11   259     8   261 0.93 EuglossaDilemma_005019
EuglossaDilemma_005002-T1 -            515 PK_Tyr_Ser-Thr       PF07714.18   259     1e-45  151.2   0.0   1   1   3.6e-47   1.8e-45  150.4   0.0     2   257    20   267    19   268 0.92 EuglossaDilemma_005002
EuglossaDilemma_005297-T1 -           1148 PK_Tyr_Ser-Thr       PF07714.18   259   8.2e-45  148.2   0.0   1   1   2.6e-46   1.2e-44  147.6   0.0     3   244    36   272    34   282 0.87 EuglossaDilemma_005297
EuglossaDilemma_004927-T1 -            391 PK_Tyr_Ser-Thr       PF07714.18   259     4e-42  139.4   0.0   1   1   1.2e-43   5.6e-42  138.9   0.0     3   256   130   375   128   377 0.91 EuglossaDilemma_004927
EuglossaDilemma_004949-T1 -            361 PK_Tyr_Ser-Thr       PF07714.18   259   3.5e-41  136.3   0.0   1   1   8.8e-43   4.3e-41  136.1   0.0     2   256    38   289    37   292 0.88 EuglossaDilemma_004949
EuglossaDilemma_004777-T1 -            374 PK_Tyr_Ser-Thr       PF07714.18   259   1.5e-39  131.0   0.0   1   1     4e-41     2e-39  130.6   0.0     3   254    31   278    29   282 0.87 EuglossaDilemma_004777
EuglossaDilemma_005257-T1 -            785 PK_Tyr_Ser-Thr       PF07714.18   259   5.6e-39  129.1   0.0   1   1   1.7e-40   8.1e-39  128.6   0.0    29   258    22   246    12   247 0.92 EuglossaDilemma_005257
EuglossaDilemma_004761-T1 -            298 PK_Tyr_Ser-Thr       PF07714.18   259   1.1e-36  121.5   0.0   1   1   2.8e-38   1.4e-36  121.3   0.0     4   205     7   202     4   229 0.88 EuglossaDilemma_004761
EuglossaDilemma_005301-T1 -            527 PK_Tyr_Ser-Thr       PF07714.18   259   8.2e-31  102.3   0.0   1   1   2.7e-32   1.3e-30  101.7   0.0     4   206    71   280    69   313 0.88 EuglossaDilemma_005301
EuglossaDilemma_004955-T1 -            115 PK_Tyr_Ser-Thr       PF07714.18   259   3.4e-12   41.3   0.0   1   1   7.8e-14   3.8e-12   41.2   0.0     3    83    31   113    29   115 0.84 EuglossaDilemma_004955
EuglossaDilemma_004954-T1 -           1513 PK_Tyr_Ser-Thr       PF07714.18   259   3.3e-10   34.8   1.6   1   1   7.7e-12   3.7e-10   34.6   0.0   172   257     8    94     5    95 0.91 EuglossaDilemma_004954
EuglossaDilemma_004771-T1 -           2026 Plexin_cytopl        PF08337.13   551  5.9e-251  829.0   1.7   1   1  1.7e-253  9.9e-251  828.3   1.7     1   551  1387  1992  1387  1992 0.93 EuglossaDilemma_004771
EuglossaDilemma_005295-T1 -            868 PMC2NT               PF08066.13    92   8.9e-16   53.6   0.1   1   1   6.9e-18   4.1e-15   51.5   0.1     4    89    51   129    50   132 0.94 EuglossaDilemma_005295
EuglossaDilemma_004886-T1 -            215 PMP22_Claudin        PF00822.21   166   1.9e-08   29.5   0.5   1   1   6.9e-11     4e-08   28.5   0.5     4   129    14   174    12   185 0.75 EuglossaDilemma_004886
EuglossaDilemma_004997-T1 -           1922 PPIP5K2_N            PF18086.2     90   2.3e-42  138.3   0.3   1   1   8.2e-45   4.8e-42  137.3   0.3     1    90    73   162    73   162 0.99 EuglossaDilemma_004997
EuglossaDilemma_005079-T1 -            451 PPP1R35_C            PF15503.7    143   9.3e-10   33.9   6.9   1   1     1e-11     6e-09   31.3   0.1     1   109   317   412   317   430 0.80 EuglossaDilemma_005079
EuglossaDilemma_005093-T1 -            177 Pribosyltran         PF00156.28   159   2.3e-20   67.8   0.0   1   1     5e-23   2.9e-20   67.5   0.0    26   125    52   156    34   174 0.85 EuglossaDilemma_005093
EuglossaDilemma_004902-T1 -            425 Propep_M14           PF02244.17    73   1.3e-14   49.6   0.1   1   1   4.5e-17   2.6e-14   48.6   0.1     2    70    33    98    32   101 0.93 EuglossaDilemma_004902
EuglossaDilemma_005167-T1 -            234 Proteasome           PF00227.27   190   7.9e-62  203.3   0.1   1   1   2.1e-64   1.2e-61  202.7   0.1     2   189    30   212    29   213 0.98 EuglossaDilemma_005167
EuglossaDilemma_005167-T1 -            234 Proteasome_A_N       PF10584.10    23   9.3e-12   39.7   0.1   1   1   2.9e-14   1.7e-11   38.8   0.1     1    23     6    28     6    28 0.97 EuglossaDilemma_005167
EuglossaDilemma_004950-T1 -            381 Prot_ATP_ID_OB       PF16450.6     56   8.3e-19   62.6   0.2   1   1   3.5e-21   2.1e-18   61.3   0.2     1    56    55   131    55   131 0.96 EuglossaDilemma_004950
EuglossaDilemma_004771-T1 -           2026 PSI                  PF01437.26    51   3.7e-21   70.6  55.9   1   2   2.8e-14   1.7e-11   39.7  15.0     1    47   547   592   547   600 0.89 EuglossaDilemma_004771
EuglossaDilemma_004771-T1 -           2026 PSI                  PF01437.26    51   3.7e-21   70.6  55.9   2   2   2.6e-10   1.5e-07   27.1  15.0     1    42   697   741   697   751 0.73 EuglossaDilemma_004771
EuglossaDilemma_004903-T1 -            679 PTCB-BRCT            PF12738.8     63   1.7e-07   26.3   0.3   1   1     7e-10   4.1e-07   25.1   0.3     2    62   113   174   112   175 0.91 EuglossaDilemma_004903
EuglossaDilemma_004966-T1 -            613 Pur_DNA_glyco        PF02245.17   183   8.5e-59  193.1   0.0   1   1   2.1e-61   1.2e-58  192.6   0.0     1   183   400   597   400   597 0.96 EuglossaDilemma_004966
EuglossaDilemma_004776-T1 -            534 PX                   PF00787.25    84   8.4e-25   82.5   1.8   1   1   1.5e-26   4.3e-24   80.2   0.8     3    82   217   296   215   298 0.96 EuglossaDilemma_004776
EuglossaDilemma_005181-T1 -            505 PX                   PF00787.25    84   2.3e-18   61.9   0.1   1   1   1.5e-20   4.3e-18   61.0   0.1     3    82   165   243   163   245 0.95 EuglossaDilemma_005181
EuglossaDilemma_005246-T1 -            508 Pyr_redox            PF00070.28    81   7.7e-21   69.7   5.5   1   1   4.3e-21   1.3e-18   62.6   0.5     2    76   215   291   214   296 0.94 EuglossaDilemma_005246
EuglossaDilemma_005146-T1 -            589 Pyr_redox            PF00070.28    81   3.7e-16   54.7   1.7   1   1   4.4e-15   1.3e-12   43.3   0.0     1    78   309   390   309   393 0.88 EuglossaDilemma_005146
EuglossaDilemma_005246-T1 -            508 Pyr_redox_2          PF07992.15   295   1.3e-70  233.1   4.7   1   1   2.1e-72   4.2e-70  231.4   3.2     2   295    41   369    40   369 0.94 EuglossaDilemma_005246
EuglossaDilemma_005146-T1 -            589 Pyr_redox_2          PF07992.15   295   1.5e-55  183.6   0.1   1   1   2.2e-57   4.3e-55  182.1   0.1     3   281   171   450   169   470 0.90 EuglossaDilemma_005146
EuglossaDilemma_005146-T1 -            589 Pyr_redox_3          PF13738.7    305   1.5e-12   42.5   0.1   1   1   1.9e-13   5.6e-11   37.4   0.0    91   305   231   444   219   444 0.81 EuglossaDilemma_005146
EuglossaDilemma_005246-T1 -            508 Pyr_redox_dim        PF02852.23   110   2.1e-43  142.3   0.1   1   1   8.5e-46     5e-43  141.1   0.1     1   109   388   496   388   497 0.99 EuglossaDilemma_005246
EuglossaDilemma_004917-T2 -            502 P_proprotein         PF01483.21    86   1.1e-29   97.5   0.2   1   1   8.7e-32   2.5e-29   96.3   0.2     1    73   425   497   425   502 0.94 EuglossaDilemma_004917
EuglossaDilemma_004917-T1 -            562 P_proprotein         PF01483.21    86   1.3e-29   97.3   0.1   1   1     1e-31     3e-29   96.1   0.1     1    73   425   497   425   507 0.94 EuglossaDilemma_004917
EuglossaDilemma_005276-T1 -           1266 R3H                  PF01424.23    60   1.7e-21   71.2   0.8   1   1   6.1e-24   3.6e-21   70.1   0.8     2    59  1129  1192  1128  1193 0.91 EuglossaDilemma_005276
EuglossaDilemma_005181-T1 -            505 RA                   PF00788.24    93   1.3e-09   33.8   0.1   1   1     5e-12   2.9e-09   32.7   0.1     5    91   258   340   255   342 0.92 EuglossaDilemma_005181
EuglossaDilemma_005092-T1 -            790 RabGAP-TBC           PF00566.19   215   5.4e-08   27.9   6.9   1   1   9.3e-11   5.4e-08   27.9   6.9    46   205   408   564   380   574 0.74 EuglossaDilemma_005092
EuglossaDilemma_005312-T1 -            310 Rcd1                 PF04078.14   259  1.1e-130  429.7   1.4   1   1  2.2e-133  1.3e-130  429.5   1.4     1   259    25   283    25   283 1.00 EuglossaDilemma_005312
EuglossaDilemma_004977-T1 -            666 Rhomboid             PF01694.23   150   3.4e-32  106.7  10.7   1   1   5.8e-35   3.4e-32  106.7  10.7     4   148   457   596   454   598 0.97 EuglossaDilemma_004977
EuglossaDilemma_005102-T1 -            219 Ribosomal_L13e       PF01294.19   180   1.5e-81  267.7   8.1   1   1   3.4e-84     2e-81  267.3   8.1     1   180     7   186     7   186 0.98 EuglossaDilemma_005102
EuglossaDilemma_004828-T1 -            140 Ribosomal_L14        PF00238.20   122   3.5e-38  125.5   0.2   1   1   7.2e-41   4.2e-38  125.3   0.2     4   121    22   139    20   140 0.95 EuglossaDilemma_004828
EuglossaDilemma_005288-T1 -            151 Ribosomal_L20        PF00453.19   107   1.7e-35  116.5   0.1   1   1   3.7e-38   2.2e-35  116.2   0.1     4   106    13   115    11   116 0.98 EuglossaDilemma_005288
EuglossaDilemma_005123-T1 -             71 Ribosomal_L29e       PF01779.18    40   2.4e-24   80.6  11.4   1   1   4.1e-27   2.4e-24   80.6  11.4     1    40     3    42     3    42 1.00 EuglossaDilemma_005123
EuglossaDilemma_004993-T1 -            406 Ribosomal_L3         PF00297.23   369  2.6e-178  587.8  10.5   1   1  5.4e-181  3.2e-178  587.5  10.5     1   369     1   367     1   367 0.98 EuglossaDilemma_004993
EuglossaDilemma_004858-T1 -            137 Ribosomal_S13        PF00416.23   128   1.6e-57  188.6   1.7   1   1     3e-60   1.8e-57  188.5   1.7     3   128     1   127     1   127 0.99 EuglossaDilemma_004858
EuglossaDilemma_004822-T1 -            138 Ribosomal_S16        PF00886.20    62   1.3e-24   81.2   0.0   1   1   3.3e-27   1.9e-24   80.7   0.0     1    62    26    87    26    87 0.96 EuglossaDilemma_004822
EuglossaDilemma_004992-T1 -            309 Ribosomal_S2         PF00318.21   215   5.8e-27   89.5   0.2   1   2     1e-14   5.9e-12   40.4   0.0     1    99    18   112    18   118 0.90 EuglossaDilemma_004992
EuglossaDilemma_004992-T1 -            309 Ribosomal_S2         PF00318.21   215   5.8e-27   89.5   0.2   2   2     4e-17   2.3e-14   48.3   0.0   143   212   113   182   111   184 0.93 EuglossaDilemma_004992
EuglossaDilemma_004961-T1 -            193 Ribosomal_S4         PF00163.20    83   3.2e-07   26.4   0.7   1   1   9.1e-10   5.3e-07   25.7   0.4    37    81    19    64    11   108 0.88 EuglossaDilemma_004961
EuglossaDilemma_005146-T1 -            589 Rieske               PF00355.27    89   4.7e-17   56.9   0.1   1   1   2.1e-19   1.2e-16   55.6   0.1     4    88    47   132    45   133 0.90 EuglossaDilemma_005146
EuglossaDilemma_004987-T1 -            210 RNA_pol_Rpb5_C       PF01191.20    73   5.6e-35  114.3   0.2   1   1     2e-37   1.2e-34  113.3   0.2     1    73   137   209   137   209 0.99 EuglossaDilemma_004987
EuglossaDilemma_004987-T1 -            210 RNA_pol_Rpb5_N       PF03871.15    89   1.5e-35  116.9   0.0   1   1   4.2e-38   2.5e-35  116.2   0.0     2    89     5    94     4    94 0.96 EuglossaDilemma_004987
EuglossaDilemma_005076-T1 -            130 RNA_pol_Rpb6         PF01192.23    48   2.1e-17   57.9   0.3   1   1     5e-20   2.9e-17   57.5   0.3     1    48    53   106    53   106 0.95 EuglossaDilemma_005076
EuglossaDilemma_005231-T1 -           1953 Rootletin            PF15035.7    193   2.2e-70  231.8  22.0   1   1   3.8e-73   2.2e-70  231.8  22.0     1   191    67   262    67   264 0.92 EuglossaDilemma_005231
EuglossaDilemma_005274-T1 -            155 Rpp20                PF12328.9    137   1.5e-14   49.3   0.0   1   1   4.2e-12   2.5e-09   32.4   0.0    59   137    72   141    71   141 0.88 EuglossaDilemma_005274
EuglossaDilemma_005161-T1 -            290 RRM_1                PF00076.23    70   3.5e-34  111.7   0.4   1   2     2e-18     2e-16   54.8   0.0     1    69    42   110    42   111 0.96 EuglossaDilemma_005161
EuglossaDilemma_005161-T1 -            290 RRM_1                PF00076.23    70   3.5e-34  111.7   0.4   2   2     2e-18   1.9e-16   54.9   0.5     1    69   130   198   130   199 0.93 EuglossaDilemma_005161
EuglossaDilemma_004862-T1 -            681 RRM_1                PF00076.23    70   1.5e-15   52.0   0.1   1   1   4.1e-14     4e-12   41.0   0.0     1    64    95   158    95   164 0.95 EuglossaDilemma_004862
EuglossaDilemma_005142-T1 -            392 RRM_1                PF00076.23    70   3.3e-15   50.9   0.0   1   1   2.6e-11   2.6e-09   32.0   0.0     1    59   137   198   137   203 0.88 EuglossaDilemma_005142
EuglossaDilemma_004897-T1 -            147 RRM_1                PF00076.23    70   3.3e-12   41.3   0.0   1   1   5.4e-13   5.3e-11   37.4   0.0     1    65    22    80    22    85 0.93 EuglossaDilemma_004897
EuglossaDilemma_004855-T1 -            480 RRM_1                PF00076.23    70   1.7e-07   26.2   0.1   1   1   6.1e-09   5.9e-07   24.5   0.0    15    66    86   137    81   140 0.93 EuglossaDilemma_004855
EuglossaDilemma_005142-T1 -            392 RRM_7                PF16367.6     97   2.6e-38  125.4   0.0   1   1   1.1e-38   3.1e-36  118.7   0.0     1    97   134   223   134   223 0.97 EuglossaDilemma_005142
EuglossaDilemma_005263-T1 -            408 RTC                  PF01137.22   222   1.7e-79  261.2   0.1   1   1   3.6e-82   2.1e-79  261.0   0.1     2   217    41   374    40   381 0.96 EuglossaDilemma_005263
EuglossaDilemma_005263-T1 -            408 RTC_insert           PF05189.14   103   6.6e-15   50.7   0.0   1   1   1.5e-16   8.6e-14   47.2   0.0     1   102   217   324   217   325 0.87 EuglossaDilemma_005263
EuglossaDilemma_005237-T1 -           1168 RUN                  PF02759.20   136   4.1e-14   47.9   0.3   1   1   7.1e-17   4.1e-14   47.9   0.3    10   135   105   208    73   209 0.91 EuglossaDilemma_005237
EuglossaDilemma_004926-T1 -            925 RuvB_N               PF05496.13   159     4e-13   44.6   0.0   1   1   8.6e-09   1.7e-06   23.1   0.0    34    69   662   697   624   736 0.80 EuglossaDilemma_004926
EuglossaDilemma_004950-T1 -            381 RuvB_N               PF05496.13   159     2e-06   22.8   0.0   1   1   2.5e-08     5e-06   21.5   0.0    35    94   188   255   160   262 0.79 EuglossaDilemma_004950
EuglossaDilemma_004961-T1 -            193 S4                   PF01479.26    48   3.9e-13   44.1   1.7   1   1   2.1e-15   1.2e-12   42.5   1.7     1    44   109   152   109   155 0.96 EuglossaDilemma_004961
EuglossaDilemma_005000-T1 -            614 SAD_SRA              PF02182.18   153   2.4e-56  184.9   0.1   1   1   8.1e-59   4.7e-56  183.9   0.1     2   151   384   550   383   551 0.94 EuglossaDilemma_005000
EuglossaDilemma_004851-T1 -            987 SAM_1                PF00536.31    64   4.6e-32  105.5   0.1   1   2   3.7e-15   1.1e-12   43.4   0.0     2    61   735   796   734   799 0.95 EuglossaDilemma_004851
EuglossaDilemma_004851-T1 -            987 SAM_1                PF00536.31    64   4.6e-32  105.5   0.1   2   2   5.8e-19   1.7e-16   55.6   0.1     9    63   819   874   813   875 0.95 EuglossaDilemma_004851
EuglossaDilemma_005110-T1 -           1217 SAM_1                PF00536.31    64   1.3e-23   78.4   0.9   1   2   4.5e-09   1.3e-06   24.0   0.0     3    62   961  1023   959  1024 0.91 EuglossaDilemma_005110
EuglossaDilemma_005110-T1 -           1217 SAM_1                PF00536.31    64   1.3e-23   78.4   0.9   2   2     6e-13   1.8e-10   36.4   0.1     9    64  1052  1108  1044  1108 0.92 EuglossaDilemma_005110
EuglossaDilemma_004851-T1 -            987 SAM_2                PF07647.18    66   9.4e-28   91.4   0.0   1   3   2.1e-09   6.1e-07   24.7   0.0     2    64   734   797   733   799 0.94 EuglossaDilemma_004851
EuglossaDilemma_004851-T1 -            987 SAM_2                PF07647.18    66   9.4e-28   91.4   0.0   2   3   1.8e-09   5.3e-07   24.9   0.1    10    65   819   874   814   875 0.93 EuglossaDilemma_004851
EuglossaDilemma_004851-T1 -            987 SAM_2                PF07647.18    66   9.4e-28   91.4   0.0   3   3   1.5e-13   4.3e-11   38.0   0.0     2    65   899   967   898   968 0.83 EuglossaDilemma_004851
EuglossaDilemma_005110-T1 -           1217 SAM_2                PF07647.18    66   2.8e-22   73.8   0.2   1   1   4.3e-13   1.3e-10   36.5   0.0     1    58  1131  1193  1131  1201 0.88 EuglossaDilemma_005110
EuglossaDilemma_004929-T1 -            406 SAM_Exu              PF18609.2     73   6.7e-30   98.3   1.3   1   1   2.1e-32   1.2e-29   97.4   0.4     1    73   267   339   267   339 1.00 EuglossaDilemma_004929
EuglossaDilemma_005287-T1 -            457 Sas10                PF09368.11    74   1.1e-30  101.2  14.0   1   1   1.8e-33   1.1e-30  101.2  14.0     2    74   384   456   383   456 0.99 EuglossaDilemma_005287
EuglossaDilemma_005287-T1 -            457 Sas10_Utp3           PF04000.16    86     9e-17   56.7   2.9   1   1   1.8e-19     1e-16   56.5   0.2     2    85   204   282   203   283 0.89 EuglossaDilemma_005287
EuglossaDilemma_004785-T1 -            960 Sec7                 PF01369.21   183   2.3e-64  211.6   0.0   1   1   8.1e-67   4.7e-64  210.6   0.0     1   183   471   659   471   659 0.97 EuglossaDilemma_004785
EuglossaDilemma_004831-T1 -           1648 Sec7_N               PF12783.8    158   3.6e-52  171.6   2.2   1   1   6.2e-55   3.6e-52  171.6   2.2     1   158   215   389   215   389 0.99 EuglossaDilemma_004831
EuglossaDilemma_004771-T1 -           2026 Sema                 PF01403.20   421   1.3e-47  157.7   0.0   1   1   3.9e-50   2.3e-47  156.9   0.0     1   411    96   516    96   526 0.79 EuglossaDilemma_004771
EuglossaDilemma_004988-T1 -            211 SH2                  PF00017.25    77   8.2e-26   85.2   0.1   1   1   5.5e-28   1.6e-25   84.2   0.1     1    77    60   134    60   134 0.96 EuglossaDilemma_004988
EuglossaDilemma_005309-T1 -            327 SH2                  PF00017.25    77   4.4e-13   44.4   0.1   1   1   2.6e-15   7.5e-13   43.6   0.1     1    77   167   250   167   250 0.91 EuglossaDilemma_005309
EuglossaDilemma_004988-T1 -            211 SH3_1                PF00018.29    48   7.3e-37  120.0   0.2   1   2   2.6e-17   3.1e-15   50.8   0.0     1    48     4    50     4    50 0.97 EuglossaDilemma_004988
EuglossaDilemma_004988-T1 -            211 SH3_1                PF00018.29    48   7.3e-37  120.0   0.2   2   2   5.1e-21   5.9e-19   62.6   0.0     1    48   158   203   158   203 0.97 EuglossaDilemma_004988
EuglossaDilemma_005001-T1 -            196 SH3_1                PF00018.29    48   3.6e-23   76.2   0.5   1   1     1e-20   1.2e-18   61.7   0.1     1    48    22    68    22    68 0.97 EuglossaDilemma_005001
EuglossaDilemma_005293-T1 -           1055 SH3_1                PF00018.29    48   3.6e-15   50.5   0.0   1   1   7.4e-17   8.6e-15   49.3   0.0     1    48  1003  1048  1003  1048 0.97 EuglossaDilemma_005293
EuglossaDilemma_004776-T1 -            534 SH3_1                PF00018.29    48   4.7e-12   40.6   0.0   1   1     8e-14   9.4e-12   39.6   0.0     1    48     7    55     7    55 0.96 EuglossaDilemma_004776
EuglossaDilemma_004985-T1 -           1259 SH3_1                PF00018.29    48   6.4e-09   30.5   0.0   1   1   1.2e-10   1.4e-08   29.4   0.0     1    47   327   373   327   374 0.98 EuglossaDilemma_004985
EuglossaDilemma_004988-T1 -            211 SH3_2                PF07653.18    57   8.9e-25   81.5   0.0   1   2   3.7e-09   3.6e-07   25.1   0.0     4    55     5    54     3    56 0.92 EuglossaDilemma_004988
EuglossaDilemma_004988-T1 -            211 SH3_2                PF07653.18    57   8.9e-25   81.5   0.0   2   2   7.2e-18     7e-16   53.0   0.0     2    56   157   208   156   209 0.95 EuglossaDilemma_004988
EuglossaDilemma_005001-T1 -            196 SH3_2                PF07653.18    57   2.9e-23   76.7   0.2   1   2   9.1e-11   8.9e-09   30.3   0.0     2    56    21    73    20    74 0.93 EuglossaDilemma_005001
EuglossaDilemma_005001-T1 -            196 SH3_2                PF07653.18    57   2.9e-23   76.7   0.2   2   2   2.8e-15   2.7e-13   44.7   0.1     9    56   140   184   130   185 0.89 EuglossaDilemma_005001
EuglossaDilemma_005293-T1 -           1055 SH3_2                PF07653.18    57   7.2e-12   40.2   0.0   1   1   1.6e-13   1.5e-11   39.1   0.0     2    56  1002  1053  1001  1054 0.94 EuglossaDilemma_005293
EuglossaDilemma_004776-T1 -            534 SH3_2                PF07653.18    57   1.7e-09   32.5   0.0   1   1   5.2e-11   5.1e-09   31.0   0.0     2    56     6    60     5    61 0.88 EuglossaDilemma_004776
EuglossaDilemma_004985-T1 -           1259 SH3_2                PF07653.18    57   5.4e-08   27.8   0.0   1   1   1.1e-09     1e-07   26.8   0.0     1    53   325   376   325   380 0.89 EuglossaDilemma_004985
EuglossaDilemma_005245-T1 -            155 SH3_2                PF07653.18    57   2.9e-07   25.4   0.1   1   1   4.8e-09   4.7e-07   24.8   0.1     1    54    10    62    10    64 0.89 EuglossaDilemma_005245
EuglossaDilemma_004988-T1 -            211 SH3_9                PF14604.7     49   4.2e-30   98.7   0.1   1   2   8.4e-12   1.2e-09   33.1   0.0     1    49     5    54     5    54 0.93 EuglossaDilemma_004988
EuglossaDilemma_004988-T1 -            211 SH3_9                PF14604.7     49   4.2e-30   98.7   0.1   2   2   5.1e-21   7.5e-19   62.6   0.1     1    49   159   207   159   207 0.98 EuglossaDilemma_004988
EuglossaDilemma_005001-T1 -            196 SH3_9                PF14604.7     49   1.2e-20   68.4   0.1   1   1     1e-15   1.5e-13   45.6   0.1     1    49    23    72    23    72 0.98 EuglossaDilemma_005001
EuglossaDilemma_005293-T1 -           1055 SH3_9                PF14604.7     49   4.2e-17   57.0   0.0   1   1   5.4e-19   7.9e-17   56.2   0.0     1    49  1004  1052  1004  1052 0.98 EuglossaDilemma_005293
EuglossaDilemma_004776-T1 -            534 SH3_9                PF14604.7     49   5.4e-14   47.1   0.0   1   1   9.6e-16   1.4e-13   45.7   0.0     1    49     8    59     8    59 0.89 EuglossaDilemma_004776
EuglossaDilemma_005050-T1 -            381 SHIPPO-rpt           PF07004.13    31   2.3e-08   29.8  12.4   1   1   1.9e-07   0.00011   18.2   1.5     1    24   302   324   302   326 0.81 EuglossaDilemma_005050
EuglossaDilemma_004965-T1 -            480 Sin_N                PF04801.14   429    2e-136  450.8   5.1   1   1  4.3e-139  2.5e-136  450.4   5.1    32   429    17   413    13   413 0.96 EuglossaDilemma_004965
EuglossaDilemma_004783-T1 -            298 SIR2                 PF02146.18   179   5.6e-52  171.4   0.0   1   1   4.3e-54   2.5e-51  169.3   0.0     1   176    45   247    45   250 0.95 EuglossaDilemma_004783
EuglossaDilemma_005259-T1 -            173 Siva                 PF05458.13   173   2.6e-24   81.0   9.1   1   1   5.1e-27     3e-24   80.8   9.1     1   168     1   171     1   173 0.80 EuglossaDilemma_005259
EuglossaDilemma_004784-T1 -            542 SKIP_SNW             PF02731.16   159   3.2e-76  249.6   6.4   1   1   5.5e-79   3.2e-76  249.6   6.4     1   159   177   337   177   337 0.99 EuglossaDilemma_004784
EuglossaDilemma_004921-T1 -            949 SLC12                PF03522.16   419     1e-17   59.5   1.5   1   1   1.8e-15     1e-12   42.9   0.0     3    87   577   663   575   677 0.91 EuglossaDilemma_004921
EuglossaDilemma_004762-T1 -            411 SMAP                 PF15477.7     76   7.6e-21   70.1   0.1   1   1   1.3e-23   7.6e-21   70.1   0.1     1    76   331   401   331   401 0.87 EuglossaDilemma_004762
EuglossaDilemma_005028-T1 -            595 SNF                  PF00209.19   523  8.7e-159  524.6  37.2   1   1  6.9e-161    1e-158  524.4  37.2     1   521    24   537    24   539 0.95 EuglossaDilemma_005028
EuglossaDilemma_005025-T1 -            651 SNF                  PF00209.19   523  2.1e-157  520.1  35.7   1   1  1.7e-159  2.5e-157  519.8  35.7     1   522    69   586    69   587 0.97 EuglossaDilemma_005025
EuglossaDilemma_005029-T1 -            644 SNF                  PF00209.19   523  4.5e-155  512.4  38.8   1   1  3.6e-157  5.3e-155  512.2  38.8     1   522    67   591    67   592 0.95 EuglossaDilemma_005029
EuglossaDilemma_005027-T1 -            616 SNF                  PF00209.19   523  2.9e-154  509.7  35.8   1   1  2.3e-156  3.4e-154  509.5  35.8     1   522    28   551    28   552 0.95 EuglossaDilemma_005027
EuglossaDilemma_005012-T1 -           1841 SNF2_N               PF00176.24   350   1.9e-56  186.4   1.9   1   1   3.3e-59   1.9e-56  186.4   1.9    40   312  1021  1307   959  1336 0.89 EuglossaDilemma_005012
EuglossaDilemma_005105-T1 -            221 Snf7                 PF03357.22   173   2.1e-54  178.9  18.4   1   1     1e-56   2.9e-54  178.4  18.4     1   172    21   193    21   194 0.98 EuglossaDilemma_005105
EuglossaDilemma_005140-T1 -            221 Snf7                 PF03357.22   173   3.7e-52  171.6  16.1   1   1   1.4e-54   4.2e-52  171.4  16.1     1   172    12   196    12   197 0.97 EuglossaDilemma_005140
EuglossaDilemma_005299-T1 -            210 SPATA6               PF14909.7    139   3.6e-48  158.4   0.1   1   1   7.6e-51   4.4e-48  158.1   0.1     1   139    10   151    10   151 0.96 EuglossaDilemma_005299
EuglossaDilemma_005021-T1 -            425 SpoU_methylase       PF00588.20   142   4.8e-25   83.6   0.0   1   1     1e-19   5.9e-17   57.3   0.0     2    79   207   282   206   307 0.89 EuglossaDilemma_005021
EuglossaDilemma_005213-T1 -            601 Sprouty              PF05210.14   111   6.9e-40  131.0  24.5   1   1   1.2e-42   6.9e-40  131.0  24.5     1   111   444   564   444   564 0.96 EuglossaDilemma_005213
EuglossaDilemma_005311-T1 -            589 SSF                  PF00474.18   406   3.1e-45  149.9  26.8   1   1   6.8e-48     4e-45  149.5  26.8     1   405    50   454    50   455 0.88 EuglossaDilemma_005311
EuglossaDilemma_005280-T1 -            471 Sugar_tr             PF00083.25   452  4.6e-131  432.9  26.6   1   1  2.7e-133  5.3e-131  432.7  26.6     4   452    13   465    10   465 0.96 EuglossaDilemma_005280
EuglossaDilemma_004967-T1 -            462 Sugar_tr             PF00083.25   452   1.7e-62  206.9  12.0   1   1     1e-64     2e-62  206.6  12.0    19   450    40   457    22   459 0.88 EuglossaDilemma_004967
EuglossaDilemma_005074-T1 -            421 Sugar_tr             PF00083.25   452   1.5e-52  174.1  17.5   1   1   9.8e-55   1.9e-52  173.8  17.5    44   374    57   382    14   385 0.86 EuglossaDilemma_005074
EuglossaDilemma_005013-T1 -            526 Sulfatase            PF00884.24   309   1.7e-51  170.6   0.0   1   1   3.6e-54   2.1e-51  170.3   0.0     1   309    20   391    20   391 0.86 EuglossaDilemma_005013
EuglossaDilemma_004837-T1 -            591 T-box                PF00907.23   184   3.8e-70  230.9   0.8   1   1   3.5e-72   5.1e-70  230.5   0.0     2   184    79   254    78   254 0.96 EuglossaDilemma_004837
EuglossaDilemma_004743-T1 -            241 T-box                PF00907.23   184   5.1e-27   90.3   1.2   1   1   4.4e-29   6.5e-27   89.9   1.2   121   184     1    61     1    61 0.97 EuglossaDilemma_004743
EuglossaDilemma_004747-T1 -            362 T-box                PF00907.23   184   1.9e-18   62.4   0.0   1   1   2.2e-20   3.2e-18   61.6   0.0    63   133    64   138    43   151 0.86 EuglossaDilemma_004747
EuglossaDilemma_004749-T1 -            151 T-box                PF00907.23   184   8.8e-10   34.1   0.0   1   1   7.6e-12   1.1e-09   33.8   0.0     1    28    88   115    88   127 0.92 EuglossaDilemma_004749
EuglossaDilemma_005192-T1 -            393 TB2_DP1_HVA22        PF03134.20    78   3.9e-27   89.2   9.3   1   1   6.6e-30   3.9e-27   89.2   9.3     1    77   128   204   128   205 0.96 EuglossaDilemma_005192
EuglossaDilemma_004889-T1 -            130 Tctex-1              PF03645.14   103     4e-24   80.1   1.5   1   1   9.3e-27   5.5e-24   79.6   1.5     2   103    32   128    31   128 0.97 EuglossaDilemma_004889
EuglossaDilemma_005011-T1 -            738 TFIIIC_delta         PF12657.8    184   3.5e-36  120.0   2.1   1   1   5.9e-39   3.5e-36  120.0   2.1     2   184    49   231    48   231 0.95 EuglossaDilemma_005011
EuglossaDilemma_005176-T1 -            904 THAP                 PF05485.13    86   8.9e-17   57.0   1.5   1   1   7.3e-19   4.3e-16   54.8   1.5     1    86     4    78     4    78 0.86 EuglossaDilemma_005176
EuglossaDilemma_005172-T1 -            608 THEG                 PF14912.7     58     8e-32  104.7  32.6   1   5   4.4e-10   1.3e-07   27.2   2.6     4    58    91   145    84   145 0.82 EuglossaDilemma_005172
EuglossaDilemma_005172-T1 -            608 THEG                 PF14912.7     58     8e-32  104.7  32.6   2   5   4.6e-15   1.3e-12   43.1   1.0     3    58   125   178   120   178 0.92 EuglossaDilemma_005172
EuglossaDilemma_005172-T1 -            608 THEG                 PF14912.7     58     8e-32  104.7  32.6   3   5   3.4e-09     1e-06   24.3   0.7     3    27   158   182   152   208 0.78 EuglossaDilemma_005172
EuglossaDilemma_005172-T1 -            608 THEG                 PF14912.7     58     8e-32  104.7  32.6   4   5   3.9e-15   1.1e-12   43.4   2.2     3    57   381   434   371   435 0.91 EuglossaDilemma_005172
EuglossaDilemma_005172-T1 -            608 THEG                 PF14912.7     58     8e-32  104.7  32.6   5   5     3e-07   8.7e-05   18.1   0.2     3    29   415   442   412   459 0.84 EuglossaDilemma_005172
EuglossaDilemma_005173-T1 -            164 THEG                 PF14912.7     58   8.4e-14   47.0   6.0   1   3   1.1e-09   3.3e-07   25.9   0.3    14    58    14    57     9    57 0.86 EuglossaDilemma_005173
EuglossaDilemma_005173-T1 -            164 THEG                 PF14912.7     58   8.4e-14   47.0   6.0   2   3   2.9e-07   8.5e-05   18.1   0.1     3    44    37    86    36   114 0.67 EuglossaDilemma_005173
EuglossaDilemma_005173-T1 -            164 THEG                 PF14912.7     58   8.4e-14   47.0   6.0   3   3   4.7e-07   0.00014   17.5   0.1     6    35   115   144   113   163 0.78 EuglossaDilemma_005173
EuglossaDilemma_004895-T1 -            287 Thioredoxin          PF00085.21   103   3.6e-25   83.1   0.1   1   1   1.2e-27   7.1e-25   82.2   0.1     8    97    11    99     4   105 0.87 EuglossaDilemma_004895
EuglossaDilemma_004771-T1 -           2026 TIG                  PF01833.25    85   4.2e-45  147.0  14.3   1   4   4.9e-16   2.9e-13   44.9   0.1     1    85   898   984   898   984 0.89 EuglossaDilemma_004771
EuglossaDilemma_004771-T1 -           2026 TIG                  PF01833.25    85   4.2e-45  147.0  14.3   2   4   1.1e-10   6.1e-08   27.9   0.2     4    84   990  1074   988  1075 0.91 EuglossaDilemma_004771
EuglossaDilemma_004771-T1 -           2026 TIG                  PF01833.25    85   4.2e-45  147.0  14.3   3   4   5.2e-15     3e-12   41.7   0.2     1    62  1077  1143  1077  1165 0.93 EuglossaDilemma_004771
EuglossaDilemma_004771-T1 -           2026 TIG                  PF01833.25    85   4.2e-45  147.0  14.3   4   4   8.5e-14     5e-11   37.8   0.0     7    73  1212  1290  1211  1300 0.85 EuglossaDilemma_004771
EuglossaDilemma_004771-T1 -           2026 TIG_2                PF18020.2     94   1.8e-26   87.9   0.1   1   1   1.6e-27   9.3e-25   82.4   0.1     3    94   760   848   758   848 0.97 EuglossaDilemma_004771
EuglossaDilemma_004771-T1 -           2026 TIG_plexin           PF17960.2     89   4.9e-27   88.9   3.9   1   1   1.1e-26   6.1e-24   79.0   0.0     2    89   607   696   606   696 0.98 EuglossaDilemma_004771
EuglossaDilemma_005289-T1 -            247 TIM                  PF00121.19   243   4.5e-90  296.4   0.1   1   1   8.7e-93   5.1e-90  296.2   0.1     2   243     6   243     5   243 0.98 EuglossaDilemma_005289
EuglossaDilemma_005217-T1 -            282 TIP41                PF04176.14   171   3.4e-69  226.9   0.8   1   1   7.1e-72   4.2e-69  226.6   0.8     1   170    73   246    73   247 0.97 EuglossaDilemma_005217
EuglossaDilemma_005254-T1 -            460 TIP49                PF06068.14   351  1.7e-164  542.3   2.9   1   1  5.7e-167  1.7e-164  542.3   2.9     1   350    18   361    18   362 0.99 EuglossaDilemma_005254
EuglossaDilemma_005254-T1 -            460 TIP49_C              PF17856.2     66   9.4e-27   88.2   2.1   1   1   4.1e-29   2.4e-26   86.9   2.1     1    66   367   432   367   432 1.00 EuglossaDilemma_005254
EuglossaDilemma_004829-T1 -            265 Tom37                PF10568.10   125   1.7e-31  104.4   0.0   1   1   3.9e-34   2.3e-31  103.9   0.0     1   125    43   164    43   164 0.96 EuglossaDilemma_004829
EuglossaDilemma_005009-T1 -           1007 TPR_1                PF00515.29    34     2e-36  117.6  12.3   1   1   1.4e-11     4e-09   31.2   0.1     1    34   598   631   598   631 0.96 EuglossaDilemma_005009
EuglossaDilemma_005009-T1 -           1007 TPR_11               PF13414.7     42   4.8e-31  101.4  15.6   1   1   6.4e-15   1.9e-12   41.9   0.1     1    42   571   612   571   612 0.99 EuglossaDilemma_005009
EuglossaDilemma_005009-T1 -           1007 TPR_16               PF13432.7     68     3e-22   74.2  12.2   1   2   2.7e-13   1.6e-10   36.7   0.1     2    66   569   630   568   632 0.94 EuglossaDilemma_005009
EuglossaDilemma_005009-T1 -           1007 TPR_16               PF13432.7     68     3e-22   74.2  12.2   2   2   9.4e-08   5.5e-05   19.0   0.8     2    66   674   735   673   737 0.96 EuglossaDilemma_005009
EuglossaDilemma_005009-T1 -           1007 TPR_2                PF07719.18    34   1.4e-35  113.9  15.9   1   1   2.7e-09   5.2e-07   24.6   0.1     1    34   598   631   598   631 0.96 EuglossaDilemma_005009
EuglossaDilemma_005009-T1 -           1007 TPR_6                PF13174.7     33   1.5e-09   33.2  11.6   1   1   9.1e-06    0.0053   12.6   0.0     3    31   601   629   599   631 0.89 EuglossaDilemma_005009
EuglossaDilemma_005009-T1 -           1007 TPR_8                PF13181.7     34   1.3e-33  107.7   9.5   1   4   1.3e-06   0.00037   15.8   0.0     1    32   447   478   447   480 0.90 EuglossaDilemma_005009
EuglossaDilemma_005009-T1 -           1007 TPR_8                PF13181.7     34   1.3e-33  107.7   9.5   2   4   8.6e-08   2.5e-05   19.5   0.1     2    28   565   591   564   597 0.90 EuglossaDilemma_005009
EuglossaDilemma_005009-T1 -           1007 TPR_8                PF13181.7     34   1.3e-33  107.7   9.5   3   4   2.3e-08   6.7e-06   21.3   0.0     2    34   599   631   598   631 0.96 EuglossaDilemma_005009
EuglossaDilemma_005009-T1 -           1007 TPR_8                PF13181.7     34   1.3e-33  107.7   9.5   4   4   1.2e-07   3.5e-05   19.0   0.0     3    34   739   771   737   771 0.93 EuglossaDilemma_005009
EuglossaDilemma_005134-T1 -            297 TPR_8                PF13181.7     34     4e-11   37.6   2.2   1   2   2.3e-05    0.0067   11.9   0.4     4    33   165   194   163   195 0.85 EuglossaDilemma_005134
EuglossaDilemma_005134-T1 -            297 TPR_8                PF13181.7     34     4e-11   37.6   2.2   2   2   1.8e-08   5.3e-06   21.6   0.0     2    34   197   229   196   229 0.95 EuglossaDilemma_005134
EuglossaDilemma_005174-T1 -            829 Transferrin          PF00405.18   329  1.2e-140  463.4   7.0   1   2   9.9e-64   5.8e-61  201.6   0.5     1   279    30   326    30   342 0.82 EuglossaDilemma_005174
EuglossaDilemma_005174-T1 -            829 Transferrin          PF00405.18   329  1.2e-140  463.4   7.0   2   2   2.3e-81   1.4e-78  259.5   0.4     3   324   458   798   456   803 0.90 EuglossaDilemma_005174
EuglossaDilemma_005266-T1 -           1162 TRAPP                PF04051.17   155     2e-37  123.4   0.0   1   1   6.8e-40     4e-37  122.4   0.0     1   154  1003  1148  1003  1149 0.95 EuglossaDilemma_005266
EuglossaDilemma_004877-T1 -            550 Trehalase            PF01204.19   512  3.3e-161  532.7   6.7   1   1  6.6e-164  3.8e-161  532.5   6.7     2   511    23   530    22   531 0.96 EuglossaDilemma_004877
EuglossaDilemma_005101-T1 -            802 tRNA-synt_1          PF00133.23   602     2e-39  130.4   1.2   1   2   5.5e-17   3.2e-14   47.2   0.1    54   177     3   109     1   115 0.88 EuglossaDilemma_005101
EuglossaDilemma_005101-T1 -            802 tRNA-synt_1          PF00133.23   602     2e-39  130.4   1.2   2   2   6.2e-16   3.7e-13   43.7   0.0   417   559   316   474   311   495 0.74 EuglossaDilemma_005101
EuglossaDilemma_005101-T1 -            802 tRNA-synt_1g         PF09334.12   391   4.4e-23   76.8   0.1   1   2     1e-16   5.8e-14   46.7   0.0    29   137     2   112     1   128 0.91 EuglossaDilemma_005101
EuglossaDilemma_005101-T1 -            802 tRNA-synt_1g         PF09334.12   391   4.4e-23   76.8   0.1   2   2   5.9e-09   3.5e-06   21.1   0.0   322   369   507   554   483   574 0.84 EuglossaDilemma_005101
EuglossaDilemma_005101-T1 -            802 tRNA-synt_1_2        PF13603.7    185   3.3e-14   48.0   0.3   1   1   3.2e-10   1.8e-07   26.0   0.1    82   150   224   293   216   305 0.80 EuglossaDilemma_005101
EuglossaDilemma_005201-T1 -            624 Trypsin              PF00089.27   221   1.2e-57  190.4   0.1   1   1   1.3e-59   2.6e-57  189.3   0.1    10   221   383   615   376   615 0.92 EuglossaDilemma_005201
EuglossaDilemma_005202-T1 -            439 Trypsin              PF00089.27   221   1.2e-55  183.9   0.1   1   1   8.9e-58   1.7e-55  183.3   0.1     6   221   179   421   176   421 0.92 EuglossaDilemma_005202
EuglossaDilemma_005203-T1 -            375 Trypsin              PF00089.27   221   1.6e-49  163.9   0.1   1   1   1.1e-51   2.2e-49  163.4   0.1     2   221   120   353   119   353 0.92 EuglossaDilemma_005203
EuglossaDilemma_005282-T1 -            405 TsaD                 PF00814.26   271   3.2e-76  251.7   0.0   1   1   6.6e-79   3.9e-76  251.5   0.0     2   271    44   350    43   350 0.97 EuglossaDilemma_005282
EuglossaDilemma_005000-T1 -            614 TTD                  PF12148.9    155   9.8e-38  124.6   0.1   1   1   6.2e-39   3.6e-36  119.5   0.1     3   154   110   244   108   245 0.96 EuglossaDilemma_005000
EuglossaDilemma_005139-T1 -            477 Tubulin              PF00091.26   197   2.6e-58  192.7   0.0   1   1   7.4e-61   4.3e-58  191.9   0.0     2   197     4   235     3   235 0.93 EuglossaDilemma_005139
EuglossaDilemma_005139-T1 -            477 Tubulin_C            PF03953.18   126   2.7e-21   71.2   0.0   1   1   8.4e-24   4.9e-21   70.4   0.0     1   124   295   418   295   420 0.88 EuglossaDilemma_005139
EuglossaDilemma_004838-T1 -            465 ubiquitin            PF00240.24    72   1.1e-15   52.3   0.0   1   1   1.1e-17   2.1e-15   51.5   0.0     1    69    32   100    32   103 0.97 EuglossaDilemma_004838
EuglossaDilemma_005000-T1 -            614 ubiquitin            PF00240.24    72   5.8e-14   46.8   1.2   1   1     1e-15     2e-13   45.1   0.8     8    70     3    66     1    68 0.91 EuglossaDilemma_005000
EuglossaDilemma_005099-T1 -            401 ubiquitin            PF00240.24    72   6.5e-09   30.7   0.6   1   1   1.5e-10   2.9e-08   28.6   0.1    12    57    21    68     8    87 0.81 EuglossaDilemma_005099
EuglossaDilemma_005090-T1 -            929 UCH                  PF00443.30   269   5.4e-42  139.3   1.9   1   1   9.2e-45   5.4e-42  139.3   1.9     1   269    88   410    88   410 0.74 EuglossaDilemma_005090
EuglossaDilemma_005090-T1 -            929 UCH_1                PF13423.7    320   2.2e-15   52.2   1.7   1   1   3.7e-18   2.2e-15   52.2   1.7     1   318    88   369    88   371 0.71 EuglossaDilemma_005090
EuglossaDilemma_004767-T1 -             87 Ufm1                 PF03671.15    75   4.2e-45  146.8   0.1   1   1     8e-48   4.7e-45  146.6   0.1     1    75     4    78     4    78 0.99 EuglossaDilemma_004767
EuglossaDilemma_005093-T1 -            177 UPRTase              PF14681.7    207     5e-08   27.8   0.0   1   1   1.2e-10     7e-08   27.3   0.0   113   160   108   157    89   169 0.73 EuglossaDilemma_005093
EuglossaDilemma_004943-T1 -            177 V-set                PF07686.18   109   2.5e-11   39.0   0.0   1   1     7e-14   4.1e-11   38.3   0.0     5   103    30   116    26   122 0.84 EuglossaDilemma_004943
EuglossaDilemma_004952-T1 -            754 Vinculin             PF01044.20   969   4.5e-55  182.5  12.3   1   2   1.9e-29   1.1e-26   88.5   4.3    99   341    17   241     3   328 0.74 EuglossaDilemma_004952
EuglossaDilemma_004952-T1 -            754 Vinculin             PF01044.20   969   4.5e-55  182.5  12.3   2   2   7.8e-25   4.5e-22   73.3   0.2   785   952   454   622   423   631 0.88 EuglossaDilemma_004952
EuglossaDilemma_005032-T1 -            708 Voltage_CLC          PF00654.21   354   7.9e-91  300.0  16.6   1   1   1.7e-93   9.7e-91  299.7  16.6     7   353    90   492    88   493 0.91 EuglossaDilemma_005032
EuglossaDilemma_005067-T1 -            340 WD40                 PF00400.33    38   6.3e-40  129.7  18.9   1   6   6.7e-08   5.6e-06   22.3   0.1     4    38    48    83    45    83 0.94 EuglossaDilemma_005067
EuglossaDilemma_005067-T1 -            340 WD40                 PF00400.33    38   6.3e-40  129.7  18.9   2   6   1.1e-06   9.2e-05   18.4   0.1     4    38   136   170   133   170 0.90 EuglossaDilemma_005067
EuglossaDilemma_005067-T1 -            340 WD40                 PF00400.33    38   6.3e-40  129.7  18.9   3   6   3.8e-06   0.00032   16.7   0.1     6    38   179   212   173   212 0.88 EuglossaDilemma_005067
EuglossaDilemma_005067-T1 -            340 WD40                 PF00400.33    38   6.3e-40  129.7  18.9   4   6   9.5e-11   7.9e-09   31.3   0.0     1    38   216   254   216   254 0.96 EuglossaDilemma_005067
EuglossaDilemma_005067-T1 -            340 WD40                 PF00400.33    38   6.3e-40  129.7  18.9   5   6   1.9e-08   1.6e-06   24.0   0.2     4    38   261   298   258   298 0.83 EuglossaDilemma_005067
EuglossaDilemma_005067-T1 -            340 WD40                 PF00400.33    38   6.3e-40  129.7  18.9   6   6   2.1e-05    0.0018   14.4   0.1     6    38   307   340   303   340 0.85 EuglossaDilemma_005067
EuglossaDilemma_005253-T1 -           2339 WD40                 PF00400.33    38   3.4e-38  124.2  18.7   1   4     9e-09   7.6e-07   25.0   0.1     4    38   120   157   118   157 0.83 EuglossaDilemma_005253
EuglossaDilemma_005253-T1 -           2339 WD40                 PF00400.33    38   3.4e-38  124.2  18.7   2   4     7e-05    0.0058   12.7   0.3    15    38   391   413   367   413 0.74 EuglossaDilemma_005253
EuglossaDilemma_005253-T1 -           2339 WD40                 PF00400.33    38   3.4e-38  124.2  18.7   3   4   9.1e-06   0.00076   15.5   0.1     6    38   464   496   459   496 0.89 EuglossaDilemma_005253
EuglossaDilemma_005253-T1 -           2339 WD40                 PF00400.33    38   3.4e-38  124.2  18.7   4   4   3.5e-08   2.9e-06   23.2   0.0     1    37   690   727   690   728 0.92 EuglossaDilemma_005253
EuglossaDilemma_005273-T1 -            436 WD40                 PF00400.33    38   2.9e-34  111.8   2.9   1   5   7.1e-05     0.006   12.7   0.0    17    36   118   144   107   146 0.77 EuglossaDilemma_005273
EuglossaDilemma_005273-T1 -            436 WD40                 PF00400.33    38   2.9e-34  111.8   2.9   2   5   3.5e-08   2.9e-06   23.2   0.0     4    38   171   206   169   206 0.94 EuglossaDilemma_005273
EuglossaDilemma_005273-T1 -            436 WD40                 PF00400.33    38   2.9e-34  111.8   2.9   3   5   1.6e-05    0.0013   14.8   0.0    10    38   222   250   213   250 0.83 EuglossaDilemma_005273
EuglossaDilemma_005273-T1 -            436 WD40                 PF00400.33    38   2.9e-34  111.8   2.9   4   5   1.2e-08   9.6e-07   24.7   0.2     9    38   265   295   256   295 0.84 EuglossaDilemma_005273
EuglossaDilemma_005273-T1 -            436 WD40                 PF00400.33    38   2.9e-34  111.8   2.9   5   5   3.5e-08   2.9e-06   23.2   0.0     2    37   300   338   299   339 0.87 EuglossaDilemma_005273
EuglossaDilemma_004766-T1 -           1136 WD40                 PF00400.33    38   4.4e-27   89.1  16.9   1   4     1e-06   8.7e-05   18.5   0.1     7    37    75   107    68   108 0.85 EuglossaDilemma_004766
EuglossaDilemma_004766-T1 -           1136 WD40                 PF00400.33    38   4.4e-27   89.1  16.9   2   4   8.5e-06   0.00071   15.6   0.0     5    38   165   199   161   199 0.84 EuglossaDilemma_004766
EuglossaDilemma_004766-T1 -           1136 WD40                 PF00400.33    38   4.4e-27   89.1  16.9   3   4   3.4e-05    0.0029   13.7   0.0     3    38   851   888   849   888 0.66 EuglossaDilemma_004766
EuglossaDilemma_004766-T1 -           1136 WD40                 PF00400.33    38   4.4e-27   89.1  16.9   4   4   3.4e-09   2.8e-07   26.4   0.0     6    37   903   935   900   936 0.91 EuglossaDilemma_004766
EuglossaDilemma_005266-T1 -           1162 WD40                 PF00400.33    38   1.9e-20   68.1   9.5   1   2   1.5e-08   1.3e-06   24.3   0.1     3    38   180   216   178   216 0.91 EuglossaDilemma_005266
EuglossaDilemma_005266-T1 -           1162 WD40                 PF00400.33    38   1.9e-20   68.1   9.5   2   2   5.5e-05    0.0046   13.1   1.0     2    37   275   312   274   312 0.83 EuglossaDilemma_005266
EuglossaDilemma_005147-T1 -            771 WD40                 PF00400.33    38   4.6e-19   63.7  21.5   1   1   7.3e-12   6.1e-10   34.8   0.4     5    38   186   220   183   220 0.94 EuglossaDilemma_005147
EuglossaDilemma_005235-T1 -           3445 WD40                 PF00400.33    38   3.7e-10   35.5   9.7   1   1   4.8e-09     4e-07   25.9   0.3     6    38  2994  3027  2989  3027 0.90 EuglossaDilemma_005235
EuglossaDilemma_004766-T1 -           1136 WD40_4               PF16300.6     44   2.6e-37  121.6   1.6   1   2   8.3e-19   4.8e-16   53.6   0.0     1    42   340   381   340   383 0.96 EuglossaDilemma_004766
EuglossaDilemma_004766-T1 -           1136 WD40_4               PF16300.6     44   2.6e-37  121.6   1.6   2   2     1e-22   6.1e-20   66.0   0.3     1    41  1078  1119  1078  1122 0.96 EuglossaDilemma_004766
EuglossaDilemma_005007-T1 -            845 XK-related           PF09815.10   340   3.3e-82  271.4  21.3   1   1     7e-85   4.1e-82  271.1  21.3     1   339    20   386    20   387 0.93 EuglossaDilemma_005007
EuglossaDilemma_005017-T1 -            982 YEATS                PF03366.17    81   3.7e-24   79.8   0.1   1   1   2.4e-26   1.4e-23   77.9   0.0     2    79   225   304   224   306 0.94 EuglossaDilemma_005017
EuglossaDilemma_005291-T1 -            125 YL1_C                PF08265.12    29   7.7e-16   52.8   0.3   1   1   2.9e-18   1.7e-15   51.7   0.3     1    29    75   103    75   103 0.96 EuglossaDilemma_005291
EuglossaDilemma_005182-T1 -            659 Y_phosphatase        PF00102.28   235     2e-83  274.7   0.0   1   1   5.7e-86   3.4e-83  274.0   0.0     1   234   388   633   388   634 0.95 EuglossaDilemma_005182
EuglossaDilemma_005219-T1 -           1121 zf-AD                PF07776.16    76   2.4e-11   38.9  38.0   1   1   2.1e-11   1.3e-08   30.2   5.4     1    70     5    71     5    76 0.92 EuglossaDilemma_005219
EuglossaDilemma_004947-T1 -            741 zf-C2H2              PF00096.27    23     9e-54  172.4  76.0   1   9   9.8e-07   0.00011   17.7   0.9     1    23   266   288   266   288 0.98 EuglossaDilemma_004947
EuglossaDilemma_004947-T1 -            741 zf-C2H2              PF00096.27    23     9e-54  172.4  76.0   2   9   2.5e-07   2.9e-05   19.6   0.2     2    23   296   317   295   317 0.97 EuglossaDilemma_004947
EuglossaDilemma_004947-T1 -            741 zf-C2H2              PF00096.27    23     9e-54  172.4  76.0   3   9   7.3e-08   8.6e-06   21.3   0.7     1    23   323   345   323   345 0.99 EuglossaDilemma_004947
EuglossaDilemma_004947-T1 -            741 zf-C2H2              PF00096.27    23     9e-54  172.4  76.0   4   9   2.1e-06   0.00025   16.7   1.4     1    23   352   374   352   374 0.98 EuglossaDilemma_004947
EuglossaDilemma_004947-T1 -            741 zf-C2H2              PF00096.27    23     9e-54  172.4  76.0   5   9   6.2e-08   7.2e-06   21.5   0.6     1    23   380   402   380   402 0.95 EuglossaDilemma_004947
EuglossaDilemma_004947-T1 -            741 zf-C2H2              PF00096.27    23     9e-54  172.4  76.0   6   9   6.6e-07   7.7e-05   18.2   0.1     1    23   408   430   408   430 0.98 EuglossaDilemma_004947
EuglossaDilemma_004947-T1 -            741 zf-C2H2              PF00096.27    23     9e-54  172.4  76.0   7   9   3.9e-08   4.5e-06   22.1   0.9     1    23   436   459   436   459 0.96 EuglossaDilemma_004947
EuglossaDilemma_004947-T1 -            741 zf-C2H2              PF00096.27    23     9e-54  172.4  76.0   8   9   6.6e-08   7.7e-06   21.4   0.4     1    23   465   488   465   488 0.96 EuglossaDilemma_004947
EuglossaDilemma_004947-T1 -            741 zf-C2H2              PF00096.27    23     9e-54  172.4  76.0   9   9   2.7e-08   3.2e-06   22.6   2.3     1    23   494   516   494   516 0.99 EuglossaDilemma_004947
EuglossaDilemma_005120-T1 -           1291 zf-C2H2              PF00096.27    23   1.1e-27   90.2 154.2   1   5   2.2e-07   2.5e-05   19.8   1.9     1    23    92   114    92   114 0.97 EuglossaDilemma_005120
EuglossaDilemma_005120-T1 -           1291 zf-C2H2              PF00096.27    23   1.1e-27   90.2 154.2   2   5   7.6e-08   8.9e-06   21.2   4.4     1    23   148   170   148   170 0.99 EuglossaDilemma_005120
EuglossaDilemma_005120-T1 -           1291 zf-C2H2              PF00096.27    23   1.1e-27   90.2 154.2   3   5     2e-06   0.00023   16.8   0.2     1    23   176   198   176   198 0.99 EuglossaDilemma_005120
EuglossaDilemma_005120-T1 -           1291 zf-C2H2              PF00096.27    23   1.1e-27   90.2 154.2   4   5   2.6e-06   0.00031   16.4   0.6     1    23   352   375   352   375 0.96 EuglossaDilemma_005120
EuglossaDilemma_005120-T1 -           1291 zf-C2H2              PF00096.27    23   1.1e-27   90.2 154.2   5   5   3.4e-06    0.0004   16.0   1.2     2    23   812   834   811   834 0.96 EuglossaDilemma_005120
EuglossaDilemma_005080-T1 -            476 zf-C2H2              PF00096.27    23   9.2e-22   71.6  48.4   1   3   5.4e-08   6.4e-06   21.7   1.5     1    23   116   138   116   138 0.99 EuglossaDilemma_005080
EuglossaDilemma_005080-T1 -            476 zf-C2H2              PF00096.27    23   9.2e-22   71.6  48.4   2   3   1.8e-09   2.2e-07   26.3   3.3     1    23   144   166   144   166 0.99 EuglossaDilemma_005080
EuglossaDilemma_005080-T1 -            476 zf-C2H2              PF00096.27    23   9.2e-22   71.6  48.4   3   3     3e-08   3.6e-06   22.5   2.0     1    23   233   255   233   255 0.96 EuglossaDilemma_005080
EuglossaDilemma_004773-T1 -            612 zf-C2H2              PF00096.27    23     2e-12   42.2  10.4   1   2   8.1e-09   9.4e-07   24.3   0.9     2    23   100   121    99   121 0.98 EuglossaDilemma_004773
EuglossaDilemma_004773-T1 -            612 zf-C2H2              PF00096.27    23     2e-12   42.2  10.4   2   2   4.3e-08     5e-06   22.0   0.4     1    23   127   151   127   151 0.97 EuglossaDilemma_004773
EuglossaDilemma_005224-T1 -            719 zf-C2H2              PF00096.27    23   1.9e-08   29.6  36.7   1   1   2.4e-07   2.8e-05   19.6   1.8     1    23   560   582   560   582 0.96 EuglossaDilemma_005224
EuglossaDilemma_004947-T1 -            741 zf-C2H2_4            PF13894.7     24   3.2e-46  147.3  69.0   1   1   5.8e-08   1.1e-05   21.2   1.0     1    23   352   374   352   375 0.97 EuglossaDilemma_004947
EuglossaDilemma_004947-T1 -            741 zf-C2H2_6            PF13912.7     27   1.4e-16   55.3  65.9   1   2   1.4e-10   4.2e-08   28.3   1.0     2    24   352   374   352   377 0.96 EuglossaDilemma_004947
EuglossaDilemma_004947-T1 -            741 zf-C2H2_6            PF13912.7     27   1.4e-16   55.3  65.9   2   2   1.3e-05    0.0039   12.4   0.7     2    24   380   402   379   403 0.90 EuglossaDilemma_004947
EuglossaDilemma_004773-T1 -            612 zf-C2H2_6            PF13912.7     27   3.9e-07   25.2   0.5   1   1   3.1e-09   9.1e-07   24.0   0.5     3    24   100   121   100   124 0.95 EuglossaDilemma_004773
EuglossaDilemma_005114-T1 -            505 zf-C2HC5             PF06221.14    54   2.8e-13   44.8  10.6   1   1   7.3e-15   4.3e-12   41.1  12.0     2    51   134   179   133   182 0.91 EuglossaDilemma_005114
EuglossaDilemma_004959-T1 -            469 zf-C3Hc3H            PF13891.7     63   3.8e-31  102.5  19.8   1   2   4.7e-21   1.4e-18   62.2   6.0     1    63    25    88    25    88 0.97 EuglossaDilemma_004959
EuglossaDilemma_004959-T1 -            469 zf-C3Hc3H            PF13891.7     63   3.8e-31  102.5  19.8   2   2   1.6e-16   4.6e-14   47.8   2.5     4    62   319   374   314   375 0.86 EuglossaDilemma_004959
EuglossaDilemma_004959-T2 -            342 zf-C3Hc3H            PF13891.7     63   1.8e-22   74.7  14.3   1   1   2.9e-21   8.5e-19   62.9   6.0     1    63    25    88    25    88 0.97 EuglossaDilemma_004959
EuglossaDilemma_005037-T1 -            795 zf-C3HC4_3           PF13920.7     50   5.3e-12   40.6  10.2   1   1     9e-15   5.3e-12   40.6  10.2     3    48   751   792   749   794 0.94 EuglossaDilemma_005037
EuglossaDilemma_005037-T1 -            795 zf-CCCH              PF00642.25    27   5.8e-10   34.1  29.5   1   1     6e-11   3.5e-08   28.4   0.5     1    26   272   297   272   298 0.95 EuglossaDilemma_005037
EuglossaDilemma_005200-T1 -            171 zf-nanos             PF05741.14    54   3.1e-27   89.8   3.7   1   1   6.4e-30   3.7e-27   89.5   3.1     1    54    91   144    91   144 0.99 EuglossaDilemma_005200
EuglossaDilemma_005276-T1 -           1266 zf-NF-X1             PF01422.18    19     7e-08   27.6  57.3   1   7   1.4e-05    0.0079   11.5  15.2     3    19   610   626   596   626 0.84 EuglossaDilemma_005276
EuglossaDilemma_005276-T1 -           1266 zf-NF-X1             PF01422.18    19     7e-08   27.6  57.3   2   7   2.6e-05     0.015   10.6  15.2     1    18   662   679   662   680 0.96 EuglossaDilemma_005276
EuglossaDilemma_005276-T1 -           1266 zf-NF-X1             PF01422.18    19     7e-08   27.6  57.3   3   7   5.5e-09   3.2e-06   22.3  11.8     1    19   718   736   718   736 0.98 EuglossaDilemma_005276
EuglossaDilemma_005276-T1 -           1266 zf-NF-X1             PF01422.18    19     7e-08   27.6  57.3   4   7   1.3e-07   7.4e-05   18.0  12.7     1    18   776   797   776   798 0.87 EuglossaDilemma_005276
EuglossaDilemma_005276-T1 -           1266 zf-NF-X1             PF01422.18    19     7e-08   27.6  57.3   5   7   0.00031      0.18    7.2   7.7     1    11   838   848   838   850 0.95 EuglossaDilemma_005276
EuglossaDilemma_005276-T1 -           1266 zf-NF-X1             PF01422.18    19     7e-08   27.6  57.3   6   7   1.1e-07   6.3e-05   18.2  16.7     1    18   965   986   965   991 0.82 EuglossaDilemma_005276
EuglossaDilemma_005276-T1 -           1266 zf-NF-X1             PF01422.18    19     7e-08   27.6  57.3   7   7   1.3e-06   0.00077   14.7  13.0     1    19   997  1016   997  1016 0.96 EuglossaDilemma_005276
EuglossaDilemma_004768-T1 -            236 zf-RanBP             PF00641.19    30   1.3e-15   51.6  19.4   1   2   6.9e-10   4.1e-07   24.5   3.4     3    25    17    41    16    45 0.95 EuglossaDilemma_004768
EuglossaDilemma_004768-T1 -            236 zf-RanBP             PF00641.19    30   1.3e-15   51.6  19.4   2   2   1.9e-12   1.1e-09   32.6   8.2     1    29    70    98    70    99 0.95 EuglossaDilemma_004768
EuglossaDilemma_004838-T1 -            465 zf-RING_12           PF17976.2     73   1.5e-24   81.3  10.5   1   1   2.6e-27   1.5e-24   81.3  10.5     1    73   161   246   161   246 0.84 EuglossaDilemma_004838
EuglossaDilemma_004838-T1 -            465 zf-RING_14           PF17978.2     91   3.4e-41  134.8   2.2   1   1   5.9e-44   3.4e-41  134.8   2.2     1    91   258   349   258   349 0.98 EuglossaDilemma_004838
EuglossaDilemma_005011-T1 -            738 zf-TFIIIC            PF12660.8    101     1e-10   36.7   6.5   1   1   6.2e-13   3.6e-10   34.9   6.5    11    71   625   687   611   726 0.81 EuglossaDilemma_005011
EuglossaDilemma_005037-T1 -            795 zf_CCCH_5            PF18384.2     40     1e-22   75.2  12.6   1   1   1.7e-25     1e-22   75.2  12.6     1    40    19    58    19    58 0.99 EuglossaDilemma_005037
EuglossaDilemma_004960-T1 -            765 Zip                  PF02535.23   333     7e-87  286.9  22.7   1   1   1.1e-88   6.7e-86  283.6  22.7     2   333   342   753   341   753 0.84 EuglossaDilemma_004960
EuglossaDilemma_004928-T1 -            432 Zona_pellucida       PF00100.24   254   8.4e-07   24.1   0.0   1   1   3.5e-09   2.1e-06   22.8   0.0   120   253   156   296   111   297 0.68 EuglossaDilemma_004928
EuglossaDilemma_001163-T1 -            141 4HBT                 PF03061.23    79   1.2e-17   59.3   0.1   1   1   2.8e-20   1.6e-17   58.8   0.1     1    76    51   125    51   128 0.97 EuglossaDilemma_001163
EuglossaDilemma_000841-T1 -            317 7tm_1                PF00001.22   263   4.8e-49  162.2  13.0   1   1   2.1e-51   6.1e-49  161.8  13.0    19   263     1   242     1   242 0.91 EuglossaDilemma_000841
EuglossaDilemma_001040-T1 -            313 7tm_1                PF00001.22   263     1e-38  128.3  14.9   1   1     5e-41   1.5e-38  127.8  14.9     2   257    26   271    25   273 0.85 EuglossaDilemma_001040
EuglossaDilemma_001040-T1 -            313 7TM_GPCR_Srv         PF10323.10   283   2.6e-08   28.7   6.2   1   1   4.5e-11   2.6e-08   28.7   6.2    87   196    93   206    71   246 0.83 EuglossaDilemma_001040
EuglossaDilemma_001040-T1 -            313 7TM_GPCR_Srx         PF10328.10   262   1.2e-06   23.4  13.2   1   1   2.6e-09   1.5e-06   23.1  12.2     2   149    17   162    14   218 0.73 EuglossaDilemma_001040
EuglossaDilemma_000957-T1 -           1031 AAA                  PF00004.30   132   5.9e-47  154.6   0.0   1   1   3.5e-46   5.2e-44  145.1   0.0     1   131   423   557   423   558 0.95 EuglossaDilemma_000957
EuglossaDilemma_000958-T1 -            653 AAA                  PF00004.30   132   3.1e-46  152.3   0.0   1   1   2.4e-47   3.5e-45  148.8   0.0     1   132    45   180    45   180 0.95 EuglossaDilemma_000958
EuglossaDilemma_001119-T1 -            482 AAA                  PF00004.30   132   9.8e-42  137.7   0.0   1   1   1.7e-43   2.4e-41  136.4   0.0     2   131   104   236   103   237 0.96 EuglossaDilemma_001119
EuglossaDilemma_001119-T1 -            482 AAA_17               PF13207.7    136   5.1e-08   28.6   0.0   1   1   1.7e-10     1e-07   27.7   0.0     1   122   106   225   106   232 0.84 EuglossaDilemma_001119
EuglossaDilemma_000958-T1 -            653 AAA_2                PF07724.15   171     4e-08   28.7   0.0   1   1   4.3e-10   8.3e-08   27.7   0.0     6   105    45   143    40   153 0.84 EuglossaDilemma_000958
EuglossaDilemma_000957-T1 -           1031 AAA_2                PF07724.15   171   8.3e-08   27.7   0.0   1   1   2.5e-09     5e-07   25.2   0.0     6   105   423   521   419   527 0.84 EuglossaDilemma_000957
EuglossaDilemma_001119-T1 -            482 AAA_2                PF07724.15   171   5.1e-07   25.1   0.0   1   1   7.2e-09   1.4e-06   23.7   0.0     7   128   104   214   100   243 0.75 EuglossaDilemma_001119
EuglossaDilemma_001041-T1 -           4664 AAA_5                PF07728.15   138     2e-23   78.1   0.0   1   1   4.3e-12   1.3e-09   33.4   0.0     4   137  2289  2421  2286  2422 0.87 EuglossaDilemma_001041
EuglossaDilemma_001119-T1 -            482 AAA_5                PF07728.15   138   2.6e-07   25.9   0.0   1   1     3e-09   8.7e-07   24.2   0.0     3    84   104   178   102   225 0.73 EuglossaDilemma_001119
EuglossaDilemma_001041-T1 -           4664 AAA_6                PF12774.8    327  9.5e-147  483.3   0.0   1   1  4.8e-148  2.8e-145  478.5   0.0     1   327  1971  2298  1971  2298 0.99 EuglossaDilemma_001041
EuglossaDilemma_001041-T1 -           4664 AAA_7                PF12775.8    181   4.8e-69  226.6   1.1   1   1   5.5e-65   3.2e-62  204.4   0.0     6   181  2597  2773  2592  2773 0.97 EuglossaDilemma_001041
EuglossaDilemma_001041-T1 -           4664 AAA_8                PF12780.8    259   1.1e-91  301.8   0.1   1   1   7.7e-94   4.5e-91  299.8   0.0     1   259  2965  3227  2965  3227 0.98 EuglossaDilemma_001041
EuglossaDilemma_001041-T1 -           4664 AAA_9                PF12781.8    220   2.9e-83  273.5   6.0   1   1   1.7e-84     1e-81  268.4   1.5     2   220  3614  3834  3613  3834 0.98 EuglossaDilemma_001041
EuglossaDilemma_001041-T1 -           4664 AAA_lid_1            PF17857.2    100   7.4e-16   53.4   0.1   1   1   2.5e-17   1.5e-14   49.3   0.0     7    80  2813  2886  2807  2903 0.85 EuglossaDilemma_001041
EuglossaDilemma_001041-T1 -           4664 AAA_lid_11           PF18198.2    155   4.8e-58  190.6   0.0   1   1   4.4e-60   2.6e-57  188.2   0.0     1   155  4203  4359  4203  4359 0.96 EuglossaDilemma_001041
EuglossaDilemma_001119-T1 -            482 AAA_lid_3            PF17862.2     45   2.8e-13   44.7   0.0   1   1   3.2e-15   6.2e-13   43.6   0.0     4    43   264   303   263   305 0.94 EuglossaDilemma_001119
EuglossaDilemma_000958-T1 -            653 AAA_lid_3            PF17862.2     45   6.7e-12   40.3   0.0   1   1   1.7e-13   3.3e-11   38.1   0.0     4    40   206   242   205   261 0.88 EuglossaDilemma_000958
EuglossaDilemma_000957-T1 -           1031 AAA_lid_3            PF17862.2     45   4.5e-09   31.2   0.0   1   1   9.2e-11   1.8e-08   29.3   0.0     4    41   584   621   581   624 0.91 EuglossaDilemma_000957
EuglossaDilemma_000792-T1 -            380 AAR2                 PF05282.12   374  2.4e-104  344.8   0.0   1   1  4.6e-107  2.7e-104  344.6   0.0     2   373    20   362    19   363 0.95 EuglossaDilemma_000792
EuglossaDilemma_000726-T1 -            401 Abhydrolase_1        PF00561.21   257   5.7e-25   83.5   1.0   1   1   3.3e-23   9.6e-21   69.7   0.2     1   115    86   195    86   208 0.94 EuglossaDilemma_000726
EuglossaDilemma_001145-T1 -            382 Abhydrolase_1        PF00561.21   257     4e-13   44.7   0.0   1   1   2.1e-15     6e-13   44.2   0.0     3   152    95   232    93   277 0.77 EuglossaDilemma_001145
EuglossaDilemma_000726-T1 -            401 Abhydrolase_6        PF12697.8    220   8.7e-17   57.6   0.0   1   1   3.9e-19   1.1e-16   57.2   0.0     1   219    88   335    88   336 0.58 EuglossaDilemma_000726
EuglossaDilemma_000848-T1 -           1065 Abhydrolase_6        PF12697.8    220   1.9e-07   27.1   1.7   1   1   1.1e-09   3.2e-07   26.3   1.7     2   114   137   254   137   316 0.70 EuglossaDilemma_000848
EuglossaDilemma_001089-T1 -            402 Acyl-CoA_dh_1        PF00441.25   150     2e-51  169.3   2.1   1   1     5e-54   2.9e-51  168.8   2.1     1   150   244   394   244   394 0.99 EuglossaDilemma_001089
EuglossaDilemma_001089-T1 -            402 Acyl-CoA_dh_2        PF08028.12   134   1.5e-19   65.8   1.9   1   1   3.9e-22   2.3e-19   65.2   1.9     2   132   260   381   259   383 0.97 EuglossaDilemma_001089
EuglossaDilemma_001089-T1 -            402 Acyl-CoA_dh_M        PF02770.20    97   1.9e-27   90.4   0.0   1   1   5.7e-30   3.4e-27   89.7   0.0     1    97   134   232   134   232 0.92 EuglossaDilemma_001089
EuglossaDilemma_001089-T1 -            402 Acyl-CoA_dh_N        PF02771.17   113     5e-26   86.8   0.0   1   1   2.2e-28   1.3e-25   85.5   0.0     1   111    19   128    19   129 0.96 EuglossaDilemma_001089
EuglossaDilemma_001126-T1 -           1121 AC_N                 PF16214.6    415   1.8e-14   48.8   7.3   1   1     3e-17   1.8e-14   48.8   7.3   177   404    38   275    26   282 0.77 EuglossaDilemma_001126
EuglossaDilemma_000835-T1 -            483 Aldedh               PF00171.23   462  8.9e-185  609.7   0.1   1   1  1.7e-187    1e-184  609.5   0.1     1   462    15   477    15   477 0.99 EuglossaDilemma_000835
EuglossaDilemma_001013-T1 -            572 Alpha-amylase        PF00128.25   336   8.5e-99  326.4   1.0   1   1  4.2e-101   1.2e-98  325.8   1.0     1   334    51   391    51   400 0.94 EuglossaDilemma_001013
EuglossaDilemma_001012-T1 -            312 Alpha-amylase        PF00128.25   336   1.6e-80  266.3   4.1   1   1   6.6e-83   1.9e-80  266.0   4.1     1   220    58   295    58   310 0.91 EuglossaDilemma_001012
EuglossaDilemma_001044-T1 -            426 Aminotran_1_2        PF00155.22   363   3.9e-30  100.3   0.0   1   1     8e-33   4.7e-30  100.1   0.0     2   362    25   411    24   412 0.84 EuglossaDilemma_001044
EuglossaDilemma_000967-T1 -           1204 Anillin              PF08174.12   141   3.3e-22   74.6   0.0   1   1   5.7e-25   3.3e-22   74.6   0.0     2   140   881  1037   880  1038 0.88 EuglossaDilemma_000967
EuglossaDilemma_000967-T1 -           1204 Anillin_N            PF16018.6     86   1.1e-08   30.8   0.1   1   1   1.9e-11   1.1e-08   30.8   0.1    23    78   107   166    94   173 0.66 EuglossaDilemma_000967
EuglossaDilemma_001162-T1 -           1204 An_peroxidase        PF03098.16   528  1.8e-194  642.4   0.0   1   1    4e-197  2.4e-194  642.0   0.0     1   528   548  1094   548  1094 0.94 EuglossaDilemma_001162
EuglossaDilemma_000764-T1 -           1374 APAF1_C              PF17908.2    135   4.8e-34  112.5   1.8   1   1   8.1e-37   4.8e-34  112.5   1.8     1   134   452   590   452   591 0.93 EuglossaDilemma_000764
EuglossaDilemma_000695-T1 -            122 APG12                PF04110.14    87   1.8e-07   26.7   0.0   1   1   4.1e-10   2.4e-07   26.3   0.0    11    87    44   121    34   121 0.91 EuglossaDilemma_000695
EuglossaDilemma_000780-T1 -            535 API5                 PF05918.12   523  5.1e-206  680.6   0.5   1   1    1e-208  5.9e-206  680.4   0.5     1   523    15   528    15   529 0.97 EuglossaDilemma_000780
EuglossaDilemma_000793-T1 -            432 Apidaecin            PF00807.18    29   2.3e-93  301.1 375.3   1   9     3e-15   1.8e-12   42.4  16.9     1    29   136   161   136   161 0.96 EuglossaDilemma_000793
EuglossaDilemma_000793-T1 -            432 Apidaecin            PF00807.18    29   2.3e-93  301.1 375.3   2   9   2.7e-15   1.6e-12   42.5  16.8     1    29   193   218   193   218 0.96 EuglossaDilemma_000793
EuglossaDilemma_000793-T1 -            432 Apidaecin            PF00807.18    29   2.3e-93  301.1 375.3   3   9     3e-15   1.7e-12   42.4  16.9     1    29   250   275   250   275 0.96 EuglossaDilemma_000793
EuglossaDilemma_000793-T1 -            432 Apidaecin            PF00807.18    29   2.3e-93  301.1 375.3   4   9   3.2e-15   1.9e-12   42.3  17.0     1    29   275   300   275   300 0.96 EuglossaDilemma_000793
EuglossaDilemma_000793-T1 -            432 Apidaecin            PF00807.18    29   2.3e-93  301.1 375.3   5   9   2.9e-15   1.7e-12   42.5  16.9     1    29   300   325   300   325 0.96 EuglossaDilemma_000793
EuglossaDilemma_000793-T1 -            432 Apidaecin            PF00807.18    29   2.3e-93  301.1 375.3   6   9   2.8e-15   1.6e-12   42.5  16.8     1    29   325   350   325   350 0.96 EuglossaDilemma_000793
EuglossaDilemma_000793-T1 -            432 Apidaecin            PF00807.18    29   2.3e-93  301.1 375.3   7   9   2.6e-15   1.5e-12   42.6  16.7     1    29   350   375   350   375 0.96 EuglossaDilemma_000793
EuglossaDilemma_000793-T1 -            432 Apidaecin            PF00807.18    29   2.3e-93  301.1 375.3   8   9   8.7e-10   5.1e-07   24.9  24.6     1    29   375   407   375   407 0.80 EuglossaDilemma_000793
EuglossaDilemma_000793-T1 -            432 Apidaecin            PF00807.18    29   2.3e-93  301.1 375.3   9   9   8.7e-14   5.1e-11   37.7  16.8     1    29   407   432   407   432 0.94 EuglossaDilemma_000793
EuglossaDilemma_000875-T1 -            186 Arf                  PF00025.22   175   4.5e-46  151.6   0.1   1   1   1.9e-48   5.5e-46  151.3   0.1     5   173    12   179     8   181 0.96 EuglossaDilemma_000875
EuglossaDilemma_000775-T1 -            235 Arf                  PF00025.22   175   2.1e-09   32.3   0.0   1   1   8.7e-12   2.6e-09   32.0   0.0    13   134    32   157    25   194 0.82 EuglossaDilemma_000775
EuglossaDilemma_000695-T1 -            122 Atg8                 PF02991.17   104   1.6e-41  136.0   0.2   1   1     3e-44   1.8e-41  135.8   0.2     1   104    16   121    16   121 0.98 EuglossaDilemma_000695
EuglossaDilemma_000883-T1 -           1001 ATP_bind_1           PF03029.18   241   4.1e-07   25.2   0.0   1   1   4.1e-09   2.4e-06   22.7   0.0    66   240   484   658   461   659 0.81 EuglossaDilemma_000883
EuglossaDilemma_000603-T1 -            907 Avidin               PF01382.18   115   7.1e-08   28.1   0.0   1   1   3.2e-10   1.8e-07   26.8   0.0    54   114   818   878   793   879 0.86 EuglossaDilemma_000603
EuglossaDilemma_000773-T1 -            576 Avl9                 PF09794.10   379   1.7e-07   25.4   0.0   1   1   5.6e-10   3.3e-07   24.5   0.0     1   139    33   180    33   183 0.85 EuglossaDilemma_000773
EuglossaDilemma_000593-T1 -           1298 a_DG1_N2             PF18424.2    123   1.7e-14   49.1   0.0   1   1   8.3e-17   4.8e-14   47.7   0.0     1   119   175   298   175   301 0.89 EuglossaDilemma_000593
EuglossaDilemma_001002-T1 -           1558 BAH                  PF01426.19   122   1.1e-28   94.8   0.0   1   1   4.7e-27   2.8e-24   80.5   0.1     2   122   928  1045   927  1045 0.98 EuglossaDilemma_001002
EuglossaDilemma_001130-T1 -            426 Band_7               PF01145.26   178   7.3e-23   76.6   0.0   1   1   1.3e-25   7.3e-23   76.6   0.0     3   177     8   187     6   188 0.89 EuglossaDilemma_001130
EuglossaDilemma_000766-T1 -            317 BIR                  PF00653.22    73   4.3e-20   67.4   0.3   1   1   7.3e-23   4.3e-20   67.4   0.3     1    72    49   112    49   113 0.95 EuglossaDilemma_000766
EuglossaDilemma_001028-T1 -            670 BK_channel_a         PF03493.19    98   4.7e-32  105.4   0.0   1   1   1.6e-34   9.2e-32  104.5   0.0     1    98   272   374   272   374 0.98 EuglossaDilemma_001028
EuglossaDilemma_000721-T1 -            420 BRO1                 PF03097.19   386   1.1e-39  131.4   0.0   1   1   2.6e-42   1.5e-39  131.0   0.0    87   370    96   389    83   402 0.85 EuglossaDilemma_000721
EuglossaDilemma_001002-T1 -           1558 Bromodomain          PF00439.26    84  2.8e-106  343.0  23.2   1   5   5.6e-21   1.1e-18   62.3   0.2    12    84    53   128    39   128 0.91 EuglossaDilemma_001002
EuglossaDilemma_001002-T1 -           1558 Bromodomain          PF00439.26    84  2.8e-106  343.0  23.2   2   5   1.2e-23   2.4e-21   70.8   0.2    11    83   207   279   200   280 0.96 EuglossaDilemma_001002
EuglossaDilemma_001002-T1 -           1558 Bromodomain          PF00439.26    84  2.8e-106  343.0  23.2   3   5   1.8e-21   3.4e-19   63.9   0.2    13    83   372   442   361   443 0.96 EuglossaDilemma_001002
EuglossaDilemma_001002-T1 -           1558 Bromodomain          PF00439.26    84  2.8e-106  343.0  23.2   4   5   1.4e-22   2.7e-20   67.5   1.3    13    83   518   588   506   589 0.94 EuglossaDilemma_001002
EuglossaDilemma_001002-T1 -           1558 Bromodomain          PF00439.26    84  2.8e-106  343.0  23.2   5   5   2.6e-23   5.1e-21   69.8   2.0     8    82   649   723   640   725 0.95 EuglossaDilemma_001002
EuglossaDilemma_001147-T1 -           2347 Bromodomain          PF00439.26    84   9.1e-26   85.0   0.2   1   1   2.2e-27   4.3e-25   82.8   0.2     2    82   407   487   406   488 0.97 EuglossaDilemma_001147
EuglossaDilemma_000957-T1 -           1031 Bromodomain          PF00439.26    84   1.7e-18   61.7   0.5   1   1   2.2e-20   4.3e-18   60.4   0.5     1    77   904   980   904   984 0.96 EuglossaDilemma_000957
EuglossaDilemma_000771-T1 -            271 BSD                  PF03909.18    58   7.3e-16   53.1   0.3   1   1   3.2e-18   1.9e-15   51.8   0.3     7    57    83   133    77   134 0.91 EuglossaDilemma_000771
EuglossaDilemma_000905-T1 -            414 bZIP_Maf             PF03131.18    92   2.4e-22   74.5   3.5   1   1     4e-25   2.4e-22   74.5   3.5     3    91   263   353   261   354 0.97 EuglossaDilemma_000905
EuglossaDilemma_001192-T1 -           1066 C2                   PF00168.31   103   3.9e-48  157.2   2.0   1   2   7.8e-29   2.3e-26   87.3   0.1     3   103   509   610   507   610 0.96 EuglossaDilemma_001192
EuglossaDilemma_001192-T1 -           1066 C2                   PF00168.31   103   3.9e-48  157.2   2.0   2   2     4e-23   1.2e-20   69.0   0.0     1   101   665   761   665   763 0.92 EuglossaDilemma_001192
EuglossaDilemma_001191-T1 -            284 C2                   PF00168.31   103     5e-23   76.6   0.0   1   1   3.4e-25   9.9e-23   75.6   0.0     2    98    97   192    96   198 0.96 EuglossaDilemma_001191
EuglossaDilemma_000602-T1 -           1418 C2-C2_1              PF11618.9    141   2.5e-11   39.1   0.0   1   1     1e-13   6.1e-11   37.8   0.0     4   139   872  1016   870  1018 0.90 EuglossaDilemma_000602
EuglossaDilemma_000615-T1 -            666 C2-set_2             PF08205.13    89   4.2e-14   47.6   1.4   1   1   1.1e-14   1.3e-12   42.8   0.2    10    83    21    88    11    93 0.80 EuglossaDilemma_000615
EuglossaDilemma_000617-T1 -            117 C2-set_2             PF08205.13    89   1.3e-07   26.8   0.1   1   1   2.1e-09   2.5e-07   25.9   0.0    16    84    10    73     4    77 0.83 EuglossaDilemma_000617
EuglossaDilemma_000671-T1 -            689 CAAP1                PF15335.7     63     1e-23   78.9   2.1   1   1   1.7e-26     1e-23   78.9   2.1     1    63    35    97    35    97 0.99 EuglossaDilemma_000671
EuglossaDilemma_001030-T1 -            461 CAP                  PF00188.27   126   4.9e-43  142.2   2.1   1   2   7.5e-24   4.4e-21   71.2   0.3     1   126   152   273   152   273 0.90 EuglossaDilemma_001030
EuglossaDilemma_001030-T1 -            461 CAP                  PF00188.27   126   4.9e-43  142.2   2.1   2   2   1.5e-23   8.7e-21   70.3   0.1     3   125   322   439   320   440 0.81 EuglossaDilemma_001030
EuglossaDilemma_000717-T1 -            527 CAP_GLY              PF01302.26    66   2.9e-20   67.2   0.8   1   1   8.3e-23   4.9e-20   66.5   0.8     1    65     9    73     9    74 0.91 EuglossaDilemma_000717
EuglossaDilemma_000595-T1 -            259 Carb_anhydrase       PF00194.22   254   1.6e-81  268.7   0.0   1   1   3.1e-84   1.8e-81  268.6   0.0    10   252     1   254     1   256 0.95 EuglossaDilemma_000595
EuglossaDilemma_000764-T1 -           1374 CARD                 PF00619.22    85     2e-13   45.4   0.1   1   1   9.2e-16   5.4e-13   44.0   0.1     1    82     6    87     6    90 0.96 EuglossaDilemma_000764
EuglossaDilemma_001184-T1 -            220 CBFD_NFYB_HMF        PF00808.24    65     2e-28   93.7   0.8   1   1   4.9e-31   2.8e-28   93.2   0.8     2    65    73   137    72   137 0.98 EuglossaDilemma_001184
EuglossaDilemma_000645-T1 -            568 CBM_14               PF01607.25    53   1.2e-11   39.8   5.1   1   1   3.9e-14   2.3e-11   38.9   5.1     1    53   514   568   514   568 0.90 EuglossaDilemma_000645
EuglossaDilemma_001171-T1 -            413 CD20                 PF04103.16   156   1.9e-08   29.7   9.3   1   1   6.3e-11   3.7e-08   28.8   9.3     2   154   209   368   208   371 0.72 EuglossaDilemma_001171
EuglossaDilemma_000708-T1 -            366 CDC37_C              PF08564.11   100   1.9e-12   42.4   0.0   1   1   3.2e-15   1.9e-12   42.4   0.0     7    86   294   360   290   366 0.79 EuglossaDilemma_000708
EuglossaDilemma_000708-T1 -            366 CDC37_M              PF08565.12   118   9.6e-24   78.8   0.5   1   1   1.6e-26   9.6e-24   78.8   0.5     2   112   165   273   164   279 0.95 EuglossaDilemma_000708
EuglossaDilemma_000708-T1 -            366 CDC37_N              PF03234.15   129   1.2e-14   50.5  22.5   1   1   2.2e-17   1.3e-14   50.4  18.7     1   111     1   107     1   176 0.73 EuglossaDilemma_000708
EuglossaDilemma_000709-T1 -           1777 CDH1_2_SANT_HL1      PF18375.2     91   3.1e-39  128.7   0.1   1   1   5.3e-42   3.1e-39  128.7   0.1     1    91  1125  1218  1125  1218 0.96 EuglossaDilemma_000709
EuglossaDilemma_000989-T1 -           2131 cEGF                 PF12662.8     24  1.8e-226  726.3 369.4   1  13   4.8e-10   9.4e-08   27.1   0.3     2    24    71    93    70    93 0.95 EuglossaDilemma_000989
EuglossaDilemma_000989-T1 -           2131 cEGF                 PF12662.8     24  1.8e-226  726.3 369.4   2  13   5.3e-11     1e-08   30.2   1.7     1    24   195   218   195   218 0.98 EuglossaDilemma_000989
EuglossaDilemma_000989-T1 -           2131 cEGF                 PF12662.8     24  1.8e-226  726.3 369.4   3  13   5.7e-12   1.1e-09   33.3   2.9     1    24   357   380   357   380 0.99 EuglossaDilemma_000989
EuglossaDilemma_000989-T1 -           2131 cEGF                 PF12662.8     24  1.8e-226  726.3 369.4   4  13   2.5e-10   4.8e-08   28.0   5.4     1    24   398   421   398   421 0.99 EuglossaDilemma_000989
EuglossaDilemma_000989-T1 -           2131 cEGF                 PF12662.8     24  1.8e-226  726.3 369.4   5  13   6.5e-10   1.3e-07   26.7   0.2     2    24   440   462   439   462 0.98 EuglossaDilemma_000989
EuglossaDilemma_000989-T1 -           2131 cEGF                 PF12662.8     24  1.8e-226  726.3 369.4   6  13   9.2e-13   1.8e-10   35.8   1.6     1    24   698   721   698   721 0.99 EuglossaDilemma_000989
EuglossaDilemma_000989-T1 -           2131 cEGF                 PF12662.8     24  1.8e-226  726.3 369.4   7  13   2.5e-12   4.9e-10   34.4   2.0     1    24   780   803   780   803 0.99 EuglossaDilemma_000989
EuglossaDilemma_000989-T1 -           2131 cEGF                 PF12662.8     24  1.8e-226  726.3 369.4   8  13   4.4e-11   8.6e-09   30.4   2.7     4    24   824   844   821   844 0.97 EuglossaDilemma_000989
EuglossaDilemma_000989-T1 -           2131 cEGF                 PF12662.8     24  1.8e-226  726.3 369.4   9  13   3.9e-11   7.5e-09   30.6   1.5     1    24   987  1010   987  1010 0.99 EuglossaDilemma_000989
EuglossaDilemma_000989-T1 -           2131 cEGF                 PF12662.8     24  1.8e-226  726.3 369.4  10  13   1.5e-11   2.9e-09   31.9   2.9     3    24  1450  1471  1448  1471 0.96 EuglossaDilemma_000989
EuglossaDilemma_000989-T1 -           2131 cEGF                 PF12662.8     24  1.8e-226  726.3 369.4  11  13   5.6e-11   1.1e-08   30.1   0.5     3    24  1491  1512  1489  1512 0.96 EuglossaDilemma_000989
EuglossaDilemma_000989-T1 -           2131 cEGF                 PF12662.8     24  1.8e-226  726.3 369.4  12  13   3.3e-10   6.4e-08   27.6   1.8     1    24  1612  1635  1612  1635 0.98 EuglossaDilemma_000989
EuglossaDilemma_000989-T1 -           2131 cEGF                 PF12662.8     24  1.8e-226  726.3 369.4  13  13   5.6e-10   1.1e-07   26.9   3.8     1    24  1771  1792  1771  1792 0.93 EuglossaDilemma_000989
EuglossaDilemma_000993-T1 -           1090 cEGF                 PF12662.8     24   9.2e-24   78.3  54.0   1   2   3.3e-10   6.4e-08   27.6   0.3     1    24   627   650   627   650 0.99 EuglossaDilemma_000993
EuglossaDilemma_000993-T1 -           1090 cEGF                 PF12662.8     24   9.2e-24   78.3  54.0   2   2   4.6e-10   8.9e-08   27.2   0.8     3    24   715   736   714   736 0.97 EuglossaDilemma_000993
EuglossaDilemma_000968-T1 -            134 Chitin_bind_4        PF00379.24    53   4.6e-20   67.1   2.4   1   1   3.8e-22   7.4e-20   66.5   2.4     1    53    70   125    70   125 0.98 EuglossaDilemma_000968
EuglossaDilemma_000970-T1 -            106 Chitin_bind_4        PF00379.24    53   9.6e-20   66.1   3.1   1   1   7.1e-22   1.4e-19   65.6   2.3     1    53    41    97    41    97 0.96 EuglossaDilemma_000970
EuglossaDilemma_000971-T1 -            109 Chitin_bind_4        PF00379.24    53   9.6e-14   46.9   2.3   1   1   7.1e-16   1.4e-13   46.4   2.3     1    53    43    99    43    99 0.94 EuglossaDilemma_000971
EuglossaDilemma_000709-T1 -           1777 Chromo               PF00385.25    54   6.9e-27   88.4  10.6   1   2   3.4e-18     2e-15   51.7   1.8     2    54   275   327   274   327 0.94 EuglossaDilemma_000709
EuglossaDilemma_000709-T1 -           1777 Chromo               PF00385.25    54   6.9e-27   88.4  10.6   2   2   3.4e-18     2e-15   51.7   1.8     2    54   384   436   383   436 0.94 EuglossaDilemma_000709
EuglossaDilemma_001189-T1 -           1269 CID                  PF04818.14   123   4.8e-31  102.7   3.5   1   1   1.6e-33   9.7e-31  101.7   3.5     1   123     9   124     9   124 0.96 EuglossaDilemma_001189
EuglossaDilemma_000859-T1 -            417 CIDE-N               PF02017.16    77   2.8e-22   73.7   0.1   1   1   1.4e-24   8.2e-22   72.3   0.1     2    75    21    94    20    95 0.97 EuglossaDilemma_000859
EuglossaDilemma_000609-T1 -             79 CKS                  PF01111.20    68   3.5e-38  124.9   3.3   1   1   6.7e-41   3.9e-38  124.7   3.3     2    67     6    71     5    72 0.98 EuglossaDilemma_000609
EuglossaDilemma_000892-T1 -            221 CMAS                 PF02353.21   273     9e-07   23.6   0.0   1   1     3e-09   1.8e-06   22.6   0.0    52   174    52   184    45   204 0.78 EuglossaDilemma_000892
EuglossaDilemma_000921-T1 -            303 COE1_DBD             PF16422.6    231     4e-91  299.7   0.1   1   1     2e-93     6e-91  299.2   0.1    31   172     5   146     2   164 0.96 EuglossaDilemma_000921
EuglossaDilemma_000920-T1 -            428 COE1_DBD             PF16422.6    231   6.7e-33  109.2   0.3   1   1   3.2e-35   9.4e-33  108.8   0.3   169   230    38    99    29   100 0.96 EuglossaDilemma_000920
EuglossaDilemma_000920-T1 -            428 COE1_HLH             PF16423.6     44   7.9e-32  104.0   0.5   1   1     3e-34   1.8e-31  102.9   0.5     1    44   205   248   205   248 0.99 EuglossaDilemma_000920
EuglossaDilemma_000960-T1 -            913 Collagen             PF01391.19    60   4.5e-88  284.2 308.2   1   9   2.8e-14   1.6e-11   39.0  21.4     1    59   265   323   263   324 0.97 EuglossaDilemma_000960
EuglossaDilemma_000960-T1 -            913 Collagen             PF01391.19    60   4.5e-88  284.2 308.2   2   9   3.5e-13   2.1e-10   35.5  23.3     1    58   316   373   316   377 0.71 EuglossaDilemma_000960
EuglossaDilemma_000960-T1 -            913 Collagen             PF01391.19    60   4.5e-88  284.2 308.2   3   9   1.7e-13     1e-10   36.5  28.2     1    58   387   444   386   445 0.78 EuglossaDilemma_000960
EuglossaDilemma_000960-T1 -            913 Collagen             PF01391.19    60   4.5e-88  284.2 308.2   4   9   5.9e-13   3.5e-10   34.7  21.1     1    59   435   493   435   497 0.90 EuglossaDilemma_000960
EuglossaDilemma_000960-T1 -            913 Collagen             PF01391.19    60   4.5e-88  284.2 308.2   5   9   4.5e-13   2.6e-10   35.1  23.8     3    55   500   552   496   554 0.60 EuglossaDilemma_000960
EuglossaDilemma_000960-T1 -            913 Collagen             PF01391.19    60   4.5e-88  284.2 308.2   6   9   1.3e-11   7.7e-09   30.4  35.4     1    58   543   600   533   603 0.53 EuglossaDilemma_000960
EuglossaDilemma_000960-T1 -            913 Collagen             PF01391.19    60   4.5e-88  284.2 308.2   7   9   2.9e-13   1.7e-10   35.7  31.0     1    59   585   643   585   647 0.89 EuglossaDilemma_000960
EuglossaDilemma_000960-T1 -            913 Collagen             PF01391.19    60   4.5e-88  284.2 308.2   8   9   1.1e-12   6.2e-10   33.9  28.2     1    54   664   717   656   729 0.46 EuglossaDilemma_000960
EuglossaDilemma_000960-T1 -            913 Collagen             PF01391.19    60   4.5e-88  284.2 308.2   9   9   4.4e-11   2.6e-08   28.7  28.6     1    58   834   890   834   892 0.73 EuglossaDilemma_000960
EuglossaDilemma_001185-T1 -            281 COQ9                 PF08511.12    77   6.1e-35  114.1   0.1   1   1     2e-37   1.2e-34  113.2   0.1     1    75   167   241   167   243 0.98 EuglossaDilemma_001185
EuglossaDilemma_001001-T1 -            182 COX4                 PF02936.15   141     5e-38  125.4   0.2   1   1   1.4e-40     8e-38  124.8   0.1     3   132    58   182    56   182 0.95 EuglossaDilemma_001001
EuglossaDilemma_000637-T1 -            520 CP2                  PF04516.16   230   1.3e-49  163.7   0.0   1   1   3.8e-52   2.2e-49  163.0   0.0    23   211   327   515   316   517 0.90 EuglossaDilemma_000637
EuglossaDilemma_000896-T1 -            148 Ctr                  PF04145.16   150   3.7e-28   94.2   7.2   1   2   2.2e-13   1.3e-10   37.2   0.0     1    49     3    51     3    70 0.86 EuglossaDilemma_000896
EuglossaDilemma_000896-T1 -            148 Ctr                  PF04145.16   150   3.7e-28   94.2   7.2   2   2   2.3e-19   1.4e-16   56.6   6.5   104   150    72   118    53   118 0.85 EuglossaDilemma_000896
EuglossaDilemma_000593-T1 -           1298 DAG1                 PF05454.12   290   6.1e-80  263.8   3.7   1   2   1.3e-16   7.4e-14   46.9   0.0     3   117   780   898   778   918 0.88 EuglossaDilemma_000593
EuglossaDilemma_000593-T1 -           1298 DAG1                 PF05454.12   290   6.1e-80  263.8   3.7   2   2   1.3e-70   7.3e-68  224.2   3.9     2   290  1020  1298  1019  1298 0.87 EuglossaDilemma_000593
EuglossaDilemma_000904-T1 -            651 DEAD                 PF00270.30   176   1.8e-51  169.5   0.0   1   1     1e-53     3e-51  168.8   0.0     1   175   239   417   239   418 0.95 EuglossaDilemma_000904
EuglossaDilemma_000716-T1 -            759 DEAD_2               PF06733.16   175   1.4e-53  176.3   0.8   1   1   4.3e-56   2.5e-53  175.4   0.8     1   175    72   256    72   256 0.96 EuglossaDilemma_000716
EuglossaDilemma_000859-T1 -            417 DFF40                PF09230.11   226     1e-70  233.0   7.7   1   1   5.2e-73     3e-70  231.5   7.7     2   214   118   416   117   417 0.98 EuglossaDilemma_000859
EuglossaDilemma_001041-T1 -           4664 DHC_N1               PF08385.13   562  5.2e-129  426.6  10.3   1   1  8.9e-132  5.2e-129  426.6  10.3     4   562   278   834   275   834 0.96 EuglossaDilemma_001041
EuglossaDilemma_001041-T1 -           4664 DHC_N2               PF08393.14   398  3.1e-127  420.1   7.4   1   1  5.2e-130  3.1e-127  420.1   7.4     1   398  1431  1836  1431  1836 0.97 EuglossaDilemma_001041
EuglossaDilemma_000647-T1 -            237 DM                   PF00751.19    47   8.9e-24   78.4  11.2   1   1     3e-26   1.8e-23   77.4  11.2     1    47    20    66    20    66 0.99 EuglossaDilemma_000647
EuglossaDilemma_000783-T1 -            363 DnaJ                 PF00226.32    63   2.7e-26   86.7   2.5   1   1   1.1e-28   6.4e-26   85.5   0.5     1    63   101   162   101   162 0.99 EuglossaDilemma_000783
EuglossaDilemma_000649-T1 -           1716 DNA_ligase_A_C       PF04679.16    99   1.4e-15   52.9   0.0   1   1   6.3e-18   3.7e-15   51.6   0.0     3    99  1291  1400  1290  1400 0.86 EuglossaDilemma_000649
EuglossaDilemma_000649-T1 -           1716 DNA_ligase_A_M       PF01068.22   204   2.8e-38  126.8   1.7   1   1     1e-40   6.1e-38  125.7   1.7     1   204  1063  1264  1063  1264 0.88 EuglossaDilemma_000649
EuglossaDilemma_000649-T1 -           1716 DNA_ligase_A_N       PF04675.15   173   9.6e-17   57.0   0.1   1   1   6.4e-19   3.8e-16   55.1   0.1     1   122   897  1041   897  1070 0.84 EuglossaDilemma_000649
EuglossaDilemma_000649-T1 -           1716 DNA_ligase_IV        PF11411.9     34   6.5e-07   24.6   3.2   1   1   1.1e-09   6.5e-07   24.6   3.2     1    33  1569  1601  1569  1602 0.93 EuglossaDilemma_000649
EuglossaDilemma_001118-T1 -            948 DNA_pol_A_exo1       PF01612.21   176   1.1e-21   72.6   1.2   1   1   3.3e-24   1.9e-21   71.7   0.0     4   172   399   587   396   591 0.85 EuglossaDilemma_001118
EuglossaDilemma_001042-T1 -            333 DND1_DSRM            PF14709.8     80   2.1e-15   52.0   2.5   1   1   5.8e-12   3.4e-09   32.1   0.5     2    79   109   175   108   176 0.93 EuglossaDilemma_001042
EuglossaDilemma_000906-T1 -            201 DPCD                 PF14913.7    190   9.2e-77  251.9   1.7   1   1   1.8e-79     1e-76  251.7   1.7     1   189     6   192     6   193 0.97 EuglossaDilemma_000906
EuglossaDilemma_001133-T1 -           1784 DRIM                 PF07539.13   616  2.8e-119  394.2   2.5   1   1  4.8e-122  2.8e-119  394.2   2.5   119   616     2   532     1   532 0.93 EuglossaDilemma_001133
EuglossaDilemma_000909-T1 -            363 DSPc                 PF00782.21   133   1.9e-10   35.9   0.1   1   1   1.4e-12     8e-10   33.8   0.1    75   127    83   135    72   141 0.84 EuglossaDilemma_000909
EuglossaDilemma_001042-T1 -            333 dsrm                 PF00035.27    67   6.6e-29   95.7   0.3   1   2   1.4e-15   8.4e-13   44.1   0.0     1    65     5    67     5    69 0.91 EuglossaDilemma_001042
EuglossaDilemma_001042-T1 -            333 dsrm                 PF00035.27    67   6.6e-29   95.7   0.3   2   2   2.8e-17   1.6e-14   49.6   0.1     2    67   111   175   110   175 0.91 EuglossaDilemma_001042
EuglossaDilemma_000784-T1 -            556 DUF1624              PF07786.13   223   1.5e-06   23.0   2.2   1   1   2.6e-09   1.5e-06   23.0   2.2     1   118   173   293   173   307 0.86 EuglossaDilemma_000784
EuglossaDilemma_001003-T1 -            120 DUF1674              PF07896.13    50   2.5e-23   77.5   7.1   1   1   4.3e-26   2.5e-23   77.5   7.1     1    50    71   120    71   120 0.97 EuglossaDilemma_001003
EuglossaDilemma_000783-T1 -            363 DUF1977              PF09320.12   105   6.9e-29   95.4   0.4   1   1   1.2e-31   6.9e-29   95.4   0.4     5   104   262   358   256   359 0.95 EuglossaDilemma_000783
EuglossaDilemma_000640-T1 -            516 DUF1986              PF09342.12   116   1.5e-10   36.7   0.0   1   1   4.6e-13   2.7e-10   35.9   0.0     1   100   292   398   292   407 0.80 EuglossaDilemma_000640
EuglossaDilemma_000733-T1 -            554 DUF2362              PF10154.10   501  9.1e-201  663.3   0.6   1   1  1.8e-203    1e-200  663.1   0.6     1   501    41   541    41   541 0.97 EuglossaDilemma_000733
EuglossaDilemma_000685-T1 -            790 DUF3402              PF11882.9    462   5.2e-95  314.4  20.5   1   2   6.9e-37   4.1e-34  113.6   1.4    83   228   452   576   434   578 0.89 EuglossaDilemma_000685
EuglossaDilemma_000685-T1 -            790 DUF3402              PF11882.9    462   5.2e-95  314.4  20.5   2   2   6.4e-64   3.8e-61  202.8   4.6   295   442   576   734   572   765 0.87 EuglossaDilemma_000685
EuglossaDilemma_000657-T1 -           2585 DUF3517              PF12030.9    405  9.3e-105  345.7   9.0   1   1  2.5e-105  1.4e-102  338.5   0.4     1   404  2105  2489  2105  2490 0.96 EuglossaDilemma_000657
EuglossaDilemma_000879-T1 -           2049 DUF3677              PF12432.9     82   2.1e-33  109.7   6.2   1   1   3.8e-36   2.2e-33  109.6   0.4     1    82   331   411   331   411 0.99 EuglossaDilemma_000879
EuglossaDilemma_000709-T1 -           1777 DUF4208              PF13907.7     95   5.5e-27   89.3   0.5   1   1   9.4e-30   5.5e-27   89.3   0.5     3    95  1392  1481  1390  1481 0.95 EuglossaDilemma_000709
EuglossaDilemma_001136-T1 -            549 DUF4816              PF16086.6     43   6.7e-80  258.0 250.1   1   7   1.5e-17   4.3e-15   50.6  37.0     1    40   167   206   167   207 0.97 EuglossaDilemma_001136
EuglossaDilemma_001136-T1 -            549 DUF4816              PF16086.6     43   6.7e-80  258.0 250.1   2   7   1.6e-11   4.8e-09   31.2  28.0     7    43   197   233   197   240 0.99 EuglossaDilemma_001136
EuglossaDilemma_001136-T1 -            549 DUF4816              PF16086.6     43   6.7e-80  258.0 250.1   3   7   2.1e-11   6.3e-09   30.9  20.1    12    42   226   256   226   257 0.98 EuglossaDilemma_001136
EuglossaDilemma_001136-T1 -            549 DUF4816              PF16086.6     43   6.7e-80  258.0 250.1   4   7   4.2e-11   1.2e-08   29.9  16.1    15    43   253   281   253   281 0.96 EuglossaDilemma_001136
EuglossaDilemma_001136-T1 -            549 DUF4816              PF16086.6     43   6.7e-80  258.0 250.1   5   7   1.1e-12   3.3e-10   35.0  24.4     2    32   324   354   323   354 0.97 EuglossaDilemma_001136
EuglossaDilemma_001136-T1 -            549 DUF4816              PF16086.6     43   6.7e-80  258.0 250.1   6   7   5.7e-12   1.7e-09   32.7  15.9     3    29   373   399   372   399 0.98 EuglossaDilemma_001136
EuglossaDilemma_001136-T1 -            549 DUF4816              PF16086.6     43   6.7e-80  258.0 250.1   7   7   1.2e-18   3.4e-16   54.1  33.4     2    43   418   461   417   461 0.97 EuglossaDilemma_001136
EuglossaDilemma_001138-T1 -            522 DUF4816              PF16086.6     43   7.9e-62  200.2 208.4   1   7   5.6e-19   1.6e-16   55.1  31.6     2    42   266   306   265   307 0.98 EuglossaDilemma_001138
EuglossaDilemma_001138-T1 -            522 DUF4816              PF16086.6     43   7.9e-62  200.2 208.4   2   7   5.6e-11   1.6e-08   29.5  18.6    12    43   300   331   300   331 0.99 EuglossaDilemma_001138
EuglossaDilemma_001138-T1 -            522 DUF4816              PF16086.6     43   7.9e-62  200.2 208.4   3   7     6e-12   1.8e-09   32.6  21.7    12    43   324   355   324   355 0.99 EuglossaDilemma_001138
EuglossaDilemma_001138-T1 -            522 DUF4816              PF16086.6     43   7.9e-62  200.2 208.4   4   7   1.4e-11   4.2e-09   31.4  21.3     8    42   344   378   344   379 0.97 EuglossaDilemma_001138
EuglossaDilemma_001138-T1 -            522 DUF4816              PF16086.6     43   7.9e-62  200.2 208.4   5   7   2.5e-11   7.3e-09   30.7  23.5     2    29   398   425   397   425 0.98 EuglossaDilemma_001138
EuglossaDilemma_001138-T1 -            522 DUF4816              PF16086.6     43   7.9e-62  200.2 208.4   6   7   1.8e-15   5.2e-13   43.9  29.6     2    42   420   462   419   462 0.98 EuglossaDilemma_001138
EuglossaDilemma_001138-T1 -            522 DUF4816              PF16086.6     43   7.9e-62  200.2 208.4   7   7   3.2e-15   9.3e-13   43.1  39.5     1    43   467   511   467   511 0.96 EuglossaDilemma_001138
EuglossaDilemma_000984-T1 -            632 DUF758               PF05527.12   181   1.4e-59  196.4   0.7   1   1     4e-62   2.4e-59  195.6   0.7     3   181   446   630   445   630 0.95 EuglossaDilemma_000984
EuglossaDilemma_000995-T1 -            326 DUF829               PF05705.15   241   1.7e-55  183.7   0.0   1   1   3.9e-58   2.3e-55  183.3   0.0     1   241    46   279    46   279 0.85 EuglossaDilemma_000995
EuglossaDilemma_001041-T1 -           4664 Dynein_AAA_lid       PF17852.2    129   3.1e-25   83.9   0.4   1   1     3e-27   1.8e-24   81.5   0.4     2   129  2454  2585  2453  2585 0.90 EuglossaDilemma_001041
EuglossaDilemma_001041-T1 -           4664 Dynein_C             PF18199.2    309   1.2e-94  312.1   0.6   1   1   3.5e-96   2.1e-93  308.1   0.0     2   309  4366  4661  4365  4661 0.93 EuglossaDilemma_001041
EuglossaDilemma_001041-T1 -           4664 Dynein_heavy         PF03028.16   115     3e-38  125.8   0.4   1   1   9.2e-40   5.4e-37  121.7   0.1     3   115  4081  4189  4079  4189 0.95 EuglossaDilemma_001041
EuglossaDilemma_000654-T1 -            214 Dynein_light         PF01221.19    86   1.1e-21   72.2   0.0   1   1     5e-24   2.9e-21   70.9   0.0     3    82    20    99    18   100 0.92 EuglossaDilemma_000654
EuglossaDilemma_000985-T1 -            985 DZF                  PF07528.15   248   5.2e-67  221.2   0.1   1   1   5.6e-68   3.3e-65  215.3   0.1     1   246   679   942   679   944 0.82 EuglossaDilemma_000985
EuglossaDilemma_000999-T1 -            348 EamA                 PF00892.21   137     4e-24   80.5  32.8   1   1   1.1e-20   6.4e-18   60.4  11.2     2   136    37   167    36   168 0.93 EuglossaDilemma_000999
EuglossaDilemma_000895-T1 -            595 EB                   PF01683.19    52   1.3e-43  142.3 128.2   1   3   1.8e-09   5.3e-07   25.1   6.1    10    49   337   381   329   386 0.80 EuglossaDilemma_000895
EuglossaDilemma_000895-T1 -            595 EB                   PF01683.19    52   1.3e-43  142.3 128.2   2   3   1.8e-09   5.2e-07   25.1   4.4    11    52   467   522   462   522 0.86 EuglossaDilemma_000895
EuglossaDilemma_000895-T1 -            595 EB                   PF01683.19    52   1.3e-43  142.3 128.2   3   3   1.3e-09   3.9e-07   25.5   7.9     1    52   511   566   511   566 0.95 EuglossaDilemma_000895
EuglossaDilemma_000893-T1 -            170 EB                   PF01683.19    52   6.4e-07   24.8  10.4   1   1   2.2e-09   6.4e-07   24.8  10.4     1    50    82   139    82   142 0.90 EuglossaDilemma_000893
EuglossaDilemma_000966-T1 -            443 EF-hand_13           PF17958.2     90   3.4e-07   25.2   0.0   1   1   3.4e-09     2e-06   22.8   0.0    13    90   176   251   166   251 0.92 EuglossaDilemma_000966
EuglossaDilemma_000962-T1 -            560 EF-hand_2            PF09068.12   123   4.5e-26   86.7   0.6   1   1   2.1e-28   1.2e-25   85.3   0.2    32   123     6    97     4    97 0.99 EuglossaDilemma_000962
EuglossaDilemma_000962-T1 -            560 EF-hand_3            PF09069.12    92   1.5e-26   87.8   0.0   1   1   1.9e-28   1.1e-25   85.0   0.0     1    92   101   189   101   189 0.98 EuglossaDilemma_000962
EuglossaDilemma_001056-T1 -            128 EF-hand_5            PF13202.7     25   3.7e-10   34.1   1.9   1   2   1.7e-08   9.9e-06   20.1   0.1     4    22    50    68    48    74 0.91 EuglossaDilemma_001056
EuglossaDilemma_001056-T1 -            128 EF-hand_5            PF13202.7     25   3.7e-10   34.1   1.9   2   2   2.3e-06    0.0014   13.4   0.3     5    22   104   121    99   122 0.82 EuglossaDilemma_001056
EuglossaDilemma_001056-T1 -            128 EF-hand_7            PF13499.7     70   1.1e-11   40.3   2.4   1   1     6e-14   1.7e-11   39.6   2.4     6    65    49   120    47   122 0.76 EuglossaDilemma_001056
EuglossaDilemma_001056-T1 -            128 EF-hand_8            PF13833.7     54   1.5e-08   29.5   0.5   1   1   4.5e-07   0.00026   15.9   0.0    30    54    50    74    47    74 0.92 EuglossaDilemma_001056
EuglossaDilemma_000611-T1 -            844 EFG_C                PF00679.25    89   3.7e-25   83.0   0.0   1   1   1.5e-27   8.5e-25   81.8   0.0     1    87   725   812   725   814 0.97 EuglossaDilemma_000611
EuglossaDilemma_000611-T1 -            844 EFG_III              PF14492.7     75   1.9e-15   51.9   0.0   1   1   8.7e-18   5.1e-15   50.5   0.0     4    66   489   550   487   554 0.94 EuglossaDilemma_000611
EuglossaDilemma_000611-T1 -            844 EFG_IV               PF03764.19   121   1.2e-33  110.7   0.0   1   1     2e-35   1.2e-32  107.5   0.0     2   121   607   723   606   723 0.97 EuglossaDilemma_000611
EuglossaDilemma_000989-T1 -           2131 EGF                  PF00008.28    32   1.5e-86  279.4 628.9   1   2   1.1e-08   2.2e-06   23.1   5.9     6    29   770   790   763   792 0.84 EuglossaDilemma_000989
EuglossaDilemma_000989-T1 -           2131 EGF                  PF00008.28    32   1.5e-86  279.4 628.9   2   2   1.1e-08   2.1e-06   23.2   7.1     5    28  1354  1374  1344  1376 0.88 EuglossaDilemma_000989
EuglossaDilemma_000789-T1 -            216 EGF                  PF00008.28    32   2.4e-07   26.1   2.2   1   1   1.3e-09   2.4e-07   26.1   2.2     1    32    54    92    49    92 0.90 EuglossaDilemma_000789
EuglossaDilemma_000989-T1 -           2131 EGF_CA               PF07645.16    42  2.5e-219  704.6 721.5   1  34     8e-08   1.6e-05   20.3   8.6     1    31     4    34     4    47 0.74 EuglossaDilemma_000989
EuglossaDilemma_000989-T1 -           2131 EGF_CA               PF07645.16    42  2.5e-219  704.6 721.5   2  34   1.5e-08     3e-06   22.6   6.6     1    42    49    88    49    88 0.91 EuglossaDilemma_000989
EuglossaDilemma_000989-T1 -           2131 EGF_CA               PF07645.16    42  2.5e-219  704.6 721.5   3  34   5.2e-12     1e-09   33.7   4.4     1    28    90   117    90   126 0.94 EuglossaDilemma_000989
EuglossaDilemma_000989-T1 -           2131 EGF_CA               PF07645.16    42  2.5e-219  704.6 721.5   4  34   2.3e-08   4.4e-06   22.0   8.6     1    42   170   213   170   213 0.85 EuglossaDilemma_000989
EuglossaDilemma_000989-T1 -           2131 EGF_CA               PF07645.16    42  2.5e-219  704.6 721.5   5  34   8.8e-11   1.7e-08   29.7   9.2     1    42   215   253   215   253 0.94 EuglossaDilemma_000989
EuglossaDilemma_000989-T1 -           2131 EGF_CA               PF07645.16    42  2.5e-219  704.6 721.5   6  34   1.4e-09   2.7e-07   25.9   4.2     1    42   296   334   296   334 0.88 EuglossaDilemma_000989
EuglossaDilemma_000989-T1 -           2131 EGF_CA               PF07645.16    42  2.5e-219  704.6 721.5   7  34   1.4e-12   2.8e-10   35.5   8.7     1    42   336   375   336   375 0.98 EuglossaDilemma_000989
EuglossaDilemma_000989-T1 -           2131 EGF_CA               PF07645.16    42  2.5e-219  704.6 721.5   8  34   1.2e-13   2.3e-11   38.9   7.9     1    42   377   416   377   416 0.95 EuglossaDilemma_000989
EuglossaDilemma_000989-T1 -           2131 EGF_CA               PF07645.16    42  2.5e-219  704.6 721.5   9  34   2.3e-10   4.4e-08   28.4   8.5     1    42   418   457   418   457 0.95 EuglossaDilemma_000989
EuglossaDilemma_000989-T1 -           2131 EGF_CA               PF07645.16    42  2.5e-219  704.6 721.5  10  34     3e-11   5.9e-09   31.2   6.5     1    32   459   488   459   498 0.90 EuglossaDilemma_000989
EuglossaDilemma_000989-T1 -           2131 EGF_CA               PF07645.16    42  2.5e-219  704.6 721.5  11  34   1.5e-10   2.9e-08   29.0   6.5     1    33   539   569   539   580 0.89 EuglossaDilemma_000989
EuglossaDilemma_000989-T1 -           2131 EGF_CA               PF07645.16    42  2.5e-219  704.6 721.5  12  34   9.5e-13   1.8e-10   36.0   6.0     1    42   597   636   597   636 0.95 EuglossaDilemma_000989
EuglossaDilemma_000989-T1 -           2131 EGF_CA               PF07645.16    42  2.5e-219  704.6 721.5  13  34   9.4e-12   1.8e-09   32.8  12.6     1    42   677   716   677   716 0.98 EuglossaDilemma_000989
EuglossaDilemma_000989-T1 -           2131 EGF_CA               PF07645.16    42  2.5e-219  704.6 721.5  14  34   1.8e-13   3.6e-11   38.3   9.7     1    42   718   757   718   757 0.95 EuglossaDilemma_000989
EuglossaDilemma_000989-T1 -           2131 EGF_CA               PF07645.16    42  2.5e-219  704.6 721.5  15  34   5.7e-13   1.1e-10   36.8   7.2     1    42   759   798   759   798 0.96 EuglossaDilemma_000989
EuglossaDilemma_000989-T1 -           2131 EGF_CA               PF07645.16    42  2.5e-219  704.6 721.5  16  34   1.7e-10   3.4e-08   28.8  10.8     1    42   800   839   800   839 0.96 EuglossaDilemma_000989
EuglossaDilemma_000989-T1 -           2131 EGF_CA               PF07645.16    42  2.5e-219  704.6 721.5  17  34   5.1e-10   9.9e-08   27.3   8.4     1    42   841   880   841   880 0.95 EuglossaDilemma_000989
EuglossaDilemma_000989-T1 -           2131 EGF_CA               PF07645.16    42  2.5e-219  704.6 721.5  18  34   3.7e-08   7.1e-06   21.4   7.0     9    42   889   920   883   920 0.84 EuglossaDilemma_000989
EuglossaDilemma_000989-T1 -           2131 EGF_CA               PF07645.16    42  2.5e-219  704.6 721.5  19  34   1.4e-08   2.7e-06   22.7  12.9     1    42   962  1005   962  1005 0.83 EuglossaDilemma_000989
EuglossaDilemma_000989-T1 -           2131 EGF_CA               PF07645.16    42  2.5e-219  704.6 721.5  20  34   3.2e-08   6.3e-06   21.5   9.1     1    42  1007  1047  1007  1047 0.96 EuglossaDilemma_000989
EuglossaDilemma_000989-T1 -           2131 EGF_CA               PF07645.16    42  2.5e-219  704.6 721.5  21  34   3.2e-11   6.3e-09   31.1   8.6     1    37  1214  1248  1214  1254 0.88 EuglossaDilemma_000989
EuglossaDilemma_000989-T1 -           2131 EGF_CA               PF07645.16    42  2.5e-219  704.6 721.5  22  34   1.2e-11   2.3e-09   32.5  10.3     1    42  1256  1295  1256  1295 0.96 EuglossaDilemma_000989
EuglossaDilemma_000989-T1 -           2131 EGF_CA               PF07645.16    42  2.5e-219  704.6 721.5  23  34   5.2e-09     1e-06   24.1   9.4     1    42  1340  1384  1340  1384 0.81 EuglossaDilemma_000989
EuglossaDilemma_000989-T1 -           2131 EGF_CA               PF07645.16    42  2.5e-219  704.6 721.5  24  34   1.2e-09   2.2e-07   26.2   8.1     1    42  1386  1425  1386  1425 0.92 EuglossaDilemma_000989
EuglossaDilemma_000989-T1 -           2131 EGF_CA               PF07645.16    42  2.5e-219  704.6 721.5  25  34   1.9e-09   3.7e-07   25.5  10.9     1    42  1427  1466  1427  1466 0.97 EuglossaDilemma_000989
EuglossaDilemma_000989-T1 -           2131 EGF_CA               PF07645.16    42  2.5e-219  704.6 721.5  26  34   4.8e-10   9.4e-08   27.4   6.7     1    42  1468  1507  1468  1507 0.89 EuglossaDilemma_000989
EuglossaDilemma_000989-T1 -           2131 EGF_CA               PF07645.16    42  2.5e-219  704.6 721.5  27  34   6.9e-08   1.4e-05   20.5   5.8     1    42  1509  1548  1509  1548 0.95 EuglossaDilemma_000989
EuglossaDilemma_000989-T1 -           2131 EGF_CA               PF07645.16    42  2.5e-219  704.6 721.5  28  34     3e-10   5.9e-08   28.0   6.1     1    42  1550  1589  1550  1589 0.95 EuglossaDilemma_000989
EuglossaDilemma_000989-T1 -           2131 EGF_CA               PF07645.16    42  2.5e-219  704.6 721.5  29  34   1.2e-09   2.4e-07   26.1  12.1     1    42  1591  1630  1591  1630 0.96 EuglossaDilemma_000989
EuglossaDilemma_000989-T1 -           2131 EGF_CA               PF07645.16    42  2.5e-219  704.6 721.5  30  34   2.8e-08   5.4e-06   21.8  11.7     1    42  1632  1669  1632  1669 0.90 EuglossaDilemma_000989
EuglossaDilemma_000989-T1 -           2131 EGF_CA               PF07645.16    42  2.5e-219  704.6 721.5  31  34   8.5e-11   1.7e-08   29.8   9.9     1    42  1713  1749  1713  1749 0.89 EuglossaDilemma_000989
EuglossaDilemma_000989-T1 -           2131 EGF_CA               PF07645.16    42  2.5e-219  704.6 721.5  32  34   2.2e-11   4.3e-09   31.7  10.3     1    42  1751  1787  1751  1787 0.88 EuglossaDilemma_000989
EuglossaDilemma_000989-T1 -           2131 EGF_CA               PF07645.16    42  2.5e-219  704.6 721.5  33  34   1.2e-10   2.4e-08   29.3   8.6     1    42  1789  1829  1789  1829 0.92 EuglossaDilemma_000989
EuglossaDilemma_000989-T1 -           2131 EGF_CA               PF07645.16    42  2.5e-219  704.6 721.5  34  34     8e-08   1.6e-05   20.3   9.3     1    32  1831  1860  1831  1870 0.85 EuglossaDilemma_000989
EuglossaDilemma_000993-T1 -           1090 EGF_CA               PF07645.16    42   3.9e-18   60.6  87.1   1   3   7.4e-11   1.4e-08   30.0   9.8     1    42   606   645   606   645 0.97 EuglossaDilemma_000993
EuglossaDilemma_000993-T1 -           1090 EGF_CA               PF07645.16    42   3.9e-18   60.6  87.1   2   3   4.8e-07   9.3e-05   17.8   9.9     1    30   647   676   647   690 0.79 EuglossaDilemma_000993
EuglossaDilemma_000993-T1 -           1090 EGF_CA               PF07645.16    42   3.9e-18   60.6  87.1   3   3     4e-09   7.7e-07   24.5   1.6     1    41   733   790   733   791 0.78 EuglossaDilemma_000993
EuglossaDilemma_001034-T1 -            265 EGF_CA               PF07645.16    42   1.4e-09   33.3   6.5   1   1     7e-12   1.4e-09   33.3   6.5     1    42    77   115    77   115 0.96 EuglossaDilemma_001034
EuglossaDilemma_000656-T1 -            549 eIF2A                PF08662.12   194   2.2e-59  195.8   4.7   1   2   3.5e-28   2.1e-25   84.9   0.1     1    80   209   287   209   298 0.93 EuglossaDilemma_000656
EuglossaDilemma_000656-T1 -            549 eIF2A                PF08662.12   194   2.2e-59  195.8   4.7   2   2     1e-32   5.9e-30   99.7   0.0   108   193   295   383   289   384 0.91 EuglossaDilemma_000656
EuglossaDilemma_000874-T1 -            348 ELO                  PF01151.19   250   2.3e-65  215.7  21.6   1   1   5.2e-67   3.4e-65  215.2  21.6     1   247    27   290    27   293 0.88 EuglossaDilemma_000874
EuglossaDilemma_000871-T1 -            320 ELO                  PF01151.19   250   2.8e-64  212.2  23.8   1   1   5.6e-66   3.7e-64  211.8  23.8     2   247    29   263    28   266 0.91 EuglossaDilemma_000871
EuglossaDilemma_000872-T1 -            326 ELO                  PF01151.19   250   4.2e-64  211.6  23.0   1   1   8.6e-66   5.6e-64  211.2  23.0     2   248    29   264    28   266 0.93 EuglossaDilemma_000872
EuglossaDilemma_000872-T2 -            326 ELO                  PF01151.19   250   4.2e-64  211.6  23.0   1   1   8.6e-66   5.6e-64  211.2  23.0     2   248    29   264    28   266 0.93 EuglossaDilemma_000872
EuglossaDilemma_000868-T1 -            299 ELO                  PF01151.19   250   1.9e-62  206.2  16.1   1   1   3.7e-64   2.4e-62  205.9  16.1     2   249    58   294    57   295 0.95 EuglossaDilemma_000868
EuglossaDilemma_000864-T1 -            293 ELO                  PF01151.19   250   5.2e-62  204.8  14.4   1   1   1.1e-63     7e-62  204.3  14.4     5   249    33   266    29   267 0.91 EuglossaDilemma_000864
EuglossaDilemma_000862-T1 -            279 ELO                  PF01151.19   250   7.1e-62  204.3  25.9   1   1   1.3e-63   8.4e-62  204.1  25.9     3   249    30   263    28   264 0.93 EuglossaDilemma_000862
EuglossaDilemma_000861-T1 -            278 ELO                  PF01151.19   250   1.6e-61  203.2  22.7   1   1   2.9e-63   1.9e-61  202.9  22.7     3   249    26   261    24   262 0.91 EuglossaDilemma_000861
EuglossaDilemma_000863-T1 -            266 ELO                  PF01151.19   250   2.7e-61  202.4  19.3   1   1   4.8e-63   3.1e-61  202.2  19.3     2   246    29   265    28   266 0.92 EuglossaDilemma_000863
EuglossaDilemma_001142-T1 -            356 Epimerase            PF01370.22   241   6.6e-78  256.6   0.0   1   1   1.4e-80   8.1e-78  256.3   0.0     1   241    10   258    10   258 0.99 EuglossaDilemma_001142
EuglossaDilemma_000897-T1 -            973 ERAP1_C              PF11838.9    315   6.5e-83  274.0   0.0   1   1   2.1e-85   1.2e-82  273.1   0.0     2   314   633   947   632   948 0.96 EuglossaDilemma_000897
EuglossaDilemma_000607-T1 -            175 ESCRT-II             PF05871.13   141   4.5e-50  164.7   0.0   1   1   9.7e-53   5.7e-50  164.4   0.0     1   141     9   144     9   144 0.97 EuglossaDilemma_000607
EuglossaDilemma_000781-T1 -            333 ETF                  PF01012.22   181   5.3e-46  151.9   1.2   1   1   1.3e-48   7.5e-46  151.4   1.2     1   176    24   190    24   195 0.92 EuglossaDilemma_000781
EuglossaDilemma_000781-T1 -            333 ETF_alpha            PF00766.20    84   3.7e-39  127.9   0.2   1   1   1.4e-41   8.1e-39  126.8   0.2     2    84   214   296   213   296 0.99 EuglossaDilemma_000781
EuglossaDilemma_001156-T1 -            209 Ets                  PF00178.23    81   7.7e-37  120.7   0.3   1   1   1.7e-39     1e-36  120.3   0.3     1    80    40   118    40   119 0.98 EuglossaDilemma_001156
EuglossaDilemma_000601-T1 -            288 F-actin_cap_A        PF01267.18   267  2.4e-104  343.6   1.3   1   1  4.6e-107  2.7e-104  343.4   1.3     1   267    17   286    17   286 0.98 EuglossaDilemma_000601
EuglossaDilemma_000643-T1 -            971 FbpA                 PF05833.12   455   6.4e-39  129.1  14.4   1   1   1.1e-41   6.4e-39  129.1  14.4     3   431     8   486     6   489 0.82 EuglossaDilemma_000643
EuglossaDilemma_000698-T1 -            465 FDF                  PF09532.11   104   5.8e-08   28.8   0.7   1   1   9.9e-11   5.8e-08   28.8   0.7     4    49   171   213   169   222 0.83 EuglossaDilemma_000698
EuglossaDilemma_000846-T1 -            573 FeoB_N               PF02421.19   156   6.1e-12   40.5   0.4   1   1   1.5e-11   8.9e-09   30.2   0.0     2    68   262   328   261   338 0.82 EuglossaDilemma_000846
EuglossaDilemma_000891-T1 -            397 Ferrochelatase       PF00762.20   317  1.8e-109  360.8   0.0   1   1  3.6e-112  2.1e-109  360.6   0.0     1   316    41   361    41   362 0.97 EuglossaDilemma_000891
EuglossaDilemma_000914-T1 -            224 FGF                  PF00167.19   125   4.2e-14   47.8   0.4   1   1   1.1e-16   6.7e-14   47.1   0.4     2   112    11   121    10   128 0.81 EuglossaDilemma_000914
EuglossaDilemma_000715-T1 -            314 Fibrillarin          PF01269.18   226  6.1e-110  360.8   0.0   1   1  1.3e-112  7.4e-110  360.6   0.0     1   225    80   307    80   308 0.99 EuglossaDilemma_000715
EuglossaDilemma_000939-T1 -            100 FKBP_C               PF00254.29    94     7e-29   95.2   0.0   1   1   2.8e-31   8.3e-29   95.0   0.0     3    77    15    89    13    96 0.94 EuglossaDilemma_000939
EuglossaDilemma_001056-T1 -            128 FKBP_C               PF00254.29    94   4.5e-15   51.0   0.0   1   1   2.7e-17   7.9e-15   50.2   0.0    55    94     1    39     1    39 0.97 EuglossaDilemma_001056
EuglossaDilemma_001130-T1 -            426 Flot                 PF15975.6    123   3.4e-09   32.0  13.7   1   1   5.7e-12   3.4e-09   32.0  13.7     1    81   313   392   311   420 0.77 EuglossaDilemma_001130
EuglossaDilemma_000660-T1 -            285 FMN_dh               PF01070.19   348   2.6e-98  324.4   0.0   1   1    1e-100     3e-98  324.2   0.0    75   347     7   277     2   278 0.96 EuglossaDilemma_000660
EuglossaDilemma_000658-T1 -            133 FMN_dh               PF01070.19   348   1.1e-28   95.4   0.0   1   1   4.1e-31   1.2e-28   95.3   0.0     1    87    15   101    15   118 0.95 EuglossaDilemma_000658
EuglossaDilemma_000604-T1 -           5763 fn3                  PF00041.22    85   6.5e-25   82.5   0.0   1   2   1.2e-09   3.6e-07   25.7   0.0     9    85  4384  4460  4379  4460 0.92 EuglossaDilemma_000604
EuglossaDilemma_000604-T1 -           5763 fn3                  PF00041.22    85   6.5e-25   82.5   0.0   2   2   4.5e-18   1.3e-15   52.7   0.0     3    83  5295  5375  5293  5377 0.94 EuglossaDilemma_000604
EuglossaDilemma_001120-T1 -            499 Forkhead             PF00250.19    88   2.8e-42  138.0   0.1   1   1   2.6e-44   5.1e-42  137.1   0.1     2    87    70   154    69   155 0.97 EuglossaDilemma_001120
EuglossaDilemma_001141-T1 -            262 Forkhead             PF00250.19    88   1.2e-41  135.9   0.8   1   1   2.7e-43   5.3e-41  133.9   0.0     1    88    74   168    74   168 0.95 EuglossaDilemma_001141
EuglossaDilemma_001124-T1 -            486 Forkhead             PF00250.19    88   1.2e-38  126.3   0.0   1   1   1.2e-40   2.3e-38  125.4   0.0     1    88    87   173    87   173 0.97 EuglossaDilemma_001124
EuglossaDilemma_000989-T1 -           2131 FXa_inhibition       PF14670.7     36  1.8e-297  954.4 729.0   1  10   6.1e-15   1.8e-12   42.6   7.6     1    36    53    88    53    88 1.00 EuglossaDilemma_000989
EuglossaDilemma_000989-T1 -           2131 FXa_inhibition       PF14670.7     36  1.8e-297  954.4 729.0   2  10   2.4e-14     7e-12   40.7  12.5     1    36   804   839   804   839 1.00 EuglossaDilemma_000989
EuglossaDilemma_000989-T1 -           2131 FXa_inhibition       PF14670.7     36  1.8e-297  954.4 729.0   3  10   3.3e-12   9.7e-10   33.8  11.0     4    36   973  1005   966  1005 0.92 EuglossaDilemma_000989
EuglossaDilemma_000989-T1 -           2131 FXa_inhibition       PF14670.7     36  1.8e-297  954.4 729.0   4  10   3.1e-14     9e-12   40.3   8.4     1    36  1011  1047  1011  1047 0.93 EuglossaDilemma_000989
EuglossaDilemma_000989-T1 -           2131 FXa_inhibition       PF14670.7     36  1.8e-297  954.4 729.0   5  10   1.1e-13   3.2e-11   38.6   7.3     1    36  1053  1088  1053  1088 0.99 EuglossaDilemma_000989
EuglossaDilemma_000989-T1 -           2131 FXa_inhibition       PF14670.7     36  1.8e-297  954.4 729.0   6  10   1.5e-14   4.5e-12   41.3  10.4     1    36  1260  1295  1260  1295 0.99 EuglossaDilemma_000989
EuglossaDilemma_000989-T1 -           2131 FXa_inhibition       PF14670.7     36  1.8e-297  954.4 729.0   7  10   2.1e-16   6.2e-14   47.3  12.0     1    36  1431  1466  1431  1466 1.00 EuglossaDilemma_000989
EuglossaDilemma_000989-T1 -           2131 FXa_inhibition       PF14670.7     36  1.8e-297  954.4 729.0   8  10   2.3e-13   6.6e-11   37.6   6.8     1    36  1513  1548  1513  1548 0.99 EuglossaDilemma_000989
EuglossaDilemma_000989-T1 -           2131 FXa_inhibition       PF14670.7     36  1.8e-297  954.4 729.0   9  10   4.7e-13   1.4e-10   36.5   6.1     1    36  1554  1589  1554  1589 0.99 EuglossaDilemma_000989
EuglossaDilemma_000989-T1 -           2131 FXa_inhibition       PF14670.7     36  1.8e-297  954.4 729.0  10  10   1.2e-13   3.5e-11   38.5   9.8     1    36  1595  1630  1595  1630 0.99 EuglossaDilemma_000989
EuglossaDilemma_000993-T1 -           1090 FXa_inhibition       PF14670.7     36   2.3e-38  125.4  88.8   1   2     1e-14     3e-12   41.8   8.4     1    36   610   645   610   645 0.99 EuglossaDilemma_000993
EuglossaDilemma_000993-T1 -           1090 FXa_inhibition       PF14670.7     36   2.3e-38  125.4  88.8   2   2     1e-15     3e-13   45.1   3.7     1    36   696   731   696   731 1.00 EuglossaDilemma_000993
EuglossaDilemma_000686-T1 -            527 G6PD_C               PF02781.17   295  2.2e-117  386.5   0.0   1   1  5.4e-120  3.2e-117  386.0   0.0     1   292   226   516   226   524 0.94 EuglossaDilemma_000686
EuglossaDilemma_000686-T1 -            527 G6PD_N               PF00479.23   181   2.4e-61  202.7   0.0   1   1   9.6e-64   5.6e-61  201.5   0.0     1   181    48   224    48   224 0.95 EuglossaDilemma_000686
EuglossaDilemma_000715-T1 -            314 GCD14                PF08704.11   247     1e-06   23.7   0.0   1   1   2.6e-09   1.5e-06   23.2   0.0    35   150   147   263   139   281 0.69 EuglossaDilemma_000715
EuglossaDilemma_001083-T1 -            172 GCV_H                PF01597.20   122   6.2e-44  144.0   0.2   1   1   1.3e-46   7.7e-44  143.7   0.2     2   121    51   169    50   170 0.98 EuglossaDilemma_001083
EuglossaDilemma_001142-T1 -            356 GDP_Man_Dehyd        PF16363.6    332  4.7e-161  530.9   0.0   1   1  9.1e-164  5.3e-161  530.7   0.0     1   332    11   342    11   342 1.00 EuglossaDilemma_001142
EuglossaDilemma_001164-T1 -            351 GHMP_kinases_N       PF00288.27    66   2.1e-10   35.9   1.4   1   1   7.1e-13   4.2e-10   35.0   1.4     1    56    47   102    47   103 0.81 EuglossaDilemma_001164
EuglossaDilemma_000659-T1 -            611 Glycos_transf_2      PF00535.27   170   1.7e-30  101.2   0.0   1   1   8.1e-33   4.7e-30   99.7   0.0     1   170   153   337   153   337 0.98 EuglossaDilemma_000659
EuglossaDilemma_000645-T1 -            568 Glyco_hydro_18       PF00704.29   312   1.8e-89  295.7   3.4   1   1   3.6e-92   2.1e-89  295.4   3.4     1   312    23   363    23   363 0.93 EuglossaDilemma_000645
EuglossaDilemma_000659-T1 -            611 Glyco_transf_7C      PF02709.15    78   1.7e-07   26.1   0.2   1   1   1.5e-09     9e-07   23.7   0.1    19    70   321   372   311   379 0.88 EuglossaDilemma_000659
EuglossaDilemma_000718-T1 -            185 Glyoxalase           PF00903.26   128   2.4e-24   81.2   0.0   1   1   9.9e-27   2.9e-24   80.9   0.0     3   128    31   172    29   172 0.93 EuglossaDilemma_000718
EuglossaDilemma_000720-T1 -            219 Glyoxalase           PF00903.26   128   3.6e-24   80.6   0.0   1   1   1.7e-26     5e-24   80.1   0.0     3   128    65   206    63   206 0.93 EuglossaDilemma_000720
EuglossaDilemma_000718-T1 -            185 Glyoxalase_4         PF13669.7    109   4.8e-08   28.5   0.0   1   1   4.6e-10   1.3e-07   27.0   0.0     2   101    32   154    31   162 0.72 EuglossaDilemma_000718
EuglossaDilemma_000846-T1 -            573 GN3L_Grn1            PF08701.12    76   2.7e-20   67.5  24.6   1   1   4.6e-23   2.7e-20   67.5  24.6     1    75    16    87    16    88 0.95 EuglossaDilemma_000846
EuglossaDilemma_000977-T1 -            381 GRAM                 PF02893.21   114   1.4e-22   75.0   0.1   1   1   4.5e-25   2.6e-22   74.0   0.1     1   112    72   179    72   181 0.97 EuglossaDilemma_000977
EuglossaDilemma_001158-T1 -            241 GST_C_2              PF13410.7     69     1e-08   30.3   0.0   1   1     3e-11   1.7e-08   29.6   0.0     9    66   138   202   111   203 0.86 EuglossaDilemma_001158
EuglossaDilemma_001158-T1 -            241 GST_N                PF02798.21    76   7.3e-16   53.5   0.0   1   1   2.2e-18   1.3e-15   52.8   0.0     2    75    19    90    18    91 0.95 EuglossaDilemma_001158
EuglossaDilemma_001158-T1 -            241 GST_N_2              PF13409.7     70   2.6e-18   61.3   0.1   1   1   8.3e-21   4.8e-18   60.5   0.1     1    69    27    91    27    92 0.96 EuglossaDilemma_001158
EuglossaDilemma_001158-T1 -            241 GST_N_3              PF13417.7     75   2.7e-25   83.8   0.3   1   1   7.6e-28   4.5e-25   83.1   0.3     1    74    22    96    22   101 0.97 EuglossaDilemma_001158
EuglossaDilemma_000712-T1 -            269 GTP_cyclohydroI      PF01227.23   179   2.5e-76  250.3   0.1   1   1   5.3e-79   3.1e-76  249.9   0.1     3   178    91   266    89   267 0.98 EuglossaDilemma_000712
EuglossaDilemma_000611-T1 -            844 GTP_EFTU             PF00009.28   195   2.8e-68  224.5   0.1   1   1   1.4e-70   4.1e-68  223.9   0.1     1   194    17   345    17   346 0.86 EuglossaDilemma_000611
EuglossaDilemma_000883-T1 -           1001 GTP_EFTU             PF00009.28   195   6.4e-36  118.9   0.0   1   1   2.2e-38   6.4e-36  118.9   0.0     5   192   448   656   444   658 0.81 EuglossaDilemma_000883
EuglossaDilemma_000883-T1 -           1001 GTP_EFTU_D2          PF03144.26    74   3.7e-13   44.9   0.2   1   1   5.1e-14   1.5e-11   39.8   0.1     1    70   685   759   685   762 0.93 EuglossaDilemma_000883
EuglossaDilemma_000611-T1 -            844 GTP_EFTU_D2          PF03144.26    74   7.8e-12   40.7   0.0   1   1   2.4e-13   6.9e-11   37.6   0.0     3    73   397   471   395   472 0.88 EuglossaDilemma_000611
EuglossaDilemma_000875-T1 -            186 Gtr1_RagA            PF04670.13   233   3.8e-10   34.7   0.0   1   1   7.4e-13   4.3e-10   34.5   0.0     2   136    23   147    22   174 0.82 EuglossaDilemma_000875
EuglossaDilemma_001126-T1 -           1121 Guanylate_cyc        PF00211.21   183   2.1e-89  293.2   1.0   1   2   4.5e-50   2.6e-47  156.0   0.0     4   167   302   469   299   486 0.92 EuglossaDilemma_001126
EuglossaDilemma_001126-T1 -           1121 Guanylate_cyc        PF00211.21   183   2.1e-89  293.2   1.0   2   2   7.6e-44   4.4e-41  135.7   0.3     2   181   907  1102   906  1103 0.92 EuglossaDilemma_001126
EuglossaDilemma_001005-T1 -           1071 HA2                  PF04408.24   109   4.1e-16   54.4   0.0   1   1   1.9e-18   1.1e-15   53.1   0.0     4   100   586   702   583   707 0.81 EuglossaDilemma_001005
EuglossaDilemma_001149-T1 -           1049 Hamartin             PF04388.13   727  3.3e-197  652.6  14.8   1   1  5.6e-200  3.3e-197  652.6  14.8     1   727     8   710     8   710 0.86 EuglossaDilemma_001149
EuglossaDilemma_000653-T1 -            407 Hat1_N               PF10394.10   160   4.7e-45  148.8   0.7   1   1   8.1e-48   4.7e-45  148.8   0.7     2   160    13   171    12   171 0.92 EuglossaDilemma_000653
EuglossaDilemma_000716-T1 -            759 HBB                  PF06777.12   190   1.1e-43  144.3   2.9   1   1   3.1e-42   1.8e-39  130.5   0.7     2   190   270   413   269   413 0.99 EuglossaDilemma_000716
EuglossaDilemma_001012-T1 -            312 hDGE_amylase         PF14701.7    439   3.6e-07   24.7   0.0   1   1     1e-09   6.1e-07   24.0   0.0    18   112    57   143    53   154 0.90 EuglossaDilemma_001012
EuglossaDilemma_001078-T1 -            750 HEAT                 PF02985.23    31   1.1e-20   67.3  13.1   1   1     3e-07   8.8e-05   17.8   0.1     2    25   672   695   671   696 0.94 EuglossaDilemma_001078
EuglossaDilemma_001125-T1 -           1081 HEAT                 PF02985.23    31   1.9e-19   63.5   0.6   1   1     5e-08   1.5e-05   20.2   0.0     1    28   901   928   901   930 0.95 EuglossaDilemma_001125
EuglossaDilemma_000904-T1 -            651 Helicase_C           PF00271.32   111   3.8e-31  102.9   0.1   1   1   1.1e-32   2.1e-30  100.5   0.0     5   111   456   565   452   565 0.87 EuglossaDilemma_000904
EuglossaDilemma_000709-T1 -           1777 Helicase_C           PF00271.32   111   2.1e-21   71.6   0.0   1   1   2.7e-23   5.3e-21   70.3   0.0     3   111   782   894   780   894 0.90 EuglossaDilemma_000709
EuglossaDilemma_001005-T1 -           1071 Helicase_C           PF00271.32   111   4.7e-14   47.9   0.0   1   1   9.2e-16   1.8e-13   46.0   0.0    15   111   403   522   390   522 0.90 EuglossaDilemma_001005
EuglossaDilemma_000716-T1 -            759 Helicase_C_2         PF13307.7    170   1.7e-44  147.2   0.2   1   1   9.4e-47   5.5e-44  145.5   0.0     1   169   524   699   524   700 0.88 EuglossaDilemma_000716
EuglossaDilemma_001131-T1 -            295 Hep_59               PF07052.12   106     1e-32  108.2   6.2   1   1   1.7e-35     1e-32  108.2   6.2     1   106   109   212   109   212 0.87 EuglossaDilemma_001131
EuglossaDilemma_001002-T1 -           1558 HMG_box              PF00505.20    69     3e-12   42.0   0.1   1   1     5e-15     3e-12   42.0   0.1     5    56  1268  1319  1265  1323 0.93 EuglossaDilemma_001002
EuglossaDilemma_001002-T1 -           1558 HMG_box_2            PF09011.11    73     1e-08   30.9   0.0   1   1   7.3e-11   4.3e-08   28.9   0.0     9    60  1269  1319  1262  1329 0.91 EuglossaDilemma_001002
EuglossaDilemma_000730-T1 -            217 Homeobox_KN          PF05920.12    40   4.1e-12   41.0   0.4   1   1   1.6e-14   9.4e-12   39.9   0.4     6    40   172   206   170   206 0.97 EuglossaDilemma_000730
EuglossaDilemma_000798-T1 -            204 Homeodomain          PF00046.30    57   6.8e-24   78.7   6.6   1   1     1e-25   9.7e-24   78.2   6.6     3    57    92   146    90   146 0.98 EuglossaDilemma_000798
EuglossaDilemma_000810-T1 -            174 Homeodomain          PF00046.30    57     9e-24   78.3   9.7   1   1   1.6e-25   1.5e-23   77.6   9.7     1    57    83   139    83   139 0.99 EuglossaDilemma_000810
EuglossaDilemma_000808-T1 -            544 Homeodomain          PF00046.30    57   3.5e-23   76.4   9.3   1   1   9.3e-25   9.1e-23   75.1   9.3     1    57   327   383   327   383 0.99 EuglossaDilemma_000808
EuglossaDilemma_000804-T1 -            396 Homeodomain          PF00046.30    57   1.7e-22   74.3   1.3   1   1   3.2e-24   3.1e-22   73.4   1.3     1    57   117   173   117   173 0.99 EuglossaDilemma_000804
EuglossaDilemma_000813-T1 -            381 Homeodomain          PF00046.30    57     2e-21   70.8  10.1   1   1   3.9e-23   3.8e-21   69.9  10.1     1    57   220   276   220   276 0.99 EuglossaDilemma_000813
EuglossaDilemma_000730-T1 -            217 Homeodomain          PF00046.30    57   6.1e-15   50.1   1.0   1   1   7.7e-16   7.5e-14   46.6   0.3     5    56   157   208   153   209 0.92 EuglossaDilemma_000730
EuglossaDilemma_000696-T1 -            585 Hormone_recep        PF00104.31   211   1.3e-38  127.9   0.0   1   1   3.9e-41   2.3e-38  127.1   0.0     5   211   371   558   368   558 0.96 EuglossaDilemma_000696
EuglossaDilemma_001144-T1 -            147 HTH_3                PF01381.23    55   6.8e-14   46.9   0.2   1   1   1.8e-16   1.1e-13   46.3   0.2     1    52    80   131    80   133 0.95 EuglossaDilemma_001144
EuglossaDilemma_001145-T1 -            382 Hydrolase_4          PF12146.9    239   3.4e-09   31.5   0.0   1   1   1.9e-11   5.6e-09   30.7   0.0    29   124   115   209    98   253 0.77 EuglossaDilemma_001145
EuglossaDilemma_000993-T1 -           1090 HYR                  PF02494.17    81   1.2e-14   49.6   0.1   1   1   4.7e-13   1.4e-10   36.6   0.1     5    72   998  1062   996  1067 0.90 EuglossaDilemma_000993
EuglossaDilemma_000604-T1 -           5763 I-set                PF07679.17    90         0 1170.5   8.9   1  21     2e-14   1.7e-12   42.5   0.0    11    90  2223  2305  2216  2305 0.92 EuglossaDilemma_000604
EuglossaDilemma_000604-T1 -           5763 I-set                PF07679.17    90         0 1170.5   8.9   2  21   2.5e-18   2.1e-16   55.0   0.0     3    90  2324  2415  2322  2415 0.92 EuglossaDilemma_000604
EuglossaDilemma_000604-T1 -           5763 I-set                PF07679.17    90         0 1170.5   8.9   3  21   5.4e-14   4.5e-12   41.1   0.0    29    90  2433  2496  2430  2496 0.94 EuglossaDilemma_000604
EuglossaDilemma_000604-T1 -           5763 I-set                PF07679.17    90         0 1170.5   8.9   4  21   7.9e-23   6.6e-21   69.4   0.0     4    90  2513  2600  2510  2600 0.95 EuglossaDilemma_000604
EuglossaDilemma_000604-T1 -           5763 I-set                PF07679.17    90         0 1170.5   8.9   5  21   3.8e-23   3.2e-21   70.4   0.3     1    90  2604  2694  2604  2694 0.98 EuglossaDilemma_000604
EuglossaDilemma_000604-T1 -           5763 I-set                PF07679.17    90         0 1170.5   8.9   6  21     4e-14   3.3e-12   41.5   0.0     1    90  2698  2788  2698  2788 0.94 EuglossaDilemma_000604
EuglossaDilemma_000604-T1 -           5763 I-set                PF07679.17    90         0 1170.5   8.9   7  21   3.4e-19   2.8e-17   57.8   0.1     1    90  2792  2883  2792  2883 0.90 EuglossaDilemma_000604
EuglossaDilemma_000604-T1 -           5763 I-set                PF07679.17    90         0 1170.5   8.9   8  21     2e-22   1.7e-20   68.1   0.0     1    90  2887  2979  2887  2979 0.96 EuglossaDilemma_000604
EuglossaDilemma_000604-T1 -           5763 I-set                PF07679.17    90         0 1170.5   8.9   9  21   6.6e-17   5.5e-15   50.4   0.0     6    88  3372  3454  3366  3456 0.92 EuglossaDilemma_000604
EuglossaDilemma_000604-T1 -           5763 I-set                PF07679.17    90         0 1170.5   8.9  10  21   4.4e-18   3.7e-16   54.2   0.0     1    89  3465  3563  3465  3564 0.95 EuglossaDilemma_000604
EuglossaDilemma_000604-T1 -           5763 I-set                PF07679.17    90         0 1170.5   8.9  11  21   2.5e-21   2.1e-19   64.6   0.1     6    89  3572  3657  3569  3658 0.97 EuglossaDilemma_000604
EuglossaDilemma_000604-T1 -           5763 I-set                PF07679.17    90         0 1170.5   8.9  12  21   2.8e-14   2.3e-12   42.0   0.0     2    89  3664  3754  3663  3755 0.93 EuglossaDilemma_000604
EuglossaDilemma_000604-T1 -           5763 I-set                PF07679.17    90         0 1170.5   8.9  13  21   3.8e-18   3.2e-16   54.4   0.0     2    88  3761  3849  3760  3851 0.90 EuglossaDilemma_000604
EuglossaDilemma_000604-T1 -           5763 I-set                PF07679.17    90         0 1170.5   8.9  14  21   9.7e-20   8.1e-18   59.5   0.0     1    90  3858  3948  3858  3948 0.96 EuglossaDilemma_000604
EuglossaDilemma_000604-T1 -           5763 I-set                PF07679.17    90         0 1170.5   8.9  15  21   1.6e-17   1.4e-15   52.4   0.0     1    85  3955  4041  3955  4046 0.89 EuglossaDilemma_000604
EuglossaDilemma_000604-T1 -           5763 I-set                PF07679.17    90         0 1170.5   8.9  16  21   7.5e-23   6.3e-21   69.5   0.0     1    86  4059  4144  4059  4148 0.96 EuglossaDilemma_000604
EuglossaDilemma_000604-T1 -           5763 I-set                PF07679.17    90         0 1170.5   8.9  17  21   7.8e-20   6.5e-18   59.8   0.0     1    90  4155  4245  4155  4245 0.96 EuglossaDilemma_000604
EuglossaDilemma_000604-T1 -           5763 I-set                PF07679.17    90         0 1170.5   8.9  18  21     5e-20   4.2e-18   60.4   0.0     1    88  4258  4345  4258  4346 0.98 EuglossaDilemma_000604
EuglossaDilemma_000604-T1 -           5763 I-set                PF07679.17    90         0 1170.5   8.9  19  21   1.6e-11   1.3e-09   33.2   0.0    16    90  4529  4604  4513  4604 0.89 EuglossaDilemma_000604
EuglossaDilemma_000604-T1 -           5763 I-set                PF07679.17    90         0 1170.5   8.9  20  21   2.3e-17   1.9e-15   51.9   0.0     1    90  4608  4698  4608  4698 0.97 EuglossaDilemma_000604
EuglossaDilemma_000604-T1 -           5763 I-set                PF07679.17    90         0 1170.5   8.9  21  21   1.5e-16   1.3e-14   49.3   0.0     1    86  5198  5284  5198  5287 0.93 EuglossaDilemma_000604
EuglossaDilemma_001162-T1 -           1204 I-set                PF07679.17    90   6.2e-52  168.9   0.6   1   3     4e-21   3.4e-19   63.9   0.0     1    83   186   266   186   274 0.89 EuglossaDilemma_001162
EuglossaDilemma_001162-T1 -           1204 I-set                PF07679.17    90   6.2e-52  168.9   0.6   2   3   2.1e-19   1.8e-17   58.4   0.1     2    84   281   361   280   362 0.95 EuglossaDilemma_001162
EuglossaDilemma_001162-T1 -           1204 I-set                PF07679.17    90   6.2e-52  168.9   0.6   3   3   3.9e-15   3.2e-13   44.8   0.0    23    90   360   423   358   423 0.94 EuglossaDilemma_001162
EuglossaDilemma_000701-T1 -            538 I-set                PF07679.17    90   2.7e-39  128.4   0.4   1   3     3e-13   2.5e-11   38.7   0.0     1    75    66   145    66   148 0.92 EuglossaDilemma_000701
EuglossaDilemma_000701-T1 -            538 I-set                PF07679.17    90   2.7e-39  128.4   0.4   2   3   1.7e-13   1.4e-11   39.5   0.1     5    81   183   250   178   258 0.89 EuglossaDilemma_000701
EuglossaDilemma_000701-T1 -            538 I-set                PF07679.17    90   2.7e-39  128.4   0.4   3   3   1.3e-15   1.1e-13   46.3   0.0     1    89   264   353   264   353 0.94 EuglossaDilemma_000701
EuglossaDilemma_000705-T1 -            460 I-set                PF07679.17    90   1.8e-37  122.5   0.0   1   3   5.3e-14   4.5e-12   41.1   0.0     1    82    39   131    39   139 0.87 EuglossaDilemma_000705
EuglossaDilemma_000705-T1 -            460 I-set                PF07679.17    90   1.8e-37  122.5   0.0   2   3   5.2e-13   4.4e-11   37.9   0.0    10    79   153   225   146   237 0.86 EuglossaDilemma_000705
EuglossaDilemma_000705-T1 -            460 I-set                PF07679.17    90   1.8e-37  122.5   0.0   3   3   1.3e-13   1.1e-11   39.9   0.0     7    89   247   335   241   335 0.91 EuglossaDilemma_000705
EuglossaDilemma_000615-T1 -            666 I-set                PF07679.17    90   1.4e-19   65.1   0.2   1   1   1.5e-09   1.3e-07   26.9   0.0     5    83   115   192   111   200 0.83 EuglossaDilemma_000615
EuglossaDilemma_000617-T1 -            117 I-set                PF07679.17    90   1.1e-10   36.6   0.0   1   1   2.5e-12   2.1e-10   35.8   0.0    14    80     7    74     4    84 0.84 EuglossaDilemma_000617
EuglossaDilemma_001125-T1 -           1081 IBN_N                PF03810.20    74   6.6e-10   34.0   0.2   1   1   8.1e-12   4.8e-09   31.3   0.2     4    73    22    85    20    86 0.94 EuglossaDilemma_001125
EuglossaDilemma_000883-T1 -           1001 IF-2                 PF11987.9    106   7.7e-21   69.5   1.0   1   1   4.9e-23   2.9e-20   67.6   0.2    12   105   790   884   777   885 0.89 EuglossaDilemma_000883
EuglossaDilemma_000604-T1 -           5763 ig                   PF00047.26    87  6.7e-112  361.2   2.5   1   3   2.3e-09   2.3e-07   26.1   0.0     5    84  3575  3653  3571  3656 0.91 EuglossaDilemma_000604
EuglossaDilemma_000604-T1 -           5763 ig                   PF00047.26    87  6.7e-112  361.2   2.5   2   3   2.2e-09   2.2e-07   26.2   0.0     5    83  4067  4142  4064  4144 0.92 EuglossaDilemma_000604
EuglossaDilemma_000604-T1 -           5763 ig                   PF00047.26    87  6.7e-112  361.2   2.5   3   3   5.3e-09   5.1e-07   25.0   0.0     9    86  5210  5285  5205  5286 0.96 EuglossaDilemma_000604
EuglossaDilemma_000705-T1 -            460 ig                   PF00047.26    87   3.5e-28   92.8   0.6   1   3   3.1e-10     3e-08   29.0   0.4     5    77    47   126    45   133 0.84 EuglossaDilemma_000705
EuglossaDilemma_000705-T1 -            460 ig                   PF00047.26    87   3.5e-28   92.8   0.6   2   3   7.8e-12   7.6e-10   34.1   0.0     5    81   152   228   149   232 0.82 EuglossaDilemma_000705
EuglossaDilemma_000705-T1 -            460 ig                   PF00047.26    87   3.5e-28   92.8   0.6   3   3   2.7e-09   2.7e-07   25.9   0.0     3    81   247   328   245   333 0.94 EuglossaDilemma_000705
EuglossaDilemma_001162-T1 -           1204 ig                   PF00047.26    87   2.5e-26   86.9   0.2   1   2   7.1e-11   6.9e-09   31.0   0.0     3    77   192   261   190   270 0.86 EuglossaDilemma_001162
EuglossaDilemma_001162-T1 -           1204 ig                   PF00047.26    87   2.5e-26   86.9   0.2   2   2   2.1e-12     2e-10   35.9   0.1     5    82   288   360   286   363 0.94 EuglossaDilemma_001162
EuglossaDilemma_000701-T1 -            538 ig                   PF00047.26    87   9.4e-25   81.9   0.4   1   2   1.8e-08   1.8e-06   23.3   0.0     3    77    72   148    70   154 0.85 EuglossaDilemma_000701
EuglossaDilemma_000701-T1 -            538 ig                   PF00047.26    87   9.4e-25   81.9   0.4   2   2   1.5e-11   1.4e-09   33.2   0.0     4    84   186   254   183   257 0.92 EuglossaDilemma_000701
EuglossaDilemma_000615-T1 -            666 ig                   PF00047.26    87   3.4e-21   70.5   3.0   1   1   8.5e-11   8.3e-09   30.7   0.3     6    78    18    89    14    94 0.92 EuglossaDilemma_000615
EuglossaDilemma_000617-T1 -            117 ig                   PF00047.26    87   5.5e-07   24.9   0.1   1   1   1.1e-08   1.1e-06   24.0   0.0    10    86     7    81     4    82 0.91 EuglossaDilemma_000617
EuglossaDilemma_001162-T1 -           1204 Ig_2                 PF13895.7     79   9.9e-29   94.7   0.2   1   2   2.7e-10   2.7e-08   29.3   0.0     6    74   192   269   185   276 0.79 EuglossaDilemma_001162
EuglossaDilemma_001162-T1 -           1204 Ig_2                 PF13895.7     79   9.9e-29   94.7   0.2   2   2   1.5e-13   1.4e-11   39.8   0.0     6    68   286   357   278   364 0.83 EuglossaDilemma_001162
EuglossaDilemma_000701-T1 -            538 Ig_2                 PF13895.7     79     8e-27   88.6   3.3   1   1   1.9e-13   1.8e-11   39.4   0.0     2    68   178   249   177   260 0.79 EuglossaDilemma_000701
EuglossaDilemma_000615-T1 -            666 Ig_2                 PF13895.7     79   1.2e-22   75.3   4.4   1   1   1.1e-10     1e-08   30.6   0.0     7    79   118   200   109   200 0.82 EuglossaDilemma_000615
EuglossaDilemma_000617-T1 -            117 Ig_2                 PF13895.7     79   6.5e-08   28.0   0.3   1   1   1.1e-09     1e-07   27.4   0.2    12    77     6    84     3    86 0.78 EuglossaDilemma_000617
EuglossaDilemma_000604-T1 -           5763 Ig_3                 PF13927.7     79  1.1e-223  719.7   0.0   1  13   3.8e-11   3.7e-09   32.2   0.0     8    79  2328  2402  2322  2402 0.84 EuglossaDilemma_000604
EuglossaDilemma_000604-T1 -           5763 Ig_3                 PF13927.7     79  1.1e-223  719.7   0.0   2  13   3.2e-14   3.1e-12   42.1   0.0     1    79  2509  2587  2509  2587 0.91 EuglossaDilemma_000604
EuglossaDilemma_000604-T1 -           5763 Ig_3                 PF13927.7     79  1.1e-223  719.7   0.0   3  13   1.6e-15   1.5e-13   46.3   0.0     2    79  2604  2681  2603  2681 0.94 EuglossaDilemma_000604
EuglossaDilemma_000604-T1 -           5763 Ig_3                 PF13927.7     79  1.1e-223  719.7   0.0   4  13   2.7e-12   2.7e-10   35.9   0.0     2    79  2887  2966  2886  2966 0.85 EuglossaDilemma_000604
EuglossaDilemma_000604-T1 -           5763 Ig_3                 PF13927.7     79  1.1e-223  719.7   0.0   5  13   3.7e-12   3.6e-10   35.5   0.0     1    79  3365  3443  3365  3443 0.87 EuglossaDilemma_000604
EuglossaDilemma_000604-T1 -           5763 Ig_3                 PF13927.7     79  1.1e-223  719.7   0.0   6  13   1.3e-11   1.3e-09   33.7   0.0     1    79  3464  3551  3464  3551 0.88 EuglossaDilemma_000604
EuglossaDilemma_000604-T1 -           5763 Ig_3                 PF13927.7     79  1.1e-223  719.7   0.0   7  13   1.6e-11   1.5e-09   33.5   0.0     2    79  3568  3645  3567  3645 0.84 EuglossaDilemma_000604
EuglossaDilemma_000604-T1 -           5763 Ig_3                 PF13927.7     79  1.1e-223  719.7   0.0   8  13   2.4e-12   2.4e-10   36.1   0.0     2    79  3760  3838  3759  3838 0.88 EuglossaDilemma_000604
EuglossaDilemma_000604-T1 -           5763 Ig_3                 PF13927.7     79  1.1e-223  719.7   0.0   9  13   1.1e-11     1e-09   34.0   0.0     1    79  3857  3935  3857  3935 0.85 EuglossaDilemma_000604
EuglossaDilemma_000604-T1 -           5763 Ig_3                 PF13927.7     79  1.1e-223  719.7   0.0  10  13   5.6e-14   5.4e-12   41.3   0.0     2    79  3955  4033  3954  4033 0.89 EuglossaDilemma_000604
EuglossaDilemma_000604-T1 -           5763 Ig_3                 PF13927.7     79  1.1e-223  719.7   0.0  11  13   3.3e-14   3.2e-12   42.1   0.1     1    79  4058  4135  4058  4135 0.91 EuglossaDilemma_000604
EuglossaDilemma_000604-T1 -           5763 Ig_3                 PF13927.7     79  1.1e-223  719.7   0.0  12  13   3.4e-11   3.3e-09   32.4   0.0    18    79  4171  4232  4154  4232 0.81 EuglossaDilemma_000604
EuglossaDilemma_000604-T1 -           5763 Ig_3                 PF13927.7     79  1.1e-223  719.7   0.0  13  13   1.2e-12   1.2e-10   37.0   0.0    10    79  5206  5275  5198  5275 0.87 EuglossaDilemma_000604
EuglossaDilemma_001162-T1 -           1204 Ig_3                 PF13927.7     79     3e-44  144.7   0.4   1   3   3.2e-18   3.1e-16   54.9   0.0     2    78   186   259   185   260 0.90 EuglossaDilemma_001162
EuglossaDilemma_001162-T1 -           1204 Ig_3                 PF13927.7     79     3e-44  144.7   0.4   2   3   9.6e-18   9.4e-16   53.4   0.0     8    79   286   354   281   354 0.89 EuglossaDilemma_001162
EuglossaDilemma_001162-T1 -           1204 Ig_3                 PF13927.7     79     3e-44  144.7   0.4   3   3   2.7e-11   2.7e-09   32.7   0.0    25    79   361   410   359   410 0.85 EuglossaDilemma_001162
EuglossaDilemma_000701-T1 -            538 Ig_3                 PF13927.7     79   1.8e-39  129.4   3.7   1   3   1.3e-12   1.3e-10   37.0   0.1     1    76    65   144    65   145 0.85 EuglossaDilemma_000701
EuglossaDilemma_000701-T1 -            538 Ig_3                 PF13927.7     79   1.8e-39  129.4   3.7   2   3   7.2e-16     7e-14   47.4   0.1     1    78   177   245   177   246 0.90 EuglossaDilemma_000701
EuglossaDilemma_000701-T1 -            538 Ig_3                 PF13927.7     79   1.8e-39  129.4   3.7   3   3   6.6e-15   6.4e-13   44.3   0.0     2    79   264   341   263   341 0.95 EuglossaDilemma_000701
EuglossaDilemma_000705-T1 -            460 Ig_3                 PF13927.7     79   1.9e-38  126.1   0.1   1   3     2e-12     2e-10   36.4   0.1     9    77    46   123    38   124 0.81 EuglossaDilemma_000705
EuglossaDilemma_000705-T1 -            460 Ig_3                 PF13927.7     79   1.9e-38  126.1   0.1   2   3   2.7e-14   2.6e-12   42.4   0.0    12    79   154   223   140   223 0.81 EuglossaDilemma_000705
EuglossaDilemma_000705-T1 -            460 Ig_3                 PF13927.7     79   1.9e-38  126.1   0.1   3   3     1e-14   9.9e-13   43.7   0.0     1    79   240   323   240   323 0.87 EuglossaDilemma_000705
EuglossaDilemma_000615-T1 -            666 Ig_3                 PF13927.7     79   5.6e-27   89.4   8.5   1   2     1e-11     1e-09   34.1   0.0     8    79   119   186   110   186 0.85 EuglossaDilemma_000615
EuglossaDilemma_000615-T1 -            666 Ig_3                 PF13927.7     79   5.6e-27   89.4   8.5   2   2   1.5e-10   1.5e-08   30.3   0.3     8    79   208   283   204   283 0.82 EuglossaDilemma_000615
EuglossaDilemma_000617-T1 -            117 Ig_3                 PF13927.7     79   1.6e-12   43.0   0.0   1   1   3.2e-14   3.1e-12   42.1   0.0    14    79     6    71     2    71 0.89 EuglossaDilemma_000617
EuglossaDilemma_000678-T1 -           2727 Ins145_P3_rec        PF08709.12   213   4.6e-92  302.1   0.0   1   1   2.8e-94   1.6e-91  300.3   0.0     2   213     7   232     6   232 0.97 EuglossaDilemma_000678
EuglossaDilemma_000678-T1 -           2727 Ion_trans            PF00520.32   245   2.8e-19   64.5   0.0   1   1   4.7e-22   2.8e-19   64.5   0.0    99   244  2388  2579  2383  2580 0.85 EuglossaDilemma_000678
EuglossaDilemma_001028-T1 -            670 Ion_trans_2          PF07885.17    79   3.2e-11   38.3   3.3   1   1   1.2e-13   7.2e-11   37.1   3.3     4    66    55   118    46   129 0.65 EuglossaDilemma_001028
EuglossaDilemma_000847-T1 -           1077 Kdo                  PF06293.15   207   8.8e-07   23.6   0.0   1   1   5.5e-09   1.6e-06   22.8   0.0    50   166   522   633   502   640 0.78 EuglossaDilemma_000847
EuglossaDilemma_000772-T1 -           1277 Kinesin              PF00225.24   333   1.2e-81  269.3   0.2   1   1   4.2e-84   1.2e-81  269.3   0.2    69   333     3   329     1   329 0.96 EuglossaDilemma_000772
EuglossaDilemma_000880-T1 -           1169 Kinesin              PF00225.24   333   2.9e-69  228.7   2.0   1   1   9.8e-72   2.9e-69  228.7   2.0     2   333    11   323    10   323 0.93 EuglossaDilemma_000880
EuglossaDilemma_001148-T1 -            592 LacY_symp            PF01306.20   413   6.3e-11   36.8  20.1   1   2   9.9e-09   5.8e-06   20.4   2.0    14   103    14   100     2   117 0.81 EuglossaDilemma_001148
EuglossaDilemma_001148-T1 -            592 LacY_symp            PF01306.20   413   6.3e-11   36.8  20.1   2   2   4.8e-09   2.8e-06   21.5  10.5   135   377   285   530   257   559 0.81 EuglossaDilemma_001148
EuglossaDilemma_001033-T1 -            144 Laps                 PF10169.10   127   6.4e-47  154.5  12.9   1   1   1.1e-49   6.4e-47  154.5  12.9     1   123     3   127     3   131 0.94 EuglossaDilemma_001033
EuglossaDilemma_000955-T1 -            657 Ldl_recept_a         PF00057.19    37   9.9e-39  126.5  55.5   1   4   3.4e-15     2e-12   42.4   8.8     2    37    23    60    22    60 0.95 EuglossaDilemma_000955
EuglossaDilemma_000955-T1 -            657 Ldl_recept_a         PF00057.19    37   9.9e-39  126.5  55.5   2   4   9.7e-12   5.7e-09   31.3   5.1     3    37    67   103    66   103 0.91 EuglossaDilemma_000955
EuglossaDilemma_000955-T1 -            657 Ldl_recept_a         PF00057.19    37   9.9e-39  126.5  55.5   3   4   7.8e-15   4.6e-12   41.2   9.0     3    37   114   150   112   150 0.95 EuglossaDilemma_000955
EuglossaDilemma_000955-T1 -            657 Ldl_recept_a         PF00057.19    37   9.9e-39  126.5  55.5   4   4   5.9e-12   3.4e-09   32.0   4.2     3    34   155   186   154   191 0.90 EuglossaDilemma_000955
EuglossaDilemma_000787-T1 -            904 Lig_chan             PF00060.27   149   1.1e-46  153.6   0.5   1   1   4.4e-49   2.6e-46  152.4   0.5     2   149   524   823   523   823 0.98 EuglossaDilemma_000787
EuglossaDilemma_000787-T1 -            904 Lig_chan-Glu_bd      PF10613.10   116   1.5e-29   97.8   0.0   1   1   9.7e-32   5.7e-29   95.9   0.0    11   115   399   509   389   510 0.86 EuglossaDilemma_000787
EuglossaDilemma_000848-T1 -           1065 Lipase               PF00151.20   336   4.5e-78  258.0   0.0   1   1   2.3e-80   6.7e-78  257.5   0.0     2   336    69   395    68   395 0.92 EuglossaDilemma_000848
EuglossaDilemma_000946-T1 -            303 Lipase               PF00151.20   336   9.8e-46  151.7   0.0   1   1   4.8e-48   1.4e-45  151.2   0.0    73   288    73   267    58   277 0.92 EuglossaDilemma_000946
EuglossaDilemma_001020-T1 -            539 LON_substr_bdg       PF02190.17   205   3.9e-14   48.1   0.0   1   1   1.9e-16   1.1e-13   46.6   0.0     6   203   301   497   296   499 0.83 EuglossaDilemma_001020
EuglossaDilemma_000838-T1 -            512 LRR_1                PF00560.34    23   1.4e-08   29.6  47.3   1   1   0.00032     0.063    9.3   0.7     1    20   132   150   132   153 0.80 EuglossaDilemma_000838
EuglossaDilemma_000838-T1 -            512 LRR_4                PF12799.8     43   7.3e-36  116.7  62.4   1   1   2.2e-10   1.2e-08   30.4   5.2     1    38   108   146   108   151 0.87 EuglossaDilemma_000838
EuglossaDilemma_000646-T1 -            893 LRR_4                PF12799.8     43   6.4e-23   75.7  35.9   1   2   3.7e-11     2e-09   32.9   1.5     2    42   176   216   175   218 0.90 EuglossaDilemma_000646
EuglossaDilemma_000646-T1 -            893 LRR_4                PF12799.8     43   6.4e-23   75.7  35.9   2   2   5.2e-10   2.8e-08   29.2   2.6     2    38   220   258   219   263 0.88 EuglossaDilemma_000646
EuglossaDilemma_000964-T1 -            131 LRR_4                PF12799.8     43   3.7e-17   57.4  17.1   1   2   2.3e-09   1.2e-07   27.2   2.5     3    41    44    82    42    86 0.86 EuglossaDilemma_000964
EuglossaDilemma_000964-T1 -            131 LRR_4                PF12799.8     43   3.7e-17   57.4  17.1   2   2   2.7e-10   1.4e-08   30.1   5.0     2    40    65   103    64   106 0.89 EuglossaDilemma_000964
EuglossaDilemma_001162-T1 -           1204 LRR_4                PF12799.8     43   4.8e-12   41.2   6.2   1   1   1.1e-09   5.7e-08   28.2   0.1     1    38    54    93    54    95 0.88 EuglossaDilemma_001162
EuglossaDilemma_000704-T1 -            330 LRR_5                PF13306.7    128     1e-10   36.8   1.0   1   1   1.8e-12   5.3e-10   34.5   0.0    20   112    88   184    67   189 0.87 EuglossaDilemma_000704
EuglossaDilemma_001162-T1 -           1204 LRR_5                PF13306.7    128   1.1e-08   30.2   0.0   1   1   9.3e-11   2.7e-08   29.0   0.0    21   123    17   124     7   136 0.73 EuglossaDilemma_001162
EuglossaDilemma_001146-T1 -            625 LRR_6                PF13516.7     24   8.4e-24   76.9  10.2   1   5   3.4e-05    0.0067   11.8   0.0     2    24    51    73    50    73 0.89 EuglossaDilemma_001146
EuglossaDilemma_001146-T1 -            625 LRR_6                PF13516.7     24   8.4e-24   76.9  10.2   2   5   0.00013     0.025   10.0   0.0     4    23   117   136   115   137 0.89 EuglossaDilemma_001146
EuglossaDilemma_001146-T1 -            625 LRR_6                PF13516.7     24   8.4e-24   76.9  10.2   3   5   0.00025     0.048    9.1   0.2     1    24   144   167   144   167 0.93 EuglossaDilemma_001146
EuglossaDilemma_001146-T1 -            625 LRR_6                PF13516.7     24   8.4e-24   76.9  10.2   4   5     2e-07     4e-05   18.7   0.1     1    24   239   262   239   262 0.95 EuglossaDilemma_001146
EuglossaDilemma_001146-T1 -            625 LRR_6                PF13516.7     24   8.4e-24   76.9  10.2   5   5     2e-05    0.0038   12.5   0.0     4    20   301   317   300   321 0.88 EuglossaDilemma_001146
EuglossaDilemma_001180-T1 -            450 LRR_6                PF13516.7     24   5.5e-17   55.7  10.5   1   3   2.4e-06   0.00047   15.4   0.1     3    23   186   206   184   207 0.92 EuglossaDilemma_001180
EuglossaDilemma_001180-T1 -            450 LRR_6                PF13516.7     24   5.5e-17   55.7  10.5   2   3   9.3e-06    0.0018   13.5   0.1     2    24   290   313   289   313 0.93 EuglossaDilemma_001180
EuglossaDilemma_001180-T1 -            450 LRR_6                PF13516.7     24   5.5e-17   55.7  10.5   3   3   3.8e-06   0.00074   14.8   0.0     3    24   317   339   315   339 0.90 EuglossaDilemma_001180
EuglossaDilemma_000878-T1 -            537 LRR_6                PF13516.7     24   2.7e-07   25.5   0.6   1   1   8.7e-07   0.00017   16.8   0.1     2    17   214   229   213   230 0.93 EuglossaDilemma_000878
EuglossaDilemma_000838-T1 -            512 LRR_8                PF13855.7     61     3e-46  150.3  64.4   1   5   1.3e-14   9.9e-13   42.9   9.6     2    61   109   166   108   166 0.97 EuglossaDilemma_000838
EuglossaDilemma_000838-T1 -            512 LRR_8                PF13855.7     61     3e-46  150.3  64.4   2   5   3.2e-11   2.3e-09   32.1   4.1     3    61   179   235   177   235 0.98 EuglossaDilemma_000838
EuglossaDilemma_000838-T1 -            512 LRR_8                PF13855.7     61     3e-46  150.3  64.4   3   5   3.1e-10   2.3e-08   28.9   0.3     2    61   246   303   245   303 0.89 EuglossaDilemma_000838
EuglossaDilemma_000838-T1 -            512 LRR_8                PF13855.7     61     3e-46  150.3  64.4   4   5     3e-14   2.2e-12   41.8   0.3     3    61   269   326   267   326 0.98 EuglossaDilemma_000838
EuglossaDilemma_000838-T1 -            512 LRR_8                PF13855.7     61     3e-46  150.3  64.4   5   5   4.9e-12   3.6e-10   34.7   0.2     2    60   292   348   291   349 0.97 EuglossaDilemma_000838
EuglossaDilemma_001162-T1 -           1204 LRR_8                PF13855.7     61   5.7e-39  126.9  19.1   1   3   3.1e-16   2.2e-14   48.2   1.9     7    61    12    66    12    66 0.98 EuglossaDilemma_001162
EuglossaDilemma_001162-T1 -           1204 LRR_8                PF13855.7     61   5.7e-39  126.9  19.1   2   3   8.4e-22   6.1e-20   66.0   1.3     3    61    32    90    30    90 0.98 EuglossaDilemma_001162
EuglossaDilemma_001162-T1 -           1204 LRR_8                PF13855.7     61   5.7e-39  126.9  19.1   3   3   3.1e-14   2.3e-12   41.7   1.6     3    61    80   138    80   138 0.98 EuglossaDilemma_001162
EuglossaDilemma_000704-T1 -            330 LRR_8                PF13855.7     61   1.4e-33  109.6  20.0   1   3     6e-13   4.4e-11   37.6   1.5     2    61    79   138    78   138 0.97 EuglossaDilemma_000704
EuglossaDilemma_000704-T1 -            330 LRR_8                PF13855.7     61   1.4e-33  109.6  20.0   2   3   4.1e-15     3e-13   44.5   0.4     2    61   103   162   102   162 0.97 EuglossaDilemma_000704
EuglossaDilemma_000704-T1 -            330 LRR_8                PF13855.7     61   1.4e-33  109.6  20.0   3   3     3e-13   2.2e-11   38.6   0.5     2    53   127   178   126   185 0.93 EuglossaDilemma_000704
EuglossaDilemma_000965-T1 -            815 LRR_8                PF13855.7     61   5.4e-26   85.4  58.7   1   1   3.2e-10   2.4e-08   28.9   4.4     1    61   662   720   662   720 0.97 EuglossaDilemma_000965
EuglossaDilemma_000732-T1 -            437 LRR_8                PF13855.7     61   3.4e-24   79.6  46.6   1   1   1.4e-15     1e-13   46.1   3.0     2    61    91   151    90   151 0.98 EuglossaDilemma_000732
EuglossaDilemma_000646-T1 -            893 LRR_8                PF13855.7     61     2e-20   67.5  26.0   1   1     5e-12   3.6e-10   34.7   6.5     2    61   220   277   219   277 0.98 EuglossaDilemma_000646
EuglossaDilemma_000870-T1 -            246 LRR_9                PF14580.7    175   7.9e-96  313.8   1.3   1   1     7e-98     1e-95  313.4   1.3     1   175     1   175     1   175 1.00 EuglossaDilemma_000870
EuglossaDilemma_000646-T1 -            893 LRR_9                PF14580.7    175   6.1e-18   60.1  12.0   1   1   1.1e-11   1.6e-09   32.7   2.7    46   116   157   225   130   233 0.90 EuglossaDilemma_000646
EuglossaDilemma_001004-T1 -            490 Mannosyl_trans2      PF04188.14   443   4.2e-85  281.8  43.1   1   1   9.7e-88   5.7e-85  281.4  43.1     3   443     7   490     5   490 0.85 EuglossaDilemma_001004
EuglossaDilemma_000723-T1 -            143 MAS20                PF02064.16   132   4.7e-40  131.9   1.4   1   1   2.9e-42   1.7e-39  130.1   1.4     5   132    14   122     9   122 0.88 EuglossaDilemma_000723
EuglossaDilemma_001144-T1 -            147 MBF1                 PF08523.11    75   6.8e-26   85.7   2.3   1   1   2.3e-28   1.4e-25   84.8   2.3     1    75     2    72     2    72 0.93 EuglossaDilemma_001144
EuglossaDilemma_000668-T1 -            134 MBF2                 PF15868.6     90   3.2e-29   96.5   0.0   1   1   7.5e-32   4.4e-29   96.1   0.0     1    89    44   131    44   132 0.97 EuglossaDilemma_000668
EuglossaDilemma_001164-T1 -            351 MDD_C                PF18376.2    187   4.6e-71  233.6   0.0   1   1   1.1e-73   6.4e-71  233.1   0.0     1   185   133   319   133   321 0.93 EuglossaDilemma_001164
EuglossaDilemma_000779-T1 -            227 Med7                 PF05983.12   193   1.4e-47  157.5   3.3   1   1   6.4e-49   3.7e-46  152.8   3.3     2   193    10   166     9   166 0.94 EuglossaDilemma_000779
EuglossaDilemma_001090-T1 -            299 Metallophos          PF00149.29   205   1.8e-15   53.1   0.4   1   1   4.8e-18   2.8e-15   52.5   0.4     1   204    42   257    42   258 0.60 EuglossaDilemma_001090
EuglossaDilemma_000892-T1 -            221 Methyltransf_11      PF08241.13    96   3.5e-12   42.0   0.0   1   1   1.4e-14     8e-12   40.9   0.0     2    96    68   174    67   174 0.77 EuglossaDilemma_000892
EuglossaDilemma_000892-T1 -            221 Methyltransf_12      PF08242.13    99   1.3e-09   33.9   0.0   1   1   7.5e-12   4.4e-09   32.2   0.0     2    99    68   172    67   172 0.78 EuglossaDilemma_000892
EuglossaDilemma_000892-T1 -            221 Methyltransf_23      PF13489.7    165   2.7e-11   38.7   0.0   1   1   8.8e-14   5.1e-11   37.8   0.0    10   121    51   178    42   197 0.78 EuglossaDilemma_000892
EuglossaDilemma_000892-T1 -            221 Methyltransf_25      PF13649.7     97   1.9e-14   49.3   0.0   1   1   6.6e-17   3.9e-14   48.4   0.0     1    97    66   170    66   170 0.80 EuglossaDilemma_000892
EuglossaDilemma_000892-T1 -            221 Methyltransf_31      PF13847.7    152   9.3e-21   69.4   0.1   1   1     2e-23   1.2e-20   69.1   0.1     2   129    61   191    60   219 0.80 EuglossaDilemma_000892
EuglossaDilemma_000892-T1 -            221 Methyltransf_4       PF02390.18   173   6.6e-06   20.9   0.1   1   1   1.7e-08   9.7e-06   20.3   0.1     4    60    65   120    62   194 0.82 EuglossaDilemma_000892
EuglossaDilemma_000596-T1 -            631 MFS_1                PF07690.17   353     9e-33  108.8  33.0   1   1   7.7e-35     9e-33  108.8  33.0     7   352   230   586   219   587 0.83 EuglossaDilemma_000596
EuglossaDilemma_000592-T1 -            474 MFS_1                PF07690.17   353   2.4e-26   87.6  52.7   1   1   1.2e-27   1.4e-25   85.1  27.4     2   352    17   420    16   421 0.83 EuglossaDilemma_000592
EuglossaDilemma_001148-T1 -            592 MFS_1                PF07690.17   353   1.4e-22   75.3  38.8   1   1   8.7e-18     1e-15   52.7  17.0    83   351   254   517   246   519 0.77 EuglossaDilemma_001148
EuglossaDilemma_000972-T1 -            192 MFS_1                PF07690.17   353   1.8e-19   65.0  15.9   1   1     2e-21   2.3e-19   64.6  15.9     4   167    20   181    16   185 0.84 EuglossaDilemma_000972
EuglossaDilemma_001148-T1 -            592 MFS_1_like           PF12832.8    385   3.1e-73  242.0  20.0   1   1   6.4e-76   3.8e-73  241.7  20.0     3   382    11   534     9   537 0.91 EuglossaDilemma_001148
EuglossaDilemma_000880-T1 -           1169 Microtub_bd          PF16796.6    155   5.8e-23   76.7   0.1   1   1   9.9e-26   5.8e-23   76.7   0.1    36   155    23   145     1   145 0.82 EuglossaDilemma_000880
EuglossaDilemma_000684-T1 -            506 MIG-14_Wnt-bd        PF06664.13   295   1.9e-74  245.7  12.1   1   2   1.5e-31   8.8e-29   95.7   0.2     1   107   183   289   183   293 0.97 EuglossaDilemma_000684
EuglossaDilemma_000684-T1 -            506 MIG-14_Wnt-bd        PF06664.13   295   1.9e-74  245.7  12.1   2   2   3.3e-50     2e-47  157.0   3.0   145   295   289   465   287   465 0.93 EuglossaDilemma_000684
EuglossaDilemma_000678-T1 -           2727 MIR                  PF02815.20   186     1e-68  226.0   0.1   1   1   9.1e-70   5.4e-67  220.4   0.0     2   185   236   420   235   421 0.96 EuglossaDilemma_000678
EuglossaDilemma_000849-T1 -            118 Mitoc_L55            PF09776.10   116   1.4e-30  100.6   0.2   1   1   2.7e-33   1.6e-30  100.5   0.2    21   111    29   117    11   118 0.93 EuglossaDilemma_000849
EuglossaDilemma_001129-T1 -            309 Mito_carr            PF00153.28    97     1e-70  229.0   2.9   1   3   1.7e-28     1e-25   84.7   0.0     4    95     6   100     4   102 0.94 EuglossaDilemma_001129
EuglossaDilemma_001129-T1 -            309 Mito_carr            PF00153.28    97     1e-70  229.0   2.9   2   3   2.6e-30   1.5e-27   90.6   0.1     2    94   108   200   107   203 0.97 EuglossaDilemma_001129
EuglossaDilemma_001129-T1 -            309 Mito_carr            PF00153.28    97     1e-70  229.0   2.9   3   3   1.1e-18   6.6e-16   53.2   0.1     7    94   209   296   203   299 0.90 EuglossaDilemma_001129
EuglossaDilemma_000846-T1 -            573 MMR_HSR1             PF01926.24   114   5.3e-19   63.6   3.8   1   1   6.4e-18   9.3e-16   53.1   0.1     1    67   262   326   262   363 0.78 EuglossaDilemma_000846
EuglossaDilemma_000883-T1 -           1001 MMR_HSR1             PF01926.24   114   1.4e-08   30.0   4.2   1   1   2.9e-10   4.3e-08   28.4   0.1     2   114   449   572   448   572 0.81 EuglossaDilemma_000883
EuglossaDilemma_000875-T1 -            186 MMR_HSR1             PF01926.24   114   2.5e-07   26.0   0.0   1   1     3e-09   4.4e-07   25.2   0.0     3   114    24   131    22   131 0.78 EuglossaDilemma_000875
EuglossaDilemma_000611-T1 -            844 MMR_HSR1             PF01926.24   114   3.4e-07   25.6   0.1   1   1   5.3e-09   7.8e-07   24.4   0.1     7   111    27   160    21   164 0.71 EuglossaDilemma_000611
EuglossaDilemma_000765-T1 -            125 MPC                  PF03650.14   110   9.8e-42  136.8   0.1   1   1   1.9e-44   1.1e-41  136.6   0.1     2   100    20   118    19   125 0.94 EuglossaDilemma_000765
EuglossaDilemma_001041-T1 -           4664 MT                   PF12777.8    344   1.1e-42  141.5   6.3   1   1   3.2e-45   1.9e-42  140.7   6.3     2   337  3241  3583  3240  3589 0.91 EuglossaDilemma_001041
EuglossaDilemma_000892-T1 -            221 MTS                  PF05175.15   170   4.3e-10   34.6   0.0   1   1   1.4e-12   8.4e-10   33.7   0.0    26    93    57   123    51   130 0.87 EuglossaDilemma_000892
EuglossaDilemma_001118-T1 -            948 Mut7-C               PF01927.17   146   2.4e-25   84.5   2.0   1   2   1.1e-19   6.5e-17   57.2   0.2     2   105   712   820   711   839 0.85 EuglossaDilemma_001118
EuglossaDilemma_001118-T1 -            948 Mut7-C               PF01927.17   146   2.4e-25   84.5   2.0   2   2   5.3e-10   3.1e-07   25.8   0.1   110   142   906   938   888   941 0.86 EuglossaDilemma_001118
EuglossaDilemma_001064-T1 -            380 Myosin_tail_1        PF01576.20  1081   2.2e-25   83.8  72.4   1   1   4.4e-28   2.6e-25   83.6  72.4   374   741     8   376     2   380 0.96 EuglossaDilemma_001064
EuglossaDilemma_000685-T1 -            790 N1221                PF07923.14   289   5.2e-55  181.8   4.9   1   1   1.4e-57   8.3e-55  181.1   4.9     2   250     8   266     7   279 0.90 EuglossaDilemma_000685
EuglossaDilemma_000933-T1 -            624 NAC                  PF01849.19    57     1e-22   75.1   0.0   1   1   4.5e-25   2.6e-22   73.8   0.0     1    57   474   530   474   530 0.98 EuglossaDilemma_000933
EuglossaDilemma_000834-T1 -             94 NADH_B2              PF14813.7     69   3.7e-27   89.2   8.4   1   1   7.7e-30   4.5e-27   88.9   8.4     4    68    31    94    28    94 0.96 EuglossaDilemma_000834
EuglossaDilemma_000764-T1 -           1374 NB-ARC               PF00931.23   252   2.9e-18   61.1   0.4   1   1     1e-20     6e-18   60.1   0.4     1   230   118   349   118   370 0.75 EuglossaDilemma_000764
EuglossaDilemma_001049-T1 -            502 Ndr                  PF03096.15   283  6.9e-106  348.2   0.0   1   1  1.5e-108  8.8e-106  347.9   0.0     1   282   196   484   196   485 0.98 EuglossaDilemma_001049
EuglossaDilemma_000869-T1 -            118 NDUF_B7              PF05676.14    63   3.6e-21   69.8   7.8   1   1   8.3e-24   4.9e-21   69.4   7.8     4    63    37    96    35    96 0.96 EuglossaDilemma_000869
EuglossaDilemma_000643-T1 -            971 NFACT-C              PF11923.9    108   9.3e-30   97.9   0.3   1   1   1.6e-32   9.3e-30   97.9   0.3     5   108   873   962   871   962 0.97 EuglossaDilemma_000643
EuglossaDilemma_000643-T1 -            971 NFACT-R_1            PF05670.14   111   1.5e-35  117.3   0.0   1   1   9.2e-38   5.4e-35  115.6   0.0     1   111   492   602   492   602 0.99 EuglossaDilemma_000643
EuglossaDilemma_000996-T1 -            283 NIPSNAP              PF07978.14   102     5e-43  140.7   1.7   1   2   3.5e-10     2e-07   26.4   0.1     1    88    70   159    70   173 0.83 EuglossaDilemma_000996
EuglossaDilemma_000996-T1 -            283 NIPSNAP              PF07978.14   102     5e-43  140.7   1.7   2   2   1.9e-37   1.1e-34  113.9   0.2     1   102   184   281   184   281 1.00 EuglossaDilemma_000996
EuglossaDilemma_000878-T1 -            537 NTF2                 PF02136.21   120   6.4e-11   38.1   0.6   1   1   5.8e-13   3.4e-10   35.7   0.6     3   116   305   447   303   450 0.89 EuglossaDilemma_000878
EuglossaDilemma_000612-T1 -            381 NTPase_I-T           PF01931.19   163   5.1e-10   34.6   0.1   1   1   1.5e-12   8.7e-10   33.8   0.1     2   112   202   317   201   323 0.85 EuglossaDilemma_000612
EuglossaDilemma_001000-T1 -            608 NTP_transf_2         PF01909.24    94   2.1e-14   48.8   0.1   1   1   9.1e-17   5.3e-14   47.5   0.1     1    90   181   289   181   293 0.87 EuglossaDilemma_001000
EuglossaDilemma_001148-T1 -            592 Nuc_H_symport        PF03825.17   400   5.2e-15   50.4  13.2   1   1     1e-13   6.1e-11   37.0   8.3    90   366   252   530   243   558 0.77 EuglossaDilemma_001148
EuglossaDilemma_001159-T1 -            228 NUDIX_2              PF13869.7    188   1.3e-80  264.5   0.0   1   1   2.7e-83   1.6e-80  264.3   0.0     2   188    37   223    36   223 0.99 EuglossaDilemma_001159
EuglossaDilemma_001005-T1 -           1071 OB_NTP_bind          PF07717.17    83   7.6e-10   34.3   0.1   1   1   3.8e-12   2.2e-09   32.8   0.1     1    81   826   934   826   936 0.83 EuglossaDilemma_001005
EuglossaDilemma_001135-T1 -            504 p450                 PF00067.23   463  8.6e-108  356.1   0.1   1   1  3.3e-110  9.7e-108  356.0   0.1     1   462    28   491    28   492 0.95 EuglossaDilemma_001135
EuglossaDilemma_001134-T1 -            490 p450                 PF00067.23   463   2.3e-97  321.7   0.1   1   1  9.1e-100   2.7e-97  321.5   0.1     1   462    29   486    29   487 0.95 EuglossaDilemma_001134
EuglossaDilemma_001000-T1 -            608 PAP_assoc            PF03828.20    63   3.6e-18   60.8   1.3   1   1   1.5e-20     9e-18   59.5   0.0     1    62   344   403   344   404 0.93 EuglossaDilemma_001000
EuglossaDilemma_000936-T1 -            231 PCO_ADO              PF07847.13   201   1.2e-41  137.6   0.1   1   1   2.3e-44   1.4e-41  137.4   0.1     1   200    37   229    37   230 0.87 EuglossaDilemma_000936
EuglossaDilemma_000981-T1 -            376 PDCD7                PF16021.6    306   2.3e-80  265.2  28.3   1   1   5.3e-83   3.1e-80  264.7  28.3     2   306    84   371    83   371 0.96 EuglossaDilemma_000981
EuglossaDilemma_001015-T1 -            632 PDEase_I             PF00233.20   238   1.7e-85  281.6   4.9   1   1   4.6e-88   2.7e-85  281.0   4.9     1   229   332   553   332   560 0.95 EuglossaDilemma_001015
EuglossaDilemma_001015-T1 -            632 PDEase_I_N           PF08499.13    61   2.4e-33  109.0   0.1   1   1   8.4e-36   4.9e-33  108.0   0.1     1    61   187   247   187   247 0.99 EuglossaDilemma_001015
EuglossaDilemma_000897-T1 -            973 Peptidase_M1         PF01433.21   218   3.5e-84  276.9   2.0   1   1     1e-86   5.9e-84  276.1   2.0     1   218   331   550   331   550 0.99 EuglossaDilemma_000897
EuglossaDilemma_000897-T1 -            973 Peptidase_M1_N       PF17900.2    186   3.2e-47  156.3   1.1   1   1   9.6e-50   5.6e-47  155.5   0.5     2   186   107   296   106   296 0.96 EuglossaDilemma_000897
EuglossaDilemma_001119-T1 -            482 Peptidase_M41        PF01434.19   191   8.5e-44  144.8   1.3   1   1   5.9e-44   3.4e-41  136.3   0.0     2   119   320   437   319   441 0.94 EuglossaDilemma_001119
EuglossaDilemma_001140-T1 -            434 Peptidase_S10        PF00450.23   416   4.5e-90  298.1   1.9   1   1   9.4e-93   5.5e-90  297.9   1.9     9   414    27   433    21   434 0.92 EuglossaDilemma_001140
EuglossaDilemma_000650-T1 -           1120 Peptidase_S8         PF00082.23   277   8.9e-44  145.0   0.0   1   1   2.4e-46   1.4e-43  144.3   0.0     1   276   215   477   215   478 0.90 EuglossaDilemma_000650
EuglossaDilemma_000967-T1 -           1204 PH                   PF00169.30   105   4.9e-19   64.0   0.0   1   1   4.1e-21   2.4e-18   61.8   0.0     1   104  1069  1191  1069  1192 0.88 EuglossaDilemma_000967
EuglossaDilemma_001074-T1 -           2164 PHR                  PF08005.13   152   2.5e-85  279.8   0.0   1   2   1.3e-45   7.8e-43  141.9   0.0     1   151  1171  1320  1171  1321 0.98 EuglossaDilemma_001074
EuglossaDilemma_001074-T1 -           2164 PHR                  PF08005.13   152   2.5e-85  279.8   0.0   2   2   1.3e-43   7.6e-41  135.4   0.0     1   152  1668  1823  1668  1823 0.97 EuglossaDilemma_001074
EuglossaDilemma_001116-T1 -            282 PhyH                 PF05721.14   211   3.4e-56  186.0   0.0   1   1   7.2e-59   4.2e-56  185.7   0.0     1   211     8   250     8   250 0.94 EuglossaDilemma_001116
EuglossaDilemma_001117-T1 -            893 PIN_4                PF13638.7    131   8.8e-26   85.9   0.3   1   1   1.5e-28   8.8e-26   85.9   0.3     1   127   417   552   417   555 0.89 EuglossaDilemma_001117
EuglossaDilemma_000604-T1 -           5763 Pkinase              PF00069.26   264  2.5e-100  330.4   0.0   1   2   3.9e-58   3.3e-56  185.7   0.0     2   264  4729  4980  4728  4980 0.93 EuglossaDilemma_000604
EuglossaDilemma_000604-T1 -           5763 Pkinase              PF00069.26   264  2.5e-100  330.4   0.0   2   2   7.7e-45   6.4e-43  142.1   0.0     1   264  5442  5696  5442  5696 0.91 EuglossaDilemma_000604
EuglossaDilemma_000697-T1 -            364 Pkinase              PF00069.26   264   7.8e-70  230.4   0.0   1   1   1.3e-71   1.1e-69  229.9   0.0     5   264    27   284    24   284 0.91 EuglossaDilemma_000697
EuglossaDilemma_000641-T1 -            719 Pkinase              PF00069.26   264     2e-57  189.7   0.0   1   2   7.8e-41   6.5e-39  129.0   0.2     2   147    81   228    80   242 0.93 EuglossaDilemma_000641
EuglossaDilemma_000641-T1 -            719 Pkinase              PF00069.26   264     2e-57  189.7   0.0   2   2   3.1e-19   2.6e-17   58.2   0.0   155   259   575   669   565   674 0.83 EuglossaDilemma_000641
EuglossaDilemma_000847-T1 -           1077 Pkinase              PF00069.26   264   1.2e-46  154.4   0.0   1   1   2.9e-48   2.4e-46  153.4   0.0     4   259   493   742   492   744 0.89 EuglossaDilemma_000847
EuglossaDilemma_000693-T1 -            559 Pkinase              PF00069.26   264   6.3e-29   96.3   5.7   1   1   1.2e-30   9.7e-29   95.7   5.7     1   136   241   380   241   391 0.92 EuglossaDilemma_000693
EuglossaDilemma_000642-T1 -            499 Pkinase              PF00069.26   264   1.7e-18   62.1   0.2   1   1     2e-20   1.7e-18   62.1   0.2    67   203   121   263   115   330 0.78 EuglossaDilemma_000642
EuglossaDilemma_000691-T1 -            263 Pkinase              PF00069.26   264   2.7e-14   48.3   0.0   1   1   4.8e-16     4e-14   47.7   0.0   177   264     2   135     1   135 0.84 EuglossaDilemma_000691
EuglossaDilemma_000847-T1 -           1077 Pkinase_fungal       PF17667.2    395     3e-08   27.9   0.0   1   1   1.2e-10   6.9e-08   26.8   0.0   298   387   588   676   578   683 0.90 EuglossaDilemma_000847
EuglossaDilemma_000604-T1 -           5763 PK_Tyr_Ser-Thr       PF07714.18   259   3.8e-55  182.1   0.0   1   2   2.4e-31   2.4e-29   97.6   0.0     3   252  4730  4971  4728  4977 0.90 EuglossaDilemma_000604
EuglossaDilemma_000604-T1 -           5763 PK_Tyr_Ser-Thr       PF07714.18   259   3.8e-55  182.1   0.0   2   2   1.5e-26   1.5e-24   81.8   0.0     3   257  5444  5692  5442  5693 0.88 EuglossaDilemma_000604
EuglossaDilemma_000847-T1 -           1077 PK_Tyr_Ser-Thr       PF07714.18   259   3.9e-49  162.4   0.0   1   1   5.8e-51   5.7e-49  161.9   0.0     4   259   493   745   491   745 0.86 EuglossaDilemma_000847
EuglossaDilemma_000641-T1 -            719 PK_Tyr_Ser-Thr       PF07714.18   259   8.2e-33  108.9   0.0   1   1   7.9e-28   7.8e-26   86.0   0.1     2   154    81   230    80   244 0.89 EuglossaDilemma_000641
EuglossaDilemma_000697-T1 -            364 PK_Tyr_Ser-Thr       PF07714.18   259   6.6e-31  102.7   0.0   1   1   9.8e-33   9.6e-31  102.1   0.0     5   256    27   279    24   281 0.80 EuglossaDilemma_000697
EuglossaDilemma_000693-T1 -            559 PK_Tyr_Ser-Thr       PF07714.18   259   1.9e-14   48.7   3.0   1   1   2.9e-16   2.8e-14   48.2   3.0     3   141   243   380   241   405 0.87 EuglossaDilemma_000693
EuglossaDilemma_000642-T1 -            499 PK_Tyr_Ser-Thr       PF07714.18   259     4e-11   37.8   0.2   1   1   1.2e-12   1.2e-10   36.3   0.2    85   176   135   229    39   319 0.73 EuglossaDilemma_000642
EuglossaDilemma_000652-T1 -            285 PNP_UDP_1            PF01048.21   234   3.8e-38  126.2   0.0   1   1   7.5e-41   4.4e-38  126.0   0.0     1   233     7   256     7   257 0.88 EuglossaDilemma_000652
EuglossaDilemma_001142-T1 -            356 Polysacc_synt_2      PF02719.16   294   1.6e-06   22.7   0.0   1   1   3.9e-09   2.3e-06   22.1   0.0     2   124    11   132    10   139 0.82 EuglossaDilemma_001142
EuglossaDilemma_000722-T1 -            357 Porphobil_deam       PF01379.21   208   3.6e-84  276.6   0.0   1   1   7.8e-87   4.6e-84  276.2   0.0     1   206    10   221    10   223 0.95 EuglossaDilemma_000722
EuglossaDilemma_000722-T1 -            357 Porphobil_deamC      PF03900.16    75   1.5e-16   55.7   0.0   1   1   1.2e-17     7e-15   50.4   0.0     2    54   235   285   234   302 0.84 EuglossaDilemma_000722
EuglossaDilemma_000670-T1 -            476 PP2C                 PF00481.22   258   2.4e-31  104.4   0.0   1   2   2.4e-20   1.4e-17   59.3   0.0    36   151   122   247    99   253 0.86 EuglossaDilemma_000670
EuglossaDilemma_000670-T1 -            476 PP2C                 PF00481.22   258   2.4e-31  104.4   0.0   2   2   2.5e-15   1.5e-12   42.9   0.0   162   249   310   409   302   414 0.84 EuglossaDilemma_000670
EuglossaDilemma_000979-T1 -            433 PPTA                 PF01239.23    32   2.2e-22   72.8  24.5   1   2   8.2e-09   4.8e-06   21.4   0.2     2    31   117   146   116   147 0.93 EuglossaDilemma_000979
EuglossaDilemma_000979-T1 -            433 PPTA                 PF01239.23    32   2.2e-22   72.8  24.5   2   2     2e-10   1.2e-07   26.5   0.4     3    29   166   192   164   194 0.93 EuglossaDilemma_000979
EuglossaDilemma_000850-T1 -            369 PQ-loop              PF04193.15    61   8.3e-39  126.4  22.0   1   2   7.3e-23   4.3e-20   66.5   5.4     1    58   123   180   123   183 0.95 EuglossaDilemma_000850
EuglossaDilemma_000850-T1 -            369 PQ-loop              PF04193.15    61   8.3e-39  126.4  22.0   2   2   2.7e-24   1.6e-21   71.1   1.9     2    58   263   319   262   322 0.96 EuglossaDilemma_000850
EuglossaDilemma_000984-T1 -            632 Prenyltrans          PF00432.22    44   4.7e-26   85.5  12.1   1   4   6.7e-07   0.00039   15.3   0.1     2    36   117   152   116   158 0.94 EuglossaDilemma_000984
EuglossaDilemma_000984-T1 -            632 Prenyltrans          PF00432.22    44   4.7e-26   85.5  12.1   2   4   4.3e-11   2.5e-08   28.8   0.0     1    43   165   207   165   208 0.95 EuglossaDilemma_000984
EuglossaDilemma_000984-T1 -            632 Prenyltrans          PF00432.22    44   4.7e-26   85.5  12.1   3   4   1.1e-10   6.6e-08   27.4   0.1     7    43   223   257   218   258 0.85 EuglossaDilemma_000984
EuglossaDilemma_000984-T1 -            632 Prenyltrans          PF00432.22    44   4.7e-26   85.5  12.1   4   4   4.9e-08   2.9e-05   19.0   0.0     6    44   268   307   264   307 0.94 EuglossaDilemma_000984
EuglossaDilemma_001091-T1 -            342 Pribosyltran         PF00156.28   159   5.1e-16   53.7   0.4   1   1   2.2e-18   1.3e-15   52.4   0.2    15   121   175   271   165   307 0.86 EuglossaDilemma_001091
EuglossaDilemma_001091-T1 -            342 Pribosyltran_N       PF13793.7    116   2.3e-44  145.3   0.1   1   1   7.6e-42   4.4e-39  128.2   0.0     1    99     4   102     4   113 0.97 EuglossaDilemma_001091
EuglossaDilemma_001091-T1 -            342 Pribosyl_synth       PF14572.7    184   2.1e-46  153.4   1.6   1   1   1.7e-41   9.9e-39  128.4   0.5    73   183   227   337   222   338 0.97 EuglossaDilemma_001091
EuglossaDilemma_000892-T1 -            221 PrmA                 PF06325.14   295   3.3e-09   31.7   0.1   1   1     1e-11   5.9e-09   30.9   0.1   152   216    51   118    44   135 0.83 EuglossaDilemma_000892
EuglossaDilemma_001082-T1 -            622 PRMT5                PF05185.17   173   3.3e-72  237.1   0.0   1   1     9e-75   5.3e-72  236.4   0.0     4   173   283   449   281   449 0.97 EuglossaDilemma_001082
EuglossaDilemma_001082-T1 -            622 PRMT5_C              PF17286.3    177   1.5e-56  186.3   1.2   1   1     4e-59   2.3e-56  185.6   1.2     1   176   452   619   452   620 0.94 EuglossaDilemma_001082
EuglossaDilemma_001082-T1 -            622 PRMT5_TIM            PF17285.3    256   7.4e-66  217.1   0.0   1   1     2e-68   1.2e-65  216.4   0.0     1   254    30   273    30   275 0.94 EuglossaDilemma_001082
EuglossaDilemma_001092-T1 -            199 Prok-E2_B            PF14461.7    134   1.3e-07   26.6   0.0   1   1   3.7e-10   2.2e-07   25.9   0.0    32   117    50   130    12   148 0.82 EuglossaDilemma_001092
EuglossaDilemma_001143-T1 -            236 Proteasome           PF00227.27   190   5.2e-34  112.5   0.0   1   1   1.1e-36   6.5e-34  112.2   0.0     2   190    30   221    29   221 0.95 EuglossaDilemma_001143
EuglossaDilemma_001192-T1 -           1066 PRT_C                PF08372.11   156   8.6e-09   30.5   1.9   1   1   2.4e-11   1.4e-08   29.8   0.0    52   140   922  1011   894  1027 0.86 EuglossaDilemma_001192
[truncated: 4,320,008 more chars]
