# Supplementary material for: Prevalent bee venom genes evolved before the aculeate stinger and eusociality
Source: BMC Biol. 2023 Oct 23;21:229. doi: 10.1186/s12915-023-01656-5 (PMC10591384; doi:10.1186/s12915-023-01656-5)
Supplement: Supplementary file 38 — Additional file 38. Genome annotation of Euglossa dilemma. [file 12915_2023_1656_MOESM38_ESM.zip › Euglossa_dilemma.annotation.funannotate181.with.RNAseq.Oct2020/annotations/annotations.transmembrane.txt]

EuglossaDilemma_000004-T1	note	TransMembrane:1 (o6-22i)
EuglossaDilemma_000008-T1	note	TransMembrane:1 (o20-42i)
EuglossaDilemma_000017-T1	note	TransMembrane:10 (i62-86o106-126i138-160o239-258i279-301o313-339i351-372o402-422i434-459o479-496i)
EuglossaDilemma_000018-T1	note	TransMembrane:1 (o52-71i)
EuglossaDilemma_000021-T1	note	TransMembrane:11 (o6-26i61-79o85-103i124-149o155-182i194-215o255-274i281-299o305-321i328-346o358-380i)
EuglossaDilemma_000023-T1	note	TransMembrane:1 (n2-10c18/19o530-554i)
EuglossaDilemma_000026-T1	note	TransMembrane:2 (i31-60o232-257i)
EuglossaDilemma_000029-T1	note	TransMembrane:3 (n3-10c14/15o222-242i283-307o460-483i)
EuglossaDilemma_000030-T1	note	TransMembrane:3 (o177-195i233-259o412-432i)
EuglossaDilemma_000044-T1	note	TransMembrane:7 (i116-135o141-161i173-192o204-223i325-345o351-374i386-408o)
EuglossaDilemma_000046-T1	note	TransMembrane:1 (o1386-1408i)
EuglossaDilemma_000075-T1	note	TransMembrane:12 (i166-184o196-216i254-275o287-305i317-339o370-390i422-442o448-472i493-514o520-544i556-573o593-612i)
EuglossaDilemma_000088-T1	note	TransMembrane:1 (i78-96o)
EuglossaDilemma_000092-T1	note	TransMembrane:6 (i20-42o62-88i95-115o146-165i177-195o218-238i)
EuglossaDilemma_000094-T1	note	TransMembrane:3 (o40-66i133-152o199-220i)
EuglossaDilemma_000095-T1	note	TransMembrane:3 (o45-67i129-151o199-220i)
EuglossaDilemma_000096-T1	note	TransMembrane:8 (i75-96o108-126i467-487o493-512i579-597o641-663i717-737o749-769i)
EuglossaDilemma_000097-T1	note	TransMembrane:6 (i53-75o87-106i144-162o201-229i284-304o316-335i)
EuglossaDilemma_000098-T1	note	TransMembrane:5 (o46-72i84-101o140-161i173-191o203-225i)
EuglossaDilemma_000100-T1	note	TransMembrane:10 (i55-76o88-107i145-164o176-192i199-218o224-243i451-476o488-507i545-564o602-630i)
EuglossaDilemma_000101-T1	note	TransMembrane:3 (o50-72i136-155o197-225i)
EuglossaDilemma_000102-T1	note	TransMembrane:3 (o38-64i131-153o206-230i)
EuglossaDilemma_000103-T1	note	TransMembrane:8 (i48-71o83-101i135-161o215-241i262-280o292-311i338-357o363-382i)
EuglossaDilemma_000104-T1	note	TransMembrane:6 (i45-66o86-103i135-160o213-237i279-299o311-330i)
EuglossaDilemma_000105-T1	note	TransMembrane:5 (o44-70i137-159o212-234i279-299o311-330i)
EuglossaDilemma_000106-T1	note	TransMembrane:4 (i26-49o100-125i163-186o198-218i)
EuglossaDilemma_000107-T1	note	TransMembrane:6 (i48-71o83-101i138-161o202-224i276-299o311-331i)
EuglossaDilemma_000108-T1	note	TransMembrane:5 (i29-52o91-112i164-183o195-215i264-283o)
EuglossaDilemma_000109-T1	note	TransMembrane:3 (i49-71o83-101i138-161o)
EuglossaDilemma_000110-T1	note	TransMembrane:6 (i46-68o80-98i136-155o196-223i279-298o310-330i)
EuglossaDilemma_000111-T1	note	TransMembrane:3 (o45-71i139-161o194-220i)
EuglossaDilemma_000112-T1	note	TransMembrane:7 (i151-174o186-203i243-261o304-328i380-398o410-431i480-499o)
EuglossaDilemma_000113-T1	note	TransMembrane:1 (o43-71i)
EuglossaDilemma_000114-T1	note	TransMembrane:6 (i52-74o80-101i308-330o336-357i531-552o564-586i)
EuglossaDilemma_000115-T1	note	TransMembrane:3 (i52-73o85-104i142-160o)
EuglossaDilemma_000116-T1	note	TransMembrane:3 (i22-43o55-79i146-168o)
EuglossaDilemma_000117-T1	note	TransMembrane:6 (i52-74o80-101i142-165o205-229i283-302o314-338i)
EuglossaDilemma_000119-T1	note	TransMembrane:2 (i12-34o157-180i)
EuglossaDilemma_000120-T1	note	TransMembrane:2 (o938-957i969-989o)
EuglossaDilemma_000127-T1	note	TransMembrane:10 (i193-220o289-313i388-413o445-465i485-503o539-556i588-613o636-658i670-689o695-718i)
EuglossaDilemma_000148-T1	note	TransMembrane:1 (o320-337i)
EuglossaDilemma_000151-T1	note	TransMembrane:1 (i16-35o)
EuglossaDilemma_000158-T1	note	TransMembrane:4 (i34-54o66-87i99-119o125-142i)
EuglossaDilemma_000161-T1	note	TransMembrane:1 (n6-13c18/19o336-361i)
EuglossaDilemma_000163-T1	note	TransMembrane:1 (o760-777i)
EuglossaDilemma_000164-T1	note	TransMembrane:2 (o38-59i66-83o)
EuglossaDilemma_000168-T1	note	TransMembrane:15 (i72-97o131-156i168-190o196-215i227-249o261-279i305-326o369-388i400-422o455-476i821-844o856-876i883-907o913-933i945-964o)
EuglossaDilemma_000172-T1	note	TransMembrane:12 (i45-63o75-96i117-144o232-251i263-283o303-327i339-364o384-410i440-465o471-495i516-537o549-574i)
EuglossaDilemma_000174-T1	note	TransMembrane:4 (i7-27o39-57i148-169o184-207i)
EuglossaDilemma_000182-T1	note	TransMembrane:2 (o175-195i216-236o)
EuglossaDilemma_000189-T1	note	TransMembrane:2 (o811-833i922-942o)
EuglossaDilemma_000190-T1	note	TransMembrane:11 (o44-64i334-359o371-399i406-425o445-467i479-504o552-574i768-784o790-810i862-883o895-915i)
EuglossaDilemma_000191-T1	note	TransMembrane:2 (o77-97i109-130o)
EuglossaDilemma_000196-T1	note	TransMembrane:3 (o531-548i607-629o794-818i)
EuglossaDilemma_000202-T1	note	TransMembrane:3 (n5-15c23/24o536-554i613-634o801-822i)
EuglossaDilemma_000205-T1	note	TransMembrane:1 (i182-200o)
EuglossaDilemma_000208-T1	note	TransMembrane:2 (i65-84o96-115i)
EuglossaDilemma_000211-T1	note	TransMembrane:12 (i78-106o118-141i148-168o174-197i209-231o237-256i304-324o336-359i371-390o396-413i434-455o461-482i)
EuglossaDilemma_000212-T1	note	TransMembrane:6 (i38-59o85-103i124-145o151-175i187-212o232-257i)
EuglossaDilemma_000217-T1	note	TransMembrane:6 (i95-114o329-350i379-401o413-436i456-478o524-549i)
EuglossaDilemma_000219-T1	note	TransMembrane:1 (n6-16c21/22o127-150i)
EuglossaDilemma_000233-T1	note	TransMembrane:2 (o14-41i234-257o)
EuglossaDilemma_000235-T1	note	TransMembrane:2 (o20-45i381-401o)
EuglossaDilemma_000236-T1	note	TransMembrane:2 (o31-56i192-214o)
EuglossaDilemma_000238-T1	note	TransMembrane:1 (o404-426i)
EuglossaDilemma_000248-T1	note	TransMembrane:4 (i21-41o61-87i99-122o134-154i)
EuglossaDilemma_000253-T1	note	TransMembrane:7 (o40-65i77-99o119-140i161-182o202-223i272-294o314-336i)
EuglossaDilemma_000265-T1	note	TransMembrane:1 (o30-55i)
EuglossaDilemma_000266-T1	note	TransMembrane:1 (o51-72i)
EuglossaDilemma_000269-T1	note	TransMembrane:1 (o15-34i)
EuglossaDilemma_000272-T1	note	TransMembrane:1 (i145-163o)
EuglossaDilemma_000278-T1	note	TransMembrane:1 (o776-793i)
EuglossaDilemma_000279-T1	note	TransMembrane:7 (o6-22i29-53o59-82i103-122o142-165i177-193o199-218i)
EuglossaDilemma_000307-T1	note	TransMembrane:1 (i197-221o)
EuglossaDilemma_000317-T1	note	TransMembrane:1 (o242-260i)
EuglossaDilemma_000319-T1	note	TransMembrane:1 (n4-15c20/21o424-450i)
EuglossaDilemma_000327-T1	note	TransMembrane:4 (i21-42o54-74i103-129o207-228i)
EuglossaDilemma_000330-T1	note	TransMembrane:11 (o197-216i228-249o261-282i294-315o321-343i397-421o433-455i464-484o490-511i523-541o553-576i)
EuglossaDilemma_000331-T1	note	TransMembrane:1 (n5-16c20/21o649-669i)
EuglossaDilemma_000342-T1	note	TransMembrane:3 (o12-30i295-312o324-342i)
EuglossaDilemma_000344-T1	note	TransMembrane:1 (o671-693i)
EuglossaDilemma_000350-T1	note	TransMembrane:5 (i124-144o170-192i204-226o269-285i297-318o)
EuglossaDilemma_000354-T1	note	TransMembrane:6 (i403-427o439-457i469-489o509-530i550-572o618-640i)
EuglossaDilemma_000362-T1	note	TransMembrane:1 (i190-209o)
EuglossaDilemma_000366-T1	note	TransMembrane:1 (i12-29o)
EuglossaDilemma_000367-T1	note	TransMembrane:1 (o1470-1488i)
EuglossaDilemma_000368-T1	note	TransMembrane:1 (o690-710i)
EuglossaDilemma_000370-T1	note	TransMembrane:1 (n10-18c22/23o426-448i)
EuglossaDilemma_000378-T1	note	TransMembrane:1 (o5824-5849i)
EuglossaDilemma_000388-T1	note	TransMembrane:1 (o43-63i)
EuglossaDilemma_000392-T1	note	TransMembrane:7 (o16-36i69-90o110-130i169-188o208-229i278-297o792-809i)
EuglossaDilemma_000407-T1	note	TransMembrane:2 (i34-61o319-343i)
EuglossaDilemma_000412-T1	note	TransMembrane:12 (i5-26o46-68i75-95o101-122i134-155o161-179i241-264o279-299i306-328o340-363i375-400o406-426i)
EuglossaDilemma_000413-T1	note	TransMembrane:11 (o20-39i46-66o72-93i105-126o132-150i215-237o257-274i281-303o315-339i351-374o380-403i)
EuglossaDilemma_000414-T1	note	TransMembrane:1 (o6-24i)
EuglossaDilemma_000421-T1	note	TransMembrane:1 (i12-31o)
EuglossaDilemma_000440-T1	note	TransMembrane:11 (o20-38i50-72o109-132i153-173o179-200i256-278o298-321i353-372o378-396i408-432o438-457i)
EuglossaDilemma_000445-T1	note	TransMembrane:1 (o104-129i)
EuglossaDilemma_000446-T1	note	TransMembrane:1 (i112-132o)
EuglossaDilemma_000449-T1	note	TransMembrane:1 (o31-50i)
EuglossaDilemma_000456-T1	note	TransMembrane:5 (o37-55i76-95o129-146i227-256o276-293i)
EuglossaDilemma_000464-T1	note	TransMembrane:2 (i21-40o1822-1839i)
EuglossaDilemma_000470-T1	note	TransMembrane:1 (o746-764i)
EuglossaDilemma_000471-T1	note	TransMembrane:1 (i57-81o)
EuglossaDilemma_000474-T1	note	TransMembrane:1 (i12-33o)
EuglossaDilemma_000480-T1	note	TransMembrane:3 (o68-91i103-127o133-156i)
EuglossaDilemma_000482-T1	note	TransMembrane:2 (i82-102o122-143i)
EuglossaDilemma_000492-T1	note	TransMembrane:1 (o96-122i)
EuglossaDilemma_000497-T1	note	TransMembrane:1 (n8-16c21/22o379-402i)
EuglossaDilemma_000498-T1	note	TransMembrane:1 (i5-25o)
EuglossaDilemma_000499-T1	note	TransMembrane:2 (n16-27c32/33o1196-1221i1346-1366o)
EuglossaDilemma_000501-T1	note	TransMembrane:4 (i12-36o58-83i95-116o240-265i)
EuglossaDilemma_000506-T1	note	TransMembrane:1 (o201-221i)
EuglossaDilemma_000508-T1	note	TransMembrane:1 (i39-59o)
EuglossaDilemma_000510-T1	note	TransMembrane:1 (o3036-3056i)
EuglossaDilemma_000527-T1	note	TransMembrane:1 (o6-25i)
EuglossaDilemma_000536-T1	note	TransMembrane:13 (o43-65i77-102o122-150i171-190o196-217i329-347o359-384i466-483o489-510i522-539o545-561i719-736o756-773i)
EuglossaDilemma_000555-T1	note	TransMembrane:1 (o212-233i)
EuglossaDilemma_000560-T1	note	TransMembrane:10 (i55-79o91-111i118-140o146-168i180-199o211-230i476-496o508-529i541-562o568-588i)
EuglossaDilemma_000562-T1	note	TransMembrane:11 (o32-53i60-80o86-111i118-138o150-168i494-517o529-548i560-579o585-609i621-643o649-670i)
EuglossaDilemma_000564-T1	note	TransMembrane:10 (i243-265o285-307i328-347o359-379i421-441o453-471i483-499o519-537i582-598o604-619i)
EuglossaDilemma_000570-T1	note	TransMembrane:5 (o6-25i105-125o366-387i478-496o665-689i)
EuglossaDilemma_000571-T1	note	TransMembrane:1 (o98-119i)
EuglossaDilemma_000572-T1	note	TransMembrane:1 (n4-15c20/21o354-372i)
EuglossaDilemma_000574-T1	note	TransMembrane:7 (o94-115i127-151o171-191i212-232o267-290i337-357o377-396i)
EuglossaDilemma_000576-T1	note	TransMembrane:8 (n32-42c50/51o66-86i197-215o227-246i258-277o283-304i316-340o371-397i409-431o)
EuglossaDilemma_000577-T1	note	TransMembrane:1 (o808-826i)
EuglossaDilemma_000588-T1	note	TransMembrane:4 (i81-101o153-172i184-205o245-266i)
EuglossaDilemma_000590-T1	note	TransMembrane:1 (o86-108i)
EuglossaDilemma_000592-T1	note	TransMembrane:11 (n4-16c28/29o64-85i92-111o117-139i151-173o179-196i258-275o295-315i327-348o368-392i404-425o437-456i)
EuglossaDilemma_000593-T1	note	TransMembrane:1 (n6-17c22/23o1159-1185i)
EuglossaDilemma_000596-T1	note	TransMembrane:12 (i219-239o259-279i286-305o311-333i345-366o386-406i441-460o480-500i512-529o535-559i571-594o600-620i)
EuglossaDilemma_000604-T1	note	TransMembrane:1 (o5622-5639i)
EuglossaDilemma_000608-T1	note	TransMembrane:6 (o15-35i56-78o93-114i193-211o231-252i264-289o)
EuglossaDilemma_000615-T1	note	TransMembrane:1 (o411-436i)
EuglossaDilemma_000639-T1	note	TransMembrane:1 (i47-66o)
EuglossaDilemma_000648-T1	note	TransMembrane:1 (i12-30o)
EuglossaDilemma_000649-T1	note	TransMembrane:1 (o764-783i)
EuglossaDilemma_000650-T1	note	TransMembrane:1 (n5-16c24/25o1067-1084i)
EuglossaDilemma_000654-T1	note	TransMembrane:1 (o96-121i)
EuglossaDilemma_000659-T1	note	TransMembrane:1 (i12-30o)
EuglossaDilemma_000678-T1	note	TransMembrane:7 (o1975-1996i2258-2277o2289-2310i2331-2351o2371-2398i2419-2441o2550-2573i)
EuglossaDilemma_000681-T1	note	TransMembrane:1 (o22-42i)
EuglossaDilemma_000684-T1	note	TransMembrane:7 (o14-36i238-258o270-290i302-320o345-369i400-421o441-462i)
EuglossaDilemma_000685-T1	note	TransMembrane:2 (o227-245i455-479o)
EuglossaDilemma_000688-T1	note	TransMembrane:3 (n7-15c20/21o235-253i265-285o305-324i)
EuglossaDilemma_000689-T1	note	TransMembrane:2 (o168-185i252-271o)
EuglossaDilemma_000696-T1	note	TransMembrane:1 (o552-571i)
EuglossaDilemma_000697-T1	note	TransMembrane:1 (o205-230i)
EuglossaDilemma_000705-T1	note	TransMembrane:1 (n14-24c29/30o441-459i)
EuglossaDilemma_000723-T1	note	TransMembrane:1 (o6-24i)
EuglossaDilemma_000724-T1	note	TransMembrane:4 (i21-42o112-131i143-161o167-188i)
EuglossaDilemma_000725-T1	note	TransMembrane:7 (n3-14c20/21o30-47i119-140o146-167i174-194o200-221i233-253o265-282i)
EuglossaDilemma_000732-T1	note	TransMembrane:1 (n5-13c17/18o372-393i)
EuglossaDilemma_000743-T1	note	TransMembrane:1 (o42-62i)
EuglossaDilemma_000753-T1	note	TransMembrane:1 (o50-72i)
EuglossaDilemma_000765-T1	note	TransMembrane:3 (o33-52i59-79o85-103i)
EuglossaDilemma_000767-T1	note	TransMembrane:1 (o62-88i)
EuglossaDilemma_000768-T1	note	TransMembrane:1 (i16-37o)
EuglossaDilemma_000769-T1	note	TransMembrane:2 (i189-207o227-247i)
EuglossaDilemma_000783-T1	note	TransMembrane:1 (o241-261i)
EuglossaDilemma_000784-T1	note	TransMembrane:11 (o128-149i176-194o214-231i243-262o274-295i316-338o398-420i432-452o458-481i493-514o534-553i)
EuglossaDilemma_000787-T1	note	TransMembrane:3 (n6-17c22/23o526-544i598-621o812-837i)
EuglossaDilemma_000789-T1	note	TransMembrane:1 (n11-22c27/28o114-136i)
EuglossaDilemma_000796-T1	note	TransMembrane:1 (o111-133i)
EuglossaDilemma_000811-T1	note	TransMembrane:1 (o275-293i)
EuglossaDilemma_000834-T1	note	TransMembrane:1 (i45-65o)
EuglossaDilemma_000841-T1	note	TransMembrane:5 (i7-26o41-62i83-103o123-154i189-208o)
EuglossaDilemma_000850-T1	note	TransMembrane:7 (n3-15c20/21o120-140i160-180o203-224i236-256o262-280i292-315o335-354i)
EuglossaDilemma_000855-T1	note	TransMembrane:1 (o215-234i)
EuglossaDilemma_000861-T1	note	TransMembrane:7 (o23-42i63-88o108-131i143-160o166-185i205-224o230-251i)
EuglossaDilemma_000862-T1	note	TransMembrane:7 (o27-48i69-92o112-135i147-165o171-194i206-223o229-253i)
EuglossaDilemma_000863-T1	note	TransMembrane:7 (o33-51i63-83o119-138i150-167o173-196i208-228o240-257i)
EuglossaDilemma_000864-T1	note	TransMembrane:7 (o28-47i67-84o117-136i148-166o172-194i206-227o233-255i)
EuglossaDilemma_000868-T1	note	TransMembrane:7 (o63-80i92-112o146-164i176-194o200-218i238-256o262-283i)
EuglossaDilemma_000871-T1	note	TransMembrane:7 (o27-46i66-83o117-135i147-165o171-193i205-222o234-254i)
EuglossaDilemma_000872-T1	note	TransMembrane:7 (o26-46i67-86o117-135i147-165o171-193i205-223o235-254i)
EuglossaDilemma_000872-T2	note	TransMembrane:7 (o26-46i67-86o117-135i147-165o171-193i205-223o235-254i)
EuglossaDilemma_000874-T1	note	TransMembrane:7 (o26-45i66-82o144-162i174-192o198-220i232-255o261-281i)
EuglossaDilemma_000877-T1	note	TransMembrane:1 (n5-14c19/20o576-595i)
EuglossaDilemma_000894-T1	note	TransMembrane:1 (i46-64o)
EuglossaDilemma_000895-T1	note	TransMembrane:1 (o576-593i)
EuglossaDilemma_000896-T1	note	TransMembrane:3 (o25-43i74-95o101-118i)
EuglossaDilemma_000897-T1	note	TransMembrane:1 (i38-59o)
EuglossaDilemma_000899-T1	note	TransMembrane:1 (o41-58i)
EuglossaDilemma_000902-T1	note	TransMembrane:1 (o48-67i)
EuglossaDilemma_000910-T1	note	TransMembrane:1 (i53-69o)
EuglossaDilemma_000927-T1	note	TransMembrane:1 (i123-142o)
EuglossaDilemma_000932-T1	note	TransMembrane:2 (i12-33o68-90i)
EuglossaDilemma_000937-T1	note	TransMembrane:3 (o136-163i184-203o245-267i)
EuglossaDilemma_000940-T1	note	TransMembrane:1 (o595-618i)
EuglossaDilemma_000951-T1	note	TransMembrane:1 (o62-82i)
EuglossaDilemma_000968-T1	note	TransMembrane:1 (i27-46o)
EuglossaDilemma_000972-T1	note	TransMembrane:4 (n13-20c25/26o49-67i79-111o131-152i164-182o)
EuglossaDilemma_000974-T1	note	TransMembrane:1 (o1883-1903i)
EuglossaDilemma_000977-T1	note	TransMembrane:1 (o286-306i)
EuglossaDilemma_000983-T1	note	TransMembrane:1 (o361-380i)
EuglossaDilemma_000995-T1	note	TransMembrane:1 (o177-198i)
EuglossaDilemma_000999-T1	note	TransMembrane:10 (i34-56o68-85i97-117o123-144i151-172o192-212i224-243o255-275i284-302o308-326i)
EuglossaDilemma_001002-T1	note	TransMembrane:1 (o1230-1250i)
EuglossaDilemma_001004-T1	note	TransMembrane:9 (i7-29o84-101i113-134o150-174i247-270o335-352i387-407o413-433i468-487o)
EuglossaDilemma_001006-T1	note	TransMembrane:5 (i146-167o173-193i205-227o233-252i272-291o)
EuglossaDilemma_001009-T1	note	TransMembrane:1 (o64-83i)
EuglossaDilemma_001016-T1	note	TransMembrane:1 (o12-35i)
EuglossaDilemma_001020-T1	note	TransMembrane:1 (o297-316i)
EuglossaDilemma_001028-T1	note	TransMembrane:3 (o46-64i76-93o105-122i)
EuglossaDilemma_001038-T1	note	TransMembrane:1 (o36-52i)
EuglossaDilemma_001040-T1	note	TransMembrane:7 (o12-34i46-71o83-104i125-147o167-192i224-245o257-276i)
EuglossaDilemma_001051-T1	note	TransMembrane:1 (o12-31i)
EuglossaDilemma_001073-T1	note	TransMembrane:1 (n6-17c22/23o411-436i)
EuglossaDilemma_001086-T1	note	TransMembrane:1 (o73-92i)
EuglossaDilemma_001126-T1	note	TransMembrane:12 (i57-79o91-109i121-143o155-174i181-200o212-231i624-643o655-678i699-715o721-738i791-811o831-847i)
EuglossaDilemma_001127-T1	note	TransMembrane:1 (i249-268o)
EuglossaDilemma_001128-T1	note	TransMembrane:4 (o12-32i53-73o93-110i189-212o)
EuglossaDilemma_001129-T1	note	TransMembrane:2 (i169-187o207-228i)
EuglossaDilemma_001133-T1	note	TransMembrane:1 (i101-120o)
EuglossaDilemma_001134-T1	note	TransMembrane:3 (n2-17c22/23o169-187i208-227o289-318i)
EuglossaDilemma_001148-T1	note	TransMembrane:11 (o37-62i74-93o256-283i295-315o327-345i375-397o412-430i442-460o466-483i504-526o532-552i)
EuglossaDilemma_001149-T1	note	TransMembrane:1 (i131-155o)
EuglossaDilemma_001152-T1	note	TransMembrane:1 (o1675-1694i)
EuglossaDilemma_001153-T1	note	TransMembrane:1 (o437-460i)
EuglossaDilemma_001166-T1	note	TransMembrane:1 (o40-61i)
EuglossaDilemma_001169-T1	note	TransMembrane:10 (i170-188o249-267i288-311o331-353i365-385o422-440i714-734o770-788i820-843o880-902i)
EuglossaDilemma_001171-T1	note	TransMembrane:4 (i208-229o241-261i282-304o350-375i)
EuglossaDilemma_001177-T1	note	TransMembrane:1 (o58-77i)
EuglossaDilemma_001183-T1	note	TransMembrane:2 (i227-251o263-286i)
EuglossaDilemma_001192-T1	note	TransMembrane:5 (o776-794i815-834o846-863i870-890o965-990i)
EuglossaDilemma_001196-T1	note	TransMembrane:8 (o182-205i217-234o289-314i335-355o375-398i530-550o586-605i617-635o)
EuglossaDilemma_001202-T1	note	TransMembrane:1 (n4-13c19/20o115-132i)
EuglossaDilemma_001204-T1	note	TransMembrane:1 (n2-9c13/14o292-313i)
EuglossaDilemma_001205-T1	note	TransMembrane:1 (n3-14c19/20o1093-1116i)
EuglossaDilemma_001212-T1	note	TransMembrane:1 (o17-38i)
EuglossaDilemma_001219-T1	note	TransMembrane:1 (n3-14c19/20o455-480i)
EuglossaDilemma_001228-T1	note	TransMembrane:1 (o12-31i)
EuglossaDilemma_001237-T1	note	TransMembrane:2 (i107-126o219-236i)
EuglossaDilemma_001238-T1	note	TransMembrane:3 (o6-23i146-166o178-197i)
EuglossaDilemma_001240-T1	note	TransMembrane:2 (o77-100i121-143o)
EuglossaDilemma_001244-T1	note	TransMembrane:2 (o350-373i531-559o)
EuglossaDilemma_001246-T1	note	TransMembrane:7 (o391-409i421-441o461-487i499-522o528-549i561-579o617-635i)
EuglossaDilemma_001247-T1	note	TransMembrane:7 (o193-210i217-234o273-291i303-325o331-349i361-379o409-434i)
EuglossaDilemma_001248-T1	note	TransMembrane:7 (o389-407i419-440o460-484i496-517o523-545i557-577o607-630i)
EuglossaDilemma_001250-T1	note	TransMembrane:5 (o39-64i76-98o104-126i138-155o190-210i)
EuglossaDilemma_001256-T1	note	TransMembrane:1 (o648-669i)
EuglossaDilemma_001260-T1	note	TransMembrane:1 (o39-59i)
EuglossaDilemma_001263-T1	note	TransMembrane:1 (n4-14c19/20o309-329i)
EuglossaDilemma_001264-T1	note	TransMembrane:2 (o6-24i102-118o)
EuglossaDilemma_001266-T1	note	TransMembrane:1 (o215-234i)
EuglossaDilemma_001267-T1	note	TransMembrane:1 (n4-14c18/19o264-285i)
EuglossaDilemma_001269-T1	note	TransMembrane:1 (n34-45c50/51o1346-1369i)
EuglossaDilemma_001279-T1	note	TransMembrane:1 (o1376-1399i)
EuglossaDilemma_001286-T1	note	TransMembrane:1 (i12-29o)
EuglossaDilemma_001298-T1	note	TransMembrane:6 (i31-49o69-85i92-111o117-139i151-168o230-255i)
EuglossaDilemma_001303-T1	note	TransMembrane:1 (i57-75o)
EuglossaDilemma_001306-T1	note	TransMembrane:4 (i114-133o145-167i223-245o260-285i)
EuglossaDilemma_001312-T1	note	TransMembrane:9 (o20-39i84-102o108-129i150-170o176-194i201-222o275-294i324-346o352-370i)
EuglossaDilemma_001313-T1	note	TransMembrane:4 (i178-199o211-237i266-292o298-321i)
EuglossaDilemma_001317-T1	note	TransMembrane:1 (o958-977i)
EuglossaDilemma_001342-T1	note	TransMembrane:10 (i44-66o86-106i113-132o138-159i171-196o202-221i394-420o426-446i458-477o483-504i)
EuglossaDilemma_001347-T1	note	TransMembrane:2 (i154-175o918-939i)
EuglossaDilemma_001348-T1	note	TransMembrane:3 (o6-24i136-155o167-189i)
EuglossaDilemma_001357-T1	note	TransMembrane:4 (i40-61o81-100i112-131o156-180i)
EuglossaDilemma_001364-T1	note	TransMembrane:1 (n10-18c23/24o1101-1121i)
EuglossaDilemma_001367-T1	note	TransMembrane:1 (o12-30i)
EuglossaDilemma_001368-T1	note	TransMembrane:3 (o342-364i462-481o487-504i)
EuglossaDilemma_001370-T1	note	TransMembrane:2 (o365-384i473-494o)
EuglossaDilemma_001372-T1	note	TransMembrane:8 (i21-41o47-66i78-99o111-134i146-168o174-197i209-231o243-262i)
EuglossaDilemma_001374-T1	note	TransMembrane:1 (n4-16c21/22o609-630i)
EuglossaDilemma_001376-T1	note	TransMembrane:1 (n5-16c21/22o447-469i)
EuglossaDilemma_001380-T1	note	TransMembrane:11 (o253-277i367-388o422-441i462-484o490-509i516-537o543-566i603-625o631-650i662-681o712-731i)
EuglossaDilemma_001381-T1	note	TransMembrane:11 (n3-14c19/20o283-307i397-418o452-471i492-514o520-539i546-567o573-596i633-655o661-680i692-711o742-761i)
EuglossaDilemma_001391-T1	note	TransMembrane:10 (i12-32o75-97i109-130o136-162i174-196o202-228i263-289o295-316i328-352o358-379i)
EuglossaDilemma_001393-T1	note	TransMembrane:1 (o298-316i)
EuglossaDilemma_001394-T1	note	TransMembrane:12 (i41-62o109-133i140-162o168-191i203-227o233-254i355-377o389-408i415-432o444-469i481-511o517-536i)
EuglossaDilemma_001395-T1	note	TransMembrane:2 (o17-36i56-76o)
EuglossaDilemma_001399-T1	note	TransMembrane:2 (o14-33i141-162o)
EuglossaDilemma_001400-T1	note	TransMembrane:1 (o485-505i)
EuglossaDilemma_001408-T1	note	TransMembrane:6 (i21-45o65-93i105-128o140-156i177-195o201-218i)
EuglossaDilemma_001410-T1	note	TransMembrane:10 (o25-48i209-230o236-257i282-304o333-358i417-446o466-485i546-564o570-590i597-622o)
EuglossaDilemma_001412-T1	note	TransMembrane:8 (i55-73o85-105i126-148o177-195i202-221o241-260i272-293o313-342i)
EuglossaDilemma_001414-T1	note	TransMembrane:1 (o196-215i)
EuglossaDilemma_001423-T1	note	TransMembrane:4 (i12-33o53-74i81-104o195-219i)
EuglossaDilemma_001424-T1	note	TransMembrane:4 (i12-38o50-70i82-104o195-221i)
EuglossaDilemma_001428-T1	note	TransMembrane:10 (o112-133i145-172o192-213i234-254o260-281i319-341o353-372i505-526o532-553i565-598o)
EuglossaDilemma_001444-T1	note	TransMembrane:1 (i21-40o)
EuglossaDilemma_001445-T1	note	TransMembrane:1 (i37-58o)
EuglossaDilemma_001446-T1	note	TransMembrane:1 (n3-13c17/18o1747-1770i)
EuglossaDilemma_001449-T1	note	TransMembrane:7 (i121-154o166-187i199-218o230-249i256-276o296-315i400-417o)
EuglossaDilemma_001450-T1	note	TransMembrane:11 (o31-48i155-174o180-201i239-259o265-283i371-388o400-420i432-448o454-476i488-508o514-537i)
EuglossaDilemma_001452-T1	note	TransMembrane:2 (i20-39o546-570i)
EuglossaDilemma_001454-T1	note	TransMembrane:1 (o27-48i)
EuglossaDilemma_001455-T1	note	TransMembrane:1 (o672-691i)
EuglossaDilemma_001456-T1	note	TransMembrane:1 (o268-290i)
EuglossaDilemma_001463-T1	note	TransMembrane:1 (i117-137o)
EuglossaDilemma_001469-T1	note	TransMembrane:1 (n7-14c26/27o42-63i)
EuglossaDilemma_001472-T1	note	TransMembrane:1 (o532-549i)
EuglossaDilemma_001475-T1	note	TransMembrane:4 (n3-11c16/17o179-196i203-221o283-310i322-343o)
EuglossaDilemma_001482-T1	note	TransMembrane:1 (n6-17c22/23o392-413i)
EuglossaDilemma_001486-T1	note	TransMembrane:1 (o41-57i)
EuglossaDilemma_001487-T1	note	TransMembrane:12 (i20-40o60-82i89-107o113-135i147-170o176-194i255-277o289-312i321-343o355-375i387-409o421-441i)
EuglossaDilemma_001488-T1	note	TransMembrane:12 (i12-36o56-75i87-105o111-132i144-163o169-190i253-276o291-312i319-341o353-376i388-408o420-437i)
EuglossaDilemma_001499-T1	note	TransMembrane:1 (o57-75i)
EuglossaDilemma_001510-T1	note	TransMembrane:3 (o22-45i452-474o480-497i)
EuglossaDilemma_001517-T1	note	TransMembrane:3 (i38-59o65-88i100-122o)
EuglossaDilemma_001524-T1	note	TransMembrane:1 (o38-58i)
EuglossaDilemma_001530-T1	note	TransMembrane:4 (i50-72o99-118i191-211o223-244i)
EuglossaDilemma_001531-T1	note	TransMembrane:2 (i36-56o62-82i)
EuglossaDilemma_001532-T1	note	TransMembrane:2 (i27-45o51-68i)
EuglossaDilemma_001534-T1	note	TransMembrane:5 (i62-85o117-136i143-160o172-189i201-223o)
EuglossaDilemma_001540-T1	note	TransMembrane:13 (o12-31i52-72o84-109i129-150o162-185i192-211o238-257i278-303o340-364i384-404o410-435i442-465o510-533i)
EuglossaDilemma_001541-T1	note	TransMembrane:10 (i28-49o55-78i193-208o214-233i396-415o955-971i992-1013o1061-1080i1092-1113o1133-1154i)
EuglossaDilemma_001547-T1	note	TransMembrane:1 (o98-120i)
EuglossaDilemma_001551-T1	note	TransMembrane:2 (i38-57o77-94i)
EuglossaDilemma_001557-T1	note	TransMembrane:1 (i366-389o)
EuglossaDilemma_001558-T1	note	TransMembrane:9 (o6-25i32-52o106-126i146-164o184-202i322-342o362-387i408-430o463-482i)
EuglossaDilemma_001561-T1	note	TransMembrane:9 (o42-63i106-133o139-167i179-200o206-228i240-260o272-298i310-328o340-361i)
EuglossaDilemma_001565-T1	note	TransMembrane:8 (o6-28i40-59o79-98i110-134o140-162i174-193o205-227i259-277o)
EuglossaDilemma_001566-T1	note	TransMembrane:1 (i130-147o)
EuglossaDilemma_001571-T1	note	TransMembrane:1 (o20-40i)
EuglossaDilemma_001577-T1	note	TransMembrane:8 (i156-181o234-252i313-336o356-382i402-423o532-558i579-606o679-710i)
EuglossaDilemma_001578-T1	note	TransMembrane:3 (o25-42i62-80o86-106i)
EuglossaDilemma_001580-T1	note	TransMembrane:9 (o18-35i47-64o84-110i148-170o182-204i216-236o242-268i275-296o308-331i)
EuglossaDilemma_001582-T1	note	TransMembrane:8 (i12-33o53-74i86-108o179-200i221-243o249-268i275-302o308-325i)
EuglossaDilemma_001590-T1	note	TransMembrane:1 (i108-130o)
EuglossaDilemma_001605-T1	note	TransMembrane:1 (o76-94i)
EuglossaDilemma_001617-T1	note	TransMembrane:1 (o212-231i)
EuglossaDilemma_001634-T1	note	TransMembrane:1 (o80-98i)
EuglossaDilemma_001635-T1	note	TransMembrane:1 (o20-42i)
EuglossaDilemma_001651-T1	note	TransMembrane:4 (i134-156o168-187i329-353o359-382i)
EuglossaDilemma_001661-T1	note	TransMembrane:1 (n10-25c33/34o1254-1274i)
EuglossaDilemma_001663-T1	note	TransMembrane:1 (o1153-1171i)
EuglossaDilemma_001665-T1	note	TransMembrane:1 (i143-160o)
EuglossaDilemma_001667-T1	note	TransMembrane:4 (o12-30i50-71o191-213i220-242o)
EuglossaDilemma_001668-T1	note	TransMembrane:3 (i102-123o149-171i178-198o)
EuglossaDilemma_001669-T1	note	TransMembrane:9 (i93-114o140-161i173-191o203-223i228-246o252-270i290-311o397-420i427-450o)
EuglossaDilemma_001675-T1	note	TransMembrane:2 (o129-149i161-177o)
EuglossaDilemma_001685-T1	note	TransMembrane:1 (i63-84o)
EuglossaDilemma_001686-T1	note	TransMembrane:3 (i46-63o69-87i108-131o)
EuglossaDilemma_001687-T1	note	TransMembrane:1 (o33-56i)
EuglossaDilemma_001693-T1	note	TransMembrane:1 (o6-26i)
EuglossaDilemma_001695-T1	note	TransMembrane:14 (i30-53o59-81i93-110o122-142i149-165o171-188i195-211o217-236i394-417o473-495i579-606o630-655i667-684o704-725i)
EuglossaDilemma_001702-T1	note	TransMembrane:1 (i20-39o)
EuglossaDilemma_001704-T1	note	TransMembrane:1 (i7-27o)
EuglossaDilemma_001705-T1	note	TransMembrane:1 (o26-43i)
EuglossaDilemma_001708-T1	note	TransMembrane:7 (o132-159i171-189o201-221i242-262o291-312i333-350o362-384i)
EuglossaDilemma_001709-T1	note	TransMembrane:7 (n4-15c23/24o205-224i231-254o269-289i310-332o352-374i395-416o428-446i)
EuglossaDilemma_001713-T1	note	TransMembrane:1 (i26-47o)
EuglossaDilemma_001714-T1	note	TransMembrane:4 (i54-73o88-106i113-135o141-159i)
EuglossaDilemma_001717-T1	note	TransMembrane:13 (i30-51o106-126i138-156o162-181i188-206o226-252i264-285o291-309i321-344o379-401i408-426o432-452i513-532o)
EuglossaDilemma_001724-T1	note	TransMembrane:1 (o939-962i)
EuglossaDilemma_001738-T1	note	TransMembrane:1 (n3-11c16/17o878-898i)
EuglossaDilemma_001742-T1	note	TransMembrane:11 (n2-13c25/26o64-86i98-116o122-146i247-266o278-298i310-331o337-357i366-386o406-428i449-467o479-499i)
EuglossaDilemma_001743-T1	note	TransMembrane:1 (o82-105i)
EuglossaDilemma_001750-T1	note	TransMembrane:2 (i138-157o163-184i)
EuglossaDilemma_001759-T1	note	TransMembrane:1 (o20-45i)
EuglossaDilemma_001767-T1	note	TransMembrane:2 (i102-121o133-150i)
EuglossaDilemma_001771-T1	note	TransMembrane:7 (o119-138i150-169o189-209i216-233o245-264i276-296o316-336i)
EuglossaDilemma_001777-T1	note	TransMembrane:4 (i7-25o31-51i63-83o103-122i)
EuglossaDilemma_001778-T1	note	TransMembrane:4 (i20-41o53-70i77-96o108-129i)
EuglossaDilemma_001779-T1	note	TransMembrane:10 (i53-74o80-102i143-168o180-197i204-228o248-270i282-305o325-345i365-385o391-411i)
EuglossaDilemma_001780-T1	note	TransMembrane:1 (i138-160o)
EuglossaDilemma_001787-T1	note	TransMembrane:1 (o288-307i)
EuglossaDilemma_001807-T1	note	TransMembrane:5 (o6-29i108-128o157-178i190-208o220-247i)
EuglossaDilemma_001811-T1	note	TransMembrane:5 (o45-65i77-95o115-136i157-175o187-215i)
EuglossaDilemma_001819-T1	note	TransMembrane:1 (i34-54o)
EuglossaDilemma_001828-T1	note	TransMembrane:1 (i73-92o)
EuglossaDilemma_001830-T1	note	TransMembrane:1 (o80-99i)
EuglossaDilemma_001834-T1	note	TransMembrane:1 (o685-705i)
EuglossaDilemma_001874-T1	note	TransMembrane:4 (i12-30o42-67i136-160o172-198i)
EuglossaDilemma_001875-T1	note	TransMembrane:1 (i143-163o)
EuglossaDilemma_001880-T1	note	TransMembrane:1 (o653-672i)
EuglossaDilemma_001887-T1	note	TransMembrane:5 (o33-55i75-98o355-380i401-430o717-736i)
EuglossaDilemma_001889-T1	note	TransMembrane:1 (o46-68i)
EuglossaDilemma_001897-T1	note	TransMembrane:1 (o17-34i)
EuglossaDilemma_001905-T1	note	TransMembrane:1 (i309-330o)
EuglossaDilemma_001911-T1	note	TransMembrane:10 (i28-47o59-81i102-122o128-147i211-234o281-300i312-330o350-370i377-398o410-438i)
EuglossaDilemma_001913-T1	note	TransMembrane:11 (o44-64i71-95o115-135i142-163o190-208i229-254o301-323i335-353o373-393i400-421o433-460i)
EuglossaDilemma_001920-T1	note	TransMembrane:1 (i136-159o)
EuglossaDilemma_001928-T1	note	TransMembrane:9 (o52-71i91-112o124-141i150-169o181-200i212-232o267-286i298-317o323-343i)
EuglossaDilemma_001931-T1	note	TransMembrane:1 (i12-28o)
EuglossaDilemma_001932-T1	note	TransMembrane:11 (o31-51i74-93o99-119i139-157o177-195i258-278o298-318i375-398o404-424i491-513o525-544i)
EuglossaDilemma_001934-T1	note	TransMembrane:11 (o41-61i206-229o241-261i413-430o442-465i913-937o949-965i986-1006o1033-1051i1063-1082o1102-1129i)
EuglossaDilemma_001943-T1	note	TransMembrane:2 (o324-342i665-692o)
EuglossaDilemma_001948-T1	note	TransMembrane:10 (o6-24i36-63o75-93i105-125o145-166i187-208o228-248i343-371o391-414i426-444o)
EuglossaDilemma_001951-T1	note	TransMembrane:2 (i54-72o688-709i)
EuglossaDilemma_001952-T1	note	TransMembrane:8 (i167-185o197-217i229-251o294-312i324-347o353-376i397-418o424-442i)
EuglossaDilemma_001956-T1	note	TransMembrane:1 (n3-11c16/17o414-430i)
EuglossaDilemma_001962-T1	note	TransMembrane:3 (i107-129o135-161i202-220o)
EuglossaDilemma_001963-T1	note	TransMembrane:3 (n8-18c25/26o41-62i90-108o120-139i)
EuglossaDilemma_001964-T1	note	TransMembrane:3 (o42-60i72-93o105-126i)
EuglossaDilemma_001965-T1	note	TransMembrane:1 (o51-81i)
EuglossaDilemma_001966-T1	note	TransMembrane:2 (i102-125o184-208i)
EuglossaDilemma_001966-T2	note	TransMembrane:2 (i57-80o139-163i)
EuglossaDilemma_001968-T1	note	TransMembrane:2 (i109-132o189-213i)
EuglossaDilemma_001980-T1	note	TransMembrane:1 (o142-164i)
EuglossaDilemma_001983-T1	note	TransMembrane:2 (i257-275o281-298i)
EuglossaDilemma_001984-T1	note	TransMembrane:1 (n6-17c21/22o453-472i)
EuglossaDilemma_001985-T1	note	TransMembrane:11 (n16-27c31/32o70-89i101-121o127-151i163-189o195-216i253-277o297-322i334-353o359-377i389-412o424-446i)
EuglossaDilemma_001996-T1	note	TransMembrane:1 (n12-23c28/29o946-968i)
EuglossaDilemma_002000-T1	note	TransMembrane:1 (i87-107o)
EuglossaDilemma_002002-T1	note	TransMembrane:1 (i93-112o)
EuglossaDilemma_002002-T2	note	TransMembrane:1 (i52-71o)
EuglossaDilemma_002003-T1	note	TransMembrane:1 (n9-20c24/25o63-83i)
EuglossaDilemma_002004-T1	note	TransMembrane:3 (o6-29i50-83o95-115i)
EuglossaDilemma_002012-T1	note	TransMembrane:1 (o46-70i)
EuglossaDilemma_002015-T1	note	TransMembrane:14 (i95-113o147-167i379-409o421-442i454-483o511-531i569-591o611-629i709-734o777-801i822-845o865-885i906-930o950-969i)
EuglossaDilemma_002023-T1	note	TransMembrane:5 (o12-32i39-59o79-97i302-319o334-353i)
EuglossaDilemma_002024-T1	note	TransMembrane:4 (i25-43o49-67i114-135o141-160i)
EuglossaDilemma_002024-T2	note	TransMembrane:4 (i25-43o49-67i114-135o141-160i)
EuglossaDilemma_002025-T1	note	TransMembrane:1 (n5-12c20/21o1240-1263i)
EuglossaDilemma_002034-T1	note	TransMembrane:6 (i106-133o145-166i222-242o270-291i334-358o370-390i)
EuglossaDilemma_002036-T1	note	TransMembrane:1 (i12-32o)
EuglossaDilemma_002039-T1	note	TransMembrane:1 (i12-30o)
EuglossaDilemma_002040-T1	note	TransMembrane:1 (i12-32o)
EuglossaDilemma_002045-T1	note	TransMembrane:1 (o42-64i)
EuglossaDilemma_002057-T1	note	TransMembrane:2 (o2069-2090i2223-2243o)
EuglossaDilemma_002061-T1	note	TransMembrane:1 (n4-15c20/21o580-605i)
EuglossaDilemma_002063-T1	note	TransMembrane:1 (o536-559i)
EuglossaDilemma_002071-T1	note	TransMembrane:1 (o89-110i)
EuglossaDilemma_002074-T1	note	TransMembrane:1 (i80-98o)
EuglossaDilemma_002077-T1	note	TransMembrane:3 (n4-15c19/20o29-49i123-141o147-166i)
EuglossaDilemma_002079-T1	note	TransMembrane:3 (n6-17c22/23o38-60i80-99o111-130i)
EuglossaDilemma_002080-T1	note	TransMembrane:1 (i193-218o)
EuglossaDilemma_002081-T1	note	TransMembrane:3 (n21-32c37/38o1679-1701i2061-2077o2083-2103i)
EuglossaDilemma_002083-T1	note	TransMembrane:1 (n2-12c17/18o1053-1069i)
EuglossaDilemma_002086-T1	note	TransMembrane:4 (i12-31o37-55i62-82o102-120i)
EuglossaDilemma_002088-T1	note	TransMembrane:1 (i71-87o)
EuglossaDilemma_002090-T1	note	TransMembrane:6 (i342-362o374-396i417-436o456-478i485-506o565-587i)
EuglossaDilemma_002096-T1	note	TransMembrane:1 (n4-15c20/21o51-79i)
EuglossaDilemma_002100-T1	note	TransMembrane:1 (o82-104i)
EuglossaDilemma_002111-T1	note	TransMembrane:1 (n8-18c23/24o172-196i)
EuglossaDilemma_002121-T1	note	TransMembrane:3 (i271-290o296-314i321-341o)
EuglossaDilemma_002122-T1	note	TransMembrane:6 (i278-298o304-321i333-353o359-378i456-479o518-537i)
EuglossaDilemma_002154-T1	note	TransMembrane:4 (i233-255o275-306i327-353o359-384i)
EuglossaDilemma_002161-T1	note	TransMembrane:1 (i300-317o)
EuglossaDilemma_002162-T1	note	TransMembrane:7 (o491-513i545-564o584-611i632-654o696-718i730-748o760-779i)
EuglossaDilemma_002167-T1	note	TransMembrane:2 (i60-76o82-102i)
EuglossaDilemma_002172-T1	note	TransMembrane:1 (o326-351i)
EuglossaDilemma_002176-T1	note	TransMembrane:1 (o972-994i)
EuglossaDilemma_002185-T1	note	TransMembrane:5 (o138-160i245-270o290-309i354-374o380-406i)
EuglossaDilemma_002217-T1	note	TransMembrane:2 (i41-66o78-98i)
EuglossaDilemma_002221-T1	note	TransMembrane:1 (o20-39i)
EuglossaDilemma_002223-T1	note	TransMembrane:11 (i104-124o130-151i192-211o231-248i260-277o297-315i327-351o371-395i416-433o439-462i482-500o)
EuglossaDilemma_002232-T1	note	TransMembrane:1 (i181-199o)
EuglossaDilemma_002238-T1	note	TransMembrane:2 (i81-107o119-140i)
EuglossaDilemma_002239-T1	note	TransMembrane:1 (o31-51i)
EuglossaDilemma_002240-T1	note	TransMembrane:5 (i52-78o98-128i140-156o162-181i232-253o)
EuglossaDilemma_002244-T1	note	TransMembrane:4 (i16-40o60-82i89-113o214-237i)
EuglossaDilemma_002248-T1	note	TransMembrane:1 (o501-520i)
EuglossaDilemma_002249-T1	note	TransMembrane:10 (i92-109o115-133i318-340o360-379i892-913o925-945i976-998o1010-1032i1044-1064o1084-1104i)
EuglossaDilemma_002254-T1	note	TransMembrane:4 (i417-437o449-470i491-514o547-569i)
EuglossaDilemma_002256-T1	note	TransMembrane:5 (o4405-4431i4586-4606o4680-4702i4869-4891o4945-4968i)
EuglossaDilemma_002260-T1	note	TransMembrane:1 (o180-207i)
EuglossaDilemma_002261-T1	note	TransMembrane:1 (o45-70i)
EuglossaDilemma_002262-T1	note	TransMembrane:1 (o918-940i)
EuglossaDilemma_002272-T1	note	TransMembrane:1 (i77-98o)
EuglossaDilemma_002274-T1	note	TransMembrane:1 (i234-252o)
EuglossaDilemma_002280-T1	note	TransMembrane:1 (n2-13c17/18o446-464i)
EuglossaDilemma_002285-T1	note	TransMembrane:4 (i34-55o61-78i102-128o172-196i)
EuglossaDilemma_002289-T1	note	TransMembrane:1 (i390-409o)
EuglossaDilemma_002290-T1	note	TransMembrane:14 (i638-657o679-701i713-733o739-761i773-791o815-838i1291-1314o1488-1508i1528-1548o1554-1571i1578-1596o1608-1631i1643-1665o1685-1711i)
EuglossaDilemma_002291-T1	note	TransMembrane:2 (i25-43o49-66i)
EuglossaDilemma_002295-T1	note	TransMembrane:1 (o67-85i)
EuglossaDilemma_002296-T1	note	TransMembrane:12 (i80-102o154-182i232-252o258-277i338-359o374-390i755-779o799-828i879-899o905-926i986-1006o1026-1044i)
EuglossaDilemma_002300-T1	note	TransMembrane:1 (o114-130i)
EuglossaDilemma_002310-T1	note	TransMembrane:7 (o39-60i72-90o110-131i152-173o205-225i257-275o295-317i)
EuglossaDilemma_002311-T1	note	TransMembrane:7 (o48-68i80-99o119-140i161-182o216-237i272-292o312-335i)
EuglossaDilemma_002317-T1	note	TransMembrane:3 (o131-155i162-180o192-210i)
EuglossaDilemma_002319-T1	note	TransMembrane:1 (n10-21c26/27o501-521i)
EuglossaDilemma_002322-T1	note	TransMembrane:1 (o1043-1062i)
EuglossaDilemma_002323-T1	note	TransMembrane:4 (i130-153o159-179i186-207o371-393i)
EuglossaDilemma_002328-T1	note	TransMembrane:7 (i427-447o459-480i508-527o547-568i597-618o638-660i732-757o)
EuglossaDilemma_002331-T1	note	TransMembrane:1 (o6-27i)
EuglossaDilemma_002332-T1	note	TransMembrane:1 (o6-31i)
EuglossaDilemma_002333-T1	note	TransMembrane:4 (i12-36o56-77i84-107o214-240i)
EuglossaDilemma_002342-T1	note	TransMembrane:2 (i52-71o83-102i)
EuglossaDilemma_002344-T1	note	TransMembrane:1 (i7-29o)
EuglossaDilemma_002346-T1	note	TransMembrane:1 (i128-153o)
EuglossaDilemma_002349-T1	note	TransMembrane:12 (i88-108o128-146i207-226o246-265i277-299o374-394i436-457o463-487i508-530o536-558i579-596o608-630i)
EuglossaDilemma_002352-T1	note	TransMembrane:6 (i9-28o40-60i139-158o178-196i208-230o453-473i)
EuglossaDilemma_002353-T1	note	TransMembrane:4 (i31-56o62-83i104-121o133-154i)
EuglossaDilemma_002363-T1	note	TransMembrane:5 (i118-138o158-181i202-222o228-249i261-283o)
EuglossaDilemma_002364-T1	note	TransMembrane:8 (i338-361o373-395i429-447o459-482i852-873o889-906i926-945o991-1013i)
EuglossaDilemma_002365-T1	note	TransMembrane:1 (n3-11c19/20o126-152i)
EuglossaDilemma_002367-T1	note	TransMembrane:1 (o32-51i)
EuglossaDilemma_002369-T1	note	TransMembrane:1 (o27-46i)
EuglossaDilemma_002370-T1	note	TransMembrane:3 (i31-54o74-98i110-132o)
EuglossaDilemma_002383-T1	note	TransMembrane:6 (i164-187o199-219i240-268o327-350i370-390o422-440i)
EuglossaDilemma_002388-T1	note	TransMembrane:10 (o42-63i172-190o196-221i242-263o292-312i339-369o389-408i429-448o490-511i523-542o)
EuglossaDilemma_002392-T1	note	TransMembrane:13 (n11-22c28/29o142-160i172-189o201-217i229-251o263-285i292-316o336-355i367-383o389-408i429-447o453-480i492-510o522-544i)
EuglossaDilemma_002395-T1	note	TransMembrane:7 (i107-129o141-159i171-191o197-215i227-245o251-268i288-309o)
EuglossaDilemma_002402-T1	note	TransMembrane:2 (i59-79o85-105i)
EuglossaDilemma_002407-T1	note	TransMembrane:1 (o27-57i)
EuglossaDilemma_002413-T1	note	TransMembrane:2 (i41-60o270-288i)
EuglossaDilemma_002447-T1	note	TransMembrane:6 (o20-40i60-80o100-120i140-160o180-200i220-237o)
EuglossaDilemma_002473-T1	note	TransMembrane:1 (o16-35i)
EuglossaDilemma_002474-T1	note	TransMembrane:1 (i82-101o)
EuglossaDilemma_002478-T1	note	TransMembrane:3 (n3-10c15/16o25-43i64-82o102-132i)
EuglossaDilemma_002482-T1	note	TransMembrane:1 (i277-296o)
EuglossaDilemma_002494-T1	note	TransMembrane:1 (o17-35i)
EuglossaDilemma_002513-T1	note	TransMembrane:1 (o389-407i)
EuglossaDilemma_002532-T1	note	TransMembrane:1 (o84-105i)
EuglossaDilemma_002539-T1	note	TransMembrane:2 (i80-97o117-136i)
EuglossaDilemma_002556-T1	note	TransMembrane:6 (o58-74i94-117o123-146i167-188o200-221i233-258o)
EuglossaDilemma_002564-T1	note	TransMembrane:9 (o6-25i67-87o99-121i250-272o292-312i349-369o375-393i405-425o431-449i)
EuglossaDilemma_002569-T1	note	TransMembrane:1 (o273-293i)
EuglossaDilemma_002581-T1	note	TransMembrane:1 (o12-31i)
EuglossaDilemma_002585-T1	note	TransMembrane:1 (o523-545i)
EuglossaDilemma_002587-T1	note	TransMembrane:1 (n11-21c29/30o53-76i)
EuglossaDilemma_002589-T1	note	TransMembrane:4 (i118-139o173-195i251-268o274-294i)
EuglossaDilemma_002595-T1	note	TransMembrane:1 (n9-19c25/26o1254-1279i)
EuglossaDilemma_002597-T1	note	TransMembrane:1 (i45-65o)
EuglossaDilemma_002605-T1	note	TransMembrane:9 (o860-877i963-983o1008-1027i1214-1241o1261-1281i1302-1324o1404-1434i1455-1478o1490-1511i)
EuglossaDilemma_002613-T1	note	TransMembrane:6 (i12-33o53-74i86-108o128-152i186-206o218-244i)
EuglossaDilemma_002618-T1	note	TransMembrane:11 (i59-80o86-109i121-154o166-184i589-608o614-637i658-678o690-709i721-741o753-771i921-939o)
EuglossaDilemma_002620-T1	note	TransMembrane:13 (n6-17c24/25o264-286i340-362o616-634i646-670o676-698i727-746o752-777i828-848o1086-1109i1116-1137o1143-1168i1189-1208o1220-1243i)
EuglossaDilemma_002624-T1	note	TransMembrane:2 (o142-161i173-193o)
EuglossaDilemma_002629-T1	note	TransMembrane:11 (i7-25o31-54i79-99o119-137i144-164o184-205i226-250o270-290i311-331o337-358i370-389o)
EuglossaDilemma_002635-T1	note	TransMembrane:1 (i78-101o)
EuglossaDilemma_002651-T1	note	TransMembrane:3 (i21-38o50-71i83-106o)
EuglossaDilemma_002654-T1	note	TransMembrane:1 (o12-33i)
EuglossaDilemma_002664-T1	note	TransMembrane:1 (n3-14c19/20o43-62i)
EuglossaDilemma_002675-T1	note	TransMembrane:1 (n2-13c18/19o34-56i)
EuglossaDilemma_002686-T1	note	TransMembrane:1 (n4-12c23/24o256-275i)
EuglossaDilemma_002689-T1	note	TransMembrane:2 (o258-282i294-322o)
EuglossaDilemma_002690-T1	note	TransMembrane:4 (i39-59o79-102i352-375o387-411i)
EuglossaDilemma_002701-T1	note	TransMembrane:1 (i52-73o)
EuglossaDilemma_002708-T1	note	TransMembrane:1 (o6-27i)
EuglossaDilemma_002713-T1	note	TransMembrane:1 (i21-45o)
EuglossaDilemma_002715-T1	note	TransMembrane:1 (n9-19c26/27o278-296i)
EuglossaDilemma_002718-T1	note	TransMembrane:1 (o66-87i)
EuglossaDilemma_002722-T1	note	TransMembrane:1 (n2-9c14/15o30-63i)
EuglossaDilemma_002723-T1	note	TransMembrane:4 (i86-109o115-132i139-159o210-235i)
EuglossaDilemma_002724-T1	note	TransMembrane:6 (i41-62o68-88i127-149o181-203i224-247o303-320i)
EuglossaDilemma_002727-T1	note	TransMembrane:1 (n4-11c16/17o102-124i)
EuglossaDilemma_002728-T1	note	TransMembrane:1 (o84-105i)
EuglossaDilemma_002737-T1	note	TransMembrane:7 (o35-55i75-94o106-124i161-185o191-213i234-253o273-294i)
EuglossaDilemma_002738-T1	note	TransMembrane:1 (n3-13c18/19o349-371i)
EuglossaDilemma_002743-T1	note	TransMembrane:1 (i62-86o)
EuglossaDilemma_002747-T1	note	TransMembrane:1 (o108-138i)
EuglossaDilemma_002760-T1	note	TransMembrane:6 (i71-97o117-136i157-177o183-203i215-240o300-318i)
EuglossaDilemma_002763-T1	note	TransMembrane:1 (i140-159o)
EuglossaDilemma_002785-T1	note	TransMembrane:1 (n20-28c33/34o49-70i)
EuglossaDilemma_002791-T1	note	TransMembrane:1 (i242-262o)
EuglossaDilemma_002793-T1	note	TransMembrane:4 (o12-37i58-82o94-119i131-157o)
EuglossaDilemma_002795-T1	note	TransMembrane:3 (o214-232i239-256o271-293i)
EuglossaDilemma_002796-T1	note	TransMembrane:7 (o42-60i72-92o122-140i152-169o175-198i210-227o239-260i)
EuglossaDilemma_002800-T1	note	TransMembrane:1 (i9-28o)
EuglossaDilemma_002801-T1	note	TransMembrane:1 (o16-35i)
EuglossaDilemma_002802-T1	note	TransMembrane:2 (i186-208o214-232i)
EuglossaDilemma_002808-T1	note	TransMembrane:5 (n8-19c24/25o447-473i494-514o551-570i590-614o620-639i)
EuglossaDilemma_002812-T1	note	TransMembrane:6 (o13-35i56-75o81-99i106-125o131-149i179-198o)
EuglossaDilemma_002820-T1	note	TransMembrane:3 (o12-32i113-134o154-172i)
EuglossaDilemma_002821-T1	note	TransMembrane:1 (n14-25c30/31o801-823i)
EuglossaDilemma_002822-T1	note	TransMembrane:1 (n3-11c16/17o227-248i)
EuglossaDilemma_002827-T1	note	TransMembrane:2 (o570-590i680-697o)
EuglossaDilemma_002828-T1	note	TransMembrane:1 (n3-14c19/20o221-242i)
EuglossaDilemma_002834-T1	note	TransMembrane:4 (o46-72i79-97o197-221i233-256o)
EuglossaDilemma_002835-T1	note	TransMembrane:6 (i43-61o67-87i107-124o150-172i184-204o210-230i)
EuglossaDilemma_002846-T1	note	TransMembrane:4 (n5-16c21/22o241-264i342-364o376-401i578-598o)
EuglossaDilemma_002847-T1	note	TransMembrane:5 (o50-66i87-106o178-197i209-230o242-261i)
EuglossaDilemma_002852-T1	note	TransMembrane:1 (i73-95o)
EuglossaDilemma_002853-T1	note	TransMembrane:5 (o108-125i145-169o175-202i223-242o254-271i)
EuglossaDilemma_002857-T1	note	TransMembrane:5 (o58-85i97-119o125-142i154-187o193-215i)
EuglossaDilemma_002858-T1	note	TransMembrane:1 (i96-118o)
EuglossaDilemma_002867-T1	note	TransMembrane:4 (i36-59o91-109i121-140o152-176i)
EuglossaDilemma_002884-T1	note	TransMembrane:1 (i121-145o)
EuglossaDilemma_002887-T1	note	TransMembrane:12 (o6-27i47-65o77-99i120-142o162-181i188-208o228-249i261-286o321-349i369-395o415-436i471-490o)
EuglossaDilemma_002890-T1	note	TransMembrane:11 (o118-138i186-207o213-234i255-273o285-307i328-348o410-431i443-462o474-496i508-529o541-562i)
EuglossaDilemma_002892-T1	note	TransMembrane:1 (n11-23c31/32o317-341i)
EuglossaDilemma_002900-T1	note	TransMembrane:1 (o6-28i)
EuglossaDilemma_002901-T1	note	TransMembrane:8 (i368-388o394-412i424-444o464-481i505-526o546-572i613-632o638-660i)
EuglossaDilemma_002908-T1	note	TransMembrane:1 (n9-22c27/28o241-258i)
EuglossaDilemma_002909-T1	note	TransMembrane:7 (o76-97i109-132o152-173i194-215o235-260i281-304o316-336i)
EuglossaDilemma_002914-T1	note	TransMembrane:2 (i147-171o177-200i)
EuglossaDilemma_002922-T1	note	TransMembrane:12 (i97-116o136-157i164-186o263-289i301-328o348-369i406-427o447-468i475-496o594-620i632-654o683-704i)
EuglossaDilemma_002944-T1	note	TransMembrane:1 (i109-126o)
EuglossaDilemma_002957-T1	note	TransMembrane:14 (o109-129i157-177o197-219i226-244o250-266i278-298o304-327i736-757o904-926i947-973o985-1011i1018-1036o1056-1077i1130-1148o)
EuglossaDilemma_002959-T1	note	TransMembrane:1 (i76-95o)
EuglossaDilemma_002965-T1	note	TransMembrane:1 (i130-147o)
EuglossaDilemma_002966-T1	note	TransMembrane:1 (i136-154o)
EuglossaDilemma_002968-T1	note	TransMembrane:2 (o37-56i76-96o)
EuglossaDilemma_002969-T1	note	TransMembrane:2 (n6-16c24/25o44-67i228-250o)
EuglossaDilemma_002972-T1	note	TransMembrane:1 (o260-279i)
EuglossaDilemma_002975-T1	note	TransMembrane:1 (o557-586i)
EuglossaDilemma_002981-T1	note	TransMembrane:4 (o20-39i51-68o80-102i524-547o)
EuglossaDilemma_002997-T1	note	TransMembrane:2 (i69-87o107-129i)
EuglossaDilemma_003023-T1	note	TransMembrane:1 (i94-117o)
EuglossaDilemma_003031-T1	note	TransMembrane:9 (i156-177o216-238i250-268o274-295i316-334o346-370i442-459o465-487i499-518o)
EuglossaDilemma_003036-T1	note	TransMembrane:4 (i96-113o165-188i248-269o281-299i)
EuglossaDilemma_003065-T1	note	TransMembrane:1 (i87-115o)
EuglossaDilemma_003068-T1	note	TransMembrane:5 (n3-10c15/16o25-42i49-69o89-109i121-140o152-171i)
EuglossaDilemma_003073-T1	note	TransMembrane:6 (o50-74i86-105o125-145i165-190o213-238i313-337o)
EuglossaDilemma_003074-T1	note	TransMembrane:1 (n3-16c21/22o31-53i)
EuglossaDilemma_003077-T1	note	TransMembrane:5 (o61-83i95-116o136-157i178-200o220-243i)
EuglossaDilemma_003082-T1	note	TransMembrane:5 (o56-80i92-115o135-156i177-203o223-246i)
EuglossaDilemma_003087-T1	note	TransMembrane:5 (o55-76i88-107o127-147i168-192o215-239i)
EuglossaDilemma_003091-T1	note	TransMembrane:8 (o12-32i44-66o78-98i140-158o178-202i209-226o246-270i282-304o)
EuglossaDilemma_003096-T1	note	TransMembrane:4 (o23-46i115-138o158-178i357-377o)
EuglossaDilemma_003104-T1	note	TransMembrane:2 (i12-29o35-57i)
EuglossaDilemma_003111-T1	note	TransMembrane:3 (n4-14c19/20o186-207i250-271o430-450i)
EuglossaDilemma_003112-T1	note	TransMembrane:4 (o60-80i101-120o132-150i310-330o)
EuglossaDilemma_003113-T1	note	TransMembrane:1 (o265-289i)
EuglossaDilemma_003122-T1	note	TransMembrane:1 (n4-15c20/21o392-414i)
EuglossaDilemma_003132-T1	note	TransMembrane:4 (i50-70o76-95i125-143o155-177i)
EuglossaDilemma_003135-T1	note	TransMembrane:1 (n3-16c21/22o70-94i)
EuglossaDilemma_003138-T1	note	TransMembrane:2 (o733-751i771-789o)
EuglossaDilemma_003141-T1	note	TransMembrane:1 (o517-539i)
EuglossaDilemma_003142-T1	note	TransMembrane:1 (n6-16c21/22o522-549i)
EuglossaDilemma_003154-T1	note	TransMembrane:1 (o1737-1758i)
EuglossaDilemma_003165-T1	note	TransMembrane:1 (i71-90o)
EuglossaDilemma_003168-T1	note	TransMembrane:1 (i377-400o)
EuglossaDilemma_003174-T1	note	TransMembrane:1 (n5-15c19/20o558-577i)
EuglossaDilemma_003181-T1	note	TransMembrane:1 (o199-218i)
EuglossaDilemma_003189-T1	note	TransMembrane:1 (i186-203o)
EuglossaDilemma_003193-T1	note	TransMembrane:1 (o75-91i)
EuglossaDilemma_003197-T1	note	TransMembrane:7 (i344-362o374-395i429-445o465-486i513-534o554-579i643-668o)
EuglossaDilemma_003201-T1	note	TransMembrane:1 (n9-20c24/25o338-361i)
EuglossaDilemma_003207-T1	note	TransMembrane:1 (i42-65o)
EuglossaDilemma_003209-T1	note	TransMembrane:1 (i71-90o)
EuglossaDilemma_003210-T1	note	TransMembrane:3 (i69-91o97-117i145-164o)
EuglossaDilemma_003213-T1	note	TransMembrane:7 (o52-80i92-117o142-164i176-200o220-244i275-293o319-342i)
EuglossaDilemma_003229-T1	note	TransMembrane:1 (i12-33o)
EuglossaDilemma_003230-T1	note	TransMembrane:6 (i31-56o130-150i162-182o492-512i524-544o550-572i)
EuglossaDilemma_003231-T1	note	TransMembrane:5 (o45-71i144-165o171-191i282-302o335-354i)
EuglossaDilemma_003232-T1	note	TransMembrane:6 (o138-162i272-293o305-326i454-473o485-504i516-539o)
EuglossaDilemma_003233-T1	note	TransMembrane:1 (o20-38i)
EuglossaDilemma_003237-T1	note	TransMembrane:1 (o493-516i)
EuglossaDilemma_003239-T1	note	TransMembrane:1 (i78-102o)
EuglossaDilemma_003240-T1	note	TransMembrane:1 (o66-88i)
EuglossaDilemma_003242-T1	note	TransMembrane:9 (i39-57o383-404i424-449o461-483i495-519o525-542i554-580o595-617i624-646o)
EuglossaDilemma_003243-T1	note	TransMembrane:1 (o12-31i)
EuglossaDilemma_003250-T1	note	TransMembrane:2 (o17-38i514-535o)
EuglossaDilemma_003254-T1	note	TransMembrane:1 (i213-231o)
EuglossaDilemma_003257-T1	note	TransMembrane:2 (o24-44i51-70o)
EuglossaDilemma_003259-T1	note	TransMembrane:1 (o307-325i)
EuglossaDilemma_003261-T1	note	TransMembrane:1 (o345-362i)
EuglossaDilemma_003263-T1	note	TransMembrane:1 (o6-25i)
EuglossaDilemma_003267-T1	note	TransMembrane:7 (o532-552i922-944o989-1007i1019-1038o1058-1077i1135-1156o1183-1202i)
EuglossaDilemma_003274-T1	note	TransMembrane:9 (o22-42i63-86o112-134i155-176o196-229i331-352o385-406i426-447o467-486i)
EuglossaDilemma_003276-T1	note	TransMembrane:12 (i7-27o39-60i67-91o97-115i127-149o165-185i270-290o337-359i366-386o392-413i425-447o453-473i)
EuglossaDilemma_003277-T1	note	TransMembrane:12 (i53-75o95-113i120-142o148-166i178-200o212-236i324-345o399-421i428-447o453-475i487-510o516-534i)
EuglossaDilemma_003279-T1	note	TransMembrane:12 (i74-90o110-131i143-160o202-220i241-261o281-301i422-442o472-493i505-523o529-551i581-603o609-633i)
EuglossaDilemma_003282-T1	note	TransMembrane:5 (i89-109o121-140i152-172o178-197i209-231o)
EuglossaDilemma_003284-T1	note	TransMembrane:3 (o1027-1051i1063-1086o2059-2075i)
EuglossaDilemma_003301-T1	note	TransMembrane:1 (o1148-1168i)
EuglossaDilemma_003305-T1	note	TransMembrane:1 (i48-67o)
EuglossaDilemma_003308-T1	note	TransMembrane:1 (o548-566i)
EuglossaDilemma_003312-T1	note	TransMembrane:3 (i81-97o109-130i600-618o)
EuglossaDilemma_003316-T1	note	TransMembrane:1 (i90-108o)
EuglossaDilemma_003329-T1	note	TransMembrane:1 (n14-27c32/33o409-436i)
EuglossaDilemma_003342-T1	note	TransMembrane:1 (o95-114i)
EuglossaDilemma_003352-T1	note	TransMembrane:2 (i44-70o100-126i)
EuglossaDilemma_003378-T1	note	TransMembrane:1 (o52-68i)
EuglossaDilemma_003382-T1	note	TransMembrane:1 (i53-72o)
EuglossaDilemma_003391-T1	note	TransMembrane:1 (i112-134o)
EuglossaDilemma_003403-T1	note	TransMembrane:1 (o704-724i)
EuglossaDilemma_003406-T1	note	TransMembrane:8 (i64-85o233-250i271-294o300-321i333-353o373-392i413-434o454-475i)
EuglossaDilemma_003409-T1	note	TransMembrane:8 (i39-60o88-108i115-132o138-156i168-192o223-247i254-279o495-512i)
EuglossaDilemma_003413-T1	note	TransMembrane:4 (i12-35o70-88i135-156o219-244i)
EuglossaDilemma_003414-T1	note	TransMembrane:2 (i120-141o171-190i)
EuglossaDilemma_003420-T1	note	TransMembrane:6 (o20-39i51-70o76-96i108-133o168-191i227-246o)
EuglossaDilemma_003424-T1	note	TransMembrane:1 (n8-19c23/24o778-801i)
EuglossaDilemma_003426-T1	note	TransMembrane:1 (n4-15c24/25o34-66i)
EuglossaDilemma_003427-T1	note	TransMembrane:1 (o784-802i)
EuglossaDilemma_003429-T1	note	TransMembrane:1 (i33-52o)
EuglossaDilemma_003430-T1	note	TransMembrane:1 (o1202-1224i)
EuglossaDilemma_003444-T1	note	TransMembrane:7 (i312-332o520-539i560-580o586-603i624-649o669-690i702-724o)
EuglossaDilemma_003446-T1	note	TransMembrane:10 (i113-131o137-156i341-360o366-384i895-915o921-943i973-993o999-1020i1027-1046o1061-1079i)
EuglossaDilemma_003449-T1	note	TransMembrane:1 (i303-323o)
EuglossaDilemma_003452-T1	note	TransMembrane:12 (i16-35o62-82i89-109o115-136i148-166o172-193i260-279o299-317i324-346o358-382i394-415o421-445i)
EuglossaDilemma_003456-T1	note	TransMembrane:5 (i30-51o87-106i118-139o151-170i191-208o)
EuglossaDilemma_003460-T1	note	TransMembrane:12 (i22-45o171-188i195-213o219-241i253-276o282-300i389-406o418-439i446-466o472-495i507-528o534-554i)
EuglossaDilemma_003477-T1	note	TransMembrane:1 (n5-15c19/20o143-162i)
EuglossaDilemma_003480-T1	note	TransMembrane:1 (i77-93o)
EuglossaDilemma_003485-T1	note	TransMembrane:1 (o20-44i)
EuglossaDilemma_003492-T1	note	TransMembrane:7 (o316-336i348-369o389-417i429-449o455-477i489-510o541-565i)
EuglossaDilemma_003493-T1	note	TransMembrane:6 (i450-469o481-504i525-551o563-585i592-612o677-695i)
EuglossaDilemma_003496-T1	note	TransMembrane:7 (o486-503i515-536o556-582i594-618o624-644i656-674o703-727i)
EuglossaDilemma_003501-T1	note	TransMembrane:1 (o2370-2392i)
EuglossaDilemma_003502-T1	note	TransMembrane:10 (i43-62o82-105i117-139o223-242i263-284o296-323i330-351o371-395i402-423o429-457i)
EuglossaDilemma_003503-T1	note	TransMembrane:8 (i21-43o891-913i933-950o970-992i1013-1034o1072-1092i1112-1129o1135-1157i)
EuglossaDilemma_003509-T1	note	TransMembrane:2 (i221-242o935-958i)
EuglossaDilemma_003512-T1	note	TransMembrane:1 (o519-541i)
EuglossaDilemma_003513-T1	note	TransMembrane:1 (o621-644i)
EuglossaDilemma_003522-T1	note	TransMembrane:2 (o462-482i1630-1649o)
EuglossaDilemma_003523-T1	note	TransMembrane:4 (o31-58i70-94o192-221i233-258o)
EuglossaDilemma_003558-T1	note	TransMembrane:2 (o6-24i246-263o)
EuglossaDilemma_003572-T1	note	TransMembrane:7 (n6-17c22/23o71-96i108-128o148-166i187-207o238-257i304-324o336-358i)
EuglossaDilemma_003573-T1	note	TransMembrane:2 (i7-31o443-464i)
EuglossaDilemma_003575-T1	note	TransMembrane:3 (i7-29o64-87i118-141o)
EuglossaDilemma_003583-T1	note	TransMembrane:1 (o70-86i)
EuglossaDilemma_003594-T1	note	TransMembrane:6 (i184-203o209-228i240-260o266-289i301-319o339-360i)
EuglossaDilemma_003597-T1	note	TransMembrane:1 (i12-33o)
EuglossaDilemma_003598-T1	note	TransMembrane:1 (n4-15c19/20o35-57i)
EuglossaDilemma_003599-T1	note	TransMembrane:7 (o1259-1279i1299-1317o1323-1340i1352-1376o1396-1420i1427-1447o1548-1570i)
EuglossaDilemma_003607-T1	note	TransMembrane:8 (i113-133o166-183i195-216o306-331i343-368o374-397i418-441o461-486i)
EuglossaDilemma_003608-T1	note	TransMembrane:4 (i147-166o178-199i236-257o263-284i)
EuglossaDilemma_003612-T1	note	TransMembrane:4 (o304-321i333-352o433-456i463-482o)
EuglossaDilemma_003616-T1	note	TransMembrane:11 (i20-39o86-108i145-165o177-197i209-227o233-254i299-319o339-359i371-388o408-429i441-465o)
EuglossaDilemma_003618-T1	note	TransMembrane:8 (o6-25i37-58o78-95i124-145o157-180i230-248o268-289i336-357o)
EuglossaDilemma_003619-T1	note	TransMembrane:6 (i27-48o68-86i107-126o183-207i242-260o280-302i)
EuglossaDilemma_003627-T1	note	TransMembrane:1 (i119-144o)
EuglossaDilemma_003628-T1	note	TransMembrane:1 (o6-23i)
EuglossaDilemma_003630-T1	note	TransMembrane:1 (i60-78o)
EuglossaDilemma_003644-T1	note	TransMembrane:17 (o40-61i82-100o199-219i231-252o264-284i460-479o485-505i536-560o566-585i650-672o692-711i1041-1061o1107-1128i1148-1166o1186-1219i1292-1312o1324-1343i)
EuglossaDilemma_003659-T1	note	TransMembrane:1 (o984-1005i)
EuglossaDilemma_003667-T1	note	TransMembrane:10 (o150-168i180-197o203-224i236-262o282-300i321-344o364-382i464-487o493-515i527-545o)
EuglossaDilemma_003675-T1	note	TransMembrane:2 (o524-544i553-574o)
EuglossaDilemma_003701-T1	note	TransMembrane:1 (i21-42o)
EuglossaDilemma_003705-T1	note	TransMembrane:3 (o527-546i603-625o789-813i)
EuglossaDilemma_003715-T1	note	TransMembrane:3 (o520-539i616-638o802-826i)
EuglossaDilemma_003717-T1	note	TransMembrane:11 (i71-88o153-171i183-202o208-229i241-260o266-285i330-350o370-394i415-448o468-489i501-519o)
EuglossaDilemma_003729-T1	note	TransMembrane:2 (i119-143o149-171i)
EuglossaDilemma_003735-T1	note	TransMembrane:1 (o1115-1133i)
EuglossaDilemma_003737-T1	note	TransMembrane:7 (n6-13c19/20o135-160i172-191o197-217i246-268o274-292i351-380o400-420i)
EuglossaDilemma_003738-T1	note	TransMembrane:2 (o74-102i172-193o)
EuglossaDilemma_003739-T1	note	TransMembrane:5 (o60-81i364-385o405-421i488-507o513-534i)
EuglossaDilemma_003744-T1	note	TransMembrane:7 (i42-68o74-92i123-140o210-231i243-263o275-296i325-353o)
EuglossaDilemma_003745-T1	note	TransMembrane:4 (i9-30o42-68i80-100o120-136i)
EuglossaDilemma_003746-T1	note	TransMembrane:8 (n10-21c26/27o69-92i112-132o159-182i202-226o246-270i282-300o306-325i337-355o)
EuglossaDilemma_003749-T1	note	TransMembrane:1 (o2610-2634i)
EuglossaDilemma_003770-T1	note	TransMembrane:7 (o326-347i354-374o394-412i433-455o475-494i515-538o544-564i)
EuglossaDilemma_003780-T1	note	TransMembrane:1 (o165-188i)
EuglossaDilemma_003781-T1	note	TransMembrane:1 (n5-15c20/21o154-174i)
EuglossaDilemma_003788-T1	note	TransMembrane:1 (n3-14c19/20o609-632i)
EuglossaDilemma_003789-T1	note	TransMembrane:1 (o424-446i)
EuglossaDilemma_003790-T1	note	TransMembrane:1 (n6-17c22/23o522-542i)
EuglossaDilemma_003793-T1	note	TransMembrane:12 (i49-68o88-107i114-133o179-204i216-239o259-280i335-356o389-407i416-437o534-560i572-591o620-643i)
EuglossaDilemma_003794-T1	note	TransMembrane:11 (o25-49i89-111o165-185i206-228o248-268i329-353o373-393i405-425o537-561i573-597o625-648i)
EuglossaDilemma_003806-T1	note	TransMembrane:1 (o140-164i)
EuglossaDilemma_003814-T1	note	TransMembrane:1 (o37-61i)
EuglossaDilemma_003815-T1	note	TransMembrane:1 (i123-142o)
EuglossaDilemma_003821-T1	note	TransMembrane:1 (o550-573i)
EuglossaDilemma_003844-T1	note	TransMembrane:3 (o6-24i36-58o64-84i)
EuglossaDilemma_003846-T1	note	TransMembrane:3 (n10-22c30/31o40-61i131-150o170-191i)
EuglossaDilemma_003847-T1	note	TransMembrane:7 (o12-28i40-61o67-89i129-152o172-201i243-267o273-292i)
EuglossaDilemma_003848-T1	note	TransMembrane:5 (n3-14c18/19o28-48i55-77o89-109i151-174o180-200i)
EuglossaDilemma_003853-T1	note	TransMembrane:3 (o15-35i73-92o192-215i)
EuglossaDilemma_003854-T1	note	TransMembrane:6 (i42-63o83-106i118-140o191-208i215-234o240-258i)
EuglossaDilemma_003863-T1	note	TransMembrane:6 (i36-54o66-89i110-136o148-170i283-301o943-962i)
EuglossaDilemma_003865-T1	note	TransMembrane:7 (o6-25i37-61o67-83i109-131o151-171i183-204o224-246i)
EuglossaDilemma_003867-T1	note	TransMembrane:12 (i302-319o331-351i382-404o466-486i498-521o541-566i578-604o637-662i683-707o713-736i757-776o796-818i)
EuglossaDilemma_003878-T1	note	TransMembrane:1 (n14-32c36/37o446-468i)
EuglossaDilemma_003894-T1	note	TransMembrane:2 (i21-38o58-74i)
EuglossaDilemma_003896-T1	note	TransMembrane:1 (o41-59i)
EuglossaDilemma_003904-T1	note	TransMembrane:7 (o29-54i66-87o107-125i146-169o194-216i250-271o277-298i)
EuglossaDilemma_003907-T1	note	TransMembrane:2 (o299-322i394-413o)
EuglossaDilemma_003924-T1	note	TransMembrane:7 (o478-501i584-608o639-662i674-692o704-729i741-761o815-837i)
EuglossaDilemma_003925-T1	note	TransMembrane:6 (i544-564o597-615i636-654o666-691i703-723o778-800i)
EuglossaDilemma_003926-T1	note	TransMembrane:1 (o837-863i)
EuglossaDilemma_003931-T1	note	TransMembrane:1 (o155-173i)
EuglossaDilemma_003935-T1	note	TransMembrane:2 (i21-39o45-78i)
EuglossaDilemma_003943-T1	note	TransMembrane:1 (n3-11c16/17o272-292i)
EuglossaDilemma_003945-T1	note	TransMembrane:8 (i76-97o117-135i156-174o194-214i256-273o279-295i386-406o412-430i)
EuglossaDilemma_003948-T1	note	TransMembrane:8 (o6-24i70-93o124-146i158-176o196-219i418-436o442-459i471-491o)
EuglossaDilemma_003951-T1	note	TransMembrane:1 (o146-164i)
EuglossaDilemma_003968-T1	note	TransMembrane:1 (o68-89i)
EuglossaDilemma_003972-T1	note	TransMembrane:1 (i77-101o)
EuglossaDilemma_003984-T1	note	TransMembrane:4 (i305-328o340-362i415-437o1437-1461i)
EuglossaDilemma_003992-T1	note	TransMembrane:4 (i136-155o187-205i217-240o260-282i)
EuglossaDilemma_003998-T1	note	TransMembrane:1 (o125-145i)
EuglossaDilemma_004010-T1	note	TransMembrane:3 (o49-74i86-113o133-157i)
EuglossaDilemma_004014-T1	note	TransMembrane:3 (i80-105o125-145i205-226o)
EuglossaDilemma_004015-T1	note	TransMembrane:4 (i39-57o63-81i131-148o154-170i)
EuglossaDilemma_004019-T1	note	TransMembrane:13 (o15-35i333-353o383-402i409-429o441-462i489-509o521-543i590-610o880-899i906-929o935-953i974-993o999-1029i)
EuglossaDilemma_004022-T1	note	TransMembrane:7 (n32-42c46/47o587-606i613-632o647-667i674-690o696-713i734-751o757-776i)
EuglossaDilemma_004028-T1	note	TransMembrane:1 (i342-360o)
EuglossaDilemma_004036-T1	note	TransMembrane:4 (i40-57o63-83i104-123o169-195i)
EuglossaDilemma_004043-T1	note	TransMembrane:1 (o23-44i)
EuglossaDilemma_004044-T1	note	TransMembrane:8 (i32-49o55-78i90-107o113-132i139-162o182-203i210-230o250-272i)
EuglossaDilemma_004048-T1	note	TransMembrane:3 (o6-25i524-544o550-572i)
EuglossaDilemma_004056-T1	note	TransMembrane:8 (i12-35o89-106i115-134o146-167i179-199o211-236i243-263o269-287i)
EuglossaDilemma_004062-T1	note	TransMembrane:1 (i84-102o)
EuglossaDilemma_004063-T1	note	TransMembrane:1 (i51-69o)
EuglossaDilemma_004066-T1	note	TransMembrane:1 (n11-22c27/28o265-287i)
EuglossaDilemma_004067-T1	note	TransMembrane:6 (i51-73o102-125i155-172o192-212i233-252o258-280i)
EuglossaDilemma_004070-T1	note	TransMembrane:2 (i27-52o665-686i)
EuglossaDilemma_004075-T1	note	TransMembrane:4 (n5-16c21/22o251-272i281-298o313-335i464-482o)
EuglossaDilemma_004089-T1	note	TransMembrane:1 (i79-100o)
EuglossaDilemma_004096-T1	note	TransMembrane:1 (i66-84o)
EuglossaDilemma_004097-T1	note	TransMembrane:1 (i12-31o)
EuglossaDilemma_004119-T1	note	TransMembrane:1 (i20-38o)
EuglossaDilemma_004123-T1	note	TransMembrane:4 (o340-360i372-390o402-422i607-630o)
EuglossaDilemma_004127-T1	note	TransMembrane:12 (i43-69o109-127i139-161o167-188i200-222o234-254i295-315o335-360i372-390o396-415i427-450o465-484i)
EuglossaDilemma_004169-T1	note	TransMembrane:1 (i112-131o)
EuglossaDilemma_004173-T1	note	TransMembrane:1 (o38-58i)
EuglossaDilemma_004184-T1	note	TransMembrane:1 (i170-191o)
EuglossaDilemma_004215-T1	note	TransMembrane:2 (o255-278i290-315o)
EuglossaDilemma_004216-T1	note	TransMembrane:1 (o161-186i)
EuglossaDilemma_004234-T1	note	TransMembrane:7 (o90-118i130-156o168-189i210-235o255-279i816-834o854-876i)
EuglossaDilemma_004246-T1	note	TransMembrane:3 (o12-28i40-61o67-85i)
EuglossaDilemma_004247-T1	note	TransMembrane:2 (i12-31o37-57i)
EuglossaDilemma_004248-T1	note	TransMembrane:1 (i240-259o)
EuglossaDilemma_004254-T1	note	TransMembrane:3 (i21-42o57-76i88-108o)
EuglossaDilemma_004266-T1	note	TransMembrane:4 (i17-35o47-67i74-95o101-121i)
EuglossaDilemma_004268-T1	note	TransMembrane:12 (i36-57o77-98i105-123o129-152i164-191o203-221i304-325o389-411i418-437o443-466i473-500o506-525i)
EuglossaDilemma_004272-T1	note	TransMembrane:1 (o45-65i)
EuglossaDilemma_004273-T1	note	TransMembrane:1 (n9-16c21/22o780-804i)
EuglossaDilemma_004276-T1	note	TransMembrane:1 (o733-752i)
EuglossaDilemma_004278-T1	note	TransMembrane:5 (o41-65i130-147o185-206i218-235o241-260i)
EuglossaDilemma_004281-T1	note	TransMembrane:7 (i20-41o61-84i105-126o150-166i187-209o215-234i246-272o)
EuglossaDilemma_004299-T1	note	TransMembrane:1 (i108-129o)
EuglossaDilemma_004306-T1	note	TransMembrane:1 (i118-137o)
EuglossaDilemma_004309-T1	note	TransMembrane:1 (o63-83i)
EuglossaDilemma_004317-T1	note	TransMembrane:1 (o23-44i)
EuglossaDilemma_004323-T1	note	TransMembrane:8 (i99-118o130-152i173-201o255-273i285-310o330-355i367-388o483-509i)
EuglossaDilemma_004325-T1	note	TransMembrane:1 (o55-76i)
EuglossaDilemma_004333-T1	note	TransMembrane:12 (i28-50o70-89i101-121o127-145i157-179o199-218i291-315o365-383i395-413o419-442i454-475o481-502i)
EuglossaDilemma_004339-T1	note	TransMembrane:1 (o24-45i)
EuglossaDilemma_004369-T1	note	TransMembrane:2 (o20-36i57-74o)
EuglossaDilemma_004374-T1	note	TransMembrane:2 (i21-44o64-83i)
EuglossaDilemma_004379-T1	note	TransMembrane:12 (i20-47o98-116i128-148o154-176i188-213o219-239i288-305o325-342i363-382o388-407i419-441o453-475i)
EuglossaDilemma_004385-T1	note	TransMembrane:7 (n4-15c23/24o239-261i273-293o332-357i369-390o410-438i459-482o530-548i)
EuglossaDilemma_004386-T1	note	TransMembrane:2 (i256-279o318-338i)
EuglossaDilemma_004397-T1	note	TransMembrane:1 (i85-104o)
EuglossaDilemma_004400-T1	note	TransMembrane:1 (o168-187i)
EuglossaDilemma_004415-T1	note	TransMembrane:1 (o217-235i)
EuglossaDilemma_004423-T1	note	TransMembrane:1 (i22-42o)
EuglossaDilemma_004425-T1	note	TransMembrane:2 (o1210-1228i1240-1265o)
EuglossaDilemma_004437-T1	note	TransMembrane:7 (n8-20c25/26o185-208i220-240o252-275i296-317o348-372i399-416o436-454i)
EuglossaDilemma_004439-T1	note	TransMembrane:7 (n6-17c26/27o99-123i135-157o169-191i203-222o247-269i281-302o314-333i)
EuglossaDilemma_004441-T1	note	TransMembrane:2 (i188-210o222-248i)
EuglossaDilemma_004449-T1	note	TransMembrane:12 (i28-49o129-153i160-179o185-207i219-240o246-265i335-352o364-385i392-411o417-443i455-477o483-503i)
EuglossaDilemma_004450-T1	note	TransMembrane:3 (i95-112o118-135i147-169o)
EuglossaDilemma_004451-T1	note	TransMembrane:1 (i21-43o)
EuglossaDilemma_004455-T1	note	TransMembrane:1 (n4-15c22/23o897-916i)
EuglossaDilemma_004481-T1	note	TransMembrane:1 (o115-139i)
EuglossaDilemma_004494-T1	note	TransMembrane:2 (i126-151o163-189i)
EuglossaDilemma_004498-T1	note	TransMembrane:4 (i5-27o47-73i102-127o147-166i)
EuglossaDilemma_004501-T1	note	TransMembrane:1 (o180-209i)
EuglossaDilemma_004503-T1	note	TransMembrane:2 (i41-61o67-91i)
EuglossaDilemma_004504-T1	note	TransMembrane:2 (o45-69i81-97o)
EuglossaDilemma_004505-T1	note	TransMembrane:6 (i21-44o50-74i108-128o159-181i250-272o284-302i)
EuglossaDilemma_004507-T1	note	TransMembrane:2 (o129-150i162-181o)
EuglossaDilemma_004508-T1	note	TransMembrane:5 (i131-153o281-300i312-331o343-361i382-408o)
EuglossaDilemma_004509-T1	note	TransMembrane:1 (i99-121o)
EuglossaDilemma_004510-T1	note	TransMembrane:2 (o46-68i80-98o)
EuglossaDilemma_004511-T1	note	TransMembrane:3 (i26-54o110-131i143-162o)
EuglossaDilemma_004512-T1	note	TransMembrane:1 (i121-143o)
EuglossaDilemma_004513-T1	note	TransMembrane:3 (i160-183o203-225i237-255o)
EuglossaDilemma_004514-T1	note	TransMembrane:1 (o38-59i)
EuglossaDilemma_004515-T1	note	TransMembrane:4 (i21-45o51-72i107-128o148-166i)
EuglossaDilemma_004516-T1	note	TransMembrane:4 (o6-26i38-61o67-89i124-145o)
EuglossaDilemma_004517-T1	note	TransMembrane:2 (o39-68i127-151o)
EuglossaDilemma_004519-T1	note	TransMembrane:5 (o6-25i37-54o85-105i112-134o140-160i)
EuglossaDilemma_004521-T1	note	TransMembrane:2 (o66-89i96-114o)
EuglossaDilemma_004522-T1	note	TransMembrane:2 (o20-39i109-133o)
EuglossaDilemma_004524-T1	note	TransMembrane:1 (i46-70o)
EuglossaDilemma_004527-T1	note	TransMembrane:3 (o6-23i56-76o88-107i)
EuglossaDilemma_004528-T1	note	TransMembrane:7 (n3-11c15/16o591-614i626-648o660-680i706-726o746-766i832-850o862-886i)
EuglossaDilemma_004529-T1	note	TransMembrane:1 (o32-54i)
EuglossaDilemma_004531-T1	note	TransMembrane:1 (o32-54i)
EuglossaDilemma_004539-T1	note	TransMembrane:10 (i45-73o79-98i110-132o152-172i255-274o316-337i344-361o367-383i395-414o420-443i)
EuglossaDilemma_004546-T1	note	TransMembrane:1 (o38-58i)
EuglossaDilemma_004551-T1	note	TransMembrane:10 (i52-73o79-96i103-123o129-149i161-177o220-237i244-270o282-303i310-330o336-353i)
EuglossaDilemma_004552-T1	note	TransMembrane:1 (o286-307i)
EuglossaDilemma_004553-T1	note	TransMembrane:1 (i172-195o)
EuglossaDilemma_004554-T1	note	TransMembrane:12 (i12-33o53-75i82-102o108-129i141-162o168-186i251-273o285-309i316-338o358-376i388-407o419-438i)
EuglossaDilemma_004555-T1	note	TransMembrane:1 (n4-15c20/21o99-122i)
EuglossaDilemma_004572-T1	note	TransMembrane:2 (i134-156o162-186i)
EuglossaDilemma_004586-T1	note	TransMembrane:1 (o512-531i)
EuglossaDilemma_004591-T1	note	TransMembrane:1 (o994-1016i)
EuglossaDilemma_004595-T1	note	TransMembrane:2 (i27-46o52-73i)
EuglossaDilemma_004599-T1	note	TransMembrane:1 (i63-83o)
EuglossaDilemma_004608-T1	note	TransMembrane:2 (o644-662i862-880o)
EuglossaDilemma_004623-T1	note	TransMembrane:1 (n11-24c30/31o140-161i)
EuglossaDilemma_004629-T1	note	TransMembrane:1 (i107-126o)
EuglossaDilemma_004633-T1	note	TransMembrane:2 (i7-27o47-75i)
EuglossaDilemma_004648-T1	note	TransMembrane:11 (i110-130o166-187i199-219o225-246i258-276o288-308i412-431o443-465i477-501o513-536i543-560o)
EuglossaDilemma_004650-T1	note	TransMembrane:1 (o75-92i)
EuglossaDilemma_004651-T1	note	TransMembrane:1 (o228-246i)
EuglossaDilemma_004655-T1	note	TransMembrane:4 (o35-56i65-86o98-120i222-242o)
EuglossaDilemma_004664-T1	note	TransMembrane:3 (o439-458i541-563o729-751i)
EuglossaDilemma_004667-T1	note	TransMembrane:11 (o52-71i78-98o104-125i137-156o162-182i249-269o289-307i314-336o348-373i385-405o411-431i)
EuglossaDilemma_004669-T1	note	TransMembrane:1 (i76-95o)
EuglossaDilemma_004683-T1	note	TransMembrane:1 (o1379-1397i)
EuglossaDilemma_004698-T1	note	TransMembrane:1 (n4-15c20/21o729-749i)
EuglossaDilemma_004699-T1	note	TransMembrane:6 (i12-32o44-62i118-142o162-182i240-258o270-287i)
EuglossaDilemma_004701-T1	note	TransMembrane:4 (n5-16c21/22o182-201i213-232o265-284i296-316o)
EuglossaDilemma_004706-T1	note	TransMembrane:11 (n9-20c24/25o682-703i735-761o781-804i825-842o899-925i937-953o959-980i992-1010o1030-1051i1063-1086o1106-1124i)
EuglossaDilemma_004722-T1	note	TransMembrane:11 (o65-85i92-112o118-140i152-176o182-202i240-264o284-301i322-341o347-368i380-403o415-434i)
EuglossaDilemma_004763-T1	note	TransMembrane:12 (i21-49o61-83i104-123o386-407i414-433o445-461i468-489o501-519i531-552o558-579i591-615o627-646i)
EuglossaDilemma_004765-T1	note	TransMembrane:2 (n11-21c26/27o42-60i81-104o)
EuglossaDilemma_004771-T1	note	TransMembrane:2 (i27-47o1314-1336i)
EuglossaDilemma_004774-T1	note	TransMembrane:1 (o1139-1156i)
EuglossaDilemma_004791-T1	note	TransMembrane:2 (o6-21i296-318o)
EuglossaDilemma_004793-T1	note	TransMembrane:1 (o6-22i)
EuglossaDilemma_004794-T1	note	TransMembrane:1 (o6-23i)
EuglossaDilemma_004795-T1	note	TransMembrane:1 (o6-21i)
EuglossaDilemma_004807-T1	note	TransMembrane:2 (i12-37o66-88i)
EuglossaDilemma_004809-T1	note	TransMembrane:1 (o36-53i)
EuglossaDilemma_004810-T1	note	TransMembrane:1 (o24-47i)
EuglossaDilemma_004811-T1	note	TransMembrane:1 (i36-62o)
EuglossaDilemma_004813-T1	note	TransMembrane:1 (i12-37o)
EuglossaDilemma_004817-T1	note	TransMembrane:3 (i177-201o242-261i368-387o)
EuglossaDilemma_004841-T1	note	TransMembrane:1 (o493-516i)
EuglossaDilemma_004842-T1	note	TransMembrane:1 (n6-17c25/26o252-272i)
EuglossaDilemma_004846-T1	note	TransMembrane:4 (o1051-1073i1080-1104o1219-1242i1254-1278o)
EuglossaDilemma_004861-T1	note	TransMembrane:4 (i7-26o52-78i90-111o123-142i)
EuglossaDilemma_004866-T1	note	TransMembrane:4 (i21-41o61-81i93-115o135-160i)
EuglossaDilemma_004868-T1	note	TransMembrane:2 (i22-40o52-76i)
EuglossaDilemma_004869-T1	note	TransMembrane:3 (n3-13c18/19o28-49i61-79o99-118i)
EuglossaDilemma_004870-T1	note	TransMembrane:4 (i7-27o54-76i88-109o129-154i)
EuglossaDilemma_004880-T1	note	TransMembrane:7 (o44-72i84-104o124-142i163-184o217-240i260-279o291-318i)
EuglossaDilemma_004883-T1	note	TransMembrane:1 (o57-81i)
EuglossaDilemma_004885-T1	note	TransMembrane:3 (o35-55i67-90o118-140i)
EuglossaDilemma_004886-T1	note	TransMembrane:3 (i14-34o120-139i151-171o)
EuglossaDilemma_004887-T1	note	TransMembrane:4 (o411-431i738-757o769-786i793-811o)
EuglossaDilemma_004891-T1	note	TransMembrane:1 (i7-27o)
EuglossaDilemma_004892-T1	note	TransMembrane:11 (o70-88i100-119o131-151i172-191o197-218i230-249o276-295i359-376o396-422i443-460o480-498i)
EuglossaDilemma_004893-T1	note	TransMembrane:10 (i71-94o106-123i290-307o327-348i1159-1184o1190-1209i1230-1251o1292-1316i1328-1348o1368-1388i)
EuglossaDilemma_004897-T1	note	TransMembrane:1 (i97-115o)
EuglossaDilemma_004906-T1	note	TransMembrane:2 (o12-35i245-269o)
EuglossaDilemma_004908-T1	note	TransMembrane:1 (o38-57i)
EuglossaDilemma_004910-T1	note	TransMembrane:4 (n10-18c22/23o233-257i264-286o298-321i480-498o)
EuglossaDilemma_004920-T1	note	TransMembrane:1 (o67-84i)
EuglossaDilemma_004921-T1	note	TransMembrane:12 (o65-86i98-127o147-172i193-216o222-240i292-314o334-358i370-392o424-445i452-471o483-502i509-525o)
EuglossaDilemma_004928-T1	note	TransMembrane:1 (n3-13c17/18o369-390i)
EuglossaDilemma_004930-T1	note	TransMembrane:1 (i115-137o)
EuglossaDilemma_004948-T1	note	TransMembrane:1 (o529-546i)
EuglossaDilemma_004957-T1	note	TransMembrane:1 (o330-348i)
EuglossaDilemma_004960-T1	note	TransMembrane:6 (n6-17c25/26o343-365i377-397o431-453i671-691o697-714i735-755o)
EuglossaDilemma_004966-T1	note	TransMembrane:4 (i20-42o48-73i107-132o168-196i)
EuglossaDilemma_004967-T1	note	TransMembrane:12 (i20-45o65-84i93-116o122-139i151-171o177-196i260-277o297-316i323-345o357-381i393-412o424-444i)
EuglossaDilemma_004977-T1	note	TransMembrane:7 (i195-218o467-487i499-518o524-545i557-574o580-597i609-630o)
EuglossaDilemma_004996-T1	note	TransMembrane:3 (o15-35i47-66o78-100i)
EuglossaDilemma_005003-T1	note	TransMembrane:2 (i67-90o110-128i)
EuglossaDilemma_005007-T1	note	TransMembrane:10 (i20-44o56-77i103-123o143-169i190-210o230-254i261-281o293-312i324-342o362-381i)
EuglossaDilemma_005008-T1	note	TransMembrane:1 (o202-225i)
EuglossaDilemma_005009-T1	note	TransMembrane:10 (o6-31i95-117o137-158i170-187o193-219i240-257o322-341i348-368o380-399i406-424o)
EuglossaDilemma_005015-T1	note	TransMembrane:4 (n3-14c19/20o159-178i190-207o227-247i422-448o)
EuglossaDilemma_005019-T1	note	TransMembrane:1 (o6-25i)
EuglossaDilemma_005024-T1	note	TransMembrane:1 (i44-61o)
EuglossaDilemma_005025-T1	note	TransMembrane:12 (i75-93o105-125i156-177o242-260i272-302o314-338i350-372o415-439i451-475o481-505i526-545o565-585i)
EuglossaDilemma_005027-T1	note	TransMembrane:12 (i35-52o64-84i118-137o207-225i237-267o279-303i315-337o377-402i414-434o446-470i491-512o524-547i)
EuglossaDilemma_005028-T1	note	TransMembrane:12 (i33-51o63-84i105-132o196-215i227-254o266-291i303-324o364-392i404-427o433-457i478-496o516-534i)
EuglossaDilemma_005029-T1	note	TransMembrane:12 (i76-94o106-127i148-175o247-268i275-294o319-343i355-377o417-445i457-474o486-510i531-552o564-586i)
EuglossaDilemma_005030-T1	note	TransMembrane:2 (i20-41o61-82i)
EuglossaDilemma_005032-T1	note	TransMembrane:10 (i126-144o187-210i222-244o272-292i312-333o345-364i385-404o410-432i444-468o474-491i)
EuglossaDilemma_005036-T1	note	TransMembrane:4 (o694-715i722-746o758-775i782-805o)
EuglossaDilemma_005040-T1	note	TransMembrane:1 (o6-24i)
EuglossaDilemma_005042-T1	note	TransMembrane:1 (o414-432i)
EuglossaDilemma_005044-T1	note	TransMembrane:4 (o441-461i635-658o678-695i1128-1145o)
EuglossaDilemma_005047-T1	note	TransMembrane:3 (o32-55i67-88o94-116i)
EuglossaDilemma_005049-T1	note	TransMembrane:4 (i42-59o90-116i175-196o216-235i)
EuglossaDilemma_005054-T1	note	TransMembrane:2 (i66-82o94-118i)
EuglossaDilemma_005057-T1	note	TransMembrane:3 (o40-61i81-100o120-141i)
EuglossaDilemma_005070-T1	note	TransMembrane:1 (o12-34i)
EuglossaDilemma_005074-T1	note	TransMembrane:10 (i20-42o62-82i89-109o115-137i149-170o176-196i257-283o295-315i327-346o358-383i)
EuglossaDilemma_005094-T1	note	TransMembrane:1 (n7-14c19/20o733-757i)
EuglossaDilemma_005098-T1	note	TransMembrane:2 (i867-886o906-923i)
EuglossaDilemma_005099-T1	note	TransMembrane:2 (i272-289o295-313i)
EuglossaDilemma_005104-T1	note	TransMembrane:1 (o136-157i)
EuglossaDilemma_005108-T1	note	TransMembrane:1 (i105-126o)
EuglossaDilemma_005126-T1	note	TransMembrane:1 (o96-114i)
EuglossaDilemma_005131-T1	note	TransMembrane:1 (o23-43i)
EuglossaDilemma_005135-T1	note	TransMembrane:10 (n79-88c93/94o282-300i321-346o352-377i389-408o414-433i563-590o596-618i630-653o665-683i695-713o)
EuglossaDilemma_005137-T1	note	TransMembrane:3 (o68-86i106-131o179-197i)
EuglossaDilemma_005138-T1	note	TransMembrane:6 (i144-160o172-191i203-222o234-252i264-280o286-305i)
EuglossaDilemma_005144-T1	note	TransMembrane:1 (i177-198o)
EuglossaDilemma_005149-T1	note	TransMembrane:7 (n9-17c26/27o356-381i393-412o432-451i472-493o530-551i571-589o595-616i)
EuglossaDilemma_005152-T1	note	TransMembrane:1 (n9-20c26/27o316-334i)
EuglossaDilemma_005159-T1	note	TransMembrane:2 (i7-30o36-58i)
EuglossaDilemma_005160-T1	note	TransMembrane:1 (o85-103i)
EuglossaDilemma_005163-T1	note	TransMembrane:1 (o34-53i)
EuglossaDilemma_005165-T1	note	TransMembrane:1 (i7-27o)
EuglossaDilemma_005166-T1	note	TransMembrane:1 (o61-81i)
EuglossaDilemma_005168-T1	note	TransMembrane:1 (i176-193o)
EuglossaDilemma_005169-T1	note	TransMembrane:1 (i12-33o)
EuglossaDilemma_005178-T1	note	TransMembrane:3 (o94-116i430-449o469-493i)
EuglossaDilemma_005180-T1	note	TransMembrane:1 (i355-377o)
EuglossaDilemma_005191-T1	note	TransMembrane:1 (o31-50i)
EuglossaDilemma_005192-T1	note	TransMembrane:5 (o66-83i90-107o113-130i150-174o180-198i)
EuglossaDilemma_005194-T1	note	TransMembrane:2 (o894-914i935-954o)
EuglossaDilemma_005196-T1	note	TransMembrane:2 (o33-56i93-112o)
EuglossaDilemma_005205-T1	note	TransMembrane:2 (i43-65o77-95i)
EuglossaDilemma_005207-T1	note	TransMembrane:1 (o36-60i)
EuglossaDilemma_005218-T1	note	TransMembrane:6 (i37-58o147-165i177-195o235-257i264-284o290-312i)
EuglossaDilemma_005221-T1	note	TransMembrane:1 (o38-60i)
EuglossaDilemma_005233-T1	note	TransMembrane:2 (i115-138o144-171i)
EuglossaDilemma_005239-T1	note	TransMembrane:5 (o366-385i456-473o485-502i1015-1034o1591-1617i)
EuglossaDilemma_005240-T1	note	TransMembrane:7 (n2-12c17/18o2500-2521i2533-2551o2571-2591i2603-2623o2643-2663i2684-2707o2713-2735i)
EuglossaDilemma_005244-T1	note	TransMembrane:3 (n3-14c22/23o32-54i115-134o272-300i)
EuglossaDilemma_005252-T1	note	TransMembrane:1 (o12-38i)
EuglossaDilemma_005261-T1	note	TransMembrane:8 (i415-439o459-481i493-516o685-709i730-753o759-776i1125-1150o1156-1176i)
EuglossaDilemma_005262-T1	note	TransMembrane:2 (o6-24i120-138o)
EuglossaDilemma_005266-T1	note	TransMembrane:1 (o810-829i)
EuglossaDilemma_005267-T1	note	TransMembrane:1 (o69-90i)
EuglossaDilemma_005275-T1	note	TransMembrane:7 (o59-80i92-110o130-152i164-184o190-213i665-682o712-733i)
EuglossaDilemma_005280-T1	note	TransMembrane:11 (n7-16c21/22o59-80i92-113o119-140i152-170o182-203i266-287o307-326i333-356o362-388i400-421o427-447i)
EuglossaDilemma_005306-T1	note	TransMembrane:1 (o337-354i)
EuglossaDilemma_005310-T1	note	TransMembrane:1 (n2-10c15/16o25-48i)
EuglossaDilemma_005311-T1	note	TransMembrane:13 (o14-38i59-78o90-113i134-159o165-184i191-211o245-264i285-310o345-370i390-409o421-440i447-470o518-539i)
EuglossaDilemma_005314-T1	note	TransMembrane:1 (o431-451i)
EuglossaDilemma_005315-T1	note	TransMembrane:1 (n4-15c20/21o442-464i)
EuglossaDilemma_005326-T1	note	TransMembrane:1 (i75-100o)
EuglossaDilemma_005330-T1	note	TransMembrane:1 (o835-857i)
EuglossaDilemma_005332-T1	note	TransMembrane:7 (o118-145i157-184o190-212i241-266o286-310i340-359o365-383i)
EuglossaDilemma_005334-T1	note	TransMembrane:1 (n19-30c38/39o519-542i)
EuglossaDilemma_005345-T1	note	TransMembrane:1 (o48-71i)
EuglossaDilemma_005354-T1	note	TransMembrane:4 (i12-30o36-53i65-85o91-109i)
EuglossaDilemma_005355-T1	note	TransMembrane:2 (i174-193o213-233i)
EuglossaDilemma_005363-T1	note	TransMembrane:3 (o319-336i348-365o377-396i)
EuglossaDilemma_005367-T1	note	TransMembrane:1 (o77-102i)
EuglossaDilemma_005374-T1	note	TransMembrane:1 (i212-234o)
EuglossaDilemma_005379-T1	note	TransMembrane:1 (o411-433i)
EuglossaDilemma_005383-T1	note	TransMembrane:1 (o296-320i)
EuglossaDilemma_005392-T1	note	TransMembrane:1 (o371-394i)
EuglossaDilemma_005400-T1	note	TransMembrane:1 (o230-253i)
EuglossaDilemma_005407-T1	note	TransMembrane:13 (o15-33i176-194o200-222i234-256o268-293i305-326o332-355i376-397o417-442i463-485o491-514i526-544o556-580i)
EuglossaDilemma_005417-T1	note	TransMembrane:1 (o456-475i)
EuglossaDilemma_005420-T1	note	TransMembrane:3 (i39-57o63-81i102-121o)
EuglossaDilemma_005432-T1	note	TransMembrane:2 (o6-25i46-65o)
EuglossaDilemma_005445-T1	note	TransMembrane:11 (i12-35o41-72i150-169o217-235i242-263o283-305i317-339o364-388i409-427o433-460i484-507o)
EuglossaDilemma_005449-T1	note	TransMembrane:11 (o274-303i315-335o367-395i402-424o430-451i718-738o753-771i778-800o806-833i845-867o879-900i)
EuglossaDilemma_005450-T1	note	TransMembrane:12 (i302-331o343-364i371-393o399-422i429-446o458-479i788-809o829-849i861-878o884-907i919-942o948-971i)
EuglossaDilemma_005451-T1	note	TransMembrane:3 (o12-39i330-349o369-386i)
EuglossaDilemma_005453-T1	note	TransMembrane:2 (i375-395o415-433i)
EuglossaDilemma_005459-T1	note	TransMembrane:2 (o314-332i344-362o)
EuglossaDilemma_005464-T1	note	TransMembrane:2 (i48-68o88-108i)
EuglossaDilemma_005472-T1	note	TransMembrane:1 (i12-30o)
EuglossaDilemma_005473-T1	note	TransMembrane:1 (o930-954i)
EuglossaDilemma_005485-T1	note	TransMembrane:1 (o27-46i)
EuglossaDilemma_005486-T1	note	TransMembrane:1 (i67-86o)
EuglossaDilemma_005487-T1	note	TransMembrane:1 (i16-37o)
EuglossaDilemma_005491-T1	note	TransMembrane:1 (i226-251o)
EuglossaDilemma_005502-T1	note	TransMembrane:3 (o97-116i128-149o193-213i)
EuglossaDilemma_005504-T1	note	TransMembrane:1 (n4-12c17/18o447-464i)
EuglossaDilemma_005510-T1	note	TransMembrane:3 (o31-53i83-103o109-132i)
EuglossaDilemma_005516-T1	note	TransMembrane:5 (i50-72o78-100i174-197o237-264i285-304o)
EuglossaDilemma_005518-T1	note	TransMembrane:9 (i113-130o136-160i180-202o208-225i232-251o257-275i308-325o331-350i362-379o)
EuglossaDilemma_005519-T1	note	TransMembrane:10 (i9-29o41-63i75-95o107-124i136-152o158-175i187-208o220-241i253-273o279-302i)
EuglossaDilemma_005520-T1	note	TransMembrane:3 (i131-148o154-172i184-203o)
EuglossaDilemma_005521-T1	note	TransMembrane:1 (n4-15c20/21o427-449i)
EuglossaDilemma_005523-T1	note	TransMembrane:2 (o997-1014i1021-1041o)
EuglossaDilemma_005538-T1	note	TransMembrane:1 (o85-104i)
EuglossaDilemma_005539-T1	note	TransMembrane:1 (o16-33i)
EuglossaDilemma_005542-T1	note	TransMembrane:1 (o557-578i)
EuglossaDilemma_005549-T1	note	TransMembrane:1 (o386-402i)
EuglossaDilemma_005552-T1	note	TransMembrane:1 (o48-69i)
EuglossaDilemma_005553-T1	note	TransMembrane:1 (o61-83i)
EuglossaDilemma_005577-T1	note	TransMembrane:2 (o829-852i1107-1125o)
EuglossaDilemma_005579-T1	note	TransMembrane:1 (n3-15c19/20o188-208i)
EuglossaDilemma_005580-T1	note	TransMembrane:1 (n13-23c28/29o1005-1029i)
EuglossaDilemma_005614-T1	note	TransMembrane:1 (o6-23i)
EuglossaDilemma_005615-T1	note	TransMembrane:1 (o6-23i)
EuglossaDilemma_005626-T1	note	TransMembrane:1 (o38-58i)
EuglossaDilemma_005651-T1	note	TransMembrane:1 (o13-33i)
EuglossaDilemma_005655-T1	note	TransMembrane:1 (i26-44o)
EuglossaDilemma_005658-T1	note	TransMembrane:1 (i102-121o)
EuglossaDilemma_005682-T1	note	TransMembrane:2 (i69-98o172-200i)
EuglossaDilemma_005684-T1	note	TransMembrane:1 (i66-87o)
EuglossaDilemma_005695-T1	note	TransMembrane:1 (i455-474o)
EuglossaDilemma_005698-T1	note	TransMembrane:1 (o20-39i)
EuglossaDilemma_005699-T1	note	TransMembrane:1 (o56-80i)
EuglossaDilemma_005701-T1	note	TransMembrane:2 (n9-19c24/25o34-55i62-86o)
EuglossaDilemma_005705-T1	note	TransMembrane:4 (o173-195i204-222o242-258i323-345o)
EuglossaDilemma_005706-T1	note	TransMembrane:4 (o250-267i279-296o308-327i397-421o)
EuglossaDilemma_005709-T1	note	TransMembrane:1 (o489-510i)
EuglossaDilemma_005712-T1	note	TransMembrane:1 (n7-18c22/23o520-542i)
EuglossaDilemma_005729-T1	note	TransMembrane:7 (o50-71i83-102o122-145i157-179o199-224i236-257o263-285i)
EuglossaDilemma_005730-T1	note	TransMembrane:3 (i28-54o74-91i259-277o)
EuglossaDilemma_005733-T1	note	TransMembrane:1 (o54-75i)
EuglossaDilemma_005736-T1	note	TransMembrane:2 (o6-25i37-58o)
EuglossaDilemma_005739-T1	note	TransMembrane:4 (i15-35o55-74i151-175o187-208i)
EuglossaDilemma_005750-T1	note	TransMembrane:1 (o57-76i)
EuglossaDilemma_005752-T1	note	TransMembrane:10 (o39-62i74-96o108-127i139-160o201-219i358-379o391-415i422-443o455-475i487-510o)
EuglossaDilemma_005756-T1	note	TransMembrane:2 (i207-227o233-250i)
EuglossaDilemma_005763-T1	note	TransMembrane:1 (o2061-2084i)
EuglossaDilemma_005767-T1	note	TransMembrane:1 (n5-15c20/21o871-899i)
EuglossaDilemma_005768-T1	note	TransMembrane:1 (o570-592i)
EuglossaDilemma_005769-T1	note	TransMembrane:1 (o453-476i)
EuglossaDilemma_005771-T1	note	TransMembrane:1 (i348-370o)
EuglossaDilemma_005772-T1	note	TransMembrane:2 (o6-27i589-614o)
EuglossaDilemma_005773-T1	note	TransMembrane:2 (i22-45o112-134i)
EuglossaDilemma_005774-T1	note	TransMembrane:4 (i12-34o46-65i102-123o157-183i)
EuglossaDilemma_005775-T1	note	TransMembrane:1 (i27-45o)
EuglossaDilemma_005776-T1	note	TransMembrane:1 (n6-14c19/20o64-83i)
EuglossaDilemma_005778-T1	note	TransMembrane:7 (o106-134i146-177o183-202i223-243o273-300i321-345o351-375i)
EuglossaDilemma_005779-T1	note	TransMembrane:1 (o29-50i)
EuglossaDilemma_005781-T1	note	TransMembrane:1 (o74-96i)
EuglossaDilemma_005782-T1	note	TransMembrane:1 (n8-18c23/24o999-1021i)
EuglossaDilemma_005783-T1	note	TransMembrane:1 (i31-53o)
EuglossaDilemma_005790-T1	note	TransMembrane:1 (o30-48i)
EuglossaDilemma_005794-T1	note	TransMembrane:1 (i36-61o)
EuglossaDilemma_005823-T1	note	TransMembrane:1 (o74-90i)
EuglossaDilemma_005827-T1	note	TransMembrane:1 (i179-198o)
EuglossaDilemma_005828-T1	note	TransMembrane:4 (i12-31o43-63i75-94o114-132i)
EuglossaDilemma_005845-T1	note	TransMembrane:1 (o38-55i)
EuglossaDilemma_005852-T1	note	TransMembrane:3 (o52-75i87-107o119-139i)
EuglossaDilemma_005854-T1	note	TransMembrane:1 (o12-27i)
EuglossaDilemma_005855-T1	note	TransMembrane:1 (i19-39o)
EuglossaDilemma_005856-T1	note	TransMembrane:1 (o458-482i)
EuglossaDilemma_005860-T1	note	TransMembrane:10 (i87-111o152-172i192-211o217-240i261-278o298-317i338-356o376-395i402-422o442-461i)
EuglossaDilemma_005869-T1	note	TransMembrane:1 (i136-156o)
EuglossaDilemma_005873-T1	note	TransMembrane:1 (i188-208o)
EuglossaDilemma_005876-T1	note	TransMembrane:13 (i69-93o99-116i123-142o162-181i188-212o248-269i281-298o304-324i331-354o366-389i401-419o425-443i464-492o)
EuglossaDilemma_005877-T1	note	TransMembrane:2 (i26-45o51-73i)
EuglossaDilemma_005878-T1	note	TransMembrane:2 (i29-46o52-73i)
EuglossaDilemma_005886-T1	note	TransMembrane:2 (o520-537i796-816o)
EuglossaDilemma_005894-T1	note	TransMembrane:3 (o12-28i49-66o98-117i)
EuglossaDilemma_005911-T1	note	TransMembrane:1 (i54-76o)
EuglossaDilemma_005913-T1	note	TransMembrane:2 (i12-28o48-65i)
EuglossaDilemma_005928-T1	note	TransMembrane:1 (i76-95o)
EuglossaDilemma_005936-T1	note	TransMembrane:1 (o312-334i)
EuglossaDilemma_005939-T1	note	TransMembrane:1 (i46-64o)
EuglossaDilemma_005946-T1	note	TransMembrane:1 (o56-74i)
EuglossaDilemma_005950-T1	note	TransMembrane:2 (i74-94o100-118i)
EuglossaDilemma_005960-T1	note	TransMembrane:1 (o987-1005i)
EuglossaDilemma_005961-T1	note	TransMembrane:1 (o620-643i)
EuglossaDilemma_005964-T1	note	TransMembrane:3 (o34-53i65-86o92-109i)
EuglossaDilemma_005968-T1	note	TransMembrane:3 (n9-17c24/25o301-320i401-418o430-449i)
EuglossaDilemma_005975-T1	note	TransMembrane:4 (o6-31i52-73o85-114i254-277o)
EuglossaDilemma_005977-T1	note	TransMembrane:1 (o1099-1126i)
EuglossaDilemma_005985-T1	note	TransMembrane:1 (i33-54o)
EuglossaDilemma_005986-T1	note	TransMembrane:3 (o49-74i86-108o114-142i)
EuglossaDilemma_006015-T1	note	TransMembrane:1 (o20-39i)
EuglossaDilemma_006019-T1	note	TransMembrane:1 (o505-527i)
EuglossaDilemma_006020-T1	note	TransMembrane:1 (o545-568i)
EuglossaDilemma_006024-T1	note	TransMembrane:1 (i336-369o)
EuglossaDilemma_006026-T1	note	TransMembrane:1 (i21-42o)
EuglossaDilemma_006028-T1	note	TransMembrane:6 (i34-58o166-186i195-216o248-265i277-301o336-354i)
EuglossaDilemma_006037-T1	note	TransMembrane:1 (o236-252i)
EuglossaDilemma_006051-T1	note	TransMembrane:6 (i86-103o123-146i269-289o295-313i334-352o382-399i)
EuglossaDilemma_006052-T1	note	TransMembrane:6 (i81-105o117-136i148-165o177-194i214-234o254-277i)
EuglossaDilemma_006053-T1	note	TransMembrane:1 (o270-290i)
EuglossaDilemma_006073-T1	note	TransMembrane:3 (i76-93o113-130i151-169o)
EuglossaDilemma_006077-T1	note	TransMembrane:2 (i29-50o175-198i)
EuglossaDilemma_006079-T1	note	TransMembrane:1 (o1228-1251i)
EuglossaDilemma_006080-T1	note	TransMembrane:7 (o52-73i85-104o133-153i165-183o189-212i224-245o257-274i)
EuglossaDilemma_006082-T1	note	TransMembrane:1 (o6-26i)
EuglossaDilemma_006083-T1	note	TransMembrane:1 (o40-58i)
EuglossaDilemma_006085-T1	note	TransMembrane:1 (o70-88i)
EuglossaDilemma_006088-T1	note	TransMembrane:1 (i21-43o)
EuglossaDilemma_006091-T1	note	TransMembrane:2 (i78-96o102-120i)
EuglossaDilemma_006098-T1	note	TransMembrane:1 (i39-57o)
EuglossaDilemma_006119-T1	note	TransMembrane:1 (n7-18c23/24o142-159i)
EuglossaDilemma_006132-T1	note	TransMembrane:1 (n4-14c18/19o659-682i)
EuglossaDilemma_006135-T1	note	TransMembrane:5 (n6-16c21/22o45-64i85-104o144-165i196-216o236-256i)
EuglossaDilemma_006137-T1	note	TransMembrane:7 (n10-21c26/27o270-289i301-324o336-362i374-392o408-428i454-474o486-503i)
EuglossaDilemma_006138-T1	note	TransMembrane:1 (i204-227o)
EuglossaDilemma_006142-T1	note	TransMembrane:7 (i26-45o51-67i105-125o137-156i163-180o186-207i219-239o)
EuglossaDilemma_006149-T1	note	TransMembrane:1 (o966-989i)
EuglossaDilemma_006151-T1	note	TransMembrane:1 (o59-81i)
EuglossaDilemma_006162-T1	note	TransMembrane:6 (i7-30o50-71i92-109o129-150i182-202o208-225i)
EuglossaDilemma_006164-T1	note	TransMembrane:1 (o91-114i)
EuglossaDilemma_006165-T1	note	TransMembrane:2 (i50-68o80-103i)
EuglossaDilemma_006167-T1	note	TransMembrane:12 (o675-696i717-740o760-785i792-813o880-898i918-934o967-988i1009-1031o1069-1088i1095-1114o1141-1158i1165-1185o)
EuglossaDilemma_006184-T1	note	TransMembrane:6 (i215-236o266-286i298-319o339-357i383-404o444-465i)
EuglossaDilemma_006190-T1	note	TransMembrane:1 (o44-61i)
EuglossaDilemma_006194-T1	note	TransMembrane:1 (n12-22c27/28o394-421i)
EuglossaDilemma_006202-T1	note	TransMembrane:3 (o32-50i79-97o117-133i)
EuglossaDilemma_006214-T1	note	TransMembrane:2 (i21-39o72-92i)
EuglossaDilemma_006216-T1	note	TransMembrane:9 (i160-181o197-214i219-241o261-283i295-317o337-366i378-398o404-426i447-472o)
EuglossaDilemma_006220-T1	note	TransMembrane:1 (o20-39i)
EuglossaDilemma_006221-T1	note	TransMembrane:1 (o13-33i)
EuglossaDilemma_006224-T1	note	TransMembrane:4 (i46-67o73-93i135-157o169-188i)
EuglossaDilemma_006231-T1	note	TransMembrane:1 (o347-366i)
EuglossaDilemma_006257-T1	note	TransMembrane:4 (i86-110o122-142i154-178o206-225i)
EuglossaDilemma_006260-T1	note	TransMembrane:1 (o15-32i)
EuglossaDilemma_006279-T1	note	TransMembrane:1 (o43-64i)
EuglossaDilemma_006280-T1	note	TransMembrane:11 (o45-70i82-104o116-138i150-171o191-209i230-248o291-313i325-342o362-382i389-411o423-452i)
EuglossaDilemma_006283-T1	note	TransMembrane:10 (i91-111o123-141i169-193o246-262i289-312o355-378i390-408o428-448i455-476o488-516i)
EuglossaDilemma_006292-T1	note	TransMembrane:1 (i7-28o)
EuglossaDilemma_006305-T1	note	TransMembrane:1 (o55-80i)
EuglossaDilemma_006308-T1	note	TransMembrane:1 (i73-100o)
EuglossaDilemma_006319-T1	note	TransMembrane:6 (i118-142o148-169i181-202o208-226i238-258o264-283i)
EuglossaDilemma_006321-T1	note	TransMembrane:6 (i21-46o52-73i85-106o112-130i142-162o168-187i)
EuglossaDilemma_006331-T1	note	TransMembrane:2 (o20-44i56-76o)
EuglossaDilemma_006333-T1	note	TransMembrane:7 (i37-68o88-108i120-139o145-168i180-199o211-230i343-361o)
EuglossaDilemma_006343-T1	note	TransMembrane:2 (i195-218o230-254i)
EuglossaDilemma_006348-T1	note	TransMembrane:1 (o202-225i)
EuglossaDilemma_006350-T1	note	TransMembrane:11 (o106-123i135-152o158-181i193-216o232-253i332-353o405-427i434-454o460-481i493-516o522-541i)
EuglossaDilemma_006353-T1	note	TransMembrane:8 (i134-154o166-189i621-641o647-669i702-723o767-786i798-818o830-846i)
EuglossaDilemma_006354-T1	note	TransMembrane:2 (i92-113o125-142i)
EuglossaDilemma_006356-T1	note	TransMembrane:1 (i203-224o)
EuglossaDilemma_006358-T1	note	TransMembrane:11 (o6-26i108-132o138-158i197-219o225-244i452-471o483-502i514-533o545-565i577-596o608-625i)
EuglossaDilemma_006365-T1	note	TransMembrane:5 (o41-59i66-82o88-106i127-155o161-180i)
EuglossaDilemma_006366-T1	note	TransMembrane:1 (i103-124o)
EuglossaDilemma_006384-T1	note	TransMembrane:1 (i149-173o)
EuglossaDilemma_006385-T1	note	TransMembrane:1 (o6-27i)
EuglossaDilemma_006390-T1	note	TransMembrane:2 (i215-235o241-260i)
EuglossaDilemma_006392-T1	note	TransMembrane:1 (o369-389i)
EuglossaDilemma_006401-T1	note	TransMembrane:1 (o52-71i)
EuglossaDilemma_006404-T1	note	TransMembrane:4 (i20-43o55-76i88-109o121-139i)
EuglossaDilemma_006408-T1	note	TransMembrane:1 (o27-47i)
EuglossaDilemma_006409-T1	note	TransMembrane:1 (o6-24i)
EuglossaDilemma_006415-T1	note	TransMembrane:1 (o20-39i)
EuglossaDilemma_006417-T1	note	TransMembrane:4 (i26-49o69-91i103-127o147-166i)
EuglossaDilemma_006418-T1	note	TransMembrane:1 (i167-188o)
EuglossaDilemma_006427-T1	note	TransMembrane:2 (i258-278o284-302i)
EuglossaDilemma_006434-T1	note	TransMembrane:11 (i50-72o78-101i122-145o165-186i198-217o237-259i271-295o315-335i364-388o394-412i424-445o)
EuglossaDilemma_006435-T1	note	TransMembrane:5 (i70-92o104-127i170-186o275-297i309-328o)
EuglossaDilemma_006440-T1	note	TransMembrane:2 (i12-30o71-89i)
EuglossaDilemma_006450-T1	note	TransMembrane:2 (i516-535o541-562i)
EuglossaDilemma_006453-T1	note	TransMembrane:1 (i71-91o)
EuglossaDilemma_006466-T1	note	TransMembrane:12 (i81-99o111-132i153-181o262-281i293-313o333-357i369-394o414-440i470-495o501-525i546-564o584-605i)
EuglossaDilemma_006481-T1	note	TransMembrane:1 (o731-752i)
EuglossaDilemma_006482-T1	note	TransMembrane:2 (i221-240o263-283i)
EuglossaDilemma_006483-T1	note	TransMembrane:7 (o274-292i304-322o328-348i523-545o887-905i943-959o1135-1157i)
EuglossaDilemma_006486-T1	note	TransMembrane:10 (i228-245o251-270i445-474o494-522i1124-1146o1152-1173i1203-1220o1240-1260i1267-1287o1307-1330i)
EuglossaDilemma_006488-T1	note	TransMembrane:1 (i806-827o)
EuglossaDilemma_006493-T1	note	TransMembrane:1 (o12-31i)
EuglossaDilemma_006506-T1	note	TransMembrane:7 (n9-17c21/22o289-310i317-334o340-358i365-383o395-414i426-448o468-488i)
EuglossaDilemma_006524-T1	note	TransMembrane:11 (i91-116o128-150i194-212o232-250i262-284o372-392i427-447o459-482i503-527o539-560i581-604o)
EuglossaDilemma_006525-T1	note	TransMembrane:1 (i87-108o)
EuglossaDilemma_006529-T1	note	TransMembrane:1 (i288-307o)
EuglossaDilemma_006538-T1	note	TransMembrane:3 (o70-88i311-329o341-359i)
EuglossaDilemma_006545-T1	note	TransMembrane:1 (n10-21c25/26o1561-1583i)
EuglossaDilemma_006550-T1	note	TransMembrane:1 (o406-423i)
EuglossaDilemma_006553-T1	note	TransMembrane:1 (o12-30i)
EuglossaDilemma_006559-T1	note	TransMembrane:1 (i232-251o)
EuglossaDilemma_006572-T1	note	TransMembrane:7 (o20-39i115-135o169-190i244-261o267-286i307-331o343-365i)
EuglossaDilemma_006575-T1	note	TransMembrane:7 (o24-46i58-84o96-124i145-164o217-240i282-304o316-337i)
EuglossaDilemma_006581-T1	note	TransMembrane:1 (o24-50i)
EuglossaDilemma_006582-T1	note	TransMembrane:4 (o16-39i60-81o87-111i202-227o)
EuglossaDilemma_006583-T1	note	TransMembrane:1 (o89-114i)
EuglossaDilemma_006588-T1	note	TransMembrane:2 (o6-25i32-49o)
EuglossaDilemma_006590-T1	note	TransMembrane:2 (o6-29i41-58o)
EuglossaDilemma_006591-T1	note	TransMembrane:1 (n10-21c26/27o458-476i)
EuglossaDilemma_006592-T1	note	TransMembrane:1 (o6-29i)
EuglossaDilemma_006593-T1	note	TransMembrane:2 (i79-102o377-396i)
EuglossaDilemma_006600-T1	note	TransMembrane:1 (o305-324i)
EuglossaDilemma_006603-T1	note	TransMembrane:2 (i34-51o71-91i)
EuglossaDilemma_006607-T1	note	TransMembrane:2 (i38-63o94-115i)
EuglossaDilemma_006624-T1	note	TransMembrane:1 (n3-14c19/20o826-847i)
EuglossaDilemma_006625-T1	note	TransMembrane:1 (o434-453i)
EuglossaDilemma_006626-T1	note	TransMembrane:2 (o288-306i1052-1072o)
EuglossaDilemma_006637-T1	note	TransMembrane:1 (o561-583i)
EuglossaDilemma_006640-T1	note	TransMembrane:1 (i51-71o)
EuglossaDilemma_006656-T1	note	TransMembrane:1 (o770-791i)
EuglossaDilemma_006662-T1	note	TransMembrane:2 (i12-29o455-476i)
EuglossaDilemma_006663-T1	note	TransMembrane:7 (o102-130i142-162o182-206i227-248o277-301i567-587o602-622i)
EuglossaDilemma_006664-T1	note	TransMembrane:4 (o35-59i66-87o107-132i144-160o)
EuglossaDilemma_006665-T1	note	TransMembrane:3 (o36-60i100-120o132-152i)
EuglossaDilemma_006669-T1	note	TransMembrane:1 (i24-45o)
EuglossaDilemma_006670-T1	note	TransMembrane:2 (i175-197o203-228i)
EuglossaDilemma_006673-T1	note	TransMembrane:3 (i204-222o242-259i271-289o)
EuglossaDilemma_006675-T1	note	TransMembrane:6 (o49-66i78-97o117-136i148-168o275-297i304-322o)
EuglossaDilemma_006678-T1	note	TransMembrane:5 (o35-53i65-82o88-114i126-148o203-228i)
EuglossaDilemma_006683-T1	note	TransMembrane:7 (o47-74i86-109o121-141i162-188o208-231i275-299o311-331i)
EuglossaDilemma_006690-T1	note	TransMembrane:4 (i7-29o59-79i99-121o152-185i)
EuglossaDilemma_006691-T1	note	TransMembrane:1 (n4-14c19/20o224-245i)
EuglossaDilemma_006698-T1	note	TransMembrane:1 (o714-738i)
EuglossaDilemma_006699-T1	note	TransMembrane:3 (n3-13c21/22o37-60i67-86o92-113i)
EuglossaDilemma_006707-T1	note	TransMembrane:6 (o6-27i92-111o123-149i178-202o214-233i245-270o)
EuglossaDilemma_006712-T1	note	TransMembrane:10 (o158-179i191-209o229-258i270-297o309-330i342-361o373-393i469-488o500-524i536-560o)
EuglossaDilemma_006713-T1	note	TransMembrane:10 (o109-130i142-162o182-210i222-248o260-285i292-313o325-344i414-433o445-472i484-507o)
EuglossaDilemma_006715-T1	note	TransMembrane:1 (n20-31c36/37o540-557i)
EuglossaDilemma_006723-T1	note	TransMembrane:1 (i12-28o)
EuglossaDilemma_006726-T1	note	TransMembrane:2 (o107-125i227-252o)
EuglossaDilemma_006729-T1	note	TransMembrane:1 (n5-16c21/22o512-534i)
EuglossaDilemma_006731-T1	note	TransMembrane:1 (o20-44i)
EuglossaDilemma_006736-T1	note	TransMembrane:2 (o58-76i242-259o)
EuglossaDilemma_006740-T1	note	TransMembrane:1 (n19-29c37/38o825-849i)
EuglossaDilemma_006741-T1	note	TransMembrane:1 (o646-667i)
EuglossaDilemma_006746-T1	note	TransMembrane:2 (i185-208o214-236i)
EuglossaDilemma_006748-T1	note	TransMembrane:4 (i46-66o72-90i102-120o126-145i)
EuglossaDilemma_006752-T1	note	TransMembrane:1 (o1146-1168i)
EuglossaDilemma_006757-T1	note	TransMembrane:7 (i83-106o160-178i190-210o222-240i260-278o284-301i375-400o)
EuglossaDilemma_006759-T1	note	TransMembrane:12 (i106-124o144-165i177-196o237-259i316-337o349-371i479-497o509-527i608-627o647-668i680-708o875-893i)
EuglossaDilemma_006781-T1	note	TransMembrane:1 (n10-21c26/27o56-73i)
EuglossaDilemma_006785-T1	note	TransMembrane:3 (n3-14c19/20o77-108i120-141o168-191i)
EuglossaDilemma_006794-T1	note	TransMembrane:2 (i76-99o105-122i)
EuglossaDilemma_006806-T1	note	TransMembrane:1 (o242-259i)
EuglossaDilemma_006817-T1	note	TransMembrane:1 (i69-90o)
EuglossaDilemma_006824-T1	note	TransMembrane:1 (o229-249i)
EuglossaDilemma_006826-T1	note	TransMembrane:1 (i105-129o)
EuglossaDilemma_006828-T1	note	TransMembrane:1 (o865-886i)
EuglossaDilemma_006830-T1	note	TransMembrane:10 (i281-299o305-323i505-527o551-572i1214-1234o1246-1266i1287-1313o1325-1346i1353-1376o1398-1417i)
EuglossaDilemma_006831-T1	note	TransMembrane:6 (o32-55i76-95o101-117i129-148o238-258i270-288o)
EuglossaDilemma_006843-T1	note	TransMembrane:1 (o33-51i)
EuglossaDilemma_006852-T1	note	TransMembrane:2 (i12-31o109-129i)
EuglossaDilemma_006853-T1	note	TransMembrane:1 (o206-225i)
EuglossaDilemma_006855-T1	note	TransMembrane:4 (o13-34i76-92o98-120i127-148o)
EuglossaDilemma_006855-T2	note	TransMembrane:4 (o13-34i76-92o98-120i127-148o)
EuglossaDilemma_006870-T1	note	TransMembrane:1 (o828-851i)
EuglossaDilemma_006871-T1	note	TransMembrane:12 (i21-42o54-74i86-106o112-134i155-176o196-216i253-277o289-308i320-337o343-367i379-398o418-437i)
EuglossaDilemma_006880-T1	note	TransMembrane:2 (o6-28i214-232o)
EuglossaDilemma_006888-T1	note	TransMembrane:2 (o6-25i281-301o)
EuglossaDilemma_006890-T1	note	TransMembrane:2 (i257-278o284-303i)
EuglossaDilemma_006895-T1	note	TransMembrane:2 (o28-47i101-122o)
EuglossaDilemma_006905-T1	note	TransMembrane:1 (i83-108o)
EuglossaDilemma_006916-T1	note	TransMembrane:1 (o312-337i)
EuglossaDilemma_006919-T1	note	TransMembrane:1 (i12-30o)
EuglossaDilemma_006925-T1	note	TransMembrane:4 (i54-75o87-109i129-147o153-170i)
EuglossaDilemma_006965-T1	note	TransMembrane:1 (o426-450i)
EuglossaDilemma_006974-T1	note	TransMembrane:6 (i104-124o165-185i206-225o245-263i275-302o308-328i)
EuglossaDilemma_006978-T1	note	TransMembrane:8 (i65-82o88-105i249-268o274-303i685-705o754-774i823-843o858-878i)
EuglossaDilemma_006984-T1	note	TransMembrane:1 (o175-193i)
EuglossaDilemma_006986-T1	note	TransMembrane:1 (n4-12c17/18o62-85i)
EuglossaDilemma_006997-T1	note	TransMembrane:1 (n4-14c18/19o486-505i)
EuglossaDilemma_007000-T1	note	TransMembrane:1 (o6-26i)
EuglossaDilemma_007011-T1	note	TransMembrane:1 (o749-773i)
EuglossaDilemma_007021-T1	note	TransMembrane:1 (i103-121o)
EuglossaDilemma_007023-T1	note	TransMembrane:2 (o12-37i79-105o)
EuglossaDilemma_007025-T1	note	TransMembrane:1 (o85-105i)
EuglossaDilemma_007031-T1	note	TransMembrane:1 (i53-70o)
EuglossaDilemma_007040-T1	note	TransMembrane:8 (i60-80o92-110i212-230o275-292i313-332o408-430i450-474o480-501i)
EuglossaDilemma_007041-T1	note	TransMembrane:1 (n4-15c24/25o1266-1282i)
EuglossaDilemma_007042-T1	note	TransMembrane:2 (o212-237i257-286o)
EuglossaDilemma_007043-T1	note	TransMembrane:1 (o465-483i)
EuglossaDilemma_007044-T1	note	TransMembrane:12 (i48-67o79-101i122-150o240-259i271-294o314-339i351-376o410-430i450-476o482-504i525-546o566-584i)
EuglossaDilemma_007045-T1	note	TransMembrane:6 (i12-38o44-66i86-108o120-139i160-182o194-213i)
EuglossaDilemma_007075-T1	note	TransMembrane:1 (o61-78i)
EuglossaDilemma_007078-T1	note	TransMembrane:5 (i80-96o116-134i146-165o171-195i207-224o)
EuglossaDilemma_007088-T1	note	TransMembrane:2 (i64-87o93-113i)
EuglossaDilemma_007091-T1	note	TransMembrane:1 (o329-350i)
EuglossaDilemma_007099-T1	note	TransMembrane:5 (o56-77i89-109o129-151i171-194o214-238i)
EuglossaDilemma_007100-T1	note	TransMembrane:1 (o6-22i)
EuglossaDilemma_007138-T1	note	TransMembrane:7 (o38-63i75-94o114-134i155-176o196-218i305-327o339-362i)
EuglossaDilemma_007148-T1	note	TransMembrane:1 (i52-72o)
EuglossaDilemma_007155-T1	note	TransMembrane:1 (o137-154i)
EuglossaDilemma_007166-T1	note	TransMembrane:2 (i32-52o64-86i)
EuglossaDilemma_007168-T1	note	TransMembrane:1 (o532-554i)
EuglossaDilemma_007175-T1	note	TransMembrane:1 (o865-882i)
EuglossaDilemma_007176-T1	note	TransMembrane:3 (n4-14c21/22o296-318i362-386o392-417i)
EuglossaDilemma_007188-T1	note	TransMembrane:1 (o20-42i)
EuglossaDilemma_007198-T1	note	TransMembrane:8 (o36-61i93-112o118-138i150-169o223-247i254-276o288-310i322-343o)
EuglossaDilemma_007200-T1	note	TransMembrane:1 (o6-26i)
EuglossaDilemma_007201-T1	note	TransMembrane:1 (i58-76o)
EuglossaDilemma_007204-T1	note	TransMembrane:7 (o453-471i492-522o542-562i694-714o734-758i770-788o952-980i)
EuglossaDilemma_007210-T1	note	TransMembrane:1 (o662-681i)
EuglossaDilemma_007215-T1	note	TransMembrane:6 (i12-32o57-81i102-126o174-192i204-223o229-249i)
EuglossaDilemma_007235-T1	note	TransMembrane:10 (i9-28o40-68i80-99o105-125i137-161o167-187i286-311o368-389i410-433o439-463i)
EuglossaDilemma_007236-T1	note	TransMembrane:12 (i15-33o53-73i85-101o107-132i144-162o174-195i266-285o305-325i337-356o362-385i397-419o425-450i)
EuglossaDilemma_007238-T1	note	TransMembrane:8 (i89-115o127-147i159-177o183-202i214-233o245-265i439-462o474-499i)
EuglossaDilemma_007239-T1	note	TransMembrane:2 (o47-66i174-192o)
EuglossaDilemma_007252-T1	note	TransMembrane:1 (i140-159o)
EuglossaDilemma_007256-T1	note	TransMembrane:1 (o6-24i)
EuglossaDilemma_007266-T1	note	TransMembrane:1 (n26-36c40/41o1251-1273i)
EuglossaDilemma_007273-T1	note	TransMembrane:1 (o17-37i)
EuglossaDilemma_007315-T1	note	TransMembrane:1 (o1109-1127i)
EuglossaDilemma_007318-T1	note	TransMembrane:2 (i158-177o218-241i)
EuglossaDilemma_007333-T1	note	TransMembrane:2 (o57-76i88-112o)
EuglossaDilemma_007359-T1	note	TransMembrane:10 (i25-52o72-98i139-164o170-189i201-222o228-253i289-311o331-361i403-427o433-455i)
EuglossaDilemma_007361-T1	note	TransMembrane:6 (o12-28i40-61o67-90i129-155o175-201i243-268o)
EuglossaDilemma_007362-T1	note	TransMembrane:2 (o12-28i40-61o)
EuglossaDilemma_007363-T1	note	TransMembrane:3 (o21-40i103-125o154-175i)
EuglossaDilemma_007366-T1	note	TransMembrane:4 (i20-41o53-75i87-111o204-229i)
EuglossaDilemma_007371-T1	note	TransMembrane:3 (o113-133i162-179o191-211i)
EuglossaDilemma_007372-T1	note	TransMembrane:6 (i15-35o55-73i85-103o109-132i144-169o175-195i)
EuglossaDilemma_007373-T1	note	TransMembrane:3 (o24-49i61-83o89-114i)
EuglossaDilemma_007375-T1	note	TransMembrane:1 (i100-122o)
EuglossaDilemma_007378-T1	note	TransMembrane:4 (o12-31i225-243o277-302i314-332o)
EuglossaDilemma_007384-T1	note	TransMembrane:1 (i70-103o)
EuglossaDilemma_007386-T1	note	TransMembrane:1 (o272-290i)
EuglossaDilemma_007392-T1	note	TransMembrane:1 (i134-151o)
EuglossaDilemma_007410-T1	note	TransMembrane:2 (i7-26o46-63i)
EuglossaDilemma_007418-T1	note	TransMembrane:1 (i12-29o)
EuglossaDilemma_007420-T1	note	TransMembrane:2 (o12-30i75-92o)
EuglossaDilemma_007423-T1	note	TransMembrane:2 (i12-29o968-992i)
EuglossaDilemma_007427-T1	note	TransMembrane:1 (n9-20c25/26o557-576i)
EuglossaDilemma_007432-T1	note	TransMembrane:10 (n3-14c22/23o38-58i91-113o125-145i157-181o196-221i233-251o263-281i315-333o399-419i440-460o)
EuglossaDilemma_007433-T1	note	TransMembrane:7 (n3-14c19/20o282-301i339-363o383-404i425-444o488-506i513-530o564-580i)
EuglossaDilemma_007435-T1	note	TransMembrane:6 (i99-120o140-163i183-207o250-273i318-339o351-372i)
EuglossaDilemma_007436-T1	note	TransMembrane:6 (i113-136o148-173i205-225o267-295i342-362o374-395i)
EuglossaDilemma_007442-T1	note	TransMembrane:5 (o224-244i256-277o304-327i360-379o429-454i)
EuglossaDilemma_007451-T1	note	TransMembrane:3 (i26-45o51-68i75-98o)
EuglossaDilemma_007452-T1	note	TransMembrane:1 (i66-88o)
EuglossaDilemma_007456-T1	note	TransMembrane:1 (i52-71o)
EuglossaDilemma_007459-T1	note	TransMembrane:1 (o22-45i)
EuglossaDilemma_007465-T1	note	TransMembrane:8 (i57-81o93-111i143-171o191-210i230-246o258-276i286-304o310-331i)
EuglossaDilemma_007466-T1	note	TransMembrane:1 (o45-64i)
EuglossaDilemma_007479-T1	note	TransMembrane:10 (i50-73o85-106i127-146o158-175i184-202o228-248i315-336o376-394i401-420o440-458i)
EuglossaDilemma_007481-T1	note	TransMembrane:5 (n4-15c22/23o41-62i69-95o107-123i130-149o206-225i)
EuglossaDilemma_007483-T1	note	TransMembrane:3 (i187-208o214-236i257-278o)
EuglossaDilemma_007484-T1	note	TransMembrane:3 (i85-109o115-133i145-162o)
EuglossaDilemma_007485-T1	note	TransMembrane:9 (o47-67i131-149o161-187i199-221o227-249i294-309o336-356i363-381o387-405i)
EuglossaDilemma_007487-T1	note	TransMembrane:7 (o138-157i169-196o222-250i257-278o298-323i344-361o373-397i)
EuglossaDilemma_007489-T1	note	TransMembrane:7 (o32-52i73-100o106-125i280-300o306-328i340-361o367-385i)
EuglossaDilemma_007490-T1	note	TransMembrane:3 (i120-141o147-163i170-194o)
EuglossaDilemma_007493-T1	note	TransMembrane:1 (i116-137o)
EuglossaDilemma_007501-T1	note	TransMembrane:3 (i262-282o302-320i886-906o)
EuglossaDilemma_007503-T1	note	TransMembrane:1 (n4-15c20/21o462-485i)
EuglossaDilemma_007507-T1	note	TransMembrane:1 (o440-462i)
EuglossaDilemma_007508-T1	note	TransMembrane:11 (i16-36o106-123i135-153o159-177i189-212o224-247i267-288o321-338i350-366o372-387i394-412o)
EuglossaDilemma_007511-T1	note	TransMembrane:1 (o15-34i)
EuglossaDilemma_007514-T1	note	TransMembrane:10 (i92-110o130-149i349-376o388-417i836-857o869-893i913-931o951-970i990-1010o1022-1043i)
EuglossaDilemma_007519-T1	note	TransMembrane:6 (i35-57o69-98i110-132o138-158i170-189o195-216i)
EuglossaDilemma_007524-T1	note	TransMembrane:12 (i21-40o60-80i92-111o117-138i150-172o178-195i260-285o297-318i325-347o359-383i395-419o425-446i)
EuglossaDilemma_007528-T1	note	TransMembrane:1 (i21-44o)
EuglossaDilemma_007533-T1	note	TransMembrane:3 (o6-26i46-66o78-99i)
EuglossaDilemma_007534-T1	note	TransMembrane:1 (o31-51i)
EuglossaDilemma_007549-T1	note	TransMembrane:1 (o37-70i)
EuglossaDilemma_007556-T1	note	TransMembrane:1 (n2-13c17/18o904-927i)
EuglossaDilemma_007559-T1	note	TransMembrane:2 (i83-102o928-948i)
EuglossaDilemma_007570-T1	note	TransMembrane:12 (i51-73o93-113i125-145o151-168i180-197o203-226i306-328o340-361i368-387o399-424i436-456o468-488i)
EuglossaDilemma_007571-T1	note	TransMembrane:1 (i67-87o)
EuglossaDilemma_007572-T1	note	TransMembrane:12 (i20-40o60-80i87-105o111-132i144-163o169-190i254-278o290-311i318-338o344-368i380-400o412-432i)
EuglossaDilemma_007575-T1	note	TransMembrane:1 (o846-867i)
EuglossaDilemma_007578-T1	note	TransMembrane:5 (o20-43i111-129o204-224i236-255o306-326i)
EuglossaDilemma_007580-T1	note	TransMembrane:1 (o1143-1168i)
EuglossaDilemma_007583-T1	note	TransMembrane:1 (n39-50c57/58o394-417i)
EuglossaDilemma_007587-T1	note	TransMembrane:1 (n8-15c19/20o228-247i)
EuglossaDilemma_007590-T1	note	TransMembrane:7 (i93-116o128-146i166-184o196-215i236-265o290-310i322-342o)
EuglossaDilemma_007602-T1	note	TransMembrane:1 (i12-31o)
EuglossaDilemma_007603-T1	note	TransMembrane:4 (i61-79o85-105i117-134o154-173i)
EuglossaDilemma_007609-T1	note	TransMembrane:1 (n4-15c20/21o565-584i)
EuglossaDilemma_007617-T1	note	TransMembrane:7 (o13-30i42-67o87-106i118-138o158-180i251-275o295-313i)
EuglossaDilemma_007619-T1	note	TransMembrane:8 (i21-40o157-180i215-232o252-279i291-314o407-429i445-463o469-486i)
EuglossaDilemma_007620-T1	note	TransMembrane:4 (o607-627i1341-1360o1380-1400i1604-1624o)
EuglossaDilemma_007629-T1	note	TransMembrane:13 (i61-82o97-116i151-170o176-192i204-223o259-282i294-316o336-358i365-384o415-435i442-466o516-541i553-575o)
EuglossaDilemma_007639-T1	note	TransMembrane:1 (i105-126o)
EuglossaDilemma_007640-T1	note	TransMembrane:1 (o34-50i)
EuglossaDilemma_007646-T1	note	TransMembrane:2 (i143-169o175-195i)
EuglossaDilemma_007656-T1	note	TransMembrane:11 (o76-96i252-275o287-307i462-479o499-518i1030-1048o1060-1076i1097-1121o1149-1167i1179-1198o1218-1241i)
EuglossaDilemma_007658-T1	note	TransMembrane:1 (o12-34i)
EuglossaDilemma_007663-T1	note	TransMembrane:10 (i26-44o50-70i82-100o106-128i199-219o231-253i260-282o294-321i333-354o366-384i)
EuglossaDilemma_007666-T1	note	TransMembrane:11 (i69-86o112-134i186-205o217-241i253-274o299-321i342-361o407-426i438-457o477-498i510-529o)
EuglossaDilemma_007670-T1	note	TransMembrane:1 (i87-109o)
EuglossaDilemma_007671-T1	note	TransMembrane:1 (i21-40o)
EuglossaDilemma_007675-T1	note	TransMembrane:10 (i69-88o119-140i147-167o187-204i216-235o255-277i289-306o312-329i341-359o379-406i)
EuglossaDilemma_007678-T1	note	TransMembrane:12 (i97-117o137-154i166-184o190-211i223-246o266-285i375-396o531-551i558-576o582-604i616-634o640-661i)
EuglossaDilemma_007679-T1	note	TransMembrane:1 (o56-76i)
EuglossaDilemma_007689-T1	note	TransMembrane:1 (n6-17c22/23o431-449i)
EuglossaDilemma_007704-T1	note	TransMembrane:1 (i94-112o)
EuglossaDilemma_007710-T1	note	TransMembrane:1 (o533-554i)
EuglossaDilemma_007712-T1	note	TransMembrane:1 (i12-33o)
EuglossaDilemma_007729-T1	note	TransMembrane:1 (i40-63o)
EuglossaDilemma_007735-T1	note	TransMembrane:2 (i54-76o82-101i)
EuglossaDilemma_007737-T1	note	TransMembrane:2 (i131-151o157-180i)
EuglossaDilemma_007739-T1	note	TransMembrane:1 (n16-27c32/33o56-77i)
EuglossaDilemma_007742-T1	note	TransMembrane:1 (i21-40o)
EuglossaDilemma_007750-T1	note	TransMembrane:11 (o165-185i192-214o220-239i251-273o279-297i369-390o396-418i425-444o450-473i485-507o513-533i)
EuglossaDilemma_007756-T1	note	TransMembrane:2 (i113-131o151-171i)
EuglossaDilemma_007776-T1	note	TransMembrane:1 (i48-67o)
EuglossaDilemma_007778-T1	note	TransMembrane:3 (i20-43o80-102i141-162o)
EuglossaDilemma_007786-T1	note	TransMembrane:1 (o1130-1153i)
EuglossaDilemma_007787-T1	note	TransMembrane:3 (n10-21c26/27o42-62i74-97o134-158i)
EuglossaDilemma_007788-T1	note	TransMembrane:2 (o49-68i80-100o)
EuglossaDilemma_007807-T1	note	TransMembrane:1 (o63-83i)
EuglossaDilemma_007816-T1	note	TransMembrane:2 (i21-41o47-67i)
EuglossaDilemma_007817-T1	note	TransMembrane:1 (o308-326i)
EuglossaDilemma_007828-T1	note	TransMembrane:1 (o20-37i)
EuglossaDilemma_007829-T1	note	TransMembrane:9 (i137-156o309-326i333-349o369-394i401-419o489-510i598-618o624-641i648-667o)
EuglossaDilemma_007831-T1	note	TransMembrane:2 (i62-84o502-520i)
EuglossaDilemma_007841-T1	note	TransMembrane:1 (n2-13c18/19o42-60i)
EuglossaDilemma_007842-T1	note	TransMembrane:5 (o51-75i87-112o124-145i166-187o215-236i)
EuglossaDilemma_007845-T1	note	TransMembrane:1 (o1158-1180i)
EuglossaDilemma_007851-T1	note	TransMembrane:1 (o99-117i)
EuglossaDilemma_007852-T1	note	TransMembrane:1 (o528-546i)
EuglossaDilemma_007861-T1	note	TransMembrane:13 (o91-108i120-139o145-166i173-193o269-288i300-319o348-368i380-406o434-453i482-506o512-534i554-573o593-617i)
EuglossaDilemma_007862-T1	note	TransMembrane:3 (o41-59i80-100o142-165i)
EuglossaDilemma_007863-T1	note	TransMembrane:1 (i12-34o)
EuglossaDilemma_007864-T1	note	TransMembrane:2 (i55-75o87-118i)
EuglossaDilemma_007867-T1	note	TransMembrane:8 (i60-78o84-107i260-280o292-321i760-781o793-812i833-857o931-950i)
EuglossaDilemma_007870-T1	note	TransMembrane:1 (o704-729i)
EuglossaDilemma_007872-T1	note	TransMembrane:1 (o163-188i)
EuglossaDilemma_007873-T1	note	TransMembrane:1 (o170-188i)
EuglossaDilemma_007874-T1	note	TransMembrane:1 (n3-13c18/19o330-355i)
EuglossaDilemma_007875-T1	note	TransMembrane:8 (i416-445o500-519i580-600o620-641i664-685o791-813i841-865o943-968i)
EuglossaDilemma_007880-T1	note	TransMembrane:3 (o366-383i403-420o482-503i)
EuglossaDilemma_007881-T1	note	TransMembrane:2 (i30-50o713-732i)
EuglossaDilemma_007882-T1	note	TransMembrane:2 (i128-153o159-177i)
EuglossaDilemma_007886-T1	note	TransMembrane:1 (o471-491i)
EuglossaDilemma_007887-T1	note	TransMembrane:2 (o38-67i79-95o)
EuglossaDilemma_007889-T1	note	TransMembrane:5 (i18-43o55-81i102-123o135-157i474-495o)
EuglossaDilemma_007892-T1	note	TransMembrane:13 (o245-265i286-304o310-338i359-386o392-411i418-437o473-491i512-537o572-596i616-636o648-668i675-692o752-774i)
EuglossaDilemma_007898-T1	note	TransMembrane:1 (o417-438i)
EuglossaDilemma_007900-T1	note	TransMembrane:2 (i12-32o52-73i)
EuglossaDilemma_007915-T1	note	TransMembrane:1 (i12-30o)
EuglossaDilemma_007933-T1	note	TransMembrane:1 (i427-446o)
EuglossaDilemma_007939-T1	note	TransMembrane:1 (i21-38o)
EuglossaDilemma_007943-T1	note	TransMembrane:1 (i92-109o)
EuglossaDilemma_007947-T1	note	TransMembrane:4 (i7-26o46-69i76-97o103-129i)
EuglossaDilemma_007950-T1	note	TransMembrane:1 (i72-90o)
EuglossaDilemma_007972-T1	note	TransMembrane:1 (o6-27i)
EuglossaDilemma_007974-T1	note	TransMembrane:1 (i237-255o)
EuglossaDilemma_007976-T1	note	TransMembrane:1 (o35-54i)
EuglossaDilemma_007981-T1	note	TransMembrane:2 (i38-55o67-85i)
EuglossaDilemma_007986-T1	note	TransMembrane:1 (o55-76i)
EuglossaDilemma_007987-T1	note	TransMembrane:1 (i54-75o)
EuglossaDilemma_007989-T1	note	TransMembrane:1 (i46-68o)
EuglossaDilemma_007990-T1	note	TransMembrane:1 (i83-102o)
EuglossaDilemma_007991-T1	note	TransMembrane:3 (n2-13c18/19o34-51i92-115o121-142i)
EuglossaDilemma_007992-T1	note	TransMembrane:5 (i27-52o64-84i93-116o122-147i159-182o)
EuglossaDilemma_007998-T1	note	TransMembrane:1 (i87-106o)
EuglossaDilemma_008000-T1	note	TransMembrane:1 (o2047-2070i)
EuglossaDilemma_008003-T1	note	TransMembrane:1 (o501-519i)
EuglossaDilemma_008017-T1	note	TransMembrane:7 (o15-36i57-74o106-123i130-149o155-178i190-211o223-243i)
EuglossaDilemma_008018-T1	note	TransMembrane:1 (i55-76o)
EuglossaDilemma_008022-T1	note	TransMembrane:10 (i85-110o122-142i288-309o315-338i785-805o811-833i854-881o922-941i961-984o990-1010i)
EuglossaDilemma_008024-T1	note	TransMembrane:6 (i20-43o49-71i92-114o134-152i164-181o208-230i)
EuglossaDilemma_008043-T1	note	TransMembrane:3 (o138-160i172-192o204-226i)
EuglossaDilemma_008044-T1	note	TransMembrane:2 (n6-16c20/21o30-48i83-107o)
EuglossaDilemma_008046-T1	note	TransMembrane:1 (o85-106i)
EuglossaDilemma_008047-T1	note	TransMembrane:1 (i54-74o)
EuglossaDilemma_008052-T1	note	TransMembrane:2 (o44-64i76-95o)
EuglossaDilemma_008065-T1	note	TransMembrane:1 (i7-33o)
EuglossaDilemma_008066-T1	note	TransMembrane:8 (o14-31i38-57o63-86i107-126o132-150i162-184o190-210i230-247o)
EuglossaDilemma_008070-T1	note	TransMembrane:1 (o328-345i)
EuglossaDilemma_008073-T1	note	TransMembrane:1 (o6-32i)
EuglossaDilemma_008076-T1	note	TransMembrane:8 (i48-67o435-458i470-491o511-532i552-572o602-621i654-677o689-710i)
EuglossaDilemma_008077-T1	note	TransMembrane:1 (o71-91i)
EuglossaDilemma_008078-T1	note	TransMembrane:1 (o56-77i)
EuglossaDilemma_008080-T1	note	TransMembrane:2 (i44-61o81-105i)
EuglossaDilemma_008081-T1	note	TransMembrane:4 (i34-53o59-81i93-116o128-150i)
EuglossaDilemma_008083-T1	note	TransMembrane:3 (i148-169o175-196i203-222o)
EuglossaDilemma_008084-T1	note	TransMembrane:1 (o505-531i)
EuglossaDilemma_008094-T1	note	TransMembrane:2 (o73-92i137-154o)
EuglossaDilemma_008101-T1	note	TransMembrane:5 (o6-30i383-407o419-437i449-472o630-650i)
EuglossaDilemma_008102-T1	note	TransMembrane:1 (i37-59o)
EuglossaDilemma_008103-T1	note	TransMembrane:2 (i81-102o108-128i)
EuglossaDilemma_008104-T1	note	TransMembrane:5 (i20-39o45-67i79-99o160-176i188-207o)
EuglossaDilemma_008105-T1	note	TransMembrane:5 (o59-77i84-104o116-138i201-223o235-255i)
EuglossaDilemma_008107-T1	note	TransMembrane:4 (i52-72o84-106i199-220o232-252i)
EuglossaDilemma_008108-T1	note	TransMembrane:1 (i33-58o)
EuglossaDilemma_008109-T1	note	TransMembrane:6 (o44-72i84-102o122-144i165-185o221-240i277-293o)
EuglossaDilemma_008111-T1	note	TransMembrane:2 (o6-22i42-60o)
EuglossaDilemma_008115-T1	note	TransMembrane:12 (i36-59o162-185i192-216o228-245i257-275o281-299i366-384o399-420i427-446o452-475i487-506o512-533i)
EuglossaDilemma_008116-T1	note	TransMembrane:11 (o44-64i174-191o197-221i228-250o256-278i285-304o383-405i412-432o438-459i471-489o501-518i)
EuglossaDilemma_008117-T1	note	TransMembrane:12 (i65-90o183-202i209-228o240-261i268-289o295-316i383-401o413-437i444-462o468-492i504-524o530-550i)
EuglossaDilemma_008126-T1	note	TransMembrane:1 (i12-31o)
EuglossaDilemma_008133-T1	note	TransMembrane:1 (i90-113o)
EuglossaDilemma_008139-T1	note	TransMembrane:11 (o32-49i61-79o85-108i120-142o154-173i225-246o266-286i293-317o337-365i372-390o396-417i)
EuglossaDilemma_008145-T1	note	TransMembrane:1 (i12-33o)
EuglossaDilemma_008161-T1	note	TransMembrane:2 (i174-191o203-220i)
EuglossaDilemma_008169-T1	note	TransMembrane:11 (o189-208i220-246o252-274i295-315o327-348i464-482o738-758i763-783o789-812i833-852o858-881i)
EuglossaDilemma_008176-T1	note	TransMembrane:1 (n12-23c27/28o37-55i)
EuglossaDilemma_008178-T1	note	TransMembrane:3 (i20-50o56-82i89-106o)
EuglossaDilemma_008186-T1	note	TransMembrane:1 (n2-12c17/18o233-255i)
EuglossaDilemma_008187-T1	note	TransMembrane:1 (o563-587i)
EuglossaDilemma_008188-T1	note	TransMembrane:1 (o658-676i)
EuglossaDilemma_008198-T1	note	TransMembrane:1 (i52-71o)
EuglossaDilemma_008202-T1	note	TransMembrane:1 (i180-199o)
EuglossaDilemma_008207-T1	note	TransMembrane:1 (i26-43o)
EuglossaDilemma_008222-T1	note	TransMembrane:1 (o64-80i)
EuglossaDilemma_008225-T1	note	TransMembrane:1 (i81-106o)
EuglossaDilemma_008235-T1	note	TransMembrane:2 (i142-161o206-227i)
EuglossaDilemma_008244-T1	note	TransMembrane:1 (n2-15c20/21o1919-1942i)
EuglossaDilemma_008247-T1	note	TransMembrane:6 (i7-25o40-60i72-93o105-123i132-149o169-188i)
EuglossaDilemma_008248-T1	note	TransMembrane:1 (o6-33i)
EuglossaDilemma_008254-T1	note	TransMembrane:1 (n13-20c24/25o710-734i)
EuglossaDilemma_008256-T1	note	TransMembrane:7 (o564-587i599-619o631-655i667-686o706-733i754-777o783-805i)
EuglossaDilemma_008269-T1	note	TransMembrane:1 (i141-161o)
EuglossaDilemma_008271-T1	note	TransMembrane:1 (o15-38i)
EuglossaDilemma_008286-T1	note	TransMembrane:1 (o472-497i)
EuglossaDilemma_008296-T1	note	TransMembrane:5 (o41-66i123-142o154-170i177-196o264-284i)
EuglossaDilemma_008308-T1	note	TransMembrane:4 (i60-84o104-125i132-154o160-180i)
EuglossaDilemma_008313-T1	note	TransMembrane:2 (o61-82i287-308o)
EuglossaDilemma_008323-T1	note	TransMembrane:12 (i50-77o89-106i118-136o142-164i176-199o219-238i301-322o392-409i416-434o440-467i474-494o506-525i)
EuglossaDilemma_008328-T1	note	TransMembrane:1 (o485-508i)
EuglossaDilemma_008337-T1	note	TransMembrane:1 (i12-32o)
EuglossaDilemma_008340-T1	note	TransMembrane:3 (o416-432i477-498o510-529i)
EuglossaDilemma_008343-T1	note	TransMembrane:2 (o46-64i327-351o)
EuglossaDilemma_008353-T1	note	TransMembrane:1 (o9452-9473i)
EuglossaDilemma_008359-T1	note	TransMembrane:1 (i12-34o)
EuglossaDilemma_008362-T1	note	TransMembrane:1 (n8-19c24/25o185-211i)
EuglossaDilemma_008363-T1	note	TransMembrane:1 (i75-96o)
EuglossaDilemma_008370-T1	note	TransMembrane:1 (o504-525i)
EuglossaDilemma_008371-T1	note	TransMembrane:1 (o6-25i)
EuglossaDilemma_008375-T1	note	TransMembrane:1 (o38-56i)
EuglossaDilemma_008376-T1	note	TransMembrane:1 (o6-26i)
EuglossaDilemma_008377-T1	note	TransMembrane:2 (o229-246i306-330o)
EuglossaDilemma_008379-T1	note	TransMembrane:11 (i60-80o86-106i126-143o155-175i196-219o239-261i282-299o319-342i354-372o384-405i417-442o)
EuglossaDilemma_008386-T1	note	TransMembrane:1 (o1460-1482i)
EuglossaDilemma_008387-T1	note	TransMembrane:11 (o545-567i579-598o604-623i635-662o748-766i786-806o838-857i878-902o960-980i1010-1027o1033-1051i)
EuglossaDilemma_008389-T1	note	TransMembrane:1 (n3-13c18/19o173-199i)
EuglossaDilemma_008391-T1	note	TransMembrane:1 (o761-782i)
EuglossaDilemma_008397-T1	note	TransMembrane:1 (n7-18c30/31o745-767i)
EuglossaDilemma_008398-T1	note	TransMembrane:1 (o63-82i)
EuglossaDilemma_008412-T1	note	TransMembrane:1 (n3-12c17/18o399-421i)
EuglossaDilemma_008413-T1	note	TransMembrane:13 (o88-105i117-136o366-387i399-424o436-456i477-499o505-530i580-598o787-806i813-833o839-857i878-899o911-937i)
EuglossaDilemma_008420-T1	note	TransMembrane:2 (i155-176o1002-1026i)
EuglossaDilemma_008424-T1	note	TransMembrane:6 (i151-175o195-216i228-250o256-274i295-316o322-342i)
EuglossaDilemma_008428-T1	note	TransMembrane:3 (i289-309o350-372i437-454o)
EuglossaDilemma_008430-T1	note	TransMembrane:1 (o95-111i)
EuglossaDilemma_008432-T1	note	TransMembrane:1 (o50-71i)
EuglossaDilemma_008443-T1	note	TransMembrane:1 (o254-277i)
EuglossaDilemma_008444-T1	note	TransMembrane:7 (o28-48i60-78o90-107i119-137o143-160i172-188o208-227i)
EuglossaDilemma_008449-T1	note	TransMembrane:1 (o1669-1688i)
EuglossaDilemma_008450-T1	note	TransMembrane:1 (n5-15c19/20o156-176i)
EuglossaDilemma_008452-T1	note	TransMembrane:6 (i63-83o95-118i130-150o162-186i198-225o322-345i)
EuglossaDilemma_008459-T1	note	TransMembrane:1 (i40-65o)
EuglossaDilemma_008473-T1	note	TransMembrane:1 (o32-49i)
EuglossaDilemma_008489-T1	note	TransMembrane:7 (o26-52i64-89o101-122i143-166o186-212i322-343o355-377i)
EuglossaDilemma_008491-T1	note	TransMembrane:3 (i122-151o207-226i427-449o)
EuglossaDilemma_008492-T1	note	TransMembrane:3 (n6-16c23/24o556-575i631-652o851-876i)
EuglossaDilemma_008494-T1	note	TransMembrane:1 (i178-201o)
EuglossaDilemma_008499-T1	note	TransMembrane:1 (o519-539i)
EuglossaDilemma_008505-T1	note	TransMembrane:1 (i7-28o)
EuglossaDilemma_008508-T1	note	TransMembrane:6 (o42-62i82-100o115-136i362-383o389-411i423-439o)
EuglossaDilemma_008527-T1	note	TransMembrane:1 (o783-803i)
EuglossaDilemma_008528-T1	note	TransMembrane:11 (o31-51i58-78o84-105i117-136o142-162i226-248o260-284i291-313o325-350i362-380o392-412i)
EuglossaDilemma_008529-T1	note	TransMembrane:12 (i20-43o63-82i94-113o119-140i152-170o176-197i260-286o298-318i325-345o357-383i395-415o427-446i)
EuglossaDilemma_008530-T1	note	TransMembrane:1 (i62-82o)
EuglossaDilemma_008531-T1	note	TransMembrane:3 (o53-82i122-140o207-224i)
EuglossaDilemma_008535-T1	note	TransMembrane:1 (o205-222i)
EuglossaDilemma_008549-T1	note	TransMembrane:1 (i30-48o)
EuglossaDilemma_008552-T1	note	TransMembrane:1 (o705-727i)
EuglossaDilemma_008554-T1	note	TransMembrane:1 (n6-14c19/20o704-725i)
EuglossaDilemma_008560-T1	note	TransMembrane:13 (o23-42i63-84o90-116i137-162o168-190i202-223o249-267i288-311o331-354i394-413o419-444i456-474o524-546i)
EuglossaDilemma_008563-T1	note	TransMembrane:2 (i12-32o235-253i)
EuglossaDilemma_008577-T1	note	TransMembrane:1 (o163-187i)
EuglossaDilemma_008580-T1	note	TransMembrane:2 (n11-19c25/26o170-191i203-225o)
EuglossaDilemma_008583-T1	note	TransMembrane:1 (o70-94i)
EuglossaDilemma_008585-T1	note	TransMembrane:4 (i94-112o165-186i198-217o223-242i)
EuglossaDilemma_008587-T1	note	TransMembrane:1 (o2103-2124i)
EuglossaDilemma_008589-T1	note	TransMembrane:9 (o6-27i39-65o77-97i109-128o148-170i287-309o342-365i377-397o424-443i)
EuglossaDilemma_008598-T1	note	TransMembrane:7 (n7-17c25/26o222-239i251-272o292-309i321-339o359-379i391-418o424-445i)
EuglossaDilemma_008601-T1	note	TransMembrane:1 (o584-603i)
EuglossaDilemma_008617-T1	note	TransMembrane:1 (o2766-2789i)
EuglossaDilemma_008629-T1	note	TransMembrane:1 (o23-45i)
EuglossaDilemma_008647-T1	note	TransMembrane:10 (i57-75o95-118i125-147o177-198i219-240o260-284i296-317o337-359i395-418o438-459i)
EuglossaDilemma_008650-T1	note	TransMembrane:1 (o14-35i)
EuglossaDilemma_008658-T1	note	TransMembrane:4 (o30-52i73-97o117-145i157-182o)
EuglossaDilemma_008667-T1	note	TransMembrane:1 (o438-461i)
EuglossaDilemma_008669-T1	note	TransMembrane:1 (n10-18c23/24o273-293i)
EuglossaDilemma_008672-T1	note	TransMembrane:1 (i90-109o)
EuglossaDilemma_008673-T1	note	TransMembrane:1 (i138-158o)
EuglossaDilemma_008677-T1	note	TransMembrane:1 (i5-24o)
EuglossaDilemma_008678-T1	note	TransMembrane:1 (o471-489i)
EuglossaDilemma_008679-T1	note	TransMembrane:1 (i7-25o)
EuglossaDilemma_008680-T1	note	TransMembrane:1 (n7-18c23/24o136-158i)
EuglossaDilemma_008684-T1	note	TransMembrane:12 (i168-189o209-228i240-259o265-286i298-319o325-343i408-434o446-465i472-494o506-530i542-562o574-593i)
EuglossaDilemma_008695-T1	note	TransMembrane:2 (o363-384i485-506o)
EuglossaDilemma_008698-T1	note	TransMembrane:2 (o6-27i48-66o)
EuglossaDilemma_008699-T1	note	TransMembrane:1 (i64-81o)
EuglossaDilemma_008702-T1	note	TransMembrane:1 (i107-128o)
EuglossaDilemma_008704-T1	note	TransMembrane:1 (n2-9c17/18o609-626i)
EuglossaDilemma_008705-T1	note	TransMembrane:1 (o197-215i)
EuglossaDilemma_008706-T1	note	TransMembrane:2 (o392-413i510-531o)
EuglossaDilemma_008707-T1	note	TransMembrane:4 (i58-78o113-138i150-170o176-204i)
EuglossaDilemma_008709-T1	note	TransMembrane:8 (i9-34o54-76i109-127o139-159i180-197o209-232i244-260o266-283i)
EuglossaDilemma_008710-T1	note	TransMembrane:9 (i12-31o37-63i75-90o96-115i234-257o269-292i304-322o334-355i367-385o)
EuglossaDilemma_008711-T1	note	TransMembrane:1 (o395-418i)
EuglossaDilemma_008712-T1	note	TransMembrane:10 (o48-68i89-113o119-145i157-173o179-197i315-336o348-370i382-400o420-441i453-474o)
EuglossaDilemma_008713-T1	note	TransMembrane:10 (i12-33o91-111i132-155o161-184i196-215o221-240i306-322o334-357i369-391o403-421i)
EuglossaDilemma_008717-T1	note	TransMembrane:3 (i146-164o205-225i245-262o)
EuglossaDilemma_008723-T1	note	TransMembrane:1 (o35-68i)
EuglossaDilemma_008726-T1	note	TransMembrane:1 (i82-104o)
EuglossaDilemma_008727-T1	note	TransMembrane:1 (n16-27c35/36o507-527i)
EuglossaDilemma_008728-T1	note	TransMembrane:1 (n4-14c18/19o486-510i)
EuglossaDilemma_008729-T1	note	TransMembrane:1 (n4-14c18/19o486-506i)
EuglossaDilemma_008730-T1	note	TransMembrane:1 (n4-15c20/21o486-513i)
EuglossaDilemma_008731-T1	note	TransMembrane:1 (o458-485i)
EuglossaDilemma_008732-T1	note	TransMembrane:1 (n7-18c23/24o486-513i)
EuglossaDilemma_008733-T1	note	TransMembrane:1 (n5-16c21/22o486-510i)
EuglossaDilemma_008734-T1	note	TransMembrane:1 (n7-18c36/37o486-513i)
EuglossaDilemma_008735-T1	note	TransMembrane:1 (n5-16c28/29o486-513i)
EuglossaDilemma_008755-T1	note	TransMembrane:3 (o33-54i75-92o112-132i)
EuglossaDilemma_008772-T1	note	TransMembrane:1 (o556-576i)
EuglossaDilemma_008783-T1	note	TransMembrane:11 (n4-15c19/20o29-49i70-93o99-119i131-152o164-189i201-220o226-244i256-278o298-319i331-352o364-386i)
EuglossaDilemma_008795-T1	note	TransMembrane:2 (i54-76o96-118i)
EuglossaDilemma_008820-T1	note	TransMembrane:1 (i32-50o)
EuglossaDilemma_008821-T1	note	TransMembrane:1 (i12-31o)
EuglossaDilemma_008840-T1	note	TransMembrane:1 (o100-119i)
EuglossaDilemma_008844-T1	note	TransMembrane:2 (i167-184o190-208i)
EuglossaDilemma_008853-T1	note	TransMembrane:5 (o26-46i108-130o159-183i204-222o249-268i)
EuglossaDilemma_008854-T1	note	TransMembrane:2 (i76-102o114-141i)
EuglossaDilemma_008857-T1	note	TransMembrane:2 (i12-38o50-73i)
EuglossaDilemma_008858-T1	note	TransMembrane:2 (i138-169o181-202i)
EuglossaDilemma_008860-T1	note	TransMembrane:1 (i139-158o)
EuglossaDilemma_008863-T1	note	TransMembrane:1 (o17-38i)
EuglossaDilemma_008866-T1	note	TransMembrane:1 (i24-43o)
EuglossaDilemma_008885-T1	note	TransMembrane:1 (o36-54i)
EuglossaDilemma_008886-T1	note	TransMembrane:1 (n4-16c24/25o259-282i)
EuglossaDilemma_008889-T1	note	TransMembrane:1 (o399-423i)
EuglossaDilemma_008891-T1	note	TransMembrane:4 (o1429-1450i1471-1493o1505-1525i2185-2205o)
EuglossaDilemma_008892-T1	note	TransMembrane:1 (n3-14c21/22o31-51i)
EuglossaDilemma_008903-T1	note	TransMembrane:5 (i12-32o44-65i347-372o378-398i410-430o)
EuglossaDilemma_008916-T1	note	TransMembrane:1 (i20-41o)
EuglossaDilemma_008928-T1	note	TransMembrane:1 (i737-758o)
EuglossaDilemma_008932-T1	note	TransMembrane:1 (n4-11c16/17o420-439i)
EuglossaDilemma_008933-T1	note	TransMembrane:1 (o689-713i)
EuglossaDilemma_008940-T1	note	TransMembrane:1 (o98-115i)
EuglossaDilemma_008945-T1	note	TransMembrane:1 (n41-51c56/57o72-89i)
EuglossaDilemma_008960-T1	note	TransMembrane:1 (o3787-3807i)
EuglossaDilemma_008962-T1	note	TransMembrane:2 (o439-463i475-494o)
EuglossaDilemma_008963-T1	note	TransMembrane:4 (o44-65i74-96o108-132i153-175o)
EuglossaDilemma_008964-T1	note	TransMembrane:1 (i20-41o)
EuglossaDilemma_008965-T1	note	TransMembrane:3 (o20-39i46-65o77-99i)
EuglossaDilemma_008966-T1	note	TransMembrane:13 (o58-77i98-118o124-144i151-173o185-205i217-237o257-274i283-301o307-324i331-353o430-455i467-487o499-517i)
EuglossaDilemma_008968-T1	note	TransMembrane:2 (i61-78o84-102i)
EuglossaDilemma_008971-T1	note	TransMembrane:1 (i21-41o)
EuglossaDilemma_008973-T1	note	TransMembrane:1 (o376-398i)
EuglossaDilemma_008975-T1	note	TransMembrane:1 (n11-22c27/28o69-90i)
EuglossaDilemma_008978-T1	note	TransMembrane:1 (i77-96o)
EuglossaDilemma_008980-T1	note	TransMembrane:13 (n6-14c22/23o270-292i390-407o663-684i696-720o726-748i769-791o803-827i878-898o1148-1167i1174-1194o1200-1222i1243-1265o1277-1300i)
EuglossaDilemma_008987-T1	note	TransMembrane:1 (o6-26i)
EuglossaDilemma_008997-T1	note	TransMembrane:1 (o230-248i)
EuglossaDilemma_009007-T1	note	TransMembrane:1 (n8-16c21/22o266-288i)
EuglossaDilemma_009008-T1	note	TransMembrane:12 (i107-129o149-172i224-245o251-269i329-355o375-396i731-756o795-817i865-886o892-912i978-999o1011-1029i)
EuglossaDilemma_009009-T1	note	TransMembrane:1 (n2-13c21/22o279-300i)
EuglossaDilemma_009010-T1	note	TransMembrane:1 (o6-31i)
EuglossaDilemma_009013-T1	note	TransMembrane:1 (i30-51o)
EuglossaDilemma_009015-T1	note	TransMembrane:1 (n10-21c29/30o318-343i)
EuglossaDilemma_009015-T2	note	TransMembrane:1 (n10-21c29/30o318-343i)
EuglossaDilemma_009016-T1	note	TransMembrane:5 (o235-256i277-292o298-315i346-366o372-392i)
EuglossaDilemma_009017-T1	note	TransMembrane:2 (o6-24i275-293o)
EuglossaDilemma_009031-T1	note	TransMembrane:1 (o51-71i)
EuglossaDilemma_009035-T1	note	TransMembrane:8 (i35-54o83-103i115-140o165-185i206-225o265-284i296-319o325-343i)
EuglossaDilemma_009036-T1	note	TransMembrane:1 (o6-24i)
EuglossaDilemma_009046-T1	note	TransMembrane:11 (o155-174i186-205o211-232i244-266o278-300i365-388o400-420i432-455o461-487i499-519o525-549i)
EuglossaDilemma_009051-T1	note	TransMembrane:13 (i20-39o79-103i115-138o144-161i173-206o212-232i244-265o271-289i301-322o363-382i389-407o413-432i453-474o)
EuglossaDilemma_009053-T1	note	TransMembrane:8 (i41-65o77-95i107-125o137-154i161-179o185-205i212-229o235-253i)
EuglossaDilemma_009054-T1	note	TransMembrane:1 (o798-817i)
EuglossaDilemma_009062-T1	note	TransMembrane:1 (n8-19c24/25o686-710i)
EuglossaDilemma_009075-T1	note	TransMembrane:1 (i107-127o)
EuglossaDilemma_009077-T1	note	TransMembrane:6 (o33-51i63-82o133-150i162-188o235-257i264-284o)
EuglossaDilemma_009078-T1	note	TransMembrane:1 (i60-77o)
EuglossaDilemma_009082-T1	note	TransMembrane:1 (i28-50o)
EuglossaDilemma_009092-T1	note	TransMembrane:1 (o730-753i)
EuglossaDilemma_009096-T1	note	TransMembrane:1 (o657-674i)
EuglossaDilemma_009097-T1	note	TransMembrane:1 (o792-811i)
EuglossaDilemma_009105-T1	note	TransMembrane:1 (n17-27c35/36o908-930i)
EuglossaDilemma_009106-T1	note	TransMembrane:12 (i104-135o147-165i223-244o250-272i332-356o368-390i771-794o854-874i928-948o954-971i1041-1061o1067-1085i)
EuglossaDilemma_009107-T1	note	TransMembrane:11 (i80-98o104-121i133-155o222-248i317-340o352-372i777-798o844-869i937-957o1017-1049i1058-1076o)
EuglossaDilemma_009110-T1	note	TransMembrane:1 (i45-64o)
EuglossaDilemma_009111-T1	note	TransMembrane:1 (i62-81o)
EuglossaDilemma_009113-T1	note	TransMembrane:3 (o6-26i679-697o712-735i)
EuglossaDilemma_009115-T1	note	TransMembrane:6 (i47-69o81-102i123-146o166-184i196-218o238-259i)
EuglossaDilemma_009119-T1	note	TransMembrane:1 (i302-323o)
EuglossaDilemma_009125-T1	note	TransMembrane:2 (o6-27i48-67o)
EuglossaDilemma_009149-T1	note	TransMembrane:8 (o42-66i73-92o126-144i156-177o183-200i240-261o267-289i310-331o)
EuglossaDilemma_009152-T1	note	TransMembrane:16 (i9-27o39-57i69-91o133-157i178-197o203-226i238-258o278-299i306-326o346-370i382-401o413-443i455-476o496-516i606-628o648-669i)
EuglossaDilemma_009153-T1	note	TransMembrane:1 (i110-131o)
EuglossaDilemma_009155-T1	note	TransMembrane:7 (o618-643i650-670o682-706i718-739o751-779i805-827o833-855i)
EuglossaDilemma_009161-T1	note	TransMembrane:1 (i76-97o)
EuglossaDilemma_009169-T1	note	TransMembrane:1 (o383-404i)
EuglossaDilemma_009171-T1	note	TransMembrane:1 (n7-15c20/21o983-1010i)
EuglossaDilemma_009172-T1	note	TransMembrane:1 (i29-50o)
EuglossaDilemma_009179-T1	note	TransMembrane:3 (o6-31i283-311o317-338i)
EuglossaDilemma_009183-T1	note	TransMembrane:7 (i7-25o31-53i74-95o101-119i131-155o161-179i191-209o)
EuglossaDilemma_009185-T1	note	TransMembrane:1 (i12-33o)
EuglossaDilemma_009188-T1	note	TransMembrane:5 (o34-56i68-93o99-125i186-204o224-243i)
EuglossaDilemma_009189-T1	note	TransMembrane:1 (n6-17c21/22o1007-1028i)
EuglossaDilemma_009190-T1	note	TransMembrane:1 (o771-790i)
EuglossaDilemma_009192-T1	note	TransMembrane:4 (i57-75o109-128i135-153o218-238i)
EuglossaDilemma_009197-T1	note	TransMembrane:1 (o58-77i)
EuglossaDilemma_009198-T1	note	TransMembrane:6 (i12-29o85-106i126-145o165-191i242-262o286-306i)
EuglossaDilemma_009200-T1	note	TransMembrane:1 (i26-43o)
EuglossaDilemma_009205-T1	note	TransMembrane:6 (i49-68o98-116i128-148o217-237i249-277o297-320i)
EuglossaDilemma_009211-T1	note	TransMembrane:1 (i12-36o)
EuglossaDilemma_009214-T1	note	TransMembrane:1 (o389-413i)
EuglossaDilemma_009216-T1	note	TransMembrane:4 (i29-49o55-76i135-154o160-177i)
EuglossaDilemma_009221-T1	note	TransMembrane:1 (o631-649i)
EuglossaDilemma_009224-T1	note	TransMembrane:2 (i21-41o88-105i)
EuglossaDilemma_009259-T1	note	TransMembrane:7 (n8-18c22/23o580-604i619-641o647-666i687-714o740-759i771-791o803-830i)
EuglossaDilemma_009263-T1	note	TransMembrane:1 (n3-13c18/19o272-298i)
EuglossaDilemma_009266-T1	note	TransMembrane:1 (i62-80o)
EuglossaDilemma_009287-T1	note	TransMembrane:3 (o6-33i249-267o273-294i)
EuglossaDilemma_009288-T1	note	TransMembrane:2 (i115-134o379-399i)
EuglossaDilemma_009289-T1	note	TransMembrane:1 (n6-14c18/19o713-738i)
EuglossaDilemma_009295-T1	note	TransMembrane:1 (o6-24i)
EuglossaDilemma_009298-T1	note	TransMembrane:1 (o408-428i)
EuglossaDilemma_009299-T1	note	TransMembrane:11 (o32-52i183-202o208-231i243-268o274-293i332-356o376-395i415-433o439-457i469-488o508-527i)
EuglossaDilemma_009306-T1	note	TransMembrane:7 (i27-47o53-70i82-104o110-131i138-159o165-184i205-223o)
EuglossaDilemma_009312-T1	note	TransMembrane:1 (o497-519i)
EuglossaDilemma_009316-T1	note	TransMembrane:4 (i12-36o42-63i144-168o180-206i)
EuglossaDilemma_009319-T1	note	TransMembrane:1 (o6-23i)
EuglossaDilemma_009321-T1	note	TransMembrane:2 (i12-32o80-101i)
EuglossaDilemma_009323-T1	note	TransMembrane:1 (n8-19c23/24o428-446i)
EuglossaDilemma_009326-T1	note	TransMembrane:1 (o851-869i)
EuglossaDilemma_009335-T1	note	TransMembrane:1 (o473-497i)
EuglossaDilemma_009347-T1	note	TransMembrane:1 (o12-36i)
EuglossaDilemma_009363-T1	note	TransMembrane:1 (o407-431i)
EuglossaDilemma_009373-T1	note	TransMembrane:1 (o89-114i)
EuglossaDilemma_009375-T1	note	TransMembrane:12 (i47-64o70-90i99-121o127-144i151-171o183-204i537-555o561-582i594-618o638-657i664-682o702-724i)
EuglossaDilemma_009379-T1	note	TransMembrane:1 (o221-239i)
EuglossaDilemma_009382-T1	note	TransMembrane:3 (o25-42i49-68o88-112i)
EuglossaDilemma_009384-T1	note	TransMembrane:2 (i20-42o343-368i)
EuglossaDilemma_009391-T1	note	TransMembrane:1 (o56-80i)
EuglossaDilemma_009396-T1	note	TransMembrane:1 (i26-49o)
EuglossaDilemma_009398-T1	note	TransMembrane:1 (i113-132o)
EuglossaDilemma_009413-T1	note	TransMembrane:9 (o61-82i94-113o125-145i212-232o238-258i307-324o344-366i378-396o408-429i)
EuglossaDilemma_009414-T1	note	TransMembrane:1 (i28-48o)
EuglossaDilemma_009419-T1	note	TransMembrane:1 (o40-59i)
EuglossaDilemma_009420-T1	note	TransMembrane:1 (o92-112i)
EuglossaDilemma_009427-T1	note	TransMembrane:2 (i12-35o352-368i)
EuglossaDilemma_009428-T1	note	TransMembrane:9 (n7-18c22/23o264-286i332-359o365-390i402-425o437-461i482-515o521-549i561-580o592-621i)
EuglossaDilemma_009434-T1	note	TransMembrane:10 (i27-47o62-82i103-136o156-178i190-208o386-404i409-429o435-455i467-487o493-519i)
EuglossaDilemma_009459-T1	note	TransMembrane:1 (i71-97o)
EuglossaDilemma_009464-T1	note	TransMembrane:1 (o76-98i)
EuglossaDilemma_009467-T1	note	TransMembrane:4 (o165-187i240-259o287-306i327-346o)
EuglossaDilemma_009476-T1	note	TransMembrane:1 (o435-457i)
EuglossaDilemma_009479-T1	note	TransMembrane:1 (n12-27c32/33o42-67i)
EuglossaDilemma_009481-T1	note	TransMembrane:5 (o6-28i49-67o98-122i134-153o165-185i)
EuglossaDilemma_009494-T1	note	TransMembrane:1 (i146-170o)
EuglossaDilemma_009501-T1	note	TransMembrane:6 (i12-39o45-65i114-134o177-199i278-301o352-373i)
EuglossaDilemma_009502-T1	note	TransMembrane:6 (o183-205i365-384o608-632i653-683o899-921i1048-1069o)
EuglossaDilemma_009504-T1	note	TransMembrane:3 (o419-438i459-477o1209-1229i)
EuglossaDilemma_009523-T1	note	TransMembrane:1 (o720-744i)
EuglossaDilemma_009524-T1	note	TransMembrane:4 (i44-68o74-92i137-155o161-179i)
EuglossaDilemma_009526-T1	note	TransMembrane:1 (o327-346i)
EuglossaDilemma_009530-T1	note	TransMembrane:3 (o6-29i36-57o77-99i)
EuglossaDilemma_009532-T1	note	TransMembrane:17 (o34-53i60-81o948-971i978-996o1020-1039i1060-1080o1086-1104i1111-1132o1138-1157i1250-1272o1278-1295i1334-1356o1362-1380i1392-1408o1414-1433i1440-1458o1470-1497i)
EuglossaDilemma_009534-T1	note	TransMembrane:1 (i53-72o)
EuglossaDilemma_009537-T1	note	TransMembrane:5 (i12-36o48-71i137-156o168-186i193-216o)
EuglossaDilemma_009541-T1	note	TransMembrane:1 (i28-47o)
EuglossaDilemma_009542-T1	note	TransMembrane:1 (n3-14c19/20o478-498i)
EuglossaDilemma_009543-T1	note	TransMembrane:1 (n3-13c18/19o482-507i)
EuglossaDilemma_009545-T1	note	TransMembrane:1 (o964-986i)
EuglossaDilemma_009547-T1	note	TransMembrane:6 (o58-77i89-109o129-153i165-184o204-231i251-269o)
EuglossaDilemma_009548-T1	note	TransMembrane:6 (i12-38o58-75i87-111o139-158i224-245o265-287i)
EuglossaDilemma_009549-T1	note	TransMembrane:1 (o6-25i)
EuglossaDilemma_009567-T1	note	TransMembrane:4 (i157-176o182-199i219-238o571-593i)
EuglossaDilemma_009573-T1	note	TransMembrane:7 (i192-214o226-247i268-290o310-333i448-467o473-492i504-535o)
EuglossaDilemma_009577-T1	note	TransMembrane:1 (i12-28o)
EuglossaDilemma_009578-T1	note	TransMembrane:10 (i85-102o122-143i150-168o174-191i211-229o292-312i347-371o377-398i410-428o499-519i)
EuglossaDilemma_009582-T1	note	TransMembrane:1 (o543-561i)
EuglossaDilemma_009583-T1	note	TransMembrane:1 (o543-561i)
EuglossaDilemma_009584-T1	note	TransMembrane:11 (i93-113o125-145i152-175o181-199i206-228o938-958i965-988o1008-1031i1043-1062o1068-1088i1160-1179o)
EuglossaDilemma_009589-T1	note	TransMembrane:2 (o828-853i884-909o)
EuglossaDilemma_009605-T1	note	TransMembrane:1 (o73-95i)
EuglossaDilemma_009613-T1	note	TransMembrane:1 (i94-114o)
EuglossaDilemma_009614-T1	note	TransMembrane:1 (o274-295i)
EuglossaDilemma_009615-T1	note	TransMembrane:1 (n4-11c18/19o61-80i)
EuglossaDilemma_009616-T1	note	TransMembrane:1 (o88-111i)
EuglossaDilemma_009625-T1	note	TransMembrane:1 (o669-694i)
EuglossaDilemma_009630-T1	note	TransMembrane:12 (i44-64o84-104i111-130o136-156i176-196o212-231i269-289o309-328i340-358o364-381i401-421o427-447i)
EuglossaDilemma_009632-T1	note	TransMembrane:12 (i104-127o147-169i176-195o201-225i232-255o267-285i322-338o358-374i386-403o409-435i447-465o477-496i)
EuglossaDilemma_009642-T1	note	TransMembrane:1 (n3-14c20/21o30-47i)
EuglossaDilemma_009643-T1	note	TransMembrane:5 (o46-69i81-108o120-141i162-181o210-233i)
EuglossaDilemma_009647-T1	note	TransMembrane:4 (i38-60o75-99i120-139o145-162i)
EuglossaDilemma_009648-T1	note	TransMembrane:18 (i78-101o134-153i173-193o199-219i231-254o260-280i304-328o379-397i409-429o467-485i919-946o952-969i976-1002o1008-1026i1033-1057o1278-1297i1337-1356o1394-1415i)
EuglossaDilemma_009649-T1	note	TransMembrane:9 (i127-147o167-191i212-232o238-256i263-282o302-326i388-405o411-431i438-460o)
EuglossaDilemma_009658-T1	note	TransMembrane:4 (o20-41i89-113o119-141i162-181o)
EuglossaDilemma_009666-T1	note	TransMembrane:4 (o6-25i37-63o69-91i103-125o)
EuglossaDilemma_009672-T1	note	TransMembrane:2 (i63-81o87-106i)
EuglossaDilemma_009673-T1	note	TransMembrane:1 (i12-35o)
EuglossaDilemma_009674-T1	note	TransMembrane:1 (i59-80o)
EuglossaDilemma_009675-T1	note	TransMembrane:1 (o14-31i)
EuglossaDilemma_009684-T1	note	TransMembrane:1 (i52-70o)
EuglossaDilemma_009685-T1	note	TransMembrane:1 (n5-12c17/18o343-363i)
EuglossaDilemma_009690-T1	note	TransMembrane:1 (o54-70i)
EuglossaDilemma_009691-T1	note	TransMembrane:1 (i83-104o)
EuglossaDilemma_009706-T1	note	TransMembrane:1 (i272-293o)
EuglossaDilemma_009707-T1	note	TransMembrane:2 (i12-28o34-50i)
EuglossaDilemma_009709-T1	note	TransMembrane:1 (i62-82o)
EuglossaDilemma_009719-T1	note	TransMembrane:2 (i7-35o41-67i)
EuglossaDilemma_009723-T1	note	TransMembrane:1 (o49-70i)
EuglossaDilemma_009742-T1	note	TransMembrane:1 (o55-80i)
EuglossaDilemma_009749-T1	note	TransMembrane:2 (o767-785i1002-1025o)
EuglossaDilemma_009752-T1	note	TransMembrane:1 (n7-18c23/24o292-311i)
EuglossaDilemma_009757-T1	note	TransMembrane:1 (o872-892i)
EuglossaDilemma_009790-T1	note	TransMembrane:1 (o6-23i)
EuglossaDilemma_009792-T1	note	TransMembrane:1 (i43-63o)
EuglossaDilemma_009811-T1	note	TransMembrane:1 (i72-90o)
EuglossaDilemma_009815-T1	note	TransMembrane:2 (i144-163o183-202i)
EuglossaDilemma_009820-T1	note	TransMembrane:3 (o84-103i115-135o203-222i)
EuglossaDilemma_009830-T1	note	TransMembrane:4 (i42-61o67-89i101-126o132-152i)
EuglossaDilemma_009832-T1	note	TransMembrane:1 (n4-15c20/21o370-395i)
EuglossaDilemma_009834-T1	note	TransMembrane:23 (i144-171o215-237i249-267o273-295i364-384o404-426i757-775o781-804i825-842o854-878i909-932o989-1010i1271-1289o1309-1328i1335-1358o1389-1407i1428-1457o1544-1570i1633-1651o1663-1682i1694-1713o1757-1780i1847-1870o)
EuglossaDilemma_009836-T1	note	TransMembrane:1 (o1280-1306i)
EuglossaDilemma_009838-T1	note	TransMembrane:1 (o6-32i)
EuglossaDilemma_009847-T1	note	TransMembrane:1 (o407-425i)
EuglossaDilemma_009849-T1	note	TransMembrane:1 (i84-105o)
EuglossaDilemma_009854-T1	note	TransMembrane:3 (o69-92i99-120o154-180i)
EuglossaDilemma_009859-T1	note	TransMembrane:5 (o691-708i1016-1035o1055-1074i1086-1106o1118-1142i)
EuglossaDilemma_009863-T1	note	TransMembrane:1 (i40-61o)
EuglossaDilemma_009867-T1	note	TransMembrane:1 (i30-47o)
EuglossaDilemma_009872-T1	note	TransMembrane:3 (i12-29o169-191i203-220o)
EuglossaDilemma_009873-T1	note	TransMembrane:1 (o165-186i)
EuglossaDilemma_009898-T1	note	TransMembrane:2 (i188-207o219-241i)
EuglossaDilemma_009903-T1	note	TransMembrane:1 (n8-23c30/31o992-1016i)
EuglossaDilemma_009905-T1	note	TransMembrane:1 (o6-24i)
EuglossaDilemma_009912-T1	note	TransMembrane:3 (i21-51o57-77i205-225o)
EuglossaDilemma_009924-T1	note	TransMembrane:4 (i31-49o55-78i177-201o221-240i)
EuglossaDilemma_009925-T1	note	TransMembrane:1 (o439-457i)
EuglossaDilemma_009926-T1	note	TransMembrane:2 (i121-141o153-171i)
EuglossaDilemma_009929-T1	note	TransMembrane:9 (o31-53i65-90o115-134i141-161o181-202i260-280o286-306i318-339o351-379i)
EuglossaDilemma_009939-T1	note	TransMembrane:1 (o157-179i)
EuglossaDilemma_009942-T1	note	TransMembrane:3 (o21-40i52-70o463-484i)
EuglossaDilemma_009948-T1	note	TransMembrane:1 (o406-427i)
EuglossaDilemma_009951-T1	note	TransMembrane:1 (i89-111o)
EuglossaDilemma_009957-T1	note	TransMembrane:1 (i382-404o)
EuglossaDilemma_009963-T1	note	TransMembrane:4 (i378-403o409-428i499-517o529-547i)
EuglossaDilemma_009966-T1	note	TransMembrane:5 (o65-83i95-118o138-155i261-281o293-317i)
EuglossaDilemma_009967-T1	note	TransMembrane:2 (i237-257o263-283i)
EuglossaDilemma_009969-T1	note	TransMembrane:6 (n20-31c39/40o98-122i134-152o187-203i324-343o355-377i389-405o)
EuglossaDilemma_009979-T1	note	TransMembrane:12 (i65-90o181-202i209-226o232-255i267-290o296-315i387-407o419-440i447-467o473-496i508-524o536-556i)
EuglossaDilemma_009985-T1	note	TransMembrane:2 (i12-34o1007-1030i)
EuglossaDilemma_009990-T1	note	TransMembrane:1 (n6-16c20/21o1011-1035i)
EuglossaDilemma_009993-T1	note	TransMembrane:1 (i196-215o)
EuglossaDilemma_010003-T1	note	TransMembrane:1 (i33-52o)
EuglossaDilemma_010007-T1	note	TransMembrane:2 (i5-21o27-45i)
EuglossaDilemma_010008-T1	note	TransMembrane:1 (o22-40i)
EuglossaDilemma_010013-T1	note	TransMembrane:1 (i504-522o)
EuglossaDilemma_010021-T1	note	TransMembrane:1 (o62-88i)
EuglossaDilemma_010028-T1	note	TransMembrane:2 (o6-24i107-130o)
EuglossaDilemma_010035-T1	note	TransMembrane:2 (o800-818i839-857o)
EuglossaDilemma_010043-T1	note	TransMembrane:1 (o6-25i)
EuglossaDilemma_010060-T1	note	TransMembrane:1 (i21-43o)
EuglossaDilemma_010061-T1	note	TransMembrane:4 (i24-42o54-74i95-116o128-147i)
EuglossaDilemma_010064-T1	note	TransMembrane:1 (i29-50o)
EuglossaDilemma_010072-T1	note	TransMembrane:4 (i9-31o94-113i125-148o168-189i)
EuglossaDilemma_010073-T1	note	TransMembrane:8 (i12-33o100-121i133-161o173-196i260-285o341-368i380-404o424-445i)
EuglossaDilemma_010074-T1	note	TransMembrane:4 (i7-31o51-72i84-105o195-217i)
EuglossaDilemma_010076-T1	note	TransMembrane:6 (i12-30o50-71i83-102o108-128i140-165o185-209i)
EuglossaDilemma_010080-T1	note	TransMembrane:1 (i204-222o)
EuglossaDilemma_010081-T1	note	TransMembrane:1 (i138-158o)
EuglossaDilemma_010083-T1	note	TransMembrane:1 (o12-32i)
EuglossaDilemma_010087-T1	note	TransMembrane:2 (o141-165i186-207o)
EuglossaDilemma_010089-T1	note	TransMembrane:5 (o97-122i134-154o174-199i233-254o311-330i)
EuglossaDilemma_010100-T1	note	TransMembrane:1 (o40-63i)
EuglossaDilemma_010102-T1	note	TransMembrane:1 (o1832-1852i)
EuglossaDilemma_010107-T1	note	TransMembrane:12 (i12-32o100-123i130-145o151-172i179-198o204-228i249-270o306-327i334-353o359-381i393-411o417-433i)
EuglossaDilemma_010110-T1	note	TransMembrane:1 (i190-211o)
EuglossaDilemma_010112-T1	note	TransMembrane:1 (i69-89o)
EuglossaDilemma_010125-T1	note	TransMembrane:1 (o848-868i)
EuglossaDilemma_010127-T1	note	TransMembrane:3 (i35-54o66-86i350-372o)
EuglossaDilemma_010136-T1	note	TransMembrane:1 (o137-154i)
EuglossaDilemma_010137-T1	note	TransMembrane:1 (i12-35o)
EuglossaDilemma_010171-T1	note	TransMembrane:2 (o20-38i45-69o)
EuglossaDilemma_010177-T1	note	TransMembrane:1 (i57-75o)
EuglossaDilemma_010192-T1	note	TransMembrane:4 (i12-30o36-53i246-265o290-308i)
EuglossaDilemma_010197-T1	note	TransMembrane:3 (n4-14c19/20o64-85i97-120o140-159i)
EuglossaDilemma_010220-T1	note	TransMembrane:1 (o219-240i)
EuglossaDilemma_010221-T1	note	TransMembrane:1 (o1158-1176i)
EuglossaDilemma_010223-T1	note	TransMembrane:2 (i12-35o175-199i)
EuglossaDilemma_010235-T1	note	TransMembrane:8 (i29-49o80-100i121-140o160-178i190-210o216-236i248-274o294-315i)
EuglossaDilemma_010252-T1	note	TransMembrane:1 (n5-16c21/22o1102-1121i)
EuglossaDilemma_010256-T1	note	TransMembrane:1 (o15-32i)
EuglossaDilemma_010258-T1	note	TransMembrane:6 (i105-129o135-155i167-194o206-227i267-290o296-317i)
EuglossaDilemma_010263-T1	note	TransMembrane:1 (n3-14c19/20o35-57i)
EuglossaDilemma_010267-T1	note	TransMembrane:2 (o32-49i61-80o)
EuglossaDilemma_010274-T1	note	TransMembrane:2 (i41-64o70-88i)
EuglossaDilemma_010276-T1	note	TransMembrane:3 (o344-362i397-418o430-447i)
EuglossaDilemma_010277-T1	note	TransMembrane:1 (n27-38c56/57o124-146i)
EuglossaDilemma_010279-T1	note	TransMembrane:1 (o30-52i)
EuglossaDilemma_010284-T1	note	TransMembrane:4 (i21-42o570-590i602-625o631-651i)
EuglossaDilemma_010288-T1	note	TransMembrane:1 (i355-378o)
EuglossaDilemma_010290-T1	note	TransMembrane:1 (o449-469i)
EuglossaDilemma_010301-T1	note	TransMembrane:1 (o80-104i)
EuglossaDilemma_010303-T1	note	TransMembrane:1 (i47-70o)
EuglossaDilemma_010303-T2	note	TransMembrane:1 (i47-70o)
EuglossaDilemma_010305-T1	note	TransMembrane:1 (o1183-1202i)
EuglossaDilemma_010307-T1	note	TransMembrane:5 (n8-16c21/22o31-50i57-74o109-128i140-160o180-200i)
EuglossaDilemma_010322-T1	note	TransMembrane:1 (i20-41o)
EuglossaDilemma_010323-T1	note	TransMembrane:1 (i47-66o)
EuglossaDilemma_010326-T1	note	TransMembrane:2 (i7-32o38-71i)
EuglossaDilemma_010329-T1	note	TransMembrane:1 (i37-56o)
EuglossaDilemma_010335-T1	note	TransMembrane:2 (i104-124o192-211i)
EuglossaDilemma_010339-T1	note	TransMembrane:1 (o1082-1103i)
EuglossaDilemma_010340-T1	note	TransMembrane:1 (o310-333i)
EuglossaDilemma_010343-T1	note	TransMembrane:9 (n8-18c23/24o47-71i123-143o167-186i250-268o283-306i318-344o350-370i377-400o406-424i)
EuglossaDilemma_010344-T1	note	TransMembrane:4 (o13-35i47-67o79-99i111-134o)
EuglossaDilemma_010346-T1	note	TransMembrane:1 (o6-38i)
EuglossaDilemma_010347-T1	note	TransMembrane:2 (o6-23i327-350o)
EuglossaDilemma_010350-T1	note	TransMembrane:1 (n11-19c24/25o40-62i)
EuglossaDilemma_010363-T1	note	TransMembrane:1 (o74-96i)
EuglossaDilemma_010366-T1	note	TransMembrane:1 (o516-537i)
EuglossaDilemma_010372-T1	note	TransMembrane:6 (i509-533o545-563i579-597o609-628i640-660o706-728i)
EuglossaDilemma_010383-T1	note	TransMembrane:4 (i50-72o84-103i130-150o170-190i)
EuglossaDilemma_010386-T1	note	TransMembrane:1 (i42-67o)
EuglossaDilemma_010387-T1	note	TransMembrane:1 (o58-81i)
EuglossaDilemma_010393-T1	note	TransMembrane:1 (o306-329i)
EuglossaDilemma_010394-T1	note	TransMembrane:2 (o34-51i97-116o)
EuglossaDilemma_010399-T1	note	TransMembrane:1 (o728-753i)
EuglossaDilemma_010407-T1	note	TransMembrane:2 (i89-108o157-175i)
EuglossaDilemma_010416-T1	note	TransMembrane:7 (i296-314o320-338i350-368o380-401i413-431o437-455i688-706o)
EuglossaDilemma_010418-T1	note	TransMembrane:7 (o13-34i46-66o72-93i125-143o149-171i183-203o209-231i)
EuglossaDilemma_010423-T1	note	TransMembrane:3 (o37-57i131-150o186-203i)
EuglossaDilemma_010425-T1	note	TransMembrane:2 (i58-77o360-380i)
EuglossaDilemma_010427-T1	note	TransMembrane:10 (i37-57o63-87i99-117o129-146i153-173o185-204i216-235o255-273i285-301o307-324i)
EuglossaDilemma_010432-T1	note	TransMembrane:1 (i65-94o)
EuglossaDilemma_010438-T1	note	TransMembrane:2 (o164-188i325-347o)
EuglossaDilemma_010446-T1	note	TransMembrane:2 (i95-117o123-142i)
EuglossaDilemma_010447-T1	note	TransMembrane:1 (o47-69i)
EuglossaDilemma_010449-T1	note	TransMembrane:1 (i76-96o)
EuglossaDilemma_010467-T1	note	TransMembrane:1 (o1453-1478i)
EuglossaDilemma_010471-T1	note	TransMembrane:2 (i12-37o430-449i)
EuglossaDilemma_010472-T1	note	TransMembrane:2 (i110-132o152-177i)
EuglossaDilemma_010474-T1	note	TransMembrane:1 (i736-755o)
EuglossaDilemma_010477-T1	note	TransMembrane:5 (o24-45i92-113o125-146i158-181o187-207i)
EuglossaDilemma_010479-T1	note	TransMembrane:2 (i16-34o40-57i)
EuglossaDilemma_010488-T1	note	TransMembrane:1 (n7-18c23/24o595-616i)
EuglossaDilemma_010489-T1	note	TransMembrane:1 (o55-77i)
EuglossaDilemma_010490-T1	note	TransMembrane:1 (i119-143o)
EuglossaDilemma_010491-T1	note	TransMembrane:7 (o61-82i94-113o158-179i191-208o214-232i244-266o278-298i)
EuglossaDilemma_010496-T1	note	TransMembrane:1 (i21-43o)
EuglossaDilemma_010507-T1	note	TransMembrane:2 (i58-75o81-97i)
EuglossaDilemma_010508-T1	note	TransMembrane:3 (o28-50i199-221o241-262i)
EuglossaDilemma_010510-T1	note	TransMembrane:1 (n7-17c22/23o93-111i)
EuglossaDilemma_010511-T1	note	TransMembrane:7 (o537-556i563-582o594-619i626-642o648-667i687-706o712-731i)
EuglossaDilemma_010512-T1	note	TransMembrane:8 (o51-72i79-96o102-122i134-167o187-209i480-502o522-545i552-572o)
EuglossaDilemma_010519-T1	note	TransMembrane:1 (i92-111o)
EuglossaDilemma_010523-T1	note	TransMembrane:1 (o2522-2550i)
EuglossaDilemma_010529-T1	note	TransMembrane:6 (i36-55o67-86i98-120o140-157i213-233o239-262i)
EuglossaDilemma_010531-T1	note	TransMembrane:1 (o209-226i)
EuglossaDilemma_010540-T1	note	TransMembrane:1 (o70-91i)
EuglossaDilemma_010549-T1	note	TransMembrane:7 (i46-67o79-98i138-161o261-282i294-312o324-340i361-382o)
EuglossaDilemma_010551-T1	note	TransMembrane:7 (i21-42o62-80i101-125o137-157i169-189o209-231i269-288o)
EuglossaDilemma_010553-T1	note	TransMembrane:2 (i21-45o684-710i)
EuglossaDilemma_010558-T1	note	TransMembrane:1 (i7-26o)
EuglossaDilemma_010568-T1	note	TransMembrane:2 (o35-54i61-83o)
EuglossaDilemma_010580-T1	note	TransMembrane:4 (i24-45o99-119i126-150o177-200i)
EuglossaDilemma_010582-T1	note	TransMembrane:1 (o525-545i)
EuglossaDilemma_010583-T1	note	TransMembrane:5 (n4-15c19/20o43-60i102-119o131-159i171-193o213-237i)
EuglossaDilemma_010597-T1	note	TransMembrane:1 (i45-64o)
EuglossaDilemma_010602-T1	note	TransMembrane:10 (o12-31i416-433o439-457i464-480o486-503i515-540o569-588i600-624o636-655i667-687o)
EuglossaDilemma_010606-T1	note	TransMembrane:2 (o67-90i102-125o)
EuglossaDilemma_010615-T1	note	TransMembrane:4 (i12-31o67-86i98-129o168-189i)
EuglossaDilemma_010619-T1	note	TransMembrane:1 (o227-247i)
EuglossaDilemma_010622-T1	note	TransMembrane:1 (o39-56i)
EuglossaDilemma_010625-T1	note	TransMembrane:7 (o31-53i74-95o124-144i156-174o194-216i253-274o280-303i)
EuglossaDilemma_010649-T1	note	TransMembrane:1 (n3-13c17/18o1122-1145i)
EuglossaDilemma_010652-T1	note	TransMembrane:1 (n5-15c21/22o1204-1221i)
[truncated: 1,075 more rows]
