# Supplementary material for: Prevalent bee venom genes evolved before the aculeate stinger and eusociality
Source: BMC Biol. 2023 Oct 23;21:229. doi: 10.1186/s12915-023-01656-5 (PMC10591384; doi:10.1186/s12915-023-01656-5)
Supplement: Supplementary file 38 — Additional file 38. Genome annotation of Euglossa dilemma. [file 12915_2023_1656_MOESM38_ESM.zip › Euglossa_dilemma.annotation.funannotate181.with.RNAseq.Oct2020/annotations/annotations.eggnog.txt]

EuglossaDilemma_000001-T1	note	EggNog:ENOG410339P
EuglossaDilemma_000001-T1	note	COG:O
EuglossaDilemma_000003-T1	note	EggNog:ENOG410339P
EuglossaDilemma_000003-T1	note	COG:O
EuglossaDilemma_000004-T1	note	EggNog:ENOG41039SN
EuglossaDilemma_000004-T1	note	COG:Q
EuglossaDilemma_000007-T1	note	EggNog:ENOG41037KV
EuglossaDilemma_000007-T1	note	COG:S
EuglossaDilemma_000009-T1	note	EggNog:ENOG4103GMX
EuglossaDilemma_000013-T1	note	EggNog:ENOG4103565
EuglossaDilemma_000013-T1	note	COG:I
EuglossaDilemma_000014-T1	note	EggNog:ENOG41034D6
EuglossaDilemma_000014-T1	note	COG:F
EuglossaDilemma_000015-T1	note	EggNog:ENOG41034RQ
EuglossaDilemma_000015-T1	note	COG:M,W
EuglossaDilemma_000016-T1	note	EggNog:ENOG41034RQ
EuglossaDilemma_000016-T1	note	COG:M,W
EuglossaDilemma_000017-T1	note	EggNog:ENOG4103GGF
EuglossaDilemma_000017-T1	note	COG:E
EuglossaDilemma_000018-T1	note	EggNog:ENOG41038MX
EuglossaDilemma_000018-T1	note	COG:S
EuglossaDilemma_000019-T1	note	EggNog:ENOG410VP7D
EuglossaDilemma_000019-T1	note	COG:S
EuglossaDilemma_000020-T1	note	EggNog:ENOG41039B0
EuglossaDilemma_000021-T1	note	EggNog:ENOG41034CB
EuglossaDilemma_000021-T1	note	COG:G
EuglossaDilemma_000023-T1	note	EggNog:ENOG41033IS
EuglossaDilemma_000023-T1	note	COG:T
EuglossaDilemma_000026-T1	note	EggNog:ENOG41036US
EuglossaDilemma_000026-T1	note	COG:S
EuglossaDilemma_000027-T1	note	EggNog:ENOG410346N
EuglossaDilemma_000027-T1	note	COG:S
EuglossaDilemma_000028-T1	note	EggNog:ENOG410VCTM
EuglossaDilemma_000028-T1	note	COG:J
EuglossaDilemma_000029-T1	note	EggNog:ENOG4103BV0
EuglossaDilemma_000029-T1	note	COG:E,P,T
EuglossaDilemma_000030-T1	note	EggNog:ENOG4103BV0
EuglossaDilemma_000030-T1	note	COG:E,P,T
EuglossaDilemma_000031-T1	note	EggNog:ENOG4103HZ7
EuglossaDilemma_000032-T1	note	EggNog:ENOG4103HZ7
EuglossaDilemma_000033-T1	note	EggNog:ENOG41038DF
EuglossaDilemma_000035-T1	note	EggNog:ENOG41036RD
EuglossaDilemma_000036-T1	note	EggNog:ENOG4103946
EuglossaDilemma_000038-T1	note	EggNog:ENOG4103946
EuglossaDilemma_000039-T1	note	EggNog:ENOG41038MK
EuglossaDilemma_000040-T1	note	EggNog:ENOG4103GGR
EuglossaDilemma_000041-T1	note	EggNog:ENOG41032KV
EuglossaDilemma_000041-T1	note	COG:S
EuglossaDilemma_000042-T1	note	EggNog:ENOG41032KV
EuglossaDilemma_000042-T1	note	COG:S
EuglossaDilemma_000043-T1	note	EggNog:ENOG410326Q
EuglossaDilemma_000043-T1	note	COG:A
EuglossaDilemma_000044-T1	note	EggNog:ENOG41032FF
EuglossaDilemma_000044-T1	note	COG:U
EuglossaDilemma_000045-T1	note	EggNog:ENOG41032QS
EuglossaDilemma_000045-T1	note	COG:Z
EuglossaDilemma_000046-T1	note	EggNog:ENOG4103HJR
EuglossaDilemma_000046-T1	note	COG:T
EuglossaDilemma_000047-T1	note	EggNog:ENOG4103HJR
EuglossaDilemma_000047-T1	note	COG:T
EuglossaDilemma_000049-T1	note	EggNog:ENOG4103698
EuglossaDilemma_000049-T1	note	COG:S
EuglossaDilemma_000051-T1	note	EggNog:ENOG4103BHX
EuglossaDilemma_000052-T1	note	EggNog:ENOG41038HB
EuglossaDilemma_000053-T1	note	EggNog:ENOG410336I
EuglossaDilemma_000053-T1	note	COG:B,D,T
EuglossaDilemma_000054-T1	note	EggNog:ENOG41037CQ
EuglossaDilemma_000054-T1	note	COG:U
EuglossaDilemma_000055-T1	note	EggNog:ENOG410368G
EuglossaDilemma_000055-T1	note	COG:K
EuglossaDilemma_000057-T1	note	EggNog:ENOG410368G
EuglossaDilemma_000057-T1	note	COG:K
EuglossaDilemma_000062-T1	note	EggNog:ENOG4103GR2
EuglossaDilemma_000063-T1	note	EggNog:ENOG410380W
EuglossaDilemma_000063-T1	note	COG:D,L
EuglossaDilemma_000064-T1	note	EggNog:ENOG410383G
EuglossaDilemma_000064-T1	note	COG:I
EuglossaDilemma_000065-T1	note	EggNog:ENOG4103GZK
EuglossaDilemma_000065-T1	note	COG:S
EuglossaDilemma_000067-T1	note	EggNog:ENOG41036MI
EuglossaDilemma_000067-T1	note	COG:T
EuglossaDilemma_000068-T1	note	EggNog:ENOG410348Q
EuglossaDilemma_000068-T1	note	COG:E
EuglossaDilemma_000070-T1	note	EggNog:ENOG410348Q
EuglossaDilemma_000070-T1	note	COG:E
EuglossaDilemma_000071-T1	note	EggNog:ENOG410379Y
EuglossaDilemma_000071-T1	note	COG:S
EuglossaDilemma_000072-T1	note	EggNog:ENOG4103C3G
EuglossaDilemma_000073-T1	note	EggNog:ENOG41032HT
EuglossaDilemma_000073-T1	note	COG:K
EuglossaDilemma_000074-T1	note	EggNog:ENOG410376Z
EuglossaDilemma_000074-T1	note	COG:O
EuglossaDilemma_000075-T1	note	EggNog:ENOG410V7F7
EuglossaDilemma_000075-T1	note	COG:S
EuglossaDilemma_000077-T1	note	EggNog:ENOG410396U
EuglossaDilemma_000078-T1	note	EggNog:ENOG41036HQ
EuglossaDilemma_000078-T1	note	COG:Z
EuglossaDilemma_000088-T1	note	EggNog:ENOG410W04H
EuglossaDilemma_000088-T1	note	COG:S
EuglossaDilemma_000090-T1	note	EggNog:ENOG410338T
EuglossaDilemma_000090-T1	note	COG:T
EuglossaDilemma_000091-T1	note	EggNog:ENOG410370J
EuglossaDilemma_000091-T1	note	COG:O
EuglossaDilemma_000092-T1	note	EggNog:ENOG41037K9
EuglossaDilemma_000092-T1	note	COG:G
EuglossaDilemma_000094-T1	note	EggNog:ENOG4103BC6
EuglossaDilemma_000094-T1	note	COG:T
EuglossaDilemma_000095-T1	note	EggNog:ENOG4103BC6
EuglossaDilemma_000095-T1	note	COG:T
EuglossaDilemma_000096-T1	note	EggNog:ENOG4103ADP
EuglossaDilemma_000096-T1	note	COG:T
EuglossaDilemma_000097-T1	note	EggNog:ENOG410VS5M
EuglossaDilemma_000097-T1	note	COG:S
EuglossaDilemma_000098-T1	note	EggNog:ENOG4103GRA
EuglossaDilemma_000098-T1	note	COG:S
EuglossaDilemma_000100-T1	note	EggNog:ENOG4103GRA
EuglossaDilemma_000100-T1	note	COG:S
EuglossaDilemma_000101-T1	note	EggNog:ENOG410VZW3
EuglossaDilemma_000101-T1	note	COG:S
EuglossaDilemma_000102-T1	note	EggNog:ENOG410VZW3
EuglossaDilemma_000102-T1	note	COG:S
EuglossaDilemma_000103-T1	note	EggNog:ENOG410VZW3
EuglossaDilemma_000103-T1	note	COG:S
EuglossaDilemma_000104-T1	note	EggNog:ENOG410VTC5
EuglossaDilemma_000104-T1	note	COG:T
EuglossaDilemma_000105-T1	note	EggNog:ENOG410VZW3
EuglossaDilemma_000105-T1	note	COG:S
EuglossaDilemma_000106-T1	note	EggNog:ENOG410VZW3
EuglossaDilemma_000106-T1	note	COG:S
EuglossaDilemma_000107-T1	note	EggNog:ENOG410VZW3
EuglossaDilemma_000107-T1	note	COG:S
EuglossaDilemma_000108-T1	note	EggNog:ENOG410VTC5
EuglossaDilemma_000108-T1	note	COG:T
EuglossaDilemma_000109-T1	note	EggNog:ENOG410VZW3
EuglossaDilemma_000109-T1	note	COG:S
EuglossaDilemma_000110-T1	note	EggNog:ENOG410VP3N
EuglossaDilemma_000110-T1	note	COG:S
EuglossaDilemma_000111-T1	note	EggNog:ENOG410VZW3
EuglossaDilemma_000111-T1	note	COG:S
EuglossaDilemma_000112-T1	note	EggNog:ENOG4103C5M
EuglossaDilemma_000112-T1	note	COG:T
EuglossaDilemma_000113-T1	note	EggNog:ENOG410VP3N
EuglossaDilemma_000113-T1	note	COG:S
EuglossaDilemma_000114-T1	note	EggNog:ENOG410JMR5
EuglossaDilemma_000114-T1	note	COG:S
EuglossaDilemma_000115-T1	note	EggNog:ENOG4103AR8
EuglossaDilemma_000115-T1	note	COG:S
EuglossaDilemma_000116-T1	note	EggNog:ENOG410VP3N
EuglossaDilemma_000116-T1	note	COG:S
EuglossaDilemma_000117-T1	note	EggNog:ENOG4103AR8
EuglossaDilemma_000117-T1	note	COG:S
EuglossaDilemma_000118-T1	note	EggNog:ENOG410VP3N
EuglossaDilemma_000118-T1	note	COG:S
EuglossaDilemma_000119-T1	note	EggNog:ENOG4103AR8
EuglossaDilemma_000119-T1	note	COG:S
EuglossaDilemma_000120-T1	note	EggNog:ENOG410322R
EuglossaDilemma_000120-T1	note	COG:S
EuglossaDilemma_000121-T1	note	EggNog:ENOG41035S2
EuglossaDilemma_000121-T1	note	COG:L
EuglossaDilemma_000122-T1	note	EggNog:ENOG41037X1
EuglossaDilemma_000122-T1	note	COG:K
EuglossaDilemma_000123-T1	note	EggNog:ENOG410358X
EuglossaDilemma_000123-T1	note	COG:S
EuglossaDilemma_000124-T1	note	EggNog:ENOG410V8S4
EuglossaDilemma_000124-T1	note	COG:T
EuglossaDilemma_000125-T1	note	EggNog:ENOG410366Q
EuglossaDilemma_000125-T1	note	COG:S
EuglossaDilemma_000126-T1	note	EggNog:ENOG41034JP
EuglossaDilemma_000126-T1	note	COG:S
EuglossaDilemma_000127-T1	note	EggNog:ENOG4103574
EuglossaDilemma_000127-T1	note	COG:S
EuglossaDilemma_000128-T1	note	EggNog:ENOG41034U6
EuglossaDilemma_000128-T1	note	COG:F
EuglossaDilemma_000129-T1	note	EggNog:ENOG41034U6
EuglossaDilemma_000129-T1	note	COG:F
EuglossaDilemma_000130-T1	note	EggNog:ENOG41034T8
EuglossaDilemma_000130-T1	note	COG:T
EuglossaDilemma_000131-T1	note	EggNog:ENOG41032RM
EuglossaDilemma_000131-T1	note	COG:S
EuglossaDilemma_000133-T1	note	EggNog:ENOG41032B5
EuglossaDilemma_000133-T1	note	COG:Z
EuglossaDilemma_000134-T1	note	EggNog:ENOG4103GFZ
EuglossaDilemma_000134-T1	note	COG:S
EuglossaDilemma_000136-T1	note	EggNog:ENOG4103GFZ
EuglossaDilemma_000136-T1	note	COG:S
EuglossaDilemma_000137-T1	note	EggNog:ENOG4103GFZ
EuglossaDilemma_000137-T1	note	COG:S
EuglossaDilemma_000140-T1	note	EggNog:ENOG41039P9
EuglossaDilemma_000141-T1	note	EggNog:ENOG41KOG4140
EuglossaDilemma_000141-T1	note	COG:B
EuglossaDilemma_000143-T1	note	EggNog:ENOG41031YZ
EuglossaDilemma_000143-T1	note	COG:S
EuglossaDilemma_000144-T1	note	EggNog:ENOG41031YZ
EuglossaDilemma_000144-T1	note	COG:S
EuglossaDilemma_000145-T1	note	EggNog:ENOG410VINA
EuglossaDilemma_000145-T1	note	COG:U
EuglossaDilemma_000146-T1	note	EggNog:ENOG41034GE
EuglossaDilemma_000146-T1	note	COG:J
EuglossaDilemma_000147-T1	note	EggNog:ENOG4103AWY
EuglossaDilemma_000147-T1	note	COG:L
EuglossaDilemma_000148-T1	note	EggNog:ENOG41031YK
EuglossaDilemma_000148-T1	note	COG:O
EuglossaDilemma_000149-T1	note	EggNog:ENOG41035ZQ
EuglossaDilemma_000149-T1	note	COG:U
EuglossaDilemma_000150-T1	note	EggNog:ENOG410326S
EuglossaDilemma_000150-T1	note	COG:D,K
EuglossaDilemma_000151-T1	note	EggNog:ENOG4103BUI
EuglossaDilemma_000152-T1	note	EggNog:ENOG410340I
EuglossaDilemma_000152-T1	note	COG:V
EuglossaDilemma_000153-T1	note	EggNog:ENOG41033UF
EuglossaDilemma_000153-T1	note	COG:S
EuglossaDilemma_000154-T1	note	EggNog:ENOG410332S
EuglossaDilemma_000154-T1	note	COG:L
EuglossaDilemma_000155-T1	note	EggNog:ENOG410347Q
EuglossaDilemma_000155-T1	note	COG:K
EuglossaDilemma_000156-T1	note	EggNog:ENOG41033Q9
EuglossaDilemma_000156-T1	note	COG:O
EuglossaDilemma_000157-T1	note	EggNog:ENOG41033QH
EuglossaDilemma_000157-T1	note	COG:V
EuglossaDilemma_000158-T1	note	EggNog:ENOG41033QH
EuglossaDilemma_000158-T1	note	COG:V
EuglossaDilemma_000159-T1	note	EggNog:ENOG41034MA
EuglossaDilemma_000159-T1	note	COG:O,T
EuglossaDilemma_000160-T1	note	EggNog:ENOG41036M1
EuglossaDilemma_000160-T1	note	COG:O
EuglossaDilemma_000161-T1	note	EggNog:ENOG410V4BD
EuglossaDilemma_000161-T1	note	COG:K
EuglossaDilemma_000162-T1	note	EggNog:ENOG41033SV
EuglossaDilemma_000162-T1	note	COG:K
EuglossaDilemma_000163-T1	note	EggNog:ENOG41039ER
EuglossaDilemma_000163-T1	note	COG:S
EuglossaDilemma_000164-T1	note	EggNog:ENOG4103A7S
EuglossaDilemma_000164-T1	note	COG:O
EuglossaDilemma_000165-T1	note	EggNog:ENOG41037TA
EuglossaDilemma_000165-T1	note	COG:D
EuglossaDilemma_000166-T1	note	EggNog:ENOG41037TA
EuglossaDilemma_000166-T1	note	COG:D
EuglossaDilemma_000167-T1	note	EggNog:ENOG410368R
EuglossaDilemma_000167-T1	note	COG:S
EuglossaDilemma_000168-T1	note	EggNog:ENOG410VB7W
EuglossaDilemma_000168-T1	note	COG:M
EuglossaDilemma_000169-T1	note	EggNog:ENOG41031Z7
EuglossaDilemma_000169-T1	note	COG:K
EuglossaDilemma_000170-T1	note	EggNog:ENOG41035FS
EuglossaDilemma_000170-T1	note	COG:E
EuglossaDilemma_000171-T1	note	EggNog:ENOG410VMFN
EuglossaDilemma_000172-T1	note	EggNog:ENOG410368M
EuglossaDilemma_000172-T1	note	COG:T
EuglossaDilemma_000173-T1	note	EggNog:ENOG410V5I2
EuglossaDilemma_000173-T1	note	COG:J
EuglossaDilemma_000174-T1	note	EggNog:ENOG41035N0
EuglossaDilemma_000174-T1	note	COG:S
EuglossaDilemma_000175-T1	note	EggNog:ENOG41035IC
EuglossaDilemma_000175-T1	note	COG:S
EuglossaDilemma_000176-T1	note	EggNog:ENOG41032F2
EuglossaDilemma_000176-T1	note	COG:K
EuglossaDilemma_000177-T1	note	EggNog:ENOG410350K
EuglossaDilemma_000177-T1	note	COG:S
EuglossaDilemma_000178-T1	note	EggNog:ENOG41037QP
EuglossaDilemma_000178-T1	note	COG:A
EuglossaDilemma_000179-T1	note	EggNog:ENOG41032A6
EuglossaDilemma_000179-T1	note	COG:T
EuglossaDilemma_000180-T1	note	EggNog:ENOG410V7WI
EuglossaDilemma_000180-T1	note	COG:U
EuglossaDilemma_000181-T1	note	EggNog:ENOG41035JU
EuglossaDilemma_000181-T1	note	COG:Z
EuglossaDilemma_000182-T1	note	EggNog:ENOG41034PG
EuglossaDilemma_000182-T1	note	COG:C
EuglossaDilemma_000183-T1	note	EggNog:ENOG41036TT
EuglossaDilemma_000183-T1	note	COG:T
EuglossaDilemma_000184-T1	note	EggNog:ENOG41032H1
EuglossaDilemma_000184-T1	note	COG:S
EuglossaDilemma_000186-T1	note	EggNog:ENOG410VADA
EuglossaDilemma_000186-T1	note	COG:T
EuglossaDilemma_000189-T1	note	EggNog:ENOG41032HR
EuglossaDilemma_000189-T1	note	COG:T
EuglossaDilemma_000190-T1	note	EggNog:ENOG41033AI
EuglossaDilemma_000190-T1	note	COG:T
EuglossaDilemma_000191-T1	note	EggNog:ENOG410VUKQ
EuglossaDilemma_000191-T1	note	COG:S
EuglossaDilemma_000192-T1	note	EggNog:ENOG41034E4
EuglossaDilemma_000192-T1	note	COG:M
EuglossaDilemma_000196-T1	note	EggNog:ENOG410ISR8
EuglossaDilemma_000196-T1	note	COG:E,P,T
EuglossaDilemma_000198-T1	note	EggNog:ENOG4103B3J
EuglossaDilemma_000198-T1	note	COG:E,P,T
EuglossaDilemma_000199-T1	note	EggNog:ENOG410VUA3
EuglossaDilemma_000199-T1	note	COG:T
EuglossaDilemma_000200-T1	note	EggNog:ENOG410339H
EuglossaDilemma_000200-T1	note	COG:E,P,T
EuglossaDilemma_000202-T1	note	EggNog:ENOG4103HW3
EuglossaDilemma_000202-T1	note	COG:T
EuglossaDilemma_000205-T1	note	EggNog:ENOG4103A9X
EuglossaDilemma_000205-T1	note	COG:S
EuglossaDilemma_000206-T1	note	EggNog:ENOG41039D1
EuglossaDilemma_000207-T1	note	EggNog:ENOG41039D1
EuglossaDilemma_000208-T1	note	EggNog:ENOG4103H52
EuglossaDilemma_000208-T1	note	COG:G
EuglossaDilemma_000209-T1	note	EggNog:ENOG4103H52
EuglossaDilemma_000209-T1	note	COG:G
EuglossaDilemma_000211-T1	note	EggNog:ENOG4103H52
EuglossaDilemma_000211-T1	note	COG:G
EuglossaDilemma_000212-T1	note	EggNog:ENOG410376S
EuglossaDilemma_000212-T1	note	COG:S
EuglossaDilemma_000216-T1	note	EggNog:ENOG41035QF
EuglossaDilemma_000216-T1	note	COG:S
EuglossaDilemma_000217-T1	note	EggNog:ENOG41033R4
EuglossaDilemma_000217-T1	note	COG:P
EuglossaDilemma_000218-T1	note	EggNog:ENOG410347C
EuglossaDilemma_000218-T1	note	COG:S
EuglossaDilemma_000219-T1	note	EggNog:ENOG41037NT
EuglossaDilemma_000219-T1	note	COG:S
EuglossaDilemma_000220-T1	note	EggNog:ENOG41035E7
EuglossaDilemma_000220-T1	note	COG:E
EuglossaDilemma_000221-T1	note	EggNog:ENOG41035E7
EuglossaDilemma_000221-T1	note	COG:E
EuglossaDilemma_000226-T1	note	EggNog:ENOG41033DV
EuglossaDilemma_000226-T1	note	COG:K
EuglossaDilemma_000227-T1	note	EggNog:ENOG41037HK
EuglossaDilemma_000227-T1	note	COG:U,Z
EuglossaDilemma_000228-T1	note	EggNog:ENOG41037WJ
EuglossaDilemma_000228-T1	note	COG:K
EuglossaDilemma_000233-T1	note	EggNog:ENOG41033E8
EuglossaDilemma_000235-T1	note	EggNog:ENOG41033RU
EuglossaDilemma_000236-T1	note	EggNog:ENOG41033SC
EuglossaDilemma_000238-T1	note	EggNog:ENOG41033PE
EuglossaDilemma_000239-T1	note	EggNog:ENOG41034B8
EuglossaDilemma_000239-T1	note	COG:S
EuglossaDilemma_000240-T1	note	EggNog:ENOG410363P
EuglossaDilemma_000240-T1	note	COG:I
EuglossaDilemma_000243-T1	note	EggNog:ENOG4103B8U
EuglossaDilemma_000248-T1	note	EggNog:ENOG410378Z
EuglossaDilemma_000251-T1	note	EggNog:ENOG4103HRH
EuglossaDilemma_000251-T1	note	COG:T
EuglossaDilemma_000252-T1	note	EggNog:ENOG4103HRH
EuglossaDilemma_000252-T1	note	COG:T
EuglossaDilemma_000253-T1	note	EggNog:ENOG41036RT
EuglossaDilemma_000253-T1	note	COG:T
EuglossaDilemma_000255-T1	note	EggNog:ENOG41036F3
EuglossaDilemma_000255-T1	note	COG:S
EuglossaDilemma_000256-T1	note	EggNog:ENOG410343C
EuglossaDilemma_000256-T1	note	COG:O
EuglossaDilemma_000257-T1	note	EggNog:ENOG410VWW5
EuglossaDilemma_000257-T1	note	COG:F
EuglossaDilemma_000258-T1	note	EggNog:ENOG410369G
EuglossaDilemma_000258-T1	note	COG:T
EuglossaDilemma_000259-T1	note	EggNog:ENOG41037BK
EuglossaDilemma_000259-T1	note	COG:T
EuglossaDilemma_000260-T1	note	EggNog:ENOG410369G
EuglossaDilemma_000260-T1	note	COG:T
EuglossaDilemma_000261-T1	note	EggNog:ENOG41037MQ
EuglossaDilemma_000261-T1	note	COG:S
EuglossaDilemma_000262-T1	note	EggNog:ENOG41038B8
EuglossaDilemma_000262-T1	note	COG:T
EuglossaDilemma_000263-T1	note	EggNog:ENOG4103GXB
EuglossaDilemma_000263-T1	note	COG:T,Z
EuglossaDilemma_000264-T1	note	EggNog:ENOG41036PW
EuglossaDilemma_000270-T1	note	EggNog:ENOG4103I2U
EuglossaDilemma_000270-T1	note	COG:T
EuglossaDilemma_000271-T1	note	EggNog:ENOG41034U7
EuglossaDilemma_000271-T1	note	COG:A
EuglossaDilemma_000272-T1	note	EggNog:ENOG41034NV
EuglossaDilemma_000272-T1	note	COG:T
EuglossaDilemma_000275-T1	note	EggNog:ENOG41034NV
EuglossaDilemma_000275-T1	note	COG:T
EuglossaDilemma_000278-T1	note	EggNog:ENOG4103H0X
EuglossaDilemma_000278-T1	note	COG:S
EuglossaDilemma_000279-T1	note	EggNog:ENOG41036GX
EuglossaDilemma_000279-T1	note	COG:U
EuglossaDilemma_000280-T1	note	EggNog:ENOG410348Z
EuglossaDilemma_000280-T1	note	COG:K
EuglossaDilemma_000281-T1	note	EggNog:ENOG41032HC
EuglossaDilemma_000281-T1	note	COG:L
EuglossaDilemma_000282-T1	note	EggNog:ENOG4103C0W
EuglossaDilemma_000282-T1	note	COG:Z
EuglossaDilemma_000284-T1	note	EggNog:ENOG41032GB
EuglossaDilemma_000284-T1	note	COG:O
EuglossaDilemma_000285-T1	note	EggNog:ENOG41032D7
EuglossaDilemma_000285-T1	note	COG:S
EuglossaDilemma_000286-T1	note	EggNog:ENOG41036S9
EuglossaDilemma_000286-T1	note	COG:I
EuglossaDilemma_000287-T1	note	EggNog:ENOG410V5RT
EuglossaDilemma_000287-T1	note	COG:Z
EuglossaDilemma_000288-T1	note	EggNog:ENOG41032V6
EuglossaDilemma_000288-T1	note	COG:N
EuglossaDilemma_000289-T1	note	EggNog:ENOG41036IE
EuglossaDilemma_000289-T1	note	COG:J
EuglossaDilemma_000290-T1	note	EggNog:ENOG41033A2
EuglossaDilemma_000290-T1	note	COG:L
EuglossaDilemma_000301-T1	note	EggNog:ENOG4103HHY
EuglossaDilemma_000301-T1	note	COG:S
EuglossaDilemma_000304-T1	note	EggNog:ENOG410365N
EuglossaDilemma_000304-T1	note	COG:E
EuglossaDilemma_000305-T1	note	EggNog:ENOG41034D4
EuglossaDilemma_000305-T1	note	COG:I
EuglossaDilemma_000306-T1	note	EggNog:ENOG41038SA
EuglossaDilemma_000306-T1	note	COG:Z
EuglossaDilemma_000307-T1	note	EggNog:ENOG41038SA
EuglossaDilemma_000307-T1	note	COG:Z
EuglossaDilemma_000308-T1	note	EggNog:ENOG410V532
EuglossaDilemma_000308-T1	note	COG:E,O
EuglossaDilemma_000309-T1	note	EggNog:ENOG410V7S8
EuglossaDilemma_000309-T1	note	COG:O
EuglossaDilemma_000313-T1	note	EggNog:ENOG41033RS
EuglossaDilemma_000313-T1	note	COG:T
EuglossaDilemma_000314-T1	note	EggNog:ENOG41033RS
EuglossaDilemma_000314-T1	note	COG:T
EuglossaDilemma_000317-T1	note	EggNog:ENOG4103614
EuglossaDilemma_000317-T1	note	COG:O
EuglossaDilemma_000318-T1	note	EggNog:ENOG4103BE9
EuglossaDilemma_000319-T1	note	EggNog:ENOG41033QK
EuglossaDilemma_000319-T1	note	COG:S
EuglossaDilemma_000320-T1	note	EggNog:ENOG41033AB
EuglossaDilemma_000320-T1	note	COG:O
EuglossaDilemma_000321-T1	note	EggNog:ENOG410364F
EuglossaDilemma_000321-T1	note	COG:C
EuglossaDilemma_000325-T1	note	EggNog:ENOG41032GF
EuglossaDilemma_000325-T1	note	COG:O
EuglossaDilemma_000326-T1	note	EggNog:ENOG41035IK
EuglossaDilemma_000326-T1	note	COG:Q
EuglossaDilemma_000327-T1	note	EggNog:ENOG41038S1
EuglossaDilemma_000327-T1	note	COG:G
EuglossaDilemma_000328-T1	note	EggNog:ENOG41034TE
EuglossaDilemma_000328-T1	note	COG:O
EuglossaDilemma_000329-T1	note	EggNog:ENOG410382G
EuglossaDilemma_000329-T1	note	COG:S
EuglossaDilemma_000330-T1	note	EggNog:ENOG410346C
EuglossaDilemma_000330-T1	note	COG:G
EuglossaDilemma_000331-T1	note	EggNog:ENOG41037SF
EuglossaDilemma_000331-T1	note	COG:E
EuglossaDilemma_000332-T1	note	EggNog:ENOG41035IW
EuglossaDilemma_000332-T1	note	COG:T
EuglossaDilemma_000333-T1	note	EggNog:ENOG41032QA
EuglossaDilemma_000333-T1	note	COG:E,I
EuglossaDilemma_000334-T1	note	EggNog:ENOG410366S
EuglossaDilemma_000334-T1	note	COG:D
EuglossaDilemma_000335-T1	note	EggNog:ENOG4103I36
EuglossaDilemma_000335-T1	note	COG:J
EuglossaDilemma_000336-T1	note	EggNog:ENOG41037FZ
EuglossaDilemma_000336-T1	note	COG:U
EuglossaDilemma_000337-T1	note	EggNog:ENOG410VM36
EuglossaDilemma_000337-T1	note	COG:T
EuglossaDilemma_000338-T1	note	EggNog:ENOG41034QJ
EuglossaDilemma_000338-T1	note	COG:T
EuglossaDilemma_000339-T1	note	EggNog:ENOG41033D3
EuglossaDilemma_000339-T1	note	COG:Z
EuglossaDilemma_000340-T1	note	EggNog:ENOG41033N2
EuglossaDilemma_000340-T1	note	COG:I,O,T,U,V
EuglossaDilemma_000341-T1	note	EggNog:ENOG41032KS
EuglossaDilemma_000341-T1	note	COG:S
EuglossaDilemma_000342-T1	note	EggNog:ENOG4103813
EuglossaDilemma_000342-T1	note	COG:O
EuglossaDilemma_000343-T1	note	EggNog:ENOG4103250
EuglossaDilemma_000343-T1	note	COG:J
EuglossaDilemma_000344-T1	note	EggNog:ENOG41034RW
EuglossaDilemma_000344-T1	note	COG:W
EuglossaDilemma_000345-T1	note	EggNog:ENOG410369E
EuglossaDilemma_000345-T1	note	COG:E
EuglossaDilemma_000346-T1	note	EggNog:ENOG41037KF
EuglossaDilemma_000346-T1	note	COG:E
EuglossaDilemma_000347-T1	note	EggNog:ENOG410380F
EuglossaDilemma_000347-T1	note	COG:K
EuglossaDilemma_000350-T1	note	EggNog:ENOG41032F8
EuglossaDilemma_000350-T1	note	COG:I
EuglossaDilemma_000351-T1	note	EggNog:ENOG4103A3P
EuglossaDilemma_000352-T1	note	EggNog:ENOG4103524
EuglossaDilemma_000352-T1	note	COG:K
EuglossaDilemma_000353-T1	note	EggNog:ENOG41039G2
EuglossaDilemma_000353-T1	note	COG:K
EuglossaDilemma_000354-T1	note	EggNog:ENOG4103A13
EuglossaDilemma_000354-T1	note	COG:O,T
EuglossaDilemma_000355-T1	note	EggNog:ENOG4103I19
EuglossaDilemma_000355-T1	note	COG:T,Z
EuglossaDilemma_000356-T1	note	EggNog:ENOG41035HG
EuglossaDilemma_000356-T1	note	COG:K
EuglossaDilemma_000362-T1	note	EggNog:ENOG41033XY
EuglossaDilemma_000362-T1	note	COG:T
EuglossaDilemma_000363-T1	note	EggNog:ENOG4103375
EuglossaDilemma_000363-T1	note	COG:O
EuglossaDilemma_000364-T1	note	EggNog:ENOG4103HSF
EuglossaDilemma_000364-T1	note	COG:U
EuglossaDilemma_000365-T1	note	EggNog:ENOG410377H
EuglossaDilemma_000365-T1	note	COG:J
EuglossaDilemma_000366-T1	note	EggNog:ENOG410382D
EuglossaDilemma_000367-T1	note	EggNog:ENOG41036JH
EuglossaDilemma_000367-T1	note	COG:K
EuglossaDilemma_000368-T1	note	EggNog:ENOG410VC50
EuglossaDilemma_000368-T1	note	COG:O
EuglossaDilemma_000369-T1	note	EggNog:ENOG41032X6
EuglossaDilemma_000369-T1	note	COG:O
EuglossaDilemma_000370-T1	note	EggNog:ENOG41033BE
EuglossaDilemma_000370-T1	note	COG:C
EuglossaDilemma_000371-T1	note	EggNog:ENOG41034QW
EuglossaDilemma_000371-T1	note	COG:I
EuglossaDilemma_000372-T1	note	EggNog:ENOG4103CB6
EuglossaDilemma_000372-T1	note	COG:B,K
EuglossaDilemma_000373-T1	note	EggNog:ENOG4103CAN
EuglossaDilemma_000373-T1	note	COG:B,K
EuglossaDilemma_000375-T1	note	EggNog:ENOG410W41E
EuglossaDilemma_000375-T1	note	COG:K
EuglossaDilemma_000376-T1	note	EggNog:ENOG410361S
EuglossaDilemma_000376-T1	note	COG:S
EuglossaDilemma_000377-T1	note	EggNog:ENOG410361S
EuglossaDilemma_000377-T1	note	COG:S
EuglossaDilemma_000378-T1	note	EggNog:ENOG410342P
EuglossaDilemma_000378-T1	note	COG:S
EuglossaDilemma_000379-T1	note	EggNog:ENOG41034J3
EuglossaDilemma_000379-T1	note	COG:T
EuglossaDilemma_000380-T1	note	EggNog:ENOG41037NA
EuglossaDilemma_000380-T1	note	COG:S
EuglossaDilemma_000381-T1	note	EggNog:ENOG41037NA
EuglossaDilemma_000381-T1	note	COG:S
EuglossaDilemma_000382-T1	note	EggNog:ENOG41035FB
EuglossaDilemma_000382-T1	note	COG:K
EuglossaDilemma_000384-T1	note	EggNog:ENOG41035FB
EuglossaDilemma_000384-T1	note	COG:K
EuglossaDilemma_000390-T1	note	EggNog:ENOG41035VQ
EuglossaDilemma_000390-T1	note	COG:S
EuglossaDilemma_000391-T1	note	EggNog:ENOG41035VQ
EuglossaDilemma_000391-T1	note	COG:S
EuglossaDilemma_000392-T1	note	EggNog:ENOG41034S3
EuglossaDilemma_000392-T1	note	COG:C
EuglossaDilemma_000393-T1	note	EggNog:ENOG410388V
EuglossaDilemma_000394-T1	note	EggNog:ENOG4103BR7
EuglossaDilemma_000395-T1	note	EggNog:ENOG41032YS
EuglossaDilemma_000395-T1	note	COG:O
EuglossaDilemma_000396-T1	note	EggNog:ENOG41032DS
EuglossaDilemma_000396-T1	note	COG:A
EuglossaDilemma_000397-T1	note	EggNog:ENOG410334F
EuglossaDilemma_000397-T1	note	COG:Z
EuglossaDilemma_000398-T1	note	EggNog:ENOG4103I4B
EuglossaDilemma_000398-T1	note	COG:B
EuglossaDilemma_000400-T1	note	EggNog:ENOG410384Q
EuglossaDilemma_000400-T1	note	COG:J
EuglossaDilemma_000401-T1	note	EggNog:ENOG4103I3F
EuglossaDilemma_000401-T1	note	COG:O
EuglossaDilemma_000402-T1	note	EggNog:ENOG41036EF
EuglossaDilemma_000402-T1	note	COG:T
EuglossaDilemma_000403-T1	note	EggNog:ENOG41034CV
EuglossaDilemma_000403-T1	note	COG:T
EuglossaDilemma_000404-T1	note	EggNog:ENOG41036DG
EuglossaDilemma_000404-T1	note	COG:O
EuglossaDilemma_000405-T1	note	EggNog:ENOG4103I41
EuglossaDilemma_000405-T1	note	COG:S
EuglossaDilemma_000406-T1	note	EggNog:ENOG41034I7
EuglossaDilemma_000406-T1	note	COG:C
EuglossaDilemma_000407-T1	note	EggNog:ENOG410320J
EuglossaDilemma_000407-T1	note	COG:D,K,T
EuglossaDilemma_000408-T1	note	EggNog:ENOG410354U
EuglossaDilemma_000408-T1	note	COG:L
EuglossaDilemma_000409-T1	note	EggNog:ENOG41033CZ
EuglossaDilemma_000409-T1	note	COG:J
EuglossaDilemma_000410-T1	note	EggNog:ENOG41033EX
EuglossaDilemma_000410-T1	note	COG:O,T
EuglossaDilemma_000411-T1	note	EggNog:ENOG41033V7
EuglossaDilemma_000411-T1	note	COG:O
EuglossaDilemma_000412-T1	note	EggNog:ENOG4103A4V
EuglossaDilemma_000412-T1	note	COG:G
EuglossaDilemma_000413-T1	note	EggNog:ENOG41KOG0254
EuglossaDilemma_000413-T1	note	COG:J
EuglossaDilemma_000414-T1	note	EggNog:ENOG41038J6
EuglossaDilemma_000416-T1	note	EggNog:ENOG41032F1
EuglossaDilemma_000416-T1	note	COG:G
EuglossaDilemma_000427-T1	note	EggNog:ENOG41033HP
EuglossaDilemma_000427-T1	note	COG:K
EuglossaDilemma_000429-T1	note	EggNog:ENOG41035ZD
EuglossaDilemma_000429-T1	note	COG:K
EuglossaDilemma_000430-T1	note	EggNog:ENOG410WFHJ
EuglossaDilemma_000432-T1	note	EggNog:ENOG41037X9
EuglossaDilemma_000432-T1	note	COG:S
EuglossaDilemma_000433-T1	note	EggNog:ENOG41037X9
EuglossaDilemma_000433-T1	note	COG:S
EuglossaDilemma_000434-T1	note	EggNog:ENOG41039JI
EuglossaDilemma_000436-T1	note	EggNog:ENOG410364A
EuglossaDilemma_000436-T1	note	COG:T
EuglossaDilemma_000437-T1	note	EggNog:ENOG410W2IB
EuglossaDilemma_000437-T1	note	COG:T
EuglossaDilemma_000438-T1	note	EggNog:ENOG41035DD
EuglossaDilemma_000438-T1	note	COG:U
EuglossaDilemma_000439-T1	note	EggNog:ENOG4103H3U
EuglossaDilemma_000439-T1	note	COG:D,U,Z
EuglossaDilemma_000440-T1	note	EggNog:ENOG41032UE
EuglossaDilemma_000440-T1	note	COG:E
EuglossaDilemma_000441-T1	note	EggNog:ENOG41033YZ
EuglossaDilemma_000441-T1	note	COG:O
EuglossaDilemma_000442-T1	note	EggNog:ENOG41036P3
EuglossaDilemma_000442-T1	note	COG:A
EuglossaDilemma_000445-T1	note	EggNog:ENOG4103GG1
EuglossaDilemma_000452-T1	note	EggNog:ENOG410VTW9
EuglossaDilemma_000452-T1	note	COG:C
EuglossaDilemma_000453-T1	note	EggNog:ENOG410VIZ3
EuglossaDilemma_000453-T1	note	COG:C
EuglossaDilemma_000454-T1	note	EggNog:ENOG41034C8
EuglossaDilemma_000454-T1	note	COG:C
EuglossaDilemma_000455-T1	note	EggNog:ENOG4103GH2
EuglossaDilemma_000455-T1	note	COG:C
EuglossaDilemma_000456-T1	note	EggNog:ENOG410368N
EuglossaDilemma_000456-T1	note	COG:S
EuglossaDilemma_000459-T1	note	EggNog:ENOG41037EM
EuglossaDilemma_000460-T1	note	EggNog:ENOG41037EM
EuglossaDilemma_000461-T1	note	EggNog:ENOG4103CAM
EuglossaDilemma_000461-T1	note	COG:Z
EuglossaDilemma_000464-T1	note	EggNog:ENOG4112NBS
EuglossaDilemma_000464-T1	note	COG:U
EuglossaDilemma_000467-T1	note	EggNog:ENOG41033JI
EuglossaDilemma_000467-T1	note	COG:T
EuglossaDilemma_000468-T1	note	EggNog:ENOG410V4V8
EuglossaDilemma_000468-T1	note	COG:T
EuglossaDilemma_000470-T1	note	EggNog:ENOG410V4QD
EuglossaDilemma_000470-T1	note	COG:U
EuglossaDilemma_000472-T1	note	EggNog:ENOG410IT3G
EuglossaDilemma_000472-T1	note	COG:T,U
EuglossaDilemma_000473-T1	note	EggNog:ENOG41035RX
EuglossaDilemma_000473-T1	note	COG:F
EuglossaDilemma_000474-T1	note	EggNog:ENOG41035RX
EuglossaDilemma_000474-T1	note	COG:F
EuglossaDilemma_000477-T1	note	EggNog:ENOG41036CS
EuglossaDilemma_000477-T1	note	COG:O
EuglossaDilemma_000478-T1	note	EggNog:ENOG41036CS
EuglossaDilemma_000478-T1	note	COG:O
EuglossaDilemma_000479-T1	note	EggNog:ENOG41034MZ
EuglossaDilemma_000479-T1	note	COG:F
EuglossaDilemma_000480-T1	note	EggNog:ENOG410331A
EuglossaDilemma_000480-T1	note	COG:F
EuglossaDilemma_000484-T1	note	EggNog:ENOG410331A
EuglossaDilemma_000484-T1	note	COG:F
EuglossaDilemma_000497-T1	note	EggNog:ENOG41034DU
EuglossaDilemma_000497-T1	note	COG:T
EuglossaDilemma_000498-T1	note	EggNog:ENOG410330V
EuglossaDilemma_000498-T1	note	COG:G
EuglossaDilemma_000499-T1	note	EggNog:ENOG410362J
EuglossaDilemma_000499-T1	note	COG:W
EuglossaDilemma_000500-T1	note	EggNog:ENOG41035K0
EuglossaDilemma_000500-T1	note	COG:K
EuglossaDilemma_000501-T1	note	EggNog:ENOG410VPSA
EuglossaDilemma_000502-T1	note	EggNog:ENOG41037EP
EuglossaDilemma_000502-T1	note	COG:B,K
EuglossaDilemma_000503-T1	note	EggNog:ENOG41037Q8
EuglossaDilemma_000506-T1	note	EggNog:ENOG41037Q8
EuglossaDilemma_000506-T1	note	COG:S
EuglossaDilemma_000508-T1	note	EggNog:ENOG41037Q8
EuglossaDilemma_000509-T1	note	EggNog:ENOG41035RP
EuglossaDilemma_000509-T1	note	COG:O
EuglossaDilemma_000510-T1	note	EggNog:ENOG41032N4
EuglossaDilemma_000510-T1	note	COG:T
EuglossaDilemma_000511-T1	note	EggNog:ENOG41032N4
EuglossaDilemma_000511-T1	note	COG:T
EuglossaDilemma_000520-T1	note	EggNog:ENOG41039S3
EuglossaDilemma_000520-T1	note	COG:T
EuglossaDilemma_000532-T1	note	EggNog:ENOG41035UF
EuglossaDilemma_000532-T1	note	COG:K
EuglossaDilemma_000536-T1	note	EggNog:ENOG41033JG
EuglossaDilemma_000536-T1	note	COG:P
EuglossaDilemma_000537-T1	note	EggNog:ENOG41039BG
EuglossaDilemma_000538-T1	note	EggNog:ENOG41032P4
EuglossaDilemma_000538-T1	note	COG:V
EuglossaDilemma_000541-T1	note	EggNog:ENOG4103HNF
EuglossaDilemma_000541-T1	note	COG:V
EuglossaDilemma_000545-T1	note	EggNog:ENOG410360G
EuglossaDilemma_000545-T1	note	COG:S
EuglossaDilemma_000546-T1	note	EggNog:ENOG410360G
EuglossaDilemma_000546-T1	note	COG:S
EuglossaDilemma_000547-T1	note	EggNog:ENOG4103HYG
EuglossaDilemma_000547-T1	note	COG:T
EuglossaDilemma_000548-T1	note	EggNog:ENOG41038E4
EuglossaDilemma_000548-T1	note	COG:H
EuglossaDilemma_000550-T1	note	EggNog:ENOG410368V
EuglossaDilemma_000554-T1	note	EggNog:ENOG41036K1
EuglossaDilemma_000554-T1	note	COG:J
EuglossaDilemma_000555-T1	note	EggNog:ENOG410390N
EuglossaDilemma_000555-T1	note	COG:S
EuglossaDilemma_000556-T1	note	EggNog:ENOG41038X1
EuglossaDilemma_000556-T1	note	COG:O
EuglossaDilemma_000557-T1	note	EggNog:ENOG410358C
EuglossaDilemma_000560-T1	note	EggNog:ENOG41035FN
EuglossaDilemma_000560-T1	note	COG:G
EuglossaDilemma_000562-T1	note	EggNog:ENOG4103H29
EuglossaDilemma_000562-T1	note	COG:G
EuglossaDilemma_000563-T1	note	EggNog:ENOG4103H29
EuglossaDilemma_000563-T1	note	COG:G
EuglossaDilemma_000564-T1	note	EggNog:ENOG41037E0
EuglossaDilemma_000564-T1	note	COG:I,T
EuglossaDilemma_000565-T1	note	EggNog:ENOG410393F
EuglossaDilemma_000566-T1	note	EggNog:ENOG41032T5
EuglossaDilemma_000566-T1	note	COG:D
EuglossaDilemma_000567-T1	note	EggNog:ENOG4103619
EuglossaDilemma_000567-T1	note	COG:T
EuglossaDilemma_000568-T1	note	EggNog:ENOG41036UA
EuglossaDilemma_000568-T1	note	COG:F
EuglossaDilemma_000569-T1	note	EggNog:ENOG410VU7C
EuglossaDilemma_000570-T1	note	EggNog:ENOG41039UA
EuglossaDilemma_000571-T1	note	EggNog:ENOG41039UA
EuglossaDilemma_000572-T1	note	EggNog:ENOG41039UA
EuglossaDilemma_000574-T1	note	EggNog:ENOG41034EU
EuglossaDilemma_000574-T1	note	COG:T
EuglossaDilemma_000575-T1	note	EggNog:ENOG4103HKH
EuglossaDilemma_000575-T1	note	COG:S
EuglossaDilemma_000576-T1	note	EggNog:ENOG41035TK
EuglossaDilemma_000576-T1	note	COG:E,G
EuglossaDilemma_000577-T1	note	EggNog:ENOG410VZ9V
EuglossaDilemma_000578-T1	note	EggNog:ENOG410350S
EuglossaDilemma_000578-T1	note	COG:F
EuglossaDilemma_000579-T1	note	EggNog:ENOG410397A
EuglossaDilemma_000579-T1	note	COG:O
EuglossaDilemma_000580-T1	note	EggNog:ENOG41032NB
EuglossaDilemma_000580-T1	note	COG:Z
EuglossaDilemma_000581-T1	note	EggNog:ENOG410352F
EuglossaDilemma_000581-T1	note	COG:B,T
EuglossaDilemma_000582-T1	note	EggNog:ENOG41033KT
EuglossaDilemma_000582-T1	note	COG:D,K
EuglossaDilemma_000583-T1	note	EggNog:ENOG41033KT
EuglossaDilemma_000583-T1	note	COG:D,K
EuglossaDilemma_000584-T1	note	EggNog:ENOG41033KT
EuglossaDilemma_000584-T1	note	COG:D,K
EuglossaDilemma_000585-T1	note	EggNog:ENOG41035YZ
EuglossaDilemma_000585-T1	note	COG:O
EuglossaDilemma_000586-T1	note	EggNog:ENOG4103HJT
EuglossaDilemma_000586-T1	note	COG:S
EuglossaDilemma_000587-T1	note	EggNog:ENOG4103540
EuglossaDilemma_000587-T1	note	COG:S
EuglossaDilemma_000588-T1	note	EggNog:ENOG41033VE
EuglossaDilemma_000588-T1	note	COG:I
EuglossaDilemma_000589-T1	note	EggNog:ENOG41035ZC
EuglossaDilemma_000589-T1	note	COG:K
EuglossaDilemma_000592-T1	note	EggNog:ENOG41034RH
EuglossaDilemma_000592-T1	note	COG:G
EuglossaDilemma_000593-T1	note	EggNog:ENOG41032A2
EuglossaDilemma_000593-T1	note	COG:W
EuglossaDilemma_000595-T1	note	EggNog:ENOG410329T
EuglossaDilemma_000595-T1	note	COG:P
EuglossaDilemma_000596-T1	note	EggNog:ENOG410324G
EuglossaDilemma_000596-T1	note	COG:G
EuglossaDilemma_000597-T1	note	EggNog:ENOG4103HH2
EuglossaDilemma_000598-T1	note	EggNog:ENOG4103HH2
EuglossaDilemma_000599-T1	note	EggNog:ENOG4103HH2
EuglossaDilemma_000600-T1	note	EggNog:ENOG41032KE
EuglossaDilemma_000600-T1	note	COG:H
EuglossaDilemma_000601-T1	note	EggNog:ENOG41033W6
EuglossaDilemma_000601-T1	note	COG:Z
EuglossaDilemma_000602-T1	note	EggNog:ENOG410VZYR
EuglossaDilemma_000603-T1	note	EggNog:ENOG4103H7J
EuglossaDilemma_000603-T1	note	COG:E
EuglossaDilemma_000604-T1	note	EggNog:ENOG410328D
EuglossaDilemma_000604-T1	note	COG:T
EuglossaDilemma_000605-T1	note	EggNog:ENOG41036VQ
EuglossaDilemma_000605-T1	note	COG:O
EuglossaDilemma_000606-T1	note	EggNog:ENOG410W2J6
EuglossaDilemma_000606-T1	note	COG:S
EuglossaDilemma_000607-T1	note	EggNog:ENOG41036YH
EuglossaDilemma_000607-T1	note	COG:U
EuglossaDilemma_000608-T1	note	EggNog:ENOG41034SX
EuglossaDilemma_000608-T1	note	COG:E
EuglossaDilemma_000609-T1	note	EggNog:ENOG41038HM
EuglossaDilemma_000609-T1	note	COG:D
EuglossaDilemma_000610-T1	note	EggNog:ENOG41039JX
EuglossaDilemma_000610-T1	note	COG:S
EuglossaDilemma_000611-T1	note	EggNog:ENOG41032ZT
EuglossaDilemma_000611-T1	note	COG:J
EuglossaDilemma_000612-T1	note	EggNog:ENOG41036P0
EuglossaDilemma_000612-T1	note	COG:S
EuglossaDilemma_000613-T1	note	EggNog:ENOG41034FJ
EuglossaDilemma_000613-T1	note	COG:U,Y
EuglossaDilemma_000614-T1	note	EggNog:ENOG4103C4Q
EuglossaDilemma_000615-T1	note	EggNog:ENOG4103HTH
EuglossaDilemma_000615-T1	note	COG:T
EuglossaDilemma_000617-T1	note	EggNog:ENOG4103HTH
EuglossaDilemma_000617-T1	note	COG:T
EuglossaDilemma_000618-T1	note	EggNog:ENOG4103HTH
EuglossaDilemma_000618-T1	note	COG:T
EuglossaDilemma_000627-T1	note	EggNog:ENOG41036BZ
EuglossaDilemma_000627-T1	note	COG:K
EuglossaDilemma_000628-T1	note	EggNog:ENOG41036BZ
EuglossaDilemma_000628-T1	note	COG:K
EuglossaDilemma_000629-T1	note	EggNog:ENOG410379Q
EuglossaDilemma_000629-T1	note	COG:T
EuglossaDilemma_000634-T1	note	EggNog:ENOG41036AD
EuglossaDilemma_000634-T1	note	COG:K
EuglossaDilemma_000637-T1	note	EggNog:ENOG41036AD
EuglossaDilemma_000637-T1	note	COG:K
EuglossaDilemma_000638-T1	note	EggNog:ENOG41036AD
EuglossaDilemma_000638-T1	note	COG:K
EuglossaDilemma_000640-T1	note	EggNog:ENOG410351S
EuglossaDilemma_000640-T1	note	COG:O
EuglossaDilemma_000641-T1	note	EggNog:ENOG4103I51
EuglossaDilemma_000641-T1	note	COG:T
EuglossaDilemma_000642-T1	note	EggNog:ENOG410335E
EuglossaDilemma_000642-T1	note	COG:T
EuglossaDilemma_000643-T1	note	EggNog:ENOG41033C8
EuglossaDilemma_000643-T1	note	COG:K
EuglossaDilemma_000644-T1	note	EggNog:ENOG41036JR
EuglossaDilemma_000644-T1	note	COG:J
EuglossaDilemma_000645-T1	note	EggNog:ENOG41033ZB
EuglossaDilemma_000645-T1	note	COG:G
EuglossaDilemma_000646-T1	note	EggNog:ENOG4103498
EuglossaDilemma_000646-T1	note	COG:T
EuglossaDilemma_000647-T1	note	EggNog:ENOG41038SQ
EuglossaDilemma_000647-T1	note	COG:K
EuglossaDilemma_000648-T1	note	EggNog:ENOG4103GU9
EuglossaDilemma_000649-T1	note	EggNog:ENOG41034GQ
EuglossaDilemma_000649-T1	note	COG:K
EuglossaDilemma_000650-T1	note	EggNog:ENOG41035CB
EuglossaDilemma_000650-T1	note	COG:O
EuglossaDilemma_000651-T1	note	EggNog:ENOG4103315
EuglossaDilemma_000651-T1	note	COG:S
EuglossaDilemma_000652-T1	note	EggNog:ENOG41032UB
EuglossaDilemma_000652-T1	note	COG:F
EuglossaDilemma_000653-T1	note	EggNog:ENOG4103529
EuglossaDilemma_000653-T1	note	COG:B
EuglossaDilemma_000654-T1	note	EggNog:ENOG410380H
EuglossaDilemma_000654-T1	note	COG:O
EuglossaDilemma_000655-T1	note	EggNog:ENOG41033NZ
EuglossaDilemma_000655-T1	note	COG:U
EuglossaDilemma_000656-T1	note	EggNog:ENOG41033B1
EuglossaDilemma_000656-T1	note	COG:J
EuglossaDilemma_000657-T1	note	EggNog:ENOG41033A4
EuglossaDilemma_000657-T1	note	COG:O
EuglossaDilemma_000658-T1	note	EggNog:ENOG41034MG
EuglossaDilemma_000658-T1	note	COG:C
EuglossaDilemma_000659-T1	note	EggNog:ENOG410341E
EuglossaDilemma_000659-T1	note	COG:O
EuglossaDilemma_000660-T1	note	EggNog:ENOG41034MG
EuglossaDilemma_000660-T1	note	COG:C
EuglossaDilemma_000661-T1	note	EggNog:ENOG410358Z
EuglossaDilemma_000661-T1	note	COG:L
EuglossaDilemma_000664-T1	note	EggNog:ENOG41KOG2372
EuglossaDilemma_000664-T1	note	COG:L
EuglossaDilemma_000665-T1	note	EggNog:ENOG410358Z
EuglossaDilemma_000665-T1	note	COG:L
EuglossaDilemma_000668-T1	note	EggNog:ENOG4103B2P
EuglossaDilemma_000670-T1	note	EggNog:ENOG41035IV
EuglossaDilemma_000670-T1	note	COG:T
EuglossaDilemma_000671-T1	note	EggNog:ENOG41039BQ
EuglossaDilemma_000672-T1	note	EggNog:ENOG410VUE0
EuglossaDilemma_000673-T1	note	EggNog:ENOG41037CZ
EuglossaDilemma_000676-T1	note	EggNog:ENOG41032RD
EuglossaDilemma_000677-T1	note	EggNog:ENOG41032RD
EuglossaDilemma_000678-T1	note	EggNog:ENOG41033RB
EuglossaDilemma_000678-T1	note	COG:T
EuglossaDilemma_000680-T1	note	EggNog:ENOG41034WU
EuglossaDilemma_000680-T1	note	COG:O
EuglossaDilemma_000683-T1	note	EggNog:ENOG41034WU
EuglossaDilemma_000683-T1	note	COG:O
EuglossaDilemma_000684-T1	note	EggNog:ENOG41033XR
EuglossaDilemma_000684-T1	note	COG:W
EuglossaDilemma_000685-T1	note	EggNog:ENOG41032UI
EuglossaDilemma_000685-T1	note	COG:S
EuglossaDilemma_000686-T1	note	EggNog:ENOG41032RB
EuglossaDilemma_000686-T1	note	COG:G
EuglossaDilemma_000687-T1	note	EggNog:ENOG41038W9
EuglossaDilemma_000687-T1	note	COG:S
EuglossaDilemma_000688-T1	note	EggNog:ENOG4103894
EuglossaDilemma_000691-T1	note	EggNog:ENOG4103894
EuglossaDilemma_000693-T1	note	EggNog:ENOG410V5W3
EuglossaDilemma_000693-T1	note	COG:T
EuglossaDilemma_000695-T1	note	EggNog:ENOG410388R
EuglossaDilemma_000695-T1	note	COG:Z
EuglossaDilemma_000696-T1	note	EggNog:ENOG41033I6
EuglossaDilemma_000696-T1	note	COG:T
EuglossaDilemma_000697-T1	note	EggNog:ENOG41033B4
EuglossaDilemma_000697-T1	note	COG:T
EuglossaDilemma_000698-T1	note	EggNog:ENOG41032SZ
EuglossaDilemma_000698-T1	note	COG:G
EuglossaDilemma_000699-T1	note	EggNog:ENOG4103B8H
EuglossaDilemma_000701-T1	note	EggNog:ENOG4103HIA
EuglossaDilemma_000701-T1	note	COG:T
EuglossaDilemma_000702-T1	note	EggNog:ENOG4103HIA
EuglossaDilemma_000702-T1	note	COG:T
EuglossaDilemma_000703-T1	note	EggNog:ENOG41036D2
EuglossaDilemma_000703-T1	note	COG:A
EuglossaDilemma_000704-T1	note	EggNog:ENOG4103GTM
EuglossaDilemma_000704-T1	note	COG:T
EuglossaDilemma_000705-T1	note	EggNog:ENOG4113DEJ
EuglossaDilemma_000705-T1	note	COG:T
EuglossaDilemma_000707-T1	note	EggNog:ENOG4103643
EuglossaDilemma_000707-T1	note	COG:S
EuglossaDilemma_000708-T1	note	EggNog:ENOG410VDVC
EuglossaDilemma_000708-T1	note	COG:D
EuglossaDilemma_000709-T1	note	EggNog:ENOG41033T5
EuglossaDilemma_000709-T1	note	COG:K
EuglossaDilemma_000711-T1	note	EggNog:ENOG41033Z5
EuglossaDilemma_000711-T1	note	COG:S
EuglossaDilemma_000712-T1	note	EggNog:ENOG41032W1
EuglossaDilemma_000712-T1	note	COG:H
EuglossaDilemma_000713-T1	note	EggNog:ENOG4103GIJ
EuglossaDilemma_000714-T1	note	EggNog:ENOG4103GIJ
EuglossaDilemma_000715-T1	note	EggNog:ENOG410354F
EuglossaDilemma_000715-T1	note	COG:A
EuglossaDilemma_000716-T1	note	EggNog:ENOG410330W
EuglossaDilemma_000716-T1	note	COG:K,L
EuglossaDilemma_000717-T1	note	EggNog:ENOG410330X
EuglossaDilemma_000717-T1	note	COG:O
EuglossaDilemma_000718-T1	note	EggNog:ENOG4103I48
EuglossaDilemma_000718-T1	note	COG:G
EuglossaDilemma_000719-T1	note	EggNog:ENOG41032ZB
EuglossaDilemma_000719-T1	note	COG:S
EuglossaDilemma_000720-T1	note	EggNog:ENOG4103I48
EuglossaDilemma_000720-T1	note	COG:G
EuglossaDilemma_000721-T1	note	EggNog:ENOG41032ZB
EuglossaDilemma_000721-T1	note	COG:S
EuglossaDilemma_000722-T1	note	EggNog:ENOG41035NW
EuglossaDilemma_000722-T1	note	COG:H
EuglossaDilemma_000723-T1	note	EggNog:ENOG41038J5
EuglossaDilemma_000723-T1	note	COG:U
EuglossaDilemma_000724-T1	note	EggNog:ENOG4103GPK
EuglossaDilemma_000724-T1	note	COG:G
EuglossaDilemma_000725-T1	note	EggNog:ENOG4103GPK
EuglossaDilemma_000725-T1	note	COG:G
EuglossaDilemma_000726-T1	note	EggNog:ENOG4103H8F
EuglossaDilemma_000726-T1	note	COG:I
EuglossaDilemma_000729-T1	note	EggNog:ENOG410VQF7
EuglossaDilemma_000730-T1	note	EggNog:ENOG4103389
EuglossaDilemma_000730-T1	note	COG:K
EuglossaDilemma_000732-T1	note	EggNog:ENOG41038FF
EuglossaDilemma_000732-T1	note	COG:T
EuglossaDilemma_000733-T1	note	EggNog:ENOG41033HV
EuglossaDilemma_000733-T1	note	COG:S
EuglossaDilemma_000734-T1	note	EggNog:ENOG41036A9
EuglossaDilemma_000734-T1	note	COG:O
EuglossaDilemma_000747-T1	note	EggNog:ENOG41038GW
EuglossaDilemma_000748-T1	note	EggNog:ENOG41038VN
EuglossaDilemma_000752-T1	note	EggNog:ENOG4103GJ8
EuglossaDilemma_000753-T1	note	EggNog:ENOG4103GJ8
EuglossaDilemma_000764-T1	note	EggNog:ENOG41036TN
EuglossaDilemma_000764-T1	note	COG:T
EuglossaDilemma_000765-T1	note	EggNog:ENOG41037PK
EuglossaDilemma_000765-T1	note	COG:S
EuglossaDilemma_000766-T1	note	EggNog:ENOG41037A6
EuglossaDilemma_000766-T1	note	COG:O
EuglossaDilemma_000771-T1	note	EggNog:ENOG41036DW
EuglossaDilemma_000771-T1	note	COG:U
EuglossaDilemma_000772-T1	note	EggNog:ENOG41033RE
EuglossaDilemma_000772-T1	note	COG:Z
EuglossaDilemma_000773-T1	note	EggNog:ENOG410324Q
EuglossaDilemma_000773-T1	note	COG:S
EuglossaDilemma_000774-T1	note	EggNog:ENOG410340G
EuglossaDilemma_000774-T1	note	COG:S
EuglossaDilemma_000775-T1	note	EggNog:ENOG410340G
EuglossaDilemma_000775-T1	note	COG:S
EuglossaDilemma_000779-T1	note	EggNog:ENOG4103699
EuglossaDilemma_000779-T1	note	COG:K
EuglossaDilemma_000780-T1	note	EggNog:ENOG41035WX
EuglossaDilemma_000780-T1	note	COG:T
EuglossaDilemma_000781-T1	note	EggNog:ENOG41032QM
EuglossaDilemma_000781-T1	note	COG:C
EuglossaDilemma_000782-T1	note	EggNog:ENOG41036H5
EuglossaDilemma_000782-T1	note	COG:J
EuglossaDilemma_000783-T1	note	EggNog:ENOG41035AB
EuglossaDilemma_000783-T1	note	COG:O
EuglossaDilemma_000784-T1	note	EggNog:ENOG41035JF
EuglossaDilemma_000784-T1	note	COG:G
EuglossaDilemma_000785-T1	note	EggNog:ENOG410VIX4
EuglossaDilemma_000786-T1	note	EggNog:ENOG41038Y1
EuglossaDilemma_000787-T1	note	EggNog:ENOG4103HVQ
EuglossaDilemma_000787-T1	note	COG:T
EuglossaDilemma_000789-T1	note	EggNog:ENOG41037N7
EuglossaDilemma_000789-T1	note	COG:T
EuglossaDilemma_000791-T1	note	EggNog:ENOG410399S
EuglossaDilemma_000792-T1	note	EggNog:ENOG41035ZR
EuglossaDilemma_000792-T1	note	COG:A
EuglossaDilemma_000795-T1	note	EggNog:ENOG41038P8
EuglossaDilemma_000796-T1	note	EggNog:ENOG410VEBX
EuglossaDilemma_000796-T1	note	COG:U
EuglossaDilemma_000798-T1	note	EggNog:ENOG41037I3
EuglossaDilemma_000798-T1	note	COG:K
EuglossaDilemma_000800-T1	note	EggNog:ENOG41037I3
EuglossaDilemma_000800-T1	note	COG:K
EuglossaDilemma_000802-T1	note	EggNog:ENOG41037F7
EuglossaDilemma_000802-T1	note	COG:K
EuglossaDilemma_000803-T1	note	EggNog:ENOG41037F7
EuglossaDilemma_000803-T1	note	COG:K
EuglossaDilemma_000804-T1	note	EggNog:ENOG41038NY
EuglossaDilemma_000804-T1	note	COG:K
EuglossaDilemma_000808-T1	note	EggNog:ENOG410378B
EuglossaDilemma_000808-T1	note	COG:K
EuglossaDilemma_000810-T1	note	EggNog:ENOG41034JV
EuglossaDilemma_000810-T1	note	COG:K
EuglossaDilemma_000811-T1	note	EggNog:ENOG41034JV
EuglossaDilemma_000811-T1	note	COG:K
EuglossaDilemma_000813-T1	note	EggNog:ENOG41038A3
EuglossaDilemma_000813-T1	note	COG:K
EuglossaDilemma_000819-T1	note	EggNog:ENOG41036NE
EuglossaDilemma_000819-T1	note	COG:K
EuglossaDilemma_000825-T1	note	EggNog:ENOG4113BXM
EuglossaDilemma_000828-T1	note	EggNog:ENOG41036XJ
EuglossaDilemma_000828-T1	note	COG:K
EuglossaDilemma_000832-T1	note	EggNog:ENOG41037YA
EuglossaDilemma_000832-T1	note	COG:K
EuglossaDilemma_000834-T1	note	EggNog:ENOG41038WI
EuglossaDilemma_000834-T1	note	COG:C
EuglossaDilemma_000835-T1	note	EggNog:ENOG4103353
EuglossaDilemma_000835-T1	note	COG:C
EuglossaDilemma_000836-T1	note	EggNog:ENOG41035RS
EuglossaDilemma_000836-T1	note	COG:Z
EuglossaDilemma_000837-T1	note	EggNog:ENOG41033EA
EuglossaDilemma_000837-T1	note	COG:O
EuglossaDilemma_000838-T1	note	EggNog:ENOG41035RV
EuglossaDilemma_000838-T1	note	COG:S
EuglossaDilemma_000840-T1	note	EggNog:ENOG4103GHP
EuglossaDilemma_000841-T1	note	EggNog:ENOG41034BQ
EuglossaDilemma_000841-T1	note	COG:T
EuglossaDilemma_000845-T1	note	EggNog:ENOG41038NA
EuglossaDilemma_000845-T1	note	COG:S
EuglossaDilemma_000846-T1	note	EggNog:ENOG410340W
EuglossaDilemma_000846-T1	note	COG:S
EuglossaDilemma_000847-T1	note	EggNog:ENOG41031YD
EuglossaDilemma_000847-T1	note	COG:T
EuglossaDilemma_000848-T1	note	EggNog:ENOG410358H
EuglossaDilemma_000848-T1	note	COG:G
EuglossaDilemma_000849-T1	note	EggNog:ENOG410VJM7
EuglossaDilemma_000849-T1	note	COG:J
EuglossaDilemma_000850-T1	note	EggNog:ENOG41032GW
EuglossaDilemma_000850-T1	note	COG:E
EuglossaDilemma_000855-T1	note	EggNog:ENOG4103BMF
EuglossaDilemma_000857-T1	note	EggNog:ENOG41032FY
EuglossaDilemma_000859-T1	note	EggNog:ENOG41037EC
EuglossaDilemma_000859-T1	note	COG:L
EuglossaDilemma_000861-T1	note	EggNog:ENOG41033CQ
EuglossaDilemma_000861-T1	note	COG:I
EuglossaDilemma_000862-T1	note	EggNog:ENOG41039WN
EuglossaDilemma_000862-T1	note	COG:I
EuglossaDilemma_000863-T1	note	EggNog:ENOG41036UG
EuglossaDilemma_000863-T1	note	COG:I
EuglossaDilemma_000864-T1	note	EggNog:ENOG41032NZ
EuglossaDilemma_000864-T1	note	COG:I
EuglossaDilemma_000868-T1	note	EggNog:ENOG41035B5
EuglossaDilemma_000868-T1	note	COG:I
EuglossaDilemma_000869-T1	note	EggNog:ENOG410387H
EuglossaDilemma_000869-T1	note	COG:C
EuglossaDilemma_000870-T1	note	EggNog:ENOG410324M
EuglossaDilemma_000870-T1	note	COG:A
EuglossaDilemma_000871-T1	note	EggNog:ENOG410336Y
EuglossaDilemma_000871-T1	note	COG:I
EuglossaDilemma_000872-T1	note	EggNog:ENOG41035K5
EuglossaDilemma_000872-T1	note	COG:I
EuglossaDilemma_000872-T2	note	EggNog:ENOG41035K5
EuglossaDilemma_000872-T2	note	COG:I
EuglossaDilemma_000874-T1	note	EggNog:ENOG410336Y
EuglossaDilemma_000874-T1	note	COG:I
EuglossaDilemma_000875-T1	note	EggNog:ENOG41033KP
EuglossaDilemma_000875-T1	note	COG:U
EuglossaDilemma_000876-T1	note	EggNog:ENOG41038S9
EuglossaDilemma_000876-T1	note	COG:S
EuglossaDilemma_000877-T1	note	EggNog:ENOG410335Q
EuglossaDilemma_000878-T1	note	EggNog:ENOG4103GN4
EuglossaDilemma_000878-T1	note	COG:A
EuglossaDilemma_000879-T1	note	EggNog:ENOG41033IZ
EuglossaDilemma_000879-T1	note	COG:S
EuglossaDilemma_000880-T1	note	EggNog:ENOG41KOG0242
EuglossaDilemma_000880-T1	note	COG:Z
EuglossaDilemma_000881-T1	note	EggNog:ENOG41034N9
EuglossaDilemma_000881-T1	note	COG:Z
EuglossaDilemma_000882-T1	note	EggNog:ENOG41034UF
EuglossaDilemma_000882-T1	note	COG:A
EuglossaDilemma_000883-T1	note	EggNog:ENOG410358S
EuglossaDilemma_000883-T1	note	COG:J
EuglossaDilemma_000891-T1	note	EggNog:ENOG41031ZC
EuglossaDilemma_000891-T1	note	COG:H
EuglossaDilemma_000892-T1	note	EggNog:ENOG41037BW
EuglossaDilemma_000892-T1	note	COG:S
EuglossaDilemma_000893-T1	note	EggNog:ENOG41039JD
EuglossaDilemma_000895-T1	note	EggNog:ENOG41037T5
EuglossaDilemma_000895-T1	note	COG:S
EuglossaDilemma_000896-T1	note	EggNog:ENOG4103GN9
EuglossaDilemma_000896-T1	note	COG:P
EuglossaDilemma_000897-T1	note	EggNog:ENOG4103240
EuglossaDilemma_000897-T1	note	COG:E,O
EuglossaDilemma_000898-T1	note	EggNog:ENOG410392Z
EuglossaDilemma_000900-T1	note	EggNog:ENOG41035CM
EuglossaDilemma_000900-T1	note	COG:K
EuglossaDilemma_000901-T1	note	EggNog:ENOG41035CM
EuglossaDilemma_000901-T1	note	COG:K
EuglossaDilemma_000903-T1	note	EggNog:ENOG41035CM
EuglossaDilemma_000903-T1	note	COG:K
EuglossaDilemma_000904-T1	note	EggNog:ENOG41035VR
EuglossaDilemma_000904-T1	note	COG:A
EuglossaDilemma_000905-T1	note	EggNog:ENOG41035CM
EuglossaDilemma_000905-T1	note	COG:K
EuglossaDilemma_000906-T1	note	EggNog:ENOG410372R
EuglossaDilemma_000906-T1	note	COG:S
EuglossaDilemma_000909-T1	note	EggNog:ENOG410V9G9
EuglossaDilemma_000909-T1	note	COG:Q
EuglossaDilemma_000914-T1	note	EggNog:ENOG410392A
EuglossaDilemma_000914-T1	note	COG:S
EuglossaDilemma_000919-T1	note	EggNog:ENOG410V5TH
EuglossaDilemma_000919-T1	note	COG:K
EuglossaDilemma_000920-T1	note	EggNog:ENOG41033XK
EuglossaDilemma_000920-T1	note	COG:K
EuglossaDilemma_000921-T1	note	EggNog:ENOG41033XK
EuglossaDilemma_000921-T1	note	COG:K
EuglossaDilemma_000922-T1	note	EggNog:ENOG410VN3J
EuglossaDilemma_000922-T1	note	COG:K
EuglossaDilemma_000930-T1	note	EggNog:ENOG4103AFM
EuglossaDilemma_000930-T1	note	COG:Q
EuglossaDilemma_000931-T1	note	EggNog:ENOG410392V
EuglossaDilemma_000933-T1	note	EggNog:ENOG41036V3
EuglossaDilemma_000933-T1	note	COG:S
EuglossaDilemma_000934-T1	note	EggNog:ENOG41036V3
EuglossaDilemma_000934-T1	note	COG:S
EuglossaDilemma_000935-T1	note	EggNog:ENOG41036V3
EuglossaDilemma_000935-T1	note	COG:S
EuglossaDilemma_000936-T1	note	EggNog:ENOG41038G9
EuglossaDilemma_000936-T1	note	COG:E
EuglossaDilemma_000937-T1	note	EggNog:ENOG41034YS
EuglossaDilemma_000937-T1	note	COG:O
EuglossaDilemma_000938-T1	note	EggNog:ENOG410339S
EuglossaDilemma_000938-T1	note	COG:I
EuglossaDilemma_000939-T1	note	EggNog:ENOG41037GX
EuglossaDilemma_000939-T1	note	COG:O
EuglossaDilemma_000940-T1	note	EggNog:ENOG41034B2
EuglossaDilemma_000940-T1	note	COG:S
EuglossaDilemma_000946-T1	note	EggNog:ENOG41037M3
EuglossaDilemma_000946-T1	note	COG:S
EuglossaDilemma_000948-T1	note	EggNog:ENOG41039A1
EuglossaDilemma_000952-T1	note	EggNog:ENOG410VXPS
EuglossaDilemma_000953-T1	note	EggNog:ENOG4103783
EuglossaDilemma_000953-T1	note	COG:U
EuglossaDilemma_000954-T1	note	EggNog:ENOG4103783
EuglossaDilemma_000954-T1	note	COG:U
EuglossaDilemma_000955-T1	note	EggNog:ENOG410329E
EuglossaDilemma_000955-T1	note	COG:O
EuglossaDilemma_000956-T1	note	EggNog:ENOG41034GK
EuglossaDilemma_000956-T1	note	COG:J
EuglossaDilemma_000957-T1	note	EggNog:ENOG410350X
EuglossaDilemma_000957-T1	note	COG:O
EuglossaDilemma_000958-T1	note	EggNog:ENOG4103GHV
EuglossaDilemma_000958-T1	note	COG:O
EuglossaDilemma_000960-T1	note	EggNog:ENOG4103HT5
EuglossaDilemma_000960-T1	note	COG:W
EuglossaDilemma_000962-T1	note	EggNog:ENOG41033FW
EuglossaDilemma_000962-T1	note	COG:Z
EuglossaDilemma_000963-T1	note	EggNog:ENOG41033FW
EuglossaDilemma_000963-T1	note	COG:Z
EuglossaDilemma_000964-T1	note	EggNog:ENOG41033FW
EuglossaDilemma_000964-T1	note	COG:Z
EuglossaDilemma_000965-T1	note	EggNog:ENOG41033FW
EuglossaDilemma_000965-T1	note	COG:Z
EuglossaDilemma_000966-T1	note	EggNog:ENOG41035MY
EuglossaDilemma_000966-T1	note	COG:A
EuglossaDilemma_000967-T1	note	EggNog:ENOG410361V
EuglossaDilemma_000967-T1	note	COG:T
EuglossaDilemma_000968-T1	note	EggNog:ENOG4103AR0
EuglossaDilemma_000968-T1	note	COG:S
EuglossaDilemma_000970-T1	note	EggNog:ENOG4103AP4
EuglossaDilemma_000970-T1	note	COG:S
EuglossaDilemma_000971-T1	note	EggNog:ENOG4103APM
EuglossaDilemma_000971-T1	note	COG:S
EuglossaDilemma_000972-T1	note	EggNog:ENOG410320P
EuglossaDilemma_000972-T1	note	COG:G
EuglossaDilemma_000975-T1	note	EggNog:ENOG410345H
EuglossaDilemma_000975-T1	note	COG:O
EuglossaDilemma_000976-T1	note	EggNog:ENOG410345H
EuglossaDilemma_000976-T1	note	COG:O
EuglossaDilemma_000977-T1	note	EggNog:ENOG4103HPG
EuglossaDilemma_000977-T1	note	COG:S
EuglossaDilemma_000978-T1	note	EggNog:ENOG4103HPG
EuglossaDilemma_000978-T1	note	COG:S
EuglossaDilemma_000979-T1	note	EggNog:ENOG41037QE
EuglossaDilemma_000979-T1	note	COG:O
EuglossaDilemma_000980-T1	note	EggNog:ENOG41038CV
EuglossaDilemma_000980-T1	note	COG:O
EuglossaDilemma_000981-T1	note	EggNog:ENOG41038CV
EuglossaDilemma_000981-T1	note	COG:O
EuglossaDilemma_000982-T1	note	EggNog:ENOG4103241
EuglossaDilemma_000982-T1	note	COG:A
EuglossaDilemma_000983-T1	note	EggNog:ENOG41032FA
EuglossaDilemma_000983-T1	note	COG:S
EuglossaDilemma_000984-T1	note	EggNog:ENOG41035QH
EuglossaDilemma_000984-T1	note	COG:O
EuglossaDilemma_000985-T1	note	EggNog:ENOG41034UC
EuglossaDilemma_000985-T1	note	COG:S
EuglossaDilemma_000989-T1	note	EggNog:ENOG4103HP2
EuglossaDilemma_000989-T1	note	COG:T
EuglossaDilemma_000991-T1	note	EggNog:ENOG4103HP2
EuglossaDilemma_000991-T1	note	COG:T
EuglossaDilemma_000993-T1	note	EggNog:ENOG4103HNM
EuglossaDilemma_000993-T1	note	COG:T
EuglossaDilemma_000995-T1	note	EggNog:ENOG41036KS
EuglossaDilemma_000995-T1	note	COG:S
EuglossaDilemma_000996-T1	note	EggNog:ENOG410365E
EuglossaDilemma_000996-T1	note	COG:S
EuglossaDilemma_000997-T1	note	EggNog:ENOG41035UC
EuglossaDilemma_000997-T1	note	COG:U
EuglossaDilemma_000998-T1	note	EggNog:ENOG41037NE
EuglossaDilemma_000998-T1	note	COG:S
EuglossaDilemma_000999-T1	note	EggNog:ENOG410333B
EuglossaDilemma_000999-T1	note	COG:E,G
EuglossaDilemma_001000-T1	note	EggNog:ENOG41032AW
EuglossaDilemma_001000-T1	note	COG:L
EuglossaDilemma_001001-T1	note	EggNog:ENOG41037D0
EuglossaDilemma_001001-T1	note	COG:C
EuglossaDilemma_001002-T1	note	EggNog:ENOG41034ZJ
EuglossaDilemma_001002-T1	note	COG:K
EuglossaDilemma_001003-T1	note	EggNog:ENOG41038RR
EuglossaDilemma_001003-T1	note	COG:S
EuglossaDilemma_001004-T1	note	EggNog:ENOG41034NW
EuglossaDilemma_001004-T1	note	COG:G
EuglossaDilemma_001005-T1	note	EggNog:ENOG41033DW
EuglossaDilemma_001005-T1	note	COG:A
EuglossaDilemma_001006-T1	note	EggNog:ENOG410370H
EuglossaDilemma_001006-T1	note	COG:P
EuglossaDilemma_001012-T1	note	EggNog:ENOG41033PR
EuglossaDilemma_001012-T1	note	COG:G
EuglossaDilemma_001013-T1	note	EggNog:ENOG41039ZG
EuglossaDilemma_001013-T1	note	COG:G
EuglossaDilemma_001015-T1	note	EggNog:ENOG41033VV
EuglossaDilemma_001015-T1	note	COG:T
EuglossaDilemma_001018-T1	note	EggNog:ENOG41038GJ
EuglossaDilemma_001018-T1	note	COG:S
EuglossaDilemma_001019-T1	note	EggNog:ENOG410W3CN
EuglossaDilemma_001020-T1	note	EggNog:ENOG41034K1
EuglossaDilemma_001020-T1	note	COG:O
EuglossaDilemma_001022-T1	note	EggNog:ENOG4103BA4
EuglossaDilemma_001022-T1	note	COG:O
EuglossaDilemma_001024-T1	note	EggNog:ENOG41034VV
EuglossaDilemma_001024-T1	note	COG:P
EuglossaDilemma_001028-T1	note	EggNog:ENOG41034VV
EuglossaDilemma_001028-T1	note	COG:P
EuglossaDilemma_001029-T1	note	EggNog:ENOG41034VV
EuglossaDilemma_001029-T1	note	COG:P
EuglossaDilemma_001030-T1	note	EggNog:ENOG41032RK
EuglossaDilemma_001030-T1	note	COG:S
EuglossaDilemma_001033-T1	note	EggNog:ENOG41038WK
EuglossaDilemma_001033-T1	note	COG:S
EuglossaDilemma_001034-T1	note	EggNog:ENOG4103HNU
EuglossaDilemma_001034-T1	note	COG:T
EuglossaDilemma_001036-T1	note	EggNog:ENOG41KOG1217
EuglossaDilemma_001036-T1	note	COG:S
EuglossaDilemma_001038-T1	note	EggNog:ENOG4103GQU
EuglossaDilemma_001040-T1	note	EggNog:ENOG410367E
EuglossaDilemma_001040-T1	note	COG:T
EuglossaDilemma_001041-T1	note	EggNog:ENOG410V4Q9
EuglossaDilemma_001041-T1	note	COG:Z
EuglossaDilemma_001042-T1	note	EggNog:ENOG4103AQF
EuglossaDilemma_001042-T1	note	COG:K,U
EuglossaDilemma_001043-T1	note	EggNog:ENOG4103733
EuglossaDilemma_001043-T1	note	COG:J
EuglossaDilemma_001044-T1	note	EggNog:ENOG41035ZI
EuglossaDilemma_001044-T1	note	COG:E
EuglossaDilemma_001047-T1	note	EggNog:ENOG410VUT2
EuglossaDilemma_001049-T1	note	EggNog:ENOG41034MD
EuglossaDilemma_001049-T1	note	COG:S
EuglossaDilemma_001051-T1	note	EggNog:ENOG4103BHV
EuglossaDilemma_001056-T1	note	EggNog:ENOG4103AVH
EuglossaDilemma_001056-T1	note	COG:O
EuglossaDilemma_001058-T1	note	EggNog:ENOG41034CK
EuglossaDilemma_001058-T1	note	COG:T,Z
EuglossaDilemma_001059-T1	note	EggNog:ENOG41034CK
EuglossaDilemma_001059-T1	note	COG:T,Z
EuglossaDilemma_001060-T1	note	EggNog:ENOG41034CK
EuglossaDilemma_001060-T1	note	COG:T,Z
EuglossaDilemma_001063-T1	note	EggNog:ENOG4103853
EuglossaDilemma_001064-T1	note	EggNog:ENOG410V8Q2
EuglossaDilemma_001064-T1	note	COG:Z
EuglossaDilemma_001065-T1	note	EggNog:ENOG41039RX
EuglossaDilemma_001065-T1	note	COG:Z
EuglossaDilemma_001073-T1	note	EggNog:ENOG41037WW
EuglossaDilemma_001074-T1	note	EggNog:ENOG41032VA
EuglossaDilemma_001074-T1	note	COG:O
EuglossaDilemma_001075-T1	note	EggNog:ENOG4103HNA
EuglossaDilemma_001075-T1	note	COG:O
EuglossaDilemma_001078-T1	note	EggNog:ENOG4103I55
EuglossaDilemma_001078-T1	note	COG:T
EuglossaDilemma_001079-T1	note	EggNog:ENOG410VU6V
EuglossaDilemma_001079-T1	note	COG:O
EuglossaDilemma_001080-T1	note	EggNog:ENOG410VU6V
EuglossaDilemma_001080-T1	note	COG:O
EuglossaDilemma_001081-T1	note	EggNog:ENOG41037FP
EuglossaDilemma_001081-T1	note	COG:S
EuglossaDilemma_001082-T1	note	EggNog:ENOG41034TS
EuglossaDilemma_001082-T1	note	COG:D
EuglossaDilemma_001083-T1	note	EggNog:ENOG41037GQ
EuglossaDilemma_001083-T1	note	COG:E
EuglossaDilemma_001089-T1	note	EggNog:ENOG41034PM
EuglossaDilemma_001089-T1	note	COG:I
EuglossaDilemma_001090-T1	note	EggNog:ENOG4103293
EuglossaDilemma_001090-T1	note	COG:S
EuglossaDilemma_001091-T1	note	EggNog:ENOG41034C2
EuglossaDilemma_001091-T1	note	COG:F
EuglossaDilemma_001092-T1	note	EggNog:ENOG41034HD
EuglossaDilemma_001092-T1	note	COG:O
EuglossaDilemma_001093-T1	note	EggNog:ENOG41035HZ
EuglossaDilemma_001093-T1	note	COG:O
EuglossaDilemma_001094-T1	note	EggNog:ENOG41035GU
EuglossaDilemma_001094-T1	note	COG:Z
EuglossaDilemma_001095-T1	note	EggNog:ENOG4103GR9
EuglossaDilemma_001096-T1	note	EggNog:ENOG410385C
EuglossaDilemma_001096-T1	note	COG:O
EuglossaDilemma_001111-T1	note	EggNog:ENOG4103GV5
EuglossaDilemma_001112-T1	note	EggNog:ENOG4103GV5
EuglossaDilemma_001113-T1	note	EggNog:ENOG410345Q
EuglossaDilemma_001113-T1	note	COG:I
EuglossaDilemma_001116-T1	note	EggNog:ENOG410345Q
EuglossaDilemma_001116-T1	note	COG:I
EuglossaDilemma_001117-T1	note	EggNog:ENOG41038S5
EuglossaDilemma_001117-T1	note	COG:A
EuglossaDilemma_001118-T1	note	EggNog:ENOG41034XT
EuglossaDilemma_001118-T1	note	COG:L
EuglossaDilemma_001119-T1	note	EggNog:ENOG41032UA
EuglossaDilemma_001119-T1	note	COG:O
EuglossaDilemma_001120-T1	note	EggNog:ENOG41036JB
EuglossaDilemma_001120-T1	note	COG:K
EuglossaDilemma_001124-T1	note	EggNog:ENOG4103595
EuglossaDilemma_001124-T1	note	COG:U,Y
EuglossaDilemma_001125-T1	note	EggNog:ENOG4103595
EuglossaDilemma_001125-T1	note	COG:U,Y
EuglossaDilemma_001126-T1	note	EggNog:ENOG41034EB
EuglossaDilemma_001126-T1	note	COG:C
EuglossaDilemma_001127-T1	note	EggNog:ENOG41037J9
EuglossaDilemma_001127-T1	note	COG:U
EuglossaDilemma_001128-T1	note	EggNog:ENOG4103772
EuglossaDilemma_001128-T1	note	COG:S
EuglossaDilemma_001129-T1	note	EggNog:ENOG4103GRB
EuglossaDilemma_001129-T1	note	COG:C
EuglossaDilemma_001130-T1	note	EggNog:ENOG410366P
EuglossaDilemma_001130-T1	note	COG:U,Z
EuglossaDilemma_001131-T1	note	EggNog:ENOG41034CS
EuglossaDilemma_001131-T1	note	COG:S
EuglossaDilemma_001132-T1	note	EggNog:ENOG41033U6
EuglossaDilemma_001132-T1	note	COG:V
EuglossaDilemma_001133-T1	note	EggNog:ENOG41033U6
EuglossaDilemma_001133-T1	note	COG:V
EuglossaDilemma_001134-T1	note	EggNog:ENOG410320W
EuglossaDilemma_001134-T1	note	COG:Q
EuglossaDilemma_001135-T1	note	EggNog:ENOG410367N
EuglossaDilemma_001135-T1	note	COG:Q
EuglossaDilemma_001136-T1	note	EggNog:ENOG41032ZG
EuglossaDilemma_001136-T1	note	COG:S
EuglossaDilemma_001138-T1	note	EggNog:ENOG41034RN
EuglossaDilemma_001140-T1	note	EggNog:ENOG410351F
EuglossaDilemma_001140-T1	note	COG:O
EuglossaDilemma_001141-T1	note	EggNog:ENOG41037KG
EuglossaDilemma_001141-T1	note	COG:K
EuglossaDilemma_001142-T1	note	EggNog:ENOG410321F
EuglossaDilemma_001142-T1	note	COG:G
EuglossaDilemma_001143-T1	note	EggNog:ENOG4103304
EuglossaDilemma_001143-T1	note	COG:O
EuglossaDilemma_001144-T1	note	EggNog:ENOG410371X
EuglossaDilemma_001144-T1	note	COG:K
EuglossaDilemma_001145-T1	note	EggNog:ENOG41035Y9
EuglossaDilemma_001145-T1	note	COG:S
EuglossaDilemma_001146-T1	note	EggNog:ENOG41035U2
EuglossaDilemma_001146-T1	note	COG:A,T,Y
EuglossaDilemma_001147-T1	note	EggNog:ENOG41034WE
EuglossaDilemma_001147-T1	note	COG:B,K
EuglossaDilemma_001148-T1	note	EggNog:ENOG41034H1
EuglossaDilemma_001148-T1	note	COG:G
EuglossaDilemma_001149-T1	note	EggNog:ENOG41033FP
EuglossaDilemma_001149-T1	note	COG:T
EuglossaDilemma_001150-T1	note	EggNog:ENOG41035MA
EuglossaDilemma_001150-T1	note	COG:O
EuglossaDilemma_001151-T1	note	EggNog:ENOG41032T0
EuglossaDilemma_001151-T1	note	COG:A
EuglossaDilemma_001152-T1	note	EggNog:ENOG41038QN
EuglossaDilemma_001153-T1	note	EggNog:ENOG41034EI
EuglossaDilemma_001153-T1	note	COG:S
EuglossaDilemma_001156-T1	note	EggNog:ENOG41033IU
EuglossaDilemma_001156-T1	note	COG:K
EuglossaDilemma_001158-T1	note	EggNog:ENOG41036P5
EuglossaDilemma_001158-T1	note	COG:O
EuglossaDilemma_001159-T1	note	EggNog:ENOG41032H7
EuglossaDilemma_001159-T1	note	COG:A
EuglossaDilemma_001160-T1	note	EggNog:ENOG410389J
EuglossaDilemma_001160-T1	note	COG:A
EuglossaDilemma_001161-T1	note	EggNog:ENOG41034P5
EuglossaDilemma_001161-T1	note	COG:T
EuglossaDilemma_001162-T1	note	EggNog:ENOG41034P5
EuglossaDilemma_001162-T1	note	COG:T
EuglossaDilemma_001163-T1	note	EggNog:ENOG410382Y
EuglossaDilemma_001163-T1	note	COG:Q
EuglossaDilemma_001164-T1	note	EggNog:ENOG410345G
EuglossaDilemma_001164-T1	note	COG:I
EuglossaDilemma_001167-T1	note	EggNog:ENOG4103770
EuglossaDilemma_001167-T1	note	COG:T
EuglossaDilemma_001169-T1	note	EggNog:ENOG41034P2
EuglossaDilemma_001169-T1	note	COG:U
EuglossaDilemma_001171-T1	note	EggNog:ENOG410397N
EuglossaDilemma_001172-T1	note	EggNog:ENOG41036K5
EuglossaDilemma_001172-T1	note	COG:S
EuglossaDilemma_001173-T1	note	EggNog:ENOG41035VC
EuglossaDilemma_001173-T1	note	COG:T
EuglossaDilemma_001174-T1	note	EggNog:ENOG4103GK8
EuglossaDilemma_001175-T1	note	EggNog:ENOG410VUYS
EuglossaDilemma_001176-T1	note	EggNog:ENOG410VWR8
EuglossaDilemma_001179-T1	note	EggNog:ENOG410344C
EuglossaDilemma_001179-T1	note	COG:Z
EuglossaDilemma_001180-T1	note	EggNog:ENOG4103HXV
EuglossaDilemma_001180-T1	note	COG:S
EuglossaDilemma_001181-T1	note	EggNog:ENOG41036GY
EuglossaDilemma_001181-T1	note	COG:K
EuglossaDilemma_001182-T1	note	EggNog:ENOG410359B
EuglossaDilemma_001182-T1	note	COG:J
EuglossaDilemma_001183-T1	note	EggNog:ENOG4103889
EuglossaDilemma_001184-T1	note	EggNog:ENOG41037ET
EuglossaDilemma_001184-T1	note	COG:K
EuglossaDilemma_001185-T1	note	EggNog:ENOG41037D6
EuglossaDilemma_001185-T1	note	COG:S
EuglossaDilemma_001186-T1	note	EggNog:ENOG41037F1
EuglossaDilemma_001186-T1	note	COG:T
EuglossaDilemma_001187-T1	note	EggNog:ENOG41032YM
EuglossaDilemma_001187-T1	note	COG:S
EuglossaDilemma_001188-T1	note	EggNog:ENOG41034RS
EuglossaDilemma_001188-T1	note	COG:I
EuglossaDilemma_001189-T1	note	EggNog:ENOG41032SR
EuglossaDilemma_001189-T1	note	COG:A
EuglossaDilemma_001191-T1	note	EggNog:ENOG4103H96
EuglossaDilemma_001191-T1	note	COG:S
EuglossaDilemma_001192-T1	note	EggNog:ENOG4103H96
EuglossaDilemma_001192-T1	note	COG:S
EuglossaDilemma_001194-T1	note	EggNog:ENOG410389F
EuglossaDilemma_001195-T1	note	EggNog:ENOG410389F
EuglossaDilemma_001196-T1	note	EggNog:ENOG410352S
EuglossaDilemma_001196-T1	note	COG:D
EuglossaDilemma_001197-T1	note	EggNog:ENOG410350I
EuglossaDilemma_001197-T1	note	COG:C
EuglossaDilemma_001198-T1	note	EggNog:ENOG41033IM
EuglossaDilemma_001198-T1	note	COG:S
EuglossaDilemma_001199-T1	note	EggNog:ENOG4103GWN
EuglossaDilemma_001200-T1	note	EggNog:ENOG410359E
EuglossaDilemma_001200-T1	note	COG:S
EuglossaDilemma_001201-T1	note	EggNog:ENOG410359E
EuglossaDilemma_001201-T1	note	COG:S
EuglossaDilemma_001202-T1	note	EggNog:ENOG4103GPW
EuglossaDilemma_001202-T1	note	COG:S
EuglossaDilemma_001203-T1	note	EggNog:ENOG410324Y
EuglossaDilemma_001203-T1	note	COG:S
EuglossaDilemma_001204-T1	note	EggNog:ENOG41037W8
EuglossaDilemma_001204-T1	note	COG:T
EuglossaDilemma_001205-T1	note	EggNog:ENOG4103HWQ
EuglossaDilemma_001205-T1	note	COG:T
EuglossaDilemma_001206-T1	note	EggNog:ENOG41035EF
EuglossaDilemma_001206-T1	note	COG:T,Z
EuglossaDilemma_001207-T1	note	EggNog:ENOG41035EF
EuglossaDilemma_001207-T1	note	COG:T,Z
EuglossaDilemma_001212-T1	note	EggNog:ENOG41031Y5
EuglossaDilemma_001212-T1	note	COG:I
EuglossaDilemma_001213-T1	note	EggNog:ENOG41035F5
EuglossaDilemma_001213-T1	note	COG:T
EuglossaDilemma_001214-T1	note	EggNog:ENOG41035K3
EuglossaDilemma_001214-T1	note	COG:O
EuglossaDilemma_001215-T1	note	EggNog:ENOG41036F1
EuglossaDilemma_001215-T1	note	COG:K
EuglossaDilemma_001217-T1	note	EggNog:ENOG410378H
EuglossaDilemma_001217-T1	note	COG:D,L
EuglossaDilemma_001218-T1	note	EggNog:ENOG41036MW
EuglossaDilemma_001218-T1	note	COG:Y
EuglossaDilemma_001219-T1	note	EggNog:ENOG4103GKM
EuglossaDilemma_001219-T1	note	COG:C,G
EuglossaDilemma_001220-T1	note	EggNog:ENOG41035S8
EuglossaDilemma_001220-T1	note	COG:T
EuglossaDilemma_001226-T1	note	EggNog:ENOG41033RA
EuglossaDilemma_001226-T1	note	COG:O
EuglossaDilemma_001227-T1	note	EggNog:ENOG410VSMJ
EuglossaDilemma_001227-T1	note	COG:T
EuglossaDilemma_001229-T1	note	EggNog:ENOG410320R
EuglossaDilemma_001229-T1	note	COG:S
EuglossaDilemma_001230-T1	note	EggNog:ENOG41036B9
EuglossaDilemma_001230-T1	note	COG:S
EuglossaDilemma_001231-T1	note	EggNog:ENOG41032U7
EuglossaDilemma_001231-T1	note	COG:U
EuglossaDilemma_001232-T1	note	EggNog:ENOG41035DJ
EuglossaDilemma_001232-T1	note	COG:K
EuglossaDilemma_001233-T1	note	EggNog:ENOG41032IM
EuglossaDilemma_001233-T1	note	COG:O,T
EuglossaDilemma_001234-T1	note	EggNog:ENOG4103GZB
EuglossaDilemma_001234-T1	note	COG:T
EuglossaDilemma_001235-T1	note	EggNog:ENOG41032N5
EuglossaDilemma_001235-T1	note	COG:E
EuglossaDilemma_001236-T1	note	EggNog:ENOG41038DM
EuglossaDilemma_001237-T1	note	EggNog:ENOG410350G
EuglossaDilemma_001237-T1	note	COG:V
EuglossaDilemma_001238-T1	note	EggNog:ENOG41036VH
EuglossaDilemma_001238-T1	note	COG:Q
EuglossaDilemma_001239-T1	note	EggNog:ENOG4103249
EuglossaDilemma_001239-T1	note	COG:E
EuglossaDilemma_001240-T1	note	EggNog:ENOG41038NH
EuglossaDilemma_001241-T1	note	EggNog:ENOG41037EF
EuglossaDilemma_001241-T1	note	COG:Z
EuglossaDilemma_001242-T1	note	EggNog:ENOG41037P6
EuglossaDilemma_001242-T1	note	COG:K
EuglossaDilemma_001243-T1	note	EggNog:ENOG41038VH
EuglossaDilemma_001243-T1	note	COG:S
EuglossaDilemma_001244-T1	note	EggNog:ENOG4103586
EuglossaDilemma_001244-T1	note	COG:K
EuglossaDilemma_001245-T1	note	EggNog:ENOG410329X
EuglossaDilemma_001245-T1	note	COG:J
EuglossaDilemma_001246-T1	note	EggNog:ENOG41033HA
EuglossaDilemma_001246-T1	note	COG:Q
EuglossaDilemma_001247-T1	note	EggNog:ENOG4103GJM
EuglossaDilemma_001247-T1	note	COG:Q
EuglossaDilemma_001248-T1	note	EggNog:ENOG41034JY
EuglossaDilemma_001248-T1	note	COG:Q
EuglossaDilemma_001249-T1	note	EggNog:ENOG4103HYC
EuglossaDilemma_001249-T1	note	COG:L
EuglossaDilemma_001250-T1	note	EggNog:ENOG41031XX
EuglossaDilemma_001250-T1	note	COG:Q
EuglossaDilemma_001251-T1	note	EggNog:ENOG4103688
EuglossaDilemma_001251-T1	note	COG:K
EuglossaDilemma_001253-T1	note	EggNog:ENOG4103688
EuglossaDilemma_001253-T1	note	COG:K
EuglossaDilemma_001256-T1	note	EggNog:ENOG41KOG3658
EuglossaDilemma_001256-T1	note	COG:O
EuglossaDilemma_001261-T1	note	EggNog:ENOG41034H7
EuglossaDilemma_001261-T1	note	COG:T,Z
EuglossaDilemma_001262-T1	note	EggNog:ENOG41032VJ
EuglossaDilemma_001262-T1	note	COG:Q
EuglossaDilemma_001263-T1	note	EggNog:ENOG41032VJ
EuglossaDilemma_001263-T1	note	COG:Q
EuglossaDilemma_001264-T1	note	EggNog:ENOG410331Z
EuglossaDilemma_001264-T1	note	COG:U
EuglossaDilemma_001265-T1	note	EggNog:ENOG4103B5Q
EuglossaDilemma_001266-T1	note	EggNog:ENOG41032TZ
EuglossaDilemma_001266-T1	note	COG:S
EuglossaDilemma_001267-T1	note	EggNog:ENOG41033P1
EuglossaDilemma_001267-T1	note	COG:O
EuglossaDilemma_001268-T1	note	EggNog:ENOG4103GG9
EuglossaDilemma_001269-T1	note	EggNog:ENOG41033G6
EuglossaDilemma_001269-T1	note	COG:T
EuglossaDilemma_001279-T1	note	EggNog:ENOG41033G6
EuglossaDilemma_001279-T1	note	COG:T
EuglossaDilemma_001281-T1	note	EggNog:ENOG410324X
EuglossaDilemma_001281-T1	note	COG:H
EuglossaDilemma_001283-T1	note	EggNog:ENOG41039MI
EuglossaDilemma_001283-T1	note	COG:S
EuglossaDilemma_001284-T1	note	EggNog:ENOG41039MI
EuglossaDilemma_001284-T1	note	COG:S
EuglossaDilemma_001285-T1	note	EggNog:ENOG410380J
EuglossaDilemma_001285-T1	note	COG:S
EuglossaDilemma_001286-T1	note	EggNog:ENOG410383Q
EuglossaDilemma_001286-T1	note	COG:U
EuglossaDilemma_001287-T1	note	EggNog:ENOG41035HN
EuglossaDilemma_001287-T1	note	COG:K
EuglossaDilemma_001288-T1	note	EggNog:ENOG41032K2
EuglossaDilemma_001288-T1	note	COG:T
EuglossaDilemma_001289-T1	note	EggNog:ENOG4103GG0
EuglossaDilemma_001290-T1	note	EggNog:ENOG41037WA
EuglossaDilemma_001290-T1	note	COG:S
EuglossaDilemma_001291-T1	note	EggNog:ENOG41035YR
EuglossaDilemma_001291-T1	note	COG:K
EuglossaDilemma_001298-T1	note	EggNog:ENOG41036NY
EuglossaDilemma_001298-T1	note	COG:S
EuglossaDilemma_001299-T1	note	EggNog:ENOG41035EA
EuglossaDilemma_001299-T1	note	COG:O
EuglossaDilemma_001300-T1	note	EggNog:ENOG41038BA
EuglossaDilemma_001300-T1	note	COG:K
EuglossaDilemma_001301-T1	note	EggNog:ENOG4103624
EuglossaDilemma_001301-T1	note	COG:O
EuglossaDilemma_001302-T1	note	EggNog:ENOG4103624
EuglossaDilemma_001302-T1	note	COG:O
EuglossaDilemma_001303-T1	note	EggNog:ENOG41032X1
EuglossaDilemma_001303-T1	note	COG:T
EuglossaDilemma_001304-T1	note	EggNog:ENOG41032WQ
EuglossaDilemma_001304-T1	note	COG:S
EuglossaDilemma_001305-T1	note	EggNog:ENOG410376G
EuglossaDilemma_001305-T1	note	COG:T
EuglossaDilemma_001306-T1	note	EggNog:ENOG41KOG3767
EuglossaDilemma_001306-T1	note	COG:U
EuglossaDilemma_001307-T1	note	EggNog:ENOG4103644
EuglossaDilemma_001307-T1	note	COG:K
EuglossaDilemma_001308-T1	note	EggNog:ENOG410VBBW
EuglossaDilemma_001308-T1	note	COG:C
EuglossaDilemma_001309-T1	note	EggNog:ENOG4103GVV
EuglossaDilemma_001310-T1	note	EggNog:ENOG41033JW
EuglossaDilemma_001310-T1	note	COG:O
EuglossaDilemma_001311-T1	note	EggNog:ENOG410365Q
EuglossaDilemma_001311-T1	note	COG:T
EuglossaDilemma_001312-T1	note	EggNog:ENOG41032ZQ
EuglossaDilemma_001312-T1	note	COG:U
EuglossaDilemma_001313-T1	note	EggNog:ENOG4103462
EuglossaDilemma_001313-T1	note	COG:A
EuglossaDilemma_001314-T1	note	EggNog:ENOG4103927
EuglossaDilemma_001315-T1	note	EggNog:ENOG41033GA
EuglossaDilemma_001315-T1	note	COG:Q
EuglossaDilemma_001316-T1	note	EggNog:ENOG4103519
EuglossaDilemma_001316-T1	note	COG:T
EuglossaDilemma_001317-T1	note	EggNog:ENOG41037JX
EuglossaDilemma_001320-T1	note	EggNog:ENOG41033IN
EuglossaDilemma_001320-T1	note	COG:K,T
EuglossaDilemma_001327-T1	note	EggNog:ENOG41033IN
EuglossaDilemma_001327-T1	note	COG:K,T
EuglossaDilemma_001328-T1	note	EggNog:ENOG41037HT
EuglossaDilemma_001328-T1	note	COG:K
EuglossaDilemma_001329-T1	note	EggNog:ENOG41034JR
EuglossaDilemma_001329-T1	note	COG:U
EuglossaDilemma_001330-T1	note	EggNog:ENOG41037IY
EuglossaDilemma_001330-T1	note	COG:J
EuglossaDilemma_001331-T1	note	EggNog:ENOG4103200
EuglossaDilemma_001331-T1	note	COG:T
EuglossaDilemma_001332-T1	note	EggNog:ENOG41033NG
EuglossaDilemma_001332-T1	note	COG:S
EuglossaDilemma_001336-T1	note	EggNog:ENOG41033NG
EuglossaDilemma_001336-T1	note	COG:S
EuglossaDilemma_001337-T1	note	EggNog:ENOG4103GP9
EuglossaDilemma_001338-T1	note	EggNog:ENOG41036S2
EuglossaDilemma_001338-T1	note	COG:S
EuglossaDilemma_001339-T1	note	EggNog:ENOG4103424
EuglossaDilemma_001339-T1	note	COG:S
EuglossaDilemma_001340-T1	note	EggNog:ENOG41035Y3
EuglossaDilemma_001340-T1	note	COG:K
EuglossaDilemma_001341-T1	note	EggNog:ENOG4103818
EuglossaDilemma_001341-T1	note	COG:B,L
EuglossaDilemma_001342-T1	note	EggNog:ENOG41033UU
EuglossaDilemma_001342-T1	note	COG:G
EuglossaDilemma_001343-T1	note	EggNog:ENOG41038NE
EuglossaDilemma_001343-T1	note	COG:S
EuglossaDilemma_001344-T1	note	EggNog:ENOG41037CP
EuglossaDilemma_001344-T1	note	COG:B
EuglossaDilemma_001345-T1	note	EggNog:ENOG4103I2F
EuglossaDilemma_001345-T1	note	COG:T
EuglossaDilemma_001346-T1	note	EggNog:ENOG41036WY
EuglossaDilemma_001346-T1	note	COG:C
EuglossaDilemma_001347-T1	note	EggNog:ENOG4103HB4
EuglossaDilemma_001347-T1	note	COG:W
EuglossaDilemma_001348-T1	note	EggNog:ENOG41036HZ
EuglossaDilemma_001348-T1	note	COG:S
EuglossaDilemma_001349-T1	note	EggNog:ENOG41033ZK
EuglossaDilemma_001349-T1	note	COG:U
EuglossaDilemma_001350-T1	note	EggNog:ENOG41035I5
EuglossaDilemma_001350-T1	note	COG:U
EuglossaDilemma_001351-T1	note	EggNog:ENOG41032CU
EuglossaDilemma_001351-T1	note	COG:O,T
EuglossaDilemma_001352-T1	note	EggNog:ENOG41032TK
EuglossaDilemma_001352-T1	note	COG:K
EuglossaDilemma_001353-T1	note	EggNog:ENOG41035AW
EuglossaDilemma_001353-T1	note	COG:S
EuglossaDilemma_001354-T1	note	EggNog:ENOG41032TK
EuglossaDilemma_001354-T1	note	COG:K
EuglossaDilemma_001355-T1	note	EggNog:ENOG41033K4
EuglossaDilemma_001355-T1	note	COG:Z
EuglossaDilemma_001356-T1	note	EggNog:ENOG410342H
EuglossaDilemma_001356-T1	note	COG:J
EuglossaDilemma_001357-T1	note	EggNog:ENOG41036PM
EuglossaDilemma_001357-T1	note	COG:U
EuglossaDilemma_001358-T1	note	EggNog:ENOG41033B8
EuglossaDilemma_001358-T1	note	COG:C
EuglossaDilemma_001359-T1	note	EggNog:ENOG41034AU
EuglossaDilemma_001359-T1	note	COG:K
EuglossaDilemma_001360-T1	note	EggNog:ENOG4103257
EuglossaDilemma_001360-T1	note	COG:T
EuglossaDilemma_001361-T1	note	EggNog:ENOG410350Z
EuglossaDilemma_001361-T1	note	COG:T
EuglossaDilemma_001362-T1	note	EggNog:ENOG41032AH
EuglossaDilemma_001362-T1	note	COG:K
EuglossaDilemma_001364-T1	note	EggNog:ENOG41035EW
EuglossaDilemma_001364-T1	note	COG:U
EuglossaDilemma_001365-T1	note	EggNog:ENOG410375R
EuglossaDilemma_001365-T1	note	COG:O
EuglossaDilemma_001366-T1	note	EggNog:ENOG41039QZ
EuglossaDilemma_001367-T1	note	EggNog:ENOG41036DT
EuglossaDilemma_001367-T1	note	COG:T
EuglossaDilemma_001368-T1	note	EggNog:ENOG41032AT
EuglossaDilemma_001368-T1	note	COG:I
EuglossaDilemma_001369-T1	note	EggNog:ENOG41036CQ
EuglossaDilemma_001369-T1	note	COG:I
EuglossaDilemma_001370-T1	note	EggNog:ENOG410366M
EuglossaDilemma_001370-T1	note	COG:I
EuglossaDilemma_001371-T1	note	EggNog:ENOG41034VR
EuglossaDilemma_001371-T1	note	COG:J
EuglossaDilemma_001372-T1	note	EggNog:ENOG41032PZ
EuglossaDilemma_001372-T1	note	COG:S
EuglossaDilemma_001373-T1	note	EggNog:ENOG4103GJU
EuglossaDilemma_001373-T1	note	COG:S
EuglossaDilemma_001374-T1	note	EggNog:ENOG41033ZS
EuglossaDilemma_001374-T1	note	COG:O,T
EuglossaDilemma_001375-T1	note	EggNog:ENOG410349S
EuglossaDilemma_001375-T1	note	COG:K
EuglossaDilemma_001376-T1	note	EggNog:ENOG410335A
EuglossaDilemma_001376-T1	note	COG:T
EuglossaDilemma_001377-T1	note	EggNog:ENOG41038DB
EuglossaDilemma_001377-T1	note	COG:K
EuglossaDilemma_001378-T1	note	EggNog:ENOG41033A0
EuglossaDilemma_001378-T1	note	COG:T
EuglossaDilemma_001379-T1	note	EggNog:ENOG41034GA
EuglossaDilemma_001379-T1	note	COG:I
EuglossaDilemma_001380-T1	note	EggNog:ENOG4103492
EuglossaDilemma_001380-T1	note	COG:U
EuglossaDilemma_001381-T1	note	EggNog:ENOG4103492
EuglossaDilemma_001381-T1	note	COG:U
EuglossaDilemma_001382-T1	note	EggNog:ENOG41035TR
EuglossaDilemma_001382-T1	note	COG:O
EuglossaDilemma_001383-T1	note	EggNog:ENOG410360U
EuglossaDilemma_001383-T1	note	COG:K
EuglossaDilemma_001384-T1	note	EggNog:ENOG41039FB
EuglossaDilemma_001384-T1	note	COG:T
EuglossaDilemma_001385-T1	note	EggNog:ENOG41039FB
EuglossaDilemma_001385-T1	note	COG:T
EuglossaDilemma_001386-T1	note	EggNog:ENOG41032IT
EuglossaDilemma_001386-T1	note	COG:I
EuglossaDilemma_001387-T1	note	EggNog:ENOG41036SI
EuglossaDilemma_001387-T1	note	COG:S
EuglossaDilemma_001388-T1	note	EggNog:ENOG41036SI
EuglossaDilemma_001388-T1	note	COG:S
EuglossaDilemma_001389-T1	note	EggNog:ENOG410VP1W
EuglossaDilemma_001390-T1	note	EggNog:ENOG41037TW
EuglossaDilemma_001390-T1	note	COG:Q
EuglossaDilemma_001391-T1	note	EggNog:ENOG410VFVU
EuglossaDilemma_001391-T1	note	COG:G
EuglossaDilemma_001392-T1	note	EggNog:ENOG41038T4
EuglossaDilemma_001392-T1	note	COG:C,H
EuglossaDilemma_001393-T1	note	EggNog:ENOG41038VW
EuglossaDilemma_001393-T1	note	COG:O
EuglossaDilemma_001394-T1	note	EggNog:ENOG410WDFX
EuglossaDilemma_001394-T1	note	COG:G
EuglossaDilemma_001395-T1	note	EggNog:ENOG410388S
EuglossaDilemma_001395-T1	note	COG:S
EuglossaDilemma_001396-T1	note	EggNog:ENOG41032M2
EuglossaDilemma_001396-T1	note	COG:K
EuglossaDilemma_001397-T1	note	EggNog:ENOG41033JM
EuglossaDilemma_001397-T1	note	COG:A
EuglossaDilemma_001398-T1	note	EggNog:ENOG41035E0
EuglossaDilemma_001398-T1	note	COG:T
EuglossaDilemma_001399-T1	note	EggNog:ENOG410332B
EuglossaDilemma_001399-T1	note	COG:T
EuglossaDilemma_001400-T1	note	EggNog:ENOG41034G0
EuglossaDilemma_001400-T1	note	COG:S
EuglossaDilemma_001401-T1	note	EggNog:ENOG41036EN
EuglossaDilemma_001401-T1	note	COG:L
EuglossaDilemma_001402-T1	note	EggNog:ENOG410379S
EuglossaDilemma_001402-T1	note	COG:K
EuglossaDilemma_001404-T1	note	EggNog:ENOG410379S
EuglossaDilemma_001404-T1	note	COG:K
EuglossaDilemma_001406-T1	note	EggNog:ENOG410WJ2U
EuglossaDilemma_001406-T1	note	COG:T,Z
EuglossaDilemma_001407-T1	note	EggNog:ENOG410WJ2U
EuglossaDilemma_001407-T1	note	COG:T,Z
EuglossaDilemma_001408-T1	note	EggNog:ENOG41032KH
EuglossaDilemma_001408-T1	note	COG:S
EuglossaDilemma_001409-T1	note	EggNog:ENOG4103I5Q
EuglossaDilemma_001409-T1	note	COG:O
EuglossaDilemma_001410-T1	note	EggNog:ENOG4103346
EuglossaDilemma_001410-T1	note	COG:I
EuglossaDilemma_001411-T1	note	EggNog:ENOG410V6WH
EuglossaDilemma_001411-T1	note	COG:O
EuglossaDilemma_001412-T1	note	EggNog:ENOG41034PW
EuglossaDilemma_001412-T1	note	COG:G
EuglossaDilemma_001413-T1	note	EggNog:ENOG41032J0
EuglossaDilemma_001413-T1	note	COG:E
EuglossaDilemma_001414-T1	note	EggNog:ENOG41039HH
EuglossaDilemma_001414-T1	note	COG:U
EuglossaDilemma_001415-T1	note	EggNog:ENOG410377M
EuglossaDilemma_001415-T1	note	COG:S
EuglossaDilemma_001416-T1	note	EggNog:ENOG410VR3P
EuglossaDilemma_001417-T1	note	EggNog:ENOG41035IS
EuglossaDilemma_001417-T1	note	COG:D,Y
EuglossaDilemma_001419-T1	note	EggNog:ENOG41035V9
EuglossaDilemma_001419-T1	note	COG:S
EuglossaDilemma_001422-T1	note	EggNog:ENOG41035V9
EuglossaDilemma_001422-T1	note	COG:S
EuglossaDilemma_001423-T1	note	EggNog:ENOG41038HC
EuglossaDilemma_001423-T1	note	COG:S
EuglossaDilemma_001424-T1	note	EggNog:ENOG41039Q0
EuglossaDilemma_001424-T1	note	COG:S
EuglossaDilemma_001425-T1	note	EggNog:ENOG41035V9
EuglossaDilemma_001425-T1	note	COG:S
EuglossaDilemma_001426-T1	note	EggNog:ENOG410349K
EuglossaDilemma_001426-T1	note	COG:S
EuglossaDilemma_001427-T1	note	EggNog:ENOG4103HWC
EuglossaDilemma_001427-T1	note	COG:O
EuglossaDilemma_001428-T1	note	EggNog:ENOG41032K0
EuglossaDilemma_001428-T1	note	COG:P
EuglossaDilemma_001429-T1	note	EggNog:ENOG41035TJ
EuglossaDilemma_001429-T1	note	COG:E
EuglossaDilemma_001430-T1	note	EggNog:ENOG41034UW
EuglossaDilemma_001430-T1	note	COG:S
EuglossaDilemma_001431-T1	note	EggNog:ENOG4103I3W
EuglossaDilemma_001431-T1	note	COG:Z
EuglossaDilemma_001432-T1	note	EggNog:ENOG410399G
EuglossaDilemma_001438-T1	note	EggNog:ENOG41037DE
EuglossaDilemma_001439-T1	note	EggNog:ENOG41038UT
EuglossaDilemma_001440-T1	note	EggNog:ENOG41038UT
EuglossaDilemma_001441-T1	note	EggNog:ENOG41038UT
EuglossaDilemma_001442-T1	note	EggNog:ENOG41038UT
EuglossaDilemma_001444-T1	note	EggNog:ENOG41038UT
EuglossaDilemma_001445-T1	note	EggNog:ENOG4103BEG
EuglossaDilemma_001446-T1	note	EggNog:ENOG41033BF
EuglossaDilemma_001446-T1	note	COG:T
EuglossaDilemma_001448-T1	note	EggNog:ENOG41038E2
EuglossaDilemma_001448-T1	note	COG:K
EuglossaDilemma_001449-T1	note	EggNog:ENOG41034D9
EuglossaDilemma_001449-T1	note	COG:S
EuglossaDilemma_001450-T1	note	EggNog:ENOG4103HPX
EuglossaDilemma_001450-T1	note	COG:G
EuglossaDilemma_001452-T1	note	EggNog:ENOG410VWYF
EuglossaDilemma_001452-T1	note	COG:S
EuglossaDilemma_001453-T1	note	EggNog:ENOG41036Y9
EuglossaDilemma_001453-T1	note	COG:T
EuglossaDilemma_001455-T1	note	EggNog:ENOG410364B
EuglossaDilemma_001455-T1	note	COG:Q
EuglossaDilemma_001456-T1	note	EggNog:ENOG410369W
EuglossaDilemma_001456-T1	note	COG:S
EuglossaDilemma_001457-T1	note	EggNog:ENOG41035T1
EuglossaDilemma_001457-T1	note	COG:T,U
EuglossaDilemma_001458-T1	note	EggNog:ENOG41038W1
EuglossaDilemma_001458-T1	note	COG:O
EuglossaDilemma_001462-T1	note	EggNog:ENOG41035T1
EuglossaDilemma_001462-T1	note	COG:T,U
EuglossaDilemma_001464-T1	note	EggNog:ENOG41039FM
EuglossaDilemma_001464-T1	note	COG:S
EuglossaDilemma_001465-T1	note	EggNog:ENOG4103GGD
EuglossaDilemma_001465-T1	note	COG:T
EuglossaDilemma_001466-T1	note	EggNog:ENOG41033IX
EuglossaDilemma_001466-T1	note	COG:U
EuglossaDilemma_001467-T1	note	EggNog:ENOG41033IX
EuglossaDilemma_001467-T1	note	COG:U
EuglossaDilemma_001472-T1	note	EggNog:ENOG41034W8
EuglossaDilemma_001472-T1	note	COG:E
EuglossaDilemma_001475-T1	note	EggNog:ENOG4103BMU
EuglossaDilemma_001475-T1	note	COG:U
EuglossaDilemma_001476-T1	note	EggNog:ENOG410WG43
EuglossaDilemma_001476-T1	note	COG:K
EuglossaDilemma_001477-T1	note	EggNog:ENOG4103I2B
EuglossaDilemma_001477-T1	note	COG:T
EuglossaDilemma_001479-T1	note	EggNog:ENOG4103I2B
EuglossaDilemma_001479-T1	note	COG:T
EuglossaDilemma_001482-T1	note	EggNog:ENOG4103GQG
EuglossaDilemma_001482-T1	note	COG:I
EuglossaDilemma_001483-T1	note	EggNog:ENOG4103684
EuglossaDilemma_001483-T1	note	COG:S
EuglossaDilemma_001484-T1	note	EggNog:ENOG4103684
EuglossaDilemma_001484-T1	note	COG:S
EuglossaDilemma_001485-T1	note	EggNog:ENOG4103684
EuglossaDilemma_001485-T1	note	COG:S
EuglossaDilemma_001486-T1	note	EggNog:ENOG410389R
EuglossaDilemma_001486-T1	note	COG:S
EuglossaDilemma_001487-T1	note	EggNog:ENOG4103GWB
EuglossaDilemma_001487-T1	note	COG:G
EuglossaDilemma_001488-T1	note	EggNog:ENOG410VQWK
EuglossaDilemma_001488-T1	note	COG:T
EuglossaDilemma_001491-T1	note	EggNog:ENOG410VWW5
EuglossaDilemma_001491-T1	note	COG:F
EuglossaDilemma_001495-T1	note	EggNog:ENOG41038PX
EuglossaDilemma_001495-T1	note	COG:F
EuglossaDilemma_001496-T1	note	EggNog:ENOG41034CE
EuglossaDilemma_001496-T1	note	COG:T
EuglossaDilemma_001500-T1	note	EggNog:ENOG41034CE
EuglossaDilemma_001500-T1	note	COG:T
EuglossaDilemma_001501-T1	note	EggNog:ENOG410324W
EuglossaDilemma_001501-T1	note	COG:T
EuglossaDilemma_001510-T1	note	EggNog:ENOG41032TN
EuglossaDilemma_001510-T1	note	COG:S
EuglossaDilemma_001511-T1	note	EggNog:ENOG410332X
EuglossaDilemma_001511-T1	note	COG:T
EuglossaDilemma_001513-T1	note	EggNog:ENOG4103618
EuglossaDilemma_001513-T1	note	COG:A
EuglossaDilemma_001514-T1	note	EggNog:ENOG4103757
EuglossaDilemma_001514-T1	note	COG:J
EuglossaDilemma_001515-T1	note	EggNog:ENOG41035UU
EuglossaDilemma_001515-T1	note	COG:I
EuglossaDilemma_001516-T1	note	EggNog:ENOG410351H
EuglossaDilemma_001516-T1	note	COG:K
EuglossaDilemma_001517-T1	note	EggNog:ENOG4103743
EuglossaDilemma_001517-T1	note	COG:U
EuglossaDilemma_001518-T1	note	EggNog:ENOG41033TH
EuglossaDilemma_001518-T1	note	COG:U
EuglossaDilemma_001519-T1	note	EggNog:ENOG41033ZG
EuglossaDilemma_001519-T1	note	COG:T
EuglossaDilemma_001520-T1	note	EggNog:ENOG410365R
EuglossaDilemma_001520-T1	note	COG:O
EuglossaDilemma_001521-T1	note	EggNog:ENOG41033PF
EuglossaDilemma_001521-T1	note	COG:T
EuglossaDilemma_001522-T1	note	EggNog:ENOG4103GQI
EuglossaDilemma_001524-T1	note	EggNog:ENOG4103GVI
EuglossaDilemma_001524-T1	note	COG:I
EuglossaDilemma_001525-T1	note	EggNog:ENOG41032BE
EuglossaDilemma_001525-T1	note	COG:S
EuglossaDilemma_001526-T1	note	EggNog:ENOG41032BE
EuglossaDilemma_001526-T1	note	COG:S
EuglossaDilemma_001530-T1	note	EggNog:ENOG4103C3J
EuglossaDilemma_001530-T1	note	COG:S
EuglossaDilemma_001531-T1	note	EggNog:ENOG4103C3J
EuglossaDilemma_001531-T1	note	COG:S
EuglossaDilemma_001534-T1	note	EggNog:ENOG4103C3J
EuglossaDilemma_001534-T1	note	COG:S
EuglossaDilemma_001535-T1	note	EggNog:ENOG41037A1
EuglossaDilemma_001535-T1	note	COG:K
EuglossaDilemma_001536-T1	note	EggNog:ENOG41037A1
EuglossaDilemma_001536-T1	note	COG:K
EuglossaDilemma_001540-T1	note	EggNog:ENOG410354A
EuglossaDilemma_001540-T1	note	COG:P
EuglossaDilemma_001541-T1	note	EggNog:ENOG410348B
EuglossaDilemma_001541-T1	note	COG:P
EuglossaDilemma_001542-T1	note	EggNog:ENOG41037U2
EuglossaDilemma_001546-T1	note	EggNog:ENOG41033CA
EuglossaDilemma_001546-T1	note	COG:S
EuglossaDilemma_001549-T1	note	EggNog:ENOG41033CA
EuglossaDilemma_001549-T1	note	COG:S
EuglossaDilemma_001550-T1	note	EggNog:ENOG41038TQ
EuglossaDilemma_001550-T1	note	COG:K
EuglossaDilemma_001552-T1	note	EggNog:ENOG41034A3
EuglossaDilemma_001552-T1	note	COG:U
EuglossaDilemma_001553-T1	note	EggNog:ENOG4103581
EuglossaDilemma_001553-T1	note	COG:J
EuglossaDilemma_001554-T1	note	EggNog:ENOG41034WI
EuglossaDilemma_001554-T1	note	COG:S
EuglossaDilemma_001555-T1	note	EggNog:ENOG41034WI
EuglossaDilemma_001555-T1	note	COG:S
EuglossaDilemma_001556-T1	note	EggNog:ENOG41033U2
EuglossaDilemma_001556-T1	note	COG:G
EuglossaDilemma_001558-T1	note	EggNog:ENOG41035A1
EuglossaDilemma_001558-T1	note	COG:S
EuglossaDilemma_001559-T1	note	EggNog:ENOG41035A1
EuglossaDilemma_001559-T1	note	COG:S
EuglossaDilemma_001560-T1	note	EggNog:ENOG4103819
EuglossaDilemma_001560-T1	note	COG:A
EuglossaDilemma_001561-T1	note	EggNog:ENOG410368T
EuglossaDilemma_001561-T1	note	COG:S
EuglossaDilemma_001562-T1	note	EggNog:ENOG410354X
EuglossaDilemma_001562-T1	note	COG:S
EuglossaDilemma_001563-T1	note	EggNog:ENOG41035EQ
EuglossaDilemma_001563-T1	note	COG:O
EuglossaDilemma_001564-T1	note	EggNog:ENOG410328G
EuglossaDilemma_001564-T1	note	COG:T
EuglossaDilemma_001565-T1	note	EggNog:ENOG41033S7
EuglossaDilemma_001565-T1	note	COG:P
EuglossaDilemma_001566-T1	note	EggNog:ENOG41032TV
EuglossaDilemma_001566-T1	note	COG:T
EuglossaDilemma_001567-T1	note	EggNog:ENOG41033K8
EuglossaDilemma_001567-T1	note	COG:B
EuglossaDilemma_001568-T1	note	EggNog:ENOG41037MA
EuglossaDilemma_001568-T1	note	COG:K
EuglossaDilemma_001569-T1	note	EggNog:ENOG410373V
EuglossaDilemma_001575-T1	note	EggNog:ENOG410397S
EuglossaDilemma_001575-T1	note	COG:T
EuglossaDilemma_001576-T1	note	EggNog:ENOG410368H
EuglossaDilemma_001576-T1	note	COG:U
EuglossaDilemma_001577-T1	note	EggNog:ENOG41034F6
EuglossaDilemma_001577-T1	note	COG:U
EuglossaDilemma_001578-T1	note	EggNog:ENOG41037X2
EuglossaDilemma_001578-T1	note	COG:U
EuglossaDilemma_001579-T1	note	EggNog:ENOG410337C
EuglossaDilemma_001579-T1	note	COG:T
EuglossaDilemma_001580-T1	note	EggNog:ENOG4103AUV
EuglossaDilemma_001580-T1	note	COG:P
EuglossaDilemma_001581-T1	note	EggNog:ENOG41034J4
EuglossaDilemma_001581-T1	note	COG:S
EuglossaDilemma_001582-T1	note	EggNog:ENOG4103GVR
EuglossaDilemma_001582-T1	note	COG:E
EuglossaDilemma_001583-T1	note	EggNog:ENOG41032FR
EuglossaDilemma_001583-T1	note	COG:S
EuglossaDilemma_001587-T1	note	EggNog:ENOG4103GQP
EuglossaDilemma_001588-T1	note	EggNog:ENOG4103BSX
EuglossaDilemma_001589-T1	note	EggNog:ENOG4103GTI
EuglossaDilemma_001590-T1	note	EggNog:ENOG4103GV4
EuglossaDilemma_001591-T1	note	EggNog:ENOG41031ZN
EuglossaDilemma_001591-T1	note	COG:T
EuglossaDilemma_001592-T1	note	EggNog:ENOG410VJM3
EuglossaDilemma_001592-T1	note	COG:S
EuglossaDilemma_001596-T1	note	EggNog:ENOG41036X6
EuglossaDilemma_001596-T1	note	COG:C
EuglossaDilemma_001597-T1	note	EggNog:ENOG41034A4
EuglossaDilemma_001597-T1	note	COG:F
EuglossaDilemma_001598-T1	note	EggNog:ENOG41036R9
EuglossaDilemma_001598-T1	note	COG:A
EuglossaDilemma_001616-T1	note	EggNog:ENOG4103GDS
EuglossaDilemma_001617-T1	note	EggNog:ENOG4103GDS
EuglossaDilemma_001618-T1	note	EggNog:ENOG41033P4
EuglossaDilemma_001618-T1	note	COG:T
EuglossaDilemma_001620-T1	note	EggNog:ENOG41033P4
EuglossaDilemma_001620-T1	note	COG:T
EuglossaDilemma_001623-T1	note	EggNog:ENOG4103BN7
EuglossaDilemma_001628-T1	note	EggNog:ENOG410VQY8
EuglossaDilemma_001629-T1	note	EggNog:ENOG410VQY8
EuglossaDilemma_001630-T1	note	EggNog:ENOG410VNNM
EuglossaDilemma_001638-T1	note	EggNog:ENOG410VXB9
EuglossaDilemma_001640-T1	note	EggNog:ENOG41033HU
EuglossaDilemma_001640-T1	note	COG:S
EuglossaDilemma_001643-T1	note	EggNog:ENOG41039PW
EuglossaDilemma_001643-T1	note	COG:K
EuglossaDilemma_001644-T1	note	EggNog:ENOG4103AXU
EuglossaDilemma_001646-T1	note	EggNog:ENOG41032YG
EuglossaDilemma_001646-T1	note	COG:T
EuglossaDilemma_001648-T1	note	EggNog:ENOG410341U
EuglossaDilemma_001648-T1	note	COG:E
EuglossaDilemma_001649-T1	note	EggNog:ENOG410341U
EuglossaDilemma_001649-T1	note	COG:E
EuglossaDilemma_001651-T1	note	EggNog:ENOG410356F
EuglossaDilemma_001651-T1	note	COG:P
EuglossaDilemma_001652-T1	note	EggNog:ENOG41038BZ
EuglossaDilemma_001652-T1	note	COG:J
EuglossaDilemma_001654-T1	note	EggNog:ENOG41036MD
EuglossaDilemma_001654-T1	note	COG:K
EuglossaDilemma_001656-T1	note	EggNog:ENOG41034H6
EuglossaDilemma_001656-T1	note	COG:S
EuglossaDilemma_001657-T1	note	EggNog:ENOG41034CU
EuglossaDilemma_001657-T1	note	COG:B,D
EuglossaDilemma_001658-T1	note	EggNog:ENOG41032Y3
EuglossaDilemma_001658-T1	note	COG:A
EuglossaDilemma_001659-T1	note	EggNog:ENOG41032WB
EuglossaDilemma_001659-T1	note	COG:U
EuglossaDilemma_001661-T1	note	EggNog:ENOG41034SA
EuglossaDilemma_001661-T1	note	COG:T
EuglossaDilemma_001662-T1	note	EggNog:ENOG41032YE
EuglossaDilemma_001662-T1	note	COG:T
EuglossaDilemma_001663-T1	note	EggNog:ENOG41033YK
EuglossaDilemma_001663-T1	note	COG:Z
EuglossaDilemma_001666-T1	note	EggNog:ENOG4103283
EuglossaDilemma_001666-T1	note	COG:Z
EuglossaDilemma_001667-T1	note	EggNog:ENOG41031ZV
EuglossaDilemma_001667-T1	note	COG:T
EuglossaDilemma_001668-T1	note	EggNog:ENOG41031ZV
EuglossaDilemma_001668-T1	note	COG:T
[truncated: 19,525 more rows]
