# Supplementary material for: Prevalent bee venom genes evolved before the aculeate stinger and eusociality
Source: BMC Biol. 2023 Oct 23;21:229. doi: 10.1186/s12915-023-01656-5 (PMC10591384; doi:10.1186/s12915-023-01656-5)
Supplement: Supplementary file 38 — Additional file 38. Genome annotation of Euglossa dilemma. [file 12915_2023_1656_MOESM38_ESM.zip › Euglossa_dilemma.annotation.funannotate181.with.RNAseq.Oct2020/annotations/annotations.iprscan.txt]

EuglossaDilemma_001847-T1	db_xref	InterPro:IPR015917
EuglossaDilemma_001847-T1	db_xref	InterPro:IPR002398
EuglossaDilemma_001847-T1	db_xref	InterPro:IPR016129
EuglossaDilemma_001847-T1	db_xref	InterPro:IPR033139
EuglossaDilemma_001847-T1	db_xref	InterPro:IPR001309
EuglossaDilemma_001847-T1	db_xref	InterPro:IPR002138
EuglossaDilemma_001847-T1	db_xref	InterPro:IPR029030
EuglossaDilemma_001847-T1	go_function	cysteine-type peptidase activity|0008234||IEA
EuglossaDilemma_001847-T1	go_function	cysteine-type endopeptidase activity|0004197||IEA
EuglossaDilemma_001847-T1	go_process	proteolysis|0006508||IEA
EuglossaDilemma_001618-T1	db_xref	InterPro:IPR023088
EuglossaDilemma_001618-T1	db_xref	InterPro:IPR003607
EuglossaDilemma_001618-T1	db_xref	InterPro:IPR036971
EuglossaDilemma_001618-T1	db_xref	InterPro:IPR040844
EuglossaDilemma_001618-T1	db_xref	InterPro:IPR002073
EuglossaDilemma_001618-T1	db_xref	InterPro:IPR023174
EuglossaDilemma_001618-T1	go_function	phosphoric diester hydrolase activity|0008081||IEA
EuglossaDilemma_001618-T1	go_process	signal transduction|0007165||IEA
EuglossaDilemma_001618-T1	go_function	3',5'-cyclic-nucleotide phosphodiesterase activity|0004114||IEA
EuglossaDilemma_001314-T1	db_xref	InterPro:IPR031630
EuglossaDilemma_001314-T1	db_xref	InterPro:IPR029195
EuglossaDilemma_001458-T1	db_xref	InterPro:IPR001820
EuglossaDilemma_001458-T1	db_xref	InterPro:IPR008993
EuglossaDilemma_001458-T1	db_xref	InterPro:IPR027465
EuglossaDilemma_001458-T1	db_xref	InterPro:IPR001134
EuglossaDilemma_001458-T1	go_function	metalloendopeptidase inhibitor activity|0008191||IEA
EuglossaDilemma_001458-T1	go_function	protein binding|0005515||IEA
EuglossaDilemma_001707-T1	db_xref	InterPro:IPR041677
EuglossaDilemma_001707-T1	db_xref	InterPro:IPR041679
EuglossaDilemma_001707-T1	db_xref	InterPro:IPR032174
EuglossaDilemma_001707-T1	db_xref	InterPro:IPR026300
EuglossaDilemma_001707-T1	db_xref	InterPro:IPR027417
EuglossaDilemma_001707-T1	go_function	helicase activity|0004386||IEA
EuglossaDilemma_001707-T1	go_process	mRNA splicing, via spliceosome|0000398||IEA
EuglossaDilemma_001707-T1	go_component	spliceosomal complex|0005681||IEA
EuglossaDilemma_001058-T1	db_xref	InterPro:IPR042201
EuglossaDilemma_001058-T1	db_xref	InterPro:IPR015425
EuglossaDilemma_001734-T1	db_xref	InterPro:IPR006802
EuglossaDilemma_001734-T1	go_process	cilium movement involved in cell motility|0060294||IEA
EuglossaDilemma_001734-T1	go_process	cilium assembly|0060271||IEA
EuglossaDilemma_001734-T1	go_component	radial spoke|0001534||IEA
EuglossaDilemma_001970-T1	db_xref	InterPro:IPR000719
EuglossaDilemma_001970-T1	db_xref	InterPro:IPR008271
EuglossaDilemma_001970-T1	db_xref	InterPro:IPR017441
EuglossaDilemma_001970-T1	db_xref	InterPro:IPR011009
EuglossaDilemma_001970-T1	go_process	protein phosphorylation|0006468||IEA
EuglossaDilemma_001970-T1	go_function	protein kinase activity|0004672||IEA
EuglossaDilemma_001970-T1	go_function	ATP binding|0005524||IEA
EuglossaDilemma_001521-T1	db_xref	InterPro:IPR003599
EuglossaDilemma_001521-T1	db_xref	InterPro:IPR003598
EuglossaDilemma_001521-T1	db_xref	InterPro:IPR002048
EuglossaDilemma_001521-T1	db_xref	InterPro:IPR002350
EuglossaDilemma_001521-T1	db_xref	InterPro:IPR013098
EuglossaDilemma_001521-T1	db_xref	InterPro:IPR013783
EuglossaDilemma_001521-T1	db_xref	InterPro:IPR018247
EuglossaDilemma_001521-T1	db_xref	InterPro:IPR007110
EuglossaDilemma_001521-T1	db_xref	InterPro:IPR011044
EuglossaDilemma_001521-T1	db_xref	InterPro:IPR036179
EuglossaDilemma_001521-T1	db_xref	InterPro:IPR036058
EuglossaDilemma_001521-T1	db_xref	InterPro:IPR011992
EuglossaDilemma_001521-T1	go_function	calcium ion binding|0005509||IEA
EuglossaDilemma_001521-T1	go_function	protein binding|0005515||IEA
EuglossaDilemma_001417-T1	db_xref	InterPro:IPR039008
EuglossaDilemma_001417-T1	db_xref	InterPro:IPR042180
EuglossaDilemma_001417-T1	db_xref	InterPro:IPR036415
EuglossaDilemma_001417-T1	db_xref	InterPro:IPR001322
EuglossaDilemma_001417-T1	db_xref	InterPro:IPR018039
EuglossaDilemma_001845-T1	db_xref	InterPro:IPR006689
EuglossaDilemma_001845-T1	db_xref	InterPro:IPR005225
EuglossaDilemma_001845-T1	db_xref	InterPro:IPR027417
EuglossaDilemma_001845-T1	go_function	GTP binding|0005525||IEA
EuglossaDilemma_001092-T1	db_xref	InterPro:IPR015940
EuglossaDilemma_001092-T1	db_xref	InterPro:IPR000608
EuglossaDilemma_001092-T1	db_xref	InterPro:IPR016135
EuglossaDilemma_001092-T1	db_xref	InterPro:IPR023313
EuglossaDilemma_001092-T1	db_xref	InterPro:IPR042614
EuglossaDilemma_001092-T1	db_xref	InterPro:IPR009060
EuglossaDilemma_001092-T1	go_function	protein binding|0005515||IEA
EuglossaDilemma_001534-T1	db_xref	InterPro:IPR004117
EuglossaDilemma_001534-T1	go_function	olfactory receptor activity|0004984||IEA
EuglossaDilemma_001534-T1	go_component	membrane|0016020||IEA
EuglossaDilemma_001534-T1	go_function	odorant binding|0005549||IEA
EuglossaDilemma_001534-T1	go_process	sensory perception of smell|0007608||IEA
EuglossaDilemma_001456-T1	db_xref	InterPro:IPR001507
EuglossaDilemma_001389-T1	db_xref	InterPro:IPR028039
EuglossaDilemma_001947-T1	db_xref	InterPro:IPR019380
EuglossaDilemma_001947-T1	db_xref	InterPro:IPR039876
EuglossaDilemma_001078-T1	db_xref	InterPro:IPR011989
EuglossaDilemma_001078-T1	db_xref	InterPro:IPR000357
EuglossaDilemma_001078-T1	db_xref	InterPro:IPR031088
EuglossaDilemma_001078-T1	db_xref	InterPro:IPR021133
EuglossaDilemma_001078-T1	db_xref	InterPro:IPR016024
EuglossaDilemma_001078-T1	go_function	protein binding|0005515||IEA
EuglossaDilemma_001235-T1	db_xref	InterPro:IPR013953
EuglossaDilemma_001235-T1	db_xref	InterPro:IPR013719
EuglossaDilemma_001235-T1	db_xref	InterPro:IPR029148
EuglossaDilemma_001235-T1	db_xref	InterPro:IPR029149
EuglossaDilemma_001235-T1	db_xref	InterPro:IPR011993
EuglossaDilemma_001235-T1	db_xref	InterPro:IPR000994
EuglossaDilemma_001235-T1	db_xref	InterPro:IPR036005
EuglossaDilemma_001235-T1	db_xref	InterPro:IPR040258
EuglossaDilemma_001235-T1	db_xref	InterPro:IPR033825
EuglossaDilemma_001235-T1	go_component	FACT complex|0035101||IEA
EuglossaDilemma_001979-T1	db_xref	InterPro:IPR000504
EuglossaDilemma_001979-T1	db_xref	InterPro:IPR001878
EuglossaDilemma_001979-T1	db_xref	InterPro:IPR012677
EuglossaDilemma_001979-T1	db_xref	InterPro:IPR035979
EuglossaDilemma_001979-T1	go_function	nucleic acid binding|0003676||IEA
EuglossaDilemma_001979-T1	go_function	zinc ion binding|0008270||IEA
EuglossaDilemma_001536-T1	db_xref	InterPro:IPR001781
EuglossaDilemma_001365-T1	db_xref	InterPro:IPR000938
EuglossaDilemma_001365-T1	db_xref	InterPro:IPR036859
EuglossaDilemma_001012-T1	db_xref	InterPro:IPR006047
EuglossaDilemma_001012-T1	db_xref	InterPro:IPR017853
EuglossaDilemma_001012-T1	go_function	catalytic activity|0003824||IEA
EuglossaDilemma_001012-T1	go_process	carbohydrate metabolic process|0005975||IEA
EuglossaDilemma_001693-T1	db_xref	InterPro:IPR008979
EuglossaDilemma_001074-T1	db_xref	InterPro:IPR000408
EuglossaDilemma_001074-T1	db_xref	InterPro:IPR038648
EuglossaDilemma_001074-T1	db_xref	InterPro:IPR012983
EuglossaDilemma_001074-T1	db_xref	InterPro:IPR009091
EuglossaDilemma_001090-T1	db_xref	InterPro:IPR004843
EuglossaDilemma_001090-T1	db_xref	InterPro:IPR029052
EuglossaDilemma_001090-T1	db_xref	InterPro:IPR024201
EuglossaDilemma_001090-T1	go_function	hydrolase activity|0016787||IEA
EuglossaDilemma_001060-T1	db_xref	InterPro:IPR011989
EuglossaDilemma_001060-T1	db_xref	InterPro:IPR014768
EuglossaDilemma_001060-T1	db_xref	InterPro:IPR016024
EuglossaDilemma_001769-T1	db_xref	InterPro:IPR000906
EuglossaDilemma_001769-T1	db_xref	InterPro:IPR000488
EuglossaDilemma_001769-T1	db_xref	InterPro:IPR040745
EuglossaDilemma_001769-T1	db_xref	InterPro:IPR011029
EuglossaDilemma_001769-T1	go_function	protein binding|0005515||IEA
EuglossaDilemma_001769-T1	go_process	signal transduction|0007165||IEA
EuglossaDilemma_001056-T1	db_xref	InterPro:IPR002048
EuglossaDilemma_001056-T1	db_xref	InterPro:IPR001179
EuglossaDilemma_001056-T1	db_xref	InterPro:IPR018247
EuglossaDilemma_001056-T1	db_xref	InterPro:IPR011992
EuglossaDilemma_001056-T1	go_function	calcium ion binding|0005509||IEA
EuglossaDilemma_001056-T1	go_function	peptidyl-prolyl cis-trans isomerase activity|0003755||IEA
EuglossaDilemma_001802-T1	db_xref	InterPro:IPR013087
EuglossaDilemma_001802-T1	db_xref	InterPro:IPR036236
EuglossaDilemma_001723-T1	db_xref	InterPro:IPR001611
EuglossaDilemma_001723-T1	db_xref	InterPro:IPR032675
EuglossaDilemma_001723-T1	go_function	protein binding|0005515||IEA
EuglossaDilemma_001430-T1	db_xref	InterPro:IPR007074
EuglossaDilemma_001958-T1	db_xref	InterPro:IPR015883
EuglossaDilemma_001958-T1	db_xref	InterPro:IPR038901
EuglossaDilemma_001958-T1	db_xref	InterPro:IPR017853
EuglossaDilemma_001958-T1	go_function	hydrolase activity, hydrolyzing O-glycosyl compounds|0004553||IEA
EuglossaDilemma_001958-T1	go_process	carbohydrate metabolic process|0005975||IEA
EuglossaDilemma_001958-T1	go_function	hexosaminidase activity|0015929||IEA
EuglossaDilemma_001865-T1	db_xref	InterPro:IPR001753
EuglossaDilemma_001865-T1	db_xref	InterPro:IPR029045
EuglossaDilemma_001865-T1	go_function	catalytic activity|0003824||IEA
EuglossaDilemma_001179-T1	db_xref	InterPro:IPR001680
EuglossaDilemma_001179-T1	db_xref	InterPro:IPR015943
EuglossaDilemma_001179-T1	db_xref	InterPro:IPR017383
EuglossaDilemma_001179-T1	db_xref	InterPro:IPR017986
EuglossaDilemma_001179-T1	db_xref	InterPro:IPR036322
EuglossaDilemma_001179-T1	go_function	protein binding|0005515||IEA
EuglossaDilemma_001179-T1	go_component	actin cytoskeleton|0015629||IEA
EuglossaDilemma_001179-T1	go_process	Arp2/3 complex-mediated actin nucleation|0034314||IEA
EuglossaDilemma_001179-T1	go_process	regulation of actin filament polymerization|0030833||IEA
EuglossaDilemma_001179-T1	go_component	Arp2/3 protein complex|0005885||IEA
EuglossaDilemma_001182-T1	db_xref	InterPro:IPR007023
EuglossaDilemma_001182-T1	go_process	ribosome biogenesis|0042254||IEA
EuglossaDilemma_001182-T1	go_component	nucleus|0005634||IEA
EuglossaDilemma_001837-T1	db_xref	InterPro:IPR017998
EuglossaDilemma_001837-T1	db_xref	InterPro:IPR027409
EuglossaDilemma_001837-T1	db_xref	InterPro:IPR027413
EuglossaDilemma_001837-T1	db_xref	InterPro:IPR012715
EuglossaDilemma_001837-T1	db_xref	InterPro:IPR027410
EuglossaDilemma_001837-T1	db_xref	InterPro:IPR002423
EuglossaDilemma_001837-T1	db_xref	InterPro:IPR002194
EuglossaDilemma_001837-T1	go_process	protein folding|0006457||IEA
EuglossaDilemma_001837-T1	go_function	ATP binding|0005524||IEA
EuglossaDilemma_001837-T1	go_function	unfolded protein binding|0051082||IEA
EuglossaDilemma_001198-T1	db_xref	InterPro:IPR019734
EuglossaDilemma_001198-T1	db_xref	InterPro:IPR011990
EuglossaDilemma_001198-T1	db_xref	InterPro:IPR019440
EuglossaDilemma_001198-T1	go_function	protein binding|0005515||IEA
EuglossaDilemma_001198-T1	go_process	mitotic sister chromatid cohesion|0007064||IEA
EuglossaDilemma_001120-T1	db_xref	InterPro:IPR001766
EuglossaDilemma_001120-T1	db_xref	InterPro:IPR036388
EuglossaDilemma_001120-T1	db_xref	InterPro:IPR018122
EuglossaDilemma_001120-T1	db_xref	InterPro:IPR030456
EuglossaDilemma_001120-T1	db_xref	InterPro:IPR036390
EuglossaDilemma_001120-T1	go_process	regulation of transcription, DNA-templated|0006355||IEA
EuglossaDilemma_001120-T1	go_function	sequence-specific DNA binding|0043565||IEA
EuglossaDilemma_001120-T1	go_function	DNA-binding transcription factor activity|0003700||IEA
EuglossaDilemma_001217-T1	db_xref	InterPro:IPR016580
EuglossaDilemma_001217-T1	db_xref	InterPro:IPR007150
EuglossaDilemma_001217-T1	go_process	DNA damage checkpoint|0000077||IEA
EuglossaDilemma_001217-T1	go_component	nucleolus|0005730||IEA
EuglossaDilemma_001217-T1	go_component	checkpoint clamp complex|0030896||IEA
EuglossaDilemma_001095-T1	db_xref	InterPro:IPR013087
EuglossaDilemma_001742-T1	db_xref	InterPro:IPR004837
EuglossaDilemma_001742-T1	go_process	transmembrane transport|0055085||IEA
EuglossaDilemma_001742-T1	go_component	integral component of membrane|0016021||IEA
EuglossaDilemma_001020-T1	db_xref	InterPro:IPR003111
EuglossaDilemma_001020-T1	db_xref	InterPro:IPR001841
EuglossaDilemma_001020-T1	db_xref	InterPro:IPR019734
EuglossaDilemma_001020-T1	db_xref	InterPro:IPR013083
EuglossaDilemma_001020-T1	db_xref	InterPro:IPR011990
EuglossaDilemma_001020-T1	db_xref	InterPro:IPR017907
EuglossaDilemma_001020-T1	db_xref	InterPro:IPR013026
EuglossaDilemma_001020-T1	db_xref	InterPro:IPR015947
EuglossaDilemma_001020-T1	go_function	protein binding|0005515||IEA
EuglossaDilemma_001743-T1	db_xref	InterPro:IPR002213
EuglossaDilemma_001743-T1	go_function	UDP-glycosyltransferase activity|0008194||IEA
EuglossaDilemma_001200-T1	db_xref	InterPro:IPR032346
EuglossaDilemma_001200-T1	db_xref	InterPro:IPR040386
EuglossaDilemma_001200-T1	go_process	negative regulation of transcription by RNA polymerase II|0000122||IEA
EuglossaDilemma_001715-T1	db_xref	InterPro:IPR018123
EuglossaDilemma_001715-T1	db_xref	InterPro:IPR000569
EuglossaDilemma_001715-T1	db_xref	InterPro:IPR013087
EuglossaDilemma_001715-T1	db_xref	InterPro:IPR004170
EuglossaDilemma_001715-T1	db_xref	InterPro:IPR011989
EuglossaDilemma_001715-T1	db_xref	InterPro:IPR037197
EuglossaDilemma_001715-T1	db_xref	InterPro:IPR036236
EuglossaDilemma_001715-T1	db_xref	InterPro:IPR016024
EuglossaDilemma_001715-T1	db_xref	InterPro:IPR035983
EuglossaDilemma_001715-T1	go_function	zinc ion binding|0008270||IEA
EuglossaDilemma_001715-T1	go_function	ubiquitin-protein transferase activity|0004842||IEA
EuglossaDilemma_001375-T1	db_xref	InterPro:IPR001356
EuglossaDilemma_001375-T1	db_xref	InterPro:IPR032453
EuglossaDilemma_001375-T1	db_xref	InterPro:IPR008422
EuglossaDilemma_001375-T1	db_xref	InterPro:IPR009057
EuglossaDilemma_001375-T1	go_function	DNA binding|0003677||IEA
EuglossaDilemma_001375-T1	go_process	regulation of transcription, DNA-templated|0006355||IEA
EuglossaDilemma_001651-T1	db_xref	InterPro:IPR004014
EuglossaDilemma_001651-T1	db_xref	InterPro:IPR005775
EuglossaDilemma_001651-T1	db_xref	InterPro:IPR001757
EuglossaDilemma_001651-T1	db_xref	InterPro:IPR023299
EuglossaDilemma_001651-T1	db_xref	InterPro:IPR023214
EuglossaDilemma_001651-T1	db_xref	InterPro:IPR006068
EuglossaDilemma_001651-T1	db_xref	InterPro:IPR018303
EuglossaDilemma_001651-T1	db_xref	InterPro:IPR008250
EuglossaDilemma_001651-T1	db_xref	InterPro:IPR023298
EuglossaDilemma_001651-T1	db_xref	InterPro:IPR036412
EuglossaDilemma_001651-T1	go_function	ATP binding|0005524||IEA
EuglossaDilemma_001651-T1	go_component	integral component of membrane|0016021||IEA
EuglossaDilemma_001651-T1	go_function	potassium transmembrane transporter activity, phosphorylative mechanism|0008556||IEA
EuglossaDilemma_001651-T1	go_process	potassium ion transport|0006813||IEA
EuglossaDilemma_001651-T1	go_function	nucleotide binding|0000166||IEA
EuglossaDilemma_001231-T1	db_xref	InterPro:IPR007191
EuglossaDilemma_001231-T1	db_xref	InterPro:IPR039682
EuglossaDilemma_001231-T1	go_component	exocyst|0000145||IEA
EuglossaDilemma_001231-T1	go_process	vesicle docking involved in exocytosis|0006904||IEA
EuglossaDilemma_001231-T1	go_process	vesicle tethering involved in exocytosis|0090522||IEA
EuglossaDilemma_001915-T1	db_xref	InterPro:IPR010473
EuglossaDilemma_001915-T1	db_xref	InterPro:IPR010472
EuglossaDilemma_001915-T1	db_xref	InterPro:IPR011989
EuglossaDilemma_001915-T1	db_xref	InterPro:IPR043592
EuglossaDilemma_001915-T1	db_xref	InterPro:IPR014768
EuglossaDilemma_001915-T1	db_xref	InterPro:IPR016024
EuglossaDilemma_001915-T1	go_function	actin binding|0003779||IEA
EuglossaDilemma_001915-T1	go_process	actin cytoskeleton organization|0030036||IEA
EuglossaDilemma_001915-T1	go_function	Rho GTPase binding|0017048||IEA
EuglossaDilemma_001915-T1	go_process	cellular component organization|0016043||IEA
EuglossaDilemma_001915-T1	go_process	cytoskeleton organization|0007010||IEA
EuglossaDilemma_001915-T1	go_process	regulation of cell morphogenesis|0022604||IEA
EuglossaDilemma_001986-T1	db_xref	InterPro:IPR001370
EuglossaDilemma_001261-T1	db_xref	InterPro:IPR001452
EuglossaDilemma_001261-T1	db_xref	InterPro:IPR012849
EuglossaDilemma_001261-T1	db_xref	InterPro:IPR036993
EuglossaDilemma_001261-T1	db_xref	InterPro:IPR028457
EuglossaDilemma_001261-T1	db_xref	InterPro:IPR036028
EuglossaDilemma_001261-T1	go_function	protein binding|0005515||IEA
EuglossaDilemma_001261-T1	go_process	actin polymerization or depolymerization|0008154||IEA
EuglossaDilemma_001377-T1	db_xref	InterPro:IPR020479
EuglossaDilemma_001377-T1	db_xref	InterPro:IPR001356
EuglossaDilemma_001377-T1	db_xref	InterPro:IPR017970
EuglossaDilemma_001377-T1	db_xref	InterPro:IPR009057
EuglossaDilemma_001377-T1	go_function	DNA binding|0003677||IEA
EuglossaDilemma_001377-T1	go_process	regulation of transcription, DNA-templated|0006355||IEA
EuglossaDilemma_001377-T1	go_function	DNA-binding transcription factor activity, RNA polymerase II-specific|0000981||IEA
EuglossaDilemma_001785-T1	db_xref	InterPro:IPR001607
EuglossaDilemma_001785-T1	db_xref	InterPro:IPR013083
EuglossaDilemma_001785-T1	db_xref	InterPro:IPR001394
EuglossaDilemma_001785-T1	db_xref	InterPro:IPR033809
EuglossaDilemma_001785-T1	db_xref	InterPro:IPR028889
EuglossaDilemma_001785-T1	db_xref	InterPro:IPR038765
EuglossaDilemma_001785-T1	go_function	zinc ion binding|0008270||IEA
EuglossaDilemma_001785-T1	go_process	protein deubiquitination|0016579||IEA
EuglossaDilemma_001785-T1	go_function	thiol-dependent ubiquitin-specific protease activity|0004843||IEA
EuglossaDilemma_001785-T1	go_process	spliceosomal complex assembly|0000245||IEA
EuglossaDilemma_001785-T1	go_process	mRNA processing|0006397||IEA
EuglossaDilemma_001206-T1	db_xref	InterPro:IPR001781
EuglossaDilemma_001206-T1	db_xref	InterPro:IPR033727
EuglossaDilemma_001206-T1	db_xref	InterPro:IPR033726
EuglossaDilemma_001832-T1	db_xref	InterPro:IPR029058
EuglossaDilemma_001832-T1	db_xref	InterPro:IPR002018
EuglossaDilemma_001832-T1	db_xref	InterPro:IPR019819
EuglossaDilemma_001186-T1	db_xref	InterPro:IPR000980
EuglossaDilemma_001186-T1	db_xref	InterPro:IPR001496
EuglossaDilemma_001186-T1	db_xref	InterPro:IPR036860
EuglossaDilemma_001186-T1	db_xref	InterPro:IPR037345
EuglossaDilemma_001186-T1	db_xref	InterPro:IPR036036
EuglossaDilemma_001186-T1	go_process	regulation of growth|0040008||IEA
EuglossaDilemma_001186-T1	go_process	protein ubiquitination|0016567||IEA
EuglossaDilemma_001186-T1	go_process	intracellular signal transduction|0035556||IEA
EuglossaDilemma_001451-T1	db_xref	InterPro:IPR006170
EuglossaDilemma_001451-T1	db_xref	InterPro:IPR036728
EuglossaDilemma_001451-T1	go_function	odorant binding|0005549||IEA
EuglossaDilemma_001128-T1	db_xref	InterPro:IPR008853
EuglossaDilemma_001128-T1	go_component	integral component of membrane|0016021||IEA
EuglossaDilemma_001501-T1	db_xref	InterPro:IPR002110
EuglossaDilemma_001501-T1	db_xref	InterPro:IPR020683
EuglossaDilemma_001501-T1	db_xref	InterPro:IPR036770
EuglossaDilemma_001501-T1	go_function	protein binding|0005515||IEA
EuglossaDilemma_001089-T1	db_xref	InterPro:IPR006091
EuglossaDilemma_001089-T1	db_xref	InterPro:IPR009075
EuglossaDilemma_001089-T1	db_xref	InterPro:IPR013786
EuglossaDilemma_001089-T1	db_xref	InterPro:IPR037069
EuglossaDilemma_001089-T1	db_xref	InterPro:IPR006089
EuglossaDilemma_001089-T1	db_xref	InterPro:IPR036250
EuglossaDilemma_001089-T1	db_xref	InterPro:IPR009100
EuglossaDilemma_001089-T1	go_function	oxidoreductase activity, acting on the CH-CH group of donors|0016627||IEA
EuglossaDilemma_001089-T1	go_process	oxidation-reduction process|0055114||IEA
EuglossaDilemma_001089-T1	go_function	flavin adenine dinucleotide binding|0050660||IEA
EuglossaDilemma_001089-T1	go_function	acyl-CoA dehydrogenase activity|0003995||IEA
EuglossaDilemma_001244-T1	db_xref	InterPro:IPR003887
EuglossaDilemma_001244-T1	db_xref	InterPro:IPR011015
EuglossaDilemma_001244-T1	db_xref	InterPro:IPR012677
EuglossaDilemma_001244-T1	db_xref	InterPro:IPR018996
EuglossaDilemma_001244-T1	db_xref	InterPro:IPR041885
EuglossaDilemma_001244-T1	db_xref	InterPro:IPR034394
EuglossaDilemma_001244-T1	db_xref	InterPro:IPR035979
EuglossaDilemma_001244-T1	go_function	nucleic acid binding|0003676||IEA
EuglossaDilemma_001729-T1	db_xref	InterPro:IPR000086
EuglossaDilemma_001729-T1	db_xref	InterPro:IPR015797
EuglossaDilemma_001729-T1	go_function	hydrolase activity|0016787||IEA
EuglossaDilemma_001359-T1	db_xref	InterPro:IPR011263
EuglossaDilemma_001359-T1	db_xref	InterPro:IPR004911
EuglossaDilemma_001359-T1	db_xref	InterPro:IPR011262
EuglossaDilemma_001359-T1	db_xref	InterPro:IPR036643
EuglossaDilemma_001359-T1	db_xref	InterPro:IPR033901
EuglossaDilemma_001359-T1	db_xref	InterPro:IPR001514
EuglossaDilemma_001359-T1	db_xref	InterPro:IPR036603
EuglossaDilemma_001359-T1	go_function	DNA-directed 5'-3' RNA polymerase activity|0003899||IEA
EuglossaDilemma_001359-T1	go_process	transcription, DNA-templated|0006351||IEA
EuglossaDilemma_001359-T1	go_function	protein dimerization activity|0046983||IEA
EuglossaDilemma_001359-T1	go_function	DNA binding|0003677||IEA
EuglossaDilemma_001928-T1	db_xref	InterPro:IPR007271
EuglossaDilemma_001928-T1	db_xref	InterPro:IPR012404
EuglossaDilemma_001928-T1	go_component	integral component of membrane|0016021||IEA
EuglossaDilemma_001928-T1	go_component	Golgi membrane|0000139||IEA
EuglossaDilemma_001928-T1	go_function	pyrimidine nucleotide-sugar transmembrane transporter activity|0015165||IEA
EuglossaDilemma_001928-T1	go_process	pyrimidine nucleotide-sugar transmembrane transport|0090481||IEA
EuglossaDilemma_001404-T1	db_xref	InterPro:IPR001356
EuglossaDilemma_001404-T1	db_xref	InterPro:IPR009057
EuglossaDilemma_001404-T1	go_function	DNA binding|0003677||IEA
EuglossaDilemma_001171-T1	db_xref	InterPro:IPR007237
EuglossaDilemma_001171-T1	db_xref	InterPro:IPR030429
EuglossaDilemma_001171-T1	go_component	integral component of membrane|0016021||IEA
EuglossaDilemma_001171-T1	go_component	dystrophin-associated glycoprotein complex|0016010||IEA
EuglossaDilemma_001171-T1	go_component	integral component of plasma membrane|0005887||IEA
EuglossaDilemma_001787-T1	db_xref	InterPro:IPR019394
EuglossaDilemma_001829-T1	db_xref	InterPro:IPR001382
EuglossaDilemma_001829-T1	db_xref	InterPro:IPR012341
EuglossaDilemma_001829-T1	db_xref	InterPro:IPR036026
EuglossaDilemma_001829-T1	go_function	mannosyl-oligosaccharide 1,2-alpha-mannosidase activity|0004571||IEA
EuglossaDilemma_001829-T1	go_function	calcium ion binding|0005509||IEA
EuglossaDilemma_001829-T1	go_component	membrane|0016020||IEA
EuglossaDilemma_001829-T1	go_process	carbohydrate metabolic process|0005975||IEA
EuglossaDilemma_001348-T1	db_xref	InterPro:IPR007217
EuglossaDilemma_001348-T1	go_process	GPI anchor biosynthetic process|0006506||IEA
EuglossaDilemma_001360-T1	db_xref	InterPro:IPR002048
EuglossaDilemma_001360-T1	db_xref	InterPro:IPR039030
EuglossaDilemma_001360-T1	db_xref	InterPro:IPR018247
EuglossaDilemma_001360-T1	db_xref	InterPro:IPR011992
EuglossaDilemma_001360-T1	go_function	calcium ion binding|0005509||IEA
EuglossaDilemma_001360-T1	go_process	calcium-mediated signaling|0019722||IEA
EuglossaDilemma_001951-T1	db_xref	InterPro:IPR036249
EuglossaDilemma_001951-T1	db_xref	InterPro:IPR013766
EuglossaDilemma_001368-T1	db_xref	InterPro:IPR033640
EuglossaDilemma_001368-T1	db_xref	InterPro:IPR013120
EuglossaDilemma_001368-T1	db_xref	InterPro:IPR026055
EuglossaDilemma_001368-T1	db_xref	InterPro:IPR036291
EuglossaDilemma_001368-T1	go_function	fatty-acyl-CoA reductase (alcohol-forming) activity|0080019||IEA
EuglossaDilemma_001864-T1	db_xref	InterPro:IPR039471
EuglossaDilemma_001944-T1	db_xref	InterPro:IPR016021
EuglossaDilemma_001944-T1	db_xref	InterPro:IPR016024
EuglossaDilemma_001960-T1	db_xref	InterPro:IPR001680
EuglossaDilemma_001960-T1	db_xref	InterPro:IPR011990
EuglossaDilemma_001960-T1	db_xref	InterPro:IPR015943
EuglossaDilemma_001960-T1	db_xref	InterPro:IPR017986
EuglossaDilemma_001960-T1	db_xref	InterPro:IPR036322
EuglossaDilemma_001960-T1	go_function	protein binding|0005515||IEA
EuglossaDilemma_001515-T1	db_xref	InterPro:IPR013328
EuglossaDilemma_001515-T1	db_xref	InterPro:IPR006176
EuglossaDilemma_001515-T1	db_xref	InterPro:IPR006108
EuglossaDilemma_001515-T1	db_xref	InterPro:IPR006180
EuglossaDilemma_001515-T1	db_xref	InterPro:IPR008927
EuglossaDilemma_001515-T1	db_xref	InterPro:IPR036291
EuglossaDilemma_001515-T1	go_function	oxidoreductase activity|0016491||IEA
EuglossaDilemma_001515-T1	go_process	oxidation-reduction process|0055114||IEA
EuglossaDilemma_001515-T1	go_function	3-hydroxyacyl-CoA dehydrogenase activity|0003857||IEA
EuglossaDilemma_001515-T1	go_process	fatty acid metabolic process|0006631||IEA
EuglossaDilemma_001172-T1	db_xref	InterPro:IPR003738
EuglossaDilemma_001172-T1	db_xref	InterPro:IPR036590
EuglossaDilemma_001172-T1	go_function	single-stranded DNA binding|0003697||IEA
EuglossaDilemma_001172-T1	go_process	protein-DNA covalent cross-linking|0018142||IEA
EuglossaDilemma_001172-T1	go_process	cellular response to DNA damage stimulus|0006974||IEA
EuglossaDilemma_001877-T1	db_xref	InterPro:IPR019180
EuglossaDilemma_001877-T1	db_xref	InterPro:IPR039251
EuglossaDilemma_001191-T1	db_xref	InterPro:IPR000008
EuglossaDilemma_001191-T1	db_xref	InterPro:IPR035892
EuglossaDilemma_001145-T1	db_xref	InterPro:IPR029058
EuglossaDilemma_001145-T1	db_xref	InterPro:IPR000073
EuglossaDilemma_001971-T1	db_xref	InterPro:IPR027377
EuglossaDilemma_001971-T1	db_xref	InterPro:IPR025829
EuglossaDilemma_001971-T1	db_xref	InterPro:IPR033446
EuglossaDilemma_001694-T1	db_xref	InterPro:IPR006103
EuglossaDilemma_001694-T1	db_xref	InterPro:IPR013783
EuglossaDilemma_001694-T1	db_xref	InterPro:IPR041447
EuglossaDilemma_001694-T1	db_xref	InterPro:IPR041625
EuglossaDilemma_001694-T1	db_xref	InterPro:IPR036156
EuglossaDilemma_001694-T1	db_xref	InterPro:IPR008979
EuglossaDilemma_001694-T1	db_xref	InterPro:IPR017853
EuglossaDilemma_001694-T1	go_function	hydrolase activity, hydrolyzing O-glycosyl compounds|0004553||IEA
EuglossaDilemma_001694-T1	go_process	carbohydrate metabolic process|0005975||IEA
EuglossaDilemma_001424-T1	db_xref	InterPro:IPR008952
EuglossaDilemma_001424-T1	db_xref	InterPro:IPR018499
EuglossaDilemma_001424-T1	go_component	integral component of membrane|0016021||IEA
EuglossaDilemma_001974-T1	db_xref	InterPro:IPR010711
EuglossaDilemma_001974-T1	db_xref	InterPro:IPR033113
EuglossaDilemma_001974-T1	db_xref	InterPro:IPR036444
EuglossaDilemma_001974-T1	go_process	lipid catabolic process|0016042||IEA
EuglossaDilemma_001974-T1	go_function	calcium ion binding|0005509||IEA
EuglossaDilemma_001974-T1	go_component	extracellular region|0005576||IEA
EuglossaDilemma_001974-T1	go_function	phospholipase A2 activity|0004623||IEA
EuglossaDilemma_001974-T1	go_process	arachidonic acid secretion|0050482||IEA
EuglossaDilemma_001974-T1	go_process	phospholipid metabolic process|0006644||IEA
EuglossaDilemma_001728-T1	db_xref	InterPro:IPR031949
EuglossaDilemma_001972-T1	db_xref	InterPro:IPR000904
EuglossaDilemma_001972-T1	db_xref	InterPro:IPR023394
EuglossaDilemma_001972-T1	db_xref	InterPro:IPR032629
EuglossaDilemma_001972-T1	db_xref	InterPro:IPR032691
EuglossaDilemma_001972-T1	db_xref	InterPro:IPR035999
EuglossaDilemma_001972-T1	go_process	regulation of ARF protein signal transduction|0032012||IEA
EuglossaDilemma_001972-T1	go_function	ARF guanyl-nucleotide exchange factor activity|0005086||IEA
EuglossaDilemma_001782-T1	db_xref	InterPro:IPR002159
EuglossaDilemma_001782-T1	go_component	membrane|0016020||IEA
EuglossaDilemma_001340-T1	db_xref	InterPro:IPR001650
EuglossaDilemma_001340-T1	db_xref	InterPro:IPR000953
EuglossaDilemma_001340-T1	db_xref	InterPro:IPR014001
EuglossaDilemma_001340-T1	db_xref	InterPro:IPR001005
EuglossaDilemma_001340-T1	db_xref	InterPro:IPR006576
EuglossaDilemma_001340-T1	db_xref	InterPro:IPR037259
EuglossaDilemma_001340-T1	db_xref	InterPro:IPR023780
EuglossaDilemma_001340-T1	db_xref	InterPro:IPR000330
EuglossaDilemma_001340-T1	db_xref	InterPro:IPR038718
EuglossaDilemma_001340-T1	db_xref	InterPro:IPR027417
EuglossaDilemma_001340-T1	db_xref	InterPro:IPR016197
EuglossaDilemma_001340-T1	go_function	protein binding|0005515||IEA
EuglossaDilemma_001340-T1	go_function	ATP binding|0005524||IEA
EuglossaDilemma_001397-T1	db_xref	InterPro:IPR009145
EuglossaDilemma_001397-T1	db_xref	InterPro:IPR003954
EuglossaDilemma_001397-T1	db_xref	InterPro:IPR000571
EuglossaDilemma_001397-T1	db_xref	InterPro:IPR000504
EuglossaDilemma_001397-T1	db_xref	InterPro:IPR012677
EuglossaDilemma_001397-T1	db_xref	InterPro:IPR035979
EuglossaDilemma_001397-T1	go_process	mRNA splicing, via spliceosome|0000398||IEA
EuglossaDilemma_001397-T1	go_component	U2AF complex|0089701||IEA
EuglossaDilemma_001397-T1	go_function	RNA binding|0003723||IEA
EuglossaDilemma_001397-T1	go_function	nucleic acid binding|0003676||IEA
EuglossaDilemma_001397-T1	go_function	metal ion binding|0046872||IEA
EuglossaDilemma_001808-T1	db_xref	InterPro:IPR013087
EuglossaDilemma_001808-T1	db_xref	InterPro:IPR036236
EuglossaDilemma_001381-T1	db_xref	InterPro:IPR025958
EuglossaDilemma_001381-T1	go_component	integral component of membrane|0016021||IEA
EuglossaDilemma_001661-T1	db_xref	InterPro:IPR006150
EuglossaDilemma_001661-T1	db_xref	InterPro:IPR008197
EuglossaDilemma_001661-T1	db_xref	InterPro:IPR000716
EuglossaDilemma_001661-T1	db_xref	InterPro:IPR036857
EuglossaDilemma_001661-T1	db_xref	InterPro:IPR028150
EuglossaDilemma_001661-T1	db_xref	InterPro:IPR036645
EuglossaDilemma_001661-T1	db_xref	InterPro:IPR004094
EuglossaDilemma_001661-T1	db_xref	InterPro:IPR011061
EuglossaDilemma_001661-T1	db_xref	InterPro:IPR036880
EuglossaDilemma_001661-T1	go_component	extracellular region|0005576||IEA
EuglossaDilemma_001661-T1	go_function	peptidase inhibitor activity|0030414||IEA
EuglossaDilemma_001661-T1	go_function	serine-type endopeptidase inhibitor activity|0004867||IEA
EuglossaDilemma_001661-T1	go_function	enzyme inhibitor activity|0004857||IEA
EuglossaDilemma_001369-T1	db_xref	InterPro:IPR033640
EuglossaDilemma_001369-T1	db_xref	InterPro:IPR013120
EuglossaDilemma_001369-T1	db_xref	InterPro:IPR026055
EuglossaDilemma_001369-T1	db_xref	InterPro:IPR036291
EuglossaDilemma_001369-T1	go_function	fatty-acyl-CoA reductase (alcohol-forming) activity|0080019||IEA
EuglossaDilemma_001722-T1	db_xref	InterPro:IPR006689
EuglossaDilemma_001722-T1	db_xref	InterPro:IPR005225
EuglossaDilemma_001722-T1	db_xref	InterPro:IPR027417
EuglossaDilemma_001722-T1	go_function	GTP binding|0005525||IEA
EuglossaDilemma_001581-T1	db_xref	InterPro:IPR000504
EuglossaDilemma_001581-T1	db_xref	InterPro:IPR002483
EuglossaDilemma_001581-T1	db_xref	InterPro:IPR000571
EuglossaDilemma_001581-T1	db_xref	InterPro:IPR012677
EuglossaDilemma_001581-T1	db_xref	InterPro:IPR039511
EuglossaDilemma_001581-T1	db_xref	InterPro:IPR035979
EuglossaDilemma_001581-T1	go_function	nucleic acid binding|0003676||IEA
EuglossaDilemma_001581-T1	go_process	mRNA processing|0006397||IEA
EuglossaDilemma_001581-T1	go_function	metal ion binding|0046872||IEA
EuglossaDilemma_001129-T1	db_xref	InterPro:IPR002067
EuglossaDilemma_001129-T1	db_xref	InterPro:IPR002113
EuglossaDilemma_001129-T1	db_xref	InterPro:IPR023395
EuglossaDilemma_001129-T1	db_xref	InterPro:IPR018108
EuglossaDilemma_001129-T1	go_process	transmembrane transport|0055085||IEA
EuglossaDilemma_001129-T1	go_function	ATP transmembrane transporter activity|0005347||IEA
EuglossaDilemma_001129-T1	go_function	ATP:ADP antiporter activity|0005471||IEA
EuglossaDilemma_001129-T1	go_component	mitochondrial inner membrane|0005743||IEA
EuglossaDilemma_001129-T1	go_process	mitochondrial ATP transmembrane transport|1990544||IEA
EuglossaDilemma_001129-T1	go_process	mitochondrial ADP transmembrane transport|0140021||IEA
EuglossaDilemma_001414-T1	db_xref	InterPro:IPR022065
EuglossaDilemma_001429-T1	db_xref	InterPro:IPR033199
EuglossaDilemma_001378-T1	db_xref	InterPro:IPR001452
EuglossaDilemma_001378-T1	db_xref	InterPro:IPR000198
EuglossaDilemma_001378-T1	db_xref	InterPro:IPR008936
EuglossaDilemma_001378-T1	db_xref	InterPro:IPR036028
EuglossaDilemma_001378-T1	db_xref	InterPro:IPR036871
EuglossaDilemma_001378-T1	go_function	protein binding|0005515||IEA
EuglossaDilemma_001378-T1	go_process	signal transduction|0007165||IEA
EuglossaDilemma_001378-T1	go_function	phosphatidylinositol binding|0035091||IEA
EuglossaDilemma_001130-T1	db_xref	InterPro:IPR001107
EuglossaDilemma_001130-T1	db_xref	InterPro:IPR031905
EuglossaDilemma_001130-T1	db_xref	InterPro:IPR027705
EuglossaDilemma_001130-T1	db_xref	InterPro:IPR036013
EuglossaDilemma_001579-T1	db_xref	InterPro:IPR000719
EuglossaDilemma_001579-T1	db_xref	InterPro:IPR017164
EuglossaDilemma_001579-T1	db_xref	InterPro:IPR017441
EuglossaDilemma_001579-T1	db_xref	InterPro:IPR008271
EuglossaDilemma_001579-T1	db_xref	InterPro:IPR011009
EuglossaDilemma_001579-T1	go_process	protein phosphorylation|0006468||IEA
EuglossaDilemma_001579-T1	go_function	protein kinase activity|0004672||IEA
EuglossaDilemma_001579-T1	go_function	ATP binding|0005524||IEA
EuglossaDilemma_001579-T1	go_process	mitotic cell cycle|0000278||IEA
EuglossaDilemma_001579-T1	go_function	magnesium ion binding|0000287||IEA
EuglossaDilemma_001579-T1	go_component	nucleus|0005634||IEA
EuglossaDilemma_001579-T1	go_function	non-membrane spanning protein tyrosine kinase activity|0004715||IEA
EuglossaDilemma_001188-T1	db_xref	InterPro:IPR003033
EuglossaDilemma_001188-T1	db_xref	InterPro:IPR020617
EuglossaDilemma_001188-T1	db_xref	InterPro:IPR036527
EuglossaDilemma_001188-T1	db_xref	InterPro:IPR020616
EuglossaDilemma_001188-T1	db_xref	InterPro:IPR016039
EuglossaDilemma_001188-T1	db_xref	InterPro:IPR020613
EuglossaDilemma_001188-T1	db_xref	InterPro:IPR020615
EuglossaDilemma_001188-T1	go_function	transferase activity, transferring acyl groups other than amino-acyl groups|0016747||IEA
EuglossaDilemma_001188-T1	go_function	transferase activity, transferring acyl groups|0016746||IEA
EuglossaDilemma_001192-T1	db_xref	InterPro:IPR000008
EuglossaDilemma_001192-T1	db_xref	InterPro:IPR035892
EuglossaDilemma_001192-T1	db_xref	InterPro:IPR013583
EuglossaDilemma_001911-T1	db_xref	InterPro:IPR011547
EuglossaDilemma_001911-T1	db_xref	InterPro:IPR002645
EuglossaDilemma_001911-T1	db_xref	InterPro:IPR001902
EuglossaDilemma_001911-T1	db_xref	InterPro:IPR036513
EuglossaDilemma_001911-T1	go_component	integral component of membrane|0016021||IEA
EuglossaDilemma_001911-T1	go_process	sulfate transport|0008272||IEA
EuglossaDilemma_001911-T1	go_function	sulfate transmembrane transporter activity|0015116||IEA
EuglossaDilemma_001911-T1	go_process	transmembrane transport|0055085||IEA
EuglossaDilemma_001911-T1	go_component	membrane|0016020||IEA
EuglossaDilemma_001911-T1	go_function	secondary active sulfate transmembrane transporter activity|0008271||IEA
EuglossaDilemma_001846-T1	db_xref	InterPro:IPR015917
EuglossaDilemma_001846-T1	db_xref	InterPro:IPR002398
EuglossaDilemma_001846-T1	db_xref	InterPro:IPR016129
EuglossaDilemma_001846-T1	db_xref	InterPro:IPR033139
EuglossaDilemma_001846-T1	db_xref	InterPro:IPR002138
EuglossaDilemma_001846-T1	db_xref	InterPro:IPR001309
EuglossaDilemma_001846-T1	db_xref	InterPro:IPR029030
EuglossaDilemma_001846-T1	go_function	cysteine-type peptidase activity|0008234||IEA
EuglossaDilemma_001846-T1	go_function	cysteine-type endopeptidase activity|0004197||IEA
EuglossaDilemma_001846-T1	go_process	proteolysis|0006508||IEA
EuglossaDilemma_001015-T1	db_xref	InterPro:IPR023088
EuglossaDilemma_001015-T1	db_xref	InterPro:IPR003607
EuglossaDilemma_001015-T1	db_xref	InterPro:IPR002073
EuglossaDilemma_001015-T1	db_xref	InterPro:IPR013706
EuglossaDilemma_001015-T1	db_xref	InterPro:IPR036971
EuglossaDilemma_001015-T1	db_xref	InterPro:IPR023174
EuglossaDilemma_001015-T1	go_function	phosphoric diester hydrolase activity|0008081||IEA
EuglossaDilemma_001015-T1	go_process	signal transduction|0007165||IEA
EuglossaDilemma_001015-T1	go_function	3',5'-cyclic-nucleotide phosphodiesterase activity|0004114||IEA
EuglossaDilemma_001342-T1	db_xref	InterPro:IPR011701
EuglossaDilemma_001342-T1	db_xref	InterPro:IPR036259
EuglossaDilemma_001342-T1	go_function	transmembrane transporter activity|0022857||IEA
EuglossaDilemma_001342-T1	go_process	transmembrane transport|0055085||IEA
EuglossaDilemma_001711-T1	db_xref	InterPro:IPR036895
EuglossaDilemma_001711-T1	db_xref	InterPro:IPR005122
EuglossaDilemma_001711-T1	db_xref	InterPro:IPR039134
EuglossaDilemma_001711-T1	go_function	single-strand selective uracil DNA N-glycosylase activity|0017065||IEA
EuglossaDilemma_001711-T1	go_process	base-excision repair|0006284||IEA
EuglossaDilemma_001043-T1	db_xref	InterPro:IPR023584
EuglossaDilemma_001043-T1	db_xref	InterPro:IPR002661
EuglossaDilemma_001043-T1	db_xref	InterPro:IPR036191
EuglossaDilemma_001043-T1	go_process	translation|0006412||IEA
EuglossaDilemma_001073-T1	db_xref	InterPro:IPR032675
EuglossaDilemma_001304-T1	db_xref	InterPro:IPR004457
EuglossaDilemma_001304-T1	db_xref	InterPro:IPR042452
EuglossaDilemma_001304-T1	db_xref	InterPro:IPR042451
EuglossaDilemma_001304-T1	db_xref	InterPro:IPR040141
EuglossaDilemma_001304-T1	go_function	zinc ion binding|0008270||IEA
EuglossaDilemma_001688-T1	db_xref	InterPro:IPR027443
EuglossaDilemma_001688-T1	db_xref	InterPro:IPR026992
EuglossaDilemma_001688-T1	db_xref	InterPro:IPR005123
EuglossaDilemma_001688-T1	go_function	oxidoreductase activity|0016491||IEA
EuglossaDilemma_001688-T1	go_process	oxidation-reduction process|0055114||IEA
EuglossaDilemma_001004-T1	db_xref	InterPro:IPR007315
EuglossaDilemma_001004-T1	go_function	alpha-1,6-mannosyltransferase activity|0000009||IEA
EuglossaDilemma_001004-T1	go_function	glycolipid mannosyltransferase activity|0004376||IEA
EuglossaDilemma_001004-T1	go_process	GPI anchor biosynthetic process|0006506||IEA
EuglossaDilemma_001267-T1	db_xref	InterPro:IPR036249
EuglossaDilemma_001267-T1	db_xref	InterPro:IPR013766
EuglossaDilemma_001425-T1	db_xref	InterPro:IPR028260
EuglossaDilemma_001939-T1	db_xref	InterPro:IPR000949
EuglossaDilemma_001939-T1	db_xref	InterPro:IPR001005
EuglossaDilemma_001939-T1	db_xref	InterPro:IPR000679
EuglossaDilemma_001939-T1	db_xref	InterPro:IPR002951
EuglossaDilemma_001939-T1	db_xref	InterPro:IPR017884
EuglossaDilemma_001939-T1	db_xref	InterPro:IPR009057
EuglossaDilemma_001939-T1	go_process	regulation of transcription, DNA-templated|0006355||IEA
EuglossaDilemma_001939-T1	go_function	zinc ion binding|0008270||IEA
EuglossaDilemma_001939-T1	go_function	sequence-specific DNA binding|0043565||IEA
EuglossaDilemma_001146-T1	db_xref	InterPro:IPR001611
EuglossaDilemma_001146-T1	db_xref	InterPro:IPR032675
EuglossaDilemma_001146-T1	db_xref	InterPro:IPR009109
EuglossaDilemma_001146-T1	db_xref	InterPro:IPR036720
EuglossaDilemma_001146-T1	go_function	protein binding|0005515||IEA
EuglossaDilemma_001146-T1	go_function	GTPase activator activity|0005096||IEA
EuglossaDilemma_001146-T1	go_process	signal transduction|0007165||IEA
EuglossaDilemma_001714-T1	db_xref	InterPro:IPR006696
EuglossaDilemma_001339-T1	db_xref	InterPro:IPR016009
EuglossaDilemma_001339-T1	db_xref	InterPro:IPR038459
EuglossaDilemma_001339-T1	db_xref	InterPro:IPR007356
EuglossaDilemma_001339-T1	db_xref	InterPro:IPR025812
EuglossaDilemma_001339-T1	db_xref	InterPro:IPR028564
EuglossaDilemma_001339-T1	go_process	tRNA processing|0008033||IEA
EuglossaDilemma_001339-T1	go_component	mitochondrion|0005739||IEA
EuglossaDilemma_001564-T1	db_xref	InterPro:IPR000719
EuglossaDilemma_001564-T1	db_xref	InterPro:IPR008271
EuglossaDilemma_001564-T1	db_xref	InterPro:IPR017441
EuglossaDilemma_001564-T1	db_xref	InterPro:IPR039154
EuglossaDilemma_001564-T1	db_xref	InterPro:IPR011009
EuglossaDilemma_001564-T1	go_process	protein phosphorylation|0006468||IEA
EuglossaDilemma_001564-T1	go_function	protein kinase activity|0004672||IEA
EuglossaDilemma_001564-T1	go_function	ATP binding|0005524||IEA
EuglossaDilemma_001564-T1	go_process	glucose homeostasis|0042593||IEA
EuglossaDilemma_001564-T1	go_function	protein kinase activator activity|0030295||IEA
EuglossaDilemma_001564-T1	go_process	establishment of cell polarity|0030010||IEA
EuglossaDilemma_001564-T1	go_process	regulation of cell growth|0001558||IEA
EuglossaDilemma_001564-T1	go_function	protein serine/threonine kinase activity|0004674||IEA
EuglossaDilemma_001905-T1	db_xref	InterPro:IPR019155
EuglossaDilemma_001905-T1	db_xref	InterPro:IPR039272
EuglossaDilemma_001412-T1	db_xref	InterPro:IPR004853
EuglossaDilemma_001966-T1	db_xref	InterPro:IPR016449
EuglossaDilemma_001966-T1	db_xref	InterPro:IPR013518
EuglossaDilemma_001966-T1	db_xref	InterPro:IPR040445
EuglossaDilemma_001966-T1	db_xref	InterPro:IPR041647
EuglossaDilemma_001966-T1	db_xref	InterPro:IPR014756
EuglossaDilemma_001966-T1	go_component	integral component of membrane|0016021||IEA
EuglossaDilemma_001966-T1	go_process	potassium ion transport|0006813||IEA
EuglossaDilemma_001966-T1	go_function	inward rectifier potassium channel activity|0005242||IEA
EuglossaDilemma_001455-T1	db_xref	InterPro:IPR008972
EuglossaDilemma_001455-T1	db_xref	InterPro:IPR011706
EuglossaDilemma_001455-T1	db_xref	InterPro:IPR011707
EuglossaDilemma_001455-T1	db_xref	InterPro:IPR001117
EuglossaDilemma_001455-T1	db_xref	InterPro:IPR033138
EuglossaDilemma_001455-T1	db_xref	InterPro:IPR002355
EuglossaDilemma_001455-T1	go_function	oxidoreductase activity|0016491||IEA
EuglossaDilemma_001455-T1	go_process	oxidation-reduction process|0055114||IEA
EuglossaDilemma_001455-T1	go_function	copper ion binding|0005507||IEA
EuglossaDilemma_001582-T1	db_xref	InterPro:IPR036458
EuglossaDilemma_001582-T1	db_xref	InterPro:IPR001991
EuglossaDilemma_001582-T1	go_component	integral component of membrane|0016021||IEA
EuglossaDilemma_001582-T1	go_function	symporter activity|0015293||IEA
EuglossaDilemma_001287-T1	db_xref	InterPro:IPR000210
EuglossaDilemma_001287-T1	db_xref	InterPro:IPR006652
EuglossaDilemma_001287-T1	db_xref	InterPro:IPR015915
EuglossaDilemma_001287-T1	db_xref	InterPro:IPR011333
EuglossaDilemma_001287-T1	go_function	protein binding|0005515||IEA
EuglossaDilemma_001717-T1	db_xref	InterPro:IPR003674
EuglossaDilemma_001717-T1	go_function	oligosaccharyl transferase activity|0004576||IEA
EuglossaDilemma_001717-T1	go_process	protein glycosylation|0006486||IEA
EuglossaDilemma_001717-T1	go_component	membrane|0016020||IEA
EuglossaDilemma_001135-T1	db_xref	InterPro:IPR002401
EuglossaDilemma_001135-T1	db_xref	InterPro:IPR001128
EuglossaDilemma_001135-T1	db_xref	InterPro:IPR036396
EuglossaDilemma_001135-T1	db_xref	InterPro:IPR017972
EuglossaDilemma_001135-T1	go_function	oxidoreductase activity, acting on paired donors, with incorporation or reduction of molecular oxygen|0016705||IEA
EuglossaDilemma_001135-T1	go_function	heme binding|0020037||IEA
EuglossaDilemma_001135-T1	go_function	iron ion binding|0005506||IEA
EuglossaDilemma_001135-T1	go_process	oxidation-reduction process|0055114||IEA
EuglossaDilemma_001400-T1	db_xref	InterPro:IPR011989
EuglossaDilemma_001400-T1	db_xref	InterPro:IPR040108
EuglossaDilemma_001400-T1	db_xref	InterPro:IPR016024
EuglossaDilemma_001143-T1	db_xref	InterPro:IPR029055
EuglossaDilemma_001143-T1	db_xref	InterPro:IPR001353
EuglossaDilemma_001143-T1	db_xref	InterPro:IPR035202
EuglossaDilemma_001143-T1	db_xref	InterPro:IPR023333
EuglossaDilemma_001143-T1	go_process	proteolysis involved in cellular protein catabolic process|0051603||IEA
EuglossaDilemma_001143-T1	go_component	proteasome core complex|0005839||IEA
EuglossaDilemma_001143-T1	go_function	threonine-type endopeptidase activity|0004298||IEA
EuglossaDilemma_001313-T1	db_xref	InterPro:IPR012446
EuglossaDilemma_001313-T1	db_xref	InterPro:IPR038350
EuglossaDilemma_001422-T1	db_xref	InterPro:IPR026163
EuglossaDilemma_001133-T1	db_xref	InterPro:IPR011430
EuglossaDilemma_001133-T1	db_xref	InterPro:IPR016024
EuglossaDilemma_001457-T1	db_xref	InterPro:IPR001359
EuglossaDilemma_001457-T1	db_xref	InterPro:IPR013815
EuglossaDilemma_001457-T1	db_xref	InterPro:IPR020897
EuglossaDilemma_001457-T1	db_xref	InterPro:IPR020898
EuglossaDilemma_001457-T1	db_xref	InterPro:IPR016185
EuglossaDilemma_001457-T1	go_process	neurotransmitter secretion|0007269||IEA
EuglossaDilemma_001457-T1	go_component	synaptic vesicle|0008021||IEA
EuglossaDilemma_001457-T1	go_function	ATP binding|0005524||IEA
EuglossaDilemma_001801-T1	db_xref	InterPro:IPR013087
EuglossaDilemma_001801-T1	db_xref	InterPro:IPR022755
EuglossaDilemma_001801-T1	db_xref	InterPro:IPR036236
EuglossaDilemma_001783-T1	db_xref	InterPro:IPR012934
EuglossaDilemma_001783-T1	db_xref	InterPro:IPR013087
EuglossaDilemma_001783-T1	db_xref	InterPro:IPR036236
EuglossaDilemma_001783-T1	go_function	zinc ion binding|0008270||IEA
EuglossaDilemma_001783-T1	go_component	nucleus|0005634||IEA
EuglossaDilemma_001727-T1	db_xref	InterPro:IPR039302
EuglossaDilemma_001727-T1	go_function	microtubule binding|0008017||IEA
EuglossaDilemma_001727-T1	go_process	microtubule cytoskeleton organization|0000226||IEA
EuglossaDilemma_001720-T1	db_xref	InterPro:IPR020070
EuglossaDilemma_001720-T1	db_xref	InterPro:IPR036935
EuglossaDilemma_001720-T1	db_xref	InterPro:IPR000244
EuglossaDilemma_001720-T1	db_xref	InterPro:IPR009027
EuglossaDilemma_001720-T1	go_component	ribosome|0005840||IEA
EuglossaDilemma_001720-T1	go_function	structural constituent of ribosome|0003735||IEA
EuglossaDilemma_001720-T1	go_process	translation|0006412||IEA
EuglossaDilemma_001985-T1	db_xref	InterPro:IPR011701
EuglossaDilemma_001985-T1	db_xref	InterPro:IPR020846
EuglossaDilemma_001985-T1	db_xref	InterPro:IPR036259
EuglossaDilemma_001985-T1	go_function	transmembrane transporter activity|0022857||IEA
EuglossaDilemma_001985-T1	go_process	transmembrane transport|0055085||IEA
EuglossaDilemma_001147-T1	db_xref	InterPro:IPR001487
EuglossaDilemma_001147-T1	db_xref	InterPro:IPR036427
EuglossaDilemma_001147-T1	go_function	protein binding|0005515||IEA
EuglossaDilemma_001149-T1	db_xref	InterPro:IPR007483
EuglossaDilemma_001149-T1	db_xref	InterPro:IPR016024
EuglossaDilemma_001848-T1	db_xref	InterPro:IPR013083
EuglossaDilemma_001848-T1	db_xref	InterPro:IPR004181
EuglossaDilemma_001848-T1	go_function	zinc ion binding|0008270||IEA
EuglossaDilemma_001883-T1	db_xref	InterPro:IPR026258
EuglossaDilemma_001883-T1	db_xref	InterPro:IPR038253
EuglossaDilemma_001883-T1	db_xref	InterPro:IPR034652
EuglossaDilemma_001883-T1	go_component	signal recognition particle, endoplasmic reticulum targeting|0005786||IEA
EuglossaDilemma_001883-T1	go_function	endoplasmic reticulum signal peptide binding|0030942||IEA
EuglossaDilemma_001883-T1	go_function	7S RNA binding|0008312||IEA
EuglossaDilemma_001883-T1	go_function	signal recognition particle binding|0005047||IEA
EuglossaDilemma_001883-T1	go_process	SRP-dependent cotranslational protein targeting to membrane|0006614||IEA
EuglossaDilemma_001883-T1	go_function	RNA binding|0003723||IEA
EuglossaDilemma_001943-T1	db_xref	InterPro:IPR000582
EuglossaDilemma_001943-T1	db_xref	InterPro:IPR029033
EuglossaDilemma_001943-T1	db_xref	InterPro:IPR000560
EuglossaDilemma_001943-T1	db_xref	InterPro:IPR014352
EuglossaDilemma_001943-T1	db_xref	InterPro:IPR029630
EuglossaDilemma_001943-T1	db_xref	InterPro:IPR035984
EuglossaDilemma_001943-T1	go_function	fatty-acyl-CoA binding|0000062||IEA
EuglossaDilemma_001943-T1	go_function	acid phosphatase activity|0003993||IEA
EuglossaDilemma_001151-T1	db_xref	InterPro:IPR000504
EuglossaDilemma_001151-T1	db_xref	InterPro:IPR012677
EuglossaDilemma_001151-T1	db_xref	InterPro:IPR033102
EuglossaDilemma_001151-T1	db_xref	InterPro:IPR034637
EuglossaDilemma_001151-T1	db_xref	InterPro:IPR035979
EuglossaDilemma_001151-T1	go_function	nucleic acid binding|0003676||IEA
EuglossaDilemma_001151-T1	go_process	regulation of transcription, DNA-templated|0006355||IEA
EuglossaDilemma_001151-T1	go_component	NELF complex|0032021||IEA
EuglossaDilemma_001578-T1	db_xref	InterPro:IPR004895
EuglossaDilemma_001475-T1	db_xref	InterPro:IPR009231
EuglossaDilemma_001232-T1	db_xref	InterPro:IPR000812
EuglossaDilemma_001232-T1	db_xref	InterPro:IPR013763
EuglossaDilemma_001232-T1	db_xref	InterPro:IPR013137
EuglossaDilemma_001232-T1	db_xref	InterPro:IPR013150
EuglossaDilemma_001232-T1	db_xref	InterPro:IPR023486
EuglossaDilemma_001232-T1	db_xref	InterPro:IPR036915
EuglossaDilemma_001232-T1	go_process	transcription preinitiation complex assembly|0070897||IEA
EuglossaDilemma_001232-T1	go_process	DNA-templated transcription, initiation|0006352||IEA
EuglossaDilemma_001232-T1	go_function	TBP-class protein binding|0017025||IEA
EuglossaDilemma_001649-T1	db_xref	InterPro:IPR024079
EuglossaDilemma_001649-T1	db_xref	InterPro:IPR018497
EuglossaDilemma_001649-T1	db_xref	InterPro:IPR000718
EuglossaDilemma_001649-T1	go_function	metallopeptidase activity|0008237||IEA
EuglossaDilemma_001649-T1	go_process	proteolysis|0006508||IEA
EuglossaDilemma_001649-T1	go_function	metalloendopeptidase activity|0004222||IEA
EuglossaDilemma_001657-T1	db_xref	InterPro:IPR025977
EuglossaDilemma_001657-T1	db_xref	InterPro:IPR011989
EuglossaDilemma_001657-T1	db_xref	InterPro:IPR027165
EuglossaDilemma_001657-T1	db_xref	InterPro:IPR016024
EuglossaDilemma_001657-T1	go_component	condensin complex|0000796||IEA
EuglossaDilemma_001657-T1	go_process	mitotic chromosome condensation|0007076||IEA
EuglossaDilemma_001184-T1	db_xref	InterPro:IPR009072
EuglossaDilemma_001184-T1	db_xref	InterPro:IPR003958
EuglossaDilemma_001184-T1	db_xref	InterPro:IPR003956
EuglossaDilemma_001184-T1	go_function	protein heterodimerization activity|0046982||IEA
EuglossaDilemma_001184-T1	go_process	regulation of transcription, DNA-templated|0006355||IEA
EuglossaDilemma_001184-T1	go_function	sequence-specific DNA binding|0043565||IEA
EuglossaDilemma_001184-T1	go_component	nucleus|0005634||IEA
EuglossaDilemma_001214-T1	db_xref	InterPro:IPR001841
EuglossaDilemma_001214-T1	db_xref	InterPro:IPR039512
EuglossaDilemma_001214-T1	db_xref	InterPro:IPR008913
EuglossaDilemma_001214-T1	db_xref	InterPro:IPR013083
EuglossaDilemma_001214-T1	db_xref	InterPro:IPR017921
EuglossaDilemma_001214-T1	db_xref	InterPro:IPR037275
EuglossaDilemma_001214-T1	db_xref	InterPro:IPR037274
EuglossaDilemma_001214-T1	go_function	zinc ion binding|0008270||IEA
EuglossaDilemma_001828-T1	db_xref	InterPro:IPR001382
EuglossaDilemma_001828-T1	db_xref	InterPro:IPR012341
EuglossaDilemma_001828-T1	db_xref	InterPro:IPR036026
EuglossaDilemma_001828-T1	go_function	mannosyl-oligosaccharide 1,2-alpha-mannosidase activity|0004571||IEA
EuglossaDilemma_001828-T1	go_function	calcium ion binding|0005509||IEA
EuglossaDilemma_001828-T1	go_component	membrane|0016020||IEA
EuglossaDilemma_001828-T1	go_process	carbohydrate metabolic process|0005975||IEA
EuglossaDilemma_001415-T1	db_xref	InterPro:IPR001965
EuglossaDilemma_001415-T1	db_xref	InterPro:IPR001660
EuglossaDilemma_001415-T1	db_xref	InterPro:IPR013083
EuglossaDilemma_001415-T1	db_xref	InterPro:IPR019787
EuglossaDilemma_001415-T1	db_xref	InterPro:IPR013761
EuglossaDilemma_001415-T1	db_xref	InterPro:IPR011011
EuglossaDilemma_001415-T1	go_function	protein binding|0005515||IEA
EuglossaDilemma_001169-T1	db_xref	InterPro:IPR012496
EuglossaDilemma_001169-T1	db_xref	InterPro:IPR038900
EuglossaDilemma_001169-T1	go_component	integral component of membrane|0016021||IEA
EuglossaDilemma_001169-T1	go_component	integral component of plasma membrane|0005887||IEA
EuglossaDilemma_001738-T1	db_xref	InterPro:IPR003591
EuglossaDilemma_001738-T1	db_xref	InterPro:IPR032675
EuglossaDilemma_001738-T1	db_xref	InterPro:IPR001611
EuglossaDilemma_001738-T1	go_function	protein binding|0005515||IEA
EuglossaDilemma_001977-T1	db_xref	InterPro:IPR001805
EuglossaDilemma_001977-T1	db_xref	InterPro:IPR029056
EuglossaDilemma_001977-T1	db_xref	InterPro:IPR011611
EuglossaDilemma_001977-T1	db_xref	InterPro:IPR002173
EuglossaDilemma_001977-T1	go_function	adenosine kinase activity|0004001||IEA
EuglossaDilemma_001977-T1	go_process	purine ribonucleoside salvage|0006166||IEA
EuglossaDilemma_001977-T1	go_function	phosphotransferase activity, alcohol group as acceptor|0016773||IEA
EuglossaDilemma_001091-T1	db_xref	InterPro:IPR029057
EuglossaDilemma_001091-T1	db_xref	InterPro:IPR005946
EuglossaDilemma_001091-T1	db_xref	InterPro:IPR029099
EuglossaDilemma_001091-T1	db_xref	InterPro:IPR000842
EuglossaDilemma_001091-T1	db_xref	InterPro:IPR000836
EuglossaDilemma_001091-T1	go_function	magnesium ion binding|0000287||IEA
EuglossaDilemma_001091-T1	go_function	ribose phosphate diphosphokinase activity|0004749||IEA
EuglossaDilemma_001091-T1	go_process	nucleotide biosynthetic process|0009165||IEA
EuglossaDilemma_001091-T1	go_process	ribonucleoside monophosphate biosynthetic process|0009156||IEA
EuglossaDilemma_001091-T1	go_process	cellular biosynthetic process|0044249||IEA
EuglossaDilemma_001091-T1	go_process	nucleoside metabolic process|0009116||IEA
EuglossaDilemma_001966-T2	db_xref	InterPro:IPR016449
EuglossaDilemma_001966-T2	db_xref	InterPro:IPR013518
EuglossaDilemma_001966-T2	db_xref	InterPro:IPR040445
EuglossaDilemma_001966-T2	db_xref	InterPro:IPR041647
EuglossaDilemma_001966-T2	db_xref	InterPro:IPR014756
EuglossaDilemma_001966-T2	go_component	integral component of membrane|0016021||IEA
EuglossaDilemma_001966-T2	go_process	potassium ion transport|0006813||IEA
EuglossaDilemma_001966-T2	go_function	inward rectifier potassium channel activity|0005242||IEA
EuglossaDilemma_001799-T1	db_xref	InterPro:IPR013087
EuglossaDilemma_001799-T1	db_xref	InterPro:IPR036236
EuglossaDilemma_001185-T1	db_xref	InterPro:IPR012762
EuglossaDilemma_001185-T1	db_xref	InterPro:IPR013718
EuglossaDilemma_001185-T1	go_function	lipid binding|0008289||IEA
EuglossaDilemma_001185-T1	go_process	ubiquinone biosynthetic process|0006744||IEA
EuglossaDilemma_001034-T1	db_xref	InterPro:IPR001881
EuglossaDilemma_001034-T1	db_xref	InterPro:IPR000742
EuglossaDilemma_001034-T1	db_xref	InterPro:IPR018097
EuglossaDilemma_001034-T1	db_xref	InterPro:IPR000152
EuglossaDilemma_001034-T1	go_function	calcium ion binding|0005509||IEA
EuglossaDilemma_001044-T1	db_xref	InterPro:IPR004839
EuglossaDilemma_001044-T1	db_xref	InterPro:IPR015421
EuglossaDilemma_001044-T1	db_xref	InterPro:IPR015422
EuglossaDilemma_001044-T1	db_xref	InterPro:IPR015424
EuglossaDilemma_001044-T1	go_process	biosynthetic process|0009058||IEA
EuglossaDilemma_001044-T1	go_function	pyridoxal phosphate binding|0030170||IEA
EuglossaDilemma_001044-T1	go_function	catalytic activity|0003824||IEA
EuglossaDilemma_001006-T1	db_xref	InterPro:IPR003689
EuglossaDilemma_001006-T1	go_function	metal ion transmembrane transporter activity|0046873||IEA
EuglossaDilemma_001006-T1	go_process	transmembrane transport|0055085||IEA
EuglossaDilemma_001006-T1	go_process	metal ion transport|0030001||IEA
EuglossaDilemma_001006-T1	go_component	membrane|0016020||IEA
EuglossaDilemma_001699-T1	db_xref	InterPro:IPR025799
EuglossaDilemma_001699-T1	db_xref	InterPro:IPR029063
EuglossaDilemma_001699-T1	go_function	protein-arginine N-methyltransferase activity|0016274||IEA
EuglossaDilemma_001699-T1	go_process	peptidyl-arginine methylation|0018216||IEA
EuglossaDilemma_001496-T1	db_xref	InterPro:IPR001478
EuglossaDilemma_001496-T1	db_xref	InterPro:IPR036034
EuglossaDilemma_001496-T1	go_function	protein binding|0005515||IEA
EuglossaDilemma_001144-T1	db_xref	InterPro:IPR001387
EuglossaDilemma_001144-T1	db_xref	InterPro:IPR010982
EuglossaDilemma_001144-T1	db_xref	InterPro:IPR013729
EuglossaDilemma_001144-T1	go_function	DNA binding|0003677||IEA
EuglossaDilemma_001263-T1	db_xref	InterPro:IPR001128
EuglossaDilemma_001263-T1	db_xref	InterPro:IPR002401
EuglossaDilemma_001263-T1	db_xref	InterPro:IPR036396
EuglossaDilemma_001263-T1	db_xref	InterPro:IPR017972
EuglossaDilemma_001263-T1	go_function	oxidoreductase activity, acting on paired donors, with incorporation or reduction of molecular oxygen|0016705||IEA
EuglossaDilemma_001263-T1	go_function	heme binding|0020037||IEA
EuglossaDilemma_001263-T1	go_process	oxidation-reduction process|0055114||IEA
EuglossaDilemma_001263-T1	go_function	iron ion binding|0005506||IEA
EuglossaDilemma_001331-T1	db_xref	InterPro:IPR006638
EuglossaDilemma_001331-T1	db_xref	InterPro:IPR038135
EuglossaDilemma_001331-T1	db_xref	InterPro:IPR005839
EuglossaDilemma_001331-T1	db_xref	InterPro:IPR002792
EuglossaDilemma_001331-T1	db_xref	InterPro:IPR007197
EuglossaDilemma_001331-T1	db_xref	InterPro:IPR023404
EuglossaDilemma_001331-T1	db_xref	InterPro:IPR013848
EuglossaDilemma_001331-T1	db_xref	InterPro:IPR006463
EuglossaDilemma_001331-T1	db_xref	InterPro:IPR020612
EuglossaDilemma_001331-T1	go_function	catalytic activity|0003824||IEA
EuglossaDilemma_001331-T1	go_function	iron-sulfur cluster binding|0051536||IEA
EuglossaDilemma_001331-T1	go_process	tRNA modification|0006400||IEA
EuglossaDilemma_001331-T1	go_function	transferase activity|0016740||IEA
EuglossaDilemma_001331-T1	go_function	4 iron, 4 sulfur cluster binding|0051539||IEA
EuglossaDilemma_001331-T1	go_function	methylthiotransferase activity|0035596||IEA
EuglossaDilemma_001116-T1	db_xref	InterPro:IPR008775
EuglossaDilemma_001269-T1	db_xref	InterPro:IPR000483
EuglossaDilemma_001269-T1	db_xref	InterPro:IPR003591
EuglossaDilemma_001269-T1	db_xref	InterPro:IPR032675
EuglossaDilemma_001269-T1	db_xref	InterPro:IPR001611
EuglossaDilemma_001269-T1	db_xref	InterPro:IPR013783
EuglossaDilemma_001269-T1	db_xref	InterPro:IPR003961
EuglossaDilemma_001269-T1	db_xref	InterPro:IPR036116
EuglossaDilemma_001269-T1	go_function	protein binding|0005515||IEA
EuglossaDilemma_001118-T1	db_xref	InterPro:IPR002562
EuglossaDilemma_001118-T1	db_xref	InterPro:IPR002782
EuglossaDilemma_001118-T1	db_xref	InterPro:IPR036397
EuglossaDilemma_001118-T1	db_xref	InterPro:IPR037432
EuglossaDilemma_001118-T1	db_xref	InterPro:IPR012337
EuglossaDilemma_001118-T1	go_process	nucleobase-containing compound metabolic process|0006139||IEA
EuglossaDilemma_001118-T1	go_function	3'-5' exonuclease activity|0008408||IEA
EuglossaDilemma_001118-T1	go_function	nucleic acid binding|0003676||IEA
EuglossaDilemma_001768-T1	db_xref	InterPro:IPR002110
EuglossaDilemma_001768-T1	db_xref	InterPro:IPR020683
EuglossaDilemma_001768-T1	db_xref	InterPro:IPR036770
EuglossaDilemma_001768-T1	go_function	protein binding|0005515||IEA
EuglossaDilemma_001942-T1	db_xref	InterPro:IPR001781
EuglossaDilemma_001083-T1	db_xref	InterPro:IPR033753
EuglossaDilemma_001083-T1	db_xref	InterPro:IPR017453
EuglossaDilemma_001083-T1	db_xref	InterPro:IPR002930
EuglossaDilemma_001083-T1	db_xref	InterPro:IPR000089
EuglossaDilemma_001083-T1	db_xref	InterPro:IPR011053
EuglossaDilemma_001083-T1	go_component	glycine cleavage complex|0005960||IEA
EuglossaDilemma_001083-T1	go_process	glycine decarboxylation via glycine cleavage system|0019464||IEA
EuglossaDilemma_001452-T1	db_xref	InterPro:IPR003591
EuglossaDilemma_001452-T1	db_xref	InterPro:IPR000483
EuglossaDilemma_001452-T1	db_xref	InterPro:IPR032675
EuglossaDilemma_001646-T1	db_xref	InterPro:IPR001245
EuglossaDilemma_001646-T1	db_xref	InterPro:IPR015940
EuglossaDilemma_001646-T1	db_xref	InterPro:IPR020635
EuglossaDilemma_001646-T1	db_xref	InterPro:IPR001452
EuglossaDilemma_001646-T1	db_xref	InterPro:IPR032065
EuglossaDilemma_001646-T1	db_xref	InterPro:IPR037085
EuglossaDilemma_001646-T1	db_xref	InterPro:IPR015116
EuglossaDilemma_001646-T1	db_xref	InterPro:IPR017441
EuglossaDilemma_001646-T1	db_xref	InterPro:IPR008266
EuglossaDilemma_001646-T1	db_xref	InterPro:IPR000719
EuglossaDilemma_001646-T1	db_xref	InterPro:IPR011009
EuglossaDilemma_001646-T1	db_xref	InterPro:IPR036028
EuglossaDilemma_001646-T1	go_process	protein phosphorylation|0006468||IEA
EuglossaDilemma_001646-T1	go_function	protein kinase activity|0004672||IEA
EuglossaDilemma_001646-T1	go_function	protein tyrosine kinase activity|0004713||IEA
EuglossaDilemma_001646-T1	go_function	protein binding|0005515||IEA
EuglossaDilemma_001646-T1	go_function	ATP binding|0005524||IEA
EuglossaDilemma_001869-T1	db_xref	InterPro:IPR000192
EuglossaDilemma_001869-T1	db_xref	InterPro:IPR015422
EuglossaDilemma_001869-T1	db_xref	InterPro:IPR015421
EuglossaDilemma_001869-T1	db_xref	InterPro:IPR022278
EuglossaDilemma_001869-T1	db_xref	InterPro:IPR015424
EuglossaDilemma_001869-T1	go_function	catalytic activity|0003824||IEA
EuglossaDilemma_001869-T1	go_process	L-serine biosynthetic process|0006564||IEA
EuglossaDilemma_001869-T1	go_function	O-phospho-L-serine:2-oxoglutarate aminotransferase activity|0004648||IEA
EuglossaDilemma_001207-T1	db_xref	InterPro:IPR010442
EuglossaDilemma_001207-T1	go_function	zinc ion binding|0008270||IEA
EuglossaDilemma_001770-T1	db_xref	InterPro:IPR001253
EuglossaDilemma_001770-T1	db_xref	InterPro:IPR006196
EuglossaDilemma_001770-T1	db_xref	InterPro:IPR018104
EuglossaDilemma_001770-T1	db_xref	InterPro:IPR012340
EuglossaDilemma_001770-T1	go_process	translational initiation|0006413||IEA
EuglossaDilemma_001770-T1	go_function	translation initiation factor activity|0003743||IEA
EuglossaDilemma_001770-T1	go_function	RNA binding|0003723||IEA
EuglossaDilemma_001423-T1	db_xref	InterPro:IPR000301
EuglossaDilemma_001423-T1	db_xref	InterPro:IPR008952
EuglossaDilemma_001423-T1	db_xref	InterPro:IPR018499
EuglossaDilemma_001423-T1	go_component	integral component of membrane|0016021||IEA
EuglossaDilemma_001500-T1	db_xref	InterPro:IPR008145
EuglossaDilemma_001500-T1	db_xref	InterPro:IPR001478
EuglossaDilemma_001500-T1	db_xref	InterPro:IPR001452
EuglossaDilemma_001500-T1	db_xref	InterPro:IPR036034
EuglossaDilemma_001500-T1	db_xref	InterPro:IPR020590
EuglossaDilemma_001500-T1	db_xref	InterPro:IPR008144
EuglossaDilemma_001500-T1	db_xref	InterPro:IPR036028
EuglossaDilemma_001500-T1	db_xref	InterPro:IPR027417
EuglossaDilemma_001500-T1	go_function	protein binding|0005515||IEA
EuglossaDilemma_001203-T1	db_xref	InterPro:IPR015897
EuglossaDilemma_001203-T1	db_xref	InterPro:IPR004119
EuglossaDilemma_001203-T1	db_xref	InterPro:IPR011009
EuglossaDilemma_001648-T1	db_xref	InterPro:IPR018497
EuglossaDilemma_001648-T1	db_xref	InterPro:IPR024079
EuglossaDilemma_001648-T1	db_xref	InterPro:IPR042089
EuglossaDilemma_001648-T1	db_xref	InterPro:IPR008753
EuglossaDilemma_001648-T1	db_xref	InterPro:IPR000718
EuglossaDilemma_001648-T1	go_process	proteolysis|0006508||IEA
EuglossaDilemma_001648-T1	go_function	metalloendopeptidase activity|0004222||IEA
EuglossaDilemma_001648-T1	go_function	metallopeptidase activity|0008237||IEA
EuglossaDilemma_001262-T1	db_xref	InterPro:IPR018870
EuglossaDilemma_001262-T1	db_xref	InterPro:IPR016024
EuglossaDilemma_001409-T1	db_xref	InterPro:IPR041042
EuglossaDilemma_001409-T1	db_xref	InterPro:IPR013083
EuglossaDilemma_001409-T1	db_xref	InterPro:IPR040383
EuglossaDilemma_001409-T1	db_xref	InterPro:IPR017907
EuglossaDilemma_001409-T1	db_xref	InterPro:IPR001841
EuglossaDilemma_001409-T1	db_xref	InterPro:IPR040380
EuglossaDilemma_001409-T1	go_function	ubiquitin protein ligase activity|0061630||IEA
EuglossaDilemma_001409-T1	go_process	protein ubiquitination|0016567||IEA
EuglossaDilemma_001181-T1	db_xref	InterPro:IPR013238
EuglossaDilemma_001181-T1	db_xref	InterPro:IPR004519
EuglossaDilemma_001181-T1	db_xref	InterPro:IPR036898
EuglossaDilemma_001181-T1	db_xref	InterPro:IPR005576
EuglossaDilemma_001181-T1	db_xref	InterPro:IPR012340
EuglossaDilemma_001181-T1	go_function	DNA-directed 5'-3' RNA polymerase activity|0003899||IEA
EuglossaDilemma_001181-T1	go_function	DNA binding|0003677||IEA
EuglossaDilemma_001181-T1	go_process	transcription, DNA-templated|0006351||IEA
EuglossaDilemma_001938-T1	db_xref	InterPro:IPR006287
EuglossaDilemma_001938-T1	db_xref	InterPro:IPR029062
EuglossaDilemma_001938-T1	db_xref	InterPro:IPR002818
EuglossaDilemma_001180-T1	db_xref	InterPro:IPR006553
EuglossaDilemma_001180-T1	db_xref	InterPro:IPR032675
EuglossaDilemma_001180-T1	db_xref	InterPro:IPR001611
EuglossaDilemma_001180-T1	go_function	protein binding|0005515||IEA
EuglossaDilemma_001246-T1	db_xref	InterPro:IPR003593
EuglossaDilemma_001246-T1	db_xref	InterPro:IPR043926
EuglossaDilemma_001246-T1	db_xref	InterPro:IPR003439
EuglossaDilemma_001246-T1	db_xref	InterPro:IPR013525
EuglossaDilemma_001246-T1	db_xref	InterPro:IPR017871
EuglossaDilemma_001246-T1	db_xref	InterPro:IPR027417
EuglossaDilemma_001246-T1	go_function	ATPase-coupled transmembrane transporter activity|0042626||IEA
EuglossaDilemma_001246-T1	go_function	ATP binding|0005524||IEA
EuglossaDilemma_001246-T1	go_component	membrane|0016020||IEA
EuglossaDilemma_001246-T1	go_function	ATPase activity|0016887||IEA
EuglossaDilemma_001690-T1	db_xref	InterPro:IPR005123
EuglossaDilemma_001690-T1	db_xref	InterPro:IPR027443
EuglossaDilemma_001690-T1	go_function	oxidoreductase activity|0016491||IEA
EuglossaDilemma_001690-T1	go_process	oxidation-reduction process|0055114||IEA
EuglossaDilemma_001520-T1	db_xref	InterPro:IPR001394
EuglossaDilemma_001520-T1	db_xref	InterPro:IPR013083
EuglossaDilemma_001520-T1	db_xref	InterPro:IPR018200
EuglossaDilemma_001520-T1	db_xref	InterPro:IPR028889
EuglossaDilemma_001520-T1	db_xref	InterPro:IPR001841
EuglossaDilemma_001520-T1	db_xref	InterPro:IPR038765
EuglossaDilemma_001520-T1	go_process	protein deubiquitination|0016579||IEA
EuglossaDilemma_001520-T1	go_function	thiol-dependent ubiquitin-specific protease activity|0004843||IEA
EuglossaDilemma_001520-T1	go_process	ubiquitin-dependent protein catabolic process|0006511||IEA
EuglossaDilemma_001082-T1	db_xref	InterPro:IPR035247
EuglossaDilemma_001082-T1	db_xref	InterPro:IPR035075
EuglossaDilemma_001082-T1	db_xref	InterPro:IPR035248
EuglossaDilemma_001082-T1	db_xref	InterPro:IPR007857
EuglossaDilemma_001082-T1	db_xref	InterPro:IPR025799
EuglossaDilemma_001082-T1	db_xref	InterPro:IPR029063
EuglossaDilemma_001082-T1	go_process	protein methylation|0006479||IEA
EuglossaDilemma_001082-T1	go_function	methyltransferase activity|0008168||IEA
EuglossaDilemma_001082-T1	go_process	peptidyl-arginine N-methylation|0035246||IEA
EuglossaDilemma_001082-T1	go_function	protein-arginine N-methyltransferase activity|0016274||IEA
EuglossaDilemma_001082-T1	go_process	peptidyl-arginine methylation|0018216||IEA
EuglossaDilemma_001132-T1	db_xref	InterPro:IPR016024
EuglossaDilemma_001239-T1	db_xref	InterPro:IPR000362
EuglossaDilemma_001239-T1	db_xref	InterPro:IPR022761
EuglossaDilemma_001239-T1	db_xref	InterPro:IPR024083
EuglossaDilemma_001239-T1	db_xref	InterPro:IPR029419
EuglossaDilemma_001239-T1	db_xref	InterPro:IPR009049
EuglossaDilemma_001239-T1	db_xref	InterPro:IPR020557
EuglossaDilemma_001239-T1	db_xref	InterPro:IPR008948
EuglossaDilemma_001239-T1	go_process	arginine biosynthetic process via ornithine|0042450||IEA
EuglossaDilemma_001239-T1	go_function	argininosuccinate lyase activity|0004056||IEA
EuglossaDilemma_001239-T1	go_function	catalytic activity|0003824||IEA
EuglossaDilemma_001929-T1	db_xref	InterPro:IPR003781
EuglossaDilemma_001929-T1	db_xref	InterPro:IPR002020
EuglossaDilemma_001929-T1	db_xref	InterPro:IPR005811
EuglossaDilemma_001929-T1	db_xref	InterPro:IPR016102
EuglossaDilemma_001929-T1	db_xref	InterPro:IPR032263
EuglossaDilemma_001929-T1	db_xref	InterPro:IPR016143
EuglossaDilemma_001929-T1	db_xref	InterPro:IPR033847
EuglossaDilemma_001929-T1	db_xref	InterPro:IPR017440
EuglossaDilemma_001929-T1	db_xref	InterPro:IPR017866
EuglossaDilemma_001929-T1	db_xref	InterPro:IPR036969
EuglossaDilemma_001929-T1	db_xref	InterPro:IPR036291
EuglossaDilemma_001929-T1	go_function	transferase activity, transferring acyl groups, acyl groups converted into alkyl on transfer|0046912||IEA
EuglossaDilemma_001929-T1	go_function	catalytic activity|0003824||IEA
EuglossaDilemma_001140-T1	db_xref	InterPro:IPR001563
EuglossaDilemma_001140-T1	db_xref	InterPro:IPR029058
EuglossaDilemma_001140-T1	db_xref	InterPro:IPR018202
EuglossaDilemma_001140-T1	go_process	proteolysis|0006508||IEA
EuglossaDilemma_001140-T1	go_function	serine-type carboxypeptidase activity|0004185||IEA
EuglossaDilemma_001563-T1	db_xref	InterPro:IPR003593
EuglossaDilemma_001563-T1	db_xref	InterPro:IPR004201
EuglossaDilemma_001563-T1	db_xref	InterPro:IPR003338
EuglossaDilemma_001563-T1	db_xref	InterPro:IPR041569
EuglossaDilemma_001563-T1	db_xref	InterPro:IPR003959
EuglossaDilemma_001563-T1	db_xref	InterPro:IPR039812
EuglossaDilemma_001563-T1	db_xref	InterPro:IPR003960
EuglossaDilemma_001563-T1	db_xref	InterPro:IPR027417
EuglossaDilemma_001563-T1	db_xref	InterPro:IPR029067
EuglossaDilemma_001563-T1	db_xref	InterPro:IPR009010
EuglossaDilemma_001563-T1	go_function	ATP binding|0005524||IEA
EuglossaDilemma_001563-T1	go_function	ATPase activity|0016887||IEA
EuglossaDilemma_001563-T1	go_process	SNARE complex disassembly|0035494||IEA
EuglossaDilemma_001410-T1	db_xref	InterPro:IPR007603
EuglossaDilemma_001666-T1	db_xref	InterPro:IPR001752
EuglossaDilemma_001666-T1	db_xref	InterPro:IPR001683
EuglossaDilemma_001666-T1	db_xref	InterPro:IPR036871
EuglossaDilemma_001666-T1	db_xref	InterPro:IPR000253
EuglossaDilemma_001666-T1	db_xref	InterPro:IPR036961
EuglossaDilemma_001666-T1	db_xref	InterPro:IPR027640
EuglossaDilemma_001666-T1	db_xref	InterPro:IPR019821
EuglossaDilemma_001666-T1	db_xref	InterPro:IPR027417
EuglossaDilemma_001666-T1	db_xref	InterPro:IPR008984
EuglossaDilemma_001666-T1	go_function	ATP binding|0005524||IEA
EuglossaDilemma_001666-T1	go_function	microtubule motor activity|0003777||IEA
EuglossaDilemma_001666-T1	go_function	microtubule binding|0008017||IEA
EuglossaDilemma_001666-T1	go_process	microtubule-based movement|0007018||IEA
EuglossaDilemma_001666-T1	go_function	phosphatidylinositol binding|0035091||IEA
EuglossaDilemma_001666-T1	go_function	protein binding|0005515||IEA
EuglossaDilemma_001730-T1	db_xref	InterPro:IPR038274
EuglossaDilemma_001730-T1	db_xref	InterPro:IPR041691
EuglossaDilemma_001730-T1	db_xref	InterPro:IPR040455
EuglossaDilemma_001730-T1	db_xref	InterPro:IPR007243
EuglossaDilemma_001730-T1	db_xref	InterPro:IPR032913
EuglossaDilemma_001730-T1	go_process	autophagy|0006914||IEA
EuglossaDilemma_001730-T1	go_process	endocytosis|0006897||IEA
EuglossaDilemma_001730-T1	go_process	regulation of cytokinesis|0032465||IEA
EuglossaDilemma_001945-T1	db_xref	InterPro:IPR025252
EuglossaDilemma_001689-T1	db_xref	InterPro:IPR015760
EuglossaDilemma_001689-T1	db_xref	InterPro:IPR009000
EuglossaDilemma_001514-T1	db_xref	InterPro:IPR011017
EuglossaDilemma_001514-T1	db_xref	InterPro:IPR038630
EuglossaDilemma_001514-T1	db_xref	InterPro:IPR000988
EuglossaDilemma_001580-T1	db_xref	InterPro:IPR016833
EuglossaDilemma_001580-T1	db_xref	InterPro:IPR038770
EuglossaDilemma_001237-T1	db_xref	InterPro:IPR020464
EuglossaDilemma_001237-T1	db_xref	InterPro:IPR007822
EuglossaDilemma_001237-T1	db_xref	InterPro:IPR012341
EuglossaDilemma_001237-T1	go_process	carbohydrate metabolic process|0005975||IEA
EuglossaDilemma_001686-T1	db_xref	InterPro:IPR018499
EuglossaDilemma_001686-T1	db_xref	InterPro:IPR008952
EuglossaDilemma_001686-T1	go_component	integral component of membrane|0016021||IEA
EuglossaDilemma_001953-T1	db_xref	InterPro:IPR019327
EuglossaDilemma_001196-T1	db_xref	InterPro:IPR007632
EuglossaDilemma_001811-T1	db_xref	InterPro:IPR000276
EuglossaDilemma_001811-T1	go_component	integral component of membrane|0016021||IEA
EuglossaDilemma_001811-T1	go_process	G protein-coupled receptor signaling pathway|0007186||IEA
EuglossaDilemma_001811-T1	go_function	G protein-coupled receptor activity|0004930||IEA
EuglossaDilemma_001483-T1	db_xref	InterPro:IPR002733
EuglossaDilemma_001483-T1	db_xref	InterPro:IPR023473
EuglossaDilemma_001483-T1	db_xref	InterPro:IPR027485
EuglossaDilemma_001483-T1	db_xref	InterPro:IPR036071
EuglossaDilemma_001656-T1	db_xref	InterPro:IPR001680
EuglossaDilemma_001656-T1	db_xref	InterPro:IPR015943
EuglossaDilemma_001656-T1	db_xref	InterPro:IPR019775
EuglossaDilemma_001656-T1	db_xref	InterPro:IPR017986
EuglossaDilemma_001656-T1	db_xref	InterPro:IPR036322
EuglossaDilemma_001656-T1	go_function	protein binding|0005515||IEA
EuglossaDilemma_001654-T1	db_xref	InterPro:IPR005570
EuglossaDilemma_001654-T1	db_xref	InterPro:IPR012340
EuglossaDilemma_001654-T1	go_process	transcription, DNA-templated|0006351||IEA
EuglossaDilemma_001918-T1	db_xref	InterPro:IPR001841
EuglossaDilemma_001918-T1	db_xref	InterPro:IPR032443
EuglossaDilemma_001918-T1	db_xref	InterPro:IPR013083
EuglossaDilemma_001918-T1	db_xref	InterPro:IPR043540
EuglossaDilemma_001918-T1	db_xref	InterPro:IPR017907
EuglossaDilemma_001918-T1	go_process	histone H2A monoubiquitination|0035518||IEA
EuglossaDilemma_001918-T1	go_component	ubiquitin ligase complex|0000151||IEA
EuglossaDilemma_001329-T1	db_xref	InterPro:IPR007265
EuglossaDilemma_001329-T1	go_process	intracellular protein transport|0006886||IEA
EuglossaDilemma_001329-T1	go_component	cis-Golgi network|0005801||IEA
EuglossaDilemma_001329-T1	go_component	membrane|0016020||IEA
EuglossaDilemma_001204-T1	db_xref	InterPro:IPR003599
EuglossaDilemma_001204-T1	db_xref	InterPro:IPR003598
EuglossaDilemma_001204-T1	db_xref	InterPro:IPR013783
EuglossaDilemma_001204-T1	db_xref	InterPro:IPR013151
EuglossaDilemma_001204-T1	db_xref	InterPro:IPR043204
EuglossaDilemma_001204-T1	db_xref	InterPro:IPR007110
EuglossaDilemma_001204-T1	db_xref	InterPro:IPR036179
EuglossaDilemma_001204-T1	go_process	cell adhesion|0007155||IEA
EuglossaDilemma_001204-T1	go_process	axon guidance|0007411||IEA
EuglossaDilemma_001204-T1	go_function	protein binding|0005515||IEA
EuglossaDilemma_001204-T1	go_component	plasma membrane|0005886||IEA
EuglossaDilemma_001245-T1	db_xref	InterPro:IPR036789
EuglossaDilemma_001245-T1	db_xref	InterPro:IPR000702
EuglossaDilemma_001245-T1	db_xref	InterPro:IPR020040
EuglossaDilemma_001245-T1	db_xref	InterPro:IPR002359
EuglossaDilemma_001245-T1	go_component	ribosome|0005840||IEA
EuglossaDilemma_001245-T1	go_function	structural constituent of ribosome|0003735||IEA
EuglossaDilemma_001245-T1	go_process	translation|0006412||IEA
EuglossaDilemma_001245-T1	go_function	rRNA binding|0019843||IEA
EuglossaDilemma_001789-T1	db_xref	InterPro:IPR023231
EuglossaDilemma_001789-T1	db_xref	InterPro:IPR007967
EuglossaDilemma_001789-T1	db_xref	InterPro:IPR037395
EuglossaDilemma_001789-T1	go_process	regulation of canonical Wnt signaling pathway|0060828||IEA
EuglossaDilemma_001162-T1	db_xref	InterPro:IPR019791
EuglossaDilemma_001162-T1	db_xref	InterPro:IPR003598
EuglossaDilemma_001162-T1	db_xref	InterPro:IPR003591
EuglossaDilemma_001162-T1	db_xref	InterPro:IPR003599
EuglossaDilemma_001162-T1	db_xref	InterPro:IPR000483
EuglossaDilemma_001162-T1	db_xref	InterPro:IPR037120
EuglossaDilemma_001162-T1	db_xref	InterPro:IPR013783
EuglossaDilemma_001162-T1	db_xref	InterPro:IPR032675
EuglossaDilemma_001162-T1	db_xref	InterPro:IPR013098
EuglossaDilemma_001162-T1	db_xref	InterPro:IPR001611
EuglossaDilemma_001162-T1	db_xref	InterPro:IPR007110
EuglossaDilemma_001162-T1	db_xref	InterPro:IPR034824
EuglossaDilemma_001162-T1	db_xref	InterPro:IPR010255
EuglossaDilemma_001162-T1	db_xref	InterPro:IPR036179
EuglossaDilemma_001162-T1	go_function	protein binding|0005515||IEA
EuglossaDilemma_001162-T1	go_function	peroxidase activity|0004601||IEA
EuglossaDilemma_001162-T1	go_process	oxidation-reduction process|0055114||IEA
EuglossaDilemma_001162-T1	go_function	heme binding|0020037||IEA
EuglossaDilemma_001162-T1	go_process	response to oxidative stress|0006979||IEA
EuglossaDilemma_001597-T1	db_xref	InterPro:IPR031804
EuglossaDilemma_001597-T1	db_xref	InterPro:IPR000086
EuglossaDilemma_001597-T1	db_xref	InterPro:IPR015797
EuglossaDilemma_001597-T1	go_function	hydrolase activity|0016787||IEA
EuglossaDilemma_001561-T1	db_xref	InterPro:IPR009600
EuglossaDilemma_001561-T1	go_component	integral component of membrane|0016021||IEA
EuglossaDilemma_001561-T1	go_process	attachment of GPI anchor to protein|0016255||IEA
EuglossaDilemma_001561-T1	go_component	GPI-anchor transamidase complex|0042765||IEA
EuglossaDilemma_001344-T1	db_xref	InterPro:IPR001214
EuglossaDilemma_001344-T1	go_function	protein binding|0005515||IEA
EuglossaDilemma_001163-T1	db_xref	InterPro:IPR003736
EuglossaDilemma_001163-T1	db_xref	InterPro:IPR006683
EuglossaDilemma_001163-T1	db_xref	InterPro:IPR039298
EuglossaDilemma_001163-T1	db_xref	InterPro:IPR029069
EuglossaDilemma_001163-T1	go_function	acyl-CoA hydrolase activity|0047617||IEA
EuglossaDilemma_001659-T1	db_xref	InterPro:IPR001680
EuglossaDilemma_001659-T1	db_xref	InterPro:IPR015943
EuglossaDilemma_001659-T1	db_xref	InterPro:IPR037363
EuglossaDilemma_001659-T1	db_xref	InterPro:IPR037596
EuglossaDilemma_001659-T1	db_xref	InterPro:IPR017986
EuglossaDilemma_001659-T1	db_xref	InterPro:IPR036322
EuglossaDilemma_001659-T1	go_function	protein binding|0005515||IEA
EuglossaDilemma_001659-T1	go_function	structural molecule activity|0005198||IEA
EuglossaDilemma_001659-T1	go_process	positive regulation of TORC1 signaling|1904263||IEA
EuglossaDilemma_001659-T1	go_component	COPII vesicle coat|0030127||IEA
EuglossaDilemma_001659-T1	go_process	COPII-coated vesicle budding|0090114||IEA
EuglossaDilemma_001659-T1	go_process	vesicle-mediated transport|0016192||IEA
EuglossaDilemma_001973-T1	db_xref	InterPro:IPR014025
EuglossaDilemma_001973-T1	db_xref	InterPro:IPR002109
EuglossaDilemma_001973-T1	db_xref	InterPro:IPR036249
EuglossaDilemma_001973-T1	db_xref	InterPro:IPR011899
EuglossaDilemma_001973-T1	db_xref	InterPro:IPR011767
EuglossaDilemma_001973-T1	go_function	protein disulfide oxidoreductase activity|0015035||IEA
EuglossaDilemma_001973-T1	go_function	electron transfer activity|0009055||IEA
EuglossaDilemma_001408-T1	db_xref	InterPro:IPR013861
EuglossaDilemma_001408-T1	go_process	retrograde vesicle-mediated transport, Golgi to endoplasmic reticulum|0006890||IEA
EuglossaDilemma_001408-T1	go_component	integral component of membrane|0016021||IEA
EuglossaDilemma_001685-T1	db_xref	InterPro:IPR018713
EuglossaDilemma_001933-T1	db_xref	InterPro:IPR024679
EuglossaDilemma_001933-T1	db_xref	InterPro:IPR011989
EuglossaDilemma_001933-T1	db_xref	InterPro:IPR037947
EuglossaDilemma_001933-T1	db_xref	InterPro:IPR016024
EuglossaDilemma_001250-T1	db_xref	InterPro:IPR013525
EuglossaDilemma_001250-T1	go_component	membrane|0016020||IEA
EuglossaDilemma_001576-T1	db_xref	InterPro:IPR000184
EuglossaDilemma_001576-T1	db_xref	InterPro:IPR039910
EuglossaDilemma_001576-T1	go_component	outer membrane|0019867||IEA
EuglossaDilemma_001875-T1	db_xref	InterPro:IPR038599
EuglossaDilemma_001875-T1	db_xref	InterPro:IPR008662
EuglossaDilemma_001949-T1	db_xref	InterPro:IPR000504
EuglossaDilemma_001949-T1	db_xref	InterPro:IPR012677
EuglossaDilemma_001949-T1	db_xref	InterPro:IPR034893
EuglossaDilemma_001949-T1	db_xref	InterPro:IPR035979
EuglossaDilemma_001949-T1	go_function	nucleic acid binding|0003676||IEA
EuglossaDilemma_001949-T1	go_function	RNA binding|0003723||IEA
EuglossaDilemma_001949-T1	go_process	regulation of alternative mRNA splicing, via spliceosome|0000381||IEA
EuglossaDilemma_001384-T1	db_xref	InterPro:IPR029204
EuglossaDilemma_001373-T1	db_xref	InterPro:IPR006553
EuglossaDilemma_001373-T1	db_xref	InterPro:IPR032675
EuglossaDilemma_001922-T1	db_xref	InterPro:IPR031983
EuglossaDilemma_001925-T1	db_xref	InterPro:IPR003103
EuglossaDilemma_001925-T1	db_xref	InterPro:IPR036533
EuglossaDilemma_001925-T1	db_xref	InterPro:IPR039773
EuglossaDilemma_001925-T1	go_function	chaperone binding|0051087||IEA
EuglossaDilemma_001411-T1	db_xref	InterPro:IPR036188
EuglossaDilemma_001411-T1	db_xref	InterPro:IPR010795
EuglossaDilemma_001411-T1	db_xref	InterPro:IPR017046
EuglossaDilemma_001411-T1	go_process	prenylcysteine catabolic process|0030328||IEA
EuglossaDilemma_001411-T1	go_process	oxidation-reduction process|0055114||IEA
EuglossaDilemma_001411-T1	go_function	oxidoreductase activity, acting on a sulfur group of donors, oxygen as acceptor|0016670||IEA
EuglossaDilemma_001411-T1	go_function	prenylcysteine oxidase activity|0001735||IEA
EuglossaDilemma_001346-T1	db_xref	InterPro:IPR023335
EuglossaDilemma_001346-T1	db_xref	InterPro:IPR011419
EuglossaDilemma_001346-T1	go_process	proton-transporting ATP synthase complex assembly|0043461||IEA
EuglossaDilemma_001871-T1	db_xref	InterPro:IPR040050
EuglossaDilemma_001871-T1	db_xref	InterPro:IPR036236
EuglossaDilemma_001871-T1	go_function	zinc ion binding|0008270||IEA
EuglossaDilemma_001871-T1	go_function	nucleic acid binding|0003676||IEA
EuglossaDilemma_001871-T1	go_component	spliceosomal complex|0005681||IEA
EuglossaDilemma_001431-T1	db_xref	InterPro:IPR001680
EuglossaDilemma_001431-T1	db_xref	InterPro:IPR015943
EuglossaDilemma_001431-T1	db_xref	InterPro:IPR036322
EuglossaDilemma_001431-T1	go_function	protein binding|0005515||IEA
EuglossaDilemma_001124-T1	db_xref	InterPro:IPR001766
EuglossaDilemma_001124-T1	db_xref	InterPro:IPR036388
EuglossaDilemma_001124-T1	db_xref	InterPro:IPR030456
EuglossaDilemma_001124-T1	db_xref	InterPro:IPR018122
EuglossaDilemma_001124-T1	db_xref	InterPro:IPR036390
EuglossaDilemma_001124-T1	go_process	regulation of transcription, DNA-templated|0006355||IEA
EuglossaDilemma_001124-T1	go_function	sequence-specific DNA binding|0043565||IEA
EuglossaDilemma_001124-T1	go_function	DNA-binding transcription factor activity|0003700||IEA
EuglossaDilemma_001119-T1	db_xref	InterPro:IPR003593
EuglossaDilemma_001119-T1	db_xref	InterPro:IPR041569
EuglossaDilemma_001119-T1	db_xref	InterPro:IPR037219
EuglossaDilemma_001119-T1	db_xref	InterPro:IPR003959
EuglossaDilemma_001119-T1	db_xref	InterPro:IPR000642
EuglossaDilemma_001119-T1	db_xref	InterPro:IPR027417
EuglossaDilemma_001119-T1	go_function	ATP binding|0005524||IEA
EuglossaDilemma_001119-T1	go_function	ATP-dependent peptidase activity|0004176||IEA
EuglossaDilemma_001119-T1	go_process	proteolysis|0006508||IEA
EuglossaDilemma_001119-T1	go_function	metalloendopeptidase activity|0004222||IEA
EuglossaDilemma_001119-T1	go_function	ATPase activity|0016887||IEA
EuglossaDilemma_001449-T1	db_xref	InterPro:IPR011020
EuglossaDilemma_001449-T1	db_xref	InterPro:IPR007782
EuglossaDilemma_001449-T1	go_process	peptidyl-glutamic acid carboxylation|0017187||IEA
EuglossaDilemma_001449-T1	go_function	gamma-glutamyl carboxylase activity|0008488||IEA
EuglossaDilemma_001932-T1	db_xref	InterPro:IPR003593
EuglossaDilemma_001932-T1	db_xref	InterPro:IPR036640
EuglossaDilemma_001932-T1	db_xref	InterPro:IPR003439
EuglossaDilemma_001932-T1	db_xref	InterPro:IPR032410
EuglossaDilemma_001932-T1	db_xref	InterPro:IPR011527
EuglossaDilemma_001932-T1	db_xref	InterPro:IPR039421
EuglossaDilemma_001932-T1	db_xref	InterPro:IPR017871
EuglossaDilemma_001932-T1	db_xref	InterPro:IPR027417
EuglossaDilemma_001932-T1	go_function	ATP binding|0005524||IEA
EuglossaDilemma_001932-T1	go_component	integral component of membrane|0016021||IEA
EuglossaDilemma_001932-T1	go_process	transmembrane transport|0055085||IEA
EuglossaDilemma_001932-T1	go_function	ATPase-coupled transmembrane transporter activity|0042626||IEA
EuglossaDilemma_001932-T1	go_function	ATPase activity|0016887||IEA
EuglossaDilemma_001312-T1	db_xref	InterPro:IPR006639
EuglossaDilemma_001312-T1	db_xref	InterPro:IPR007369
EuglossaDilemma_001312-T1	go_component	integral component of membrane|0016021||IEA
EuglossaDilemma_001312-T1	go_function	aspartic-type endopeptidase activity|0004190||IEA
EuglossaDilemma_001230-T1	db_xref	InterPro:IPR020472
EuglossaDilemma_001230-T1	db_xref	InterPro:IPR001680
EuglossaDilemma_001230-T1	db_xref	InterPro:IPR015943
EuglossaDilemma_001230-T1	db_xref	InterPro:IPR028608
EuglossaDilemma_001230-T1	db_xref	InterPro:IPR019775
EuglossaDilemma_001230-T1	db_xref	InterPro:IPR017986
EuglossaDilemma_001230-T1	db_xref	InterPro:IPR036322
EuglossaDilemma_001230-T1	go_function	protein binding|0005515||IEA
EuglossaDilemma_001230-T1	go_component	CIA complex|0097361||IEA
EuglossaDilemma_001230-T1	go_process	iron-sulfur cluster assembly|0016226||IEA
EuglossaDilemma_001438-T1	db_xref	InterPro:IPR029034
EuglossaDilemma_001438-T1	db_xref	InterPro:IPR032104
EuglossaDilemma_001357-T1	db_xref	InterPro:IPR009787
EuglossaDilemma_001357-T1	go_component	endoplasmic reticulum membrane|0005789||IEA
EuglossaDilemma_001357-T1	go_process	endoplasmic reticulum organization|0007029||IEA
EuglossaDilemma_001856-T1	db_xref	InterPro:IPR019791
EuglossaDilemma_001856-T1	db_xref	InterPro:IPR037120
EuglossaDilemma_001856-T1	db_xref	InterPro:IPR010255
EuglossaDilemma_001856-T1	go_function	peroxidase activity|0004601||IEA
EuglossaDilemma_001856-T1	go_process	oxidation-reduction process|0055114||IEA
EuglossaDilemma_001856-T1	go_function	heme binding|0020037||IEA
EuglossaDilemma_001856-T1	go_process	response to oxidative stress|0006979||IEA
EuglossaDilemma_001724-T1	db_xref	InterPro:IPR026219
EuglossaDilemma_001724-T1	db_xref	InterPro:IPR001774
EuglossaDilemma_001724-T1	db_xref	InterPro:IPR001007
EuglossaDilemma_001724-T1	db_xref	InterPro:IPR000742
EuglossaDilemma_001724-T1	db_xref	InterPro:IPR001881
EuglossaDilemma_001724-T1	db_xref	InterPro:IPR033108
EuglossaDilemma_001724-T1	db_xref	InterPro:IPR000152
EuglossaDilemma_001724-T1	db_xref	InterPro:IPR018097
EuglossaDilemma_001724-T1	db_xref	InterPro:IPR009030
EuglossaDilemma_001724-T1	go_process	Notch signaling pathway|0007219||IEA
EuglossaDilemma_001724-T1	go_function	Notch binding|0005112||IEA
EuglossaDilemma_001724-T1	go_process	cell communication|0007154||IEA
EuglossaDilemma_001724-T1	go_component	membrane|0016020||IEA
EuglossaDilemma_001724-T1	go_function	protein binding|0005515||IEA
EuglossaDilemma_001724-T1	go_function	calcium ion binding|0005509||IEA
EuglossaDilemma_001790-T1	db_xref	InterPro:IPR001810
EuglossaDilemma_001790-T1	db_xref	InterPro:IPR032675
EuglossaDilemma_001790-T1	db_xref	InterPro:IPR036047
EuglossaDilemma_001790-T1	go_function	protein binding|0005515||IEA
EuglossaDilemma_001835-T1	db_xref	InterPro:IPR009622
EuglossaDilemma_001835-T1	go_process	mitochondrial respiratory chain complex I assembly|0032981||IEA
EuglossaDilemma_001562-T1	db_xref	InterPro:IPR001680
EuglossaDilemma_001562-T1	db_xref	InterPro:IPR015943
EuglossaDilemma_001562-T1	db_xref	InterPro:IPR017986
EuglossaDilemma_001562-T1	db_xref	InterPro:IPR036322
EuglossaDilemma_001562-T1	go_function	protein binding|0005515||IEA
EuglossaDilemma_001733-T1	db_xref	InterPro:IPR001247
EuglossaDilemma_001733-T1	db_xref	InterPro:IPR027408
EuglossaDilemma_001733-T1	db_xref	InterPro:IPR020568
EuglossaDilemma_001733-T1	db_xref	InterPro:IPR036345
EuglossaDilemma_001874-T1	db_xref	InterPro:IPR001594
EuglossaDilemma_001874-T1	go_function	palmitoyltransferase activity|0016409||IEA
EuglossaDilemma_001385-T1	db_xref	InterPro:IPR029204
EuglossaDilemma_001243-T1	db_xref	InterPro:IPR001810
EuglossaDilemma_001243-T1	db_xref	InterPro:IPR032675
EuglossaDilemma_001243-T1	db_xref	InterPro:IPR036047
EuglossaDilemma_001243-T1	go_function	protein binding|0005515||IEA
EuglossaDilemma_001350-T1	db_xref	InterPro:IPR008152
EuglossaDilemma_001350-T1	db_xref	InterPro:IPR011989
EuglossaDilemma_001350-T1	db_xref	InterPro:IPR002553
EuglossaDilemma_001350-T1	db_xref	InterPro:IPR017107
EuglossaDilemma_001350-T1	db_xref	InterPro:IPR008153
EuglossaDilemma_001350-T1	db_xref	InterPro:IPR016024
EuglossaDilemma_001350-T1	db_xref	InterPro:IPR013041
EuglossaDilemma_001350-T1	go_process	intracellular protein transport|0006886||IEA
EuglossaDilemma_001350-T1	go_process	vesicle-mediated transport|0016192||IEA
EuglossaDilemma_001350-T1	go_component	membrane coat|0030117||IEA
EuglossaDilemma_001350-T1	go_component	AP-1 adaptor complex|0030121||IEA
EuglossaDilemma_001350-T1	go_component	Golgi apparatus|0005794||IEA
EuglossaDilemma_001030-T1	db_xref	InterPro:IPR002413
EuglossaDilemma_001030-T1	db_xref	InterPro:IPR001283
EuglossaDilemma_001030-T1	db_xref	InterPro:IPR014044
EuglossaDilemma_001030-T1	db_xref	InterPro:IPR035940
EuglossaDilemma_001030-T1	db_xref	InterPro:IPR018244
EuglossaDilemma_001030-T1	db_xref	InterPro:IPR034113
EuglossaDilemma_001030-T1	go_component	extracellular region|0005576||IEA
EuglossaDilemma_001218-T1	db_xref	InterPro:IPR007758
EuglossaDilemma_001218-T1	db_xref	InterPro:IPR026010
EuglossaDilemma_001218-T1	go_component	nuclear pore|0005643||IEA
EuglossaDilemma_001218-T1	go_function	structural constituent of nuclear pore|0017056||IEA
EuglossaDilemma_001393-T1	db_xref	InterPro:IPR044037
EuglossaDilemma_001393-T1	db_xref	InterPro:IPR043003
EuglossaDilemma_001393-T1	db_xref	InterPro:IPR026848
EuglossaDilemma_001393-T1	go_component	Fanconi anaemia nuclear complex|0043240||IEA
EuglossaDilemma_001393-T1	go_function	ubiquitin-protein transferase activity|0004842||IEA
EuglossaDilemma_001393-T1	go_process	interstrand cross-link repair|0036297||IEA
EuglossaDilemma_001427-T1	db_xref	InterPro:IPR000626
EuglossaDilemma_001427-T1	db_xref	InterPro:IPR015496
EuglossaDilemma_001427-T1	db_xref	InterPro:IPR015940
EuglossaDilemma_001427-T1	db_xref	InterPro:IPR009060
EuglossaDilemma_001427-T1	db_xref	InterPro:IPR029071
EuglossaDilemma_001427-T1	go_function	protein binding|0005515||IEA
EuglossaDilemma_001794-T1	db_xref	InterPro:IPR013087
EuglossaDilemma_001794-T1	db_xref	InterPro:IPR036236
EuglossaDilemma_001553-T1	db_xref	InterPro:IPR001313
EuglossaDilemma_001553-T1	db_xref	InterPro:IPR012959
EuglossaDilemma_001553-T1	db_xref	InterPro:IPR011989
EuglossaDilemma_001553-T1	db_xref	InterPro:IPR040059
EuglossaDilemma_001553-T1	db_xref	InterPro:IPR033133
EuglossaDilemma_001553-T1	db_xref	InterPro:IPR016024
EuglossaDilemma_001553-T1	go_function	RNA binding|0003723||IEA
EuglossaDilemma_001890-T1	db_xref	InterPro:IPR019791
EuglossaDilemma_001890-T1	db_xref	InterPro:IPR037120
EuglossaDilemma_001890-T1	db_xref	InterPro:IPR010255
EuglossaDilemma_001890-T1	go_function	peroxidase activity|0004601||IEA
EuglossaDilemma_001890-T1	go_process	oxidation-reduction process|0055114||IEA
EuglossaDilemma_001890-T1	go_function	heme binding|0020037||IEA
EuglossaDilemma_001890-T1	go_process	response to oxidative stress|0006979||IEA
EuglossaDilemma_001885-T1	db_xref	InterPro:IPR033756
EuglossaDilemma_001885-T1	db_xref	InterPro:IPR019591
EuglossaDilemma_001885-T1	db_xref	InterPro:IPR000808
EuglossaDilemma_001885-T1	db_xref	InterPro:IPR028600
EuglossaDilemma_001885-T1	db_xref	InterPro:IPR027417
EuglossaDilemma_001885-T1	go_function	ATP binding|0005524||IEA
EuglossaDilemma_001885-T1	go_process	iron-sulfur cluster assembly|0016226||IEA
EuglossaDilemma_001885-T1	go_function	4 iron, 4 sulfur cluster binding|0051539||IEA
EuglossaDilemma_001148-T1	db_xref	InterPro:IPR024989
EuglossaDilemma_001148-T1	db_xref	InterPro:IPR036259
EuglossaDilemma_001701-T1	db_xref	InterPro:IPR001806
EuglossaDilemma_001701-T1	db_xref	InterPro:IPR005225
EuglossaDilemma_001701-T1	db_xref	InterPro:IPR027417
EuglossaDilemma_001701-T1	go_function	GTPase activity|0003924||IEA
EuglossaDilemma_001701-T1	go_function	GTP binding|0005525||IEA
EuglossaDilemma_001691-T1	db_xref	InterPro:IPR000795
EuglossaDilemma_001691-T1	db_xref	InterPro:IPR005225
EuglossaDilemma_001691-T1	db_xref	InterPro:IPR023115
EuglossaDilemma_001691-T1	db_xref	InterPro:IPR015760
EuglossaDilemma_001691-T1	db_xref	InterPro:IPR009000
EuglossaDilemma_001691-T1	db_xref	InterPro:IPR027417
EuglossaDilemma_001691-T1	db_xref	InterPro:IPR036925
EuglossaDilemma_001691-T1	go_function	GTPase activity|0003924||IEA
EuglossaDilemma_001691-T1	go_function	GTP binding|0005525||IEA
EuglossaDilemma_001747-T1	db_xref	InterPro:IPR000313
EuglossaDilemma_001747-T1	db_xref	InterPro:IPR037385
EuglossaDilemma_001927-T1	db_xref	InterPro:IPR038904
EuglossaDilemma_001927-T1	db_xref	InterPro:IPR016024
EuglossaDilemma_001927-T1	go_process	cell population proliferation|0008283||IEA
EuglossaDilemma_001927-T1	go_process	cellular response to DNA damage stimulus|0006974||IEA
EuglossaDilemma_001712-T1	db_xref	InterPro:IPR028883
EuglossaDilemma_001712-T1	db_xref	InterPro:IPR002125
EuglossaDilemma_001712-T1	db_xref	InterPro:IPR016193
EuglossaDilemma_001712-T1	go_function	tRNA-specific adenosine deaminase activity|0008251||IEA
EuglossaDilemma_001712-T1	go_process	tRNA wobble adenosine to inosine editing|0002100||IEA
EuglossaDilemma_001712-T1	go_function	catalytic activity|0003824||IEA
EuglossaDilemma_001549-T1	db_xref	InterPro:IPR024779
EuglossaDilemma_001549-T1	db_xref	InterPro:IPR040175
EuglossaDilemma_001549-T1	go_process	5-methylcytosine catabolic process|0006211||IEA
EuglossaDilemma_001549-T1	go_process	DNA demethylation|0080111||IEA
EuglossaDilemma_001549-T1	go_function	methylcytosine dioxygenase activity|0070579||IEA
EuglossaDilemma_001022-T1	db_xref	InterPro:IPR013083
EuglossaDilemma_001022-T1	db_xref	InterPro:IPR017907
EuglossaDilemma_001022-T1	db_xref	InterPro:IPR001841
EuglossaDilemma_001022-T1	db_xref	InterPro:IPR011990
EuglossaDilemma_001022-T1	go_function	protein binding|0005515||IEA
EuglossaDilemma_001486-T1	db_xref	InterPro:IPR009801
EuglossaDilemma_001307-T1	db_xref	InterPro:IPR004600
EuglossaDilemma_001307-T1	db_xref	InterPro:IPR036465
EuglossaDilemma_001307-T1	go_process	regulation of transcription, DNA-templated|0006355||IEA
EuglossaDilemma_001307-T1	go_component	transcription factor TFIIH core complex|0000439||IEA
EuglossaDilemma_001307-T1	go_process	nucleotide-excision repair|0006289||IEA
EuglossaDilemma_001868-T1	db_xref	InterPro:IPR000403
EuglossaDilemma_001868-T1	db_xref	InterPro:IPR003152
EuglossaDilemma_001868-T1	db_xref	InterPro:IPR012582
EuglossaDilemma_001868-T1	db_xref	InterPro:IPR003151
EuglossaDilemma_001868-T1	db_xref	InterPro:IPR036940
EuglossaDilemma_001868-T1	db_xref	InterPro:IPR018936
EuglossaDilemma_001868-T1	db_xref	InterPro:IPR001611
EuglossaDilemma_001868-T1	db_xref	InterPro:IPR014009
EuglossaDilemma_001868-T1	db_xref	InterPro:IPR037706
EuglossaDilemma_001868-T1	db_xref	InterPro:IPR016024
EuglossaDilemma_001868-T1	db_xref	InterPro:IPR011009
EuglossaDilemma_001868-T1	go_function	protein binding|0005515||IEA
EuglossaDilemma_001868-T1	go_function	DNA binding|0003677||IEA
EuglossaDilemma_001868-T1	go_function	DNA-dependent protein kinase activity|0004677||IEA
EuglossaDilemma_001868-T1	go_function	ATP binding|0005524||IEA
EuglossaDilemma_001868-T1	go_component	nucleus|0005634||IEA
EuglossaDilemma_001868-T1	go_process	double-strand break repair via nonhomologous end joining|0006303||IEA
EuglossaDilemma_001868-T1	go_function	kinase activity|0016301||IEA
EuglossaDilemma_001868-T1	go_process	DNA repair|0006281||IEA
EuglossaDilemma_001158-T1	db_xref	InterPro:IPR005442
EuglossaDilemma_001158-T1	db_xref	InterPro:IPR004045
EuglossaDilemma_001158-T1	db_xref	InterPro:IPR036249
EuglossaDilemma_001158-T1	db_xref	InterPro:IPR040079
EuglossaDilemma_001158-T1	db_xref	InterPro:IPR010987
EuglossaDilemma_001158-T1	db_xref	InterPro:IPR036282
EuglossaDilemma_001158-T1	go_component	cytoplasm|0005737||IEA
EuglossaDilemma_001158-T1	go_function	glutathione transferase activity|0004364||IEA
EuglossaDilemma_001158-T1	go_function	protein binding|0005515||IEA
EuglossaDilemma_001934-T1	db_xref	InterPro:IPR006544
EuglossaDilemma_001934-T1	db_xref	InterPro:IPR001757
EuglossaDilemma_001934-T1	db_xref	InterPro:IPR023299
EuglossaDilemma_001934-T1	db_xref	InterPro:IPR023214
EuglossaDilemma_001934-T1	db_xref	InterPro:IPR004014
EuglossaDilemma_001934-T1	db_xref	InterPro:IPR018303
EuglossaDilemma_001934-T1	db_xref	InterPro:IPR023298
EuglossaDilemma_001934-T1	db_xref	InterPro:IPR008250
EuglossaDilemma_001934-T1	db_xref	InterPro:IPR036412
EuglossaDilemma_001934-T1	go_component	integral component of membrane|0016021||IEA
EuglossaDilemma_001934-T1	go_process	cation transport|0006812||IEA
EuglossaDilemma_001934-T1	go_function	ATPase activity|0016887||IEA
EuglossaDilemma_001934-T1	go_function	nucleotide binding|0000166||IEA
EuglossaDilemma_001041-T1	db_xref	InterPro:IPR003593
EuglossaDilemma_001041-T1	db_xref	InterPro:IPR043157
EuglossaDilemma_001041-T1	db_xref	InterPro:IPR024317
EuglossaDilemma_001041-T1	db_xref	InterPro:IPR024743
EuglossaDilemma_001041-T1	db_xref	InterPro:IPR042219
EuglossaDilemma_001041-T1	db_xref	InterPro:IPR035699
EuglossaDilemma_001041-T1	db_xref	InterPro:IPR042228
EuglossaDilemma_001041-T1	db_xref	InterPro:IPR013594
EuglossaDilemma_001041-T1	db_xref	InterPro:IPR004273
EuglossaDilemma_001041-T1	db_xref	InterPro:IPR041589
EuglossaDilemma_001041-T1	db_xref	InterPro:IPR041228
EuglossaDilemma_001041-T1	db_xref	InterPro:IPR035706
EuglossaDilemma_001041-T1	db_xref	InterPro:IPR042222
EuglossaDilemma_001041-T1	db_xref	InterPro:IPR041658
EuglossaDilemma_001041-T1	db_xref	InterPro:IPR013602
EuglossaDilemma_001041-T1	db_xref	InterPro:IPR043160
EuglossaDilemma_001041-T1	db_xref	InterPro:IPR041466
EuglossaDilemma_001041-T1	db_xref	InterPro:IPR026983
EuglossaDilemma_001041-T1	db_xref	InterPro:IPR027417
EuglossaDilemma_001041-T1	go_function	ATP binding|0005524||IEA
EuglossaDilemma_001041-T1	go_function	ATP-dependent microtubule motor activity, minus-end-directed|0008569||IEA
EuglossaDilemma_001041-T1	go_component	dynein complex|0030286||IEA
EuglossaDilemma_001041-T1	go_process	microtubule-based movement|0007018||IEA
EuglossaDilemma_001518-T1	db_xref	InterPro:IPR000225
EuglossaDilemma_001518-T1	db_xref	InterPro:IPR024931
EuglossaDilemma_001518-T1	db_xref	InterPro:IPR032413
EuglossaDilemma_001518-T1	db_xref	InterPro:IPR036975
EuglossaDilemma_001518-T1	db_xref	InterPro:IPR002652
EuglossaDilemma_001518-T1	db_xref	InterPro:IPR011989
EuglossaDilemma_001518-T1	db_xref	InterPro:IPR016024
EuglossaDilemma_001518-T1	go_function	protein binding|0005515||IEA
EuglossaDilemma_001518-T1	go_process	protein import into nucleus|0006606||IEA
EuglossaDilemma_001518-T1	go_component	cytoplasm|0005737||IEA
EuglossaDilemma_001518-T1	go_function	nuclear import signal receptor activity|0061608||IEA
EuglossaDilemma_001290-T1	db_xref	InterPro:IPR031937
EuglossaDilemma_001094-T1	db_xref	InterPro:IPR026099
EuglossaDilemma_001881-T1	db_xref	InterPro:IPR009581
EuglossaDilemma_001881-T1	db_xref	InterPro:IPR024869
EuglossaDilemma_001215-T1	db_xref	InterPro:IPR001005
EuglossaDilemma_001215-T1	db_xref	InterPro:IPR015395
EuglossaDilemma_001215-T1	db_xref	InterPro:IPR017930
EuglossaDilemma_001215-T1	db_xref	InterPro:IPR017877
EuglossaDilemma_001215-T1	db_xref	InterPro:IPR009057
EuglossaDilemma_001233-T1	db_xref	InterPro:IPR022684
EuglossaDilemma_001233-T1	db_xref	InterPro:IPR022683
EuglossaDilemma_001233-T1	db_xref	InterPro:IPR001300
EuglossaDilemma_001233-T1	db_xref	InterPro:IPR022682
EuglossaDilemma_001233-T1	db_xref	InterPro:IPR036213
EuglossaDilemma_001233-T1	db_xref	InterPro:IPR038765
EuglossaDilemma_001233-T1	db_xref	InterPro:IPR036181
EuglossaDilemma_001233-T1	go_process	proteolysis|0006508||IEA
EuglossaDilemma_001233-T1	go_function	calcium-dependent cysteine-type endopeptidase activity|0004198||IEA
EuglossaDilemma_001332-T1	db_xref	InterPro:IPR002110
EuglossaDilemma_001332-T1	db_xref	InterPro:IPR020683
EuglossaDilemma_001332-T1	db_xref	InterPro:IPR036770
EuglossaDilemma_001332-T1	go_function	protein binding|0005515||IEA
EuglossaDilemma_001550-T1	db_xref	InterPro:IPR009917
EuglossaDilemma_001550-T1	db_xref	InterPro:IPR040243
EuglossaDilemma_001550-T1	go_process	regulation of transcription by RNA polymerase II|0006357||IEA
EuglossaDilemma_001550-T1	go_function	nuclear receptor transcription coactivator activity|0030374||IEA
EuglossaDilemma_001299-T1	db_xref	InterPro:IPR003877
EuglossaDilemma_001299-T1	db_xref	InterPro:IPR001810
EuglossaDilemma_001299-T1	db_xref	InterPro:IPR043136
EuglossaDilemma_001299-T1	db_xref	InterPro:IPR001870
EuglossaDilemma_001299-T1	db_xref	InterPro:IPR035784
EuglossaDilemma_001299-T1	db_xref	InterPro:IPR036047
EuglossaDilemma_001299-T1	db_xref	InterPro:IPR013320
EuglossaDilemma_001299-T1	go_function	protein binding|0005515||IEA
EuglossaDilemma_001125-T1	db_xref	InterPro:IPR001494
EuglossaDilemma_001125-T1	db_xref	InterPro:IPR000357
EuglossaDilemma_001125-T1	db_xref	InterPro:IPR040122
EuglossaDilemma_001125-T1	db_xref	InterPro:IPR021133
EuglossaDilemma_001125-T1	db_xref	InterPro:IPR016024
EuglossaDilemma_001125-T1	go_process	intracellular protein transport|0006886||IEA
EuglossaDilemma_001125-T1	go_function	Ran GTPase binding|0008536||IEA
EuglossaDilemma_001125-T1	go_function	protein binding|0005515||IEA
EuglossaDilemma_001125-T1	go_process	protein import into nucleus|0006606||IEA
EuglossaDilemma_001540-T1	db_xref	InterPro:IPR001734
EuglossaDilemma_001540-T1	db_xref	InterPro:IPR038377
EuglossaDilemma_001540-T1	go_function	transmembrane transporter activity|0022857||IEA
EuglossaDilemma_001540-T1	go_process	transmembrane transport|0055085||IEA
EuglossaDilemma_001540-T1	go_component	membrane|0016020||IEA
EuglossaDilemma_001525-T1	db_xref	InterPro:IPR019391
EuglossaDilemma_001525-T1	db_xref	InterPro:IPR040126
EuglossaDilemma_001525-T1	go_process	regulation of transcription by RNA polymerase II|0006357||IEA
EuglossaDilemma_001954-T1	db_xref	InterPro:IPR036249
EuglossaDilemma_001954-T1	db_xref	InterPro:IPR013766
EuglossaDilemma_001954-T1	db_xref	InterPro:IPR005746
EuglossaDilemma_001954-T1	go_process	cell redox homeostasis|0045454||IEA
EuglossaDilemma_001954-T1	go_process	glycerol ether metabolic process|0006662||IEA
EuglossaDilemma_001954-T1	go_function	protein disulfide oxidoreductase activity|0015035||IEA
EuglossaDilemma_001697-T1	db_xref	InterPro:IPR012934
EuglossaDilemma_001697-T1	go_function	zinc ion binding|0008270||IEA
EuglossaDilemma_001697-T1	go_component	nucleus|0005634||IEA
EuglossaDilemma_001961-T1	db_xref	InterPro:IPR019734
EuglossaDilemma_001961-T1	db_xref	InterPro:IPR019544
EuglossaDilemma_001961-T1	db_xref	InterPro:IPR011990
EuglossaDilemma_001961-T1	db_xref	InterPro:IPR013026
EuglossaDilemma_001961-T1	go_function	protein binding|0005515||IEA
EuglossaDilemma_001256-T1	db_xref	InterPro:IPR001762
EuglossaDilemma_001256-T1	db_xref	InterPro:IPR024079
EuglossaDilemma_001256-T1	db_xref	InterPro:IPR036436
EuglossaDilemma_001256-T1	db_xref	InterPro:IPR001590
EuglossaDilemma_001256-T1	go_function	metallopeptidase activity|0008237||IEA
EuglossaDilemma_001256-T1	go_process	proteolysis|0006508||IEA
EuglossaDilemma_001256-T1	go_function	metalloendopeptidase activity|0004222||IEA
EuglossaDilemma_001546-T1	db_xref	InterPro:IPR002857
EuglossaDilemma_001546-T1	db_xref	InterPro:IPR040388
EuglossaDilemma_001546-T1	go_function	zinc ion binding|0008270||IEA
EuglossaDilemma_001546-T1	go_function	DNA binding|0003677||IEA
EuglossaDilemma_001491-T1	db_xref	InterPro:IPR000850
EuglossaDilemma_001491-T1	db_xref	InterPro:IPR027417
EuglossaDilemma_001491-T1	go_process	nucleobase-containing compound metabolic process|0006139||IEA
EuglossaDilemma_001491-T1	go_function	ATP binding|0005524||IEA
EuglossaDilemma_001491-T1	go_function	nucleobase-containing compound kinase activity|0019205||IEA
EuglossaDilemma_001924-T1	db_xref	InterPro:IPR013083
EuglossaDilemma_001924-T1	db_xref	InterPro:IPR017455
EuglossaDilemma_001924-T1	db_xref	InterPro:IPR011011
EuglossaDilemma_001153-T1	db_xref	InterPro:IPR022709
EuglossaDilemma_001153-T1	go_process	transcription, DNA-templated|0006351||IEA
EuglossaDilemma_001153-T1	go_function	transcription corepressor activity|0003714||IEA
EuglossaDilemma_001064-T1	db_xref	InterPro:IPR002928
EuglossaDilemma_001064-T1	go_component	myosin complex|0016459||IEA
EuglossaDilemma_001064-T1	go_function	motor activity|0003774||IEA
EuglossaDilemma_001477-T1	db_xref	InterPro:IPR001849
EuglossaDilemma_001477-T1	db_xref	InterPro:IPR000219
EuglossaDilemma_001477-T1	db_xref	InterPro:IPR001452
EuglossaDilemma_001477-T1	db_xref	InterPro:IPR011993
EuglossaDilemma_001477-T1	db_xref	InterPro:IPR035899
EuglossaDilemma_001477-T1	db_xref	InterPro:IPR001331
EuglossaDilemma_001477-T1	db_xref	InterPro:IPR036028
EuglossaDilemma_001477-T1	go_function	guanyl-nucleotide exchange factor activity|0005085||IEA
EuglossaDilemma_001477-T1	go_function	protein binding|0005515||IEA
EuglossaDilemma_001477-T1	go_process	intracellular signal transduction|0035556||IEA
EuglossaDilemma_001800-T1	db_xref	InterPro:IPR013087
EuglossaDilemma_001800-T1	db_xref	InterPro:IPR036236
EuglossaDilemma_001338-T1	db_xref	InterPro:IPR006553
EuglossaDilemma_001338-T1	db_xref	InterPro:IPR001810
EuglossaDilemma_001338-T1	db_xref	InterPro:IPR032675
EuglossaDilemma_001338-T1	db_xref	InterPro:IPR021714
EuglossaDilemma_001338-T1	db_xref	InterPro:IPR032436
EuglossaDilemma_001338-T1	db_xref	InterPro:IPR039844
EuglossaDilemma_001338-T1	db_xref	InterPro:IPR036047
EuglossaDilemma_001338-T1	go_function	protein binding|0005515||IEA
EuglossaDilemma_001859-T1	db_xref	InterPro:IPR005475
EuglossaDilemma_001859-T1	db_xref	InterPro:IPR033248
EuglossaDilemma_001859-T1	db_xref	InterPro:IPR009014
EuglossaDilemma_001859-T1	db_xref	InterPro:IPR029061
EuglossaDilemma_001859-T1	go_function	catalytic activity|0003824||IEA
EuglossaDilemma_001959-T1	db_xref	InterPro:IPR027831
EuglossaDilemma_001542-T1	db_xref	InterPro:IPR029034
EuglossaDilemma_001542-T1	db_xref	InterPro:IPR032104
EuglossaDilemma_001401-T1	db_xref	InterPro:IPR013149
EuglossaDilemma_001401-T1	db_xref	InterPro:IPR041694
EuglossaDilemma_001401-T1	db_xref	InterPro:IPR014190
EuglossaDilemma_001401-T1	db_xref	InterPro:IPR011032
EuglossaDilemma_001401-T1	db_xref	InterPro:IPR036291
EuglossaDilemma_001401-T1	go_process	oxidation-reduction process|0055114||IEA
EuglossaDilemma_001401-T1	go_function	15-oxoprostaglandin 13-oxidase activity|0047522||IEA
EuglossaDilemma_001401-T1	go_function	2-alkenal reductase [NAD(P)+] activity|0032440||IEA
EuglossaDilemma_001401-T1	go_component	cytoplasm|0005737||IEA
EuglossaDilemma_001516-T1	db_xref	InterPro:IPR002110
EuglossaDilemma_001516-T1	db_xref	InterPro:IPR000451
EuglossaDilemma_001516-T1	db_xref	InterPro:IPR002909
EuglossaDilemma_001516-T1	db_xref	InterPro:IPR013783
EuglossaDilemma_001516-T1	db_xref	InterPro:IPR037059
EuglossaDilemma_001516-T1	db_xref	InterPro:IPR011539
EuglossaDilemma_001516-T1	db_xref	InterPro:IPR020683
EuglossaDilemma_001516-T1	db_xref	InterPro:IPR032397
EuglossaDilemma_001516-T1	db_xref	InterPro:IPR036770
EuglossaDilemma_001516-T1	db_xref	InterPro:IPR033926
EuglossaDilemma_001516-T1	db_xref	InterPro:IPR011029
EuglossaDilemma_001516-T1	db_xref	InterPro:IPR008967
EuglossaDilemma_001516-T1	db_xref	InterPro:IPR014756
EuglossaDilemma_001516-T1	go_function	protein binding|0005515||IEA
EuglossaDilemma_001516-T1	go_process	regulation of transcription, DNA-templated|0006355||IEA
EuglossaDilemma_001516-T1	go_function	DNA-binding transcription factor activity|0003700||IEA
EuglossaDilemma_001516-T1	go_component	cytoplasm|0005737||IEA
EuglossaDilemma_001516-T1	go_function	DNA binding|0003677||IEA
EuglossaDilemma_001700-T1	db_xref	InterPro:IPR009976
EuglossaDilemma_001700-T1	db_xref	InterPro:IPR033960
EuglossaDilemma_001700-T1	go_component	cytoplasm|0005737||IEA
EuglossaDilemma_001700-T1	go_process	exocytosis|0006887||IEA
EuglossaDilemma_001700-T1	go_component	exocyst|0000145||IEA
EuglossaDilemma_001285-T1	db_xref	InterPro:IPR019002
EuglossaDilemma_001300-T1	db_xref	InterPro:IPR001222
EuglossaDilemma_001300-T1	db_xref	InterPro:IPR012164
EuglossaDilemma_001300-T1	db_xref	InterPro:IPR019761
EuglossaDilemma_001300-T1	db_xref	InterPro:IPR034004
EuglossaDilemma_001300-T1	go_function	zinc ion binding|0008270||IEA
EuglossaDilemma_001300-T1	go_process	transcription, DNA-templated|0006351||IEA
EuglossaDilemma_001300-T1	go_function	nucleic acid binding|0003676||IEA
EuglossaDilemma_001300-T1	go_process	mRNA cleavage|0006379||IEA
EuglossaDilemma_001229-T1	db_xref	InterPro:IPR002678
EuglossaDilemma_001229-T1	db_xref	InterPro:IPR036069
EuglossaDilemma_001395-T1	db_xref	InterPro:IPR019379
EuglossaDilemma_001079-T1	db_xref	InterPro:IPR000884
EuglossaDilemma_001079-T1	db_xref	InterPro:IPR036383
EuglossaDilemma_001349-T1	db_xref	InterPro:IPR005225
EuglossaDilemma_001349-T1	db_xref	InterPro:IPR006689
EuglossaDilemma_001349-T1	db_xref	InterPro:IPR027417
EuglossaDilemma_001349-T1	go_function	GTP binding|0005525||IEA
EuglossaDilemma_001575-T1	db_xref	InterPro:IPR019523
EuglossaDilemma_001345-T1	db_xref	InterPro:IPR001881
EuglossaDilemma_001345-T1	db_xref	InterPro:IPR001791
EuglossaDilemma_001345-T1	db_xref	InterPro:IPR000742
EuglossaDilemma_001345-T1	db_xref	InterPro:IPR018097
EuglossaDilemma_001345-T1	db_xref	InterPro:IPR000152
EuglossaDilemma_001345-T1	db_xref	InterPro:IPR013320
EuglossaDilemma_001345-T1	db_xref	InterPro:IPR009030
EuglossaDilemma_001345-T1	go_function	calcium ion binding|0005509||IEA
EuglossaDilemma_001142-T1	db_xref	InterPro:IPR016040
EuglossaDilemma_001142-T1	db_xref	InterPro:IPR006368
EuglossaDilemma_001142-T1	db_xref	InterPro:IPR036291
EuglossaDilemma_001142-T1	go_function	GDP-mannose 4,6-dehydratase activity|0008446||IEA
EuglossaDilemma_001142-T1	go_process	GDP-mannose metabolic process|0019673||IEA
EuglossaDilemma_001305-T1	db_xref	InterPro:IPR025875
EuglossaDilemma_001305-T1	db_xref	InterPro:IPR032675
EuglossaDilemma_001305-T1	db_xref	InterPro:IPR001611
EuglossaDilemma_001305-T1	go_function	protein binding|0005515||IEA
EuglossaDilemma_001413-T1	db_xref	InterPro:IPR000277
EuglossaDilemma_001413-T1	db_xref	InterPro:IPR015421
EuglossaDilemma_001413-T1	db_xref	InterPro:IPR015422
EuglossaDilemma_001413-T1	db_xref	InterPro:IPR015424
EuglossaDilemma_001413-T1	go_process	transsulfuration|0019346||IEA
EuglossaDilemma_001413-T1	go_function	pyridoxal phosphate binding|0030170||IEA
EuglossaDilemma_001413-T1	go_function	catalytic activity|0003824||IEA
EuglossaDilemma_001946-T1	db_xref	InterPro:IPR006689
EuglossaDilemma_001946-T1	db_xref	InterPro:IPR005225
EuglossaDilemma_001946-T1	db_xref	InterPro:IPR027417
EuglossaDilemma_001946-T1	go_function	GTP binding|0005525||IEA
EuglossaDilemma_001513-T1	db_xref	InterPro:IPR012541
EuglossaDilemma_001513-T1	db_xref	InterPro:IPR014001
EuglossaDilemma_001513-T1	db_xref	InterPro:IPR011545
EuglossaDilemma_001513-T1	db_xref	InterPro:IPR001650
EuglossaDilemma_001513-T1	db_xref	InterPro:IPR033517
EuglossaDilemma_001513-T1	db_xref	InterPro:IPR000629
EuglossaDilemma_001513-T1	db_xref	InterPro:IPR014014
EuglossaDilemma_001513-T1	db_xref	InterPro:IPR027417
EuglossaDilemma_001513-T1	go_function	ATP binding|0005524||IEA
EuglossaDilemma_001513-T1	go_component	nucleus|0005634||IEA
EuglossaDilemma_001513-T1	go_function	RNA binding|0003723||IEA
EuglossaDilemma_001513-T1	go_function	RNA helicase activity|0003724||IEA
EuglossaDilemma_001513-T1	go_function	nucleic acid binding|0003676||IEA
EuglossaDilemma_001513-T1	go_function	helicase activity|0004386||IEA
EuglossaDilemma_001306-T1	db_xref	InterPro:IPR004686
EuglossaDilemma_001306-T1	go_process	transmembrane transport|0055085||IEA
EuglossaDilemma_001306-T1	go_function	ion transmembrane transporter activity|0015075||IEA
EuglossaDilemma_001306-T1	go_component	membrane|0016020||IEA
EuglossaDilemma_001306-T1	go_process	ion transport|0006811||IEA
EuglossaDilemma_001150-T1	db_xref	InterPro:IPR001394
EuglossaDilemma_001150-T1	db_xref	InterPro:IPR018200
EuglossaDilemma_001150-T1	db_xref	InterPro:IPR028889
EuglossaDilemma_001150-T1	db_xref	InterPro:IPR038765
EuglossaDilemma_001150-T1	go_process	protein deubiquitination|0016579||IEA
EuglossaDilemma_001150-T1	go_function	thiol-dependent ubiquitin-specific protease activity|0004843||IEA
EuglossaDilemma_001150-T1	go_process	ubiquitin-dependent protein catabolic process|0006511||IEA
EuglossaDilemma_001552-T1	db_xref	InterPro:IPR006895
EuglossaDilemma_001552-T1	db_xref	InterPro:IPR006900
EuglossaDilemma_001552-T1	db_xref	InterPro:IPR036465
EuglossaDilemma_001552-T1	db_xref	InterPro:IPR007123
EuglossaDilemma_001552-T1	db_xref	InterPro:IPR012990
EuglossaDilemma_001552-T1	db_xref	InterPro:IPR006896
EuglossaDilemma_001552-T1	db_xref	InterPro:IPR029006
EuglossaDilemma_001552-T1	db_xref	InterPro:IPR041742
EuglossaDilemma_001552-T1	db_xref	InterPro:IPR036175
EuglossaDilemma_001552-T1	db_xref	InterPro:IPR036174
EuglossaDilemma_001552-T1	db_xref	InterPro:IPR036180
EuglossaDilemma_001552-T1	go_component	COPII vesicle coat|0030127||IEA
EuglossaDilemma_001552-T1	go_process	intracellular protein transport|0006886||IEA
EuglossaDilemma_001552-T1	go_function	zinc ion binding|0008270||IEA
EuglossaDilemma_001552-T1	go_process	endoplasmic reticulum to Golgi vesicle-mediated transport|0006888||IEA
EuglossaDilemma_001220-T1	db_xref	InterPro:IPR005817
EuglossaDilemma_001220-T1	db_xref	InterPro:IPR043158
EuglossaDilemma_001220-T1	db_xref	InterPro:IPR018161
EuglossaDilemma_001220-T1	go_function	signaling receptor binding|0005102||IEA
EuglossaDilemma_001220-T1	go_process	Wnt signaling pathway|0016055||IEA
EuglossaDilemma_001220-T1	go_process	multicellular organism development|0007275||IEA
EuglossaDilemma_001220-T1	go_component	extracellular region|0005576||IEA
EuglossaDilemma_001976-T1	db_xref	InterPro:IPR001965
EuglossaDilemma_001976-T1	db_xref	InterPro:IPR005818
EuglossaDilemma_001976-T1	db_xref	InterPro:IPR040706
EuglossaDilemma_001976-T1	db_xref	InterPro:IPR002717
EuglossaDilemma_001976-T1	db_xref	InterPro:IPR036388
EuglossaDilemma_001976-T1	db_xref	InterPro:IPR013083
EuglossaDilemma_001976-T1	db_xref	InterPro:IPR019787
EuglossaDilemma_001976-T1	db_xref	InterPro:IPR019786
EuglossaDilemma_001976-T1	db_xref	InterPro:IPR011011
EuglossaDilemma_001976-T1	db_xref	InterPro:IPR016181
EuglossaDilemma_001976-T1	db_xref	InterPro:IPR036390
EuglossaDilemma_001976-T1	go_function	DNA binding|0003677||IEA
EuglossaDilemma_001976-T1	go_component	nucleosome|0000786||IEA
EuglossaDilemma_001976-T1	go_process	nucleosome assembly|0006334||IEA
EuglossaDilemma_001976-T1	go_process	regulation of transcription, DNA-templated|0006355||IEA
EuglossaDilemma_001976-T1	go_process	histone acetylation|0016573||IEA
EuglossaDilemma_001976-T1	go_function	histone acetyltransferase activity|0004402||IEA
EuglossaDilemma_001464-T1	db_xref	InterPro:IPR026507
EuglossaDilemma_001906-T1	db_xref	InterPro:IPR000306
EuglossaDilemma_001906-T1	db_xref	InterPro:IPR002014
EuglossaDilemma_001906-T1	db_xref	InterPro:IPR017073
EuglossaDilemma_001906-T1	db_xref	InterPro:IPR013083
EuglossaDilemma_001906-T1	db_xref	InterPro:IPR024641
EuglossaDilemma_001906-T1	db_xref	InterPro:IPR008942
EuglossaDilemma_001906-T1	db_xref	InterPro:IPR017455
EuglossaDilemma_001906-T1	db_xref	InterPro:IPR003903
EuglossaDilemma_001906-T1	db_xref	InterPro:IPR011011
EuglossaDilemma_001906-T1	go_function	metal ion binding|0046872||IEA
EuglossaDilemma_001906-T1	go_process	intracellular protein transport|0006886||IEA
EuglossaDilemma_001702-T1	db_xref	InterPro:IPR019328
EuglossaDilemma_001702-T1	go_function	phosphatidylinositol N-acetylglucosaminyltransferase activity|0017176||IEA
EuglossaDilemma_001780-T1	db_xref	InterPro:IPR002159
EuglossaDilemma_001780-T1	go_component	membrane|0016020||IEA
EuglossaDilemma_001577-T1	db_xref	InterPro:IPR007632
EuglossaDilemma_001577-T1	db_xref	InterPro:IPR032394
EuglossaDilemma_001577-T1	go_function	protein dimerization activity|0046983||IEA
EuglossaDilemma_001950-T1	db_xref	InterPro:IPR000679
EuglossaDilemma_001950-T1	db_xref	InterPro:IPR012934
EuglossaDilemma_001950-T1	db_xref	InterPro:IPR013088
EuglossaDilemma_001950-T1	db_xref	InterPro:IPR039355
EuglossaDilemma_001950-T1	go_process	regulation of transcription, DNA-templated|0006355||IEA
EuglossaDilemma_001950-T1	go_function	zinc ion binding|0008270||IEA
EuglossaDilemma_001950-T1	go_function	sequence-specific DNA binding|0043565||IEA
EuglossaDilemma_001950-T1	go_component	nucleus|0005634||IEA
EuglossaDilemma_001950-T1	go_function	DNA-binding transcription factor activity|0003700||IEA
EuglossaDilemma_001950-T1	go_process	regulation of transcription by RNA polymerase II|0006357||IEA
EuglossaDilemma_001303-T1	db_xref	InterPro:IPR002554
EuglossaDilemma_001303-T1	db_xref	InterPro:IPR011989
EuglossaDilemma_001303-T1	db_xref	InterPro:IPR016024
EuglossaDilemma_001303-T1	go_component	protein phosphatase type 2A complex|0000159||IEA
EuglossaDilemma_001303-T1	go_process	signal transduction|0007165||IEA
EuglossaDilemma_001303-T1	go_function	protein phosphatase regulator activity|0019888||IEA
EuglossaDilemma_001298-T1	db_xref	InterPro:IPR026508
EuglossaDilemma_001364-T1	db_xref	InterPro:IPR001893
EuglossaDilemma_001364-T1	db_xref	InterPro:IPR039728
EuglossaDilemma_001364-T1	db_xref	InterPro:IPR017873
EuglossaDilemma_001364-T1	go_component	membrane|0016020||IEA
EuglossaDilemma_001364-T1	go_component	Golgi membrane|0000139||IEA
EuglossaDilemma_001598-T1	db_xref	InterPro:IPR008610
EuglossaDilemma_001530-T1	db_xref	InterPro:IPR004117
EuglossaDilemma_001530-T1	go_function	olfactory receptor activity|0004984||IEA
EuglossaDilemma_001530-T1	go_component	membrane|0016020||IEA
EuglossaDilemma_001530-T1	go_function	odorant binding|0005549||IEA
EuglossaDilemma_001530-T1	go_process	sensory perception of smell|0007608||IEA
EuglossaDilemma_001398-T1	db_xref	InterPro:IPR000719
EuglossaDilemma_001398-T1	db_xref	InterPro:IPR008271
EuglossaDilemma_001398-T1	db_xref	InterPro:IPR017441
EuglossaDilemma_001398-T1	db_xref	InterPro:IPR037924
EuglossaDilemma_001398-T1	db_xref	InterPro:IPR011029
EuglossaDilemma_001398-T1	db_xref	InterPro:IPR011009
EuglossaDilemma_001398-T1	go_process	protein phosphorylation|0006468||IEA
EuglossaDilemma_001398-T1	go_function	protein kinase activity|0004672||IEA
EuglossaDilemma_001398-T1	go_function	ATP binding|0005524||IEA
EuglossaDilemma_001695-T1	db_xref	InterPro:IPR002549
EuglossaDilemma_001279-T1	db_xref	InterPro:IPR003591
EuglossaDilemma_001279-T1	db_xref	InterPro:IPR000483
EuglossaDilemma_001279-T1	db_xref	InterPro:IPR032675
EuglossaDilemma_001279-T1	db_xref	InterPro:IPR001611
EuglossaDilemma_001279-T1	db_xref	InterPro:IPR013783
EuglossaDilemma_001279-T1	db_xref	InterPro:IPR026906
EuglossaDilemma_001279-T1	db_xref	InterPro:IPR003961
EuglossaDilemma_001279-T1	db_xref	InterPro:IPR036116
EuglossaDilemma_001279-T1	go_function	protein binding|0005515||IEA
EuglossaDilemma_001716-T1	db_xref	InterPro:IPR000225
EuglossaDilemma_001716-T1	db_xref	InterPro:IPR002539
EuglossaDilemma_001716-T1	db_xref	InterPro:IPR011989
EuglossaDilemma_001716-T1	db_xref	InterPro:IPR042462
EuglossaDilemma_001716-T1	db_xref	InterPro:IPR029069
EuglossaDilemma_001716-T1	db_xref	InterPro:IPR016024
EuglossaDilemma_001716-T1	go_function	protein binding|0005515||IEA
EuglossaDilemma_001836-T1	db_xref	InterPro:IPR006910
EuglossaDilemma_001836-T1	db_xref	InterPro:IPR006909
EuglossaDilemma_001836-T1	db_xref	InterPro:IPR039781
EuglossaDilemma_001836-T1	db_xref	InterPro:IPR036390
EuglossaDilemma_001836-T1	go_function	protein binding|0005515||IEA
EuglossaDilemma_001836-T1	go_process	sister chromatid cohesion|0007062||IEA
EuglossaDilemma_001836-T1	go_component	cohesin complex|0008278||IEA
EuglossaDilemma_001903-T1	db_xref	InterPro:IPR004826
EuglossaDilemma_001903-T1	db_xref	InterPro:IPR024874
EuglossaDilemma_001903-T1	db_xref	InterPro:IPR008917
EuglossaDilemma_001903-T1	go_function	DNA binding|0003677||IEA
EuglossaDilemma_001903-T1	go_process	regulation of transcription, DNA-templated|0006355||IEA
EuglossaDilemma_001903-T1	go_function	DNA-binding transcription factor activity|0003700||IEA
EuglossaDilemma_001487-T1	db_xref	InterPro:IPR005828
EuglossaDilemma_001487-T1	db_xref	InterPro:IPR005829
EuglossaDilemma_001487-T1	db_xref	InterPro:IPR020846
EuglossaDilemma_001487-T1	db_xref	InterPro:IPR036259
EuglossaDilemma_001487-T1	go_function	transmembrane transporter activity|0022857||IEA
EuglossaDilemma_001487-T1	go_component	integral component of membrane|0016021||IEA
EuglossaDilemma_001487-T1	go_process	transmembrane transport|0055085||IEA
EuglossaDilemma_001286-T1	db_xref	InterPro:IPR006689
EuglossaDilemma_001286-T1	db_xref	InterPro:IPR005225
EuglossaDilemma_001286-T1	db_xref	InterPro:IPR027417
EuglossaDilemma_001286-T1	go_function	GTP binding|0005525||IEA
EuglossaDilemma_001093-T1	db_xref	InterPro:IPR001680
EuglossaDilemma_001093-T1	db_xref	InterPro:IPR001841
EuglossaDilemma_001093-T1	db_xref	InterPro:IPR013083
EuglossaDilemma_001093-T1	db_xref	InterPro:IPR015943
EuglossaDilemma_001093-T1	db_xref	InterPro:IPR037381
EuglossaDilemma_001093-T1	db_xref	InterPro:IPR036322
EuglossaDilemma_001093-T1	go_function	protein binding|0005515||IEA
EuglossaDilemma_001093-T1	go_component	nucleus|0005634||IEA
EuglossaDilemma_001093-T1	go_process	interstrand cross-link repair|0036297||IEA
EuglossaDilemma_001093-T1	go_process	protein ubiquitination|0016567||IEA
EuglossaDilemma_001093-T1	go_function	ubiquitin-protein transferase activity|0004842||IEA
EuglossaDilemma_001818-T1	db_xref	InterPro:IPR018497
EuglossaDilemma_001818-T1	db_xref	InterPro:IPR008753
EuglossaDilemma_001818-T1	db_xref	InterPro:IPR024079
EuglossaDilemma_001818-T1	db_xref	InterPro:IPR042089
EuglossaDilemma_001818-T1	db_xref	InterPro:IPR000718
EuglossaDilemma_001818-T1	go_process	proteolysis|0006508||IEA
EuglossaDilemma_001818-T1	go_function	metalloendopeptidase activity|0004222||IEA
EuglossaDilemma_001818-T1	go_function	metallopeptidase activity|0008237||IEA
EuglossaDilemma_001952-T1	db_xref	InterPro:IPR007720
EuglossaDilemma_001952-T1	go_component	integral component of membrane|0016021||IEA
EuglossaDilemma_001952-T1	go_function	phosphatidylinositol N-acetylglucosaminyltransferase activity|0017176||IEA
EuglossaDilemma_001952-T1	go_process	GPI anchor biosynthetic process|0006506||IEA
EuglossaDilemma_001446-T1	db_xref	InterPro:IPR002126
EuglossaDilemma_001446-T1	db_xref	InterPro:IPR020894
EuglossaDilemma_001446-T1	db_xref	InterPro:IPR015919
EuglossaDilemma_001446-T1	go_function	calcium ion binding|0005509||IEA
EuglossaDilemma_001446-T1	go_component	membrane|0016020||IEA
EuglossaDilemma_001446-T1	go_process	homophilic cell adhesion via plasma membrane adhesion molecules|0007156||IEA
EuglossaDilemma_001446-T1	go_process	cell adhesion|0007155||IEA
EuglossaDilemma_001446-T1	go_component	plasma membrane|0005886||IEA
EuglossaDilemma_001984-T1	db_xref	InterPro:IPR000719
EuglossaDilemma_001984-T1	db_xref	InterPro:IPR018997
EuglossaDilemma_001984-T1	db_xref	InterPro:IPR018391
EuglossaDilemma_001984-T1	db_xref	InterPro:IPR010513
EuglossaDilemma_001984-T1	db_xref	InterPro:IPR038357
EuglossaDilemma_001984-T1	db_xref	InterPro:IPR015943
EuglossaDilemma_001984-T1	db_xref	InterPro:IPR033523
EuglossaDilemma_001984-T1	db_xref	InterPro:IPR008271
EuglossaDilemma_001984-T1	db_xref	InterPro:IPR011009
EuglossaDilemma_001984-T1	db_xref	InterPro:IPR011047
EuglossaDilemma_001984-T1	go_process	protein phosphorylation|0006468||IEA
EuglossaDilemma_001984-T1	go_function	protein kinase activity|0004672||IEA
EuglossaDilemma_001984-T1	go_function	ATP binding|0005524||IEA
EuglossaDilemma_001984-T1	go_process	mRNA processing|0006397||IEA
EuglossaDilemma_001984-T1	go_function	ribonuclease activity|0004540||IEA
EuglossaDilemma_001984-T1	go_function	protein binding|0005515||IEA
EuglossaDilemma_001248-T1	db_xref	InterPro:IPR003593
EuglossaDilemma_001248-T1	db_xref	InterPro:IPR003439
EuglossaDilemma_001248-T1	db_xref	InterPro:IPR013525
EuglossaDilemma_001248-T1	db_xref	InterPro:IPR043926
EuglossaDilemma_001248-T1	db_xref	InterPro:IPR017871
EuglossaDilemma_001248-T1	db_xref	InterPro:IPR027417
EuglossaDilemma_001248-T1	go_function	ATP binding|0005524||IEA
EuglossaDilemma_001248-T1	go_component	membrane|0016020||IEA
EuglossaDilemma_001248-T1	go_function	ATPase-coupled transmembrane transporter activity|0042626||IEA
EuglossaDilemma_001248-T1	go_function	ATPase activity|0016887||IEA
EuglossaDilemma_001569-T1	db_xref	InterPro:IPR029277
EuglossaDilemma_001583-T1	db_xref	InterPro:IPR002110
EuglossaDilemma_001583-T1	db_xref	InterPro:IPR036770
EuglossaDilemma_001583-T1	db_xref	InterPro:IPR020683
EuglossaDilemma_001583-T1	db_xref	InterPro:IPR027417
EuglossaDilemma_001583-T1	go_function	protein binding|0005515||IEA
EuglossaDilemma_001554-T1	db_xref	InterPro:IPR011989
EuglossaDilemma_001554-T1	db_xref	InterPro:IPR024372
EuglossaDilemma_001554-T1	db_xref	InterPro:IPR016024
[truncated: 51,343 more rows]
