# Supplementary material for: Prevalent bee venom genes evolved before the aculeate stinger and eusociality
Source: BMC Biol. 2023 Oct 23;21:229. doi: 10.1186/s12915-023-01656-5 (PMC10591384; doi:10.1186/s12915-023-01656-5)
Supplement: Supplementary file 38 — Additional file 38. Genome annotation of Euglossa dilemma. [file 12915_2023_1656_MOESM38_ESM.zip › Euglossa_dilemma.annotation.funannotate181.with.RNAseq.Oct2020/annotations/annotations.dbCAN.txt]

EuglossaDilemma_000021-T1	note	CAZy:GT50
EuglossaDilemma_000192-T1	note	CAZy:CE13
EuglossaDilemma_000205-T1	note	CAZy:GT92
EuglossaDilemma_000498-T1	note	CAZy:GT49
EuglossaDilemma_000498-T1	note	CAZy:GT8
EuglossaDilemma_000645-T1	note	CAZy:GH18
EuglossaDilemma_000659-T1	note	CAZy:GT27
EuglossaDilemma_000659-T1	note	CAZy:GT2_Glycos_transf
EuglossaDilemma_001004-T1	note	CAZy:GT76
EuglossaDilemma_001012-T1	note	CAZy:GH13
EuglossaDilemma_001013-T1	note	CAZy:GH13
EuglossaDilemma_001455-T1	note	CAZy:AA1
EuglossaDilemma_001694-T1	note	CAZy:GH2
EuglossaDilemma_001717-T1	note	CAZy:GT66
EuglossaDilemma_001829-T1	note	CAZy:GH47
EuglossaDilemma_001832-T1	note	CAZy:CE10
EuglossaDilemma_001907-T1	note	CAZy:CBM14
EuglossaDilemma_001958-T1	note	CAZy:GH20
EuglossaDilemma_002165-T1	note	CAZy:CE9
EuglossaDilemma_002425-T1	note	CAZy:CBM14
EuglossaDilemma_002617-T1	note	CAZy:GH20
EuglossaDilemma_002937-T1	note	CAZy:GH20
EuglossaDilemma_003034-T1	note	CAZy:GH47
EuglossaDilemma_003125-T1	note	CAZy:GH84
EuglossaDilemma_003229-T1	note	CAZy:GT92
EuglossaDilemma_003340-T1	note	CAZy:GH89
EuglossaDilemma_003367-T1	note	CAZy:AA3
EuglossaDilemma_003367-T1	note	CAZy:AA8
EuglossaDilemma_003403-T1	note	CAZy:AA1
EuglossaDilemma_003649-T1	note	CAZy:GT2_Glycos_transf
EuglossaDilemma_003667-T1	note	CAZy:GT105
EuglossaDilemma_003722-T1	note	CAZy:GT27
EuglossaDilemma_003722-T1	note	CAZy:GT2_Glycos_transf
EuglossaDilemma_003746-T1	note	CAZy:GT22
EuglossaDilemma_003942-T1	note	CAZy:AA1
EuglossaDilemma_003944-T1	note	CAZy:AA1
EuglossaDilemma_004119-T1	note	CAZy:GT31
EuglossaDilemma_004396-T1	note	CAZy:CBM14
EuglossaDilemma_004397-T1	note	CAZy:CBM14
EuglossaDilemma_004401-T1	note	CAZy:CBM14
EuglossaDilemma_004413-T1	note	CAZy:AA1
EuglossaDilemma_004415-T1	note	CAZy:AA1
EuglossaDilemma_004677-T1	note	CAZy:CE10
EuglossaDilemma_004841-T1	note	CAZy:CE10
EuglossaDilemma_004873-T1	note	CAZy:CBM14
EuglossaDilemma_004873-T1	note	CAZy:GH18
EuglossaDilemma_004877-T1	note	CAZy:GH37
EuglossaDilemma_005024-T1	note	CAZy:GH47
EuglossaDilemma_005111-T1	note	CAZy:GT68
EuglossaDilemma_005150-T1	note	CAZy:AA3
EuglossaDilemma_005175-T1	note	CAZy:GT7
EuglossaDilemma_005180-T1	note	CAZy:GH31
EuglossaDilemma_005488-T1	note	CAZy:GT25
EuglossaDilemma_005661-T1	note	CAZy:GT8
EuglossaDilemma_005681-T1	note	CAZy:GT35
EuglossaDilemma_005734-T1	note	CAZy:GH20
EuglossaDilemma_006066-T1	note	CAZy:GH13
EuglossaDilemma_006149-T1	note	CAZy:CBM47
EuglossaDilemma_006277-T1	note	CAZy:GT92
EuglossaDilemma_006292-T1	note	CAZy:GT10
EuglossaDilemma_006405-T1	note	CAZy:GH18
EuglossaDilemma_006476-T1	note	CAZy:GT20
EuglossaDilemma_006636-T1	note	CAZy:CE10
EuglossaDilemma_006669-T1	note	CAZy:GT31
EuglossaDilemma_006723-T1	note	CAZy:GT31
EuglossaDilemma_006741-T1	note	CAZy:GH37
EuglossaDilemma_006880-T1	note	CAZy:GT2_Glycos_transf
EuglossaDilemma_006980-T1	note	CAZy:CBM39
EuglossaDilemma_006980-T1	note	CAZy:GH16
EuglossaDilemma_006997-T1	note	CAZy:GT1
EuglossaDilemma_007060-T1	note	CAZy:GH18
EuglossaDilemma_007488-T1	note	CAZy:CBM14
EuglossaDilemma_007508-T1	note	CAZy:GT57
EuglossaDilemma_007511-T1	note	CAZy:GT13
EuglossaDilemma_007619-T1	note	CAZy:GT98
EuglossaDilemma_007652-T1	note	CAZy:GH56
EuglossaDilemma_007689-T1	note	CAZy:GH18
EuglossaDilemma_007753-T1	note	CAZy:GH35
EuglossaDilemma_007863-T1	note	CAZy:AA1
EuglossaDilemma_008020-T1	note	CAZy:CBM14
EuglossaDilemma_008021-T1	note	CAZy:CBM14
EuglossaDilemma_008401-T1	note	CAZy:GT7
EuglossaDilemma_008459-T1	note	CAZy:GT10
EuglossaDilemma_008505-T1	note	CAZy:GH20
EuglossaDilemma_008588-T1	note	CAZy:GH31
EuglossaDilemma_008725-T1	note	CAZy:GH1
EuglossaDilemma_008725-T1	note	CAZy:GH5
EuglossaDilemma_008728-T1	note	CAZy:GT1
EuglossaDilemma_008729-T1	note	CAZy:GT1
EuglossaDilemma_008731-T1	note	CAZy:GT1
EuglossaDilemma_008732-T1	note	CAZy:GT1
EuglossaDilemma_008735-T1	note	CAZy:GT1
EuglossaDilemma_008768-T1	note	CAZy:GT49
EuglossaDilemma_008820-T1	note	CAZy:GH18
EuglossaDilemma_008903-T1	note	CAZy:GT2_Glyco_trans_2
EuglossaDilemma_008939-T1	note	CAZy:GT14
EuglossaDilemma_008991-T1	note	CAZy:GH18
EuglossaDilemma_009047-T1	note	CAZy:GH18
EuglossaDilemma_009047-T1	note	CAZy:CBM14
EuglossaDilemma_009048-T1	note	CAZy:GH18
EuglossaDilemma_009048-T1	note	CAZy:CBM14
EuglossaDilemma_009051-T1	note	CAZy:GT66
EuglossaDilemma_009179-T1	note	CAZy:GT21
EuglossaDilemma_009179-T1	note	CAZy:GT2_Glyco_tranf_2
EuglossaDilemma_009198-T1	note	CAZy:GT59
EuglossaDilemma_009286-T1	note	CAZy:GH18
EuglossaDilemma_009542-T1	note	CAZy:GT1
EuglossaDilemma_009546-T1	note	CAZy:CE10
EuglossaDilemma_009811-T1	note	CAZy:GT4
EuglossaDilemma_010003-T1	note	CAZy:GT64
EuglossaDilemma_010003-T1	note	CAZy:GT47
EuglossaDilemma_010137-T1	note	CAZy:GT23
EuglossaDilemma_010161-T1	note	CAZy:GT64
EuglossaDilemma_010161-T1	note	CAZy:GT47
EuglossaDilemma_010402-T1	note	CAZy:AA3
EuglossaDilemma_010402-T1	note	CAZy:AA8
EuglossaDilemma_010466-T1	note	CAZy:AA15
EuglossaDilemma_010488-T1	note	CAZy:GH13
EuglossaDilemma_010490-T1	note	CAZy:GH13
EuglossaDilemma_010512-T1	note	CAZy:GT39
EuglossaDilemma_010558-T1	note	CAZy:GH38
EuglossaDilemma_010757-T1	note	CAZy:GT22
EuglossaDilemma_010847-T1	note	CAZy:GH38
EuglossaDilemma_011049-T1	note	CAZy:GT7
EuglossaDilemma_011201-T1	note	CAZy:GT27
EuglossaDilemma_011201-T1	note	CAZy:GT2_Glycos_transf
EuglossaDilemma_011394-T1	note	CAZy:GT90
EuglossaDilemma_011458-T1	note	CAZy:GT27
EuglossaDilemma_011458-T1	note	CAZy:GT2_Glycos_transf
EuglossaDilemma_011591-T1	note	CAZy:CE10
EuglossaDilemma_011592-T1	note	CAZy:CE10
EuglossaDilemma_011593-T1	note	CAZy:CE10
EuglossaDilemma_011636-T1	note	CAZy:GT54
EuglossaDilemma_011731-T1	note	CAZy:GT65
EuglossaDilemma_011850-T1	note	CAZy:GT43
EuglossaDilemma_011930-T1	note	CAZy:GH30
EuglossaDilemma_011931-T1	note	CAZy:GH30
EuglossaDilemma_012133-T1	note	CAZy:CBM21
EuglossaDilemma_012303-T1	note	CAZy:GH79
EuglossaDilemma_012329-T1	note	CAZy:GT11
EuglossaDilemma_012446-T1	note	CAZy:AA3
EuglossaDilemma_012446-T1	note	CAZy:AA8
EuglossaDilemma_012503-T1	note	CAZy:GT16
EuglossaDilemma_012626-T1	note	CAZy:GT47
EuglossaDilemma_012666-T1	note	CAZy:GT57
EuglossaDilemma_012683-T1	note	CAZy:GT58
EuglossaDilemma_012689-T1	note	CAZy:GH13
EuglossaDilemma_012713-T1	note	CAZy:GT22
EuglossaDilemma_012755-T1	note	CAZy:GT27
EuglossaDilemma_012755-T1	note	CAZy:GT2_Glycos_transf
EuglossaDilemma_012862-T1	note	CAZy:GT10
EuglossaDilemma_012864-T1	note	CAZy:CBM39
EuglossaDilemma_013048-T1	note	CAZy:GT4
EuglossaDilemma_013175-T1	note	CAZy:GT49
EuglossaDilemma_013205-T1	note	CAZy:AA3
EuglossaDilemma_013206-T1	note	CAZy:AA3
EuglossaDilemma_013208-T1	note	CAZy:AA3
EuglossaDilemma_013209-T1	note	CAZy:AA3
EuglossaDilemma_013209-T1	note	CAZy:AA8
EuglossaDilemma_013310-T1	note	CAZy:GT31
EuglossaDilemma_013411-T1	note	CAZy:CBM14
EuglossaDilemma_013412-T1	note	CAZy:CBM14
EuglossaDilemma_013451-T1	note	CAZy:GH22
EuglossaDilemma_013452-T1	note	CAZy:GT7
EuglossaDilemma_013452-T1	note	CAZy:GT31
EuglossaDilemma_013571-T1	note	CAZy:GT61
EuglossaDilemma_013647-T1	note	CAZy:AA15
EuglossaDilemma_013823-T1	note	CAZy:AA3
EuglossaDilemma_013823-T1	note	CAZy:AA8
EuglossaDilemma_013825-T1	note	CAZy:AA3
EuglossaDilemma_013826-T1	note	CAZy:AA3
EuglossaDilemma_013826-T1	note	CAZy:AA8
EuglossaDilemma_013828-T1	note	CAZy:AA3
EuglossaDilemma_013829-T1	note	CAZy:AA3
EuglossaDilemma_013845-T1	note	CAZy:GH18
EuglossaDilemma_014064-T1	note	CAZy:GT90
EuglossaDilemma_014240-T1	note	CAZy:GT8
EuglossaDilemma_014255-T1	note	CAZy:GT31
EuglossaDilemma_014290-T1	note	CAZy:CBM57
EuglossaDilemma_014464-T1	note	CAZy:CE10
EuglossaDilemma_014510-T1	note	CAZy:GT10
EuglossaDilemma_014712-T1	note	CAZy:GH9
EuglossaDilemma_014882-T1	note	CAZy:GT10
EuglossaDilemma_014971-T1	note	CAZy:GT8
EuglossaDilemma_015118-T1	note	CAZy:GT27
EuglossaDilemma_015118-T1	note	CAZy:GT2_Glycos_transf
EuglossaDilemma_015203-T1	note	CAZy:GT49
EuglossaDilemma_015399-T1	note	CAZy:GH38
EuglossaDilemma_015410-T1	note	CAZy:AA15
EuglossaDilemma_015455-T1	note	CAZy:GH16
EuglossaDilemma_015567-T1	note	CAZy:GT33
EuglossaDilemma_015735-T1	note	CAZy:AA3
EuglossaDilemma_015892-T1	note	CAZy:AA10
EuglossaDilemma_015966-T1	note	CAZy:AA3
EuglossaDilemma_015966-T1	note	CAZy:AA8
EuglossaDilemma_015967-T1	note	CAZy:AA3
EuglossaDilemma_016344-T1	note	CAZy:GH2
EuglossaDilemma_016410-T1	note	CAZy:GH47
EuglossaDilemma_016494-T1	note	CAZy:AA3
EuglossaDilemma_016494-T1	note	CAZy:AA8
EuglossaDilemma_016699-T1	note	CAZy:GT90
EuglossaDilemma_017216-T1	note	CAZy:GH13
EuglossaDilemma_017601-T1	note	CAZy:GT3
