# Supplementary material for: Prevalent bee venom genes evolved before the aculeate stinger and eusociality
Source: BMC Biol. 2023 Oct 23;21:229. doi: 10.1186/s12915-023-01656-5 (PMC10591384; doi:10.1186/s12915-023-01656-5)
Supplement: Supplementary file 38 — Additional file 38. Genome annotation of Euglossa dilemma. [file 12915_2023_1656_MOESM38_ESM.zip › Euglossa_dilemma.annotation.funannotate181.with.RNAseq.Oct2020/annotations/annotations.pfam.txt]

EuglossaDilemma_007509-T1	db_xref	PFAM:PF12578
EuglossaDilemma_007609-T1	db_xref	PFAM:PF02872
EuglossaDilemma_007611-T1	db_xref	PFAM:PF02872
EuglossaDilemma_007138-T1	db_xref	PFAM:PF00001
EuglossaDilemma_007099-T1	db_xref	PFAM:PF00001
EuglossaDilemma_007487-T1	db_xref	PFAM:PF00002
EuglossaDilemma_007578-T1	db_xref	PFAM:PF02949
EuglossaDilemma_007359-T1	db_xref	PFAM:PF02949
EuglossaDilemma_007435-T1	db_xref	PFAM:PF08395
EuglossaDilemma_007436-T1	db_xref	PFAM:PF08395
EuglossaDilemma_007138-T1	db_xref	PFAM:PF10320
EuglossaDilemma_007099-T1	db_xref	PFAM:PF10328
EuglossaDilemma_007604-T1	db_xref	PFAM:PF00004
EuglossaDilemma_007151-T1	db_xref	PFAM:PF13087
EuglossaDilemma_007151-T1	db_xref	PFAM:PF13245
EuglossaDilemma_007151-T1	db_xref	PFAM:PF13604
EuglossaDilemma_007097-T1	db_xref	PFAM:PF12780
EuglossaDilemma_007489-T1	db_xref	PFAM:PF13906
EuglossaDilemma_007460-T1	db_xref	PFAM:PF00005
EuglossaDilemma_007460-T1	db_xref	PFAM:PF12848
EuglossaDilemma_007651-T1	db_xref	PFAM:PF00583
EuglossaDilemma_007579-T1	db_xref	PFAM:PF00022
EuglossaDilemma_007433-T1	db_xref	PFAM:PF01757
EuglossaDilemma_007515-T1	db_xref	PFAM:PF01315
EuglossaDilemma_007515-T1	db_xref	PFAM:PF02738
EuglossaDilemma_007508-T1	db_xref	PFAM:PF03155
EuglossaDilemma_007645-T1	db_xref	PFAM:PF00245
EuglossaDilemma_007277-T1	db_xref	PFAM:PF01510
EuglossaDilemma_007276-T1	db_xref	PFAM:PF01510
EuglossaDilemma_007501-T1	db_xref	PFAM:PF03256
EuglossaDilemma_007206-T1	db_xref	PFAM:PF12894
EuglossaDilemma_007573-T1	db_xref	PFAM:PF00023
EuglossaDilemma_007280-T1	db_xref	PFAM:PF00023
EuglossaDilemma_007573-T1	db_xref	PFAM:PF12796
EuglossaDilemma_007280-T1	db_xref	PFAM:PF12796
EuglossaDilemma_007573-T1	db_xref	PFAM:PF13606
EuglossaDilemma_007573-T1	db_xref	PFAM:PF13637
EuglossaDilemma_007280-T1	db_xref	PFAM:PF13637
EuglossaDilemma_007573-T1	db_xref	PFAM:PF13857
EuglossaDilemma_007280-T1	db_xref	PFAM:PF13857
EuglossaDilemma_007516-T1	db_xref	PFAM:PF07651
EuglossaDilemma_007467-T1	db_xref	PFAM:PF00025
EuglossaDilemma_007273-T1	db_xref	PFAM:PF00025
EuglossaDilemma_007303-T1	db_xref	PFAM:PF00025
EuglossaDilemma_007211-T1	db_xref	PFAM:PF00025
EuglossaDilemma_007300-T1	db_xref	PFAM:PF00764
EuglossaDilemma_007131-T1	db_xref	PFAM:PF02752
EuglossaDilemma_007288-T1	db_xref	PFAM:PF02752
EuglossaDilemma_007288-T1	db_xref	PFAM:PF00339
EuglossaDilemma_007131-T1	db_xref	PFAM:PF00339
EuglossaDilemma_007522-T1	db_xref	PFAM:PF00026
EuglossaDilemma_007473-T1	db_xref	PFAM:PF09668
EuglossaDilemma_007473-T1	db_xref	PFAM:PF13650
EuglossaDilemma_007382-T1	db_xref	PFAM:PF10186
EuglossaDilemma_007280-T1	db_xref	PFAM:PF00217
EuglossaDilemma_007280-T1	db_xref	PFAM:PF02807
EuglossaDilemma_007593-T1	db_xref	PFAM:PF00006
EuglossaDilemma_007593-T1	db_xref	PFAM:PF02874
EuglossaDilemma_007514-T1	db_xref	PFAM:PF12424
EuglossaDilemma_007218-T1	db_xref	PFAM:PF01426
EuglossaDilemma_007602-T1	db_xref	PFAM:PF01145
EuglossaDilemma_007517-T1	db_xref	PFAM:PF01145
EuglossaDilemma_007517-T1	db_xref	PFAM:PF16200
EuglossaDilemma_007209-T1	db_xref	PFAM:PF07289
EuglossaDilemma_007301-T1	db_xref	PFAM:PF17035
EuglossaDilemma_007301-T1	db_xref	PFAM:PF17105
EuglossaDilemma_007301-T1	db_xref	PFAM:PF00439
EuglossaDilemma_007506-T1	db_xref	PFAM:PF00651
EuglossaDilemma_007161-T1	db_xref	PFAM:PF00651
EuglossaDilemma_007293-T1	db_xref	PFAM:PF00651
EuglossaDilemma_007286-T1	db_xref	PFAM:PF00130
EuglossaDilemma_007384-T1	db_xref	PFAM:PF00168
EuglossaDilemma_007140-T1	db_xref	PFAM:PF00168
EuglossaDilemma_007492-T1	db_xref	PFAM:PF00168
EuglossaDilemma_007321-T1	db_xref	PFAM:PF00168
EuglossaDilemma_007266-T1	db_xref	PFAM:PF00028
EuglossaDilemma_007268-T1	db_xref	PFAM:PF00028
EuglossaDilemma_007503-T1	db_xref	PFAM:PF00262
EuglossaDilemma_007514-T1	db_xref	PFAM:PF13246
EuglossaDilemma_007514-T1	db_xref	PFAM:PF00689
EuglossaDilemma_007514-T1	db_xref	PFAM:PF00690
EuglossaDilemma_007488-T1	db_xref	PFAM:PF01607
EuglossaDilemma_007369-T1	db_xref	PFAM:PF01607
EuglossaDilemma_007128-T1	db_xref	PFAM:PF06244
EuglossaDilemma_007465-T1	db_xref	PFAM:PF01066
EuglossaDilemma_007396-T1	db_xref	PFAM:PF00307
EuglossaDilemma_007196-T1	db_xref	PFAM:PF00379
EuglossaDilemma_007194-T1	db_xref	PFAM:PF00379
EuglossaDilemma_007197-T1	db_xref	PFAM:PF00379
EuglossaDilemma_007193-T1	db_xref	PFAM:PF00379
EuglossaDilemma_007251-T1	db_xref	PFAM:PF09774
EuglossaDilemma_007569-T1	db_xref	PFAM:PF12348
EuglossaDilemma_007568-T1	db_xref	PFAM:PF12348
EuglossaDilemma_007591-T1	db_xref	PFAM:PF00637
EuglossaDilemma_007439-T1	db_xref	PFAM:PF00027
EuglossaDilemma_007590-T1	db_xref	PFAM:PF00027
EuglossaDilemma_007491-T1	db_xref	PFAM:PF00241
EuglossaDilemma_007148-T1	db_xref	PFAM:PF09813
EuglossaDilemma_007553-T1	db_xref	PFAM:PF05051
EuglossaDilemma_007466-T1	db_xref	PFAM:PF02935
EuglossaDilemma_007515-T1	db_xref	PFAM:PF03450
EuglossaDilemma_007497-T1	db_xref	PFAM:PF10147
EuglossaDilemma_007177-T1	db_xref	PFAM:PF08506
EuglossaDilemma_007558-T1	db_xref	PFAM:PF01082
EuglossaDilemma_007558-T1	db_xref	PFAM:PF03712
EuglossaDilemma_007492-T1	db_xref	PFAM:PF02845
EuglossaDilemma_007660-T1	db_xref	PFAM:PF00888
EuglossaDilemma_007660-T1	db_xref	PFAM:PF10557
EuglossaDilemma_007654-T1	db_xref	PFAM:PF03045
EuglossaDilemma_007595-T1	db_xref	PFAM:PF11029
EuglossaDilemma_007620-T1	db_xref	PFAM:PF16213
EuglossaDilemma_007395-T1	db_xref	PFAM:PF00383
EuglossaDilemma_007596-T1	db_xref	PFAM:PF00270
EuglossaDilemma_007557-T1	db_xref	PFAM:PF00270
EuglossaDilemma_007150-T1	db_xref	PFAM:PF16543
EuglossaDilemma_007250-T1	db_xref	PFAM:PF00701
EuglossaDilemma_007218-T1	db_xref	PFAM:PF00145
EuglossaDilemma_007604-T1	db_xref	PFAM:PF13177
EuglossaDilemma_007218-T1	db_xref	PFAM:PF12047
EuglossaDilemma_007558-T1	db_xref	PFAM:PF03351
EuglossaDilemma_007281-T1	db_xref	PFAM:PF05186
EuglossaDilemma_007619-T1	db_xref	PFAM:PF10034
EuglossaDilemma_007483-T1	db_xref	PFAM:PF06327
EuglossaDilemma_007252-T1	db_xref	PFAM:PF06388
EuglossaDilemma_007431-T1	db_xref	PFAM:PF06565
EuglossaDilemma_007419-T1	db_xref	PFAM:PF07159
EuglossaDilemma_007129-T1	db_xref	PFAM:PF02594
EuglossaDilemma_007130-T1	db_xref	PFAM:PF02594
EuglossaDilemma_007662-T1	db_xref	PFAM:PF08213
EuglossaDilemma_007620-T1	db_xref	PFAM:PF09324
EuglossaDilemma_007510-T1	db_xref	PFAM:PF10228
EuglossaDilemma_007282-T1	db_xref	PFAM:PF13904
EuglossaDilemma_007594-T1	db_xref	PFAM:PF05811
EuglossaDilemma_007110-T1	db_xref	PFAM:PF01937
EuglossaDilemma_007313-T1	db_xref	PFAM:PF01031
EuglossaDilemma_007313-T1	db_xref	PFAM:PF00350
EuglossaDilemma_007094-T1	db_xref	PFAM:PF03028
EuglossaDilemma_007521-T1	db_xref	PFAM:PF01221
EuglossaDilemma_007656-T1	db_xref	PFAM:PF00122
EuglossaDilemma_007514-T1	db_xref	PFAM:PF00122
EuglossaDilemma_007471-T1	db_xref	PFAM:PF00378
EuglossaDilemma_007471-T1	db_xref	PFAM:PF16113
EuglossaDilemma_007311-T1	db_xref	PFAM:PF00008
EuglossaDilemma_007306-T1	db_xref	PFAM:PF00008
EuglossaDilemma_007307-T1	db_xref	PFAM:PF00008
EuglossaDilemma_007311-T1	db_xref	PFAM:PF12947
EuglossaDilemma_007311-T1	db_xref	PFAM:PF07645
EuglossaDilemma_007307-T1	db_xref	PFAM:PF07645
EuglossaDilemma_007302-T1	db_xref	PFAM:PF03587
EuglossaDilemma_007176-T1	db_xref	PFAM:PF02990
EuglossaDilemma_007180-T1	db_xref	PFAM:PF03735
EuglossaDilemma_007516-T1	db_xref	PFAM:PF01417
EuglossaDilemma_007508-T1	db_xref	PFAM:PF01370
EuglossaDilemma_007077-T1	db_xref	PFAM:PF15002
EuglossaDilemma_007358-T1	db_xref	PFAM:PF00178
EuglossaDilemma_007212-T1	db_xref	PFAM:PF00646
EuglossaDilemma_007212-T1	db_xref	PFAM:PF12937
EuglossaDilemma_007515-T1	db_xref	PFAM:PF00941
EuglossaDilemma_007577-T1	db_xref	PFAM:PF02259
EuglossaDilemma_007577-T1	db_xref	PFAM:PF02260
EuglossaDilemma_007515-T1	db_xref	PFAM:PF00111
EuglossaDilemma_007515-T1	db_xref	PFAM:PF01799
EuglossaDilemma_007423-T1	db_xref	PFAM:PF01839
EuglossaDilemma_007580-T1	db_xref	PFAM:PF00041
EuglossaDilemma_007496-T1	db_xref	PFAM:PF00250
EuglossaDilemma_007502-T1	db_xref	PFAM:PF01363
EuglossaDilemma_007081-T1	db_xref	PFAM:PF01590
EuglossaDilemma_007081-T1	db_xref	PFAM:PF13185
EuglossaDilemma_007081-T1	db_xref	PFAM:PF13492
EuglossaDilemma_007473-T1	db_xref	PFAM:PF13975
EuglossaDilemma_007162-T1	db_xref	PFAM:PF09237
EuglossaDilemma_007161-T1	db_xref	PFAM:PF09237
EuglossaDilemma_007422-T1	db_xref	PFAM:PF00337
EuglossaDilemma_007396-T1	db_xref	PFAM:PF02187
EuglossaDilemma_007629-T1	db_xref	PFAM:PF07670
EuglossaDilemma_007472-T1	db_xref	PFAM:PF01408
EuglossaDilemma_007472-T1	db_xref	PFAM:PF02894
EuglossaDilemma_007628-T1	db_xref	PFAM:PF08718
EuglossaDilemma_007652-T1	db_xref	PFAM:PF01630
EuglossaDilemma_007659-T1	db_xref	PFAM:PF05351
EuglossaDilemma_007511-T1	db_xref	PFAM:PF03071
EuglossaDilemma_007111-T1	db_xref	PFAM:PF05719
EuglossaDilemma_007368-T1	db_xref	PFAM:PF01465
EuglossaDilemma_007438-T1	db_xref	PFAM:PF00009
EuglossaDilemma_007211-T1	db_xref	PFAM:PF00009
EuglossaDilemma_007438-T1	db_xref	PFAM:PF03144
EuglossaDilemma_007438-T1	db_xref	PFAM:PF03143
EuglossaDilemma_007484-T1	db_xref	PFAM:PF00211
EuglossaDilemma_007379-T1	db_xref	PFAM:PF04408
EuglossaDilemma_007568-T1	db_xref	PFAM:PF02985
EuglossaDilemma_007171-T1	db_xref	PFAM:PF02985
EuglossaDilemma_007311-T1	db_xref	PFAM:PF12661
EuglossaDilemma_007307-T1	db_xref	PFAM:PF12661
EuglossaDilemma_007596-T1	db_xref	PFAM:PF00271
EuglossaDilemma_007557-T1	db_xref	PFAM:PF00271
EuglossaDilemma_007379-T1	db_xref	PFAM:PF00271
EuglossaDilemma_007597-T1	db_xref	PFAM:PF00328
EuglossaDilemma_007474-T1	db_xref	PFAM:PF00010
EuglossaDilemma_007243-T1	db_xref	PFAM:PF00010
EuglossaDilemma_007240-T1	db_xref	PFAM:PF00010
EuglossaDilemma_007457-T1	db_xref	PFAM:PF00010
EuglossaDilemma_007413-T1	db_xref	PFAM:PF00010
EuglossaDilemma_007388-T1	db_xref	PFAM:PF00505
EuglossaDilemma_007576-T1	db_xref	PFAM:PF00505
EuglossaDilemma_007576-T1	db_xref	PFAM:PF09011
EuglossaDilemma_007388-T1	db_xref	PFAM:PF09011
EuglossaDilemma_007659-T1	db_xref	PFAM:PF00046
EuglossaDilemma_007315-T1	db_xref	PFAM:PF00104
EuglossaDilemma_007487-T1	db_xref	PFAM:PF02793
EuglossaDilemma_007483-T1	db_xref	PFAM:PF17906
EuglossaDilemma_007169-T1	db_xref	PFAM:PF17906
EuglossaDilemma_007482-T1	db_xref	PFAM:PF17906
EuglossaDilemma_007390-T1	db_xref	PFAM:PF08221
EuglossaDilemma_007506-T1	db_xref	PFAM:PF05225
EuglossaDilemma_007656-T1	db_xref	PFAM:PF00702
EuglossaDilemma_007514-T1	db_xref	PFAM:PF00702
EuglossaDilemma_007580-T1	db_xref	PFAM:PF07679
EuglossaDilemma_007177-T1	db_xref	PFAM:PF03810
EuglossaDilemma_007520-T1	db_xref	PFAM:PF18383
EuglossaDilemma_007580-T1	db_xref	PFAM:PF00047
EuglossaDilemma_007580-T1	db_xref	PFAM:PF13895
EuglossaDilemma_007580-T1	db_xref	PFAM:PF13927
EuglossaDilemma_007284-T1	db_xref	PFAM:PF12257
EuglossaDilemma_007081-T1	db_xref	PFAM:PF03941
EuglossaDilemma_007423-T1	db_xref	PFAM:PF08441
EuglossaDilemma_007442-T1	db_xref	PFAM:PF00520
EuglossaDilemma_007442-T1	db_xref	PFAM:PF07885
EuglossaDilemma_007447-T1	db_xref	PFAM:PF02121
EuglossaDilemma_007135-T1	db_xref	PFAM:PF00612
EuglossaDilemma_007486-T1	db_xref	PFAM:PF06585
EuglossaDilemma_007556-T1	db_xref	PFAM:PF07648
EuglossaDilemma_007641-T1	db_xref	PFAM:PF00151
EuglossaDilemma_007223-T1	db_xref	PFAM:PF08366
EuglossaDilemma_007507-T1	db_xref	PFAM:PF13306
EuglossaDilemma_007168-T1	db_xref	PFAM:PF13306
EuglossaDilemma_007212-T1	db_xref	PFAM:PF13516
EuglossaDilemma_007168-T1	db_xref	PFAM:PF13855
EuglossaDilemma_007507-T1	db_xref	PFAM:PF13855
EuglossaDilemma_007217-T1	db_xref	PFAM:PF13855
EuglossaDilemma_007179-T1	db_xref	PFAM:PF01423
EuglossaDilemma_007395-T1	db_xref	PFAM:PF14437
EuglossaDilemma_007204-T1	db_xref	PFAM:PF09773
EuglossaDilemma_007314-T1	db_xref	PFAM:PF00149
EuglossaDilemma_007425-T1	db_xref	PFAM:PF00149
EuglossaDilemma_007609-T1	db_xref	PFAM:PF00149
EuglossaDilemma_007611-T1	db_xref	PFAM:PF00149
EuglossaDilemma_007523-T1	db_xref	PFAM:PF08241
EuglossaDilemma_007606-T1	db_xref	PFAM:PF08241
EuglossaDilemma_007523-T1	db_xref	PFAM:PF08242
EuglossaDilemma_007275-T1	db_xref	PFAM:PF10294
EuglossaDilemma_007523-T1	db_xref	PFAM:PF13489
EuglossaDilemma_007523-T1	db_xref	PFAM:PF13649
EuglossaDilemma_007606-T1	db_xref	PFAM:PF13649
EuglossaDilemma_007523-T1	db_xref	PFAM:PF13847
EuglossaDilemma_007275-T1	db_xref	PFAM:PF13847
EuglossaDilemma_007235-T1	db_xref	PFAM:PF07690
EuglossaDilemma_007570-T1	db_xref	PFAM:PF07690
EuglossaDilemma_007524-T1	db_xref	PFAM:PF07690
EuglossaDilemma_007236-T1	db_xref	PFAM:PF07690
EuglossaDilemma_007485-T1	db_xref	PFAM:PF07690
EuglossaDilemma_007572-T1	db_xref	PFAM:PF07690
EuglossaDilemma_007238-T1	db_xref	PFAM:PF07690
EuglossaDilemma_007198-T1	db_xref	PFAM:PF07690
EuglossaDilemma_007222-T1	db_xref	PFAM:PF01926
EuglossaDilemma_007273-T1	db_xref	PFAM:PF01926
EuglossaDilemma_007303-T1	db_xref	PFAM:PF01926
EuglossaDilemma_007397-T1	db_xref	PFAM:PF01926
EuglossaDilemma_007467-T1	db_xref	PFAM:PF01926
EuglossaDilemma_007575-T1	db_xref	PFAM:PF14911
EuglossaDilemma_007575-T1	db_xref	PFAM:PF14910
EuglossaDilemma_007249-T1	db_xref	PFAM:PF03022
EuglossaDilemma_007502-T1	db_xref	PFAM:PF06602
EuglossaDilemma_007508-T1	db_xref	PFAM:PF13460
EuglossaDilemma_007632-T1	db_xref	PFAM:PF01513
EuglossaDilemma_007391-T1	db_xref	PFAM:PF12569
EuglossaDilemma_007205-T1	db_xref	PFAM:PF08122
EuglossaDilemma_007571-T1	db_xref	PFAM:PF09781
EuglossaDilemma_007580-T1	db_xref	PFAM:PF06583
EuglossaDilemma_007504-T1	db_xref	PFAM:PF01436
EuglossaDilemma_007651-T1	db_xref	PFAM:PF01233
EuglossaDilemma_007651-T1	db_xref	PFAM:PF02799
EuglossaDilemma_007523-T1	db_xref	PFAM:PF05401
EuglossaDilemma_007207-T1	db_xref	PFAM:PF01798
EuglossaDilemma_007592-T1	db_xref	PFAM:PF08743
EuglossaDilemma_007629-T1	db_xref	PFAM:PF07662
EuglossaDilemma_007629-T1	db_xref	PFAM:PF01773
EuglossaDilemma_007426-T1	db_xref	PFAM:PF00293
EuglossaDilemma_007495-T1	db_xref	PFAM:PF16158
EuglossaDilemma_007379-T1	db_xref	PFAM:PF07717
EuglossaDilemma_007518-T1	db_xref	PFAM:PF03392
EuglossaDilemma_007420-T1	db_xref	PFAM:PF00067
EuglossaDilemma_007239-T1	db_xref	PFAM:PF00067
EuglossaDilemma_007100-T1	db_xref	PFAM:PF00067
EuglossaDilemma_007656-T1	db_xref	PFAM:PF12409
EuglossaDilemma_007215-T1	db_xref	PFAM:PF01569
EuglossaDilemma_007584-T1	db_xref	PFAM:PF03828
EuglossaDilemma_007081-T1	db_xref	PFAM:PF00233
EuglossaDilemma_007114-T1	db_xref	PFAM:PF00595
EuglossaDilemma_007122-T1	db_xref	PFAM:PF00595
EuglossaDilemma_007115-T1	db_xref	PFAM:PF00595
EuglossaDilemma_007461-T1	db_xref	PFAM:PF00595
EuglossaDilemma_007114-T1	db_xref	PFAM:PF17820
EuglossaDilemma_007555-T1	db_xref	PFAM:PF07910
EuglossaDilemma_007554-T1	db_xref	PFAM:PF07910
EuglossaDilemma_007493-T1	db_xref	PFAM:PF08610
EuglossaDilemma_007219-T1	db_xref	PFAM:PF00408
EuglossaDilemma_007513-T1	db_xref	PFAM:PF00628
EuglossaDilemma_007475-T1	db_xref	PFAM:PF00628
EuglossaDilemma_007475-T1	db_xref	PFAM:PF13831
EuglossaDilemma_007427-T1	db_xref	PFAM:PF01663
EuglossaDilemma_007428-T1	db_xref	PFAM:PF01663
EuglossaDilemma_007381-T1	db_xref	PFAM:PF17838
EuglossaDilemma_007577-T1	db_xref	PFAM:PF00454
EuglossaDilemma_007566-T1	db_xref	PFAM:PF00640
EuglossaDilemma_007566-T1	db_xref	PFAM:PF14719
EuglossaDilemma_007172-T1	db_xref	PFAM:PF12260
EuglossaDilemma_007434-T1	db_xref	PFAM:PF02827
EuglossaDilemma_007377-T1	db_xref	PFAM:PF00069
EuglossaDilemma_007500-T1	db_xref	PFAM:PF00069
EuglossaDilemma_007500-T1	db_xref	PFAM:PF07714
EuglossaDilemma_007377-T1	db_xref	PFAM:PF07714
EuglossaDilemma_007173-T1	db_xref	PFAM:PF07714
EuglossaDilemma_007274-T1	db_xref	PFAM:PF10590
EuglossaDilemma_007425-T1	db_xref	PFAM:PF08321
EuglossaDilemma_007661-T1	db_xref	PFAM:PF00227
EuglossaDilemma_007566-T1	db_xref	PFAM:PF08416
EuglossaDilemma_007274-T1	db_xref	PFAM:PF01243
EuglossaDilemma_007274-T1	db_xref	PFAM:PF12766
EuglossaDilemma_007582-T1	db_xref	PFAM:PF01424
EuglossaDilemma_007605-T1	db_xref	PFAM:PF00788
EuglossaDilemma_007170-T1	db_xref	PFAM:PF13890
EuglossaDilemma_007211-T1	db_xref	PFAM:PF00071
EuglossaDilemma_007303-T1	db_xref	PFAM:PF00071
EuglossaDilemma_007467-T1	db_xref	PFAM:PF00071
EuglossaDilemma_007604-T1	db_xref	PFAM:PF08542
EuglossaDilemma_007087-T1	db_xref	PFAM:PF02257
EuglossaDilemma_007461-T1	db_xref	PFAM:PF00620
EuglossaDilemma_007286-T1	db_xref	PFAM:PF00620
EuglossaDilemma_007156-T1	db_xref	PFAM:PF00621
EuglossaDilemma_007381-T1	db_xref	PFAM:PF00621
EuglossaDilemma_007367-T1	db_xref	PFAM:PF00281
EuglossaDilemma_007367-T1	db_xref	PFAM:PF00673
EuglossaDilemma_007437-T1	db_xref	PFAM:PF00253
EuglossaDilemma_007499-T1	db_xref	PFAM:PF00333
EuglossaDilemma_007499-T1	db_xref	PFAM:PF03719
EuglossaDilemma_007505-T1	db_xref	PFAM:PF10165
EuglossaDilemma_007584-T1	db_xref	PFAM:PF17797
EuglossaDilemma_007498-T1	db_xref	PFAM:PF01193
EuglossaDilemma_007498-T1	db_xref	PFAM:PF13656
EuglossaDilemma_007390-T1	db_xref	PFAM:PF05645
EuglossaDilemma_007303-T1	db_xref	PFAM:PF08477
EuglossaDilemma_007211-T1	db_xref	PFAM:PF08477
EuglossaDilemma_007467-T1	db_xref	PFAM:PF08477
EuglossaDilemma_007178-T1	db_xref	PFAM:PF00076
EuglossaDilemma_007220-T1	db_xref	PFAM:PF00076
EuglossaDilemma_007606-T1	db_xref	PFAM:PF00398
EuglossaDilemma_007149-T1	db_xref	PFAM:PF00398
EuglossaDilemma_007175-T1	db_xref	PFAM:PF16294
EuglossaDilemma_007171-T1	db_xref	PFAM:PF10363
EuglossaDilemma_007626-T1	db_xref	PFAM:PF00853
EuglossaDilemma_007621-T1	db_xref	PFAM:PF00853
EuglossaDilemma_007625-T1	db_xref	PFAM:PF00853
EuglossaDilemma_007627-T1	db_xref	PFAM:PF00853
EuglossaDilemma_007473-T1	db_xref	PFAM:PF00077
EuglossaDilemma_007473-T1	db_xref	PFAM:PF08284
EuglossaDilemma_007160-T1	db_xref	PFAM:PF00536
EuglossaDilemma_007160-T1	db_xref	PFAM:PF07647
EuglossaDilemma_007357-T1	db_xref	PFAM:PF02198
EuglossaDilemma_007603-T1	db_xref	PFAM:PF01127
EuglossaDilemma_007299-T1	db_xref	PFAM:PF00995
EuglossaDilemma_007397-T1	db_xref	PFAM:PF00735
EuglossaDilemma_007432-T1	db_xref	PFAM:PF03348
EuglossaDilemma_007091-T1	db_xref	PFAM:PF02403
EuglossaDilemma_007608-T1	db_xref	PFAM:PF00856
EuglossaDilemma_007254-T1	db_xref	PFAM:PF00017
EuglossaDilemma_007567-T1	db_xref	PFAM:PF05276
EuglossaDilemma_007449-T1	db_xref	PFAM:PF10220
EuglossaDilemma_007599-T1	db_xref	PFAM:PF09808
EuglossaDilemma_007253-T1	db_xref	PFAM:PF04158
EuglossaDilemma_007273-T1	db_xref	PFAM:PF09439
EuglossaDilemma_007467-T1	db_xref	PFAM:PF09439
EuglossaDilemma_007570-T1	db_xref	PFAM:PF00083
EuglossaDilemma_007524-T1	db_xref	PFAM:PF00083
EuglossaDilemma_007572-T1	db_xref	PFAM:PF00083
EuglossaDilemma_007364-T1	db_xref	PFAM:PF08257
EuglossaDilemma_007427-T1	db_xref	PFAM:PF00884
EuglossaDilemma_007428-T1	db_xref	PFAM:PF00884
EuglossaDilemma_007582-T1	db_xref	PFAM:PF12752
EuglossaDilemma_007562-T1	db_xref	PFAM:PF08231
EuglossaDilemma_007522-T1	db_xref	PFAM:PF14543
EuglossaDilemma_007366-T1	db_xref	PFAM:PF00335
EuglossaDilemma_007587-T1	db_xref	PFAM:PF00085
EuglossaDilemma_007494-T1	db_xref	PFAM:PF00303
EuglossaDilemma_007490-T1	db_xref	PFAM:PF02466
EuglossaDilemma_007425-T1	db_xref	PFAM:PF00515
EuglossaDilemma_007425-T1	db_xref	PFAM:PF07719
EuglossaDilemma_007079-T1	db_xref	PFAM:PF13181
EuglossaDilemma_007391-T1	db_xref	PFAM:PF13181
EuglossaDilemma_007435-T1	db_xref	PFAM:PF06151
EuglossaDilemma_007436-T1	db_xref	PFAM:PF06151
EuglossaDilemma_007589-T1	db_xref	PFAM:PF00579
EuglossaDilemma_007600-T1	db_xref	PFAM:PF00152
EuglossaDilemma_007091-T1	db_xref	PFAM:PF00587
EuglossaDilemma_007221-T1	db_xref	PFAM:PF01411
EuglossaDilemma_007600-T1	db_xref	PFAM:PF01336
EuglossaDilemma_007589-T1	db_xref	PFAM:PF01588
EuglossaDilemma_007221-T1	db_xref	PFAM:PF07973
EuglossaDilemma_007657-T1	db_xref	PFAM:PF00089
EuglossaDilemma_007154-T1	db_xref	PFAM:PF00567
EuglossaDilemma_007495-T1	db_xref	PFAM:PF14555
EuglossaDilemma_007473-T1	db_xref	PFAM:PF00240
EuglossaDilemma_007650-T1	db_xref	PFAM:PF16975
EuglossaDilemma_007458-T1	db_xref	PFAM:PF00179
EuglossaDilemma_007206-T1	db_xref	PFAM:PF00400
EuglossaDilemma_007253-T1	db_xref	PFAM:PF00400
EuglossaDilemma_007080-T1	db_xref	PFAM:PF00400
EuglossaDilemma_007424-T1	db_xref	PFAM:PF00400
EuglossaDilemma_007208-T1	db_xref	PFAM:PF00400
EuglossaDilemma_007430-T1	db_xref	PFAM:PF00110
EuglossaDilemma_007462-T1	db_xref	PFAM:PF00397
EuglossaDilemma_007155-T1	db_xref	PFAM:PF02825
EuglossaDilemma_007519-T1	db_xref	PFAM:PF07947
EuglossaDilemma_007078-T1	db_xref	PFAM:PF04893
EuglossaDilemma_007561-T1	db_xref	PFAM:PF07776
EuglossaDilemma_007504-T1	db_xref	PFAM:PF00643
EuglossaDilemma_007585-T1	db_xref	PFAM:PF00643
EuglossaDilemma_007467-T1	db_xref	PFAM:PF00643
EuglossaDilemma_007174-T1	db_xref	PFAM:PF00096
EuglossaDilemma_007588-T1	db_xref	PFAM:PF00096
EuglossaDilemma_007588-T1	db_xref	PFAM:PF13912
EuglossaDilemma_007174-T1	db_xref	PFAM:PF13912
EuglossaDilemma_007090-T1	db_xref	PFAM:PF12171
EuglossaDilemma_007607-T1	db_xref	PFAM:PF00097
EuglossaDilemma_007504-T1	db_xref	PFAM:PF00097
EuglossaDilemma_007585-T1	db_xref	PFAM:PF00097
EuglossaDilemma_007607-T1	db_xref	PFAM:PF13923
EuglossaDilemma_007155-T1	db_xref	PFAM:PF13920
EuglossaDilemma_007607-T1	db_xref	PFAM:PF13920
EuglossaDilemma_007315-T1	db_xref	PFAM:PF00105
EuglossaDilemma_007185-T1	db_xref	PFAM:PF00105
EuglossaDilemma_007150-T1	db_xref	PFAM:PF00642
EuglossaDilemma_007150-T1	db_xref	PFAM:PF18044
EuglossaDilemma_007513-T1	db_xref	PFAM:PF12269
EuglossaDilemma_007218-T1	db_xref	PFAM:PF02008
EuglossaDilemma_007513-T1	db_xref	PFAM:PF02008
EuglossaDilemma_007475-T1	db_xref	PFAM:PF13771
EuglossaDilemma_007475-T1	db_xref	PFAM:PF13832
EuglossaDilemma_007607-T1	db_xref	PFAM:PF13639
EuglossaDilemma_007583-T1	db_xref	PFAM:PF00100
EuglossaDilemma_004992-T1	db_xref	PFAM:PF16122
EuglossaDilemma_004880-T1	db_xref	PFAM:PF00001
EuglossaDilemma_005049-T1	db_xref	PFAM:PF00001
EuglossaDilemma_005240-T1	db_xref	PFAM:PF00002
EuglossaDilemma_005149-T1	db_xref	PFAM:PF00003
EuglossaDilemma_004966-T1	db_xref	PFAM:PF02949
EuglossaDilemma_004880-T1	db_xref	PFAM:PF10320
EuglossaDilemma_004880-T1	db_xref	PFAM:PF10323
EuglossaDilemma_005049-T1	db_xref	PFAM:PF10323
EuglossaDilemma_004880-T1	db_xref	PFAM:PF10328
EuglossaDilemma_004926-T1	db_xref	PFAM:PF00004
EuglossaDilemma_004950-T1	db_xref	PFAM:PF00004
EuglossaDilemma_005303-T1	db_xref	PFAM:PF00004
EuglossaDilemma_004950-T1	db_xref	PFAM:PF07728
EuglossaDilemma_004926-T1	db_xref	PFAM:PF17862
EuglossaDilemma_004921-T1	db_xref	PFAM:PF00324
EuglossaDilemma_004921-T1	db_xref	PFAM:PF13520
EuglossaDilemma_005100-T1	db_xref	PFAM:PF03109
EuglossaDilemma_005171-T1	db_xref	PFAM:PF07859
EuglossaDilemma_005277-T1	db_xref	PFAM:PF00583
EuglossaDilemma_005277-T1	db_xref	PFAM:PF13673
EuglossaDilemma_005206-T1	db_xref	PFAM:PF13508
EuglossaDilemma_004875-T1	db_xref	PFAM:PF00330
EuglossaDilemma_005278-T1	db_xref	PFAM:PF00022
EuglossaDilemma_005046-T1	db_xref	PFAM:PF09793
EuglossaDilemma_005250-T1	db_xref	PFAM:PF01602
EuglossaDilemma_005002-T1	db_xref	PFAM:PF16579
EuglossaDilemma_004922-T1	db_xref	PFAM:PF08240
EuglossaDilemma_005169-T1	db_xref	PFAM:PF00106
EuglossaDilemma_005169-T1	db_xref	PFAM:PF13561
EuglossaDilemma_004922-T1	db_xref	PFAM:PF00107
EuglossaDilemma_004871-T1	db_xref	PFAM:PF10397
EuglossaDilemma_005100-T1	db_xref	PFAM:PF13772
EuglossaDilemma_005274-T1	db_xref	PFAM:PF01918
EuglossaDilemma_005148-T1	db_xref	PFAM:PF00171
EuglossaDilemma_005262-T1	db_xref	PFAM:PF15924
EuglossaDilemma_004766-T1	db_xref	PFAM:PF12894
EuglossaDilemma_005149-T1	db_xref	PFAM:PF01094
EuglossaDilemma_004846-T1	db_xref	PFAM:PF00023
EuglossaDilemma_004846-T1	db_xref	PFAM:PF12796
EuglossaDilemma_004846-T1	db_xref	PFAM:PF13637
EuglossaDilemma_004846-T1	db_xref	PFAM:PF13857
EuglossaDilemma_005101-T1	db_xref	PFAM:PF08264
EuglossaDilemma_005208-T1	db_xref	PFAM:PF01388
EuglossaDilemma_005178-T1	db_xref	PFAM:PF00858
EuglossaDilemma_005114-T1	db_xref	PFAM:PF04266
EuglossaDilemma_005113-T1	db_xref	PFAM:PF04266
EuglossaDilemma_004876-T1	db_xref	PFAM:PF07162
EuglossaDilemma_004841-T1	db_xref	PFAM:PF08840
EuglossaDilemma_004857-T1	db_xref	PFAM:PF03114
EuglossaDilemma_005077-T1	db_xref	PFAM:PF03114
EuglossaDilemma_004776-T1	db_xref	PFAM:PF10456
EuglossaDilemma_004769-T1	db_xref	PFAM:PF11502
EuglossaDilemma_005235-T1	db_xref	PFAM:PF02138
EuglossaDilemma_005309-T1	db_xref	PFAM:PF08947
EuglossaDilemma_004903-T1	db_xref	PFAM:PF00533
EuglossaDilemma_005229-T1	db_xref	PFAM:PF04427
EuglossaDilemma_005277-T1	db_xref	PFAM:PF00439
EuglossaDilemma_005199-T1	db_xref	PFAM:PF00651
EuglossaDilemma_005042-T1	db_xref	PFAM:PF00170
EuglossaDilemma_004827-T1	db_xref	PFAM:PF07716
EuglossaDilemma_005042-T1	db_xref	PFAM:PF07716
EuglossaDilemma_005042-T1	db_xref	PFAM:PF03131
EuglossaDilemma_005252-T1	db_xref	PFAM:PF00168
EuglossaDilemma_005240-T1	db_xref	PFAM:PF00028
EuglossaDilemma_005168-T1	db_xref	PFAM:PF11971
EuglossaDilemma_004873-T1	db_xref	PFAM:PF01607
EuglossaDilemma_004964-T1	db_xref	PFAM:PF01607
EuglossaDilemma_005032-T1	db_xref	PFAM:PF00571
EuglossaDilemma_005315-T1	db_xref	PFAM:PF01130
EuglossaDilemma_005314-T1	db_xref	PFAM:PF01130
EuglossaDilemma_005033-T1	db_xref	PFAM:PF09806
EuglossaDilemma_005142-T1	db_xref	PFAM:PF16366
EuglossaDilemma_004737-T1	db_xref	PFAM:PF03879
EuglossaDilemma_005265-T1	db_xref	PFAM:PF04752
EuglossaDilemma_005168-T1	db_xref	PFAM:PF06294
EuglossaDilemma_004956-T1	db_xref	PFAM:PF01217
EuglossaDilemma_004886-T1	db_xref	PFAM:PF13903
EuglossaDilemma_004885-T1	db_xref	PFAM:PF13903
EuglossaDilemma_005201-T1	db_xref	PFAM:PF18322
EuglossaDilemma_005202-T1	db_xref	PFAM:PF18322
EuglossaDilemma_005203-T1	db_xref	PFAM:PF18322
EuglossaDilemma_005054-T1	db_xref	PFAM:PF00027
EuglossaDilemma_005223-T1	db_xref	PFAM:PF00795
EuglossaDilemma_005250-T1	db_xref	PFAM:PF16381
EuglossaDilemma_005269-T1	db_xref	PFAM:PF15296
EuglossaDilemma_005171-T1	db_xref	PFAM:PF00135
EuglossaDilemma_005170-T1	db_xref	PFAM:PF00135
EuglossaDilemma_005008-T1	db_xref	PFAM:PF00135
EuglossaDilemma_005195-T1	db_xref	PFAM:PF10191
EuglossaDilemma_005194-T1	db_xref	PFAM:PF12422
EuglossaDilemma_005250-T1	db_xref	PFAM:PF08752
EuglossaDilemma_005286-T1	db_xref	PFAM:PF00166
EuglossaDilemma_004782-T1	db_xref	PFAM:PF00118
EuglossaDilemma_004832-T1	db_xref	PFAM:PF00118
EuglossaDilemma_005285-T1	db_xref	PFAM:PF00118
EuglossaDilemma_005182-T1	db_xref	PFAM:PF00650
EuglossaDilemma_005182-T1	db_xref	PFAM:PF13716
EuglossaDilemma_005292-T1	db_xref	PFAM:PF04969
EuglossaDilemma_005305-T1	db_xref	PFAM:PF00313
EuglossaDilemma_005273-T1	db_xref	PFAM:PF16699
EuglossaDilemma_004999-T1	db_xref	PFAM:PF03091
EuglossaDilemma_004958-T1	db_xref	PFAM:PF00134
EuglossaDilemma_005264-T1	db_xref	PFAM:PF00134
EuglossaDilemma_005106-T1	db_xref	PFAM:PF01266
EuglossaDilemma_004831-T1	db_xref	PFAM:PF16213
EuglossaDilemma_005125-T1	db_xref	PFAM:PF05026
EuglossaDilemma_005091-T1	db_xref	PFAM:PF10172
EuglossaDilemma_005022-T1	db_xref	PFAM:PF00270
EuglossaDilemma_005284-T1	db_xref	PFAM:PF00270
EuglossaDilemma_004738-T1	db_xref	PFAM:PF06733
EuglossaDilemma_005241-T1	db_xref	PFAM:PF06920
EuglossaDilemma_004841-T1	db_xref	PFAM:PF01738
EuglossaDilemma_004833-T1	db_xref	PFAM:PF00226
EuglossaDilemma_004833-T1	db_xref	PFAM:PF01556
EuglossaDilemma_005295-T1	db_xref	PFAM:PF01612
EuglossaDilemma_005041-T1	db_xref	PFAM:PF01896
EuglossaDilemma_005241-T1	db_xref	PFAM:PF14429
EuglossaDilemma_005241-T1	db_xref	PFAM:PF16172
EuglossaDilemma_005155-T1	db_xref	PFAM:PF00930
EuglossaDilemma_005026-T1	db_xref	PFAM:PF05186
EuglossaDilemma_004968-T1	db_xref	PFAM:PF05186
EuglossaDilemma_005104-T1	db_xref	PFAM:PF00782
EuglossaDilemma_005248-T1	db_xref	PFAM:PF06625
EuglossaDilemma_005009-T1	db_xref	PFAM:PF08409
EuglossaDilemma_004766-T1	db_xref	PFAM:PF08953
EuglossaDilemma_004831-T1	db_xref	PFAM:PF09324
EuglossaDilemma_005303-T1	db_xref	PFAM:PF12037
EuglossaDilemma_005177-T1	db_xref	PFAM:PF12372
EuglossaDilemma_004736-T1	db_xref	PFAM:PF04063
EuglossaDilemma_004736-T1	db_xref	PFAM:PF04064
EuglossaDilemma_004778-T1	db_xref	PFAM:PF13300
EuglossaDilemma_005235-T1	db_xref	PFAM:PF15787
EuglossaDilemma_004848-T1	db_xref	PFAM:PF16013
EuglossaDilemma_005118-T1	db_xref	PFAM:PF04502
EuglossaDilemma_005205-T1	db_xref	PFAM:PF05915
EuglossaDilemma_005261-T1	db_xref	PFAM:PF00122
EuglossaDilemma_005151-T1	db_xref	PFAM:PF01683
EuglossaDilemma_004840-T1	db_xref	PFAM:PF00036
EuglossaDilemma_004840-T1	db_xref	PFAM:PF13202
EuglossaDilemma_004840-T1	db_xref	PFAM:PF13499
EuglossaDilemma_005240-T1	db_xref	PFAM:PF00008
EuglossaDilemma_004780-T1	db_xref	PFAM:PF10477
EuglossaDilemma_005302-T1	db_xref	PFAM:PF00646
EuglossaDilemma_005302-T1	db_xref	PFAM:PF12937
EuglossaDilemma_004847-T1	db_xref	PFAM:PF08736
EuglossaDilemma_005106-T1	db_xref	PFAM:PF16350
EuglossaDilemma_005044-T1	db_xref	PFAM:PF02259
EuglossaDilemma_005293-T1	db_xref	PFAM:PF00611
EuglossaDilemma_004847-T1	db_xref	PFAM:PF09380
EuglossaDilemma_004847-T1	db_xref	PFAM:PF00373
EuglossaDilemma_004847-T1	db_xref	PFAM:PF09379
EuglossaDilemma_004948-T1	db_xref	PFAM:PF02782
EuglossaDilemma_004948-T1	db_xref	PFAM:PF00370
EuglossaDilemma_004903-T1	db_xref	PFAM:PF00498
EuglossaDilemma_005206-T1	db_xref	PFAM:PF08445
EuglossaDilemma_005235-T1	db_xref	PFAM:PF01363
EuglossaDilemma_005240-T1	db_xref	PFAM:PF16489
EuglossaDilemma_005106-T1	db_xref	PFAM:PF01571
EuglossaDilemma_005106-T1	db_xref	PFAM:PF08669
EuglossaDilemma_005262-T1	db_xref	PFAM:PF00534
EuglossaDilemma_004873-T1	db_xref	PFAM:PF00704
EuglossaDilemma_005180-T1	db_xref	PFAM:PF01055
EuglossaDilemma_005024-T1	db_xref	PFAM:PF01532
EuglossaDilemma_005175-T1	db_xref	PFAM:PF02709
EuglossaDilemma_005262-T1	db_xref	PFAM:PF13692
EuglossaDilemma_005150-T1	db_xref	PFAM:PF05199
EuglossaDilemma_005150-T1	db_xref	PFAM:PF00732
EuglossaDilemma_005240-T1	db_xref	PFAM:PF01825
EuglossaDilemma_004829-T1	db_xref	PFAM:PF17171
EuglossaDilemma_004829-T1	db_xref	PFAM:PF17172
EuglossaDilemma_004772-T1	db_xref	PFAM:PF04774
EuglossaDilemma_005250-T1	db_xref	PFAM:PF13646
EuglossaDilemma_005022-T1	db_xref	PFAM:PF00271
EuglossaDilemma_005284-T1	db_xref	PFAM:PF00271
EuglossaDilemma_005012-T1	db_xref	PFAM:PF00271
EuglossaDilemma_004738-T1	db_xref	PFAM:PF13307
EuglossaDilemma_005006-T1	db_xref	PFAM:PF00132
EuglossaDilemma_005038-T1	db_xref	PFAM:PF00125
EuglossaDilemma_005039-T1	db_xref	PFAM:PF00125
EuglossaDilemma_004997-T1	db_xref	PFAM:PF00328
EuglossaDilemma_004888-T1	db_xref	PFAM:PF00328
EuglossaDilemma_004887-T1	db_xref	PFAM:PF00328
EuglossaDilemma_004998-T1	db_xref	PFAM:PF00010
EuglossaDilemma_005261-T1	db_xref	PFAM:PF00403
EuglossaDilemma_005053-T1	db_xref	PFAM:PF05920
EuglossaDilemma_004803-T1	db_xref	PFAM:PF00046
EuglossaDilemma_005053-T1	db_xref	PFAM:PF00046
EuglossaDilemma_004860-T1	db_xref	PFAM:PF00046
EuglossaDilemma_005295-T1	db_xref	PFAM:PF00570
EuglossaDilemma_005053-T1	db_xref	PFAM:PF13384
EuglossaDilemma_005261-T1	db_xref	PFAM:PF00702
EuglossaDilemma_004942-T1	db_xref	PFAM:PF07679
EuglossaDilemma_004943-T1	db_xref	PFAM:PF07679
EuglossaDilemma_004838-T1	db_xref	PFAM:PF01485
EuglossaDilemma_005031-T1	db_xref	PFAM:PF12317
EuglossaDilemma_004942-T1	db_xref	PFAM:PF00047
EuglossaDilemma_004943-T1	db_xref	PFAM:PF00047
EuglossaDilemma_004942-T1	db_xref	PFAM:PF13927
EuglossaDilemma_004943-T1	db_xref	PFAM:PF13927
EuglossaDilemma_004932-T1	db_xref	PFAM:PF13927
EuglossaDilemma_004772-T1	db_xref	PFAM:PF16174
EuglossaDilemma_004985-T1	db_xref	PFAM:PF08397
EuglossaDilemma_005268-T1	db_xref	PFAM:PF08246
EuglossaDilemma_005244-T1	db_xref	PFAM:PF00876
EuglossaDilemma_005010-T1	db_xref	PFAM:PF00049
EuglossaDilemma_005218-T1	db_xref	PFAM:PF07885
EuglossaDilemma_005054-T1	db_xref	PFAM:PF07885
EuglossaDilemma_004954-T1	db_xref	PFAM:PF00612
EuglossaDilemma_004799-T1	db_xref	PFAM:PF00612
EuglossaDilemma_004785-T1	db_xref	PFAM:PF16453
EuglossaDilemma_004775-T1	db_xref	PFAM:PF01398
EuglossaDilemma_005183-T1	db_xref	PFAM:PF02373
EuglossaDilemma_004846-T1	db_xref	PFAM:PF07693
EuglossaDilemma_004757-T1	db_xref	PFAM:PF06293
EuglossaDilemma_005002-T1	db_xref	PFAM:PF14531
EuglossaDilemma_004927-T1	db_xref	PFAM:PF14531
EuglossaDilemma_005230-T1	db_xref	PFAM:PF00225
EuglossaDilemma_005103-T1	db_xref	PFAM:PF00225
EuglossaDilemma_005169-T1	db_xref	PFAM:PF08659
EuglossaDilemma_005240-T1	db_xref	PFAM:PF00053
EuglossaDilemma_005240-T1	db_xref	PFAM:PF00054
EuglossaDilemma_005240-T1	db_xref	PFAM:PF02210
EuglossaDilemma_005015-T1	db_xref	PFAM:PF00060
EuglossaDilemma_005015-T1	db_xref	PFAM:PF10613
EuglossaDilemma_004758-T1	db_xref	PFAM:PF00412
EuglossaDilemma_004995-T1	db_xref	PFAM:PF11608
EuglossaDilemma_004824-T1	db_xref	PFAM:PF00538
EuglossaDilemma_005294-T1	db_xref	PFAM:PF00151
EuglossaDilemma_005094-T1	db_xref	PFAM:PF00560
EuglossaDilemma_005004-T1	db_xref	PFAM:PF13306
EuglossaDilemma_005094-T1	db_xref	PFAM:PF13306
EuglossaDilemma_005094-T1	db_xref	PFAM:PF13516
EuglossaDilemma_005094-T1	db_xref	PFAM:PF13855
EuglossaDilemma_005004-T1	db_xref	PFAM:PF13855
EuglossaDilemma_005071-T1	db_xref	PFAM:PF14580
EuglossaDilemma_004925-T1	db_xref	PFAM:PF14580
EuglossaDilemma_004963-T1	db_xref	PFAM:PF03194
EuglossaDilemma_004871-T1	db_xref	PFAM:PF00206
EuglossaDilemma_005020-T1	db_xref	PFAM:PF00629
EuglossaDilemma_004866-T1	db_xref	PFAM:PF01284
EuglossaDilemma_005232-T1	db_xref	PFAM:PF15868
EuglossaDilemma_004894-T1	db_xref	PFAM:PF11635
EuglossaDilemma_005043-T1	db_xref	PFAM:PF11277
EuglossaDilemma_004844-T1	db_xref	PFAM:PF02390
EuglossaDilemma_004967-T1	db_xref	PFAM:PF07690
EuglossaDilemma_005074-T1	db_xref	PFAM:PF07690
EuglossaDilemma_005280-T1	db_xref	PFAM:PF07690
EuglossaDilemma_004763-T1	db_xref	PFAM:PF12832
EuglossaDilemma_005103-T1	db_xref	PFAM:PF16796
EuglossaDilemma_004962-T1	db_xref	PFAM:PF00153
EuglossaDilemma_005003-T1	db_xref	PFAM:PF00153
EuglossaDilemma_005005-T1	db_xref	PFAM:PF00153
EuglossaDilemma_005103-T1	db_xref	PFAM:PF16540
EuglossaDilemma_005145-T1	db_xref	PFAM:PF14978
EuglossaDilemma_005238-T1	db_xref	PFAM:PF06984
EuglossaDilemma_005154-T1	db_xref	PFAM:PF10244
EuglossaDilemma_004799-T1	db_xref	PFAM:PF00063
EuglossaDilemma_004954-T1	db_xref	PFAM:PF00063
EuglossaDilemma_004798-T1	db_xref	PFAM:PF00784
EuglossaDilemma_004799-T1	db_xref	PFAM:PF00784
EuglossaDilemma_005045-T1	db_xref	PFAM:PF05729
EuglossaDilemma_005223-T1	db_xref	PFAM:PF02540
EuglossaDilemma_005135-T1	db_xref	PFAM:PF01699
EuglossaDilemma_004994-T1	db_xref	PFAM:PF10249
EuglossaDilemma_005267-T1	db_xref	PFAM:PF07225
EuglossaDilemma_005138-T1	db_xref	PFAM:PF10225
EuglossaDilemma_004910-T1	db_xref	PFAM:PF02931
EuglossaDilemma_004817-T1	db_xref	PFAM:PF02931
EuglossaDilemma_004910-T1	db_xref	PFAM:PF02932
EuglossaDilemma_004906-T1	db_xref	PFAM:PF02932
EuglossaDilemma_004903-T1	db_xref	PFAM:PF16508
EuglossaDilemma_004830-T1	db_xref	PFAM:PF03031
EuglossaDilemma_005006-T1	db_xref	PFAM:PF00483
EuglossaDilemma_004926-T1	db_xref	PFAM:PF16725
EuglossaDilemma_005040-T1	db_xref	PFAM:PF04880
EuglossaDilemma_005125-T1	db_xref	PFAM:PF00293
EuglossaDilemma_004995-T1	db_xref	PFAM:PF01936
EuglossaDilemma_005111-T1	db_xref	PFAM:PF10250
EuglossaDilemma_004923-T1	db_xref	PFAM:PF10188
EuglossaDilemma_004995-T1	db_xref	PFAM:PF12872
EuglossaDilemma_005018-T1	db_xref	PFAM:PF02338
EuglossaDilemma_005124-T1	db_xref	PFAM:PF04275
EuglossaDilemma_005221-T1	db_xref	PFAM:PF00067
EuglossaDilemma_004792-T1	db_xref	PFAM:PF00067
EuglossaDilemma_004795-T1	db_xref	PFAM:PF00067
EuglossaDilemma_004794-T1	db_xref	PFAM:PF00067
EuglossaDilemma_004793-T1	db_xref	PFAM:PF00067
EuglossaDilemma_004788-T1	db_xref	PFAM:PF00067
EuglossaDilemma_004789-T1	db_xref	PFAM:PF00067
EuglossaDilemma_004790-T1	db_xref	PFAM:PF00067
EuglossaDilemma_004791-T1	db_xref	PFAM:PF00067
EuglossaDilemma_005073-T1	db_xref	PFAM:PF00067
EuglossaDilemma_004996-T1	db_xref	PFAM:PF01569
EuglossaDilemma_005236-T1	db_xref	PFAM:PF05028
EuglossaDilemma_005122-T1	db_xref	PFAM:PF01734
EuglossaDilemma_005053-T1	db_xref	PFAM:PF00292
EuglossaDilemma_005117-T1	db_xref	PFAM:PF02170
EuglossaDilemma_005277-T1	db_xref	PFAM:PF06466
EuglossaDilemma_005181-T1	db_xref	PFAM:PF00595
EuglossaDilemma_005181-T1	db_xref	PFAM:PF17820
EuglossaDilemma_005279-T1	db_xref	PFAM:PF15275
EuglossaDilemma_005222-T1	db_xref	PFAM:PF18027
EuglossaDilemma_005268-T1	db_xref	PFAM:PF00112
EuglossaDilemma_004902-T1	db_xref	PFAM:PF00246
EuglossaDilemma_005222-T1	db_xref	PFAM:PF00246
EuglossaDilemma_005249-T1	db_xref	PFAM:PF00557
EuglossaDilemma_005155-T1	db_xref	PFAM:PF02129
EuglossaDilemma_004917-T2	db_xref	PFAM:PF00082
EuglossaDilemma_004917-T1	db_xref	PFAM:PF00082
EuglossaDilemma_005155-T1	db_xref	PFAM:PF00326
EuglossaDilemma_004841-T1	db_xref	PFAM:PF00326
EuglossaDilemma_005149-T1	db_xref	PFAM:PF13458
EuglossaDilemma_005237-T1	db_xref	PFAM:PF00169
EuglossaDilemma_005000-T1	db_xref	PFAM:PF00628
EuglossaDilemma_004770-T1	db_xref	PFAM:PF00628
EuglossaDilemma_004759-T1	db_xref	PFAM:PF05826
EuglossaDilemma_005174-T1	db_xref	PFAM:PF12974
EuglossaDilemma_005235-T1	db_xref	PFAM:PF14844
EuglossaDilemma_005044-T1	db_xref	PFAM:PF00454
EuglossaDilemma_004895-T1	db_xref	PFAM:PF06201
EuglossaDilemma_005117-T1	db_xref	PFAM:PF02171
EuglossaDilemma_004777-T1	db_xref	PFAM:PF00069
EuglossaDilemma_004761-T1	db_xref	PFAM:PF00069
EuglossaDilemma_005002-T1	db_xref	PFAM:PF00069
EuglossaDilemma_005297-T1	db_xref	PFAM:PF00069
EuglossaDilemma_004927-T1	db_xref	PFAM:PF00069
EuglossaDilemma_005257-T1	db_xref	PFAM:PF00069
EuglossaDilemma_005301-T1	db_xref	PFAM:PF00069
EuglossaDilemma_005019-T1	db_xref	PFAM:PF00069
EuglossaDilemma_004949-T1	db_xref	PFAM:PF00069
EuglossaDilemma_004757-T1	db_xref	PFAM:PF00069
EuglossaDilemma_004757-T1	db_xref	PFAM:PF07714
EuglossaDilemma_005019-T1	db_xref	PFAM:PF07714
EuglossaDilemma_005002-T1	db_xref	PFAM:PF07714
EuglossaDilemma_005297-T1	db_xref	PFAM:PF07714
EuglossaDilemma_004927-T1	db_xref	PFAM:PF07714
EuglossaDilemma_004949-T1	db_xref	PFAM:PF07714
EuglossaDilemma_004777-T1	db_xref	PFAM:PF07714
EuglossaDilemma_005257-T1	db_xref	PFAM:PF07714
EuglossaDilemma_004761-T1	db_xref	PFAM:PF07714
EuglossaDilemma_005301-T1	db_xref	PFAM:PF07714
EuglossaDilemma_004771-T1	db_xref	PFAM:PF08337
EuglossaDilemma_005295-T1	db_xref	PFAM:PF08066
EuglossaDilemma_004886-T1	db_xref	PFAM:PF00822
EuglossaDilemma_004997-T1	db_xref	PFAM:PF18086
EuglossaDilemma_005079-T1	db_xref	PFAM:PF15503
EuglossaDilemma_005093-T1	db_xref	PFAM:PF00156
EuglossaDilemma_004902-T1	db_xref	PFAM:PF02244
EuglossaDilemma_005167-T1	db_xref	PFAM:PF00227
EuglossaDilemma_005167-T1	db_xref	PFAM:PF10584
EuglossaDilemma_004950-T1	db_xref	PFAM:PF16450
EuglossaDilemma_004771-T1	db_xref	PFAM:PF01437
EuglossaDilemma_004903-T1	db_xref	PFAM:PF12738
EuglossaDilemma_004966-T1	db_xref	PFAM:PF02245
EuglossaDilemma_004776-T1	db_xref	PFAM:PF00787
EuglossaDilemma_005181-T1	db_xref	PFAM:PF00787
EuglossaDilemma_005246-T1	db_xref	PFAM:PF00070
EuglossaDilemma_005146-T1	db_xref	PFAM:PF00070
EuglossaDilemma_005246-T1	db_xref	PFAM:PF07992
EuglossaDilemma_005146-T1	db_xref	PFAM:PF07992
EuglossaDilemma_005146-T1	db_xref	PFAM:PF13738
EuglossaDilemma_005246-T1	db_xref	PFAM:PF02852
EuglossaDilemma_004917-T2	db_xref	PFAM:PF01483
EuglossaDilemma_004917-T1	db_xref	PFAM:PF01483
EuglossaDilemma_005276-T1	db_xref	PFAM:PF01424
EuglossaDilemma_005181-T1	db_xref	PFAM:PF00788
EuglossaDilemma_005092-T1	db_xref	PFAM:PF00566
EuglossaDilemma_005312-T1	db_xref	PFAM:PF04078
EuglossaDilemma_004977-T1	db_xref	PFAM:PF01694
EuglossaDilemma_005102-T1	db_xref	PFAM:PF01294
EuglossaDilemma_004828-T1	db_xref	PFAM:PF00238
EuglossaDilemma_005288-T1	db_xref	PFAM:PF00453
EuglossaDilemma_005123-T1	db_xref	PFAM:PF01779
EuglossaDilemma_004993-T1	db_xref	PFAM:PF00297
EuglossaDilemma_004858-T1	db_xref	PFAM:PF00416
EuglossaDilemma_004822-T1	db_xref	PFAM:PF00886
EuglossaDilemma_004961-T1	db_xref	PFAM:PF00163
EuglossaDilemma_005146-T1	db_xref	PFAM:PF00355
EuglossaDilemma_004987-T1	db_xref	PFAM:PF01191
EuglossaDilemma_004987-T1	db_xref	PFAM:PF03871
EuglossaDilemma_005076-T1	db_xref	PFAM:PF01192
EuglossaDilemma_005231-T1	db_xref	PFAM:PF15035
EuglossaDilemma_005274-T1	db_xref	PFAM:PF12328
EuglossaDilemma_005161-T1	db_xref	PFAM:PF00076
EuglossaDilemma_004862-T1	db_xref	PFAM:PF00076
EuglossaDilemma_005142-T1	db_xref	PFAM:PF00076
EuglossaDilemma_004897-T1	db_xref	PFAM:PF00076
EuglossaDilemma_004855-T1	db_xref	PFAM:PF00076
EuglossaDilemma_005142-T1	db_xref	PFAM:PF16367
EuglossaDilemma_005263-T1	db_xref	PFAM:PF01137
EuglossaDilemma_005263-T1	db_xref	PFAM:PF05189
EuglossaDilemma_005237-T1	db_xref	PFAM:PF02759
EuglossaDilemma_004961-T1	db_xref	PFAM:PF01479
EuglossaDilemma_005000-T1	db_xref	PFAM:PF02182
EuglossaDilemma_004851-T1	db_xref	PFAM:PF00536
EuglossaDilemma_005110-T1	db_xref	PFAM:PF00536
EuglossaDilemma_004851-T1	db_xref	PFAM:PF07647
EuglossaDilemma_005110-T1	db_xref	PFAM:PF07647
EuglossaDilemma_004929-T1	db_xref	PFAM:PF18609
EuglossaDilemma_005287-T1	db_xref	PFAM:PF09368
EuglossaDilemma_005287-T1	db_xref	PFAM:PF04000
EuglossaDilemma_004785-T1	db_xref	PFAM:PF01369
EuglossaDilemma_004831-T1	db_xref	PFAM:PF12783
EuglossaDilemma_004771-T1	db_xref	PFAM:PF01403
EuglossaDilemma_004988-T1	db_xref	PFAM:PF00017
EuglossaDilemma_005309-T1	db_xref	PFAM:PF00017
EuglossaDilemma_004988-T1	db_xref	PFAM:PF00018
EuglossaDilemma_005001-T1	db_xref	PFAM:PF00018
EuglossaDilemma_005293-T1	db_xref	PFAM:PF00018
EuglossaDilemma_004776-T1	db_xref	PFAM:PF00018
EuglossaDilemma_004985-T1	db_xref	PFAM:PF00018
EuglossaDilemma_004988-T1	db_xref	PFAM:PF07653
EuglossaDilemma_005001-T1	db_xref	PFAM:PF07653
EuglossaDilemma_005293-T1	db_xref	PFAM:PF07653
EuglossaDilemma_004776-T1	db_xref	PFAM:PF07653
EuglossaDilemma_004985-T1	db_xref	PFAM:PF07653
EuglossaDilemma_005245-T1	db_xref	PFAM:PF07653
EuglossaDilemma_004988-T1	db_xref	PFAM:PF14604
EuglossaDilemma_005001-T1	db_xref	PFAM:PF14604
EuglossaDilemma_005293-T1	db_xref	PFAM:PF14604
EuglossaDilemma_004776-T1	db_xref	PFAM:PF14604
EuglossaDilemma_005050-T1	db_xref	PFAM:PF07004
EuglossaDilemma_004965-T1	db_xref	PFAM:PF04801
EuglossaDilemma_004783-T1	db_xref	PFAM:PF02146
EuglossaDilemma_005259-T1	db_xref	PFAM:PF05458
EuglossaDilemma_004784-T1	db_xref	PFAM:PF02731
EuglossaDilemma_004762-T1	db_xref	PFAM:PF15477
EuglossaDilemma_005028-T1	db_xref	PFAM:PF00209
EuglossaDilemma_005025-T1	db_xref	PFAM:PF00209
EuglossaDilemma_005029-T1	db_xref	PFAM:PF00209
EuglossaDilemma_005027-T1	db_xref	PFAM:PF00209
EuglossaDilemma_005012-T1	db_xref	PFAM:PF00176
EuglossaDilemma_005105-T1	db_xref	PFAM:PF03357
EuglossaDilemma_005140-T1	db_xref	PFAM:PF03357
EuglossaDilemma_005299-T1	db_xref	PFAM:PF14909
EuglossaDilemma_005021-T1	db_xref	PFAM:PF00588
EuglossaDilemma_005213-T1	db_xref	PFAM:PF05210
EuglossaDilemma_005311-T1	db_xref	PFAM:PF00474
EuglossaDilemma_005280-T1	db_xref	PFAM:PF00083
EuglossaDilemma_004967-T1	db_xref	PFAM:PF00083
EuglossaDilemma_005074-T1	db_xref	PFAM:PF00083
EuglossaDilemma_005013-T1	db_xref	PFAM:PF00884
EuglossaDilemma_004837-T1	db_xref	PFAM:PF00907
EuglossaDilemma_005192-T1	db_xref	PFAM:PF03134
EuglossaDilemma_004889-T1	db_xref	PFAM:PF03645
EuglossaDilemma_005011-T1	db_xref	PFAM:PF12657
EuglossaDilemma_005176-T1	db_xref	PFAM:PF05485
EuglossaDilemma_005172-T1	db_xref	PFAM:PF14912
EuglossaDilemma_005173-T1	db_xref	PFAM:PF14912
EuglossaDilemma_004895-T1	db_xref	PFAM:PF00085
EuglossaDilemma_004771-T1	db_xref	PFAM:PF01833
EuglossaDilemma_004771-T1	db_xref	PFAM:PF18020
EuglossaDilemma_004771-T1	db_xref	PFAM:PF17960
EuglossaDilemma_005289-T1	db_xref	PFAM:PF00121
EuglossaDilemma_005217-T1	db_xref	PFAM:PF04176
EuglossaDilemma_005254-T1	db_xref	PFAM:PF06068
EuglossaDilemma_005254-T1	db_xref	PFAM:PF17856
EuglossaDilemma_004829-T1	db_xref	PFAM:PF10568
EuglossaDilemma_005009-T1	db_xref	PFAM:PF00515
EuglossaDilemma_005009-T1	db_xref	PFAM:PF13414
EuglossaDilemma_005009-T1	db_xref	PFAM:PF13432
EuglossaDilemma_005009-T1	db_xref	PFAM:PF07719
EuglossaDilemma_005009-T1	db_xref	PFAM:PF13174
EuglossaDilemma_005009-T1	db_xref	PFAM:PF13181
EuglossaDilemma_005134-T1	db_xref	PFAM:PF13181
EuglossaDilemma_005174-T1	db_xref	PFAM:PF00405
EuglossaDilemma_005266-T1	db_xref	PFAM:PF04051
EuglossaDilemma_004877-T1	db_xref	PFAM:PF01204
EuglossaDilemma_005201-T1	db_xref	PFAM:PF00089
EuglossaDilemma_005202-T1	db_xref	PFAM:PF00089
EuglossaDilemma_005203-T1	db_xref	PFAM:PF00089
EuglossaDilemma_005282-T1	db_xref	PFAM:PF00814
EuglossaDilemma_005000-T1	db_xref	PFAM:PF12148
EuglossaDilemma_005139-T1	db_xref	PFAM:PF00091
EuglossaDilemma_005139-T1	db_xref	PFAM:PF03953
EuglossaDilemma_004838-T1	db_xref	PFAM:PF00240
EuglossaDilemma_005000-T1	db_xref	PFAM:PF00240
EuglossaDilemma_005099-T1	db_xref	PFAM:PF00240
EuglossaDilemma_005090-T1	db_xref	PFAM:PF00443
EuglossaDilemma_005090-T1	db_xref	PFAM:PF13423
EuglossaDilemma_004767-T1	db_xref	PFAM:PF03671
EuglossaDilemma_004943-T1	db_xref	PFAM:PF07686
EuglossaDilemma_005032-T1	db_xref	PFAM:PF00654
EuglossaDilemma_005067-T1	db_xref	PFAM:PF00400
EuglossaDilemma_005253-T1	db_xref	PFAM:PF00400
EuglossaDilemma_005273-T1	db_xref	PFAM:PF00400
EuglossaDilemma_004766-T1	db_xref	PFAM:PF00400
EuglossaDilemma_005266-T1	db_xref	PFAM:PF00400
EuglossaDilemma_005147-T1	db_xref	PFAM:PF00400
EuglossaDilemma_005235-T1	db_xref	PFAM:PF00400
EuglossaDilemma_004766-T1	db_xref	PFAM:PF16300
EuglossaDilemma_005007-T1	db_xref	PFAM:PF09815
EuglossaDilemma_005017-T1	db_xref	PFAM:PF03366
EuglossaDilemma_005291-T1	db_xref	PFAM:PF08265
EuglossaDilemma_005182-T1	db_xref	PFAM:PF00102
EuglossaDilemma_005219-T1	db_xref	PFAM:PF07776
EuglossaDilemma_004947-T1	db_xref	PFAM:PF00096
EuglossaDilemma_005120-T1	db_xref	PFAM:PF00096
EuglossaDilemma_005080-T1	db_xref	PFAM:PF00096
EuglossaDilemma_004773-T1	db_xref	PFAM:PF00096
EuglossaDilemma_005224-T1	db_xref	PFAM:PF00096
EuglossaDilemma_004947-T1	db_xref	PFAM:PF13894
EuglossaDilemma_004947-T1	db_xref	PFAM:PF13912
EuglossaDilemma_004773-T1	db_xref	PFAM:PF13912
EuglossaDilemma_005114-T1	db_xref	PFAM:PF06221
EuglossaDilemma_004959-T1	db_xref	PFAM:PF13891
EuglossaDilemma_004959-T2	db_xref	PFAM:PF13891
EuglossaDilemma_005037-T1	db_xref	PFAM:PF13920
EuglossaDilemma_005037-T1	db_xref	PFAM:PF00642
EuglossaDilemma_005200-T1	db_xref	PFAM:PF05741
EuglossaDilemma_005276-T1	db_xref	PFAM:PF01422
EuglossaDilemma_004768-T1	db_xref	PFAM:PF00641
EuglossaDilemma_004838-T1	db_xref	PFAM:PF17976
EuglossaDilemma_004838-T1	db_xref	PFAM:PF17978
EuglossaDilemma_005011-T1	db_xref	PFAM:PF12660
EuglossaDilemma_005037-T1	db_xref	PFAM:PF18384
EuglossaDilemma_004960-T1	db_xref	PFAM:PF02535
EuglossaDilemma_004928-T1	db_xref	PFAM:PF00100
EuglossaDilemma_001163-T1	db_xref	PFAM:PF03061
EuglossaDilemma_000841-T1	db_xref	PFAM:PF00001
EuglossaDilemma_001040-T1	db_xref	PFAM:PF00001
EuglossaDilemma_001040-T1	db_xref	PFAM:PF10328
EuglossaDilemma_000957-T1	db_xref	PFAM:PF00004
EuglossaDilemma_000958-T1	db_xref	PFAM:PF00004
EuglossaDilemma_001119-T1	db_xref	PFAM:PF00004
EuglossaDilemma_001119-T1	db_xref	PFAM:PF13207
EuglossaDilemma_000958-T1	db_xref	PFAM:PF07724
EuglossaDilemma_000957-T1	db_xref	PFAM:PF07724
EuglossaDilemma_001119-T1	db_xref	PFAM:PF07724
EuglossaDilemma_001041-T1	db_xref	PFAM:PF07728
EuglossaDilemma_001119-T1	db_xref	PFAM:PF07728
EuglossaDilemma_001041-T1	db_xref	PFAM:PF12774
EuglossaDilemma_001041-T1	db_xref	PFAM:PF12775
EuglossaDilemma_001041-T1	db_xref	PFAM:PF12780
EuglossaDilemma_001041-T1	db_xref	PFAM:PF12781
EuglossaDilemma_001041-T1	db_xref	PFAM:PF17857
EuglossaDilemma_001041-T1	db_xref	PFAM:PF18198
EuglossaDilemma_001119-T1	db_xref	PFAM:PF17862
EuglossaDilemma_000958-T1	db_xref	PFAM:PF17862
EuglossaDilemma_000957-T1	db_xref	PFAM:PF17862
EuglossaDilemma_000792-T1	db_xref	PFAM:PF05282
EuglossaDilemma_001145-T1	db_xref	PFAM:PF00561
EuglossaDilemma_000726-T1	db_xref	PFAM:PF12697
EuglossaDilemma_000848-T1	db_xref	PFAM:PF12697
EuglossaDilemma_001089-T1	db_xref	PFAM:PF00441
EuglossaDilemma_001089-T1	db_xref	PFAM:PF08028
EuglossaDilemma_001089-T1	db_xref	PFAM:PF02770
EuglossaDilemma_001089-T1	db_xref	PFAM:PF02771
EuglossaDilemma_001126-T1	db_xref	PFAM:PF16214
EuglossaDilemma_000835-T1	db_xref	PFAM:PF00171
EuglossaDilemma_001013-T1	db_xref	PFAM:PF00128
EuglossaDilemma_001012-T1	db_xref	PFAM:PF00128
EuglossaDilemma_001044-T1	db_xref	PFAM:PF00155
EuglossaDilemma_000967-T1	db_xref	PFAM:PF08174
EuglossaDilemma_000967-T1	db_xref	PFAM:PF16018
EuglossaDilemma_001162-T1	db_xref	PFAM:PF03098
EuglossaDilemma_000764-T1	db_xref	PFAM:PF17908
EuglossaDilemma_000695-T1	db_xref	PFAM:PF04110
EuglossaDilemma_000780-T1	db_xref	PFAM:PF05918
EuglossaDilemma_000793-T1	db_xref	PFAM:PF00807
EuglossaDilemma_000875-T1	db_xref	PFAM:PF00025
EuglossaDilemma_000775-T1	db_xref	PFAM:PF00025
EuglossaDilemma_000695-T1	db_xref	PFAM:PF02991
EuglossaDilemma_000883-T1	db_xref	PFAM:PF03029
EuglossaDilemma_000603-T1	db_xref	PFAM:PF01382
EuglossaDilemma_000593-T1	db_xref	PFAM:PF18424
EuglossaDilemma_001002-T1	db_xref	PFAM:PF01426
EuglossaDilemma_001130-T1	db_xref	PFAM:PF01145
EuglossaDilemma_000766-T1	db_xref	PFAM:PF00653
EuglossaDilemma_001028-T1	db_xref	PFAM:PF03493
EuglossaDilemma_000721-T1	db_xref	PFAM:PF03097
EuglossaDilemma_001002-T1	db_xref	PFAM:PF00439
EuglossaDilemma_001147-T1	db_xref	PFAM:PF00439
EuglossaDilemma_000957-T1	db_xref	PFAM:PF00439
EuglossaDilemma_000771-T1	db_xref	PFAM:PF03909
EuglossaDilemma_000905-T1	db_xref	PFAM:PF03131
EuglossaDilemma_001192-T1	db_xref	PFAM:PF00168
EuglossaDilemma_001191-T1	db_xref	PFAM:PF00168
EuglossaDilemma_000602-T1	db_xref	PFAM:PF11618
EuglossaDilemma_000615-T1	db_xref	PFAM:PF08205
EuglossaDilemma_000617-T1	db_xref	PFAM:PF08205
EuglossaDilemma_000671-T1	db_xref	PFAM:PF15335
EuglossaDilemma_001030-T1	db_xref	PFAM:PF00188
EuglossaDilemma_000717-T1	db_xref	PFAM:PF01302
EuglossaDilemma_000595-T1	db_xref	PFAM:PF00194
EuglossaDilemma_000764-T1	db_xref	PFAM:PF00619
EuglossaDilemma_001184-T1	db_xref	PFAM:PF00808
EuglossaDilemma_000645-T1	db_xref	PFAM:PF01607
EuglossaDilemma_001171-T1	db_xref	PFAM:PF04103
EuglossaDilemma_000708-T1	db_xref	PFAM:PF08564
EuglossaDilemma_000708-T1	db_xref	PFAM:PF08565
EuglossaDilemma_000708-T1	db_xref	PFAM:PF03234
EuglossaDilemma_000709-T1	db_xref	PFAM:PF18375
EuglossaDilemma_000989-T1	db_xref	PFAM:PF12662
EuglossaDilemma_000993-T1	db_xref	PFAM:PF12662
EuglossaDilemma_000968-T1	db_xref	PFAM:PF00379
EuglossaDilemma_000970-T1	db_xref	PFAM:PF00379
EuglossaDilemma_000971-T1	db_xref	PFAM:PF00379
EuglossaDilemma_000709-T1	db_xref	PFAM:PF00385
EuglossaDilemma_001189-T1	db_xref	PFAM:PF04818
EuglossaDilemma_000859-T1	db_xref	PFAM:PF02017
EuglossaDilemma_000609-T1	db_xref	PFAM:PF01111
EuglossaDilemma_000921-T1	db_xref	PFAM:PF16422
EuglossaDilemma_000920-T1	db_xref	PFAM:PF16423
EuglossaDilemma_000960-T1	db_xref	PFAM:PF01391
EuglossaDilemma_001185-T1	db_xref	PFAM:PF08511
EuglossaDilemma_001001-T1	db_xref	PFAM:PF02936
EuglossaDilemma_000637-T1	db_xref	PFAM:PF04516
EuglossaDilemma_000904-T1	db_xref	PFAM:PF00270
EuglossaDilemma_000716-T1	db_xref	PFAM:PF06733
EuglossaDilemma_000859-T1	db_xref	PFAM:PF09230
EuglossaDilemma_001041-T1	db_xref	PFAM:PF08385
EuglossaDilemma_001041-T1	db_xref	PFAM:PF08393
EuglossaDilemma_000647-T1	db_xref	PFAM:PF00751
EuglossaDilemma_000783-T1	db_xref	PFAM:PF00226
EuglossaDilemma_000649-T1	db_xref	PFAM:PF04679
EuglossaDilemma_000649-T1	db_xref	PFAM:PF01068
EuglossaDilemma_000649-T1	db_xref	PFAM:PF04675
EuglossaDilemma_000649-T1	db_xref	PFAM:PF11411
EuglossaDilemma_001118-T1	db_xref	PFAM:PF01612
EuglossaDilemma_001042-T1	db_xref	PFAM:PF14709
EuglossaDilemma_000906-T1	db_xref	PFAM:PF14913
EuglossaDilemma_001133-T1	db_xref	PFAM:PF07539
EuglossaDilemma_001042-T1	db_xref	PFAM:PF00035
EuglossaDilemma_000784-T1	db_xref	PFAM:PF07786
EuglossaDilemma_001003-T1	db_xref	PFAM:PF07896
EuglossaDilemma_000783-T1	db_xref	PFAM:PF09320
EuglossaDilemma_000640-T1	db_xref	PFAM:PF09342
EuglossaDilemma_000733-T1	db_xref	PFAM:PF10154
EuglossaDilemma_000657-T1	db_xref	PFAM:PF12030
EuglossaDilemma_000879-T1	db_xref	PFAM:PF12432
EuglossaDilemma_000709-T1	db_xref	PFAM:PF13907
EuglossaDilemma_001136-T1	db_xref	PFAM:PF16086
EuglossaDilemma_001138-T1	db_xref	PFAM:PF16086
EuglossaDilemma_000984-T1	db_xref	PFAM:PF05527
EuglossaDilemma_000995-T1	db_xref	PFAM:PF05705
EuglossaDilemma_001041-T1	db_xref	PFAM:PF17852
EuglossaDilemma_001041-T1	db_xref	PFAM:PF18199
EuglossaDilemma_001041-T1	db_xref	PFAM:PF03028
EuglossaDilemma_000654-T1	db_xref	PFAM:PF01221
EuglossaDilemma_000985-T1	db_xref	PFAM:PF07528
EuglossaDilemma_000999-T1	db_xref	PFAM:PF00892
EuglossaDilemma_000895-T1	db_xref	PFAM:PF01683
EuglossaDilemma_000893-T1	db_xref	PFAM:PF01683
EuglossaDilemma_000966-T1	db_xref	PFAM:PF17958
EuglossaDilemma_000962-T1	db_xref	PFAM:PF09068
EuglossaDilemma_000962-T1	db_xref	PFAM:PF09069
EuglossaDilemma_001056-T1	db_xref	PFAM:PF13202
EuglossaDilemma_001056-T1	db_xref	PFAM:PF13499
EuglossaDilemma_000611-T1	db_xref	PFAM:PF00679
EuglossaDilemma_000611-T1	db_xref	PFAM:PF14492
EuglossaDilemma_000611-T1	db_xref	PFAM:PF03764
EuglossaDilemma_000989-T1	db_xref	PFAM:PF00008
EuglossaDilemma_000789-T1	db_xref	PFAM:PF00008
EuglossaDilemma_000989-T1	db_xref	PFAM:PF07645
EuglossaDilemma_000993-T1	db_xref	PFAM:PF07645
EuglossaDilemma_001034-T1	db_xref	PFAM:PF07645
EuglossaDilemma_000874-T1	db_xref	PFAM:PF01151
EuglossaDilemma_000871-T1	db_xref	PFAM:PF01151
EuglossaDilemma_000872-T1	db_xref	PFAM:PF01151
EuglossaDilemma_000872-T2	db_xref	PFAM:PF01151
EuglossaDilemma_000868-T1	db_xref	PFAM:PF01151
EuglossaDilemma_000864-T1	db_xref	PFAM:PF01151
EuglossaDilemma_000862-T1	db_xref	PFAM:PF01151
EuglossaDilemma_000861-T1	db_xref	PFAM:PF01151
EuglossaDilemma_000863-T1	db_xref	PFAM:PF01151
EuglossaDilemma_001142-T1	db_xref	PFAM:PF01370
EuglossaDilemma_000897-T1	db_xref	PFAM:PF11838
EuglossaDilemma_000607-T1	db_xref	PFAM:PF05871
EuglossaDilemma_000781-T1	db_xref	PFAM:PF01012
EuglossaDilemma_000781-T1	db_xref	PFAM:PF00766
EuglossaDilemma_001156-T1	db_xref	PFAM:PF00178
EuglossaDilemma_000601-T1	db_xref	PFAM:PF01267
EuglossaDilemma_000643-T1	db_xref	PFAM:PF05833
EuglossaDilemma_000891-T1	db_xref	PFAM:PF00762
EuglossaDilemma_000914-T1	db_xref	PFAM:PF00167
EuglossaDilemma_000715-T1	db_xref	PFAM:PF01269
EuglossaDilemma_000939-T1	db_xref	PFAM:PF00254
EuglossaDilemma_001130-T1	db_xref	PFAM:PF15975
EuglossaDilemma_000660-T1	db_xref	PFAM:PF01070
EuglossaDilemma_000604-T1	db_xref	PFAM:PF00041
EuglossaDilemma_001120-T1	db_xref	PFAM:PF00250
EuglossaDilemma_001141-T1	db_xref	PFAM:PF00250
EuglossaDilemma_001124-T1	db_xref	PFAM:PF00250
EuglossaDilemma_000989-T1	db_xref	PFAM:PF14670
EuglossaDilemma_000993-T1	db_xref	PFAM:PF14670
EuglossaDilemma_000686-T1	db_xref	PFAM:PF02781
EuglossaDilemma_000686-T1	db_xref	PFAM:PF00479
EuglossaDilemma_001083-T1	db_xref	PFAM:PF01597
EuglossaDilemma_001142-T1	db_xref	PFAM:PF16363
EuglossaDilemma_001164-T1	db_xref	PFAM:PF00288
EuglossaDilemma_000659-T1	db_xref	PFAM:PF00535
EuglossaDilemma_000645-T1	db_xref	PFAM:PF00704
EuglossaDilemma_000659-T1	db_xref	PFAM:PF02709
EuglossaDilemma_000718-T1	db_xref	PFAM:PF00903
EuglossaDilemma_000720-T1	db_xref	PFAM:PF00903
EuglossaDilemma_000718-T1	db_xref	PFAM:PF13669
EuglossaDilemma_000846-T1	db_xref	PFAM:PF08701
EuglossaDilemma_000977-T1	db_xref	PFAM:PF02893
EuglossaDilemma_001158-T1	db_xref	PFAM:PF13410
EuglossaDilemma_001158-T1	db_xref	PFAM:PF02798
EuglossaDilemma_001158-T1	db_xref	PFAM:PF13409
EuglossaDilemma_001158-T1	db_xref	PFAM:PF13417
EuglossaDilemma_000712-T1	db_xref	PFAM:PF01227
EuglossaDilemma_000611-T1	db_xref	PFAM:PF00009
EuglossaDilemma_000883-T1	db_xref	PFAM:PF00009
EuglossaDilemma_000883-T1	db_xref	PFAM:PF03144
EuglossaDilemma_000611-T1	db_xref	PFAM:PF03144
EuglossaDilemma_000875-T1	db_xref	PFAM:PF04670
EuglossaDilemma_001126-T1	db_xref	PFAM:PF00211
EuglossaDilemma_001005-T1	db_xref	PFAM:PF04408
EuglossaDilemma_001149-T1	db_xref	PFAM:PF04388
EuglossaDilemma_000653-T1	db_xref	PFAM:PF10394
EuglossaDilemma_000716-T1	db_xref	PFAM:PF06777
EuglossaDilemma_001078-T1	db_xref	PFAM:PF02985
EuglossaDilemma_001125-T1	db_xref	PFAM:PF02985
EuglossaDilemma_000904-T1	db_xref	PFAM:PF00271
EuglossaDilemma_000709-T1	db_xref	PFAM:PF00271
EuglossaDilemma_001005-T1	db_xref	PFAM:PF00271
EuglossaDilemma_000716-T1	db_xref	PFAM:PF13307
EuglossaDilemma_001131-T1	db_xref	PFAM:PF07052
EuglossaDilemma_001002-T1	db_xref	PFAM:PF00505
EuglossaDilemma_001002-T1	db_xref	PFAM:PF09011
EuglossaDilemma_000730-T1	db_xref	PFAM:PF05920
EuglossaDilemma_000798-T1	db_xref	PFAM:PF00046
EuglossaDilemma_000810-T1	db_xref	PFAM:PF00046
EuglossaDilemma_000808-T1	db_xref	PFAM:PF00046
EuglossaDilemma_000804-T1	db_xref	PFAM:PF00046
EuglossaDilemma_000813-T1	db_xref	PFAM:PF00046
EuglossaDilemma_000730-T1	db_xref	PFAM:PF00046
EuglossaDilemma_000696-T1	db_xref	PFAM:PF00104
EuglossaDilemma_001144-T1	db_xref	PFAM:PF01381
EuglossaDilemma_000993-T1	db_xref	PFAM:PF02494
EuglossaDilemma_000604-T1	db_xref	PFAM:PF07679
EuglossaDilemma_001162-T1	db_xref	PFAM:PF07679
EuglossaDilemma_000701-T1	db_xref	PFAM:PF07679
EuglossaDilemma_000705-T1	db_xref	PFAM:PF07679
EuglossaDilemma_000615-T1	db_xref	PFAM:PF07679
EuglossaDilemma_000617-T1	db_xref	PFAM:PF07679
EuglossaDilemma_001125-T1	db_xref	PFAM:PF03810
EuglossaDilemma_000883-T1	db_xref	PFAM:PF11987
EuglossaDilemma_000604-T1	db_xref	PFAM:PF00047
EuglossaDilemma_000705-T1	db_xref	PFAM:PF00047
EuglossaDilemma_001162-T1	db_xref	PFAM:PF00047
EuglossaDilemma_000701-T1	db_xref	PFAM:PF00047
EuglossaDilemma_000615-T1	db_xref	PFAM:PF00047
EuglossaDilemma_000617-T1	db_xref	PFAM:PF00047
EuglossaDilemma_001162-T1	db_xref	PFAM:PF13895
EuglossaDilemma_000701-T1	db_xref	PFAM:PF13895
EuglossaDilemma_000615-T1	db_xref	PFAM:PF13895
EuglossaDilemma_000617-T1	db_xref	PFAM:PF13895
EuglossaDilemma_000604-T1	db_xref	PFAM:PF13927
EuglossaDilemma_001162-T1	db_xref	PFAM:PF13927
EuglossaDilemma_000701-T1	db_xref	PFAM:PF13927
EuglossaDilemma_000705-T1	db_xref	PFAM:PF13927
EuglossaDilemma_000615-T1	db_xref	PFAM:PF13927
EuglossaDilemma_000617-T1	db_xref	PFAM:PF13927
EuglossaDilemma_000678-T1	db_xref	PFAM:PF08709
EuglossaDilemma_000678-T1	db_xref	PFAM:PF00520
EuglossaDilemma_001028-T1	db_xref	PFAM:PF07885
EuglossaDilemma_000847-T1	db_xref	PFAM:PF06293
EuglossaDilemma_000772-T1	db_xref	PFAM:PF00225
EuglossaDilemma_000880-T1	db_xref	PFAM:PF00225
EuglossaDilemma_001033-T1	db_xref	PFAM:PF10169
EuglossaDilemma_000955-T1	db_xref	PFAM:PF00057
EuglossaDilemma_000787-T1	db_xref	PFAM:PF00060
EuglossaDilemma_000787-T1	db_xref	PFAM:PF10613
EuglossaDilemma_000848-T1	db_xref	PFAM:PF00151
EuglossaDilemma_000946-T1	db_xref	PFAM:PF00151
EuglossaDilemma_001020-T1	db_xref	PFAM:PF02190
EuglossaDilemma_000838-T1	db_xref	PFAM:PF00560
EuglossaDilemma_000838-T1	db_xref	PFAM:PF12799
EuglossaDilemma_000646-T1	db_xref	PFAM:PF12799
EuglossaDilemma_000964-T1	db_xref	PFAM:PF12799
EuglossaDilemma_001162-T1	db_xref	PFAM:PF12799
EuglossaDilemma_000704-T1	db_xref	PFAM:PF13306
EuglossaDilemma_001162-T1	db_xref	PFAM:PF13306
EuglossaDilemma_001146-T1	db_xref	PFAM:PF13516
EuglossaDilemma_001180-T1	db_xref	PFAM:PF13516
EuglossaDilemma_000878-T1	db_xref	PFAM:PF13516
EuglossaDilemma_000838-T1	db_xref	PFAM:PF13855
EuglossaDilemma_001162-T1	db_xref	PFAM:PF13855
EuglossaDilemma_000704-T1	db_xref	PFAM:PF13855
EuglossaDilemma_000965-T1	db_xref	PFAM:PF13855
EuglossaDilemma_000732-T1	db_xref	PFAM:PF13855
EuglossaDilemma_000646-T1	db_xref	PFAM:PF13855
EuglossaDilemma_000870-T1	db_xref	PFAM:PF14580
EuglossaDilemma_001004-T1	db_xref	PFAM:PF04188
EuglossaDilemma_000723-T1	db_xref	PFAM:PF02064
EuglossaDilemma_001144-T1	db_xref	PFAM:PF08523
EuglossaDilemma_000668-T1	db_xref	PFAM:PF15868
EuglossaDilemma_001164-T1	db_xref	PFAM:PF18376
EuglossaDilemma_000779-T1	db_xref	PFAM:PF05983
EuglossaDilemma_001090-T1	db_xref	PFAM:PF00149
EuglossaDilemma_000892-T1	db_xref	PFAM:PF08241
EuglossaDilemma_000892-T1	db_xref	PFAM:PF08242
EuglossaDilemma_000892-T1	db_xref	PFAM:PF13489
EuglossaDilemma_000892-T1	db_xref	PFAM:PF13649
EuglossaDilemma_000892-T1	db_xref	PFAM:PF13847
EuglossaDilemma_000596-T1	db_xref	PFAM:PF07690
EuglossaDilemma_000592-T1	db_xref	PFAM:PF07690
EuglossaDilemma_001148-T1	db_xref	PFAM:PF07690
EuglossaDilemma_001148-T1	db_xref	PFAM:PF12832
EuglossaDilemma_000880-T1	db_xref	PFAM:PF16796
EuglossaDilemma_000678-T1	db_xref	PFAM:PF02815
EuglossaDilemma_000849-T1	db_xref	PFAM:PF09776
EuglossaDilemma_001129-T1	db_xref	PFAM:PF00153
EuglossaDilemma_000846-T1	db_xref	PFAM:PF01926
EuglossaDilemma_000883-T1	db_xref	PFAM:PF01926
EuglossaDilemma_000875-T1	db_xref	PFAM:PF01926
EuglossaDilemma_000611-T1	db_xref	PFAM:PF01926
EuglossaDilemma_000765-T1	db_xref	PFAM:PF03650
EuglossaDilemma_001041-T1	db_xref	PFAM:PF12777
EuglossaDilemma_001118-T1	db_xref	PFAM:PF01927
EuglossaDilemma_000685-T1	db_xref	PFAM:PF07923
EuglossaDilemma_000933-T1	db_xref	PFAM:PF01849
EuglossaDilemma_000834-T1	db_xref	PFAM:PF14813
EuglossaDilemma_000764-T1	db_xref	PFAM:PF00931
EuglossaDilemma_001049-T1	db_xref	PFAM:PF03096
EuglossaDilemma_000869-T1	db_xref	PFAM:PF05676
EuglossaDilemma_000643-T1	db_xref	PFAM:PF11923
EuglossaDilemma_000643-T1	db_xref	PFAM:PF05670
EuglossaDilemma_000996-T1	db_xref	PFAM:PF07978
EuglossaDilemma_000878-T1	db_xref	PFAM:PF02136
EuglossaDilemma_000612-T1	db_xref	PFAM:PF01931
EuglossaDilemma_001000-T1	db_xref	PFAM:PF01909
EuglossaDilemma_001148-T1	db_xref	PFAM:PF03825
EuglossaDilemma_001159-T1	db_xref	PFAM:PF13869
EuglossaDilemma_001005-T1	db_xref	PFAM:PF07717
EuglossaDilemma_001135-T1	db_xref	PFAM:PF00067
EuglossaDilemma_001134-T1	db_xref	PFAM:PF00067
EuglossaDilemma_001000-T1	db_xref	PFAM:PF03828
EuglossaDilemma_000936-T1	db_xref	PFAM:PF07847
EuglossaDilemma_000981-T1	db_xref	PFAM:PF16021
EuglossaDilemma_001015-T1	db_xref	PFAM:PF00233
EuglossaDilemma_001015-T1	db_xref	PFAM:PF08499
EuglossaDilemma_000897-T1	db_xref	PFAM:PF01433
EuglossaDilemma_000897-T1	db_xref	PFAM:PF17900
EuglossaDilemma_001119-T1	db_xref	PFAM:PF01434
EuglossaDilemma_001140-T1	db_xref	PFAM:PF00450
EuglossaDilemma_000650-T1	db_xref	PFAM:PF00082
EuglossaDilemma_000967-T1	db_xref	PFAM:PF00169
EuglossaDilemma_001074-T1	db_xref	PFAM:PF08005
EuglossaDilemma_001116-T1	db_xref	PFAM:PF05721
EuglossaDilemma_001117-T1	db_xref	PFAM:PF13638
EuglossaDilemma_000604-T1	db_xref	PFAM:PF00069
EuglossaDilemma_000697-T1	db_xref	PFAM:PF00069
EuglossaDilemma_000641-T1	db_xref	PFAM:PF00069
EuglossaDilemma_000847-T1	db_xref	PFAM:PF00069
EuglossaDilemma_000693-T1	db_xref	PFAM:PF00069
EuglossaDilemma_000642-T1	db_xref	PFAM:PF00069
EuglossaDilemma_000691-T1	db_xref	PFAM:PF00069
EuglossaDilemma_000604-T1	db_xref	PFAM:PF07714
EuglossaDilemma_000847-T1	db_xref	PFAM:PF07714
EuglossaDilemma_000641-T1	db_xref	PFAM:PF07714
EuglossaDilemma_000697-T1	db_xref	PFAM:PF07714
EuglossaDilemma_000693-T1	db_xref	PFAM:PF07714
EuglossaDilemma_000652-T1	db_xref	PFAM:PF01048
EuglossaDilemma_000722-T1	db_xref	PFAM:PF01379
EuglossaDilemma_000722-T1	db_xref	PFAM:PF03900
EuglossaDilemma_000979-T1	db_xref	PFAM:PF01239
EuglossaDilemma_000850-T1	db_xref	PFAM:PF04193
EuglossaDilemma_000984-T1	db_xref	PFAM:PF00432
EuglossaDilemma_001091-T1	db_xref	PFAM:PF00156
EuglossaDilemma_001091-T1	db_xref	PFAM:PF13793
EuglossaDilemma_001091-T1	db_xref	PFAM:PF14572
EuglossaDilemma_001082-T1	db_xref	PFAM:PF05185
EuglossaDilemma_001082-T1	db_xref	PFAM:PF17286
EuglossaDilemma_001082-T1	db_xref	PFAM:PF17285
EuglossaDilemma_001092-T1	db_xref	PFAM:PF14461
EuglossaDilemma_001143-T1	db_xref	PFAM:PF00227
EuglossaDilemma_001192-T1	db_xref	PFAM:PF08372
EuglossaDilemma_000956-T1	db_xref	PFAM:PF01416
EuglossaDilemma_000600-T1	db_xref	PFAM:PF10343
EuglossaDilemma_000655-T1	db_xref	PFAM:PF00566
EuglossaDilemma_001146-T1	db_xref	PFAM:PF07834
EuglossaDilemma_000775-T1	db_xref	PFAM:PF00071
EuglossaDilemma_000774-T1	db_xref	PFAM:PF00071
EuglossaDilemma_000875-T1	db_xref	PFAM:PF00071
EuglossaDilemma_001074-T1	db_xref	PFAM:PF00415
EuglossaDilemma_001074-T1	db_xref	PFAM:PF13540
EuglossaDilemma_000716-T1	db_xref	PFAM:PF04851
EuglossaDilemma_000629-T1	db_xref	PFAM:PF00615
EuglossaDilemma_000604-T1	db_xref	PFAM:PF00621
EuglossaDilemma_000782-T1	db_xref	PFAM:PF00237
EuglossaDilemma_000644-T1	db_xref	PFAM:PF00380
EuglossaDilemma_000659-T1	db_xref	PFAM:PF00652
EuglossaDilemma_000678-T1	db_xref	PFAM:PF08454
EuglossaDilemma_000937-T1	db_xref	PFAM:PF12906
EuglossaDilemma_001142-T1	db_xref	PFAM:PF04321
EuglossaDilemma_000649-T1	db_xref	PFAM:PF09414
EuglossaDilemma_001181-T1	db_xref	PFAM:PF08292
EuglossaDilemma_000775-T1	db_xref	PFAM:PF08477
EuglossaDilemma_000875-T1	db_xref	PFAM:PF08477
EuglossaDilemma_000774-T1	db_xref	PFAM:PF08477
EuglossaDilemma_000602-T1	db_xref	PFAM:PF18111
EuglossaDilemma_001043-T1	db_xref	PFAM:PF01765
EuglossaDilemma_001160-T1	db_xref	PFAM:PF00076
EuglossaDilemma_000703-T1	db_xref	PFAM:PF00076
EuglossaDilemma_001151-T1	db_xref	PFAM:PF00076
EuglossaDilemma_001182-T1	db_xref	PFAM:PF04939
EuglossaDilemma_000651-T1	db_xref	PFAM:PF04641
EuglossaDilemma_000678-T1	db_xref	PFAM:PF01365
EuglossaDilemma_000711-T1	db_xref	PFAM:PF03435
EuglossaDilemma_000787-T1	db_xref	PFAM:PF00497
EuglossaDilemma_001153-T1	db_xref	PFAM:PF12070
EuglossaDilemma_001188-T1	db_xref	PFAM:PF02036
EuglossaDilemma_000608-T1	db_xref	PFAM:PF00375
EuglossaDilemma_000997-T1	db_xref	PFAM:PF00995
EuglossaDilemma_001081-T1	db_xref	PFAM:PF08806
EuglossaDilemma_000882-T1	db_xref	PFAM:PF16835
EuglossaDilemma_001186-T1	db_xref	PFAM:PF00017
EuglossaDilemma_001181-T1	db_xref	PFAM:PF03876
EuglossaDilemma_000730-T1	db_xref	PFAM:PF16878
EuglossaDilemma_000797-T1	db_xref	PFAM:PF15497
EuglossaDilemma_001127-T1	db_xref	PFAM:PF05739
EuglossaDilemma_000709-T1	db_xref	PFAM:PF00176
EuglossaDilemma_000953-T1	db_xref	PFAM:PF03357
EuglossaDilemma_000954-T1	db_xref	PFAM:PF03357
EuglossaDilemma_001186-T1	db_xref	PFAM:PF07525
EuglossaDilemma_000773-T1	db_xref	PFAM:PF08616
EuglossaDilemma_001075-T1	db_xref	PFAM:PF00622
EuglossaDilemma_001172-T1	db_xref	PFAM:PF02586
EuglossaDilemma_000875-T1	db_xref	PFAM:PF09439
EuglossaDilemma_000592-T1	db_xref	PFAM:PF00083
EuglossaDilemma_000725-T1	db_xref	PFAM:PF00083
EuglossaDilemma_000993-T1	db_xref	PFAM:PF00084
EuglossaDilemma_000955-T1	db_xref	PFAM:PF00084
EuglossaDilemma_001127-T1	db_xref	PFAM:PF00957
EuglossaDilemma_001127-T1	db_xref	PFAM:PF00804
EuglossaDilemma_001127-T1	db_xref	PFAM:PF14523
EuglossaDilemma_000998-T1	db_xref	PFAM:PF05742
EuglossaDilemma_000878-T1	db_xref	PFAM:PF03943
EuglossaDilemma_000980-T1	db_xref	PFAM:PF02970
EuglossaDilemma_000836-T1	db_xref	PFAM:PF03148
EuglossaDilemma_001188-T1	db_xref	PFAM:PF02803
EuglossaDilemma_001188-T1	db_xref	PFAM:PF00108
EuglossaDilemma_000837-T1	db_xref	PFAM:PF00085
EuglossaDilemma_000920-T1	db_xref	PFAM:PF01833
EuglossaDilemma_000796-T1	db_xref	PFAM:PF02466
EuglossaDilemma_000661-T1	db_xref	PFAM:PF07534
EuglossaDilemma_001169-T1	db_xref	PFAM:PF07810
EuglossaDilemma_001128-T1	db_xref	PFAM:PF05434
EuglossaDilemma_000892-T1	db_xref	PFAM:PF05724
EuglossaDilemma_000649-T1	db_xref	PFAM:PF14559
EuglossaDilemma_000649-T1	db_xref	PFAM:PF13181
EuglossaDilemma_000975-T1	db_xref	PFAM:PF00927
EuglossaDilemma_000976-T1	db_xref	PFAM:PF01841
EuglossaDilemma_000976-T1	db_xref	PFAM:PF00868
EuglossaDilemma_000640-T1	db_xref	PFAM:PF00089
EuglossaDilemma_000955-T1	db_xref	PFAM:PF00089
EuglossaDilemma_000640-T1	db_xref	PFAM:PF13365
EuglossaDilemma_001079-T1	db_xref	PFAM:PF00090
EuglossaDilemma_000892-T1	db_xref	PFAM:PF01209
EuglossaDilemma_001150-T1	db_xref	PFAM:PF00443
EuglossaDilemma_000657-T1	db_xref	PFAM:PF00443
EuglossaDilemma_001150-T1	db_xref	PFAM:PF13423
EuglossaDilemma_000657-T1	db_xref	PFAM:PF13423
EuglossaDilemma_001092-T1	db_xref	PFAM:PF00179
EuglossaDilemma_000605-T1	db_xref	PFAM:PF00179
EuglossaDilemma_000680-T1	db_xref	PFAM:PF00179
EuglossaDilemma_001096-T1	db_xref	PFAM:PF09138
EuglossaDilemma_000982-T1	db_xref	PFAM:PF09384
EuglossaDilemma_000705-T1	db_xref	PFAM:PF07686
EuglossaDilemma_000618-T1	db_xref	PFAM:PF07686
EuglossaDilemma_000982-T1	db_xref	PFAM:PF00400
EuglossaDilemma_000613-T1	db_xref	PFAM:PF00400
EuglossaDilemma_001179-T1	db_xref	PFAM:PF00400
EuglossaDilemma_001117-T1	db_xref	PFAM:PF00397
EuglossaDilemma_000698-T1	db_xref	PFAM:PF03853
EuglossaDilemma_001173-T1	db_xref	PFAM:PF00102
EuglossaDilemma_000985-T1	db_xref	PFAM:PF12171
EuglossaDilemma_000610-T1	db_xref	PFAM:PF13913
EuglossaDilemma_001020-T1	db_xref	PFAM:PF00097
EuglossaDilemma_001020-T1	db_xref	PFAM:PF13923
EuglossaDilemma_001075-T1	db_xref	PFAM:PF13920
EuglossaDilemma_000766-T1	db_xref	PFAM:PF13920
EuglossaDilemma_000696-T1	db_xref	PFAM:PF00105
EuglossaDilemma_000985-T1	db_xref	PFAM:PF12874
EuglossaDilemma_000882-T1	db_xref	PFAM:PF12874
EuglossaDilemma_000606-T1	db_xref	PFAM:PF01753
EuglossaDilemma_001093-T1	db_xref	PFAM:PF13639
EuglossaDilemma_000934-T1	db_xref	PFAM:PF14952
EuglossaDilemma_000935-T1	db_xref	PFAM:PF14952
EuglossaDilemma_001006-T1	db_xref	PFAM:PF02535
EuglossaDilemma_000962-T1	db_xref	PFAM:PF00569
EuglossaDilemma_003684-T1	db_xref	PFAM:PF05902
EuglossaDilemma_003827-T1	db_xref	PFAM:PF05761
EuglossaDilemma_003572-T1	db_xref	PFAM:PF00001
EuglossaDilemma_003619-T1	db_xref	PFAM:PF00001
EuglossaDilemma_003904-T1	db_xref	PFAM:PF00001
EuglossaDilemma_003770-T1	db_xref	PFAM:PF00003
EuglossaDilemma_003847-T1	db_xref	PFAM:PF02949
EuglossaDilemma_003618-T1	db_xref	PFAM:PF08395
EuglossaDilemma_003572-T1	db_xref	PFAM:PF10320
EuglossaDilemma_003572-T1	db_xref	PFAM:PF10328
EuglossaDilemma_003904-T1	db_xref	PFAM:PF10328
EuglossaDilemma_003562-T1	db_xref	PFAM:PF00004
EuglossaDilemma_004002-T1	db_xref	PFAM:PF00004
EuglossaDilemma_004002-T1	db_xref	PFAM:PF07724
EuglossaDilemma_004002-T1	db_xref	PFAM:PF07728
EuglossaDilemma_003689-T1	db_xref	PFAM:PF07728
EuglossaDilemma_003562-T1	db_xref	PFAM:PF17862
EuglossaDilemma_003644-T1	db_xref	PFAM:PF00664
EuglossaDilemma_003737-T1	db_xref	PFAM:PF00664
EuglossaDilemma_003738-T1	db_xref	PFAM:PF00664
EuglossaDilemma_003644-T1	db_xref	PFAM:PF00005
EuglossaDilemma_003738-T1	db_xref	PFAM:PF00005
EuglossaDilemma_003737-T1	db_xref	PFAM:PF00005
EuglossaDilemma_003935-T1	db_xref	PFAM:PF00583
EuglossaDilemma_003935-T1	db_xref	PFAM:PF13673
EuglossaDilemma_003935-T1	db_xref	PFAM:PF13880
EuglossaDilemma_003935-T1	db_xref	PFAM:PF13508
EuglossaDilemma_004122-T1	db_xref	PFAM:PF01756
EuglossaDilemma_004122-T1	db_xref	PFAM:PF00441
EuglossaDilemma_004122-T1	db_xref	PFAM:PF02770
EuglossaDilemma_004048-T1	db_xref	PFAM:PF01553
EuglossaDilemma_004048-T1	db_xref	PFAM:PF16076
EuglossaDilemma_003986-T1	db_xref	PFAM:PF01602
EuglossaDilemma_003921-T1	db_xref	PFAM:PF00928
EuglossaDilemma_004071-T1	db_xref	PFAM:PF00106
EuglossaDilemma_004072-T1	db_xref	PFAM:PF00106
EuglossaDilemma_004072-T1	db_xref	PFAM:PF13561
EuglossaDilemma_004071-T1	db_xref	PFAM:PF13561
EuglossaDilemma_004062-T1	db_xref	PFAM:PF14721
EuglossaDilemma_003934-T1	db_xref	PFAM:PF00248
EuglossaDilemma_003986-T1	db_xref	PFAM:PF02883
EuglossaDilemma_004024-T1	db_xref	PFAM:PF01979
EuglossaDilemma_003566-T1	db_xref	PFAM:PF03782
EuglossaDilemma_003600-T1	db_xref	PFAM:PF00501
EuglossaDilemma_003628-T1	db_xref	PFAM:PF00501
EuglossaDilemma_003600-T1	db_xref	PFAM:PF13193
EuglossaDilemma_003628-T1	db_xref	PFAM:PF13193
EuglossaDilemma_003590-T1	db_xref	PFAM:PF16561
EuglossaDilemma_003590-T1	db_xref	PFAM:PF04739
EuglossaDilemma_003842-T1	db_xref	PFAM:PF12894
EuglossaDilemma_004133-T1	db_xref	PFAM:PF12894
EuglossaDilemma_003705-T1	db_xref	PFAM:PF01094
EuglossaDilemma_003715-T1	db_xref	PFAM:PF01094
EuglossaDilemma_003599-T1	db_xref	PFAM:PF00023
EuglossaDilemma_003925-T1	db_xref	PFAM:PF00023
EuglossaDilemma_003924-T1	db_xref	PFAM:PF00023
EuglossaDilemma_003612-T1	db_xref	PFAM:PF00023
EuglossaDilemma_004051-T1	db_xref	PFAM:PF00023
EuglossaDilemma_004002-T1	db_xref	PFAM:PF00023
EuglossaDilemma_003912-T1	db_xref	PFAM:PF00023
EuglossaDilemma_003922-T1	db_xref	PFAM:PF00023
EuglossaDilemma_003677-T1	db_xref	PFAM:PF00023
EuglossaDilemma_003693-T1	db_xref	PFAM:PF00023
EuglossaDilemma_003599-T1	db_xref	PFAM:PF12796
EuglossaDilemma_003925-T1	db_xref	PFAM:PF12796
EuglossaDilemma_004051-T1	db_xref	PFAM:PF12796
EuglossaDilemma_003612-T1	db_xref	PFAM:PF12796
EuglossaDilemma_003924-T1	db_xref	PFAM:PF12796
EuglossaDilemma_003922-T1	db_xref	PFAM:PF12796
EuglossaDilemma_003912-T1	db_xref	PFAM:PF12796
EuglossaDilemma_004002-T1	db_xref	PFAM:PF12796
EuglossaDilemma_003677-T1	db_xref	PFAM:PF12796
EuglossaDilemma_003599-T1	db_xref	PFAM:PF13606
EuglossaDilemma_003925-T1	db_xref	PFAM:PF13606
EuglossaDilemma_003612-T1	db_xref	PFAM:PF13606
EuglossaDilemma_003924-T1	db_xref	PFAM:PF13606
EuglossaDilemma_004051-T1	db_xref	PFAM:PF13606
EuglossaDilemma_004002-T1	db_xref	PFAM:PF13606
EuglossaDilemma_003922-T1	db_xref	PFAM:PF13606
EuglossaDilemma_003912-T1	db_xref	PFAM:PF13606
EuglossaDilemma_003599-T1	db_xref	PFAM:PF13637
EuglossaDilemma_004051-T1	db_xref	PFAM:PF13637
EuglossaDilemma_003925-T1	db_xref	PFAM:PF13637
EuglossaDilemma_003612-T1	db_xref	PFAM:PF13637
EuglossaDilemma_003924-T1	db_xref	PFAM:PF13637
EuglossaDilemma_003912-T1	db_xref	PFAM:PF13637
EuglossaDilemma_003922-T1	db_xref	PFAM:PF13637
EuglossaDilemma_004002-T1	db_xref	PFAM:PF13637
EuglossaDilemma_003599-T1	db_xref	PFAM:PF13857
EuglossaDilemma_003925-T1	db_xref	PFAM:PF13857
EuglossaDilemma_003612-T1	db_xref	PFAM:PF13857
EuglossaDilemma_004051-T1	db_xref	PFAM:PF13857
EuglossaDilemma_003924-T1	db_xref	PFAM:PF13857
EuglossaDilemma_003922-T1	db_xref	PFAM:PF13857
EuglossaDilemma_003912-T1	db_xref	PFAM:PF13857
EuglossaDilemma_004002-T1	db_xref	PFAM:PF13857
EuglossaDilemma_003677-T1	db_xref	PFAM:PF13857
EuglossaDilemma_004129-T1	db_xref	PFAM:PF00025
EuglossaDilemma_003839-T1	db_xref	PFAM:PF00025
EuglossaDilemma_003609-T1	db_xref	PFAM:PF00025
EuglossaDilemma_003685-T1	db_xref	PFAM:PF01412
EuglossaDilemma_003693-T1	db_xref	PFAM:PF01412
EuglossaDilemma_004042-T1	db_xref	PFAM:PF02752
EuglossaDilemma_003625-T1	db_xref	PFAM:PF02752
EuglossaDilemma_004042-T1	db_xref	PFAM:PF00339
EuglossaDilemma_003625-T1	db_xref	PFAM:PF00339
EuglossaDilemma_003917-T1	db_xref	PFAM:PF03029
EuglossaDilemma_003986-T1	db_xref	PFAM:PF09066
EuglossaDilemma_004021-T1	db_xref	PFAM:PF14779
EuglossaDilemma_003908-T1	db_xref	PFAM:PF12490
EuglossaDilemma_003742-T1	db_xref	PFAM:PF06113
EuglossaDilemma_004134-T1	db_xref	PFAM:PF07533
EuglossaDilemma_004134-T1	db_xref	PFAM:PF00439
EuglossaDilemma_003783-T1	db_xref	PFAM:PF00439
EuglossaDilemma_003624-T1	db_xref	PFAM:PF00651
EuglossaDilemma_003858-T1	db_xref	PFAM:PF00651
EuglossaDilemma_003810-T1	db_xref	PFAM:PF00651
EuglossaDilemma_003570-T1	db_xref	PFAM:PF09405
EuglossaDilemma_003610-T1	db_xref	PFAM:PF07716
EuglossaDilemma_003623-T1	db_xref	PFAM:PF07716
EuglossaDilemma_003915-T1	db_xref	PFAM:PF00130
EuglossaDilemma_003987-T1	db_xref	PFAM:PF00130
EuglossaDilemma_004043-T1	db_xref	PFAM:PF00168
EuglossaDilemma_004001-T1	db_xref	PFAM:PF00168
EuglossaDilemma_003999-T1	db_xref	PFAM:PF00168
EuglossaDilemma_003866-T1	db_xref	PFAM:PF00168
EuglossaDilemma_003573-T1	db_xref	PFAM:PF01130
EuglossaDilemma_003603-T1	db_xref	PFAM:PF00307
EuglossaDilemma_003989-T1	db_xref	PFAM:PF12770
EuglossaDilemma_003871-T1	db_xref	PFAM:PF00379
EuglossaDilemma_003872-T1	db_xref	PFAM:PF00379
EuglossaDilemma_003870-T1	db_xref	PFAM:PF00379
EuglossaDilemma_003874-T1	db_xref	PFAM:PF00379
EuglossaDilemma_003868-T1	db_xref	PFAM:PF00379
EuglossaDilemma_003873-T1	db_xref	PFAM:PF00379
EuglossaDilemma_003921-T1	db_xref	PFAM:PF01217
EuglossaDilemma_004002-T1	db_xref	PFAM:PF10431
EuglossaDilemma_003984-T1	db_xref	PFAM:PF02617
EuglossaDilemma_003739-T1	db_xref	PFAM:PF05602
EuglossaDilemma_003986-T1	db_xref	PFAM:PF12717
EuglossaDilemma_004099-T1	db_xref	PFAM:PF01923
EuglossaDilemma_003831-T1	db_xref	PFAM:PF00135
EuglossaDilemma_003575-T1	db_xref	PFAM:PF03311
EuglossaDilemma_003843-T1	db_xref	PFAM:PF00473
EuglossaDilemma_003944-T1	db_xref	PFAM:PF00394
EuglossaDilemma_003942-T1	db_xref	PFAM:PF00394
EuglossaDilemma_003944-T1	db_xref	PFAM:PF07731
EuglossaDilemma_003942-T1	db_xref	PFAM:PF07731
EuglossaDilemma_003942-T1	db_xref	PFAM:PF07732
EuglossaDilemma_003944-T1	db_xref	PFAM:PF07732
EuglossaDilemma_003719-T1	db_xref	PFAM:PF00431
EuglossaDilemma_003605-T1	db_xref	PFAM:PF00431
EuglossaDilemma_003608-T1	db_xref	PFAM:PF00173
EuglossaDilemma_003906-T1	db_xref	PFAM:PF01928
EuglossaDilemma_003730-T1	db_xref	PFAM:PF00781
EuglossaDilemma_003911-T1	db_xref	PFAM:PF00781
EuglossaDilemma_003923-T1	db_xref	PFAM:PF05746
EuglossaDilemma_003621-T1	db_xref	PFAM:PF15228
EuglossaDilemma_003829-T1	db_xref	PFAM:PF00270
EuglossaDilemma_004109-T1	db_xref	PFAM:PF08766
EuglossaDilemma_003987-T1	db_xref	PFAM:PF02141
EuglossaDilemma_004023-T1	db_xref	PFAM:PF08385
EuglossaDilemma_003612-T1	db_xref	PFAM:PF01529
EuglossaDilemma_004057-T1	db_xref	PFAM:PF02966
EuglossaDilemma_004097-T1	db_xref	PFAM:PF00226
EuglossaDilemma_003828-T1	db_xref	PFAM:PF00226
EuglossaDilemma_003853-T1	db_xref	PFAM:PF00226
EuglossaDilemma_004097-T1	db_xref	PFAM:PF01556
EuglossaDilemma_003662-T1	db_xref	PFAM:PF05186
EuglossaDilemma_003659-T1	db_xref	PFAM:PF12355
EuglossaDilemma_004109-T1	db_xref	PFAM:PF00782
EuglossaDilemma_003845-T1	db_xref	PFAM:PF03942
EuglossaDilemma_003866-T1	db_xref	PFAM:PF06631
EuglossaDilemma_004032-T1	db_xref	PFAM:PF07039
EuglossaDilemma_003915-T1	db_xref	PFAM:PF07773
EuglossaDilemma_003667-T1	db_xref	PFAM:PF08409
EuglossaDilemma_003756-T1	db_xref	PFAM:PF08953
EuglossaDilemma_003645-T1	db_xref	PFAM:PF09747
EuglossaDilemma_003729-T1	db_xref	PFAM:PF09767
EuglossaDilemma_004096-T1	db_xref	PFAM:PF02995
EuglossaDilemma_003856-T1	db_xref	PFAM:PF10179
EuglossaDilemma_003613-T1	db_xref	PFAM:PF11841
EuglossaDilemma_004018-T1	db_xref	PFAM:PF11938
EuglossaDilemma_004022-T1	db_xref	PFAM:PF12036
EuglossaDilemma_003615-T1	db_xref	PFAM:PF14687
EuglossaDilemma_003614-T1	db_xref	PFAM:PF14688
EuglossaDilemma_003559-T1	db_xref	PFAM:PF14780
EuglossaDilemma_003849-T1	db_xref	PFAM:PF15139
EuglossaDilemma_003916-T1	db_xref	PFAM:PF06159
EuglossaDilemma_003755-T1	db_xref	PFAM:PF08825
EuglossaDilemma_003687-T1	db_xref	PFAM:PF07904
EuglossaDilemma_003997-T1	db_xref	PFAM:PF04157
EuglossaDilemma_004065-T1	db_xref	PFAM:PF02958
EuglossaDilemma_003784-T1	db_xref	PFAM:PF12763
EuglossaDilemma_003577-T1	db_xref	PFAM:PF09279
EuglossaDilemma_003866-T1	db_xref	PFAM:PF09279
EuglossaDilemma_003719-T1	db_xref	PFAM:PF00008
EuglossaDilemma_003634-T1	db_xref	PFAM:PF12947
EuglossaDilemma_003719-T1	db_xref	PFAM:PF07645
EuglossaDilemma_003634-T1	db_xref	PFAM:PF07645
EuglossaDilemma_003842-T1	db_xref	PFAM:PF08662
EuglossaDilemma_003613-T1	db_xref	PFAM:PF04727
EuglossaDilemma_004028-T1	db_xref	PFAM:PF00812
EuglossaDilemma_004046-T1	db_xref	PFAM:PF01133
EuglossaDilemma_003592-T1	db_xref	PFAM:PF00646
EuglossaDilemma_003684-T1	db_xref	PFAM:PF08736
EuglossaDilemma_003820-T1	db_xref	PFAM:PF14977
EuglossaDilemma_004142-T1	db_xref	PFAM:PF03101
EuglossaDilemma_004067-T1	db_xref	PFAM:PF04116
EuglossaDilemma_003608-T1	db_xref	PFAM:PF04116
EuglossaDilemma_003787-T1	db_xref	PFAM:PF00465
EuglossaDilemma_003684-T1	db_xref	PFAM:PF09380
EuglossaDilemma_003684-T1	db_xref	PFAM:PF00373
EuglossaDilemma_003684-T1	db_xref	PFAM:PF09379
EuglossaDilemma_003602-T1	db_xref	PFAM:PF02181
EuglossaDilemma_003678-T1	db_xref	PFAM:PF00498
EuglossaDilemma_003875-T1	db_xref	PFAM:PF14853
EuglossaDilemma_003875-T1	db_xref	PFAM:PF14852
EuglossaDilemma_003596-T1	db_xref	PFAM:PF00254
EuglossaDilemma_003659-T1	db_xref	PFAM:PF00041
EuglossaDilemma_004058-T1	db_xref	PFAM:PF00041
EuglossaDilemma_003926-T1	db_xref	PFAM:PF00041
EuglossaDilemma_004017-T1	db_xref	PFAM:PF13865
EuglossaDilemma_004119-T1	db_xref	PFAM:PF02434
EuglossaDilemma_003634-T1	db_xref	PFAM:PF07474
EuglossaDilemma_003773-T1	db_xref	PFAM:PF01590
EuglossaDilemma_003773-T1	db_xref	PFAM:PF13185
EuglossaDilemma_003759-T1	db_xref	PFAM:PF13522
EuglossaDilemma_003759-T1	db_xref	PFAM:PF13537
EuglossaDilemma_003918-T1	db_xref	PFAM:PF07842
EuglossaDilemma_003798-T1	db_xref	PFAM:PF11095
EuglossaDilemma_004064-T1	db_xref	PFAM:PF01182
EuglossaDilemma_003649-T1	db_xref	PFAM:PF00535
EuglossaDilemma_003722-T1	db_xref	PFAM:PF00535
EuglossaDilemma_003722-T1	db_xref	PFAM:PF10111
EuglossaDilemma_003649-T1	db_xref	PFAM:PF13641
EuglossaDilemma_003722-T1	db_xref	PFAM:PF13641
EuglossaDilemma_003746-T1	db_xref	PFAM:PF03901
EuglossaDilemma_003785-T1	db_xref	PFAM:PF02800
EuglossaDilemma_003786-T1	db_xref	PFAM:PF02800
EuglossaDilemma_003785-T1	db_xref	PFAM:PF00044
EuglossaDilemma_003786-T1	db_xref	PFAM:PF00044
EuglossaDilemma_003987-T1	db_xref	PFAM:PF02893
EuglossaDilemma_004125-T1	db_xref	PFAM:PF00043
EuglossaDilemma_004125-T1	db_xref	PFAM:PF14497
EuglossaDilemma_004125-T1	db_xref	PFAM:PF02798
EuglossaDilemma_004125-T1	db_xref	PFAM:PF13409
EuglossaDilemma_004125-T1	db_xref	PFAM:PF13417
EuglossaDilemma_003839-T1	db_xref	PFAM:PF04670
EuglossaDilemma_003986-T1	db_xref	PFAM:PF13646
EuglossaDilemma_003677-T1	db_xref	PFAM:PF00632
EuglossaDilemma_003719-T1	db_xref	PFAM:PF12661
EuglossaDilemma_003829-T1	db_xref	PFAM:PF00271
EuglossaDilemma_004134-T1	db_xref	PFAM:PF00271
EuglossaDilemma_003695-T1	db_xref	PFAM:PF00349
EuglossaDilemma_003695-T1	db_xref	PFAM:PF03727
EuglossaDilemma_003996-T1	db_xref	PFAM:PF00505
EuglossaDilemma_003996-T1	db_xref	PFAM:PF09011
EuglossaDilemma_003725-T1	db_xref	PFAM:PF00046
EuglossaDilemma_003791-T1	db_xref	PFAM:PF00046
EuglossaDilemma_004134-T1	db_xref	PFAM:PF07529
EuglossaDilemma_004003-T1	db_xref	PFAM:PF00012
EuglossaDilemma_003858-T1	db_xref	PFAM:PF05225
EuglossaDilemma_003629-T1	db_xref	PFAM:PF01968
EuglossaDilemma_003629-T1	db_xref	PFAM:PF02538
EuglossaDilemma_003629-T1	db_xref	PFAM:PF05378
EuglossaDilemma_003557-T1	db_xref	PFAM:PF15311
EuglossaDilemma_003659-T1	db_xref	PFAM:PF07679
EuglossaDilemma_003766-T1	db_xref	PFAM:PF07679
EuglossaDilemma_003652-T1	db_xref	PFAM:PF07679
EuglossaDilemma_003932-T1	db_xref	PFAM:PF07679
EuglossaDilemma_003657-T1	db_xref	PFAM:PF07679
EuglossaDilemma_003656-T1	db_xref	PFAM:PF07679
EuglossaDilemma_003655-T1	db_xref	PFAM:PF07679
EuglossaDilemma_003931-T1	db_xref	PFAM:PF07679
EuglossaDilemma_003567-T1	db_xref	PFAM:PF15305
EuglossaDilemma_003574-T1	db_xref	PFAM:PF10498
EuglossaDilemma_003659-T1	db_xref	PFAM:PF00047
EuglossaDilemma_003766-T1	db_xref	PFAM:PF00047
EuglossaDilemma_003652-T1	db_xref	PFAM:PF00047
EuglossaDilemma_003932-T1	db_xref	PFAM:PF00047
EuglossaDilemma_003657-T1	db_xref	PFAM:PF00047
EuglossaDilemma_003931-T1	db_xref	PFAM:PF00047
EuglossaDilemma_003656-T1	db_xref	PFAM:PF00047
EuglossaDilemma_003655-T1	db_xref	PFAM:PF00047
EuglossaDilemma_003659-T1	db_xref	PFAM:PF13895
EuglossaDilemma_003652-T1	db_xref	PFAM:PF13895
EuglossaDilemma_003766-T1	db_xref	PFAM:PF13895
EuglossaDilemma_003657-T1	db_xref	PFAM:PF13895
EuglossaDilemma_003656-T1	db_xref	PFAM:PF13895
EuglossaDilemma_003932-T1	db_xref	PFAM:PF13895
EuglossaDilemma_003659-T1	db_xref	PFAM:PF13927
EuglossaDilemma_003766-T1	db_xref	PFAM:PF13927
EuglossaDilemma_003652-T1	db_xref	PFAM:PF13927
EuglossaDilemma_003932-T1	db_xref	PFAM:PF13927
EuglossaDilemma_003657-T1	db_xref	PFAM:PF13927
EuglossaDilemma_003656-T1	db_xref	PFAM:PF13927
EuglossaDilemma_003931-T1	db_xref	PFAM:PF13927
EuglossaDilemma_003655-T1	db_xref	PFAM:PF13927
EuglossaDilemma_004135-T1	db_xref	PFAM:PF00459
EuglossaDilemma_004137-T1	db_xref	PFAM:PF00459
EuglossaDilemma_004138-T1	db_xref	PFAM:PF00459
EuglossaDilemma_004136-T1	db_xref	PFAM:PF00459
EuglossaDilemma_004136-T2	db_xref	PFAM:PF00459
EuglossaDilemma_004036-T1	db_xref	PFAM:PF00520
EuglossaDilemma_003599-T1	db_xref	PFAM:PF00520
EuglossaDilemma_003924-T1	db_xref	PFAM:PF00520
EuglossaDilemma_003925-T1	db_xref	PFAM:PF00520
EuglossaDilemma_004036-T1	db_xref	PFAM:PF07885
EuglossaDilemma_004034-T1	db_xref	PFAM:PF03520
EuglossaDilemma_003723-T1	db_xref	PFAM:PF17903
EuglossaDilemma_003635-T1	db_xref	PFAM:PF00225
EuglossaDilemma_004072-T1	db_xref	PFAM:PF08659
EuglossaDilemma_004071-T1	db_xref	PFAM:PF08659
EuglossaDilemma_003905-T1	db_xref	PFAM:PF00053
EuglossaDilemma_003905-T1	db_xref	PFAM:PF00055
EuglossaDilemma_004004-T1	db_xref	PFAM:PF15454
EuglossaDilemma_003743-T1	db_xref	PFAM:PF16672
EuglossaDilemma_003676-T1	db_xref	PFAM:PF02866
EuglossaDilemma_003676-T1	db_xref	PFAM:PF00056
EuglossaDilemma_003634-T1	db_xref	PFAM:PF00058
EuglossaDilemma_003705-T1	db_xref	PFAM:PF00060
EuglossaDilemma_003715-T1	db_xref	PFAM:PF00060
EuglossaDilemma_004123-T1	db_xref	PFAM:PF00060
EuglossaDilemma_003715-T1	db_xref	PFAM:PF10613
EuglossaDilemma_003705-T1	db_xref	PFAM:PF10613
EuglossaDilemma_003591-T1	db_xref	PFAM:PF00151
EuglossaDilemma_003981-T1	db_xref	PFAM:PF00151
EuglossaDilemma_003808-T1	db_xref	PFAM:PF00061
EuglossaDilemma_003809-T1	db_xref	PFAM:PF00061
EuglossaDilemma_003808-T1	db_xref	PFAM:PF08212
EuglossaDilemma_003809-T1	db_xref	PFAM:PF08212
EuglossaDilemma_003842-T1	db_xref	PFAM:PF08513
EuglossaDilemma_004026-T1	db_xref	PFAM:PF01451
EuglossaDilemma_004025-T1	db_xref	PFAM:PF01451
EuglossaDilemma_003691-T1	db_xref	PFAM:PF12799
EuglossaDilemma_003683-T1	db_xref	PFAM:PF12799
EuglossaDilemma_003878-T1	db_xref	PFAM:PF13306
EuglossaDilemma_003788-T1	db_xref	PFAM:PF13306
EuglossaDilemma_003878-T1	db_xref	PFAM:PF13855
EuglossaDilemma_003691-T1	db_xref	PFAM:PF13855
EuglossaDilemma_003790-T1	db_xref	PFAM:PF13855
EuglossaDilemma_003788-T1	db_xref	PFAM:PF13855
EuglossaDilemma_003789-T1	db_xref	PFAM:PF13855
EuglossaDilemma_003689-T1	db_xref	PFAM:PF00493
EuglossaDilemma_003689-T1	db_xref	PFAM:PF12619
EuglossaDilemma_003689-T1	db_xref	PFAM:PF17855
EuglossaDilemma_003689-T1	db_xref	PFAM:PF14551
EuglossaDilemma_003689-T1	db_xref	PFAM:PF17207
EuglossaDilemma_004118-T1	db_xref	PFAM:PF06333
EuglossaDilemma_003799-T1	db_xref	PFAM:PF11315
EuglossaDilemma_003578-T1	db_xref	PFAM:PF08241
EuglossaDilemma_003578-T1	db_xref	PFAM:PF08242
EuglossaDilemma_003578-T1	db_xref	PFAM:PF13489
EuglossaDilemma_003578-T1	db_xref	PFAM:PF13649
EuglossaDilemma_003578-T1	db_xref	PFAM:PF13847
EuglossaDilemma_003647-T1	db_xref	PFAM:PF01189
EuglossaDilemma_004127-T1	db_xref	PFAM:PF07690
EuglossaDilemma_003717-T1	db_xref	PFAM:PF07690
EuglossaDilemma_003794-T1	db_xref	PFAM:PF07690
EuglossaDilemma_003793-T1	db_xref	PFAM:PF07690
EuglossaDilemma_003681-T1	db_xref	PFAM:PF03165
EuglossaDilemma_003681-T1	db_xref	PFAM:PF03166
EuglossaDilemma_003677-T1	db_xref	PFAM:PF06701
EuglossaDilemma_004118-T1	db_xref	PFAM:PF18296
EuglossaDilemma_003990-T1	db_xref	PFAM:PF00153
EuglossaDilemma_003609-T1	db_xref	PFAM:PF01926
EuglossaDilemma_003839-T1	db_xref	PFAM:PF01926
EuglossaDilemma_003850-T1	db_xref	PFAM:PF02493
EuglossaDilemma_004098-T1	db_xref	PFAM:PF02493
EuglossaDilemma_004003-T1	db_xref	PFAM:PF06723
EuglossaDilemma_003734-T1	db_xref	PFAM:PF15433
EuglossaDilemma_003913-T1	db_xref	PFAM:PF18699
EuglossaDilemma_003987-T1	db_xref	PFAM:PF06602
EuglossaDilemma_004075-T1	db_xref	PFAM:PF02931
EuglossaDilemma_003907-T1	db_xref	PFAM:PF02931
EuglossaDilemma_003902-T1	db_xref	PFAM:PF02932
EuglossaDilemma_003634-T1	db_xref	PFAM:PF06119
EuglossaDilemma_004133-T1	db_xref	PFAM:PF08154
EuglossaDilemma_004054-T1	db_xref	PFAM:PF06524
EuglossaDilemma_004049-T1	db_xref	PFAM:PF05997
EuglossaDilemma_003616-T1	db_xref	PFAM:PF01733
EuglossaDilemma_004056-T1	db_xref	PFAM:PF04142
EuglossaDilemma_003947-T1	db_xref	PFAM:PF00293
EuglossaDilemma_004143-T1	db_xref	PFAM:PF10168
EuglossaDilemma_003794-T1	db_xref	PFAM:PF03137
EuglossaDilemma_003793-T1	db_xref	PFAM:PF03137
EuglossaDilemma_003703-T1	db_xref	PFAM:PF04636
EuglossaDilemma_003611-T1	db_xref	PFAM:PF03985
EuglossaDilemma_003594-T1	db_xref	PFAM:PF01569
EuglossaDilemma_003854-T1	db_xref	PFAM:PF14360
EuglossaDilemma_003840-T1	db_xref	PFAM:PF00786
EuglossaDilemma_003617-T1	db_xref	PFAM:PF01135
EuglossaDilemma_003773-T1	db_xref	PFAM:PF00233
EuglossaDilemma_003915-T1	db_xref	PFAM:PF00595
EuglossaDilemma_003772-T1	db_xref	PFAM:PF00595
EuglossaDilemma_003915-T1	db_xref	PFAM:PF13180
EuglossaDilemma_003772-T1	db_xref	PFAM:PF13180
EuglossaDilemma_003915-T1	db_xref	PFAM:PF17820
EuglossaDilemma_003772-T1	db_xref	PFAM:PF17820
EuglossaDilemma_003758-T1	db_xref	PFAM:PF18027
EuglossaDilemma_003864-T1	db_xref	PFAM:PF02902
EuglossaDilemma_003754-T1	db_xref	PFAM:PF00557
EuglossaDilemma_003948-T1	db_xref	PFAM:PF02163
EuglossaDilemma_004014-T1	db_xref	PFAM:PF05648
EuglossaDilemma_004045-T1	db_xref	PFAM:PF00342
EuglossaDilemma_003987-T1	db_xref	PFAM:PF00169
EuglossaDilemma_003693-T1	db_xref	PFAM:PF00169
EuglossaDilemma_004070-T1	db_xref	PFAM:PF01663
EuglossaDilemma_003693-T1	db_xref	PFAM:PF15413
EuglossaDilemma_003613-T1	db_xref	PFAM:PF16457
EuglossaDilemma_003577-T1	db_xref	PFAM:PF17787
EuglossaDilemma_003866-T1	db_xref	PFAM:PF17787
EuglossaDilemma_003915-T1	db_xref	PFAM:PF17838
EuglossaDilemma_003577-T1	db_xref	PFAM:PF00388
EuglossaDilemma_003866-T1	db_xref	PFAM:PF00388
EuglossaDilemma_003577-T1	db_xref	PFAM:PF00387
EuglossaDilemma_003866-T1	db_xref	PFAM:PF00387
EuglossaDilemma_003836-T1	db_xref	PFAM:PF14719
EuglossaDilemma_003595-T1	db_xref	PFAM:PF08190
EuglossaDilemma_003840-T1	db_xref	PFAM:PF00069
EuglossaDilemma_004114-T1	db_xref	PFAM:PF00069
EuglossaDilemma_003620-T1	db_xref	PFAM:PF00069
EuglossaDilemma_003852-T1	db_xref	PFAM:PF00069
EuglossaDilemma_004061-T1	db_xref	PFAM:PF00069
EuglossaDilemma_003812-T1	db_xref	PFAM:PF00069
EuglossaDilemma_003806-T1	db_xref	PFAM:PF00069
EuglossaDilemma_003806-T1	db_xref	PFAM:PF07714
EuglossaDilemma_003812-T1	db_xref	PFAM:PF07714
EuglossaDilemma_003840-T1	db_xref	PFAM:PF07714
EuglossaDilemma_003926-T1	db_xref	PFAM:PF07714
EuglossaDilemma_003620-T1	db_xref	PFAM:PF07714
EuglossaDilemma_004114-T1	db_xref	PFAM:PF07714
EuglossaDilemma_003852-T1	db_xref	PFAM:PF07714
EuglossaDilemma_004061-T1	db_xref	PFAM:PF07714
EuglossaDilemma_003577-T1	db_xref	PFAM:PF08703
EuglossaDilemma_003568-T1	db_xref	PFAM:PF01459
EuglossaDilemma_003725-T1	db_xref	PFAM:PF00157
EuglossaDilemma_003995-T1	db_xref	PFAM:PF17832
EuglossaDilemma_003993-T1	db_xref	PFAM:PF01920
EuglossaDilemma_003992-T1	db_xref	PFAM:PF01920
EuglossaDilemma_003569-T1	db_xref	PFAM:PF07915
EuglossaDilemma_003569-T1	db_xref	PFAM:PF13015
EuglossaDilemma_003622-T1	db_xref	PFAM:PF00227
EuglossaDilemma_003838-T1	db_xref	PFAM:PF00484
EuglossaDilemma_003984-T1	db_xref	PFAM:PF18995
EuglossaDilemma_003988-T1	db_xref	PFAM:PF01981
EuglossaDilemma_003995-T1	db_xref	PFAM:PF01472
EuglossaDilemma_003927-T1	db_xref	PFAM:PF01480
EuglossaDilemma_004062-T1	db_xref	PFAM:PF00070
EuglossaDilemma_004062-T1	db_xref	PFAM:PF07992
EuglossaDilemma_004134-T1	db_xref	PFAM:PF08880
EuglossaDilemma_003780-T1	db_xref	PFAM:PF17064
EuglossaDilemma_003757-T1	db_xref	PFAM:PF17064
EuglossaDilemma_003781-T1	db_xref	PFAM:PF17064
EuglossaDilemma_004061-T1	db_xref	PFAM:PF00566
EuglossaDilemma_004129-T1	db_xref	PFAM:PF00071
EuglossaDilemma_003626-T1	db_xref	PFAM:PF00071
EuglossaDilemma_003609-T1	db_xref	PFAM:PF00071
EuglossaDilemma_003693-T1	db_xref	PFAM:PF00071
EuglossaDilemma_003839-T1	db_xref	PFAM:PF00071
EuglossaDilemma_004098-T1	db_xref	PFAM:PF00415
EuglossaDilemma_004098-T1	db_xref	PFAM:PF13540
EuglossaDilemma_004134-T1	db_xref	PFAM:PF04851
EuglossaDilemma_003915-T1	db_xref	PFAM:PF09128
EuglossaDilemma_004061-T1	db_xref	PFAM:PF00581
EuglossaDilemma_004011-T1	db_xref	PFAM:PF00620
EuglossaDilemma_003915-T1	db_xref	PFAM:PF00621
EuglossaDilemma_004060-T1	db_xref	PFAM:PF00687
EuglossaDilemma_003914-T1	db_xref	PFAM:PF00572
EuglossaDilemma_003910-T1	db_xref	PFAM:PF17135
EuglossaDilemma_003830-T1	db_xref	PFAM:PF00181
EuglossaDilemma_003830-T1	db_xref	PFAM:PF03947
EuglossaDilemma_003556-T1	db_xref	PFAM:PF00573
EuglossaDilemma_003985-T1	db_xref	PFAM:PF01667
EuglossaDilemma_003686-T1	db_xref	PFAM:PF01200
EuglossaDilemma_003722-T1	db_xref	PFAM:PF00652
EuglossaDilemma_003832-T1	db_xref	PFAM:PF08167
EuglossaDilemma_003733-T1	db_xref	PFAM:PF01138
EuglossaDilemma_003743-T1	db_xref	PFAM:PF03259
EuglossaDilemma_004129-T1	db_xref	PFAM:PF08477
EuglossaDilemma_003609-T1	db_xref	PFAM:PF08477
EuglossaDilemma_003626-T1	db_xref	PFAM:PF08477
EuglossaDilemma_003839-T1	db_xref	PFAM:PF08477
EuglossaDilemma_004126-T1	db_xref	PFAM:PF10259
EuglossaDilemma_004050-T1	db_xref	PFAM:PF00076
EuglossaDilemma_003795-T1	db_xref	PFAM:PF00076
EuglossaDilemma_003751-T1	db_xref	PFAM:PF00076
EuglossaDilemma_004017-T1	db_xref	PFAM:PF00076
EuglossaDilemma_003753-T1	db_xref	PFAM:PF00076
EuglossaDilemma_003751-T1	db_xref	PFAM:PF13893
EuglossaDilemma_003863-T1	db_xref	PFAM:PF05327
EuglossaDilemma_004072-T1	db_xref	PFAM:PF03435
EuglossaDilemma_003677-T1	db_xref	PFAM:PF07738
EuglossaDilemma_004100-T1	db_xref	PFAM:PF01172
EuglossaDilemma_004100-T1	db_xref	PFAM:PF09377
EuglossaDilemma_003987-T1	db_xref	PFAM:PF12335
EuglossaDilemma_003715-T1	db_xref	PFAM:PF00497
EuglossaDilemma_003705-T1	db_xref	PFAM:PF00497
EuglossaDilemma_003752-T1	db_xref	PFAM:PF04091
EuglossaDilemma_003853-T1	db_xref	PFAM:PF02889
EuglossaDilemma_004120-T1	db_xref	PFAM:PF04628
EuglossaDilemma_003841-T1	db_xref	PFAM:PF01641
EuglossaDilemma_003716-T1	db_xref	PFAM:PF08059
EuglossaDilemma_003855-T1	db_xref	PFAM:PF00856
EuglossaDilemma_004002-T1	db_xref	PFAM:PF00158
EuglossaDilemma_003760-T1	db_xref	PFAM:PF01380
EuglossaDilemma_003589-T1	db_xref	PFAM:PF02437
EuglossaDilemma_003555-T1	db_xref	PFAM:PF05916
EuglossaDilemma_004134-T1	db_xref	PFAM:PF14619
EuglossaDilemma_003867-T1	db_xref	PFAM:PF00209
EuglossaDilemma_003607-T1	db_xref	PFAM:PF00209
EuglossaDilemma_004134-T1	db_xref	PFAM:PF00176
EuglossaDilemma_003961-T1	db_xref	PFAM:PF03357
EuglossaDilemma_003779-T1	db_xref	PFAM:PF16077
EuglossaDilemma_003749-T1	db_xref	PFAM:PF00530
EuglossaDilemma_003626-T1	db_xref	PFAM:PF09439
EuglossaDilemma_004019-T1	db_xref	PFAM:PF12349
EuglossaDilemma_003992-T1	db_xref	PFAM:PF06638
EuglossaDilemma_004070-T1	db_xref	PFAM:PF00884
EuglossaDilemma_003675-T1	db_xref	PFAM:PF02383
EuglossaDilemma_003627-T1	db_xref	PFAM:PF00957
EuglossaDilemma_004055-T1	db_xref	PFAM:PF00923
EuglossaDilemma_004063-T1	db_xref	PFAM:PF05794
EuglossaDilemma_003949-T1	db_xref	PFAM:PF02751
EuglossaDilemma_003949-T1	db_xref	PFAM:PF02268
EuglossaDilemma_003564-T1	db_xref	PFAM:PF00688
EuglossaDilemma_003564-T1	db_xref	PFAM:PF00019
EuglossaDilemma_003755-T1	db_xref	PFAM:PF00899
EuglossaDilemma_003732-T1	db_xref	PFAM:PF02803
EuglossaDilemma_003732-T1	db_xref	PFAM:PF00108
EuglossaDilemma_004057-T1	db_xref	PFAM:PF00085
EuglossaDilemma_003745-T1	db_xref	PFAM:PF14935
EuglossaDilemma_003945-T1	db_xref	PFAM:PF10271
EuglossaDilemma_003828-T1	db_xref	PFAM:PF00515
EuglossaDilemma_003671-T1	db_xref	PFAM:PF00515
EuglossaDilemma_003989-T1	db_xref	PFAM:PF13374
EuglossaDilemma_003669-T1	db_xref	PFAM:PF13374
EuglossaDilemma_003828-T1	db_xref	PFAM:PF13414
EuglossaDilemma_003989-T1	db_xref	PFAM:PF13424
EuglossaDilemma_003694-T1	db_xref	PFAM:PF13424
EuglossaDilemma_003669-T1	db_xref	PFAM:PF13424
EuglossaDilemma_003828-T1	db_xref	PFAM:PF13432
EuglossaDilemma_003669-T1	db_xref	PFAM:PF13432
EuglossaDilemma_003669-T1	db_xref	PFAM:PF14559
EuglossaDilemma_003828-T1	db_xref	PFAM:PF07719
EuglossaDilemma_003669-T1	db_xref	PFAM:PF07719
EuglossaDilemma_003671-T1	db_xref	PFAM:PF07719
EuglossaDilemma_003989-T1	db_xref	PFAM:PF13176
EuglossaDilemma_003694-T1	db_xref	PFAM:PF13176
EuglossaDilemma_003669-T1	db_xref	PFAM:PF13176
EuglossaDilemma_003989-T1	db_xref	PFAM:PF13181
EuglossaDilemma_003694-T1	db_xref	PFAM:PF13181
EuglossaDilemma_003828-T1	db_xref	PFAM:PF13181
EuglossaDilemma_003669-T1	db_xref	PFAM:PF13181
EuglossaDilemma_003671-T1	db_xref	PFAM:PF13181
EuglossaDilemma_004020-T1	db_xref	PFAM:PF06886
EuglossaDilemma_003923-T1	db_xref	PFAM:PF00750
EuglossaDilemma_003940-T1	db_xref	PFAM:PF00089
EuglossaDilemma_003943-T1	db_xref	PFAM:PF00089
EuglossaDilemma_003605-T1	db_xref	PFAM:PF00089
EuglossaDilemma_003943-T1	db_xref	PFAM:PF13365
EuglossaDilemma_003940-T1	db_xref	PFAM:PF13365
EuglossaDilemma_003741-T1	db_xref	PFAM:PF00091
[truncated: 13,154 more rows]
