# Supplementary material for: Prevalent bee venom genes evolved before the aculeate stinger and eusociality
Source: BMC Biol. 2023 Oct 23;21:229. doi: 10.1186/s12915-023-01656-5 (PMC10591384; doi:10.1186/s12915-023-01656-5)
Supplement: Supplementary file 38 — Additional file 38. Genome annotation of Euglossa dilemma. [file 12915_2023_1656_MOESM38_ESM.zip › Euglossa_dilemma.annotation.funannotate181.with.RNAseq.Oct2020/annotations/annotations.genes-products.txt]

EuglossaDilemma_002692-T1	name	1PHOSPHATIDYLINOSITOL
EuglossaDilemma_002692-T1	product	1-phosphatidylinositol 4,5-bisphosphate phosphodiesterase
EuglossaDilemma_013675-T1	name	4EBP
EuglossaDilemma_013675-T1	product	4E-binding protein THOR
EuglossaDilemma_000365-T1	name	4EHP
EuglossaDilemma_000365-T1	product	Eukaryotic translation initiation factor 4E type 2
EuglossaDilemma_015813-T1	name	5-HT7_1
EuglossaDilemma_015813-T1	product	Serpentine type 7TM GPCR chemoreceptor Srx
EuglossaDilemma_015814-T1	name	5-HT7_2
EuglossaDilemma_015814-T1	product	Serpentine type 7TM GPCR chemoreceptor Srx
EuglossaDilemma_016034-T1	name	5HT7
EuglossaDilemma_016034-T1	product	Serotonin receptor
EuglossaDilemma_012615-T1	name	10FORMYLTETRAHYDROFOLATE
EuglossaDilemma_012615-T1	product	10-formyltetrahydrofolate dehydrogenase
EuglossaDilemma_008527-T1	name	26S
EuglossaDilemma_008527-T1	product	26s proteasome regulatory subunit 6B
EuglossaDilemma_009963-T1	name	ABCB7
EuglossaDilemma_009963-T1	product	ATP-binding cassette sub- B member 7, mitochondrial
EuglossaDilemma_012690-T1	name	ABCC4
EuglossaDilemma_012690-T1	product	Multidrug resistance-associated protein 4
EuglossaDilemma_001126-T1	name	AC2
EuglossaDilemma_001126-T1	product	Adenylyl cyclase
EuglossaDilemma_009375-T1	name	AC3
EuglossaDilemma_009375-T1	product	ORF for hypothetical protein
EuglossaDilemma_014790-T1	name	AC8
EuglossaDilemma_014790-T1	product	Adenylyl cyclase
EuglossaDilemma_013872-T1	name	ACBD7
EuglossaDilemma_013872-T1	product	Acyl-CoA-binding domain-containing protein 7
EuglossaDilemma_010596-T1	name	ACF1
EuglossaDilemma_010596-T1	product	Bromodomain adjacent to zinc finger domain protein 1A
EuglossaDilemma_009003-T1	name	ACHE-1_1
EuglossaDilemma_009003-T1	product	acetylcholinesterase
EuglossaDilemma_009004-T1	name	ACHE-1_2
EuglossaDilemma_009004-T1	product	alpha/beta hydrolase fold
EuglossaDilemma_007825-T1	name	ACJ6_1
EuglossaDilemma_007825-T1	product	POU
EuglossaDilemma_007826-T1	name	ACJ6_2
EuglossaDilemma_007826-T1	product	POU
EuglossaDilemma_015235-T1	name	ACP2
EuglossaDilemma_015235-T1	product	mitochondrial acyl carrier protein
EuglossaDilemma_008993-T1	name	ACTN2
EuglossaDilemma_008993-T1	product	actinin alpha 2
EuglossaDilemma_007052-T1	name	ADAMTS14_1
EuglossaDilemma_007052-T1	product	A disintegrin and metalloproteinase with thrombospondin motifs 14
EuglossaDilemma_007053-T1	name	ADAMTS14_2
EuglossaDilemma_007053-T1	product	A disintegrin and metalloproteinase with thrombospondin motifs 14
EuglossaDilemma_008295-T1	name	ADAMTSL1
EuglossaDilemma_008295-T1	product	ADAMTS-like
EuglossaDilemma_010345-T1	name	ADCK2_1
EuglossaDilemma_010345-T1	product	Uncharacterized aarF domain-containing protein kinase 2
EuglossaDilemma_010347-T1	name	ADCK2_2
EuglossaDilemma_010347-T1	product	Uncharacterized aarF domain-containing protein kinase 2
EuglossaDilemma_002948-T1	name	ADCY10_1
EuglossaDilemma_002948-T1	product	Adenylate cyclase type 10
EuglossaDilemma_010164-T1	name	ADCY10_2
EuglossaDilemma_010164-T1	product	Adenylate cyclase type 10
EuglossaDilemma_010943-T1	name	ADE2
EuglossaDilemma_010943-T1	product	phosphoribosylaminoimidazole carboxylase ade2
EuglossaDilemma_008038-T1	name	ADE3_1
EuglossaDilemma_008038-T1	product	tetrahydrofolate synthase
EuglossaDilemma_017154-T1	name	ADE3_2
EuglossaDilemma_017154-T1	product	tetrahydrofolate synthase
EuglossaDilemma_014075-T1	name	ADK1
EuglossaDilemma_014075-T1	product	Adenylate kinase
EuglossaDilemma_005657-T1	name	ADK2
EuglossaDilemma_005657-T1	product	Adenylate kinase 2
EuglossaDilemma_009255-T1	name	ADK3_1
EuglossaDilemma_009255-T1	product	GTP:AMP phosphotransferase, mitochondrial
EuglossaDilemma_009256-T1	name	ADK3_2
EuglossaDilemma_009256-T1	product	GTP:AMP phosphotransferase, mitochondrial
EuglossaDilemma_010488-T1	name	AGLU3
EuglossaDilemma_010488-T1	product	Uncharacterized protein
EuglossaDilemma_011905-T1	name	AGO1
EuglossaDilemma_011905-T1	product	argonaute 1
EuglossaDilemma_010216-T1	name	AGO2
EuglossaDilemma_010216-T1	product	Protein argonaute-2
EuglossaDilemma_011615-T1	name	AGO3
EuglossaDilemma_011615-T1	product	Protein argonaute-3
EuglossaDilemma_008231-T1	name	AK6
EuglossaDilemma_008231-T1	product	Adenylate kinase isoenzyme 6
EuglossaDilemma_009019-T1	name	AKT1
EuglossaDilemma_009019-T1	product	RAC-alpha serine/threonine-protein kinase
EuglossaDilemma_006880-T1	name	ALG5_1
EuglossaDilemma_006880-T1	product	dolichyl-phosphate beta-glucosyltransferase
EuglossaDilemma_006881-T1	name	ALG5_2
EuglossaDilemma_006881-T1	product	dolichyl-phosphate beta-glucosyltransferase
EuglossaDilemma_006879-T1	name	ALG-2
EuglossaDilemma_006879-T1	product	Alpha-1 3/1 6-mannosyltransferase alg-2
EuglossaDilemma_008351-T1	name	ANC-1_1
EuglossaDilemma_008351-T1	product	CH
EuglossaDilemma_008352-T1	name	ANC-1_2
EuglossaDilemma_008352-T1	product	CH
EuglossaDilemma_001583-T1	name	ANKRD50
EuglossaDilemma_001583-T1	product	Ankyrin repeat domain-containing protein 50
EuglossaDilemma_015237-T1	name	ANXB9_1
EuglossaDilemma_015237-T1	product	Annexin B9
EuglossaDilemma_016545-T1	name	ANXB9_2
EuglossaDilemma_016545-T1	product	Annexin B9
EuglossaDilemma_000734-T1	name	AOS1
EuglossaDilemma_000734-T1	product	E1 ubiquitin-activating protein aos1
EuglossaDilemma_013433-T1	name	AP50
EuglossaDilemma_013433-T1	product	Uncharacterized protein
EuglossaDilemma_011812-T1	name	AP-2SIGMA
EuglossaDilemma_011812-T1	product	Clathrin adaptor complex small chain
EuglossaDilemma_015169-T1	name	APC7
EuglossaDilemma_015169-T1	product	Anaphase-promoting complex subunit 7
EuglossaDilemma_003710-T1	name	APD-3
EuglossaDilemma_003710-T1	product
EuglossaDilemma_000279-T1	name	APH-1
EuglossaDilemma_000279-T1	product	gamma secretase complex protein
EuglossaDilemma_005415-T1	name	APLIP1
EuglossaDilemma_005415-T1	product	JNK-interacting protein 1
EuglossaDilemma_007534-T1	name	APP-BP1_1
EuglossaDilemma_007534-T1	product	NEDD8-activating enzyme E1 regulatory subunit
EuglossaDilemma_015722-T1	name	APP-BP1_2
EuglossaDilemma_015722-T1	product	NEDD8-activating enzyme E1 regulatory subunit
EuglossaDilemma_016318-T1	name	APP-BP1_3
EuglossaDilemma_016318-T1	product	NEDD8-activating enzyme E1 regulatory subunit
EuglossaDilemma_017510-T1	name	APP-BP1_4
EuglossaDilemma_017510-T1	product	NEDD8-activating enzyme E1 regulatory subunit
EuglossaDilemma_013870-T1	name	ARALAR1
EuglossaDilemma_013870-T1	product	Calcium-binding mitochondrial carrier protein Aralar1
EuglossaDilemma_006818-T1	name	ARC42
EuglossaDilemma_006818-T1	product	Acyl-CoA dehydrogenase, N-terminal domain
EuglossaDilemma_012919-T1	name	ARC-P34
EuglossaDilemma_012919-T1	product	protein 2 3 complex subunit 2
EuglossaDilemma_012919-T2	name	ARC-P34
EuglossaDilemma_012919-T2	product	protein 2 3 complex subunit 2
EuglossaDilemma_004011-T1	name	ARHGAP6
EuglossaDilemma_004011-T1	product	Rho GTPase-activating protein 6
EuglossaDilemma_006748-T1	name	ARL6IP5
EuglossaDilemma_006748-T1	product	PRA1 protein 3
EuglossaDilemma_012793-T1	name	ARMC8
EuglossaDilemma_012793-T1	product	Armadillo repeat-containing protein 8
EuglossaDilemma_005444-T1	name	ARP1
EuglossaDilemma_005444-T1	product	centractin- actin- protein of the dynactin complex
EuglossaDilemma_004395-T1	name	ARP5
EuglossaDilemma_004395-T1	product	Nuclear actin-protein involved in chromatin remodeling
EuglossaDilemma_011756-T1	name	ARP8
EuglossaDilemma_011756-T1	product	actin-like protein arp8
EuglossaDilemma_009090-T1	name	ARP11
EuglossaDilemma_009090-T1	product	Actin- protein 3B
EuglossaDilemma_003439-T1	name	ARPC3A
EuglossaDilemma_003439-T1	product	Actin- protein 2/3 complex subunit 3-A
EuglossaDilemma_009240-T1	name	ARPC4
EuglossaDilemma_009240-T1	product	Actin- protein 2/3 complex subunit 4
EuglossaDilemma_012323-T1	name	ARR1
EuglossaDilemma_012323-T1	product	arsenicals resistance
EuglossaDilemma_010175-T1	name	ARR2
EuglossaDilemma_010175-T1	product	Arrestin_C
EuglossaDilemma_008972-T1	name	ARS2
EuglossaDilemma_008972-T1	product	Serrate RNA effector molecule
EuglossaDilemma_002905-T1	name	ART3
EuglossaDilemma_002905-T1	product	Putative putative protein art3
EuglossaDilemma_009196-T1	name	ART4
EuglossaDilemma_009196-T1	product	Ecto-ADP-ribosyltransferase 4
EuglossaDilemma_004322-T1	name	ART7
EuglossaDilemma_004322-T1	product	Art7p
EuglossaDilemma_010817-T1	name	ASF1_1
EuglossaDilemma_010817-T1	product	Histone chaperone asf1
EuglossaDilemma_012734-T1	name	ASF1_2
EuglossaDilemma_012734-T1	product	Histone chaperone asf1
EuglossaDilemma_002042-T1	name	ASH1
EuglossaDilemma_002042-T1	product	DNA-binding transcription repressor
EuglossaDilemma_004255-T1	name	ASH2
EuglossaDilemma_004255-T1	product	transcription factor, contains a PHD finger motif
EuglossaDilemma_006222-T1	name	ATAT1
EuglossaDilemma_006222-T1	product	Alpha-tubulin N-acetyltransferase 1
EuglossaDilemma_009300-T1	name	ATE1
EuglossaDilemma_009300-T1	product	Arginyl-tRNA--protein transferase 1
EuglossaDilemma_011019-T1	name	ATF6
EuglossaDilemma_011019-T1	product	activating transcription factor 6
EuglossaDilemma_011494-T1	name	ATG1
EuglossaDilemma_011494-T1	product	Serine/threonine-protein kinase
EuglossaDilemma_010614-T1	name	ATG2
EuglossaDilemma_010614-T1	product	autophagy- protein 2
EuglossaDilemma_006332-T1	name	ATG4
EuglossaDilemma_006332-T1	product	Cysteine protease atg4
EuglossaDilemma_011125-T1	name	ATG5
EuglossaDilemma_011125-T1	product	autophagy protein 5
EuglossaDilemma_001730-T1	name	ATG6
EuglossaDilemma_001730-T1	product	autophagy protein 6
EuglossaDilemma_007674-T1	name	ATG8A
EuglossaDilemma_007674-T1	product	Uncharacterized protein
EuglossaDilemma_014180-T1	name	ATG9_1
EuglossaDilemma_014180-T1	product	autophagy protein atg9
EuglossaDilemma_014181-T1	name	ATG9_2
EuglossaDilemma_014181-T1	product	autophagy protein atg9
EuglossaDilemma_002220-T1	name	ATG13
EuglossaDilemma_002220-T1	product	autophagy protein 13
EuglossaDilemma_011029-T1	name	ATOH8
EuglossaDilemma_011029-T1	product	Atonal 8
EuglossaDilemma_006796-T1	name	ATOX1
EuglossaDilemma_006796-T1	product	ATX1 antioxidant protein 1
EuglossaDilemma_000406-T1	name	ATP5A1
EuglossaDilemma_000406-T1	product	ATP synthase subunit alpha, mitochondrial
EuglossaDilemma_007593-T1	name	ATP5B
EuglossaDilemma_007593-T1	product	ATP synthase subunit beta, mitochondrial
EuglossaDilemma_001358-T1	name	ATP5C1
EuglossaDilemma_001358-T1	product	ATP synthase subunit gamma, mitochondrial
EuglossaDilemma_010206-T1	name	ATP5D
EuglossaDilemma_010206-T1	product	ATP synthase subunit delta, mitochondrial
EuglossaDilemma_005543-T1	name	ATP5F1
EuglossaDilemma_005543-T1	product	ATP synthase F(0) complex subunit B1, mitochondrial
EuglossaDilemma_008854-T1	name	ATP5G2
EuglossaDilemma_008854-T1	product	ATP synthase F(0) complex subunit C2, mitochondrial
EuglossaDilemma_012247-T1	name	ATP5I
EuglossaDilemma_012247-T1	product	ATP synthase E chain
EuglossaDilemma_012703-T1	name	ATP5L
EuglossaDilemma_012703-T1	product	ATP synthase subunit g, mitochondrial
EuglossaDilemma_002278-T1	name	ATP5O
EuglossaDilemma_002278-T1	product	ATP synthase subunit O, mitochondrial
EuglossaDilemma_005261-T1	name	ATP7
EuglossaDilemma_005261-T1	product	ATP synthase d subunit
EuglossaDilemma_010101-T1	name	ATPSYNCF6
EuglossaDilemma_010101-T1	product	Uncharacterized protein
EuglossaDilemma_000141-T1	name	ATXN7L1
EuglossaDilemma_000141-T1	product	Ataxin-7-like protein 1
EuglossaDilemma_015170-T1	name	AUT1
EuglossaDilemma_015170-T1	product	Arabinose-proton symporter (Arabinose transporter)
EuglossaDilemma_011195-T1	name	B-H1
EuglossaDilemma_011195-T1	product	Homeobox domain
EuglossaDilemma_006145-T1	name	BAB1
EuglossaDilemma_006145-T1	product	helix-turn-helix, Psq domain
EuglossaDilemma_003171-T1	name	BAIAP3
EuglossaDilemma_003171-T1	product	Uncharacterized protein
EuglossaDilemma_009465-T1	name	BAP28
EuglossaDilemma_009465-T1	product	HEAT repeat-containing protein 1
EuglossaDilemma_007579-T1	name	BAP55
EuglossaDilemma_007579-T1	product	Brahma associated protein 55kD
EuglossaDilemma_013115-T1	name	BAP60
EuglossaDilemma_013115-T1	product	SWI SNF- matrix-associated actin-dependent regulator of chromatin sub D
EuglossaDilemma_009306-T1	name	BAXI1
EuglossaDilemma_009306-T1	product	Uncharacterized protein
EuglossaDilemma_004021-T1	name	BBS1
EuglossaDilemma_004021-T1	product	Bardet-Biedl syndrome 1 protein
EuglossaDilemma_012359-T1	name	BCAS2
EuglossaDilemma_012359-T1	product	Pre-mRNA-splicing factor SPF27
EuglossaDilemma_000456-T1	name	BEST2
EuglossaDilemma_000456-T1	product	Bestrophin, RFP-TM, chloride channel
EuglossaDilemma_000145-T1	name	BET1
EuglossaDilemma_000145-T1	product	protein transport protein bet1
EuglossaDilemma_005175-T1	name	BETA4GALT7
EuglossaDilemma_005175-T1	product	Beta1,4-galactosyltransferase
EuglossaDilemma_010158-T1	name	BLIMP1
EuglossaDilemma_010158-T1	product	Uncharacterized protein
EuglossaDilemma_003528-T1	name	BLOS2
EuglossaDilemma_003528-T1	product	Bioproteinsis of lysosome- organelles complex 1 subunit 2
EuglossaDilemma_012301-T1	name	BRD8
EuglossaDilemma_012301-T1	product	Bromodomain-containing protein 8
EuglossaDilemma_011369-T1	name	BRE1
EuglossaDilemma_011369-T1	product	E3 ubiquitin-protein ligase bre1
EuglossaDilemma_004486-T1	name	BRU-3
EuglossaDilemma_004486-T1	product	CUGBP Elav-like member 4-like
EuglossaDilemma_008212-T1	name	BRWD3_1
EuglossaDilemma_008212-T1	product	Bromodomain and WD repeat-containing protein 3
EuglossaDilemma_017485-T1	name	BRWD3_2
EuglossaDilemma_017485-T1	product	Bromodomain and WD repeat-containing protein 3
EuglossaDilemma_006342-T1	name	BUB3
EuglossaDilemma_006342-T1	product	mitotic spindle checkpoint protein Bub3
EuglossaDilemma_004784-T1	name	BX42
EuglossaDilemma_004784-T1	product	Puff-specific protein Bx42
EuglossaDilemma_005974-T1	name	CA3
EuglossaDilemma_005974-T1	product	Uncharacterized protein
EuglossaDilemma_009514-T1	name	CA10_1
EuglossaDilemma_009514-T1	product	Carbonic anhydrase- protein 10
EuglossaDilemma_009516-T1	name	CA10_2
EuglossaDilemma_009516-T1	product	Carbonic anhydrase- protein 10
EuglossaDilemma_014349-T1	name	CACNA1H
EuglossaDilemma_014349-T1	product	Voltage-dependent T-type calcium channel subunit alpha-1H
EuglossaDilemma_002628-T1	name	CACT3
EuglossaDilemma_002628-T1	product	Uncharacterized protein
EuglossaDilemma_011026-T1	name	CAF1
EuglossaDilemma_011026-T1	product	CCR4-Not complex caf1 ribonuclease subunit Caf1
EuglossaDilemma_000595-T1	name	CAH1
EuglossaDilemma_000595-T1	product	Carbonic anhydrase 1
EuglossaDilemma_001360-T1	name	CALMODULIN1
EuglossaDilemma_001360-T1	product	Calmodulin-1
EuglossaDilemma_011996-T1	name	CAND1
EuglossaDilemma_011996-T1	product	Cullin-associated NEDD8-dissociated protein 1
EuglossaDilemma_014811-T1	name	CAP-D2
EuglossaDilemma_014811-T1	product	Cap-d2p
EuglossaDilemma_002888-T1	name	CASP7
EuglossaDilemma_002888-T1	product	Caspase-7
EuglossaDilemma_006757-T1	name	CAV1A_1
EuglossaDilemma_006757-T1	product	Voltage-dependent L-type calcium channel subunit alpha
EuglossaDilemma_006759-T1	name	CAV1A_2
EuglossaDilemma_006759-T1	product	Voltage-dependent L-type calcium channel subunit alpha
EuglossaDilemma_014665-T1	name	CAV3A_1
EuglossaDilemma_014665-T1	product	Voltage dependent Ca2+ channel Cav3 subunit
EuglossaDilemma_015316-T1	name	CAV3A_2
EuglossaDilemma_015316-T1	product	Voltage dependent Ca2+ channel Cav3 subunit
EuglossaDilemma_016955-T1	name	CAV3A_3
EuglossaDilemma_016955-T1	product	Voltage dependent Ca2+ channel Cav3 subunit
EuglossaDilemma_007178-T1	name	CBP20
EuglossaDilemma_007178-T1	product	Nuclear cap-binding protein subunit 2
EuglossaDilemma_009191-T1	name	CBP80
EuglossaDilemma_009191-T1	product	Component of the cap-binding complex (CBC)
EuglossaDilemma_012707-T1	name	CC2D1B
EuglossaDilemma_012707-T1	product	Coiled-coil and C2 domain-containing protein 1B
EuglossaDilemma_015111-T1	name	CCAR1
EuglossaDilemma_015111-T1	product	Cell division cycle and apoptosis regulator protein 1
EuglossaDilemma_011819-T1	name	CCDC40
EuglossaDilemma_011819-T1	product	Coiled-coil domain-containing protein 40
EuglossaDilemma_015302-T1	name	CCE-I1_1
EuglossaDilemma_015302-T1	product	Carboxylesterase
EuglossaDilemma_015303-T1	name	CCE-I1_2
EuglossaDilemma_015303-T1	product	Carboxylesterase
EuglossaDilemma_013406-T1	name	CCT5
EuglossaDilemma_013406-T1	product	T-complex protein 1 subunit epsilon
EuglossaDilemma_007076-T1	name	CDA4
EuglossaDilemma_007076-T1	product	Probable inactive cytidine deaminase 4
EuglossaDilemma_010163-T1	name	CDA5
EuglossaDilemma_010163-T1	product	Cytidine deaminase 5
EuglossaDilemma_004761-T1	name	CDC2
EuglossaDilemma_004761-T1	product	Cell division control protein 2
EuglossaDilemma_015165-T1	name	CDC2RK
EuglossaDilemma_015165-T1	product	Cdc2- kinase
EuglossaDilemma_009436-T1	name	CDC6
EuglossaDilemma_009436-T1	product	AAA ATPase
EuglossaDilemma_008646-T1	name	CDC14
EuglossaDilemma_008646-T1	product	cell division control protein 14
EuglossaDilemma_006668-T1	name	CDC27
EuglossaDilemma_006668-T1	product	anaphase-promoting complex subunit cdc27
EuglossaDilemma_000708-T1	name	CDC37
EuglossaDilemma_000708-T1	product	hsp90 co-chaperone Cdc37
EuglossaDilemma_008715-T1	name	CDC42_1
EuglossaDilemma_008715-T1	product	Rho GTPase
EuglossaDilemma_010358-T1	name	CDC42_2
EuglossaDilemma_010358-T1	product	Rho GTPase
EuglossaDilemma_000124-T1	name	CDC42BPA
EuglossaDilemma_000124-T1	product	Serine/threonine-protein kinase MRCK alpha
EuglossaDilemma_004408-T1	name	CDC45L
EuglossaDilemma_004408-T1	product	Cell division control protein 45
EuglossaDilemma_004556-T1	name	CDK2
EuglossaDilemma_004556-T1	product	Cyclin-dependent kinase 2
EuglossaDilemma_013346-T1	name	CDK4
EuglossaDilemma_013346-T1	product	Cyclin-dependent kinase 4
EuglossaDilemma_013008-T1	name	CDK5
EuglossaDilemma_013008-T1	product	cyclin-dependent kinase 5
EuglossaDilemma_006485-T1	name	CDK7
EuglossaDilemma_006485-T1	product	Cyclin-Dependent Kinase 7
EuglossaDilemma_010349-T1	name	CDK8
EuglossaDilemma_010349-T1	product	Cyclin-dependent kinase 8
EuglossaDilemma_006234-T1	name	CDK9
EuglossaDilemma_006234-T1	product	P-TEFb-associated cyclin-dependent protein kinase Cdk9
EuglossaDilemma_011513-T1	name	CDK12
EuglossaDilemma_011513-T1	product	Cyclin-dependent kinase 12
EuglossaDilemma_013593-T1	name	CECR1
EuglossaDilemma_013593-T1	product	cat eye syndrome chromosome region, candidate 1
EuglossaDilemma_007566-T1	name	CED-6
EuglossaDilemma_007566-T1	product	PTB domain-containing adapter protein
EuglossaDilemma_003613-T1	name	CED-12
EuglossaDilemma_003613-T1	product	Domain of unknown function (DUF3361)
EuglossaDilemma_013601-T1	name	CENB1A
EuglossaDilemma_013601-T1	product	centaurin beta
EuglossaDilemma_003693-T1	name	CENG1A
EuglossaDilemma_003693-T1	product	Centaurin-gamma-1A
EuglossaDilemma_002314-T1	name	CEP97
EuglossaDilemma_002314-T1	product	IQ calmodulin-binding motif
EuglossaDilemma_009812-T1	name	CETN3
EuglossaDilemma_009812-T1	product	Centrin-3
EuglossaDilemma_002123-T1	name	CHAF1A
EuglossaDilemma_002123-T1	product	Chromatin assembly factor 1, subunit A
EuglossaDilemma_000709-T1	name	CHD1
EuglossaDilemma_000709-T1	product	transcriptional regulator
EuglossaDilemma_009759-T1	name	CHD5
EuglossaDilemma_009759-T1	product	choline dehydrogenase 5
EuglossaDilemma_008228-T1	name	CHD64
EuglossaDilemma_008228-T1	product	Transgelin
EuglossaDilemma_006431-T1	name	CHMP1
EuglossaDilemma_006431-T1	product	Charged multivesicular body protein 1a
EuglossaDilemma_000168-T1	name	CHS-2_1
EuglossaDilemma_000168-T1	product	Chitin synthase 2
EuglossaDilemma_016918-T1	name	CHS-2_2
EuglossaDilemma_016918-T1	product	Chitin synthase 2
EuglossaDilemma_009047-T1	name	CHT2_1
EuglossaDilemma_009047-T1	product	Chitinase 2
EuglossaDilemma_009048-T1	name	CHT2_2
EuglossaDilemma_009048-T1	product	Chitinase 2
EuglossaDilemma_007060-T1	name	CHT5
EuglossaDilemma_007060-T1	product	Chitinase 5
EuglossaDilemma_006405-T1	name	CHT11
EuglossaDilemma_006405-T1	product	Glyco_18
EuglossaDilemma_001230-T1	name	CIAO1
EuglossaDilemma_001230-T1	product	cytosolic iron-sulfur protein assembly
EuglossaDilemma_010264-T1	name	CIR1
EuglossaDilemma_010264-T1	product	Putative electron transfer flavoprotein subunit
EuglossaDilemma_007694-T1	name	CISD3
EuglossaDilemma_007694-T1	product	CDGSH iron sulfur domain 3
EuglossaDilemma_014996-T1	name	CKMT2_1
EuglossaDilemma_014996-T1	product	Creatine kinase S-type, mitochondrial
EuglossaDilemma_014997-T1	name	CKMT2_2
EuglossaDilemma_014997-T1	product	Creatine kinase S-type, mitochondrial
EuglossaDilemma_015488-T1	name	CLE7
EuglossaDilemma_015488-T1	product	Putative carnitine deficiency-associated protein
EuglossaDilemma_002051-T1	name	CLIPA10
EuglossaDilemma_002051-T1	product	AAEL001675-PA
EuglossaDilemma_015008-T1	name	CLIPA15_1
EuglossaDilemma_015008-T1	product	Tryp_SPc
EuglossaDilemma_015009-T1	name	CLIPA15_2
EuglossaDilemma_015009-T1	product	Tryp_SPc
EuglossaDilemma_010376-T1	name	CLIPB5
EuglossaDilemma_010376-T1	product	AGAP004148-PA
EuglossaDilemma_012487-T1	name	CLIPD1
EuglossaDilemma_012487-T1	product	Serine protease
EuglossaDilemma_000640-T1	name	CLIPD2
EuglossaDilemma_000640-T1	product	Serine protease
EuglossaDilemma_000044-T1	name	CLN3
EuglossaDilemma_000044-T1	product	G1/S-specific cyclin cln3
EuglossaDilemma_005365-T1	name	CNOT1
EuglossaDilemma_005365-T1	product	CCR4-NOT transcription complex subunit 1
EuglossaDilemma_001329-T1	name	COG3
EuglossaDilemma_001329-T1	product	Golgi transport complex subunit 3
EuglossaDilemma_005195-T1	name	COG7
EuglossaDilemma_005195-T1	product	Golgi transport complex subunit 7
EuglossaDilemma_012542-T1	name	COPB2
EuglossaDilemma_012542-T1	product	Coatomer subunit beta'
EuglossaDilemma_002812-T1	name	COQ2
EuglossaDilemma_002812-T1	product	Para-hydroxybenzoate--polyprenyltransferase, mitochondrial precursor (PHB:polyprenyltransferase)
EuglossaDilemma_006403-T1	name	COQ5
EuglossaDilemma_006403-T1	product	2-hexaprenyl-6-methoxy-1,4-benzoquinone methyltransferase
EuglossaDilemma_010371-T1	name	COQ6_1
EuglossaDilemma_010371-T1	product	Putative ubiquinone biosynthesis monooxygenase
EuglossaDilemma_010373-T1	name	COQ6_2
EuglossaDilemma_010373-T1	product	Putative ubiquinone biosynthesis monooxygenase
EuglossaDilemma_017293-T1	name	COQ6_3
EuglossaDilemma_017293-T1	product	Putative ubiquinone biosynthesis monooxygenase
EuglossaDilemma_010646-T1	name	COQ7
EuglossaDilemma_010646-T1	product	ubiquinone biosynthesis monooxygenase Coq7
EuglossaDilemma_017427-T1	name	COX1
EuglossaDilemma_017427-T1	product	Cytochrome c oxidase subunit 1
EuglossaDilemma_010643-T1	name	COX5A
EuglossaDilemma_010643-T1	product	Cytochrome c oxidase subunit 5A
EuglossaDilemma_015706-T1	name	COX5B
EuglossaDilemma_015706-T1	product	Cytochrome c oxidase subunit 5B
EuglossaDilemma_007466-T1	name	COX7C
EuglossaDilemma_007466-T1	product	Cytochrome c oxidase subunit 7C, mitochondrial
EuglossaDilemma_004278-T1	name	COX18_1
EuglossaDilemma_004278-T1	product	Cytochrome c oxidase assembly protein cox18, mitochondrial
EuglossaDilemma_017206-T1	name	COX18_2
EuglossaDilemma_017206-T1	product	Cytochrome c oxidase assembly protein cox18, mitochondrial
EuglossaDilemma_008021-T1	name	CPAP3-B
EuglossaDilemma_008021-T1	product	Chitin binding Peritrophin-A domain
EuglossaDilemma_007488-T1	name	CPAP3-E
EuglossaDilemma_007488-T1	product	cuticular protein analogous to peritrophins 3-E
EuglossaDilemma_004402-T1	name	CPAP3C
EuglossaDilemma_004402-T1	product	Uncharacterized protein
EuglossaDilemma_012513-T1	name	CPF2
EuglossaDilemma_012513-T1	product	Cpf2p
EuglossaDilemma_010884-T1	name	CPR3
EuglossaDilemma_010884-T1	product	peptidylprolyl isomerase C
EuglossaDilemma_002720-T1	name	CPR9
EuglossaDilemma_002720-T1	product	Uncharacterized protein
EuglossaDilemma_000971-T1	name	CPR13
EuglossaDilemma_000971-T1	product	Uncharacterized protein
EuglossaDilemma_014963-T1	name	CPR32_1
EuglossaDilemma_014963-T1	product	Insect cuticle protein
EuglossaDilemma_016574-T1	name	CPR32_2
EuglossaDilemma_016574-T1	product	Insect cuticle protein
EuglossaDilemma_008794-T1	name	CPT1A_1
EuglossaDilemma_008794-T1	product	Carnitine O-palmitoyltransferase 1, liver isoform
EuglossaDilemma_008795-T1	name	CPT1A_2
EuglossaDilemma_008795-T1	product	Carnitine O-palmitoyltransferase 1, liver isoform
EuglossaDilemma_017079-T1	name	CPT1A_3
EuglossaDilemma_017079-T1	product	Carnitine O-palmitoyltransferase 1, liver isoform
EuglossaDilemma_010218-T1	name	CRY2
EuglossaDilemma_010218-T1	product	Cryptochrome-2
EuglossaDilemma_001515-T1	name	CRYL1
EuglossaDilemma_001515-T1	product	Crystallin, lambda 1
EuglossaDilemma_012042-T1	name	CSL4
EuglossaDilemma_012042-T1	product	exosome 3'->5 exonuclease subunit ski4 (Csl4)
EuglossaDilemma_001351-T1	name	CSN5
EuglossaDilemma_001351-T1	product	proteasome regulatory particle subunit RPN11
EuglossaDilemma_015164-T1	name	CSP6
EuglossaDilemma_015164-T1	product	Insect pheromone-binding, A10/OS-D
EuglossaDilemma_002552-T1	name	CSTF-64
EuglossaDilemma_002552-T1	product	Cleavage stimulation factor subunit 2
EuglossaDilemma_003206-T1	name	CTL4
EuglossaDilemma_003206-T1	product	Uncharacterized protein
EuglossaDilemma_015320-T1	name	CTLSE2_1
EuglossaDilemma_015320-T1	product	Lectin C-type domain
EuglossaDilemma_015321-T1	name	CTLSE2_2
EuglossaDilemma_015321-T1	product	Lectin C-type domain
EuglossaDilemma_015355-T1	name	CTLSE2_3
EuglossaDilemma_015355-T1	product	Lectin C-type domain
EuglossaDilemma_016417-T1	name	CTLSE2_4
EuglossaDilemma_016417-T1	product	Lectin C-type domain
EuglossaDilemma_016754-T1	name	CTLSE2_5
EuglossaDilemma_016754-T1	product	Lectin C-type domain
EuglossaDilemma_002255-T1	name	CTR9
EuglossaDilemma_002255-T1	product	protein required for normal CLN1 and CLN2 G1 cyclin expression
EuglossaDilemma_010309-T1	name	CTU2
EuglossaDilemma_010309-T1	product	Cytoplasmic tRNA 2-thiolation protein 2
EuglossaDilemma_006772-T1	name	CUL5
EuglossaDilemma_006772-T1	product	Cullin-5
EuglossaDilemma_009138-T1	name	CULLIN-3
EuglossaDilemma_009138-T1	product	Cullin-3
EuglossaDilemma_013016-T1	name	CV-2
EuglossaDilemma_013016-T1	product	von Willebrand factor type C domain
EuglossaDilemma_015145-T1	name	CWC25
EuglossaDilemma_015145-T1	product	RNA-splicing factor
EuglossaDilemma_002413-T1	name	CYC1
EuglossaDilemma_002413-T1	product	iso-1-cytochrome c
EuglossaDilemma_009498-T1	name	CYCB3
EuglossaDilemma_009498-T1	product	Cyclin, C-terminal domain
EuglossaDilemma_015112-T1	name	CYP1
EuglossaDilemma_015112-T1	product	heme binding
EuglossaDilemma_006221-T1	name	CYP4AA1
EuglossaDilemma_006221-T1	product	Cytochrome P450
EuglossaDilemma_014530-T1	name	CYP6A9
EuglossaDilemma_014530-T1	product	Cytochrome P450 6a9
EuglossaDilemma_012851-T1	name	CYP6AS5
EuglossaDilemma_012851-T1	product	Cytochrome P450 monooxygenase
EuglossaDilemma_007972-T1	name	CYP6G1
EuglossaDilemma_007972-T1	product	Cytochrome P450 6g1
EuglossaDilemma_014697-T1	name	CYT-B5-R_1
EuglossaDilemma_014697-T1	product	Cytochrome b5- protein
EuglossaDilemma_016040-T1	name	CYT-B5-R_2
EuglossaDilemma_016040-T1	product	Cytochrome b5- protein
EuglossaDilemma_000028-T1	name	DAP3
EuglossaDilemma_000028-T1	product	28S ribosomal protein S29, mitochondrial
EuglossaDilemma_005284-T1	name	DBP80
EuglossaDilemma_005284-T1	product	Uncharacterized protein
EuglossaDilemma_015792-T1	name	DCHS2
EuglossaDilemma_015792-T1	product	Dchs2p
EuglossaDilemma_013430-T1	name	DCP1
EuglossaDilemma_013430-T1	product	mRNA-decapping enzyme subunit 1
EuglossaDilemma_005125-T1	name	DCP2
EuglossaDilemma_005125-T1	product	mRNA-decapping enzyme subunit 2
EuglossaDilemma_012632-T1	name	DCR-1
EuglossaDilemma_012632-T1	product	Protein Dicer
EuglossaDilemma_008374-T1	name	DCR-2_1
EuglossaDilemma_008374-T1	product	Dicer-2, isoform A
EuglossaDilemma_017301-T1	name	DCR-2_2
EuglossaDilemma_017301-T1	product	Dicer-2, isoform A
EuglossaDilemma_013404-T1	name	DCST2
EuglossaDilemma_013404-T1	product	DC-STAMP domain containing 2
EuglossaDilemma_000287-T1	name	DCTN4
EuglossaDilemma_000287-T1	product	Dynactin subunit 4
EuglossaDilemma_000227-T1	name	DCTN6
EuglossaDilemma_000227-T1	product	Dynactin subunit 6
EuglossaDilemma_003550-T1	name	DDX1
EuglossaDilemma_003550-T1	product	ATP-dependent RNA helicase ddx1
EuglossaDilemma_005022-T1	name	DDX17_1
EuglossaDilemma_005022-T1	product	Probable ATP-dependent RNA helicase ddx17
EuglossaDilemma_006599-T1	name	DDX17_2
EuglossaDilemma_006599-T1	product	Probable ATP-dependent RNA helicase ddx17
EuglossaDilemma_008102-T1	name	DESAT1_1
EuglossaDilemma_008102-T1	product	fatty acid desaturase
EuglossaDilemma_008103-T1	name	DESAT1_2
EuglossaDilemma_008103-T1	product	fatty acid desaturase
EuglossaDilemma_013816-T1	name	DGP-1
EuglossaDilemma_013816-T1	product	Short integuments 2, mitochondrial
EuglossaDilemma_003843-T1	name	DH44
EuglossaDilemma_003843-T1	product	CRF
EuglossaDilemma_006389-T1	name	DHRS11
EuglossaDilemma_006389-T1	product	Dehydrogenase/reductase SDR member 11
EuglossaDilemma_010762-T1	name	DHX30
EuglossaDilemma_010762-T1	product	DEAH (Asp-Glu-Ala-His) box polypeptide
EuglossaDilemma_006166-T1	name	DIP2
EuglossaDilemma_006166-T1	product	beta transducin
EuglossaDilemma_008581-T1	name	DMAP1
EuglossaDilemma_008581-T1	product	DNA methyltransferase 1-associated protein 1
EuglossaDilemma_012593-T1	name	DNA2
EuglossaDilemma_012593-T1	product	Tripartite DNA replication factor
EuglossaDilemma_007095-T1	name	DNAH1_1
EuglossaDilemma_007095-T1	product	Dynein heavy chain 1, axonemal
EuglossaDilemma_007096-T1	name	DNAH1_2
EuglossaDilemma_007096-T1	product	Dynein heavy chain 1, axonemal
EuglossaDilemma_007097-T1	name	DNAH1_3
EuglossaDilemma_007097-T1	product	Dynein heavy chain 1, axonemal
EuglossaDilemma_007098-T1	name	DNAH1_4
EuglossaDilemma_007098-T1	product	Dynein heavy chain 1, axonemal
EuglossaDilemma_011420-T1	name	DNAH1_5
EuglossaDilemma_011420-T1	product	Dynein heavy chain 1, axonemal
EuglossaDilemma_013734-T1	name	DNAH3_1
EuglossaDilemma_013734-T1	product	Dynein heavy chain 3, axonemal
EuglossaDilemma_016990-T1	name	DNAH3_2
EuglossaDilemma_016990-T1	product	Dynein heavy chain 3, axonemal
EuglossaDilemma_001041-T1	name	DNAH5_1
EuglossaDilemma_001041-T1	product	Dynein heavy chain 5, axonemal
EuglossaDilemma_013750-T1	name	DNAH5_2
EuglossaDilemma_013750-T1	product	Dynein heavy chain 5, axonemal
EuglossaDilemma_011965-T1	name	DNAH7
EuglossaDilemma_011965-T1	product	Dynein heavy chain 7, axonemal
EuglossaDilemma_004914-T1	name	DNAI2_1
EuglossaDilemma_004914-T1	product	Dynein intermediate chain 2, axonemal
EuglossaDilemma_004915-T1	name	DNAI2_2
EuglossaDilemma_004915-T1	product	Dynein intermediate chain 2, axonemal
EuglossaDilemma_004916-T1	name	DNAI2_3
EuglossaDilemma_004916-T1	product	Dynein intermediate chain 2, axonemal
EuglossaDilemma_010136-T1	name	DNAJC4
EuglossaDilemma_010136-T1	product	DnaJ sub C member 4
EuglossaDilemma_017156-T1	name	DNAJC28
EuglossaDilemma_017156-T1	product	DnaJ (Hsp40), sub C, member 28
EuglossaDilemma_013399-T1	name	DNAPOLALPHA60
EuglossaDilemma_013399-T1	product	DNA primase large subunit
EuglossaDilemma_007218-T1	name	DNMT1_1
EuglossaDilemma_007218-T1	product	DNA (cytosine-5)-methyltransferase 1
EuglossaDilemma_009976-T1	name	DNMT1_2
EuglossaDilemma_009976-T1	product	DNA (cytosine-5)-methyltransferase 1
EuglossaDilemma_006745-T1	name	DNMT3_1
EuglossaDilemma_006745-T1	product	C-5 cytosine-specific DNA methylase
EuglossaDilemma_006749-T1	name	DNMT3_2
EuglossaDilemma_006749-T1	product	C-5 cytosine-specific DNA methylase
EuglossaDilemma_003487-T1	name	DNR1
EuglossaDilemma_003487-T1	product	Glutamate [NMDA] receptor subunit 1
EuglossaDilemma_004996-T1	name	DOLPP1_1
EuglossaDilemma_004996-T1	product	Dolichyldiphosphatase 1
EuglossaDilemma_017229-T1	name	DOLPP1_2
EuglossaDilemma_017229-T1	product	Dolichyldiphosphatase 1
EuglossaDilemma_010304-T1	name	DPH5
EuglossaDilemma_010304-T1	product	diphthine synthase
EuglossaDilemma_010823-T1	name	DPIT47
EuglossaDilemma_010823-T1	product	Dpit47p
EuglossaDilemma_001235-T1	name	DRE4
EuglossaDilemma_001235-T1	product	splicing associated factor Dre4
EuglossaDilemma_011753-T1	name	DREP2
EuglossaDilemma_011753-T1	product	Uncharacterized protein
EuglossaDilemma_006793-T1	name	DREP-1
EuglossaDilemma_006793-T1	product	CIDE-N domain
EuglossaDilemma_003812-T1	name	DRL2
EuglossaDilemma_003812-T1	product	Uncharacterized protein
EuglossaDilemma_008656-T1	name	DRP1
EuglossaDilemma_008656-T1	product	UAA transporter
EuglossaDilemma_002265-T1	name	DSCAML1_1
EuglossaDilemma_002265-T1	product	Down syndrome cell adhesion molecule-like protein 1
EuglossaDilemma_002268-T1	name	DSCAML1_2
EuglossaDilemma_002268-T1	product	Down syndrome cell adhesion molecule-like protein 1
EuglossaDilemma_003650-T1	name	DSCAML1_3
EuglossaDilemma_003650-T1	product	Down syndrome cell adhesion molecule-like protein 1
EuglossaDilemma_003655-T1	name	DSCAML1_4
EuglossaDilemma_003655-T1	product	Down syndrome cell adhesion molecule-like protein 1
EuglossaDilemma_006352-T1	name	DSOR1_1
EuglossaDilemma_006352-T1	product	Dual specificity mitogen-activated protein kinase kinase dSOR1
EuglossaDilemma_006355-T1	name	DSOR1_2
EuglossaDilemma_006355-T1	product	Dual specificity mitogen-activated protein kinase kinase dSOR1
EuglossaDilemma_014561-T1	name	DSP1
EuglossaDilemma_014561-T1	product	Tyrosine-protein phosphatase dsp1
EuglossaDilemma_000693-T1	name	DYRK3
EuglossaDilemma_000693-T1	product	Dual specificity tyrosine-phosphorylation-regulated kinase 3
EuglossaDilemma_011174-T1	name	E74
EuglossaDilemma_011174-T1	product	e74
EuglossaDilemma_009554-T1	name	E75_1
EuglossaDilemma_009554-T1	product	Ecdysone-induced protein
EuglossaDilemma_009556-T1	name	E75_2
EuglossaDilemma_009556-T1	product	Ecdysone-induced protein
EuglossaDilemma_009557-T1	name	E75_3
EuglossaDilemma_009557-T1	product	Ecdysone-induced protein
EuglossaDilemma_010364-T1	name	E(Y)2
EuglossaDilemma_010364-T1	product	Enhancer of yellow 2 transcription factor
EuglossaDilemma_003502-T1	name	EAAT4
EuglossaDilemma_003502-T1	product	Amino acid transporter
EuglossaDilemma_001582-T1	name	EAAT5
EuglossaDilemma_001582-T1	product	Amino acid transporter
EuglossaDilemma_013964-T1	name	EAF6
EuglossaDilemma_013964-T1	product	chromatin modification- protein eaf6
EuglossaDilemma_012915-T1	name	EARS2
EuglossaDilemma_012915-T1	product	Glutamyl-tRNA synthetase
EuglossaDilemma_000919-T1	name	EBF1
EuglossaDilemma_000919-T1	product	Transcription factor COE1
EuglossaDilemma_011329-T1	name	ECT4_1
EuglossaDilemma_011329-T1	product	NAD(+) hydrolase sarm1
EuglossaDilemma_011330-T1	name	ECT4_2
EuglossaDilemma_011330-T1	product	NAD(+) hydrolase sarm1
EuglossaDilemma_003034-T1	name	EDEM1
EuglossaDilemma_003034-T1	product	ER degradation-enhancing alpha-mannosidase-like protein 1
EuglossaDilemma_013953-T1	name	EDEM2_1
EuglossaDilemma_013953-T1	product	ER degradation-enhancing alpha-mannosidase-like protein 2
EuglossaDilemma_016410-T1	name	EDEM2_2
EuglossaDilemma_016410-T1	product	ER degradation-enhancing alpha-mannosidase-like protein 2
EuglossaDilemma_002917-T1	name	EEF1DELTA
EuglossaDilemma_002917-T1	product	EF-1 guanine nucleotide exchange domain
EuglossaDilemma_007438-T1	name	EF1A
EuglossaDilemma_007438-T1	product	Elongation factor 1-alpha
EuglossaDilemma_011003-T1	name	EF1BETA
EuglossaDilemma_011003-T1	product	Elongation factor 1-beta
EuglossaDilemma_009088-T1	name	EF1GAMMA
EuglossaDilemma_009088-T1	product	Elongation factor 1-gamma 1
EuglossaDilemma_000611-T1	name	EF2B
EuglossaDilemma_000611-T1	product	Elongation factor 2
EuglossaDilemma_013079-T1	name	EIF2B-BETA_1
EuglossaDilemma_013079-T1	product	EG:100G10.3 protein
EuglossaDilemma_013080-T1	name	EIF2B-BETA_2
EuglossaDilemma_013080-T1	product	EG:100G10.3 protein
EuglossaDilemma_002825-T1	name	EIF2G
EuglossaDilemma_002825-T1	product	Eukaryotic translation initiation factor 2 subunit 3
EuglossaDilemma_009091-T1	name	EIF3-S5
EuglossaDilemma_009091-T1	product	Eukaryotic translation initiation factor 3 subunit F
EuglossaDilemma_016169-T1	name	EIF3-S7
EuglossaDilemma_016169-T1	product	Eukaryotic translation initiation factor 3 subunit D
EuglossaDilemma_009768-T1	name	EIF3-S8
EuglossaDilemma_009768-T1	product	Eukaryotic translation initiation factor 3 subunit C
EuglossaDilemma_004855-T1	name	EIF3-S9
EuglossaDilemma_004855-T1	product	Eif3-s9p
EuglossaDilemma_000173-T1	name	EIF3K
EuglossaDilemma_000173-T1	product	Eukaryotic translation initiation factor 3 subunit K
EuglossaDilemma_017389-T1	name	EIF4A2
EuglossaDilemma_017389-T1	product	Eukaryotic initiation factor 4A-II
EuglossaDilemma_010608-T1	name	EIF4AIII
EuglossaDilemma_010608-T1	product	Eukaryotic initiation factor 4A-III
EuglossaDilemma_012747-T1	name	EIF4G
EuglossaDilemma_012747-T1	product	Eukaryotic translation initiation factor 4 gamma 1
EuglossaDilemma_005804-T1	name	EIF5
EuglossaDilemma_005804-T1	product	Eukaryotic translation initiation factor 5A-1
EuglossaDilemma_000883-T1	name	EIF5B_1
EuglossaDilemma_000883-T1	product	Translation Initiation Factor 5B
EuglossaDilemma_015403-T1	name	EIF5B_2
EuglossaDilemma_015403-T1	product	Translation Initiation Factor 5B
EuglossaDilemma_015632-T1	name	EIF5B_3
EuglossaDilemma_015632-T1	product	Translation Initiation Factor 5B
EuglossaDilemma_015633-T1	name	EIF5B_4
EuglossaDilemma_015633-T1	product	Translation Initiation Factor 5B
EuglossaDilemma_015841-T1	name	EIF5B_5
EuglossaDilemma_015841-T1	product	Translation Initiation Factor 5B
EuglossaDilemma_015842-T1	name	EIF5B_6
EuglossaDilemma_015842-T1	product	Translation Initiation Factor 5B
EuglossaDilemma_016147-T1	name	EIF5B_7
EuglossaDilemma_016147-T1	product	Translation Initiation Factor 5B
EuglossaDilemma_016444-T1	name	EIF5B_8
EuglossaDilemma_016444-T1	product	Translation Initiation Factor 5B
EuglossaDilemma_016445-T1	name	EIF5B_9
EuglossaDilemma_016445-T1	product	Translation Initiation Factor 5B
EuglossaDilemma_016447-T1	name	EIF5B_10
EuglossaDilemma_016447-T1	product	Translation Initiation Factor 5B
EuglossaDilemma_016448-T1	name	EIF5B_11
EuglossaDilemma_016448-T1	product	Translation Initiation Factor 5B
EuglossaDilemma_008578-T1	name	EIF6
EuglossaDilemma_008578-T1	product	eukaryotic translation initiation factor 6
EuglossaDilemma_001770-T1	name	EIF-1A
EuglossaDilemma_001770-T1	product	Eukaryotic translation initiation factor 1A
EuglossaDilemma_013676-T1	name	EIF-4A
EuglossaDilemma_013676-T1	product	Eukaryotic initiation factor 4A-I
EuglossaDilemma_009919-T1	name	EIF-4E_1
EuglossaDilemma_009919-T1	product	Eukaryotic translation initiation factor 4E type 2
EuglossaDilemma_009920-T1	name	EIF-4E_2
EuglossaDilemma_009920-T1	product	Eukaryotic translation initiation factor 4E type 2
EuglossaDilemma_006425-T1	name	EIF-5A
EuglossaDilemma_006425-T1	product	eukaryotic translation initiation factor 5A-like
EuglossaDilemma_011178-T1	name	EIP74EF
EuglossaDilemma_011178-T1	product	ETS
EuglossaDilemma_003258-T1	name	ELP1
EuglossaDilemma_003258-T1	product	Putative elongator complex protein 1
EuglossaDilemma_003616-T1	name	ENT1
EuglossaDilemma_003616-T1	product	Epsin-1, required for endocytosis and actin patch assembly
EuglossaDilemma_003091-T1	name	ENT2
EuglossaDilemma_003091-T1	product	Epsin-2, required for endocytosis and actin patch assembly
EuglossaDilemma_005752-T1	name	ENT3
EuglossaDilemma_005752-T1	product	Epsin-3, clathrin recruitment and traffic between the Golgi and endosome
EuglossaDilemma_004876-T1	name	EPPB9
EuglossaDilemma_004876-T1	product	B9 domain-containing protein 1
EuglossaDilemma_005436-T1	name	EPS-15
EuglossaDilemma_005436-T1	product	Epidermal growth factor receptor substrate 15-like 1
EuglossaDilemma_008888-T1	name	ERCC1
EuglossaDilemma_008888-T1	product	Excision repair cross-complementation group 1
EuglossaDilemma_017328-T1	name	ERCC4
EuglossaDilemma_017328-T1	product	DNA repair endonuclease XPF
EuglossaDilemma_003620-T1	name	ERK7
EuglossaDilemma_003620-T1	product	Mitogen-activated protein kinase 15
EuglossaDilemma_006773-T1	name	ERO1L
EuglossaDilemma_006773-T1	product	Endoplasmic Reticulum Oxidoreductin 1 (ERO1)
EuglossaDilemma_008639-T1	name	ERP60_1
EuglossaDilemma_008639-T1	product	Protein disulfide-isomerase A3
EuglossaDilemma_008640-T1	name	ERP60_2
EuglossaDilemma_008640-T1	product	Protein disulfide-isomerase A3
EuglossaDilemma_006811-T1	name	ES2
EuglossaDilemma_006811-T1	product	Envelope glycoprotein gp160
EuglossaDilemma_011591-T1	name	EST-6_1
EuglossaDilemma_011591-T1	product	Esterase-6
EuglossaDilemma_011593-T1	name	EST-6_2
EuglossaDilemma_011593-T1	product	Esterase-6
EuglossaDilemma_009305-T1	name	EWSR1
EuglossaDilemma_009305-T1	product	RNA-binding protein EWS
EuglossaDilemma_013905-T1	name	EXO84
EuglossaDilemma_013905-T1	product	exocyst complex component exo84
EuglossaDilemma_004185-T1	name	EXP6_1
EuglossaDilemma_004185-T1	product	Exportin-6
EuglossaDilemma_004186-T1	name	EXP6_2
EuglossaDilemma_004186-T1	product	Exportin-6
EuglossaDilemma_013218-T1	name	EXP6_3
EuglossaDilemma_013218-T1	product	Exportin-6
EuglossaDilemma_014146-T1	name	FAB1
EuglossaDilemma_014146-T1	product	1-phosphatidylinositol-3-phosphate 5-kinase
EuglossaDilemma_016072-T1	name	FANCD2
EuglossaDilemma_016072-T1	product	Fanconi anemia group D2 protein
EuglossaDilemma_016064-T1	name	FAR1
EuglossaDilemma_016064-T1	product	cyclin-dependent kinase inhibitor far1
EuglossaDilemma_011851-T1	name	FAS2_1
EuglossaDilemma_011851-T1	product	3-oxoacyl-[acyl-carrier-protein] synthase
EuglossaDilemma_011852-T1	name	FAS2_2
EuglossaDilemma_011852-T1	product	3-oxoacyl-[acyl-carrier-protein] synthase
EuglossaDilemma_014656-T1	name	FEM-1_1
EuglossaDilemma_014656-T1	product	Ankyrin repeat
EuglossaDilemma_014657-T1	name	FEM-1_2
EuglossaDilemma_014657-T1	product	Ankyrin repeat
EuglossaDilemma_003024-T1	name	FEN1
EuglossaDilemma_003024-T1	product	Elongation of fatty acids protein 2
EuglossaDilemma_016996-T1	name	FER2LCH
EuglossaDilemma_016996-T1	product	Ferritin-like domain
EuglossaDilemma_006882-T1	name	FER3HCH_1
EuglossaDilemma_006882-T1	product	Stores iron in a soluble, non-toxic, readily available form
EuglossaDilemma_006883-T1	name	FER3HCH_2
EuglossaDilemma_006883-T1	product	Stores iron in a soluble, non-toxic, readily available form
EuglossaDilemma_001060-T1	name	FHOD3
EuglossaDilemma_001060-T1	product	FH1/FH2 domain-containing protein 3
EuglossaDilemma_003505-T1	name	FIG4
EuglossaDilemma_003505-T1	product	phosphatidylinositol-3,5-bisphosphate 5-phosphatase
EuglossaDilemma_003875-T1	name	FIS1
EuglossaDilemma_003875-T1	product	mitochondrial membrane protein
EuglossaDilemma_017417-T1	name	FKBP13
EuglossaDilemma_017417-T1	product	Peptidyl-prolyl cis-trans isomerase fkbp13, chloroplastic
EuglossaDilemma_014839-T1	name	FKBP59
EuglossaDilemma_014839-T1	product	Peptidyl-prolyl cis-trans isomerase FKBP4
EuglossaDilemma_004833-T1	name	FNIP1
EuglossaDilemma_004833-T1	product	Folliculin-interacting protein 1
EuglossaDilemma_010348-T1	name	FORM3
EuglossaDilemma_010348-T1	product	FH2
EuglossaDilemma_008967-T1	name	FRMD7
EuglossaDilemma_008967-T1	product	FERM domain-containing protein 7
EuglossaDilemma_010137-T1	name	FUCT6
EuglossaDilemma_010137-T1	product	SH3
EuglossaDilemma_004917-T1	name	FUR1
EuglossaDilemma_004917-T1	product	Uracil phosphoribosyltransferase, synthesizes UMP from uracil
EuglossaDilemma_004917-T2	name	FUR1
EuglossaDilemma_004917-T2	product	Uracil phosphoribosyltransferase, synthesizes UMP from uracil
EuglossaDilemma_013722-T1	name	FUR2_1
EuglossaDilemma_013722-T1	product	Furin-like protease 2
EuglossaDilemma_014441-T1	name	FUR2_2
EuglossaDilemma_014441-T1	product	Furin-like protease 2
EuglossaDilemma_011104-T1	name	G9A
EuglossaDilemma_011104-T1	product	Histone-lysine N-methyltransferase EHMT2
EuglossaDilemma_011131-T1	name	GABA-B-R1
EuglossaDilemma_011131-T1	product	Gamma-aminobutyric acid type B receptor subunit 1
EuglossaDilemma_005149-T1	name	GABA-B-R2
EuglossaDilemma_005149-T1	product	Metabotropic GABA-B receptor subtype 2, isoform C
EuglossaDilemma_003503-T1	name	GABA-B-R3
EuglossaDilemma_003503-T1	product	Metabotropic GABA-B receptor subtype 3A
EuglossaDilemma_013543-T1	name	GAD1
EuglossaDilemma_013543-T1	product	glutamate decarboxylase gad1
EuglossaDilemma_005680-T1	name	GALE1
EuglossaDilemma_005680-T1	product	GLT
EuglossaDilemma_014356-T1	name	GALE3
EuglossaDilemma_014356-T1	product	DysFC
EuglossaDilemma_015118-T1	name	GALNACT2
EuglossaDilemma_015118-T1	product	Polypeptide N-acetylgalactosaminyltransferase
EuglossaDilemma_003785-T1	name	GAPDH2_1
EuglossaDilemma_003785-T1	product	Glyceraldehyde-3-phosphate dehydrogenase 2
EuglossaDilemma_003786-T1	name	GAPDH2_2
EuglossaDilemma_003786-T1	product	Glyceraldehyde-3-phosphate dehydrogenase 2
EuglossaDilemma_012837-T1	name	GARNL3
EuglossaDilemma_012837-T1	product	GTPase-activating Rap/Ran-GAP domain-like protein 3
EuglossaDilemma_009043-T1	name	GAS41_1
EuglossaDilemma_009043-T1	product	YEATS domain-containing protein 4
EuglossaDilemma_009044-T1	name	GAS41_2
EuglossaDilemma_009044-T1	product	YEATS domain-containing protein 4
EuglossaDilemma_000405-T1	name	GBETA5
EuglossaDilemma_000405-T1	product	Uncharacterized protein
EuglossaDilemma_016751-T1	name	GDPGP1
EuglossaDilemma_016751-T1	product	GDP-D-glucose phosphorylase 1
EuglossaDilemma_008306-T1	name	GE-1
EuglossaDilemma_008306-T1	product	G-type lectin S-receptor-like serine/threonine-protein kinase SRK
EuglossaDilemma_004636-T1	name	GEM3_1
EuglossaDilemma_004636-T1	product	BcDNA.LD05563
EuglossaDilemma_004637-T1	name	GEM3_2
EuglossaDilemma_004637-T1	product	BcDNA.LD05563
EuglossaDilemma_014978-T1	name	GEMIN2
EuglossaDilemma_014978-T1	product	gem (nuclear organelle) associated protein 2
EuglossaDilemma_014729-T1	name	GFA1_1
EuglossaDilemma_014729-T1	product	glutamine--fructose-6-phosphate transaminase (isomerizing)
EuglossaDilemma_015914-T1	name	GFA1_2
EuglossaDilemma_015914-T1	product	glutamine--fructose-6-phosphate transaminase (isomerizing)
EuglossaDilemma_017366-T1	name	GFA1_3
EuglossaDilemma_017366-T1	product	glutamine--fructose-6-phosphate transaminase (isomerizing)
EuglossaDilemma_003759-T1	name	GFAT1
EuglossaDilemma_003759-T1	product	SIS domain
EuglossaDilemma_003760-T1	name	GFAT2
EuglossaDilemma_003760-T1	product	Uncharacterized protein
EuglossaDilemma_008390-T1	name	GFM1
EuglossaDilemma_008390-T1	product	elongation factor EF-G
EuglossaDilemma_015146-T1	name	GINT3
EuglossaDilemma_015146-T1	product	Transitional endoplasmic reticulum ATPase TER94
EuglossaDilemma_009179-T1	name	GLCT-1
EuglossaDilemma_009179-T1	product	Glct-1p
EuglossaDilemma_009871-T1	name	GLOB1
EuglossaDilemma_009871-T1	product	GEO09476p1
EuglossaDilemma_004648-T1	name	GLUT1_1
EuglossaDilemma_004648-T1	product	Solute carrier 2, facilitated glucose transporter member 1
EuglossaDilemma_004649-T1	name	GLUT1_2
EuglossaDilemma_004649-T1	product	Solute carrier 2, facilitated glucose transporter member 1
EuglossaDilemma_006980-T1	name	GNBP2
EuglossaDilemma_006980-T1	product	Glycosyl hydrolases 16
EuglossaDilemma_015194-T1	name	GNF1
EuglossaDilemma_015194-T1	product	Replication factor C subunit 1
EuglossaDilemma_015141-T1	name	GOLGA3
EuglossaDilemma_015141-T1	product	Golgin A3
EuglossaDilemma_005542-T1	name	GOLGIN84
EuglossaDilemma_005542-T1	product	Golgin sub A member 5
EuglossaDilemma_003254-T1	name	GOS28
EuglossaDilemma_003254-T1	product	Golgi SNAP receptor complex member 1
EuglossaDilemma_007993-T1	name	GOT2
EuglossaDilemma_007993-T1	product	Aspartate aminotransferase, mitochondrial
EuglossaDilemma_001952-T1	name	GPI1
EuglossaDilemma_001952-T1	product	phosphatidylinositol N-acetylglucosaminyltransferase subunit gpi1
EuglossaDilemma_011714-T1	name	GPRDIH1_1
EuglossaDilemma_011714-T1	product	Diuretic hormone
EuglossaDilemma_011715-T1	name	GPRDIH1_2
EuglossaDilemma_011715-T1	product	7 transmembrane receptor (Secretin )
EuglossaDilemma_012347-T1	name	GPRDOP2
EuglossaDilemma_012347-T1	product	Serpentine type 7TM GPCR chemoreceptor Srsx
EuglossaDilemma_002382-T1	name	GPRFZ2_1
EuglossaDilemma_002382-T1	product	FRI
EuglossaDilemma_002383-T1	name	GPRFZ2_2
EuglossaDilemma_002383-T1	product	FRI
EuglossaDilemma_003213-T1	name	GPRGHP3
EuglossaDilemma_003213-T1	product	Serpentine type 7TM GPCR chemoreceptor Srsx
EuglossaDilemma_004114-T1	name	GPRK1
EuglossaDilemma_004114-T1	product	G protein-coupled receptor kinase
EuglossaDilemma_012086-T1	name	GPRK2
EuglossaDilemma_012086-T1	product	G protein-coupled receptor kinase 2
EuglossaDilemma_015476-T1	name	GPRMAC1_1
EuglossaDilemma_015476-T1	product	Serpentine type 7TM GPCR chemoreceptor Srsx
EuglossaDilemma_015477-T1	name	GPRMAC1_2
EuglossaDilemma_015477-T1	product	Serpentine type 7TM GPCR chemoreceptor Srsx
EuglossaDilemma_016024-T1	name	GPRMAC1_3
EuglossaDilemma_016024-T1	product	Serpentine type 7TM GPCR chemoreceptor Srsx
EuglossaDilemma_017336-T1	name	GPRMAC1_4
EuglossaDilemma_017336-T1	product	Serpentine type 7TM GPCR chemoreceptor Srsx
EuglossaDilemma_004234-T1	name	GPRMAC2
EuglossaDilemma_004234-T1	product	Serpentine type 7TM GPCR chemoreceptor Srx
EuglossaDilemma_013844-T1	name	GPRNNB1
EuglossaDilemma_013844-T1	product	LRRCT
EuglossaDilemma_012069-T1	name	GPROAR1
EuglossaDilemma_012069-T1	product	octopamine receptor
EuglossaDilemma_005778-T1	name	GPROP12
EuglossaDilemma_005778-T1	product	AGAP002444-PA
EuglossaDilemma_013416-T1	name	GPROR37_1
EuglossaDilemma_013416-T1	product	Gpror37p
EuglossaDilemma_013421-T1	name	GPROR37_2
EuglossaDilemma_013421-T1	product	7tm Odorant receptor
EuglossaDilemma_005985-T1	name	GPRTAK2_1
EuglossaDilemma_005985-T1	product	Serpentine type 7TM GPCR chemoreceptor Srsx
EuglossaDilemma_005986-T1	name	GPRTAK2_2
EuglossaDilemma_005986-T1	product	Serpentine type 7TM GPCR chemoreceptor Srsx
EuglossaDilemma_007435-T1	name	GR1
EuglossaDilemma_007435-T1	product	Trehalose receptor
EuglossaDilemma_007436-T1	name	GR2
EuglossaDilemma_007436-T1	product	Trehalose receptor
EuglossaDilemma_013895-T1	name	GR3
EuglossaDilemma_013895-T1	product	Trehalose receptor
EuglossaDilemma_005739-T1	name	GR32A
EuglossaDilemma_005739-T1	product	7tm Chemosensory receptor
EuglossaDilemma_005932-T1	name	GRIP75
EuglossaDilemma_005932-T1	product	Spc97 / Spc98
EuglossaDilemma_002161-T1	name	GRIP84
EuglossaDilemma_002161-T1	product	Gamma-tubulin complex component 2
EuglossaDilemma_001973-T1	name	GRX1
EuglossaDilemma_001973-T1	product	Glutaredoxin-1
EuglossaDilemma_009083-T1	name	GRX2
EuglossaDilemma_009083-T1	product	glutaredoxin
EuglossaDilemma_013099-T1	name	GS2
EuglossaDilemma_013099-T1	product	gamma-glutamylcysteine synthetase
EuglossaDilemma_012740-T1	name	GSG2
EuglossaDilemma_012740-T1	product	Serine/threonine-protein kinase haspin
EuglossaDilemma_006046-T1	name	GSTD1
EuglossaDilemma_006046-T1	product	Glutathione S-transferase, N-terminal domain
EuglossaDilemma_006855-T1	name	GSTMIC1
EuglossaDilemma_006855-T1	product	Uncharacterized protein
EuglossaDilemma_006855-T2	name	GSTMIC1
EuglossaDilemma_006855-T2	product	Uncharacterized protein
EuglossaDilemma_001158-T1	name	GSTO1
EuglossaDilemma_001158-T1	product	Glutathione S-transferase omega-1
EuglossaDilemma_006230-T1	name	GSTO2
EuglossaDilemma_006230-T1	product	Glutathione S-transferase omega-2
EuglossaDilemma_008113-T1	name	GSTS1
EuglossaDilemma_008113-T1	product	Glutathione S-transferase S1
EuglossaDilemma_004125-T1	name	GSTT1
EuglossaDilemma_004125-T1	product	Glutathione S-transferase theta-1
EuglossaDilemma_010497-T1	name	GSTZ1
EuglossaDilemma_010497-T1	product	Glutathione S-transferase zeta-1
EuglossaDilemma_006412-T1	name	GTPBP3
EuglossaDilemma_006412-T1	product	tRNA modification GTPase gtpbp3, mitochondrial
EuglossaDilemma_010468-T1	name	GTPX2
EuglossaDilemma_010468-T1	product	Glutathione peroxidase
EuglossaDilemma_001974-T1	name	GXIVSPLA2
EuglossaDilemma_001974-T1	product	group XIIA secretory phospholipase A2-like
EuglossaDilemma_000479-T1	name	GYCBETA1
EuglossaDilemma_000479-T1	product	Soluble guanylyl cyclase beta 1 subunit
EuglossaDilemma_012784-T1	name	H2AFJ
EuglossaDilemma_012784-T1	product	Histone H2A.J
EuglossaDilemma_005038-T1	name	H3F3B_1
EuglossaDilemma_005038-T1	product	Histone H3.3
EuglossaDilemma_005039-T1	name	H3F3B_2
EuglossaDilemma_005039-T1	product	Histone H3.3
EuglossaDilemma_012612-T1	name	HDAC3
EuglossaDilemma_012612-T1	product	Histone deacetylase 3
EuglossaDilemma_012993-T1	name	HDAC4
EuglossaDilemma_012993-T1	product	Histone deacetylase 4
EuglossaDilemma_012993-T2	name	HDAC4
EuglossaDilemma_012993-T2	product	Histone deacetylase 4
EuglossaDilemma_010756-T1	name	HDAC6
EuglossaDilemma_010756-T1	product	Histone deacetylase 6
EuglossaDilemma_011825-T1	name	HEATR2
EuglossaDilemma_011825-T1	product	HEAT repeat-containing protein 2
EuglossaDilemma_009816-T1	name	HEL25E
EuglossaDilemma_009816-T1	product	DEAD/DEAH box helicase
EuglossaDilemma_011010-T1	name	HERC2_1
EuglossaDilemma_011010-T1	product	E3 ubiquitin-protein ligase herc2
EuglossaDilemma_011011-T1	name	HERC2_2
EuglossaDilemma_011011-T1	product	E3 ubiquitin-protein ligase herc2
EuglossaDilemma_011012-T1	name	HERC2_3
EuglossaDilemma_011012-T1	product	E3 ubiquitin-protein ligase herc2
EuglossaDilemma_000181-T1	name	HIP1
EuglossaDilemma_000181-T1	product	histidine permease
EuglossaDilemma_002122-T1	name	HIP14
EuglossaDilemma_002122-T1	product	Palmitoyltransferase Hip14
EuglossaDilemma_014779-T1	name	HIS2AV
EuglossaDilemma_014779-T1	product	Histone H2A.v
EuglossaDilemma_008595-T1	name	HIS4
EuglossaDilemma_008595-T1	product	trifunctional histidinol dehydrogenase
EuglossaDilemma_003907-T1	name	HISCL1
EuglossaDilemma_003907-T1	product	Histamine-gated chloride channel
EuglossaDilemma_008428-T1	name	HISCL2
EuglossaDilemma_008428-T1	product	Histamine-gated chloride channel
EuglossaDilemma_003489-T1	name	HIST1H2AE
EuglossaDilemma_003489-T1	product	Histone H2A
EuglossaDilemma_008479-T1	name	HIST2H3D_1
EuglossaDilemma_008479-T1	product	Histone H3.2
EuglossaDilemma_008481-T1	name	HIST2H3D_2
EuglossaDilemma_008481-T1	product	Histone H3.2
EuglossaDilemma_008592-T1	name	HIST2H3D_3
EuglossaDilemma_008592-T1	product	Histone H3.2
EuglossaDilemma_011704-T1	name	HLH54F
EuglossaDilemma_011704-T1	product	Helix-loop-helix DNA-binding domain
EuglossaDilemma_001932-T1	name	HMT-1
EuglossaDilemma_001932-T1	product	Homocysteine S-methyltransferase 1
EuglossaDilemma_007934-T1	name	HP1B_1
EuglossaDilemma_007934-T1	product	Trefoil factor 3
EuglossaDilemma_007935-T1	name	HP1B_2
EuglossaDilemma_007935-T1	product	Trefoil factor 3
EuglossaDilemma_007936-T1	name	HP1B_3
EuglossaDilemma_007936-T1	product	Trefoil factor 3
EuglossaDilemma_009668-T1	name	HPR1
EuglossaDilemma_009668-T1	product	hyperrecombination- protein
EuglossaDilemma_004329-T1	name	HPX1_1
EuglossaDilemma_004329-T1	product	Animal haem peroxidase
EuglossaDilemma_004330-T1	name	HPX1_2
EuglossaDilemma_004330-T1	product	Animal haem peroxidase
EuglossaDilemma_001856-T1	name	HPX5
EuglossaDilemma_001856-T1	product	Animal haem peroxidase
EuglossaDilemma_012166-T1	name	HPX6
EuglossaDilemma_012166-T1	product	Animal haem peroxidase
EuglossaDilemma_000226-T1	name	HR3
EuglossaDilemma_000226-T1	product	receptor
EuglossaDilemma_007315-T1	name	HR4
EuglossaDilemma_007315-T1	product	Ligand-binding domain of nuclear hormone receptor
EuglossaDilemma_013486-T1	name	HR38
EuglossaDilemma_013486-T1	product	steroid hormone receptor activity
EuglossaDilemma_013198-T1	name	HR39_1
EuglossaDilemma_013198-T1	product	ZnF_C4
EuglossaDilemma_016548-T1	name	HR39_2
EuglossaDilemma_016548-T1	product	ZnF_C4
EuglossaDilemma_000258-T1	name	HR51_1
EuglossaDilemma_000258-T1	product	Uncharacterized protein
EuglossaDilemma_000260-T1	name	HR51_2
EuglossaDilemma_000260-T1	product	Uncharacterized protein
EuglossaDilemma_000696-T1	name	HR78
EuglossaDilemma_000696-T1	product	ZnF_C4
EuglossaDilemma_012078-T1	name	HR96
EuglossaDilemma_012078-T1	product	receptor
EuglossaDilemma_011813-T1	name	HS2ST_1
EuglossaDilemma_011813-T1	product	Sulfotransferase
EuglossaDilemma_014526-T1	name	HS2ST_2
EuglossaDilemma_014526-T1	product	Sulfotransferase
EuglossaDilemma_004423-T1	name	HS3ST-A
EuglossaDilemma_004423-T1	product	Sulfotransferase domain
EuglossaDilemma_009577-T1	name	HS3STB
EuglossaDilemma_009577-T1	product	Uncharacterized protein
EuglossaDilemma_014493-T1	name	HS6ST
EuglossaDilemma_014493-T1	product	Heparan-sulfate 6-O-sulfotransferase
EuglossaDilemma_004003-T1	name	HSC70CB
EuglossaDilemma_004003-T1	product	MreB/Mbl protein
EuglossaDilemma_009602-T1	name	HSP67BB
EuglossaDilemma_009602-T1	product	Uncharacterized protein, isoform C
EuglossaDilemma_008565-T1	name	HSP83
EuglossaDilemma_008565-T1	product	Heat shock protein 83
EuglossaDilemma_011156-T1	name	HSPA5
EuglossaDilemma_011156-T1	product	Endoplasmic reticulum chaperone BiP
EuglossaDilemma_006122-T1	name	HSPB1
EuglossaDilemma_006122-T1	product	Heat shock protein beta-1
EuglossaDilemma_012065-T1	name	HTRA2
EuglossaDilemma_012065-T1	product	Serine protease htra2, mitochondrial
EuglossaDilemma_006919-T1	name	HYDR1
EuglossaDilemma_006919-T1	product	Cytochrome c oxidase subunit 1
EuglossaDilemma_013592-T1	name	HYDR2
EuglossaDilemma_013592-T1	product	Uncharacterized protein
EuglossaDilemma_000766-T1	name	IAP1_1
EuglossaDilemma_000766-T1	product	Protein DETOXIFICATION 47, chloroplastic
EuglossaDilemma_008649-T1	name	IAP1_2
EuglossaDilemma_008649-T1	product	Protein DETOXIFICATION 47, chloroplastic
EuglossaDilemma_008651-T1	name	IAP2_1
EuglossaDilemma_008651-T1	product	BIR
EuglossaDilemma_017166-T1	name	IAP2_2
EuglossaDilemma_017166-T1	product	Uncharacterized protein
EuglossaDilemma_005782-T1	name	IGF1R
EuglossaDilemma_005782-T1	product	Insulin-like growth factor 1 receptor
EuglossaDilemma_011480-T1	name	IGFN36
EuglossaDilemma_011480-T1	product	Uncharacterized protein
EuglossaDilemma_010649-T1	name	IGFN37
EuglossaDilemma_010649-T1	product	Uncharacterized protein
EuglossaDilemma_004643-T1	name	IK2
EuglossaDilemma_004643-T1	product	STYKc
EuglossaDilemma_012810-T1	name	IMPAD1_1
EuglossaDilemma_012810-T1	product	Inositol monophosphatase 3
EuglossaDilemma_014357-T1	name	IMPAD1_2
EuglossaDilemma_014357-T1	product	Inositol monophosphatase 3
EuglossaDilemma_000879-T1	name	INTS1
EuglossaDilemma_000879-T1	product	Integrator complex subunit 1
EuglossaDilemma_014256-T1	name	INTS2
EuglossaDilemma_014256-T1	product	Integrator complex subunit 2
EuglossaDilemma_004573-T1	name	INTS3
EuglossaDilemma_004573-T1	product	Integrator complex subunit 3
EuglossaDilemma_010070-T1	name	INTS6
EuglossaDilemma_010070-T1	product	Integrator complex subunit 6
EuglossaDilemma_003682-T1	name	INTS8
EuglossaDilemma_003682-T1	product	Integrator complex subunit 8
EuglossaDilemma_004770-T1	name	INTS12_1
EuglossaDilemma_004770-T1	product	Integrator complex subunit 12
EuglossaDilemma_012764-T1	name	INTS12_2
EuglossaDilemma_012764-T1	product	Integrator complex subunit 12
EuglossaDilemma_014465-T1	name	INX2
EuglossaDilemma_014465-T1	product	Innexin
EuglossaDilemma_005244-T1	name	INX3
EuglossaDilemma_005244-T1	product	innexin 3
EuglossaDilemma_014467-T1	name	INX7_1
EuglossaDilemma_014467-T1	product	Innexin
EuglossaDilemma_016513-T1	name	INX7_2
EuglossaDilemma_016513-T1	product	Innexin
EuglossaDilemma_017343-T1	name	INX7_3
EuglossaDilemma_017343-T1	product	Innexin
EuglossaDilemma_008537-T1	name	IRD1
EuglossaDilemma_008537-T1	product	General transcription factor II-I repeat domain-containing protein 1
EuglossaDilemma_003852-T1	name	IRD5
EuglossaDilemma_003852-T1	product	STYKc
EuglossaDilemma_001966-T1	name	IRK2
EuglossaDilemma_001966-T1	product	Inward rectifier potassium channel
EuglossaDilemma_001966-T2	name	IRK2
EuglossaDilemma_001966-T2	product	Inward rectifier potassium channel
EuglossaDilemma_004540-T1	name	JAFRAC1
EuglossaDilemma_004540-T1	product	C-terminal domain of 1-Cys peroxiredoxin
EuglossaDilemma_005368-T1	name	JARID2
EuglossaDilemma_005368-T1	product	jmjN domain
EuglossaDilemma_005687-T1	name	JHEH2
EuglossaDilemma_005687-T1	product	juvenile hormone epoxide hydrolase
EuglossaDilemma_003216-T1	name	JIL-1_1
EuglossaDilemma_003216-T1	product	Chromosomal serine/threonine-protein kinase jil-1
EuglossaDilemma_003218-T1	name	JIL-1_2
EuglossaDilemma_003218-T1	product	Chromosomal serine/threonine-protein kinase jil-1
EuglossaDilemma_013812-T1	name	JOSEPHIN-1
EuglossaDilemma_013812-T1	product	Josephin-1
EuglossaDilemma_009916-T1	name	KAP3_1
EuglossaDilemma_009916-T1	product	Kinesin-associated protein 3
EuglossaDilemma_016732-T1	name	KAP3_2
EuglossaDilemma_016732-T1	product	Kinesin-associated protein 3
EuglossaDilemma_001876-T1	name	KAP-ALPHA1
EuglossaDilemma_001876-T1	product	Importin subunit alpha
EuglossaDilemma_014863-T1	name	KAP-ALPHA3
EuglossaDilemma_014863-T1	product	Importin subunit alpha
EuglossaDilemma_009340-T1	name	KAT80
EuglossaDilemma_009340-T1	product	Katanin p80 WD40 repeat-containing subunit B1
EuglossaDilemma_012554-T1	name	KCNC4_1
EuglossaDilemma_012554-T1	product	Potassium voltage-gated channel sub C member 4
EuglossaDilemma_012838-T1	name	KCNC4_2
EuglossaDilemma_012838-T1	product	Potassium voltage-gated channel sub C member 4
EuglossaDilemma_004035-T1	name	KCNQ1
EuglossaDilemma_004035-T1	product	Potassium voltage-gated channel sub KQT member 1
EuglossaDilemma_015099-T1	name	KEK1
EuglossaDilemma_015099-T1	product	LRRCT
EuglossaDilemma_006194-T1	name	KEK2
EuglossaDilemma_006194-T1	product	LRRCT
EuglossaDilemma_003329-T1	name	KEK6
EuglossaDilemma_003329-T1	product	LRRCT
EuglossaDilemma_014368-T1	name	KHC-73_1
EuglossaDilemma_014368-T1	product	Kinesin protein 1B
EuglossaDilemma_014369-T1	name	KHC-73_2
EuglossaDilemma_014369-T1	product	Kinesin protein 1B
EuglossaDilemma_014370-T1	name	KHC-73_3
EuglossaDilemma_014370-T1	product	Kinesin protein 1B
EuglossaDilemma_016207-T1	name	KHC-73_4
EuglossaDilemma_016207-T1	product	Kinesin protein 1B
EuglossaDilemma_005741-T1	name	KIN17
EuglossaDilemma_005741-T1	product	DNA/RNA-binding protein kin17
EuglossaDilemma_003097-T1	name	KINESIN2C
EuglossaDilemma_003097-T1	product	Kinesin-like protein
EuglossaDilemma_000580-T1	name	KINESIN4A
EuglossaDilemma_000580-T1	product	Uncharacterized protein
EuglossaDilemma_008590-T1	name	KINESIN5A
EuglossaDilemma_008590-T1	product	Kinesin-like protein
EuglossaDilemma_005495-T1	name	KINESIN8
EuglossaDilemma_005495-T1	product	Uncharacterized protein
EuglossaDilemma_009217-T1	name	KINESIN14
EuglossaDilemma_009217-T1	product	Uncharacterized protein
EuglossaDilemma_016916-T1	name	KNTC1
EuglossaDilemma_016916-T1	product	Kinetochore-associated protein 1
EuglossaDilemma_007174-T1	name	KR-H1
EuglossaDilemma_007174-T1	product	Zinc finger, C2H2 type
EuglossaDilemma_002285-T1	name	KR-H2
EuglossaDilemma_002285-T1	product	Uncharacterised protein (UPF0121)
EuglossaDilemma_011683-T1	name	KU80
EuglossaDilemma_011683-T1	product	ATP-dependent DNA helicase II subunit 2
EuglossaDilemma_007243-T1	name	L(1)SC
EuglossaDilemma_007243-T1	product	Helix-loop-helix DNA-binding domain
EuglossaDilemma_009856-T1	name	L(2)GL
EuglossaDilemma_009856-T1	product	UDP-N-acetylmuramoyl-L-alanyl-D-glutamate--2,6-diaminopimelate ligase
EuglossaDilemma_012683-T1	name	L(2)NOT
EuglossaDilemma_012683-T1	product	Lethal(2)neighbour of tid protein
EuglossaDilemma_013173-T1	name	L(2)TID_1
EuglossaDilemma_013173-T1	product	Protein tumorous imaginal discs, mitochondrial
EuglossaDilemma_017482-T1	name	L(2)TID_2
EuglossaDilemma_017482-T1	product	Protein tumorous imaginal discs, mitochondrial
EuglossaDilemma_003905-T1	name	LANB1
EuglossaDilemma_003905-T1	product	LamNT
EuglossaDilemma_006242-T1	name	LANB2_1
EuglossaDilemma_006242-T1	product	LamB
EuglossaDilemma_006243-T1	name	LANB2_2
EuglossaDilemma_006243-T1	product	LamB
EuglossaDilemma_011836-T1	name	LCCH3
EuglossaDilemma_011836-T1	product	Gamma-aminobutyric acid receptor lcch3 subunit
EuglossaDilemma_008984-T1	name	LIG3
EuglossaDilemma_008984-T1	product	DNA ligase 3
EuglossaDilemma_007798-T1	name	LIM3_1
EuglossaDilemma_007798-T1	product	LIM/homeobox protein Lhx3
EuglossaDilemma_007801-T1	name	LIM3_2
EuglossaDilemma_007801-T1	product	LIM/homeobox protein Lhx3
EuglossaDilemma_004758-T1	name	LIMK2
EuglossaDilemma_004758-T1	product	LIM domain kinase 2
EuglossaDilemma_005785-T1	name	LIN-52
EuglossaDilemma_005785-T1	product	Retinal tissue protein
EuglossaDilemma_004180-T1	name	LIS-1
EuglossaDilemma_004180-T1	product	Platelet-activating factor acetylhydrolase IB subunit alpha
EuglossaDilemma_005301-T1	name	LK6
EuglossaDilemma_005301-T1	product	LD17393p
EuglossaDilemma_001564-T1	name	LKB1
EuglossaDilemma_001564-T1	product	Serine/threonine-protein kinase STK11
EuglossaDilemma_012441-T1	name	LOP1
EuglossaDilemma_012441-T1	product	Long wavelength
EuglossaDilemma_016320-T1	name	LRP6
EuglossaDilemma_016320-T1	product	Low-density lipoprotein receptor- protein 6
EuglossaDilemma_005423-T1	name	LRRC48_1
EuglossaDilemma_005423-T1	product	Dynein regulatory complex subunit 3
EuglossaDilemma_017130-T1	name	LRRC48_2
EuglossaDilemma_017130-T1	product	Dynein regulatory complex subunit 3
EuglossaDilemma_009873-T1	name	LRRC63_1
EuglossaDilemma_009873-T1	product	Leucine-rich repeat-containing protein 63
EuglossaDilemma_009876-T1	name	LRRC63_2
EuglossaDilemma_009876-T1	product	Leucine-rich repeat-containing protein 63
EuglossaDilemma_013356-T1	name	LRRC71
EuglossaDilemma_013356-T1	product	Leucine-rich repeat-containing protein 71
EuglossaDilemma_004251-T1	name	LSD-1
EuglossaDilemma_004251-T1	product	Protein LSD1
EuglossaDilemma_009817-T1	name	LSM4
EuglossaDilemma_009817-T1	product	RNA processing protein
EuglossaDilemma_008976-T1	name	LSM7
EuglossaDilemma_008976-T1	product	Sm-like protein lsm7
EuglossaDilemma_001036-T1	name	LTBP1_1
EuglossaDilemma_001036-T1	product	Ltbp1p
EuglossaDilemma_008001-T1	name	LTBP1_2
EuglossaDilemma_008001-T1	product	Ltbp1p
EuglossaDilemma_001287-T1	name	LZTR1
EuglossaDilemma_001287-T1	product	Leucine-zipper-like transcriptional regulator 1
EuglossaDilemma_000467-T1	name	MAB-21
EuglossaDilemma_000467-T1	product	Mab-21 protein
EuglossaDilemma_010147-T1	name	MAD2
EuglossaDilemma_010147-T1	product	Mitotic spindle checkpoint component mad2
EuglossaDilemma_001013-T1	name	MAL-A3
EuglossaDilemma_001013-T1	product	Aamy
EuglossaDilemma_001012-T1	name	MAL-A5
EuglossaDilemma_001012-T1	product	Aamy
EuglossaDilemma_002103-T1	name	MAP2K6
EuglossaDilemma_002103-T1	product	Dual specificity mitogen-activated protein kinase kinase 6
EuglossaDilemma_001144-T1	name	MBF1
EuglossaDilemma_001144-T1	product	multiprotein-bridging factor 1
EuglossaDilemma_012414-T1	name	MBLK1
EuglossaDilemma_012414-T1	product	Mushroom body large-type Kenyon cell-specific protein 1
EuglossaDilemma_010974-T1	name	MCM3
EuglossaDilemma_010974-T1	product	MCM DNA helicase complex subunit
EuglossaDilemma_011821-T1	name	MCM4
EuglossaDilemma_011821-T1	product	DNA replication licensing factor, mcm4 component
EuglossaDilemma_010586-T1	name	MCM5
EuglossaDilemma_010586-T1	product	minichromosome maintenance protein 5
EuglossaDilemma_015240-T1	name	MCM7
EuglossaDilemma_015240-T1	product	Mcm2-7 hexameric complex component
EuglossaDilemma_001342-T1	name	MCT1
EuglossaDilemma_001342-T1	product	[acyl-carrier-protein] S-malonyltransferase
EuglossaDilemma_001308-T1	name	MDH2
EuglossaDilemma_001308-T1	product	malate DEHYDROGENASE, NAD-dependent
EuglossaDilemma_013967-T1	name	MDN1_1
EuglossaDilemma_013967-T1	product	AAA ATPase midasin
EuglossaDilemma_014426-T1	name	MDN1_2
EuglossaDilemma_014426-T1	product	AAA ATPase midasin
EuglossaDilemma_015588-T1	name	MDN1_3
EuglossaDilemma_015588-T1	product	AAA ATPase midasin
EuglossaDilemma_015096-T1	name	ME31B
EuglossaDilemma_015096-T1	product	DEAD/DEAH box helicase
EuglossaDilemma_009650-T1	name	MED1
EuglossaDilemma_009650-T1	product	Mediator of RNA polymerase II transcription subunit 1
EuglossaDilemma_003401-T1	name	MED4
EuglossaDilemma_003401-T1	product	Mediator of RNA polymerase II transcription subunit 4
EuglossaDilemma_010554-T1	name	MED6
EuglossaDilemma_010554-T1	product	Mediator of RNA polymerase II transcription subunit 6
EuglossaDilemma_000779-T1	name	MED7
EuglossaDilemma_000779-T1	product	Mediator of RNA polymerase II transcription subunit 7
EuglossaDilemma_014723-T1	name	MED8
EuglossaDilemma_014723-T1	product	mediator of RNA polymerase II transcription subunit 8
EuglossaDilemma_002616-T1	name	MED10
EuglossaDilemma_002616-T1	product	Mediator of RNA polymerase II transcription subunit 10
EuglossaDilemma_008697-T1	name	MED11_1
EuglossaDilemma_008697-T1	product	Mediator of RNA polymerase II transcription subunit 11
EuglossaDilemma_008698-T1	name	MED11_2
EuglossaDilemma_008698-T1	product	Mediator of RNA polymerase II transcription subunit 11
EuglossaDilemma_008700-T1	name	MED11_3
EuglossaDilemma_008700-T1	product	Mediator of RNA polymerase II transcription subunit 11
EuglossaDilemma_014886-T1	name	MED14
EuglossaDilemma_014886-T1	product	Mediator of RNA polymerase II transcription subunit 14
EuglossaDilemma_011732-T1	name	MED15
EuglossaDilemma_011732-T1	product	mediator complex subunit Med15
EuglossaDilemma_004894-T1	name	MED16
EuglossaDilemma_004894-T1	product	Mediator of RNA polymerase II transcription subunit 16
EuglossaDilemma_000280-T1	name	MED17
EuglossaDilemma_000280-T1	product	Mediator of RNA polymerase II transcription subunit 17
EuglossaDilemma_004442-T1	name	MED18
EuglossaDilemma_004442-T1	product	Mediator of RNA polymerase II transcription subunit 18
EuglossaDilemma_009304-T1	name	MED19
EuglossaDilemma_009304-T1	product	Mediator of RNA polymerase II transcription subunit 19
EuglossaDilemma_000589-T1	name	MED20
EuglossaDilemma_000589-T1	product	mediator complex subunit Med20
EuglossaDilemma_012646-T1	name	MED21
EuglossaDilemma_012646-T1	product	Mediator of RNA polymerase II transcription subunit 21
EuglossaDilemma_011132-T1	name	MED22
EuglossaDilemma_011132-T1	product	Mediator of RNA polymerase II transcription subunit 22
EuglossaDilemma_006231-T1	name	MED23
EuglossaDilemma_006231-T1	product	Mediator of RNA polymerase II transcription subunit 23
EuglossaDilemma_005043-T1	name	MED24
EuglossaDilemma_005043-T1	product	Mediator of RNA polymerase II transcription subunit 24
EuglossaDilemma_010944-T1	name	MED25
EuglossaDilemma_010944-T1	product	Mediator of RNA polymerase II transcription subunit 25
EuglossaDilemma_013664-T1	name	MED26
EuglossaDilemma_013664-T1	product	Uncharacterized protein
EuglossaDilemma_004645-T1	name	MED27
EuglossaDilemma_004645-T1	product	Mediator of RNA polymerase II transcription subunit 27
EuglossaDilemma_003799-T1	name	MED30
EuglossaDilemma_003799-T1	product	Mediator of RNA polymerase II transcription subunit 30
EuglossaDilemma_006359-T1	name	MED31
EuglossaDilemma_006359-T1	product	Mediator of RNA polymerase II transcription subunit 31
EuglossaDilemma_003265-T1	name	MEF2
EuglossaDilemma_003265-T1	product	Ribosome-releasing factor 2, mitochondrial
EuglossaDilemma_012680-T1	name	MEI-9_1
EuglossaDilemma_012680-T1	product	DNA repair endonuclease XPF
EuglossaDilemma_012681-T1	name	MEI-9_2
EuglossaDilemma_012681-T1	product	DNA repair endonuclease XPF
EuglossaDilemma_009392-T1	name	MEI-W68
EuglossaDilemma_009392-T1	product	Meiotic recombination protein W68
EuglossaDilemma_015608-T1	name	MEKK1
EuglossaDilemma_015608-T1	product	Mitogen-activated protein kinase kinase kinase 1
EuglossaDilemma_002606-T1	name	MES-4
EuglossaDilemma_002606-T1	product	Histone-lysine N-methyltransferase mes-4
EuglossaDilemma_011638-T1	name	METTL17
EuglossaDilemma_011638-T1	product	Methyltransferase-like protein 17, mitochondrial
EuglossaDilemma_012913-T1	name	METTL22
EuglossaDilemma_012913-T1	product	Methyltransferase-like protein 22
EuglossaDilemma_008373-T1	name	MFAP1_1
EuglossaDilemma_008373-T1	product	Microfibrillar-associated protein 1
EuglossaDilemma_017300-T1	name	MFAP1_2
EuglossaDilemma_017300-T1	product	Microfibrillar-associated protein 1
EuglossaDilemma_007511-T1	name	MGAT1
EuglossaDilemma_007511-T1	product	GNT-I
EuglossaDilemma_012503-T1	name	MGAT2
EuglossaDilemma_012503-T1	product	Alpha-1,6-mannosyl-glycoprotein 2-beta-N-acetylglucosaminyltransferase
EuglossaDilemma_006564-T1	name	MHC2
EuglossaDilemma_006564-T1	product	MHC class II transactivator
EuglossaDilemma_015731-T1	name	MICU1
EuglossaDilemma_015731-T1	product	Calcium uptake protein 1, mitochondrial
EuglossaDilemma_011362-T1	name	MIP40
EuglossaDilemma_011362-T1	product	Mip40p
EuglossaDilemma_013741-T1	name	MKK4
EuglossaDilemma_013741-T1	product	Dual specificity mitogen-activated protein kinase kinase 4
EuglossaDilemma_014407-T1	name	MKP3
EuglossaDilemma_014407-T1	product	Dual specificity protein phosphatase Mpk3
EuglossaDilemma_011059-T1	name	MKP-4
EuglossaDilemma_011059-T1	product	phosphatase
EuglossaDilemma_006767-T1	name	MKRN1
EuglossaDilemma_006767-T1	product	E3 ubiquitin-protein ligase makorin-1
EuglossaDilemma_004523-T1	name	MLC2
EuglossaDilemma_004523-T1	product	Myosin type II regulatory light chain
EuglossaDilemma_012259-T1	name	MLH1
EuglossaDilemma_012259-T1	product	DNA mismatch repair protein
EuglossaDilemma_014308-T1	name	MLL5_1
EuglossaDilemma_014308-T1	product	myeloid lymphoid or mixed-lineage leukemia 5 (trithorax, )
EuglossaDilemma_015744-T1	name	MLL5_2
EuglossaDilemma_015744-T1	product	myeloid lymphoid or mixed-lineage leukemia 5 (trithorax, )
EuglossaDilemma_014063-T1	name	MMP1
EuglossaDilemma_014063-T1	product	S-methylmethionine permease mmp1
EuglossaDilemma_012333-T1	name	MMS19
EuglossaDilemma_012333-T1	product	mms19 nucleotide excision repair
EuglossaDilemma_008495-T1	name	MOB3
EuglossaDilemma_008495-T1	product	MOB-like protein phocein
EuglossaDilemma_006790-T1	name	MOCS1
EuglossaDilemma_006790-T1	product	Molybdenum cofactor synthesis protein 1
EuglossaDilemma_010499-T1	name	MOCS2
EuglossaDilemma_010499-T1	product	Molybdopterin synthase catalytic subunit
EuglossaDilemma_003850-T1	name	MORN1
EuglossaDilemma_003850-T1	product	Alsin
EuglossaDilemma_014738-T1	name	MOX2
EuglossaDilemma_014738-T1	product	Uncharacterized protein
EuglossaDilemma_007558-T1	name	MOXD1_1
EuglossaDilemma_007558-T1	product	DBH-like monooxygenase protein 1
EuglossaDilemma_007559-T1	name	MOXD1_2
EuglossaDilemma_007559-T1	product	DBH-like monooxygenase protein 1
EuglossaDilemma_013116-T1	name	MP20
EuglossaDilemma_013116-T1	product	Muscle-specific protein 20
EuglossaDilemma_015342-T1	name	MPP6
EuglossaDilemma_015342-T1	product	MAGUK p55 sub member 6
EuglossaDilemma_000290-T1	name	MRE11
EuglossaDilemma_000290-T1	product	meiotic recombination
EuglossaDilemma_013705-T1	name	MRG15
EuglossaDilemma_013705-T1	product	Mortality factor 4-like protein 1
EuglossaDilemma_005981-T1	name	MRPL1
EuglossaDilemma_005981-T1	product	mitochondrial 54S ribosomal protein mrpl1
EuglossaDilemma_012184-T1	name	MRPL2
EuglossaDilemma_012184-T1	product	54S ribosomal protein L2 mitochondrial
EuglossaDilemma_014864-T1	name	MRPL3
EuglossaDilemma_014864-T1	product	54S ribosomal protein L3
EuglossaDilemma_003556-T1	name	MRPL4
EuglossaDilemma_003556-T1	product	54S ribosomal protein L4 mitochondrial
EuglossaDilemma_010454-T1	name	MRPL11
EuglossaDilemma_010454-T1	product	54S ribosomal protein L11, mitochondrial
EuglossaDilemma_014539-T1	name	MRPL12
EuglossaDilemma_014539-T1	product	Ribosomal protein
EuglossaDilemma_003914-T1	name	MRPL13_1
EuglossaDilemma_003914-T1	product	54S ribosomal protein L13
EuglossaDilemma_017022-T1	name	MRPL13_2
EuglossaDilemma_017022-T1	product	54S ribosomal protein L13
EuglossaDilemma_010270-T1	name	MRPL14
EuglossaDilemma_010270-T1	product	39S ribosomal protein L14, mitochondrial
EuglossaDilemma_013190-T1	name	MRPL15
EuglossaDilemma_013190-T1	product	YmL15
EuglossaDilemma_013327-T1	name	MRPL16
EuglossaDilemma_013327-T1	product	mitochondrial ribosomal large subunit component
EuglossaDilemma_010314-T1	name	MRPL17
EuglossaDilemma_010314-T1	product	54S ribosomal protein L17 mitochondrial
EuglossaDilemma_006768-T1	name	MRPL19
EuglossaDilemma_006768-T1	product	mitochondrial 54S ribosomal protein YmL19
EuglossaDilemma_005288-T1	name	MRPL20
EuglossaDilemma_005288-T1	product	54S ribosomal protein L20 mitochondrial
EuglossaDilemma_012014-T1	name	MRPL21
EuglossaDilemma_012014-T1	product	39S ribosomal protein L21, mitochondrial
EuglossaDilemma_000782-T1	name	MRPL22
EuglossaDilemma_000782-T1	product	54S ribosomal protein L22, mitochondrial
EuglossaDilemma_003234-T1	name	MRPL23
EuglossaDilemma_003234-T1	product	54S ribosomal protein L23, mitochondrial
EuglossaDilemma_006866-T1	name	MRPL24
EuglossaDilemma_006866-T1	product	39S ribosomal protein L24, mitochondrial
EuglossaDilemma_001838-T1	name	MRPL27
EuglossaDilemma_001838-T1	product	60S ribosomal protein L27, mitochondrial
EuglossaDilemma_008901-T1	name	MRPL28
EuglossaDilemma_008901-T1	product	39S ribosomal protein L28, mitochondrial
EuglossaDilemma_011055-T1	name	MRPL30
EuglossaDilemma_011055-T1	product	39S ribosomal protein L30, mitochondrial
EuglossaDilemma_010743-T1	name	MRPL32
EuglossaDilemma_010743-T1	product	54S ribosomal protein L32, mitochondrial
EuglossaDilemma_006697-T1	name	MRPL37
EuglossaDilemma_006697-T1	product	39S ribosomal protein L37, mitochondrial
EuglossaDilemma_005533-T1	name	MRPL38
EuglossaDilemma_005533-T1	product	39S ribosomal protein L38, mitochondrial
EuglossaDilemma_003272-T1	name	MRPL39
EuglossaDilemma_003272-T1	product	54S ribosomal protein L39, mitochondrial
EuglossaDilemma_010308-T1	name	MRPL40
EuglossaDilemma_010308-T1	product	39S ribosomal protein L40, mitochondrial
EuglossaDilemma_014068-T1	name	MRPL41
EuglossaDilemma_014068-T1	product	39S ribosomal protein L41, mitochondrial
EuglossaDilemma_015121-T1	name	MRPL44
EuglossaDilemma_015121-T1	product	39S ribosomal protein L44, mitochondrial
EuglossaDilemma_003110-T1	name	MRPL45
EuglossaDilemma_003110-T1	product	39S ribosomal protein L45, mitochondrial
EuglossaDilemma_010993-T1	name	MRPL46
EuglossaDilemma_010993-T1	product	39S ribosomal protein L46, mitochondrial
EuglossaDilemma_005238-T1	name	MRPL47
EuglossaDilemma_005238-T1	product	39S ribosomal protein L47, mitochondrial
EuglossaDilemma_002989-T1	name	MRPL48
EuglossaDilemma_002989-T1	product	39S ribosomal protein L48, mitochondrial
EuglossaDilemma_005154-T1	name	MRPL51
EuglossaDilemma_005154-T1	product	39S ribosomal protein L51, mitochondrial
EuglossaDilemma_011906-T1	name	MRPL53
EuglossaDilemma_011906-T1	product	ribosomal protein, L53
EuglossaDilemma_000849-T1	name	MRPL55
EuglossaDilemma_000849-T1	product	Mitochondrial ribosomal protein L55
EuglossaDilemma_009126-T1	name	MRPS2
EuglossaDilemma_009126-T1	product	28S ribosomal protein S2, mitochondrial
EuglossaDilemma_010624-T1	name	MRPS5
EuglossaDilemma_010624-T1	product	28S ribosomal protein S5, mitochondrial
EuglossaDilemma_008229-T1	name	MRPS6
EuglossaDilemma_008229-T1	product	28S ribosomal protein S6, mitochondrial
EuglossaDilemma_013740-T1	name	MRPS7
EuglossaDilemma_013740-T1	product	28S ribosomal protein S7, mitochondrial
EuglossaDilemma_015453-T1	name	MRPS10
EuglossaDilemma_015453-T1	product	28S ribosomal protein S10, mitochondrial
EuglossaDilemma_008200-T1	name	MRPS11
EuglossaDilemma_008200-T1	product	28S ribosomal protein S11, mitochondrial
EuglossaDilemma_011912-T1	name	MRPS12
EuglossaDilemma_011912-T1	product	37S ribosomal protein S12, mitochondrial
EuglossaDilemma_007437-T1	name	MRPS14
EuglossaDilemma_007437-T1	product	28S ribosomal protein S14, mitochondrial
EuglossaDilemma_004822-T1	name	MRPS16
EuglossaDilemma_004822-T1	product	37S ribosomal protein S16, mitochondrial
EuglossaDilemma_009705-T1	name	MRPS18A
EuglossaDilemma_009705-T1	product	Ribosomal protein S18
EuglossaDilemma_009974-T1	name	MRPS18B
EuglossaDilemma_009974-T1	product	Uncharacterized protein
EuglossaDilemma_014576-T1	name	MRPS21
EuglossaDilemma_014576-T1	product	28S ribosomal protein S21, mitochondrial
EuglossaDilemma_011758-T1	name	MRPS22
EuglossaDilemma_011758-T1	product	28S ribosomal protein S22, mitochondrial
EuglossaDilemma_014675-T1	name	MRPS23_1
EuglossaDilemma_014675-T1	product	Mitochondrial ribosomal protein S23
EuglossaDilemma_014676-T1	name	MRPS23_2
EuglossaDilemma_014676-T1	product	Mitochondrial ribosomal protein S23
EuglossaDilemma_015294-T1	name	MRPS24
EuglossaDilemma_015294-T1	product	28S ribosomal protein S24, mitochondrial
EuglossaDilemma_009823-T1	name	MRPS25_1
EuglossaDilemma_009823-T1	product	28S ribosomal protein S25, mitochondrial
EuglossaDilemma_009825-T1	name	MRPS25_2
EuglossaDilemma_009825-T1	product	28S ribosomal protein S25, mitochondrial
EuglossaDilemma_017269-T1	name	MRPS25_3
EuglossaDilemma_017269-T1	product	28S ribosomal protein S25, mitochondrial
EuglossaDilemma_003053-T1	name	MRPS27
EuglossaDilemma_003053-T1	product	Mitochondrial ribosomal protein S27
EuglossaDilemma_010271-T1	name	MRPS28
EuglossaDilemma_010271-T1	product	37S ribosomal protein S28, mitochondrial
EuglossaDilemma_011932-T1	name	MRPS30
EuglossaDilemma_011932-T1	product	Uncharacterized protein
EuglossaDilemma_003734-T1	name	MRPS31
EuglossaDilemma_003734-T1	product	mitochondrial ribosomal protein, S31
EuglossaDilemma_012893-T1	name	MRPS33
EuglossaDilemma_012893-T1	product	Mitochondrial ribosomal subunit S27
EuglossaDilemma_002052-T1	name	MRPS34
EuglossaDilemma_002052-T1	product	ribosomal protein S34
EuglossaDilemma_005494-T1	name	MRPS35
EuglossaDilemma_005494-T1	product	28S ribosomal protein S35, mitochondrial
EuglossaDilemma_000281-T1	name	MSH6
EuglossaDilemma_000281-T1	product	DNA mismatch repair protein msh6
EuglossaDilemma_005279-T1	name	MSL-1
EuglossaDilemma_005279-T1	product	Msl-1p
EuglossaDilemma_012942-T1	name	MSL-2
EuglossaDilemma_012942-T1	product	CXC
EuglossaDilemma_009829-T1	name	MSL-3
EuglossaDilemma_009829-T1	product	MRG
EuglossaDilemma_001904-T1	name	MT2
EuglossaDilemma_001904-T1	product	Sphingolipid C9-methyltransferase 2
EuglossaDilemma_010604-T1	name	MTA1LIKE
EuglossaDilemma_010604-T1	product	Uncharacterized protein
EuglossaDilemma_011271-T1	name	MTACP1
EuglossaDilemma_011271-T1	product	Acyl carrier protein 1, mitochondrial
EuglossaDilemma_001689-T1	name	MTIF2_1
EuglossaDilemma_001689-T1	product	Translation initiation factor IF-2, mitochondrial
EuglossaDilemma_001691-T1	name	MTIF2_2
EuglossaDilemma_001691-T1	product	Translation initiation factor IF-2, mitochondrial
EuglossaDilemma_007149-T1	name	MTTFB1
EuglossaDilemma_007149-T1	product	Dimethyladenosine transferase 1, mitochondrial
EuglossaDilemma_010617-T1	name	MTTFB2
EuglossaDilemma_010617-T1	product	Ribosomal RNA adenine dimethylase
EuglossaDilemma_009503-T1	name	MUS81
EuglossaDilemma_009503-T1	product	Crossover junction endonuclease mus81
EuglossaDilemma_011332-T1	name	MYD88
EuglossaDilemma_011332-T1	product	Myeloid differentiation primary response protein MyD88
EuglossaDilemma_010422-T1	name	MYO1A
EuglossaDilemma_010422-T1	product	Unconventional myosin-Ia
EuglossaDilemma_015370-T1	name	MYO1E_1
EuglossaDilemma_015370-T1	product	Unconventional myosin-Ie
EuglossaDilemma_015553-T1	name	MYO1E_2
EuglossaDilemma_015553-T1	product	Unconventional myosin-Ie
EuglossaDilemma_017225-T1	name	MYO1E_3
EuglossaDilemma_017225-T1	product	Unconventional myosin-Ie
EuglossaDilemma_004954-T1	name	MYO3_1
EuglossaDilemma_004954-T1	product	myosin 3
EuglossaDilemma_004955-T1	name	MYO3_2
EuglossaDilemma_004955-T1	product	myosin 3
EuglossaDilemma_013405-T1	name	MYO5
EuglossaDilemma_013405-T1	product	myosin I
EuglossaDilemma_010967-T1	name	MYO6
EuglossaDilemma_010967-T1	product	Unconventional myosin-VI
EuglossaDilemma_008871-T1	name	MYO9
EuglossaDilemma_008871-T1	product	Unconventional myosin-IXAa
EuglossaDilemma_004798-T1	name	MYO15_1
EuglossaDilemma_004798-T1	product	Unconventional myosin-XV
EuglossaDilemma_004799-T1	name	MYO15_2
EuglossaDilemma_004799-T1	product	Unconventional myosin-XV
EuglossaDilemma_014568-T1	name	MYO18_1
EuglossaDilemma_014568-T1	product	MYSc
EuglossaDilemma_014569-T1	name	MYO18_2
EuglossaDilemma_014569-T1	product	MYSc
EuglossaDilemma_015491-T1	name	MYO18_3
EuglossaDilemma_015491-T1	product	MYSc
EuglossaDilemma_014570-T1	name	MYO18A
EuglossaDilemma_014570-T1	product	Unconventional myosin-XVIIIa
EuglossaDilemma_010054-T1	name	MYO20_1
EuglossaDilemma_010054-T1	product	Myosin 10A, isoform D
EuglossaDilemma_010055-T1	name	MYO20_2
EuglossaDilemma_010055-T1	product	Myosin 10A, isoform D
EuglossaDilemma_010056-T1	name	MYO20_3
EuglossaDilemma_010056-T1	product	Myosin 10A, isoform D
EuglossaDilemma_008541-T1	name	MYO21
EuglossaDilemma_008541-T1	product	MYSc
EuglossaDilemma_001663-T1	name	MYO22
EuglossaDilemma_001663-T1	product	Cytochrome c oxidase subunit 1
EuglossaDilemma_010126-T1	name	NAA20
EuglossaDilemma_010126-T1	product	N(alpha)-acetyltransferase 20, NatB catalytic subunit
EuglossaDilemma_002165-T1	name	NACETYLGLUCOSAMINE6PHOSPHATE
EuglossaDilemma_002165-T1	product	N-acetylglucosamine-6-phosphate deacetylase
EuglossaDilemma_010768-T1	name	NACHRA2
EuglossaDilemma_010768-T1	product	Neurotransmitter-gated ion-channel transmembrane region
EuglossaDilemma_002846-T1	name	NACHRA3
EuglossaDilemma_002846-T1	product	Nicotinic acetylcholine receptor alpha3 subunit
EuglossaDilemma_004906-T1	name	NACHRA7
EuglossaDilemma_004906-T1	product	Neurotransmitter-gated ion-channel transmembrane region
EuglossaDilemma_005706-T1	name	NACHRA9
EuglossaDilemma_005706-T1	product	Neuronal acetylcholine receptor subunit alpha-9-I
EuglossaDilemma_010770-T1	name	NACHRALPHA1_1
EuglossaDilemma_010770-T1	product	Acetylcholine receptor subunit alpha-like 1
EuglossaDilemma_010771-T1	name	NACHRALPHA1_2
EuglossaDilemma_010771-T1	product	Nicotinic acetylcholine receptor alpha1 subunit
EuglossaDilemma_012362-T1	name	NACHRALPHA5
EuglossaDilemma_012362-T1	product	Nicotinic acetylcholine receptor alpha5 subunit
EuglossaDilemma_004910-T1	name	NACHRB1
EuglossaDilemma_004910-T1	product	Neurotransmitter-gated ion-channel transmembrane region
EuglossaDilemma_017461-T1	name	NAD1
EuglossaDilemma_017461-T1	product	NADH:ubiquinone dehydrogenase subunit 1
EuglossaDilemma_003384-T1	name	NADKD1
EuglossaDilemma_003384-T1	product	NAD kinase domain containing 1
EuglossaDilemma_002166-T1	name	NAP1
EuglossaDilemma_002166-T1	product	histone chaperone
EuglossaDilemma_005027-T1	name	NAT2_1
EuglossaDilemma_005027-T1	product	DUF1279 super
EuglossaDilemma_005029-T1	name	NAT2_2
EuglossaDilemma_005029-T1	product	DUF1279 super
EuglossaDilemma_013903-T1	name	NC2BETA
EuglossaDilemma_013903-T1	product	Histone-like transcription factor (CBF/NF-Y) and archaeal histone
EuglossaDilemma_005194-T1	name	NCAPG2
EuglossaDilemma_005194-T1	product	Condensin-2 complex subunit G2
EuglossaDilemma_001428-T1	name	NCC69
EuglossaDilemma_001428-T1	product	Amino acid permease
EuglossaDilemma_015555-T1	name	NCF2
EuglossaDilemma_015555-T1	product	Neutrophil cytosol factor 2
EuglossaDilemma_011002-T1	name	ND75
EuglossaDilemma_011002-T1	product	NADH-ubiquinone oxidoreductase 75 kDa subunit, mitochondrial
EuglossaDilemma_003433-T1	name	NDUFA4
EuglossaDilemma_003433-T1	product	NADH dehydrogenase 1 alpha subcomplex subunit 4 ndufa4
EuglossaDilemma_010333-T1	name	NDUFA5
EuglossaDilemma_010333-T1	product	ndufa5, NADH-ubiquinone oxidoreductase subunit
EuglossaDilemma_014003-T1	name	NDUFA10
EuglossaDilemma_014003-T1	product	NADH dehydrogenase (Ubiquinone) 1 alpha subcomplex
EuglossaDilemma_007205-T1	name	NDUFB3
EuglossaDilemma_007205-T1	product	NADH dehydrogenase (ubiquinone) 1 beta subcomplex
EuglossaDilemma_007571-T1	name	NDUFB5
EuglossaDilemma_007571-T1	product	NADH dehydrogenase [ubiquinone] 1 beta subcomplex subunit 5, mitochondrial
EuglossaDilemma_016769-T1	name	NDUFB6
EuglossaDilemma_016769-T1	product	NADH dehydrogenase (ubiquinone) 1 beta subcomplex, 6, 17kDa
EuglossaDilemma_005317-T1	name	NDUFS2
EuglossaDilemma_005317-T1	product	NADH dehydrogenase Fe-S protein subunit 2 ndufs2
EuglossaDilemma_014523-T1	name	NDUFS4
EuglossaDilemma_014523-T1	product	NADH dehydrogenase Fe-S protein subunit 4 ndufs4
EuglossaDilemma_010310-T1	name	NDUFS5
EuglossaDilemma_010310-T1	product	NADH dehydrogenase [ubiquinone] iron-sulfur protein 5
EuglossaDilemma_006700-T1	name	NDUFS6
EuglossaDilemma_006700-T1	product	NADH dehydrogenase Fe-S protein subunit 6 ndufs6
EuglossaDilemma_001197-T1	name	NDUFS7
EuglossaDilemma_001197-T1	product	NADH dehydrogenase Fe-S protein subunit 7 ndufs7
EuglossaDilemma_006050-T1	name	NDUFS8
EuglossaDilemma_006050-T1	product	NADH dehydrogenase Fe-S protein subunit 8 ndufs8
EuglossaDilemma_009362-T1	name	NDUFV1
EuglossaDilemma_009362-T1	product	ndufv1NADH dehydrogenase flavo protein subunit 1
EuglossaDilemma_011857-T1	name	NDUFV2
EuglossaDilemma_011857-T1	product	ndufv2NADH dehydrogenase flavo protein subunit 2
EuglossaDilemma_008550-T1	name	NEDD4
EuglossaDilemma_008550-T1	product	E3 ubiquitin-protein ligase nedd4
EuglossaDilemma_001648-T1	name	NEP1_1
EuglossaDilemma_001648-T1	product	18S rRNA pseudouridine methyltransferase
EuglossaDilemma_001649-T1	name	NEP1_2
EuglossaDilemma_001649-T1	product	18S rRNA pseudouridine methyltransferase
EuglossaDilemma_017345-T1	name	NEP1_3
EuglossaDilemma_017345-T1	product	18S rRNA pseudouridine methyltransferase
EuglossaDilemma_007729-T1	name	NEP2
EuglossaDilemma_007729-T1	product	NEDD8 protease Nep2
EuglossaDilemma_002002-T1	name	NEP3
EuglossaDilemma_002002-T1	product	Peptidase M13
EuglossaDilemma_002002-T2	name	NEP3
EuglossaDilemma_002002-T2	product	Peptidase M13
EuglossaDilemma_013595-T1	name	NEP4
EuglossaDilemma_013595-T1	product	Neprilysin-4
EuglossaDilemma_002743-T1	name	NEP5
EuglossaDilemma_002743-T1	product	Genome polyprotein
EuglossaDilemma_015267-T1	name	NF1_1
EuglossaDilemma_015267-T1	product	Neurofibromin 1
EuglossaDilemma_016569-T1	name	NF1_2
EuglossaDilemma_016569-T1	product	Neurofibromin 1
EuglossaDilemma_016570-T1	name	NF1_3
EuglossaDilemma_016570-T1	product	Neurofibromin 1
EuglossaDilemma_008078-T1	name	NHA1_1
EuglossaDilemma_008078-T1	product	Na(+)/H(+) antiporter
EuglossaDilemma_008081-T1	name	NHA1_2
EuglossaDilemma_008081-T1	product	Na(+)/H(+) antiporter
EuglossaDilemma_005407-T1	name	NHE1
EuglossaDilemma_005407-T1	product	Sodium/hydrogen exchanger 1
EuglossaDilemma_002392-T1	name	NHE2
EuglossaDilemma_002392-T1	product	Sodium hydrogen exchanger
EuglossaDilemma_012824-T1	name	NHE3
EuglossaDilemma_012824-T1	product	Sodium hydrogen exchanger
EuglossaDilemma_012145-T1	name	NHP2
EuglossaDilemma_012145-T1	product	snoRNA-binding protein
EuglossaDilemma_012437-T1	name	NIPP1
EuglossaDilemma_012437-T1	product	Uncharacterized protein
EuglossaDilemma_006962-T1	name	NLG5
EuglossaDilemma_006962-T1	product	Uncharacterized protein
EuglossaDilemma_002975-T1	name	NLG-3_1
EuglossaDilemma_002975-T1	product	Carboxylesterase
EuglossaDilemma_002979-T1	name	NLG-3_2
EuglossaDilemma_002979-T1	product	Carboxylesterase
EuglossaDilemma_006965-T1	name	NLG-5
EuglossaDilemma_006965-T1	product	Carboxylesterase
EuglossaDilemma_014887-T1	name	NMD3
EuglossaDilemma_014887-T1	product	ribosome-binding protein
EuglossaDilemma_011378-T1	name	NMDAR1
EuglossaDilemma_011378-T1	product	Nmdar1p
EuglossaDilemma_014111-T1	name	NMDYN-D7
EuglossaDilemma_014111-T1	product	FI21821p1
EuglossaDilemma_011327-T1	name	NME8
EuglossaDilemma_011327-T1	product	Thioredoxin domain-containing protein 3
EuglossaDilemma_014130-T1	name	NMNAT3
EuglossaDilemma_014130-T1	product	Nicotinamide/nicotinic acid mononucleotide adenylyltransferase 3
EuglossaDilemma_004049-T1	name	NNP-1
EuglossaDilemma_004049-T1	product	Ribosomal RNA processing protein 1 A
EuglossaDilemma_004054-T1	name	NOA36
EuglossaDilemma_004054-T1	product	noa36 protein
EuglossaDilemma_011004-T1	name	NOM1
EuglossaDilemma_011004-T1	product	Nucleolar MIF4G domain-containing protein 1
EuglossaDilemma_003109-T1	name	NOP14
EuglossaDilemma_003109-T1	product	nucleolar complex protein 14
EuglossaDilemma_006341-T1	name	NOP56
EuglossaDilemma_006341-T1	product	snoRNP complex protein nop56
EuglossaDilemma_007311-T1	name	NOTCH2
EuglossaDilemma_007311-T1	product	Neurogenic locus notch protein 2
EuglossaDilemma_013487-T1	name	NR4A1
EuglossaDilemma_013487-T1	product	Nuclear receptor sub 4, group A, member
EuglossaDilemma_009757-T1	name	NRD1
EuglossaDilemma_009757-T1	product	Nrd1 complex RNA-binding subunit
EuglossaDilemma_005757-T1	name	NRK1
EuglossaDilemma_005757-T1	product	ribosylnicotinamide kinase
EuglossaDilemma_007987-T1	name	NRV2
EuglossaDilemma_007987-T1	product	Sodium / potassium ATPase beta chain
EuglossaDilemma_005943-T1	name	NRX-1_1
EuglossaDilemma_005943-T1	product	Laminin G domain
EuglossaDilemma_005945-T1	name	NRX-1_2
EuglossaDilemma_005945-T1	product	Laminin G domain
EuglossaDilemma_000846-T1	name	NS1
EuglossaDilemma_000846-T1	product	Initiator protein ns1
EuglossaDilemma_008902-T1	name	NS2
EuglossaDilemma_008902-T1	product	Viral Genome polyprotein
EuglossaDilemma_003226-T1	name	NS3
EuglossaDilemma_003226-T1	product	Viral Genome polyprotein
EuglossaDilemma_011933-T1	name	NS4
EuglossaDilemma_011933-T1	product	Viral Genome polyprotein
EuglossaDilemma_001438-T1	name	NT1
EuglossaDilemma_001438-T1	product
EuglossaDilemma_006410-T1	name	NT5C3
EuglossaDilemma_006410-T1	product	5'-nucleotidase, cytosolic III
EuglossaDilemma_007044-T1	name	NT7
EuglossaDilemma_007044-T1	product	Transporter
EuglossaDilemma_011728-T1	name	NTF-2
EuglossaDilemma_011728-T1	product	Nuclear transport factor 2
EuglossaDilemma_013976-T1	name	NTH1
EuglossaDilemma_013976-T1	product	alpha,alpha-trehalase nth1
EuglossaDilemma_006146-T1	name	NUCB1
EuglossaDilemma_006146-T1	product	Nucleobindin-1
EuglossaDilemma_000613-T1	name	NUP44A
EuglossaDilemma_000613-T1	product	Nucleoporin seh1
EuglossaDilemma_000054-T1	name	NUP50
EuglossaDilemma_000054-T1	product	Nuclear pore complex protein Nup50
EuglossaDilemma_011130-T1	name	NUP54
EuglossaDilemma_011130-T1	product	Nuclear pore complex protein Nup54
EuglossaDilemma_014264-T1	name	NUP58
EuglossaDilemma_014264-T1	product	Nucleoporin p58/p45
EuglossaDilemma_001218-T1	name	NUP62
EuglossaDilemma_001218-T1	product	Nuclear pore glycoprotein p62
EuglossaDilemma_014679-T1	name	NUP75
EuglossaDilemma_014679-T1	product	Nuclear pore complex protein Nup85
EuglossaDilemma_012981-T1	name	NUP98
EuglossaDilemma_012981-T1	product	Nuclear pore complex protein Nup98-Nup96
EuglossaDilemma_000178-T1	name	NXT1
EuglossaDilemma_000178-T1	product	NTF2- export protein 1
EuglossaDilemma_005111-T1	name	O-FUT2
EuglossaDilemma_005111-T1	product	O-fucosyltransferase 2
EuglossaDilemma_003087-T1	name	OA2
EuglossaDilemma_003087-T1	product	7 transmembrane receptor (rhodopsin )
EuglossaDilemma_010253-T1	name	OBP11
EuglossaDilemma_010253-T1	product	obp11; Uncharacterized protein
EuglossaDilemma_003073-T1	name	OCTBETA2R
EuglossaDilemma_003073-T1	product	Serpentine type 7TM GPCR chemoreceptor Srx
EuglossaDilemma_003074-T1	name	OCTBETA4
EuglossaDilemma_003074-T1	product	Octopamine beta-type receptor 4
EuglossaDilemma_011731-T1	name	OFUT1
EuglossaDilemma_011731-T1	product	Uncharacterized protein
EuglossaDilemma_008827-T1	name	OPA1-LIKE
EuglossaDilemma_008827-T1	product	Optic atrophy 1, isoform A
EuglossaDilemma_013152-T1	name	OR2_1
EuglossaDilemma_013152-T1	product	Odorant receptor
EuglossaDilemma_013153-T1	name	OR2_2
EuglossaDilemma_013153-T1	product	Odorant receptor
EuglossaDilemma_017303-T1	name	OR2_3
EuglossaDilemma_017303-T1	product	Odorant receptor
EuglossaDilemma_000098-T1	name	OR20
EuglossaDilemma_000098-T1	product	Odorant receptor
EuglossaDilemma_004519-T1	name	OR22C_1
EuglossaDilemma_004519-T1	product	Odorant receptor
EuglossaDilemma_013930-T1	name	OR22C_2
EuglossaDilemma_013930-T1	product	Odorant receptor
EuglossaDilemma_014572-T1	name	OR22C_3
EuglossaDilemma_014572-T1	product	Odorant receptor
EuglossaDilemma_014573-T1	name	OR22C_4
EuglossaDilemma_014573-T1	product	Odorant receptor
EuglossaDilemma_016157-T1	name	OR22C_5
EuglossaDilemma_016157-T1	product	Odorant receptor
EuglossaDilemma_016357-T1	name	OR22C_6
EuglossaDilemma_016357-T1	product	Odorant receptor
EuglossaDilemma_016805-T1	name	OR22C_7
EuglossaDilemma_016805-T1	product	Odorant receptor
EuglossaDilemma_016806-T1	name	OR22C_8
EuglossaDilemma_016806-T1	product	Odorant receptor
EuglossaDilemma_000103-T1	name	OR27_1
EuglossaDilemma_000103-T1	product	Odorant receptor
EuglossaDilemma_000104-T1	name	OR27_2
EuglossaDilemma_000104-T1	product	Odorant receptor
EuglossaDilemma_000105-T1	name	OR28
EuglossaDilemma_000105-T1	product	Odorant receptor
EuglossaDilemma_000110-T1	name	OR35
EuglossaDilemma_000110-T1	product	Odorant receptor
EuglossaDilemma_005774-T1	name	OR47A
EuglossaDilemma_005774-T1	product	odorant receptor
EuglossaDilemma_004499-T1	name	OR49B_1
EuglossaDilemma_004499-T1	product	Odorant receptor
EuglossaDilemma_004500-T1	name	OR49B_2
EuglossaDilemma_004500-T1	product	Odorant receptor
EuglossaDilemma_004501-T1	name	OR49B_3
EuglossaDilemma_004501-T1	product	Odorant receptor
EuglossaDilemma_004502-T1	name	OR49B_4
EuglossaDilemma_004502-T1	product	Odorant receptor
EuglossaDilemma_004503-T1	name	OR49B_5
EuglossaDilemma_004503-T1	product	Odorant receptor
EuglossaDilemma_004504-T1	name	OR49B_6
EuglossaDilemma_004504-T1	product	Odorant receptor
EuglossaDilemma_004505-T1	name	OR49B_7
EuglossaDilemma_004505-T1	product	Odorant receptor
EuglossaDilemma_004508-T1	name	OR49B_8
EuglossaDilemma_004508-T1	product	Odorant receptor
EuglossaDilemma_004509-T1	name	OR49B_9
EuglossaDilemma_004509-T1	product	Odorant receptor
EuglossaDilemma_004510-T1	name	OR49B_10
EuglossaDilemma_004510-T1	product	Or49bp
EuglossaDilemma_004512-T1	name	OR49B_11
EuglossaDilemma_004512-T1	product	Odorant receptor
EuglossaDilemma_004513-T1	name	OR49B_12
EuglossaDilemma_004513-T1	product	Odorant receptor
EuglossaDilemma_004514-T1	name	OR49B_13
EuglossaDilemma_004514-T1	product	Odorant receptor
EuglossaDilemma_004515-T1	name	OR49B_14
EuglossaDilemma_004515-T1	product	Odorant receptor
EuglossaDilemma_004516-T1	name	OR49B_15
EuglossaDilemma_004516-T1	product	Odorant receptor
EuglossaDilemma_004521-T1	name	OR49B_16
EuglossaDilemma_004521-T1	product	Odorant receptor
EuglossaDilemma_004522-T1	name	OR49B_17
EuglossaDilemma_004522-T1	product	Odorant receptor
EuglossaDilemma_004524-T1	name	OR49B_18
EuglossaDilemma_004524-T1	product	Odorant receptor
EuglossaDilemma_017346-T1	name	OR49B_19
EuglossaDilemma_017346-T1	product	Odorant receptor
EuglossaDilemma_000115-T1	name	OR67A_1
EuglossaDilemma_000115-T1	product	Odorant receptor
EuglossaDilemma_000117-T1	name	OR67A_2
EuglossaDilemma_000117-T1	product	Odorant receptor
EuglossaDilemma_000119-T1	name	OR67A_3
EuglossaDilemma_000119-T1	product	Odorant receptor
EuglossaDilemma_000096-T1	name	OR85C_1
EuglossaDilemma_000096-T1	product	Odorant receptor
EuglossaDilemma_012408-T1	name	OR85C_2
EuglossaDilemma_012408-T1	product	Odorant receptor
EuglossaDilemma_016356-T1	name	OR96
EuglossaDilemma_016356-T1	product	Odorant receptor
EuglossaDilemma_005142-T1	name	ORB2
EuglossaDilemma_005142-T1	product	p21-activated kinase 1
EuglossaDilemma_012448-T1	name	ORC1_1
EuglossaDilemma_012448-T1	product	Origin recognition complex, subunit 1
EuglossaDilemma_017503-T1	name	ORC1_2
EuglossaDilemma_017503-T1	product	Origin recognition complex, subunit 1
EuglossaDilemma_013165-T1	name	ORC2
EuglossaDilemma_013165-T1	product	Origin recognition complex subunit 2
EuglossaDilemma_007676-T1	name	ORC4
EuglossaDilemma_007676-T1	product	origin recognition complex subunit 4
EuglossaDilemma_012192-T1	name	OSI7
EuglossaDilemma_012192-T1	product	Protein of unknown function (DUF1676)
EuglossaDilemma_012193-T1	name	OSI8
EuglossaDilemma_012193-T1	product	Protein of unknown function (DUF1676)
EuglossaDilemma_012194-T1	name	OSI9
EuglossaDilemma_012194-T1	product	Protein of unknown function (DUF1676)
EuglossaDilemma_012205-T1	name	OSI17
EuglossaDilemma_012205-T1	product	Protein of unknown function (DUF1676)
EuglossaDilemma_012206-T1	name	OSI18
EuglossaDilemma_012206-T1	product	Protein of unknown function (DUF1676)
EuglossaDilemma_012207-T1	name	OSI19
EuglossaDilemma_012207-T1	product	Protein of unknown function (DUF1676)
EuglossaDilemma_012208-T1	name	OSI20
EuglossaDilemma_012208-T1	product
EuglossaDilemma_008844-T1	name	OSI23
EuglossaDilemma_008844-T1	product	Protein of unknown function (DUF1676)
EuglossaDilemma_008842-T1	name	OSM-1
EuglossaDilemma_008842-T1	product	Intraflagellar transport protein osm-1
EuglossaDilemma_008559-T1	name	OTD1
EuglossaDilemma_008559-T1	product	Orthodenticle 1
EuglossaDilemma_000075-T1	name	OTOP3
EuglossaDilemma_000075-T1	product	Otopetrin
EuglossaDilemma_009467-T1	name	OXA1L
EuglossaDilemma_009467-T1	product	Mitochondrial inner membrane protein oxa1l
EuglossaDilemma_000664-T1	name	OXR1
EuglossaDilemma_000664-T1	product	oxidation resistance protein 1
EuglossaDilemma_011390-T1	name	P16ARC
EuglossaDilemma_011390-T1	product	Actin- protein 2/3 complex subunit 5
EuglossaDilemma_003247-T1	name	P38B
EuglossaDilemma_003247-T1	product	Mitogen-activated protein kinase 14B
EuglossaDilemma_012175-T1	name	P53
EuglossaDilemma_012175-T1	product	p53 DNA-binding domain
EuglossaDilemma_003828-T1	name	P58IPK
EuglossaDilemma_003828-T1	product	DnaJ sub C member 3
EuglossaDilemma_005402-T1	name	PABP2
EuglossaDilemma_005402-T1	product	Polyadenylate-binding protein 2
EuglossaDilemma_012313-T1	name	PAIP2
EuglossaDilemma_012313-T1	product	Ataxin-2 C-terminal region
EuglossaDilemma_007058-T1	name	PAK3
EuglossaDilemma_007058-T1	product	Serine/threonine-protein kinase PAK 3
EuglossaDilemma_005858-T1	name	PAN3
EuglossaDilemma_005858-T1	product	PAB-dependent poly(A)-specific ribonuclease subunit 3
EuglossaDilemma_012331-T1	name	PANK1
EuglossaDilemma_012331-T1	product	Pantothenate kinase 1
EuglossaDilemma_010790-T1	name	PANK4
EuglossaDilemma_010790-T1	product	Pantothenate kinase 4
EuglossaDilemma_008671-T1	name	PAR-1_1
EuglossaDilemma_008671-T1	product	Serine/threonine-protein kinase par-1
EuglossaDilemma_017519-T1	name	PAR-1_2
EuglossaDilemma_017519-T1	product	Serine/threonine-protein kinase par-1
EuglossaDilemma_012738-T1	name	PAR-6
EuglossaDilemma_012738-T1	product	PB1
EuglossaDilemma_010321-T1	name	PAST1
EuglossaDilemma_010321-T1	product	Dynamin
EuglossaDilemma_009066-T1	name	PAT1
EuglossaDilemma_009066-T1	product	DNA topoisomerase 2-associated protein pat1
EuglossaDilemma_007574-T1	name	PCDP1
EuglossaDilemma_007574-T1	product	Cilia- and flagella-associated protein 221
EuglossaDilemma_005435-T1	name	PCID2
EuglossaDilemma_005435-T1	product	PCI domain-containing protein 2
EuglossaDilemma_003617-T1	name	PCMT1
EuglossaDilemma_003617-T1	product	Protein-L-isoaspartate(D-aspartate) O-methyltransferase
EuglossaDilemma_001411-T1	name	PCYOX1L
EuglossaDilemma_001411-T1	product	Prenylcysteine oxidase-like
EuglossaDilemma_001015-T1	name	PDE1C
EuglossaDilemma_001015-T1	product	Calcium/calmodulin-dependent 3',5'-cyclic nucleotide phosphodiesterase 1C
EuglossaDilemma_007081-T1	name	PDE2A
EuglossaDilemma_007081-T1	product	cGMP-dependent 3',5'-cyclic phosphodiesterase
EuglossaDilemma_013616-T1	name	PDM3_1
EuglossaDilemma_013616-T1	product	POU
EuglossaDilemma_013619-T1	name	PDM3_2
EuglossaDilemma_013619-T1	product	POU
EuglossaDilemma_004827-T1	name	PDP1
EuglossaDilemma_004827-T1	product	[Pyruvate dehydrogenase [acetyl-transferring]]-phosphatase 1, mitochondrial
EuglossaDilemma_001395-T1	name	PEN-2
EuglossaDilemma_001395-T1	product	Gamma-secretase subunit pen-2
EuglossaDilemma_007493-T1	name	PEX16
EuglossaDilemma_007493-T1	product	Peroxisomal membrane protein pex16
EuglossaDilemma_011201-T1	name	PGANT3
EuglossaDilemma_011201-T1	product	Glycosyl transferase 2
EuglossaDilemma_017665-T1	name	PGBD4_1
EuglossaDilemma_017665-T1	product	PiggyBac transposable element-derived 4
EuglossaDilemma_017666-T1	name	PGBD4_2
EuglossaDilemma_017666-T1	product	PiggyBac transposable element-derived 4
EuglossaDilemma_017670-T1	name	PGBD4_3
EuglossaDilemma_017670-T1	product	PiggyBac transposable element-derived 4
EuglossaDilemma_017669-T1	name	PGBD5
EuglossaDilemma_017669-T1	product	PiggyBac transposable element-derived protein 5
EuglossaDilemma_011680-T1	name	PGLYM78
EuglossaDilemma_011680-T1	product	PGAM
EuglossaDilemma_012022-T1	name	PGM1_1
EuglossaDilemma_012022-T1	product	Phosphoglucomutase-1
EuglossaDilemma_012023-T1	name	PGM1_2
EuglossaDilemma_012023-T1	product	Phosphoglucomutase-1
[truncated: 1,200 more rows]
