# Supplementary material for: Prevalent bee venom genes evolved before the aculeate stinger and eusociality
Source: BMC Biol. 2023 Oct 23;21:229. doi: 10.1186/s12915-023-01656-5 (PMC10591384; doi:10.1186/s12915-023-01656-5)
Supplement: Supplementary file 38 — Additional file 38. Genome annotation of Euglossa dilemma. [file 12915_2023_1656_MOESM38_ESM.zip › Euglossa_dilemma.annotation.funannotate181.with.RNAseq.Oct2020/annotations/annotations.merops.txt]

EuglossaDilemma_000123-T1	note	MEROPS:MER0226346
EuglossaDilemma_000128-T1	note	MEROPS:MER0015112
EuglossaDilemma_000129-T1	note	MEROPS:MER0015112
EuglossaDilemma_000164-T1	note	MEROPS:MER0000211
EuglossaDilemma_000218-T1	note	MEROPS:MER0037853
EuglossaDilemma_000308-T1	note	MEROPS:MER0011369
EuglossaDilemma_000320-T1	note	MEROPS:MER0163268
EuglossaDilemma_000325-T1	note	MEROPS:MER0020813
EuglossaDilemma_000331-T1	note	MEROPS:MER0287029
EuglossaDilemma_000344-T1	note	MEROPS:MER0003094
EuglossaDilemma_000400-T1	note	MEROPS:MER0023838
EuglossaDilemma_000404-T1	note	MEROPS:MER0002667
EuglossaDilemma_000411-T1	note	MEROPS:MER0038083
EuglossaDilemma_000583-T1	note	MEROPS:MER0011169
EuglossaDilemma_000593-T1	note	MEROPS:MER0112830
EuglossaDilemma_000640-T1	note	MEROPS:MER0011323
EuglossaDilemma_000650-T1	note	MEROPS:MER0004988
EuglossaDilemma_000657-T1	note	MEROPS:MER0000867
EuglossaDilemma_000726-T1	note	MEROPS:MER0014065
EuglossaDilemma_000766-T1	note	MEROPS:MER0018621
EuglossaDilemma_000897-T1	note	MEROPS:MER0002746
EuglossaDilemma_000930-T1	note	MEROPS:MER0160094
EuglossaDilemma_000955-T1	note	MEROPS:MER0161594
EuglossaDilemma_000976-T1	note	MEROPS:MER0924172
EuglossaDilemma_000995-T1	note	MEROPS:MER0213608
EuglossaDilemma_001049-T1	note	MEROPS:MER0042914
EuglossaDilemma_001119-T1	note	MEROPS:MER0171760
EuglossaDilemma_001140-T1	note	MEROPS:MER0011182
EuglossaDilemma_001143-T1	note	MEROPS:MER0000551
EuglossaDilemma_001145-T1	note	MEROPS:MER0037840
EuglossaDilemma_001150-T1	note	MEROPS:MER0002496
EuglossaDilemma_001233-T1	note	MEROPS:MER0005406
EuglossaDilemma_001235-T1	note	MEROPS:MER0026495
EuglossaDilemma_001256-T1	note	MEROPS:MER0011441
EuglossaDilemma_001264-T1	note	MEROPS:MER0011348
EuglossaDilemma_001301-T1	note	MEROPS:MER0011231
EuglossaDilemma_001312-T1	note	MEROPS:MER0019708
EuglossaDilemma_001351-T1	note	MEROPS:MER0122119
EuglossaDilemma_001458-T1	note	MEROPS:MER0018452
EuglossaDilemma_001520-T1	note	MEROPS:MER0001795
EuglossaDilemma_001521-T1	note	MEROPS:MER0033268
EuglossaDilemma_001648-T1	note	MEROPS:MER0011159
EuglossaDilemma_001649-T1	note	MEROPS:MER0011159
EuglossaDilemma_001661-T1	note	MEROPS:MER0018440
EuglossaDilemma_001667-T1	note	MEROPS:MER0005227
EuglossaDilemma_001668-T1	note	MEROPS:MER0005227
EuglossaDilemma_001669-T1	note	MEROPS:MER0005227
EuglossaDilemma_001696-T1	note	MEROPS:MER0004015
EuglossaDilemma_001785-T1	note	MEROPS:MER0064621
EuglossaDilemma_001817-T1	note	MEROPS:MER0028714
EuglossaDilemma_001818-T1	note	MEROPS:MER0013406
EuglossaDilemma_001832-T1	note	MEROPS:MER0033235
EuglossaDilemma_001834-T1	note	MEROPS:MER0004321
EuglossaDilemma_001846-T1	note	MEROPS:MER0002801
EuglossaDilemma_001847-T1	note	MEROPS:MER0002801
EuglossaDilemma_001938-T1	note	MEROPS:MER0010992
EuglossaDilemma_001957-T1	note	MEROPS:MER0012131
EuglossaDilemma_001986-T1	note	MEROPS:MER0018608
EuglossaDilemma_002002-T1	note	MEROPS:MER0011141
EuglossaDilemma_002002-T2	note	MEROPS:MER0011141
EuglossaDilemma_002051-T1	note	MEROPS:MER0029824
EuglossaDilemma_002059-T1	note	MEROPS:MER0003544
EuglossaDilemma_002113-T1	note	MEROPS:MER0060642
EuglossaDilemma_002159-T1	note	MEROPS:MER0000495
EuglossaDilemma_002165-T1	note	MEROPS:MER0033184
EuglossaDilemma_002219-T1	note	MEROPS:MER0005539
EuglossaDilemma_002287-T1	note	MEROPS:MER0001690
EuglossaDilemma_002327-T1	note	MEROPS:MER0017840
EuglossaDilemma_002426-T1	note	MEROPS:MER0004566
EuglossaDilemma_002507-T1	note	MEROPS:MER0011167
EuglossaDilemma_002509-T1	note	MEROPS:MER0016598
EuglossaDilemma_002511-T1	note	MEROPS:MER0011233
EuglossaDilemma_002512-T1	note	MEROPS:MER0016598
EuglossaDilemma_002574-T1	note	MEROPS:MER0022791
EuglossaDilemma_002635-T1	note	MEROPS:MER0011422
EuglossaDilemma_002637-T1	note	MEROPS:MER0002988
EuglossaDilemma_002743-T1	note	MEROPS:MER0011159
EuglossaDilemma_002888-T1	note	MEROPS:MER0002801
EuglossaDilemma_002952-T1	note	MEROPS:MER0002211
EuglossaDilemma_002975-T1	note	MEROPS:MER0033280
EuglossaDilemma_002981-T1	note	MEROPS:MER0033235
EuglossaDilemma_002986-T1	note	MEROPS:MER0033232
EuglossaDilemma_003030-T1	note	MEROPS:MER0013775
EuglossaDilemma_003041-T1	note	MEROPS:MER0019073
EuglossaDilemma_003089-T1	note	MEROPS:MER0029052
EuglossaDilemma_003150-T1	note	MEROPS:MER0117323
EuglossaDilemma_003154-T1	note	MEROPS:MER0021736
EuglossaDilemma_003175-T1	note	MEROPS:MER0011483
EuglossaDilemma_003207-T1	note	MEROPS:MER0001706
EuglossaDilemma_003242-T1	note	MEROPS:MER0029965
EuglossaDilemma_003250-T1	note	MEROPS:MER0044627
EuglossaDilemma_003268-T1	note	MEROPS:MER0011383
EuglossaDilemma_003275-T1	note	MEROPS:MER0116559
EuglossaDilemma_003302-T1	note	MEROPS:MER0437468
EuglossaDilemma_003323-T1	note	MEROPS:MER0014644
EuglossaDilemma_003381-T1	note	MEROPS:MER0047699
EuglossaDilemma_003437-T1	note	MEROPS:MER0016592
EuglossaDilemma_003442-T1	note	MEROPS:MER0016137
EuglossaDilemma_003466-T1	note	MEROPS:MER0033259
EuglossaDilemma_003536-T1	note	MEROPS:MER0018537
EuglossaDilemma_003605-T1	note	MEROPS:MER0106633
EuglossaDilemma_003622-T1	note	MEROPS:MER0011493
EuglossaDilemma_003754-T1	note	MEROPS:MER0064643
EuglossaDilemma_003758-T1	note	MEROPS:MER0033174
EuglossaDilemma_003759-T1	note	MEROPS:MER0012158
EuglossaDilemma_003831-T1	note	MEROPS:MER0033220
EuglossaDilemma_003864-T1	note	MEROPS:MER0031325
EuglossaDilemma_003940-T1	note	MEROPS:MER0027244
EuglossaDilemma_003943-T1	note	MEROPS:MER0027244
EuglossaDilemma_003948-T1	note	MEROPS:MER0011490
EuglossaDilemma_004024-T1	note	MEROPS:MER0037714
EuglossaDilemma_004197-T1	note	MEROPS:MER0011819
EuglossaDilemma_004201-T1	note	MEROPS:MER0011819
EuglossaDilemma_004385-T1	note	MEROPS:MER0024969
EuglossaDilemma_004406-T1	note	MEROPS:MER0022005
EuglossaDilemma_004451-T1	note	MEROPS:MER0011440
EuglossaDilemma_004452-T1	note	MEROPS:MER0019759
EuglossaDilemma_004453-T1	note	MEROPS:MER0019759
EuglossaDilemma_004454-T1	note	MEROPS:MER0011183
EuglossaDilemma_004455-T1	note	MEROPS:MER0011440
EuglossaDilemma_004456-T1	note	MEROPS:MER0004243
EuglossaDilemma_004533-T1	note	MEROPS:MER0046821
EuglossaDilemma_004534-T1	note	MEROPS:MER0002345
EuglossaDilemma_004642-T1	note	MEROPS:MER0018473
EuglossaDilemma_004677-T1	note	MEROPS:MER0030934
EuglossaDilemma_004775-T1	note	MEROPS:MER0021886
EuglossaDilemma_004841-T1	note	MEROPS:MER0000408
EuglossaDilemma_004902-T1	note	MEROPS:MER0011253
EuglossaDilemma_004917-T1	note	MEROPS:MER0000373
EuglossaDilemma_004917-T2	note	MEROPS:MER0000373
EuglossaDilemma_004977-T1	note	MEROPS:MER0004528
EuglossaDilemma_005008-T1	note	MEROPS:MER0033226
EuglossaDilemma_005018-T1	note	MEROPS:MER0086098
EuglossaDilemma_005090-T1	note	MEROPS:MER0064620
EuglossaDilemma_005155-T1	note	MEROPS:MER0011413
EuglossaDilemma_005167-T1	note	MEROPS:MER0000550
EuglossaDilemma_005170-T1	note	MEROPS:MER0034730
EuglossaDilemma_005171-T1	note	MEROPS:MER0045467
EuglossaDilemma_005174-T1	note	MEROPS:MER0033291
EuglossaDilemma_005201-T1	note	MEROPS:MER0029824
EuglossaDilemma_005202-T1	note	MEROPS:MER0029824
EuglossaDilemma_005203-T1	note	MEROPS:MER0029824
EuglossaDilemma_005222-T1	note	MEROPS:MER0038626
EuglossaDilemma_005249-T1	note	MEROPS:MER0001728
EuglossaDilemma_005268-T1	note	MEROPS:MER0002331
EuglossaDilemma_005353-T1	note	MEROPS:MER0016159
EuglossaDilemma_005409-T1	note	MEROPS:MER0099998
EuglossaDilemma_005410-T1	note	MEROPS:MER0099998
EuglossaDilemma_005528-T1	note	MEROPS:MER0074638
EuglossaDilemma_005533-T1	note	MEROPS:MER0018285
EuglossaDilemma_005570-T1	note	MEROPS:MER0017367
EuglossaDilemma_005575-T1	note	MEROPS:MER0002945
EuglossaDilemma_005589-T1	note	MEROPS:MER0000446
EuglossaDilemma_005687-T1	note	MEROPS:MER0000432
EuglossaDilemma_005728-T1	note	MEROPS:MER0041174
EuglossaDilemma_005742-T1	note	MEROPS:MER1251407
EuglossaDilemma_005777-T1	note	MEROPS:MER0000553
EuglossaDilemma_005784-T1	note	MEROPS:MER0001503
EuglossaDilemma_005869-T1	note	MEROPS:MER0011224
EuglossaDilemma_005875-T1	note	MEROPS:MER0033188
EuglossaDilemma_005961-T1	note	MEROPS:MER0003083
EuglossaDilemma_006078-T1	note	MEROPS:MER0030317
EuglossaDilemma_006140-T1	note	MEROPS:MER0011259
EuglossaDilemma_006210-T1	note	MEROPS:MER0011311
EuglossaDilemma_006211-T1	note	MEROPS:MER0011312
EuglossaDilemma_006217-T1	note	MEROPS:MER0000840
EuglossaDilemma_006218-T1	note	MEROPS:MER0026494
EuglossaDilemma_006233-T1	note	MEROPS:MER0018588
EuglossaDilemma_006270-T1	note	MEROPS:MER0011422
EuglossaDilemma_006332-T1	note	MEROPS:MER0013562
EuglossaDilemma_006408-T1	note	MEROPS:MER0000554
EuglossaDilemma_006442-T1	note	MEROPS:MER0047611
EuglossaDilemma_006493-T1	note	MEROPS:MER0000057
EuglossaDilemma_006494-T1	note	MEROPS:MER0000041
EuglossaDilemma_006495-T1	note	MEROPS:MER0016584
EuglossaDilemma_006545-T1	note	MEROPS:MER0001207
EuglossaDilemma_006611-T1	note	MEROPS:MER0011343
EuglossaDilemma_006636-T1	note	MEROPS:MER0033274
EuglossaDilemma_006718-T1	note	MEROPS:MER0011314
EuglossaDilemma_006851-T1	note	MEROPS:MER0029042
EuglossaDilemma_006864-T1	note	MEROPS:MER0019325
EuglossaDilemma_006918-T1	note	MEROPS:MER0000392
EuglossaDilemma_006919-T1	note	MEROPS:MER0199690
EuglossaDilemma_006927-T1	note	MEROPS:MER0026493
EuglossaDilemma_006962-T1	note	MEROPS:MER0033235
EuglossaDilemma_006965-T1	note	MEROPS:MER0033232
EuglossaDilemma_007036-T1	note	MEROPS:MER0060310
EuglossaDilemma_007052-T1	note	MEROPS:MER0005894
EuglossaDilemma_007054-T1	note	MEROPS:MER0005894
EuglossaDilemma_007056-T1	note	MEROPS:MER0011152
EuglossaDilemma_007126-T1	note	MEROPS:MER0031614
EuglossaDilemma_007127-T1	note	MEROPS:MER0031614
EuglossaDilemma_007473-T1	note	MEROPS:MER0030040
EuglossaDilemma_007517-T1	note	MEROPS:MER0192051
EuglossaDilemma_007522-T1	note	MEROPS:MER0000911
EuglossaDilemma_007554-T1	note	MEROPS:MER1108685
EuglossaDilemma_007555-T1	note	MEROPS:MER1108685
EuglossaDilemma_007556-T1	note	MEROPS:MER0020503
EuglossaDilemma_007657-T1	note	MEROPS:MER0011497
EuglossaDilemma_007661-T1	note	MEROPS:MER0001710
EuglossaDilemma_007685-T1	note	MEROPS:MER0013589
EuglossaDilemma_007686-T1	note	MEROPS:MER0001711
EuglossaDilemma_007687-T1	note	MEROPS:MER0013589
EuglossaDilemma_007688-T1	note	MEROPS:MER0001711
EuglossaDilemma_007702-T1	note	MEROPS:MER0002301
EuglossaDilemma_007703-T1	note	MEROPS:MER0001342
EuglossaDilemma_007719-T1	note	MEROPS:MER0014768
EuglossaDilemma_007729-T1	note	MEROPS:MER0005528
EuglossaDilemma_007758-T1	note	MEROPS:MER0019831
EuglossaDilemma_007761-T1	note	MEROPS:MER0142407
EuglossaDilemma_007892-T1	note	MEROPS:MER0001645
EuglossaDilemma_007912-T1	note	MEROPS:MER0027634
EuglossaDilemma_007918-T1	note	MEROPS:MER0002801
EuglossaDilemma_007919-T1	note	MEROPS:MER0002801
EuglossaDilemma_007955-T1	note	MEROPS:MER0043201
EuglossaDilemma_007998-T1	note	MEROPS:MER0029824
EuglossaDilemma_008084-T1	note	MEROPS:MER0033235
EuglossaDilemma_008108-T1	note	MEROPS:MER0011369
EuglossaDilemma_008201-T1	note	MEROPS:MER0011221
EuglossaDilemma_008256-T1	note	MEROPS:MER0168391
EuglossaDilemma_008271-T1	note	MEROPS:MER0031558
EuglossaDilemma_008304-T1	note	MEROPS:MER0047593
EuglossaDilemma_008403-T1	note	MEROPS:MER0033178
EuglossaDilemma_008467-T1	note	MEROPS:MER0033179
EuglossaDilemma_008472-T1	note	MEROPS:MER0033179
EuglossaDilemma_008496-T1	note	MEROPS:MER0003543
EuglossaDilemma_008562-T1	note	MEROPS:MER0011513
EuglossaDilemma_008594-T1	note	MEROPS:MER0011263
EuglossaDilemma_008649-T1	note	MEROPS:MER0020171
EuglossaDilemma_008651-T1	note	MEROPS:MER0018621
EuglossaDilemma_008675-T1	note	MEROPS:MER0011032
EuglossaDilemma_008679-T1	note	MEROPS:MER0018869
EuglossaDilemma_008763-T1	note	MEROPS:MER0090510
EuglossaDilemma_008764-T1	note	MEROPS:MER0000057
EuglossaDilemma_008765-T1	note	MEROPS:MER0000057
EuglossaDilemma_008766-T1	note	MEROPS:MER0000057
EuglossaDilemma_008887-T1	note	MEROPS:MER0053242
EuglossaDilemma_008890-T1	note	MEROPS:MER0005244
EuglossaDilemma_008898-T1	note	MEROPS:MER0002481
EuglossaDilemma_008936-T1	note	MEROPS:MER0005987
EuglossaDilemma_008996-T1	note	MEROPS:MER0006087
EuglossaDilemma_009003-T1	note	MEROPS:MER0033198
EuglossaDilemma_009034-T1	note	MEROPS:MER0002676
EuglossaDilemma_009035-T1	note	MEROPS:MER0019701
EuglossaDilemma_009057-T1	note	MEROPS:MER0123606
EuglossaDilemma_009091-T1	note	MEROPS:MER0030133
EuglossaDilemma_009113-T1	note	MEROPS:MER0033236
EuglossaDilemma_009132-T1	note	MEROPS:MER0011778
EuglossaDilemma_009257-T1	note	MEROPS:MER0013563
EuglossaDilemma_009285-T1	note	MEROPS:MER0011474
EuglossaDilemma_009354-T1	note	MEROPS:MER0030092
EuglossaDilemma_009388-T1	note	MEROPS:MER0011305
EuglossaDilemma_009391-T1	note	MEROPS:MER0005987
EuglossaDilemma_009414-T1	note	MEROPS:MER0001056
EuglossaDilemma_009437-T1	note	MEROPS:MER0004373
EuglossaDilemma_009484-T1	note	MEROPS:MER0003201
EuglossaDilemma_009546-T1	note	MEROPS:MER0033227
EuglossaDilemma_009579-T1	note	MEROPS:MER0209764
EuglossaDilemma_009685-T1	note	MEROPS:MER0002477
EuglossaDilemma_009688-T1	note	MEROPS:MER0020511
EuglossaDilemma_009748-T1	note	MEROPS:MER0004834
EuglossaDilemma_009757-T1	note	MEROPS:MER0142516
EuglossaDilemma_009855-T1	note	MEROPS:MER0015095
EuglossaDilemma_009869-T1	note	MEROPS:MER0024828
EuglossaDilemma_009936-T1	note	MEROPS:MER0011236
EuglossaDilemma_010000-T1	note	MEROPS:MER0011484
EuglossaDilemma_010013-T1	note	MEROPS:MER0011510
EuglossaDilemma_010173-T1	note	MEROPS:MER0209507
EuglossaDilemma_010198-T1	note	MEROPS:MER0029792
EuglossaDilemma_010226-T1	note	MEROPS:MER0030137
EuglossaDilemma_010281-T1	note	MEROPS:MER0016358
EuglossaDilemma_010351-T1	note	MEROPS:MER0004372
EuglossaDilemma_010352-T1	note	MEROPS:MER0011215
EuglossaDilemma_010362-T1	note	MEROPS:MER0924172
EuglossaDilemma_010375-T1	note	MEROPS:MER0000246
EuglossaDilemma_010376-T1	note	MEROPS:MER0161524
EuglossaDilemma_010414-T1	note	MEROPS:MER0011350
EuglossaDilemma_010421-T1	note	MEROPS:MER0002066
EuglossaDilemma_010434-T1	note	MEROPS:MER0011300
EuglossaDilemma_010455-T1	note	MEROPS:MER0023038
EuglossaDilemma_010519-T1	note	MEROPS:MER0004113
EuglossaDilemma_010522-T1	note	MEROPS:MER0011159
EuglossaDilemma_010551-T1	note	MEROPS:MER0004246
EuglossaDilemma_010569-T1	note	MEROPS:MER0200434
EuglossaDilemma_010730-T1	note	MEROPS:MER0002023
EuglossaDilemma_010755-T1	note	MEROPS:MER0001156
EuglossaDilemma_010874-T1	note	MEROPS:MER0324016
EuglossaDilemma_010875-T1	note	MEROPS:MER0187565
EuglossaDilemma_010880-T1	note	MEROPS:MER0018696
EuglossaDilemma_010943-T1	note	MEROPS:MER0042827
EuglossaDilemma_010947-T1	note	MEROPS:MER0023251
EuglossaDilemma_010950-T1	note	MEROPS:MER0011509
EuglossaDilemma_010998-T1	note	MEROPS:MER1054487
EuglossaDilemma_011005-T1	note	MEROPS:MER0079232
EuglossaDilemma_011013-T1	note	MEROPS:MER0013463
EuglossaDilemma_011015-T1	note	MEROPS:MER0003314
EuglossaDilemma_011260-T1	note	MEROPS:MER0044350
EuglossaDilemma_011365-T1	note	MEROPS:MER0021890
EuglossaDilemma_011586-T1	note	MEROPS:MER0011193
EuglossaDilemma_011589-T1	note	MEROPS:MER0043201
EuglossaDilemma_011591-T1	note	MEROPS:MER0043201
EuglossaDilemma_011592-T1	note	MEROPS:MER0043201
EuglossaDilemma_011593-T1	note	MEROPS:MER0043201
EuglossaDilemma_011608-T1	note	MEROPS:MER0005513
EuglossaDilemma_011673-T1	note	MEROPS:MER0033291
EuglossaDilemma_011701-T1	note	MEROPS:MER0011183
EuglossaDilemma_011846-T1	note	MEROPS:MER0209764
EuglossaDilemma_011872-T1	note	MEROPS:MER0004959
EuglossaDilemma_011874-T1	note	MEROPS:MER0014694
EuglossaDilemma_012032-T1	note	MEROPS:MER0016970
EuglossaDilemma_012065-T1	note	MEROPS:MER0011375
EuglossaDilemma_012114-T1	note	MEROPS:MER0030164
EuglossaDilemma_012118-T1	note	MEROPS:MER0001235
EuglossaDilemma_012130-T1	note	MEROPS:MER0161504
EuglossaDilemma_012131-T1	note	MEROPS:MER0161504
EuglossaDilemma_012132-T1	note	MEROPS:MER0161504
EuglossaDilemma_012210-T1	note	MEROPS:MER0079520
EuglossaDilemma_012224-T1	note	MEROPS:MER0000247
EuglossaDilemma_012225-T1	note	MEROPS:MER0018841
EuglossaDilemma_012268-T1	note	MEROPS:MER0001019
EuglossaDilemma_012272-T1	note	MEROPS:MER0001019
EuglossaDilemma_012274-T1	note	MEROPS:MER0000020
EuglossaDilemma_012282-T1	note	MEROPS:MER0018068
EuglossaDilemma_012336-T1	note	MEROPS:MER0004321
EuglossaDilemma_012364-T1	note	MEROPS:MER0011441
EuglossaDilemma_012420-T1	note	MEROPS:MER0011376
EuglossaDilemma_012458-T1	note	MEROPS:MER0000057
EuglossaDilemma_012460-T1	note	MEROPS:MER0000057
EuglossaDilemma_012461-T1	note	MEROPS:MER0000057
EuglossaDilemma_012487-T1	note	MEROPS:MER0011091
EuglossaDilemma_012496-T1	note	MEROPS:MER0037142
EuglossaDilemma_012504-T1	note	MEROPS:MER0029866
EuglossaDilemma_012505-T1	note	MEROPS:MER0029866
EuglossaDilemma_012526-T1	note	MEROPS:MER0019063
EuglossaDilemma_012586-T1	note	MEROPS:MER0014770
EuglossaDilemma_012617-T1	note	MEROPS:MER0003299
EuglossaDilemma_012627-T1	note	MEROPS:MER0016969
EuglossaDilemma_012628-T1	note	MEROPS:MER0011012
EuglossaDilemma_012658-T1	note	MEROPS:MER0209764
EuglossaDilemma_012673-T1	note	MEROPS:MER0046076
EuglossaDilemma_012675-T1	note	MEROPS:MER0046076
EuglossaDilemma_012686-T1	note	MEROPS:MER0011030
EuglossaDilemma_012737-T1	note	MEROPS:MER0002708
EuglossaDilemma_012756-T1	note	MEROPS:MER0033254
EuglossaDilemma_012830-T1	note	MEROPS:MER0000207
EuglossaDilemma_012892-T1	note	MEROPS:MER0011730
EuglossaDilemma_012981-T1	note	MEROPS:MER0020206
EuglossaDilemma_013033-T1	note	MEROPS:MER0003093
EuglossaDilemma_013043-T1	note	MEROPS:MER0209764
EuglossaDilemma_013093-T1	note	MEROPS:MER0001248
EuglossaDilemma_013169-T1	note	MEROPS:MER0029824
EuglossaDilemma_013194-T1	note	MEROPS:MER0023512
EuglossaDilemma_013195-T1	note	MEROPS:MER0023251
EuglossaDilemma_013215-T1	note	MEROPS:MER0011183
EuglossaDilemma_013224-T1	note	MEROPS:MER0011499
EuglossaDilemma_013226-T1	note	MEROPS:MER0005247
EuglossaDilemma_013236-T1	note	MEROPS:MER0003918
EuglossaDilemma_013243-T1	note	MEROPS:MER0022427
EuglossaDilemma_013245-T1	note	MEROPS:MER0060647
EuglossaDilemma_013247-T1	note	MEROPS:MER0005767
EuglossaDilemma_013269-T1	note	MEROPS:MER0044889
EuglossaDilemma_013396-T1	note	MEROPS:MER0030134
EuglossaDilemma_013408-T1	note	MEROPS:MER0011501
EuglossaDilemma_013409-T1	note	MEROPS:MER0011500
EuglossaDilemma_013443-T1	note	MEROPS:MER0013406
EuglossaDilemma_013457-T1	note	MEROPS:MER0000376
EuglossaDilemma_013482-T1	note	MEROPS:MER0905212
EuglossaDilemma_013499-T1	note	MEROPS:MER0000428
EuglossaDilemma_013503-T1	note	MEROPS:MER0011155
EuglossaDilemma_013504-T1	note	MEROPS:MER0003732
EuglossaDilemma_013505-T1	note	MEROPS:MER0011319
EuglossaDilemma_013506-T1	note	MEROPS:MER0000041
EuglossaDilemma_013507-T1	note	MEROPS:MER0011155
EuglossaDilemma_013538-T1	note	MEROPS:MER0001019
EuglossaDilemma_013592-T1	note	MEROPS:MER0199690
EuglossaDilemma_013595-T1	note	MEROPS:MER0019831
EuglossaDilemma_013722-T1	note	MEROPS:MER0001778
EuglossaDilemma_013762-T1	note	MEROPS:MER0063684
EuglossaDilemma_013794-T1	note	MEROPS:MER0027244
EuglossaDilemma_013812-T1	note	MEROPS:MER0125334
EuglossaDilemma_013821-T1	note	MEROPS:MER0002646
EuglossaDilemma_013980-T1	note	MEROPS:MER0011774
EuglossaDilemma_013997-T1	note	MEROPS:MER0011422
EuglossaDilemma_014042-T1	note	MEROPS:MER0033236
EuglossaDilemma_014047-T1	note	MEROPS:MER0000030
EuglossaDilemma_014048-T1	note	MEROPS:MER0011144
EuglossaDilemma_014063-T1	note	MEROPS:MER0011179
EuglossaDilemma_014161-T1	note	MEROPS:MER0029056
EuglossaDilemma_014263-T1	note	MEROPS:MER0002878
EuglossaDilemma_014270-T1	note	MEROPS:MER0015452
EuglossaDilemma_014278-T1	note	MEROPS:MER0001084
EuglossaDilemma_014378-T1	note	MEROPS:MER0002896
EuglossaDilemma_014401-T1	note	MEROPS:MER0046574
EuglossaDilemma_014432-T1	note	MEROPS:MER0000247
EuglossaDilemma_014441-T1	note	MEROPS:MER0001778
EuglossaDilemma_014449-T1	note	MEROPS:MER0020201
EuglossaDilemma_014458-T1	note	MEROPS:MER0043126
EuglossaDilemma_014464-T1	note	MEROPS:MER0031563
EuglossaDilemma_014495-T1	note	MEROPS:MER0011730
EuglossaDilemma_014546-T1	note	MEROPS:MER0033198
EuglossaDilemma_014554-T1	note	MEROPS:MER0036115
EuglossaDilemma_014606-T1	note	MEROPS:MER0018694
EuglossaDilemma_014725-T1	note	MEROPS:MER0015270
EuglossaDilemma_014727-T1	note	MEROPS:MER0005755
EuglossaDilemma_014729-T1	note	MEROPS:MER0012158
EuglossaDilemma_014816-T1	note	MEROPS:MER0061785
EuglossaDilemma_014933-T1	note	MEROPS:MER0003352
EuglossaDilemma_015003-T1	note	MEROPS:MER0024830
EuglossaDilemma_015009-T1	note	MEROPS:MER0011730
EuglossaDilemma_015046-T1	note	MEROPS:MER0005413
EuglossaDilemma_015053-T1	note	MEROPS:MER0011411
EuglossaDilemma_015088-T1	note	MEROPS:MER0037832
EuglossaDilemma_015150-T1	note	MEROPS:MER0031610
EuglossaDilemma_015195-T1	note	MEROPS:MER0001987
EuglossaDilemma_015233-T1	note	MEROPS:MER0014776
EuglossaDilemma_015303-T1	note	MEROPS:MER0033283
EuglossaDilemma_015322-T1	note	MEROPS:MER0011259
EuglossaDilemma_015407-T1	note	MEROPS:MER0016593
EuglossaDilemma_015436-T1	note	MEROPS:MER0014649
EuglossaDilemma_015569-T1	note	MEROPS:MER0024830
EuglossaDilemma_015623-T1	note	MEROPS:MER0005100
EuglossaDilemma_015745-T1	note	MEROPS:MER0001271
EuglossaDilemma_015995-T1	note	MEROPS:MER0011343
EuglossaDilemma_016065-T1	note	MEROPS:MER0013586
EuglossaDilemma_016095-T1	note	MEROPS:MER0052595
EuglossaDilemma_016251-T1	note	MEROPS:MER0011411
EuglossaDilemma_016291-T1	note	MEROPS:MER0018047
EuglossaDilemma_016533-T1	note	MEROPS:MER0035024
EuglossaDilemma_016669-T1	note	MEROPS:MER1251407
EuglossaDilemma_016675-T1	note	MEROPS:MER0000549
EuglossaDilemma_016819-T1	note	MEROPS:MER0003352
EuglossaDilemma_016919-T1	note	MEROPS:MER0209764
EuglossaDilemma_016942-T1	note	MEROPS:MER0046821
EuglossaDilemma_017166-T1	note	MEROPS:MER0022914
EuglossaDilemma_017196-T1	note	MEROPS:MER0014768
EuglossaDilemma_017238-T1	note	MEROPS:MER0005278
EuglossaDilemma_017246-T1	note	MEROPS:MER0043126
EuglossaDilemma_017247-T1	note	MEROPS:MER0035036
EuglossaDilemma_017288-T1	note	MEROPS:MER0011819
EuglossaDilemma_017345-T1	note	MEROPS:MER0011159
EuglossaDilemma_017360-T1	note	MEROPS:MER0005755
EuglossaDilemma_017373-T1	note	MEROPS:MER1251425
EuglossaDilemma_017412-T1	note	MEROPS:MER0000557
EuglossaDilemma_017422-T1	note	MEROPS:MER0004566
EuglossaDilemma_017515-T1	note	MEROPS:MER0002003
