# Supplementary material for: Prevalent bee venom genes evolved before the aculeate stinger and eusociality
Source: BMC Biol. 2023 Oct 23;21:229. doi: 10.1186/s12915-023-01656-5 (PMC10591384; doi:10.1186/s12915-023-01656-5)
Supplement: Supplementary file 38 — Additional file 38. Genome annotation of Euglossa dilemma. [file 12915_2023_1656_MOESM38_ESM.zip › Euglossa_dilemma.annotation.funannotate181.with.RNAseq.Oct2020/annotations/pfam.filtered.txt]

EuglossaDilemma_007509-T1	PF12578	3.1e-12	0.628788
EuglossaDilemma_007609-T1	PF02872	9.6e-45	1.113924
EuglossaDilemma_007611-T1	PF02872	8e-26	1.018987
EuglossaDilemma_007138-T1	PF00001	4.3e-74	1.163498
EuglossaDilemma_007099-T1	PF00001	4.5e-24	0.714829
EuglossaDilemma_007487-T1	PF00002	4.6e-68	1.052846
EuglossaDilemma_007578-T1	PF02949	4.7e-39	0.741214
EuglossaDilemma_007359-T1	PF02949	1.5e-18	0.916933
EuglossaDilemma_007435-T1	PF08395	3.9e-19	1.018868
EuglossaDilemma_007436-T1	PF08395	9.2e-14	0.884097
EuglossaDilemma_007138-T1	PF10320	5.8e-14	1.264591
EuglossaDilemma_007099-T1	PF10328	2.2e-07	0.790076
EuglossaDilemma_007604-T1	PF00004	3.9e-06	1.075758
EuglossaDilemma_007151-T1	PF13087	4.5e-43	1.045226
EuglossaDilemma_007151-T1	PF13245	1.7e-08	1.268966
EuglossaDilemma_007151-T1	PF13604	3e-11	1.078125
EuglossaDilemma_007097-T1	PF12780	7.3e-64	0.621622
EuglossaDilemma_007489-T1	PF13906	2.7e-18	1.000000
EuglossaDilemma_007460-T1	PF00005	8.2e-48	1.160584
EuglossaDilemma_007460-T1	PF12848	7.3e-23	0.870588
EuglossaDilemma_007651-T1	PF00583	7.6e-07	0.666667
EuglossaDilemma_007579-T1	PF00022	1.1e-137	1.119481
EuglossaDilemma_007433-T1	PF01757	4.9e-13	0.764706
EuglossaDilemma_007515-T1	PF01315	1.5e-26	1.018182
EuglossaDilemma_007515-T1	PF02738	5.4e-134	0.891304
EuglossaDilemma_007508-T1	PF03155	7.7e-141	0.840909
EuglossaDilemma_007645-T1	PF00245	3.5e-121	1.057416
EuglossaDilemma_007277-T1	PF01510	2.5e-27	1.015873
EuglossaDilemma_007276-T1	PF01510	2.4e-24	1.015873
EuglossaDilemma_007501-T1	PF03256	2.1e-78	0.848649
EuglossaDilemma_007206-T1	PF12894	7.7e-17	0.597826
EuglossaDilemma_007573-T1	PF00023	3.2e-115	0.878788
EuglossaDilemma_007280-T1	PF00023	2.9e-12	1.030303
EuglossaDilemma_007573-T1	PF12796	6e-155	1.120482
EuglossaDilemma_007280-T1	PF12796	1.9e-22	0.807229
EuglossaDilemma_007573-T1	PF13606	6.4e-108	0.870968
EuglossaDilemma_007573-T1	PF13637	3e-147	0.945455
EuglossaDilemma_007280-T1	PF13637	4e-17	0.781818
EuglossaDilemma_007573-T1	PF13857	1.3e-106	0.928571
EuglossaDilemma_007280-T1	PF13857	2.7e-16	0.785714
EuglossaDilemma_007516-T1	PF07651	1.7e-83	0.949458
EuglossaDilemma_007467-T1	PF00025	2.1e-52	0.782857
EuglossaDilemma_007273-T1	PF00025	2.2e-21	0.851429
EuglossaDilemma_007303-T1	PF00025	2.3e-20	0.920000
EuglossaDilemma_007211-T1	PF00025	9.9e-16	0.834286
EuglossaDilemma_007300-T1	PF00764	1.3e-148	1.018041
EuglossaDilemma_007131-T1	PF02752	3.9e-24	0.962687
EuglossaDilemma_007288-T1	PF02752	9.7e-21	0.977612
EuglossaDilemma_007288-T1	PF00339	3.4e-28	0.945205
EuglossaDilemma_007131-T1	PF00339	7.5e-23	0.938356
EuglossaDilemma_007522-T1	PF00026	6.5e-128	1.019048
EuglossaDilemma_007473-T1	PF09668	1.7e-60	1.000000
EuglossaDilemma_007473-T1	PF13650	2.7e-10	0.966667
EuglossaDilemma_007382-T1	PF10186	1.8e-18	0.749216
EuglossaDilemma_007280-T1	PF00217	2.7e-41	0.981132
EuglossaDilemma_007280-T1	PF02807	5.4e-24	1.298507
EuglossaDilemma_007593-T1	PF00006	6.2e-65	1.028037
EuglossaDilemma_007593-T1	PF02874	2.7e-23	0.971014
EuglossaDilemma_007514-T1	PF12424	1.5e-16	0.916667
EuglossaDilemma_007218-T1	PF01426	5.6e-29	1.032787
EuglossaDilemma_007602-T1	PF01145	3.6e-27	1.022472
EuglossaDilemma_007517-T1	PF01145	9.9e-25	0.943820
EuglossaDilemma_007517-T1	PF16200	2.2e-25	0.952381
EuglossaDilemma_007209-T1	PF07289	1.2e-85	0.646707
EuglossaDilemma_007301-T1	PF17035	1.2e-28	1.000000
EuglossaDilemma_007301-T1	PF17105	6.1e-22	0.931818
EuglossaDilemma_007301-T1	PF00439	9.4e-37	0.976190
EuglossaDilemma_007506-T1	PF00651	1.2e-25	0.882883
EuglossaDilemma_007161-T1	PF00651	4.7e-22	0.819820
EuglossaDilemma_007293-T1	PF00651	3.3e-10	0.531532
EuglossaDilemma_007286-T1	PF00130	3.1e-10	0.924528
EuglossaDilemma_007384-T1	PF00168	2.6e-43	0.864078
EuglossaDilemma_007140-T1	PF00168	1.1e-24	0.893204
EuglossaDilemma_007492-T1	PF00168	1.6e-15	1.000000
EuglossaDilemma_007321-T1	PF00168	4.3e-10	0.961165
EuglossaDilemma_007266-T1	PF00028	7.7e-103	0.817204
EuglossaDilemma_007268-T1	PF00028	2.8e-32	1.000000
EuglossaDilemma_007503-T1	PF00262	1e-161	1.005405
EuglossaDilemma_007514-T1	PF13246	2.8e-19	0.934066
EuglossaDilemma_007514-T1	PF00689	9e-43	0.989011
EuglossaDilemma_007514-T1	PF00690	1.8e-18	1.000000
EuglossaDilemma_007488-T1	PF01607	1.8e-23	1.018868
EuglossaDilemma_007369-T1	PF01607	1.6e-06	0.962264
EuglossaDilemma_007128-T1	PF06244	5.8e-40	0.812500
EuglossaDilemma_007465-T1	PF01066	1e-13	1.287879
EuglossaDilemma_007396-T1	PF00307	1.5e-10	0.926606
EuglossaDilemma_007196-T1	PF00379	3.8e-09	0.811321
EuglossaDilemma_007194-T1	PF00379	2.4e-07	0.905660
EuglossaDilemma_007197-T1	PF00379	2.6e-07	0.924528
EuglossaDilemma_007193-T1	PF00379	4.8e-07	0.905660
EuglossaDilemma_007251-T1	PF09774	2.8e-13	0.712500
EuglossaDilemma_007569-T1	PF12348	7.8e-42	0.951542
EuglossaDilemma_007568-T1	PF12348	3.4e-20	0.638767
EuglossaDilemma_007591-T1	PF00637	5.7e-23	0.937063
EuglossaDilemma_007439-T1	PF00027	5.5e-22	0.988764
EuglossaDilemma_007590-T1	PF00027	4.6e-11	0.741573
EuglossaDilemma_007491-T1	PF00241	1.5e-47	0.944000
EuglossaDilemma_007148-T1	PF09813	2.1e-17	0.881188
EuglossaDilemma_007553-T1	PF05051	1.8e-23	0.937500
EuglossaDilemma_007466-T1	PF02935	1.1e-20	1.000000
EuglossaDilemma_007515-T1	PF03450	5.3e-25	1.019417
EuglossaDilemma_007497-T1	PF10147	1.1e-33	0.946078
EuglossaDilemma_007177-T1	PF08506	6.6e-163	1.002703
EuglossaDilemma_007558-T1	PF01082	3e-42	1.000000
EuglossaDilemma_007558-T1	PF03712	1.4e-53	0.980892
EuglossaDilemma_007492-T1	PF02845	8.7e-14	0.904762
EuglossaDilemma_007660-T1	PF00888	1.4e-173	1.027464
EuglossaDilemma_007660-T1	PF10557	2.6e-28	1.000000
EuglossaDilemma_007654-T1	PF03045	4.8e-21	0.833333
EuglossaDilemma_007595-T1	PF11029	5.3e-28	0.932331
EuglossaDilemma_007620-T1	PF16213	1.2e-08	0.897143
EuglossaDilemma_007395-T1	PF00383	1.9e-28	1.138614
EuglossaDilemma_007596-T1	PF00270	1.9e-52	1.142045
EuglossaDilemma_007557-T1	PF00270	9.2e-49	0.988636
EuglossaDilemma_007150-T1	PF16543	5.6e-24	0.955056
EuglossaDilemma_007250-T1	PF00701	7.2e-34	0.930796
EuglossaDilemma_007218-T1	PF00145	1.2e-53	1.352239
EuglossaDilemma_007604-T1	PF13177	1.8e-12	0.931677
EuglossaDilemma_007218-T1	PF12047	4.1e-41	0.930556
EuglossaDilemma_007558-T1	PF03351	1e-23	0.967742
EuglossaDilemma_007281-T1	PF05186	1.9e-16	0.952381
EuglossaDilemma_007619-T1	PF10034	2.9e-187	0.964885
EuglossaDilemma_007483-T1	PF06327	4.9e-12	0.563107
EuglossaDilemma_007252-T1	PF06388	1e-29	0.951613
EuglossaDilemma_007431-T1	PF06565	1.4e-79	1.019231
EuglossaDilemma_007419-T1	PF07159	8.1e-140	1.000000
EuglossaDilemma_007129-T1	PF02594	7.7e-29	0.933333
EuglossaDilemma_007130-T1	PF02594	7.7e-29	0.933333
EuglossaDilemma_007662-T1	PF08213	1.3e-09	0.878788
EuglossaDilemma_007620-T1	PF09324	4.1e-16	0.845238
EuglossaDilemma_007510-T1	PF10228	5.6e-87	1.000000
EuglossaDilemma_007282-T1	PF13904	4.6e-26	0.888446
EuglossaDilemma_007594-T1	PF05811	9.8e-38	1.007634
EuglossaDilemma_007110-T1	PF01937	1.7e-71	0.883853
EuglossaDilemma_007313-T1	PF01031	5.7e-103	0.989510
EuglossaDilemma_007313-T1	PF00350	1.2e-56	1.029762
EuglossaDilemma_007094-T1	PF03028	9.5e-20	0.547826
EuglossaDilemma_007521-T1	PF01221	1.6e-44	0.976744
EuglossaDilemma_007656-T1	PF00122	5.3e-37	1.110497
EuglossaDilemma_007514-T1	PF00122	6.8e-34	0.624309
EuglossaDilemma_007471-T1	PF00378	2.3e-94	0.984064
EuglossaDilemma_007471-T1	PF16113	5.1e-37	0.511976
EuglossaDilemma_007311-T1	PF00008	1.1e-22	0.906250
EuglossaDilemma_007306-T1	PF00008	3.9e-13	1.093750
EuglossaDilemma_007307-T1	PF00008	1.7e-10	0.968750
EuglossaDilemma_007311-T1	PF12947	5.3e-12	0.861111
EuglossaDilemma_007311-T1	PF07645	7.4e-18	0.809524
EuglossaDilemma_007307-T1	PF07645	2e-08	0.547619
EuglossaDilemma_007302-T1	PF03587	9.5e-86	0.946341
EuglossaDilemma_007176-T1	PF02990	2e-118	0.731141
EuglossaDilemma_007180-T1	PF03735	6.1e-21	0.771429
EuglossaDilemma_007516-T1	PF01417	2e-14	0.864000
EuglossaDilemma_007508-T1	PF01370	3.6e-13	0.887967
EuglossaDilemma_007077-T1	PF15002	2.4e-69	0.984772
EuglossaDilemma_007358-T1	PF00178	2.3e-35	1.024691
EuglossaDilemma_007212-T1	PF00646	2.5e-09	0.750000
EuglossaDilemma_007212-T1	PF12937	6e-11	0.770833
EuglossaDilemma_007515-T1	PF00941	4.7e-25	1.005848
EuglossaDilemma_007577-T1	PF02259	1.3e-20	0.812139
EuglossaDilemma_007577-T1	PF02260	1.8e-15	1.000000
EuglossaDilemma_007515-T1	PF00111	1.5e-08	0.820513
EuglossaDilemma_007515-T1	PF01799	3.3e-26	0.947368
EuglossaDilemma_007423-T1	PF01839	5.2e-18	0.837838
EuglossaDilemma_007580-T1	PF00041	6.3e-93	0.964706
EuglossaDilemma_007496-T1	PF00250	1.9e-27	0.886364
EuglossaDilemma_007502-T1	PF01363	4.3e-10	0.884058
EuglossaDilemma_007081-T1	PF01590	7.2e-17	1.052632
EuglossaDilemma_007081-T1	PF13185	6.4e-11	0.971014
EuglossaDilemma_007081-T1	PF13492	3.6e-10	1.085271
EuglossaDilemma_007473-T1	PF13975	9.6e-24	1.000000
EuglossaDilemma_007162-T1	PF09237	1.6e-19	0.629630
EuglossaDilemma_007161-T1	PF09237	4.2e-10	0.537037
EuglossaDilemma_007422-T1	PF00337	9.2e-36	0.985075
EuglossaDilemma_007396-T1	PF02187	2.6e-28	1.101449
EuglossaDilemma_007629-T1	PF07670	1.9e-09	0.866071
EuglossaDilemma_007472-T1	PF01408	2.5e-20	1.008333
EuglossaDilemma_007472-T1	PF02894	7.3e-21	0.904110
EuglossaDilemma_007628-T1	PF08718	1.3e-48	0.993151
EuglossaDilemma_007652-T1	PF01630	7.9e-101	0.916418
EuglossaDilemma_007659-T1	PF05351	1.5e-44	0.859873
EuglossaDilemma_007511-T1	PF03071	4.1e-157	0.891705
EuglossaDilemma_007111-T1	PF05719	1e-59	1.044335
EuglossaDilemma_007368-T1	PF01465	3.6e-09	0.954545
EuglossaDilemma_007438-T1	PF00009	1.2e-54	1.158974
EuglossaDilemma_007211-T1	PF00009	6.2e-08	0.625641
EuglossaDilemma_007438-T1	PF03144	1.6e-15	0.891892
EuglossaDilemma_007438-T1	PF03143	1.1e-33	1.000000
EuglossaDilemma_007484-T1	PF00211	4.4e-61	1.054645
EuglossaDilemma_007379-T1	PF04408	1.2e-20	0.825688
EuglossaDilemma_007568-T1	PF02985	7.7e-12	0.967742
EuglossaDilemma_007171-T1	PF02985	5.6e-08	0.935484
EuglossaDilemma_007311-T1	PF12661	3.1e-16	0.909091
EuglossaDilemma_007307-T1	PF12661	7.9e-09	1.000000
EuglossaDilemma_007596-T1	PF00271	2.8e-32	0.990991
EuglossaDilemma_007557-T1	PF00271	2.1e-27	0.990991
EuglossaDilemma_007379-T1	PF00271	1.5e-17	1.162162
EuglossaDilemma_007597-T1	PF00328	1.5e-17	0.618799
EuglossaDilemma_007474-T1	PF00010	4.4e-22	0.962963
EuglossaDilemma_007243-T1	PF00010	8.1e-21	1.259259
EuglossaDilemma_007240-T1	PF00010	3.4e-20	1.055556
EuglossaDilemma_007457-T1	PF00010	4.4e-17	0.944444
EuglossaDilemma_007413-T1	PF00010	3.1e-14	0.962963
EuglossaDilemma_007388-T1	PF00505	1.1e-26	1.000000
EuglossaDilemma_007576-T1	PF00505	3.4e-21	1.000000
EuglossaDilemma_007576-T1	PF09011	1.9e-15	0.931507
EuglossaDilemma_007388-T1	PF09011	2.9e-10	0.712329
EuglossaDilemma_007659-T1	PF00046	7.7e-24	1.000000
EuglossaDilemma_007315-T1	PF00104	4.7e-14	0.862559
EuglossaDilemma_007487-T1	PF02793	9.5e-18	0.984615
EuglossaDilemma_007483-T1	PF17906	2.1e-20	0.960000
EuglossaDilemma_007169-T1	PF17906	1.7e-19	0.940000
EuglossaDilemma_007482-T1	PF17906	6.6e-16	0.820000
EuglossaDilemma_007390-T1	PF08221	2.7e-09	0.580645
EuglossaDilemma_007506-T1	PF05225	1.7e-13	0.933333
EuglossaDilemma_007656-T1	PF00702	3.1e-21	0.580952
EuglossaDilemma_007514-T1	PF00702	9.6e-16	1.661905
EuglossaDilemma_007580-T1	PF07679	1.3e-55	0.844444
EuglossaDilemma_007177-T1	PF03810	3.6e-12	0.986486
EuglossaDilemma_007520-T1	PF18383	2.2e-45	1.000000
EuglossaDilemma_007580-T1	PF00047	3.8e-26	0.781609
EuglossaDilemma_007580-T1	PF13895	7.2e-35	0.886076
EuglossaDilemma_007580-T1	PF13927	3.9e-51	0.886076
EuglossaDilemma_007284-T1	PF12257	2.1e-117	1.006993
EuglossaDilemma_007081-T1	PF03941	6.1e-06	1.018182
EuglossaDilemma_007423-T1	PF08441	9.1e-41	0.886510
EuglossaDilemma_007442-T1	PF00520	2.6e-23	0.959184
EuglossaDilemma_007442-T1	PF07885	8.5e-07	0.708861
EuglossaDilemma_007447-T1	PF02121	4.1e-64	0.599190
EuglossaDilemma_007135-T1	PF00612	8.9e-08	0.952381
EuglossaDilemma_007486-T1	PF06585	4.4e-40	0.861925
EuglossaDilemma_007556-T1	PF07648	1.9e-11	0.612245
EuglossaDilemma_007641-T1	PF00151	4.5e-67	0.857143
EuglossaDilemma_007223-T1	PF08366	1.2e-35	1.019231
EuglossaDilemma_007507-T1	PF13306	2.6e-26	0.992188
EuglossaDilemma_007168-T1	PF13306	8.9e-16	0.734375
EuglossaDilemma_007212-T1	PF13516	3.2e-31	0.833333
EuglossaDilemma_007168-T1	PF13855	8.9e-37	0.950820
EuglossaDilemma_007507-T1	PF13855	1.1e-35	0.983607
EuglossaDilemma_007217-T1	PF13855	3.4e-17	0.688525
EuglossaDilemma_007179-T1	PF01423	8e-23	1.089552
EuglossaDilemma_007395-T1	PF14437	1.2e-16	0.847826
EuglossaDilemma_007204-T1	PF09773	6.1e-165	1.055758
EuglossaDilemma_007314-T1	PF00149	6e-39	0.936585
EuglossaDilemma_007425-T1	PF00149	6.6e-37	0.946341
EuglossaDilemma_007609-T1	PF00149	4.7e-17	1.058537
EuglossaDilemma_007611-T1	PF00149	1.7e-15	1.048780
EuglossaDilemma_007523-T1	PF08241	1.8e-19	1.031250
EuglossaDilemma_007606-T1	PF08241	1.1e-06	0.697917
EuglossaDilemma_007523-T1	PF08242	5.7e-15	0.979798
EuglossaDilemma_007275-T1	PF10294	1.6e-10	0.781609
EuglossaDilemma_007523-T1	PF13489	2.3e-21	0.921212
EuglossaDilemma_007523-T1	PF13649	1.7e-16	1.000000
EuglossaDilemma_007606-T1	PF13649	2.2e-09	0.711340
EuglossaDilemma_007523-T1	PF13847	1.9e-15	0.815789
EuglossaDilemma_007275-T1	PF13847	1.4e-08	0.736842
EuglossaDilemma_007235-T1	PF07690	4e-36	0.526912
EuglossaDilemma_007570-T1	PF07690	4.4e-34	1.093484
EuglossaDilemma_007524-T1	PF07690	2.6e-31	1.084986
EuglossaDilemma_007236-T1	PF07690	1.4e-28	0.529745
EuglossaDilemma_007485-T1	PF07690	1.7e-21	0.688385
EuglossaDilemma_007572-T1	PF07690	2e-21	1.031161
EuglossaDilemma_007238-T1	PF07690	5.2e-21	0.580737
EuglossaDilemma_007198-T1	PF07690	4.8e-11	0.668555
EuglossaDilemma_007222-T1	PF01926	9.9e-18	0.552632
EuglossaDilemma_007273-T1	PF01926	1.2e-09	0.964912
EuglossaDilemma_007303-T1	PF01926	1.3e-09	0.833333
EuglossaDilemma_007397-T1	PF01926	1.1e-07	0.666667
EuglossaDilemma_007467-T1	PF01926	1e-06	0.956140
EuglossaDilemma_007575-T1	PF14911	5e-68	0.975936
EuglossaDilemma_007575-T1	PF14910	1.9e-55	0.579096
EuglossaDilemma_007249-T1	PF03022	1e-100	0.996516
EuglossaDilemma_007502-T1	PF06602	2.7e-140	0.946479
EuglossaDilemma_007508-T1	PF13460	3.2e-08	0.619565
EuglossaDilemma_007632-T1	PF01513	3.4e-68	0.958904
EuglossaDilemma_007391-T1	PF12569	5.9e-178	0.772816
EuglossaDilemma_007205-T1	PF08122	1.4e-18	0.963636
EuglossaDilemma_007571-T1	PF09781	1.3e-48	0.823529
EuglossaDilemma_007580-T1	PF06583	6.3e-88	1.074074
EuglossaDilemma_007504-T1	PF01436	6e-31	1.000000
EuglossaDilemma_007651-T1	PF01233	2.1e-76	0.962500
EuglossaDilemma_007651-T1	PF02799	2.7e-80	0.852381
EuglossaDilemma_007523-T1	PF05401	1e-07	0.633166
EuglossaDilemma_007207-T1	PF01798	5.4e-86	0.987069
EuglossaDilemma_007592-T1	PF08743	1.7e-25	0.978022
EuglossaDilemma_007629-T1	PF07662	4.8e-76	1.009569
EuglossaDilemma_007629-T1	PF01773	8.4e-24	0.972973
EuglossaDilemma_007426-T1	PF00293	4.2e-21	1.061069
EuglossaDilemma_007495-T1	PF16158	2.9e-29	0.942857
EuglossaDilemma_007379-T1	PF07717	7.8e-19	0.939759
EuglossaDilemma_007518-T1	PF03392	1.4e-29	0.956989
EuglossaDilemma_007420-T1	PF00067	3.6e-107	0.941685
EuglossaDilemma_007239-T1	PF00067	3.8e-105	1.032397
EuglossaDilemma_007100-T1	PF00067	4.9e-24	0.503240
EuglossaDilemma_007656-T1	PF12409	4.2e-25	1.166667
EuglossaDilemma_007215-T1	PF01569	2.4e-25	1.051852
EuglossaDilemma_007584-T1	PF03828	2e-08	0.539683
EuglossaDilemma_007081-T1	PF00233	6.4e-68	0.873950
EuglossaDilemma_007114-T1	PF00595	8.8e-30	0.865854
EuglossaDilemma_007122-T1	PF00595	1.3e-28	0.926829
EuglossaDilemma_007115-T1	PF00595	1.3e-24	0.975610
EuglossaDilemma_007461-T1	PF00595	3.2e-12	0.817073
EuglossaDilemma_007114-T1	PF17820	2.1e-18	1.018519
EuglossaDilemma_007555-T1	PF07910	4.3e-62	1.051887
EuglossaDilemma_007554-T1	PF07910	7.4e-62	1.028302
EuglossaDilemma_007493-T1	PF08610	5.8e-81	0.857143
EuglossaDilemma_007219-T1	PF00408	4.6e-10	0.635135
EuglossaDilemma_007513-T1	PF00628	9.2e-13	0.923077
EuglossaDilemma_007475-T1	PF00628	2.4e-09	0.942308
EuglossaDilemma_007475-T1	PF13831	6.3e-15	1.000000
EuglossaDilemma_007427-T1	PF01663	5.9e-08	0.795518
EuglossaDilemma_007428-T1	PF01663	6.1e-08	0.711485
EuglossaDilemma_007381-T1	PF17838	2e-29	0.967480
EuglossaDilemma_007577-T1	PF00454	1.3e-54	0.980000
EuglossaDilemma_007566-T1	PF00640	2.4e-31	0.942857
EuglossaDilemma_007566-T1	PF14719	3.4e-08	0.711957
EuglossaDilemma_007172-T1	PF12260	2.5e-37	0.867725
EuglossaDilemma_007434-T1	PF02827	1.5e-14	0.768116
EuglossaDilemma_007377-T1	PF00069	2.3e-70	0.965909
EuglossaDilemma_007500-T1	PF00069	1.5e-62	1.007576
EuglossaDilemma_007500-T1	PF07714	2.1e-43	1.007722
EuglossaDilemma_007377-T1	PF07714	1.8e-33	0.911197
EuglossaDilemma_007173-T1	PF07714	1.2e-30	0.806950
EuglossaDilemma_007274-T1	PF10590	1.3e-21	1.279070
EuglossaDilemma_007425-T1	PF08321	1.4e-31	0.989362
EuglossaDilemma_007661-T1	PF00227	1.7e-42	0.968421
EuglossaDilemma_007566-T1	PF08416	9.7e-11	0.946154
EuglossaDilemma_007274-T1	PF01243	7.3e-26	0.954545
EuglossaDilemma_007274-T1	PF12766	3.1e-07	0.870000
EuglossaDilemma_007582-T1	PF01424	2.5e-13	0.933333
EuglossaDilemma_007605-T1	PF00788	1e-09	0.849462
EuglossaDilemma_007170-T1	PF13890	1.9e-61	0.938650
EuglossaDilemma_007211-T1	PF00071	6.5e-59	0.944444
EuglossaDilemma_007303-T1	PF00071	3.1e-58	0.993827
EuglossaDilemma_007467-T1	PF00071	7.4e-16	0.703704
EuglossaDilemma_007604-T1	PF08542	8.3e-08	0.863636
EuglossaDilemma_007087-T1	PF02257	1.4e-09	0.696203
EuglossaDilemma_007461-T1	PF00620	1.7e-39	0.993421
EuglossaDilemma_007286-T1	PF00620	2.4e-38	0.940789
EuglossaDilemma_007156-T1	PF00621	8.2e-36	1.038251
EuglossaDilemma_007381-T1	PF00621	2.7e-25	0.989071
EuglossaDilemma_007367-T1	PF00281	2.1e-25	0.947368
EuglossaDilemma_007367-T1	PF00673	3e-23	1.053191
EuglossaDilemma_007437-T1	PF00253	2.7e-17	0.925926
EuglossaDilemma_007499-T1	PF00333	3.8e-31	1.000000
EuglossaDilemma_007499-T1	PF03719	1.9e-25	1.000000
EuglossaDilemma_007505-T1	PF10165	7.9e-114	0.943107
EuglossaDilemma_007584-T1	PF17797	4.4e-12	0.887324
EuglossaDilemma_007498-T1	PF01193	2.3e-09	0.891892
EuglossaDilemma_007498-T1	PF13656	3.5e-23	0.933333
EuglossaDilemma_007390-T1	PF05645	2.7e-27	0.604651
EuglossaDilemma_007303-T1	PF08477	1.8e-37	0.975000
EuglossaDilemma_007211-T1	PF08477	5.5e-32	0.891667
EuglossaDilemma_007467-T1	PF08477	1.5e-16	0.933333
EuglossaDilemma_007178-T1	PF00076	2.4e-19	1.000000
EuglossaDilemma_007220-T1	PF00076	1.9e-17	0.885714
EuglossaDilemma_007606-T1	PF00398	2.4e-66	0.860377
EuglossaDilemma_007149-T1	PF00398	3.5e-41	0.943396
EuglossaDilemma_007175-T1	PF16294	1.2e-29	0.833333
EuglossaDilemma_007171-T1	PF10363	6.2e-35	1.044643
EuglossaDilemma_007626-T1	PF00853	4.2e-72	0.976923
EuglossaDilemma_007621-T1	PF00853	2.9e-71	0.976923
EuglossaDilemma_007625-T1	PF00853	2.6e-70	0.984615
EuglossaDilemma_007627-T1	PF00853	1.1e-69	0.961538
EuglossaDilemma_007473-T1	PF00077	6e-07	0.950495
EuglossaDilemma_007473-T1	PF08284	8.2e-07	0.757353
EuglossaDilemma_007160-T1	PF00536	3.7e-09	0.765625
EuglossaDilemma_007160-T1	PF07647	1e-07	0.712121
EuglossaDilemma_007357-T1	PF02198	3.5e-17	0.785714
EuglossaDilemma_007603-T1	PF01127	6.9e-25	0.991736
EuglossaDilemma_007299-T1	PF00995	6.2e-124	0.954861
EuglossaDilemma_007397-T1	PF00735	9.5e-98	0.957295
EuglossaDilemma_007432-T1	PF03348	8.7e-172	1.048611
EuglossaDilemma_007091-T1	PF02403	1.5e-09	0.972222
EuglossaDilemma_007608-T1	PF00856	3.8e-14	1.615385
EuglossaDilemma_007254-T1	PF00017	1e-15	1.051948
EuglossaDilemma_007567-T1	PF05276	5.5e-92	1.060606
EuglossaDilemma_007449-T1	PF10220	0.0	0.988675
EuglossaDilemma_007599-T1	PF09808	2e-49	0.958333
EuglossaDilemma_007253-T1	PF04158	6.9e-34	1.000000
EuglossaDilemma_007273-T1	PF09439	1.5e-49	0.939227
EuglossaDilemma_007467-T1	PF09439	1.1e-07	0.629834
EuglossaDilemma_007570-T1	PF00083	1.8e-67	0.942478
EuglossaDilemma_007524-T1	PF00083	3.9e-64	0.887168
EuglossaDilemma_007572-T1	PF00083	4.5e-63	0.880531
EuglossaDilemma_007364-T1	PF08257	8.3e-08	1.000000
EuglossaDilemma_007427-T1	PF00884	1.8e-62	1.025890
EuglossaDilemma_007428-T1	PF00884	2.3e-61	1.035599
EuglossaDilemma_007582-T1	PF12752	8.3e-13	1.000000
EuglossaDilemma_007562-T1	PF08231	3.4e-48	0.914634
EuglossaDilemma_007522-T1	PF14543	6.7e-15	0.898876
EuglossaDilemma_007366-T1	PF00335	1.3e-47	0.934783
EuglossaDilemma_007587-T1	PF00085	7.6e-12	0.796117
EuglossaDilemma_007494-T1	PF00303	2.6e-119	1.048148
EuglossaDilemma_007490-T1	PF02466	5.7e-14	1.063063
EuglossaDilemma_007425-T1	PF00515	2e-17	0.852941
EuglossaDilemma_007425-T1	PF07719	2.3e-15	0.941176
EuglossaDilemma_007079-T1	PF13181	1.2e-15	0.911765
EuglossaDilemma_007391-T1	PF13181	3.5e-15	0.911765
EuglossaDilemma_007435-T1	PF06151	2.5e-115	0.953771
EuglossaDilemma_007436-T1	PF06151	6.1e-76	0.851582
EuglossaDilemma_007589-T1	PF00579	1e-66	0.996587
EuglossaDilemma_007600-T1	PF00152	1e-83	1.019108
EuglossaDilemma_007091-T1	PF00587	2.4e-12	0.927374
EuglossaDilemma_007221-T1	PF01411	1.4e-157	0.664855
EuglossaDilemma_007600-T1	PF01336	3.9e-09	1.118421
EuglossaDilemma_007589-T1	PF01588	6.3e-30	1.020833
EuglossaDilemma_007221-T1	PF07973	2.2e-07	0.681818
EuglossaDilemma_007657-T1	PF00089	2.6e-59	1.058824
EuglossaDilemma_007154-T1	PF00567	7e-167	0.877049
EuglossaDilemma_007495-T1	PF14555	4.6e-12	0.953488
EuglossaDilemma_007473-T1	PF00240	1.2e-11	0.944444
EuglossaDilemma_007650-T1	PF16975	5.6e-25	0.915094
EuglossaDilemma_007458-T1	PF00179	1.4e-21	0.764286
EuglossaDilemma_007206-T1	PF00400	5.2e-29	0.894737
EuglossaDilemma_007253-T1	PF00400	3.8e-24	0.947368
EuglossaDilemma_007080-T1	PF00400	7.9e-16	0.973684
EuglossaDilemma_007424-T1	PF00400	5.5e-14	0.815789
EuglossaDilemma_007208-T1	PF00400	3.5e-11	0.894737
EuglossaDilemma_007430-T1	PF00110	2e-65	0.863192
EuglossaDilemma_007462-T1	PF00397	2.3e-18	0.870968
EuglossaDilemma_007155-T1	PF02825	1.3e-16	0.970149
EuglossaDilemma_007519-T1	PF07947	2.3e-40	0.967391
EuglossaDilemma_007078-T1	PF04893	2.3e-20	0.849711
EuglossaDilemma_007561-T1	PF07776	3.7e-15	0.934211
EuglossaDilemma_007504-T1	PF00643	1.2e-11	0.952381
EuglossaDilemma_007585-T1	PF00643	6.1e-09	1.095238
EuglossaDilemma_007467-T1	PF00643	9.1e-08	1.071429
EuglossaDilemma_007174-T1	PF00096	2.1e-38	1.000000
EuglossaDilemma_007588-T1	PF00096	3.3e-38	1.000000
EuglossaDilemma_007588-T1	PF13912	3.8e-16	0.962963
EuglossaDilemma_007174-T1	PF13912	1e-07	0.962963
EuglossaDilemma_007090-T1	PF12171	5.5e-12	1.000000
EuglossaDilemma_007607-T1	PF00097	4.5e-10	0.951220
EuglossaDilemma_007504-T1	PF00097	3.4e-07	1.146341
EuglossaDilemma_007585-T1	PF00097	6.3e-06	0.951220
EuglossaDilemma_007607-T1	PF13923	3.6e-09	1.000000
EuglossaDilemma_007155-T1	PF13920	4.8e-10	0.880000
EuglossaDilemma_007607-T1	PF13920	2.5e-08	0.920000
EuglossaDilemma_007315-T1	PF00105	1.9e-30	0.971429
EuglossaDilemma_007185-T1	PF00105	5.4e-29	1.014286
EuglossaDilemma_007150-T1	PF00642	9.1e-08	0.925926
EuglossaDilemma_007150-T1	PF18044	8.3e-09	1.000000
EuglossaDilemma_007513-T1	PF12269	9.9e-116	0.995745
EuglossaDilemma_007218-T1	PF02008	7.9e-15	0.895833
EuglossaDilemma_007513-T1	PF02008	5.8e-14	0.958333
EuglossaDilemma_007475-T1	PF13771	3.3e-22	1.066667
EuglossaDilemma_007475-T1	PF13832	2.6e-32	1.063636
EuglossaDilemma_007607-T1	PF13639	7.9e-09	0.931818
EuglossaDilemma_007583-T1	PF00100	3.4e-33	0.960630
EuglossaDilemma_004992-T1	PF16122	1.5e-17	1.063158
EuglossaDilemma_004880-T1	PF00001	6.3e-58	0.961977
EuglossaDilemma_005049-T1	PF00001	2.8e-40	0.874525
EuglossaDilemma_005240-T1	PF00002	9.2e-36	0.845528
EuglossaDilemma_005149-T1	PF00003	4.3e-65	1.067797
EuglossaDilemma_004966-T1	PF02949	5.1e-14	0.568690
EuglossaDilemma_004880-T1	PF10320	3.8e-20	1.054475
EuglossaDilemma_004880-T1	PF10323	4.5e-11	0.876325
EuglossaDilemma_005049-T1	PF10323	1.7e-08	0.851590
EuglossaDilemma_004880-T1	PF10328	3.9e-11	0.946565
EuglossaDilemma_004926-T1	PF00004	1.7e-90	0.984848
EuglossaDilemma_004950-T1	PF00004	3.5e-43	1.007576
EuglossaDilemma_005303-T1	PF00004	6e-24	0.962121
EuglossaDilemma_004950-T1	PF07728	6e-07	0.876812
EuglossaDilemma_004926-T1	PF17862	8.6e-30	0.800000
EuglossaDilemma_004921-T1	PF00324	1.6e-69	1.029228
EuglossaDilemma_004921-T1	PF13520	7.3e-12	1.060890
EuglossaDilemma_005100-T1	PF03109	2.7e-35	0.966387
EuglossaDilemma_005171-T1	PF07859	4.7e-07	0.540284
EuglossaDilemma_005277-T1	PF00583	1.3e-10	0.726496
EuglossaDilemma_005277-T1	PF13673	2.6e-07	0.750000
EuglossaDilemma_005206-T1	PF13508	3.9e-09	0.730769
EuglossaDilemma_004875-T1	PF00330	7.8e-157	0.950108
EuglossaDilemma_005278-T1	PF00022	6.1e-151	0.968831
EuglossaDilemma_005046-T1	PF09793	4.4e-28	0.955556
EuglossaDilemma_005250-T1	PF01602	5.4e-123	0.979008
EuglossaDilemma_005002-T1	PF16579	1.4e-18	0.923729
EuglossaDilemma_004922-T1	PF08240	1.8e-11	0.568807
EuglossaDilemma_005169-T1	PF00106	3.4e-37	1.035897
EuglossaDilemma_005169-T1	PF13561	5.8e-29	1.012821
EuglossaDilemma_004922-T1	PF00107	1.2e-16	0.915385
EuglossaDilemma_004871-T1	PF10397	1.9e-17	1.051948
EuglossaDilemma_005100-T1	PF13772	8.9e-22	1.120482
EuglossaDilemma_005274-T1	PF01918	1.5e-11	0.955224
EuglossaDilemma_005148-T1	PF00171	2.3e-182	1.002165
EuglossaDilemma_005262-T1	PF15924	9.1e-94	0.990431
EuglossaDilemma_004766-T1	PF12894	1.5e-18	0.586957
EuglossaDilemma_005149-T1	PF01094	4.2e-38	0.810734
EuglossaDilemma_004846-T1	PF00023	7.2e-43	0.969697
EuglossaDilemma_004846-T1	PF12796	1.8e-61	0.879518
EuglossaDilemma_004846-T1	PF13637	2.8e-46	0.963636
EuglossaDilemma_004846-T1	PF13857	5e-42	0.857143
EuglossaDilemma_005101-T1	PF08264	5.2e-10	0.664474
EuglossaDilemma_005208-T1	PF01388	2.4e-20	0.955556
EuglossaDilemma_005178-T1	PF00858	1.1e-39	0.930180
EuglossaDilemma_005114-T1	PF04266	1e-18	0.859813
EuglossaDilemma_005113-T1	PF04266	2.6e-18	0.841121
EuglossaDilemma_004876-T1	PF07162	6.4e-51	0.964497
EuglossaDilemma_004841-T1	PF08840	6.7e-10	0.654028
EuglossaDilemma_004857-T1	PF03114	3.2e-42	0.627615
EuglossaDilemma_005077-T1	PF03114	1.2e-20	0.824268
EuglossaDilemma_004776-T1	PF10456	2.1e-64	0.991525
EuglossaDilemma_004769-T1	PF11502	1.4e-17	0.794872
EuglossaDilemma_005235-T1	PF02138	9.2e-123	1.021898
EuglossaDilemma_005309-T1	PF08947	1.3e-13	0.750000
EuglossaDilemma_004903-T1	PF00533	6.5e-08	0.772152
EuglossaDilemma_005229-T1	PF04427	5.1e-44	1.261780
EuglossaDilemma_005277-T1	PF00439	2.6e-23	0.988095
EuglossaDilemma_005199-T1	PF00651	1.1e-25	0.864865
EuglossaDilemma_005042-T1	PF00170	7.2e-18	0.968750
EuglossaDilemma_004827-T1	PF07716	8.4e-19	1.000000
EuglossaDilemma_005042-T1	PF07716	3.2e-12	0.944444
EuglossaDilemma_005042-T1	PF03131	1.3e-08	0.793478
EuglossaDilemma_005252-T1	PF00168	5.9e-15	1.000000
EuglossaDilemma_005240-T1	PF00028	8.8e-165	0.989247
EuglossaDilemma_005168-T1	PF11971	2.8e-13	0.823529
EuglossaDilemma_004873-T1	PF01607	1.8e-28	1.000000
EuglossaDilemma_004964-T1	PF01607	3.3e-10	1.018868
EuglossaDilemma_005032-T1	PF00571	6.5e-16	1.140351
EuglossaDilemma_005315-T1	PF01130	6.3e-152	0.976344
EuglossaDilemma_005314-T1	PF01130	2e-129	0.956989
EuglossaDilemma_005033-T1	PF09806	5.2e-16	0.843478
EuglossaDilemma_005142-T1	PF16366	8.1e-24	1.086207
EuglossaDilemma_004737-T1	PF03879	3.9e-17	0.925926
EuglossaDilemma_005265-T1	PF04752	4.9e-61	1.121547
EuglossaDilemma_005168-T1	PF06294	4.7e-34	1.000000
EuglossaDilemma_004956-T1	PF01217	1.4e-30	0.971831
EuglossaDilemma_004886-T1	PF13903	3.2e-15	0.787565
EuglossaDilemma_004885-T1	PF13903	3.7e-09	0.538860
EuglossaDilemma_005201-T1	PF18322	7.1e-38	0.886792
EuglossaDilemma_005202-T1	PF18322	1.2e-18	1.132075
EuglossaDilemma_005203-T1	PF18322	2.8e-17	1.169811
EuglossaDilemma_005054-T1	PF00027	1.5e-13	0.921348
EuglossaDilemma_005223-T1	PF00795	1.2e-38	1.061303
EuglossaDilemma_005250-T1	PF16381	1.2e-27	1.034783
EuglossaDilemma_005269-T1	PF15296	1.5e-33	0.933333
EuglossaDilemma_005171-T1	PF00135	6.2e-136	1.007767
EuglossaDilemma_005170-T1	PF00135	1.1e-135	1.025243
EuglossaDilemma_005008-T1	PF00135	8.2e-66	0.735922
EuglossaDilemma_005195-T1	PF10191	3.5e-223	0.949219
EuglossaDilemma_005194-T1	PF12422	6.6e-26	0.946309
EuglossaDilemma_005250-T1	PF08752	5.6e-47	0.986842
EuglossaDilemma_005286-T1	PF00166	3.3e-34	0.989247
EuglossaDilemma_004782-T1	PF00118	6.4e-167	1.008147
EuglossaDilemma_004832-T1	PF00118	5.5e-161	1.008147
EuglossaDilemma_005285-T1	PF00118	7.3e-86	1.016293
EuglossaDilemma_005182-T1	PF00650	2.6e-29	0.930818
EuglossaDilemma_005182-T1	PF13716	2.1e-10	0.964029
EuglossaDilemma_005292-T1	PF04969	7.7e-08	0.974026
EuglossaDilemma_005305-T1	PF00313	2.5e-28	1.045455
EuglossaDilemma_005273-T1	PF16699	2.1e-30	0.982456
EuglossaDilemma_004999-T1	PF03091	3.8e-40	0.969697
EuglossaDilemma_004958-T1	PF00134	8.3e-23	1.078740
EuglossaDilemma_005264-T1	PF00134	7.7e-13	0.921260
EuglossaDilemma_005106-T1	PF01266	2.7e-51	1.008499
EuglossaDilemma_004831-T1	PF16213	5.9e-67	0.988571
EuglossaDilemma_005125-T1	PF05026	1.9e-32	1.012048
EuglossaDilemma_005091-T1	PF10172	1.6e-30	0.954545
EuglossaDilemma_005022-T1	PF00270	1.3e-51	0.977273
EuglossaDilemma_005284-T1	PF00270	5.9e-34	0.948864
EuglossaDilemma_004738-T1	PF06733	6.1e-50	0.937143
EuglossaDilemma_005241-T1	PF06920	1.5e-92	0.954545
EuglossaDilemma_004841-T1	PF01738	6.3e-07	0.728111
EuglossaDilemma_004833-T1	PF00226	3.3e-18	0.984127
EuglossaDilemma_004833-T1	PF01556	9.2e-38	1.032680
EuglossaDilemma_005295-T1	PF01612	1.8e-41	0.948864
EuglossaDilemma_005041-T1	PF01896	2.1e-59	1.274725
EuglossaDilemma_005241-T1	PF14429	9.2e-57	0.944162
EuglossaDilemma_005241-T1	PF16172	1.1e-57	0.654639
EuglossaDilemma_005155-T1	PF00930	2.3e-62	1.067606
EuglossaDilemma_005026-T1	PF05186	6.3e-11	0.928571
EuglossaDilemma_004968-T1	PF05186	4.5e-08	0.857143
EuglossaDilemma_005104-T1	PF00782	3.5e-31	1.022556
EuglossaDilemma_005248-T1	PF06625	6.8e-30	1.000000
EuglossaDilemma_005009-T1	PF08409	6.5e-29	0.960000
EuglossaDilemma_004766-T1	PF08953	1.2e-33	0.984848
EuglossaDilemma_004831-T1	PF09324	1.6e-20	0.940476
EuglossaDilemma_005303-T1	PF12037	7.3e-108	0.928302
EuglossaDilemma_005177-T1	PF12372	2.7e-22	1.000000
EuglossaDilemma_004736-T1	PF04063	3.6e-61	0.914894
EuglossaDilemma_004736-T1	PF04064	9.9e-25	0.981818
EuglossaDilemma_004778-T1	PF13300	4.2e-21	0.976744
EuglossaDilemma_005235-T1	PF15787	1e-08	0.592058
EuglossaDilemma_004848-T1	PF16013	2.8e-81	0.958065
EuglossaDilemma_005118-T1	PF04502	4.8e-78	0.874233
EuglossaDilemma_005205-T1	PF05915	1.4e-18	0.739496
EuglossaDilemma_005261-T1	PF00122	2.3e-50	1.027624
EuglossaDilemma_005151-T1	PF01683	8.5e-33	0.769231
EuglossaDilemma_004840-T1	PF00036	1e-13	0.931034
EuglossaDilemma_004840-T1	PF13202	8.8e-11	0.720000
EuglossaDilemma_004840-T1	PF13499	1.4e-11	0.785714
EuglossaDilemma_005240-T1	PF00008	4e-12	0.968750
EuglossaDilemma_004780-T1	PF10477	2e-79	1.368741
EuglossaDilemma_005302-T1	PF00646	4.3e-09	0.916667
EuglossaDilemma_005302-T1	PF12937	2.5e-12	0.854167
EuglossaDilemma_004847-T1	PF08736	4.1e-15	0.954545
EuglossaDilemma_005106-T1	PF16350	1.4e-15	1.017857
EuglossaDilemma_005044-T1	PF02259	9.4e-68	0.979769
EuglossaDilemma_005293-T1	PF00611	1.4e-16	1.000000
EuglossaDilemma_004847-T1	PF09380	2.4e-22	0.957447
EuglossaDilemma_004847-T1	PF00373	5.3e-23	0.981982
EuglossaDilemma_004847-T1	PF09379	1.2e-19	0.984375
EuglossaDilemma_004948-T1	PF02782	1.1e-61	0.959596
EuglossaDilemma_004948-T1	PF00370	2e-77	1.040816
EuglossaDilemma_004903-T1	PF00498	2e-12	1.159420
EuglossaDilemma_005206-T1	PF08445	1.5e-27	0.895349
EuglossaDilemma_005235-T1	PF01363	3.6e-19	0.942029
EuglossaDilemma_005240-T1	PF16489	1e-31	1.257143
EuglossaDilemma_005106-T1	PF01571	7.9e-68	1.078125
EuglossaDilemma_005106-T1	PF08669	1.8e-14	1.212500
EuglossaDilemma_005262-T1	PF00534	1.1e-25	0.982558
EuglossaDilemma_004873-T1	PF00704	2.2e-22	0.839744
EuglossaDilemma_005180-T1	PF01055	4.9e-39	0.826185
EuglossaDilemma_005024-T1	PF01532	2.6e-159	0.962882
EuglossaDilemma_005175-T1	PF02709	5.7e-29	0.987179
EuglossaDilemma_005262-T1	PF13692	4.4e-16	1.125926
EuglossaDilemma_005150-T1	PF05199	4.7e-42	0.993103
EuglossaDilemma_005150-T1	PF00732	9.3e-77	1.020270
EuglossaDilemma_005240-T1	PF01825	2.2e-09	1.066667
EuglossaDilemma_004829-T1	PF17171	2.6e-20	1.000000
EuglossaDilemma_004829-T1	PF17172	5.2e-27	0.969697
EuglossaDilemma_004772-T1	PF04774	1.3e-21	0.822034
EuglossaDilemma_005250-T1	PF13646	8.7e-17	1.068182
EuglossaDilemma_005022-T1	PF00271	4e-32	0.972973
EuglossaDilemma_005284-T1	PF00271	2.6e-27	0.936937
EuglossaDilemma_005012-T1	PF00271	4.2e-16	1.171171
EuglossaDilemma_004738-T1	PF13307	5.7e-52	1.094118
EuglossaDilemma_005006-T1	PF00132	4.2e-10	0.972222
EuglossaDilemma_005038-T1	PF00125	2.5e-55	1.007634
EuglossaDilemma_005039-T1	PF00125	2.5e-55	1.007634
EuglossaDilemma_004997-T1	PF00328	6.2e-136	1.368146
EuglossaDilemma_004888-T1	PF00328	1.3e-27	0.900783
EuglossaDilemma_004887-T1	PF00328	4.6e-16	0.856397
EuglossaDilemma_004998-T1	PF00010	1.6e-18	0.944444
EuglossaDilemma_005261-T1	PF00403	3.6e-52	0.967742
EuglossaDilemma_005053-T1	PF05920	2e-06	0.775000
EuglossaDilemma_004803-T1	PF00046	2e-23	1.000000
EuglossaDilemma_005053-T1	PF00046	4.1e-23	1.000000
EuglossaDilemma_004860-T1	PF00046	4.6e-22	1.000000
EuglossaDilemma_005295-T1	PF00570	8.2e-14	0.955882
EuglossaDilemma_005053-T1	PF13384	4e-08	0.800000
EuglossaDilemma_005261-T1	PF00702	6.1e-57	1.404762
EuglossaDilemma_004942-T1	PF07679	2.8e-15	1.033333
EuglossaDilemma_004943-T1	PF07679	3e-11	1.033333
EuglossaDilemma_004838-T1	PF01485	4.8e-09	1.048387
EuglossaDilemma_005031-T1	PF12317	3.8e-89	0.985849
EuglossaDilemma_004942-T1	PF00047	3.9e-11	0.988506
EuglossaDilemma_004943-T1	PF00047	2.6e-08	0.954023
EuglossaDilemma_004942-T1	PF13927	3e-15	1.037975
EuglossaDilemma_004943-T1	PF13927	2.2e-09	1.088608
EuglossaDilemma_004932-T1	PF13927	9.1e-09	0.797468
EuglossaDilemma_004772-T1	PF16174	4.6e-24	0.561290
EuglossaDilemma_004985-T1	PF08397	4.8e-21	0.739726
EuglossaDilemma_005268-T1	PF08246	1.1e-12	1.051724
EuglossaDilemma_005244-T1	PF00876	2.6e-101	0.982249
EuglossaDilemma_005010-T1	PF00049	8.5e-15	0.976471
EuglossaDilemma_005218-T1	PF07885	4.4e-40	0.734177
EuglossaDilemma_005054-T1	PF07885	1.2e-14	0.696203
EuglossaDilemma_004954-T1	PF00612	5.7e-15	0.857143
EuglossaDilemma_004799-T1	PF00612	3.5e-11	0.952381
EuglossaDilemma_004785-T1	PF16453	4.9e-66	1.000000
EuglossaDilemma_004775-T1	PF01398	1.9e-13	0.889831
EuglossaDilemma_005183-T1	PF02373	2.6e-13	0.850877
EuglossaDilemma_004846-T1	PF07693	2e-96	1.665644
EuglossaDilemma_004757-T1	PF06293	6e-10	0.628019
EuglossaDilemma_005002-T1	PF14531	6.8e-09	0.517361
EuglossaDilemma_004927-T1	PF14531	4.2e-08	0.534722
EuglossaDilemma_005230-T1	PF00225	5.4e-108	0.957958
EuglossaDilemma_005103-T1	PF00225	8.7e-107	1.231231
EuglossaDilemma_005169-T1	PF08659	2.6e-13	0.661111
EuglossaDilemma_005240-T1	PF00053	1.5e-07	0.816327
EuglossaDilemma_005240-T1	PF00054	3.9e-34	1.175573
EuglossaDilemma_005240-T1	PF02210	3.8e-46	1.222222
EuglossaDilemma_005015-T1	PF00060	1e-31	1.154362
EuglossaDilemma_005015-T1	PF10613	2.8e-10	0.896552
EuglossaDilemma_004758-T1	PF00412	4.4e-19	0.982759
EuglossaDilemma_004995-T1	PF11608	8.4e-13	0.808989
EuglossaDilemma_004824-T1	PF00538	4.4e-10	0.837838
EuglossaDilemma_005294-T1	PF00151	3.2e-67	0.937500
EuglossaDilemma_005094-T1	PF00560	1.1e-12	0.956522
EuglossaDilemma_005004-T1	PF13306	3.7e-15	0.656250
EuglossaDilemma_005094-T1	PF13306	1.7e-12	0.757812
EuglossaDilemma_005094-T1	PF13516	5.8e-08	0.583333
EuglossaDilemma_005094-T1	PF13855	4.4e-59	0.983607
EuglossaDilemma_005004-T1	PF13855	1.9e-34	0.918033
EuglossaDilemma_005071-T1	PF14580	2.2e-13	0.857143
EuglossaDilemma_004925-T1	PF14580	8e-10	0.582857
EuglossaDilemma_004963-T1	PF03194	5.1e-103	1.007968
EuglossaDilemma_004871-T1	PF00206	1.6e-27	0.682692
EuglossaDilemma_005020-T1	PF00629	2.9e-105	1.243750
EuglossaDilemma_004866-T1	PF01284	3.3e-10	0.965278
EuglossaDilemma_005232-T1	PF15868	2.3e-21	0.911111
EuglossaDilemma_004894-T1	PF11635	2.8e-79	0.902375
EuglossaDilemma_005043-T1	PF11277	0.0	0.977912
EuglossaDilemma_004844-T1	PF02390	3.4e-61	1.011561
EuglossaDilemma_004967-T1	PF07690	6e-27	1.076487
EuglossaDilemma_005074-T1	PF07690	7.2e-24	0.966006
EuglossaDilemma_005280-T1	PF07690	3.4e-21	1.028329
EuglossaDilemma_004763-T1	PF12832	9.6e-88	1.527273
EuglossaDilemma_005103-T1	PF16796	3e-24	0.812903
EuglossaDilemma_004962-T1	PF00153	2.2e-62	0.958763
EuglossaDilemma_005003-T1	PF00153	2.5e-42	0.969072
EuglossaDilemma_005005-T1	PF00153	1.2e-23	0.917526
EuglossaDilemma_005103-T1	PF16540	1.3e-42	0.953271
EuglossaDilemma_005145-T1	PF14978	8.3e-25	0.967391
EuglossaDilemma_005238-T1	PF06984	7.2e-32	0.988506
EuglossaDilemma_005154-T1	PF10244	1.3e-43	1.010753
EuglossaDilemma_004799-T1	PF00063	2.2e-240	0.995569
EuglossaDilemma_004954-T1	PF00063	2.2e-206	1.016248
EuglossaDilemma_004798-T1	PF00784	3.9e-33	1.009174
EuglossaDilemma_004799-T1	PF00784	4.8e-29	1.045872
EuglossaDilemma_005045-T1	PF05729	9.6e-10	1.060241
EuglossaDilemma_005223-T1	PF02540	2.1e-24	1.074380
EuglossaDilemma_005135-T1	PF01699	1.9e-52	0.940397
EuglossaDilemma_004994-T1	PF10249	8.8e-34	0.579365
EuglossaDilemma_005267-T1	PF07225	8.3e-12	0.830645
EuglossaDilemma_005138-T1	PF10225	5.1e-83	0.979920
EuglossaDilemma_004910-T1	PF02931	3.6e-76	0.953917
EuglossaDilemma_004817-T1	PF02931	1.1e-36	0.801843
EuglossaDilemma_004910-T1	PF02932	5.1e-76	1.088235
EuglossaDilemma_004906-T1	PF02932	5.8e-38	1.096639
EuglossaDilemma_004903-T1	PF16508	2e-18	0.884298
EuglossaDilemma_004830-T1	PF03031	2.3e-54	1.032051
EuglossaDilemma_005006-T1	PF00483	5.5e-34	0.810484
EuglossaDilemma_004926-T1	PF16725	8.4e-21	0.900000
EuglossaDilemma_005040-T1	PF04880	5.4e-25	0.949153
EuglossaDilemma_005125-T1	PF00293	2e-18	0.847328
EuglossaDilemma_004995-T1	PF01936	5.3e-17	0.945578
EuglossaDilemma_005111-T1	PF10250	5.7e-56	0.975535
EuglossaDilemma_004923-T1	PF10188	1.8e-56	0.988439
EuglossaDilemma_004995-T1	PF12872	3.7e-49	0.944444
EuglossaDilemma_005018-T1	PF02338	6.3e-15	0.866142
EuglossaDilemma_005124-T1	PF04275	1.9e-49	0.991228
EuglossaDilemma_005221-T1	PF00067	1.2e-106	1.025918
EuglossaDilemma_004792-T1	PF00067	6.2e-93	0.909287
EuglossaDilemma_004795-T1	PF00067	1.9e-87	0.978402
EuglossaDilemma_004794-T1	PF00067	2.6e-86	0.987041
EuglossaDilemma_004793-T1	PF00067	4.3e-84	0.982721
EuglossaDilemma_004788-T1	PF00067	9e-81	0.915767
EuglossaDilemma_004789-T1	PF00067	1.7e-80	0.917927
EuglossaDilemma_004790-T1	PF00067	7.5e-80	0.991361
EuglossaDilemma_004791-T1	PF00067	3.5e-76	0.913607
EuglossaDilemma_005073-T1	PF00067	1.2e-61	0.978402
EuglossaDilemma_004996-T1	PF01569	9.6e-15	0.637037
EuglossaDilemma_005236-T1	PF05028	2.3e-135	1.005952
EuglossaDilemma_005122-T1	PF01734	2e-29	0.946078
EuglossaDilemma_005053-T1	PF00292	1.4e-73	1.000000
EuglossaDilemma_005117-T1	PF02170	6.1e-34	0.942029
EuglossaDilemma_005277-T1	PF06466	2.7e-119	1.004000
EuglossaDilemma_005181-T1	PF00595	8.3e-18	1.073171
EuglossaDilemma_005181-T1	PF17820	8e-15	0.962963
EuglossaDilemma_005279-T1	PF15275	4.1e-25	1.015625
EuglossaDilemma_005222-T1	PF18027	2.2e-19	1.196262
EuglossaDilemma_005268-T1	PF00112	2.5e-87	0.990826
EuglossaDilemma_004902-T1	PF00246	2.3e-88	0.951220
EuglossaDilemma_005222-T1	PF00246	4.4e-19	0.770035
EuglossaDilemma_005249-T1	PF00557	1.3e-44	1.421053
EuglossaDilemma_005155-T1	PF02129	5.1e-13	0.524164
EuglossaDilemma_004917-T2	PF00082	2.8e-49	1.025271
EuglossaDilemma_004917-T1	PF00082	3.8e-49	1.025271
EuglossaDilemma_005155-T1	PF00326	1e-56	0.952830
EuglossaDilemma_004841-T1	PF00326	1.4e-34	0.995283
EuglossaDilemma_005149-T1	PF13458	4.9e-10	0.839650
EuglossaDilemma_005237-T1	PF00169	3.7e-10	0.857143
EuglossaDilemma_005000-T1	PF00628	6.3e-14	0.923077
EuglossaDilemma_004770-T1	PF00628	4.7e-10	1.019231
EuglossaDilemma_004759-T1	PF05826	3.9e-39	0.989691
EuglossaDilemma_005174-T1	PF12974	3e-20	0.534979
EuglossaDilemma_005235-T1	PF14844	3e-15	0.540000
EuglossaDilemma_005044-T1	PF00454	3e-21	0.968000
EuglossaDilemma_004895-T1	PF06201	5.8e-42	0.933775
EuglossaDilemma_005117-T1	PF02171	1.2e-91	0.950331
EuglossaDilemma_004777-T1	PF00069	1.9e-79	0.969697
EuglossaDilemma_004761-T1	PF00069	4.9e-79	1.075758
EuglossaDilemma_005002-T1	PF00069	2.1e-78	0.958333
EuglossaDilemma_005297-T1	PF00069	4.8e-77	0.950758
EuglossaDilemma_004927-T1	PF00069	2e-71	0.950758
EuglossaDilemma_005257-T1	PF00069	8.2e-70	0.912879
EuglossaDilemma_005301-T1	PF00069	4.5e-68	1.071970
EuglossaDilemma_005019-T1	PF00069	1.3e-65	0.969697
EuglossaDilemma_004949-T1	PF00069	2.6e-65	0.977273
EuglossaDilemma_004757-T1	PF00069	2.1e-51	0.806818
EuglossaDilemma_004757-T1	PF07714	2.3e-55	1.034749
EuglossaDilemma_005019-T1	PF07714	4.1e-49	0.961390
EuglossaDilemma_005002-T1	PF07714	1e-45	0.957529
EuglossaDilemma_005297-T1	PF07714	8.2e-45	0.915058
EuglossaDilemma_004927-T1	PF07714	4e-42	0.949807
EuglossaDilemma_004949-T1	PF07714	3.5e-41	0.972973
EuglossaDilemma_004777-T1	PF07714	1.5e-39	0.957529
EuglossaDilemma_005257-T1	PF07714	5.6e-39	0.868726
EuglossaDilemma_004761-T1	PF07714	1.1e-36	0.756757
EuglossaDilemma_005301-T1	PF07714	8.2e-31	0.810811
EuglossaDilemma_004771-T1	PF08337	5.9e-251	1.099819
EuglossaDilemma_005295-T1	PF08066	8.9e-16	0.858696
EuglossaDilemma_004886-T1	PF00822	1.9e-08	0.969880
EuglossaDilemma_004997-T1	PF18086	2.3e-42	1.000000
EuglossaDilemma_005079-T1	PF15503	9.3e-10	0.671329
EuglossaDilemma_005093-T1	PF00156	2.3e-20	0.660377
EuglossaDilemma_004902-T1	PF02244	1.3e-14	0.904110
EuglossaDilemma_005167-T1	PF00227	7.9e-62	0.963158
EuglossaDilemma_005167-T1	PF10584	9.3e-12	1.000000
EuglossaDilemma_004950-T1	PF16450	8.3e-19	1.375000
EuglossaDilemma_004771-T1	PF01437	3.7e-21	0.901961
EuglossaDilemma_004903-T1	PF12738	1.7e-07	0.984127
EuglossaDilemma_004966-T1	PF02245	8.5e-59	1.081967
EuglossaDilemma_004776-T1	PF00787	8.4e-25	0.952381
EuglossaDilemma_005181-T1	PF00787	2.3e-18	0.940476
EuglossaDilemma_005246-T1	PF00070	7.7e-21	0.950617
EuglossaDilemma_005146-T1	PF00070	3.7e-16	1.012346
EuglossaDilemma_005246-T1	PF07992	1.3e-70	1.115254
EuglossaDilemma_005146-T1	PF07992	1.5e-55	0.949153
EuglossaDilemma_005146-T1	PF13738	1.5e-12	0.701639
EuglossaDilemma_005246-T1	PF02852	2.1e-43	0.990909
EuglossaDilemma_004917-T2	PF01483	1.1e-29	0.848837
EuglossaDilemma_004917-T1	PF01483	1.3e-29	0.848837
EuglossaDilemma_005276-T1	PF01424	1.7e-21	1.066667
EuglossaDilemma_005181-T1	PF00788	1.3e-09	0.892473
EuglossaDilemma_005092-T1	PF00566	5.4e-08	0.730233
EuglossaDilemma_005312-T1	PF04078	1.1e-130	1.000000
EuglossaDilemma_004977-T1	PF01694	3.4e-32	0.933333
EuglossaDilemma_005102-T1	PF01294	1.5e-81	1.000000
EuglossaDilemma_004828-T1	PF00238	3.5e-38	0.967213
EuglossaDilemma_005288-T1	PF00453	1.7e-35	0.962617
EuglossaDilemma_005123-T1	PF01779	2.4e-24	1.000000
EuglossaDilemma_004993-T1	PF00297	2.6e-178	0.994580
EuglossaDilemma_004858-T1	PF00416	1.6e-57	0.992188
EuglossaDilemma_004822-T1	PF00886	1.3e-24	1.000000
EuglossaDilemma_004961-T1	PF00163	3.2e-07	0.554217
EuglossaDilemma_005146-T1	PF00355	4.7e-17	0.966292
EuglossaDilemma_004987-T1	PF01191	5.6e-35	1.000000
EuglossaDilemma_004987-T1	PF03871	1.5e-35	1.011236
EuglossaDilemma_005076-T1	PF01192	2.1e-17	1.125000
EuglossaDilemma_005231-T1	PF15035	2.2e-70	1.015544
EuglossaDilemma_005274-T1	PF12328	1.5e-14	0.510949
EuglossaDilemma_005161-T1	PF00076	3.5e-34	0.985714
EuglossaDilemma_004862-T1	PF00076	1.5e-15	0.914286
EuglossaDilemma_005142-T1	PF00076	3.3e-15	0.885714
EuglossaDilemma_004897-T1	PF00076	3.3e-12	0.842857
EuglossaDilemma_004855-T1	PF00076	1.7e-07	0.742857
EuglossaDilemma_005142-T1	PF16367	2.6e-38	0.927835
EuglossaDilemma_005263-T1	PF01137	1.7e-79	1.504505
EuglossaDilemma_005263-T1	PF05189	6.6e-15	1.048544
EuglossaDilemma_005237-T1	PF02759	4.1e-14	0.764706
EuglossaDilemma_004961-T1	PF01479	3.9e-13	0.916667
EuglossaDilemma_005000-T1	PF02182	2.4e-56	1.091503
EuglossaDilemma_004851-T1	PF00536	4.6e-32	0.968750
EuglossaDilemma_005110-T1	PF00536	1.3e-23	0.984375
EuglossaDilemma_004851-T1	PF07647	9.4e-28	0.969697
EuglossaDilemma_005110-T1	PF07647	2.8e-22	0.954545
EuglossaDilemma_004929-T1	PF18609	6.7e-30	1.000000
EuglossaDilemma_005287-T1	PF09368	1.1e-30	0.986486
EuglossaDilemma_005287-T1	PF04000	9e-17	0.918605
EuglossaDilemma_004785-T1	PF01369	2.3e-64	1.032787
EuglossaDilemma_004831-T1	PF12783	3.6e-52	1.107595
EuglossaDilemma_004771-T1	PF01403	1.3e-47	1.000000
EuglossaDilemma_004988-T1	PF00017	8.2e-26	0.974026
EuglossaDilemma_005309-T1	PF00017	4.4e-13	1.090909
EuglossaDilemma_004988-T1	PF00018	7.3e-37	0.979167
EuglossaDilemma_005001-T1	PF00018	3.6e-23	0.979167
EuglossaDilemma_005293-T1	PF00018	3.6e-15	0.958333
EuglossaDilemma_004776-T1	PF00018	4.7e-12	1.020833
EuglossaDilemma_004985-T1	PF00018	6.4e-09	0.979167
EuglossaDilemma_004988-T1	PF07653	8.9e-25	0.877193
EuglossaDilemma_005001-T1	PF07653	2.9e-23	0.929825
EuglossaDilemma_005293-T1	PF07653	7.2e-12	0.912281
EuglossaDilemma_004776-T1	PF07653	1.7e-09	0.964912
EuglossaDilemma_004985-T1	PF07653	5.4e-08	0.912281
EuglossaDilemma_005245-T1	PF07653	2.9e-07	0.929825
EuglossaDilemma_004988-T1	PF14604	4.2e-30	1.020408
EuglossaDilemma_005001-T1	PF14604	1.2e-20	1.020408
EuglossaDilemma_005293-T1	PF14604	4.2e-17	1.000000
EuglossaDilemma_004776-T1	PF14604	5.4e-14	1.061224
EuglossaDilemma_005050-T1	PF07004	2.3e-08	0.741935
EuglossaDilemma_004965-T1	PF04801	2e-136	0.925408
EuglossaDilemma_004783-T1	PF02146	5.6e-52	1.134078
EuglossaDilemma_005259-T1	PF05458	2.6e-24	0.988439
EuglossaDilemma_004784-T1	PF02731	3.2e-76	1.012579
EuglossaDilemma_004762-T1	PF15477	7.6e-21	0.934211
EuglossaDilemma_005028-T1	PF00209	8.7e-159	0.982792
EuglossaDilemma_005025-T1	PF00209	2.1e-157	0.990440
EuglossaDilemma_005029-T1	PF00209	4.5e-155	1.003824
EuglossaDilemma_005027-T1	PF00209	2.9e-154	1.001912
EuglossaDilemma_005012-T1	PF00176	1.9e-56	0.820000
EuglossaDilemma_005105-T1	PF03357	2.1e-54	1.000000
EuglossaDilemma_005140-T1	PF03357	3.7e-52	1.069364
EuglossaDilemma_005299-T1	PF14909	3.6e-48	1.021583
EuglossaDilemma_005021-T1	PF00588	4.8e-25	0.535211
EuglossaDilemma_005213-T1	PF05210	6.9e-40	1.090090
EuglossaDilemma_005311-T1	PF00474	3.1e-45	0.997537
EuglossaDilemma_005280-T1	PF00083	4.6e-131	1.002212
EuglossaDilemma_004967-T1	PF00083	1.7e-62	0.924779
EuglossaDilemma_005074-T1	PF00083	1.5e-52	0.721239
EuglossaDilemma_005013-T1	PF00884	1.7e-51	1.203883
EuglossaDilemma_004837-T1	PF00907	3.8e-70	0.956522
EuglossaDilemma_005192-T1	PF03134	3.9e-27	0.987179
EuglossaDilemma_004889-T1	PF03645	4e-24	0.941748
EuglossaDilemma_005011-T1	PF12657	3.5e-36	0.994565
EuglossaDilemma_005176-T1	PF05485	8.9e-17	0.872093
EuglossaDilemma_005172-T1	PF14912	8e-32	0.948276
EuglossaDilemma_005173-T1	PF14912	8.4e-14	0.758621
EuglossaDilemma_004895-T1	PF00085	3.6e-25	0.864078
EuglossaDilemma_004771-T1	PF01833	4.2e-45	1.023529
EuglossaDilemma_004771-T1	PF18020	1.8e-26	0.946809
EuglossaDilemma_004771-T1	PF17960	4.9e-27	1.011236
EuglossaDilemma_005289-T1	PF00121	4.5e-90	0.979424
EuglossaDilemma_005217-T1	PF04176	3.4e-69	1.017544
EuglossaDilemma_005254-T1	PF06068	1.7e-164	0.980057
EuglossaDilemma_005254-T1	PF17856	9.4e-27	1.000000
EuglossaDilemma_004829-T1	PF10568	1.7e-31	0.976000
EuglossaDilemma_005009-T1	PF00515	2e-36	1.000000
EuglossaDilemma_005009-T1	PF13414	4.8e-31	1.000000
EuglossaDilemma_005009-T1	PF13432	3e-22	0.911765
EuglossaDilemma_005009-T1	PF07719	1.4e-35	1.000000
EuglossaDilemma_005009-T1	PF13174	1.5e-09	0.878788
EuglossaDilemma_005009-T1	PF13181	1.3e-33	0.941176
EuglossaDilemma_005134-T1	PF13181	4e-11	0.882353
EuglossaDilemma_005174-T1	PF00405	1.2e-140	0.902736
EuglossaDilemma_005266-T1	PF04051	2e-37	0.941935
EuglossaDilemma_004877-T1	PF01204	3.3e-161	0.992188
EuglossaDilemma_005201-T1	PF00089	1.2e-57	1.054299
EuglossaDilemma_005202-T1	PF00089	1.2e-55	1.099548
EuglossaDilemma_005203-T1	PF00089	1.6e-49	1.058824
EuglossaDilemma_005282-T1	PF00814	3.2e-76	1.132841
EuglossaDilemma_005000-T1	PF12148	9.8e-38	0.870968
EuglossaDilemma_005139-T1	PF00091	2.6e-58	1.177665
EuglossaDilemma_005139-T1	PF03953	2.7e-21	0.984127
EuglossaDilemma_004838-T1	PF00240	1.1e-15	0.958333
EuglossaDilemma_005000-T1	PF00240	5.8e-14	0.888889
EuglossaDilemma_005099-T1	PF00240	6.5e-09	0.666667
EuglossaDilemma_005090-T1	PF00443	5.4e-42	1.200743
EuglossaDilemma_005090-T1	PF13423	2.2e-15	0.881250
EuglossaDilemma_004767-T1	PF03671	4.2e-45	1.000000
EuglossaDilemma_004943-T1	PF07686	2.5e-11	0.798165
EuglossaDilemma_005032-T1	PF00654	7.9e-91	1.138418
EuglossaDilemma_005067-T1	PF00400	6.3e-40	0.947368
EuglossaDilemma_005253-T1	PF00400	3.4e-38	1.000000
EuglossaDilemma_005273-T1	PF00400	2.9e-34	0.710526
EuglossaDilemma_004766-T1	PF00400	4.4e-27	0.868421
EuglossaDilemma_005266-T1	PF00400	1.9e-20	0.973684
EuglossaDilemma_005147-T1	PF00400	4.6e-19	0.921053
EuglossaDilemma_005235-T1	PF00400	3.7e-10	0.894737
EuglossaDilemma_004766-T1	PF16300	2.6e-37	0.954545
EuglossaDilemma_005007-T1	PF09815	3.3e-82	1.079412
EuglossaDilemma_005017-T1	PF03366	3.7e-24	0.987654
EuglossaDilemma_005291-T1	PF08265	7.7e-16	1.000000
EuglossaDilemma_005182-T1	PF00102	2e-83	1.046809
EuglossaDilemma_005219-T1	PF07776	2.4e-11	0.881579
EuglossaDilemma_004947-T1	PF00096	9e-54	1.000000
EuglossaDilemma_005120-T1	PF00096	1.1e-27	1.000000
EuglossaDilemma_005080-T1	PF00096	9.2e-22	1.000000
EuglossaDilemma_004773-T1	PF00096	2e-12	0.956522
EuglossaDilemma_005224-T1	PF00096	1.9e-08	1.000000
EuglossaDilemma_004947-T1	PF13894	3.2e-46	0.958333
EuglossaDilemma_004947-T1	PF13912	1.4e-16	0.851852
EuglossaDilemma_004773-T1	PF13912	3.9e-07	0.814815
EuglossaDilemma_005114-T1	PF06221	2.8e-13	0.851852
EuglossaDilemma_004959-T1	PF13891	3.8e-31	1.015873
EuglossaDilemma_004959-T2	PF13891	1.8e-22	1.015873
EuglossaDilemma_005037-T1	PF13920	5.3e-12	0.840000
EuglossaDilemma_005037-T1	PF00642	5.8e-10	0.962963
EuglossaDilemma_005200-T1	PF05741	3.1e-27	1.000000
EuglossaDilemma_005276-T1	PF01422	7e-08	0.894737
EuglossaDilemma_004768-T1	PF00641	1.3e-15	0.833333
EuglossaDilemma_004838-T1	PF17976	1.5e-24	1.178082
EuglossaDilemma_004838-T1	PF17978	3.4e-41	1.010989
EuglossaDilemma_005011-T1	PF12660	1e-10	0.623762
EuglossaDilemma_005037-T1	PF18384	1e-22	1.000000
EuglossaDilemma_004960-T1	PF02535	7e-87	1.237237
EuglossaDilemma_004928-T1	PF00100	8.4e-07	0.555118
EuglossaDilemma_001163-T1	PF03061	1.2e-17	0.949367
EuglossaDilemma_000841-T1	PF00001	4.8e-49	0.920152
EuglossaDilemma_001040-T1	PF00001	1e-38	0.935361
EuglossaDilemma_001040-T1	PF10328	1.2e-06	0.557252
EuglossaDilemma_000957-T1	PF00004	5.9e-47	1.022727
EuglossaDilemma_000958-T1	PF00004	3.1e-46	1.030303
EuglossaDilemma_001119-T1	PF00004	9.8e-42	1.007576
EuglossaDilemma_001119-T1	PF13207	5.1e-08	0.882353
EuglossaDilemma_000958-T1	PF07724	4e-08	0.578947
EuglossaDilemma_000957-T1	PF07724	8.3e-08	0.578947
EuglossaDilemma_001119-T1	PF07724	5.1e-07	0.649123
EuglossaDilemma_001041-T1	PF07728	2e-23	0.963768
EuglossaDilemma_001119-T1	PF07728	2.6e-07	0.543478
EuglossaDilemma_001041-T1	PF12774	9.5e-147	1.003058
EuglossaDilemma_001041-T1	PF12775	4.8e-69	0.977901
EuglossaDilemma_001041-T1	PF12780	1.1e-91	1.015444
EuglossaDilemma_001041-T1	PF12781	2.9e-83	1.004545
EuglossaDilemma_001041-T1	PF17857	7.4e-16	0.740000
EuglossaDilemma_001041-T1	PF18198	4.8e-58	1.012903
EuglossaDilemma_001119-T1	PF17862	2.8e-13	0.888889
EuglossaDilemma_000958-T1	PF17862	6.7e-12	0.822222
EuglossaDilemma_000957-T1	PF17862	4.5e-09	0.844444
EuglossaDilemma_000792-T1	PF05282	2.4e-104	0.917112
EuglossaDilemma_001145-T1	PF00561	4e-13	0.536965
EuglossaDilemma_000726-T1	PF12697	8.7e-17	1.127273
EuglossaDilemma_000848-T1	PF12697	1.9e-07	0.536364
EuglossaDilemma_001089-T1	PF00441	2e-51	1.006667
EuglossaDilemma_001089-T1	PF08028	1.5e-19	0.910448
EuglossaDilemma_001089-T1	PF02770	1.9e-27	1.020619
EuglossaDilemma_001089-T1	PF02771	5e-26	0.973451
EuglossaDilemma_001126-T1	PF16214	1.8e-14	0.573494
EuglossaDilemma_000835-T1	PF00171	8.9e-185	1.002165
EuglossaDilemma_001013-T1	PF00128	8.5e-99	1.014881
EuglossaDilemma_001012-T1	PF00128	1.6e-80	0.708333
EuglossaDilemma_001044-T1	PF00155	3.9e-30	1.066116
EuglossaDilemma_000967-T1	PF08174	3.3e-22	1.113475
EuglossaDilemma_000967-T1	PF16018	1.1e-08	0.697674
EuglossaDilemma_001162-T1	PF03098	1.8e-194	1.035985
EuglossaDilemma_000764-T1	PF17908	4.8e-34	1.029630
EuglossaDilemma_000695-T1	PF04110	1.8e-07	0.896552
EuglossaDilemma_000780-T1	PF05918	5.1e-206	0.982792
EuglossaDilemma_000793-T1	PF00807	2.3e-93	0.896552
EuglossaDilemma_000875-T1	PF00025	4.5e-46	0.960000
EuglossaDilemma_000775-T1	PF00025	2.1e-09	0.720000
EuglossaDilemma_000695-T1	PF02991	1.6e-41	1.019231
EuglossaDilemma_000883-T1	PF03029	4.1e-07	0.726141
EuglossaDilemma_000603-T1	PF01382	7.1e-08	0.530435
EuglossaDilemma_000593-T1	PF18424	1.7e-14	1.008130
EuglossaDilemma_001002-T1	PF01426	1.1e-28	0.967213
EuglossaDilemma_001130-T1	PF01145	7.3e-23	1.011236
EuglossaDilemma_000766-T1	PF00653	4.3e-20	0.876712
EuglossaDilemma_001028-T1	PF03493	4.7e-32	1.051020
EuglossaDilemma_000721-T1	PF03097	1.1e-39	0.761658
EuglossaDilemma_001002-T1	PF00439	2.8e-106	0.904762
EuglossaDilemma_001147-T1	PF00439	9.1e-26	0.964286
EuglossaDilemma_000957-T1	PF00439	1.7e-18	0.916667
EuglossaDilemma_000771-T1	PF03909	7.3e-16	0.879310
EuglossaDilemma_000905-T1	PF03131	2.4e-22	0.989130
EuglossaDilemma_001192-T1	PF00168	3.9e-48	0.990291
EuglossaDilemma_001191-T1	PF00168	5e-23	0.932039
EuglossaDilemma_000602-T1	PF11618	2.5e-11	1.028369
EuglossaDilemma_000615-T1	PF08205	4.2e-14	0.764045
EuglossaDilemma_000617-T1	PF08205	1.3e-07	0.719101
EuglossaDilemma_000671-T1	PF15335	1e-23	1.000000
EuglossaDilemma_001030-T1	PF00188	4.9e-43	0.968254
EuglossaDilemma_000717-T1	PF01302	2.9e-20	0.984848
EuglossaDilemma_000595-T1	PF00194	1.6e-81	1.000000
EuglossaDilemma_000764-T1	PF00619	2e-13	0.964706
EuglossaDilemma_001184-T1	PF00808	2e-28	1.000000
EuglossaDilemma_000645-T1	PF01607	1.2e-11	1.037736
EuglossaDilemma_001171-T1	PF04103	1.9e-08	1.025641
EuglossaDilemma_000708-T1	PF08564	1.9e-12	0.670000
EuglossaDilemma_000708-T1	PF08565	9.6e-24	0.923729
EuglossaDilemma_000708-T1	PF03234	1.2e-14	0.829457
EuglossaDilemma_000709-T1	PF18375	3.1e-39	1.032967
EuglossaDilemma_000989-T1	PF12662	1.8e-226	0.958333
EuglossaDilemma_000993-T1	PF12662	9.2e-24	1.000000
EuglossaDilemma_000968-T1	PF00379	4.6e-20	1.056604
EuglossaDilemma_000970-T1	PF00379	9.6e-20	1.075472
EuglossaDilemma_000971-T1	PF00379	9.6e-14	1.075472
EuglossaDilemma_000709-T1	PF00385	6.9e-27	0.981481
EuglossaDilemma_001189-T1	PF04818	4.8e-31	0.943089
EuglossaDilemma_000859-T1	PF02017	2.8e-22	0.961039
EuglossaDilemma_000609-T1	PF01111	3.5e-38	0.970588
EuglossaDilemma_000921-T1	PF16422	4e-91	0.614719
EuglossaDilemma_000920-T1	PF16423	7.9e-32	1.000000
EuglossaDilemma_000960-T1	PF01391	4.5e-88	0.983333
EuglossaDilemma_001185-T1	PF08511	6.1e-35	0.974026
EuglossaDilemma_001001-T1	PF02936	5e-38	0.886525
EuglossaDilemma_000637-T1	PF04516	1.3e-49	0.821739
EuglossaDilemma_000904-T1	PF00270	1.8e-51	1.017045
EuglossaDilemma_000716-T1	PF06733	1.4e-53	1.057143
EuglossaDilemma_000859-T1	PF09230	1e-70	1.323009
EuglossaDilemma_001041-T1	PF08385	5.2e-129	0.991103
EuglossaDilemma_001041-T1	PF08393	3.1e-127	1.020101
EuglossaDilemma_000647-T1	PF00751	8.9e-24	1.000000
EuglossaDilemma_000783-T1	PF00226	2.7e-26	0.984127
EuglossaDilemma_000649-T1	PF04679	1.4e-15	1.111111
EuglossaDilemma_000649-T1	PF01068	2.8e-38	0.990196
EuglossaDilemma_000649-T1	PF04675	9.6e-17	0.838150
EuglossaDilemma_000649-T1	PF11411	6.5e-07	0.970588
EuglossaDilemma_001118-T1	PF01612	1.1e-21	1.073864
EuglossaDilemma_001042-T1	PF14709	2.1e-15	0.837500
EuglossaDilemma_000906-T1	PF14913	9.2e-77	0.984211
EuglossaDilemma_001133-T1	PF07539	2.8e-119	0.862013
EuglossaDilemma_001042-T1	PF00035	6.6e-29	0.940299
EuglossaDilemma_000784-T1	PF07786	1.5e-06	0.542601
EuglossaDilemma_001003-T1	PF07896	2.5e-23	1.000000
EuglossaDilemma_000783-T1	PF09320	6.9e-29	0.923810
EuglossaDilemma_000640-T1	PF09342	1.5e-10	0.922414
EuglossaDilemma_000733-T1	PF10154	9.1e-201	1.000000
EuglossaDilemma_000657-T1	PF12030	9.3e-105	0.950617
EuglossaDilemma_000879-T1	PF12432	2.1e-33	0.987805
EuglossaDilemma_000709-T1	PF13907	5.5e-27	0.947368
EuglossaDilemma_001136-T1	PF16086	6.7e-80	0.930233
EuglossaDilemma_001138-T1	PF16086	7.9e-62	0.953488
EuglossaDilemma_000984-T1	PF05527	1.4e-59	1.022099
EuglossaDilemma_000995-T1	PF05705	1.7e-55	0.970954
EuglossaDilemma_001041-T1	PF17852	3.1e-25	1.023256
EuglossaDilemma_001041-T1	PF18199	1.2e-94	0.957929
EuglossaDilemma_001041-T1	PF03028	3e-38	0.947826
EuglossaDilemma_000654-T1	PF01221	1.1e-21	0.930233
EuglossaDilemma_000985-T1	PF07528	5.2e-67	1.064516
EuglossaDilemma_000999-T1	PF00892	4e-24	0.956204
EuglossaDilemma_000895-T1	PF01683	1.3e-43	0.865385
EuglossaDilemma_000893-T1	PF01683	6.4e-07	1.115385
EuglossaDilemma_000966-T1	PF17958	3.4e-07	0.844444
EuglossaDilemma_000962-T1	PF09068	4.5e-26	0.747967
EuglossaDilemma_000962-T1	PF09069	1.5e-26	0.967391
EuglossaDilemma_001056-T1	PF13202	3.7e-10	0.760000
EuglossaDilemma_001056-T1	PF13499	1.1e-11	1.028571
EuglossaDilemma_000611-T1	PF00679	3.7e-25	0.988764
EuglossaDilemma_000611-T1	PF14492	1.9e-15	0.826667
EuglossaDilemma_000611-T1	PF03764	1.2e-33	0.966942
EuglossaDilemma_000989-T1	PF00008	1.5e-86	0.656250
EuglossaDilemma_000789-T1	PF00008	2.4e-07	1.218750
EuglossaDilemma_000989-T1	PF07645	2.5e-219	0.738095
EuglossaDilemma_000993-T1	PF07645	3.9e-18	0.952381
EuglossaDilemma_001034-T1	PF07645	1.4e-09	0.928571
EuglossaDilemma_000874-T1	PF01151	2.3e-65	1.056000
EuglossaDilemma_000871-T1	PF01151	2.8e-64	0.940000
EuglossaDilemma_000872-T1	PF01151	4.2e-64	0.944000
EuglossaDilemma_000872-T2	PF01151	4.2e-64	0.944000
EuglossaDilemma_000868-T1	PF01151	1.9e-62	0.948000
EuglossaDilemma_000864-T1	PF01151	5.2e-62	0.936000
EuglossaDilemma_000862-T1	PF01151	7.1e-62	0.936000
EuglossaDilemma_000861-T1	PF01151	1.6e-61	0.944000
EuglossaDilemma_000863-T1	PF01151	2.7e-61	0.948000
EuglossaDilemma_001142-T1	PF01370	6.6e-78	1.033195
EuglossaDilemma_000897-T1	PF11838	6.5e-83	1.000000
EuglossaDilemma_000607-T1	PF05871	4.5e-50	0.964539
EuglossaDilemma_000781-T1	PF01012	5.3e-46	0.922652
EuglossaDilemma_000781-T1	PF00766	3.7e-39	0.988095
EuglossaDilemma_001156-T1	PF00178	7.7e-37	0.975309
EuglossaDilemma_000601-T1	PF01267	2.4e-104	1.011236
EuglossaDilemma_000643-T1	PF05833	6.4e-39	1.052747
EuglossaDilemma_000891-T1	PF00762	1.8e-109	1.012618
EuglossaDilemma_000914-T1	PF00167	4.2e-14	0.888000
EuglossaDilemma_000715-T1	PF01269	6.1e-110	1.008850
EuglossaDilemma_000939-T1	PF00254	7e-29	0.797872
EuglossaDilemma_001130-T1	PF15975	3.4e-09	0.650407
EuglossaDilemma_000660-T1	PF01070	2.6e-98	0.778736
EuglossaDilemma_000604-T1	PF00041	6.5e-25	0.905882
EuglossaDilemma_001120-T1	PF00250	2.8e-42	0.965909
EuglossaDilemma_001141-T1	PF00250	1.2e-41	1.079545
EuglossaDilemma_001124-T1	PF00250	1.2e-38	0.988636
EuglossaDilemma_000989-T1	PF14670	1.8e-297	1.000000
EuglossaDilemma_000993-T1	PF14670	2.3e-38	1.000000
EuglossaDilemma_000686-T1	PF02781	2.2e-117	0.986441
EuglossaDilemma_000686-T1	PF00479	2.4e-61	0.977901
EuglossaDilemma_001083-T1	PF01597	6.2e-44	0.975410
EuglossaDilemma_001142-T1	PF16363	4.7e-161	1.000000
EuglossaDilemma_001164-T1	PF00288	2.1e-10	0.848485
EuglossaDilemma_000659-T1	PF00535	1.7e-30	1.088235
EuglossaDilemma_000645-T1	PF00704	1.8e-89	1.092949
EuglossaDilemma_000659-T1	PF02709	1.7e-07	0.666667
EuglossaDilemma_000718-T1	PF00903	2.4e-24	1.109375
EuglossaDilemma_000720-T1	PF00903	3.6e-24	1.109375
EuglossaDilemma_000718-T1	PF13669	4.8e-08	1.128440
EuglossaDilemma_000846-T1	PF08701	2.7e-20	0.947368
EuglossaDilemma_000977-T1	PF02893	1.4e-22	0.947368
EuglossaDilemma_001158-T1	PF13410	1e-08	0.942029
EuglossaDilemma_001158-T1	PF02798	7.3e-16	0.947368
EuglossaDilemma_001158-T1	PF13409	2.6e-18	0.928571
EuglossaDilemma_001158-T1	PF13417	2.7e-25	1.000000
EuglossaDilemma_000712-T1	PF01227	2.5e-76	0.983240
EuglossaDilemma_000611-T1	PF00009	2.8e-68	1.687179
EuglossaDilemma_000883-T1	PF00009	6.4e-36	1.071795
EuglossaDilemma_000883-T1	PF03144	3.7e-13	1.013514
EuglossaDilemma_000611-T1	PF03144	7.8e-12	1.013514
EuglossaDilemma_000875-T1	PF04670	3.8e-10	0.536481
EuglossaDilemma_001126-T1	PF00211	2.1e-89	0.918033
EuglossaDilemma_001005-T1	PF04408	4.1e-16	1.073394
EuglossaDilemma_001149-T1	PF04388	3.3e-197	0.966988
EuglossaDilemma_000653-T1	PF10394	4.7e-45	0.993750
EuglossaDilemma_000716-T1	PF06777	1.1e-43	0.757895
EuglossaDilemma_001078-T1	PF02985	1.1e-20	0.774194
EuglossaDilemma_001125-T1	PF02985	1.9e-19	0.903226
EuglossaDilemma_000904-T1	PF00271	3.8e-31	0.990991
EuglossaDilemma_000709-T1	PF00271	2.1e-21	1.018018
EuglossaDilemma_001005-T1	PF00271	4.7e-14	1.081081
EuglossaDilemma_000716-T1	PF13307	1.7e-44	1.035294
EuglossaDilemma_001131-T1	PF07052	1e-32	0.981132
EuglossaDilemma_001002-T1	PF00505	3e-12	0.753623
EuglossaDilemma_001002-T1	PF09011	1e-08	0.698630
EuglossaDilemma_000730-T1	PF05920	4.1e-12	0.875000
EuglossaDilemma_000798-T1	PF00046	6.8e-24	0.964912
EuglossaDilemma_000810-T1	PF00046	9e-24	1.000000
EuglossaDilemma_000808-T1	PF00046	3.5e-23	1.000000
EuglossaDilemma_000804-T1	PF00046	1.7e-22	1.000000
EuglossaDilemma_000813-T1	PF00046	2e-21	1.000000
EuglossaDilemma_000730-T1	PF00046	6.1e-15	0.912281
EuglossaDilemma_000696-T1	PF00104	1.3e-38	0.890995
EuglossaDilemma_001144-T1	PF01381	6.8e-14	0.945455
EuglossaDilemma_000993-T1	PF02494	1.2e-14	0.802469
EuglossaDilemma_000604-T1	PF07679	0.0	0.922222
EuglossaDilemma_001162-T1	PF07679	6.2e-52	0.900000
EuglossaDilemma_000701-T1	PF07679	2.7e-39	0.888889
EuglossaDilemma_000705-T1	PF07679	1.8e-37	1.033333
EuglossaDilemma_000615-T1	PF07679	1.4e-19	0.866667
EuglossaDilemma_000617-T1	PF07679	1.1e-10	0.755556
EuglossaDilemma_001125-T1	PF03810	6.6e-10	0.864865
EuglossaDilemma_000883-T1	PF11987	7.7e-21	0.896226
EuglossaDilemma_000604-T1	PF00047	6.7e-112	0.908046
EuglossaDilemma_000705-T1	PF00047	3.5e-28	0.919540
EuglossaDilemma_001162-T1	PF00047	2.5e-26	0.804598
EuglossaDilemma_000701-T1	PF00047	9.4e-25	0.885057
EuglossaDilemma_000615-T1	PF00047	3.4e-21	0.827586
EuglossaDilemma_000617-T1	PF00047	5.5e-07	0.862069
EuglossaDilemma_001162-T1	PF13895	9.9e-29	0.987342
EuglossaDilemma_000701-T1	PF13895	8e-27	0.911392
EuglossaDilemma_000615-T1	PF13895	1.2e-22	1.050633
EuglossaDilemma_000617-T1	PF13895	6.5e-08	1.000000
EuglossaDilemma_000604-T1	PF13927	1.1e-223	0.949367
EuglossaDilemma_001162-T1	PF13927	3e-44	0.936709
EuglossaDilemma_000701-T1	PF13927	1.8e-39	1.012658
EuglossaDilemma_000705-T1	PF13927	1.9e-38	0.987342
EuglossaDilemma_000615-T1	PF13927	5.6e-27	0.860759
EuglossaDilemma_000617-T1	PF13927	1.6e-12	0.835443
EuglossaDilemma_000678-T1	PF08709	4.6e-92	1.061033
EuglossaDilemma_000678-T1	PF00520	2.8e-19	0.783673
EuglossaDilemma_001028-T1	PF07885	3.2e-11	0.810127
EuglossaDilemma_000847-T1	PF06293	8.8e-07	0.541063
EuglossaDilemma_000772-T1	PF00225	1.2e-81	0.981982
EuglossaDilemma_000880-T1	PF00225	2.9e-69	0.939940
EuglossaDilemma_001033-T1	PF10169	6.4e-47	0.984252
EuglossaDilemma_000955-T1	PF00057	9.9e-39	1.027027
EuglossaDilemma_000787-T1	PF00060	1.1e-46	2.013423
EuglossaDilemma_000787-T1	PF10613	1.5e-29	0.956897
EuglossaDilemma_000848-T1	PF00151	4.5e-78	0.973214
EuglossaDilemma_000946-T1	PF00151	9.8e-46	0.580357
EuglossaDilemma_001020-T1	PF02190	3.9e-14	0.960976
EuglossaDilemma_000838-T1	PF00560	1.4e-08	0.826087
EuglossaDilemma_000838-T1	PF12799	7.3e-36	0.906977
EuglossaDilemma_000646-T1	PF12799	6.4e-23	0.953488
EuglossaDilemma_000964-T1	PF12799	3.7e-17	0.906977
EuglossaDilemma_001162-T1	PF12799	4.8e-12	0.930233
EuglossaDilemma_000704-T1	PF13306	1e-10	0.757812
EuglossaDilemma_001162-T1	PF13306	1.1e-08	0.843750
EuglossaDilemma_001146-T1	PF13516	8.4e-24	0.958333
EuglossaDilemma_001180-T1	PF13516	5.5e-17	0.875000
EuglossaDilemma_000878-T1	PF13516	2.7e-07	0.666667
EuglossaDilemma_000838-T1	PF13855	3e-46	0.950820
EuglossaDilemma_001162-T1	PF13855	5.7e-39	0.901639
EuglossaDilemma_000704-T1	PF13855	1.4e-33	0.983607
EuglossaDilemma_000965-T1	PF13855	5.4e-26	0.967213
EuglossaDilemma_000732-T1	PF13855	3.4e-24	1.000000
EuglossaDilemma_000646-T1	PF13855	2e-20	0.950820
EuglossaDilemma_000870-T1	PF14580	7.9e-96	1.000000
EuglossaDilemma_001004-T1	PF04188	4.2e-85	1.092551
EuglossaDilemma_000723-T1	PF02064	4.7e-40	0.825758
EuglossaDilemma_001144-T1	PF08523	6.8e-26	0.946667
EuglossaDilemma_000668-T1	PF15868	3.2e-29	0.977778
EuglossaDilemma_001164-T1	PF18376	4.6e-71	1.000000
EuglossaDilemma_000779-T1	PF05983	1.4e-47	0.813472
EuglossaDilemma_001090-T1	PF00149	1.8e-15	1.053659
EuglossaDilemma_000892-T1	PF08241	3.5e-12	1.114583
EuglossaDilemma_000892-T1	PF08242	1.3e-09	1.060606
EuglossaDilemma_000892-T1	PF13489	2.7e-11	0.775758
EuglossaDilemma_000892-T1	PF13649	1.9e-14	1.082474
EuglossaDilemma_000892-T1	PF13847	9.3e-21	0.861842
EuglossaDilemma_000596-T1	PF07690	9e-33	1.011331
EuglossaDilemma_000592-T1	PF07690	2.4e-26	1.144476
EuglossaDilemma_001148-T1	PF07690	1.4e-22	0.747875
EuglossaDilemma_001148-T1	PF12832	3.1e-73	1.361039
EuglossaDilemma_000880-T1	PF16796	5.8e-23	0.793548
EuglossaDilemma_000678-T1	PF02815	1e-68	0.994624
EuglossaDilemma_000849-T1	PF09776	1.4e-30	0.767241
EuglossaDilemma_001129-T1	PF00153	1e-70	0.979381
EuglossaDilemma_000846-T1	PF01926	5.3e-19	0.570175
EuglossaDilemma_000883-T1	PF01926	1.4e-08	1.087719
EuglossaDilemma_000875-T1	PF01926	2.5e-07	0.947368
EuglossaDilemma_000611-T1	PF01926	3.4e-07	1.175439
EuglossaDilemma_000765-T1	PF03650	9.8e-42	0.900000
EuglossaDilemma_001041-T1	PF12777	1.1e-42	0.997093
EuglossaDilemma_001118-T1	PF01927	2.4e-25	0.746575
EuglossaDilemma_000685-T1	PF07923	5.2e-55	0.896194
EuglossaDilemma_000933-T1	PF01849	1e-22	1.000000
EuglossaDilemma_000834-T1	PF14813	3.7e-27	0.927536
EuglossaDilemma_000764-T1	PF00931	2.9e-18	0.920635
EuglossaDilemma_001049-T1	PF03096	6.9e-106	1.021201
EuglossaDilemma_000869-T1	PF05676	3.6e-21	0.952381
EuglossaDilemma_000643-T1	PF11923	9.3e-30	0.833333
EuglossaDilemma_000643-T1	PF05670	1.5e-35	1.000000
EuglossaDilemma_000996-T1	PF07978	5e-43	0.882353
EuglossaDilemma_000878-T1	PF02136	6.4e-11	1.191667
EuglossaDilemma_000612-T1	PF01931	5.1e-10	0.711656
EuglossaDilemma_001000-T1	PF01909	2.1e-14	1.159574
EuglossaDilemma_001148-T1	PF03825	5.2e-15	0.697500
EuglossaDilemma_001159-T1	PF13869	1.3e-80	0.994681
EuglossaDilemma_001005-T1	PF07717	7.6e-10	1.313253
EuglossaDilemma_001135-T1	PF00067	8.6e-108	1.002160
EuglossaDilemma_001134-T1	PF00067	2.3e-97	0.989201
EuglossaDilemma_001000-T1	PF03828	3.6e-18	0.952381
EuglossaDilemma_000936-T1	PF07847	1.2e-41	0.960199
EuglossaDilemma_000981-T1	PF16021	2.3e-80	0.941176
EuglossaDilemma_001015-T1	PF00233	1.7e-85	0.932773
EuglossaDilemma_001015-T1	PF08499	2.4e-33	1.000000
EuglossaDilemma_000897-T1	PF01433	3.5e-84	1.009174
EuglossaDilemma_000897-T1	PF17900	3.2e-47	1.021505
EuglossaDilemma_001119-T1	PF01434	8.5e-44	0.617801
EuglossaDilemma_001140-T1	PF00450	4.5e-90	0.978365
EuglossaDilemma_000650-T1	PF00082	8.9e-44	0.949458
EuglossaDilemma_000967-T1	PF00169	4.9e-19	1.171429
EuglossaDilemma_001074-T1	PF08005	2.5e-85	0.986842
EuglossaDilemma_001116-T1	PF05721	3.4e-56	1.151659
EuglossaDilemma_001117-T1	PF13638	8.8e-26	1.038168
EuglossaDilemma_000604-T1	PF00069	2.5e-100	0.954545
EuglossaDilemma_000697-T1	PF00069	7.8e-70	0.977273
EuglossaDilemma_000641-T1	PF00069	2e-57	0.560606
EuglossaDilemma_000847-T1	PF00069	1.2e-46	0.946970
EuglossaDilemma_000693-T1	PF00069	6.3e-29	0.530303
EuglossaDilemma_000642-T1	PF00069	1.7e-18	0.541667
EuglossaDilemma_000691-T1	PF00069	2.7e-14	0.507576
EuglossaDilemma_000604-T1	PF07714	3.8e-55	0.934363
EuglossaDilemma_000847-T1	PF07714	3.9e-49	0.976834
EuglossaDilemma_000641-T1	PF07714	8.2e-33	0.579151
EuglossaDilemma_000697-T1	PF07714	6.6e-31	0.976834
EuglossaDilemma_000693-T1	PF07714	1.9e-14	0.532819
EuglossaDilemma_000652-T1	PF01048	3.8e-38	1.068376
EuglossaDilemma_000722-T1	PF01379	3.6e-84	1.019231
EuglossaDilemma_000722-T1	PF03900	1.5e-16	0.680000
EuglossaDilemma_000979-T1	PF01239	2.2e-22	0.937500
EuglossaDilemma_000850-T1	PF04193	8.3e-39	0.950820
EuglossaDilemma_000984-T1	PF00432	4.7e-26	0.818182
EuglossaDilemma_001091-T1	PF00156	5.1e-16	0.610063
EuglossaDilemma_001091-T1	PF13793	2.3e-44	0.853448
EuglossaDilemma_001091-T1	PF14572	2.1e-46	0.603261
EuglossaDilemma_001082-T1	PF05185	3.3e-72	0.965318
EuglossaDilemma_001082-T1	PF17286	1.5e-56	0.949153
EuglossaDilemma_001082-T1	PF17285	7.4e-66	0.953125
EuglossaDilemma_001092-T1	PF14461	1.3e-07	0.604478
EuglossaDilemma_001143-T1	PF00227	5.2e-34	1.010526
EuglossaDilemma_001192-T1	PF08372	8.6e-09	0.576923
EuglossaDilemma_000956-T1	PF01416	2.1e-15	0.972222
EuglossaDilemma_000600-T1	PF10343	3.9e-120	0.996516
EuglossaDilemma_000655-T1	PF00566	5e-59	0.944186
EuglossaDilemma_001146-T1	PF07834	2.6e-17	1.022346
EuglossaDilemma_000775-T1	PF00071	6e-53	0.993827
EuglossaDilemma_000774-T1	PF00071	1.3e-47	1.006173
EuglossaDilemma_000875-T1	PF00071	1e-18	0.962963
EuglossaDilemma_001074-T1	PF00415	8.3e-26	0.960000
EuglossaDilemma_001074-T1	PF13540	1.7e-24	1.000000
EuglossaDilemma_000716-T1	PF04851	1.7e-08	1.257310
EuglossaDilemma_000629-T1	PF00615	2.3e-37	0.983051
EuglossaDilemma_000604-T1	PF00621	6.9e-30	0.928962
EuglossaDilemma_000782-T1	PF00237	3.5e-12	0.621359
EuglossaDilemma_000644-T1	PF00380	3e-34	1.099174
EuglossaDilemma_000659-T1	PF00652	3.2e-28	0.992126
EuglossaDilemma_000678-T1	PF08454	3.8e-32	1.090909
EuglossaDilemma_000937-T1	PF12906	8e-15	1.145833
EuglossaDilemma_001142-T1	PF04321	1.4e-07	0.672474
EuglossaDilemma_000649-T1	PF09414	6.1e-12	1.110429
EuglossaDilemma_001181-T1	PF08292	7.7e-37	0.944000
EuglossaDilemma_000775-T1	PF08477	4.7e-19	0.966667
EuglossaDilemma_000875-T1	PF08477	3.1e-18	0.925000
EuglossaDilemma_000774-T1	PF08477	8.9e-13	0.983333
EuglossaDilemma_000602-T1	PF18111	3.9e-42	0.963855
EuglossaDilemma_001043-T1	PF01765	4.8e-33	0.969136
EuglossaDilemma_001160-T1	PF00076	2.5e-31	0.942857
EuglossaDilemma_000703-T1	PF00076	3.3e-29	0.928571
EuglossaDilemma_001151-T1	PF00076	3.4e-11	0.771429
EuglossaDilemma_001182-T1	PF04939	3.7e-56	1.000000
EuglossaDilemma_000651-T1	PF04641	3.3e-90	1.022901
EuglossaDilemma_000678-T1	PF01365	9e-75	1.009950
EuglossaDilemma_000711-T1	PF03435	3e-19	0.992308
EuglossaDilemma_000787-T1	PF00497	7.7e-20	1.666667
EuglossaDilemma_001153-T1	PF12070	3.8e-219	0.931099
EuglossaDilemma_001188-T1	PF02036	1.4e-25	0.930693
EuglossaDilemma_000608-T1	PF00375	2.5e-128	1.099744
EuglossaDilemma_000997-T1	PF00995	2.5e-101	0.881944
EuglossaDilemma_001081-T1	PF08806	2.5e-30	0.986667
EuglossaDilemma_000882-T1	PF16835	3.2e-41	0.989583
EuglossaDilemma_001186-T1	PF00017	2e-13	1.000000
EuglossaDilemma_001181-T1	PF03876	2.8e-17	1.000000
EuglossaDilemma_000730-T1	PF16878	3e-50	0.991304
EuglossaDilemma_000797-T1	PF15497	3.6e-16	0.890110
EuglossaDilemma_001127-T1	PF05739	4.3e-14	0.981132
EuglossaDilemma_000709-T1	PF00176	1.5e-63	0.768571
EuglossaDilemma_000953-T1	PF03357	3.3e-22	0.861272
EuglossaDilemma_000954-T1	PF03357	1.2e-21	0.763006
EuglossaDilemma_001186-T1	PF07525	3.4e-11	1.000000
EuglossaDilemma_000773-T1	PF08616	5.8e-17	0.955752
EuglossaDilemma_001075-T1	PF00622	9.7e-19	1.008333
EuglossaDilemma_001172-T1	PF02586	1.1e-59	1.177273
EuglossaDilemma_000875-T1	PF09439	6.6e-09	0.651934
EuglossaDilemma_000592-T1	PF00083	9.2e-66	0.924779
EuglossaDilemma_000725-T1	PF00083	7.5e-21	0.610619
EuglossaDilemma_000993-T1	PF00084	4.8e-08	0.553571
EuglossaDilemma_000955-T1	PF00084	8.4e-07	0.678571
EuglossaDilemma_001127-T1	PF00957	6.9e-08	0.966292
EuglossaDilemma_001127-T1	PF00804	1.7e-14	0.940000
EuglossaDilemma_001127-T1	PF14523	2.1e-29	1.059406
EuglossaDilemma_000998-T1	PF05742	1.4e-63	1.003937
EuglossaDilemma_000878-T1	PF03943	4.4e-16	1.000000
EuglossaDilemma_000980-T1	PF02970	1.7e-31	0.966292
EuglossaDilemma_000836-T1	PF03148	5.6e-106	1.000000
EuglossaDilemma_001188-T1	PF02803	2e-12	0.804878
EuglossaDilemma_001188-T1	PF00108	2.5e-22	0.869231
EuglossaDilemma_000837-T1	PF00085	1.8e-73	0.834951
EuglossaDilemma_000920-T1	PF01833	5.5e-16	0.976471
EuglossaDilemma_000796-T1	PF02466	4.9e-32	0.981982
EuglossaDilemma_000661-T1	PF07534	3.2e-37	0.971223
EuglossaDilemma_001169-T1	PF07810	1.3e-36	1.045045
EuglossaDilemma_001128-T1	PF05434	8.6e-66	1.006897
EuglossaDilemma_000892-T1	PF05724	1.2e-08	0.587156
EuglossaDilemma_000649-T1	PF14559	1e-16	0.823529
EuglossaDilemma_000649-T1	PF13181	2.5e-09	0.911765
EuglossaDilemma_000975-T1	PF00927	1.2e-29	0.896226
EuglossaDilemma_000976-T1	PF01841	1.3e-17	0.919643
EuglossaDilemma_000976-T1	PF00868	5e-26	1.059322
EuglossaDilemma_000640-T1	PF00089	6.4e-70	1.040724
EuglossaDilemma_000955-T1	PF00089	4.3e-39	1.162896
EuglossaDilemma_000640-T1	PF13365	7.1e-08	1.146667
EuglossaDilemma_001079-T1	PF00090	2e-10	0.897959
EuglossaDilemma_000892-T1	PF01209	5.1e-07	0.605150
EuglossaDilemma_001150-T1	PF00443	6.5e-51	1.483271
EuglossaDilemma_000657-T1	PF00443	1e-50	1.412639
EuglossaDilemma_001150-T1	PF13423	4.8e-42	1.137500
EuglossaDilemma_000657-T1	PF13423	2.6e-24	1.037500
EuglossaDilemma_001092-T1	PF00179	3.8e-45	1.007143
EuglossaDilemma_000605-T1	PF00179	3.5e-35	1.021429
EuglossaDilemma_000680-T1	PF00179	3.8e-34	0.721429
EuglossaDilemma_001096-T1	PF09138	2e-16	0.625000
EuglossaDilemma_000982-T1	PF09384	2.7e-43	0.993197
EuglossaDilemma_000705-T1	PF07686	5e-18	0.779817
EuglossaDilemma_000618-T1	PF07686	4.8e-09	0.954128
EuglossaDilemma_000982-T1	PF00400	6e-20	1.000000
EuglossaDilemma_000613-T1	PF00400	1.9e-16	0.815789
EuglossaDilemma_001179-T1	PF00400	7.2e-13	0.973684
EuglossaDilemma_001117-T1	PF00397	1.8e-08	1.032258
EuglossaDilemma_000698-T1	PF03853	2.1e-13	0.783626
EuglossaDilemma_001173-T1	PF00102	4.7e-74	1.012766
EuglossaDilemma_000985-T1	PF12171	4.4e-17	0.962963
EuglossaDilemma_000610-T1	PF13913	3.8e-44	0.880000
EuglossaDilemma_001020-T1	PF00097	1.1e-06	0.926829
EuglossaDilemma_001020-T1	PF13923	3.2e-08	0.950000
EuglossaDilemma_001075-T1	PF13920	1.1e-13	0.900000
EuglossaDilemma_000766-T1	PF13920	1.6e-12	0.860000
EuglossaDilemma_000696-T1	PF00105	4.4e-32	0.971429
EuglossaDilemma_000985-T1	PF12874	6.1e-23	0.960000
EuglossaDilemma_000882-T1	PF12874	9.9e-09	1.000000
EuglossaDilemma_000606-T1	PF01753	1.7e-09	1.078947
EuglossaDilemma_001093-T1	PF13639	1.5e-08	1.136364
EuglossaDilemma_000934-T1	PF14952	7e-23	0.976190
EuglossaDilemma_000935-T1	PF14952	2.8e-22	0.976190
EuglossaDilemma_001006-T1	PF02535	1e-45	0.870871
EuglossaDilemma_000962-T1	PF00569	3e-11	0.933333
EuglossaDilemma_003684-T1	PF05902	2.1e-27	0.943925
EuglossaDilemma_003827-T1	PF05761	1.6e-149	0.969499
EuglossaDilemma_003572-T1	PF00001	2.9e-60	1.038023
EuglossaDilemma_003619-T1	PF00001	2.8e-48	1.110266
EuglossaDilemma_003904-T1	PF00001	8.4e-46	0.969582
EuglossaDilemma_003770-T1	PF00003	3.5e-33	0.970339
EuglossaDilemma_003847-T1	PF02949	1.8e-09	0.728435
EuglossaDilemma_003618-T1	PF08395	7e-17	0.943396
EuglossaDilemma_003572-T1	PF10320	1.3e-12	1.140078
EuglossaDilemma_003572-T1	PF10328	1e-06	0.576336
EuglossaDilemma_003904-T1	PF10328	2.6e-06	0.973282
EuglossaDilemma_003562-T1	PF00004	2.9e-81	0.984848
EuglossaDilemma_004002-T1	PF00004	2.4e-10	0.939394
EuglossaDilemma_004002-T1	PF07724	1.8e-46	1.111111
EuglossaDilemma_004002-T1	PF07728	5.9e-13	0.891304
EuglossaDilemma_003689-T1	PF07728	1.1e-07	0.891304
EuglossaDilemma_003562-T1	PF17862	3.7e-22	1.044444
EuglossaDilemma_003644-T1	PF00664	9.3e-63	0.978102
EuglossaDilemma_003737-T1	PF00664	1.5e-44	0.985401
EuglossaDilemma_003738-T1	PF00664	1.8e-40	0.726277
EuglossaDilemma_003644-T1	PF00005	3.6e-51	1.000000
EuglossaDilemma_003738-T1	PF00005	3.8e-30	1.087591
EuglossaDilemma_003737-T1	PF00005	1.2e-24	0.985401
EuglossaDilemma_003935-T1	PF00583	1.4e-10	0.555556
EuglossaDilemma_003935-T1	PF13673	2.4e-07	0.593750
EuglossaDilemma_003935-T1	PF13880	6.2e-08	0.710145
EuglossaDilemma_003935-T1	PF13508	2.5e-09	0.897436
EuglossaDilemma_004122-T1	PF01756	5.6e-40	0.839779
EuglossaDilemma_004122-T1	PF00441	4.8e-09	1.086667
EuglossaDilemma_004122-T1	PF02770	7.5e-19	1.144330
EuglossaDilemma_004048-T1	PF01553	4.1e-22	1.200000
EuglossaDilemma_004048-T1	PF16076	4.7e-17	0.986667
EuglossaDilemma_003986-T1	PF01602	6.2e-165	0.986641
EuglossaDilemma_003921-T1	PF00928	5.4e-29	0.912879
EuglossaDilemma_004071-T1	PF00106	1.5e-49	0.994872
EuglossaDilemma_004072-T1	PF00106	2.4e-48	0.989744
EuglossaDilemma_004072-T1	PF13561	1.6e-35	0.820513
EuglossaDilemma_004071-T1	PF13561	2.1e-34	0.824786
EuglossaDilemma_004062-T1	PF14721	3e-53	1.083969
EuglossaDilemma_003934-T1	PF00248	4.2e-49	0.979381
EuglossaDilemma_003986-T1	PF02883	1e-12	0.801802
EuglossaDilemma_004024-T1	PF01979	1.7e-39	0.566860
EuglossaDilemma_003566-T1	PF03782	1.8e-21	1.068966
EuglossaDilemma_003600-T1	PF00501	1.4e-95	0.988208
EuglossaDilemma_003628-T1	PF00501	4.4e-64	1.014151
EuglossaDilemma_003600-T1	PF13193	7.6e-23	1.000000
EuglossaDilemma_003628-T1	PF13193	2.4e-10	1.000000
EuglossaDilemma_003590-T1	PF16561	5.3e-35	0.976471
EuglossaDilemma_003590-T1	PF04739	2.6e-27	0.906667
EuglossaDilemma_003842-T1	PF12894	1.5e-34	0.902174
EuglossaDilemma_004133-T1	PF12894	6.4e-26	0.739130
EuglossaDilemma_003705-T1	PF01094	1.2e-58	0.951977
EuglossaDilemma_003715-T1	PF01094	3.3e-52	0.954802
EuglossaDilemma_003599-T1	PF00023	2.3e-113	0.939394
EuglossaDilemma_003925-T1	PF00023	6.5e-34	0.848485
EuglossaDilemma_003924-T1	PF00023	1.7e-32	0.787879
EuglossaDilemma_003612-T1	PF00023	4.2e-26	0.848485
EuglossaDilemma_004051-T1	PF00023	4.6e-25	0.969697
EuglossaDilemma_004002-T1	PF00023	4.5e-21	0.939394
EuglossaDilemma_003912-T1	PF00023	9.3e-20	0.939394
EuglossaDilemma_003922-T1	PF00023	8.9e-17	0.969697
EuglossaDilemma_003677-T1	PF00023	2.8e-08	0.818182
EuglossaDilemma_003693-T1	PF00023	7.9e-06	0.878788
EuglossaDilemma_003599-T1	PF12796	2e-162	0.795181
EuglossaDilemma_003925-T1	PF12796	1.4e-52	1.024096
EuglossaDilemma_004051-T1	PF12796	3.7e-41	0.987952
EuglossaDilemma_003612-T1	PF12796	8.7e-40	1.036145
EuglossaDilemma_003924-T1	PF12796	4.2e-35	1.096386
EuglossaDilemma_003922-T1	PF12796	3.1e-31	0.867470
EuglossaDilemma_003912-T1	PF12796	7.6e-20	0.698795
EuglossaDilemma_004002-T1	PF12796	9.8e-19	0.722892
EuglossaDilemma_003677-T1	PF12796	5e-18	0.903614
EuglossaDilemma_003599-T1	PF13606	9.3e-116	0.967742
EuglossaDilemma_003925-T1	PF13606	5.9e-32	0.903226
EuglossaDilemma_003612-T1	PF13606	6.3e-29	0.903226
EuglossaDilemma_003924-T1	PF13606	1.2e-27	0.967742
EuglossaDilemma_004051-T1	PF13606	9.3e-27	0.935484
EuglossaDilemma_004002-T1	PF13606	2.8e-18	0.903226
EuglossaDilemma_003922-T1	PF13606	1.3e-17	0.967742
EuglossaDilemma_003912-T1	PF13606	2.4e-15	0.903226
EuglossaDilemma_003599-T1	PF13637	9.3e-133	0.981818
EuglossaDilemma_004051-T1	PF13637	8.1e-34	0.781818
EuglossaDilemma_003925-T1	PF13637	9.7e-34	0.945455
EuglossaDilemma_003612-T1	PF13637	5.4e-33	0.945455
EuglossaDilemma_003924-T1	PF13637	2.6e-31	0.945455
EuglossaDilemma_003912-T1	PF13637	2.1e-21	0.854545
EuglossaDilemma_003922-T1	PF13637	3e-16	0.872727
EuglossaDilemma_004002-T1	PF13637	4.6e-14	0.890909
EuglossaDilemma_003599-T1	PF13857	6.4e-103	0.732143
EuglossaDilemma_003925-T1	PF13857	8.7e-38	1.000000
EuglossaDilemma_003612-T1	PF13857	4e-32	0.892857
EuglossaDilemma_004051-T1	PF13857	1.8e-28	0.767857
EuglossaDilemma_003924-T1	PF13857	4.6e-24	0.964286
EuglossaDilemma_003922-T1	PF13857	6.7e-24	0.964286
EuglossaDilemma_003912-T1	PF13857	2.2e-18	0.982143
EuglossaDilemma_004002-T1	PF13857	4.2e-17	0.785714
EuglossaDilemma_003677-T1	PF13857	6.4e-12	0.892857
EuglossaDilemma_004129-T1	PF00025	4.7e-13	0.691429
EuglossaDilemma_003839-T1	PF00025	9.9e-10	0.731429
EuglossaDilemma_003609-T1	PF00025	2.8e-08	0.982857
EuglossaDilemma_003685-T1	PF01412	2.5e-42	0.948718
EuglossaDilemma_003693-T1	PF01412	3.8e-40	0.888889
EuglossaDilemma_004042-T1	PF02752	8.2e-35	1.022388
EuglossaDilemma_003625-T1	PF02752	1.7e-21	0.977612
EuglossaDilemma_004042-T1	PF00339	2.5e-44	1.027397
EuglossaDilemma_003625-T1	PF00339	5e-43	1.068493
EuglossaDilemma_003917-T1	PF03029	9.7e-61	0.892116
EuglossaDilemma_003986-T1	PF09066	1.7e-35	0.964286
EuglossaDilemma_004021-T1	PF14779	2.1e-84	1.007843
EuglossaDilemma_003908-T1	PF12490	2.3e-26	0.800000
EuglossaDilemma_003742-T1	PF06113	1.1e-110	0.993750
EuglossaDilemma_004134-T1	PF07533	1.5e-15	0.863636
EuglossaDilemma_004134-T1	PF00439	3.5e-19	0.845238
EuglossaDilemma_003783-T1	PF00439	2e-11	0.714286
EuglossaDilemma_003624-T1	PF00651	3e-30	0.864865
EuglossaDilemma_003858-T1	PF00651	8.7e-22	0.846847
EuglossaDilemma_003810-T1	PF00651	6.1e-15	0.765766
EuglossaDilemma_003570-T1	PF09405	6.4e-22	0.816794
EuglossaDilemma_003610-T1	PF07716	2e-17	0.981481
EuglossaDilemma_003623-T1	PF07716	3.9e-15	0.981481
EuglossaDilemma_003915-T1	PF00130	1.2e-13	0.962264
EuglossaDilemma_003987-T1	PF00130	4e-12	0.962264
EuglossaDilemma_004043-T1	PF00168	1.1e-47	0.932039
EuglossaDilemma_004001-T1	PF00168	2.5e-39	0.922330
EuglossaDilemma_003999-T1	PF00168	1.6e-24	1.038835
EuglossaDilemma_003866-T1	PF00168	3.1e-07	0.902913
EuglossaDilemma_003573-T1	PF01130	2.9e-147	0.969892
EuglossaDilemma_003603-T1	PF00307	6e-09	0.596330
EuglossaDilemma_003989-T1	PF12770	1.7e-45	0.975862
EuglossaDilemma_003871-T1	PF00379	6.6e-20	1.056604
EuglossaDilemma_003872-T1	PF00379	2.9e-18	1.056604
EuglossaDilemma_003870-T1	PF00379	6.1e-17	1.056604
EuglossaDilemma_003874-T1	PF00379	1.7e-15	1.018868
EuglossaDilemma_003868-T1	PF00379	3.6e-13	1.037736
EuglossaDilemma_003873-T1	PF00379	5.8e-10	1.000000
EuglossaDilemma_003921-T1	PF01217	7.2e-08	0.894366
EuglossaDilemma_004002-T1	PF10431	4.3e-13	0.938272
EuglossaDilemma_003984-T1	PF02617	3.1e-24	0.962500
EuglossaDilemma_003739-T1	PF05602	2.4e-144	1.020785
EuglossaDilemma_003986-T1	PF12717	3.2e-67	1.024691
EuglossaDilemma_004099-T1	PF01923	2.7e-27	0.857988
EuglossaDilemma_003831-T1	PF00135	3.9e-114	1.048544
EuglossaDilemma_003575-T1	PF03311	1.2e-42	1.032787
EuglossaDilemma_003843-T1	PF00473	4.5e-12	1.078947
EuglossaDilemma_003944-T1	PF00394	3.4e-28	0.949686
EuglossaDilemma_003942-T1	PF00394	1.4e-27	0.930818
EuglossaDilemma_003944-T1	PF07731	1.2e-32	1.072993
EuglossaDilemma_003942-T1	PF07731	2.6e-32	1.160584
EuglossaDilemma_003942-T1	PF07732	3.8e-40	0.932773
EuglossaDilemma_003944-T1	PF07732	4.5e-39	0.924370
EuglossaDilemma_003719-T1	PF00431	0.0	1.018182
EuglossaDilemma_003605-T1	PF00431	1.3e-11	0.718182
EuglossaDilemma_003608-T1	PF00173	2.2e-09	0.797297
EuglossaDilemma_003906-T1	PF01928	2.8e-20	0.916201
EuglossaDilemma_003730-T1	PF00781	2.4e-27	1.095238
EuglossaDilemma_003911-T1	PF00781	3.6e-27	0.912698
EuglossaDilemma_003923-T1	PF05746	1.5e-21	0.974790
EuglossaDilemma_003621-T1	PF15228	3.3e-31	0.948980
EuglossaDilemma_003829-T1	PF00270	1.5e-54	1.039773
EuglossaDilemma_004109-T1	PF08766	4.3e-16	1.000000
EuglossaDilemma_003987-T1	PF02141	8.5e-59	0.989189
EuglossaDilemma_004023-T1	PF08385	2.7e-68	0.658363
EuglossaDilemma_003612-T1	PF01529	1.4e-20	0.858209
EuglossaDilemma_004057-T1	PF02966	6.1e-71	1.000000
EuglossaDilemma_004097-T1	PF00226	2.8e-28	1.000000
EuglossaDilemma_003828-T1	PF00226	2.5e-22	1.047619
EuglossaDilemma_003853-T1	PF00226	3e-19	0.936508
EuglossaDilemma_004097-T1	PF01556	6.9e-38	1.261438
EuglossaDilemma_003662-T1	PF05186	2.4e-21	1.000000
EuglossaDilemma_003659-T1	PF12355	6.6e-57	0.957627
EuglossaDilemma_004109-T1	PF00782	7.9e-36	0.969925
EuglossaDilemma_003845-T1	PF03942	3.2e-44	1.113861
EuglossaDilemma_003866-T1	PF06631	1.2e-15	0.888889
EuglossaDilemma_004032-T1	PF07039	2.1e-40	0.977273
EuglossaDilemma_003915-T1	PF07773	1e-48	0.965300
EuglossaDilemma_003667-T1	PF08409	1.2e-29	0.960000
EuglossaDilemma_003756-T1	PF08953	2.1e-34	0.984848
EuglossaDilemma_003645-T1	PF09747	5.7e-37	0.858586
EuglossaDilemma_003729-T1	PF09767	2.2e-44	0.700000
EuglossaDilemma_004096-T1	PF02995	1.9e-134	0.939638
EuglossaDilemma_003856-T1	PF10179	2.6e-11	0.905263
EuglossaDilemma_003613-T1	PF11841	4.7e-63	1.012987
EuglossaDilemma_004018-T1	PF11938	2.6e-39	0.935897
EuglossaDilemma_004022-T1	PF12036	7.9e-55	0.957219
EuglossaDilemma_003615-T1	PF14687	2e-35	0.918182
EuglossaDilemma_003614-T1	PF14688	1.8e-91	0.759615
EuglossaDilemma_003559-T1	PF14780	4.8e-53	0.962766
EuglossaDilemma_003849-T1	PF15139	3.9e-42	0.969231
EuglossaDilemma_003916-T1	PF06159	6.6e-44	0.601626
EuglossaDilemma_003755-T1	PF08825	6.8e-27	1.036585
EuglossaDilemma_003687-T1	PF07904	4.2e-14	0.650943
EuglossaDilemma_003997-T1	PF04157	4.8e-41	0.919492
EuglossaDilemma_004065-T1	PF02958	7.8e-67	0.996599
EuglossaDilemma_003784-T1	PF12763	5.2e-12	0.778846
EuglossaDilemma_003577-T1	PF09279	4.2e-20	1.081395
EuglossaDilemma_003866-T1	PF09279	1.2e-13	1.034884
EuglossaDilemma_003719-T1	PF00008	2.7e-24	0.968750
EuglossaDilemma_003634-T1	PF12947	1.8e-52	1.000000
EuglossaDilemma_003719-T1	PF07645	5.4e-16	1.142857
EuglossaDilemma_003634-T1	PF07645	2.7e-11	1.023810
EuglossaDilemma_003842-T1	PF08662	2.5e-12	0.814433
EuglossaDilemma_003613-T1	PF04727	8.2e-41	1.000000
EuglossaDilemma_004028-T1	PF00812	2.9e-41	0.949275
EuglossaDilemma_004046-T1	PF01133	2.6e-50	0.989796
EuglossaDilemma_003592-T1	PF00646	3e-07	0.708333
EuglossaDilemma_003684-T1	PF08736	1e-15	0.909091
EuglossaDilemma_003820-T1	PF14977	3.5e-24	0.554455
EuglossaDilemma_004142-T1	PF03101	5e-10	0.788889
EuglossaDilemma_004067-T1	PF04116	1.9e-22	0.932331
EuglossaDilemma_003608-T1	PF04116	2.4e-17	1.067669
EuglossaDilemma_003787-T1	PF00465	2.2e-95	0.991758
EuglossaDilemma_003684-T1	PF09380	1.4e-26	0.946809
EuglossaDilemma_003684-T1	PF00373	4.7e-20	0.981982
EuglossaDilemma_003684-T1	PF09379	4.2e-23	0.984375
EuglossaDilemma_003602-T1	PF02181	5.7e-75	1.059140
EuglossaDilemma_003678-T1	PF00498	1.3e-17	0.942029
EuglossaDilemma_003875-T1	PF14853	1.1e-26	1.000000
EuglossaDilemma_003875-T1	PF14852	2.6e-17	0.939394
EuglossaDilemma_003596-T1	PF00254	5.3e-18	0.914894
EuglossaDilemma_003659-T1	PF00041	2.6e-79	1.011765
EuglossaDilemma_004058-T1	PF00041	1.8e-29	0.894118
EuglossaDilemma_003926-T1	PF00041	7.1e-16	1.011765
EuglossaDilemma_004017-T1	PF13865	5.9e-10	0.679012
EuglossaDilemma_004119-T1	PF02434	6.7e-16	0.666667
EuglossaDilemma_003634-T1	PF07474	6.1e-66	0.989130
EuglossaDilemma_003773-T1	PF01590	5.1e-38	1.360902
EuglossaDilemma_003773-T1	PF13185	6.5e-18	0.746377
EuglossaDilemma_003759-T1	PF13522	1.3e-23	0.939394
EuglossaDilemma_003759-T1	PF13537	2.3e-15	0.699187
EuglossaDilemma_003918-T1	PF07842	9.1e-27	0.758123
EuglossaDilemma_003798-T1	PF11095	1.5e-34	0.986842
EuglossaDilemma_004064-T1	PF01182	1.6e-20	0.995556
EuglossaDilemma_003649-T1	PF00535	1.1e-36	1.005882
EuglossaDilemma_003722-T1	PF00535	1.5e-33	1.035294
EuglossaDilemma_003722-T1	PF10111	4.9e-09	0.775362
EuglossaDilemma_003649-T1	PF13641	5.7e-14	0.786957
EuglossaDilemma_003722-T1	PF13641	6.3e-11	0.991304
EuglossaDilemma_003746-T1	PF03901	6.9e-89	0.928058
EuglossaDilemma_003785-T1	PF02800	1.3e-70	1.000000
EuglossaDilemma_003786-T1	PF02800	2.4e-56	1.006329
EuglossaDilemma_003785-T1	PF00044	3e-39	0.980198
EuglossaDilemma_003786-T1	PF00044	4.3e-22	0.841584
EuglossaDilemma_003987-T1	PF02893	6.8e-19	1.219298
EuglossaDilemma_004125-T1	PF00043	1.4e-11	0.634409
EuglossaDilemma_004125-T1	PF14497	3.8e-07	0.666667
EuglossaDilemma_004125-T1	PF02798	2.2e-15	0.921053
EuglossaDilemma_004125-T1	PF13409	2.4e-09	0.857143
EuglossaDilemma_004125-T1	PF13417	1.7e-12	0.986667
EuglossaDilemma_003839-T1	PF04670	3.2e-107	0.974249
EuglossaDilemma_003986-T1	PF13646	1.3e-21	0.761364
EuglossaDilemma_003677-T1	PF00632	1.9e-75	1.332248
EuglossaDilemma_003719-T1	PF12661	5.5e-12	0.909091
EuglossaDilemma_003829-T1	PF00271	3.8e-33	1.036036
EuglossaDilemma_004134-T1	PF00271	4.9e-23	1.027027
EuglossaDilemma_003695-T1	PF00349	8.2e-63	0.954774
EuglossaDilemma_003695-T1	PF03727	3.1e-73	0.970954
EuglossaDilemma_003996-T1	PF00505	2.3e-19	0.985507
EuglossaDilemma_003996-T1	PF09011	9e-09	0.876712
EuglossaDilemma_003725-T1	PF00046	8.9e-19	1.000000
EuglossaDilemma_003791-T1	PF00046	1e-15	1.175439
EuglossaDilemma_004134-T1	PF07529	6.7e-21	0.971831
EuglossaDilemma_004003-T1	PF00012	1.6e-183	0.899833
EuglossaDilemma_003858-T1	PF05225	1.1e-15	0.977778
EuglossaDilemma_003629-T1	PF01968	3.3e-105	1.079038
EuglossaDilemma_003629-T1	PF02538	3.8e-209	1.013566
EuglossaDilemma_003629-T1	PF05378	1.8e-60	1.140449
EuglossaDilemma_003557-T1	PF15311	1.2e-13	0.544444
EuglossaDilemma_003659-T1	PF07679	2.7e-57	0.733333
EuglossaDilemma_003766-T1	PF07679	3.2e-35	1.266667
EuglossaDilemma_003652-T1	PF07679	2.9e-31	0.888889
EuglossaDilemma_003932-T1	PF07679	4.4e-15	1.011111
EuglossaDilemma_003657-T1	PF07679	1.1e-14	0.900000
EuglossaDilemma_003656-T1	PF07679	5.9e-12	0.944444
EuglossaDilemma_003655-T1	PF07679	3e-11	0.911111
EuglossaDilemma_003931-T1	PF07679	2.6e-10	0.966667
EuglossaDilemma_003567-T1	PF15305	2.2e-26	0.786765
EuglossaDilemma_003574-T1	PF10498	3.6e-143	0.997214
EuglossaDilemma_003659-T1	PF00047	8.5e-34	0.666667
EuglossaDilemma_003766-T1	PF00047	3.1e-28	1.229885
EuglossaDilemma_003652-T1	PF00047	1.7e-19	0.885057
EuglossaDilemma_003932-T1	PF00047	6.3e-14	0.908046
EuglossaDilemma_003657-T1	PF00047	8.6e-11	0.804598
EuglossaDilemma_003931-T1	PF00047	1.4e-09	0.931034
EuglossaDilemma_003656-T1	PF00047	5.6e-09	0.908046
EuglossaDilemma_003655-T1	PF00047	1.9e-08	0.896552
EuglossaDilemma_003659-T1	PF13895	5.7e-33	1.151899
EuglossaDilemma_003652-T1	PF13895	4.3e-19	0.949367
EuglossaDilemma_003766-T1	PF13895	7.1e-16	1.063291
EuglossaDilemma_003657-T1	PF13895	1.3e-12	1.012658
EuglossaDilemma_003656-T1	PF13895	3.5e-10	1.025316
EuglossaDilemma_003932-T1	PF13895	4.2e-10	1.151899
EuglossaDilemma_003659-T1	PF13927	1.1e-48	1.037975
EuglossaDilemma_003766-T1	PF13927	1.9e-33	1.063291
EuglossaDilemma_003652-T1	PF13927	2.1e-27	0.848101
EuglossaDilemma_003932-T1	PF13927	1.8e-17	1.075949
EuglossaDilemma_003657-T1	PF13927	5.9e-15	1.037975
EuglossaDilemma_003656-T1	PF13927	3.3e-12	0.873418
EuglossaDilemma_003931-T1	PF13927	1.1e-11	1.012658
EuglossaDilemma_003655-T1	PF13927	2.2e-11	0.911392
EuglossaDilemma_004135-T1	PF00459	3.4e-73	0.955882
EuglossaDilemma_004137-T1	PF00459	5.4e-71	0.966912
EuglossaDilemma_004138-T1	PF00459	5.4e-68	0.970588
EuglossaDilemma_004136-T1	PF00459	5.7e-67	0.944853
EuglossaDilemma_004136-T2	PF00459	5.7e-67	0.944853
EuglossaDilemma_004036-T1	PF00520	1.9e-27	0.804082
EuglossaDilemma_003599-T1	PF00520	7.1e-15	0.946939
EuglossaDilemma_003924-T1	PF00520	3.3e-14	1.036735
EuglossaDilemma_003925-T1	PF00520	2.7e-11	1.069388
EuglossaDilemma_004036-T1	PF07885	3.5e-14	0.974684
EuglossaDilemma_004034-T1	PF03520	2e-29	0.582011
EuglossaDilemma_003723-T1	PF17903	2.3e-35	1.000000
EuglossaDilemma_003635-T1	PF00225	5.7e-26	0.654655
EuglossaDilemma_004072-T1	PF08659	1.9e-11	0.561111
EuglossaDilemma_004071-T1	PF08659	6.2e-11	0.561111
EuglossaDilemma_003905-T1	PF00053	1.5e-112	1.061224
EuglossaDilemma_003905-T1	PF00055	2.1e-81	0.957082
EuglossaDilemma_004004-T1	PF15454	3.7e-27	0.986667
EuglossaDilemma_003743-T1	PF16672	2.8e-10	1.034091
EuglossaDilemma_003676-T1	PF02866	1.1e-40	1.029940
EuglossaDilemma_003676-T1	PF00056	2.4e-34	1.042553
EuglossaDilemma_003634-T1	PF00058	3.5e-23	0.976190
EuglossaDilemma_003705-T1	PF00060	6.9e-57	1.852349
EuglossaDilemma_003715-T1	PF00060	1.5e-54	1.986577
EuglossaDilemma_004123-T1	PF00060	1.2e-12	1.610738
EuglossaDilemma_003715-T1	PF10613	9.3e-46	0.965517
EuglossaDilemma_003705-T1	PF10613	1.1e-44	0.974138
EuglossaDilemma_003591-T1	PF00151	7.3e-66	0.866071
EuglossaDilemma_003981-T1	PF00151	9.4e-34	0.693452
EuglossaDilemma_003808-T1	PF00061	5.8e-21	1.000000
EuglossaDilemma_003809-T1	PF00061	1.1e-15	1.000000
EuglossaDilemma_003808-T1	PF08212	6.8e-22	0.930070
EuglossaDilemma_003809-T1	PF08212	1.9e-13	0.832168
EuglossaDilemma_003842-T1	PF08513	1.1e-11	1.000000
EuglossaDilemma_004026-T1	PF01451	1.4e-38	1.035211
EuglossaDilemma_004025-T1	PF01451	4.8e-36	1.028169
EuglossaDilemma_003691-T1	PF12799	4.2e-43	0.906977
EuglossaDilemma_003683-T1	PF12799	3.7e-20	0.976744
EuglossaDilemma_003878-T1	PF13306	1.6e-27	0.914062
EuglossaDilemma_003788-T1	PF13306	5.4e-18	0.648438
EuglossaDilemma_003878-T1	PF13855	2.4e-68	1.000000
EuglossaDilemma_003691-T1	PF13855	2.9e-58	0.803279
EuglossaDilemma_003790-T1	PF13855	3.8e-44	0.918033
EuglossaDilemma_003788-T1	PF13855	5.1e-38	0.983607
EuglossaDilemma_003789-T1	PF13855	1.3e-20	0.770492
EuglossaDilemma_003689-T1	PF00493	3.2e-100	0.995536
EuglossaDilemma_003689-T1	PF12619	3.4e-11	0.653595
EuglossaDilemma_003689-T1	PF17855	8.4e-25	0.827586
EuglossaDilemma_003689-T1	PF14551	5.5e-16	0.864078
EuglossaDilemma_003689-T1	PF17207	1.9e-37	1.007937
EuglossaDilemma_004118-T1	PF06333	4.7e-114	1.287009
EuglossaDilemma_003799-T1	PF11315	2e-63	1.013605
EuglossaDilemma_003578-T1	PF08241	1.9e-15	1.041667
EuglossaDilemma_003578-T1	PF08242	1.3e-16	0.989899
EuglossaDilemma_003578-T1	PF13489	6.4e-16	1.012121
EuglossaDilemma_003578-T1	PF13649	3.5e-17	1.010309
EuglossaDilemma_003578-T1	PF13847	7.1e-15	0.703947
EuglossaDilemma_003647-T1	PF01189	4.5e-38	1.290000
EuglossaDilemma_004127-T1	PF07690	2.1e-55	1.133144
EuglossaDilemma_003717-T1	PF07690	1.6e-50	1.110482
EuglossaDilemma_003794-T1	PF07690	2.6e-14	0.739377
EuglossaDilemma_003793-T1	PF07690	2e-10	1.073654
EuglossaDilemma_003681-T1	PF03165	8.7e-44	0.980583
EuglossaDilemma_003681-T1	PF03166	1.4e-71	0.988506
EuglossaDilemma_003677-T1	PF06701	5.1e-23	0.907692
EuglossaDilemma_004118-T1	PF18296	3.9e-77	1.110236
EuglossaDilemma_003990-T1	PF00153	2.7e-25	0.618557
EuglossaDilemma_003609-T1	PF01926	1e-09	1.043860
EuglossaDilemma_003839-T1	PF01926	1.4e-08	0.868421
EuglossaDilemma_003850-T1	PF02493	3.7e-41	0.956522
EuglossaDilemma_004098-T1	PF02493	9.6e-34	0.913043
EuglossaDilemma_004003-T1	PF06723	1.3e-10	0.798165
EuglossaDilemma_003734-T1	PF15433	4.1e-68	0.996855
EuglossaDilemma_003913-T1	PF18699	7.3e-35	1.000000
EuglossaDilemma_003987-T1	PF06602	7.7e-87	1.242254
EuglossaDilemma_004075-T1	PF02931	2.9e-52	0.949309
EuglossaDilemma_003907-T1	PF02931	2.9e-33	0.774194
EuglossaDilemma_003902-T1	PF02932	9.9e-19	0.663866
EuglossaDilemma_003634-T1	PF06119	1.8e-22	0.943182
EuglossaDilemma_004133-T1	PF08154	9.8e-14	0.852941
EuglossaDilemma_004054-T1	PF06524	5.7e-170	0.983713
EuglossaDilemma_004049-T1	PF05997	8.3e-60	0.944444
EuglossaDilemma_003616-T1	PF01733	2.2e-59	0.928803
EuglossaDilemma_004056-T1	PF04142	1.6e-120	0.907937
EuglossaDilemma_003947-T1	PF00293	3.1e-18	0.770992
EuglossaDilemma_004143-T1	PF10168	6e-192	0.795231
EuglossaDilemma_003794-T1	PF03137	5.7e-180	1.109057
EuglossaDilemma_003793-T1	PF03137	1.8e-92	1.044362
EuglossaDilemma_003703-T1	PF04636	1.3e-197	0.993243
EuglossaDilemma_003611-T1	PF03985	4.6e-158	0.943662
EuglossaDilemma_003594-T1	PF01569	3.3e-18	0.807407
EuglossaDilemma_003854-T1	PF14360	1e-28	1.000000
EuglossaDilemma_003840-T1	PF00786	7.7e-09	0.559322
EuglossaDilemma_003617-T1	PF01135	2e-81	1.014286
EuglossaDilemma_003773-T1	PF00233	1.5e-76	0.987395
EuglossaDilemma_003915-T1	PF00595	1.1e-17	0.804878
EuglossaDilemma_003772-T1	PF00595	4.8e-17	0.951220
EuglossaDilemma_003915-T1	PF13180	2.7e-09	0.646341
EuglossaDilemma_003772-T1	PF13180	5.6e-09	0.695122
EuglossaDilemma_003915-T1	PF17820	6.1e-15	0.962963
EuglossaDilemma_003772-T1	PF17820	2.8e-11	0.870370
EuglossaDilemma_003758-T1	PF18027	5.2e-07	0.990654
EuglossaDilemma_003864-T1	PF02902	6.5e-37	1.333333
EuglossaDilemma_003754-T1	PF00557	9.5e-27	1.047847
EuglossaDilemma_003948-T1	PF02163	6.4e-18	1.308000
EuglossaDilemma_004014-T1	PF05648	4.4e-53	0.991031
EuglossaDilemma_004045-T1	PF00342	1.2e-243	0.950617
EuglossaDilemma_003987-T1	PF00169	1.4e-16	0.971429
EuglossaDilemma_003693-T1	PF00169	2e-14	1.028571
EuglossaDilemma_004070-T1	PF01663	1e-10	0.736695
EuglossaDilemma_003693-T1	PF15413	9.9e-10	1.000000
EuglossaDilemma_003613-T1	PF16457	3.4e-38	0.940299
EuglossaDilemma_003577-T1	PF17787	1.7e-52	0.984733
EuglossaDilemma_003866-T1	PF17787	1.2e-46	0.992366
EuglossaDilemma_003915-T1	PF17838	2.6e-39	1.032520
EuglossaDilemma_003577-T1	PF00388	1.2e-61	1.020690
EuglossaDilemma_003866-T1	PF00388	3.7e-61	1.027586
EuglossaDilemma_003577-T1	PF00387	4.4e-44	0.991304
EuglossaDilemma_003866-T1	PF00387	7.9e-44	1.000000
EuglossaDilemma_003836-T1	PF14719	5.1e-62	0.777174
EuglossaDilemma_003595-T1	PF08190	1.1e-34	0.873494
EuglossaDilemma_003840-T1	PF00069	5.2e-75	0.954545
EuglossaDilemma_004114-T1	PF00069	2.7e-71	0.996212
EuglossaDilemma_003620-T1	PF00069	4.4e-70	1.117424
EuglossaDilemma_003852-T1	PF00069	6.8e-45	0.844697
EuglossaDilemma_004061-T1	PF00069	3.2e-35	0.806818
EuglossaDilemma_003812-T1	PF00069	1.2e-23	0.935606
EuglossaDilemma_003806-T1	PF00069	1.9e-22	0.962121
EuglossaDilemma_003806-T1	PF07714	8.5e-72	0.992278
EuglossaDilemma_003812-T1	PF07714	4e-63	0.976834
EuglossaDilemma_003840-T1	PF07714	3.8e-49	0.949807
EuglossaDilemma_003926-T1	PF07714	1.2e-45	0.942085
EuglossaDilemma_003620-T1	PF07714	9.6e-37	0.783784
EuglossaDilemma_004114-T1	PF07714	2.5e-31	0.945946
EuglossaDilemma_003852-T1	PF07714	7.6e-27	0.667954
EuglossaDilemma_004061-T1	PF07714	4.2e-20	0.814672
EuglossaDilemma_003577-T1	PF08703	1.6e-11	0.840909
EuglossaDilemma_003568-T1	PF01459	1.1e-52	1.040741
EuglossaDilemma_003725-T1	PF00157	1.4e-39	0.986111
EuglossaDilemma_003995-T1	PF17832	7.6e-25	0.988506
EuglossaDilemma_003993-T1	PF01920	7.4e-27	0.981132
EuglossaDilemma_003992-T1	PF01920	8.8e-17	0.688679
EuglossaDilemma_003569-T1	PF07915	3.2e-20	0.925926
EuglossaDilemma_003569-T1	PF13015	2.4e-10	0.798701
EuglossaDilemma_003622-T1	PF00227	1.6e-48	0.957895
EuglossaDilemma_003838-T1	PF00484	7.5e-37	1.224359
EuglossaDilemma_003984-T1	PF18995	4e-101	0.924945
EuglossaDilemma_003988-T1	PF01981	4.5e-47	0.991379
EuglossaDilemma_003995-T1	PF01472	2.1e-19	1.027027
EuglossaDilemma_003927-T1	PF01480	4.4e-13	0.888889
EuglossaDilemma_004062-T1	PF00070	6.7e-10	0.913580
EuglossaDilemma_004062-T1	PF07992	9.9e-25	0.600000
EuglossaDilemma_004134-T1	PF08880	5.7e-12	0.971429
EuglossaDilemma_003780-T1	PF17064	6.4e-17	0.823529
EuglossaDilemma_003757-T1	PF17064	6.4e-12	1.035294
EuglossaDilemma_003781-T1	PF17064	4.6e-09	1.435294
EuglossaDilemma_004061-T1	PF00566	1.8e-45	0.934884
EuglossaDilemma_004129-T1	PF00071	9.5e-63	0.987654
EuglossaDilemma_003626-T1	PF00071	2.2e-29	1.000000
EuglossaDilemma_003609-T1	PF00071	9.2e-19	1.049383
EuglossaDilemma_003693-T1	PF00071	1.6e-17	0.950617
EuglossaDilemma_003839-T1	PF00071	6.4e-11	0.796296
EuglossaDilemma_004098-T1	PF00415	8.5e-25	0.940000
EuglossaDilemma_004098-T1	PF13540	1.3e-14	0.933333
EuglossaDilemma_004134-T1	PF04851	1.3e-12	0.941520
EuglossaDilemma_003915-T1	PF09128	1.3e-51	1.000000
EuglossaDilemma_004061-T1	PF00581	1.5e-08	0.897196
EuglossaDilemma_004011-T1	PF00620	3.1e-47	1.026316
EuglossaDilemma_003915-T1	PF00621	3e-38	1.010929
EuglossaDilemma_004060-T1	PF00687	5.4e-47	0.941176
EuglossaDilemma_003914-T1	PF00572	1.1e-34	0.991597
EuglossaDilemma_003910-T1	PF17135	9.7e-98	1.000000
EuglossaDilemma_003830-T1	PF00181	8.4e-21	1.000000
EuglossaDilemma_003830-T1	PF03947	3.7e-47	1.007937
EuglossaDilemma_003556-T1	PF00573	8.3e-52	0.984375
EuglossaDilemma_003985-T1	PF01667	1.2e-26	1.000000
EuglossaDilemma_003686-T1	PF01200	1.9e-33	0.953125
EuglossaDilemma_003722-T1	PF00652	1.4e-22	0.858268
EuglossaDilemma_003832-T1	PF08167	3e-10	0.760638
EuglossaDilemma_003733-T1	PF01138	2.4e-34	1.030303
EuglossaDilemma_003743-T1	PF03259	5.6e-29	0.989011
EuglossaDilemma_004129-T1	PF08477	8e-37	0.966667
EuglossaDilemma_003609-T1	PF08477	2.2e-12	1.016667
EuglossaDilemma_003626-T1	PF08477	1.1e-11	0.983333
EuglossaDilemma_003839-T1	PF08477	6.3e-11	1.016667
EuglossaDilemma_004126-T1	PF10259	7.8e-34	0.654485
EuglossaDilemma_004050-T1	PF00076	3.8e-20	0.914286
EuglossaDilemma_003795-T1	PF00076	3.5e-17	0.828571
EuglossaDilemma_003751-T1	PF00076	1.6e-16	0.942857
EuglossaDilemma_004017-T1	PF00076	3.3e-16	0.985714
EuglossaDilemma_003753-T1	PF00076	4.1e-06	0.614286
EuglossaDilemma_003751-T1	PF13893	4.4e-08	0.544000
EuglossaDilemma_003863-T1	PF05327	1.4e-90	0.685817
EuglossaDilemma_004072-T1	PF03435	2.5e-08	0.946154
EuglossaDilemma_003677-T1	PF07738	3.7e-21	0.992366
EuglossaDilemma_004100-T1	PF01172	1.7e-33	1.000000
EuglossaDilemma_004100-T1	PF09377	6.7e-39	1.043860
EuglossaDilemma_003987-T1	PF12335	1.4e-116	1.052863
EuglossaDilemma_003715-T1	PF00497	9.1e-24	1.711111
EuglossaDilemma_003705-T1	PF00497	9.7e-24	1.537778
EuglossaDilemma_003752-T1	PF04091	3.7e-94	0.971519
EuglossaDilemma_003853-T1	PF02889	1.4e-19	0.914062
EuglossaDilemma_004120-T1	PF04628	3.2e-50	0.977099
EuglossaDilemma_003841-T1	PF01641	5.1e-55	1.082645
EuglossaDilemma_003716-T1	PF08059	8.6e-22	0.932432
EuglossaDilemma_003855-T1	PF00856	7.1e-09	1.289941
EuglossaDilemma_004002-T1	PF00158	1.8e-08	0.732143
EuglossaDilemma_003760-T1	PF01380	4.8e-54	0.704545
EuglossaDilemma_003589-T1	PF02437	1.3e-24	0.675926
EuglossaDilemma_003555-T1	PF05916	1.3e-06	0.743119
EuglossaDilemma_004134-T1	PF14619	9.7e-20	0.945205
EuglossaDilemma_003867-T1	PF00209	1.6e-195	1.003824
EuglossaDilemma_003607-T1	PF00209	5.1e-106	0.722753
EuglossaDilemma_004134-T1	PF00176	2.8e-74	0.814286
EuglossaDilemma_003961-T1	PF03357	5.7e-41	0.976879
EuglossaDilemma_003779-T1	PF16077	1.2e-22	0.937500
EuglossaDilemma_003749-T1	PF00530	4.2e-53	1.010000
EuglossaDilemma_003626-T1	PF09439	2.2e-06	0.696133
EuglossaDilemma_004019-T1	PF12349	1.4e-14	0.895425
EuglossaDilemma_003992-T1	PF06638	4.3e-232	1.077381
EuglossaDilemma_004070-T1	PF00884	1.1e-69	1.061489
EuglossaDilemma_003675-T1	PF02383	2.5e-91	0.894410
EuglossaDilemma_003627-T1	PF00957	7.5e-25	0.943820
EuglossaDilemma_004055-T1	PF00923	4.5e-89	0.891986
EuglossaDilemma_004063-T1	PF05794	1.5e-77	0.786517
EuglossaDilemma_003949-T1	PF02751	4.5e-22	0.953488
EuglossaDilemma_003949-T1	PF02268	1.7e-25	1.000000
EuglossaDilemma_003564-T1	PF00688	2.6e-21	0.737903
EuglossaDilemma_003564-T1	PF00019	2.1e-29	1.009804
EuglossaDilemma_003755-T1	PF00899	2.1e-67	1.229508
EuglossaDilemma_003732-T1	PF02803	1.1e-42	1.138211
EuglossaDilemma_003732-T1	PF00108	2.2e-76	1.042308
EuglossaDilemma_004057-T1	PF00085	1e-07	0.834951
EuglossaDilemma_003745-T1	PF14935	1.8e-43	0.991597
EuglossaDilemma_003945-T1	PF10271	9.7e-106	0.900693
EuglossaDilemma_003828-T1	PF00515	1.7e-32	0.911765
EuglossaDilemma_003671-T1	PF00515	1.1e-13	0.970588
EuglossaDilemma_003989-T1	PF13374	3.4e-28	0.809524
EuglossaDilemma_003669-T1	PF13374	7.9e-12	0.642857
EuglossaDilemma_003828-T1	PF13414	7.9e-21	1.000000
EuglossaDilemma_003989-T1	PF13424	1.3e-104	0.935065
EuglossaDilemma_003694-T1	PF13424	7.8e-27	0.831169
EuglossaDilemma_003669-T1	PF13424	2.2e-15	0.831169
EuglossaDilemma_003828-T1	PF13432	3e-19	0.926471
EuglossaDilemma_003669-T1	PF13432	6.1e-16	0.544118
EuglossaDilemma_003669-T1	PF14559	1.9e-08	0.867647
EuglossaDilemma_003828-T1	PF07719	3.5e-27	0.911765
EuglossaDilemma_003669-T1	PF07719	2e-18	0.970588
EuglossaDilemma_003671-T1	PF07719	3.4e-12	1.000000
EuglossaDilemma_003989-T1	PF13176	4.8e-88	0.888889
EuglossaDilemma_003694-T1	PF13176	8.3e-18	0.777778
EuglossaDilemma_003669-T1	PF13176	1.7e-13	0.805556
EuglossaDilemma_003989-T1	PF13181	1.5e-42	0.676471
EuglossaDilemma_003694-T1	PF13181	9.8e-27	0.794118
EuglossaDilemma_003828-T1	PF13181	1.2e-17	0.941176
EuglossaDilemma_003669-T1	PF13181	6.1e-14	0.852941
EuglossaDilemma_003671-T1	PF13181	4.2e-10	0.970588
EuglossaDilemma_004020-T1	PF06886	8.9e-20	0.951220
EuglossaDilemma_003923-T1	PF00750	1.2e-75	0.936963
EuglossaDilemma_003940-T1	PF00089	4e-60	0.977376
EuglossaDilemma_003943-T1	PF00089	1.6e-58	0.977376
EuglossaDilemma_003605-T1	PF00089	2.4e-47	1.031674
EuglossaDilemma_003943-T1	PF13365	3.6e-08	1.086667
EuglossaDilemma_003940-T1	PF13365	4.3e-08	1.086667
EuglossaDilemma_003741-T1	PF00091	2.3e-64	1.142132
[truncated: 13,154 more rows]
