# Supplementary material for: Prevalent bee venom genes evolved before the aculeate stinger and eusociality
Source: BMC Biol. 2023 Oct 23;21:229. doi: 10.1186/s12915-023-01656-5 (PMC10591384; doi:10.1186/s12915-023-01656-5)
Supplement: Supplementary file 38 — Additional file 38. Genome annotation of Euglossa dilemma. [file 12915_2023_1656_MOESM38_ESM.zip › Euglossa_dilemma.annotation.funannotate181.with.RNAseq.Oct2020/annotations/phobius.results.txt]

ID	TM	SP	Prediction
EuglossaDilemma_017497-T1	0	0	o
EuglossaDilemma_010258-T1	6	0	i105-129o135-155i167-194o206-227i267-290o296-317i
EuglossaDilemma_005268-T1	0	Y	n3-12c17/18o
EuglossaDilemma_010134-T1	0	0	o
EuglossaDilemma_017671-T1	0	0	o
EuglossaDilemma_011217-T1	0	0	o
EuglossaDilemma_014785-T1	0	0	o
EuglossaDilemma_004818-T1	0	0	o
EuglossaDilemma_010639-T1	0	0	o
EuglossaDilemma_005550-T1	0	0	o
EuglossaDilemma_015613-T1	0	0	o
EuglossaDilemma_016362-T1	0	0	o
EuglossaDilemma_012241-T1	0	0	o
EuglossaDilemma_002451-T1	0	0	i
EuglossaDilemma_010770-T1	0	0	o
EuglossaDilemma_000820-T1	0	0	o
EuglossaDilemma_004240-T1	0	0	o
EuglossaDilemma_009147-T1	0	0	o
EuglossaDilemma_016540-T1	0	0	o
EuglossaDilemma_011297-T1	1	0	i153-171o
EuglossaDilemma_007280-T1	0	0	o
EuglossaDilemma_013903-T1	0	0	o
EuglossaDilemma_014931-T1	0	0	o
EuglossaDilemma_003441-T1	0	0	o
EuglossaDilemma_007218-T1	0	0	o
EuglossaDilemma_004633-T1	2	0	i7-27o47-75i
EuglossaDilemma_010320-T1	0	0	o
EuglossaDilemma_007315-T1	1	0	o1109-1127i
EuglossaDilemma_004286-T1	0	Y	n22-33c38/39o
EuglossaDilemma_016346-T1	0	0	i
EuglossaDilemma_005324-T1	0	0	o
EuglossaDilemma_014852-T1	0	0	i
EuglossaDilemma_004540-T1	0	0	o
EuglossaDilemma_008123-T1	0	0	o
EuglossaDilemma_015232-T1	0	0	o
EuglossaDilemma_001537-T1	0	0	o
EuglossaDilemma_009933-T1	0	0	o
EuglossaDilemma_013373-T1	7	0	o27-51i71-90o102-118i125-142o148-166i178-197o209-230i
EuglossaDilemma_001728-T1	0	0	o
EuglossaDilemma_012789-T1	0	0	o
EuglossaDilemma_014303-T1	0	Y	n15-23c28/29o
EuglossaDilemma_011129-T1	0	0	o
EuglossaDilemma_002887-T1	12	0	o6-27i47-65o77-99i120-142o162-181i188-208o228-249i261-286o321-349i369-395o415-436i471-490o
EuglossaDilemma_000588-T1	4	0	i81-101o153-172i184-205o245-266i
EuglossaDilemma_007822-T1	0	0	o
EuglossaDilemma_003778-T1	0	0	o
EuglossaDilemma_008549-T1	1	0	i30-48o
EuglossaDilemma_013262-T1	0	0	o
EuglossaDilemma_005318-T1	0	0	o
EuglossaDilemma_008437-T1	0	0	o
EuglossaDilemma_007166-T1	2	0	i32-52o64-86i
EuglossaDilemma_004115-T1	0	0	o
EuglossaDilemma_013085-T1	0	0	o
EuglossaDilemma_007471-T1	0	0	o
EuglossaDilemma_000047-T1	0	0	o
EuglossaDilemma_006649-T1	0	0	o
EuglossaDilemma_004817-T1	3	0	i177-201o242-261i368-387o
EuglossaDilemma_017621-T1	0	0	i
EuglossaDilemma_016095-T1	0	0	o
EuglossaDilemma_003560-T1	0	0	o
EuglossaDilemma_015654-T1	3	0	i7-34o81-102i114-146o
EuglossaDilemma_002729-T1	0	0	o
EuglossaDilemma_006216-T1	9	0	i160-181o197-214i219-241o261-283i295-317o337-366i378-398o404-426i447-472o
EuglossaDilemma_013469-T1	0	0	o
EuglossaDilemma_000209-T1	0	0	o
EuglossaDilemma_015767-T1	1	0	i70-88o
EuglossaDilemma_001802-T1	0	0	o
EuglossaDilemma_013604-T1	0	Y	n3-11c15/16o
EuglossaDilemma_011337-T1	0	0	o
EuglossaDilemma_013994-T1	0	0	o
EuglossaDilemma_002838-T1	0	0	o
EuglossaDilemma_012302-T1	0	0	o
EuglossaDilemma_015924-T1	0	0	o
EuglossaDilemma_014682-T1	0	0	o
EuglossaDilemma_010927-T1	0	0	o
EuglossaDilemma_003893-T1	0	0	o
EuglossaDilemma_004703-T1	0	0	o
EuglossaDilemma_008484-T1	0	0	o
EuglossaDilemma_003383-T1	0	0	o
EuglossaDilemma_001519-T1	0	0	o
EuglossaDilemma_000510-T1	1	0	o3036-3056i
EuglossaDilemma_009339-T1	0	0	o
EuglossaDilemma_001083-T1	0	0	o
EuglossaDilemma_006556-T1	0	0	o
EuglossaDilemma_002216-T1	0	0	o
EuglossaDilemma_010074-T1	4	0	i7-31o51-72i84-105o195-217i
EuglossaDilemma_014122-T1	0	0	o
EuglossaDilemma_016609-T1	0	0	o
EuglossaDilemma_007446-T1	0	0	o
EuglossaDilemma_005956-T1	0	0	o
EuglossaDilemma_010643-T1	0	0	o
EuglossaDilemma_014773-T1	0	Y	n9-20c24/25o
EuglossaDilemma_005178-T1	3	0	o94-116i430-449o469-493i
EuglossaDilemma_003107-T1	0	0	o
EuglossaDilemma_013765-T1	2	0	i201-227o233-255i
EuglossaDilemma_001930-T1	0	0	o
EuglossaDilemma_008873-T1	0	0	i
EuglossaDilemma_012981-T1	0	0	o
EuglossaDilemma_017489-T1	0	0	o
EuglossaDilemma_001106-T1	0	0	o
EuglossaDilemma_007801-T1	0	0	o
EuglossaDilemma_004019-T1	13	0	o15-35i333-353o383-402i409-429o441-462i489-509o521-543i590-610o880-899i906-929o935-953i974-993o999-1029i
EuglossaDilemma_007088-T1	2	0	i64-87o93-113i
EuglossaDilemma_016111-T1	0	0	o
EuglossaDilemma_000149-T1	0	0	o
EuglossaDilemma_000291-T1	0	0	i
EuglossaDilemma_013177-T1	2	0	i109-132o152-173i
EuglossaDilemma_012616-T1	0	0	o
EuglossaDilemma_015353-T1	0	0	o
EuglossaDilemma_002274-T1	1	0	i234-252o
EuglossaDilemma_016854-T1	0	0	o
EuglossaDilemma_009574-T1	0	0	i
EuglossaDilemma_001514-T1	0	0	o
EuglossaDilemma_016841-T1	0	0	o
EuglossaDilemma_015830-T1	0	0	o
EuglossaDilemma_004899-T1	0	0	o
EuglossaDilemma_016859-T1	0	0	o
EuglossaDilemma_016975-T1	0	0	o
EuglossaDilemma_006388-T1	0	0	o
EuglossaDilemma_010107-T1	12	0	i12-32o100-123i130-145o151-172i179-198o204-228i249-270o306-327i334-353o359-381i393-411o417-433i
EuglossaDilemma_014713-T1	0	0	o
EuglossaDilemma_009675-T1	1	0	o14-31i
EuglossaDilemma_009710-T1	0	0	o
EuglossaDilemma_012569-T1	0	0	o
EuglossaDilemma_001903-T1	0	0	i
EuglossaDilemma_004219-T1	0	0	o
EuglossaDilemma_014843-T1	0	0	o
EuglossaDilemma_015557-T1	0	0	o
EuglossaDilemma_006828-T1	1	0	o865-886i
EuglossaDilemma_004498-T1	4	0	i5-27o47-73i102-127o147-166i
EuglossaDilemma_003423-T1	0	0	o
EuglossaDilemma_008874-T1	0	0	o
EuglossaDilemma_004124-T1	0	0	o
EuglossaDilemma_010352-T1	0	0	o
EuglossaDilemma_008279-T1	0	0	o
EuglossaDilemma_008434-T1	0	0	o
EuglossaDilemma_014555-T1	0	0	o
EuglossaDilemma_010516-T1	0	0	o
EuglossaDilemma_004747-T1	0	0	o
EuglossaDilemma_003420-T1	6	0	o20-39i51-70o76-96i108-133o168-191i227-246o
EuglossaDilemma_000009-T1	0	0	o
EuglossaDilemma_008601-T1	1	0	o584-603i
EuglossaDilemma_002810-T1	0	0	o
EuglossaDilemma_011460-T1	0	0	o
EuglossaDilemma_003820-T1	0	0	o
EuglossaDilemma_011183-T1	0	0	o
EuglossaDilemma_007030-T1	0	0	o
EuglossaDilemma_014046-T1	0	0	o
EuglossaDilemma_016775-T1	0	0	o
EuglossaDilemma_017081-T1	2	0	i50-68o80-98i
EuglossaDilemma_002883-T1	0	0	o
EuglossaDilemma_016393-T1	2	0	i30-55o75-103i
EuglossaDilemma_015266-T1	0	0	o
EuglossaDilemma_017296-T1	0	0	o
EuglossaDilemma_014023-T1	0	0	o
EuglossaDilemma_003686-T1	0	0	o
EuglossaDilemma_005678-T1	0	0	o
EuglossaDilemma_013984-T1	0	0	o
EuglossaDilemma_014543-T1	0	0	o
EuglossaDilemma_010249-T1	0	0	o
EuglossaDilemma_012444-T1	0	0	o
EuglossaDilemma_007915-T1	1	0	i12-30o
EuglossaDilemma_015449-T1	0	0	o
EuglossaDilemma_010679-T1	0	0	o
EuglossaDilemma_006959-T1	0	0	o
EuglossaDilemma_002342-T1	2	0	i52-71o83-102i
EuglossaDilemma_017453-T1	1	0	o647-666i
EuglossaDilemma_008405-T1	0	0	i
EuglossaDilemma_005154-T1	0	0	o
EuglossaDilemma_006530-T1	0	0	o
EuglossaDilemma_013428-T1	0	0	i
EuglossaDilemma_008240-T1	0	0	o
EuglossaDilemma_010923-T1	0	Y	n2-8c13/14o
EuglossaDilemma_003312-T1	3	0	i81-97o109-130i600-618o
EuglossaDilemma_013175-T1	0	Y	n8-19c23/24o
EuglossaDilemma_015140-T1	0	0	o
EuglossaDilemma_015984-T1	9	0	o520-536i543-561o567-586i593-613o619-649i697-718o733-751i763-781o787-804i
EuglossaDilemma_005184-T1	0	0	o
EuglossaDilemma_011967-T1	0	0	o
EuglossaDilemma_002692-T1	0	0	o
EuglossaDilemma_005055-T1	0	0	o
EuglossaDilemma_002644-T1	0	0	o
EuglossaDilemma_007023-T1	2	0	o12-37i79-105o
EuglossaDilemma_002193-T1	0	0	o
EuglossaDilemma_008521-T1	0	0	o
EuglossaDilemma_005337-T1	0	0	o
EuglossaDilemma_011532-T1	0	0	o
EuglossaDilemma_002898-T1	0	0	o
EuglossaDilemma_012607-T1	0	0	o
EuglossaDilemma_001195-T1	0	0	o
EuglossaDilemma_003583-T1	1	0	o70-86i
EuglossaDilemma_008544-T1	0	0	o
EuglossaDilemma_013901-T1	12	0	o34-53i65-95o115-140i152-175o217-242i263-282o324-344i356-378o413-432i444-467o473-492i532-559o
EuglossaDilemma_010267-T1	2	0	o32-49i61-80o
EuglossaDilemma_002959-T1	1	0	i76-95o
EuglossaDilemma_001628-T1	0	0	o
EuglossaDilemma_005130-T1	0	0	i
EuglossaDilemma_010958-T1	9	Y	n6-16c21/22o218-240i283-308o320-343i355-379o385-407i442-464o476-502i514-533o545-568i
EuglossaDilemma_000931-T1	0	0	o
EuglossaDilemma_012204-T1	1	Y	n3-14c19/20o186-214i
EuglossaDilemma_012798-T1	0	Y	n7-16c21/22o
EuglossaDilemma_011830-T1	0	0	o
EuglossaDilemma_016580-T1	0	0	i
EuglossaDilemma_001049-T1	0	0	o
EuglossaDilemma_003534-T1	0	0	o
EuglossaDilemma_000468-T1	0	0	o
EuglossaDilemma_004787-T1	0	0	i
EuglossaDilemma_005258-T1	0	0	o
EuglossaDilemma_017009-T1	3	0	i281-302o328-345i352-369o
EuglossaDilemma_008120-T1	0	0	i
EuglossaDilemma_011831-T1	0	0	o
EuglossaDilemma_013023-T1	0	0	o
EuglossaDilemma_006727-T1	0	0	o
EuglossaDilemma_009515-T1	0	0	o
EuglossaDilemma_010004-T1	0	0	o
EuglossaDilemma_006071-T1	0	0	o
EuglossaDilemma_001000-T1	0	0	o
EuglossaDilemma_011357-T1	0	0	o
EuglossaDilemma_001523-T1	0	0	o
EuglossaDilemma_007422-T1	0	0	o
EuglossaDilemma_002628-T1	0	0	o
EuglossaDilemma_014717-T1	0	0	o
EuglossaDilemma_011228-T1	0	0	o
EuglossaDilemma_002324-T1	0	0	o
EuglossaDilemma_002724-T1	6	0	i41-62o68-88i127-149o181-203i224-247o303-320i
EuglossaDilemma_009928-T1	0	0	o
EuglossaDilemma_000320-T1	0	Y	n8-18c27/28o
EuglossaDilemma_003812-T1	0	0	o
EuglossaDilemma_009119-T1	1	0	i302-323o
EuglossaDilemma_014427-T1	0	0	o
EuglossaDilemma_004365-T1	0	0	o
EuglossaDilemma_010268-T1	0	0	i
EuglossaDilemma_008645-T1	0	0	o
EuglossaDilemma_012651-T1	0	0	o
EuglossaDilemma_014623-T1	1	0	o33-50i
EuglossaDilemma_003615-T1	0	0	o
EuglossaDilemma_010364-T1	0	0	o
EuglossaDilemma_000213-T1	0	0	o
EuglossaDilemma_016903-T1	0	0	o
EuglossaDilemma_013044-T1	0	Y	n9-19c23/24o
EuglossaDilemma_001055-T1	0	0	i
EuglossaDilemma_007966-T1	0	0	o
EuglossaDilemma_001782-T1	0	0	o
EuglossaDilemma_012442-T1	7	0	o70-94i115-137o143-164i184-206o239-261i295-317o323-345i
EuglossaDilemma_012653-T1	0	0	o
EuglossaDilemma_006145-T1	0	0	o
EuglossaDilemma_012022-T1	0	0	i
EuglossaDilemma_010493-T1	0	0	o
EuglossaDilemma_017554-T1	0	0	o
EuglossaDilemma_000949-T1	0	0	o
EuglossaDilemma_009387-T1	0	0	i
EuglossaDilemma_002983-T1	0	0	o
EuglossaDilemma_001750-T1	2	0	i138-157o163-184i
EuglossaDilemma_000162-T1	0	0	o
EuglossaDilemma_001592-T1	0	0	o
EuglossaDilemma_016817-T1	0	0	o
EuglossaDilemma_015485-T1	0	0	i
EuglossaDilemma_002372-T1	0	0	i
EuglossaDilemma_006486-T1	10	0	i228-245o251-270i445-474o494-522i1124-1146o1152-1173i1203-1220o1240-1260i1267-1287o1307-1330i
EuglossaDilemma_007138-T1	7	0	o38-63i75-94o114-134i155-176o196-218i305-327o339-362i
EuglossaDilemma_017481-T1	0	0	o
EuglossaDilemma_002656-T1	0	0	o
EuglossaDilemma_014123-T1	0	0	o
EuglossaDilemma_003528-T1	0	0	o
EuglossaDilemma_008930-T1	0	0	o
EuglossaDilemma_007344-T1	0	0	o
EuglossaDilemma_000187-T1	0	0	o
EuglossaDilemma_001907-T1	0	Y	n7-15c20/21o
EuglossaDilemma_011709-T1	0	0	o
EuglossaDilemma_006771-T1	0	0	o
EuglossaDilemma_000733-T1	0	0	o
EuglossaDilemma_013039-T1	4	0	i20-43o55-79i100-133o153-174i
EuglossaDilemma_013460-T1	0	Y	n3-9c14/15o
EuglossaDilemma_012067-T1	0	0	o
EuglossaDilemma_010971-T1	0	0	o
EuglossaDilemma_015579-T1	0	0	o
EuglossaDilemma_010340-T1	1	0	o310-333i
EuglossaDilemma_000349-T1	0	0	o
EuglossaDilemma_012077-T1	0	0	i
EuglossaDilemma_003541-T1	0	0	o
EuglossaDilemma_002322-T1	1	0	o1043-1062i
EuglossaDilemma_000782-T1	0	0	o
EuglossaDilemma_009239-T1	0	0	o
EuglossaDilemma_005540-T1	0	0	i
EuglossaDilemma_001618-T1	0	0	o
EuglossaDilemma_011786-T1	1	0	i76-99o
EuglossaDilemma_004437-T1	7	Y	n8-20c25/26o185-208i220-240o252-275i296-317o348-372i399-416o436-454i
EuglossaDilemma_006083-T1	1	0	o40-58i
EuglossaDilemma_011251-T1	1	0	o2307-2335i
EuglossaDilemma_001498-T1	0	0	o
EuglossaDilemma_006552-T1	0	0	o
EuglossaDilemma_016760-T1	0	0	i
EuglossaDilemma_015933-T1	5	Y	n7-14c18/19o425-443i619-637o657-673i955-973o993-1011i
EuglossaDilemma_002004-T1	3	0	o6-29i50-83o95-115i
EuglossaDilemma_009134-T1	0	0	o
EuglossaDilemma_011478-T1	0	0	i
EuglossaDilemma_005170-T1	0	Y	n4-12c17/18o
EuglossaDilemma_007478-T1	0	0	o
EuglossaDilemma_016545-T1	0	0	o
EuglossaDilemma_010664-T1	0	0	o
EuglossaDilemma_017028-T1	0	0	o
EuglossaDilemma_000902-T1	1	0	o48-67i
EuglossaDilemma_010771-T1	5	0	i133-156o168-186i198-217o229-246i422-440o
EuglossaDilemma_009861-T1	0	0	o
EuglossaDilemma_008218-T1	0	0	o
EuglossaDilemma_004681-T1	0	0	o
EuglossaDilemma_003917-T1	0	0	o
EuglossaDilemma_010906-T1	0	0	o
EuglossaDilemma_010898-T1	0	Y	n6-13c18/19o
EuglossaDilemma_015726-T1	0	0	o
EuglossaDilemma_008160-T1	0	0	o
EuglossaDilemma_004995-T1	0	0	o
EuglossaDilemma_002459-T1	0	0	o
EuglossaDilemma_016492-T1	0	0	o
EuglossaDilemma_002437-T1	0	0	o
EuglossaDilemma_008872-T1	0	0	i
EuglossaDilemma_012427-T1	0	0	o
EuglossaDilemma_006007-T1	0	0	o
EuglossaDilemma_001269-T1	1	Y	n34-45c50/51o1346-1369i
EuglossaDilemma_012492-T1	1	0	o935-961i
EuglossaDilemma_003563-T1	0	0	o
EuglossaDilemma_016917-T1	0	0	o
EuglossaDilemma_006060-T1	0	0	o
EuglossaDilemma_008183-T1	0	0	i
EuglossaDilemma_005729-T1	7	0	o50-71i83-102o122-145i157-179o199-224i236-257o263-285i
EuglossaDilemma_007606-T1	0	0	o
EuglossaDilemma_008996-T1	0	0	o
EuglossaDilemma_016526-T1	0	0	o
EuglossaDilemma_003705-T1	3	0	o527-546i603-625o789-813i
EuglossaDilemma_016418-T1	0	0	o
EuglossaDilemma_012092-T1	0	0	o
EuglossaDilemma_014704-T1	0	0	o
EuglossaDilemma_008347-T1	0	0	o
EuglossaDilemma_014846-T1	4	0	i12-30o65-83i118-142o162-192i
EuglossaDilemma_008756-T1	0	0	o
EuglossaDilemma_017256-T1	0	0	o
EuglossaDilemma_013339-T1	0	0	o
EuglossaDilemma_007749-T1	0	0	o
EuglossaDilemma_010393-T1	1	0	o306-329i
EuglossaDilemma_006439-T1	0	0	o
EuglossaDilemma_008639-T1	0	0	o
EuglossaDilemma_012951-T1	0	0	o
EuglossaDilemma_001897-T1	1	0	o17-34i
EuglossaDilemma_005625-T1	0	0	o
EuglossaDilemma_009837-T1	0	0	o
EuglossaDilemma_002513-T1	1	0	o389-407i
EuglossaDilemma_002970-T1	0	0	o
EuglossaDilemma_008065-T1	1	0	i7-33o
EuglossaDilemma_007578-T1	5	0	o20-43i111-129o204-224i236-255o306-326i
EuglossaDilemma_015454-T1	0	0	o
EuglossaDilemma_000907-T1	0	0	o
EuglossaDilemma_006490-T1	0	0	o
EuglossaDilemma_011071-T1	0	0	o
EuglossaDilemma_016039-T1	0	0	o
EuglossaDilemma_000802-T1	0	0	o
EuglossaDilemma_011175-T1	0	0	o
EuglossaDilemma_001221-T1	0	0	o
EuglossaDilemma_013199-T1	0	0	o
EuglossaDilemma_004159-T1	0	0	o
EuglossaDilemma_003783-T1	0	0	o
EuglossaDilemma_011173-T1	0	0	o
EuglossaDilemma_000953-T1	0	0	o
EuglossaDilemma_014286-T1	0	0	o
EuglossaDilemma_006995-T1	0	Y	n11-18c22/23o
EuglossaDilemma_002258-T1	0	0	i
EuglossaDilemma_015542-T1	2	0	o221-243i297-321o
EuglossaDilemma_012671-T1	0	0	o
EuglossaDilemma_000714-T1	0	0	o
EuglossaDilemma_006115-T1	0	0	o
EuglossaDilemma_004707-T1	0	0	o
EuglossaDilemma_007764-T1	0	0	o
EuglossaDilemma_015264-T1	0	0	o
EuglossaDilemma_009300-T1	0	0	o
EuglossaDilemma_000621-T1	0	0	o
EuglossaDilemma_015698-T1	0	0	o
EuglossaDilemma_009952-T1	0	0	o
EuglossaDilemma_006295-T1	0	0	o
EuglossaDilemma_011642-T1	0	0	i
EuglossaDilemma_014280-T1	0	0	o
EuglossaDilemma_002189-T1	0	0	o
EuglossaDilemma_017508-T1	0	0	o
EuglossaDilemma_009280-T1	0	0	i
EuglossaDilemma_001236-T1	0	Y	n11-22c27/28o
EuglossaDilemma_007639-T1	1	0	i105-126o
EuglossaDilemma_003923-T1	0	0	o
EuglossaDilemma_002999-T1	0	0	o
EuglossaDilemma_015253-T1	1	0	i107-134o
EuglossaDilemma_001890-T1	0	0	o
EuglossaDilemma_012494-T1	0	0	o
EuglossaDilemma_015493-T1	0	0	o
EuglossaDilemma_013775-T1	0	0	o
EuglossaDilemma_013884-T1	0	0	o
EuglossaDilemma_012483-T1	1	0	o1258-1278i
EuglossaDilemma_008955-T1	0	0	o
EuglossaDilemma_010034-T1	0	Y	n2-9c13/14o
EuglossaDilemma_006535-T1	0	Y	n3-13c21/22o
EuglossaDilemma_005235-T1	0	0	o
EuglossaDilemma_013133-T1	0	0	o
EuglossaDilemma_004009-T1	0	0	o
EuglossaDilemma_013730-T1	0	0	o
EuglossaDilemma_005777-T1	0	0	o
EuglossaDilemma_004307-T1	0	0	o
EuglossaDilemma_009141-T1	0	0	i
EuglossaDilemma_002487-T1	0	0	o
EuglossaDilemma_007482-T1	0	0	o
EuglossaDilemma_011954-T1	1	0	o6-23i
EuglossaDilemma_017455-T1	0	0	o
EuglossaDilemma_002749-T1	0	0	i
EuglossaDilemma_000911-T1	0	0	o
EuglossaDilemma_009137-T1	0	0	o
EuglossaDilemma_016206-T1	0	0	o
EuglossaDilemma_013722-T1	1	0	o1186-1213i
EuglossaDilemma_017433-T1	0	0	o
EuglossaDilemma_003130-T1	0	0	i
EuglossaDilemma_009647-T1	4	0	i38-60o75-99i120-139o145-162i
EuglossaDilemma_001855-T1	0	Y	n5-15c20/21o
EuglossaDilemma_012678-T1	0	0	o
EuglossaDilemma_012914-T1	1	0	o617-636i
EuglossaDilemma_007877-T1	0	Y	n15-26c32/33o
EuglossaDilemma_007980-T1	0	0	o
EuglossaDilemma_016881-T1	0	0	o
EuglossaDilemma_016395-T1	0	0	i
EuglossaDilemma_003766-T1	0	0	o
EuglossaDilemma_005640-T1	0	0	o
EuglossaDilemma_011074-T1	0	0	o
EuglossaDilemma_002259-T1	0	0	i
EuglossaDilemma_012753-T1	0	0	o
EuglossaDilemma_004400-T1	1	0	o168-187i
EuglossaDilemma_013780-T1	1	0	o1710-1730i
EuglossaDilemma_001868-T1	0	0	o
EuglossaDilemma_005198-T1	0	0	o
EuglossaDilemma_014180-T1	5	0	i104-123o149-169i314-338o396-418i430-449o
EuglossaDilemma_010518-T1	0	0	o
EuglossaDilemma_013088-T1	0	0	o
EuglossaDilemma_006078-T1	0	0	o
EuglossaDilemma_016628-T1	0	0	o
EuglossaDilemma_010011-T1	0	0	o
EuglossaDilemma_000630-T1	0	0	i
EuglossaDilemma_015945-T1	1	0	o6-21i
EuglossaDilemma_007776-T1	1	0	i48-67o
EuglossaDilemma_012529-T1	0	0	o
EuglossaDilemma_002408-T1	0	0	o
EuglossaDilemma_004813-T1	1	0	i12-37o
EuglossaDilemma_016506-T1	0	0	o
EuglossaDilemma_004714-T1	0	0	o
EuglossaDilemma_015532-T1	0	0	o
EuglossaDilemma_012194-T1	1	Y	n4-12c17/18o154-181i
EuglossaDilemma_015015-T1	0	0	o
EuglossaDilemma_016205-T1	0	0	o
EuglossaDilemma_016767-T1	0	0	o
EuglossaDilemma_006744-T1	0	0	o
EuglossaDilemma_017468-T1	0	0	o
EuglossaDilemma_003274-T1	9	0	o22-42i63-86o112-134i155-176o196-229i331-352o385-406i426-447o467-486i
EuglossaDilemma_013827-T1	0	0	o
EuglossaDilemma_016335-T1	0	0	o
EuglossaDilemma_005825-T1	0	0	o
EuglossaDilemma_009475-T1	0	0	o
EuglossaDilemma_006438-T1	0	0	o
EuglossaDilemma_016934-T1	0	0	o
EuglossaDilemma_015006-T1	0	0	o
EuglossaDilemma_006547-T1	0	0	o
EuglossaDilemma_013068-T1	0	0	o
EuglossaDilemma_009856-T1	0	0	o
EuglossaDilemma_005664-T1	0	0	o
EuglossaDilemma_011553-T1	0	0	o
EuglossaDilemma_001321-T1	0	0	o
EuglossaDilemma_001665-T1	1	0	i143-160o
EuglossaDilemma_011195-T1	0	0	o
EuglossaDilemma_001906-T1	0	0	o
EuglossaDilemma_004467-T1	0	Y	n7-18c23/24o
EuglossaDilemma_013890-T1	0	Y	n8-21c26/27o
EuglossaDilemma_017353-T1	0	0	o
EuglossaDilemma_004466-T1	0	0	o
EuglossaDilemma_001534-T1	5	0	i62-85o117-136i143-160o172-189i201-223o
EuglossaDilemma_013616-T1	0	0	o
EuglossaDilemma_004613-T1	0	0	o
EuglossaDilemma_006880-T1	2	0	o6-28i214-232o
EuglossaDilemma_013102-T1	0	0	o
EuglossaDilemma_006068-T1	0	0	o
EuglossaDilemma_017259-T1	0	0	i
EuglossaDilemma_000074-T1	0	0	o
EuglossaDilemma_000335-T1	0	0	o
EuglossaDilemma_013394-T1	0	Y	n3-11c16/17o
EuglossaDilemma_006338-T1	0	0	o
EuglossaDilemma_015734-T1	0	0	o
EuglossaDilemma_005532-T1	0	0	o
EuglossaDilemma_006591-T1	1	Y	n10-21c26/27o458-476i
EuglossaDilemma_016826-T1	0	0	o
EuglossaDilemma_007253-T1	0	0	o
EuglossaDilemma_000675-T1	0	0	o
EuglossaDilemma_007490-T1	3	0	i120-141o147-163i170-194o
EuglossaDilemma_000405-T1	0	0	o
EuglossaDilemma_008835-T1	0	0	o
EuglossaDilemma_003725-T1	0	0	o
EuglossaDilemma_013429-T1	1	0	o146-167i
EuglossaDilemma_001687-T1	1	0	o33-56i
EuglossaDilemma_006702-T1	0	0	o
EuglossaDilemma_003506-T1	0	0	i
EuglossaDilemma_011256-T1	0	0	o
EuglossaDilemma_015429-T1	0	0	o
EuglossaDilemma_001107-T1	0	0	o
EuglossaDilemma_007643-T1	0	Y	n4-14c19/20o
EuglossaDilemma_013821-T1	6	0	i38-56o76-96i126-144o150-170i277-295o315-337i
EuglossaDilemma_003086-T1	0	0	o
EuglossaDilemma_016345-T1	0	0	o
EuglossaDilemma_014901-T1	0	0	o
EuglossaDilemma_016741-T1	0	0	o
EuglossaDilemma_017343-T1	1	0	i53-74o
EuglossaDilemma_009602-T1	0	0	o
EuglossaDilemma_006728-T1	0	0	o
EuglossaDilemma_002982-T1	0	Y	n54-61c66/67o
EuglossaDilemma_013561-T1	0	0	o
EuglossaDilemma_007754-T1	0	0	o
EuglossaDilemma_002263-T1	0	0	o
EuglossaDilemma_011180-T1	0	0	o
EuglossaDilemma_014070-T1	0	0	i
EuglossaDilemma_003548-T1	0	0	i
EuglossaDilemma_015750-T1	0	0	o
EuglossaDilemma_000214-T1	0	0	o
EuglossaDilemma_015032-T1	0	0	o
EuglossaDilemma_016396-T1	0	0	i
EuglossaDilemma_010110-T1	1	0	i190-211o
EuglossaDilemma_006073-T1	3	0	i76-93o113-130i151-169o
EuglossaDilemma_009958-T1	0	0	o
EuglossaDilemma_000856-T1	0	Y	n7-16c24/25o
EuglossaDilemma_003194-T1	0	Y	n21-32c37/38o
EuglossaDilemma_014944-T1	0	0	o
EuglossaDilemma_016441-T1	0	0	o
EuglossaDilemma_008335-T1	0	0	i
EuglossaDilemma_006330-T1	0	0	o
EuglossaDilemma_010503-T1	0	0	o
EuglossaDilemma_004522-T1	2	0	o20-39i109-133o
EuglossaDilemma_008846-T1	0	0	o
EuglossaDilemma_015104-T1	0	0	o
EuglossaDilemma_007723-T1	0	0	i
EuglossaDilemma_017561-T1	0	0	o
EuglossaDilemma_006383-T1	0	0	o
EuglossaDilemma_004176-T1	0	0	o
EuglossaDilemma_017167-T1	0	0	o
EuglossaDilemma_008755-T1	3	0	o33-54i75-92o112-132i
EuglossaDilemma_005878-T1	2	0	i29-46o52-73i
EuglossaDilemma_015274-T1	0	0	o
EuglossaDilemma_010148-T1	0	0	o
EuglossaDilemma_002980-T1	0	Y	n7-17c22/23o
EuglossaDilemma_005264-T1	0	0	o
EuglossaDilemma_013120-T1	0	0	o
EuglossaDilemma_002995-T1	0	Y	n125-132c140/141o
EuglossaDilemma_002231-T1	0	0	o
EuglossaDilemma_005720-T1	0	0	o
EuglossaDilemma_003695-T1	0	0	o
EuglossaDilemma_008313-T1	2	0	o61-82i287-308o
EuglossaDilemma_007907-T1	0	0	o
EuglossaDilemma_012371-T1	0	Y	n4-12c17/18o
EuglossaDilemma_008416-T1	0	0	o
EuglossaDilemma_013002-T1	0	0	o
EuglossaDilemma_000946-T1	0	0	o
EuglossaDilemma_008379-T1	11	0	i60-80o86-106i126-143o155-175i196-219o239-261i282-299o319-342i354-372o384-405i417-442o
EuglossaDilemma_004172-T1	0	0	o
EuglossaDilemma_014013-T1	1	0	o4433-4456i
EuglossaDilemma_005374-T1	1	0	i212-234o
EuglossaDilemma_008003-T1	1	0	o501-519i
EuglossaDilemma_005982-T1	0	0	o
EuglossaDilemma_001356-T1	0	0	o
EuglossaDilemma_012731-T1	0	0	o
EuglossaDilemma_008303-T1	0	0	o
EuglossaDilemma_007233-T1	0	0	o
EuglossaDilemma_015652-T1	0	0	o
EuglossaDilemma_007945-T1	0	0	o
EuglossaDilemma_010140-T1	0	0	o
EuglossaDilemma_016055-T1	0	0	o
EuglossaDilemma_013650-T1	0	0	o
EuglossaDilemma_002693-T1	0	Y	n5-15c19/20o
EuglossaDilemma_006860-T1	0	0	o
EuglossaDilemma_005999-T1	0	0	o
EuglossaDilemma_008649-T1	0	0	o
EuglossaDilemma_016989-T1	1	0	o6-26i
EuglossaDilemma_014417-T1	0	0	o
EuglossaDilemma_011693-T1	1	0	o29-52i
EuglossaDilemma_008197-T1	0	Y	n8-16c21/22o
EuglossaDilemma_001165-T1	0	0	o
EuglossaDilemma_009201-T1	0	Y	n6-13c17/18o
EuglossaDilemma_000661-T1	0	0	o
EuglossaDilemma_013805-T1	0	0	o
EuglossaDilemma_010932-T1	0	0	o
EuglossaDilemma_006920-T1	0	Y	n2-12c17/18o
EuglossaDilemma_012537-T1	0	0	o
EuglossaDilemma_014333-T1	0	0	o
EuglossaDilemma_006885-T1	0	0	o
EuglossaDilemma_010574-T1	0	0	o
EuglossaDilemma_002711-T1	0	0	o
EuglossaDilemma_003192-T1	0	0	o
EuglossaDilemma_008257-T1	0	Y	n4-12c20/21o
EuglossaDilemma_003346-T1	0	0	o
EuglossaDilemma_013097-T1	0	Y	n3-13c18/19o
EuglossaDilemma_008552-T1	1	0	o705-727i
EuglossaDilemma_003968-T1	1	0	o68-89i
EuglossaDilemma_005127-T1	0	0	o
EuglossaDilemma_000839-T1	0	0	o
EuglossaDilemma_000603-T1	0	Y	n3-14c18/19o
EuglossaDilemma_015738-T1	0	0	o
EuglossaDilemma_014056-T1	0	0	o
EuglossaDilemma_009665-T1	0	0	o
EuglossaDilemma_017471-T1	0	0	o
EuglossaDilemma_011149-T1	1	0	o102-121i
EuglossaDilemma_014683-T1	0	0	i
EuglossaDilemma_008903-T1	5	0	i12-32o44-65i347-372o378-398i410-430o
EuglossaDilemma_005573-T1	0	0	o
EuglossaDilemma_016673-T1	0	0	o
EuglossaDilemma_007534-T1	1	0	o31-51i
EuglossaDilemma_000440-T1	11	0	o20-38i50-72o109-132i153-173o179-200i256-278o298-321i353-372o378-396i408-432o438-457i
EuglossaDilemma_005926-T1	0	0	o
EuglossaDilemma_008346-T1	0	0	o
EuglossaDilemma_004953-T1	0	0	o
EuglossaDilemma_005261-T1	8	0	i415-439o459-481i493-516o685-709i730-753o759-776i1125-1150o1156-1176i
EuglossaDilemma_012521-T1	0	0	i
EuglossaDilemma_006865-T1	0	0	o
EuglossaDilemma_006765-T1	0	0	o
EuglossaDilemma_004826-T1	0	0	i
EuglossaDilemma_008901-T1	0	0	o
EuglossaDilemma_017354-T1	0	0	o
EuglossaDilemma_001530-T1	4	0	i50-72o99-118i191-211o223-244i
EuglossaDilemma_011303-T1	0	0	o
EuglossaDilemma_007005-T1	0	0	o
EuglossaDilemma_017294-T1	0	0	o
EuglossaDilemma_012337-T1	0	Y	n8-18c25/26o
EuglossaDilemma_005990-T1	0	0	o
EuglossaDilemma_004635-T1	0	0	o
EuglossaDilemma_016891-T1	0	0	o
EuglossaDilemma_001385-T1	0	0	o
EuglossaDilemma_001421-T1	0	0	o
EuglossaDilemma_001586-T1	0	0	o
EuglossaDilemma_013533-T1	0	0	o
EuglossaDilemma_004693-T1	0	0	o
EuglossaDilemma_015679-T1	0	0	i
EuglossaDilemma_003079-T1	0	0	o
EuglossaDilemma_007885-T1	0	0	o
EuglossaDilemma_015778-T1	0	0	o
EuglossaDilemma_015806-T1	0	0	o
EuglossaDilemma_016596-T1	0	0	o
EuglossaDilemma_009559-T1	0	0	o
EuglossaDilemma_010982-T1	0	0	o
EuglossaDilemma_001014-T1	0	0	o
EuglossaDilemma_017042-T1	0	0	o
EuglossaDilemma_011892-T1	0	0	o
EuglossaDilemma_011496-T1	6	0	i73-90o96-113i134-154o160-182i203-224o244-264i
EuglossaDilemma_007624-T1	0	0	o
EuglossaDilemma_002836-T1	0	0	o
EuglossaDilemma_007499-T1	0	0	o
EuglossaDilemma_010740-T1	0	0	o
EuglossaDilemma_012740-T1	0	0	o
EuglossaDilemma_009296-T1	0	0	o
EuglossaDilemma_007758-T1	0	Y	n4-14c18/19o
EuglossaDilemma_017099-T1	0	0	o
EuglossaDilemma_007532-T1	0	0	o
EuglossaDilemma_008766-T1	0	Y	n5-13c17/18o
EuglossaDilemma_017083-T1	0	0	o
EuglossaDilemma_007379-T1	0	0	o
EuglossaDilemma_016450-T1	0	0	o
EuglossaDilemma_000044-T1	7	0	i116-135o141-161i173-192o204-223i325-345o351-374i386-408o
EuglossaDilemma_007063-T1	0	0	i
EuglossaDilemma_008802-T1	0	0	i
EuglossaDilemma_009302-T1	0	Y	n39-47c52/53o
EuglossaDilemma_000201-T1	0	0	o
EuglossaDilemma_000178-T1	0	0	o
EuglossaDilemma_013190-T1	0	0	o
EuglossaDilemma_014223-T1	0	0	o
EuglossaDilemma_012747-T1	0	0	o
EuglossaDilemma_011995-T1	0	0	o
EuglossaDilemma_008923-T1	0	0	o
EuglossaDilemma_001326-T1	0	Y	n3-21c29/30o
EuglossaDilemma_003152-T1	0	0	o
EuglossaDilemma_002606-T1	0	0	o
EuglossaDilemma_007438-T1	0	0	o
EuglossaDilemma_015412-T1	0	0	o
EuglossaDilemma_008429-T1	0	0	o
EuglossaDilemma_016048-T1	0	0	o
EuglossaDilemma_017607-T1	0	0	o
EuglossaDilemma_012256-T1	0	0	o
EuglossaDilemma_013408-T1	0	Y	n9-20c28/29o
EuglossaDilemma_016784-T1	0	0	o
EuglossaDilemma_002012-T1	1	0	o46-70i
EuglossaDilemma_014425-T1	0	0	o
EuglossaDilemma_005341-T1	0	0	o
EuglossaDilemma_011465-T1	1	0	o455-474i
EuglossaDilemma_002728-T1	1	0	o84-105i
EuglossaDilemma_005556-T1	0	0	o
EuglossaDilemma_017479-T1	3	0	o31-52i64-83o105-128i
EuglossaDilemma_006291-T1	0	0	i
EuglossaDilemma_011783-T1	0	0	o
EuglossaDilemma_008661-T1	0	0	o
EuglossaDilemma_012156-T1	0	0	o
EuglossaDilemma_011935-T1	2	0	o331-351i441-463o
EuglossaDilemma_015122-T1	0	0	o
EuglossaDilemma_015218-T1	0	0	o
EuglossaDilemma_001046-T1	0	0	i
EuglossaDilemma_010834-T1	0	0	o
EuglossaDilemma_012199-T1	2	0	i99-118o124-144i
EuglossaDilemma_003410-T1	0	0	o
EuglossaDilemma_007727-T1	0	0	o
EuglossaDilemma_009087-T1	0	0	o
EuglossaDilemma_007222-T1	0	0	o
EuglossaDilemma_001564-T1	0	0	o
EuglossaDilemma_004459-T1	0	0	o
EuglossaDilemma_001340-T1	0	0	o
EuglossaDilemma_009570-T1	0	0	o
EuglossaDilemma_010907-T1	0	0	i
EuglossaDilemma_009270-T1	0	0	o
EuglossaDilemma_010362-T1	0	0	o
EuglossaDilemma_009213-T1	0	0	o
EuglossaDilemma_006020-T1	1	0	o545-568i
EuglossaDilemma_016166-T1	0	0	o
EuglossaDilemma_003458-T1	0	0	o
EuglossaDilemma_007612-T1	0	0	o
EuglossaDilemma_014409-T1	7	0	o520-540i547-565o577-596i617-639o659-681i688-711o786-806i
EuglossaDilemma_006792-T1	0	0	o
EuglossaDilemma_005883-T1	0	0	o
EuglossaDilemma_011974-T1	0	0	o
EuglossaDilemma_014177-T1	0	0	i
EuglossaDilemma_006499-T1	0	0	o
EuglossaDilemma_009615-T1	1	Y	n4-11c18/19o61-80i
EuglossaDilemma_001873-T1	0	Y	n8-19c24/25o
EuglossaDilemma_016265-T1	2	0	o6-27i39-61o
EuglossaDilemma_006619-T1	0	0	o
EuglossaDilemma_015989-T1	0	0	o
EuglossaDilemma_000429-T1	0	0	o
EuglossaDilemma_016371-T1	0	0	o
EuglossaDilemma_006416-T1	0	0	o
EuglossaDilemma_011939-T1	0	0	o
EuglossaDilemma_013551-T1	0	0	o
EuglossaDilemma_015329-T1	0	0	o
EuglossaDilemma_001284-T1	0	0	o
EuglossaDilemma_015219-T1	0	0	o
EuglossaDilemma_005673-T1	0	0	o
EuglossaDilemma_005267-T1	1	0	o69-90i
EuglossaDilemma_008281-T1	0	Y	n8-19c27/28o
EuglossaDilemma_000087-T1	0	0	o
EuglossaDilemma_017581-T1	1	0	i72-93o
EuglossaDilemma_015349-T1	0	0	o
EuglossaDilemma_003510-T1	0	0	o
EuglossaDilemma_007535-T1	0	0	o
EuglossaDilemma_015852-T1	0	0	o
EuglossaDilemma_015765-T1	0	0	i
EuglossaDilemma_012213-T1	4	0	o248-273i285-304o324-344i365-385o
EuglossaDilemma_009535-T1	0	0	o
EuglossaDilemma_013675-T1	0	0	o
EuglossaDilemma_012463-T1	0	0	o
EuglossaDilemma_005363-T1	3	0	o319-336i348-365o377-396i
EuglossaDilemma_002658-T1	0	0	o
EuglossaDilemma_002621-T1	0	0	o
EuglossaDilemma_007979-T1	0	0	i
EuglossaDilemma_017419-T1	0	0	i
EuglossaDilemma_015603-T1	0	0	o
EuglossaDilemma_005905-T1	0	0	o
EuglossaDilemma_003680-T1	0	0	o
EuglossaDilemma_005129-T1	0	0	o
EuglossaDilemma_002720-T1	0	Y	n5-16c22/23o
EuglossaDilemma_005355-T1	2	0	i174-193o213-233i
EuglossaDilemma_001749-T1	0	0	o
EuglossaDilemma_015075-T1	0	0	o
EuglossaDilemma_003057-T1	0	0	o
EuglossaDilemma_010616-T1	0	Y	n3-14c19/20o
EuglossaDilemma_005849-T1	0	0	o
EuglossaDilemma_012577-T1	0	0	o
EuglossaDilemma_001570-T1	0	Y	n3-14c19/20o
EuglossaDilemma_011673-T1	0	0	o
EuglossaDilemma_009065-T1	0	0	o
EuglossaDilemma_011810-T1	0	0	o
EuglossaDilemma_004958-T1	0	0	o
EuglossaDilemma_001923-T1	0	0	o
EuglossaDilemma_007153-T1	0	0	i
EuglossaDilemma_017648-T1	0	0	o
EuglossaDilemma_004150-T1	0	0	o
EuglossaDilemma_004736-T1	0	0	o
EuglossaDilemma_005912-T1	0	Y	n7-15c20/21o
EuglossaDilemma_000693-T1	0	0	o
EuglossaDilemma_003691-T1	0	0	o
EuglossaDilemma_011139-T1	0	0	o
EuglossaDilemma_012516-T1	0	0	o
EuglossaDilemma_015558-T1	0	Y	n6-14c23/24o
EuglossaDilemma_015498-T1	0	0	o
EuglossaDilemma_005175-T1	0	Y	n5-15c20/21o
EuglossaDilemma_009851-T1	0	0	o
EuglossaDilemma_008117-T1	12	0	i65-90o183-202i209-228o240-261i268-289o295-316i383-401o413-437i444-462o468-492i504-524o530-550i
EuglossaDilemma_017145-T1	0	Y	n3-11c16/17o
EuglossaDilemma_004074-T1	0	0	o
EuglossaDilemma_014296-T1	1	0	o784-803i
EuglossaDilemma_011469-T1	6	Y	n6-16c21/22o242-263i275-292o323-347i367-389o409-435i456-476o
EuglossaDilemma_008130-T1	0	0	i
EuglossaDilemma_003733-T1	0	0	o
EuglossaDilemma_000423-T1	0	0	o
EuglossaDilemma_007355-T1	0	0	o
EuglossaDilemma_008677-T1	1	0	i5-24o
EuglossaDilemma_005995-T1	0	0	o
EuglossaDilemma_000954-T1	0	0	o
EuglossaDilemma_013119-T1	0	0	o
EuglossaDilemma_003139-T1	0	0	o
EuglossaDilemma_011299-T1	0	0	o
EuglossaDilemma_000378-T1	1	0	o5824-5849i
EuglossaDilemma_011128-T1	1	0	o15-35i
EuglossaDilemma_007589-T1	0	0	o
EuglossaDilemma_007619-T1	8	0	i21-40o157-180i215-232o252-279i291-314o407-429i445-463o469-486i
EuglossaDilemma_016865-T1	0	0	o
EuglossaDilemma_014576-T1	0	0	i
EuglossaDilemma_002914-T1	2	0	i147-171o177-200i
EuglossaDilemma_009890-T1	0	0	o
EuglossaDilemma_006297-T1	0	0	o
EuglossaDilemma_012116-T1	0	0	o
EuglossaDilemma_009735-T1	0	0	o
EuglossaDilemma_015543-T1	0	0	o
EuglossaDilemma_001124-T1	0	0	o
EuglossaDilemma_014083-T1	0	0	o
EuglossaDilemma_016570-T1	0	0	o
EuglossaDilemma_016606-T1	0	0	o
EuglossaDilemma_013904-T1	0	0	o
EuglossaDilemma_003679-T1	0	0	o
EuglossaDilemma_001804-T1	0	Y	n9-14c19/20o
EuglossaDilemma_009923-T1	0	0	o
EuglossaDilemma_014352-T1	0	0	o
EuglossaDilemma_013476-T1	1	0	o229-247i
EuglossaDilemma_013693-T1	0	0	o
EuglossaDilemma_009095-T1	0	0	o
EuglossaDilemma_006168-T1	0	0	o
EuglossaDilemma_012284-T1	0	0	o
EuglossaDilemma_001158-T1	0	0	o
EuglossaDilemma_002635-T1	1	0	i78-101o
EuglossaDilemma_017326-T1	0	0	o
EuglossaDilemma_008128-T1	0	0	i
EuglossaDilemma_013369-T1	0	0	i
EuglossaDilemma_014377-T1	0	0	o
EuglossaDilemma_016424-T1	0	0	o
EuglossaDilemma_009162-T1	0	0	o
EuglossaDilemma_011065-T1	0	0	o
EuglossaDilemma_013990-T1	0	0	o
EuglossaDilemma_015642-T1	0	0	o
EuglossaDilemma_005313-T1	0	0	o
EuglossaDilemma_011170-T1	0	0	o
EuglossaDilemma_004202-T1	0	0	o
EuglossaDilemma_004752-T1	0	0	o
EuglossaDilemma_002057-T1	2	0	o2069-2090i2223-2243o
EuglossaDilemma_012929-T1	0	0	o
EuglossaDilemma_004361-T1	0	0	o
EuglossaDilemma_013300-T1	0	0	o
EuglossaDilemma_016284-T1	0	0	o
EuglossaDilemma_003843-T1	0	0	o
EuglossaDilemma_002845-T1	0	0	i
EuglossaDilemma_006167-T1	12	0	o675-696i717-740o760-785i792-813o880-898i918-934o967-988i1009-1031o1069-1088i1095-1114o1141-1158i1165-1185o
EuglossaDilemma_008648-T1	0	0	o
EuglossaDilemma_011833-T1	0	0	o
EuglossaDilemma_006310-T1	0	0	o
EuglossaDilemma_001994-T1	0	0	o
EuglossaDilemma_010257-T1	0	Y	n8-20c24/25o
EuglossaDilemma_011814-T1	0	0	o
EuglossaDilemma_005760-T1	0	0	o
EuglossaDilemma_001184-T1	0	0	o
EuglossaDilemma_011187-T1	0	0	o
EuglossaDilemma_000674-T1	0	0	i
EuglossaDilemma_004751-T1	0	0	o
EuglossaDilemma_001621-T1	0	0	o
EuglossaDilemma_008719-T1	0	0	o
EuglossaDilemma_014363-T1	0	0	o
EuglossaDilemma_008926-T1	0	0	o
EuglossaDilemma_017534-T1	0	0	o
EuglossaDilemma_003886-T1	0	0	o
EuglossaDilemma_011450-T1	0	Y	n13-28c40/41o
EuglossaDilemma_002743-T1	1	0	i62-86o
EuglossaDilemma_006047-T1	0	0	o
EuglossaDilemma_004975-T1	0	0	o
EuglossaDilemma_010327-T1	0	0	o
EuglossaDilemma_015109-T1	0	0	o
EuglossaDilemma_007436-T1	6	0	i113-136o148-173i205-225o267-295i342-362o374-395i
EuglossaDilemma_008436-T1	0	Y	n4-14c22/23o
EuglossaDilemma_005895-T1	0	0	o
EuglossaDilemma_015683-T1	0	0	i
EuglossaDilemma_004734-T1	0	0	o
EuglossaDilemma_000311-T1	0	0	i
EuglossaDilemma_006710-T1	0	0	o
EuglossaDilemma_013705-T1	0	0	o
EuglossaDilemma_009759-T1	0	0	o
EuglossaDilemma_008928-T1	1	0	i737-758o
EuglossaDilemma_002771-T1	0	0	o
EuglossaDilemma_000312-T1	0	0	o
EuglossaDilemma_013228-T1	0	0	o
EuglossaDilemma_009885-T1	0	0	o
EuglossaDilemma_013218-T1	0	0	o
EuglossaDilemma_006807-T1	0	0	o
EuglossaDilemma_000112-T1	7	0	i151-174o186-203i243-261o304-328i380-398o410-431i480-499o
EuglossaDilemma_012595-T1	6	0	o12-29i41-61o67-89i96-114o126-146i158-176o
EuglossaDilemma_009040-T1	0	0	o
EuglossaDilemma_003503-T1	8	0	i21-43o891-913i933-950o970-992i1013-1034o1072-1092i1112-1129o1135-1157i
EuglossaDilemma_002394-T1	0	Y	n8-16c21/22o
EuglossaDilemma_010014-T1	0	Y	n8-15c22/23o
EuglossaDilemma_010652-T1	1	Y	n5-15c21/22o1204-1221i
EuglossaDilemma_010447-T1	1	0	o47-69i
EuglossaDilemma_014824-T1	0	0	o
EuglossaDilemma_016390-T1	0	0	o
EuglossaDilemma_015690-T1	0	0	o
EuglossaDilemma_012930-T1	0	0	o
EuglossaDilemma_016944-T1	0	0	o
EuglossaDilemma_004969-T1	0	0	i
EuglossaDilemma_010961-T1	10	0	o20-38i45-67o104-123i144-163o169-189i243-264o276-297i325-342o348-369i505-524o
EuglossaDilemma_015224-T1	0	0	o
EuglossaDilemma_015462-T1	0	0	o
EuglossaDilemma_001275-T1	0	0	o
EuglossaDilemma_007380-T1	0	0	o
EuglossaDilemma_010970-T1	0	0	o
EuglossaDilemma_010415-T1	0	0	o
EuglossaDilemma_013422-T1	0	0	o
EuglossaDilemma_012531-T1	0	0	o
EuglossaDilemma_001319-T1	0	0	i
EuglossaDilemma_015310-T1	2	0	i12-33o39-60i
EuglossaDilemma_012338-T1	0	0	o
EuglossaDilemma_006030-T1	0	0	o
EuglossaDilemma_013820-T1	0	0	o
EuglossaDilemma_005969-T1	0	0	o
EuglossaDilemma_012723-T1	0	0	o
EuglossaDilemma_000119-T1	2	0	i12-34o157-180i
EuglossaDilemma_016808-T1	0	0	i
EuglossaDilemma_012151-T1	0	0	o
EuglossaDilemma_000198-T1	0	0	o
EuglossaDilemma_016964-T1	0	0	i
EuglossaDilemma_011260-T1	0	0	o
EuglossaDilemma_001905-T1	1	0	i309-330o
EuglossaDilemma_010569-T1	0	0	o
EuglossaDilemma_009627-T1	0	0	o
EuglossaDilemma_007302-T1	0	0	i
EuglossaDilemma_007961-T1	0	0	o
EuglossaDilemma_016449-T1	0	0	o
EuglossaDilemma_015149-T1	0	0	o
EuglossaDilemma_007409-T1	0	0	o
EuglossaDilemma_009932-T1	0	0	o
EuglossaDilemma_009941-T1	0	0	o
EuglossaDilemma_002449-T1	0	0	o
EuglossaDilemma_002347-T1	0	0	o
EuglossaDilemma_008354-T1	0	0	o
EuglossaDilemma_004259-T1	0	0	o
EuglossaDilemma_003879-T1	0	0	i
EuglossaDilemma_005285-T1	0	0	o
EuglossaDilemma_010680-T1	0	0	o
EuglossaDilemma_006533-T1	0	0	o
EuglossaDilemma_011605-T1	0	0	o
EuglossaDilemma_002525-T1	0	0	o
EuglossaDilemma_017336-T1	3	0	o36-60i72-98o110-131i
EuglossaDilemma_014316-T1	1	0	o15-34i
EuglossaDilemma_005326-T1	1	0	i75-100o
EuglossaDilemma_007492-T1	0	0	o
EuglossaDilemma_012073-T1	0	0	o
EuglossaDilemma_011008-T1	0	0	o
EuglossaDilemma_002491-T1	0	0	o
EuglossaDilemma_015601-T1	0	0	o
EuglossaDilemma_010866-T1	0	0	o
EuglossaDilemma_004375-T1	0	0	o
EuglossaDilemma_013022-T1	0	0	o
EuglossaDilemma_017143-T1	0	0	i
EuglossaDilemma_013066-T1	0	0	o
EuglossaDilemma_015873-T1	0	0	i
EuglossaDilemma_014299-T1	0	0	o
EuglossaDilemma_000419-T1	0	0	o
EuglossaDilemma_005409-T1	0	0	i
EuglossaDilemma_002591-T1	0	0	o
EuglossaDilemma_016268-T1	0	0	o
EuglossaDilemma_014973-T1	0	0	o
EuglossaDilemma_007931-T1	0	0	o
EuglossaDilemma_016323-T1	0	0	o
EuglossaDilemma_000975-T1	0	0	o
EuglossaDilemma_004804-T1	0	0	o
EuglossaDilemma_016511-T1	4	0	i107-138o150-169i190-208o228-259i
EuglossaDilemma_014845-T1	3	0	o6-25i46-66o86-103i
EuglossaDilemma_005216-T1	0	0	o
EuglossaDilemma_012046-T1	0	0	o
EuglossaDilemma_013162-T1	0	Y	n7-18c23/24o
EuglossaDilemma_004355-T1	0	0	o
EuglossaDilemma_016528-T1	0	0	o
EuglossaDilemma_004881-T1	0	0	o
EuglossaDilemma_011998-T1	0	0	o
EuglossaDilemma_003934-T1	0	0	o
EuglossaDilemma_002054-T1	0	0	o
EuglossaDilemma_012493-T1	0	Y	n19-29c33/34o
EuglossaDilemma_000800-T1	0	0	i
EuglossaDilemma_011147-T1	0	0	o
EuglossaDilemma_009376-T1	0	0	o
EuglossaDilemma_004785-T1	0	0	o
EuglossaDilemma_003947-T1	0	0	o
EuglossaDilemma_010828-T1	0	0	o
EuglossaDilemma_009606-T1	0	0	o
EuglossaDilemma_014030-T1	0	0	o
EuglossaDilemma_011550-T1	0	0	o
EuglossaDilemma_003155-T1	0	0	o
EuglossaDilemma_015792-T1	0	0	o
EuglossaDilemma_010457-T1	0	0	o
EuglossaDilemma_010347-T1	2	0	o6-23i327-350o
EuglossaDilemma_009324-T1	0	0	o
EuglossaDilemma_013157-T1	0	0	o
EuglossaDilemma_003122-T1	1	Y	n4-15c20/21o392-414i
EuglossaDilemma_011782-T1	1	0	o6-28i
EuglossaDilemma_006740-T1	1	Y	n19-29c37/38o825-849i
EuglossaDilemma_002738-T1	1	Y	n3-13c18/19o349-371i
EuglossaDilemma_007626-T1	0	0	o
EuglossaDilemma_017606-T1	1	0	i104-126o
EuglossaDilemma_009603-T1	0	0	i
EuglossaDilemma_000513-T1	0	0	i
EuglossaDilemma_010832-T1	0	0	o
EuglossaDilemma_013329-T1	0	0	o
EuglossaDilemma_000861-T1	7	0	o23-42i63-88o108-131i143-160o166-185i205-224o230-251i
EuglossaDilemma_008534-T1	0	0	o
EuglossaDilemma_006712-T1	10	0	o158-179i191-209o229-258i270-297o309-330i342-361o373-393i469-488o500-524i536-560o
EuglossaDilemma_005581-T1	0	0	o
EuglossaDilemma_000155-T1	0	0	o
EuglossaDilemma_008210-T1	0	0	o
EuglossaDilemma_006065-T1	0	0	o
EuglossaDilemma_008388-T1	0	0	o
EuglossaDilemma_008146-T1	0	0	i
EuglossaDilemma_009825-T1	0	0	o
EuglossaDilemma_015225-T1	0	0	o
EuglossaDilemma_003103-T1	0	0	o
EuglossaDilemma_000532-T1	0	0	o
EuglossaDilemma_000916-T1	0	0	o
EuglossaDilemma_015074-T1	0	0	o
EuglossaDilemma_013510-T1	0	0	o
EuglossaDilemma_003775-T1	0	0	o
EuglossaDilemma_014749-T1	0	0	o
EuglossaDilemma_012836-T1	1	Y	n5-13c18/19o184-208i
EuglossaDilemma_003019-T1	0	0	o
EuglossaDilemma_009544-T1	0	0	o
EuglossaDilemma_013056-T1	0	0	o
EuglossaDilemma_009169-T1	1	0	o383-404i
EuglossaDilemma_016356-T1	0	0	o
EuglossaDilemma_008156-T1	0	0	o
EuglossaDilemma_001981-T1	0	0	o
EuglossaDilemma_008030-T1	0	0	o
EuglossaDilemma_006773-T1	0	Y	n10-20c26/27o
EuglossaDilemma_008976-T1	0	0	o
EuglossaDilemma_002351-T1	0	0	o
EuglossaDilemma_013170-T1	0	0	i
EuglossaDilemma_004044-T1	8	0	i32-49o55-78i90-107o113-132i139-162o182-203i210-230o250-272i
EuglossaDilemma_005691-T1	0	0	o
EuglossaDilemma_012724-T1	0	0	o
EuglossaDilemma_014337-T1	0	0	o
EuglossaDilemma_005609-T1	0	0	o
EuglossaDilemma_008322-T2	0	0	o
EuglossaDilemma_011127-T1	0	0	o
EuglossaDilemma_014509-T1	0	0	o
EuglossaDilemma_003920-T1	0	0	o
EuglossaDilemma_003298-T1	0	0	o
EuglossaDilemma_000116-T1	3	0	i22-43o55-79i146-168o
EuglossaDilemma_001861-T1	0	0	o
EuglossaDilemma_015985-T1	0	0	o
EuglossaDilemma_005000-T1	0	0	o
EuglossaDilemma_013225-T1	0	0	o
EuglossaDilemma_002629-T1	11	0	i7-25o31-54i79-99o119-137i144-164o184-205i226-250o270-290i311-331o337-358i370-389o
EuglossaDilemma_005140-T1	0	0	o
EuglossaDilemma_002184-T1	0	0	o
EuglossaDilemma_017038-T1	0	0	o
EuglossaDilemma_012844-T1	0	0	o
EuglossaDilemma_009457-T1	0	0	o
EuglossaDilemma_008140-T1	0	0	o
EuglossaDilemma_013988-T1	0	0	o
EuglossaDilemma_002156-T1	0	0	o
EuglossaDilemma_004994-T1	0	0	o
EuglossaDilemma_016297-T1	0	0	o
EuglossaDilemma_003260-T1	0	0	o
EuglossaDilemma_008743-T1	0	0	o
EuglossaDilemma_013206-T1	0	Y	n2-12c17/18o
EuglossaDilemma_000129-T1	0	0	o
EuglossaDilemma_011804-T1	0	0	i
EuglossaDilemma_003318-T1	0	0	o
EuglossaDilemma_015177-T1	0	0	o
EuglossaDilemma_014733-T1	0	0	o
EuglossaDilemma_006284-T1	0	0	o
EuglossaDilemma_014114-T1	0	0	o
EuglossaDilemma_009133-T1	0	0	i
EuglossaDilemma_014677-T1	0	0	o
EuglossaDilemma_006919-T1	1	0	i12-30o
EuglossaDilemma_009680-T1	0	0	o
EuglossaDilemma_002906-T1	0	0	o
EuglossaDilemma_013192-T1	0	0	o
EuglossaDilemma_004573-T1	0	0	o
EuglossaDilemma_002991-T1	0	0	i
EuglossaDilemma_011942-T1	0	0	i
EuglossaDilemma_013588-T1	5	0	i21-42o48-67i143-162o174-193i242-268o
EuglossaDilemma_009870-T1	0	0	o
EuglossaDilemma_013310-T1	2	0	i33-51o106-127i
EuglossaDilemma_005448-T1	0	0	o
EuglossaDilemma_014491-T1	0	0	o
EuglossaDilemma_003643-T1	0	0	o
EuglossaDilemma_012426-T1	1	Y	n3-14c18/19o288-312i
EuglossaDilemma_005081-T1	0	0	o
EuglossaDilemma_010122-T1	0	0	o
EuglossaDilemma_013989-T1	0	0	o
EuglossaDilemma_007391-T1	0	0	o
EuglossaDilemma_012939-T1	6	0	o13-36i57-78o98-116i128-147o153-172i317-338o
EuglossaDilemma_015889-T1	5	0	o12-35i47-72o84-105i126-153o184-201i
EuglossaDilemma_001166-T1	1	0	o40-61i
EuglossaDilemma_012813-T1	1	0	o262-282i
EuglossaDilemma_008615-T1	0	0	o
EuglossaDilemma_016320-T1	0	0	o
EuglossaDilemma_002512-T1	0	0	o
EuglossaDilemma_011369-T1	0	0	o
EuglossaDilemma_013237-T1	0	0	o
EuglossaDilemma_016374-T1	0	0	o
EuglossaDilemma_014822-T1	0	0	o
EuglossaDilemma_016144-T1	0	0	i
EuglossaDilemma_017404-T1	1	0	o226-243i
EuglossaDilemma_012650-T1	0	0	o
EuglossaDilemma_000403-T1	0	0	o
EuglossaDilemma_013635-T1	0	0	o
EuglossaDilemma_006235-T1	0	0	o
EuglossaDilemma_006374-T1	0	0	o
EuglossaDilemma_007590-T1	7	0	i93-116o128-146i166-184o196-215i236-265o290-310i322-342o
EuglossaDilemma_001299-T1	0	0	o
EuglossaDilemma_000211-T1	12	0	i78-106o118-141i148-168o174-197i209-231o237-256i304-324o336-359i371-390o396-413i434-455o461-482i
EuglossaDilemma_017267-T1	0	0	o
EuglossaDilemma_016433-T1	0	0	o
EuglossaDilemma_006747-T1	0	0	o
EuglossaDilemma_011145-T1	0	0	o
EuglossaDilemma_013263-T1	0	0	o
EuglossaDilemma_009909-T1	0	0	o
EuglossaDilemma_000472-T1	0	0	i
EuglossaDilemma_012280-T1	0	0	o
EuglossaDilemma_006237-T1	0	0	o
EuglossaDilemma_015157-T1	0	0	o
EuglossaDilemma_000131-T1	0	0	o
EuglossaDilemma_005485-T1	1	0	o27-46i
EuglossaDilemma_000576-T1	8	Y	n32-42c50/51o66-86i197-215o227-246i258-277o283-304i316-340o371-397i409-431o
EuglossaDilemma_011033-T1	0	0	o
EuglossaDilemma_016316-T1	0	0	o
EuglossaDilemma_010233-T1	0	0	o
EuglossaDilemma_005721-T1	0	0	o
EuglossaDilemma_014484-T1	0	0	o
EuglossaDilemma_009895-T1	0	0	o
EuglossaDilemma_016869-T1	0	0	o
EuglossaDilemma_017580-T1	0	0	o
EuglossaDilemma_002782-T1	0	0	o
EuglossaDilemma_002433-T1	0	0	o
EuglossaDilemma_004597-T1	0	0	o
EuglossaDilemma_003177-T1	0	0	o
EuglossaDilemma_013048-T1	1	0	o386-407i
EuglossaDilemma_008505-T1	1	0	i7-28o
EuglossaDilemma_005376-T1	0	0	o
EuglossaDilemma_014239-T1	4	Y	n8-16c21/22o656-684i704-722o734-752i919-943o
EuglossaDilemma_014966-T1	0	0	o
EuglossaDilemma_012179-T1	0	0	i
EuglossaDilemma_011757-T1	0	0	o
EuglossaDilemma_004645-T1	0	0	o
EuglossaDilemma_012217-T1	0	0	o
EuglossaDilemma_004790-T1	0	Y	n3-14c19/20o
EuglossaDilemma_003340-T1	0	Y	n6-17c21/22o
EuglossaDilemma_011912-T1	0	0	o
EuglossaDilemma_000598-T1	0	Y	n3-14c19/20o
EuglossaDilemma_014336-T1	0	0	o
EuglossaDilemma_010287-T1	0	Y	n4-14c22/23o
EuglossaDilemma_001764-T1	0	0	o
EuglossaDilemma_011259-T1	0	0	o
EuglossaDilemma_003090-T1	0	0	o
EuglossaDilemma_002854-T1	0	0	o
EuglossaDilemma_013340-T1	1	Y	n9-17c22/23o102-123i
EuglossaDilemma_009148-T1	0	0	o
EuglossaDilemma_014546-T1	0	Y	n3-13c18/19o
EuglossaDilemma_003291-T1	0	0	o
EuglossaDilemma_012193-T1	1	Y	n8-18c22/23o173-194i
EuglossaDilemma_017378-T1	1	0	o174-193i
EuglossaDilemma_010060-T1	1	0	i21-43o
EuglossaDilemma_002034-T1	6	0	i106-133o145-166i222-242o270-291i334-358o370-390i
EuglossaDilemma_009127-T1	0	0	o
EuglossaDilemma_008287-T1	0	0	o
EuglossaDilemma_004778-T1	0	0	o
EuglossaDilemma_003135-T1	1	Y	n3-16c21/22o70-94i
EuglossaDilemma_009048-T1	0	0	o
EuglossaDilemma_003972-T1	1	0	i77-101o
EuglossaDilemma_000830-T1	0	0	o
EuglossaDilemma_015286-T1	0	0	o
EuglossaDilemma_017208-T1	0	0	o
EuglossaDilemma_010081-T1	1	0	i138-158o
EuglossaDilemma_013847-T1	0	0	o
EuglossaDilemma_015604-T1	0	0	o
EuglossaDilemma_008898-T1	0	0	o
EuglossaDilemma_000133-T1	0	0	o
EuglossaDilemma_002632-T1	0	0	i
EuglossaDilemma_017311-T1	0	0	o
EuglossaDilemma_012639-T1	0	0	o
EuglossaDilemma_002533-T1	0	0	o
EuglossaDilemma_006178-T1	0	0	i
EuglossaDilemma_015594-T1	0	0	o
EuglossaDilemma_016754-T1	0	0	o
EuglossaDilemma_015007-T1	2	0	o173-195i242-261o
EuglossaDilemma_009093-T1	0	0	o
EuglossaDilemma_000769-T1	2	0	i189-207o227-247i
EuglossaDilemma_011404-T1	4	0	i88-105o117-141i170-195o201-225i
EuglossaDilemma_014242-T1	0	Y	n2-13c18/19o
EuglossaDilemma_011205-T1	0	0	o
EuglossaDilemma_013298-T1	0	0	o
EuglossaDilemma_007628-T1	0	0	o
EuglossaDilemma_003640-T1	0	0	o
EuglossaDilemma_006306-T1	0	Y	n3-11c20/21o
EuglossaDilemma_014395-T1	0	0	o
EuglossaDilemma_008232-T1	0	Y	n5-13c18/19o
EuglossaDilemma_013513-T1	11	Y	n3-14c24/25o34-53i107-132o138-157i169-187o220-238i259-284o319-344i364-386o392-417i424-441o490-511i
EuglossaDilemma_002984-T1	0	0	o
EuglossaDilemma_010348-T1	0	0	o
EuglossaDilemma_003618-T1	8	0	o6-25i37-58o78-95i124-145o157-180i230-248o268-289i336-357o
EuglossaDilemma_001539-T1	0	0	o
EuglossaDilemma_001213-T1	0	0	o
EuglossaDilemma_007356-T1	0	0	o
EuglossaDilemma_003276-T1	12	0	i7-27o39-60i67-91o97-115i127-149o165-185i270-290o337-359i366-386o392-413i425-447o453-473i
EuglossaDilemma_014424-T1	0	Y	n9-20c25/26o
EuglossaDilemma_006954-T1	0	Y	n21-28c32/33o
EuglossaDilemma_006990-T1	0	Y	n4-15c20/21o
EuglossaDilemma_007733-T1	0	0	o
EuglossaDilemma_008708-T1	0	0	o
EuglossaDilemma_000681-T1	1	0	o22-42i
EuglossaDilemma_007582-T1	0	0	o
EuglossaDilemma_012319-T1	0	0	o
EuglossaDilemma_003861-T1	0	Y	n7-15c20/21o
EuglossaDilemma_007374-T1	0	0	o
EuglossaDilemma_013079-T1	0	0	o
EuglossaDilemma_008216-T1	0	0	o
EuglossaDilemma_005910-T1	0	0	o
EuglossaDilemma_010255-T1	0	0	o
EuglossaDilemma_017442-T1	0	0	o
EuglossaDilemma_009746-T1	0	0	i
EuglossaDilemma_014512-T1	0	0	o
EuglossaDilemma_014031-T1	0	0	o
EuglossaDilemma_007505-T1	0	0	o
EuglossaDilemma_013609-T1	0	0	o
EuglossaDilemma_015049-T1	0	0	i
EuglossaDilemma_013896-T1	0	0	o
EuglossaDilemma_001073-T1	1	Y	n6-17c22/23o411-436i
EuglossaDilemma_004556-T1	0	0	o
EuglossaDilemma_003954-T1	0	0	o
EuglossaDilemma_001528-T1	0	0	o
EuglossaDilemma_003523-T1	4	0	o31-58i70-94o192-221i233-258o
EuglossaDilemma_016430-T1	0	0	o
EuglossaDilemma_001766-T1	0	0	o
EuglossaDilemma_004167-T1	0	0	o
EuglossaDilemma_013256-T1	1	0	o183-208i
EuglossaDilemma_015802-T1	0	0	o
EuglossaDilemma_013951-T1	0	0	o
EuglossaDilemma_001921-T1	0	0	o
EuglossaDilemma_009748-T1	0	0	o
EuglossaDilemma_010286-T1	0	0	o
EuglossaDilemma_005453-T1	2	0	i375-395o415-433i
EuglossaDilemma_002293-T1	0	0	o
EuglossaDilemma_007336-T1	0	0	o
EuglossaDilemma_009583-T1	1	0	o543-561i
EuglossaDilemma_002528-T1	0	0	i
EuglossaDilemma_016674-T1	1	0	i330-349o
EuglossaDilemma_016716-T1	0	0	o
EuglossaDilemma_005694-T1	0	0	o
EuglossaDilemma_015229-T1	3	0	o14-32i44-62o68-86i
EuglossaDilemma_012816-T1	0	0	o
EuglossaDilemma_014787-T1	0	0	o
EuglossaDilemma_003795-T1	0	Y	n5-12c16/17o
EuglossaDilemma_012180-T1	0	0	o
EuglossaDilemma_000869-T1	0	0	o
EuglossaDilemma_017206-T1	4	0	i20-37o75-96i108-125o131-150i
EuglossaDilemma_004011-T1	0	0	o
EuglossaDilemma_014669-T1	0	0	o
EuglossaDilemma_001407-T1	0	0	o
EuglossaDilemma_012036-T1	0	0	o
EuglossaDilemma_008656-T1	0	0	o
EuglossaDilemma_014522-T1	0	0	o
EuglossaDilemma_011699-T1	2	0	o803-821i830-851o
EuglossaDilemma_016695-T1	3	0	o13-33i53-76o96-114i
EuglossaDilemma_009315-T1	0	0	o
EuglossaDilemma_016704-T1	0	0	o
EuglossaDilemma_009333-T1	0	0	o
EuglossaDilemma_016715-T1	0	0	o
EuglossaDilemma_010234-T1	0	0	o
EuglossaDilemma_006199-T1	0	0	o
EuglossaDilemma_014550-T1	5	0	o20-39i226-256o276-297i318-342o348-371i
EuglossaDilemma_006803-T1	0	0	o
EuglossaDilemma_005738-T1	0	0	o
EuglossaDilemma_002801-T1	1	0	o16-35i
EuglossaDilemma_010799-T1	0	0	o
EuglossaDilemma_008266-T1	0	0	o
EuglossaDilemma_003836-T1	0	0	o
EuglossaDilemma_017493-T1	0	0	o
EuglossaDilemma_001456-T1	1	0	o268-290i
EuglossaDilemma_014562-T1	0	0	o
EuglossaDilemma_013343-T1	1	Y	n9-19c23/24o1022-1047i
EuglossaDilemma_011220-T1	0	0	o
EuglossaDilemma_017021-T1	0	0	o
EuglossaDilemma_008424-T1	6	0	i151-175o195-216i228-250o256-274i295-316o322-342i
EuglossaDilemma_007831-T1	2	0	i62-84o502-520i
EuglossaDilemma_003962-T1	0	0	o
EuglossaDilemma_014724-T1	0	0	o
EuglossaDilemma_007881-T1	2	0	i30-50o713-732i
EuglossaDilemma_000171-T1	0	0	o
EuglossaDilemma_012708-T1	0	0	o
EuglossaDilemma_004730-T1	0	0	o
EuglossaDilemma_003773-T1	0	0	o
EuglossaDilemma_015518-T1	0	0	o
EuglossaDilemma_015574-T1	0	0	o
EuglossaDilemma_007373-T1	3	0	o24-49i61-83o89-114i
EuglossaDilemma_003844-T1	3	0	o6-24i36-58o64-84i
EuglossaDilemma_005343-T1	0	0	i
EuglossaDilemma_008651-T1	0	0	o
EuglossaDilemma_011521-T1	0	0	o
EuglossaDilemma_005400-T1	1	0	o230-253i
EuglossaDilemma_006163-T1	0	0	o
EuglossaDilemma_007258-T1	0	0	o
EuglossaDilemma_015209-T1	1	0	o345-365i
EuglossaDilemma_006106-T1	0	0	o
EuglossaDilemma_000486-T1	0	0	o
EuglossaDilemma_000495-T1	0	0	o
EuglossaDilemma_000006-T1	0	0	o
EuglossaDilemma_007912-T1	0	Y	n5-13c18/19o
EuglossaDilemma_012201-T1	3	Y	n4-11c16/17o101-121i142-162o168-188i
EuglossaDilemma_010677-T1	0	Y	n19-26c31/32o
EuglossaDilemma_014560-T1	0	0	o
EuglossaDilemma_017115-T1	3	0	o12-30i109-132o152-173i
EuglossaDilemma_010807-T1	0	0	o
EuglossaDilemma_000050-T1	0	0	i
EuglossaDilemma_014738-T1	0	0	o
EuglossaDilemma_010124-T1	0	0	o
EuglossaDilemma_012961-T1	1	0	o6-24i
EuglossaDilemma_004317-T1	1	0	o23-44i
EuglossaDilemma_001370-T1	2	0	o365-384i473-494o
EuglossaDilemma_017141-T1	0	0	o
EuglossaDilemma_007919-T1	0	0	o
EuglossaDilemma_016428-T1	0	0	o
EuglossaDilemma_017507-T1	0	0	o
EuglossaDilemma_008234-T1	0	0	o
EuglossaDilemma_009723-T1	1	0	o49-70i
EuglossaDilemma_010714-T1	0	0	o
EuglossaDilemma_006164-T1	1	0	o91-114i
EuglossaDilemma_007050-T1	0	0	o
EuglossaDilemma_000858-T1	0	0	i
EuglossaDilemma_003089-T1	0	0	o
EuglossaDilemma_012357-T1	0	0	o
EuglossaDilemma_011105-T1	0	0	o
EuglossaDilemma_009063-T1	0	0	o
EuglossaDilemma_015346-T1	0	0	o
EuglossaDilemma_006809-T1	0	Y	n8-18c23/24o
EuglossaDilemma_007622-T1	0	0	o
EuglossaDilemma_003502-T1	10	0	i43-62o82-105i117-139o223-242i263-284o296-323i330-351o371-395i402-423o429-457i
EuglossaDilemma_011016-T1	0	0	o
EuglossaDilemma_008522-T1	0	0	o
EuglossaDilemma_011585-T1	7	0	o6-32i44-70o76-98i119-142o166-192i247-267o287-305i
EuglossaDilemma_004553-T1	1	0	i172-195o
EuglossaDilemma_004144-T1	0	0	o
EuglossaDilemma_006947-T1	0	0	o
EuglossaDilemma_010701-T1	0	0	o
EuglossaDilemma_011516-T1	1	0	o231-250i
EuglossaDilemma_010215-T1	0	0	o
EuglossaDilemma_016347-T1	0	0	o
EuglossaDilemma_002214-T1	0	0	o
EuglossaDilemma_015751-T1	0	0	o
EuglossaDilemma_012956-T1	0	0	o
EuglossaDilemma_005861-T1	0	0	o
EuglossaDilemma_014781-T1	0	0	o
EuglossaDilemma_007663-T1	10	0	i26-44o50-70i82-100o106-128i199-219o231-253i260-282o294-321i333-354o366-384i
EuglossaDilemma_000529-T1	0	0	o
EuglossaDilemma_006761-T1	0	0	o
EuglossaDilemma_007778-T1	3	0	i20-43o80-102i141-162o
EuglossaDilemma_004236-T1	0	0	o
EuglossaDilemma_017585-T1	0	0	o
EuglossaDilemma_000471-T1	1	0	i57-81o
EuglossaDilemma_004260-T1	0	0	o
EuglossaDilemma_005952-T1	0	0	o
EuglossaDilemma_007550-T1	0	0	o
EuglossaDilemma_016189-T1	0	0	o
EuglossaDilemma_003734-T1	0	0	o
EuglossaDilemma_000205-T1	1	0	i182-200o
EuglossaDilemma_006546-T1	0	0	o
EuglossaDilemma_014306-T1	1	0	o26-47i
EuglossaDilemma_005294-T1	0	Y	n5-12c16/17o
EuglossaDilemma_003808-T1	0	0	o
EuglossaDilemma_000143-T1	0	0	o
EuglossaDilemma_016855-T1	0	0	o
EuglossaDilemma_003377-T1	0	0	i
EuglossaDilemma_002919-T1	0	0	i
EuglossaDilemma_010739-T1	1	Y	n3-14c19/20o524-542i
EuglossaDilemma_010631-T1	0	0	o
EuglossaDilemma_009915-T1	0	0	o
EuglossaDilemma_002494-T1	1	0	o17-35i
EuglossaDilemma_000872-T1	7	0	o26-46i67-86o117-135i147-165o171-193i205-223o235-254i
EuglossaDilemma_002901-T1	8	0	i368-388o394-412i424-444o464-481i505-526o546-572i613-632o638-660i
EuglossaDilemma_012631-T1	0	0	o
EuglossaDilemma_006943-T1	0	0	o
EuglossaDilemma_000981-T1	0	0	o
EuglossaDilemma_007140-T1	0	0	o
EuglossaDilemma_009198-T1	6	0	i12-29o85-106i126-145o165-191i242-262o286-306i
EuglossaDilemma_004917-T1	0	0	o
EuglossaDilemma_017163-T1	0	0	o
EuglossaDilemma_009953-T1	0	0	o
EuglossaDilemma_013291-T1	0	0	o
EuglossaDilemma_016926-T1	0	Y	n3-14c18/19o
EuglossaDilemma_001424-T1	4	0	i12-38o50-70i82-104o195-221i
EuglossaDilemma_002758-T1	0	0	o
EuglossaDilemma_009842-T1	0	Y	n6-18c23/24o
EuglossaDilemma_001983-T1	2	0	i257-275o281-298i
EuglossaDilemma_012105-T1	0	0	o
EuglossaDilemma_009905-T1	1	0	o6-24i
EuglossaDilemma_016557-T1	0	0	o
EuglossaDilemma_014643-T1	0	0	o
EuglossaDilemma_012637-T1	0	0	o
EuglossaDilemma_013344-T1	0	0	o
EuglossaDilemma_007575-T1	1	0	o846-867i
EuglossaDilemma_011500-T1	0	Y	n5-14c19/20o
EuglossaDilemma_000256-T1	0	Y	n8-19c24/25o
EuglossaDilemma_010845-T1	7	0	i77-101o107-128i165-189o209-232i253-285o305-327i339-359o
EuglossaDilemma_011032-T1	0	0	o
EuglossaDilemma_007318-T1	2	0	i158-177o218-241i
EuglossaDilemma_007444-T1	0	0	o
EuglossaDilemma_006624-T1	1	Y	n3-14c19/20o826-847i
EuglossaDilemma_017173-T1	0	0	o
EuglossaDilemma_013905-T1	0	0	o
EuglossaDilemma_005402-T1	0	0	o
EuglossaDilemma_010036-T1	0	0	o
EuglossaDilemma_011314-T1	0	0	i
EuglossaDilemma_010084-T1	0	0	o
EuglossaDilemma_006583-T1	1	0	o89-114i
EuglossaDilemma_011123-T1	0	0	o
EuglossaDilemma_010367-T1	0	0	o
EuglossaDilemma_007518-T1	0	Y	n4-14c19/20o
EuglossaDilemma_013876-T1	0	0	o
EuglossaDilemma_003978-T1	0	0	i
EuglossaDilemma_015848-T1	0	Y	n10-21c33/34o
EuglossaDilemma_001409-T1	0	0	o
EuglossaDilemma_005504-T1	1	Y	n4-12c17/18o447-464i
EuglossaDilemma_003292-T1	0	0	o
EuglossaDilemma_015124-T1	0	0	o
EuglossaDilemma_012621-T1	0	0	o
EuglossaDilemma_004716-T1	0	0	o
EuglossaDilemma_015593-T1	0	Y	n3-13c17/18o
EuglossaDilemma_012530-T1	0	0	o
EuglossaDilemma_008258-T1	0	Y	n10-21c28/29o
EuglossaDilemma_006058-T1	0	0	o
EuglossaDilemma_011649-T1	0	0	o
EuglossaDilemma_009219-T1	0	0	o
EuglossaDilemma_010763-T1	1	Y	n3-15c20/21o249-271i
EuglossaDilemma_012502-T1	12	0	i20-42o157-177i184-206o212-236i248-266o278-298i319-338o358-378i385-405o411-430i442-466o478-497i
EuglossaDilemma_007690-T1	0	0	o
EuglossaDilemma_005517-T1	0	0	o
EuglossaDilemma_006270-T1	0	0	o
EuglossaDilemma_017480-T1	0	0	o
EuglossaDilemma_000575-T1	0	0	o
EuglossaDilemma_005514-T1	0	0	o
EuglossaDilemma_005329-T1	0	0	o
EuglossaDilemma_009035-T1	8	0	i35-54o83-103i115-140o165-185i206-225o265-284i296-319o325-343i
EuglossaDilemma_015549-T1	8	0	o12-32i39-58o103-124i131-150o186-207i219-239o245-264i276-303o
EuglossaDilemma_009337-T1	0	0	o
EuglossaDilemma_001604-T1	0	0	i
EuglossaDilemma_005396-T1	0	0	i
EuglossaDilemma_003545-T1	0	0	o
EuglossaDilemma_015205-T1	0	0	o
EuglossaDilemma_008200-T1	0	0	o
EuglossaDilemma_016086-T1	0	0	o
EuglossaDilemma_004722-T1	11	0	o65-85i92-112o118-140i152-176o182-202i240-264o284-301i322-341o347-368i380-403o415-434i
EuglossaDilemma_005172-T1	0	0	o
EuglossaDilemma_003599-T1	7	0	o1259-1279i1299-1317o1323-1340i1352-1376o1396-1420i1427-1447o1548-1570i
EuglossaDilemma_000010-T1	0	0	o
EuglossaDilemma_015714-T1	0	0	o
EuglossaDilemma_017215-T1	0	0	o
EuglossaDilemma_014004-T1	0	0	o
EuglossaDilemma_006691-T1	1	Y	n4-14c19/20o224-245i
EuglossaDilemma_002834-T1	4	0	o46-72i79-97o197-221i233-256o
EuglossaDilemma_013385-T1	1	0	o44-65i
EuglossaDilemma_016490-T1	0	0	o
EuglossaDilemma_017072-T1	0	0	o
EuglossaDilemma_001675-T1	2	0	o129-149i161-177o
EuglossaDilemma_009865-T1	0	0	o
EuglossaDilemma_003747-T1	0	0	o
EuglossaDilemma_007486-T1	0	Y	n5-14c18/19o
EuglossaDilemma_006722-T1	0	0	o
EuglossaDilemma_001723-T1	0	0	o
EuglossaDilemma_007848-T1	0	0	o
EuglossaDilemma_007348-T1	0	0	o
EuglossaDilemma_008085-T1	0	0	o
EuglossaDilemma_004015-T1	4	0	i39-57o63-81i131-148o154-170i
EuglossaDilemma_017658-T1	0	Y	n6-17c22/23o
EuglossaDilemma_015696-T1	1	0	o6-30i
EuglossaDilemma_010449-T1	1	0	i76-96o
EuglossaDilemma_003708-T1	0	0	o
EuglossaDilemma_000376-T1	0	0	o
EuglossaDilemma_009242-T1	0	0	o
EuglossaDilemma_009857-T1	0	0	o
EuglossaDilemma_012766-T1	0	0	o
EuglossaDilemma_003559-T1	0	0	o
EuglossaDilemma_014045-T1	0	0	o
EuglossaDilemma_006972-T1	0	0	o
EuglossaDilemma_017376-T1	0	0	o
EuglossaDilemma_012304-T1	1	Y	n4-17c25/26o348-370i
EuglossaDilemma_005546-T1	0	0	o
EuglossaDilemma_008840-T1	1	0	o100-119i
EuglossaDilemma_002417-T1	0	0	o
EuglossaDilemma_015046-T1	0	Y	n4-15c20/21o
EuglossaDilemma_016310-T1	0	0	o
EuglossaDilemma_006418-T1	1	0	i167-188o
EuglossaDilemma_001130-T1	0	0	o
EuglossaDilemma_001707-T1	0	0	o
EuglossaDilemma_011743-T1	0	0	o
EuglossaDilemma_011556-T1	0	0	o
EuglossaDilemma_003864-T1	0	0	o
EuglossaDilemma_017209-T1	0	0	o
EuglossaDilemma_017491-T1	0	0	o
EuglossaDilemma_017004-T1	0	0	i
EuglossaDilemma_004158-T1	0	0	o
EuglossaDilemma_004469-T1	0	0	i
EuglossaDilemma_006342-T1	0	0	o
EuglossaDilemma_006333-T1	7	0	i37-68o88-108i120-139o145-168i180-199o211-230i343-361o
EuglossaDilemma_001936-T1	0	0	o
EuglossaDilemma_017142-T1	0	0	o
EuglossaDilemma_014470-T1	0	0	o
EuglossaDilemma_008638-T1	0	0	o
EuglossaDilemma_004988-T1	0	0	o
EuglossaDilemma_010499-T1	0	0	o
EuglossaDilemma_016223-T1	0	0	o
EuglossaDilemma_007952-T1	0	0	i
EuglossaDilemma_009076-T1	0	0	o
EuglossaDilemma_009344-T1	0	0	o
EuglossaDilemma_005695-T1	1	0	i455-474o
EuglossaDilemma_012388-T1	0	Y	n9-19c27/28o
EuglossaDilemma_006911-T1	0	0	o
EuglossaDilemma_005940-T1	0	Y	n14-25c30/31o
EuglossaDilemma_007951-T1	0	0	o
EuglossaDilemma_013054-T1	0	0	o
EuglossaDilemma_013959-T1	0	0	o
EuglossaDilemma_012973-T1	0	0	o
EuglossaDilemma_009904-T1	0	0	o
EuglossaDilemma_009055-T1	0	0	o
EuglossaDilemma_014426-T1	0	0	o
EuglossaDilemma_005362-T1	0	0	o
EuglossaDilemma_002110-T1	0	0	i
EuglossaDilemma_006980-T1	0	Y	n9-21c26/27o
EuglossaDilemma_003572-T1	7	Y	n6-17c22/23o71-96i108-128o148-166i187-207o238-257i304-324o336-358i
EuglossaDilemma_013566-T1	0	0	o
EuglossaDilemma_016772-T1	0	Y	n6-16c21/22o
EuglossaDilemma_007123-T1	0	0	i
EuglossaDilemma_013597-T1	0	0	o
EuglossaDilemma_001363-T1	0	0	o
EuglossaDilemma_004092-T1	0	0	o
EuglossaDilemma_016598-T1	0	0	o
EuglossaDilemma_004381-T1	0	0	i
EuglossaDilemma_014875-T1	0	0	o
EuglossaDilemma_008662-T1	0	0	o
EuglossaDilemma_003056-T1	0	Y	n7-18c22/23o
EuglossaDilemma_016151-T1	0	0	o
EuglossaDilemma_017430-T1	0	0	o
EuglossaDilemma_004907-T1	0	0	o
EuglossaDilemma_014209-T1	0	0	o
EuglossaDilemma_014141-T1	0	0	o
EuglossaDilemma_010638-T1	0	0	o
EuglossaDilemma_016633-T1	0	0	o
EuglossaDilemma_015475-T1	0	0	o
EuglossaDilemma_003965-T1	0	0	i
EuglossaDilemma_006799-T1	0	0	o
EuglossaDilemma_010992-T1	0	0	o
EuglossaDilemma_000915-T1	0	0	o
EuglossaDilemma_008288-T1	0	0	o
EuglossaDilemma_007734-T1	0	0	o
EuglossaDilemma_004884-T1	0	0	o
EuglossaDilemma_003987-T1	0	0	o
EuglossaDilemma_016281-T1	0	0	o
EuglossaDilemma_004569-T1	0	0	o
EuglossaDilemma_005954-T1	0	0	o
EuglossaDilemma_004712-T1	0	0	o
EuglossaDilemma_006735-T1	0	0	o
EuglossaDilemma_016586-T1	0	0	o
EuglossaDilemma_010847-T1	1	Y	n7-18c22/23o86-110i
EuglossaDilemma_002139-T1	0	0	o
EuglossaDilemma_017617-T1	1	0	o28-46i
EuglossaDilemma_015995-T1	1	0	i42-61o
EuglossaDilemma_007665-T1	0	0	o
EuglossaDilemma_011184-T1	0	0	o
EuglossaDilemma_015731-T1	0	0	o
EuglossaDilemma_000184-T1	0	0	o
EuglossaDilemma_006538-T1	3	0	o70-88i311-329o341-359i
EuglossaDilemma_000784-T1	11	0	o128-149i176-194o214-231i243-262o274-295i316-338o398-420i432-452o458-481i493-514o534-553i
EuglossaDilemma_002427-T1	0	0	o
EuglossaDilemma_009189-T1	1	Y	n6-17c21/22o1007-1028i
EuglossaDilemma_001084-T1	0	0	i
EuglossaDilemma_007469-T1	0	0	o
EuglossaDilemma_005393-T1	0	0	o
EuglossaDilemma_008659-T1	0	0	o
EuglossaDilemma_007273-T1	1	0	o17-37i
EuglossaDilemma_016313-T1	0	0	o
EuglossaDilemma_016546-T1	0	0	o
EuglossaDilemma_003202-T1	0	Y	n5-16c20/21o
EuglossaDilemma_017521-T1	0	0	o
EuglossaDilemma_002232-T1	1	0	i181-199o
EuglossaDilemma_005724-T1	0	0	o
EuglossaDilemma_004094-T1	0	0	i
EuglossaDilemma_014995-T1	0	0	o
EuglossaDilemma_012125-T1	0	0	o
EuglossaDilemma_017089-T1	0	0	o
EuglossaDilemma_007771-T1	0	0	o
EuglossaDilemma_004514-T1	1	0	o38-59i
EuglossaDilemma_000476-T1	0	0	o
EuglossaDilemma_015338-T1	0	0	o
EuglossaDilemma_014481-T1	0	0	o
EuglossaDilemma_000066-T1	0	0	o
EuglossaDilemma_008511-T1	0	0	o
EuglossaDilemma_013033-T1	0	0	o
EuglossaDilemma_007035-T1	0	0	i
EuglossaDilemma_006795-T1	0	0	o
EuglossaDilemma_009820-T1	3	0	o84-103i115-135o203-222i
EuglossaDilemma_006475-T1	0	0	o
EuglossaDilemma_002499-T1	0	0	i
EuglossaDilemma_016013-T1	0	0	i
EuglossaDilemma_009955-T1	0	Y	n8-19c24/25o
EuglossaDilemma_003598-T1	1	Y	n4-15c19/20o35-57i
EuglossaDilemma_009196-T1	0	Y	n7-14c21/22o
EuglossaDilemma_004547-T1	0	0	o
EuglossaDilemma_000459-T1	0	0	o
EuglossaDilemma_005242-T1	0	0	i
EuglossaDilemma_015712-T1	0	0	o
EuglossaDilemma_008847-T1	0	0	o
EuglossaDilemma_002506-T1	0	0	o
EuglossaDilemma_004344-T1	0	0	i
EuglossaDilemma_008625-T1	0	Y	n4-11c16/17o
EuglossaDilemma_015107-T1	0	0	o
EuglossaDilemma_007841-T1	1	Y	n2-13c18/19o42-60i
EuglossaDilemma_016656-T1	0	Y	n6-16c21/22o
EuglossaDilemma_002026-T1	0	0	o
EuglossaDilemma_006398-T1	0	0	o
EuglossaDilemma_000059-T1	0	0	o
EuglossaDilemma_005638-T1	0	0	o
EuglossaDilemma_003429-T1	1	0	i33-52o
EuglossaDilemma_017168-T1	0	0	o
EuglossaDilemma_007971-T1	0	0	o
EuglossaDilemma_012218-T1	2	0	i229-253o265-288i
EuglossaDilemma_006126-T1	0	0	o
EuglossaDilemma_016577-T1	0	0	o
EuglossaDilemma_001806-T1	0	0	o
EuglossaDilemma_001063-T1	0	0	o
EuglossaDilemma_008380-T1	0	0	o
EuglossaDilemma_016070-T1	0	0	o
EuglossaDilemma_007716-T1	0	0	o
EuglossaDilemma_013949-T1	6	0	i35-63o137-156i168-186o218-238i250-270o282-303i
EuglossaDilemma_014997-T1	0	0	o
EuglossaDilemma_012826-T1	1	0	o373-395i
EuglossaDilemma_007528-T1	1	0	i21-44o
EuglossaDilemma_009276-T1	0	0	o
EuglossaDilemma_001567-T1	0	0	o
EuglossaDilemma_002035-T1	0	0	o
EuglossaDilemma_003273-T1	0	0	o
EuglossaDilemma_000684-T1	7	0	o14-36i238-258o270-290i302-320o345-369i400-421o441-462i
EuglossaDilemma_009058-T1	0	0	o
EuglossaDilemma_002652-T1	0	0	o
EuglossaDilemma_011916-T1	0	0	o
EuglossaDilemma_007879-T1	0	0	o
EuglossaDilemma_011924-T1	0	Y	n3-14c18/19o
EuglossaDilemma_003326-T1	0	Y	n10-20c24/25o
EuglossaDilemma_016929-T1	0	0	i
EuglossaDilemma_002863-T1	0	0	o
EuglossaDilemma_006517-T1	0	0	o
EuglossaDilemma_009577-T1	1	0	i12-28o
EuglossaDilemma_003438-T1	0	0	o
EuglossaDilemma_000558-T1	0	0	o
EuglossaDilemma_009331-T1	0	0	o
EuglossaDilemma_013687-T1	0	0	o
EuglossaDilemma_004924-T1	0	0	o
EuglossaDilemma_014851-T1	0	0	i
EuglossaDilemma_002466-T1	0	0	o
EuglossaDilemma_013450-T1	0	Y	n4-13c18/19o
EuglossaDilemma_006582-T1	4	0	o16-39i60-81o87-111i202-227o
EuglossaDilemma_009249-T1	0	0	o
EuglossaDilemma_013535-T1	0	0	i
EuglossaDilemma_010433-T1	0	0	o
EuglossaDilemma_003221-T1	0	Y	n8-15c21/22o
EuglossaDilemma_015398-T1	1	0	i32-52o
EuglossaDilemma_013452-T1	1	0	i16-36o
EuglossaDilemma_012594-T1	0	0	o
EuglossaDilemma_016923-T1	0	0	o
EuglossaDilemma_011204-T1	0	0	o
EuglossaDilemma_015526-T1	0	0	o
EuglossaDilemma_006700-T1	0	0	o
EuglossaDilemma_005562-T1	0	0	o
EuglossaDilemma_008254-T1	1	Y	n13-20c24/25o710-734i
EuglossaDilemma_005967-T1	0	0	o
EuglossaDilemma_004096-T1	1	0	i66-84o
EuglossaDilemma_014607-T1	0	Y	n3-15c19/20o
EuglossaDilemma_016747-T1	0	0	o
EuglossaDilemma_011073-T1	2	0	i98-121o154-178i
EuglossaDilemma_006541-T1	0	0	o
EuglossaDilemma_010814-T1	0	0	o
EuglossaDilemma_011583-T1	0	0	o
EuglossaDilemma_011374-T1	12	0	i65-84o104-122i134-153o165-187i194-215o221-242i429-454o466-483i495-515o521-544i556-578o584-608i
EuglossaDilemma_008577-T1	1	0	o163-187i
EuglossaDilemma_007159-T1	0	0	o
EuglossaDilemma_002814-T1	0	0	o
EuglossaDilemma_007376-T1	0	0	o
EuglossaDilemma_001638-T1	0	0	o
EuglossaDilemma_001223-T1	0	0	i
EuglossaDilemma_008058-T1	0	0	o
EuglossaDilemma_008988-T1	0	0	o
EuglossaDilemma_004277-T1	0	Y	n10-21c26/27o
EuglossaDilemma_004808-T1	0	0	o
EuglossaDilemma_006173-T1	0	0	o
EuglossaDilemma_014459-T1	1	0	i62-83o
EuglossaDilemma_002659-T1	0	0	o
EuglossaDilemma_010949-T1	0	0	o
EuglossaDilemma_003025-T1	0	0	o
EuglossaDilemma_007721-T1	0	0	o
EuglossaDilemma_009500-T1	0	0	o
EuglossaDilemma_005541-T1	0	0	o
EuglossaDilemma_001081-T1	0	Y	n3-14c21/22o
EuglossaDilemma_001103-T1	0	0	o
EuglossaDilemma_016597-T1	0	0	o
EuglossaDilemma_016349-T1	0	0	o
EuglossaDilemma_015541-T1	0	0	o
EuglossaDilemma_008912-T1	0	0	o
EuglossaDilemma_016489-T1	0	0	o
EuglossaDilemma_007554-T1	0	0	o
EuglossaDilemma_000561-T1	0	0	o
EuglossaDilemma_002410-T1	0	0	o
EuglossaDilemma_012834-T1	2	0	i21-41o56-77i
EuglossaDilemma_003398-T1	0	0	o
EuglossaDilemma_017030-T1	0	0	o
EuglossaDilemma_013554-T1	0	0	o
EuglossaDilemma_017407-T1	0	0	o
EuglossaDilemma_013967-T1	0	0	o
EuglossaDilemma_007526-T1	0	0	o
EuglossaDilemma_000788-T1	0	0	o
EuglossaDilemma_016061-T1	1	0	o68-88i
EuglossaDilemma_004916-T1	0	0	o
EuglossaDilemma_005017-T1	0	0	o
EuglossaDilemma_005368-T1	0	0	o
EuglossaDilemma_009118-T1	0	0	i
EuglossaDilemma_004175-T1	0	0	o
EuglossaDilemma_011046-T1	0	0	o
EuglossaDilemma_011537-T1	0	Y	n5-12c24/25o
EuglossaDilemma_014142-T1	0	0	o
EuglossaDilemma_014453-T1	0	0	i
EuglossaDilemma_013883-T1	0	0	o
EuglossaDilemma_002662-T1	0	0	o
EuglossaDilemma_001813-T1	0	0	o
EuglossaDilemma_005647-T1	0	0	o
EuglossaDilemma_014817-T1	0	0	i
EuglossaDilemma_012274-T1	0	Y	n4-14c20/21o
EuglossaDilemma_006763-T1	0	0	o
EuglossaDilemma_017669-T1	0	0	o
EuglossaDilemma_015409-T1	0	0	o
EuglossaDilemma_015390-T1	0	0	o
EuglossaDilemma_008966-T1	13	0	o58-77i98-118o124-144i151-173o185-205i217-237o257-274i283-301o307-324i331-353o430-455i467-487o499-517i
EuglossaDilemma_000579-T1	0	0	o
EuglossaDilemma_012413-T1	0	0	i
EuglossaDilemma_015937-T1	0	0	o
EuglossaDilemma_000165-T1	0	0	o
EuglossaDilemma_000647-T1	0	0	o
EuglossaDilemma_013187-T1	0	0	o
EuglossaDilemma_005636-T1	0	0	o
EuglossaDilemma_005884-T1	0	Y	n6-14c19/20o
EuglossaDilemma_003414-T1	2	0	i120-141o171-190i
EuglossaDilemma_001876-T1	0	0	o
EuglossaDilemma_000557-T1	0	0	o
EuglossaDilemma_006571-T1	0	Y	n2-12c19/20o
EuglossaDilemma_001322-T1	0	0	o
EuglossaDilemma_007427-T1	1	Y	n9-20c25/26o557-576i
EuglossaDilemma_013935-T1	0	0	o
EuglossaDilemma_015631-T1	0	0	o
EuglossaDilemma_001342-T1	10	0	i44-66o86-106i113-132o138-159i171-196o202-221i394-420o426-446i458-477o483-504i
EuglossaDilemma_015666-T1	0	0	o
EuglossaDilemma_011945-T1	0	0	o
EuglossaDilemma_008408-T1	0	0	o
EuglossaDilemma_012953-T1	0	0	o
EuglossaDilemma_006528-T1	0	0	o
EuglossaDilemma_004669-T1	1	0	i76-95o
EuglossaDilemma_014292-T1	0	0	o
EuglossaDilemma_006955-T1	0	0	i
EuglossaDilemma_005871-T1	0	0	o
EuglossaDilemma_009184-T1	0	0	o
EuglossaDilemma_005642-T1	0	0	o
EuglossaDilemma_000545-T1	0	0	o
EuglossaDilemma_009447-T1	0	0	o
EuglossaDilemma_007385-T1	0	0	o
EuglossaDilemma_006928-T1	0	0	o
EuglossaDilemma_009433-T1	0	0	o
EuglossaDilemma_017140-T1	1	0	o157-174i
EuglossaDilemma_007217-T1	0	0	o
EuglossaDilemma_013439-T1	0	0	o
EuglossaDilemma_005775-T1	1	0	i27-45o
EuglossaDilemma_014273-T1	0	0	o
EuglossaDilemma_014234-T1	2	0	o6-23i28-47o
EuglossaDilemma_015599-T1	0	0	o
EuglossaDilemma_002708-T1	1	0	o6-27i
EuglossaDilemma_002950-T1	0	0	o
EuglossaDilemma_003872-T1	0	Y	n4-15c20/21o
EuglossaDilemma_012486-T1	1	0	o230-251i
EuglossaDilemma_014541-T1	0	0	o
EuglossaDilemma_016631-T1	0	0	o
EuglossaDilemma_003950-T1	0	0	o
EuglossaDilemma_004842-T1	1	Y	n6-17c25/26o252-272i
EuglossaDilemma_008730-T1	1	Y	n4-15c20/21o486-513i
EuglossaDilemma_008784-T1	0	0	o
EuglossaDilemma_007898-T1	1	0	o417-438i
EuglossaDilemma_004380-T1	0	0	o
EuglossaDilemma_003731-T1	0	0	o
EuglossaDilemma_013784-T1	0	0	o
EuglossaDilemma_016141-T1	0	0	o
EuglossaDilemma_007954-T1	0	0	i
EuglossaDilemma_004076-T1	0	0	o
EuglossaDilemma_003606-T1	0	0	o
EuglossaDilemma_014814-T1	5	Y	n4-16c21/22o45-65i72-90o96-118i139-158o164-184i
EuglossaDilemma_016105-T1	0	0	o
EuglossaDilemma_003478-T1	0	0	o
EuglossaDilemma_004805-T1	0	0	o
EuglossaDilemma_011800-T1	0	0	o
EuglossaDilemma_015908-T1	0	0	o
EuglossaDilemma_014152-T1	0	Y	n3-14c19/20o
EuglossaDilemma_016709-T1	0	0	o
EuglossaDilemma_016941-T1	0	0	i
EuglossaDilemma_017362-T1	0	Y	n3-14c19/20o
EuglossaDilemma_003728-T1	0	0	o
EuglossaDilemma_007950-T1	1	0	i72-90o
EuglossaDilemma_016600-T1	0	0	o
EuglossaDilemma_007442-T1	5	0	o224-244i256-277o304-327i360-379o429-454i
EuglossaDilemma_000336-T1	0	0	o
EuglossaDilemma_012563-T1	0	Y	n3-14c19/20o
EuglossaDilemma_013290-T1	1	0	o6-27i
EuglossaDilemma_003354-T1	0	0	o
EuglossaDilemma_013241-T1	0	0	o
EuglossaDilemma_002333-T1	4	0	i12-36o56-77i84-107o214-240i
EuglossaDilemma_011700-T1	0	0	o
EuglossaDilemma_003867-T1	12	0	i302-319o331-351i382-404o466-486i498-521o541-566i578-604o637-662i683-707o713-736i757-776o796-818i
EuglossaDilemma_013122-T1	0	0	o
EuglossaDilemma_004713-T1	0	0	o
EuglossaDilemma_007364-T1	0	Y	n11-26c31/32o
EuglossaDilemma_013091-T1	0	0	o
EuglossaDilemma_006365-T1	5	0	o41-59i66-82o88-106i127-155o161-180i
EuglossaDilemma_014374-T1	0	0	o
EuglossaDilemma_009427-T1	2	0	i12-35o352-368i
EuglossaDilemma_011754-T1	0	0	o
EuglossaDilemma_015029-T1	1	0	o1193-1214i
EuglossaDilemma_014653-T1	0	0	o
EuglossaDilemma_016953-T1	0	0	o
EuglossaDilemma_004753-T1	0	0	o
EuglossaDilemma_011812-T1	0	0	i
EuglossaDilemma_014864-T1	0	0	o
EuglossaDilemma_002768-T1	0	0	o
EuglossaDilemma_012479-T1	0	0	o
EuglossaDilemma_005223-T1	0	Y	n4-12c16/17o
EuglossaDilemma_015405-T1	0	0	o
EuglossaDilemma_009708-T1	0	Y	n3-14c18/19o
EuglossaDilemma_002440-T1	0	0	i
EuglossaDilemma_011361-T1	0	0	o
EuglossaDilemma_002537-T1	0	0	o
EuglossaDilemma_016667-T1	1	0	o40-59i
EuglossaDilemma_008650-T1	1	0	o14-35i
EuglossaDilemma_015782-T1	2	0	o68-96i196-214o
EuglossaDilemma_010538-T1	0	0	o
EuglossaDilemma_005350-T1	0	0	o
EuglossaDilemma_005832-T1	0	Y	n4-13c18/19o
EuglossaDilemma_003022-T1	0	0	o
EuglossaDilemma_002538-T1	0	0	i
EuglossaDilemma_013286-T1	0	0	o
EuglossaDilemma_007857-T1	0	0	o
EuglossaDilemma_009775-T1	0	0	o
EuglossaDilemma_015877-T1	0	0	o
EuglossaDilemma_011293-T1	0	Y	n3-10c18/19o
EuglossaDilemma_002825-T1	0	0	o
EuglossaDilemma_011176-T1	0	0	o
EuglossaDilemma_012083-T1	0	0	o
EuglossaDilemma_002022-T1	0	0	o
EuglossaDilemma_010144-T1	0	0	o
EuglossaDilemma_001531-T1	2	0	i36-56o62-82i
EuglossaDilemma_010070-T1	0	0	o
EuglossaDilemma_009987-T1	0	0	o
EuglossaDilemma_014552-T1	0	0	o
EuglossaDilemma_001551-T1	2	0	i38-57o77-94i
EuglossaDilemma_005887-T1	0	0	o
EuglossaDilemma_008005-T1	0	0	o
EuglossaDilemma_010848-T1	0	0	o
EuglossaDilemma_015336-T1	0	0	o
EuglossaDilemma_015591-T1	0	0	o
EuglossaDilemma_004886-T1	3	0	i14-34o120-139i151-171o
EuglossaDilemma_010738-T1	0	0	o
EuglossaDilemma_004444-T1	0	0	o
EuglossaDilemma_003451-T1	0	0	o
EuglossaDilemma_012117-T1	0	0	o
EuglossaDilemma_002508-T1	0	0	i
EuglossaDilemma_011588-T1	0	0	o
EuglossaDilemma_007483-T1	3	0	i187-208o214-236i257-278o
EuglossaDilemma_015214-T1	0	0	i
EuglossaDilemma_000841-T1	5	0	i7-26o41-62i83-103o123-154i189-208o
EuglossaDilemma_005208-T1	0	0	o
EuglossaDilemma_017306-T1	0	0	o
EuglossaDilemma_004107-T1	0	0	o
EuglossaDilemma_015811-T1	0	0	o
EuglossaDilemma_007118-T1	0	0	o
EuglossaDilemma_015836-T1	0	0	o
EuglossaDilemma_001494-T1	0	0	o
EuglossaDilemma_003183-T1	0	0	o
EuglossaDilemma_008427-T1	0	0	i
EuglossaDilemma_002329-T1	0	0	o
EuglossaDilemma_003569-T1	0	Y	n5-15c20/21o
EuglossaDilemma_014613-T1	0	0	i
EuglossaDilemma_004350-T1	0	0	i
EuglossaDilemma_017628-T1	0	0	o
EuglossaDilemma_004837-T1	0	0	o
EuglossaDilemma_016612-T1	0	0	i
EuglossaDilemma_013332-T1	4	0	i30-52o58-74i86-111o238-263i
EuglossaDilemma_001297-T1	0	0	o
EuglossaDilemma_001958-T1	0	0	o
EuglossaDilemma_007324-T1	0	0	o
EuglossaDilemma_007148-T1	1	0	i52-72o
EuglossaDilemma_001726-T1	0	0	o
EuglossaDilemma_006679-T1	0	0	o
EuglossaDilemma_005298-T1	0	0	o
EuglossaDilemma_013050-T1	0	0	o
EuglossaDilemma_013267-T1	0	0	o
EuglossaDilemma_002138-T1	0	0	o
EuglossaDilemma_003609-T1	0	0	o
EuglossaDilemma_003170-T1	0	0	o
EuglossaDilemma_009441-T1	0	0	o
EuglossaDilemma_000055-T1	0	0	o
EuglossaDilemma_010260-T1	0	0	o
EuglossaDilemma_011770-T1	0	0	o
EuglossaDilemma_014551-T1	2	0	i7-28o34-62i
EuglossaDilemma_009985-T1	2	0	i12-34o1007-1030i
EuglossaDilemma_013608-T1	1	0	i28-45o
EuglossaDilemma_001402-T1	0	0	i
EuglossaDilemma_013414-T1	0	0	o
EuglossaDilemma_014162-T1	0	0	o
EuglossaDilemma_016137-T1	0	0	o
EuglossaDilemma_000799-T1	0	0	o
EuglossaDilemma_001469-T1	1	Y	n7-14c26/27o42-63i
EuglossaDilemma_017368-T1	0	0	o
EuglossaDilemma_008341-T1	0	0	o
EuglossaDilemma_005248-T1	0	0	o
EuglossaDilemma_013642-T1	0	0	o
EuglossaDilemma_009097-T1	1	0	o792-811i
EuglossaDilemma_000832-T1	0	Y	n7-15c20/21o
EuglossaDilemma_015831-T1	0	0	o
EuglossaDilemma_007472-T1	0	0	o
EuglossaDilemma_007425-T1	0	0	o
EuglossaDilemma_008373-T1	0	0	o
EuglossaDilemma_005182-T1	0	0	o
EuglossaDilemma_009301-T1	0	0	o
EuglossaDilemma_011551-T1	0	0	o
EuglossaDilemma_005477-T1	0	0	o
EuglossaDilemma_008817-T1	0	0	o
EuglossaDilemma_015728-T1	0	0	i
EuglossaDilemma_006335-T1	0	0	o
EuglossaDilemma_006669-T1	1	0	i24-45o
EuglossaDilemma_002618-T1	11	0	i59-80o86-109i121-154o166-184i589-608o614-637i658-678o690-709i721-741o753-771i921-939o
EuglossaDilemma_016372-T1	0	0	o
EuglossaDilemma_011508-T1	4	0	i20-41o67-83i740-759o771-786i
EuglossaDilemma_011356-T1	0	0	o
EuglossaDilemma_016115-T1	0	0	o
EuglossaDilemma_001051-T1	1	0	o12-31i
EuglossaDilemma_001422-T1	0	0	o
EuglossaDilemma_007370-T1	0	Y	n9-17c23/24o
EuglossaDilemma_011233-T1	0	0	o
EuglossaDilemma_015789-T1	0	0	o
EuglossaDilemma_002059-T1	0	0	o
EuglossaDilemma_000937-T1	3	0	o136-163i184-203o245-267i
EuglossaDilemma_009415-T1	0	0	o
EuglossaDilemma_003859-T1	0	0	o
EuglossaDilemma_014227-T1	0	0	o
EuglossaDilemma_004008-T1	0	0	o
EuglossaDilemma_014351-T1	0	0	o
EuglossaDilemma_002352-T1	6	0	i9-28o40-60i139-158o178-196i208-230o453-473i
EuglossaDilemma_002473-T1	1	0	o16-35i
EuglossaDilemma_011915-T1	0	Y	n5-16c21/22o
EuglossaDilemma_007129-T1	0	0	i
EuglossaDilemma_001197-T1	0	0	o
EuglossaDilemma_006790-T1	0	0	o
EuglossaDilemma_016599-T1	0	0	o
EuglossaDilemma_013153-T1	3	0	o12-31i69-91o138-163i
EuglossaDilemma_012400-T1	0	0	o
EuglossaDilemma_011851-T1	1	0	i54-75o
EuglossaDilemma_004333-T1	12	0	i28-50o70-89i101-121o127-145i157-179o199-218i291-315o365-383i395-413o419-442i454-475o481-502i
EuglossaDilemma_009102-T1	0	0	i
EuglossaDilemma_003831-T1	0	Y	n5-16c21/22o
EuglossaDilemma_007440-T1	0	0	i
EuglossaDilemma_017307-T1	0	0	o
EuglossaDilemma_001785-T1	0	0	o
EuglossaDilemma_001225-T1	0	0	i
EuglossaDilemma_007350-T1	0	0	o
EuglossaDilemma_008332-T1	0	0	o
EuglossaDilemma_001122-T1	0	0	i
EuglossaDilemma_002496-T1	0	0	i
EuglossaDilemma_000538-T1	0	Y	n7-15c20/21o
EuglossaDilemma_013852-T1	0	0	o
EuglossaDilemma_003181-T1	1	0	o199-218i
EuglossaDilemma_006835-T1	0	0	o
EuglossaDilemma_015832-T1	0	0	o
EuglossaDilemma_009629-T1	0	0	o
EuglossaDilemma_007802-T1	0	0	o
EuglossaDilemma_016336-T1	0	0	o
EuglossaDilemma_017292-T1	4	0	i366-384o396-415i427-447o493-515i
EuglossaDilemma_013425-T1	0	0	o
EuglossaDilemma_010006-T1	0	0	o
EuglossaDilemma_005146-T1	0	0	o
EuglossaDilemma_004928-T1	1	Y	n3-13c17/18o369-390i
EuglossaDilemma_002024-T2	4	0	i25-43o49-67i114-135o141-160i
EuglossaDilemma_000238-T1	1	0	o404-426i
EuglossaDilemma_008107-T1	4	0	i52-72o84-106i199-220o232-252i
EuglossaDilemma_008864-T1	0	Y	n11-22c30/31o
EuglossaDilemma_010533-T1	0	Y	n40-51c56/57o
EuglossaDilemma_014036-T1	0	0	o
EuglossaDilemma_010562-T1	0	0	o
EuglossaDilemma_015033-T1	1	0	o476-495i
EuglossaDilemma_007744-T1	0	0	o
EuglossaDilemma_006241-T1	0	0	i
EuglossaDilemma_012170-T1	0	0	o
EuglossaDilemma_009143-T1	0	0	o
[truncated: 15,551 more rows]
