# Supplementary material for: Prevalent bee venom genes evolved before the aculeate stinger and eusociality
Source: BMC Biol. 2023 Oct 23;21:229. doi: 10.1186/s12915-023-01656-5 (PMC10591384; doi:10.1186/s12915-023-01656-5)
Supplement: Supplementary file 38 — Additional file 38. Genome annotation of Euglossa dilemma. [file 12915_2023_1656_MOESM38_ESM.zip › Euglossa_dilemma.annotation.funannotate181.with.RNAseq.Oct2020/results/Euglossa_dilemma.tbl]

>Feature NIJG01000001.1
1	1940742	REFERENCE
			CFMR	12345
37959	30279	gene
			locus_tag	EuglossaDilemma_000001
37959	37645	mRNA
32643	32334
32143	31968
30457	30279
			product	hypothetical protein
			transcript_id	gnl|ncbi|EuglossaDilemma_000001-T1_mrna
			protein_id	gnl|ncbi|EuglossaDilemma_000001-T1
37750	37645	CDS
32643	32334
32143	31968
30457	30279
			codon_start	1
			note	EggNog:ENOG410339P
			note	COG:O
			product	hypothetical protein
			transcript_id	gnl|ncbi|EuglossaDilemma_000001-T1_mrna
			protein_id	gnl|ncbi|EuglossaDilemma_000001-T1
46216	42405	gene
			locus_tag	EuglossaDilemma_000002
46216	46177	mRNA
45809	45623
42873	42405
			product	hypothetical protein
			transcript_id	gnl|ncbi|EuglossaDilemma_000002-T1_mrna
			protein_id	gnl|ncbi|EuglossaDilemma_000002-T1
46216	46177	CDS
45809	45623
42873	42405
			codon_start	1
			product	hypothetical protein
			transcript_id	gnl|ncbi|EuglossaDilemma_000002-T1_mrna
			protein_id	gnl|ncbi|EuglossaDilemma_000002-T1
77449	77150	gene
			locus_tag	EuglossaDilemma_000003
77449	77150	mRNA
			product	hypothetical protein
			transcript_id	gnl|ncbi|EuglossaDilemma_000003-T1_mrna
			protein_id	gnl|ncbi|EuglossaDilemma_000003-T1
77449	77150	CDS
			codon_start	1
			note	EggNog:ENOG410339P
			note	COG:O
			product	hypothetical protein
			transcript_id	gnl|ncbi|EuglossaDilemma_000003-T1_mrna
			protein_id	gnl|ncbi|EuglossaDilemma_000003-T1
97847	100432	gene
			locus_tag	EuglossaDilemma_000004
97847	100432	mRNA
			product	hypothetical protein
			transcript_id	gnl|ncbi|EuglossaDilemma_000004-T1_mrna
			protein_id	gnl|ncbi|EuglossaDilemma_000004-T1
98760	100253	CDS
			codon_start	1
			note	EggNog:ENOG41039SN
			note	TransMembrane:1 (o6-22i)
			note	COG:Q
			db_xref	PFAM:PF00067
			db_xref	InterPro:IPR002401
			db_xref	InterPro:IPR001128
			db_xref	InterPro:IPR017972
			db_xref	InterPro:IPR036396
			go_process	oxidation-reduction process|0055114||IEA
			go_function	heme binding|0020037||IEA
			go_function	oxidoreductase activity, acting on paired donors, with incorporation or reduction of molecular oxygen|0016705||IEA
			go_function	iron ion binding|0005506||IEA
			product	hypothetical protein
			transcript_id	gnl|ncbi|EuglossaDilemma_000004-T1_mrna
			protein_id	gnl|ncbi|EuglossaDilemma_000004-T1
101947	100937	gene
			locus_tag	EuglossaDilemma_000005
101947	100937	mRNA
			product	hypothetical protein
			transcript_id	gnl|ncbi|EuglossaDilemma_000005-T1_mrna
			protein_id	gnl|ncbi|EuglossaDilemma_000005-T1
101845	101426	CDS
			codon_start	1
			product	hypothetical protein
			transcript_id	gnl|ncbi|EuglossaDilemma_000005-T1_mrna
			protein_id	gnl|ncbi|EuglossaDilemma_000005-T1
109824	109112	gene
			locus_tag	EuglossaDilemma_000006
109824	109695	mRNA
109550	109327
109237	109112
			product	hypothetical protein
			transcript_id	gnl|ncbi|EuglossaDilemma_000006-T1_mrna
			protein_id	gnl|ncbi|EuglossaDilemma_000006-T1
109824	109695	CDS
109550	109327
109237	109112
			codon_start	1
			product	hypothetical protein
			transcript_id	gnl|ncbi|EuglossaDilemma_000006-T1_mrna
			protein_id	gnl|ncbi|EuglossaDilemma_000006-T1
134440	120033	gene
			locus_tag	EuglossaDilemma_000007
134440	134389	mRNA
133441	133373
132949	132760
132082	131736
130089	129907
128401	127967
126408	126229
125678	125368
125275	125062
124984	124863
124778	124537
124441	124318
124206	123875
120389	120133
120046	120033
			product	hypothetical protein
			transcript_id	gnl|ncbi|EuglossaDilemma_000007-T1_mrna
			protein_id	gnl|ncbi|EuglossaDilemma_000007-T1
134440	134389	CDS
133441	133373
132949	132760
132082	131736
130089	129907
128401	127967
126408	126229
125678	125368
125275	125062
124984	124863
124778	124537
124441	124318
124206	123875
120389	120133
120046	120033
			codon_start	1
			note	COG:S
			note	BUSCO:EOG091B048B
			note	EggNog:ENOG41037KV
			db_xref	PFAM:PF05672
			db_xref	InterPro:IPR008604
			go_process	microtubule cytoskeleton organization|0000226||IEA
			go_component	microtubule cytoskeleton|0015630||IEA
			product	hypothetical protein
			transcript_id	gnl|ncbi|EuglossaDilemma_000007-T1_mrna
			protein_id	gnl|ncbi|EuglossaDilemma_000007-T1
139359	140076	gene
			locus_tag	EuglossaDilemma_000008
139359	140076	mRNA
			product	hypothetical protein
			transcript_id	gnl|ncbi|EuglossaDilemma_000008-T1_mrna
			protein_id	gnl|ncbi|EuglossaDilemma_000008-T1
139445	139909	CDS
			codon_start	1
			note	TransMembrane:1 (o20-42i)
			product	hypothetical protein
			transcript_id	gnl|ncbi|EuglossaDilemma_000008-T1_mrna
			protein_id	gnl|ncbi|EuglossaDilemma_000008-T1
162865	160682	gene
			locus_tag	EuglossaDilemma_000009
162865	162567	mRNA
162100	161835
160758	160682
			product	hypothetical protein
			transcript_id	gnl|ncbi|EuglossaDilemma_000009-T1_mrna
			protein_id	gnl|ncbi|EuglossaDilemma_000009-T1
162865	162567	CDS
162100	161835
160758	160682
			codon_start	1
			note	EggNog:ENOG4103GMX
			product	hypothetical protein
			transcript_id	gnl|ncbi|EuglossaDilemma_000009-T1_mrna
			protein_id	gnl|ncbi|EuglossaDilemma_000009-T1
162916	165826	gene
			locus_tag	EuglossaDilemma_000010
162916	165826	mRNA
			product	hypothetical protein
			transcript_id	gnl|ncbi|EuglossaDilemma_000010-T1_mrna
			protein_id	gnl|ncbi|EuglossaDilemma_000010-T1
165013	165330	CDS
			codon_start	1
			product	hypothetical protein
			transcript_id	gnl|ncbi|EuglossaDilemma_000010-T1_mrna
			protein_id	gnl|ncbi|EuglossaDilemma_000010-T1
185977	185347	gene
			locus_tag	EuglossaDilemma_000011
185977	185347	mRNA
			product	hypothetical protein
			transcript_id	gnl|ncbi|EuglossaDilemma_000011-T1_mrna
			protein_id	gnl|ncbi|EuglossaDilemma_000011-T1
185723	185418	CDS
			codon_start	1
			product	hypothetical protein
			transcript_id	gnl|ncbi|EuglossaDilemma_000011-T1_mrna
			protein_id	gnl|ncbi|EuglossaDilemma_000011-T1
212454	212858	gene
			locus_tag	EuglossaDilemma_000012
212454	212858	mRNA
			product	hypothetical protein
			transcript_id	gnl|ncbi|EuglossaDilemma_000012-T1_mrna
			protein_id	gnl|ncbi|EuglossaDilemma_000012-T1
212454	212858	CDS
			codon_start	1
			product	hypothetical protein
			transcript_id	gnl|ncbi|EuglossaDilemma_000012-T1_mrna
			protein_id	gnl|ncbi|EuglossaDilemma_000012-T1
266218	268368	gene
			locus_tag	EuglossaDilemma_000013
266218	266266	mRNA
266688	266809
266947	267059
267158	267357
267446	267675
267744	267932
268003	268165
268250	268368
			product	hypothetical protein
			transcript_id	gnl|ncbi|EuglossaDilemma_000013-T1_mrna
			protein_id	gnl|ncbi|EuglossaDilemma_000013-T1
266218	266266	CDS
266688	266809
266947	267059
267158	267357
267446	267675
267744	267932
268003	268165
268250	268368
			codon_start	1
			note	EggNog:ENOG4103565
			note	COG:I
			db_xref	InterPro:IPR020616
			db_xref	PFAM:PF02803
			db_xref	PFAM:PF00108
			db_xref	InterPro:IPR020613
			db_xref	InterPro:IPR002155
			db_xref	InterPro:IPR020615
			db_xref	InterPro:IPR016039
			db_xref	InterPro:IPR020617
			db_xref	InterPro:IPR020610
			go_function	transferase activity, transferring acyl groups other than amino-acyl groups|0016747||IEA
			go_function	transferase activity, transferring acyl groups|0016746||IEA
			product	hypothetical protein
			transcript_id	gnl|ncbi|EuglossaDilemma_000013-T1_mrna
			protein_id	gnl|ncbi|EuglossaDilemma_000013-T1
270532	269228	gene
			locus_tag	EuglossaDilemma_000014
270532	269228	mRNA
			product	hypothetical protein
			transcript_id	gnl|ncbi|EuglossaDilemma_000014-T1_mrna
			protein_id	gnl|ncbi|EuglossaDilemma_000014-T1
270532	269228	CDS
			codon_start	1
			note	COG:F
			note	EggNog:ENOG41034D6
			db_xref	PFAM:PF05761
			db_xref	InterPro:IPR008380
			db_xref	InterPro:IPR023214
			db_xref	InterPro:IPR036412
			product	hypothetical protein
			transcript_id	gnl|ncbi|EuglossaDilemma_000014-T1_mrna
			protein_id	gnl|ncbi|EuglossaDilemma_000014-T1
271483	270970	gene
			locus_tag	EuglossaDilemma_000015
271483	271335	mRNA
271257	271140
270978	270970
			product	hypothetical protein
			transcript_id	gnl|ncbi|EuglossaDilemma_000015-T1_mrna
			protein_id	gnl|ncbi|EuglossaDilemma_000015-T1
271483	271335	CDS
271257	271140
270978	270970
			codon_start	1
			note	EggNog:ENOG41034RQ
			note	COG:M,W
			db_xref	InterPro:IPR010920
			db_xref	InterPro:IPR001163
			db_xref	PFAM:PF01423
			product	hypothetical protein
			transcript_id	gnl|ncbi|EuglossaDilemma_000015-T1_mrna
			protein_id	gnl|ncbi|EuglossaDilemma_000015-T1
273191	271514	gene
			locus_tag	EuglossaDilemma_000016
273191	273176	mRNA
272659	272628
272548	272369
272303	272197
272127	272110
272011	272005
271936	271815
271550	271514
			product	hypothetical protein
			transcript_id	gnl|ncbi|EuglossaDilemma_000016-T1_mrna
			protein_id	gnl|ncbi|EuglossaDilemma_000016-T1
273191	273176	CDS
272659	272628
272548	272369
272303	272197
272127	272110
272011	272005
271936	271815
271550	271514
			codon_start	1
			note	EggNog:ENOG41034RQ
			note	COG:M,W
			db_xref	InterPro:IPR036378
			db_xref	InterPro:IPR000782
			db_xref	PFAM:PF02469
			product	hypothetical protein
			transcript_id	gnl|ncbi|EuglossaDilemma_000016-T1_mrna
			protein_id	gnl|ncbi|EuglossaDilemma_000016-T1
275644	277873	gene
			locus_tag	EuglossaDilemma_000017
275644	275717	mRNA
275779	275869
275956	276154
276217	276427
276487	276768
276890	277123
277199	277393
277466	277600
277666	277873
			product	hypothetical protein
			transcript_id	gnl|ncbi|EuglossaDilemma_000017-T1_mrna
			protein_id	gnl|ncbi|EuglossaDilemma_000017-T1
275644	275717	CDS
275779	275869
275956	276154
276217	276427
276487	276768
276890	277123
277199	277393
277466	277600
277666	277873
			codon_start	1
			note	EggNog:ENOG4103GGF
			note	BUSCO:EOG091B09C1
			note	TransMembrane:10 (i62-86o106-126i138-160o239-258i279-301o313-339i351-372o402-422i434-459o479-496i)
			note	COG:E
			db_xref	InterPro:IPR001991
			db_xref	InterPro:IPR036458
			db_xref	PFAM:PF00375
			go_function	symporter activity|0015293||IEA
			go_component	integral component of membrane|0016021||IEA
			product	hypothetical protein
			transcript_id	gnl|ncbi|EuglossaDilemma_000017-T1_mrna
			protein_id	gnl|ncbi|EuglossaDilemma_000017-T1
280385	279732	gene
			locus_tag	EuglossaDilemma_000018
280385	280349	mRNA
280030	279870
279806	279732
			product	hypothetical protein
			transcript_id	gnl|ncbi|EuglossaDilemma_000018-T1_mrna
			protein_id	gnl|ncbi|EuglossaDilemma_000018-T1
280385	280349	CDS
280030	279870
279806	279732
			codon_start	1
			note	COG:S
			note	TransMembrane:1 (o52-71i)
			note	EggNog:ENOG41038MX
			db_xref	PFAM:PF07019
			db_xref	InterPro:IPR029008
			db_xref	InterPro:IPR008504
			go_component	endoplasmic reticulum|0005783||IEA
			go_component	integral component of membrane|0016021||IEA
			go_component	ER membrane protein complex|0072546||IEA
			product	hypothetical protein
			transcript_id	gnl|ncbi|EuglossaDilemma_000018-T1_mrna
			protein_id	gnl|ncbi|EuglossaDilemma_000018-T1
280799	281445	gene
			locus_tag	EuglossaDilemma_000019
280799	280856	mRNA
280965	281101
281184	281445
			product	hypothetical protein
			transcript_id	gnl|ncbi|EuglossaDilemma_000019-T1_mrna
			protein_id	gnl|ncbi|EuglossaDilemma_000019-T1
280799	280856	CDS
280965	281101
281184	281201
			codon_start	1
			note	COG:S
			note	EggNog:ENOG410VP7D
			db_xref	PFAM:PF08991
			db_xref	InterPro:IPR027179
			db_xref	InterPro:IPR009069
			product	hypothetical protein
			transcript_id	gnl|ncbi|EuglossaDilemma_000019-T1_mrna
			protein_id	gnl|ncbi|EuglossaDilemma_000019-T1
281495	281692	gene
			locus_tag	EuglossaDilemma_000020
281495	281692	mRNA
			product	hypothetical protein
			transcript_id	gnl|ncbi|EuglossaDilemma_000020-T1_mrna
			protein_id	gnl|ncbi|EuglossaDilemma_000020-T1
281495	281692	CDS
			codon_start	1
			note	EggNog:ENOG41039B0
			db_xref	InterPro:IPR034595
			go_component	mitochondrion|0005739||IEA
			go_process	mitochondrial respiratory chain complex I assembly|0032981||IEA
			product	hypothetical protein
			transcript_id	gnl|ncbi|EuglossaDilemma_000020-T1_mrna
			protein_id	gnl|ncbi|EuglossaDilemma_000020-T1
281760	282908	gene
			locus_tag	EuglossaDilemma_000021
281760	282908	mRNA
			product	hypothetical protein
			transcript_id	gnl|ncbi|EuglossaDilemma_000021-T1_mrna
			protein_id	gnl|ncbi|EuglossaDilemma_000021-T1
281760	282908	CDS
			codon_start	1
			note	CAZy:GT50
			note	EggNog:ENOG41034CB
			note	COG:G
			note	TransMembrane:11 (o6-26i61-79o85-103i124-149o155-182i194-215o255-274i281-299o305-321i328-346o358-380i)
			db_xref	InterPro:IPR007704
			db_xref	PFAM:PF05007
			db_xref	PFAM:PF06728
			go_function	glycolipid mannosyltransferase activity|0004376||IEA
			go_function	alpha-1,4-mannosyltransferase activity|0051751||IEA
			go_process	GPI anchor biosynthetic process|0006506||IEA
			go_component	integral component of membrane|0016021||IEA
			product	hypothetical protein
			transcript_id	gnl|ncbi|EuglossaDilemma_000021-T1_mrna
			protein_id	gnl|ncbi|EuglossaDilemma_000021-T1
292649	292948	gene
			locus_tag	EuglossaDilemma_000022
292649	292948	mRNA
			product	hypothetical protein
			transcript_id	gnl|ncbi|EuglossaDilemma_000022-T1_mrna
			protein_id	gnl|ncbi|EuglossaDilemma_000022-T1
292649	292948	CDS
			codon_start	1
			product	hypothetical protein
			transcript_id	gnl|ncbi|EuglossaDilemma_000022-T1_mrna
			protein_id	gnl|ncbi|EuglossaDilemma_000022-T1
336493	293298	gene
			locus_tag	EuglossaDilemma_000023
336493	336190	mRNA
314888	314656
303779	303579
302843	302716
300597	300446
299837	299527
298791	298551
297274	297119
296453	296206
295570	295335
294607	294478
294167	294114
294044	293298
			product	hypothetical protein
			transcript_id	gnl|ncbi|EuglossaDilemma_000023-T1_mrna
			protein_id	gnl|ncbi|EuglossaDilemma_000023-T1
336493	336190	CDS
314888	314656
303779	303579
302843	302716
300597	300446
299837	299527
298791	298551
297274	297119
296453	296206
295570	295335
294607	294478
294167	294114
294044	293298
			codon_start	1
			note	TransMembrane:1 (n2-10c18/19o530-554i)
			note	SECRETED:SignalP(1-18)
			note	BUSCO:EOG091B03C8
			note	EggNog:ENOG41033IS
			note	COG:T
			db_xref	PFAM:PF08205
			db_xref	PFAM:PF13927
			db_xref	InterPro:IPR007110
			db_xref	InterPro:IPR013098
			db_xref	PFAM:PF07686
			db_xref	InterPro:IPR036179
			db_xref	PFAM:PF07679
			db_xref	InterPro:IPR013162
			db_xref	InterPro:IPR003599
			db_xref	PFAM:PF13895
			db_xref	InterPro:IPR013783
			db_xref	InterPro:IPR003598
			product	hypothetical protein
			transcript_id	gnl|ncbi|EuglossaDilemma_000023-T1_mrna
			protein_id	gnl|ncbi|EuglossaDilemma_000023-T1
417639	417335	gene
			locus_tag	EuglossaDilemma_000024
417639	417512	mRNA
417479	417335
			product	hypothetical protein
			transcript_id	gnl|ncbi|EuglossaDilemma_000024-T1_mrna
			protein_id	gnl|ncbi|EuglossaDilemma_000024-T1
417639	417512	CDS
417479	417335
			codon_start	1
			product	hypothetical protein
			transcript_id	gnl|ncbi|EuglossaDilemma_000024-T1_mrna
			protein_id	gnl|ncbi|EuglossaDilemma_000024-T1
490852	491286	gene
			locus_tag	EuglossaDilemma_017570
490852	491286	mRNA
			product	hypothetical protein
			transcript_id	gnl|ncbi|EuglossaDilemma_017570-T1_mrna
			protein_id	gnl|ncbi|EuglossaDilemma_017570-T1
490930	491142	CDS
			codon_start	1
			product	hypothetical protein
			transcript_id	gnl|ncbi|EuglossaDilemma_017570-T1_mrna
			protein_id	gnl|ncbi|EuglossaDilemma_017570-T1
515377	513770	gene
			locus_tag	EuglossaDilemma_000025
515377	513770	mRNA
			product	hypothetical protein
			transcript_id	gnl|ncbi|EuglossaDilemma_000025-T1_mrna
			protein_id	gnl|ncbi|EuglossaDilemma_000025-T1
514925	514569	CDS
			codon_start	1
			product	hypothetical protein
			transcript_id	gnl|ncbi|EuglossaDilemma_000025-T1_mrna
			protein_id	gnl|ncbi|EuglossaDilemma_000025-T1
567362	565561	gene
			locus_tag	EuglossaDilemma_000026
567362	567139	mRNA
567000	566855
566789	566274
566176	566098
565621	565561
			product	hypothetical protein
			transcript_id	gnl|ncbi|EuglossaDilemma_000026-T1_mrna
			protein_id	gnl|ncbi|EuglossaDilemma_000026-T1
567362	567139	CDS
567000	566855
566789	566274
566176	566098
565621	565561
			codon_start	1
			note	COG:S
			note	EggNog:ENOG41036US
			note	TransMembrane:2 (i31-60o232-257i)
			db_xref	InterPro:IPR009617
			db_xref	PFAM:PF06775
			go_process	lipid storage|0019915||IEA
			product	hypothetical protein
			transcript_id	gnl|ncbi|EuglossaDilemma_000026-T1_mrna
			protein_id	gnl|ncbi|EuglossaDilemma_000026-T1
570014	568174	gene
			locus_tag	EuglossaDilemma_000027
570014	569996	mRNA
569921	569896
569820	569648
569578	569350
569281	568826
568739	568331
568259	568174
			product	hypothetical protein
			transcript_id	gnl|ncbi|EuglossaDilemma_000027-T1_mrna
			protein_id	gnl|ncbi|EuglossaDilemma_000027-T1
570014	569996	CDS
569921	569896
569820	569648
569578	569350
569281	568826
568739	568331
568259	568174
			codon_start	1
			note	EggNog:ENOG410346N
			note	BUSCO:EOG091B08O5
			note	COG:S
			db_xref	InterPro:IPR037850
			db_xref	InterPro:IPR017986
			db_xref	InterPro:IPR015943
			db_xref	PFAM:PF00400
			db_xref	InterPro:IPR019775
			db_xref	InterPro:IPR001680
			go_function	protein binding|0005515||IEA
			go_component	Set1C/COMPASS complex|0048188||IEA
			product	hypothetical protein
			transcript_id	gnl|ncbi|EuglossaDilemma_000027-T1_mrna
			protein_id	gnl|ncbi|EuglossaDilemma_000027-T1
570456	572114	gene
			gene	DAP3
			locus_tag	EuglossaDilemma_000028
570456	570471	mRNA
570612	570941
571055	571147
571224	571360
571440	571787
571878	572114
			product	28S ribosomal protein S29, mitochondrial
			transcript_id	gnl|ncbi|EuglossaDilemma_000028-T1_mrna
			protein_id	gnl|ncbi|EuglossaDilemma_000028-T1
570456	570471	CDS
570612	570941
571055	571147
571224	571360
571440	571787
571878	572114
			codon_start	1
			note	COG:J
			note	EggNog:ENOG410VCTM
			note	BUSCO:EOG091B0C2H
			db_xref	InterPro:IPR019368
			db_xref	PFAM:PF10236
			db_xref	InterPro:IPR008092
			db_xref	InterPro:IPR027417
			go_component	mitochondrial ribosome|0005761||IEA
			go_component	small ribosomal subunit|0015935||IEA
			go_process	apoptotic process|0006915||IEA
			product	28S ribosomal protein S29, mitochondrial
			transcript_id	gnl|ncbi|EuglossaDilemma_000028-T1_mrna
			protein_id	gnl|ncbi|EuglossaDilemma_000028-T1
575750	577838	gene
			locus_tag	EuglossaDilemma_000029
575750	576076	mRNA
576159	576485
576570	576735
576842	577050
577129	577218
577296	577465
577593	577838
			product	hypothetical protein
			transcript_id	gnl|ncbi|EuglossaDilemma_000029-T1_mrna
			protein_id	gnl|ncbi|EuglossaDilemma_000029-T1
575750	576076	CDS
576159	576485
576570	576735
576842	577050
577129	577218
577296	577465
577593	577770
			codon_start	1
			note	EggNog:ENOG4103BV0
			note	SECRETED:SignalP(1-16)
			note	COG:E,P,T
			note	TransMembrane:3 (n3-10c14/15o222-242i283-307o460-483i)
			db_xref	PFAM:PF10613
			db_xref	PFAM:PF00060
			db_xref	InterPro:IPR001320
			db_xref	InterPro:IPR019594
			go_function	ionotropic glutamate receptor activity|0004970||IEA
			go_function	ligand-gated ion channel activity|0015276||IEA
			go_component	membrane|0016020||IEA
			product	hypothetical protein
			transcript_id	gnl|ncbi|EuglossaDilemma_000029-T1_mrna
			protein_id	gnl|ncbi|EuglossaDilemma_000029-T1
579102	581266	gene
			locus_tag	EuglossaDilemma_000030
579102	579287	mRNA
579382	579708
579943	580099
580162	580370
580439	580528
580674	580831
580897	581266
			product	hypothetical protein
			transcript_id	gnl|ncbi|EuglossaDilemma_000030-T1_mrna
			protein_id	gnl|ncbi|EuglossaDilemma_000030-T1
579102	579287	CDS
579382	579708
579943	580099
580162	580370
580439	580528
580674	580831
580897	581266
			codon_start	1
			note	EggNog:ENOG4103BV0
			note	TransMembrane:3 (o177-195i233-259o412-432i)
			note	COG:E,P,T
			db_xref	PFAM:PF10613
			db_xref	PFAM:PF00060
			db_xref	InterPro:IPR001320
			db_xref	InterPro:IPR019594
			go_component	membrane|0016020||IEA
			go_function	ionotropic glutamate receptor activity|0004970||IEA
			go_function	ligand-gated ion channel activity|0015276||IEA
			product	hypothetical protein
			transcript_id	gnl|ncbi|EuglossaDilemma_000030-T1_mrna
			protein_id	gnl|ncbi|EuglossaDilemma_000030-T1
587482	588801	gene
			locus_tag	EuglossaDilemma_000031
587482	588801	mRNA
			product	hypothetical protein
			transcript_id	gnl|ncbi|EuglossaDilemma_000031-T1_mrna
			protein_id	gnl|ncbi|EuglossaDilemma_000031-T1
587482	588801	CDS
			codon_start	1
			note	EggNog:ENOG4103HZ7
			product	hypothetical protein
			transcript_id	gnl|ncbi|EuglossaDilemma_000031-T1_mrna
			protein_id	gnl|ncbi|EuglossaDilemma_000031-T1
602670	604941	gene
			locus_tag	EuglossaDilemma_000032
602670	602688	mRNA
603087	603323
603399	604306
604392	604674
604754	604941
			product	hypothetical protein
			transcript_id	gnl|ncbi|EuglossaDilemma_000032-T1_mrna
			protein_id	gnl|ncbi|EuglossaDilemma_000032-T1
602670	602688	CDS
603087	603323
603399	604306
604392	604674
604754	604941
			codon_start	1
			note	BUSCO:EOG091B02FQ
			note	EggNog:ENOG4103HZ7
			db_xref	PFAM:PF00595
			db_xref	InterPro:IPR036034
			db_xref	InterPro:IPR001478
			go_function	protein binding|0005515||IEA
			product	hypothetical protein
			transcript_id	gnl|ncbi|EuglossaDilemma_000032-T1_mrna
			protein_id	gnl|ncbi|EuglossaDilemma_000032-T1
609819	607846	gene
			locus_tag	EuglossaDilemma_000033
609819	609747	mRNA
609024	608797
608719	608515
608344	607846
			product	hypothetical protein
			transcript_id	gnl|ncbi|EuglossaDilemma_000033-T1_mrna
			protein_id	gnl|ncbi|EuglossaDilemma_000033-T1
609819	609747	CDS
609024	608797
608719	608515
608344	607846
			codon_start	1
			note	SECRETED:SignalP(1-20)
			note	BUSCO:EOG091B0FLU
			note	EggNog:ENOG41038DF
			db_xref	PFAM:PF15998
			db_xref	InterPro:IPR031941
			product	hypothetical protein
			transcript_id	gnl|ncbi|EuglossaDilemma_000033-T1_mrna
			protein_id	gnl|ncbi|EuglossaDilemma_000033-T1
609891	611853	gene
			locus_tag	EuglossaDilemma_000034
609891	610095	mRNA
611753	611853
			product	hypothetical protein
			transcript_id	gnl|ncbi|EuglossaDilemma_000034-T1_mrna
			protein_id	gnl|ncbi|EuglossaDilemma_000034-T1
609891	610095	CDS
611753	611853
			codon_start	1
			product	hypothetical protein
			transcript_id	gnl|ncbi|EuglossaDilemma_000034-T1_mrna
			protein_id	gnl|ncbi|EuglossaDilemma_000034-T1
612755	615839	gene
			locus_tag	EuglossaDilemma_000035
612755	613302	mRNA
613623	613814
613963	614052
614495	614663
614741	615839
			product	hypothetical protein
			transcript_id	gnl|ncbi|EuglossaDilemma_000035-T1_mrna
			protein_id	gnl|ncbi|EuglossaDilemma_000035-T1
613227	613302	CDS
613623	613814
613963	614052
614495	614663
614741	615839
			codon_start	1
			note	SECRETED:SignalP(1-22)
			note	BUSCO:EOG091B0FCX
			note	EggNog:ENOG41036RD
			db_xref	PFAM:PF15998
			db_xref	InterPro:IPR031941
			product	hypothetical protein
			transcript_id	gnl|ncbi|EuglossaDilemma_000035-T1_mrna
			protein_id	gnl|ncbi|EuglossaDilemma_000035-T1
616468	617382	gene
			locus_tag	EuglossaDilemma_000036
616468	616516	mRNA
616635	616913
617024	617382
			product	hypothetical protein
			transcript_id	gnl|ncbi|EuglossaDilemma_000036-T1_mrna
			protein_id	gnl|ncbi|EuglossaDilemma_000036-T1
616468	616516	CDS
616635	616913
617024	617382
			codon_start	1
			note	EggNog:ENOG4103946
			db_xref	PFAM:PF15998
			db_xref	InterPro:IPR031941
			product	hypothetical protein
			transcript_id	gnl|ncbi|EuglossaDilemma_000036-T1_mrna
			protein_id	gnl|ncbi|EuglossaDilemma_000036-T1
617899	619611	gene
			locus_tag	EuglossaDilemma_000037
617899	618039	mRNA
618453	618501
618990	619265
619340	619611
			product	hypothetical protein
			transcript_id	gnl|ncbi|EuglossaDilemma_000037-T1_mrna
			protein_id	gnl|ncbi|EuglossaDilemma_000037-T1
617899	618039	CDS
618453	618501
618990	619265
619340	619611
			codon_start	1
			db_xref	PFAM:PF15998
			db_xref	InterPro:IPR031941
			product	hypothetical protein
			transcript_id	gnl|ncbi|EuglossaDilemma_000037-T1_mrna
			protein_id	gnl|ncbi|EuglossaDilemma_000037-T1
621203	622088	gene
			locus_tag	EuglossaDilemma_000038
621203	621293	mRNA
621378	621656
621724	622088
			product	hypothetical protein
			transcript_id	gnl|ncbi|EuglossaDilemma_000038-T1_mrna
			protein_id	gnl|ncbi|EuglossaDilemma_000038-T1
621203	621293	CDS
621378	621656
621724	622088
			codon_start	1
			note	SECRETED:SignalP(1-21)
			note	EggNog:ENOG4103946
			db_xref	PFAM:PF15998
			db_xref	InterPro:IPR031941
			product	hypothetical protein
			transcript_id	gnl|ncbi|EuglossaDilemma_000038-T1_mrna
			protein_id	gnl|ncbi|EuglossaDilemma_000038-T1
622507	624285	gene
			locus_tag	EuglossaDilemma_000039
622507	623349	mRNA
623878	624026
624109	624285
			product	hypothetical protein
			transcript_id	gnl|ncbi|EuglossaDilemma_000039-T1_mrna
			protein_id	gnl|ncbi|EuglossaDilemma_000039-T1
622905	623349	CDS
623878	624026
624109	624285
			codon_start	1
			note	SECRETED:SignalP(1-27)
			note	EggNog:ENOG41038MK
			db_xref	PFAM:PF15998
			db_xref	InterPro:IPR031941
			product	hypothetical protein
			transcript_id	gnl|ncbi|EuglossaDilemma_000039-T1_mrna
			protein_id	gnl|ncbi|EuglossaDilemma_000039-T1
633226	635868	gene
			locus_tag	EuglossaDilemma_000040
633226	634027	mRNA
634115	634249
634362	634539
634621	635868
			product	hypothetical protein
			transcript_id	gnl|ncbi|EuglossaDilemma_000040-T1_mrna
			protein_id	gnl|ncbi|EuglossaDilemma_000040-T1
633946	634027	CDS
634115	634249
634362	634539
634621	634972
			codon_start	1
			note	SECRETED:SignalP(1-23)
			note	EggNog:ENOG4103GGR
			db_xref	PFAM:PF15998
			db_xref	InterPro:IPR031941
			product	hypothetical protein
			transcript_id	gnl|ncbi|EuglossaDilemma_000040-T1_mrna
			protein_id	gnl|ncbi|EuglossaDilemma_000040-T1
636235	635177	gene
			locus_tag	EuglossaDilemma_000041
636235	636057	mRNA
635946	635177
			product	hypothetical protein
			transcript_id	gnl|ncbi|EuglossaDilemma_000041-T1_mrna
			protein_id	gnl|ncbi|EuglossaDilemma_000041-T1
635938	635177	CDS
			codon_start	1
			note	COG:S
			note	EggNog:ENOG41032KV
			db_xref	InterPro:IPR007144
			db_xref	PFAM:PF03998
			go_component	small-subunit processome|0032040||IEA
			go_process	rRNA processing|0006364||IEA
			product	hypothetical protein
			transcript_id	gnl|ncbi|EuglossaDilemma_000041-T1_mrna
			protein_id	gnl|ncbi|EuglossaDilemma_000041-T1
638456	636424	gene
			locus_tag	EuglossaDilemma_000042
638456	638442	mRNA
638347	638107
638008	636875
636806	636424
			product	hypothetical protein
			transcript_id	gnl|ncbi|EuglossaDilemma_000042-T1_mrna
			protein_id	gnl|ncbi|EuglossaDilemma_000042-T1
638456	638442	CDS
638347	638107
638008	636875
636806	636424
			codon_start	1
			note	COG:S
			note	EggNog:ENOG41032KV
			db_xref	InterPro:IPR013087
			product	hypothetical protein
			transcript_id	gnl|ncbi|EuglossaDilemma_000042-T1_mrna
			protein_id	gnl|ncbi|EuglossaDilemma_000042-T1
640200	638777	gene
			locus_tag	EuglossaDilemma_000043
640200	640080	mRNA
640010	639941
639846	639647
639570	639176
639103	638777
			product	hypothetical protein
			transcript_id	gnl|ncbi|EuglossaDilemma_000043-T1_mrna
			protein_id	gnl|ncbi|EuglossaDilemma_000043-T1
640200	640080	CDS
640010	639941
639846	639647
639570	639176
639103	638777
			codon_start	1
			note	COG:A
			note	BUSCO:EOG091B0E97
			note	EggNog:ENOG410326Q
			db_xref	InterPro:IPR015507
			db_xref	InterPro:IPR002877
			db_xref	InterPro:IPR029063
			db_xref	InterPro:IPR028590
			db_xref	PFAM:PF01728
			go_function	tRNA methyltransferase activity|0008175||IEA
			go_function	methyltransferase activity|0008168||IEA
			go_process	methylation|0032259||IEA
			go_process	RNA methylation|0001510||IEA
			go_process	tRNA processing|0008033||IEA
			product	hypothetical protein
			transcript_id	gnl|ncbi|EuglossaDilemma_000043-T1_mrna
			protein_id	gnl|ncbi|EuglossaDilemma_000043-T1
648466	654930	gene
			gene	CLN3
			locus_tag	EuglossaDilemma_000044
648466	648657	mRNA
651017	651174
651913	652071
653220	653556
653816	653965
654100	654240
654790	654930
			product	G1/S-specific cyclin cln3
			transcript_id	gnl|ncbi|EuglossaDilemma_000044-T1_mrna
			protein_id	gnl|ncbi|EuglossaDilemma_000044-T1
648466	648657	CDS
651017	651174
651913	652071
653220	653556
653816	653965
654100	654240
654790	654930
			codon_start	1
			note	EggNog:ENOG41032FF
			note	TransMembrane:7 (i116-135o141-161i173-192o204-223i325-345o351-374i386-408o)
			note	COG:U
			note	BUSCO:EOG091B0B5W
			db_xref	InterPro:IPR003492
			db_xref	PFAM:PF02487
			db_xref	InterPro:IPR036259
			db_xref	InterPro:IPR018460
			go_component	membrane|0016020||IEA
			product	G1/S-specific cyclin cln3
			transcript_id	gnl|ncbi|EuglossaDilemma_000044-T1_mrna
			protein_id	gnl|ncbi|EuglossaDilemma_000044-T1
659759	657120	gene
			locus_tag	EuglossaDilemma_000045
659759	659591	mRNA
659500	659306
659055	658618
658056	657716
657646	657551
657284	657120
			product	hypothetical protein
			transcript_id	gnl|ncbi|EuglossaDilemma_000045-T1_mrna
			protein_id	gnl|ncbi|EuglossaDilemma_000045-T1
659759	659591	CDS
659500	659306
659055	658618
658056	657716
657646	657551
657284	657120
			codon_start	1
			note	EggNog:ENOG41032QS
			note	COG:Z
			db_xref	InterPro:IPR004000
			db_xref	PFAM:PF00022
			db_xref	InterPro:IPR043129
			product	hypothetical protein
			transcript_id	gnl|ncbi|EuglossaDilemma_000045-T1_mrna
			protein_id	gnl|ncbi|EuglossaDilemma_000045-T1
696085	661972	gene
			locus_tag	EuglossaDilemma_000046
696085	695759	mRNA
688499	688250
683050	682906
682036	681774
680677	680516
675316	674972
671514	671209
670928	670629
670056	669925
669755	669616
669256	669093
668580	668366
667337	666744
666647	666378
666259	665805
665615	665342
665242	665096
664771	664617
663124	662905
662400	662310
662236	661972
			product	hypothetical protein
			transcript_id	gnl|ncbi|EuglossaDilemma_000046-T1_mrna
			protein_id	gnl|ncbi|EuglossaDilemma_000046-T1
695974	695759	CDS
688499	688250
683050	682906
682036	681774
680677	680516
675316	674972
671514	671209
670928	670629
670056	669925
669755	669616
669256	669093
668580	668366
667337	666744
666647	666378
666259	665805
665615	665342
665242	665096
664771	664617
663124	662905
662400	662310
662236	661972
			codon_start	1
			note	BUSCO:EOG091B00EK
			note	COG:T
			note	EggNog:ENOG4103HJR
			note	TransMembrane:1 (o1386-1408i)
			db_xref	PFAM:PF00047
			db_xref	InterPro:IPR036116
			db_xref	PFAM:PF13927
			db_xref	InterPro:IPR013098
			db_xref	InterPro:IPR007110
			db_xref	InterPro:IPR013106
			db_xref	InterPro:IPR036179
			db_xref	InterPro:IPR043204
			db_xref	PFAM:PF07679
			db_xref	InterPro:IPR003961
			db_xref	PFAM:PF00041
			db_xref	InterPro:IPR003599
			db_xref	PFAM:PF13895
			db_xref	InterPro:IPR013783
			db_xref	InterPro:IPR003598
			go_function	protein binding|0005515||IEA
			go_process	cell adhesion|0007155||IEA
			go_process	axon guidance|0007411||IEA
			go_component	plasma membrane|0005886||IEA
			product	hypothetical protein
			transcript_id	gnl|ncbi|EuglossaDilemma_000046-T1_mrna
			protein_id	gnl|ncbi|EuglossaDilemma_000046-T1
718820	715706	gene
			locus_tag	EuglossaDilemma_000047
718820	718685	mRNA
717651	717331
715875	715706
			product	hypothetical protein
			transcript_id	gnl|ncbi|EuglossaDilemma_000047-T1_mrna
			protein_id	gnl|ncbi|EuglossaDilemma_000047-T1
718820	718685	CDS
717651	717331
715875	715706
			codon_start	1
			note	COG:T
			note	EggNog:ENOG4103HJR
			db_xref	InterPro:IPR007110
			db_xref	InterPro:IPR036179
			db_xref	InterPro:IPR043204
			db_xref	InterPro:IPR013783
			go_function	protein binding|0005515||IEA
			go_process	cell adhesion|0007155||IEA
			go_process	axon guidance|0007411||IEA
			go_component	plasma membrane|0005886||IEA
			product	hypothetical protein
			transcript_id	gnl|ncbi|EuglossaDilemma_000047-T1_mrna
			protein_id	gnl|ncbi|EuglossaDilemma_000047-T1
756547	760393	gene
			locus_tag	EuglossaDilemma_000048
756547	756676	mRNA
759564	760393
			product	hypothetical protein
			transcript_id	gnl|ncbi|EuglossaDilemma_000048-T1_mrna
			protein_id	gnl|ncbi|EuglossaDilemma_000048-T1
756547	756676	CDS
759564	760393
			codon_start	1
			product	hypothetical protein
			transcript_id	gnl|ncbi|EuglossaDilemma_000048-T1_mrna
			protein_id	gnl|ncbi|EuglossaDilemma_000048-T1
793198	796587	gene
			locus_tag	EuglossaDilemma_000049
793198	796587	mRNA
			product	hypothetical protein
			transcript_id	gnl|ncbi|EuglossaDilemma_000049-T1_mrna
			protein_id	gnl|ncbi|EuglossaDilemma_000049-T1
793198	796587	CDS
			codon_start	1
			note	COG:S
			note	EggNog:ENOG4103698
			note	BUSCO:EOG091B023G
			db_xref	InterPro:IPR036236
			db_xref	InterPro:IPR013087
			product	hypothetical protein
			transcript_id	gnl|ncbi|EuglossaDilemma_000049-T1_mrna
			protein_id	gnl|ncbi|EuglossaDilemma_000049-T1
811958	812892	gene
			locus_tag	EuglossaDilemma_000050
811958	812892	mRNA
			product	hypothetical protein
			transcript_id	gnl|ncbi|EuglossaDilemma_000050-T1_mrna
			protein_id	gnl|ncbi|EuglossaDilemma_000050-T1
812419	812748	CDS
			codon_start	1
			product	hypothetical protein
			transcript_id	gnl|ncbi|EuglossaDilemma_000050-T1_mrna
			protein_id	gnl|ncbi|EuglossaDilemma_000050-T1
820453	821345	gene
			locus_tag	EuglossaDilemma_000051
820453	820570	mRNA
820652	820726
820856	821023
821143	821345
			product	hypothetical protein
			transcript_id	gnl|ncbi|EuglossaDilemma_000051-T1_mrna
			protein_id	gnl|ncbi|EuglossaDilemma_000051-T1
820453	820570	CDS
820652	820726
820856	821023
821143	821345
			codon_start	1
			note	BUSCO:EOG091B0JCH
			note	EggNog:ENOG4103BHX
			note	SECRETED:SignalP(1-15)
			product	hypothetical protein
			transcript_id	gnl|ncbi|EuglossaDilemma_000051-T1_mrna
			protein_id	gnl|ncbi|EuglossaDilemma_000051-T1
825209	821881	gene
			locus_tag	EuglossaDilemma_000052
825209	825013	mRNA
824941	824706
824608	824505
824413	824255
824196	824129
824053	823871
823790	823657
823586	823482
822320	822153
822083	821881
			product	hypothetical protein
			transcript_id	gnl|ncbi|EuglossaDilemma_000052-T1_mrna
			protein_id	gnl|ncbi|EuglossaDilemma_000052-T1
825209	825013	CDS
824941	824706
824608	824505
824413	824255
824196	824129
824053	823871
823790	823657
823586	823482
822320	822153
822083	821881
			codon_start	1
			note	SECRETED:SignalP(1-17)
			note	EggNog:ENOG41038HB
			db_xref	PFAM:PF00047
			db_xref	InterPro:IPR039311
			db_xref	InterPro:IPR007110
			db_xref	InterPro:IPR013151
			db_xref	InterPro:IPR031424
			db_xref	InterPro:IPR036179
			db_xref	PFAM:PF17064
			db_xref	InterPro:IPR013783
			db_xref	InterPro:IPR003598
			go_process	sleep|0030431||IEA
			go_process	regulation of synaptic transmission, cholinergic|0032222||IEA
			go_process	positive regulation of voltage-gated potassium channel activity|1903818||IEA
			product	hypothetical protein
			transcript_id	gnl|ncbi|EuglossaDilemma_000052-T1_mrna
			protein_id	gnl|ncbi|EuglossaDilemma_000052-T1
825593	828705	gene
			locus_tag	EuglossaDilemma_000053
825593	825611	mRNA
826467	826806
826876	827181
827260	827677
827755	828104
828189	828435
828514	828705
			product	hypothetical protein
			transcript_id	gnl|ncbi|EuglossaDilemma_000053-T1_mrna
			protein_id	gnl|ncbi|EuglossaDilemma_000053-T1
825593	825611	CDS
826467	826806
826876	827181
827260	827677
827755	828104
828189	828435
828514	828705
			codon_start	1
			note	EggNog:ENOG410336I
			note	BUSCO:EOG091B07FW
			note	COG:B,D,T
			db_xref	InterPro:IPR010561
			db_xref	PFAM:PF06584
			db_xref	InterPro:IPR033471
			go_component	transcription repressor complex|0017053||IEA
			go_process	transcription, DNA-templated|0006351||IEA
			product	hypothetical protein
			transcript_id	gnl|ncbi|EuglossaDilemma_000053-T1_mrna
			protein_id	gnl|ncbi|EuglossaDilemma_000053-T1
832358	830531	gene
			gene	NUP50
			locus_tag	EuglossaDilemma_000054
832358	832191	mRNA
832118	831130
831069	830929
830834	830531
			product	Nuclear pore complex protein Nup50
			transcript_id	gnl|ncbi|EuglossaDilemma_000054-T1_mrna
			protein_id	gnl|ncbi|EuglossaDilemma_000054-T1
832358	832191	CDS
832118	831130
831069	830929
830834	830531
			codon_start	1
			note	EggNog:ENOG41037CQ
			note	COG:U
			note	BUSCO:EOG091B0B0X
			db_xref	PFAM:PF08911
			db_xref	InterPro:IPR000156
			db_xref	PFAM:PF00638
			db_xref	InterPro:IPR015007
			db_xref	InterPro:IPR011993
			go_process	intracellular transport|0046907||IEA
			go_component	nuclear pore|0005643||IEA
			product	Nuclear pore complex protein Nup50
			transcript_id	gnl|ncbi|EuglossaDilemma_000054-T1_mrna
			protein_id	gnl|ncbi|EuglossaDilemma_000054-T1
834949	845678	gene
			locus_tag	EuglossaDilemma_000055
834949	835026	mRNA
837583	837615
838309	838374
840964	841208
841300	841561
841631	842024
842109	842291
843775	845678
			product	hypothetical protein
			transcript_id	gnl|ncbi|EuglossaDilemma_000055-T1_mrna
			protein_id	gnl|ncbi|EuglossaDilemma_000055-T1
834949	835026	CDS
837583	837615
838309	838374
840964	841208
841300	841561
841631	842024
842109	842291
843775	845678
			codon_start	1
			note	COG:K
			note	EggNog:ENOG410368G
			db_xref	InterPro:IPR013083
			db_xref	InterPro:IPR011011
			product	hypothetical protein
			transcript_id	gnl|ncbi|EuglossaDilemma_000055-T1_mrna
			protein_id	gnl|ncbi|EuglossaDilemma_000055-T1
861944	862405	gene
			locus_tag	EuglossaDilemma_000056
861944	862405	mRNA
			product	hypothetical protein
			transcript_id	gnl|ncbi|EuglossaDilemma_000056-T1_mrna
			protein_id	gnl|ncbi|EuglossaDilemma_000056-T1
861944	862405	CDS
			codon_start	1
			product	hypothetical protein
			transcript_id	gnl|ncbi|EuglossaDilemma_000056-T1_mrna
			protein_id	gnl|ncbi|EuglossaDilemma_000056-T1
917057	924821	gene
			locus_tag	EuglossaDilemma_000057
917057	917139	mRNA
917461	917724
923920	924160
924666	924821
			product	hypothetical protein
			transcript_id	gnl|ncbi|EuglossaDilemma_000057-T1_mrna
			protein_id	gnl|ncbi|EuglossaDilemma_000057-T1
917057	917139	CDS
917461	917724
923920	924160
924666	924821
			codon_start	1
			note	COG:K
			note	EggNog:ENOG410368G
			db_xref	InterPro:IPR001781
			db_xref	PFAM:PF00412
			product	hypothetical protein
			transcript_id	gnl|ncbi|EuglossaDilemma_000057-T1_mrna
			protein_id	gnl|ncbi|EuglossaDilemma_000057-T1
932891	930706	gene
			locus_tag	EuglossaDilemma_000058
932891	932767	mRNA
930820	930706
			product	hypothetical protein
			transcript_id	gnl|ncbi|EuglossaDilemma_000058-T1_mrna
			protein_id	gnl|ncbi|EuglossaDilemma_000058-T1
932891	932767	CDS
930820	930706
			codon_start	1
			product	hypothetical protein
			transcript_id	gnl|ncbi|EuglossaDilemma_000058-T1_mrna
			protein_id	gnl|ncbi|EuglossaDilemma_000058-T1
962884	962338	gene
			locus_tag	EuglossaDilemma_000059
962884	962338	mRNA
			product	hypothetical protein
			transcript_id	gnl|ncbi|EuglossaDilemma_000059-T1_mrna
			protein_id	gnl|ncbi|EuglossaDilemma_000059-T1
962678	962349	CDS
			codon_start	1
			product	hypothetical protein
			transcript_id	gnl|ncbi|EuglossaDilemma_000059-T1_mrna
			protein_id	gnl|ncbi|EuglossaDilemma_000059-T1
968339	967722	gene
			locus_tag	EuglossaDilemma_000060
968339	968140	mRNA
967893	967722
			product	hypothetical protein
			transcript_id	gnl|ncbi|EuglossaDilemma_000060-T1_mrna
			protein_id	gnl|ncbi|EuglossaDilemma_000060-T1
968339	968140	CDS
967893	967722
			codon_start	1
			product	hypothetical protein
			transcript_id	gnl|ncbi|EuglossaDilemma_000060-T1_mrna
			protein_id	gnl|ncbi|EuglossaDilemma_000060-T1
995146	994784	gene
			locus_tag	EuglossaDilemma_000061
995146	994784	mRNA
			product	hypothetical protein
			transcript_id	gnl|ncbi|EuglossaDilemma_000061-T1_mrna
			protein_id	gnl|ncbi|EuglossaDilemma_000061-T1
995146	994784	CDS
			codon_start	1
			product	hypothetical protein
			transcript_id	gnl|ncbi|EuglossaDilemma_000061-T1_mrna
			protein_id	gnl|ncbi|EuglossaDilemma_000061-T1
1040188	1035158	gene
			locus_tag	EuglossaDilemma_000062
1040188	1040134	mRNA
1040043	1037690
1037604	1037545
1036347	1036330
1035685	1035626
1035232	1035158
			product	hypothetical protein
			transcript_id	gnl|ncbi|EuglossaDilemma_000062-T1_mrna
			protein_id	gnl|ncbi|EuglossaDilemma_000062-T1
1040188	1040134	CDS
1040043	1037690
1037604	1037545
1036347	1036330
1035685	1035626
1035232	1035158
			codon_start	1
			note	EggNog:ENOG4103GR2
			product	hypothetical protein
			transcript_id	gnl|ncbi|EuglossaDilemma_000062-T1_mrna
			protein_id	gnl|ncbi|EuglossaDilemma_000062-T1
1040613	1042392	gene
			gene	RAD1
			locus_tag	EuglossaDilemma_000063
1040613	1040736	mRNA
1040804	1041035
1041109	1041190
1041246	1041353
1041427	1041651
1041737	1041931
1042006	1042281
1042363	1042392
			product	ssDNA endodeoxyribonuclease
			transcript_id	gnl|ncbi|EuglossaDilemma_000063-T1_mrna
			protein_id	gnl|ncbi|EuglossaDilemma_000063-T1
1040613	1040736	CDS
1040804	1041035
1041109	1041190
1041246	1041353
1041427	1041651
1041737	1041931
1042006	1042281
1042363	1042392
			codon_start	1
			note	BUSCO:EOG091B0E44
			note	EggNog:ENOG410380W
			note	COG:D,L
			db_xref	InterPro:IPR003021
			db_xref	PFAM:PF02144
			db_xref	InterPro:IPR007527
			db_xref	InterPro:IPR003011
			go_component	nucleus|0005634||IEA
			go_process	DNA damage checkpoint|0000077||IEA
			go_function	zinc ion binding|0008270||IEA
			product	ssDNA endodeoxyribonuclease
			transcript_id	gnl|ncbi|EuglossaDilemma_000063-T1_mrna
			protein_id	gnl|ncbi|EuglossaDilemma_000063-T1
1045834	1042977	gene
			locus_tag	EuglossaDilemma_000064
1045834	1045762	mRNA
1043859	1043588
1043030	1042977
			product	hypothetical protein
			transcript_id	gnl|ncbi|EuglossaDilemma_000064-T1_mrna
			protein_id	gnl|ncbi|EuglossaDilemma_000064-T1
1045834	1045762	CDS
1043859	1043588
1043030	1042977
			codon_start	1
			note	COG:I
			note	EggNog:ENOG410383G
			note	BUSCO:EOG091B0LS9
			db_xref	PFAM:PF00061
			db_xref	InterPro:IPR000463
			db_xref	InterPro:IPR000566
			db_xref	InterPro:IPR031259
			db_xref	PFAM:PF14651
			db_xref	InterPro:IPR012674
			go_function	lipid binding|0008289||IEA
			product	hypothetical protein
			transcript_id	gnl|ncbi|EuglossaDilemma_000064-T1_mrna
			protein_id	gnl|ncbi|EuglossaDilemma_000064-T1
1048671	1049918	gene
			locus_tag	EuglossaDilemma_000065
1048671	1048842	mRNA
1049255	1049414
1049516	1049918
			product	hypothetical protein
			transcript_id	gnl|ncbi|EuglossaDilemma_000065-T1_mrna
			protein_id	gnl|ncbi|EuglossaDilemma_000065-T1
1048671	1048842	CDS
1049255	1049414
1049516	1049918
			codon_start	1
			note	BUSCO:EOG091B0H95
			note	COG:S
			note	EggNog:ENOG4103GZK
			db_xref	InterPro:IPR039353
			db_xref	InterPro:IPR006578
			db_xref	PFAM:PF02944
			db_xref	InterPro:IPR004210
			db_xref	PFAM:PF10545
			go_function	DNA binding|0003677||IEA
			product	hypothetical protein
			transcript_id	gnl|ncbi|EuglossaDilemma_000065-T1_mrna
			protein_id	gnl|ncbi|EuglossaDilemma_000065-T1
1050896	1053397	gene
			locus_tag	EuglossaDilemma_000066
1050896	1050986	mRNA
1052628	1053397
			product	hypothetical protein
			transcript_id	gnl|ncbi|EuglossaDilemma_000066-T1_mrna
			protein_id	gnl|ncbi|EuglossaDilemma_000066-T1
1050896	1050986	CDS
1052628	1053397
			codon_start	1
			product	hypothetical protein
			transcript_id	gnl|ncbi|EuglossaDilemma_000066-T1_mrna
			protein_id	gnl|ncbi|EuglossaDilemma_000066-T1
1068075	1100666	gene
			locus_tag	EuglossaDilemma_000067
1068075	1068357	mRNA
1071331	1071474
1078540	1078655
1095900	1095990
1099621	1099677
1100584	1100666
			product	hypothetical protein
			transcript_id	gnl|ncbi|EuglossaDilemma_000067-T1_mrna
			protein_id	gnl|ncbi|EuglossaDilemma_000067-T1
1068075	1068357	CDS
1071331	1071474
1078540	1078655
1095900	1095990
1099621	1099677
1100584	1100666
			codon_start	1
			note	EggNog:ENOG41036MI
			note	COG:T
			db_xref	PFAM:PF00036
			db_xref	InterPro:IPR018247
			db_xref	PFAM:PF13405
			db_xref	InterPro:IPR002048
			db_xref	InterPro:IPR011992
			db_xref	PFAM:PF13202
			db_xref	PFAM:PF13499
			go_function	calcium ion binding|0005509||IEA
			product	hypothetical protein
			transcript_id	gnl|ncbi|EuglossaDilemma_000067-T1_mrna
			protein_id	gnl|ncbi|EuglossaDilemma_000067-T1
1114116	1105312	gene
			locus_tag	EuglossaDilemma_000068
1114116	1113867	mRNA
1113006	1112871
1111607	1111412
1110539	1110329
1110091	1109767
1109204	1108938
1108790	1105811
1105644	1105312
			product	hypothetical protein
			transcript_id	gnl|ncbi|EuglossaDilemma_000068-T1_mrna
			protein_id	gnl|ncbi|EuglossaDilemma_000068-T1
1114116	1113867	CDS
1113006	1112871
1111607	1111412
1110539	1110329
1110091	1109767
1109204	1108938
1108790	1105811
1105644	1105312
			codon_start	1
			note	EggNog:ENOG410348Q
			note	BUSCO:EOG091B018O
			note	COG:E
			db_xref	InterPro:IPR015424
			db_xref	InterPro:IPR014729
			db_xref	InterPro:IPR011063
			db_xref	InterPro:IPR015421
			db_xref	InterPro:IPR000192
			db_xref	PFAM:PF00266
			go_function	catalytic activity|0003824||IEA
			product	hypothetical protein
			transcript_id	gnl|ncbi|EuglossaDilemma_000068-T1_mrna
			protein_id	gnl|ncbi|EuglossaDilemma_000068-T1
1145294	1144827	gene
			locus_tag	EuglossaDilemma_000069
1145294	1144827	mRNA
			product	hypothetical protein
			transcript_id	gnl|ncbi|EuglossaDilemma_000069-T1_mrna
			protein_id	gnl|ncbi|EuglossaDilemma_000069-T1
1145294	1144827	CDS
			codon_start	1
			product	hypothetical protein
			transcript_id	gnl|ncbi|EuglossaDilemma_000069-T1_mrna
			protein_id	gnl|ncbi|EuglossaDilemma_000069-T1
1153785	1153411	gene
			locus_tag	EuglossaDilemma_000070
1153785	1153411	mRNA
			product	hypothetical protein
			transcript_id	gnl|ncbi|EuglossaDilemma_000070-T1_mrna
			protein_id	gnl|ncbi|EuglossaDilemma_000070-T1
1153785	1153411	CDS
			codon_start	1
			note	EggNog:ENOG410348Q
			note	COG:E
			product	hypothetical protein
			transcript_id	gnl|ncbi|EuglossaDilemma_000070-T1_mrna
			protein_id	gnl|ncbi|EuglossaDilemma_000070-T1
1157030	1159546	gene
			locus_tag	EuglossaDilemma_000071
1157030	1157134	mRNA
1157324	1157464
1157648	1157787
1157867	1158107
1158847	1159074
1159226	1159332
1159405	1159546
			product	hypothetical protein
			transcript_id	gnl|ncbi|EuglossaDilemma_000071-T1_mrna
			protein_id	gnl|ncbi|EuglossaDilemma_000071-T1
1157030	1157134	CDS
1157324	1157464
1157648	1157787
1157867	1158107
1158847	1159074
1159226	1159332
1159405	1159546
			codon_start	1
			note	EggNog:ENOG410379Y
			note	COG:S
			db_xref	PFAM:PF05914
			db_xref	InterPro:IPR008805
			product	hypothetical protein
			transcript_id	gnl|ncbi|EuglossaDilemma_000071-T1_mrna
			protein_id	gnl|ncbi|EuglossaDilemma_000071-T1
1160077	1162377	gene
			locus_tag	EuglossaDilemma_000072
1160077	1160114	mRNA
1160199	1160274
1160346	1160826
1160890	1161868
1161929	1162057
1162122	1162283
1162350	1162377
			product	hypothetical protein
			transcript_id	gnl|ncbi|EuglossaDilemma_000072-T1_mrna
			protein_id	gnl|ncbi|EuglossaDilemma_000072-T1
1160077	1160114	CDS
1160199	1160274
1160346	1160826
1160890	1161868
1161929	1162057
1162122	1162283
1162350	1162377
			codon_start	1
			note	EggNog:ENOG4103C3G
			note	BUSCO:EOG091B07W6
			db_xref	InterPro:IPR038911
			go_process	clustering of voltage-gated sodium channels|0045162||IEA
			product	hypothetical protein
			transcript_id	gnl|ncbi|EuglossaDilemma_000072-T1_mrna
			protein_id	gnl|ncbi|EuglossaDilemma_000072-T1
1163304	1162549	gene
			locus_tag	EuglossaDilemma_000073
1163304	1162549	mRNA
			product	hypothetical protein
			transcript_id	gnl|ncbi|EuglossaDilemma_000073-T1_mrna
			protein_id	gnl|ncbi|EuglossaDilemma_000073-T1
1163304	1162549	CDS
			codon_start	1
			note	EggNog:ENOG41032HT
			note	COG:K
			note	BUSCO:EOG091B0GJ4
			db_xref	InterPro:IPR036390
			db_xref	InterPro:IPR016689
			db_xref	PFAM:PF04157
			db_xref	InterPro:IPR036388
			db_xref	InterPro:IPR040608
			go_process	multivesicular body sorting pathway|0071985||IEA
			go_component	ESCRT II complex|0000814||IEA
			product	hypothetical protein
			transcript_id	gnl|ncbi|EuglossaDilemma_000073-T1_mrna
			protein_id	gnl|ncbi|EuglossaDilemma_000073-T1
1163630	1164623	gene
			gene	ROC1A
			locus_tag	EuglossaDilemma_000074
1163630	1163785	mRNA
1163952	1163979
1164094	1164215
1164329	1164414
1164611	1164623
			product	RING-box protein 1A
			transcript_id	gnl|ncbi|EuglossaDilemma_000074-T1_mrna
			protein_id	gnl|ncbi|EuglossaDilemma_000074-T1
1163630	1163785	CDS
1163952	1163979
1164094	1164215
1164329	1164414
1164611	1164623
			codon_start	1
			note	COG:O
			note	BUSCO:EOG091B0MMS
			note	EggNog:ENOG410376Z
			db_xref	InterPro:IPR013083
			db_xref	InterPro:IPR001841
			db_xref	InterPro:IPR024766
			db_xref	PFAM:PF12678
			db_xref	PFAM:PF12861
			go_function	zinc ion binding|0008270||IEA
			product	RING-box protein 1A
			transcript_id	gnl|ncbi|EuglossaDilemma_000074-T1_mrna
			protein_id	gnl|ncbi|EuglossaDilemma_000074-T1
1173190	1169215	gene
			gene	OTOP3
			locus_tag	EuglossaDilemma_000075
1173190	1173159	mRNA
1173035	1172877
1172417	1172197
1172109	1171940
1171850	1171692
1171341	1171075
1170391	1170141
1170026	1169893
1169819	1169587
1169505	1169215
			product	Otopetrin
			transcript_id	gnl|ncbi|EuglossaDilemma_000075-T1_mrna
			protein_id	gnl|ncbi|EuglossaDilemma_000075-T1
1173190	1173159	CDS
1173035	1172877
1172417	1172197
1172109	1171940
1171850	1171692
1171341	1171075
1170391	1170141
1170026	1169893
1169819	1169587
1169505	1169215
			codon_start	1
			note	EggNog:ENOG410V7F7
			note	COG:S
			note	TransMembrane:12 (i166-184o196-216i254-275o287-305i317-339o370-390i422-442o448-472i493-514o520-544i556-573o593-612i)
			db_xref	InterPro:IPR004878
			product	Otopetrin
			transcript_id	gnl|ncbi|EuglossaDilemma_000075-T1_mrna
			protein_id	gnl|ncbi|EuglossaDilemma_000075-T1
1183549	1177616	gene
			locus_tag	EuglossaDilemma_000076
1183549	1183370	mRNA
1177810	1177616
			product	hypothetical protein
			transcript_id	gnl|ncbi|EuglossaDilemma_000076-T1_mrna
			protein_id	gnl|ncbi|EuglossaDilemma_000076-T1
1183549	1183370	CDS
1177810	1177616
			codon_start	1
			product	hypothetical protein
			transcript_id	gnl|ncbi|EuglossaDilemma_000076-T1_mrna
			protein_id	gnl|ncbi|EuglossaDilemma_000076-T1
1217695	1213267	gene
			locus_tag	EuglossaDilemma_000077
1217695	1217622	mRNA
1217554	1214887
1214519	1214304
1213937	1213617
1213422	1213267
			product	hypothetical protein
			transcript_id	gnl|ncbi|EuglossaDilemma_000077-T1_mrna
			protein_id	gnl|ncbi|EuglossaDilemma_000077-T1
1217695	1217622	CDS
1217554	1214887
1214519	1214304
1213937	1213617
1213422	1213267
			codon_start	1
			note	EggNog:ENOG410396U
			product	hypothetical protein
			transcript_id	gnl|ncbi|EuglossaDilemma_000077-T1_mrna
			protein_id	gnl|ncbi|EuglossaDilemma_000077-T1
1251176	1242932	gene
			locus_tag	EuglossaDilemma_000078
1251176	1250952	mRNA
1247932	1247743
1246278	1246086
1243986	1242932
			product	hypothetical protein
			transcript_id	gnl|ncbi|EuglossaDilemma_000078-T1_mrna
			protein_id	gnl|ncbi|EuglossaDilemma_000078-T1
1251176	1250952	CDS
1247932	1247743
1246278	1246086
1243986	1243632
			codon_start	1
			note	EggNog:ENOG41036HQ
			note	COG:Z
			db_xref	PFAM:PF04790
			db_xref	InterPro:IPR006875
			db_xref	InterPro:IPR039972
			go_component	sarcoglycan complex|0016012||IEA
			go_component	integral component of membrane|0016021||IEA
			product	hypothetical protein
			transcript_id	gnl|ncbi|EuglossaDilemma_000078-T1_mrna
			protein_id	gnl|ncbi|EuglossaDilemma_000078-T1
1251328	1251645	gene
			locus_tag	EuglossaDilemma_000079
1251328	1251645	mRNA
			product	hypothetical protein
			transcript_id	gnl|ncbi|EuglossaDilemma_000079-T1_mrna
			protein_id	gnl|ncbi|EuglossaDilemma_000079-T1
1251328	1251645	CDS
			codon_start	1
			product	hypothetical protein
			transcript_id	gnl|ncbi|EuglossaDilemma_000079-T1_mrna
			protein_id	gnl|ncbi|EuglossaDilemma_000079-T1
1274856	1275320	gene
			locus_tag	EuglossaDilemma_000080
1274856	1275320	mRNA
			product	hypothetical protein
			transcript_id	gnl|ncbi|EuglossaDilemma_000080-T1_mrna
			protein_id	gnl|ncbi|EuglossaDilemma_000080-T1
1274856	1275320	CDS
			codon_start	1
			product	hypothetical protein
			transcript_id	gnl|ncbi|EuglossaDilemma_000080-T1_mrna
			protein_id	gnl|ncbi|EuglossaDilemma_000080-T1
1278537	1276844	gene
			locus_tag	EuglossaDilemma_000081
1278537	1278373	mRNA
1277680	1277517
1276988	1276844
			product	hypothetical protein
			transcript_id	gnl|ncbi|EuglossaDilemma_000081-T1_mrna
			protein_id	gnl|ncbi|EuglossaDilemma_000081-T1
1278537	1278373	CDS
1277680	1277517
1276988	1276844
			codon_start	1
			product	hypothetical protein
			transcript_id	gnl|ncbi|EuglossaDilemma_000081-T1_mrna
			protein_id	gnl|ncbi|EuglossaDilemma_000081-T1
1285153	1284833	gene
			locus_tag	EuglossaDilemma_000082
1285153	1284833	mRNA
			product	hypothetical protein
			transcript_id	gnl|ncbi|EuglossaDilemma_000082-T1_mrna
			protein_id	gnl|ncbi|EuglossaDilemma_000082-T1
1285153	1284833	CDS
			codon_start	1
			product	hypothetical protein
			transcript_id	gnl|ncbi|EuglossaDilemma_000082-T1_mrna
			protein_id	gnl|ncbi|EuglossaDilemma_000082-T1
1292136	1292939	gene
			locus_tag	EuglossaDilemma_000083
1292136	1292939	mRNA
			product	hypothetical protein
			transcript_id	gnl|ncbi|EuglossaDilemma_000083-T1_mrna
			protein_id	gnl|ncbi|EuglossaDilemma_000083-T1
1292412	1292753	CDS
			codon_start	1
			product	hypothetical protein
			transcript_id	gnl|ncbi|EuglossaDilemma_000083-T1_mrna
			protein_id	gnl|ncbi|EuglossaDilemma_000083-T1
1344009	1344912	gene
			locus_tag	EuglossaDilemma_000084
1344009	1344283	mRNA
1344705	1344912
			product	hypothetical protein
			transcript_id	gnl|ncbi|EuglossaDilemma_000084-T1_mrna
			protein_id	gnl|ncbi|EuglossaDilemma_000084-T1
1344009	1344283	CDS
1344705	1344912
			codon_start	1
			product	hypothetical protein
			transcript_id	gnl|ncbi|EuglossaDilemma_000084-T1_mrna
			protein_id	gnl|ncbi|EuglossaDilemma_000084-T1
1348752	1351094	gene
			locus_tag	EuglossaDilemma_000085
1348752	1348984	mRNA
1350986	1351094
			product	hypothetical protein
			transcript_id	gnl|ncbi|EuglossaDilemma_000085-T1_mrna
			protein_id	gnl|ncbi|EuglossaDilemma_000085-T1
1348752	1348984	CDS
1350986	1351094
			codon_start	1
			product	hypothetical protein
			transcript_id	gnl|ncbi|EuglossaDilemma_000085-T1_mrna
			protein_id	gnl|ncbi|EuglossaDilemma_000085-T1
1395948	1396917	gene
			locus_tag	EuglossaDilemma_000086
1395948	1396027	mRNA
1396656	1396917
			product	hypothetical protein
			transcript_id	gnl|ncbi|EuglossaDilemma_000086-T1_mrna
			protein_id	gnl|ncbi|EuglossaDilemma_000086-T1
1395948	1396027	CDS
1396656	1396917
			codon_start	1
			product	hypothetical protein
			transcript_id	gnl|ncbi|EuglossaDilemma_000086-T1_mrna
			protein_id	gnl|ncbi|EuglossaDilemma_000086-T1
1413454	1412446	gene
			locus_tag	EuglossaDilemma_000087
1413454	1413278	mRNA
1412535	1412446
			product	hypothetical protein
			transcript_id	gnl|ncbi|EuglossaDilemma_000087-T1_mrna
			protein_id	gnl|ncbi|EuglossaDilemma_000087-T1
1413454	1413278	CDS
1412535	1412446
			codon_start	1
			product	hypothetical protein
			transcript_id	gnl|ncbi|EuglossaDilemma_000087-T1_mrna
			protein_id	gnl|ncbi|EuglossaDilemma_000087-T1
1462812	1454173	gene
			locus_tag	EuglossaDilemma_000088
1462812	1462733	mRNA
1462254	1462230
1462155	1462117
1460540	1460507
1460420	1460392
1459838	1459815
1459724	1459655
1458934	1458893
1458668	1458557
1458425	1458362
1458031	1457805
1456681	1456452
1456343	1456153
1455899	1455519
1455405	1454173
			product	hypothetical protein
			transcript_id	gnl|ncbi|EuglossaDilemma_000088-T1_mrna
			protein_id	gnl|ncbi|EuglossaDilemma_000088-T1
1462812	1462733	CDS
1462254	1462230
1462155	1462117
1460540	1460507
1460420	1460392
1459838	1459815
1459724	1459655
1458934	1458893
1458668	1458557
1458425	1458362
1458031	1457805
1456681	1456452
1456343	1456153
1455899	1455519
1455405	1454884
			codon_start	1
			note	EggNog:ENOG410W04H
			note	TransMembrane:1 (i78-96o)
			note	COG:S
			db_xref	InterPro:IPR026212
			db_xref	PFAM:PF13516
			db_xref	InterPro:IPR032675
			db_xref	InterPro:IPR001611
			go_function	protein binding|0005515||IEA
			product	hypothetical protein
			transcript_id	gnl|ncbi|EuglossaDilemma_000088-T1_mrna
			protein_id	gnl|ncbi|EuglossaDilemma_000088-T1
1465734	1463644	gene
			locus_tag	EuglossaDilemma_000089
1465734	1465728	mRNA
1465311	1465249
1465178	1465043
1463824	1463737
1463652	1463644
			product	hypothetical protein
			transcript_id	gnl|ncbi|EuglossaDilemma_000089-T1_mrna
			protein_id	gnl|ncbi|EuglossaDilemma_000089-T1
1465734	1465728	CDS
1465311	1465249
1465178	1465043
1463824	1463737
1463652	1463644
			codon_start	1
			product	hypothetical protein
			transcript_id	gnl|ncbi|EuglossaDilemma_000089-T1_mrna
			protein_id	gnl|ncbi|EuglossaDilemma_000089-T1
1473282	1486666	gene
			locus_tag	EuglossaDilemma_000090
1473282	1473357	mRNA
1475962	1476047
1481575	1481634
1481786	1481976
1482079	1482138
1482238	1482304
1482449	1482616
1482867	1483081
1483171	1483319
1483664	1483794
1483883	1483978
1484074	1484273
1484421	1484699
1484759	1484885
1484978	1485121
1485328	1485489
1485763	1485892
1485967	1486034
1486580	1486666
			product	hypothetical protein
			transcript_id	gnl|ncbi|EuglossaDilemma_000090-T1_mrna
			protein_id	gnl|ncbi|EuglossaDilemma_000090-T1
1473282	1473357	CDS
1475962	1476047
1481575	1481634
1481786	1481976
1482079	1482138
1482238	1482304
1482449	1482616
1482867	1483081
1483171	1483319
1483664	1483794
1483883	1483978
1484074	1484273
1484421	1484699
1484759	1484885
1484978	1485121
1485328	1485489
1485763	1485892
1485967	1486034
1486580	1486666
			codon_start	1
			note	COG:T
			note	EggNog:ENOG410338T
			note	BUSCO:EOG091B06KN
			db_xref	PFAM:PF00233
			db_xref	InterPro:IPR036971
			db_xref	InterPro:IPR000014
			db_xref	InterPro:IPR023088
			db_xref	PFAM:PF13426
			db_xref	InterPro:IPR035965
			db_xref	InterPro:IPR002073
			db_xref	InterPro:IPR003607
			go_function	3',5'-cyclic-nucleotide phosphodiesterase activity|0004114||IEA
			go_function	phosphoric diester hydrolase activity|0008081||IEA
			go_process	signal transduction|0007165||IEA
			product	hypothetical protein
			transcript_id	gnl|ncbi|EuglossaDilemma_000090-T1_mrna
			protein_id	gnl|ncbi|EuglossaDilemma_000090-T1
1489889	1501911	gene
			locus_tag	EuglossaDilemma_000091
1489889	1489952	mRNA
1490489	1490529
1493662	1493916
1500418	1500639
1501810	1501911
			product	hypothetical protein
			transcript_id	gnl|ncbi|EuglossaDilemma_000091-T1_mrna
			protein_id	gnl|ncbi|EuglossaDilemma_000091-T1
1489889	1489952	CDS
1490489	1490529
1493662	1493916
1500418	1500639
1501810	1501911
			codon_start	1
			note	EggNog:ENOG410370J
			note	COG:O
			db_xref	InterPro:IPR001436
			db_xref	PFAM:PF00011
			db_xref	InterPro:IPR008978
			db_xref	InterPro:IPR002068
			product	hypothetical protein
			transcript_id	gnl|ncbi|EuglossaDilemma_000091-T1_mrna
			protein_id	gnl|ncbi|EuglossaDilemma_000091-T1
1508715	1506697	gene
			locus_tag	EuglossaDilemma_000092
1508715	1508697	mRNA
1508618	1508443
1508315	1508172
1507642	1507409
1507334	1507254
1506921	1506697
			product	hypothetical protein
			transcript_id	gnl|ncbi|EuglossaDilemma_000092-T1_mrna
			protein_id	gnl|ncbi|EuglossaDilemma_000092-T1
1508715	1508697	CDS
1508618	1508443
1508315	1508172
1507642	1507409
1507334	1507254
1506921	1506697
			codon_start	1
			note	BUSCO:EOG091B0F0I
			note	TransMembrane:6 (i20-42o62-88i95-115o146-165i177-195o218-238i)
			note	EggNog:ENOG41037K9
			note	COG:G
			db_xref	InterPro:IPR000425
			db_xref	InterPro:IPR034294
			db_xref	InterPro:IPR022357
			db_xref	InterPro:IPR023271
			db_xref	PFAM:PF00230
			go_function	channel activity|0015267||IEA
			go_component	membrane|0016020||IEA
			go_process	transmembrane transport|0055085||IEA
			product	hypothetical protein
			transcript_id	gnl|ncbi|EuglossaDilemma_000092-T1_mrna
			protein_id	gnl|ncbi|EuglossaDilemma_000092-T1
1508861	1509214	gene
			locus_tag	EuglossaDilemma_000093
1508861	1509214	mRNA
			product	hypothetical protein
			transcript_id	gnl|ncbi|EuglossaDilemma_000093-T1_mrna
			protein_id	gnl|ncbi|EuglossaDilemma_000093-T1
1508861	1509214	CDS
			codon_start	1
			product	hypothetical protein
			transcript_id	gnl|ncbi|EuglossaDilemma_000093-T1_mrna
			protein_id	gnl|ncbi|EuglossaDilemma_000093-T1
1513736	1514518	gene
			locus_tag	EuglossaDilemma_000094
1513736	1514518	mRNA
			product	hypothetical protein
			transcript_id	gnl|ncbi|EuglossaDilemma_000094-T1_mrna
			protein_id	gnl|ncbi|EuglossaDilemma_000094-T1
1513736	1514518	CDS
			codon_start	1
			note	COG:T
			note	TransMembrane:3 (o40-66i133-152o199-220i)
			note	EggNog:ENOG4103BC6
			db_xref	InterPro:IPR004117
			db_xref	PFAM:PF02949
			go_function	olfactory receptor activity|0004984||IEA
			go_function	odorant binding|0005549||IEA
			go_component	membrane|0016020||IEA
			go_process	sensory perception of smell|0007608||IEA
			product	hypothetical protein
			transcript_id	gnl|ncbi|EuglossaDilemma_000094-T1_mrna
			protein_id	gnl|ncbi|EuglossaDilemma_000094-T1
1516097	1517428	gene
			locus_tag	EuglossaDilemma_000095
1516097	1516875	mRNA
1517110	1517428
			product	hypothetical protein
			transcript_id	gnl|ncbi|EuglossaDilemma_000095-T1_mrna
			protein_id	gnl|ncbi|EuglossaDilemma_000095-T1
1516097	1516875	CDS
1517110	1517428
			codon_start	1
			note	TransMembrane:3 (o45-67i129-151o199-220i)
			note	COG:T
			note	EggNog:ENOG4103BC6
			db_xref	InterPro:IPR004117
			db_xref	PFAM:PF02949
			go_function	olfactory receptor activity|0004984||IEA
			go_function	odorant binding|0005549||IEA
			go_component	membrane|0016020||IEA
			go_process	sensory perception of smell|0007608||IEA
			product	hypothetical protein
			transcript_id	gnl|ncbi|EuglossaDilemma_000095-T1_mrna
			protein_id	gnl|ncbi|EuglossaDilemma_000095-T1
1518280	1522282	gene
			gene	OR85C_1
			locus_tag	EuglossaDilemma_000096
1518280	1519024	mRNA
1519075	1519191
1519275	1519374
1519465	1519575
1519655	1519889
1520587	1521438
1521662	1521761
1521828	1521938
1522013	1522168
1522232	1522282
			product	Odorant receptor
			transcript_id	gnl|ncbi|EuglossaDilemma_000096-T1_mrna
			protein_id	gnl|ncbi|EuglossaDilemma_000096-T1
1518323	1519024	CDS
1519075	1519191
1519275	1519374
1519465	1519575
1519655	1519889
1520587	1521438
1521662	1521761
1521828	1521938
1522013	1522168
1522232	1522282
			codon_start	1
			note	EggNog:ENOG4103ADP
			note	TransMembrane:8 (i75-96o108-126i467-487o493-512i579-597o641-663i717-737o749-769i)
			note	COG:T
			db_xref	InterPro:IPR004117
			db_xref	PFAM:PF02949
			go_function	olfactory receptor activity|0004984||IEA
			go_function	odorant binding|0005549||IEA
			go_component	membrane|0016020||IEA
			go_process	sensory perception of smell|0007608||IEA
			product	Odorant receptor
			transcript_id	gnl|ncbi|EuglossaDilemma_000096-T1_mrna
			protein_id	gnl|ncbi|EuglossaDilemma_000096-T1
1522881	1524663	gene
			locus_tag	EuglossaDilemma_000097
1522881	1523695	mRNA
1523757	1523856
1523925	1524035
1524224	1524414
1524633	1524663
			product	hypothetical protein
			transcript_id	gnl|ncbi|EuglossaDilemma_000097-T1_mrna
			protein_id	gnl|ncbi|EuglossaDilemma_000097-T1
1522881	1523695	CDS
1523757	1523856
1523925	1524035
1524224	1524414
1524633	1524663
			codon_start	1
			note	COG:S
			note	EggNog:ENOG410VS5M
			note	TransMembrane:6 (i53-75o87-106i144-162o201-229i284-304o316-335i)
			db_xref	InterPro:IPR004117
			db_xref	PFAM:PF02949
			go_function	olfactory receptor activity|0004984||IEA
			go_function	odorant binding|0005549||IEA
			go_component	membrane|0016020||IEA
			go_process	sensory perception of smell|0007608||IEA
			product	hypothetical protein
			transcript_id	gnl|ncbi|EuglossaDilemma_000097-T1_mrna
			protein_id	gnl|ncbi|EuglossaDilemma_000097-T1
1525549	1526373	gene
			gene	OR20
			locus_tag	EuglossaDilemma_000098
1525549	1526373	mRNA
			product	Odorant receptor
			transcript_id	gnl|ncbi|EuglossaDilemma_000098-T1_mrna
			protein_id	gnl|ncbi|EuglossaDilemma_000098-T1
1525549	1526373	CDS
			codon_start	1
			note	COG:S
			note	EggNog:ENOG4103GRA
			note	TransMembrane:5 (o46-72i84-101o140-161i173-191o203-225i)
			db_xref	InterPro:IPR004117
			db_xref	PFAM:PF02949
			go_function	olfactory receptor activity|0004984||IEA
			go_function	odorant binding|0005549||IEA
			go_component	membrane|0016020||IEA
			go_process	sensory perception of smell|0007608||IEA
			product	Odorant receptor
			transcript_id	gnl|ncbi|EuglossaDilemma_000098-T1_mrna
			protein_id	gnl|ncbi|EuglossaDilemma_000098-T1
1528524	1526749	gene
			locus_tag	EuglossaDilemma_000099
1528524	1528102	mRNA
1526916	1526876
1526791	1526749
			product	hypothetical protein
			transcript_id	gnl|ncbi|EuglossaDilemma_000099-T1_mrna
			protein_id	gnl|ncbi|EuglossaDilemma_000099-T1
1528524	1528102	CDS
1526916	1526876
1526791	1526749
			codon_start	1
			product	hypothetical protein
			transcript_id	gnl|ncbi|EuglossaDilemma_000099-T1_mrna
			protein_id	gnl|ncbi|EuglossaDilemma_000099-T1
1530081	1533303	gene
			locus_tag	EuglossaDilemma_000100
1530081	1530988	mRNA
1531536	1531686
1532341	1533303
			product	hypothetical protein
			transcript_id	gnl|ncbi|EuglossaDilemma_000100-T1_mrna
			protein_id	gnl|ncbi|EuglossaDilemma_000100-T1
1530081	1530988	CDS
1531536	1531686
1532341	1533303
			codon_start	1
			note	COG:S
			note	EggNog:ENOG4103GRA
			note	TransMembrane:10 (i55-76o88-107i145-164o176-192i199-218o224-243i451-476o488-507i545-564o602-630i)
			db_xref	InterPro:IPR004117
			db_xref	PFAM:PF02949
			go_function	olfactory receptor activity|0004984||IEA
			go_function	odorant binding|0005549||IEA
			go_component	membrane|0016020||IEA
			go_process	sensory perception of smell|0007608||IEA
			product	hypothetical protein
			transcript_id	gnl|ncbi|EuglossaDilemma_000100-T1_mrna
			protein_id	gnl|ncbi|EuglossaDilemma_000100-T1
1534598	1535526	gene
			locus_tag	EuglossaDilemma_000101
1534598	1535526	mRNA
			product	hypothetical protein
			transcript_id	gnl|ncbi|EuglossaDilemma_000101-T1_mrna
			protein_id	gnl|ncbi|EuglossaDilemma_000101-T1
1534714	1535526	CDS
			codon_start	1
			note	COG:S
			note	TransMembrane:3 (o50-72i136-155o197-225i)
			note	EggNog:ENOG410VZW3
			db_xref	InterPro:IPR004117
			db_xref	PFAM:PF02949
			go_function	olfactory receptor activity|0004984||IEA
			go_function	odorant binding|0005549||IEA
			go_component	membrane|0016020||IEA
			go_process	sensory perception of smell|0007608||IEA
			product	hypothetical protein
			transcript_id	gnl|ncbi|EuglossaDilemma_000101-T1_mrna
			protein_id	gnl|ncbi|EuglossaDilemma_000101-T1
1537833	1539305	gene
			locus_tag	EuglossaDilemma_000102
1537833	1539305	mRNA
			product	hypothetical protein
			transcript_id	gnl|ncbi|EuglossaDilemma_000102-T1_mrna
			protein_id	gnl|ncbi|EuglossaDilemma_000102-T1
1537833	1538615	CDS
			codon_start	1
			note	TransMembrane:3 (o38-64i131-153o206-230i)
			note	COG:S
			note	EggNog:ENOG410VZW3
			product	hypothetical protein
			transcript_id	gnl|ncbi|EuglossaDilemma_000102-T1_mrna
			protein_id	gnl|ncbi|EuglossaDilemma_000102-T1
1540889	1542408	gene
			gene	OR27_1
			locus_tag	EuglossaDilemma_000103
1540889	1541688	mRNA
1541815	1541857
1541932	1542042
1542135	1542290
1542358	1542408
			product	Odorant receptor
			transcript_id	gnl|ncbi|EuglossaDilemma_000103-T1_mrna
			protein_id	gnl|ncbi|EuglossaDilemma_000103-T1
1540889	1541688	CDS
1541815	1541857
1541932	1542042
1542135	1542290
1542358	1542408
			codon_start	1
			note	TransMembrane:8 (i48-71o83-101i135-161o215-241i262-280o292-311i338-357o363-382i)
			note	COG:S
			note	EggNog:ENOG410VZW3
			db_xref	InterPro:IPR004117
			go_function	olfactory receptor activity|0004984||IEA
			go_function	odorant binding|0005549||IEA
			go_component	membrane|0016020||IEA
			go_process	sensory perception of smell|0007608||IEA
			product	Odorant receptor
			transcript_id	gnl|ncbi|EuglossaDilemma_000103-T1_mrna
			protein_id	gnl|ncbi|EuglossaDilemma_000103-T1
1543205	1544701	gene
			gene	OR27_2
			locus_tag	EuglossaDilemma_000104
1543205	1544004	mRNA
1544074	1544173
1544248	1544358
1544428	1544583
1544651	1544701
			product	Odorant receptor
			transcript_id	gnl|ncbi|EuglossaDilemma_000104-T1_mrna
			protein_id	gnl|ncbi|EuglossaDilemma_000104-T1
1543205	1544004	CDS
1544074	1544173
1544248	1544358
1544428	1544583
1544651	1544701
			codon_start	1
			note	TransMembrane:6 (i45-66o86-103i135-160o213-237i279-299o311-330i)
			note	COG:T
			note	EggNog:ENOG410VTC5
			db_xref	InterPro:IPR004117
			db_xref	PFAM:PF02949
			go_function	olfactory receptor activity|0004984||IEA
			go_function	odorant binding|0005549||IEA
			go_component	membrane|0016020||IEA
			go_process	sensory perception of smell|0007608||IEA
			product	Odorant receptor
			transcript_id	gnl|ncbi|EuglossaDilemma_000104-T1_mrna
			protein_id	gnl|ncbi|EuglossaDilemma_000104-T1
1545185	1546740	gene
			gene	OR28
			locus_tag	EuglossaDilemma_000105
1545185	1545984	mRNA
1546058	1546157
1546263	1546373
1546456	1546611
1546690	1546740
			product	Odorant receptor
			transcript_id	gnl|ncbi|EuglossaDilemma_000105-T1_mrna
			protein_id	gnl|ncbi|EuglossaDilemma_000105-T1
1545185	1545984	CDS
1546058	1546157
1546263	1546373
1546456	1546611
1546690	1546740
			codon_start	1
			note	COG:S
			note	TransMembrane:5 (o44-70i137-159o212-234i279-299o311-330i)
			note	EggNog:ENOG410VZW3
			db_xref	InterPro:IPR004117
			db_xref	PFAM:PF02949
			go_function	olfactory receptor activity|0004984||IEA
			go_function	odorant binding|0005549||IEA
			go_component	membrane|0016020||IEA
			go_process	sensory perception of smell|0007608||IEA
			product	Odorant receptor
			transcript_id	gnl|ncbi|EuglossaDilemma_000105-T1_mrna
			protein_id	gnl|ncbi|EuglossaDilemma_000105-T1
1548091	1549249	gene
			locus_tag	EuglossaDilemma_000106
1548091	1548554	mRNA
1548622	1548721
1548805	1548915
1548976	1549131
1549199	1549249
			product	hypothetical protein
			transcript_id	gnl|ncbi|EuglossaDilemma_000106-T1_mrna
			protein_id	gnl|ncbi|EuglossaDilemma_000106-T1
1548091	1548554	CDS
1548622	1548721
1548805	1548915
1548976	1549131
1549199	1549249
			codon_start	1
			note	COG:S
			note	TransMembrane:4 (i26-49o100-125i163-186o198-218i)
			note	EggNog:ENOG410VZW3
			db_xref	InterPro:IPR004117
			db_xref	PFAM:PF02949
			go_function	olfactory receptor activity|0004984||IEA
			go_function	odorant binding|0005549||IEA
			go_component	membrane|0016020||IEA
			go_process	sensory perception of smell|0007608||IEA
			product	hypothetical protein
			transcript_id	gnl|ncbi|EuglossaDilemma_000106-T1_mrna
			protein_id	gnl|ncbi|EuglossaDilemma_000106-T1
1550194	1551838	gene
			locus_tag	EuglossaDilemma_000107
1550194	1551034	mRNA
1551103	1551202
1551347	1551457
1551554	1551709
1551788	1551838
			product	hypothetical protein
			transcript_id	gnl|ncbi|EuglossaDilemma_000107-T1_mrna
			protein_id	gnl|ncbi|EuglossaDilemma_000107-T1
1550232	1551034	CDS
1551103	1551202
1551347	1551457
1551554	1551709
1551788	1551838
			codon_start	1
			note	TransMembrane:6 (i48-71o83-101i138-161o202-224i276-299o311-331i)
			note	COG:S
			note	EggNog:ENOG410VZW3
			db_xref	InterPro:IPR004117
			db_xref	PFAM:PF02949
			go_function	olfactory receptor activity|0004984||IEA
			go_function	odorant binding|0005549||IEA
			go_component	membrane|0016020||IEA
			go_process	sensory perception of smell|0007608||IEA
			product	hypothetical protein
			transcript_id	gnl|ncbi|EuglossaDilemma_000107-T1_mrna
			protein_id	gnl|ncbi|EuglossaDilemma_000107-T1
1553469	1555200	gene
			locus_tag	EuglossaDilemma_000108
1553469	1553923	mRNA
1553992	1554091
1554735	1554845
1554917	1555072
1555150	1555200
			product	hypothetical protein
			transcript_id	gnl|ncbi|EuglossaDilemma_000108-T1_mrna
			protein_id	gnl|ncbi|EuglossaDilemma_000108-T1
1553469	1553923	CDS
1553992	1554091
1554735	1554845
1554917	1555072
1555150	1555200
			codon_start	1
			note	COG:T
			note	EggNog:ENOG410VTC5
			note	TransMembrane:5 (i29-52o91-112i164-183o195-215i264-283o)
			db_xref	InterPro:IPR004117
			db_xref	PFAM:PF02949
			go_function	olfactory receptor activity|0004984||IEA
			go_function	odorant binding|0005549||IEA
			go_component	membrane|0016020||IEA
			go_process	sensory perception of smell|0007608||IEA
			product	hypothetical protein
			transcript_id	gnl|ncbi|EuglossaDilemma_000108-T1_mrna
			protein_id	gnl|ncbi|EuglossaDilemma_000108-T1
1555802	1557789	gene
			locus_tag	EuglossaDilemma_000109
1555802	1556598	mRNA
1556668	1556772
1557660	1557789
			product	hypothetical protein
			transcript_id	gnl|ncbi|EuglossaDilemma_000109-T1_mrna
			protein_id	gnl|ncbi|EuglossaDilemma_000109-T1
1555802	1556598	CDS
1556668	1556772
1557660	1557789
			codon_start	1
			note	COG:S
			note	TransMembrane:3 (i49-71o83-101i138-161o)
			note	EggNog:ENOG410VZW3
			db_xref	InterPro:IPR004117
			db_xref	PFAM:PF02949
			go_function	olfactory receptor activity|0004984||IEA
			go_function	odorant binding|0005549||IEA
			go_component	membrane|0016020||IEA
			go_process	sensory perception of smell|0007608||IEA
			product	hypothetical protein
			transcript_id	gnl|ncbi|EuglossaDilemma_000109-T1_mrna
			protein_id	gnl|ncbi|EuglossaDilemma_000109-T1
1558405	1559945	gene
			gene	OR35
			locus_tag	EuglossaDilemma_000110
1558405	1559204	mRNA
1559294	1559393
1559453	1559563
1559653	1559808
1559889	1559945
			product	Odorant receptor
			transcript_id	gnl|ncbi|EuglossaDilemma_000110-T1_mrna
			protein_id	gnl|ncbi|EuglossaDilemma_000110-T1
1558405	1559204	CDS
1559294	1559393
1559453	1559563
1559653	1559808
1559889	1559945
			codon_start	1
			note	COG:S
			note	EggNog:ENOG410VP3N
			note	TransMembrane:6 (i46-68o80-98i136-155o196-223i279-298o310-330i)
			db_xref	InterPro:IPR004117
			db_xref	PFAM:PF02949
			db_xref	PFAM:PF08395
			go_function	olfactory receptor activity|0004984||IEA
			go_function	odorant binding|0005549||IEA
			go_component	membrane|0016020||IEA
			go_process	sensory perception of smell|0007608||IEA
			product	Odorant receptor
			transcript_id	gnl|ncbi|EuglossaDilemma_000110-T1_mrna
			protein_id	gnl|ncbi|EuglossaDilemma_000110-T1
1560877	1561972	gene
			locus_tag	EuglossaDilemma_000111
1560877	1561670	mRNA
1561906	1561972
			product	hypothetical protein
			transcript_id	gnl|ncbi|EuglossaDilemma_000111-T1_mrna
			protein_id	gnl|ncbi|EuglossaDilemma_000111-T1
1560877	1561670	CDS
1561906	1561972
			codon_start	1
			note	TransMembrane:3 (o45-71i139-161o194-220i)
			note	COG:S
			note	EggNog:ENOG410VZW3
			db_xref	InterPro:IPR004117
			db_xref	PFAM:PF02949
			go_function	olfactory receptor activity|0004984||IEA
			go_function	odorant binding|0005549||IEA
			go_component	membrane|0016020||IEA
			go_process	sensory perception of smell|0007608||IEA
			product	hypothetical protein
			transcript_id	gnl|ncbi|EuglossaDilemma_000111-T1_mrna
			protein_id	gnl|ncbi|EuglossaDilemma_000111-T1
1562656	1567278	gene
			locus_tag	EuglossaDilemma_000112
1562656	1562670	mRNA
1563648	1563805
1563962	1564061
1565659	1566488
1566576	1566675
1566748	1566858
1566989	1567144
1567222	1567278
			product	hypothetical protein
			transcript_id	gnl|ncbi|EuglossaDilemma_000112-T1_mrna
			protein_id	gnl|ncbi|EuglossaDilemma_000112-T1
1562656	1562670	CDS
1563648	1563805
1563962	1564061
1565659	1566488
1566576	1566675
1566748	1566858
1566989	1567144
1567222	1567278
			codon_start	1
			note	EggNog:ENOG4103C5M
			note	COG:T
			note	TransMembrane:7 (i151-174o186-203i243-261o304-328i380-398o410-431i480-499o)
			db_xref	InterPro:IPR004117
			db_xref	PFAM:PF02949
			go_function	olfactory receptor activity|0004984||IEA
			go_function	odorant binding|0005549||IEA
			go_component	membrane|0016020||IEA
			go_process	sensory perception of smell|0007608||IEA
			product	hypothetical protein
			transcript_id	gnl|ncbi|EuglossaDilemma_000112-T1_mrna
			protein_id	gnl|ncbi|EuglossaDilemma_000112-T1
1568443	1569425	gene
			locus_tag	EuglossaDilemma_000113
1568443	1568780	mRNA
1569254	1569425
			product	hypothetical protein
			transcript_id	gnl|ncbi|EuglossaDilemma_000113-T1_mrna
			protein_id	gnl|ncbi|EuglossaDilemma_000113-T1
1568443	1568780	CDS
1569254	1569425
			codon_start	1
			note	TransMembrane:1 (o43-71i)
			note	COG:S
			note	EggNog:ENOG410VP3N
			db_xref	InterPro:IPR004117
			go_function	olfactory receptor activity|0004984||IEA
			go_function	odorant binding|0005549||IEA
			go_component	membrane|0016020||IEA
			go_process	sensory perception of smell|0007608||IEA
			product	hypothetical protein
			transcript_id	gnl|ncbi|EuglossaDilemma_000113-T1_mrna
			protein_id	gnl|ncbi|EuglossaDilemma_000113-T1
1570247	1574705	gene
			locus_tag	EuglossaDilemma_000114
1570247	1570612	mRNA
1570832	1571154
1571222	1571277
1573047	1573435
1573535	1573977
1574053	1574143
1574234	1574344
1574502	1574705
			product	hypothetical protein
			transcript_id	gnl|ncbi|EuglossaDilemma_000114-T1_mrna
			protein_id	gnl|ncbi|EuglossaDilemma_000114-T1
1570247	1570612	CDS
1570832	1571154
1571222	1571277
1573047	1573435
1573535	1573977
1574053	1574143
1574234	1574344
1574502	1574705
			codon_start	1
			note	TransMembrane:6 (i52-74o80-101i308-330o336-357i531-552o564-586i)
			note	COG:S
			note	EggNog:ENOG410JMR5
			db_xref	InterPro:IPR004117
			go_function	olfactory receptor activity|0004984||IEA
			go_function	odorant binding|0005549||IEA
			go_component	membrane|0016020||IEA
			go_process	sensory perception of smell|0007608||IEA
			product	hypothetical protein
			transcript_id	gnl|ncbi|EuglossaDilemma_000114-T1_mrna
			protein_id	gnl|ncbi|EuglossaDilemma_000114-T1
1575755	1577210	gene
			gene	OR67A_1
			locus_tag	EuglossaDilemma_000115
1575755	1576120	mRNA
1576206	1576648
1577132	1577210
			product	Odorant receptor
			transcript_id	gnl|ncbi|EuglossaDilemma_000115-T1_mrna
			protein_id	gnl|ncbi|EuglossaDilemma_000115-T1
1575755	1576120	CDS
1576206	1576648
1577132	1577210
			codon_start	1
			note	TransMembrane:3 (i52-73o85-104i142-160o)
			note	COG:S
			note	EggNog:ENOG4103AR8
			db_xref	InterPro:IPR004117
			db_xref	PFAM:PF02949
			go_function	olfactory receptor activity|0004984||IEA
			go_function	odorant binding|0005549||IEA
			go_component	membrane|0016020||IEA
			go_process	sensory perception of smell|0007608||IEA
			product	Odorant receptor
			transcript_id	gnl|ncbi|EuglossaDilemma_000115-T1_mrna
			protein_id	gnl|ncbi|EuglossaDilemma_000115-T1
1578510	1579896	gene
			locus_tag	EuglossaDilemma_000116
1578510	1579321	mRNA
1579728	1579896
			product	hypothetical protein
			transcript_id	gnl|ncbi|EuglossaDilemma_000116-T1_mrna
			protein_id	gnl|ncbi|EuglossaDilemma_000116-T1
1578510	1579321	CDS
1579728	1579896
			codon_start	1
			note	TransMembrane:3 (i22-43o55-79i146-168o)
			note	COG:S
			note	EggNog:ENOG410VP3N
			db_xref	InterPro:IPR004117
			db_xref	PFAM:PF02949
			go_function	olfactory receptor activity|0004984||IEA
			go_function	odorant binding|0005549||IEA
			go_component	membrane|0016020||IEA
			go_process	sensory perception of smell|0007608||IEA
			product	hypothetical protein
			transcript_id	gnl|ncbi|EuglossaDilemma_000116-T1_mrna
			protein_id	gnl|ncbi|EuglossaDilemma_000116-T1
1580544	1582493	gene
			gene	OR67A_2
			locus_tag	EuglossaDilemma_000117
1580544	1580599	mRNA
1580749	1581261
1581345	1581787
1581857	1581956
1582017	1582127
1582210	1582365
1582440	1582493
			product	Odorant receptor
			transcript_id	gnl|ncbi|EuglossaDilemma_000117-T1_mrna
			protein_id	gnl|ncbi|EuglossaDilemma_000117-T1
1580896	1581261	CDS
1581345	1581787
1581857	1581956
1582017	1582127
1582210	1582365
1582440	1582493
			codon_start	1
			note	TransMembrane:6 (i52-74o80-101i142-165o205-229i283-302o314-338i)
			note	COG:S
			note	EggNog:ENOG4103AR8
			db_xref	InterPro:IPR004117
			db_xref	PFAM:PF02949
			go_function	olfactory receptor activity|0004984||IEA
			go_function	odorant binding|0005549||IEA
			go_component	membrane|0016020||IEA
			go_process	sensory perception of smell|0007608||IEA
			product	Odorant receptor
			transcript_id	gnl|ncbi|EuglossaDilemma_000117-T1_mrna
			protein_id	gnl|ncbi|EuglossaDilemma_000117-T1
1585837	1587206	gene
			locus_tag	EuglossaDilemma_000118
1585837	1586016	mRNA
1586083	1586381
1586813	1586963
1587041	1587055
1587168	1587206
			product	hypothetical protein
			transcript_id	gnl|ncbi|EuglossaDilemma_000118-T1_mrna
			protein_id	gnl|ncbi|EuglossaDilemma_000118-T1
1585837	1586016	CDS
1586083	1586381
1586813	1586963
1587041	1587055
1587168	1587206
			codon_start	1
			note	COG:S
			note	EggNog:ENOG410VP3N
			db_xref	InterPro:IPR004117
			go_function	olfactory receptor activity|0004984||IEA
			go_function	odorant binding|0005549||IEA
			go_component	membrane|0016020||IEA
			go_process	sensory perception of smell|0007608||IEA
			product	hypothetical protein
			transcript_id	gnl|ncbi|EuglossaDilemma_000118-T1_mrna
			protein_id	gnl|ncbi|EuglossaDilemma_000118-T1
1588715	1589946	gene
			gene	OR67A_3
			locus_tag	EuglossaDilemma_000119
1588715	1589130	mRNA
1589215	1589248
1589376	1589486
1589640	1589795
1589893	1589946
			product	Odorant receptor
			transcript_id	gnl|ncbi|EuglossaDilemma_000119-T1_mrna
			protein_id	gnl|ncbi|EuglossaDilemma_000119-T1
1588715	1589130	CDS
1589215	1589248
1589376	1589486
1589640	1589795
1589893	1589946
			codon_start	1
			note	COG:S
			note	EggNog:ENOG4103AR8
			note	TransMembrane:2 (i12-34o157-180i)
			db_xref	InterPro:IPR004117
			go_function	olfactory receptor activity|0004984||IEA
			go_function	odorant binding|0005549||IEA
			go_component	membrane|0016020||IEA
			go_process	sensory perception of smell|0007608||IEA
			product	Odorant receptor
			transcript_id	gnl|ncbi|EuglossaDilemma_000119-T1_mrna
			protein_id	gnl|ncbi|EuglossaDilemma_000119-T1
1590739	1599974	gene
			locus_tag	EuglossaDilemma_000120
1590739	1591020	mRNA
1591068	1591234
1591300	1591656
1591722	1592525
1592599	1592771
1592847	1593121
1593190	1593360
1593429	1593653
1593727	1593918
1596501	1596620
1596690	1596864
1596937	1597160
1597249	1597406
1597498	1597816
1597892	1598060
1598136	1598492
1598567	1598716
1598788	1598936
1599018	1599125
1599197	1599487
1599567	1599890
1599969	1599974
			product	hypothetical protein
			transcript_id	gnl|ncbi|EuglossaDilemma_000120-T1_mrna
			protein_id	gnl|ncbi|EuglossaDilemma_000120-T1
1590739	1591020	CDS
1591068	1591234
1591300	1591656
1591722	1592525
1592599	1592771
1592847	1593121
1593190	1593360
1593429	1593653
1593727	1593918
1596501	1596620
1596690	1596864
1596937	1597160
1597249	1597406
1597498	1597816
1597892	1598060
1598136	1598492
1598567	1598716
1598788	1598936
1599018	1599125
1599197	1599487
1599567	1599890
1599969	1599974
			codon_start	1
			note	BUSCO:EOG091B00HT
			note	EggNog:ENOG410322R
			note	COG:S
			note	TransMembrane:2 (o938-957i969-989o)
			db_xref	InterPro:IPR028103
			db_xref	PFAM:PF14649
			db_xref	InterPro:IPR028107
			product	hypothetical protein
			transcript_id	gnl|ncbi|EuglossaDilemma_000120-T1_mrna
			protein_id	gnl|ncbi|EuglossaDilemma_000120-T1
1605348	1602617	gene
			locus_tag	EuglossaDilemma_000121
1605348	1605209	mRNA
1605125	1604991
1604922	1604714
1604624	1604458
1604356	1604133
1604044	1603921
1603842	1603717
1603597	1602617
			product	hypothetical protein
			transcript_id	gnl|ncbi|EuglossaDilemma_000121-T1_mrna
			protein_id	gnl|ncbi|EuglossaDilemma_000121-T1
1605348	1605209	CDS
1605125	1604991
1604922	1604714
1604624	1604458
1604356	1604133
1604044	1603921
1603842	1603717
1603597	1602617
			codon_start	1
			note	COG:L
			note	EggNog:ENOG41035S2
			db_xref	InterPro:IPR017961
			db_xref	InterPro:IPR043502
			db_xref	InterPro:IPR043128
			db_xref	InterPro:IPR041298
			db_xref	InterPro:IPR036775
			db_xref	PFAM:PF18439
			db_xref	InterPro:IPR001126
			db_xref	PFAM:PF00817
			db_xref	PFAM:PF11799
			go_function	damaged DNA binding|0003684||IEA
			go_process	DNA repair|0006281||IEA
			product	hypothetical protein
			transcript_id	gnl|ncbi|EuglossaDilemma_000121-T1_mrna
			protein_id	gnl|ncbi|EuglossaDilemma_000121-T1
1609570	1609845	gene
			locus_tag	EuglossaDilemma_000122
1609570	1609845	mRNA
			product	hypothetical protein
			transcript_id	gnl|ncbi|EuglossaDilemma_000122-T1_mrna
			protein_id	gnl|ncbi|EuglossaDilemma_000122-T1
1609570	1609845	CDS
			codon_start	1
			note	COG:K
			note	EggNog:ENOG41037X1
			product	hypothetical protein
			transcript_id	gnl|ncbi|EuglossaDilemma_000122-T1_mrna
			protein_id	gnl|ncbi|EuglossaDilemma_000122-T1
1613014	1614407	gene
			locus_tag	EuglossaDilemma_000123
1613014	1613019	mRNA
1613678	1613750
1613841	1613934
1614003	1614144
1614222	1614407
			product	hypothetical protein
			transcript_id	gnl|ncbi|EuglossaDilemma_000123-T1_mrna
			protein_id	gnl|ncbi|EuglossaDilemma_000123-T1
1613014	1613019	CDS
1613678	1613750
1613841	1613934
1614003	1614144
1614222	1614407
			codon_start	1
			note	COG:S
			note	BUSCO:EOG091B0ESP
			note	EggNog:ENOG410358X
			note	MEROPS:MER0226346
			db_xref	InterPro:IPR008580
			db_xref	InterPro:IPR042266
			db_xref	PFAM:PF05903
			product	hypothetical protein
			transcript_id	gnl|ncbi|EuglossaDilemma_000123-T1_mrna
			protein_id	gnl|ncbi|EuglossaDilemma_000123-T1
1629586	1619420	gene
			gene	CDC42BPA
			locus_tag	EuglossaDilemma_000124
1629586	1629559	mRNA
1628527	1628256
1628173	1627874
1627761	1627618
1627491	1627369
1627273	1627087
1626991	1625976
1625895	1625660
1625544	1625438
1624675	1624627
1624051	1623771
1622989	1622826
1622756	1622501
1622416	1622130
1622050	1621907
1621822	1621687
1621608	1621367
1621295	1621115
1621043	1620855
1620779	1620594
1620501	1620320
1620241	1620143
1620033	1619910
1619822	1619665
1619533	1619420
			product	Serine/threonine-protein kinase MRCK alpha
			transcript_id	gnl|ncbi|EuglossaDilemma_000124-T1_mrna
			protein_id	gnl|ncbi|EuglossaDilemma_000124-T1
1629586	1629559	CDS
1628527	1628256
1628173	1627874
1627761	1627618
1627491	1627369
1627273	1627087
1626991	1625976
1625895	1625660
1625544	1625438
1624675	1624627
1624051	1623771
1622989	1622826
1622756	1622501
1622416	1622130
1622050	1621907
1621822	1621687
1621608	1621367
1621295	1621115
1621043	1620855
1620779	1620594
1620501	1620320
1620241	1620143
1620033	1619910
1619822	1619665
1619533	1619420
			codon_start	1
			note	EggNog:ENOG410V8S4
			note	COG:T
			note	BUSCO:EOG091B00K8
			db_xref	InterPro:IPR031597
			db_xref	PFAM:PF15796
			db_xref	InterPro:IPR011009
			db_xref	PFAM:PF08826
			db_xref	PFAM:PF00780
			db_xref	InterPro:IPR002219
			db_xref	InterPro:IPR008271
			db_xref	InterPro:IPR020454
			db_xref	InterPro:IPR000095
			db_xref	InterPro:IPR017441
			db_xref	InterPro:IPR001180
			db_xref	InterPro:IPR000961
			db_xref	PFAM:PF00130
			db_xref	PFAM:PF07714
			db_xref	InterPro:IPR011993
			db_xref	InterPro:IPR001849
			db_xref	PFAM:PF00069
			db_xref	InterPro:IPR000719
			db_xref	InterPro:IPR014930
			go_process	protein phosphorylation|0006468||IEA
			go_process	intracellular signal transduction|0035556||IEA
			go_function	protein kinase activity|0004672||IEA
			go_function	protein serine/threonine kinase activity|0004674||IEA
			go_function	ATP binding|0005524||IEA
			product	Serine/threonine-protein kinase MRCK alpha
			transcript_id	gnl|ncbi|EuglossaDilemma_000124-T1_mrna
			protein_id	gnl|ncbi|EuglossaDilemma_000124-T1
1632391	1634133	gene
			locus_tag	EuglossaDilemma_000125
1632391	1634133	mRNA
			product	hypothetical protein
			transcript_id	gnl|ncbi|EuglossaDilemma_000125-T1_mrna
			protein_id	gnl|ncbi|EuglossaDilemma_000125-T1
1632391	1634133	CDS
			codon_start	1
			note	COG:S
			note	BUSCO:EOG091B070X
			note	EggNog:ENOG410366Q
			db_xref	InterPro:IPR032794
			db_xref	PFAM:PF14695
			db_xref	InterPro:IPR029415
			db_xref	InterPro:IPR024875
			db_xref	PFAM:PF14694
			product	hypothetical protein
			transcript_id	gnl|ncbi|EuglossaDilemma_000125-T1_mrna
			protein_id	gnl|ncbi|EuglossaDilemma_000125-T1
1634762	1639001	gene
			locus_tag	EuglossaDilemma_000126
1634762	1634790	mRNA
1636885	1637245
1637331	1637621
1637718	1638016
1638092	1638255
1638379	1638672
1638784	1639001
			product	hypothetical protein
			transcript_id	gnl|ncbi|EuglossaDilemma_000126-T1_mrna
			protein_id	gnl|ncbi|EuglossaDilemma_000126-T1
1634762	1634790	CDS
1636885	1637245
1637331	1637621
1637718	1638016
1638092	1638255
1638379	1638672
1638784	1639001
			codon_start	1
			note	COG:S
			note	EggNog:ENOG41034JP
			db_xref	InterPro:IPR018797
			db_xref	PFAM:PF10239
			product	hypothetical protein
			transcript_id	gnl|ncbi|EuglossaDilemma_000126-T1_mrna
			protein_id	gnl|ncbi|EuglossaDilemma_000126-T1
1640207	1642668	gene
			locus_tag	EuglossaDilemma_000127
1640207	1640384	mRNA
1640452	1640693
1640764	1642668
			product	hypothetical protein
			transcript_id	gnl|ncbi|EuglossaDilemma_000127-T1_mrna
			protein_id	gnl|ncbi|EuglossaDilemma_000127-T1
1640207	1640384	CDS
1640452	1640693
1640764	1642668
			codon_start	1
			note	EggNog:ENOG4103574
			note	COG:S
			note	TransMembrane:10 (i193-220o289-313i388-413o445-465i485-503o539-556i588-613o636-658i670-689o695-718i)
			db_xref	InterPro:IPR038900
			db_xref	PFAM:PF07810
			db_xref	InterPro:IPR012496
			go_component	integral component of plasma membrane|0005887||IEA
			go_component	integral component of membrane|0016021||IEA
			product	hypothetical protein
			transcript_id	gnl|ncbi|EuglossaDilemma_000127-T1_mrna
			protein_id	gnl|ncbi|EuglossaDilemma_000127-T1
1645531	1657035	gene
			locus_tag	EuglossaDilemma_000128
1645531	1645569	mRNA
1653665	1653759
1654659	1654971
1655879	1656058
1656251	1656364
1656799	1657035
			product	hypothetical protein
			transcript_id	gnl|ncbi|EuglossaDilemma_000128-T1_mrna
			protein_id	gnl|ncbi|EuglossaDilemma_000128-T1
1645531	1645569	CDS
1653665	1653759
1654659	1654971
1655879	1656058
1656251	1656364
1656799	1657035
			codon_start	1
			note	COG:F
			note	MEROPS:MER0015112
			note	EggNog:ENOG41034U6
			db_xref	InterPro:IPR011059
			db_xref	InterPro:IPR006680
			db_xref	InterPro:IPR032466
			db_xref	PFAM:PF01979
			go_function	hydrolase activity, acting on carbon-nitrogen (but not peptide) bonds|0016810||IEA
			go_function	hydrolase activity|0016787||IEA
			product	hypothetical protein
			transcript_id	gnl|ncbi|EuglossaDilemma_000128-T1_mrna
			protein_id	gnl|ncbi|EuglossaDilemma_000128-T1
1657665	1660621	gene
			locus_tag	EuglossaDilemma_000129
1657665	1658539	mRNA
1659335	1659671
1659935	1660090
1660198	1660471
1660542	1660621
			product	hypothetical protein
			transcript_id	gnl|ncbi|EuglossaDilemma_000129-T1_mrna
			protein_id	gnl|ncbi|EuglossaDilemma_000129-T1
1658307	1658539	CDS
1659335	1659671
1659935	1660090
1660198	1660471
1660542	1660621
			codon_start	1
			note	COG:F
			note	MEROPS:MER0015112
			note	EggNog:ENOG41034U6
			db_xref	InterPro:IPR011059
			db_xref	InterPro:IPR006680
			db_xref	InterPro:IPR032466
			go_function	hydrolase activity, acting on carbon-nitrogen (but not peptide) bonds|0016810||IEA
			go_function	hydrolase activity|0016787||IEA
			product	hypothetical protein
			transcript_id	gnl|ncbi|EuglossaDilemma_000129-T1_mrna
			protein_id	gnl|ncbi|EuglossaDilemma_000129-T1
1670753	1664247	gene
			locus_tag	EuglossaDilemma_000130
1670753	1670708	mRNA
1670488	1670253
1670072	1669733
1669592	1668376
1668161	1668044
1665261	1664908
1664847	1664685
1664523	1664388
1664315	1664247
			product	hypothetical protein
			transcript_id	gnl|ncbi|EuglossaDilemma_000130-T1_mrna
			protein_id	gnl|ncbi|EuglossaDilemma_000130-T1
1670753	1670708	CDS
1670488	1670253
1670072	1669733
1669592	1668376
1668161	1668044
1665261	1664908
1664847	1664685
1664523	1664388
1664315	1664247
			codon_start	1
			note	COG:T
			note	EggNog:ENOG41034T8
			note	BUSCO:EOG091B03W4
			db_xref	InterPro:IPR041418
			db_xref	InterPro:IPR013625
			db_xref	InterPro:IPR013761
			db_xref	InterPro:IPR035462
			db_xref	InterPro:IPR039801
			db_xref	InterPro:IPR036028
			db_xref	PFAM:PF08416
			db_xref	InterPro:IPR011993
			db_xref	PFAM:PF18016
			db_xref	InterPro:IPR001452
			db_xref	InterPro:IPR033928
			go_function	protein binding|0005515||IEA
			product	hypothetical protein
			transcript_id	gnl|ncbi|EuglossaDilemma_000130-T1_mrna
			protein_id	gnl|ncbi|EuglossaDilemma_000130-T1
1681414	1691841	gene
			locus_tag	EuglossaDilemma_000131
1681414	1681644	mRNA
1684602	1684818
1684904	1685064
1685156	1685521
1685602	1685880
1685956	1686448
1686529	1686656
1686742	1686936
1687886	1688346
1688426	1688687
1688775	1689597
1689698	1689906
1689996	1690220
1690312	1690396
1690484	1690884
1691084	1691204
1691294	1691436
1691707	1691841
			product	hypothetical protein
			transcript_id	gnl|ncbi|EuglossaDilemma_000131-T1_mrna
			protein_id	gnl|ncbi|EuglossaDilemma_000131-T1
1681414	1681644	CDS
1684602	1684818
1684904	1685064
1685156	1685521
1685602	1685880
1685956	1686448
1686529	1686656
1686742	1686936
1687886	1688346
1688426	1688687
1688775	1689597
1689698	1689906
1689996	1690220
1690312	1690396
1690484	1690884
1691084	1691204
1691294	1691436
1691707	1691841
			codon_start	1
			note	EggNog:ENOG41032RM
			note	BUSCO:EOG091B00N4
			note	COG:S
			db_xref	InterPro:IPR004198
			db_xref	InterPro:IPR019786
			db_xref	InterPro:IPR003347
			db_xref	PFAM:PF08429
			db_xref	PFAM:PF00628
			db_xref	PFAM:PF02928
			db_xref	InterPro:IPR013083
			db_xref	InterPro:IPR001606
			db_xref	PFAM:PF01388
			db_xref	InterPro:IPR011011
			db_xref	InterPro:IPR013637
			db_xref	InterPro:IPR036431
			db_xref	PFAM:PF02373
			db_xref	PFAM:PF02375
			db_xref	InterPro:IPR001965
			db_xref	InterPro:IPR019787
			db_xref	InterPro:IPR003349
			go_function	DNA binding|0003677||IEA
			product	hypothetical protein
			transcript_id	gnl|ncbi|EuglossaDilemma_000131-T1_mrna
			protein_id	gnl|ncbi|EuglossaDilemma_000131-T1
1704050	1693122	gene
			locus_tag	EuglossaDilemma_000132
1704050	1703465	mRNA
1702668	1702508
1693179	1693122
			product	hypothetical protein
			transcript_id	gnl|ncbi|EuglossaDilemma_000132-T1_mrna
			protein_id	gnl|ncbi|EuglossaDilemma_000132-T1
1703659	1703465	CDS
1702668	1702508
1693179	1693122
			codon_start	1
			product	hypothetical protein
			transcript_id	gnl|ncbi|EuglossaDilemma_000132-T1_mrna
			protein_id	gnl|ncbi|EuglossaDilemma_000132-T1
1739747	1744355	gene
			locus_tag	EuglossaDilemma_000133
1739747	1740063	mRNA
1741722	1742152
1742525	1743743
1744158	1744355
			product	hypothetical protein
			transcript_id	gnl|ncbi|EuglossaDilemma_000133-T1_mrna
			protein_id	gnl|ncbi|EuglossaDilemma_000133-T1
1739989	1740063	CDS
1741722	1742152
1742525	1743743
1744158	1744355
			codon_start	1
			note	COG:Z
			note	BUSCO:EOG091B06NF
			note	EggNog:ENOG41032B5
			db_xref	InterPro:IPR039956
			db_xref	PFAM:PF00307
			db_xref	InterPro:IPR036872
			db_xref	InterPro:IPR018247
			db_xref	InterPro:IPR001715
			db_xref	InterPro:IPR039959
			db_xref	InterPro:IPR002048
			db_xref	InterPro:IPR001589
			db_xref	InterPro:IPR011992
			db_xref	PFAM:PF11971
			go_function	protein binding|0005515||IEA
			go_function	actin filament binding|0051015||IEA
			go_function	calcium ion binding|0005509||IEA
			go_process	actin filament bundle assembly|0051017||IEA
			product	hypothetical protein
			transcript_id	gnl|ncbi|EuglossaDilemma_000133-T1_mrna
			protein_id	gnl|ncbi|EuglossaDilemma_000133-T1
1748564	1747260	gene
			locus_tag	EuglossaDilemma_000134
1748564	1748540	mRNA
1748349	1747679
1747493	1747260
			product	hypothetical protein
			transcript_id	gnl|ncbi|EuglossaDilemma_000134-T1_mrna
			protein_id	gnl|ncbi|EuglossaDilemma_000134-T1
1748564	1748540	CDS
1748349	1747679
1747493	1747260
			codon_start	1
			note	COG:S
			note	EggNog:ENOG4103GFZ
			db_xref	InterPro:IPR015819
			db_xref	InterPro:IPR001747
			go_function	lipid transporter activity|0005319||IEA
			go_process	lipid transport|0006869||IEA
			product	hypothetical protein
			transcript_id	gnl|ncbi|EuglossaDilemma_000134-T1_mrna
			protein_id	gnl|ncbi|EuglossaDilemma_000134-T1
1757138	1756332	gene
			locus_tag	EuglossaDilemma_000135
1757138	1756332	mRNA
			product	hypothetical protein
			transcript_id	gnl|ncbi|EuglossaDilemma_000135-T1_mrna
			protein_id	gnl|ncbi|EuglossaDilemma_000135-T1
1757138	1756332	CDS
			codon_start	1
			product	hypothetical protein
			transcript_id	gnl|ncbi|EuglossaDilemma_000135-T1_mrna
			protein_id	gnl|ncbi|EuglossaDilemma_000135-T1
1762961	1761621	gene
			locus_tag	EuglossaDilemma_000136
1762961	1762350	mRNA
1761854	1761621
			product	hypothetical protein
			transcript_id	gnl|ncbi|EuglossaDilemma_000136-T1_mrna
			protein_id	gnl|ncbi|EuglossaDilemma_000136-T1
1762961	1762350	CDS
1761854	1761621
			codon_start	1
			note	COG:S
			note	EggNog:ENOG4103GFZ
			db_xref	InterPro:IPR015819
			db_xref	InterPro:IPR001747
			go_function	lipid transporter activity|0005319||IEA
			go_process	lipid transport|0006869||IEA
			product	hypothetical protein
			transcript_id	gnl|ncbi|EuglossaDilemma_000136-T1_mrna
			protein_id	gnl|ncbi|EuglossaDilemma_000136-T1
1770520	1769044	gene
			locus_tag	EuglossaDilemma_000137
1770520	1770484	mRNA
1770043	1769376
1769298	1769044
			product	hypothetical protein
			transcript_id	gnl|ncbi|EuglossaDilemma_000137-T1_mrna
			protein_id	gnl|ncbi|EuglossaDilemma_000137-T1
1770520	1770484	CDS
1770043	1769376
1769298	1769044
			codon_start	1
			note	COG:S
			note	EggNog:ENOG4103GFZ
			db_xref	InterPro:IPR015816
			db_xref	InterPro:IPR015819
			db_xref	InterPro:IPR001747
			go_function	lipid transporter activity|0005319||IEA
			go_process	lipid transport|0006869||IEA
			product	hypothetical protein
			transcript_id	gnl|ncbi|EuglossaDilemma_000137-T1_mrna
			protein_id	gnl|ncbi|EuglossaDilemma_000137-T1
1772234	1771579	gene
			locus_tag	EuglossaDilemma_000138
1772234	1771839	mRNA
1771764	1771579
			product	hypothetical protein
			transcript_id	gnl|ncbi|EuglossaDilemma_000138-T1_mrna
			protein_id	gnl|ncbi|EuglossaDilemma_000138-T1
1772234	1771839	CDS
1771764	1771579
			codon_start	1
			db_xref	InterPro:IPR015819
			db_xref	InterPro:IPR001747
			go_function	lipid transporter activity|0005319||IEA
			go_process	lipid transport|0006869||IEA
			product	hypothetical protein
			transcript_id	gnl|ncbi|EuglossaDilemma_000138-T1_mrna
			protein_id	gnl|ncbi|EuglossaDilemma_000138-T1
1776851	1777790	gene
			locus_tag	EuglossaDilemma_000139
1776851	1776855	mRNA
1777045	1777790
			product	hypothetical protein
			transcript_id	gnl|ncbi|EuglossaDilemma_000139-T1_mrna
			protein_id	gnl|ncbi|EuglossaDilemma_000139-T1
1776851	1776855	CDS
1777045	1777372
			codon_start	1
			product	hypothetical protein
			transcript_id	gnl|ncbi|EuglossaDilemma_000139-T1_mrna
			protein_id	gnl|ncbi|EuglossaDilemma_000139-T1
1778713	1779414	gene
			locus_tag	EuglossaDilemma_000140
1778713	1778715	mRNA
1778998	1779414
			product	hypothetical protein
			transcript_id	gnl|ncbi|EuglossaDilemma_000140-T1_mrna
			protein_id	gnl|ncbi|EuglossaDilemma_000140-T1
1778713	1778715	CDS
1778998	1779414
			codon_start	1
			note	EggNog:ENOG41039P9
			note	SECRETED:SignalP(1-17)
			product	hypothetical protein
			transcript_id	gnl|ncbi|EuglossaDilemma_000140-T1_mrna
			protein_id	gnl|ncbi|EuglossaDilemma_000140-T1
1780277	1784883	gene
			gene	ATXN7L1
			locus_tag	EuglossaDilemma_000141
1780277	1780361	mRNA
1781221	1781277
1781378	1781482
1781815	1782539
1784020	1784070
1784164	1784883
			product	Ataxin-7-like protein 1
			transcript_id	gnl|ncbi|EuglossaDilemma_000141-T1_mrna
			protein_id	gnl|ncbi|EuglossaDilemma_000141-T1
1780277	1780361	CDS
1781221	1781277
1781378	1781482
1781815	1782539
1784020	1784070
1784164	1784883
			codon_start	1
			note	COG:B
			note	BUSCO:EOG091B086M
			note	EggNog:ENOG41KOG4140
			db_xref	InterPro:IPR013243
			db_xref	PFAM:PF08313
			product	Ataxin-7-like protein 1
			transcript_id	gnl|ncbi|EuglossaDilemma_000141-T1_mrna
			protein_id	gnl|ncbi|EuglossaDilemma_000141-T1
1791535	1791197	gene
			locus_tag	EuglossaDilemma_000142
1791535	1791197	mRNA
			product	hypothetical protein
			transcript_id	gnl|ncbi|EuglossaDilemma_000142-T1_mrna
			protein_id	gnl|ncbi|EuglossaDilemma_000142-T1
1791535	1791197	CDS
			codon_start	1
			product	hypothetical protein
			transcript_id	gnl|ncbi|EuglossaDilemma_000142-T1_mrna
			protein_id	gnl|ncbi|EuglossaDilemma_000142-T1
1838694	1840410	gene
			locus_tag	EuglossaDilemma_000143
1838694	1838739	mRNA
1840187	1840410
			product	hypothetical protein
			transcript_id	gnl|ncbi|EuglossaDilemma_000143-T1_mrna
			protein_id	gnl|ncbi|EuglossaDilemma_000143-T1
1838694	1838739	CDS
1840187	1840410
			codon_start	1
			note	COG:S
			note	EggNog:ENOG41031YZ
			db_xref	InterPro:IPR021939
			db_xref	PFAM:PF12075
			product	hypothetical protein
			transcript_id	gnl|ncbi|EuglossaDilemma_000143-T1_mrna
			protein_id	gnl|ncbi|EuglossaDilemma_000143-T1
1851177	1865089	gene
			locus_tag	EuglossaDilemma_000144
1851177	1851198	mRNA
1858410	1858528
1858615	1858695
1860272	1860499
1861945	1863194
1863964	1864561
1864643	1865089
			product	hypothetical protein
			transcript_id	gnl|ncbi|EuglossaDilemma_000144-T1_mrna
			protein_id	gnl|ncbi|EuglossaDilemma_000144-T1
1851177	1851198	CDS
1858410	1858528
1858615	1858695
1860272	1860499
1861945	1863194
1863964	1864561
1864643	1865089
			codon_start	1
			note	COG:S
			note	EggNog:ENOG41031YZ
			note	BUSCO:EOG091B02N9
			db_xref	PFAM:PF13606
			db_xref	PFAM:PF12796
			db_xref	PFAM:PF00023
			db_xref	PFAM:PF13857
			db_xref	PFAM:PF13637
			db_xref	InterPro:IPR020683
			db_xref	InterPro:IPR036770
			db_xref	InterPro:IPR002110
			go_function	protein binding|0005515||IEA
			product	hypothetical protein
			transcript_id	gnl|ncbi|EuglossaDilemma_000144-T1_mrna
			protein_id	gnl|ncbi|EuglossaDilemma_000144-T1
1867533	1867787	gene
			gene	BET1
			locus_tag	EuglossaDilemma_000145
1867533	1867787	mRNA
			product	protein transport protein bet1
			transcript_id	gnl|ncbi|EuglossaDilemma_000145-T1_mrna
			protein_id	gnl|ncbi|EuglossaDilemma_000145-T1
1867533	1867787	CDS
			codon_start	1
			note	EggNog:ENOG410VINA
			note	COG:U
			db_xref	InterPro:IPR039899
			db_xref	InterPro:IPR000727
			product	protein transport protein bet1
			transcript_id	gnl|ncbi|EuglossaDilemma_000145-T1_mrna
			protein_id	gnl|ncbi|EuglossaDilemma_000145-T1
1868417	1869587	gene
			locus_tag	EuglossaDilemma_000146
1868417	1868987	mRNA
1869079	1869343
1869410	1869587
			product	hypothetical protein
			transcript_id	gnl|ncbi|EuglossaDilemma_000146-T1_mrna
			protein_id	gnl|ncbi|EuglossaDilemma_000146-T1
1868417	1868987	CDS
1869079	1869343
1869410	1869587
			codon_start	1
			note	EggNog:ENOG41034GE
			note	BUSCO:EOG091B0DDH
			note	COG:J
			db_xref	InterPro:IPR007109
			db_xref	PFAM:PF04427
			product	hypothetical protein
			transcript_id	gnl|ncbi|EuglossaDilemma_000146-T1_mrna
			protein_id	gnl|ncbi|EuglossaDilemma_000146-T1
1871947	1869752	gene
			locus_tag	EuglossaDilemma_000147
1871947	1871939	mRNA
1871162	1870700
1870628	1870450
1870362	1870183
1870114	1869980
1869910	1869752
			product	hypothetical protein
			transcript_id	gnl|ncbi|EuglossaDilemma_000147-T1_mrna
			protein_id	gnl|ncbi|EuglossaDilemma_000147-T1
1871947	1871939	CDS
1871162	1870700
1870628	1870450
1870362	1870183
1870114	1869980
1869910	1869752
			codon_start	1
			note	EggNog:ENOG4103AWY
			note	COG:L
			db_xref	InterPro:IPR029063
			db_xref	InterPro:IPR004114
			db_xref	InterPro:IPR000241
			db_xref	PFAM:PF01170
			go_function	RNA binding|0003723||IEA
			product	hypothetical protein
			transcript_id	gnl|ncbi|EuglossaDilemma_000147-T1_mrna
			protein_id	gnl|ncbi|EuglossaDilemma_000147-T1
1913402	1911906	gene
			locus_tag	EuglossaDilemma_000148
1913402	1913295	mRNA
1913054	1912397
1912329	1912234
1912126	1911906
			product	hypothetical protein
			transcript_id	gnl|ncbi|EuglossaDilemma_000148-T1_mrna
			protein_id	gnl|ncbi|EuglossaDilemma_000148-T1
1913402	1913295	CDS
1913054	1912397
1912329	1912234
1912126	1911906
			codon_start	1
			note	TransMembrane:1 (o320-337i)
			note	BUSCO:EOG091B0B6W
			note	EggNog:ENOG41031YK
			note	COG:O
			db_xref	InterPro:IPR006212
			db_xref	InterPro:IPR021852
			db_xref	InterPro:IPR018097
			db_xref	InterPro:IPR009030
			go_function	calcium ion binding|0005509||IEA
			product	hypothetical protein
			transcript_id	gnl|ncbi|EuglossaDilemma_000148-T1_mrna
			protein_id	gnl|ncbi|EuglossaDilemma_000148-T1
1916820	1920975	gene
			locus_tag	EuglossaDilemma_000149
1916820	1916899	mRNA
1917188	1918412
1918483	1919430
1919507	1920661
1920739	1920975
			product	hypothetical protein
			transcript_id	gnl|ncbi|EuglossaDilemma_000149-T1_mrna
			protein_id	gnl|ncbi|EuglossaDilemma_000149-T1
1916820	1916899	CDS
1917188	1918412
1918483	1919430
1919507	1920661
1920739	1920975
			codon_start	1
			note	BUSCO:EOG091B0179
			note	EggNog:ENOG41035ZQ
			note	COG:U
			db_xref	InterPro:IPR010714
			db_xref	PFAM:PF04053
			db_xref	InterPro:IPR011048
			db_xref	InterPro:IPR006692
			db_xref	InterPro:IPR020472
			db_xref	InterPro:IPR017986
			db_xref	InterPro:IPR016391
			db_xref	PFAM:PF12894
			db_xref	InterPro:IPR015943
			db_xref	PFAM:PF00400
			db_xref	InterPro:IPR019775
			db_xref	InterPro:IPR001680
			db_xref	InterPro:IPR036322
			db_xref	PFAM:PF06957
			go_function	protein binding|0005515||IEA
			go_function	structural molecule activity|0005198||IEA
			go_process	vesicle-mediated transport|0016192||IEA
			go_process	intracellular protein transport|0006886||IEA
			go_component	COPI vesicle coat|0030126||IEA
			go_component	membrane coat|0030117||IEA
			product	hypothetical protein
			transcript_id	gnl|ncbi|EuglossaDilemma_000149-T1_mrna
			protein_id	gnl|ncbi|EuglossaDilemma_000149-T1
1922425	1928341	gene
			locus_tag	EuglossaDilemma_000150
1922425	1922584	mRNA
1923434	1924141
1924203	1924354
1924431	1927328
1927433	1927660
1927744	1928125
1928211	1928341
			product	hypothetical protein
			transcript_id	gnl|ncbi|EuglossaDilemma_000150-T1_mrna
			protein_id	gnl|ncbi|EuglossaDilemma_000150-T1
1922425	1922584	CDS
1923434	1924141
1924203	1924354
1924431	1927328
1927433	1927660
1927744	1928125
1928211	1928341
			codon_start	1
			note	EggNog:ENOG410326S
			note	COG:D,K
			note	BUSCO:EOG091B00UN
			db_xref	InterPro:IPR036116
			db_xref	InterPro:IPR043536
			db_xref	InterPro:IPR006652
			db_xref	PFAM:PF13418
			db_xref	InterPro:IPR015915
			db_xref	InterPro:IPR003961
			db_xref	InterPro:IPR013783
			db_xref	PFAM:PF01344
			go_function	protein binding|0005515||IEA
			product	hypothetical protein
			transcript_id	gnl|ncbi|EuglossaDilemma_000150-T1_mrna
			protein_id	gnl|ncbi|EuglossaDilemma_000150-T1
1935641	>1936386	gene
			locus_tag	EuglossaDilemma_000151
1935641	1935807	mRNA
1936086	>1936386
			product	hypothetical protein
			transcript_id	gnl|ncbi|EuglossaDilemma_000151-T1_mrna
			protein_id	gnl|ncbi|EuglossaDilemma_000151-T1
1935641	1935807	CDS
1936086	>1936386
			codon_start	1
			note	EggNog:ENOG4103BUI
			note	TransMembrane:1 (i16-35o)
			product	hypothetical protein
			transcript_id	gnl|ncbi|EuglossaDilemma_000151-T1_mrna
			protein_id	gnl|ncbi|EuglossaDilemma_000151-T1
>Feature NIJG01000002.1
1	2454610	REFERENCE
			CFMR	12345
3260	651	gene
			locus_tag	EuglossaDilemma_000152
3260	3201	mRNA
3061	2846
2765	2644
2561	2432
1006	943
859	774
701	651
			product	hypothetical protein
			transcript_id	gnl|ncbi|EuglossaDilemma_000152-T1_mrna
			protein_id	gnl|ncbi|EuglossaDilemma_000152-T1
3260	3201	CDS
3061	2846
2765	2644
2561	2432
1006	943
859	774
701	651
			codon_start	1
			note	COG:V
			note	EggNog:ENOG410340I
			db_xref	PFAM:PF00787
			db_xref	InterPro:IPR001683
			db_xref	InterPro:IPR036871
			go_function	phosphatidylinositol binding|0035091||IEA
			product	hypothetical protein
			transcript_id	gnl|ncbi|EuglossaDilemma_000152-T1_mrna
			protein_id	gnl|ncbi|EuglossaDilemma_000152-T1
4546	5919	gene
			locus_tag	EuglossaDilemma_000153
4546	4579	mRNA
4674	4787
4872	5022
5100	5243
5330	5486
5581	5676
5746	5919
			product	hypothetical protein
			transcript_id	gnl|ncbi|EuglossaDilemma_000153-T1_mrna
			protein_id	gnl|ncbi|EuglossaDilemma_000153-T1
4546	4579	CDS
4674	4787
4872	5022
5100	5243
5330	5486
5581	5676
5746	5919
			codon_start	1
			note	COG:S
			note	EggNog:ENOG41033UF
			db_xref	InterPro:IPR039856
			db_xref	InterPro:IPR013026
			db_xref	InterPro:IPR011990
			go_function	protein binding|0005515||IEA
			product	hypothetical protein
			transcript_id	gnl|ncbi|EuglossaDilemma_000153-T1_mrna
			protein_id	gnl|ncbi|EuglossaDilemma_000153-T1
8397	6393	gene
			locus_tag	EuglossaDilemma_000154
8397	8332	mRNA
8262	8197
8120	7875
7786	7652
7580	7317
7254	7116
7045	6847
6756	6630
6554	6393
			product	hypothetical protein
			transcript_id	gnl|ncbi|EuglossaDilemma_000154-T1_mrna
			protein_id	gnl|ncbi|EuglossaDilemma_000154-T1
8397	8332	CDS
8262	8197
8120	7875
7786	7652
7580	7317
7254	7116
7045	6847
6756	6630
6554	6393
			codon_start	1
			note	COG:L
			note	BUSCO:EOG091B0BMX
			note	EggNog:ENOG410332S
			db_xref	InterPro:IPR002052
			db_xref	InterPro:IPR000241
			db_xref	InterPro:IPR029063
			db_xref	InterPro:IPR016691
			db_xref	PFAM:PF01170
			go_function	nucleic acid binding|0003676||IEA
			go_function	methyltransferase activity|0008168||IEA
			go_process	methylation|0032259||IEA
			product	hypothetical protein
			transcript_id	gnl|ncbi|EuglossaDilemma_000154-T1_mrna
			protein_id	gnl|ncbi|EuglossaDilemma_000154-T1
10158	14401	gene
			locus_tag	EuglossaDilemma_000155
10158	12623	mRNA
12737	14401
			product	hypothetical protein
			transcript_id	gnl|ncbi|EuglossaDilemma_000155-T1_mrna
			protein_id	gnl|ncbi|EuglossaDilemma_000155-T1
10158	12623	CDS
12737	14401
			codon_start	1
			note	COG:K
			note	EggNog:ENOG410347Q
			note	BUSCO:EOG091B00Z8
			db_xref	PFAM:PF00096
			db_xref	InterPro:IPR036236
			db_xref	InterPro:IPR013087
			db_xref	PFAM:PF13912
			product	hypothetical protein
			transcript_id	gnl|ncbi|EuglossaDilemma_000155-T1_mrna
			protein_id	gnl|ncbi|EuglossaDilemma_000155-T1
19689	17103	gene
			locus_tag	EuglossaDilemma_000156
19689	19611	mRNA
19024	18754
18648	18459
18377	18059
17975	17551
17483	17103
			product	hypothetical protein
			transcript_id	gnl|ncbi|EuglossaDilemma_000156-T1_mrna
			protein_id	gnl|ncbi|EuglossaDilemma_000156-T1
19689	19611	CDS
19024	18754
18648	18459
18377	18059
17975	17551
17483	17103
			codon_start	1
			note	COG:O
			note	EggNog:ENOG41033Q9
			note	BUSCO:EOG091B06M4
			db_xref	PFAM:PF00097
			db_xref	PFAM:PF07576
			db_xref	PFAM:PF13639
			db_xref	PFAM:PF02148
			db_xref	InterPro:IPR013083
			db_xref	InterPro:IPR001841
			db_xref	PFAM:PF13923
			db_xref	InterPro:IPR034932
			db_xref	InterPro:IPR035979
			db_xref	InterPro:IPR001607
			db_xref	InterPro:IPR011422
			go_function	zinc ion binding|0008270||IEA
			go_function	nucleic acid binding|0003676||IEA
			product	hypothetical protein
			transcript_id	gnl|ncbi|EuglossaDilemma_000156-T1_mrna
			protein_id	gnl|ncbi|EuglossaDilemma_000156-T1
27224	24107	gene
			locus_tag	EuglossaDilemma_000157
27224	27204	mRNA
26096	25980
25903	25779
25609	25438
25124	24946
24783	24583
24344	24107
			product	hypothetical protein
			transcript_id	gnl|ncbi|EuglossaDilemma_000157-T1_mrna
			protein_id	gnl|ncbi|EuglossaDilemma_000157-T1
27224	27204	CDS
26096	25980
25903	25779
25609	25438
25124	24946
24783	24583
24344	24107
			codon_start	1
			note	COG:V
			note	EggNog:ENOG41033QH
			db_xref	InterPro:IPR000387
			db_xref	InterPro:IPR029021
			db_xref	PFAM:PF00782
			db_xref	InterPro:IPR020422
			db_xref	InterPro:IPR000340
			db_xref	InterPro:IPR020417
			go_process	protein dephosphorylation|0006470||IEA
			go_process	dephosphorylation|0016311||IEA
			go_function	phosphatase activity|0016791||IEA
			go_function	protein tyrosine/serine/threonine phosphatase activity|0008138||IEA
			product	hypothetical protein
			transcript_id	gnl|ncbi|EuglossaDilemma_000157-T1_mrna
			protein_id	gnl|ncbi|EuglossaDilemma_000157-T1
32516	31812	gene
			locus_tag	EuglossaDilemma_000158
32516	32331	mRNA
32200	32054
31961	31812
			product	hypothetical protein
			transcript_id	gnl|ncbi|EuglossaDilemma_000158-T1_mrna
			protein_id	gnl|ncbi|EuglossaDilemma_000158-T1
32516	32331	CDS
32200	32054
31961	31812
			codon_start	1
			note	COG:V
			note	EggNog:ENOG41033QH
			note	TransMembrane:4 (i34-54o66-87i99-119o125-142i)
			db_xref	InterPro:IPR039632
			product	hypothetical protein
			transcript_id	gnl|ncbi|EuglossaDilemma_000158-T1_mrna
			protein_id	gnl|ncbi|EuglossaDilemma_000158-T1
34635	39556	gene
			locus_tag	EuglossaDilemma_000159
34635	34692	mRNA
34854	35117
35215	35517
35624	35766
35843	35968
36041	36116
36203	36420
36508	36679
39249	39556
			product	hypothetical protein
			transcript_id	gnl|ncbi|EuglossaDilemma_000159-T1_mrna
			protein_id	gnl|ncbi|EuglossaDilemma_000159-T1
34635	34692	CDS
34854	35117
35215	35517
35624	35766
35843	35968
36041	36116
36203	36420
36508	36679
39249	39556
			codon_start	1
			note	BUSCO:EOG091B07L3
			note	EggNog:ENOG41034MA
			note	COG:O,T
			db_xref	PFAM:PF13606
			db_xref	PFAM:PF12796
			db_xref	PFAM:PF00023
			db_xref	PFAM:PF13857
			db_xref	PFAM:PF13637
			db_xref	InterPro:IPR020683
			db_xref	InterPro:IPR036770
			db_xref	InterPro:IPR002110
			go_function	protein binding|0005515||IEA
			product	hypothetical protein
			transcript_id	gnl|ncbi|EuglossaDilemma_000159-T1_mrna
			protein_id	gnl|ncbi|EuglossaDilemma_000159-T1
43792	44866	gene
			locus_tag	EuglossaDilemma_000160
43792	43949	mRNA
44040	44160
44242	44378
44629	44866
			product	hypothetical protein
			transcript_id	gnl|ncbi|EuglossaDilemma_000160-T1_mrna
			protein_id	gnl|ncbi|EuglossaDilemma_000160-T1
43792	43949	CDS
44040	44160
44242	44378
44629	44866
			codon_start	1
			note	EggNog:ENOG41036M1
			note	COG:O
			db_xref	InterPro:IPR036509
			db_xref	InterPro:IPR002569
			db_xref	PFAM:PF01625
			go_function	peptide-methionine (S)-S-oxide reductase activity|0008113||IEA
			go_process	oxidation-reduction process|0055114||IEA
			product	hypothetical protein
			transcript_id	gnl|ncbi|EuglossaDilemma_000160-T1_mrna
			protein_id	gnl|ncbi|EuglossaDilemma_000160-T1
46298	49125	gene
			gene	TAF5L
			locus_tag	EuglossaDilemma_000161
46298	46375	mRNA
46530	46677
46845	47023
47100	47284
47437	47590
47802	47846
47926	48073
48263	48636
48823	49125
			product	TAF5-like RNA polymerase II, p300 CBP-associated factor (PCAF)-associated factor
			transcript_id	gnl|ncbi|EuglossaDilemma_000161-T1_mrna
			protein_id	gnl|ncbi|EuglossaDilemma_000161-T1
46298	46375	CDS
46530	46677
46845	47023
47100	47284
47437	47590
47802	47846
47926	48073
48263	48636
48823	49125
			codon_start	1
			note	COG:K
			note	EggNog:ENOG410V4BD
			note	SECRETED:SignalP(1-18)
			note	TransMembrane:1 (n6-13c18/19o336-361i)
			product	TAF5-like RNA polymerase II, p300 CBP-associated factor (PCAF)-associated factor
			transcript_id	gnl|ncbi|EuglossaDilemma_000161-T1_mrna
			protein_id	gnl|ncbi|EuglossaDilemma_000161-T1
50079	52708	gene
			locus_tag	EuglossaDilemma_000162
50079	50147	mRNA
50250	50407
50510	50849
50951	51183
51294	51476
51591	51743
51820	51967
52049	52217
52310	52493
52576	52708
			product	hypothetical protein
			transcript_id	gnl|ncbi|EuglossaDilemma_000162-T1_mrna
			protein_id	gnl|ncbi|EuglossaDilemma_000162-T1
50079	50147	CDS
50250	50407
50510	50849
50951	51183
51294	51476
51591	51743
51820	51967
52049	52217
52310	52493
52576	52708
			codon_start	1
			note	COG:K
			note	EggNog:ENOG41033SV
			db_xref	InterPro:IPR037264
			db_xref	InterPro:IPR007582
			db_xref	InterPro:IPR020472
			db_xref	InterPro:IPR017986
			db_xref	PFAM:PF04494
			db_xref	InterPro:IPR015943
			db_xref	PFAM:PF00400
			db_xref	InterPro:IPR019775
			db_xref	InterPro:IPR001680
			db_xref	InterPro:IPR036322
			go_function	protein binding|0005515||IEA
			product	hypothetical protein
			transcript_id	gnl|ncbi|EuglossaDilemma_000162-T1_mrna
			protein_id	gnl|ncbi|EuglossaDilemma_000162-T1
57705	52863	gene
			locus_tag	EuglossaDilemma_000163
57705	57136	mRNA
56466	56277
56171	55807
54957	54761
54669	54642
54560	54420
54249	54020
53911	53800
53705	53640
53519	53413
53338	53111
52989	52863
			product	hypothetical protein
			transcript_id	gnl|ncbi|EuglossaDilemma_000163-T1_mrna
			protein_id	gnl|ncbi|EuglossaDilemma_000163-T1
57705	57136	CDS
56466	56277
56171	55807
54957	54761
54669	54642
54560	54420
54249	54020
53911	53800
53705	53640
53519	53413
53338	53111
52989	52863
			codon_start	1
			note	COG:S
			note	EggNog:ENOG41039ER
			note	TransMembrane:1 (o760-777i)
			db_xref	PFAM:PF05781
			db_xref	InterPro:IPR008677
			product	hypothetical protein
			transcript_id	gnl|ncbi|EuglossaDilemma_000163-T1_mrna
			protein_id	gnl|ncbi|EuglossaDilemma_000163-T1
59962	64346	gene
			locus_tag	EuglossaDilemma_000164
59962	60054	mRNA
61197	61365
61955	62155
63099	63343
63425	63720
63992	64346
			product	hypothetical protein
			transcript_id	gnl|ncbi|EuglossaDilemma_000164-T1_mrna
			protein_id	gnl|ncbi|EuglossaDilemma_000164-T1
59962	60054	CDS
61197	61365
61955	62155
63099	63343
63425	63720
63992	64346
			codon_start	1
			note	MEROPS:MER0000211
			note	TransMembrane:2 (o38-59i66-83o)
			note	EggNog:ENOG4103A7S
			note	COG:O
			db_xref	PFAM:PF00089
			db_xref	InterPro:IPR018114
			db_xref	InterPro:IPR033116
			db_xref	InterPro:IPR043504
			db_xref	InterPro:IPR009003
			db_xref	InterPro:IPR022700
			db_xref	InterPro:IPR038565
			db_xref	InterPro:IPR001314
			db_xref	InterPro:IPR001254
			go_process	proteolysis|0006508||IEA
			go_function	serine-type endopeptidase activity|0004252||IEA
			product	hypothetical protein
			transcript_id	gnl|ncbi|EuglossaDilemma_000164-T1_mrna
			protein_id	gnl|ncbi|EuglossaDilemma_000164-T1
66360	65749	gene
			locus_tag	EuglossaDilemma_000165
66360	65749	mRNA
			product	hypothetical protein
			transcript_id	gnl|ncbi|EuglossaDilemma_000165-T1_mrna
			protein_id	gnl|ncbi|EuglossaDilemma_000165-T1
66360	65749	CDS
			codon_start	1
			note	EggNog:ENOG41037TA
			note	COG:D
			product	hypothetical protein
			transcript_id	gnl|ncbi|EuglossaDilemma_000165-T1_mrna
			protein_id	gnl|ncbi|EuglossaDilemma_000165-T1
72064	66560	gene
			locus_tag	EuglossaDilemma_000166
72064	72034	mRNA
71858	71818
71604	71451
71356	71309
70819	70704
70384	66560
			product	hypothetical protein
			transcript_id	gnl|ncbi|EuglossaDilemma_000166-T1_mrna
			protein_id	gnl|ncbi|EuglossaDilemma_000166-T1
72064	72034	CDS
71858	71818
71604	71451
71356	71309
70819	70704
70384	66560
			codon_start	1
			note	EggNog:ENOG41037TA
			note	BUSCO:EOG091B01F6
			note	SECRETED:SignalP(1-23)
			note	COG:D
			db_xref	InterPro:IPR036508
			db_xref	PFAM:PF01607
			db_xref	InterPro:IPR002557
			go_function	chitin binding|0008061||IEA
			go_component	extracellular region|0005576||IEA
			product	hypothetical protein
			transcript_id	gnl|ncbi|EuglossaDilemma_000166-T1_mrna
			protein_id	gnl|ncbi|EuglossaDilemma_000166-T1
90025	84605	gene
			locus_tag	EuglossaDilemma_000167
90025	89756	mRNA
89603	89502
89377	89153
89078	88457
88284	88189
87715	87606
85521	85156
84619	84605
			product	hypothetical protein
			transcript_id	gnl|ncbi|EuglossaDilemma_000167-T1_mrna
			protein_id	gnl|ncbi|EuglossaDilemma_000167-T1
90025	89756	CDS
89603	89502
89377	89153
89078	88457
88284	88189
87715	87606
85521	85156
84619	84605
			codon_start	1
			note	COG:S
			note	EggNog:ENOG410368R
			note	BUSCO:EOG091B0AXC
			db_xref	InterPro:IPR019131
			db_xref	PFAM:PF09727
			product	hypothetical protein
			transcript_id	gnl|ncbi|EuglossaDilemma_000167-T1_mrna
			protein_id	gnl|ncbi|EuglossaDilemma_000167-T1
92237	97477	gene
			gene	CHS-2_1
			locus_tag	EuglossaDilemma_000168
92237	92331	mRNA
92418	92662
92881	93177
93244	93462
93561	93866
94019	94431
94503	94758
94837	95052
95573	95820
95915	96107
96204	96358
96458	96757
96834	97039
97147	97477
			product	Chitin synthase 2
			transcript_id	gnl|ncbi|EuglossaDilemma_000168-T1_mrna
			protein_id	gnl|ncbi|EuglossaDilemma_000168-T1
92237	92331	CDS
92418	92662
92881	93177
93244	93462
93561	93866
94019	94431
94503	94758
94837	95052
95573	95820
95915	96107
96204	96358
96458	96757
96834	97039
97147	97477
			codon_start	1
			note	TransMembrane:15 (i72-97o131-156i168-190o196-215i227-249o261-279i305-326o369-388i400-422o455-476i821-844o856-876i883-907o913-933i945-964o)
			note	COG:M
			note	EggNog:ENOG410VB7W
			db_xref	InterPro:IPR029044
			db_xref	InterPro:IPR004835
			go_function	chitin synthase activity|0004100||IEA
			go_function	transferase activity, transferring hexosyl groups|0016758||IEA
			product	Chitin synthase 2
			transcript_id	gnl|ncbi|EuglossaDilemma_000168-T1_mrna
			protein_id	gnl|ncbi|EuglossaDilemma_000168-T1
99294	100035	gene
			locus_tag	EuglossaDilemma_000169
99294	99339	mRNA
99436	99823
99912	100035
			product	hypothetical protein
			transcript_id	gnl|ncbi|EuglossaDilemma_000169-T1_mrna
			protein_id	gnl|ncbi|EuglossaDilemma_000169-T1
99294	99339	CDS
99436	99823
99912	100035
			codon_start	1
			note	COG:K
			note	EggNog:ENOG41031Z7
			product	hypothetical protein
			transcript_id	gnl|ncbi|EuglossaDilemma_000169-T1_mrna
			protein_id	gnl|ncbi|EuglossaDilemma_000169-T1
103782	106792	gene
			locus_tag	EuglossaDilemma_000170
103782	104063	mRNA
104882	104993
105771	105893
105968	106122
106207	106296
106380	106571
106646	106792
			product	hypothetical protein
			transcript_id	gnl|ncbi|EuglossaDilemma_000170-T1_mrna
			protein_id	gnl|ncbi|EuglossaDilemma_000170-T1
103782	104063	CDS
104882	104993
105771	105893
105968	106122
106207	106296
106380	106571
106646	106792
			codon_start	1
			note	BUSCO:EOG091B0DHL
			note	EggNog:ENOG41035FS
			note	COG:E
			db_xref	InterPro:IPR030374
			db_xref	InterPro:IPR015576
			db_xref	InterPro:IPR030373
			db_xref	InterPro:IPR029063
			db_xref	InterPro:IPR035246
			db_xref	PFAM:PF17284
			db_xref	InterPro:IPR037163
			db_xref	PFAM:PF01564
			go_process	spermine biosynthetic process|0006597||IEA
			go_function	spermine synthase activity|0016768||IEA
			product	hypothetical protein
			transcript_id	gnl|ncbi|EuglossaDilemma_000170-T1_mrna
			protein_id	gnl|ncbi|EuglossaDilemma_000170-T1
108954	107945	gene
			locus_tag	EuglossaDilemma_000171
108954	108856	mRNA
108700	107945
			product	hypothetical protein
			transcript_id	gnl|ncbi|EuglossaDilemma_000171-T1_mrna
			protein_id	gnl|ncbi|EuglossaDilemma_000171-T1
108954	108856	CDS
108700	107945
			codon_start	1
			note	BUSCO:EOG091B0FK8
			note	EggNog:ENOG410VMFN
			product	hypothetical protein
			transcript_id	gnl|ncbi|EuglossaDilemma_000171-T1_mrna
			protein_id	gnl|ncbi|EuglossaDilemma_000171-T1
117996	115447	gene
			locus_tag	EuglossaDilemma_000172
117996	117850	mRNA
117752	117452
117365	117179
117106	116839
116758	116384
116288	115986
115793	115626
115536	115447
			product	hypothetical protein
			transcript_id	gnl|ncbi|EuglossaDilemma_000172-T1_mrna
			protein_id	gnl|ncbi|EuglossaDilemma_000172-T1
117996	117850	CDS
117752	117452
117365	117179
117106	116839
116758	116384
116288	115986
115793	115626
115536	115447
			codon_start	1
			note	EggNog:ENOG410368M
			note	COG:T
			note	BUSCO:EOG091B05KK
			note	TransMembrane:12 (i45-63o75-96i117-144o232-251i263-283o303-327i339-364o384-410i440-465o471-495i516-537o549-574i)
			db_xref	InterPro:IPR000175
			db_xref	InterPro:IPR037272
			db_xref	PFAM:PF00209
			go_component	integral component of membrane|0016021||IEA
			product	hypothetical protein
			transcript_id	gnl|ncbi|EuglossaDilemma_000172-T1_mrna
			protein_id	gnl|ncbi|EuglossaDilemma_000172-T1
121590	122166	gene
			gene	EIF3K
			locus_tag	EuglossaDilemma_000173
121590	121642	mRNA
121836	122055
122155	122166
			product	Eukaryotic translation initiation factor 3 subunit K
			transcript_id	gnl|ncbi|EuglossaDilemma_000173-T1_mrna
			protein_id	gnl|ncbi|EuglossaDilemma_000173-T1
121590	121642	CDS
121836	122055
122155	122166
			codon_start	1
			note	EggNog:ENOG410V5I2
			note	COG:J
			db_xref	InterPro:IPR009374
			db_xref	InterPro:IPR016024
			db_xref	InterPro:IPR016020
			go_function	ribosome binding|0043022||IEA
			go_function	translation initiation factor activity|0003743||IEA
			go_process	regulation of translational initiation|0006446||IEA
			go_component	cytoplasm|0005737||IEA
			go_component	eukaryotic translation initiation factor 3 complex|0005852||IEA
			product	Eukaryotic translation initiation factor 3 subunit K
			transcript_id	gnl|ncbi|EuglossaDilemma_000173-T1_mrna
			protein_id	gnl|ncbi|EuglossaDilemma_000173-T1
125457	123793	gene
			locus_tag	EuglossaDilemma_000174
125457	125345	mRNA
125077	124796
124463	124305
124066	123793
			product	hypothetical protein
			transcript_id	gnl|ncbi|EuglossaDilemma_000174-T1_mrna
			protein_id	gnl|ncbi|EuglossaDilemma_000174-T1
125457	125345	CDS
125077	124796
124463	124305
124066	123793
			codon_start	1
			note	TransMembrane:4 (i7-27o39-57i148-169o184-207i)
			note	COG:S
			note	BUSCO:EOG091B0FJV
			note	EggNog:ENOG41035N0
			db_xref	PFAM:PF01529
			db_xref	InterPro:IPR001594
			go_function	palmitoyltransferase activity|0016409||IEA
			product	hypothetical protein
			transcript_id	gnl|ncbi|EuglossaDilemma_000174-T1_mrna
			protein_id	gnl|ncbi|EuglossaDilemma_000174-T1
128887	126547	gene
			locus_tag	EuglossaDilemma_000175
128887	128505	mRNA
128451	128284
128083	127965
127767	127599
127520	127356
126916	126812
126729	126547
			product	hypothetical protein
			transcript_id	gnl|ncbi|EuglossaDilemma_000175-T1_mrna
			protein_id	gnl|ncbi|EuglossaDilemma_000175-T1
128606	128505	CDS
128451	128284
128083	127965
127767	127599
127520	127356
126916	126812
126729	126547
			codon_start	1
			note	EggNog:ENOG41035IC
			note	BUSCO:EOG091B0DAU
			note	COG:S
			db_xref	InterPro:IPR011989
			db_xref	InterPro:IPR016024
			db_xref	PFAM:PF08569
			db_xref	InterPro:IPR013878
			product	hypothetical protein
			transcript_id	gnl|ncbi|EuglossaDilemma_000175-T1_mrna
			protein_id	gnl|ncbi|EuglossaDilemma_000175-T1
131057	134020	gene
			locus_tag	EuglossaDilemma_000176
131057	131105	mRNA
131742	131860
132000	132066
132249	132346
132440	132603
132792	132954
133024	133385
133476	133558
133637	133720
133788	134020
			product	hypothetical protein
			transcript_id	gnl|ncbi|EuglossaDilemma_000176-T1_mrna
			protein_id	gnl|ncbi|EuglossaDilemma_000176-T1
131057	131105	CDS
131742	131860
132000	132066
132249	132346
132440	132603
132792	132954
133024	133385
133476	133558
133637	133720
133788	134020
			codon_start	1
			note	COG:K
			note	EggNog:ENOG41032F2
			note	BUSCO:EOG091B0BI9
			db_xref	InterPro:IPR038168
			db_xref	InterPro:IPR015648
			db_xref	InterPro:IPR036390
			db_xref	InterPro:IPR037241
			db_xref	InterPro:IPR028314
			db_xref	InterPro:IPR014889
			db_xref	PFAM:PF08781
			db_xref	InterPro:IPR036388
			db_xref	InterPro:IPR003316
			db_xref	PFAM:PF02319
			go_process	regulation of cell cycle|0051726||IEA
			go_process	regulation of transcription, DNA-templated|0006355||IEA
			go_component	transcription regulator complex|0005667||IEA
			go_function	DNA-binding transcription factor activity|0003700||IEA
			go_function	DNA-binding transcription factor activity, RNA polymerase II-specific|0000981||IEA
			product	hypothetical protein
			transcript_id	gnl|ncbi|EuglossaDilemma_000176-T1_mrna
			protein_id	gnl|ncbi|EuglossaDilemma_000176-T1
152865	142378	gene
			locus_tag	EuglossaDilemma_000177
152865	152408	mRNA
151906	151750
151217	151065
150972	150685
150591	150418
150276	150104
150010	149887
149682	142466
142384	142378
			product	hypothetical protein
			transcript_id	gnl|ncbi|EuglossaDilemma_000177-T1_mrna
			protein_id	gnl|ncbi|EuglossaDilemma_000177-T1
152865	152408	CDS
151906	151750
151217	151065
150972	150685
150591	150418
150276	150104
150010	149887
149682	142466
142384	142378
			codon_start	1
			note	COG:S
			note	BUSCO:EOG091B00BS
			note	EggNog:ENOG410350K
			db_xref	InterPro:IPR019786
			db_xref	PFAM:PF13831
			db_xref	InterPro:IPR034732
			db_xref	PFAM:PF00628
			db_xref	InterPro:IPR013083
			db_xref	PFAM:PF13832
			db_xref	InterPro:IPR011011
			db_xref	PFAM:PF10513
			db_xref	PFAM:PF13771
			db_xref	InterPro:IPR019542
			db_xref	InterPro:IPR001965
			db_xref	InterPro:IPR019787
			product	hypothetical protein
			transcript_id	gnl|ncbi|EuglossaDilemma_000177-T1_mrna
			protein_id	gnl|ncbi|EuglossaDilemma_000177-T1
156185	156984	gene
			gene	NXT1
			locus_tag	EuglossaDilemma_000178
156185	156193	mRNA
156263	156349
156472	156616
156809	156984
			product	NTF2- export protein 1
			transcript_id	gnl|ncbi|EuglossaDilemma_000178-T1_mrna
			protein_id	gnl|ncbi|EuglossaDilemma_000178-T1
156185	156193	CDS
156263	156349
156472	156616
156809	156984
			codon_start	1
			note	COG:A
			note	EggNog:ENOG41037QP
			db_xref	PFAM:PF02136
			db_xref	InterPro:IPR032710
			db_xref	InterPro:IPR018222
			db_xref	InterPro:IPR002075
			product	NTF2- export protein 1
			transcript_id	gnl|ncbi|EuglossaDilemma_000178-T1_mrna
			protein_id	gnl|ncbi|EuglossaDilemma_000178-T1
167723	159881	gene
			locus_tag	EuglossaDilemma_000179
167723	167638	mRNA
166567	166419
166320	166022
165938	165797
165681	165551
165462	165200
164485	164314
164228	163973
163856	163734
163436	163301
163053	162926
162511	162300
162219	161150
161014	160502
160391	159881
			product	hypothetical protein
			transcript_id	gnl|ncbi|EuglossaDilemma_000179-T1_mrna
			protein_id	gnl|ncbi|EuglossaDilemma_000179-T1
167723	167638	CDS
166567	166419
166320	166022
165938	165797
165681	165551
165462	165200
164485	164314
164228	163973
163856	163734
163436	163301
163053	162926
162511	162300
162219	161150
161014	160502
160391	159881
			codon_start	1
			note	EggNog:ENOG41032A6
			note	COG:T
			db_xref	InterPro:IPR011009
			db_xref	InterPro:IPR000980
			db_xref	InterPro:IPR033221
			db_xref	InterPro:IPR008266
			db_xref	PFAM:PF08919
			db_xref	PFAM:PF07653
			db_xref	InterPro:IPR017441
			db_xref	PFAM:PF00018
			db_xref	InterPro:IPR015015
			db_xref	PFAM:PF00017
			db_xref	InterPro:IPR036860
			db_xref	PFAM:PF07714
			db_xref	InterPro:IPR035837
			db_xref	InterPro:IPR001452
			db_xref	InterPro:IPR020635
			db_xref	PFAM:PF00069
			db_xref	InterPro:IPR000719
			db_xref	PFAM:PF14604
			db_xref	InterPro:IPR001245
			db_xref	InterPro:IPR036028
			go_process	protein phosphorylation|0006468||IEA
			go_function	protein binding|0005515||IEA
			go_function	protein kinase activity|0004672||IEA
			go_function	non-membrane spanning protein tyrosine kinase activity|0004715||IEA
			go_function	protein tyrosine kinase activity|0004713||IEA
			go_function	ATP binding|0005524||IEA
			product	hypothetical protein
			transcript_id	gnl|ncbi|EuglossaDilemma_000179-T1_mrna
			protein_id	gnl|ncbi|EuglossaDilemma_000179-T1
168807	170311	gene
			gene	RAB2A
			locus_tag	EuglossaDilemma_000180
168807	168852	mRNA
169522	169661
169773	170129
170207	170311
			product	Ras- protein Rab-2A
			transcript_id	gnl|ncbi|EuglossaDilemma_000180-T1_mrna
			protein_id	gnl|ncbi|EuglossaDilemma_000180-T1
168807	168852	CDS
169522	169661
169773	170129
170207	170311
			codon_start	1
			note	COG:U
			note	EggNog:ENOG410V7WI
			db_xref	PFAM:PF00071
			db_xref	InterPro:IPR005225
			db_xref	PFAM:PF00025
			db_xref	InterPro:IPR027417
			db_xref	InterPro:IPR001806
			db_xref	PFAM:PF08477
			go_function	GTP binding|0005525||IEA
			go_function	GTPase activity|0003924||IEA
			product	Ras- protein Rab-2A
			transcript_id	gnl|ncbi|EuglossaDilemma_000180-T1_mrna
			protein_id	gnl|ncbi|EuglossaDilemma_000180-T1
177872	182685	gene
			gene	HIP1
			locus_tag	EuglossaDilemma_000181
177872	177916	mRNA
178046	178109
178223	178580
178664	178725
179426	179700
179777	179973
180053	180191
180270	180357
180437	180525
180606	180809
180889	181069
181144	181431
181499	181740
181818	181970
182050	182150
182223	182452
182525	182685
			product	histidine permease
			transcript_id	gnl|ncbi|EuglossaDilemma_000181-T1_mrna
			protein_id	gnl|ncbi|EuglossaDilemma_000181-T1
177872	177916	CDS
178046	178109
178223	178580
178664	178725
179426	179700
179777	179973
180053	180191
180270	180357
180437	180525
180606	180809
180889	181069
181144	181431
181499	181740
181818	181970
182050	182150
182223	182452
182525	182685
			codon_start	1
			note	COG:Z
			note	BUSCO:EOG091B02ZP
			note	EggNog:ENOG41035JU
			db_xref	InterPro:IPR011417
			db_xref	InterPro:IPR035964
			db_xref	InterPro:IPR030224
			db_xref	PFAM:PF07651
			db_xref	InterPro:IPR008942
			db_xref	InterPro:IPR002558
			db_xref	PFAM:PF01608
			db_xref	InterPro:IPR013809
			go_function	actin binding|0003779||IEA
			go_function	clathrin binding|0030276||IEA
			go_function	phospholipid binding|0005543||IEA
			go_process	endocytosis|0006897||IEA
			product	histidine permease
			transcript_id	gnl|ncbi|EuglossaDilemma_000181-T1_mrna
			protein_id	gnl|ncbi|EuglossaDilemma_000181-T1
194408	198119	gene
			locus_tag	EuglossaDilemma_000182
194408	194469	mRNA
194758	195483
197711	198119
			product	hypothetical protein
			transcript_id	gnl|ncbi|EuglossaDilemma_000182-T1_mrna
			protein_id	gnl|ncbi|EuglossaDilemma_000182-T1
194408	194469	CDS
194758	195483
197711	198119
			codon_start	1
			note	COG:C
			note	EggNog:ENOG41034PG
			note	TransMembrane:2 (o175-195i216-236o)
			db_xref	InterPro:IPR020843
			db_xref	PFAM:PF13602
			db_xref	InterPro:IPR011032
			db_xref	InterPro:IPR036291
			go_function	oxidoreductase activity|0016491||IEA
			product	hypothetical protein
			transcript_id	gnl|ncbi|EuglossaDilemma_000182-T1_mrna
			protein_id	gnl|ncbi|EuglossaDilemma_000182-T1
206118	201910	gene
			locus_tag	EuglossaDilemma_000183
206118	206029	mRNA
205929	205752
205676	205558
205468	204032
203969	203820
203751	203131
203050	202868
202787	202185
202104	201910
			product	hypothetical protein
			transcript_id	gnl|ncbi|EuglossaDilemma_000183-T1_mrna
			protein_id	gnl|ncbi|EuglossaDilemma_000183-T1
206118	206029	CDS
205929	205752
205676	205558
205468	204032
203969	203820
203751	203131
203050	202868
202787	202185
202104	201910
			codon_start	1
			note	BUSCO:EOG091B02OB
			note	COG:T
			note	EggNog:ENOG41036TT
			db_xref	PFAM:PF00621
			db_xref	InterPro:IPR000219
			db_xref	InterPro:IPR035899
			db_xref	PFAM:PF00018
			db_xref	PFAM:PF14604
			db_xref	InterPro:IPR001331
			db_xref	InterPro:IPR036028
			db_xref	InterPro:IPR004148
			db_xref	InterPro:IPR027267
			db_xref	PFAM:PF07653
			db_xref	PFAM:PF03114
			db_xref	InterPro:IPR001452
			go_component	cytoplasm|0005737||IEA
			go_function	protein binding|0005515||IEA
			go_function	guanyl-nucleotide exchange factor activity|0005085||IEA
			go_process	intracellular signal transduction|0035556||IEA
			product	hypothetical protein
			transcript_id	gnl|ncbi|EuglossaDilemma_000183-T1_mrna
			protein_id	gnl|ncbi|EuglossaDilemma_000183-T1
206818	208339	gene
			locus_tag	EuglossaDilemma_000184
206818	207834	mRNA
207911	208339
			product	hypothetical protein
			transcript_id	gnl|ncbi|EuglossaDilemma_000184-T1_mrna
			protein_id	gnl|ncbi|EuglossaDilemma_000184-T1
206818	207834	CDS
207911	208339
			codon_start	1
			note	COG:S
			note	BUSCO:EOG091B09Q1
			note	EggNog:ENOG41032H1
			db_xref	InterPro:IPR030394
			db_xref	PFAM:PF01926
			db_xref	InterPro:IPR016496
			db_xref	PFAM:PF13167
			db_xref	InterPro:IPR027417
			db_xref	InterPro:IPR042108
			db_xref	InterPro:IPR006073
			db_xref	InterPro:IPR025121
			go_function	GTP binding|0005525||IEA
			product	hypothetical protein
			transcript_id	gnl|ncbi|EuglossaDilemma_000184-T1_mrna
			protein_id	gnl|ncbi|EuglossaDilemma_000184-T1
226170	222607	gene
			locus_tag	EuglossaDilemma_000185
226170	225960	mRNA
222776	222607
			product	hypothetical protein
			transcript_id	gnl|ncbi|EuglossaDilemma_000185-T1_mrna
			protein_id	gnl|ncbi|EuglossaDilemma_000185-T1
226170	225960	CDS
222776	222607
			codon_start	1
			product	hypothetical protein
			transcript_id	gnl|ncbi|EuglossaDilemma_000185-T1_mrna
			protein_id	gnl|ncbi|EuglossaDilemma_000185-T1
277107	278426	gene
			gene	PLXNA1
			locus_tag	EuglossaDilemma_000186
277107	278426	mRNA
			product	Plexin-A1
			transcript_id	gnl|ncbi|EuglossaDilemma_000186-T1_mrna
			protein_id	gnl|ncbi|EuglossaDilemma_000186-T1
277107	278426	CDS
			codon_start	1
			note	COG:T
			note	EggNog:ENOG410VADA
			db_xref	InterPro:IPR031148
			db_xref	PFAM:PF01403
			db_xref	InterPro:IPR031146
			db_xref	InterPro:IPR015943
			db_xref	InterPro:IPR001627
			db_xref	InterPro:IPR036352
			go_function	protein binding|0005515||IEA
			go_function	semaphorin receptor activity|0017154||IEA
			go_process	semaphorin-plexin signaling pathway|0071526||IEA
			product	Plexin-A1
			transcript_id	gnl|ncbi|EuglossaDilemma_000186-T1_mrna
			protein_id	gnl|ncbi|EuglossaDilemma_000186-T1
462236	462760	gene
			locus_tag	EuglossaDilemma_000187
462236	462458	mRNA
462675	462760
			product	hypothetical protein
			transcript_id	gnl|ncbi|EuglossaDilemma_000187-T1_mrna
			protein_id	gnl|ncbi|EuglossaDilemma_000187-T1
462236	462458	CDS
462675	462760
			codon_start	1
			product	hypothetical protein
			transcript_id	gnl|ncbi|EuglossaDilemma_000187-T1_mrna
			protein_id	gnl|ncbi|EuglossaDilemma_000187-T1
475175	474073	gene
			locus_tag	EuglossaDilemma_000188
475175	475090	mRNA
474202	474073
			product	hypothetical protein
			transcript_id	gnl|ncbi|EuglossaDilemma_000188-T1_mrna
			protein_id	gnl|ncbi|EuglossaDilemma_000188-T1
475175	475090	CDS
474202	474073
			codon_start	1
			product	hypothetical protein
			transcript_id	gnl|ncbi|EuglossaDilemma_000188-T1_mrna
			protein_id	gnl|ncbi|EuglossaDilemma_000188-T1
477126	482978	gene
			locus_tag	EuglossaDilemma_000189
477126	477212	mRNA
477679	478410
478487	478612
478804	479007
479098	479265
479459	481137
481206	481419
481511	481697
481778	482488
482573	482718
482805	482978
			product	hypothetical protein
			transcript_id	gnl|ncbi|EuglossaDilemma_000189-T1_mrna
			protein_id	gnl|ncbi|EuglossaDilemma_000189-T1
477126	477212	CDS
477679	478410
478487	478612
478804	479007
479098	479265
479459	481137
481206	481419
481511	481697
481778	482488
482573	482718
482805	482978
			codon_start	1
			note	TransMembrane:2 (o811-833i922-942o)
			note	COG:T
			note	EggNog:ENOG41032HR
			db_xref	InterPro:IPR014756
			db_xref	InterPro:IPR041362
			db_xref	InterPro:IPR031148
			db_xref	PFAM:PF17960
			db_xref	InterPro:IPR016201
			db_xref	PFAM:PF01833
			db_xref	InterPro:IPR002165
			db_xref	InterPro:IPR008936
			db_xref	PFAM:PF01437
			db_xref	InterPro:IPR041019
			db_xref	PFAM:PF18020
			db_xref	InterPro:IPR015943
			db_xref	InterPro:IPR013783
			db_xref	InterPro:IPR013548
			db_xref	InterPro:IPR036352
			db_xref	InterPro:IPR002909
			db_xref	PFAM:PF08337
			go_function	protein binding|0005515||IEA
			go_function	semaphorin receptor activity|0017154||IEA
			go_process	semaphorin-plexin signaling pathway|0071526||IEA
			go_process	signal transduction|0007165||IEA
			product	hypothetical protein
			transcript_id	gnl|ncbi|EuglossaDilemma_000189-T1_mrna
			protein_id	gnl|ncbi|EuglossaDilemma_000189-T1
490968	485749	gene
			locus_tag	EuglossaDilemma_000190
490968	490868	mRNA
490791	490545
490459	490386
490284	489843
489415	489170
489092	488790
488711	488147
488057	487575
487505	485749
			product	hypothetical protein
			transcript_id	gnl|ncbi|EuglossaDilemma_000190-T1_mrna
			protein_id	gnl|ncbi|EuglossaDilemma_000190-T1
490968	490868	CDS
490791	490545
490459	490386
490284	489843
489415	489170
489092	488790
488711	488147
488057	487575
487505	487108
			codon_start	1
			note	TransMembrane:11 (o44-64i334-359o371-399i406-425o445-467i479-504o552-574i768-784o790-810i862-883o895-915i)
			note	COG:T
			note	EggNog:ENOG41033AI
			db_xref	InterPro:IPR003392
			db_xref	InterPro:IPR000731
			db_xref	PFAM:PF12349
			db_xref	PFAM:PF02460
			go_component	integral component of membrane|0016021||IEA
			product	hypothetical protein
			transcript_id	gnl|ncbi|EuglossaDilemma_000190-T1_mrna
			protein_id	gnl|ncbi|EuglossaDilemma_000190-T1
494285	493137	gene
			locus_tag	EuglossaDilemma_000191
494285	494238	mRNA
493484	493137
			product	hypothetical protein
			transcript_id	gnl|ncbi|EuglossaDilemma_000191-T1_mrna
			protein_id	gnl|ncbi|EuglossaDilemma_000191-T1
494285	494238	CDS
493484	493137
			codon_start	1
			note	TransMembrane:2 (o77-97i109-130o)
			note	EggNog:ENOG410VUKQ
			note	COG:S
			db_xref	InterPro:IPR023352
			product	hypothetical protein
			transcript_id	gnl|ncbi|EuglossaDilemma_000191-T1_mrna
			protein_id	gnl|ncbi|EuglossaDilemma_000191-T1
504465	501373	gene
			locus_tag	EuglossaDilemma_000192
504465	504105	mRNA
503754	503694
503578	503355
503225	503016
502877	502601
502431	502118
501710	501373
			product	hypothetical protein
			transcript_id	gnl|ncbi|EuglossaDilemma_000192-T1_mrna
			protein_id	gnl|ncbi|EuglossaDilemma_000192-T1
504465	504105	CDS
503754	503694
503578	503355
503225	503016
502877	502601
502431	502118
501710	501373
			codon_start	1
			note	COG:M
			note	EggNog:ENOG41034E4
			note	CAZy:CE13
			db_xref	InterPro:IPR004963
			db_xref	PFAM:PF03283
			go_function	hydrolase activity|0016787||IEA
			product	hypothetical protein
			transcript_id	gnl|ncbi|EuglossaDilemma_000192-T1_mrna
			protein_id	gnl|ncbi|EuglossaDilemma_000192-T1
511923	513768	gene
			locus_tag	EuglossaDilemma_000193
511923	512278	mRNA
512909	513069
513620	513768
			product	hypothetical protein
			transcript_id	gnl|ncbi|EuglossaDilemma_000193-T1_mrna
			protein_id	gnl|ncbi|EuglossaDilemma_000193-T1
512256	512278	CDS
512909	513069
513620	513768
			codon_start	1
			product	hypothetical protein
			transcript_id	gnl|ncbi|EuglossaDilemma_000193-T1_mrna
			protein_id	gnl|ncbi|EuglossaDilemma_000193-T1
527750	530693	gene
			locus_tag	EuglossaDilemma_000194
527750	530693	mRNA
			product	hypothetical protein
			transcript_id	gnl|ncbi|EuglossaDilemma_000194-T1_mrna
			protein_id	gnl|ncbi|EuglossaDilemma_000194-T1
528089	528433	CDS
			codon_start	1
			product	hypothetical protein
			transcript_id	gnl|ncbi|EuglossaDilemma_000194-T1_mrna
			protein_id	gnl|ncbi|EuglossaDilemma_000194-T1
538239	538556	gene
			locus_tag	EuglossaDilemma_000195
538239	538556	mRNA
			product	hypothetical protein
			transcript_id	gnl|ncbi|EuglossaDilemma_000195-T1_mrna
			protein_id	gnl|ncbi|EuglossaDilemma_000195-T1
538239	538556	CDS
			codon_start	1
			product	hypothetical protein
			transcript_id	gnl|ncbi|EuglossaDilemma_000195-T1_mrna
			protein_id	gnl|ncbi|EuglossaDilemma_000195-T1
562251	545694	gene
			locus_tag	EuglossaDilemma_000196
562251	562044	mRNA
560933	560722
557859	557560
553680	553582
551821	551648
551460	551242
550930	550715
550484	550400
550314	550176
550040	549903
547122	546924
546858	546630
546554	546289
545930	545694
			product	hypothetical protein
			transcript_id	gnl|ncbi|EuglossaDilemma_000196-T1_mrna
			protein_id	gnl|ncbi|EuglossaDilemma_000196-T1
562251	562044	CDS
560933	560722
557859	557560
553680	553582
551821	551648
551460	551242
550930	550715
550484	550400
550314	550176
550040	549903
547122	546924
546858	546630
546554	546289
545930	545694
			codon_start	1
			note	EggNog:ENOG410ISR8
			note	COG:E,P,T
			note	TransMembrane:3 (o531-548i607-629o794-818i)
			db_xref	PFAM:PF10613
			db_xref	PFAM:PF00497
			db_xref	InterPro:IPR001508
			db_xref	PFAM:PF00060
			db_xref	InterPro:IPR001828
			db_xref	PFAM:PF13458
			db_xref	InterPro:IPR001320
			db_xref	InterPro:IPR028082
			db_xref	PFAM:PF01094
			db_xref	InterPro:IPR019594
			go_function	ion channel activity|0005216||IEA
			go_function	signaling receptor activity|0038023||IEA
			go_function	ionotropic glutamate receptor activity|0004970||IEA
			go_function	ligand-gated ion channel activity|0015276||IEA
			go_process	ion transport|0006811||IEA
			go_component	membrane|0016020||IEA
			product	hypothetical protein
			transcript_id	gnl|ncbi|EuglossaDilemma_000196-T1_mrna
			protein_id	gnl|ncbi|EuglossaDilemma_000196-T1
663729	660305	gene
			locus_tag	EuglossaDilemma_000197
663729	663638	mRNA
662968	662929
661602	661296
660624	660305
			product	hypothetical protein
			transcript_id	gnl|ncbi|EuglossaDilemma_000197-T1_mrna
			protein_id	gnl|ncbi|EuglossaDilemma_000197-T1
663729	663638	CDS
662968	662929
661602	661296
660624	660305
			codon_start	1
			product	hypothetical protein
			transcript_id	gnl|ncbi|EuglossaDilemma_000197-T1_mrna
			protein_id	gnl|ncbi|EuglossaDilemma_000197-T1
696696	698008	gene
			locus_tag	EuglossaDilemma_000198
696696	696867	mRNA
697878	698008
			product	hypothetical protein
			transcript_id	gnl|ncbi|EuglossaDilemma_000198-T1_mrna
			protein_id	gnl|ncbi|EuglossaDilemma_000198-T1
696696	696867	CDS
697878	698008
			codon_start	1
			note	EggNog:ENOG4103B3J
			note	COG:E,P,T
			product	hypothetical protein
			transcript_id	gnl|ncbi|EuglossaDilemma_000198-T1_mrna
			protein_id	gnl|ncbi|EuglossaDilemma_000198-T1
800605	814844	gene
			locus_tag	EuglossaDilemma_000199
800605	800645	mRNA
803107	803353
814611	814844
			product	hypothetical protein
			transcript_id	gnl|ncbi|EuglossaDilemma_000199-T1_mrna
			protein_id	gnl|ncbi|EuglossaDilemma_000199-T1
800605	800645	CDS
803107	803353
814611	814844
			codon_start	1
			note	EggNog:ENOG410VUA3
			note	COG:T
			db_xref	InterPro:IPR001828
			db_xref	InterPro:IPR028082
			product	hypothetical protein
			transcript_id	gnl|ncbi|EuglossaDilemma_000199-T1_mrna
			protein_id	gnl|ncbi|EuglossaDilemma_000199-T1
824058	832228	gene
			locus_tag	EuglossaDilemma_000200
824058	824087	mRNA
824174	824326
828662	828883
831920	832228
			product	hypothetical protein
			transcript_id	gnl|ncbi|EuglossaDilemma_000200-T1_mrna
			protein_id	gnl|ncbi|EuglossaDilemma_000200-T1
824058	824087	CDS
824174	824326
828662	828883
831920	832228
			codon_start	1
			note	EggNog:ENOG410339H
			note	COG:E,P,T
			db_xref	PFAM:PF10613
			db_xref	InterPro:IPR001828
			db_xref	InterPro:IPR001320
			db_xref	InterPro:IPR028082
			db_xref	InterPro:IPR019594
			go_function	ionotropic glutamate receptor activity|0004970||IEA
			go_function	ligand-gated ion channel activity|0015276||IEA
			go_component	membrane|0016020||IEA
			product	hypothetical protein
			transcript_id	gnl|ncbi|EuglossaDilemma_000200-T1_mrna
			protein_id	gnl|ncbi|EuglossaDilemma_000200-T1
840564	840911	gene
			locus_tag	EuglossaDilemma_000201
840564	840911	mRNA
			product	hypothetical protein
			transcript_id	gnl|ncbi|EuglossaDilemma_000201-T1_mrna
			protein_id	gnl|ncbi|EuglossaDilemma_000201-T1
840564	840911	CDS
			codon_start	1
			product	hypothetical protein
			transcript_id	gnl|ncbi|EuglossaDilemma_000201-T1_mrna
			protein_id	gnl|ncbi|EuglossaDilemma_000201-T1
852888	858829	gene
			locus_tag	EuglossaDilemma_000202
852888	852957	mRNA
853192	853353
853447	853628
854075	854232
854308	854449
854950	855252
855327	855545
855875	856081
856158	856242
856484	856760
856834	857032
857786	858011
858200	858315
858423	858572
858647	858829
			product	hypothetical protein
			transcript_id	gnl|ncbi|EuglossaDilemma_000202-T1_mrna
			protein_id	gnl|ncbi|EuglossaDilemma_000202-T1
852888	852957	CDS
853192	853353
853447	853628
854075	854232
854308	854449
854950	855252
855327	855545
855875	856081
856158	856242
856484	856760
856834	857032
857786	858011
858200	858315
858423	858572
858647	858829
			codon_start	1
			note	EggNog:ENOG4103HW3
			note	COG:T
			note	SECRETED:SignalP(1-16)
			note	TransMembrane:3 (n5-15c23/24o536-554i613-634o801-822i)
			db_xref	PFAM:PF10613
			db_xref	PFAM:PF00497
			db_xref	InterPro:IPR001508
			db_xref	PFAM:PF00060
			db_xref	InterPro:IPR001828
			db_xref	InterPro:IPR001320
			db_xref	InterPro:IPR028082
			db_xref	PFAM:PF01094
			db_xref	InterPro:IPR019594
			go_function	ion channel activity|0005216||IEA
			go_function	signaling receptor activity|0038023||IEA
			go_function	ionotropic glutamate receptor activity|0004970||IEA
			go_function	ligand-gated ion channel activity|0015276||IEA
			go_process	ion transport|0006811||IEA
			go_component	membrane|0016020||IEA
			product	hypothetical protein
			transcript_id	gnl|ncbi|EuglossaDilemma_000202-T1_mrna
			protein_id	gnl|ncbi|EuglossaDilemma_000202-T1
911871	912894	gene
			locus_tag	EuglossaDilemma_000203
911871	911881	mRNA
912468	912894
			product	hypothetical protein
			transcript_id	gnl|ncbi|EuglossaDilemma_000203-T1_mrna
			protein_id	gnl|ncbi|EuglossaDilemma_000203-T1
911871	911881	CDS
912468	912894
			codon_start	1
			product	hypothetical protein
			transcript_id	gnl|ncbi|EuglossaDilemma_000203-T1_mrna
			protein_id	gnl|ncbi|EuglossaDilemma_000203-T1
931248	944569	gene
			locus_tag	EuglossaDilemma_000204
931248	931733	mRNA
939578	939773
944500	944569
			product	hypothetical protein
			transcript_id	gnl|ncbi|EuglossaDilemma_000204-T1_mrna
			protein_id	gnl|ncbi|EuglossaDilemma_000204-T1
931523	931733	CDS
939578	939773
944500	944569
			codon_start	1
			product	hypothetical protein
			transcript_id	gnl|ncbi|EuglossaDilemma_000204-T1_mrna
			protein_id	gnl|ncbi|EuglossaDilemma_000204-T1
945386	955248	gene
			locus_tag	EuglossaDilemma_000205
945386	945441	mRNA
946204	946360
947288	947622
948394	948497
953397	953676
954159	955248
			product	hypothetical protein
			transcript_id	gnl|ncbi|EuglossaDilemma_000205-T1_mrna
			protein_id	gnl|ncbi|EuglossaDilemma_000205-T1
945386	945441	CDS
946204	946360
947288	947622
948394	948497
953397	953676
954159	955248
			codon_start	1
			note	EggNog:ENOG4103A9X
			note	TransMembrane:1 (i182-200o)
			note	COG:S
			note	CAZy:GT92
			db_xref	PFAM:PF01697
			db_xref	InterPro:IPR008166
			product	hypothetical protein
			transcript_id	gnl|ncbi|EuglossaDilemma_000205-T1_mrna
			protein_id	gnl|ncbi|EuglossaDilemma_000205-T1
964397	966952	gene
			locus_tag	EuglossaDilemma_000206
964397	965636	mRNA
966837	966952
			product	hypothetical protein
			transcript_id	gnl|ncbi|EuglossaDilemma_000206-T1_mrna
			protein_id	gnl|ncbi|EuglossaDilemma_000206-T1
964397	965636	CDS
966837	966952
			codon_start	1
			note	EggNog:ENOG41039D1
			product	hypothetical protein
			transcript_id	gnl|ncbi|EuglossaDilemma_000206-T1_mrna
			protein_id	gnl|ncbi|EuglossaDilemma_000206-T1
967866	969164	gene
			locus_tag	EuglossaDilemma_000207
967866	969164	mRNA
			product	hypothetical protein
			transcript_id	gnl|ncbi|EuglossaDilemma_000207-T1_mrna
			protein_id	gnl|ncbi|EuglossaDilemma_000207-T1
967866	969164	CDS
			codon_start	1
			note	EggNog:ENOG41039D1
			product	hypothetical protein
			transcript_id	gnl|ncbi|EuglossaDilemma_000207-T1_mrna
			protein_id	gnl|ncbi|EuglossaDilemma_000207-T1
984708	985895	gene
			locus_tag	EuglossaDilemma_000208
984708	985125	mRNA
985732	985895
			product	hypothetical protein
			transcript_id	gnl|ncbi|EuglossaDilemma_000208-T1_mrna
			protein_id	gnl|ncbi|EuglossaDilemma_000208-T1
984708	985125	CDS
985732	985895
			codon_start	1
			note	EggNog:ENOG4103H52
			note	COG:G
			note	TransMembrane:2 (i65-84o96-115i)
			product	hypothetical protein
			transcript_id	gnl|ncbi|EuglossaDilemma_000208-T1_mrna
			protein_id	gnl|ncbi|EuglossaDilemma_000208-T1
991617	992864	gene
			locus_tag	EuglossaDilemma_000209
991617	992864	mRNA
			product	hypothetical protein
			transcript_id	gnl|ncbi|EuglossaDilemma_000209-T1_mrna
			protein_id	gnl|ncbi|EuglossaDilemma_000209-T1
991617	992864	CDS
			codon_start	1
			note	EggNog:ENOG4103H52
			note	COG:G
			product	hypothetical protein
			transcript_id	gnl|ncbi|EuglossaDilemma_000209-T1_mrna
			protein_id	gnl|ncbi|EuglossaDilemma_000209-T1
992907	993251	gene
			locus_tag	EuglossaDilemma_000210
992907	993251	mRNA
			product	hypothetical protein
			transcript_id	gnl|ncbi|EuglossaDilemma_000210-T1_mrna
			protein_id	gnl|ncbi|EuglossaDilemma_000210-T1
992907	993251	CDS
			codon_start	1
			product	hypothetical protein
			transcript_id	gnl|ncbi|EuglossaDilemma_000210-T1_mrna
			protein_id	gnl|ncbi|EuglossaDilemma_000210-T1
1009221	1018564	gene
			locus_tag	EuglossaDilemma_000211
1009221	1010155	mRNA
1010832	1011007
1015627	1015812
1016151	1016298
1016499	1016775
1017098	1017341
1017539	1017676
1017768	1018055
1018182	1018564
			product	hypothetical protein
			transcript_id	gnl|ncbi|EuglossaDilemma_000211-T1_mrna
			protein_id	gnl|ncbi|EuglossaDilemma_000211-T1
1009974	1010155	CDS
1010832	1011007
1015627	1015812
1016151	1016298
1016499	1016775
1017098	1017341
1017539	1017676
1017768	1018055
1018182	1018564
			codon_start	1
			note	EggNog:ENOG4103H52
			note	TransMembrane:12 (i78-106o118-141i148-168o174-197i209-231o237-256i304-324o336-359i371-390o396-413i434-455o461-482i)
			note	COG:G
			db_xref	PFAM:PF07690
			db_xref	InterPro:IPR011701
			db_xref	InterPro:IPR036259
			go_process	transmembrane transport|0055085||IEA
			go_function	transmembrane transporter activity|0022857||IEA
			product	hypothetical protein
			transcript_id	gnl|ncbi|EuglossaDilemma_000211-T1_mrna
			protein_id	gnl|ncbi|EuglossaDilemma_000211-T1
1021742	1024795	gene
			locus_tag	EuglossaDilemma_000212
1021742	1021812	mRNA
1022284	1022379
1023416	1023537
1023617	1023843
1024104	1024242
1024325	1024482
1024724	1024795
			product	hypothetical protein
			transcript_id	gnl|ncbi|EuglossaDilemma_000212-T1_mrna
			protein_id	gnl|ncbi|EuglossaDilemma_000212-T1
1021742	1021812	CDS
1022284	1022379
1023416	1023537
1023617	1023843
1024104	1024242
1024325	1024482
1024724	1024795
			codon_start	1
			note	COG:S
			note	TransMembrane:6 (i38-59o85-103i124-145o151-175i187-212o232-257i)
			note	EggNog:ENOG410376S
			db_xref	PFAM:PF10277
			db_xref	InterPro:IPR019402
			product	hypothetical protein
			transcript_id	gnl|ncbi|EuglossaDilemma_000212-T1_mrna
			protein_id	gnl|ncbi|EuglossaDilemma_000212-T1
1033086	1036100	gene
			locus_tag	EuglossaDilemma_000213
1033086	1033366	mRNA
1034427	1034470
1035535	1036100
			product	hypothetical protein
			transcript_id	gnl|ncbi|EuglossaDilemma_000213-T1_mrna
			protein_id	gnl|ncbi|EuglossaDilemma_000213-T1
1033086	1033366	CDS
1034427	1034470
1035535	1036100
			codon_start	1
			product	hypothetical protein
			transcript_id	gnl|ncbi|EuglossaDilemma_000213-T1_mrna
			protein_id	gnl|ncbi|EuglossaDilemma_000213-T1
1043435	1043842	gene
			locus_tag	EuglossaDilemma_000214
1043435	1043842	mRNA
			product	hypothetical protein
			transcript_id	gnl|ncbi|EuglossaDilemma_000214-T1_mrna
			protein_id	gnl|ncbi|EuglossaDilemma_000214-T1
1043435	1043842	CDS
			codon_start	1
			product	hypothetical protein
			transcript_id	gnl|ncbi|EuglossaDilemma_000214-T1_mrna
			protein_id	gnl|ncbi|EuglossaDilemma_000214-T1
1065006	1065395	gene
			locus_tag	EuglossaDilemma_000215
1065006	1065395	mRNA
			product	hypothetical protein
			transcript_id	gnl|ncbi|EuglossaDilemma_000215-T1_mrna
			protein_id	gnl|ncbi|EuglossaDilemma_000215-T1
1065006	1065395	CDS
			codon_start	1
			product	hypothetical protein
			transcript_id	gnl|ncbi|EuglossaDilemma_000215-T1_mrna
			protein_id	gnl|ncbi|EuglossaDilemma_000215-T1
1067922	1065854	gene
			locus_tag	EuglossaDilemma_000216
1067922	1067883	mRNA
1067602	1067485
1066658	1065854
			product	hypothetical protein
			transcript_id	gnl|ncbi|EuglossaDilemma_000216-T1_mrna
			protein_id	gnl|ncbi|EuglossaDilemma_000216-T1
1067922	1067883	CDS
1067602	1067485
1066658	1065854
			codon_start	1
			note	BUSCO:EOG091B0H5X
			note	COG:S
			note	EggNog:ENOG41035QF
			db_xref	PFAM:PF02214
			db_xref	InterPro:IPR000210
			db_xref	InterPro:IPR003131
			db_xref	InterPro:IPR011333
			go_function	protein binding|0005515||IEA
			go_process	protein homooligomerization|0051260||IEA
			product	hypothetical protein
			transcript_id	gnl|ncbi|EuglossaDilemma_000216-T1_mrna
			protein_id	gnl|ncbi|EuglossaDilemma_000216-T1
1068419	1071647	gene
			locus_tag	EuglossaDilemma_000217
1068419	1068561	mRNA
1069109	1069394
1069501	1071647
			product	hypothetical protein
			transcript_id	gnl|ncbi|EuglossaDilemma_000217-T1_mrna
			protein_id	gnl|ncbi|EuglossaDilemma_000217-T1
1068419	1068561	CDS
1069109	1069394
1069501	1070964
			codon_start	1
			note	BUSCO:EOG091B05FQ
			note	COG:P
			note	EggNog:ENOG41033R4
			note	TransMembrane:6 (i95-114o329-350i379-401o413-436i456-478o524-549i)
			db_xref	InterPro:IPR039031
			db_xref	InterPro:IPR013122
			go_function	cation channel activity|0005261||IEA
			product	hypothetical protein
			transcript_id	gnl|ncbi|EuglossaDilemma_000217-T1_mrna
			protein_id	gnl|ncbi|EuglossaDilemma_000217-T1
1077444	1075493	gene
			locus_tag	EuglossaDilemma_000218
1077444	1077371	mRNA
1077205	1077013
1076951	1076842
1076767	1076534
1076296	1076231
1076146	1075824
1075746	1075614
1075511	1075493
			product	hypothetical protein
			transcript_id	gnl|ncbi|EuglossaDilemma_000218-T1_mrna
			protein_id	gnl|ncbi|EuglossaDilemma_000218-T1
1077444	1077371	CDS
1077205	1077013
1076951	1076842
1076767	1076534
1076296	1076231
1076146	1075824
1075746	1075614
1075511	1075493
			codon_start	1
			note	EggNog:ENOG410347C
			note	COG:S
			note	MEROPS:MER0037853
			note	BUSCO:EOG091B0D9M
			db_xref	PFAM:PF12697
			db_xref	InterPro:IPR016812
			db_xref	InterPro:IPR029058
			db_xref	InterPro:IPR000073
			go_process	protein demethylation|0006482||IEA
			go_function	protein methylesterase activity|0051723||IEA
			product	hypothetical protein
			transcript_id	gnl|ncbi|EuglossaDilemma_000218-T1_mrna
			protein_id	gnl|ncbi|EuglossaDilemma_000218-T1
1084660	1089163	gene
			locus_tag	EuglossaDilemma_000219
1084660	1084684	mRNA
1086578	1086625
1087079	1087225
1087712	1089163
			product	hypothetical protein
			transcript_id	gnl|ncbi|EuglossaDilemma_000219-T1_mrna
			protein_id	gnl|ncbi|EuglossaDilemma_000219-T1
1084660	1084684	CDS
1086578	1086625
1087079	1087225
1087712	1087968
			codon_start	1
			note	TransMembrane:1 (n6-16c21/22o127-150i)
			note	BUSCO:EOG091B0LQ7
			note	SECRETED:SignalP(1-21)
			note	COG:S
			note	EggNog:ENOG41037NT
			db_xref	InterPro:IPR031424
			db_xref	PFAM:PF17064
			go_process	sleep|0030431||IEA
			go_process	regulation of synaptic transmission, cholinergic|0032222||IEA
			go_process	positive regulation of voltage-gated potassium channel activity|1903818||IEA
			product	hypothetical protein
			transcript_id	gnl|ncbi|EuglossaDilemma_000219-T1_mrna
			protein_id	gnl|ncbi|EuglossaDilemma_000219-T1
1094818	1094092	gene
			locus_tag	EuglossaDilemma_000220
1094818	1094744	mRNA
1094655	1094550
1094423	1094092
			product	hypothetical protein
			transcript_id	gnl|ncbi|EuglossaDilemma_000220-T1_mrna
			protein_id	gnl|ncbi|EuglossaDilemma_000220-T1
1094818	1094744	CDS
1094655	1094550
1094423	1094092
			codon_start	1
			note	EggNog:ENOG41035E7
			note	COG:E
			product	hypothetical protein
			transcript_id	gnl|ncbi|EuglossaDilemma_000220-T1_mrna
			protein_id	gnl|ncbi|EuglossaDilemma_000220-T1
1100258	1094879	gene
			locus_tag	EuglossaDilemma_000221
1100258	1099980	mRNA
1099103	1098846
1098575	1098432
1097929	1097863
1097708	1097546
1096745	1096675
1096597	1096578
1096500	1096402
1096117	1095897
1095748	1095639
1095063	1094879
			product	hypothetical protein
			transcript_id	gnl|ncbi|EuglossaDilemma_000221-T1_mrna
			protein_id	gnl|ncbi|EuglossaDilemma_000221-T1
1100258	1099980	CDS
1099103	1098846
1098575	1098432
1097929	1097863
1097708	1097546
1096745	1096675
1096597	1096578
1096500	1096402
1096117	1095897
1095748	1095639
1095063	1094879
			codon_start	1
			note	BUSCO:EOG091B05VL
			note	EggNog:ENOG41035E7
			note	COG:E
			db_xref	InterPro:IPR015424
			db_xref	InterPro:IPR010977
			db_xref	InterPro:IPR021115
			db_xref	PFAM:PF00282
			db_xref	InterPro:IPR015421
			db_xref	InterPro:IPR015422
			db_xref	InterPro:IPR002129
			go_function	catalytic activity|0003824||IEA
			go_function	pyridoxal phosphate binding|0030170||IEA
			go_function	carboxy-lyase activity|0016831||IEA
			go_process	carboxylic acid metabolic process|0019752||IEA
			go_process	cellular amino acid metabolic process|0006520||IEA
			product	hypothetical protein
			transcript_id	gnl|ncbi|EuglossaDilemma_000221-T1_mrna
			protein_id	gnl|ncbi|EuglossaDilemma_000221-T1
1113427	1115167	gene
			locus_tag	EuglossaDilemma_000222
1113427	1113466	mRNA
1113754	1115167
			product	hypothetical protein
			transcript_id	gnl|ncbi|EuglossaDilemma_000222-T1_mrna
			protein_id	gnl|ncbi|EuglossaDilemma_000222-T1
1113427	1113466	CDS
1113754	1114304
			codon_start	1
			product	hypothetical protein
			transcript_id	gnl|ncbi|EuglossaDilemma_000222-T1_mrna
			protein_id	gnl|ncbi|EuglossaDilemma_000222-T1
1131175	1130858	gene
			locus_tag	EuglossaDilemma_000223
1131175	1130858	mRNA
			product	hypothetical protein
			transcript_id	gnl|ncbi|EuglossaDilemma_000223-T1_mrna
			protein_id	gnl|ncbi|EuglossaDilemma_000223-T1
1131175	1130858	CDS
			codon_start	1
			product	hypothetical protein
			transcript_id	gnl|ncbi|EuglossaDilemma_000223-T1_mrna
			protein_id	gnl|ncbi|EuglossaDilemma_000223-T1
1131826	1132116	gene
			locus_tag	EuglossaDilemma_000224
1131826	1132116	mRNA
			product	hypothetical protein
			transcript_id	gnl|ncbi|EuglossaDilemma_000224-T1_mrna
			protein_id	gnl|ncbi|EuglossaDilemma_000224-T1
1131826	1132116	CDS
			codon_start	1
			product	hypothetical protein
			transcript_id	gnl|ncbi|EuglossaDilemma_000224-T1_mrna
			protein_id	gnl|ncbi|EuglossaDilemma_000224-T1
1171674	1169175	gene
			locus_tag	EuglossaDilemma_000225
1171674	1170735	mRNA
1169378	1169175
			product	hypothetical protein
			transcript_id	gnl|ncbi|EuglossaDilemma_000225-T1_mrna
			protein_id	gnl|ncbi|EuglossaDilemma_000225-T1
1170902	1170735	CDS
1169378	1169175
			codon_start	1
			product	hypothetical protein
			transcript_id	gnl|ncbi|EuglossaDilemma_000225-T1_mrna
			protein_id	gnl|ncbi|EuglossaDilemma_000225-T1
1214237	1230621	gene
			gene	HR3
			locus_tag	EuglossaDilemma_000226
1214237	1214396	mRNA
1215669	1215896
1222233	1222398
1223671	1223897
1227942	1228214
1228952	1229176
1230239	1230621
			product	receptor
			transcript_id	gnl|ncbi|EuglossaDilemma_000226-T1_mrna
			protein_id	gnl|ncbi|EuglossaDilemma_000226-T1
1214237	1214396	CDS
1215669	1215896
1222233	1222398
1223671	1223897
1227942	1228214
1228952	1229176
1230239	1230498
			codon_start	1
			note	COG:K
			note	EggNog:ENOG41033DV
			db_xref	InterPro:IPR001723
			db_xref	InterPro:IPR000536
			db_xref	InterPro:IPR001628
			db_xref	InterPro:IPR013088
			db_xref	InterPro:IPR035500
			db_xref	PFAM:PF00104
			db_xref	PFAM:PF00105
			go_function	DNA-binding transcription factor activity|0003700||IEA
			go_function	zinc ion binding|0008270||IEA
			go_function	sequence-specific DNA binding|0043565||IEA
			go_process	regulation of transcription, DNA-templated|0006355||IEA
			product	receptor
			transcript_id	gnl|ncbi|EuglossaDilemma_000226-T1_mrna
			protein_id	gnl|ncbi|EuglossaDilemma_000226-T1
1240343	1241353	gene
			gene	DCTN6
			locus_tag	EuglossaDilemma_000227
1240343	1240371	mRNA
1240586	1240756
1240833	1240960
1241023	1241165
1241252	1241353
			product	Dynactin subunit 6
			transcript_id	gnl|ncbi|EuglossaDilemma_000227-T1_mrna
			protein_id	gnl|ncbi|EuglossaDilemma_000227-T1
1240343	1240371	CDS
1240586	1240756
1240833	1240960
1241023	1241165
1241252	1241353
			codon_start	1
			note	BUSCO:EOG091B0KSP
			note	COG:U,Z
			note	EggNog:ENOG41037HK
			db_xref	InterPro:IPR027777
			db_xref	InterPro:IPR011004
			go_component	dynactin complex|0005869||IEA
			product	Dynactin subunit 6
			transcript_id	gnl|ncbi|EuglossaDilemma_000227-T1_mrna
			protein_id	gnl|ncbi|EuglossaDilemma_000227-T1
1259623	1271017	gene
			locus_tag	EuglossaDilemma_000228
1259623	1259899	mRNA
1261415	1261726
1270260	1271017
			product	hypothetical protein
			transcript_id	gnl|ncbi|EuglossaDilemma_000228-T1_mrna
			protein_id	gnl|ncbi|EuglossaDilemma_000228-T1
1259623	1259899	CDS
1261415	1261726
1270260	1271017
			codon_start	1
			note	COG:K
			note	EggNog:ENOG41037WJ
			db_xref	PFAM:PF00046
			db_xref	InterPro:IPR017970
			db_xref	InterPro:IPR031253
			db_xref	InterPro:IPR001356
			db_xref	InterPro:IPR020479
			db_xref	InterPro:IPR042982
			db_xref	InterPro:IPR009057
			go_function	DNA-binding transcription factor activity, RNA polymerase II-specific|0000981||IEA
			go_function	DNA binding|0003677||IEA
			go_process	regulation of nervous system development|0051960||IEA
			go_process	regulation of transcription, DNA-templated|0006355||IEA
			product	hypothetical protein
			transcript_id	gnl|ncbi|EuglossaDilemma_000228-T1_mrna
			protein_id	gnl|ncbi|EuglossaDilemma_000228-T1
1271442	1272937	gene
			locus_tag	EuglossaDilemma_000229
1271442	1271549	mRNA
1271667	1271948
1272617	1272937
			product	hypothetical protein
			transcript_id	gnl|ncbi|EuglossaDilemma_000229-T1_mrna
			protein_id	gnl|ncbi|EuglossaDilemma_000229-T1
1271442	1271549	CDS
1271667	1271948
1272617	1272937
			codon_start	1
			product	hypothetical protein
			transcript_id	gnl|ncbi|EuglossaDilemma_000229-T1_mrna
			protein_id	gnl|ncbi|EuglossaDilemma_000229-T1
1291311	1291000	gene
			locus_tag	EuglossaDilemma_000230
1291311	1291000	mRNA
			product	hypothetical protein
			transcript_id	gnl|ncbi|EuglossaDilemma_000230-T1_mrna
			protein_id	gnl|ncbi|EuglossaDilemma_000230-T1
1291311	1291000	CDS
			codon_start	1
			product	hypothetical protein
			transcript_id	gnl|ncbi|EuglossaDilemma_000230-T1_mrna
			protein_id	gnl|ncbi|EuglossaDilemma_000230-T1
1297412	1297833	gene
			locus_tag	EuglossaDilemma_000231
1297412	1297833	mRNA
			product	hypothetical protein
			transcript_id	gnl|ncbi|EuglossaDilemma_000231-T1_mrna
			protein_id	gnl|ncbi|EuglossaDilemma_000231-T1
1297510	1297809	CDS
			codon_start	1
			product	hypothetical protein
			transcript_id	gnl|ncbi|EuglossaDilemma_000231-T1_mrna
			protein_id	gnl|ncbi|EuglossaDilemma_000231-T1
1299522	1299205	gene
			locus_tag	EuglossaDilemma_000232
1299522	1299205	mRNA
			product	hypothetical protein
			transcript_id	gnl|ncbi|EuglossaDilemma_000232-T1_mrna
			protein_id	gnl|ncbi|EuglossaDilemma_000232-T1
1299522	1299205	CDS
			codon_start	1
			product	hypothetical protein
			transcript_id	gnl|ncbi|EuglossaDilemma_000232-T1_mrna
			protein_id	gnl|ncbi|EuglossaDilemma_000232-T1
1314925	1302049	gene
			locus_tag	EuglossaDilemma_000233
1314925	1314644	mRNA
1306942	1306655
1305494	1305301
1302372	1302049
			product	hypothetical protein
			transcript_id	gnl|ncbi|EuglossaDilemma_000233-T1_mrna
			protein_id	gnl|ncbi|EuglossaDilemma_000233-T1
1314848	1314644	CDS
1306942	1306655
1305494	1305301
1302372	1302049
			codon_start	1
			note	TransMembrane:2 (o14-41i234-257o)
			note	EggNog:ENOG41033E8
			db_xref	InterPro:IPR031578
			product	hypothetical protein
			transcript_id	gnl|ncbi|EuglossaDilemma_000233-T1_mrna
			protein_id	gnl|ncbi|EuglossaDilemma_000233-T1
1309535	1309813	gene
			locus_tag	EuglossaDilemma_000234
1309535	1309813	mRNA
			product	hypothetical protein
			transcript_id	gnl|ncbi|EuglossaDilemma_000234-T1_mrna
			protein_id	gnl|ncbi|EuglossaDilemma_000234-T1
1309535	1309813	CDS
			codon_start	1
			product	hypothetical protein
			transcript_id	gnl|ncbi|EuglossaDilemma_000234-T1_mrna
			protein_id	gnl|ncbi|EuglossaDilemma_000234-T1
1337835	1339928	gene
			locus_tag	EuglossaDilemma_000235
1337835	1339928	mRNA
			product	hypothetical protein
			transcript_id	gnl|ncbi|EuglossaDilemma_000235-T1_mrna
			protein_id	gnl|ncbi|EuglossaDilemma_000235-T1
1338579	1339919	CDS
			codon_start	1
			note	EggNog:ENOG41033RU
			note	TransMembrane:2 (o20-45i381-401o)
			db_xref	InterPro:IPR031578
			product	hypothetical protein
			transcript_id	gnl|ncbi|EuglossaDilemma_000235-T1_mrna
			protein_id	gnl|ncbi|EuglossaDilemma_000235-T1
1341666	1343215	gene
			locus_tag	EuglossaDilemma_000236
1341666	1341951	mRNA
1342135	1342393
1342706	1342873
1343170	1343215
			product	hypothetical protein
			transcript_id	gnl|ncbi|EuglossaDilemma_000236-T1_mrna
			protein_id	gnl|ncbi|EuglossaDilemma_000236-T1
1341666	1341951	CDS
1342135	1342393
1342706	1342873
1343170	1343215
			codon_start	1
			note	TransMembrane:2 (o31-56i192-214o)
			note	EggNog:ENOG41033SC
			db_xref	InterPro:IPR031578
			product	hypothetical protein
			transcript_id	gnl|ncbi|EuglossaDilemma_000236-T1_mrna
			protein_id	gnl|ncbi|EuglossaDilemma_000236-T1
1343790	1344110	gene
			locus_tag	EuglossaDilemma_000237
1343790	1344110	mRNA
			product	hypothetical protein
			transcript_id	gnl|ncbi|EuglossaDilemma_000237-T1_mrna
			protein_id	gnl|ncbi|EuglossaDilemma_000237-T1
1343790	1344110	CDS
			codon_start	1
			product	hypothetical protein
			transcript_id	gnl|ncbi|EuglossaDilemma_000237-T1_mrna
			protein_id	gnl|ncbi|EuglossaDilemma_000237-T1
1351086	1362603	gene
			locus_tag	EuglossaDilemma_000238
1351086	1351279	mRNA
1353366	1353576
1356555	1357009
1359344	1359638
1362325	1362603
			product	hypothetical protein
			transcript_id	gnl|ncbi|EuglossaDilemma_000238-T1_mrna
			protein_id	gnl|ncbi|EuglossaDilemma_000238-T1
1351086	1351279	CDS
1353366	1353576
1356555	1357009
1359344	1359638
1362325	1362603
			codon_start	1
			note	TransMembrane:1 (o404-426i)
			note	EggNog:ENOG41033PE
			db_xref	InterPro:IPR031578
			product	hypothetical protein
			transcript_id	gnl|ncbi|EuglossaDilemma_000238-T1_mrna
			protein_id	gnl|ncbi|EuglossaDilemma_000238-T1
1380260	1376504	gene
			locus_tag	EuglossaDilemma_000239
1380260	1380122	mRNA
1378626	1378477
1377843	1377758
1377626	1377456
1377358	1377143
1376632	1376504
			product	hypothetical protein
			transcript_id	gnl|ncbi|EuglossaDilemma_000239-T1_mrna
			protein_id	gnl|ncbi|EuglossaDilemma_000239-T1
1380260	1380122	CDS
1378626	1378477
1377843	1377758
1377626	1377456
1377358	1377143
1376632	1376504
			codon_start	1
			note	BUSCO:EOG091B0GHS
			note	COG:S
			note	EggNog:ENOG41034B8
			db_xref	InterPro:IPR021298
			db_xref	PFAM:PF11069
			go_process	regulation of cilium movement|0003352||IEA
			product	hypothetical protein
			transcript_id	gnl|ncbi|EuglossaDilemma_000239-T1_mrna
			protein_id	gnl|ncbi|EuglossaDilemma_000239-T1
1389082	1383715	gene
			locus_tag	EuglossaDilemma_000240
1389082	1388588	mRNA
1387241	1385528
1385355	1385018
1384803	1384652
1384558	1384277
1384118	1383939
1383829	1383715
			product	hypothetical protein
			transcript_id	gnl|ncbi|EuglossaDilemma_000240-T1_mrna
			protein_id	gnl|ncbi|EuglossaDilemma_000240-T1
1389082	1388588	CDS
1387241	1385528
1385355	1385018
1384803	1384652
1384558	1384277
1384118	1383939
1383829	1383715
			codon_start	1
			note	BUSCO:EOG091B00UA
			note	COG:I
			note	EggNog:ENOG410363P
			db_xref	InterPro:IPR002913
			db_xref	InterPro:IPR008936
			db_xref	InterPro:IPR000198
			db_xref	PFAM:PF00620
			db_xref	PFAM:PF01852
			db_xref	InterPro:IPR023393
			go_process	signal transduction|0007165||IEA
			go_function	lipid binding|0008289||IEA
			product	hypothetical protein
			transcript_id	gnl|ncbi|EuglossaDilemma_000240-T1_mrna
			protein_id	gnl|ncbi|EuglossaDilemma_000240-T1
1503193	1503501	gene
			locus_tag	EuglossaDilemma_000241
1503193	1503501	mRNA
			product	hypothetical protein
			transcript_id	gnl|ncbi|EuglossaDilemma_000241-T1_mrna
			protein_id	gnl|ncbi|EuglossaDilemma_000241-T1
1503193	1503501	CDS
			codon_start	1
			product	hypothetical protein
			transcript_id	gnl|ncbi|EuglossaDilemma_000241-T1_mrna
			protein_id	gnl|ncbi|EuglossaDilemma_000241-T1
1504484	1505141	gene
			locus_tag	EuglossaDilemma_000242
1504484	1505141	mRNA
			product	hypothetical protein
			transcript_id	gnl|ncbi|EuglossaDilemma_000242-T1_mrna
			protein_id	gnl|ncbi|EuglossaDilemma_000242-T1
1504720	1505088	CDS
			codon_start	1
			product	hypothetical protein
			transcript_id	gnl|ncbi|EuglossaDilemma_000242-T1_mrna
			protein_id	gnl|ncbi|EuglossaDilemma_000242-T1
1620060	1602487	gene
			locus_tag	EuglossaDilemma_000243
1620060	1620016	mRNA
1618482	1616911
1616330	1616156
1615366	1615127
1614052	1613813
1613018	1612825
1603779	1603737
1602569	1602487
			product	hypothetical protein
			transcript_id	gnl|ncbi|EuglossaDilemma_000243-T1_mrna
			protein_id	gnl|ncbi|EuglossaDilemma_000243-T1
1620060	1620016	CDS
1618482	1616911
1616330	1616156
1615366	1615127
1614052	1613813
1613018	1612825
1603779	1603737
1602569	1602487
			codon_start	1
			note	EggNog:ENOG4103B8U
			product	hypothetical protein
			transcript_id	gnl|ncbi|EuglossaDilemma_000243-T1_mrna
			protein_id	gnl|ncbi|EuglossaDilemma_000243-T1
1692985	1693846	gene
			locus_tag	EuglossaDilemma_000244
1692985	1693357	mRNA
1693725	1693846
			product	hypothetical protein
			transcript_id	gnl|ncbi|EuglossaDilemma_000244-T1_mrna
			protein_id	gnl|ncbi|EuglossaDilemma_000244-T1
1692985	1693357	CDS
1693725	1693846
			codon_start	1
			product	hypothetical protein
			transcript_id	gnl|ncbi|EuglossaDilemma_000244-T1_mrna
			protein_id	gnl|ncbi|EuglossaDilemma_000244-T1
1789738	>1789323	gene
			locus_tag	EuglossaDilemma_000245
1789738	1789713	mRNA
1789671	>1789323
			product	hypothetical protein
			transcript_id	gnl|ncbi|EuglossaDilemma_000245-T1_mrna
			protein_id	gnl|ncbi|EuglossaDilemma_000245-T1
1789738	1789713	CDS
1789671	>1789323
			codon_start	1
			product	hypothetical protein
			transcript_id	gnl|ncbi|EuglossaDilemma_000245-T1_mrna
			protein_id	gnl|ncbi|EuglossaDilemma_000245-T1
1791415	1790377	gene
			locus_tag	EuglossaDilemma_000246
1791415	1790768	mRNA
1790449	1790377
			product	hypothetical protein
			transcript_id	gnl|ncbi|EuglossaDilemma_000246-T1_mrna
			protein_id	gnl|ncbi|EuglossaDilemma_000246-T1
1791279	1790768	CDS
1790449	1790377
			codon_start	1
			product	hypothetical protein
			transcript_id	gnl|ncbi|EuglossaDilemma_000246-T1_mrna
			protein_id	gnl|ncbi|EuglossaDilemma_000246-T1
1814075	1814464	gene
			locus_tag	EuglossaDilemma_000247
1814075	1814464	mRNA
			product	hypothetical protein
			transcript_id	gnl|ncbi|EuglossaDilemma_000247-T1_mrna
			protein_id	gnl|ncbi|EuglossaDilemma_000247-T1
1814075	1814464	CDS
			codon_start	1
			product	hypothetical protein
			transcript_id	gnl|ncbi|EuglossaDilemma_000247-T1_mrna
			protein_id	gnl|ncbi|EuglossaDilemma_000247-T1
1834962	1834142	gene
			locus_tag	EuglossaDilemma_000248
1834962	1834882	mRNA
1834760	1834661
1834602	1834415
1834346	1834296
1834225	1834142
			product	hypothetical protein
			transcript_id	gnl|ncbi|EuglossaDilemma_000248-T1_mrna
			protein_id	gnl|ncbi|EuglossaDilemma_000248-T1
1834962	1834882	CDS
1834760	1834661
1834602	1834415
1834346	1834296
1834225	1834142
			codon_start	1
			note	EggNog:ENOG410378Z
			note	TransMembrane:4 (i21-41o61-87i99-122o134-154i)
			note	BUSCO:EOG091B0L87
			product	hypothetical protein
			transcript_id	gnl|ncbi|EuglossaDilemma_000248-T1_mrna
			protein_id	gnl|ncbi|EuglossaDilemma_000248-T1
1839875	1839231	gene
			locus_tag	EuglossaDilemma_000249
1839875	1839231	mRNA
			product	hypothetical protein
			transcript_id	gnl|ncbi|EuglossaDilemma_000249-T1_mrna
			protein_id	gnl|ncbi|EuglossaDilemma_000249-T1
1839875	1839231	CDS
			codon_start	1
			product	hypothetical protein
			transcript_id	gnl|ncbi|EuglossaDilemma_000249-T1_mrna
			protein_id	gnl|ncbi|EuglossaDilemma_000249-T1
1843254	1843567	gene
			locus_tag	EuglossaDilemma_000250
1843254	1843376	mRNA
1843445	1843567
			product	hypothetical protein
			transcript_id	gnl|ncbi|EuglossaDilemma_000250-T1_mrna
			protein_id	gnl|ncbi|EuglossaDilemma_000250-T1
1843254	1843376	CDS
1843445	1843567
			codon_start	1
			product	hypothetical protein
			transcript_id	gnl|ncbi|EuglossaDilemma_000250-T1_mrna
			protein_id	gnl|ncbi|EuglossaDilemma_000250-T1
1855645	1875378	gene
			locus_tag	EuglossaDilemma_000251
1855645	1855806	mRNA
1860180	1860815
1861862	1862098
1862439	1862958
1870228	1870647
1872388	1872691
1873722	1875378
			product	hypothetical protein
			transcript_id	gnl|ncbi|EuglossaDilemma_000251-T1_mrna
			protein_id	gnl|ncbi|EuglossaDilemma_000251-T1
1855645	1855806	CDS
1860180	1860815
1861862	1862098
1862439	1862958
1870228	1870647
1872388	1872691
1873722	1874172
			codon_start	1
			note	COG:T
			note	EggNog:ENOG4103HRH
			product	hypothetical protein
			transcript_id	gnl|ncbi|EuglossaDilemma_000251-T1_mrna
			protein_id	gnl|ncbi|EuglossaDilemma_000251-T1
1885444	1904543	gene
			locus_tag	EuglossaDilemma_000252
1885444	1885524	mRNA
1888066	1888143
1894908	1894985
1896154	1896258
1896776	1896892
1897205	1897491
1898110	1898247
1898437	1898528
1898609	1898831
1899387	1899478
1899692	1899959
1900428	1900535
1901093	1901332
1901485	1901552
1901731	1902057
1903005	1903175
1903752	1904035
1904120	1904543
			product	hypothetical protein
			transcript_id	gnl|ncbi|EuglossaDilemma_000252-T1_mrna
			protein_id	gnl|ncbi|EuglossaDilemma_000252-T1
1885444	1885524	CDS
1888066	1888143
1894908	1894985
1896154	1896258
1896776	1896892
1897205	1897491
1898110	1898247
1898437	1898528
1898609	1898831
1899387	1899478
1899692	1899959
1900428	1900535
1901093	1901332
1901485	1901552
1901731	1902057
1903005	1903175
1903752	1904014
			codon_start	1
			note	BUSCO:EOG091B00W0
			note	COG:T
			note	EggNog:ENOG4103HRH
			db_xref	PFAM:PF00621
			db_xref	InterPro:IPR000219
			db_xref	InterPro:IPR035899
			db_xref	PFAM:PF19056
			db_xref	InterPro:IPR039917
			db_xref	InterPro:IPR015943
			db_xref	InterPro:IPR039919
			db_xref	InterPro:IPR036322
			db_xref	PFAM:PF19057
			go_function	protein binding|0005515||IEA
			go_function	Rho guanyl-nucleotide exchange factor activity|0005089||IEA
			go_function	guanyl-nucleotide exchange factor activity|0005085||IEA
			product	hypothetical protein
			transcript_id	gnl|ncbi|EuglossaDilemma_000252-T1_mrna
			protein_id	gnl|ncbi|EuglossaDilemma_000252-T1
1922515	1909654	gene
			locus_tag	EuglossaDilemma_000253
1922515	1922309	mRNA
1921879	1921640
1914212	1914035
1913644	1913406
1911345	1911117
1909766	1909654
			product	hypothetical protein
			transcript_id	gnl|ncbi|EuglossaDilemma_000253-T1_mrna
			protein_id	gnl|ncbi|EuglossaDilemma_000253-T1
1922515	1922309	CDS
1921879	1921640
1914212	1914035
1913644	1913406
1911345	1911117
1909766	1909654
			codon_start	1
			note	TransMembrane:7 (o40-65i77-99o119-140i161-182o202-223i272-294o314-336i)
			note	COG:T
			note	EggNog:ENOG41036RT
			note	BUSCO:EOG091B0DGH
			db_xref	PFAM:PF00001
			db_xref	PFAM:PF10328
			db_xref	InterPro:IPR000276
			db_xref	InterPro:IPR017452
			db_xref	InterPro:IPR008365
			go_process	G protein-coupled receptor signaling pathway|0007186||IEA
			go_function	G protein-coupled receptor activity|0004930||IEA
			go_component	integral component of membrane|0016021||IEA
			product	hypothetical protein
			transcript_id	gnl|ncbi|EuglossaDilemma_000253-T1_mrna
			protein_id	gnl|ncbi|EuglossaDilemma_000253-T1
1923732	1923391	gene
			locus_tag	EuglossaDilemma_000254
1923732	1923535	mRNA
1923507	1923391
			product	hypothetical protein
			transcript_id	gnl|ncbi|EuglossaDilemma_000254-T1_mrna
			protein_id	gnl|ncbi|EuglossaDilemma_000254-T1
1923732	1923535	CDS
1923507	1923391
			codon_start	1
			product	hypothetical protein
			transcript_id	gnl|ncbi|EuglossaDilemma_000254-T1_mrna
			protein_id	gnl|ncbi|EuglossaDilemma_000254-T1
1931423	1942731	gene
			locus_tag	EuglossaDilemma_000255
1931423	1931657	mRNA
1937791	1937925
1939456	1939568
1940655	1941074
1941164	1941409
1941764	1942077
1942185	1942365
1942471	1942731
			product	hypothetical protein
			transcript_id	gnl|ncbi|EuglossaDilemma_000255-T1_mrna
			protein_id	gnl|ncbi|EuglossaDilemma_000255-T1
1931618	1931657	CDS
1937791	1937925
1939456	1939568
1940655	1941074
1941164	1941409
1941764	1942077
1942185	1942365
1942471	1942731
			codon_start	1
			note	BUSCO:EOG091B09IM
			note	EggNog:ENOG41036F3
			note	COG:S
			note	SECRETED:SignalP(1-22)
			db_xref	InterPro:IPR036508
			db_xref	PFAM:PF01607
			db_xref	InterPro:IPR002557
			go_function	chitin binding|0008061||IEA
			go_component	extracellular region|0005576||IEA
			product	hypothetical protein
			transcript_id	gnl|ncbi|EuglossaDilemma_000255-T1_mrna
			protein_id	gnl|ncbi|EuglossaDilemma_000255-T1
1962928	1943943	gene
			locus_tag	EuglossaDilemma_000256
1962928	1962875	mRNA
1949415	1949268
1947111	1946945
1946856	1946760
1946669	1946621
1946517	1946396
1946326	1946197
1945985	1945742
1945475	1945275
1945194	1945033
1944816	1944640
1944409	1944193
1944079	1943943
			product	hypothetical protein
			transcript_id	gnl|ncbi|EuglossaDilemma_000256-T1_mrna
			protein_id	gnl|ncbi|EuglossaDilemma_000256-T1
1962928	1962875	CDS
1949415	1949268
1947111	1946945
1946856	1946760
1946669	1946621
1946517	1946396
1946326	1946197
1945985	1945742
1945475	1945275
1945194	1945033
1944816	1944640
1944409	1944193
1944079	1943943
			codon_start	1
			note	EggNog:ENOG410343C
			note	SECRETED:SignalP(1-26)
			note	COG:O
			db_xref	InterPro:IPR036383
			db_xref	InterPro:IPR000884
			db_xref	PFAM:PF08686
			db_xref	PFAM:PF19030
			db_xref	PFAM:PF05986
			db_xref	InterPro:IPR010294
			db_xref	PFAM:PF00090
			db_xref	InterPro:IPR010909
			product	hypothetical protein
			transcript_id	gnl|ncbi|EuglossaDilemma_000256-T1_mrna
			protein_id	gnl|ncbi|EuglossaDilemma_000256-T1
1985087	1986405	gene
			locus_tag	EuglossaDilemma_000257
1985087	1985219	mRNA
1985816	1986405
			product	hypothetical protein
			transcript_id	gnl|ncbi|EuglossaDilemma_000257-T1_mrna
			protein_id	gnl|ncbi|EuglossaDilemma_000257-T1
1985087	1985219	CDS
1985816	1986405
			codon_start	1
			note	COG:F
			note	EggNog:ENOG410VWW5
			db_xref	PFAM:PF00406
			db_xref	InterPro:IPR027417
			db_xref	InterPro:IPR000850
			db_xref	PFAM:PF13207
			go_function	nucleobase-containing compound kinase activity|0019205||IEA
			go_function	ATP binding|0005524||IEA
			go_process	nucleobase-containing compound metabolic process|0006139||IEA
			product	hypothetical protein
			transcript_id	gnl|ncbi|EuglossaDilemma_000257-T1_mrna
			protein_id	gnl|ncbi|EuglossaDilemma_000257-T1
1990469	2008403	gene
			gene	HR51_1
			locus_tag	EuglossaDilemma_000258
1990469	1990583	mRNA
1995581	1995995
2001005	2001108
2007486	2007600
2007936	2008403
			product	Uncharacterized protein
			transcript_id	gnl|ncbi|EuglossaDilemma_000258-T1_mrna
			protein_id	gnl|ncbi|EuglossaDilemma_000258-T1
1990469	1990583	CDS
1995581	1995995
2001005	2001108
2007486	2007600
2007936	2008074
			codon_start	1
			note	EggNog:ENOG410369G
			note	COG:T
			db_xref	InterPro:IPR001628
			db_xref	PFAM:PF00105
			db_xref	InterPro:IPR013088
			go_function	DNA-binding transcription factor activity|0003700||IEA
			go_function	zinc ion binding|0008270||IEA
			go_function	sequence-specific DNA binding|0043565||IEA
			go_process	regulation of transcription, DNA-templated|0006355||IEA
			product	Uncharacterized protein
			transcript_id	gnl|ncbi|EuglossaDilemma_000258-T1_mrna
			protein_id	gnl|ncbi|EuglossaDilemma_000258-T1
2011970	2009861	gene
			locus_tag	EuglossaDilemma_000259
2011970	2009861	mRNA
			product	hypothetical protein
			transcript_id	gnl|ncbi|EuglossaDilemma_000259-T1_mrna
			protein_id	gnl|ncbi|EuglossaDilemma_000259-T1
2011970	2009880	CDS
			codon_start	1
			note	COG:T
			note	EggNog:ENOG41037BK
			db_xref	InterPro:IPR026212
			db_xref	PFAM:PF13516
			db_xref	InterPro:IPR032675
			db_xref	InterPro:IPR001611
			go_function	protein binding|0005515||IEA
			product	hypothetical protein
			transcript_id	gnl|ncbi|EuglossaDilemma_000259-T1_mrna
			protein_id	gnl|ncbi|EuglossaDilemma_000259-T1
2012717	2014572	gene
			gene	HR51_2
			locus_tag	EuglossaDilemma_000260
2012717	2012813	mRNA
2013411	2013622
2013840	2014128
2014334	2014572
			product	Uncharacterized protein
			transcript_id	gnl|ncbi|EuglossaDilemma_000260-T1_mrna
			protein_id	gnl|ncbi|EuglossaDilemma_000260-T1
2012717	2012813	CDS
2013411	2013622
2013840	2014128
2014334	2014572
			codon_start	1
			note	EggNog:ENOG410369G
			note	COG:T
			db_xref	InterPro:IPR001723
			db_xref	PFAM:PF00104
			db_xref	InterPro:IPR000536
			db_xref	InterPro:IPR035500
			product	Uncharacterized protein
			transcript_id	gnl|ncbi|EuglossaDilemma_000260-T1_mrna
			protein_id	gnl|ncbi|EuglossaDilemma_000260-T1
2023113	2024151	gene
			locus_tag	EuglossaDilemma_000261
2023113	2023185	mRNA
2023631	2023750
2023819	2023905
2024009	2024151
			product	hypothetical protein
			transcript_id	gnl|ncbi|EuglossaDilemma_000261-T1_mrna
			protein_id	gnl|ncbi|EuglossaDilemma_000261-T1
2023113	2023185	CDS
2023631	2023750
2023819	2023905
2024009	2024151
			codon_start	1
			note	COG:S
			note	BUSCO:EOG091B0M62
			note	EggNog:ENOG41037MQ
			db_xref	InterPro:IPR019357
			db_xref	PFAM:PF10224
			product	hypothetical protein
			transcript_id	gnl|ncbi|EuglossaDilemma_000261-T1_mrna
			protein_id	gnl|ncbi|EuglossaDilemma_000261-T1
2030550	2025623	gene
			locus_tag	EuglossaDilemma_000262
2030550	2030333	mRNA
2026463	2026276
2026095	2025992
2025811	2025623
			product	hypothetical protein
			transcript_id	gnl|ncbi|EuglossaDilemma_000262-T1_mrna
			protein_id	gnl|ncbi|EuglossaDilemma_000262-T1
2030550	2030333	CDS
2026463	2026276
2026095	2025992
2025811	2025623
			codon_start	1
			note	COG:T
			note	EggNog:ENOG41038B8
			db_xref	InterPro:IPR008996
			db_xref	PFAM:PF00167
			db_xref	InterPro:IPR002209
			go_function	growth factor activity|0008083||IEA
			product	hypothetical protein
			transcript_id	gnl|ncbi|EuglossaDilemma_000262-T1_mrna
			protein_id	gnl|ncbi|EuglossaDilemma_000262-T1
2051729	2043756	gene
			locus_tag	EuglossaDilemma_000263
2051729	2051529	mRNA
2051003	2050776
2049169	2048808
2048019	2047650
2046996	2046940
2046696	2046374
2045408	2045168
2044937	2044735
2044641	2044469
2044246	2044082
2043778	2043756
			product	hypothetical protein
			transcript_id	gnl|ncbi|EuglossaDilemma_000263-T1_mrna
			protein_id	gnl|ncbi|EuglossaDilemma_000263-T1
2051729	2051529	CDS
2051003	2050776
2049169	2048808
2048019	2047650
2046996	2046940
2046696	2046374
2045408	2045168
2044937	2044735
2044641	2044469
2044246	2044082
2043778	2043756
			codon_start	1
			note	COG:T,Z
			note	EggNog:ENOG4103GXB
			db_xref	InterPro:IPR001781
			db_xref	PFAM:PF00412
			product	hypothetical protein
			transcript_id	gnl|ncbi|EuglossaDilemma_000263-T1_mrna
			protein_id	gnl|ncbi|EuglossaDilemma_000263-T1
2062505	2056476	gene
			locus_tag	EuglossaDilemma_000264
2062505	2062503	mRNA
2060244	2060056
2059885	2059598
2059356	2057965
2057519	2056476
			product	hypothetical protein
			transcript_id	gnl|ncbi|EuglossaDilemma_000264-T1_mrna
			protein_id	gnl|ncbi|EuglossaDilemma_000264-T1
2062505	2062503	CDS
2060244	2060056
2059885	2059598
2059356	2057965
2057519	2056476
			codon_start	1
			note	EggNog:ENOG41036PW
			db_xref	InterPro:IPR031865
			product	hypothetical protein
			transcript_id	gnl|ncbi|EuglossaDilemma_000264-T1_mrna
			protein_id	gnl|ncbi|EuglossaDilemma_000264-T1
2187141	2187732	gene
			locus_tag	EuglossaDilemma_000265
2187141	2187732	mRNA
			product	hypothetical protein
			transcript_id	gnl|ncbi|EuglossaDilemma_000265-T1_mrna
			protein_id	gnl|ncbi|EuglossaDilemma_000265-T1
2187142	2187453	CDS
			codon_start	1
			note	TransMembrane:1 (o30-55i)
			product	hypothetical protein
			transcript_id	gnl|ncbi|EuglossaDilemma_000265-T1_mrna
			protein_id	gnl|ncbi|EuglossaDilemma_000265-T1
2195770	2196069	gene
			locus_tag	EuglossaDilemma_000266
2195770	2196069	mRNA
			product	hypothetical protein
			transcript_id	gnl|ncbi|EuglossaDilemma_000266-T1_mrna
			protein_id	gnl|ncbi|EuglossaDilemma_000266-T1
2195770	2196069	CDS
			codon_start	1
			note	TransMembrane:1 (o51-72i)
			product	hypothetical protein
			transcript_id	gnl|ncbi|EuglossaDilemma_000266-T1_mrna
			protein_id	gnl|ncbi|EuglossaDilemma_000266-T1
2213101	2213172	gene
			locus_tag	EuglossaDilemma_000267
2213101	2213172	tRNA
			product	tRNA-iMet
2313394	2313083	gene
			locus_tag	EuglossaDilemma_000268
2313394	2313083	mRNA
			product	hypothetical protein
			transcript_id	gnl|ncbi|EuglossaDilemma_000268-T1_mrna
			protein_id	gnl|ncbi|EuglossaDilemma_000268-T1
2313394	2313083	CDS
			codon_start	1
			product	hypothetical protein
			transcript_id	gnl|ncbi|EuglossaDilemma_000268-T1_mrna
			protein_id	gnl|ncbi|EuglossaDilemma_000268-T1
2313662	2313453	gene
			locus_tag	EuglossaDilemma_000269
2313662	2313453	mRNA
			product	hypothetical protein
			transcript_id	gnl|ncbi|EuglossaDilemma_000269-T1_mrna
			protein_id	gnl|ncbi|EuglossaDilemma_000269-T1
2313662	2313453	CDS
			codon_start	1
			note	TransMembrane:1 (o15-34i)
			product	hypothetical protein
			transcript_id	gnl|ncbi|EuglossaDilemma_000269-T1_mrna
			protein_id	gnl|ncbi|EuglossaDilemma_000269-T1
2317478	2315489	gene
			locus_tag	EuglossaDilemma_000270
2317478	2317346	mRNA
2317098	2317027
2316891	2316789
2316656	2316585
2316479	2316408
2316312	2316169
2316085	2316017
2315939	2315489
			product	hypothetical protein
			transcript_id	gnl|ncbi|EuglossaDilemma_000270-T1_mrna
			protein_id	gnl|ncbi|EuglossaDilemma_000270-T1
2317478	2317346	CDS
2317098	2317027
2316891	2316789
2316656	2316585
2316479	2316408
2316312	2316169
2316085	2316017
2315939	2315852
			codon_start	1
			note	COG:T
			note	EggNog:ENOG4103I2U
			db_xref	InterPro:IPR002172
			db_xref	InterPro:IPR003591
			db_xref	InterPro:IPR036055
			db_xref	InterPro:IPR032675
			db_xref	InterPro:IPR001611
			db_xref	PFAM:PF13855
			db_xref	InterPro:IPR023415
			db_xref	PFAM:PF13306
			db_xref	PFAM:PF00057
			go_function	protein binding|0005515||IEA
			product	hypothetical protein
			transcript_id	gnl|ncbi|EuglossaDilemma_000270-T1_mrna
			protein_id	gnl|ncbi|EuglossaDilemma_000270-T1
2335933	2332411	gene
			locus_tag	EuglossaDilemma_000271
2335933	2335725	mRNA
2335643	2335400
2335162	2335058
2334978	2334828
2334743	2334532
2334433	2334136
2333599	2333423
2333310	2333189
2333093	2332923
2332836	2332738
2332464	2332411
			product	hypothetical protein
			transcript_id	gnl|ncbi|EuglossaDilemma_000271-T1_mrna
			protein_id	gnl|ncbi|EuglossaDilemma_000271-T1
2335933	2335725	CDS
2335643	2335400
2335162	2335058
2334978	2334828
2334743	2334532
2334433	2334136
2333599	2333423
2333310	2333189
2333093	2332923
2332836	2332738
2332464	2332411
			codon_start	1
			note	COG:A
			note	EggNog:ENOG41034U7
			note	BUSCO:EOG091B060A
			db_xref	InterPro:IPR002934
			db_xref	PFAM:PF04928
			db_xref	InterPro:IPR007010
			db_xref	InterPro:IPR014492
			db_xref	InterPro:IPR007012
			db_xref	PFAM:PF01909
			db_xref	InterPro:IPR043519
			db_xref	InterPro:IPR011068
			go_function	RNA binding|0003723||IEA
			go_function	polynucleotide adenylyltransferase activity|0004652||IEA
			go_function	nucleotidyltransferase activity|0016779||IEA
			go_component	nucleus|0005634||IEA
			go_process	RNA polyadenylation|0043631||IEA
			go_process	RNA 3'-end processing|0031123||IEA
			product	hypothetical protein
			transcript_id	gnl|ncbi|EuglossaDilemma_000271-T1_mrna
			protein_id	gnl|ncbi|EuglossaDilemma_000271-T1
>Feature NIJG01000003.1
1	2123550	REFERENCE
			CFMR	12345
46221	71973	gene
			locus_tag	EuglossaDilemma_000272
46221	46284	mRNA
47519	47573
50023	50161
50887	50989
55856	56034
57970	58092
58188	58271
71156	71216
71738	71973
			product	hypothetical protein
			transcript_id	gnl|ncbi|EuglossaDilemma_000272-T1_mrna
			protein_id	gnl|ncbi|EuglossaDilemma_000272-T1
46221	46284	CDS
47519	47573
50023	50161
50887	50989
55856	56034
57970	58092
58188	58271
71156	71216
71738	71973
			codon_start	1
			note	EggNog:ENOG41034NV
			note	COG:T
			note	TransMembrane:1 (i145-163o)
			db_xref	InterPro:IPR000719
			db_xref	InterPro:IPR008271
			db_xref	InterPro:IPR011009
			db_xref	PFAM:PF07714
			db_xref	PFAM:PF00069
			go_process	protein phosphorylation|0006468||IEA
			go_function	protein kinase activity|0004672||IEA
			go_function	ATP binding|0005524||IEA
			product	hypothetical protein
			transcript_id	gnl|ncbi|EuglossaDilemma_000272-T1_mrna
			protein_id	gnl|ncbi|EuglossaDilemma_000272-T1
75815	75483	gene
			locus_tag	EuglossaDilemma_000273
75815	75483	mRNA
			product	hypothetical protein
			transcript_id	gnl|ncbi|EuglossaDilemma_000273-T1_mrna
			protein_id	gnl|ncbi|EuglossaDilemma_000273-T1
75815	75483	CDS
			codon_start	1
			product	hypothetical protein
			transcript_id	gnl|ncbi|EuglossaDilemma_000273-T1_mrna
			protein_id	gnl|ncbi|EuglossaDilemma_000273-T1
91472	91071	gene
			locus_tag	EuglossaDilemma_000274
91472	91071	mRNA
			product	hypothetical protein
			transcript_id	gnl|ncbi|EuglossaDilemma_000274-T1_mrna
			protein_id	gnl|ncbi|EuglossaDilemma_000274-T1
91472	91071	CDS
			codon_start	1
			product	hypothetical protein
			transcript_id	gnl|ncbi|EuglossaDilemma_000274-T1_mrna
			protein_id	gnl|ncbi|EuglossaDilemma_000274-T1
109315	117943	gene
			locus_tag	EuglossaDilemma_000275
109315	109375	mRNA
112607	112669
114341	114416
115715	115809
116583	116700
117811	117943
			product	hypothetical protein
			transcript_id	gnl|ncbi|EuglossaDilemma_000275-T1_mrna
			protein_id	gnl|ncbi|EuglossaDilemma_000275-T1
109315	109375	CDS
112607	112669
114341	114416
115715	115809
116583	116700
117811	117943
			codon_start	1
			note	EggNog:ENOG41034NV
			note	COG:T
			db_xref	PFAM:PF14534
			db_xref	PFAM:PF13474
			db_xref	PFAM:PF08332
			db_xref	InterPro:IPR032710
			db_xref	InterPro:IPR013543
			go_function	calmodulin-dependent protein kinase activity|0004683||IEA
			go_function	calmodulin binding|0005516||IEA
			go_process	protein phosphorylation|0006468||IEA
			product	hypothetical protein
			transcript_id	gnl|ncbi|EuglossaDilemma_000275-T1_mrna
			protein_id	gnl|ncbi|EuglossaDilemma_000275-T1
119446	120634	gene
			locus_tag	EuglossaDilemma_000276
119446	120634	mRNA
			product	hypothetical protein
			transcript_id	gnl|ncbi|EuglossaDilemma_000276-T1_mrna
			protein_id	gnl|ncbi|EuglossaDilemma_000276-T1
119574	120008	CDS
			codon_start	1
			product	hypothetical protein
			transcript_id	gnl|ncbi|EuglossaDilemma_000276-T1_mrna
			protein_id	gnl|ncbi|EuglossaDilemma_000276-T1
121867	121538	gene
			locus_tag	EuglossaDilemma_000277
121867	121538	mRNA
			product	hypothetical protein
			transcript_id	gnl|ncbi|EuglossaDilemma_000277-T1_mrna
			protein_id	gnl|ncbi|EuglossaDilemma_000277-T1
121867	121538	CDS
			codon_start	1
			note	SECRETED:SignalP(1-25)
			product	hypothetical protein
			transcript_id	gnl|ncbi|EuglossaDilemma_000277-T1_mrna
			protein_id	gnl|ncbi|EuglossaDilemma_000277-T1
136972	130468	gene
			locus_tag	EuglossaDilemma_000278
136972	136882	mRNA
136610	136456
135563	135446
135359	135045
134939	134779
134706	134538
134467	134213
134138	133757
133670	133561
133489	133415
133345	133288
133188	133051
132572	132320
132235	132130
130618	130468
			product	hypothetical protein
			transcript_id	gnl|ncbi|EuglossaDilemma_000278-T1_mrna
			protein_id	gnl|ncbi|EuglossaDilemma_000278-T1
136972	136882	CDS
136610	136456
135563	135446
135359	135045
134939	134779
134706	134538
134467	134213
134138	133757
133670	133561
133489	133415
133345	133288
133188	133051
132572	132320
132235	132130
130618	130560
			codon_start	1
			note	EggNog:ENOG4103H0X
			note	COG:S
			note	TransMembrane:1 (o776-793i)
			db_xref	InterPro:IPR017986
			db_xref	InterPro:IPR015943
			db_xref	PFAM:PF00400
			db_xref	InterPro:IPR001680
			db_xref	InterPro:IPR036322
			go_function	protein binding|0005515||IEA
			product	hypothetical protein
			transcript_id	gnl|ncbi|EuglossaDilemma_000278-T1_mrna
			protein_id	gnl|ncbi|EuglossaDilemma_000278-T1
137956	138747	gene
			gene	APH-1
			locus_tag	EuglossaDilemma_000279
137956	138179	mRNA
138264	138747
			product	gamma secretase complex protein
			transcript_id	gnl|ncbi|EuglossaDilemma_000279-T1_mrna
			protein_id	gnl|ncbi|EuglossaDilemma_000279-T1
137956	138179	CDS
138264	138747
			codon_start	1
			note	EggNog:ENOG41036GX
			note	TransMembrane:7 (o6-22i29-53o59-82i103-122o142-165i177-193o199-218i)
			note	BUSCO:EOG091B0I3O
			note	COG:U
			db_xref	InterPro:IPR009294
			db_xref	PFAM:PF06105
			go_process	protein processing|0016485||IEA
			go_process	positive regulation of catalytic activity|0043085||IEA
			go_component	integral component of membrane|0016021||IEA
			product	gamma secretase complex protein
			transcript_id	gnl|ncbi|EuglossaDilemma_000279-T1_mrna
			protein_id	gnl|ncbi|EuglossaDilemma_000279-T1
142506	139920	gene
			gene	MED17
			locus_tag	EuglossaDilemma_000280
142506	142418	mRNA
142233	142054
141982	141666
141587	141378
141288	141083
141006	140434
140354	140206
140130	139920
			product	Mediator of RNA polymerase II transcription subunit 17
			transcript_id	gnl|ncbi|EuglossaDilemma_000280-T1_mrna
			protein_id	gnl|ncbi|EuglossaDilemma_000280-T1
142506	142418	CDS
142233	142054
141982	141666
141587	141378
141288	141083
141006	140434
140354	140206
140130	139920
			codon_start	1
			note	BUSCO:EOG091B05Y3
			note	EggNog:ENOG410348Z
			note	COG:K
			db_xref	InterPro:IPR019313
			go_function	transcription coregulator activity|0003712||IEA
			go_component	mediator complex|0016592||IEA
			go_process	regulation of transcription by RNA polymerase II|0006357||IEA
			product	Mediator of RNA polymerase II transcription subunit 17
			transcript_id	gnl|ncbi|EuglossaDilemma_000280-T1_mrna
			protein_id	gnl|ncbi|EuglossaDilemma_000280-T1
142928	147797	gene
			gene	MSH6
			locus_tag	EuglossaDilemma_000281
142928	143054	mRNA
143406	143491
143548	143613
143687	143881
143956	144090
144149	144284
144358	144638
144705	144830
144908	144989
145058	145245
145316	145410
145485	145640
145718	145875
145954	146042
146111	146401
146472	146687
146766	146945
147012	147189
147270	147421
147540	147797
			product	DNA mismatch repair protein msh6
			transcript_id	gnl|ncbi|EuglossaDilemma_000281-T1_mrna
			protein_id	gnl|ncbi|EuglossaDilemma_000281-T1
142928	143054	CDS
143406	143491
143548	143613
143687	143881
143956	144090
144149	144284
144358	144638
144705	144830
144908	144989
145058	145245
145316	145410
145485	145640
145718	145875
145954	146042
146111	146401
146472	146687
146766	146945
147012	147189
147270	147421
147540	147797
			codon_start	1
			note	EggNog:ENOG41032HC
			note	COG:L
			note	BUSCO:EOG091B03C7
			db_xref	PFAM:PF05192
			db_xref	InterPro:IPR007695
			db_xref	InterPro:IPR017261
			db_xref	InterPro:IPR016151
			db_xref	InterPro:IPR007696
			db_xref	InterPro:IPR027417
			db_xref	InterPro:IPR000432
			db_xref	InterPro:IPR007861
			db_xref	PFAM:PF00488
			db_xref	PFAM:PF05190
			db_xref	InterPro:IPR036678
			db_xref	InterPro:IPR007860
			db_xref	PFAM:PF05188
			db_xref	PFAM:PF01624
			db_xref	InterPro:IPR036187
			go_function	mismatched DNA binding|0030983||IEA
			go_function	ATP binding|0005524||IEA
			go_process	mismatch repair|0006298||IEA
			product	DNA mismatch repair protein msh6
			transcript_id	gnl|ncbi|EuglossaDilemma_000281-T1_mrna
			protein_id	gnl|ncbi|EuglossaDilemma_000281-T1
158361	156821	gene
			locus_tag	EuglossaDilemma_000282
158361	158306	mRNA
157451	157054
156954	156821
			product	hypothetical protein
			transcript_id	gnl|ncbi|EuglossaDilemma_000282-T1_mrna
			protein_id	gnl|ncbi|EuglossaDilemma_000282-T1
158361	158306	CDS
157451	157054
156954	156821
			codon_start	1
			note	EggNog:ENOG4103C0W
			note	COG:Z
			note	BUSCO:EOG091B0N3W
			db_xref	InterPro:IPR033335
			product	hypothetical protein
			transcript_id	gnl|ncbi|EuglossaDilemma_000282-T1_mrna
			protein_id	gnl|ncbi|EuglossaDilemma_000282-T1
185268	182904	gene
			locus_tag	EuglossaDilemma_000283
185268	185207	mRNA
183261	182904
			product	hypothetical protein
			transcript_id	gnl|ncbi|EuglossaDilemma_000283-T1_mrna
			protein_id	gnl|ncbi|EuglossaDilemma_000283-T1
185268	185207	CDS
183261	182904
			codon_start	1
			product	hypothetical protein
			transcript_id	gnl|ncbi|EuglossaDilemma_000283-T1_mrna
			protein_id	gnl|ncbi|EuglossaDilemma_000283-T1
252943	255610	gene
			locus_tag	EuglossaDilemma_017571
252943	253336	mRNA
253695	253898
253992	255610
			product	hypothetical protein
			transcript_id	gnl|ncbi|EuglossaDilemma_017571-T1_mrna
			protein_id	gnl|ncbi|EuglossaDilemma_017571-T1
253201	253336	CDS
253695	253898
253992	254569
			codon_start	1
			note	COG:B
			note	EggNog:ENOG41035D0
			note	BUSCO:EOG091B0GOF
			db_xref	InterPro:IPR019786
			db_xref	InterPro:IPR028651
			db_xref	InterPro:IPR013083
			db_xref	PFAM:PF12998
			db_xref	InterPro:IPR011011
			db_xref	InterPro:IPR001965
			db_xref	InterPro:IPR019787
			db_xref	InterPro:IPR024610
			product	hypothetical protein
			transcript_id	gnl|ncbi|EuglossaDilemma_017571-T1_mrna
			protein_id	gnl|ncbi|EuglossaDilemma_017571-T1
259569	256281	gene
			gene	UBCD6
			locus_tag	EuglossaDilemma_000284
259569	259526	mRNA
258666	258586
258489	258285
256436	256281
			product	Ubiquitin-conjugating enzyme
			transcript_id	gnl|ncbi|EuglossaDilemma_000284-T1_mrna
			protein_id	gnl|ncbi|EuglossaDilemma_000284-T1
259569	259526	CDS
258666	258586
258489	258285
256436	256281
			codon_start	1
			note	EggNog:ENOG41032GB
			note	COG:O
			db_xref	InterPro:IPR016135
			db_xref	InterPro:IPR023313
			db_xref	InterPro:IPR000608
			db_xref	PFAM:PF00179
			product	Ubiquitin-conjugating enzyme
			transcript_id	gnl|ncbi|EuglossaDilemma_000284-T1_mrna
			protein_id	gnl|ncbi|EuglossaDilemma_000284-T1
260925	262572	gene
			locus_tag	EuglossaDilemma_000285
260925	261035	mRNA
261331	261686
261771	262226
262308	262572
			product	hypothetical protein
			transcript_id	gnl|ncbi|EuglossaDilemma_000285-T1_mrna
			protein_id	gnl|ncbi|EuglossaDilemma_000285-T1
260925	261035	CDS
261331	261686
261771	262226
262308	262572
			codon_start	1
			note	COG:S
			note	EggNog:ENOG41032D7
			note	BUSCO:EOG091B0ADG
			db_xref	InterPro:IPR007320
			db_xref	PFAM:PF04194
			go_component	cytoplasm|0005737||IEA
			product	hypothetical protein
			transcript_id	gnl|ncbi|EuglossaDilemma_000285-T1_mrna
			protein_id	gnl|ncbi|EuglossaDilemma_000285-T1
264636	263127	gene
			locus_tag	EuglossaDilemma_000286
264636	263236	mRNA
263147	263127
			product	hypothetical protein
			transcript_id	gnl|ncbi|EuglossaDilemma_000286-T1_mrna
			protein_id	gnl|ncbi|EuglossaDilemma_000286-T1
264636	263236	CDS
263147	263127
			codon_start	1
			note	COG:I
			note	EggNog:ENOG41036S9
			db_xref	PFAM:PF02770
			db_xref	InterPro:IPR006091
			db_xref	InterPro:IPR009075
			db_xref	InterPro:IPR013786
			db_xref	InterPro:IPR009100
			db_xref	InterPro:IPR037069
			db_xref	PFAM:PF00441
			db_xref	InterPro:IPR036250
			db_xref	PFAM:PF02771
			go_process	oxidation-reduction process|0055114||IEA
			go_function	flavin adenine dinucleotide binding|0050660||IEA
			go_function	oxidoreductase activity, acting on the CH-CH group of donors|0016627||IEA
			product	hypothetical protein
			transcript_id	gnl|ncbi|EuglossaDilemma_000286-T1_mrna
			protein_id	gnl|ncbi|EuglossaDilemma_000286-T1
265372	266001	gene
			gene	DCTN4
			locus_tag	EuglossaDilemma_000287
265372	265500	mRNA
265644	265714
265791	266001
			product	Dynactin subunit 4
			transcript_id	gnl|ncbi|EuglossaDilemma_000287-T1_mrna
			protein_id	gnl|ncbi|EuglossaDilemma_000287-T1
265372	265500	CDS
265644	265714
265791	266001
			codon_start	1
			note	COG:Z
			note	EggNog:ENOG410V5RT
			db_xref	InterPro:IPR008603
			go_component	dynactin complex|0005869||IEA
			product	Dynactin subunit 4
			transcript_id	gnl|ncbi|EuglossaDilemma_000287-T1_mrna
			protein_id	gnl|ncbi|EuglossaDilemma_000287-T1
266189	267431	gene
			locus_tag	EuglossaDilemma_000288
266189	266348	mRNA
266435	266618
266678	266873
266941	267131
267218	267431
			product	hypothetical protein
			transcript_id	gnl|ncbi|EuglossaDilemma_000288-T1_mrna
			protein_id	gnl|ncbi|EuglossaDilemma_000288-T1
266189	266348	CDS
266435	266618
266678	266873
266941	267131
267218	267431
			codon_start	1
			note	COG:N
			note	EggNog:ENOG41032V6
			db_xref	InterPro:IPR008603
			go_component	dynactin complex|0005869||IEA
			product	hypothetical protein
			transcript_id	gnl|ncbi|EuglossaDilemma_000288-T1_mrna
			protein_id	gnl|ncbi|EuglossaDilemma_000288-T1
268563	267774	gene
			gene	RPS14
			locus_tag	EuglossaDilemma_000289
268563	268415	mRNA
268334	268247
267992	267774
			product	ribosomal protein S14, S11
			transcript_id	gnl|ncbi|EuglossaDilemma_000289-T1_mrna
			protein_id	gnl|ncbi|EuglossaDilemma_000289-T1
268563	268415	CDS
268334	268247
267992	267774
			codon_start	1
			note	COG:J
			note	EggNog:ENOG41036IE
			db_xref	PFAM:PF00411
			db_xref	InterPro:IPR001971
			db_xref	InterPro:IPR018102
			db_xref	InterPro:IPR036967
			go_function	structural constituent of ribosome|0003735||IEA
			go_component	ribosome|0005840||IEA
			go_process	translation|0006412||IEA
			product	ribosomal protein S14, S11
			transcript_id	gnl|ncbi|EuglossaDilemma_000289-T1_mrna
			protein_id	gnl|ncbi|EuglossaDilemma_000289-T1
271873	269093	gene
			gene	MRE11
			locus_tag	EuglossaDilemma_000290
271873	271768	mRNA
271598	271427
271363	271227
271142	270952
270872	270668
270583	270244
270161	270011
269931	269638
269536	269294
269182	269093
			product	meiotic recombination
			transcript_id	gnl|ncbi|EuglossaDilemma_000290-T1_mrna
			protein_id	gnl|ncbi|EuglossaDilemma_000290-T1
271873	271768	CDS
271598	271427
271363	271227
271142	270952
270872	270668
270583	270244
270161	270011
269931	269638
269536	269294
269182	269093
			codon_start	1
			note	EggNog:ENOG41033A2
			note	BUSCO:EOG091B07Y1
			note	COG:L
			db_xref	InterPro:IPR007281
			db_xref	InterPro:IPR004843
			db_xref	InterPro:IPR041796
			db_xref	InterPro:IPR029052
			db_xref	PFAM:PF04152
			db_xref	InterPro:IPR038487
			db_xref	InterPro:IPR003701
			db_xref	PFAM:PF00149
			go_function	endonuclease activity|0004519||IEA
			go_function	manganese ion binding|0030145||IEA
			go_function	hydrolase activity|0016787||IEA
			go_function	3'-5' exonuclease activity|0008408||IEA
			go_component	nucleus|0005634||IEA
			go_component	Mre11 complex|0030870||IEA
			go_process	double-strand break repair|0006302||IEA
			product	meiotic recombination
			transcript_id	gnl|ncbi|EuglossaDilemma_000290-T1_mrna
			protein_id	gnl|ncbi|EuglossaDilemma_000290-T1
290190	289520	gene
			locus_tag	EuglossaDilemma_000291
290190	289932	mRNA
289649	289520
			product	hypothetical protein
			transcript_id	gnl|ncbi|EuglossaDilemma_000291-T1_mrna
			protein_id	gnl|ncbi|EuglossaDilemma_000291-T1
290065	289932	CDS
289649	289520
			codon_start	1
			product	hypothetical protein
			transcript_id	gnl|ncbi|EuglossaDilemma_000291-T1_mrna
			protein_id	gnl|ncbi|EuglossaDilemma_000291-T1
294132	294062	gene
			locus_tag	EuglossaDilemma_000292
294132	294062	tRNA
			product	tRNA-Gly
296077	296007	gene
			locus_tag	EuglossaDilemma_000293
296077	296007	tRNA
			product	tRNA-Gly
296424	296354	gene
			locus_tag	EuglossaDilemma_000294
296424	296354	tRNA
			product	tRNA-Gly
296720	296650	gene
			locus_tag	EuglossaDilemma_000295
296720	296650	tRNA
			product	tRNA-Gly
319198	320917	gene
			locus_tag	EuglossaDilemma_000296
319198	319529	mRNA
320009	320110
320424	320685
320780	320917
			product	hypothetical protein
			transcript_id	gnl|ncbi|EuglossaDilemma_000296-T1_mrna
			protein_id	gnl|ncbi|EuglossaDilemma_000296-T1
319198	319529	CDS
320009	320110
320424	320685
320780	320917
			codon_start	1
			product	hypothetical protein
			transcript_id	gnl|ncbi|EuglossaDilemma_000296-T1_mrna
			protein_id	gnl|ncbi|EuglossaDilemma_000296-T1
325818	326042	gene
			locus_tag	EuglossaDilemma_000297
325818	326042	mRNA
			product	hypothetical protein
			transcript_id	gnl|ncbi|EuglossaDilemma_000297-T1_mrna
			protein_id	gnl|ncbi|EuglossaDilemma_000297-T1
325818	326042	CDS
			codon_start	1
			product	hypothetical protein
			transcript_id	gnl|ncbi|EuglossaDilemma_000297-T1_mrna
			protein_id	gnl|ncbi|EuglossaDilemma_000297-T1
326529	326112	gene
			locus_tag	EuglossaDilemma_000298
326529	326112	mRNA
			product	hypothetical protein
			transcript_id	gnl|ncbi|EuglossaDilemma_000298-T1_mrna
			protein_id	gnl|ncbi|EuglossaDilemma_000298-T1
326417	326112	CDS
			codon_start	1
			product	hypothetical protein
			transcript_id	gnl|ncbi|EuglossaDilemma_000298-T1_mrna
			protein_id	gnl|ncbi|EuglossaDilemma_000298-T1
331815	330199	gene
			locus_tag	EuglossaDilemma_000299
331815	330199	mRNA
			product	hypothetical protein
			transcript_id	gnl|ncbi|EuglossaDilemma_000299-T1_mrna
			protein_id	gnl|ncbi|EuglossaDilemma_000299-T1
331138	330551	CDS
			codon_start	1
			product	hypothetical protein
			transcript_id	gnl|ncbi|EuglossaDilemma_000299-T1_mrna
			protein_id	gnl|ncbi|EuglossaDilemma_000299-T1
363469	366354	gene
			locus_tag	EuglossaDilemma_000300
363469	363569	mRNA
364086	364416
366280	366354
			product	hypothetical protein
			transcript_id	gnl|ncbi|EuglossaDilemma_000300-T1_mrna
			protein_id	gnl|ncbi|EuglossaDilemma_000300-T1
363469	363569	CDS
364086	364416
366280	366354
			codon_start	1
			product	hypothetical protein
			transcript_id	gnl|ncbi|EuglossaDilemma_000300-T1_mrna
			protein_id	gnl|ncbi|EuglossaDilemma_000300-T1
382605	398070	gene
			locus_tag	EuglossaDilemma_000301
382605	382641	mRNA
385330	385572
389915	390072
390298	390608
392039	392465
392707	392958
393063	393362
393435	394046
394151	394327
394393	394579
394751	394880
394969	395125
395230	395426
395513	396005
396079	396207
396284	396497
396587	396930
397002	397032
397063	397106
397237	397604
397688	397837
398004	398070
			product	hypothetical protein
			transcript_id	gnl|ncbi|EuglossaDilemma_000301-T1_mrna
			protein_id	gnl|ncbi|EuglossaDilemma_000301-T1
382605	382641	CDS
385330	385572
389915	390072
390298	390608
392039	392465
392707	392958
393063	393362
393435	394046
394151	394327
394393	394579
394751	394880
394969	395125
395230	395426
395513	396005
396079	396207
396284	396497
396587	396930
397002	397032
397063	397106
397237	397604
397688	397837
398004	398070
			codon_start	1
			note	EggNog:ENOG4103HHY
			note	COG:S
			note	BUSCO:EOG091B00P8
			db_xref	InterPro:IPR007527
			go_function	zinc ion binding|0008270||IEA
			product	hypothetical protein
			transcript_id	gnl|ncbi|EuglossaDilemma_000301-T1_mrna
			protein_id	gnl|ncbi|EuglossaDilemma_000301-T1
401297	402189	gene
			locus_tag	EuglossaDilemma_000302
401297	401342	mRNA
401601	401655
401736	401742
401878	401905
402080	402189
			product	hypothetical protein
			transcript_id	gnl|ncbi|EuglossaDilemma_000302-T1_mrna
			protein_id	gnl|ncbi|EuglossaDilemma_000302-T1
401297	401342	CDS
401601	401655
401736	401742
401878	401905
402080	402189
			codon_start	1
			product	hypothetical protein
			transcript_id	gnl|ncbi|EuglossaDilemma_000302-T1_mrna
			protein_id	gnl|ncbi|EuglossaDilemma_000302-T1
404904	404985	gene
			locus_tag	EuglossaDilemma_000303
404904	404985	tRNA
			product	tRNA-Ser
411704	422112	gene
			locus_tag	EuglossaDilemma_000304
411704	411841	mRNA
413755	413860
415358	415433
415504	415622
416392	416626
418362	418455
419516	419724
419802	419985
420985	421383
422005	422112
			product	hypothetical protein
			transcript_id	gnl|ncbi|EuglossaDilemma_000304-T1_mrna
			protein_id	gnl|ncbi|EuglossaDilemma_000304-T1
411704	411841	CDS
413755	413860
415358	415433
415504	415622
416392	416626
418362	418455
419516	419724
419802	419985
420985	421383
422005	422112
			codon_start	1
			note	COG:E
			note	EggNog:ENOG410365N
			db_xref	InterPro:IPR015424
			db_xref	PFAM:PF00202
			db_xref	InterPro:IPR015421
			db_xref	InterPro:IPR015422
			db_xref	InterPro:IPR005814
			go_function	catalytic activity|0003824||IEA
			go_function	pyridoxal phosphate binding|0030170||IEA
			go_function	transaminase activity|0008483||IEA
			product	hypothetical protein
			transcript_id	gnl|ncbi|EuglossaDilemma_000304-T1_mrna
			protein_id	gnl|ncbi|EuglossaDilemma_000304-T1
423890	429900	gene
			locus_tag	EuglossaDilemma_000305
423890	423920	mRNA
424219	424931
425017	425925
426009	427056
427133	428728
428802	429229
429331	429900
			product	hypothetical protein
			transcript_id	gnl|ncbi|EuglossaDilemma_000305-T1_mrna
			protein_id	gnl|ncbi|EuglossaDilemma_000305-T1
423890	423920	CDS
424219	424931
425017	425925
426009	427056
427133	428728
428802	429229
429331	429900
			codon_start	1
			note	COG:I
			note	SECRETED:SignalP(1-16)
			note	EggNog:ENOG41034D4
			db_xref	InterPro:IPR001846
			db_xref	InterPro:IPR015255
			db_xref	InterPro:IPR011030
			db_xref	InterPro:IPR015816
			db_xref	PFAM:PF01347
			db_xref	PFAM:PF00094
			db_xref	InterPro:IPR015819
			db_xref	InterPro:IPR001747
			db_xref	PFAM:PF09172
			go_function	lipid transporter activity|0005319||IEA
			go_process	lipid transport|0006869||IEA
			product	hypothetical protein
			transcript_id	gnl|ncbi|EuglossaDilemma_000305-T1_mrna
			protein_id	gnl|ncbi|EuglossaDilemma_000305-T1
431951	430269	gene
			locus_tag	EuglossaDilemma_000306
431951	431757	mRNA
431170	430900
430546	430269
			product	hypothetical protein
			transcript_id	gnl|ncbi|EuglossaDilemma_000306-T1_mrna
			protein_id	gnl|ncbi|EuglossaDilemma_000306-T1
431951	431757	CDS
431170	430900
430546	430269
			codon_start	1
			note	EggNog:ENOG41038SA
			note	COG:Z
			db_xref	PFAM:PF00612
			db_xref	InterPro:IPR000048
			go_function	protein binding|0005515||IEA
			product	hypothetical protein
			transcript_id	gnl|ncbi|EuglossaDilemma_000306-T1_mrna
			protein_id	gnl|ncbi|EuglossaDilemma_000306-T1
435560	433790	gene
			locus_tag	EuglossaDilemma_000307
435560	435391	mRNA
434860	434644
434562	434410
433918	433790
			product	hypothetical protein
			transcript_id	gnl|ncbi|EuglossaDilemma_000307-T1_mrna
			protein_id	gnl|ncbi|EuglossaDilemma_000307-T1
435560	435391	CDS
434860	434644
434562	434410
433918	433790
			codon_start	1
			note	EggNog:ENOG41038SA
			note	COG:Z
			note	TransMembrane:1 (i197-221o)
			db_xref	InterPro:IPR042855
			db_xref	InterPro:IPR001388
			db_xref	PFAM:PF00957
			go_process	vesicle-mediated transport|0016192||IEA
			go_component	integral component of membrane|0016021||IEA
			product	hypothetical protein
			transcript_id	gnl|ncbi|EuglossaDilemma_000307-T1_mrna
			protein_id	gnl|ncbi|EuglossaDilemma_000307-T1
441496	436651	gene
			locus_tag	EuglossaDilemma_000308
441496	441260	mRNA
441196	440943
440880	440733
440423	440153
440095	439827
439727	439593
439416	439133
439021	438933
438868	438741
438650	438450
438384	438305
438149	438001
437924	437786
437272	437159
437072	436964
436800	436651
			product	hypothetical protein
			transcript_id	gnl|ncbi|EuglossaDilemma_000308-T1_mrna
			protein_id	gnl|ncbi|EuglossaDilemma_000308-T1
441496	441260	CDS
441196	440943
440880	440733
440423	440153
440095	439827
439727	439593
439416	439133
439021	438933
438868	438741
438650	438450
438384	438305
438149	438001
437924	437786
437272	437159
437072	436964
436800	436651
			codon_start	1
			note	SECRETED:SignalP(1-19)
			note	MEROPS:MER0011369
			note	COG:E,O
			note	EggNog:ENOG410V532
			db_xref	InterPro:IPR014782
			db_xref	InterPro:IPR001930
			db_xref	InterPro:IPR024571
			db_xref	PFAM:PF11838
			db_xref	PFAM:PF01433
			db_xref	InterPro:IPR042097
			db_xref	PFAM:PF17900
			db_xref	InterPro:IPR034016
			go_process	proteolysis|0006508||IEA
			go_function	zinc ion binding|0008270||IEA
			go_function	metallopeptidase activity|0008237||IEA
			product	hypothetical protein
			transcript_id	gnl|ncbi|EuglossaDilemma_000308-T1_mrna
			protein_id	gnl|ncbi|EuglossaDilemma_000308-T1
442317	443177	gene
			locus_tag	EuglossaDilemma_000309
442317	442455	mRNA
442526	442693
442806	442951
443010	443177
			product	hypothetical protein
			transcript_id	gnl|ncbi|EuglossaDilemma_000309-T1_mrna
			protein_id	gnl|ncbi|EuglossaDilemma_000309-T1
442317	442455	CDS
442526	442693
442806	442951
443010	443177
			codon_start	1
			note	EggNog:ENOG410V7S8
			note	COG:O
			db_xref	PFAM:PF13417
			db_xref	InterPro:IPR004045
			db_xref	PFAM:PF14497
			db_xref	PFAM:PF02798
			db_xref	InterPro:IPR004046
			db_xref	InterPro:IPR010987
			db_xref	InterPro:IPR040079
			db_xref	InterPro:IPR036282
			db_xref	PFAM:PF00043
			db_xref	InterPro:IPR036249
			go_function	protein binding|0005515||IEA
			product	hypothetical protein
			transcript_id	gnl|ncbi|EuglossaDilemma_000309-T1_mrna
			protein_id	gnl|ncbi|EuglossaDilemma_000309-T1
458603	459563	gene
			locus_tag	EuglossaDilemma_000310
458603	458605	mRNA
459237	459563
			product	hypothetical protein
			transcript_id	gnl|ncbi|EuglossaDilemma_000310-T1_mrna
			protein_id	gnl|ncbi|EuglossaDilemma_000310-T1
458603	458605	CDS
459237	459563
			codon_start	1
			product	hypothetical protein
			transcript_id	gnl|ncbi|EuglossaDilemma_000310-T1_mrna
			protein_id	gnl|ncbi|EuglossaDilemma_000310-T1
519988	518406	gene
			locus_tag	EuglossaDilemma_000311
519988	519971	mRNA
518780	518406
			product	hypothetical protein
			transcript_id	gnl|ncbi|EuglossaDilemma_000311-T1_mrna
			protein_id	gnl|ncbi|EuglossaDilemma_000311-T1
519988	519971	CDS
518780	518406
			codon_start	1
			product	hypothetical protein
			transcript_id	gnl|ncbi|EuglossaDilemma_000311-T1_mrna
			protein_id	gnl|ncbi|EuglossaDilemma_000311-T1
528195	529234	gene
			locus_tag	EuglossaDilemma_000312
528195	528618	mRNA
529185	529234
			product	hypothetical protein
			transcript_id	gnl|ncbi|EuglossaDilemma_000312-T1_mrna
			protein_id	gnl|ncbi|EuglossaDilemma_000312-T1
528195	528618	CDS
529185	529234
			codon_start	1
			product	hypothetical protein
			transcript_id	gnl|ncbi|EuglossaDilemma_000312-T1_mrna
			protein_id	gnl|ncbi|EuglossaDilemma_000312-T1
530839	534709	gene
			locus_tag	EuglossaDilemma_000313
530839	532924	mRNA
534315	534709
			product	hypothetical protein
			transcript_id	gnl|ncbi|EuglossaDilemma_000313-T1_mrna
			protein_id	gnl|ncbi|EuglossaDilemma_000313-T1
530839	532924	CDS
534315	534709
			codon_start	1
			note	COG:T
			note	EggNog:ENOG41033RS
			db_xref	InterPro:IPR029052
			db_xref	InterPro:IPR043360
			go_function	calmodulin-dependent protein phosphatase activity|0033192||IEA
			go_process	calcineurin-mediated signaling|0097720||IEA
			product	hypothetical protein
			transcript_id	gnl|ncbi|EuglossaDilemma_000313-T1_mrna
			protein_id	gnl|ncbi|EuglossaDilemma_000313-T1
625741	665693	gene
			locus_tag	EuglossaDilemma_000314
625741	625872	mRNA
626301	626412
632129	632274
654653	654792
663497	663668
663746	663872
664360	664440
665623	665693
			product	hypothetical protein
			transcript_id	gnl|ncbi|EuglossaDilemma_000314-T1_mrna
			protein_id	gnl|ncbi|EuglossaDilemma_000314-T1
625741	625872	CDS
626301	626412
632129	632274
654653	654792
663497	663668
663746	663872
664360	664440
665623	665693
			codon_start	1
			note	COG:T
			note	EggNog:ENOG41033RS
			db_xref	InterPro:IPR004843
			db_xref	InterPro:IPR043360
			db_xref	InterPro:IPR006186
			db_xref	InterPro:IPR029052
			db_xref	PFAM:PF00149
			go_function	calmodulin-dependent protein phosphatase activity|0033192||IEA
			go_function	hydrolase activity|0016787||IEA
			go_process	calcineurin-mediated signaling|0097720||IEA
			product	hypothetical protein
			transcript_id	gnl|ncbi|EuglossaDilemma_000314-T1_mrna
			protein_id	gnl|ncbi|EuglossaDilemma_000314-T1
676295	675858	gene
			locus_tag	EuglossaDilemma_000315
676295	675858	mRNA
			product	hypothetical protein
			transcript_id	gnl|ncbi|EuglossaDilemma_000315-T1_mrna
			protein_id	gnl|ncbi|EuglossaDilemma_000315-T1
676295	675858	CDS
			codon_start	1
			product	hypothetical protein
			transcript_id	gnl|ncbi|EuglossaDilemma_000315-T1_mrna
			protein_id	gnl|ncbi|EuglossaDilemma_000315-T1
683135	691615	gene
			locus_tag	EuglossaDilemma_000316
683135	683170	mRNA
684480	684596
685231	685328
685654	685869
688568	688599
691443	691615
			product	hypothetical protein
			transcript_id	gnl|ncbi|EuglossaDilemma_000316-T1_mrna
			protein_id	gnl|ncbi|EuglossaDilemma_000316-T1
683135	683170	CDS
684480	684596
685231	685328
685654	685869
688568	688599
691443	691615
			codon_start	1
			product	hypothetical protein
			transcript_id	gnl|ncbi|EuglossaDilemma_000316-T1_mrna
			protein_id	gnl|ncbi|EuglossaDilemma_000316-T1
699507	701573	gene
			locus_tag	EuglossaDilemma_000317
699507	699882	mRNA
700179	700384
700468	700658
700730	700847
700921	701573
			product	hypothetical protein
			transcript_id	gnl|ncbi|EuglossaDilemma_000317-T1_mrna
			protein_id	gnl|ncbi|EuglossaDilemma_000317-T1
699846	699882	CDS
700179	700384
700468	700658
700730	700847
700921	701169
			codon_start	1
			note	TransMembrane:1 (o242-260i)
			note	EggNog:ENOG4103614
			note	COG:O
			db_xref	InterPro:IPR000608
			db_xref	InterPro:IPR016135
			db_xref	PFAM:PF00179
			product	hypothetical protein
			transcript_id	gnl|ncbi|EuglossaDilemma_000317-T1_mrna
			protein_id	gnl|ncbi|EuglossaDilemma_000317-T1
706610	705284	gene
			locus_tag	EuglossaDilemma_000318
706610	706555	mRNA
706383	706332
706261	706215
706131	706098
705937	705831
705745	705633
705546	705284
			product	hypothetical protein
			transcript_id	gnl|ncbi|EuglossaDilemma_000318-T1_mrna
			protein_id	gnl|ncbi|EuglossaDilemma_000318-T1
706610	706555	CDS
706383	706332
706261	706215
706131	706098
705937	705831
705745	705633
705546	705284
			codon_start	1
			note	EggNog:ENOG4103BE9
			product	hypothetical protein
			transcript_id	gnl|ncbi|EuglossaDilemma_000318-T1_mrna
			protein_id	gnl|ncbi|EuglossaDilemma_000318-T1
707574	710832	gene
			locus_tag	EuglossaDilemma_000319
707574	707686	mRNA
707770	708016
708099	708197
708274	708637
708715	708924
709016	709270
709332	709428
710009	710832
			product	hypothetical protein
			transcript_id	gnl|ncbi|EuglossaDilemma_000319-T1_mrna
			protein_id	gnl|ncbi|EuglossaDilemma_000319-T1
707574	707686	CDS
707770	708016
708099	708197
708274	708637
708715	708924
709016	709270
709332	709428
710009	710084
			codon_start	1
			note	SECRETED:SignalP(1-20)
			note	EggNog:ENOG41033QK
			note	COG:S
			note	TransMembrane:1 (n4-15c20/21o424-450i)
			db_xref	InterPro:IPR017850
			db_xref	PFAM:PF01663
			db_xref	InterPro:IPR002591
			go_function	catalytic activity|0003824||IEA
			product	hypothetical protein
			transcript_id	gnl|ncbi|EuglossaDilemma_000319-T1_mrna
			protein_id	gnl|ncbi|EuglossaDilemma_000319-T1
711254	718703	gene
			gene	SP3
			locus_tag	EuglossaDilemma_000320
711254	713989	mRNA
716316	716603
717360	717659
718029	718130
718206	718357
718548	718703
			product	Subtilisin-like protease 3
			transcript_id	gnl|ncbi|EuglossaDilemma_000320-T1_mrna
			protein_id	gnl|ncbi|EuglossaDilemma_000320-T1
713905	713989	CDS
716316	716603
717360	717659
718029	718130
718206	718357
718548	718703
			codon_start	1
			note	EggNog:ENOG41033AB
			note	SECRETED:SignalP(1-27)
			note	MEROPS:MER0163268
			note	COG:O
			db_xref	PFAM:PF00089
			db_xref	InterPro:IPR018114
			db_xref	PFAM:PF12032
			db_xref	InterPro:IPR033116
			db_xref	InterPro:IPR043504
			db_xref	InterPro:IPR009003
			db_xref	InterPro:IPR022700
			db_xref	InterPro:IPR038565
			db_xref	InterPro:IPR001314
			db_xref	InterPro:IPR001254
			go_process	proteolysis|0006508||IEA
			go_function	serine-type endopeptidase activity|0004252||IEA
			product	Subtilisin-like protease 3
			transcript_id	gnl|ncbi|EuglossaDilemma_000320-T1_mrna
			protein_id	gnl|ncbi|EuglossaDilemma_000320-T1
720184	723076	gene
			locus_tag	EuglossaDilemma_000321
720184	720376	mRNA
721224	721459
721964	722050
722119	722182
722253	722315
722390	722603
722682	722791
723045	723076
			product	hypothetical protein
			transcript_id	gnl|ncbi|EuglossaDilemma_000321-T1_mrna
			protein_id	gnl|ncbi|EuglossaDilemma_000321-T1
720184	720376	CDS
721224	721459
721964	722050
722119	722182
722253	722315
722390	722603
722682	722791
723045	723076
			codon_start	1
			note	COG:C
			note	EggNog:ENOG410364F
			note	BUSCO:EOG091B0D8F
			db_xref	PFAM:PF00719
			db_xref	InterPro:IPR008162
			db_xref	InterPro:IPR036649
			go_component	cytoplasm|0005737||IEA
			go_function	magnesium ion binding|0000287||IEA
			go_function	inorganic diphosphatase activity|0004427||IEA
			go_process	phosphate-containing compound metabolic process|0006796||IEA
			product	hypothetical protein
			transcript_id	gnl|ncbi|EuglossaDilemma_000321-T1_mrna
			protein_id	gnl|ncbi|EuglossaDilemma_000321-T1
794064	793741	gene
			locus_tag	EuglossaDilemma_000322
794064	793741	mRNA
			product	hypothetical protein
			transcript_id	gnl|ncbi|EuglossaDilemma_000322-T1_mrna
			protein_id	gnl|ncbi|EuglossaDilemma_000322-T1
794064	793741	CDS
			codon_start	1
			product	hypothetical protein
			transcript_id	gnl|ncbi|EuglossaDilemma_000322-T1_mrna
			protein_id	gnl|ncbi|EuglossaDilemma_000322-T1
803249	804509	gene
			locus_tag	EuglossaDilemma_000323
803249	804509	mRNA
			product	hypothetical protein
			transcript_id	gnl|ncbi|EuglossaDilemma_000323-T1_mrna
			protein_id	gnl|ncbi|EuglossaDilemma_000323-T1
803942	804475	CDS
			codon_start	1
			product	hypothetical protein
			transcript_id	gnl|ncbi|EuglossaDilemma_000323-T1_mrna
			protein_id	gnl|ncbi|EuglossaDilemma_000323-T1
913766	924306	gene
			locus_tag	EuglossaDilemma_000324
913766	913815	mRNA
917028	917130
924211	924306
			product	hypothetical protein
			transcript_id	gnl|ncbi|EuglossaDilemma_000324-T1_mrna
			protein_id	gnl|ncbi|EuglossaDilemma_000324-T1
913766	913815	CDS
917028	917130
924211	924306
			codon_start	1
			product	hypothetical protein
			transcript_id	gnl|ncbi|EuglossaDilemma_000324-T1_mrna
			protein_id	gnl|ncbi|EuglossaDilemma_000324-T1
953050	984426	gene
			locus_tag	EuglossaDilemma_000325
953050	953273	mRNA
953330	953475
957443	957597
978230	978446
983026	983185
983991	984217
984296	984426
			product	hypothetical protein
			transcript_id	gnl|ncbi|EuglossaDilemma_000325-T1_mrna
			protein_id	gnl|ncbi|EuglossaDilemma_000325-T1
953050	953273	CDS
953330	953475
957443	957597
978230	978446
983026	983185
983991	984217
984296	984426
			codon_start	1
			note	MEROPS:MER0020813
			note	EggNog:ENOG41032GF
			note	COG:O
			db_xref	InterPro:IPR000716
			db_xref	PFAM:PF10591
			db_xref	InterPro:IPR002350
			db_xref	PFAM:PF00086
			db_xref	InterPro:IPR036058
			db_xref	InterPro:IPR036857
			db_xref	InterPro:IPR011992
			db_xref	PFAM:PF07648
			db_xref	InterPro:IPR019577
			go_function	protein binding|0005515||IEA
			go_function	calcium ion binding|0005509||IEA
			product	hypothetical protein
			transcript_id	gnl|ncbi|EuglossaDilemma_000325-T1_mrna
			protein_id	gnl|ncbi|EuglossaDilemma_000325-T1
989033	987259	gene
			locus_tag	EuglossaDilemma_000326
989033	989013	mRNA
988756	988513
988427	988207
988133	987917
987836	987706
987624	987350
987283	987259
			product	hypothetical protein
			transcript_id	gnl|ncbi|EuglossaDilemma_000326-T1_mrna
			protein_id	gnl|ncbi|EuglossaDilemma_000326-T1
989033	989013	CDS
988756	988513
988427	988207
988133	987917
987836	987706
987624	987350
987283	987259
			codon_start	1
			note	COG:Q
			note	EggNog:ENOG41035IK
			note	BUSCO:EOG091B0CCH
			db_xref	PFAM:PF00107
			db_xref	InterPro:IPR011032
			db_xref	PFAM:PF08240
			db_xref	InterPro:IPR036291
			db_xref	InterPro:IPR013154
			db_xref	InterPro:IPR002328
			db_xref	InterPro:IPR013149
			db_xref	InterPro:IPR014183
			go_process	ethanol oxidation|0006069||IEA
			go_process	oxidation-reduction process|0055114||IEA
			go_function	zinc ion binding|0008270||IEA
			go_function	oxidoreductase activity|0016491||IEA
			go_function	S-(hydroxymethyl)glutathione dehydrogenase activity|0051903||IEA
			product	hypothetical protein
			transcript_id	gnl|ncbi|EuglossaDilemma_000326-T1_mrna
			protein_id	gnl|ncbi|EuglossaDilemma_000326-T1
990791	989989	gene
			locus_tag	EuglossaDilemma_000327
990791	990780	mRNA
990705	989989
			product	hypothetical protein
			transcript_id	gnl|ncbi|EuglossaDilemma_000327-T1_mrna
			protein_id	gnl|ncbi|EuglossaDilemma_000327-T1
990791	990780	CDS
990705	989989
			codon_start	1
			note	EggNog:ENOG41038S1
			note	COG:G
			note	TransMembrane:4 (i21-42o54-74i103-129o207-228i)
			db_xref	PFAM:PF06699
			db_xref	InterPro:IPR009580
			go_component	endoplasmic reticulum membrane|0005789||IEA
			go_process	GPI anchor biosynthetic process|0006506||IEA
			product	hypothetical protein
			transcript_id	gnl|ncbi|EuglossaDilemma_000327-T1_mrna
			protein_id	gnl|ncbi|EuglossaDilemma_000327-T1
991142	997941	gene
			locus_tag	EuglossaDilemma_000328
991142	991186	mRNA
991476	991685
991756	992022
992112	992227
992315	992669
992737	992924
993011	993146
993230	993925
993997	994033
994098	994121
994196	994541
994613	995102
995187	995302
995366	995385
995678	995759
995825	996008
996081	996255
996322	996664
996737	996883
996951	997081
997160	997563
997642	997809
997882	997941
			product	hypothetical protein
			transcript_id	gnl|ncbi|EuglossaDilemma_000328-T1_mrna
			protein_id	gnl|ncbi|EuglossaDilemma_000328-T1
991142	991186	CDS
991476	991685
991756	992022
992112	992227
992315	992669
992737	992924
993011	993146
993230	993925
993997	994033
994098	994121
994196	994541
994613	995102
995187	995302
995366	995385
995678	995759
995825	996008
996081	996255
996322	996664
996737	996883
996951	997081
997160	997563
997642	997809
997882	997941
			codon_start	1
			note	EggNog:ENOG41034TE
			note	BUSCO:EOG091B00LE
			note	COG:O
			db_xref	InterPro:IPR026850
			db_xref	InterPro:IPR013083
			db_xref	InterPro:IPR001841
			db_xref	InterPro:IPR011016
			db_xref	InterPro:IPR016024
			db_xref	PFAM:PF11793
			db_xref	InterPro:IPR039795
			db_xref	InterPro:IPR039804
			go_function	zinc ion binding|0008270||IEA
			go_function	ubiquitin protein ligase activity|0061630||IEA
			go_process	ribosome-associated ubiquitin-dependent protein catabolic process|1990116||IEA
			go_component	RQC complex|1990112||IEA
			product	hypothetical protein
			transcript_id	gnl|ncbi|EuglossaDilemma_000328-T1_mrna
			protein_id	gnl|ncbi|EuglossaDilemma_000328-T1
998430	1000980	gene
			locus_tag	EuglossaDilemma_000329
998430	998436	mRNA
999371	999570
1000574	1000717
1000894	1000980
			product	hypothetical protein
			transcript_id	gnl|ncbi|EuglossaDilemma_000329-T1_mrna
			protein_id	gnl|ncbi|EuglossaDilemma_000329-T1
998430	998436	CDS
999371	999570
1000574	1000717
1000894	1000980
			codon_start	1
			note	EggNog:ENOG410382G
			note	COG:S
			db_xref	InterPro:IPR024518
			db_xref	InterPro:IPR006616
			db_xref	PFAM:PF11901
			product	hypothetical protein
			transcript_id	gnl|ncbi|EuglossaDilemma_000329-T1_mrna
			protein_id	gnl|ncbi|EuglossaDilemma_000329-T1
1003276	1015336	gene
			locus_tag	EuglossaDilemma_000330
1003276	1003427	mRNA
1003797	1004881
1010607	1010708
1012426	1012563
1012956	1013039
1014561	1014717
1015150	1015336
			product	hypothetical protein
			transcript_id	gnl|ncbi|EuglossaDilemma_000330-T1_mrna
			protein_id	gnl|ncbi|EuglossaDilemma_000330-T1
1003276	1003427	CDS
1003797	1004881
1010607	1010708
1012426	1012563
1012956	1013039
1014561	1014717
1015150	1015336
			codon_start	1
			note	COG:G
			note	EggNog:ENOG410346C
			note	BUSCO:EOG091B06VN
			note	TransMembrane:11 (o197-216i228-249o261-282i294-315o321-343i397-421o433-455i464-484o490-511i523-541o553-576i)
			db_xref	PFAM:PF07690
			db_xref	InterPro:IPR011701
			db_xref	InterPro:IPR036259
			go_process	transmembrane transport|0055085||IEA
			go_function	transmembrane transporter activity|0022857||IEA
			product	hypothetical protein
			transcript_id	gnl|ncbi|EuglossaDilemma_000330-T1_mrna
			protein_id	gnl|ncbi|EuglossaDilemma_000330-T1
1018352	1023765	gene
			locus_tag	EuglossaDilemma_000331
1018352	1020956	mRNA
1021029	1021187
1021261	1021342
1021413	1021553
1021632	1021814
1021896	1021990
1022062	1022210
1022288	1022415
1022490	1022599
1022782	1022867
1022952	1023059
1023138	1023765
			product	hypothetical protein
			transcript_id	gnl|ncbi|EuglossaDilemma_000331-T1_mrna
			protein_id	gnl|ncbi|EuglossaDilemma_000331-T1
1020771	1020956	CDS
1021029	1021187
1021261	1021342
1021413	1021553
1021632	1021814
1021896	1021990
1022062	1022210
1022288	1022415
1022490	1022599
1022782	1022867
1022952	1023059
1023138	1023765
			codon_start	1
			note	MEROPS:MER0287029
			note	EggNog:ENOG41037SF
			note	SECRETED:SignalP(1-18)
			note	COG:E
			note	TransMembrane:1 (n5-16c20/21o649-669i)
			db_xref	InterPro:IPR001548
			db_xref	PFAM:PF01401
			go_process	proteolysis|0006508||IEA
			go_function	peptidyl-dipeptidase activity|0008241||IEA
			go_function	metallopeptidase activity|0008237||IEA
			go_component	membrane|0016020||IEA
			product	hypothetical protein
			transcript_id	gnl|ncbi|EuglossaDilemma_000331-T1_mrna
			protein_id	gnl|ncbi|EuglossaDilemma_000331-T1
1033836	1040205	gene
			locus_tag	EuglossaDilemma_000332
1033836	1033878	mRNA
1033952	1034102
1034186	1034399
1034661	1034756
1035075	1035312
1035432	1035730
1035807	1037451
1037533	1037819
1037896	1038004
1038093	1038435
1038587	1038827
1038914	1039782
1040034	1040205
			product	hypothetical protein
			transcript_id	gnl|ncbi|EuglossaDilemma_000332-T1_mrna
			protein_id	gnl|ncbi|EuglossaDilemma_000332-T1
1033836	1033878	CDS
1033952	1034102
1034186	1034399
1034661	1034756
1035075	1035312
1035432	1035730
1035807	1037451
1037533	1037819
1037896	1038004
1038093	1038435
1038587	1038827
1038914	1039782
1040034	1040205
			codon_start	1
			note	BUSCO:EOG091B00Q5
			note	EggNog:ENOG41035IW
			note	COG:T
			db_xref	InterPro:IPR037213
			db_xref	PFAM:PF02759
			db_xref	InterPro:IPR036028
			db_xref	InterPro:IPR004012
			db_xref	InterPro:IPR001452
			go_function	protein binding|0005515||IEA
			product	hypothetical protein
			transcript_id	gnl|ncbi|EuglossaDilemma_000332-T1_mrna
			protein_id	gnl|ncbi|EuglossaDilemma_000332-T1
1049187	1050910	gene
			locus_tag	EuglossaDilemma_000333
1049187	1049235	mRNA
1049319	1049492
1049612	1049814
1049885	1050038
1050117	1050385
1050566	1050781
1050857	1050910
			product	hypothetical protein
			transcript_id	gnl|ncbi|EuglossaDilemma_000333-T1_mrna
			protein_id	gnl|ncbi|EuglossaDilemma_000333-T1
1049187	1049235	CDS
1049319	1049492
1049612	1049814
1049885	1050038
1050117	1050385
1050566	1050781
1050857	1050910
			codon_start	1
			note	EggNog:ENOG41032QA
			note	BUSCO:EOG091B0BI3
			note	COG:E,I
			db_xref	PFAM:PF04321
			db_xref	PFAM:PF01370
			db_xref	InterPro:IPR036291
			db_xref	PFAM:PF01073
			db_xref	InterPro:IPR001509
			db_xref	PFAM:PF13460
			go_function	catalytic activity|0003824||IEA
			product	hypothetical protein
			transcript_id	gnl|ncbi|EuglossaDilemma_000333-T1_mrna
			protein_id	gnl|ncbi|EuglossaDilemma_000333-T1
1062173	1064917	gene
			locus_tag	EuglossaDilemma_000334
1062173	1062283	mRNA
1062363	1062515
1062599	1062735
1063298	1063377
1063461	1063550
1063629	1063938
1064109	1064271
1064359	1064551
1064631	1064917
			product	hypothetical protein
			transcript_id	gnl|ncbi|EuglossaDilemma_000334-T1_mrna
			protein_id	gnl|ncbi|EuglossaDilemma_000334-T1
1062173	1062283	CDS
1062363	1062515
1062599	1062735
1063298	1063377
1063461	1063550
1063629	1063938
1064109	1064271
1064359	1064551
1064631	1064917
			codon_start	1
			note	EggNog:ENOG410366S
			note	COG:D
			db_xref	InterPro:IPR019734
			db_xref	PFAM:PF00515
			db_xref	PFAM:PF13176
			db_xref	InterPro:IPR011990
			db_xref	PFAM:PF13181
			db_xref	InterPro:IPR001440
			db_xref	PFAM:PF13374
			db_xref	PFAM:PF13424
			db_xref	PFAM:PF12895
			db_xref	InterPro:IPR013026
			go_function	protein binding|0005515||IEA
			product	hypothetical protein
			transcript_id	gnl|ncbi|EuglossaDilemma_000334-T1_mrna
			protein_id	gnl|ncbi|EuglossaDilemma_000334-T1
1065817	1072548	gene
			locus_tag	EuglossaDilemma_000335
1065817	1065825	mRNA
1067699	1068008
1068527	1068666
1070292	1070551
1070638	1070764
1070845	1071214
1071292	1071524
1071595	1071687
1071796	1071961
1072036	1072163
1072238	1072318
1072384	1072548
			product	hypothetical protein
			transcript_id	gnl|ncbi|EuglossaDilemma_000335-T1_mrna
			protein_id	gnl|ncbi|EuglossaDilemma_000335-T1
1065817	1065825	CDS
1067699	1068008
1068527	1068666
1070292	1070551
1070638	1070764
1070845	1071214
1071292	1071524
1071595	1071687
1071796	1071961
1072036	1072163
1072238	1072318
1072384	1072548
			codon_start	1
			note	EggNog:ENOG4103I36
			note	COG:J
			db_xref	InterPro:IPR038446
			db_xref	PFAM:PF16366
			db_xref	InterPro:IPR034977
			db_xref	PFAM:PF16367
			db_xref	InterPro:IPR034819
			db_xref	InterPro:IPR032296
			db_xref	InterPro:IPR035979
			db_xref	PFAM:PF00076
			db_xref	InterPro:IPR012677
			db_xref	InterPro:IPR000504
			db_xref	InterPro:IPR032292
			go_function	translation regulator activity|0045182||IEA
			go_function	mRNA 3'-UTR binding|0003730||IEA
			go_function	nucleic acid binding|0003676||IEA
			go_process	regulation of translation|0006417||IEA
			product	hypothetical protein
			transcript_id	gnl|ncbi|EuglossaDilemma_000335-T1_mrna
			protein_id	gnl|ncbi|EuglossaDilemma_000335-T1
1076622	1075636	gene
			locus_tag	EuglossaDilemma_000336
1076622	1076392	mRNA
1076242	1076064
1075990	1075922
1075840	1075636
			product	hypothetical protein
			transcript_id	gnl|ncbi|EuglossaDilemma_000336-T1_mrna
			protein_id	gnl|ncbi|EuglossaDilemma_000336-T1
1076622	1076392	CDS
1076242	1076064
1075990	1075922
1075840	1075636
			codon_start	1
			note	EggNog:ENOG41037FZ
			note	COG:U
			note	BUSCO:EOG091B0IF3
			db_xref	InterPro:IPR026510
			db_xref	PFAM:PF05648
			db_xref	InterPro:IPR008733
			go_process	peroxisome fission|0016559||IEA
			go_component	integral component of peroxisomal membrane|0005779||IEA
			product	hypothetical protein
			transcript_id	gnl|ncbi|EuglossaDilemma_000336-T1_mrna
			protein_id	gnl|ncbi|EuglossaDilemma_000336-T1
1077923	1078570	gene
			locus_tag	EuglossaDilemma_000337
1077923	1078084	mRNA
1078445	1078570
			product	hypothetical protein
			transcript_id	gnl|ncbi|EuglossaDilemma_000337-T1_mrna
			protein_id	gnl|ncbi|EuglossaDilemma_000337-T1
1077923	1078084	CDS
1078445	1078570
			codon_start	1
			note	COG:T
			note	EggNog:ENOG410VM36
			db_xref	PFAM:PF13855
			db_xref	InterPro:IPR032675
			db_xref	InterPro:IPR001611
			go_function	protein binding|0005515||IEA
			product	hypothetical protein
			transcript_id	gnl|ncbi|EuglossaDilemma_000337-T1_mrna
			protein_id	gnl|ncbi|EuglossaDilemma_000337-T1
1111762	1131150	gene
			locus_tag	EuglossaDilemma_000338
1111762	1112449	mRNA
1114523	1114601
1114683	1114772
1114877	1114997
1115099	1115391
1115469	1115602
1115683	1115794
1115874	1116040
1116120	1116280
1116481	1116591
1116685	1116927
1117025	1117270
1117392	1117476
1117959	1118123
1118236	1118411
1118471	1118605
1118692	1118847
1118927	1119007
1119091	1119891
1120893	1121000
1121066	1121245
1121699	1121728
1122099	1122257
1122328	1122708
1122850	1123005
1126307	1126750
1127031	1127142
1127226	1127282
1127357	1127474
1128938	1129043
1129206	1129319
1129420	1129548
1129764	1129964
1130515	1130535
1130881	1131150
			product	hypothetical protein
			transcript_id	gnl|ncbi|EuglossaDilemma_000338-T1_mrna
			protein_id	gnl|ncbi|EuglossaDilemma_000338-T1
1112419	1112449	CDS
1114523	1114601
1114683	1114772
1114877	1114997
1115099	1115391
1115469	1115602
1115683	1115794
1115874	1116040
1116120	1116280
1116481	1116591
1116685	1116927
1117025	1117270
1117392	1117476
1117959	1118123
1118236	1118411
1118471	1118605
1118692	1118847
1118927	1119007
1119091	1119891
1120893	1121000
1121066	1121245
1121699	1121728
1122099	1122257
1122328	1122708
1122850	1123005
1126307	1126750
1127031	1127142
1127226	1127282
1127357	1127474
1128938	1129043
1129206	1129319
1129420	1129548
1129764	1129964
1130515	1130535
1130881	1131150
			codon_start	1
			note	COG:T
			note	EggNog:ENOG41034QJ
			db_xref	PFAM:PF13180
			db_xref	InterPro:IPR003591
			db_xref	PFAM:PF00595
			db_xref	InterPro:IPR036034
			db_xref	InterPro:IPR032675
			db_xref	InterPro:IPR001611
			db_xref	PFAM:PF13855
			db_xref	PFAM:PF17820
			db_xref	InterPro:IPR001478
			go_function	protein binding|0005515||IEA
			product	hypothetical protein
			transcript_id	gnl|ncbi|EuglossaDilemma_000338-T1_mrna
			protein_id	gnl|ncbi|EuglossaDilemma_000338-T1
1135194	1134048	gene
			locus_tag	EuglossaDilemma_000339
1135194	1135102	mRNA
1135016	1134861
1134790	1134658
1134578	1134433
1134359	1134162
1134083	1134048
			product	hypothetical protein
			transcript_id	gnl|ncbi|EuglossaDilemma_000339-T1_mrna
			protein_id	gnl|ncbi|EuglossaDilemma_000339-T1
1135194	1135102	CDS
1135016	1134861
1134790	1134658
1134578	1134433
1134359	1134162
1134083	1134048
			codon_start	1
			note	COG:Z
			note	EggNog:ENOG41033D3
			note	BUSCO:EOG091B0HOG
			db_xref	PFAM:PF10211
			db_xref	InterPro:IPR019347
			product	hypothetical protein
			transcript_id	gnl|ncbi|EuglossaDilemma_000339-T1_mrna
			protein_id	gnl|ncbi|EuglossaDilemma_000339-T1
1137058	1135511	gene
			locus_tag	EuglossaDilemma_000340
1137058	1136916	mRNA
1136732	1136626
1136546	1136376
1136302	1136201
1136124	1136022
1135950	1135794
1135711	1135511
			product	hypothetical protein
			transcript_id	gnl|ncbi|EuglossaDilemma_000340-T1_mrna
			protein_id	gnl|ncbi|EuglossaDilemma_000340-T1
1137058	1136916	CDS
1136732	1136626
1136546	1136376
1136302	1136201
1136124	1136022
1135950	1135794
1135711	1135511
			codon_start	1
			note	SECRETED:SignalP(1-23)
			note	COG:I,O,T,U,V
			note	EggNog:ENOG41033N2
			db_xref	PFAM:PF06401
			db_xref	InterPro:IPR038003
			db_xref	InterPro:IPR037999
			db_xref	PFAM:PF06400
			db_xref	InterPro:IPR009066
			db_xref	InterPro:IPR036744
			db_xref	InterPro:IPR010483
			go_function	low-density lipoprotein particle receptor binding|0050750||IEA
			go_function	heparin binding|0008201||IEA
			go_function	receptor antagonist activity|0048019||IEA
			go_component	endoplasmic reticulum|0005783||IEA
			product	hypothetical protein
			transcript_id	gnl|ncbi|EuglossaDilemma_000340-T1_mrna
			protein_id	gnl|ncbi|EuglossaDilemma_000340-T1
1142540	1137916	gene
			locus_tag	EuglossaDilemma_000341
1142540	1142536	mRNA
1141313	1141198
1141022	1140895
1140780	1140502
1140423	1140322
1140259	1140037
1139960	1139837
1139768	1139591
1139518	1139357
1139016	1138873
1138792	1138559
1138445	1138355
1138274	1138086
1138022	1137916
			product	hypothetical protein
			transcript_id	gnl|ncbi|EuglossaDilemma_000341-T1_mrna
			protein_id	gnl|ncbi|EuglossaDilemma_000341-T1
1142540	1142536	CDS
1141313	1141198
1141022	1140895
1140780	1140502
1140423	1140322
1140259	1140037
1139960	1139837
1139768	1139591
1139518	1139357
1139016	1138873
1138792	1138559
1138445	1138355
1138274	1138086
1138022	1137916
			codon_start	1
			note	EggNog:ENOG41032KS
			note	BUSCO:EOG091B041Q
			note	COG:S
			db_xref	InterPro:IPR038499
			db_xref	InterPro:IPR004328
			db_xref	InterPro:IPR025304
			db_xref	PFAM:PF03097
			db_xref	PFAM:PF13949
			go_function	protein binding|0005515||IEA
			product	hypothetical protein
			transcript_id	gnl|ncbi|EuglossaDilemma_000341-T1_mrna
			protein_id	gnl|ncbi|EuglossaDilemma_000341-T1
1142985	1144195	gene
			locus_tag	EuglossaDilemma_000342
1142985	1143282	mRNA
1143358	1143664
1143769	1144195
			product	hypothetical protein
			transcript_id	gnl|ncbi|EuglossaDilemma_000342-T1_mrna
			protein_id	gnl|ncbi|EuglossaDilemma_000342-T1
1142985	1143282	CDS
1143358	1143664
1143769	1144195
			codon_start	1
			note	EggNog:ENOG4103813
			note	BUSCO:EOG091B0FHQ
			note	TransMembrane:3 (o12-30i295-312o324-342i)
			note	COG:O
			db_xref	PFAM:PF00240
			db_xref	InterPro:IPR000626
			db_xref	InterPro:IPR029071
			db_xref	InterPro:IPR040352
			go_function	protein binding|0005515||IEA
			go_process	ubiquitin-dependent ERAD pathway|0030433||IEA
			product	hypothetical protein
			transcript_id	gnl|ncbi|EuglossaDilemma_000342-T1_mrna
			protein_id	gnl|ncbi|EuglossaDilemma_000342-T1
1149326	1144439	gene
			locus_tag	EuglossaDilemma_000343
1149326	1145687	mRNA
1144473	1144439
			product	hypothetical protein
			transcript_id	gnl|ncbi|EuglossaDilemma_000343-T1_mrna
			protein_id	gnl|ncbi|EuglossaDilemma_000343-T1
1149326	1145687	CDS
1144473	1144439
			codon_start	1
			note	COG:J
			note	EggNog:ENOG4103250
			note	BUSCO:EOG091B0219
			db_xref	InterPro:IPR009008
			db_xref	InterPro:IPR002301
			db_xref	InterPro:IPR033709
			db_xref	PFAM:PF00133
			db_xref	InterPro:IPR001412
			db_xref	InterPro:IPR023586
			db_xref	InterPro:IPR009080
			db_xref	PFAM:PF08264
			db_xref	InterPro:IPR014729
			db_xref	InterPro:IPR013155
			db_xref	InterPro:IPR002300
			go_process	tRNA aminoacylation for protein translation|0006418||IEA
			go_process	isoleucyl-tRNA aminoacylation|0006428||IEA
			go_function	aminoacyl-tRNA ligase activity|0004812||IEA
			go_function	tRNA binding|0000049||IEA
			go_function	nucleotide binding|0000166||IEA
			go_function	isoleucine-tRNA ligase activity|0004822||IEA
			go_function	aminoacyl-tRNA editing activity|0002161||IEA
			go_function	ATP binding|0005524||IEA
			product	hypothetical protein
			transcript_id	gnl|ncbi|EuglossaDilemma_000343-T1_mrna
			protein_id	gnl|ncbi|EuglossaDilemma_000343-T1
1153026	1149703	gene
			locus_tag	EuglossaDilemma_000344
1153026	1152969	mRNA
1152889	1152751
1152675	1152575
1152474	1152353
1152269	1152119
1152031	1151826
1151753	1151559
1151480	1151342
1151263	1151109
1151005	1150925
1150855	1150647
1150555	1150317
1150204	1150089
1150011	1149703
			product	hypothetical protein
			transcript_id	gnl|ncbi|EuglossaDilemma_000344-T1_mrna
			protein_id	gnl|ncbi|EuglossaDilemma_000344-T1
1153026	1152969	CDS
1152889	1152751
1152675	1152575
1152474	1152353
1152269	1152119
1152031	1151826
1151753	1151559
1151480	1151342
1151263	1151109
1151005	1150925
1150855	1150647
1150555	1150317
1150204	1150089
1150011	1149703
			codon_start	1
			note	TransMembrane:1 (o671-693i)
			note	MEROPS:MER0003094
			note	EggNog:ENOG41034RW
			note	COG:W
			db_xref	PFAM:PF16698
			db_xref	InterPro:IPR001590
			db_xref	PFAM:PF13582
			db_xref	InterPro:IPR036436
			db_xref	InterPro:IPR032029
			db_xref	InterPro:IPR034025
			db_xref	PFAM:PF13574
			db_xref	InterPro:IPR001762
			db_xref	PFAM:PF00200
			db_xref	InterPro:IPR002870
			db_xref	PFAM:PF01562
			db_xref	PFAM:PF13688
			db_xref	InterPro:IPR024079
			go_function	metalloendopeptidase activity|0004222||IEA
			go_function	metallopeptidase activity|0008237||IEA
			go_process	proteolysis|0006508||IEA
			product	hypothetical protein
			transcript_id	gnl|ncbi|EuglossaDilemma_000344-T1_mrna
			protein_id	gnl|ncbi|EuglossaDilemma_000344-T1
1153706	1155044	gene
			locus_tag	EuglossaDilemma_000345
1153706	1153784	mRNA
1153930	1154492
1154584	1154772
1154853	1155044
			product	hypothetical protein
			transcript_id	gnl|ncbi|EuglossaDilemma_000345-T1_mrna
			protein_id	gnl|ncbi|EuglossaDilemma_000345-T1
1153706	1153784	CDS
1153930	1154492
1154584	1154772
1154853	1155044
			codon_start	1
			note	BUSCO:EOG091B0CWB
			note	EggNog:ENOG410369E
			note	COG:E
			db_xref	InterPro:IPR007052
			db_xref	InterPro:IPR008978
			db_xref	PFAM:PF04969
			db_xref	PFAM:PF04968
			db_xref	InterPro:IPR039790
			db_xref	InterPro:IPR007051
			product	hypothetical protein
			transcript_id	gnl|ncbi|EuglossaDilemma_000345-T1_mrna
			protein_id	gnl|ncbi|EuglossaDilemma_000345-T1
1155969	1156735	gene
			locus_tag	EuglossaDilemma_000346
1155969	1156005	mRNA
1156119	1156313
1156388	1156528
1156593	1156735
			product	hypothetical protein
			transcript_id	gnl|ncbi|EuglossaDilemma_000346-T1_mrna
			protein_id	gnl|ncbi|EuglossaDilemma_000346-T1
1155969	1156005	CDS
1156119	1156313
1156388	1156528
1156593	1156735
			codon_start	1
			note	EggNog:ENOG41037KF
			note	COG:E
			db_xref	InterPro:IPR005645
			db_xref	InterPro:IPR029058
			db_xref	PFAM:PF03959
			product	hypothetical protein
			transcript_id	gnl|ncbi|EuglossaDilemma_000346-T1_mrna
			protein_id	gnl|ncbi|EuglossaDilemma_000346-T1
1159372	1158762	gene
			locus_tag	EuglossaDilemma_000347
1159372	1159370	mRNA
1159271	1159178
1159018	1158762
			product	hypothetical protein
			transcript_id	gnl|ncbi|EuglossaDilemma_000347-T1_mrna
			protein_id	gnl|ncbi|EuglossaDilemma_000347-T1
1159372	1159370	CDS
1159271	1159178
1159018	1158762
			codon_start	1
			note	COG:K
			note	EggNog:ENOG410380F
			db_xref	InterPro:IPR000626
			db_xref	InterPro:IPR029071
			db_xref	InterPro:IPR039049
			go_component	VCB complex|0030891||IEA
			go_component	elongin complex|0070449||IEA
			go_process	transcription elongation from RNA polymerase II promoter|0006368||IEA
			go_function	protein binding|0005515||IEA
			product	hypothetical protein
			transcript_id	gnl|ncbi|EuglossaDilemma_000347-T1_mrna
			protein_id	gnl|ncbi|EuglossaDilemma_000347-T1
1169362	1170434	gene
			locus_tag	EuglossaDilemma_000348
1169362	1169567	mRNA
1170317	1170434
			product	hypothetical protein
			transcript_id	gnl|ncbi|EuglossaDilemma_000348-T1_mrna
			protein_id	gnl|ncbi|EuglossaDilemma_000348-T1
1169362	1169567	CDS
1170317	1170434
			codon_start	1
			product	hypothetical protein
			transcript_id	gnl|ncbi|EuglossaDilemma_000348-T1_mrna
			protein_id	gnl|ncbi|EuglossaDilemma_000348-T1
1171934	1171590	gene
			locus_tag	EuglossaDilemma_000349
1171934	1171590	mRNA
			product	hypothetical protein
			transcript_id	gnl|ncbi|EuglossaDilemma_000349-T1_mrna
			protein_id	gnl|ncbi|EuglossaDilemma_000349-T1
1171934	1171590	CDS
			codon_start	1
			product	hypothetical protein
			transcript_id	gnl|ncbi|EuglossaDilemma_000349-T1_mrna
			protein_id	gnl|ncbi|EuglossaDilemma_000349-T1
1176488	1180638	gene
			locus_tag	EuglossaDilemma_000350
1176488	1176863	mRNA
1179250	1179460
1179772	1180046
1180144	1180319
1180483	1180638
			product	hypothetical protein
			transcript_id	gnl|ncbi|EuglossaDilemma_000350-T1_mrna
			protein_id	gnl|ncbi|EuglossaDilemma_000350-T1
1176488	1176863	CDS
1179250	1179460
1179772	1180046
1180144	1180319
1180483	1180638
			codon_start	1
			note	EggNog:ENOG41032F8
			note	TransMembrane:5 (i124-144o170-192i204-226o269-285i297-318o)
			note	COG:I
			note	BUSCO:EOG091B0B49
			db_xref	InterPro:IPR025749
			db_xref	PFAM:PF14360
			product	hypothetical protein
			transcript_id	gnl|ncbi|EuglossaDilemma_000350-T1_mrna
			protein_id	gnl|ncbi|EuglossaDilemma_000350-T1
1185675	1191092	gene
			locus_tag	EuglossaDilemma_000351
1185675	1191092	mRNA
			product	hypothetical protein
			transcript_id	gnl|ncbi|EuglossaDilemma_000351-T1_mrna
			protein_id	gnl|ncbi|EuglossaDilemma_000351-T1
1185675	1191092	CDS
			codon_start	1
			note	EggNog:ENOG4103A3P
			note	BUSCO:EOG091B01MQ
			product	hypothetical protein
			transcript_id	gnl|ncbi|EuglossaDilemma_000351-T1_mrna
			protein_id	gnl|ncbi|EuglossaDilemma_000351-T1
1214424	1197219	gene
			locus_tag	EuglossaDilemma_000352
1214424	1212270	mRNA
1212082	1212000
1211901	1211771
1207325	1207166
1204188	1204119
1198121	1197676
1197586	1197219
			product	hypothetical protein
			transcript_id	gnl|ncbi|EuglossaDilemma_000352-T1_mrna
			protein_id	gnl|ncbi|EuglossaDilemma_000352-T1
1212847	1212270	CDS
1212082	1212000
1211901	1211771
1207325	1207166
1204188	1204119
1198121	1197676
1197586	1197219
			codon_start	1
			note	EggNog:ENOG4103524
			note	COG:K
			db_xref	InterPro:IPR024940
			db_xref	InterPro:IPR036910
			db_xref	PFAM:PF09011
			db_xref	InterPro:IPR009071
			db_xref	PFAM:PF00505
			go_process	Wnt signaling pathway|0016055||IEA
			product	hypothetical protein
			transcript_id	gnl|ncbi|EuglossaDilemma_000352-T1_mrna
			protein_id	gnl|ncbi|EuglossaDilemma_000352-T1
1287017	1287880	gene
			locus_tag	EuglossaDilemma_017572
1287017	1287880	mRNA
			product	hypothetical protein
			transcript_id	gnl|ncbi|EuglossaDilemma_017572-T1_mrna
			protein_id	gnl|ncbi|EuglossaDilemma_017572-T1
1287222	1287704	CDS
			codon_start	1
			note	TransMembrane:1 (n9-24c42/43o52-74i)
			product	hypothetical protein
			transcript_id	gnl|ncbi|EuglossaDilemma_017572-T1_mrna
			protein_id	gnl|ncbi|EuglossaDilemma_017572-T1
1435281	1434233	gene
			locus_tag	EuglossaDilemma_000353
1435281	1435132	mRNA
1434852	1434774
1434255	1434233
			product	hypothetical protein
			transcript_id	gnl|ncbi|EuglossaDilemma_000353-T1_mrna
			protein_id	gnl|ncbi|EuglossaDilemma_000353-T1
1435281	1435132	CDS
1434852	1434774
1434255	1434233
			codon_start	1
			note	COG:K
			note	EggNog:ENOG41039G2
			db_xref	InterPro:IPR027397
			db_xref	InterPro:IPR024940
			db_xref	InterPro:IPR013558
			go_process	Wnt signaling pathway|0016055||IEA
			product	hypothetical protein
			transcript_id	gnl|ncbi|EuglossaDilemma_000353-T1_mrna
			protein_id	gnl|ncbi|EuglossaDilemma_000353-T1
1443858	1439858	gene
			gene	PYX2
			locus_tag	EuglossaDilemma_000354
1443858	1443478	mRNA
1443362	1443110
1442863	1442661
1442530	1442318
1442243	1441915
1441807	1441531
1440946	1440656
1440419	1440166
1440029	1439858
			product	Uncharacterized protein
			transcript_id	gnl|ncbi|EuglossaDilemma_000354-T1_mrna
			protein_id	gnl|ncbi|EuglossaDilemma_000354-T1
1443858	1443478	CDS
1443362	1443110
1442863	1442661
1442530	1442318
1442243	1441915
1441807	1441531
1440946	1440656
1440419	1440166
1440029	1439858
			codon_start	1
			note	TransMembrane:6 (i403-427o439-457i469-489o509-530i550-572o618-640i)
			note	COG:O,T
			note	EggNog:ENOG4103A13
			db_xref	InterPro:IPR005821
			db_xref	PFAM:PF00023
			db_xref	PFAM:PF12796
			db_xref	PFAM:PF13606
			db_xref	PFAM:PF13857
			db_xref	PFAM:PF13637
			db_xref	InterPro:IPR020683
			db_xref	InterPro:IPR036770
			db_xref	InterPro:IPR002110
			db_xref	PFAM:PF00520
			go_function	protein binding|0005515||IEA
			go_function	ion channel activity|0005216||IEA
			go_process	transmembrane transport|0055085||IEA
			go_process	ion transport|0006811||IEA
			go_component	membrane|0016020||IEA
			product	Uncharacterized protein
			transcript_id	gnl|ncbi|EuglossaDilemma_000354-T1_mrna
			protein_id	gnl|ncbi|EuglossaDilemma_000354-T1
1444942	1452101	gene
			locus_tag	EuglossaDilemma_000355
1444942	1444981	mRNA
1451284	1451436
1452058	1452101
			product	hypothetical protein
			transcript_id	gnl|ncbi|EuglossaDilemma_000355-T1_mrna
			protein_id	gnl|ncbi|EuglossaDilemma_000355-T1
1444942	1444981	CDS
1451284	1451436
1452058	1452101
			codon_start	1
			note	COG:T,Z
			note	EggNog:ENOG4103I19
			db_xref	InterPro:IPR001781
			db_xref	PFAM:PF00412
			product	hypothetical protein
			transcript_id	gnl|ncbi|EuglossaDilemma_000355-T1_mrna
			protein_id	gnl|ncbi|EuglossaDilemma_000355-T1
1461396	1457041	gene
			locus_tag	EuglossaDilemma_000356
1461396	1461342	mRNA
1459719	1459621
1458931	1458701
1458259	1458164
1457270	1457041
			product	hypothetical protein
			transcript_id	gnl|ncbi|EuglossaDilemma_000356-T1_mrna
			protein_id	gnl|ncbi|EuglossaDilemma_000356-T1
1461396	1461342	CDS
1459719	1459621
1458931	1458701
1458259	1458164
1457270	1457041
			codon_start	1
			note	COG:K
			note	EggNog:ENOG41035HG
			product	hypothetical protein
			transcript_id	gnl|ncbi|EuglossaDilemma_000356-T1_mrna
			protein_id	gnl|ncbi|EuglossaDilemma_000356-T1
1564694	1556534	gene
			locus_tag	EuglossaDilemma_000357
1564694	1564349	mRNA
1556676	1556534
			product	hypothetical protein
			transcript_id	gnl|ncbi|EuglossaDilemma_000357-T1_mrna
			protein_id	gnl|ncbi|EuglossaDilemma_000357-T1
1564694	1564349	CDS
1556676	1556534
			codon_start	1
			product	hypothetical protein
			transcript_id	gnl|ncbi|EuglossaDilemma_000357-T1_mrna
			protein_id	gnl|ncbi|EuglossaDilemma_000357-T1
1601413	1604132	gene
			locus_tag	EuglossaDilemma_000358
1601413	1601484	mRNA
1602370	1602884
1603643	1604132
			product	hypothetical protein
			transcript_id	gnl|ncbi|EuglossaDilemma_000358-T1_mrna
			protein_id	gnl|ncbi|EuglossaDilemma_000358-T1
1601413	1601484	CDS
1602370	1602884
1603643	1604132
			codon_start	1
			product	hypothetical protein
			transcript_id	gnl|ncbi|EuglossaDilemma_000358-T1_mrna
			protein_id	gnl|ncbi|EuglossaDilemma_000358-T1
1626727	1628515	gene
			locus_tag	EuglossaDilemma_000359
1626727	1626823	mRNA
1627301	1627445
1628155	1628515
			product	hypothetical protein
			transcript_id	gnl|ncbi|EuglossaDilemma_000359-T1_mrna
			protein_id	gnl|ncbi|EuglossaDilemma_000359-T1
1626727	1626823	CDS
1627301	1627445
1628155	1628515
			codon_start	1
			product	hypothetical protein
			transcript_id	gnl|ncbi|EuglossaDilemma_000359-T1_mrna
			protein_id	gnl|ncbi|EuglossaDilemma_000359-T1
1629429	1630207	gene
			locus_tag	EuglossaDilemma_000360
1629429	1629534	mRNA
1629891	1630207
			product	hypothetical protein
			transcript_id	gnl|ncbi|EuglossaDilemma_000360-T1_mrna
			protein_id	gnl|ncbi|EuglossaDilemma_000360-T1
1629429	1629534	CDS
1629891	1630207
			codon_start	1
			note	SECRETED:SignalP(1-21)
			product	hypothetical protein
			transcript_id	gnl|ncbi|EuglossaDilemma_000360-T1_mrna
			protein_id	gnl|ncbi|EuglossaDilemma_000360-T1
1642297	1640452	gene
			locus_tag	EuglossaDilemma_000361
1642297	1642257	mRNA
1642040	1641920
1640611	1640561
1640478	1640452
			product	hypothetical protein
			transcript_id	gnl|ncbi|EuglossaDilemma_000361-T1_mrna
			protein_id	gnl|ncbi|EuglossaDilemma_000361-T1
1642297	1642257	CDS
1642040	1641920
1640611	1640561
1640478	1640452
			codon_start	1
			product	hypothetical protein
			transcript_id	gnl|ncbi|EuglossaDilemma_000361-T1_mrna
			protein_id	gnl|ncbi|EuglossaDilemma_000361-T1
1649882	1646762	gene
			locus_tag	EuglossaDilemma_000362
1649882	1649739	mRNA
1649672	1649522
1649415	1649306
1649237	1649084
1649015	1648909
1648846	1648679
1648607	1648413
1648345	1648225
1648140	1648063
1647549	1647477
1647414	1647264
1647192	1647089
1647029	1646762
			product	hypothetical protein
			transcript_id	gnl|ncbi|EuglossaDilemma_000362-T1_mrna
			protein_id	gnl|ncbi|EuglossaDilemma_000362-T1
1649882	1649739	CDS
1649672	1649522
1649415	1649306
1649237	1649084
1649015	1648909
1648846	1648679
1648607	1648413
1648345	1648225
1648140	1648063
1647549	1647477
1647414	1647264
1647192	1647089
1647029	1646762
			codon_start	1
			note	BUSCO:EOG091B08Z4
			note	EggNog:ENOG41033XY
			note	COG:T
			note	TransMembrane:1 (i190-209o)
			db_xref	InterPro:IPR000719
			db_xref	InterPro:IPR008271
			db_xref	InterPro:IPR028375
			db_xref	InterPro:IPR011009
			db_xref	PFAM:PF02149
			db_xref	PFAM:PF07714
			db_xref	InterPro:IPR001772
			db_xref	InterPro:IPR017441
			db_xref	PFAM:PF00069
			go_process	protein phosphorylation|0006468||IEA
			go_function	protein kinase activity|0004672||IEA
			go_function	ATP binding|0005524||IEA
			product	hypothetical protein
			transcript_id	gnl|ncbi|EuglossaDilemma_000362-T1_mrna
			protein_id	gnl|ncbi|EuglossaDilemma_000362-T1
1653846	1650806	gene
			locus_tag	EuglossaDilemma_000363
1653846	1653564	mRNA
1653491	1653404
1652642	1652613
1652547	1652402
1652320	1652227
1652146	1651894
1651686	1651591
1651513	1650806
			product	hypothetical protein
			transcript_id	gnl|ncbi|EuglossaDilemma_000363-T1_mrna
			protein_id	gnl|ncbi|EuglossaDilemma_000363-T1
1653846	1653564	CDS
1653491	1653404
1652642	1652613
1652547	1652402
1652320	1652227
1652146	1651894
1651686	1651591
1651513	1650806
			codon_start	1
			note	BUSCO:EOG091B0BKY
			note	EggNog:ENOG4103375
			note	COG:O
			db_xref	PFAM:PF00160
			db_xref	InterPro:IPR002130
			db_xref	InterPro:IPR029000
			go_process	protein peptidyl-prolyl isomerization|0000413||IEA
			go_function	peptidyl-prolyl cis-trans isomerase activity|0003755||IEA
			product	hypothetical protein
			transcript_id	gnl|ncbi|EuglossaDilemma_000363-T1_mrna
			protein_id	gnl|ncbi|EuglossaDilemma_000363-T1
1655251	1655925	gene
			locus_tag	EuglossaDilemma_000364
1655251	1655395	mRNA
1655463	1655626
1655716	1655925
			product	hypothetical protein
			transcript_id	gnl|ncbi|EuglossaDilemma_000364-T1_mrna
			protein_id	gnl|ncbi|EuglossaDilemma_000364-T1
1655251	1655395	CDS
1655463	1655626
1655716	1655925
			codon_start	1
			note	EggNog:ENOG4103HSF
			note	COG:U
			db_xref	InterPro:IPR000535
			db_xref	InterPro:IPR013783
			db_xref	InterPro:IPR039283
			db_xref	PFAM:PF00635
			db_xref	InterPro:IPR008962
			product	hypothetical protein
			transcript_id	gnl|ncbi|EuglossaDilemma_000364-T1_mrna
			protein_id	gnl|ncbi|EuglossaDilemma_000364-T1
1659165	1657794	gene
			gene	4EHP
			locus_tag	EuglossaDilemma_000365
1659165	1659146	mRNA
1658647	1658572
1658503	1658261
1658177	1658025
1657949	1657794
			product	Eukaryotic translation initiation factor 4E type 2
			transcript_id	gnl|ncbi|EuglossaDilemma_000365-T1_mrna
			protein_id	gnl|ncbi|EuglossaDilemma_000365-T1
1659165	1659146	CDS
1658647	1658572
1658503	1658261
1658177	1658025
1657949	1657794
			codon_start	1
			note	BUSCO:EOG091B0I06
			note	EggNog:ENOG410377H
			note	COG:J
			db_xref	InterPro:IPR001040
			db_xref	PFAM:PF01652
			db_xref	InterPro:IPR023398
			go_function	RNA binding|0003723||IEA
			go_function	translation initiation factor activity|0003743||IEA
			go_process	translational initiation|0006413||IEA
			product	Eukaryotic translation initiation factor 4E type 2
			transcript_id	gnl|ncbi|EuglossaDilemma_000365-T1_mrna
			protein_id	gnl|ncbi|EuglossaDilemma_000365-T1
1661052	1660286	gene
			locus_tag	EuglossaDilemma_000366
1661052	1660856	mRNA
1660772	1660582
1660464	1660286
			product	hypothetical protein
			transcript_id	gnl|ncbi|EuglossaDilemma_000366-T1_mrna
			protein_id	gnl|ncbi|EuglossaDilemma_000366-T1
1661052	1660856	CDS
1660772	1660582
1660464	1660286
			codon_start	1
			note	TransMembrane:1 (i12-29o)
			note	EggNog:ENOG410382D
			product	hypothetical protein
			transcript_id	gnl|ncbi|EuglossaDilemma_000366-T1_mrna
			protein_id	gnl|ncbi|EuglossaDilemma_000366-T1
1670944	1662103	gene
			locus_tag	EuglossaDilemma_000367
1670944	1670934	mRNA
1670511	1670365
1670265	1670018
1669753	1669656
1669420	1669316
1668232	1668067
1667989	1666293
1666211	1666098
1666027	1665875
1665782	1665616
1665543	1665453
1665157	1664975
1664895	1664757
1664696	1664600
1664519	1664317
1664253	1664055
1663965	1663711
1663647	1663528
1663447	1663305
1662411	1662359
1662282	1662103
			product	hypothetical protein
			transcript_id	gnl|ncbi|EuglossaDilemma_000367-T1_mrna
			protein_id	gnl|ncbi|EuglossaDilemma_000367-T1
1670944	1670934	CDS
1670511	1670365
1670265	1670018
1669753	1669656
1669420	1669316
1668232	1668067
1667989	1666293
1666211	1666098
1666027	1665875
1665782	1665616
1665543	1665453
1665157	1664975
1664895	1664757
1664696	1664600
1664519	1664317
1664253	1664055
1663965	1663711
1663647	1663528
1663447	1663305
1662411	1662359
1662282	1662103
			codon_start	1
			note	COG:K
			note	TransMembrane:1 (o1470-1488i)
			note	EggNog:ENOG41036JH
			db_xref	InterPro:IPR018038
			db_xref	InterPro:IPR016082
			db_xref	PFAM:PF00327
			db_xref	InterPro:IPR023106
			db_xref	InterPro:IPR017956
			db_xref	InterPro:IPR035808
			db_xref	InterPro:IPR013087
			db_xref	InterPro:IPR036322
			db_xref	InterPro:IPR036919
			db_xref	InterPro:IPR001680
			db_xref	InterPro:IPR039699
			go_function	protein binding|0005515||IEA
			go_function	DNA binding|0003677||IEA
			product	hypothetical protein
			transcript_id	gnl|ncbi|EuglossaDilemma_000367-T1_mrna
			protein_id	gnl|ncbi|EuglossaDilemma_000367-T1
1680216	1672745	gene
			locus_tag	EuglossaDilemma_000368
1680216	1680150	mRNA
1677976	1677845
1677374	1677051
1676825	1676637
1676563	1676426
1674721	1674624
1674540	1674456
1674329	1674198
1674137	1673955
1673855	1673715
1673642	1673319
1673238	1673056
1672932	1672745
			product	hypothetical protein
			transcript_id	gnl|ncbi|EuglossaDilemma_000368-T1_mrna
			protein_id	gnl|ncbi|EuglossaDilemma_000368-T1
1680216	1680150	CDS
1677976	1677845
1677374	1677051
1676825	1676637
1676563	1676426
1674721	1674624
1674540	1674456
1674329	1674198
1674137	1673955
1673855	1673715
1673642	1673319
1673238	1673056
1672932	1672745
			codon_start	1
			note	EggNog:ENOG410VC50
			note	TransMembrane:1 (o690-710i)
			note	COG:O
			db_xref	PFAM:PF13848
			db_xref	InterPro:IPR013766
			db_xref	PFAM:PF00085
			db_xref	InterPro:IPR036249
			product	hypothetical protein
			transcript_id	gnl|ncbi|EuglossaDilemma_000368-T1_mrna
			protein_id	gnl|ncbi|EuglossaDilemma_000368-T1
1706273	1681317	gene
			locus_tag	EuglossaDilemma_000369
1706273	1706051	mRNA
1695598	1695416
1693061	1692921
1691766	1691731
1690879	1690697
1690435	1690292
1690212	1690030
1689930	1689799
1689667	1689363
1689283	1689055
1688888	1688757
1688638	1688324
1688254	1687925
1687834	1687514
1687345	1687163
1686525	1686475
1684894	1684544
1682805	1682500
1681351	1681317
			product	hypothetical protein
			transcript_id	gnl|ncbi|EuglossaDilemma_000369-T1_mrna
			protein_id	gnl|ncbi|EuglossaDilemma_000369-T1
1706273	1706051	CDS
1695598	1695416
1693061	1692921
1691766	1691731
1690879	1690697
1690435	1690292
1690212	1690030
1689930	1689799
1689667	1689363
1689283	1689055
1688888	1688757
1688638	1688324
1688254	1687925
1687834	1687514
1687345	1687163
1686525	1686475
1684894	1684544
1682805	1682500
1681351	1681317
			codon_start	1
			note	COG:O
			note	SECRETED:SignalP(1-31)
			note	EggNog:ENOG41032X6
			db_xref	InterPro:IPR013766
			db_xref	PFAM:PF00085
			db_xref	InterPro:IPR036249
			product	hypothetical protein
			transcript_id	gnl|ncbi|EuglossaDilemma_000369-T1_mrna
			protein_id	gnl|ncbi|EuglossaDilemma_000369-T1
1708396	1712354	gene
			locus_tag	EuglossaDilemma_000370
1708396	1708446	mRNA
1708576	1708645
1709028	1709218
1709311	1709359
1709985	1710072
1710145	1710316
1710612	1710863
1711338	1711427
1711585	1711725
1712011	1712172
1712256	1712354
			product	hypothetical protein
			transcript_id	gnl|ncbi|EuglossaDilemma_000370-T1_mrna
			protein_id	gnl|ncbi|EuglossaDilemma_000370-T1
1708396	1708446	CDS
1708576	1708645
1709028	1709218
1709311	1709359
1709985	1710072
1710145	1710316
1710612	1710863
1711338	1711427
1711585	1711725
1712011	1712172
1712256	1712354
			codon_start	1
			note	BUSCO:EOG091B097I
			note	COG:C
			note	TransMembrane:1 (n10-18c22/23o426-448i)
			note	EggNog:ENOG41033BE
			db_xref	InterPro:IPR002938
			db_xref	InterPro:IPR027545
			db_xref	InterPro:IPR036188
			db_xref	PFAM:PF01494
			go_function	FAD binding|0071949||IEA
			go_function	kynurenine 3-monooxygenase activity|0004502||IEA
			go_process	tryptophan catabolic process|0006569||IEA
			go_process	quinolinate biosynthetic process|0019805||IEA
			product	hypothetical protein
			transcript_id	gnl|ncbi|EuglossaDilemma_000370-T1_mrna
			protein_id	gnl|ncbi|EuglossaDilemma_000370-T1
1715211	1712892	gene
			locus_tag	EuglossaDilemma_000371
1715211	1714944	mRNA
1713770	1713584
1713405	1713206
1713049	1712892
			product	hypothetical protein
			transcript_id	gnl|ncbi|EuglossaDilemma_000371-T1_mrna
			protein_id	gnl|ncbi|EuglossaDilemma_000371-T1
1715211	1714944	CDS
1713770	1713584
1713405	1713206
1713049	1712892
			codon_start	1
			note	EggNog:ENOG41034QW
			note	COG:I
			db_xref	PFAM:PF03982
			db_xref	InterPro:IPR007130
			go_function	transferase activity, transferring acyl groups other than amino-acyl groups|0016747||IEA
			product	hypothetical protein
			transcript_id	gnl|ncbi|EuglossaDilemma_000371-T1_mrna
			protein_id	gnl|ncbi|EuglossaDilemma_000371-T1
1748273	1730169	gene
			locus_tag	EuglossaDilemma_000372
1748273	1748245	mRNA
1742236	1742083
1731674	1731535
1731103	1731049
1730497	1730354
1730231	1730169
			product	hypothetical protein
			transcript_id	gnl|ncbi|EuglossaDilemma_000372-T1_mrna
			protein_id	gnl|ncbi|EuglossaDilemma_000372-T1
1748273	1748245	CDS
1742236	1742083
1731674	1731535
1731103	1731049
1730497	1730354
1730231	1730169
			codon_start	1
			note	EggNog:ENOG4103CB6
			note	COG:B,K
			db_xref	PFAM:PF00650
			db_xref	InterPro:IPR001251
			db_xref	InterPro:IPR036865
			db_xref	PFAM:PF13716
			product	hypothetical protein
			transcript_id	gnl|ncbi|EuglossaDilemma_000372-T1_mrna
			protein_id	gnl|ncbi|EuglossaDilemma_000372-T1
1756456	1754906	gene
			locus_tag	EuglossaDilemma_000373
1756456	1756272	mRNA
1756201	1756059
1755992	1755860
1755791	1755682
1755599	1755360
1755274	1754906
			product	hypothetical protein
			transcript_id	gnl|ncbi|EuglossaDilemma_000373-T1_mrna
			protein_id	gnl|ncbi|EuglossaDilemma_000373-T1
1756456	1756272	CDS
1756201	1756059
1755992	1755860
1755791	1755682
1755599	1755360
1755274	1755096
			codon_start	1
			note	EggNog:ENOG4103CAN
			note	BUSCO:EOG091B07QN
			note	COG:B,K
			db_xref	InterPro:IPR043472
			db_xref	InterPro:IPR002589
			db_xref	PFAM:PF01661
			db_xref	InterPro:IPR035793
			product	hypothetical protein
			transcript_id	gnl|ncbi|EuglossaDilemma_000373-T1_mrna
			protein_id	gnl|ncbi|EuglossaDilemma_000373-T1
1782415	1780516	gene
			locus_tag	EuglossaDilemma_000374
1782415	1782137	mRNA
1780942	1780856
1780776	1780516
			product	hypothetical protein
			transcript_id	gnl|ncbi|EuglossaDilemma_000374-T1_mrna
			protein_id	gnl|ncbi|EuglossaDilemma_000374-T1
1782415	1782137	CDS
1780942	1780856
1780776	1780516
			codon_start	1
			product	hypothetical protein
			transcript_id	gnl|ncbi|EuglossaDilemma_000374-T1_mrna
			protein_id	gnl|ncbi|EuglossaDilemma_000374-T1
1799021	1802651	gene
			locus_tag	EuglossaDilemma_000375
1799021	1799143	mRNA
1799222	1799374
1799753	1799884
1799978	1800163
1800931	1801146
1801434	1801601
1801685	1801878
1801939	1802192
1802271	1802430
1802645	1802651
			product	hypothetical protein
			transcript_id	gnl|ncbi|EuglossaDilemma_000375-T1_mrna
			protein_id	gnl|ncbi|EuglossaDilemma_000375-T1
1799021	1799143	CDS
1799222	1799374
1799753	1799884
1799978	1800163
1800931	1801146
1801434	1801601
1801685	1801878
1801939	1802192
1802271	1802430
1802645	1802651
			codon_start	1
			note	COG:K
			note	EggNog:ENOG410W41E
			db_xref	PFAM:PF17751
			db_xref	InterPro:IPR041611
			product	hypothetical protein
			transcript_id	gnl|ncbi|EuglossaDilemma_000375-T1_mrna
			protein_id	gnl|ncbi|EuglossaDilemma_000375-T1
1806203	1808758	gene
			locus_tag	EuglossaDilemma_000376
1806203	1806382	mRNA
1806492	1806593
1807927	1808000
1808755	1808758
			product	hypothetical protein
			transcript_id	gnl|ncbi|EuglossaDilemma_000376-T1_mrna
			protein_id	gnl|ncbi|EuglossaDilemma_000376-T1
1806203	1806382	CDS
1806492	1806593
1807927	1808000
1808755	1808758
			codon_start	1
			note	COG:S
			note	EggNog:ENOG410361S
			product	hypothetical protein
			transcript_id	gnl|ncbi|EuglossaDilemma_000376-T1_mrna
			protein_id	gnl|ncbi|EuglossaDilemma_000376-T1
1808836	1815631	gene
			locus_tag	EuglossaDilemma_000377
1808836	1809627	mRNA
1809722	1810115
1810576	1810928
1811415	1811846
1812185	1812358
1812704	1812910
1812981	1813232
1813311	1813597
1813673	1813775
1813853	1814047
1814118	1814433
1814629	1815149
1815536	1815631
			product	hypothetical protein
			transcript_id	gnl|ncbi|EuglossaDilemma_000377-T1_mrna
			protein_id	gnl|ncbi|EuglossaDilemma_000377-T1
1808836	1809627	CDS
1809722	1810115
1810576	1810928
1811415	1811846
1812185	1812358
1812704	1812910
1812981	1813232
1813311	1813597
1813673	1813775
1813853	1814047
1814118	1814433
1814629	1815149
1815536	1815631
			codon_start	1
			note	BUSCO:EOG091B01KF
			note	COG:S
			note	EggNog:ENOG410361S
			product	hypothetical protein
			transcript_id	gnl|ncbi|EuglossaDilemma_000377-T1_mrna
			protein_id	gnl|ncbi|EuglossaDilemma_000377-T1
2021524	1995572	gene
			locus_tag	EuglossaDilemma_000378
2021524	2021388	mRNA
2021107	2021034
2019523	2012237
2011390	2008940
2008133	2007859
2007121	2006774
2006018	2005698
2005445	2005098
2005032	2003977
2003575	2003198
2002930	2002088
2002023	2000047
1999974	1999688
1999582	1999057
1998840	1998556
1998464	1998224
1998056	1997713
1997646	1997355
1997177	1996863
1996725	1996448
1996330	1995923
1995607	1995572
			product	hypothetical protein
			transcript_id	gnl|ncbi|EuglossaDilemma_000378-T1_mrna
			protein_id	gnl|ncbi|EuglossaDilemma_000378-T1
2021524	2021388	CDS
2021107	2021034
2019523	2012237
2011390	2008940
2008133	2007859
2007121	2006774
2006018	2005698
2005445	2005098
2005032	2003977
2003575	2003198
2002930	2002088
2002023	2000047
1999974	1999688
1999582	1999057
1998840	1998556
1998464	1998224
1998056	1997713
1997646	1997355
1997177	1996863
1996725	1996448
1996330	1995923
1995607	1995572
			codon_start	1
			note	EggNog:ENOG410342P
			note	COG:S
			note	TransMembrane:1 (o5824-5849i)
			db_xref	PFAM:PF01390
			db_xref	PFAM:PF15950
			db_xref	PFAM:PF07645
			db_xref	InterPro:IPR036364
			db_xref	InterPro:IPR018097
			db_xref	InterPro:IPR000082
			db_xref	InterPro:IPR000742
			db_xref	InterPro:IPR031866
			db_xref	InterPro:IPR000152
			db_xref	InterPro:IPR009030
			db_xref	InterPro:IPR001881
			go_function	calcium ion binding|0005509||IEA
			product	hypothetical protein
			transcript_id	gnl|ncbi|EuglossaDilemma_000378-T1_mrna
			protein_id	gnl|ncbi|EuglossaDilemma_000378-T1
>Feature NIJG01000004.1
1	2223548	REFERENCE
			CFMR	12345
414281	416433	gene
			locus_tag	EuglossaDilemma_000379
414281	414457	mRNA
414822	416222
416323	416433
			product	hypothetical protein
			transcript_id	gnl|ncbi|EuglossaDilemma_000379-T1_mrna
			protein_id	gnl|ncbi|EuglossaDilemma_000379-T1
414281	414457	CDS
414822	416222
416323	416433
			codon_start	1
			note	COG:T
			note	EggNog:ENOG41034J3
			db_xref	PFAM:PF14593
			db_xref	InterPro:IPR000719
			db_xref	InterPro:IPR008271
			db_xref	InterPro:IPR011009
			db_xref	PFAM:PF07714
			db_xref	InterPro:IPR033931
			db_xref	InterPro:IPR039046
			db_xref	InterPro:IPR011993
			db_xref	InterPro:IPR017441
			db_xref	PFAM:PF00069
			go_process	protein phosphorylation|0006468||IEA
			go_function	protein kinase activity|0004672||IEA
			go_function	protein serine/threonine kinase activity|0004674||IEA
			go_function	ATP binding|0005524||IEA
			product	hypothetical protein
			transcript_id	gnl|ncbi|EuglossaDilemma_000379-T1_mrna
			protein_id	gnl|ncbi|EuglossaDilemma_000379-T1
422681	421944	gene
			locus_tag	EuglossaDilemma_000380
422681	422392	mRNA
422303	422170
422104	421944
			product	hypothetical protein
			transcript_id	gnl|ncbi|EuglossaDilemma_000380-T1_mrna
			protein_id	gnl|ncbi|EuglossaDilemma_000380-T1
422681	422392	CDS
422303	422170
422104	421944
			codon_start	1
			note	EggNog:ENOG41037NA
			note	BUSCO:EOG091B0KXL
			note	COG:S
			db_xref	InterPro:IPR036265
			db_xref	InterPro:IPR011146
			db_xref	PFAM:PF01230
			db_xref	InterPro:IPR032566
			db_xref	InterPro:IPR013087
			db_xref	PFAM:PF16278
			db_xref	PFAM:PF11969
			go_function	catalytic activity|0003824||IEA
			product	hypothetical protein
			transcript_id	gnl|ncbi|EuglossaDilemma_000380-T1_mrna
			protein_id	gnl|ncbi|EuglossaDilemma_000380-T1
425718	424981	gene
			locus_tag	EuglossaDilemma_000381
425718	425429	mRNA
425340	425207
425141	424981
			product	hypothetical protein
			transcript_id	gnl|ncbi|EuglossaDilemma_000381-T1_mrna
			protein_id	gnl|ncbi|EuglossaDilemma_000381-T1
425718	425429	CDS
425340	425207
425141	424981
			codon_start	1
			note	EggNog:ENOG41037NA
			note	BUSCO:EOG091B0KXL
			note	COG:S
			db_xref	InterPro:IPR036265
			db_xref	InterPro:IPR011146
			db_xref	PFAM:PF01230
			db_xref	InterPro:IPR032566
			db_xref	InterPro:IPR013087
			db_xref	PFAM:PF16278
			db_xref	PFAM:PF11969
			go_function	catalytic activity|0003824||IEA
			product	hypothetical protein
			transcript_id	gnl|ncbi|EuglossaDilemma_000381-T1_mrna
			protein_id	gnl|ncbi|EuglossaDilemma_000381-T1
446021	430259	gene
			locus_tag	EuglossaDilemma_000382
446021	445814	mRNA
443400	443335
436273	435977
435806	435418
435134	434850
433043	432975
432638	432455
432365	432066
431949	431336
431233	430700
430585	430259
			product	hypothetical protein
			transcript_id	gnl|ncbi|EuglossaDilemma_000382-T1_mrna
			protein_id	gnl|ncbi|EuglossaDilemma_000382-T1
446021	445814	CDS
443400	443335
436273	435977
435806	435418
435134	434850
433043	432975
432638	432455
432365	432066
431949	431336
431233	430700
430585	430259
			codon_start	1
			note	EggNog:ENOG41035FB
			note	COG:K
			note	BUSCO:EOG091B05EV
			db_xref	InterPro:IPR043451
			db_xref	InterPro:IPR004018
			db_xref	PFAM:PF02037
			db_xref	InterPro:IPR036361
			db_xref	PFAM:PF02755
			db_xref	InterPro:IPR003034
			product	hypothetical protein
			transcript_id	gnl|ncbi|EuglossaDilemma_000382-T1_mrna
			protein_id	gnl|ncbi|EuglossaDilemma_000382-T1
502421	503081	gene
			locus_tag	EuglossaDilemma_000383
502421	502595	mRNA
502690	503081
			product	hypothetical protein
			transcript_id	gnl|ncbi|EuglossaDilemma_000383-T1_mrna
			protein_id	gnl|ncbi|EuglossaDilemma_000383-T1
502421	502595	CDS
502690	503081
			codon_start	1
			product	hypothetical protein
			transcript_id	gnl|ncbi|EuglossaDilemma_000383-T1_mrna
			protein_id	gnl|ncbi|EuglossaDilemma_000383-T1
516920	511844	gene
			locus_tag	EuglossaDilemma_000384
516920	516810	mRNA
516709	516492
514562	514375
512034	511844
			product	hypothetical protein
			transcript_id	gnl|ncbi|EuglossaDilemma_000384-T1_mrna
			protein_id	gnl|ncbi|EuglossaDilemma_000384-T1
516920	516810	CDS
516709	516492
514562	514375
512034	511844
			codon_start	1
			note	EggNog:ENOG41035FB
			note	COG:K
			product	hypothetical protein
			transcript_id	gnl|ncbi|EuglossaDilemma_000384-T1_mrna
			protein_id	gnl|ncbi|EuglossaDilemma_000384-T1
519986	519732	gene
			locus_tag	EuglossaDilemma_000385
519986	519732	mRNA
			product	hypothetical protein
			transcript_id	gnl|ncbi|EuglossaDilemma_000385-T1_mrna
			protein_id	gnl|ncbi|EuglossaDilemma_000385-T1
519986	519732	CDS
			codon_start	1
			product	hypothetical protein
			transcript_id	gnl|ncbi|EuglossaDilemma_000385-T1_mrna
			protein_id	gnl|ncbi|EuglossaDilemma_000385-T1
533138	534577	gene
			locus_tag	EuglossaDilemma_000386
533138	533188	mRNA
534090	534308
534395	534577
			product	hypothetical protein
			transcript_id	gnl|ncbi|EuglossaDilemma_000386-T1_mrna
			protein_id	gnl|ncbi|EuglossaDilemma_000386-T1
533138	533188	CDS
534090	534308
534395	534577
			codon_start	1
			product	hypothetical protein
			transcript_id	gnl|ncbi|EuglossaDilemma_000386-T1_mrna
			protein_id	gnl|ncbi|EuglossaDilemma_000386-T1
732163	732408	gene
			locus_tag	EuglossaDilemma_000387
732163	732408	mRNA
			product	hypothetical protein
			transcript_id	gnl|ncbi|EuglossaDilemma_000387-T1_mrna
			protein_id	gnl|ncbi|EuglossaDilemma_000387-T1
732163	732408	CDS
			codon_start	1
			product	hypothetical protein
			transcript_id	gnl|ncbi|EuglossaDilemma_000387-T1_mrna
			protein_id	gnl|ncbi|EuglossaDilemma_000387-T1
814855	815362	gene
			locus_tag	EuglossaDilemma_000388
814855	814921	mRNA
814989	815153
815274	815362
			product	hypothetical protein
			transcript_id	gnl|ncbi|EuglossaDilemma_000388-T1_mrna
			protein_id	gnl|ncbi|EuglossaDilemma_000388-T1
814855	814921	CDS
814989	815153
815274	815362
			codon_start	1
			note	TransMembrane:1 (o43-63i)
			product	hypothetical protein
			transcript_id	gnl|ncbi|EuglossaDilemma_000388-T1_mrna
			protein_id	gnl|ncbi|EuglossaDilemma_000388-T1
863599	861634	gene
			locus_tag	EuglossaDilemma_000389
863599	863362	mRNA
861785	861634
			product	hypothetical protein
			transcript_id	gnl|ncbi|EuglossaDilemma_000389-T1_mrna
			protein_id	gnl|ncbi|EuglossaDilemma_000389-T1
863599	863362	CDS
861785	861634
			codon_start	1
			product	hypothetical protein
			transcript_id	gnl|ncbi|EuglossaDilemma_000389-T1_mrna
			protein_id	gnl|ncbi|EuglossaDilemma_000389-T1
890371	898394	gene
			locus_tag	EuglossaDilemma_000390
890371	890373	mRNA
891535	891821
897085	897242
898210	898394
			product	hypothetical protein
			transcript_id	gnl|ncbi|EuglossaDilemma_000390-T1_mrna
			protein_id	gnl|ncbi|EuglossaDilemma_000390-T1
890371	890373	CDS
891535	891821
897085	897242
898210	898394
			codon_start	1
			note	COG:S
			note	EggNog:ENOG41035VQ
			db_xref	InterPro:IPR005225
			db_xref	InterPro:IPR027417
			db_xref	InterPro:IPR020849
			db_xref	InterPro:IPR001806
			db_xref	PFAM:PF08477
			go_function	GTP binding|0005525||IEA
			go_function	GTPase activity|0003924||IEA
			go_component	membrane|0016020||IEA
			go_process	signal transduction|0007165||IEA
			product	hypothetical protein
			transcript_id	gnl|ncbi|EuglossaDilemma_000390-T1_mrna
			protein_id	gnl|ncbi|EuglossaDilemma_000390-T1
915378	918471	gene
			locus_tag	EuglossaDilemma_000391
915378	915474	mRNA
916779	916968
917425	917635
918259	918471
			product	hypothetical protein
			transcript_id	gnl|ncbi|EuglossaDilemma_000391-T1_mrna
			protein_id	gnl|ncbi|EuglossaDilemma_000391-T1
915378	915474	CDS
916779	916968
917425	917635
918259	918471
			codon_start	1
			note	COG:S
			note	EggNog:ENOG41035VQ
			db_xref	InterPro:IPR027417
			db_xref	InterPro:IPR001806
			db_xref	InterPro:IPR020849
			db_xref	PFAM:PF00071
			go_function	GTP binding|0005525||IEA
			go_function	GTPase activity|0003924||IEA
			go_component	membrane|0016020||IEA
			go_process	signal transduction|0007165||IEA
			product	hypothetical protein
			transcript_id	gnl|ncbi|EuglossaDilemma_000391-T1_mrna
			protein_id	gnl|ncbi|EuglossaDilemma_000391-T1
924515	929284	gene
			locus_tag	EuglossaDilemma_000392
924515	924586	mRNA
924670	924730
925018	925084
925152	925300
925390	925503
925780	926027
926109	926176
926377	926489
926870	927152
927282	927492
927571	927744
927917	928141
928236	928270
928351	928452
928531	928791
928855	929109
929248	929284
			product	hypothetical protein
			transcript_id	gnl|ncbi|EuglossaDilemma_000392-T1_mrna
			protein_id	gnl|ncbi|EuglossaDilemma_000392-T1
924515	924586	CDS
924670	924730
925018	925084
925152	925300
925390	925503
925780	926027
926109	926176
926377	926489
926870	927152
927282	927492
927571	927744
927917	928141
928236	928270
928351	928452
928531	928791
928855	929109
929248	929284
			codon_start	1
			note	COG:C
			note	EggNog:ENOG41034S3
			note	TransMembrane:7 (o16-36i69-90o110-130i169-188o208-229i278-297o792-809i)
			db_xref	PFAM:PF00153
			db_xref	InterPro:IPR023395
			db_xref	InterPro:IPR018108
			product	hypothetical protein
			transcript_id	gnl|ncbi|EuglossaDilemma_000392-T1_mrna
			protein_id	gnl|ncbi|EuglossaDilemma_000392-T1
932102	929663	gene
			locus_tag	EuglossaDilemma_000393
932102	930979	mRNA
930732	930546
930465	930068
929951	929740
929679	929663
			product	hypothetical protein
			transcript_id	gnl|ncbi|EuglossaDilemma_000393-T1_mrna
			protein_id	gnl|ncbi|EuglossaDilemma_000393-T1
932102	930979	CDS
930732	930546
930465	930068
929951	929740
929679	929663
			codon_start	1
			note	EggNog:ENOG410388V
			db_xref	PFAM:PF06974
			db_xref	InterPro:IPR009721
			go_function	diacylglycerol O-acyltransferase activity|0004144||IEA
			product	hypothetical protein
			transcript_id	gnl|ncbi|EuglossaDilemma_000393-T1_mrna
			protein_id	gnl|ncbi|EuglossaDilemma_000393-T1
937657	934600	gene
			locus_tag	EuglossaDilemma_000394
937657	936363	mRNA
935336	935308
935251	934986
934858	934600
			product	hypothetical protein
			transcript_id	gnl|ncbi|EuglossaDilemma_000394-T1_mrna
			protein_id	gnl|ncbi|EuglossaDilemma_000394-T1
936402	936363	CDS
935336	935308
935251	934986
934858	934600
			codon_start	1
			note	EggNog:ENOG4103BR7
			product	hypothetical protein
			transcript_id	gnl|ncbi|EuglossaDilemma_000394-T1_mrna
			protein_id	gnl|ncbi|EuglossaDilemma_000394-T1
938383	941722	gene
			locus_tag	EuglossaDilemma_000395
938383	938390	mRNA
938785	939032
939096	939228
939310	939499
939591	940015
940084	940326
940407	940747
940818	941059
941141	941403
941474	941677
941713	941722
			product	hypothetical protein
			transcript_id	gnl|ncbi|EuglossaDilemma_000395-T1_mrna
			protein_id	gnl|ncbi|EuglossaDilemma_000395-T1
938383	938390	CDS
938785	939032
939096	939228
939310	939499
939591	940015
940084	940326
940407	940747
940818	941059
941141	941403
941474	941677
941713	941722
			codon_start	1
			note	EggNog:ENOG41032YS
			note	BUSCO:EOG091B040A
			note	COG:O
			db_xref	InterPro:IPR027417
			db_xref	InterPro:IPR003959
			db_xref	InterPro:IPR003593
			db_xref	PFAM:PF00004
			db_xref	PFAM:PF07728
			go_function	ATPase activity|0016887||IEA
			go_function	ATP binding|0005524||IEA
			product	hypothetical protein
			transcript_id	gnl|ncbi|EuglossaDilemma_000395-T1_mrna
			protein_id	gnl|ncbi|EuglossaDilemma_000395-T1
942494	944873	gene
			locus_tag	EuglossaDilemma_000396
942494	942585	mRNA
942660	942786
942870	943010
943089	943279
943342	943572
943636	943978
944053	944223
944289	944463
944533	944873
			product	hypothetical protein
			transcript_id	gnl|ncbi|EuglossaDilemma_000396-T1_mrna
			protein_id	gnl|ncbi|EuglossaDilemma_000396-T1
942494	942585	CDS
942660	942786
942870	943010
943089	943279
943342	943572
943636	943978
944053	944223
944289	944463
944533	944873
			codon_start	1
			note	COG:A
			note	EggNog:ENOG41032DS
			db_xref	InterPro:IPR003107
			db_xref	InterPro:IPR011990
			db_xref	PFAM:PF08640
			db_xref	InterPro:IPR013949
			go_process	maturation of SSU-rRNA from tricistronic rRNA transcript (SSU-rRNA, 5.8S rRNA, LSU-rRNA)|0000462||IEA
			go_process	RNA processing|0006396||IEA
			go_function	protein binding|0005515||IEA
			go_function	snoRNA binding|0030515||IEA
			product	hypothetical protein
			transcript_id	gnl|ncbi|EuglossaDilemma_000396-T1_mrna
			protein_id	gnl|ncbi|EuglossaDilemma_000396-T1
946620	944974	gene
			locus_tag	EuglossaDilemma_000397
946620	946442	mRNA
946351	946091
946020	945850
945784	945562
945496	945273
945175	944974
			product	hypothetical protein
			transcript_id	gnl|ncbi|EuglossaDilemma_000397-T1_mrna
			protein_id	gnl|ncbi|EuglossaDilemma_000397-T1
946620	946442	CDS
946351	946091
946020	945850
945784	945562
945496	945273
945175	944974
			codon_start	1
			note	EggNog:ENOG410334F
			note	COG:Z
			db_xref	PFAM:PF03148
			db_xref	InterPro:IPR000435
			product	hypothetical protein
			transcript_id	gnl|ncbi|EuglossaDilemma_000397-T1_mrna
			protein_id	gnl|ncbi|EuglossaDilemma_000397-T1
947832	949468	gene
			locus_tag	EuglossaDilemma_000398
947832	948208	mRNA
949160	949352
949441	949468
			product	hypothetical protein
			transcript_id	gnl|ncbi|EuglossaDilemma_000398-T1_mrna
			protein_id	gnl|ncbi|EuglossaDilemma_000398-T1
947833	948208	CDS
949160	949352
949441	949468
			codon_start	1
			note	EggNog:ENOG4103I4B
			note	COG:B
			db_xref	InterPro:IPR000953
			db_xref	InterPro:IPR016197
			product	hypothetical protein
			transcript_id	gnl|ncbi|EuglossaDilemma_000398-T1_mrna
			protein_id	gnl|ncbi|EuglossaDilemma_000398-T1
955658	952834	gene
			gene	RPL38
			locus_tag	EuglossaDilemma_000400
955658	955638	mRNA
955449	955420
955230	955170
955079	954957
954865	952834
			product	60S ribosomal protein L38
			transcript_id	gnl|ncbi|EuglossaDilemma_000400-T1_mrna
			protein_id	gnl|ncbi|EuglossaDilemma_000400-T1
955658	955638	CDS
955449	955420
955230	955170
955079	954957
954865	954825
			codon_start	1
			note	EggNog:ENOG410384Q
			note	BUSCO:EOG091B0PPY
			note	MEROPS:MER0023838
			note	COG:J
			db_xref	PFAM:PF01781
			db_xref	InterPro:IPR038464
			db_xref	InterPro:IPR002675
			go_function	structural constituent of ribosome|0003735||IEA
			go_component	ribosome|0005840||IEA
			go_process	translation|0006412||IEA
			product	60S ribosomal protein L38
			transcript_id	gnl|ncbi|EuglossaDilemma_000400-T1_mrna
			protein_id	gnl|ncbi|EuglossaDilemma_000400-T1
953013	954660	gene
			locus_tag	EuglossaDilemma_000399
953013	953078	mRNA
953167	953406
953471	953829
953910	954660
			product	hypothetical protein
			transcript_id	gnl|ncbi|EuglossaDilemma_000399-T1_mrna
			protein_id	gnl|ncbi|EuglossaDilemma_000399-T1
953013	953078	CDS
953167	953406
953471	953829
953910	954660
			codon_start	1
			product	hypothetical protein
			transcript_id	gnl|ncbi|EuglossaDilemma_000399-T1_mrna
			protein_id	gnl|ncbi|EuglossaDilemma_000399-T1
956449	957332	gene
			locus_tag	EuglossaDilemma_000401
956449	956659	mRNA
956902	957014
957099	957332
			product	hypothetical protein
			transcript_id	gnl|ncbi|EuglossaDilemma_000401-T1_mrna
			protein_id	gnl|ncbi|EuglossaDilemma_000401-T1
956449	956659	CDS
956902	957014
957099	957332
			codon_start	1
			note	EggNog:ENOG4103I3F
			note	BUSCO:EOG091B0KV7
			note	COG:O
			db_xref	InterPro:IPR037689
			go_function	chaperone binding|0051087||IEA
			go_function	adenyl-nucleotide exchange factor activity|0000774||IEA
			product	hypothetical protein
			transcript_id	gnl|ncbi|EuglossaDilemma_000401-T1_mrna
			protein_id	gnl|ncbi|EuglossaDilemma_000401-T1
971505	959567	gene
			gene	RAB23
			locus_tag	EuglossaDilemma_000402
971505	971473	mRNA
967059	966938
963868	963706
962346	962267
962195	962002
959697	959567
			product	Ras- protein Rab-23
			transcript_id	gnl|ncbi|EuglossaDilemma_000402-T1_mrna
			protein_id	gnl|ncbi|EuglossaDilemma_000402-T1
971505	971473	CDS
967059	966938
963868	963706
962346	962267
962195	962002
959697	959567
			codon_start	1
			note	EggNog:ENOG41036EF
			note	COG:T
			note	BUSCO:EOG091B0H2K
			db_xref	PFAM:PF01926
			db_xref	InterPro:IPR005225
			db_xref	PFAM:PF00025
			db_xref	PFAM:PF00071
			db_xref	InterPro:IPR027417
			db_xref	InterPro:IPR020849
			db_xref	InterPro:IPR001806
			db_xref	PFAM:PF08477
			go_function	GTP binding|0005525||IEA
			go_function	GTPase activity|0003924||IEA
			go_component	membrane|0016020||IEA
			go_process	signal transduction|0007165||IEA
			product	Ras- protein Rab-23
			transcript_id	gnl|ncbi|EuglossaDilemma_000402-T1_mrna
			protein_id	gnl|ncbi|EuglossaDilemma_000402-T1
980324	974937	gene
			locus_tag	EuglossaDilemma_000403
980324	979966	mRNA
979207	979086
978961	978798
976201	975874
975567	975232
975145	974937
			product	hypothetical protein
			transcript_id	gnl|ncbi|EuglossaDilemma_000403-T1_mrna
			protein_id	gnl|ncbi|EuglossaDilemma_000403-T1
980324	979966	CDS
979207	979086
978961	978798
976201	975874
975567	975232
975145	974937
			codon_start	1
			note	COG:T
			note	EggNog:ENOG41034CV
			db_xref	PFAM:PF00018
			db_xref	InterPro:IPR000719
			db_xref	PFAM:PF14604
			db_xref	InterPro:IPR008266
			db_xref	InterPro:IPR001245
			db_xref	PFAM:PF00017
			db_xref	InterPro:IPR036028
			db_xref	InterPro:IPR011009
			db_xref	InterPro:IPR036860
			db_xref	PFAM:PF07714
			db_xref	PFAM:PF07653
			db_xref	InterPro:IPR017441
			db_xref	InterPro:IPR000980
			db_xref	InterPro:IPR001452
			db_xref	InterPro:IPR020635
			db_xref	PFAM:PF00069
			go_process	protein phosphorylation|0006468||IEA
			go_function	protein binding|0005515||IEA
			go_function	protein kinase activity|0004672||IEA
			go_function	protein tyrosine kinase activity|0004713||IEA
			go_function	ATP binding|0005524||IEA
			product	hypothetical protein
			transcript_id	gnl|ncbi|EuglossaDilemma_000403-T1_mrna
			protein_id	gnl|ncbi|EuglossaDilemma_000403-T1
986352	984382	gene
			locus_tag	EuglossaDilemma_000404
986352	986337	mRNA
986229	986051
985931	985467
985385	985116
985034	984746
984656	984382
			product	hypothetical protein
			transcript_id	gnl|ncbi|EuglossaDilemma_000404-T1_mrna
			protein_id	gnl|ncbi|EuglossaDilemma_000404-T1
986352	986337	CDS
986229	986051
985931	985467
985385	985116
985034	984746
984656	984382
			codon_start	1
			note	EggNog:ENOG41036DG
			note	MEROPS:MER0002667
			note	BUSCO:EOG091B087T
			note	COG:O
			db_xref	InterPro:IPR000626
			db_xref	PFAM:PF13423
			db_xref	InterPro:IPR029071
			db_xref	PFAM:PF00443
			db_xref	InterPro:IPR018200
			db_xref	InterPro:IPR019954
			db_xref	InterPro:IPR028889
			db_xref	InterPro:IPR038765
			db_xref	InterPro:IPR001394
			go_function	protein binding|0005515||IEA
			go_function	thiol-dependent ubiquitin-specific protease activity|0004843||IEA
			go_process	ubiquitin-dependent protein catabolic process|0006511||IEA
			go_process	protein deubiquitination|0016579||IEA
			product	hypothetical protein
			transcript_id	gnl|ncbi|EuglossaDilemma_000404-T1_mrna
			protein_id	gnl|ncbi|EuglossaDilemma_000404-T1
988399	987026	gene
			gene	GBETA5
			locus_tag	EuglossaDilemma_000405
988399	988294	mRNA
988220	988084
988016	987898
987818	987464
987355	987026
			product	Uncharacterized protein
			transcript_id	gnl|ncbi|EuglossaDilemma_000405-T1_mrna
			protein_id	gnl|ncbi|EuglossaDilemma_000405-T1
988399	988294	CDS
988220	988084
988016	987898
987818	987464
987355	987026
			codon_start	1
			note	EggNog:ENOG4103I41
			note	COG:S
			db_xref	InterPro:IPR001632
			db_xref	InterPro:IPR020472
			db_xref	InterPro:IPR017986
			db_xref	InterPro:IPR015943
			db_xref	PFAM:PF00400
			db_xref	InterPro:IPR019775
			db_xref	InterPro:IPR001680
			db_xref	InterPro:IPR036322
			db_xref	InterPro:IPR016346
			go_function	protein binding|0005515||IEA
			go_process	signal transduction|0007165||IEA
			product	Uncharacterized protein
			transcript_id	gnl|ncbi|EuglossaDilemma_000405-T1_mrna
			protein_id	gnl|ncbi|EuglossaDilemma_000405-T1
989517	995747	gene
			gene	ATP5A1
			locus_tag	EuglossaDilemma_000406
989517	989694	mRNA
990009	990119
990203	990552
990646	991002
991061	991442
994158	994302
994391	994508
995096	995747
			product	ATP synthase subunit alpha, mitochondrial
			transcript_id	gnl|ncbi|EuglossaDilemma_000406-T1_mrna
			protein_id	gnl|ncbi|EuglossaDilemma_000406-T1
989629	989694	CDS
990009	990119
990203	990552
990646	991002
991061	991442
994158	994302
994391	994508
995096	995210
			codon_start	1
			note	COG:C
			note	EggNog:ENOG41034I7
			note	BUSCO:EOG091B0727
			db_xref	PFAM:PF02874
			db_xref	InterPro:IPR000793
			db_xref	InterPro:IPR023366
			db_xref	InterPro:IPR020003
			db_xref	InterPro:IPR027417
			db_xref	InterPro:IPR004100
			db_xref	InterPro:IPR036121
			db_xref	InterPro:IPR033732
			db_xref	PFAM:PF00306
			db_xref	InterPro:IPR000194
			db_xref	InterPro:IPR038376
			db_xref	InterPro:IPR005294
			db_xref	PFAM:PF00006
			go_process	ATP synthesis coupled proton transport|0015986||IEA
			go_process	proton transmembrane transport|1902600||IEA
			go_process	ATP metabolic process|0046034||IEA
			go_function	ATP binding|0005524||IEA
			go_function	adenyl ribonucleotide binding|0032559||IEA
			go_function	proton-transporting ATP synthase activity, rotational mechanism|0046933||IEA
			go_component	proton-transporting ATP synthase complex, catalytic core F(1)|0045261||IEA
			product	ATP synthase subunit alpha, mitochondrial
			transcript_id	gnl|ncbi|EuglossaDilemma_000406-T1_mrna
			protein_id	gnl|ncbi|EuglossaDilemma_000406-T1
996093	999181	gene
			locus_tag	EuglossaDilemma_000407
996093	996150	mRNA
996569	997387
997462	997627
999133	999181
			product	hypothetical protein
			transcript_id	gnl|ncbi|EuglossaDilemma_000407-T1_mrna
			protein_id	gnl|ncbi|EuglossaDilemma_000407-T1
996093	996150	CDS
996569	997387
997462	997627
999133	999181
			codon_start	1
			note	TransMembrane:2 (i34-61o319-343i)
			note	BUSCO:EOG091B0EGL
			note	EggNog:ENOG410320J
			note	COG:D,K,T
			db_xref	InterPro:IPR005045
			db_xref	InterPro:IPR030351
			db_xref	PFAM:PF03381
			go_component	membrane|0016020||IEA
			go_component	integral component of membrane|0016021||IEA
			go_process	phospholipid transport|0015914||IEA
			product	hypothetical protein
			transcript_id	gnl|ncbi|EuglossaDilemma_000407-T1_mrna
			protein_id	gnl|ncbi|EuglossaDilemma_000407-T1
1003805	1004652	gene
			gene	RAD23_1
			locus_tag	EuglossaDilemma_000408
1003805	1003851	mRNA
1003942	1004273
1004366	1004652
			product	UV excision repair protein rad23
			transcript_id	gnl|ncbi|EuglossaDilemma_000408-T1_mrna
			protein_id	gnl|ncbi|EuglossaDilemma_000408-T1
1003805	1003851	CDS
1003942	1004273
1004366	1004652
			codon_start	1
			note	COG:L
			note	EggNog:ENOG410354U
			db_xref	InterPro:IPR006636
			db_xref	InterPro:IPR004806
			db_xref	InterPro:IPR009060
			db_xref	PFAM:PF00627
			db_xref	InterPro:IPR015940
			db_xref	PFAM:PF09280
			db_xref	InterPro:IPR036353
			db_xref	InterPro:IPR015360
			go_process	nucleotide-excision repair|0006289||IEA
			go_process	proteasome-mediated ubiquitin-dependent protein catabolic process|0043161||IEA
			go_function	protein binding|0005515||IEA
			go_function	damaged DNA binding|0003684||IEA
			product	UV excision repair protein rad23
			transcript_id	gnl|ncbi|EuglossaDilemma_000408-T1_mrna
			protein_id	gnl|ncbi|EuglossaDilemma_000408-T1
1010276	1014123	gene
			locus_tag	EuglossaDilemma_000409
1010276	1010322	mRNA
1010416	1010563
1010629	1010742
1010868	1010968
1012696	1012844
1012922	1013157
1013241	1013423
1013478	1013614
1013683	1013806
1013902	1014123
			product	hypothetical protein
			transcript_id	gnl|ncbi|EuglossaDilemma_000409-T1_mrna
			protein_id	gnl|ncbi|EuglossaDilemma_000409-T1
1010276	1010322	CDS
1010416	1010563
1010629	1010742
1010868	1010968
1012696	1012844
1012922	1013157
1013241	1013423
1013478	1013614
1013683	1013806
1013902	1014123
			codon_start	1
			note	BUSCO:EOG091B08ZZ
			note	EggNog:ENOG41033CZ
			note	COG:J
			db_xref	InterPro:IPR006075
			db_xref	InterPro:IPR004413
			db_xref	InterPro:IPR018027
			db_xref	InterPro:IPR017959
			db_xref	InterPro:IPR003789
			db_xref	PFAM:PF02637
			db_xref	InterPro:IPR014746
			db_xref	InterPro:IPR023168
			db_xref	InterPro:IPR042114
			db_xref	PFAM:PF02934
			go_function	carbon-nitrogen ligase activity, with glutamine as amido-N-donor|0016884||IEA
			go_function	catalytic activity|0003824||IEA
			go_function	ligase activity|0016874||IEA
			product	hypothetical protein
			transcript_id	gnl|ncbi|EuglossaDilemma_000409-T1_mrna
			protein_id	gnl|ncbi|EuglossaDilemma_000409-T1
1029061	1017286	gene
			locus_tag	EuglossaDilemma_000410
1029061	1028813	mRNA
1027000	1026870
1026756	1026638
1026548	1026389
1026280	1026136
1026068	1025953
1025878	1025803
1025317	1025110
1024903	1024821
1024749	1024623
1024534	1024426
1024156	1024022
1023666	1023472
1022326	1022143
1021797	1021648
1021560	1021362
1021277	1021168
1021015	1020944
1018770	1018447
1017861	1017286
			product	hypothetical protein
			transcript_id	gnl|ncbi|EuglossaDilemma_000410-T1_mrna
			protein_id	gnl|ncbi|EuglossaDilemma_000410-T1
1029061	1028813	CDS
1027000	1026870
1026756	1026638
1026548	1026389
1026280	1026136
1026068	1025953
1025878	1025803
1025317	1025110
1024903	1024821
1024749	1024623
1024534	1024426
1024156	1024022
1023666	1023472
1022326	1022143
1021797	1021648
1021560	1021362
1021277	1021168
1021015	1020944
1018770	1018447
1017861	1017766
			codon_start	1
			note	EggNog:ENOG41033EX
			note	BUSCO:EOG091B07VA
			note	COG:O,T
			db_xref	PFAM:PF13606
			db_xref	PFAM:PF00023
			db_xref	PFAM:PF12796
			db_xref	PFAM:PF13857
			db_xref	InterPro:IPR031775
			db_xref	PFAM:PF15898
			db_xref	PFAM:PF13637
			db_xref	InterPro:IPR020683
			db_xref	InterPro:IPR036770
			db_xref	InterPro:IPR002110
			go_function	protein binding|0005515||IEA
			go_function	protein kinase binding|0019901||IEA
			product	hypothetical protein
			transcript_id	gnl|ncbi|EuglossaDilemma_000410-T1_mrna
			protein_id	gnl|ncbi|EuglossaDilemma_000410-T1
1030010	1032964	gene
			locus_tag	EuglossaDilemma_000411
1030010	1031487	mRNA
1031706	1031923
1032021	1032964
			product	hypothetical protein
			transcript_id	gnl|ncbi|EuglossaDilemma_000411-T1_mrna
			protein_id	gnl|ncbi|EuglossaDilemma_000411-T1
1030010	1031487	CDS
1031706	1031923
1032021	1032964
			codon_start	1
			note	COG:O
			note	BUSCO:EOG091B02OT
			note	MEROPS:MER0038083
			note	EggNog:ENOG41033V7
			db_xref	PFAM:PF13423
			db_xref	InterPro:IPR001394
			db_xref	PFAM:PF00443
			db_xref	InterPro:IPR018200
			db_xref	InterPro:IPR028889
			db_xref	InterPro:IPR038765
			db_xref	InterPro:IPR033840
			go_function	thiol-dependent ubiquitin-specific protease activity|0004843||IEA
			go_process	ubiquitin-dependent protein catabolic process|0006511||IEA
			go_process	protein deubiquitination|0016579||IEA
			product	hypothetical protein
			transcript_id	gnl|ncbi|EuglossaDilemma_000411-T1_mrna
			protein_id	gnl|ncbi|EuglossaDilemma_000411-T1
1034117	1042096	gene
			locus_tag	EuglossaDilemma_000412
1034117	1035832	mRNA
1035979	1036241
1036560	1036984
1041475	1042096
			product	hypothetical protein
			transcript_id	gnl|ncbi|EuglossaDilemma_000412-T1_mrna
			protein_id	gnl|ncbi|EuglossaDilemma_000412-T1
1035802	1035832	CDS
1035979	1036241
1036560	1036984
1041475	1042096
			codon_start	1
			note	TransMembrane:12 (i5-26o46-68i75-95o101-122i134-155o161-179i241-264o279-299i306-328o340-363i375-400o406-426i)
			note	EggNog:ENOG4103A4V
			note	COG:G
			db_xref	PFAM:PF07690
			db_xref	PFAM:PF00083
			db_xref	InterPro:IPR005828
			db_xref	InterPro:IPR020846
			db_xref	InterPro:IPR005829
			db_xref	InterPro:IPR003663
			db_xref	InterPro:IPR036259
			go_component	membrane|0016020||IEA
			go_component	integral component of membrane|0016021||IEA
			go_process	transmembrane transport|0055085||IEA
			go_function	transmembrane transporter activity|0022857||IEA
			product	hypothetical protein
			transcript_id	gnl|ncbi|EuglossaDilemma_000412-T1_mrna
			protein_id	gnl|ncbi|EuglossaDilemma_000412-T1
1046688	1049828	gene
			locus_tag	EuglossaDilemma_000413
1046688	1046894	mRNA
1048245	1048668
1049188	1049828
			product	hypothetical protein
			transcript_id	gnl|ncbi|EuglossaDilemma_000413-T1_mrna
			protein_id	gnl|ncbi|EuglossaDilemma_000413-T1
1046688	1046894	CDS
1048245	1048668
1049188	1049828
			codon_start	1
			note	EggNog:ENOG41KOG0254
			note	TransMembrane:11 (o20-39i46-66o72-93i105-126o132-150i215-237o257-274i281-303o315-339i351-374o380-403i)
			note	COG:J
			db_xref	PFAM:PF00083
			db_xref	InterPro:IPR005828
			db_xref	InterPro:IPR020846
			db_xref	InterPro:IPR005829
			db_xref	InterPro:IPR036259
			go_component	integral component of membrane|0016021||IEA
			go_process	transmembrane transport|0055085||IEA
			go_function	transmembrane transporter activity|0022857||IEA
			product	hypothetical protein
			transcript_id	gnl|ncbi|EuglossaDilemma_000413-T1_mrna
			protein_id	gnl|ncbi|EuglossaDilemma_000413-T1
1055260	1051036	gene
			locus_tag	EuglossaDilemma_000414
1055260	1055222	mRNA
1054874	1054791
1052948	1052717
1051178	1051036
			product	hypothetical protein
			transcript_id	gnl|ncbi|EuglossaDilemma_000414-T1_mrna
			protein_id	gnl|ncbi|EuglossaDilemma_000414-T1
1055260	1055222	CDS
1054874	1054791
1052948	1052717
1051178	1051036
			codon_start	1
			note	SECRETED:SignalP(1-19)
			note	EggNog:ENOG41038J6
			note	TransMembrane:1 (o6-24i)
			product	hypothetical protein
			transcript_id	gnl|ncbi|EuglossaDilemma_000414-T1_mrna
			protein_id	gnl|ncbi|EuglossaDilemma_000414-T1
1059374	1059042	gene
			locus_tag	EuglossaDilemma_000415
1059374	1059042	mRNA
			product	hypothetical protein
			transcript_id	gnl|ncbi|EuglossaDilemma_000415-T1_mrna
			protein_id	gnl|ncbi|EuglossaDilemma_000415-T1
1059374	1059042	CDS
			codon_start	1
			product	hypothetical protein
			transcript_id	gnl|ncbi|EuglossaDilemma_000415-T1_mrna
			protein_id	gnl|ncbi|EuglossaDilemma_000415-T1
1107150	1081923	gene
			locus_tag	EuglossaDilemma_000416
1107150	1106987	mRNA
1106011	1105841
1102214	1102007
1086691	1086583
1086476	1086319
1085088	1084948
1084702	1084588
1083361	1083157
1082088	1081923
			product	hypothetical protein
			transcript_id	gnl|ncbi|EuglossaDilemma_000416-T1_mrna
			protein_id	gnl|ncbi|EuglossaDilemma_000416-T1
1107150	1106987	CDS
1106011	1105841
1102214	1102007
1086691	1086583
1086476	1086319
1085088	1084948
1084702	1084588
1083361	1083157
1082088	1081923
			codon_start	1
			note	EggNog:ENOG41032F1
			note	BUSCO:EOG091B0A0G
			note	COG:G
			db_xref	InterPro:IPR019741
			db_xref	InterPro:IPR036554
			db_xref	InterPro:IPR014721
			db_xref	PFAM:PF08544
			db_xref	InterPro:IPR000705
			db_xref	PFAM:PF10509
			db_xref	InterPro:IPR020568
			db_xref	InterPro:IPR019539
			db_xref	PFAM:PF00288
			db_xref	InterPro:IPR013750
			db_xref	InterPro:IPR006204
			db_xref	InterPro:IPR006206
			go_process	carbohydrate phosphorylation|0046835||IEA
			go_process	galactose metabolic process|0006012||IEA
			go_function	phosphotransferase activity, alcohol group as acceptor|0016773||IEA
			go_function	kinase activity|0016301||IEA
			go_function	galactokinase activity|0004335||IEA
			go_function	ATP binding|0005524||IEA
			go_component	cytoplasm|0005737||IEA
			product	hypothetical protein
			transcript_id	gnl|ncbi|EuglossaDilemma_000416-T1_mrna
			protein_id	gnl|ncbi|EuglossaDilemma_000416-T1
1232558	1223816	gene
			locus_tag	EuglossaDilemma_000417
1232558	1232448	mRNA
1230038	1229667
1229096	1228927
1228652	1228420
1224297	1224222
1223954	1223816
			product	hypothetical protein
			transcript_id	gnl|ncbi|EuglossaDilemma_000417-T1_mrna
			protein_id	gnl|ncbi|EuglossaDilemma_000417-T1
1232558	1232448	CDS
1230038	1229667
1229096	1228927
1228652	1228420
1224297	1224222
1223954	1223816
			codon_start	1
			product	hypothetical protein
			transcript_id	gnl|ncbi|EuglossaDilemma_000417-T1_mrna
			protein_id	gnl|ncbi|EuglossaDilemma_000417-T1
1246584	1243211	gene
			locus_tag	EuglossaDilemma_000418
1246584	1246532	mRNA
1246394	1246187
1243530	1243211
			product	hypothetical protein
			transcript_id	gnl|ncbi|EuglossaDilemma_000418-T1_mrna
			protein_id	gnl|ncbi|EuglossaDilemma_000418-T1
1246584	1246532	CDS
1246394	1246187
1243530	1243384
			codon_start	1
			product	hypothetical protein
			transcript_id	gnl|ncbi|EuglossaDilemma_000418-T1_mrna
			protein_id	gnl|ncbi|EuglossaDilemma_000418-T1
1298135	1296632	gene
			locus_tag	EuglossaDilemma_000419
1298135	1297880	mRNA
1296840	1296632
			product	hypothetical protein
			transcript_id	gnl|ncbi|EuglossaDilemma_000419-T1_mrna
			protein_id	gnl|ncbi|EuglossaDilemma_000419-T1
1298135	1297880	CDS
1296840	1296632
			codon_start	1
			product	hypothetical protein
			transcript_id	gnl|ncbi|EuglossaDilemma_000419-T1_mrna
			protein_id	gnl|ncbi|EuglossaDilemma_000419-T1
1310728	1310006	gene
			locus_tag	EuglossaDilemma_000420
1310728	1310006	mRNA
			product	hypothetical protein
			transcript_id	gnl|ncbi|EuglossaDilemma_000420-T1_mrna
			protein_id	gnl|ncbi|EuglossaDilemma_000420-T1
1310728	1310006	CDS
			codon_start	1
			product	hypothetical protein
			transcript_id	gnl|ncbi|EuglossaDilemma_000420-T1_mrna
			protein_id	gnl|ncbi|EuglossaDilemma_000420-T1
1321032	1319587	gene
			locus_tag	EuglossaDilemma_000421
1321032	1319587	mRNA
			product	hypothetical protein
			transcript_id	gnl|ncbi|EuglossaDilemma_000421-T1_mrna
			protein_id	gnl|ncbi|EuglossaDilemma_000421-T1
1320723	1320409	CDS
			codon_start	1
			note	TransMembrane:1 (i12-31o)
			product	hypothetical protein
			transcript_id	gnl|ncbi|EuglossaDilemma_000421-T1_mrna
			protein_id	gnl|ncbi|EuglossaDilemma_000421-T1
1324238	1324552	gene
			locus_tag	EuglossaDilemma_000422
1324238	1324552	mRNA
			product	hypothetical protein
			transcript_id	gnl|ncbi|EuglossaDilemma_000422-T1_mrna
			protein_id	gnl|ncbi|EuglossaDilemma_000422-T1
1324238	1324552	CDS
			codon_start	1
			product	hypothetical protein
			transcript_id	gnl|ncbi|EuglossaDilemma_000422-T1_mrna
			protein_id	gnl|ncbi|EuglossaDilemma_000422-T1
1354046	1350265	gene
			locus_tag	EuglossaDilemma_000423
1354046	1353932	mRNA
1352369	1352200
1351568	1351503
1350366	1350265
			product	hypothetical protein
			transcript_id	gnl|ncbi|EuglossaDilemma_000423-T1_mrna
			protein_id	gnl|ncbi|EuglossaDilemma_000423-T1
1354046	1353932	CDS
1352369	1352200
1351568	1351503
1350366	1350265
			codon_start	1
			product	hypothetical protein
			transcript_id	gnl|ncbi|EuglossaDilemma_000423-T1_mrna
			protein_id	gnl|ncbi|EuglossaDilemma_000423-T1
1363474	1359700	gene
			locus_tag	EuglossaDilemma_000424
1363474	1363219	mRNA
1361101	1360854
1360170	1359700
			product	hypothetical protein
			transcript_id	gnl|ncbi|EuglossaDilemma_000424-T1_mrna
			protein_id	gnl|ncbi|EuglossaDilemma_000424-T1
1363474	1363219	CDS
1361101	1360854
1360170	1359700
			codon_start	1
			product	hypothetical protein
			transcript_id	gnl|ncbi|EuglossaDilemma_000424-T1_mrna
			protein_id	gnl|ncbi|EuglossaDilemma_000424-T1
1408401	1404940	gene
			locus_tag	EuglossaDilemma_000425
1408401	1408226	mRNA
1407738	1407386
1405520	1404940
			product	hypothetical protein
			transcript_id	gnl|ncbi|EuglossaDilemma_000425-T1_mrna
			protein_id	gnl|ncbi|EuglossaDilemma_000425-T1
1408401	1408226	CDS
1407738	1407386
1405520	1404940
			codon_start	1
			product	hypothetical protein
			transcript_id	gnl|ncbi|EuglossaDilemma_000425-T1_mrna
			protein_id	gnl|ncbi|EuglossaDilemma_000425-T1
1445746	1444715	gene
			locus_tag	EuglossaDilemma_000426
1445746	1445595	mRNA
1444802	1444715
			product	hypothetical protein
			transcript_id	gnl|ncbi|EuglossaDilemma_000426-T1_mrna
			protein_id	gnl|ncbi|EuglossaDilemma_000426-T1
1445746	1445595	CDS
1444802	1444715
			codon_start	1
			product	hypothetical protein
			transcript_id	gnl|ncbi|EuglossaDilemma_000426-T1_mrna
			protein_id	gnl|ncbi|EuglossaDilemma_000426-T1
1460688	1456018	gene
			locus_tag	EuglossaDilemma_000427
1460688	1460548	mRNA
1459633	1459355
1456134	1456018
			product	hypothetical protein
			transcript_id	gnl|ncbi|EuglossaDilemma_000427-T1_mrna
			protein_id	gnl|ncbi|EuglossaDilemma_000427-T1
1460688	1460548	CDS
1459633	1459355
1456134	1456018
			codon_start	1
			note	COG:K
			note	EggNog:ENOG41033HP
			product	hypothetical protein
			transcript_id	gnl|ncbi|EuglossaDilemma_000427-T1_mrna
			protein_id	gnl|ncbi|EuglossaDilemma_000427-T1
1492230	1492968	gene
			locus_tag	EuglossaDilemma_017573
1492230	1492968	mRNA
			product	hypothetical protein
			transcript_id	gnl|ncbi|EuglossaDilemma_017573-T1_mrna
			protein_id	gnl|ncbi|EuglossaDilemma_017573-T1
1492365	1492766	CDS
			codon_start	1
			product	hypothetical protein
			transcript_id	gnl|ncbi|EuglossaDilemma_017573-T1_mrna
			protein_id	gnl|ncbi|EuglossaDilemma_017573-T1
1505224	1503969	gene
			locus_tag	EuglossaDilemma_000428
1505224	1505010	mRNA
1504284	1503969
			product	hypothetical protein
			transcript_id	gnl|ncbi|EuglossaDilemma_000428-T1_mrna
			protein_id	gnl|ncbi|EuglossaDilemma_000428-T1
1505224	1505010	CDS
1504284	1503969
			codon_start	1
			product	hypothetical protein
			transcript_id	gnl|ncbi|EuglossaDilemma_000428-T1_mrna
			protein_id	gnl|ncbi|EuglossaDilemma_000428-T1
1556045	1540053	gene
			locus_tag	EuglossaDilemma_000429
1556045	1555951	mRNA
1547063	1546705
1541151	1540167
1540092	1540053
			product	hypothetical protein
			transcript_id	gnl|ncbi|EuglossaDilemma_000429-T1_mrna
			protein_id	gnl|ncbi|EuglossaDilemma_000429-T1
1556045	1555951	CDS
1547063	1546705
1541151	1540167
1540092	1540053
			codon_start	1
			note	COG:K
			note	EggNog:ENOG41035ZD
			db_xref	PFAM:PF00046
			db_xref	InterPro:IPR017970
			db_xref	PFAM:PF05920
			db_xref	InterPro:IPR001356
			db_xref	InterPro:IPR003893
			db_xref	InterPro:IPR009057
			db_xref	InterPro:IPR008422
			go_component	nucleus|0005634||IEA
			go_process	regulation of transcription, DNA-templated|0006355||IEA
			go_function	DNA-binding transcription factor activity, RNA polymerase II-specific|0000981||IEA
			go_function	DNA binding|0003677||IEA
			product	hypothetical protein
			transcript_id	gnl|ncbi|EuglossaDilemma_000429-T1_mrna
			protein_id	gnl|ncbi|EuglossaDilemma_000429-T1
1612638	1629286	gene
			locus_tag	EuglossaDilemma_000430
1612638	1612764	mRNA
1612939	1613000
1613384	1613773
1614648	1614797
1628098	1628133
1628342	1628446
1628894	1629286
			product	hypothetical protein
			transcript_id	gnl|ncbi|EuglossaDilemma_000430-T1_mrna
			protein_id	gnl|ncbi|EuglossaDilemma_000430-T1
1612638	1612764	CDS
1612939	1613000
1613384	1613773
1614648	1614797
1628098	1628133
1628342	1628446
1628894	1629286
			codon_start	1
			note	EggNog:ENOG410WFHJ
			product	hypothetical protein
			transcript_id	gnl|ncbi|EuglossaDilemma_000430-T1_mrna
			protein_id	gnl|ncbi|EuglossaDilemma_000430-T1
1669775	1670845	gene
			locus_tag	EuglossaDilemma_000431
1669775	1669931	mRNA
1670706	1670845
			product	hypothetical protein
			transcript_id	gnl|ncbi|EuglossaDilemma_000431-T1_mrna
			protein_id	gnl|ncbi|EuglossaDilemma_000431-T1
1669775	1669931	CDS
1670706	1670845
			codon_start	1
			product	hypothetical protein
			transcript_id	gnl|ncbi|EuglossaDilemma_000431-T1_mrna
			protein_id	gnl|ncbi|EuglossaDilemma_000431-T1
1716048	1720231	gene
			locus_tag	EuglossaDilemma_000432
1716048	1716233	mRNA
1718382	1718480
1720109	1720231
			product	hypothetical protein
			transcript_id	gnl|ncbi|EuglossaDilemma_000432-T1_mrna
			protein_id	gnl|ncbi|EuglossaDilemma_000432-T1
1716048	1716233	CDS
1718382	1718480
1720109	1720231
			codon_start	1
			note	EggNog:ENOG41037X9
			note	COG:S
			db_xref	InterPro:IPR036770
			product	hypothetical protein
			transcript_id	gnl|ncbi|EuglossaDilemma_000432-T1_mrna
			protein_id	gnl|ncbi|EuglossaDilemma_000432-T1
1726968	1735220	gene
			locus_tag	EuglossaDilemma_000433
1726968	1726999	mRNA
1727473	1727479
1727915	1728007
1730525	1730549
1733092	1733118
1734180	1734334
1734936	1735220
			product	hypothetical protein
			transcript_id	gnl|ncbi|EuglossaDilemma_000433-T1_mrna
			protein_id	gnl|ncbi|EuglossaDilemma_000433-T1
1726968	1726999	CDS
1727473	1727479
1727915	1728007
1730525	1730549
1733092	1733118
1734180	1734334
1734936	1735220
			codon_start	1
			note	EggNog:ENOG41037X9
			note	COG:S
			product	hypothetical protein
			transcript_id	gnl|ncbi|EuglossaDilemma_000433-T1_mrna
			protein_id	gnl|ncbi|EuglossaDilemma_000433-T1
1736457	1737286	gene
			locus_tag	EuglossaDilemma_000434
1736457	1736480	mRNA
1736547	1736628
1736698	1736869
1736944	1737082
1737209	1737286
			product	hypothetical protein
			transcript_id	gnl|ncbi|EuglossaDilemma_000434-T1_mrna
			protein_id	gnl|ncbi|EuglossaDilemma_000434-T1
1736457	1736480	CDS
1736547	1736628
1736698	1736869
1736944	1737082
1737209	1737286
			codon_start	1
			note	EggNog:ENOG41039JI
			db_xref	PFAM:PF09631
			db_xref	InterPro:IPR018593
			db_xref	InterPro:IPR036167
			db_xref	InterPro:IPR011856
			go_function	nuclease activity|0004518||IEA
			go_function	nucleic acid binding|0003676||IEA
			go_process	tRNA splicing, via endonucleolytic cleavage and ligation|0006388||IEA
			product	hypothetical protein
			transcript_id	gnl|ncbi|EuglossaDilemma_000434-T1_mrna
			protein_id	gnl|ncbi|EuglossaDilemma_000434-T1
1740045	1740628	gene
			locus_tag	EuglossaDilemma_000435
1740045	1740129	mRNA
1740408	1740628
			product	hypothetical protein
			transcript_id	gnl|ncbi|EuglossaDilemma_000435-T1_mrna
			protein_id	gnl|ncbi|EuglossaDilemma_000435-T1
1740045	1740129	CDS
1740408	1740628
			codon_start	1
			product	hypothetical protein
			transcript_id	gnl|ncbi|EuglossaDilemma_000435-T1_mrna
			protein_id	gnl|ncbi|EuglossaDilemma_000435-T1
1749056	1741936	gene
			locus_tag	EuglossaDilemma_000436
1749056	1748172	mRNA
1748109	1746856
1746354	1746103
1746018	1745868
1745787	1745700
1745624	1745269
1745197	1744962
1744159	1743992
1743427	1743110
1743036	1742885
1742808	1742589
1742493	1742386
1742297	1742157
1742079	1741936
			product	hypothetical protein
			transcript_id	gnl|ncbi|EuglossaDilemma_000436-T1_mrna
			protein_id	gnl|ncbi|EuglossaDilemma_000436-T1
1749056	1748172	CDS
1748109	1746856
1746354	1746103
1746018	1745868
1745787	1745700
1745624	1745269
1745197	1744962
1744159	1743992
1743427	1743110
1743036	1742885
1742808	1742589
1742493	1742386
1742297	1742157
1742079	1741936
			codon_start	1
			note	COG:T
			note	EggNog:ENOG410364A
			db_xref	InterPro:IPR000961
			db_xref	InterPro:IPR000719
			db_xref	InterPro:IPR036274
			db_xref	InterPro:IPR017892
			db_xref	InterPro:IPR008271
			db_xref	InterPro:IPR011009
			db_xref	PFAM:PF00069
			db_xref	PFAM:PF07714
			db_xref	PFAM:PF00433
			db_xref	InterPro:IPR017441
			db_xref	InterPro:IPR000008
			go_process	protein phosphorylation|0006468||IEA
			go_function	protein kinase activity|0004672||IEA
			go_function	protein serine/threonine kinase activity|0004674||IEA
			go_function	ATP binding|0005524||IEA
			product	hypothetical protein
			transcript_id	gnl|ncbi|EuglossaDilemma_000436-T1_mrna
			protein_id	gnl|ncbi|EuglossaDilemma_000436-T1
1767907	1750433	gene
			locus_tag	EuglossaDilemma_000437
1767907	1767884	mRNA
1764200	1764075
1762654	1762453
1753812	1753709
1752644	1752437
1751400	1751208
1750538	1750433
			product	hypothetical protein
			transcript_id	gnl|ncbi|EuglossaDilemma_000437-T1_mrna
			protein_id	gnl|ncbi|EuglossaDilemma_000437-T1
1767907	1767884	CDS
1764200	1764075
1762654	1762453
1753812	1753709
1752644	1752437
1751400	1751208
1750538	1750433
			codon_start	1
			note	COG:T
			note	EggNog:ENOG410W2IB
			db_xref	PFAM:PF02185
			db_xref	InterPro:IPR011072
			db_xref	InterPro:IPR036274
			db_xref	InterPro:IPR037313
			go_process	protein phosphorylation|0006468||IEA
			go_process	signal transduction|0007165||IEA
			go_function	GTP-Rho binding|0017049||IEA
			go_function	protein serine/threonine kinase activity|0004674||IEA
			product	hypothetical protein
			transcript_id	gnl|ncbi|EuglossaDilemma_000437-T1_mrna
			protein_id	gnl|ncbi|EuglossaDilemma_000437-T1
1771078	1768602	gene
			locus_tag	EuglossaDilemma_000438
1771078	1771001	mRNA
1770914	1770640
1770548	1770404
1770337	1770126
1770045	1769822
1769760	1769369
1769303	1769142
1769073	1768912
1768835	1768602
			product	hypothetical protein
			transcript_id	gnl|ncbi|EuglossaDilemma_000438-T1_mrna
			protein_id	gnl|ncbi|EuglossaDilemma_000438-T1
1771078	1771001	CDS
1770914	1770640
1770548	1770404
1770337	1770126
1770045	1769822
1769760	1769369
1769303	1769142
1769073	1768912
1768835	1768602
			codon_start	1
			note	EggNog:ENOG41035DD
			note	COG:U
			db_xref	PFAM:PF06419
			db_xref	InterPro:IPR010490
			go_process	intra-Golgi vesicle-mediated transport|0006891||IEA
			go_component	Golgi transport complex|0017119||IEA
			product	hypothetical protein
			transcript_id	gnl|ncbi|EuglossaDilemma_000438-T1_mrna
			protein_id	gnl|ncbi|EuglossaDilemma_000438-T1
1772121	1773121	gene
			locus_tag	EuglossaDilemma_000439
1772121	1772390	mRNA
1772483	1772791
1772870	1772997
1773082	1773121
			product	hypothetical protein
			transcript_id	gnl|ncbi|EuglossaDilemma_000439-T1_mrna
			protein_id	gnl|ncbi|EuglossaDilemma_000439-T1
1772121	1772390	CDS
1772483	1772791
1772870	1772997
1773082	1773121
			codon_start	1
			note	BUSCO:EOG091B0GQD
			note	EggNog:ENOG4103H3U
			note	COG:D,U,Z
			db_xref	InterPro:IPR037911
			db_xref	InterPro:IPR001683
			db_xref	PFAM:PF00787
			db_xref	InterPro:IPR036871
			go_function	phosphatidylinositol binding|0035091||IEA
			product	hypothetical protein
			transcript_id	gnl|ncbi|EuglossaDilemma_000439-T1_mrna
			protein_id	gnl|ncbi|EuglossaDilemma_000439-T1
1777874	1774153	gene
			locus_tag	EuglossaDilemma_000440
1777874	1777778	mRNA
1775618	1774320
1774214	1774153
			product	hypothetical protein
			transcript_id	gnl|ncbi|EuglossaDilemma_000440-T1_mrna
			protein_id	gnl|ncbi|EuglossaDilemma_000440-T1
1777874	1777778	CDS
1775618	1774320
1774214	1774153
			codon_start	1
			note	BUSCO:EOG091B0A0E
			note	EggNog:ENOG41032UE
			note	TransMembrane:11 (o20-38i50-72o109-132i153-173o179-200i256-278o298-321i353-372o378-396i408-432o438-457i)
			note	COG:E
			db_xref	PFAM:PF00324
			db_xref	PFAM:PF13520
			db_xref	InterPro:IPR002293
			go_component	membrane|0016020||IEA
			go_process	transmembrane transport|0055085||IEA
			go_function	transmembrane transporter activity|0022857||IEA
			product	hypothetical protein
			transcript_id	gnl|ncbi|EuglossaDilemma_000440-T1_mrna
			protein_id	gnl|ncbi|EuglossaDilemma_000440-T1
1779377	1780839	gene
			locus_tag	EuglossaDilemma_000441
1779377	1779766	mRNA
1779848	1780004
1780094	1780335
1780410	1780535
1780591	1780839
			product	hypothetical protein
			transcript_id	gnl|ncbi|EuglossaDilemma_000441-T1_mrna
			protein_id	gnl|ncbi|EuglossaDilemma_000441-T1
1779377	1779766	CDS
1779848	1780004
1780094	1780335
1780410	1780535
1780591	1780839
			codon_start	1
			note	COG:O
			note	BUSCO:EOG091B0HK9
			note	EggNog:ENOG41033YZ
			db_xref	InterPro:IPR043145
			db_xref	InterPro:IPR000433
			db_xref	InterPro:IPR017930
			db_xref	PFAM:PF00569
			db_xref	PFAM:PF00249
			db_xref	InterPro:IPR001005
			db_xref	InterPro:IPR009057
			db_xref	PFAM:PF13921
			db_xref	InterPro:IPR037830
			db_xref	InterPro:IPR041981
			go_function	zinc ion binding|0008270||IEA
			product	hypothetical protein
			transcript_id	gnl|ncbi|EuglossaDilemma_000441-T1_mrna
			protein_id	gnl|ncbi|EuglossaDilemma_000441-T1
1782512	1780941	gene
			locus_tag	EuglossaDilemma_000442
1782512	1782396	mRNA
1782329	1782180
1782104	1781640
1781570	1781371
1781310	1781185
1781109	1780941
			product	hypothetical protein
			transcript_id	gnl|ncbi|EuglossaDilemma_000442-T1_mrna
			protein_id	gnl|ncbi|EuglossaDilemma_000442-T1
1782512	1782396	CDS
1782329	1782180
1782104	1781640
1781570	1781371
1781310	1781185
1781109	1780941
			codon_start	1
			note	COG:A
			note	BUSCO:EOG091B0AV0
			note	EggNog:ENOG41036P3
			db_xref	InterPro:IPR028592
			db_xref	InterPro:IPR036511
			db_xref	PFAM:PF01702
			db_xref	InterPro:IPR002616
			go_function	transferase activity, transferring pentosyl groups|0016763||IEA
			go_function	queuine tRNA-ribosyltransferase activity|0008479||IEA
			go_process	tRNA modification|0006400||IEA
			product	hypothetical protein
			transcript_id	gnl|ncbi|EuglossaDilemma_000442-T1_mrna
			protein_id	gnl|ncbi|EuglossaDilemma_000442-T1
1787413	1786856	gene
			locus_tag	EuglossaDilemma_000443
1787413	1786856	mRNA
			product	hypothetical protein
			transcript_id	gnl|ncbi|EuglossaDilemma_000443-T1_mrna
			protein_id	gnl|ncbi|EuglossaDilemma_000443-T1
1787413	1786856	CDS
			codon_start	1
			product	hypothetical protein
			transcript_id	gnl|ncbi|EuglossaDilemma_000443-T1_mrna
			protein_id	gnl|ncbi|EuglossaDilemma_000443-T1
1789090	1789591	gene
			locus_tag	EuglossaDilemma_000444
1789090	1789227	mRNA
1789505	1789591
			product	hypothetical protein
			transcript_id	gnl|ncbi|EuglossaDilemma_000444-T1_mrna
			protein_id	gnl|ncbi|EuglossaDilemma_000444-T1
1789090	1789227	CDS
1789505	1789591
			codon_start	1
			product	hypothetical protein
			transcript_id	gnl|ncbi|EuglossaDilemma_000444-T1_mrna
			protein_id	gnl|ncbi|EuglossaDilemma_000444-T1
1817378	1789974	gene
			locus_tag	EuglossaDilemma_000445
1817378	1817084	mRNA
1797667	1797565
1796702	1796680
1791967	1791809
1791621	1791267
1790367	1789974
			product	hypothetical protein
			transcript_id	gnl|ncbi|EuglossaDilemma_000445-T1_mrna
			protein_id	gnl|ncbi|EuglossaDilemma_000445-T1
1817378	1817084	CDS
1797667	1797565
1796702	1796680
1791967	1791809
1791621	1791267
1790367	1789974
			codon_start	1
			note	TransMembrane:1 (o104-129i)
			note	EggNog:ENOG4103GG1
			product	hypothetical protein
			transcript_id	gnl|ncbi|EuglossaDilemma_000445-T1_mrna
			protein_id	gnl|ncbi|EuglossaDilemma_000445-T1
1818533	1819033	gene
			locus_tag	EuglossaDilemma_000446
1818533	1819033	mRNA
			product	hypothetical protein
			transcript_id	gnl|ncbi|EuglossaDilemma_000446-T1_mrna
			protein_id	gnl|ncbi|EuglossaDilemma_000446-T1
1818533	1819033	CDS
			codon_start	1
			note	TransMembrane:1 (i112-132o)
			product	hypothetical protein
			transcript_id	gnl|ncbi|EuglossaDilemma_000446-T1_mrna
			protein_id	gnl|ncbi|EuglossaDilemma_000446-T1
1830513	1831366	gene
			locus_tag	EuglossaDilemma_000447
1830513	1831366	mRNA
			product	hypothetical protein
			transcript_id	gnl|ncbi|EuglossaDilemma_000447-T1_mrna
			protein_id	gnl|ncbi|EuglossaDilemma_000447-T1
1830866	1831177	CDS
			codon_start	1
			product	hypothetical protein
			transcript_id	gnl|ncbi|EuglossaDilemma_000447-T1_mrna
			protein_id	gnl|ncbi|EuglossaDilemma_000447-T1
1846547	1846870	gene
			locus_tag	EuglossaDilemma_000448
1846547	1846870	mRNA
			product	hypothetical protein
			transcript_id	gnl|ncbi|EuglossaDilemma_000448-T1_mrna
			protein_id	gnl|ncbi|EuglossaDilemma_000448-T1
1846547	1846870	CDS
			codon_start	1
			product	hypothetical protein
			transcript_id	gnl|ncbi|EuglossaDilemma_000448-T1_mrna
			protein_id	gnl|ncbi|EuglossaDilemma_000448-T1
1850886	1850434	gene
			locus_tag	EuglossaDilemma_000449
1850886	1850434	mRNA
			product	hypothetical protein
			transcript_id	gnl|ncbi|EuglossaDilemma_000449-T1_mrna
			protein_id	gnl|ncbi|EuglossaDilemma_000449-T1
1850886	1850434	CDS
			codon_start	1
			note	TransMembrane:1 (o31-50i)
			product	hypothetical protein
			transcript_id	gnl|ncbi|EuglossaDilemma_000449-T1_mrna
			protein_id	gnl|ncbi|EuglossaDilemma_000449-T1
1899997	1897303	gene
			locus_tag	EuglossaDilemma_000450
1899997	1899752	mRNA
1897542	1897303
			product	hypothetical protein
			transcript_id	gnl|ncbi|EuglossaDilemma_000450-T1_mrna
			protein_id	gnl|ncbi|EuglossaDilemma_000450-T1
1899997	1899752	CDS
1897542	1897303
			codon_start	1
			product	hypothetical protein
			transcript_id	gnl|ncbi|EuglossaDilemma_000450-T1_mrna
			protein_id	gnl|ncbi|EuglossaDilemma_000450-T1
1920896	1918610	gene
			locus_tag	EuglossaDilemma_000451
1920896	1920848	mRNA
1919701	1919384
1918803	1918610
			product	hypothetical protein
			transcript_id	gnl|ncbi|EuglossaDilemma_000451-T1_mrna
			protein_id	gnl|ncbi|EuglossaDilemma_000451-T1
1920896	1920848	CDS
1919701	1919384
1918803	1918610
			codon_start	1
			product	hypothetical protein
			transcript_id	gnl|ncbi|EuglossaDilemma_000451-T1_mrna
			protein_id	gnl|ncbi|EuglossaDilemma_000451-T1
1937428	1941812	gene
			locus_tag	EuglossaDilemma_000452
1937428	1937562	mRNA
1938221	1938367
1938441	1938558
1940813	1941151
1941209	1941326
1941411	1941534
1941603	1941812
			product	hypothetical protein
			transcript_id	gnl|ncbi|EuglossaDilemma_000452-T1_mrna
			protein_id	gnl|ncbi|EuglossaDilemma_000452-T1
1937428	1937562	CDS
1938221	1938367
1938441	1938558
1940813	1941151
1941209	1941326
1941411	1941534
1941603	1941812
			codon_start	1
			note	EggNog:ENOG410VTW9
			note	COG:C
			db_xref	InterPro:IPR036291
			db_xref	InterPro:IPR022383
			db_xref	InterPro:IPR001236
			db_xref	PFAM:PF00056
			db_xref	InterPro:IPR001557
			db_xref	InterPro:IPR015955
			db_xref	PFAM:PF02866
			go_function	catalytic activity|0003824||IEA
			go_function	oxidoreductase activity|0016491||IEA
			go_function	oxidoreductase activity, acting on the CH-OH group of donors, NAD or NADP as acceptor|0016616||IEA
			go_process	carboxylic acid metabolic process|0019752||IEA
			go_process	carbohydrate metabolic process|0005975||IEA
			go_process	oxidation-reduction process|0055114||IEA
			product	hypothetical protein
			transcript_id	gnl|ncbi|EuglossaDilemma_000452-T1_mrna
			protein_id	gnl|ncbi|EuglossaDilemma_000452-T1
1943248	1948188	gene
			locus_tag	EuglossaDilemma_000453
1943248	1943409	mRNA
1947041	1947158
1947222	1947395
1947467	1947640
1947708	1947949
1948012	1948188
			product	hypothetical protein
			transcript_id	gnl|ncbi|EuglossaDilemma_000453-T1_mrna
			protein_id	gnl|ncbi|EuglossaDilemma_000453-T1
1943248	1943409	CDS
1947041	1947158
1947222	1947395
1947467	1947640
1947708	1947949
1948012	1948188
			codon_start	1
			note	COG:C
			note	EggNog:ENOG410VIZ3
			db_xref	InterPro:IPR036291
			db_xref	InterPro:IPR022383
			db_xref	InterPro:IPR001236
			db_xref	PFAM:PF00056
			db_xref	InterPro:IPR001557
			db_xref	InterPro:IPR015955
			db_xref	PFAM:PF02866
			go_function	catalytic activity|0003824||IEA
			go_function	oxidoreductase activity|0016491||IEA
			go_function	oxidoreductase activity, acting on the CH-OH group of donors, NAD or NADP as acceptor|0016616||IEA
			go_process	carboxylic acid metabolic process|0019752||IEA
			go_process	carbohydrate metabolic process|0005975||IEA
			go_process	oxidation-reduction process|0055114||IEA
			product	hypothetical protein
			transcript_id	gnl|ncbi|EuglossaDilemma_000453-T1_mrna
			protein_id	gnl|ncbi|EuglossaDilemma_000453-T1
1959801	1962122	gene
			locus_tag	EuglossaDilemma_000454
1959801	1959805	mRNA
1960677	1960806
1960895	1961360
1961554	1961795
1961958	1962122
			product	hypothetical protein
			transcript_id	gnl|ncbi|EuglossaDilemma_000454-T1_mrna
			protein_id	gnl|ncbi|EuglossaDilemma_000454-T1
1959801	1959805	CDS
1960677	1960806
1960895	1961360
1961554	1961795
1961958	1962122
			codon_start	1
			note	COG:C
			note	EggNog:ENOG41034C8
			db_xref	InterPro:IPR018177
			db_xref	InterPro:IPR022383
			db_xref	InterPro:IPR036291
			db_xref	InterPro:IPR001236
			db_xref	PFAM:PF00056
			db_xref	InterPro:IPR001557
			db_xref	InterPro:IPR015955
			db_xref	InterPro:IPR011304
			db_xref	PFAM:PF02866
			go_function	catalytic activity|0003824||IEA
			go_function	oxidoreductase activity|0016491||IEA
			go_function	oxidoreductase activity, acting on the CH-OH group of donors, NAD or NADP as acceptor|0016616||IEA
			go_function	L-lactate dehydrogenase activity|0004459||IEA
			go_process	carboxylic acid metabolic process|0019752||IEA
			go_process	carbohydrate metabolic process|0005975||IEA
			go_process	oxidation-reduction process|0055114||IEA
			go_component	cytoplasm|0005737||IEA
			product	hypothetical protein
			transcript_id	gnl|ncbi|EuglossaDilemma_000454-T1_mrna
			protein_id	gnl|ncbi|EuglossaDilemma_000454-T1
1963094	1965861	gene
			locus_tag	EuglossaDilemma_000455
1963094	1963320	mRNA
1964034	1964160
1964424	1964541
1964651	1964824
1964951	1965124
1965262	1965379
1965485	1965608
1965697	1965861
			product	hypothetical protein
			transcript_id	gnl|ncbi|EuglossaDilemma_000455-T1_mrna
			protein_id	gnl|ncbi|EuglossaDilemma_000455-T1
1963094	1963320	CDS
1964034	1964160
1964424	1964541
1964651	1964824
1964951	1965124
1965262	1965379
1965485	1965608
1965697	1965861
			codon_start	1
			note	COG:C
			note	EggNog:ENOG4103GH2
			db_xref	InterPro:IPR018177
			db_xref	InterPro:IPR022383
			db_xref	InterPro:IPR036291
			db_xref	InterPro:IPR001236
			db_xref	PFAM:PF00056
			db_xref	InterPro:IPR001557
			db_xref	InterPro:IPR015955
			db_xref	InterPro:IPR011304
			db_xref	PFAM:PF02866
			go_function	catalytic activity|0003824||IEA
			go_function	oxidoreductase activity|0016491||IEA
			go_function	oxidoreductase activity, acting on the CH-OH group of donors, NAD or NADP as acceptor|0016616||IEA
			go_function	L-lactate dehydrogenase activity|0004459||IEA
			go_process	carboxylic acid metabolic process|0019752||IEA
			go_process	carbohydrate metabolic process|0005975||IEA
			go_process	oxidation-reduction process|0055114||IEA
			go_component	cytoplasm|0005737||IEA
			product	hypothetical protein
			transcript_id	gnl|ncbi|EuglossaDilemma_000455-T1_mrna
			protein_id	gnl|ncbi|EuglossaDilemma_000455-T1
1967888	2008337	gene
			gene	BEST2
			locus_tag	EuglossaDilemma_000456
1967888	1967958	mRNA
1984322	1984432
1986518	1986689
1990163	1990292
2001895	2002133
2005201	2005332
2005417	2005524
2005649	2005909
2006065	2006323
2007256	2008337
			product	Bestrophin, RFP-TM, chloride channel
			transcript_id	gnl|ncbi|EuglossaDilemma_000456-T1_mrna
			protein_id	gnl|ncbi|EuglossaDilemma_000456-T1
1967888	1967958	CDS
1984322	1984432
1986518	1986689
1990163	1990292
2001895	2002133
2005201	2005332
2005417	2005524
2005649	2005909
2006065	2006323
2007256	2008337
			codon_start	1
			note	COG:S
			note	TransMembrane:5 (o37-55i76-95o129-146i227-256o276-293i)
			note	EggNog:ENOG410368N
			db_xref	InterPro:IPR000615
			db_xref	InterPro:IPR021134
			db_xref	PFAM:PF01062
			product	Bestrophin, RFP-TM, chloride channel
			transcript_id	gnl|ncbi|EuglossaDilemma_000456-T1_mrna
			protein_id	gnl|ncbi|EuglossaDilemma_000456-T1
2068949	2069459	gene
			locus_tag	EuglossaDilemma_000457
2068949	2069072	mRNA
2069179	2069459
			product	hypothetical protein
			transcript_id	gnl|ncbi|EuglossaDilemma_000457-T1_mrna
			protein_id	gnl|ncbi|EuglossaDilemma_000457-T1
2068949	2069072	CDS
2069179	2069459
			codon_start	1
			product	hypothetical protein
			transcript_id	gnl|ncbi|EuglossaDilemma_000457-T1_mrna
			protein_id	gnl|ncbi|EuglossaDilemma_000457-T1
2134526	2134891	gene
			locus_tag	EuglossaDilemma_000458
2134526	2134891	mRNA
			product	hypothetical protein
			transcript_id	gnl|ncbi|EuglossaDilemma_000458-T1_mrna
			protein_id	gnl|ncbi|EuglossaDilemma_000458-T1
2134526	2134891	CDS
			codon_start	1
			product	hypothetical protein
			transcript_id	gnl|ncbi|EuglossaDilemma_000458-T1_mrna
			protein_id	gnl|ncbi|EuglossaDilemma_000458-T1
2161293	2166457	gene
			locus_tag	EuglossaDilemma_000459
2161293	2161630	mRNA
2162456	2162768
2163599	2163841
2163919	2164073
2164142	2165011
2165095	2166457
			product	hypothetical protein
			transcript_id	gnl|ncbi|EuglossaDilemma_000459-T1_mrna
			protein_id	gnl|ncbi|EuglossaDilemma_000459-T1
2161293	2161630	CDS
2162456	2162768
2163599	2163841
2163919	2164073
2164142	2165011
2165095	2166457
			codon_start	1
			note	EggNog:ENOG41037EM
			note	BUSCO:EOG091B00KX
			db_xref	InterPro:IPR030493
			db_xref	InterPro:IPR027685
			go_process	protein localization involved in establishment of planar polarity|0090251||IEA
			go_process	establishment of planar polarity of embryonic epithelium|0042249||IEA
			go_process	establishment or maintenance of actin cytoskeleton polarity|0030950||IEA
			go_function	actin filament binding|0051015||IEA
			go_function	actin binding|0003779||IEA
			go_component	adherens junction|0005912||IEA
			product	hypothetical protein
			transcript_id	gnl|ncbi|EuglossaDilemma_000459-T1_mrna
			protein_id	gnl|ncbi|EuglossaDilemma_000459-T1
2166539	2166829	gene
			locus_tag	EuglossaDilemma_000460
2166539	2166829	mRNA
			product	hypothetical protein
			transcript_id	gnl|ncbi|EuglossaDilemma_000460-T1_mrna
			protein_id	gnl|ncbi|EuglossaDilemma_000460-T1
2166539	2166829	CDS
			codon_start	1
			note	EggNog:ENOG41037EM
			product	hypothetical protein
			transcript_id	gnl|ncbi|EuglossaDilemma_000460-T1_mrna
			protein_id	gnl|ncbi|EuglossaDilemma_000460-T1
2210614	2217453	gene
			locus_tag	EuglossaDilemma_000461
2210614	2211502	mRNA
2212114	2212258
2214738	2214948
2216453	2216719
2217202	2217453
			product	hypothetical protein
			transcript_id	gnl|ncbi|EuglossaDilemma_000461-T1_mrna
			protein_id	gnl|ncbi|EuglossaDilemma_000461-T1
2210614	2211502	CDS
2212114	2212258
2214738	2214948
2216453	2216719
2217202	2217453
			codon_start	1
			note	COG:Z
			note	EggNog:ENOG4103CAM
			db_xref	InterPro:IPR014799
			db_xref	InterPro:IPR030493
			db_xref	InterPro:IPR027685
			db_xref	PFAM:PF08687
			go_function	actin filament binding|0051015||IEA
			go_function	actin binding|0003779||IEA
			go_process	protein localization involved in establishment of planar polarity|0090251||IEA
			go_process	establishment of planar polarity of embryonic epithelium|0042249||IEA
			go_process	establishment or maintenance of actin cytoskeleton polarity|0030950||IEA
			go_component	adherens junction|0005912||IEA
			product	hypothetical protein
			transcript_id	gnl|ncbi|EuglossaDilemma_000461-T1_mrna
			protein_id	gnl|ncbi|EuglossaDilemma_000461-T1
>Feature NIJG01000005.1
1	2190812	REFERENCE
			CFMR	12345
519	1135	gene
			locus_tag	EuglossaDilemma_000462
519	1135	mRNA
			product	hypothetical protein
			transcript_id	gnl|ncbi|EuglossaDilemma_000462-T1_mrna
			protein_id	gnl|ncbi|EuglossaDilemma_000462-T1
567	872	CDS
			codon_start	1
			note	SECRETED:SignalP(1-16)
			product	hypothetical protein
			transcript_id	gnl|ncbi|EuglossaDilemma_000462-T1_mrna
			protein_id	gnl|ncbi|EuglossaDilemma_000462-T1
<27611	27398	gene
			locus_tag	EuglossaDilemma_000463
<27611	27398	mRNA
			product	hypothetical protein
			transcript_id	gnl|ncbi|EuglossaDilemma_000463-T1_mrna
			protein_id	gnl|ncbi|EuglossaDilemma_000463-T1
<27611	27398	CDS
			codon_start	2
			product	hypothetical protein
			transcript_id	gnl|ncbi|EuglossaDilemma_000463-T1_mrna
			protein_id	gnl|ncbi|EuglossaDilemma_000463-T1
38789	55584	gene
			locus_tag	EuglossaDilemma_000464
38789	39191	mRNA
39284	39384
39573	39668
41107	41228
41732	41858
42180	42299
42446	42592
42911	43018
43861	44001
44641	44786
44893	45106
46919	47141
47217	47359
47436	47626
47698	47806
47877	47958
48043	48359
48427	48648
48996	50958
51068	51233
51311	51377
51576	51755
52621	52761
52941	53048
53175	55584
			product	hypothetical protein
			transcript_id	gnl|ncbi|EuglossaDilemma_000464-T1_mrna
			protein_id	gnl|ncbi|EuglossaDilemma_000464-T1
38978	39191	CDS
39284	39384
39573	39668
41107	41228
41732	41858
42180	42299
42446	42592
42911	43018
43861	44001
44641	44786
44893	45106
46919	47141
47217	47359
47436	47626
47698	47806
47877	47958
48043	48359
48427	48648
48996	50958
51068	51233
51311	51377
51576	51755
52621	52761
52941	53048
53175	53375
			codon_start	1
			note	TransMembrane:2 (i21-40o1822-1839i)
			note	BUSCO:EOG091B004W
			note	COG:U
			note	EggNog:ENOG4112NBS
			db_xref	PFAM:PF15787
			db_xref	InterPro:IPR016024
			db_xref	PFAM:PF13385
			db_xref	InterPro:IPR013320
			db_xref	InterPro:IPR031570
			product	hypothetical protein
			transcript_id	gnl|ncbi|EuglossaDilemma_000464-T1_mrna
			protein_id	gnl|ncbi|EuglossaDilemma_000464-T1
80904	81368	gene
			locus_tag	EuglossaDilemma_000465
80904	81368	mRNA
			product	hypothetical protein
			transcript_id	gnl|ncbi|EuglossaDilemma_000465-T1_mrna
			protein_id	gnl|ncbi|EuglossaDilemma_000465-T1
80904	81368	CDS
			codon_start	1
			product	hypothetical protein
			transcript_id	gnl|ncbi|EuglossaDilemma_000465-T1_mrna
			protein_id	gnl|ncbi|EuglossaDilemma_000465-T1
99421	97967	gene
			locus_tag	EuglossaDilemma_000466
99421	99091	mRNA
98697	98523
98147	97967
			product	hypothetical protein
			transcript_id	gnl|ncbi|EuglossaDilemma_000466-T1_mrna
			protein_id	gnl|ncbi|EuglossaDilemma_000466-T1
99421	99091	CDS
98697	98523
98147	97967
			codon_start	1
			product	hypothetical protein
			transcript_id	gnl|ncbi|EuglossaDilemma_000466-T1_mrna
			protein_id	gnl|ncbi|EuglossaDilemma_000466-T1
121453	120356	gene
			gene	MAB-21
			locus_tag	EuglossaDilemma_000467
121453	120356	mRNA
			product	Mab-21 protein
			transcript_id	gnl|ncbi|EuglossaDilemma_000467-T1_mrna
			protein_id	gnl|ncbi|EuglossaDilemma_000467-T1
121453	120356	CDS
			codon_start	1
			note	COG:T
			note	EggNog:ENOG41033JI
			db_xref	InterPro:IPR024810
			db_xref	PFAM:PF03281
			product	Mab-21 protein
			transcript_id	gnl|ncbi|EuglossaDilemma_000467-T1_mrna
			protein_id	gnl|ncbi|EuglossaDilemma_000467-T1
125711	124614	gene
			locus_tag	EuglossaDilemma_000468
125711	124614	mRNA
			product	hypothetical protein
			transcript_id	gnl|ncbi|EuglossaDilemma_000468-T1_mrna
			protein_id	gnl|ncbi|EuglossaDilemma_000468-T1
125711	124614	CDS
			codon_start	1
			note	COG:T
			note	EggNog:ENOG410V4V8
			db_xref	InterPro:IPR024810
			db_xref	PFAM:PF03281
			product	hypothetical protein
			transcript_id	gnl|ncbi|EuglossaDilemma_000468-T1_mrna
			protein_id	gnl|ncbi|EuglossaDilemma_000468-T1
129124	130414	gene
			locus_tag	EuglossaDilemma_000469
129124	129149	mRNA
129629	130414
			product	hypothetical protein
			transcript_id	gnl|ncbi|EuglossaDilemma_000469-T1_mrna
			protein_id	gnl|ncbi|EuglossaDilemma_000469-T1
129124	129149	CDS
129629	129890
			codon_start	1
			product	hypothetical protein
			transcript_id	gnl|ncbi|EuglossaDilemma_000469-T1_mrna
			protein_id	gnl|ncbi|EuglossaDilemma_000469-T1
135000	156194	gene
			locus_tag	EuglossaDilemma_000470
135000	135071	mRNA
137542	137659
140568	140670
143732	143847
149895	150007
150090	150230
151999	152118
152238	152390
152478	152550
153691	153875
154538	154715
154786	154866
154941	155108
155203	155466
155551	155747
155863	156014
156104	156194
			product	hypothetical protein
			transcript_id	gnl|ncbi|EuglossaDilemma_000470-T1_mrna
			protein_id	gnl|ncbi|EuglossaDilemma_000470-T1
135000	135071	CDS
137542	137659
140568	140670
143732	143847
149895	150007
150090	150230
151999	152118
152238	152390
152478	152550
153691	153875
154538	154715
154786	154866
154941	155108
155203	155466
155551	155747
155863	156014
156104	156194
			codon_start	1
			note	EggNog:ENOG410V4QD
			note	TransMembrane:1 (o746-764i)
			note	COG:U
			db_xref	PFAM:PF14844
			db_xref	InterPro:IPR000409
			db_xref	InterPro:IPR017986
			db_xref	InterPro:IPR023362
			db_xref	InterPro:IPR036372
			db_xref	InterPro:IPR015943
			db_xref	PFAM:PF00400
			db_xref	PFAM:PF02138
			db_xref	InterPro:IPR001680
			db_xref	InterPro:IPR036322
			go_function	protein binding|0005515||IEA
			product	hypothetical protein
			transcript_id	gnl|ncbi|EuglossaDilemma_000470-T1_mrna
			protein_id	gnl|ncbi|EuglossaDilemma_000470-T1
158108	161119	gene
			locus_tag	EuglossaDilemma_000471
158108	161119	mRNA
			product	hypothetical protein
			transcript_id	gnl|ncbi|EuglossaDilemma_000471-T1_mrna
			protein_id	gnl|ncbi|EuglossaDilemma_000471-T1
159545	159883	CDS
			codon_start	1
			note	TransMembrane:1 (i57-81o)
			product	hypothetical protein
			transcript_id	gnl|ncbi|EuglossaDilemma_000471-T1_mrna
			protein_id	gnl|ncbi|EuglossaDilemma_000471-T1
175112	166968	gene
			gene	SYT15
			locus_tag	EuglossaDilemma_000472
175112	174966	mRNA
173639	173496
172790	172662
169217	169063
168742	168574
168328	168208
167830	167659
167591	167391
166971	166968
			product	synaptotagmin XV
			transcript_id	gnl|ncbi|EuglossaDilemma_000472-T1_mrna
			protein_id	gnl|ncbi|EuglossaDilemma_000472-T1
175112	174966	CDS
173639	173496
172790	172662
169217	169063
168742	168574
168328	168208
167830	167659
167591	167391
166971	166968
			codon_start	1
			note	COG:T,U
			note	EggNog:ENOG410IT3G
			db_xref	InterPro:IPR001565
			db_xref	InterPro:IPR035892
			db_xref	PFAM:PF00168
			db_xref	InterPro:IPR028677
			db_xref	InterPro:IPR000008
			go_component	membrane|0016020||IEA
			go_component	integral component of membrane|0016021||IEA
			go_process	regulation of calcium ion-dependent exocytosis|0017158||IEA
			product	synaptotagmin XV
			transcript_id	gnl|ncbi|EuglossaDilemma_000472-T1_mrna
			protein_id	gnl|ncbi|EuglossaDilemma_000472-T1
187382	201193	gene
			locus_tag	EuglossaDilemma_000473
187382	187411	mRNA
189964	190158
191917	192401
192870	192960
194559	194909
195587	195783
200361	200663
201091	201193
			product	hypothetical protein
			transcript_id	gnl|ncbi|EuglossaDilemma_000473-T1_mrna
			protein_id	gnl|ncbi|EuglossaDilemma_000473-T1
187382	187411	CDS
189964	190158
191917	192401
192870	192960
194559	194909
195587	195783
200361	200663
201091	201193
			codon_start	1
			note	COG:F
			note	EggNog:ENOG41035RX
			db_xref	InterPro:IPR027417
			db_xref	InterPro:IPR036291
			db_xref	InterPro:IPR000850
			db_xref	InterPro:IPR026867
			db_xref	PFAM:PF13238
			go_function	adenylate kinase activity|0004017||IEA
			go_function	nucleobase-containing compound kinase activity|0019205||IEA
			go_function	ATP binding|0005524||IEA
			go_function	cytidylate kinase activity|0004127||IEA
			go_process	nucleobase-containing compound metabolic process|0006139||IEA
			product	hypothetical protein
			transcript_id	gnl|ncbi|EuglossaDilemma_000473-T1_mrna
			protein_id	gnl|ncbi|EuglossaDilemma_000473-T1
219107	219856	gene
			locus_tag	EuglossaDilemma_000474
219107	219198	mRNA
219481	219856
			product	hypothetical protein
			transcript_id	gnl|ncbi|EuglossaDilemma_000474-T1_mrna
			protein_id	gnl|ncbi|EuglossaDilemma_000474-T1
219107	219198	CDS
219481	219856
			codon_start	1
			note	COG:F
			note	EggNog:ENOG41035RX
			note	TransMembrane:1 (i12-33o)
			product	hypothetical protein
			transcript_id	gnl|ncbi|EuglossaDilemma_000474-T1_mrna
			protein_id	gnl|ncbi|EuglossaDilemma_000474-T1
225250	222849	gene
			locus_tag	EuglossaDilemma_000475
225250	225160	mRNA
223087	222849
			product	hypothetical protein
			transcript_id	gnl|ncbi|EuglossaDilemma_000475-T1_mrna
			protein_id	gnl|ncbi|EuglossaDilemma_000475-T1
225250	225160	CDS
223087	222849
			codon_start	1
			product	hypothetical protein
			transcript_id	gnl|ncbi|EuglossaDilemma_000475-T1_mrna
			protein_id	gnl|ncbi|EuglossaDilemma_000475-T1
227369	226235	gene
			locus_tag	EuglossaDilemma_000476
227369	227141	mRNA
226842	226235
			product	hypothetical protein
			transcript_id	gnl|ncbi|EuglossaDilemma_000476-T1_mrna
			protein_id	gnl|ncbi|EuglossaDilemma_000476-T1
227369	227141	CDS
226842	226235
			codon_start	1
			product	hypothetical protein
			transcript_id	gnl|ncbi|EuglossaDilemma_000476-T1_mrna
			protein_id	gnl|ncbi|EuglossaDilemma_000476-T1
259066	237480	gene
			locus_tag	EuglossaDilemma_000477
259066	258894	mRNA
252772	252539
242766	242701
237653	237480
			product	hypothetical protein
			transcript_id	gnl|ncbi|EuglossaDilemma_000477-T1_mrna
			protein_id	gnl|ncbi|EuglossaDilemma_000477-T1
252661	252539	CDS
242766	242701
237653	237480
			codon_start	1
			note	EggNog:ENOG41036CS
			note	COG:O
			db_xref	PFAM:PF00462
			db_xref	InterPro:IPR036249
			db_xref	InterPro:IPR002109
			go_function	protein disulfide oxidoreductase activity|0015035||IEA
			go_function	electron transfer activity|0009055||IEA
			product	hypothetical protein
			transcript_id	gnl|ncbi|EuglossaDilemma_000477-T1_mrna
			protein_id	gnl|ncbi|EuglossaDilemma_000477-T1
287201	285492	gene
			locus_tag	EuglossaDilemma_000478
287201	285492	mRNA
			product	hypothetical protein
			transcript_id	gnl|ncbi|EuglossaDilemma_000478-T1_mrna
			protein_id	gnl|ncbi|EuglossaDilemma_000478-T1
287201	285492	CDS
			codon_start	1
			note	EggNog:ENOG41036CS
			note	BUSCO:EOG091B0AI4
			note	COG:O
			product	hypothetical protein
			transcript_id	gnl|ncbi|EuglossaDilemma_000478-T1_mrna
			protein_id	gnl|ncbi|EuglossaDilemma_000478-T1
<333059	294491	gene
			gene	GYCBETA1
			locus_tag	EuglossaDilemma_000479
<333059	332986	mRNA
326361	326261
324849	324731
321683	321528
320334	320181
318842	318688
315518	315390
315249	315167
310058	309888
306832	306595
304450	304310
303234	303077
294620	294491
			product	Soluble guanylyl cyclase beta 1 subunit
			transcript_id	gnl|ncbi|EuglossaDilemma_000479-T1_mrna
			protein_id	gnl|ncbi|EuglossaDilemma_000479-T1
<333059	332986	CDS
326361	326261
324849	324731
321683	321528
320334	320181
318842	318688
315518	315390
315249	315167
310058	309888
306832	306595
304450	304310
303234	303077
294620	294491
			codon_start	1
			note	COG:F
			note	EggNog:ENOG41034MZ
			db_xref	InterPro:IPR018297
			db_xref	InterPro:IPR001054
			db_xref	InterPro:IPR011644
			db_xref	InterPro:IPR011645
			db_xref	InterPro:IPR038158
			db_xref	PFAM:PF00211
			db_xref	InterPro:IPR042463
			db_xref	PFAM:PF07700
			db_xref	PFAM:PF07701
			db_xref	InterPro:IPR029787
			db_xref	InterPro:IPR024096
			go_process	cyclic nucleotide biosynthetic process|0009190||IEA
			go_process	cGMP biosynthetic process|0006182||IEA
			go_process	intracellular signal transduction|0035556||IEA
			go_function	phosphorus-oxygen lyase activity|0016849||IEA
			go_function	guanylate cyclase activity|0004383||IEA
			go_function	heme binding|0020037||IEA
			product	Soluble guanylyl cyclase beta 1 subunit
			transcript_id	gnl|ncbi|EuglossaDilemma_000479-T1_mrna
			protein_id	gnl|ncbi|EuglossaDilemma_000479-T1
296652	298181	gene
			locus_tag	EuglossaDilemma_017574
296652	298181	mRNA
			product	hypothetical protein
			transcript_id	gnl|ncbi|EuglossaDilemma_017574-T1_mrna
			protein_id	gnl|ncbi|EuglossaDilemma_017574-T1
296764	297627	CDS
			codon_start	1
			note	EggNog:ENOG41036JM
			note	COG:S
			db_xref	InterPro:IPR036036
			db_xref	InterPro:IPR039147
			db_xref	InterPro:IPR001496
			db_xref	PFAM:PF07525
			go_process	intracellular signal transduction|0035556||IEA
			product	hypothetical protein
			transcript_id	gnl|ncbi|EuglossaDilemma_017574-T1_mrna
			protein_id	gnl|ncbi|EuglossaDilemma_017574-T1
375563	376408	gene
			locus_tag	EuglossaDilemma_000480
375563	375793	mRNA
376001	376272
376345	376408
			product	hypothetical protein
			transcript_id	gnl|ncbi|EuglossaDilemma_000480-T1_mrna
			protein_id	gnl|ncbi|EuglossaDilemma_000480-T1
375563	375793	CDS
376001	376272
376345	376408
			codon_start	1
			note	TransMembrane:3 (o68-91i103-127o133-156i)
			note	COG:F
			note	EggNog:ENOG410331A
			product	hypothetical protein
			transcript_id	gnl|ncbi|EuglossaDilemma_000480-T1_mrna
			protein_id	gnl|ncbi|EuglossaDilemma_000480-T1
383717	380855	gene
			locus_tag	EuglossaDilemma_000481
383717	381265	mRNA
380946	380855
			product	hypothetical protein
			transcript_id	gnl|ncbi|EuglossaDilemma_000481-T1_mrna
			protein_id	gnl|ncbi|EuglossaDilemma_000481-T1
381499	381265	CDS
380946	380855
			codon_start	1
			product	hypothetical protein
			transcript_id	gnl|ncbi|EuglossaDilemma_000481-T1_mrna
			protein_id	gnl|ncbi|EuglossaDilemma_000481-T1
418452	417499	gene
			locus_tag	EuglossaDilemma_000482
418452	417975	mRNA
417620	417499
			product	hypothetical protein
			transcript_id	gnl|ncbi|EuglossaDilemma_000482-T1_mrna
			protein_id	gnl|ncbi|EuglossaDilemma_000482-T1
418452	417975	CDS
417620	417499
			codon_start	1
			note	TransMembrane:2 (i82-102o122-143i)
			product	hypothetical protein
			transcript_id	gnl|ncbi|EuglossaDilemma_000482-T1_mrna
			protein_id	gnl|ncbi|EuglossaDilemma_000482-T1
421350	421673	gene
			locus_tag	EuglossaDilemma_000483
421350	421673	mRNA
			product	hypothetical protein
			transcript_id	gnl|ncbi|EuglossaDilemma_000483-T1_mrna
			protein_id	gnl|ncbi|EuglossaDilemma_000483-T1
421350	421673	CDS
			codon_start	1
			product	hypothetical protein
			transcript_id	gnl|ncbi|EuglossaDilemma_000483-T1_mrna
			protein_id	gnl|ncbi|EuglossaDilemma_000483-T1
428068	434144	gene
			locus_tag	EuglossaDilemma_000484
428068	428080	mRNA
428443	428788
430664	431042
431618	431797
432194	432332
432421	432587
432706	432849
433494	433648
433943	434144
			product	hypothetical protein
			transcript_id	gnl|ncbi|EuglossaDilemma_000484-T1_mrna
			protein_id	gnl|ncbi|EuglossaDilemma_000484-T1
428068	428080	CDS
428443	428788
430664	431042
431618	431797
432194	432332
432421	432587
432706	432849
433494	433648
433943	434144
			codon_start	1
			note	COG:F
			note	EggNog:ENOG410331A
			note	BUSCO:EOG091B049Q
			db_xref	InterPro:IPR018297
			db_xref	InterPro:IPR001054
			db_xref	InterPro:IPR011644
			db_xref	InterPro:IPR011645
			db_xref	InterPro:IPR038158
			db_xref	PFAM:PF00211
			db_xref	InterPro:IPR042463
			db_xref	PFAM:PF07700
			db_xref	PFAM:PF07701
			db_xref	InterPro:IPR029787
			db_xref	InterPro:IPR024096
			go_process	cyclic nucleotide biosynthetic process|0009190||IEA
			go_process	cGMP biosynthetic process|0006182||IEA
			go_process	intracellular signal transduction|0035556||IEA
			go_function	phosphorus-oxygen lyase activity|0016849||IEA
			go_function	heme binding|0020037||IEA
			go_function	guanylate cyclase activity|0004383||IEA
			product	hypothetical protein
			transcript_id	gnl|ncbi|EuglossaDilemma_000484-T1_mrna
			protein_id	gnl|ncbi|EuglossaDilemma_000484-T1
455414	452406	gene
			locus_tag	EuglossaDilemma_000485
455414	455353	mRNA
452779	452631
452551	452406
			product	hypothetical protein
			transcript_id	gnl|ncbi|EuglossaDilemma_000485-T1_mrna
			protein_id	gnl|ncbi|EuglossaDilemma_000485-T1
455414	455353	CDS
452779	452631
452551	452406
			codon_start	1
			product	hypothetical protein
			transcript_id	gnl|ncbi|EuglossaDilemma_000485-T1_mrna
			protein_id	gnl|ncbi|EuglossaDilemma_000485-T1
463946	463423	gene
			locus_tag	EuglossaDilemma_000486
463946	463835	mRNA
463754	463423
			product	hypothetical protein
			transcript_id	gnl|ncbi|EuglossaDilemma_000486-T1_mrna
			protein_id	gnl|ncbi|EuglossaDilemma_000486-T1
463946	463835	CDS
463754	463423
			codon_start	1
			product	hypothetical protein
			transcript_id	gnl|ncbi|EuglossaDilemma_000486-T1_mrna
			protein_id	gnl|ncbi|EuglossaDilemma_000486-T1
509430	508733	gene
			locus_tag	EuglossaDilemma_000487
509430	509386	mRNA
508993	508733
			product	hypothetical protein
			transcript_id	gnl|ncbi|EuglossaDilemma_000487-T1_mrna
			protein_id	gnl|ncbi|EuglossaDilemma_000487-T1
509430	509386	CDS
508993	508733
			codon_start	1
			product	hypothetical protein
			transcript_id	gnl|ncbi|EuglossaDilemma_000487-T1_mrna
			protein_id	gnl|ncbi|EuglossaDilemma_000487-T1
524837	527137	gene
			locus_tag	EuglossaDilemma_000488
524837	524935	mRNA
527024	527137
			product	hypothetical protein
			transcript_id	gnl|ncbi|EuglossaDilemma_000488-T1_mrna
			protein_id	gnl|ncbi|EuglossaDilemma_000488-T1
524837	524935	CDS
527024	527137
			codon_start	1
			product	hypothetical protein
			transcript_id	gnl|ncbi|EuglossaDilemma_000488-T1_mrna
			protein_id	gnl|ncbi|EuglossaDilemma_000488-T1
536034	537084	gene
			locus_tag	EuglossaDilemma_000489
536034	536459	mRNA
536911	537084
			product	hypothetical protein
			transcript_id	gnl|ncbi|EuglossaDilemma_000489-T1_mrna
			protein_id	gnl|ncbi|EuglossaDilemma_000489-T1
536034	536459	CDS
536911	537084
			codon_start	1
			product	hypothetical protein
			transcript_id	gnl|ncbi|EuglossaDilemma_000489-T1_mrna
			protein_id	gnl|ncbi|EuglossaDilemma_000489-T1
563237	562374	gene
			locus_tag	EuglossaDilemma_000490
563237	563101	mRNA
562542	562374
			product	hypothetical protein
			transcript_id	gnl|ncbi|EuglossaDilemma_000490-T1_mrna
			protein_id	gnl|ncbi|EuglossaDilemma_000490-T1
563237	563101	CDS
562542	562374
			codon_start	1
			product	hypothetical protein
			transcript_id	gnl|ncbi|EuglossaDilemma_000490-T1_mrna
			protein_id	gnl|ncbi|EuglossaDilemma_000490-T1
666424	665500	gene
			locus_tag	EuglossaDilemma_000491
666424	666257	mRNA
665655	665500
			product	hypothetical protein
			transcript_id	gnl|ncbi|EuglossaDilemma_000491-T1_mrna
			protein_id	gnl|ncbi|EuglossaDilemma_000491-T1
666424	666257	CDS
665655	665500
			codon_start	1
			product	hypothetical protein
			transcript_id	gnl|ncbi|EuglossaDilemma_000491-T1_mrna
			protein_id	gnl|ncbi|EuglossaDilemma_000491-T1
735333	734878	gene
			locus_tag	EuglossaDilemma_000492
735333	734878	mRNA
			product	hypothetical protein
			transcript_id	gnl|ncbi|EuglossaDilemma_000492-T1_mrna
			protein_id	gnl|ncbi|EuglossaDilemma_000492-T1
735333	734878	CDS
			codon_start	1
			note	TransMembrane:1 (o96-122i)
			product	hypothetical protein
			transcript_id	gnl|ncbi|EuglossaDilemma_000492-T1_mrna
			protein_id	gnl|ncbi|EuglossaDilemma_000492-T1
753606	756836	gene
			locus_tag	EuglossaDilemma_000493
753606	753655	mRNA
756578	756836
			product	hypothetical protein
			transcript_id	gnl|ncbi|EuglossaDilemma_000493-T1_mrna
			protein_id	gnl|ncbi|EuglossaDilemma_000493-T1
753606	753655	CDS
756578	756836
			codon_start	1
			product	hypothetical protein
			transcript_id	gnl|ncbi|EuglossaDilemma_000493-T1_mrna
			protein_id	gnl|ncbi|EuglossaDilemma_000493-T1
800819	800274	gene
			locus_tag	EuglossaDilemma_000494
800819	800639	mRNA
800380	800274
			product	hypothetical protein
			transcript_id	gnl|ncbi|EuglossaDilemma_000494-T1_mrna
			protein_id	gnl|ncbi|EuglossaDilemma_000494-T1
800819	800639	CDS
800380	800274
			codon_start	1
			product	hypothetical protein
			transcript_id	gnl|ncbi|EuglossaDilemma_000494-T1_mrna
			protein_id	gnl|ncbi|EuglossaDilemma_000494-T1
913875	912824	gene
			locus_tag	EuglossaDilemma_000495
913875	913694	mRNA
913031	912824
			product	hypothetical protein
			transcript_id	gnl|ncbi|EuglossaDilemma_000495-T1_mrna
			protein_id	gnl|ncbi|EuglossaDilemma_000495-T1
913875	913694	CDS
913031	912824
			codon_start	1
			product	hypothetical protein
			transcript_id	gnl|ncbi|EuglossaDilemma_000495-T1_mrna
			protein_id	gnl|ncbi|EuglossaDilemma_000495-T1
930244	930417	gene
			locus_tag	EuglossaDilemma_000496
930244	930417	mRNA
			product	hypothetical protein
			transcript_id	gnl|ncbi|EuglossaDilemma_000496-T1_mrna
			protein_id	gnl|ncbi|EuglossaDilemma_000496-T1
930244	930417	CDS
			codon_start	1
			product	hypothetical protein
			transcript_id	gnl|ncbi|EuglossaDilemma_000496-T1_mrna
			protein_id	gnl|ncbi|EuglossaDilemma_000496-T1
942742	950734	gene
			locus_tag	EuglossaDilemma_000497
942742	943632	mRNA
944259	944781
949875	950734
			product	hypothetical protein
			transcript_id	gnl|ncbi|EuglossaDilemma_000497-T1_mrna
			protein_id	gnl|ncbi|EuglossaDilemma_000497-T1
942742	943632	CDS
944259	944781
949875	950734
			codon_start	1
			note	TransMembrane:1 (n8-16c21/22o379-402i)
			note	SECRETED:SignalP(1-21)
			note	EggNog:ENOG41034DU
			note	BUSCO:EOG091B06G9
			note	COG:T
			db_xref	PFAM:PF00047
			db_xref	PFAM:PF13927
			db_xref	InterPro:IPR013098
			db_xref	InterPro:IPR000483
			db_xref	InterPro:IPR007110
			db_xref	InterPro:IPR003591
			db_xref	InterPro:IPR036179
			db_xref	InterPro:IPR032675
			db_xref	InterPro:IPR001611
			db_xref	PFAM:PF07679
			db_xref	PFAM:PF13855
			db_xref	InterPro:IPR003599
			db_xref	InterPro:IPR013783
			db_xref	PFAM:PF13306
			db_xref	InterPro:IPR003598
			go_function	protein binding|0005515||IEA
			product	hypothetical protein
			transcript_id	gnl|ncbi|EuglossaDilemma_000497-T1_mrna
			protein_id	gnl|ncbi|EuglossaDilemma_000497-T1
966429	960796	gene
			locus_tag	EuglossaDilemma_000498
966429	966351	mRNA
966290	966160
965573	965390
964283	963739
963401	963252
962976	962674
961955	961759
961702	961561
961493	961363
961273	961181
960925	960796
			product	hypothetical protein
			transcript_id	gnl|ncbi|EuglossaDilemma_000498-T1_mrna
			protein_id	gnl|ncbi|EuglossaDilemma_000498-T1
966429	966351	CDS
966290	966160
965573	965390
964283	963739
963401	963252
962976	962674
961955	961759
961702	961561
961493	961363
961273	961181
960925	960796
			codon_start	1
			note	EggNog:ENOG410330V
			note	CAZy:GT8
			note	TransMembrane:1 (i5-25o)
			note	COG:G
			note	CAZy:GT49
			note	BUSCO:EOG091B053B
			db_xref	PFAM:PF01501
			db_xref	InterPro:IPR002495
			db_xref	InterPro:IPR029044
			go_function	transferase activity, transferring glycosyl groups|0016757||IEA
			product	hypothetical protein
			transcript_id	gnl|ncbi|EuglossaDilemma_000498-T1_mrna
			protein_id	gnl|ncbi|EuglossaDilemma_000498-T1
976451	967914	gene
			locus_tag	EuglossaDilemma_000499
976451	976046	mRNA
975400	975159
975042	974855
974366	974051
973417	973249
973134	972874
972621	972431
972120	971975
971913	971632
971573	971104
971015	970741
970666	970392
970312	970158
970078	969896
969505	969074
968223	968073
968001	967914
			product	hypothetical protein
			transcript_id	gnl|ncbi|EuglossaDilemma_000499-T1_mrna
			protein_id	gnl|ncbi|EuglossaDilemma_000499-T1
976451	976046	CDS
975400	975159
975042	974855
974366	974051
973417	973249
973134	972874
972621	972431
972120	971975
971913	971632
971573	971104
971015	970741
970666	970392
970312	970158
970078	969896
969505	969074
968223	968073
968001	967914
			codon_start	1
			note	EggNog:ENOG410362J
			note	BUSCO:EOG091B0150
			note	TransMembrane:2 (n16-27c32/33o1196-1221i1346-1366o)
			note	SECRETED:SignalP(1-32)
			note	COG:W
			db_xref	InterPro:IPR001846
			db_xref	InterPro:IPR014756
			db_xref	PFAM:PF03782
			db_xref	InterPro:IPR003886
			db_xref	PFAM:PF00084
			db_xref	InterPro:IPR000436
			db_xref	PFAM:PF00094
			db_xref	InterPro:IPR013783
			db_xref	PFAM:PF06119
			db_xref	InterPro:IPR005533
			db_xref	InterPro:IPR035976
			go_process	cell-matrix adhesion|0007160||IEA
			product	hypothetical protein
			transcript_id	gnl|ncbi|EuglossaDilemma_000499-T1_mrna
			protein_id	gnl|ncbi|EuglossaDilemma_000499-T1
980061	977717	gene
			locus_tag	EuglossaDilemma_000500
980061	980046	mRNA
978931	978746
978672	978513
978433	978157
978065	977925
977845	977717
			product	hypothetical protein
			transcript_id	gnl|ncbi|EuglossaDilemma_000500-T1_mrna
			protein_id	gnl|ncbi|EuglossaDilemma_000500-T1
980061	980046	CDS
978931	978746
978672	978513
978433	978157
978065	977925
977845	977717
			codon_start	1
			note	COG:K
			note	EggNog:ENOG41035K0
			db_xref	InterPro:IPR039637
			db_xref	InterPro:IPR012337
			db_xref	InterPro:IPR036397
			db_xref	InterPro:IPR006941
			go_function	poly(A)-specific ribonuclease activity|0004535||IEA
			go_function	nucleic acid binding|0003676||IEA
			go_component	CCR4-NOT complex|0030014||IEA
			product	hypothetical protein
			transcript_id	gnl|ncbi|EuglossaDilemma_000500-T1_mrna
			protein_id	gnl|ncbi|EuglossaDilemma_000500-T1
988895	982346	gene
			locus_tag	EuglossaDilemma_000501
988895	988833	mRNA
988624	988406
986401	986219
986030	985818
984258	984051
983949	983898
983816	982346
			product	hypothetical protein
			transcript_id	gnl|ncbi|EuglossaDilemma_000501-T1_mrna
			protein_id	gnl|ncbi|EuglossaDilemma_000501-T1
988895	988833	CDS
988624	988406
986401	986219
986030	985818
984258	984051
983949	983898
983816	982346
			codon_start	1
			note	TransMembrane:4 (i12-36o58-83i95-116o240-265i)
			note	EggNog:ENOG410VPSA
			db_xref	PFAM:PF00335
			db_xref	InterPro:IPR000301
			db_xref	InterPro:IPR018499
			db_xref	InterPro:IPR008952
			go_component	integral component of membrane|0016021||IEA
			product	hypothetical protein
			transcript_id	gnl|ncbi|EuglossaDilemma_000501-T1_mrna
			protein_id	gnl|ncbi|EuglossaDilemma_000501-T1
992083	990197	gene
			locus_tag	EuglossaDilemma_000502
992083	991618	mRNA
991526	990790
990712	990500
990426	990197
			product	hypothetical protein
			transcript_id	gnl|ncbi|EuglossaDilemma_000502-T1_mrna
			protein_id	gnl|ncbi|EuglossaDilemma_000502-T1
991377	990790	CDS
990712	990500
990426	990316
			codon_start	1
			note	EggNog:ENOG41037EP
			note	COG:B,K
			db_xref	InterPro:IPR008728
			db_xref	PFAM:PF05625
			go_process	tRNA wobble uridine modification|0002098||IEA
			go_component	Elongator holoenzyme complex|0033588||IEA
			product	hypothetical protein
			transcript_id	gnl|ncbi|EuglossaDilemma_000502-T1_mrna
			protein_id	gnl|ncbi|EuglossaDilemma_000502-T1
995040	996565	gene
			locus_tag	EuglossaDilemma_000503
995040	995531	mRNA
996557	996565
			product	hypothetical protein
			transcript_id	gnl|ncbi|EuglossaDilemma_000503-T1_mrna
			protein_id	gnl|ncbi|EuglossaDilemma_000503-T1
995040	995531	CDS
996557	996565
			codon_start	1
			note	EggNog:ENOG41037Q8
			db_xref	PFAM:PF09596
			db_xref	InterPro:IPR019082
			go_process	Notch signaling pathway|0007219||IEA
			go_process	positive regulation of transcription by RNA polymerase II|0045944||IEA
			go_function	transcription coactivator activity|0003713||IEA
			go_component	nuclear speck|0016607||IEA
			product	hypothetical protein
			transcript_id	gnl|ncbi|EuglossaDilemma_000503-T1_mrna
			protein_id	gnl|ncbi|EuglossaDilemma_000503-T1
1105927	1108455	gene
			locus_tag	EuglossaDilemma_000504
1105927	1105975	mRNA
1107443	1107657
1107979	1108065
1108249	1108455
			product	hypothetical protein
			transcript_id	gnl|ncbi|EuglossaDilemma_000504-T1_mrna
			protein_id	gnl|ncbi|EuglossaDilemma_000504-T1
1105927	1105975	CDS
1107443	1107657
1107979	1108065
1108249	1108455
			codon_start	1
			product	hypothetical protein
			transcript_id	gnl|ncbi|EuglossaDilemma_000504-T1_mrna
			protein_id	gnl|ncbi|EuglossaDilemma_000504-T1
1184412	1185695	gene
			locus_tag	EuglossaDilemma_000505
1184412	1184656	mRNA
1185665	1185695
			product	hypothetical protein
			transcript_id	gnl|ncbi|EuglossaDilemma_000505-T1_mrna
			protein_id	gnl|ncbi|EuglossaDilemma_000505-T1
1184412	1184656	CDS
1185665	1185695
			codon_start	1
			product	hypothetical protein
			transcript_id	gnl|ncbi|EuglossaDilemma_000505-T1_mrna
			protein_id	gnl|ncbi|EuglossaDilemma_000505-T1
1207033	1207743	gene
			locus_tag	EuglossaDilemma_000506
1207033	1207743	mRNA
			product	hypothetical protein
			transcript_id	gnl|ncbi|EuglossaDilemma_000506-T1_mrna
			protein_id	gnl|ncbi|EuglossaDilemma_000506-T1
1207033	1207743	CDS
			codon_start	1
			note	TransMembrane:1 (o201-221i)
			note	EggNog:ENOG41037Q8
			note	COG:S
			product	hypothetical protein
			transcript_id	gnl|ncbi|EuglossaDilemma_000506-T1_mrna
			protein_id	gnl|ncbi|EuglossaDilemma_000506-T1
1240763	1238255	gene
			locus_tag	EuglossaDilemma_000507
1240763	1240617	mRNA
1240448	1240239
1239860	1239729
1238332	1238255
			product	hypothetical protein
			transcript_id	gnl|ncbi|EuglossaDilemma_000507-T1_mrna
			protein_id	gnl|ncbi|EuglossaDilemma_000507-T1
1240763	1240617	CDS
1240448	1240239
1239860	1239729
1238332	1238255
			codon_start	1
			product	hypothetical protein
			transcript_id	gnl|ncbi|EuglossaDilemma_000507-T1_mrna
			protein_id	gnl|ncbi|EuglossaDilemma_000507-T1
1269473	1294618	gene
			locus_tag	EuglossaDilemma_000508
1269473	1269658	mRNA
1276947	1277285
1282895	1283072
1285517	1285819
1286598	1286849
1287914	1288148
1292067	1292092
1293649	1293742
1294531	1294618
			product	hypothetical protein
			transcript_id	gnl|ncbi|EuglossaDilemma_000508-T1_mrna
			protein_id	gnl|ncbi|EuglossaDilemma_000508-T1
1269485	1269658	CDS
1276947	1277285
1282895	1283072
1285517	1285819
1286598	1286849
1287914	1288148
1292067	1292092
1293649	1293742
1294531	1294618
			codon_start	1
			note	EggNog:ENOG41037Q8
			note	TransMembrane:1 (i39-59o)
			product	hypothetical protein
			transcript_id	gnl|ncbi|EuglossaDilemma_000508-T1_mrna
			protein_id	gnl|ncbi|EuglossaDilemma_000508-T1
1298523	1302099	gene
			gene	TRAP1
			locus_tag	EuglossaDilemma_000509
1298523	1298637	mRNA
1298791	1298886
1298966	1299048
1299115	1299342
1299907	1300073
1300170	1300279
1300348	1300421
1300484	1300830
1300915	1301062
1301165	1301292
1301363	1301547
1301618	1301916
1302004	1302099
			product	TNF receptor-associated protein 1, mitochondrial
			transcript_id	gnl|ncbi|EuglossaDilemma_000509-T1_mrna
			protein_id	gnl|ncbi|EuglossaDilemma_000509-T1
1298523	1298637	CDS
1298791	1298886
1298966	1299048
1299115	1299342
1299907	1300073
1300170	1300279
1300348	1300421
1300484	1300830
1300915	1301062
1301165	1301292
1301363	1301547
1301618	1301916
1302004	1302099
			codon_start	1
			note	COG:O
			note	EggNog:ENOG41035RP
			note	BUSCO:EOG091B054H
			db_xref	InterPro:IPR036890
			db_xref	InterPro:IPR020575
			db_xref	InterPro:IPR020568
			db_xref	InterPro:IPR037196
			db_xref	PFAM:PF00183
			db_xref	PFAM:PF02518
			db_xref	PFAM:PF13589
			db_xref	InterPro:IPR001404
			go_process	protein folding|0006457||IEA
			go_function	ATP binding|0005524||IEA
			go_function	unfolded protein binding|0051082||IEA
			product	TNF receptor-associated protein 1, mitochondrial
			transcript_id	gnl|ncbi|EuglossaDilemma_000509-T1_mrna
			protein_id	gnl|ncbi|EuglossaDilemma_000509-T1
1333844	1305188	gene
			locus_tag	EuglossaDilemma_000510
1333844	1333782	mRNA
1333678	1333523
1325990	1325838
1325114	1324901
1323940	1322380
1321712	1321142
1320912	1320741
1320665	1320441
1316370	1316134
1314208	1313156
1313024	1312378
1312224	1310827
1310650	1310513
1310420	1307697
1307441	1307108
1306742	1306602
1306290	1306144
1305738	1305188
			product	hypothetical protein
			transcript_id	gnl|ncbi|EuglossaDilemma_000510-T1_mrna
			protein_id	gnl|ncbi|EuglossaDilemma_000510-T1
1333844	1333782	CDS
1333678	1333523
1325990	1325838
1325114	1324901
1323940	1322380
1321712	1321142
1320912	1320741
1320665	1320441
1316370	1316134
1314208	1313156
1313024	1312378
1312224	1310827
1310650	1310513
1310420	1307697
1307441	1307108
1306742	1306602
1306290	1306144
1305738	1305188
			codon_start	1
			note	COG:T
			note	EggNog:ENOG41032N4
			note	TransMembrane:1 (o3036-3056i)
			db_xref	PFAM:PF00054
			db_xref	InterPro:IPR001791
			db_xref	InterPro:IPR002126
			db_xref	PFAM:PF00008
			db_xref	InterPro:IPR018097
			db_xref	PFAM:PF00028
			db_xref	PFAM:PF02210
			db_xref	InterPro:IPR015919
			db_xref	InterPro:IPR013320
			db_xref	InterPro:IPR000742
			db_xref	InterPro:IPR000152
			db_xref	InterPro:IPR001881
			db_xref	InterPro:IPR020894
			go_component	plasma membrane|0005886||IEA
			go_component	membrane|0016020||IEA
			go_process	cell adhesion|0007155||IEA
			go_process	homophilic cell adhesion via plasma membrane adhesion molecules|0007156||IEA
			go_function	calcium ion binding|0005509||IEA
			product	hypothetical protein
			transcript_id	gnl|ncbi|EuglossaDilemma_000510-T1_mrna
			protein_id	gnl|ncbi|EuglossaDilemma_000510-T1
1384738	1365059	gene
			locus_tag	EuglossaDilemma_000511
1384738	1384684	mRNA
1383818	1383712
1381202	1380998
1365189	1365059
			product	hypothetical protein
			transcript_id	gnl|ncbi|EuglossaDilemma_000511-T1_mrna
			protein_id	gnl|ncbi|EuglossaDilemma_000511-T1
1384738	1384684	CDS
1383818	1383712
1381202	1380998
1365189	1365059
			codon_start	1
			note	COG:T
			note	EggNog:ENOG41032N4
			db_xref	InterPro:IPR002126
			db_xref	PFAM:PF00028
			db_xref	InterPro:IPR015919
			db_xref	InterPro:IPR020894
			go_component	plasma membrane|0005886||IEA
			go_component	membrane|0016020||IEA
			go_process	cell adhesion|0007155||IEA
			go_process	homophilic cell adhesion via plasma membrane adhesion molecules|0007156||IEA
			go_function	calcium ion binding|0005509||IEA
			product	hypothetical protein
			transcript_id	gnl|ncbi|EuglossaDilemma_000511-T1_mrna
			protein_id	gnl|ncbi|EuglossaDilemma_000511-T1
1450853	1450659	gene
			locus_tag	EuglossaDilemma_000512
1450853	1450659	mRNA
			product	hypothetical protein
			transcript_id	gnl|ncbi|EuglossaDilemma_000512-T1_mrna
			protein_id	gnl|ncbi|EuglossaDilemma_000512-T1
1450853	1450659	CDS
			codon_start	1
			product	hypothetical protein
			transcript_id	gnl|ncbi|EuglossaDilemma_000512-T1_mrna
			protein_id	gnl|ncbi|EuglossaDilemma_000512-T1
1500153	1500763	gene
			locus_tag	EuglossaDilemma_000513
1500153	1500763	mRNA
			product	hypothetical protein
			transcript_id	gnl|ncbi|EuglossaDilemma_000513-T1_mrna
			protein_id	gnl|ncbi|EuglossaDilemma_000513-T1
1500375	1500707	CDS
			codon_start	1
			product	hypothetical protein
			transcript_id	gnl|ncbi|EuglossaDilemma_000513-T1_mrna
			protein_id	gnl|ncbi|EuglossaDilemma_000513-T1
1512957	>1509543	gene
			locus_tag	EuglossaDilemma_000514
1512957	1512788	mRNA
1512692	1512534
1509646	>1509543
			product	hypothetical protein
			transcript_id	gnl|ncbi|EuglossaDilemma_000514-T1_mrna
			protein_id	gnl|ncbi|EuglossaDilemma_000514-T1
1512957	1512788	CDS
1512692	1512534
1509646	>1509543
			codon_start	1
			product	hypothetical protein
			transcript_id	gnl|ncbi|EuglossaDilemma_000514-T1_mrna
			protein_id	gnl|ncbi|EuglossaDilemma_000514-T1
1513010	1513364	gene
			locus_tag	EuglossaDilemma_000515
1513010	1513147	mRNA
1513245	1513364
			product	hypothetical protein
			transcript_id	gnl|ncbi|EuglossaDilemma_000515-T1_mrna
			protein_id	gnl|ncbi|EuglossaDilemma_000515-T1
1513010	1513147	CDS
1513245	1513364
			codon_start	1
			product	hypothetical protein
			transcript_id	gnl|ncbi|EuglossaDilemma_000515-T1_mrna
			protein_id	gnl|ncbi|EuglossaDilemma_000515-T1
<1514669	1514950	gene
			locus_tag	EuglossaDilemma_000516
<1514669	1514950	mRNA
			product	hypothetical protein
			transcript_id	gnl|ncbi|EuglossaDilemma_000516-T1_mrna
			protein_id	gnl|ncbi|EuglossaDilemma_000516-T1
<1514669	1514950	CDS
			codon_start	1
			product	hypothetical protein
			transcript_id	gnl|ncbi|EuglossaDilemma_000516-T1_mrna
			protein_id	gnl|ncbi|EuglossaDilemma_000516-T1
1564326	1563852	gene
			locus_tag	EuglossaDilemma_000517
1564326	1564233	mRNA
1564036	1563852
			product	hypothetical protein
			transcript_id	gnl|ncbi|EuglossaDilemma_000517-T1_mrna
			protein_id	gnl|ncbi|EuglossaDilemma_000517-T1
1564326	1564233	CDS
1564036	1563852
			codon_start	1
			product	hypothetical protein
			transcript_id	gnl|ncbi|EuglossaDilemma_000517-T1_mrna
			protein_id	gnl|ncbi|EuglossaDilemma_000517-T1
1610319	1610756	gene
			locus_tag	EuglossaDilemma_000518
1610319	1610756	mRNA
			product	hypothetical protein
			transcript_id	gnl|ncbi|EuglossaDilemma_000518-T1_mrna
			protein_id	gnl|ncbi|EuglossaDilemma_000518-T1
1610319	1610756	CDS
			codon_start	1
			product	hypothetical protein
			transcript_id	gnl|ncbi|EuglossaDilemma_000518-T1_mrna
			protein_id	gnl|ncbi|EuglossaDilemma_000518-T1
1692413	1690885	gene
			locus_tag	EuglossaDilemma_000519
1692413	1692353	mRNA
1691617	1691393
1691141	1690885
			product	hypothetical protein
			transcript_id	gnl|ncbi|EuglossaDilemma_000519-T1_mrna
			protein_id	gnl|ncbi|EuglossaDilemma_000519-T1
1692413	1692353	CDS
1691617	1691393
1691141	1690885
			codon_start	1
			product	hypothetical protein
			transcript_id	gnl|ncbi|EuglossaDilemma_000519-T1_mrna
			protein_id	gnl|ncbi|EuglossaDilemma_000519-T1
1720838	1714037	gene
			locus_tag	EuglossaDilemma_000520
1720838	1720030	mRNA
1718598	1715885
1714128	1714037
			product	hypothetical protein
			transcript_id	gnl|ncbi|EuglossaDilemma_000520-T1_mrna
			protein_id	gnl|ncbi|EuglossaDilemma_000520-T1
1720838	1720030	CDS
1718598	1715885
1714128	1714037
			codon_start	1
			note	SECRETED:SignalP(1-25)
			note	COG:T
			note	EggNog:ENOG41039S3
			db_xref	InterPro:IPR002126
			db_xref	PFAM:PF00028
			db_xref	InterPro:IPR015919
			db_xref	InterPro:IPR039808
			db_xref	InterPro:IPR020894
			go_component	plasma membrane|0005886||IEA
			go_component	membrane|0016020||IEA
			go_process	cell-cell adhesion|0098609||IEA
			go_process	cell adhesion|0007155||IEA
			go_process	homophilic cell adhesion via plasma membrane adhesion molecules|0007156||IEA
			go_function	calcium ion binding|0005509||IEA
			product	hypothetical protein
			transcript_id	gnl|ncbi|EuglossaDilemma_000520-T1_mrna
			protein_id	gnl|ncbi|EuglossaDilemma_000520-T1
1747983	1742138	gene
			locus_tag	EuglossaDilemma_000521
1747983	1747855	mRNA
1746934	1746822
1746701	1746311
1745816	1745767
1742853	1742629
1742264	1742138
			product	hypothetical protein
			transcript_id	gnl|ncbi|EuglossaDilemma_000521-T1_mrna
			protein_id	gnl|ncbi|EuglossaDilemma_000521-T1
1747983	1747855	CDS
1746934	1746822
1746701	1746311
1745816	1745767
1742853	1742629
1742264	1742138
			codon_start	1
			product	hypothetical protein
			transcript_id	gnl|ncbi|EuglossaDilemma_000521-T1_mrna
			protein_id	gnl|ncbi|EuglossaDilemma_000521-T1
1782543	1780597	gene
			locus_tag	EuglossaDilemma_000522
1782543	1782305	mRNA
1780756	1780597
			product	hypothetical protein
			transcript_id	gnl|ncbi|EuglossaDilemma_000522-T1_mrna
			protein_id	gnl|ncbi|EuglossaDilemma_000522-T1
1782543	1782305	CDS
1780756	1780597
			codon_start	1
			note	SECRETED:SignalP(1-20)
			product	hypothetical protein
			transcript_id	gnl|ncbi|EuglossaDilemma_000522-T1_mrna
			protein_id	gnl|ncbi|EuglossaDilemma_000522-T1
1806508	1806965	gene
			locus_tag	EuglossaDilemma_000523
1806508	1806633	mRNA
1806786	1806965
			product	hypothetical protein
			transcript_id	gnl|ncbi|EuglossaDilemma_000523-T1_mrna
			protein_id	gnl|ncbi|EuglossaDilemma_000523-T1
1806508	1806633	CDS
1806786	1806965
			codon_start	1
			product	hypothetical protein
			transcript_id	gnl|ncbi|EuglossaDilemma_000523-T1_mrna
			protein_id	gnl|ncbi|EuglossaDilemma_000523-T1
1807517	1807079	gene
			locus_tag	EuglossaDilemma_000524
1807517	1807457	mRNA
1807362	1807239
1807190	1807079
			product	hypothetical protein
			transcript_id	gnl|ncbi|EuglossaDilemma_000524-T1_mrna
			protein_id	gnl|ncbi|EuglossaDilemma_000524-T1
1807517	1807457	CDS
1807362	1807239
1807190	1807079
			codon_start	1
			product	hypothetical protein
			transcript_id	gnl|ncbi|EuglossaDilemma_000524-T1_mrna
			protein_id	gnl|ncbi|EuglossaDilemma_000524-T1
1897281	1897884	gene
			locus_tag	EuglossaDilemma_000525
1897281	1897307	mRNA
1897606	1897884
			product	hypothetical protein
			transcript_id	gnl|ncbi|EuglossaDilemma_000525-T1_mrna
			protein_id	gnl|ncbi|EuglossaDilemma_000525-T1
1897281	1897307	CDS
1897606	1897884
			codon_start	1
			product	hypothetical protein
			transcript_id	gnl|ncbi|EuglossaDilemma_000525-T1_mrna
			protein_id	gnl|ncbi|EuglossaDilemma_000525-T1
1913722	1914024	gene
			locus_tag	EuglossaDilemma_000526
1913722	1914024	mRNA
			product	hypothetical protein
			transcript_id	gnl|ncbi|EuglossaDilemma_000526-T1_mrna
			protein_id	gnl|ncbi|EuglossaDilemma_000526-T1
1913722	1914024	CDS
			codon_start	1
			product	hypothetical protein
			transcript_id	gnl|ncbi|EuglossaDilemma_000526-T1_mrna
			protein_id	gnl|ncbi|EuglossaDilemma_000526-T1
1933404	1932803	gene
			locus_tag	EuglossaDilemma_000527
1933404	1932803	mRNA
			product	hypothetical protein
			transcript_id	gnl|ncbi|EuglossaDilemma_000527-T1_mrna
			protein_id	gnl|ncbi|EuglossaDilemma_000527-T1
1933362	1933063	CDS
			codon_start	1
			note	TransMembrane:1 (o6-25i)
			product	hypothetical protein
			transcript_id	gnl|ncbi|EuglossaDilemma_000527-T1_mrna
			protein_id	gnl|ncbi|EuglossaDilemma_000527-T1
1942874	1941439	gene
			locus_tag	EuglossaDilemma_000528
1942874	1942804	mRNA
1942215	1942126
1942036	1941439
			product	hypothetical protein
			transcript_id	gnl|ncbi|EuglossaDilemma_000528-T1_mrna
			protein_id	gnl|ncbi|EuglossaDilemma_000528-T1
1942874	1942804	CDS
1942215	1942126
1942036	1941886
			codon_start	1
			product	hypothetical protein
			transcript_id	gnl|ncbi|EuglossaDilemma_000528-T1_mrna
			protein_id	gnl|ncbi|EuglossaDilemma_000528-T1
1978261	1984682	gene
			locus_tag	EuglossaDilemma_000529
1978261	1978767	mRNA
1983897	1984034
1984536	1984682
			product	hypothetical protein
			transcript_id	gnl|ncbi|EuglossaDilemma_000529-T1_mrna
			protein_id	gnl|ncbi|EuglossaDilemma_000529-T1
1978261	1978767	CDS
1983897	1984034
1984536	1984682
			codon_start	1
			product	hypothetical protein
			transcript_id	gnl|ncbi|EuglossaDilemma_000529-T1_mrna
			protein_id	gnl|ncbi|EuglossaDilemma_000529-T1
1990078	1988363	gene
			locus_tag	EuglossaDilemma_000530
1990078	1989995	mRNA
1989921	1989867
1989788	1989645
1989096	1989055
1988970	1988363
			product	hypothetical protein
			transcript_id	gnl|ncbi|EuglossaDilemma_000530-T1_mrna
			protein_id	gnl|ncbi|EuglossaDilemma_000530-T1
1990078	1989995	CDS
1989921	1989867
1989788	1989645
1989096	1989055
1988970	1988486
			codon_start	1
			note	SECRETED:SignalP(1-15)
			product	hypothetical protein
			transcript_id	gnl|ncbi|EuglossaDilemma_000530-T1_mrna
			protein_id	gnl|ncbi|EuglossaDilemma_000530-T1
2126232	2126465	gene
			locus_tag	EuglossaDilemma_000531
2126232	2126465	mRNA
			product	hypothetical protein
			transcript_id	gnl|ncbi|EuglossaDilemma_000531-T1_mrna
			protein_id	gnl|ncbi|EuglossaDilemma_000531-T1
2126232	2126465	CDS
			codon_start	1
			product	hypothetical protein
			transcript_id	gnl|ncbi|EuglossaDilemma_000531-T1_mrna
			protein_id	gnl|ncbi|EuglossaDilemma_000531-T1
>Feature NIJG01000006.1
1	2185221	REFERENCE
			CFMR	12345
15981	11622	gene
			locus_tag	EuglossaDilemma_000532
15981	15852	mRNA
15790	15710
14053	12356
12277	11622
			product	hypothetical protein
			transcript_id	gnl|ncbi|EuglossaDilemma_000532-T1_mrna
			protein_id	gnl|ncbi|EuglossaDilemma_000532-T1
15981	15852	CDS
15790	15710
14053	12356
12277	11622
			codon_start	1
			note	BUSCO:EOG091B04TB
			note	EggNog:ENOG41035UF
			note	COG:K
			db_xref	PFAM:PF12024
			db_xref	InterPro:IPR021900
			db_xref	PFAM:PF00439
			db_xref	InterPro:IPR001487
			db_xref	InterPro:IPR036427
			go_function	protein binding|0005515||IEA
			product	hypothetical protein
			transcript_id	gnl|ncbi|EuglossaDilemma_000532-T1_mrna
			protein_id	gnl|ncbi|EuglossaDilemma_000532-T1
106476	106129	gene
			locus_tag	EuglossaDilemma_000533
106476	106129	mRNA
			product	hypothetical protein
			transcript_id	gnl|ncbi|EuglossaDilemma_000533-T1_mrna
			protein_id	gnl|ncbi|EuglossaDilemma_000533-T1
106476	106129	CDS
			codon_start	1
			product	hypothetical protein
			transcript_id	gnl|ncbi|EuglossaDilemma_000533-T1_mrna
			protein_id	gnl|ncbi|EuglossaDilemma_000533-T1
120864	121688	gene
			locus_tag	EuglossaDilemma_000534
120864	120906	mRNA
121174	121688
			product	hypothetical protein
			transcript_id	gnl|ncbi|EuglossaDilemma_000534-T1_mrna
			protein_id	gnl|ncbi|EuglossaDilemma_000534-T1
120864	120906	CDS
121174	121688
			codon_start	1
			product	hypothetical protein
			transcript_id	gnl|ncbi|EuglossaDilemma_000534-T1_mrna
			protein_id	gnl|ncbi|EuglossaDilemma_000534-T1
176932	176485	gene
			locus_tag	EuglossaDilemma_000535
176932	176485	mRNA
			product	hypothetical protein
			transcript_id	gnl|ncbi|EuglossaDilemma_000535-T1_mrna
			protein_id	gnl|ncbi|EuglossaDilemma_000535-T1
176911	176597	CDS
			codon_start	1
			product	hypothetical protein
			transcript_id	gnl|ncbi|EuglossaDilemma_000535-T1_mrna
			protein_id	gnl|ncbi|EuglossaDilemma_000535-T1
179986	185240	gene
			locus_tag	EuglossaDilemma_000536
179986	180240	mRNA
180342	180527
181065	181300
181380	181564
181645	181806
181885	183323
183506	183613
183823	183876
184550	184872
184931	185070
185149	185240
			product	hypothetical protein
			transcript_id	gnl|ncbi|EuglossaDilemma_000536-T1_mrna
			protein_id	gnl|ncbi|EuglossaDilemma_000536-T1
179986	180240	CDS
180342	180527
181065	181300
181380	181564
181645	181806
181885	183323
183506	183613
183823	183876
184550	184872
184931	185070
185149	185240
			codon_start	1
			note	TransMembrane:13 (o43-65i77-102o122-150i171-190o196-217i329-347o359-384i466-483o489-510i522-539o545-561i719-736o756-773i)
			note	COG:P
			note	BUSCO:EOG091B02AL
			note	EggNog:ENOG41033JG
			db_xref	InterPro:IPR004842
			db_xref	InterPro:IPR018491
			db_xref	PFAM:PF13520
			db_xref	InterPro:IPR030364
			db_xref	InterPro:IPR004841
			db_xref	InterPro:IPR000076
			go_process	transmembrane transport|0055085||IEA
			go_process	ion transport|0006811||IEA
			go_process	cellular hypotonic salinity response|0071477||IEA
			go_process	chloride transmembrane transport|1902476||IEA
			go_function	potassium:chloride symporter activity|0015379||IEA
			go_function	cation:chloride symporter activity|0015377||IEA
			go_function	transmembrane transporter activity|0022857||IEA
			go_component	integral component of plasma membrane|0005887||IEA
			go_component	membrane|0016020||IEA
			go_component	integral component of membrane|0016021||IEA
			product	hypothetical protein
			transcript_id	gnl|ncbi|EuglossaDilemma_000536-T1_mrna
			protein_id	gnl|ncbi|EuglossaDilemma_000536-T1
190549	194760	gene
			locus_tag	EuglossaDilemma_000537
190549	191123	mRNA
191215	191381
191456	191585
191729	191855
192354	192461
192580	192620
193141	193297
193380	194760
			product	hypothetical protein
			transcript_id	gnl|ncbi|EuglossaDilemma_000537-T1_mrna
			protein_id	gnl|ncbi|EuglossaDilemma_000537-T1
191107	191123	CDS
191215	191381
191456	191585
191729	191855
192354	192461
192580	192620
193141	193297
193380	193565
			codon_start	1
			note	EggNog:ENOG41039BG
			db_xref	InterPro:IPR026117
			go_process	apoptotic process|0006915||IEA
			product	hypothetical protein
			transcript_id	gnl|ncbi|EuglossaDilemma_000537-T1_mrna
			protein_id	gnl|ncbi|EuglossaDilemma_000537-T1
211367	199150	gene
			locus_tag	EuglossaDilemma_000538
211367	210170	mRNA
205873	205481
199463	199150
			product	hypothetical protein
			transcript_id	gnl|ncbi|EuglossaDilemma_000538-T1_mrna
			protein_id	gnl|ncbi|EuglossaDilemma_000538-T1
210239	210170	CDS
205873	205481
199463	199150
			codon_start	1
			note	COG:V
			note	EggNog:ENOG41032P4
			db_xref	InterPro:IPR020417
			db_xref	InterPro:IPR000387
			db_xref	InterPro:IPR029021
			db_xref	PFAM:PF00782
			db_xref	InterPro:IPR020422
			db_xref	InterPro:IPR000340
			db_xref	InterPro:IPR016130
			go_process	protein dephosphorylation|0006470||IEA
			go_process	dephosphorylation|0016311||IEA
			go_function	phosphatase activity|0016791||IEA
			go_function	protein tyrosine/serine/threonine phosphatase activity|0008138||IEA
			go_function	protein tyrosine phosphatase activity|0004725||IEA
			product	hypothetical protein
			transcript_id	gnl|ncbi|EuglossaDilemma_000538-T1_mrna
			protein_id	gnl|ncbi|EuglossaDilemma_000538-T1
213497	213165	gene
			locus_tag	EuglossaDilemma_000539
213497	213165	mRNA
			product	hypothetical protein
			transcript_id	gnl|ncbi|EuglossaDilemma_000539-T1_mrna
			protein_id	gnl|ncbi|EuglossaDilemma_000539-T1
213497	213165	CDS
			codon_start	1
			product	hypothetical protein
			transcript_id	gnl|ncbi|EuglossaDilemma_000539-T1_mrna
			protein_id	gnl|ncbi|EuglossaDilemma_000539-T1
263228	262911	gene
			locus_tag	EuglossaDilemma_000540
263228	262911	mRNA
			product	hypothetical protein
			transcript_id	gnl|ncbi|EuglossaDilemma_000540-T1_mrna
			protein_id	gnl|ncbi|EuglossaDilemma_000540-T1
263228	262911	CDS
			codon_start	1
			product	hypothetical protein
			transcript_id	gnl|ncbi|EuglossaDilemma_000540-T1_mrna
			protein_id	gnl|ncbi|EuglossaDilemma_000540-T1
268232	263923	gene
			locus_tag	EuglossaDilemma_000541
268232	265137	mRNA
264035	263923
			product	hypothetical protein
			transcript_id	gnl|ncbi|EuglossaDilemma_000541-T1_mrna
			protein_id	gnl|ncbi|EuglossaDilemma_000541-T1
265932	265137	CDS
264035	263923
			codon_start	1
			note	COG:V
			note	EggNog:ENOG4103HNF
			db_xref	InterPro:IPR036873
			db_xref	InterPro:IPR001763
			db_xref	PFAM:PF00581
			product	hypothetical protein
			transcript_id	gnl|ncbi|EuglossaDilemma_000541-T1_mrna
			protein_id	gnl|ncbi|EuglossaDilemma_000541-T1
272804	272445	gene
			locus_tag	EuglossaDilemma_000542
272804	272445	mRNA
			product	hypothetical protein
			transcript_id	gnl|ncbi|EuglossaDilemma_000542-T1_mrna
			protein_id	gnl|ncbi|EuglossaDilemma_000542-T1
272804	272445	CDS
			codon_start	1
			product	hypothetical protein
			transcript_id	gnl|ncbi|EuglossaDilemma_000542-T1_mrna
			protein_id	gnl|ncbi|EuglossaDilemma_000542-T1
285084	284773	gene
			locus_tag	EuglossaDilemma_000543
285084	284773	mRNA
			product	hypothetical protein
			transcript_id	gnl|ncbi|EuglossaDilemma_000543-T1_mrna
			protein_id	gnl|ncbi|EuglossaDilemma_000543-T1
285084	284773	CDS
			codon_start	1
			product	hypothetical protein
			transcript_id	gnl|ncbi|EuglossaDilemma_000543-T1_mrna
			protein_id	gnl|ncbi|EuglossaDilemma_000543-T1
289022	291020	gene
			locus_tag	EuglossaDilemma_000544
289022	289041	mRNA
289723	290422
290774	291020
			product	hypothetical protein
			transcript_id	gnl|ncbi|EuglossaDilemma_000544-T1_mrna
			protein_id	gnl|ncbi|EuglossaDilemma_000544-T1
289927	290422	CDS
290774	290904
			codon_start	1
			product	hypothetical protein
			transcript_id	gnl|ncbi|EuglossaDilemma_000544-T1_mrna
			protein_id	gnl|ncbi|EuglossaDilemma_000544-T1
306003	307890	gene
			locus_tag	EuglossaDilemma_000545
306003	306024	mRNA
306147	306266
306337	306498
306558	306728
306804	306893
307052	307237
307314	307546
307672	307890
			product	hypothetical protein
			transcript_id	gnl|ncbi|EuglossaDilemma_000545-T1_mrna
			protein_id	gnl|ncbi|EuglossaDilemma_000545-T1
306003	306024	CDS
306147	306266
306337	306498
306558	306728
306804	306893
307052	307237
307314	307546
307672	307890
			codon_start	1
			note	COG:S
			note	EggNog:ENOG410360G
			db_xref	InterPro:IPR024855
			db_xref	PFAM:PF14776
			go_function	protein binding|0005515||IEA
			product	hypothetical protein
			transcript_id	gnl|ncbi|EuglossaDilemma_000545-T1_mrna
			protein_id	gnl|ncbi|EuglossaDilemma_000545-T1
310719	327474	gene
			locus_tag	EuglossaDilemma_000546
310719	311232	mRNA
313016	313157
313374	313550
313634	313911
313978	314141
314207	314428
315102	315245
315576	315705
316456	316628
316713	316861
317066	317223
317301	317482
317556	317757
317839	318033
319201	319314
320186	320334
320412	320533
320636	320867
320940	321081
321160	321355
322017	322290
322382	322689
322771	323078
323141	323230
323287	323463
323528	323604
323670	323917
323995	324108
324184	324324
324391	324545
324618	324712
324788	325039
325373	325600
325677	325832
325905	326080
326530	326794
326864	327004
327068	327190
327286	327474
			product	hypothetical protein
			transcript_id	gnl|ncbi|EuglossaDilemma_000546-T1_mrna
			protein_id	gnl|ncbi|EuglossaDilemma_000546-T1
310719	311232	CDS
313016	313157
313374	313550
313634	313911
313978	314141
314207	314428
315102	315245
315576	315705
316456	316628
316713	316861
317066	317223
317301	317482
317556	317757
317839	318033
319201	319314
320186	320334
320412	320533
320636	320867
320940	321081
321160	321355
322017	322290
322382	322689
322771	323078
323141	323230
323287	323463
323528	323604
323670	323917
323995	324108
324184	324324
324391	324545
324618	324712
324788	325039
325373	325600
325677	325832
325905	326080
326530	326794
326864	327004
327068	327190
327286	327474
			codon_start	1
			note	COG:S
			note	EggNog:ENOG410360G
			db_xref	InterPro:IPR024855
			go_function	protein binding|0005515||IEA
			product	hypothetical protein
			transcript_id	gnl|ncbi|EuglossaDilemma_000546-T1_mrna
			protein_id	gnl|ncbi|EuglossaDilemma_000546-T1
328709	330378	gene
			locus_tag	EuglossaDilemma_000547
328709	329058	mRNA
329127	329295
329369	329530
329618	329706
329779	329980
330055	330378
			product	hypothetical protein
			transcript_id	gnl|ncbi|EuglossaDilemma_000547-T1_mrna
			protein_id	gnl|ncbi|EuglossaDilemma_000547-T1
328709	329058	CDS
329127	329295
329369	329530
329618	329706
329779	329980
330055	330378
			codon_start	1
			note	COG:T
			note	BUSCO:EOG091B0AJX
			note	EggNog:ENOG4103HYG
			db_xref	InterPro:IPR018980
			db_xref	InterPro:IPR018979
			db_xref	PFAM:PF00373
			db_xref	InterPro:IPR029071
			db_xref	PFAM:PF09380
			db_xref	InterPro:IPR041782
			db_xref	InterPro:IPR019748
			db_xref	InterPro:IPR035963
			db_xref	InterPro:IPR000798
			db_xref	InterPro:IPR019749
			db_xref	InterPro:IPR000299
			db_xref	InterPro:IPR014352
			db_xref	InterPro:IPR011993
			db_xref	PFAM:PF09379
			go_function	cytoskeletal protein binding|0008092||IEA
			go_component	cytoskeleton|0005856||IEA
			product	hypothetical protein
			transcript_id	gnl|ncbi|EuglossaDilemma_000547-T1_mrna
			protein_id	gnl|ncbi|EuglossaDilemma_000547-T1
332058	331188	gene
			locus_tag	EuglossaDilemma_000548
332058	331872	mRNA
331801	331188
			product	hypothetical protein
			transcript_id	gnl|ncbi|EuglossaDilemma_000548-T1_mrna
			protein_id	gnl|ncbi|EuglossaDilemma_000548-T1
332058	331872	CDS
331801	331188
			codon_start	1
			note	COG:H
			note	BUSCO:EOG091B0GAT
			note	EggNog:ENOG41038E4
			db_xref	InterPro:IPR003754
			db_xref	InterPro:IPR036108
			db_xref	PFAM:PF02602
			db_xref	InterPro:IPR039793
			go_function	uroporphyrinogen-III synthase activity|0004852||IEA
			go_process	tetrapyrrole biosynthetic process|0033014||IEA
			go_process	uroporphyrinogen III biosynthetic process|0006780||IEA
			product	hypothetical protein
			transcript_id	gnl|ncbi|EuglossaDilemma_000548-T1_mrna
			protein_id	gnl|ncbi|EuglossaDilemma_000548-T1
363980	364765	gene
			locus_tag	EuglossaDilemma_000549
363980	364052	mRNA
364569	364765
			product	hypothetical protein
			transcript_id	gnl|ncbi|EuglossaDilemma_000549-T1_mrna
			protein_id	gnl|ncbi|EuglossaDilemma_000549-T1
363980	364052	CDS
364569	364765
			codon_start	1
			product	hypothetical protein
			transcript_id	gnl|ncbi|EuglossaDilemma_000549-T1_mrna
			protein_id	gnl|ncbi|EuglossaDilemma_000549-T1
372092	370474	gene
			locus_tag	EuglossaDilemma_000550
372092	372001	mRNA
371466	370786
370666	370474
			product	hypothetical protein
			transcript_id	gnl|ncbi|EuglossaDilemma_000550-T1_mrna
			protein_id	gnl|ncbi|EuglossaDilemma_000550-T1
372092	372001	CDS
371466	370786
370666	370474
			codon_start	1
			note	EggNog:ENOG410368V
			product	hypothetical protein
			transcript_id	gnl|ncbi|EuglossaDilemma_000550-T1_mrna
			protein_id	gnl|ncbi|EuglossaDilemma_000550-T1
388284	388686	gene
			locus_tag	EuglossaDilemma_000551
388284	388500	mRNA
388562	388686
			product	hypothetical protein
			transcript_id	gnl|ncbi|EuglossaDilemma_000551-T1_mrna
			protein_id	gnl|ncbi|EuglossaDilemma_000551-T1
388284	388500	CDS
388562	388686
			codon_start	1
			product	hypothetical protein
			transcript_id	gnl|ncbi|EuglossaDilemma_000551-T1_mrna
			protein_id	gnl|ncbi|EuglossaDilemma_000551-T1
<431007	>431232	gene
			locus_tag	EuglossaDilemma_000552
<431007	>431232	mRNA
			product	hypothetical protein
			transcript_id	gnl|ncbi|EuglossaDilemma_000552-T1_mrna
			protein_id	gnl|ncbi|EuglossaDilemma_000552-T1
<431007	>431232	CDS
			codon_start	2
			product	hypothetical protein
			transcript_id	gnl|ncbi|EuglossaDilemma_000552-T1_mrna
			protein_id	gnl|ncbi|EuglossaDilemma_000552-T1
549750	550354	gene
			locus_tag	EuglossaDilemma_000553
549750	549797	mRNA
549895	549921
549975	550047
550236	550354
			product	hypothetical protein
			transcript_id	gnl|ncbi|EuglossaDilemma_000553-T1_mrna
			protein_id	gnl|ncbi|EuglossaDilemma_000553-T1
549750	549797	CDS
549895	549921
549975	550047
550236	550354
			codon_start	1
			product	hypothetical protein
			transcript_id	gnl|ncbi|EuglossaDilemma_000553-T1_mrna
			protein_id	gnl|ncbi|EuglossaDilemma_000553-T1
553157	554401	gene
			gene	RPS11
			locus_tag	EuglossaDilemma_000554
553157	553168	mRNA
553438	553563
553637	553842
554029	554401
			product	30S ribosomal protein S11, chloroplastic
			transcript_id	gnl|ncbi|EuglossaDilemma_000554-T1_mrna
			protein_id	gnl|ncbi|EuglossaDilemma_000554-T1
553157	553168	CDS
553438	553563
553637	553842
554029	554152
			codon_start	1
			note	BUSCO:EOG091B0MMP
			note	EggNog:ENOG41036K1
			note	COG:J
			db_xref	InterPro:IPR019979
			db_xref	InterPro:IPR028333
			db_xref	InterPro:IPR012340
			db_xref	InterPro:IPR000266
			db_xref	PFAM:PF00366
			db_xref	InterPro:IPR032440
			db_xref	PFAM:PF16205
			go_function	structural constituent of ribosome|0003735||IEA
			go_process	translation|0006412||IEA
			go_component	ribosome|0005840||IEA
			product	30S ribosomal protein S11, chloroplastic
			transcript_id	gnl|ncbi|EuglossaDilemma_000554-T1_mrna
			protein_id	gnl|ncbi|EuglossaDilemma_000554-T1
556307	555290	gene
			locus_tag	EuglossaDilemma_000555
556307	555897	mRNA
555826	555290
			product	hypothetical protein
			transcript_id	gnl|ncbi|EuglossaDilemma_000555-T1_mrna
			protein_id	gnl|ncbi|EuglossaDilemma_000555-T1
556103	555897	CDS
555826	555290
			codon_start	1
			note	COG:S
			note	TransMembrane:1 (o212-233i)
			note	EggNog:ENOG410390N
			db_xref	InterPro:IPR036779
			db_xref	PFAM:PF01476
			db_xref	InterPro:IPR018392
			product	hypothetical protein
			transcript_id	gnl|ncbi|EuglossaDilemma_000555-T1_mrna
			protein_id	gnl|ncbi|EuglossaDilemma_000555-T1
556541	556967	gene
			locus_tag	EuglossaDilemma_000556
556541	556648	mRNA
556761	556862
556926	556967
			product	hypothetical protein
			transcript_id	gnl|ncbi|EuglossaDilemma_000556-T1_mrna
			protein_id	gnl|ncbi|EuglossaDilemma_000556-T1
556541	556648	CDS
556761	556862
556926	556967
			codon_start	1
			note	COG:O
			note	BUSCO:EOG091B0OOX
			note	EggNog:ENOG41038X1
			db_xref	PFAM:PF10203
			db_xref	InterPro:IPR018793
			product	hypothetical protein
			transcript_id	gnl|ncbi|EuglossaDilemma_000556-T1_mrna
			protein_id	gnl|ncbi|EuglossaDilemma_000556-T1
568446	559161	gene
			locus_tag	EuglossaDilemma_000557
568446	567934	mRNA
561931	561770
560258	560021
559940	559647
559375	559161
			product	hypothetical protein
			transcript_id	gnl|ncbi|EuglossaDilemma_000557-T1_mrna
			protein_id	gnl|ncbi|EuglossaDilemma_000557-T1
568446	567934	CDS
561931	561770
560258	560021
559940	559647
559375	559161
			codon_start	1
			note	EggNog:ENOG410358C
			product	hypothetical protein
			transcript_id	gnl|ncbi|EuglossaDilemma_000557-T1_mrna
			protein_id	gnl|ncbi|EuglossaDilemma_000557-T1
594597	597350	gene
			locus_tag	EuglossaDilemma_000558
594597	594606	mRNA
594729	594864
596854	596865
597110	597209
597306	597350
			product	hypothetical protein
			transcript_id	gnl|ncbi|EuglossaDilemma_000558-T1_mrna
			protein_id	gnl|ncbi|EuglossaDilemma_000558-T1
594597	594606	CDS
594729	594864
596854	596865
597110	597209
597306	597350
			codon_start	1
			product	hypothetical protein
			transcript_id	gnl|ncbi|EuglossaDilemma_000558-T1_mrna
			protein_id	gnl|ncbi|EuglossaDilemma_000558-T1
597498	598364	gene
			locus_tag	EuglossaDilemma_000559
597498	597588	mRNA
598090	598364
			product	hypothetical protein
			transcript_id	gnl|ncbi|EuglossaDilemma_000559-T1_mrna
			protein_id	gnl|ncbi|EuglossaDilemma_000559-T1
597498	597588	CDS
598090	598364
			codon_start	1
			product	hypothetical protein
			transcript_id	gnl|ncbi|EuglossaDilemma_000559-T1_mrna
			protein_id	gnl|ncbi|EuglossaDilemma_000559-T1
611206	605499	gene
			locus_tag	EuglossaDilemma_000560
611206	611090	mRNA
609973	609769
609498	609358
608741	608553
608050	607807
607390	607192
606799	606623
606385	606163
605910	605671
605590	605499
			product	hypothetical protein
			transcript_id	gnl|ncbi|EuglossaDilemma_000560-T1_mrna
			protein_id	gnl|ncbi|EuglossaDilemma_000560-T1
611206	611090	CDS
609973	609769
609498	609358
608741	608553
608050	607807
607390	607192
606799	606623
606385	606163
605910	605671
605590	605499
			codon_start	1
			note	TransMembrane:10 (i55-79o91-111i118-140o146-168i180-199o211-230i476-496o508-529i541-562o568-588i)
			note	EggNog:ENOG41035FN
			note	COG:G
			db_xref	PFAM:PF07690
			db_xref	InterPro:IPR011701
			db_xref	InterPro:IPR036259
			go_process	transmembrane transport|0055085||IEA
			go_function	transmembrane transporter activity|0022857||IEA
			product	hypothetical protein
			transcript_id	gnl|ncbi|EuglossaDilemma_000560-T1_mrna
			protein_id	gnl|ncbi|EuglossaDilemma_000560-T1
611580	612372	gene
			locus_tag	EuglossaDilemma_000561
611580	611709	mRNA
612125	612372
			product	hypothetical protein
			transcript_id	gnl|ncbi|EuglossaDilemma_000561-T1_mrna
			protein_id	gnl|ncbi|EuglossaDilemma_000561-T1
611580	611709	CDS
612125	612372
			codon_start	1
			product	hypothetical protein
			transcript_id	gnl|ncbi|EuglossaDilemma_000561-T1_mrna
			protein_id	gnl|ncbi|EuglossaDilemma_000561-T1
631808	625224	gene
			locus_tag	EuglossaDilemma_000562
631808	631388	mRNA
628277	627977
627897	627754
627680	627475
627396	627168
627083	626635
626555	626327
626254	626079
625998	625776
625697	625450
625373	625224
			product	hypothetical protein
			transcript_id	gnl|ncbi|EuglossaDilemma_000562-T1_mrna
			protein_id	gnl|ncbi|EuglossaDilemma_000562-T1
628112	627977	CDS
627897	627754
627680	627475
627396	627168
627083	626635
626555	626327
626254	626079
625998	625776
625697	625450
625373	625224
			codon_start	1
			note	BUSCO:EOG091B034A
			note	EggNog:ENOG4103H29
			note	TransMembrane:11 (o32-53i60-80o86-111i118-138o150-168i494-517o529-548i560-579o585-609i621-643o649-670i)
			note	COG:G
			db_xref	PFAM:PF07690
			db_xref	InterPro:IPR020846
			db_xref	InterPro:IPR011701
			db_xref	InterPro:IPR036259
			go_process	transmembrane transport|0055085||IEA
			go_function	transmembrane transporter activity|0022857||IEA
			product	hypothetical protein
			transcript_id	gnl|ncbi|EuglossaDilemma_000562-T1_mrna
			protein_id	gnl|ncbi|EuglossaDilemma_000562-T1
639485	637978	gene
			locus_tag	EuglossaDilemma_000563
639485	639429	mRNA
639278	639092
639001	638883
638796	638692
638628	638363
638299	637978
			product	hypothetical protein
			transcript_id	gnl|ncbi|EuglossaDilemma_000563-T1_mrna
			protein_id	gnl|ncbi|EuglossaDilemma_000563-T1
639485	639429	CDS
639278	639092
639001	638883
638796	638692
638628	638363
638299	637978
			codon_start	1
			note	EggNog:ENOG4103H29
			note	COG:G
			db_xref	InterPro:IPR039584
			product	hypothetical protein
			transcript_id	gnl|ncbi|EuglossaDilemma_000563-T1_mrna
			protein_id	gnl|ncbi|EuglossaDilemma_000563-T1
640221	643036	gene
			locus_tag	EuglossaDilemma_000564
640221	640674	mRNA
640766	640952
641036	641322
641398	641761
641842	642140
642215	642468
642545	642669
642753	643036
			product	hypothetical protein
			transcript_id	gnl|ncbi|EuglossaDilemma_000564-T1_mrna
			protein_id	gnl|ncbi|EuglossaDilemma_000564-T1
640525	640674	CDS
640766	640952
641036	641322
641398	641761
641842	642140
642215	642468
642545	642669
642753	643036
			codon_start	1
			note	COG:I,T
			note	EggNog:ENOG41037E0
			note	TransMembrane:10 (i243-265o285-307i328-347o359-379i421-441o453-471i483-499o519-537i582-598o604-619i)
			db_xref	PFAM:PF04140
			db_xref	InterPro:IPR001104
			db_xref	InterPro:IPR001171
			db_xref	PFAM:PF01222
			go_process	sterol biosynthetic process|0016126||IEA
			go_process	lipid metabolic process|0006629||IEA
			go_function	oxidoreductase activity, acting on the CH-CH group of donors|0016627||IEA
			go_function	oxidoreductase activity, acting on the CH-CH group of donors, NAD or NADP as acceptor|0016628||IEA
			go_component	membrane|0016020||IEA
			product	hypothetical protein
			transcript_id	gnl|ncbi|EuglossaDilemma_000564-T1_mrna
			protein_id	gnl|ncbi|EuglossaDilemma_000564-T1
643709	644727	gene
			locus_tag	EuglossaDilemma_000565
643709	643806	mRNA
643893	643972
644043	644206
644272	644467
644543	644727
			product	hypothetical protein
			transcript_id	gnl|ncbi|EuglossaDilemma_000565-T1_mrna
			protein_id	gnl|ncbi|EuglossaDilemma_000565-T1
643709	643806	CDS
643893	643972
644043	644206
644272	644467
644543	644727
			codon_start	1
			note	EggNog:ENOG410393F
			db_xref	InterPro:IPR016565
			go_component	endoplasmic reticulum|0005783||IEA
			go_process	proteasome assembly|0043248||IEA
			product	hypothetical protein
			transcript_id	gnl|ncbi|EuglossaDilemma_000565-T1_mrna
			protein_id	gnl|ncbi|EuglossaDilemma_000565-T1
646688	644993	gene
			locus_tag	EuglossaDilemma_000566
646688	646470	mRNA
646398	646267
646187	646082
646002	645945
645872	645700
645615	645466
645390	644993
			product	hypothetical protein
			transcript_id	gnl|ncbi|EuglossaDilemma_000566-T1_mrna
			protein_id	gnl|ncbi|EuglossaDilemma_000566-T1
646688	646470	CDS
646398	646267
646187	646082
646002	645945
645872	645700
645615	645466
645390	644993
			codon_start	1
			note	EggNog:ENOG41032T5
			note	BUSCO:EOG091B0CX2
			note	COG:D
			db_xref	InterPro:IPR004367
			db_xref	InterPro:IPR006671
			db_xref	InterPro:IPR036915
			db_xref	PFAM:PF00134
			db_xref	InterPro:IPR013763
			db_xref	InterPro:IPR043198
			db_xref	PFAM:PF02984
			go_function	cyclin-dependent protein serine/threonine kinase regulator activity|0016538||IEA
			go_process	regulation of transcription by RNA polymerase II|0006357||IEA
			product	hypothetical protein
			transcript_id	gnl|ncbi|EuglossaDilemma_000566-T1_mrna
			protein_id	gnl|ncbi|EuglossaDilemma_000566-T1
648028	651308	gene
			gene	S6KII
			locus_tag	EuglossaDilemma_000567
648028	648081	mRNA
648214	648408
648482	648563
648790	648950
649042	649148
649227	649404
649477	649642
649714	649869
649936	650444
650528	650766
650841	651102
651180	651308
			product	Non-specific serine/threonine protein kinase
			transcript_id	gnl|ncbi|EuglossaDilemma_000567-T1_mrna
			protein_id	gnl|ncbi|EuglossaDilemma_000567-T1
648028	648081	CDS
648214	648408
648482	648563
648790	648950
649042	649148
649227	649404
649477	649642
649714	649869
649936	650444
650528	650766
650841	651102
651180	651308
			codon_start	1
			note	COG:T
			note	EggNog:ENOG4103619
			db_xref	InterPro:IPR000961
			db_xref	InterPro:IPR000719
			db_xref	InterPro:IPR016239
			db_xref	InterPro:IPR017892
			db_xref	InterPro:IPR008271
			db_xref	InterPro:IPR041906
			db_xref	InterPro:IPR011009
			db_xref	PFAM:PF07714
			db_xref	PFAM:PF00433
			db_xref	InterPro:IPR017441
			db_xref	PFAM:PF00069
			go_process	protein phosphorylation|0006468||IEA
			go_process	intracellular signal transduction|0035556||IEA
			go_function	magnesium ion binding|0000287||IEA
			go_function	protein kinase activity|0004672||IEA
			go_function	protein serine/threonine kinase activity|0004674||IEA
			go_function	ATP binding|0005524||IEA
			product	Non-specific serine/threonine protein kinase
			transcript_id	gnl|ncbi|EuglossaDilemma_000567-T1_mrna
			protein_id	gnl|ncbi|EuglossaDilemma_000567-T1
653601	655645	gene
			locus_tag	EuglossaDilemma_000568
653601	653637	mRNA
653742	654009
654087	654310
654387	654494
654567	655645
			product	hypothetical protein
			transcript_id	gnl|ncbi|EuglossaDilemma_000568-T1_mrna
			protein_id	gnl|ncbi|EuglossaDilemma_000568-T1
653601	653637	CDS
653742	654009
654087	654310
654387	654494
654567	654574
			codon_start	1
			note	EggNog:ENOG41036UA
			note	COG:F
			db_xref	PFAM:PF00625
			db_xref	InterPro:IPR008145
			db_xref	InterPro:IPR027417
			db_xref	PFAM:PF00910
			db_xref	InterPro:IPR020590
			db_xref	InterPro:IPR008144
			db_xref	InterPro:IPR017665
			go_process	purine nucleotide metabolic process|0006163||IEA
			go_function	guanylate kinase activity|0004385||IEA
			product	hypothetical protein
			transcript_id	gnl|ncbi|EuglossaDilemma_000568-T1_mrna
			protein_id	gnl|ncbi|EuglossaDilemma_000568-T1
658072	656285	gene
			locus_tag	EuglossaDilemma_000569
658072	658021	mRNA
657551	657512
657320	656285
			product	hypothetical protein
			transcript_id	gnl|ncbi|EuglossaDilemma_000569-T1_mrna
			protein_id	gnl|ncbi|EuglossaDilemma_000569-T1
658072	658021	CDS
657551	657512
657320	656285
			codon_start	1
			note	SECRETED:SignalP(1-24)
			note	EggNog:ENOG410VU7C
			product	hypothetical protein
			transcript_id	gnl|ncbi|EuglossaDilemma_000569-T1_mrna
			protein_id	gnl|ncbi|EuglossaDilemma_000569-T1
666235	668328	gene
			locus_tag	EuglossaDilemma_000570
666235	668328	mRNA
			product	hypothetical protein
			transcript_id	gnl|ncbi|EuglossaDilemma_000570-T1_mrna
			protein_id	gnl|ncbi|EuglossaDilemma_000570-T1
666235	668328	CDS
			codon_start	1
			note	SECRETED:SignalP(1-22)
			note	TransMembrane:5 (o6-25i105-125o366-387i478-496o665-689i)
			note	EggNog:ENOG41039UA
			product	hypothetical protein
			transcript_id	gnl|ncbi|EuglossaDilemma_000570-T1_mrna
			protein_id	gnl|ncbi|EuglossaDilemma_000570-T1
674834	672993	gene
			locus_tag	EuglossaDilemma_000571
674834	674414	mRNA
674325	674062
673260	673140
673074	672993
			product	hypothetical protein
			transcript_id	gnl|ncbi|EuglossaDilemma_000571-T1_mrna
			protein_id	gnl|ncbi|EuglossaDilemma_000571-T1
674834	674414	CDS
674325	674062
673260	673140
673074	672993
			codon_start	1
			note	EggNog:ENOG41039UA
			note	TransMembrane:1 (o98-119i)
			product	hypothetical protein
			transcript_id	gnl|ncbi|EuglossaDilemma_000571-T1_mrna
			protein_id	gnl|ncbi|EuglossaDilemma_000571-T1
677096	675810	gene
			locus_tag	EuglossaDilemma_000572
677096	675810	mRNA
			product	hypothetical protein
			transcript_id	gnl|ncbi|EuglossaDilemma_000572-T1_mrna
			protein_id	gnl|ncbi|EuglossaDilemma_000572-T1
677096	675810	CDS
			codon_start	1
			note	SECRETED:SignalP(1-20)
			note	TransMembrane:1 (n4-15c20/21o354-372i)
			note	EggNog:ENOG41039UA
			product	hypothetical protein
			transcript_id	gnl|ncbi|EuglossaDilemma_000572-T1_mrna
			protein_id	gnl|ncbi|EuglossaDilemma_000572-T1
683270	683608	gene
			locus_tag	EuglossaDilemma_000573
683270	683608	mRNA
			product	hypothetical protein
[truncated: 11,514,200 more chars]
