# Supplementary material for: Prevalent bee venom genes evolved before the aculeate stinger and eusociality
Source: BMC Biol. 2023 Oct 23;21:229. doi: 10.1186/s12915-023-01656-5 (PMC10591384; doi:10.1186/s12915-023-01656-5)
Supplement: Supplementary file 38 — Additional file 38. Genome annotation of Euglossa dilemma. [file 12915_2023_1656_MOESM38_ESM.zip › Euglossa_dilemma.annotation.funannotate181.with.RNAseq.Oct2020/results/Euglossa_dilemma.gff3]

##gff-version 3
NIJG01000001.1	funannotate	gene	30279	37959	.	-	.	ID=EuglossaDilemma_000001;
NIJG01000001.1	funannotate	mRNA	30279	37959	.	-	.	ID=EuglossaDilemma_000001-T1;Parent=EuglossaDilemma_000001;product=hypothetical protein;note=EggNog:ENOG410339P,COG:O;
NIJG01000001.1	funannotate	five_prime_UTR	37751	37959	.	-	.	ID=EuglossaDilemma_000001-T1.utr5p1;Parent=EuglossaDilemma_000001-T1;
NIJG01000001.1	funannotate	exon	37645	37959	.	-	.	ID=EuglossaDilemma_000001-T1.exon1;Parent=EuglossaDilemma_000001-T1;
NIJG01000001.1	funannotate	exon	32334	32643	.	-	.	ID=EuglossaDilemma_000001-T1.exon2;Parent=EuglossaDilemma_000001-T1;
NIJG01000001.1	funannotate	exon	31968	32143	.	-	.	ID=EuglossaDilemma_000001-T1.exon3;Parent=EuglossaDilemma_000001-T1;
NIJG01000001.1	funannotate	exon	30279	30457	.	-	.	ID=EuglossaDilemma_000001-T1.exon4;Parent=EuglossaDilemma_000001-T1;
NIJG01000001.1	funannotate	CDS	37645	37750	.	-	0	ID=EuglossaDilemma_000001-T1.cds;Parent=EuglossaDilemma_000001-T1;
NIJG01000001.1	funannotate	CDS	32334	32643	.	-	2	ID=EuglossaDilemma_000001-T1.cds;Parent=EuglossaDilemma_000001-T1;
NIJG01000001.1	funannotate	CDS	31968	32143	.	-	1	ID=EuglossaDilemma_000001-T1.cds;Parent=EuglossaDilemma_000001-T1;
NIJG01000001.1	funannotate	CDS	30279	30457	.	-	2	ID=EuglossaDilemma_000001-T1.cds;Parent=EuglossaDilemma_000001-T1;
NIJG01000001.1	funannotate	gene	42405	46216	.	-	.	ID=EuglossaDilemma_000002;
NIJG01000001.1	funannotate	mRNA	42405	46216	.	-	.	ID=EuglossaDilemma_000002-T1;Parent=EuglossaDilemma_000002;product=hypothetical protein;
NIJG01000001.1	funannotate	exon	46177	46216	.	-	.	ID=EuglossaDilemma_000002-T1.exon1;Parent=EuglossaDilemma_000002-T1;
NIJG01000001.1	funannotate	exon	45623	45809	.	-	.	ID=EuglossaDilemma_000002-T1.exon2;Parent=EuglossaDilemma_000002-T1;
NIJG01000001.1	funannotate	exon	42405	42873	.	-	.	ID=EuglossaDilemma_000002-T1.exon3;Parent=EuglossaDilemma_000002-T1;
NIJG01000001.1	funannotate	CDS	46177	46216	.	-	0	ID=EuglossaDilemma_000002-T1.cds;Parent=EuglossaDilemma_000002-T1;
NIJG01000001.1	funannotate	CDS	45623	45809	.	-	2	ID=EuglossaDilemma_000002-T1.cds;Parent=EuglossaDilemma_000002-T1;
NIJG01000001.1	funannotate	CDS	42405	42873	.	-	1	ID=EuglossaDilemma_000002-T1.cds;Parent=EuglossaDilemma_000002-T1;
NIJG01000001.1	funannotate	gene	77150	77449	.	-	.	ID=EuglossaDilemma_000003;
NIJG01000001.1	funannotate	mRNA	77150	77449	.	-	.	ID=EuglossaDilemma_000003-T1;Parent=EuglossaDilemma_000003;product=hypothetical protein;note=EggNog:ENOG410339P,COG:O;
NIJG01000001.1	funannotate	exon	77150	77449	.	-	.	ID=EuglossaDilemma_000003-T1.exon1;Parent=EuglossaDilemma_000003-T1;
NIJG01000001.1	funannotate	CDS	77150	77449	.	-	0	ID=EuglossaDilemma_000003-T1.cds;Parent=EuglossaDilemma_000003-T1;
NIJG01000001.1	funannotate	gene	97847	100432	.	+	.	ID=EuglossaDilemma_000004;
NIJG01000001.1	funannotate	mRNA	97847	100432	.	+	.	ID=EuglossaDilemma_000004-T1;Parent=EuglossaDilemma_000004;product=hypothetical protein;Ontology_term=GO:0055114,GO:0020037,GO:0016705,GO:0005506;Dbxref=PFAM:PF00067,InterPro:IPR002401,InterPro:IPR001128,InterPro:IPR017972,InterPro:IPR036396;note=EggNog:ENOG41039SN,TransMembrane:1 (o6-22i),COG:Q;
NIJG01000001.1	funannotate	five_prime_UTR	97847	98759	.	+	.	ID=EuglossaDilemma_000004-T1.utr5p1;Parent=EuglossaDilemma_000004-T1;
NIJG01000001.1	funannotate	exon	97847	100432	.	+	.	ID=EuglossaDilemma_000004-T1.exon1;Parent=EuglossaDilemma_000004-T1;
NIJG01000001.1	funannotate	three_prime_UTR	100254	100432	.	+	.	ID=EuglossaDilemma_000004-T1.utr3p1;Parent=EuglossaDilemma_000004-T1;
NIJG01000001.1	funannotate	CDS	98760	100253	.	+	0	ID=EuglossaDilemma_000004-T1.cds;Parent=EuglossaDilemma_000004-T1;
NIJG01000001.1	funannotate	gene	100937	101947	.	-	.	ID=EuglossaDilemma_000005;
NIJG01000001.1	funannotate	mRNA	100937	101947	.	-	.	ID=EuglossaDilemma_000005-T1;Parent=EuglossaDilemma_000005;product=hypothetical protein;
NIJG01000001.1	funannotate	five_prime_UTR	101846	101947	.	-	.	ID=EuglossaDilemma_000005-T1.utr5p1;Parent=EuglossaDilemma_000005-T1;
NIJG01000001.1	funannotate	exon	100937	101947	.	-	.	ID=EuglossaDilemma_000005-T1.exon1;Parent=EuglossaDilemma_000005-T1;
NIJG01000001.1	funannotate	three_prime_UTR	100937	101425	.	-	.	ID=EuglossaDilemma_000005-T1.utr3p1;Parent=EuglossaDilemma_000005-T1;
NIJG01000001.1	funannotate	CDS	101426	101845	.	-	0	ID=EuglossaDilemma_000005-T1.cds;Parent=EuglossaDilemma_000005-T1;
NIJG01000001.1	funannotate	gene	109112	109824	.	-	.	ID=EuglossaDilemma_000006;
NIJG01000001.1	funannotate	mRNA	109112	109824	.	-	.	ID=EuglossaDilemma_000006-T1;Parent=EuglossaDilemma_000006;product=hypothetical protein;
NIJG01000001.1	funannotate	exon	109695	109824	.	-	.	ID=EuglossaDilemma_000006-T1.exon1;Parent=EuglossaDilemma_000006-T1;
NIJG01000001.1	funannotate	exon	109327	109550	.	-	.	ID=EuglossaDilemma_000006-T1.exon2;Parent=EuglossaDilemma_000006-T1;
NIJG01000001.1	funannotate	exon	109112	109237	.	-	.	ID=EuglossaDilemma_000006-T1.exon3;Parent=EuglossaDilemma_000006-T1;
NIJG01000001.1	funannotate	CDS	109695	109824	.	-	0	ID=EuglossaDilemma_000006-T1.cds;Parent=EuglossaDilemma_000006-T1;
NIJG01000001.1	funannotate	CDS	109327	109550	.	-	2	ID=EuglossaDilemma_000006-T1.cds;Parent=EuglossaDilemma_000006-T1;
NIJG01000001.1	funannotate	CDS	109112	109237	.	-	0	ID=EuglossaDilemma_000006-T1.cds;Parent=EuglossaDilemma_000006-T1;
NIJG01000001.1	funannotate	gene	120033	134440	.	-	.	ID=EuglossaDilemma_000007;
NIJG01000001.1	funannotate	mRNA	120033	134440	.	-	.	ID=EuglossaDilemma_000007-T1;Parent=EuglossaDilemma_000007;product=hypothetical protein;Ontology_term=GO:0000226,GO:0015630;Dbxref=PFAM:PF05672,InterPro:IPR008604;note=COG:S,BUSCO:EOG091B048B,EggNog:ENOG41037KV;
NIJG01000001.1	funannotate	exon	134389	134440	.	-	.	ID=EuglossaDilemma_000007-T1.exon1;Parent=EuglossaDilemma_000007-T1;
NIJG01000001.1	funannotate	exon	133373	133441	.	-	.	ID=EuglossaDilemma_000007-T1.exon2;Parent=EuglossaDilemma_000007-T1;
NIJG01000001.1	funannotate	exon	132760	132949	.	-	.	ID=EuglossaDilemma_000007-T1.exon3;Parent=EuglossaDilemma_000007-T1;
NIJG01000001.1	funannotate	exon	131736	132082	.	-	.	ID=EuglossaDilemma_000007-T1.exon4;Parent=EuglossaDilemma_000007-T1;
NIJG01000001.1	funannotate	exon	129907	130089	.	-	.	ID=EuglossaDilemma_000007-T1.exon5;Parent=EuglossaDilemma_000007-T1;
NIJG01000001.1	funannotate	exon	127967	128401	.	-	.	ID=EuglossaDilemma_000007-T1.exon6;Parent=EuglossaDilemma_000007-T1;
NIJG01000001.1	funannotate	exon	126229	126408	.	-	.	ID=EuglossaDilemma_000007-T1.exon7;Parent=EuglossaDilemma_000007-T1;
NIJG01000001.1	funannotate	exon	125368	125678	.	-	.	ID=EuglossaDilemma_000007-T1.exon8;Parent=EuglossaDilemma_000007-T1;
NIJG01000001.1	funannotate	exon	125062	125275	.	-	.	ID=EuglossaDilemma_000007-T1.exon9;Parent=EuglossaDilemma_000007-T1;
NIJG01000001.1	funannotate	exon	124863	124984	.	-	.	ID=EuglossaDilemma_000007-T1.exon10;Parent=EuglossaDilemma_000007-T1;
NIJG01000001.1	funannotate	exon	124537	124778	.	-	.	ID=EuglossaDilemma_000007-T1.exon11;Parent=EuglossaDilemma_000007-T1;
NIJG01000001.1	funannotate	exon	124318	124441	.	-	.	ID=EuglossaDilemma_000007-T1.exon12;Parent=EuglossaDilemma_000007-T1;
NIJG01000001.1	funannotate	exon	123875	124206	.	-	.	ID=EuglossaDilemma_000007-T1.exon13;Parent=EuglossaDilemma_000007-T1;
NIJG01000001.1	funannotate	exon	120133	120389	.	-	.	ID=EuglossaDilemma_000007-T1.exon14;Parent=EuglossaDilemma_000007-T1;
NIJG01000001.1	funannotate	exon	120033	120046	.	-	.	ID=EuglossaDilemma_000007-T1.exon15;Parent=EuglossaDilemma_000007-T1;
NIJG01000001.1	funannotate	CDS	134389	134440	.	-	0	ID=EuglossaDilemma_000007-T1.cds;Parent=EuglossaDilemma_000007-T1;
NIJG01000001.1	funannotate	CDS	133373	133441	.	-	2	ID=EuglossaDilemma_000007-T1.cds;Parent=EuglossaDilemma_000007-T1;
NIJG01000001.1	funannotate	CDS	132760	132949	.	-	2	ID=EuglossaDilemma_000007-T1.cds;Parent=EuglossaDilemma_000007-T1;
NIJG01000001.1	funannotate	CDS	131736	132082	.	-	1	ID=EuglossaDilemma_000007-T1.cds;Parent=EuglossaDilemma_000007-T1;
NIJG01000001.1	funannotate	CDS	129907	130089	.	-	2	ID=EuglossaDilemma_000007-T1.cds;Parent=EuglossaDilemma_000007-T1;
NIJG01000001.1	funannotate	CDS	127967	128401	.	-	2	ID=EuglossaDilemma_000007-T1.cds;Parent=EuglossaDilemma_000007-T1;
NIJG01000001.1	funannotate	CDS	126229	126408	.	-	2	ID=EuglossaDilemma_000007-T1.cds;Parent=EuglossaDilemma_000007-T1;
NIJG01000001.1	funannotate	CDS	125368	125678	.	-	2	ID=EuglossaDilemma_000007-T1.cds;Parent=EuglossaDilemma_000007-T1;
NIJG01000001.1	funannotate	CDS	125062	125275	.	-	0	ID=EuglossaDilemma_000007-T1.cds;Parent=EuglossaDilemma_000007-T1;
NIJG01000001.1	funannotate	CDS	124863	124984	.	-	2	ID=EuglossaDilemma_000007-T1.cds;Parent=EuglossaDilemma_000007-T1;
NIJG01000001.1	funannotate	CDS	124537	124778	.	-	0	ID=EuglossaDilemma_000007-T1.cds;Parent=EuglossaDilemma_000007-T1;
NIJG01000001.1	funannotate	CDS	124318	124441	.	-	1	ID=EuglossaDilemma_000007-T1.cds;Parent=EuglossaDilemma_000007-T1;
NIJG01000001.1	funannotate	CDS	123875	124206	.	-	0	ID=EuglossaDilemma_000007-T1.cds;Parent=EuglossaDilemma_000007-T1;
NIJG01000001.1	funannotate	CDS	120133	120389	.	-	1	ID=EuglossaDilemma_000007-T1.cds;Parent=EuglossaDilemma_000007-T1;
NIJG01000001.1	funannotate	CDS	120033	120046	.	-	2	ID=EuglossaDilemma_000007-T1.cds;Parent=EuglossaDilemma_000007-T1;
NIJG01000001.1	funannotate	gene	139359	140076	.	+	.	ID=EuglossaDilemma_000008;
NIJG01000001.1	funannotate	mRNA	139359	140076	.	+	.	ID=EuglossaDilemma_000008-T1;Parent=EuglossaDilemma_000008;product=hypothetical protein;note=TransMembrane:1 (o20-42i);
NIJG01000001.1	funannotate	five_prime_UTR	139359	139444	.	+	.	ID=EuglossaDilemma_000008-T1.utr5p1;Parent=EuglossaDilemma_000008-T1;
NIJG01000001.1	funannotate	exon	139359	140076	.	+	.	ID=EuglossaDilemma_000008-T1.exon1;Parent=EuglossaDilemma_000008-T1;
NIJG01000001.1	funannotate	three_prime_UTR	139910	140076	.	+	.	ID=EuglossaDilemma_000008-T1.utr3p1;Parent=EuglossaDilemma_000008-T1;
NIJG01000001.1	funannotate	CDS	139445	139909	.	+	0	ID=EuglossaDilemma_000008-T1.cds;Parent=EuglossaDilemma_000008-T1;
NIJG01000001.1	funannotate	gene	160682	162865	.	-	.	ID=EuglossaDilemma_000009;
NIJG01000001.1	funannotate	mRNA	160682	162865	.	-	.	ID=EuglossaDilemma_000009-T1;Parent=EuglossaDilemma_000009;product=hypothetical protein;note=EggNog:ENOG4103GMX;
NIJG01000001.1	funannotate	exon	162567	162865	.	-	.	ID=EuglossaDilemma_000009-T1.exon1;Parent=EuglossaDilemma_000009-T1;
NIJG01000001.1	funannotate	exon	161835	162100	.	-	.	ID=EuglossaDilemma_000009-T1.exon2;Parent=EuglossaDilemma_000009-T1;
NIJG01000001.1	funannotate	exon	160682	160758	.	-	.	ID=EuglossaDilemma_000009-T1.exon3;Parent=EuglossaDilemma_000009-T1;
NIJG01000001.1	funannotate	CDS	162567	162865	.	-	0	ID=EuglossaDilemma_000009-T1.cds;Parent=EuglossaDilemma_000009-T1;
NIJG01000001.1	funannotate	CDS	161835	162100	.	-	1	ID=EuglossaDilemma_000009-T1.cds;Parent=EuglossaDilemma_000009-T1;
NIJG01000001.1	funannotate	CDS	160682	160758	.	-	2	ID=EuglossaDilemma_000009-T1.cds;Parent=EuglossaDilemma_000009-T1;
NIJG01000001.1	funannotate	gene	162916	165826	.	+	.	ID=EuglossaDilemma_000010;
NIJG01000001.1	funannotate	mRNA	162916	165826	.	+	.	ID=EuglossaDilemma_000010-T1;Parent=EuglossaDilemma_000010;product=hypothetical protein;
NIJG01000001.1	funannotate	five_prime_UTR	162916	165012	.	+	.	ID=EuglossaDilemma_000010-T1.utr5p1;Parent=EuglossaDilemma_000010-T1;
NIJG01000001.1	funannotate	exon	162916	165826	.	+	.	ID=EuglossaDilemma_000010-T1.exon1;Parent=EuglossaDilemma_000010-T1;
NIJG01000001.1	funannotate	three_prime_UTR	165331	165826	.	+	.	ID=EuglossaDilemma_000010-T1.utr3p1;Parent=EuglossaDilemma_000010-T1;
NIJG01000001.1	funannotate	CDS	165013	165330	.	+	0	ID=EuglossaDilemma_000010-T1.cds;Parent=EuglossaDilemma_000010-T1;
NIJG01000001.1	funannotate	gene	185347	185977	.	-	.	ID=EuglossaDilemma_000011;
NIJG01000001.1	funannotate	mRNA	185347	185977	.	-	.	ID=EuglossaDilemma_000011-T1;Parent=EuglossaDilemma_000011;product=hypothetical protein;
NIJG01000001.1	funannotate	five_prime_UTR	185724	185977	.	-	.	ID=EuglossaDilemma_000011-T1.utr5p1;Parent=EuglossaDilemma_000011-T1;
NIJG01000001.1	funannotate	exon	185347	185977	.	-	.	ID=EuglossaDilemma_000011-T1.exon1;Parent=EuglossaDilemma_000011-T1;
NIJG01000001.1	funannotate	three_prime_UTR	185347	185417	.	-	.	ID=EuglossaDilemma_000011-T1.utr3p1;Parent=EuglossaDilemma_000011-T1;
NIJG01000001.1	funannotate	CDS	185418	185723	.	-	0	ID=EuglossaDilemma_000011-T1.cds;Parent=EuglossaDilemma_000011-T1;
NIJG01000001.1	funannotate	gene	212454	212858	.	+	.	ID=EuglossaDilemma_000012;
NIJG01000001.1	funannotate	mRNA	212454	212858	.	+	.	ID=EuglossaDilemma_000012-T1;Parent=EuglossaDilemma_000012;product=hypothetical protein;
NIJG01000001.1	funannotate	exon	212454	212858	.	+	.	ID=EuglossaDilemma_000012-T1.exon1;Parent=EuglossaDilemma_000012-T1;
NIJG01000001.1	funannotate	CDS	212454	212858	.	+	0	ID=EuglossaDilemma_000012-T1.cds;Parent=EuglossaDilemma_000012-T1;
NIJG01000001.1	funannotate	gene	266218	268368	.	+	.	ID=EuglossaDilemma_000013;
NIJG01000001.1	funannotate	mRNA	266218	268368	.	+	.	ID=EuglossaDilemma_000013-T1;Parent=EuglossaDilemma_000013;product=hypothetical protein;Ontology_term=GO:0016747,GO:0016746;Dbxref=InterPro:IPR020616,PFAM:PF02803,PFAM:PF00108,InterPro:IPR020613,InterPro:IPR002155,InterPro:IPR020615,InterPro:IPR016039,InterPro:IPR020617,InterPro:IPR020610;note=EggNog:ENOG4103565,COG:I;
NIJG01000001.1	funannotate	exon	266218	266266	.	+	.	ID=EuglossaDilemma_000013-T1.exon1;Parent=EuglossaDilemma_000013-T1;
NIJG01000001.1	funannotate	exon	266688	266809	.	+	.	ID=EuglossaDilemma_000013-T1.exon2;Parent=EuglossaDilemma_000013-T1;
NIJG01000001.1	funannotate	exon	266947	267059	.	+	.	ID=EuglossaDilemma_000013-T1.exon3;Parent=EuglossaDilemma_000013-T1;
NIJG01000001.1	funannotate	exon	267158	267357	.	+	.	ID=EuglossaDilemma_000013-T1.exon4;Parent=EuglossaDilemma_000013-T1;
NIJG01000001.1	funannotate	exon	267446	267675	.	+	.	ID=EuglossaDilemma_000013-T1.exon5;Parent=EuglossaDilemma_000013-T1;
NIJG01000001.1	funannotate	exon	267744	267932	.	+	.	ID=EuglossaDilemma_000013-T1.exon6;Parent=EuglossaDilemma_000013-T1;
NIJG01000001.1	funannotate	exon	268003	268165	.	+	.	ID=EuglossaDilemma_000013-T1.exon7;Parent=EuglossaDilemma_000013-T1;
NIJG01000001.1	funannotate	exon	268250	268368	.	+	.	ID=EuglossaDilemma_000013-T1.exon8;Parent=EuglossaDilemma_000013-T1;
NIJG01000001.1	funannotate	CDS	266218	266266	.	+	0	ID=EuglossaDilemma_000013-T1.cds;Parent=EuglossaDilemma_000013-T1;
NIJG01000001.1	funannotate	CDS	266688	266809	.	+	2	ID=EuglossaDilemma_000013-T1.cds;Parent=EuglossaDilemma_000013-T1;
NIJG01000001.1	funannotate	CDS	266947	267059	.	+	0	ID=EuglossaDilemma_000013-T1.cds;Parent=EuglossaDilemma_000013-T1;
NIJG01000001.1	funannotate	CDS	267158	267357	.	+	1	ID=EuglossaDilemma_000013-T1.cds;Parent=EuglossaDilemma_000013-T1;
NIJG01000001.1	funannotate	CDS	267446	267675	.	+	2	ID=EuglossaDilemma_000013-T1.cds;Parent=EuglossaDilemma_000013-T1;
NIJG01000001.1	funannotate	CDS	267744	267932	.	+	0	ID=EuglossaDilemma_000013-T1.cds;Parent=EuglossaDilemma_000013-T1;
NIJG01000001.1	funannotate	CDS	268003	268165	.	+	0	ID=EuglossaDilemma_000013-T1.cds;Parent=EuglossaDilemma_000013-T1;
NIJG01000001.1	funannotate	CDS	268250	268368	.	+	2	ID=EuglossaDilemma_000013-T1.cds;Parent=EuglossaDilemma_000013-T1;
NIJG01000001.1	funannotate	gene	269228	270532	.	-	.	ID=EuglossaDilemma_000014;
NIJG01000001.1	funannotate	mRNA	269228	270532	.	-	.	ID=EuglossaDilemma_000014-T1;Parent=EuglossaDilemma_000014;product=hypothetical protein;Dbxref=PFAM:PF05761,InterPro:IPR008380,InterPro:IPR023214,InterPro:IPR036412;note=COG:F,EggNog:ENOG41034D6;
NIJG01000001.1	funannotate	exon	269228	270532	.	-	.	ID=EuglossaDilemma_000014-T1.exon1;Parent=EuglossaDilemma_000014-T1;
NIJG01000001.1	funannotate	CDS	269228	270532	.	-	0	ID=EuglossaDilemma_000014-T1.cds;Parent=EuglossaDilemma_000014-T1;
NIJG01000001.1	funannotate	gene	270970	271483	.	-	.	ID=EuglossaDilemma_000015;
NIJG01000001.1	funannotate	mRNA	270970	271483	.	-	.	ID=EuglossaDilemma_000015-T1;Parent=EuglossaDilemma_000015;product=hypothetical protein;Dbxref=InterPro:IPR010920,InterPro:IPR001163,PFAM:PF01423;note=EggNog:ENOG41034RQ,COG:M,COG:W;
NIJG01000001.1	funannotate	exon	271335	271483	.	-	.	ID=EuglossaDilemma_000015-T1.exon1;Parent=EuglossaDilemma_000015-T1;
NIJG01000001.1	funannotate	exon	271140	271257	.	-	.	ID=EuglossaDilemma_000015-T1.exon2;Parent=EuglossaDilemma_000015-T1;
NIJG01000001.1	funannotate	exon	270970	270978	.	-	.	ID=EuglossaDilemma_000015-T1.exon3;Parent=EuglossaDilemma_000015-T1;
NIJG01000001.1	funannotate	CDS	271335	271483	.	-	0	ID=EuglossaDilemma_000015-T1.cds;Parent=EuglossaDilemma_000015-T1;
NIJG01000001.1	funannotate	CDS	271140	271257	.	-	1	ID=EuglossaDilemma_000015-T1.cds;Parent=EuglossaDilemma_000015-T1;
NIJG01000001.1	funannotate	CDS	270970	270978	.	-	0	ID=EuglossaDilemma_000015-T1.cds;Parent=EuglossaDilemma_000015-T1;
NIJG01000001.1	funannotate	gene	271514	273191	.	-	.	ID=EuglossaDilemma_000016;
NIJG01000001.1	funannotate	mRNA	271514	273191	.	-	.	ID=EuglossaDilemma_000016-T1;Parent=EuglossaDilemma_000016;product=hypothetical protein;Dbxref=InterPro:IPR036378,InterPro:IPR000782,PFAM:PF02469;note=EggNog:ENOG41034RQ,COG:M,COG:W;
NIJG01000001.1	funannotate	exon	273176	273191	.	-	.	ID=EuglossaDilemma_000016-T1.exon1;Parent=EuglossaDilemma_000016-T1;
NIJG01000001.1	funannotate	exon	272628	272659	.	-	.	ID=EuglossaDilemma_000016-T1.exon2;Parent=EuglossaDilemma_000016-T1;
NIJG01000001.1	funannotate	exon	272369	272548	.	-	.	ID=EuglossaDilemma_000016-T1.exon3;Parent=EuglossaDilemma_000016-T1;
NIJG01000001.1	funannotate	exon	272197	272303	.	-	.	ID=EuglossaDilemma_000016-T1.exon4;Parent=EuglossaDilemma_000016-T1;
NIJG01000001.1	funannotate	exon	272110	272127	.	-	.	ID=EuglossaDilemma_000016-T1.exon5;Parent=EuglossaDilemma_000016-T1;
NIJG01000001.1	funannotate	exon	272005	272011	.	-	.	ID=EuglossaDilemma_000016-T1.exon6;Parent=EuglossaDilemma_000016-T1;
NIJG01000001.1	funannotate	exon	271815	271936	.	-	.	ID=EuglossaDilemma_000016-T1.exon7;Parent=EuglossaDilemma_000016-T1;
NIJG01000001.1	funannotate	exon	271514	271550	.	-	.	ID=EuglossaDilemma_000016-T1.exon8;Parent=EuglossaDilemma_000016-T1;
NIJG01000001.1	funannotate	CDS	273176	273191	.	-	0	ID=EuglossaDilemma_000016-T1.cds;Parent=EuglossaDilemma_000016-T1;
NIJG01000001.1	funannotate	CDS	272628	272659	.	-	2	ID=EuglossaDilemma_000016-T1.cds;Parent=EuglossaDilemma_000016-T1;
NIJG01000001.1	funannotate	CDS	272369	272548	.	-	0	ID=EuglossaDilemma_000016-T1.cds;Parent=EuglossaDilemma_000016-T1;
NIJG01000001.1	funannotate	CDS	272197	272303	.	-	0	ID=EuglossaDilemma_000016-T1.cds;Parent=EuglossaDilemma_000016-T1;
NIJG01000001.1	funannotate	CDS	272110	272127	.	-	1	ID=EuglossaDilemma_000016-T1.cds;Parent=EuglossaDilemma_000016-T1;
NIJG01000001.1	funannotate	CDS	272005	272011	.	-	1	ID=EuglossaDilemma_000016-T1.cds;Parent=EuglossaDilemma_000016-T1;
NIJG01000001.1	funannotate	CDS	271815	271936	.	-	0	ID=EuglossaDilemma_000016-T1.cds;Parent=EuglossaDilemma_000016-T1;
NIJG01000001.1	funannotate	CDS	271514	271550	.	-	1	ID=EuglossaDilemma_000016-T1.cds;Parent=EuglossaDilemma_000016-T1;
NIJG01000001.1	funannotate	gene	275644	277873	.	+	.	ID=EuglossaDilemma_000017;
NIJG01000001.1	funannotate	mRNA	275644	277873	.	+	.	ID=EuglossaDilemma_000017-T1;Parent=EuglossaDilemma_000017;product=hypothetical protein;Ontology_term=GO:0015293,GO:0016021;Dbxref=InterPro:IPR001991,InterPro:IPR036458,PFAM:PF00375;note=EggNog:ENOG4103GGF,BUSCO:EOG091B09C1,TransMembrane:10 (i62-86o106-126i138-160o239-258i279-301o313-339i351-372o402-422i434-459o479-496i),COG:E;
NIJG01000001.1	funannotate	exon	275644	275717	.	+	.	ID=EuglossaDilemma_000017-T1.exon1;Parent=EuglossaDilemma_000017-T1;
NIJG01000001.1	funannotate	exon	275779	275869	.	+	.	ID=EuglossaDilemma_000017-T1.exon2;Parent=EuglossaDilemma_000017-T1;
NIJG01000001.1	funannotate	exon	275956	276154	.	+	.	ID=EuglossaDilemma_000017-T1.exon3;Parent=EuglossaDilemma_000017-T1;
NIJG01000001.1	funannotate	exon	276217	276427	.	+	.	ID=EuglossaDilemma_000017-T1.exon4;Parent=EuglossaDilemma_000017-T1;
NIJG01000001.1	funannotate	exon	276487	276768	.	+	.	ID=EuglossaDilemma_000017-T1.exon5;Parent=EuglossaDilemma_000017-T1;
NIJG01000001.1	funannotate	exon	276890	277123	.	+	.	ID=EuglossaDilemma_000017-T1.exon6;Parent=EuglossaDilemma_000017-T1;
NIJG01000001.1	funannotate	exon	277199	277393	.	+	.	ID=EuglossaDilemma_000017-T1.exon7;Parent=EuglossaDilemma_000017-T1;
NIJG01000001.1	funannotate	exon	277466	277600	.	+	.	ID=EuglossaDilemma_000017-T1.exon8;Parent=EuglossaDilemma_000017-T1;
NIJG01000001.1	funannotate	exon	277666	277873	.	+	.	ID=EuglossaDilemma_000017-T1.exon9;Parent=EuglossaDilemma_000017-T1;
NIJG01000001.1	funannotate	CDS	275644	275717	.	+	0	ID=EuglossaDilemma_000017-T1.cds;Parent=EuglossaDilemma_000017-T1;
NIJG01000001.1	funannotate	CDS	275779	275869	.	+	1	ID=EuglossaDilemma_000017-T1.cds;Parent=EuglossaDilemma_000017-T1;
NIJG01000001.1	funannotate	CDS	275956	276154	.	+	0	ID=EuglossaDilemma_000017-T1.cds;Parent=EuglossaDilemma_000017-T1;
NIJG01000001.1	funannotate	CDS	276217	276427	.	+	2	ID=EuglossaDilemma_000017-T1.cds;Parent=EuglossaDilemma_000017-T1;
NIJG01000001.1	funannotate	CDS	276487	276768	.	+	1	ID=EuglossaDilemma_000017-T1.cds;Parent=EuglossaDilemma_000017-T1;
NIJG01000001.1	funannotate	CDS	276890	277123	.	+	1	ID=EuglossaDilemma_000017-T1.cds;Parent=EuglossaDilemma_000017-T1;
NIJG01000001.1	funannotate	CDS	277199	277393	.	+	1	ID=EuglossaDilemma_000017-T1.cds;Parent=EuglossaDilemma_000017-T1;
NIJG01000001.1	funannotate	CDS	277466	277600	.	+	1	ID=EuglossaDilemma_000017-T1.cds;Parent=EuglossaDilemma_000017-T1;
NIJG01000001.1	funannotate	CDS	277666	277873	.	+	1	ID=EuglossaDilemma_000017-T1.cds;Parent=EuglossaDilemma_000017-T1;
NIJG01000001.1	funannotate	gene	279732	280385	.	-	.	ID=EuglossaDilemma_000018;
NIJG01000001.1	funannotate	mRNA	279732	280385	.	-	.	ID=EuglossaDilemma_000018-T1;Parent=EuglossaDilemma_000018;product=hypothetical protein;Ontology_term=GO:0005783,GO:0016021,GO:0072546;Dbxref=PFAM:PF07019,InterPro:IPR029008,InterPro:IPR008504;note=COG:S,TransMembrane:1 (o52-71i),EggNog:ENOG41038MX;
NIJG01000001.1	funannotate	exon	280349	280385	.	-	.	ID=EuglossaDilemma_000018-T1.exon1;Parent=EuglossaDilemma_000018-T1;
NIJG01000001.1	funannotate	exon	279870	280030	.	-	.	ID=EuglossaDilemma_000018-T1.exon2;Parent=EuglossaDilemma_000018-T1;
NIJG01000001.1	funannotate	exon	279732	279806	.	-	.	ID=EuglossaDilemma_000018-T1.exon3;Parent=EuglossaDilemma_000018-T1;
NIJG01000001.1	funannotate	CDS	280349	280385	.	-	0	ID=EuglossaDilemma_000018-T1.cds;Parent=EuglossaDilemma_000018-T1;
NIJG01000001.1	funannotate	CDS	279870	280030	.	-	2	ID=EuglossaDilemma_000018-T1.cds;Parent=EuglossaDilemma_000018-T1;
NIJG01000001.1	funannotate	CDS	279732	279806	.	-	0	ID=EuglossaDilemma_000018-T1.cds;Parent=EuglossaDilemma_000018-T1;
NIJG01000001.1	funannotate	gene	280799	281445	.	+	.	ID=EuglossaDilemma_000019;
NIJG01000001.1	funannotate	mRNA	280799	281445	.	+	.	ID=EuglossaDilemma_000019-T1;Parent=EuglossaDilemma_000019;product=hypothetical protein;Dbxref=PFAM:PF08991,InterPro:IPR027179,InterPro:IPR009069;note=COG:S,EggNog:ENOG410VP7D;
NIJG01000001.1	funannotate	exon	280799	280856	.	+	.	ID=EuglossaDilemma_000019-T1.exon1;Parent=EuglossaDilemma_000019-T1;
NIJG01000001.1	funannotate	exon	280965	281101	.	+	.	ID=EuglossaDilemma_000019-T1.exon2;Parent=EuglossaDilemma_000019-T1;
NIJG01000001.1	funannotate	exon	281184	281445	.	+	.	ID=EuglossaDilemma_000019-T1.exon3;Parent=EuglossaDilemma_000019-T1;
NIJG01000001.1	funannotate	three_prime_UTR	281202	281445	.	+	.	ID=EuglossaDilemma_000019-T1.utr3p1;Parent=EuglossaDilemma_000019-T1;
NIJG01000001.1	funannotate	CDS	280799	280856	.	+	0	ID=EuglossaDilemma_000019-T1.cds;Parent=EuglossaDilemma_000019-T1;
NIJG01000001.1	funannotate	CDS	280965	281101	.	+	2	ID=EuglossaDilemma_000019-T1.cds;Parent=EuglossaDilemma_000019-T1;
NIJG01000001.1	funannotate	CDS	281184	281201	.	+	0	ID=EuglossaDilemma_000019-T1.cds;Parent=EuglossaDilemma_000019-T1;
NIJG01000001.1	funannotate	gene	281495	281692	.	+	.	ID=EuglossaDilemma_000020;
NIJG01000001.1	funannotate	mRNA	281495	281692	.	+	.	ID=EuglossaDilemma_000020-T1;Parent=EuglossaDilemma_000020;product=hypothetical protein;Ontology_term=GO:0005739,GO:0032981;Dbxref=InterPro:IPR034595;note=EggNog:ENOG41039B0;
NIJG01000001.1	funannotate	exon	281495	281692	.	+	.	ID=EuglossaDilemma_000020-T1.exon1;Parent=EuglossaDilemma_000020-T1;
NIJG01000001.1	funannotate	CDS	281495	281692	.	+	0	ID=EuglossaDilemma_000020-T1.cds;Parent=EuglossaDilemma_000020-T1;
NIJG01000001.1	funannotate	gene	281760	282908	.	+	.	ID=EuglossaDilemma_000021;
NIJG01000001.1	funannotate	mRNA	281760	282908	.	+	.	ID=EuglossaDilemma_000021-T1;Parent=EuglossaDilemma_000021;product=hypothetical protein;Ontology_term=GO:0004376,GO:0051751,GO:0006506,GO:0016021;Dbxref=InterPro:IPR007704,PFAM:PF05007,PFAM:PF06728;note=CAZy:GT50,EggNog:ENOG41034CB,COG:G,TransMembrane:11 (o6-26i61-79o85-103i124-149o155-182i194-215o255-274i281-299o305-321i328-346o358-380i);
NIJG01000001.1	funannotate	exon	281760	282908	.	+	.	ID=EuglossaDilemma_000021-T1.exon1;Parent=EuglossaDilemma_000021-T1;
NIJG01000001.1	funannotate	CDS	281760	282908	.	+	0	ID=EuglossaDilemma_000021-T1.cds;Parent=EuglossaDilemma_000021-T1;
NIJG01000001.1	funannotate	gene	292649	292948	.	+	.	ID=EuglossaDilemma_000022;
NIJG01000001.1	funannotate	mRNA	292649	292948	.	+	.	ID=EuglossaDilemma_000022-T1;Parent=EuglossaDilemma_000022;product=hypothetical protein;
NIJG01000001.1	funannotate	exon	292649	292948	.	+	.	ID=EuglossaDilemma_000022-T1.exon1;Parent=EuglossaDilemma_000022-T1;
NIJG01000001.1	funannotate	CDS	292649	292948	.	+	0	ID=EuglossaDilemma_000022-T1.cds;Parent=EuglossaDilemma_000022-T1;
NIJG01000001.1	funannotate	gene	293298	336493	.	-	.	ID=EuglossaDilemma_000023;
NIJG01000001.1	funannotate	mRNA	293298	336493	.	-	.	ID=EuglossaDilemma_000023-T1;Parent=EuglossaDilemma_000023;product=hypothetical protein;Dbxref=PFAM:PF08205,PFAM:PF13927,InterPro:IPR007110,InterPro:IPR013098,PFAM:PF07686,InterPro:IPR036179,PFAM:PF07679,InterPro:IPR013162,InterPro:IPR003599,PFAM:PF13895,InterPro:IPR013783,InterPro:IPR003598;note=TransMembrane:1 (n2-10c18/19o530-554i),SECRETED:SignalP(1-18),BUSCO:EOG091B03C8,EggNog:ENOG41033IS,CO…
NIJG01000001.1	funannotate	exon	336190	336493	.	-	.	ID=EuglossaDilemma_000023-T1.exon1;Parent=EuglossaDilemma_000023-T1;
NIJG01000001.1	funannotate	exon	314656	314888	.	-	.	ID=EuglossaDilemma_000023-T1.exon2;Parent=EuglossaDilemma_000023-T1;
NIJG01000001.1	funannotate	exon	303579	303779	.	-	.	ID=EuglossaDilemma_000023-T1.exon3;Parent=EuglossaDilemma_000023-T1;
NIJG01000001.1	funannotate	exon	302716	302843	.	-	.	ID=EuglossaDilemma_000023-T1.exon4;Parent=EuglossaDilemma_000023-T1;
NIJG01000001.1	funannotate	exon	300446	300597	.	-	.	ID=EuglossaDilemma_000023-T1.exon5;Parent=EuglossaDilemma_000023-T1;
NIJG01000001.1	funannotate	exon	299527	299837	.	-	.	ID=EuglossaDilemma_000023-T1.exon6;Parent=EuglossaDilemma_000023-T1;
NIJG01000001.1	funannotate	exon	298551	298791	.	-	.	ID=EuglossaDilemma_000023-T1.exon7;Parent=EuglossaDilemma_000023-T1;
NIJG01000001.1	funannotate	exon	297119	297274	.	-	.	ID=EuglossaDilemma_000023-T1.exon8;Parent=EuglossaDilemma_000023-T1;
NIJG01000001.1	funannotate	exon	296206	296453	.	-	.	ID=EuglossaDilemma_000023-T1.exon9;Parent=EuglossaDilemma_000023-T1;
NIJG01000001.1	funannotate	exon	295335	295570	.	-	.	ID=EuglossaDilemma_000023-T1.exon10;Parent=EuglossaDilemma_000023-T1;
NIJG01000001.1	funannotate	exon	294478	294607	.	-	.	ID=EuglossaDilemma_000023-T1.exon11;Parent=EuglossaDilemma_000023-T1;
NIJG01000001.1	funannotate	exon	294114	294167	.	-	.	ID=EuglossaDilemma_000023-T1.exon12;Parent=EuglossaDilemma_000023-T1;
NIJG01000001.1	funannotate	exon	293298	294044	.	-	.	ID=EuglossaDilemma_000023-T1.exon13;Parent=EuglossaDilemma_000023-T1;
NIJG01000001.1	funannotate	CDS	336190	336493	.	-	0	ID=EuglossaDilemma_000023-T1.cds;Parent=EuglossaDilemma_000023-T1;
NIJG01000001.1	funannotate	CDS	314656	314888	.	-	2	ID=EuglossaDilemma_000023-T1.cds;Parent=EuglossaDilemma_000023-T1;
NIJG01000001.1	funannotate	CDS	303579	303779	.	-	0	ID=EuglossaDilemma_000023-T1.cds;Parent=EuglossaDilemma_000023-T1;
NIJG01000001.1	funannotate	CDS	302716	302843	.	-	0	ID=EuglossaDilemma_000023-T1.cds;Parent=EuglossaDilemma_000023-T1;
NIJG01000001.1	funannotate	CDS	300446	300597	.	-	1	ID=EuglossaDilemma_000023-T1.cds;Parent=EuglossaDilemma_000023-T1;
NIJG01000001.1	funannotate	CDS	299527	299837	.	-	2	ID=EuglossaDilemma_000023-T1.cds;Parent=EuglossaDilemma_000023-T1;
NIJG01000001.1	funannotate	CDS	298551	298791	.	-	0	ID=EuglossaDilemma_000023-T1.cds;Parent=EuglossaDilemma_000023-T1;
NIJG01000001.1	funannotate	CDS	297119	297274	.	-	2	ID=EuglossaDilemma_000023-T1.cds;Parent=EuglossaDilemma_000023-T1;
NIJG01000001.1	funannotate	CDS	296206	296453	.	-	2	ID=EuglossaDilemma_000023-T1.cds;Parent=EuglossaDilemma_000023-T1;
NIJG01000001.1	funannotate	CDS	295335	295570	.	-	0	ID=EuglossaDilemma_000023-T1.cds;Parent=EuglossaDilemma_000023-T1;
NIJG01000001.1	funannotate	CDS	294478	294607	.	-	1	ID=EuglossaDilemma_000023-T1.cds;Parent=EuglossaDilemma_000023-T1;
NIJG01000001.1	funannotate	CDS	294114	294167	.	-	0	ID=EuglossaDilemma_000023-T1.cds;Parent=EuglossaDilemma_000023-T1;
NIJG01000001.1	funannotate	CDS	293298	294044	.	-	0	ID=EuglossaDilemma_000023-T1.cds;Parent=EuglossaDilemma_000023-T1;
NIJG01000001.1	funannotate	gene	417335	417639	.	-	.	ID=EuglossaDilemma_000024;
NIJG01000001.1	funannotate	mRNA	417335	417639	.	-	.	ID=EuglossaDilemma_000024-T1;Parent=EuglossaDilemma_000024;product=hypothetical protein;
NIJG01000001.1	funannotate	exon	417512	417639	.	-	.	ID=EuglossaDilemma_000024-T1.exon1;Parent=EuglossaDilemma_000024-T1;
NIJG01000001.1	funannotate	exon	417335	417479	.	-	.	ID=EuglossaDilemma_000024-T1.exon2;Parent=EuglossaDilemma_000024-T1;
NIJG01000001.1	funannotate	CDS	417512	417639	.	-	0	ID=EuglossaDilemma_000024-T1.cds;Parent=EuglossaDilemma_000024-T1;
NIJG01000001.1	funannotate	CDS	417335	417479	.	-	1	ID=EuglossaDilemma_000024-T1.cds;Parent=EuglossaDilemma_000024-T1;
NIJG01000001.1	funannotate	gene	490852	491286	.	+	.	ID=EuglossaDilemma_017570;
NIJG01000001.1	funannotate	mRNA	490852	491286	.	+	.	ID=EuglossaDilemma_017570-T1;Parent=EuglossaDilemma_017570;product=hypothetical protein;
NIJG01000001.1	funannotate	five_prime_UTR	490852	490929	.	+	.	ID=EuglossaDilemma_017570-T1.utr5p1;Parent=EuglossaDilemma_017570-T1;
NIJG01000001.1	funannotate	exon	490852	491286	.	+	.	ID=EuglossaDilemma_017570-T1.exon1;Parent=EuglossaDilemma_017570-T1;
NIJG01000001.1	funannotate	three_prime_UTR	491143	491286	.	+	.	ID=EuglossaDilemma_017570-T1.utr3p1;Parent=EuglossaDilemma_017570-T1;
NIJG01000001.1	funannotate	CDS	490930	491142	.	+	0	ID=EuglossaDilemma_017570-T1.cds;Parent=EuglossaDilemma_017570-T1;
NIJG01000001.1	funannotate	gene	513770	515377	.	-	.	ID=EuglossaDilemma_000025;
NIJG01000001.1	funannotate	mRNA	513770	515377	.	-	.	ID=EuglossaDilemma_000025-T1;Parent=EuglossaDilemma_000025;product=hypothetical protein;
NIJG01000001.1	funannotate	five_prime_UTR	514926	515377	.	-	.	ID=EuglossaDilemma_000025-T1.utr5p1;Parent=EuglossaDilemma_000025-T1;
NIJG01000001.1	funannotate	exon	513770	515377	.	-	.	ID=EuglossaDilemma_000025-T1.exon1;Parent=EuglossaDilemma_000025-T1;
NIJG01000001.1	funannotate	three_prime_UTR	513770	514568	.	-	.	ID=EuglossaDilemma_000025-T1.utr3p1;Parent=EuglossaDilemma_000025-T1;
NIJG01000001.1	funannotate	CDS	514569	514925	.	-	0	ID=EuglossaDilemma_000025-T1.cds;Parent=EuglossaDilemma_000025-T1;
NIJG01000001.1	funannotate	gene	565561	567362	.	-	.	ID=EuglossaDilemma_000026;
NIJG01000001.1	funannotate	mRNA	565561	567362	.	-	.	ID=EuglossaDilemma_000026-T1;Parent=EuglossaDilemma_000026;product=hypothetical protein;Ontology_term=GO:0019915;Dbxref=InterPro:IPR009617,PFAM:PF06775;note=COG:S,EggNog:ENOG41036US,TransMembrane:2 (i31-60o232-257i);
NIJG01000001.1	funannotate	exon	567139	567362	.	-	.	ID=EuglossaDilemma_000026-T1.exon1;Parent=EuglossaDilemma_000026-T1;
NIJG01000001.1	funannotate	exon	566855	567000	.	-	.	ID=EuglossaDilemma_000026-T1.exon2;Parent=EuglossaDilemma_000026-T1;
NIJG01000001.1	funannotate	exon	566274	566789	.	-	.	ID=EuglossaDilemma_000026-T1.exon3;Parent=EuglossaDilemma_000026-T1;
NIJG01000001.1	funannotate	exon	566098	566176	.	-	.	ID=EuglossaDilemma_000026-T1.exon4;Parent=EuglossaDilemma_000026-T1;
NIJG01000001.1	funannotate	exon	565561	565621	.	-	.	ID=EuglossaDilemma_000026-T1.exon5;Parent=EuglossaDilemma_000026-T1;
NIJG01000001.1	funannotate	CDS	567139	567362	.	-	0	ID=EuglossaDilemma_000026-T1.cds;Parent=EuglossaDilemma_000026-T1;
NIJG01000001.1	funannotate	CDS	566855	567000	.	-	1	ID=EuglossaDilemma_000026-T1.cds;Parent=EuglossaDilemma_000026-T1;
NIJG01000001.1	funannotate	CDS	566274	566789	.	-	2	ID=EuglossaDilemma_000026-T1.cds;Parent=EuglossaDilemma_000026-T1;
NIJG01000001.1	funannotate	CDS	566098	566176	.	-	2	ID=EuglossaDilemma_000026-T1.cds;Parent=EuglossaDilemma_000026-T1;
NIJG01000001.1	funannotate	CDS	565561	565621	.	-	1	ID=EuglossaDilemma_000026-T1.cds;Parent=EuglossaDilemma_000026-T1;
NIJG01000001.1	funannotate	gene	568174	570014	.	-	.	ID=EuglossaDilemma_000027;
NIJG01000001.1	funannotate	mRNA	568174	570014	.	-	.	ID=EuglossaDilemma_000027-T1;Parent=EuglossaDilemma_000027;product=hypothetical protein;Ontology_term=GO:0005515,GO:0048188;Dbxref=InterPro:IPR037850,InterPro:IPR017986,InterPro:IPR015943,PFAM:PF00400,InterPro:IPR019775,InterPro:IPR001680;note=EggNog:ENOG410346N,BUSCO:EOG091B08O5,COG:S;
NIJG01000001.1	funannotate	exon	569996	570014	.	-	.	ID=EuglossaDilemma_000027-T1.exon1;Parent=EuglossaDilemma_000027-T1;
NIJG01000001.1	funannotate	exon	569896	569921	.	-	.	ID=EuglossaDilemma_000027-T1.exon2;Parent=EuglossaDilemma_000027-T1;
NIJG01000001.1	funannotate	exon	569648	569820	.	-	.	ID=EuglossaDilemma_000027-T1.exon3;Parent=EuglossaDilemma_000027-T1;
NIJG01000001.1	funannotate	exon	569350	569578	.	-	.	ID=EuglossaDilemma_000027-T1.exon4;Parent=EuglossaDilemma_000027-T1;
NIJG01000001.1	funannotate	exon	568826	569281	.	-	.	ID=EuglossaDilemma_000027-T1.exon5;Parent=EuglossaDilemma_000027-T1;
NIJG01000001.1	funannotate	exon	568331	568739	.	-	.	ID=EuglossaDilemma_000027-T1.exon6;Parent=EuglossaDilemma_000027-T1;
NIJG01000001.1	funannotate	exon	568174	568259	.	-	.	ID=EuglossaDilemma_000027-T1.exon7;Parent=EuglossaDilemma_000027-T1;
NIJG01000001.1	funannotate	CDS	569996	570014	.	-	0	ID=EuglossaDilemma_000027-T1.cds;Parent=EuglossaDilemma_000027-T1;
NIJG01000001.1	funannotate	CDS	569896	569921	.	-	2	ID=EuglossaDilemma_000027-T1.cds;Parent=EuglossaDilemma_000027-T1;
NIJG01000001.1	funannotate	CDS	569648	569820	.	-	0	ID=EuglossaDilemma_000027-T1.cds;Parent=EuglossaDilemma_000027-T1;
NIJG01000001.1	funannotate	CDS	569350	569578	.	-	1	ID=EuglossaDilemma_000027-T1.cds;Parent=EuglossaDilemma_000027-T1;
NIJG01000001.1	funannotate	CDS	568826	569281	.	-	0	ID=EuglossaDilemma_000027-T1.cds;Parent=EuglossaDilemma_000027-T1;
NIJG01000001.1	funannotate	CDS	568331	568739	.	-	0	ID=EuglossaDilemma_000027-T1.cds;Parent=EuglossaDilemma_000027-T1;
NIJG01000001.1	funannotate	CDS	568174	568259	.	-	2	ID=EuglossaDilemma_000027-T1.cds;Parent=EuglossaDilemma_000027-T1;
NIJG01000001.1	funannotate	gene	570456	572114	.	+	.	ID=EuglossaDilemma_000028;Name=DAP3;
NIJG01000001.1	funannotate	mRNA	570456	572114	.	+	.	ID=EuglossaDilemma_000028-T1;Parent=EuglossaDilemma_000028;product=28S ribosomal protein S29, mitochondrial;Ontology_term=GO:0005761,GO:0015935,GO:0006915;Dbxref=InterPro:IPR019368,PFAM:PF10236,InterPro:IPR008092,InterPro:IPR027417;note=COG:J,EggNog:ENOG410VCTM,BUSCO:EOG091B0C2H;
NIJG01000001.1	funannotate	exon	570456	570471	.	+	.	ID=EuglossaDilemma_000028-T1.exon1;Parent=EuglossaDilemma_000028-T1;
NIJG01000001.1	funannotate	exon	570612	570941	.	+	.	ID=EuglossaDilemma_000028-T1.exon2;Parent=EuglossaDilemma_000028-T1;
NIJG01000001.1	funannotate	exon	571055	571147	.	+	.	ID=EuglossaDilemma_000028-T1.exon3;Parent=EuglossaDilemma_000028-T1;
NIJG01000001.1	funannotate	exon	571224	571360	.	+	.	ID=EuglossaDilemma_000028-T1.exon4;Parent=EuglossaDilemma_000028-T1;
NIJG01000001.1	funannotate	exon	571440	571787	.	+	.	ID=EuglossaDilemma_000028-T1.exon5;Parent=EuglossaDilemma_000028-T1;
NIJG01000001.1	funannotate	exon	571878	572114	.	+	.	ID=EuglossaDilemma_000028-T1.exon6;Parent=EuglossaDilemma_000028-T1;
NIJG01000001.1	funannotate	CDS	570456	570471	.	+	0	ID=EuglossaDilemma_000028-T1.cds;Parent=EuglossaDilemma_000028-T1;
NIJG01000001.1	funannotate	CDS	570612	570941	.	+	2	ID=EuglossaDilemma_000028-T1.cds;Parent=EuglossaDilemma_000028-T1;
NIJG01000001.1	funannotate	CDS	571055	571147	.	+	2	ID=EuglossaDilemma_000028-T1.cds;Parent=EuglossaDilemma_000028-T1;
NIJG01000001.1	funannotate	CDS	571224	571360	.	+	2	ID=EuglossaDilemma_000028-T1.cds;Parent=EuglossaDilemma_000028-T1;
NIJG01000001.1	funannotate	CDS	571440	571787	.	+	0	ID=EuglossaDilemma_000028-T1.cds;Parent=EuglossaDilemma_000028-T1;
NIJG01000001.1	funannotate	CDS	571878	572114	.	+	0	ID=EuglossaDilemma_000028-T1.cds;Parent=EuglossaDilemma_000028-T1;
NIJG01000001.1	funannotate	gene	575750	577838	.	+	.	ID=EuglossaDilemma_000029;
NIJG01000001.1	funannotate	mRNA	575750	577838	.	+	.	ID=EuglossaDilemma_000029-T1;Parent=EuglossaDilemma_000029;product=hypothetical protein;Ontology_term=GO:0004970,GO:0015276,GO:0016020;Dbxref=PFAM:PF10613,PFAM:PF00060,InterPro:IPR001320,InterPro:IPR019594;note=EggNog:ENOG4103BV0,SECRETED:SignalP(1-16),COG:E,COG:P,COG:T,TransMembrane:3 (n3-10c14/15o222-242i283-307o460-483i);
NIJG01000001.1	funannotate	exon	575750	576076	.	+	.	ID=EuglossaDilemma_000029-T1.exon1;Parent=EuglossaDilemma_000029-T1;
NIJG01000001.1	funannotate	exon	576159	576485	.	+	.	ID=EuglossaDilemma_000029-T1.exon2;Parent=EuglossaDilemma_000029-T1;
NIJG01000001.1	funannotate	exon	576570	576735	.	+	.	ID=EuglossaDilemma_000029-T1.exon3;Parent=EuglossaDilemma_000029-T1;
NIJG01000001.1	funannotate	exon	576842	577050	.	+	.	ID=EuglossaDilemma_000029-T1.exon4;Parent=EuglossaDilemma_000029-T1;
NIJG01000001.1	funannotate	exon	577129	577218	.	+	.	ID=EuglossaDilemma_000029-T1.exon5;Parent=EuglossaDilemma_000029-T1;
NIJG01000001.1	funannotate	exon	577296	577465	.	+	.	ID=EuglossaDilemma_000029-T1.exon6;Parent=EuglossaDilemma_000029-T1;
NIJG01000001.1	funannotate	exon	577593	577838	.	+	.	ID=EuglossaDilemma_000029-T1.exon7;Parent=EuglossaDilemma_000029-T1;
NIJG01000001.1	funannotate	three_prime_UTR	577771	577838	.	+	.	ID=EuglossaDilemma_000029-T1.utr3p1;Parent=EuglossaDilemma_000029-T1;
NIJG01000001.1	funannotate	CDS	575750	576076	.	+	0	ID=EuglossaDilemma_000029-T1.cds;Parent=EuglossaDilemma_000029-T1;
NIJG01000001.1	funannotate	CDS	576159	576485	.	+	0	ID=EuglossaDilemma_000029-T1.cds;Parent=EuglossaDilemma_000029-T1;
NIJG01000001.1	funannotate	CDS	576570	576735	.	+	0	ID=EuglossaDilemma_000029-T1.cds;Parent=EuglossaDilemma_000029-T1;
NIJG01000001.1	funannotate	CDS	576842	577050	.	+	2	ID=EuglossaDilemma_000029-T1.cds;Parent=EuglossaDilemma_000029-T1;
NIJG01000001.1	funannotate	CDS	577129	577218	.	+	0	ID=EuglossaDilemma_000029-T1.cds;Parent=EuglossaDilemma_000029-T1;
NIJG01000001.1	funannotate	CDS	577296	577465	.	+	0	ID=EuglossaDilemma_000029-T1.cds;Parent=EuglossaDilemma_000029-T1;
NIJG01000001.1	funannotate	CDS	577593	577770	.	+	1	ID=EuglossaDilemma_000029-T1.cds;Parent=EuglossaDilemma_000029-T1;
NIJG01000001.1	funannotate	gene	579102	581266	.	+	.	ID=EuglossaDilemma_000030;
NIJG01000001.1	funannotate	mRNA	579102	581266	.	+	.	ID=EuglossaDilemma_000030-T1;Parent=EuglossaDilemma_000030;product=hypothetical protein;Ontology_term=GO:0016020,GO:0004970,GO:0015276;Dbxref=PFAM:PF10613,PFAM:PF00060,InterPro:IPR001320,InterPro:IPR019594;note=EggNog:ENOG4103BV0,TransMembrane:3 (o177-195i233-259o412-432i),COG:E,COG:P,COG:T;
NIJG01000001.1	funannotate	exon	579102	579287	.	+	.	ID=EuglossaDilemma_000030-T1.exon1;Parent=EuglossaDilemma_000030-T1;
NIJG01000001.1	funannotate	exon	579382	579708	.	+	.	ID=EuglossaDilemma_000030-T1.exon2;Parent=EuglossaDilemma_000030-T1;
NIJG01000001.1	funannotate	exon	579943	580099	.	+	.	ID=EuglossaDilemma_000030-T1.exon3;Parent=EuglossaDilemma_000030-T1;
NIJG01000001.1	funannotate	exon	580162	580370	.	+	.	ID=EuglossaDilemma_000030-T1.exon4;Parent=EuglossaDilemma_000030-T1;
NIJG01000001.1	funannotate	exon	580439	580528	.	+	.	ID=EuglossaDilemma_000030-T1.exon5;Parent=EuglossaDilemma_000030-T1;
NIJG01000001.1	funannotate	exon	580674	580831	.	+	.	ID=EuglossaDilemma_000030-T1.exon6;Parent=EuglossaDilemma_000030-T1;
NIJG01000001.1	funannotate	exon	580897	581266	.	+	.	ID=EuglossaDilemma_000030-T1.exon7;Parent=EuglossaDilemma_000030-T1;
NIJG01000001.1	funannotate	CDS	579102	579287	.	+	0	ID=EuglossaDilemma_000030-T1.cds;Parent=EuglossaDilemma_000030-T1;
NIJG01000001.1	funannotate	CDS	579382	579708	.	+	0	ID=EuglossaDilemma_000030-T1.cds;Parent=EuglossaDilemma_000030-T1;
NIJG01000001.1	funannotate	CDS	579943	580099	.	+	0	ID=EuglossaDilemma_000030-T1.cds;Parent=EuglossaDilemma_000030-T1;
NIJG01000001.1	funannotate	CDS	580162	580370	.	+	2	ID=EuglossaDilemma_000030-T1.cds;Parent=EuglossaDilemma_000030-T1;
NIJG01000001.1	funannotate	CDS	580439	580528	.	+	0	ID=EuglossaDilemma_000030-T1.cds;Parent=EuglossaDilemma_000030-T1;
NIJG01000001.1	funannotate	CDS	580674	580831	.	+	0	ID=EuglossaDilemma_000030-T1.cds;Parent=EuglossaDilemma_000030-T1;
NIJG01000001.1	funannotate	CDS	580897	581266	.	+	1	ID=EuglossaDilemma_000030-T1.cds;Parent=EuglossaDilemma_000030-T1;
NIJG01000001.1	funannotate	gene	587482	588801	.	+	.	ID=EuglossaDilemma_000031;
NIJG01000001.1	funannotate	mRNA	587482	588801	.	+	.	ID=EuglossaDilemma_000031-T1;Parent=EuglossaDilemma_000031;product=hypothetical protein;note=EggNog:ENOG4103HZ7;
NIJG01000001.1	funannotate	exon	587482	588801	.	+	.	ID=EuglossaDilemma_000031-T1.exon1;Parent=EuglossaDilemma_000031-T1;
NIJG01000001.1	funannotate	CDS	587482	588801	.	+	0	ID=EuglossaDilemma_000031-T1.cds;Parent=EuglossaDilemma_000031-T1;
NIJG01000001.1	funannotate	gene	602670	604941	.	+	.	ID=EuglossaDilemma_000032;
NIJG01000001.1	funannotate	mRNA	602670	604941	.	+	.	ID=EuglossaDilemma_000032-T1;Parent=EuglossaDilemma_000032;product=hypothetical protein;Ontology_term=GO:0005515;Dbxref=PFAM:PF00595,InterPro:IPR036034,InterPro:IPR001478;note=BUSCO:EOG091B02FQ,EggNog:ENOG4103HZ7;
NIJG01000001.1	funannotate	exon	602670	602688	.	+	.	ID=EuglossaDilemma_000032-T1.exon1;Parent=EuglossaDilemma_000032-T1;
NIJG01000001.1	funannotate	exon	603087	603323	.	+	.	ID=EuglossaDilemma_000032-T1.exon2;Parent=EuglossaDilemma_000032-T1;
NIJG01000001.1	funannotate	exon	603399	604306	.	+	.	ID=EuglossaDilemma_000032-T1.exon3;Parent=EuglossaDilemma_000032-T1;
NIJG01000001.1	funannotate	exon	604392	604674	.	+	.	ID=EuglossaDilemma_000032-T1.exon4;Parent=EuglossaDilemma_000032-T1;
NIJG01000001.1	funannotate	exon	604754	604941	.	+	.	ID=EuglossaDilemma_000032-T1.exon5;Parent=EuglossaDilemma_000032-T1;
NIJG01000001.1	funannotate	CDS	602670	602688	.	+	0	ID=EuglossaDilemma_000032-T1.cds;Parent=EuglossaDilemma_000032-T1;
NIJG01000001.1	funannotate	CDS	603087	603323	.	+	2	ID=EuglossaDilemma_000032-T1.cds;Parent=EuglossaDilemma_000032-T1;
NIJG01000001.1	funannotate	CDS	603399	604306	.	+	2	ID=EuglossaDilemma_000032-T1.cds;Parent=EuglossaDilemma_000032-T1;
NIJG01000001.1	funannotate	CDS	604392	604674	.	+	0	ID=EuglossaDilemma_000032-T1.cds;Parent=EuglossaDilemma_000032-T1;
NIJG01000001.1	funannotate	CDS	604754	604941	.	+	2	ID=EuglossaDilemma_000032-T1.cds;Parent=EuglossaDilemma_000032-T1;
NIJG01000001.1	funannotate	gene	607846	609819	.	-	.	ID=EuglossaDilemma_000033;
NIJG01000001.1	funannotate	mRNA	607846	609819	.	-	.	ID=EuglossaDilemma_000033-T1;Parent=EuglossaDilemma_000033;product=hypothetical protein;Dbxref=PFAM:PF15998,InterPro:IPR031941;note=SECRETED:SignalP(1-20),BUSCO:EOG091B0FLU,EggNog:ENOG41038DF;
NIJG01000001.1	funannotate	exon	609747	609819	.	-	.	ID=EuglossaDilemma_000033-T1.exon1;Parent=EuglossaDilemma_000033-T1;
NIJG01000001.1	funannotate	exon	608797	609024	.	-	.	ID=EuglossaDilemma_000033-T1.exon2;Parent=EuglossaDilemma_000033-T1;
NIJG01000001.1	funannotate	exon	608515	608719	.	-	.	ID=EuglossaDilemma_000033-T1.exon3;Parent=EuglossaDilemma_000033-T1;
NIJG01000001.1	funannotate	exon	607846	608344	.	-	.	ID=EuglossaDilemma_000033-T1.exon4;Parent=EuglossaDilemma_000033-T1;
NIJG01000001.1	funannotate	CDS	609747	609819	.	-	0	ID=EuglossaDilemma_000033-T1.cds;Parent=EuglossaDilemma_000033-T1;
NIJG01000001.1	funannotate	CDS	608797	609024	.	-	2	ID=EuglossaDilemma_000033-T1.cds;Parent=EuglossaDilemma_000033-T1;
NIJG01000001.1	funannotate	CDS	608515	608719	.	-	2	ID=EuglossaDilemma_000033-T1.cds;Parent=EuglossaDilemma_000033-T1;
NIJG01000001.1	funannotate	CDS	607846	608344	.	-	1	ID=EuglossaDilemma_000033-T1.cds;Parent=EuglossaDilemma_000033-T1;
NIJG01000001.1	funannotate	gene	609891	611853	.	+	.	ID=EuglossaDilemma_000034;
NIJG01000001.1	funannotate	mRNA	609891	611853	.	+	.	ID=EuglossaDilemma_000034-T1;Parent=EuglossaDilemma_000034;product=hypothetical protein;
NIJG01000001.1	funannotate	exon	609891	610095	.	+	.	ID=EuglossaDilemma_000034-T1.exon1;Parent=EuglossaDilemma_000034-T1;
NIJG01000001.1	funannotate	exon	611753	611853	.	+	.	ID=EuglossaDilemma_000034-T1.exon2;Parent=EuglossaDilemma_000034-T1;
NIJG01000001.1	funannotate	CDS	609891	610095	.	+	0	ID=EuglossaDilemma_000034-T1.cds;Parent=EuglossaDilemma_000034-T1;
NIJG01000001.1	funannotate	CDS	611753	611853	.	+	2	ID=EuglossaDilemma_000034-T1.cds;Parent=EuglossaDilemma_000034-T1;
NIJG01000001.1	funannotate	gene	612755	615839	.	+	.	ID=EuglossaDilemma_000035;
NIJG01000001.1	funannotate	mRNA	612755	615839	.	+	.	ID=EuglossaDilemma_000035-T1;Parent=EuglossaDilemma_000035;product=hypothetical protein;Dbxref=PFAM:PF15998,InterPro:IPR031941;note=SECRETED:SignalP(1-22),BUSCO:EOG091B0FCX,EggNog:ENOG41036RD;
NIJG01000001.1	funannotate	five_prime_UTR	612755	613226	.	+	.	ID=EuglossaDilemma_000035-T1.utr5p1;Parent=EuglossaDilemma_000035-T1;
NIJG01000001.1	funannotate	exon	612755	613302	.	+	.	ID=EuglossaDilemma_000035-T1.exon1;Parent=EuglossaDilemma_000035-T1;
NIJG01000001.1	funannotate	exon	613623	613814	.	+	.	ID=EuglossaDilemma_000035-T1.exon2;Parent=EuglossaDilemma_000035-T1;
NIJG01000001.1	funannotate	exon	613963	614052	.	+	.	ID=EuglossaDilemma_000035-T1.exon3;Parent=EuglossaDilemma_000035-T1;
NIJG01000001.1	funannotate	exon	614495	614663	.	+	.	ID=EuglossaDilemma_000035-T1.exon4;Parent=EuglossaDilemma_000035-T1;
NIJG01000001.1	funannotate	exon	614741	615839	.	+	.	ID=EuglossaDilemma_000035-T1.exon5;Parent=EuglossaDilemma_000035-T1;
NIJG01000001.1	funannotate	CDS	613227	613302	.	+	0	ID=EuglossaDilemma_000035-T1.cds;Parent=EuglossaDilemma_000035-T1;
NIJG01000001.1	funannotate	CDS	613623	613814	.	+	2	ID=EuglossaDilemma_000035-T1.cds;Parent=EuglossaDilemma_000035-T1;
NIJG01000001.1	funannotate	CDS	613963	614052	.	+	2	ID=EuglossaDilemma_000035-T1.cds;Parent=EuglossaDilemma_000035-T1;
NIJG01000001.1	funannotate	CDS	614495	614663	.	+	2	ID=EuglossaDilemma_000035-T1.cds;Parent=EuglossaDilemma_000035-T1;
NIJG01000001.1	funannotate	CDS	614741	615839	.	+	1	ID=EuglossaDilemma_000035-T1.cds;Parent=EuglossaDilemma_000035-T1;
NIJG01000001.1	funannotate	gene	616468	617382	.	+	.	ID=EuglossaDilemma_000036;
NIJG01000001.1	funannotate	mRNA	616468	617382	.	+	.	ID=EuglossaDilemma_000036-T1;Parent=EuglossaDilemma_000036;product=hypothetical protein;Dbxref=PFAM:PF15998,InterPro:IPR031941;note=EggNog:ENOG4103946;
NIJG01000001.1	funannotate	exon	616468	616516	.	+	.	ID=EuglossaDilemma_000036-T1.exon1;Parent=EuglossaDilemma_000036-T1;
NIJG01000001.1	funannotate	exon	616635	616913	.	+	.	ID=EuglossaDilemma_000036-T1.exon2;Parent=EuglossaDilemma_000036-T1;
NIJG01000001.1	funannotate	exon	617024	617382	.	+	.	ID=EuglossaDilemma_000036-T1.exon3;Parent=EuglossaDilemma_000036-T1;
NIJG01000001.1	funannotate	CDS	616468	616516	.	+	0	ID=EuglossaDilemma_000036-T1.cds;Parent=EuglossaDilemma_000036-T1;
NIJG01000001.1	funannotate	CDS	616635	616913	.	+	2	ID=EuglossaDilemma_000036-T1.cds;Parent=EuglossaDilemma_000036-T1;
NIJG01000001.1	funannotate	CDS	617024	617382	.	+	2	ID=EuglossaDilemma_000036-T1.cds;Parent=EuglossaDilemma_000036-T1;
NIJG01000001.1	funannotate	gene	617899	619611	.	+	.	ID=EuglossaDilemma_000037;
NIJG01000001.1	funannotate	mRNA	617899	619611	.	+	.	ID=EuglossaDilemma_000037-T1;Parent=EuglossaDilemma_000037;product=hypothetical protein;Dbxref=PFAM:PF15998,InterPro:IPR031941;
NIJG01000001.1	funannotate	exon	617899	618039	.	+	.	ID=EuglossaDilemma_000037-T1.exon1;Parent=EuglossaDilemma_000037-T1;
NIJG01000001.1	funannotate	exon	618453	618501	.	+	.	ID=EuglossaDilemma_000037-T1.exon2;Parent=EuglossaDilemma_000037-T1;
NIJG01000001.1	funannotate	exon	618990	619265	.	+	.	ID=EuglossaDilemma_000037-T1.exon3;Parent=EuglossaDilemma_000037-T1;
NIJG01000001.1	funannotate	exon	619340	619611	.	+	.	ID=EuglossaDilemma_000037-T1.exon4;Parent=EuglossaDilemma_000037-T1;
NIJG01000001.1	funannotate	CDS	617899	618039	.	+	0	ID=EuglossaDilemma_000037-T1.cds;Parent=EuglossaDilemma_000037-T1;
NIJG01000001.1	funannotate	CDS	618453	618501	.	+	0	ID=EuglossaDilemma_000037-T1.cds;Parent=EuglossaDilemma_000037-T1;
NIJG01000001.1	funannotate	CDS	618990	619265	.	+	2	ID=EuglossaDilemma_000037-T1.cds;Parent=EuglossaDilemma_000037-T1;
NIJG01000001.1	funannotate	CDS	619340	619611	.	+	2	ID=EuglossaDilemma_000037-T1.cds;Parent=EuglossaDilemma_000037-T1;
NIJG01000001.1	funannotate	gene	621203	622088	.	+	.	ID=EuglossaDilemma_000038;
NIJG01000001.1	funannotate	mRNA	621203	622088	.	+	.	ID=EuglossaDilemma_000038-T1;Parent=EuglossaDilemma_000038;product=hypothetical protein;Dbxref=PFAM:PF15998,InterPro:IPR031941;note=SECRETED:SignalP(1-21),EggNog:ENOG4103946;
NIJG01000001.1	funannotate	exon	621203	621293	.	+	.	ID=EuglossaDilemma_000038-T1.exon1;Parent=EuglossaDilemma_000038-T1;
NIJG01000001.1	funannotate	exon	621378	621656	.	+	.	ID=EuglossaDilemma_000038-T1.exon2;Parent=EuglossaDilemma_000038-T1;
NIJG01000001.1	funannotate	exon	621724	622088	.	+	.	ID=EuglossaDilemma_000038-T1.exon3;Parent=EuglossaDilemma_000038-T1;
NIJG01000001.1	funannotate	CDS	621203	621293	.	+	0	ID=EuglossaDilemma_000038-T1.cds;Parent=EuglossaDilemma_000038-T1;
NIJG01000001.1	funannotate	CDS	621378	621656	.	+	2	ID=EuglossaDilemma_000038-T1.cds;Parent=EuglossaDilemma_000038-T1;
NIJG01000001.1	funannotate	CDS	621724	622088	.	+	2	ID=EuglossaDilemma_000038-T1.cds;Parent=EuglossaDilemma_000038-T1;
NIJG01000001.1	funannotate	gene	622507	624285	.	+	.	ID=EuglossaDilemma_000039;
NIJG01000001.1	funannotate	mRNA	622507	624285	.	+	.	ID=EuglossaDilemma_000039-T1;Parent=EuglossaDilemma_000039;product=hypothetical protein;Dbxref=PFAM:PF15998,InterPro:IPR031941;note=SECRETED:SignalP(1-27),EggNog:ENOG41038MK;
NIJG01000001.1	funannotate	five_prime_UTR	622507	622904	.	+	.	ID=EuglossaDilemma_000039-T1.utr5p1;Parent=EuglossaDilemma_000039-T1;
NIJG01000001.1	funannotate	exon	622507	623349	.	+	.	ID=EuglossaDilemma_000039-T1.exon1;Parent=EuglossaDilemma_000039-T1;
NIJG01000001.1	funannotate	exon	623878	624026	.	+	.	ID=EuglossaDilemma_000039-T1.exon2;Parent=EuglossaDilemma_000039-T1;
NIJG01000001.1	funannotate	exon	624109	624285	.	+	.	ID=EuglossaDilemma_000039-T1.exon3;Parent=EuglossaDilemma_000039-T1;
NIJG01000001.1	funannotate	CDS	622905	623349	.	+	0	ID=EuglossaDilemma_000039-T1.cds;Parent=EuglossaDilemma_000039-T1;
NIJG01000001.1	funannotate	CDS	623878	624026	.	+	2	ID=EuglossaDilemma_000039-T1.cds;Parent=EuglossaDilemma_000039-T1;
NIJG01000001.1	funannotate	CDS	624109	624285	.	+	0	ID=EuglossaDilemma_000039-T1.cds;Parent=EuglossaDilemma_000039-T1;
NIJG01000001.1	funannotate	gene	633226	635868	.	+	.	ID=EuglossaDilemma_000040;
NIJG01000001.1	funannotate	mRNA	633226	635868	.	+	.	ID=EuglossaDilemma_000040-T1;Parent=EuglossaDilemma_000040;product=hypothetical protein;Dbxref=PFAM:PF15998,InterPro:IPR031941;note=SECRETED:SignalP(1-23),EggNog:ENOG4103GGR;
NIJG01000001.1	funannotate	five_prime_UTR	633226	633945	.	+	.	ID=EuglossaDilemma_000040-T1.utr5p1;Parent=EuglossaDilemma_000040-T1;
NIJG01000001.1	funannotate	exon	633226	634027	.	+	.	ID=EuglossaDilemma_000040-T1.exon1;Parent=EuglossaDilemma_000040-T1;
NIJG01000001.1	funannotate	exon	634115	634249	.	+	.	ID=EuglossaDilemma_000040-T1.exon2;Parent=EuglossaDilemma_000040-T1;
NIJG01000001.1	funannotate	exon	634362	634539	.	+	.	ID=EuglossaDilemma_000040-T1.exon3;Parent=EuglossaDilemma_000040-T1;
NIJG01000001.1	funannotate	exon	634621	635868	.	+	.	ID=EuglossaDilemma_000040-T1.exon4;Parent=EuglossaDilemma_000040-T1;
NIJG01000001.1	funannotate	three_prime_UTR	634973	635868	.	+	.	ID=EuglossaDilemma_000040-T1.utr3p1;Parent=EuglossaDilemma_000040-T1;
NIJG01000001.1	funannotate	CDS	633946	634027	.	+	0	ID=EuglossaDilemma_000040-T1.cds;Parent=EuglossaDilemma_000040-T1;
NIJG01000001.1	funannotate	CDS	634115	634249	.	+	2	ID=EuglossaDilemma_000040-T1.cds;Parent=EuglossaDilemma_000040-T1;
NIJG01000001.1	funannotate	CDS	634362	634539	.	+	2	ID=EuglossaDilemma_000040-T1.cds;Parent=EuglossaDilemma_000040-T1;
NIJG01000001.1	funannotate	CDS	634621	634972	.	+	1	ID=EuglossaDilemma_000040-T1.cds;Parent=EuglossaDilemma_000040-T1;
NIJG01000001.1	funannotate	gene	635177	636235	.	-	.	ID=EuglossaDilemma_000041;
NIJG01000001.1	funannotate	mRNA	635177	636235	.	-	.	ID=EuglossaDilemma_000041-T1;Parent=EuglossaDilemma_000041;product=hypothetical protein;Ontology_term=GO:0032040,GO:0006364;Dbxref=InterPro:IPR007144,PFAM:PF03998;note=COG:S,EggNog:ENOG41032KV;
NIJG01000001.1	funannotate	five_prime_UTR	636057	636235	.	-	.	ID=EuglossaDilemma_000041-T1.utr5p1;Parent=EuglossaDilemma_000041-T1;
NIJG01000001.1	funannotate	five_prime_UTR	635939	635946	.	-	.	ID=EuglossaDilemma_000041-T1.utr5p2;Parent=EuglossaDilemma_000041-T1;
NIJG01000001.1	funannotate	exon	636057	636235	.	-	.	ID=EuglossaDilemma_000041-T1.exon1;Parent=EuglossaDilemma_000041-T1;
NIJG01000001.1	funannotate	exon	635177	635946	.	-	.	ID=EuglossaDilemma_000041-T1.exon2;Parent=EuglossaDilemma_000041-T1;
NIJG01000001.1	funannotate	CDS	635177	635938	.	-	0	ID=EuglossaDilemma_000041-T1.cds;Parent=EuglossaDilemma_000041-T1;
NIJG01000001.1	funannotate	gene	636424	638456	.	-	.	ID=EuglossaDilemma_000042;
NIJG01000001.1	funannotate	mRNA	636424	638456	.	-	.	ID=EuglossaDilemma_000042-T1;Parent=EuglossaDilemma_000042;product=hypothetical protein;Dbxref=InterPro:IPR013087;note=COG:S,EggNog:ENOG41032KV;
NIJG01000001.1	funannotate	exon	638442	638456	.	-	.	ID=EuglossaDilemma_000042-T1.exon1;Parent=EuglossaDilemma_000042-T1;
NIJG01000001.1	funannotate	exon	638107	638347	.	-	.	ID=EuglossaDilemma_000042-T1.exon2;Parent=EuglossaDilemma_000042-T1;
NIJG01000001.1	funannotate	exon	636875	638008	.	-	.	ID=EuglossaDilemma_000042-T1.exon3;Parent=EuglossaDilemma_000042-T1;
NIJG01000001.1	funannotate	exon	636424	636806	.	-	.	ID=EuglossaDilemma_000042-T1.exon4;Parent=EuglossaDilemma_000042-T1;
NIJG01000001.1	funannotate	CDS	638442	638456	.	-	0	ID=EuglossaDilemma_000042-T1.cds;Parent=EuglossaDilemma_000042-T1;
NIJG01000001.1	funannotate	CDS	638107	638347	.	-	0	ID=EuglossaDilemma_000042-T1.cds;Parent=EuglossaDilemma_000042-T1;
NIJG01000001.1	funannotate	CDS	636875	638008	.	-	2	ID=EuglossaDilemma_000042-T1.cds;Parent=EuglossaDilemma_000042-T1;
NIJG01000001.1	funannotate	CDS	636424	636806	.	-	2	ID=EuglossaDilemma_000042-T1.cds;Parent=EuglossaDilemma_000042-T1;
NIJG01000001.1	funannotate	gene	638777	640200	.	-	.	ID=EuglossaDilemma_000043;
NIJG01000001.1	funannotate	mRNA	638777	640200	.	-	.	ID=EuglossaDilemma_000043-T1;Parent=EuglossaDilemma_000043;product=hypothetical protein;Ontology_term=GO:0008175,GO:0008168,GO:0032259,GO:0001510,GO:0008033;Dbxref=InterPro:IPR015507,InterPro:IPR002877,InterPro:IPR029063,InterPro:IPR028590,PFAM:PF01728;note=COG:A,BUSCO:EOG091B0E97,EggNog:ENOG410326Q;
NIJG01000001.1	funannotate	exon	640080	640200	.	-	.	ID=EuglossaDilemma_000043-T1.exon1;Parent=EuglossaDilemma_000043-T1;
NIJG01000001.1	funannotate	exon	639941	640010	.	-	.	ID=EuglossaDilemma_000043-T1.exon2;Parent=EuglossaDilemma_000043-T1;
NIJG01000001.1	funannotate	exon	639647	639846	.	-	.	ID=EuglossaDilemma_000043-T1.exon3;Parent=EuglossaDilemma_000043-T1;
NIJG01000001.1	funannotate	exon	639176	639570	.	-	.	ID=EuglossaDilemma_000043-T1.exon4;Parent=EuglossaDilemma_000043-T1;
NIJG01000001.1	funannotate	exon	638777	639103	.	-	.	ID=EuglossaDilemma_000043-T1.exon5;Parent=EuglossaDilemma_000043-T1;
NIJG01000001.1	funannotate	CDS	640080	640200	.	-	0	ID=EuglossaDilemma_000043-T1.cds;Parent=EuglossaDilemma_000043-T1;
NIJG01000001.1	funannotate	CDS	639941	640010	.	-	2	ID=EuglossaDilemma_000043-T1.cds;Parent=EuglossaDilemma_000043-T1;
NIJG01000001.1	funannotate	CDS	639647	639846	.	-	1	ID=EuglossaDilemma_000043-T1.cds;Parent=EuglossaDilemma_000043-T1;
NIJG01000001.1	funannotate	CDS	639176	639570	.	-	2	ID=EuglossaDilemma_000043-T1.cds;Parent=EuglossaDilemma_000043-T1;
NIJG01000001.1	funannotate	CDS	638777	639103	.	-	0	ID=EuglossaDilemma_000043-T1.cds;Parent=EuglossaDilemma_000043-T1;
NIJG01000001.1	funannotate	gene	648466	654930	.	+	.	ID=EuglossaDilemma_000044;Name=CLN3;
NIJG01000001.1	funannotate	mRNA	648466	654930	.	+	.	ID=EuglossaDilemma_000044-T1;Parent=EuglossaDilemma_000044;product=G1/S-specific cyclin cln3;Ontology_term=GO:0016020;Dbxref=InterPro:IPR003492,PFAM:PF02487,InterPro:IPR036259,InterPro:IPR018460;note=EggNog:ENOG41032FF,TransMembrane:7 (i116-135o141-161i173-192o204-223i325-345o351-374i386-408o),COG:U,BUSCO:EOG091B0B5W;
NIJG01000001.1	funannotate	exon	648466	648657	.	+	.	ID=EuglossaDilemma_000044-T1.exon1;Parent=EuglossaDilemma_000044-T1;
NIJG01000001.1	funannotate	exon	651017	651174	.	+	.	ID=EuglossaDilemma_000044-T1.exon2;Parent=EuglossaDilemma_000044-T1;
NIJG01000001.1	funannotate	exon	651913	652071	.	+	.	ID=EuglossaDilemma_000044-T1.exon3;Parent=EuglossaDilemma_000044-T1;
NIJG01000001.1	funannotate	exon	653220	653556	.	+	.	ID=EuglossaDilemma_000044-T1.exon4;Parent=EuglossaDilemma_000044-T1;
NIJG01000001.1	funannotate	exon	653816	653965	.	+	.	ID=EuglossaDilemma_000044-T1.exon5;Parent=EuglossaDilemma_000044-T1;
NIJG01000001.1	funannotate	exon	654100	654240	.	+	.	ID=EuglossaDilemma_000044-T1.exon6;Parent=EuglossaDilemma_000044-T1;
NIJG01000001.1	funannotate	exon	654790	654930	.	+	.	ID=EuglossaDilemma_000044-T1.exon7;Parent=EuglossaDilemma_000044-T1;
NIJG01000001.1	funannotate	CDS	648466	648657	.	+	0	ID=EuglossaDilemma_000044-T1.cds;Parent=EuglossaDilemma_000044-T1;
NIJG01000001.1	funannotate	CDS	651017	651174	.	+	0	ID=EuglossaDilemma_000044-T1.cds;Parent=EuglossaDilemma_000044-T1;
NIJG01000001.1	funannotate	CDS	651913	652071	.	+	1	ID=EuglossaDilemma_000044-T1.cds;Parent=EuglossaDilemma_000044-T1;
NIJG01000001.1	funannotate	CDS	653220	653556	.	+	1	ID=EuglossaDilemma_000044-T1.cds;Parent=EuglossaDilemma_000044-T1;
NIJG01000001.1	funannotate	CDS	653816	653965	.	+	0	ID=EuglossaDilemma_000044-T1.cds;Parent=EuglossaDilemma_000044-T1;
NIJG01000001.1	funannotate	CDS	654100	654240	.	+	0	ID=EuglossaDilemma_000044-T1.cds;Parent=EuglossaDilemma_000044-T1;
NIJG01000001.1	funannotate	CDS	654790	654930	.	+	0	ID=EuglossaDilemma_000044-T1.cds;Parent=EuglossaDilemma_000044-T1;
NIJG01000001.1	funannotate	gene	657120	659759	.	-	.	ID=EuglossaDilemma_000045;
NIJG01000001.1	funannotate	mRNA	657120	659759	.	-	.	ID=EuglossaDilemma_000045-T1;Parent=EuglossaDilemma_000045;product=hypothetical protein;Dbxref=InterPro:IPR004000,PFAM:PF00022,InterPro:IPR043129;note=EggNog:ENOG41032QS,COG:Z;
NIJG01000001.1	funannotate	exon	659591	659759	.	-	.	ID=EuglossaDilemma_000045-T1.exon1;Parent=EuglossaDilemma_000045-T1;
NIJG01000001.1	funannotate	exon	659306	659500	.	-	.	ID=EuglossaDilemma_000045-T1.exon2;Parent=EuglossaDilemma_000045-T1;
NIJG01000001.1	funannotate	exon	658618	659055	.	-	.	ID=EuglossaDilemma_000045-T1.exon3;Parent=EuglossaDilemma_000045-T1;
NIJG01000001.1	funannotate	exon	657716	658056	.	-	.	ID=EuglossaDilemma_000045-T1.exon4;Parent=EuglossaDilemma_000045-T1;
NIJG01000001.1	funannotate	exon	657551	657646	.	-	.	ID=EuglossaDilemma_000045-T1.exon5;Parent=EuglossaDilemma_000045-T1;
NIJG01000001.1	funannotate	exon	657120	657284	.	-	.	ID=EuglossaDilemma_000045-T1.exon6;Parent=EuglossaDilemma_000045-T1;
NIJG01000001.1	funannotate	CDS	659591	659759	.	-	0	ID=EuglossaDilemma_000045-T1.cds;Parent=EuglossaDilemma_000045-T1;
NIJG01000001.1	funannotate	CDS	659306	659500	.	-	2	ID=EuglossaDilemma_000045-T1.cds;Parent=EuglossaDilemma_000045-T1;
NIJG01000001.1	funannotate	CDS	658618	659055	.	-	2	ID=EuglossaDilemma_000045-T1.cds;Parent=EuglossaDilemma_000045-T1;
NIJG01000001.1	funannotate	CDS	657716	658056	.	-	2	ID=EuglossaDilemma_000045-T1.cds;Parent=EuglossaDilemma_000045-T1;
NIJG01000001.1	funannotate	CDS	657551	657646	.	-	0	ID=EuglossaDilemma_000045-T1.cds;Parent=EuglossaDilemma_000045-T1;
NIJG01000001.1	funannotate	CDS	657120	657284	.	-	0	ID=EuglossaDilemma_000045-T1.cds;Parent=EuglossaDilemma_000045-T1;
NIJG01000001.1	funannotate	gene	661972	696085	.	-	.	ID=EuglossaDilemma_000046;
NIJG01000001.1	funannotate	mRNA	661972	696085	.	-	.	ID=EuglossaDilemma_000046-T1;Parent=EuglossaDilemma_000046;product=hypothetical protein;Ontology_term=GO:0005515,GO:0007155,GO:0007411,GO:0005886;Dbxref=PFAM:PF00047,InterPro:IPR036116,PFAM:PF13927,InterPro:IPR013098,InterPro:IPR007110,InterPro:IPR013106,InterPro:IPR036179,InterPro:IPR043204,PFAM:PF07679,InterPro:IPR003961,PFAM:PF00041,InterPro:IPR003599,PFAM:PF13895,InterPro:IPR013783,InterPro:I…
NIJG01000001.1	funannotate	five_prime_UTR	695975	696085	.	-	.	ID=EuglossaDilemma_000046-T1.utr5p1;Parent=EuglossaDilemma_000046-T1;
NIJG01000001.1	funannotate	exon	695759	696085	.	-	.	ID=EuglossaDilemma_000046-T1.exon1;Parent=EuglossaDilemma_000046-T1;
NIJG01000001.1	funannotate	exon	688250	688499	.	-	.	ID=EuglossaDilemma_000046-T1.exon2;Parent=EuglossaDilemma_000046-T1;
NIJG01000001.1	funannotate	exon	682906	683050	.	-	.	ID=EuglossaDilemma_000046-T1.exon3;Parent=EuglossaDilemma_000046-T1;
NIJG01000001.1	funannotate	exon	681774	682036	.	-	.	ID=EuglossaDilemma_000046-T1.exon4;Parent=EuglossaDilemma_000046-T1;
NIJG01000001.1	funannotate	exon	680516	680677	.	-	.	ID=EuglossaDilemma_000046-T1.exon5;Parent=EuglossaDilemma_000046-T1;
NIJG01000001.1	funannotate	exon	674972	675316	.	-	.	ID=EuglossaDilemma_000046-T1.exon6;Parent=EuglossaDilemma_000046-T1;
NIJG01000001.1	funannotate	exon	671209	671514	.	-	.	ID=EuglossaDilemma_000046-T1.exon7;Parent=EuglossaDilemma_000046-T1;
NIJG01000001.1	funannotate	exon	670629	670928	.	-	.	ID=EuglossaDilemma_000046-T1.exon8;Parent=EuglossaDilemma_000046-T1;
NIJG01000001.1	funannotate	exon	669925	670056	.	-	.	ID=EuglossaDilemma_000046-T1.exon9;Parent=EuglossaDilemma_000046-T1;
NIJG01000001.1	funannotate	exon	669616	669755	.	-	.	ID=EuglossaDilemma_000046-T1.exon10;Parent=EuglossaDilemma_000046-T1;
NIJG01000001.1	funannotate	exon	669093	669256	.	-	.	ID=EuglossaDilemma_000046-T1.exon11;Parent=EuglossaDilemma_000046-T1;
NIJG01000001.1	funannotate	exon	668366	668580	.	-	.	ID=EuglossaDilemma_000046-T1.exon12;Parent=EuglossaDilemma_000046-T1;
NIJG01000001.1	funannotate	exon	666744	667337	.	-	.	ID=EuglossaDilemma_000046-T1.exon13;Parent=EuglossaDilemma_000046-T1;
NIJG01000001.1	funannotate	exon	666378	666647	.	-	.	ID=EuglossaDilemma_000046-T1.exon14;Parent=EuglossaDilemma_000046-T1;
NIJG01000001.1	funannotate	exon	665805	666259	.	-	.	ID=EuglossaDilemma_000046-T1.exon15;Parent=EuglossaDilemma_000046-T1;
NIJG01000001.1	funannotate	exon	665342	665615	.	-	.	ID=EuglossaDilemma_000046-T1.exon16;Parent=EuglossaDilemma_000046-T1;
NIJG01000001.1	funannotate	exon	665096	665242	.	-	.	ID=EuglossaDilemma_000046-T1.exon17;Parent=EuglossaDilemma_000046-T1;
NIJG01000001.1	funannotate	exon	664617	664771	.	-	.	ID=EuglossaDilemma_000046-T1.exon18;Parent=EuglossaDilemma_000046-T1;
NIJG01000001.1	funannotate	exon	662905	663124	.	-	.	ID=EuglossaDilemma_000046-T1.exon19;Parent=EuglossaDilemma_000046-T1;
NIJG01000001.1	funannotate	exon	662310	662400	.	-	.	ID=EuglossaDilemma_000046-T1.exon20;Parent=EuglossaDilemma_000046-T1;
NIJG01000001.1	funannotate	exon	661972	662236	.	-	.	ID=EuglossaDilemma_000046-T1.exon21;Parent=EuglossaDilemma_000046-T1;
NIJG01000001.1	funannotate	CDS	695759	695974	.	-	0	ID=EuglossaDilemma_000046-T1.cds;Parent=EuglossaDilemma_000046-T1;
NIJG01000001.1	funannotate	CDS	688250	688499	.	-	0	ID=EuglossaDilemma_000046-T1.cds;Parent=EuglossaDilemma_000046-T1;
NIJG01000001.1	funannotate	CDS	682906	683050	.	-	2	ID=EuglossaDilemma_000046-T1.cds;Parent=EuglossaDilemma_000046-T1;
NIJG01000001.1	funannotate	CDS	681774	682036	.	-	1	ID=EuglossaDilemma_000046-T1.cds;Parent=EuglossaDilemma_000046-T1;
NIJG01000001.1	funannotate	CDS	680516	680677	.	-	2	ID=EuglossaDilemma_000046-T1.cds;Parent=EuglossaDilemma_000046-T1;
NIJG01000001.1	funannotate	CDS	674972	675316	.	-	2	ID=EuglossaDilemma_000046-T1.cds;Parent=EuglossaDilemma_000046-T1;
NIJG01000001.1	funannotate	CDS	671209	671514	.	-	2	ID=EuglossaDilemma_000046-T1.cds;Parent=EuglossaDilemma_000046-T1;
NIJG01000001.1	funannotate	CDS	670629	670928	.	-	2	ID=EuglossaDilemma_000046-T1.cds;Parent=EuglossaDilemma_000046-T1;
NIJG01000001.1	funannotate	CDS	669925	670056	.	-	2	ID=EuglossaDilemma_000046-T1.cds;Parent=EuglossaDilemma_000046-T1;
NIJG01000001.1	funannotate	CDS	669616	669755	.	-	2	ID=EuglossaDilemma_000046-T1.cds;Parent=EuglossaDilemma_000046-T1;
NIJG01000001.1	funannotate	CDS	669093	669256	.	-	0	ID=EuglossaDilemma_000046-T1.cds;Parent=EuglossaDilemma_000046-T1;
NIJG01000001.1	funannotate	CDS	668366	668580	.	-	1	ID=EuglossaDilemma_000046-T1.cds;Parent=EuglossaDilemma_000046-T1;
NIJG01000001.1	funannotate	CDS	666744	667337	.	-	2	ID=EuglossaDilemma_000046-T1.cds;Parent=EuglossaDilemma_000046-T1;
NIJG01000001.1	funannotate	CDS	666378	666647	.	-	2	ID=EuglossaDilemma_000046-T1.cds;Parent=EuglossaDilemma_000046-T1;
NIJG01000001.1	funannotate	CDS	665805	666259	.	-	2	ID=EuglossaDilemma_000046-T1.cds;Parent=EuglossaDilemma_000046-T1;
NIJG01000001.1	funannotate	CDS	665342	665615	.	-	0	ID=EuglossaDilemma_000046-T1.cds;Parent=EuglossaDilemma_000046-T1;
NIJG01000001.1	funannotate	CDS	665096	665242	.	-	2	ID=EuglossaDilemma_000046-T1.cds;Parent=EuglossaDilemma_000046-T1;
NIJG01000001.1	funannotate	CDS	664617	664771	.	-	2	ID=EuglossaDilemma_000046-T1.cds;Parent=EuglossaDilemma_000046-T1;
NIJG01000001.1	funannotate	CDS	662905	663124	.	-	0	ID=EuglossaDilemma_000046-T1.cds;Parent=EuglossaDilemma_000046-T1;
NIJG01000001.1	funannotate	CDS	662310	662400	.	-	2	ID=EuglossaDilemma_000046-T1.cds;Parent=EuglossaDilemma_000046-T1;
NIJG01000001.1	funannotate	CDS	661972	662236	.	-	1	ID=EuglossaDilemma_000046-T1.cds;Parent=EuglossaDilemma_000046-T1;
NIJG01000001.1	funannotate	gene	715706	718820	.	-	.	ID=EuglossaDilemma_000047;
NIJG01000001.1	funannotate	mRNA	715706	718820	.	-	.	ID=EuglossaDilemma_000047-T1;Parent=EuglossaDilemma_000047;product=hypothetical protein;Ontology_term=GO:0005515,GO:0007155,GO:0007411,GO:0005886;Dbxref=InterPro:IPR007110,InterPro:IPR036179,InterPro:IPR043204,InterPro:IPR013783;note=COG:T,EggNog:ENOG4103HJR;
NIJG01000001.1	funannotate	exon	718685	718820	.	-	.	ID=EuglossaDilemma_000047-T1.exon1;Parent=EuglossaDilemma_000047-T1;
NIJG01000001.1	funannotate	exon	717331	717651	.	-	.	ID=EuglossaDilemma_000047-T1.exon2;Parent=EuglossaDilemma_000047-T1;
NIJG01000001.1	funannotate	exon	715706	715875	.	-	.	ID=EuglossaDilemma_000047-T1.exon3;Parent=EuglossaDilemma_000047-T1;
NIJG01000001.1	funannotate	CDS	718685	718820	.	-	0	ID=EuglossaDilemma_000047-T1.cds;Parent=EuglossaDilemma_000047-T1;
NIJG01000001.1	funannotate	CDS	717331	717651	.	-	2	ID=EuglossaDilemma_000047-T1.cds;Parent=EuglossaDilemma_000047-T1;
NIJG01000001.1	funannotate	CDS	715706	715875	.	-	2	ID=EuglossaDilemma_000047-T1.cds;Parent=EuglossaDilemma_000047-T1;
NIJG01000001.1	funannotate	gene	756547	760393	.	+	.	ID=EuglossaDilemma_000048;
NIJG01000001.1	funannotate	mRNA	756547	760393	.	+	.	ID=EuglossaDilemma_000048-T1;Parent=EuglossaDilemma_000048;product=hypothetical protein;
NIJG01000001.1	funannotate	exon	756547	756676	.	+	.	ID=EuglossaDilemma_000048-T1.exon1;Parent=EuglossaDilemma_000048-T1;
NIJG01000001.1	funannotate	exon	759564	760393	.	+	.	ID=EuglossaDilemma_000048-T1.exon2;Parent=EuglossaDilemma_000048-T1;
NIJG01000001.1	funannotate	CDS	756547	756676	.	+	0	ID=EuglossaDilemma_000048-T1.cds;Parent=EuglossaDilemma_000048-T1;
NIJG01000001.1	funannotate	CDS	759564	760393	.	+	2	ID=EuglossaDilemma_000048-T1.cds;Parent=EuglossaDilemma_000048-T1;
NIJG01000001.1	funannotate	gene	793198	796587	.	+	.	ID=EuglossaDilemma_000049;
NIJG01000001.1	funannotate	mRNA	793198	796587	.	+	.	ID=EuglossaDilemma_000049-T1;Parent=EuglossaDilemma_000049;product=hypothetical protein;Dbxref=InterPro:IPR036236,InterPro:IPR013087;note=COG:S,EggNog:ENOG4103698,BUSCO:EOG091B023G;
NIJG01000001.1	funannotate	exon	793198	796587	.	+	.	ID=EuglossaDilemma_000049-T1.exon1;Parent=EuglossaDilemma_000049-T1;
NIJG01000001.1	funannotate	CDS	793198	796587	.	+	0	ID=EuglossaDilemma_000049-T1.cds;Parent=EuglossaDilemma_000049-T1;
NIJG01000001.1	funannotate	gene	811958	812892	.	+	.	ID=EuglossaDilemma_000050;
NIJG01000001.1	funannotate	mRNA	811958	812892	.	+	.	ID=EuglossaDilemma_000050-T1;Parent=EuglossaDilemma_000050;product=hypothetical protein;
NIJG01000001.1	funannotate	five_prime_UTR	811958	812418	.	+	.	ID=EuglossaDilemma_000050-T1.utr5p1;Parent=EuglossaDilemma_000050-T1;
NIJG01000001.1	funannotate	exon	811958	812892	.	+	.	ID=EuglossaDilemma_000050-T1.exon1;Parent=EuglossaDilemma_000050-T1;
NIJG01000001.1	funannotate	three_prime_UTR	812749	812892	.	+	.	ID=EuglossaDilemma_000050-T1.utr3p1;Parent=EuglossaDilemma_000050-T1;
NIJG01000001.1	funannotate	CDS	812419	812748	.	+	0	ID=EuglossaDilemma_000050-T1.cds;Parent=EuglossaDilemma_000050-T1;
NIJG01000001.1	funannotate	gene	820453	821345	.	+	.	ID=EuglossaDilemma_000051;
NIJG01000001.1	funannotate	mRNA	820453	821345	.	+	.	ID=EuglossaDilemma_000051-T1;Parent=EuglossaDilemma_000051;product=hypothetical protein;note=BUSCO:EOG091B0JCH,EggNog:ENOG4103BHX,SECRETED:SignalP(1-15);
NIJG01000001.1	funannotate	exon	820453	820570	.	+	.	ID=EuglossaDilemma_000051-T1.exon1;Parent=EuglossaDilemma_000051-T1;
NIJG01000001.1	funannotate	exon	820652	820726	.	+	.	ID=EuglossaDilemma_000051-T1.exon2;Parent=EuglossaDilemma_000051-T1;
NIJG01000001.1	funannotate	exon	820856	821023	.	+	.	ID=EuglossaDilemma_000051-T1.exon3;Parent=EuglossaDilemma_000051-T1;
NIJG01000001.1	funannotate	exon	821143	821345	.	+	.	ID=EuglossaDilemma_000051-T1.exon4;Parent=EuglossaDilemma_000051-T1;
NIJG01000001.1	funannotate	CDS	820453	820570	.	+	0	ID=EuglossaDilemma_000051-T1.cds;Parent=EuglossaDilemma_000051-T1;
NIJG01000001.1	funannotate	CDS	820652	820726	.	+	2	ID=EuglossaDilemma_000051-T1.cds;Parent=EuglossaDilemma_000051-T1;
NIJG01000001.1	funannotate	CDS	820856	821023	.	+	2	ID=EuglossaDilemma_000051-T1.cds;Parent=EuglossaDilemma_000051-T1;
NIJG01000001.1	funannotate	CDS	821143	821345	.	+	2	ID=EuglossaDilemma_000051-T1.cds;Parent=EuglossaDilemma_000051-T1;
NIJG01000001.1	funannotate	gene	821881	825209	.	-	.	ID=EuglossaDilemma_000052;
NIJG01000001.1	funannotate	mRNA	821881	825209	.	-	.	ID=EuglossaDilemma_000052-T1;Parent=EuglossaDilemma_000052;product=hypothetical protein;Ontology_term=GO:0030431,GO:0032222,GO:1903818;Dbxref=PFAM:PF00047,InterPro:IPR039311,InterPro:IPR007110,InterPro:IPR013151,InterPro:IPR031424,InterPro:IPR036179,PFAM:PF17064,InterPro:IPR013783,InterPro:IPR003598;note=SECRETED:SignalP(1-17),EggNog:ENOG41038HB;
NIJG01000001.1	funannotate	exon	825013	825209	.	-	.	ID=EuglossaDilemma_000052-T1.exon1;Parent=EuglossaDilemma_000052-T1;
NIJG01000001.1	funannotate	exon	824706	824941	.	-	.	ID=EuglossaDilemma_000052-T1.exon2;Parent=EuglossaDilemma_000052-T1;
NIJG01000001.1	funannotate	exon	824505	824608	.	-	.	ID=EuglossaDilemma_000052-T1.exon3;Parent=EuglossaDilemma_000052-T1;
NIJG01000001.1	funannotate	exon	824255	824413	.	-	.	ID=EuglossaDilemma_000052-T1.exon4;Parent=EuglossaDilemma_000052-T1;
NIJG01000001.1	funannotate	exon	824129	824196	.	-	.	ID=EuglossaDilemma_000052-T1.exon5;Parent=EuglossaDilemma_000052-T1;
NIJG01000001.1	funannotate	exon	823871	824053	.	-	.	ID=EuglossaDilemma_000052-T1.exon6;Parent=EuglossaDilemma_000052-T1;
NIJG01000001.1	funannotate	exon	823657	823790	.	-	.	ID=EuglossaDilemma_000052-T1.exon7;Parent=EuglossaDilemma_000052-T1;
NIJG01000001.1	funannotate	exon	823482	823586	.	-	.	ID=EuglossaDilemma_000052-T1.exon8;Parent=EuglossaDilemma_000052-T1;
NIJG01000001.1	funannotate	exon	822153	822320	.	-	.	ID=EuglossaDilemma_000052-T1.exon9;Parent=EuglossaDilemma_000052-T1;
NIJG01000001.1	funannotate	exon	821881	822083	.	-	.	ID=EuglossaDilemma_000052-T1.exon10;Parent=EuglossaDilemma_000052-T1;
NIJG01000001.1	funannotate	CDS	825013	825209	.	-	0	ID=EuglossaDilemma_000052-T1.cds;Parent=EuglossaDilemma_000052-T1;
NIJG01000001.1	funannotate	CDS	824706	824941	.	-	1	ID=EuglossaDilemma_000052-T1.cds;Parent=EuglossaDilemma_000052-T1;
NIJG01000001.1	funannotate	CDS	824505	824608	.	-	2	ID=EuglossaDilemma_000052-T1.cds;Parent=EuglossaDilemma_000052-T1;
NIJG01000001.1	funannotate	CDS	824255	824413	.	-	0	ID=EuglossaDilemma_000052-T1.cds;Parent=EuglossaDilemma_000052-T1;
NIJG01000001.1	funannotate	CDS	824129	824196	.	-	0	ID=EuglossaDilemma_000052-T1.cds;Parent=EuglossaDilemma_000052-T1;
NIJG01000001.1	funannotate	CDS	823871	824053	.	-	1	ID=EuglossaDilemma_000052-T1.cds;Parent=EuglossaDilemma_000052-T1;
NIJG01000001.1	funannotate	CDS	823657	823790	.	-	1	ID=EuglossaDilemma_000052-T1.cds;Parent=EuglossaDilemma_000052-T1;
NIJG01000001.1	funannotate	CDS	823482	823586	.	-	2	ID=EuglossaDilemma_000052-T1.cds;Parent=EuglossaDilemma_000052-T1;
NIJG01000001.1	funannotate	CDS	822153	822320	.	-	2	ID=EuglossaDilemma_000052-T1.cds;Parent=EuglossaDilemma_000052-T1;
NIJG01000001.1	funannotate	CDS	821881	822083	.	-	2	ID=EuglossaDilemma_000052-T1.cds;Parent=EuglossaDilemma_000052-T1;
NIJG01000001.1	funannotate	gene	825593	828705	.	+	.	ID=EuglossaDilemma_000053;
NIJG01000001.1	funannotate	mRNA	825593	828705	.	+	.	ID=EuglossaDilemma_000053-T1;Parent=EuglossaDilemma_000053;product=hypothetical protein;Ontology_term=GO:0017053,GO:0006351;Dbxref=InterPro:IPR010561,PFAM:PF06584,InterPro:IPR033471;note=EggNog:ENOG410336I,BUSCO:EOG091B07FW,COG:B,COG:D,COG:T;
NIJG01000001.1	funannotate	exon	825593	825611	.	+	.	ID=EuglossaDilemma_000053-T1.exon1;Parent=EuglossaDilemma_000053-T1;
NIJG01000001.1	funannotate	exon	826467	826806	.	+	.	ID=EuglossaDilemma_000053-T1.exon2;Parent=EuglossaDilemma_000053-T1;
NIJG01000001.1	funannotate	exon	826876	827181	.	+	.	ID=EuglossaDilemma_000053-T1.exon3;Parent=EuglossaDilemma_000053-T1;
NIJG01000001.1	funannotate	exon	827260	827677	.	+	.	ID=EuglossaDilemma_000053-T1.exon4;Parent=EuglossaDilemma_000053-T1;
NIJG01000001.1	funannotate	exon	827755	828104	.	+	.	ID=EuglossaDilemma_000053-T1.exon5;Parent=EuglossaDilemma_000053-T1;
NIJG01000001.1	funannotate	exon	828189	828435	.	+	.	ID=EuglossaDilemma_000053-T1.exon6;Parent=EuglossaDilemma_000053-T1;
NIJG01000001.1	funannotate	exon	828514	828705	.	+	.	ID=EuglossaDilemma_000053-T1.exon7;Parent=EuglossaDilemma_000053-T1;
NIJG01000001.1	funannotate	CDS	825593	825611	.	+	0	ID=EuglossaDilemma_000053-T1.cds;Parent=EuglossaDilemma_000053-T1;
NIJG01000001.1	funannotate	CDS	826467	826806	.	+	2	ID=EuglossaDilemma_000053-T1.cds;Parent=EuglossaDilemma_000053-T1;
NIJG01000001.1	funannotate	CDS	826876	827181	.	+	1	ID=EuglossaDilemma_000053-T1.cds;Parent=EuglossaDilemma_000053-T1;
NIJG01000001.1	funannotate	CDS	827260	827677	.	+	1	ID=EuglossaDilemma_000053-T1.cds;Parent=EuglossaDilemma_000053-T1;
NIJG01000001.1	funannotate	CDS	827755	828104	.	+	0	ID=EuglossaDilemma_000053-T1.cds;Parent=EuglossaDilemma_000053-T1;
NIJG01000001.1	funannotate	CDS	828189	828435	.	+	1	ID=EuglossaDilemma_000053-T1.cds;Parent=EuglossaDilemma_000053-T1;
NIJG01000001.1	funannotate	CDS	828514	828705	.	+	0	ID=EuglossaDilemma_000053-T1.cds;Parent=EuglossaDilemma_000053-T1;
NIJG01000001.1	funannotate	gene	830531	832358	.	-	.	ID=EuglossaDilemma_000054;Name=NUP50;
NIJG01000001.1	funannotate	mRNA	830531	832358	.	-	.	ID=EuglossaDilemma_000054-T1;Parent=EuglossaDilemma_000054;product=Nuclear pore complex protein Nup50;Ontology_term=GO:0046907,GO:0005643;Dbxref=PFAM:PF08911,InterPro:IPR000156,PFAM:PF00638,InterPro:IPR015007,InterPro:IPR011993;note=EggNog:ENOG41037CQ,COG:U,BUSCO:EOG091B0B0X;
NIJG01000001.1	funannotate	exon	832191	832358	.	-	.	ID=EuglossaDilemma_000054-T1.exon1;Parent=EuglossaDilemma_000054-T1;
NIJG01000001.1	funannotate	exon	831130	832118	.	-	.	ID=EuglossaDilemma_000054-T1.exon2;Parent=EuglossaDilemma_000054-T1;
NIJG01000001.1	funannotate	exon	830929	831069	.	-	.	ID=EuglossaDilemma_000054-T1.exon3;Parent=EuglossaDilemma_000054-T1;
NIJG01000001.1	funannotate	exon	830531	830834	.	-	.	ID=EuglossaDilemma_000054-T1.exon4;Parent=EuglossaDilemma_000054-T1;
NIJG01000001.1	funannotate	CDS	832191	832358	.	-	0	ID=EuglossaDilemma_000054-T1.cds;Parent=EuglossaDilemma_000054-T1;
NIJG01000001.1	funannotate	CDS	831130	832118	.	-	0	ID=EuglossaDilemma_000054-T1.cds;Parent=EuglossaDilemma_000054-T1;
NIJG01000001.1	funannotate	CDS	830929	831069	.	-	1	ID=EuglossaDilemma_000054-T1.cds;Parent=EuglossaDilemma_000054-T1;
NIJG01000001.1	funannotate	CDS	830531	830834	.	-	1	ID=EuglossaDilemma_000054-T1.cds;Parent=EuglossaDilemma_000054-T1;
NIJG01000001.1	funannotate	gene	834949	845678	.	+	.	ID=EuglossaDilemma_000055;
NIJG01000001.1	funannotate	mRNA	834949	845678	.	+	.	ID=EuglossaDilemma_000055-T1;Parent=EuglossaDilemma_000055;product=hypothetical protein;Dbxref=InterPro:IPR013083,InterPro:IPR011011;note=COG:K,EggNog:ENOG410368G;
NIJG01000001.1	funannotate	exon	834949	835026	.	+	.	ID=EuglossaDilemma_000055-T1.exon1;Parent=EuglossaDilemma_000055-T1;
NIJG01000001.1	funannotate	exon	837583	837615	.	+	.	ID=EuglossaDilemma_000055-T1.exon2;Parent=EuglossaDilemma_000055-T1;
NIJG01000001.1	funannotate	exon	838309	838374	.	+	.	ID=EuglossaDilemma_000055-T1.exon3;Parent=EuglossaDilemma_000055-T1;
NIJG01000001.1	funannotate	exon	840964	841208	.	+	.	ID=EuglossaDilemma_000055-T1.exon4;Parent=EuglossaDilemma_000055-T1;
NIJG01000001.1	funannotate	exon	841300	841561	.	+	.	ID=EuglossaDilemma_000055-T1.exon5;Parent=EuglossaDilemma_000055-T1;
NIJG01000001.1	funannotate	exon	841631	842024	.	+	.	ID=EuglossaDilemma_000055-T1.exon6;Parent=EuglossaDilemma_000055-T1;
NIJG01000001.1	funannotate	exon	842109	842291	.	+	.	ID=EuglossaDilemma_000055-T1.exon7;Parent=EuglossaDilemma_000055-T1;
NIJG01000001.1	funannotate	exon	843775	845678	.	+	.	ID=EuglossaDilemma_000055-T1.exon8;Parent=EuglossaDilemma_000055-T1;
NIJG01000001.1	funannotate	CDS	834949	835026	.	+	0	ID=EuglossaDilemma_000055-T1.cds;Parent=EuglossaDilemma_000055-T1;
NIJG01000001.1	funannotate	CDS	837583	837615	.	+	0	ID=EuglossaDilemma_000055-T1.cds;Parent=EuglossaDilemma_000055-T1;
NIJG01000001.1	funannotate	CDS	838309	838374	.	+	0	ID=EuglossaDilemma_000055-T1.cds;Parent=EuglossaDilemma_000055-T1;
NIJG01000001.1	funannotate	CDS	840964	841208	.	+	0	ID=EuglossaDilemma_000055-T1.cds;Parent=EuglossaDilemma_000055-T1;
NIJG01000001.1	funannotate	CDS	841300	841561	.	+	1	ID=EuglossaDilemma_000055-T1.cds;Parent=EuglossaDilemma_000055-T1;
NIJG01000001.1	funannotate	CDS	841631	842024	.	+	0	ID=EuglossaDilemma_000055-T1.cds;Parent=EuglossaDilemma_000055-T1;
NIJG01000001.1	funannotate	CDS	842109	842291	.	+	2	ID=EuglossaDilemma_000055-T1.cds;Parent=EuglossaDilemma_000055-T1;
NIJG01000001.1	funannotate	CDS	843775	845678	.	+	2	ID=EuglossaDilemma_000055-T1.cds;Parent=EuglossaDilemma_000055-T1;
NIJG01000001.1	funannotate	gene	861944	862405	.	+	.	ID=EuglossaDilemma_000056;
NIJG01000001.1	funannotate	mRNA	861944	862405	.	+	.	ID=EuglossaDilemma_000056-T1;Parent=EuglossaDilemma_000056;product=hypothetical protein;
NIJG01000001.1	funannotate	exon	861944	862405	.	+	.	ID=EuglossaDilemma_000056-T1.exon1;Parent=EuglossaDilemma_000056-T1;
NIJG01000001.1	funannotate	CDS	861944	862405	.	+	0	ID=EuglossaDilemma_000056-T1.cds;Parent=EuglossaDilemma_000056-T1;
NIJG01000001.1	funannotate	gene	917057	924821	.	+	.	ID=EuglossaDilemma_000057;
NIJG01000001.1	funannotate	mRNA	917057	924821	.	+	.	ID=EuglossaDilemma_000057-T1;Parent=EuglossaDilemma_000057;product=hypothetical protein;Dbxref=InterPro:IPR001781,PFAM:PF00412;note=COG:K,EggNog:ENOG410368G;
NIJG01000001.1	funannotate	exon	917057	917139	.	+	.	ID=EuglossaDilemma_000057-T1.exon1;Parent=EuglossaDilemma_000057-T1;
NIJG01000001.1	funannotate	exon	917461	917724	.	+	.	ID=EuglossaDilemma_000057-T1.exon2;Parent=EuglossaDilemma_000057-T1;
NIJG01000001.1	funannotate	exon	923920	924160	.	+	.	ID=EuglossaDilemma_000057-T1.exon3;Parent=EuglossaDilemma_000057-T1;
NIJG01000001.1	funannotate	exon	924666	924821	.	+	.	ID=EuglossaDilemma_000057-T1.exon4;Parent=EuglossaDilemma_000057-T1;
NIJG01000001.1	funannotate	CDS	917057	917139	.	+	0	ID=EuglossaDilemma_000057-T1.cds;Parent=EuglossaDilemma_000057-T1;
NIJG01000001.1	funannotate	CDS	917461	917724	.	+	1	ID=EuglossaDilemma_000057-T1.cds;Parent=EuglossaDilemma_000057-T1;
NIJG01000001.1	funannotate	CDS	923920	924160	.	+	1	ID=EuglossaDilemma_000057-T1.cds;Parent=EuglossaDilemma_000057-T1;
NIJG01000001.1	funannotate	CDS	924666	924821	.	+	0	ID=EuglossaDilemma_000057-T1.cds;Parent=EuglossaDilemma_000057-T1;
NIJG01000001.1	funannotate	gene	930706	932891	.	-	.	ID=EuglossaDilemma_000058;
NIJG01000001.1	funannotate	mRNA	930706	932891	.	-	.	ID=EuglossaDilemma_000058-T1;Parent=EuglossaDilemma_000058;product=hypothetical protein;
NIJG01000001.1	funannotate	exon	932767	932891	.	-	.	ID=EuglossaDilemma_000058-T1.exon1;Parent=EuglossaDilemma_000058-T1;
NIJG01000001.1	funannotate	exon	930706	930820	.	-	.	ID=EuglossaDilemma_000058-T1.exon2;Parent=EuglossaDilemma_000058-T1;
NIJG01000001.1	funannotate	CDS	932767	932891	.	-	0	ID=EuglossaDilemma_000058-T1.cds;Parent=EuglossaDilemma_000058-T1;
NIJG01000001.1	funannotate	CDS	930706	930820	.	-	1	ID=EuglossaDilemma_000058-T1.cds;Parent=EuglossaDilemma_000058-T1;
NIJG01000001.1	funannotate	gene	962338	962884	.	-	.	ID=EuglossaDilemma_000059;
NIJG01000001.1	funannotate	mRNA	962338	962884	.	-	.	ID=EuglossaDilemma_000059-T1;Parent=EuglossaDilemma_000059;product=hypothetical protein;
NIJG01000001.1	funannotate	five_prime_UTR	962679	962884	.	-	.	ID=EuglossaDilemma_000059-T1.utr5p1;Parent=EuglossaDilemma_000059-T1;
NIJG01000001.1	funannotate	exon	962338	962884	.	-	.	ID=EuglossaDilemma_000059-T1.exon1;Parent=EuglossaDilemma_000059-T1;
NIJG01000001.1	funannotate	three_prime_UTR	962338	962348	.	-	.	ID=EuglossaDilemma_000059-T1.utr3p1;Parent=EuglossaDilemma_000059-T1;
NIJG01000001.1	funannotate	CDS	962349	962678	.	-	0	ID=EuglossaDilemma_000059-T1.cds;Parent=EuglossaDilemma_000059-T1;
NIJG01000001.1	funannotate	gene	967722	968339	.	-	.	ID=EuglossaDilemma_000060;
NIJG01000001.1	funannotate	mRNA	967722	968339	.	-	.	ID=EuglossaDilemma_000060-T1;Parent=EuglossaDilemma_000060;product=hypothetical protein;
NIJG01000001.1	funannotate	exon	968140	968339	.	-	.	ID=EuglossaDilemma_000060-T1.exon1;Parent=EuglossaDilemma_000060-T1;
NIJG01000001.1	funannotate	exon	967722	967893	.	-	.	ID=EuglossaDilemma_000060-T1.exon2;Parent=EuglossaDilemma_000060-T1;
NIJG01000001.1	funannotate	CDS	968140	968339	.	-	0	ID=EuglossaDilemma_000060-T1.cds;Parent=EuglossaDilemma_000060-T1;
NIJG01000001.1	funannotate	CDS	967722	967893	.	-	1	ID=EuglossaDilemma_000060-T1.cds;Parent=EuglossaDilemma_000060-T1;
NIJG01000001.1	funannotate	gene	994784	995146	.	-	.	ID=EuglossaDilemma_000061;
NIJG01000001.1	funannotate	mRNA	994784	995146	.	-	.	ID=EuglossaDilemma_000061-T1;Parent=EuglossaDilemma_000061;product=hypothetical protein;
NIJG01000001.1	funannotate	exon	994784	995146	.	-	.	ID=EuglossaDilemma_000061-T1.exon1;Parent=EuglossaDilemma_000061-T1;
NIJG01000001.1	funannotate	CDS	994784	995146	.	-	0	ID=EuglossaDilemma_000061-T1.cds;Parent=EuglossaDilemma_000061-T1;
NIJG01000001.1	funannotate	gene	1035158	1040188	.	-	.	ID=EuglossaDilemma_000062;
NIJG01000001.1	funannotate	mRNA	1035158	1040188	.	-	.	ID=EuglossaDilemma_000062-T1;Parent=EuglossaDilemma_000062;product=hypothetical protein;note=EggNog:ENOG4103GR2;
NIJG01000001.1	funannotate	exon	1040134	1040188	.	-	.	ID=EuglossaDilemma_000062-T1.exon1;Parent=EuglossaDilemma_000062-T1;
NIJG01000001.1	funannotate	exon	1037690	1040043	.	-	.	ID=EuglossaDilemma_000062-T1.exon2;Parent=EuglossaDilemma_000062-T1;
NIJG01000001.1	funannotate	exon	1037545	1037604	.	-	.	ID=EuglossaDilemma_000062-T1.exon3;Parent=EuglossaDilemma_000062-T1;
NIJG01000001.1	funannotate	exon	1036330	1036347	.	-	.	ID=EuglossaDilemma_000062-T1.exon4;Parent=EuglossaDilemma_000062-T1;
NIJG01000001.1	funannotate	exon	1035626	1035685	.	-	.	ID=EuglossaDilemma_000062-T1.exon5;Parent=EuglossaDilemma_000062-T1;
NIJG01000001.1	funannotate	exon	1035158	1035232	.	-	.	ID=EuglossaDilemma_000062-T1.exon6;Parent=EuglossaDilemma_000062-T1;
NIJG01000001.1	funannotate	CDS	1040134	1040188	.	-	0	ID=EuglossaDilemma_000062-T1.cds;Parent=EuglossaDilemma_000062-T1;
NIJG01000001.1	funannotate	CDS	1037690	1040043	.	-	2	ID=EuglossaDilemma_000062-T1.cds;Parent=EuglossaDilemma_000062-T1;
NIJG01000001.1	funannotate	CDS	1037545	1037604	.	-	0	ID=EuglossaDilemma_000062-T1.cds;Parent=EuglossaDilemma_000062-T1;
NIJG01000001.1	funannotate	CDS	1036330	1036347	.	-	0	ID=EuglossaDilemma_000062-T1.cds;Parent=EuglossaDilemma_000062-T1;
NIJG01000001.1	funannotate	CDS	1035626	1035685	.	-	0	ID=EuglossaDilemma_000062-T1.cds;Parent=EuglossaDilemma_000062-T1;
NIJG01000001.1	funannotate	CDS	1035158	1035232	.	-	0	ID=EuglossaDilemma_000062-T1.cds;Parent=EuglossaDilemma_000062-T1;
NIJG01000001.1	funannotate	gene	1040613	1042392	.	+	.	ID=EuglossaDilemma_000063;Name=RAD1;
NIJG01000001.1	funannotate	mRNA	1040613	1042392	.	+	.	ID=EuglossaDilemma_000063-T1;Parent=EuglossaDilemma_000063;product=ssDNA endodeoxyribonuclease;Ontology_term=GO:0005634,GO:0000077,GO:0008270;Dbxref=InterPro:IPR003021,PFAM:PF02144,InterPro:IPR007527,InterPro:IPR003011;note=BUSCO:EOG091B0E44,EggNog:ENOG410380W,COG:D,COG:L;
NIJG01000001.1	funannotate	exon	1040613	1040736	.	+	.	ID=EuglossaDilemma_000063-T1.exon1;Parent=EuglossaDilemma_000063-T1;
NIJG01000001.1	funannotate	exon	1040804	1041035	.	+	.	ID=EuglossaDilemma_000063-T1.exon2;Parent=EuglossaDilemma_000063-T1;
NIJG01000001.1	funannotate	exon	1041109	1041190	.	+	.	ID=EuglossaDilemma_000063-T1.exon3;Parent=EuglossaDilemma_000063-T1;
NIJG01000001.1	funannotate	exon	1041246	1041353	.	+	.	ID=EuglossaDilemma_000063-T1.exon4;Parent=EuglossaDilemma_000063-T1;
NIJG01000001.1	funannotate	exon	1041427	1041651	.	+	.	ID=EuglossaDilemma_000063-T1.exon5;Parent=EuglossaDilemma_000063-T1;
NIJG01000001.1	funannotate	exon	1041737	1041931	.	+	.	ID=EuglossaDilemma_000063-T1.exon6;Parent=EuglossaDilemma_000063-T1;
NIJG01000001.1	funannotate	exon	1042006	1042281	.	+	.	ID=EuglossaDilemma_000063-T1.exon7;Parent=EuglossaDilemma_000063-T1;
NIJG01000001.1	funannotate	exon	1042363	1042392	.	+	.	ID=EuglossaDilemma_000063-T1.exon8;Parent=EuglossaDilemma_000063-T1;
NIJG01000001.1	funannotate	CDS	1040613	1040736	.	+	0	ID=EuglossaDilemma_000063-T1.cds;Parent=EuglossaDilemma_000063-T1;
NIJG01000001.1	funannotate	CDS	1040804	1041035	.	+	2	ID=EuglossaDilemma_000063-T1.cds;Parent=EuglossaDilemma_000063-T1;
NIJG01000001.1	funannotate	CDS	1041109	1041190	.	+	1	ID=EuglossaDilemma_000063-T1.cds;Parent=EuglossaDilemma_000063-T1;
NIJG01000001.1	funannotate	CDS	1041246	1041353	.	+	0	ID=EuglossaDilemma_000063-T1.cds;Parent=EuglossaDilemma_000063-T1;
NIJG01000001.1	funannotate	CDS	1041427	1041651	.	+	0	ID=EuglossaDilemma_000063-T1.cds;Parent=EuglossaDilemma_000063-T1;
NIJG01000001.1	funannotate	CDS	1041737	1041931	.	+	0	ID=EuglossaDilemma_000063-T1.cds;Parent=EuglossaDilemma_000063-T1;
NIJG01000001.1	funannotate	CDS	1042006	1042281	.	+	0	ID=EuglossaDilemma_000063-T1.cds;Parent=EuglossaDilemma_000063-T1;
NIJG01000001.1	funannotate	CDS	1042363	1042392	.	+	0	ID=EuglossaDilemma_000063-T1.cds;Parent=EuglossaDilemma_000063-T1;
NIJG01000001.1	funannotate	gene	1042977	1045834	.	-	.	ID=EuglossaDilemma_000064;
NIJG01000001.1	funannotate	mRNA	1042977	1045834	.	-	.	ID=EuglossaDilemma_000064-T1;Parent=EuglossaDilemma_000064;product=hypothetical protein;Ontology_term=GO:0008289;Dbxref=PFAM:PF00061,InterPro:IPR000463,InterPro:IPR000566,InterPro:IPR031259,PFAM:PF14651,InterPro:IPR012674;note=COG:I,EggNog:ENOG410383G,BUSCO:EOG091B0LS9;
NIJG01000001.1	funannotate	exon	1045762	1045834	.	-	.	ID=EuglossaDilemma_000064-T1.exon1;Parent=EuglossaDilemma_000064-T1;
NIJG01000001.1	funannotate	exon	1043588	1043859	.	-	.	ID=EuglossaDilemma_000064-T1.exon2;Parent=EuglossaDilemma_000064-T1;
NIJG01000001.1	funannotate	exon	1042977	1043030	.	-	.	ID=EuglossaDilemma_000064-T1.exon3;Parent=EuglossaDilemma_000064-T1;
NIJG01000001.1	funannotate	CDS	1045762	1045834	.	-	0	ID=EuglossaDilemma_000064-T1.cds;Parent=EuglossaDilemma_000064-T1;
NIJG01000001.1	funannotate	CDS	1043588	1043859	.	-	2	ID=EuglossaDilemma_000064-T1.cds;Parent=EuglossaDilemma_000064-T1;
NIJG01000001.1	funannotate	CDS	1042977	1043030	.	-	0	ID=EuglossaDilemma_000064-T1.cds;Parent=EuglossaDilemma_000064-T1;
NIJG01000001.1	funannotate	gene	1048671	1049918	.	+	.	ID=EuglossaDilemma_000065;
NIJG01000001.1	funannotate	mRNA	1048671	1049918	.	+	.	ID=EuglossaDilemma_000065-T1;Parent=EuglossaDilemma_000065;product=hypothetical protein;Ontology_term=GO:0003677;Dbxref=InterPro:IPR039353,InterPro:IPR006578,PFAM:PF02944,InterPro:IPR004210,PFAM:PF10545;note=BUSCO:EOG091B0H95,COG:S,EggNog:ENOG4103GZK;
NIJG01000001.1	funannotate	exon	1048671	1048842	.	+	.	ID=EuglossaDilemma_000065-T1.exon1;Parent=EuglossaDilemma_000065-T1;
NIJG01000001.1	funannotate	exon	1049255	1049414	.	+	.	ID=EuglossaDilemma_000065-T1.exon2;Parent=EuglossaDilemma_000065-T1;
NIJG01000001.1	funannotate	exon	1049516	1049918	.	+	.	ID=EuglossaDilemma_000065-T1.exon3;Parent=EuglossaDilemma_000065-T1;
NIJG01000001.1	funannotate	CDS	1048671	1048842	.	+	0	ID=EuglossaDilemma_000065-T1.cds;Parent=EuglossaDilemma_000065-T1;
NIJG01000001.1	funannotate	CDS	1049255	1049414	.	+	2	ID=EuglossaDilemma_000065-T1.cds;Parent=EuglossaDilemma_000065-T1;
NIJG01000001.1	funannotate	CDS	1049516	1049918	.	+	1	ID=EuglossaDilemma_000065-T1.cds;Parent=EuglossaDilemma_000065-T1;
NIJG01000001.1	funannotate	gene	1050896	1053397	.	+	.	ID=EuglossaDilemma_000066;
NIJG01000001.1	funannotate	mRNA	1050896	1053397	.	+	.	ID=EuglossaDilemma_000066-T1;Parent=EuglossaDilemma_000066;product=hypothetical protein;
NIJG01000001.1	funannotate	exon	1050896	1050986	.	+	.	ID=EuglossaDilemma_000066-T1.exon1;Parent=EuglossaDilemma_000066-T1;
NIJG01000001.1	funannotate	exon	1052628	1053397	.	+	.	ID=EuglossaDilemma_000066-T1.exon2;Parent=EuglossaDilemma_000066-T1;
NIJG01000001.1	funannotate	CDS	1050896	1050986	.	+	0	ID=EuglossaDilemma_000066-T1.cds;Parent=EuglossaDilemma_000066-T1;
NIJG01000001.1	funannotate	CDS	1052628	1053397	.	+	2	ID=EuglossaDilemma_000066-T1.cds;Parent=EuglossaDilemma_000066-T1;
NIJG01000001.1	funannotate	gene	1068075	1100666	.	+	.	ID=EuglossaDilemma_000067;
NIJG01000001.1	funannotate	mRNA	1068075	1100666	.	+	.	ID=EuglossaDilemma_000067-T1;Parent=EuglossaDilemma_000067;product=hypothetical protein;Ontology_term=GO:0005509;Dbxref=PFAM:PF00036,InterPro:IPR018247,PFAM:PF13405,InterPro:IPR002048,InterPro:IPR011992,PFAM:PF13202,PFAM:PF13499;note=EggNog:ENOG41036MI,COG:T;
NIJG01000001.1	funannotate	exon	1068075	1068357	.	+	.	ID=EuglossaDilemma_000067-T1.exon1;Parent=EuglossaDilemma_000067-T1;
NIJG01000001.1	funannotate	exon	1071331	1071474	.	+	.	ID=EuglossaDilemma_000067-T1.exon2;Parent=EuglossaDilemma_000067-T1;
NIJG01000001.1	funannotate	exon	1078540	1078655	.	+	.	ID=EuglossaDilemma_000067-T1.exon3;Parent=EuglossaDilemma_000067-T1;
NIJG01000001.1	funannotate	exon	1095900	1095990	.	+	.	ID=EuglossaDilemma_000067-T1.exon4;Parent=EuglossaDilemma_000067-T1;
NIJG01000001.1	funannotate	exon	1099621	1099677	.	+	.	ID=EuglossaDilemma_000067-T1.exon5;Parent=EuglossaDilemma_000067-T1;
NIJG01000001.1	funannotate	exon	1100584	1100666	.	+	.	ID=EuglossaDilemma_000067-T1.exon6;Parent=EuglossaDilemma_000067-T1;
NIJG01000001.1	funannotate	CDS	1068075	1068357	.	+	0	ID=EuglossaDilemma_000067-T1.cds;Parent=EuglossaDilemma_000067-T1;
NIJG01000001.1	funannotate	CDS	1071331	1071474	.	+	2	ID=EuglossaDilemma_000067-T1.cds;Parent=EuglossaDilemma_000067-T1;
NIJG01000001.1	funannotate	CDS	1078540	1078655	.	+	2	ID=EuglossaDilemma_000067-T1.cds;Parent=EuglossaDilemma_000067-T1;
NIJG01000001.1	funannotate	CDS	1095900	1095990	.	+	0	ID=EuglossaDilemma_000067-T1.cds;Parent=EuglossaDilemma_000067-T1;
NIJG01000001.1	funannotate	CDS	1099621	1099677	.	+	2	ID=EuglossaDilemma_000067-T1.cds;Parent=EuglossaDilemma_000067-T1;
NIJG01000001.1	funannotate	CDS	1100584	1100666	.	+	2	ID=EuglossaDilemma_000067-T1.cds;Parent=EuglossaDilemma_000067-T1;
NIJG01000001.1	funannotate	gene	1105312	1114116	.	-	.	ID=EuglossaDilemma_000068;
NIJG01000001.1	funannotate	mRNA	1105312	1114116	.	-	.	ID=EuglossaDilemma_000068-T1;Parent=EuglossaDilemma_000068;product=hypothetical protein;Ontology_term=GO:0003824;Dbxref=InterPro:IPR015424,InterPro:IPR014729,InterPro:IPR011063,InterPro:IPR015421,InterPro:IPR000192,PFAM:PF00266;note=EggNog:ENOG410348Q,BUSCO:EOG091B018O,COG:E;
NIJG01000001.1	funannotate	exon	1113867	1114116	.	-	.	ID=EuglossaDilemma_000068-T1.exon1;Parent=EuglossaDilemma_000068-T1;
NIJG01000001.1	funannotate	exon	1112871	1113006	.	-	.	ID=EuglossaDilemma_000068-T1.exon2;Parent=EuglossaDilemma_000068-T1;
NIJG01000001.1	funannotate	exon	1111412	1111607	.	-	.	ID=EuglossaDilemma_000068-T1.exon3;Parent=EuglossaDilemma_000068-T1;
NIJG01000001.1	funannotate	exon	1110329	1110539	.	-	.	ID=EuglossaDilemma_000068-T1.exon4;Parent=EuglossaDilemma_000068-T1;
NIJG01000001.1	funannotate	exon	1109767	1110091	.	-	.	ID=EuglossaDilemma_000068-T1.exon5;Parent=EuglossaDilemma_000068-T1;
NIJG01000001.1	funannotate	exon	1108938	1109204	.	-	.	ID=EuglossaDilemma_000068-T1.exon6;Parent=EuglossaDilemma_000068-T1;
NIJG01000001.1	funannotate	exon	1105811	1108790	.	-	.	ID=EuglossaDilemma_000068-T1.exon7;Parent=EuglossaDilemma_000068-T1;
NIJG01000001.1	funannotate	exon	1105312	1105644	.	-	.	ID=EuglossaDilemma_000068-T1.exon8;Parent=EuglossaDilemma_000068-T1;
NIJG01000001.1	funannotate	CDS	1113867	1114116	.	-	0	ID=EuglossaDilemma_000068-T1.cds;Parent=EuglossaDilemma_000068-T1;
NIJG01000001.1	funannotate	CDS	1112871	1113006	.	-	2	ID=EuglossaDilemma_000068-T1.cds;Parent=EuglossaDilemma_000068-T1;
NIJG01000001.1	funannotate	CDS	1111412	1111607	.	-	1	ID=EuglossaDilemma_000068-T1.cds;Parent=EuglossaDilemma_000068-T1;
NIJG01000001.1	funannotate	CDS	1110329	1110539	.	-	0	ID=EuglossaDilemma_000068-T1.cds;Parent=EuglossaDilemma_000068-T1;
NIJG01000001.1	funannotate	CDS	1109767	1110091	.	-	2	ID=EuglossaDilemma_000068-T1.cds;Parent=EuglossaDilemma_000068-T1;
NIJG01000001.1	funannotate	CDS	1108938	1109204	.	-	1	ID=EuglossaDilemma_000068-T1.cds;Parent=EuglossaDilemma_000068-T1;
NIJG01000001.1	funannotate	CDS	1105811	1108790	.	-	1	ID=EuglossaDilemma_000068-T1.cds;Parent=EuglossaDilemma_000068-T1;
NIJG01000001.1	funannotate	CDS	1105312	1105644	.	-	0	ID=EuglossaDilemma_000068-T1.cds;Parent=EuglossaDilemma_000068-T1;
NIJG01000001.1	funannotate	gene	1144827	1145294	.	-	.	ID=EuglossaDilemma_000069;
NIJG01000001.1	funannotate	mRNA	1144827	1145294	.	-	.	ID=EuglossaDilemma_000069-T1;Parent=EuglossaDilemma_000069;product=hypothetical protein;
NIJG01000001.1	funannotate	exon	1144827	1145294	.	-	.	ID=EuglossaDilemma_000069-T1.exon1;Parent=EuglossaDilemma_000069-T1;
NIJG01000001.1	funannotate	CDS	1144827	1145294	.	-	0	ID=EuglossaDilemma_000069-T1.cds;Parent=EuglossaDilemma_000069-T1;
NIJG01000001.1	funannotate	gene	1153411	1153785	.	-	.	ID=EuglossaDilemma_000070;
NIJG01000001.1	funannotate	mRNA	1153411	1153785	.	-	.	ID=EuglossaDilemma_000070-T1;Parent=EuglossaDilemma_000070;product=hypothetical protein;note=EggNog:ENOG410348Q,COG:E;
NIJG01000001.1	funannotate	exon	1153411	1153785	.	-	.	ID=EuglossaDilemma_000070-T1.exon1;Parent=EuglossaDilemma_000070-T1;
NIJG01000001.1	funannotate	CDS	1153411	1153785	.	-	0	ID=EuglossaDilemma_000070-T1.cds;Parent=EuglossaDilemma_000070-T1;
NIJG01000001.1	funannotate	gene	1157030	1159546	.	+	.	ID=EuglossaDilemma_000071;
NIJG01000001.1	funannotate	mRNA	1157030	1159546	.	+	.	ID=EuglossaDilemma_000071-T1;Parent=EuglossaDilemma_000071;product=hypothetical protein;Dbxref=PFAM:PF05914,InterPro:IPR008805;note=EggNog:ENOG410379Y,COG:S;
NIJG01000001.1	funannotate	exon	1157030	1157134	.	+	.	ID=EuglossaDilemma_000071-T1.exon1;Parent=EuglossaDilemma_000071-T1;
NIJG01000001.1	funannotate	exon	1157324	1157464	.	+	.	ID=EuglossaDilemma_000071-T1.exon2;Parent=EuglossaDilemma_000071-T1;
NIJG01000001.1	funannotate	exon	1157648	1157787	.	+	.	ID=EuglossaDilemma_000071-T1.exon3;Parent=EuglossaDilemma_000071-T1;
NIJG01000001.1	funannotate	exon	1157867	1158107	.	+	.	ID=EuglossaDilemma_000071-T1.exon4;Parent=EuglossaDilemma_000071-T1;
NIJG01000001.1	funannotate	exon	1158847	1159074	.	+	.	ID=EuglossaDilemma_000071-T1.exon5;Parent=EuglossaDilemma_000071-T1;
NIJG01000001.1	funannotate	exon	1159226	1159332	.	+	.	ID=EuglossaDilemma_000071-T1.exon6;Parent=EuglossaDilemma_000071-T1;
NIJG01000001.1	funannotate	exon	1159405	1159546	.	+	.	ID=EuglossaDilemma_000071-T1.exon7;Parent=EuglossaDilemma_000071-T1;
NIJG01000001.1	funannotate	CDS	1157030	1157134	.	+	0	ID=EuglossaDilemma_000071-T1.cds;Parent=EuglossaDilemma_000071-T1;
NIJG01000001.1	funannotate	CDS	1157324	1157464	.	+	0	ID=EuglossaDilemma_000071-T1.cds;Parent=EuglossaDilemma_000071-T1;
NIJG01000001.1	funannotate	CDS	1157648	1157787	.	+	0	ID=EuglossaDilemma_000071-T1.cds;Parent=EuglossaDilemma_000071-T1;
NIJG01000001.1	funannotate	CDS	1157867	1158107	.	+	1	ID=EuglossaDilemma_000071-T1.cds;Parent=EuglossaDilemma_000071-T1;
NIJG01000001.1	funannotate	CDS	1158847	1159074	.	+	0	ID=EuglossaDilemma_000071-T1.cds;Parent=EuglossaDilemma_000071-T1;
NIJG01000001.1	funannotate	CDS	1159226	1159332	.	+	0	ID=EuglossaDilemma_000071-T1.cds;Parent=EuglossaDilemma_000071-T1;
NIJG01000001.1	funannotate	CDS	1159405	1159546	.	+	1	ID=EuglossaDilemma_000071-T1.cds;Parent=EuglossaDilemma_000071-T1;
NIJG01000001.1	funannotate	gene	1160077	1162377	.	+	.	ID=EuglossaDilemma_000072;
NIJG01000001.1	funannotate	mRNA	1160077	1162377	.	+	.	ID=EuglossaDilemma_000072-T1;Parent=EuglossaDilemma_000072;product=hypothetical protein;Ontology_term=GO:0045162;Dbxref=InterPro:IPR038911;note=EggNog:ENOG4103C3G,BUSCO:EOG091B07W6;
NIJG01000001.1	funannotate	exon	1160077	1160114	.	+	.	ID=EuglossaDilemma_000072-T1.exon1;Parent=EuglossaDilemma_000072-T1;
NIJG01000001.1	funannotate	exon	1160199	1160274	.	+	.	ID=EuglossaDilemma_000072-T1.exon2;Parent=EuglossaDilemma_000072-T1;
NIJG01000001.1	funannotate	exon	1160346	1160826	.	+	.	ID=EuglossaDilemma_000072-T1.exon3;Parent=EuglossaDilemma_000072-T1;
NIJG01000001.1	funannotate	exon	1160890	1161868	.	+	.	ID=EuglossaDilemma_000072-T1.exon4;Parent=EuglossaDilemma_000072-T1;
NIJG01000001.1	funannotate	exon	1161929	1162057	.	+	.	ID=EuglossaDilemma_000072-T1.exon5;Parent=EuglossaDilemma_000072-T1;
NIJG01000001.1	funannotate	exon	1162122	1162283	.	+	.	ID=EuglossaDilemma_000072-T1.exon6;Parent=EuglossaDilemma_000072-T1;
NIJG01000001.1	funannotate	exon	1162350	1162377	.	+	.	ID=EuglossaDilemma_000072-T1.exon7;Parent=EuglossaDilemma_000072-T1;
NIJG01000001.1	funannotate	CDS	1160077	1160114	.	+	0	ID=EuglossaDilemma_000072-T1.cds;Parent=EuglossaDilemma_000072-T1;
NIJG01000001.1	funannotate	CDS	1160199	1160274	.	+	1	ID=EuglossaDilemma_000072-T1.cds;Parent=EuglossaDilemma_000072-T1;
NIJG01000001.1	funannotate	CDS	1160346	1160826	.	+	0	ID=EuglossaDilemma_000072-T1.cds;Parent=EuglossaDilemma_000072-T1;
NIJG01000001.1	funannotate	CDS	1160890	1161868	.	+	2	ID=EuglossaDilemma_000072-T1.cds;Parent=EuglossaDilemma_000072-T1;
NIJG01000001.1	funannotate	CDS	1161929	1162057	.	+	1	ID=EuglossaDilemma_000072-T1.cds;Parent=EuglossaDilemma_000072-T1;
NIJG01000001.1	funannotate	CDS	1162122	1162283	.	+	1	ID=EuglossaDilemma_000072-T1.cds;Parent=EuglossaDilemma_000072-T1;
NIJG01000001.1	funannotate	CDS	1162350	1162377	.	+	1	ID=EuglossaDilemma_000072-T1.cds;Parent=EuglossaDilemma_000072-T1;
NIJG01000001.1	funannotate	gene	1162549	1163304	.	-	.	ID=EuglossaDilemma_000073;
NIJG01000001.1	funannotate	mRNA	1162549	1163304	.	-	.	ID=EuglossaDilemma_000073-T1;Parent=EuglossaDilemma_000073;product=hypothetical protein;Ontology_term=GO:0071985,GO:0000814;Dbxref=InterPro:IPR036390,InterPro:IPR016689,PFAM:PF04157,InterPro:IPR036388,InterPro:IPR040608;note=EggNog:ENOG41032HT,COG:K,BUSCO:EOG091B0GJ4;
NIJG01000001.1	funannotate	exon	1162549	1163304	.	-	.	ID=EuglossaDilemma_000073-T1.exon1;Parent=EuglossaDilemma_000073-T1;
NIJG01000001.1	funannotate	CDS	1162549	1163304	.	-	0	ID=EuglossaDilemma_000073-T1.cds;Parent=EuglossaDilemma_000073-T1;
NIJG01000001.1	funannotate	gene	1163630	1164623	.	+	.	ID=EuglossaDilemma_000074;Name=ROC1A;
NIJG01000001.1	funannotate	mRNA	1163630	1164623	.	+	.	ID=EuglossaDilemma_000074-T1;Parent=EuglossaDilemma_000074;product=RING-box protein 1A;Ontology_term=GO:0008270;Dbxref=InterPro:IPR013083,InterPro:IPR001841,InterPro:IPR024766,PFAM:PF12678,PFAM:PF12861;note=COG:O,BUSCO:EOG091B0MMS,EggNog:ENOG410376Z;
NIJG01000001.1	funannotate	exon	1163630	1163785	.	+	.	ID=EuglossaDilemma_000074-T1.exon1;Parent=EuglossaDilemma_000074-T1;
NIJG01000001.1	funannotate	exon	1163952	1163979	.	+	.	ID=EuglossaDilemma_000074-T1.exon2;Parent=EuglossaDilemma_000074-T1;
NIJG01000001.1	funannotate	exon	1164094	1164215	.	+	.	ID=EuglossaDilemma_000074-T1.exon3;Parent=EuglossaDilemma_000074-T1;
NIJG01000001.1	funannotate	exon	1164329	1164414	.	+	.	ID=EuglossaDilemma_000074-T1.exon4;Parent=EuglossaDilemma_000074-T1;
NIJG01000001.1	funannotate	exon	1164611	1164623	.	+	.	ID=EuglossaDilemma_000074-T1.exon5;Parent=EuglossaDilemma_000074-T1;
NIJG01000001.1	funannotate	CDS	1163630	1163785	.	+	0	ID=EuglossaDilemma_000074-T1.cds;Parent=EuglossaDilemma_000074-T1;
NIJG01000001.1	funannotate	CDS	1163952	1163979	.	+	0	ID=EuglossaDilemma_000074-T1.cds;Parent=EuglossaDilemma_000074-T1;
NIJG01000001.1	funannotate	CDS	1164094	1164215	.	+	2	ID=EuglossaDilemma_000074-T1.cds;Parent=EuglossaDilemma_000074-T1;
NIJG01000001.1	funannotate	CDS	1164329	1164414	.	+	0	ID=EuglossaDilemma_000074-T1.cds;Parent=EuglossaDilemma_000074-T1;
NIJG01000001.1	funannotate	CDS	1164611	1164623	.	+	1	ID=EuglossaDilemma_000074-T1.cds;Parent=EuglossaDilemma_000074-T1;
NIJG01000001.1	funannotate	gene	1169215	1173190	.	-	.	ID=EuglossaDilemma_000075;Name=OTOP3;
NIJG01000001.1	funannotate	mRNA	1169215	1173190	.	-	.	ID=EuglossaDilemma_000075-T1;Parent=EuglossaDilemma_000075;product=Otopetrin;Dbxref=InterPro:IPR004878;note=EggNog:ENOG410V7F7,COG:S,TransMembrane:12 (i166-184o196-216i254-275o287-305i317-339o370-390i422-442o448-472i493-514o520-544i556-573o593-612i);
NIJG01000001.1	funannotate	exon	1173159	1173190	.	-	.	ID=EuglossaDilemma_000075-T1.exon1;Parent=EuglossaDilemma_000075-T1;
NIJG01000001.1	funannotate	exon	1172877	1173035	.	-	.	ID=EuglossaDilemma_000075-T1.exon2;Parent=EuglossaDilemma_000075-T1;
NIJG01000001.1	funannotate	exon	1172197	1172417	.	-	.	ID=EuglossaDilemma_000075-T1.exon3;Parent=EuglossaDilemma_000075-T1;
NIJG01000001.1	funannotate	exon	1171940	1172109	.	-	.	ID=EuglossaDilemma_000075-T1.exon4;Parent=EuglossaDilemma_000075-T1;
NIJG01000001.1	funannotate	exon	1171692	1171850	.	-	.	ID=EuglossaDilemma_000075-T1.exon5;Parent=EuglossaDilemma_000075-T1;
NIJG01000001.1	funannotate	exon	1171075	1171341	.	-	.	ID=EuglossaDilemma_000075-T1.exon6;Parent=EuglossaDilemma_000075-T1;
NIJG01000001.1	funannotate	exon	1170141	1170391	.	-	.	ID=EuglossaDilemma_000075-T1.exon7;Parent=EuglossaDilemma_000075-T1;
NIJG01000001.1	funannotate	exon	1169893	1170026	.	-	.	ID=EuglossaDilemma_000075-T1.exon8;Parent=EuglossaDilemma_000075-T1;
NIJG01000001.1	funannotate	exon	1169587	1169819	.	-	.	ID=EuglossaDilemma_000075-T1.exon9;Parent=EuglossaDilemma_000075-T1;
NIJG01000001.1	funannotate	exon	1169215	1169505	.	-	.	ID=EuglossaDilemma_000075-T1.exon10;Parent=EuglossaDilemma_000075-T1;
NIJG01000001.1	funannotate	CDS	1173159	1173190	.	-	0	ID=EuglossaDilemma_000075-T1.cds;Parent=EuglossaDilemma_000075-T1;
NIJG01000001.1	funannotate	CDS	1172877	1173035	.	-	1	ID=EuglossaDilemma_000075-T1.cds;Parent=EuglossaDilemma_000075-T1;
NIJG01000001.1	funannotate	CDS	1172197	1172417	.	-	1	ID=EuglossaDilemma_000075-T1.cds;Parent=EuglossaDilemma_000075-T1;
NIJG01000001.1	funannotate	CDS	1171940	1172109	.	-	2	ID=EuglossaDilemma_000075-T1.cds;Parent=EuglossaDilemma_000075-T1;
NIJG01000001.1	funannotate	CDS	1171692	1171850	.	-	0	ID=EuglossaDilemma_000075-T1.cds;Parent=EuglossaDilemma_000075-T1;
NIJG01000001.1	funannotate	CDS	1171075	1171341	.	-	0	ID=EuglossaDilemma_000075-T1.cds;Parent=EuglossaDilemma_000075-T1;
NIJG01000001.1	funannotate	CDS	1170141	1170391	.	-	0	ID=EuglossaDilemma_000075-T1.cds;Parent=EuglossaDilemma_000075-T1;
NIJG01000001.1	funannotate	CDS	1169893	1170026	.	-	1	ID=EuglossaDilemma_000075-T1.cds;Parent=EuglossaDilemma_000075-T1;
NIJG01000001.1	funannotate	CDS	1169587	1169819	.	-	2	ID=EuglossaDilemma_000075-T1.cds;Parent=EuglossaDilemma_000075-T1;
NIJG01000001.1	funannotate	CDS	1169215	1169505	.	-	0	ID=EuglossaDilemma_000075-T1.cds;Parent=EuglossaDilemma_000075-T1;
NIJG01000001.1	funannotate	gene	1177616	1183549	.	-	.	ID=EuglossaDilemma_000076;
NIJG01000001.1	funannotate	mRNA	1177616	1183549	.	-	.	ID=EuglossaDilemma_000076-T1;Parent=EuglossaDilemma_000076;product=hypothetical protein;
NIJG01000001.1	funannotate	exon	1183370	1183549	.	-	.	ID=EuglossaDilemma_000076-T1.exon1;Parent=EuglossaDilemma_000076-T1;
NIJG01000001.1	funannotate	exon	1177616	1177810	.	-	.	ID=EuglossaDilemma_000076-T1.exon2;Parent=EuglossaDilemma_000076-T1;
NIJG01000001.1	funannotate	CDS	1183370	1183549	.	-	0	ID=EuglossaDilemma_000076-T1.cds;Parent=EuglossaDilemma_000076-T1;
NIJG01000001.1	funannotate	CDS	1177616	1177810	.	-	0	ID=EuglossaDilemma_000076-T1.cds;Parent=EuglossaDilemma_000076-T1;
NIJG01000001.1	funannotate	gene	1213267	1217695	.	-	.	ID=EuglossaDilemma_000077;
NIJG01000001.1	funannotate	mRNA	1213267	1217695	.	-	.	ID=EuglossaDilemma_000077-T1;Parent=EuglossaDilemma_000077;product=hypothetical protein;note=EggNog:ENOG410396U;
NIJG01000001.1	funannotate	exon	1217622	1217695	.	-	.	ID=EuglossaDilemma_000077-T1.exon1;Parent=EuglossaDilemma_000077-T1;
NIJG01000001.1	funannotate	exon	1214887	1217554	.	-	.	ID=EuglossaDilemma_000077-T1.exon2;Parent=EuglossaDilemma_000077-T1;
NIJG01000001.1	funannotate	exon	1214304	1214519	.	-	.	ID=EuglossaDilemma_000077-T1.exon3;Parent=EuglossaDilemma_000077-T1;
NIJG01000001.1	funannotate	exon	1213617	1213937	.	-	.	ID=EuglossaDilemma_000077-T1.exon4;Parent=EuglossaDilemma_000077-T1;
NIJG01000001.1	funannotate	exon	1213267	1213422	.	-	.	ID=EuglossaDilemma_000077-T1.exon5;Parent=EuglossaDilemma_000077-T1;
NIJG01000001.1	funannotate	CDS	1217622	1217695	.	-	0	ID=EuglossaDilemma_000077-T1.cds;Parent=EuglossaDilemma_000077-T1;
NIJG01000001.1	funannotate	CDS	1214887	1217554	.	-	1	ID=EuglossaDilemma_000077-T1.cds;Parent=EuglossaDilemma_000077-T1;
NIJG01000001.1	funannotate	CDS	1214304	1214519	.	-	0	ID=EuglossaDilemma_000077-T1.cds;Parent=EuglossaDilemma_000077-T1;
NIJG01000001.1	funannotate	CDS	1213617	1213937	.	-	0	ID=EuglossaDilemma_000077-T1.cds;Parent=EuglossaDilemma_000077-T1;
NIJG01000001.1	funannotate	CDS	1213267	1213422	.	-	0	ID=EuglossaDilemma_000077-T1.cds;Parent=EuglossaDilemma_000077-T1;
NIJG01000001.1	funannotate	gene	1242932	1251176	.	-	.	ID=EuglossaDilemma_000078;
NIJG01000001.1	funannotate	mRNA	1242932	1251176	.	-	.	ID=EuglossaDilemma_000078-T1;Parent=EuglossaDilemma_000078;product=hypothetical protein;Ontology_term=GO:0016012,GO:0016021;Dbxref=PFAM:PF04790,InterPro:IPR006875,InterPro:IPR039972;note=EggNog:ENOG41036HQ,COG:Z;
NIJG01000001.1	funannotate	exon	1250952	1251176	.	-	.	ID=EuglossaDilemma_000078-T1.exon1;Parent=EuglossaDilemma_000078-T1;
NIJG01000001.1	funannotate	exon	1247743	1247932	.	-	.	ID=EuglossaDilemma_000078-T1.exon2;Parent=EuglossaDilemma_000078-T1;
NIJG01000001.1	funannotate	exon	1246086	1246278	.	-	.	ID=EuglossaDilemma_000078-T1.exon3;Parent=EuglossaDilemma_000078-T1;
NIJG01000001.1	funannotate	exon	1242932	1243986	.	-	.	ID=EuglossaDilemma_000078-T1.exon4;Parent=EuglossaDilemma_000078-T1;
NIJG01000001.1	funannotate	three_prime_UTR	1242932	1243631	.	-	.	ID=EuglossaDilemma_000078-T1.utr3p1;Parent=EuglossaDilemma_000078-T1;
NIJG01000001.1	funannotate	CDS	1250952	1251176	.	-	0	ID=EuglossaDilemma_000078-T1.cds;Parent=EuglossaDilemma_000078-T1;
NIJG01000001.1	funannotate	CDS	1247743	1247932	.	-	0	ID=EuglossaDilemma_000078-T1.cds;Parent=EuglossaDilemma_000078-T1;
NIJG01000001.1	funannotate	CDS	1246086	1246278	.	-	2	ID=EuglossaDilemma_000078-T1.cds;Parent=EuglossaDilemma_000078-T1;
NIJG01000001.1	funannotate	CDS	1243632	1243986	.	-	1	ID=EuglossaDilemma_000078-T1.cds;Parent=EuglossaDilemma_000078-T1;
NIJG01000001.1	funannotate	gene	1251328	1251645	.	+	.	ID=EuglossaDilemma_000079;
NIJG01000001.1	funannotate	mRNA	1251328	1251645	.	+	.	ID=EuglossaDilemma_000079-T1;Parent=EuglossaDilemma_000079;product=hypothetical protein;
NIJG01000001.1	funannotate	exon	1251328	1251645	.	+	.	ID=EuglossaDilemma_000079-T1.exon1;Parent=EuglossaDilemma_000079-T1;
NIJG01000001.1	funannotate	CDS	1251328	1251645	.	+	0	ID=EuglossaDilemma_000079-T1.cds;Parent=EuglossaDilemma_000079-T1;
NIJG01000001.1	funannotate	gene	1274856	1275320	.	+	.	ID=EuglossaDilemma_000080;
NIJG01000001.1	funannotate	mRNA	1274856	1275320	.	+	.	ID=EuglossaDilemma_000080-T1;Parent=EuglossaDilemma_000080;product=hypothetical protein;
NIJG01000001.1	funannotate	exon	1274856	1275320	.	+	.	ID=EuglossaDilemma_000080-T1.exon1;Parent=EuglossaDilemma_000080-T1;
NIJG01000001.1	funannotate	CDS	1274856	1275320	.	+	0	ID=EuglossaDilemma_000080-T1.cds;Parent=EuglossaDilemma_000080-T1;
NIJG01000001.1	funannotate	gene	1276844	1278537	.	-	.	ID=EuglossaDilemma_000081;
NIJG01000001.1	funannotate	mRNA	1276844	1278537	.	-	.	ID=EuglossaDilemma_000081-T1;Parent=EuglossaDilemma_000081;product=hypothetical protein;
NIJG01000001.1	funannotate	exon	1278373	1278537	.	-	.	ID=EuglossaDilemma_000081-T1.exon1;Parent=EuglossaDilemma_000081-T1;
NIJG01000001.1	funannotate	exon	1277517	1277680	.	-	.	ID=EuglossaDilemma_000081-T1.exon2;Parent=EuglossaDilemma_000081-T1;
NIJG01000001.1	funannotate	exon	1276844	1276988	.	-	.	ID=EuglossaDilemma_000081-T1.exon3;Parent=EuglossaDilemma_000081-T1;
NIJG01000001.1	funannotate	CDS	1278373	1278537	.	-	0	ID=EuglossaDilemma_000081-T1.cds;Parent=EuglossaDilemma_000081-T1;
NIJG01000001.1	funannotate	CDS	1277517	1277680	.	-	0	ID=EuglossaDilemma_000081-T1.cds;Parent=EuglossaDilemma_000081-T1;
NIJG01000001.1	funannotate	CDS	1276844	1276988	.	-	1	ID=EuglossaDilemma_000081-T1.cds;Parent=EuglossaDilemma_000081-T1;
NIJG01000001.1	funannotate	gene	1284833	1285153	.	-	.	ID=EuglossaDilemma_000082;
NIJG01000001.1	funannotate	mRNA	1284833	1285153	.	-	.	ID=EuglossaDilemma_000082-T1;Parent=EuglossaDilemma_000082;product=hypothetical protein;
NIJG01000001.1	funannotate	exon	1284833	1285153	.	-	.	ID=EuglossaDilemma_000082-T1.exon1;Parent=EuglossaDilemma_000082-T1;
NIJG01000001.1	funannotate	CDS	1284833	1285153	.	-	0	ID=EuglossaDilemma_000082-T1.cds;Parent=EuglossaDilemma_000082-T1;
NIJG01000001.1	funannotate	gene	1292136	1292939	.	+	.	ID=EuglossaDilemma_000083;
NIJG01000001.1	funannotate	mRNA	1292136	1292939	.	+	.	ID=EuglossaDilemma_000083-T1;Parent=EuglossaDilemma_000083;product=hypothetical protein;
NIJG01000001.1	funannotate	five_prime_UTR	1292136	1292411	.	+	.	ID=EuglossaDilemma_000083-T1.utr5p1;Parent=EuglossaDilemma_000083-T1;
NIJG01000001.1	funannotate	exon	1292136	1292939	.	+	.	ID=EuglossaDilemma_000083-T1.exon1;Parent=EuglossaDilemma_000083-T1;
NIJG01000001.1	funannotate	three_prime_UTR	1292754	1292939	.	+	.	ID=EuglossaDilemma_000083-T1.utr3p1;Parent=EuglossaDilemma_000083-T1;
NIJG01000001.1	funannotate	CDS	1292412	1292753	.	+	0	ID=EuglossaDilemma_000083-T1.cds;Parent=EuglossaDilemma_000083-T1;
NIJG01000001.1	funannotate	gene	1344009	1344912	.	+	.	ID=EuglossaDilemma_000084;
NIJG01000001.1	funannotate	mRNA	1344009	1344912	.	+	.	ID=EuglossaDilemma_000084-T1;Parent=EuglossaDilemma_000084;product=hypothetical protein;
NIJG01000001.1	funannotate	exon	1344009	1344283	.	+	.	ID=EuglossaDilemma_000084-T1.exon1;Parent=EuglossaDilemma_000084-T1;
NIJG01000001.1	funannotate	exon	1344705	1344912	.	+	.	ID=EuglossaDilemma_000084-T1.exon2;Parent=EuglossaDilemma_000084-T1;
NIJG01000001.1	funannotate	CDS	1344009	1344283	.	+	0	ID=EuglossaDilemma_000084-T1.cds;Parent=EuglossaDilemma_000084-T1;
NIJG01000001.1	funannotate	CDS	1344705	1344912	.	+	1	ID=EuglossaDilemma_000084-T1.cds;Parent=EuglossaDilemma_000084-T1;
NIJG01000001.1	funannotate	gene	1348752	1351094	.	+	.	ID=EuglossaDilemma_000085;
NIJG01000001.1	funannotate	mRNA	1348752	1351094	.	+	.	ID=EuglossaDilemma_000085-T1;Parent=EuglossaDilemma_000085;product=hypothetical protein;
NIJG01000001.1	funannotate	exon	1348752	1348984	.	+	.	ID=EuglossaDilemma_000085-T1.exon1;Parent=EuglossaDilemma_000085-T1;
NIJG01000001.1	funannotate	exon	1350986	1351094	.	+	.	ID=EuglossaDilemma_000085-T1.exon2;Parent=EuglossaDilemma_000085-T1;
NIJG01000001.1	funannotate	CDS	1348752	1348984	.	+	0	ID=EuglossaDilemma_000085-T1.cds;Parent=EuglossaDilemma_000085-T1;
NIJG01000001.1	funannotate	CDS	1350986	1351094	.	+	1	ID=EuglossaDilemma_000085-T1.cds;Parent=EuglossaDilemma_000085-T1;
NIJG01000001.1	funannotate	gene	1395948	1396917	.	+	.	ID=EuglossaDilemma_000086;
NIJG01000001.1	funannotate	mRNA	1395948	1396917	.	+	.	ID=EuglossaDilemma_000086-T1;Parent=EuglossaDilemma_000086;product=hypothetical protein;
NIJG01000001.1	funannotate	exon	1395948	1396027	.	+	.	ID=EuglossaDilemma_000086-T1.exon1;Parent=EuglossaDilemma_000086-T1;
NIJG01000001.1	funannotate	exon	1396656	1396917	.	+	.	ID=EuglossaDilemma_000086-T1.exon2;Parent=EuglossaDilemma_000086-T1;
NIJG01000001.1	funannotate	CDS	1395948	1396027	.	+	0	ID=EuglossaDilemma_000086-T1.cds;Parent=EuglossaDilemma_000086-T1;
NIJG01000001.1	funannotate	CDS	1396656	1396917	.	+	1	ID=EuglossaDilemma_000086-T1.cds;Parent=EuglossaDilemma_000086-T1;
NIJG01000001.1	funannotate	gene	1412446	1413454	.	-	.	ID=EuglossaDilemma_000087;
NIJG01000001.1	funannotate	mRNA	1412446	1413454	.	-	.	ID=EuglossaDilemma_000087-T1;Parent=EuglossaDilemma_000087;product=hypothetical protein;
NIJG01000001.1	funannotate	exon	1413278	1413454	.	-	.	ID=EuglossaDilemma_000087-T1.exon1;Parent=EuglossaDilemma_000087-T1;
NIJG01000001.1	funannotate	exon	1412446	1412535	.	-	.	ID=EuglossaDilemma_000087-T1.exon2;Parent=EuglossaDilemma_000087-T1;
NIJG01000001.1	funannotate	CDS	1413278	1413454	.	-	0	ID=EuglossaDilemma_000087-T1.cds;Parent=EuglossaDilemma_000087-T1;
NIJG01000001.1	funannotate	CDS	1412446	1412535	.	-	0	ID=EuglossaDilemma_000087-T1.cds;Parent=EuglossaDilemma_000087-T1;
NIJG01000001.1	funannotate	gene	1454173	1462812	.	-	.	ID=EuglossaDilemma_000088;
NIJG01000001.1	funannotate	mRNA	1454173	1462812	.	-	.	ID=EuglossaDilemma_000088-T1;Parent=EuglossaDilemma_000088;product=hypothetical protein;Ontology_term=GO:0005515;Dbxref=InterPro:IPR026212,PFAM:PF13516,InterPro:IPR032675,InterPro:IPR001611;note=EggNog:ENOG410W04H,TransMembrane:1 (i78-96o),COG:S;
NIJG01000001.1	funannotate	exon	1462733	1462812	.	-	.	ID=EuglossaDilemma_000088-T1.exon1;Parent=EuglossaDilemma_000088-T1;
NIJG01000001.1	funannotate	exon	1462230	1462254	.	-	.	ID=EuglossaDilemma_000088-T1.exon2;Parent=EuglossaDilemma_000088-T1;
NIJG01000001.1	funannotate	exon	1462117	1462155	.	-	.	ID=EuglossaDilemma_000088-T1.exon3;Parent=EuglossaDilemma_000088-T1;
NIJG01000001.1	funannotate	exon	1460507	1460540	.	-	.	ID=EuglossaDilemma_000088-T1.exon4;Parent=EuglossaDilemma_000088-T1;
NIJG01000001.1	funannotate	exon	1460392	1460420	.	-	.	ID=EuglossaDilemma_000088-T1.exon5;Parent=EuglossaDilemma_000088-T1;
NIJG01000001.1	funannotate	exon	1459815	1459838	.	-	.	ID=EuglossaDilemma_000088-T1.exon6;Parent=EuglossaDilemma_000088-T1;
NIJG01000001.1	funannotate	exon	1459655	1459724	.	-	.	ID=EuglossaDilemma_000088-T1.exon7;Parent=EuglossaDilemma_000088-T1;
NIJG01000001.1	funannotate	exon	1458893	1458934	.	-	.	ID=EuglossaDilemma_000088-T1.exon8;Parent=EuglossaDilemma_000088-T1;
NIJG01000001.1	funannotate	exon	1458557	1458668	.	-	.	ID=EuglossaDilemma_000088-T1.exon9;Parent=EuglossaDilemma_000088-T1;
NIJG01000001.1	funannotate	exon	1458362	1458425	.	-	.	ID=EuglossaDilemma_000088-T1.exon10;Parent=EuglossaDilemma_000088-T1;
NIJG01000001.1	funannotate	exon	1457805	1458031	.	-	.	ID=EuglossaDilemma_000088-T1.exon11;Parent=EuglossaDilemma_000088-T1;
NIJG01000001.1	funannotate	exon	1456452	1456681	.	-	.	ID=EuglossaDilemma_000088-T1.exon12;Parent=EuglossaDilemma_000088-T1;
NIJG01000001.1	funannotate	exon	1456153	1456343	.	-	.	ID=EuglossaDilemma_000088-T1.exon13;Parent=EuglossaDilemma_000088-T1;
NIJG01000001.1	funannotate	exon	1455519	1455899	.	-	.	ID=EuglossaDilemma_000088-T1.exon14;Parent=EuglossaDilemma_000088-T1;
NIJG01000001.1	funannotate	exon	1454173	1455405	.	-	.	ID=EuglossaDilemma_000088-T1.exon15;Parent=EuglossaDilemma_000088-T1;
NIJG01000001.1	funannotate	three_prime_UTR	1454173	1454883	.	-	.	ID=EuglossaDilemma_000088-T1.utr3p1;Parent=EuglossaDilemma_000088-T1;
NIJG01000001.1	funannotate	CDS	1462733	1462812	.	-	0	ID=EuglossaDilemma_000088-T1.cds;Parent=EuglossaDilemma_000088-T1;
NIJG01000001.1	funannotate	CDS	1462230	1462254	.	-	1	ID=EuglossaDilemma_000088-T1.cds;Parent=EuglossaDilemma_000088-T1;
NIJG01000001.1	funannotate	CDS	1462117	1462155	.	-	0	ID=EuglossaDilemma_000088-T1.cds;Parent=EuglossaDilemma_000088-T1;
NIJG01000001.1	funannotate	CDS	1460507	1460540	.	-	0	ID=EuglossaDilemma_000088-T1.cds;Parent=EuglossaDilemma_000088-T1;
NIJG01000001.1	funannotate	CDS	1460392	1460420	.	-	2	ID=EuglossaDilemma_000088-T1.cds;Parent=EuglossaDilemma_000088-T1;
NIJG01000001.1	funannotate	CDS	1459815	1459838	.	-	0	ID=EuglossaDilemma_000088-T1.cds;Parent=EuglossaDilemma_000088-T1;
NIJG01000001.1	funannotate	CDS	1459655	1459724	.	-	0	ID=EuglossaDilemma_000088-T1.cds;Parent=EuglossaDilemma_000088-T1;
NIJG01000001.1	funannotate	CDS	1458893	1458934	.	-	2	ID=EuglossaDilemma_000088-T1.cds;Parent=EuglossaDilemma_000088-T1;
NIJG01000001.1	funannotate	CDS	1458557	1458668	.	-	2	ID=EuglossaDilemma_000088-T1.cds;Parent=EuglossaDilemma_000088-T1;
NIJG01000001.1	funannotate	CDS	1458362	1458425	.	-	1	ID=EuglossaDilemma_000088-T1.cds;Parent=EuglossaDilemma_000088-T1;
NIJG01000001.1	funannotate	CDS	1457805	1458031	.	-	0	ID=EuglossaDilemma_000088-T1.cds;Parent=EuglossaDilemma_000088-T1;
NIJG01000001.1	funannotate	CDS	1456452	1456681	.	-	1	ID=EuglossaDilemma_000088-T1.cds;Parent=EuglossaDilemma_000088-T1;
NIJG01000001.1	funannotate	CDS	1456153	1456343	.	-	2	ID=EuglossaDilemma_000088-T1.cds;Parent=EuglossaDilemma_000088-T1;
NIJG01000001.1	funannotate	CDS	1455519	1455899	.	-	0	ID=EuglossaDilemma_000088-T1.cds;Parent=EuglossaDilemma_000088-T1;
NIJG01000001.1	funannotate	CDS	1454884	1455405	.	-	0	ID=EuglossaDilemma_000088-T1.cds;Parent=EuglossaDilemma_000088-T1;
NIJG01000001.1	funannotate	gene	1463644	1465734	.	-	.	ID=EuglossaDilemma_000089;
NIJG01000001.1	funannotate	mRNA	1463644	1465734	.	-	.	ID=EuglossaDilemma_000089-T1;Parent=EuglossaDilemma_000089;product=hypothetical protein;
NIJG01000001.1	funannotate	exon	1465728	1465734	.	-	.	ID=EuglossaDilemma_000089-T1.exon1;Parent=EuglossaDilemma_000089-T1;
NIJG01000001.1	funannotate	exon	1465249	1465311	.	-	.	ID=EuglossaDilemma_000089-T1.exon2;Parent=EuglossaDilemma_000089-T1;
NIJG01000001.1	funannotate	exon	1465043	1465178	.	-	.	ID=EuglossaDilemma_000089-T1.exon3;Parent=EuglossaDilemma_000089-T1;
NIJG01000001.1	funannotate	exon	1463737	1463824	.	-	.	ID=EuglossaDilemma_000089-T1.exon4;Parent=EuglossaDilemma_000089-T1;
NIJG01000001.1	funannotate	exon	1463644	1463652	.	-	.	ID=EuglossaDilemma_000089-T1.exon5;Parent=EuglossaDilemma_000089-T1;
NIJG01000001.1	funannotate	CDS	1465728	1465734	.	-	0	ID=EuglossaDilemma_000089-T1.cds;Parent=EuglossaDilemma_000089-T1;
NIJG01000001.1	funannotate	CDS	1465249	1465311	.	-	2	ID=EuglossaDilemma_000089-T1.cds;Parent=EuglossaDilemma_000089-T1;
NIJG01000001.1	funannotate	CDS	1465043	1465178	.	-	2	ID=EuglossaDilemma_000089-T1.cds;Parent=EuglossaDilemma_000089-T1;
NIJG01000001.1	funannotate	CDS	1463737	1463824	.	-	1	ID=EuglossaDilemma_000089-T1.cds;Parent=EuglossaDilemma_000089-T1;
NIJG01000001.1	funannotate	CDS	1463644	1463652	.	-	0	ID=EuglossaDilemma_000089-T1.cds;Parent=EuglossaDilemma_000089-T1;
NIJG01000001.1	funannotate	gene	1473282	1486666	.	+	.	ID=EuglossaDilemma_000090;
NIJG01000001.1	funannotate	mRNA	1473282	1486666	.	+	.	ID=EuglossaDilemma_000090-T1;Parent=EuglossaDilemma_000090;product=hypothetical protein;Ontology_term=GO:0004114,GO:0008081,GO:0007165;Dbxref=PFAM:PF00233,InterPro:IPR036971,InterPro:IPR000014,InterPro:IPR023088,PFAM:PF13426,InterPro:IPR035965,InterPro:IPR002073,InterPro:IPR003607;note=COG:T,EggNog:ENOG410338T,BUSCO:EOG091B06KN;
NIJG01000001.1	funannotate	exon	1473282	1473357	.	+	.	ID=EuglossaDilemma_000090-T1.exon1;Parent=EuglossaDilemma_000090-T1;
NIJG01000001.1	funannotate	exon	1475962	1476047	.	+	.	ID=EuglossaDilemma_000090-T1.exon2;Parent=EuglossaDilemma_000090-T1;
NIJG01000001.1	funannotate	exon	1481575	1481634	.	+	.	ID=EuglossaDilemma_000090-T1.exon3;Parent=EuglossaDilemma_000090-T1;
NIJG01000001.1	funannotate	exon	1481786	1481976	.	+	.	ID=EuglossaDilemma_000090-T1.exon4;Parent=EuglossaDilemma_000090-T1;
NIJG01000001.1	funannotate	exon	1482079	1482138	.	+	.	ID=EuglossaDilemma_000090-T1.exon5;Parent=EuglossaDilemma_000090-T1;
NIJG01000001.1	funannotate	exon	1482238	1482304	.	+	.	ID=EuglossaDilemma_000090-T1.exon6;Parent=EuglossaDilemma_000090-T1;
NIJG01000001.1	funannotate	exon	1482449	1482616	.	+	.	ID=EuglossaDilemma_000090-T1.exon7;Parent=EuglossaDilemma_000090-T1;
NIJG01000001.1	funannotate	exon	1482867	1483081	.	+	.	ID=EuglossaDilemma_000090-T1.exon8;Parent=EuglossaDilemma_000090-T1;
NIJG01000001.1	funannotate	exon	1483171	1483319	.	+	.	ID=EuglossaDilemma_000090-T1.exon9;Parent=EuglossaDilemma_000090-T1;
NIJG01000001.1	funannotate	exon	1483664	1483794	.	+	.	ID=EuglossaDilemma_000090-T1.exon10;Parent=EuglossaDilemma_000090-T1;
NIJG01000001.1	funannotate	exon	1483883	1483978	.	+	.	ID=EuglossaDilemma_000090-T1.exon11;Parent=EuglossaDilemma_000090-T1;
NIJG01000001.1	funannotate	exon	1484074	1484273	.	+	.	ID=EuglossaDilemma_000090-T1.exon12;Parent=EuglossaDilemma_000090-T1;
NIJG01000001.1	funannotate	exon	1484421	1484699	.	+	.	ID=EuglossaDilemma_000090-T1.exon13;Parent=EuglossaDilemma_000090-T1;
NIJG01000001.1	funannotate	exon	1484759	1484885	.	+	.	ID=EuglossaDilemma_000090-T1.exon14;Parent=EuglossaDilemma_000090-T1;
NIJG01000001.1	funannotate	exon	1484978	1485121	.	+	.	ID=EuglossaDilemma_000090-T1.exon15;Parent=EuglossaDilemma_000090-T1;
NIJG01000001.1	funannotate	exon	1485328	1485489	.	+	.	ID=EuglossaDilemma_000090-T1.exon16;Parent=EuglossaDilemma_000090-T1;
NIJG01000001.1	funannotate	exon	1485763	1485892	.	+	.	ID=EuglossaDilemma_000090-T1.exon17;Parent=EuglossaDilemma_000090-T1;
NIJG01000001.1	funannotate	exon	1485967	1486034	.	+	.	ID=EuglossaDilemma_000090-T1.exon18;Parent=EuglossaDilemma_000090-T1;
NIJG01000001.1	funannotate	exon	1486580	1486666	.	+	.	ID=EuglossaDilemma_000090-T1.exon19;Parent=EuglossaDilemma_000090-T1;
NIJG01000001.1	funannotate	CDS	1473282	1473357	.	+	0	ID=EuglossaDilemma_000090-T1.cds;Parent=EuglossaDilemma_000090-T1;
NIJG01000001.1	funannotate	CDS	1475962	1476047	.	+	2	ID=EuglossaDilemma_000090-T1.cds;Parent=EuglossaDilemma_000090-T1;
NIJG01000001.1	funannotate	CDS	1481575	1481634	.	+	0	ID=EuglossaDilemma_000090-T1.cds;Parent=EuglossaDilemma_000090-T1;
NIJG01000001.1	funannotate	CDS	1481786	1481976	.	+	0	ID=EuglossaDilemma_000090-T1.cds;Parent=EuglossaDilemma_000090-T1;
NIJG01000001.1	funannotate	CDS	1482079	1482138	.	+	1	ID=EuglossaDilemma_000090-T1.cds;Parent=EuglossaDilemma_000090-T1;
NIJG01000001.1	funannotate	CDS	1482238	1482304	.	+	1	ID=EuglossaDilemma_000090-T1.cds;Parent=EuglossaDilemma_000090-T1;
NIJG01000001.1	funannotate	CDS	1482449	1482616	.	+	0	ID=EuglossaDilemma_000090-T1.cds;Parent=EuglossaDilemma_000090-T1;
NIJG01000001.1	funannotate	CDS	1482867	1483081	.	+	0	ID=EuglossaDilemma_000090-T1.cds;Parent=EuglossaDilemma_000090-T1;
NIJG01000001.1	funannotate	CDS	1483171	1483319	.	+	1	ID=EuglossaDilemma_000090-T1.cds;Parent=EuglossaDilemma_000090-T1;
NIJG01000001.1	funannotate	CDS	1483664	1483794	.	+	2	ID=EuglossaDilemma_000090-T1.cds;Parent=EuglossaDilemma_000090-T1;
NIJG01000001.1	funannotate	CDS	1483883	1483978	.	+	0	ID=EuglossaDilemma_000090-T1.cds;Parent=EuglossaDilemma_000090-T1;
NIJG01000001.1	funannotate	CDS	1484074	1484273	.	+	0	ID=EuglossaDilemma_000090-T1.cds;Parent=EuglossaDilemma_000090-T1;
NIJG01000001.1	funannotate	CDS	1484421	1484699	.	+	1	ID=EuglossaDilemma_000090-T1.cds;Parent=EuglossaDilemma_000090-T1;
NIJG01000001.1	funannotate	CDS	1484759	1484885	.	+	1	ID=EuglossaDilemma_000090-T1.cds;Parent=EuglossaDilemma_000090-T1;
NIJG01000001.1	funannotate	CDS	1484978	1485121	.	+	0	ID=EuglossaDilemma_000090-T1.cds;Parent=EuglossaDilemma_000090-T1;
NIJG01000001.1	funannotate	CDS	1485328	1485489	.	+	0	ID=EuglossaDilemma_000090-T1.cds;Parent=EuglossaDilemma_000090-T1;
NIJG01000001.1	funannotate	CDS	1485763	1485892	.	+	0	ID=EuglossaDilemma_000090-T1.cds;Parent=EuglossaDilemma_000090-T1;
NIJG01000001.1	funannotate	CDS	1485967	1486034	.	+	2	ID=EuglossaDilemma_000090-T1.cds;Parent=EuglossaDilemma_000090-T1;
NIJG01000001.1	funannotate	CDS	1486580	1486666	.	+	0	ID=EuglossaDilemma_000090-T1.cds;Parent=EuglossaDilemma_000090-T1;
NIJG01000001.1	funannotate	gene	1489889	1501911	.	+	.	ID=EuglossaDilemma_000091;
NIJG01000001.1	funannotate	mRNA	1489889	1501911	.	+	.	ID=EuglossaDilemma_000091-T1;Parent=EuglossaDilemma_000091;product=hypothetical protein;Dbxref=InterPro:IPR001436,PFAM:PF00011,InterPro:IPR008978,InterPro:IPR002068;note=EggNog:ENOG410370J,COG:O;
NIJG01000001.1	funannotate	exon	1489889	1489952	.	+	.	ID=EuglossaDilemma_000091-T1.exon1;Parent=EuglossaDilemma_000091-T1;
NIJG01000001.1	funannotate	exon	1490489	1490529	.	+	.	ID=EuglossaDilemma_000091-T1.exon2;Parent=EuglossaDilemma_000091-T1;
NIJG01000001.1	funannotate	exon	1493662	1493916	.	+	.	ID=EuglossaDilemma_000091-T1.exon3;Parent=EuglossaDilemma_000091-T1;
NIJG01000001.1	funannotate	exon	1500418	1500639	.	+	.	ID=EuglossaDilemma_000091-T1.exon4;Parent=EuglossaDilemma_000091-T1;
NIJG01000001.1	funannotate	exon	1501810	1501911	.	+	.	ID=EuglossaDilemma_000091-T1.exon5;Parent=EuglossaDilemma_000091-T1;
NIJG01000001.1	funannotate	CDS	1489889	1489952	.	+	0	ID=EuglossaDilemma_000091-T1.cds;Parent=EuglossaDilemma_000091-T1;
NIJG01000001.1	funannotate	CDS	1490489	1490529	.	+	2	ID=EuglossaDilemma_000091-T1.cds;Parent=EuglossaDilemma_000091-T1;
NIJG01000001.1	funannotate	CDS	1493662	1493916	.	+	0	ID=EuglossaDilemma_000091-T1.cds;Parent=EuglossaDilemma_000091-T1;
NIJG01000001.1	funannotate	CDS	1500418	1500639	.	+	0	ID=EuglossaDilemma_000091-T1.cds;Parent=EuglossaDilemma_000091-T1;
NIJG01000001.1	funannotate	CDS	1501810	1501911	.	+	0	ID=EuglossaDilemma_000091-T1.cds;Parent=EuglossaDilemma_000091-T1;
NIJG01000001.1	funannotate	gene	1506697	1508715	.	-	.	ID=EuglossaDilemma_000092;
NIJG01000001.1	funannotate	mRNA	1506697	1508715	.	-	.	ID=EuglossaDilemma_000092-T1;Parent=EuglossaDilemma_000092;product=hypothetical protein;Ontology_term=GO:0015267,GO:0016020,GO:0055085;Dbxref=InterPro:IPR000425,InterPro:IPR034294,InterPro:IPR022357,InterPro:IPR023271,PFAM:PF00230;note=BUSCO:EOG091B0F0I,TransMembrane:6 (i20-42o62-88i95-115o146-165i177-195o218-238i),EggNog:ENOG41037K9,COG:G;
NIJG01000001.1	funannotate	exon	1508697	1508715	.	-	.	ID=EuglossaDilemma_000092-T1.exon1;Parent=EuglossaDilemma_000092-T1;
NIJG01000001.1	funannotate	exon	1508443	1508618	.	-	.	ID=EuglossaDilemma_000092-T1.exon2;Parent=EuglossaDilemma_000092-T1;
NIJG01000001.1	funannotate	exon	1508172	1508315	.	-	.	ID=EuglossaDilemma_000092-T1.exon3;Parent=EuglossaDilemma_000092-T1;
NIJG01000001.1	funannotate	exon	1507409	1507642	.	-	.	ID=EuglossaDilemma_000092-T1.exon4;Parent=EuglossaDilemma_000092-T1;
NIJG01000001.1	funannotate	exon	1507254	1507334	.	-	.	ID=EuglossaDilemma_000092-T1.exon5;Parent=EuglossaDilemma_000092-T1;
NIJG01000001.1	funannotate	exon	1506697	1506921	.	-	.	ID=EuglossaDilemma_000092-T1.exon6;Parent=EuglossaDilemma_000092-T1;
NIJG01000001.1	funannotate	CDS	1508697	1508715	.	-	0	ID=EuglossaDilemma_000092-T1.cds;Parent=EuglossaDilemma_000092-T1;
NIJG01000001.1	funannotate	CDS	1508443	1508618	.	-	2	ID=EuglossaDilemma_000092-T1.cds;Parent=EuglossaDilemma_000092-T1;
NIJG01000001.1	funannotate	CDS	1508172	1508315	.	-	0	ID=EuglossaDilemma_000092-T1.cds;Parent=EuglossaDilemma_000092-T1;
NIJG01000001.1	funannotate	CDS	1507409	1507642	.	-	0	ID=EuglossaDilemma_000092-T1.cds;Parent=EuglossaDilemma_000092-T1;
NIJG01000001.1	funannotate	CDS	1507254	1507334	.	-	0	ID=EuglossaDilemma_000092-T1.cds;Parent=EuglossaDilemma_000092-T1;
NIJG01000001.1	funannotate	CDS	1506697	1506921	.	-	0	ID=EuglossaDilemma_000092-T1.cds;Parent=EuglossaDilemma_000092-T1;
NIJG01000001.1	funannotate	gene	1508861	1509214	.	+	.	ID=EuglossaDilemma_000093;
NIJG01000001.1	funannotate	mRNA	1508861	1509214	.	+	.	ID=EuglossaDilemma_000093-T1;Parent=EuglossaDilemma_000093;product=hypothetical protein;
NIJG01000001.1	funannotate	exon	1508861	1509214	.	+	.	ID=EuglossaDilemma_000093-T1.exon1;Parent=EuglossaDilemma_000093-T1;
NIJG01000001.1	funannotate	CDS	1508861	1509214	.	+	0	ID=EuglossaDilemma_000093-T1.cds;Parent=EuglossaDilemma_000093-T1;
NIJG01000001.1	funannotate	gene	1513736	1514518	.	+	.	ID=EuglossaDilemma_000094;
NIJG01000001.1	funannotate	mRNA	1513736	1514518	.	+	.	ID=EuglossaDilemma_000094-T1;Parent=EuglossaDilemma_000094;product=hypothetical protein;Ontology_term=GO:0004984,GO:0005549,GO:0016020,GO:0007608;Dbxref=InterPro:IPR004117,PFAM:PF02949;note=COG:T,TransMembrane:3 (o40-66i133-152o199-220i),EggNog:ENOG4103BC6;
NIJG01000001.1	funannotate	exon	1513736	1514518	.	+	.	ID=EuglossaDilemma_000094-T1.exon1;Parent=EuglossaDilemma_000094-T1;
NIJG01000001.1	funannotate	CDS	1513736	1514518	.	+	0	ID=EuglossaDilemma_000094-T1.cds;Parent=EuglossaDilemma_000094-T1;
NIJG01000001.1	funannotate	gene	1516097	1517428	.	+	.	ID=EuglossaDilemma_000095;
NIJG01000001.1	funannotate	mRNA	1516097	1517428	.	+	.	ID=EuglossaDilemma_000095-T1;Parent=EuglossaDilemma_000095;product=hypothetical protein;Ontology_term=GO:0004984,GO:0005549,GO:0016020,GO:0007608;Dbxref=InterPro:IPR004117,PFAM:PF02949;note=TransMembrane:3 (o45-67i129-151o199-220i),COG:T,EggNog:ENOG4103BC6;
NIJG01000001.1	funannotate	exon	1516097	1516875	.	+	.	ID=EuglossaDilemma_000095-T1.exon1;Parent=EuglossaDilemma_000095-T1;
NIJG01000001.1	funannotate	exon	1517110	1517428	.	+	.	ID=EuglossaDilemma_000095-T1.exon2;Parent=EuglossaDilemma_000095-T1;
NIJG01000001.1	funannotate	CDS	1516097	1516875	.	+	0	ID=EuglossaDilemma_000095-T1.cds;Parent=EuglossaDilemma_000095-T1;
NIJG01000001.1	funannotate	CDS	1517110	1517428	.	+	1	ID=EuglossaDilemma_000095-T1.cds;Parent=EuglossaDilemma_000095-T1;
NIJG01000001.1	funannotate	gene	1518280	1522282	.	+	.	ID=EuglossaDilemma_000096;Name=OR85C_1;
NIJG01000001.1	funannotate	mRNA	1518280	1522282	.	+	.	ID=EuglossaDilemma_000096-T1;Parent=EuglossaDilemma_000096;product=Odorant receptor;Ontology_term=GO:0004984,GO:0005549,GO:0016020,GO:0007608;Dbxref=InterPro:IPR004117,PFAM:PF02949;note=EggNog:ENOG4103ADP,TransMembrane:8 (i75-96o108-126i467-487o493-512i579-597o641-663i717-737o749-769i),COG:T;
NIJG01000001.1	funannotate	five_prime_UTR	1518280	1518322	.	+	.	ID=EuglossaDilemma_000096-T1.utr5p1;Parent=EuglossaDilemma_000096-T1;
NIJG01000001.1	funannotate	exon	1518280	1519024	.	+	.	ID=EuglossaDilemma_000096-T1.exon1;Parent=EuglossaDilemma_000096-T1;
NIJG01000001.1	funannotate	exon	1519075	1519191	.	+	.	ID=EuglossaDilemma_000096-T1.exon2;Parent=EuglossaDilemma_000096-T1;
NIJG01000001.1	funannotate	exon	1519275	1519374	.	+	.	ID=EuglossaDilemma_000096-T1.exon3;Parent=EuglossaDilemma_000096-T1;
NIJG01000001.1	funannotate	exon	1519465	1519575	.	+	.	ID=EuglossaDilemma_000096-T1.exon4;Parent=EuglossaDilemma_000096-T1;
NIJG01000001.1	funannotate	exon	1519655	1519889	.	+	.	ID=EuglossaDilemma_000096-T1.exon5;Parent=EuglossaDilemma_000096-T1;
NIJG01000001.1	funannotate	exon	1520587	1521438	.	+	.	ID=EuglossaDilemma_000096-T1.exon6;Parent=EuglossaDilemma_000096-T1;
NIJG01000001.1	funannotate	exon	1521662	1521761	.	+	.	ID=EuglossaDilemma_000096-T1.exon7;Parent=EuglossaDilemma_000096-T1;
NIJG01000001.1	funannotate	exon	1521828	1521938	.	+	.	ID=EuglossaDilemma_000096-T1.exon8;Parent=EuglossaDilemma_000096-T1;
NIJG01000001.1	funannotate	exon	1522013	1522168	.	+	.	ID=EuglossaDilemma_000096-T1.exon9;Parent=EuglossaDilemma_000096-T1;
NIJG01000001.1	funannotate	exon	1522232	1522282	.	+	.	ID=EuglossaDilemma_000096-T1.exon10;Parent=EuglossaDilemma_000096-T1;
NIJG01000001.1	funannotate	CDS	1518323	1519024	.	+	0	ID=EuglossaDilemma_000096-T1.cds;Parent=EuglossaDilemma_000096-T1;
NIJG01000001.1	funannotate	CDS	1519075	1519191	.	+	0	ID=EuglossaDilemma_000096-T1.cds;Parent=EuglossaDilemma_000096-T1;
NIJG01000001.1	funannotate	CDS	1519275	1519374	.	+	0	ID=EuglossaDilemma_000096-T1.cds;Parent=EuglossaDilemma_000096-T1;
NIJG01000001.1	funannotate	CDS	1519465	1519575	.	+	2	ID=EuglossaDilemma_000096-T1.cds;Parent=EuglossaDilemma_000096-T1;
NIJG01000001.1	funannotate	CDS	1519655	1519889	.	+	2	ID=EuglossaDilemma_000096-T1.cds;Parent=EuglossaDilemma_000096-T1;
NIJG01000001.1	funannotate	CDS	1520587	1521438	.	+	1	ID=EuglossaDilemma_000096-T1.cds;Parent=EuglossaDilemma_000096-T1;
NIJG01000001.1	funannotate	CDS	1521662	1521761	.	+	1	ID=EuglossaDilemma_000096-T1.cds;Parent=EuglossaDilemma_000096-T1;
NIJG01000001.1	funannotate	CDS	1521828	1521938	.	+	0	ID=EuglossaDilemma_000096-T1.cds;Parent=EuglossaDilemma_000096-T1;
NIJG01000001.1	funannotate	CDS	1522013	1522168	.	+	0	ID=EuglossaDilemma_000096-T1.cds;Parent=EuglossaDilemma_000096-T1;
NIJG01000001.1	funannotate	CDS	1522232	1522282	.	+	0	ID=EuglossaDilemma_000096-T1.cds;Parent=EuglossaDilemma_000096-T1;
NIJG01000001.1	funannotate	gene	1522881	1524663	.	+	.	ID=EuglossaDilemma_000097;
NIJG01000001.1	funannotate	mRNA	1522881	1524663	.	+	.	ID=EuglossaDilemma_000097-T1;Parent=EuglossaDilemma_000097;product=hypothetical protein;Ontology_term=GO:0004984,GO:0005549,GO:0016020,GO:0007608;Dbxref=InterPro:IPR004117,PFAM:PF02949;note=COG:S,EggNog:ENOG410VS5M,TransMembrane:6 (i53-75o87-106i144-162o201-229i284-304o316-335i);
NIJG01000001.1	funannotate	exon	1522881	1523695	.	+	.	ID=EuglossaDilemma_000097-T1.exon1;Parent=EuglossaDilemma_000097-T1;
NIJG01000001.1	funannotate	exon	1523757	1523856	.	+	.	ID=EuglossaDilemma_000097-T1.exon2;Parent=EuglossaDilemma_000097-T1;
NIJG01000001.1	funannotate	exon	1523925	1524035	.	+	.	ID=EuglossaDilemma_000097-T1.exon3;Parent=EuglossaDilemma_000097-T1;
NIJG01000001.1	funannotate	exon	1524224	1524414	.	+	.	ID=EuglossaDilemma_000097-T1.exon4;Parent=EuglossaDilemma_000097-T1;
NIJG01000001.1	funannotate	exon	1524633	1524663	.	+	.	ID=EuglossaDilemma_000097-T1.exon5;Parent=EuglossaDilemma_000097-T1;
NIJG01000001.1	funannotate	CDS	1522881	1523695	.	+	0	ID=EuglossaDilemma_000097-T1.cds;Parent=EuglossaDilemma_000097-T1;
NIJG01000001.1	funannotate	CDS	1523757	1523856	.	+	1	ID=EuglossaDilemma_000097-T1.cds;Parent=EuglossaDilemma_000097-T1;
NIJG01000001.1	funannotate	CDS	1523925	1524035	.	+	0	ID=EuglossaDilemma_000097-T1.cds;Parent=EuglossaDilemma_000097-T1;
NIJG01000001.1	funannotate	CDS	1524224	1524414	.	+	0	ID=EuglossaDilemma_000097-T1.cds;Parent=EuglossaDilemma_000097-T1;
NIJG01000001.1	funannotate	CDS	1524633	1524663	.	+	1	ID=EuglossaDilemma_000097-T1.cds;Parent=EuglossaDilemma_000097-T1;
NIJG01000001.1	funannotate	gene	1525549	1526373	.	+	.	ID=EuglossaDilemma_000098;Name=OR20;
NIJG01000001.1	funannotate	mRNA	1525549	1526373	.	+	.	ID=EuglossaDilemma_000098-T1;Parent=EuglossaDilemma_000098;product=Odorant receptor;Ontology_term=GO:0004984,GO:0005549,GO:0016020,GO:0007608;Dbxref=InterPro:IPR004117,PFAM:PF02949;note=COG:S,EggNog:ENOG4103GRA,TransMembrane:5 (o46-72i84-101o140-161i173-191o203-225i);
NIJG01000001.1	funannotate	exon	1525549	1526373	.	+	.	ID=EuglossaDilemma_000098-T1.exon1;Parent=EuglossaDilemma_000098-T1;
NIJG01000001.1	funannotate	CDS	1525549	1526373	.	+	0	ID=EuglossaDilemma_000098-T1.cds;Parent=EuglossaDilemma_000098-T1;
NIJG01000001.1	funannotate	gene	1526749	1528524	.	-	.	ID=EuglossaDilemma_000099;
NIJG01000001.1	funannotate	mRNA	1526749	1528524	.	-	.	ID=EuglossaDilemma_000099-T1;Parent=EuglossaDilemma_000099;product=hypothetical protein;
NIJG01000001.1	funannotate	exon	1528102	1528524	.	-	.	ID=EuglossaDilemma_000099-T1.exon1;Parent=EuglossaDilemma_000099-T1;
NIJG01000001.1	funannotate	exon	1526876	1526916	.	-	.	ID=EuglossaDilemma_000099-T1.exon2;Parent=EuglossaDilemma_000099-T1;
NIJG01000001.1	funannotate	exon	1526749	1526791	.	-	.	ID=EuglossaDilemma_000099-T1.exon3;Parent=EuglossaDilemma_000099-T1;
NIJG01000001.1	funannotate	CDS	1528102	1528524	.	-	0	ID=EuglossaDilemma_000099-T1.cds;Parent=EuglossaDilemma_000099-T1;
NIJG01000001.1	funannotate	CDS	1526876	1526916	.	-	0	ID=EuglossaDilemma_000099-T1.cds;Parent=EuglossaDilemma_000099-T1;
NIJG01000001.1	funannotate	CDS	1526749	1526791	.	-	1	ID=EuglossaDilemma_000099-T1.cds;Parent=EuglossaDilemma_000099-T1;
NIJG01000001.1	funannotate	gene	1530081	1533303	.	+	.	ID=EuglossaDilemma_000100;
NIJG01000001.1	funannotate	mRNA	1530081	1533303	.	+	.	ID=EuglossaDilemma_000100-T1;Parent=EuglossaDilemma_000100;product=hypothetical protein;Ontology_term=GO:0004984,GO:0005549,GO:0016020,GO:0007608;Dbxref=InterPro:IPR004117,PFAM:PF02949;note=COG:S,EggNog:ENOG4103GRA,TransMembrane:10 (i55-76o88-107i145-164o176-192i199-218o224-243i451-476o488-507i545-564o602-630i);
NIJG01000001.1	funannotate	exon	1530081	1530988	.	+	.	ID=EuglossaDilemma_000100-T1.exon1;Parent=EuglossaDilemma_000100-T1;
NIJG01000001.1	funannotate	exon	1531536	1531686	.	+	.	ID=EuglossaDilemma_000100-T1.exon2;Parent=EuglossaDilemma_000100-T1;
NIJG01000001.1	funannotate	exon	1532341	1533303	.	+	.	ID=EuglossaDilemma_000100-T1.exon3;Parent=EuglossaDilemma_000100-T1;
NIJG01000001.1	funannotate	CDS	1530081	1530988	.	+	0	ID=EuglossaDilemma_000100-T1.cds;Parent=EuglossaDilemma_000100-T1;
NIJG01000001.1	funannotate	CDS	1531536	1531686	.	+	1	ID=EuglossaDilemma_000100-T1.cds;Parent=EuglossaDilemma_000100-T1;
NIJG01000001.1	funannotate	CDS	1532341	1533303	.	+	0	ID=EuglossaDilemma_000100-T1.cds;Parent=EuglossaDilemma_000100-T1;
NIJG01000001.1	funannotate	gene	1534598	1535526	.	+	.	ID=EuglossaDilemma_000101;
NIJG01000001.1	funannotate	mRNA	1534598	1535526	.	+	.	ID=EuglossaDilemma_000101-T1;Parent=EuglossaDilemma_000101;product=hypothetical protein;Ontology_term=GO:0004984,GO:0005549,GO:0016020,GO:0007608;Dbxref=InterPro:IPR004117,PFAM:PF02949;note=COG:S,TransMembrane:3 (o50-72i136-155o197-225i),EggNog:ENOG410VZW3;
NIJG01000001.1	funannotate	five_prime_UTR	1534598	1534713	.	+	.	ID=EuglossaDilemma_000101-T1.utr5p1;Parent=EuglossaDilemma_000101-T1;
NIJG01000001.1	funannotate	exon	1534598	1535526	.	+	.	ID=EuglossaDilemma_000101-T1.exon1;Parent=EuglossaDilemma_000101-T1;
NIJG01000001.1	funannotate	CDS	1534714	1535526	.	+	0	ID=EuglossaDilemma_000101-T1.cds;Parent=EuglossaDilemma_000101-T1;
NIJG01000001.1	funannotate	gene	1537833	1539305	.	+	.	ID=EuglossaDilemma_000102;
NIJG01000001.1	funannotate	mRNA	1537833	1539305	.	+	.	ID=EuglossaDilemma_000102-T1;Parent=EuglossaDilemma_000102;product=hypothetical protein;note=TransMembrane:3 (o38-64i131-153o206-230i),COG:S,EggNog:ENOG410VZW3;
NIJG01000001.1	funannotate	exon	1537833	1539305	.	+	.	ID=EuglossaDilemma_000102-T1.exon1;Parent=EuglossaDilemma_000102-T1;
NIJG01000001.1	funannotate	three_prime_UTR	1538616	1539305	.	+	.	ID=EuglossaDilemma_000102-T1.utr3p1;Parent=EuglossaDilemma_000102-T1;
NIJG01000001.1	funannotate	CDS	1537833	1538615	.	+	0	ID=EuglossaDilemma_000102-T1.cds;Parent=EuglossaDilemma_000102-T1;
NIJG01000001.1	funannotate	gene	1540889	1542408	.	+	.	ID=EuglossaDilemma_000103;Name=OR27_1;
NIJG01000001.1	funannotate	mRNA	1540889	1542408	.	+	.	ID=EuglossaDilemma_000103-T1;Parent=EuglossaDilemma_000103;product=Odorant receptor;Ontology_term=GO:0004984,GO:0005549,GO:0016020,GO:0007608;Dbxref=InterPro:IPR004117;note=TransMembrane:8 (i48-71o83-101i135-161o215-241i262-280o292-311i338-357o363-382i),COG:S,EggNog:ENOG410VZW3;
NIJG01000001.1	funannotate	exon	1540889	1541688	.	+	.	ID=EuglossaDilemma_000103-T1.exon1;Parent=EuglossaDilemma_000103-T1;
NIJG01000001.1	funannotate	exon	1541815	1541857	.	+	.	ID=EuglossaDilemma_000103-T1.exon2;Parent=EuglossaDilemma_000103-T1;
NIJG01000001.1	funannotate	exon	1541932	1542042	.	+	.	ID=EuglossaDilemma_000103-T1.exon3;Parent=EuglossaDilemma_000103-T1;
NIJG01000001.1	funannotate	exon	1542135	1542290	.	+	.	ID=EuglossaDilemma_000103-T1.exon4;Parent=EuglossaDilemma_000103-T1;
NIJG01000001.1	funannotate	exon	1542358	1542408	.	+	.	ID=EuglossaDilemma_000103-T1.exon5;Parent=EuglossaDilemma_000103-T1;
NIJG01000001.1	funannotate	CDS	1540889	1541688	.	+	0	ID=EuglossaDilemma_000103-T1.cds;Parent=EuglossaDilemma_000103-T1;
NIJG01000001.1	funannotate	CDS	1541815	1541857	.	+	1	ID=EuglossaDilemma_000103-T1.cds;Parent=EuglossaDilemma_000103-T1;
NIJG01000001.1	funannotate	CDS	1541932	1542042	.	+	0	ID=EuglossaDilemma_000103-T1.cds;Parent=EuglossaDilemma_000103-T1;
NIJG01000001.1	funannotate	CDS	1542135	1542290	.	+	0	ID=EuglossaDilemma_000103-T1.cds;Parent=EuglossaDilemma_000103-T1;
NIJG01000001.1	funannotate	CDS	1542358	1542408	.	+	0	ID=EuglossaDilemma_000103-T1.cds;Parent=EuglossaDilemma_000103-T1;
NIJG01000001.1	funannotate	gene	1543205	1544701	.	+	.	ID=EuglossaDilemma_000104;Name=OR27_2;
NIJG01000001.1	funannotate	mRNA	1543205	1544701	.	+	.	ID=EuglossaDilemma_000104-T1;Parent=EuglossaDilemma_000104;product=Odorant receptor;Ontology_term=GO:0004984,GO:0005549,GO:0016020,GO:0007608;Dbxref=InterPro:IPR004117,PFAM:PF02949;note=TransMembrane:6 (i45-66o86-103i135-160o213-237i279-299o311-330i),COG:T,EggNog:ENOG410VTC5;
NIJG01000001.1	funannotate	exon	1543205	1544004	.	+	.	ID=EuglossaDilemma_000104-T1.exon1;Parent=EuglossaDilemma_000104-T1;
NIJG01000001.1	funannotate	exon	1544074	1544173	.	+	.	ID=EuglossaDilemma_000104-T1.exon2;Parent=EuglossaDilemma_000104-T1;
NIJG01000001.1	funannotate	exon	1544248	1544358	.	+	.	ID=EuglossaDilemma_000104-T1.exon3;Parent=EuglossaDilemma_000104-T1;
NIJG01000001.1	funannotate	exon	1544428	1544583	.	+	.	ID=EuglossaDilemma_000104-T1.exon4;Parent=EuglossaDilemma_000104-T1;
NIJG01000001.1	funannotate	exon	1544651	1544701	.	+	.	ID=EuglossaDilemma_000104-T1.exon5;Parent=EuglossaDilemma_000104-T1;
NIJG01000001.1	funannotate	CDS	1543205	1544004	.	+	0	ID=EuglossaDilemma_000104-T1.cds;Parent=EuglossaDilemma_000104-T1;
NIJG01000001.1	funannotate	CDS	1544074	1544173	.	+	1	ID=EuglossaDilemma_000104-T1.cds;Parent=EuglossaDilemma_000104-T1;
NIJG01000001.1	funannotate	CDS	1544248	1544358	.	+	0	ID=EuglossaDilemma_000104-T1.cds;Parent=EuglossaDilemma_000104-T1;
NIJG01000001.1	funannotate	CDS	1544428	1544583	.	+	0	ID=EuglossaDilemma_000104-T1.cds;Parent=EuglossaDilemma_000104-T1;
NIJG01000001.1	funannotate	CDS	1544651	1544701	.	+	0	ID=EuglossaDilemma_000104-T1.cds;Parent=EuglossaDilemma_000104-T1;
NIJG01000001.1	funannotate	gene	1545185	1546740	.	+	.	ID=EuglossaDilemma_000105;Name=OR28;
NIJG01000001.1	funannotate	mRNA	1545185	1546740	.	+	.	ID=EuglossaDilemma_000105-T1;Parent=EuglossaDilemma_000105;product=Odorant receptor;Ontology_term=GO:0004984,GO:0005549,GO:0016020,GO:0007608;Dbxref=InterPro:IPR004117,PFAM:PF02949;note=COG:S,TransMembrane:5 (o44-70i137-159o212-234i279-299o311-330i),EggNog:ENOG410VZW3;
NIJG01000001.1	funannotate	exon	1545185	1545984	.	+	.	ID=EuglossaDilemma_000105-T1.exon1;Parent=EuglossaDilemma_000105-T1;
NIJG01000001.1	funannotate	exon	1546058	1546157	.	+	.	ID=EuglossaDilemma_000105-T1.exon2;Parent=EuglossaDilemma_000105-T1;
NIJG01000001.1	funannotate	exon	1546263	1546373	.	+	.	ID=EuglossaDilemma_000105-T1.exon3;Parent=EuglossaDilemma_000105-T1;
NIJG01000001.1	funannotate	exon	1546456	1546611	.	+	.	ID=EuglossaDilemma_000105-T1.exon4;Parent=EuglossaDilemma_000105-T1;
NIJG01000001.1	funannotate	exon	1546690	1546740	.	+	.	ID=EuglossaDilemma_000105-T1.exon5;Parent=EuglossaDilemma_000105-T1;
NIJG01000001.1	funannotate	CDS	1545185	1545984	.	+	0	ID=EuglossaDilemma_000105-T1.cds;Parent=EuglossaDilemma_000105-T1;
NIJG01000001.1	funannotate	CDS	1546058	1546157	.	+	1	ID=EuglossaDilemma_000105-T1.cds;Parent=EuglossaDilemma_000105-T1;
NIJG01000001.1	funannotate	CDS	1546263	1546373	.	+	0	ID=EuglossaDilemma_000105-T1.cds;Parent=EuglossaDilemma_000105-T1;
NIJG01000001.1	funannotate	CDS	1546456	1546611	.	+	0	ID=EuglossaDilemma_000105-T1.cds;Parent=EuglossaDilemma_000105-T1;
NIJG01000001.1	funannotate	CDS	1546690	1546740	.	+	0	ID=EuglossaDilemma_000105-T1.cds;Parent=EuglossaDilemma_000105-T1;
NIJG01000001.1	funannotate	gene	1548091	1549249	.	+	.	ID=EuglossaDilemma_000106;
NIJG01000001.1	funannotate	mRNA	1548091	1549249	.	+	.	ID=EuglossaDilemma_000106-T1;Parent=EuglossaDilemma_000106;product=hypothetical protein;Ontology_term=GO:0004984,GO:0005549,GO:0016020,GO:0007608;Dbxref=InterPro:IPR004117,PFAM:PF02949;note=COG:S,TransMembrane:4 (i26-49o100-125i163-186o198-218i),EggNog:ENOG410VZW3;
NIJG01000001.1	funannotate	exon	1548091	1548554	.	+	.	ID=EuglossaDilemma_000106-T1.exon1;Parent=EuglossaDilemma_000106-T1;
NIJG01000001.1	funannotate	exon	1548622	1548721	.	+	.	ID=EuglossaDilemma_000106-T1.exon2;Parent=EuglossaDilemma_000106-T1;
NIJG01000001.1	funannotate	exon	1548805	1548915	.	+	.	ID=EuglossaDilemma_000106-T1.exon3;Parent=EuglossaDilemma_000106-T1;
NIJG01000001.1	funannotate	exon	1548976	1549131	.	+	.	ID=EuglossaDilemma_000106-T1.exon4;Parent=EuglossaDilemma_000106-T1;
NIJG01000001.1	funannotate	exon	1549199	1549249	.	+	.	ID=EuglossaDilemma_000106-T1.exon5;Parent=EuglossaDilemma_000106-T1;
NIJG01000001.1	funannotate	CDS	1548091	1548554	.	+	0	ID=EuglossaDilemma_000106-T1.cds;Parent=EuglossaDilemma_000106-T1;
NIJG01000001.1	funannotate	CDS	1548622	1548721	.	+	1	ID=EuglossaDilemma_000106-T1.cds;Parent=EuglossaDilemma_000106-T1;
NIJG01000001.1	funannotate	CDS	1548805	1548915	.	+	0	ID=EuglossaDilemma_000106-T1.cds;Parent=EuglossaDilemma_000106-T1;
NIJG01000001.1	funannotate	CDS	1548976	1549131	.	+	0	ID=EuglossaDilemma_000106-T1.cds;Parent=EuglossaDilemma_000106-T1;
NIJG01000001.1	funannotate	CDS	1549199	1549249	.	+	0	ID=EuglossaDilemma_000106-T1.cds;Parent=EuglossaDilemma_000106-T1;
NIJG01000001.1	funannotate	gene	1550194	1551838	.	+	.	ID=EuglossaDilemma_000107;
NIJG01000001.1	funannotate	mRNA	1550194	1551838	.	+	.	ID=EuglossaDilemma_000107-T1;Parent=EuglossaDilemma_000107;product=hypothetical protein;Ontology_term=GO:0004984,GO:0005549,GO:0016020,GO:0007608;Dbxref=InterPro:IPR004117,PFAM:PF02949;note=TransMembrane:6 (i48-71o83-101i138-161o202-224i276-299o311-331i),COG:S,EggNog:ENOG410VZW3;
NIJG01000001.1	funannotate	five_prime_UTR	1550194	1550231	.	+	.	ID=EuglossaDilemma_000107-T1.utr5p1;Parent=EuglossaDilemma_000107-T1;
NIJG01000001.1	funannotate	exon	1550194	1551034	.	+	.	ID=EuglossaDilemma_000107-T1.exon1;Parent=EuglossaDilemma_000107-T1;
NIJG01000001.1	funannotate	exon	1551103	1551202	.	+	.	ID=EuglossaDilemma_000107-T1.exon2;Parent=EuglossaDilemma_000107-T1;
NIJG01000001.1	funannotate	exon	1551347	1551457	.	+	.	ID=EuglossaDilemma_000107-T1.exon3;Parent=EuglossaDilemma_000107-T1;
NIJG01000001.1	funannotate	exon	1551554	1551709	.	+	.	ID=EuglossaDilemma_000107-T1.exon4;Parent=EuglossaDilemma_000107-T1;
NIJG01000001.1	funannotate	exon	1551788	1551838	.	+	.	ID=EuglossaDilemma_000107-T1.exon5;Parent=EuglossaDilemma_000107-T1;
NIJG01000001.1	funannotate	CDS	1550232	1551034	.	+	0	ID=EuglossaDilemma_000107-T1.cds;Parent=EuglossaDilemma_000107-T1;
NIJG01000001.1	funannotate	CDS	1551103	1551202	.	+	1	ID=EuglossaDilemma_000107-T1.cds;Parent=EuglossaDilemma_000107-T1;
NIJG01000001.1	funannotate	CDS	1551347	1551457	.	+	0	ID=EuglossaDilemma_000107-T1.cds;Parent=EuglossaDilemma_000107-T1;
NIJG01000001.1	funannotate	CDS	1551554	1551709	.	+	0	ID=EuglossaDilemma_000107-T1.cds;Parent=EuglossaDilemma_000107-T1;
NIJG01000001.1	funannotate	CDS	1551788	1551838	.	+	0	ID=EuglossaDilemma_000107-T1.cds;Parent=EuglossaDilemma_000107-T1;
NIJG01000001.1	funannotate	gene	1553469	1555200	.	+	.	ID=EuglossaDilemma_000108;
NIJG01000001.1	funannotate	mRNA	1553469	1555200	.	+	.	ID=EuglossaDilemma_000108-T1;Parent=EuglossaDilemma_000108;product=hypothetical protein;Ontology_term=GO:0004984,GO:0005549,GO:0016020,GO:0007608;Dbxref=InterPro:IPR004117,PFAM:PF02949;note=COG:T,EggNog:ENOG410VTC5,TransMembrane:5 (i29-52o91-112i164-183o195-215i264-283o);
NIJG01000001.1	funannotate	exon	1553469	1553923	.	+	.	ID=EuglossaDilemma_000108-T1.exon1;Parent=EuglossaDilemma_000108-T1;
NIJG01000001.1	funannotate	exon	1553992	1554091	.	+	.	ID=EuglossaDilemma_000108-T1.exon2;Parent=EuglossaDilemma_000108-T1;
NIJG01000001.1	funannotate	exon	1554735	1554845	.	+	.	ID=EuglossaDilemma_000108-T1.exon3;Parent=EuglossaDilemma_000108-T1;
NIJG01000001.1	funannotate	exon	1554917	1555072	.	+	.	ID=EuglossaDilemma_000108-T1.exon4;Parent=EuglossaDilemma_000108-T1;
NIJG01000001.1	funannotate	exon	1555150	1555200	.	+	.	ID=EuglossaDilemma_000108-T1.exon5;Parent=EuglossaDilemma_000108-T1;
NIJG01000001.1	funannotate	CDS	1553469	1553923	.	+	0	ID=EuglossaDilemma_000108-T1.cds;Parent=EuglossaDilemma_000108-T1;
NIJG01000001.1	funannotate	CDS	1553992	1554091	.	+	1	ID=EuglossaDilemma_000108-T1.cds;Parent=EuglossaDilemma_000108-T1;
NIJG01000001.1	funannotate	CDS	1554735	1554845	.	+	0	ID=EuglossaDilemma_000108-T1.cds;Parent=EuglossaDilemma_000108-T1;
NIJG01000001.1	funannotate	CDS	1554917	1555072	.	+	0	ID=EuglossaDilemma_000108-T1.cds;Parent=EuglossaDilemma_000108-T1;
NIJG01000001.1	funannotate	CDS	1555150	1555200	.	+	0	ID=EuglossaDilemma_000108-T1.cds;Parent=EuglossaDilemma_000108-T1;
NIJG01000001.1	funannotate	gene	1555802	1557789	.	+	.	ID=EuglossaDilemma_000109;
NIJG01000001.1	funannotate	mRNA	1555802	1557789	.	+	.	ID=EuglossaDilemma_000109-T1;Parent=EuglossaDilemma_000109;product=hypothetical protein;Ontology_term=GO:0004984,GO:0005549,GO:0016020,GO:0007608;Dbxref=InterPro:IPR004117,PFAM:PF02949;note=COG:S,TransMembrane:3 (i49-71o83-101i138-161o),EggNog:ENOG410VZW3;
NIJG01000001.1	funannotate	exon	1555802	1556598	.	+	.	ID=EuglossaDilemma_000109-T1.exon1;Parent=EuglossaDilemma_000109-T1;
NIJG01000001.1	funannotate	exon	1556668	1556772	.	+	.	ID=EuglossaDilemma_000109-T1.exon2;Parent=EuglossaDilemma_000109-T1;
NIJG01000001.1	funannotate	exon	1557660	1557789	.	+	.	ID=EuglossaDilemma_000109-T1.exon3;Parent=EuglossaDilemma_000109-T1;
NIJG01000001.1	funannotate	CDS	1555802	1556598	.	+	0	ID=EuglossaDilemma_000109-T1.cds;Parent=EuglossaDilemma_000109-T1;
NIJG01000001.1	funannotate	CDS	1556668	1556772	.	+	1	ID=EuglossaDilemma_000109-T1.cds;Parent=EuglossaDilemma_000109-T1;
NIJG01000001.1	funannotate	CDS	1557660	1557789	.	+	1	ID=EuglossaDilemma_000109-T1.cds;Parent=EuglossaDilemma_000109-T1;
NIJG01000001.1	funannotate	gene	1558405	1559945	.	+	.	ID=EuglossaDilemma_000110;Name=OR35;
NIJG01000001.1	funannotate	mRNA	1558405	1559945	.	+	.	ID=EuglossaDilemma_000110-T1;Parent=EuglossaDilemma_000110;product=Odorant receptor;Ontology_term=GO:0004984,GO:0005549,GO:0016020,GO:0007608;Dbxref=InterPro:IPR004117,PFAM:PF02949,PFAM:PF08395;note=COG:S,EggNog:ENOG410VP3N,TransMembrane:6 (i46-68o80-98i136-155o196-223i279-298o310-330i);
NIJG01000001.1	funannotate	exon	1558405	1559204	.	+	.	ID=EuglossaDilemma_000110-T1.exon1;Parent=EuglossaDilemma_000110-T1;
NIJG01000001.1	funannotate	exon	1559294	1559393	.	+	.	ID=EuglossaDilemma_000110-T1.exon2;Parent=EuglossaDilemma_000110-T1;
NIJG01000001.1	funannotate	exon	1559453	1559563	.	+	.	ID=EuglossaDilemma_000110-T1.exon3;Parent=EuglossaDilemma_000110-T1;
NIJG01000001.1	funannotate	exon	1559653	1559808	.	+	.	ID=EuglossaDilemma_000110-T1.exon4;Parent=EuglossaDilemma_000110-T1;
NIJG01000001.1	funannotate	exon	1559889	1559945	.	+	.	ID=EuglossaDilemma_000110-T1.exon5;Parent=EuglossaDilemma_000110-T1;
NIJG01000001.1	funannotate	CDS	1558405	1559204	.	+	0	ID=EuglossaDilemma_000110-T1.cds;Parent=EuglossaDilemma_000110-T1;
NIJG01000001.1	funannotate	CDS	1559294	1559393	.	+	1	ID=EuglossaDilemma_000110-T1.cds;Parent=EuglossaDilemma_000110-T1;
NIJG01000001.1	funannotate	CDS	1559453	1559563	.	+	0	ID=EuglossaDilemma_000110-T1.cds;Parent=EuglossaDilemma_000110-T1;
NIJG01000001.1	funannotate	CDS	1559653	1559808	.	+	0	ID=EuglossaDilemma_000110-T1.cds;Parent=EuglossaDilemma_000110-T1;
NIJG01000001.1	funannotate	CDS	1559889	1559945	.	+	0	ID=EuglossaDilemma_000110-T1.cds;Parent=EuglossaDilemma_000110-T1;
NIJG01000001.1	funannotate	gene	1560877	1561972	.	+	.	ID=EuglossaDilemma_000111;
NIJG01000001.1	funannotate	mRNA	1560877	1561972	.	+	.	ID=EuglossaDilemma_000111-T1;Parent=EuglossaDilemma_000111;product=hypothetical protein;Ontology_term=GO:0004984,GO:0005549,GO:0016020,GO:0007608;Dbxref=InterPro:IPR004117,PFAM:PF02949;note=TransMembrane:3 (o45-71i139-161o194-220i),COG:S,EggNog:ENOG410VZW3;
NIJG01000001.1	funannotate	exon	1560877	1561670	.	+	.	ID=EuglossaDilemma_000111-T1.exon1;Parent=EuglossaDilemma_000111-T1;
NIJG01000001.1	funannotate	exon	1561906	1561972	.	+	.	ID=EuglossaDilemma_000111-T1.exon2;Parent=EuglossaDilemma_000111-T1;
NIJG01000001.1	funannotate	CDS	1560877	1561670	.	+	0	ID=EuglossaDilemma_000111-T1.cds;Parent=EuglossaDilemma_000111-T1;
NIJG01000001.1	funannotate	CDS	1561906	1561972	.	+	1	ID=EuglossaDilemma_000111-T1.cds;Parent=EuglossaDilemma_000111-T1;
NIJG01000001.1	funannotate	gene	1562656	1567278	.	+	.	ID=EuglossaDilemma_000112;
NIJG01000001.1	funannotate	mRNA	1562656	1567278	.	+	.	ID=EuglossaDilemma_000112-T1;Parent=EuglossaDilemma_000112;product=hypothetical protein;Ontology_term=GO:0004984,GO:0005549,GO:0016020,GO:0007608;Dbxref=InterPro:IPR004117,PFAM:PF02949;note=EggNog:ENOG4103C5M,COG:T,TransMembrane:7 (i151-174o186-203i243-261o304-328i380-398o410-431i480-499o);
NIJG01000001.1	funannotate	exon	1562656	1562670	.	+	.	ID=EuglossaDilemma_000112-T1.exon1;Parent=EuglossaDilemma_000112-T1;
NIJG01000001.1	funannotate	exon	1563648	1563805	.	+	.	ID=EuglossaDilemma_000112-T1.exon2;Parent=EuglossaDilemma_000112-T1;
NIJG01000001.1	funannotate	exon	1563962	1564061	.	+	.	ID=EuglossaDilemma_000112-T1.exon3;Parent=EuglossaDilemma_000112-T1;
NIJG01000001.1	funannotate	exon	1565659	1566488	.	+	.	ID=EuglossaDilemma_000112-T1.exon4;Parent=EuglossaDilemma_000112-T1;
NIJG01000001.1	funannotate	exon	1566576	1566675	.	+	.	ID=EuglossaDilemma_000112-T1.exon5;Parent=EuglossaDilemma_000112-T1;
NIJG01000001.1	funannotate	exon	1566748	1566858	.	+	.	ID=EuglossaDilemma_000112-T1.exon6;Parent=EuglossaDilemma_000112-T1;
NIJG01000001.1	funannotate	exon	1566989	1567144	.	+	.	ID=EuglossaDilemma_000112-T1.exon7;Parent=EuglossaDilemma_000112-T1;
NIJG01000001.1	funannotate	exon	1567222	1567278	.	+	.	ID=EuglossaDilemma_000112-T1.exon8;Parent=EuglossaDilemma_000112-T1;
NIJG01000001.1	funannotate	CDS	1562656	1562670	.	+	0	ID=EuglossaDilemma_000112-T1.cds;Parent=EuglossaDilemma_000112-T1;
NIJG01000001.1	funannotate	CDS	1563648	1563805	.	+	0	ID=EuglossaDilemma_000112-T1.cds;Parent=EuglossaDilemma_000112-T1;
NIJG01000001.1	funannotate	CDS	1563962	1564061	.	+	1	ID=EuglossaDilemma_000112-T1.cds;Parent=EuglossaDilemma_000112-T1;
NIJG01000001.1	funannotate	CDS	1565659	1566488	.	+	0	ID=EuglossaDilemma_000112-T1.cds;Parent=EuglossaDilemma_000112-T1;
NIJG01000001.1	funannotate	CDS	1566576	1566675	.	+	1	ID=EuglossaDilemma_000112-T1.cds;Parent=EuglossaDilemma_000112-T1;
NIJG01000001.1	funannotate	CDS	1566748	1566858	.	+	0	ID=EuglossaDilemma_000112-T1.cds;Parent=EuglossaDilemma_000112-T1;
NIJG01000001.1	funannotate	CDS	1566989	1567144	.	+	0	ID=EuglossaDilemma_000112-T1.cds;Parent=EuglossaDilemma_000112-T1;
NIJG01000001.1	funannotate	CDS	1567222	1567278	.	+	0	ID=EuglossaDilemma_000112-T1.cds;Parent=EuglossaDilemma_000112-T1;
NIJG01000001.1	funannotate	gene	1568443	1569425	.	+	.	ID=EuglossaDilemma_000113;
NIJG01000001.1	funannotate	mRNA	1568443	1569425	.	+	.	ID=EuglossaDilemma_000113-T1;Parent=EuglossaDilemma_000113;product=hypothetical protein;Ontology_term=GO:0004984,GO:0005549,GO:0016020,GO:0007608;Dbxref=InterPro:IPR004117;note=TransMembrane:1 (o43-71i),COG:S,EggNog:ENOG410VP3N;
NIJG01000001.1	funannotate	exon	1568443	1568780	.	+	.	ID=EuglossaDilemma_000113-T1.exon1;Parent=EuglossaDilemma_000113-T1;
NIJG01000001.1	funannotate	exon	1569254	1569425	.	+	.	ID=EuglossaDilemma_000113-T1.exon2;Parent=EuglossaDilemma_000113-T1;
NIJG01000001.1	funannotate	CDS	1568443	1568780	.	+	0	ID=EuglossaDilemma_000113-T1.cds;Parent=EuglossaDilemma_000113-T1;
NIJG01000001.1	funannotate	CDS	1569254	1569425	.	+	1	ID=EuglossaDilemma_000113-T1.cds;Parent=EuglossaDilemma_000113-T1;
NIJG01000001.1	funannotate	gene	1570247	1574705	.	+	.	ID=EuglossaDilemma_000114;
NIJG01000001.1	funannotate	mRNA	1570247	1574705	.	+	.	ID=EuglossaDilemma_000114-T1;Parent=EuglossaDilemma_000114;product=hypothetical protein;Ontology_term=GO:0004984,GO:0005549,GO:0016020,GO:0007608;Dbxref=InterPro:IPR004117;note=TransMembrane:6 (i52-74o80-101i308-330o336-357i531-552o564-586i),COG:S,EggNog:ENOG410JMR5;
NIJG01000001.1	funannotate	exon	1570247	1570612	.	+	.	ID=EuglossaDilemma_000114-T1.exon1;Parent=EuglossaDilemma_000114-T1;
NIJG01000001.1	funannotate	exon	1570832	1571154	.	+	.	ID=EuglossaDilemma_000114-T1.exon2;Parent=EuglossaDilemma_000114-T1;
NIJG01000001.1	funannotate	exon	1571222	1571277	.	+	.	ID=EuglossaDilemma_000114-T1.exon3;Parent=EuglossaDilemma_000114-T1;
NIJG01000001.1	funannotate	exon	1573047	1573435	.	+	.	ID=EuglossaDilemma_000114-T1.exon4;Parent=EuglossaDilemma_000114-T1;
NIJG01000001.1	funannotate	exon	1573535	1573977	.	+	.	ID=EuglossaDilemma_000114-T1.exon5;Parent=EuglossaDilemma_000114-T1;
NIJG01000001.1	funannotate	exon	1574053	1574143	.	+	.	ID=EuglossaDilemma_000114-T1.exon6;Parent=EuglossaDilemma_000114-T1;
NIJG01000001.1	funannotate	exon	1574234	1574344	.	+	.	ID=EuglossaDilemma_000114-T1.exon7;Parent=EuglossaDilemma_000114-T1;
NIJG01000001.1	funannotate	exon	1574502	1574705	.	+	.	ID=EuglossaDilemma_000114-T1.exon8;Parent=EuglossaDilemma_000114-T1;
NIJG01000001.1	funannotate	CDS	1570247	1570612	.	+	0	ID=EuglossaDilemma_000114-T1.cds;Parent=EuglossaDilemma_000114-T1;
NIJG01000001.1	funannotate	CDS	1570832	1571154	.	+	0	ID=EuglossaDilemma_000114-T1.cds;Parent=EuglossaDilemma_000114-T1;
NIJG01000001.1	funannotate	CDS	1571222	1571277	.	+	1	ID=EuglossaDilemma_000114-T1.cds;Parent=EuglossaDilemma_000114-T1;
NIJG01000001.1	funannotate	CDS	1573047	1573435	.	+	2	ID=EuglossaDilemma_000114-T1.cds;Parent=EuglossaDilemma_000114-T1;
NIJG01000001.1	funannotate	CDS	1573535	1573977	.	+	0	ID=EuglossaDilemma_000114-T1.cds;Parent=EuglossaDilemma_000114-T1;
NIJG01000001.1	funannotate	CDS	1574053	1574143	.	+	1	ID=EuglossaDilemma_000114-T1.cds;Parent=EuglossaDilemma_000114-T1;
NIJG01000001.1	funannotate	CDS	1574234	1574344	.	+	0	ID=EuglossaDilemma_000114-T1.cds;Parent=EuglossaDilemma_000114-T1;
NIJG01000001.1	funannotate	CDS	1574502	1574705	.	+	0	ID=EuglossaDilemma_000114-T1.cds;Parent=EuglossaDilemma_000114-T1;
NIJG01000001.1	funannotate	gene	1575755	1577210	.	+	.	ID=EuglossaDilemma_000115;Name=OR67A_1;
NIJG01000001.1	funannotate	mRNA	1575755	1577210	.	+	.	ID=EuglossaDilemma_000115-T1;Parent=EuglossaDilemma_000115;product=Odorant receptor;Ontology_term=GO:0004984,GO:0005549,GO:0016020,GO:0007608;Dbxref=InterPro:IPR004117,PFAM:PF02949;note=TransMembrane:3 (i52-73o85-104i142-160o),COG:S,EggNog:ENOG4103AR8;
NIJG01000001.1	funannotate	exon	1575755	1576120	.	+	.	ID=EuglossaDilemma_000115-T1.exon1;Parent=EuglossaDilemma_000115-T1;
NIJG01000001.1	funannotate	exon	1576206	1576648	.	+	.	ID=EuglossaDilemma_000115-T1.exon2;Parent=EuglossaDilemma_000115-T1;
NIJG01000001.1	funannotate	exon	1577132	1577210	.	+	.	ID=EuglossaDilemma_000115-T1.exon3;Parent=EuglossaDilemma_000115-T1;
NIJG01000001.1	funannotate	CDS	1575755	1576120	.	+	0	ID=EuglossaDilemma_000115-T1.cds;Parent=EuglossaDilemma_000115-T1;
NIJG01000001.1	funannotate	CDS	1576206	1576648	.	+	0	ID=EuglossaDilemma_000115-T1.cds;Parent=EuglossaDilemma_000115-T1;
NIJG01000001.1	funannotate	CDS	1577132	1577210	.	+	1	ID=EuglossaDilemma_000115-T1.cds;Parent=EuglossaDilemma_000115-T1;
NIJG01000001.1	funannotate	gene	1578510	1579896	.	+	.	ID=EuglossaDilemma_000116;
NIJG01000001.1	funannotate	mRNA	1578510	1579896	.	+	.	ID=EuglossaDilemma_000116-T1;Parent=EuglossaDilemma_000116;product=hypothetical protein;Ontology_term=GO:0004984,GO:0005549,GO:0016020,GO:0007608;Dbxref=InterPro:IPR004117,PFAM:PF02949;note=TransMembrane:3 (i22-43o55-79i146-168o),COG:S,EggNog:ENOG410VP3N;
NIJG01000001.1	funannotate	exon	1578510	1579321	.	+	.	ID=EuglossaDilemma_000116-T1.exon1;Parent=EuglossaDilemma_000116-T1;
NIJG01000001.1	funannotate	exon	1579728	1579896	.	+	.	ID=EuglossaDilemma_000116-T1.exon2;Parent=EuglossaDilemma_000116-T1;
NIJG01000001.1	funannotate	CDS	1578510	1579321	.	+	0	ID=EuglossaDilemma_000116-T1.cds;Parent=EuglossaDilemma_000116-T1;
NIJG01000001.1	funannotate	CDS	1579728	1579896	.	+	1	ID=EuglossaDilemma_000116-T1.cds;Parent=EuglossaDilemma_000116-T1;
NIJG01000001.1	funannotate	gene	1580544	1582493	.	+	.	ID=EuglossaDilemma_000117;Name=OR67A_2;
NIJG01000001.1	funannotate	mRNA	1580544	1582493	.	+	.	ID=EuglossaDilemma_000117-T1;Parent=EuglossaDilemma_000117;product=Odorant receptor;Ontology_term=GO:0004984,GO:0005549,GO:0016020,GO:0007608;Dbxref=InterPro:IPR004117,PFAM:PF02949;note=TransMembrane:6 (i52-74o80-101i142-165o205-229i283-302o314-338i),COG:S,EggNog:ENOG4103AR8;
NIJG01000001.1	funannotate	five_prime_UTR	1580544	1580599	.	+	.	ID=EuglossaDilemma_000117-T1.utr5p1;Parent=EuglossaDilemma_000117-T1;
NIJG01000001.1	funannotate	five_prime_UTR	1580749	1580895	.	+	.	ID=EuglossaDilemma_000117-T1.utr5p2;Parent=EuglossaDilemma_000117-T1;
NIJG01000001.1	funannotate	exon	1580544	1580599	.	+	.	ID=EuglossaDilemma_000117-T1.exon1;Parent=EuglossaDilemma_000117-T1;
NIJG01000001.1	funannotate	exon	1580749	1581261	.	+	.	ID=EuglossaDilemma_000117-T1.exon2;Parent=EuglossaDilemma_000117-T1;
NIJG01000001.1	funannotate	exon	1581345	1581787	.	+	.	ID=EuglossaDilemma_000117-T1.exon3;Parent=EuglossaDilemma_000117-T1;
NIJG01000001.1	funannotate	exon	1581857	1581956	.	+	.	ID=EuglossaDilemma_000117-T1.exon4;Parent=EuglossaDilemma_000117-T1;
NIJG01000001.1	funannotate	exon	1582017	1582127	.	+	.	ID=EuglossaDilemma_000117-T1.exon5;Parent=EuglossaDilemma_000117-T1;
NIJG01000001.1	funannotate	exon	1582210	1582365	.	+	.	ID=EuglossaDilemma_000117-T1.exon6;Parent=EuglossaDilemma_000117-T1;
NIJG01000001.1	funannotate	exon	1582440	1582493	.	+	.	ID=EuglossaDilemma_000117-T1.exon7;Parent=EuglossaDilemma_000117-T1;
NIJG01000001.1	funannotate	CDS	1580896	1581261	.	+	0	ID=EuglossaDilemma_000117-T1.cds;Parent=EuglossaDilemma_000117-T1;
NIJG01000001.1	funannotate	CDS	1581345	1581787	.	+	0	ID=EuglossaDilemma_000117-T1.cds;Parent=EuglossaDilemma_000117-T1;
NIJG01000001.1	funannotate	CDS	1581857	1581956	.	+	1	ID=EuglossaDilemma_000117-T1.cds;Parent=EuglossaDilemma_000117-T1;
NIJG01000001.1	funannotate	CDS	1582017	1582127	.	+	0	ID=EuglossaDilemma_000117-T1.cds;Parent=EuglossaDilemma_000117-T1;
NIJG01000001.1	funannotate	CDS	1582210	1582365	.	+	0	ID=EuglossaDilemma_000117-T1.cds;Parent=EuglossaDilemma_000117-T1;
NIJG01000001.1	funannotate	CDS	1582440	1582493	.	+	0	ID=EuglossaDilemma_000117-T1.cds;Parent=EuglossaDilemma_000117-T1;
NIJG01000001.1	funannotate	gene	1585837	1587206	.	+	.	ID=EuglossaDilemma_000118;
NIJG01000001.1	funannotate	mRNA	1585837	1587206	.	+	.	ID=EuglossaDilemma_000118-T1;Parent=EuglossaDilemma_000118;product=hypothetical protein;Ontology_term=GO:0004984,GO:0005549,GO:0016020,GO:0007608;Dbxref=InterPro:IPR004117;note=COG:S,EggNog:ENOG410VP3N;
NIJG01000001.1	funannotate	exon	1585837	1586016	.	+	.	ID=EuglossaDilemma_000118-T1.exon1;Parent=EuglossaDilemma_000118-T1;
NIJG01000001.1	funannotate	exon	1586083	1586381	.	+	.	ID=EuglossaDilemma_000118-T1.exon2;Parent=EuglossaDilemma_000118-T1;
NIJG01000001.1	funannotate	exon	1586813	1586963	.	+	.	ID=EuglossaDilemma_000118-T1.exon3;Parent=EuglossaDilemma_000118-T1;
NIJG01000001.1	funannotate	exon	1587041	1587055	.	+	.	ID=EuglossaDilemma_000118-T1.exon4;Parent=EuglossaDilemma_000118-T1;
NIJG01000001.1	funannotate	exon	1587168	1587206	.	+	.	ID=EuglossaDilemma_000118-T1.exon5;Parent=EuglossaDilemma_000118-T1;
NIJG01000001.1	funannotate	CDS	1585837	1586016	.	+	0	ID=EuglossaDilemma_000118-T1.cds;Parent=EuglossaDilemma_000118-T1;
NIJG01000001.1	funannotate	CDS	1586083	1586381	.	+	0	ID=EuglossaDilemma_000118-T1.cds;Parent=EuglossaDilemma_000118-T1;
NIJG01000001.1	funannotate	CDS	1586813	1586963	.	+	1	ID=EuglossaDilemma_000118-T1.cds;Parent=EuglossaDilemma_000118-T1;
NIJG01000001.1	funannotate	CDS	1587041	1587055	.	+	0	ID=EuglossaDilemma_000118-T1.cds;Parent=EuglossaDilemma_000118-T1;
NIJG01000001.1	funannotate	CDS	1587168	1587206	.	+	0	ID=EuglossaDilemma_000118-T1.cds;Parent=EuglossaDilemma_000118-T1;
NIJG01000001.1	funannotate	gene	1588715	1589946	.	+	.	ID=EuglossaDilemma_000119;Name=OR67A_3;
NIJG01000001.1	funannotate	mRNA	1588715	1589946	.	+	.	ID=EuglossaDilemma_000119-T1;Parent=EuglossaDilemma_000119;product=Odorant receptor;Ontology_term=GO:0004984,GO:0005549,GO:0016020,GO:0007608;Dbxref=InterPro:IPR004117;note=COG:S,EggNog:ENOG4103AR8,TransMembrane:2 (i12-34o157-180i);
NIJG01000001.1	funannotate	exon	1588715	1589130	.	+	.	ID=EuglossaDilemma_000119-T1.exon1;Parent=EuglossaDilemma_000119-T1;
NIJG01000001.1	funannotate	exon	1589215	1589248	.	+	.	ID=EuglossaDilemma_000119-T1.exon2;Parent=EuglossaDilemma_000119-T1;
NIJG01000001.1	funannotate	exon	1589376	1589486	.	+	.	ID=EuglossaDilemma_000119-T1.exon3;Parent=EuglossaDilemma_000119-T1;
NIJG01000001.1	funannotate	exon	1589640	1589795	.	+	.	ID=EuglossaDilemma_000119-T1.exon4;Parent=EuglossaDilemma_000119-T1;
NIJG01000001.1	funannotate	exon	1589893	1589946	.	+	.	ID=EuglossaDilemma_000119-T1.exon5;Parent=EuglossaDilemma_000119-T1;
NIJG01000001.1	funannotate	CDS	1588715	1589130	.	+	0	ID=EuglossaDilemma_000119-T1.cds;Parent=EuglossaDilemma_000119-T1;
NIJG01000001.1	funannotate	CDS	1589215	1589248	.	+	1	ID=EuglossaDilemma_000119-T1.cds;Parent=EuglossaDilemma_000119-T1;
NIJG01000001.1	funannotate	CDS	1589376	1589486	.	+	0	ID=EuglossaDilemma_000119-T1.cds;Parent=EuglossaDilemma_000119-T1;
NIJG01000001.1	funannotate	CDS	1589640	1589795	.	+	0	ID=EuglossaDilemma_000119-T1.cds;Parent=EuglossaDilemma_000119-T1;
NIJG01000001.1	funannotate	CDS	1589893	1589946	.	+	0	ID=EuglossaDilemma_000119-T1.cds;Parent=EuglossaDilemma_000119-T1;
NIJG01000001.1	funannotate	gene	1590739	1599974	.	+	.	ID=EuglossaDilemma_000120;
NIJG01000001.1	funannotate	mRNA	1590739	1599974	.	+	.	ID=EuglossaDilemma_000120-T1;Parent=EuglossaDilemma_000120;product=hypothetical protein;Dbxref=InterPro:IPR028103,PFAM:PF14649,InterPro:IPR028107;note=BUSCO:EOG091B00HT,EggNog:ENOG410322R,COG:S,TransMembrane:2 (o938-957i969-989o);
NIJG01000001.1	funannotate	exon	1590739	1591020	.	+	.	ID=EuglossaDilemma_000120-T1.exon1;Parent=EuglossaDilemma_000120-T1;
NIJG01000001.1	funannotate	exon	1591068	1591234	.	+	.	ID=EuglossaDilemma_000120-T1.exon2;Parent=EuglossaDilemma_000120-T1;
NIJG01000001.1	funannotate	exon	1591300	1591656	.	+	.	ID=EuglossaDilemma_000120-T1.exon3;Parent=EuglossaDilemma_000120-T1;
NIJG01000001.1	funannotate	exon	1591722	1592525	.	+	.	ID=EuglossaDilemma_000120-T1.exon4;Parent=EuglossaDilemma_000120-T1;
NIJG01000001.1	funannotate	exon	1592599	1592771	.	+	.	ID=EuglossaDilemma_000120-T1.exon5;Parent=EuglossaDilemma_000120-T1;
NIJG01000001.1	funannotate	exon	1592847	1593121	.	+	.	ID=EuglossaDilemma_000120-T1.exon6;Parent=EuglossaDilemma_000120-T1;
NIJG01000001.1	funannotate	exon	1593190	1593360	.	+	.	ID=EuglossaDilemma_000120-T1.exon7;Parent=EuglossaDilemma_000120-T1;
NIJG01000001.1	funannotate	exon	1593429	1593653	.	+	.	ID=EuglossaDilemma_000120-T1.exon8;Parent=EuglossaDilemma_000120-T1;
NIJG01000001.1	funannotate	exon	1593727	1593918	.	+	.	ID=EuglossaDilemma_000120-T1.exon9;Parent=EuglossaDilemma_000120-T1;
NIJG01000001.1	funannotate	exon	1596501	1596620	.	+	.	ID=EuglossaDilemma_000120-T1.exon10;Parent=EuglossaDilemma_000120-T1;
NIJG01000001.1	funannotate	exon	1596690	1596864	.	+	.	ID=EuglossaDilemma_000120-T1.exon11;Parent=EuglossaDilemma_000120-T1;
NIJG01000001.1	funannotate	exon	1596937	1597160	.	+	.	ID=EuglossaDilemma_000120-T1.exon12;Parent=EuglossaDilemma_000120-T1;
NIJG01000001.1	funannotate	exon	1597249	1597406	.	+	.	ID=EuglossaDilemma_000120-T1.exon13;Parent=EuglossaDilemma_000120-T1;
NIJG01000001.1	funannotate	exon	1597498	1597816	.	+	.	ID=EuglossaDilemma_000120-T1.exon14;Parent=EuglossaDilemma_000120-T1;
NIJG01000001.1	funannotate	exon	1597892	1598060	.	+	.	ID=EuglossaDilemma_000120-T1.exon15;Parent=EuglossaDilemma_000120-T1;
NIJG01000001.1	funannotate	exon	1598136	1598492	.	+	.	ID=EuglossaDilemma_000120-T1.exon16;Parent=EuglossaDilemma_000120-T1;
NIJG01000001.1	funannotate	exon	1598567	1598716	.	+	.	ID=EuglossaDilemma_000120-T1.exon17;Parent=EuglossaDilemma_000120-T1;
NIJG01000001.1	funannotate	exon	1598788	1598936	.	+	.	ID=EuglossaDilemma_000120-T1.exon18;Parent=EuglossaDilemma_000120-T1;
NIJG01000001.1	funannotate	exon	1599018	1599125	.	+	.	ID=EuglossaDilemma_000120-T1.exon19;Parent=EuglossaDilemma_000120-T1;
NIJG01000001.1	funannotate	exon	1599197	1599487	.	+	.	ID=EuglossaDilemma_000120-T1.exon20;Parent=EuglossaDilemma_000120-T1;
NIJG01000001.1	funannotate	exon	1599567	1599890	.	+	.	ID=EuglossaDilemma_000120-T1.exon21;Parent=EuglossaDilemma_000120-T1;
NIJG01000001.1	funannotate	exon	1599969	1599974	.	+	.	ID=EuglossaDilemma_000120-T1.exon22;Parent=EuglossaDilemma_000120-T1;
NIJG01000001.1	funannotate	CDS	1590739	1591020	.	+	0	ID=EuglossaDilemma_000120-T1.cds;Parent=EuglossaDilemma_000120-T1;
NIJG01000001.1	funannotate	CDS	1591068	1591234	.	+	0	ID=EuglossaDilemma_000120-T1.cds;Parent=EuglossaDilemma_000120-T1;
NIJG01000001.1	funannotate	CDS	1591300	1591656	.	+	1	ID=EuglossaDilemma_000120-T1.cds;Parent=EuglossaDilemma_000120-T1;
NIJG01000001.1	funannotate	CDS	1591722	1592525	.	+	1	ID=EuglossaDilemma_000120-T1.cds;Parent=EuglossaDilemma_000120-T1;
NIJG01000001.1	funannotate	CDS	1592599	1592771	.	+	1	ID=EuglossaDilemma_000120-T1.cds;Parent=EuglossaDilemma_000120-T1;
NIJG01000001.1	funannotate	CDS	1592847	1593121	.	+	2	ID=EuglossaDilemma_000120-T1.cds;Parent=EuglossaDilemma_000120-T1;
NIJG01000001.1	funannotate	CDS	1593190	1593360	.	+	0	ID=EuglossaDilemma_000120-T1.cds;Parent=EuglossaDilemma_000120-T1;
NIJG01000001.1	funannotate	CDS	1593429	1593653	.	+	0	ID=EuglossaDilemma_000120-T1.cds;Parent=EuglossaDilemma_000120-T1;
NIJG01000001.1	funannotate	CDS	1593727	1593918	.	+	0	ID=EuglossaDilemma_000120-T1.cds;Parent=EuglossaDilemma_000120-T1;
NIJG01000001.1	funannotate	CDS	1596501	1596620	.	+	0	ID=EuglossaDilemma_000120-T1.cds;Parent=EuglossaDilemma_000120-T1;
NIJG01000001.1	funannotate	CDS	1596690	1596864	.	+	0	ID=EuglossaDilemma_000120-T1.cds;Parent=EuglossaDilemma_000120-T1;
NIJG01000001.1	funannotate	CDS	1596937	1597160	.	+	2	ID=EuglossaDilemma_000120-T1.cds;Parent=EuglossaDilemma_000120-T1;
NIJG01000001.1	funannotate	CDS	1597249	1597406	.	+	0	ID=EuglossaDilemma_000120-T1.cds;Parent=EuglossaDilemma_000120-T1;
NIJG01000001.1	funannotate	CDS	1597498	1597816	.	+	1	ID=EuglossaDilemma_000120-T1.cds;Parent=EuglossaDilemma_000120-T1;
NIJG01000001.1	funannotate	CDS	1597892	1598060	.	+	0	ID=EuglossaDilemma_000120-T1.cds;Parent=EuglossaDilemma_000120-T1;
NIJG01000001.1	funannotate	CDS	1598136	1598492	.	+	2	ID=EuglossaDilemma_000120-T1.cds;Parent=EuglossaDilemma_000120-T1;
NIJG01000001.1	funannotate	CDS	1598567	1598716	.	+	2	ID=EuglossaDilemma_000120-T1.cds;Parent=EuglossaDilemma_000120-T1;
NIJG01000001.1	funannotate	CDS	1598788	1598936	.	+	2	ID=EuglossaDilemma_000120-T1.cds;Parent=EuglossaDilemma_000120-T1;
NIJG01000001.1	funannotate	CDS	1599018	1599125	.	+	0	ID=EuglossaDilemma_000120-T1.cds;Parent=EuglossaDilemma_000120-T1;
NIJG01000001.1	funannotate	CDS	1599197	1599487	.	+	0	ID=EuglossaDilemma_000120-T1.cds;Parent=EuglossaDilemma_000120-T1;
NIJG01000001.1	funannotate	CDS	1599567	1599890	.	+	0	ID=EuglossaDilemma_000120-T1.cds;Parent=EuglossaDilemma_000120-T1;
NIJG01000001.1	funannotate	CDS	1599969	1599974	.	+	0	ID=EuglossaDilemma_000120-T1.cds;Parent=EuglossaDilemma_000120-T1;
NIJG01000001.1	funannotate	gene	1602617	1605348	.	-	.	ID=EuglossaDilemma_000121;
NIJG01000001.1	funannotate	mRNA	1602617	1605348	.	-	.	ID=EuglossaDilemma_000121-T1;Parent=EuglossaDilemma_000121;product=hypothetical protein;Ontology_term=GO:0003684,GO:0006281;Dbxref=InterPro:IPR017961,InterPro:IPR043502,InterPro:IPR043128,InterPro:IPR041298,InterPro:IPR036775,PFAM:PF18439,InterPro:IPR001126,PFAM:PF00817,PFAM:PF11799;note=COG:L,EggNog:ENOG41035S2;
NIJG01000001.1	funannotate	exon	1605209	1605348	.	-	.	ID=EuglossaDilemma_000121-T1.exon1;Parent=EuglossaDilemma_000121-T1;
NIJG01000001.1	funannotate	exon	1604991	1605125	.	-	.	ID=EuglossaDilemma_000121-T1.exon2;Parent=EuglossaDilemma_000121-T1;
NIJG01000001.1	funannotate	exon	1604714	1604922	.	-	.	ID=EuglossaDilemma_000121-T1.exon3;Parent=EuglossaDilemma_000121-T1;
NIJG01000001.1	funannotate	exon	1604458	1604624	.	-	.	ID=EuglossaDilemma_000121-T1.exon4;Parent=EuglossaDilemma_000121-T1;
NIJG01000001.1	funannotate	exon	1604133	1604356	.	-	.	ID=EuglossaDilemma_000121-T1.exon5;Parent=EuglossaDilemma_000121-T1;
NIJG01000001.1	funannotate	exon	1603921	1604044	.	-	.	ID=EuglossaDilemma_000121-T1.exon6;Parent=EuglossaDilemma_000121-T1;
NIJG01000001.1	funannotate	exon	1603717	1603842	.	-	.	ID=EuglossaDilemma_000121-T1.exon7;Parent=EuglossaDilemma_000121-T1;
NIJG01000001.1	funannotate	exon	1602617	1603597	.	-	.	ID=EuglossaDilemma_000121-T1.exon8;Parent=EuglossaDilemma_000121-T1;
NIJG01000001.1	funannotate	CDS	1605209	1605348	.	-	0	ID=EuglossaDilemma_000121-T1.cds;Parent=EuglossaDilemma_000121-T1;
NIJG01000001.1	funannotate	CDS	1604991	1605125	.	-	1	ID=EuglossaDilemma_000121-T1.cds;Parent=EuglossaDilemma_000121-T1;
NIJG01000001.1	funannotate	CDS	1604714	1604922	.	-	1	ID=EuglossaDilemma_000121-T1.cds;Parent=EuglossaDilemma_000121-T1;
NIJG01000001.1	funannotate	CDS	1604458	1604624	.	-	2	ID=EuglossaDilemma_000121-T1.cds;Parent=EuglossaDilemma_000121-T1;
NIJG01000001.1	funannotate	CDS	1604133	1604356	.	-	0	ID=EuglossaDilemma_000121-T1.cds;Parent=EuglossaDilemma_000121-T1;
NIJG01000001.1	funannotate	CDS	1603921	1604044	.	-	1	ID=EuglossaDilemma_000121-T1.cds;Parent=EuglossaDilemma_000121-T1;
NIJG01000001.1	funannotate	CDS	1603717	1603842	.	-	0	ID=EuglossaDilemma_000121-T1.cds;Parent=EuglossaDilemma_000121-T1;
NIJG01000001.1	funannotate	CDS	1602617	1603597	.	-	0	ID=EuglossaDilemma_000121-T1.cds;Parent=EuglossaDilemma_000121-T1;
NIJG01000001.1	funannotate	gene	1609570	1609845	.	+	.	ID=EuglossaDilemma_000122;
NIJG01000001.1	funannotate	mRNA	1609570	1609845	.	+	.	ID=EuglossaDilemma_000122-T1;Parent=EuglossaDilemma_000122;product=hypothetical protein;note=COG:K,EggNog:ENOG41037X1;
NIJG01000001.1	funannotate	exon	1609570	1609845	.	+	.	ID=EuglossaDilemma_000122-T1.exon1;Parent=EuglossaDilemma_000122-T1;
NIJG01000001.1	funannotate	CDS	1609570	1609845	.	+	0	ID=EuglossaDilemma_000122-T1.cds;Parent=EuglossaDilemma_000122-T1;
NIJG01000001.1	funannotate	gene	1613014	1614407	.	+	.	ID=EuglossaDilemma_000123;
NIJG01000001.1	funannotate	mRNA	1613014	1614407	.	+	.	ID=EuglossaDilemma_000123-T1;Parent=EuglossaDilemma_000123;product=hypothetical protein;Dbxref=InterPro:IPR008580,InterPro:IPR042266,PFAM:PF05903;note=COG:S,BUSCO:EOG091B0ESP,EggNog:ENOG410358X,MEROPS:MER0226346;
NIJG01000001.1	funannotate	exon	1613014	1613019	.	+	.	ID=EuglossaDilemma_000123-T1.exon1;Parent=EuglossaDilemma_000123-T1;
NIJG01000001.1	funannotate	exon	1613678	1613750	.	+	.	ID=EuglossaDilemma_000123-T1.exon2;Parent=EuglossaDilemma_000123-T1;
NIJG01000001.1	funannotate	exon	1613841	1613934	.	+	.	ID=EuglossaDilemma_000123-T1.exon3;Parent=EuglossaDilemma_000123-T1;
NIJG01000001.1	funannotate	exon	1614003	1614144	.	+	.	ID=EuglossaDilemma_000123-T1.exon4;Parent=EuglossaDilemma_000123-T1;
NIJG01000001.1	funannotate	exon	1614222	1614407	.	+	.	ID=EuglossaDilemma_000123-T1.exon5;Parent=EuglossaDilemma_000123-T1;
NIJG01000001.1	funannotate	CDS	1613014	1613019	.	+	0	ID=EuglossaDilemma_000123-T1.cds;Parent=EuglossaDilemma_000123-T1;
NIJG01000001.1	funannotate	CDS	1613678	1613750	.	+	0	ID=EuglossaDilemma_000123-T1.cds;Parent=EuglossaDilemma_000123-T1;
NIJG01000001.1	funannotate	CDS	1613841	1613934	.	+	2	ID=EuglossaDilemma_000123-T1.cds;Parent=EuglossaDilemma_000123-T1;
NIJG01000001.1	funannotate	CDS	1614003	1614144	.	+	1	ID=EuglossaDilemma_000123-T1.cds;Parent=EuglossaDilemma_000123-T1;
NIJG01000001.1	funannotate	CDS	1614222	1614407	.	+	0	ID=EuglossaDilemma_000123-T1.cds;Parent=EuglossaDilemma_000123-T1;
NIJG01000001.1	funannotate	gene	1619420	1629586	.	-	.	ID=EuglossaDilemma_000124;Name=CDC42BPA;
NIJG01000001.1	funannotate	mRNA	1619420	1629586	.	-	.	ID=EuglossaDilemma_000124-T1;Parent=EuglossaDilemma_000124;product=Serine/threonine-protein kinase MRCK alpha;Ontology_term=GO:0006468,GO:0035556,GO:0004672,GO:0004674,GO:0005524;Dbxref=InterPro:IPR031597,PFAM:PF15796,InterPro:IPR011009,PFAM:PF08826,PFAM:PF00780,InterPro:IPR002219,InterPro:IPR008271,InterPro:IPR020454,InterPro:IPR000095,InterPro:IPR017441,InterPro:IPR001180,InterPro:IPR000961,PFA…
NIJG01000001.1	funannotate	exon	1629559	1629586	.	-	.	ID=EuglossaDilemma_000124-T1.exon1;Parent=EuglossaDilemma_000124-T1;
NIJG01000001.1	funannotate	exon	1628256	1628527	.	-	.	ID=EuglossaDilemma_000124-T1.exon2;Parent=EuglossaDilemma_000124-T1;
NIJG01000001.1	funannotate	exon	1627874	1628173	.	-	.	ID=EuglossaDilemma_000124-T1.exon3;Parent=EuglossaDilemma_000124-T1;
NIJG01000001.1	funannotate	exon	1627618	1627761	.	-	.	ID=EuglossaDilemma_000124-T1.exon4;Parent=EuglossaDilemma_000124-T1;
NIJG01000001.1	funannotate	exon	1627369	1627491	.	-	.	ID=EuglossaDilemma_000124-T1.exon5;Parent=EuglossaDilemma_000124-T1;
NIJG01000001.1	funannotate	exon	1627087	1627273	.	-	.	ID=EuglossaDilemma_000124-T1.exon6;Parent=EuglossaDilemma_000124-T1;
NIJG01000001.1	funannotate	exon	1625976	1626991	.	-	.	ID=EuglossaDilemma_000124-T1.exon7;Parent=EuglossaDilemma_000124-T1;
NIJG01000001.1	funannotate	exon	1625660	1625895	.	-	.	ID=EuglossaDilemma_000124-T1.exon8;Parent=EuglossaDilemma_000124-T1;
NIJG01000001.1	funannotate	exon	1625438	1625544	.	-	.	ID=EuglossaDilemma_000124-T1.exon9;Parent=EuglossaDilemma_000124-T1;
NIJG01000001.1	funannotate	exon	1624627	1624675	.	-	.	ID=EuglossaDilemma_000124-T1.exon10;Parent=EuglossaDilemma_000124-T1;
NIJG01000001.1	funannotate	exon	1623771	1624051	.	-	.	ID=EuglossaDilemma_000124-T1.exon11;Parent=EuglossaDilemma_000124-T1;
NIJG01000001.1	funannotate	exon	1622826	1622989	.	-	.	ID=EuglossaDilemma_000124-T1.exon12;Parent=EuglossaDilemma_000124-T1;
NIJG01000001.1	funannotate	exon	1622501	1622756	.	-	.	ID=EuglossaDilemma_000124-T1.exon13;Parent=EuglossaDilemma_000124-T1;
NIJG01000001.1	funannotate	exon	1622130	1622416	.	-	.	ID=EuglossaDilemma_000124-T1.exon14;Parent=EuglossaDilemma_000124-T1;
NIJG01000001.1	funannotate	exon	1621907	1622050	.	-	.	ID=EuglossaDilemma_000124-T1.exon15;Parent=EuglossaDilemma_000124-T1;
NIJG01000001.1	funannotate	exon	1621687	1621822	.	-	.	ID=EuglossaDilemma_000124-T1.exon16;Parent=EuglossaDilemma_000124-T1;
NIJG01000001.1	funannotate	exon	1621367	1621608	.	-	.	ID=EuglossaDilemma_000124-T1.exon17;Parent=EuglossaDilemma_000124-T1;
NIJG01000001.1	funannotate	exon	1621115	1621295	.	-	.	ID=EuglossaDilemma_000124-T1.exon18;Parent=EuglossaDilemma_000124-T1;
NIJG01000001.1	funannotate	exon	1620855	1621043	.	-	.	ID=EuglossaDilemma_000124-T1.exon19;Parent=EuglossaDilemma_000124-T1;
NIJG01000001.1	funannotate	exon	1620594	1620779	.	-	.	ID=EuglossaDilemma_000124-T1.exon20;Parent=EuglossaDilemma_000124-T1;
NIJG01000001.1	funannotate	exon	1620320	1620501	.	-	.	ID=EuglossaDilemma_000124-T1.exon21;Parent=EuglossaDilemma_000124-T1;
NIJG01000001.1	funannotate	exon	1620143	1620241	.	-	.	ID=EuglossaDilemma_000124-T1.exon22;Parent=EuglossaDilemma_000124-T1;
NIJG01000001.1	funannotate	exon	1619910	1620033	.	-	.	ID=EuglossaDilemma_000124-T1.exon23;Parent=EuglossaDilemma_000124-T1;
NIJG01000001.1	funannotate	exon	1619665	1619822	.	-	.	ID=EuglossaDilemma_000124-T1.exon24;Parent=EuglossaDilemma_000124-T1;
NIJG01000001.1	funannotate	exon	1619420	1619533	.	-	.	ID=EuglossaDilemma_000124-T1.exon25;Parent=EuglossaDilemma_000124-T1;
NIJG01000001.1	funannotate	CDS	1629559	1629586	.	-	0	ID=EuglossaDilemma_000124-T1.cds;Parent=EuglossaDilemma_000124-T1;
NIJG01000001.1	funannotate	CDS	1628256	1628527	.	-	2	ID=EuglossaDilemma_000124-T1.cds;Parent=EuglossaDilemma_000124-T1;
NIJG01000001.1	funannotate	CDS	1627874	1628173	.	-	0	ID=EuglossaDilemma_000124-T1.cds;Parent=EuglossaDilemma_000124-T1;
NIJG01000001.1	funannotate	CDS	1627618	1627761	.	-	0	ID=EuglossaDilemma_000124-T1.cds;Parent=EuglossaDilemma_000124-T1;
NIJG01000001.1	funannotate	CDS	1627369	1627491	.	-	0	ID=EuglossaDilemma_000124-T1.cds;Parent=EuglossaDilemma_000124-T1;
NIJG01000001.1	funannotate	CDS	1627087	1627273	.	-	0	ID=EuglossaDilemma_000124-T1.cds;Parent=EuglossaDilemma_000124-T1;
NIJG01000001.1	funannotate	CDS	1625976	1626991	.	-	2	ID=EuglossaDilemma_000124-T1.cds;Parent=EuglossaDilemma_000124-T1;
NIJG01000001.1	funannotate	CDS	1625660	1625895	.	-	0	ID=EuglossaDilemma_000124-T1.cds;Parent=EuglossaDilemma_000124-T1;
NIJG01000001.1	funannotate	CDS	1625438	1625544	.	-	1	ID=EuglossaDilemma_000124-T1.cds;Parent=EuglossaDilemma_000124-T1;
NIJG01000001.1	funannotate	CDS	1624627	1624675	.	-	2	ID=EuglossaDilemma_000124-T1.cds;Parent=EuglossaDilemma_000124-T1;
NIJG01000001.1	funannotate	CDS	1623771	1624051	.	-	1	ID=EuglossaDilemma_000124-T1.cds;Parent=EuglossaDilemma_000124-T1;
NIJG01000001.1	funannotate	CDS	1622826	1622989	.	-	2	ID=EuglossaDilemma_000124-T1.cds;Parent=EuglossaDilemma_000124-T1;
NIJG01000001.1	funannotate	CDS	1622501	1622756	.	-	0	ID=EuglossaDilemma_000124-T1.cds;Parent=EuglossaDilemma_000124-T1;
NIJG01000001.1	funannotate	CDS	1622130	1622416	.	-	2	ID=EuglossaDilemma_000124-T1.cds;Parent=EuglossaDilemma_000124-T1;
NIJG01000001.1	funannotate	CDS	1621907	1622050	.	-	0	ID=EuglossaDilemma_000124-T1.cds;Parent=EuglossaDilemma_000124-T1;
NIJG01000001.1	funannotate	CDS	1621687	1621822	.	-	0	ID=EuglossaDilemma_000124-T1.cds;Parent=EuglossaDilemma_000124-T1;
NIJG01000001.1	funannotate	CDS	1621367	1621608	.	-	2	ID=EuglossaDilemma_000124-T1.cds;Parent=EuglossaDilemma_000124-T1;
NIJG01000001.1	funannotate	CDS	1621115	1621295	.	-	0	ID=EuglossaDilemma_000124-T1.cds;Parent=EuglossaDilemma_000124-T1;
NIJG01000001.1	funannotate	CDS	1620855	1621043	.	-	2	ID=EuglossaDilemma_000124-T1.cds;Parent=EuglossaDilemma_000124-T1;
NIJG01000001.1	funannotate	CDS	1620594	1620779	.	-	2	ID=EuglossaDilemma_000124-T1.cds;Parent=EuglossaDilemma_000124-T1;
NIJG01000001.1	funannotate	CDS	1620320	1620501	.	-	2	ID=EuglossaDilemma_000124-T1.cds;Parent=EuglossaDilemma_000124-T1;
NIJG01000001.1	funannotate	CDS	1620143	1620241	.	-	0	ID=EuglossaDilemma_000124-T1.cds;Parent=EuglossaDilemma_000124-T1;
NIJG01000001.1	funannotate	CDS	1619910	1620033	.	-	0	ID=EuglossaDilemma_000124-T1.cds;Parent=EuglossaDilemma_000124-T1;
NIJG01000001.1	funannotate	CDS	1619665	1619822	.	-	2	ID=EuglossaDilemma_000124-T1.cds;Parent=EuglossaDilemma_000124-T1;
NIJG01000001.1	funannotate	CDS	1619420	1619533	.	-	0	ID=EuglossaDilemma_000124-T1.cds;Parent=EuglossaDilemma_000124-T1;
NIJG01000001.1	funannotate	gene	1632391	1634133	.	+	.	ID=EuglossaDilemma_000125;
NIJG01000001.1	funannotate	mRNA	1632391	1634133	.	+	.	ID=EuglossaDilemma_000125-T1;Parent=EuglossaDilemma_000125;product=hypothetical protein;Dbxref=InterPro:IPR032794,PFAM:PF14695,InterPro:IPR029415,InterPro:IPR024875,PFAM:PF14694;note=COG:S,BUSCO:EOG091B070X,EggNog:ENOG410366Q;
NIJG01000001.1	funannotate	exon	1632391	1634133	.	+	.	ID=EuglossaDilemma_000125-T1.exon1;Parent=EuglossaDilemma_000125-T1;
NIJG01000001.1	funannotate	CDS	1632391	1634133	.	+	0	ID=EuglossaDilemma_000125-T1.cds;Parent=EuglossaDilemma_000125-T1;
NIJG01000001.1	funannotate	gene	1634762	1639001	.	+	.	ID=EuglossaDilemma_000126;
NIJG01000001.1	funannotate	mRNA	1634762	1639001	.	+	.	ID=EuglossaDilemma_000126-T1;Parent=EuglossaDilemma_000126;product=hypothetical protein;Dbxref=InterPro:IPR018797,PFAM:PF10239;note=COG:S,EggNog:ENOG41034JP;
NIJG01000001.1	funannotate	exon	1634762	1634790	.	+	.	ID=EuglossaDilemma_000126-T1.exon1;Parent=EuglossaDilemma_000126-T1;
NIJG01000001.1	funannotate	exon	1636885	1637245	.	+	.	ID=EuglossaDilemma_000126-T1.exon2;Parent=EuglossaDilemma_000126-T1;
NIJG01000001.1	funannotate	exon	1637331	1637621	.	+	.	ID=EuglossaDilemma_000126-T1.exon3;Parent=EuglossaDilemma_000126-T1;
NIJG01000001.1	funannotate	exon	1637718	1638016	.	+	.	ID=EuglossaDilemma_000126-T1.exon4;Parent=EuglossaDilemma_000126-T1;
NIJG01000001.1	funannotate	exon	1638092	1638255	.	+	.	ID=EuglossaDilemma_000126-T1.exon5;Parent=EuglossaDilemma_000126-T1;
NIJG01000001.1	funannotate	exon	1638379	1638672	.	+	.	ID=EuglossaDilemma_000126-T1.exon6;Parent=EuglossaDilemma_000126-T1;
NIJG01000001.1	funannotate	exon	1638784	1639001	.	+	.	ID=EuglossaDilemma_000126-T1.exon7;Parent=EuglossaDilemma_000126-T1;
NIJG01000001.1	funannotate	CDS	1634762	1634790	.	+	0	ID=EuglossaDilemma_000126-T1.cds;Parent=EuglossaDilemma_000126-T1;
NIJG01000001.1	funannotate	CDS	1636885	1637245	.	+	1	ID=EuglossaDilemma_000126-T1.cds;Parent=EuglossaDilemma_000126-T1;
NIJG01000001.1	funannotate	CDS	1637331	1637621	.	+	0	ID=EuglossaDilemma_000126-T1.cds;Parent=EuglossaDilemma_000126-T1;
NIJG01000001.1	funannotate	CDS	1637718	1638016	.	+	0	ID=EuglossaDilemma_000126-T1.cds;Parent=EuglossaDilemma_000126-T1;
NIJG01000001.1	funannotate	CDS	1638092	1638255	.	+	1	ID=EuglossaDilemma_000126-T1.cds;Parent=EuglossaDilemma_000126-T1;
NIJG01000001.1	funannotate	CDS	1638379	1638672	.	+	2	ID=EuglossaDilemma_000126-T1.cds;Parent=EuglossaDilemma_000126-T1;
NIJG01000001.1	funannotate	CDS	1638784	1639001	.	+	2	ID=EuglossaDilemma_000126-T1.cds;Parent=EuglossaDilemma_000126-T1;
NIJG01000001.1	funannotate	gene	1640207	1642668	.	+	.	ID=EuglossaDilemma_000127;
NIJG01000001.1	funannotate	mRNA	1640207	1642668	.	+	.	ID=EuglossaDilemma_000127-T1;Parent=EuglossaDilemma_000127;product=hypothetical protein;Ontology_term=GO:0005887,GO:0016021;Dbxref=InterPro:IPR038900,PFAM:PF07810,InterPro:IPR012496;note=EggNog:ENOG4103574,COG:S,TransMembrane:10 (i193-220o289-313i388-413o445-465i485-503o539-556i588-613o636-658i670-689o695-718i);
NIJG01000001.1	funannotate	exon	1640207	1640384	.	+	.	ID=EuglossaDilemma_000127-T1.exon1;Parent=EuglossaDilemma_000127-T1;
NIJG01000001.1	funannotate	exon	1640452	1640693	.	+	.	ID=EuglossaDilemma_000127-T1.exon2;Parent=EuglossaDilemma_000127-T1;
NIJG01000001.1	funannotate	exon	1640764	1642668	.	+	.	ID=EuglossaDilemma_000127-T1.exon3;Parent=EuglossaDilemma_000127-T1;
NIJG01000001.1	funannotate	CDS	1640207	1640384	.	+	0	ID=EuglossaDilemma_000127-T1.cds;Parent=EuglossaDilemma_000127-T1;
NIJG01000001.1	funannotate	CDS	1640452	1640693	.	+	2	ID=EuglossaDilemma_000127-T1.cds;Parent=EuglossaDilemma_000127-T1;
NIJG01000001.1	funannotate	CDS	1640764	1642668	.	+	0	ID=EuglossaDilemma_000127-T1.cds;Parent=EuglossaDilemma_000127-T1;
NIJG01000001.1	funannotate	gene	1645531	1657035	.	+	.	ID=EuglossaDilemma_000128;
NIJG01000001.1	funannotate	mRNA	1645531	1657035	.	+	.	ID=EuglossaDilemma_000128-T1;Parent=EuglossaDilemma_000128;product=hypothetical protein;Ontology_term=GO:0016810,GO:0016787;Dbxref=InterPro:IPR011059,InterPro:IPR006680,InterPro:IPR032466,PFAM:PF01979;note=COG:F,MEROPS:MER0015112,EggNog:ENOG41034U6;
NIJG01000001.1	funannotate	exon	1645531	1645569	.	+	.	ID=EuglossaDilemma_000128-T1.exon1;Parent=EuglossaDilemma_000128-T1;
NIJG01000001.1	funannotate	exon	1653665	1653759	.	+	.	ID=EuglossaDilemma_000128-T1.exon2;Parent=EuglossaDilemma_000128-T1;
NIJG01000001.1	funannotate	exon	1654659	1654971	.	+	.	ID=EuglossaDilemma_000128-T1.exon3;Parent=EuglossaDilemma_000128-T1;
NIJG01000001.1	funannotate	exon	1655879	1656058	.	+	.	ID=EuglossaDilemma_000128-T1.exon4;Parent=EuglossaDilemma_000128-T1;
NIJG01000001.1	funannotate	exon	1656251	1656364	.	+	.	ID=EuglossaDilemma_000128-T1.exon5;Parent=EuglossaDilemma_000128-T1;
NIJG01000001.1	funannotate	exon	1656799	1657035	.	+	.	ID=EuglossaDilemma_000128-T1.exon6;Parent=EuglossaDilemma_000128-T1;
NIJG01000001.1	funannotate	CDS	1645531	1645569	.	+	0	ID=EuglossaDilemma_000128-T1.cds;Parent=EuglossaDilemma_000128-T1;
NIJG01000001.1	funannotate	CDS	1653665	1653759	.	+	0	ID=EuglossaDilemma_000128-T1.cds;Parent=EuglossaDilemma_000128-T1;
NIJG01000001.1	funannotate	CDS	1654659	1654971	.	+	1	ID=EuglossaDilemma_000128-T1.cds;Parent=EuglossaDilemma_000128-T1;
NIJG01000001.1	funannotate	CDS	1655879	1656058	.	+	0	ID=EuglossaDilemma_000128-T1.cds;Parent=EuglossaDilemma_000128-T1;
NIJG01000001.1	funannotate	CDS	1656251	1656364	.	+	0	ID=EuglossaDilemma_000128-T1.cds;Parent=EuglossaDilemma_000128-T1;
NIJG01000001.1	funannotate	CDS	1656799	1657035	.	+	0	ID=EuglossaDilemma_000128-T1.cds;Parent=EuglossaDilemma_000128-T1;
NIJG01000001.1	funannotate	gene	1657665	1660621	.	+	.	ID=EuglossaDilemma_000129;
NIJG01000001.1	funannotate	mRNA	1657665	1660621	.	+	.	ID=EuglossaDilemma_000129-T1;Parent=EuglossaDilemma_000129;product=hypothetical protein;Ontology_term=GO:0016810,GO:0016787;Dbxref=InterPro:IPR011059,InterPro:IPR006680,InterPro:IPR032466;note=COG:F,MEROPS:MER0015112,EggNog:ENOG41034U6;
NIJG01000001.1	funannotate	five_prime_UTR	1657665	1658306	.	+	.	ID=EuglossaDilemma_000129-T1.utr5p1;Parent=EuglossaDilemma_000129-T1;
NIJG01000001.1	funannotate	exon	1657665	1658539	.	+	.	ID=EuglossaDilemma_000129-T1.exon1;Parent=EuglossaDilemma_000129-T1;
NIJG01000001.1	funannotate	exon	1659335	1659671	.	+	.	ID=EuglossaDilemma_000129-T1.exon2;Parent=EuglossaDilemma_000129-T1;
NIJG01000001.1	funannotate	exon	1659935	1660090	.	+	.	ID=EuglossaDilemma_000129-T1.exon3;Parent=EuglossaDilemma_000129-T1;
NIJG01000001.1	funannotate	exon	1660198	1660471	.	+	.	ID=EuglossaDilemma_000129-T1.exon4;Parent=EuglossaDilemma_000129-T1;
NIJG01000001.1	funannotate	exon	1660542	1660621	.	+	.	ID=EuglossaDilemma_000129-T1.exon5;Parent=EuglossaDilemma_000129-T1;
NIJG01000001.1	funannotate	CDS	1658307	1658539	.	+	0	ID=EuglossaDilemma_000129-T1.cds;Parent=EuglossaDilemma_000129-T1;
NIJG01000001.1	funannotate	CDS	1659335	1659671	.	+	1	ID=EuglossaDilemma_000129-T1.cds;Parent=EuglossaDilemma_000129-T1;
NIJG01000001.1	funannotate	CDS	1659935	1660090	.	+	0	ID=EuglossaDilemma_000129-T1.cds;Parent=EuglossaDilemma_000129-T1;
NIJG01000001.1	funannotate	CDS	1660198	1660471	.	+	0	ID=EuglossaDilemma_000129-T1.cds;Parent=EuglossaDilemma_000129-T1;
NIJG01000001.1	funannotate	CDS	1660542	1660621	.	+	2	ID=EuglossaDilemma_000129-T1.cds;Parent=EuglossaDilemma_000129-T1;
NIJG01000001.1	funannotate	gene	1664247	1670753	.	-	.	ID=EuglossaDilemma_000130;
NIJG01000001.1	funannotate	mRNA	1664247	1670753	.	-	.	ID=EuglossaDilemma_000130-T1;Parent=EuglossaDilemma_000130;product=hypothetical protein;Ontology_term=GO:0005515;Dbxref=InterPro:IPR041418,InterPro:IPR013625,InterPro:IPR013761,InterPro:IPR035462,InterPro:IPR039801,InterPro:IPR036028,PFAM:PF08416,InterPro:IPR011993,PFAM:PF18016,InterPro:IPR001452,InterPro:IPR033928;note=COG:T,EggNog:ENOG41034T8,BUSCO:EOG091B03W4;
NIJG01000001.1	funannotate	exon	1670708	1670753	.	-	.	ID=EuglossaDilemma_000130-T1.exon1;Parent=EuglossaDilemma_000130-T1;
NIJG01000001.1	funannotate	exon	1670253	1670488	.	-	.	ID=EuglossaDilemma_000130-T1.exon2;Parent=EuglossaDilemma_000130-T1;
NIJG01000001.1	funannotate	exon	1669733	1670072	.	-	.	ID=EuglossaDilemma_000130-T1.exon3;Parent=EuglossaDilemma_000130-T1;
NIJG01000001.1	funannotate	exon	1668376	1669592	.	-	.	ID=EuglossaDilemma_000130-T1.exon4;Parent=EuglossaDilemma_000130-T1;
NIJG01000001.1	funannotate	exon	1668044	1668161	.	-	.	ID=EuglossaDilemma_000130-T1.exon5;Parent=EuglossaDilemma_000130-T1;
NIJG01000001.1	funannotate	exon	1664908	1665261	.	-	.	ID=EuglossaDilemma_000130-T1.exon6;Parent=EuglossaDilemma_000130-T1;
NIJG01000001.1	funannotate	exon	1664685	1664847	.	-	.	ID=EuglossaDilemma_000130-T1.exon7;Parent=EuglossaDilemma_000130-T1;
NIJG01000001.1	funannotate	exon	1664388	1664523	.	-	.	ID=EuglossaDilemma_000130-T1.exon8;Parent=EuglossaDilemma_000130-T1;
NIJG01000001.1	funannotate	exon	1664247	1664315	.	-	.	ID=EuglossaDilemma_000130-T1.exon9;Parent=EuglossaDilemma_000130-T1;
NIJG01000001.1	funannotate	CDS	1670708	1670753	.	-	0	ID=EuglossaDilemma_000130-T1.cds;Parent=EuglossaDilemma_000130-T1;
NIJG01000001.1	funannotate	CDS	1670253	1670488	.	-	2	ID=EuglossaDilemma_000130-T1.cds;Parent=EuglossaDilemma_000130-T1;
NIJG01000001.1	funannotate	CDS	1669733	1670072	.	-	0	ID=EuglossaDilemma_000130-T1.cds;Parent=EuglossaDilemma_000130-T1;
NIJG01000001.1	funannotate	CDS	1668376	1669592	.	-	2	ID=EuglossaDilemma_000130-T1.cds;Parent=EuglossaDilemma_000130-T1;
NIJG01000001.1	funannotate	CDS	1668044	1668161	.	-	0	ID=EuglossaDilemma_000130-T1.cds;Parent=EuglossaDilemma_000130-T1;
NIJG01000001.1	funannotate	CDS	1664908	1665261	.	-	2	ID=EuglossaDilemma_000130-T1.cds;Parent=EuglossaDilemma_000130-T1;
NIJG01000001.1	funannotate	CDS	1664685	1664847	.	-	2	ID=EuglossaDilemma_000130-T1.cds;Parent=EuglossaDilemma_000130-T1;
NIJG01000001.1	funannotate	CDS	1664388	1664523	.	-	1	ID=EuglossaDilemma_000130-T1.cds;Parent=EuglossaDilemma_000130-T1;
NIJG01000001.1	funannotate	CDS	1664247	1664315	.	-	0	ID=EuglossaDilemma_000130-T1.cds;Parent=EuglossaDilemma_000130-T1;
NIJG01000001.1	funannotate	gene	1681414	1691841	.	+	.	ID=EuglossaDilemma_000131;
NIJG01000001.1	funannotate	mRNA	1681414	1691841	.	+	.	ID=EuglossaDilemma_000131-T1;Parent=EuglossaDilemma_000131;product=hypothetical protein;Ontology_term=GO:0003677;Dbxref=InterPro:IPR004198,InterPro:IPR019786,InterPro:IPR003347,PFAM:PF08429,PFAM:PF00628,PFAM:PF02928,InterPro:IPR013083,InterPro:IPR001606,PFAM:PF01388,InterPro:IPR011011,InterPro:IPR013637,InterPro:IPR036431,PFAM:PF02373,PFAM:PF02375,InterPro:IPR001965,InterPro:IPR019787,InterPro:IP…
NIJG01000001.1	funannotate	exon	1681414	1681644	.	+	.	ID=EuglossaDilemma_000131-T1.exon1;Parent=EuglossaDilemma_000131-T1;
NIJG01000001.1	funannotate	exon	1684602	1684818	.	+	.	ID=EuglossaDilemma_000131-T1.exon2;Parent=EuglossaDilemma_000131-T1;
NIJG01000001.1	funannotate	exon	1684904	1685064	.	+	.	ID=EuglossaDilemma_000131-T1.exon3;Parent=EuglossaDilemma_000131-T1;
NIJG01000001.1	funannotate	exon	1685156	1685521	.	+	.	ID=EuglossaDilemma_000131-T1.exon4;Parent=EuglossaDilemma_000131-T1;
NIJG01000001.1	funannotate	exon	1685602	1685880	.	+	.	ID=EuglossaDilemma_000131-T1.exon5;Parent=EuglossaDilemma_000131-T1;
NIJG01000001.1	funannotate	exon	1685956	1686448	.	+	.	ID=EuglossaDilemma_000131-T1.exon6;Parent=EuglossaDilemma_000131-T1;
NIJG01000001.1	funannotate	exon	1686529	1686656	.	+	.	ID=EuglossaDilemma_000131-T1.exon7;Parent=EuglossaDilemma_000131-T1;
NIJG01000001.1	funannotate	exon	1686742	1686936	.	+	.	ID=EuglossaDilemma_000131-T1.exon8;Parent=EuglossaDilemma_000131-T1;
NIJG01000001.1	funannotate	exon	1687886	1688346	.	+	.	ID=EuglossaDilemma_000131-T1.exon9;Parent=EuglossaDilemma_000131-T1;
NIJG01000001.1	funannotate	exon	1688426	1688687	.	+	.	ID=EuglossaDilemma_000131-T1.exon10;Parent=EuglossaDilemma_000131-T1;
NIJG01000001.1	funannotate	exon	1688775	1689597	.	+	.	ID=EuglossaDilemma_000131-T1.exon11;Parent=EuglossaDilemma_000131-T1;
NIJG01000001.1	funannotate	exon	1689698	1689906	.	+	.	ID=EuglossaDilemma_000131-T1.exon12;Parent=EuglossaDilemma_000131-T1;
NIJG01000001.1	funannotate	exon	1689996	1690220	.	+	.	ID=EuglossaDilemma_000131-T1.exon13;Parent=EuglossaDilemma_000131-T1;
NIJG01000001.1	funannotate	exon	1690312	1690396	.	+	.	ID=EuglossaDilemma_000131-T1.exon14;Parent=EuglossaDilemma_000131-T1;
NIJG01000001.1	funannotate	exon	1690484	1690884	.	+	.	ID=EuglossaDilemma_000131-T1.exon15;Parent=EuglossaDilemma_000131-T1;
NIJG01000001.1	funannotate	exon	1691084	1691204	.	+	.	ID=EuglossaDilemma_000131-T1.exon16;Parent=EuglossaDilemma_000131-T1;
NIJG01000001.1	funannotate	exon	1691294	1691436	.	+	.	ID=EuglossaDilemma_000131-T1.exon17;Parent=EuglossaDilemma_000131-T1;
NIJG01000001.1	funannotate	exon	1691707	1691841	.	+	.	ID=EuglossaDilemma_000131-T1.exon18;Parent=EuglossaDilemma_000131-T1;
NIJG01000001.1	funannotate	CDS	1681414	1681644	.	+	0	ID=EuglossaDilemma_000131-T1.cds;Parent=EuglossaDilemma_000131-T1;
NIJG01000001.1	funannotate	CDS	1684602	1684818	.	+	0	ID=EuglossaDilemma_000131-T1.cds;Parent=EuglossaDilemma_000131-T1;
NIJG01000001.1	funannotate	CDS	1684904	1685064	.	+	2	ID=EuglossaDilemma_000131-T1.cds;Parent=EuglossaDilemma_000131-T1;
NIJG01000001.1	funannotate	CDS	1685156	1685521	.	+	0	ID=EuglossaDilemma_000131-T1.cds;Parent=EuglossaDilemma_000131-T1;
NIJG01000001.1	funannotate	CDS	1685602	1685880	.	+	0	ID=EuglossaDilemma_000131-T1.cds;Parent=EuglossaDilemma_000131-T1;
NIJG01000001.1	funannotate	CDS	1685956	1686448	.	+	0	ID=EuglossaDilemma_000131-T1.cds;Parent=EuglossaDilemma_000131-T1;
NIJG01000001.1	funannotate	CDS	1686529	1686656	.	+	2	ID=EuglossaDilemma_000131-T1.cds;Parent=EuglossaDilemma_000131-T1;
NIJG01000001.1	funannotate	CDS	1686742	1686936	.	+	0	ID=EuglossaDilemma_000131-T1.cds;Parent=EuglossaDilemma_000131-T1;
NIJG01000001.1	funannotate	CDS	1687886	1688346	.	+	0	ID=EuglossaDilemma_000131-T1.cds;Parent=EuglossaDilemma_000131-T1;
NIJG01000001.1	funannotate	CDS	1688426	1688687	.	+	1	ID=EuglossaDilemma_000131-T1.cds;Parent=EuglossaDilemma_000131-T1;
NIJG01000001.1	funannotate	CDS	1688775	1689597	.	+	0	ID=EuglossaDilemma_000131-T1.cds;Parent=EuglossaDilemma_000131-T1;
NIJG01000001.1	funannotate	CDS	1689698	1689906	.	+	2	ID=EuglossaDilemma_000131-T1.cds;Parent=EuglossaDilemma_000131-T1;
NIJG01000001.1	funannotate	CDS	1689996	1690220	.	+	0	ID=EuglossaDilemma_000131-T1.cds;Parent=EuglossaDilemma_000131-T1;
NIJG01000001.1	funannotate	CDS	1690312	1690396	.	+	0	ID=EuglossaDilemma_000131-T1.cds;Parent=EuglossaDilemma_000131-T1;
NIJG01000001.1	funannotate	CDS	1690484	1690884	.	+	2	ID=EuglossaDilemma_000131-T1.cds;Parent=EuglossaDilemma_000131-T1;
NIJG01000001.1	funannotate	CDS	1691084	1691204	.	+	0	ID=EuglossaDilemma_000131-T1.cds;Parent=EuglossaDilemma_000131-T1;
NIJG01000001.1	funannotate	CDS	1691294	1691436	.	+	2	ID=EuglossaDilemma_000131-T1.cds;Parent=EuglossaDilemma_000131-T1;
NIJG01000001.1	funannotate	CDS	1691707	1691841	.	+	0	ID=EuglossaDilemma_000131-T1.cds;Parent=EuglossaDilemma_000131-T1;
NIJG01000001.1	funannotate	gene	1693122	1704050	.	-	.	ID=EuglossaDilemma_000132;
NIJG01000001.1	funannotate	mRNA	1693122	1704050	.	-	.	ID=EuglossaDilemma_000132-T1;Parent=EuglossaDilemma_000132;product=hypothetical protein;
NIJG01000001.1	funannotate	five_prime_UTR	1703660	1704050	.	-	.	ID=EuglossaDilemma_000132-T1.utr5p1;Parent=EuglossaDilemma_000132-T1;
NIJG01000001.1	funannotate	exon	1703465	1704050	.	-	.	ID=EuglossaDilemma_000132-T1.exon1;Parent=EuglossaDilemma_000132-T1;
NIJG01000001.1	funannotate	exon	1702508	1702668	.	-	.	ID=EuglossaDilemma_000132-T1.exon2;Parent=EuglossaDilemma_000132-T1;
NIJG01000001.1	funannotate	exon	1693122	1693179	.	-	.	ID=EuglossaDilemma_000132-T1.exon3;Parent=EuglossaDilemma_000132-T1;
NIJG01000001.1	funannotate	CDS	1703465	1703659	.	-	0	ID=EuglossaDilemma_000132-T1.cds;Parent=EuglossaDilemma_000132-T1;
NIJG01000001.1	funannotate	CDS	1702508	1702668	.	-	0	ID=EuglossaDilemma_000132-T1.cds;Parent=EuglossaDilemma_000132-T1;
NIJG01000001.1	funannotate	CDS	1693122	1693179	.	-	1	ID=EuglossaDilemma_000132-T1.cds;Parent=EuglossaDilemma_000132-T1;
NIJG01000001.1	funannotate	gene	1739747	1744355	.	+	.	ID=EuglossaDilemma_000133;
NIJG01000001.1	funannotate	mRNA	1739747	1744355	.	+	.	ID=EuglossaDilemma_000133-T1;Parent=EuglossaDilemma_000133;product=hypothetical protein;Ontology_term=GO:0005515,GO:0051015,GO:0005509,GO:0051017;Dbxref=InterPro:IPR039956,PFAM:PF00307,InterPro:IPR036872,InterPro:IPR018247,InterPro:IPR001715,InterPro:IPR039959,InterPro:IPR002048,InterPro:IPR001589,InterPro:IPR011992,PFAM:PF11971;note=COG:Z,BUSCO:EOG091B06NF,EggNog:ENOG41032B5;
NIJG01000001.1	funannotate	five_prime_UTR	1739747	1739988	.	+	.	ID=EuglossaDilemma_000133-T1.utr5p1;Parent=EuglossaDilemma_000133-T1;
NIJG01000001.1	funannotate	exon	1739747	1740063	.	+	.	ID=EuglossaDilemma_000133-T1.exon1;Parent=EuglossaDilemma_000133-T1;
NIJG01000001.1	funannotate	exon	1741722	1742152	.	+	.	ID=EuglossaDilemma_000133-T1.exon2;Parent=EuglossaDilemma_000133-T1;
NIJG01000001.1	funannotate	exon	1742525	1743743	.	+	.	ID=EuglossaDilemma_000133-T1.exon3;Parent=EuglossaDilemma_000133-T1;
NIJG01000001.1	funannotate	exon	1744158	1744355	.	+	.	ID=EuglossaDilemma_000133-T1.exon4;Parent=EuglossaDilemma_000133-T1;
NIJG01000001.1	funannotate	CDS	1739989	1740063	.	+	0	ID=EuglossaDilemma_000133-T1.cds;Parent=EuglossaDilemma_000133-T1;
NIJG01000001.1	funannotate	CDS	1741722	1742152	.	+	0	ID=EuglossaDilemma_000133-T1.cds;Parent=EuglossaDilemma_000133-T1;
NIJG01000001.1	funannotate	CDS	1742525	1743743	.	+	1	ID=EuglossaDilemma_000133-T1.cds;Parent=EuglossaDilemma_000133-T1;
NIJG01000001.1	funannotate	CDS	1744158	1744355	.	+	0	ID=EuglossaDilemma_000133-T1.cds;Parent=EuglossaDilemma_000133-T1;
NIJG01000001.1	funannotate	gene	1747260	1748564	.	-	.	ID=EuglossaDilemma_000134;
NIJG01000001.1	funannotate	mRNA	1747260	1748564	.	-	.	ID=EuglossaDilemma_000134-T1;Parent=EuglossaDilemma_000134;product=hypothetical protein;Ontology_term=GO:0005319,GO:0006869;Dbxref=InterPro:IPR015819,InterPro:IPR001747;note=COG:S,EggNog:ENOG4103GFZ;
NIJG01000001.1	funannotate	exon	1748540	1748564	.	-	.	ID=EuglossaDilemma_000134-T1.exon1;Parent=EuglossaDilemma_000134-T1;
NIJG01000001.1	funannotate	exon	1747679	1748349	.	-	.	ID=EuglossaDilemma_000134-T1.exon2;Parent=EuglossaDilemma_000134-T1;
NIJG01000001.1	funannotate	exon	1747260	1747493	.	-	.	ID=EuglossaDilemma_000134-T1.exon3;Parent=EuglossaDilemma_000134-T1;
NIJG01000001.1	funannotate	CDS	1748540	1748564	.	-	0	ID=EuglossaDilemma_000134-T1.cds;Parent=EuglossaDilemma_000134-T1;
NIJG01000001.1	funannotate	CDS	1747679	1748349	.	-	2	ID=EuglossaDilemma_000134-T1.cds;Parent=EuglossaDilemma_000134-T1;
NIJG01000001.1	funannotate	CDS	1747260	1747493	.	-	0	ID=EuglossaDilemma_000134-T1.cds;Parent=EuglossaDilemma_000134-T1;
NIJG01000001.1	funannotate	gene	1756332	1757138	.	-	.	ID=EuglossaDilemma_000135;
NIJG01000001.1	funannotate	mRNA	1756332	1757138	.	-	.	ID=EuglossaDilemma_000135-T1;Parent=EuglossaDilemma_000135;product=hypothetical protein;
NIJG01000001.1	funannotate	exon	1756332	1757138	.	-	.	ID=EuglossaDilemma_000135-T1.exon1;Parent=EuglossaDilemma_000135-T1;
NIJG01000001.1	funannotate	CDS	1756332	1757138	.	-	0	ID=EuglossaDilemma_000135-T1.cds;Parent=EuglossaDilemma_000135-T1;
NIJG01000001.1	funannotate	gene	1761621	1762961	.	-	.	ID=EuglossaDilemma_000136;
NIJG01000001.1	funannotate	mRNA	1761621	1762961	.	-	.	ID=EuglossaDilemma_000136-T1;Parent=EuglossaDilemma_000136;product=hypothetical protein;Ontology_term=GO:0005319,GO:0006869;Dbxref=InterPro:IPR015819,InterPro:IPR001747;note=COG:S,EggNog:ENOG4103GFZ;
NIJG01000001.1	funannotate	exon	1762350	1762961	.	-	.	ID=EuglossaDilemma_000136-T1.exon1;Parent=EuglossaDilemma_000136-T1;
NIJG01000001.1	funannotate	exon	1761621	1761854	.	-	.	ID=EuglossaDilemma_000136-T1.exon2;Parent=EuglossaDilemma_000136-T1;
NIJG01000001.1	funannotate	CDS	1762350	1762961	.	-	0	ID=EuglossaDilemma_000136-T1.cds;Parent=EuglossaDilemma_000136-T1;
NIJG01000001.1	funannotate	CDS	1761621	1761854	.	-	0	ID=EuglossaDilemma_000136-T1.cds;Parent=EuglossaDilemma_000136-T1;
NIJG01000001.1	funannotate	gene	1769044	1770520	.	-	.	ID=EuglossaDilemma_000137;
NIJG01000001.1	funannotate	mRNA	1769044	1770520	.	-	.	ID=EuglossaDilemma_000137-T1;Parent=EuglossaDilemma_000137;product=hypothetical protein;Ontology_term=GO:0005319,GO:0006869;Dbxref=InterPro:IPR015816,InterPro:IPR015819,InterPro:IPR001747;note=COG:S,EggNog:ENOG4103GFZ;
NIJG01000001.1	funannotate	exon	1770484	1770520	.	-	.	ID=EuglossaDilemma_000137-T1.exon1;Parent=EuglossaDilemma_000137-T1;
NIJG01000001.1	funannotate	exon	1769376	1770043	.	-	.	ID=EuglossaDilemma_000137-T1.exon2;Parent=EuglossaDilemma_000137-T1;
NIJG01000001.1	funannotate	exon	1769044	1769298	.	-	.	ID=EuglossaDilemma_000137-T1.exon3;Parent=EuglossaDilemma_000137-T1;
NIJG01000001.1	funannotate	CDS	1770484	1770520	.	-	0	ID=EuglossaDilemma_000137-T1.cds;Parent=EuglossaDilemma_000137-T1;
NIJG01000001.1	funannotate	CDS	1769376	1770043	.	-	2	ID=EuglossaDilemma_000137-T1.cds;Parent=EuglossaDilemma_000137-T1;
NIJG01000001.1	funannotate	CDS	1769044	1769298	.	-	0	ID=EuglossaDilemma_000137-T1.cds;Parent=EuglossaDilemma_000137-T1;
NIJG01000001.1	funannotate	gene	1771579	1772234	.	-	.	ID=EuglossaDilemma_000138;
NIJG01000001.1	funannotate	mRNA	1771579	1772234	.	-	.	ID=EuglossaDilemma_000138-T1;Parent=EuglossaDilemma_000138;product=hypothetical protein;Ontology_term=GO:0005319,GO:0006869;Dbxref=InterPro:IPR015819,InterPro:IPR001747;
NIJG01000001.1	funannotate	exon	1771839	1772234	.	-	.	ID=EuglossaDilemma_000138-T1.exon1;Parent=EuglossaDilemma_000138-T1;
NIJG01000001.1	funannotate	exon	1771579	1771764	.	-	.	ID=EuglossaDilemma_000138-T1.exon2;Parent=EuglossaDilemma_000138-T1;
NIJG01000001.1	funannotate	CDS	1771839	1772234	.	-	0	ID=EuglossaDilemma_000138-T1.cds;Parent=EuglossaDilemma_000138-T1;
NIJG01000001.1	funannotate	CDS	1771579	1771764	.	-	0	ID=EuglossaDilemma_000138-T1.cds;Parent=EuglossaDilemma_000138-T1;
NIJG01000001.1	funannotate	gene	1776851	1777790	.	+	.	ID=EuglossaDilemma_000139;
NIJG01000001.1	funannotate	mRNA	1776851	1777790	.	+	.	ID=EuglossaDilemma_000139-T1;Parent=EuglossaDilemma_000139;product=hypothetical protein;
NIJG01000001.1	funannotate	exon	1776851	1776855	.	+	.	ID=EuglossaDilemma_000139-T1.exon1;Parent=EuglossaDilemma_000139-T1;
NIJG01000001.1	funannotate	exon	1777045	1777790	.	+	.	ID=EuglossaDilemma_000139-T1.exon2;Parent=EuglossaDilemma_000139-T1;
NIJG01000001.1	funannotate	three_prime_UTR	1777373	1777790	.	+	.	ID=EuglossaDilemma_000139-T1.utr3p1;Parent=EuglossaDilemma_000139-T1;
NIJG01000001.1	funannotate	CDS	1776851	1776855	.	+	0	ID=EuglossaDilemma_000139-T1.cds;Parent=EuglossaDilemma_000139-T1;
NIJG01000001.1	funannotate	CDS	1777045	1777372	.	+	1	ID=EuglossaDilemma_000139-T1.cds;Parent=EuglossaDilemma_000139-T1;
NIJG01000001.1	funannotate	gene	1778713	1779414	.	+	.	ID=EuglossaDilemma_000140;
NIJG01000001.1	funannotate	mRNA	1778713	1779414	.	+	.	ID=EuglossaDilemma_000140-T1;Parent=EuglossaDilemma_000140;product=hypothetical protein;note=EggNog:ENOG41039P9,SECRETED:SignalP(1-17);
NIJG01000001.1	funannotate	exon	1778713	1778715	.	+	.	ID=EuglossaDilemma_000140-T1.exon1;Parent=EuglossaDilemma_000140-T1;
NIJG01000001.1	funannotate	exon	1778998	1779414	.	+	.	ID=EuglossaDilemma_000140-T1.exon2;Parent=EuglossaDilemma_000140-T1;
NIJG01000001.1	funannotate	CDS	1778713	1778715	.	+	0	ID=EuglossaDilemma_000140-T1.cds;Parent=EuglossaDilemma_000140-T1;
NIJG01000001.1	funannotate	CDS	1778998	1779414	.	+	0	ID=EuglossaDilemma_000140-T1.cds;Parent=EuglossaDilemma_000140-T1;
NIJG01000001.1	funannotate	gene	1780277	1784883	.	+	.	ID=EuglossaDilemma_000141;Name=ATXN7L1;
NIJG01000001.1	funannotate	mRNA	1780277	1784883	.	+	.	ID=EuglossaDilemma_000141-T1;Parent=EuglossaDilemma_000141;product=Ataxin-7-like protein 1;Dbxref=InterPro:IPR013243,PFAM:PF08313;note=COG:B,BUSCO:EOG091B086M,EggNog:ENOG41KOG4140;
NIJG01000001.1	funannotate	exon	1780277	1780361	.	+	.	ID=EuglossaDilemma_000141-T1.exon1;Parent=EuglossaDilemma_000141-T1;
NIJG01000001.1	funannotate	exon	1781221	1781277	.	+	.	ID=EuglossaDilemma_000141-T1.exon2;Parent=EuglossaDilemma_000141-T1;
NIJG01000001.1	funannotate	exon	1781378	1781482	.	+	.	ID=EuglossaDilemma_000141-T1.exon3;Parent=EuglossaDilemma_000141-T1;
NIJG01000001.1	funannotate	exon	1781815	1782539	.	+	.	ID=EuglossaDilemma_000141-T1.exon4;Parent=EuglossaDilemma_000141-T1;
NIJG01000001.1	funannotate	exon	1784020	1784070	.	+	.	ID=EuglossaDilemma_000141-T1.exon5;Parent=EuglossaDilemma_000141-T1;
NIJG01000001.1	funannotate	exon	1784164	1784883	.	+	.	ID=EuglossaDilemma_000141-T1.exon6;Parent=EuglossaDilemma_000141-T1;
NIJG01000001.1	funannotate	CDS	1780277	1780361	.	+	0	ID=EuglossaDilemma_000141-T1.cds;Parent=EuglossaDilemma_000141-T1;
NIJG01000001.1	funannotate	CDS	1781221	1781277	.	+	2	ID=EuglossaDilemma_000141-T1.cds;Parent=EuglossaDilemma_000141-T1;
NIJG01000001.1	funannotate	CDS	1781378	1781482	.	+	2	ID=EuglossaDilemma_000141-T1.cds;Parent=EuglossaDilemma_000141-T1;
NIJG01000001.1	funannotate	CDS	1781815	1782539	.	+	2	ID=EuglossaDilemma_000141-T1.cds;Parent=EuglossaDilemma_000141-T1;
NIJG01000001.1	funannotate	CDS	1784020	1784070	.	+	0	ID=EuglossaDilemma_000141-T1.cds;Parent=EuglossaDilemma_000141-T1;
NIJG01000001.1	funannotate	CDS	1784164	1784883	.	+	0	ID=EuglossaDilemma_000141-T1.cds;Parent=EuglossaDilemma_000141-T1;
NIJG01000001.1	funannotate	gene	1791197	1791535	.	-	.	ID=EuglossaDilemma_000142;
NIJG01000001.1	funannotate	mRNA	1791197	1791535	.	-	.	ID=EuglossaDilemma_000142-T1;Parent=EuglossaDilemma_000142;product=hypothetical protein;
NIJG01000001.1	funannotate	exon	1791197	1791535	.	-	.	ID=EuglossaDilemma_000142-T1.exon1;Parent=EuglossaDilemma_000142-T1;
NIJG01000001.1	funannotate	CDS	1791197	1791535	.	-	0	ID=EuglossaDilemma_000142-T1.cds;Parent=EuglossaDilemma_000142-T1;
NIJG01000001.1	funannotate	gene	1838694	1840410	.	+	.	ID=EuglossaDilemma_000143;
NIJG01000001.1	funannotate	mRNA	1838694	1840410	.	+	.	ID=EuglossaDilemma_000143-T1;Parent=EuglossaDilemma_000143;product=hypothetical protein;Dbxref=InterPro:IPR021939,PFAM:PF12075;note=COG:S,EggNog:ENOG41031YZ;
NIJG01000001.1	funannotate	exon	1838694	1838739	.	+	.	ID=EuglossaDilemma_000143-T1.exon1;Parent=EuglossaDilemma_000143-T1;
NIJG01000001.1	funannotate	exon	1840187	1840410	.	+	.	ID=EuglossaDilemma_000143-T1.exon2;Parent=EuglossaDilemma_000143-T1;
NIJG01000001.1	funannotate	CDS	1838694	1838739	.	+	0	ID=EuglossaDilemma_000143-T1.cds;Parent=EuglossaDilemma_000143-T1;
NIJG01000001.1	funannotate	CDS	1840187	1840410	.	+	2	ID=EuglossaDilemma_000143-T1.cds;Parent=EuglossaDilemma_000143-T1;
NIJG01000001.1	funannotate	gene	1851177	1865089	.	+	.	ID=EuglossaDilemma_000144;
NIJG01000001.1	funannotate	mRNA	1851177	1865089	.	+	.	ID=EuglossaDilemma_000144-T1;Parent=EuglossaDilemma_000144;product=hypothetical protein;Ontology_term=GO:0005515;Dbxref=PFAM:PF13606,PFAM:PF12796,PFAM:PF00023,PFAM:PF13857,PFAM:PF13637,InterPro:IPR020683,InterPro:IPR036770,InterPro:IPR002110;note=COG:S,EggNog:ENOG41031YZ,BUSCO:EOG091B02N9;
NIJG01000001.1	funannotate	exon	1851177	1851198	.	+	.	ID=EuglossaDilemma_000144-T1.exon1;Parent=EuglossaDilemma_000144-T1;
NIJG01000001.1	funannotate	exon	1858410	1858528	.	+	.	ID=EuglossaDilemma_000144-T1.exon2;Parent=EuglossaDilemma_000144-T1;
NIJG01000001.1	funannotate	exon	1858615	1858695	.	+	.	ID=EuglossaDilemma_000144-T1.exon3;Parent=EuglossaDilemma_000144-T1;
NIJG01000001.1	funannotate	exon	1860272	1860499	.	+	.	ID=EuglossaDilemma_000144-T1.exon4;Parent=EuglossaDilemma_000144-T1;
NIJG01000001.1	funannotate	exon	1861945	1863194	.	+	.	ID=EuglossaDilemma_000144-T1.exon5;Parent=EuglossaDilemma_000144-T1;
NIJG01000001.1	funannotate	exon	1863964	1864561	.	+	.	ID=EuglossaDilemma_000144-T1.exon6;Parent=EuglossaDilemma_000144-T1;
NIJG01000001.1	funannotate	exon	1864643	1865089	.	+	.	ID=EuglossaDilemma_000144-T1.exon7;Parent=EuglossaDilemma_000144-T1;
NIJG01000001.1	funannotate	CDS	1851177	1851198	.	+	0	ID=EuglossaDilemma_000144-T1.cds;Parent=EuglossaDilemma_000144-T1;
NIJG01000001.1	funannotate	CDS	1858410	1858528	.	+	2	ID=EuglossaDilemma_000144-T1.cds;Parent=EuglossaDilemma_000144-T1;
NIJG01000001.1	funannotate	CDS	1858615	1858695	.	+	0	ID=EuglossaDilemma_000144-T1.cds;Parent=EuglossaDilemma_000144-T1;
NIJG01000001.1	funannotate	CDS	1860272	1860499	.	+	0	ID=EuglossaDilemma_000144-T1.cds;Parent=EuglossaDilemma_000144-T1;
NIJG01000001.1	funannotate	CDS	1861945	1863194	.	+	0	ID=EuglossaDilemma_000144-T1.cds;Parent=EuglossaDilemma_000144-T1;
NIJG01000001.1	funannotate	CDS	1863964	1864561	.	+	1	ID=EuglossaDilemma_000144-T1.cds;Parent=EuglossaDilemma_000144-T1;
NIJG01000001.1	funannotate	CDS	1864643	1865089	.	+	0	ID=EuglossaDilemma_000144-T1.cds;Parent=EuglossaDilemma_000144-T1;
NIJG01000001.1	funannotate	gene	1867533	1867787	.	+	.	ID=EuglossaDilemma_000145;Name=BET1;
NIJG01000001.1	funannotate	mRNA	1867533	1867787	.	+	.	ID=EuglossaDilemma_000145-T1;Parent=EuglossaDilemma_000145;product=protein transport protein bet1;Dbxref=InterPro:IPR039899,InterPro:IPR000727;note=EggNog:ENOG410VINA,COG:U;
NIJG01000001.1	funannotate	exon	1867533	1867787	.	+	.	ID=EuglossaDilemma_000145-T1.exon1;Parent=EuglossaDilemma_000145-T1;
NIJG01000001.1	funannotate	CDS	1867533	1867787	.	+	0	ID=EuglossaDilemma_000145-T1.cds;Parent=EuglossaDilemma_000145-T1;
NIJG01000001.1	funannotate	gene	1868417	1869587	.	+	.	ID=EuglossaDilemma_000146;
NIJG01000001.1	funannotate	mRNA	1868417	1869587	.	+	.	ID=EuglossaDilemma_000146-T1;Parent=EuglossaDilemma_000146;product=hypothetical protein;Dbxref=InterPro:IPR007109,PFAM:PF04427;note=EggNog:ENOG41034GE,BUSCO:EOG091B0DDH,COG:J;
NIJG01000001.1	funannotate	exon	1868417	1868987	.	+	.	ID=EuglossaDilemma_000146-T1.exon1;Parent=EuglossaDilemma_000146-T1;
NIJG01000001.1	funannotate	exon	1869079	1869343	.	+	.	ID=EuglossaDilemma_000146-T1.exon2;Parent=EuglossaDilemma_000146-T1;
NIJG01000001.1	funannotate	exon	1869410	1869587	.	+	.	ID=EuglossaDilemma_000146-T1.exon3;Parent=EuglossaDilemma_000146-T1;
NIJG01000001.1	funannotate	CDS	1868417	1868987	.	+	0	ID=EuglossaDilemma_000146-T1.cds;Parent=EuglossaDilemma_000146-T1;
NIJG01000001.1	funannotate	CDS	1869079	1869343	.	+	2	ID=EuglossaDilemma_000146-T1.cds;Parent=EuglossaDilemma_000146-T1;
NIJG01000001.1	funannotate	CDS	1869410	1869587	.	+	1	ID=EuglossaDilemma_000146-T1.cds;Parent=EuglossaDilemma_000146-T1;
NIJG01000001.1	funannotate	gene	1869752	1871947	.	-	.	ID=EuglossaDilemma_000147;
NIJG01000001.1	funannotate	mRNA	1869752	1871947	.	-	.	ID=EuglossaDilemma_000147-T1;Parent=EuglossaDilemma_000147;product=hypothetical protein;Ontology_term=GO:0003723;Dbxref=InterPro:IPR029063,InterPro:IPR004114,InterPro:IPR000241,PFAM:PF01170;note=EggNog:ENOG4103AWY,COG:L;
NIJG01000001.1	funannotate	exon	1871939	1871947	.	-	.	ID=EuglossaDilemma_000147-T1.exon1;Parent=EuglossaDilemma_000147-T1;
NIJG01000001.1	funannotate	exon	1870700	1871162	.	-	.	ID=EuglossaDilemma_000147-T1.exon2;Parent=EuglossaDilemma_000147-T1;
NIJG01000001.1	funannotate	exon	1870450	1870628	.	-	.	ID=EuglossaDilemma_000147-T1.exon3;Parent=EuglossaDilemma_000147-T1;
NIJG01000001.1	funannotate	exon	1870183	1870362	.	-	.	ID=EuglossaDilemma_000147-T1.exon4;Parent=EuglossaDilemma_000147-T1;
NIJG01000001.1	funannotate	exon	1869980	1870114	.	-	.	ID=EuglossaDilemma_000147-T1.exon5;Parent=EuglossaDilemma_000147-T1;
NIJG01000001.1	funannotate	exon	1869752	1869910	.	-	.	ID=EuglossaDilemma_000147-T1.exon6;Parent=EuglossaDilemma_000147-T1;
NIJG01000001.1	funannotate	CDS	1871939	1871947	.	-	0	ID=EuglossaDilemma_000147-T1.cds;Parent=EuglossaDilemma_000147-T1;
NIJG01000001.1	funannotate	CDS	1870700	1871162	.	-	0	ID=EuglossaDilemma_000147-T1.cds;Parent=EuglossaDilemma_000147-T1;
NIJG01000001.1	funannotate	CDS	1870450	1870628	.	-	2	ID=EuglossaDilemma_000147-T1.cds;Parent=EuglossaDilemma_000147-T1;
NIJG01000001.1	funannotate	CDS	1870183	1870362	.	-	0	ID=EuglossaDilemma_000147-T1.cds;Parent=EuglossaDilemma_000147-T1;
NIJG01000001.1	funannotate	CDS	1869980	1870114	.	-	0	ID=EuglossaDilemma_000147-T1.cds;Parent=EuglossaDilemma_000147-T1;
NIJG01000001.1	funannotate	CDS	1869752	1869910	.	-	0	ID=EuglossaDilemma_000147-T1.cds;Parent=EuglossaDilemma_000147-T1;
NIJG01000001.1	funannotate	gene	1911906	1913402	.	-	.	ID=EuglossaDilemma_000148;
NIJG01000001.1	funannotate	mRNA	1911906	1913402	.	-	.	ID=EuglossaDilemma_000148-T1;Parent=EuglossaDilemma_000148;product=hypothetical protein;Ontology_term=GO:0005509;Dbxref=InterPro:IPR006212,InterPro:IPR021852,InterPro:IPR018097,InterPro:IPR009030;note=TransMembrane:1 (o320-337i),BUSCO:EOG091B0B6W,EggNog:ENOG41031YK,COG:O;
NIJG01000001.1	funannotate	exon	1913295	1913402	.	-	.	ID=EuglossaDilemma_000148-T1.exon1;Parent=EuglossaDilemma_000148-T1;
NIJG01000001.1	funannotate	exon	1912397	1913054	.	-	.	ID=EuglossaDilemma_000148-T1.exon2;Parent=EuglossaDilemma_000148-T1;
NIJG01000001.1	funannotate	exon	1912234	1912329	.	-	.	ID=EuglossaDilemma_000148-T1.exon3;Parent=EuglossaDilemma_000148-T1;
NIJG01000001.1	funannotate	exon	1911906	1912126	.	-	.	ID=EuglossaDilemma_000148-T1.exon4;Parent=EuglossaDilemma_000148-T1;
NIJG01000001.1	funannotate	CDS	1913295	1913402	.	-	0	ID=EuglossaDilemma_000148-T1.cds;Parent=EuglossaDilemma_000148-T1;
NIJG01000001.1	funannotate	CDS	1912397	1913054	.	-	0	ID=EuglossaDilemma_000148-T1.cds;Parent=EuglossaDilemma_000148-T1;
NIJG01000001.1	funannotate	CDS	1912234	1912329	.	-	2	ID=EuglossaDilemma_000148-T1.cds;Parent=EuglossaDilemma_000148-T1;
NIJG01000001.1	funannotate	CDS	1911906	1912126	.	-	2	ID=EuglossaDilemma_000148-T1.cds;Parent=EuglossaDilemma_000148-T1;
NIJG01000001.1	funannotate	gene	1916820	1920975	.	+	.	ID=EuglossaDilemma_000149;
NIJG01000001.1	funannotate	mRNA	1916820	1920975	.	+	.	ID=EuglossaDilemma_000149-T1;Parent=EuglossaDilemma_000149;product=hypothetical protein;Ontology_term=GO:0005515,GO:0005198,GO:0016192,GO:0006886,GO:0030126,GO:0030117;Dbxref=InterPro:IPR010714,PFAM:PF04053,InterPro:IPR011048,InterPro:IPR006692,InterPro:IPR020472,InterPro:IPR017986,InterPro:IPR016391,PFAM:PF12894,InterPro:IPR015943,PFAM:PF00400,InterPro:IPR019775,InterPro:IPR001680,InterPro:IPR03…
NIJG01000001.1	funannotate	exon	1916820	1916899	.	+	.	ID=EuglossaDilemma_000149-T1.exon1;Parent=EuglossaDilemma_000149-T1;
NIJG01000001.1	funannotate	exon	1917188	1918412	.	+	.	ID=EuglossaDilemma_000149-T1.exon2;Parent=EuglossaDilemma_000149-T1;
NIJG01000001.1	funannotate	exon	1918483	1919430	.	+	.	ID=EuglossaDilemma_000149-T1.exon3;Parent=EuglossaDilemma_000149-T1;
NIJG01000001.1	funannotate	exon	1919507	1920661	.	+	.	ID=EuglossaDilemma_000149-T1.exon4;Parent=EuglossaDilemma_000149-T1;
NIJG01000001.1	funannotate	exon	1920739	1920975	.	+	.	ID=EuglossaDilemma_000149-T1.exon5;Parent=EuglossaDilemma_000149-T1;
NIJG01000001.1	funannotate	CDS	1916820	1916899	.	+	0	ID=EuglossaDilemma_000149-T1.cds;Parent=EuglossaDilemma_000149-T1;
NIJG01000001.1	funannotate	CDS	1917188	1918412	.	+	1	ID=EuglossaDilemma_000149-T1.cds;Parent=EuglossaDilemma_000149-T1;
NIJG01000001.1	funannotate	CDS	1918483	1919430	.	+	0	ID=EuglossaDilemma_000149-T1.cds;Parent=EuglossaDilemma_000149-T1;
NIJG01000001.1	funannotate	CDS	1919507	1920661	.	+	0	ID=EuglossaDilemma_000149-T1.cds;Parent=EuglossaDilemma_000149-T1;
NIJG01000001.1	funannotate	CDS	1920739	1920975	.	+	0	ID=EuglossaDilemma_000149-T1.cds;Parent=EuglossaDilemma_000149-T1;
NIJG01000001.1	funannotate	gene	1922425	1928341	.	+	.	ID=EuglossaDilemma_000150;
NIJG01000001.1	funannotate	mRNA	1922425	1928341	.	+	.	ID=EuglossaDilemma_000150-T1;Parent=EuglossaDilemma_000150;product=hypothetical protein;Ontology_term=GO:0005515;Dbxref=InterPro:IPR036116,InterPro:IPR043536,InterPro:IPR006652,PFAM:PF13418,InterPro:IPR015915,InterPro:IPR003961,InterPro:IPR013783,PFAM:PF01344;note=EggNog:ENOG410326S,COG:D,COG:K,BUSCO:EOG091B00UN;
NIJG01000001.1	funannotate	exon	1922425	1922584	.	+	.	ID=EuglossaDilemma_000150-T1.exon1;Parent=EuglossaDilemma_000150-T1;
NIJG01000001.1	funannotate	exon	1923434	1924141	.	+	.	ID=EuglossaDilemma_000150-T1.exon2;Parent=EuglossaDilemma_000150-T1;
NIJG01000001.1	funannotate	exon	1924203	1924354	.	+	.	ID=EuglossaDilemma_000150-T1.exon3;Parent=EuglossaDilemma_000150-T1;
NIJG01000001.1	funannotate	exon	1924431	1927328	.	+	.	ID=EuglossaDilemma_000150-T1.exon4;Parent=EuglossaDilemma_000150-T1;
NIJG01000001.1	funannotate	exon	1927433	1927660	.	+	.	ID=EuglossaDilemma_000150-T1.exon5;Parent=EuglossaDilemma_000150-T1;
NIJG01000001.1	funannotate	exon	1927744	1928125	.	+	.	ID=EuglossaDilemma_000150-T1.exon6;Parent=EuglossaDilemma_000150-T1;
NIJG01000001.1	funannotate	exon	1928211	1928341	.	+	.	ID=EuglossaDilemma_000150-T1.exon7;Parent=EuglossaDilemma_000150-T1;
NIJG01000001.1	funannotate	CDS	1922425	1922584	.	+	0	ID=EuglossaDilemma_000150-T1.cds;Parent=EuglossaDilemma_000150-T1;
NIJG01000001.1	funannotate	CDS	1923434	1924141	.	+	2	ID=EuglossaDilemma_000150-T1.cds;Parent=EuglossaDilemma_000150-T1;
NIJG01000001.1	funannotate	CDS	1924203	1924354	.	+	2	ID=EuglossaDilemma_000150-T1.cds;Parent=EuglossaDilemma_000150-T1;
NIJG01000001.1	funannotate	CDS	1924431	1927328	.	+	0	ID=EuglossaDilemma_000150-T1.cds;Parent=EuglossaDilemma_000150-T1;
NIJG01000001.1	funannotate	CDS	1927433	1927660	.	+	0	ID=EuglossaDilemma_000150-T1.cds;Parent=EuglossaDilemma_000150-T1;
NIJG01000001.1	funannotate	CDS	1927744	1928125	.	+	0	ID=EuglossaDilemma_000150-T1.cds;Parent=EuglossaDilemma_000150-T1;
NIJG01000001.1	funannotate	CDS	1928211	1928341	.	+	2	ID=EuglossaDilemma_000150-T1.cds;Parent=EuglossaDilemma_000150-T1;
NIJG01000001.1	funannotate	gene	1935641	1936386	.	+	.	ID=EuglossaDilemma_000151;
NIJG01000001.1	funannotate	mRNA	1935641	1936386	.	+	.	ID=EuglossaDilemma_000151-T1;Parent=EuglossaDilemma_000151;product=hypothetical protein;note=EggNog:ENOG4103BUI,TransMembrane:1 (i16-35o);
NIJG01000001.1	funannotate	exon	1935641	1935807	.	+	.	ID=EuglossaDilemma_000151-T1.exon1;Parent=EuglossaDilemma_000151-T1;
NIJG01000001.1	funannotate	exon	1936086	1936386	.	+	.	ID=EuglossaDilemma_000151-T1.exon2;Parent=EuglossaDilemma_000151-T1;
NIJG01000001.1	funannotate	CDS	1935641	1935807	.	+	0	ID=EuglossaDilemma_000151-T1.cds;Parent=EuglossaDilemma_000151-T1;
NIJG01000001.1	funannotate	CDS	1936086	1936386	.	+	1	ID=EuglossaDilemma_000151-T1.cds;Parent=EuglossaDilemma_000151-T1;
NIJG01000002.1	funannotate	gene	651	3260	.	-	.	ID=EuglossaDilemma_000152;
NIJG01000002.1	funannotate	mRNA	651	3260	.	-	.	ID=EuglossaDilemma_000152-T1;Parent=EuglossaDilemma_000152;product=hypothetical protein;Ontology_term=GO:0035091;Dbxref=PFAM:PF00787,InterPro:IPR001683,InterPro:IPR036871;note=COG:V,EggNog:ENOG410340I;
NIJG01000002.1	funannotate	exon	3201	3260	.	-	.	ID=EuglossaDilemma_000152-T1.exon1;Parent=EuglossaDilemma_000152-T1;
NIJG01000002.1	funannotate	exon	2846	3061	.	-	.	ID=EuglossaDilemma_000152-T1.exon2;Parent=EuglossaDilemma_000152-T1;
NIJG01000002.1	funannotate	exon	2644	2765	.	-	.	ID=EuglossaDilemma_000152-T1.exon3;Parent=EuglossaDilemma_000152-T1;
NIJG01000002.1	funannotate	exon	2432	2561	.	-	.	ID=EuglossaDilemma_000152-T1.exon4;Parent=EuglossaDilemma_000152-T1;
NIJG01000002.1	funannotate	exon	943	1006	.	-	.	ID=EuglossaDilemma_000152-T1.exon5;Parent=EuglossaDilemma_000152-T1;
NIJG01000002.1	funannotate	exon	774	859	.	-	.	ID=EuglossaDilemma_000152-T1.exon6;Parent=EuglossaDilemma_000152-T1;
NIJG01000002.1	funannotate	exon	651	701	.	-	.	ID=EuglossaDilemma_000152-T1.exon7;Parent=EuglossaDilemma_000152-T1;
NIJG01000002.1	funannotate	CDS	3201	3260	.	-	0	ID=EuglossaDilemma_000152-T1.cds;Parent=EuglossaDilemma_000152-T1;
NIJG01000002.1	funannotate	CDS	2846	3061	.	-	0	ID=EuglossaDilemma_000152-T1.cds;Parent=EuglossaDilemma_000152-T1;
NIJG01000002.1	funannotate	CDS	2644	2765	.	-	0	ID=EuglossaDilemma_000152-T1.cds;Parent=EuglossaDilemma_000152-T1;
NIJG01000002.1	funannotate	CDS	2432	2561	.	-	1	ID=EuglossaDilemma_000152-T1.cds;Parent=EuglossaDilemma_000152-T1;
NIJG01000002.1	funannotate	CDS	943	1006	.	-	0	ID=EuglossaDilemma_000152-T1.cds;Parent=EuglossaDilemma_000152-T1;
NIJG01000002.1	funannotate	CDS	774	859	.	-	2	ID=EuglossaDilemma_000152-T1.cds;Parent=EuglossaDilemma_000152-T1;
NIJG01000002.1	funannotate	CDS	651	701	.	-	0	ID=EuglossaDilemma_000152-T1.cds;Parent=EuglossaDilemma_000152-T1;
NIJG01000002.1	funannotate	gene	4546	5919	.	+	.	ID=EuglossaDilemma_000153;
NIJG01000002.1	funannotate	mRNA	4546	5919	.	+	.	ID=EuglossaDilemma_000153-T1;Parent=EuglossaDilemma_000153;product=hypothetical protein;Ontology_term=GO:0005515;Dbxref=InterPro:IPR039856,InterPro:IPR013026,InterPro:IPR011990;note=COG:S,EggNog:ENOG41033UF;
NIJG01000002.1	funannotate	exon	4546	4579	.	+	.	ID=EuglossaDilemma_000153-T1.exon1;Parent=EuglossaDilemma_000153-T1;
NIJG01000002.1	funannotate	exon	4674	4787	.	+	.	ID=EuglossaDilemma_000153-T1.exon2;Parent=EuglossaDilemma_000153-T1;
NIJG01000002.1	funannotate	exon	4872	5022	.	+	.	ID=EuglossaDilemma_000153-T1.exon3;Parent=EuglossaDilemma_000153-T1;
NIJG01000002.1	funannotate	exon	5100	5243	.	+	.	ID=EuglossaDilemma_000153-T1.exon4;Parent=EuglossaDilemma_000153-T1;
NIJG01000002.1	funannotate	exon	5330	5486	.	+	.	ID=EuglossaDilemma_000153-T1.exon5;Parent=EuglossaDilemma_000153-T1;
NIJG01000002.1	funannotate	exon	5581	5676	.	+	.	ID=EuglossaDilemma_000153-T1.exon6;Parent=EuglossaDilemma_000153-T1;
NIJG01000002.1	funannotate	exon	5746	5919	.	+	.	ID=EuglossaDilemma_000153-T1.exon7;Parent=EuglossaDilemma_000153-T1;
NIJG01000002.1	funannotate	CDS	4546	4579	.	+	0	ID=EuglossaDilemma_000153-T1.cds;Parent=EuglossaDilemma_000153-T1;
NIJG01000002.1	funannotate	CDS	4674	4787	.	+	2	ID=EuglossaDilemma_000153-T1.cds;Parent=EuglossaDilemma_000153-T1;
NIJG01000002.1	funannotate	CDS	4872	5022	.	+	2	ID=EuglossaDilemma_000153-T1.cds;Parent=EuglossaDilemma_000153-T1;
NIJG01000002.1	funannotate	CDS	5100	5243	.	+	1	ID=EuglossaDilemma_000153-T1.cds;Parent=EuglossaDilemma_000153-T1;
NIJG01000002.1	funannotate	CDS	5330	5486	.	+	1	ID=EuglossaDilemma_000153-T1.cds;Parent=EuglossaDilemma_000153-T1;
NIJG01000002.1	funannotate	CDS	5581	5676	.	+	0	ID=EuglossaDilemma_000153-T1.cds;Parent=EuglossaDilemma_000153-T1;
NIJG01000002.1	funannotate	CDS	5746	5919	.	+	0	ID=EuglossaDilemma_000153-T1.cds;Parent=EuglossaDilemma_000153-T1;
NIJG01000002.1	funannotate	gene	6393	8397	.	-	.	ID=EuglossaDilemma_000154;
NIJG01000002.1	funannotate	mRNA	6393	8397	.	-	.	ID=EuglossaDilemma_000154-T1;Parent=EuglossaDilemma_000154;product=hypothetical protein;Ontology_term=GO:0003676,GO:0008168,GO:0032259;Dbxref=InterPro:IPR002052,InterPro:IPR000241,InterPro:IPR029063,InterPro:IPR016691,PFAM:PF01170;note=COG:L,BUSCO:EOG091B0BMX,EggNog:ENOG410332S;
NIJG01000002.1	funannotate	exon	8332	8397	.	-	.	ID=EuglossaDilemma_000154-T1.exon1;Parent=EuglossaDilemma_000154-T1;
NIJG01000002.1	funannotate	exon	8197	8262	.	-	.	ID=EuglossaDilemma_000154-T1.exon2;Parent=EuglossaDilemma_000154-T1;
NIJG01000002.1	funannotate	exon	7875	8120	.	-	.	ID=EuglossaDilemma_000154-T1.exon3;Parent=EuglossaDilemma_000154-T1;
NIJG01000002.1	funannotate	exon	7652	7786	.	-	.	ID=EuglossaDilemma_000154-T1.exon4;Parent=EuglossaDilemma_000154-T1;
NIJG01000002.1	funannotate	exon	7317	7580	.	-	.	ID=EuglossaDilemma_000154-T1.exon5;Parent=EuglossaDilemma_000154-T1;
NIJG01000002.1	funannotate	exon	7116	7254	.	-	.	ID=EuglossaDilemma_000154-T1.exon6;Parent=EuglossaDilemma_000154-T1;
NIJG01000002.1	funannotate	exon	6847	7045	.	-	.	ID=EuglossaDilemma_000154-T1.exon7;Parent=EuglossaDilemma_000154-T1;
NIJG01000002.1	funannotate	exon	6630	6756	.	-	.	ID=EuglossaDilemma_000154-T1.exon8;Parent=EuglossaDilemma_000154-T1;
NIJG01000002.1	funannotate	exon	6393	6554	.	-	.	ID=EuglossaDilemma_000154-T1.exon9;Parent=EuglossaDilemma_000154-T1;
NIJG01000002.1	funannotate	CDS	8332	8397	.	-	0	ID=EuglossaDilemma_000154-T1.cds;Parent=EuglossaDilemma_000154-T1;
NIJG01000002.1	funannotate	CDS	8197	8262	.	-	0	ID=EuglossaDilemma_000154-T1.cds;Parent=EuglossaDilemma_000154-T1;
NIJG01000002.1	funannotate	CDS	7875	8120	.	-	0	ID=EuglossaDilemma_000154-T1.cds;Parent=EuglossaDilemma_000154-T1;
NIJG01000002.1	funannotate	CDS	7652	7786	.	-	0	ID=EuglossaDilemma_000154-T1.cds;Parent=EuglossaDilemma_000154-T1;
NIJG01000002.1	funannotate	CDS	7317	7580	.	-	0	ID=EuglossaDilemma_000154-T1.cds;Parent=EuglossaDilemma_000154-T1;
NIJG01000002.1	funannotate	CDS	7116	7254	.	-	0	ID=EuglossaDilemma_000154-T1.cds;Parent=EuglossaDilemma_000154-T1;
NIJG01000002.1	funannotate	CDS	6847	7045	.	-	2	ID=EuglossaDilemma_000154-T1.cds;Parent=EuglossaDilemma_000154-T1;
NIJG01000002.1	funannotate	CDS	6630	6756	.	-	1	ID=EuglossaDilemma_000154-T1.cds;Parent=EuglossaDilemma_000154-T1;
NIJG01000002.1	funannotate	CDS	6393	6554	.	-	0	ID=EuglossaDilemma_000154-T1.cds;Parent=EuglossaDilemma_000154-T1;
NIJG01000002.1	funannotate	gene	10158	14401	.	+	.	ID=EuglossaDilemma_000155;
NIJG01000002.1	funannotate	mRNA	10158	14401	.	+	.	ID=EuglossaDilemma_000155-T1;Parent=EuglossaDilemma_000155;product=hypothetical protein;Dbxref=PFAM:PF00096,InterPro:IPR036236,InterPro:IPR013087,PFAM:PF13912;note=COG:K,EggNog:ENOG410347Q,BUSCO:EOG091B00Z8;
NIJG01000002.1	funannotate	exon	10158	12623	.	+	.	ID=EuglossaDilemma_000155-T1.exon1;Parent=EuglossaDilemma_000155-T1;
NIJG01000002.1	funannotate	exon	12737	14401	.	+	.	ID=EuglossaDilemma_000155-T1.exon2;Parent=EuglossaDilemma_000155-T1;
NIJG01000002.1	funannotate	CDS	10158	12623	.	+	0	ID=EuglossaDilemma_000155-T1.cds;Parent=EuglossaDilemma_000155-T1;
NIJG01000002.1	funannotate	CDS	12737	14401	.	+	0	ID=EuglossaDilemma_000155-T1.cds;Parent=EuglossaDilemma_000155-T1;
NIJG01000002.1	funannotate	gene	17103	19689	.	-	.	ID=EuglossaDilemma_000156;
NIJG01000002.1	funannotate	mRNA	17103	19689	.	-	.	ID=EuglossaDilemma_000156-T1;Parent=EuglossaDilemma_000156;product=hypothetical protein;Ontology_term=GO:0008270,GO:0003676;Dbxref=PFAM:PF00097,PFAM:PF07576,PFAM:PF13639,PFAM:PF02148,InterPro:IPR013083,InterPro:IPR001841,PFAM:PF13923,InterPro:IPR034932,InterPro:IPR035979,InterPro:IPR001607,InterPro:IPR011422;note=COG:O,EggNog:ENOG41033Q9,BUSCO:EOG091B06M4;
NIJG01000002.1	funannotate	exon	19611	19689	.	-	.	ID=EuglossaDilemma_000156-T1.exon1;Parent=EuglossaDilemma_000156-T1;
NIJG01000002.1	funannotate	exon	18754	19024	.	-	.	ID=EuglossaDilemma_000156-T1.exon2;Parent=EuglossaDilemma_000156-T1;
NIJG01000002.1	funannotate	exon	18459	18648	.	-	.	ID=EuglossaDilemma_000156-T1.exon3;Parent=EuglossaDilemma_000156-T1;
NIJG01000002.1	funannotate	exon	18059	18377	.	-	.	ID=EuglossaDilemma_000156-T1.exon4;Parent=EuglossaDilemma_000156-T1;
NIJG01000002.1	funannotate	exon	17551	17975	.	-	.	ID=EuglossaDilemma_000156-T1.exon5;Parent=EuglossaDilemma_000156-T1;
NIJG01000002.1	funannotate	exon	17103	17483	.	-	.	ID=EuglossaDilemma_000156-T1.exon6;Parent=EuglossaDilemma_000156-T1;
NIJG01000002.1	funannotate	CDS	19611	19689	.	-	0	ID=EuglossaDilemma_000156-T1.cds;Parent=EuglossaDilemma_000156-T1;
NIJG01000002.1	funannotate	CDS	18754	19024	.	-	2	ID=EuglossaDilemma_000156-T1.cds;Parent=EuglossaDilemma_000156-T1;
NIJG01000002.1	funannotate	CDS	18459	18648	.	-	1	ID=EuglossaDilemma_000156-T1.cds;Parent=EuglossaDilemma_000156-T1;
NIJG01000002.1	funannotate	CDS	18059	18377	.	-	0	ID=EuglossaDilemma_000156-T1.cds;Parent=EuglossaDilemma_000156-T1;
NIJG01000002.1	funannotate	CDS	17551	17975	.	-	2	ID=EuglossaDilemma_000156-T1.cds;Parent=EuglossaDilemma_000156-T1;
NIJG01000002.1	funannotate	CDS	17103	17483	.	-	0	ID=EuglossaDilemma_000156-T1.cds;Parent=EuglossaDilemma_000156-T1;
NIJG01000002.1	funannotate	gene	24107	27224	.	-	.	ID=EuglossaDilemma_000157;
NIJG01000002.1	funannotate	mRNA	24107	27224	.	-	.	ID=EuglossaDilemma_000157-T1;Parent=EuglossaDilemma_000157;product=hypothetical protein;Ontology_term=GO:0006470,GO:0016311,GO:0016791,GO:0008138;Dbxref=InterPro:IPR000387,InterPro:IPR029021,PFAM:PF00782,InterPro:IPR020422,InterPro:IPR000340,InterPro:IPR020417;note=COG:V,EggNog:ENOG41033QH;
NIJG01000002.1	funannotate	exon	27204	27224	.	-	.	ID=EuglossaDilemma_000157-T1.exon1;Parent=EuglossaDilemma_000157-T1;
NIJG01000002.1	funannotate	exon	25980	26096	.	-	.	ID=EuglossaDilemma_000157-T1.exon2;Parent=EuglossaDilemma_000157-T1;
NIJG01000002.1	funannotate	exon	25779	25903	.	-	.	ID=EuglossaDilemma_000157-T1.exon3;Parent=EuglossaDilemma_000157-T1;
NIJG01000002.1	funannotate	exon	25438	25609	.	-	.	ID=EuglossaDilemma_000157-T1.exon4;Parent=EuglossaDilemma_000157-T1;
NIJG01000002.1	funannotate	exon	24946	25124	.	-	.	ID=EuglossaDilemma_000157-T1.exon5;Parent=EuglossaDilemma_000157-T1;
NIJG01000002.1	funannotate	exon	24583	24783	.	-	.	ID=EuglossaDilemma_000157-T1.exon6;Parent=EuglossaDilemma_000157-T1;
NIJG01000002.1	funannotate	exon	24107	24344	.	-	.	ID=EuglossaDilemma_000157-T1.exon7;Parent=EuglossaDilemma_000157-T1;
NIJG01000002.1	funannotate	CDS	27204	27224	.	-	0	ID=EuglossaDilemma_000157-T1.cds;Parent=EuglossaDilemma_000157-T1;
NIJG01000002.1	funannotate	CDS	25980	26096	.	-	0	ID=EuglossaDilemma_000157-T1.cds;Parent=EuglossaDilemma_000157-T1;
NIJG01000002.1	funannotate	CDS	25779	25903	.	-	0	ID=EuglossaDilemma_000157-T1.cds;Parent=EuglossaDilemma_000157-T1;
NIJG01000002.1	funannotate	CDS	25438	25609	.	-	1	ID=EuglossaDilemma_000157-T1.cds;Parent=EuglossaDilemma_000157-T1;
NIJG01000002.1	funannotate	CDS	24946	25124	.	-	0	ID=EuglossaDilemma_000157-T1.cds;Parent=EuglossaDilemma_000157-T1;
NIJG01000002.1	funannotate	CDS	24583	24783	.	-	1	ID=EuglossaDilemma_000157-T1.cds;Parent=EuglossaDilemma_000157-T1;
NIJG01000002.1	funannotate	CDS	24107	24344	.	-	1	ID=EuglossaDilemma_000157-T1.cds;Parent=EuglossaDilemma_000157-T1;
NIJG01000002.1	funannotate	gene	31812	32516	.	-	.	ID=EuglossaDilemma_000158;
NIJG01000002.1	funannotate	mRNA	31812	32516	.	-	.	ID=EuglossaDilemma_000158-T1;Parent=EuglossaDilemma_000158;product=hypothetical protein;Dbxref=InterPro:IPR039632;note=COG:V,EggNog:ENOG41033QH,TransMembrane:4 (i34-54o66-87i99-119o125-142i);
NIJG01000002.1	funannotate	exon	32331	32516	.	-	.	ID=EuglossaDilemma_000158-T1.exon1;Parent=EuglossaDilemma_000158-T1;
NIJG01000002.1	funannotate	exon	32054	32200	.	-	.	ID=EuglossaDilemma_000158-T1.exon2;Parent=EuglossaDilemma_000158-T1;
NIJG01000002.1	funannotate	exon	31812	31961	.	-	.	ID=EuglossaDilemma_000158-T1.exon3;Parent=EuglossaDilemma_000158-T1;
NIJG01000002.1	funannotate	CDS	32331	32516	.	-	0	ID=EuglossaDilemma_000158-T1.cds;Parent=EuglossaDilemma_000158-T1;
NIJG01000002.1	funannotate	CDS	32054	32200	.	-	0	ID=EuglossaDilemma_000158-T1.cds;Parent=EuglossaDilemma_000158-T1;
NIJG01000002.1	funannotate	CDS	31812	31961	.	-	0	ID=EuglossaDilemma_000158-T1.cds;Parent=EuglossaDilemma_000158-T1;
NIJG01000002.1	funannotate	gene	34635	39556	.	+	.	ID=EuglossaDilemma_000159;
NIJG01000002.1	funannotate	mRNA	34635	39556	.	+	.	ID=EuglossaDilemma_000159-T1;Parent=EuglossaDilemma_000159;product=hypothetical protein;Ontology_term=GO:0005515;Dbxref=PFAM:PF13606,PFAM:PF12796,PFAM:PF00023,PFAM:PF13857,PFAM:PF13637,InterPro:IPR020683,InterPro:IPR036770,InterPro:IPR002110;note=BUSCO:EOG091B07L3,EggNog:ENOG41034MA,COG:O,COG:T;
NIJG01000002.1	funannotate	exon	34635	34692	.	+	.	ID=EuglossaDilemma_000159-T1.exon1;Parent=EuglossaDilemma_000159-T1;
NIJG01000002.1	funannotate	exon	34854	35117	.	+	.	ID=EuglossaDilemma_000159-T1.exon2;Parent=EuglossaDilemma_000159-T1;
NIJG01000002.1	funannotate	exon	35215	35517	.	+	.	ID=EuglossaDilemma_000159-T1.exon3;Parent=EuglossaDilemma_000159-T1;
NIJG01000002.1	funannotate	exon	35624	35766	.	+	.	ID=EuglossaDilemma_000159-T1.exon4;Parent=EuglossaDilemma_000159-T1;
NIJG01000002.1	funannotate	exon	35843	35968	.	+	.	ID=EuglossaDilemma_000159-T1.exon5;Parent=EuglossaDilemma_000159-T1;
NIJG01000002.1	funannotate	exon	36041	36116	.	+	.	ID=EuglossaDilemma_000159-T1.exon6;Parent=EuglossaDilemma_000159-T1;
NIJG01000002.1	funannotate	exon	36203	36420	.	+	.	ID=EuglossaDilemma_000159-T1.exon7;Parent=EuglossaDilemma_000159-T1;
NIJG01000002.1	funannotate	exon	36508	36679	.	+	.	ID=EuglossaDilemma_000159-T1.exon8;Parent=EuglossaDilemma_000159-T1;
NIJG01000002.1	funannotate	exon	39249	39556	.	+	.	ID=EuglossaDilemma_000159-T1.exon9;Parent=EuglossaDilemma_000159-T1;
NIJG01000002.1	funannotate	CDS	34635	34692	.	+	0	ID=EuglossaDilemma_000159-T1.cds;Parent=EuglossaDilemma_000159-T1;
NIJG01000002.1	funannotate	CDS	34854	35117	.	+	2	ID=EuglossaDilemma_000159-T1.cds;Parent=EuglossaDilemma_000159-T1;
NIJG01000002.1	funannotate	CDS	35215	35517	.	+	2	ID=EuglossaDilemma_000159-T1.cds;Parent=EuglossaDilemma_000159-T1;
NIJG01000002.1	funannotate	CDS	35624	35766	.	+	2	ID=EuglossaDilemma_000159-T1.cds;Parent=EuglossaDilemma_000159-T1;
NIJG01000002.1	funannotate	CDS	35843	35968	.	+	0	ID=EuglossaDilemma_000159-T1.cds;Parent=EuglossaDilemma_000159-T1;
NIJG01000002.1	funannotate	CDS	36041	36116	.	+	0	ID=EuglossaDilemma_000159-T1.cds;Parent=EuglossaDilemma_000159-T1;
NIJG01000002.1	funannotate	CDS	36203	36420	.	+	2	ID=EuglossaDilemma_000159-T1.cds;Parent=EuglossaDilemma_000159-T1;
NIJG01000002.1	funannotate	CDS	36508	36679	.	+	0	ID=EuglossaDilemma_000159-T1.cds;Parent=EuglossaDilemma_000159-T1;
NIJG01000002.1	funannotate	CDS	39249	39556	.	+	2	ID=EuglossaDilemma_000159-T1.cds;Parent=EuglossaDilemma_000159-T1;
NIJG01000002.1	funannotate	gene	43792	44866	.	+	.	ID=EuglossaDilemma_000160;
NIJG01000002.1	funannotate	mRNA	43792	44866	.	+	.	ID=EuglossaDilemma_000160-T1;Parent=EuglossaDilemma_000160;product=hypothetical protein;Ontology_term=GO:0008113,GO:0055114;Dbxref=InterPro:IPR036509,InterPro:IPR002569,PFAM:PF01625;note=EggNog:ENOG41036M1,COG:O;
NIJG01000002.1	funannotate	exon	43792	43949	.	+	.	ID=EuglossaDilemma_000160-T1.exon1;Parent=EuglossaDilemma_000160-T1;
NIJG01000002.1	funannotate	exon	44040	44160	.	+	.	ID=EuglossaDilemma_000160-T1.exon2;Parent=EuglossaDilemma_000160-T1;
NIJG01000002.1	funannotate	exon	44242	44378	.	+	.	ID=EuglossaDilemma_000160-T1.exon3;Parent=EuglossaDilemma_000160-T1;
NIJG01000002.1	funannotate	exon	44629	44866	.	+	.	ID=EuglossaDilemma_000160-T1.exon4;Parent=EuglossaDilemma_000160-T1;
NIJG01000002.1	funannotate	CDS	43792	43949	.	+	0	ID=EuglossaDilemma_000160-T1.cds;Parent=EuglossaDilemma_000160-T1;
NIJG01000002.1	funannotate	CDS	44040	44160	.	+	1	ID=EuglossaDilemma_000160-T1.cds;Parent=EuglossaDilemma_000160-T1;
NIJG01000002.1	funannotate	CDS	44242	44378	.	+	0	ID=EuglossaDilemma_000160-T1.cds;Parent=EuglossaDilemma_000160-T1;
NIJG01000002.1	funannotate	CDS	44629	44866	.	+	1	ID=EuglossaDilemma_000160-T1.cds;Parent=EuglossaDilemma_000160-T1;
NIJG01000002.1	funannotate	gene	46298	49125	.	+	.	ID=EuglossaDilemma_000161;Name=TAF5L;
NIJG01000002.1	funannotate	mRNA	46298	49125	.	+	.	ID=EuglossaDilemma_000161-T1;Parent=EuglossaDilemma_000161;product=TAF5-like RNA polymerase II, p300 CBP-associated factor (PCAF)-associated factor;note=COG:K,EggNog:ENOG410V4BD,SECRETED:SignalP(1-18),TransMembrane:1 (n6-13c18/19o336-361i);
NIJG01000002.1	funannotate	exon	46298	46375	.	+	.	ID=EuglossaDilemma_000161-T1.exon1;Parent=EuglossaDilemma_000161-T1;
NIJG01000002.1	funannotate	exon	46530	46677	.	+	.	ID=EuglossaDilemma_000161-T1.exon2;Parent=EuglossaDilemma_000161-T1;
NIJG01000002.1	funannotate	exon	46845	47023	.	+	.	ID=EuglossaDilemma_000161-T1.exon3;Parent=EuglossaDilemma_000161-T1;
NIJG01000002.1	funannotate	exon	47100	47284	.	+	.	ID=EuglossaDilemma_000161-T1.exon4;Parent=EuglossaDilemma_000161-T1;
NIJG01000002.1	funannotate	exon	47437	47590	.	+	.	ID=EuglossaDilemma_000161-T1.exon5;Parent=EuglossaDilemma_000161-T1;
NIJG01000002.1	funannotate	exon	47802	47846	.	+	.	ID=EuglossaDilemma_000161-T1.exon6;Parent=EuglossaDilemma_000161-T1;
NIJG01000002.1	funannotate	exon	47926	48073	.	+	.	ID=EuglossaDilemma_000161-T1.exon7;Parent=EuglossaDilemma_000161-T1;
NIJG01000002.1	funannotate	exon	48263	48636	.	+	.	ID=EuglossaDilemma_000161-T1.exon8;Parent=EuglossaDilemma_000161-T1;
NIJG01000002.1	funannotate	exon	48823	49125	.	+	.	ID=EuglossaDilemma_000161-T1.exon9;Parent=EuglossaDilemma_000161-T1;
NIJG01000002.1	funannotate	CDS	46298	46375	.	+	0	ID=EuglossaDilemma_000161-T1.cds;Parent=EuglossaDilemma_000161-T1;
NIJG01000002.1	funannotate	CDS	46530	46677	.	+	0	ID=EuglossaDilemma_000161-T1.cds;Parent=EuglossaDilemma_000161-T1;
NIJG01000002.1	funannotate	CDS	46845	47023	.	+	2	ID=EuglossaDilemma_000161-T1.cds;Parent=EuglossaDilemma_000161-T1;
NIJG01000002.1	funannotate	CDS	47100	47284	.	+	0	ID=EuglossaDilemma_000161-T1.cds;Parent=EuglossaDilemma_000161-T1;
NIJG01000002.1	funannotate	CDS	47437	47590	.	+	1	ID=EuglossaDilemma_000161-T1.cds;Parent=EuglossaDilemma_000161-T1;
NIJG01000002.1	funannotate	CDS	47802	47846	.	+	0	ID=EuglossaDilemma_000161-T1.cds;Parent=EuglossaDilemma_000161-T1;
NIJG01000002.1	funannotate	CDS	47926	48073	.	+	0	ID=EuglossaDilemma_000161-T1.cds;Parent=EuglossaDilemma_000161-T1;
NIJG01000002.1	funannotate	CDS	48263	48636	.	+	2	ID=EuglossaDilemma_000161-T1.cds;Parent=EuglossaDilemma_000161-T1;
NIJG01000002.1	funannotate	CDS	48823	49125	.	+	0	ID=EuglossaDilemma_000161-T1.cds;Parent=EuglossaDilemma_000161-T1;
NIJG01000002.1	funannotate	gene	50079	52708	.	+	.	ID=EuglossaDilemma_000162;
NIJG01000002.1	funannotate	mRNA	50079	52708	.	+	.	ID=EuglossaDilemma_000162-T1;Parent=EuglossaDilemma_000162;product=hypothetical protein;Ontology_term=GO:0005515;Dbxref=InterPro:IPR037264,InterPro:IPR007582,InterPro:IPR020472,InterPro:IPR017986,PFAM:PF04494,InterPro:IPR015943,PFAM:PF00400,InterPro:IPR019775,InterPro:IPR001680,InterPro:IPR036322;note=COG:K,EggNog:ENOG41033SV;
NIJG01000002.1	funannotate	exon	50079	50147	.	+	.	ID=EuglossaDilemma_000162-T1.exon1;Parent=EuglossaDilemma_000162-T1;
NIJG01000002.1	funannotate	exon	50250	50407	.	+	.	ID=EuglossaDilemma_000162-T1.exon2;Parent=EuglossaDilemma_000162-T1;
NIJG01000002.1	funannotate	exon	50510	50849	.	+	.	ID=EuglossaDilemma_000162-T1.exon3;Parent=EuglossaDilemma_000162-T1;
NIJG01000002.1	funannotate	exon	50951	51183	.	+	.	ID=EuglossaDilemma_000162-T1.exon4;Parent=EuglossaDilemma_000162-T1;
NIJG01000002.1	funannotate	exon	51294	51476	.	+	.	ID=EuglossaDilemma_000162-T1.exon5;Parent=EuglossaDilemma_000162-T1;
NIJG01000002.1	funannotate	exon	51591	51743	.	+	.	ID=EuglossaDilemma_000162-T1.exon6;Parent=EuglossaDilemma_000162-T1;
NIJG01000002.1	funannotate	exon	51820	51967	.	+	.	ID=EuglossaDilemma_000162-T1.exon7;Parent=EuglossaDilemma_000162-T1;
NIJG01000002.1	funannotate	exon	52049	52217	.	+	.	ID=EuglossaDilemma_000162-T1.exon8;Parent=EuglossaDilemma_000162-T1;
NIJG01000002.1	funannotate	exon	52310	52493	.	+	.	ID=EuglossaDilemma_000162-T1.exon9;Parent=EuglossaDilemma_000162-T1;
NIJG01000002.1	funannotate	exon	52576	52708	.	+	.	ID=EuglossaDilemma_000162-T1.exon10;Parent=EuglossaDilemma_000162-T1;
NIJG01000002.1	funannotate	CDS	50079	50147	.	+	0	ID=EuglossaDilemma_000162-T1.cds;Parent=EuglossaDilemma_000162-T1;
NIJG01000002.1	funannotate	CDS	50250	50407	.	+	0	ID=EuglossaDilemma_000162-T1.cds;Parent=EuglossaDilemma_000162-T1;
NIJG01000002.1	funannotate	CDS	50510	50849	.	+	1	ID=EuglossaDilemma_000162-T1.cds;Parent=EuglossaDilemma_000162-T1;
NIJG01000002.1	funannotate	CDS	50951	51183	.	+	0	ID=EuglossaDilemma_000162-T1.cds;Parent=EuglossaDilemma_000162-T1;
NIJG01000002.1	funannotate	CDS	51294	51476	.	+	1	ID=EuglossaDilemma_000162-T1.cds;Parent=EuglossaDilemma_000162-T1;
NIJG01000002.1	funannotate	CDS	51591	51743	.	+	1	ID=EuglossaDilemma_000162-T1.cds;Parent=EuglossaDilemma_000162-T1;
NIJG01000002.1	funannotate	CDS	51820	51967	.	+	1	ID=EuglossaDilemma_000162-T1.cds;Parent=EuglossaDilemma_000162-T1;
NIJG01000002.1	funannotate	CDS	52049	52217	.	+	0	ID=EuglossaDilemma_000162-T1.cds;Parent=EuglossaDilemma_000162-T1;
NIJG01000002.1	funannotate	CDS	52310	52493	.	+	2	ID=EuglossaDilemma_000162-T1.cds;Parent=EuglossaDilemma_000162-T1;
NIJG01000002.1	funannotate	CDS	52576	52708	.	+	1	ID=EuglossaDilemma_000162-T1.cds;Parent=EuglossaDilemma_000162-T1;
NIJG01000002.1	funannotate	gene	52863	57705	.	-	.	ID=EuglossaDilemma_000163;
NIJG01000002.1	funannotate	mRNA	52863	57705	.	-	.	ID=EuglossaDilemma_000163-T1;Parent=EuglossaDilemma_000163;product=hypothetical protein;Dbxref=PFAM:PF05781,InterPro:IPR008677;note=COG:S,EggNog:ENOG41039ER,TransMembrane:1 (o760-777i);
NIJG01000002.1	funannotate	exon	57136	57705	.	-	.	ID=EuglossaDilemma_000163-T1.exon1;Parent=EuglossaDilemma_000163-T1;
NIJG01000002.1	funannotate	exon	56277	56466	.	-	.	ID=EuglossaDilemma_000163-T1.exon2;Parent=EuglossaDilemma_000163-T1;
NIJG01000002.1	funannotate	exon	55807	56171	.	-	.	ID=EuglossaDilemma_000163-T1.exon3;Parent=EuglossaDilemma_000163-T1;
NIJG01000002.1	funannotate	exon	54761	54957	.	-	.	ID=EuglossaDilemma_000163-T1.exon4;Parent=EuglossaDilemma_000163-T1;
NIJG01000002.1	funannotate	exon	54642	54669	.	-	.	ID=EuglossaDilemma_000163-T1.exon5;Parent=EuglossaDilemma_000163-T1;
NIJG01000002.1	funannotate	exon	54420	54560	.	-	.	ID=EuglossaDilemma_000163-T1.exon6;Parent=EuglossaDilemma_000163-T1;
NIJG01000002.1	funannotate	exon	54020	54249	.	-	.	ID=EuglossaDilemma_000163-T1.exon7;Parent=EuglossaDilemma_000163-T1;
NIJG01000002.1	funannotate	exon	53800	53911	.	-	.	ID=EuglossaDilemma_000163-T1.exon8;Parent=EuglossaDilemma_000163-T1;
NIJG01000002.1	funannotate	exon	53640	53705	.	-	.	ID=EuglossaDilemma_000163-T1.exon9;Parent=EuglossaDilemma_000163-T1;
NIJG01000002.1	funannotate	exon	53413	53519	.	-	.	ID=EuglossaDilemma_000163-T1.exon10;Parent=EuglossaDilemma_000163-T1;
NIJG01000002.1	funannotate	exon	53111	53338	.	-	.	ID=EuglossaDilemma_000163-T1.exon11;Parent=EuglossaDilemma_000163-T1;
NIJG01000002.1	funannotate	exon	52863	52989	.	-	.	ID=EuglossaDilemma_000163-T1.exon12;Parent=EuglossaDilemma_000163-T1;
NIJG01000002.1	funannotate	CDS	57136	57705	.	-	0	ID=EuglossaDilemma_000163-T1.cds;Parent=EuglossaDilemma_000163-T1;
NIJG01000002.1	funannotate	CDS	56277	56466	.	-	0	ID=EuglossaDilemma_000163-T1.cds;Parent=EuglossaDilemma_000163-T1;
NIJG01000002.1	funannotate	CDS	55807	56171	.	-	2	ID=EuglossaDilemma_000163-T1.cds;Parent=EuglossaDilemma_000163-T1;
NIJG01000002.1	funannotate	CDS	54761	54957	.	-	0	ID=EuglossaDilemma_000163-T1.cds;Parent=EuglossaDilemma_000163-T1;
NIJG01000002.1	funannotate	CDS	54642	54669	.	-	1	ID=EuglossaDilemma_000163-T1.cds;Parent=EuglossaDilemma_000163-T1;
NIJG01000002.1	funannotate	CDS	54420	54560	.	-	0	ID=EuglossaDilemma_000163-T1.cds;Parent=EuglossaDilemma_000163-T1;
NIJG01000002.1	funannotate	CDS	54020	54249	.	-	0	ID=EuglossaDilemma_000163-T1.cds;Parent=EuglossaDilemma_000163-T1;
NIJG01000002.1	funannotate	CDS	53800	53911	.	-	1	ID=EuglossaDilemma_000163-T1.cds;Parent=EuglossaDilemma_000163-T1;
NIJG01000002.1	funannotate	CDS	53640	53705	.	-	0	ID=EuglossaDilemma_000163-T1.cds;Parent=EuglossaDilemma_000163-T1;
NIJG01000002.1	funannotate	CDS	53413	53519	.	-	0	ID=EuglossaDilemma_000163-T1.cds;Parent=EuglossaDilemma_000163-T1;
NIJG01000002.1	funannotate	CDS	53111	53338	.	-	1	ID=EuglossaDilemma_000163-T1.cds;Parent=EuglossaDilemma_000163-T1;
NIJG01000002.1	funannotate	CDS	52863	52989	.	-	1	ID=EuglossaDilemma_000163-T1.cds;Parent=EuglossaDilemma_000163-T1;
NIJG01000002.1	funannotate	gene	59962	64346	.	+	.	ID=EuglossaDilemma_000164;
NIJG01000002.1	funannotate	mRNA	59962	64346	.	+	.	ID=EuglossaDilemma_000164-T1;Parent=EuglossaDilemma_000164;product=hypothetical protein;Ontology_term=GO:0006508,GO:0004252;Dbxref=PFAM:PF00089,InterPro:IPR018114,InterPro:IPR033116,InterPro:IPR043504,InterPro:IPR009003,InterPro:IPR022700,InterPro:IPR038565,InterPro:IPR001314,InterPro:IPR001254;note=MEROPS:MER0000211,TransMembrane:2 (o38-59i66-83o),EggNog:ENOG4103A7S,COG:O;
NIJG01000002.1	funannotate	exon	59962	60054	.	+	.	ID=EuglossaDilemma_000164-T1.exon1;Parent=EuglossaDilemma_000164-T1;
NIJG01000002.1	funannotate	exon	61197	61365	.	+	.	ID=EuglossaDilemma_000164-T1.exon2;Parent=EuglossaDilemma_000164-T1;
NIJG01000002.1	funannotate	exon	61955	62155	.	+	.	ID=EuglossaDilemma_000164-T1.exon3;Parent=EuglossaDilemma_000164-T1;
NIJG01000002.1	funannotate	exon	63099	63343	.	+	.	ID=EuglossaDilemma_000164-T1.exon4;Parent=EuglossaDilemma_000164-T1;
NIJG01000002.1	funannotate	exon	63425	63720	.	+	.	ID=EuglossaDilemma_000164-T1.exon5;Parent=EuglossaDilemma_000164-T1;
NIJG01000002.1	funannotate	exon	63992	64346	.	+	.	ID=EuglossaDilemma_000164-T1.exon6;Parent=EuglossaDilemma_000164-T1;
NIJG01000002.1	funannotate	CDS	59962	60054	.	+	0	ID=EuglossaDilemma_000164-T1.cds;Parent=EuglossaDilemma_000164-T1;
NIJG01000002.1	funannotate	CDS	61197	61365	.	+	0	ID=EuglossaDilemma_000164-T1.cds;Parent=EuglossaDilemma_000164-T1;
NIJG01000002.1	funannotate	CDS	61955	62155	.	+	2	ID=EuglossaDilemma_000164-T1.cds;Parent=EuglossaDilemma_000164-T1;
NIJG01000002.1	funannotate	CDS	63099	63343	.	+	2	ID=EuglossaDilemma_000164-T1.cds;Parent=EuglossaDilemma_000164-T1;
NIJG01000002.1	funannotate	CDS	63425	63720	.	+	0	ID=EuglossaDilemma_000164-T1.cds;Parent=EuglossaDilemma_000164-T1;
NIJG01000002.1	funannotate	CDS	63992	64346	.	+	1	ID=EuglossaDilemma_000164-T1.cds;Parent=EuglossaDilemma_000164-T1;
NIJG01000002.1	funannotate	gene	65749	66360	.	-	.	ID=EuglossaDilemma_000165;
NIJG01000002.1	funannotate	mRNA	65749	66360	.	-	.	ID=EuglossaDilemma_000165-T1;Parent=EuglossaDilemma_000165;product=hypothetical protein;note=EggNog:ENOG41037TA,COG:D;
NIJG01000002.1	funannotate	exon	65749	66360	.	-	.	ID=EuglossaDilemma_000165-T1.exon1;Parent=EuglossaDilemma_000165-T1;
NIJG01000002.1	funannotate	CDS	65749	66360	.	-	0	ID=EuglossaDilemma_000165-T1.cds;Parent=EuglossaDilemma_000165-T1;
NIJG01000002.1	funannotate	gene	66560	72064	.	-	.	ID=EuglossaDilemma_000166;
NIJG01000002.1	funannotate	mRNA	66560	72064	.	-	.	ID=EuglossaDilemma_000166-T1;Parent=EuglossaDilemma_000166;product=hypothetical protein;Ontology_term=GO:0008061,GO:0005576;Dbxref=InterPro:IPR036508,PFAM:PF01607,InterPro:IPR002557;note=EggNog:ENOG41037TA,BUSCO:EOG091B01F6,SECRETED:SignalP(1-23),COG:D;
NIJG01000002.1	funannotate	exon	72034	72064	.	-	.	ID=EuglossaDilemma_000166-T1.exon1;Parent=EuglossaDilemma_000166-T1;
NIJG01000002.1	funannotate	exon	71818	71858	.	-	.	ID=EuglossaDilemma_000166-T1.exon2;Parent=EuglossaDilemma_000166-T1;
NIJG01000002.1	funannotate	exon	71451	71604	.	-	.	ID=EuglossaDilemma_000166-T1.exon3;Parent=EuglossaDilemma_000166-T1;
NIJG01000002.1	funannotate	exon	71309	71356	.	-	.	ID=EuglossaDilemma_000166-T1.exon4;Parent=EuglossaDilemma_000166-T1;
NIJG01000002.1	funannotate	exon	70704	70819	.	-	.	ID=EuglossaDilemma_000166-T1.exon5;Parent=EuglossaDilemma_000166-T1;
NIJG01000002.1	funannotate	exon	66560	70384	.	-	.	ID=EuglossaDilemma_000166-T1.exon6;Parent=EuglossaDilemma_000166-T1;
NIJG01000002.1	funannotate	CDS	72034	72064	.	-	0	ID=EuglossaDilemma_000166-T1.cds;Parent=EuglossaDilemma_000166-T1;
NIJG01000002.1	funannotate	CDS	71818	71858	.	-	2	ID=EuglossaDilemma_000166-T1.cds;Parent=EuglossaDilemma_000166-T1;
NIJG01000002.1	funannotate	CDS	71451	71604	.	-	0	ID=EuglossaDilemma_000166-T1.cds;Parent=EuglossaDilemma_000166-T1;
NIJG01000002.1	funannotate	CDS	71309	71356	.	-	2	ID=EuglossaDilemma_000166-T1.cds;Parent=EuglossaDilemma_000166-T1;
NIJG01000002.1	funannotate	CDS	70704	70819	.	-	2	ID=EuglossaDilemma_000166-T1.cds;Parent=EuglossaDilemma_000166-T1;
NIJG01000002.1	funannotate	CDS	66560	70384	.	-	0	ID=EuglossaDilemma_000166-T1.cds;Parent=EuglossaDilemma_000166-T1;
NIJG01000002.1	funannotate	gene	84605	90025	.	-	.	ID=EuglossaDilemma_000167;
NIJG01000002.1	funannotate	mRNA	84605	90025	.	-	.	ID=EuglossaDilemma_000167-T1;Parent=EuglossaDilemma_000167;product=hypothetical protein;Dbxref=InterPro:IPR019131,PFAM:PF09727;note=COG:S,EggNog:ENOG410368R,BUSCO:EOG091B0AXC;
NIJG01000002.1	funannotate	exon	89756	90025	.	-	.	ID=EuglossaDilemma_000167-T1.exon1;Parent=EuglossaDilemma_000167-T1;
NIJG01000002.1	funannotate	exon	89502	89603	.	-	.	ID=EuglossaDilemma_000167-T1.exon2;Parent=EuglossaDilemma_000167-T1;
NIJG01000002.1	funannotate	exon	89153	89377	.	-	.	ID=EuglossaDilemma_000167-T1.exon3;Parent=EuglossaDilemma_000167-T1;
NIJG01000002.1	funannotate	exon	88457	89078	.	-	.	ID=EuglossaDilemma_000167-T1.exon4;Parent=EuglossaDilemma_000167-T1;
NIJG01000002.1	funannotate	exon	88189	88284	.	-	.	ID=EuglossaDilemma_000167-T1.exon5;Parent=EuglossaDilemma_000167-T1;
NIJG01000002.1	funannotate	exon	87606	87715	.	-	.	ID=EuglossaDilemma_000167-T1.exon6;Parent=EuglossaDilemma_000167-T1;
NIJG01000002.1	funannotate	exon	85156	85521	.	-	.	ID=EuglossaDilemma_000167-T1.exon7;Parent=EuglossaDilemma_000167-T1;
NIJG01000002.1	funannotate	exon	84605	84619	.	-	.	ID=EuglossaDilemma_000167-T1.exon8;Parent=EuglossaDilemma_000167-T1;
NIJG01000002.1	funannotate	CDS	89756	90025	.	-	0	ID=EuglossaDilemma_000167-T1.cds;Parent=EuglossaDilemma_000167-T1;
NIJG01000002.1	funannotate	CDS	89502	89603	.	-	0	ID=EuglossaDilemma_000167-T1.cds;Parent=EuglossaDilemma_000167-T1;
NIJG01000002.1	funannotate	CDS	89153	89377	.	-	0	ID=EuglossaDilemma_000167-T1.cds;Parent=EuglossaDilemma_000167-T1;
NIJG01000002.1	funannotate	CDS	88457	89078	.	-	0	ID=EuglossaDilemma_000167-T1.cds;Parent=EuglossaDilemma_000167-T1;
NIJG01000002.1	funannotate	CDS	88189	88284	.	-	2	ID=EuglossaDilemma_000167-T1.cds;Parent=EuglossaDilemma_000167-T1;
NIJG01000002.1	funannotate	CDS	87606	87715	.	-	2	ID=EuglossaDilemma_000167-T1.cds;Parent=EuglossaDilemma_000167-T1;
NIJG01000002.1	funannotate	CDS	85156	85521	.	-	0	ID=EuglossaDilemma_000167-T1.cds;Parent=EuglossaDilemma_000167-T1;
NIJG01000002.1	funannotate	CDS	84605	84619	.	-	0	ID=EuglossaDilemma_000167-T1.cds;Parent=EuglossaDilemma_000167-T1;
NIJG01000002.1	funannotate	gene	92237	97477	.	+	.	ID=EuglossaDilemma_000168;Name=CHS-2_1;
NIJG01000002.1	funannotate	mRNA	92237	97477	.	+	.	ID=EuglossaDilemma_000168-T1;Parent=EuglossaDilemma_000168;product=Chitin synthase 2;Ontology_term=GO:0004100,GO:0016758;Dbxref=InterPro:IPR029044,InterPro:IPR004835;note=TransMembrane:15 (i72-97o131-156i168-190o196-215i227-249o261-279i305-326o369-388i400-422o455-476i821-844o856-876i883-907o913-933i945-964o),COG:M,EggNog:ENOG410VB7W;
NIJG01000002.1	funannotate	exon	92237	92331	.	+	.	ID=EuglossaDilemma_000168-T1.exon1;Parent=EuglossaDilemma_000168-T1;
NIJG01000002.1	funannotate	exon	92418	92662	.	+	.	ID=EuglossaDilemma_000168-T1.exon2;Parent=EuglossaDilemma_000168-T1;
NIJG01000002.1	funannotate	exon	92881	93177	.	+	.	ID=EuglossaDilemma_000168-T1.exon3;Parent=EuglossaDilemma_000168-T1;
NIJG01000002.1	funannotate	exon	93244	93462	.	+	.	ID=EuglossaDilemma_000168-T1.exon4;Parent=EuglossaDilemma_000168-T1;
NIJG01000002.1	funannotate	exon	93561	93866	.	+	.	ID=EuglossaDilemma_000168-T1.exon5;Parent=EuglossaDilemma_000168-T1;
NIJG01000002.1	funannotate	exon	94019	94431	.	+	.	ID=EuglossaDilemma_000168-T1.exon6;Parent=EuglossaDilemma_000168-T1;
NIJG01000002.1	funannotate	exon	94503	94758	.	+	.	ID=EuglossaDilemma_000168-T1.exon7;Parent=EuglossaDilemma_000168-T1;
NIJG01000002.1	funannotate	exon	94837	95052	.	+	.	ID=EuglossaDilemma_000168-T1.exon8;Parent=EuglossaDilemma_000168-T1;
NIJG01000002.1	funannotate	exon	95573	95820	.	+	.	ID=EuglossaDilemma_000168-T1.exon9;Parent=EuglossaDilemma_000168-T1;
NIJG01000002.1	funannotate	exon	95915	96107	.	+	.	ID=EuglossaDilemma_000168-T1.exon10;Parent=EuglossaDilemma_000168-T1;
NIJG01000002.1	funannotate	exon	96204	96358	.	+	.	ID=EuglossaDilemma_000168-T1.exon11;Parent=EuglossaDilemma_000168-T1;
NIJG01000002.1	funannotate	exon	96458	96757	.	+	.	ID=EuglossaDilemma_000168-T1.exon12;Parent=EuglossaDilemma_000168-T1;
NIJG01000002.1	funannotate	exon	96834	97039	.	+	.	ID=EuglossaDilemma_000168-T1.exon13;Parent=EuglossaDilemma_000168-T1;
NIJG01000002.1	funannotate	exon	97147	97477	.	+	.	ID=EuglossaDilemma_000168-T1.exon14;Parent=EuglossaDilemma_000168-T1;
NIJG01000002.1	funannotate	CDS	92237	92331	.	+	0	ID=EuglossaDilemma_000168-T1.cds;Parent=EuglossaDilemma_000168-T1;
NIJG01000002.1	funannotate	CDS	92418	92662	.	+	1	ID=EuglossaDilemma_000168-T1.cds;Parent=EuglossaDilemma_000168-T1;
NIJG01000002.1	funannotate	CDS	92881	93177	.	+	2	ID=EuglossaDilemma_000168-T1.cds;Parent=EuglossaDilemma_000168-T1;
NIJG01000002.1	funannotate	CDS	93244	93462	.	+	2	ID=EuglossaDilemma_000168-T1.cds;Parent=EuglossaDilemma_000168-T1;
NIJG01000002.1	funannotate	CDS	93561	93866	.	+	2	ID=EuglossaDilemma_000168-T1.cds;Parent=EuglossaDilemma_000168-T1;
NIJG01000002.1	funannotate	CDS	94019	94431	.	+	2	ID=EuglossaDilemma_000168-T1.cds;Parent=EuglossaDilemma_000168-T1;
NIJG01000002.1	funannotate	CDS	94503	94758	.	+	0	ID=EuglossaDilemma_000168-T1.cds;Parent=EuglossaDilemma_000168-T1;
NIJG01000002.1	funannotate	CDS	94837	95052	.	+	2	ID=EuglossaDilemma_000168-T1.cds;Parent=EuglossaDilemma_000168-T1;
NIJG01000002.1	funannotate	CDS	95573	95820	.	+	2	ID=EuglossaDilemma_000168-T1.cds;Parent=EuglossaDilemma_000168-T1;
NIJG01000002.1	funannotate	CDS	95915	96107	.	+	0	ID=EuglossaDilemma_000168-T1.cds;Parent=EuglossaDilemma_000168-T1;
NIJG01000002.1	funannotate	CDS	96204	96358	.	+	2	ID=EuglossaDilemma_000168-T1.cds;Parent=EuglossaDilemma_000168-T1;
NIJG01000002.1	funannotate	CDS	96458	96757	.	+	0	ID=EuglossaDilemma_000168-T1.cds;Parent=EuglossaDilemma_000168-T1;
NIJG01000002.1	funannotate	CDS	96834	97039	.	+	0	ID=EuglossaDilemma_000168-T1.cds;Parent=EuglossaDilemma_000168-T1;
NIJG01000002.1	funannotate	CDS	97147	97477	.	+	1	ID=EuglossaDilemma_000168-T1.cds;Parent=EuglossaDilemma_000168-T1;
NIJG01000002.1	funannotate	gene	99294	100035	.	+	.	ID=EuglossaDilemma_000169;
NIJG01000002.1	funannotate	mRNA	99294	100035	.	+	.	ID=EuglossaDilemma_000169-T1;Parent=EuglossaDilemma_000169;product=hypothetical protein;note=COG:K,EggNog:ENOG41031Z7;
NIJG01000002.1	funannotate	exon	99294	99339	.	+	.	ID=EuglossaDilemma_000169-T1.exon1;Parent=EuglossaDilemma_000169-T1;
NIJG01000002.1	funannotate	exon	99436	99823	.	+	.	ID=EuglossaDilemma_000169-T1.exon2;Parent=EuglossaDilemma_000169-T1;
NIJG01000002.1	funannotate	exon	99912	100035	.	+	.	ID=EuglossaDilemma_000169-T1.exon3;Parent=EuglossaDilemma_000169-T1;
NIJG01000002.1	funannotate	CDS	99294	99339	.	+	0	ID=EuglossaDilemma_000169-T1.cds;Parent=EuglossaDilemma_000169-T1;
NIJG01000002.1	funannotate	CDS	99436	99823	.	+	2	ID=EuglossaDilemma_000169-T1.cds;Parent=EuglossaDilemma_000169-T1;
NIJG01000002.1	funannotate	CDS	99912	100035	.	+	1	ID=EuglossaDilemma_000169-T1.cds;Parent=EuglossaDilemma_000169-T1;
NIJG01000002.1	funannotate	gene	103782	106792	.	+	.	ID=EuglossaDilemma_000170;
NIJG01000002.1	funannotate	mRNA	103782	106792	.	+	.	ID=EuglossaDilemma_000170-T1;Parent=EuglossaDilemma_000170;product=hypothetical protein;Ontology_term=GO:0006597,GO:0016768;Dbxref=InterPro:IPR030374,InterPro:IPR015576,InterPro:IPR030373,InterPro:IPR029063,InterPro:IPR035246,PFAM:PF17284,InterPro:IPR037163,PFAM:PF01564;note=BUSCO:EOG091B0DHL,EggNog:ENOG41035FS,COG:E;
NIJG01000002.1	funannotate	exon	103782	104063	.	+	.	ID=EuglossaDilemma_000170-T1.exon1;Parent=EuglossaDilemma_000170-T1;
NIJG01000002.1	funannotate	exon	104882	104993	.	+	.	ID=EuglossaDilemma_000170-T1.exon2;Parent=EuglossaDilemma_000170-T1;
NIJG01000002.1	funannotate	exon	105771	105893	.	+	.	ID=EuglossaDilemma_000170-T1.exon3;Parent=EuglossaDilemma_000170-T1;
NIJG01000002.1	funannotate	exon	105968	106122	.	+	.	ID=EuglossaDilemma_000170-T1.exon4;Parent=EuglossaDilemma_000170-T1;
NIJG01000002.1	funannotate	exon	106207	106296	.	+	.	ID=EuglossaDilemma_000170-T1.exon5;Parent=EuglossaDilemma_000170-T1;
NIJG01000002.1	funannotate	exon	106380	106571	.	+	.	ID=EuglossaDilemma_000170-T1.exon6;Parent=EuglossaDilemma_000170-T1;
NIJG01000002.1	funannotate	exon	106646	106792	.	+	.	ID=EuglossaDilemma_000170-T1.exon7;Parent=EuglossaDilemma_000170-T1;
NIJG01000002.1	funannotate	CDS	103782	104063	.	+	0	ID=EuglossaDilemma_000170-T1.cds;Parent=EuglossaDilemma_000170-T1;
NIJG01000002.1	funannotate	CDS	104882	104993	.	+	0	ID=EuglossaDilemma_000170-T1.cds;Parent=EuglossaDilemma_000170-T1;
NIJG01000002.1	funannotate	CDS	105771	105893	.	+	2	ID=EuglossaDilemma_000170-T1.cds;Parent=EuglossaDilemma_000170-T1;
NIJG01000002.1	funannotate	CDS	105968	106122	.	+	2	ID=EuglossaDilemma_000170-T1.cds;Parent=EuglossaDilemma_000170-T1;
[truncated: 195,146 more rows]
