# Supplementary material for: Prevalent bee venom genes evolved before the aculeate stinger and eusociality
Source: BMC Biol. 2023 Oct 23;21:229. doi: 10.1186/s12915-023-01656-5 (PMC10591384; doi:10.1186/s12915-023-01656-5)
Supplement: Supplementary file 38 — Additional file 38. Genome annotation of Euglossa dilemma. [file 12915_2023_1656_MOESM38_ESM.zip › Euglossa_dilemma.annotation.funannotate181.with.RNAseq.Oct2020/results/Euglossa_dilemma.stats.json]

{
    "assembly": {
        "num_contigs": 22698,
        "length": 588199719,
        "mean_length": 25914.17,
        "N50": 143590,
        "L50": 419,
        "N90": 8438,
        "L90": 11649,
        "GC_content": 28.83
    },
    "annotation": {
        "genes": 17671,
        "common_name": 1594,
        "mRNA": 17550,
        "tRNA": 144,
        "ncRNA": 0,
        "rRNA": 0,
        "avg_gene_length": 3340.7,
        "transcript-level": {
            "CDS_transcripts": 17550,
            "CDS_five_utr": 0,
            "CDS_three_utr": 2002,
            "CDS_no_utr": 14444,
            "CDS_five_three_utr": 1104,
            "CDS_complete": 16102,
            "CDS_no-start": 563,
            "CDS_no-stop": 677,
            "CDS_no-start_no-stop": 208,
            "total_exons": 83272,
            "total_cds_exons": 78364,
            "multiple_exon_transcript": 13600,
            "single_exon_transcript": 3950,
            "avg_exon_length": 255.68,
            "avg_protein_length": 375.84,
            "functional": {
                "go_terms": 7212,
                "interproscan": 9813,
                "eggnog": 11358,
                "pfam": 8148,
                "cazyme": 179,
                "merops": 445,
                "busco": 3958,
                "secretion": 1114
            }
        }
    }
}
