# Supplementary material for: Prevalent bee venom genes evolved before the aculeate stinger and eusociality
Source: BMC Biol. 2023 Oct 23;21:229. doi: 10.1186/s12915-023-01656-5 (PMC10591384; doi:10.1186/s12915-023-01656-5)
Supplement: Supplementary file 38 — Additional file 38. Genome annotation of Euglossa dilemma. [file 12915_2023_1656_MOESM38_ESM.zip › Euglossa_dilemma.annotation.funannotate181.with.RNAseq.Oct2020/results/Euglossa_dilemma.agp]

NIJG01000273.1	1	304	1	W	contig_1	1	304	+
NIJG01000273.1	305	1165	2	N	861	scaffold	yes	paired-ends
NIJG01000273.1	1166	1943	3	W	contig_2	1	778	+
NIJG01000273.1	1944	2436	4	N	493	scaffold	yes	paired-ends
NIJG01000273.1	2437	11312	5	W	contig_3	1	8876	+
NIJG01000273.1	11313	11362	6	N	50	scaffold	yes	paired-ends
NIJG01000273.1	11363	31352	7	W	contig_4	1	19990	+
NIJG01000273.1	31353	31442	8	N	90	scaffold	yes	paired-ends
NIJG01000273.1	31443	60929	9	W	contig_5	1	29487	+
NIJG01000273.1	60930	61075	10	N	146	scaffold	yes	paired-ends
NIJG01000273.1	61076	73216	11	W	contig_6	1	12141	+
NIJG01000273.1	73217	73271	12	N	55	scaffold	yes	paired-ends
NIJG01000273.1	73272	99031	13	W	contig_7	1	25760	+
NIJG01000273.1	99032	99227	14	N	196	scaffold	yes	paired-ends
NIJG01000273.1	99228	105640	15	W	contig_8	1	6413	+
NIJG01000273.1	105641	106018	16	N	378	scaffold	yes	paired-ends
NIJG01000273.1	106019	137919	17	W	contig_9	1	31901	+
NIJG01000273.1	137920	137968	18	N	49	scaffold	yes	paired-ends
NIJG01000273.1	137969	139457	19	W	contig_10	1	1489	+
NIJG01000273.1	139458	139492	20	N	35	scaffold	yes	paired-ends
NIJG01000273.1	139493	144251	21	W	contig_11	1	4759	+
NIJG01000273.1	144252	144415	22	N	164	scaffold	yes	paired-ends
NIJG01000273.1	144416	150361	23	W	contig_12	1	5946	+
NIJG01000273.1	150362	150563	24	N	202	scaffold	yes	paired-ends
NIJG01000273.1	150564	156548	25	W	contig_13	1	5985	+
NIJG01000273.1	156549	156736	26	N	188	scaffold	yes	paired-ends
NIJG01000273.1	156737	158392	27	W	contig_14	1	1656	+
NIJG01000273.1	158393	158458	28	N	66	scaffold	yes	paired-ends
NIJG01000273.1	158459	207124	29	W	contig_15	1	48666	+
NIJG01000273.1	207125	207406	30	N	282	scaffold	yes	paired-ends
NIJG01000273.1	207407	214203	31	W	contig_16	1	6797	+
NIJG01000273.1	214204	214459	32	N	256	scaffold	yes	paired-ends
NIJG01000273.1	214460	215092	33	W	contig_17	1	633	+
NIJG01000273.1	215093	216083	34	N	991	scaffold	yes	paired-ends
NIJG01000273.1	216084	217457	35	W	contig_18	1	1374	+
NIJG01000273.1	217458	221499	36	N	4042	scaffold	yes	paired-ends
NIJG01000273.1	221500	222360	37	W	contig_19	1	861	+
NIJG01000273.1	222361	222650	38	N	290	scaffold	yes	paired-ends
NIJG01000273.1	222651	226851	39	W	contig_20	1	4201	+
NIJG01000273.1	226852	226917	40	N	66	scaffold	yes	paired-ends
NIJG01000273.1	226918	227653	41	W	contig_21	1	736	+
NIJG01000273.1	227654	228012	42	N	359	scaffold	yes	paired-ends
NIJG01000273.1	228013	229645	43	W	contig_22	1	1633	+
NIJG01000273.1	229646	229950	44	N	305	scaffold	yes	paired-ends
NIJG01000273.1	229951	239803	45	W	contig_23	1	9853	+
NIJG01000273.1	239804	240612	46	N	809	scaffold	yes	paired-ends
NIJG01000273.1	240613	242086	47	W	contig_24	1	1474	+
NIJG01000273.1	242087	243313	48	N	1227	scaffold	yes	paired-ends
NIJG01000273.1	243314	256994	49	W	contig_25	1	13681	+
NIJG01000273.1	256995	257068	50	N	74	scaffold	yes	paired-ends
NIJG01000273.1	257069	260771	51	W	contig_26	1	3703	+
NIJG01000273.1	260772	260835	52	N	64	scaffold	yes	paired-ends
NIJG01000273.1	260836	272842	53	W	contig_27	1	12007	+
NIJG01000273.1	272843	272903	54	N	61	scaffold	yes	paired-ends
NIJG01000273.1	272904	285452	55	W	contig_28	1	12549	+
NIJG01000273.1	285453	285690	56	N	238	scaffold	yes	paired-ends
NIJG01000273.1	285691	289672	57	W	contig_29	1	3982	+
NIJG01000273.1	289673	289962	58	N	290	scaffold	yes	paired-ends
NIJG01000273.1	289963	310103	59	W	contig_30	1	20141	+
NIJG01000273.1	310104	310166	60	N	63	scaffold	yes	paired-ends
NIJG01000273.1	310167	316807	61	W	contig_31	1	6641	+
NIJG01000273.1	316808	317900	62	N	1093	scaffold	yes	paired-ends
NIJG01000273.1	317901	329811	63	W	contig_32	1	11911	+
NIJG01000273.1	329812	329847	64	N	36	scaffold	yes	paired-ends
NIJG01000273.1	329848	335780	65	W	contig_33	1	5933	+
NIJG01000273.1	335781	335813	66	N	33	scaffold	yes	paired-ends
NIJG01000273.1	335814	414610	67	W	contig_34	1	78797	+
NIJG01000273.1	414611	414623	68	N	13	scaffold	yes	paired-ends
NIJG01000273.1	414624	445135	69	W	contig_35	1	30512	+
NIJG01000273.1	445136	445428	70	N	293	scaffold	yes	paired-ends
NIJG01000273.1	445429	466074	71	W	contig_36	1	20646	+
NIJG01000273.1	466075	466748	72	N	674	scaffold	yes	paired-ends
NIJG01000273.1	466749	473836	73	W	contig_37	1	7088	+
NIJG01000273.1	473837	473980	74	N	144	scaffold	yes	paired-ends
NIJG01000273.1	473981	481374	75	W	contig_38	1	7394	+
NIJG01000273.1	481375	481414	76	N	40	scaffold	yes	paired-ends
NIJG01000273.1	481415	512804	77	W	contig_39	1	31390	+
NIJG01000273.1	512805	512823	78	N	19	scaffold	yes	paired-ends
NIJG01000273.1	512824	547071	79	W	contig_40	1	34248	+
NIJG01000273.1	547072	547083	80	N	12	scaffold	yes	paired-ends
NIJG01000273.1	547084	554489	81	W	contig_41	1	7406	+
NIJG01000273.1	554490	554574	82	N	85	scaffold	yes	paired-ends
NIJG01000273.1	554575	589946	83	W	contig_42	1	35372	+
NIJG01000273.1	589947	590494	84	N	548	scaffold	yes	paired-ends
NIJG01000273.1	590495	655245	85	W	contig_43	1	64751	+
NIJG01000273.1	655246	656730	86	N	1485	scaffold	yes	paired-ends
NIJG01000273.1	656731	657959	87	W	contig_44	1	1229	+
NIJG01000273.1	657960	658073	88	N	114	scaffold	yes	paired-ends
NIJG01000273.1	658074	680022	89	W	contig_45	1	21949	+
NIJG01000273.1	680023	680056	90	N	34	scaffold	yes	paired-ends
NIJG01000273.1	680057	691795	91	W	contig_46	1	11739	+
NIJG01000273.1	691796	691836	92	N	41	scaffold	yes	paired-ends
NIJG01000273.1	691837	702979	93	W	contig_47	1	11143	+
NIJG01000273.1	702980	703051	94	N	72	scaffold	yes	paired-ends
NIJG01000273.1	703052	723827	95	W	contig_48	1	20776	+
NIJG01000273.1	723828	724211	96	N	384	scaffold	yes	paired-ends
NIJG01000273.1	724212	730177	97	W	contig_49	1	5966	+
NIJG01000273.1	730178	730188	98	N	11	scaffold	yes	paired-ends
NIJG01000273.1	730189	805682	99	W	contig_50	1	75494	+
NIJG01000273.1	805683	805714	100	N	32	scaffold	yes	paired-ends
NIJG01000273.1	805715	806604	101	W	contig_51	1	890	+
NIJG01000273.1	806605	807113	102	N	509	scaffold	yes	paired-ends
NIJG01000273.1	807114	808364	103	W	contig_52	1	1251	+
NIJG01000273.1	808365	809063	104	N	699	scaffold	yes	paired-ends
NIJG01000273.1	809064	813557	105	W	contig_53	1	4494	+
NIJG01000273.1	813558	813748	106	N	191	scaffold	yes	paired-ends
NIJG01000273.1	813749	821266	107	W	contig_54	1	7518	+
NIJG01000273.1	821267	821293	108	N	27	scaffold	yes	paired-ends
NIJG01000273.1	821294	823550	109	W	contig_55	1	2257	+
NIJG01000273.1	823551	823622	110	N	72	scaffold	yes	paired-ends
NIJG01000273.1	823623	827996	111	W	contig_56	1	4374	+
NIJG01000273.1	827997	828355	112	N	359	scaffold	yes	paired-ends
NIJG01000273.1	828356	832877	113	W	contig_57	1	4522	+
NIJG01000273.1	832878	832904	114	N	27	scaffold	yes	paired-ends
NIJG01000273.1	832905	836804	115	W	contig_58	1	3900	+
NIJG01000273.1	836805	837608	116	N	804	scaffold	yes	paired-ends
NIJG01000273.1	837609	838900	117	W	contig_59	1	1292	+
NIJG01000273.1	838901	842118	118	N	3218	scaffold	yes	paired-ends
NIJG01000273.1	842119	843570	119	W	contig_60	1	1452	+
NIJG01000273.1	843571	846302	120	N	2732	scaffold	yes	paired-ends
NIJG01000273.1	846303	847469	121	W	contig_61	1	1167	+
NIJG01000273.1	847470	847964	122	N	495	scaffold	yes	paired-ends
NIJG01000273.1	847965	849630	123	W	contig_62	1	1666	+
NIJG01000273.1	849631	849793	124	N	163	scaffold	yes	paired-ends
NIJG01000273.1	849794	850313	125	W	contig_63	1	520	+
NIJG01000273.1	850314	850596	126	N	283	scaffold	yes	paired-ends
NIJG01000273.1	850597	860487	127	W	contig_64	1	9891	+
NIJG01000273.1	860488	862035	128	N	1548	scaffold	yes	paired-ends
NIJG01000273.1	862036	865204	129	W	contig_65	1	3169	+
NIJG01000273.1	865205	865911	130	N	707	scaffold	yes	paired-ends
NIJG01000273.1	865912	883525	131	W	contig_66	1	17614	+
NIJG01000273.1	883526	883900	132	N	375	scaffold	yes	paired-ends
NIJG01000273.1	883901	885375	133	W	contig_67	1	1475	+
NIJG01000273.1	885376	885910	134	N	535	scaffold	yes	paired-ends
NIJG01000273.1	885911	889505	135	W	contig_68	1	3595	+
NIJG01000273.1	889506	889602	136	N	97	scaffold	yes	paired-ends
NIJG01000273.1	889603	892857	137	W	contig_69	1	3255	+
NIJG01000273.1	892858	892943	138	N	86	scaffold	yes	paired-ends
NIJG01000273.1	892944	894164	139	W	contig_70	1	1221	+
NIJG01000273.1	894165	894553	140	N	389	scaffold	yes	paired-ends
NIJG01000273.1	894554	900258	141	W	contig_71	1	5705	+
NIJG01000273.1	900259	901872	142	N	1614	scaffold	yes	paired-ends
NIJG01000273.1	901873	921038	143	W	contig_72	1	19166	+
NIJG01000273.1	921039	921106	144	N	68	scaffold	yes	paired-ends
NIJG01000273.1	921107	933965	145	W	contig_73	1	12859	+
NIJG01000273.1	933966	933979	146	N	14	scaffold	yes	paired-ends
NIJG01000273.1	933980	945810	147	W	contig_74	1	11831	+
NIJG01000273.1	945811	946703	148	N	893	scaffold	yes	paired-ends
NIJG01000273.1	946704	961925	149	W	contig_75	1	15222	+
NIJG01000273.1	961926	962036	150	N	111	scaffold	yes	paired-ends
NIJG01000273.1	962037	1021927	151	W	contig_76	1	59891	+
NIJG01000273.1	1021928	1022182	152	N	255	scaffold	yes	paired-ends
NIJG01000273.1	1022183	1034868	153	W	contig_77	1	12686	+
NIJG01000273.1	1034869	1034998	154	N	130	scaffold	yes	paired-ends
NIJG01000273.1	1034999	1037060	155	W	contig_78	1	2062	+
NIJG01000273.1	1037061	1037143	156	N	83	scaffold	yes	paired-ends
NIJG01000273.1	1037144	1059056	157	W	contig_79	1	21913	+
NIJG01000273.1	1059057	1059075	158	N	19	scaffold	yes	paired-ends
NIJG01000273.1	1059076	1059638	159	W	contig_80	1	563	+
NIJG01000273.1	1059639	1060753	160	N	1115	scaffold	yes	paired-ends
NIJG01000273.1	1060754	1072565	161	W	contig_81	1	11812	+
NIJG01000273.1	1072566	1073518	162	N	953	scaffold	yes	paired-ends
NIJG01000273.1	1073519	1085129	163	W	contig_82	1	11611	+
NIJG01000273.1	1085130	1085333	164	N	204	scaffold	yes	paired-ends
NIJG01000273.1	1085334	1096753	165	W	contig_83	1	11420	+
NIJG01000273.1	1096754	1097133	166	N	380	scaffold	yes	paired-ends
NIJG01000273.1	1097134	1128286	167	W	contig_84	1	31153	+
NIJG01000273.1	1128287	1128314	168	N	28	scaffold	yes	paired-ends
NIJG01000273.1	1128315	1146876	169	W	contig_85	1	18562	+
NIJG01000273.1	1146877	1146986	170	N	110	scaffold	yes	paired-ends
NIJG01000273.1	1146987	1152184	171	W	contig_86	1	5198	+
NIJG01000273.1	1152185	1152493	172	N	309	scaffold	yes	paired-ends
NIJG01000273.1	1152494	1155593	173	W	contig_87	1	3100	+
NIJG01000273.1	1155594	1155669	174	N	76	scaffold	yes	paired-ends
NIJG01000273.1	1155670	1165171	175	W	contig_88	1	9502	+
NIJG01000273.1	1165172	1165468	176	N	297	scaffold	yes	paired-ends
NIJG01000273.1	1165469	1167972	177	W	contig_89	1	2504	+
NIJG01000273.1	1167973	1168231	178	N	259	scaffold	yes	paired-ends
NIJG01000273.1	1168232	1176210	179	W	contig_90	1	7979	+
NIJG01000273.1	1176211	1176352	180	N	142	scaffold	yes	paired-ends
NIJG01000273.1	1176353	1433571	181	W	contig_91	1	257219	+
NIJG01000273.1	1433572	1433590	182	N	19	scaffold	yes	paired-ends
NIJG01000273.1	1433591	1458493	183	W	contig_92	1	24903	+
NIJG01000273.1	1458494	1458704	184	N	211	scaffold	yes	paired-ends
NIJG01000273.1	1458705	1467907	185	W	contig_93	1	9203	+
NIJG01000273.1	1467908	1467922	186	N	15	scaffold	yes	paired-ends
NIJG01000273.1	1467923	1478399	187	W	contig_94	1	10477	+
NIJG01000273.1	1478400	1478409	188	N	10	scaffold	yes	paired-ends
NIJG01000273.1	1478410	1496520	189	W	contig_95	1	18111	+
NIJG01000273.1	1496521	1496777	190	N	257	scaffold	yes	paired-ends
NIJG01000273.1	1496778	1540668	191	W	contig_96	1	43891	+
NIJG01000273.1	1540669	1540684	192	N	16	scaffold	yes	paired-ends
NIJG01000273.1	1540685	1587017	193	W	contig_97	1	46333	+
NIJG01000273.1	1587018	1587119	194	N	102	scaffold	yes	paired-ends
NIJG01000273.1	1587120	1597081	195	W	contig_98	1	9962	+
NIJG01000273.1	1597082	1597101	196	N	20	scaffold	yes	paired-ends
NIJG01000273.1	1597102	1598487	197	W	contig_99	1	1386	+
NIJG01000273.1	1598488	1599169	198	N	682	scaffold	yes	paired-ends
NIJG01000273.1	1599170	1604661	199	W	contig_100	1	5492	+
NIJG01000273.1	1604662	1604881	200	N	220	scaffold	yes	paired-ends
NIJG01000273.1	1604882	1624323	201	W	contig_101	1	19442	+
NIJG01000273.1	1624324	1624333	202	N	10	scaffold	yes	paired-ends
NIJG01000273.1	1624334	1629267	203	W	contig_102	1	4934	+
NIJG01000273.1	1629268	1629294	204	N	27	scaffold	yes	paired-ends
NIJG01000273.1	1629295	1630585	205	W	contig_103	1	1291	+
NIJG01000273.1	1630586	1630673	206	N	88	scaffold	yes	paired-ends
NIJG01000273.1	1630674	1634842	207	W	contig_104	1	4169	+
NIJG01000273.1	1634843	1634917	208	N	75	scaffold	yes	paired-ends
NIJG01000273.1	1634918	1657466	209	W	contig_105	1	22549	+
NIJG01000273.1	1657467	1657515	210	N	49	scaffold	yes	paired-ends
NIJG01000273.1	1657516	1663566	211	W	contig_106	1	6051	+
NIJG01000273.1	1663567	1663646	212	N	80	scaffold	yes	paired-ends
NIJG01000273.1	1663647	1720700	213	W	contig_107	1	57054	+
NIJG01000273.1	1720701	1720753	214	N	53	scaffold	yes	paired-ends
NIJG01000273.1	1720754	1730957	215	W	contig_108	1	10204	+
NIJG01000273.1	1730958	1730984	216	N	27	scaffold	yes	paired-ends
NIJG01000273.1	1730985	1793179	217	W	contig_109	1	62195	+
NIJG01000273.1	1793180	1793305	218	N	126	scaffold	yes	paired-ends
NIJG01000273.1	1793306	1834266	219	W	contig_110	1	40961	+
NIJG01000273.1	1834267	1834914	220	N	648	scaffold	yes	paired-ends
NIJG01000273.1	1834915	1835486	221	W	contig_111	1	572	+
NIJG01000273.1	1835487	1837074	222	N	1588	scaffold	yes	paired-ends
NIJG01000273.1	1837075	1839105	223	W	contig_112	1	2031	+
NIJG01000273.1	1839106	1839372	224	N	267	scaffold	yes	paired-ends
NIJG01000273.1	1839373	1840375	225	W	contig_113	1	1003	+
NIJG01000273.1	1840376	1842568	226	N	2193	scaffold	yes	paired-ends
NIJG01000273.1	1842569	1932503	227	W	contig_114	1	89935	+
NIJG01000273.1	1932504	1933075	228	N	572	scaffold	yes	paired-ends
NIJG01000273.1	1933076	1973052	229	W	contig_115	1	39977	+
NIJG01000273.1	1973053	1973130	230	N	78	scaffold	yes	paired-ends
NIJG01000273.1	1973131	2012891	231	W	contig_116	1	39761	+
NIJG01000273.1	2012892	2012914	232	N	23	scaffold	yes	paired-ends
NIJG01000273.1	2012915	2020322	233	W	contig_117	1	7408	+
NIJG01000273.1	2020323	2020369	234	N	47	scaffold	yes	paired-ends
NIJG01000273.1	2020370	2023395	235	W	contig_118	1	3026	+
NIJG01000273.1	2023396	2023528	236	N	133	scaffold	yes	paired-ends
NIJG01000273.1	2023529	2035629	237	W	contig_119	1	12101	+
NIJG01000273.1	2035630	2035695	238	N	66	scaffold	yes	paired-ends
NIJG01000273.1	2035696	2038423	239	W	contig_120	1	2728	+
NIJG01000273.1	2038424	2038449	240	N	26	scaffold	yes	paired-ends
NIJG01000273.1	2038450	2042917	241	W	contig_121	1	4468	+
NIJG01000273.1	2042918	2043062	242	N	145	scaffold	yes	paired-ends
NIJG01000273.1	2043063	2045236	243	W	contig_122	1	2174	+
NIJG01000273.1	2045237	2047859	244	N	2623	scaffold	yes	paired-ends
NIJG01000273.1	2047860	2048406	245	W	contig_123	1	547	+
NIJG01000273.1	2048407	2048601	246	N	195	scaffold	yes	paired-ends
NIJG01000273.1	2048602	2063705	247	W	contig_124	1	15104	+
NIJG01000273.1	2063706	2063776	248	N	71	scaffold	yes	paired-ends
NIJG01000273.1	2063777	2071641	249	W	contig_125	1	7865	+
NIJG01000273.1	2071642	2071667	250	N	26	scaffold	yes	paired-ends
NIJG01000273.1	2071668	2097907	251	W	contig_126	1	26240	+
NIJG01000273.1	2097908	2097921	252	N	14	scaffold	yes	paired-ends
NIJG01000273.1	2097922	2166064	253	W	contig_127	1	68143	+
NIJG01000273.1	2166065	2166260	254	N	196	scaffold	yes	paired-ends
NIJG01000273.1	2166261	2220711	255	W	contig_128	1	54451	+
NIJG01000273.1	2220712	2220767	256	N	56	scaffold	yes	paired-ends
NIJG01000273.1	2220768	2277944	257	W	contig_129	1	57177	+
NIJG01000273.1	2277945	2277959	258	N	15	scaffold	yes	paired-ends
NIJG01000273.1	2277960	2314143	259	W	contig_130	1	36184	+
NIJG01000273.1	2314144	2314279	260	N	136	scaffold	yes	paired-ends
NIJG01000273.1	2314280	2361102	261	W	contig_131	1	46823	+
NIJG01000273.1	2361103	2361469	262	N	367	scaffold	yes	paired-ends
NIJG01000273.1	2361470	2372109	263	W	contig_132	1	10640	+
NIJG01000273.1	2372110	2372473	264	N	364	scaffold	yes	paired-ends
NIJG01000273.1	2372474	2384062	265	W	contig_133	1	11589	+
NIJG01000273.1	2384063	2384339	266	N	277	scaffold	yes	paired-ends
NIJG01000273.1	2384340	2389313	267	W	contig_134	1	4974	+
NIJG01000273.1	2389314	2389377	268	N	64	scaffold	yes	paired-ends
NIJG01000273.1	2389378	2406595	269	W	contig_135	1	17218	+
NIJG01000273.1	2406596	2406609	270	N	14	scaffold	yes	paired-ends
NIJG01000273.1	2406610	2425924	271	W	contig_136	1	19315	+
NIJG01000273.1	2425925	2426224	272	N	300	scaffold	yes	paired-ends
NIJG01000273.1	2426225	2431681	273	W	contig_137	1	5457	+
NIJG01000273.1	2431682	2432481	274	N	800	scaffold	yes	paired-ends
NIJG01000273.1	2432482	2438298	275	W	contig_138	1	5817	+
NIJG01000273.1	2438299	2438510	276	N	212	scaffold	yes	paired-ends
NIJG01000273.1	2438511	2554933	277	W	contig_139	1	116423	+
NIJG01000273.1	2554934	2554976	278	N	43	scaffold	yes	paired-ends
NIJG01000273.1	2554977	2565805	279	W	contig_140	1	10829	+
NIJG01000273.1	2565806	2565829	280	N	24	scaffold	yes	paired-ends
NIJG01000273.1	2565830	2579813	281	W	contig_141	1	13984	+
NIJG01000273.1	2579814	2579856	282	N	43	scaffold	yes	paired-ends
NIJG01000273.1	2579857	2641956	283	W	contig_142	1	62100	+
NIJG01000273.1	2641957	2643006	284	N	1050	scaffold	yes	paired-ends
NIJG01000273.1	2643007	2681809	285	W	contig_143	1	38803	+
NIJG01000273.1	2681810	2681892	286	N	83	scaffold	yes	paired-ends
NIJG01000273.1	2681893	2751407	287	W	contig_144	1	69515	+
NIJG01000273.1	2751408	2751794	288	N	387	scaffold	yes	paired-ends
NIJG01000273.1	2751795	2760461	289	W	contig_145	1	8667	+
NIJG01000273.1	2760462	2761084	290	N	623	scaffold	yes	paired-ends
NIJG01000273.1	2761085	2774492	291	W	contig_146	1	13408	+
NIJG01000273.1	2774493	2774743	292	N	251	scaffold	yes	paired-ends
NIJG01000273.1	2774744	2798049	293	W	contig_147	1	23306	+
NIJG01000273.1	2798050	2798441	294	N	392	scaffold	yes	paired-ends
NIJG01000273.1	2798442	2811262	295	W	contig_148	1	12821	+
NIJG01000273.1	2811263	2811562	296	N	300	scaffold	yes	paired-ends
NIJG01000273.1	2811563	2839678	297	W	contig_149	1	28116	+
NIJG01000273.1	2839679	2839794	298	N	116	scaffold	yes	paired-ends
NIJG01000273.1	2839795	2849514	299	W	contig_150	1	9720	+
NIJG01000273.1	2849515	2849735	300	N	221	scaffold	yes	paired-ends
NIJG01000273.1	2849736	2885350	301	W	contig_151	1	35615	+
NIJG01000273.1	2885351	2885385	302	N	35	scaffold	yes	paired-ends
NIJG01000273.1	2885386	2886020	303	W	contig_152	1	635	+
NIJG01000273.1	2886021	2886044	304	N	24	scaffold	yes	paired-ends
NIJG01000273.1	2886045	2886800	305	W	contig_153	1	756	+
NIJG01000273.1	2886801	2886949	306	N	149	scaffold	yes	paired-ends
NIJG01000273.1	2886950	2920401	307	W	contig_154	1	33452	+
NIJG01000273.1	2920402	2920453	308	N	52	scaffold	yes	paired-ends
NIJG01000273.1	2920454	2943550	309	W	contig_155	1	23097	+
NIJG01000273.1	2943551	2943560	310	N	10	scaffold	yes	paired-ends
NIJG01000273.1	2943561	2984403	311	W	contig_156	1	40843	+
NIJG01000273.1	2984404	2984864	312	N	461	scaffold	yes	paired-ends
NIJG01000273.1	2984865	2990509	313	W	contig_157	1	5645	+
NIJG01000273.1	2990510	2990537	314	N	28	scaffold	yes	paired-ends
NIJG01000273.1	2990538	3046584	315	W	contig_158	1	56047	+
NIJG01000273.1	3046585	3046600	316	N	16	scaffold	yes	paired-ends
NIJG01000273.1	3046601	3059159	317	W	contig_159	1	12559	+
NIJG01000273.1	3059160	3059240	318	N	81	scaffold	yes	paired-ends
NIJG01000273.1	3059241	3110870	319	W	contig_160	1	51630	+
NIJG01000273.1	3110871	3110881	320	N	11	scaffold	yes	paired-ends
NIJG01000273.1	3110882	3173303	321	W	contig_161	1	62422	+
NIJG01000273.1	3173304	3173777	322	N	474	scaffold	yes	paired-ends
NIJG01000273.1	3173778	3211459	323	W	contig_162	1	37682	+
NIJG01000273.1	3211460	3211470	324	N	11	scaffold	yes	paired-ends
NIJG01000273.1	3211471	3223762	325	W	contig_163	1	12292	+
NIJG01000273.1	3223763	3223925	326	N	163	scaffold	yes	paired-ends
NIJG01000273.1	3223926	3239742	327	W	contig_164	1	15817	+
NIJG01000273.1	3239743	3239759	328	N	17	scaffold	yes	paired-ends
NIJG01000273.1	3239760	3306993	329	W	contig_165	1	67234	+
NIJG01000273.1	3306994	3307066	330	N	73	scaffold	yes	paired-ends
NIJG01000273.1	3307067	3341730	331	W	contig_166	1	34664	+
NIJG01000273.1	3341731	3341868	332	N	138	scaffold	yes	paired-ends
NIJG01000273.1	3341869	3344073	333	W	contig_167	1	2205	+
NIJG01000273.1	3344074	3344422	334	N	349	scaffold	yes	paired-ends
NIJG01000273.1	3344423	3347757	335	W	contig_168	1	3335	+
NIJG01000273.1	3347758	3348020	336	N	263	scaffold	yes	paired-ends
NIJG01000273.1	3348021	3394504	337	W	contig_169	1	46484	+
NIJG01000273.1	3394505	3394528	338	N	24	scaffold	yes	paired-ends
NIJG01000273.1	3394529	3481630	339	W	contig_170	1	87102	+
NIJG01000273.1	3481631	3481685	340	N	55	scaffold	yes	paired-ends
NIJG01000273.1	3481686	3584513	341	W	contig_171	1	102828	+
NIJG01000273.1	3584514	3585551	342	N	1038	scaffold	yes	paired-ends
NIJG01000273.1	3585552	3586548	343	W	contig_172	1	997	+
NIJG01000273.1	3586549	3586915	344	N	367	scaffold	yes	paired-ends
NIJG01000273.1	3586916	3588723	345	W	contig_173	1	1808	+
NIJG01000273.1	3588724	3591506	346	N	2783	scaffold	yes	paired-ends
NIJG01000273.1	3591507	3598075	347	W	contig_174	1	6569	+
NIJG01000273.1	3598076	3598137	348	N	62	scaffold	yes	paired-ends
NIJG01000273.1	3598138	3607051	349	W	contig_175	1	8914	+
NIJG01000273.1	3607052	3608419	350	N	1368	scaffold	yes	paired-ends
NIJG01000273.1	3608420	3612974	351	W	contig_176	1	4555	+
NIJG01000273.1	3612975	3613619	352	N	645	scaffold	yes	paired-ends
NIJG01000273.1	3613620	3619715	353	W	contig_177	1	6096	+
NIJG01000273.1	3619716	3620394	354	N	679	scaffold	yes	paired-ends
NIJG01000273.1	3620395	3632005	355	W	contig_178	1	11611	+
NIJG01000273.1	3632006	3632036	356	N	31	scaffold	yes	paired-ends
NIJG01000273.1	3632037	3665830	357	W	contig_179	1	33794	+
NIJG01000273.1	3665831	3665840	358	N	10	scaffold	yes	paired-ends
NIJG01000273.1	3665841	3701875	359	W	contig_180	1	36035	+
NIJG01000273.1	3701876	3701885	360	N	10	scaffold	yes	paired-ends
NIJG01000273.1	3701886	3858290	361	W	contig_181	1	156405	+
NIJG01000273.1	3858291	3858355	362	N	65	scaffold	yes	paired-ends
NIJG01000273.1	3858356	3891002	363	W	contig_182	1	32647	+
NIJG01000273.1	3891003	3891058	364	N	56	scaffold	yes	paired-ends
NIJG01000273.1	3891059	3893320	365	W	contig_183	1	2262	+
NIJG01000273.1	3893321	3894634	366	N	1314	scaffold	yes	paired-ends
NIJG01000273.1	3894635	3897418	367	W	contig_184	1	2784	+
NIJG01000273.1	3897419	3898589	368	N	1171	scaffold	yes	paired-ends
NIJG01000273.1	3898590	3948817	369	W	contig_185	1	50228	+
NIJG01000273.1	3948818	3948845	370	N	28	scaffold	yes	paired-ends
NIJG01000273.1	3948846	3996936	371	W	contig_186	1	48091	+
NIJG01000273.1	3996937	3996978	372	N	42	scaffold	yes	paired-ends
NIJG01000273.1	3996979	4084036	373	W	contig_187	1	87058	+
NIJG01000273.1	4084037	4084292	374	N	256	scaffold	yes	paired-ends
NIJG01000273.1	4084293	4119514	375	W	contig_188	1	35222	+
NIJG01000273.1	4119515	4119568	376	N	54	scaffold	yes	paired-ends
NIJG01000273.1	4119569	4228612	377	W	contig_189	1	109044	+
NIJG01000273.1	4228613	4228728	378	N	116	scaffold	yes	paired-ends
NIJG01000273.1	4228729	4306700	379	W	contig_190	1	77972	+
NIJG01000273.1	4306701	4306966	380	N	266	scaffold	yes	paired-ends
NIJG01000273.1	4306967	4310589	381	W	contig_191	1	3623	+
NIJG01000273.1	4310590	4310683	382	N	94	scaffold	yes	paired-ends
NIJG01000273.1	4310684	4352984	383	W	contig_192	1	42301	+
NIJG01000273.1	4352985	4353017	384	N	33	scaffold	yes	paired-ends
NIJG01000273.1	4353018	4379795	385	W	contig_193	1	26778	+
NIJG01000273.1	4379796	4380152	386	N	357	scaffold	yes	paired-ends
NIJG01000273.1	4380153	4381025	387	W	contig_194	1	873	+
NIJG01000273.1	4381026	4381176	388	N	151	scaffold	yes	paired-ends
NIJG01000273.1	4381177	4390493	389	W	contig_195	1	9317	+
NIJG01000273.1	4390494	4391104	390	N	611	scaffold	yes	paired-ends
NIJG01000273.1	4391105	4552356	391	W	contig_196	1	161252	+
NIJG01000273.1	4552357	4552392	392	N	36	scaffold	yes	paired-ends
NIJG01000273.1	4552393	4706280	393	W	contig_197	1	153888	+
NIJG01000273.1	4706281	4706306	394	N	26	scaffold	yes	paired-ends
NIJG01000273.1	4706307	4720078	395	W	contig_198	1	13772	+
NIJG01000273.1	4720079	4720254	396	N	176	scaffold	yes	paired-ends
NIJG01000273.1	4720255	4745947	397	W	contig_199	1	25693	+
NIJG01000273.1	4745948	4746372	398	N	425	scaffold	yes	paired-ends
NIJG01000273.1	4746373	4748406	399	W	contig_200	1	2034	+
NIJG01000273.1	4748407	4748458	400	N	52	scaffold	yes	paired-ends
NIJG01000273.1	4748459	4839061	401	W	contig_201	1	90603	+
NIJG01000273.1	4839062	4839111	402	N	50	scaffold	yes	paired-ends
NIJG01000273.1	4839112	4848875	403	W	contig_202	1	9764	+
NIJG01000273.1	4848876	4849719	404	N	844	scaffold	yes	paired-ends
NIJG01000273.1	4849720	4919799	405	W	contig_203	1	70080	+
NIJG01000273.1	4919800	4921759	406	N	1960	scaffold	yes	paired-ends
NIJG01000273.1	4921760	4962859	407	W	contig_204	1	41100	+
NIJG01000273.1	4962860	4962980	408	N	121	scaffold	yes	paired-ends
NIJG01000273.1	4962981	4964046	409	W	contig_205	1	1066	+
NIJG01000273.1	4964047	4964146	410	N	100	scaffold	yes	paired-ends
NIJG01000273.1	4964147	4970924	411	W	contig_206	1	6778	+
NIJG01000273.1	4970925	4970978	412	N	54	scaffold	yes	paired-ends
NIJG01000273.1	4970979	4973831	413	W	contig_207	1	2853	+
NIJG01000273.1	4973832	4974098	414	N	267	scaffold	yes	paired-ends
NIJG01000273.1	4974099	5012694	415	W	contig_208	1	38596	+
NIJG01000273.1	5012695	5012972	416	N	278	scaffold	yes	paired-ends
NIJG01000273.1	5012973	5018247	417	W	contig_209	1	5275	+
NIJG01000273.1	5018248	5018296	418	N	49	scaffold	yes	paired-ends
NIJG01000273.1	5018297	5031565	419	W	contig_210	1	13269	+
NIJG01000273.1	5031566	5031781	420	N	216	scaffold	yes	paired-ends
NIJG01000273.1	5031782	5045111	421	W	contig_211	1	13330	+
NIJG01000273.1	5045112	5045198	422	N	87	scaffold	yes	paired-ends
NIJG01000273.1	5045199	5129707	423	W	contig_212	1	84509	+
NIJG01000273.1	5129708	5130091	424	N	384	scaffold	yes	paired-ends
NIJG01000273.1	5130092	5136609	425	W	contig_213	1	6518	+
NIJG01000273.1	5136610	5136782	426	N	173	scaffold	yes	paired-ends
NIJG01000273.1	5136783	5205179	427	W	contig_214	1	68397	+
NIJG01000273.1	5205180	5205256	428	N	77	scaffold	yes	paired-ends
NIJG01000273.1	5205257	5221704	429	W	contig_215	1	16448	+
NIJG01000273.1	5221705	5221796	430	N	92	scaffold	yes	paired-ends
NIJG01000273.1	5221797	5261270	431	W	contig_216	1	39474	+
NIJG01000273.1	5261271	5261769	432	N	499	scaffold	yes	paired-ends
NIJG01000273.1	5261770	5265092	433	W	contig_217	1	3323	+
NIJG01000273.1	5265093	5265251	434	N	159	scaffold	yes	paired-ends
NIJG01000273.1	5265252	5277404	435	W	contig_218	1	12153	+
NIJG01000273.1	5277405	5277637	436	N	233	scaffold	yes	paired-ends
NIJG01000273.1	5277638	5293300	437	W	contig_219	1	15663	+
NIJG01000273.1	5293301	5293387	438	N	87	scaffold	yes	paired-ends
NIJG01000273.1	5293388	5402214	439	W	contig_220	1	108827	+
NIJG01000273.1	5402215	5402238	440	N	24	scaffold	yes	paired-ends
NIJG01000273.1	5402239	5410577	441	W	contig_221	1	8339	+
NIJG01000273.1	5410578	5410924	442	N	347	scaffold	yes	paired-ends
NIJG01000273.1	5410925	5412214	443	W	contig_222	1	1290	+
NIJG01000273.1	5412215	5412435	444	N	221	scaffold	yes	paired-ends
NIJG01000273.1	5412436	5416595	445	W	contig_223	1	4160	+
NIJG01000273.1	5416596	5416847	446	N	252	scaffold	yes	paired-ends
NIJG01000273.1	5416848	5418326	447	W	contig_224	1	1479	+
NIJG01000273.1	5418327	5418703	448	N	377	scaffold	yes	paired-ends
NIJG01000273.1	5418704	5419300	449	W	contig_225	1	597	+
NIJG01000273.1	5419301	5419384	450	N	84	scaffold	yes	paired-ends
NIJG01000273.1	5419385	5443348	451	W	contig_226	1	23964	+
NIJG01000273.1	5443349	5443903	452	N	555	scaffold	yes	paired-ends
NIJG01000273.1	5443904	5469810	453	W	contig_227	1	25907	+
NIJG01000273.1	5469811	5470010	454	N	200	scaffold	yes	paired-ends
NIJG01000273.1	5470011	5471533	455	W	contig_228	1	1523	+
NIJG01000273.1	5471534	5472499	456	N	966	scaffold	yes	paired-ends
NIJG01000273.1	5472500	5525395	457	W	contig_229	1	52896	+
NIJG01000273.1	5525396	5525654	458	N	259	scaffold	yes	paired-ends
NIJG01000273.1	5525655	5542352	459	W	contig_230	1	16698	+
NIJG01000273.1	5542353	5542429	460	N	77	scaffold	yes	paired-ends
NIJG01000273.1	5542430	5544962	461	W	contig_231	1	2533	+
NIJG01000273.1	5544963	5544990	462	N	28	scaffold	yes	paired-ends
NIJG01000273.1	5544991	5728045	463	W	contig_232	1	183055	+
NIJG01000273.1	5728046	5728174	464	N	129	scaffold	yes	paired-ends
NIJG01000273.1	5728175	5787639	465	W	contig_233	1	59465	+
NIJG01000273.1	5787640	5787650	466	N	11	scaffold	yes	paired-ends
NIJG01000273.1	5787651	5804933	467	W	contig_234	1	17283	+
NIJG01000273.1	5804934	5805775	468	N	842	scaffold	yes	paired-ends
NIJG01000273.1	5805776	5825470	469	W	contig_235	1	19695	+
NIJG01000273.1	5825471	5825480	470	N	10	scaffold	yes	paired-ends
NIJG01000273.1	5825481	5826102	471	W	contig_236	1	622	+
NIJG01000273.1	5826103	5826301	472	N	199	scaffold	yes	paired-ends
NIJG01000273.1	5826302	5845863	473	W	contig_237	1	19562	+
NIJG01000273.1	5845864	5845921	474	N	58	scaffold	yes	paired-ends
NIJG01000273.1	5845922	5879646	475	W	contig_238	1	33725	+
NIJG01000273.1	5879647	5880091	476	N	445	scaffold	yes	paired-ends
NIJG01000273.1	5880092	5882110	477	W	contig_239	1	2019	+
NIJG01000273.1	5882111	5882370	478	N	260	scaffold	yes	paired-ends
NIJG01000273.1	5882371	5932536	479	W	contig_240	1	50166	+
NIJG01000273.1	5932537	5934331	480	N	1795	scaffold	yes	paired-ends
NIJG01000273.1	5934332	5983246	481	W	contig_241	1	48915	+
NIJG01000273.1	5983247	5983350	482	N	104	scaffold	yes	paired-ends
NIJG01000273.1	5983351	6053344	483	W	contig_242	1	69994	+
NIJG01000273.1	6053345	6053856	484	N	512	scaffold	yes	paired-ends
NIJG01000273.1	6053857	6054968	485	W	contig_243	1	1112	+
NIJG01000273.1	6054969	6055290	486	N	322	scaffold	yes	paired-ends
NIJG01000273.1	6055291	6076630	487	W	contig_244	1	21340	+
NIJG01000273.1	6076631	6076762	488	N	132	scaffold	yes	paired-ends
NIJG01000273.1	6076763	6108244	489	W	contig_245	1	31482	+
NIJG01000273.1	6108245	6109131	490	N	887	scaffold	yes	paired-ends
NIJG01000273.1	6109132	6115661	491	W	contig_246	1	6530	+
NIJG01000273.1	6115662	6115753	492	N	92	scaffold	yes	paired-ends
NIJG01000273.1	6115754	6273466	493	W	contig_247	1	157713	+
NIJG01000273.1	6273467	6274290	494	N	824	scaffold	yes	paired-ends
NIJG01000273.1	6274291	6275069	495	W	contig_248	1	779	+
NIJG01000273.1	6275070	6275372	496	N	303	scaffold	yes	paired-ends
NIJG01000273.1	6275373	6276544	497	W	contig_249	1	1172	+
NIJG01000273.1	6276545	6277941	498	N	1397	scaffold	yes	paired-ends
NIJG01000273.1	6277942	6279897	499	W	contig_250	1	1956	+
NIJG01000273.1	6279898	6280519	500	N	622	scaffold	yes	paired-ends
NIJG01000273.1	6280520	6283682	501	W	contig_251	1	3163	+
NIJG01000273.1	6283683	6284115	502	N	433	scaffold	yes	paired-ends
NIJG01000273.1	6284116	6285293	503	W	contig_252	1	1178	+
NIJG01000273.1	6285294	6289321	504	N	4028	scaffold	yes	paired-ends
NIJG01000273.1	6289322	6289788	505	W	contig_253	1	467	+
NIJG01000059.1	1	1390	1	W	contig_254	1	1390	+
NIJG01000059.1	1391	2299	2	N	909	scaffold	yes	paired-ends
NIJG01000059.1	2300	3931	3	W	contig_255	1	1632	+
NIJG01000059.1	3932	4531	4	N	600	scaffold	yes	paired-ends
NIJG01000059.1	4532	15846	5	W	contig_256	1	11315	+
NIJG01000059.1	15847	15954	6	N	108	scaffold	yes	paired-ends
NIJG01000059.1	15955	22978	7	W	contig_257	1	7024	+
NIJG01000059.1	22979	23066	8	N	88	scaffold	yes	paired-ends
NIJG01000059.1	23067	26614	9	W	contig_258	1	3548	+
NIJG01000059.1	26615	26639	10	N	25	scaffold	yes	paired-ends
NIJG01000059.1	26640	38644	11	W	contig_259	1	12005	+
NIJG01000059.1	38645	39415	12	N	771	scaffold	yes	paired-ends
NIJG01000059.1	39416	102813	13	W	contig_260	1	63398	+
NIJG01000059.1	102814	102833	14	N	20	scaffold	yes	paired-ends
NIJG01000059.1	102834	109150	15	W	contig_261	1	6317	+
NIJG01000059.1	109151	109376	16	N	226	scaffold	yes	paired-ends
NIJG01000059.1	109377	122359	17	W	contig_262	1	12983	+
NIJG01000059.1	122360	123154	18	N	795	scaffold	yes	paired-ends
NIJG01000059.1	123155	131997	19	W	contig_263	1	8843	+
NIJG01000059.1	131998	132140	20	N	143	scaffold	yes	paired-ends
NIJG01000059.1	132141	134016	21	W	contig_264	1	1876	+
NIJG01000059.1	134017	134497	22	N	481	scaffold	yes	paired-ends
NIJG01000059.1	134498	137596	23	W	contig_265	1	3099	+
NIJG01000059.1	137597	137810	24	N	214	scaffold	yes	paired-ends
NIJG01000059.1	137811	140122	25	W	contig_266	1	2312	+
NIJG01000059.1	140123	140403	26	N	281	scaffold	yes	paired-ends
NIJG01000059.1	140404	151395	27	W	contig_267	1	10992	+
NIJG01000059.1	151396	152977	28	N	1582	scaffold	yes	paired-ends
NIJG01000059.1	152978	159785	29	W	contig_268	1	6808	+
NIJG01000059.1	159786	160463	30	N	678	scaffold	yes	paired-ends
NIJG01000059.1	160464	169858	31	W	contig_269	1	9395	+
NIJG01000059.1	169859	170445	32	N	587	scaffold	yes	paired-ends
NIJG01000059.1	170446	171414	33	W	contig_270	1	969	+
NIJG01000059.1	171415	171703	34	N	289	scaffold	yes	paired-ends
NIJG01000059.1	171704	202849	35	W	contig_271	1	31146	+
NIJG01000059.1	202850	203426	36	N	577	scaffold	yes	paired-ends
NIJG01000059.1	203427	229499	37	W	contig_272	1	26073	+
NIJG01000059.1	229500	229530	38	N	31	scaffold	yes	paired-ends
NIJG01000059.1	229531	246676	39	W	contig_273	1	17146	+
NIJG01000059.1	246677	246698	40	N	22	scaffold	yes	paired-ends
NIJG01000059.1	246699	259886	41	W	contig_274	1	13188	+
NIJG01000059.1	259887	260231	42	N	345	scaffold	yes	paired-ends
NIJG01000059.1	260232	302550	43	W	contig_275	1	42319	+
NIJG01000059.1	302551	302833	44	N	283	scaffold	yes	paired-ends
NIJG01000059.1	302834	307260	45	W	contig_276	1	4427	+
NIJG01000059.1	307261	307869	46	N	609	scaffold	yes	paired-ends
NIJG01000059.1	307870	339217	47	W	contig_277	1	31348	+
NIJG01000059.1	339218	339293	48	N	76	scaffold	yes	paired-ends
NIJG01000059.1	339294	348297	49	W	contig_278	1	9004	+
NIJG01000059.1	348298	348307	50	N	10	scaffold	yes	paired-ends
NIJG01000059.1	348308	357562	51	W	contig_279	1	9255	+
NIJG01000059.1	357563	358459	52	N	897	scaffold	yes	paired-ends
NIJG01000059.1	358460	369414	53	W	contig_280	1	10955	+
NIJG01000059.1	369415	370838	54	N	1424	scaffold	yes	paired-ends
NIJG01000059.1	370839	430747	55	W	contig_281	1	59909	+
NIJG01000059.1	430748	431435	56	N	688	scaffold	yes	paired-ends
NIJG01000059.1	431436	440111	57	W	contig_282	1	8676	+
NIJG01000059.1	440112	440443	58	N	332	scaffold	yes	paired-ends
NIJG01000059.1	440444	447262	59	W	contig_283	1	6819	+
NIJG01000059.1	447263	448055	60	N	793	scaffold	yes	paired-ends
NIJG01000059.1	448056	460868	61	W	contig_284	1	12813	+
NIJG01000059.1	460869	461840	62	N	972	scaffold	yes	paired-ends
NIJG01000059.1	461841	493264	63	W	contig_285	1	31424	+
NIJG01000059.1	493265	493324	64	N	60	scaffold	yes	paired-ends
NIJG01000059.1	493325	504244	65	W	contig_286	1	10920	+
NIJG01000059.1	504245	504535	66	N	291	scaffold	yes	paired-ends
NIJG01000059.1	504536	514374	67	W	contig_287	1	9839	+
NIJG01000059.1	514375	514530	68	N	156	scaffold	yes	paired-ends
NIJG01000059.1	514531	535961	69	W	contig_288	1	21431	+
NIJG01000059.1	535962	536022	70	N	61	scaffold	yes	paired-ends
NIJG01000059.1	536023	576366	71	W	contig_289	1	40344	+
NIJG01000059.1	576367	576903	72	N	537	scaffold	yes	paired-ends
NIJG01000059.1	576904	578915	73	W	contig_290	1	2012	+
NIJG01000059.1	578916	579647	74	N	732	scaffold	yes	paired-ends
NIJG01000059.1	579648	586726	75	W	contig_291	1	7079	+
NIJG01000059.1	586727	586876	76	N	150	scaffold	yes	paired-ends
NIJG01000059.1	586877	607724	77	W	contig_292	1	20848	+
NIJG01000059.1	607725	607885	78	N	161	scaffold	yes	paired-ends
NIJG01000059.1	607886	610687	79	W	contig_293	1	2802	+
NIJG01000059.1	610688	610898	80	N	211	scaffold	yes	paired-ends
NIJG01000059.1	610899	614327	81	W	contig_294	1	3429	+
NIJG01000059.1	614328	615045	82	N	718	scaffold	yes	paired-ends
NIJG01000059.1	615046	627737	83	W	contig_295	1	12692	+
NIJG01000059.1	627738	628513	84	N	776	scaffold	yes	paired-ends
NIJG01000059.1	628514	636403	85	W	contig_296	1	7890	+
NIJG01000059.1	636404	636996	86	N	593	scaffold	yes	paired-ends
NIJG01000059.1	636997	659540	87	W	contig_297	1	22544	+
NIJG01000059.1	659541	659728	88	N	188	scaffold	yes	paired-ends
NIJG01000059.1	659729	666615	89	W	contig_298	1	6887	+
NIJG01000059.1	666616	666665	90	N	50	scaffold	yes	paired-ends
NIJG01000059.1	666666	668519	91	W	contig_299	1	1854	+
NIJG01000059.1	668520	668646	92	N	127	scaffold	yes	paired-ends
NIJG01000059.1	668647	669841	93	W	contig_300	1	1195	+
NIJG01000059.1	669842	669953	94	N	112	scaffold	yes	paired-ends
NIJG01000059.1	669954	685144	95	W	contig_301	1	15191	+
NIJG01000059.1	685145	686362	96	N	1218	scaffold	yes	paired-ends
NIJG01000059.1	686363	688402	97	W	contig_302	1	2040	+
NIJG01000059.1	688403	688448	98	N	46	scaffold	yes	paired-ends
NIJG01000059.1	688449	714344	99	W	contig_303	1	25896	+
NIJG01000059.1	714345	714483	100	N	139	scaffold	yes	paired-ends
NIJG01000059.1	714484	724025	101	W	contig_304	1	9542	+
NIJG01000059.1	724026	724074	102	N	49	scaffold	yes	paired-ends
NIJG01000059.1	724075	742689	103	W	contig_305	1	18615	+
NIJG01000059.1	742690	742852	104	N	163	scaffold	yes	paired-ends
NIJG01000059.1	742853	745183	105	W	contig_306	1	2331	+
NIJG01000059.1	745184	745435	106	N	252	scaffold	yes	paired-ends
NIJG01000059.1	745436	759184	107	W	contig_307	1	13749	+
NIJG01000059.1	759185	759338	108	N	154	scaffold	yes	paired-ends
NIJG01000059.1	759339	760066	109	W	contig_308	1	728	+
NIJG01000059.1	760067	763586	110	N	3520	scaffold	yes	paired-ends
NIJG01000059.1	763587	778344	111	W	contig_309	1	14758	+
NIJG01000059.1	778345	778470	112	N	126	scaffold	yes	paired-ends
NIJG01000059.1	778471	782062	113	W	contig_310	1	3592	+
NIJG01000059.1	782063	782446	114	N	384	scaffold	yes	paired-ends
NIJG01000059.1	782447	783199	115	W	contig_311	1	753	+
NIJG01000059.1	783200	783407	116	N	208	scaffold	yes	paired-ends
NIJG01000059.1	783408	785667	117	W	contig_312	1	2260	+
NIJG01000059.1	785668	785840	118	N	173	scaffold	yes	paired-ends
NIJG01000059.1	785841	788521	119	W	contig_313	1	2681	+
NIJG01000059.1	788522	789686	120	N	1165	scaffold	yes	paired-ends
NIJG01000059.1	789687	790819	121	W	contig_314	1	1133	+
NIJG01000059.1	790820	791322	122	N	503	scaffold	yes	paired-ends
NIJG01000059.1	791323	799020	123	W	contig_315	1	7698	+
NIJG01000059.1	799021	799210	124	N	190	scaffold	yes	paired-ends
NIJG01000059.1	799211	803185	125	W	contig_316	1	3975	+
NIJG01000059.1	803186	803602	126	N	417	scaffold	yes	paired-ends
NIJG01000059.1	803603	825628	127	W	contig_317	1	22026	+
NIJG01000059.1	825629	825681	128	N	53	scaffold	yes	paired-ends
NIJG01000059.1	825682	828126	129	W	contig_318	1	2445	+
NIJG01000059.1	828127	828811	130	N	685	scaffold	yes	paired-ends
NIJG01000059.1	828812	842132	131	W	contig_319	1	13321	+
NIJG01000059.1	842133	842191	132	N	59	scaffold	yes	paired-ends
NIJG01000059.1	842192	867194	133	W	contig_320	1	25003	+
NIJG01000059.1	867195	868019	134	N	825	scaffold	yes	paired-ends
NIJG01000059.1	868020	869155	135	W	contig_321	1	1136	+
NIJG01000059.1	869156	869626	136	N	471	scaffold	yes	paired-ends
NIJG01000059.1	869627	891989	137	W	contig_322	1	22363	+
NIJG01000059.1	891990	893174	138	N	1185	scaffold	yes	paired-ends
NIJG01000059.1	893175	898211	139	W	contig_323	1	5037	+
NIJG01000059.1	898212	898348	140	N	137	scaffold	yes	paired-ends
NIJG01000059.1	898349	923787	141	W	contig_324	1	25439	+
NIJG01000059.1	923788	924206	142	N	419	scaffold	yes	paired-ends
NIJG01000059.1	924207	962132	143	W	contig_325	1	37926	+
NIJG01000059.1	962133	962652	144	N	520	scaffold	yes	paired-ends
NIJG01000059.1	962653	966257	145	W	contig_326	1	3605	+
NIJG01000059.1	966258	966336	146	N	79	scaffold	yes	paired-ends
NIJG01000059.1	966337	968099	147	W	contig_327	1	1763	+
NIJG01000059.1	968100	968471	148	N	372	scaffold	yes	paired-ends
NIJG01000059.1	968472	969280	149	W	contig_328	1	809	+
NIJG01000059.1	969281	969505	150	N	225	scaffold	yes	paired-ends
NIJG01000059.1	969506	971762	151	W	contig_329	1	2257	+
NIJG01000059.1	971763	971901	152	N	139	scaffold	yes	paired-ends
NIJG01000059.1	971902	972385	153	W	contig_330	1	484	+
NIJG01000059.1	972386	972647	154	N	262	scaffold	yes	paired-ends
NIJG01000059.1	972648	979980	155	W	contig_331	1	7333	+
NIJG01000059.1	979981	980391	156	N	411	scaffold	yes	paired-ends
NIJG01000059.1	980392	988981	157	W	contig_332	1	8590	+
NIJG01000059.1	988982	989094	158	N	113	scaffold	yes	paired-ends
NIJG01000059.1	989095	1030270	159	W	contig_333	1	41176	+
NIJG01000059.1	1030271	1030503	160	N	233	scaffold	yes	paired-ends
NIJG01000059.1	1030504	1032210	161	W	contig_334	1	1707	+
NIJG01000059.1	1032211	1033565	162	N	1355	scaffold	yes	paired-ends
NIJG01000059.1	1033566	1034156	163	W	contig_335	1	591	+
NIJG01000059.1	1034157	1035209	164	N	1053	scaffold	yes	paired-ends
NIJG01000059.1	1035210	1043456	165	W	contig_336	1	8247	+
NIJG01000059.1	1043457	1043501	166	N	45	scaffold	yes	paired-ends
NIJG01000059.1	1043502	1047218	167	W	contig_337	1	3717	+
NIJG01000059.1	1047219	1047337	168	N	119	scaffold	yes	paired-ends
NIJG01000059.1	1047338	1051795	169	W	contig_338	1	4458	+
NIJG01000059.1	1051796	1051952	170	N	157	scaffold	yes	paired-ends
NIJG01000059.1	1051953	1064856	171	W	contig_339	1	12904	+
NIJG01000059.1	1064857	1065114	172	N	258	scaffold	yes	paired-ends
NIJG01000059.1	1065115	1071993	173	W	contig_340	1	6879	+
NIJG01000059.1	1071994	1072069	174	N	76	scaffold	yes	paired-ends
NIJG01000059.1	1072070	1079575	175	W	contig_341	1	7506	+
NIJG01000059.1	1079576	1079652	176	N	77	scaffold	yes	paired-ends
NIJG01000059.1	1079653	1081221	177	W	contig_342	1	1569	+
NIJG01000059.1	1081222	1081507	178	N	286	scaffold	yes	paired-ends
NIJG01000059.1	1081508	1086963	179	W	contig_343	1	5456	+
NIJG01000059.1	1086964	1087129	180	N	166	scaffold	yes	paired-ends
NIJG01000059.1	1087130	1107708	181	W	contig_344	1	20579	+
NIJG01000059.1	1107709	1107866	182	N	158	scaffold	yes	paired-ends
NIJG01000059.1	1107867	1109728	183	W	contig_345	1	1862	+
NIJG01000059.1	1109729	1110814	184	N	1086	scaffold	yes	paired-ends
NIJG01000059.1	1110815	1113899	185	W	contig_346	1	3085	+
NIJG01000059.1	1113900	1114301	186	N	402	scaffold	yes	paired-ends
NIJG01000059.1	1114302	1121253	187	W	contig_347	1	6952	+
NIJG01000059.1	1121254	1121400	188	N	147	scaffold	yes	paired-ends
NIJG01000059.1	1121401	1133258	189	W	contig_348	1	11858	+
NIJG01000059.1	1133259	1134530	190	N	1272	scaffold	yes	paired-ends
NIJG01000059.1	1134531	1159419	191	W	contig_349	1	24889	+
NIJG01000059.1	1159420	1159630	192	N	211	scaffold	yes	paired-ends
NIJG01000059.1	1159631	1165353	193	W	contig_350	1	5723	+
NIJG01000059.1	1165354	1165495	194	N	142	scaffold	yes	paired-ends
NIJG01000059.1	1165496	1188174	195	W	contig_351	1	22679	+
NIJG01000059.1	1188175	1188238	196	N	64	scaffold	yes	paired-ends
NIJG01000059.1	1188239	1225899	197	W	contig_352	1	37661	+
NIJG01000059.1	1225900	1225919	198	N	20	scaffold	yes	paired-ends
NIJG01000059.1	1225920	1236884	199	W	contig_353	1	10965	+
NIJG01000059.1	1236885	1236923	200	N	39	scaffold	yes	paired-ends
NIJG01000059.1	1236924	1246849	201	W	contig_354	1	9926	+
NIJG01000059.1	1246850	1247004	202	N	155	scaffold	yes	paired-ends
NIJG01000059.1	1247005	1255616	203	W	contig_355	1	8612	+
NIJG01000059.1	1255617	1255718	204	N	102	scaffold	yes	paired-ends
NIJG01000059.1	1255719	1264327	205	W	contig_356	1	8609	+
NIJG01000059.1	1264328	1264396	206	N	69	scaffold	yes	paired-ends
NIJG01000059.1	1264397	1285757	207	W	contig_357	1	21361	+
NIJG01000059.1	1285758	1285787	208	N	30	scaffold	yes	paired-ends
NIJG01000059.1	1285788	1291590	209	W	contig_358	1	5803	+
NIJG01000059.1	1291591	1292183	210	N	593	scaffold	yes	paired-ends
NIJG01000059.1	1292184	1293557	211	W	contig_359	1	1374	+
NIJG01000059.1	1293558	1294178	212	N	621	scaffold	yes	paired-ends
NIJG01000059.1	1294179	1301378	213	W	contig_360	1	7200	+
NIJG01000059.1	1301379	1301514	214	N	136	scaffold	yes	paired-ends
NIJG01000059.1	1301515	1306657	215	W	contig_361	1	5143	+
NIJG01000059.1	1306658	1306801	216	N	144	scaffold	yes	paired-ends
NIJG01000059.1	1306802	1308058	217	W	contig_362	1	1257	+
NIJG01000059.1	1308059	1308173	218	N	115	scaffold	yes	paired-ends
NIJG01000059.1	1308174	1326855	219	W	contig_363	1	18682	+
NIJG01000059.1	1326856	1329752	220	N	2897	scaffold	yes	paired-ends
NIJG01000059.1	1329753	1334036	221	W	contig_364	1	4284	+
NIJG01000059.1	1334037	1334150	222	N	114	scaffold	yes	paired-ends
NIJG01000059.1	1334151	1347301	223	W	contig_365	1	13151	+
NIJG01000059.1	1347302	1347544	224	N	243	scaffold	yes	paired-ends
NIJG01000059.1	1347545	1373981	225	W	contig_366	1	26437	+
NIJG01000059.1	1373982	1374455	226	N	474	scaffold	yes	paired-ends
NIJG01000059.1	1374456	1377331	227	W	contig_367	1	2876	+
NIJG01000059.1	1377332	1377580	228	N	249	scaffold	yes	paired-ends
NIJG01000059.1	1377581	1392784	229	W	contig_368	1	15204	+
NIJG01000059.1	1392785	1393557	230	N	773	scaffold	yes	paired-ends
NIJG01000059.1	1393558	1400051	231	W	contig_369	1	6494	+
NIJG01000059.1	1400052	1400248	232	N	197	scaffold	yes	paired-ends
NIJG01000059.1	1400249	1401173	233	W	contig_370	1	925	+
NIJG01000059.1	1401174	1403378	234	N	2205	scaffold	yes	paired-ends
NIJG01000059.1	1403379	1406629	235	W	contig_371	1	3251	+
NIJG01000059.1	1406630	1406953	236	N	324	scaffold	yes	paired-ends
NIJG01000059.1	1406954	1411936	237	W	contig_372	1	4983	+
NIJG01000059.1	1411937	1413534	238	N	1598	scaffold	yes	paired-ends
NIJG01000059.1	1413535	1421330	239	W	contig_373	1	7796	+
NIJG01000059.1	1421331	1421358	240	N	28	scaffold	yes	paired-ends
NIJG01000059.1	1421359	1427186	241	W	contig_374	1	5828	+
NIJG01000059.1	1427187	1427682	242	N	496	scaffold	yes	paired-ends
NIJG01000059.1	1427683	1432571	243	W	contig_375	1	4889	+
NIJG01000059.1	1432572	1432878	244	N	307	scaffold	yes	paired-ends
NIJG01000059.1	1432879	1439796	245	W	contig_376	1	6918	+
NIJG01000059.1	1439797	1440184	246	N	388	scaffold	yes	paired-ends
NIJG01000059.1	1440185	1448558	247	W	contig_377	1	8374	+
NIJG01000059.1	1448559	1449091	248	N	533	scaffold	yes	paired-ends
NIJG01000059.1	1449092	1451976	249	W	contig_378	1	2885	+
NIJG01000059.1	1451977	1452135	250	N	159	scaffold	yes	paired-ends
NIJG01000059.1	1452136	1468034	251	W	contig_379	1	15899	+
NIJG01000059.1	1468035	1468141	252	N	107	scaffold	yes	paired-ends
NIJG01000059.1	1468142	1471049	253	W	contig_380	1	2908	+
NIJG01000059.1	1471050	1471205	254	N	156	scaffold	yes	paired-ends
NIJG01000059.1	1471206	1478161	255	W	contig_381	1	6956	+
NIJG01000059.1	1478162	1479136	256	N	975	scaffold	yes	paired-ends
NIJG01000059.1	1479137	1481513	257	W	contig_382	1	2377	+
NIJG01000059.1	1481514	1482222	258	N	709	scaffold	yes	paired-ends
NIJG01000059.1	1482223	1485402	259	W	contig_383	1	3180	+
NIJG01000059.1	1485403	1485627	260	N	225	scaffold	yes	paired-ends
NIJG01000059.1	1485628	1490209	261	W	contig_384	1	4582	+
NIJG01000059.1	1490210	1490317	262	N	108	scaffold	yes	paired-ends
NIJG01000059.1	1490318	1506981	263	W	contig_385	1	16664	+
NIJG01000059.1	1506982	1508408	264	N	1427	scaffold	yes	paired-ends
NIJG01000059.1	1508409	1519954	265	W	contig_386	1	11546	+
NIJG01000059.1	1519955	1519977	266	N	23	scaffold	yes	paired-ends
NIJG01000059.1	1519978	1534633	267	W	contig_387	1	14656	+
NIJG01000059.1	1534634	1534751	268	N	118	scaffold	yes	paired-ends
NIJG01000059.1	1534752	1553091	269	W	contig_388	1	18340	+
NIJG01000059.1	1553092	1553303	270	N	212	scaffold	yes	paired-ends
NIJG01000059.1	1553304	1568770	271	W	contig_389	1	15467	+
NIJG01000059.1	1568771	1569681	272	N	911	scaffold	yes	paired-ends
NIJG01000059.1	1569682	1584401	273	W	contig_390	1	14720	+
NIJG01000059.1	1584402	1584851	274	N	450	scaffold	yes	paired-ends
NIJG01000059.1	1584852	1585514	275	W	contig_391	1	663	+
NIJG01000059.1	1585515	1586511	276	N	997	scaffold	yes	paired-ends
NIJG01000059.1	1586512	1588129	277	W	contig_392	1	1618	+
NIJG01000059.1	1588130	1590056	278	N	1927	scaffold	yes	paired-ends
NIJG01000059.1	1590057	1605671	279	W	contig_393	1	15615	+
NIJG01000059.1	1605672	1605711	280	N	40	scaffold	yes	paired-ends
NIJG01000059.1	1605712	1608224	281	W	contig_394	1	2513	+
NIJG01000059.1	1608225	1608371	282	N	147	scaffold	yes	paired-ends
NIJG01000059.1	1608372	1612071	283	W	contig_395	1	3700	+
NIJG01000059.1	1612072	1612195	284	N	124	scaffold	yes	paired-ends
NIJG01000059.1	1612196	1622055	285	W	contig_396	1	9860	+
NIJG01000059.1	1622056	1622193	286	N	138	scaffold	yes	paired-ends
NIJG01000059.1	1622194	1626587	287	W	contig_397	1	4394	+
NIJG01000059.1	1626588	1627002	288	N	415	scaffold	yes	paired-ends
NIJG01000059.1	1627003	1634229	289	W	contig_398	1	7227	+
NIJG01000059.1	1634230	1634534	290	N	305	scaffold	yes	paired-ends
NIJG01000059.1	1634535	1646652	291	W	contig_399	1	12118	+
NIJG01000059.1	1646653	1646736	292	N	84	scaffold	yes	paired-ends
NIJG01000059.1	1646737	1659330	293	W	contig_400	1	12594	+
NIJG01000059.1	1659331	1659561	294	N	231	scaffold	yes	paired-ends
NIJG01000059.1	1659562	1666591	295	W	contig_401	1	7030	+
NIJG01000059.1	1666592	1666754	296	N	163	scaffold	yes	paired-ends
NIJG01000059.1	1666755	1675364	297	W	contig_402	1	8610	+
NIJG01000059.1	1675365	1676839	298	N	1475	scaffold	yes	paired-ends
NIJG01000059.1	1676840	1678449	299	W	contig_403	1	1610	+
NIJG01000059.1	1678450	1678877	300	N	428	scaffold	yes	paired-ends
NIJG01000059.1	1678878	1683305	301	W	contig_404	1	4428	+
NIJG01000059.1	1683306	1684056	302	N	751	scaffold	yes	paired-ends
NIJG01000059.1	1684057	1701562	303	W	contig_405	1	17506	+
NIJG01000059.1	1701563	1702169	304	N	607	scaffold	yes	paired-ends
NIJG01000059.1	1702170	1703431	305	W	contig_406	1	1262	+
NIJG01000059.1	1703432	1704705	306	N	1274	scaffold	yes	paired-ends
NIJG01000059.1	1704706	1705689	307	W	contig_407	1	984	+
NIJG01000059.1	1705690	1705723	308	N	34	scaffold	yes	paired-ends
NIJG01000059.1	1705724	1707697	309	W	contig_408	1	1974	+
NIJG01000059.1	1707698	1707773	310	N	76	scaffold	yes	paired-ends
NIJG01000059.1	1707774	1750542	311	W	contig_409	1	42769	+
NIJG01000059.1	1750543	1751068	312	N	526	scaffold	yes	paired-ends
NIJG01000059.1	1751069	1770425	313	W	contig_410	1	19357	+
NIJG01000059.1	1770426	1771703	314	N	1278	scaffold	yes	paired-ends
NIJG01000059.1	1771704	1789228	315	W	contig_411	1	17525	+
NIJG01000059.1	1789229	1789713	316	N	485	scaffold	yes	paired-ends
NIJG01000059.1	1789714	1810128	317	W	contig_412	1	20415	+
NIJG01000059.1	1810129	1813608	318	N	3480	scaffold	yes	paired-ends
NIJG01000059.1	1813609	1814275	319	W	contig_413	1	667	+
NIJG01000059.1	1814276	1815636	320	N	1361	scaffold	yes	paired-ends
NIJG01000059.1	1815637	1884932	321	W	contig_414	1	69296	+
NIJG01000059.1	1884933	1885444	322	N	512	scaffold	yes	paired-ends
NIJG01000059.1	1885445	1894223	323	W	contig_415	1	8779	+
NIJG01000059.1	1894224	1895411	324	N	1188	scaffold	yes	paired-ends
NIJG01000059.1	1895412	1896855	325	W	contig_416	1	1444	+
NIJG01000059.1	1896856	1897015	326	N	160	scaffold	yes	paired-ends
NIJG01000059.1	1897016	1899452	327	W	contig_417	1	2437	+
NIJG01000059.1	1899453	1899707	328	N	255	scaffold	yes	paired-ends
NIJG01000059.1	1899708	1913431	329	W	contig_418	1	13724	+
NIJG01000059.1	1913432	1913604	330	N	173	scaffold	yes	paired-ends
NIJG01000059.1	1913605	1932497	331	W	contig_419	1	18893	+
NIJG01000059.1	1932498	1933132	332	N	635	scaffold	yes	paired-ends
NIJG01000059.1	1933133	1934960	333	W	contig_420	1	1828	+
NIJG01000059.1	1934961	1935268	334	N	308	scaffold	yes	paired-ends
NIJG01000059.1	1935269	1936303	335	W	contig_421	1	1035	+
NIJG01000059.1	1936304	1936824	336	N	521	scaffold	yes	paired-ends
NIJG01000059.1	1936825	1938699	337	W	contig_422	1	1875	+
NIJG01000059.1	1938700	1938975	338	N	276	scaffold	yes	paired-ends
NIJG01000059.1	1938976	1942292	339	W	contig_423	1	3317	+
NIJG01000059.1	1942293	1942518	340	N	226	scaffold	yes	paired-ends
NIJG01000059.1	1942519	1947362	341	W	contig_424	1	4844	+
NIJG01000059.1	1947363	1947642	342	N	280	scaffold	yes	paired-ends
NIJG01000059.1	1947643	1957699	343	W	contig_425	1	10057	+
NIJG01000059.1	1957700	1958148	344	N	449	scaffold	yes	paired-ends
NIJG01000059.1	1958149	1959216	345	W	contig_426	1	1068	+
NIJG01000059.1	1959217	1961038	346	N	1822	scaffold	yes	paired-ends
NIJG01000059.1	1961039	1962048	347	W	contig_427	1	1010	+
NIJG01000059.1	1962049	1962138	348	N	90	scaffold	yes	paired-ends
NIJG01000059.1	1962139	1976131	349	W	contig_428	1	13993	+
NIJG01000059.1	1976132	1976192	350	N	61	scaffold	yes	paired-ends
NIJG01000059.1	1976193	1978150	351	W	contig_429	1	1958	+
NIJG01000059.1	1978151	1978391	352	N	241	scaffold	yes	paired-ends
NIJG01000059.1	1978392	1979210	353	W	contig_430	1	819	+
NIJG01000059.1	1979211	1979379	354	N	169	scaffold	yes	paired-ends
NIJG01000059.1	1979380	1991642	355	W	contig_431	1	12263	+
NIJG01000059.1	1991643	1991982	356	N	340	scaffold	yes	paired-ends
NIJG01000059.1	1991983	1999739	357	W	contig_432	1	7757	+
NIJG01000059.1	1999740	2000169	358	N	430	scaffold	yes	paired-ends
NIJG01000059.1	2000170	2010652	359	W	contig_433	1	10483	+
NIJG01000059.1	2010653	2010790	360	N	138	scaffold	yes	paired-ends
NIJG01000059.1	2010791	2018661	361	W	contig_434	1	7871	+
NIJG01000059.1	2018662	2018699	362	N	38	scaffold	yes	paired-ends
NIJG01000059.1	2018700	2057594	363	W	contig_435	1	38895	+
NIJG01000059.1	2057595	2057659	364	N	65	scaffold	yes	paired-ends
NIJG01000059.1	2057660	2068866	365	W	contig_436	1	11207	+
NIJG01000059.1	2068867	2069265	366	N	399	scaffold	yes	paired-ends
NIJG01000059.1	2069266	2079768	367	W	contig_437	1	10503	+
NIJG01000059.1	2079769	2080213	368	N	445	scaffold	yes	paired-ends
NIJG01000059.1	2080214	2089871	369	W	contig_438	1	9658	+
NIJG01000059.1	2089872	2089961	370	N	90	scaffold	yes	paired-ends
NIJG01000059.1	2089962	2113533	371	W	contig_439	1	23572	+
NIJG01000059.1	2113534	2113577	372	N	44	scaffold	yes	paired-ends
NIJG01000059.1	2113578	2160162	373	W	contig_440	1	46585	+
NIJG01000059.1	2160163	2160332	374	N	170	scaffold	yes	paired-ends
NIJG01000059.1	2160333	2164798	375	W	contig_441	1	4466	+
NIJG01000059.1	2164799	2164984	376	N	186	scaffold	yes	paired-ends
NIJG01000059.1	2164985	2174199	377	W	contig_442	1	9215	+
NIJG01000059.1	2174200	2174759	378	N	560	scaffold	yes	paired-ends
NIJG01000059.1	2174760	2196435	379	W	contig_443	1	21676	+
NIJG01000059.1	2196436	2196521	380	N	86	scaffold	yes	paired-ends
NIJG01000059.1	2196522	2201595	381	W	contig_444	1	5074	+
NIJG01000059.1	2201596	2201977	382	N	382	scaffold	yes	paired-ends
NIJG01000059.1	2201978	2209909	383	W	contig_445	1	7932	+
NIJG01000059.1	2209910	2209961	384	N	52	scaffold	yes	paired-ends
NIJG01000059.1	2209962	2223684	385	W	contig_446	1	13723	+
NIJG01000059.1	2223685	2223952	386	N	268	scaffold	yes	paired-ends
NIJG01000059.1	2223953	2259364	387	W	contig_447	1	35412	+
NIJG01000059.1	2259365	2259483	388	N	119	scaffold	yes	paired-ends
NIJG01000059.1	2259484	2298065	389	W	contig_448	1	38582	+
NIJG01000059.1	2298066	2298144	390	N	79	scaffold	yes	paired-ends
NIJG01000059.1	2298145	2338321	391	W	contig_449	1	40177	+
NIJG01000059.1	2338322	2338550	392	N	229	scaffold	yes	paired-ends
NIJG01000059.1	2338551	2349652	393	W	contig_450	1	11102	+
NIJG01000059.1	2349653	2350550	394	N	898	scaffold	yes	paired-ends
NIJG01000059.1	2350551	2364188	395	W	contig_451	1	13638	+
NIJG01000059.1	2364189	2364572	396	N	384	scaffold	yes	paired-ends
NIJG01000059.1	2364573	2406178	397	W	contig_452	1	41606	+
NIJG01000059.1	2406179	2406188	398	N	10	scaffold	yes	paired-ends
NIJG01000059.1	2406189	2447436	399	W	contig_453	1	41248	+
NIJG01000059.1	2447437	2447489	400	N	53	scaffold	yes	paired-ends
NIJG01000059.1	2447490	2475883	401	W	contig_454	1	28394	+
NIJG01000059.1	2475884	2477335	402	N	1452	scaffold	yes	paired-ends
NIJG01000059.1	2477336	2487944	403	W	contig_455	1	10609	+
NIJG01000059.1	2487945	2488070	404	N	126	scaffold	yes	paired-ends
NIJG01000059.1	2488071	2498352	405	W	contig_456	1	10282	+
NIJG01000059.1	2498353	2498841	406	N	489	scaffold	yes	paired-ends
NIJG01000059.1	2498842	2569869	407	W	contig_457	1	71028	+
NIJG01000059.1	2569870	2569882	408	N	13	scaffold	yes	paired-ends
NIJG01000059.1	2569883	2616385	409	W	contig_458	1	46503	+
NIJG01000059.1	2616386	2616563	410	N	178	scaffold	yes	paired-ends
NIJG01000059.1	2616564	2620817	411	W	contig_459	1	4254	+
NIJG01000059.1	2620818	2620869	412	N	52	scaffold	yes	paired-ends
NIJG01000059.1	2620870	2621603	413	W	contig_460	1	734	+
NIJG01000059.1	2621604	2621635	414	N	32	scaffold	yes	paired-ends
NIJG01000059.1	2621636	2650156	415	W	contig_461	1	28521	+
NIJG01000059.1	2650157	2652159	416	N	2003	scaffold	yes	paired-ends
NIJG01000059.1	2652160	2655754	417	W	contig_462	1	3595	+
NIJG01000059.1	2655755	2655836	418	N	82	scaffold	yes	paired-ends
NIJG01000059.1	2655837	2661407	419	W	contig_463	1	5571	+
NIJG01000059.1	2661408	2661511	420	N	104	scaffold	yes	paired-ends
NIJG01000059.1	2661512	2682076	421	W	contig_464	1	20565	+
NIJG01000059.1	2682077	2682112	422	N	36	scaffold	yes	paired-ends
NIJG01000059.1	2682113	2684033	423	W	contig_465	1	1921	+
NIJG01000059.1	2684034	2684053	424	N	20	scaffold	yes	paired-ends
NIJG01000059.1	2684054	2697635	425	W	contig_466	1	13582	+
NIJG01000059.1	2697636	2697654	426	N	19	scaffold	yes	paired-ends
NIJG01000059.1	2697655	2701844	427	W	contig_467	1	4190	+
NIJG01000059.1	2701845	2702112	428	N	268	scaffold	yes	paired-ends
NIJG01000059.1	2702113	2708755	429	W	contig_468	1	6643	+
NIJG01000059.1	2708756	2708832	430	N	77	scaffold	yes	paired-ends
NIJG01000059.1	2708833	2712512	431	W	contig_469	1	3680	+
NIJG01000059.1	2712513	2712697	432	N	185	scaffold	yes	paired-ends
NIJG01000059.1	2712698	2758579	433	W	contig_470	1	45882	+
NIJG01000059.1	2758580	2759010	434	N	431	scaffold	yes	paired-ends
NIJG01000059.1	2759011	2766890	435	W	contig_471	1	7880	+
NIJG01000059.1	2766891	2766945	436	N	55	scaffold	yes	paired-ends
NIJG01000059.1	2766946	2776768	437	W	contig_472	1	9823	+
NIJG01000059.1	2776769	2776835	438	N	67	scaffold	yes	paired-ends
NIJG01000059.1	2776836	2779563	439	W	contig_473	1	2728	+
NIJG01000059.1	2779564	2779707	440	N	144	scaffold	yes	paired-ends
NIJG01000059.1	2779708	2787386	441	W	contig_474	1	7679	+
NIJG01000059.1	2787387	2787461	442	N	75	scaffold	yes	paired-ends
NIJG01000059.1	2787462	2790306	443	W	contig_475	1	2845	+
NIJG01000059.1	2790307	2790596	444	N	290	scaffold	yes	paired-ends
NIJG01000059.1	2790597	2805037	445	W	contig_476	1	14441	+
NIJG01000059.1	2805038	2805132	446	N	95	scaffold	yes	paired-ends
NIJG01000059.1	2805133	2809796	447	W	contig_477	1	4664	+
NIJG01000059.1	2809797	2809832	448	N	36	scaffold	yes	paired-ends
NIJG01000059.1	2809833	2833884	449	W	contig_478	1	24052	+
NIJG01000059.1	2833885	2834304	450	N	420	scaffold	yes	paired-ends
NIJG01000059.1	2834305	2865649	451	W	contig_479	1	31345	+
NIJG01000059.1	2865650	2865978	452	N	329	scaffold	yes	paired-ends
NIJG01000059.1	2865979	2890658	453	W	contig_480	1	24680	+
NIJG01000059.1	2890659	2891440	454	N	782	scaffold	yes	paired-ends
NIJG01000059.1	2891441	2928159	455	W	contig_481	1	36719	+
NIJG01000059.1	2928160	2928178	456	N	19	scaffold	yes	paired-ends
NIJG01000059.1	2928179	2949681	457	W	contig_482	1	21503	+
NIJG01000059.1	2949682	2950359	458	N	678	scaffold	yes	paired-ends
NIJG01000059.1	2950360	2951923	459	W	contig_483	1	1564	+
NIJG01000059.1	2951924	2952073	460	N	150	scaffold	yes	paired-ends
NIJG01000059.1	2952074	2954329	461	W	contig_484	1	2256	+
NIJG01000059.1	2954330	2955292	462	N	963	scaffold	yes	paired-ends
NIJG01000059.1	2955293	2963622	463	W	contig_485	1	8330	+
NIJG01000059.1	2963623	2964133	464	N	511	scaffold	yes	paired-ends
NIJG01000059.1	2964134	2964625	465	W	contig_486	1	492	+
NIJG01000059.1	2964626	2964830	466	N	205	scaffold	yes	paired-ends
NIJG01000059.1	2964831	2978348	467	W	contig_487	1	13518	+
NIJG01000059.1	2978349	2979238	468	N	890	scaffold	yes	paired-ends
NIJG01000059.1	2979239	2981457	469	W	contig_488	1	2219	+
NIJG01000059.1	2981458	2982277	470	N	820	scaffold	yes	paired-ends
NIJG01000059.1	2982278	2987559	471	W	contig_489	1	5282	+
NIJG01000059.1	2987560	2987916	472	N	357	scaffold	yes	paired-ends
NIJG01000059.1	2987917	3014953	473	W	contig_490	1	27037	+
NIJG01000059.1	3014954	3015033	474	N	80	scaffold	yes	paired-ends
NIJG01000059.1	3015034	3018654	475	W	contig_491	1	3621	+
NIJG01000059.1	3018655	3018690	476	N	36	scaffold	yes	paired-ends
NIJG01000059.1	3018691	3033269	477	W	contig_492	1	14579	+
NIJG01000059.1	3033270	3033280	478	N	11	scaffold	yes	paired-ends
NIJG01000059.1	3033281	3051819	479	W	contig_493	1	18539	+
NIJG01000059.1	3051820	3052237	480	N	418	scaffold	yes	paired-ends
NIJG01000059.1	3052238	3054067	481	W	contig_494	1	1830	+
NIJG01000059.1	3054068	3054462	482	N	395	scaffold	yes	paired-ends
NIJG01000059.1	3054463	3055295	483	W	contig_495	1	833	+
NIJG01000059.1	3055296	3056069	484	N	774	scaffold	yes	paired-ends
NIJG01000059.1	3056070	3071385	485	W	contig_496	1	15316	+
NIJG01000059.1	3071386	3071566	486	N	181	scaffold	yes	paired-ends
NIJG01000059.1	3071567	3073623	487	W	contig_497	1	2057	+
NIJG01000059.1	3073624	3076077	488	N	2454	scaffold	yes	paired-ends
NIJG01000059.1	3076078	3091339	489	W	contig_498	1	15262	+
NIJG01000059.1	3091340	3092140	490	N	801	scaffold	yes	paired-ends
NIJG01000059.1	3092141	3104872	491	W	contig_499	1	12732	+
NIJG01000059.1	3104873	3105362	492	N	490	scaffold	yes	paired-ends
NIJG01000059.1	3105363	3112231	493	W	contig_500	1	6869	+
NIJG01000059.1	3112232	3112809	494	N	578	scaffold	yes	paired-ends
NIJG01000059.1	3112810	3131335	495	W	contig_501	1	18526	+
NIJG01000059.1	3131336	3131432	496	N	97	scaffold	yes	paired-ends
NIJG01000059.1	3131433	3135135	497	W	contig_502	1	3703	+
NIJG01000059.1	3135136	3135307	498	N	172	scaffold	yes	paired-ends
NIJG01000059.1	3135308	3136550	499	W	contig_503	1	1243	+
NIJG01000059.1	3136551	3137569	500	N	1019	scaffold	yes	paired-ends
NIJG01000059.1	3137570	3145535	501	W	contig_504	1	7966	+
NIJG01000059.1	3145536	3145739	502	N	204	scaffold	yes	paired-ends
NIJG01000059.1	3145740	3160247	503	W	contig_505	1	14508	+
NIJG01000059.1	3160248	3160445	504	N	198	scaffold	yes	paired-ends
NIJG01000059.1	3160446	3199089	505	W	contig_506	1	38644	+
NIJG01000059.1	3199090	3199733	506	N	644	scaffold	yes	paired-ends
NIJG01000059.1	3199734	3210317	507	W	contig_507	1	10584	+
NIJG01000059.1	3210318	3210616	508	N	299	scaffold	yes	paired-ends
NIJG01000059.1	3210617	3228199	509	W	contig_508	1	17583	+
NIJG01000059.1	3228200	3228485	510	N	286	scaffold	yes	paired-ends
NIJG01000059.1	3228486	3229929	511	W	contig_509	1	1444	+
NIJG01000059.1	3229930	3230185	512	N	256	scaffold	yes	paired-ends
NIJG01000059.1	3230186	3245045	513	W	contig_510	1	14860	+
NIJG01000059.1	3245046	3245728	514	N	683	scaffold	yes	paired-ends
NIJG01000059.1	3245729	3258300	515	W	contig_511	1	12572	+
NIJG01000059.1	3258301	3258453	516	N	153	scaffold	yes	paired-ends
NIJG01000059.1	3258454	3260035	517	W	contig_512	1	1582	+
NIJG01000059.1	3260036	3260440	518	N	405	scaffold	yes	paired-ends
NIJG01000059.1	3260441	3270195	519	W	contig_513	1	9755	+
NIJG01000059.1	3270196	3270223	520	N	28	scaffold	yes	paired-ends
NIJG01000059.1	3270224	3281377	521	W	contig_514	1	11154	+
NIJG01000059.1	3281378	3282678	522	N	1301	scaffold	yes	paired-ends
NIJG01000059.1	3282679	3292532	523	W	contig_515	1	9854	+
NIJG01000059.1	3292533	3293047	524	N	515	scaffold	yes	paired-ends
NIJG01000059.1	3293048	3303615	525	W	contig_516	1	10568	+
NIJG01000059.1	3303616	3304426	526	N	811	scaffold	yes	paired-ends
NIJG01000059.1	3304427	3306109	527	W	contig_517	1	1683	+
NIJG01000059.1	3306110	3306299	528	N	190	scaffold	yes	paired-ends
NIJG01000059.1	3306300	3324237	529	W	contig_518	1	17938	+
NIJG01000059.1	3324238	3324794	530	N	557	scaffold	yes	paired-ends
NIJG01000059.1	3324795	3328822	531	W	contig_519	1	4028	+
NIJG01000059.1	3328823	3328968	532	N	146	scaffold	yes	paired-ends
NIJG01000059.1	3328969	3331223	533	W	contig_520	1	2255	+
NIJG01000059.1	3331224	3331559	534	N	336	scaffold	yes	paired-ends
NIJG01000059.1	3331560	3346015	535	W	contig_521	1	14456	+
NIJG01000059.1	3346016	3346514	536	N	499	scaffold	yes	paired-ends
NIJG01000059.1	3346515	3380044	537	W	contig_522	1	33530	+
NIJG01000059.1	3380045	3380212	538	N	168	scaffold	yes	paired-ends
NIJG01000059.1	3380213	3399583	539	W	contig_523	1	19371	+
NIJG01000059.1	3399584	3400065	540	N	482	scaffold	yes	paired-ends
NIJG01000059.1	3400066	3426516	541	W	contig_524	1	26451	+
NIJG01000059.1	3426517	3426906	542	N	390	scaffold	yes	paired-ends
NIJG01000059.1	3426907	3435160	543	W	contig_525	1	8254	+
NIJG01000059.1	3435161	3435275	544	N	115	scaffold	yes	paired-ends
NIJG01000059.1	3435276	3437090	545	W	contig_526	1	1815	+
NIJG01000059.1	3437091	3437100	546	N	10	scaffold	yes	paired-ends
NIJG01000059.1	3437101	3440144	547	W	contig_527	1	3044	+
NIJG01000059.1	3440145	3443041	548	N	2897	scaffold	yes	paired-ends
NIJG01000059.1	3443042	3444978	549	W	contig_528	1	1937	+
NIJG01000059.1	3444979	3446380	550	N	1402	scaffold	yes	paired-ends
NIJG01000059.1	3446381	3452438	551	W	contig_529	1	6058	+
NIJG01000059.1	3452439	3452601	552	N	163	scaffold	yes	paired-ends
NIJG01000059.1	3452602	3453224	553	W	contig_530	1	623	+
NIJG01000059.1	3453225	3453787	554	N	563	scaffold	yes	paired-ends
NIJG01000059.1	3453788	3474098	555	W	contig_531	1	20311	+
NIJG01000059.1	3474099	3474207	556	N	109	scaffold	yes	paired-ends
NIJG01000059.1	3474208	3490599	557	W	contig_532	1	16392	+
NIJG01000059.1	3490600	3490754	558	N	155	scaffold	yes	paired-ends
NIJG01000059.1	3490755	3498682	559	W	contig_533	1	7928	+
NIJG01000059.1	3498683	3499098	560	N	416	scaffold	yes	paired-ends
NIJG01000059.1	3499099	3503251	561	W	contig_534	1	4153	+
NIJG01000059.1	3503252	3503834	562	N	583	scaffold	yes	paired-ends
NIJG01000059.1	3503835	3507012	563	W	contig_535	1	3178	+
NIJG01000059.1	3507013	3508206	564	N	1194	scaffold	yes	paired-ends
NIJG01000059.1	3508207	3508753	565	W	contig_536	1	547	+
NIJG01000059.1	3508754	3508987	566	N	234	scaffold	yes	paired-ends
NIJG01000059.1	3508988	3514067	567	W	contig_537	1	5080	+
NIJG01000059.1	3514068	3514326	568	N	259	scaffold	yes	paired-ends
NIJG01000059.1	3514327	3526736	569	W	contig_538	1	12410	+
NIJG01000059.1	3526737	3526781	570	N	45	scaffold	yes	paired-ends
NIJG01000059.1	3526782	3551935	571	W	contig_539	1	25154	+
NIJG01000059.1	3551936	3552607	572	N	672	scaffold	yes	paired-ends
NIJG01000059.1	3552608	3554106	573	W	contig_540	1	1499	+
NIJG01000059.1	3554107	3555118	574	N	1012	scaffold	yes	paired-ends
NIJG01000059.1	3555119	3556830	575	W	contig_541	1	1712	+
NIJG01000059.1	3556831	3557163	576	N	333	scaffold	yes	paired-ends
NIJG01000059.1	3557164	3561590	577	W	contig_542	1	4427	+
NIJG01000059.1	3561591	3561876	578	N	286	scaffold	yes	paired-ends
NIJG01000059.1	3561877	3562629	579	W	contig_543	1	753	+
NIJG01000059.1	3562630	3562904	580	N	275	scaffold	yes	paired-ends
NIJG01000059.1	3562905	3564063	581	W	contig_544	1	1159	+
NIJG01000059.1	3564064	3564273	582	N	210	scaffold	yes	paired-ends
NIJG01000059.1	3564274	3573785	583	W	contig_545	1	9512	+
NIJG01000059.1	3573786	3574445	584	N	660	scaffold	yes	paired-ends
NIJG01000059.1	3574446	3581424	585	W	contig_546	1	6979	+
NIJG01000059.1	3581425	3581568	586	N	144	scaffold	yes	paired-ends
NIJG01000059.1	3581569	3582603	587	W	contig_547	1	1035	+
NIJG01000059.1	3582604	3582630	588	N	27	scaffold	yes	paired-ends
NIJG01000059.1	3582631	3594769	589	W	contig_548	1	12139	+
NIJG01000059.1	3594770	3595313	590	N	544	scaffold	yes	paired-ends
NIJG01000059.1	3595314	3600436	591	W	contig_549	1	5123	+
NIJG01000059.1	3600437	3600722	592	N	286	scaffold	yes	paired-ends
NIJG01000059.1	3600723	3612028	593	W	contig_550	1	11306	+
NIJG01000059.1	3612029	3612335	594	N	307	scaffold	yes	paired-ends
NIJG01000059.1	3612336	3627172	595	W	contig_551	1	14837	+
NIJG01000059.1	3627173	3627316	596	N	144	scaffold	yes	paired-ends
NIJG01000059.1	3627317	3643934	597	W	contig_552	1	16618	+
NIJG01000059.1	3643935	3645519	598	N	1585	scaffold	yes	paired-ends
NIJG01000059.1	3645520	3648543	599	W	contig_553	1	3024	+
NIJG01000059.1	3648544	3649188	600	N	645	scaffold	yes	paired-ends
NIJG01000059.1	3649189	3662094	601	W	contig_554	1	12906	+
NIJG01000059.1	3662095	3662365	602	N	271	scaffold	yes	paired-ends
NIJG01000059.1	3662366	3664014	603	W	contig_555	1	1649	+
NIJG01000059.1	3664015	3664574	604	N	560	scaffold	yes	paired-ends
NIJG01000059.1	3664575	3684813	605	W	contig_556	1	20239	+
NIJG01000059.1	3684814	3684985	606	N	172	scaffold	yes	paired-ends
NIJG01000059.1	3684986	3693732	607	W	contig_557	1	8747	+
NIJG01000059.1	3693733	3694004	608	N	272	scaffold	yes	paired-ends
NIJG01000059.1	3694005	3705953	609	W	contig_558	1	11949	+
NIJG01000059.1	3705954	3705969	610	N	16	scaffold	yes	paired-ends
NIJG01000059.1	3705970	3708508	611	W	contig_559	1	2539	+
NIJG01000059.1	3708509	3709888	612	N	1380	scaffold	yes	paired-ends
NIJG01000059.1	3709889	3767067	613	W	contig_560	1	57179	+
NIJG01000059.1	3767068	3767431	614	N	364	scaffold	yes	paired-ends
NIJG01000059.1	3767432	3783221	615	W	contig_561	1	15790	+
NIJG01000059.1	3783222	3783724	616	N	503	scaffold	yes	paired-ends
NIJG01000059.1	3783725	3807160	617	W	contig_562	1	23436	+
NIJG01000059.1	3807161	3807343	618	N	183	scaffold	yes	paired-ends
NIJG01000059.1	3807344	3808687	619	W	contig_563	1	1344	+
NIJG01000059.1	3808688	3809129	620	N	442	scaffold	yes	paired-ends
NIJG01000059.1	3809130	3825457	621	W	contig_564	1	16328	+
NIJG01000059.1	3825458	3825770	622	N	313	scaffold	yes	paired-ends
NIJG01000059.1	3825771	3826987	623	W	contig_565	1	1217	+
NIJG01000059.1	3826988	3827064	624	N	77	scaffold	yes	paired-ends
NIJG01000059.1	3827065	3843486	625	W	contig_566	1	16422	+
NIJG01000059.1	3843487	3843575	626	N	89	scaffold	yes	paired-ends
NIJG01000059.1	3843576	3883277	627	W	contig_567	1	39702	+
NIJG01000059.1	3883278	3883593	628	N	316	scaffold	yes	paired-ends
NIJG01000059.1	3883594	3886462	629	W	contig_568	1	2869	+
NIJG01000059.1	3886463	3886753	630	N	291	scaffold	yes	paired-ends
NIJG01000059.1	3886754	3888597	631	W	contig_569	1	1844	+
NIJG01000059.1	3888598	3888668	632	N	71	scaffold	yes	paired-ends
NIJG01000059.1	3888669	3896076	633	W	contig_570	1	7408	+
NIJG01000059.1	3896077	3897342	634	N	1266	scaffold	yes	paired-ends
NIJG01000059.1	3897343	3903430	635	W	contig_571	1	6088	+
NIJG01000059.1	3903431	3903599	636	N	169	scaffold	yes	paired-ends
NIJG01000059.1	3903600	3953359	637	W	contig_572	1	49760	+
NIJG01000059.1	3953360	3953476	638	N	117	scaffold	yes	paired-ends
NIJG01000059.1	3953477	3961770	639	W	contig_573	1	8294	+
NIJG01000059.1	3961771	3961833	640	N	63	scaffold	yes	paired-ends
NIJG01000059.1	3961834	3964844	641	W	contig_574	1	3011	+
NIJG01000059.1	3964845	3965217	642	N	373	scaffold	yes	paired-ends
NIJG01000059.1	3965218	3970746	643	W	contig_575	1	5529	+
NIJG01000059.1	3970747	3970779	644	N	33	scaffold	yes	paired-ends
NIJG01000059.1	3970780	3974813	645	W	contig_576	1	4034	+
NIJG01000059.1	3974814	3975004	646	N	191	scaffold	yes	paired-ends
NIJG01000059.1	3975005	3978015	647	W	contig_577	1	3011	+
NIJG01000059.1	3978016	3978098	648	N	83	scaffold	yes	paired-ends
NIJG01000059.1	3978099	3979119	649	W	contig_578	1	1021	+
NIJG01000059.1	3979120	3979685	650	N	566	scaffold	yes	paired-ends
NIJG01000059.1	3979686	3998656	651	W	contig_579	1	18971	+
NIJG01000059.1	3998657	3999423	652	N	767	scaffold	yes	paired-ends
NIJG01000059.1	3999424	4005795	653	W	contig_580	1	6372	+
NIJG01000059.1	4005796	4005821	654	N	26	scaffold	yes	paired-ends
NIJG01000059.1	4005822	4006776	655	W	contig_581	1	955	+
NIJG01000059.1	4006777	4006950	656	N	174	scaffold	yes	paired-ends
NIJG01000059.1	4006951	4018248	657	W	contig_582	1	11298	+
NIJG01000059.1	4018249	4018551	658	N	303	scaffold	yes	paired-ends
NIJG01000059.1	4018552	4056568	659	W	contig_583	1	38017	+
NIJG01000059.1	4056569	4057808	660	N	1240	scaffold	yes	paired-ends
NIJG01000059.1	4057809	4081046	661	W	contig_584	1	23238	+
NIJG01000059.1	4081047	4081160	662	N	114	scaffold	yes	paired-ends
NIJG01000059.1	4081161	4098207	663	W	contig_585	1	17047	+
NIJG01000059.1	4098208	4098234	664	N	27	scaffold	yes	paired-ends
NIJG01000059.1	4098235	4101897	665	W	contig_586	1	3663	+
NIJG01000059.1	4101898	4102159	666	N	262	scaffold	yes	paired-ends
NIJG01000059.1	4102160	4135791	667	W	contig_587	1	33632	+
NIJG01000059.1	4135792	4135946	668	N	155	scaffold	yes	paired-ends
NIJG01000059.1	4135947	4142501	669	W	contig_588	1	6555	+
NIJG01000059.1	4142502	4142582	670	N	81	scaffold	yes	paired-ends
NIJG01000059.1	4142583	4162285	671	W	contig_589	1	19703	+
NIJG01000059.1	4162286	4162587	672	N	302	scaffold	yes	paired-ends
NIJG01000059.1	4162588	4175789	673	W	contig_590	1	13202	+
NIJG01000059.1	4175790	4175847	674	N	58	scaffold	yes	paired-ends
NIJG01000059.1	4175848	4192065	675	W	contig_591	1	16218	+
NIJG01000059.1	4192066	4192189	676	N	124	scaffold	yes	paired-ends
NIJG01000059.1	4192190	4193468	677	W	contig_592	1	1279	+
NIJG01000059.1	4193469	4193496	678	N	28	scaffold	yes	paired-ends
NIJG01000059.1	4193497	4259522	679	W	contig_593	1	66026	+
NIJG01000059.1	4259523	4260102	680	N	580	scaffold	yes	paired-ends
NIJG01000059.1	4260103	4351829	681	W	contig_594	1	91727	+
NIJG01000059.1	4351830	4351881	682	N	52	scaffold	yes	paired-ends
NIJG01000059.1	4351882	4355838	683	W	contig_595	1	3957	+
NIJG01000059.1	4355839	4355894	684	N	56	scaffold	yes	paired-ends
NIJG01000059.1	4355895	4356986	685	W	contig_596	1	1092	+
NIJG01000059.1	4356987	4357177	686	N	191	scaffold	yes	paired-ends
NIJG01000059.1	4357178	4385099	687	W	contig_597	1	27922	+
NIJG01000059.1	4385100	4385307	688	N	208	scaffold	yes	paired-ends
NIJG01000059.1	4385308	4430004	689	W	contig_598	1	44697	+
NIJG01000059.1	4430005	4430051	690	N	47	scaffold	yes	paired-ends
NIJG01000059.1	4430052	4449121	691	W	contig_599	1	19070	+
NIJG01000059.1	4449122	4449153	692	N	32	scaffold	yes	paired-ends
NIJG01000059.1	4449154	4465203	693	W	contig_600	1	16050	+
NIJG01000059.1	4465204	4465234	694	N	31	scaffold	yes	paired-ends
NIJG01000059.1	4465235	4476798	695	W	contig_601	1	11564	+
NIJG01000059.1	4476799	4478101	696	N	1303	scaffold	yes	paired-ends
NIJG01000059.1	4478102	4478940	697	W	contig_602	1	839	+
NIJG01000059.1	4478941	4479814	698	N	874	scaffold	yes	paired-ends
NIJG01000059.1	4479815	4519820	699	W	contig_603	1	40006	+
NIJG01000059.1	4519821	4520026	700	N	206	scaffold	yes	paired-ends
NIJG01000059.1	4520027	4536299	701	W	contig_604	1	16273	+
NIJG01000059.1	4536300	4536506	702	N	207	scaffold	yes	paired-ends
NIJG01000059.1	4536507	4555417	703	W	contig_605	1	18911	+
NIJG01000059.1	4555418	4556573	704	N	1156	scaffold	yes	paired-ends
NIJG01000059.1	4556574	4572283	705	W	contig_606	1	15710	+
NIJG01000059.1	4572284	4572343	706	N	60	scaffold	yes	paired-ends
NIJG01000059.1	4572344	4580624	707	W	contig_607	1	8281	+
NIJG01000059.1	4580625	4580676	708	N	52	scaffold	yes	paired-ends
NIJG01000059.1	4580677	4608348	709	W	contig_608	1	27672	+
NIJG01000059.1	4608349	4610879	710	N	2531	scaffold	yes	paired-ends
NIJG01000059.1	4610880	4612943	711	W	contig_609	1	2064	+
NIJG01000059.1	4612944	4613038	712	N	95	scaffold	yes	paired-ends
NIJG01000059.1	4613039	4627762	713	W	contig_610	1	14724	+
NIJG01000059.1	4627763	4627936	714	N	174	scaffold	yes	paired-ends
NIJG01000059.1	4627937	4666874	715	W	contig_611	1	38938	+
NIJG01000059.1	4666875	4667159	716	N	285	scaffold	yes	paired-ends
NIJG01000059.1	4667160	4702986	717	W	contig_612	1	35827	+
NIJG01000059.1	4702987	4703950	718	N	964	scaffold	yes	paired-ends
NIJG01000059.1	4703951	4718177	719	W	contig_613	1	14227	+
NIJG01000059.1	4718178	4718263	720	N	86	scaffold	yes	paired-ends
NIJG01000059.1	4718264	4721779	721	W	contig_614	1	3516	+
NIJG01000059.1	4721780	4721822	722	N	43	scaffold	yes	paired-ends
NIJG01000059.1	4721823	4723012	723	W	contig_615	1	1190	+
NIJG01000059.1	4723013	4723414	724	N	402	scaffold	yes	paired-ends
NIJG01000059.1	4723415	4735649	725	W	contig_616	1	12235	+
NIJG01000059.1	4735650	4735783	726	N	134	scaffold	yes	paired-ends
NIJG01000059.1	4735784	4748005	727	W	contig_617	1	12222	+
NIJG01000059.1	4748006	4748395	728	N	390	scaffold	yes	paired-ends
NIJG01000059.1	4748396	4752623	729	W	contig_618	1	4228	+
NIJG01000059.1	4752624	4752925	730	N	302	scaffold	yes	paired-ends
NIJG01000059.1	4752926	4775758	731	W	contig_619	1	22833	+
NIJG01000059.1	4775759	4776212	732	N	454	scaffold	yes	paired-ends
NIJG01000059.1	4776213	4778272	733	W	contig_620	1	2060	+
NIJG01000059.1	4778273	4778764	734	N	492	scaffold	yes	paired-ends
NIJG01000059.1	4778765	4786823	735	W	contig_621	1	8059	+
NIJG01000059.1	4786824	4787787	736	N	964	scaffold	yes	paired-ends
NIJG01000059.1	4787788	4790814	737	W	contig_622	1	3027	+
NIJG01000059.1	4790815	4790999	738	N	185	scaffold	yes	paired-ends
NIJG01000059.1	4791000	4792822	739	W	contig_623	1	1823	+
NIJG01000059.1	4792823	4793127	740	N	305	scaffold	yes	paired-ends
NIJG01000059.1	4793128	4794272	741	W	contig_624	1	1145	+
NIJG01000059.1	4794273	4795247	742	N	975	scaffold	yes	paired-ends
NIJG01000059.1	4795248	4799504	743	W	contig_625	1	4257	+
NIJG01000059.1	4799505	4799869	744	N	365	scaffold	yes	paired-ends
NIJG01000059.1	4799870	4822273	745	W	contig_626	1	22404	+
NIJG01000059.1	4822274	4822567	746	N	294	scaffold	yes	paired-ends
NIJG01000059.1	4822568	4825559	747	W	contig_627	1	2992	+
NIJG01000059.1	4825560	4828506	748	N	2947	scaffold	yes	paired-ends
NIJG01000059.1	4828507	4829309	749	W	contig_628	1	803	+
NIJG01000059.1	4829310	4829551	750	N	242	scaffold	yes	paired-ends
NIJG01000059.1	4829552	4836076	751	W	contig_629	1	6525	+
NIJG01000059.1	4836077	4836177	752	N	101	scaffold	yes	paired-ends
NIJG01000059.1	4836178	4842606	753	W	contig_630	1	6429	+
NIJG01000059.1	4842607	4843009	754	N	403	scaffold	yes	paired-ends
NIJG01000059.1	4843010	4843956	755	W	contig_631	1	947	+
NIJG01000059.1	4843957	4844335	756	N	379	scaffold	yes	paired-ends
NIJG01000059.1	4844336	4851978	757	W	contig_632	1	7643	+
NIJG01000059.1	4851979	4854082	758	N	2104	scaffold	yes	paired-ends
NIJG01000059.1	4854083	4860755	759	W	contig_633	1	6673	+
NIJG01000059.1	4860756	4861005	760	N	250	scaffold	yes	paired-ends
NIJG01000059.1	4861006	4891057	761	W	contig_634	1	30052	+
NIJG01000059.1	4891058	4891392	762	N	335	scaffold	yes	paired-ends
NIJG01000059.1	4891393	4893455	763	W	contig_635	1	2063	+
NIJG01000059.1	4893456	4893521	764	N	66	scaffold	yes	paired-ends
NIJG01000059.1	4893522	4909450	765	W	contig_636	1	15929	+
NIJG01000059.1	4909451	4912534	766	N	3084	scaffold	yes	paired-ends
NIJG01000059.1	4912535	4914141	767	W	contig_637	1	1607	+
NIJG01000059.1	4914142	4914943	768	N	802	scaffold	yes	paired-ends
NIJG01000059.1	4914944	4928859	769	W	contig_638	1	13916	+
NIJG01000059.1	4928860	4929230	770	N	371	scaffold	yes	paired-ends
NIJG01000059.1	4929231	4944199	771	W	contig_639	1	14969	+
NIJG01000059.1	4944200	4948197	772	N	3998	scaffold	yes	paired-ends
NIJG01000059.1	4948198	4957816	773	W	contig_640	1	9619	+
NIJG01000059.1	4957817	4960426	774	N	2610	scaffold	yes	paired-ends
NIJG01000059.1	4960427	4964749	775	W	contig_641	1	4323	+
NIJG01000059.1	4964750	4965353	776	N	604	scaffold	yes	paired-ends
NIJG01000059.1	4965354	4977277	777	W	contig_642	1	11924	+
NIJG01000059.1	4977278	4977372	778	N	95	scaffold	yes	paired-ends
NIJG01000059.1	4977373	4979446	779	W	contig_643	1	2074	+
NIJG01000059.1	4979447	4980164	780	N	718	scaffold	yes	paired-ends
NIJG01000059.1	4980165	4981396	781	W	contig_644	1	1232	+
NIJG01000059.1	4981397	4982360	782	N	964	scaffold	yes	paired-ends
NIJG01000059.1	4982361	4990904	783	W	contig_645	1	8544	+
NIJG01000059.1	4990905	4991081	784	N	177	scaffold	yes	paired-ends
NIJG01000059.1	4991082	5000586	785	W	contig_646	1	9505	+
NIJG01000059.1	5000587	5000802	786	N	216	scaffold	yes	paired-ends
NIJG01000059.1	5000803	5002910	787	W	contig_647	1	2108	+
NIJG01000059.1	5002911	5005882	788	N	2972	scaffold	yes	paired-ends
NIJG01000059.1	5005883	5012169	789	W	contig_648	1	6287	+
NIJG01000059.1	5012170	5017301	790	N	5132	scaffold	yes	paired-ends
NIJG01000059.1	5017302	5020748	791	W	contig_649	1	3447	+
NIJG01000059.1	5020749	5022328	792	N	1580	scaffold	yes	paired-ends
NIJG01000059.1	5022329	5023539	793	W	contig_650	1	1211	+
NIJG01000059.1	5023540	5025853	794	N	2314	scaffold	yes	paired-ends
NIJG01000059.1	5025854	5026724	795	W	contig_651	1	871	+
NIJG01000055.1	1	969	1	W	contig_652	1	969	+
NIJG01000055.1	970	3743	2	N	2774	scaffold	yes	paired-ends
NIJG01000055.1	3744	5727	3	W	contig_653	1	1984	+
NIJG01000055.1	5728	7227	4	N	1500	scaffold	yes	paired-ends
NIJG01000055.1	7228	11447	5	W	contig_654	1	4220	+
NIJG01000055.1	11448	15361	6	N	3914	scaffold	yes	paired-ends
NIJG01000055.1	15362	16091	7	W	contig_655	1	730	+
NIJG01000055.1	16092	16182	8	N	91	scaffold	yes	paired-ends
NIJG01000055.1	16183	26906	9	W	contig_656	1	10724	+
NIJG01000055.1	26907	26932	10	N	26	scaffold	yes	paired-ends
NIJG01000055.1	26933	35037	11	W	contig_657	1	8105	+
NIJG01000055.1	35038	35547	12	N	510	scaffold	yes	paired-ends
NIJG01000055.1	35548	36563	13	W	contig_658	1	1016	+
NIJG01000055.1	36564	38750	14	N	2187	scaffold	yes	paired-ends
NIJG01000055.1	38751	42756	15	W	contig_659	1	4006	+
NIJG01000055.1	42757	44218	16	N	1462	scaffold	yes	paired-ends
NIJG01000055.1	44219	46701	17	W	contig_660	1	2483	+
NIJG01000055.1	46702	47110	18	N	409	scaffold	yes	paired-ends
NIJG01000055.1	47111	52254	19	W	contig_661	1	5144	+
NIJG01000055.1	52255	52529	20	N	275	scaffold	yes	paired-ends
NIJG01000055.1	52530	53470	21	W	contig_662	1	941	+
NIJG01000055.1	53471	53604	22	N	134	scaffold	yes	paired-ends
NIJG01000055.1	53605	61689	23	W	contig_663	1	8085	+
NIJG01000055.1	61690	61902	24	N	213	scaffold	yes	paired-ends
NIJG01000055.1	61903	112432	25	W	contig_664	1	50530	+
NIJG01000055.1	112433	112833	26	N	401	scaffold	yes	paired-ends
NIJG01000055.1	112834	126935	27	W	contig_665	1	14102	+
NIJG01000055.1	126936	127041	28	N	106	scaffold	yes	paired-ends
NIJG01000055.1	127042	132924	29	W	contig_666	1	5883	+
NIJG01000055.1	132925	133329	30	N	405	scaffold	yes	paired-ends
NIJG01000055.1	133330	169229	31	W	contig_667	1	35900	+
NIJG01000055.1	169230	169242	32	N	13	scaffold	yes	paired-ends
NIJG01000055.1	169243	211091	33	W	contig_668	1	41849	+
NIJG01000055.1	211092	212153	34	N	1062	scaffold	yes	paired-ends
NIJG01000055.1	212154	229172	35	W	contig_669	1	17019	+
NIJG01000055.1	229173	230012	36	N	840	scaffold	yes	paired-ends
NIJG01000055.1	230013	241408	37	W	contig_670	1	11396	+
NIJG01000055.1	241409	242243	38	N	835	scaffold	yes	paired-ends
NIJG01000055.1	242244	248992	39	W	contig_671	1	6749	+
NIJG01000055.1	248993	252532	40	N	3540	scaffold	yes	paired-ends
NIJG01000055.1	252533	255500	41	W	contig_672	1	2968	+
NIJG01000055.1	255501	255693	42	N	193	scaffold	yes	paired-ends
NIJG01000055.1	255694	271259	43	W	contig_673	1	15566	+
NIJG01000055.1	271260	273933	44	N	2674	scaffold	yes	paired-ends
NIJG01000055.1	273934	286545	45	W	contig_674	1	12612	+
NIJG01000055.1	286546	287635	46	N	1090	scaffold	yes	paired-ends
NIJG01000055.1	287636	294878	47	W	contig_675	1	7243	+
NIJG01000055.1	294879	295156	48	N	278	scaffold	yes	paired-ends
NIJG01000055.1	295157	299211	49	W	contig_676	1	4055	+
NIJG01000055.1	299212	300372	50	N	1161	scaffold	yes	paired-ends
NIJG01000055.1	300373	300747	51	W	contig_677	1	375	+
NIJG01000055.1	300748	300979	52	N	232	scaffold	yes	paired-ends
NIJG01000055.1	300980	301511	53	W	contig_678	1	532	+
NIJG01000055.1	301512	304749	54	N	3238	scaffold	yes	paired-ends
NIJG01000055.1	304750	306167	55	W	contig_679	1	1418	+
NIJG01000055.1	306168	309576	56	N	3409	scaffold	yes	paired-ends
NIJG01000055.1	309577	310209	57	W	contig_680	1	633	+
NIJG01000055.1	310210	312551	58	N	2342	scaffold	yes	paired-ends
NIJG01000055.1	312552	314122	59	W	contig_681	1	1571	+
NIJG01000055.1	314123	314588	60	N	466	scaffold	yes	paired-ends
NIJG01000055.1	314589	321522	61	W	contig_682	1	6934	+
NIJG01000055.1	321523	321680	62	N	158	scaffold	yes	paired-ends
NIJG01000055.1	321681	327529	63	W	contig_683	1	5849	+
NIJG01000055.1	327530	330196	64	N	2667	scaffold	yes	paired-ends
NIJG01000055.1	330197	332568	65	W	contig_684	1	2372	+
NIJG01000055.1	332569	335546	66	N	2978	scaffold	yes	paired-ends
NIJG01000055.1	335547	345501	67	W	contig_685	1	9955	+
NIJG01000055.1	345502	346332	68	N	831	scaffold	yes	paired-ends
NIJG01000055.1	346333	356810	69	W	contig_686	1	10478	+
NIJG01000055.1	356811	358984	70	N	2174	scaffold	yes	paired-ends
NIJG01000055.1	358985	362095	71	W	contig_687	1	3111	+
NIJG01000055.1	362096	362217	72	N	122	scaffold	yes	paired-ends
NIJG01000055.1	362218	377516	73	W	contig_688	1	15299	+
NIJG01000055.1	377517	380149	74	N	2633	scaffold	yes	paired-ends
NIJG01000055.1	380150	392785	75	W	contig_689	1	12636	+
NIJG01000055.1	392786	393348	76	N	563	scaffold	yes	paired-ends
NIJG01000055.1	393349	411829	77	W	contig_690	1	18481	+
NIJG01000055.1	411830	411963	78	N	134	scaffold	yes	paired-ends
NIJG01000055.1	411964	425914	79	W	contig_691	1	13951	+
NIJG01000055.1	425915	426389	80	N	475	scaffold	yes	paired-ends
NIJG01000055.1	426390	437336	81	W	contig_692	1	10947	+
NIJG01000055.1	437337	438129	82	N	793	scaffold	yes	paired-ends
NIJG01000055.1	438130	439497	83	W	contig_693	1	1368	+
NIJG01000055.1	439498	439805	84	N	308	scaffold	yes	paired-ends
NIJG01000055.1	439806	445638	85	W	contig_694	1	5833	+
NIJG01000055.1	445639	446156	86	N	518	scaffold	yes	paired-ends
NIJG01000055.1	446157	451669	87	W	contig_695	1	5513	+
NIJG01000055.1	451670	454734	88	N	3065	scaffold	yes	paired-ends
NIJG01000055.1	454735	479940	89	W	contig_696	1	25206	+
NIJG01000055.1	479941	480090	90	N	150	scaffold	yes	paired-ends
NIJG01000055.1	480091	487500	91	W	contig_697	1	7410	+
NIJG01000055.1	487501	487922	92	N	422	scaffold	yes	paired-ends
NIJG01000055.1	487923	491499	93	W	contig_698	1	3577	+
NIJG01000055.1	491500	491775	94	N	276	scaffold	yes	paired-ends
NIJG01000055.1	491776	523468	95	W	contig_699	1	31693	+
NIJG01000055.1	523469	523501	96	N	33	scaffold	yes	paired-ends
NIJG01000055.1	523502	533712	97	W	contig_700	1	10211	+
NIJG01000055.1	533713	534083	98	N	371	scaffold	yes	paired-ends
NIJG01000055.1	534084	538195	99	W	contig_701	1	4112	+
NIJG01000055.1	538196	538333	100	N	138	scaffold	yes	paired-ends
NIJG01000055.1	538334	549319	101	W	contig_702	1	10986	+
NIJG01000055.1	549320	550829	102	N	1510	scaffold	yes	paired-ends
NIJG01000055.1	550830	583480	103	W	contig_703	1	32651	+
NIJG01000055.1	583481	583542	104	N	62	scaffold	yes	paired-ends
NIJG01000055.1	583543	588446	105	W	contig_704	1	4904	+
NIJG01000055.1	588447	589129	106	N	683	scaffold	yes	paired-ends
NIJG01000055.1	589130	638984	107	W	contig_705	1	49855	+
NIJG01000055.1	638985	638994	108	N	10	scaffold	yes	paired-ends
NIJG01000055.1	638995	655424	109	W	contig_706	1	16430	+
NIJG01000055.1	655425	656775	110	N	1351	scaffold	yes	paired-ends
NIJG01000055.1	656776	658784	111	W	contig_707	1	2009	+
NIJG01000055.1	658785	659456	112	N	672	scaffold	yes	paired-ends
NIJG01000055.1	659457	665726	113	W	contig_708	1	6270	+
NIJG01000055.1	665727	666258	114	N	532	scaffold	yes	paired-ends
NIJG01000055.1	666259	675779	115	W	contig_709	1	9521	+
NIJG01000055.1	675780	679640	116	N	3861	scaffold	yes	paired-ends
NIJG01000055.1	679641	694416	117	W	contig_710	1	14776	+
NIJG01000055.1	694417	694671	118	N	255	scaffold	yes	paired-ends
NIJG01000055.1	694672	696040	119	W	contig_711	1	1369	+
NIJG01000055.1	696041	698942	120	N	2902	scaffold	yes	paired-ends
NIJG01000055.1	698943	708010	121	W	contig_712	1	9068	+
NIJG01000055.1	708011	708106	122	N	96	scaffold	yes	paired-ends
NIJG01000055.1	708107	709256	123	W	contig_713	1	1150	+
NIJG01000055.1	709257	711025	124	N	1769	scaffold	yes	paired-ends
NIJG01000055.1	711026	715994	125	W	contig_714	1	4969	+
NIJG01000055.1	715995	716754	126	N	760	scaffold	yes	paired-ends
NIJG01000055.1	716755	725221	127	W	contig_715	1	8467	+
NIJG01000055.1	725222	726448	128	N	1227	scaffold	yes	paired-ends
NIJG01000055.1	726449	732300	129	W	contig_716	1	5852	+
NIJG01000055.1	732301	733234	130	N	934	scaffold	yes	paired-ends
NIJG01000055.1	733235	734654	131	W	contig_717	1	1420	+
NIJG01000055.1	734655	737604	132	N	2950	scaffold	yes	paired-ends
NIJG01000055.1	737605	744125	133	W	contig_718	1	6521	+
NIJG01000055.1	744126	744233	134	N	108	scaffold	yes	paired-ends
NIJG01000055.1	744234	746613	135	W	contig_719	1	2380	+
NIJG01000055.1	746614	748130	136	N	1517	scaffold	yes	paired-ends
NIJG01000055.1	748131	751652	137	W	contig_720	1	3522	+
NIJG01000055.1	751653	753043	138	N	1391	scaffold	yes	paired-ends
NIJG01000055.1	753044	765895	139	W	contig_721	1	12852	+
NIJG01000055.1	765896	766595	140	N	700	scaffold	yes	paired-ends
NIJG01000055.1	766596	768440	141	W	contig_722	1	1845	+
NIJG01000055.1	768441	771678	142	N	3238	scaffold	yes	paired-ends
NIJG01000055.1	771679	772190	143	W	contig_723	1	512	+
NIJG01000055.1	772191	773276	144	N	1086	scaffold	yes	paired-ends
NIJG01000055.1	773277	796259	145	W	contig_724	1	22983	+
NIJG01000055.1	796260	800352	146	N	4093	scaffold	yes	paired-ends
NIJG01000055.1	800353	801909	147	W	contig_725	1	1557	+
NIJG01000055.1	801910	804869	148	N	2960	scaffold	yes	paired-ends
NIJG01000055.1	804870	816073	149	W	contig_726	1	11204	+
NIJG01000055.1	816074	817068	150	N	995	scaffold	yes	paired-ends
NIJG01000055.1	817069	827753	151	W	contig_727	1	10685	+
NIJG01000055.1	827754	829110	152	N	1357	scaffold	yes	paired-ends
NIJG01000055.1	829111	829657	153	W	contig_728	1	547	+
NIJG01000055.1	829658	829828	154	N	171	scaffold	yes	paired-ends
NIJG01000055.1	829829	864530	155	W	contig_729	1	34702	+
NIJG01000055.1	864531	867488	156	N	2958	scaffold	yes	paired-ends
NIJG01000055.1	867489	871128	157	W	contig_730	1	3640	+
NIJG01000055.1	871129	873541	158	N	2413	scaffold	yes	paired-ends
NIJG01000055.1	873542	885678	159	W	contig_731	1	12137	+
NIJG01000055.1	885679	885897	160	N	219	scaffold	yes	paired-ends
NIJG01000055.1	885898	887841	161	W	contig_732	1	1944	+
NIJG01000055.1	887842	890980	162	N	3139	scaffold	yes	paired-ends
NIJG01000055.1	890981	893187	163	W	contig_733	1	2207	+
NIJG01000055.1	893188	894894	164	N	1707	scaffold	yes	paired-ends
NIJG01000055.1	894895	895456	165	W	contig_734	1	562	+
NIJG01000055.1	895457	897762	166	N	2306	scaffold	yes	paired-ends
NIJG01000055.1	897763	902429	167	W	contig_735	1	4667	+
NIJG01000055.1	902430	902719	168	N	290	scaffold	yes	paired-ends
NIJG01000055.1	902720	905354	169	W	contig_736	1	2635	+
NIJG01000055.1	905355	906255	170	N	901	scaffold	yes	paired-ends
NIJG01000055.1	906256	907429	171	W	contig_737	1	1174	+
NIJG01000055.1	907430	911274	172	N	3845	scaffold	yes	paired-ends
NIJG01000055.1	911275	913256	173	W	contig_738	1	1982	+
NIJG01000055.1	913257	914399	174	N	1143	scaffold	yes	paired-ends
NIJG01000055.1	914400	917462	175	W	contig_739	1	3063	+
NIJG01000055.1	917463	917565	176	N	103	scaffold	yes	paired-ends
NIJG01000055.1	917566	930709	177	W	contig_740	1	13144	+
NIJG01000055.1	930710	932061	178	N	1352	scaffold	yes	paired-ends
NIJG01000055.1	932062	933560	179	W	contig_741	1	1499	+
NIJG01000055.1	933561	937041	180	N	3481	scaffold	yes	paired-ends
NIJG01000055.1	937042	937914	181	W	contig_742	1	873	+
NIJG01000055.1	937915	941363	182	N	3449	scaffold	yes	paired-ends
NIJG01000055.1	941364	942775	183	W	contig_743	1	1412	+
NIJG01000055.1	942776	943486	184	N	711	scaffold	yes	paired-ends
NIJG01000055.1	943487	947725	185	W	contig_744	1	4239	+
NIJG01000055.1	947726	948993	186	N	1268	scaffold	yes	paired-ends
NIJG01000055.1	948994	951297	187	W	contig_745	1	2304	+
NIJG01000055.1	951298	952161	188	N	864	scaffold	yes	paired-ends
NIJG01000055.1	952162	953558	189	W	contig_746	1	1397	+
NIJG01000055.1	953559	957252	190	N	3694	scaffold	yes	paired-ends
NIJG01000055.1	957253	958550	191	W	contig_747	1	1298	+
NIJG01000055.1	958551	960009	192	N	1459	scaffold	yes	paired-ends
NIJG01000055.1	960010	963159	193	W	contig_748	1	3150	+
NIJG01000055.1	963160	963858	194	N	699	scaffold	yes	paired-ends
NIJG01000055.1	963859	995607	195	W	contig_749	1	31749	+
NIJG01000055.1	995608	997386	196	N	1779	scaffold	yes	paired-ends
NIJG01000055.1	997387	999464	197	W	contig_750	1	2078	+
NIJG01000055.1	999465	1002003	198	N	2539	scaffold	yes	paired-ends
NIJG01000055.1	1002004	1003431	199	W	contig_751	1	1428	+
NIJG01000055.1	1003432	1004330	200	N	899	scaffold	yes	paired-ends
NIJG01000055.1	1004331	1005111	201	W	contig_752	1	781	+
NIJG01000055.1	1005112	1005820	202	N	709	scaffold	yes	paired-ends
NIJG01000055.1	1005821	1057808	203	W	contig_753	1	51988	+
NIJG01000055.1	1057809	1058966	204	N	1158	scaffold	yes	paired-ends
NIJG01000055.1	1058967	1064622	205	W	contig_754	1	5656	+
NIJG01000055.1	1064623	1066299	206	N	1677	scaffold	yes	paired-ends
NIJG01000055.1	1066300	1071138	207	W	contig_755	1	4839	+
NIJG01000055.1	1071139	1073859	208	N	2721	scaffold	yes	paired-ends
NIJG01000055.1	1073860	1079157	209	W	contig_756	1	5298	+
NIJG01000055.1	1079158	1079922	210	N	765	scaffold	yes	paired-ends
NIJG01000055.1	1079923	1087749	211	W	contig_757	1	7827	+
NIJG01000055.1	1087750	1087895	212	N	146	scaffold	yes	paired-ends
NIJG01000055.1	1087896	1104364	213	W	contig_758	1	16469	+
NIJG01000055.1	1104365	1104926	214	N	562	scaffold	yes	paired-ends
NIJG01000055.1	1104927	1111482	215	W	contig_759	1	6556	+
NIJG01000055.1	1111483	1111906	216	N	424	scaffold	yes	paired-ends
NIJG01000055.1	1111907	1127354	217	W	contig_760	1	15448	+
NIJG01000055.1	1127355	1127544	218	N	190	scaffold	yes	paired-ends
NIJG01000055.1	1127545	1143532	219	W	contig_761	1	15988	+
NIJG01000055.1	1143533	1143659	220	N	127	scaffold	yes	paired-ends
NIJG01000055.1	1143660	1157441	221	W	contig_762	1	13782	+
NIJG01000055.1	1157442	1157503	222	N	62	scaffold	yes	paired-ends
NIJG01000055.1	1157504	1170990	223	W	contig_763	1	13487	+
NIJG01000055.1	1170991	1171486	224	N	496	scaffold	yes	paired-ends
NIJG01000055.1	1171487	1180565	225	W	contig_764	1	9079	+
NIJG01000055.1	1180566	1180808	226	N	243	scaffold	yes	paired-ends
NIJG01000055.1	1180809	1196098	227	W	contig_765	1	15290	+
NIJG01000055.1	1196099	1197017	228	N	919	scaffold	yes	paired-ends
NIJG01000055.1	1197018	1202626	229	W	contig_766	1	5609	+
NIJG01000055.1	1202627	1205612	230	N	2986	scaffold	yes	paired-ends
NIJG01000055.1	1205613	1206751	231	W	contig_767	1	1139	+
NIJG01000055.1	1206752	1207137	232	N	386	scaffold	yes	paired-ends
NIJG01000055.1	1207138	1247476	233	W	contig_768	1	40339	+
NIJG01000055.1	1247477	1247631	234	N	155	scaffold	yes	paired-ends
NIJG01000055.1	1247632	1251653	235	W	contig_769	1	4022	+
NIJG01000055.1	1251654	1252010	236	N	357	scaffold	yes	paired-ends
NIJG01000055.1	1252011	1295016	237	W	contig_770	1	43006	+
NIJG01000055.1	1295017	1297832	238	N	2816	scaffold	yes	paired-ends
NIJG01000055.1	1297833	1298422	239	W	contig_771	1	590	+
NIJG01000055.1	1298423	1298686	240	N	264	scaffold	yes	paired-ends
NIJG01000055.1	1298687	1307719	241	W	contig_772	1	9033	+
NIJG01000055.1	1307720	1309469	242	N	1750	scaffold	yes	paired-ends
NIJG01000055.1	1309470	1310174	243	W	contig_773	1	705	+
NIJG01000055.1	1310175	1311173	244	N	999	scaffold	yes	paired-ends
NIJG01000055.1	1311174	1312365	245	W	contig_774	1	1192	+
NIJG01000055.1	1312366	1317803	246	N	5438	scaffold	yes	paired-ends
NIJG01000055.1	1317804	1320150	247	W	contig_775	1	2347	+
NIJG01000055.1	1320151	1322576	248	N	2426	scaffold	yes	paired-ends
NIJG01000055.1	1322577	1326240	249	W	contig_776	1	3664	+
NIJG01000055.1	1326241	1327039	250	N	799	scaffold	yes	paired-ends
NIJG01000055.1	1327040	1329510	251	W	contig_777	1	2471	+
NIJG01000055.1	1329511	1332166	252	N	2656	scaffold	yes	paired-ends
NIJG01000055.1	1332167	1334665	253	W	contig_778	1	2499	+
NIJG01000055.1	1334666	1335415	254	N	750	scaffold	yes	paired-ends
NIJG01000055.1	1335416	1344412	255	W	contig_779	1	8997	+
NIJG01000055.1	1344413	1344445	256	N	33	scaffold	yes	paired-ends
NIJG01000055.1	1344446	1345669	257	W	contig_780	1	1224	+
NIJG01000055.1	1345670	1345717	258	N	48	scaffold	yes	paired-ends
NIJG01000055.1	1345718	1346170	259	W	contig_781	1	453	+
NIJG01000055.1	1346171	1346309	260	N	139	scaffold	yes	paired-ends
NIJG01000055.1	1346310	1371345	261	W	contig_782	1	25036	+
NIJG01000055.1	1371346	1372200	262	N	855	scaffold	yes	paired-ends
NIJG01000055.1	1372201	1374117	263	W	contig_783	1	1917	+
NIJG01000055.1	1374118	1377516	264	N	3399	scaffold	yes	paired-ends
NIJG01000055.1	1377517	1379754	265	W	contig_784	1	2238	+
NIJG01000055.1	1379755	1379797	266	N	43	scaffold	yes	paired-ends
NIJG01000055.1	1379798	1381215	267	W	contig_785	1	1418	+
NIJG01000055.1	1381216	1382322	268	N	1107	scaffold	yes	paired-ends
NIJG01000055.1	1382323	1384807	269	W	contig_786	1	2485	+
NIJG01000055.1	1384808	1386814	270	N	2007	scaffold	yes	paired-ends
NIJG01000055.1	1386815	1388017	271	W	contig_787	1	1203	+
NIJG01000055.1	1388018	1391134	272	N	3117	scaffold	yes	paired-ends
NIJG01000055.1	1391135	1407269	273	W	contig_788	1	16135	+
NIJG01000055.1	1407270	1407626	274	N	357	scaffold	yes	paired-ends
NIJG01000055.1	1407627	1408068	275	W	contig_789	1	442	+
NIJG01000055.1	1408069	1408245	276	N	177	scaffold	yes	paired-ends
NIJG01000055.1	1408246	1416367	277	W	contig_790	1	8122	+
NIJG01000055.1	1416368	1417073	278	N	706	scaffold	yes	paired-ends
NIJG01000055.1	1417074	1423714	279	W	contig_791	1	6641	+
NIJG01000055.1	1423715	1424123	280	N	409	scaffold	yes	paired-ends
NIJG01000055.1	1424124	1427959	281	W	contig_792	1	3836	+
NIJG01000055.1	1427960	1428185	282	N	226	scaffold	yes	paired-ends
NIJG01000055.1	1428186	1431736	283	W	contig_793	1	3551	+
NIJG01000055.1	1431737	1431882	284	N	146	scaffold	yes	paired-ends
NIJG01000055.1	1431883	1453412	285	W	contig_794	1	21530	+
NIJG01000055.1	1453413	1453426	286	N	14	scaffold	yes	paired-ends
NIJG01000055.1	1453427	1459094	287	W	contig_795	1	5668	+
NIJG01000055.1	1459095	1459183	288	N	89	scaffold	yes	paired-ends
NIJG01000055.1	1459184	1495071	289	W	contig_796	1	35888	+
NIJG01000055.1	1495072	1495601	290	N	530	scaffold	yes	paired-ends
NIJG01000055.1	1495602	1531041	291	W	contig_797	1	35440	+
NIJG01000055.1	1531042	1532142	292	N	1101	scaffold	yes	paired-ends
NIJG01000055.1	1532143	1552160	293	W	contig_798	1	20018	+
NIJG01000055.1	1552161	1554112	294	N	1952	scaffold	yes	paired-ends
NIJG01000055.1	1554113	1561197	295	W	contig_799	1	7085	+
NIJG01000055.1	1561198	1561328	296	N	131	scaffold	yes	paired-ends
NIJG01000055.1	1561329	1563113	297	W	contig_800	1	1785	+
NIJG01000055.1	1563114	1563279	298	N	166	scaffold	yes	paired-ends
NIJG01000055.1	1563280	1568798	299	W	contig_801	1	5519	+
NIJG01000055.1	1568799	1568923	300	N	125	scaffold	yes	paired-ends
NIJG01000055.1	1568924	1579368	301	W	contig_802	1	10445	+
NIJG01000055.1	1579369	1579615	302	N	247	scaffold	yes	paired-ends
NIJG01000055.1	1579616	1580600	303	W	contig_803	1	985	+
NIJG01000055.1	1580601	1583116	304	N	2516	scaffold	yes	paired-ends
NIJG01000055.1	1583117	1587326	305	W	contig_804	1	4210	+
NIJG01000055.1	1587327	1587373	306	N	47	scaffold	yes	paired-ends
NIJG01000055.1	1587374	1592269	307	W	contig_805	1	4896	+
NIJG01000055.1	1592270	1593486	308	N	1217	scaffold	yes	paired-ends
NIJG01000055.1	1593487	1604465	309	W	contig_806	1	10979	+
NIJG01000055.1	1604466	1605095	310	N	630	scaffold	yes	paired-ends
NIJG01000055.1	1605096	1613298	311	W	contig_807	1	8203	+
NIJG01000055.1	1613299	1613342	312	N	44	scaffold	yes	paired-ends
NIJG01000055.1	1613343	1616651	313	W	contig_808	1	3309	+
NIJG01000055.1	1616652	1616953	314	N	302	scaffold	yes	paired-ends
NIJG01000055.1	1616954	1628234	315	W	contig_809	1	11281	+
NIJG01000055.1	1628235	1628851	316	N	617	scaffold	yes	paired-ends
NIJG01000055.1	1628852	1642693	317	W	contig_810	1	13842	+
NIJG01000055.1	1642694	1642988	318	N	295	scaffold	yes	paired-ends
NIJG01000055.1	1642989	1643876	319	W	contig_811	1	888	+
NIJG01000055.1	1643877	1646637	320	N	2761	scaffold	yes	paired-ends
NIJG01000055.1	1646638	1648594	321	W	contig_812	1	1957	+
NIJG01000055.1	1648595	1650467	322	N	1873	scaffold	yes	paired-ends
NIJG01000055.1	1650468	1653430	323	W	contig_813	1	2963	+
NIJG01000055.1	1653431	1657063	324	N	3633	scaffold	yes	paired-ends
NIJG01000055.1	1657064	1657805	325	W	contig_814	1	742	+
NIJG01000055.1	1657806	1660142	326	N	2337	scaffold	yes	paired-ends
NIJG01000055.1	1660143	1662943	327	W	contig_815	1	2801	+
NIJG01000055.1	1662944	1663832	328	N	889	scaffold	yes	paired-ends
NIJG01000055.1	1663833	1667613	329	W	contig_816	1	3781	+
NIJG01000055.1	1667614	1667656	330	N	43	scaffold	yes	paired-ends
NIJG01000055.1	1667657	1692707	331	W	contig_817	1	25051	+
NIJG01000055.1	1692708	1692826	332	N	119	scaffold	yes	paired-ends
NIJG01000055.1	1692827	1696521	333	W	contig_818	1	3695	+
NIJG01000055.1	1696522	1697895	334	N	1374	scaffold	yes	paired-ends
NIJG01000055.1	1697896	1699776	335	W	contig_819	1	1881	+
NIJG01000055.1	1699777	1703114	336	N	3338	scaffold	yes	paired-ends
NIJG01000055.1	1703115	1707376	337	W	contig_820	1	4262	+
NIJG01000055.1	1707377	1710811	338	N	3435	scaffold	yes	paired-ends
NIJG01000055.1	1710812	1714978	339	W	contig_821	1	4167	+
NIJG01000055.1	1714979	1715386	340	N	408	scaffold	yes	paired-ends
NIJG01000055.1	1715387	1734615	341	W	contig_822	1	19229	+
NIJG01000055.1	1734616	1734827	342	N	212	scaffold	yes	paired-ends
NIJG01000055.1	1734828	1744943	343	W	contig_823	1	10116	+
NIJG01000055.1	1744944	1745013	344	N	70	scaffold	yes	paired-ends
NIJG01000055.1	1745014	1747118	345	W	contig_824	1	2105	+
NIJG01000055.1	1747119	1747774	346	N	656	scaffold	yes	paired-ends
NIJG01000055.1	1747775	1762277	347	W	contig_825	1	14503	+
NIJG01000055.1	1762278	1762335	348	N	58	scaffold	yes	paired-ends
NIJG01000055.1	1762336	1767130	349	W	contig_826	1	4795	+
NIJG01000055.1	1767131	1767159	350	N	29	scaffold	yes	paired-ends
NIJG01000055.1	1767160	1775018	351	W	contig_827	1	7859	+
NIJG01000055.1	1775019	1778153	352	N	3135	scaffold	yes	paired-ends
NIJG01000055.1	1778154	1780228	353	W	contig_828	1	2075	+
NIJG01000055.1	1780229	1780381	354	N	153	scaffold	yes	paired-ends
NIJG01000055.1	1780382	1781763	355	W	contig_829	1	1382	+
NIJG01000055.1	1781764	1785496	356	N	3733	scaffold	yes	paired-ends
NIJG01000055.1	1785497	1804628	357	W	contig_830	1	19132	+
NIJG01000055.1	1804629	1807858	358	N	3230	scaffold	yes	paired-ends
NIJG01000055.1	1807859	1809384	359	W	contig_831	1	1526	+
NIJG01000055.1	1809385	1811742	360	N	2358	scaffold	yes	paired-ends
NIJG01000055.1	1811743	1850000	361	W	contig_832	1	38258	+
NIJG01000055.1	1850001	1850022	362	N	22	scaffold	yes	paired-ends
NIJG01000055.1	1850023	1859807	363	W	contig_833	1	9785	+
NIJG01000055.1	1859808	1859887	364	N	80	scaffold	yes	paired-ends
NIJG01000055.1	1859888	1868808	365	W	contig_834	1	8921	+
NIJG01000055.1	1868809	1872158	366	N	3350	scaffold	yes	paired-ends
NIJG01000055.1	1872159	1873167	367	W	contig_835	1	1009	+
NIJG01000055.1	1873168	1873703	368	N	536	scaffold	yes	paired-ends
NIJG01000055.1	1873704	1875382	369	W	contig_836	1	1679	+
NIJG01000055.1	1875383	1876112	370	N	730	scaffold	yes	paired-ends
NIJG01000055.1	1876113	1882283	371	W	contig_837	1	6171	+
NIJG01000055.1	1882284	1882379	372	N	96	scaffold	yes	paired-ends
NIJG01000055.1	1882380	1885766	373	W	contig_838	1	3387	+
NIJG01000055.1	1885767	1886287	374	N	521	scaffold	yes	paired-ends
NIJG01000055.1	1886288	1902138	375	W	contig_839	1	15851	+
NIJG01000055.1	1902139	1902524	376	N	386	scaffold	yes	paired-ends
NIJG01000055.1	1902525	1902992	377	W	contig_840	1	468	+
NIJG01000055.1	1902993	1903516	378	N	524	scaffold	yes	paired-ends
NIJG01000055.1	1903517	1933908	379	W	contig_841	1	30392	+
NIJG01000055.1	1933909	1935936	380	N	2028	scaffold	yes	paired-ends
NIJG01000055.1	1935937	1936723	381	W	contig_842	1	787	+
NIJG01000055.1	1936724	1936836	382	N	113	scaffold	yes	paired-ends
NIJG01000055.1	1936837	1989386	383	W	contig_843	1	52550	+
NIJG01000055.1	1989387	1990078	384	N	692	scaffold	yes	paired-ends
NIJG01000055.1	1990079	1998837	385	W	contig_844	1	8759	+
NIJG01000055.1	1998838	1999894	386	N	1057	scaffold	yes	paired-ends
NIJG01000055.1	1999895	2004023	387	W	contig_845	1	4129	+
NIJG01000055.1	2004024	2005292	388	N	1269	scaffold	yes	paired-ends
NIJG01000055.1	2005293	2018028	389	W	contig_846	1	12736	+
NIJG01000055.1	2018029	2018750	390	N	722	scaffold	yes	paired-ends
NIJG01000055.1	2018751	2020489	391	W	contig_847	1	1739	+
NIJG01000055.1	2020490	2021391	392	N	902	scaffold	yes	paired-ends
NIJG01000055.1	2021392	2028349	393	W	contig_848	1	6958	+
NIJG01000055.1	2028350	2029997	394	N	1648	scaffold	yes	paired-ends
NIJG01000055.1	2029998	2036274	395	W	contig_849	1	6277	+
NIJG01000055.1	2036275	2036423	396	N	149	scaffold	yes	paired-ends
NIJG01000055.1	2036424	2048660	397	W	contig_850	1	12237	+
NIJG01000055.1	2048661	2051764	398	N	3104	scaffold	yes	paired-ends
NIJG01000055.1	2051765	2078538	399	W	contig_851	1	26774	+
NIJG01000055.1	2078539	2078555	400	N	17	scaffold	yes	paired-ends
NIJG01000055.1	2078556	2089048	401	W	contig_852	1	10493	+
NIJG01000055.1	2089049	2091554	402	N	2506	scaffold	yes	paired-ends
NIJG01000055.1	2091555	2147033	403	W	contig_853	1	55479	+
NIJG01000055.1	2147034	2147745	404	N	712	scaffold	yes	paired-ends
NIJG01000055.1	2147746	2149704	405	W	contig_854	1	1959	+
NIJG01000055.1	2149705	2151172	406	N	1468	scaffold	yes	paired-ends
NIJG01000055.1	2151173	2173323	407	W	contig_855	1	22151	+
NIJG01000055.1	2173324	2174836	408	N	1513	scaffold	yes	paired-ends
NIJG01000055.1	2174837	2196591	409	W	contig_856	1	21755	+
NIJG01000055.1	2196592	2197120	410	N	529	scaffold	yes	paired-ends
NIJG01000055.1	2197121	2201757	411	W	contig_857	1	4637	+
NIJG01000055.1	2201758	2203728	412	N	1971	scaffold	yes	paired-ends
NIJG01000055.1	2203729	2260117	413	W	contig_858	1	56389	+
NIJG01000055.1	2260118	2260693	414	N	576	scaffold	yes	paired-ends
NIJG01000055.1	2260694	2291222	415	W	contig_859	1	30529	+
NIJG01000055.1	2291223	2294017	416	N	2795	scaffold	yes	paired-ends
NIJG01000055.1	2294018	2312339	417	W	contig_860	1	18322	+
NIJG01000055.1	2312340	2312659	418	N	320	scaffold	yes	paired-ends
NIJG01000055.1	2312660	2319794	419	W	contig_861	1	7135	+
NIJG01000055.1	2319795	2322054	420	N	2260	scaffold	yes	paired-ends
NIJG01000055.1	2322055	2328036	421	W	contig_862	1	5982	+
NIJG01000055.1	2328037	2328480	422	N	444	scaffold	yes	paired-ends
NIJG01000055.1	2328481	2378454	423	W	contig_863	1	49974	+
NIJG01000055.1	2378455	2378464	424	N	10	scaffold	yes	paired-ends
NIJG01000055.1	2378465	2527294	425	W	contig_864	1	148830	+
NIJG01000055.1	2527295	2527349	426	N	55	scaffold	yes	paired-ends
NIJG01000055.1	2527350	2561230	427	W	contig_865	1	33881	+
NIJG01000055.1	2561231	2562288	428	N	1058	scaffold	yes	paired-ends
NIJG01000055.1	2562289	2565138	429	W	contig_866	1	2850	+
NIJG01000055.1	2565139	2565160	430	N	22	scaffold	yes	paired-ends
NIJG01000055.1	2565161	2587900	431	W	contig_867	1	22740	+
NIJG01000055.1	2587901	2587958	432	N	58	scaffold	yes	paired-ends
NIJG01000055.1	2587959	2654995	433	W	contig_868	1	67037	+
NIJG01000055.1	2654996	2657023	434	N	2028	scaffold	yes	paired-ends
NIJG01000055.1	2657024	2716013	435	W	contig_869	1	58990	+
NIJG01000055.1	2716014	2717454	436	N	1441	scaffold	yes	paired-ends
NIJG01000055.1	2717455	2751782	437	W	contig_870	1	34328	+
NIJG01000055.1	2751783	2752541	438	N	759	scaffold	yes	paired-ends
NIJG01000055.1	2752542	2754775	439	W	contig_871	1	2234	+
NIJG01000055.1	2754776	2754821	440	N	46	scaffold	yes	paired-ends
NIJG01000055.1	2754822	2787633	441	W	contig_872	1	32812	+
NIJG01000055.1	2787634	2788455	442	N	822	scaffold	yes	paired-ends
NIJG01000055.1	2788456	2796246	443	W	contig_873	1	7791	+
NIJG01000055.1	2796247	2797737	444	N	1491	scaffold	yes	paired-ends
NIJG01000055.1	2797738	2807725	445	W	contig_874	1	9988	+
NIJG01000055.1	2807726	2810245	446	N	2520	scaffold	yes	paired-ends
NIJG01000055.1	2810246	2812157	447	W	contig_875	1	1912	+
NIJG01000055.1	2812158	2812883	448	N	726	scaffold	yes	paired-ends
NIJG01000055.1	2812884	2814329	449	W	contig_876	1	1446	+
NIJG01000055.1	2814330	2815399	450	N	1070	scaffold	yes	paired-ends
NIJG01000055.1	2815400	2834203	451	W	contig_877	1	18804	+
NIJG01000055.1	2834204	2837050	452	N	2847	scaffold	yes	paired-ends
NIJG01000055.1	2837051	2846599	453	W	contig_878	1	9549	+
NIJG01000055.1	2846600	2846919	454	N	320	scaffold	yes	paired-ends
NIJG01000055.1	2846920	2848614	455	W	contig_879	1	1695	+
NIJG01000055.1	2848615	2849204	456	N	590	scaffold	yes	paired-ends
NIJG01000055.1	2849205	2851220	457	W	contig_880	1	2016	+
NIJG01000055.1	2851221	2854323	458	N	3103	scaffold	yes	paired-ends
NIJG01000055.1	2854324	2875343	459	W	contig_881	1	21020	+
NIJG01000055.1	2875344	2875407	460	N	64	scaffold	yes	paired-ends
NIJG01000055.1	2875408	2905418	461	W	contig_882	1	30011	+
NIJG01000055.1	2905419	2906739	462	N	1321	scaffold	yes	paired-ends
NIJG01000055.1	2906740	2907387	463	W	contig_883	1	648	+
NIJG01000055.1	2907388	2908079	464	N	692	scaffold	yes	paired-ends
NIJG01000055.1	2908080	2921299	465	W	contig_884	1	13220	+
NIJG01000055.1	2921300	2921350	466	N	51	scaffold	yes	paired-ends
NIJG01000055.1	2921351	2923459	467	W	contig_885	1	2109	+
NIJG01000055.1	2923460	2923563	468	N	104	scaffold	yes	paired-ends
NIJG01000055.1	2923564	2936026	469	W	contig_886	1	12463	+
NIJG01000055.1	2936027	2936441	470	N	415	scaffold	yes	paired-ends
NIJG01000055.1	2936442	2940344	471	W	contig_887	1	3903	+
NIJG01000055.1	2940345	2940727	472	N	383	scaffold	yes	paired-ends
NIJG01000055.1	2940728	2986051	473	W	contig_888	1	45324	+
NIJG01000055.1	2986052	2987312	474	N	1261	scaffold	yes	paired-ends
NIJG01000055.1	2987313	2988768	475	W	contig_889	1	1456	+
NIJG01000055.1	2988769	2989258	476	N	490	scaffold	yes	paired-ends
NIJG01000055.1	2989259	2994287	477	W	contig_890	1	5029	+
NIJG01000055.1	2994288	2996782	478	N	2495	scaffold	yes	paired-ends
NIJG01000055.1	2996783	2997227	479	W	contig_891	1	445	+
NIJG01000055.1	2997228	2997684	480	N	457	scaffold	yes	paired-ends
NIJG01000055.1	2997685	3015689	481	W	contig_892	1	18005	+
NIJG01000055.1	3015690	3016297	482	N	608	scaffold	yes	paired-ends
NIJG01000055.1	3016298	3052440	483	W	contig_893	1	36143	+
NIJG01000055.1	3052441	3053849	484	N	1409	scaffold	yes	paired-ends
NIJG01000055.1	3053850	3062539	485	W	contig_894	1	8690	+
NIJG01000055.1	3062540	3062984	486	N	445	scaffold	yes	paired-ends
NIJG01000055.1	3062985	3063614	487	W	contig_895	1	630	+
NIJG01000055.1	3063615	3064320	488	N	706	scaffold	yes	paired-ends
NIJG01000055.1	3064321	3089471	489	W	contig_896	1	25151	+
NIJG01000055.1	3089472	3089747	490	N	276	scaffold	yes	paired-ends
NIJG01000055.1	3089748	3094074	491	W	contig_897	1	4327	+
NIJG01000008.1	1	6384	1	W	contig_898	1	6384	+
NIJG01000008.1	6385	6807	2	N	423	scaffold	yes	paired-ends
NIJG01000008.1	6808	7362	3	W	contig_899	1	555	+
NIJG01000008.1	7363	9877	4	N	2515	scaffold	yes	paired-ends
NIJG01000008.1	9878	15781	5	W	contig_900	1	5904	+
NIJG01000008.1	15782	15838	6	N	57	scaffold	yes	paired-ends
NIJG01000008.1	15839	89668	7	W	contig_901	1	73830	+
NIJG01000008.1	89669	89987	8	N	319	scaffold	yes	paired-ends
NIJG01000008.1	89988	103472	9	W	contig_902	1	13485	+
NIJG01000008.1	103473	104553	10	N	1081	scaffold	yes	paired-ends
NIJG01000008.1	104554	151144	11	W	contig_903	1	46591	+
NIJG01000008.1	151145	151167	12	N	23	scaffold	yes	paired-ends
NIJG01000008.1	151168	186832	13	W	contig_904	1	35665	+
NIJG01000008.1	186833	186846	14	N	14	scaffold	yes	paired-ends
NIJG01000008.1	186847	196726	15	W	contig_905	1	9880	+
NIJG01000008.1	196727	196748	16	N	22	scaffold	yes	paired-ends
NIJG01000008.1	196749	206206	17	W	contig_906	1	9458	+
NIJG01000008.1	206207	206348	18	N	142	scaffold	yes	paired-ends
NIJG01000008.1	206349	209794	19	W	contig_907	1	3446	+
NIJG01000008.1	209795	209834	20	N	40	scaffold	yes	paired-ends
NIJG01000008.1	209835	257546	21	W	contig_908	1	47712	+
NIJG01000008.1	257547	257561	22	N	15	scaffold	yes	paired-ends
NIJG01000008.1	257562	348911	23	W	contig_909	1	91350	+
NIJG01000008.1	348912	349126	24	N	215	scaffold	yes	paired-ends
NIJG01000008.1	349127	472836	25	W	contig_910	1	123710	+
NIJG01000008.1	472837	472910	26	N	74	scaffold	yes	paired-ends
NIJG01000008.1	472911	474926	27	W	contig_911	1	2016	+
NIJG01000008.1	474927	475578	28	N	652	scaffold	yes	paired-ends
NIJG01000008.1	475579	529337	29	W	contig_912	1	53759	+
NIJG01000008.1	529338	529959	30	N	622	scaffold	yes	paired-ends
NIJG01000008.1	529960	648743	31	W	contig_913	1	118784	+
NIJG01000008.1	648744	649501	32	N	758	scaffold	yes	paired-ends
NIJG01000008.1	649502	652691	33	W	contig_914	1	3190	+
NIJG01000008.1	652692	652715	34	N	24	scaffold	yes	paired-ends
NIJG01000008.1	652716	715754	35	W	contig_915	1	63039	+
NIJG01000008.1	715755	716155	36	N	401	scaffold	yes	paired-ends
NIJG01000008.1	716156	720005	37	W	contig_916	1	3850	+
NIJG01000008.1	720006	720096	38	N	91	scaffold	yes	paired-ends
NIJG01000008.1	720097	752483	39	W	contig_917	1	32387	+
NIJG01000008.1	752484	752508	40	N	25	scaffold	yes	paired-ends
NIJG01000008.1	752509	759062	41	W	contig_918	1	6554	+
NIJG01000008.1	759063	759250	42	N	188	scaffold	yes	paired-ends
NIJG01000008.1	759251	790150	43	W	contig_919	1	30900	+
NIJG01000008.1	790151	790293	44	N	143	scaffold	yes	paired-ends
NIJG01000008.1	790294	797313	45	W	contig_920	1	7020	+
NIJG01000008.1	797314	797551	46	N	238	scaffold	yes	paired-ends
NIJG01000008.1	797552	804771	47	W	contig_921	1	7220	+
NIJG01000008.1	804772	804845	48	N	74	scaffold	yes	paired-ends
NIJG01000008.1	804846	859975	49	W	contig_922	1	55130	+
NIJG01000008.1	859976	860089	50	N	114	scaffold	yes	paired-ends
NIJG01000008.1	860090	868552	51	W	contig_923	1	8463	+
NIJG01000008.1	868553	868657	52	N	105	scaffold	yes	paired-ends
NIJG01000008.1	868658	982651	53	W	contig_924	1	113994	+
NIJG01000008.1	982652	983144	54	N	493	scaffold	yes	paired-ends
NIJG01000008.1	983145	984548	55	W	contig_925	1	1404	+
NIJG01000008.1	984549	984730	56	N	182	scaffold	yes	paired-ends
NIJG01000008.1	984731	1014286	57	W	contig_926	1	29556	+
NIJG01000008.1	1014287	1014333	58	N	47	scaffold	yes	paired-ends
NIJG01000008.1	1014334	1026193	59	W	contig_927	1	11860	+
NIJG01000008.1	1026194	1026220	60	N	27	scaffold	yes	paired-ends
NIJG01000008.1	1026221	1028894	61	W	contig_928	1	2674	+
NIJG01000008.1	1028895	1028934	62	N	40	scaffold	yes	paired-ends
NIJG01000008.1	1028935	1038746	63	W	contig_929	1	9812	+
NIJG01000008.1	1038747	1038798	64	N	52	scaffold	yes	paired-ends
NIJG01000008.1	1038799	1041807	65	W	contig_930	1	3009	+
NIJG01000008.1	1041808	1042014	66	N	207	scaffold	yes	paired-ends
NIJG01000008.1	1042015	1047118	67	W	contig_931	1	5104	+
NIJG01000008.1	1047119	1047205	68	N	87	scaffold	yes	paired-ends
NIJG01000008.1	1047206	1052176	69	W	contig_932	1	4971	+
NIJG01000008.1	1052177	1052307	70	N	131	scaffold	yes	paired-ends
NIJG01000008.1	1052308	1058756	71	W	contig_933	1	6449	+
NIJG01000008.1	1058757	1059072	72	N	316	scaffold	yes	paired-ends
NIJG01000008.1	1059073	1099846	73	W	contig_934	1	40774	+
NIJG01000008.1	1099847	1099960	74	N	114	scaffold	yes	paired-ends
NIJG01000008.1	1099961	1101543	75	W	contig_935	1	1583	+
NIJG01000008.1	1101544	1101793	76	N	250	scaffold	yes	paired-ends
NIJG01000008.1	1101794	1102256	77	W	contig_936	1	463	+
NIJG01000008.1	1102257	1102827	78	N	571	scaffold	yes	paired-ends
NIJG01000008.1	1102828	1112509	79	W	contig_937	1	9682	+
NIJG01000008.1	1112510	1112596	80	N	87	scaffold	yes	paired-ends
NIJG01000008.1	1112597	1131455	81	W	contig_938	1	18859	+
NIJG01000008.1	1131456	1131804	82	N	349	scaffold	yes	paired-ends
NIJG01000008.1	1131805	1174057	83	W	contig_939	1	42253	+
NIJG01000008.1	1174058	1174079	84	N	22	scaffold	yes	paired-ends
NIJG01000008.1	1174080	1179682	85	W	contig_940	1	5603	+
NIJG01000008.1	1179683	1179860	86	N	178	scaffold	yes	paired-ends
NIJG01000008.1	1179861	1188174	87	W	contig_941	1	8314	+
NIJG01000008.1	1188175	1188189	88	N	15	scaffold	yes	paired-ends
NIJG01000008.1	1188190	1197868	89	W	contig_942	1	9679	+
NIJG01000008.1	1197869	1198244	90	N	376	scaffold	yes	paired-ends
NIJG01000008.1	1198245	1339883	91	W	contig_943	1	141639	+
NIJG01000008.1	1339884	1340057	92	N	174	scaffold	yes	paired-ends
NIJG01000008.1	1340058	1346978	93	W	contig_944	1	6921	+
NIJG01000008.1	1346979	1347008	94	N	30	scaffold	yes	paired-ends
NIJG01000008.1	1347009	1515202	95	W	contig_945	1	168194	+
NIJG01000008.1	1515203	1515236	96	N	34	scaffold	yes	paired-ends
NIJG01000008.1	1515237	1533749	97	W	contig_946	1	18513	+
NIJG01000008.1	1533750	1534514	98	N	765	scaffold	yes	paired-ends
NIJG01000008.1	1534515	1633818	99	W	contig_947	1	99304	+
NIJG01000008.1	1633819	1636815	100	N	2997	scaffold	yes	paired-ends
NIJG01000008.1	1636816	1641442	101	W	contig_948	1	4627	+
NIJG01000008.1	1641443	1641564	102	N	122	scaffold	yes	paired-ends
NIJG01000008.1	1641565	1642394	103	W	contig_949	1	830	+
NIJG01000008.1	1642395	1642500	104	N	106	scaffold	yes	paired-ends
NIJG01000008.1	1642501	1766620	105	W	contig_950	1	124120	+
NIJG01000008.1	1766621	1766888	106	N	268	scaffold	yes	paired-ends
NIJG01000008.1	1766889	1782406	107	W	contig_951	1	15518	+
NIJG01000008.1	1782407	1782452	108	N	46	scaffold	yes	paired-ends
NIJG01000008.1	1782453	1788672	109	W	contig_952	1	6220	+
NIJG01000008.1	1788673	1788741	110	N	69	scaffold	yes	paired-ends
NIJG01000008.1	1788742	1800529	111	W	contig_953	1	11788	+
NIJG01000008.1	1800530	1800574	112	N	45	scaffold	yes	paired-ends
NIJG01000008.1	1800575	1809355	113	W	contig_954	1	8781	+
NIJG01000008.1	1809356	1809480	114	N	125	scaffold	yes	paired-ends
NIJG01000008.1	1809481	1824852	115	W	contig_955	1	15372	+
NIJG01000008.1	1824853	1824959	116	N	107	scaffold	yes	paired-ends
NIJG01000008.1	1824960	1857082	117	W	contig_956	1	32123	+
NIJG01000008.1	1857083	1857141	118	N	59	scaffold	yes	paired-ends
NIJG01000008.1	1857142	1857969	119	W	contig_957	1	828	+
NIJG01000008.1	1857970	1858030	120	N	61	scaffold	yes	paired-ends
NIJG01000008.1	1858031	1886522	121	W	contig_958	1	28492	+
NIJG01000008.1	1886523	1886555	122	N	33	scaffold	yes	paired-ends
NIJG01000008.1	1886556	1956216	123	W	contig_959	1	69661	+
NIJG01000008.1	1956217	1956308	124	N	92	scaffold	yes	paired-ends
NIJG01000008.1	1956309	1979697	125	W	contig_960	1	23389	+
NIJG01000008.1	1979698	1979718	126	N	21	scaffold	yes	paired-ends
NIJG01000008.1	1979719	2053468	127	W	contig_961	1	73750	+
NIJG01000008.1	2053469	2053493	128	N	25	scaffold	yes	paired-ends
NIJG01000008.1	2053494	2116283	129	W	contig_962	1	62790	+
NIJG01000008.1	2116284	2116298	130	N	15	scaffold	yes	paired-ends
NIJG01000008.1	2116299	2213500	131	W	contig_963	1	97202	+
NIJG01000008.1	2213501	2213554	132	N	54	scaffold	yes	paired-ends
NIJG01000008.1	2213555	2230665	133	W	contig_964	1	17111	+
NIJG01000008.1	2230666	2230853	134	N	188	scaffold	yes	paired-ends
NIJG01000008.1	2230854	2284017	135	W	contig_965	1	53164	+
NIJG01000008.1	2284018	2284106	136	N	89	scaffold	yes	paired-ends
NIJG01000008.1	2284107	2347948	137	W	contig_966	1	63842	+
NIJG01000008.1	2347949	2348069	138	N	121	scaffold	yes	paired-ends
NIJG01000008.1	2348070	2361621	139	W	contig_967	1	13552	+
NIJG01000008.1	2361622	2361682	140	N	61	scaffold	yes	paired-ends
NIJG01000008.1	2361683	2380425	141	W	contig_968	1	18743	+
NIJG01000003.1	1	449	1	W	contig_969	1	449	+
NIJG01000003.1	450	3275	2	N	2826	scaffold	yes	paired-ends
NIJG01000003.1	3276	9454	3	W	contig_970	1	6179	+
NIJG01000003.1	9455	10136	4	N	682	scaffold	yes	paired-ends
NIJG01000003.1	10137	11791	5	W	contig_971	1	1655	+
NIJG01000003.1	11792	12368	6	N	577	scaffold	yes	paired-ends
NIJG01000003.1	12369	29312	7	W	contig_972	1	16944	+
NIJG01000003.1	29313	29790	8	N	478	scaffold	yes	paired-ends
NIJG01000003.1	29791	35669	9	W	contig_973	1	5879	+
NIJG01000003.1	35670	36092	10	N	423	scaffold	yes	paired-ends
NIJG01000003.1	36093	113367	11	W	contig_974	1	77275	+
NIJG01000003.1	113368	113473	12	N	106	scaffold	yes	paired-ends
NIJG01000003.1	113474	119279	13	W	contig_975	1	5806	+
NIJG01000003.1	119280	119438	14	N	159	scaffold	yes	paired-ends
NIJG01000003.1	119439	142646	15	W	contig_976	1	23208	+
NIJG01000003.1	142647	142686	16	N	40	scaffold	yes	paired-ends
NIJG01000003.1	142687	143179	17	W	contig_977	1	493	+
NIJG01000003.1	143180	143349	18	N	170	scaffold	yes	paired-ends
NIJG01000003.1	143350	149604	19	W	contig_978	1	6255	+
NIJG01000003.1	149605	152359	20	N	2755	scaffold	yes	paired-ends
NIJG01000003.1	152360	203953	21	W	contig_979	1	51594	+
NIJG01000003.1	203954	203995	22	N	42	scaffold	yes	paired-ends
NIJG01000003.1	203996	214196	23	W	contig_980	1	10201	+
NIJG01000003.1	214197	214211	24	N	15	scaffold	yes	paired-ends
NIJG01000003.1	214212	256659	25	W	contig_981	1	42448	+
NIJG01000003.1	256660	256991	26	N	332	scaffold	yes	paired-ends
NIJG01000003.1	256992	276440	27	W	contig_982	1	19449	+
NIJG01000003.1	276441	276625	28	N	185	scaffold	yes	paired-ends
NIJG01000003.1	276626	302997	29	W	contig_983	1	26372	+
NIJG01000003.1	302998	303448	30	N	451	scaffold	yes	paired-ends
NIJG01000003.1	303449	308580	31	W	contig_984	1	5132	+
NIJG01000003.1	308581	308827	32	N	247	scaffold	yes	paired-ends
NIJG01000003.1	308828	336055	33	W	contig_985	1	27228	+
NIJG01000003.1	336056	336243	34	N	188	scaffold	yes	paired-ends
NIJG01000003.1	336244	352771	35	W	contig_986	1	16528	+
NIJG01000003.1	352772	353211	36	N	440	scaffold	yes	paired-ends
NIJG01000003.1	353212	361455	37	W	contig_987	1	8244	+
NIJG01000003.1	361456	361802	38	N	347	scaffold	yes	paired-ends
NIJG01000003.1	361803	369432	39	W	contig_988	1	7630	+
NIJG01000003.1	369433	370517	40	N	1085	scaffold	yes	paired-ends
NIJG01000003.1	370518	373002	41	W	contig_989	1	2485	+
NIJG01000003.1	373003	375861	42	N	2859	scaffold	yes	paired-ends
NIJG01000003.1	375862	376673	43	W	contig_990	1	812	+
NIJG01000003.1	376674	380790	44	N	4117	scaffold	yes	paired-ends
NIJG01000003.1	380791	406977	45	W	contig_991	1	26187	+
NIJG01000003.1	406978	407175	46	N	198	scaffold	yes	paired-ends
NIJG01000003.1	407176	416768	47	W	contig_992	1	9593	+
NIJG01000003.1	416769	416804	48	N	36	scaffold	yes	paired-ends
NIJG01000003.1	416805	461269	49	W	contig_993	1	44465	+
NIJG01000003.1	461270	461348	50	N	79	scaffold	yes	paired-ends
NIJG01000003.1	461349	541030	51	W	contig_994	1	79682	+
NIJG01000003.1	541031	542847	52	N	1817	scaffold	yes	paired-ends
NIJG01000003.1	542848	550568	53	W	contig_995	1	7721	+
NIJG01000003.1	550569	550972	54	N	404	scaffold	yes	paired-ends
NIJG01000003.1	550973	562475	55	W	contig_996	1	11503	+
NIJG01000003.1	562476	563025	56	N	550	scaffold	yes	paired-ends
NIJG01000003.1	563026	563820	57	W	contig_997	1	795	+
NIJG01000003.1	563821	564647	58	N	827	scaffold	yes	paired-ends
NIJG01000003.1	564648	580513	59	W	contig_998	1	15866	+
NIJG01000003.1	580514	580626	60	N	113	scaffold	yes	paired-ends
NIJG01000003.1	580627	621396	61	W	contig_999	1	40770	+
NIJG01000003.1	621397	621643	62	N	247	scaffold	yes	paired-ends
NIJG01000003.1	621644	640342	63	W	contig_1000	1	18699	+
NIJG01000003.1	640343	640766	64	N	424	scaffold	yes	paired-ends
NIJG01000003.1	640767	643239	65	W	contig_1001	1	2473	+
NIJG01000003.1	643240	643483	66	N	244	scaffold	yes	paired-ends
NIJG01000003.1	643484	661364	67	W	contig_1002	1	17881	+
NIJG01000003.1	661365	661822	68	N	458	scaffold	yes	paired-ends
[truncated: 196,154 more rows]
