# Supplementary material for: Prevalent bee venom genes evolved before the aculeate stinger and eusociality
Source: BMC Biol. 2023 Oct 23;21:229. doi: 10.1186/s12915-023-01656-5 (PMC10591384; doi:10.1186/s12915-023-01656-5)
Supplement: Supplementary file 38 — Additional file 38. Genome annotation of Euglossa dilemma. [file 12915_2023_1656_MOESM38_ESM.zip › Euglossa_dilemma.annotation.funannotate181.with.RNAseq.Oct2020/results/Euglossa_dilemma.cds-transcripts.fa]

>EuglossaDilemma_000001-T1 EuglossaDilemma_000001
ATGATGTATCGTCGAGCAGTGGTCGGCGGACTGGACGTAAATCATGGACGAGTCACGGCACCGAAGCCCGTCGAACCATC
GTCGACTATCGATCAGCAATTATTCGAAAACGGTCTGCTCTCTTTCGAGAATCCCAACTACCACTTGGACCCAGCTAGAC
TGGACGACGCTCTGAACAGCAACGAGAACGGCAGTTCTCTCTACGATGAATTGTACCAGGAACTGGTGGGGAACGGCGGC
AGAAGCGGCGAAGTAACCGGCGGCGGCGGAGGAGGCGGTGGCACGAGGGTGCAAGCACGCAGAACGTACGCCACCTTGGA
TCTAGGCAGCATGGGGGTTGACGTCACTCAAGGTCCCCTCACCCAGGACTCCGTGACAGAGGACGCGCCGGACAACACCG
ACAACCATAACCTAGGAGACCCACCAGCCGCTTTTGAACGCGCACCAAGCTCGCGAAAGCTCGCCGAGTGTCCCTTTTCC
GTAATATCCCGGAATGCTTGCGCGGAGAGCTTCGGTATAAGCGAGAAATCGGCTTGCAGAAGCGAAATCGAGGAATCGAC
TCGGGTAGAATGTTCCTCGCGGTCGTTTCACGACGTAATAGTCCCGGGAGCTAGTTCCGCCGTAGACTGGGTCCCAGATT
CTTTGCAATCACGAGTTGGATCACGTTGCCGCTATCATCTCGCAGGCGGAAAGATATCGGTGGATGGAATTCGAGAGGCG
GGGACGGAGGTGACCTCCCGGAGCCGGTTCCGGGATAAAGTAGACGGCTAA
>EuglossaDilemma_000002-T1 EuglossaDilemma_000002
ATGGCCGGGCCAGGCCGGCAGGCGCGAGTAGACTTCCGTCAAAATCTCGAGACACCTGCGATTCTACGCTCGAGAAGGGA
ACACCTGTTCGTTCCACCTGTACCGTCTGGTTCTCCATCCGACGGGCTGGTAATCCGAGCAGAGAAGGGCGAAAGATACT
CGGAATTAGCCAAGAGTCCGCCCCGAAAACGCCTCGACCCTCCTACCTACCCTTCCATATACTTTACCCTCTCGAAAGCA
TTCGGCGAAATATCGGAAAGCCGTACTTGGCTACCGGTGAAAACCACTAAAGCCTCGCCTACTTCCCCATCAACTGGCGA
TTCGCCAGCGATACGTCCCGGCGATTTCCAGGATTGTTCGTACCCGACGAAAAGGCCGGGGGAGGGTGAAAGGGAACGGA
AGGAGAATGGGCCGGGATCAATTAAAAGACGCGAAAAGGAGAATTTACGGAAACGCGGAAGAGAAATGGCCGGCGATGAA
AAAGCATCGGAAGGGTTACGGGCCGGAAGAACTAAACGACTAGCAGCTAATATCGCGAGAAATACTGTTATTGCCGCTAA
TATTTCGCGAGAACTCGCGGCAACGAAGTCTGGCCCGGCGAGCCGGAGGGAAATCTCCTTACAGCCCACCCCCCTTCCAC
CGCCGAACCATTCCCAGCGATACCCGCCTCCATATTGCACCTCGTTTCACCTCTAA
>EuglossaDilemma_000003-T1 EuglossaDilemma_000003
ATGTTGTGCGGCGAACTCCTGAACGGTGGCTTCGTCAGTACCGGAGCGGTGCCGGTGGTTCCATACGGTCTCTTAGGATT
CTGGTTGCCCGGCTGTCTGCGCGCTACCAGCCCTACTTCTCTCAACTCGTCTTATCTGACCCTGCTGGCCGAACTTCTGG
CCACGGGCCACCTGGATCATCCAAGCGAGCTGATGGACCTCGCGAAGAGGAGCCATCAGGCTCCCACCAACGGCGCGGTC
GACCTTGACCTCGACCTCCACGCCGACGACATCGACGAGAACGTCTTCCTCGGTGAGTAA
>EuglossaDilemma_000004-T1 EuglossaDilemma_000004
ATGGCTTCTACGTTTTTCACGCTGCTCGCCGGTGCGTTCCTGTTGTTATGCTTCTACTTGTACCTCAAGTTCACCCATTG
GAAGAGGCACGGGATTCCAACGGCCAAGGGAATCATCCCGTTGGTGGGTCACTCGTTGCCACTGATACTAAGGAGGACAA
ACGTGTCCGCTTTCGTTCGACAGATATACAACGATAACCGAGGTCGCAGTATGGTTGGAATCTACAAAGGGCCGAAACCA
GTGCTAGTGATTCGCGACCCTGGTTTAGTGAAAGCGGTGCTGCAGAGCAATTTCTCGAGCTTCCACGAAAACGGACTGAA
AGTCCAACCGGAGACGGATCCTCTGTTGGCGAAGAATCCGTTCTTCAACTACGGCGAGGAATGGTCGAACGGAAGAAAAC
GACTGATCTACGCGTTTTCCAACACCAGGCTGAAGATCCTCTTCGGGGCAGTCGAGGGGGTATGCAAGAAGTTCGAGAAT
TTCCTGGACAGGCATCTGGAGTCGAGCGGCAAGTACGAGGTCGACCTGAAAAGATTGTTCACGAAATTCACGGCGGAAGT
AGTGGCCAACGCCGGTCTAGGCATCGAGGGGCACTGTTTCGACGAGAAGGAGCGTCCGGACGCGTTCGACAAAATCGGAA
TGGATATCCTGACAGAATCCTCTCTGTCTATAATCATATCCAGCCTGCCCATGCTCAATCGTCTCCTGGGAATCAGCGTG
CTGCCGAAATACGTGGACCAGTTCTTCAGGCAGATCGTGTCGGAGAATCTGAAGATAAGGCAGAAGGAGGAGGTGCCCAG
GAACGACTTCCTGCAGCTGATGATCGACCTGGAGAAGACGGGAGAGAAGTTCGACGAGGAAACGATTGCGGCTCACGCGG
TTTCCTTCTACATCGACGGAATGGAGACGTCCAGTGTCACTCTCAGCTTCATCGGATATCAACTGGCCTTGCATCCGGAC
ATCCAGGAGAAGCTCAGGGACGAAGTGAAGTCTACGTACGCGAGACACGGCGGTACGTTGACGTACGAAGCGTTGAAGGA
GATGACGTATATGAATCAGGTGATCAGCGAGAGTCAGAGGTATTACACGGCCCTGGGTTTCTTGACCAAGATATGCACGG
ATGAGTTCGAGCTTCACGGATCAGACGGATTGACGTATCGCGTGAAACCCGGCACAGAGATCCTTATATCCACCGATGGG
TTGCATCACGACCCGAATTACTGGATCGATCCGCACGTCTTCGATCCGGAACGATTCAACGAAGACAGGAAGCAAAGCAT
AGAAAAGATGACGTTCCTTCCGTTCGGCGAGGGGCCAAGAATTTGCGTGGGAATGAGAATGGCGATGTTACAGTTAAAGT
CCTGCATGGCTACTCTGCTGAACAGCTACAAGCTGCAATTGTCGCCGAAGTCGCAGGTCCCGTTGCAATTGTCGTCCGCG
TTTGTACTGACTGTGCCCACTAACGGATATTGGGTCTCCGTTTCGAAACTTTAA
>EuglossaDilemma_000005-T1 EuglossaDilemma_000005
ATGAAGGGCGTGTCTGGATGTTGGAGAAGAGCAGTTAGGAGCGGAGAAAAATTGTATGCTCGCGCAAGGAATCATCCTCT
GCTCGCGATATTCCGCGATTCCCTTAATCAAACCCGAAAGGCACGCGGAGTTTGTTTGAACCGGATATTTTCGAGCGGGT
TTCCAGCGGAGAAATCGCAGCCCGCCGCGTCGCTGGTCTCCCACGATCGACCTTTCGCTACGTTTTTACATATTCATGGC
GCGGGTTACATCCCAGCTATTACAAGTTTCGAGCTAACGTCGGTAATGCATATTCGAGGTTATTCACGGCGCTTTAGCCA
AGGACTATCCGTAATCAATATTTGCGTGTCGCTTTCACGTGCAGTGCTAACTGCTATTGACCGAAATGCCACTCGGCCTC
AGCGTCGTTTCCTTCGATAA
>EuglossaDilemma_000006-T1 EuglossaDilemma_000006
ATGTCGCGCTTTCAACCGAAAATTCTAATCAGCACCGAACTATCAGCCGGCGGTTGTCACTACAGGCAAGATTGCGGTTG
CACGACCGATGCTGGTAGCAAGCCGAGATGCTACGAAACAGCCGCGCGAACTGATGCAGATACTCGTACGCTGGACGTAC
GAAAGCGAAATAGAGGGAAGAGGGCGAGGCGACGCAGAGGGGTGGCGACGGGAGAAAACGTGGTAGGGGGATGCGTTACG
TCATGTGTGAAATTACAATCACCCACCCCTAATGCGCTTGCCTTGACTCACCCCATTCCGACCAGGTACAATGGTGTGAG
CGTGCACGTACATCCGCCTGTTACGACTATTTCTCTCTTTATACCTATACGCGAGATAATGAACACAGTGTCTGCAGGGA
AGTGTGCACCGTATGATGGGAAGGTCCGTTGCATCGGCCCTGAAGAACCTTTGGTAAACTTTGACGTGCAAACTAGCTAG
>EuglossaDilemma_000007-T1 EuglossaDilemma_000007
ATGCACTGGTTCGCCCAAATCGGAGGTGACGAGGCCTCTCCCGATTCGTCAGATGTGAAGCGCCGGCAAAGTCTCTACGA
CGAGGACTCCCTCGATGGCGATCATCCTAGCGAGAACGAAGGACGGGACTCGACGGGAAGCGCGAAAGACGTGGACAGGG
CGAAGCTGGTCCGTGAGAGACAGAACGAGGAGCGGCAACGGAAGTTGGAAGAGCTGAGGCAGCAGGCCCTCGCCGCGCAG
CGCTTCCGGGAGCAACGGGAAGAGGAACGCCGAAAGCGTATCGACGAACTCAGATCGCGTGACAACGACAGACGAAACCA
AGTGGAGGAGAGGAAACGGTTGATATGCGAGGCAGAGAGAGAACGAAGGGAGGCGATCCTGCGGAAGAACCAGGAGAGAG
AAGCGCGGATCGAGGCGAAGAAGAAGAACGAGAGGTCGCACATCGTGTTCGCGTTCGGAAGCTCCACGCCGAGGATGCTG
GAGCCGGCCGACACCGGTGGCTCCACTTTCTGGGGTACGCGTCGAGCAACCTCGACCACCAACGTGATGATGTTCTCCGC
CGCTCAGCCATTAACCAGGAGATCCTCCGAGAGAGAGCTCGATGGCAGCAAGAAACGGGCCACGTCCGCCGGTGGACTAG
ACAGGAAACCTAGCGAAGATATGAGAATGTCCTCGTCCATGTACGAGGTGTTCAATTGGAATTCTAGCCCTGATCCTCCC
TTAACCCCTGCCAAACATAAGAGAGCCAGCCTCTCTCTGCCTCCTACAACTGACATCTTTGCCATCGATGATAAGTCTGA
TAGCGACACTAGGCGTCCGATGATTCAGCGGGCTGCCAGTGGTGAAGAAAGCGACGGAACACCGGGAACCCCTAGCTCGG
TATATCTGCGGGTGAACAGGAGACGCACCGATCTGATGCCAACGATACCGTCGCCGCGTGACGGGCCCCCATCATCCGGG
CGTAGTTCGAGCGCTAAGGCCTTCACACGTTCGCCAGGTAGGACTTACTCCATGTCCAGGCTGGACCAACTGGCGCAGCC
TAGGAAACGTCCGACAGAACTTAGCACATTGACGGAACAGCAAAGCCAGCCTCTGAGCGCTTCTAGCATGAGTCGCAGCA
TGTCACATTTAGCTGCGTCCGGAGGCAAGAGCCTCAAACGCTCAGATAACTCTCGTAGCATGGGTACATTGCCGGGCGCG
GTCCCGATCCCGAGACCGACCAGGGCCGAGAGACTGCGTCGCAAAGCTCGCGAGCATCAGAACCAACAGCAGCAAGGCAT
CCGCAGCGGGGAGGTGACACCCAACAGCCCATCACGACCGCACAGCTCCATGAGTCAGCAAAGCGCCAGCAGTGTGGGCA
GCAGTAACGTCAATCTGCGTCCCCGTACAGCTGCCCCGCGTCGACCGCGACCTGCTTCTATTGCCGGTACCGGTGTTTCG
GTCACAGAACGACACAATCTACTGAGCGAAACAAAGTCGACGAAGGATTCGAAGCCGCCACTGCCAAAGGTTCATAGCAC
TCCAAAGAAATCGTCCACGCCGAAAGCGACGGAGATCAAGAAGCCGACGGAGAAGCTGGTGAAGAACGCGAAGGCTTCGC
CTCGGATAACCCCGAAAGCGACGCCGTTGCAGAGCCCGGGCGTCGAGAATGCACCGTTGATCCGCGGCAGTACCGGCGAG
ATAATAAAATCGGACGGCAAGGAGGACCCGAAGTTGGAGGACAAGCAGCACGAGGAGAAGAAAGACCAGGGCACCGAGAA
GACGCAGCAAGAAATAAACGCCGCGGAGCAGGGTAGCGAGGACGCGAAGAAGCCGGCCATTATCGAACAGTCCAATATCG
TGACCAAGCAGGCGAAGGACGAGTCTAATTTCAACCAGGAGAACCAATCGGCCGTACGGTCTCAAGAAACGCCCAAGTCT
CCGAAGAAGGAAGCCGAGGCGAAGCCCGAGAGCATCGCGGAGGAACAGGTGGACATGTCAGCCTCGATGATAGCCAAGAT
CCGGATTACCACGGAGGAGGAAGCTAAAGCAGCTATAGCCGAGCGCAGAAGATTAGCCAGGGAACAGGCTGAACGGGATG
CCGAACTCGAACGCCAACGACAGGAAGAGGAAGCCCGTTTAGAGGCTGAGAGATTGCGCATCGAGGAAGAGGAACAACGT
CGCTTGGAGGAAGAAACGTTGCGTTTGGCTAATGCAGCTCGAGAAGCCGAAGAACAGAGACTGAGACTGGCGATCGAGGA
AGCGAAACGCCGCGAGGAGGAGGACAGGAGAAGAAGAGAGGAGGAGGCTCGTCAGAAACTGGAGAAAGAGGAGGCCGAGC
GAAAAGCGAGAGAAGAGGCGGAAAGACAATGGATCGAAATGGCGGAGCGTCTTAAAAAGGAAGAGGAAGAGAGACTTGCT
AGACGTAAACGCGTCGAGGCGATTATGCTTAGAACTCGGGGCAAAAATCAGAATAACACACCGACAAAGGGTGAAAGTGG
CGAAGGCGATAAATTGAAAGAAGACAGTCCTAACGATGAAAATAAAACAGCACCAGGTAGTAAAAGCGAAGATGTAATGA
CAGCCAGTCTGATATCCGAAGCAACTCAACAATTCATTAGCGGAGAGCAGCGAGCTCATCATACGGAAAACAATACTACT
ACGGACATTGTGCATAATGGCACGCATAGTAACGGCATTAATGAAAGTAAAATTGTATTGGATAATAATCAGGGTAATGT
GGAAGGAGAACTGAATGGTCATCATACAAATCACGGAAACGGTATCAACAGTCAATCAATTACACTGGATAATGCCACCG
TCAAACAAAACAACGTGACCAACAACCTGTTAGACCTAACGGAATTCGACTCTCTCAGTAATAGCAGTAGTGGTCCAATA
CTCGAACTGACATCCAATTTGGCTAACGAAGACACCCTCAACTCGAACCTAAATCCAGCAGCTATACCTTTCACTCCAAT
GGCCAACACGTACATGCCTACCGCTGCTAACGCAAATGTAAATCCGTTCCAGGATTCATTTATGAACAACAAACCACAAG
ATAATAGTCAAGTACCAGATCTTTTATCATAA
>EuglossaDilemma_000008-T1 EuglossaDilemma_000008
ATGATCGGTCATTTCGAGCTGGATAATTTCGGGGATCGCTATTTCCTAACGATCCCGTTTCACTTGTCCTTTATCCCGCG
TTTCGCTTTATTTCTTTTTGTTTTTTTCGCCGTTTTTTTTTTATTAGGAAACAACAACGGTAAGCTTTATACCGGTTTCC
TTTATATTCGAAACGAACGGCTCCTTTTGTTCACGAATTTACAGCCACTGATCAACGAGAAAGGGGGTCCCCGTGGCTGT
TGCGCGGCAACAGCGTTACAACAGAAACATTTGCCAGGAGGTCCCGCGACAAAAGGGAAACGAGATGATACTTTCCCGCC
GACATGCCATACGAGAGACCTAAACGCCCTTTCGCTGCTTGCTAACCGCGTATCCGCGTCTAGATACCGGTCGACCATGC
ACGAGGTGCGCGCAATTCCCGCGATAACCGGCAGCGACGCGTGCAAACGAACGGGGCAGGGGTGA
>EuglossaDilemma_000009-T1 EuglossaDilemma_000009
ATGTTCTCCGAGCTGTGCAGGGAGACTTTGCGGAAGGCAGCCGTGTGCTACAGTTCTGGTCGTGCAGGAAGTCCATCACC
ATCGCCACCAACGTCTCCGCCGCCATCTCCCGCCAAAGAAGCAAAGACTACTGCCAACGTTGACCTGGCAAATGTCCGTG
ACGCCTGTCACGAAGCCAGAGATTCAGGGACCAGCGGAAAGAGATCGCCGCAGCAATCGTCGTCGTCAGGAACGTGTACT
ACGGAGTTCCGTGACTTCACCGGAAGGAGATCGCCAACAGCCTCAGGCGACTCCAGGGAGAAGCGTTCAACGGTGTCCGG
CGACTTCGGGAAAAGATTGGGCTGCCCCGAGGCGAGGGACGGGAAGCGCGGCTCGTTTCCGGCAGACGCGAGGGACGGAC
GATCGGTGTCCCCGGAAAAGGGACGGCAACAGTACGAAGACAACAGGGGATCAAGCGGAGGGTACGAGTATGGCCGACCG
GACTCGAGGCTCGGTAGACAGTCCCCAGGGTCTCCGGGATCGTCGCCCGAACCAGAGGACAACTCCTCAACTTCTGGCGA
CGAAGGCGAAGAATTTCGTTCGACAAAAGTGGCCGAGATACTCTCTGACCGACCGCTGAAAGTGCCTCAAGCTCCGAGGT
GA
>EuglossaDilemma_000010-T1 EuglossaDilemma_000010
ATGTGCTCTTATCCGAGCAGACCGGATGAACCGATGACCTTCGCGAGAGCTAACCGAGGTCCTCGATTTCGGCGCAGCCC
AGCGCGTGTGTGGCTGACCTCGATGACACCGTTCCTGTTGCCAACCGCGCGCTCCGAATACGACCGGAGGAAGATGGCCC
CACCGACCGCAAACGCGCGACCGTTCGGCGTTTTCGGCCGACGAGAAAACCGTTCGATCTCGACCGGAGAAAGGGGGAGG
AAAATCGCGGCGGAAAAGAACGATAGTGGTCGGCGCGAGGATTGGCCGAGGGATCGATACGACAGTGGCGCGCGTTAA
>EuglossaDilemma_000011-T1 EuglossaDilemma_000011
ATGCAATCGCTCACGCAGTGGGCGAATCGATTCGCCGCGAGTGTTACCTGGAACGCGCGGCTATCGCGACGCTCCGCGTC
GCTACCGTACAGTTGCGCGCAGTTCGGTTTTAATAGGGCGTTACGCAATCAGCTGGCCGGGGAAAAAGGAAAAAATAAAA
GAAGAGAATTACGCAAAAGATCGGTACACCGGGGTCGGGATTTTCGTCCTTCGAGGCGCGAAGAAGCGTCGCTTTGGAAA
GGTGAAATCCGACGCCAGGCCGCGTGGAAACGGTGCATTCGCAACCGGCACGCGCGGAATAATTAA
>EuglossaDilemma_000012-T1 EuglossaDilemma_000012
ATGTGGAGCAGGTTCAGGTGCAAGTTGAAGTCCAGACCGGCCAGGTCCTGTTGCAAGTGGGTGCTGTCCATGACGAGTGC
CCTTTCCGGCAGCAGGAAGAGGTGGTCGCTGCCCTCCGCGGGCCCCAGGGTTCGCGGCACGCCGAGCCCAAGAGGCCCAG
AGCGGGCTGTCAACATCCTCACGCCAGGCTCGCCGAAAATCGCGTTGTCGCGCGACGGCGCATCATCCGACCCGATCCCC
GACACGCTGACCGTAGCCGATTCCTCGGGATCCTCACCGATCCGCCACCCCTTTCCTGCTTTCGACTCCTCGAGCTCCTC
GACGATCAGTTTTCCAGGGCAAATCGGTCGAGTCGTGGAGATGAACGATGACAAAGACAACGACGAAGACGAGGGTGCGG
AGTAG
>EuglossaDilemma_000013-T1 EuglossaDilemma_000013
ATGAGTAAGAGTGAAGTTGTAATTATATCGGCAGTCAGGACACCTATAGGATCTTTTTGTGGTTCTTTATCTCCATTAAA
AGCATCAGATTTAGGAAGTATAGTTATTCAAGAAAGTCTTACAAGAGCTCACATTAAACCTGAGGATGTTTCTGAAGTTA
TATTAGGACAGGTATTAACTGCAGGACAAGGACAAAATCCAGCAAGACAAGCAGCAATAACAGCTGGCATTCCTAACTCT
GTACCTGCTTATTTAGTTAATATGCTGTGTGGTTCAGGGTTAAAAGCAATAATGAATGGCTATATGTCTATAAAAGCTGA
AGAAAGTCAAATAGTTGTAGCTGGTGGTCAGGAGAATATGAGTCGAAGTCCACATGTGATGTGCCTTAGAAATGGTGTAA
AAATAGGAAATTCTAGTCTAATAGATACTCTACTCTTCGATGGTTTGATTGATGCATTTCATGAATATCATATGGGAGTA
ACAGCTGAAAATGTATCTAACCACTTTCGTATAAGTAGAAAAGAACAAGACGTGTATGCAGTTACATCTCAACAAAAAGT
AAAAACTGCAGTTACTGCAGGCTACTTTGACAAAGAAATCGTCCCTGTAAAGATGTCCACTAAGAAAAAAGTTATTACTT
TGGAGAAAGATGAATATCCCAAATTTGATACAACTATTGAAGATCTTCAAAAATTAAAACCTGCTTTTCTGGAGGTTGAA
GGTACAGTTACAGCTGGTAATGCTTCTGGTATCAATGATGGGGCAGCAGCAGTAGTTCTTACATCAGCAGAAATTGCTAT
GCAAAGAGGACTTTCTCCATTAGCTAAAATTGTTGCAATGGCTCAAGCTGGATTGGAACCAAGAGTTATGGGTTTAGGTC
CTATACCAGCAATTGAATCAGTGTTGGAAAAAGCAAAATGGACAAAAGAAGAAGTAGATTTATATGAATTGAATGAGGCT
TTTGCAGCACAATCGATAGCTTGTATAAAACGTCTAGATCTAGATCCTAATAAAGTTAATATAAATGGAGGAGCCATTGC
ATTAGGCCATCCTATTGGTGCATCTGGTGCTAGAGTATTAGTAACTTTACTGCATTCTTTAGAAAGGATTGATGGAAACA
AAGGTATTGCAGCCTTATGTATTGGTGGAGGAATGGGAATAGCAATTGCTGTTCAAAGAAAATAA
>EuglossaDilemma_000014-T1 EuglossaDilemma_000014
ATGAGTGTATTTAAGTTTCTAAACTATGATTGTATAGGATTTGATTTAGATCATACACTTTTACGTTACAATATAACAAA
TATGGTGCACTTGATATATAAAACTTTAGTTAACTATTTAATAACAGAAAAAGGATATGACTCTAAATATTTATTAAAAC
CATTGGAAGATAAAGATTTAGATTTTATGCAAAAAGGGTTAGTTTTAGATTTTGAAAGAGGAAATATACTTAGAATCAAT
GCCGATGGTATAATTCAAAGAGCGTGTCATGGAACTAATTTGTTAAGCATTGAAAAGATTAAAGAGATATATCCTGAACA
AAGGTGGGAGGTTACAGATGCTTTTTGTAATGATATGTTATCTACATGGAATGGCCCTTTATCGATGAAAATGAGGAGTT
TGTTAGATTATTTTGATGTTTCCACATCTCTTATTTTTGGAAGATTAATAGATACTCTTGATGAGAAACAAGAAAGTCCT
TTGAATGCATATAATGTTTGGCCTGATATATTAGATGGATTGATTGAAATGTACAACAGAGATAATTTTAAGTTAGAAAC
AGGTCATTTTTTTCCAAGTTTGAAAGAGAATCCTCAGAAGTATATGTATAAATGTACTGAAAGCACTATAAATTGGCTTC
AAGAACTAAAAAAACATCGTACTATTTTCCTTATAACTGGATCAAATAGTGATTTTGTTAATTTTACTGCAACTTATGCT
CTTGGAAAAGATTGGAGATCTCTATTTGATATTATTATTTGTTATGCAAAGAAACCTAGCTTTTTTACTGAGAAGAGACC
ATTTCTTGAAATTGTAAATTACGAAGAGCTTAATACTATAGATAGTAAAGATTTAAAACAGGGTGGTTTATATAGTCAAG
GTAATTGGCAAGGACTCGTTGACTTCTTGAAACATGTATCTGAAAAACAGAACCCCCGTTGTGTATATATTGGTGATAAT
CTCGTGCAAGATATTTATGTACCAAGCTCACATGTCCAATGTGATACAGTGGCTGTGATTGAGGAACAAATGTCTGAAGG
AATGGTTCATCAAAGATTATCACATCCAGATGAAAAAGTATTAAATTCAACATTTTGGGGATCTTATTTCTGTTTAAAAG
ATTCCAAAACTAATATAGACTCGTTATGGGGACATGTTATAAAAAAATATTCAAAACTTTGCATACCTGAAATAGATTTA
ATAGCTCAACATCCATTAGACGAATCTTACTTATGTTTTAATAAAGATGGAAAGAAATATGATGGATATTATCCTGCAAT
ACCACTTAGTATATCAGCATTTTAA
>EuglossaDilemma_000015-T1 EuglossaDilemma_000015
ATGTGTATTATGTCTCGTGACTCGAAAGAAGAACGTTATTTCTATTTCAATAGTCTAGCAATTTTACTGAAAGCTATTGA
AAATGAACGTACGACTATAGATCTTCGAAATGAAGCATCTGTTTATGGCATTGTAGAGCATGCAGATGCTTACATGAATA
TCGTAATGAAAGATTGCGTCTTCGTAGATCCTCGAGGGGACTCGTATAGTTACGACATGTTCTTCGTTCAAGCAAGAAAT
ATCCGCTTTGTTCATATTCCAGCGAAAGTATCTTAA
>EuglossaDilemma_000016-T1 EuglossaDilemma_000016
ATGCGTAGAGACAGGGAGGAATTAAAGAAACCTTTAACTTTATTCGATAATTCTCTTAAAGTAAAAGGTATTTACCAAGA
AAGTTCGCATGATGATAACAGATACATAAATCTATTAGCGAATCATATAATAGACAGACGTGTGTCACCAAATCAATGGC
AAGCGAGTCTTTTGATACCATGGCGATTACAAGGGAACGTTCTGAGAATCAATAAATTTTCCAGCAGAATGGAAACGGTG
AATTGCCATCGAATTATTCGCAAGGATCAAATTGCCACTAATGGAGTCGTGCACGTCATCGAGGGAGTTCTGGATCTTGC
ATTGGCCCAAAATTCACACTGCAAAATCATATCAATTCTGGTAAATGACGCTACTCTTACAAAAAGCGATATTGGAGTTG
CACACGAAATAAACTTAGTACTACTACCAGAACAGTGTCCTCATGGTTATGGGAGAACGAATAATGGGGAATTATCAGAA
AAGGTTTCTACGATTGGCTACACTTGTAGTACGCAATAA
>EuglossaDilemma_000017-T1 EuglossaDilemma_000017
ATGTCGCTTGGGCAAAATATATCCGGGCCCGCCGTGGCCCTCAAAGACACGTCGGAAGTGAAAGATCCCCAAACGTCGTG
TTCCGACGACGAGATCGAGAAGATAACCACGGTGGACGAAGAAAAAGTCAGCCATAAGATGACGCCATTGGACAAATTGC
AACTAGTGGTGGATTGGATGGGGGTGAATCTGCTTCTGGTATTAACGACCGGTGCAGCATTCGTGGGCCTGATCCTCGGG
CTTCTTGGCCGACTGGCCAATCCATCGCCGCAAACCATTACGCTCGTCAGCTTCCCCGGAGAACTTCTCATGCGATTATT
GAAGATGTTCATACTGCCGCTCATTATTTCCTCGCTAATCTCCGGAATGGCGCGATTAGACCCGAAGAGTTCAGGAAAAA
TGGGATTCAGAGCATTGATATATTACATCGTAACGACCATTCTTGCGGCCATAGTTGGCATCGTGATGGTACTGATGATC
CATCCCGGGGATTCTAGCCTTAAAACCACGATAATCGTGTCGAAAATCGACTACGTCAAAGTCTCTACGGTGGACGCTGT
CCTCGACATAATTAGAAACATGGTGCCGGAAAATTTGGTGCAAGCGTGCTTCCAGCAGGCGCAGACCACTTACGTGTCGA
AGGAGCTGGTGGCTATAGGGAGTACGAATAAGAATAATTCAATCCTTATGCCAGAGGTAGTGTACAAGGATGGAACGAAC
GTGATGGGTATAATAGTGTTTTGTATCACGTTCGGCCTTCTCGCTGGACAGATTGGTCCTCGAGGAAAATTGATGGTCGA
TTTCTTCGTGGTTCTGAACGAAATAATCATGAAGCTCGTCAGTATCATTGTGATGTGGTACTCGCCAATCGGAATCATGT
GTCTGATAGCCGGTAAAATAATGTCGATCATCAATTTGGGGGCAACTGCTCAAACGTTGGGCCTTTACGTGGTGACGGTG
ATGTTGGGCCTATCGATTCACGGTATACTCACTCTGCCAACTATGTATTGGTTCCTAACCCGTCAAAATCCCGGTGCCTT
CTTCAGAGGTATGATGCAAGCTTGGGTTACAGCTTTGGGGACAGCATCAAGCGCTGCAACTTTGCCTGTAACTTTCCGGT
GTCTCGAAGAGAACAATAAAATCGATCCACGTGTAACGCGTTTCATAGCATCAGTCGGGGCAACGGTAAACATGGACGGG
ACGGCCCTTTACGAGGCAGTGGCTGCGATTTTTATTGCCCAAATGAACGGGATCTCGCTAGGACTAGGCGAAGTGATAAC
GGTCAGCCTCACAGCTACCTTGGCCAGTATAGGGGCAGCTAGTATTCCCGGCGCCGCTTTGATTACCATGTTTATAGTGC
TCACAGCATTGGGTCTACCAACCGACGATGTTCCACTGTTATTTGCCGTTGATTGGTTATTGGAACGATTTAGGACTTCG
ATCAACGTTTTGGGCGATGGATACGGAGCAGGGATAGTTTATTATCTAAGCAAAGACGAATTGGAGAAAATGGATCAGGA
AAGGAAATTGGAGGGCCTTGAAATGGGAACACCTTTCGAGGAGATTTCGCAAGGTTGTCGCCGCGAGGGTACACCTGCAT
CCGGCGAGTCTTCGGAAACGAAGATTTGA
>EuglossaDilemma_000018-T1 EuglossaDilemma_000018
ATGTTGGGGAAAATCAAAACAAAACAGGAAAAAGGAGAGATCATTGCTTATAGCGAATCAGCCGTTTTAAATAATGCTGC
TGTGGTAGAATATTGTAGGATATCGATGGCAGCATTATCAGGAGGTACAGCTGGTTTATTAGGGTTAACAGGATTATATG
GATTTGGTTTCTACATTTTTGCTGTGTTTGGACTATGGGCAATGTTATTACTAAAAGCTGGAGGTCAATGGAAAAAATAT
TTTATAAGTAGACGAAATATCATATTTATTTAA
>EuglossaDilemma_000019-T1 EuglossaDilemma_000019
ATGCCTGATCCTGATCCTTGTAAAAAATTTGCATGTAAATTGCAGCAGTGTTTAAAAGATAACGTATATCAACCGTCACG
TTGTGAGTCTGTGATAGAAGAAATAAGACAGTGTTGCATCATACATGCTGCTGTTTCAACAGTTTGTGATGGTATAGATA
CTTCTAAACAATACGAACACAATACTGTAGACTATAGAAAAGCTCAAAAATAG
>EuglossaDilemma_000020-T1 EuglossaDilemma_000020
ATGGAAGCAGTAAAGAAAGCAAAAGAGCGATTTAGAAAGTATCCAATTGTCATTGCACAATGCCATGAATCTGGAGCTAA
ATATGCTGCATGCGTATTGGCAAAATCTAATTTACAAAAAGGTGACTGTGAAAACGAGTTTCAGGAATTTAAAGCATGTT
TAATGAAAGCTGCTGCAAAAAACAATACCAAACTCTAA
>EuglossaDilemma_000021-T1 EuglossaDilemma_000021
ATGTATAAGGTATCATTTAATGTACATTGTATATTAGCTTTTTTATTTAGAGTAATTTTAGTTTTTTACTCAAATTTTCA
TGATAAAACTTATAATGTTCCGTACACCGACGTGGATTATAAGGTGTTCACTGATGCTGCAAGACATATAGTAGAAGGAT
CGTCTCCTTTTGAGCGAGATACATATCGCTATACACCATTACTAGCTTTGCTTTTGACACCGAATATTTTTATAAATGAA
AATTTTGGGAAAATCTTATTTTCTTTTGTCGACATTTTGGTAACAGTACTGATAAAAAAGATTTTAATTTTACAAGGTTG
TAGCGAAAGATTACAACATGTTTGTGCCTTTACATGGCTCTACAATCCTTTCATACTTATAATTTCAACCAGAGGAAATG
CAGACACAGTGGCCGTCCTTTTCGTTATGCTTACTTTATATTCGTTTCTCCAAGAGAAATTCATTTTAGCAGGTTTACTT
CATGCTTTATCCGTACATTTTAGATTATATCCTATAGTGTTTAGTATATCCTTGTATTTTTCCCTTCGCGATAAGAATTC
CTTTGTACCAAACAGAAACCAGTTAAAATTGGTGCTTAGTTGCGTATCGTTCCTAACTTTATTAACCATTATTAATTATT
ATTTATATGGTTATAAATATCTTTACGAAAGTCTTATTTATCACGTTATACGTAAAGATACGAAACATAATTTTTCCGTT
TATTTTTACATGCTATATTTATCTGCTAATCACGCGCCTAGCATAATTCAGAAAATTTTCACGTTCCTTCCGCAACTTAC
GTTGTTATTATTGCTCTCGTATAAATATTCAAGTAAGTCTCTATTACCGTTTGCAATGTTCACGCAAGCCATGGTAATGG
TTACATATAATCCGGTATTAACGTCGCAATATTTTTTTTGGTATTTGTCTCTTTTGCCATTATGTGTTTGGCGTTTTGGA
TTAAGCGTTCGTAGATCACTATGTTTATGTTTCATTTGGATCTTCAGTCAAGGTCTCTGGTTATTGAGTGCTTATTTATT
GGAATTTCAAGGCTCGAATACCTTCACGTACATTTGGATTTCTAGCTTATTTTTCTTCGTTGTCAATGTTAAAATTTTGA
ACGACATTATTGTATATTATAAATATTAG
>EuglossaDilemma_000022-T1 EuglossaDilemma_000022
ATGCTTATCGAGATCTATAAGTATGCGAATAAAAGATTGTCGATACCGAGTGGTCTGTTCTCGTTCCGAAGAGCTCCTTC
GATTTACGAACCTAACCACCGTCCCTCGTTCCTCGCGAACCCTCGAACCACCGTCACTTCCGATCATCCTTCTCCCCGTT
TCTCCCCCGATCTCCCGAGCCCGCATCGAGCTCGCGTCGAGCATATTGCTTTGACTTTCACGATGACGTCCTCCCGTTCA
TCCGAATCCAGTCTCTCTTCGATGTACAAAGTCGACTACGTTATTTCTATTAGACGATAA
>EuglossaDilemma_000023-T1 EuglossaDilemma_000023
ATGATCTGGCTGTCGTTGCTACTGACGCTGGGAACGAGGGCGACGTCGTCGGCGACGAACGTGACGAACGTGTCGCCCCT
AGCCTCCACGGTGAAGCCGATCACCACCACGAAAGTAGTTTATCAGCAATTCGCGATGGAACCTGTGGATCAGACCGCGG
TGATTGGCAGCCAAGTGACGTTTCCTTGTCGGGTCCTGAACCAGAAGGGACCTATTCAATGGACAAAGGACGACTTCGGT
CTTGGCACCGTCAGAAATCTCACGGGATACGAACGTTACGCCATGATCGGCAGCGACGAGGAAGGTGATTTCTCGCTGCG
CATAGACCCGGTGGAGCTGGAGGACGACGGCAGTTACCAGTGTCAGGCCTCGCCCACCAACGACGGCCAGCCGCCGTTAC
GCTCGAGATTCGCCAAGCTGAGAGTGCTGGTTCCGCCTCAGAAACCAAAGATCCTGCAGGGCGACTTCCTTATCACGACC
GAGGACCGGGAATTGGTGATCGAGTGCGTCAGCGTGGCTGGCAAACCGCCTGCGGAGATCACGTGGATCGACGGGCTGGG
CAACGTGCTGCACAAAGGCATCAAAACGACGAAAGAATCGTTCGACGGCGGACCCCTGTACACCGTGAAATCCGTGCTGA
GGGTGATGCCGAGGAAGGACCACGACAACACCACGTTCACGTGCCAAAGCCAGAACGCGGCCGATCGTACGCCGCAAAAC
GCGAAATTGCGCGTCGAGGTTCGCTACGCGCCGAAAGTGTCTCTGAGAATCCGGTCGGGCCTGGGCAAGAATGGCCGCAT
CGTCGAGGGCACCGAGCTTCGCTTCAAATGTCGCGCCGAAGCGAATCCGCCGAACGTCGAGTACAGGTGGTTCATCAACG
AGAAGAAGGTGATCGGCGACTACACCACGGAGATGATCATCCACAACGCGACCCGGGATCTTCACGACGCGATCGTAAAG
TGCGAGGTGCACAACGACGTCGGGAAGAGCGAGGACACCGAGACCCTGGATATAACGTACGGGCCGCAGTTCCGGCATCC
GCCAGTCTCCGTGGAGACGCAGTACGGCGCCACGGAAATCTTGCAATGCGACGTCGACGGAAACCCAACGCCGGAGATCC
GCTGGTACCACGAGGACTCGGAGCGACAGGTCGCCAGCACGCCGAACATCAGCGTGGTGGTGAACCACGAGACGGCCGGA
CGGTACTTCTGCAAGGCACACGTACCCGGTTTTCCGGAGCTGACGGGCTACGCGAATATCTACATCCGGGCACCGCCGAG
CATCGTGTCACAGAGGGTGCAATATGTGCCCGACGAGGGCGTTGTCAAGGTGAAGTGTACCGCGATATCTGTGCCAAAAG
CGGACTCGGTGGTATGGAGCTTCGCCGGTCGCGAGCTCAATTTCTCGTCGAACAATACGCCGTTCTACGTGCAGGAGGAA
TACACCGCCGAGAGAGTCGTCAGCACTGTCACGCTGCTCGATCCCATATCCACGTACTTCGGGGATTACAACTGCACGGT
CACGAATAGCTTCGGCACGGATTCCGTCATAATCAAGCTGACGGCACACACGTTGATTCCAGTCGATTGGCAACTGATTC
TGATCATCGGTGGATTGGTCGTCTGCGTGATCCTGATTGGCGTGATCATTATACTCGTTCTGCAGTGCCGCGACCGCATC
AAACAGCCCAGGCCGAGGACGGCCCAGACCCAGGAGACTGATATGCAAGAAACAGACTCGAACGCGGACAGATATCGAGA
AAGCGACAGAAGCAGCAACCTCTCGGATGTGAAGGCGGATATACGGGCGGGATCGAGTGTCAGCAATGCGGAAAGCGTGA
CAGCGCTTGACAGCGAGGGCGAAGGAAGCACGAGAGGCGTGAACGCCTTGGCGCTGGCCGGCCCGGTCCCGAATCCCCTG
GGTTATCGTTACAGCGCCGATTACACCGAGCCTTCCTTCCCGCCGAAGAATAACGACGGCAGTAACAATAACGGTTACGT
GCCGTACGTAGACTATACCAGAGACTATATGCCGCCCACGACGCAAGGAGTGGGCGCGTCGCGAGAATCCTTAAGCAGGA
TACCGTCTGGCGGCATACTAGCCTCAAAGAAGATCGGTCTGAGTTCTGCGAATTTGGGCACCGCCACCCCGCAAACCACC
CCCGCGATCGACCCACGTTTCTCTGCAACGTATGGCAACCCCTACCTCAGAATGTCAGCGGCGGAGCAACTGAGACATGC
GCCACACACGGCTGTGCCGGGAGTAACGCCAGCACCACCGCCCTACACGCAAGCAATGAGAATGAATAGCTTGAATACCT
TGAACGGCGCTGGACCGCAGGCACCACTGTCGGCGCACTACATCACGGGTGGGCCAAACGGCGGTGTGGCGACGAACCGT
CGACGTTCGGGCCTAACTAGCACCGCCTTCGAACACCACTCGAGCTCGCGCTCGAATACTCTCAGGCCACGCGAAAGCTT
CCTCGCGGAAACTCTAGCAAAGAACAGTCGTTACCACGGCCGCCGCGGCGACGCTCGGCAAGATCGTGACGTCGTTAAGC
GAGATTCCACGATCTCGTACGCGCCGGAGGTCGAACGATTACTCGGAGAACCAAAGTCGAAGGACGAGGCGAAGAAGTAT
CGGGTGAAGGGACGAGCGCAACGGATGGCTGAGAACGGCGAGGCGCTTAAGTACATAGAGATGGTGCTGCGACAGTTGCG
AAGGGCCAGCCGCGATCATCGACGACTCGTCGAGCAACGTCACCGGCTCGTGCAGCCGTTGTTCCCCGTGTCCTCCGCGA
TCGACGAGTACCTCTCGGACCAGTCCGATCCACCGAGTCTCGCTATTCCGAGCGAGCAGGACACATCCGAAGAGGAGCAG
ATGTTTCGTGACATCTCTCGGGAGGCAGTCGAAAGACGGTCGGCAGAGATCGAGGCGAACGAAGAACCGCGAGAACTAGC
CGAGTATCCCGGCGTGGACGTGACGGAGAAACTGTTGGCCAAGAGGAAAACGTACGCGAGAGGCATTTACCTATTGGAGA
CGATGCCCAAGAGGATCCACGAGAGGATGAGCGCGGCCGGCCGACAGGGTCTACGGTACGTTCCTGCGTACGAAGGAATT
GACACTACGATTATTCAATGA
>EuglossaDilemma_000024-T1 EuglossaDilemma_000024
ATGGTCGGATTCCTTGCCGCGGACACCATGGATTTCCCTGTTTTCGACGCGGTGCCGACGCCACGCACTTCCGCCAGGGA
TAACACGGATCTTGCGAGCAGCGGATCGAGACGGCGCACGACCGGCAGGCTCAGCGCCGCGACGAGCCTCCGCGACGACG
ACGACGACGACGACGGCATTCTTGCCGCTTTCGAGGATTACGAGGGCGCGTTATCGCGGCGACAGGCCAGAACCGGCGGT
ATCTCCGACACGAATTCCTTTCCGAGCAACTAG
>EuglossaDilemma_000025-T1 EuglossaDilemma_000025
ATGAATACGGGATACGATTCCGCGCGAGGCGAACGTCGGCGCCGGGACGCGGCGGAACGGGGAAATAAAAAAAAAAAAAA
AAACAGCGGAGAGGATGGAGAAGAAAAAGGAGAAAAATGGGAGAAACAAGCGGAGTGTTCGATTATGCGAAAATTAATCA
GCAGCCATCGGTTCGCGTTCCACGACACGAGCGCTACTCCGAATATCGAATTTTTCCTCGCGGAAGAGGAGGAGAGGGCT
TCTCGAAGAGAGCAGTTCGCGTGGCGGATGAAGAGACGTATTTCACGGGAAATAACAAAACAGCCGCGGGTTCGATCCGA
TAAGCGTTATCGATTCGCCTTTTCGCGGTTCATTTAA
>EuglossaDilemma_000026-T1 EuglossaDilemma_000026
ATGTTAATTTCGAGGTTACTGGAAGAAATCCATAAGAAATTGTTTCATGTTCAGAAGAGAACGAGAAGAAGCGTAAAATC
TGCGAGAGATGTAATTTTAAGTGGTGGAATTATTATTATTAGTGAAATTTTCATCATTTGGTTATCTGTGTTTCTTTATA
CAGCATTTTACTATGCTTACGTACCAAGCGTCTCATATGTACGACCAGTACATTTACAATTCGTCACATGTAACGAATCA
AAGGGAATGTGCAGTTTTCCAGTGGCAAAAGTGCAGTTAACAAATAAACAACAACTTTTGATGGTTGGTCAACCATATAA
AGTTAATTTGCATTTAGAAATGCCAGAGTCACCAGTCAATAAACAACTTGGTATGTTCATGGTTTGTGCTGAGCTACGCG
ACAGGAATGATATTATTCTAGGAAAAGCATGTAGATCTACTATGCTACATTATCGTAGCTCATTATTGCAAGCGCTCACG
ACACTTACATTTTCACCAATGATGATTTTTGGGAGTACAGAAGAAAAACAAAATGTAGTTCTTGAATTATTTGGTAATTT
TGAAGAGGACCAAAATCATCCAGTTACAACCATTTATGTTGAAGTAAAATCAAAGGATATTGAACTTTACTCTGCAAGCA
TTATGATAAATGCACACTTATCCGGTCTACGCTATTTAATGTTTCATTGGCCAATTTTATCTGGTATTATTGGTATTGGA
ACAAATTTGTTTTTCATAACACTTGTATGCACCCTTTCCTATTTTGCCATCTATGAAGATTCTGGAGATGATGGTTTCAA
TTATGAAGAAGGAAAAAGAATTGAAAAAATACAGGAATACGAAGGAGGATCAAACACAAAAGAAGAAGAAGAACCTAAAA
ATGACCATTCGTCATCATCGGAAGATACCATTGCTTCAGTATATTTTCTTACATTAAAAGAAGAATCTGACTCATCTGAG
ATTGAAATACATTCAAAATGCATTGGAATAATTAGCCTTTGTCTTGGTTTAGCGCTTGAAGTTTGA
>EuglossaDilemma_000027-T1 EuglossaDilemma_000027
ATGAATTTAGAATTATTAGAATCATTTGGTCAGAATTATCCAGAGGAGTTTGATGGCACATTGGATTGTATATCATTAGC
AGTTACTTGTACATTTAATAAAAGAGGAACTCTTCTTGCTGTTGGATGTAATGATGGTAGGATTGTTATTTGGGATTTTT
TAACTCGTGGTGTTGCTAAAATTATTAGTGCCCATGTACATCCTGTGTGTTCATTGAGCTGGTCTAGAAATGGACATAAA
TTATTAAGTGCATCTACAGATAATAATGTATGTATATGGGACGTCTTATCTGGAGAATGTGATCAAAAATATAGATTTCC
TTCTCCAATATTGAAAGTTCAATTTCATCCAAGAAATCTTAATAAATTTTTAGTATGTCCAATGAGACATGCAGCAGTAA
TGGTTGATGTTGAGGGTACACATAGAGTTATACCTCTTGATGATGATAGTGATTTAAATATTGTAGCATCTTTTGATCGT
CGAGGAGATTATGTATATACTGGAAATGCTCGTGGTAGAATTCTAGTTCTCGATGCAGATTCCCTGATTGTAAAAGCTTC
TTATAAAATATCACAAGGGACAGCTAGTAATACAGCTGTGAAGAGTATTGAATTTGCTAGGCGTGGTTCTTGTTTCTTAG
TGAATACATCGGATAGAGTAATTCGTGTATATGATAGTACAGAAGTATTAGCATGTGGAAAAGATGGCGAACCAGAGCCA
ATACAAAAGCTACAAGATCTTGTAAATAAAACCATGTGGAAGAAATGTTGTTTTTCTGGAGATGGAGAATATGTTTGTGC
AGGCTCAGCAAGACAACATGCTTTATATGTATGGGAAAAAAGTATTGGAAATTTAGTAAAAATTTTACATGGAACTAAAG
GAGAATTATTACTTGATGTTGTTTGGCATCCAGTGAGACCAATTATTGCTTCTATATCATCTGGTGTTGTTTCTATTTGG
GCACAAAACCAAGTTGAAAATTGGTCCGCATTTGCACCAGATTTTAAAGAATTGGATGAAAATGTTGAATACGAGGAAAG
AGAAAGTGAATTTGATTTGAGCGATGAAGATAAATCTGTGGTACAAGGTGAAGAAGCTCAAGATGAGGAGATAGAAGTAG
ATGTTGCATCTATAGATAGAGTGGCTGCTTTTTGTAGTTCTGATGAAGAAATGGAAGACATTGGTTCATTACAGTTTTTA
CCTATATCACCAGATGTAGAAGATTCTGAAGATAATCAAACAACACTGCATGAACCCCCTCTGAAAAAACATCGTTCTCA
CGATATACACTTACAAGGTGCACCAGTGGATGAAACCCATCCATTACTAAATAAAGGAAAGGATAAACCAACAACTAAGA
AGGGAAGACCACGGTTAGAACACAGAAAGGGAAAATAA
>EuglossaDilemma_000028-T1 EuglossaDilemma_000028
ATGTTAGCTAATACGTGTTCTTTATTCAGCAAACTGTGCATTAGAAGTAGCCAACGAACATTGTTATCAGCTGTCCTAAA
AGAAACACAGGATACAAATACAAATATTTCATCAATTTTTACTAACAACTCAAATCCTGTAGAACATGATGAAAGTTGTT
TAAATCATATTTACACAATATCTCCAGATATTGATAAATTAATACGAGGAAATATATCATTGGAATTAAAGAGACAAGTA
ACAGCTTTTCGAGAAATTGGTATTTTAATTAGACAACCTGCAGTTGAAATGATATCATATTTGGAACAAGCAGATTATAC
AAAGCCTATAAATAAATATGTTTTATATGGTAAACAAGGTGTAGGGAAAACAACAACATTAATACATATGATTCATTATG
GGCTTATGAAACGTTTTATTGTATTGCATTTGCCATGGGTTCGTAATTGGTTTGAATTCCCAAAAGATGTTTCAAAATCT
GCTTTGGAAGAAGATAAACTAGATTTACCTACTAATGGAGCATCGTGGTTAAAGTACTTTAAAATGTTGAACAAATTAAC
ATTAGATCAGTATGATCTGAAGATTTCTAAGGAATACGTATGGTCTCAAAGAGAAGTTACTAAATCTGGAGATTCGCTTT
CTAATCTTATTGAATTTGGAATAGGAAGAAAGAAATTTTCTTGTGGTGTCATTAATGCTTTGGTAGAGGAACTTAAGATA
GCTAGTATAGCAGGGAAATGTAAGACATTAGTTGTTATAGATGGTTTTAATGCATTTTTTTCTAATTATACACGGGTATA
TAATGAAAATAATATGTATGTACCACCTGATAAAATATCAATAACATCTGCATTTTACAATTGTGTAAATTACAACTGGT
GTAATGGTGCTGCAATATTAACAGTGGACAGGAGAGCAACTAAAGATAGAAGGGATTCTGATGATCCAATCTATTTACTT
GGTAAAAAAGGATTTGAGCTTTTAGATCCCTTTCTACCAATTTGTGTGGACAAATATACAACAGAAGAACTTAAAGTTAT
ATTACAATATTATCAAGAACGAAACTGGATCAGAAATATTAGTCCTCAGGCACAAAAAGAAATAGAATTATTAACGAGCA
GAATTCCAGTTGAGATTTGGAGATTTTGTAAATCAATATAG
>EuglossaDilemma_000029-T1 EuglossaDilemma_000029
ATGTCCCTGTTCGCATGGTTCGTAATATTCTTCTCGATGGGCGAAAAGTTCAACGACCCATTGATCTATTGTCACGACCC
ACCGGGAAATGTGTTTAATTTGTTGTACGATACCGAAATGTTAGTAATGTGTTACGGTGATCCTATTCTTCGGGAGTGGT
ACTCGGTGGACGGAAACAATACCAGAATTTCGGATTTAGTAAAATGGTACCCCGAGAAGCAACCGTTCGAATCGCACATG
CCTATGATCAACTTGTTGACTAACTTGACTCTGTACGACAGGCGGAAGAATCTAGAAGGAAAAGTTTTTCGAGCTGTCGC
TGTCAAGAAGTCATTATTACTCAAGGTCGAAAACAGCCGGTGGATGGGATATTTTAGCAACGCGATCGATGAGCTTGCGG
ATACTTTGAATTTCACGCTCGATCTGGTAGCCGAAGAGGCCGAGTTCGGTAGCTTCAATAGAACGACGAAAAGTTGGAAC
GGAGCAATTCGACATGTAGCTTCCGGGGAAGCGGATATCGGAGTATCTGATTTCTCGATGACCAATACCAGACTCGATTA
CGTTGATTTCACGGTTCCTATTTTCGCTACCAGGAACTATTTGTTCATAAAGCAACGAGAAATATTCGCGGTGAAATGGT
TCGCTTATTTTAAGGCTTATAGTTTCGCACTCTGGATGTCTCTGCTCATAACGATAGTGATTACCCAGTTTGTTTTGGCT
TTCATAAGATCTCGTATCGAGTCCTCTAGTGTAAGTCGACAGATCTTTCACGAATTCATTCAAATTTGGGGGATTTTCTG
TCAGCAAGGAGTCACAGCAGAATTTCCACGGAATTCGTCTTTGAGGCTAGCATATTTTACCGTACTTGTCACCGCTATAG
TGATATATACCGCCTATTCTGCCTCCTTGATATCTTTTATGACAGCTCACGTTCGTTATCTACCGTTTCACACGCTCGAG
GAGTTCATCGATGATGGTACATACAGTATAATCGTAGAAAGAAGCTCCGCGGAGTACGACATGTTTTCCCAATCGAAAGA
TCCAGTGTTGTTAAAGATCATGAAGTTGGTAAAACCATTAGACGAGTTACCGTGCAACATGGAGCAGGGATTTAAAAGTA
TATGCGAGGATCCCAAGTTAGCGTTTTACAACGGTTACAGTAAGAAAGTACAGCAAATTACGTCTTTCCACATTCCGTGC
GAAGTCACCGCTGTTGATTTCGGCCGAGTGGACAGTTTGTCTCTGATTCTCACGAAGAATAATCAGTTCACGCCGATTCT
CAGTTACTACATACAGAAAATTTTAAACACTGGTCTACTGAACCGGTTCAAGAGCGAGGTAACTTACGTCGAGAACACGG
TATTTGAACCGGTCGAATTTTACAACATCGCATCTGTGTTAGTTATTTATATCTGCGGTGTTGTATTGGCACTTGTACTA
TTACTCTTCGAGCTATGTATTAACTAG
>EuglossaDilemma_000030-T1 EuglossaDilemma_000030
ATGCTGGTGCTCTGTTACGACCAGCCGATTTTGAGGGAATGGTATTCGTTGCGCGATAACAGAACCAGAGTGTTCGACCT
GGCCAGCTGGCAGTCCGGTCAAGGATTGAACTTGAGGTCGGCAGATTGCTTGTACGCAAGAAGAAACAACATGTTCGGAG
AAACGATGCGTGTATCGTTTATCGAGGATTCACCGTTCGTCGAGATGAAAGACGGTATGCTATCGCATTTCTTCGGCGAA
GTGATCACCGAGCTGAGCAAATCGATCAACTGCACCATCGAATTGACCACCTCCATGTCGGCGTACGGTAGTTGGAACGA
GGAAGAGCAGATCTGGACAGGTTTGATAGGTGAAGTAGCGTCGAAGAGGGCAGACGTCGGCGTCGCAGAGTTCAGCATGA
CTAATCACAGGCTGGACGTGGTTGACTTTACTTTGCCGTTAATTCTCTCGCGCAATAAGATATACTTTAAGAAACCCGAT
GGTTCATCTGTGCAGTGGTCTGCCTATTTTAAGACGTTCCGCACAGACATTTGGGTCGTGATAATATGTCTGATCGTGTC
GACTCCGATTTTTCTTACCGTCATGAAAACGAAAGGACGTATCGTAATGAGAATCCTGTCGGACCATTACATAAGCGTTT
GGGGGATTTACTGTCAGCAGGGCTTACCAGATTTCCCGAGCCAGTCGTCGATGAGATTAGCCTTCCTATCGATTTTTCTG
TCTGCGTTGATCATCCTCTCGGCTTACTCCGCTTCGTTGATCAGCTTTCTGACGGTTTCCACGGTTACCTTGCCTTTCGC
TACCATGGAAGAATTCGCCAACTACGGCTCGTACAAATTGATAGTGTTCAAAAACAGCGCAGACTACGACATGATAATCT
CCGCGAACACTAGCTTATTCTTGAAAGTGAAGAAGTTGTTGAAGAAGAAGGAAGAGCTGCCTTTAACGATTCACGATGGT
TTTGCCCAGGTTTGCAACGAGAAAGTGGGATTCTACCTGACCGAGGCGATAAAGGACGGTATCAACGGCTTACCGTGCGA
AACTGCGTACATCGAGGCGGACCGAATCGACAGTTTGGCACTAGTTTTGAATAAACACAGCCCATACACGGGACTGGTGA
ATTATCATTTACAGCGGTTCAAAGACAACGGGATGCTGAACAGATTAAGGAACATGTTTCTCGTAACCAAAGACTCTCAC
GACAAAGGCTACACTGCTGTTACTCTGCGTGGAATCGCGCCTATTTTAGCTGTCCTGTCCGGCGGAGTGCTTTTCAGCTG
TTTCGTACTGATGTTCGAGAAAGCGTACCATAACCTGTGGAGCAGTAAATGCAAAGAGGCTGTCCGGTCCGACTCTTGGC
GAGAAGCATTCGATAACGAACGCGAGAGACGAGCTGGAAATTTCGCGAAGGACGCGCTTAGATTGGTAGAAAGTTACCGA
TCGCGAATTATTTACGACGAAAATCCTTACGCTCGGAGGATCGGGAATCGCGCTTGA
>EuglossaDilemma_000031-T1 EuglossaDilemma_000031
ATGGTATACAGAGGCAGTTTGCAGACGGACGATCCCAGGGATGCACCGAAGCTGGTCAGGATGTCGCCGTTGAGAACCAG
CAGGCCCACGAATCCGGTGACCAATTCACGAGCTGCCTCCTCCGTGAATAGCCCGGTGTATCACGGTCCGTTTGTGCCGG
CAATCGAGGTTCATCGAGGCAAATTGATCGATGAAAGACGTTTGGCTCGTGAAAGGGACATCCAGTCGATGGAGAAGGTG
ATTATGAGGACAACCGGACTCAAGGTCGGCGCGCCAAGGCTGCGTAACATCAGTCAGATACGAGACACCGTGTTCGTCGA
CCCGGCGCTGATACCGATGGAGAAGATCGGTCGTGTGGAGAAGGATCGGCCGAGGACCATCGCCGTGGACAGTTCCAGCA
GAGTGACCAGGACACCGAGTTCTATGCTGGCCGACCTGAAGGACCTGGAGAGGCTGAGGAACACACCGCCGGTTCAGAGG
TGTCCCAGAGTGGCGGGCAGGAACGAGACGAAATCCGCGGCGTCTGGCAAGAAGGCCGAGCTGTCCAGCCCGGCGAAGAT
TCGCTCGGACATCTTCAAGATTCAACAGATGTTCCAAACGCCCGACAGCTCGCCGAGGGCGGTGGTGAAATGTTCGAACG
AGAGGAAGCTCGAGAAGAGAAACGAGGCGGAGAGGCACGAGAAGAAAGCCGTGACGGAAATTAACAAAACGAGATTGCTC
GCGCAGAAACTGTTGGAGGCGTCTCGGAGCAAACGGGAGACGCTGAAGGACCGCTACAACAATCCGAGGAACGCGTCGAA
CTTGAAAGCGAGCAAGGAGATCAACGGCAGGGTGTCCGGCAAGGCGAGCCAGAAGAGTATCGCGGATCCGAAGCAACCGG
AGAGAGGAAAGAATCACTCGGCCCCGTTGGAGCCTCAACCGCAGCCGCAACCCCCGGTTCGAAGAAGAAGAGAGTCGAAG
AACCGACGCAGCGGCGACGGGAATGGAGCGGTCCCCGAGAACGTCGCGACGAGGAGCAGCGACGCGCAAGAAAGCTCGAG
GAAAGCCAGGACCCTGGGGAAAGGGACGCCGTCGACCGAGGAGGATCGTTCGAACAGCGCCGGTGCGACGGAGGAGTCGA
AGGCGAAGACGAAGGAGCTCGACAGACCGGACATCTTGGAGGGTCTGCTGAAGGAGTCCGACCAGCAACTGGCGGACCTG
AGGTCGGACCTGCAGGATAGAAGAAGGTCGCGAAGTCACTGGAGAGGGTTCGTGCAATCGATGAGGCTACACGACGTGGA
GCTTCACTCGGACAGCGAGGAACAGCGAAAGGGTGAGTGA
>EuglossaDilemma_000032-T1 EuglossaDilemma_000032
ATGGAAACTATATTGAATTACTTGAATTTATGGAACAAGAGCATCAGTCAACGATGGAGGAAGCTGAGGCGGAGATGCTC
CGTGCAGGAGACCTCGGAACCTCAGGAGGCTCTGATTCAAGGTGGAACGACCCAGGGGGTTATTCAACCCGTAAGGTCCA
GCCCGGCTAGCAGGGAGTCCTCGCCTGCAGCCAAAAGCCTCCAGGACGGCAGTTCGCCGAAGAAGCTGTTGCAGACCAGC
TCCCTCAGATTGCCAGGCACCACCAAGGGTATCGCAGACATCCAGCACGTGCTACGAAGCAAATTCAGCAAGATAAACGC
TGGCATCCGAAAACGAAAGGCCCTGAGCGTGACGGAGGTGTTCTCGCAAAAGGATAACGCGTCGAACTTCTACGTGCCCA
GCCCCCTATCCTCCTCGAGCAGCCAGAATTTCGACGGCGAGTGCTACGATTCCAGCGAACCGACTTCCCTTCCGCCCTAT
CCTTTCCACGACAACCTCGAGACTCTCGCTGAGGGCAGCGTACCGAACTCTCCGAACTGCAGCAGCCCGTTGACCAACAG
CAACAAGACGTTCACGTACTCTCAGACCAGCAGCGCGTACGATTCTCCGGTGCTGAGTCACGAGCAAAGCCAGAAGGACG
TGTACGAGAACGTATTGTACAACAATTCCCCTCCCGGATGTTGCCCGAGGTCCAGGGGCATGCTGCAACGCAGCAACTCC
GAGAATCGTGACGCCGGCAGACACCAGGATCATTCGTACGAGAACGTACGCTTCCAGCGGGGTCACAGGTCGGATCTAAC
ATCCTCCGTCACGCCACATTCCGACAGGCATCTCGCGAGGAGCAACTCCGAGACGAGAGACCACCATTCCTACGAGAACG
TGCATTTCCAGAAGAACGCTAAATCCAGGAATCAGTCGGACTCGTCGTTCGAGGAGATCCACATACCGAGGGTGACGCCC
AGGAAGAGGGTGACCGACTTCAAAGTCGGTGGCCAGGTGAACAATTACTCGAACGGGCCTGGGTCGCCGTGCGTGAACAA
AGAGGATGGACCGTCTAGTCTGGGTGCTGAAAGGAGTCCTGGCAAGAAGACCACCAGACGGATGAACAGCAGAAGCGTGG
CGAATATTCCCAGTTCCTCCGGGCCCGGCTTGAAGACTTGGCAAGGCACACAAGACACAGACGAAGGCCTGAATACCGAC
TCGGAACTCGAAGACATCGACGAAGCCGGCGAGGGTGAAGAGTCGAGATTCTGCACCCTACCGAGGCCAGGCAAGGGTGG
CGCGTCATTCACGATACTGACGGCCAGATTTCTAAAGGGTCCTGGACACAAAGGACTCGGTTTCAGTATCGTCGGTGGTA
CGGACAGTCCTCGTGGTAACATGGGAATTTACGTGAAGACGGTCTTCCCTAATGGCCAGGCTGCCGATCTTGGAACTGTC
AAAGAAGGGGACGAAATTTTGTCGATAAATTCGAAACCTCTTCACGGTATGACGCACGCCGAGGCGATTGCCGAGTTCAA
GTCCGTGAAAGCTGGAGACGTGGTGCTGCACGTTGGACGTCGCGTGAATAGGAAGAAAAGGGACTCCCTGACGTTACCGC
CCGCTGCTCCGACGCCACGCCAGCAAGTCAAGTGA
>EuglossaDilemma_000033-T1 EuglossaDilemma_000033
ATGGCCGTCAGGTTCACGATCCTGGTGCTGCTGACCACCACCGTCGTCGTCGTGTCTGCCGCTGGATTGCTCGAGACGCT
GCTCTCCTGGGATCTACCGGATGCCATGGGCAGATCAACTGCGCCACAGTCGCAATGTCTCTGTCAGACCTCCAACTGCT
TGTGTTGCATCGATCTGAACCTGACGGCGACCATCGACCTGGGTGGGCCCGCGTGCATCAACGTCAAGCAGAAGGAGCAG
AACATCTCGTTGAACCTTAGCTACGGTGACAATCCCGTGCACAATGCCACCATCAAGATCGTGGACGCGGCCAACAAACC
GACCTGCATGAACCTTCTGTCGGACCTGGCGCAGATATGCGCGAAATTCACGTCGATCAGGCAGGCGGAGGCCGGGTACG
ACGGCTGCCTGGTGATCGAACCCGCGTTGCTGGGCACACCGCAAGCCACTTACCACATGGGATGCTTCAATTTCAATCAG
GTGGTGCGGCAGATCGAAGCCATTGCCGTCACCGAGACGACCGAGGCCACGGACAACTCCGAGGACGAGGACGATCCTTT
GAACACGGAGGAGTTTATAGCCGCGGTGTCGGCTAGCGCGGAGCAAGGAATAGCCCTGTTCTCGCAATGGCTCGGCCTGA
ATTTGAACCCGAAATTGAACCTGACCAACCACGAGACCAGCGGTCAACGAGCGGTCCCATCTACGACCTCTAGATCCGCT
CGAGCTCACTGGGAGCAGGAGGAGAAGAACGACGAGCGGTTCAAGCAGCTGCTCAGCGCTCAGGACAACGTGCTGAAGGG
CTCCGCGACGATCGGCCAATCGAACGGGGCCGAGACCACGTTCGTTTATTCGAAACCCTCCGAGCTGTTCTCGTCGGAGA
AGAGTATGGAGGAGAGAAGGATCGGCGAGATGAAAATCCAGCCGCAACACCTGGCCGTGGTGCCGAAAGAGTCCAGGAGG
GGCGGCAGGGCGTACAACATTCATCAGCACGTGAACGAGATCTGA
>EuglossaDilemma_000034-T1 EuglossaDilemma_000034
ATGAAACCACCAAGTAGAAACTGTCAAAAGGATTCACACGTCGAAGAGGCTTGGAGATCCTGCCCAGCAAGGAAGAAGCT
TAAATCTGGGCACAAAGCCGGGCGCGGGTCTCGGATCGGTGATCGGCTGGCGGTCGGCACGAAAACTGGCGACAGGATTG
GCCACGGCGACGATGAGGTGCCACGCCATTGGCCGAGGTGCGGAGGTGTAACCCATAAGCGTGATCGTTACGTGGATGCA
AATTGGGAACCAGTTACGAACGGAGGCTTCCCGATTTCGATCGTCCGCGATCCCCCTTCAGGATGA
>EuglossaDilemma_000035-T1 EuglossaDilemma_000035
ATGAAGGTGACCACGGTGGTGGAGCTGTTGCTGATTCTTCTTCTGGTCGCGTTCGCAGCGTACGGCCGAGTGATCGAGCA
CGATGGGAAAGCGGAAGAAAGAGCGGTCAGAGACACGGGAAGAAGCTCCGAGGAAAGTAACGCTGAAATGTCAACGCTAT
CGTTGAAGCAGGCAACCGACACCGTTAACAGATACTGCACTTGTAACGAGAACATATGCAATTGCTGCAGAGACTTCCAC
ATACCGCTGGTGCAATTGCAAGGTCCAGGATGCGCATCCTTGCAGTACCTGCAAGGCGACGAACTGGCCGTGCAACTCAG
CTTCGGGAATAACATTCTGACCAGCACCATAGTAAATGGAAAGACTCCCAGGCCGGTCTGTGTCCCGTTACCAGGAGGAT
TCACCAAATTCTGCGGCAGAATATACTCGATTAAACGAGAGGCCAGGAACAACTTCAAAGCCTGCCTAGGGCTGGAGTTA
CAGTCGGCGACCGAAATCGAAGCTAGCTTGCGCGTCGGTTGCTTCAGGTTCGGTCCGGACGGCGTGAACTTGCGACCAGC
GGAGCCGCTTCCGCTGATCGAAGCCGAGGTTCCGGAGGAAGAGGAGGACGACGATGATCTGTTCGGCCTGGGCTCGGACG
ACGACGAAGAGGACGAGGACGCCGACTACGACGCACCGTTGGCCAATTCCGCGACGAACTCTTCGGCAGAGGAGGAAGAA
GACGAAGACGACGACGACGTCCTCGGATTCGGCGCCCTGTTGGACATCATAACCGGCGACGACGAGACGGCGACGAAGAA
ACCGAAGGTAACCACGGCCGCGCCTCTTCTCCAATTCACCATTCCCATTCTACCCAAGCCGACACCCTCGCCTGTGAATT
CCGTCAGCGTGGAGGATAACATCGCCGCGAACGATCCGGAGGAAGTCGAGTTCAATCAAGAATCGTCGAACGCCGAGGAG
GAGGAAAGCGACGCCGAAGAAGAGGAGTCCGTGGTCGCGGATACGACGAGCAACGAAGCCGAAGAAGTCGTCACGGTTCT
CTCCAATAAGATAGCTTCCTCCGCGAAGCCGGACAAATTACCGACGAAAAAATTCACCCCGTTGGACGCGAATAAGAAGA
AGCCGAGCATTACGAGTAGCAGCGTGAACGCGATCGAGAACGAAGTAAATAAGAAGAAGAAACCGCTGAAGAAGCCAGTG
AAGGGTGACGACGACGATGTGGACGATATCCTGGAAGAAGATCTGGACGACGATGATGACGATGACGAGGACGAAGAGCT
TTTAGACAGTGACGACGATGACGAGAAGATCAGCGAAGAAGACGACGGAGACGAGAAAGTGGACGAAGACGAGCAGGAAA
ATCACGAGGACGAAGACGAGAAGACGGAAGTGGAAAGTTTGGTCGACGACGACGACGACGACGATGACGAAGAAGAGGAT
GCGGTGATCAGTGCTCTGGTTTACGACGAGAAAACCGAAGGGAAAAAGAAAGGCAAGGTGAAAAAGCACTATCAGACGAT
GGAAGCGGACGACGATGACTCTGATTACGGATTAGGTCTCACAGGGCTTTTAGCGAGAAGCAGGCATTCGAGAAATAGCC
ACCAAAGCAAAGATGTGAGACTCTGA
>EuglossaDilemma_000036-T1 EuglossaDilemma_000036
ATGCAGGCTATCTGCAGCGCAAAGTCAGAGGGCAAGGACACGGCGATAGCTTTGTCGGATTATCCGATATCGGTGCACGA
TCCGATGACCGGGATCGAATACAAGGCAATGGTTGCAAGTATAATGGAAGTCGACTCGTCTCCTGTATTAATGTACGGTG
GTTTACCGTGCTACTGTCAAGACAACGAGTGTTGGTGTTGCTCAAATATTCAGGTGTTGAACTGGAGTAGGAAGATATGT
TTAATTGCGATGCTTCGCCTGCGAGTACCTCCGCTCACGTTGATCTTAACTGTAAACGATAGAGTGGTCAGACAGGTAGA
CATAGGCCCGAACACACAACTCTGCGTTGACCTTCCATTTTTCACGAAAATTTGCGCCGATTTGAAGAATATGCATATCG
ACAGAAGAAGCGTCCATTTTTGTACCAACGTGCATATGAGCGTTTTTGCGCTCAGGTTCTCGCTGTTTTATAGATGCCTC
AACATTACTAGCAACGGAGTCGTTATAGAAAATTTCTTGCTATCGTACAATCAGACCACCCCGCAGATCGAGCAACCTGT
CGAGCCGGAAGTGTACGACATGGTAGATTTCGAAGAGCAGGAGTTCGAAATTTTTGAAAATAACACGTCCCTGCTCTCGG
TCGACGAAGAGGCACAAATCGGGCAATTAAAAGTCTGGAGACAATGA
>EuglossaDilemma_000037-T1 EuglossaDilemma_000037
ATGATGAAAAATGAAATAAATAGCAAGAGGAAACTCTCGAAGAAGTTGATGAAGAGCGAGGATGACGAGGACGAAGAGAC
AACGACGACGATGACGACAAGAACGGCGAAGAAGAAAACGGAAAGGAGAAAGTCGATGAAATTGCGGATTATTGTTCTCA
GCGAGGCTGAGAACATTCATACTAAACCCGATTTGACGCGTTATCCACCATCGGTCTCTGACCCGAAGACCGGAGTCGAA
TACGATGCAATGTACGTCAGTTTGAATAAAACTGGTACATCTGTATTAGTGTACGGTGGTTTGCCGTGCCACTGTAACGG
CCTCGATTGTTCGTGTTGCGCACGTATTCACATATTTCGCTGGCATTGGAACATATGTTTCGATGCGAAACTTCATCTGG
GAACACCTCCACTCACGGTGATGTTAGTTGTAAACGACAAGCAACTCGTAAGGAAAGAAATAGGCAGTGAGATAAGTTTC
TGTGGGGGAGTACCACACGGGGACATTTGCATTGGTGTGAGCAATGTAAATATTAGCAAAGGAAATTTCCATTTCTGCAC
CAAAGTGTACGCGAAATTGTTTTCGGCCAAGATAACCGTATTTTACAAATGCTTGGACATCAACAAGTACGACATTTCAT
ACATCATGCTGATGAATAATCAAGCCATCCCACAAATAGAGTATGAACCTCACAAACCGGAAGTGTACGACATGAAATAT
ATCGAAAATAATATATAG
>EuglossaDilemma_000038-T1 EuglossaDilemma_000038
ATGTTACCCAAATTGTTCGGCATTCTTCTGGTGTTCCTCGCGGTGCAGGCGATCTCTAACGCTAAGTCAGACAACGAAGG
CACCGAAATAGATTTGTCGCAATATCCAGTATCGGTGCGCGATCCAGACACCGGAATCGAGTACAACGGAACGTTTGTTC
ACAAGAAACAACATGGTTCATCCGGTGCATTGGTGTACAACGATTTGCCGTGCCGATGTGAAAATACCAGGTGCTCGTGT
TGCTCGAACATTCGGATACTTCATCTGAATTGGAACGTGTGTTTAAACGCAGCACTTCGCTCTGAAGATCCTCCGTTGAC
GTTCTCGTTGACCGTGAACGACAGGGTGGTCATGGAGCACAACACACCTTTGGACATTCAGTTTACCTGCATCCGAATAT
TCGACTGGGATTTCTTGCAAATTTGCGTCGGTATCAAGGATATCCGTTTCGACGGGAAAAACCTGCATTTCTGCCCCGAA
GTGCGCCTGAAAATTTACGTCCTACCTGAAATATCGGTGTTCCACAAATGCGTCAACATCAACGCCGACGGGATTTCCGT
GGAAAAATTCTTGCTGGAATACAATCGGACCATCTCTCGGATAGAATACGAAACGAACGAATTAAAAATGTACGAAGAAA
TGGACATCGAACAGCAAGACTTCGAGGTTCGAGCAAATCGCACATCTGCGCACTCTCCAGACGAAGAGGTGCAAATTGGA
GAATTAAAACCATGA
>EuglossaDilemma_000039-T1 EuglossaDilemma_000039
ATGCCGCGTCGTCAAGGACACGAAATGAGGACCCTCTGTTGGTTGTTTTTCCTCGTCTTTCTTTGCGTACAAGCCTCGTT
GCAACGAATCGACGAGAGGCTCGACGATCCGGAAGAGAAGTCGGAAATATCAGCGAATAATGGCACCTCGAGTATCGCGA
AGAAAGAAAACGCGAAAAAGGACAAAGAGGCCTGGAACATGAAGAAGCTGCAGGAATTACTGAGACAAGCCACGAAATCT
AGTTCGAACACGACCAGCCAGGTCACTGTCACGAGGCAAGGCCCCTGCCAATGCGGAGGAGGTGCCTGCGGCTGTTGCTC
CAGGATTTTATTCGACACCTGGAAGCAGAAGGCCTGCGTGAACGTCACCTATGACCCGGACGAGTTCAGCTTCACCGCCA
AGATTCTCATGAACGACAGAATTCTCTACACAAGGACCGTTTCCGGGAAGAATCCACGGCCGATATGCGTGCCGGTACCC
CAAATACCGATCGTCAAGGCGTGCGTGCGATTTTATAACATCTATTTCCAAGGCCGGAACATTCATACGTGCGTGAACAT
GGAGGGGAAGTTCCGAGAGACGACGATATTTAAGGTCGGGTTAGATTGCATTAGATTCGGTGCGAACGGCCTGGCTCTGG
TAAAGCCGGAGGACGGAGGTGGATTAGGTCAAATAGAATTCTTGCCAGGTGACGAGGATGATGAGGATGAGGACGATTAT
GATTACGACGACAACGACGACGACGACGATGACGACTTGCTTGATTTCTGA
>EuglossaDilemma_000040-T1 EuglossaDilemma_000040
ATGGATTCTAGAATATACAGTGTCCTGATTTCGTTCTTCTTCCGTTTAATCTTCTATGGGGCAAGTGGTGCTACGGAAGA
AAGATATCCTGTATCGAAAGGATTTCTGGGTTATAGAACAACTTTGACGTTTCAAAAGTATTGTGTTTGTAAAACTTCTT
ATTCCTGCTCTTGCTGTCAAAGCGTTGTCATTTTATACACCAAGGCGGAAAAGAATCTTTGCGTTAATTTTACCTACCAA
AGAAACGGATTGAATGTCGATGTGATGTTAAATTCCGATACGTTAAGAGCCAGCACGATTACCGATTACAAGCCATTAAA
ATTTTGTACCAACATACCAAGATGTTATTTCTCGTATGCGTGCATAAACGTATTGGAGCTCAATAAATTTCCCAGATCGA
TAACTGCTTGCCTCCGCTTGGATATTTTATCGAAGAAACGGCTTTGGCAATTAAATTACGATTGTATCAGTATATCAACC
GAGTTGCCTACAATACCAGGTAACGGAACGATGCCGGGAATGAATGGAACGTCCACGACGATGAAGAGTGGAATGTCCAC
GACGATGAAAAGTGGAATGTCCACGACGATGAAAGCTGGAATGACATCAACAATGGCTACTAGTCAAACGACAAAGGCCA
CGACGAAGATGACAACTGTGGTGGAAACTGAAGAGACTACTACGCCAAACGATGTAGAAGTAATAACGGTACCAGGAAGT
ATGACAACGGTTGTGGATATCGATTAA
>EuglossaDilemma_000041-T1 EuglossaDilemma_000041
ATGTCTTCGTGGAAAAAAGCAGCAAAATCCACGCAAAAAACTCATCGTGAAAGACATCAACCCGAGAGTCGTCAACATCT
GGGTATTTTGGAAAAAAAGAAAGATTATATTGCCAGAGCCAGAAATTATCAACATAAACAACTAACTTTGAAAGTTTTGC
ACAAACGTGCGCTCAACAAGAATCCAGATGAATTTTATTACCACATGATTAACTCTAAAATTCATGGTGGAGTCCATATA
GAAAAGAGGAAAGATAAAAGTTATACACCGGAACAAATACAGTTAATGGAGACACAAAATATTACATATGTTGCACATAA
AAGAAACATAGAAGCAAAGAAAGTAGATAGGTTACAGAGTCAATTACACATGATAGATGTTGCAAATGAAACTAAGAACA
AACATATATTTTTTGTCGACAATTCAAAGGAAGTAAAAAACTTTGACCTTGTTAAAAAGCTAGATACACACCCTGCATTG
ATATCACGGCGTACAAACAGACCAAAATTGAGTAAATTAAAGGATATGAAACTGCCAGAATTAGACAAGTACAGCTTGCG
AAAGATTGAATCTGCTAAATTCCAAGCTTATGAAGAATTACAAAGGAGGGTAGACAGAGAGAGGAAATTGACAGTTGTAC
AACAGAAATTAGAAATACAGAGAGCATTAAAAGATAGAAAAGGTAAAAAGCCAAAATTAATAAGTAAAGGGACAATTCAT
GCTGCCCCTATTTACAAATGGGAATATGAAAGAAAACGATAA
>EuglossaDilemma_000042-T1 EuglossaDilemma_000042
ATGACTTCACAAGAGAGAAGCCGGACTTGTTACGTGTGCAAGAAGCTATTCTGCTGTGCAACGTGCCGTGAACGACATGA
GGAGAAGAAGCACACGAAACGTCAACCAAACTGTCCATTTTGTGCGAACGAGAAAGTTCCATTAAAAGCCTTCGAAGATC
AGGCGCTTCTCTATCACATAGTAACCACTCATTTACCTCTCTATTGCTACCTGTGCGGCGAAACTTTCAAGCAGAGCAAA
GATTTGGAATCGCTGGGCACGTGCAAGTGGTGGAAATCTTGGCACCGTTTCTCGGAACAAAAGTCGATACTAGGTACACC
ACCTTTGACCTCGGAAGGAAAGGAATCATCTGAATACAATGGCAAATTCGGTTCATTGACCTCTCCTCCAGAACTTTACA
GAAACACGAGCACGCCTATGGTCGTCGGTCAAAAGACCAGTTTCGACTTCAAAACGCCCAACGCTCCGAACTTCTCCCTG
AAAACCTCCAAGATTGATTCCGCGTCGGTGCAAAGCAGGCAAACTTGTAGCGGTTTACAAGGAAGCAATTTCAACTGCGA
CAGCTCCAACAGTAATTACATGAGCCTTCCCTCGGCCAGTGTACAAAAGTCGATACCATTGATTTTACTACCATCGAGTC
GCGGTGAGAAAGAAGAGCTTTCGAGGAACAAGTCGCAAAAACAAGATATCATGAAGGAGAAGAACGATAGTCGATCAAGC
GAATGTTACGTAGATAACAACTGCGTGGAGGATATGGAATTGACTAATATCGAGAACGATGTGTTACCAGACTCTCAGAG
TTTAGAAGTCTGGCATGGCGAGAGGCGTTCGGAATCCTTGAAGAAAGTTCGATTCTCCGATGAATACGAGACTCCTGCGG
AGCATCCTACCTCGATGGCTACTTTCAATCAGACAGAGAACGAAGAATATTTCGAAGCATGCGACACGTTGTCCGAAATG
AAGGAGTCTCTGGAAAAATCGCAGATCAAGATTTATGAGGATAACGCGAGAAATATGGAGAAAGAAAATAACAGCTCAGA
ACGTAACGTGAATGATAAACAACAGTCATCTAGTACCTCGCGAGTAGTGATGATGGTGGTCGTGGAGAATGATTCCAACG
CCTCAACTTCCGACTTAATCAACTCTGGTTTAAGGAAATTGAACCATGTCATTTCCAATACGAACTTCTCCACCAACAGC
CAGAGTTATTCTAGTTGCAGTAGTTCGTTAACGTCGGTTGATAGCTATTACTCGTACTCAAACGACGCGAATAACCCACC
TAGTAAAAGTTCAAATACACCACCGAATAGCAATGCCGGTAGCAGTGGTTCTACTGGATTCTTATCGGTGGTCACCAATG
CGGTGAAAAGTGTTATCAAAAATTTCTCCGCGTTAGATTTCTCCAAGAACGTCGAGGAAAGAGAAGTTTCTTCAAGGGAA
AACATTGCTCCAACGCCCTCTGTTTCGGAATCTTCCGCTTTACAAAGGCCAGGAAAAAGACCAAGAGATGTTACCGATCC
TGCGCCTTCGATGCCACGGCAAACAGGCTTCGTCGTTCCTCAAAATGAGATCAGAAGTCCTCTTGCGAAACGTTATTGCG
GATGGTACAACATTAAAGGGCGAAAACCAATCGCGAGAATGCGAGATCGGCAACACCTGTCACCTCGCGGGGTATCGTCG
GAAACTCAAGTTTTCCATCAGGGATCGTTGTCAGTTGGCAATACGATATTACCTCTTCCTGACAGAGCGCATCAGTCTAC
GCAGACCGAATGA
>EuglossaDilemma_000043-T1 EuglossaDilemma_000043
ATGGGGAAAACATCAAAAGACAAACGAGATATATATTATCGACGAGCAAAAGAGGAAGGATGGAGAGCGAGAAGTGCTTT
CAAATTGCTCCAAATAGATAACGAGTGTCACATTCTAGATGGAGTGAATAAAGTTGTGGATTTGTGTGCCGCACCTGGTA
GTTGGAGTCAGGTTTTGTCACGGAGATTAACCGAAAATTATAAGAAAGCTTTGGAGAATGGCGATGCAACACCGCCGAAA
ATAGTCGCAGTGGATTTACAAGCTATGGCACCATTGGAAGGAGTGATTCAAATTCAAGGAGACATCACTAACATTAACAC
AGCGAAGCAAATTGTTTCCCACTTTGACAATGAACAGGCTGATTTAGTTGTTTGCGACGGTGCACCTGATGTTACAGGCC
TGCACGATATGGATATTTATATTCAGTCTCAGTTATTACTAGCAGCTCTAAACATTACTACACACGTACTAAGGCAAGGA
GGCACTTTTGTAGCAAAAATATTTAGAGCCAAGGATGTAACGTTATTATATGCTCAGTTAAAAATATTTTTCCCCTATGT
TTATTGCACGAAACCCAGTAGCTCTCGCAATTCAAGTATAGAAGCATTTGTAGTCTGTAAAGATTATTCTCCACCAGAGG
GTTATAAACCTCATATGCTGAATCCCCTCTTAACGCATAAACCATGCGATTTCGATGAGCTTACTGGAGTTAACAGACTC
ATTGTTCCATTCGTTGTTTGCGGAGATCTTAGTCAACCTGATTCCGATACGTGTTATCCGCTGAATTTCGAGGGGAAGGA
ATACACGTACCACGAGCCGGTACAGACACCGATTGCTCCACCGTACCAAGAAGCACTGGATTTATTAGAGGACAGAGATA
CCGATTTCAGAAGGTCTGATGTTAACGTAGTGGTAGACAATCTAAATTTCATGACCATTTCGGATATTAAAAAGCAAGCT
AAACAGAAACATAACCAGAAAAGCGAAAGCAAAGCAACCAAATCGCAAGATAGCAAAAGAGATGATAGTAGCGAAGACGT
GTTGGGACTTGATCAATTAATGCCTTTCGACTTATTCGATGAATCTACTAATAAAGATAACGCTGACGCGTAA
>EuglossaDilemma_000044-T1 EuglossaDilemma_000044
ATGGCAAAGGGGAAACCGTTGACAGCCCCGGAACGGCGGACGACCGACGCGTTCGACGAGGAATCGGTGGCGGTGCGGTC
ACGATGGCGAAATTTCGCCGCGTTCTGGGTGCTCGGCCTCTGCAACAATTACGGATACGTGGTGATGCTGAGCGCCGCGC
ACGATATCCTCGAGAGCAAATTCGGCGCGACGGATCTTGGGCCGGAATTCGCGAATGGCACGATGATAACGGCGAACGTG
ACAGGGGTCCGATCCTGCAACACGCTGTCCACCGGCGCCATATTGCTGGCGGATATTCTGCCGTCGCTGGCGGTGAAAAT
AATCACACCGTTCCTGCCGTTTTACGTACATGCTCGACTGGCTACCTGTGTGTTATTTTCCGCTGCAGGATTCCTCGTGG
TGTCGTTGAGCACTACTGAATGGCTCGCCATTCTGGGCGTCGTTCTAACGTCACTCTCTTCCGGTTTGGGAGAAGTTACT
CTGCTGAGTTACAGTCACCAGTACCCCAAACAAGTAATCGCGACATGGTCTTCCGGTACTGGAGGCGCCGGAATAATTGG
CGCGCTATCGTATGCCTCCCTCACCACGTGGTTAACAAACGAACAAACATTGTTAGTTATGTTAATCGTACCGATCATAC
AAGGAATCACTTTCTGGTTGATTCTGGTACACCCACCGCAGGCCAGTATCCCGATCACTAAGAACGGTATCGACAGCCAA
GAGCACATCATCGAGGTCCCTAGGAAGAGCTTTAAAGAAAAGATCAATCTGGTACCGGGGTTGCTGAAGTATATGATTCC
GCTCGGGCTCGTGTACCTCTTCGAATATTTCATTAACCAAGGATTGTACGAGCTGATCGAATTCGATGGGATCTGGCTGA
CGCATGCCGAGCAGTATCGCTGGCTCCAGGTCGACTACCAGATAGGAGTGTTTATCTCGAGATCGTCCGTCAATCTCGTT
ACGATTAACAAAATCTGGATCATGGCTGTGCTGCAGTTTATCAACGTCATAATTCTGCTGTTCGAGACGCTGTTCTACTA
TATGCCCAGCATCTGGCTCGTGTTCGCGTTCGTCTTGTGGGAAGGCCTGCTCGGTGGCGGGGCATACGTCAACACGTTCT
ATCGAATGTCCACCGAGATTCCGAGAGCAGACCGTAAGATTTCCTTGGGGATTGCCACGATGGCCGACTCGATCGGCATC
GCGTTGGCAGGATGGCTGTCTATGCCCGTGCACAATACCATTTGCAGACTACCGCAACCGTCCAGAGTTGGCAGTTAG
>EuglossaDilemma_000045-T1 EuglossaDilemma_000045
ATGCAAAAGGAGGAACGCGGGAAGGACGGAGGGTCGCAGAATCCTCGATATACGAGCACGAGGAAGGAAGAAGGGGTGCA
TGGACCGGTGAGGTCGAACAGGGTTGCTGGGCATGCGCCGACGTTCCTGTCCTCTCCAGATACTATGAGCGGTGGTGTCT
ACGGCGGAGACGAGGTCGGTGCTATCATTTTCGACGTTGGACACCAGAGCCTTCGCGTTGGCTATGGCGGTGAGGACACT
CCTAAAGCTGAAATTCCGACCACCCTCGGTGTATGGGAGGACACCGCCGACTCGCCCGACAGCGGTCAGAACGCCAGGAA
GCACTACAACATCGACGTCACGGCCATTCAAGTGCGAAAGAAGGATATGGAGATGGTTAGTCTAATGAAGGACGGGATGA
TCGAGGACTGGGACATGTTCGAGCGGCTGACCGAGTACACGTACAAGCAACGCCTGCACGCTCTGCCCGAGCACCATCCG
ATCCTGATGACCGAGTGCCCGTGGAACACCAGGCTGAAACGGGAGAAGCTGCTAGAGCTGATGTTCGAGAAGTTCAACGT
TCCGGCGATGTACATCTGCAAGAACGCGGTTTTGGCAGCGTACGCGAACGGCAGGTCGACCGCGATGGTGGTTGACAGCG
GGGCGACTCACACCAGCGCGGTTCCTGTCCACGACGGTTATGTCATCACTCAGGGAATCGTGAAAAGCCCGTTGGGCGGT
GACTTCATCACGATGCAATGCAGACAGTTCTTCGAGGAGAAGGAAATCGAGCTGATACCCGCGTCTCTGGTCGCCAGCAA
AGACGTGGTGCGAGAACGGGATCCACCGCGTTGGACCAAAAGGGCCGGCCCTCAGCCTACCTCCACCTGGATGAGCTACA
TGGTGCGAGAGCTGTTGCAAGACTTCCAAATGAACTGTCTGCAAGTCTCCGACAGCCCCTACGACGAGGACATGGCCAAT
ACGCTGCCGATGAAGCACTTCGAGTTCCCGACCGGGTACAACGACGATTTCGGCTCCATCAGGCTAATGATCCCCGAGGC
CCTGTTCGACCCCAGCAACGTGAAGGGCGTCGGTGCCAGTATTCTCGGCATCGGCCCCCTCGTCACCACCAGCGTCGGCA
TGTGCGACATGGACATCAGACCTAGCCTGTACGGAAGCGTGGTGGTGACCGGTGGTAATTCTTGCCTGCAAGGATTTAGC
GAAAGACTGAACCGCGACCTGGCCAGCAAGACTCCTCCAAGTATGAGACTGAAAATAATTAGCGCAAACAGCTCGAGCGA
GCGTCGCTACGGTGCCTGGATAGGAGGGTCAATCCTGAGCTCTCTTGGCTCGTTCCAGCAGATGTGGCTGTCGCGGCAAG
AGTACGAGGAGTCCGGCAAGCTGATCCTGGAGCGGTGCGCGTGA
>EuglossaDilemma_000046-T1 EuglossaDilemma_000046
ATGTATCTGTGGTTTCGCGAGTCCGTCACGGGGACGGCGATGATCTTCAATTCGGAAAGGATCTACACTAGAGCGGGCGT
GCTGGTGCTGCAATCGGCGAGGGCAGAGGACGCGGGACGATACGTCTGTCACGCCAACAATACGGCCGGTTCCGAGAGGG
TCGAATTGGAGGTCTCCGTTATAAGCAGCCTCTCCATCCACCTGGTGCCTCAACAGGTCACCGTCGACCTGGGTAAGGAC
GCCGAATTCCAGTGCTCGGTCACCGGCCAGCCAATCCCGGTGATCTTCTGGACCAAGGACGGGCTTCCGGTGGGAGAGAG
CGCTTCCGGTCGAAGCAAGATCACGGGGAACGACGGGTCGACGTTACGCGTCTCGTCCGTAGTGAGGGACGACAAGGGGA
TGTATCAGTGCTTCGCGAAGAACGACTACGAGATGGTGCAAGCGACGGCGGAACTACGACTAGGGGACGCGGCGCCGCAG
CTTCTGTACAAATTCATCGAACAGACGATCCAGCCTGGCCCTTCGGTATCGCTCAAGTGCATCGCCACCGGAAACCCGAC
GCCGCACTTCTCCTGGACCCTGGACGGATTTCCTCTTCCGCAGAACGACAGGTTCATGATAGGCCAGTATGTGACGGTGC
ACGGCGACGTGATATCGCACGTGAACATCAGCGTGGTGCACGTGGAGGACGGCGGCGAGTACCGGTGCACGGCGGCCAAC
AGGATGGCCAAGGTTCACCATTTGGCCCGTCTCAACATTTACGGGCTGCCACACGTTCGACCAATGGGCAACTACGCCGC
GGTGGCCGGCGAGATCACCGTCATCAAATGTCCGGTCGCCGGTTTCCCGATCACCAGCATCACTTGGGAGAAGGACGGGA
AAGTGCTGCCGACCAGCCGACGCCAGGAGGTGTTCCCGAACGGCACGCTGGTGCTGCATCACGTCGACAGGAGCACCGAT
CACGGTGCATACACGTGCACCGCGAAAAACAAGCAAGGCCGCTCGGATTCGCAGACGGTGCACATCGAAGTGAAAGTTCC
ACCCACGATAGCCCCCTTTAGCTTTAACAAGGACCTCTCGGAGGGCGTGCGTGCTCAGGTAACTTGCATGGTCGAGAAGG
GCGATCCTCCGTTCACGATCGCCTGGTCCAAGGACGGCGAGCCGATCGCCGGACCCAGCAGTCCAGCTGGCTTCGGCAAC
ACCGGGATAACCGGTCCCAGACACACGCAGACACCCGCCGGGCTACGCGTAACCAACATTGACGCCCATTCCAGTACCAT
AGTTATCGAGCGCGTGAGCGCCGCTCACTCCGGCAACTATACTTGCCTGGCGCGCAATTCGGTGGCCGAGGTCCTATGGA
CGGCCGAGTTGATCGTTCGTGTGCCACCCCGTTGGGTGATGGAGCCCCAAGATGTCCGTGCCTCCGAAGGGATGTCGCGC
CTGGTCCTCCACTGCCACGCGGACGGATTTCCGCCGCCGGCGGTCTCATGGCGGCGGGCCAGCGGCAAGAAGCCCGGCAA
TTATCGCGACATAGTCACGCACGAGCACGCCCAGAACCTCAAGATACACTCCAACGGGTCCCTGGTGTTCGCCCGTGTGC
AGGAGGATCACGAGGGATTTTATTTGTGCGAGGCGGTGAACGGGATCGGGGCTGGAATCAGCAAAGTCGTACATCTGACC
GTGAACGTGCCCGCCCATTTCGTGGAGAGACACCGTAACCAGACAGCTCGGCTCGGCTCGAGCGCGTCGCTGCGTTGCGA
GGCGAAGGGTGATCATCCCCTGAAGATACTGTGGAAAAAGATGGGCGCCCACCTGGAGCAAAAGCTGTCCGACTATCGGT
ACACGCTGAAGGAGGAGAACACCACCGACGGCAGCATCAGCACGCTTGAGTTCCTGAGCACGAGTCGAGAGGACAGCGCG
AGATACTTCTGCATAGCGTCGAACGCTTACGGCCGCGACGAAATGACGATTCACCTGTACATACAAGAGCCACCGGATTT
CCCGCGGAACCTCCACGTGATCGAGAAGGGCAGCCGTTACATCAACATCAGCTGGACGACCAGCCAGGATGGCAACAGCC
CCATCACCCAGTACATCATCGAGTACAAGACCGACACCGAGGTGTGGCACGATCACACGTTTCACATGACAGTGCCTGGC
ACCCAGGCCCACGCTCACGTGAGCGGTCTGCGTCCGGCGGTCTCCTATCAGTTCCGAATATACGCGGAGAACGAATTGGG
TCGTAGTCAGGCGAGCGACATTTTGGAAACAACGACGGAAGGCGAGAAGCCGAGCGGCCCGCCGAGAAATCTCAAGGTGG
ATCCTGTCAGCTCGACCGAGTTTAACGTCACCTGGGACCCACCTGATCATGATTTATGGAACGGAGAGATACTCGGTTAT
CACATCGGCTACAAGGAACATAGGTTGGCAGCGGACCAGTACACGTATCGCACGGTAGAGAGGCGAATCTCGACGGCCAG
TGTGGCCTTAGGCCTGGCGAGAACCTCGATGCCAGGCAGACAATACCAGCTGACAAACCTGAAGAAGTTCACGCGGTACA
GCGTAGTGGTGCAAGCGTACAACGTGCTCGGCCAAGGTCCCATGACGCCGGAAGTGGTCGCGACCACCCTCGAGGACGTG
CCTAGCAGTCCGCCGCAAGACATCCGGTGCGCGGCGCTGTCCTCGCAATCATTGCAAATCTCCTGGGACGCGCCGCCCGA
CTCCAGTCTGAACGGGATCCTGAAAAGCTACAAGGTCATATGGGAGAACATGGACGCCCTGACCGAATCGCCCAAGTCGG
AAATGAAGATCACCAGTGCCTTGACTGTGGTGATTCACGGGCTGGAGAAGTACACGAATTACTCTGTGCAAGTGTTAGCC
TCGACTAGGGCCGGCGACGGGATCGCCTCCTCACCTTTGTATTGCGTCACCGAGGAGGATCTGCCGGAGGTGCCAGCGGG
CGTGAAGGCGGTCGTCAGGTCGGCGACATCAATTATCGTGTCCTGGCAGCCGCCGCTCAGGAGCAACGGGAACATCACGT
CGTACAACGTTCATATCCGCTGGGTAAGCCCGGAGGGAAAATGGTACACACGTGCACTGCTTCCGTACCAGACCAGCTAT
CCGGTGGAGAACCTGCAGAAGAAAAATCAGTACGAGTTCAGTATCGCGGCGGTGACCTCGGTGGGCGAAGGGCCGCAGAC
ACAGCCCATCACCGTTTCGCTAACCAGCGAAGTTCGAGCGGCGATACACTCGTTCGGTACCGTACGGGTAGTCCCATGGA
AACAGAACGTGACGTTACCGTGTCAGAGCGTCGGCAATCCCGAACCGTCGGTGACATGGAAACAATGGGGACAGATAGTG
AAACCGTCCAGCAGGGTGTCCTTGCTACCGGAAGGCTCGCTGCAGATCATGGATCTTCAGCGGGAGGACAGCGGAAATTA
CACTTGCTACGTGAAGAATCGTCACGGATCCGATCACATCACGCATCGTTTAACCGTGCAAGTTCCACCGGCAGCCCCGT
TGCTGCACGCCACCAGCGCGACCAGCAATTCCATCAACGTCCAGTGGAAGAACAGGGACGACGGCGGTGCCCCGATCAGG
GGTTACATTCTGCACTACAAGCGAGAGTCGGGCGAATGGGAGGAGGTGAAGGTGTCCCATAAAGTCAACAGTTTCGTACT
GTCGCGGCTATGGTGCGGGAACGATTATCAGATGTATCTGACTGCGTACAATCGGATAGATATGGGCTCGCCCAGCGAGA
TTGTAAAAGCCACGACCAATGGGTCAAAGCCGGAGAACTCGCCCAGCAACGGTGATAAATTCATCACGGTGAACGTATCG
TGGATCACTCTTCATCTGAGCATGTGGAACGACGGAGGGTGCCCTATCACGTACTTCGAGTTGGAGTACAGAAAAACCGG
AGACGACATTTGGACTCTAGTATCGAATAACATCGAGGTACAGAAGACGTACACGCTCAGCGAACTGCAACCCGGAACTA
CCTACGACATCCGAATAAGGGCGCACAATAACGCGGGTTTCTCGGTTGCCGAGTACAGGATAACCACTCTGCAACCTCAC
ACCAGCAGCACCGTGCCGTCCGTGGAGATCGATCAGTACATTCCTCAGCACACGTCCGTCTACTCTGATCTAAAGCTGAT
TATCCCTCTGATACTGAGCTCACTGGCGATCATCGCCGCTGCCGGCGCCGTGTTTTATTGCTTACGGAAACGGGAGATCG
CGAGCCTGCACGATGCCCAGACCGCAGCTGCCTTAGACAATAAGCAGAACATGGAGCAGCGTGAACAGTACTACGCGACA
GTGCGCAAGCCGCTTCGCTCGCCGATACACGAGATGGCTACCTTGGAAAAAATTCCAGAATACTCGGAGGACATCTATCC
GTACGCGACGTTCCAGCTAGAAGAGAGCGTGCCGCCAGGAGGCGATAGTCGGTGTAATTCCGCGGCGCCTTTACAGACCT
TCGTTTATCACGATCCTCGTCTGTCCGCAGCCGACACCCTTCAATTACGAGAGTCGGATTGCAACCGGTACACTAAGGTG
CGCGGAGGCCGTTCGTCCTCTGCGCCATTGCACAAAACGCACAAGGTCAGTCAGGGCAAGTCCGAGTCGGAGGAATACGA
CACCCTGGGCTCGGATAGCGACACGGAAGTCGGGACCAGCAGCCGAACCGAGTCTTCCAATCACCTCGTCGATTCGCACC
ACTCGGTGTCTGCGGCCGACTCGCGTGTCCACAACTTCCTGTACCATGGACCAGAATCTAGTACGTCTACAGAACCCTCA
CCGATTTTTGAGAGAAAATCGTTTCCTGGAAGGGGAAGATCCAAGATGTTACAGCTGGCGCGTCATACCAGCGAGGAGAC
CCGTTCCAACTTCGGCCCAATCTCCGGGTTTGGCAATTCCAAGCACCAGTCGAGCAATTCCTGCTCAAATCGGGACCAGG
AGCGTGACGGATCAGGGAACCTGTTCGTCCCCAAGCTGGACCCACCCACGGGCTTCTCCGACGCGTTTGAGCTAAGCGAG
GCAGAGTGCGACCTCGATCGCGGCCACAGCAGCCAACGAAACGTCCGTGACTTCGCAATCGCGGTGTAA
>EuglossaDilemma_000047-T1 EuglossaDilemma_000047
ATGCAAATGTTCTCGACCTCGCGGAGTAATAACCGTGGAGACGAAGATCGAACGCGATCGATCACGCCGTTAACGTTCCA
CGGTCGGCCACTGTGCCTTCGTCGATGCGTTACAACGAAACGAGAGTCCTCGGGCGGACGAGGAGTGGTGCTGGACAGCC
AGGGTCCGGTGCTGATCTCGGAGCCGCGCTCTTCGGTGGAATTCTCGAACGAGACCGGAGCTATGATCCACTGCTCGGCC
CAGGGCAGTCCTCTGCCGAGGATTGATTGGCTTATGGGCGACGAGTCGCCGGTGCTGCCCATACCGCACATCCGCGAGAT
GCTGGTGAACGGTTCCATGTACTTTTTGCCATTCGGAGCTGAGACCTACAGACACGACGTCCACTCGGCCGTCTACAGAT
GTCAAGCATCCAACAGCGTCGGCAGGGTGTTGGGCCGTGAAATCACGGTAAAGGCCGTGGTGCGGCAAAAATACGAGGTC
CAAGTGAGGGACACCTACGTCCTGCCCGGGAACACCGGCGTGCTGAGGTGCGAGATCCCGACGTTCGTTAAGGAGTACGT
GGCAGTCACGTCCTGGATTCGAGATTCCGCCTACAACATCTTCCCGACGCTGAAAAGCGGTGAGTGA
>EuglossaDilemma_000048-T1 EuglossaDilemma_000048
ATGGACGTGAAAGGAGCCGGGAAGCGGGAGGAAACGGAAAGAAGCCTCGGTGGATGTTGCGACGGTTGCGCGGCAGCCAA
GGCGACGATGTACGAACGTAATTGTGGCGCTAAAAGCAATTTCCCCGCGCGGTTGCGGGACACGTCGCTGAGAGGGCTGT
CGAACGTTTCACGCTTTGTGCAAGCGGTCAGAGGTGTTGTTCGCTTTGTAGGGCTCGCTCGGTGCAAACTCTCCACGCTC
GAAGAACTTGATAAAGAGCAGCTCGCTTTGGAGGAGTTCGATCCAGGCCATTTCGGATTCACGGAAATTGCTAGAGACAT
CCGGGAACCCGTAGAGGTTGTTAGAGGGACCCTTGGGCCGATAGGATTTGATACGGATGACTTCGAACTCGAACAGCTCC
CTGAAGCTACTTCTCGAGTTTCCCAGTTTCCGATTCCAGTCTACCCGAGGTTCGAGGATCGTCTACCTCAAGGTCTCCGA
GAACCGTCATCGAGAACTCGGCATCATCGGGATCTCGAGGTTATCGCTCTTGGAAAATCGCGAGTCATCGCGGTAACGTC
GAGTAACGGAGCATGGGGATCCTCCAGAGTCTCGGAGATTTCGGAATTTTTCCACCAGTTTGGAAACGAACCAACCGCGA
CTGATCGCACTGCGATTTTTCCATCGAACGCGATCCTAATCGAGTTGCGGGAACTCGACACGCGTTCGATCGACTTCGCC
AAACTCAGAAGGTCCCTAATCAATTGGCGCAGACCTCGGCTGACGCGAATTGAATTTTACGAATCCGACATTGGTCCGAT
CGACTTGCATAAACTCCGCGCGATCGTAGTTTGCTCGTACGAGTTCGGAGCGGTCTATTCCGTGGCTCGCGAGTTCGATA
CGATTTATACACCGTCCCAGGGGTCCGGCGTTGCGCATAACGAATCCCGCGGGTCCCATGTTGCTCGTATTAGATTATAG
>EuglossaDilemma_000049-T1 EuglossaDilemma_000049
ATGTCCTCGACGATGGCACACGAGACGACGATATCGGAGTTGACGGAATTGGACAGCGACGGATCGAGCTGCGGAGAACG
CGAGGCCAGGAAACGTCTTCGCTTCGATATGGATTCCACGGGGCCGAAGAAGAGGCGAAAACAAACGACGCCCGTGAGAT
TCTCTTCCACGTTGATGCCCGGTGTGCACGAGGAATCGAACGAGGAGGAGGAAGAGGACGAGGACAGCGAAGGTAAGCTG
TCGTCGCAATCACCCATACCGAGTCAATCGTCGATAAGAGACGAAAACCTGAATAACGAATTCCGTTGCCAATACTGTAG
TCAGTTTTTCGATAGCAAGGAAACGTTGAACGTTCACCTCGACAATGAGCACGGTTCCGCGAATCGGATCTCGCAACATA
GTCAAAGTAGGTCTCCGAACGCCGCGATCAAACAAGAACCGTCTCAGCAACTGGACCAATCTGAGAACCCCGTTAATTTG
CTTAGCGTAAAGAACTTCGCGATAAACTGGCTGGCCACCGGGCAACACGTGCAATCGCACGCGCAAATGCAGACGCAGAG
CGAGGAATCCTGGCCCGGGCCAGCGAATCAGCTGCCAACGTTACCCAATCACTTGCAAATCCTCTCGGGCTTTCCCGGCG
CCTTGGCGCAGTATCTACCCATGCCAGCCTTCCCTCTACCCGACTCCAGCCCCATCGCCAGACCCTCCCTGGGACCAACG
CCGGTCAGGATCTTTAATCCGGACGCGTACTGTGATCTGTGCAATAAAGAGTTCTGCAACAAGTATTTCCTCAAGACGCA
CAAGGCGAACAAGCACGGTATCTACGTCGACTCGCCGGGACCTAGCACCATGGACAACAGTATCCCGGGCCCTTTGTTCC
CCGGCAACTTCCCCACCGGTATGGTGAAGCTGGAACTGCCCGCGACGCCGCCGACGCCGACCGTGCCGTGCGATCTCTGC
CAGAAACGTTTCAAGAACGAGGATTCGATGCGCAAGCACAGGCAAAAGATGCACACCGAGCTGCTGGATCAATCGCAGGA
GCAACAGATCAGCTTGTCGCAGCAGGAAGAGGACAGGGACACGTCGAGAGACAGCCTTGGCGGCATGGAGACGCTGTTCA
AGCAAGAGTACGGGATAGAGCAGGAGGATGCGACGTTCGTGCCAGCACCGAGACATCTATCGCCTCAGTCGATTCAGCAG
GCACGAGATTCGGGTTTTAACGCTGATCGCCTTCGTCGTTTAGGGGTCATAAATCCGGACGCGTTCTGCGAGATATGTTG
CAAGGAGTACTGTAACAAGTACTTCCTGCGGACGCATAAAATGAAGAGGCACGGTATCGTCGTCCAGGACAACGAGCGGT
CGCCGGGTAATCCGGGATCGACGCCTAGCTGGCATCAAGTGCAGACCAGTCCGTTGAATCTGATCGTGACCGAGTCGAAT
CCCGGCAGCACGGAGTCGAGCGAGCGGGCCGGCGACGATTACGAGTGCAAACAGTGCGGCATACGTTTCCAAACGATCGG
CCTGTATCAGGCGCACTGCCGGAAGATGCACGAGAGCGAGGAGCAGCAGTCGCCCAGGCAGGAGTGCGAGATGGAACCGG
TGGATCAACGGAACGATTCGATCTCGGAGGATCTTCAAAAGTTGCAGACCATGCTGTTGCAACTGAACGGACTCAAGCCT
GCCAAGGGACTATCGTGCAACGTGTGCGGAAAAGAATGCGAGACCAGAGCTGCTTTGCATATTCATATGATAACGGAGCA
CGGTGGGATCAGCGAAGATTCCACGTCCTCGCCGCAAGAAAAGTCACCCTTGATCGCGGCCACCGCGTTCTGCACGCTCT
GCGGCAAAGACTACGTCAGTCAAGACGCTCTCAGGAAACACATCGCCGAGGAACACCAGCCAGCGATTTCGAGCACCGTC
CCGCACACACCGACCACCACGGCCACCACCACCAATTCCAATTCGGCCAGCCAAACCCCGACCGAGAGGAAAGTCACCTC
GATGACCCCTACGTCCAGCTATTGCGAGATATGCAACAAGGAGTTGTGCAATAAGTACTTCATGAAGACGCACATGCAAA
GGATGCACGGGATCGAGATCGAGAACGGGGCCCAGATCGGGGGCGTGATATGCAACATTTGCAACAAAGAGCTGTGCAGC
AAATACTTTCTTCGCGTCCACAAGCACAACACGCACGGCATAGTGGACGAGAACGCGCCGAGCTCGGTGAAGCAAGAGAG
CCACGAGGCAACCAGCGCGGACGACACCGCGTTGAAGCCGGAACAGCTCGGCGACCTGAGTCACAGATACTTCACCCACT
TCACGGAGGTCTGCCCGATCTGTAGCCGAAGGTTCCGCAGCATAAAGTGGCTGAAGGCTCACCTGATGGGCGACCACGGG
AAAACGGGCGTGGACAAATGGCGCGAGATGGAGCAACAGTACCAAACGACGCCCAAGTCGGGGAACAGAGCGGTGAACGT
GTCGTCGAAGAACGCGCAACAGAGCTCGAACTTGAAGATACCGAACGGATTCGAAATCTCGCAGCAGCTCAAGGCCACCG
ATTACTCCGGCCTGGGCAACCAAGTTCTCTCCAACTTGCTGGGCTCGTCCTCGGAAGATCAACAGCTGAAGAGCTACCGT
TGTTCCTACTGCAATTTCACCACCGCCGTGCTCCCGTTCCTCTTCCTTCACGAGAGATCTCACGCGAGTTCCCGAGACAA
CGCGGACAGCGAGAAATCGCTTCAATGTCCGATCTGCTCGCAAGGCTTCCACCAACCGGAGATGCTGCATCAACATCTAC
TCGCGTCGCATCAGTTTCCAACGTTACTGCCGCATTTCCAACCCCCCGTGCTTAACAGTTTCGGCCTGGACGCGGAGAAA
TTGACCGACGTCAAAGAGAAATTCGATCCAGAGGCGAAGGAGGATCGCACAGGGAACAGCCCTCAAGTCACCGCCAATCA
AAATATCCCCGACCCGACGAGAAGCAAGCGGCAGGACGACACGGCGGTCCAAGTCACTCCTCAGGGTGTGTACAAGTGCG
CACAGTGCGGTTACGCGACGACCAATTTGAATAGGATTAAGAAGCACGTGAGAAAGGACCATAAAACGATCGGCGATCCT
ACGGACAGCGTGCTCGCGGAGCTTAGCAGAACTCTGAAGGACGTTGCCAACAGGCACAAGGTTCCAGCCTGTTACGCGAT
GCCGCAAGACATGAACTCGAACCCCGACAAGACGATCATGCAGCCTTTTCTCATCGAGGAACAGGACACGTTGCGAGTCG
GCGAGGAATCCAGCTCGGAGAAACGATTCGCTCCGGCGTTGGTCTATTTGCCGGTGAAATCGCGAATCAACAACGCGCTC
ACCGCGTCCTTCACCCTCAGTCCCGCTTGA
>EuglossaDilemma_000050-T1 EuglossaDilemma_000050
ATGTTGATAAAACGATCGCGTGGCCGATCAAAGTCGTATCCGTGGTATCGTGTTCCCCGGCGGGGCCACGAAACAATAAG
GAAATATCGCGCCTGTATTGTAAATCGGCTTATAAATAACAACAACCGTTCGAAAGCGATAACTTTGCTCGTTATTTTCC
ATCTGCTCGTGCGGAGAAGACGGAGGCGCGGAGTTTCGCGGGAGCATCATCGAGAAGCACGATGCGGCCCGTGCGGTTCT
ACGCCTAAAAACATCGGAAAGTCTTGTGAAGAAAAATTTGAGCAGGGATTAACAAAGCTTTCGCCGAGCGACAGGAATGC
TAATGATTAA
>EuglossaDilemma_000051-T1 EuglossaDilemma_000051
ATGAAAGTGGTGGTCTTCTTAGTTGCGGTAGCTGCAACTAGAGCTTTGCCCCTCTCAAAAGTGCACGTGAAATTTATTTC
CCCTCCGCATATTTATGAGCACGGTATTACGACAGACGGGGATCGAACGATAGATCAAAGATCGTACGTCTCTATCGGGA
GAAGAAGCACCACGGGAAATCCTAGGGAATTCGGACAACGGTTACGCAACAAAGGTAACGTTGCGCCAGTTCATATCAAA
CCGGAAAATGCTGAATCTCTGTGGCCGGTCGGCGTTTTTATTCCCCCGGTGGATATCAATGATCTTGGTTACAGTTCGCA
AGAATCGAGGCACATGACACCTGATTTTTCCAACGGGCTCGAATATCACGACCCGTATCTACTGACCGGCGAGGAAGCGA
TGCTGGCTGTAAAATATCTTTATGGTCAAGGCGAACTGTTTTACGACGATATTCCACATGAAAGAGCACTATTGAAAAAT
CAAGAAGAAAGGAGACGAAACGGCCTTCATGATCACATATTGAGAAGTTTAAGGCCTAGCTCTCCATTTTCTCCGAACGC
TTGA
>EuglossaDilemma_000052-T1 EuglossaDilemma_000052
ATGCTACGAATATACCTCTTTTGCTTACTAATGATATCATCGGTTAATACGGATAATATTGTTTCTATCGATCAATCCGT
GGCACCTGCTAAATATTGCAGGAACAAGGAAAGATTAATAACATCCCAGGAAAACGATGAATATTTACTAATTAGTGCCG
AAATAGATACGATCGTTGTGATGGAATGTCGATTTTGCAACGACAAGGAAGAAAGACAGTCAAAAATTTGGTACCATCAA
GATCGATATAGAGAGGTGCCTGAGAAAGTGGTTGAGTTAGGAATGGATAATAACGCTTCGTACAATAGAATTTACACAAC
GCCAGAGCTTTCTTTGATAATTAAAGGTTTTGCAGCAACAGATGCCGGTATTTATTTATGCCATGGTGAAGAAGGACAGG
AGACTGAAAATAAATTCAACTACAGAATCGAACCAATTTTCAAGGAACACGGTGTCTCGCACACAGAGCAAGGAAACATA
ACTGATTGGGAGAAATATCGTGAAATATATTTGGCATCAGTTACCACACGATTCGCCGTTTCACAAATGTCTGAGTTGGC
TGATATTCGAGAGGTCGGAATAACGCTTCAGGTTATTTCTGAATGGGCAGCTTGGGGTCCATGTGAACATTGCGTGCGTA
ATCGGGGGTATAGGACGAGTGTTGGAAACTGTCGATTAAAACGCCAAATAAATATGGCCGTTGCTAACAAGAGCGATTCA
TCTATAGTTAAATTTTTTCGAAGATCACCCTCGTTACCTTGCAAGGCGATTTTACTCGAGGAAGAATTTCCTGGCATTAG
CAACGCAGTGCGCCATGTGCCGGAATTCATTTTGAAGGAACCGTGCAAAAAATGTCCTCGCGTGAAAAAGAAAAAAGGTC
ACGGATTTAAATACATTAAGCGATTTTTGCTCTCAGAAGGAGCTTATCTCACAATTACTTGCCCAGAAGCAACCATGGAT
ACGCAAGTATCGTGGAAGAAGGATTCGATCACATTGGAAAAAGGTGTTCGACGATCTTTTCGCAAATTGGATCCGGAAGC
TCGCGTGATAGTGGATGCCTTTGGAACACTTTATCTGATAGATGTTTCCGTTCACGAAGAAGGAAACTACACGTGTTACG
TCGATAACGTTAATATGATGCAAGCTAAAGTTGTTGTTATTTCTAAAGCTAGGCTATTAACGCGAGGACTTCTTCGAAGA
TGCGTGAATTGTAGATCAAGGGGAGAATTAGGATCGTGTAAAGATCCTTTCACTATGAACTCGACGGCGATCGAAATGGA
AAAAGGTGTCGACGCTGTCCCCTGCGCGTCAGGCTGGTGCGGCAAGATAATCGAACGACAAGGTATAAACAACGAGTATG
GTACCGCTACGCAAAGGCTTTGTTTCCAACGTGGACCCGATGACGGTGAGGAAAGATGCGCGTACACCGTGTGGAATTAC
AAAAAGGTGTACATGTGCCTTTGTTTCGGGGACCTGTGCAACGGAACGACGAAACTGAGCATCTCTAATGGCTTGATTCT
CGCAACGCTTTGCGTCTCACTCCGGTGGTTTATTTGA
>EuglossaDilemma_000053-T1 EuglossaDilemma_000053
ATGGCGGAGATGATTGAAAGTGAATCTGCTGAAACCCTTTTATCTATGAAGAATGGAGGATATCTATCTGTTGATGAAAT
TAAAACTGAAGTGATCGATGATGATACAATGGATATGGATGATCAACAAATTTCAAATAATTCAACAGATTCACATATGG
ATACAGAGGAGTCAGACCCAATACCTGAACTTGGCCCTGCAGCTTTAGGTTTACAAAGAGTAGGTACTCAACCTCCTCCA
AAACCAAATCCTCCTAGCCAACCAGTTCAAGTTTTAAATCGAAGAGGAATGCCAGCAAGGATTAGAAAGAAGAATAAATT
ATTTTACGATGACATATTGGTTAATCATCCTCATCATAGAATCAAAAAGGATCCGTCACATCCAGATGCAAAACAATCCC
CCAAAAAAGTATCTAGACCATCTCCTGCAAAAAAGCAAAATAGAATAATTAATGAGCCAAGAAAAAATAATAATATATTA
AGTCAACCTATATCGGCTACAATGACCCCGATTAAACAAGAGAAAGAACCTGATAAACCAATGCAACCTTCATCTCCGGA
TCGTAAAATTGGACAAAAGATTGGTATGAGATTAAGAAATTTATTGAAATTACCAAAAGCACACAAATGGGTTTGTTACG
AGTGGTTTTATAGTAACATTGATAAGACACTTTTTGAAGGTGACAATGATTTTATGATTTGTTTGAAAGAATCGTTTCCA
CAATTAAAAACTCGGAAATTAACACGTGTAGAATGGTGTAAAATAAGAAGAATGATGGGTAAACCCAGAAGGTGTTCACA
GTCATTTTTTGAGGAGGAAAGACGAGAATTAGAAAGAAAAAGACAAAAAATCCGAATGCTACAGCAAAGAAAAGCTGCAG
ATATTAACAGTTTTAAAGATTTACCACCAGAAATACCATTACAATTAGTAATAGGAACCAAAGTTACGGCAAGACTGAGA
AAACCTCAAGATGGTTTATTCACTGGAAGTATTGATGCTGTGGATACTAGTAATAATACTTACAGAATTACATTTGAACG
TGCTGGACTTGGAACACATAGTGTCCCGGATTATGAAGTACTGTCAAATGAACCACCAGAAACAATAAGTGTTGCCTCAT
TTGCACAAAAATTTAGACCACGACATGTACAATATGTACCATCTCCACCATATGCTATGAAATTAATGTCACCTCGTTTA
AATAGCGATCCCTTAATATCGAATGCTTCTGTATCTTTACCAAAGAAATCTCATATTGGTGGAACAATGAATGGTTATCC
TTTAAAATTATTAGAATTTATGGTGAAAGTAAATAAAATATTAGCTGCTAAAAAAGTTAAAATAAAAAAATTGAAAGAAA
TGAACAGCGAGGCGGAGAAAAGACGCTCCTTTGGTGAACCGCTTCCACCAGATTTTGAAAGAAGATATGCAGGCATCGTA
GTCGAATTGGAGAAAATGAATACAGCTTTACAAGATTATCTTAATGACGTTCAAGAACTTTGTCAAGAAATGGCTCCTGA
ACCCAGTGTGGCAGCTATGTTAGCTCCTTCCCATCTGCGCGAAAAATGTAGGCAGGAAGCTGCAGATATGGTTGCAAGAA
ATAATATGATCAATGATAAGGAACCAGGAAAAATGTCTCAATTAGTAACAGATTTAACAGCACTTATGCTTCAAGTAAAA
AGTTTGTCTGACTCAGATCGTAATGCGTATGAATTGAAAGTGTTACAAGGTACAATGGAACAAATACGTGCAAAATTAAG
CCCGCAAAATCAGCAAGTTTTTCAAAATTGTGTTGAAATTCATATGCAACATATACAATTAGGCCTTGGGCAAAGAGGTG
CTTTAACAACATTTATGGCCCAAAGAGCTTAG
>EuglossaDilemma_000054-T1 EuglossaDilemma_000054
ATGTTTGTAGAAATGGCTGGTAAAAGGGCTGCAACAACTGATTTAAATCATGATAATTGGGATGAAGAAGAACGACCTGA
AGAAGCAGGGACATTTAAGAGAGCTTCAGAGGATGAAATGGAAAAACGTGTTCTTAAGAAAGCTAAAAGACGTTTACAAA
ATTCAGAAGATAGTACCAGAAGTGCATTTGGTACTTTTACAGGTTTCAAAACAACTTCAACTCATAGTTCACCTTTTAGC
TTTCTAGCTAATAGTAATACTAATGCTAATACAAATGATACGTCTGCTAAAACAATTACAAATGTCAGTAAGTCTCCTAT
AAATACAGAAGCTTCAAAAACTAATGAAAATGGCACAAACAAAAAAGAAAGTTCAGAAGTACAAACATCATCAGCTACAT
CTAGTAATAAAAACAGTACTTCCGATCAAGAAGAACAAAATATATTTAAGAAATCTACTGAATATTTTGCTAAGTTAAAA
GGATTAAATGAAAGTGTCGCACAGTGGATTAAAACTCATGTTGATACAAATCCATTTTGTATTTTAACACCAATTTTTAA
AGATTACGAAAGATATCTTAAGGAAATTGAAGCTAAACATGGAAGTAAAATTGAGAAACCAACACAATCACAACCTGTAC
ATATTGGTGATAACAAGGAGACTACAAACACAGAAAAAAAATTTGAAAGTTCTCCGTTTGGGGGAACAAACTCAAAATCT
CCTTTTAGCTCAACAGAATGGAAACCTGAAAAATCAACTTTTGGCAATATTACTGCAAGTTCTAAATCTATATTTACAAA
ATCAGAACACACTGCAGAAACGGGTAAATCCATTTTTAGTAGTACAGATCAAACCTCAGATTCACATAAATCAATTTTTG
GTAATATTGATCAAAAAGCTGGTAATAAAAGTATATTTGGAAGTTCAAGTTCTGAAAAGAATCCATTCTTAAGCAAGCCG
TCTACTGTATCAGATAAATTAGATGAGCAAGAAACCAAATCAGATTCAAAATCTTCTACTACTACTACAGCTACTACAAC
TACCACTAGTACTACTACCAGTACTACTAGTTCTTTTGCAACAACAAACACAACCACTTTCTGTTTTGGTCAAAGTTCCA
CTACTAGCAATACATCAACTGGTTTTAGTTTTGGAAGTACCAAACCATTTACATTTGGAGCTCAAATGGTTAAGCCACAG
GAACCTGAAGAGAATGAAGGAAAAGATGATGAAGATGAAGAGCCACCAAAAGCAGACTTCAAACCGGTAACAGAAGAAGG
TGCCATATTTGAACAAAGATGTAAAGTTTTTATTAAGAAAGATGGTAATTTTACTGATCGCGGTATAGGAACATTGTTCT
TAAAACCAACTCCAAATGAAAAAATACAATTATTAGTACGCGCAGAAACTTCTTTGGGGAATTTATTAATTAATACTTTA
TTAACTGAAAGTATTCCAACAAAACGTATGAGCAAAAATACAATAATGTTGGTCTGTTTACCACTACCTGAATCACCATC
TCCAGTACCAGTTTTATTCAGAGTCAAAACAGACGAAGATGCGGATACATTATTGGAAGCACTCAATAAACATAAAAAAT
AA
>EuglossaDilemma_000055-T1 EuglossaDilemma_000055
ATGGAGATATCGAAGAGTTTGCAGGAAGAAATACTCACTGTGCAAACTAAACTGAAAAATGCCATACGCGATCATCAGAT
CTGCGTGGGCAAATTGAAGGATGACCCGAACAATACAGACATCCTTGGTCAGATACAAAAGATTCACTTGCACATCGTGT
CTTTGGGAAGGTGCCAGAAGCAAGTTGTCCAGCGGCTGCGCAAAGAGGTCGAAACATTCAAAGCGGAGAATGCGAACGGG
GCGAAAGTTTCCATCGCGTCGCTTCTCGGCTTGAACAACAATAATCATATTACGAATAACAATGAGACAAAACTTAAGAC
CGGCAATGACTTCACCACGAAGAGTTCGAAAGAGGACTACGAGGAGATCGTTAGAAACGGAGATGTTCTCTCGCCGAGGA
GGAGGAATCCCGCGCCTACCAAGGAACGGCCCAGTTCGGTGGAAACGATCTCCGGCGAGGACGACGTTATCGAGGTTTCC
ATGGACGAGAATTCCAACGAGAAATCCGAAAAGGACGACCCGGATGATTGTAAAATCGAGTCGACTGAAAAAATTAATTT
CCTAAATGCTCTCGGTCTCATTACGACCACGACATGCGCTGAATTGCAAAACAAGAGGGCCGAAAGGAAACGCCGCAGCA
CCGCTAATCCGCAATTTGTTTATTCCAGTCTCGAAGTGCCAACGAAGCGAAAGAGACACTCGTACCTGCAATCTGGAAAT
GTTCCGCAAACTCGTCAAACGACCGCTCGTATGAATGGTCCATCGCCACCTCCTGTAAAAGTTGTGCCACCAAAGTCTAC
GTCACCGCCGACCTCAAGGACAGTGATGAAATCTTTGATTCCGGTTCAAAAGTCCACCACGCGACCAAATATTCTTAGAA
GTGTAACGGAAAGCAAAGTTTTCCCCAATAAGAACAAGGTAGAAAATGGACCCAGTCAGATTCAGTTGCCCGTACCTACT
GTAAAGTCCGTTCATTCGGTTGGCAACAAGGCGGTTCATATACCAGGGTTACCCTCCAGCCTCACTATCGAGAGGATCAG
CAGTGATTCAGCAGTCTGTATAAGTTGTAGGAATCCAGGTACATTAACGGTGTGCGAAAACTGTGCGTCGAATTACCACG
TGTCCTGCCATTCTATTTCACCGGCACCGCCGAGAATATGCCCCAAGTGTGCGCTGATCGAAGAGGAAGAAATCGAAGAC
GGGGAGGACGGGGAGGACGAAGACGGAGGACGTCCAACGTTTAAAAAGGACGAGGAATTCGCTACAGCAACGCACGCGCC
AGGAATTATTAGGAAAGCAAGAGAAGACGCAGAGATCTATAAAGCGGCTTGTGGACTTCATAAAGCTGATGCAACTCAGA
AAAAGCGGGGATTCTCCACATCCATCGGCATCAGTCAACTTCCTTCCTCAACTTTCCTCATCCCAATCTCCTCCAATAGC
GTCAACCAGTCGGACATTGGGTCTTCTGCAACAATCAACAGTGACCATCGAGAAAGTTCCATGTCCTACTCCTCCATCGT
CCTCAACCAGCTGCCTCGATCGAGTATCGCCTATGTCGACAGAGCAGAGCCTCAAGTGTCCTACGCCTATCAGCTACCAG
TCACCAGTGTTCAATCAGAAAAGCATCAATCATACCTTATCGTTAAAAAAATCACAGAACCAGTTAGAAGAACGAGTCAG
TCTTCCGACGACCAAAATCACGCCACAATGCTCAACTATAAACTGCCAACCACATCAGGCTACAACTCTCGCGTTCAGAC
AGAAATCTCCGTCTCCGACTCCTCTATGCTCATTGGTAAACAGTTGTCTGACGCCGTCAGTCGTAACCGTAAGAAGCAAA
CAAACCGCGCAGTACCAGCCCTCAATCGGATCATCGACACTGAGAATCTCTCCATCACGGCCAAGTATCAGTTGGAACGA
TCAACTCTCAACGGAAGAAAGTCCAGAACCAGGCAGCCAAGGAATAAATTCGGTATCAATCAGTTGCGATCTGCCAGAGC
CACAGAAATCCTATTGCCTTCCTACGATAGTACAGAATCCGATAAACAGCTACAAATTACAAAGTCAACCGAGCCAGAGG
AAACAACCTTGTTCAGTAGTCGTCCAAAGTACAGGCCAAGAGCCGGTGGTCTTCTCCACTCATTGTTCTCAGGCCATAAC
AAGTCCTATATCCTCACCGATAATTCTCGAGAACCAAGAGACGTCGGCGCAGCTAACAAAGATATCTCAGTCGGTCGGCA
GCAGTTGTATCATCAAAGCTACCAGCTGGAATCAGGCGAACGAAACGAGCCTACGGTCCAATTACAACGTGGTGCCCTCA
CAAAATTCTTCGAGCACGTGAAATTGGAAGAAGCGCATATACCAGCGCCATCTAGAGCAAAGCTAGTATACAAAAGCGGT
ACTACTTCCGAAAGGAATGAACTCGAAGTTACCGAAATTGCGGATGAAGACACAAATAGTAGCGAATATGCCACCAAGAC
ACCATTGTCGTCCAGTAACTTCGAAGATGATTTCGTTGGTCGGGAGGTCAAGCAGAACAATTGGCTCTCGAGCAAGATTA
TAGTGAAGAAAGGGCAAAAGAGCAGCGACACGATTAAGAGCGCTGAATCGCACGATTCTGCTCCTTCGAAGCCGATGAGA
TCGAGCGACTTTGTCACATACGAACGTAAACACGGTAATACGTATGTGAGAGTGGAATGTGAACCTGACGATGATGAGGA
GGATAACGCATTGACTGGTACGTTTCCAACCGATGTAACTTATACGAGACGCATTGGATCCCTGACGGAAATTGTATCGG
AGAATCGGAAGGATCGGCAAGACTCGGCATCTCTGTGTAACGCACAAAATAATTTCTTGGAGCTTCGTAACGAGGTCTCA
GTTCCTGATGATAAGGCTGATTCCGAGAGACAAGACTTATCTAGTGGCAGACGTTCGACCAGCAGCAGCAGCAGTAGCAG
CAGCAGCAGTAGTAGTACGAGCGACAGCGATACTCCGGAACAAGCGATGAACGATTCTATTAAGTACTCTCGACGACGAT
TATCCGGAAACGAATACAAGGAACGTCTGGGCATTACTGCTGTATCCCCGGAGAGTATGCAAGTGCTCGAGCAATTTGAA
TCAGCTATGCTGGAAACAGGATGTAGCAATGCTGCCACTTGCTAG
>EuglossaDilemma_000056-T1 EuglossaDilemma_000056
ATGGATGGAACCGATCCGCGGGGCGGACGGCGCAGGCTCTGCGACACGGACGCGCTACCGATTCGATTCGCTCTGTTTGT
CGAACGAAACGTTTGCCAAGCGTTAGACGAGGCTGCAACGTTTCTTTCCCTCTTCTCTTTGCGTCCGTTCTCTTTTCCTC
TCGCTCGCAATGAGATATCCGCGAACGTGTCGGAGGTTTGCGAACTAGCAGCAGGAGGACGCGGAGGAACCGGGAATTCT
CGGAGCGCCGCGGGGGTTTGCTCTGGCCTAAGCGTCGGTTCGGAGGAGCGGCCACGTCGAAGACGTACAACCGAAATCCG
TCTTCCGACGAGCCAGGCTCGCCAGACAGCCGGGGAGGTTAAACAGGGTGTCCGTTTCGGGTGCTTTAACGAGGCGAAAC
GAGGCACGGAGAAACGCGGTAAAAGGGCCAATCCCAATCACTTTTCCCGACCAATTCTGTAA
>EuglossaDilemma_000057-T1 EuglossaDilemma_000057
ATGGACGTGAGCAAGTCGGAGCCGAGTAAAAATGGCGCGACGCAACACAAGTGCGCTGGATGCGGGAAAGCGATCACGGA
AAGGTATCTCCTCAAGGCCATGGACCTGTTCTGGCACGAGGACTGTCTGAAGTGCGGGTGCTGCAACTGTAGGTTAGGAG
AGGTCGGTTCTAGTCTGTTCACCAAGGCCAACCTTATCCTCTGTAAGAGGGACTACCTCAGGCTGTTCGGGAACCCGGGA
CACTGCGCGGCCTGCAACAAGGAGATACCTCCGTTCGAGATGGTTATGAAGGCCAGGACGAACGTCTATCACCTGGACTG
TTTTGCCTGTCAACAGTGCACTCATCGGTTTTGCGTGGGCGATCGATTCTATCTGTGCGAGAACAAAATCCTGTGCGAGT
TCGACTACGAGGAGAGGCTCGCGTTCGCCAATATGTCGGTACAAACACCGGCCACGCTGGCGTACATCAAAAGGCAACTG
CCCCCAGCGCCGACACCGCCTGGCCAGAACATGCATCCGGGTCACAATCCGCTGCAACCTCATCAGGGACTTGGCCAGTC
GGTGGGTCAACATAATCACGTGTCGAACGGACAGATGTCGGGGAGCACGCCGATGGTGAACGGGACGGCCATAGGCGTCG
GCGGGCCCAGGGCTCCCGGGGACATGAACAACAACGGACTGTCGGGGCCAGCGTTCGGTCCGGTGAAGCCGCCGCCGATG
TCGATGCAAGCGCCGACCAGCTGA
>EuglossaDilemma_000058-T1 EuglossaDilemma_000058
ATGTGGTGGTTCTTCTATGTGGGAAGAGGTTCCGCTGGAGTGGGTGTGAGGGTGGAAAAGGGCCACGCCGGGGGAGAATG
GCTAAGCTATTCGGAACAATGTCTTGTTAGGCGGTTTGCTTTGAGGCGCGACGACGAGACGAACCTCTCCGTAATTCCTG
GCAAAGAGGACGATCGGCTTGGCCAGGCGAAGGCGGGCGCCACAGATCACGGATATGATCCGCGATTCCGCGCGAGATAG
>EuglossaDilemma_000059-T1 EuglossaDilemma_000059
ATGCGCGAGGTGTACGCACACACCGTGCCGCGCGAGGGTGGCGGCCGGCGCGAGGGGGCGCAGAGGGAGGGGGCAGGGTG
GAGGAGGGTGGAAATTTCGTTCGCGGCCGCCTATTACCCATCGCGCGTCCTCGAATCTCGCCGGGTTAACGCAGCCAAAG
CGTCGAAATACGCGCGTGTTCTCGCGAAAAGGACACTTAAAAAATTCATTTGCGTGCGCCCGCGTCCGCGTTTGTATGCT
AAATGGAATTCGCGTTTCTCGTTTTTCCGCTCCATCGAACCTAGTGCCCGCGGCCACGCCTTCTCTGCGAAACCAGTGTC
ACGCGTTTAA
>EuglossaDilemma_000060-T1 EuglossaDilemma_000060
ATGCCGAACCATCGCCGCGGATTCTCCTCGGCCAAGGAAAATAAGCCGAAAATCGGCCCGGAGGATCGCCAGCGGCTGGC
CAATGTAATCGCTTGTAAAAATCTAATAAAGGATCAAAGTCTGCCGTTGAAGCGGCTATTACGCCGGCCGGGACACGTTA
TATCGAAGAAACCGGCTCTCCTCGCGAATCAGTCGTACCTCTCTCAAAGACACCTGGGCTTCCCTTTGCCTACGAAATAT
TCGAGCTCGGGCGAAAGGAAGGATGAGGAAGACATCACCGGCACGATGCAGTCCAACGAGACGCTCGGGCGTACCCTCGA
GCAGAGGCTGTCTTCGAAGGGCACTCCTCGGACCGGAGTATTTCATATCTGA
>EuglossaDilemma_000061-T1 EuglossaDilemma_000061
ATGAGATTGGATTTTATAAAGAGCGACGGGCCGGCCTCGACCAGCCTGCAGTGGCAGCTGCTGCACTTCAAGCAGTCCTC
GTGCCAGAACATGTCCAGCACCTTCAAAAGGAACCTGAAATTGGTAAAAACCAGTCTTGCCGGGAGTTCTAGCGAGTTGT
CGAAAAATCGAGAGAAAAATTTACCTCTCGGTGATCACCTCTCCGCATCCTCCGCATTCCCTTTGCACCGCCCCGTTCTT
GCTCGGCTCGCTCTTGCTCACGTCCATCCTCGCTCTAGTCGTTTTTCCGATGTCACTGCTGTGTTCCCTGCAACACAGAG
CAGAGGCTCGATCGATCACCGGGTCTTCGAACGAGAAAACTAA
>EuglossaDilemma_000062-T1 EuglossaDilemma_000062
ATGAGTCGACGTCGAAGACGAGCTAATGATTTCACAGATTCATTAAATAGTTATCTATGTACTGACATCGATACCGATTC
ACTTTGTTCGATGTCTCAGTACAGTTCGGATAATGTTAAAAGTGCAAGTATGGGATTAAATGATAACAACAATAAACATT
GCAATGTTTTAGCTGAGAGCTCCCTAAAACATTCTTCTATACAAAATTCATTGATTTCATTTACTTCAACCTCAGAAGAT
CATCCTGTTCCAGACTTAAATAAACGTATTGATTTATTTCAAAATGAACAATCAGTTATTGAAATGAACGATAAAGAGAA
TAATAATCCTCAGAGTTCTACAAAAGAGAATATGTTTACCAAATTGCAAAGTACAATCAAGGAACAAGCTGCAAATTCAC
ACACTAAATTAATGCCTGTTACAATGAGTGAAAATTCAAAAAGAGATTCTAATTACAATATAAATAACAATGAATTAAAT
GCAAGTTCAAACGTACAACAAAATGCATGTAACACAATGGTAATGTCACAAGGTGCTGCTTTAATGAATTGTATAGATAA
AAGAAAGCAGACTTTTGAAAATTGTGAAGAAAAACATATAAACAATGAACCAGAGAAATTTGAAACAATTCTTTGCTCAT
TAGATAATCAACTTAATCAAATGAAGGAAGTTTCTCAGACACAACAAGTTTTAAAACGTTTATCTGAGAAATTTGTACAC
TCACCACAGAACTTTACTGAAAGGCTCTTAACTATCATTGAAGAATCTGTTATGAATAATGATGATGATAGAAATGAAAC
ATCTGCATTAGATTTAAGTAGATTAACAACAGAATTTAGAAAAATGTGTAAATTTATAGAAGATGAATCTGCTCCTGAAT
GGTCTCCATCTCCAATGTCTACACCTCCATGCCCACGACGTGTTTCTATAAGCCCTGCATGTAATAGATCTGATTATATA
AAAAATTTTAAAAATGATAAATTGTATTCTCCTATAAATGCATCTGTATCTACTACACCTATTTCTGGAATTGACATAAT
TAGAAAAAGATTTTTTGCTAAAATATCAAAAAATAATTTTGGTGAGAACACTGATAGTGCTGTTAATGAATCTGGTAATG
CATCTTTTGAAAATTTAGAGGCTCAATGCAACCAATTATTTCCTAAAGAAAAAGAATGTTCTAAACCTTTACTTAGAAGT
TTATCAATGCCACCTTTGTTAAGTATGAGTCAAATCCACAATATATGTGAACAACAAATGGCATCATTAAATGTATCAAA
TGATGAAAATCATAAAGAAACCACAACACTTAGCACGCCAAATTTATTAGACAAATATTTATATCAAAGTCCAATTATAA
GGAAACCAGGACACAATTTCTCAAAATTAAATGAATTACATAATAAATCAAAAGATAACCAATGTAATGATATTTCGTAT
TCCAAGAAGAAATCCAGAAAAATTAATGAAAAGTTTGATAACATAACACCTGATAAGCTTACAAATAGTTACGTAATGCT
AGATCCAGATGATTTACAAAAAACCCTTTTTGAAGATATAGCAAAAAAAAGAAAGAGGTGTCTCGATACAGCAAGACTTA
TTACAGAAATTAATGCAGACCCTGAAGTAATAGAAGCTCAAAAAACATTGAGAATGTCTCCTTTGTTTACCACTGACGAT
GAATCAAATTCATTGGATGACGAAACAAAATTTTTACAAACTCTTGTATCTTGTAAAGACTATCAAACATATTTAGAAAA
ACAAAAACCTCTCTTTAAGTTACTTAAAACTTCAAATTCTTGTTCAACTGATACTAGCTGTAAGGTAACTGAGAAATCTG
ATGAAAAATGCGAAAGAAAGATAGTTTCAGAGAAAGAAACTTCAAATATTAAAAAATTACCATGTAGAAGAAAATGTGCT
CTTTTAAGTCCAAATGCAAAATCTTGCAATCTATATACATCACCATTGTCAAAAAGGCAAGGTAGTGAAGAGAAAGAGCA
AAAAAAACAGGTAAAACCAAAACTCTTTACTACACCTGGAAAAAGTCCTTGCAATAAAGATCATAAGAAGAAAAAAGTAT
ATTTTCCAAACATGCACAGTCCTGCAAAGGATACAAAGGTAAGGCACATTTTAAAAAGTCCACATGCAGAAGGCTTATAC
CGATTGAATTATAATACTGTGATATCACCAGTGGGTATGTATATTAGAGGTACAGATATGCAACTTATAAAAAATGTACA
TGCTAAAACAGATAATTTATTGCTTACACCTGTGAAAAAGAATGTGAAAGTATCACTAAATAAGAACTTGATACAACAAA
ATACTCCATCAAGATGTATAAATAAAAGTCAGGAGAAGACACCTCTTAAAATTAATTTGTCTCCTAAAGTAAATGTTCAC
AAACAAGAGGCACACAAAAATCTGTTAAGGAGCAATAGTACAGCAAAAAATAATTTTGTGCTTCCAAAGGTTGCGATAAA
TGCACAGACAAGTGTCAACAATGTCAGTGCGGCGACAAATGCAAATGTTGCGATTCCGGGTGCGGAGATAATTGCAATTG
CAAATCTGGGGGACAATGCGCTTGCAAGTCTTGCAAATGCTAAACACCAAGCTGGATGCTAA
>EuglossaDilemma_000063-T1 EuglossaDilemma_000063
ATGAGTGTAAATGAACAGCTAACAACAAATATTTTCCCGCTTAGTACGTACGATACAAAATATGCAGAATTTGTAAATAA
AGTATTAAAAGAATCAGCTGACAGTTTCGAAAAAGAGAAAAAATTTTTAGATAATGTACTGTTGAATCTGTACAATATAT
TTGGTGGTGTACTTGAAAGAGCATTAGAGTTATATGAACAAGGACGTATAACATGTATCTATGCTTCTGAAAATGCTGGT
GTTGCATCTCACAGTGACAGAAATAATGCCAGATATTTAGTACAAGTTAAAGGATTATCAGGAGCAATATACACGCTTTT
TCCAGATATAAATTATTGTACTTGTGCTTCCTTTAGGTGTCAAGTGTTAAACAATAAATCTTTGTTTACTTGCAAACACA
TTTTAGCAGTTTGGTTAGCTTCAGTTACAAAGGAGAAATTTCAAATAAACAACATGTATCCTGAAGAAGAAAATTATAAT
TTAGTTGCAAAGTTGGAAAATCTTAAAATCATAGTGCAATTATTAAAAGCAATTAACTTTAAAGAGAGTGCTACATGTTT
TGGAACTGACAATGGTTTAAAAGTAACAGTGGAAGATGCAAAATGTATGCAAGCTAGTGCTTATATTCCAATTCATGTAT
TTCAAGTGTTTAATTTGAAGGAGGATGTAATTTTTAAGATAAATTTGAATGTATTAGTGGAATGTCTTTGTATGTTTTGG
AGTAACATAAACTCTCAAGGAAGTTCTGTGGCTTTACAACTTTTCTATAAGGGTAATGGACATCCGGTAACAGTTTTAAT
AGAAGAGAATGGTATTATAACAGATTGTTCCTTGAAAACTCAAGATCCAGACGAGCTATTAGATTTTCATCTTGAACCAG
AAAATGTTTTAAACAAAGTAGTTCTTCAAACTGAATTATTAAAGGATGTCTTATTAGAACTTGATTCTACTAGTGATTTG
ATCAATTTGCTTTTGTCCCCTTCTTCACCGTTTTTTCGTATTAGTACAGCTGGTTTAGCTGGAATTTGTCATATAGAATT
ACCTCATGATGGTGAATTAGTTGATAACTTTCAATGTACTTCAACAGCTATATCAAGTTATAAACTTTCGCATATTAAAC
CAGCTATGAAGGCATTAACATGTGCAAATAAAGTCTCTTTGAGGACTGATACATGTGGACTATTGTGTTTCCAATATATG
GTTAAAACTGAAGATGGTCATACTTGTTACATAGAGTATTATATTTCTCCGGTGATAGACTCAGATGAATAA
>EuglossaDilemma_000064-T1 EuglossaDilemma_000064
ATGCCCGAGTTCCTTGGAAAGAAGTACAAGCTGTTCAGCAGCGAGAATTTCGACGATTTCATGAAAGCCCTCGGTGTAGG
TATGATGATACGTAAAATGGGTAGCAACGTGAGTCCGGTGGTTCAATTAACGGAGAACGATGGACTTTACACGTTGAAAA
CGACTAGTCCGTTCAAGAATTCTGAAATAAAGTTCAAGCTTGGAGAAGAGTTCGACGAGGAAACGCCGGACGGACGAAAA
GTGAAGAGCGTCTGTACTTTAGATGGGAATAAACTTATTCAAATACAGAACGGCGAAAAACAGACGACTATTGAAAGAGA
ATTTACTCCGACGGAGATGAAGGCGGTCATGAAGGTTGACAATATTGTGTGTACAAGAGTGTACAATACCCAGGAATAA
>EuglossaDilemma_000065-T1 EuglossaDilemma_000065
ATGTTCGATACGGAGAAATTTATCGAAGAAATCGAGAAACGGCCAGCGATTTACGATGTGAATCGTAGCGAGTACAACGA
CCGTAATGCCAAGATGACCGCGTGGGACGAGGTCTGCCAGGTGATGGTACCGAATTGGGCGCGCTTGACGGACGAGGAGA
GAAACGTAGAAGAGAAAAATTTACGGGGAAAATGGAGAAATATCCGTGACTATTTTATGAAAGAACTGAAGCTTCAGAAA
TCGCAGAAATTAGGGCCAGCTGGTCGAAAACGAAAGAAATATATGTATTTCGAGCAGCTGCTGTTTCTAATGCCAACGGT
GGAGAATAAACGAAATGCCGGCACTACATTAAGTAATTGCAAATCCGAGGAGAGCGAGGGCGAAGTTGACAATCCGGTGA
TCGAGGAATACGACGTACCATTGGCCCATGCCGCTCCCTCCATTGCGACAGGCAGGGAATACCTTCAACCGGGCGCCTCC
TATAAAATGTGCCCCCGTTATCCGAAGCAGCTTTGCGAGACGTCGTTCACGTCCTTCGATAATGAAATTCACGATATCCT
GTCGTCGCACAGCAGCCAACGCGTCGCTTACGACGAGGACGACTACGACAAAATGTTTCTGCTCTCCTTATTGCCGATCA
TTCGACAAGTGCCGGAAGAGAAGAAGCTCGACGTCCGGATACAGATGCAACAAGTCTTGGCCCTGGCGCTTCGTCCTCCG
GATAACAAGCAATGA
>EuglossaDilemma_000066-T1 EuglossaDilemma_000066
ATGGTTCCGGTTTCTCACTGTCCTGTCCTCTCGCACGGATTCCTTCGGCGCGGCGAAAAATTTCCCGCAGCGTCTCCGCG
AGAACTTCCAGCAACTCGCAGCATCCATCGGCCCGCTCCGGACTTCAGTCCATGTCGAGAACGCGGCACCGCCGGGACCC
TAAGGACCCTTCGACATTCACCAATCCTTAGACCTTGCGAGCTAGTGCTGTCCAGGCGAACCCGTGCGACCGAGAGCCGC
AGCCACGGTTCCACGAGATCGTCCATTTCGCAACGGCCTACCACGTACTTTCCAAATAAACCAGACACCGCGATTCCTGT
GTCTCGGCACGACAGCCCTCGCCCCGTGCTCGTCCTCCCGAATGGTAGCCGAAATCACAGGCTTCTTCCTCGGCCGAGCA
TCCTATGCTACCACCAGCGAAACGATCCGCTGCCTCTGAGCGTCCTTAAATCGTCGAGATCGACTCGAGCAGGCGAGCCG
AAGCGAATTCTCGCGAGTTCCCTCGCCATTTCGGCCGAGAAGCGATCAGCTGACCCCCGTGACCGTTGCAACGGATGCTT
TAACGGCTGGTCGCGAGGAGTAAAGTTAGAGAATCGCGGGGATTCGAAGCGGACGGGAGTAAGTCCGAAGCGTGATCTTT
GCGGAAGCGGCGGTCGGGAGGAAAGAGGAGCCACGAGGGCCCGCGAGGAGACTGAAGAAGAGCGATTTCCCGCGAGACTG
CCGGGGGTTGTTGCCCAGCCCCGGGGAAGCGGACATCAGGCCCGGATGTTCGCAAGGACGAGACGCCGGAAGCGCTGCCA
TGCTCCAAGGGAAACTATTCACGGCCGTCAACAAGTTCCTTACGACATCCCCTTTGGTTAA
>EuglossaDilemma_000067-T1 EuglossaDilemma_000067
ATGGCGCTGCCATTCGTGGCCGCGGAATCGGAGCCATCGATATCGTGCGGCGCGACAGACCAGCTACAGCAATGTCGTTG
GCAATGGCAACAGGCAGCACAGTCGCACGCGACCACTTGCCCGATCACAGCCACGTCCTCGTCCACGTATTTGTCCGCCT
CGTCCTCCGCGGAGGCCGGCAAGCTCTCCACCAACGTCCTCTTTTCGTTGCCCGCCTCCCCGAAGAAGCCAGCCCCCGAG
TCGTCCGGCAAGGCGCCCACTATATCGAAATCTCAGATGAAAGAATTCAGGGAAGCTTTTAGACTGTTCGACAAGGACGG
GGACGGAAGCATCACGAAGGAGGAGCTTGGGAGGGTGATGCGCTCGCTGGGACAGTTCGCGAGGGCCGAGGAACTGCGCA
CGATGCTGCAGGAGATCGACATCGACGGAGATGGAAATGTCAGCTTCGAAGAGTTCGTGGAAATCGTGAGCAACATAGGT
GCGAGCGAAACCGCCCCCACCGATCAGGATCAGGAAGAGCAGGAGCTGAGGGATGCGTTTCGGGTGTTCGACAAGCACAA
CCGCGGGTACATCACCGCGTCGGACCTGAGGGCCGTGCTGCAGTGCCTCGGCGAGGACTTGTCCGAAGAAGAGATCGAGG
ATATGATCAAGGAAGTGGACGTGGACGGGGACGGCCGGATCGATTTCTACGAATTCGTGCACGCGCTTGGGGAGCCGGGG
ATCGAGGACGACGAGGAGGACGAGGAAGAGGAGGTGCTGTCCCCGGGCTACTAG
>EuglossaDilemma_000068-T1 EuglossaDilemma_000068
ATGGACGGAATCGCGGCTTTGCCCGGGGGTAGAGGATGGAAGAAGAAAGCTGGAGCGCGTTCGACCTTGTTCCCACGAGT
CGTTCTCGATAATTCACCGGACAAATCGAGCGCGGCGCCGTCCAGCGATTTTCGCGAAGGATCCTCGATAGATTGGCGTC
GCGCGACGACGAGGGTCGCTTTGGATCTCGTCTCGGCGTCGCGCGAGAACCCGGCGCTCGTTTCGAGACGGATCGAGCGG
AAGTGGCTCGTGGTCTACTGCGACTACACCGCCTCCGGAAGGTCGCTGCAGTTTCTCGAGGAGTACATCGCCAAGGAGGT
GCTGCCATATTTGGGCGACACCCGGGCGTCCACGTCCATCTGCAGCCTCCAGTCTTCTCTGTTCAGACACGAAGCCAGAG
ACATCGTCCGACACGCGGTGGGAGCTGGGGAGCAGGATGCGGTGCTGTTCACGGGTCAAGGCACAGCGGCTGCCCTTCGT
ACGCTGCTGCGACACCTCGATCTCTCCAAATCCACCGTGGTGTTCGTCGGCCCGTTCGAGCACCACGCGAACCTTCGGCC
ATGGCGGGAGTACGGCGTCAGGATAGTACGAGTGAGCGAGACCCGGGAAGGTTTCTTGGATCTGAACGATCTCGAACGGA
GCCTGATCAAAGTGCGAGCCGAGGGTGTTACGCAAATGATCGGATGCTTCAGCGCTGCCAGTTGCATAACCGGGGTTTTG
GCAGATGACGTCGCCACGACCCTCCTCCTGCATCAGTATGGGGCACTTAGCGTCTGGGATTACACCACAGCAGCCCCGTC
CATCCAGATCGATATGAATCCGCATCTGCCCGGCGTTGGGGAGACGACCGTTCACAAAGACGCGATTATTTTCGCCGGAC
ACAAGTTCATCGGCGGAGTTCAGTCCCCTGGCGTGCTCGTGACCAAACGGTCCCTGCTGAAAGATAAAATTGCCACGGAG
GACATGAGGGACTCGCATCACTACCATAGGGATCCGGAACTCCGCGAGGAGAGCGGCACCGCGGGTGTCGTCGAGACCAT
AAGATGCGGACTAGCGATGCAGCTGAAGGAGAATGTCACGCCGCGAGCGATCGTCGCCCGTCAAGATAAGATTTCCAGGC
AAGTGTTGGCACACGTACGCACGATTCCGGAACTGATTCTGCTAGGCAGCGGCTCGCAGAATGTTAAGAGGCTGCCGATC
TTTTCGTTCATGGTGCGTCATCCACGGGGCACGTTCCTTCACCACAACTTCGTGTGTGCCGTGTTGAACGACGTGTTCGG
TATACAGGCGCGTGGCGGCTGCGCGTGTGCCGGACGTTACGCTCACGACCTGATGGGAATCGATCAGCGACTCGCCAAGG
AGTACCAGAAGGCTCTCGTAGAGGGGGAACGGAACACCGTGAACGAGGAGACGAACGCGGAGGGCTTGAGGCCGGGCTTC
GCCAAACTCTCCTTCCCTTACTTCATGTCCGAGGCAGAGGTGGCGTTCGTTCTGGAGGCATTGAAAATGGTAGCGACGGA
AGGTTGGAAATTGCTGCCGCAATACGTGCTGAACCCGGATACGGGTGAATGGCGGCACCACACGAATAGCGTGTTCAAAG
AGCGAAAGTGGCTCAGCTCGATCAGATACACCGACGGGAAGATGAACGCTTCCGAGAGACGGGTATCCGGCTCGGGCGTG
TTTCCGCAGAGCTACGGCGATTGTTTGCAGACAGCTCGGAATATTTTCAATCGGGCCCGGAAAATGGCGCAAAGGTATCC
GCTCCAGATAGACCGTAGCTACAACTTCGTGTCCGAACGATTGGAGTCGCTGCGATGGTTCATGCTGCCAAGCGAGGCCC
AGGATCTTCTTCTGGGTAACTCGCAGAACGTAAAGCAAGAGGTGCCTTTCAATCCGATGCTATCTTGGAGCAAGCACAGC
AGCCATCACACGCCGACCACCACGCACGACAGCCTGGTGAACTGCTTGGCCCTGGCTAATAGCATCCGTCGACTGAACAG
CGACATTCCTCGAACGGGAAACGCTCCGATCTCCTCCAACTCGCCGAGACACCGAAGTCTTCCCGTCCTCAGCACGGCCA
GGAAAACTCTGATGAACGCGGCAGAGTTCCAGACTTCCTCCTCGTCTAGCCCGGCGAGCGGCAACGAGGAGGAGCAACAC
GCGTCGTCCACCGCGGCCGATCGAAATACCGACTCGGCCGGTCAGAGGTCACCGGCTACTTGCCCGAGTTCCCCGATGCC
CGTGAGGTTCGCGGTTGGCGAGGCGGTCACGCCATCGGCCCTCGGCACGATGTCCCACGCGGGCAACAGGCCAATTAAAG
AGCAGAGAGATCTGATGGACTCTGCCAATGCCGGTCGTGCCAGGTGCAACTCCCTCGGCAGCACCACAGCCGCTGGCAAC
GATTCGGGGAATCGAAACGTCGCGTCCTCCTCCTCGCCGATCCCACCGCTCCCCTTGAGCCCTCAGACGTTGACCAGCCT
CGGCTTGAGCGGAAACACCGGCAACTCCTCCAAACACAGACGACACCATTGCAGCTGCAGCAGCCAGACCGACTTGAACT
CTCTGGAGCTGGACAATGGCAGCCCGAGTCACTCCATTCTCTCCCTCAATTGCCACAACCCGACCTCGCCGCCTTCCTCT
TACTCCTCCGTTAGCGATTACACGGAAAAGTTCGTCGGCGGAGGCAGGTCGTCGCCGGTTTCCGCCAACGGCGGTCAAAG
ATCCGAGGACGATCTGAGAGCTTACGTGAAAGAGGTGACCAAGGAATTGGCCACGGAGATCAAGTCGGAGATTCGAGAGG
TGATCTCGAAGGTGGACGATGCGTTGTCGGAAACGAACACCTCCGAGAACACGCCGCAGCATCACTCGCGTAATCTCAGC
GCCATCAGCCAGCTGTCCGTGGAGGACAAGCAAATGAGACACGATTCGTTCACCGCCAGCGACATCGCGGAATACCTGAT
GGAATTCTCGAAGGAAATGGCCAGCGAGGTAAAGTCCGAGATCAGATGCATGGTGAACGCGGTGGACGGATTGCACAGAC
ACTCGCCGGACGCTTCGGCGTCCGACGTGTCCTCGAACGGATGCGGCTCTCCGGACAGAGGGAGGATCGTGCAGTCGTCG
GCGTCGCCAAGAATGTCTAGCGCGAGACGGAGCGGACCGATCGAGATCTCTGGCAAGGTCGGAGAGCTGACTCAACAGGA
GAGCAAGATGTCCAGCGAGTGTTCCTCCGACGAGACGGTGATATACGTGATGAAGCCGTCGGAGAACGAGCAGATGGTTC
GCAACCAATCCAAAACGGACGACGAAGAGGTGGTGCACGATCTGGATGACGATCTGAACGACGACGATTCGCAGGAACGC
GGAGGCCTGGAGATCGGCGACGCGCGCAAGATCTTGCCGAAAATTTACTCCGCGGTGAACTCGGTGAGTTCGCAGGACAG
CGGTATCAATCTGTCCTTCCACGAGAGCGACAAGTCCCTCGACTCGGTGGACTTGAAACGCAGCAGTAGCGCCGAGTCCA
ATTCCACCAACAGCTACGGTCGCAAGCCCAGGGCAACTTCGATGACCGCGCTGTGCAGCAAAGCCAGCTGCAAGCAACAA
GTCCGTCAGAACGACGACTTCTCCGAGGACGAGGAATGTTCGGGCGATCTGAAGGAGGAGGAGGACGGTGACCAAGGAGC
GTCGTTCGCGTCGACGGACGGTAAACCCGCGGAAGGGTCTCGACCGCAATGGCACTGTCCGCCAAAGAATATTTGGAAAC
CGTCGGTGGAGGCGATGCAGGAATTCGATATGATTCGAGACAACGACAGAGTACTGGTTTGTCTGTCGACCAACGGCAAG
GGTTCCCTGTCCCTGTTACACACGCTGCACCAGTATCGATTCTACGTGCGATCGAAGGGCGTGGGCTTCGAGATCGGAGC
AGCGACAGTGGACGGGAACAGGTTCGACCCGCTGGAACTGATGAGTTACCTGAAGGCCCTGGACGTTCCTTACATCTACG
AAGAACAGAGCAGCGAACCGAAGTGCAACAGCGGCGAAAGCCACTCGGACGAGGCGGTGGATGCCAGTGGAGCTTGCAGC
TTTTGCAACCGGGCGACCAGGGCGCAGCTATACGCGATCGCCAAACGGCACAATTACAACGTGCTGGCTTTGGGCCAGCA
TTTGGACGACCTGACCGAGGGTTTCTTCGTTTCGGTGTTCCACGGTGGCAAGCTGAAAACCATGAAAGCCCACTACTACA
TACGCCGGCAGGATCTCAGGGTCATCCGGCCGTTCGTGTACGTACGGGAGAAGGCGTTGAGGCAATTTGCCGACGGCAAG
AAGCTATTGGTTTCACGGGAAACCAGGTCAAGTGACCTTCCCGAGAAGCAGAAACAAAGCAAGGAGCTGATACTCCAGCA
GGAACGCGCCTATCCGAGGCTCTACTCCTCCCTCAGAACTGCCCTGCGACCCTTGATCGACGCCCATAGACAACTAGTCG
ACCTGGACCTCGCCACCGCGATCGGCAGCAACGCGGCCAACAGTTCCAGCGGATCCGGCTGTAGTTCCTCCACCGGTAGC
AACGGTCCCTCCGGTGCTAGCAGCCACCAGAAGAGACAACGAAGAGTGAAGACGAACTCGGTCTCGACGGCCGCGGTTCA
GTGCCAGGCGAAGGAGCACGACGACAACGAGGAGACCGACGAGGAACCGGTCCTTTGA
>EuglossaDilemma_000069-T1 EuglossaDilemma_000069
ATGTTTGCCTATGATGTCACGCCGAGGTATTATTGTGTCGAAGCCGTTATTGACAGTGTTAACCGTGTAAACAACGCGCA
AAAGTTATTCGAGAAAAGAAAGAAAAAGACCGGCGAATTCGAACGAGCTATCGCGCGAGCGTATCTGTGGAACGATTACA
GAGAGTTTTTGCTTTCGGATACACACCGACGCGTTTACTTTCCGCTACGCGTGTTAAATCAATCCGCGAGGCCTGCGTCC
ATAATTTACCAAAGCGTTACAGATCGGAGCGCGCTCGCAGCGAAGCGACTGGTTATCGGGACGTCATACGGGAATTATAC
GGGCATTGATCCTTCTGACCCGCGATTATTCGCACGCGAAATCGCCTATTTTTCGTACGCAATTTGCGAAATCATTTTCG
CGAAGAAGGACCAATTAAACGTTATTTACCCGGCACGCTCGACCGGGACCCCGGGACTTTTTAATTAA
>EuglossaDilemma_000070-T1 EuglossaDilemma_000070
ATGAGCTGCTCGGTGAAGATTTCGTGTGGTAAGAGCTGGAGCGGATCGCAGCGTAGGATCAACTCGCTCGCGGAGGAAAC
GACGTGCCCTACGGCTGGAAGCGCGAGCTGCGCCGGCCTAGCGGGCCAGCCGACCGCCCTAGCGTCCACGTCCACGTCCA
CCACGGCCTCCACGTCCACGCCGACCGTCAGCCCGAGCACGCTGACCAGCGGCAGCGGCATCACCAGCCAGAGGCTCGCG
CCGCCGCGTCCTGTCAAGTCGATCGCCGCTAAAAAAGGGGAGGATACCACGAAACTGCTCAAGTACATCGACGATAACGT
CATCGGCAAGAACGGCACGTTCTTCGGACCATTCGGCCGCAGGAAAGGTCAGTGA
>EuglossaDilemma_000071-T1 EuglossaDilemma_000071
ATGACCAAGGAGGAGGTGAAACTTGCCGCGGCCATTCAACGCAGGCGGCAGATCGACGCCGAGAGGAAACAACGGATCTT
CGATTCTCGGTTCAGGAAAATCGGGATAGACAAGGAATTCTTGGACAAACAGGTCGCGGAAAAGAAGCAGCAGCGCGAGC
TGGAACAGGCCCGGGAATCCGAGCTGGACGAGAATTTGATTCGCAGCAGTAAGCTCGCCTTGTTCCTGGAGAAACAACAA
GAAGAGGAGAGGCGGGAGATAAGCAAAGAGATCGAGCATTTCAGGCAGCAGTACCAGCGTCCCGAGCACGGCCGCGACTC
CGATCTTCGCGAACCTCTGAGACAGGGCGATGGCGACTCGTCGCACGGACACGGTTTCGGCACCAAATTCGAGGGCGAAG
ACGATAATTGGAAGGAGCGGAGGAAGGCGCGGAAAGAGGAGATGAAATGGTGGATCGAGAAGCAGAAGAGCGAGCGGACG
CAGGCGGAGAGGGAACGCCAGGAAGCCGAGAAAGCGTGCGAGGCAGCCATCATCTCCAGGGACAGGCGTGCCATGGCGCT
AGATCAGATGGAACGGGAATGTCGTCGAAGGTTGAACGAAGCCAACGCACAATTTAATCGAGCTCTGGCGGAGGAACAGG
GCTACCGCCGCCACTGCGAAGCCCTTCGCGAGGAGGAGGACAAGAAGGCGGATATCTACAATCACGTGACCGGAGACTTC
CTCACGGAAGCCAAAGAGCAGGCGGAGAGTACTCGTGGACCGCACAAACCGTTGGCCTCGCGTTACAAGGGCATGACTGC
GGACGAGCTTAGAGTATTCGAGGAAGAACGAGCTCTCCAGCTGAAAGAAATCGAGAAAACGAAATTAGAGGAGAAGCGGA
GGAACGAGGAGTGGGATCGGTTAATGAACACCCAAGCGGCGATCGCGGACTCGTATCAGCGGGAGATCGACCGGAAGAGA
ACGGAAATCAAGAGGCAAATAGCGGAGGAGAACTTGGAACTCGCGCAGCGGCACAAGTCCCATCAGCAGTACCTAAATCG
CGTGCTCTACAAAAACAAACCGACAGCAGAATTTTTCGAACAATTCAACAGAGATGCTCGCTGA
>EuglossaDilemma_000072-T1 EuglossaDilemma_000072
ATGAACGATACAGAGCACGATGATGCTGAGAAACAAAGCAATGAGCAAGATACGTTACTCAAGGAACAGTATGAAATCGT
GGAGGATCTCAAACGTGATTTGCACTTGTGCAAGCTAGAACAGCATAATATACGAGCTGAACTAGAAATTCTACGAAATG
AAAATAAAGATATTAACGAAATAAAGGAATCCTTGAACTCTATTCATTTGGAGGAATGCGGCGATCAAGATGCTCGTAAG
AAGGAAATAGTAAATTTACAAGAACGTATCGCGTTGTTGGAAACAGAAAAGGATTCTGCTTTGCAACTTTGGCATATTTC
TCTGAATACCATAAGTGCCTTAGAGAATCGATTAAAAGGATTTCATATAGAGGGAATAGGAACTAAGTTTTATCAAGAGC
AGGCAAATGCTCTCAAGGAAAGCTATTCGGAAGCTATTAAAATGTTGGAGAAAAAGCTTGCTGTGGCCAAAGATAATTTT
ATAAAGCATCAAACGCTGTATGAAACTAGCAAAGAGAAAATTAATAGTTTGACCAAAGAAAGAGACGAAGTTTTGGAGAA
ATATAGAAATCTTCAAACGAATGCTCAGGACAGAGACAGGAATAATCAGCTGACGATAGAAACGTTAAAAAAAGAATTAG
AATATGCTAAAACTGAGACCAATAAAGTAGTGCAAGGAAAATTGGAATTAGAAAAAAAATTAAACGAAGTTAAAACATAT
GCCGAAAATGTAATGGAAAGGGATAAGGAAACGAAAAATAAAATGGTAGAAGCCATTGAATTGATAGAATCTGCGGTTAG
GGAAAAGGATTTAGCGTTTCATCGGGAATCTCTGATATCGGAAGAAAAAACCAGACTGGAACACAGACTAAACATAATAG
CTAATGAATACGATGTAAAGATACAAGAATTGAATAAGAAAACCAGAGACGAGATCGAATTAAACACGAAAAGATACTTA
ACGGAGATCAACGAACTTAAAGCAGAATTAAAGGCAGAAACTACAGTAGCAGAAAAAGTTCAAAGAGAATTAAAATTTAC
GGAAGAAGAATTAAATAAGATACGTAGAGATTCGAGCACAAAGATATTGGAGTATGAACAAAAAGCTAAACGTATGGAAT
TTCAGTTACAAGCATATGACGAGGCAATGATTAAAAATAAATATGATGTGGAAATTAAACAGTTAAGAGAAAACATTATT
ACTCTGGAGAGTAAACTAAGCACTTCGAATGATAAATTACAAAAGTTAGAACAACAACAAACCAGTAGCATACAAGATCA
AGTAAAAGCAACTAATCGCGAAAATAAAGATATGATGAAACAATACTCGGATTTAGAGAATCAATTATCTAAAACATTAG
ATGACAAGGAAAATCTTGTATTGCAATTAAAATCGTTAAAACACGATTTTGACTATGAAATACAAAAAAGAGATATTGAA
AAACATTCTCTGGAAAATAAAATTCGAGAACTAGAAGTCAATCTGCATAAAGCAACTTGTATAGAAAATAAATTGAGAGC
TGCCGATGAAGTAAATCCACTTAACGTTAAAAACAAACCTTGCTTCGATATAACAGTAGAAAACAAATGCCACTGTTGTC
AGTCTGTATTATCGGATCATATGAATAAATTACAGGAGAAGTTTGATAGGAAAACGAGAGAGTTAATCAACCACGTTCAA
GTTCATCAAAAACTAAGTAAAAAATGGAGAGACGAAGCAAAATCTTTAACAATTAAATTTCAAGGAAAATCTAAGGAACT
AAGGGGGAAAATAAGCTTCTTACAAAAAGAAAATAACGAATTAAATCAAGAATTATTAAATTGCAAACAACAGTTAGCGC
AACATGCAATTCAAGATATACAAAGATTTAACGAACCAAATGAAATTAGGTGA
>EuglossaDilemma_000073-T1 EuglossaDilemma_000073
ATGAGACGAAAAGCAGGCGTTGGTGCTATCCAAAAACAAAAGCTGGAGCAAGAAAAATATAGAGATAAGGGAACCGAGAT
TCAAGAAAATCAGTTTGAGCAAATGACGAAACAAATGGAAACTTTTCGTGGAAATTTAGAAGAATTCGCCTCCAAGTATA
AGAATGAAATTAAAAGAAATGCTCGTTTTCGACGACAATTCACCGAAATGTGCGCATCGATAGGTGTAGACCCTTTGGCC
TCAGGTAAAGGATTTTGGTCAGTTCTTGGCATAGGAGATTTTTATTACGAACTCGCTGTACAAATTGTTGAAGTTTGTAT
GGCTACAAATTATAAAAATGGTGGATTGATATTATTGGATGAACTCAGAACAAGATTAGTTCAAGCTAGAGGTCGTAGAA
AAGAGCATCAAGAGATCACGAATGAGGACTTGTTAGCTGCAGCCAAGAAATTACGAATATTTGGAAATGGATTTTCCATT
GTTCCAATTGGGGGAGGAAAGCATTTGGTACAGTCGATTCCTGGTGAACTCAGTATGGATCATACTGCTGTACTACAACA
GGCCAGTTCATCTGGAAATGCGTATGTTTCAAAATCTATGCTGTGTATGAAGTTAAAGTGGGAACCAGACAGAACTCAGA
AAGCCTTGGACCACATGGTAAAAGAAGGACTGGCATGGTTAGATGAACAAGGTGAAAATGAAAAGTTATATTGGTTTCCT
AGTTTATTTACAGCCTGCATTGTATCCAAAGAGTAA
>EuglossaDilemma_000074-T1 EuglossaDilemma_000074
ATGCGTCGTACTTCGGATCTCTTACACGAGGTGTCAGTTGGCTTCAGACATCAAAATTTAAATATGGCGTCGGCAATGGA
AATTGACGATGAAGAAAGTGATTTACCAACCTCGAGTAGTAGCAAAGGAGAGAAAAAACGTTTCGAAGTTAAAAAGTGGA
ATGCTGTGGCCCTTTGGGCATGGGACATCGTAGTGGATAACTGTGCGATCTGTCGTAATCATATAATGGATTTATGCATC
GAATGTCAAGCAAATCAGGCATCAGCCACTAGCGAAGAATGTACCGTAGCTTGGGGTGTATGCAATCATGCATTCCATTT
CCATTGCATCTCACGTTGGTTGAAGACTCGACAAGTTTGTCCACTCGACAATCGAGAGTGGGAGTTCCAGAAATATGGTC
ACTAG
>EuglossaDilemma_000075-T1 EuglossaDilemma_000075
ATGAATAATAGTCAATCCAATATGACGACCACTTGCGAGTTGAAGAATCGCGACGCGCAGTCACCGATAACCCTATCGTC
GGAGGCTGATGGGAAAGACTACCCGTTGTCGCCTCGAGGAAGAATGTCGCATCCACGGAGACAAAGCATGTCCTTGACTG
CCGTTATCAACCATCGACGAGGCCTCCTCGGCGCGTTGATTTCAGGGATAGGCAGCAACATGTCGCTCCCGTCCTGCATG
CCGCAGGATCACGAATTTTTAACCGGCCAAACGGCAGGCTACAAAACGCCTCTGTTAAACAATCATCCGGAGAGATACGA
TCACGAGGCGCAAAAGCAGCGACCCAATTTCCTACCATTGTCACCTGTCGGCCCCGCTTACGTGCCCGTGAACGCGCTGG
ATCCGGCCAGAGCCAAGCAACAGATGATCGAACAGATGCCAAGGGTCACGGAGAAGAGGAAGTGCCACGCGGAAATGGTG
TCCATTATGAGTAGCCTATACGCGAAGCTGTTGATCGTGATCGGGCTGGCCGTGCCGATCACGGCCAGCGTCACCGAAAT
GGTTCCGGCCTTTCTGAAACAGGGTTTCTATCTGTACCTGTACCTGGTGAGCGTCACGTTCGTGATCTCGATGCACGTGT
TCGTGCTGCGGGACAAAGCGGTTTGGAATCGGGCGGGGAAAAACGAGAAGGAGCAAATGTACAAATTCGACGAGAACGGG
GACCGCGTGAACCAGTGTCAGACGCAACAGTACGGGAGCTTTTGTCTGAGACTCGGCGCGGTGGGATTTGGCGCTGGCTC
GTTGGTATTTACGGGATTGCAAATTGGGGCGGAAATAGCTTCCGGCCCGTTCAGGGCGATTACACCGGGTGCCAGGCTGC
TGCTAGTCACGGCTCAGATGCACTTTATATTTCTCAACAGCAAAAGTCTCAGCCTGGCCAAGCACACCGCCCTCGCGAAA
TTAGGCCTGATGCACATGATCGCGACTAACCTCTGCGAGTGGTTGCAGGCGTTGGTCGAGGAAACGCAACACGAGATCGA
TCAGCTGGGCCACACGCACGACGACGAGGCCGGGATCCTTGAGTCGCTGCTCAGAGACGCCAGCCCGTTCCTTTTCCCGT
GCACAATTGAATTCAGTTTAATTTGCGCGGTGATACTGTTCGAGATGTGGAAGAGGGTGGACGAGAAGATCGATGCAAAG
AGCGAGACCCCGTCGAGATCTTCGTATCACCTTAGCATAGATTGCAGTAGCTCTCACAGAGGTCTCTTCGGCGGGATCAT
GGTCGTTGCCGCCACGATATTGAGCTTGATCATGTTCTTCGTGCTGAAGGAAGCCAAGATGAAGATCGCGATCGTGCAGG
TCACCGCGTTGGACGCGACTATACTCGTGTTAGGTATGATCGCTTCGGTCGCCGGAACGTCTAAGTTGGAAGCGTTGCAG
CAGAAGATTATCAAGCCATCGGACTTGGATACCACCTTGTTGGCCGCGGCTCAAGCCGGGGTCTATCTGCATTGTCTGTT
CGGGGTGGTCGGTGATGTATTGACAATGGGCCCGACTTGGGTGTTATCTCTGATCACGGATTTGTTGGCCTTGATACAGA
GCACTAGCCAAACGTTGCTCATCAAAATCGCGTGGGGTAGACGTTGCTCGAGGAACGACAAACCTGGCAAGGAGCTGATC
ACGTTCCTGATCGTCGTCAACATCGCCTTGTGGACAGTGAACACCCTGGAGAAGTCTCGGGCCGGGGTACGTCCGGATCA
TCTGCAGTTCTTCGGCGTCTGGGCATGGACGATCATCACGCACGTGTCTATGCCACTGGCTATATTCTACCGGTTCCATT
CCGCCATATGCCTGTTCGAGATATGGAAGACGTGCTACAAGAGCAGGTCCAGCAGCGTGATTCATAACCCTTACTGA
>EuglossaDilemma_000076-T1 EuglossaDilemma_000076
ATGCACGAGGAAGTCCGTGGAGTTTTTGCATCTTCGACCAGCCCGCTGAAACCTGGCCGCTGTCGTTTGGTAAGTGACGC
GGGCTGCGGCGCGCGGCCACCCTCGCCGGAAAATCTGGAAGCGACAAGGACGGGTGGAAGAACAGGGAATGAAAATGGAA
CAGGGTCGAAATGGTACGGGACATTGTCGGGCGAAACTGCCGCTCCACCGGTGCTGTACAGGCACCGCGCGCCAAGAGAT
AGGGGTGAGACCGAGGCTACGGGGGAGAGGGTGGTGTTGTCGGGTGAAAACGGGGCGACAGAGCAAGGATGGGACACGGC
GGGAGTGGACGACGAGGAGAGGCGCGGAGAGGTGAAGAGAGGCGAGGAGAGGTGA
>EuglossaDilemma_000077-T1 EuglossaDilemma_000077
ATGAGTATCTCTTGCAAACGAGAACATAAAGTGGACGACCAGTGTGACAGAAGCCCAAAACTCGCCGGTAAAAGATGGGA
ATATCCGATTCCAAAATCGAAGAAGTACTGGGAGAAATTCTGTGACGACGAGGAGAAGAAACTGTTCGTAGTAAGAAATC
CTTTCCAACGACTATCCTATCGTTTCTTTCCTCAATACCATTCCAAATTTCTTAACCTTAACTCAGATATAGAGAACAAA
GTGTCTAATTGTTATTCTTCCTTTGACTCTCGTATAGACGATCGCGACGCGTCCGATAATTCTTTGCACAACTTGCTTCC
CCTAGGATCGACAGTTAGATCGACGAGAGATCGCGAAGACGCTGAATTATTGCCAAGAACGATATTAAAGACATCGTACC
GCGATGTTCGAAAAACTCCGGATACAACGAGCTATCTTGCAACACCGTCTGAAGTTGTACGAATCCCGAAATTAGATACC
CAAGGTCCTCAACCCAGTTTCCGCAAAACTCCCCGTAGTAAAGTGGATCATATTCGGACTTCTTTCACTGTCCAAAATGA
ACCAAAGTTACAAGGCAAAAGTTCCCCGACCCTTCCAATTCTCGGTACATACTCCGGGACGACGGATCCCCAATTAACGC
TGAAGAAGTTACGGAAACATTTGGGATTAAAGGACTCGGTACAGGAGAAAAAGGAGTGGAGGATCAGCGAACGGTCCCGA
CGTAAAATCACCGAGACAAGGGATAAGAAACCTTCGGTGGATCGATCGATAAATCGAATTAAGGAGCAAACTCAAAGGAC
GTTAACCGATGAAGATTCTTTAAAATATTCAGCGCGTTTCGCTTACAAGGCATTGAAGCGTGTAACGAAGAACAAAAACC
TGGACTTTAAGCTGGATCGTTCGAGAAAGAAGTCGTTTTTAAGATCGCGCGACGAATTCCTCGCGTGTGCCGACGAAAAG
GAGTATCTGCCAACGATCGAGAGCCTCGACACGTATAAAAGAAACGAGGAATCCTCGTACATGCGCGATATACAGACGAT
TTCCGAGCAAAAGTCTTCGGAGGATACAGAACCTTCGCACAGCGACGTCGAAAGCGCAAAATCGAGATCCAACGGAGAAA
CATCGAGAACCATCCTGACGGAATCGCGTTACACGTCGGGTCCAAGTCCCGAATTCGCGTTCCCGGATAACACCGAGGCT
CCCTCGGATCGGATTTTATCGACGATTCCGAAATTATCCGGATTCCCAAGGAAGAATCGGGACAGGTGTTTAGCGTGCAT
GTACAAACCGTTCGAGACCCCTTTGGAACGAAAGATATCTCTTCCTAGAACCGCGTTGCAGAGGATCATCGATGCAGAAC
GCGGCAGAGTGGCTTCGTCCAAAGACTCGCTCGAAACCAGCGACTCTAGTTCGATCAGCGTGCCGAGCTTTAAAAACCAG
GCGGAACAAATTTCGATGGACGAGGACGAGGCCAGAAACGTGACAACCGATTCGGAATGCATCGTCCCCGAATGCCAAGT
AGCCAATGATGCCGCTTCCTCTGTCCGAGAGAAGTTGCTGCAGAAACAACTAGCGGACGCAGCGGAGCAAGAAAGTGCTC
CAGGGTCAGAGTGTTCGCGTAACGCGATTACCAAGCGAGCCAAAGAGGATCGACGAGAAGATGACGCGATATCGAGAAGT
TTAGAAGACGCGAAATGCGTGACGTGGGATAAATCTGTAGAAAGAGCCAGAGCTCCTTCGACGTTTCACAGCGACAGCTC
CGAGGAAGTCGATTCGATCTCCGTTTCGATCGCTGACGATCAGCCCAAGTCGAAGTATCTGGTACCCTGTCACGCTCCCA
CCAACTTCAGGCCGAGTTTAGAACCCCTGCGAGCTCTGCGGAACAGGAAACCGACGACTCTGCAGGATCGAATCGCGTTG
CTCGAGTCCACAACCTTGACGAAAAGCGCCTCGCTGGCCGATCAAGAGAACGTTGAGGAGAAACCGAGATCCGTGGCGAA
AGAAGCTCCGGAGAAGAAGAAAACAGGGAACGAGGAGAGAGCCGTGCCACCTCTGACAAAGGCAAAGTCTGTCCTTGAAA
AACTGACTTCTGGCAAAGCGGAAGCAAACGCGGAGGAGCAGCGACGCGTGCTCAGAAAGGAAGCTAGCTTCTCGAGCTTT
TCCGTGCCAACGGAGCCGGCTCCCAATAGCGCGGAAACGTATCGCGACGCGTCAAAGGAAGCATTACGAGAATTGGACGA
GACCGTCGACGATGGCCTTTTAAAAACACAGTTCGCCAGCGATCCCTCCGTGGCTCCGGCGAAATTACCGCTTACACGCG
ACGACGAGGTGATGAAGTTGCTCGCGACCCTCGAGGAGAACGCTTCGTCCACGGACATGTTGAACAGCTTGTGCAAAGAA
TTCTCGGAACGCCTGACGAAGGACGTCGAGAGCGATGACTCGAGCGCGAGAAATCGTAATAACAGGATAGCGAATCTGAC
GAGGTTATTGGTAGATTCCAAACGTTATTTGCATCCCGACAAGTACCCCTCTCAATTAGCCTTCTCCACCGATCAGCCAC
CCGTTTGCAACACCAGGCTCCTAAGGAGGGTGCTACCTTTAGAAACCTACAACCTCGTGGCGCCTCTGCTAGGGATGCCG
GAGATTCTGCCGAAAATGGAGGCCGTGGTTCGCGACTCGAGGAACGAGACCGTAGAGACGCCGCACGACGACGATCTGTC
GTCGGTTCGCGACAGTTTGCTGGTGGTTACTTGGCGTCCTTTGACGAAACGCGATCTCGAGGGCTACGATCCGGACGCCA
CGCTCGAAATGAGAGCCGACAACTCGATGAAAAAGATATGTCAGGACTTCTGCCAGTGGGTCGAAACTTTAGGCGGGACA
GATAACACCATCGACGAGGAGGTTCTCCGGGATATGTTCGAAATCGATTTCAGCGCGGATGCGAGCAGAGCGATGCAGGT
GTCGATCCAAGAAATGCCGGTGGTGCCCACGGAGGTAGCCTTAACGAGAAACCGTCCCGGCGCGAGCAAGCTCGCGATGA
CGAAGAGGCACGTGATGAGGGACGCGAAAGCTGAACAAAGACCCGCGGAAATAAAAGCTTTCGGCACCGCCCTACCTTGG
GAGCTTCGATTCGTGCCGCCCAATAATCAGGTACGGAAGAAATGGCTGCAATGCGAGAACGTGCCGAAGGATATCGAAAC
GATGGAGGTGGTTTGGAAGGATATAATGGATTTAAGAAGCGTGAGAGGTTTCGTCGAATGGCTTCAGCAGCATCCAGAGG
TACCACGGCCGCAGGCTTTGAAGGAAATCGTATCAATGGATATCAAAACCCTTAGACAGACCGAGGACGACGAGACGTTC
GCGCATCTCGAGCTGGATATTAATCAAATCAAGAGTCTCAGAGTGGCGGTCAACGGCGACGAAAACGCCTCTTAG
>EuglossaDilemma_000078-T1 EuglossaDilemma_000078
ATGCTTTGCGTGAATAGGCAAAGTTCGTTATTCTACGAAATCGTCTCGTTATCGCGGCCTCGAGTTTTACGCGGCGTTTT
TAAGCCAGCCTCGTTAGCCAACGCCAACTTGGTAGATTATTCGCAAACTCGAGGACTATGGTTCGCCGATGACCGTAACT
CGATAGAAAACTGGCCGCGCAGCGTGTTCAAGTTCGAAACGCTGAAAACCCACGTCCCGGATAAAAAGGGAATCGGCTCC
CTGAAGGTGGTGCCCGGAGGGATCGAGCTCAGAGGTCAGGCCGCCGTACTGGATGCCCTGGTGGCCTCCAGCCTTAGATC
CAGACAGGGAAAGAATCTGGTGCTCGAGTCGTGGAGCAACTTCACCGCCTCGGCCAGGTCGCACGACGGCCGATTACTCG
CCCGATTCACCGTCGGCGAGGATCGCGTGGACTGCGTGTCGAGAGGCTTCCGGATAACCGACCCTCGAGGAGGAATTCTC
TTCTCGGCGGACAGGGAGCAGGTGGTGGTGGGAGCGGAGATGCTAAGGGTAACTGGCGACGGGGGCGCCGTTTTCCAGGG
CAGCGTTCAAACGCCTCTGGTCAGAGGGGAATCGGGCCGTGGCCTCAGACTCGAGTCAGCGACCAGATCTCTCAAGATCA
GCGCACCTCAACGAGTAGTGATCGAGTCCTGGGCCAACGAGATCTCGGCTTCCTGCCTGACAGATCTGAAGCTTCAAAGC
GTGCACGGCGCCATCAAGCTGGACGCGAAGACCCTGTTCATGAAAGGGCTGAAGATAGCCAGCCCGAGCCAAGGTCACTC
GTCGAGAGAGCAGCAGCAGCATCAGCAGCAGCACTCGTCCAGGACGTCCGGCCATCAGAGTCAAAGAGACACGACCATCT
ATCAGTTGTGTGCCTGTGCTAACGGCAAACTGTTCCTGGCCAGGTCCGAGGGCACCTGCCAGGCGGATAAATCGATTTGC
TAA
>EuglossaDilemma_000079-T1 EuglossaDilemma_000079
ATGAGTGCTCGTTCCGCGTTTGTGACGCGTTTTCACGCGTTTTCGCCTTTTGTCCTCCGCTTTGAAAGCGACAAGTGGCG
CGAAATTGGCCGCGCGCATCGCTCAGACTTTGGCTGGAAATGCACACTCGCGATATCGAAGCGGAATCGCGGACCCGCTT
ACCTCGCGAAACGTAAAACAGCCGAGTCTTTCGACGTGGCTCTCCCTCTGCGCTGTGATTACATCGCCTGGCACGAAAAG
TCGACTTTCGTCCAATTAATCGGCTCAGATAAAGGCAATATCTCGGCTGGATGTGGCTCGATGTGGCTGGAATTGTAG
>EuglossaDilemma_000080-T1 EuglossaDilemma_000080
ATGGGTGAGACGGATCCTGATAGCCGGGGAAAATTCAGGGGCTGGATTTCGGTTGCCATTGCGCTCTTCCACGGGAACAT
CGGCCCGCAGTCTCGTTTCGAGTTCACTGCCTCCGTTCGCTCGTGCCGCGGACGTTTGCCCGAATTTTCGAATATTCATC
TTGGGGATAATTTAGAGGAGAATCGGGAACGAAGTCGGGCGAGATCTTGGTCGAGGTGGTTAATCGAGGAAGGATCGGGA
GGTGAAAGAGTAGCCGATATTTCGGAGAGATCAATAGCAGTGGCTACGCGAATCAGAGTCGATCCGGTATTAATTGTATT
CCAAAGCACTGAAAATGGCGGAGTTCGGTTGGTTTCGCGCGAAACACGTACGTGTGGTATCCGCGCACACGTACAGAGAC
CGACAACTCGGCACACGGAAAATCCCACATCGTGCCTTTACTCGCCGGCGAAACTAATCGAATGA
>EuglossaDilemma_000081-T1 EuglossaDilemma_000081
ATGATCCGGAATGAAGATAACCCAGTTGGAAAGCAAGGAAGGCTCGGGGTGACGAGGTTGGCGGTCGAGTTGGGCGGCCG
ACTCCAAACTAATCTCCCGTTTGAAGGTTCAATGCATGAAGATGGCAACGGACGGCGCAGCCCGGGACCACCCTCGGGAC
CGGTGATGGCGAAAGAAACGGAAGAGCATATGGTAGCGACGGTTGGTGGCGGGTGTTGGAAAGGAATAGCAGGGGCGGCG
AGGAAGAGCGAGGGGAAAGTAACGGAAGGGTTGGTAATCATAAAATCCAACTGCTATCTGTTCGCTTGTTTGGCTAGTAA
GCCTCACGGTTACGTTGCCCGTTGTTCGATCCACGGCACCGAGACAGAAGAACCACCGGCATTTCCGTTCTCGAACTCTC
GCGAGCCGGCTGATAAAGAATTCACGAAGACCCGAGAGAGTCCGTCCTGGATAGCGTCCGACGAGGCGAATTAG
>EuglossaDilemma_000082-T1 EuglossaDilemma_000082
ATGGCGGGACAGTCGCCGGAAATTTATAGCATTTCTCGATGTAAACACGGTCTAAATATTCGGAAACGCAAAGAACCTCT
CTATTCATCGTGGCGAGTGATACATCATCGACAAGACTCGGGCTTATTTGGCGGTGTTCGCTCGATTGCAAACCTGCTCT
CGACCAGCACGCCAATTATTATCGACGCGCTTACAAAGGGGGGTCAATTTCTCTCGCGATTACAGCAACGTTCGCGGCGA
TTTACGCGCCGGTGCAAATGTTTCAACGATATTTCAATAAGCGCGCAGCCGATACGCGTTATTACCGGCGCAGGGAAATG
A
>EuglossaDilemma_000083-T1 EuglossaDilemma_000083
ATGCCGGCGGATGATAATGCAGCCCCACGGGAGCCTTTTCGTCTCGCGAACCACGACTCCGGTTTCCGCGCATCCTTCTC
CTTCCGCTCGGGCCCAGCGAGGAATCAGCCAGCCACCGGATCCCTAACACCCCGACCAGCTGCCCTCGCGATCATTCCTC
GCGGACGTTCCAAGATATTTCCCACCTCTAAACCTTTTACAAGCCCTTTCCTCCTCCATTGTCTCGCTTCTTCCCCGCAG
ACCAAGCCGAACTTTATTTATTCTCCGTGTTCGCGAGAACAGACGTTATCTTTCCGCACAAAAACAGAAAGCTCAGCGGA
TGACCCGGGTAGCTCCGTTTAA
>EuglossaDilemma_000084-T1 EuglossaDilemma_000084
ATGGAGCGAGTCGGCCGGCGGGAGAGGGCGAAAAGCGCAAAAAGGTTAAATCGGATTTGGCCCTGGAGATCTCGACATCC
GGGGGATGAAAAGCGGGCTGGTTTAAATGCAGCTGGTCACCATAATGAAGCGTTCTTGATCTCCGGTTCCTCGCTCGTCC
TTCATCCGCGCGACGATCGAACCCGTTTGAACGGGTTCCGAACGTGTTCCGAACGTGTTCCGAACGGGTTCGGAACGGCC
GTCGAACAGCGACGACCGGACAGGCGAACGGGATGTTGTCTCGAGTCAATCTCGATGGTAATTAAGCTGGTCGCGCGAAT
AGCCGGCTTACTTCGCAAGCACGGCCTCAGACGATATGATATTTCGCCGAAGCTGTTGACCGATCGAGAGCGCTCAGCGG
AAACCGCGAAAGAAGCGGCTGCGCGTGGCCACGGCTCGCCGAGAGCGAGAAAAATCCCTAAACCGCTTACCGGTCACCGA
TGA
>EuglossaDilemma_000085-T1 EuglossaDilemma_000085
ATGTCTCCGGTTAACGACGCGATAATTAATACCGAGTTAAGGACAATGCTCGCGGTGAATATGATCGAAAAGAACAATGG
AAAGTCGGTGGAGGGGGGAGGGATGGCTGGCGCGCGGGGTTTCATAGCAGGACGACCGCGAGAGGGCCGCGAGAGGGCCG
CGGTGGAATACGGAATGCGAAATCCGGCGTGCAACGCCGAGGAAACGTTGATCGACGACGACACCGGTGTCGAGTCTACT
GGGACCGGTTACGCCGCGTTTATTTCGAGGATAAATTATGACGGAGGAGAAAATTCGTATAACGCGCTCGCAATCTCGGT
CGAGCCTGAGGAAGGAGAATAA
>EuglossaDilemma_000086-T1 EuglossaDilemma_000086
ATGCAACCACTGCGAGGAACACCCTCGGAACACCCTCGGAACACCGTCGGAACACCGTTGGAACACCGTCAGACACCGAG
AGCAAACGCGCCGCGTCTAAGTGGTCGCAGCCAAATTATTCCTCCACTTGGTCTCGGCGAGTCTAGTCGCGGCGAAACGT
GTACCTTTGCCAAGTTTGTTTGCGCGGACGGCGTGGCTACAAAACGAGCATCGCTTTTCATCTCCGGGGACGATCCGTCT
GCGGAACTTCTGCGAGAGATTACCGCCATTGAGAAACGGGAACAAAGAGCAGCGGGACGCGGCGGGATTCGAGCGAGGAT
AGGCCAGCCAACCTGCGTTTAA
>EuglossaDilemma_000087-T1 EuglossaDilemma_000087
ATGGACACGTCGCCGACGCTGAGCATCGGCGGCTCGAGGGCCAGAGCGGCGCTGCTGACTACCAGTGGTACCGGGACCGG
AAGTACCGACAGACGCGTCGTCTTTTTAGCAAGTCAACCGACCGTTGGCAGCAGTCACGAGACCAAGACCTGGCCGCACC
ATTGGTCACCTCATACGGTATTACCTACCGGTAGTTTGGACAATGGCCGATGGGACAGTGTACCGTGGCGCGAAATTCAA
TCGGGGATTCGATTAGAATCCGGTTAA
>EuglossaDilemma_000088-T1 EuglossaDilemma_000088
ATGAAAAATTTCACGAGTAGAAAAGGACGTAAGGAGAAAGTAAAACGAAGTTCTAATACATCAGATAGTACGCAAGATAT
ATGTGCATATACGTGTGTGCTCGAGATCGAAGAATCCGTTCCCTATTATTCCTTGAGAATTTGGAATGACCAATGGATAC
AGAATCAAATTGAATTAGTAAATAGAATGGCGCATGGAACAGCTTCACTTAGAATAAAAGTAATAAAGCAATTACCACAA
GTTACCGCTGCATATTTATTTATTACAATTACCCTTTTACCCCTATTCGAAGGAAAAAGAATCATTGACTTAAGACAAAG
AAAACGTGAGATAGTGTACCAAAGAACAAGTAAACATTTCCCAGTGACACGAAGTTTGCGCTCGGAGGAAATTAATAGTC
AAATGTTCGATATATTTCGTAAACAGTTTCTTGCTTTCTACACCTTTAGCGAGAGTGTCATGCAAAATAGCAAAGAGATG
GGAAGAAGTGATCGTGGACAGTTTGGTTTGATATACAAGGTTCTGTGCGAGGAAATGTCCGTTAAGCCGTTAGCAGCCGT
GCAAGCATATTTACCAGAGGGTTGCTTGCGATTCTGCGCGGATCGCGTGGGTCTCAAAGATTGGTCCCCTATACTCAGAA
GTATCGCTGAGAATCGCAGTCTCTCGAGAATTAATATCTATAGTCGAAGTCGCTGCAAACGTGTGCGGGAGAAAGTGAAT
ACGGAGGAGAAGCTCGAGAAATTATGGCGATGCAGGGGAAAGGATCGAGCAAGACCAATCCTCTACACCAACTTCCTGTT
GCGCTGCTTCGTCGACGCCATTGCTGTTTGCGTGAGGGACTCCTCCGCTATCACATCCGTCACTCTAGATGGGATTCCAC
TGACGCTCAAGTACATCAACATCCTGTGCACCGGACTGAAGAACAACCAGAAGCTGACAAGCCTGTCTTTGACGAGATGT
CGCATTGGAGACGTAGGCTGTGATTTGCTGTTGAACTGTTTGAGGAACAATCCGAACCTCTGTGTCTTGAACCTGTCGTC
TTGCAGACTGACCAACAGGAGTGCCATGTGTCTGTCGATGTTCTTAAAGAGGAGAAAGGCTGATCTACTACAAAACATTT
GGGAACAATCCACCGAGCAGTCTCAGGACGAGAGTTCCGATAAGAAGCCACAAGGATTGCACACGTTGATACTGAACCAG
AATCCAAAACTCGGAGACAGTAGCGTAAGACACTTGATCTATGCATTGAAGAGCGACGTCTGGTTAAAATCCTTGGGCCT
GAGACATTGCGGGATCAGCAAGCATGGCGCAGAAATGATGATTCGACTATTGCATTCGAACAGCAGGATCACCAAGTTGG
ACCTTACTGAAAATCGTATACCCATTAACACCCTTCAAATGATGCTGAGGATACTGAAGAGGAGGCGAGAAATAGGAGAT
AGTATAACGCTGAAGAAGAAATATCGAATAGAATGCAGAAGGCACGTGTTCGGGAATGGAATTGGCAGATTTATGAAGAA
ACGTAGAAGATGCTTACGAAATCGTACAGCAAGGCTGAGGAAATTTGCACTGCAGAAGCATCGTTGGAAGAAGATACAGA
GGTTCGAAAACACAACGAAACAATCGAGGGAACTGCGAGTTACAAAGGAAGATTATGGCCGGAGGAAGAAGCTAGGCGAC
TTGGAACTGCAAATGTTAAATCTCACCGAGTCCAATTACAAATTGAAGGAAGAACTTTTGAACAATAAAGTGTTACTGAA
CGCGGAGGTACAATACAGGTCGAGAATGGAAGACGAGTTGCAGAAAGTATCTTTGCGACTGAACGATCTGAGAAGCAAAG
TAGTCATGATGAATTGTCTTTCCACGAAGATCTGCAAGGAGACACAACTATCAAAGGAGCTTAAATATATTTTCGATAAA
TTCGAATCATCTACGACGATGAAAGAGAACGGTGTAAACGAGGAGGTTTTAAGCATCGCGCAGCCATTGTGGTCGTCGCC
GATAGTGGAACAGAGGGAAAGCAGTTTCGTTAAATGCTTGCAATGGAAACCTCATTTCGTGTTTCGATGA
>EuglossaDilemma_000089-T1 EuglossaDilemma_000089
ATGTCAGCTCGGAGATTCATCGAGTCTGACACTGAACCGAGCGACGCGAAGGCCAGCCTCGAAATCACAGATTCCTACAT
CCGAAAGTCACTCGAGCCAACATTCACGTCACGAACTCCACCCGATTTCGGTTCGTTCCGGGGCCGTAATTTCTTCGATC
AACCTTGGAACCACGCGGATCCACGTAACCGCGAGAATTACGCCGCCGAACTTAGAGATGCCAGCATCCGTAAGAAGAAT
ACAGGCCCATTAGTAAAATTAATAGCGACGACGTCGGGAAGAGGGAAGACACAGAGATGGTAG
>EuglossaDilemma_000090-T1 EuglossaDilemma_000090
ATGGCAGCTACTCCGAACAATTATTTTTTTCCAAACGAAGAAGAAGGTGTACTGGATGATACGTTACTTAGCAACGGGAA
AACAGAGTACGATATTTTGAGAAGAAAATCGTCGTTCGAGGACATCGCGGCTGACGACGAGAATGCAGATTACTCAACGT
TAAAAGGACCACAGAATATCGAAGCTCATCCGTTAACCAACACTGTTCCTAGTCTCGTAAAAATATTACTAGTCTTCCCG
AAAGATGACCAACAAATGGACATACTCGCGACCACTTCGAGGCGACTGGGGTGGAGCGTGTCGGTGGCGAAGGATGCGGA
AAAAGCGGTGGAATTTTTCCAAAATCGAAGTCACGAGCTGGTGATCATCGATCATCGAGGACATCGTGCTGCAGAGGCCG
GTAGCATTTGTAGAGCAATTAGGTCTAGTCCCGTTTATCATAATTCCGTAATTATAGCTCTTGTAAAGAAATCGTACCTC
ATGCACGGCGAGAAAGATAAAATCGTGGGATTGGATTTGCTGGAAACAGGATTCACCTGTGCTCTAATGGAGTGCTCCCA
CGAGAGGATCCTAATAAACGAGCTAGTGGGAATTTATGCCAGCGCGCTGTTACCAAGGACTCAACTGGCAGCTGCCAACG
CGCTGTATCTGGCTCTTGACAGATGCCGTGACATGGTACACGTGACGAACGATAAACACATTGTACAGTTTGTTAATAAA
ATTAGCGAGAAATTACTAGGTTATAAGACCAGCGAAATCTTGGGGAAAACCATCGCGGAGATAGTGTTGTACGATAATTT
TATTCTAATGGAGCAGCATATAAGCAAAGGCCGTGAATTCGAGGGGAATATGAACTGCAAACGAAAGAACAATCAAATGA
TCACGATCAGCTGCAGGGTGATACCTTTCAGTATTAGTTTAAAGAAACCGACACATTATATTTATATATACGACACAACG
TACTTGTCGGAAAACATTGATTCATTAAGCCCGAGTACGTCTCAAGTCGTTTATCCAAGGCCAACTGTCACATCTCAGAG
GAGGGCGTCTGATATCAAATCATCCAGCGAAGGCCGCAGGCGGTCCAGTTTACATAAGCTACACAGTTTGCAATTAGAAG
CGCCGATCACGAAGGTAATTACCCTTCTCACTAATGCGATCACAGAGTGCACGACGCCGGAAACAGCAGCGCAAATCGAC
AAGGCAATCGAAATTCTCAAAACCACCGAGCTGTACGTGCCGTCTCTGAAGGAAGACACGAATCCGGTAGTAACCGATCT
CGTCGGAGCATTGCTTGCTTCTCCGAGGAAAACGTGGGAATCGAGAAGATCGTCGGCAGAATCGACGCGAGCTTCACCTG
CGAAAGTAACCACCGGGATTTCCACTTCGCGCATGCGAATCAAAGGTTTCAGGGGTCCTCAAGAGATCGCGGAAATTTTG
GAGAGATGCCTCGAATGGAATTTCGATATATTTAAACTGGAAATTATAACGGAGAAAAGGCCGCTACTCTTCTTGGGAAT
GACCATCATGAACCTGTATCGCGTGCCAGCAAGACTCGGTTGCGAGGAAAAAACCGTGCAAAACTGGTTGACCGTGATCG
AGATGAATTATAAGTCCGCGAACAGCTACCATAATTCGACGCATGCCGCAGATGTGCTGCAAGCTACAGCTAGATTCATG
CAATCGGAAAGGCTGAAACAGATCTTGGAACCATTAGACGAGGTCGCGACTCTGATCGCAGCTGCTGCTCACGACGTCGA
TCACCCGGGTAGATCCAGCCAATTTCTTTGCAACTCTGACAACAAGCTAGCGATCCTCTACAATGATCTGTCCGTTCTCG
AATCGCACCACGCAGCTCTAACGTTCAAGCTATCGTTATCAGACGACAACGTCAACATCTTCAAAAATTTGGGCAGAGAG
ACTTATAAACACTTCCGTGAGACTGTGATAGACATGATCCTGGCCACGGAGATGACGAAACATTTCGAGCACTTGGCTAA
GTTCATGAACGTGTGCAGCGCGAGGATCGTGGATAACCAACAAATAGACGCTTACTCGGATACCGTGGATATGTCAGTTG
TGTTACAGCCAGAGAACGTGGTGCTGGTGAAAAGAATGATGATCAAGTGCGCGGACGTGTCGAATCCGACTAGACCGCTG
AGGTGTTGCATCGAATGGGCTAGACGAATTGCGGAAGAGTATTTTAATCAGACTGACGAAGAGAAGAAACTGAAATTGCC
TGTACTGATGCCGATGTTCGACAGATCAACGTGCTCGATACCAAAAGCGCAGATCGGTTTCGTCGATTTCATTATCAACG
ACATGGTCGAGGCGTGGGATGCATTTATCGACATGCCGGAGATGGTGGGTTACATGAGGCGGAATTACGAGACATGGAAC
GAATACAACGAACGAGGCATATCGACTATACAGGACATAGAGAAAATACAAGAGCTGCCAGAACTGAAAATATACCACGA
AGAATCATCCTCGTGA
>EuglossaDilemma_000091-T1 EuglossaDilemma_000091
ATGGGACCCGAACCGTCCTCGCGGGGCCCGGCACCGAAATACATCGCGCCCCTTTCCGGTCAATCTCCGGTTTCCTTCCT
CGACGAGTCGGAGAAAGATTCGAAGATGTCAGTGGTGCCCCTGATATTTCGCGACTGGTGGGACGATCTCGATCGACCCG
TGTCCCGGCTAATGGACCAACACTTCGGCAGAGGGCTGAATCGCGACGACCTGATATCAAGGTTCTCCGAACTCAGCAAC
CTCGACAGACCTCTACGCTCGATATTTCGCGACAGGTACTACCGTCCATGGCGGAACGTGGTACGTCAGCAATCGGGCGG
AGCGAGCACGATTCAGATCGACGGCAAAGACAACTTCCAGGTAATACTGGACGTTCAACAATTCTCACCGGAGGAGATCA
CGGTGAAGACGGTCGGTAACAACGTTATTGTCGAAGCCAAACACGAGGAGAGGCAAGACGAGCACGGATTTGTCAGCAGA
CACTTCATACGGAGATACGTGTTGCCTCCATCTCACGACGTGATCGATATTACCTCGAGCCTTTCTTCGGATGGTGTTTT
AACTATCACGGCACCCAAAAAGGGAGAAACGCCTAGCGGAACTGGACGAATCATCGATATCGTGAAAACAGGAGAACCGG
CAAGTAAACCAATCAAGGTAGAAACGACCACGGAAGAAAAGTAA
>EuglossaDilemma_000092-T1 EuglossaDilemma_000092
ATGGAGAACGACACCCGAAATTCGATATGGATCATGCAAAAGGGCACAACCACGATGTTCATCGCCGAGATCCTGGGTAC
CGGGATACTCCTGTTTATCGGCTGCATGGGTTCCCTCGGGACCATGAGTCCGATATTACCGCCGCCATTACAGACGTCCA
TGGCGTTCGGCATGACCGTCAACCTCCTGATTATGATGTTGGGGCACATAAGTGGTGCACACATGAACCCCGCTGTCACG
ATAGGAGCAGTCATCTTGGGAATTAAAACTATTCCAACGGGTATCGTTTACACGGTAGGACAATTCATCGGTGCCACTGT
TGGATATGGATTATTAATGACTATAACTCCTCCCGAGCTGTTCAACGATGGATATTCCAATTCGACCGCAGGCCACTGCG
TGACAGTAATTCATCCTGGAATTAGCACCACGCAGGCCATTTTAATCGAGGTTCTTTGCACGTCGTTCATACTTTGCGCG
GCGTGCGCAACCTGGGACCCACGATGCGCGCACACTACGGATTCTACGGCATTGAGATTCGGCTTCTCCGTCGTCGGGAT
TTCACTGGCCGCGAGTCCCTACACCGGGTGTAGTATGAATCCTGCGCGCACCTTTGGGCCCGCATTTTGGAACGGGAACT
GGACCAATCAATGGGTTTACTGGTTTGGACCGACTGTCGGTGCTTTTCTCGGCACGTATACCTACGTGTTCCTTTTCTCG
GAGAAGAAAGAAGACACGCAGAACGATCGTATCGAATTCGTAGAAATGAAATCGATTAAAACGTCGGTATACGACGACGA
CGTGAATTCCTTGAAAGGAAGGAATACCAAAGACGAAAATCTCGAATTCATAAATCACAAAGAACAGACCGCTGGTTAG
>EuglossaDilemma_000093-T1 EuglossaDilemma_000093
ATGAGTGCCAACGATACGTTGCATTCTTCGTCGAATCAGTGCTCGATTGTGCAGCTCAAGAGGAGTTACAAGAAATTTCA
TGTCTCCGTTATTAAAATATCGCCAAGGTCGGTGATATTACACGTGGCGCGGCTCTCGCTCGAATGTCAGGTTAAATCGA
AAGAACACCGATCGAGTTTCGCTATTCTTCGCTGCTCTCTTTTAACCGGTAGGAAAAATGGAAGAAACGGAAGACAAATT
GGTCGAGTTGCGCGGATTCTAGAAAATGAACGCGCGGACATTACGAAAAATGATCGAAAAGCGAGCGTACGTACGCCGGC
GAACGTCGAATCGCGATTTACTTATGCAGCATAG
>EuglossaDilemma_000094-T1 EuglossaDilemma_000094
ATGAGCCGGATCAGCAACGCGGAGGAGAGCTTGAAGCACACCGTGTGGTTCGCGTATCCGCTGTTGAGATTAATCGGTTG
CTGGCCAAATTCCGGCAGGTCCTCCCTGTTGTCGAAGATTTTCAGGACGTGCACAATCGTCGCCTCTTACATCCTGCAAC
TGGCGGTCGTCGTCCCAGGTACTCTGAACATATTCCTGAAAGAGCATAGGGGAAGGAGGAAGCTGATGCTGCTGATACCG
CAAATGAACGGTTTGAGCCAGCTGTGCAAGTACACGCTTTTGTTACGGCGAAGGAACGAGATCGGGAAAATATTAGACGA
GATAAAGGGAAATCTGTCGAGCGCCACGGAAGAAGACCACGAGATCTACCACGCGAAAGCGAACATCGGGCACAGATTGC
TACTGGTGGTCGCGTGCACCATATACTGCGGAGGGTTGGGCTACAGGATGATCATCCCGCTGTCGAAGGGCAGGATCCTG
CTGCCGAATAACTCGACCATAAGGCTGTTACCGTGCCCGAGTTATTTCGTGTTCTTCGACGAGCAAATCACGCCGATTTA
CGAGATAATTTTCGTCATGCAAATCCTCGGAGGGTTTTTCAACTACTCCACGCTCTGCGCCAGCATGGGTACTTGCACGA
TGTTTTGCCTGCACGTGAGCAGCATGTTGAAAATCCTGGCGATCAAGATGGTCGATCTTTCGAAACAGTCGGGTACCAAC
GAGAACGTCGTGCAACGGAAAATCGTGGACATCGTGGAGTATCAATCGAATCTGAAGAGGTGA
>EuglossaDilemma_000095-T1 EuglossaDilemma_000095
ATGCCTGAAATGAGTAGCGCCGAGGAAGATCTGAACCACACGTTGAGGCCCGCGAAGGACCTGCTGAGGCTGATCGGTGC
CTGGCCGAACTCCGACACTTCCACCCTATTCTCGAAGGTTTCTGCGCGCTGTTTGATCTTGATCTCGTACTTCCTCCAGC
TGATGGTGCTGATCCCGGGTATTCTGTACGTAATCTTGATAGAGAGGAACGGCAGGAGGCAGCTTAAGATGCTGATACCG
CACATCAACGCGTTTTGCCAACTGTCCAAGTACACGATCCTATTGCGCCGGGCGAACGAGCTCAGAGAGATATTGAACAG
ACTGAGAAACAACGTGTTAAGTGCCACTGAAGAGAATCGAAAGATCTTCCGTATGAGAGCGAGTGTAGGACACAGGATGG
TGACGATACTGGCGATCACCATGTACGGCGGAGGCCTTTGTTACAGGACCATTCTTCCGCTCTCGATGGGTAAAATCGTT
CTGCCAGATAACTCCACGGTGAGACTGTTACCGTGCCCGAGTTACTTCGTCTTTATCGACGAACAGGCCACGCCGAATTA
CGGGATCATTTTCACCCTGCAAGTTCTCGGCGGTTTCATCAGCTACACCACACTCTGCGGCACCGTCGGCCTCTGCTGTA
TGCTCTGCCTGCATTTGAGCAGCATGCTGCGAATCTTGATAAACAAAATGATCGAGCTGACGGAACAGGCGGACACCAGC
GAGACGGCTTTCCAAGTGAAGATCGCGGATATCGTCGAACAACAGTCGAGTATCAAAAGCGTGCGTGACTGGATACTGTA
TTATCGTGGTACGATAGAGAATGATACCGAAACCTTTGTTCAAGGCACAGGCAGCAATTATTTCTGCGACGATCATGTTT
TAGGAGTGGGTAGACAACAACGCGATAGCTATAATAGTTTATCTTATGTTGCAAGTGACTTGCATGTTTTCCACCTTCTC
CATGTGTTACGTTGGCCAGCTCCTCATGGACGAAGTATACCATCGACTACTACTTCTTACAGCCTTTCTGGCGAGTATCG
CTTTTCCGCGATGTTCACTGCAAATCTCGTGTTTAACAGAGCAACGAAGTTAGACTGA
>EuglossaDilemma_000096-T1 EuglossaDilemma_000096
ATGCGCGCAAGCGCAATCGAGTTCGCCGAGCAATTTCCTTTTCCTCTAGCAATCCGGCCAGTCACGTCCGACCTTTCCCC
CGATTGCAAAATGTCCTCCACGAGGGACGCCGAAGAAGGTCTGAGGCAATCGTTGAAGTTCGTGTACCCCTTGCTGAGAA
TCATCGGCGCCTGGCCAAGTCCCGTCTCAGCCCCCTTGTCCTCTAAGATCCTCGAACGGTGTTTGATTTTTCTCTCTTAC
CTCCTGCTGTTCCTCCTCCTGGTCCCAGGGATTCTGCACATACTCGCGAGAGAAACGAACAGCAGGAGGCAGTTGAAGCT
GTTCATGCCTCACATCAACGTCATGTGCCAGCTGTTCAAGTACACGATCGTGCTGTGTCGAATGAACGAGTTCAGGAGCA
TAATGGGTGAGATTAAGAGAGACTGGTTGGCAACCAACGAGGAAGATCGGCGGGTTTACCGCGAGAAGGCCCAGATCGGG
CACAAGGTGATGACAGTGATCATGCTGACGATATACACCGGAGGTATTTCTTACAGGACGATCCTCCCGCTCTCGGTCGG
CAGGATCGTTTTGCCCGATAACACCACTATAAGACTGTTACCCTGTCCAAGTTACTTCATCTTCTTCGACGAACAATCTA
CACCGAATTACGAGTTGATCTTCGTCCTGCAAGTCCTCAGCGGATTCTTCACCTACACGGTGCCAGCTGAGCATCCTGGC
GAACAAGATGACCGAACTGACGAATCAGTTGGACATCAGCGAGGACGCGGTGCAAAAGAAGATCGTCGACATCGTCGAGT
ACAGGACGAAGATAAAGAGGTTTTTAAAAAGCGTCGAACAGATAAGTCCATATTTATGTTTCTTCGAGATTATCAACGAC
ACCGGTATCGCGTGTACGATCGGATATTGCATAATCATGGAATGGGAAGACAGCAACGCCACGGCTATACTGATTTACCT
TTTGCTGCAAATGAACTGCGTGTTTATCAATTTCTCCATGTGTTACGTTGGCCAGCTGCTCATCGACGAAAGCGAGAACG
TGAAAAAGGTGTCAACGACGTTGAACTGGTACCGATTTCCCACGAAGAAGGCTCGCTACTTGATCCTGGTGATCATCATG
TCGAATTATCAGATGAAGCTCACGGCTGGAAAAGTCGTGGACGTATCTCTGGCAACCTTTACCGACGTGAGTACGAAGAA
ATTCAAATTCCCAATCTTGGTACATCCTGCAAAATTTGTTTTCAGATCATGAAGGCGTCGATGGGGCGCGATGTCTCGGA
TCAGACCGAATTCCTGTTGACTCGACCAGTCACGTCCAGGCATTCAGCCATGGAAAATATATCCAAGAGATCGAAGACGG
AGGACGATCTGAGATACGCCACGAGGTTCGTGGAGCCGATGTTGGGAATCGTCGGTGTGTGGCCAATCCCAGCCACCTCT
TCCTTCTTCTCGCGGGTTTTGCAGAAGGTCGAGATCGTTCTCACCTACATCCTGTCCTTCGTGATGATCACGCCGCCTAT
CATGCACATGTGCCTGAAAGAGAAAAACGTGAGGGTGAAGCTGAAGCTGCTGGGCCCGCTCGTCAACTGCGGCATGCAAA
TCGGCAAGTACACGATACTCCTGTGGCGAATGAAGGAGATTCGGAATGCTCTGAACACCATAAGGGAAGACTGGTTGGGC
GCTACAGAGGAGAACCGATTGATCTATAAGGAGAAAGCGAGGATCGGAAGGAAAGTGATATTAATCGTGACGGCCACCGT
GTACGGCGGTGGCGTATGCTATCGAATAATCCTTCCTCTTTTGAAGGGGACCATCGTCACCGCGGAGAACGTTACCATAA
GACCGTTGCCAATTCCGGGCCACCTCGTGTTCGTCGACGAGCAACAGACCCCGAATTACGAGGTGTTGTTCACGCTGCAA
GTTATAGCCGGATTCGTCACTTACCTCATCATCAGCGGCTCCTGCGGCATTTCCGTTCTGCTCGTTCTTCACGCGTGCAG
CATGATGAGGATCCTGATGTACAAGATAAAGGAGTTGGTGAACAAGGCGGATACCTCCGAGGCCGTGGTGCAACGGAAGA
TCGCTGACATCGTGGAGTATCAGATAAAAATAAAAAAGTTTTTAAAGAACATCGAAACGATCACAGAATACATTTATCTG
ATCGAGATGGTGGGTGGTACGTGTTTGAGTTGTCTCGTGGGATATTATATTCTCATGGAATGGGAGAGTACTAATACCAC
AGCTATCGTGACCTACACCACGTTGCAAATATCCTTTGTATCTAACGTCTTTATAGTCTGTTACATCGGTCAACTTCTCG
TCGACGAGAATCAAATCGTGGGAGAGACGTCGTGCACGGTGAATTGGTACCGTCTCTCGACCAAGCACGTGCGATGCTTA
ATACTGATTATCGCTATGTCTAATTCCCCTATGAAACTCATGGCCGGCAAGATGCTCGAAATGTCGTTAACCACGTTCAC
CGACGTCATGAAAGTGTCCATGGGATATTTAAACATACTACGCGGAATGATCTAA
>EuglossaDilemma_000097-T1 EuglossaDilemma_000097
ATGAACACGAGAGAACTGACCGTGGGCGAGCAGCCTTGCAACTCGAATTACAAGGAGGATCTTAGGTTCAACGTTCGTTT
GAACGCCTTGACGCTGAGAATAATCGGAACCTGGCCAAGATCCTTGGATCATTCCTGGTCCCAGACCATCGAGCACGTCC
TTTTGAACCTTCTCTGTTACGAGCTGTTGGCGTTTATCCTAGTCCCGGGTGTCATGTACTTCATCCTGGAGATCGACGAT
CTTTACAACCAGATGAAACTGGGCAGCGCGCTCAGTTTCTTCGTGATGGCGATGCTAAAGTATTGCGTGTTCATCGCTCG
CGAAGACGACATGCGCACATGCATAGAACTGATCGAGACCGACTGGAGAAACGTGAAGCACCAGGAGGATCGTGAAATCA
TGCTGGATAACGCCGGATTCTGTCGTCGACTGATCGTTATTTGCGCCGCTTTCATGTACGGAGGGGTGGCTTTCTATTAC
ATCGTTTTGCCGTTCACCCTAGGAAATATCGTGGAAGAGGGTAGCAATCTCACCTATAGGAGGCTGGTCTACCCTGTTCC
TAAAGCTCTTCTGGACTCTCGTCGTAGTCCTGCCAATGAAATTTTCTTCACGGTACAGCTATTGTCGGGTCTGGTTGCTC
ATAACGTGACCGTTGCCGCTTGCGGCTTGGCTGCGCTTCTCGTGATGCACGCGTGCGGCCAATTGCAGATGGTGATGGCT
TGGCTGGAGAAGCTGGTAGATGGCAGGGTGAACGACGACGAGAGCTTGGATCAGAGGCTCGCCAATATCGTGGAGCTGCA
TGTTCGGATAATCAACTTCATCGCTCTCACCGAGGAACTTTTGCACGAGATATCGTTGGTAGAAGTCGTCGGGAGCACTT
TGAATATGTGTTTCTTGGGGTATTACACGATGATGGAATGGGACTCTAAGCATCCTGTCCGTGGCATAACGTATATAATA
TTACTGACGTCCGTCACGTTTAACATATTCATATTCTGTTACATCGGTGAACTCTTGGCGGATCAGGTAGCAAAGGTCGC
CGAAAAGTCTTACATGATCGATTGGTATCGAATGCCCTGGAGGAAAAGTCTCGTGGTACCCTTGATGATTTCGATGTCTC
ATTCGACCAGCAAGATCACCGCCGGTAATATCATCAAGCTTTCCATTAGCAGTTTCGGTGGTGCAAGTATTTTAGTAGCA
TTTGAAGAATATCCAAGAAACATTCTACCGTATATTAGAAAAAGTTAA
>EuglossaDilemma_000098-T1 EuglossaDilemma_000098
ATGGACAGAAAAGAATCCCACCTAATCGACTACGAGCACGCGAGGAACGTGAACTTGAGTATACGATGGAACCGTTGGCT
GTTGAAGCCGATGGGTCTCTGGCCAAACTCCAGTACCGACTCGCCATCGGAGCAGTACCTATACTGGCTAATAAACTTTG
CTTGCTACGGTCTGATCAGTTTTCTCTTCGTCCCGTGCACCTTGCACGTTTTTCTCGAGATAGAGGACACTTATGGCAGG
CTGAAGCAATTCGGCCCGCTGATCTTCTGCGCGATGGCGTTCGTGAAATATTACTCGTTGATCGTCCATAAGAGGGACAT
TCGCGAATGCGTGGAACAGATCGAATGGGACTGGAAGAACATCACTCACGCGAAAGACAGGGAAATCATGATAGTGAACG
CGAATTTTGGACGGAGGATGGTGATCGCTTGCACCTTCTTCATGTACAGCGGATTCGTCTTTTACTATATCGCCATACCG
ATCAGCGTGGGCAGAATCACCGCGCAGAACGAGAACCTCACTTTCATCCCTCTGGTCTTCCCCTTCTCGAGGTTCATCAT
CGACGCGTATCGCAGCCCCATGAACGAGATCGTATTTTCCGTGCAACTGCTAGCTGGCGCCCTTATGCACGGAATCACGT
CGGCTGCTTGCAGCCTGGCAGCTGCTTTAGCCATTCACGCTTGCGGCCAGATGCAGGTGTTGATGAACTGGCTGGAACAC
TTGATAGACGGCCGATCGGACATGAGCGAGCAGGTGGATCACAGAATCTCGGACGTGGTGCGTCAACATGTTCGAGTCCT
CAAGTTCGTAATCGTAATTTTCTAG
>EuglossaDilemma_000099-T1 EuglossaDilemma_000099
ATGCATCAGCACGCCAGCCAACAGTTGGACGAAAAACACGATCTCGTTGGTGGGACTGAGGCGGGTGTCGATAATGAAAC
TCGTGAAAGGGAACACCATAGGGATAAAGGTCACGTTGATATCGTCTGCCCAGATTTTCCCGACGCTGATCGGTACCGCT
ATATAGTAGAAGGTACAACCGCTGTACATGAAAAACGTGCAAACAATGACCAACGTTCTGCCAAAGTAGGCGTTCGTTAT
CATGATCTCTCTGTCTTCGGAATACGTTATGTTCTTCCAGTCCCATTCCACGCGTTTGATGCACTCGCGAATGTCATCCT
CGTGATGGACCAACAGATAATACTTCAGAAACGCCATCACGCAGAAGCTCAAAGGGCCGAACAGTTTGATCCTGTTGTAG
ATGTCTTTCACCTCGAGGACCAAAATATAAAGATATTAAACGTGAGCGACACAAGTAAAATCGTAATCAAACACGCGGAT
CATCATCGTACTACCATGATCACGTAA
>EuglossaDilemma_000100-T1 EuglossaDilemma_000100
ATGCAGAGATCGGGAAGCAAGAGGAAGTCGTGTCTCGCGACCGAACACGACTATAAAAGGAACTTGAATCTAAGTATTCA
GTGGAGCCGCTGGATTTTGAAGCCGATCGGCGTTTGGCCAAATTCCAACAACATTTCGACATCCAGCAAATACATTTATC
GGCTGATCAATATCGTGTGCTACGGTCTGATCAGTTTTCTCCTCGTACCTTGCAGTCTGTACTTGATCCTCGAAGTGAAG
GACGTCTACAACAAAATCAAATTGTTCGGCCCTTTGAGTTTCTGCGTGATGGCGTTCCTGAAGTATTATCTGTTGATCAT
TCACGAGGATGACATACGCGAGTGCATCAAACACGTCGAATGGGACTGGAAGAACGTAACATACCCCGACGATAGAGAAA
TCATGATAACGAACGCAAACTTTGGGAAAAAACTGATCGTCGTTTGCACATTTTTCATGTACAGCGGCTTCACCTTTTAC
TATATCGCCTTACCGATCAGCATCGGAAAAATGCCGGCAAACGATATGAACGTAACCTTTATCCCTATGGTGTTCCCTTT
CACTAGTTTCATTATCGACACCCGCCTCAGTCCCGCCAACGAGATCGTGTTTTTCATTCAATTCGTGGCTGGTATGGTGA
TACATAATATAACGTCAGCGGCTTGCAGCTTGGCCGCCATGTTCGCCGTGCACGCTTGCGGCCAGATGCAGGTGTTGATG
GGATGGCTGAAACATTTGATCGAAGGCCGATCAGACATGTATAACGATGTGGAACAACGAATCGCGATGATCGTGTGTCA
ACACGTTCGAATATTGAAGTGTGTAAAACATATTTACCGCGTTGGTAAAAATAGTTACGAAAGTACTATGAGTGGATCGG
AAAATTGCCTGTGCAATCGTTGCCACGGGAAAATAGGGGAAATAGCGTACATGATCGAATGGTACCAATTATACGGAAAG
AAGAAGCTCTGCTGCATTCTCATAATCGCGATGTCCAATTCGTCGACCAAGTTAACCGCGGGAAGCGTAGTGGAATTGTC
CATCAGCACCTTCTCCGACAAAACTAAGATCCGGCGAGGGTTGAACCCTTTGAAAAATGTAGCTTCCACTCTCCCTTTCG
AAAGCGGAATCATTAGACGAGCGCACGCGCAATGTTATTTTGAATCGTCATCGAGCCAGATGGACATTCAGTACCAGCCG
AGTTACCGAGCATCAGAGATGCAGAAACAAGTGTCAGCTGCGACAGGGCATAGCTATCAAAGGGACGTAGACTTGAGCAT
CCGGTGGAACCGTTGGTTGCTGAAACCGATCGGTGTCTGGCCGGATTCCCGCGATTCGAGACTAGGAAGATATCTCTCCT
GGTTGGCCGTTGTCTCTTGCTACTGCTTAATGGGTTTCCTCTCTGTATCCTGCTGGATGTTCCTGATGTACGAAATCGAA
GACACGTATAACCAGATAAAAATGGTCGGTCCGATTAGCTTCTTCGTCATGACGATTTTGAAATATTACCAGCTGATAAT
ACACGAGAACGACATCCGCCAGTGCATCAAGTACATCGAGTGGGACTGGAAGAATATAGGACACGACGTGGACAGAAACG
TTATGGTAGCATACGCGAACTACGGCAAACGATTAGTGATAATTTGCACCTTCTTCATGTACAGTTCCTTCGTCTTTTTC
TACATCTTCGTGCCAGTTAGCGTGGGCAAAGTTGTGACCGAAGGCGGGAATTTGACGTTCGTTCAGCTGCCGTTCCCATC
CTCCAAACGCATCGCTGACTCGCGTTACAGCCCCGCTAACGAGATCCTCTTCTTGTTCCAATTTGTGACAGGTGTAGCGA
TACATTGCATAACGTCAGCGGCTTGCAGCTTGGGCGTGGTGTTCGCAGTACACGCGTGCGGGCAAATGCAAGTGTTGATG
GGCTGGATGGAATACATGATAGACGGCAGGCCGGATTTGAACAAGACGTTTGATGGTAGGCTCGCGAGCATCGTAGTTCA
ACACGATCGAGTATTGAAGTAG
>EuglossaDilemma_000101-T1 EuglossaDilemma_000101
ATGGCAAATCTCGCTTCTTCGACGGTCGACGATTCTCGTGTCCGTGATTTCGAGTATAGCATTCGAATAAATCGTTGGTT
CCTAAAGCCGATCGGAGCCTGGCCGATGTTCACCGAGCGTACCAGAACGGAGAAGCTTCTGGCGAAGCTGTTAAACCTCA
CCTGCCATTCGTTGGTCATCTTCACCATTGCGCCCTGCGTGTTGTACATTCTGTTAGAGGATGTCAGCCTGAAAGTTAGA
ATGAAGGTGATCGGTCCGATGAGCCACTGGCTGATGGGCGAAATAAATTACTGTTGCCTTCTGATGCGGTCCAAAGATAT
CGACTATTGTATCAGGCACGTGGAACACGACTGGAAAACGGTAGAAAAAGTCAGTGACCGGGAACTGATGCTGAAGAACG
CTAAACTTGGACGTTTCATCGCGTGTATCGCAGCATTGTGTATGCACAGTGGTGTCTTGTCGTACAACTCGATCACAGGC
TTTCAGAAAATTCTGTTTCATATCGGTAATGACAGTTATTCGATGTATCGGTTACCGTGCCCGATCTACACGAACCTGTT
GGACGTTAGATTCAGCCCGGTGAACGAGATCGTATTCGTCCTGCAGTTACTTTCTGGATTCATCGTTACCTCCGTCACGG
TCGGAGCTTGCGGTTTGGCAGCTGTCCTCGCGATGCATGCTTGCGGTCAGCTAAGCGTCGTGATGTCCAAACTGGACAAT
CTGGTGGACACGAAGGAAGAGAAGGAGGAACAGAAAGTGGCTCAACAGAAGCTCGGTTTCATCGTCGAGCACCATCTGCG
AACATTGAGGTAA
>EuglossaDilemma_000102-T1 EuglossaDilemma_000102
ATGGAGCTGAACAGCAAGAGTATCAGTGACTATAGTCTTCAGCTGAACCGATGGTTCTTGAAGCCGATCGGTGTCTGGCC
TCCTTCTCCTACTACCACCAGGCTCGAAAGGATCGTTTCGGTGATTTTAAATGTCGCGTGTTACTCTTTCGTACTACTAG
CCTTAATTCCGAGTTTACTCCAAATGCTGCTGGCAGAAGAAAGTTTGTATATGAAGCTGAAAACGCTTGGCCCGTTGAGC
CATTGGTTCGTTAGCTGCATGAATTACACGGTTCTGTTGGTACGGAGCAAAGACATACGTCATTGCGTGGAGCACATGGA
AACTGACTGGCGAATGGTGACAAGAGCGAAAGATCAACAGCTGATGCTGAAGAGTGCAAAGTTTGGCCGCTACGTAGCGG
CATCATGCGCGATCTTCATGCAGGGTGGCATTTTATGCTTTTGCTTGGTGTCTGCTCTCACCACGGAGGTGATCCAAGTG
GGAAATGAAACGAGGATCGTACACGCGTTACCTTGCGCGGTGTATAAGAAGCTCGTAAACGTCGACGAAAGTCCGATGAA
CGAAATTGCCCTCTTCGTACAGATTTCTTCGGCCTTTATCGCAAATTCCAGCACCGTTGGGATCTTTAGTCTGTCGGCCG
TTTTGGCTGCTCACGCGTGTGGCCAACTGAGCGTGGTCATGGTATGGATCACCGAGTACGTGAACGATTCGAGAGACAAG
AAAGCACATTCTCTGAAACAAATAGGAGTGATCGTGGAACAACATTTGAGAGCATTGAAGTAA
>EuglossaDilemma_000103-T1 EuglossaDilemma_000103
ATGACGAACGAAGCCGTAAAGATAGGCGCGAGCACAAAGAACATCAGTGACTATAGCCTCCAGCTGAATCGGTGGTTCCT
GAAACCAATCGGTGCCTGGCCTCACTCTCCTACTACTTCGAGACTCGAGAAATTCGTTTCAATTATTTTAAACATCGCGT
GTTACGGTCTAATACTACTAGCCATGATTCCGAGTTTACTTCAAATGCTGCTGGCAGACGAAAATTTGTATACGAGGCTA
AAAACGTTTGCCCTGGTAAGCCATTGGCTCGTTAGCAGCGTGAATTACACGATTCTGTTGGCACGGAGCAAAGACATACG
TCATTGCGTGGAGCACATGCAAGTTGACTGGCAATTGGTATCAAGGAAGGAGGACCGTCGAGTGATGCTGAAGAACGCAA
AGTTTGGCCGCTATGTAGCAGCTACGTGCGCGTCCTTCGTGCAGGGTGGCGTTTTATATTTTTGCTTGGTGTCAGCACTA
GCCACGGAGGTGATCCAAGTGGGAAACGAGACGAGGATCGTACACGCGTTACCTTGCGCGGTGTACAAAAAGCTCGTAAA
CGTCGACGAAAGTCCGATGAACGAAATTGCCCTCTTCGTACAGATTTCTTCGGCCTTTATCGCAAATTCCAGCACCGTTG
GGATCTTTAGTCTGTCGGCCGTTTTGGCTGCTCACGCGTGTGGACAACTGAGCGTGGTCATGGTATGGATCACCGAGTAC
GTGAACGATTCGAGAGACAAGAAAGCACATTCTCTGAAACAAATAGGAGTGATCGTGGAACAACATTTGAGAGCACTGAA
ATGTACAATGGATATATGCGTAATCGGCTATTATATTCTTACGGAGTGGGATGAACAGGATGTTCAAAATTTGACTACCT
ACTTCCTAATGTTCGCTTCGATCTTATTCAACATATTTGTGCTGTGTTACGTTGGTGAAATTCTGACGTCGGAGAGTAGG
AAAGTGGGCGAAGTGGTTTACATGACAAATTGGTATCATTTACCTGAGAAAATTATCTTCGATTTGATTCTGATCATCGC
GCGCTCGAGCGTCGTGGTCCATATCACTGCCGGAAGAATATTCTGTATGTCCATTTACACGTTTGGAGATGTGGTGAAGA
CCGGCTTCGCGTACTTGAATTTCCTGCGACAAATGTCATGA
>EuglossaDilemma_000104-T1 EuglossaDilemma_000104
ATGGTGAACGAAGCCGTGATCATCGGCGCGAGCGCCAAGAGTATCAGTGACTACAGCCTTCAGTTGAACCGGTGGTTCCT
GAAACCAATCGGTGCCTGGCCTCATTCTTCTACTACTTCGAGACTCGAGAAATTCGTTTCAATTATTTTAAATATCGCGT
GTTACGGTTTAGTACTGCTAGCCTTCATTCCGAGTTTCCTCCAAATGCTGCTGGCAGAAGAAAATTTGTATATGAAGCTG
AAAACGCTTGGCCCGTTGAGCCATTGGTTCGTTAGCAGCGTAAATTACACGGTTCTGTTGGTACGGAGCAAAGATATACG
TCATTGCGTGGAGCACATGGAAGCTGACTGGCAATTGGTATCAAGGAAGGAGGACCGTCGAGTGATGCTGAAGAACGCAA
AGTTTGGCCGCTACGTAGCGGCTTCGTGCGCGATCTTCATGCAGGGTGGCGTTTTGTGCTTTTGCTTGGTGTCTGCTCTC
ACCACGGAGGCGATCCAAGTGGGAAATGAAACGAGGATCGTACACGCGTTACCTTGCGCGGTGTATAAGAAGCTCGTAAA
CGTCGACGAGAGTCCGATGAACCAAATTGTTCTCTTCGTACAGGTTTCTTCGGCCTTTATCGCAAATTCCAGCACCGTTG
GGATCTTTAGTCTGTCGGCCGTTTTGGCTGCTCACGCGTGTGGCCAGTTGAGCGTGGTCATGGTATGGATCACCGAATAC
GTGAATAATTCGAAAGCTAAGAAAGTAGGCGCTCTGAAACAGATTGAAGTGATCGTGGAACGACATTTGAGAGCACTGAA
ATTTATATCGTCTATCGAGGATTTGATGAATGGAATATATTTTTTAGAATTACTCAGATGTACAATGGATATATGCGTAA
TCGGCTATTATATTCTTACGGAGTGGGATGAACAGGATGTTCAAAATTTGACTACCTACTTCCTAATGTTCGCTTCGATT
TTATTCAACATATTTGTGCTGTGTTACGTTGGTGAAATTCTGACATCGGAGTGTAGGAAAGTAGGCGATGTGGTTTATAT
GACAAATTGGTATGATTTACCTGAGAAAAGTATCCTCGATTTGATCTTGATCATCGCGCGCTCGAGCATCGTGGTCCAAA
TCACTGCCGGAAGAATATTCTGTATGTCCATTTACACGTTTGGAGATGTGGTGAAGACCGGCTTCGCGTACTTGAATTTC
CTGCGACAAATGTCGTGA
>EuglossaDilemma_000105-T1 EuglossaDilemma_000105
ATGACCAACTTTTCCGCCATAGAAACTGATCTCGACAGTCTCAGTAGTTACAGTGTCCAGTTGAACCGTTGGTTTCTCAA
GCCTATAGGGGCTTGGCCATTTTTCCCCACGACCACCAAGTTCGAACGGATCGTTTCGTTCATTTTAATCGTCGTCTGTT
ACAGCCTTTTAATATCCACTGTAATTCCTTGTGTACTTCACTTGATCCTGGAAGAGAATGACTTCGTTGTAAGAATGAAA
CTAGTCGGACCTGTTGGTCATTGGTTCGTCGGTAGTATCAATTATACTGCTTTGTTACTGCGTGGTAAAGATATACGTTA
CTGCGTGGAACATATGAAAGCCGATTGGCGATTGATAACAAGGGTAAAGGAACAACAGGTGATGCTAAAGAACGCAAAAT
TCGGCCGCTATGTAGCTGTCTTTTGCGCGGTTTTCATGCAGAGTGGTGTTCTATGTTTTTGCATATTGACAGCGTTTAGT
ACCGAGCTGATCCAAGTTGGCAACGACACTATTTCCGTGCATCAGATTCCGTGTCCGGTATACACGAAACTGATCGATGT
TAATGTCAGTCCTATAAACGAGATCATTCTCGTGGTGCAATGTTTGTCGGGGTTCATCGTGAATTCTAGTACAATAGGAA
TTTTTGGCATCGAAGCTGTTCTATGCGCGCACGCGTGTGGCCAGTTGTCCGTGGTTATGCTGCGAATCACGGAATTTGTA
AACGAGCCGAAGGCCCTGTTAAAGGTGGCTCCTCTTAAGCAAATGGGTATAATCGTCGAGCAACATATGAGAGAATTGAG
CTTCATTTCTTATATCGAGAATATGATGAATCGGATATGTTTCTTGGAATTATCCAGATGTACTATTCACATATGTATCA
TAAGTTACTATATTATAACGGAATGGTCTGACCACGACGTTCAAAATATGGCTATCTACTTTATGTTGCTCATCTCAATT
TCTTTCAACATTTTCGTAATATGCTATATCGGTGAAATTTTAGCGGAACGGAGCAAAATGGTCGGGGACGTGGTTTATAT
GACAAATTGGTACTACCTGCCAGAAAAGAATATCCTCGACTTGCTTTTAATCATCGCACGGTCGCGAGTGGTTGTTCAAA
TCACTGCTGGGAAGATGATTCATATGTCTGTTTACACGTTCAGTGACGTCATAAGATGTTCCTTTGCGTATCTAAATTTA
CTGTGCCAAATTTCATAA
>EuglossaDilemma_000106-T1 EuglossaDilemma_000106
ATGGAAACGGATTGGAGGATCGTAAGGAGGAGAGAGGATCAACGAGTGATGATAAAGCACGCGAGAATCGGCCGGTACAT
AGCAGGTTTTTGTACAGCTTTCGTGCAATGCGGCGTGTTGACCTACTGCGCTGTGACGGGCTTCGCCACGCAAATCGTCA
CGGTCGGAAACGAAACCAGGATCGTCCGTATGTTGCCCTGCGCGACTTACAGGAAACTGATCCCAGTGGACACAAGTCCG
ACGAACGAGATCGTTCTTGCCTCTCAATTCGTGTCCGGATTCATCGTGAACTCGAGCATGGTCGGCGCTGTCAGCATCGC
GGCTGTGTTCGCGACTCATGCGCTTGGCCAGCTGAGCATCGTGATGACATGGATCGAGGAATTCGTGAATCAATCGAGAG
ATCGCAACGAAAACTTTCTCAACGACATAGGTAGGGTCGTTGAACATCATTTACGTGTTCTAAGTTTCATAGCAGGTCTC
GAAAATGTGTTGACATATTTCTGCGTCATGGAACTGCTCAAGAGCAGGCTGCATATGTGCATGCTTGGATATTACATTCT
CACGGAATGGAAGGATCACGATATCCGAAATTTGACAACGTATTTTATGATACTCACATCAGTGAGTTTCAACATTTTTA
CCATATGTTACATCGGCGACGTATTAACGGCAAAGTGCGGAAAGATCGGCGAGGTTGTTTACATGACGGACTGGTATTAT
TTACCTCATAAAAGTATCCTTGATCTGATTTTCATCATTTCGAGATCCAATGTGGCTATTAAAATCACAGCTGGGAAACT
GGTTCACATGTCCATATATACATTCGGCGATGTAATAAAAACTGCTTTCGCTTATTTGAATCTGCTGCGACAGCTGACGT
GA
>EuglossaDilemma_000107-T1 EuglossaDilemma_000107
ATGTCGGGGGACTTCACGAGGAAGGAGGTGAAAGCTTGTAGCTTGAATGACTACAGTTTACAGTTAAACCGATGGCTTTT
GAAGCCAATAGGGGCCTGGCCTCTGTCATCGTCGAGTTCGAAACACGATAGAATTATTTCGTTCTTTTTAAACGTTTTCT
GTTACGCTTTCGTTCTATTCACCGTAATTCCCTGTCTATTCCACATCATTCTCGAAGATGAAAGCGTCCGTATGAAGCTA
AGGGAATTCGCCCCGTTGAGTCACTGGTTTATCGGAGGGATCAATTACACCATGTTGTTGCTGCAAAGCAAGCAAATACG
CGGTTGCGTGGAACACATGCAAGTCGATTGGCAGATAGTGACGAGGATGAAGGATCAGGAAGTGATGATGAGCCACGCGA
AAATTGGTCGTTACGTTGCTGCGTTTTGCGCTGCTTTCATGCAATTCGGCGTTTTGTCGTACTGCGTCGTGACGGCGTTC
GCCACGCAGATCGTCACGGTGGGAAACGAAACGAGGACAGTCCGTATGCTGCCATGCGTGGCTTACAAAAAATTAATTCC
AGTCGACACGAGTCCGATGAACGAGATCGTTCTTTCCTCGCAATTCGTGTCTGCGTTCATAGTAAACTCGATCGCCGTTG
GTTCTATCAGCATTGCAGCTGTGTTCGCGGCTCATGCGTGCGGCCAATTGAACGTGGTGACCACGTGGATCAACGAATAC
GTGAATCAATCGAACGATCGTAAGAAGGACCTTGGTTTCAATGGGATTGGCAAGGTCGTTGAACATCACCTCAGAGTCTT
AAGTTTCATAACAGGTATTGAAAACGTAATGAACGGAATATGTGTCATGGAATTACTCGAGTGTACGATCAACATATGCT
TACTCGGATATTACATCATTACGGAATGGAGCGATGGTATTATTCAGAACCTGGCCACGTATATTTTAATACTTCTGTCC
ATGATTTTCAACATTTTTGTAATATGTTATATCGGCGATATATTAACGGAAAAGTGTAAAAATATTGGCGAAGTCGTTTA
TATGACGAACTGGTACTACTTACCTCACAAGGATATACTCGATCTGATTCAGGTAATTTTGAGATCCAGCGCGGTGATTA
AAATCACTGCTGGTAAGCTAGTTCATATGTCCATATACACCTTCGGCGATGTAATAAAAACTGCATTCGCGTATTTAAAC
CTGTTGCGCCAAATGACGTGA
>EuglossaDilemma_000108-T1 EuglossaDilemma_000108
ATGGACCACATACGATTGGACTGGAAAACGATATCGAGACTGAAGGATCAAGAAGTGATGTTCAAAGCAGCGAAATTTGG
CCGCTACGTTACCAGTGTCTGCATAGGATTTACATTCAGTGGAGTTCTTGGCTTCTGTGTCGTAATAGGGACCTTCAAGC
AGACCGTAAAAATTGGCAATCAGATTGTAATCACGCATTCTCTGCCTTGTCCAGTTTATAAGATACCGGTCCATACCAAT
CTGATGCACGATATCATCTTTACCACACAGTTTCTATCAGCAATCATTATATGCTTCAACGTAACAGGTACCTTTACCTT
TGTTACAACTTTAGCAAGCCATGCTCTTGGCCAATTAAACGTGATGGCGATCTGGATCGACGAATTCGTAAACCGGATCT
CACACGATGATAAAAACATCGGTATACTCGTTGAGCATCATTTGCTAACTTTAAGTCTTATAGGACGCATTGAACGGATT
ATGAATCAGGTCTACTTGCTGGAAACGTTTAAATCTCTGCTGGGTATGTGCATACCAAGCTATTTAATCCTTGCGGAATG
GTCGGAACATAATGTTCCCAATATAATAATACATTCTGTGTTAGTTATATCTATGACGTTCAATATTTTTTGCATATGTT
ATATGGGCGAAATACTGACAGAACAGTGTAAGAAAGTCGGTGACGTGGTTTATATGACAAATTGGTATAATTTGCCGTAT
AAAGATATTCTTGGTTTGATAATGATCATCTCACGGTCCAGCACGGAAATTAAATTGACTGCTGGAAAATTGATGACCTT
GTCTGTGCTCACTTTCGGTAATATAGTAAAAACAGTTTTTGCATATATAAACGTATTACGTCAATTGATGTAA
>EuglossaDilemma_000109-T1 EuglossaDilemma_000109
ATGACAGACGAGATTGAAACAGTGGCGAGAAAGTTTGGTAGCCTCAGCGAATACTGCATACAGTTGAACCGATGGATATT
GAAATCAATTGGTGCCTGGCCAGCTTCAGCTTCCACTACGAAAATCGAGAAAGCCTTCTCGAAAGTATTAATCGTCCTGT
GTTGGTTTTTCACGTTGTTTACCCTAATCCCTACCGTGCTTTACATTATTCTCGAGGAAGAGGACGTTTCCATAAAAATA
AAAACGATCGGTCCCGCGTTCCATTGGTTCGTCGGGATTTTCAATCACGCCATGTTACTATTGCACAGAGACGACATACG
TTATTGCATAGAGCATTTACAAGACGATTGGAATATCGTAACGAGGCCGGAGGATCGGCAAGTGATGCTGAAGATGGCGA
AACTCGGTCGCTACATTATCGGTTTCTGTGCAGGCTTTATGCAAGGTTCCGTACTGTGCTACAGTGCTGCAGTAGGTTTG
TTCAAACAGACCGTCGAAATCGGCAACGAGACCATGAGCATATACCTTTTGCCATGTCCAGTTTATAAAGTTCCGCTTCA
GACCAACCCAGAACACACTATTATCCTTATGACGCAATTTTTGTCAGGATTTATAGCAAATTCGAGCGCAGTCGCGGCAT
TCAGTCTTGCCACCAACTTCGCCAGCCATACTCTTGGCCAATTGAACTTAATGACCAAATGGGTGAACGAATACGTGAAC
GAATCGAGAAGGCAAGATAAGAATGCTCGCGTACACGAAATAGGTGTGATCGTTGAGCATCATCTGAGAATTCTCAGTTT
CATAGTCCGTATCAAACGTATGATGAATCGACTTTGCTTCGTGGAAGTATTCAAGTGTATGTCGGGTATGTGCATACCTA
CCTATTTGATACTTACGGTACGCATGGAGGTCAAGATCACAGCCGGAAAATTGATCACCTTGTCTGTGGACACTTTTGGT
AAAGTATGTTCCCTCAGTTCTCCGACTAAAAAAGAAATCGCTTCGATGAAAATCAGCCAGAACATTTTATAA
>EuglossaDilemma_000110-T1 EuglossaDilemma_000110
ATGATCGAATCTTCAGCCGAATCACAGAGCCAAGATTGGATGTACAGTGTCCAGATGAATCGTTGGTTGCTAAAACCAAT
CGGCATCTGGCCGCGTGCTCTGTGCATGAGCACGATGGAGAAGATCAATTCCATGATCCTCCTGTTCATTAGCTGCTTCA
TGATAGGTTTCCTTCTGATCCCATGCGCGCTGTGCACTTTGCTCGACAAAACCGGTGATCTCGATGCTAAAATCAAAATG
ATCGGACCGCTCAGTTTTTGCGTAATGGCAGCGATCAAGTATTACATTCTGGTCTCGCGCCGGGACATGATCGGCAAGTG
CATCGAGAATATACGCAACGACTGGATACGGGCTGGCGAGGAACATCTGCGAGAGGACAGAAAGATAATGAAGGAGAGCG
CCAGGATCGGACGATCTTTGGCCATCTTTTGCGCAGGTTTCATGTATTCCGGCGGATTTTTCTATACCACCGTGATGCCG
TTGTGCTCGAATCGCACAGAGATTATCGACGAGGAGATTGTGAGATCCCAAGCGTTCCCGATCTACCGTGGCCTCCTCGA
TCCGCGTAGCAGTCCCTCCTTCGAGATCGTCCAGCTGATGCAGTGCTTGGCTGGCTTTGTCATATATTCCGTCACTGTCG
GCGCCTGCAGTTTAGCCGCTGTATTCGTCATGCATGCCTGCGGACAGTTCAAAATCGTTGTGTCGAAATTGGACGGGTTA
ATCGACGGGGAGAAAGTGAAGAAGGGCACGCACGAACAACGATTAGGCGATATCGTGGAACATCATTTGCACATACTCGG
GTTTATAGCCCAAATCGAGGGACTTGTGAACGAGATATGTCTCGTTGAATTTGTAGGCTGCACGCTAAACATATGTTTCC
TGGGATATTATCTGCTCACGGAATGGGAGCAAAACGAGACTATAGGAACAGTGACCTATTGTACGTTGCTCGTGTCCTTT
ACCTTCAATATCTTCATTTTGTGTTACATCGGCGAAATTTTATCCGAAGAGTGCAAAAAGGTCGGTGAATCGACTTATAT
GATCAATTGGTACCTTTTACCCGAGAAGAAAGCATTGAGCCTGATATTGATATTCGCCATTTCCAACTCTTCTATAAAAT
TAACAGCCGGGAAGCTCGTCGAATTATCTTTATCCAACTTCTGCAGCGTATTAAAATCGGCGCTGGCATATTTGAGTTTA
CTGCGCACTCTCACCGTGGCATAA
>EuglossaDilemma_000111-T1 EuglossaDilemma_000111
ATGACGGATGAGCTTGCAGCAGTGGAGACAAAATTTGGCAGCCTTAGCGAATACAGCCTGCAGCTGAATCGATGGTTTCT
AAAACCGATAGGCGCATGGCCGGAATTATCCTCTTCTCCGAGGCGTGAAAGAATCATATCGTATATTATAGTTATCATCT
GTTGCTGCATCTCGTTGTTCACCATAATTCCCGGCGTGCTTTACATCTACTACGAGGAGCAAGATATATATTTTAAGCTG
AAAATATTCGGTCCTTTAAGCCATTGGTGCGGTGGTTCGCTTAATTATATTTCTTTATTATTACGAAAAGATGAGATACG
TCATTGCATAGAACATGTGCAGACCGATTGGAAAATAATCACGAGAATCGCAGATCGGAAGATAATGTTGAAGAACGCGA
GAATTGCCCGTTCTATCGCGGGTTACACTGCAGCTTTCATGCATAGCGGTATCTTTTGCACTTGCGTCGTCTTGGGTGCT
GTGAAACGAACCGTTACAGTCGGCAACGAAACTATGAAAATCTATTCGTTGCCTTGCCCACCCTACAAAATTCCAGTCGA
TACCAATCCAAAGCACGATATCATTCTCGTCACGCAATTTGTATCGGGATTTATCGCGAGTTCGAGCGCGATCGGCGCCT
TCAGCCTTGCTGCCGTTTTCTCTAGCCATGTTCTTGGTCAGTTGAACGTGATGACAACTTGGATCGATGAATTTGTCAAT
CAGTCGGTAGATCGGAAGAGGGATACCTGCACTCATATAAGCGTAATCGTCGAACATCATCTGAGGATCCTCAGAAGCAT
TCGAATAATTAACAATATTTGTAATACATTTTTAGCCGTGTGTCACGCTATTATCGTATAA
>EuglossaDilemma_000112-T1 EuglossaDilemma_000112
ATGCTAGCAGAACAGTTGCGCAAGCACGCTGAAAAAGCTAGTGTCTGCCTTTCTGATGACCATTTGCTTGTTCAGCCTGT
TATTCGTTATCCTACCGTCCTACCACCATATGTCAAAGTTGCAAAATTTGGTAAAGAACAAGAGAGAAGCGAAGAGTGTC
TGCAACCCTATCGGTTCTCCAACAGCATAGAAGAAGCTTTACGCGAAATATGTTTCCTGGAAATCATAGAATCCACGGCA
AACTTGTGTTTACTAGAATATTACTGCATAATGTCGACGCTGTGCTCTGGAAGCGTCAGCATGCAATCTTCTGGTATCGG
CGATCGGCCACCGAACGATCATTACAAAAGTGACATACGTTTCACGTTCCAGTTTTGCTATTGGAGTTTGAAGCCTATAG
GTATTTATTCCTTCATCTACAAGGACACAAATAAATTCGATAGAATAACATCCGTGCTGTTAATCCTGATCTGTTGTTCC
GTCATGCAATTTGTCATCGTGCCGTTCAGTTATTATGTCCTGTTTTACGAAAAAAACGTGAACTCGAAGATTAAATATCT
AGGACCGTTGACGTTTTGTCTAACGTCGCTGTTCAAGTATGGCTACCTTGCTATGAAGGGTTCCGAGCTGAATCGCTGCG
TCGAACATATTGAAAGGGATTGGAAGATGTTAGAGAACGAGGATCATCGGAATATCATGATCCAATACGTGACTATGAGT
AGAAAATTGATCACGTTGTGCGCGGCCTTCATGTACACCGGTGGTTTGTCTTATCACACCATTATGCCATTGCTGTCGAA
GAAGGTAAACGAAAACTTCACGATTAGACCCCTTACCTACCCCGGCTACGAGACATTCATTGACATCCAGCAGAGTCCCA
CCTATGAAATCGTATATTGCATGCACTGCGTTTACGTTGTGATCACAGCCAACATCTCGATGGCTGCATACAGTTTAACA
GCGATCTTCATCACCCACGCTTGCGGTCAAATTAAGATACAAACGTCGAGATTAGGAAGTTTGAATGATAATGGAAAAGC
GTTGGAAACTGTTATCGAAAATCGATTAGCCATTATCGTGAAGGACCACGCGGAGATCTTGAGATTTACGAAAAACGTTG
AATTTGCTCTGCGAGAATTATTTTTGGTAGAAGTGATAGTATCTACTTTGTTAATATGCCTACTTGAATATTATTGCATG
GTGGAATGGGAGACTAGCGATTCTGCCGCGATATCGACATATGTCGTTCTCTTAGCTTCTTTTACTTTCAATATACTCAT
ATTCTGTTATGTGGGAGAACTTCTTCTTGGACAGGGCAACGAAATTGCGAGAGCTACGTACGAAGTAGAGTGGTACAATC
TACCTGGAAGAAAAGCCCGTGATATGGTAATGTTGCTTGCCATTTCGACAAACCCACCGAAACTCACGGCAGGCAGAGTG
CTAGTCCTGTCAATGAATGCTTTCGGAGTTGTATTAAAATCCTCGATAGTTTATTTGAACATGCTGCGAACGGTCATTGA
ATTCTGA
>EuglossaDilemma_000113-T1 EuglossaDilemma_000113
ATGTCGTTCCACACGGTGATGCAATTATTATCGAAGGAGAGGAACAGGCAGAACACCACGATGAAGCCGTTAACGTATGG
CGGTTACGATTACTTTTTCGACGTACAGTCTACTCCCGTATACGAAATCGTGTTTTTCCTTCACTGTTTCGCCGCGATGG
TCATGTACAGCGTCGCAACCGCTGTGTATAGCTGCGCTGCGATTTTCGTTACCCACAGCTGCGGACAGATCGAGATACAA
ATGTCAAAGTTGCAAAATTTGGTGAAAAACATGAGAGAAGCGAAGAATGGCCGCAACCCTATCGATACCATCGTACGAGA
TCACGTGAAAATTTTAGGCCAAATTGGTACAGTTTCCTATGAAATCGACTGGTATAATTTGCCACCTAAAGAAGCTTACG
ATCTTATTCTACTGATCTCTGTATCTCAATATCCACCAAAACTCACAGCTGGGAAAATAATCGATTTATCGATGAATACC
TTTAGCTCTGTGAGTCTAGTCTCTTCGTAA
>EuglossaDilemma_000114-T1 EuglossaDilemma_000114
ATGTATCCGTCTACTCGATATCAGTCTCAATACCCACAAAATCCGAATTACGAAGAAGACATCGTTTACGTGACAAAGCA
TAACAAGTGGGTTTTGAACTCCATCGGCATATGGCCGGCCGCGTATGAGGGCATTGGTAAATTTTTACCCAAAATCGCGA
TTGGTGTCAGTAATCTGATCTTGTCCTTCACTCTAGTACAGTGCGTGCTACATATCGTATTAGAACAAAAAGATCCGTTG
CTACGTCTAAAGTTGTTCGGTTTGACTTCCTTCTCTTTTATCTCGTTAATGAAGTACTGGGCTCTAACAATACGCAAACG
AAAAATCGAATACTGTATCGAGCAGGTATATTCCGACTGGAAGCAGTATAGCATGAAATCATACGTTAATGAATATAATC
AGACGATCAGATTGCTGGTTTATCCTACTTATAGTGGCTTTTATGACGTTCAACTATCACCCGTTTATGAATTAGTATAC
ATTCTTCAATGCGTGTGCGGATATGTGTTTGACACTGTGACGACTGGTGCCTGTGGATTAGCTGCGCTATTCGCAACACA
CGCCTGTGGACAAATAAACGTGATTATATCTCAATTGAATGATTTGGTTGACGGAAAATTTTCCAAGGAAAATTCTAATC
CAAACACTCGGCTGATTCAAGTTGTCAAGCATCACATAAGAATTTTAAGATTTTCAGCGATCGTTGAGACAGTTCTGCAG
GAAGTGTGCTTTTTAGAATTCGTTGTCTGTTTCGAACTGTCTGCAAAGATGTATCCGTCTACTCGATATCAGTCTCAACA
CCCACAAAATCCGAATTACGAAGAAGACATCGTTTACGTGACAAAGCATAACAAGTGGGTTTTGAACTCCATCGGCATAT
GGCCGGCCATGCTTGAGGGCATTGGTAAATTTTTACCCAAAATCGCGATTGGTGTCAGTAATCTGATCTTGTCCTTCACT
CTGGTACAGTGCGTGCTACATATCGTATTAGAACAAAAAGATCCGGTGCTACGTCTAAAGTTGTTCGGTTTGACTTTCTT
CTCTTTTATCTCGTTAATGAAGTATTGGGCTCTAACAATACGCAAACAAAAAATCGAATACTGTATCGAGCAGGTATATT
CCGACTGGAAGCAGGTGAAGATTCAAGAGGACCGTGAGCTTATGTTAAAATATGGAAAAATCGGACGAAATTTAACAGTA
TACAGTGCCATTTTCATGTACAGCGGCGGCATAATTTATCACACGATCATGCAGTATGGCATGGAATCATACGCTGATGA
ATATAATCGTACTATCAAGTTACTGGTTTATCCTACGTATGGTGGCTTTTATGACGTTCAACGTACGCCTGCTTATGAAT
TAGTATACATTCTTCAATGCGTGTGCGGATATGTGTTTGACACTGTAACAACTGGTGCTTGTGGATTGGCAGCACTTTTT
GCAACGCATGCCTGTGGACAGATACACGTTATTATGTCTCACTTGAATGATTTGGTCGACGGAAAATTTTCCGAGAAATA
TTCTAATCCAAACATGCGGCTGAGAGAAATTGTCAAGCATCACATAAGGATTTTAAGGATGGTTGAAAGGGTTTTGCAGG
AAGTGTGCCTCTTAGAATTCATCGGTTCCGCTTTTGCCATATGCTTACTTCAGTACTATTGCATAATAGATTGGGAACAA
AATAACACTATTGGTTTCACAACATACGCGTTACTGTTAATATCCTTGACGTTTAACATGTTCTTATTGTGCTACATTGG
GAATCTTTTAATAGAAAAGAGTAGTATCGTCGGAGAATTTTGTTACATGATCAATTGGTATAATATACCAACCCAGACGA
TTAAAGGACTAATTTTGATCATTGCCACGTCCAATTACCCAGCGAAAATTAGCGCCGGTAGAATAGTTGATTTATCCCTG
CCTACTTTTGGATATGTAGGTTTTGTAACAATATTTCAGCCATATTGCATGAAAGCACGATAA
>EuglossaDilemma_000115-T1 EuglossaDilemma_000115
ATGCGTCCGTCTGCTAGTAATCAGACTGATCATCCACGAAATCCGAATTACGAAAGAGACATCGATTACGTGACAAAGCA
TAACAAATGGATTCTGAGTTCCATCGGTATCTGGCCGGTAGTGTTAAAGGGTGCTCGTGGATTTATACCGACAATCGCGA
TAGGACTTAACAATTTAGCGTTATTCTTCACCGCGGTGCAGTGTATATTACACATTGTCTTGGAACAGAAGGATCCGTTG
CTAAGACTCAGAATACTTGGCTTAGCCTGCTTTCTTGTCATTTCGATGATGAAATATTGTGCTTTGATGGTGCGCAGATC
GAACATCGAATATTGCATCAGACAAGTGCAAACCGATTGGAAACAGGTAGAACTACAGAGAAACCGCGAGCTAATGCTGA
AATACGGAAAGATGAGTCGAAATTTGACAATATGTAGTGCTATTTTCATGTACAGTGGTGGTTTATTCTATCATACGATC
ATGCAGTATACTATAGGATCATACGTTGATGAATACAATCGGACGATCAAATTGTTGATATATCCTACGTATAGTAGCTT
TTATGACGTTCAAACGACACCCGCTTATGAAATAGTATACGCTCTTCAATGCATGTGTGGTTATATAATAGACACTGTGA
CAACCGGTGTTTGTGGATTGGCCACGCTTTTTGCAACTCACGCATGTGGACAGATACACGTGATTATATCTCAATTGAAC
GATTTGATCGACGGAAAATTTGCCAAGGAAAATTCTAAACCAAACGTACGGCTGATAGAAATTGTCAAGCATCACATAAG
AATTTTAAGACTAGCAACGTCGGAGAAGTTTGTTATATGCTCGAGTGGTACAATTTACCAACACAGACGATTAAAGGACT
CATGTTAA
>EuglossaDilemma_000116-T1 EuglossaDilemma_000116
ATGCATGACCGATCATGCGACGCCGTCGTTAGTCGACCGAGGAATAAGCATTACGAAAAGGACATACATTACACTTTGCA
GATGTGCGAGTGGCTGCTAAAGGCGATCGGATTGTGGCCTCTGATTTACGGTCACACCAGCAAATTGGAACAGCTCGTGT
CTTTGTTTCTAATGGTCACGTGCTTGTCCAGCCTGTTCTTCGTTATCCTACCATCTGGCCACCACATCCTTTTTGTGGAA
AAGAGTACGCACATGAAGGTAAAGTTGCTCGGTCCGGTTGGTTACTGCGTGTCGTCTACGATTAAATACTGCTACCTCGG
TCTGAAAGGACCTTTCCTCGACCGGTGTATACAACACCTCGAAAAGGACTGGAAGATGGTTCAGGATCCGCGTCATAGGA
CGATCATGTTGACATACGCGAGTATCGGCAGGAAACTCATTACAGTGTGTGCCGTTTTTTTGTATACCGGCGGATTGTCT
TACCATACGGTGATGCAACTATTATCAAAGGAGAGGACTAGGCAAAACAACACGTTGAGGCCGTTGACGTACCTCGGTTA
CGATCCGTTTTTCGACGTACAGTCCAGCCCAACATACGAAATCGTGTTCACCGTTCACTGCGTCACTGCGATGGTCATGC
AGAACGTCACCACCGTAGCGTATAGCTTGGTTGCAATTTTTGTTACCCATAGCTGCGGACAGATTCAGATACAGATTGCA
AAGTTGCACGATTTGGTGGAGCGTAAGGTGGAAAAGAAGAATAACCGTGACCCTATCGCAGTTATCGTTCGCGATCACGT
GGAGGTGTTAAGACAAATTGGTACAGTTTCCTATGAGATTGAATGGTATAACTTGCCAGCTAAGGAAGCTTATGATATTA
TTATACTGATCTCTGTGTCCCAGTATCCACCAAAACTTACAGCTGGGAAAATAATTGATTTATCATTGAATACGTTTACC
TCTGTGAGTCTGGTTCCATAA
>EuglossaDilemma_000117-T1 EuglossaDilemma_000117
ATGCATACCCCTTCTTGGTATCAGACTTGCAAGCCGCGAAATCGGAATTACGAAAGAGACATCGGTTACGTGACGAGACA
TAACAAATGGGTCCTGAATTCCATCGGTATCTGGCCAGTAGCGTTAAAGGGTCTAGGTAGATTTGTGCCTACAATCACGA
TAGGAATCAACAATTTAGCGTTATTCTTCATCGTGATACAGTGCGTGCTACACATTATCTTGGAGCAAAAGGATCCGATT
CTAAGACTAAAGTTTTTAGGTTTGACCTGTTTCATCGCCATCTCGTTAATGAAATACTTGGTCCTGACGATACGAAAATC
GAACATTGAATTCTGTATCAAACAAGTGCAAATCGATTGGATGCAGGTAGAATTCGAAAAAGACCGAGAGCTGATGCTGA
AATACGGAAGATTTAATCGAAAACTGACAGTGTACAGTGCTGCATTAATGTACTGCGGTGGTCTGATCTACATCTCAATC
ATGCAATTTACCCTTGGATCCTATGTTGATGAAAATAATCGCACGATCAAATTACTGGCCTATCCCACGTACAGTGGTTT
TTACGATTTTCAAAAGAGTCCTGTGTACGAAATAGTGTATGCTTTCCAGTGCGTTTACGGATATGTGTTCGACACTGTAA
CAGCAGGCGCCTGCGGATTGGCTGTGCTTTTTGTCACGCACGTTTGCGGGCAAATCGACGTCATTATTTCGCGAATCAAT
GATCTGATTGTTGGAAAATTTTCAAAAAGTGATTCTACCATAAACCTGCGAATGATAGAAATTGTTAATCGTCACACAAG
AATTTTAAGATTTTCTGGGATGGTCGAGAAGATTCTGCAGGAAATGTGCTTCTTAGAATTCGTTGGATCCACTTTCATAA
TATGCTTGCTCGAATACTATTGTATAACAGACTGGGAAGAGAGCAACGCTATTGGTCTAACATCATATGGGGTATTATTA
ACGTCGTTGATATTTAATATATTCTTATTGTGCTACATTGGAAATCTTTTATTGGAAAAGAGTAGCAGCGTTGGGAAATC
TTGTTTCATGATCGAGTGGTACAATTTACCGACAAAGACGATGCGGGGTCTAGTCTTGATTATCGCCATGTCACGTAGTC
CAATGAAAATTTCTGCAGGTAAAATTGCCGAGTTGTCTCTGCCTACTTTCGCAAATGTTATAAAAACATCCTTTGCGTAT
TTAAATTTCATCCGAGCTGCTATCATGTAA
>EuglossaDilemma_000118-T1 EuglossaDilemma_000118
ATGCTTGGCCCGGTTGGTTTCTGTTTGTCATCTACAATCAAATACTTTTATCTCGGTCTGAAGGGACCTTTCTTCGACAG
CTGCATACAGCATCTAGAAAGGGACTGGAAGTTGGTACAGGACTCGCGTCATCGGACGATCATGTTGAAATACGCGGCTA
TCAGCAGGAAACTGATCACAAATTCTAGGCAGAACAACACGTTGAGGCCGTTGACCTACCTTGGTTACGATTCGTTTTTC
GACACACAGTCCAGTCCTACATACGAAATCGTGTTTTGCATTCACTGCTTCACGGCTATGGTTATGTACAGCGTCACCAC
CGTAGCCTATAGTTTGGCAGCAATTTTTGTCACTCACATCTGTGGACAGATTCAGATACAGATAGCGAGGCTGCAAGATT
TCGTGAAGGGCCAGAAGCAAAAAACGAATCGACATGATTCATTGGCTGTCATCGTTCACGATCACGTGGAAGTTCTAAGC
CAAATTGGTACTGTTTGTTATGAAATCGGTTGGTACAATTTGCCAGCTAAGAAAGCTCACGATCTTATCCTACTGATCTG
TGTATCACAGTATCCACCGAAACTTACGGCTGGGAAAATAATCGATTTATCACTGAATACGTTCAGCTCCGTAGCCAAGA
CGTCGATATATTTTTCAAGCGGTGTTCAGAAGGATCCGTATTAA
>EuglossaDilemma_000119-T1 EuglossaDilemma_000119
ATGCTGAAATATGGGCGAATGGGCCGAAATCTGACAATAATCTGCGCTGTGTTCATGTATAGTGGTGGCATAATATACCA
TACAATTTTGCAATATGCGATCGGATCGTATGTCGATGAACATAACTGTACGATCAAACCACTGGTTTATCCCACTTATA
GTGCCCTGTATAACGTTCAGAGAAAACCCATTTATGAACTAGTATATGTTACTCATTGCATGTGTAGTTACGTAATGTAT
TCTATAACTGTCGGTGCCTGTGGATTAGCTGCACTTTTCGTGACACACGCTTGTGGACAAATCGATATCATTATATCTCG
ATTAAATGATCTTGTCCGTGATGAATATATTAAAAATACATTTAATCTGAACGCGCAATTGATAAAAATTATCGAGCACC
ATTTACGGATTTTAAGATTCTCGGCAACAGTAGAGACGGTGCTACAAGAAGATTGGGAACAAGGTAATGCCATTGGTATT
ACAACATACGCAATGTTACTGATATCACTTACATTTAATATATATATACTATGCTATATTGGTGAACTTCTAATGGAAAA
GAGCAGTAGTATTGGATTATTCTGTTTTATGATCGACTGGTTCCATTTACCGACTAAGACTGTACATGATCTTATTTTAA
TTATTGCTATGTCAAATAATCCAGCTAAAATCAGTGCTGGTAAGATAGTTGATTTATCTTTATTCACTTTTGGAAAGGTT
CTCAAAACATCATTAGCGTACTTAAGTTTTCTTCGGACTACTGTCATGTAA
>EuglossaDilemma_000120-T1 EuglossaDilemma_000120
ATGGCTGAAAAAACAACAGTGGGAGGTATTCCAATTGAATGTTTAACTGGAGAATCTGCAGCCATTTGGTCTGGTTGGCG
TACATTGGGAGACAGAGAAGTTGTTAGAGAAGCATCTGTGAAAGGCACTCATATTAATCTCGCTTATAAATATATAGCTT
ACAGAAGAAGATGTTCCATTGAAGAAGCTCAGGATTATTTTAACAAAGAAGTAGAAATATGGATTACAGAACTTCTAAAG
AGATACCAAATTTATAGAGCTTCGCGTATTCTAGAGAATATGAATAAAAATCCAATAGAATACATATTTGATGTCTGCAT
AAAGTGTAAGGATTTTATATTAAGAAATTATTTATCAGAATTCTTAATAAGCGGTGGACACTTTGAAGATAAATATATAA
ATTCATGGAACATAATAAAAAGTATTGTACAATTTGAACAAAAATATATGATTAAAGATGGATTAAGCACTTCCTTATGT
ATAGCAGATATTATAAGATTACCAGACACAGTAAAACAAGCACTATGCACTGAATTATATTTTTCTACGACTGAACAATT
CCTTTCAATAAACATAACTAATAATATACTATGGAATTATTTGCTATCAAATAATAATATCGTATTAATCAAATTTTGGA
TTGATACTTACTATGGAAATGATACAGTAGAAGAATTAAATGAAATTAATGAAGAATACAAATCTTTGTTTAATACTTTG
GATATAGTGCCAAGTATGATTGAAGCCATTGATCCTTCAAATGCTAGTTTTCTTATAAAAGATTTAACTAAAAATCATCT
ATGTAGGTATGGCATATTTATAGAGAAAGAACAAAAAGATGTAAAATTATTATTATCACGAATTTTTGGTAGTGCAATGA
CAATATCAGAATTGAACATGATATTATCACATAAATCTTGCAATATTAATAAAACGGAATTTATGAAAAGAATTGATAAA
GAATTGTGTCTTGCACATTGCTTATATCAAACAAATACTCAAGAGGATAAAACTAAAGTTGCTGAATTGTATGATGCATT
AACAAAAATGTGTGAAAGTCAAGAACAGCTTCAAGATGCATTGATGGAAGGAATTTTTAAAACAATTTCTCACCTTTCTG
ATGATGTTATTGAATATTTAGAGCAAAATTATTTAATAGTTTTTGTACTAATATTTTCACATTTGTTTAAAGAAAATATA
GTATATAATCAGAATAAAAATACAACAATAAAAGAAAATGTACTAAAAGATATATTTACAAGTAACAATGACCTGCAATT
ATGTGGTCATAGTATACCAAATAAAGTTCTCCAAAATATATTAAAATATGTACCAATGCTTGAATCCATTATAGAGAAAA
GAACAAAGAAGGAAGCTACAATGTATGAATTATTAGATGGTTACAAAAATCTGAATGTAAAGCAATTATATAAATGGCGT
TTTAATAACGAACCTATGCCTCATTTTTCTAATGAAGCTCTTAATAAGAAATATGGACACATAGAAGCATTGACATATGA
ATATTATTTAAAAGAAGCACGTCCTAATATGGCCATATTTAGCTTAAAATTGACTGAAGGAAAATTAATCGAAAATGTTT
CTTCTAGAAGAAAACATAAAGCAGCTCTGTTTGCACATATTTTTGCATTACGAAATTTGGATAAACCAGAAATATTATGT
ACGTGTATTTCTTTCATTGAAATGTTAGGTATTGATTCAGAAAATTTGAGACTTTATATAACTGTGGCAAATTACATCGA
TAAAGAGATCGATATTTCTATCGGAAGTTTATTAGAAGGTATAATGTATAAAAATGAGGATGATTTGAAAACTGTAATGG
TTCATTTTGAAAGTAGTTTTCAAAAAAAATTTTCTAATACTTTTATTGAAGATAGTCAGCAATTTATAAATGTATTACAA
ACATGGGATGTTATTGTACGATTTGCAGAAGCACACAATTTTCCTCTACCAATCAGTTTATTAAAATTATTAGCAAGTCA
GAATCACTGGTTTGAATTTATATTAGTTTGCCATATCTTTAATTATCCTTTAAATCAGATGTTGAAAAATATAAAACATT
TTGAAGACACAATTCTCAAGGAACATTTGTTAACTTGTTTGTCTAATAATCAACTTACAAAATCTCATTTAGCTGTCTGT
AATGAACAAAAAATAAAGTCACGAGATGTTAGACAATCATTATATTACAAAATTGGTGTTCAACAAAGTGGATTGCATAC
TTTGGATTCTTCAGTATCAACAGATTCAGTGAGCACTTCTGATTTTCATGGCTCATATGAATATATTGTAAATGATAACA
TTTGTTTGCCAGATGACGATTTATGGCTAATTATTCTAAAATGTCATCAAAGTCCAGATCCACCTGGTGCTTTAATAAAT
TCATCCCGGTTAACGTTAAGACCTTTTCTCGCGGTCCTAGCGTCCTGTTATGAGCCTTCTTCAGTTCCAGCATATTGTTA
TTCATGGATGGTGATATCTACCACAAATGAAGAAATGCTTTCTAATTATAAAGAATGTTTAGAACAACAAGTATGGACAG
CCAATCAAGTCTCTAACTTATTAGAGCAAATGGTAACTTGTGGATATATTAATATTGTTAATAAAGCTTACAAGATTTTT
ATGCCTGAAAATCTCTTTAATTTATTTTTTGAATTTCTTGTACAATGTGTAAATTATGGCGATTTCAATGGATACCAACA
AAATTTACTGGATTTTAAAGCACAGTGCATAGACCTTAAATGTAATAAAGCTATGGATTGGAATTGTTCAGATACTACAT
ATTTAAATAATTTATATTGGATTGCAATTGTTACAATTAAATGCATTATTGCAACACTAACTCATGGTCTAAGAAGTACA
CATTTGCAAATAAAATTTCTTGAAATTTTAATATCATGTAATTTTTACATGAATTTTCCAGTTTCGGTTCCAAACTGGCA
GTTATTTTTACAAATTGTAAAAATTCTTCAAAAGACCAATGTTACGTTCAATTTTGCGGCATTCTCTGTATTAGATAATA
TATATAATTTTGATGCAGAAATTTACAGATGTATTGATAATTTACTGAAAATTGAAAATTATGCTAATGCCTTAGAATTA
TCAAATGTAGCAGAATTAAATCCATCTGAGATAATATTAGCCCAGTATCAAAGTAAATTCAATTATATGTATAAAAATGA
CAAAATTGAAGATAATTTTTGGAATGAATGTGCATTAAATTTTAAAAAATGCAACGTATCATATGAAAAAGCAGCAGAAT
TTTTTGTTGAATGTGCTGAAAAAGTTACTTCCCACAAAGAAAGATATGAAATATTAAAGCTAGCTTTTGAAAGTTTAAAA
AATATTGAGACACAACAACAAAATATCAATACACTAGAAACGGCGATGTGGAAATCGTGTATATTAGCGGGTCCTGAAAA
TGTACAGTTAGATAATGGACCTTATATTTTCAATAAATTAAAAACAGAATTATTATCGGAATTAAATGAATTAAAATTTG
TTTATACATTAAATAACATGCAGGAAAAAAATGCAACTGAAAATTTAATTAATATATTACTTGATTTAGGTAAATTGGAT
ACTGCATTAAGAATAAGCAGGATCTTTACTTGCAAACATAAGGATTTAGAAATTCTTATGTTATGTTTGAGTTTAGCAGA
AGGGGAAATTTCACCAAATGATTTAACTGTTGAAGAAGAAAATCTTCTGAAAGAAGAAAATAAGAATAAACAGCAAAGAT
ATAATGCATTAAAGAATCGTGGTTTACAAAGATTGTCTTCAACTTCCTCATTAATCACTTCTATGAGTATAAGTGAAATA
AGTAAAGTAAAAGATGAAAATATTCATAAAGTACAAATGGAATGTTTATTAATTTTACAAAAATTACTTGGCACTTTGGA
ACATGGATTAGATATATGTCTCAGAATTGTTTTATGTTATAAATTAGCAATGCAATTGGGGAAACGTTATGAGTTACTGC
TAATGTTAAACAATCCAATTCAGTTTTTACAAGAAATTGCAGAAAGTGATATTAAAAATAAATCTGAAATTATTAATGAT
ATAATTATAGCATACAAAATAAATAATGACACTATGGCTACATTTTTGGCTGAAAATATTACGCTAAATATTACCCGCGC
TGTAGAAGATGAATGTGAAAATAATGTGCACTTATGGGGATATTGTTTAAATACAAATTTTCGTATTATTATGGAATTAT
GCAATGATGTTTCGCTCCTTGGTTGGAAACTCTTAAAAACAGCAAATAAATTACTTGGACATGGCGATAAAACAAACGCA
TTAATTTTGAAGACAATTGTGGAATTATTAATACGAGCTCATGACTGTTTTACAACTTCTTGTAATATGAAAGGAATAGC
ATCAGTATTATGTAAATGTCAAAATTTTGCAGATATTTTGCAGGATCTTAAGTATTGGACATTATTGGTACGTCTTGTAA
CAGGTGTTGGTCGTTTTACAGAAATGAATTATATATTTCAAATTTTAAAAGAAAATGACCAATTCGAATTTTTACTTGGA
AAGGGATTAAATAAGGTAAATGGTTTAAAAACAGCGCTTTTAGAATTTTTGAAACGTTATTGCCCCGAAAATAAAGAGCT
TTTTACTCTAGTAGCTTTACATTTTCAATTATATTATGAACTAGCGCTTATGTGGGAAAATGAAGCAAAAAATATAATTA
AAGCAATAATATTAGATGGTATAAAAGATCATAAATTACAGAGTTCTGTACAACATGAAATAAAATTCATTAAAACTGAA
AATATTCAGAAACAATTACACCTAACTGTAACTAATTATACTCATGCAACAGAATATTATTTACAGGCTAATAAATTAAA
TCTTGCTAGTCAATGTTCTGATCAAGTACAATTAGTTGATCTTCAACTTTCACTTCTTAATACAGCTTCTTACAATCAGG
AAGTAATTTGTATTCTTAATTTAAAGCCTGAAGATATTGATAAGGTATTATGTTATGATTTAAGCTTTTCTCAAGCTTTT
ATTGTGGTACATGCTTATAATCATCATGTGGATTGGGCTAATCTGATTTATAATCACTGCATACTAAATGGAGAAACAAA
ATATCTAAAAGATTTTATAACTGTAAATAAGATTACACCTGGTCTGGTACAAGATTGTGCACGCAGGCAAATATAG
>EuglossaDilemma_000121-T1 EuglossaDilemma_000121
ATGGCAACTTCGAACAATGATAGAATTGTCGTGTTAATAGATATGGATTGTTTCTTCTGTCAGGTTGAAACAAAACTTCG
ACCTGAATATGCAGGAAAACCACTTGCTGTTGTACAATATAATCAATGGCAGTTAGGAGGAATAATTGCTGTTAATTATG
AAGCAAGAGAATATGGTATTACAAGACATATGAGAGGTGAAGAGGCAAAAGAAAAATGCAAAGATCTTGTCTTAGCTAGT
GTACCTTGTCTTCGAGGAAAAGCTGATACATCAAGATATAGAAGTGCGGGACGTGAAGTTATCGATGTTATAAAGAATCA
TTGTAACATAATAGAACGTGCTAGTGTTGATGAAGCATATTTAGATATTACTGACATAGTTTATAAAAAAATGTCCACAA
ATTTAAATTCTTTAGAATATCTAATGACACAGCTTTCAAATACATTTGTAGTAGGATATTCAGAAATTGGAAAAAATGAT
GAAGAAGAAAGAAGTAGAGGCACAAGGTCTTGGATAAAAGACGTGTTTGAGGAATTTGAAGATATACAAGCACAAAGACT
TGCAATAGCTGGAGTAATAGTTGAAAAAATAAGAACTGACATATATGATAAAACAGGATTTAGATGTTCTGCTGGTATTG
CACAAAATAAGATATTAGCCAAATTGGCATGTGGATTACATAAACCAAACAGGCAAACAATATTGCCTGCATCTGCAGTT
CCAATACTGTACTCAACATTACCAATCAAAAAAGTTAGAAATCTTGGTGGAAAGTTTGGAGATGTTGTTATTGAATCTTT
AAATTGCAATGTTATGGGTGATTTATTACAGTATTCATTGCAATATTTACAAAAGAGGTTTGATGATAAAACAGGATTAT
GGTTATATAATATTGCTCGAGGTGTAGATAATGAACCTGTTACTATGCGGTTGGTATCAAAGTCAATTGGAGCATGTAAA
AAGTTTCCAGGAAAACAAGCTATTACTTCATTAGATGTGTTAAAACATTGGGCTACTGAATTATCAGCAGAAGTTTGTGA
ACGCCTTGAACAAGATCTTGAAGAGAATGAACGACGCGCAACATTAGTAACTATATGTTATCATTATTATCAAAATAATA
ATACACAAAATTCTAAAATTGAAGAAAAAATTATTGATTCAAAAACAGATTGTTCTCCTACTTCTAGAAGATTAAATAAT
TTAATTTACTCATTGAATAAACGAGATAAAACAAAATTTTATAAGAAAAGAATAAATAGTGCTAACTTAAATAATTCCTT
AGATCAAAATGATTTCAAGGAGTCATTTTTTATGAATGTTTTTAATACAAAAGAAAATAATATAAAAAATACATGTACAA
ATGATATTGAATTTACTGAATTAGATGATAAGAGAAATAGGAATATTGAATTTGAAAACATAAAAGAAGGTGATATAAAA
AATATGGAAAGTAGCAATTCTGACATAAAATTGGATTTGAATATAGAAAATAATTGCAAAAAATTCATGGATGAACTTAA
AAATGAGCCAAGTTCATCAAGTATAAAGTTAAATCAAAATAATGAAATATATGAAGAACAAAATAATGAAATATATGAAG
AACAAAATAATGCACAGTATACCATACAATTAAATGAAATATTTCCAGATTTGAATAATATAGATCCTTCTGTAGTTGCA
TTATTGCCTCCTGATTTACAAGAAAAAGCAAAATTATACATGAAAGAACAAAATAAGAAGGATAATACAAAAGAAGTTTT
AGCAAAAACATCGAAAAGGAAAAATAAATCTAAAGCTAATAATTCTAAAGCAAAAAAAAATAATGATATTTCTAGCTTTC
TAATAAAAAAAAATTCGTTAAATTTAATCGAAGTTCCTTCTAAACAATGTCTTAGATGTTATCAAATGATACCTATATCA
AAATATCAAGAACATTGGGATTTTCATGTGGCTGAAAGTTTGCAATGGGATTTAAATAATTCAGTGTTACAAACTATAAA
TATAAAGAGAAAGGACAATACAAGTGATTTACATACAAATTCCATTAAACGTCGACCCGACATCGATATTTCAAAATCTG
ATAAAAGTCATAAGAGTATAAATTAA
>EuglossaDilemma_000122-T1 EuglossaDilemma_000122
ATGGGATTAACTAATGAAGTAAATATAGAACATAAAAATTCAAAAGACAATGGTGGAACAAGTGCTGTTAATGAAACGAT
TAAAAATACAACTATTCCTCAAGTTCCAGAATTTCAAATATCTGTGCCTGCATCATTTCAAATTAGTCAACCTAATTTTT
ATACAGAAGTTAATCCTATGAATTTAAGTACAAATACATCTGGTGTAAATACAAATAATCAACCAACATCAAATTTTGCT
CATACTGCTACTTTGGATGAAGATTATGATACATAG
>EuglossaDilemma_000123-T1 EuglossaDilemma_000123
ATGTTGTATTGGATAAATGAATATACCACGCCAATTGGATTAGGTGTATTTCATTCAGGAGTTGAAATTTATGGAACAGA
ATATGCATATGGAGGACATTCTAAACCAATTTCTGGAATTTTTGAAATCACACCCAGAGTTGCTGAAGAATTAGGGGAGA
AATTTAGATATAGGCAATCAGTACATATTGGTTATACAGATTTCACGGAAGAAGATGTAACCAGAATTGTTACTGAATTA
GGAAAAGATTTTAGGGGTGATCGTTATCATTTGATGAATAAAAATTGTAACCACTTTAGTAGTCAACTTACACTTATTTT
ATGTGGTCAGGAGATACCAGGCTGGGTAAATCGTCTTGCATACTTTAGCTCTTGTGTACCATTCCTTCAACGTTGTCTAC
CGAAGGGATGGTTAACGCCCGATGCACTTCAACACTCTTTGAATCAAGTCAGCCATGAAAGTACATCCTCTGAAAGTACA
TCTTCTGATACTTTCTTGTAA
>EuglossaDilemma_000124-T1 EuglossaDilemma_000124
ATGATCGGAGAACGATTGCTACACGATTTAAAACCAGTGGCTACATGCATTAAGAGTTTGCAGTTGGCACGGGAGGATTT
TGAAATAGTAAAGGTTATTGGTAGAGGTGCATTTGGAGAAGTATGTGTTGTAAGAATGCGTGGTTCAGACAAAGTATTTG
CAATGAAAATTTTGAACAAATGGGAAATGCTAAAGCGTGCGGAAACAGCATACTTTAGAGAGGAGAGAGATGTATTGGTA
TATGGTGACCGTAGATGGATCACAAATCTTCATTATGCCTTTCAAGATGACAATAATTTGTACTTGGTCATGGATTATTA
CTGTGGTGGAGATCTGTTAACACTGTTGAGTAAATTTGAAGATCGCCTTCCTGAAGATATGGCACGTTTCTATATAGCTG
AAATGGTTTTGGCTATTGGGTCCATACATGACTTACGTTATGTACACCGTGATATTAAACCTGATAATGTTTTGTTAGAT
GCAAATGGACATATTAGATTAGCAGACTTTGGATCTTGTTTACGATTGTTTGAAGATGGTACTGCACAAAGTAATGTTGC
TGTTGGTACACCAGACTATATTTCACCAGAAATTTTAAGGGCAATGGAAGATGGCCAAGGACAATATGGACCTGAATGTG
ATTGGTGGTCTTTAGGAGTATGCATGTATGAAATGTTATATGGAGAAACACCTTTTTATGCAGAATCTCTAGTCGAAACT
TATGGAAAAATTATGAATCATAAGAATTGCTTTGACTTCCCAGCAGATGATATGTATGAAGTTTCAGAAGAAGCCAAGGA
TTTAATGAGAAAATTAATATGTAGTTCAGAATTTAGATTAGGTCAAAATGGAATTGATGATTTCAAGAAACATCCATGGT
TTGAAGGAGTAAATTGGGACACTCTTAGAGATAGTACTGCACCTTACATTCCTGAAGTTTCTTCACCAACTGATACATCA
AATTTTGATGTTGATGATACAGATGTTCGTAGTTCTGATGCTGTTCCACCAGCAGCAAATTCTGCGTTTTCTGCACTTCA
TTTACCATTTGTTGTTGCATTTTTAGAATTAGAATCGCAATTAAAATCTATGGAAGTTCCCCGTGAATTACGGAACTTAG
ATAACGGTGATATGACAAAACTACGAGAATTAGAAAAATTAGTACGTTCTCTTCGACTAGAAAAAGAAGAAGCTATTAAA
GATAAGTTAGATACTCACGAAAAACTTAAACTTCAAGATAAGGAATTAAAGGATGCATTAACACAACGTAAATTAGCAAT
GGCTGAATATACTGAAGTTACAGATAAATTGTCAGAATTAAGACAACAAAAGCAAAAGTTATCTAGGCAAGTTAGAGATA
AAGAAGAAGAATTAGAGGTTGTAATGCAGAAAGTCGATAGTCTGCGACATGATATTCGAAAAGCCGAAAAGTTACGGAGA
GAATTGGAAAATCGAGTTGAAGTGGCAATGGCTGAAACGAGTAAAGAACGAAAATTAAGAGAACGTAGTGAAGAATATTG
TAAACAAATGCAGGAGGAAACTGAAAAAATTAGACAAAGATCTATGGGAAATGATGCAGGTGCAAATCATGCATTAGCAA
CACAAGAAATTAATAGGTTAAAGGCAGAAGTGGAAAAGCTTGAAGTTCAATATAATGAAAATTTAAATCAACAGCAAAGT
AGGTTCAATCTTGAAATTCGTAGTCTTCAAGAACAATTGCACGAAGCTGAAACAAGAAGAGATTTATTAGAAAGGGAAGT
TCAGTTAACAAAAGAAAAATTAGATACTGCAAGATTAGAAAATATTACCGATAGCGAGGAGACTATAAACGAATTAAATA
GACGTCACGAGAGAGAAAAAATTATGTTAGCCGAAGAAAATAAAAAACTTATGTTAGAACTTAGCACACTTACTGATAGT
GTTAATAGAATACAAGGTGAAAGGCGACAATTGGAAGAAGAATATGAGGAACTAAGAAACAAGAAAGAAGCTATTGCACA
ATGGGAAGCTCAGATTACCGAAATTATTCAATGGGTATCTGATGAAAAAGATGCTAGAGGATACTTGCAGGCATTAGCTA
CAAAAATGACAGAAGAATTAGAATTTTTAAAACACTCTGGTGGTGTGGGTGGTGTAGGTAGTGGTTCTACAATGGCGGAT
AAAAACTGGCGAAATCGAAGATCGCAGAAACTTGATAAAATGGAGCTTCTAAACCTACAAAGTTCTTTACAAAGTGAAAT
ACAAGCTAAACAAGCAATATCTGAAGAACTTACAAAGACACGTTCAGATTTAATTGCTGCTCAAAAAGAATTAAGAGATT
TCAGACAACGATTCGATACACTCACGCACGAGATAAAACGCAAAGAAATGCAAGTAAAAGAGTTACAAGCAAGGCTTGAC
ACAGGCGATGGCTTCTGCATTAGTTTAATTAATGGCTTGATGTTAAATTGGTATGAGTCAGTACTACAAAGTGCCTCTGT
TTATTGGCGTAACGAGCTGTGTCTGGGGCCTCTTGTTGCTCATCTTCAAACTGTATTTGTGACAGCTGTCCTACCCAGCA
AAACGTCAAGAAAATCTCCAAACATCGTTAACACCAAACCCCAGCGCATCATCGTACATCAGCCGTCGTCACCCCTACCA
GTAATGCGTGCTCCCCGCGTCACGACATGTCGCTTATTAACTAGATTCGTTCCCGTCAACACATTCATCAGTCAGAATGC
CGTCGCCATCGTATCGCCACCCGTTTTAGAACGTCCTACATCTCAAATGTCATACTTGGAACATTTCTTAAAAGAAACTG
CAAGCAGTACACGTCATGGAAGTGCAGATAGTGTAGAAGCTGATATCGAGGATAATCGAGCACCGAGTATTTCTAGCAGT
AAAAGCAATTTATCCGAACTTAGTATTGATCCTACATCACCATTATCTCATGAGCTTCTCAATAAATCATCAACATCTCA
TGGACAAACCAATCTTCAACCAAAACCAAAATCTCATCAGTTCTTAGTAAGAACATTTTCAGCGCCTACAAAATGTAATC
ATTGTACTTCATTGATGGTAGGTTTAACGAGGCAAGGAGTAGTATGTGAAGTTTGTGGTTTTGCATGTCATATGCCATGT
TGTGACAAAGTTCCACCAATGTGTCCAGTACCACATGATCAAACAAAACGACCATTGGGTATTGATCCTACAAGAGGAAT
AGGTACAGCTTATGAAGGATATGTTAAAGTGCCAAAAATGGGTGGAGTGAAAAAGGGTTGGGTTCGTCAATTTGTAGTGG
TTTGCGACTTCAAATTATTTCTTTACGATATTTCACCAGATCGTAATGCATTACCATCTGTTTATGTGTCTCAAGTCTTA
GACATGCGGGACGAGGAATTTAGTGTTAGTTCTGTTCGAGATTCGGATGTCATACATGCTACAAAGAAAGACATTCCGTG
CATTTTTAGGATAACAACGTCGCTGCTAGAACCACCTGGTTTAAGGAATCACACGTTAATGCTTGCAGACACTGAAAGTG
AAAAAACAAAATGGGTAGTTGCTTTAAGTGAATTACATAGAATACTAAAGAAAAACAATCTTCCTAATACAACGATTTTT
AGAGCAAAAGAATTATTAGATAATACATTGGCGCTCATTAAAAATGTGATGTCAGGAGCAATTATTGATCCAGATCGTCT
AGTCATTGGTACAGAAGAAGGCCTCTTCTGTTTAGATTTAGATCGTAGCGAAATTGCAAGAGTAGGAGAAGGCAAGAAAA
TATATTTACTGGAATATGTAACAGAAGAACAATTAATAGTAGTTTTAAGTGGAAAACAACGTCATGTACGGCTGGTCCCA
GTACGTGCATTAGATGGAGATGAAGTTGAATGGATTAAAGTTGCAGAAACTAAAGGATGTATAACTTTAACAACAGGCAT
AGTCCGTCGCAGTCCATTAACTTATTGTTTGTGTGTTGCCATAAAAAAACAGAATGCATCACAAGTCATTATCTATGAAA
TAACGCGTACGAAAACACGTCATAAACGTATACGTGAATTGATGTTATCATGTCACGCACAAACTTTGCAAGTTCTTTCT
GAAGGGCGCTTTTGTGTCGGATATCCTTCTGGATTTTCCATCTACAGCATCTTAGGAGACCATCACCCTATTTCATTGGT
CCATTCTGAGAATACACTCTTAGGTTTTCTCACATATAGCGCTGTGGATGCTTTACGTTGTATTGAATTGCCGCGTGGTG
AATTCTTATTAGTCTTCCATACATTGGCAGTTTATGTTGACAGCCAAGGCAGAAAGAGTAGAGATCGTGAAATTATGTAT
CCTGCTATTCCGACAGCAGTTAGTTATTGTGAAGGCTACTTACTAGTGTATAGTGAAACTCACATTGATGTGTTTGATTG
TACAACTGGAGACTGGTTGCAAACGCTTAATGTAAAACGAGCACGACCACTAAATACTTCAGGTTCTTTAACGTCCTGCG
TCATTAACGATATGCCACATGTTATTTTTTTGAGCAATTTACATCAACGAGAATTACTCAATTTAACACCACTAGATCCA
AGTGGTAGACAAATGACAAAACCGCGAAGAAGATTTTCATTAAGAGAAGGAAATAGAGCTGTTCGTCCTACTGACAGACG
CTCTAAAATGATATCCGCACCGACCAATTTCAATCACATCAGTCATATGGGTCCAGGTAATGGAATACAGATTCAACGGC
TGTTAGACTTGCCTACTACACTCGAAACAGCTGATCAACAACATAGCGGACATCACAGTAGCTCTCATCTTCATAGCAGT
CAACAAAGATTATATAGCCCTGCTATTCAAACATCAAGTAAGCCAGCACCACTGCCGCCTAGGCATCCACCTGCTGATAC
ACGACGTCTTAGTTCTCATATATCTAGAAATTCGGGATATTCGCCGCATAACGGTTCCACATCGTCACGCAGGGGACCGG
CACCTCCAAGACCAACTGCTACTCCACCTTCATTACCACGTACTCCTGTGGACCAAGTTGACTCGGAATCTGTGCATCTA
CGATCACATACTCCACTCTCTCTTGGTAGCATTGCATCTTTACACGATAAGGAACACACCTCTGGTGGAAGTCCTAGACA
TTCAATAGCTTCAAACAACAGTTCAAATCCATCGACGCCTCCAAGTCCCGCTCACGATCATGGTTCATCTTCATATGATT
CATAA
>EuglossaDilemma_000125-T1 EuglossaDilemma_000125
ATGGAGGAACCAGCAAAGAAAAAGCAACGTATTGAAAACAATGAAGTTGAAAAAGATACATTATCAGATATTGAGCAACT
GCAAAATAGTCTGTTGGCACAATGCTTATGTAATATACCAGAAAGCAGTTTGCGTAAACCATTCACTAGTGCAACAGTGG
AAGCTGCGGATGGCACTTTTAGATCTTCGTTATTATCAGAATGGGAACCTGATCAAACTTTGGAATTCATAAGTGCTCTA
CAGCTTCTATTTGATTTAGCCATTAAACAGAACATTAGAGGTGTTATGTGCAGAAGAGTAGTAGATGTTTGTGATGCGCT
GGCGCGAAACGAGCATGGCATTATAGATCAAATAATTGACCTATCGTGTACAACAAATAAATTTATATCATTTGCTGCTA
GCAGAGTTCTTGCATCATTTTTTATTATAACAAAGGAAAATATTGACACAGCATGGTTAGAAAGATTAACCCAATCTTTA
GTGAATACTCATTCTCCAAGTCAAATGTTGTTTACTTTGGATGTTGTAAAAAGAGTTGTGGAACACAAGGATTGCAGTAT
TCATCCCCTTGAGGACACAGACACTATAGTCCCACCATCACATTGTAATACCATATCAATTTCAGATGCAGAGAGTTTTG
ATAGTACACCAGTAAAGGCAATGTGTGTTAAAGCATTAGAATCTAAATGGACTATATTAGTCTCAAAATTTGATGCTATT
TTAAGTTCATATACACCTCAACATGAATCAGCTGTCATTACATTTCTTGATTTATGGGAGTCCATTATTTCTGTTAAAGC
TAACTTATCTGTTATTGATACCAAACTTTTTTATTCTCAATTAGATAACCTGGTTGTACTTTTAAATGCTAATGTTCCTG
GTGTAATTTGGAGACATCTTCTTGGATTATTTAATGAAGTATTGTGTTATGGAAGCACCTTGGCATTACAAGATGTATTA
CCAGATGAGCCTTGCTCTCTTGCACATTTGATTGTAAGAGCTGTTAAAGATTGGAGATTATTAGATGCTCTACCATACCG
ACATGGTTCTGGAAGATTTGGAGGAGGTTCTGGTGAAGGTGATCGTCCCCTTTTACAAAAGATAGTGCTTTTAGTTTTAA
AAAGTGTTGCTGTGACAGTTAAAGAGACACGTAGCGATTCTAGTGACTCTTCTTTGGGTTCTGAAGCAGAAGATCTTGAT
GCTGATATGGCAGTTATTGAAAGAAGCATTAGAGAAGTTTTACGACAACTTGATCAGTGTGTTAAAACACTAATGCCTTT
TCATCCTGAAATGCCTTTATCACAATGGGTTGTACAAATGTTTCATGATCAAGATGATTTTTTGATTGAAGGCATGGTGT
GTTGTTTAGATGTAGCTGTTGGTTTATTTTATAGAGGACCTCCACAAAATGATCTAGGTCATATGCTTAGTCCAACTTTA
ACTTTCATACAATTTATACATGCTGTATCTCATGACCCAGATGTTTTATTAGATTTACTTGTCAGTAATGAGACCTGTTT
CTTATTATACTTATTGAGATTTTTGAAATATGTTAAAAGAAATTGGACAGAATTTGTCTCTTGTTGTGGCAGAGAGCTAG
ATGATACCATGACAATATTGATAAGACTTCGTTTAGCAATTGATAGATTAGTATCAAAAGCTTTGTTTCCTTATAACATA
AATCCAGTTCTACGTTTGTTAGAAAAATGTGAGTCCTTCTATGAAGGAAATATAGAGAATTAA
>EuglossaDilemma_000126-T1 EuglossaDilemma_000126
ATGAAAGTCTTTGATTTTAAAAGTGCAAGATATAATGGTCAGCTGGCAGACTCTAGTAAATTTAAGGAGGCCTTAAAACA
AGGTTCAAAATCTCCCGAATTTACAAAGCTTGTAGCTTGGTTAGCAGATGAACTTGCAATACTCAATAATATGGATGAAA
GTATTCATGAAATATCATCATCAGATGATTCTAGTTCCTTCTTATTAGAGTTAAGCTGTTTCCTTAAGGAATTAGGATGT
ATGAATGAGAGATTAATGACTGGTAATGTTAATTCAAGATTAGCAACTGAGCAAGATAGATATATCTTATTAGATTTTTT
GGGAGTAGAATTACAAACTAGCAGATTATTAGAATTTAAAAAGCAAAAAAATTCAACTTCCATGGTTGTTCTAGAGAGTA
GCACAGCTAAAAACCTTAAAGATATGTTGATAGCTTTAAATTTTGAGAAGCCACCACATGATATTACTTGTGAAAAGCTT
TTTACAAGACTGGAAAATAAATTGACTGAAGTGTTAAAAACAGCTCCATCCGAGCTTGTAGGACAACCATTAATTACACA
TGAATTCTCAGAAGGAGATTGGAAAGATCTTCAACGTATACAACAAGAGTTACATGATGAGTATAGAATGCGCCGTGATA
TGTTGCTTAAAAGACTTGACGTAACAGTACAATCTTTCCTATGGTCAGATAGAATGAAAGCTCAAGAGACTGAATTAAAT
AGGCGATATGAAGAAATTAGGAAATTTTTAAGTGCTGAACCAGATATTACATTTGCTGATTTATTAGCAACAAGAGATGA
TATTGCATTAATGGAAAAAACAAGCAATGCAAGTGTTAGGAAAAATACTCGAAGTGAAATTAATAGTGTTATTATAGGTG
AGGTGCCTGACAGGGGTGGAAGACCATATGAACAAGAACCACCACCACCTGAGATGCCACCCTGGCAAAAAGATAGAGTA
CCAGGACCTTCAACTTCTGGAGGGCGAGGAGGTGGTAGAGGTGGTGGTCGTGGAGGTGGAGGTGGTTTTCAAAGTTCTAA
TGTAACTTACACCAATGATAATAGAAGTTCATATAGTGGTAATACTGGATATGGAGACAGTGGATTCCAAGGTTCCAACT
TTTCCTCTAACAGTGGTGGATATGGAGGACAAGGAGGTGGTTATGGAGGAGGGCGAGGAGGTGGATATGGCGGCGGACAA
GGAGGTGGATATAGTGGAGGACAAGGAGGTGGATATGGAGGAGGGCAAGGAGGCAGTTATGGAGGAGGACAAGGAGGTGG
ATATGGGGGAGGACAAGGAGGTGGATATGGTGGAGGACAAGGAGGTGGATATGGAGGAGGGCAAGGAGGCAGTTATGGTG
AAAGTCACCGAGGTAGTTATGGAGGGGGATATGGAAATGGTGGAAATAACTGTTATAGTGGAAACAACAGGGATGGAGAA
TATGATCATTGGTACTGTTATCCAGGAAATACAGGTCCTATATTACAATCTGAATATAAAGGCGGACAACAGTATCAAAG
AGGAGGTTCCGGTAGTAGAGGAAGAGGAGGTAGAGTTCAGGGAGGATGGAATCAAGGTGAAAGGAATTCCGGACTAGATA
ACTATCAACGTGGAGGCTATAATCGTGGAGGAGGACGAGGAGGGCGACAATACTAA
>EuglossaDilemma_000127-T1 EuglossaDilemma_000127
ATGTCAGGAGGAGAACGAAAAAAGCGTGCTTGTGACAGAGGACAAGGTTGGGAAGAAGCAGGTGCTGAATTTTATCAGGA
AAGTTATCCTGCTGCAATAGAAGCAGATCTACAGCAAGCACTACAAAGAGATCCTTCTCATATAGCCACTTTACTTCCAA
GTAAAAAATCTCGTGTCGCTACTGCTAAACGAATACGTAATGATACAAAAACAACACTGAGAAGACGTACCAGTACAAGA
TCTCGTGGCACAACTACATCAAGACGTATGTCAACAAATATTCATGATGCAGCAGTATCTATGTTGCCAGATTTATCTGA
AAATTTATCCAATGAAGAACGTACATGGGAAGAAATAATGCAAATTAAGGCTATGCCTGTGTGTATGGCTCAAAAAATGC
AATTAAAAAATCAATTACAAAGTGCTACAAAATTAAGATTGCAAGGTTTTGAGCAATTAAAATGGCAACGGAGGAAAGCT
TGGCAACAATTTCGTATCAGGATGAAGGAAGCATATTCAAAAATGGAATTATGGAATGATAGTCTTAAAACAATTGGTGG
AAACTTTGGAATGGGGATAGTGGCATACTTTTTATTCATCAAATGGCTAATGTATCTTAATGTTCTTTTATTTACAATTA
TGTTTTCATTTATTATGTTACCTGCAATATTATTGGATATGCCAGAAGAGGAACCATGCATAAATTCTAATAATAGTCAT
AGTATATCTTGCTGTTCAGAGTTATATTGGAATGTAACTCAAGAAAGTAGTAGTATAACAGATATTGTGCAGGGCACTGG
TATCCTAGAATATACTTTATTATTTTATGGTGCGTATAGTCATATGACTTATGACACTTCTGGTATATTTTATAATTTAC
CATTATCCTATATTTGTGCCACTATTGGAGTCTTTATTTTTAGTCTAATAGCAATTGTTAAATCAGCTGCTAAAAGTTTC
AAACAAAGGGTAGTCGAAAATGAAGGTCAATTTTATCAATACTGTAACTTAGTTTTTGGTGGTTGGGATTATTGTATACA
TAATGAAAAGTCTGCAGATGTAAAGCATAAAGCATTACACAATGAAATGAAAGCATTTCTAGAAGCTGAGAGACTAGAAG
AAGAAAGACAAAATCGAACAAGAGAAGAAATAACAAAATTATTTCTTATGCGTTTGTTTATTAATTTAATAGTTTTAACA
GTATTATGTGGCTGTGGTATGTTTATTTATTATATATTTGAATTTTCTTTTGATCTAATTTCACCACAAAATAGTCAAAT
ATACGATTTACAATATTTATCATTAAATAGAATTGCACACTTATTTTTTGAGTTTCTTCCATATATATGTATTGTTGTTT
TAAATCTTGTAGTACCATTTCTATTTCGATATCTAGTCTCTCTAGAAAATTATAGTCCTTCATTTGTTATACGCATAACT
CTTTTGCGAACTGTATTTTTACGACTTTCTTCTCTCATTGTTTTGCTCACGTCTTTTTATAGACTAATTGTAACCGAGGT
AATGGATAATGAATGTACTAATAATGCTAGTAGACGACCATTGTGTTGGGAAACATTTATAGGACAGCAATTCTTTAAAC
TCTACATCACGGACCTTTTTCTCCAGTTCTTTATAACATTTTTTGTCAATTTTCCTAGATCGTTAATAGCAAAACATACG
GAAAACAAGGTATTACGTTTTTTCGGAGAACAAGAATTTGATTTACCTAAACATGTATTGGATGTTGTTTATTTGCAAAC
CATCTGTTGGCTTGGTTTCTTTTTTGCACCTCTGTTACCATTAGTTGCTATAATTGGTACTTTTCTATTGTTTTATATTA
AAAAATTTGCTTGCTTAGTAAATAGCACTCCATCAAGTAAAGTTTACAGAGCAAGTAAATCAAATGCTTTTTTTATGTTG
ATATTATTAATCTCTTTTGTTCTATCTACAGTTCCAGTTGGTTATTCTATTGCTGAAATAGAACCATCAAAATCTTGTGG
CCCATTTAGAGGCTTTAAATCTGTATGGTCATTATTAATTGTAATGTTTGCAGAATTCCCTGTCTGGCTGCAATCTATTT
TATATTTTCTTGGAACTGCTGGATTCGGTGTGCCAGCTTTTGTTGTTCTTACTCTATTATTATATTATTATTATGCTGTA
TCGATAGCAAACAAACACATGGTTACAGTATTAAAGAATCAATTAGTATTAGAAGGTCATGATAAACAATTCCTACTTAA
TAGATTGAGTGCATTTATTAAACAACAACAAGATCAGAACAAATATCATCAAGAACAAGGAAATGAGTTGGGTACATTCT
CATAA
>EuglossaDilemma_000128-T1 EuglossaDilemma_000128
ATGAGCACGCCGGTGAAGAAAGTGCCCATTCACCTGCAGAGCGCGCAAAACAGGCTGTTGATTAAGAACGGCAAGGTGGT
GAACGACGATGCGATCACGGACAACGACGTCTACATCGAAGACGGTATCATTAAGCAAATGGGCCGCAATCTGATAATAC
CTGGCGGCACAAGGACCATCGACGCCCGTGGGAAGTTCGTGATGCCCGGTGGCATAGATCCGCACACCCATTTCGAATTG
GAACTGATGGGCGCCAAGTCGGTCGACGATTTCTATCAGGGCACCAAGGCGGCTGTCGCAGGTGGAACGACGATGATCAT
CGATTTCGTCATCCCGAACAAGGATGAGTCTCTTTTGGAAGCGTACGAGAGGTACCGGGAGTCCGCGGACCAGAAGGTCT
GCTGCGATTACTCGCTTCACGTCGCTGTTACATCTTGGAATCCAAAAGTGAAAGAGGAGATGGCGATTTTGGTGAAGAAC
CACGGTGTTAATAGCTTTAAGATGTTCATGGCCTATCGGGACATGTTTATGCTGAGGGACCCAGAATTAATTGAGACGTT
CAATGCGTGCAAGGAACTCGGCGCCATTGCCATGGTTCATGCGGAAAATGGCGATATTATTGCGGAGAACACGAGACGAT
TACTGGATGCCGGAGTCACGGGGCCGGAAGGTCACGAAATGTCCCGTCCCGAGGAAGTCGAAGCGGAGGCTGTGAATAGG
GCGTGTGTTATAGCTAGCCAGGTCAATTGTCCACTGTATATAGTGCATGTGATGAGTCGTAGCGCCGCAGAAGCGGTGGA
TGCTGCGCGTAAGCGTGATGCCTGCGTCTTCGGCGAGACCTTGGCAGCCGCGATTGGCACAGATGGTACCAACTACGCAC
ACAAATGCTGGAAACACGCTGCAGCGCATGTTTTGAGCCCACCTCTAAGACCAGACCCAGACACACCGTATACGTTGCTG
AAAATGCTGGCCAAGTGA
>EuglossaDilemma_000129-T1 EuglossaDilemma_000129
ATGAATTGTCCGCTGTACGTAACGGCATTGTCGAGCGAGTCCGCTGCTCACGTTGTGTCCTCGAAAAGGGCGGATGGTAT
CGTCCTGTTTGGAGAGACTCTCGCAAGTACCGTGGGTATCGATGGTAGCGAACAATACAGGAAAGATATCGAAACAGCCA
GACGTTACATCACTAGCCCGCCGTTGAGACCCGATTCCATGACACCTGTCTATCTAATCGAACAGCTAGCAATTGATTGT
CTTCAAGTCACCGCCAGCGACAATTGCACCTTCAGCGCCGAGCAGAAAGCTCTGGGTAAGGACGACTTCTCGAAGATACC
CAACGGAGTGAACGGCGTGGAGGACAGGATGTCCGTGGTCTGGGAAAAGGGGGTGCACGCTGGGATAATGGATCCTACGA
GGTTCGTCGCGGTGACCAGCACCAACGCCGCGAGGATCTTCAACCTGTACCCGCGAAAGGGAGTGATAGCGGTCGGCTCA
GACGCCGATATAGTTGTCTGGGACCCCAACAGGAAGCGTACGATTTCCGCCGAGACACACGTCCAGGCCGTTGACTTTAA
CATCTTCGAAGGCATGGAAGTTCACGGTGTGCCGGAGTACGTTATCGTGGAAGGCCGTGTCTGCGTGGACGAGTGCGAGC
TGAAGGTCGTCCATGGGTTTGGGAAGTTCGTCGAGACCCTGAGTCATCCGGAATACGTGTACAGTATGATCGAAGAAAGA
GAAAAGAGACCACGTGGCGTACCACGAACCGAAGCCGAGGCGAAGAAGTACGCCGAAGAGGACGCTGCTATTGCCAAGGC
CAAAGAGGAGGCAAGAGCGGCAGCCATGGCACTCGGGAAAAGTCATCAAACGAACGGCACTTACGAAAGTCCGAAACCGA
AAATGACAATGCCCGACTGTGTGCCGACTCTGCCAGATTCTGCTGTGGTTACGCCATCGTCGAAGGGTCCACGGTTGGAG
GGACAGAGAAATTTACAGGACTCCACTTTCTCTATCAGCGAGGATGTCGAGGAAGCAAGAAGAGCTTGTATCCGCGTGAA
CAATCCACCTGGTGGTCGCAGTGCGGGAGGTTTTTGGTAA
>EuglossaDilemma_000130-T1 EuglossaDilemma_000130
ATGCCGTACTACAACAGTGGGCACAGTCCTTCCACCTATAACAAAGATGGAGGGTCCAGTGGTCCATCGAGTACATCGGG
CGGCCGTGTGAGCAGTTCTGAGCCGACGTACATGATGGAGCATTTGGCCACGTTCACGGTCACGAAGGAAACCGGTATTG
TTTATCCAGCGGACGGTATGCGGCGACTTTTGCAGTTGGAGAAGAGTAACGGCATCTGGAGTCAAAAGATGCAGCTCCGT
CTGGAACGGAACTGGGTGCTGATCATGGACAACGAGACGGGGGCCGTCATGGAGCGATTCCCAGCCTCGTTGATACAGGA
ACCGACCGCGTTCACGTCGAGGGACCCTATGGAGATGTATAACAACATTCTCGTCTTCACAGTGGCGGATGACAATGGTT
CCGGGCAACGGGCAGAAATGCATATATTCCAGTGTCAAAGTGTCTCGGCCCAGGATCTCGTGGAAGATCTGAAAATGCTA
CAAATGGGTAAACTGGTCCCCGGTGGTTCGCCAAGAGGTCCAAGAGGTCGTATTCCACCGCCTCCCACTTTGCCACCGCC
AGAACCACCCTTGAATGGGGTTAACGTCCGGGAACAAGTGTCTGCCTTTAACGCTAACAATGCTGACGGTCAAAACGATA
TATCTCGGGAAGAGAACAACGACGAGGTGTCCTCGACGTCCTCCGAGAAATACGAACGCGATGTGACTATCTTGAACCAT
TGTTTCGACGACATCGAGAAATTTATCGCACGTTTGCAATATGCGGCGGCCGCCTCTAAAGAGCTGGAACGTCGAAGGCG
TAATCGGAAGTCGAAGAAGAGGAATCTGGGTGACGGGATGCTGACAATGAGGGCGAAACCTCCTCCAGAGATGGAATTCA
TCGACATCTTTCAAAAGTTCAAGCTGTCGTTCAACTTGCTGGCTAAGCTGAAGGCCCACATTCATGACCCTAACGCTCCT
GAACTGGTACACTTTCTCTTCACGCCGTTGGCTTTGATCGTGGACGCGTCCCACGACACTAATTACGATCCGAACTTGCC
CAGCAAAGTGGTATCGCCGTTATTGACTAGAGAAGCGGTCAACTTATTGATCAACTGTGTCACCAGCAAAGAGACAGAAC
TTTGGCATTCTCTGGGCGATACGTGGTTAATACCACGCGATCAATGGAAAGGTCATGTGCCCCCGTATCATCCTATTTTT
ATGGACGGTTGGTCCCCGGAATATCCGATACCGGAGGACAGAGATCACGATCATCTAGCTTCGTTGTTGAACGCTGATAA
ACAGAAGAGGGACGAACTTCCCGAGCAACAGAACGATCCGTACTATAACCACAGAGAAGTCGACGAGTCGCATTACAGCA
GCGATTACTTGGAGTACGAGAGCAGAGAAGAGCGTGCTGGTAACGAATATTTCGAGAGGAATTACGGGACTGGCTCAGAG
TTGTACGCTAGAGAAGAGAGAGTGGTTGATCAAACGAGAGCGCACAGCGATATATCCGTGGATTCTATCGAGAGAACACC
GAGAGCAGCCGGTATGGAGAGGGCTCAGGAAGCTTGGTTGGACGACTTGATAGCTAGACACGCCAAGATCGTGCAGGTTA
CATATCCAAGAACGGCCAACAACGATAAGGAACTGACGGTTGTCAGAGGCGAATACCTGGAGATTCTCGACGACAGCAGG
AAGTGGTGGAAAGCGAGGAATTCCAGAGGGCAGGTCGCGCACGTGCCGCACACCATCGTCACGCCCCATAATCCTTCTCA
TTCTACCGACAACGACGTTTTTAACAATCCTTTGTACACGAGTCGATATCCGCGACAGGGGCATGGTTATAACTACGAGG
ATTCGGAAATCGAAAGGACCAGCACTAGTCCAGGACCTGAAGCCACTCATCGAACGCACGCGATTCCACCGCCTGCTCCT
GCAGATTGGGTGAGAAAAGAGAGACTTGGGAAAAAAGATGATTCCACGGAAACGGCGTCAATCGGTAGTAACAAAGTAAC
ATTTACCAATGAAATCGATGTCAAGGGAAAGGAATCGTCTATCAATGAAAATCAAAAAACAACGTCGAACGAAACGACGG
AGGTGGTCGAAGTACATCCACCACCTCCAAATATGCGCGAAGAAGCCCCTCCGAAATCGGTATCATCATCAATACCTTCG
ACACAATCAACAGAGTCATCGGAACCATCAACCCCGATAACACCAAGTGCGCCACCAGCACCTCCACCACCTCCTCTTCA
ATATCGGGCATCTACCTCTTCAACCACATTGAGCCAATCGGCTACATTGAAGAGTAATAAATCAGTTAGCGGGCAGAGCA
ACGAGAAAGAAATGCAAGAGGAATTGAAACAAGTCCTATTGATATTCCGTGAGAAGAAAGAAAATTACAGTGACAATCGC
GATCCTGTCTTGGACCAATATTGTACACCTAGAGAAGTACAGAATTGGCTGGTGGCCAAGAAATTTTCAGAAAAAACTTG
TAAACAATTGAGAGACATGGCTGGTTCTGAAGTATTCGACTTAACTGAACGACAATTGGAACAATATTGCGGTATAGCGG
AGGGTCATAAACTTTATAGTCAAATTTCATTAGCGCGAGCTGAAAACGAGAAAAAGAATCCTCGAAAGTCGAAACTGAAA
CAAGTATTGGAAAAAGCACGACATAAGGTTGAGGAATAA
>EuglossaDilemma_000131-T1 EuglossaDilemma_000131
ATGGTATCGAGGTTCGACACGAACTTCGGTTGTGAAGACTTTTTCGGGACTTATCGTTGCACCCAAGACATGGCTTGTGA
TCGTGGTGATTCGGACTTCGAGTTTATCATACCGCCAGATGCGCCGGTCTTCGAACCAAGCATCGAAGAGTTTCACGACC
CCCTTGGCTACATCGCAAAAATACGACCGATTGCAGAGAAGTCTGGCATTTGTAAGATCAAACCGCCGCCTAATTGGCAG
CCACCATTTGCTGTTGATGTTGATAAATTCAAATTTGTTCCAAGAATACAAAGACTAAATGAATTGGAGGCAAAAACTAG
GATAAAACTTAATTTCTTGGATCAAATTGCAAAATTCTGGGAACTTCAAGGTTCATCTTTAAAAATTCCTCTTGTAGAAC
GCAAAGCTCTTGATTTATATTCCTTACACAAAATAGTTACTGATGAAGGTGGAATTGAAACAGTAACAAGGGAAAGAAGA
TGGGCAAAAATTGCAAACAAATTAGGTTATCCTTCTGGACGCAGTGTAGGAAGTATTCTAAAAAATCATTATGAACGTAT
TTTATATCCATTTGACGTGTTTAAGCAAGGGAAAACATTAACAGATATTAAAATTGAACCAGATTCTAATATAAATGAGA
AAAAAGATAGAGATTATAAACCACATGGAATTATATCACGACAACAAATTAAACCTCCAACTGAGAAATTTTCACGTCGG
TCAAAAAGGTTTACTGGCCAGGAAGAAAAGCAGGAAATACCTATTAAACAAGAAGATTGCAAAGAGGAATGTGACTCTGA
TAATGACTGTAAAGATGCAAATAGAAATAAACAATGTGATGACAAGGACAATAGTAAAGAACTTAAAAAATTGCAATTTT
ATGGACCTGGTCCAAAAATGGCAGGATTTAATACCAAAGAAGGGAAAAAATCTAACAAAACTAGAGGTGTAAAACTTGTC
TATGAAGTTGATCCATTGGCAAAATACATTTGTCATAACTGTGGAAGAGGTGACAATGAAGAAAACATGCTTTTATGTGA
TGGATGTGACGATAGTTATCATACTTTTTGTCTTATGCCACCATTGACAGAAATACCAAAAGGTGATTGGAGGTGTCCAA
AGTGTGTTGCTGAAGAAGTTTCTAAGCCAATGGAAGCATTTGGATTTGAACAGGCACAAAGGGAATACACTCTTCAACAA
TTTGGAGAAATGGCTGATCAGTTTAAGAGTGATTACTTCAATATGCCTGTGCATATGGTACCAACATCATTAGTAGAAAA
AGAATTTTGGCGAATAGTTTCTTCAATTGATGAAGATGTAACAGTTGAATATGGAGCTGATTTACATACAATGGATCATG
GGTCTGGATTTCCAACAAAAACAAGTGTCAATTTGTTTACCTGTGATCAAGAATATGCTGAATCTTCATGGAACTTGAAT
AACTTACCAGTTTTACGTGGAAGCGTTTTAGGACATATAAATGCTGATATTAGTGGTATGAAAGTGCCATGGATGTATGT
TGGAATGTGTTTTGCAACATTTTGTTGGCATAATGAAGATCATTGGAGTTACTCAATTAATTATTTACATTGGGGAGAGC
CAAAAACATGGTATGGTGTACCAGGCTCTCAGGCAGAACGATTTGAACAATCAATGAAGTCAGCTGCACCAGAATTGTTT
CATAGTCAACCAGATTTACTTCATCAATTGGTTACTATCATGAATCCCAATATTTTAACAAGTGAAGGTGTTCCAGTATT
TAGGACTGATCAGCACGCGGGTGAATTCGTAGTCACATTTCCGAGAGCATATCACGCAGGTTTTAATCAAGGATACAACT
TTGCTGAAGCTGTGAATTTTGCTCCTGCTGATTGGCTGAAAATTGGACGAGAATGTATAACGCATTATTCAAATTTAAGA
CGATTTTGTGTATTTTCTCATGATGAATTGGTATGCAAAATGTCGTTGGATCCAGATTCATTAGATATAGGAATTGCAAC
TGCAACTTATCATGACATGCTCCAAATGGTAGATGATGAGAAGAAGTTACGGAAGAATCTATTAGAATGGGGTGTAACAG
AGGCAGAACGTGAAGCATTTGAACTTTTACCAGATGATGAGAGACAGTGTGAAGCGTGCAAAACAACTTGTTTCTTAAGT
GCAGTTACATGTTCATGCCAAAGTTCACAGTTAGTTTGTTTAAGGCATTTCACAGAACTTTGTGATTGTCCCCCAGAAAA
GCATACATTACGTTATCGATATACATTAGACGAATTACCAATTATGTTACAAAAATTAAAGTTAAAAGCAGAGTCATTTG
ACTCATGGGTGACAAAAGTAAAAGAAGCAATGGATCCTGATAAAAAAAGTGATAAAATTGAATTAAGTGAATTAAAAGAA
CTCTTAAATGAAGCAGAAAATAAAAAATTCCCAGAAAGTGAATTACTTACAGCTTTAACAACCGCTGTGCAAGATGCCGA
AAAATGTGCTAGTGTTGCACAACAACTTTTGAATAATAAGCAGCGAACCAGAACTAGACAATCTGTTGAAACAAAGTACA
AGTTAACAGTAGAAGAATTAACACTTTTCTACAAAGAAATAACAAATCTGTGCTGTGAACTCAAGGAATCGGATGGAGTA
AAATTTATACTTGATCAAGTATTGCAATTTCAAAAAGAAGCAGAAGAACTAGAATCTAAAGAGGAAAATTGTGATATTGA
ACAATTGGAGAAATGTATTGACTTTGGCGATTCTATCTGTATTGAACTACCTCAACTTGTACGTTTGAAACAGAAATTAG
CACAAGTACAATGGCTTGAGGAAGTTAAGTCTATCCAAGAAGATCCAAAATCTATACATCGCGATGATTTATCAAAATTA
ATTGAAAAAGGTATGACAATGCCTCCTCACTTAGGTATAGAAAATACTCTTTCTGAGTTGCAAGGATTAATGAATGCAAT
TGATAATTGGGAAGAAAAAGCGAAGTTATATCTGCATACAAAAAGTAGACAAACTATTGCTTCTCTCGAAGAATTTATTC
GTGAAGCTGATAAAGTTGAAGCTTACTTACCAAGCTTAGATGTTCTTCAAGATACCCTAAGTAAAGCAAAAAATTGGACA
AAAATAATGGAAGAAATACAAGCTAGAGATAATTTCCCATACTATAATACATTAGATGATTTAATTAAAAAGGGAAGAAA
TATTCCTTTACATCTAGATGCTCTTCCAATCTTAGAATCTACTCTTTCACAAGCTAAAGCCTGGAAAGAAAGGACAGCAA
GAACATTCCTAAGGAAAAATTCACATTATACTTTGATGGAAGCTTTGTCACCAAGAATTGGAGTTGGTATACAAGCACTG
AAAGCTAAAAAGAATAAGAATGAAGACTCTGTAGGACCTGTTTTCGTCTGTGATACAAAATTGGACGATTCCAATGATTC
AGCTATCATTGTAGCAGCGTTTAAATTAGCCGAACAACGTGAAATGGAAGCAATGCGAAATTTGAGGGAAAGAAATTTAA
TGAAAACTGAAATAGATGATTCCAGGTACTGTGTTTGTCGCCGGCCAAGATTTGGGCTCATGCTTCAGTGTGAGCTTTGT
AAAGATTGGTTCCATTCAAATTGTGTACCTTTGCCAAAGACATCATATAAAGGAAAATTTCCAATGTCTAGGGAAATAAA
ATTTTTATGTCCATGTTGTTTACGTTCACGACGACCACGATTAGAAACAATTCTAGCACTTTTAGTCAGTCTTCAAAAAA
TTCCAATTCGTTTGCCAGAGGGCGAGGCATTACAGTGTTTAACGGAACGTGCAATGAATTGGCAGGATCGAGCCCGGCAA
GCATTAGCAACGGATGAAATTTCGTCAGCATTAGCAAAACTATCTGTGCTATCACAAAAATTAGTGGAAGCAGCGGCGAG
GGAAAAGACAGAAAAAATTATTAGCAGTGAATTGAAAAAAGCTGCAAATAATCCGGAACTACATCAGAGGGTACAAGCAA
TTGCACCGCTTAGTGGTGTACATTCAGATGACAGTGCACTTAGTACAGCGGATGATGATGACGATGTTGTCACTATAGAC
GATGACGAGCCAAGTTGTAGTACATTCAACAGCAACGAACATGCATATTCTTATATATCGAAAATTCAACGCAGAACGCA
ATCAAATGATGCGACAGATGTTGCTGTTGTACTTTCTCAAGCAGCGAGATTACGGCTGGAAGAATTGATGATGGAAGGAG
ATTTATTAGAAGTTGCACTCGATGAAACACAACACATCTGGCGTATTTTAAGTCATACAAATAGTCCCAGTACAGTTCGA
AAGTATGCATCGTATGAAGAAGTTCAAACAAACTTGAACCAAGATATAAAGGATGTAAAAAAGCGCGGAAGAAAGAGAAA
ATCCGAGGAATTCGAATTATTGAAAAAACTTGGAAGGCAAAAAATGGAAGAAAAAAATTTAGCTAAGCGCAAAGGTTTAC
AAAAAGAAAAAAAATCAGCCGGTTCCCCGTTGCCAATAAAACGTGGACCTCGAAAGATGAAACGCAAAGAAGGCGAAGAA
GGTCCAAAAAGGAGGGGTGGTAACAGAAAGAAAACTAAACAGGACACTTCAGATGAAGAAGACGATTGTGCGGCTGTCAG
TTGCTTACGACCTAGCGGTAGGGAAGTTGATTGGGTGCAATGTGATGGCGGCTGTGAAGGTTGGTTTCATATGCATTGTG
TTGGATTAGATCGTACAGAAATTGCAGAGGAAGACGATTATATATGCAGTAATTGTAAAGATGCGGAACAGAATTCTACG
TCAAGAGCGCCAGATCCCCTAGCTGAATCATTAGGCCTGGATGCACTTCTTTCCCTTTCTCAATCTCAGGGGTACCAGGG
CACAGATAGTGAAGCAGACATTCAAGAAACGACATCCTTCGTCAGGACTTACTAG
>EuglossaDilemma_000132-T1 EuglossaDilemma_000132
ATGGTCTATTTTCACCCTACTGGAAAGGACCAACAGCACGATGTCTGGATAAGAAAAGAACGGCACGTGCTTGCACGCTG
TAAGGACGCTTCAGGGGGTTGCGAGCACGTGCTTCTTTATTTACGCCACGCCATTTTACCAACGCAACCGGAGGAACTAA
TTCAACCGCAACGCGAATATGCTTCTATGAACACGGTTCTACAATCGACGAGACTTCGAACTGTTCCGAAAAATGCCGAG
GACACGACTGGCGACCCTCTAGTCGAAGACAAGACGCTTGATACAGGCGTAACCGGAAGATTTCCGGGATTTTTTAATTG
GAAACTCGCCGGAGGCGAGAAGGAAACTGGAAAAAGGCCATTTGGAAATTCTTCACTGAAATCAACAATACCATACTATA
AAACAATTACCTAA
>EuglossaDilemma_000133-T1 EuglossaDilemma_000133
ATGGAGATCCATAGGATGAAAAAGTGGGACATTATAGACGAGTACATGAGCGATTTCACGGATTTTTGCAGACTAATCGA
TGCAAACGGGGATGGCTTCATCAACCTGACGGAGCTTCGTAGCGCCTTGGACATTTGCGGCTTCAAGATGCCCGGCTACA
AGGTGCGTCAGATGATCGAGGAGTACGACGACAAGCAAAGGTCAGAGCACAAGGGACGGTTATCCTTCGAGGAGTTCGAG
AAACTTTGCAAAGAACTGAAGGCCAACGAATTGGGATCCACGTTCAAGCAGGTCGTATCTAAAAAGGAGAACTTGGAGAC
GTTGGGCGGGATCTCCGAGGCGTCCAGCGAAGGGACCACTCATTCCGTTAGGTTAGAGGAACAACTCGCCTTCAGTGACT
GGATCAACACGAATTTGTCACACGATCCCGACCTGAAACACCTGCTGCCCATCGACGCGGAAGGCAAGGCCTTGTACGAC
AAGGTTAAAGATGGAATTCTCCTTTGCAAAATAATCAATCACTCTTGCCCGGACACGATCGACGAGCGAACGATCAACAA
GAAGAACTTAACTCTGTACAAGAAGCACGAGAATCTAACCCTGGCTCTGTCATCTGCTCAATCGATCGGTTGCAATATCG
TAAACATCGACGCTCACGATTTGATAAAAGGCTCTCCTCATCTGGTCCTCGGTCTCCTCTGGCAGATCATTCGAATCGGT
TTGTTCAACCAGATCACTCTGGAGAATTGTCCAGGCTTGACCACGCTGTTGCAAGACGAAGAACGCATCGAGGATCTGCT
CAAGCTATCCCCCGAGTCCATCCTGCTCAGATGGGTGAACCATCACTTGGAGAACGCAGGTATCGCCAGACGATGCGACA
ATTTCCAATCGGATATCACCGACTCGGAGGTTTACACGTACCTCATCAAGCAAATCGCGCCGAACACCGCTGGTGTCACT
CTAGAAGCTCTAATGGAACCGAACCACACCTCCAGGGCGGAGATTATGCTGCAACAGGCGGCTAAATTAGGCTGCCGCAG
CTTCGTAACACCTAGCGACGTGGTTAATGGCATATACAAGCTGAATCTCGCCTTTGTCGCGAATATGTTCAATAATTATC
CCGGGCTGGACAAGCCAGAGAGCAATATCGAGGGCCTGGAATCGCTGGAGGAGACCAGAGAGGAGAAGACCTATCGAAAT
TGGATGAACTCGATGGGCGTGGTACCCCATGTGAACTGGCTGTACTCCGACCTGGCAGACGGTCTGGTGATCTTCCAGCT
TTACGACATCATCAAGCCCGGCACGGTGAACTGGAACCGGGTGCAAAAAAAGTTCACCAAGCTGCGGAAGTACATGGAGA
AGTTGGAGAACTGCAATTACGCGGTGGAGCTTGGAAAAACGATGAACTTCTCGCTGGTCGGGATCGGCGGCCGTGATATA
AACCGCGGGAACGCGACGCTCACTCTTGCTTTGATCTGGCAGCTGATGAGGTCGTACACGTTGTCGATCCTCACATCCCT
GGCGGGCAAACAAGGCGGCACTCTGGTCGAGAAAGAGATCGTGCAGTGGGTGAACTCGAAGCTGCAAGCGGCAGGGAAGA
CCAGCGGTATCAAGGGATTCCAGGACACGTCGATATCCGATGGAAAGGTGGTGATAGATCTCATCGACGCCATCAAACCG
GGCTCGGTGAATTACGACCTCGTGAAAGAAGGAGGCACCGAGGAGGACAACTTGGACAACGCGAAGTATGCGATATCCTT
GGCCCGAAAATGCGGCGCGCGCGTGTACGCGCTACCAGAGGATATAACCGAGGTGAATCAGGACATGGTGATGACGGTGT
TCGCCTGCCTGATGGCGATGGACTACATCCCCAATATGGATTCCGTGAAGCAGCAGAACAACGTGCTGAACAACAGTCAA
TAA
>EuglossaDilemma_000134-T1 EuglossaDilemma_000134
ATGGAGCAAGTGTTGCTTAGACTAGTCGCTCAAGTGACAGTCGATGAGAGTGTCTGGAAACATGGACCCGAATACGTGTT
CGACGTGGAAATGAACATCACCTCGAGCCCCATGAACCACGATGGGGTACAAAAGTCTAACTTCACAGTGATGAACCTTT
TCTGCAGACCAACTGGCTCGGATGGATTGAACTGTCACTTAGGGAACGTGAGACGACAAACTGTGGACATTACGAACGAC
AATAAAATCGACATACCGGAGGAAGAACTGAAACAATTGTGTTCGGAGGAACCGTTTGAAATCAAATTCAACGAGTTCGG
TGTCGATTATTTGATAGTGAACAATCAATTGAAAGTCGACCATTTGAACGACATTAAATTGATCGCGGAAAGATTCAATA
TCGGTGCCGATTTGAATGGTGTACCGGATGGGACGTTCGAAATTTTCGAAAACACGACGATCGGACAGTGCGACGTCATG
GTTGCGATAAATCACTATCCATCGAAGAGGATGATGAATAAAATAAAGAACAATCGATACGAGCTGGAATCTCTGCCACA
ATTGAACAAAGTCCCGAGCGAGACTATAGTGATCCAGAAAACGACCAATTTGAATAATTGCAGTCACTACGCCCCCTTCT
ACTTTGGATCTTACGGCTCCAACATCGTCGTCGAACCTGATCTCAAATCGCATTTAGAAAGCTCGACTAGTCGTATCTTC
GTGAGCGATTATCAGTTCGTCTCATCGATGACAAGGATGGGCACCATGGGATCAGAGGAAAAGAAAAACCTAACGGCTAT
ATCGCAATACGTAAGTCTGTCTTTTCGAGACGTTCGCGCCGCCAAACGAGAACTGGCTGAAATTCCAGCAGCATCGACGA
CTACGATCATGGCAAATTCAATGGTGAACAGAATATTTCCGACCAGCTAA
>EuglossaDilemma_000135-T1 EuglossaDilemma_000135
ATGGAGAACATCTTCAGCTCGTCGTGCGACGCGGTGGTGGATTTTAATCTACGAAAATTGGTACAGCTGTCGCGAAAACG
CGACTGTGCCATCAAGGACATCATAATGAAGATGTTCTGGCAACCAAGAGGTCCGGCCAGGAATAATCTGGGGTACGGGA
GCTGGTTCGACTGGATCGACCAGGGGTACATGATACCGATCCCCAGGACTAATCAGTTGGACAACCTGGCCAACGATTAC
TTCAATTACGTCCACGTGTTCGATCAAGCGACCAGGACGGTGGTGATGTGGTACTTCCTGGGCATCAACGGCTCTCTAGG
CCAGGACACCTATTTGATGTACCGGAAGATGAAGAAAACGAAGAATAAGGAGCAAAAGAACTTCACGGTGCTGAATGGCA
AGAACGATTACACGTTGGAGTACCACGTGGTTCACGTATTCCGTCATTTCACCGGCAATGACTATAACACTCGTCAGAAA
TGTCAGCTCGAAGATAAAAACATCGTGACTCTGCTGAAAAACCCCTTCATGCCGATCAAACGACCGTTCCCTTTCATAAT
TCAAAGCTACAATCCCAGAACAGCGAAATACGTGTTCCATATGGTGTACATAGATAACGTTAAGCTGACCAAAAAGAATT
TTTATAACTTGTTAACCATTCTGCGGGACACCCTGCGAAAAATGGAGATCGATTGCGTCGTGATACAGAGTTGCGCCTCT
CTTAACATACGCAAGGTGTTGAAAATGATCAAGTACGTATTTTCCGAGCAGAACATTATGGTGAAACTGTCCACTGTGCT
TCGTTAA
>EuglossaDilemma_000136-T1 EuglossaDilemma_000136
ATGTCTTTGGCCAATATCCTCCACGAGAGGGACAATTTCTGCTCGATGGTCGCGTCCGAGCTGAAATGCCGGCCGCAAGG
CAGCGACACCCTCGGCTGCCGTTTCACCGACAGAAGAGTGGTCAGGCCCAGCCCGGATGACACCAGGTGCACCAACGCGA
GAAACTTCGTTCCGATCGACGACAGATTCGTGAACGAGGACCCTTTCGAGATCAGGTTCAATTCGAAAGGGATCGAGAAC
TTGGTCGTGTCCCGAGGCATCCCTAGATGGAGGCTGGACATGATAAGAGCCATCGTTGGACAGCTGAACATCGGCTTCGA
GCTGGAAAATGCCCACGACCGGTTCGTTACCATGGAGAATTCTAATATCGGCTACTGCGAAGTGGAGGTCAAAGTGTCAA
GGGCAGGATACGAGAGAGAGGACGGAGGACCAAGGCACGAGCTATTCGATATCGTGCTTAATCCTGAGCGACCTGGCGTC
GCGCCCTTGGACTCCGCCAGTCTCAGGATAGAGAAGGTCAGGCAGCCGAAGAGCTGCCCGAACAGGAAGATATACTTCTT
CGGTAATCAAGAAGACTTTAGCTTTGGCAATAGGAACACTTTCATGGATATGACCACGTCTATCAGCCACATGTACGTGT
CGAACAAAGAGATGTATTCGTTCACGGAGTCCACAGGCGTGATGAGAACGTTGAATAAACCAAGAACGATGCGGCTTCAT
CAGCAGATAAGCTTGTCCCTGAAAAGTATAGACCATGTTCGGAATCCATTGCCAGAAATCATGGACCCTGCGTCAACCAG
TTTGTACGCGTATACTAATCTAGATCGAATTCCAGAGTACAAATAA
>EuglossaDilemma_000137-T1 EuglossaDilemma_000137
ATGAACGTATTGCTGAACGTAGTGCCATTTTTCATAGCTGCACGTGTCTCCATCGACTCGTCATGGTGCTGCGGGCCGGT
GTACACCTTCCAGGTGCAGGTGAATTCGACGGAGATCCCGGAGAAGGACAGCTACACGAGCATCAGGCTGAACGTCGCCT
CGAAGCTGGTGTGCCAGCCGAAGGACTACCACGTGTTCAGCTGCCATTTTCGTGATTCGAAAGCTGACAGTTACGCGACC
GATAGCCTGGATCCCGAGGTGCCCGCGGTACCTATCAGCCAGGTGTCCAGGCAGAAGGCTTACGAGATCAACCAGGACCA
ATTCGAGATCAAGTTCAACGAGCAGGGCCTGGAGAGTCTCGTGGTGAACGAGAACATACAGCCACGAGAGCTGGACATGA
TCCGGGTGATAGTGGAACAGTTGAACATCGGTGTGCTCGTCAACGTGTACGACCAGACGTACGAGCTGGTGGAGAACTTC
ACGCAGGGCGAGTGCGTGACCATTTTCACCGTGCAGAGGGGCCTGGTCAGGCATCCTTTCCGCGCGAACCGTGGCTACGT
CCTCGAGACGGTGTTCGGGTTAGAGGAGGACCTGCTGGTACAGATCAGGAAGATCAGGAACCTTAATATGTGCACTCACA
AGATGCCGTATCTGTTCGGCAGCTCGGAGACCGTGAGCCATGTGACTGACATGGTGTCCACCGTCATTTCCTCGGAGACT
CACATCGCGATCACCTCCACCGAGTTCATCTCTGGTACCACGAACGTGATAACGAACATGGTGAGGAACAAGGTGTCGGA
GGAAATGGTGACCACTCTGTACGAGAATATAAGCTTGAGGTTAGAGTCGATCTCACCAGCTGCGAGCCAACCGCCGGAGG
TGAAGGATCCCGAGCCGGTTAGCATATTTGTCGGAAGATGGCGGATGGACAGCTCGATGGAGGACATGTTGAAGATCTGA
>EuglossaDilemma_000138-T1 EuglossaDilemma_000138
ATGAAGTTCAACGAGGACGGGATCGAAAAGTACGTGTTCCAGGAAAACGATGGACCGGTGAACGAAACTGTCACTAACTT
GTACCGACTGATGGCGAATCAGTTGAGCGTTTGGTCGAAGGTAAGAATCGCGAAGCAAACGACCAGGTTGGAGAACACGG
TGGTTGGCAAGTGCGAGGTGGACTACGAAGTTTCGTACGAGAAAGCGGATAACGAGACTACGGAGAGAGAATATCAGCTG
GTTTGGTTGATCAACGAGCCGATGCAAGCTGGACAGAAGATGAGAGTGACGAGGAAGGTGCAGCTGGAGTCTTGCTTCCC
TTATCCGGTTTATTCGTTGGAAAACAGGGTCGACAGACACCGTGACGTGTCTCCGAAGGAATTCGTGGAGAAAATGGGAC
ATTTCACCAGCGAGACGCGTATTTCCAAGCGTAGCTTCGAATCGGACAGCACCAACAGGGTCGACGTGTACGACTCGAAA
GGACACTTGAGCAAAATGTGGTTCGATTTAGTTCATTTGTCTTTAATCTCTGTTGATCCTGCTCGGTGTGCCGATATGAC
GAACAGTAATTGTCGAAATTGA
>EuglossaDilemma_000139-T1 EuglossaDilemma_000139
ATGACGACAAACTCTATTGTGCTTGTGTTTGTAGGTGATGAGGAAAACCCAAGCAACTGGCTGTCGCGAAATTCCAGTGA
TCCTTGTTTCTTCCTCACTGGACAAATAAGACGTAGATGTGACCCTGGCAACAAAAATCATTACCCCTACCATCTTCTCG
GTATAAGTCAGAAATACACCATCAAGAGAACAGAAAATCAAAGACGTTTGACGAAGCATATAAATACGCAAAGGATACAT
AACTGCACTCCTGGTATTCCCATGGCTCTCGTGAACATTTTATTGCACTCGGACGATAACGGTGATTTCTTTATCGATTG
GAAAGTTTTATGA
>EuglossaDilemma_000140-T1 EuglossaDilemma_000140
ATGATAAAATACGCAGCAGTTTTATTCGCCATGTTCATTTTGGTACAGTCACAGCGGCCGCCTTATGCTAAGAACAACAG
AACTTATCCTGGAGTACTTGTACAGTATCTGGATAATCAGACCTCAACACCTGTCTCTGGGACTGAAGCTGTCGGAAGTC
GAATCGATTCAAATAGTAATAGTTTACCAGGGTTAGGATCTTCGATGGCCGGTGCTGCAACGACTACGTCAACAATTCCA
CCAGATTTACCAGTAGATGCGATGGGAGATGTTAACTTAATAAATCGAATCAAAACCTGGCCAAGGGAAAAGCAGCCGTT
CTGGTTTATCAACTGGCAACAGATTCAAGAACATCGCGGTGATACGAGAAATAGGTCACAACCGACTCTAACAGAAACCA
GATCGTTTTTCGCGGGTTAA
>EuglossaDilemma_000141-T1 EuglossaDilemma_000141
ATGTCGGGAAGTGACAGCCCAACATTCTTTCACGGCCAGCCCTGGTCCAGCTGGATCGAAAGAATCGGACGAGACAAGCC
GTTGAGCGATGAAGAAACAGATGCTCAACTTTCTAGCTCAGTTACACGGCTTGCATCAGAAGATATTGATTTATATGGAT
TTTGTCCCGAAAGAGATACTTTTTACACGGTAGTGTGCGAAACCTGCCATGCTATAGTCAAACCACAAGCTCTCATTCAA
CATATGGAAAGTCGCCATCCTTCAGGCACGGTTAATTTTCCACCTCCTTCCACTCCGATCGTAAAAACTCCTCTGAAGAC
GCCCTATTGCAAGGTATCGAAATTGAAAAAGACTCAGTCGTCGCCGCAGATTTCAAGCAGCGGGAGCAACAAGATCAATC
ACACAAACGTGAAAAGGAGTACAGAGCAGCCAAATATCTCCACGAGTTTACCGCCTGCGTCAATACCAATCTCTTCGTCG
CCTCGTTCGCCTCTTGAGTCATTACCGTCGTCCGTTCAGACGTCGAACTCTGCTTCGGGATCTGTGATCAGCTCGAGTCC
GGTGAAAAGTCCCGGTACAGCGACAGGACAACCTCGTCGGAAGAGGCTGAAAACCGACCGATCGTTACTGAAGGATCGTG
AATACGACCCAGACCGACATTGTGGAGTGTGGATCGAGGAGACCGGGAAACCTTGCACAAGGTCGCTCACATGCAAAGCG
CACACGGTCTCGTTACGCCGGACGGTGATCGGTCGGAGTAAAACTTTTGACAAACTTCTCGCGGAGCATCGTGCCTCGAA
AGAGATTCCAAACAGGCCGACGAAAGTCACCGTAACCGGTACAGTGACCGTGTCCTCTGCAACCTCGAGTCTGAACCCAT
TAACACCCACCACCCCCGCCTTGACCATCGAAACGGAAGCGCCCAGCTCGCCGCCCGTTCTATCGCTGCCAGACACGTAC
CCACTGCCAAAGGCTGTTGATTTGCTTTATCGGTGTCTGGCCCCGCATGGCTCCACTAAACCTACCAAGCTCGAAGAGGA
CTTCGCCAACGAGGAACTGAGGAGCCTGGAGTCATCGCTAGTGAACTCGACCGGGTCGTCGCAGTCAAGCTCGATGATGG
CGCCGATATCCGTGGTGTTGCCGTCTCTGTCACCGTTGCCGGCGAACAACGAGGACTCGTCGTCGGTCAGCACGTTGCTA
CCGAACACAGCATCCCCAGGTATACCGGTACCAGCAGCACTGCCAGCCACGTGTACGCAGTCGTCGTTGGTCACGACGGT
CCTCGAGGCTGAGACACCGATGGACATCGATCCGGAAGCAGCAATGACCATCTATTCCCCCGTTTACAAGGATAAGTCGA
AGTTGTTGGTGGAGCTACCACGCTCGAACAATATCGCCCATTCTCCTATATCGTCTATGCCGAGCTTGCTGTTCGAACCT
ATGGACCAGCTCGAGCAGCTGGAACAACTTGAACAACAGCACGCGACACAGATCAACGGAAAGAGACTGAATCACGCGAC
TCGTTCGAGTCCCGTTACGCAACGACAGTCGAAGAGGACCAAACACGAGTATCATCAGCAGGACTTGTCCACGGCGATAC
AGGTTGAGGCTACGACCACGTCCTCGCCTTATCCTCATTTCGGGGATATATCTTGGTCGAACTGTCACCCGGAGCCACTG
GCTGTCAGCCGGTGGCTTCGTATTTCGTCCAGCCGTAAGCAGTACAACTTTAATATTCACTGA
>EuglossaDilemma_000142-T1 EuglossaDilemma_000142
ATGTTTCTCGCCTGGCTCGCGATCGGATGGCGAATTACGCCTAATGAACGCGCAAATCAAAGCGAATTGAACGTGGTTAC
GGAATCGCGATTACATTTAGGGAGCCCTTGTCGCGAGCAGGCTTTTCAATCAGCCGGCTTAATTCCGCGCTCGGAATTCG
ATTTTCACGCATGCAGGGAAAACGCAGTGGGGTGCCCGCGGATAGAGTCAGGCCTGTGTACGTTCGAGCACGTGTTCCTA
CGTGTGTTCCTGCGAGGAGATGCTATTAGACGAGTATCACCGGCGCGTCGCGATAAGGAAAGCACAAAACAACAGCGAAC
AATAGATAGGATACAGTAG
>EuglossaDilemma_000143-T1 EuglossaDilemma_000143
ATGGCTCTGACCGTGGTACCCTCGGCCCGCGTTTTCAACGGAAACGTGGGGACGCAGGCCTACGTTTCCGGCTCGACAGG
GTCGAAGTGCCTTTGCTGCCCTTACGGCTACCACATCGACCTGGACTTTGTGCGATACTGCGAAGCGGTCGCCGCAGGAA
GTGCCGGCGACAGGTCGAGCATCGAGAGACGGAAGAAAAGGGAACGTCGGAGGCAATGCCAGTCGATGGAGGTTCTGCTG
GGTCTGGTAATTGATCGGTTCATTCCGTAA
>EuglossaDilemma_000144-T1 EuglossaDilemma_000144
ATGAAGGCGAAGAGGAAATACCATGGAACGAACACGGCCACGCCGGTGCAGAACAACGCGCAAGCGGAACACACAGGGGG
TGATTTCGACAACGCGAGCGTCGGAAGCGGAAACTCGAATCTCAGCACCGGCGCGCTACAGAACATCAGAGAGCAAATGG
CGGCGTCGTTGGAACGGATGAGGGAACTGGAGGAACAGGTCAAGGCGATTCCCATGTTACAGGTGCAAGTGTCCGTGCTG
AAAGAGGAGAAGCGGAATCTGCTGCGACAAGTGGAGGAGCTGAGCAAGACGAGCCAATGCAACGAGAGCGTGCTGCACAG
GCACCGTAGCCAGTCGTTCTCGGAACAACGTGGCTGCCAGCGAAATCCGAGGAACGCGGCCACGCCGACCAGAGACATGG
GAACGATGTGCGGCGTGATGACACGGGACGTCGGTGTTTCGCACCAGCAGGTTCGAACCCGAGATATCGGCATGATAACG
AGCACGCCGATAAAACAATCCCTGCAAAGGAGTCGAATGCAGATCGAAGAAATCGTACCTGAAATCAGAGACCGGAGCGA
CTGTTCGTTCGACGATCGGACCTTGTCCAGCCTTGATAAGCTTTGCTCCACGGACTCCCGCGACAGTTGGAGATCGACCT
TGTGCCGCAGTCGACTGATGTACGAGGAAATCGCGCCGGAAACCAGGATGAGGAACCGTTTGAAGACCAGCCCGCTTCAG
CTGGAATCGATACCGCCGATCAGCCCGAAGTTGGTCAGGGATGTTCGGAAATTTCGCGATGTCGGCGTGAACACGAGGAA
CAGGCTAAAGCATTTGGTCTACAGCCGGTTCGTCGTCGAGGATATAGCACCAGAGATAAAAAAGGAGACAAAGAAGAAAA
CGTGCGGCACGACCACCGGTTTGACCATGAGAGACGTTTTAACGAAAGACGACGTCGCTGTGATCGTCGACGACGCGCTA
AGGATCTACAAGAGCACCTTGATCAAGGACACCGTCTCCAGAGGTTGCCAGTGCACGTTGGACCAGGTGAAAACGGTTGA
GAAGAAAGAGCAATACGTCCAGGTAGCCGAACCGTTAAGAATGAGGACGAACGTGGGAGTGATGGTGAAACCGAGGGTGT
CTGAAATTGGAATCGAGGTGAGAACTGGTCCCGGGACCAGGACCATCGCCGTTGGTCCCGATCCTCTAGCCACGGAGTCT
CTCTCCCTGCACTCGATGAACTCCAGGAGTCACTCGTTTAATTACGGCGACACCAAGGCGAAAAGAAAAAGCACAAAGTC
TGTGAGCGTGATGGTCGACGATCTAATAAGGACCACGGTGAAGAGCACCGACACTTCCGGACTAGCGCCTATGAAACGCG
AGTTCGGTACTTCGCCGGTAAAAAAGAAATTCACCGACGTGTCGGTCGGCGAGTCGATCAAACCGCATATTTCCATCTCC
TGCGCTGCCAACTATTGCGACAACTGTAAAGAAACCATAAAGAATCTGGCGAAACAGATCGTGAACAACGCGGAGAATAA
TATGAATCATCAAAACACGAATCTTGTCTCGAGGATACCAAGACCGTCACATATACCTCTGAACAACGCCGTAGATTACA
GAAGGCAGTTTAAACGACAGGACACGTACACGAAGATACCGGCAGCGGGTGTGATAAGATACGATTCCGATAACAAGGAA
CAATATGACAATAGTAATCGTATCCAACAGTTGCAAAGGGAAAAAGAGAAAGATGACAAGTCAGAAGAAATATATAATCC
GGAAAAGCAAACAGATAACGAAGAAAAACATGAACTCCCAGAATCTGCCCTGTTTCAACCTATACAAGAAAAACCCAGAG
AAAAAGTTGAACCTACAAAGGAAATGCAGGCCGCCATGAAGGTTCTTAATGATAGCCTTAAGAAATCTCCTAGTAAAAAT
GTTTCTCATCAAATGAAAAATGCTATTAATATTATTCAACAAGAATGGTTCAAAATCTCGAGTACAGTAAATGCCAATCC
TTTAGAAGTAGAAGATTATCTTGATTGTTTTGAAGAATGTTCGAGTTCTTTATTGGAATATATAGTTAACATGACTGACT
CAAGTGGAAACACTGCGATGCATTATGCAGTTTCTCATGGAAATTTTGATGTTGTATCTATACTTCTTGATTCAAAAGTT
TGCGATATTAACAAAGCTAATGTAGCTGGATATACGGCTGTGATGTTGGCAGCTCTCGCTGAAATCAGAAATTCCACTCA
TGCTTCAGTGGCTAACAGGTTATTTCAGCTTGCGGATGTTAATATTCGAGCAAAATTGCATGGTCAAACTGCCTTGATGT
TGGCAGTGTCTCATGGTCGTAAAGACATGACTCAGTTACTTCTGGATGCTGGGGCAGCAGTGAACATTCAAGATGAAGAT
GGAAGTACGGCTCTAATGTGTGCCGCGGAACACGGGCATACGGATATTGTACGATTGTTACTCGCGCATCCAGACTGTGA
TCCATCGATCGTTGATATAGATGGTAGTTCCGCTCTAAAAATTGCGTTAGAAGCGGGCAATCGAGATATCGGCGTATTAC
TTTACGCTCACGAGCGCGTGAATAGAGGAACAAGTCCATACTCGTCGATGAGACGAAGTAGGAGAGGTTCTAAACCAACT
ACGCCTACCGGACCTTCCCCGTCAGCTCCAGTAAGCCCAGCTCCATCCCGAAGAATCCATTCGTCGACAGTTTCTCTAAA
CACCTCAAAATATTCTTCTAAATAA
>EuglossaDilemma_000145-T1 EuglossaDilemma_000145
ATGATAGATTATGCTTATGAGCCATTGCCAACGACATCAAGTCATGGAGGCTTGGAAGATGAAAATGAAAGAATGACAGA
ACATTTAAAAGACAAAATTCATGCTTTGAAATCTTTGTCAATTGACATTGGAAATGAAGTACAATATCAGGATAAAATGC
TTCGTGACATGGTAAAGCACACATCAATATTTCTATCTAAAGAATGTAAGGTAAAGATAAAAATATATAAAAACAACTTT
TTATTATTAGGATGA
>EuglossaDilemma_000146-T1 EuglossaDilemma_000146
ATGAAACTCAAAAATTTACGAATAAATCCTCTAAGTCGAGTTGGAAAAGAGAAGAGCGAAGAAGAATCAAATACTTCAGA
AAACAAAACATCAGAGGTTAATTTACCATCTCACAGCAATTTTAATCATATAAAATGCAAAATAGTTCGGCATCAGAAAT
GTCAGAAATTAATGAAAGAAAAAGCAAAAGCCAAAAAGGAAGCTAGAAAAAAAAGAATTCAAGAAGGCGGCCCTAAACAA
GTTCCACATACTATCGAAAGCTTAAGAGAAAAAGATGAAACTACTATCACTGGTGATCTTGATGATGAAGAGAATGCAGA
GCTTAAAACTGATTTCGAACATGACGAATTTTCTGCTTATTATAGACACGCGTATGAGCCTAAAGTTTTAATTACCTTTT
GTGACAATCCAACCAGAAAAACCAGAATTTTTGGTAGAGAACTAACAAGGATAATACCAAATTCTATTTCTTTGTATAGA
AATCGTTCTAGTGTAATGAAAATGGTTAAAAGTGCAACTGCAAGAAACTTTACTGATATCATAGTTGTTAATGAGGATCA
ATGCAAACCCAATGGTATGTTAATTATTCATCTGCCTAATGGACCAACAGCATTGTTTAAACTTAGCAATGTTAAGATAA
CACCAGAATTAAAACGTAGTCATAAAGAAATTTCTGGACATAGACCAGAAGTTATTTTAAATAATTTTACTACTCGCTTG
GGTTATACAATTGGAAGAATGTTGGGAGCATTGTTTCATTATGAGCCTGAATTTAAAGGCAGAAGAGTTGTAACATTCCA
CAATCAAAGAGATTATATATTCTTTAGACACCATAGATATCAATTTGACATGAAAAGAAATAAACCAAAACTGAGAGAAT
TAGGACCCAGATTTACCTTAAGATTGAAATCACTGCAACATGGAACATTTGACAGTCAACATGGAGAATACGAATGGCTT
ATACAAGGAAGAAGACATGATATGGAAACTAGTAGAAGGAAATTCTTCTTATAA
>EuglossaDilemma_000147-T1 EuglossaDilemma_000147
ATGGACTTCATACAAGAGCTAAGATCTGTAGATAATGTATTTATTGTAGCAGATATTAGAAGATTTGAATTCTCAGGAAA
TAATAAAGAAGCTGACTTACAATTATTTAAAGATGCTGTATATAATGATATGAAATTAGAAAAGACTTTAAATGCTTGGA
AACAGGTTACTTGTTTTCAAGGAAAAATATATCCAACTCCTGATGAATATAATTTAGCAGAAAAAGATCGTAAACTTTGC
AATACAATTGTCTCATCTACTACATCTAAGGGAAAGAAAAGGGGTCAAGATCCATCTGATGCCAAAGAAGAGGAAGTATT
AAAATACAGAGTAACTTGTGAAAGGACTGGCAAACATGTGTTTGAATCAGCTGATGTTGCCAGAGCTATTGGAGGAGAAT
TACAAGATAAATATCTATGGCTTGTAGATTTATCTGGATATTATTTAGAAGTATTTTGTAAATTAACTAACAGTGAATTG
GTAACATATTTACGTGTTACATCTGAATCTAAACATCATAGGAATATTACATGTTTCGGACCTACTACACTTAGAGCAAC
TATATGTTATAATTTATTAAGATTAGCTCATCCTAATCCAGGGGATATAATAATTGATCCAATGTGTGGTAGTGGTTCTA
TCCCAATTGAGGCAACTTTAGCATATCCTCAATCTTATGTTATTGGTGGAGACAATCATCCAAAAGCTGTACACAGAACA
AAATGTAATGTTGATGCATCTTGTGTTAAATGTAAAATTGATGTGTTGCATTGGAGTGTATTACATTTACCATTTAAAGA
TTCCTTTATTGATATTGCTGTTACTGATATGCCATTTGGAAAAAGAAGTGGACGAATGATGGACAACAGAGTACTTTATA
AGCAATGTTTAATAGAATTAGGACGAATTATGAAATTTACGGGTCGCGTAGTTTTATTAACTTATGACAGACGCAGCTTT
ACCATGGCCTTACAAGCAGCTGGAAATTTGTTTAGTGTAACAAAAACTTTAGGTGTAAATATAGGTGGTCTTCAAGCTGC
AGTTTATGTTTTAAAAAGAACAGAGATACTTTATACTGAATTTAAACCTAAAAGTTTTAAACAGAGAATGTGCAAAAGTA
AATGA
>EuglossaDilemma_000148-T1 EuglossaDilemma_000148
ATGTCTGCTTCTGTAAAATGTAACAAAACTCCTTCAAATGAAGAACTCAAAGCTCAAAAGTTTCCTCCATGTGCAGCTTG
TAAAATTTTAATAAATAGCTTTAAAAAGGGTATAGAAAGGACTAGTCGTGAAAAATTTGATGGTGGTGATAGTGCATGGG
AAGAAGATAAGTTAGGTTCATATTCAAAAAGTGAAACTAGATTAATAGAAATACAAGAACATTTATGTAAGGAACTAGAT
CGTGGAGAAACACAATGTCATACTTTAGCTGAAGAATTAGAAAGTAAAATAGAAGATTGGTGGTTTAATCATCAACAAAT
ACATCCAGATATCTACGAATACATTTGCATTCAACAGACAGAACGTTGTTGTCCTAAAGATCATTTTGGTCCACAGTGTA
TACCTTGTCCTGGTTTTCCAGATAAAATTTGTAATAATAATGGTAAATGTAAAGGAGCAGGTACTAGAAAAGGAAATGGT
AAATGTTTGTGTGATAAAGGCTATCAGGAAGATAATTGTTCAGAATGTGCAACTGGATATTATGAATCTTATAAAGATGA
AAATAAACTACTTTGTTCACAATGTCACGCTGCTTGTGATGGTCCTTGTAAAGGACCAGGTCCAAAAAATTGTGAAAAAT
GTATGAAAGGATGGAATATGATAGATGAAGAAGGATGCATTGATATTGATGAATGTATAAAGAATGATGAATATTGTCCT
GGAAATCAATTTTGTATTAACAAGGAAGGAGGATACACATGTTTAAGTTGTGACAAGGCTTGTAATGGTTGTACTGGAGA
TGGGCCAGATATGTGTATAAAATGTGCAGAAGGATTCCATAAGAAGGATAATTTATGTCTAAATTCTGACCTTTTGGGCC
GTAAACAACAAGAAAATATTGCACGATATGCTACATATTTTGGTCTTTGTATAGCTACATGTATTATTTTTCAACGAAAT
GTTTATATAGCAAGTGTAATTGGATTATTAGTTGGTATATACATATCAGTCTCCGAGTACATGATAGCTCATAGTAATGT
TCAAGATACAACAGCAAATGTTGATATTTTAGGACCAGAATAA
>EuglossaDilemma_000149-T1 EuglossaDilemma_000149
ATGTTAACAAAGTTTGAAACAAAATCTGCTCGTGTAAAAGGATTATCATTTCATCCAAAACGTCCGTGGGTTCTTGCAAG
TTTACACAATGGAGTTATTCAATTATGGGATTATCGTATGTGTACTTTATTAGATAAATTTGATGAACATGATGGACCAG
TTCGTGGAATCTGTTTCCACAACCAACAACCATTATTTGTATCTGGTGGTGATGATTATAAAATTAAAGTATGGAATTAT
AAACAAAGAAGGTGTATCTTCACCTTATTAGGTCATTTAGATTATATTAGAACAACTGTATTTCATCAAGAATATCCATG
GATTCTAAGTGCATCAGATGATCAAACTATTCGCATTTGGAACTGGCAGAGCCGTACTTGCATTTGCGTTTTAACTGGAC
ATAATCATTATGTAATGTGTGCACAGTTTCATCCTACTGAAGATATTATTGTATCAGCTTCCTTAGATCAAACAGTTAGA
GTATGGGATATTTCTGGATTAAGGAAAAAAAATGTAGCTCCTGGCCCAGGAGGTTTAGAAGATCACTTAAAAAATCCTGG
TGCAACAGATTTATTTGGTCAAGCTGATGCAGTTGTAAAACATGTCCTGGAAGGACATGATAGAGGTGTTAACTGGGCAT
ATTTTCATCCAACATTACCATTAATTGTTTCTGGAGCTGATGATCGTCAAATTAAAATGTGGAGAATGAATGATTCTAAA
GCTTGGGAGGTTGATACATGCCGTGGACATTATAATAACGTCTCTTGTGTTTTGTTCCATCCTCGACAAGATTTAATCCT
TTCAAATTCAGAAGACAAAAGTATTCGTGTCTGGGATATGTCTAAACGTTCTTGTTTACACACATTTAGAAGAGAACATG
AAAGATTTTGGGTCCTTGCTGCACACCCTACTTTGAATCTTTTTGCTGCTGGACATGATTCTGGAATGATTATTTTTAAA
TTAGAAAGAGAACGACCTGCATATGCTGTCTATGGAAATGTTCTTTATTATGTAAAAGAACGTTTTCTCAGAAAATTGGA
TTTTACTACTTCAAAGGATACATCTGTTATGCAAATTCGAGGTGGTGGAAAAACACCTCCATATAGTATGTCATATAATC
AAGCTGAAAATGCTGTCTTAATATGTACAAGATCGCCTAATAATGTTGAAAATAGCATTTATGATCTGTACTTAATACCA
CGTAAAAGTGATTCAAATACTGATGCTGATACAAAACGGACTTCGGGTGTTACTGCCATTTGGGTTGCTAGAAATCGTTT
CGCAGTATTAGATAGGGCATATTCGTTGGTCATTAAAAATTTGAAAAATGAAGTTACAAAAAAGGTGCAGATTCCAAATT
GTGACGAAATATTTTATGCTGGCACAGGAATGCTTCTGTTACGCGATGCTGATCAAGTAACGCTTTTTGATGTACAGCAG
AAAAGAACATTAGCTGAAGTAAAAATTTCGAAGTGTAGATATGTCGTTTGGTCTAGCGATATGTCTCACGTTGCTCTACT
CGCAAAACATACCGTCAATATATGTAATCGACGATTAGAATCCTTATGCTCTGTACATGAAAATACTAGGGTAAAATCAG
GAGCTTGGGATGATTCTGGAGTCTTTATTTACACTACCAGTAATCATATTAAATATGCAATCAATAATGGAGATCATGGT
ATCATCCGTACATTAGATCTTCCAATATATGTAACGCGAGTTAAAGGCAATCAAGTTTACTGCTTAGATAGAGAATGCAG
ACCAAGAATTCTTAGAATAGATCCAACTGAATATAAATTTAAATTGGCTTTGATCAATAGAAAATATGAGGAGGTTTTAC
ATATGGTGCGTAACGCAAATCTCGTTGGTCAATCTATAATTGCATATTTGCAACAGAAGGGTTATCCTGAAGTTGCTTTA
CACTTTGTCAAAGATGAAAAGACTAGATTCGGTCTTGCATTAGAATGTGGAAATATCGAGGTTGCTTTAGAAGCTGCAAG
GTCACTTGATCAAAAATCATGCTGGGAGAGCTTGGCTCAAGCTGCTTTACTACAAGGCAATCATCAAGTTGTTGAAATGT
GTTATCAGAGAACTAAAAATTTTGAAAAATTAGCGTTCCTTTATCTTATAACTGGTAATTTAGAGAAATTACGCAAAATG
ATAAAAATTGCAGAAATTAGAAAAGATGTGTCTGGTCAATATCAAGGTAGTTTGTTACTCGGTGACATATATGAACGCGC
AAAAATATTACGAAACTCTGGTCAAGCTTCTTTAGCTTATGTAACCGAGAAAATTCATGGTATATCATCTCCAGAGGACG
ATATCCAGTATAGTTCTATGAGCGAAGAACTTTCTGCTCTTGAAAAAGGAGCGGAATATCTCCGACCTCCGGTACCAATT
CAACAAGCCGAAAACAACTGGCCATTGTTAACAGTATCAAAAGGCTTCTTTGAAGGAGCGATGATGTCGCGTGGAAAGAG
TCAAGTAGCTGCTGCTTTGGCTCCAGAAGACGATAACGTCACACCCGCTGAAGGGTGGGGTAATGATGAAGAATTAGGAA
TAGACGATGACGAAGGTGTCGAAAATGAAAATGTTCCTGAAGGTGAAGAAAGCGCTGGGTGGGATGTTGAGGATGTAGAT
TTACCACCAGAACTCGAAACTACAGCAACTGTGACAGAAGATGGCTATTATTCGCCACCAACAAAAGGAGTATCACCTAC
TCAACATTGGGTGAATAATTCCCAAATAGTTGTAGATCATATACTAGCTGGTTCATTCGAAACAGCATTTAGATTGTTAA
ATGATCAAGTTGGTGTAGTTGAATTTGGAGCGTATCAAAATCTTTTCATGAATACTTTTGCGCGCGCTAGAACATCTTTT
GCCTCGTTACCGAATATACCTTCGTTATACGGGTTTCCCCAGAGGAATTGGAAGGATACAAGTCCCAAAAGTGGTCTCCC
TGCAATTGGATTGCATCTTACTGATTTAGTTCAACGACTTCAAATATGTTATCATTTGACAACTGGTGGCAAATTTCCAG
AGGCAATAGAAAAACTACAAGCGATTTTACTTAGTGTACCATTATTGGTTGTTGATACAAGACAAGATATTGTAGAAGCA
CAAGAATTAATTCAGATTTGTAGAGAATATATTCTAGGTTTAAAGATGGAAACTGAAAGAAAAAATTTACCTAAGGCTAC
TTTGGCTGAACAGAAACGGATATGTGAAATGGCAGCCTACTTTACACATTGTAATTTGCAACCTGTGCATCAGATTCTTA
CATTAAGGATAGCTGTAAATATGTTCTTCAAGTTGAAAAATTACAAAACTGCAGCTTCGTTTGCAAGAAGATTACTTGAA
TTAGGACCCAAACCCGAATTAGCACAGCAAGTCAGAAAAATTTTACAGGCATGTGATAAAAATCCAGTAGATGAACATCA
ATTAGCATATGATGAACATAATCCATTTTCATTATGTGCAAGCACATTTGTTCCAATTTATAGAGGAAAACCAGAAGTCA
AATGTCCGTTATGCGGTGCATCTTACTTACCGCAGTTTAAAGATACAGTGTGTAAAGTTTGTGAAGTTGCGCTAATTGGA
AAACAATGTATTGGTTTAAGGATAAGTCCTGTTCAATTCCGCTAA
>EuglossaDilemma_000150-T1 EuglossaDilemma_000150
ATGGCGGCACCCATGCTAAAGTGGAAGCGGATCACAAATCCGTCCGGACCCCAGCCAAGACCCAGACATGGACACAGGGC
AGTTGCTCTTAAAGATCTTATGGTCGTTTTCGGCGGTGGAAACGAGGGCATTGTTGACGAGCTTCATGTCTATAATACGA
CAACTAATCAATGGTTTGTACCATCGACAAAAGGTGATATTCCACCTGGCTGTGCTGCATATGGATTTGTTGTTGATGGA
AGTCGTATTTTGGTCTTTGGTGGTATGGTTGAATATGGGAAATATTCAGATGAACTTTATGAACTTCAAGCTGTTAGATG
GGAATGGAAAAAATTGAGACCCAGACCACCAGAAAATGATCCACCACCGTGTCCTAGATTAGGACATAGTTTTACTCTTA
TTGGTAATAGAGTTTTCCTTTTTGGAGGACTAGCTAATGACAGCGAGGATCATAAAAATAATATACCAAGATATTTAAAT
GATCTATATACCCTTGAACTACTTCCTAATGGAGGAACAGTTTGGGATGTACCACAAACACATGGTCATGCGCCACCACC
CAGGGAATCTCATACTGGGGTGTCTTATACTGATAGTAAAACAGGAAAAACCTGTTTAGTAATTTATGGTGGTATGAGTG
GTTGTCGTTTGGGTGATTTATGGTATCTTGATGTTGATTCAATGACTTGGCACAAACCAGTGGTTCATGGACCTATTCCA
TTACCACGTTCTCTTCATACTGCCACTTTAATTGGTCACCGAATGTACGTTTTTGGAGGATGGGTACCACTTGTTGTAGA
TGATGTTAAAGTTGCAACCCATGAGAAAGAATGGAAATGCACAAACACGTTGGCTTGTTTAAATATAGAAACTTGGACAT
GGGAACAGTTAACAGTTGATACTCTGGAAGAAAATGTTCCTCGCGCACGTGCTGGTCACTGCGCAATTGGAATGCATAAT
AAACTTTATGTTTGGTCCGGTCGAGATGGATATCGCAAAGCTTGGAACAATCAGGTTAGGGTTTGTTGTAAAGATTTATG
GTACCTTGAAGTTGGTAAACCATCTGCCCCATCTAAATTGAACTTAGTTAGAGCCAGTTTACAAGCATTGGAAATTCAGT
GGACACCAGTACCATCTGCACAATACTACATACTACAAATACAAAAATGTAAACCTTCAGCTACAACTGGGACATTTCCA
GCAGTTAGTACTCCAGCAAGCACTGCAACACCTACCACGACATCAGCAATGGTCACTCTTGCAACTGATTCTGCTACATC
TTCGCCTGTTACTGCTGCTCCCGAGCTTCCACAAACTCCAACCTCTGTTAGACCGTCCATACCTCCACAGACTCCTGTTC
GAGTTCAATCAACTGTACAAAGCCCAGTTCAGAAACCAGTACCATCACAAAGCGTAACAAAACCGTCGAGTCCGATGACA
CCAAGAGTAGCCGGAAATCTTATTAGAATTCGTTCTCCTTTAGTTACGACAACACCAACAGCAACCACTGCTACTGAACA
AGTTGCCACTGCTAATACTACAGTGGCAGGCCAAACACCAGCTGCTATGTCAGGAATTGCTGCCTTAGCAGCAGCAGCTG
CTGCTACTCCGAAAATAAGTATGAATAATGTACCAATTCTTCCGCAAACTACGGCTAATACGATTAGGATGAAGAATGTT
CAACCCGGCCAACAAATACGATTTGCTGCACCTGGGGCAACGGTATTAAGAACTGCTTCACCACAACAGAGTAAACAAAT
TATTTTACAAAAACCAGGTCAAAATATATCTGGTCAACCCCAAATTGTACATCTTCTTAAAACTGCACAGGCAATGGTAG
CAACTGTGCCTAAAGTAAGCCTCATCCCAGGGAAAACTGTCCAAGCGACAGGTGCAAAGCCGCTTAATCAGGGTGCGAAA
ATACTGAGATTAGTAAATCCTAACACTGTACAGGGATCTAAAATTCTTACAACTATGAAAACATCCAATATTGTAGCAAT
GAGTAAAGGGCAAAATATTAGCGGTAAACAAACAATAATGATTACTAAACCCGGTGGTAACGGCGGGCTAGTTGGCCGTA
ATCAAATAATTGTAGTTACAACAGGATCTAATTTAAGAACTATACAAGCTGTTACTACTTCTCAAGCTGGTAGTGGACAA
ACGGGTAATATTACAACACCTGTAAATGTTTTACCCTTATCAGCTACTAATCATGTAACAAATCAACAAGGAGTAAAAAT
GATCGTTGTGTCATCCGGAGCAATGGGAGGTGGAACTACTGGAAAACCCATCACTATTACAGTTCCAGGCCAAGGAGGTG
TTCCAAAAACAGTAACTATTGCCACTAAGGGAAGCCCACAAGCTATCTTTAATCCTGGAAAGAGCCAGATTGTTACTATG
CCACAAATACAAAAAACGCCAGAGACTGTGACAGTATCTGGTAAACCTGTGACATTACAAATGTCTGGTGGAATAGGTGC
AAAAACGGTTACTCTTATGCCTACAAGTAGCACGATTGTTACTACTTCAAGCGCATCAGAGGGAATAGATACAAGTAAAA
TGTTATTTGTTCCATCACAAAAGCAACCATCAGCTTCATTAGCATCTACATCAGATGGTCCTGCTACCACTGATGCAGCA
TTGGCTGCATTAGCTGCAGAAGCAGGTTTAATAGATCCAGTTCAAGAGCCTTCTGGTGATTTATCCTTCATGGTATCTGC
AGATGATGGTGGAGCAGGAGATGGTAAAATGGAAGATAATTGTAATGGTGATGAGACCACTACAGCAGCTGCTTTAGTTT
CTCAGATGGGAGCTGGTGAATCAATGCAAATTGATAGAGATGGTAACTTTTTAATTCCCCAAGTTGATGGTCCAGCAGAT
CTCCTTCTCTCGGATGATGACGAAGAAAACGATAAAATTGATTTAGCAGAAGATCCCGCATTAGAAAATCAAGAAGAATC
ACAAGTTGCAGATTCTGCAAGTATGGAGCAAGATACAGATGCTGCACCAACAGAAGCTATTCATATGGAAGAATCGTCTA
TAAAAGACCCAGAGACTTTGTCAGAAGGAGCATCTGAACTTCCTGTTTCCACAAGTGTTGCAGAAGATATTCCAGTTGAT
CCAGAACCTTCTGTTGATGCTCAACCAGATGAAAATGAAATACCCATTGAAGTTGCTAATGAATCAGAATCAGTAAATGA
AAGTGAGATGCAAGATGTAAATAATTCATCAGCTGAAGAAGCACAAATAAAGGCTGAAATTTCTAGTATGCAGGATCCAA
TAGAAGCTTCATCAGAGGAAGCATCCATGCCAGATGCTATGGAACTGCCAGAAAATGATGAAAATGAACAGATTGAAAAT
AATGATATAAAATTAATGGCAGTAGATACATATGTTTCTGAATCGGATAAACCATCTGAACATTTATCACCCGAAGATAG
TTTATCACAGCTTTCTCAAGAAGATAATCAGGTTATAGAAAAAATTAAGGATGAGGCTGTAGAACCACAAATGGATCTCC
CTGAAGGAACACCAATGGAAACATTAGAAGACAATGATGAACCAATGGTTACAGATTCTTGTTCAACTTCCACCAATGTT
AATATTCCAATCACAACATCTATCATGCAAATAAAATTAGAGCAACCTGATGAACCAATGAAACAAGATAAGATACCAGA
ACAACCAACATCATCTATCAGTAGTGTAGCACTTCTTGAAAAGGAAATGGATATTCAAAAACCAATAGTTCCAGTAAAAA
TGGAAATAAAGGACGAGCCTATTAAAAAGGAAAATTTGAAACAAGAAAAAATGAATGGTACTAGGACGGAAAATGGAGAT
GATTCCACAGCATTAACTACATTAGCTACAGCTGCCTTAGGTTCAGCAGAACAACCAATGAAAATAAAAGCTGAACAGAC
TGAAAAAGAAAAGAAGGAGGAGGAATGGTATGATGTCGGAGTAACGCAGGAATCAAGATTTACTGTACAACATTATTACT
TACCTGGTGATGAACCATTAGATATAACTCAACCATTAACTATGGACGTTTTTGAAGGTAGAACTAAGGTTCCCTTAGAG
CAAGGAACTATTTATAAACTTAGAATCGCTGCTGTAAACAGCTGTGGACAAAGTGATTGGAGTGAGGTATCAGCATTCAG
AACATACGTTCCGGGATTCCCCGGAGCACCTAGCGCTATTAAAATTAGTAAAACGGCAGATGGTGCTCATATTTCATGGG
AACCACCACCTAACAGAAATGATGGACCCATATTGGAATATTCTGCCTATATAGCAATGGCGAATACTGCGTCAAATAAT
AACGGAGAACCAAAGACAACGTCGTCGAATTCGAATTTAACATTCACAAAATTTTATTGCGGTACAAATAATTCTTGTTC
GGTATCTAATAGTTCTCTTAGTGCTGCATATGTTGATACTACTCGAACACCGGCCATAATATTTAGAATAGCAGCACGAA
ATGTTAAAGGATACGGACCAGCGACGCAAGTCAGGTGGTTGCAACAAGCATCTGTATCGTCATCAGATCCAACTAATTTT
ATGGAGAATAACCCTCAAGTGAAGAGACGCGGTGTAAATATACGCTTACAAGCAAGCTCCCCACAGAAGAAGGTGAAACT
AAAAAGACCAAGTAGCTAA
>EuglossaDilemma_000151-T1 EuglossaDilemma_000151
ATGGGAATTGACAGTATGAGGGTCGGAGGAGGCCGATGTCCTTCCCTCCTTGTCGGAGGACTTCTCGTCGCTTGTTTAGT
GCTCATTTGCAACTGGTGGACTGCAACTTCTGAAAATATTGATTTAGTTAGACAGATCGACAAATTGAATGAAGAACTTA
AAATTAGTGCTGAAGAAAGGGATCAATGTGTTACTTTACGTGGAAATTTAGAACAAAGATACAAGCATGCAGAGGATAAA
GTGGCATCGCTTCATGTAAGCTTGGAGCAACAAGCAGACTTAAAGAAAAAAAATCTTGAATTAGAAGATTCTATTAATAT
ATGCAGAAGTGAATTGGATTCGCTAAACAAGTTAGATGCTACTAAAACTGTAACATTGAAAACATTAAGACTTGAAAAAC
ATACTTTTAATACAAAATTAGATGTGCAACGAGATGAAAATAAAAAATTGCAGGAAGAAATAGAGCAG
>EuglossaDilemma_000152-T1 EuglossaDilemma_000152
ATGTTTCAGGACGGCATATGTGATAGTGCCGACATTTTAAATAACATTCCTCCTAAAAAGACAATTCATGCTGACAATGT
AGACCTCTCTGATAAGTCATTACAAGTAGATATTTCTGATGCTCTTAGTGAAAAAGATAAAGTGAAATTCACTGTACATA
CAACAACTACATTACCGGAATTTCAAAAACCAGATAATTTAGTTGTAAGACAACATGAAGAATTTGTGTGGTTACATGAT
AGATTTGAAGAAAATGAAGAATATGCTGGTTATATTATTCCTCCTTGCCCACCACGACCAGATTTTGATGCATCTCGTGA
AAAATTACAGAAACTTGGAGAGGGTGAAGGTAATATGACACGTGAGGAATTTAACAAAATGAAACAAGAATTGGAAGCCG
AATATTTAGCAACATTTAAAAAGACTGTTGCCATGCATGAAATGTTTCTAACTAGATTAGCACATCATCCAGTTTTTCGT
AATGATCATAATTTAAGAGTCTTTTTGGAGTATGATCAAGATCTTTGTGCGGAACAAGCTCAAACAGAAGCCTGTGAGAA
ATTTGAACAAATGTCAGAAAAAGGAAAGGAAGAGTTAGTGGATTTCAAAACAAGGAGGGTAACTGCTTTTAGAAAGAATC
TGATTGAATTAACTGAACTTGAAATAAAACATGCAAAAGCACATGCGGAATTGCTCAAAAAATGTTTAACAGTTTTACGA
GAAGAGTGA
>EuglossaDilemma_000153-T1 EuglossaDilemma_000153
ATGGCAGGCCCATATGATAAATTTTCATGGAAGGAAGTACGTGATCTATTTAGAACATGGAGAGAAGATGGTGAACGACG
AAGTAAAGATGTAGTTGATTTATGGGAGTCCAAATTAATGGGAAAATTTGATCAACTTGGCAATGAAAAATATCTAGTTG
TGGAACAAGTCTGTGTAGCAGCATTAGATTGTGATCGTCTTGCTTTATCAGAATATTGTATAAAGATACTGAATACGGAA
TTTCCTGGCAGTTTAAGAGTTCATAAATATCATGCCATATACCTGGAAGCTGTAGAAATGTATGATTATGCATTACAAAT
TTTGGACTCTATAATAAAAAAGGATGAAAGTAATGCAGCACCAAGAAAAAGACGTATTGCTATATTAAAAGCAAAAGGTC
GAATACCGGAAGCTATTAAGGAGCTTACAGAATATTTGAAAAAATTTATGAGTGATCAAGAAGCATGGCATGAATTATGT
GATCTATATTTACAAGAACAAGAATATTCTAAAGCTGCTTTCTGTATGGAAGAACTTATATTGCATAATCCACATAGTCA
TTTAATTTATCAAAGATATGCTGAAATAAAATATTCTCAGGGTGGATTTGAAAATATGGAATTAGCAAAAGCATACTTTT
GTCAAGCTGCAAGATTGAATCCAAATAATATTAGAGCTTTATATGGCTTACTATTGGCAACAAATAACATTGCTACATCT
CCTAAATGCCCTTCTTCTAAAAAGAAAGATGCAATAAAATTAAGTGAATGGGCAGCTAATCAAATCGAAAAACAATATGA
ATCAAAAGTATCAGATGAAAATGTTAAAGCACTGGAAGGATTACTAGGACAATTGCAACTCGAAGTTTAA
>EuglossaDilemma_000154-T1 EuglossaDilemma_000154
ATGAATAACCAGTGGAAAAAATATCTGTTTTGGTTTGCCCAAGAGCATATTGATTTTCGTATTGCAGAAATGGAATCTAT
TCTTAATATGTTTCATATAAATACTTATATCCATTCTAAATTAAAGAAACATCCTTATTGGATAGTTAATTTACCTTCAG
AAAATATGGCACATCAAATTTCAAGCAGAGCTGTTTGTGTCCGATTTTGTATAGAATTATGGGCTAATAGTAAAAATGTT
GAAGATCTACATAATAAGTTAAAAACTTATCCAATTTCAGAAATTAATAAATATGCTGGACCACACAAGTCTTTCAAAGT
TATAGTTGAAACATTTTGTAAACACTTTTCACAAAACGAAAAAATAAAGAAAATTGATTCTTTCAGTTATTTACCATTGG
AAGGACCGGTAAGATTGAATAATCCAGACACAACATTGTGTTATATAGAATTTTATGGATTAGATCCTAATAACATTCCT
AAAGAACCTTATGAATTATTTTTTGGTAGATGGATTACAACAGGGCAAAGGGATTTAATTCGAAAATTATCACTGAAAAC
CAGAAAATTTATTGGTAATACATCTATGGATCCTCAGTTATCTTTAATAATGGCTAATCAAGCTCAAGTCCAAAAGGGAG
ATATTATTTTTGATCCATTTGTTGGCACTGGATCATTATTAGTTGCTGCTTCTCACTTTGGTGGTTATACATTAGGAACA
GATATAGATTTTTTAATGCTTCATGGGCGTACAAGACCTAGCAGAATATCACAAAAGATAAGGGAAAAAGATGAAAATAT
TGCCACAAATATGAGTCAGTATGGGAAAAGATCATATTATATTGATGTAGTTGTGTCAGACTTTTCTTATCCTTTATGGC
GTTCTGGTATGTGCATAGATGCTATACTTACTGACCCTCCTTATGGCATAAGGGAAGCAACAGAAAGGATAGGTACAACT
AAACTAAATCCAGTTATAGAGGAACATCAAGCTTCATCTCATATACCATCTAAAATTGGTTATGACTTACCTCAAATGTA
CAAGGATTTGCTAACTTTTGCAGCCAAACATCTTAAATTAAATGGTAGATTAGTATGTTGGTTTCCTTTATTTAGAGATC
AGTATTCAGAGGATCAATTACCAACACATCCATGTTTAGATTTAATAGCTAACTCAGAACAAGTACTTAGCAATTATACT
AGTCGCAGATTATTGACTTATAAAAAAGTAAAAGATCCAAAGGAATCAGATGAGATAATTTCTAGTAATTTAATCGATTT
TCGAGAAAAATATTTTGCATTACGAAATGAAACTAGAAAGGAAAAACGAATGAAGAAAGCTGTAGAAAAAGCAAAGGAAA
GAGAGCTGTGGGAAGAAAATAATAATGAAAATCTAAAAAGATGA
>EuglossaDilemma_000155-T1 EuglossaDilemma_000155
ATGGATGCAACAAATAATGGAGCGTCAGGAAGTGCAGTGGCTTGTCCAGTATGTACCCTCTATTTACGTGAGGGTATCAG
CTTACAAAGACATTTGGACACTCATCCAAAAGAACAAGTCATTGAAGCTCTTATTAAAGCTAGTACGAATTCCTCACATG
TGCAACAGACACAGTTGTCACCATCAGTACCTCCAACATCTCCGGCTATACAATCATCCCAAAATGCATCTCAAGTTGCA
CAGAATACTCATCTATCGGCTCAATCTCCATATCCTATAGGACCTATTTTTGAGTGTCCACCTATTGGTACTGTGATGCC
ACCTCAATTTGCTTCATTTAGTTATCAACAGTTTGTAAATAATGGCACTATGATGATACCACAATACGCAATGGCTCCAC
AAGCTAACCAAATGATGCAAATGCTGTATAATCCATACGGTATGTACCAGCAACAACAAATACCAACTGTTCAAATGATT
TCACCAGTTACAGCCATACCTAACTCAGGTAGAGGTAGACCAGTGGTGACTATGGCTGGTGAAACAAATGGTAGGACTGC
CATTGCTGTACCTGTAAATAATTCCGAGCCAAAACAAATTTTACCTGAGATTTTACCTGAATCAGAACAGGAGTCTGAAC
AAGTGTTACCAGATATCAACCTTCCAGTTTCTCCCCCATCATTAAATGAAGATAATTCTATGCAGCAAAATGAAAGTGAA
ACTAGTACAATTCAAATAGAACAAGAAGAAGATGAACCCCCTAGTTCAAGTACTACAGAGCAGCGTACTGTGCAAAATGA
ATATGATAGCATTCCAAGATCATTGGCAATTACTTGTAATGTCGATGATACTAATGATGATAAAGTTGAGAGTGTATTGC
CGGATATTGACAATGGAGAATCGTCATGTGTTGTTACTACAGATGTGCAGTGTAAGTCTATCCATTATGAATCATCAGAA
ATTCAAGAGTATGTACACAGATATGAAGATGATGATGATGATAACAATAAAGTTATTATGTCTGAAGTATCACAAATGGT
AACGGAAAATGAGAGAGAGAAAGCAACTAATGAAAAAGTTCCTCACAGAGAAGAAGTAAGTGAAAATGAAGGTACCTCAG
CAGAAATGCCCTTAGAAGATACAGTAAAGGCACCAGCTCAGCCTGAAGTAGAACAATTAGAGCATCTTTTAATCACTATT
ATGGAAAATGAATTTAATAATACATCACAAAAAGAATCCAATTATGAAGATGGTAGAAAGAAGAGTAAAGATACAAAGAA
AAGTCCTTCGGAAAGGGCAGAAAGTGTAATTCATGAAACAACCAATAGCAATCCCATTGAACATGATAACAATTGTAAAT
CTGATATAAAAATAAAAGTTAGTCAATGTTCAGAAATTGATGTAGAAGATCATGAAGAAAATAAGAGTTCTTGTTTTTCG
TACCATTATAAAAACAGTTTATCTGCACCTGCATCACCTGTTGTACAAAGAAGGTCTCATAGAACCTACTCTGTTCGTTC
AGACTTTGGTTCCAATGAAAATCTTAATTTTTATTCAATTGGTTTTGATGCTAATGCGATACAAGATGAAGAAGATGATG
AAGATGAGAAAAATGAAGCAGAAGATAATTTTGATGAGGCAGATATGGAAATAGAAGAAATTCCTAGCCCACATACTCCT
TTTACTAAATATGGCGAGAGTACAGAAAATATTAGATCACATACTCCATTGTCTGCAAGTAGTGGCATTTCTGTACTAAG
AGTTAGGAAGGATCTTAGTAAACCATGTTCACCTGCTTCAGTGCATTCATTTTGTCATATGGATACTAATGGTATAAGTC
ACGATGAAGAAAGTAATATAGCAATGGATGAATCACCAGAAAAGGATCCTATTGATTGTTCCCTAGTTGAACAAGATGTA
AAAACTGATCAATCAGAACTTTCCTTATGTAAAAATGAGAAAAATATAGAAGGAAATTCTGCATATCAATCTGGAATTAC
TGAACATATGAGTTCGTTTCCTACAATTCATTCACATCATTCTCAACAATCAACATCAATGGATGAATCATATAATATGC
CAAGTAAAAGTAATAATCATGTAAATTTATCAGAATCTAGTGATATTGCAAGTAGTTCTGATTCAAAAAGCTTTCATTTG
TCTAAATCCATTATACAAAAGCAATCAGTGGAACTCCTTAGTTTAAATGAAGATGCCCATGCAGGTCCAATGAATGTATT
TGAATTTGACGGGCTTCAAATCTTAGTTCCTAGTACATTTATAAGTGATTCTTCTCAGAAAGCAGTTAGTGGAACCAGCC
AACAGTCTATGGCAAGTAGTGAAGGTGGAATAGGTGTAGATGAAGAAGTTAAAAGCATTAATATGAGAGCTGATGAAACT
ATGCCACCCAGAGGTGAATTATCAGAACAGGAAAGCAATGGATGTACAGAACAATCTGCTTGGCAGTTGTATGCTGGTCA
AGAATCATCACGGATGTCAACATCTTATGATTTAATGGCACGTGAAAGTTGGGAAGAATCAGATGGATCAGACAATGAAA
TTGCAGTCCCACTATTAGATAGCAGGTCTTTAGCTACACATTTTACATCAAGTTTATTTTTAGATCGAGATAGGAAAACT
CCTACAAAAAGAACGTTCAAATGTTATCATTGCCCTGAAGTATTCGATTGTCCGAAAGAACGCCGGGTACATAGTACCAC
CGCGCACAAAGAAGCTGGACCGAGTAGCAGTAGAGAATCTACAGATCAACCTGAAGTAAAGGATATTAAGTTACTGGATG
GCCGTATGAATGTGTTTGAAGATATTTTTGTACCAGGTTTACATGTTCAACAAGTTTATCATCAACAACCACTGTTACAT
CAACTTCAACCACCACAATCATCAGATGTAACTACAAAAGTAGAATCTGATCAAAAAATTGAAACATTAGTAATACCATC
AAATATTGAAGTGATTTGCACGCTTTGCAATCAAAGATTTAGTAGTGAAAAATCATTACAGTTACATCATAGAAGAGTAC
ATATTACAGAAACAACAAAACGAATTCGCGAGAGCACCGAGTGCCAGATATGTCATGAAGAATTTCCTTCGGTTTTGTTA
TTCAATGCCCATTTAAAAATACACCCATTAGAATGTAGCCAATGTGGAAAGTATTTTTATAGAAAACAAAATTTCAAATT
ACATATGAAACGACATTTAGGAATTAAACCATTTCCATGTACCGTTTGTGACAAAGCATTTTTAACAAAACAGAAATTGG
ATGAACATACTAATGGTCATACTGGGAATGCACCTGTTAAATGTAATCTTTGCAATGAAACATTTCGTAGATATTCGAAT
TTAACACAGCACAAAAATAGACATCATTTGAATATAAAGAAAAAATTAAAAGATTACATATGTCATTGTGGTGACGTTTT
TCATACAAAAAAGAAGTTAGCTTGGCATAAAGAAACTCATGATGAAAAACCTAAAGCATGTACATATTGTAATGAAAGAT
TCATTCACATGGCCAGCCTGACTAGACATATGCGCCGAGCTCATAACAAAAGATTCGTTCCAGATGCTCAAAGAGAGAGC
GAAAATGTTGAATGTCCCGTATGTAAGTGTATTTATTTGCGATCTTCCTTAGCAGTGCATATGCGAGTTCATAATGGTGA
GAGACCATATGAATGTCAAGTTTGCTCTAAAGCATTTAGTACTAAGTGGAACTTACAATTGCACAAATGGACTCACGCTG
CCCGTAGCACCAAACCTTTCAAGTGTAACCAGTGTAGTGGTGCATTTTACCGACACAGTGATTATACTGCTCATATGAAT
TCTCACAGAAACGTGCGTCCTTATACCTGTAACTATTGCGGAGCGCAGTTCATACGAAAATATAATTGTTTAAGGCATGT
AAAAGAACATGAAGAAAACAAAGCGTATACATGCGATGTTTGCAACAAAACTTTTCATAGATCATATTATCTAAAAGAAC
ATTTGCGAGTACATTCAGGTGCCAGACCATATACATGTCATATTTGTGGGAAATCTAGCGGTACGAAATCCAATCATAAC
AAACATGTCAGAATTCATCATGCACGAGAACCTGTAAATACCGAAAATTAA
>EuglossaDilemma_000156-T1 EuglossaDilemma_000156
ATGAGTTCTCCTCCTATTTCGGTATCTCTCTGCGTTATTCGCGTCGAGATTGTTGACGAGGATTCTGAAGAATCGAATGG
CGCAATGGCTGCCAAGATGAGGGGTCGCAGAGAACCAACCAAGATAAACATGGAAAATTGCACAAATCTTACAGAGAAGC
AAGATTCGTCACTTCCTTCTCAAGGAACTAGCAAATCAAGCTCTACTTCTAGAGCTAATTCTGAGGAAAATACCTATGAT
GACTTAGATATAGCTGGTGCAAGTGCTTGTGCCTGTGATCAAATCAATTTTATCTCTGGAAACCCATTTGTTGAAGTGAC
CAAAGGAATTATACATTTGTATAAAGAAAACAAATTAACAGATATACATCATGCAGCAGAACGTACACAAACCATCTGCA
TTCTCTCAGTTCCAGCTACAATGACCTGTCATGATCTTCTAAGGTTTACAGCACCTTGTCATCAAGATGTTCGACATTTT
AGAATACTTAGAGATGGCAGTCCCAATCAATACATGGCATTAATTACCTTTAAATCAGCTAATGCAGCAACAGAATTTTA
TGGTTCTTTTAATGGCACTCCATATAATTCTTTTGAACCAGATGTTATTTGTCATATGGTGTTTGTGTATAGTGTGGAAG
TGACATATAATGCTATGCCTTTATCTGGACATACAGAGTTACCACTTTGTCCAGTTTGTTTAGAAAGAATGGATGAAAGT
GTTGATGGAATTTTAACAATTCTATGTAATCATACATTTCATGCAAGTTGTCTAGCTAAATGGGGAGATACCTCCTGTCC
AGTTTGTAGATATGCTCAAACACCAGAATCATTTGCAGATAGTTATTGTATGGAATGCAATACTGGAGAAAGTAATGATG
CTTTATGGATCTGTCTAATTTGTGGACACATAGGTTGTTCACGTTATCACCAAGGACATGCTTTTCAACACTATCGCGAG
ACGCATCACTGTTATGCTATGCAGTTAGGGAACAACAGAGTTTGGGATTATGTTGGAGATAATTTTGTTCATCGATTATT
ACAAAACAAAGATGGAAAGATGGTAGAAGGTGGTCCTACTGCAACTAAAGCTGAAGGTGCTGCAATGGAAGAAAAAGTAG
ATTCTGTGCAACTGGAATTCACGTATCTTTTAACATCACAATTAGAAACTCAAAGACAGTATTTTGAGGACAGGCTAGCA
CGATTAGAGCAACATTCTGTATTACAAACTACAGAACTTAGAGAAAAGCTGGGTCAAGTGTCAGAAGAAAATGCCAAAGT
TAAGGAACAATTAGCAATATTAAGTCGGGAGAAACAAAATATGGATAAGCGATTGCAGCAAGTTAGTAATAAATTGGTAC
AAGTACAAGCAGAGCTAACTGAAGAAAAAGAACTAAGTAAAGCGCTAGAATCAAATCAAGCTACTTGGAAAGATAAATAC
AAGATGCTGCAAAATGAAATGACCGAGTATCAAAAGACGAAACAAACAGAAGTAACGAATTTGAAAGAACAAGTACAAGA
TTTAATGTTTTATCTCGACGCCCAAAATAAAGTTGAAAATTCGGAATTACGAGAAGAAATCGCATCAGGTCGTATAGTGA
TTCCGGAAACCTCTAACTCTGCAAAGAAGAATACTCGGCCCTCTAAGACTCGAAAAAAACATTGA
>EuglossaDilemma_000157-T1 EuglossaDilemma_000157
ATGGGGAATGGCATGAATAAGGTCCTTCCCGGCCTTTACATCGGGAATTATCACGACAGTAAAGATGCAGATCAATTGGA
ACGGTTTGAGATCACGCACATTCTGGCGATCCACGACACGGCTCGTCGATTGCATTCAGACAAACATTATCTATGCATAT
TGGCGGCGGACAGCCCGGACCAGAATCTCTCTCAGTATTTCTCCTTGTGTAATGATTTTATTCACGCTGCACGCCTACGC
GGTGGAAACGTCCTGATACACTGCTTAGCCGGTATGTCGAGAAGCGTCACAGTAGCAGTGGCCTATATTATGAGTACTAC
CAATCTTTCATGGAAAGAGGCACTTAAAGTTGTCAGAGTAGGTCGTTCCATCGCCAATCCAAACGTCGGTTTTCAGCAAC
AGCTGAAAGATTTCGAATCCAGTCGATTACACGAGGAACGACGTAGGTTGAAGGAGCGATTCCCAAGCTTGGCGCTCACG
GAATCCGATGCAGAAGTATGTCGTACTACTTTAAGAAATTACGAAACCATGGCATTGGCACGAGAAGTGTGCGAGGGAAA
ATGTGCCATGGGCCGTCCTTGTCCGACTGGACTATGTAGGCAACCTTCCAAAAGGAGCCCGAGGAGGAAGCCATCGACGG
GCAGTACCAGCAGCTTAAACACTGGTAGAACACCACCGCAAACACCAAGAATGCTACCATCCGCGCCACCTTCACCCGCC
ATGCACAGATCAGCCAGCGTACTCTCGACATCGAGACCAAGAAGTGGTCCTGCTGGTTTGCATTATTACACCGGTGGATC
TGCGCCTCCTTCCAGAGCGGTGTCCAGGGTCGACCTGTCGGCTGCAGTGGCATGCAGCAGTAGCAGCACGAGCCTAACAT
CGATTGGCAGATCAGGCATGTCCAGTAGTAATTGGCGATTGGCGGCTGGATCCGCGCCGAATACCCCGAGGCCGACACCG
CCAGTTTCACCTCAACGTTGGCCAAGACGAGCTTCTACTCGACAAACACCCCCTTTGCCAATCTCACCGGAAACTCCTTC
GACAACGACGTAG
>EuglossaDilemma_000158-T1 EuglossaDilemma_000158
ATGAAACGTGAATTATTAACGGATTCTTATTCATCGATATCGAAAGAAAACTCATCTTCCTCAACATCATGTATCAAAGG
AAAGAAACAAGAAAGGAAAGTTTACTTAGCTATCGTCAGTGGATTTTTTGCAACTATTGGAAGTGTACTTGGTAAACTTG
CTAGTATTGTGGAAATGGAGTCTTCATTTGAAGTGCTATTAAAAGGAATACTTTTAATATTTATGGTAACAAGTAATACC
ATAGGCTGCCAATTTTTCGTAAAAGCACTCAATGCCAGTGGATCTTCTTTACCGTGTACAATAGCCAGCGCCGCCACCAG
TTATATTTGCTCGGTGCTTGTGGGTTCCTTGATTTTTAATGAGTCGACGTCAATTAGCTGGTGGTGCGGTATAACTTTTG
TTATTTTAGGTTTGTTGTTCATCTGTCATACTCCATCCACAAACGATTCTAAGCCTTCTCCAAAGAAATCGAAAGAAGAA
TAA
>EuglossaDilemma_000159-T1 EuglossaDilemma_000159
ATGATGTCTAATATTTGTCATAAAATTTTAAAATACCTTGGAATGCATTCATGGCTTTGTAAATACAGCTGTAAAAATTA
CAAGCATATAGCCATGGAACATTCTGATTTAGTAGCAGAAATGGTACATATAGAAAGGTTAACAACTCAAGAAAGGTTAC
ATTTGGCTCGTCATAGAAGGCTCCAACAATTAAAAGTATGGCGCCAACGTGAAAAAGAATGGCTGCGACATCAGACTAGA
CATACCAGTAACAAACGTCATATATATTTTAGTGACAGTGTAATGCTTTTAGAAGCTGCAGCAAGAAATGATATTGATGA
AGTGAGACGACTCTTGAAAAAGGGAGTAAATCCAGATTCAACAAATGAGGATGGACTGACAGCTTTACATCAATGTTGTA
TAGATGATAATGAAGAAATGATGAAATTGCTAATTGAATTTGGAGCAAATGTTAATGCAGAAGATAGTGAAAAATGGACA
CCATTACATGCTGCTGCTACTTGTGGCCATTTGCATTTAGTTAAAAATCTCATTGCTAGAGGTGCCAATTTATTAGCTGT
CAATGCTGATGGTAATATGCCTTATGATATTTGTGAAGATGAAAAAACATTAGATTGTATTGAAGGAGAAATGGCAAGAC
GAGGTGTTACTCAAGAATTAATAGATGAAACCAGGGCTTCAATAGAAGTTCAAATGTTAAGAGATTTACAAAATATAGCT
TCTATAGGCGGTGACCTAGAATATAAAGATCATCAAGGTGCTACACCTCTTCACATTGCAGCTGCAAATGGTTATTTAAG
GGTAGTTGAGTTTCTTTTAGATCAACATGTTTCAACTGATGTTGAAGATAATGATAAGTGGCAACCAGTCCATGCTGCTG
CCTGCTGGGGTCATTTAGAAGTTCTGGAGTTATTAGTACAAAATGGAGCAGATTTAAATGCAAAGAATAAACATGATGAA
ACTCCAGCTGATATTTGTGAAGATCCAGAAATTAGGGAAAGGATAGTACAACTTAAAACAGAACAGGAAAGTAAACGATT
ACGAGAAGCACAGGGAAGACGAGTACGTAGATCTCAAAGCATAAATACACGTACTCAAAGTGTAAGAAGGACTTCAATAA
GAGACAAAGTCTTAACTACAAAAAAAGATGCTCAAGAAGAAGCTCGTCTTAGATTACAAGCACAACAGACTTATGTCAGC
GGTTCTACTACGAACGTTCCACAATCAGAAAATGAAGCTAACGTACGAGAAAATACAAGCAGCGAGACAGATTCTAGTGC
ACCTCCAACAGCGGTACGCAAAGCTCCTGAGGGGAAGGATAACGAATCTTTCCTTCATGAAGACGTCGATAAAGAATCAG
TGACAGGATCCGACTCACCGGTCGGTAATCAGCAACCGATCTACTCGTCAGACGGCGACACCAACGGCAAGATCAACATA
CACGTCTCAGTAGTTTTTGTCAAATCATTATCGGATTTGAAGAAACAAAGGGCACAGAATCGGCATATATCTGCTGGATC
GATAGATGCCAATGGAAATGGTATCCCTGTATCGCCAATCTCCAATTCTGAACTCAACACTGGCAGAGATTTTCAGCGAT
TCACCGGAAATACCAGCGATATTGTCGGTGATAATCATTCCGAAAAAAGTTGCTGTACTGTCATGTAA
>EuglossaDilemma_000160-T1 EuglossaDilemma_000160
ATGCCAGGACAATTGGATGAAATTCAAGCAAAGCGCGCAACATTTGGAATGGGATGTTTCTGGGCTGGTGATTGTCTTTT
TGGCGTCTTACCCGGTGTAATCAGGACTTGCGTTGGATATGCTGGTGGGCAAAAAGAATCACCAACTTATAGAAGCATCG
GCGACCACACAGAAGTCGTCGATATCGAGTATAATCCAGATGTGATATCGTATTCACAATTACTTGCCTTGTTTTGGCAA
AATCATGAATATGGCCTTACTACTAAAATTAAGAGACAGTACATGTCACTGATTTTATATCATGATGAAGAACAAAGATT
GCTAGCTGAAAAGTCACGCGAACAAGAGCAACGCAAACGAACAGGTTCGATACTCACTGAGATTAGAAAATTCGAAAAAT
TTTATCCAGCAGAAAATTATCATCAAAAGTATCGACTTCGAAATCATCCATGGTTAATTGAAACTACCGGTCTCACCAAC
GATGAAGCCCTCCGAAATTCACCTTTAGCTGCTAAATTAAATGGTTATATCGCTGGTGCTGGAACAATCGAACAATTTAA
GAATGAATTACCTAATCTTGGTTTAAATGAAAAAGCTGTAAAGTATTTACAAAAATATGTGATCGAGAATCAAGGAAACG
GTTTATATTGCTAG
>EuglossaDilemma_000161-T1 EuglossaDilemma_000161
ATGCTTAAAGGTTATATGATAATTATATTCTTGTTTGTACCTGTATGTTCATCTATTTTAGATGATAGTGAATATAATTA
TATCTGTGATACTAATGGTTGCAATATACCCACAAATAATTTTAATAATGATATTTCTTCCATAAAATTTTGTTCACGTG
AAGATGTTTTTACTGATGTTAATTTGTCAATAATAGAAAATAAAAATGAAACGTCCACATTTCCTGCTATTGTGCAAATT
AATCTTAAGCCACCAAAAAATGTATGCAAATATATTCTGACTTTATTAGCAAATGAATCAATCGATAAAGAAAAATGTAA
AAATTATAAATTTCATAACTCTAATGGAAGTGAACAACATACTAAAAGTACCATATGTTTTGTTTCAAATAACAGACAAT
ATCAGAATACTACTGGAATATTTATTCCATATATATTTACAGCATGTTATTCTATTCAATTTTATTTTGGAGATATAAAG
ATGATAAAAGAAAACAAATTCTTGAAAACTAGTTACAAACGAACAGAAATCATAGAACCAAAAGTTGAATGTACATATGA
GTATAATATTGTACCTGATAGTATAAAAAATAACAAGCTAGTATATTTTAAAATATACTTTTCTGTACCTGTGGTTATAG
CTGGAATGATAAAGTTAGGAACAGTGGCTAATTCACTTGGAAGTGAAACATGTTTTATTAACAATGAAGATTTTTCATAT
GGTGTCTGGAAGTTTGATATTTTGAACAACTATTTAGATGGTGAACATCATAATTTGAATACAACTTCATTAACAAATGG
CATATATAAAAATGATATAAAATATGAAACTGAGAGTTTGCAAGATATAAATTATTGTATTTCAATATCTTTTTATGATA
CAAGATGTATAAGACGTACATTATGGAAACCACTTCATGATTGTATTTGGTACCAAAGTTGTCAAAATATTACTCCTTAC
AATTTTGCAATTCAAGCTAATATTAATCCTGACACAGTTTCTCATTTATACTTACCAATTATTATTATCACATTAGTTAT
ATTTGCAATTACTGCAATTATATATCTTATTTACCTCATATGTATGTGTAATGTACAAGGGAAAAACTTTTATATAAATA
TTTTCAATGGTAATATCATTGAAACTAATGAAACCAAACGTAAAAAATCAAATATTCATACTTTAAAAGACATTACAAAA
AAAGTAAATGTAAATACTGATATCATATTGCTATATCCTAAAGGCCCTGAATCATTTATGGCATTAATGGCAGATTTTCG
CGGAATACTTAGTCGAGTTTGTCAGTGTGTTGTACATGATTGGTATGATGGAATAGAATGGAATTATGTGGCTGAGATTG
GTGCATTTGATTGGTTTGCGGAAATGCTTCATAAAGAATGCCGCGTTGTTTGGATAGATACACCAATAATGCGTTCGTTA
ATTACGCAAAAATTTAACAAAACTGATTTTCTTAAAAATTCGGAGCAATATAGTTTTATAAAAATTGGTGATTTTCGTGA
TGTAGTATTTCCTACAGTATTTAATTTATCTAAACGTAATATTGAGCAATCGTCATTATCCCAATCTAAACATTTTATTG
TACGGTTAGTATGA
>EuglossaDilemma_000162-T1 EuglossaDilemma_000162
ATGAAACGTTTAAAGAGCGAATTAATTAATGCTACAATTGAATCGTATTTAAAACGACGTCATTATCAGACCAACGACGT
TTTCTGTAAAGGCAATCAAATACATTGCCGAACAAGTGATGAAATGACTCTAAATGCAACTGCTGCTTCTGCCACATCTC
AAGATAATTCCATCATTTTTAGTGCCATTAGCATTGATGTTGCTGCTGCAGATCAAGCATATCAACGGTTAAAGATGTGG
GTAAATATTGCTCTCGATGATAAATTAAAAATGGAATTAAAAGGGCTTCTATACCCTGTATTTTGTCACTTGTATTTAGA
GATGCTACATGCTGGTAACAGGCAAGCAGCAATTCAGTTTCTAAAATCACATCAAAGTGAATTCAACAGTGAAACAGAAA
AAGACTTTTTAGAAGAATTATCCAGTGTGTTTTCAGTACAAGATATTGAATTAAGACCTTTAGTAAATTCATTTAGAACT
AGAAAATATAAAGTGGACATGTCAGATGTTGCTCATTTATGTCTTCAACAATTTCTCTCAAAACATGGACATATAATATT
AATGCAGATAATAAATACCCATGTGACAATAATTAAAAAGATGGATGTGCCAGAAACAGACACAGAAGGATGTGAAGAAG
CAGGTTCACGCTCTGAAATAGGAATTAATGGATATGTAGAACAACCATCTGGTACTGGAGCTGACCGTGAAATGAGAGAA
CTACAAGAGGCTATAAGATTAATTAGAAATAATGCTCATCAACCTCTACGAATATTTGCAGTAAATAATGCTGTTGAGAA
TGCAAGTAGTGGTGTAATTCCACCTAATATGGACAAATTAGCAGTAGGATTTAGTACTACAGAGATTAGGTTGTGGGGTA
TAAATGAAACAGTATTAATTAAGCCAAAGTATGAAGAACCTTCCTTTACGTTTGCCTCGGATATTCCATTTTTACATAAA
TTTTATGAAACATCGGACAGAATGACTGAAGGAGGTGCAGTGATACTTAGAGGTCATACAGATATTGTACATGATTTAAG
GTTTATTCCAGAATCAGAAATATTACTTTCTGTATCCAGTGATAAAGATATGAGGGCATGGAGACTTAATGATTACACGT
GTGCTGCAATTTATAGTGGTCATAATTATCCTATATGGTGCATGGATCTTAGTGTATTTAATCTGTATGTAGCAACTGGT
TCTCATGATAAAACAGCTAAATTATGGTCCTTAGATAGGGTATTTCCATTGCGCATATTTGCTGGTCATTTTTTAGATAT
AAATTGTGTAAAATTTCATCCAAACGCTCGCTATTTAGCAACTGGATCTGCTGATAAGACTGTTAGATTATGGGATAAAG
ACGACGGAAATTTATTAAGGGTATATATCGGGGCGCAATCAACGATTTATAGTTTAGCTTTCAGTCCGGATGGAAAATAT
TTGGCTACTGCAGGCGATGACAAATCCATCTCTGTTTGGGACTTAGCAACTAATGCATTGTTGACTGAACTTAAAGGTCA
CGAAGACACGATTATGAATTTAGATTGGAGTTTTGATGGTCAATACATCGCTAGTGGAAGTTTAGATGGCACTATACGTT
TGTGGCCTACGCATGATCATATTAAAACTGTTAATAGTAACTCATCAAATCTAGTACCTGAAACAGAATCACCACAAATA
TACTCAACTTACTGTTCGAGTATTCTTTCTTTACGTTATTATAATAAAAATAACTCGCTCGTGTGCATTGGAACAGTGGA
TAATTTGTAA
>EuglossaDilemma_000163-T1 EuglossaDilemma_000163
ATGGATGAGTCGACGAGTAGCAATGAGAAGAGAGAACCCGAATCGCCGGAAGTAAACCCAGAGCAGAAGCGAGCCACGTA
TTTAAAAGTGACCAATTACGCGACGTCGAACGATACCGATTTAACGAAAATACCAAAACGAAAATTGTCCGTGTTTTATC
GTTCGTTCGACGTGATCGCGCAGATCGTTCAGGAAAAGGAAACAGAGACGCTGGATTTTCGACGAACGTCTAGCAGCCCG
TCCGTTCGATTCGTACGGGCGCAAGAGGATATCGATTCGAAGAACGATGAAATTGGTCAACAAACGTGCTTGCACAAAAG
AGCTTTCGTCAACAGCTATCGCTCGTTGATCGAGAGTGGGAAATTCTTGAGCAGCTCTTCGCCGGATCATCTCAGCGAAA
AGTCTTCGTCGAATAACGCTCAAGTTTCGAGAGCTGTATCGTTATCCCAGACGGCTTTTAAGCTGCCTCAAGTTCGAGAG
GACGCTATCGTCGATAATTATGCTACTATTTCCGAGACTTCGATCGGGAAACATTATAAGTTGAATAATAATGGAAATTA
CGAGCTGAAAGCCGCTGATGAGAATGCCGCGATTGGCTCGAGGCAAACGAATTCGTCGCCGGACCTGACCGACGTCGTTC
CTCTGTCCTCGTTCGCCGAGAAAAAAATCGGAAACTGCAAAACCGGCCACTCCGCCAATGGGACGATCAATTTCCAGCGT
GGAAATTCACCGCATTCGCGCCCAATCTGTTCGCGAGCCAATCTGGTTAAGATCAAAGATTCGGAGTATCCCCGCTCGTT
TGTGAACACGTCGAGTGCCGGTCGTCTTGGAAAGTATACATCAGTCGATGCCGAAATGTCGAGTCACGAGGATAGCTCAA
TGGGTTCCGATAGCGAGGACGATTCAATCGAACGGACCGTGCACGCGGCAATCTGTATGCGCGAAGAGACGAAGATCGAG
AGGCCTCGATCGAAGAGCACCAGTCCGTTGTCGTCCCAGCCCTCCTCGTCTTTTTCGATGGGCGAGCCCTCCAGGGAACC
GGATCCCAGAGAAAACGGAAAGGGGAACGAGCAAGAGGAAACGGAAGATCTTACGGAGTTTCGCTCGAAACGAGAGGAGA
GACAAAAATTTTTCACCGCAAGGAGATCCTTGTCCGAGGGTGATTGTGAGCGCTACCACCGAACTAGACGTCGTTGTAGA
TGCGTGAAAGAAGAAGAATCGCTTGATGAACAGGAACGACTTCCAGCATTTCCTAGTTTTAACGATACCAGGCTACAAGT
TATGGGATTGTCGTGCTCGAAGGATATAGATAACGTACATAGGGAAAATATGCCAGAAAACGAGCTCGAGCGCAAATATA
TTGCGTTCTCGATAGGAGTTAGTACGGACAGGATCACCCTACATCGAAGAATGGCATTGTCGCTTCGTCAAAGGGATCAG
TCGGAGCGAAATTTTATAAACGAAATACAAAAAATGCAAGAAGATATAAAGGGTCTATGTCCGCTTTGCACGGATCAAGA
ATCGATAGACAAAGTAGAAAATGTTCGTCATCGATTAGACATGATAGCACGATCTGCTCATAGAGTTTCTTGTGCCGCCG
AAACACTCGGAGCAGTATACCAAGAGCACAGAATATCTAGAGCGATTTTTATAGGTGACAAATACTTGCAGTTATTGCGA
TCCAGATGTGAAAATTTGGTAGCAGATATTGCAGAAATTAAACAAATATTATTAAAAAATAACATTATGATAGAAGAAAA
TTCTGGAGAGGTAGGAGACGATTTACCTAAAATTCGATATAGAAATGGATTACCCTGTAATAACCGAACAATGATGACTA
GGAGAAGGGCAAGCATTGCTACAATTTCACGACCCTTGAGTTCACAAGACATGATAAAGGAAGTTTCTAGGCAGCGCAAT
TCTGTTTCTGGGAGAGTTACATTAAGACGGCCATCATTATGCTTTGAAACGCAGAAATGGGAAAACGAAAAATTAAATCT
GACGGATGCAAATAGTGTTGTTGAATTACGTGATATATTTGAACATACTGAATCACGAAGAAACTCCATTGAAGAAAATA
ATAATCTTTTAAGAAATGATCAAAGTAATAACCTTAACAACGCGACTTGTGATATCGTTAGTAATACAAAAGATAAAGAT
CGATTAATTACCAAACAAAATTCGTTCATGGAATCAAGTGTAACTAAAACTGTTGAAAAGCAGCTAAAATCATGTATACG
AACGGCTGAACCTTTGCGAATAACTAGAAACATTGAAACTTGGCGGCCAATTTTGTGGTTTATGTTCATATTTTTTCTTG
GATTTTATGCAAAACAAATTACTTCAACGTTTATTACGTAA
>EuglossaDilemma_000164-T1 EuglossaDilemma_000164
ATGTCGTACGTGTGTGAACCCCCAAGTTCTATTTTTATGGGAAACCCTGTGAGTAAACAACCATGTGATTTCACTGGTAT
CGAGATTCCCCTGTTTAGTCTTGAACTGCATGCCGTGCGGATTGGTTTATCAGCATCATTTGTTGTGTTCCTCTTCGCCT
CGTTGCTAATCATTATTAAGGAAATGTGCAGCAACGTTCTATGGAACGTGTTCATTGTGTTTCTCGCCATCACAGCACTC
GCAATCAGTGAAGATCTCTTCGAAGGCAGCTCGTGCAAATTGGAAAATGGTGATTTAGGTGTCTGCAAGAAATTACTTGA
TTGCCCGCCTAGAGTACAGGAGGTATACGACGGTAAAAGGCAAACGCTTTCTACGGGAAGATGTGGATTCGATAGCTTTG
TCGAGATTGTTTGTTGTCCCGTGAATATTACAGAAAAAATATCGCTTCGACCAGCTGAAGCTGCTTGTCAGGAATATGAT
ACGACGATACTGACGAAGTATGTGGAGACAGTAATTCCTCATGTATTTGGCGGAACCGAGGCTTTGGTTGGTGAATTTCC
ATACATGGTGGCTTTAGGATACGGATATGATGATCCTAGTAAAAATACATCTATCAGATACAGTTGCGGAGGAAGCTTGA
TATCTCCTCAGCATGTATTGACAGCAGCACACTGTGTGTATAATATCAATGATAATGTCCCTACCGAAGTACGATTGGGA
AATATAAACTTACAGAGCACTGCGGAGAGTGTGCAACGAATCCCAATAAGCGATACGATATTTCATCCGAAATATAAACG
CAGTGCACACTACAATGACGTCGCCATTCTGAAGCTGAAAACAAAGGTGGTGTTTTCGGAAATGGTTAAGCCTATCTGCC
TCCAAACGAAATCCATAACTTCCATGAATGTAACATCGGAAACATCTGTAAGAGTGATTGGATGGGGCGCGACTAGCTTT
GACGTCGAGAACTCTATTCACTTGATGAAAACACCTAGTCTCAGTATTGTGAGTAAAGAAGAATGTGCCAAGTTTTACAC
AGGATTTCTAAAATTACCTCACGGCATCGATGACAACTTGATTTGCGCCATAGACACGAATAGCAGTAGAAGGGCGGACG
CCTGTCAAGGAGACAGTGGAGGTCCGTTATTAATGAAGACGGAAAAAGGCGATAGCATAATTGGAATCACGTCTTTCGGA
CAAACCTGCGGTAGTTCTGTACCAGGTGTTTATACCGCAGTGTATTCTTATCTAGATTGGATCGAGAAGCACGTTTGGAC
AAGTAATGAAAATGAAGAACTTCAGAATTCTGTTGTGAAAACAGAATTTATTAATTTTACGTTCACGTTTAAAGTCTGA
>EuglossaDilemma_000165-T1 EuglossaDilemma_000165
ATGTCGACTAATTCGTTGGCTCAAGATAATGTGGTGACTCCATTATTACCTTACACAGTTGCAACGAGTAAGTTGAACGG
GACGGAAAGCGAAATTGCTGAGAAATTATTCGGTACATTAAACGCTTCGAGTACCGATACGTTAATGAAAGTGATGAAAC
AGGCGGATAATAACGAGACTGTTCGACAGCTTGTTCTTCTTTTAATTCGACACTGTGGCGATCCGGCGAACAAAACGTTG
CAACGCGAAAAGGAAGAATTGTTAAACGCGTTGCTCAGATTACCCGTGAACGAATTTTCGTCTGAGGAGTCGAAGAATGT
AGTGGCTGGGATTAATCAGCTTAGTCTACCCGCTGTTAGACCAACTAACTATGCGAGAAGCGCTGCCACTACGCCGCTAG
TTACCGAACCACCAGTGACTACGTTTAGGAGTAGGAAAAGTCGAAGATTTCGAACAACCACGGAAAATTCGGCAAATATC
GTGAGACGATCGGAAAAGGAGGCAACATTGGACGAAAATAATTCTTTGCCGGAAGGCGAGACCTCCGCGTCGGATAATAG
GGCGCTGGAACTTCTCAGATCGTTGTACACGATAGCTACAAAATGGGGGTGA
>EuglossaDilemma_000166-T1 EuglossaDilemma_000166
ATGGCTTATCTCGAAGTAATCATATTTTTGTGTTCAGTGGTCACTTTCATGGTCAGCAATTGCGAAGCAGAGTCAGAAAA
TAGTAGTAAAAAGGCAACTCTGCCAAAGCTGCCGTCAGAATTGGATTTATCCAGCATAGAAGCGTCGATAGAAAACGAAG
AATCGTTGAAAAAGATAGTGAAAAGACTGGCACCAGAGAAGAATGGCGAGTACCAAATTTATCAAGTCTTCTTCGGCAAT
GTGGATCTTCTCAAGGAATGGCTCAAAGGAGCGGGTGTGACAGGACAGCCGGGAGTAGATTTCCCAGCTCTCACGACAAT
TCCAGCCACTTCGTTCAGCTGTCGCGGTCTGAAAGGTGGTTACTACGCGGACTTGGAGACGAATTGTCAAGTATTCCACA
TCTGCGACAACGGGCGAAAGATATCGTTCCTCTGCCCCAATGGTACCATCTTTCAACAATCGCAGTTAATTTGCGATTGG
TGGTTCAAGGTGGACTGTAGCAAATCCACGGAACTATACGAGCAAAGTAGCGAGCAACTGCTTGAAGAAGAAAGAAGGCG
GGCTGAATTGCGAAAATCAAAATTGGACTATCAACAGTCGATCGTAACAGGTGTGCAACAGGAGTATTACGATGTCCAGA
ATCTCAGTTACGATGGTAAACAGAATGGTAGAATCAAACCGTACGAGGAGCCTTCGCAAGAAAATCAGGTGCAATCGAAT
AGAGAAAGGATCAAATCTCCTCGACGCTTTGATTCTGGCAACAGTTTTAGCCAAGAATCGAACGCGCCAAGAGATAGCAA
TCAGCTGTTTGGTTCCAATGGGTTTCAATCGAACCAACCTACTTCGAACTTGAAGCAGCAATTCAATCAGTTCACGAGGA
ACACCGAGGAAGGGAACGTGAATAGATACCCGACGACCAATCAAGATTATTACAACTCTCCGAAGAAGGCACAAAATTAC
TATGTTACCAACAGGAACTCAAATACTCAACGGGAAGACAAAGGTGCCTTGAAAAGATTGAAATTTAAGGGTTTAACCAG
AAGTAATTCCACTTCCGCTACTTCACAGAGGGTTACCCCAGCTTATACGGAATCTACCACGTTTAGAGTAAACAATATTA
GCCCTGTAAAAGAATCTCAACAATTTGCGGAAAGTGCAGCGTTCGTTAGCAATCGGGGGAATCGATTCAATGAAAATAAT
GGAAATACGCATCAATATTACTATCAGTTGTATATTAATCGCGACTCTACTACGAGAAATTCTAATTATGATCTAACAAC
TACGCCCGCGTGGAGACAAGATAATGAAAACGATATATCCACTCAGAGAAATGATTTCTCCTCGTTTACAGACACGACAC
CTAATTATTATGAGACGACAACGCAGTACGCGACAGCTACTATAACTCCCCCGTGTAATGATGAAGGCACTACAGAAAGT
AGCTTTTCAACAAATCCATCTAGCAACTTTGATACTCAACCAACGACCGAATCCCTTCTGTTTGCTAACAGCAATTACGA
ATATCATGGAAATGCGAAGACCACCGCTAACGTTCGGAACAGTTTCGTTGATAAAAATCGCTATGACAGTAATAATAATA
GGGATGCTAATAGAGTGACTAATGAAAACAGCAATACAGGGACGATTCCTCCAACGACTCGTTCATACGTGACTACAGAC
ATTTATCGTCAAAATAGCTTAACACCGAGCTCTCCTCAACAAAGATATACCACGAGTTATTTTTCGCCAACATCGACGGC
GTCTTTTCGTAGCAGTAGTTTTGGACGTAATACGGAAAGGCCAGTAACTCGAAACACGATCAATAGTCAGTCTTATGGAT
TAAACGAAGATTCTAAACCAATTGGCAAGAACCCCTCTACAGTTTCGCCAAGCTATCGACAAAACTTCATTAGCACAACT
ACGGAGAAACCTTCGAGAACAACCACGCTAGCTTACCAACAAAATACAGTGACTGAAAAAGATCTAAGTCCTTATGATAG
AAGTTTCACGTACAAGCAAGGCAAAGCAATGTCTACTCTGGGTCCTTATATCCCATTCACTAGAAACTACGCTTACACGT
CCACCAGTACTTCGAAACCCACTCCATACACACCTACAGTGCCTACTTATACCACGACATACGCGACATCAAAGACGCTG
ATTCCAAAATTGAAATATCCCGCTCCGACAACGTTGACTAAAATTAAGCCGAATGCAGTTCGATACTCCGAAAGGGAACA
CGCGTTAAGTATGCTTCATTCCTTGAAAAATCTCGAGCACAATGTTCCTAGTTTGTCTGATACGATATCAGGAAATGACA
GGCCATCCAATGTTTCCGTTCCTCCAGCTCCATCAACTTTGCACTCTTTGGCTCTCTACTTTTCTACGGTTACCGAGAAC
TTCGATTCCAATGAAACTACGGATTCGTCTATAAGCGTAGAGTCTGCGGAGGATGTAGAGAAATCAATACTCTCAAAAAA
GAGTAATGGAACAGTCCAAGTGCCGACCAGTCTCTTAACCCAACATACTATCAATTCGTATACGGAATTGTTCAAACTGA
ACAACGTAGAGACTAATAATGTGACTACGGAGGATCGGTTAGATAATGGTAATACTTATAGAGGAGATGATTACAATGAT
GATTTGGAACTTCAACAAAGTGGAGGATCCTTAGATGATCTTCGAAGATCGAATAGTACCAGGCTTCGAGAGCTGGCTCA
AGTGTTTACTCACGCTTTGTCCGCGTATTTATTGGATCCAGACACTTTCAAGAAGGTATTAACAGAAATAAGACCCACTG
TACCACCACAAACAACGGAAGAAACTGAATTATGGAGAACTACTACTCCTTATTCGGTCGAAGATGAGGATAACACATCA
TCGATCAGAGAAAAGGACGAAGTTCTAGACTTCTCGGACGATGGTAACGATATTAGACAGAAATTGACTACTATTTATCC
TACTACCTTCGAACCACCCACCACCACGGTCCAAGAAAACGTTTACGAAACTTTTAGCACATTGCCAAGTACCTATTACA
CTACTCCCAGAACTCCGGCCCAAGATGTATTTGAATATAGCACAAATTTCGCGTCGTTGAGCCCTATAACTAGTACATAC
TTGGAGACTTCTGTAACTCCAACTGAAAGCACGTTTACCACGGAACCAAATAGCACTCCGTACACAAGTGACTCTAGCAG
ATTTTATTATCAAAATAACGAGGTGGATAAAGGAAGTGTTGAAACGACTGTGACAGATAGTCATGTCACGTCTGACGAGA
TCGGCAATCAGAATCGAGTTGGAGGCTTTCAGAATAATAGTATTACGACCGTCACTGAACCATATAACGTTGAGAAATTA
TTCGCTACGACTCCGATAAGCGACAATTATATCGTTTCGCCAACACCTTCTTCTCCATCGCTGTTTATACACATGGCTAG
CTACAATTGGAATAAGAAATCTACGAGTAACAAACCCGAACAACAGTTAACGCCTCCATTGTTCGACGGTCATTCGGAGA
CTCTTCAAAAGGAAGTTGATAAAATTCCTGCCTCTTTGAAACCAGAAAGTTATACCAGCACCCCAATAACAACACACGAT
ATACGCACAACTACTTTTGACTTGACCAAGAGTTATGAAACATCCACTAACCAACCTCATCAAATTCACCGTCATAAATT
ATTATTACCGGAACCAAAACCGATTGGACTTTCTCTCTCCACACTACAAAGCAGTTATACGAAACTTAAAAATCTCTATA
ATCGGCTTGACAAGCATAGCATTGAAACCACAGAAAGACCAACAACTACAACATCTCCTGTAACTGAATTGACGACCGCG
ACGACAAATAATGTAGACACTACACCTTGTGCAAACACTGATTTTGGTGACTTTTTCGAGTCCATAACCCAGAAGGGAGA
ATTGAAAGTATTAGACAATGATCATTGGACTTCGTCTCCATCTGTTACTCAATTATGGGAGACTTCTGTATTCGTCGATC
CTCAGAGGATCAATCATGGTTTAGAATCAGACCTTGGATCGACTGTTTCAACGGGAGCATTTAGCATTACTGACAGCCAG
GAAAGGCTAGAATATGCGAACACACATTCGCTTGGTGAAGATGTACCAAACAGCTCAGAAGAATCTTTCATCGAAGACGA
AGATGTGTCGTTTTCCGCGCAGAGATTATCCAGGGACAAGGANGTCGCTTGGTGA
>EuglossaDilemma_000167-T1 EuglossaDilemma_000167
ATGGCATCGCAGAGTCAAAATGCTATGAATGTAAGTTCAACCGTTTCGCCGGCGAATGGATCATCCGGATCGTCGACGAC
CATCTCGGTCTGTACTACGAAGATGCAGTCTCTTACTACTACACCATCCTCACAATCCTATCAACAACATTCATCACCAT
CGTCGTCACCATCACCGTCGCCGTCACCGATGCAACAACAGCATCAACAAACTTTACAACAACCTAACAATATAGAGGCA
ATTGATAAGAATTCCTCCAATACATTAAAACGTAATCCAAAAATGGAATTAAGCAAAACTGATTTATTAAAACTATTAGG
GCACTTAGAAGGAGAATTACAGGCACGAGATATTGTAATAGCAGTATTAAAGTCGGAAAAATTGAAGCATTTATTGAATA
CCCGATATCTGAGTGGAACATCAGATCCACATGCTGCACTTGCTCGTGATGTTGTATTAGTAGGTGGTGTGAGTAAACAC
AAACCAAATCAAATAAATAAACAAGTTGCTACTTTAGAAGCACTTGTAACACAACAAAGATGTATGCAGCTTAAAATGGC
CAAAGTTCTTAAAGAAGCAGAACTTAGGCACACAGGAGTTATTAAGGAATTAGAAGAAGAAAAACGAAAACATGAACATG
ATACTGCCCAGGGTGATGATATTACATATGAATTGGAAAAAGAAAGAACAAGATTGAAAATAGAATTAGAATTAGAGAAA
CAAGAAAAAAAAAGACTGGAATTAGAATTAAAAAAGGCAAATGAGACTTTGGAGGAAGAAAAAACTCGAAAGAAGCAAAT
AGTTCTCCTTTTACTTGCTGAACGTATAAAGATAATTATGAAGTATATTGAGGAAAGGAAAAGGTCAGATGATTTGGCAC
AGATATTAAGTGAAGAAAAAGTCAGAATAGATTCTATGGCTGAAGGACTTGAAGAAGAAAGTAAAAAATCATTGCAAATG
GAAGCAGAATTAGAGAAACAACTTGCACAATTTGACATGGAAAGGCAGCAATATAAGCAAGCCTTAGCAAAGGAAGAAAA
AAGGGCTAAAGATCTCGAATTAGAATTAGATAAACTTAGAAGTGAAATGGATGTATGGAAGGAGACACAAGCAAGAGGTT
CTCCAAGAGGAGTGGGTACAACTCCACCACCTCCTCCAGCTAAACCAGCTAATTTAGTTGCTATGCCTACAGTTAAGCCT
GCTAATGCACCACAGACAATTAAAGGTACAGTACTCGGCACTGGGACACCAATGGTTAGTAGTAAAGTTGTTCAGCCCAC
TGCCACGGTATCTAGTGTTCCTGTCAGCGGTCCAACTACTGGGATTGCTAGGTCAGTAACTCCTGGACAGGCATTGCGCG
GAGTCTCGTACACGTCCAATATTACGTCTTCTACCGGAGAAACTGTGACGTCTTCTGAAAACCAGGCCGTAGACAAACGT
GTGGTTGTACCTGCTCCTGTAAATCCTGGAGGCACGGTAAAACTTATACCGTCGACGCAAGCTACAGGAAAGCTTGGTTT
TCATGTTGGCTCTGGTTCGGCGATTCAAGCATCTGGTATGCTGCCCTCGAAAAAGCCACTAGTATCTCGCGGTGTTCCTC
CTCCAGTGCCACCAAATAAACCGGTAGTACCACCTAAAAAGGAGGCTGCTTATATTAGAAGGACTGAGTCACAAGCAACA
CAGGACGCCGTAAAACTTGGTAAACAAGCTGCGGCGCATCCTACTAGTGGATCTACCGCTCCGCAAGTTCAACAGGCAAT
AGGAGCTTTTACTCAAGCCTCCGATGAAGAGACAAAGCCACGTTGA
>EuglossaDilemma_000168-T1 EuglossaDilemma_000168
ATGTCAAACGTTAATAGTTTAAATTCTTCATTCGATTTTCAAAATTATAATGATAATTCTTCTGAAATTGAAAATGTTAA
TACATCACAAAATTCGTTTCCAGACCCTAAAGAATCCCTACCTTGGGATGCATTTAAATATTTTCCATTAAAAAAGGAAA
GTGCATCTATGCAAAATAAAAAATGGTTGGATGTTTCTATACATATTATCAAAATATTTGTATATGGTATTCTTTTCTGC
ACTGTCCTTTGCAATGGTTTGATTACTAAATTTGTAATTATGTTTGCTATATCACAACTTACAGATAAAAGGAATGTACA
GTTTTGTGATTATTATTCAGAATATAATACAGAACTAGAAGTAAGAATTTCCAAAAAAGGCAAAGTAATTTGGACATGGT
ATATTATTTTTATGTTTATTATACCAGAATGTTTAACTATTTTTTATGCAATATGGAATTTTCTTTTCAAAAAGAAAACA
AAATTACCAACAAAACAAAGCATCGCAATTATTTTCTTTTTGGAAACACTTCATCCAATTGGGATAGCATTATTAATTTT
GTATAGTCTTCCAAAATTTAGTTCTGTGGATGCTGCTGCAGTTTCTTGCTGTATTTATTTTATTCCTGCTTTTTTAAATT
TATTTACTCAACATCAGAAATACAGAAGTGGAACTATTATATCTGTACTAACTATAGTATGCAATGGTTTGGCTCTAATT
GCTCAAGGGTCAGGATTGATTTTATATTCTCTTTTAAATAATGTACAATATCCTCTAAAATGGATTTTTCCTATAGCACT
TTTATTATCTTCTTGTCGTTGGTGGTATAATTATGTATCTCATAATAGTTATTGTGGTTTTATAAGATCATTAGCAAAAA
GTAAATTGGATGTATCGAATAATTGTCATGCATTACAAGGATATGTAGCATTTTGGAGATGTTTAATTTTTATTTTAAGT
GCTATAATAATTTTGATATCTGAAGAAATTCAGATACAAGAATTTTTTGGACTTATATGGCAGAGTGGATATAACATAGA
ATTAATAGAAATGATCAATCCTCCTCTTAAGAATGGTATTGTAGATACTATTATAGATACTTCTGCACCTTTGTATGTCT
TTTTAATACAAATATTTTGTTCTTTTATCACATACCAAGCAGCAAAATTTGCATATCAAACACAAATGCATAAACTTGGC
TTTGCACTTCCAATAAATTTAGTTACTCCAATAACAATTTTATCAATAATAATCTTTTGCTTTTTAAGAAAAGAAGATTC
ATGTGCTTTTCATGATTTAATGCCAGATTATTTATTTTTAAATATACCTAAATACAACAATATAACAGAATATCTCCTAA
GTTGGCGTATTTGGTGCTGGATAATATGGTGGTTGTCACAAATTTGGATTACAGTGCAACTTTGGTTAGATGGAAATGAA
AGACTTGCTTCTGTAGAGAAAATTTTTTATCATTCTAGTTATGATTCATTTTTGATTGATCAGTTCTTGGGATTAAATAA
AAGAAAACATGAAACTTATCGTGTTATTGAAGAAGAAGATCTCTCACATTCTAGTATTTTATTTCAGATTAATAGTTTGG
AAAATATGCAAATGAACAATTCTCAATTAACACTTTCTAAAAGTAATATAAGTAACAAAAGAAATACTTGTGTTACTCAA
ATTTATGCTTGCGCAACTATGTGGCATGAAGATAAACAAGAAATGAATGCATTAATTGGAAGTATCTTAAGATTAGATAA
AGAGCAATGCGCTATGAAAGTTACACAAAAATACTATAAAATTTTTATCAAAGATTATTATGAACTTGAAACCCATGTCA
TGTTTGATGATGCATTTTGTTGTATGCATAACTGTATTGGATCTTGTGATCATAATGAAAATGAAATTCAAGTGAATGAA
TATGTAGCAACATTTATAGAAACAATGCAAGAAAATATAAAAAGTCTTGGCATACTTGATTTACCGCCAATTAAATATCC
AACACCTTATGGTGGTCAATTAGTTTGGAATTTACCTGGAATGACACGTCCCATGATTTGGTTCCAGAAATTTGAATATG
CTGTTGGACATTGGCTTCAAAAGTCAACAGAACATACAATTGGCTCTGTTCTCTGCAGTCCAGGTTGTTTTTCTCTTTTT
AGAACAAAAATTTTAATGCAAAACAATGTCATAGCTAGGTATGCAACAAAGTCAACTGAACCCAAACATTATATTCAATA
TGATCAAGGTGAAGATCGTTGGCTTTGTACGTTAATTTTACAAGCTGGTGGTAAAGTAGAATACTGTGCAGCTAGTGATG
CTTATACACATGCTCCAGAATCATTTAAGGAGTTTTATATTCAACGTAGACGGTGGATTCCATCAACTGTAGCCAATATT
CTTGATTTATTAGATAATTCAAAAGAGACTAGAAAAATAAATGATAATATTTCATGGCTTTATGTAATGTACCAAGGGAT
TTTATTAGGTAGCACAATTATAGGACCATCTTTTATCTACTTTATGATGGTTGGTGCCTTTGTAACTTCCTTTCAAATAG
ATAACTGGTTAAGTTTTTGGGCTAATTCAATTCCAATATGCATTTTTGTTTTAATTTGTCTCTTTTGCAAAGAACGCATA
CAGCTTATAGCAGCAGAAATTATTACTGTCCTATATGGTATAGTAATGATAGTTGTATTAGTTGGAATAATAATACAAAT
AGCAGTAAATGGATACTTAGCACCCAATACTCTCCTATTTTTTATTGTAATTGCTCAATTTGTGTTAACAGCATTTTTCC
ATCCCCAGGAATTATCATGTTTACCAAATGCAATTATTTATTATATTACTGTACCTTCTATGTACATGTTACTCATAATT
TTTTCTATCTTCAACTTACATAACATCACATGGGGGACCAGAGAATCAAAGTCACAAAGACAAGCATTAGAACAGCAAAC
TATGAAAACAAATAAATCCCAACTTGAACAACAAAGTGAAACCATTACAAACAAGATGAAATTTTCTATACCTAATTTAT
TTAAATGTAGTTTTTGTACACATATAAATTCTAAGCAAGAAGAAGAATACTTAGAAGTTATTTATAATTCTATAAATGAA
ATTAATCTCCATTTGAAGAGAATAGAAAGCAACTTTGATCATACAATATGCAATACATCCAATGACAACGTAGAAGAAAA
AAGTAATAATCAAAGTAAAACATACAGTGAACAAATAAAATTACAAGTTTCTGAGCATTTGAGCACAAATACAGATTCAG
AAGTTGAACTTTCAGAACAAATTTCTACCAGCGATCATCAAGAAGAATCAAATTATTTAATAAATCCTTATTGGCTGCAA
GATGAACGTTTAAAAAATGGAAAAATAGATTTCCTTTCATATACAGAGGAAGAATTTTGGAAACAATTGATTAGAAAGTA
TTTGCATCCTATTGAAAATGATATGGAGAAACAAGTATGA
>EuglossaDilemma_000169-T1 EuglossaDilemma_000169
ATGTCACCAACAAAGAAAAATCTACGCGATTCTAATTGGGATTCTGGTTCAGAATCAGATAATCAGTCAGGATCTTCCAG
GTCAAGTCGTAGCGGTACACCTAATTCTAATGCTGCAAATTCTACACATGATAGGAATTCTGATGATGAAAATGAGGCTC
GTTCAGTAGGTTCTAATGTTAGTGACAGATCTTCTAGATCTAGTAGTCAATCTGTAGAAGAAAAAATAGACTCAAGACAA
AATTCCAAAAGTCCATCTCCAGTTAGGTCAGATTCTAGACATTCAAGTGCTGGGTCTGTACATAGTGAGAAATCTGGATC
TCAAAGATCCAGGAGTGGTAGTCCAAAATCAGTTGCATCAAATAATAGTGACTCACAAAGATCACAATCATGTTCTCCAC
AAGAAAGAACATCCGAAAGTCCAAAATCTACAGAAATGATTAATTCTCCTGAGTTTTCAAAAAATGAACCAGTAGATTCT
GAACAAAAACCAGAAAGTCCTGAAGAAAATAAAGATGATAATGAATCTGAAAGGTCTTTGAAGACAAGAGGTTTGTAA
>EuglossaDilemma_000170-T1 EuglossaDilemma_000170
ATGGTTGCCCACACTGTGCTTCTTGACTTTACAATACCATCAAATGTAATAGTAGATGTGGAGAAATGTTCCAATCTAAA
ATTAGCAATTGCTAATGTCCTTCAAGAACATTTTGATAGTCTAAAACCATTAATTGAATCAAGCATTGATGGAAGCTTTT
TAGTCTTATACACAGGTCCCAAAGATAGTCTAATTACAGTTCGGGGATATACTGAAGGATTAATTACTATTAACATTGAA
TATTATAAGAGAGATGAAGAGGAAGCACTTTTCAATTTTGAGTTGGCCAGAGAATTGGAGACGGCGTTGCAGGCGGCTGT
AGCCTCTACGCGTTCGCATTCGCTTGCACCGATTAAACGCGGCGGACCTTTTGAGAGATACTTTCCTACCGCCGATGACA
GACTACTTGAATATGACATAGATAAGCTGATTTTTGAAGCACGTTCTCCTTATCAAAAGGTGCAAATTGTCCACTCAAAA
TCATTGGGAAACCTGTTGGTTCTTGATGAATTACAAAACATATCGGAAGCAGATCTGATATACACAGAAACTTTGATGCA
ACGTGGGAAAGAAAATTATACAGGAAAAGAGATAGTTATCTTAGGAGGAGGAGATGGTGGTTTACTTTGGGAATTACTTA
AGGAGAAACCAAAATTCGTAACCATGCTTGAAATTGATGATGTTGTGATAAAAGCCTGTAGCCAGCATATGAGAAGCATA
TGTGGGAACTGTTTGGATAAAAGAAAGGGCGAAAATTATGAGATTATTGTTGGGGATTGTGCAAAAACTTTGGTACACAT
GATTGAAGAAGGCCGACAATTTGATTACGTCTTCGGTGATCTTACAGATATACCAATTAGTCCAACTGCACATGGAGATG
CGTGGGATTTTATGAGACTAATCTTGAACTCTTCAATGAAAGTTTTAAAATCCACAGGGAAATATATGACTCATGGAAAT
GGAGCATCTTGTCCACAGTCATTAGAAATGTATGAAGAAGTTCTTTCTCAGCTCTGTGTTCCCGTAACTTTTACCAAAGA
TAGTGCTTTTGTTCCTTCCTTTTTCGAAGATTGGGTCTTCTATCAAGTATCGTTAAAATGA
>EuglossaDilemma_000171-T1 EuglossaDilemma_000171
ATGATAGAAAAGAATGAAGAAAATACTGATAATGATAGTCATCTTGTCAGAATAAGATTAATAGCTGATAAAAGAACATT
TTTAGAAAAACAATTTCTAGTTCAAGAAGAAGTTAAAATATGTTTTGCTCAATTGGCACAAACATTATATGCAAGAGAAA
AACAACTTTTACGACAATCAGAAGCAATTTATAGACAACAAATATCTTTGGCGTTATCCAGTCAGGAAATTCTTTCTCCA
TGTATAGCAATATTAAATGAAAGAAATGTTTTAGAAGAACAAATTAAACAATTTGGAAGGATAGAGCTTACAGGATCTAA
TACAACAGCTATAACTAATCTGGAACCATATAAAATTGCAGAATATCAAGATATAAATAAAGATCATGTCTGCTTTGATA
AATCTATTAAAAATACAGGCATTGTTCCTTCTAATACCAAAACTGAATTTTCTTGTCCCACAGAAGATGAAAACATAAAT
AATATTTCTACTAGATTAAAGCCATCTAGTATAATAAATTTAACAGGAAATTCCAGTCATGAACCTAGTCTTCAAGAAAA
AGATTCTGAAGAACATATTGACTGTTCCTTAAAGGCAGATACAGAATTACACAAAAATGATTTTACTTTTCAGACAACTA
ATGTAAATGAACAAGAAAATACAAAAAATTATAAGAATTGTAAAAAAAATATAATAGAAGAACAGCATAATTCGCATGGA
CACACAGAACAAGTTCAACAGTGGTTGGATCAGATACTTTTAGAGACAGAGATAGAACCAACTATTCATGAAGTGGAAAA
ATTACCTGAAATATCAGAAGCTTATGTCTGCACCAAATTTCATTTAGAAACATGA
>EuglossaDilemma_000172-T1 EuglossaDilemma_000172
ATGACGAAAGCATCGAGAGAACCGGAACTCGCGGATCCGGAAAATCCTGACAAGACCGCGTTGAATCTAACATCGAACTC
GAATAAAACGAAGCCATTGCCTGAACGTGGTACATGGAGCACCAAGCTAGATTTCATTTTAAGCGTGGTTGGCTTAGCAA
TCGGTCTGGGAAATGTCTGGAGATTTCCGTACCTCTGTTACAAGAACGGTGGCGGTGCATTTTTAATTCCATACTTTCTG
ACGCTGGTTCTCGCCGGGATTCCGATGTTTTTTATGGAACTGGCCCTCGGTCAAATGCTCACAGTTGGCGGTCTCGGTGT
ATTCAAAATAGCACCGCTTTTTAAAGGTATCGGATACGCTGCCGCTGTCATGTCCTGCTGGATGAACGTTTATTACATCG
TGATCCTTGCTTGGGCCATTTTCTACTTCTTCATGTCTATGCGCAGTGAATTACCATGGGGAAGCTGTAATAATTATTGG
AACACGAGGAACTGCGTGAATCCGTACGACAGAGGTTCACTGTTATGCTGGAATAAGTATATCGTGCAATACCATCGTTA
TGTTAAGATATGCTCGGTGAATGATGTCAATATGACGATCACAGAACTTACTGATCCGGTGAAAGAATTTTGGGAGCGTC
GAGCGCTTCAGATCAGTGAAGGAGTCGAGTACGTGGGGAACATTCGTTGGGAATTAGCCGGTACCCTTCTTTTGGTTTGG
ATCCTTTGCTATTTTTGCATTTGGAAAGGTGTCAAGTGGACCGGAAAGGTGGTGTACTTTACCTCCTTGTTTCCTTACGT
TCTACTGACGATCCTTCTGATTCGCGGAATAACACTACCTGGAGCTATGGAAGGCATACGCTTTTACATTAGTCCAAATC
TTTCTAAGCTAAAAGAATCCGAGGTATGGATAGACGCTGTTACGCAAATTTTCTTTTCATACGGGCTAGGTTTGGGTACA
TTAGTAGCGCTCGGTAGTTACAACAAATTTACGAATAACGTTTATAAAGACGCTCTAATCGTTTGTTCGGTGAATTCTTC
AACGAGCATGTTCGCCGGTTTCGTCATATTTTCGGTGGTAGGCTTCATGGCACACGAACAACAAAAACCTGTCGCAGAAG
TTGCTGCTTCCGGTCCAGGATTAGCTTTCTTAGCATATCCTTCTGCAGTTCTTCAGCTTCCTGGAGCGCCTCTATGGTCT
TGCCTCTTTTTCTTTATGCTTCTTCTTATAGGTTTAGATTCTCAGTTTTGTACCATGGAAGGGTTTATCACTGCTATGGT
GGACGAATGGCCACAATTGCTTCGTCGGCGTAAAGAACTCTTTATTGCAATTGTTTGTGTGCTTTCTTACATTATCGGAT
TATCTTGCATTTCACAAGGTGGCATGTATGTCTTTCAAATCCTGGATTCGTATGCAGTGTCTGGGTTCTGTCTTCTTTTC
CTAATCTTCTTCGAGTGTATCTCAATAAGCTGGGCCTTTGGCGTTAACCGATTCTATGACGCCATACGAGACATGATAGG
ATATTACCCTCTTATGTGGTGGAAACTATGTTGGACTATTACCACACCCATGATTTGTGTTGGCGTCTTTATCTTCAATC
TCGTACAATGGACACCTGTAAAATATTTGGATTATGAATATCCATGGTGGTCGCATGTTCTTGGTTGGATGACGGCTTTA
TCTTCGATGCTTTGTATACCTGGTTACATGATTTATGCTTGGATGACAACACCAGGAGATAGGTCTACGAAATATAAATT
ATTAGTACGAATAGAGGACGACGTAACAAGTCTACGAATGAAAATGGGTCAGCCATCGGTCGAATTGACACCGCTTTAA
>EuglossaDilemma_000173-T1 EuglossaDilemma_000173
ATGGCTGAAGCAATGCGTCAAACCGTGGCTGGAATGCTGAAAGGCATTGAAAGATATAATCCAGATCATTTAGCAACTCT
TGAAAAATATGTTGAAATACAATCAAGAGAAAATGCATATGACTTAGAAGCCAATTTAGCAGTCCTAAAATTATATCAAT
TAAATCCACACAGATTCAATATGGATATCACATGTCAAATATTATTAAAGGCTTTAACCAATCTTCCTCATACTGATTTT
GTTCTTTGTAAATGTCTTCTCAGTGAACGAATTCTGACATTTTAG
>EuglossaDilemma_000174-T1 EuglossaDilemma_000174
ATGTTTGTAAAAGACCCTTGTGGGATTGTGTGTATCATAATTACGTATGTTGCTCTCTTCTATGCAGATTACGTCGTCGT
ACGTTGGGTTATTCTGCATAGTTTACAAGACAGTTTATGGGGACCCTTTCATGTTGTGACTTTCAACACCGTTGTATTAT
TATTGGTAATGTCACATTTGAAGGCAATCTGCAGTGATCCTGGTGTTGTGCCACTACTTCAAAGTCGTATGGATTTTTCT
GACATTCATACAGATAATCCAGAAACAAAAATTGAATGTGATGAAAGAGACAGATGGACTGTTTGTACTAGATGTGAAAC
GTATAGACCTCCTAAAGCATATCACTGTAGAATTTGTAAACGATGTGTTAGGAAAATGGATCATCACTGTCCATGGATAA
ACAACTGTGTTGGAGAACGAAACCAAATGTATTTTATTCAATTCCTGGTCTATGTTGGAATATTGGCCCTGTATGCGTTA
GGTTTGGTGATAACCTCATGGATTTTAGAATGTTCCATATGCAGTAATGACATAGCTGTCAAACAGAGTCGCATCTTACA
TTGCGTTATATTGGTATTGGAATCAGCACTGTTTGGCATGTTTGTCATCATAATGCTGGTAGACCAATTTCAAGGTATCC
TGGAAGAAGAAAACATAATGGAACATATGCAGAATAATCATCACTATAAAAGAAACAGTTCACGTACTCTGGTATTACTT
TCTCAGGTTTGTGGTAAGAGTCATCCAATTTTATGGATGTTTCCTTGCCAAAACCCGCCACGTTATACTTTCCGAAAAGA
TGCGTACCTGATAGATCATGAAGTTTAA
>EuglossaDilemma_000175-T1 EuglossaDilemma_000175
ATGCCTCTGTTCGGAAAGTCTCAAAAGAGTCCGGCGGAGGTGGTGAAAGCTCTTAAGGAGGCAGTAAATGCATTGGAGCG
TGGTGATAAGAAGGTAGAAAAGGCTCAAGAAGATGTCAGTAAAAATTTGGTACATATAAAAAATATGCTGTATGGAACAG
CTGAAACAGAGCCTCAGGCAGATATTGTTGTTGCCCAATTGGCACAAGAATTGTACAATAGTAATTTGTTGCTTTTACTT
GTGCAAAATCTTAGTCGTATAGATTTTGAGGGAAAGAAGGATGTTGCTCAAGTATTTAATAATATATTACGGAGACAAAT
TGGAACCAGATCTCCAACAGTAGAATACATATGTACTAAACCAGAAATATTATTTACTCTTATGTCTGGGTATGAACACC
AAGACATTGCTTTAAACTGTGGCACTATGTTAAGAGAGTGTGCAAGATATGAGGCCTTGGCAAAAATCATGATCTATTCG
GACGACTTTTACAATTTTTTCAGATACGTTGAAGTGTCAACTTTCGACATAGCTTCTGACGCGTTTTCTACGTTCAAAGA
ATTACTTACCAGGCATAAAATACTGAGCGCTGAATTTTTAGAAATTAATTACGATAAAGTTTTCTCTCATTATCAAAGGT
TATTGAATTCAGAAAACTATGTTACGCGACGACAGAGTTTGAAACTGCTAGGGGAACTTTTACTCGATAGACACAATTTT
ACCGTAATGACACGATATATTTCAAATCCCGATAATCTGAAATTAATGATGAATATGCTCAAAGAAAAATCACGTAATAT
TCAATTTGAAGCGTTTCATGTTTTTAAGGTATTTGTGGCGAATCCAAATAAACCGAAACCGATTCTAGACATATTACTGC
GCAACCAGGATAAGTTAATCGAATTCCTAACGCGCTTCCACACTGATCGTTCCGAAGACGAACAGTTCAACGATGAGAAG
GCGTACCTAATTAAGCAGATTAAAGAACTTAAGTCTGTACATGAAAATTAA
>EuglossaDilemma_000176-T1 EuglossaDilemma_000176
ATGACGCAACAAAACAAAACGATGAACTTTCTCATACATGACGCGAACGGTCATCCACAAGTAATAAAAGTAGTGCAGAG
TACAGCCAATAAAACATTGGGTGGTATCGTCAGTACAACAAATGCAGGTGGCCTTAAAGTCTTTAAGACTCCGAGCCAAG
AATCTCAGGTTTTGTCATCTAACGCACAAGTTCTTAGAACTATCAGTCTGCAGAGTCCTTCAACTCCTGGCCAAAGGTTG
GTTACAATACCATTGCAGAATACAAAATTGGCAACTACTAAGGCTGGTGAACCTGTACTGACTAAGACTATACAATTAAC
ATCTGCACAAATGAGTGATATAAAACAGGCAATAGTATCTCAACAGCAGCAACAACAACAATCTGGTAATCAACAAATTG
TAAAAGATGCAAGTGGAAAAACATATATCAGTCCAATATTGGATCATAGTGGTTCTAGGAAAAGGCAAGATGTTGAGGGT
GGTGATTTTGTACCAGACAAACGAAGAAAAACGGAAAAAGTAGGTAAAGGATTACGCCATTTTTCAATGAAAGTTTGTGA
GAAAGTCAAAAAGAAAGGAACGACGTCGTACAACGAGGTTGCAGATGAACTTGTTGGAGAATTTACTAATCCTGCTCATA
TAAATTCTTTAACAGATCAGCAATATGATCAGAAAAATATTAGAAGACGTGTTTATGATGCTTTAAACGTTTTAATGGCG
ATGAATATTATTTCAAAAGAAAAGAAAGAAATCAGGTGGTTAGGTTTGCCAACTAATTCTCTGCAGGAATGTTTGGCACT
TGAAAAAGATAAAAAAAAGAAAATCGAGAGGATTAAAGCGAAAACACAACAATTGCATCAATTGATTCTCTCGCATATCT
CTTTTAAAAATTTGGTGGAACGTAATCGTGCCAATGAAAGTCTGCGTGGCCCACCAAAACCAAATTCTGCCATACAGCTG
CCATTCCTGATTGTGAATACTAGCAAAAAGACTGTCATAGATTGCAGCATTTCAAATGACAAAACCGAGTACCTGTTCAA
TTTTAACGATAAGTTCGAAATTCATGACGATATTGAAGTTTTAAAGCAAATGGGTTTAGCTTTCGGTTTAGAAAAGGGAG
AATGCACTGAGGAAAATTTACGAAAGGCCAAATTAATGGTTCCAAAATCTCTGGAAAAATACGTGGAACAGCTCGCATCT
GGTGATTTGGAAAAATTCATCCCAGTGACCATTCCTGGACCAAGTACCTCAATGGAAGACCTGGATACAAAATTGGAAGG
ATCTCGACCTCCTTCATCTTCTCATACTTCACTTTCAGAGGATGTTTTATCACCACCCTCGCAGTATTATTCCGAGGAAG
AAGATGAAGAGGAAGAAAGTGATCAGGATGACCAAGCCGATAGTGATCTCGAAGTTAACTAG
>EuglossaDilemma_000177-T1 EuglossaDilemma_000177
ATGGCACAGCGAGGCAAACGAATAAATAGAAACGACAATGATTTGGCGTCTTGCCCAGGCGCAATCAAAAGGCGCAAATG
TAGGGTGGGTCCAGCGACGGGTTCGTCGTCGCTGGCAGCTACCATGGGGCCCTCAGAAGAGGAGGAGACGATGGCGTCGT
CCAGTCAAGGAGGGGCATCCTGGACCCCCAGACCCCTTAGTGACATCAAAATCTCTAGTATATATAATCGCTCCTCTGCT
GAAGCTCCTGCAGAATTATTTCGTAAGGATTTGATTAGCGCAATGAAATTACCTGATAGTGAGCCACTAAGTCCCAATGA
ATATTGGGTCATTACTGATCAATGGAAGCAAGAATGGGAGAGAGGTGTTCAAGTACCTGTCAATCCAGACTCCCTTCCTG
AACCAACAGTCACTATGACACAAGCAACACCCATAAAGCAGCACAGTGAATTTAAATTACCTAAAAAATTCATAAGGATA
TCTCGTGACGATTATTTCAACCCTGAAGATCATCATTTAAGCACAACGCCGGCACGAGCAGAAAAAGCTTGTGCCTATGA
TCTTGACGATACTGATATTGCTTGGTTGGATGTATTAAATGGTGAACGTGCTCAGGCTGGTCAATTGCCTATCACGGAAT
CGCAATTAGAACGTGTGATAGAAGAACTGGAAGTTCGTTGTTGGGAAAGAATACAGACCATCGTAAAGAACGAAGAAGGC
CTTGGTATTGAATATGACGAGAATGTAATTTGTGACGTTTGCCGATCTCCTGATTCTGAAGAAGGAAATGAAATGGTATT
TTGTGACTGTTGCAATATATGTGTACATCAAGCATGTTATGGAATTACTTCAATACCAGATGGTTCATGGTTATGTAGAA
CTTGTTCTTTAAGTCAACGACCAGACTGTGTTCTTTGTCCTAACAAAGGTGGTGCTATGAAGTGTACACGTAGTGGCCAA
AAATGGGCTCATGTTTCTTGTGCTTTATGGATCCCAGAAGTCAGCATTGGCTGTGTTGAAAGAATGGAACCTATTACTAA
AATATCCAGCATTCCGCAAAGTCGATGGGCTCTAATATGTGTGCTGTGTCGAGAAAGAGTCGGTGCTTGCATCCAGTGCA
GTATAAAGACGTGTAAGACAGCTTATCACGTAACGTGTGCCTTCAAATATGGTTTGGAGATGAAGGCAATCATTGAAGAT
GAAATGGCTGACGATGGAGTAAAATTAAGGTCCTACTGCCAGAAACATAGTAGAACAAATACGAAAGATAAAGTTCAAGG
CACTGGAGGCAGTATAGGAAGTGGAGCTGACAAAGCAGGATCAGATTCTGAAGATGCAGAGTCTAGAAGACGTAAAAGGA
AAGATATGACTTCTGAGGAAAAAAATCAAGCACGTGCTGCAAAACTACAAGAAATTGAAGCAGAATTTGACAAACATGTG
AGTTTGAAGGATATCGCTTCGCAGCAATTGGATGTGGATCCTGATGGTATTGTCTACATTTATAATTATTGGAAGCTCAA
AAGAAGAGCCGGACATAACAAACCGCTATTGGCACCGCGTTGTGGAGAACTTTCGGGTAGTGGATCGCGTAATCAAGGAC
AAGCAGCAGATCTCGAAAAAATGAGGACATTCGTGCAATTGCGTCAAGATCTAGAGAGAGTACGAAATCTATGTTACATG
GTTGGCAGAAGAGAAAAACTCTGTCGATCTTTTCTCAGATTACGGGAACAAACCTTCCACAAGCAAGCTTTAGTAATGTC
TGGTCCACCTTTGCCACCGACAGCAGCCGCTGCTGTAATGGAAGCTAATCATGGTCCGTCGATATACGACCGATTATATT
CTCATCCTGACTCGGAGGATCATACTCACGACTTTGACACAATTGTTGCCAGAATTGCTGGTATAGACTCTCCGACTAGC
GAAGAAAAGAAAACACAACAACAGCAGCAACAGCAACACCAACAACAGCAGCAGCAGCAGCAGCAACAACAACAACAACA
ACAGGACTTTAATGGTGCCTCTAGTAAAAAATTATACTTCAATGGCTCCGTCCGGAGAAAGAACCTGTATGGCAGTGATT
TATCATCTGTCAGTAGTAGTGAAACGGATGCTGCAAAGGCAAAAACGACTGAAAAATCGAAGAACTTGAAACTCGAAACT
GAGTCAAGTACAGAAGAGGAAACTAATGTTTCGGCAAAAACCAAATTATCTCGGAGAAAAACGAAAAAGAATGTCCAATC
GGCGGATAAATTGCATTCAACGCTCAGAGAAAATAGTGAAAATGAAAAGTTAATGAATAGTAGATCGCATACACTCGAAC
ATATGGAAAAGGAATTAGGAAGTGCTTCTGGTAGTGAAAGCGACGAGTTGTTAACGTTAAGCAGTGGTGCAACGAAGCAT
CTTGTTGCTTCAGCCATTTATTCAGATACTGATTCTGACTCTCAAGAACACGCATCTCATTCTGCAGTGTTAATCACAAA
AGCAGCTGTCAAGGAGTTTTCCGCGGCGAACTTATCGAAAAACTCGCAAAAGAGCTTTGGCAAAGATTCTAGGCACGTTG
AATTTACGTGTCACAACACAGGATCGAAGAATAAAGAAAATCAAAATAAAACTAGCGCAAAGAAGAAGGAATACATACCT
TCTGCATTGATTGTCCCACAGAGACAAGCTGCAAAGAAAGCTTCGGAAATCATGCAACGCACACAAGGCAAAAAAGACAA
TTTAGTGCCTGAATCTACACCGGAAGTAATTAAGTCTCCCGTGGAGGAACTTCCGAAAGGTTCTTCTTCGAAACAATCAA
AAGACAAAAGTCCTAATAAGAAACAAAGGGAAAATAAACAGTCAAAAGAAAATAAAAATAATGATGTGTATGATTTCGAT
AAAGAATTTGGAGATGGAACTGAGATTTTGGCATACGTACCGCAAAGACAAGCTGCCAAAAAAGCTGCGGAACACATTAA
AAGTGGTATGGGGACTAAAACTACACAACAAATAGAACAAGAAGTACTTGAAGGAAGATCGAAAAAGGAATCTCCAGAGA
CAGGCAAAAGGAAGGAACTTAGGAAGGATGATTCTTCGCGAAAAGAAGAACTTTCTTCGCGAAAAGAAGAAACATCTTCA
TCTTCATCGTCGTCATCGTCCTCCTCGTCCTCTTCATCATCTTCATCCTCTTCTTCGTCTTCTTCTTCTTCATCCTCTAG
AAAAGAGGATCTTACATCTAGAAAAGAAGAATTGGCTTCAAAGAAAGAAGAAACTTCCTCTAGGAAAGAAGAAATTATCT
CAAAAGATAACCGTTCGAGGAGGCCTAGGAAACCGACAGAGCGGAAATCAGTGCTTTCGAGTAACAGCGATAGCAGCAGT
AGTAGCAATAGCTGTAGCAGTTCCTCAGAGAGTAGCAGTGATTCTGAGAATCCGGAACGGAGGAAATATTCAGATGAGTT
GATAGATGGTTCTTCTTCTACTACTTCCTCTGAAAGTGACTCTGGCAACAGAACAAAAAACAAAACAGTTACAACTGCAA
GTACAGCGAATAGGAGGCAACAGCATAGCAAAACGTCACCGGAACGACAGGAAGCTGAGAAGAAACCAATTTCAGGGCGG
AAACTCAAAAAGCTGCCCGAGAAGAAGCTTAAAACTTCCGACGGGCGGCGGGGACCTGAGTTTCAGCCGCCTATTGAGAG
AGAGGAACCTCGTAGAACCACAAAAGATCAGCAACAACAACAGACACAACAACAAGAAGCAATTGTCAAGAAGCAAGATC
AAAGAGATAACAAGAAGCAACCAGCAGCAGCAACAGGAACGGAGATTGATGAGGATTTGCTCGTTGGGGCTGGAGATCAT
GATGGGTCAAGAAGTATTTCTGGGTCCAGACCTGCCAAAAAGTCGGGTCAAACTGGTAAGCAGCAATCTTTGTCAAGGAA
AGAAGATAAAAAGACCAAATCCGAAGGCAGAAAGCGAAAACCGAACGAATCCATTACGAAGGATGAAAAGAGTGGGAAAG
AGACGGTTAAGAAACCGGAGAAACGGTTAATTGACAAACCGCAGCCTATCAAGATAATAGAAAAGAAAGACGAAGAAGAC
TGTAAGAAAGATGAAGAGAAGATTGTTGATCAAGAGAAAGTTAATGAATGTATAGATATCTCTACGAAGTACGAGGAGAA
AAAGCTTAAGAAAATAGGAGGTAAAGATGCAATCAATACTTTGGAAGAAGAGATGAAACAACGAAGAGCGGAAAGAGATA
GCCCCAAAAAATCACTGAGGGGATTAGACAAATTGTTAGAGAAACGGGAACATCACGATAAAATGTCTAAGAGTAAAAAT
TCCGAGGTGAAAATTGAGAAAGTTACTTGTGACGATGAGAAGGAAGAGAAGGGATCCATCGACGAAAATCAGCAAATGAA
AGACATTGTAAAGGATGAAGATCATAAAAATCATATTAACGAAAGTGATATCATTATTGAGAAACCAAAACCAGAAGAGC
AAGTAGGGGAAGAGATAATAAAGAAGGATATTGCTGAGGTAACGCAAACTGAAAAAGTTACAATCGGGAAGAGGAAAACG
GATCGGAATTTAGGAAAAAATCTGGAAAACATTATTGAGCAACAAAGTGTCGAACCGCAAAGTATTGAATCGCAAGTTGT
TCCCACGGAAGAAAATGTTCAGAAAGAAAACAACGAGGACGATAATGTGAAGTGTGTTTTAGAAAGAATAGAAAATTCAG
AGAAAGAACATCAGAAACGACGAAAATCGACAAATAGGTCAATTTTCTCGCCGCAACATGGTAAAGATGCTAGTGTTTCA
GAATTGTTTGACTTTGATCAAGATATGTTAACGGAAGAAATAGTGAATGAAGATGGATTCGGTATATCAAGAGATGCAGA
AGAACGAGTACCGTTAAGTTTCTCGTTTAATAATGAGTTGTGGTTCAAGGAAGATTCGAAAGAAGATAGTGCTAGGGAAA
CGTTGCATCTCGTTGAAAAATTGCGCATGGAACTTTCGAAGAAATCAAATTCTAGTCAGTTCGAATTAGAGGCAGTACCT
GTAGATGGTGAAATCAAAAAGGAAGAACCACCGTTAGAGAAAACGTATGAGCAGCAGCAACAACCGCCACACCAACTTCA
ACCACAACAGCCACAGCCACCACAATTGCAACTGCAGCAACAGCAGCAACAACTTACCCAACAACCAGAAAAAGATACAA
AAATTCTTGAGCCTATTACAGAACCAGTCCTGAATGTGAAAAACATTGAAATTTCTGAAGAAGAGGTAGCTAATAATGAA
ACCCGTCCCAGTAGCTGTAAGAGTACAATAGAAGAAAAGAGGAAAACTTGCTACTCGAGTGGTAATGATAGGTATGCGGC
CTATGAAGAAGATCGTGAAGCGAACAAAGTAAGCTTAGTGGAACGATCGAAGCTTGATCGAGCAGAGACTGATGAAAGAT
GGGTTCCACCGAGTATTAATAGTTTTGAACCCAGTGATGTGCAACATCTGAATGCTTTGATGGAAACACAGAATCGTCGA
TATAGCAATCATCAATTTCCTAATGAATCTATTCCAGAAAACGAGTCCATTGCGCGTACTCATTTGAACGCACCGAATAT
ACAGGAACAATATCTTTTACAGCAACCACATTCGATTCTTCATAGCCAGCAAGAACCACACGAAAGAACGATGCTCGATC
AACAGATACCTGAAGAAAATCCTATGGAAATGGTGAATAGACATTTAATTGGATTGCCAGCATCAGAGGATGATCAAGCT
ACCGAAATGATGGACAGAGTGCTTGAAAAGGAGGATGACGTTGTTAGGCAGCAGGAGTACGATCAAAATTCCCCGTATAA
TGATATAAATGGTCGTCCAGATACTAGGTGGGCGGAAAGTCAAGTTTTGCCTTCTCGTAGGTCCACATCTTCTTCGATTA
CTTCCGCCTCCTCCGCAGAGGATCATTCCATTCCGCCGTACAAGAATGTAGCGAGCATTCCGTTTCAACCATGTTCCATG
GAAGCAACGTATTACGCAGATTCGAGTTATGGTACTGGTCCAGTCAGTCTGTTTCCACCTGTTTCCTGTGCAGCACCTGT
ACCTTATCCTTCTCCTGGACCGGCCCTTTTTCCACCAGCATTTGGAGCAGCTTTTCCAGGAGCACAATCGTTATTACCAC
ACGTGAAGCCGTTAGAAGATTCGCTGAATCTACAAGCTTCACCGTGTACCGCAGCGTTCACGTCTTCCTCACATAACATG
GCACTTACCGCAGCCATGGTCTCACCTACTAAAATAGTAACTCCACCTCCACCGCCACCTCCACCACCGCCACAAGTCAC
GGCTCCACCTGTAGATTCAATAGAGAGGACGCAACAGCAATTACAAACGCAAGTAGTCGATTCACCCTCCTTGTCAATAA
ATTTTCTAAACACCGTAGCACCAGAGAGTCATGTCAGTGATACCGTTGTTGAAAGTCTTCAAGAAGCTCTGACAGATGGC
AAAAGTCAACACTCTGGAAAGAAATCACCTTGTAAACCTACCAGAACTTCTGCCCGTGTAACGTCGTTGCAAGGAAAATC
TCCAGGAAAGTCTCCGAGGCAGGAAGCTCAGAAAAATGTTCCTGGTGCGCGAGGTCGTGGCAGAGGAGCAAAGAATTCAG
CGCAACACTCCGGTTACAGAGGGCGTGGACGTGGAAGAGGCAGAGGACGAGGTAGAAGTGGACAAAACTCTGGTCTTTCT
CTGGTTTCCGGTGTGGGCGTCGGTCAGCACGATGACTCTATCCAGAATAAACTAGTCGGCACAGTATACGACTTCGATTC
CGATGAAGACTCGACTAGCGAAGCGAACATCGCTGATTTGCGTACTATGAGGGAACGAAAGAAGTCTACTGATGCTGCAG
CAGCCGGGGTTGAAAGGAGAGATTCTGCGGTCTTGGCTTCCGGAGAAAGCGTACAATCGAGACTCTCTAGTCCTGGGGGG
ACTAAAAAATATCTGGAAGATAGGAGACTTTCTTGCTCTCCGGGTCATGATGACTCCGCTGTTGTGGAAAGTCAGTCAAA
TGCCGGACAGAGTTTCGAAGCCGTCCTACCACTTATTCCTGGTCCTGTCGACATGAGAACTTACAATTCTACTCTCGATG
CTTCAAGCTCTTCCACATTGCACGGCCAAACATACGAGAACCATTTCTTGGGTACGTTTACGAGTGTCTCGGCAAACGAT
CCTGCTTTGCCGGATATCGAGGAAGATCTCGAGAAAGAATTAAGATCCGCACTGATTAAGCAAGGTCAGGAAGACTGTTC
GAAACCGAGTTTTGACGCGAGTATCGATGCTTCGTCTTCCGGCTTTGTAGATGCCAATAAAGTTTCCTTGACTGACTCAA
GGAACCAACTGAAGGTTAAGATTAAAGGACCTTTCCTTGATGCGAATTATGTTGCTACCTCGTCGGTACCACCGCTTGCT
CAACAAGCACCTGTAATAATCACTCCAGCCGCTACCAGTGCTTCCATCGCTTCCGGAACCTCGAATCTTAGACGAATGCG
AAAGAAGGAATTGCTCAGACAGTACTGTTCTCAGGACATGAATATGGACGAGCCAGGCTGTGGAAATCTCGCTACGTCTG
CACCAATCATCATGCCACAAATTAATCGCACAGTAATAACAATACCGAAAGCGGTCGCCTCAATGACCACTATACCTACA
AGAGAAGACTATAAAGCAGTTGTTGACGCGAACATGGAAAAGAAGAGGAGAAAAGAGAGGCCCACCGGGTTTCTCGATAC
CAACGAGGAAGAGGGAAGCGTTGAGAGAAGGCGGGGCAGTGCTACTAACGGTGCTAGTTCCAGCGGTAACACTCCGGTAG
GAAACACAGATCGTAGGAGAGGAAGACAGAGTAGCGCTGTTAGATCAACAACTACGACCACTACAACCACTACCACCAAC
AGTGGTCCGCCGAAGTTGAAGATCAAAATCGGCAATAGCATAATAGGTGGCCAGGAAAGCGGTCAGGATGACAGGACAAG
GATCAGGCCACCGAAGAAGCGGCTGAGCAGTATTCCTAGTAGTACACCGAGCATCGAGGAATTAAGGAGGGAAAGCATGA
AGTTTAGGCGCATGATAATGGCCGGTTTCGATAACGACGAGAAACTAAGGGCAAAGAGTAAAAAGGATAAGAATGGTAAA
CGAAAGAAACGGCAGTCGAGTAGGAAAGAAGCTAGGGTACGTATCCTTGAAGGTGGAACGGCACCACCGAAATTAATCAT
AAGACTGGGCAAAGGTAACGATTCTCCGGACGAGTTACCGATCTTGCTCACGGACGAAGAGGAAGATGAAGAAGAGGAAC
GACATCCGACTGATAGTAGAGTAGGACCTCCGCCTCCGGAACCGGCTAAAGATGAACCTGTCTATCCATCAATAGCTGCT
AACATTGAAGAGAAACAACCTACCGATCCGGACACTGGTGGCAGCGCACCAAGAAACGTTCGTTCGGCTAAAGTAACGCC
GATCAGGTTAAAATTGACACGCTGCCAAGAGGGCTACGAGTTGAAGGGCTCGCCAGTTCACGGCGAGGAGTCCAGTTTAA
TGACGGAGAAACCGCGAAGTCCCGAAGTTTCAAACGAGATGAGAAACCCACCAGTCAAGGGCCAAGACGAAGAATCCTCT
AGGGAGGAGGAGGAAGAAGAAGAGGAGGAGAACAATAGTTCCGTGCAAAGGGACTCCTCCACGTGTCCTACCGCGGCAAG
TATACCGCAAGGATGCCAAGTTAGTCGATAA
>EuglossaDilemma_000178-T1 EuglossaDilemma_000178
ATGGAACAGGATTTGAAGACGAAGATCGATCAGGCTTGCCGAACGGCTGAAGAATTTACAAAACTTTATTATGAAAGTTT
AGATAAACGTCGATACCTTATATCAAGATTATATCTGGATACTGCAACTTTAATATGGAATGGAAATGGCATGGAAGGTA
AAGATAATATACAGAAATTTTGGACAGATCTACCACCTTCAGATCACTCTGTTTTTACTTTAGATGCTCAACCCATAACA
GGTCCTGAAGTGGCAGATCAATTGACATTTCTTGTAAAAGTAGGAGGACAAGTAAAGTATGATGATAAGACATCAAAACC
ATTTAACCAGAGCTTCTTAATTGCAGCAATGGGAGATAAATGGAAAATTGTAAGCGATTGTTTCCGCGTACAAGAAGCAT
TAGAAAATATAAATTAG
>EuglossaDilemma_000179-T1 EuglossaDilemma_000179
ATGGGTGCTCAACAGACTAAGGAGAGAATTGTTCCTGTCGGCTCTGCTGCGCGACAGACGCGCAAACAGCCAAGGAACCT
TAAGGATTATGTATACTTAAATCGTAAAATTAAAATATGTTATAGATGGACAAGCAAGGAAAACCTATTGGCACAAGAAG
AGGATGATCCCCAACTATTTGTTGCTCTATATGATTTTCAAGCAGGTGGAGAAAATCAGCTTAGTCTTAAAAAAGGAGAA
CAAGTTCGTATTCTAAGTTATAATAAGAGTGGAGAGTGGTGTGAAGCTCATTCAAGCACTGGTCAAGTAGGATGGGTTCC
TTCAAATTATGTCACCCCCGTAAATTCTTTGGAAAAACATTCTTGGTATCATGGAAGAATATCTAGGAATGCTGCAGAAT
ATCTTCTTAGTTCTGGTATAAATGGTAGCTTTTTGGTTCGTGAATCAGAAAGCAGCCCAGGTCAACGCAGTATTTCTCTT
CGATACGAGGGTAGAGTATACCATTATAGGATTAATGAAGATAGCGAAGGAAAGATGTATGTGACAACTGAAAGCAAATT
TAACACTCTGGCAGAATTAGTACATCACCATTCGATGCTAGCTGATGGTTTAATCACACAATTACTTTATCCTGCACCAA
AGCACAATAAACCTACTGTTTTCCCACTTAGTCCAGAACCTGATGAATGGGAAATTAATAGAACAGACATAGTTATGAGA
CATAAATTAGGTGGTGGGCAATATGGAGATGTCTATGAAGCTGTATGGAAAAGGTATAATATGACTGTAGCTGTAAAAAC
ATTAAAGGAGGATACAATGGCCCTAAAAGATTTCCTGGAAGAAGCTGCAATTATGAAGGAGATGAAACACAGAAATTTAG
TTCAGTTGCTGGGTGTATGTACTCGTGAGCCGCCTTTCTACATCATTACAGAGTTCATGAGCAAGGGAAATCTGTTAGAC
TATTTGCGGAACGAGAGCAAACATCAAATCAATGCCGTCGTTTTAATGCATATGGCTACACAAATCGCTAGTGGAATGAG
TTATTTGGAAAGCAGAAATTTCATTCACAGAGATTTAGCGGCTCGAAACTGCCTAGTGGGAGAAAATCATCTGGTGAAGG
TTGCAGACTTTGGCTTGGCTCGGTTAATGAGAGATGATACGTACACGGCTCATGCTGGTGCGAAATTCCCTATAAAATGG
ACTGCTCCAGAGGGATTAGCATATAATAAATTTTCTACAAAGTCTGATGTGTGGGCATTTGGAATCTTGCTTTGGGAAAT
AGCAACCTATGGAATGTCTCCTTATCCTGGCGTTGATTTGACGGATGTTTATCATATGTTAGAAAAAGGTTACAGAATGG
AATGTCCTCCGGGATGTCCACCGAAAGTATATGAATTGATGCGTCAATGTTGGCAGTGGTCTGCTGCTGACAGACCTACT
TTTAAAGAGATTCATCACTCTCTTGAAAATATGTTTCAAGAATCTAGTATTACTGAAGAAGTCGAAAAGCAATTGCAAGG
AGGGGGAGAAATGCCTTTACTTTCATACAAAAAATCTCAAACTGGTAGTACTGGAAATATTCATGGACTTGTTCTAGTCT
CTGAACCATTACCTTCATCAGATACTACTAGTTCAGTAACAAAACTGAGTACATTCACAGGTGGTATGACAAGCAAAAAT
AATAGTAGTATCGTACAAATGAGACGTTCTACAAATAAAAAAGGAAAACAGGCTCCAGCTCCTCCCAAAAGAACAAGCTT
GCTGTCGTCGTGCAGTTCGTTCCGCGACTCTGCCTATCAAGAGCAAGATACTCAAAATACTGAAACGAACACCATGACTC
TCGACGATGCCACGGATCTAAATGGTATTGATAAGATTCTCGAAGGTATTGCGCGAGATCTCGCGACGATGGCTCAAGGA
ACGATTGCTGCAGGAGGCTGTGAAATCGAGGAGGATGGAGAGGGTTCTCAGGGTACGGCGGAACCAAATTTCATTTCTCA
ACCTTCAACATCTCCGGAACCTATACCTGTCTTGACCTGTTCTCAAAAACAAATTAAACCAAGACCTTATCCATCAAAAG
AACCATTACCACAAAAGCTGGTACAAGTAGGTGCATTAGAAGTACAGAACGTTAAAAGAGCTATTAATCGTTATGGTACA
TTGCCAAAAGGTGCTAGGATTGGCGCATATCTAGAATCTTTGCGTCAGAGTGGTATGCCATCGAACCAAGAATGTACAAC
AGTGGCATCTTCCATGACACCTGGCACTGTAGAACAACATGAAACTTCTATGGACAATTCACAACACAGATCTCTTTCTC
CTCGTCAAAGTAATTTACGAAGTCAGCCTCAAATGACTCGCAGTAATTCTTCAAGCGGTGTTGTCAATACTTATCAACCT
CCAAATTCCCCTCGTGGTCGAGTAGTAGCTGTAAGGAAGAGTAATCAGTCTGATGGTGTTGGTTTAAGAACTTTTCGGGT
ATCGAGTAATTCTAACTTTCGTACTGCGAGCCCATCGAGATCGGTTCAACCATCGTTAGCTGATTTAGAGTTTCCTCCAC
CACCCGCAGATTTACCTCCTCCACCAGATGAAATTTTTTCCGGACAAGAACAAGCTGAACTTCCACCTCCTATTTCTTGT
AGCGAAATTTCTCAAATGAGAAATTCTCCATTATCCATAAGAAAAGCAAAGAGTACAGATTGGCGTGCAAAGGAAGATGA
AAATGAGCAACAAGAAGATAGAAACGATGTTAGTAACGCAGAACCTTCTGTAAAAGAAGCCTGTTCGAGATTTGGAGTTA
ACTTGAGACGCAGAGAAACTCAAGATAACTCGTGTAGAAATACTGATAATAAAAGAGCGGGTTTTAAGTCCAGGATAGAA
ACAATCGAGCCTGCTGCACCACCAGAAGAAGCCCCACCACCACCTCCACCACCACCACCACCAGTTTCTACAAACTCACC
TCCTGATAGTTTTGAACGCAAACCTGGAATGAAAGAGATGTTGGAATTGAAACTTATAAATGAAATTAAACAGAGTGCAG
AAACAAAACATGGTACAACTTCCAAAAAAACTGGAGTAACAAGTAGTACTCCATCTGCTCTTCTGGATCCAGCATCACAG
TTACTTTCAGAACTCTGTGCTAGCTTTAACATGGATTCTGGACAGAGACATGCTCAAAATGAGTACGCCGTGTCAACTTT
AAAAACCAGCGAAGGAACTCAAGATCAACAACAGCAGCATCAAATTCATAATGCTCATAAAGATTCATCCATATCTTCTC
CCGTAACCGAGTCTATACTGTCCAGTGGAAGTGTCGGTTTTAAGTTGAAAAGAGTAGACAAGCGAAATAATCCGCAAAAA
GAAGAGACATCCGATGGACAAATAATCGATTTCAAAGCTAGACTTCGAAAAGTTGAGAATGCAGAAAAAGAAAAGTCTTT
AGAAGAGAAAAGTACTATTACTGAACAATCTTCAGAATCAGAAGAACAACAAGATGATAAACGCAGAAGTACTGGTAGTA
TCAGTAGCTTGAAGAAACTTTGGGAAAATAAAGAATCTTGTGACAGTCAACCTCACAGCCCAAAACTTAGTGTTAGGGGA
AATAGCGGTAAACAAGAAACACTTGACCAGACAGAAGATTCACCTGAAGATCACAGTGGTGCCTCAACCCGTAGTCAGAG
TTCTGGTAGCAAAAGTGATACTAGACTGTGGCCACCACTTGAACCAGAAAAACCTGTTGTTCCTGCAAAGCCACTGAAAC
CACTATGTTCTTCAACTAAACATTTTGGTTCTTCAATCTATGCAACACCAAACTGTACGAAGTCTCAACACACAGAAGAT
GATCTAAGTAAACAGAACACAGATTCAAGAACTGCAAAACAGATTGTATTGGAGCTTTCTACATTAATTGAGAACAGCGT
ATTAAATTTAAAAAGTAGCTCAACGATAGTTATGACCAGCTGGCTCCAACTTTCAGACAAGGTAGGGCTGTTACATGGAA
TGTGTGCTAATCTCGCAGATAGTGGTATAGCACCGCATGCGCGGTTTCAGTTTCGCGAACTTCTTGCAAGGTTAGAGCTC
CAGGCGCGACAGCTTCGTGCAGCTGGCACTCGAAATGTTGCAGAGAATACAAGACTTCTCACTGACCTTCAAAACACAAT
AAAAGATGTCGTCAATACCGTGCAAAGATAA
>EuglossaDilemma_000180-T1 EuglossaDilemma_000180
ATGTCGTACGCATACCTGTTCAAGTACATCATCATTGGAGATACTGGAGTTGGAAAATCTTGTCTACTTCTGCAATTTAC
GGATAAGAGATTTCAGCCTGTTCATGATTTAACAATAGGTGTTGAGTTTGGTTCTCGTATGATTACAATCGATGGAAAGC
CAATCAAGCTTCAGATTTGGGATACTGCAGGTCAAGAAGCATTTCGTTCCATTACACGATCATATTACCGTGGAGCAGCA
GGAGCTTTATTAGTATATGATATTACACGTAGAGAAACATTTAATCATTTAACGATATGGTTAGAAGATGCAAGACAACA
TTCAAATTCTAATATGGTGATCATGTTAATTGGTAACAAAAGTGATCTGGATAATAGAAGGGAGGTGAGAAGAGAAGAAG
GAGAAGCTTTTGCAAGAGAACATGGTCTTGTTTTTATGGAAACCAGTGCAAAAACAGCAATCAATGTAGAAGATGCATTT
ATTAACACAGCAAAAGTAATTTATGAAAAAATACAGGAAGGTGTATTTGATATAAACAATGAGGCAAATGGAATTAAGAT
TGGACCTCAACATTCACCAACAAGCCCCAGTGGATTAGGAGGTACTGGTGGTCAAGGAAATGCGCCAAGTGGTGCCCCTT
GTTGCTAG
>EuglossaDilemma_000181-T1 EuglossaDilemma_000181
ATGACGAGTGTTGTCCCAATCACCGATAAACAACTCCATCAGCTGAGCATCTCTATTGGGAAGGCTGTAAATCCTACGGA
AACACCTGTGAAAGAGAAACATGTACGAAGTGCGATTATAGGTACACACCAAGAGAAGGGTGGAATGATTTTTTGGATGT
ACATGTTACGGCAGCCATTGCAAGAGAATCAGATAGTCGCGTGGAAGTTTTGTCATGTTTTGCACAAGATACTGCGGGAG
GGTCATGAGAAAGTTATACCGGATTCCCAACGGTATCGTGGAAGATTGGAGGATCTCGGGAAATTATGGCAACACTTGCG
TGAAGGATATGGGCCATTGATTCAATTGTACATAAGATTACTGGTCACCAAGTTAGATTTTCACAAGCGAAACCCACGCA
TACCCGGAAATCTTCAAGTAACACCGGAGGAACTTAAATCTATCGGGGAGAATGATATCAATGTTTATTTCCAAATGTCG
GTCGAAATGTTCGATTACATGGACGATATTTTGAATTTACAACGTGCAGTTACCACTTCTTTGAAGAACACACCCTCTAA
CTCAATGACTGTCAGTGGACAGTGTCGGCTGGCTCCGTTAATTCCGTGCGTTCTAGATGCATCACAACTTTATGATTATT
GTGTAAAAATTCTATTTAAACTTCATGGTGCTTTGCCTGCGGACACTTTAACTGGTCATCGCGATAGATTTTCAAAACAG
TTTCAAGAACTGAAGAAATTCTACAATACTGTTAAACAAAGGCAGTATTTTAAGCATCTTATAACAATACCTGCGTTACC
TGAGAATCCACCAAATTTTTTGGTACAATCTGAGTTACGAACTTACGTTACACCGATAGTAGTATTACCACCTGAAGAAT
CTTTAGATTCGGAAACCGTGGTTGATAGTCTCATCGATACCTCTGATACAAATTCGTTACCAGGCGATCAACTAGATTCT
ACGCGAAATGGCTCGATTTCACCTGATGGAATAGCGGAAAGAGAAAGTCTCATTGACCATTTGCAACAAGAGAACAATCG
TCAAAGGCAAGAATTACATCGTGTATTGACTGATCATCAACGAATTGTAGGAGACCTACAAGTTCGTGTTACTCAGTTGG
AATCAGATTTACTTGTTAAATGTAATGAAATTGAACAGGAAAAACAAGTTAATCAAGATTTCGTGAAGCAGAAAGCAGAT
ATGATGGTGAAAGTTCATGAAAGTGAAGAAAAATACAAAATTTTACAAGAGAAATTTCAAAAATTAAAAGATGCATATTC
AAAGTTTAGAGAAGAACATATCAATTTAATTAGAAAGAAAGCTGAAGTGGATAAGCAATTAGGAATGTTGAAAATGTCAC
AAGAACAATCTCAACGACGAACGGTTGAAGCCGAACGCCGCCTTGAAGAATTAATACAGGGTCAAGCTATAACAGAGCAG
GAAGCACGAAAAGCTGTTGAAGCTCAACATGATTTGGATGATGTGAAACAACAATTGAATGACACAAAAACTGAAAACTT
GGCTTTGATTGCCAAAAATGATTTTATAACTTCTGAAAAAACGGCTTTAGAAGGGGATCTACACGATTTGTTAGCACAGA
AAGAAGAGCTAGATTTAAAAATTGAAAAGTTGGAAGTTGAAGCCGACCGATGCCGTAATGAAATGAATACGTATGCTGAC
ACTATGTTGCATGAATTATTGCTAAATTGCATTTCCGAAGCGGAAAATATTATGCAATATTCACTGAATGCTATTGATAA
TCCAGCAATGTCAGATCTAACTTGCACTACTCAATATCTAGAAAAATTAGAAGATTCGATTCTAAAATCATTAGATACTC
TAGATTCAGCGTACACCGGTTACGTATGCGATACAACGAATGGCAAAGTGCTCATCAAAAGTGCAATACACGTTGCATAT
ATTTTGGGGCTTTATATTATTCACGCCAAATCCACATCCAATACATCTATTGATATTACGTTGGGTGATAAATTGACTGA
CGAGTGCAAACAGTTAGGTTTGCAGTCATTAACTATGTTCAATCACATAAGAGAAAAATCACCTGTGACTGTGGGTCAAA
TTAATGAAGTAAAATTGCAATTTAAAAAAGTATGTGAACTTGCTGCTACACTATCTAATGTGCAAGGTAATGTTGAAGTT
ATCGGAAATTTGGTAGAGACGGAACTATTTAGTATGGATAAAGCAATAGAAGAAGCTGCAAATAGAATACAAGATATGTT
GGAGAAATCTCGTGCTGCAGATTCAGGATTAAAATTAGAGGTGAATGAAAAAATTCTAGATTCATGTACAGAATTAATGA
AATGTATAAGAAACTTAGTTAAAAAATCGCGATTATTACAAGCAGAAATTGTAGAGCAAGGAAAGGGTACTTCTTCAGAA
ACAGAATTTTATAAACGTAATCATCAATGGTCTGAAGGACTTATATCAGCAGCAAAAGCAGTAGCAATGGGTGCTAAACT
TCTATTAGAAGCTGCAGATAAAGTTGTTTCTGGGAATGGTAAATTCGAACAGTTAGTGGTTGCATCACAAGGAATTGCTG
CAACTACAGCGCAATTAGTAATTGCGAGTAGAGTAAAAGCCAATAGAAATAGTAGTAATTTAACTGCATTGTCTGAAGCT
TCAAGGAATGTAACACAGGCAACCGGAAGTGTTGTTGCAACCGCGAAGAACTGTAGTCAACTTGTTGAAGAAAATGACGA
TTTAGATATTTCTGGACTAAGTCTACACCATGCCAAACGACTAGAAATGGAAGCACAAGTACGTGTATTGGAATTAGAGC
AAGCTTTGGAGGCTGAAAGATTACGCTTAGCTGCTTTACGTCGCTATCATTATCAACTGGAAGCCGAGAAAGAATAA
>EuglossaDilemma_000182-T1 EuglossaDilemma_000182
ATGCCCGTGGAATTAGAACCAGTGACGTCGATTACACACAAACCCTATTCGCTTTGCAACGGGGAGAAGAAGATGAACAA
CCTGTGCAAGCAGGTGTCTATCGACAGCCCGAACGTGACCGATCGTGAATGGGTGTTCAGTTTCGACGTGCCTGTCCCGG
ACGTGCCGGCACACGGGGCCCGGATCCGAGTGATGTGTGCAGGTGCTTGTTACCATCCTCGTCGATCGCCCAGCCTGTCC
AGCTTGATTTCCGTCTCCAGCGGTAGCAGCTTGGCCACGGAAGTGTCCGTAGAAGGTGACGTCCCGGTGGGTTTGCCGCA
TCACGGGGTTCGAGACGCGTCTCTGTTCCCCGGCTACGAGGTCTCAGGCGTGATCGAGTCTCTTGGATCGAACGTGCCGG
AGGACTGCGGTTACACGGTCGGAGATCGAGTGATTCTTTACCCTTACGATGGCATACCGAACGGATACGTTGAATACCTG
GTGGTGCACGACCTGAAGTACCTCATCAAGATCCCGGACAACGTGAGTCTGAGCATCGCGGCGATGCTACCAGCCGGTGC
TCTGCTGGCGATGAACACCGTCTTCGCCGCTCATGAACACGTCCAAGCTTTGCTGAAGGAGAGAGGCGAGAAAAGCGTCT
GCAAGATCCTGATTGTCGGCACCGGAGGTCTGGCTCTTTGGGCTCTCAGAATCGCGGCGTATCACTTCAGCAACATGAAG
GACAGGGTTACCATCACCATCGCTTCGTTGAAGGATGACGGATTGACCATGGCTCAGGAGTTCCAACGAGTGAACGTGGT
GCAGTGGAACGAGGATCTGTACGAGAAGTTGCTGATCGAGCGGACAATGGACGCCTGTCAGGGTCACGTGGACGTGGTGA
TCGATTTTGGCACCACCTCTCGCAGCCTTCATCGTAGCATGCAATGCCTGAGCAAAGGGGGTGTGGTGTTCGTGACGAAG
GAAGTGGCCGATCGACTGTTGCCGAAATTCAATAGACGCGCGGAGGAATGGCAACAGAGCATCAAACCGGTGGAACCCGG
TACTCTGGAGCAACTCGGCGAGTTGGTCGAATTGGTGGCTTCCGGGAAGATAGAACCGCCACCGCACACCGTATATCCGG
CCGACGATGTGCTCGAAGTGGTACGCAAGTTGTGTCGCTCCGAGATCCAAGGACGCGCGATCTTACGCTTCTTCTAA
>EuglossaDilemma_000183-T1 EuglossaDilemma_000183
ATGGAACCAGGAACATTAACAAAAGTTTTATCCGACTTTTTAACCGTCGCCGATGGAGAGTTATGTTTACACAAAGGGGA
ATACTTCTTGGTATATAGTGTCATAGACAAACATTGGTGTTATGGTGAATCTCGAGGCAGAACAGGAAAATTTCCTTCAA
GTCATTTACACAAAGTAGAAATTCCAACATTACATGATTCCAAAGCATTATTTGTGTCAACTGTTGACTTTCAAGGTCAG
CAGGATGGAGACTTGTCCTTTTCTAAAGGAGAAATTATTATTGGACTACAAGATGTTGGTTCTGAATGGTACTCTGGCCA
AATAGATACCAGAGTGGGTATTTTTCCCCTAACACATGTATGGCAACTTGACACTAAGTTGTTAAAGAAAAGTTTAGAAA
AAACAATTGTAAAAAAGAAGGCTCGAATAAAACATAGCTTAGAAGCACAACTTGAAGGAGAACTTAATTTGGTGGAAGGT
CAAATGGTCACTGTTACAGAAATTTTTGGAGATGGTTGGTGCTATGGAATGACAGAGGATGGTAAAATGGGAGTATTTCC
AGAAGGATTTATATCTTATGTAAATGATAATATAGATCAGTTAGATATAGCATGTGCAGTGGACAATAATTCTTTTTCTA
CAACTACAAATTACAATGAAAGGATATATAATGACATTAAGGAAACCCCTTCCACAAGTACCTTTGATGAAGAACCTGCA
CCAGATTATTATGATTTATTTCCTGAATTTAAATCAGTTTCTTCAGATCTAACAGAAAGCTCAAAAAATATGAATAATTT
GGATGTGTTAAATGTAAAACCATATGCTATAACTTTGTATCCGTTTAATGCTCAGTTTCCAAATGAACTTAATTTTGATG
CAAAAGAAGTGGTACATCTCATTAAACATATCGACTCAGAATGGATGGAGGGTACAATAGATAATCGAAAAGGCATATTT
CCTATATCTTATGTTAATATAATAGTTGATTGTAATGAAACAAGCAGTGAACAAAATTTATACACGCAAGAAACAAACAA
TGTGCAATATGATGAATTGATACCTGGAACTGAAGCAAGAGTAAAGTATACTTTTAAAGCCCAGATGGATGGAGATTTAA
GTGTTTTTGAAGGTGATATAGTTAAAGTAATTAATATGGCAAATTCAGATTGGATTAATGTTGAAAATCATTCTGGCAAA
ATTGGTTTATGTCCAAGAAGTTACTTGGGTCTGTTATCTACAGAATCGTCTGATATTAATACAGATATTTTGGAAGATTT
TGTAGTAATACGACACGACGATGTAGCTTCTAATAGAATAGAAGAACAACAACCAAAGAAACCCACAGAACCGCACAGAC
CAGCACCACCTATACCAGCACCGGGCAGAACTCCGTTGCAGAAAGATACAGCAGAGAGTAATGACATTTCGGACGATAGT
AATCAACATATTAGTATTGCTGCTAATGATAATTTGGAATTAAAACGAAAAAGGACAGATCAAAGACAGAATGTTATATC
GGAATTAGTAATCACTGAAAGAGAATACGTTCGCGATTTAAACTTAACGGTCGAGATATTTAACTTATATGATCCAAGTC
AACTTGTTTCTTTGGGAGTAGATGTAACCACTTTATTTGGAAATCTTCTTGATATTATTCATGTTGCAGAAGAATTATTA
GACAAAATACTTAAAGCTATGAAAGGATGTAACGAAGAAATGCAAACTGTTGGTCCTTGCTTTACAGAAATGGCTGAAAA
ATTAAAAGGCGTCTATGTAAAATATTGCGGAAACCATGAAGCTGCGTTAGTTTTGTTAAAGAAGTATGAAAATAATGAAG
AAATAATGAAAGTATTCAACAAAGGTATTGAAACATTACGATATAAAGTAGCTTGTTTTGACATGAGTTCTATACTTATA
AAACCAGTACAAAGAATATTAAAATATCCCCTTATTTTATATGAGTTAGTAAAGTGTACCGATGATAACCATCCCGATAA
ACATGCAGTCGAAGAAGCATGGAAAACTATGACAGCTGTTGCCAGCCATATCAACGAATATAAACGTCGAAAAGATTTAG
TATCCAAATATTTGGATAATGGTAATACATTGATGAGGAAAATGGCTAAACTTAATATGCATTCTGTAGCAAAAATGTCT
ACTAGATTAAGTACGCGATTGTCTACTAGCTTAGGATTAACAAATATTACCGTTGATCCGGAATTTGAAGAACTCGAAAA
ACAATTTAGATCTGTTGAAAAATGTGCTTTACAATTAGCTAAAGATGTTGAACAGTGTCTTACATATTTAAGTAATGAAG
CCCTGTGTGGAGAAATGATATCAGATTTTGTGATTCAGTATTATCAAGGAACACCAAATACAGAAGCAAAGAGACTTAGA
GACATAAGATCCACAATTTTGTCACAATCTGTACAAGAATTAAAAATATGTTTACAGAATAGAGTTAATGCACCAATACA
GTTATTAATGACTTTACTAGATGGCCCTACTGTTTTAATAACAAAACGACATGATAAATTACTTGATTATGATGCTGCTA
TTTCGAAAAGTGAAAAGTATAAAGAGTCTCGAATAGCACAAGATGAATTATCAACAGCAAAGAGTAATTATGAAGCTTTA
ACCCATCAACTACTAGAAGAATTGCCAATTGTCATTGATGCAGCAACAAAAATATTAGTAAACTGTATTACTGCTTTTGC
ACATGCTAGAAAACTTTTATGTGGAAAAATTACCAAAAGATATTTGACATTTTGCGAGTCCTCAACTCAGCTGTCATCTC
AGGATATTTTGGAGTCATTTTTGGTTAATCATAGTTTATTGTGGAATCAAATAACTCGTTTTGCATTTGCGGGCACAAAT
CCACGTATAGAAGAAGAACAATCGACGTGGTGTCCGCAAAGCGAAAGACAAAGAATTTCATTAAGAAATAAATATTCCAG
TGATAAACTATATTTTGTTACAGAAAATATAGTAAGCACTTCATCTTTGGATATGGGTGCAGTACGTGGAACATTAGTTG
CAGTGATTAAAAAACAAGATCCTATGGGTGATGTCTCAAGATGGTTTGTAGATAATGGAGTTGCTCAAGGATTTTTACCT
GCTAAAAGTTTACAAATTCAACAAGTATCACACATTGAATTATCCAATGAAGTTCCTACCTCAAATAAATATAATAACAC
ATCCATGCCTGATCTAATTTGCATGGACTCTCCTGAAAAAGAACCTGAAACTATATCCCAATCAAATTTGCAAAATTTAC
TAGACCTTGATGTTAATAATGTAATTAAAAAAGAGCCTGACTATTATGGTAATATTGAACAAATTCCTAAAGTTCAACAA
TATCAAAATTTAAATTACGAGTTTTACTATGCAGAATATGATTTTTGTACAAATATGTCTGGGACACTGCCTGTTACTAA
AGGTCAAGCATTAAGGCTAGTTAGGCCTCACGACGAGAAAGGAAATGACGAATGGTGGCTTATGGAGGATCGTTACGGAA
ACAAAGGTTATGTACCTCAAAACTATTTACACGAACCACCCACGGGAAAACAATAA
>EuglossaDilemma_000184-T1 EuglossaDilemma_000184
ATGCGGTGGTTGACAAAATTTATTGGAACTTTAAATAAGTCACAATATATAATAAGTAGAAAGAAGGAATTTAATGTATT
TAATGCCATTCAACAATGTAAACACTTGTCTAATTCAACACCTCAAGAATATGATGAAAGCGAAGAAGAAAATAAAATTT
ACTTAGACCTGTGCCAAAATTACTTGGGAACAGTTGCTGGAGGAAATAAAGTATTTATAATACAACCATATATAAAGTGG
GGTGTTAAAAAAAAAAGAAATACTACGCCTGAATTGCAATTAGCTGAAGCTGTAGCACTCATTAATACTCTACAATATTG
GAGCGTTGTTGGAAAAAAATTGGTTCCGTTACTTTCTTTACAAAGAAAACAGTTAGTTGGTACTGGAGCTATCGAAACTT
TGAAGAAAGATATTAGAAGTTGTCCACATGTTACAGCTATATTTGTTAGTACAAATCTATTGAAATTTATACAAATTGCA
GAACTACAACAGATTTTCAACTTGCCGATTTACGATCGGTATTCTGTAATTATTCATATTTTTCGAGAACACGCAAAAAC
TTCAGAAGCAAAATTACAAGTAGCTTTGGCTGAAATTCCATATATAAAACAAAAAATGATCGATTTAGCCAATTATCGTA
TCCAAAGGCGAATACATTTTGACGAGAAGACAAAGGTTTTTCTCCATACCAGAGAGAGGAGATTAAAAAATGCACTGATG
AAATTGAAAGAACATAGACATCTGATAAAGCGACAAAGATGTAGGTACGGTTTCCCAAATATTGCTATTGTTGGGTATAC
AAATGCTGGTAAAACAGCTTTGATAAAGGCATTGACAGGAGATGCTTCGCTACAACCTGAGAACAAGTTATTTGCCACTC
TAGATACAACGGTACATCAAGGATTTCTACCAAATAATATGAAAGTATTATATATCGATACCATTGGATTTATTCAGGAT
GTACCAGAAACTTTAATAGAGCCATTTAGAGTAACTTTGGAAGATGCTATAAATGCAGAGATTATAATTCACGTGTTTGA
TATAAGTCACCCTGATATCAAAGCTCAAGTGCAACACGTTCAAGAAACAATAGACTCTATTGTAGATGATGATAAACTAA
TAATTAATGTTGCTAATAAATGCGATTTAGTCGAAAAGGATGCGATAAAAGGTATTTTACCAGAGGATGCAATTGCGATT
TCTGCTACTAAATTAACAGGCATCGATTTGTTACGATCGAAATTAGAAGAAGAAGTTATAAACGCCGCTAATATAATAAA
GAAACGTATCAGAGTAAAGACTGGAAGCGTAGAAGCGTCATGGTTGTACAAACAAGCGACAGTTTTAAGCGTTGAGCCTG
ATTCCAACAATTCGCAATACTTAATAATGGATATACTTATGACAACACCTATATTTTATGAGTTTAAACGGGTTTTTCAT
CTTTAA
>EuglossaDilemma_000185-T1 EuglossaDilemma_000185
ATGCAGTGCGTTAATCTTTGGCTGAAAGAAAAGAAGGACGCAAGGAGGTCGAGTGCGCGTTCCGAGCTCGGTCGGAAGTG
CGCTCGTGAGAGGTGGTTGCTCTTTAGCGTGGAGCAGAGAGCCGAGGGATGCGAAGAACAAGAAGAAGGTCGCAGCACGA
GGACCGAGGAAGCGGAACGAACGCACGATGTCATCGGGAAACAGCCTAGGGACACGGGAGAAGATGGTGAAGTTTGGAAA
GCCCGAGGCAACCTGGAAGACCGTAGAAAAGGAGAATTCCTGTGGAAGGGGCAACGAGAAGTTGGAGAAGAAGAGCTACA
GGCGGCCGGAGAAGGCCCCGAGAGGGCGAAGAAGAGAGAGAGACAAAGGGACAGACGCTGA
>EuglossaDilemma_000186-T1 EuglossaDilemma_000186
ATGCTAGTCTTCCCGGGCAACGGCGAGGCACCGACGACGAGGATGGGATCGGTGCTGTCGCATCAACGGCAACTTCGTCT
GCTCCTCTCGATCCTGGTGCTGTTGTCTCCTCGGCTGCCGGTCCGATCGACGTCCGCCGACATAGTACAAAGGTTCCACG
ACCCGGAGGTGAAGCGAATGAACCATCTGGTAGTGGACAAGAACACCGGCCGGGTGTACGTGGGCGCGGTGAACCGGCTC
TATCAGCTCTCGCCGGACCTGAATCTCGTGGTGAAGGAAATGACCGGGCCGAAAGGCGACTCGCCGGCTTGCTCCATGAT
CAACTGTCCGCGCGAAACGCCGACGCGGATGGTCGACAACGTGAACAAGGTGCTGGTGATCGACTACACGACCACCAGGT
TGATCTCGTGCGGCAGCCTGTTCCAGGGCACCTGCAGGGTGCGGAACCTCCAGAATATATCGGACGTGGTGCAAGAGGTG
CAGGAGGCGGTGGTGGCGAACAACGCGACCGCCTCGACGGTCGCGTTCATCGCGCCGGGGCCACCGAATCCGCCGGTCTC
TCAAGTCATGTACGTGGGCGTCACTTATACCGGCAACTCGCCCTACCGATCCGAGGTGCCCGCGGTCAGCTCGAGATCCC
TCGACAAGGACAAGATGCTGAACATCGCGGAAGCCGCTGTCACCACGGGCACCAGGATGTACGTCAACTCGTTGTCGCGC
GAGAGATATCCTATCAACTACGTGTACGGGTTCAGCAGCGGCGGCTTCAGCTACTTCATGACCACGCAGATGAAGAACAG
CGTGACGGCGGTGTTCATATCGAAGCTGGTCAGGGTCTGCCACGACGACGAGCACTACTACTCGTACACCGAGATACCGA
TCAACTGCACCAACAACGGCACCTACTACAACCTGGTCCAGGCCGCGTACGTCGGCAAGGCCGGCTCCGTTCTCGCCGTC
GATTTGGGCATCACGGCCCAGGACGACGTGCTGTTCGCCGTTTTCGCCGAGAGCAACAGCACCAGCAGCGACGAGCCCAA
GGAACACTCCGCGCTCTGCGTCTACTCGCTCAAGGCTATTCGCAGGAAGTTCATGACCAATATACAGAAGTGCTTCAGCG
GCGAGGGTCACCGGGGACTGGAATACATCTCTCCGAGTCACGATTGCATCTTAACGGTGAGTGAATTCTTTCTCTCTCGC
CTTTGTGTCCCGTCTCCCACCGCTAAACCGATCTTCCGCCTTTTCCCTCGTTTCCCTCTTTTCCTTCTCTCCGCTTCGAA
CCCCGCGACGTGTCCGACCTTCGCGAACAACCGACGATGA
>EuglossaDilemma_000187-T1 EuglossaDilemma_000187
ATGGGCAATAAGGGCGAGCTAGAGGGGGCGGCAGGGTGGCGAAAAGCTGTCGCGGGAGCGTACGACGCGAGGGATGGGCA
AAGGAACGGATGGCTGGGCGACAGATTTAAGAATAATCTGGCTGGAATGAGGCGGAATCGCGGTGGACGAGGAAAGAATA
AACCGGGAATGTTCTCGCGTGGAAATGGCTCGGGGCGAGGTGGCGAAGTTTGTCGAACTTGCCGCCAGGTTGCCGGTTTT
GCCGTTGGCGATAATCCGCGCGGGAATAATTCATTCGATGGTAATGTGGGCCCGTTGGCAAAAAGGTAA
>EuglossaDilemma_000188-T1 EuglossaDilemma_000188
ATGAGAGACACCGTCGCGACCCTGAGCAGGGAAAATCAAAAGGGTCGAGATTCGATCCGTGGACGGAACACCGGCAGAAC
TACCAGCCGTGAAAAGGAATCGATACTTGGTCGAGAACCCGTGGGAATAGGAATTGATGAAAGGTTCCCCGGTAGGGAGT
GCAAGCTGCACTTTCACAATGAAGATGTTTTAGATGAAAGTACGAGAAAGTTATAG
>EuglossaDilemma_000189-T1 EuglossaDilemma_000189
ATGAATAAACCATATCGAATTAGCAGTCTGGAAGGAAAGGTTGAAAAGAAGGGGGAGGCTCGAGTTAGCCAGGCCTGGAT
CCCCGCTGTGGTCGTGGAGAGTTCGACCCTGGCCCTGGAGTACGGCGACCTGGAGATCGATGGAAATTCCACGGTGAACC
CGGACCTGTTGTTCGACTCGCAGCTGATGCACCTGTACGTCATGACGCAGAAGACAGTGTCCAAGGTCAAAGTGCAGGAA
TGCTCGGTGTACAAGACATGCCTGGACTGCCTGGGCGCCAAGGATCCGTACTGCGGCTGGTGTTCGCTAGAGAACAAATG
CAACCTACGTAGCGACTGTCAGGACGCTGCTAAAGACCCTCTCTATTGGATCTCTTACAAAAGCGGCAAATGCACGGCTA
TAACCATCGTCACACCGGATCAACTGCAACGCACGACCGCCAGAACCCTGGAGTTGGTCATCGAGAACCTGCCTACCCTA
CCTGGCCACTTCCTCTGCGCGTTCTCCACCCTGGACAAGACTCTCATCACAAACGCGTCGAGGAAATCTTTCGGAGTGAA
CTGCACCACGCCGAGGACCGATCTGTTACCGTCCATCCCAGCGGGACAGCATCATTTCACAGCGAAGCTTTCGGTCAGGA
TGACGAACGGGCCTGATCTCGTCAACACCAACTTCACCTTCTTCGATTGCAACACGTACAGCTCGTGCACAAAATGCGTG
TCCTCAAGCTTCCCGTGCGACTGGTGCGTCGATGGACACAGGTGTACGCACGACACAGCTGAGAATTGTCGGAACGACAT
ATTGGTCACCGGAATTAGCAGAACGGGTCCTAGTTATAGAAGCGGCCCGGCATTCTGCCCCACGTTGAACGCGACCGATT
CCGAGGAGATCCTGGTGTCTTCCGGCGTGAAGAAGGTGATACGAGTTAAAGTGCACATCATCGGGCAATTCATCGTGCAG
ACCCGGTTCGTCTGTCAGTTCAACATAGAAGGCCGTGTGACGAGCGTGAACGCTCGACTGCTTGCGGACACGATTTACTG
CGAGGAGACTGAATTTGTATACACGTCCCGCGCGCCTAACATCACCGTGCCGTTCGCTGTGATCTGGGGCGGTTCGAAGC
CTCTGGACAACCCAAACAACATCCATCTGGGCACATGCGAGGTGGAGGATAACTGCGAACGCAACACCGGATCGTGGTTG
AACAACACGCAGACCTGTCCGAACCCCGAGATACACTCGTTCGAGCCGGTCATGGGACCTTGGGAAGGTAACACGAACGT
GACGATACGTGGCATCAACTTGGGCCAGACGTTCAAGGACATCTACAGTGGTGTGGTGGTGAGTGGATTACCGTGTCAGC
CGTACGAAGAGCTGTACATGCGGACGAAGCAAATAGTTTGTCGGGTAGACGGACCAGGTGCGTCGCAAGGTAAAAGCGGA
CCGGTAATGGTGACGATCGAAGACTTCCGAGGGAAATCCAAGTACAACTACGAGTTCGTGGATCCTCAGATTCTCTCCAT
ATCCCCAAGATATGGACCCATGAGCGGAGGTACCACAGTAAGGATCACCGGCAAGTATATGAACGCTGGCAGTACTATCA
AGGCATTCATCGATAAGCTACCGTGCTCTATAATTAGCACAGAGATGAACGAGGCTCTCTGCATGACTAGTGCCAGTGGG
CACAAGAGAAATGGCACGGTGAAGATGTCGTTCGACGGAGCGATAAGAATGTACAGCGGATATTTCGAGTACGCGGATGA
TCCAACGATCGAGAGCGTGGAGAGCGGCGTGGCTGGCCAAATGAAAATGCCGAAAGGTATCCCAGCTGGCGGGATCAAAA
TCTCGGTAACCGGGAGGAACCTGGGCTACATTCAGAGCCCGCAGATGTACGTCTACTACGACGAGAAAATGTTCGTATCG
CAGTGCGAAGTGCACAGTCAAGAGAGCATGGTCTGCAAGTCGCCGACGATCGAAGTTCCAGAACAGGTTACCCTAGACGC
GGAAAAACCATTGATGCTAGAATACGGCTTCCGTATGGACAACGTGACGGGTGTGCAGAATCTGTCGCAACACGGATTCA
ACCATTTCCTGCTCTATCCGAATCCTATTTACGACGTATTCGACGAGGAGATCAAGTATTATAAGAGCGACTACTTGACC
ATCAACGGCCAGCACCTAGATCGCGCCTGTCAGGAATCGGATGTGACAGTTCAAATAGGAAATGCCTTCTGCAACGTTAC
CTCGCTTTCCAGGCAGCAACTCACCTGCAGACCACCCCTGACGCAACCACCGGCTATCGACTCTGACGGTTTTCCAAACA
AACAAGAGCTACCCGAGGTGATCGTGATCGTAGGCGGCACGCTTCGCTACAATATCGGGAAATTGAGCTACGCACTGCCA
TCCGGTCTGAACGGACCGCTATCGAAACCTGCTCTGATCGGAGTAATCGCCGCCATAGTGCTCATAGTGTTGGTGTTTAT
CGCCTTCCTTATCGCGTATCGTCGCAAGTCCACCGAGAGCAACCGGGTGTTGAAGAACATGCAGGAGCAAATGGACATTC
TGGAACTTCGTGTCGCAGCCGAGTGTAAGGAAGCTTTCGCTGAACTGCAAACGGAAATGACTGACCTTACCGGCGACCTC
ACCAGTGGAGGTATACCGTTCCTGGATTATCGAACGTACGCCATGATGATATTGTTCCCGAGCGACGACAATAGCCCGGT
ACTGCAATGGGACCGGCCGGAGTTGGCGCACAAAGACAAAGGATTGCGTTTGTTTGGGCAATTGATAATGAACAAGACAT
TTTTGCTTCTCTTTGTGAGGACTCTCGAGAGCAATCGATACTTCTCGATGAGGGACAGAGTGAATGTAGCTAGTCTTATT
ATGGTTACGCTTCAGAGTAAAATGGAATACTGTACGGACATCTTGAAGACACTCCTGGCAGAACTGATAGAAAAGTGTAC
GGAAGGAAAAAGTCACCCGAAACTCTTCCTTAGACGAACGGAAAGCGTCGCTGAAAAGATGTTGTCAGCTTGGTTCACTT
TCCTCCTGTACAAGTTTATGCGAGAGTGCGCCGGAGAACCATTGTACGTGCTGTTTCGTGCAGTAAAACAGCAAGTAGAT
AAGGGTCCTGTCGACGCCATTACGTCTGAAGCACGATATTCGTTATCCGAAGAGAAGCTAATCAGACAGTCCATTGACTT
CAAACCAATGACGGTCTGCGTGTCTATATCTCAACAAACGGCGGTGTTCGTCGGTGGTATGGATCCAAACACGGAGAACG
TTCCAGTCAAGGTACTCGACTGTGACACGATATCTCAAGTGAAAGAGAAGGCATTGGACACGATCTACAGAGCCACACCC
TACAGTCAAAGACCGAGGAAAGATGATCTTGATCTTGAATGGCGAACTGGAGCATCTGGTAGATTAATCCTCTATGATGA
AGACTCGACGACAAAGACGGAAGGAGAATGGAAAAAACGAAACACGCTGAACCATTACAGGGTACCAGATGGAGCGTCGC
TCAACTTGGTCTCCAAGCAATCGTCGATTTACAATCTATCGATCCTCTCCGAGAAAACGGACAAATCGCACAAATACGAA
ACCCTGAACCTTAGTAAATTCAGTTCAGCCAGCCCTCCGCTCTCCCGTGCCACGTCGCCGTTAAATCAGAATCACGACGG
TGGTCTGAAATGTTGGCATCTCGTCAAGCATCACGACTCCGACGCGCGAAAAGAAGGAGACCGTGGAAATAAAATGGTGT
CAGAGATCTATTTGACGAGGTTACTCGCCACGAAGGGTACTCTCCAGAAATTCGTCGATGACCTGTTCGAGACGATCTTT
AGCATTGCCCATCGGGGATCGGCCCTTCCCCTTGCGATTAAATACATGTTTGACTTCATGGACGATCAAGCATTACAACA
CGGCATATCCGATCCCGAAGTGGTTCATACATGGAAGAGCAACTCGCTTCCACTTAGGTTTTGGGTGAACCTTATCAAAA
ATCCGAACTTCATCTTTGATATACACAAGTCGAACATCGTGGACTCGTGTCTGTCCGTCGTCGCGCAAACGTTCATGGAC
AGTTGTTCCACTTCAGATCATAGATTAGGTAAGGACTCGCCGAGTTCTAAACTGCTTTATGCAAAGGACATTCCAGTGTA
CAAAGAATGGGTAGAACGTTACTACGCAGATATCAAAGTGATGCCAGCCATATCCGATCAAGACATGAACGCCATGCTTG
CCGAAGAATCTAGGTTGCATACGACGGAGTTCAACACGAATTGTGCCCTGTACGAGCTGTACACGTACGCGGGTAAATAC
AACGAACAACTGATAGTTACTCTGGAGGAGGACGAATTCTCGCAGAAACAGAGATTGGCGTACAAGCTCGAACAAGTACA
CAATATAATGGCGGCGGACAACCCCTGA
>EuglossaDilemma_000190-T1 EuglossaDilemma_000190
ATGGAAATAGAAGAGGGAATCATTCGCAAGCGGACTTTTCGAAGCTTTTTGCAACGTATACCGCAGCGTTTATCAGAAGT
AGTAGAACACTTTTTCTATGGACTCGGATTACGAATTGCTCGACGACCTGTATCATGGATCATTGGAAGTACTGTGATAG
TGTTAATTTCCCTTATTGGTTTATGTTTCTTTCATCAAGAGAAGAACCCTGTGAGATTGTGGGTTCCACAGAATTCAGAC
TTTGTTCATGACACAGAATGGATGTTTCAGCATTTTGAGCACGGTTTGAGAATGGAGAATATGATAATAACAGCTGACAA
TGTATTAGAACCGGAAAATCTTGCAATGTTGAATGAAATAACAAAGGAAATTATTTCTGTACAAACCCCTGATCAAATCA
CATGGACAGATGTATGTTTCAAAGTACCTGTCATATCAGGTATTGTACATAGACAAAAACGCAGCGAACAATTTGATGAT
TTCTTTGACCTTGATCCAGAGACACAAATGAATAACACTATATTCGAACCTGCAGTTCATGCTAATTCAGAACTTTATTG
TAATATAGTGAATAACTTGCCGAAAGCTTGCCTTTTAAACAGTATTTTGGATATATGGGAGTATGATACTAATATAATTC
GCCATAAGTCTAAAGAACAAATTATCAAGGATGTAAATAAGTCAAAAATTAGTCCCACTTTGGGCCATCCACTAAACTTT
ACAGAATTGTTGGGTGGCATAATAAAAGATGAAAAAGGTAGAATTATCTCTGCTAGTGCTCTGAAAACACAATGGGCAGT
TAATGTAAACTTTTCAAAAGTGGATATGGATAATTTTGGCAATGATATTGGAACCGCTGATTGGGCAACAGATGATGTAT
TACAGTGGGAACTATCTTATTTAGATGTCTTACACGAATATGCAAGATTGTTAAATAATAAAAAAAATGTAAATAATACG
TTATCCCTTTGGTACGAAGCTGGTAGAAGCTTCGGTGATGTTACATTCGTAACAATGTTCGGAAATATTGGTACATTATC
AATAGGATTTATTTTGATGTTTTTCTACGTTCTAGTCATATTTTCGGATTATACTTGGGTAGGATGGAGGGTTTATCTCA
CGATTGTCGGTCTTTTGTGCGTGGGTGGTGCTTTTATAGTTTCGATCAGTGTATGTTCTGTTCTTGGGATTTCATACGGG
CCTGTACATACTTCTTTACCTTTTTTGTTATTGGCTCTCGGAGTAGACGATAATTTTTTAATAATGGCGTCTTGGAAAGA
AATACATGCACACAAGTTAAACCGAAATAAGCCGTTAGAAGAGAGAATAGCTTTAATGTTAGGACACGCAGGTTCAGCTA
TTAGTATTACTTCTCTTACTGACGTTGTTGCCTTTATTATCGGTGCATCCACAATATTGCCATCTCTCCAATCATTCTGT
ATTTACGCGGCGTTTGGTGTACTACTGACATTTTTGTTTCAAATCACATTTTACGTTGCCTTTTTTTCCATCGACGCTCA
ACGAATCGAAAGCAAAAGAAATTCAGTACTGCCCTGCATCGTTCATCAAAACTTTACACAGAAATTTATCAGTCCGCAAG
AAGAACTTCCCGCCAAGTTGATAAATAAATTGTATTCAAACGTGATCCTAACGATACCCGGGAAAATAATTATAGTATTA
ATAACAATAGTTGCAGCATCAGCTGGAATTATGGGTATATTGAAATTGCAACAATGGTTTGATCCAGCCTGGTTTATACC
AACTCACAATTACCTAAGCAAATATATTAATATACGTCGCACTGAATATCCCGACCATGGCTATGAAGCAATGATACTTA
TGGGAGAATTCAACTATACTGCCGAGATTCCAAAGTTAATCAATCTAGCCGAAACATTCACAAACTTATCGACCATACAA
ACTATTAATTCGTGGCCTACTGATTTTCGAAAATTCGTCTTGGCATATTTTCAAATAGACATAAAAAACGTAATACTAGA
AGAGCAACAATTTCAGAATTATTTATCAAAGTTTTTATTCAGTCGAAGCGGTGGTAAATATCAGCGAAATTTCCGTTTTA
AAAGGCATTTAACGTGTGGCGAAGATACTCCACCGATATTATTAAGTACTATGGACTTTACCTTTAAACATTTCTATGGT
CCTCATCAATGGATCCCGGCGATGGATGAGAGCAAACAGGTGGCACGTGATATCGGTGTCGACGGTTTTGTCACAGTCTG
GAGCGAGGTATTCAGCTTGTGGGTCACCGACAAACTGATTGCCCAAGAAGTCCAGCGTAATGTTTTGTTGGCCCTGATTT
GTGTCATGGGTATGACAGGTTTGTTGATCGCCGAGTTGCAAACATGCTTCTGGATCTTTCTATGCGTGCTTCTTACGCTC
CTGAACGTTTGCGGGTTCATGCACTTCTGGGGTTTAACGATAGATATTGCATCTTGCATCGGTTTGGAATTGGGGATCGG
ATTATGCGTAGATTATGCTGCTCACGTTGCACACGCGTTTATCAATGCTGCATCTGTAAGTGGCAGTGAGGATCGTACAA
AAAGGGCACATATCGCAGTAAGGTACATCGGTGCAGCGGTCGCATATGGTGCTGGTTCGACGTTGCTTGCACTTTCTATG
ATGGCATTCTCGGAAAGTTACGTATTCCACGCGTTTCTAAAAATTTTCCTCCTGGTAATATTGTTCGGTCTTTGGCATGG
ATTATTTCTTCTGCCAGTTATACTGAGCACTATTGGGCCACGTAGTCTACGGTCACTGGATACACCGGAATCTCCGGAGA
AAATGGAGGATGCAAACGACACCGTCACCAGTCCGTTAAACAAAGAGACGGAAAGTTGA
>EuglossaDilemma_000191-T1 EuglossaDilemma_000191
ATGAACGCCCTCACGTGGTTCACCGGCCGAATTCGAGTCGCTAGACGGGTGATCCACAGCGAGGAGGACAGATTGTGGCT
GAAAGGTTCGGACATAATTTTATGTCCGACCGCAGGCGGCCACGAGGACGTGGATCGCATCCGAAGTGCACATCAACACG
ATCTTGAAACTGTATTACCTTATCTGCTAATTACCCCGATATGGCTGAGCACGTCACCGCTGTTTCCTCTGGCGAGAATC
ATTCTGCCCGGTTTCCCAGCGGTCAGCATATCGTACACGCTGGTTCACACGAAAATCCTCAACGTCCATCGCTATTGTAA
AACGATTTTGTCCACTTTGGAACTGTGCGTCATCATTTACATGTCCGTCAGTTCTATACTTTACTATGCATATTGA
>EuglossaDilemma_000192-T1 EuglossaDilemma_000192
ATGTGCCTGACGGCTCTCGTGCTGACGATAGCCGCCGAAGAGAAACCGAGCAACACCGTCTCGGTGTCCTCCGGCACGGC
AGCGATCCAGAGCAACACGATCCAAAAGTTGATCAAGATTCTGGAGAAGTACGGGCTCGAGGAGCAAAGGGGCCTGAAGA
GGGTCTACCTGAGCAACAGGTCGATCACATGCAACGATGGATCCCAGGCGGGGTTCTACCTGCGGAAGTCGCACGGCTCC
AAGAGGTGGATCATTTTCCTGGAAGGTGGCTGGTACTGCTACGACCACAAGAGCTGCAGAAACAGGTGGCTCAGGTTGAG
GCATCTGATGACGTCGACTCAGTGGCCTGAGACACGCGACGTTGGCGGCCTGTTGTCGGCAAACCCGGAGGAGAACCCGT
TCTGGTGGAACGCGAATCACGTATTCGTCCCCTACTGCACGAGTGACAGCTGGAGTGGCACCAGAGCCTCGCCGAATGAC
ATGTTTTCCTTCATGGGGGCAGAAATTGTGCTGCAGGTGGTGCGAGACCTGGTTCCCCTCGGACTCGAGAACGCGAGCTC
CCTTCTTTTGGCTGGCAGCAGCGCCGGCGGCACCGGTGTCATGTTGAATTTGGATCACGTGCACAGTTTGGTCCACCATA
ACCTAGGCTTGAAACACATCGCGATAAGAGGTGTATCCGATTCGGGGTGGTTTCTTGACAGGGCTCCCTATTCGCCGAAC
GGTTTGTCACCGGTCGACGCTGTCCACAAGGGGATGGAACTTTGGAAGGCCCGAATGCCGCACAATTGCGTCAACAAACA
CCCGAACGAACCATGGAGGTGCTACTTTGGCTACAGATTGTACCCAACGTTGACCGCGCCCCTGTTCGTTTTTCAATGGC
TGTTCGACGAGGCGCAGATGTCTGCGGACAATGTGGGTGCACCAGTGACTAAGCAACAATGGGATTATATACACAAGATG
GGTGACAGTCTGCGGCAGACCTTCGAAAACGTTAGCGCGGTCTTTGCCCCGAGCTGCATTAGTCACAGTGTTCTGACGAA
GAGGGATTGGCAGTTGGTCAAAATAGACGAGGTTTCTTTGGCGCAGGCGTTACACTGTTGGGAGCAAATGCCCACTGGGA
ATCACCGGAACGATACTCGTTCGCCAATCGAAACGAACCAGCCGTGCACCAAGTCCCTGCGAAAGCTACTGCGATCCGGC
CTGACGAAGGGAAACGGAACTTCGGCCGAGTCGAGGAGAAGCGGAAAGAACGAGTCCGTTGCGGACCTGCAGAAAGTGAG
GTCAACGGCGACGAGCAAATCGGTGGACGGGAAAACGTCCACGTCGAATGTCCTGCTGCAGGACAGGGAGAACAAGAAGC
GGAAGAGACGGAAGCACAAAGGGAAACGGAGAGAGAGGAACAAGGAGGCGAGGACGAAGAAGGAGAAGCACGAGCGCAGA
AAAGCGGGCCGCCGGAAGGGTAACAAGCAGAACAACGACAGCAACCACACGGGCATGTTCAACGGGACCAGACCGCAGCG
CTCGGTGATACCATCTGGCAAACGGAAGTGTGTCCAGGGCTGCCACTTCCGGTTAATCGAACGTTGCACTTGGCCGCAGT
GTAATCACAGCTGCCCGAAGCTGCACAACCCGTTCACCGGCGAGGAAATGGACTTCATCGAGTTGTTGAAGAGCTTCGGC
CTCGACATGAAGAGCGTGGCGAACGCGCTGGGCATCGACATTCAAACGTTGAACAGCATGGATCACGACGAGCTGCTAAA
TCTCCTTACGCAACGGGCCAATTGA
>EuglossaDilemma_000193-T1 EuglossaDilemma_000193
ATGCGAGGACCAAGGATGTCGGGAACCGCAATTTGCACGAGCCGCGGCCGAAAGGGTGTTCCATGCTGCGAAACCGCAGC
GGCAGTCGCGATTTCCGGCCGTCGGAAATTGCCGAAATTACCAAAATCTCAGCAACGTCCGAGAAGAACGAGATATAAAG
TGTTCGCGGAAAACATTAACGAATCGTGTGGTGATTGCACGGTGGTCGTGGTCGTCGGTTACGGTGGTAGAGACGATGGT
GGAGACGGTGGTGGGATTGGTGGCGCTGGCTCGGCCACTGCTAGCGGTGCTAGTGGCCGTGATGGCAATGGTAGCGGTGG
TCCATCGGAGTAA
>EuglossaDilemma_000194-T1 EuglossaDilemma_000194
ATGTCCACGAGCTACTGCGCGATCCGTGTAATCCGTGGATCGTTTCGTTTTACTTTTTCCCGTAACTGTTTCGAAATCTC
CGCCGTGATCGGGCAGATTGCGACGCGACGGCGACCGGGCCGATTTCGAAAACCGATCGAGGGAAAAAACGTCCGGTTTC
CGACGAGAATTAAATTCGCCAATAACCCGAGCTTCCGTAACCACTCCGGTAACCTGGTGGATTTTCAATTACCAACATAT
CTGTCCTGGGTTTTTCAATTACCAGACGCGGAAGCCGCCGGTCGCCGAGGCGAGCAACTCGCAGCTTGCCTAGGGTTGCA
GCGGTCTCGTGGATTCTCTAAATAA
>EuglossaDilemma_000195-T1 EuglossaDilemma_000195
ATGCGCGGCGTCTTTTGTCCCGAATACACATCGCGGAATAGTACGTATTCTAAGGCGTCCCAGGCATCCCCGACGCCTCG
GCGTATTCCGATTCCACGCAGAAGTAAAGCCGGAAGATCGATGGGACCGCCACCTCGTCGCAACGAGTCGGATATTTACG
TGGAAAATAGTTTACGACAGCCGCGCAGGCAAATTAGGTGTCGCAGCACTAATTCGCGATTAGCTAAACGTTTAATCGAA
AATTCGGCTACGCTGCGGAACAGCAGATTAACTCGTGTACGCGATTTCGCGCGAATAACCTGTAATCGTATAGACTAA
>EuglossaDilemma_000196-T1 EuglossaDilemma_000196
ATGGCGATGATAAGATGGCCGAATAATACGTTACGTTTCTCGTTGTTGGCAGGTGCAATCTTTCACGATGGCGACGAGGA
CCACGTGGCTGCGTTTGAAAAGGCAGTGAACGAGGCGAAGTCCGAGCACGTCGCGCCAGCATTCGTGCTGGAGCCGGCCA
TAAAGAAGGTGAAGGTTAATACCGACAGCTTCAAGACCGCCGCCGCTGCCTGCGAGCTGTTGGACGAGGGTGTGGCGGCG
ATCTTCGGCCCTTCGAGCGCCTCCACTTACGGGATCGTCGCGAGCATCGCGGCGCGCCACGACGTCCCGCACATCGACTA
TTTCTGGCGGCTGAACGAGGAGCTGCAGACAGACCAGGAGCCCAAGAACCCGAAACCCATGACCATCAACGTGTTCCCGG
ACAGCGACATGGTCGGCCAGGCGATCGCGGACGTGGTCGAGTCGATGAAATTTAGCACTTACGCGGCCGTCTACCAAAAC
AACGACGGTCTGGCCCGGATCCGGAAGGCCCTGTCGCTGAGGCGGAAGAAGGACAGCGTGGTCACGATCAGGAGGCTCGG
GGACGGGCTTAATTATCGGTCGGTCCTGAAGGAGATCCGCTCGCTGTCCATCTGCAACGTGATCGTCGATGTGGAGCCGG
CTAACATCATCGAGGTCCTCTCTCAGGCCAAGGAGGTCAAGCTGTTGGCGGACTACTGTAATTTCATAATTACTTACCTG
GACTCGACGAAAATTCCCATGTGGGAGGTGAGGAATAAAACAACGGCGAACATTACCGGGCTCAGTCTGCGAGAGAATGA
CGTGGAAGGGATTAACTGGGTGGAATCTGCCGTGCTGTACGACTCGGTCTTCCTATTGTACAACGCGTTGGAGGCCTTGA
ACGCAAGGAACAAGGACAGCAACGAGTCTGTAACTATTGACCCGGTACCGCTCTCTTGTGAAAACGGAGAGAAATACAGC
GCAGGTCCCAACATTACCAACCTGATGCGCGAGCTATCGAACGAGGGGAAGATCACGGGGCCGATAACGATATCCGAAAA
CGGTCGGCGGGAGTTCTTCAACGTGAGGATCATAGACGTGAGAGAAGGAGAGAGCGTGCAAACCGGGTACTGGGATCCGG
ACGGTCTTCACTCGACCGACAGCGAGCAGGAACGCGAGAGTTACCTGTACAAATCCATCGAGCAGAAGAAGTTCAAGATC
AGCACGAAACTGGGCCCGCCGTACGTAATGGAAGTGACGGACAGCGCAACTCGAGGCATACTGATCGAGCAAACGCGGTA
CGAGGGTTTCTGCATTGATCTCATCGAGGAGATTGCCAAGCTGCTGAATTTTAAATACGAGTTCGAATTAGTGCCGGACG
GTAATTACGGCACGTACAACCAGGAAACGAAACAATGGAACGGTTTAATCAGACGTTTGCTGGATCGCGACGCGGATTTA
GCAATTTGCGACCTGACAATCACGTACGAGCGTGAAAGCGCGGTCGATTTCACGATGCCATTCATGAACCTAGGTATCAG
CATTTTATCCAGAAAGCCGGAGGAGAAGGAGCCCGATCTCTTCTCCTTCCTGTCACCGTTGTCAACCGACGTCTGGATTT
ACATGGCGACTGCTTTCTTAGCAGTTTCGATAATGCTGTTCCTTCAAGCCAGAATGGCACCGGGCGAATGGGACAATCCG
CATCCGTGCAACCCGGACCCGGAGGAATTGGAAAATAGTTTCGACCTGAAAAACTCCATGTGGCTCACCGTCGGCTCTAT
CATGCAACAAGGCTCTGATATACTTCCCAAAGCTCCTTCCATCCGCATGGTCGCTGGCATGTGGTGGTTCTTCACGCTGA
TCATGGTCTCTTCCTACACCGCCAACTTGGCCGCCTTCTTGACCGTCGACAAAATGGACAACCCTATCAAAGGCGTCGAA
GATCTGGCTAAACAGACGAAAGTGAAATACGGAGCCGTACTCGGTGGGTCCACGTCCGCGTTCTTCAGGGATTCCAATTA
CTCGACGTATCAACGCATGTGGGCAGCCATGATGGAAGCGAGGCCGAGCGTGTTCACGAAGAGCAACGACGAAGGCGTGG
AGCGAGTGTTGAAGAAACGCGACTACGCTTTTCTCATGGAGTCTACCACGATCGAGTATAGGATGGAGAGGAACTGCGAT
CTCGACAAGGTCGGAGGTCTTATCGATAACAAGGGATACGGTATCGCTCTTCCACGAAATTCACCGTATAGAACGCCCAT
CAGCGGTGCGATACTTCAGCTCCAAGAGAAAGGGCTGCTGCAGGATTTAAAGAAGAAGTGGTGGCAGGAACGTGGCGGTG
GATTGTGCATGGAGGTCGACCAGGAGCCAACGATGTCGAGCGAATTAGGGTTGGCCAACGTCGGTGGTGTTTTCTTGGTC
CTCCTGATCGGATGTTGCGGCTCGTTCGTCATCGCCGTCTTTGAATTCCTGTGGAATGTACGAAAGGTCGCCGTGAAGGA
GAAGGTTACACCGTGGGAGGCGTTGGTAGCGGAATTGAAATTCGCCGTGAACATTTGGGCGGAGACGAAACCCGTTAAAA
TCTCGAAAAGCAGCGGCACGAGTTCGATGGAGGGCGGGATCGGCCGGGCGGCCTCCACGGCCCGCTCAATCGTCGGCTCG
TTCCTTCGCCTCGACATCCTCGACAAATTCGATAAAGATAACAGTACCAACAATCGCAGCGACGATCGCAAGATCAATTA
A
>EuglossaDilemma_000197-T1 EuglossaDilemma_000197
ATGAAAAGGGGATCCCCCGATGCCGGTGACACGATTTCAGAGTCGATGAAAGCCGAAGAGAACGCGAGCGACAAGATGAT
AGAAAGCCATGATTTAGACGATGAACAGCAGACCCTGTCTCGAGGAGTGCAGGAAAACATAGGTCAACGCCACTACGTAA
CCTCTTGTCCTCTCGTGACGTTCTTTCGCGTCGATCCTGATACCGCGGGTACACCGAAACCGTTTCACGAACACCGATAT
CAGACCGCAAGAACGCAAACGAGCAGAGCCGAAGTCGCTGGGACGGTAACTTATCGTAACTCGCCTCGACCAGCCACAAG
TCCCAGATCAGACGCGCTGAAAAAAGACTTCCACGAGGAAATGTTTTACGTTCTCCCGAGTTTACGGACGATACTCGTTG
GATCAGTCTCTGTTCGACCGAAATATGCCCGGCATGAGCGACAACTTCCACGCATCTTTTCTCTGAACCGTATCACCGTG
TCTAGGAACGCTAGCCAACCGCCGCTAAAAAGGATCACCGGCCAAGTAAATCTAGCTGATGAAGCTGCCGAGTGCGACGA
GTCTGGCAAGATTAATCTTTTGCCGGACCGCCACCTCGCCAGAGTTCCCGGTAGGCACGTAATCAACGAAGCTGAAAGGG
AGGAAGGAAGTAACTGCGAGCTAGTCGTCGACCGAGTCGTCGCCGAGACAAAGCTCGCCGTTTTCCTCGACCGTTTATCC
TTGAGGGCAATTCGAATGGGCTCCTCCCGCGCTGCGTGA
>EuglossaDilemma_000198-T1 EuglossaDilemma_000198
ATGTGTGATTTCCCAGGTGGGCTGTTTCATCCGTCGGACGACAAGCAAGACGTGGCCTTTCGTTACGCCGTGGAAAAGAT
CAACAACAACCGGGACATCCTGCCCAAGTCCCGTCTCAGCGCCCAGATTGAGCAGATAAAACCGCAGGACAGTTTTCACG
CTTCCAAGCGAGCGAGTAAAATTCTCGAAGGGGAAAAGTTGGAACGGCTGCCGGCCCGTCTCGTTGCCGAGCGGAAAACC
TTCGCCTTTGCCGGCGAGCTGGAAACATCCGCGGATTCTCACGAATCGAGTAACGGTGACTAA
>EuglossaDilemma_000199-T1 EuglossaDilemma_000199
ATGATTCTTCGGGGTTCCCTTCTCGACTGGGGTTGCTCGAGGACGTTAAAGAAAACAAGGTATCTACGTTACAACACATT
TCAACCCCGGTTGGTATCGCGTTCGTTCACCGCTATACACGAACCTTCGGCTTCTGCCTGTTTCAGACCGCTGCTGAAGC
AGATAAAGAACTCGGCCGAGTCGCACATTGTACTGGATTGCTCCACCGAGAGGATTTACGACGTGTTGAAGCAGGCGCAG
CAAATAGGGATGATGAGCGACTATCACAGTTACCTCATCACCTCTCTGGACCTGCACAGCGTCGATCTGGAGGAATTCAA
GCACGGCGGGACCAATATCACTGCCTTTCGATTAGTGGACCCGGAGAAGCCGGAAATACAGAAGGTCGTACAAGATTGGA
TCTTCGGGGAGAAGCGGTACGATCGAGAGCTCGATATGGGACAGAGCTCGAACAAGGTAGGCCAAAGTGTACCTATATTA
CCAATCAATTGGAACAGTCGCGGCGATTACAGAAACGGTTAA
>EuglossaDilemma_000200-T1 EuglossaDilemma_000200
ATGGGATTAGATTCGGACGGCTGGGCTGCTACTGAAACGTCGCTGATGTACGACGCCGTGCACCTGTTTGCGAAAGCGCT
GCACGATTTGGATACGTCCCAACAGATCGACATCAAGCCGCTGTCCTGCGAGTCCACCGACACCTGGCCCCATGGATATT
CCCTCATAAACTACATGAAAATCGTTGAGATGACGGGCTTGACAGGGATCATCAAGTTCGATCACCAAGGATTTCGCTCG
GACTTCATCCTGGACATCATCGAACTGAACAACAAGGAAGGCTTGAAGAAGATCGGCACCTGGAACAGCACGACGGGTAT
AAATTTCACGAGGAGCTACAACGAGGAGTACACTCAGATCGTGGAGAATCTTCAGAACAAGACGTTCATCGTGACGACTA
TACTGAGCGCGCCGTACTGCATGAGGAAGGGCTCGAGCGAGCAGCTGATCGGAAACGCACAGTTCGAGGGCTACAGCGTC
GACTTGATCTACGAGATATCGAAGATCCTCGGTTTCAATTATATGTTCCGTCTGGTGCCGGATGGACGGTACGGATCTTA
CAACAACAAGACGAGAGAGTGGGACGGGATGATAAAAGAGTTGCTGGATCAGAAGGCGGATCTGGCAGTCGCTGATCTGA
CCATCACGTACGACCGGGAACAGGTGGTCGACTTCACCATGCCCTTCATGAATCTAGGTGAGCAATCTGTTTGA
>EuglossaDilemma_000201-T1 EuglossaDilemma_000201
ATGGCCAATCCGCGCGGTTACGGGTTAAATGAATTATGTACATCGAATGAAAATGCCGATGTACGCGGGGCCGCGCAGGA
TATATTCGAAAAACTTGTTAGTCACATCGGATCGCGCGAAGCGAGGCAAATTGATTTACGAAAGCGAGCGAATAAAAATC
GGATAAATATCGGCAGAGAGTACAAAGGGACTCCGCGAGCGGAGGGGAATTTTTCGAGAGATTTCTATGCTCGATCTTTG
CGAACGCGTCGTCCCTGTACCCCCGGTCTCGTAATTTCCCTCTGGAATGATACGAGAAAATGGCAGCGATCGATTCACCC
GCGATCTCGGGATAAAATAGCCGCGTGA
>EuglossaDilemma_000202-T1 EuglossaDilemma_000202
ATGCTGACCAAGTGTCTTCCGCTGATTTTCCTCACCTGCGTCCTGGGATTCCCGAAGATGGTTAACATAGGAGGATTGTT
CGACGGTGACGAGGATCTGCAACGCGTGTTCGCGGAGATCTCTATACCGGCGGTGAACCAAGATCGCCATAAGAACGTGG
AGTTCGCGAATGTGTTCCTCGCGCCGCAGTCCATCAAGGTTAGCACGGATCCGTTCGAGGTGGCGGAGAAAGTGTGCGAG
CTGGTGGACATAGGGGTGGCCGCCATCTTCGGGCCGAACAATAGGTTCACCTCGGAGCATGTGCAGAGTATGTGCGACAC
CATGGAAATTCCGCATATTTATGGTAGATGGGAACCCTCTCAAACTCGCGGTAAAGGAATAAACTTGTACCCACACGCAG
AAACTCTCTCTGTGATTTTCGATCAGATTATAACCGATTTCGAGTGGAAGGTTTTTGCGATATTGTACGAAGGTACTGAC
AGTTTGATTCGTACCCATCGATTGCTGGAACGCTGGGACGCGAAGGCTCATGGGATCTTCTTGTACCATTTGGGACCAGG
ACCAAGTTATAGAAAAGTGATGAGGGAAATCAAGGACGCGGATATCGAGAATATACTTATCGATTGTTCGATCGAGTTAC
TGGAAGAGGTTCTGAAACAAGCGCAGCAAGTGGGCATCATGTCGGAGAAGAATCGAATTATAGTAACGAACCTGGATCTC
CAAACGATCGACGTGGAGCCGTACCAGTTTTCGGGGGTGAATTTCACCGGGGTCCGTCTAATTGACCCCGAGAATCCCGT
GGTAAATAGCACCATGATCCGGCACCAGCACGAATGGGGCCTCGAGGATCCTCGTAAATTACGCGTTGAACACGCGCTCA
TGTACGACGCGGTGCAACTTTTCGCCAGAGCTTTCAAGCGTTTAAAGGACACCATTAAAGGCGACGTGAAGAAGTTGCCG
TGCAACGGTAGCGTGAGCTGGGAACACGGGTTTAGTTTGAATAATTTTATACGCGTCAGCGAAATGGAAGGTGTGACTGG
GTTGATAAAGTTCGACACGGCTGGCTTCCGTAGCGATTTCCAGCTGGACGTGGTGAAGGTGTCGGAGGATGGGCTGAAGA
AGATCGGGGTTTGGAACAGCACGAACACCGTGGAATGGCTGATGGAGTCGCATCCACCGAAGCCTGACGCGGAGTTGAGC
TTGCAGAACAAAACGTTCATCATCTTGATCGCTATCAATCACCCGTACGGTATGTTAAAGAAGTCGGCCGACATGATGAC
CGGAAACGACCGCTACGAAGGTTTCGGCATCGATATTATTCAAGAGCTGAGCAAAATGCTCGGCTTCAACTATACGTTCG
AAGTACAAGCGGACAATGTATACGGATCGTACTCGAAGAAGCAGAAAAAATGGACGGGGATGCTCGGGAAAATAATCGCC
GGTGACGCTGATCTGGCAATTACGGACCTAACTATAACATCCGAAAGGGAAGGAGCTGTGGACTTTACGATGCCTTTTAT
GAATTTAGGAATAAGTATCTTGTATCGGAAGCCGACGAAAACGCCGCCAAGCTTGTTCTCCTTCCTGTCGCCATTCTCTG
CCGGCGTTTGGTGGTACCTGATCGCAGCTTACATATTCGTGTCGGTGATGTTGTTCATAATCGGTAGAATATGCCCGGCT
GAGTGGAACAATCCGTACCCGTGCATAGAAGAGCCCGAGGAGCTCGAAAATCAGTTTACCTTCAAGAATTCTCTCTGGTT
CACCATTGGTAGTATCATGCAGCAAGGTTCCGAGATAGCACCCATAGGTCTCTCGACGAGAATGATGGCGGCTTCCTGGT
GGTTCTTCTGTCTCATTATGGTGTCGTCCTATACTGCCAATTTAGCCGCATTCTTGACAGTCGAAACGTTGGTGTCGCCC
TTCTCGAACGTCGAGGAATTGGCAAAGAAGGGCACCATAAAGTACGGTGCCAAAGTCGGAGGATCCACGTTCATGTTCTT
CAAAGATTCCAACTACTCGACGTACAAGGAGATGTACGAGTACATGATGGCGAACGCAGCGGACGTTCTGCCTCCTGACA
ATGACACCGGCTTGAAAAAGGTGCTCAGAGAGGAGTACGCGTTTCTGATGGAATCCAGCTCGATAGAGTACATCGTCGAA
AGATACTGCAACGTGACGCAGATCGGTGGACTTCTCGATGCAAAGGGTTACGGGATTGCTATGAAAAAATACTCACCGTA
TCGCCACGCGTTAAATACAGCTGTGCTGAAGCTGCAGCAGAGCGGCCTGATCACCGAGCTGAAAAAGAAATGGTGGACGC
AGAAACACGGAGGTGGAACGTGTCGAGAGGACGGTGGTCAGAGCCAAGCAGAGGAACTGGATCTCGACAATGTGGGTGGT
GTATTCCTAGTACTGACCGTAGGCGTTGCGGTTTCTTTCTTTTTCACCATATTCGAGCTAGTCTGGGAAGTCGGCTGCAC
GTCCCTCCGCGAAAACGTATCGTTCAAGGAGGAACTGATGGCCGAGGTGAAGTTCATCGTGAAATGCGACAATTCGCCGA
AACCGATAAGAAGAAGGAAAGGATCGTCGAATCGAAGCGGAGAAGATAGCACTAGGGGTTGCACGCAGCCGTACGGCTTT
ATACCAGTAATTACCACATCTAGTTCCGATGACAAATAA
>EuglossaDilemma_000203-T1 EuglossaDilemma_000203
ATGCCGTTAGCCTCGACGCTATCGCAGCTGGGAATTGCGAGAGGTGGAGAACTGCGGTCGAAAAGCGAAAACTCGCGAAG
CGGTACGAGCGTCACGCGGCGGGCTATTTCGAAGCGGGCAGAAGCGGCGAGGCGGACTCGTAAAACTCCGGGAGTTTTAC
GCGCGGGCCGATTCGTCGCGGAGCGTTCTGAACTTCTCGCCGGTATTAACGCGTCCATATTTCCCCGAGAAACAAAGGGA
AACTGTGGCCAGGGCGGAACGCGAGAAGAAACGCCGAACGAAGATGCGATTCCGCGTGACGACAAAAGGCCAAGACGAAT
GCAGAGCCAGCGGGCATTACGCGTCGCCTTCGAAGCATGGAAAACGACATTAGGCATGTCACTGTGTTCTTGCCACTCGC
TCCGCGGCTATTACCCGATTCCGCCTTGGGCGAGTTGA
>EuglossaDilemma_000204-T1 EuglossaDilemma_000204
ATGATTGAACCTAATGGTACACTTACCGCGGTGTCGATAACTAGCCTGACTGGTTCGCCTCTGCTTATGGTTGCGCTTGA
CGTTAGAATAATTATAACCGTCGGTCTCGAAGGAAGCGGCGCGAATGTTGGCACTACAGTTACTTTGTCAAGAGCTGAAT
TTCGGAAAAAATCGAAACGACACCGTTACTCGTCCTCCAGGCCCGATCCTGAAAATAATAGAAAGTCTCCGGATTTTGAA
TTTTCTATTTCGGTCAGTTTGACTATCGCTCAAAGATATACGAAAAGAAAACGGGAAGAAAGATTTCTCTTCTCCAGCGT
ATCGTCTGCCATTCACGGACCCAGGAGCCCCAAACTTGGTTCTGAATGGGCAAATGCGCTCGCTGAAAGAGCAGCTCGCG
GTGAAAGAAACTCACAAAGTTCTCCGGACAAATATCAACTAGTTCCAGGTAAAAGACTCGCTACTTACGTTGAATGA
>EuglossaDilemma_000205-T1 EuglossaDilemma_000205
ATGAAAAGAAAACAGAAGCGAAGGAGACGCGGCGTGGTTGGCAAGGCTGCGACAAGGATCCGGACCAGTTCTGACTTTGT
TGCAACCGCGTTGAAGCAACAGACGGCGAGAAGAGGGGACGCTTATGACGAGTGGTTGATAGGAGCGAGGAGAAGTTCCG
CGGAGCTGGAAGGCGGATTTTTCGAGAAAACACGAGTTCCACGAGTTCTGCCTAGGCCTACGAAGAAGCGGGAGCGTCGC
GTGGGAGGTCGAGCGGCTTCCACGCTGGTTTTTACGCCGCTCAGGAAGACAGATTCGTGTGCTCACCTTGGAACCCACAC
GCCGGACGCGACTGTTAAACAGGCTGCCTCCGTGTCTCGATCGCGAGTACCGGCCGATCCGTCGACGGGCGACTTTTCCG
AGGAGGACGTCGCTGGAGGATCATCCTCGATGATCGCTGATGCGTTCGAGAACTCCGAGAGCCGGACGGGTTGGATTTTG
TCGGTCGACGAGACCGGGGACGAGGACGCGAGTTTCGGCGTTAGATCGCGAGTGAAAATTCGAGGGTCAGCGGGCCTAGT
CGCCGTGCTGGTCACCGCGTTGTGCGTGTTGACTCTGCTCGATTCGCCGCCGCAACTCCCGGATCCACCGGCGGATCCTC
CTCCCACGCCTGGTGGCGAACCCCCGGGCACAAGAAGCATCGTGGCTTACTCGTGGGCGCGGAGATTGGCACTCGATTAC
AGACCCTCCAAGGAGTGCGACGGTAATGGAACGTACGGAACGACGTTAAATACGTTCAAGTTAGCCGACGCGAAGTGGCT
CGAGACAATCCCCGGACAGCTCTTCCTGTACAGCGCCCACTTGGACCTCAGAGTGGCCGGTTACCCAAGCCTCAGGGTGA
TTGGCGTTAAACGTGGACCTCTGCCGACCTCCGGCCTTTTCTGCACCGTTTGGTACGAAGAGGAAGATCGAGGCAGAGCC
GTGAGCGTGGAAGCGCTGGTGTCCACGATTTGGCTGGAGGAATGGGGCGAAACGGTGGACAGCTACGCGGGGATCCTCGT
CGGCTGTCAATTACCACCTGACGCGGCTATCGAGCCGTCCAAGGTGTACGTAGGCCTGGAGCCCTGCCACCAGAATGCTA
GTCATAGTTTAGCGATAAACGGGGAGGACAGGAACGAGACGGAGGAGCGACGCAGGCAGTTCACCCTGTGCATCAAGGGT
CTGGACTTCGACGAGGACATCTCCTCCAAGATCGTCGCGTTCGTCGAGCTGCACCGCATCCTGGGCGCTGAGCTCTTCTA
CTTCTACGTGTTCAACGTGCACGAGAACGTTCTGCGGGTGCTCAGGCTGTACGAGCGATCCAATGTGATCAGATGGTTCA
ACCTCACGCTGCCGGGCGACCTGCCGAACGAGAGGCTCGCCAGGAGGCGGTTCCTCAGCGAGGACATCTGGATCAAGAGA
CGCATGGAGCTGATACCCTACAATCACTGCTTCTACGACAATCTTCACCGATCGGAATTCGTGCTGCCGATCGACATCGA
CGAGGCGATCGTTCCGGCCAGGAGAAGGAACTGGTACGAGCTGCTGCTCGATGAGAGGATCAAGCTCGGCAGGAGCTTCA
AGGACTTCGCTTCGTACGCCGTCAGGAACGCGTACTTCTTTCGCGAGCTGCAAGTCAGGAACCAGACCACGCTGGAGTAC
AACGCGACGAATTTCCTCGCTGACCTGGATTACCTGGACACGATCAGGACCGCTTGCATCTCGCCGGAAGGTGACTCGGT
GAAGAGTTTCGTCTCGACGAGGCGTGCGTTGACGGTGCACAATCATTACGCATTAACCACCCTGAACCCATCGACCAGGC
GGGCGCACCACTTTGACCCGGAAGACGTTCTCAAGCATCATCACAGGGTCTGCGACGAGAGACATCTGGACTGCGAGCTT
CTGATGGAGGATGTTACGGTCGACGAGTCCGCGCTCAGGTACGCGGATGAGCTCAAGAGGAGGATGAGGCTGTTCTTCGG
CGACCTCAACGCGTTCGAGTAG
>EuglossaDilemma_000206-T1 EuglossaDilemma_000206
ATGACCGTGCGCGAGGAGGACCGGAAGAACATGAGACACAGCAGCTCTTGGCCGGATCGGGCGCCGCAGACGGTGAAAGT
GCGCGTGGATCCGCTGTCGCGCGCCTTCACGATCATACCGACGATTCGCGAGAGCCTGCACCCGGTCCCGGCCTGCACTG
CGACCGACTGGATCCACGAGATCGCCTTCCTCGATCATGGCGGCTCGTCGTCGGTCGACGCGAAACGACGCTTCGCATCG
AGCACCAGAACCACCGAGCGGAATGGCCCCGATGAATTAGGGGAAACTTTCGAACTACGCACTCTGGTACCTGACGTTAT
GAATAAAAGTTGCGCAACTGCCATCGCCGGGGACGATGGACGAAGCGGCGAGGGTCGTAACAGCCAGCCAAGATTGCCTT
CGGCCCTCTCCGCCGAGCAAACTGCCAAAGATCCTCGCGCTGGCGACAGAGACACGTCCGACTTCTCTCCGATCGACCAG
GAACGTAAGTCGATACCGCAGCTCCAAAGAAACGACGCAAACGGGACGAACTCGGGATTGGAATCCATCGGAATAGCCTC
GAGTCTCTTGGACGTTCCGAGCCAAGTAGAAGCTCCGAAAGCGGACTCGCCGCCTCTGCAGACGATCGTCGAGATCGAGA
CTCCGAAACGAAACGATCCTCGCGAAACGAGAGACGAACCGCCGGTGTTCTCGCGAGAGTCCACCCCGAGGAGGACACCG
ACGCCGCAAATCGAGATAGTGGACTACGACGACATCACGAGCTACGGTGTTCCGATCGAGCGAGTTGTGCAGCACGCGTG
TCCGAAATGCACGTCGGAAGGGCAGCTCCGGGAGCGCGTGGACCCGTTCCGATCGCCGGTGTCGCGGCGGAAAAGCATGG
ACGGCCGGTGTCAGGACGGCAAGCCGGAAACGGTCCGTAAATATTCCACGGCGGAGGGTAAAATGAGGAACAGCTGGCGT
AGGATAGGAGCGAGCGGTCTAATTGGAGGCGCCAGGAATAGGGAGCGCGAGAGGCTGGCGCGGAAGAGGAACGGCAGCCC
GCTGTGTAGGCCGACCAGCGAGGTGAGGAAAGAGGCCACCCTGAGGAGGCACTACTACCCGGAGGGAGGCTGGGGCTACG
TGATCGTGACCTGTTCGACTCTCGTCCATTTCCTCGGGATCGGCTTGCAGCTCGCGGCGCCTGGCAGCTGGCACCTGACC
GCCGAGCTCAAGTTCCATCAGCCGGCCCTTCACAGCGCAGACGGCGAAATTACGTGTCTGATTCCGCAGGTAGTTAACAG
CGCGGGGAACGAGAAAGGGGAACGAGAAACGGGGGAACGGGCCGGCGCTTGGGCTTTTCTGAAAACGCAATCGTAA
>EuglossaDilemma_000207-T1 EuglossaDilemma_000207
ATGATTAACGAGGCCGCGATCGCGACGTGCGAACCGTCGGAAGGCGAGCGTCGCGCGGAACCGTCCACCAAGTGTCAAGT
CGTTCGGAAAAAGCCGAAACTACCGGACAACTCGAGCCTGGAGTCGGAGAGGTCCGAGACCTGGTCGACGGAGAGCTGGC
AGTTGAAACGAGAGCTGACGAGGACCTCGTCCACGGATACCAGCAGGTCTTGGAACGAGAGCATCGAGATACCGGAGATC
TTCTTGTCCCATCCGGAACTATGGGGCAAACTCGGCAAGTGTCGCTGCGTCGTTACGGCGAAACTGTCCATCTCGTCGGA
CTGTCAGTGCCAGTGTCGTTGCCACTGCCGTTGCAGCCAGTGTCAATACTATCGTCGTAAGATCTCCAGCTGTTCCAGCA
GGGATCACGCGTTCCTGGCCGGTCTGAAAAGGAAGGACTCGAGCTACTCGGTGTCCACCTGCCAGAGCATCCTGCCACCC
TCTTCCGGCAGGAACTCGGTCGCCAGTCTGTTCCACGAGATCAAGGAAGACGGTCGCGAGGCGATCCTGGTCGAGGAGGT
GATCCAGCGTCGGCACTCGGATCAAACGCAGTCTCCACGCGGCTGCAAGATCGGCCGAGCAGATAACCGGCGATTCTCCG
AACAAACGCTGGCCGGAGGAGCGATCGACCGCGCTGAGAGAAGCAGCGACGTCCAGGCTGGTGCGAGCAAACCAATCATC
GCAAGAACCTGTCCGCGTTTCTTCCCGGAGAAGCTCGTCACCGGCAAACCCGGCGAGTCGTGGTCCCCGTTGCACGATGA
AAATCGCCAGACAGAGCTGTCGCAGAGGGAACCAACGTTGGACAGAGGCTCGAACGTGGGACAGAAAAACGAGACTAGGG
ACCAAGGTCTCAGGGATGTGTCGCGAGAACGCAGAAGAAGCAGCGCGAGTATCACGCCGAAGATGATGAGGAGACGCTTC
TCCGAGCAGCTGATCCTCGAGGGTGGCCTGGGCAGCGTGCACGATTACGAGGATCTGCTCGCGGAGCCCGAGGACGGGGC
CGAGGAGGAATCTCTGACCACGGCGAACGCTCGCAAGAGGATCACACTGAGAAGGCATTATTACCCGGAGGGAGGCTGGG
GCCACGTGATCGCGTTGGTAGCGATTTTAACGCAAGTGATCTGCCACGGGGTACAGCTCGGCTCCGGCGTATTGCTGTCT
TCGGCGACGCAACGATTTCAAGCCGATTCGGGCTGTGCAGGTACGGGGATCGGAGATGACTTCGCGAGATGTTTGGTAAT
CGTCGGTAAACGTCGGTAA
>EuglossaDilemma_000208-T1 EuglossaDilemma_000208
ATGTCGATCTCTCGAGCCCGCTCCTGGCCGCTCCTGGACCCGCGGGCCAAGCAGGAGAACGAGCGCGAGGACAAGGAGGA
ACCGAAGCCGAAACCGAAGGGGCCGGAAGAGGAGAAGAATTGCCGGCCACAGAGCGGAAGTCCTCAGGTCCAGGCCAGGC
GGCTACTGTCCAGACATTACTACCCGGAGGGTGGCTGGGGTTGGGTGGTCACGGTTGTCAGCACGTTGGTGCATCTGCTC
GGGCCCGGCCTCCAGCTCTCCATCCCNCATTACTACCCGGAGGGTGGCTGGGGTTGGGTGGTCACGGTTGTCAGCACGTT
GGTGCATCTGCTCGGGCCCGGCCTCCAGCTCTCCATCCCGGCCACTCTCGCCCTGCCAGCCACTGTCAAGTTTTATCATC
ATCCTCTGCACACTGCCGGACTTATTGGTAGGATTTTTCCATGTATAAGAGAGCGAACGTTGGTGGGTGTTCTGTTTGGA
GATGTGGGGATCGATGGTAGCGAGTTGGAGCGTGGGAGGATATGGATGGTTGGCTGGTGGTTGATCACGAACGGTGTATC
GGGTGCCGGAGACGGTCGTTGA
>EuglossaDilemma_000209-T1 EuglossaDilemma_000209
ATGGCTGCGACTCGCGTCGATCTGGAGATCGGCGAGGATCCAACAGCCGGCAAGTCGCCGACCCATCGCGAGTCTCGTTC
CTCGAGCGAGTCCAGTGTCACCGGCGAGGCCGCGAAGAAACGGAAGATCGACGGAATGGGAAGACTGGTCATCCCGGAGG
ATCGTCGCGAGATATCGCGCGTTCGAGGATCCAACTCGCCGGTCCGCGATCACCCCGGCAACAAGCGATCTCCTTCTGGT
GGCGAGAAAAAACCCAGCAAGAACAAGAACGCCACCGAACTCGCTGACAACTCGAAAAGTTTCCACGCGGAGATCAAAGA
TCGGAAAAGTTCGCGGCGGGATGACGCATACGAGTTGCCGGCCGATCGGAACCTGCTGGGCGTCGTCTCAGGGAACGATA
GCCCGATACAGATTAAGAAACAGAGGGGTACAAGGGCGAGAAGGCAGCCGGAGAGCGAGCAGACATCGATCTCAGCCAGG
GTCATCTATAAACTAGTGGGTCCGAGCAGGCAACGTGGTGGATCCCAGGACGTAGGAAAGAAAGAAGATCCCCGGGAAGT
TTCACCGCGACGTAGAGCACGGAATCACGCGAATCTGATGGTTGATACGACGGAGGGCTTGGGCGGTGCTGGGACAGAAG
TGGCTCGTAAACTGGCCGATTGTCAGAGAGACAGGTCGACCGTAAAGAGGCGCGAGGACGCTGAGAAGAGGATAGCTGGA
TCATCGACGGGCCAGGAGAGCCCTCGTGTCAGCGAACCCCGATCCTCCAACGACGCGACGCCGGTTCGGAAAGTTAGGAG
ACACGTCGGCCAGGCCAAGTGCGACAACTGCGGCAAATCGCATCTCTGCAACGACAGGTCCTATCTGCATAAGTACTCCG
GGTTCCTGGACTGCGAGGGGTTGCCATTGGACGAGAACTACGCGAGAGAGGCGAATGGAAGGGAATGCAAGCACGAGGCT
CCTGTTGCCTCGCTGCCGCTATTGTCCGTGCACGACAGCGGCGTCGCGTGCAGCGGAAACGAACCGGCCGTGGGCCACGC
GCACAATTCCAAGCAATTGGTCACCGATCTCAAGCAACTGCATACGCTGAAGCAACATTACTACCCGGAAGGAGGATGGG
GATGGGTAGTGATGTTCGTCGGGGTGCTGGTGCAGATGCTGTCCCACGGAGTGCACGGGTCCAACGGCGTCTTTCTGCAG
CAGGTGGCTAGGAAGTTTGATCGCCGGGTGTACTTCGAGTCAGGTTAG
>EuglossaDilemma_000210-T1 EuglossaDilemma_000210
ATGGATTGGGTGATTAGCGTCGGTACATCCGGTGTTACCGTCCAGCTTTCGAGGACACGGGACCTGGAGATGAGATATCG
CGCGCTGTTCCAGACCGAGTTTATCGAAATTCACTTTCACGCGTGTGTACCAGGAGATACCTGTCATCGACAGGCTTCGA
TACGAATTAAACTTCCGTCACACGGCATTCCTGCGCTCGTTTTTAAACGCCGTCCGTTACAATTCGAGCAACAGTCGAGT
TTCCGATCAATCTCGCGTTCGCGATCGATGAGCCTTCGAAGCGGCGATGCCATTGATTTTTCTCGAGTTTCAAGCAACCT
TCGACCCAAGAGTAAACACGCGTAA
>EuglossaDilemma_000211-T1 EuglossaDilemma_000211
ATGAAGGCTGGAAAGCGCAACGAGACGGATGTCGTTCTCAGTCCCGCTCTGGAGGACAGCGGAGTAGCGACTTCCGGTGA
GATAGGTGAACTTTCCTTCTCAGGAGAGTGCGAGGGAGTCGTTTGTCTGCGCGAGCCAACGAGTCCGAAGGGGATCGAAG
AAAATGAAATCCAGGACCCTAGATACATCGCACGATGTACCATAAGACAGCATTACTACCCGGAGAGTGGTTGGGGTTGG
GTGGTCGTAGTAACCGGAGTTATGGTGCAAATTCTTGCCACGGGAATTCACGGGGCTGCGGGAGCATGGTTGCTGTTGGA
AGGAGCGAAACGATACCGTCAACCCGTTTCCAACGTAGGGTGGCTGGGAGCAATGTCGACGGGAGTGGCTCTACTAGTTT
CGCCCGTAACAATAGCGTTTTGTCGGAGAAAAAGTACAAGACTCACCGCAGTTTTGGGTGGCCTCGTTACAGCACTCGGC
TGCCTTTTCACTTCTTTCGCCTCGCAGTTCCACCAGTTGTTCTTCAGCTACGGCGCCGTGGTCGGTATAGGGGTTGGCAT
GACGAGGGATTGCAGCACGTTAATGGTGGCGCAATATTTCAAGAGACGTAGAGAACTGGTCGAGATTTTTATCGTGTCCG
GAAGTGGCCTTGGTATCGCAGTTATGTCGGCTTTCATAAAGGGAATGATTAGCAAGATCGGCTGGCGTTTAGGCCTGCAG
GCAGTGACGGGTGTAGTTTTCCTCACGTTCATCCTGGGCACGTTTTATCGAAGCGCGTCCCTATATCATCCGCAACGTAG
AGCCATTCTGCATCTGAAAAATCAAAAGCGTAAAATTAAAGACAAGAACAAGACCGACGACGGGCCGCCGTTCTTCGACT
TCAGTACGCTGAAGAGCAAAACCGTAAGAATACTGCTGGTGTCCACTGGGATATCTGCCTTTGGAATCAACACTCCGATA
TTCTACTTGGCCCATCAGGCAGAGAAAGAAGGCCTCGGCGACACGGTGATCCTGCTTCAGGCTTATCTCGGGCTGGCCTG
GACCCTCGGCTGCGTAGCCTTTGGCCTTTTGGTCGTGCATCGCAGCGTCGAATGCAGGATTGCGCGTCAGTATCTCACGC
AAGCGGCGGTATTCGTATGCGGATTGTGCATTCTGGCCCTCACTGCGGTGCAGGGAAATTATCACGGATATGTGCTGTTC
GCCTGGATTTACGGCATCTTCTGCGGCGGCTACCATTACAGCCTGAAAATGTACACGTACGAGAGAGTACGGGCGAGAAA
TTTCGCAAGAACGTGGGGCCTGGTCCAGTGTTCCCAAGCTATACCGATCGCAATCGGAGTTCCGATCTCTGGGTACATGA
ACATCGGCTACGGCGGCAAGGCCGGTTACTATTTCAGCTCGACCTGCGTCCTGGTAGGCAGCTTCACGCTGTTCTTTATA
GATCTTCACAGAAGAAACTTGTCGAGGCATAAACACACCAGGTCGAACGGGACTAAGCACATCTGCGTTTCGGACAGTTG
TCCACAGCGACGGAAGCTGTCGTTCAGTCAGGAACCTGACAACGATGGCACCCACGTGGCTGCTGCCGGGGCTGCAGCCG
CTGCTCTGGTCCTTGGTACCGAAATCGCACCCAATCAAGGCGAGCTGATCGACGGCCTAGCCCCGGAGAAACCCGAGTTA
ACCTGCATCTCGGAAGAAGGGATCGCAGACATGGATCTTCCCGACAACATGCTCGAGGACCTCGATTACATCGGCGATTG
CATAACCTCGTGCAACAAGGTCGAGAACTACCTGATGCTGTCGGAGTTCGAGAATAATCTGATAGCGGAAATGCCGATCA
TCACGGATCGGCGAGGTCGAAGATGGTCCCTGGCTCGTTCTAAGGGCGGCCAATCGAATCTGGATCGACCACCGGTCCCT
CAACCAGCCAACGAGGAACCCGAACCGAAGCCGAAATGGCACGCGACGAATGTGCCTCCGAATAACAGAATGATCACGGT
GATCGACGAGGCCAGCACGTAG
>EuglossaDilemma_000212-T1 EuglossaDilemma_000212
ATGAAGGTGCCTTCCTCGCGTAGCTTCAGTCACGTTAGTTTAAAAAGAATTCCAGCTGCCCGATTGTCGAGCGCTCCAGA
ACGAGCGAGGACGAGAATGCCCTACGGAAAGTTGCACGTTCTCCCGTTGAGCCTTTTTATCTTGATTCCAGTGACGTTTC
TCATTACGTACACGATGTCGGTGCAGTGGGACCACGTGGTACCAGGATTTCCATACATATCGGAAACAGGAACCCTGTCC
CCGGAATCCTGTATATTTGCCCAATTCCTTAATATAGCCGCGTTGCTCCTCGCCTGTTGCGTGTACATCAGACATCGACA
AGTGTCCCAATGGCAATTGGAAAGGGGCAACGATCTCGTTAGCAAGAGAGTCGTTGTTATGACGGCATGGTGCGGTGCCT
TAGCCTGTTTCGGGCTAGACATTCTGGCGAATTTTCAAGAAGCCCGGGTAGTCGCGGCTCACATGATCGGGGCAATGACG
TGCTTCACGGCTGGAACCATTTACTTTTGCCTTCAGACGTATCTGAGTCAAAAAATGGTGCCAGCGGTGAACGGTAGGAT
AGTGGTATACATTCGCGCGATTCTCTCGGTTCTGACGTTAATTCTAACGATCACCACGATCCTGCCCGGCTACATTTCAA
TGCTGGAGTTCCAAGGCAACGATTACAAGAAATGGCTGCCAACGGACGGCGGCTGGGGCTGGCACGTCGCTAGCGCCATT
TCCGAATGGGTCCTCGCGATTGTTTATTGCATTTTCCTTCTCACCTTCGTCCCGGAATTCCGATTAATCAACTTCGAGGA
TCCTGTGGTTACGCTGATATACCTGGACAAGAATCAAGATTTGAAATTGCCGCACAAGCTGAACCCGCAAGTTCAAGATA
ATTAA
>EuglossaDilemma_000213-T1 EuglossaDilemma_000213
ATGGATTCCACGAAATCACCGGTCACGGATCGAAGAATCGTATCGTCTGAACTAGCATCTAGCCGGGTCACCTTACCGGA
CTACCCAGTGAAACTGGTCTTGGATCCCGCGGAGGGAGAAGGTCATCCTAATCCAGTGACTTCCGACCACGGTGAACCTA
TGATTTGCAACCATAAACGTCCAGAAGCTGCAGCTGATGTCTGTGATAAACGCTATGCTTACGACCCACGATTATGTTTT
TACACGGTACGCTTGCAATACGAGAAAAATTTTAATCGTAGGAAAAGTGATGTAAGAGGATTAAAGTCAGTTTCATTCCA
CACAGAAGCCTGCGAAACTTCCAGCACGAAAGAGCCCGACGCGATCAGGCTGACAATCCGATCACGTTTGATTCGCCCGG
CAAAGACGTCGCTTCATATTCATGCGGGCCTGTCTCCGCTAGAATTTTCAATTAAGATCCACGGATCCAGTTCCGCGAAC
GCGGAACACACTCGGAATACATTAAAACGATGCGACAACGGGGCCAACGAGCGGCAGCTTTCGTACAGAGCTTTACGGCC
GTTCTCGAACGGTTTACGAACTTCTCGAGCCCGGTCTCATCCTACCGCGAGCGGATATTGGCCACAGCGAGGACCGTCCA
TAACCGCCGCGATATTGCCATTTCGTCGGATATTTACTGCCGGCCGCTATATCAGGACAAATAATATTCTTAGGGCTCGT
CTCCCCGTGGAATATCAATCGTTTAGAAAGCCATCGCGATCCGACTCGCTCTTGCGCGGCCGTGATAGCGACGTAAAGAG
CGCATTTATAGCAGACCGGTCTCCAGATGTTACTCGGCTAATGCTAAAATATACCACCGGTGACAATAAAATCGAACCTC
CAGCTGGATAA
>EuglossaDilemma_000214-T1 EuglossaDilemma_000214
ATGGAAGCCGAGGGAGGGAACAGAGACACCGGAGAAGCTGGGACGGAAAGGACGAGGGTGGAAAGGAGGACGAGGGACGC
CGGAAGCGACGATTCGTCGGTGTCGGGAACAGGAGCGCAATGGAGGCCGGCCTACGACGCTTATACGAAGGTGAAGAAAC
GCGAAGAACGCGTGGAACTCGTCCTCGCAGCTCTTTGGTCCGCGAGTCCTCGAGAACGTATGCGCGTTTCGAGGTACGCC
GTACGTTTGCGTTCCTTAAAATACGTCACCTTGCTCCGGCAATTAGCGCGAGGCACGCAAATGGCCCTTGCTAAGCTGCT
GAACGACGTGGAACGCAAAGTTCAAGGATACGAGGTCTGCGCGATACGCCGGCGAGCTCATTGTTTAGAACTGAAGTGTA
AGAGATAA
>EuglossaDilemma_000215-T1 EuglossaDilemma_000215
ATGAACTGTAGATGCGTGGTGAATACATTTGAATCTCGAAAAAGAAACGGGGGGGAAAAAGACGGAAAGGACTTTCGTTT
GAAACTTTCCCCGAATTTGACGATCAAACATCGATTTTCTTCGTTATCCAGCGTCATTCGTGTCTCTTCGACCCTCGCGA
TTAAAGCTTTTGTGTCCCGTGAGTCGATCAAATTTTCACGCTCCTCTTCGACTAGTCAAACCGTGAAACAAACTTCTAAA
AACCCGACGTTCCGGTGTCATAATACCCTCCGTCGTCTTCCAAGTTTCTTTGGTCTTTGTACTACTGCCAATTACCGCAG
AATTAAGCAAGATGAACCCGGCCTTGTTTCATCCCCGAAGTGCTTCGACCGACGTTCAACACCGCGTTGA
>EuglossaDilemma_000216-T1 EuglossaDilemma_000216
ATGGAAGCGGTAGAAAGCGGACAAAGAGAATACATGCAAGTTTGTAACAATGGCGGAACTTGTAAACGTCAGATACCGGG
AGGACGCAATCAATTACCAAACGCCGAGGAAACAGGAGCACAATTACACGAGGAAAAGGAATCACGCGATGTTCAAAGTC
GCAACGCGCGGCTGTACGCGAGACGAGTCTATCAGAGAAGCGTCAGAAGCATGGTGGATCAACAGCAGACGGACCAGCAA
CAGGAAGCCGTGCCAAGCGTGGTGGAGCTGAACGTGGGCGGTGTATTTTACACCACCGCTCTCACCACCCTCACCCGGGA
AGGCGATTCTCATCTGGCCTCTTTGTTTTCGGGGAAAACGCCGGTAGAGAAAGATGCGAAAGGGAAATATTTCCTGGACC
GTGACGGGGTACTGTTCCGTTACGTCCTCGATTTCCTGCGCAATCAGGCGCTGGTTCTACCGGAAGGGTTTCGAGAGAAA
GAAAGATTGAAACAGGAAGCGAACTTTTACGGCTTGCCCGGCCTGGAACGTGCCATTGTGGAGAACGGCAAGTCTTCCGG
TTCCTTGACCTCTTCCGGGAAAAGAGCACCCGGATATATAACAGTCGGCTATCGTGGAAGCTTCGCGTTCGGTCGCGAGG
GTCTGGCGGATGTAAAGTTTCGGAAGCTGTCGAGGATCCTTGTATGCGGCCGCGTGACTCTTTGCAGGGCCGTGTTCGGG
GAGACTTTAAACGAGAGCCGTGATCCGGACCACGGTACCACGAATCGTTACACCTCGAGGTTCTTCCTGAAGCATAGCTC
CATCGAGCAGGCATTCGACATGCTTCAAGAGCAAGGTTTTAAACTGGCCGGTAGCTGCGGCTCCGGCACAGCTGGCGGCA
ATTCGGAACAACTGAAACCCGGAGTGGATTCCGAAGAGAACCGTTGGAATCATTACAACGAGTTCGTTTTCGTTCGCGAA
TAA
>EuglossaDilemma_000217-T1 EuglossaDilemma_000217
ATGTCAGAATCACGAAAAAGAAATGTCAGGGAAGAATCCAGAGGTAACATACTCAGAAATCATTCCTGGAGTAATGGAAT
TGACAGCGGGGATGAACAAGCTGGTGAAAATCAATTACTTAGAGAACAGACAGCCAGTCCAAGTCATCGTCAATCAACTG
TAACAGACGAGCCAATCTCTAATATGACACTGTTTAACGAAGAAAAGATGCGTAGAAAACTGAAATTTTTTTTTATGAAC
CCCATTGAAAAGTGGCAAGCAAAACGTCGTTTTCCATATAAATTCATTGTACAGCTCATTAAAATTTTATTGGTGACAAT
ACAGCTATGCCTATTTGCCCATAACAACTACATACATGTAAATTATACTTGGGATAATCGAATAACTTTTTCGCATCTTT
TTCTCAGAGGATGGGATGCAAGTCTAGAGTTACCCACCTATCCACCTGTAACAGGTCCTTTGGCAATTTATAAACGAGAT
GATTTCTATAGGACAATCGATTATGCTTTAGATGGCTATTATAATCTTAGTAATGCAATTGGATCTTATTCGTATACTGC
CGAAAACAACTCAGTTAGTCCAGCTGTTTTATGTTTGTACCAATATAAAGAAGGTATAATATTTGGTTTTAATGAAAGTT
ATGTCTTTGATAAAGAAATCATAGAAACTTGCATAAATATAACCCATCAGTTTCATAGTGAATTTAATACCATAGAGCTG
TTACTATCAAAACAAAATATTAATGTAAATTTTTCTGCGCTTGTTAAAGCTCATTTAATGTTTGCTTTAAAAACAGTCAA
TTTAAAGGCTGCCGGACCTATGACACCACCTGATTGCTATAAGTTTATTGTAAAAATCCATTTTGATAATCGTGATTTCG
ATGGTCAAATGTTACTTTCATTAGATACTGAACCAAAACGGCTAGAATGTAAAGGTGATACGCGTTATGTAACAGATAGT
CGTATTGAATCGACCTTAAGAACATTGTTAAATGTATTTGTAATTTTTATTTGTACTACATCTCTTGCTTTGTGCTCAAG
AGCTATATACAGAGCACAATTATTAAAATTTGAAACCATGAATTTTTTTAAAAATACGTATGGTAAGATATTAAGCTTTG
AAGGAAGATTAGAATTTTTAAATTTATGGTACGTCATGATTATCGTTAATGATCTTTTAATTATTATTGGCTCAGCTATA
AAAGAACAAATTGAACGGAAACAATTTGGTAGCGATCATTGGAATATTTGCAGCATTTTTCTTGGCACGGGAAATTTACT
CGTTTGGTTCGGTGTATTAAGATACCTTGGTTTCTTTAAGACGTACAACGTCGTAATTCTAACTCTGAAAAAAGCTGCTC
CTAAGGTAGCACGATTTTTAATATGTGTGATTCTTATTTATGCTGGCTTCACATTCTGTGGCTGGTTAATTTTAGGTCCG
TATCATATGAAATTTAGATCACTGGCTACAACTTCCGAATGTCTCTTTGCTCTCATTAACGGAGATGACATATTTGCCAC
ATTTTCGTCAACATCATTTATATCACCAATGTTATGGTGGTATTCTAGGATATACTTATATACATTTATTTCATTGTTTA
TATATGTGATTTTAAGTTTATTTATTTCTGTGATAATGGATGCTTATGATACGATCAAAATTTATTATCGCTATGGTTTC
CCTAAAAATGATTTGCAAACTTTTATTGCGACATGTAAAGACGAAGCTTCTAGTGGCCTTTATAGAGACGACTCTGAAAC
CAGCGATTTATCAGAGCTTTTAGATCGGTTTTGTTGTTGTCGAAAAAGGCCCTTTTACGGGTCATTTTCAACATCGGGTT
CGGAATTTTCAACACAATCAGAACAAACGTGTGGAGGAGCAATCTGTATATAG
>EuglossaDilemma_000218-T1 EuglossaDilemma_000218
ATGTCTTCCCTCCAAAAGTCGATTTTGAAATCAAAATTACCACCGTCGGGTGTCAATTTTGGAATCGGCTCTAGGATTAG
CAAATCAAAGGGATTTCAACGTAAAAGAGATTACGATCCAGTCCAATGGATTCCATATTTTGATCATTCACAGGATGTAA
AAATAGGAGATGACACATTTCATATTTACACTAAGGGTACAGAGGGTCCGACGTTAGTATTGTTACATGGGGGTGGTTAC
AGTGCATTAACATGGGCAGAATTCACTAAATCAATTATGACTATGGTAGTATGTAAAGTAATGGCAGTTGATCTTAGAGG
TCATGGAGATACTCAAACATCGAACGAAGAAGATTTATCGGCTGATACCTTGGCAGAGGACGTTGCAGCTATTATAAAAG
CTACGACAGAAAATAATCCTGTGATCCTAGTGGGTCATAGTATGGGTGGTGCAGTAGCTGTTAGAGCCGCATCATTAATC
ACAAATTTATGTGGACTAGGAGTTATTGATGTTGTTGAAGGAACAGCAATGGATGCATTGGCATCTATGCAAAGTTTTCT
AAGATCCCGACCATCTAGTTTTATGTCTATTTCTCAAGCTGTGGAGTGGTGTGTACGAAGTGGCCAAATCCGTAACATAC
AATCAGCTAAGGTGTCAGTTCCTGGACAAATTAAAAACATCGAAACTAATAAACTAGCCACTCATGATATCGATTTGTTA
TCACAATCGTCATGTGAATGTAACTCAGAGACTACGATTCCACGAGAAGATATTATTCAAGAAGAGGAACCAATAAATAT
GCCGCCACCACCTATTCCAACCAATACTACTGCAACTAGAAAATACGTTTGGAGGATAGATCTATCCAAGACTGAGCAGC
ATTGGTTTGGATGGTTTAAGGGTTTATCAACGGCATTCTTAAATGTACCAGCTCCAAAAGTACTATTGCTAGCCGGCGTC
GATAGATTAGACCGCGAACTTACTGTTGGACAAATGCAAGGTAAATTTCAAATGCAAGTACTCCCTGCATGTGGACATGC
GGTACACGAAGATGTTCCAGATAAAGTAGCAGAAGCAATTGCTACCTTTATGGTTAGACATAAATTTGCGGAATCAGCAT
CAGATTTTCCACGAACATTTCCTGCTTGTTAG
>EuglossaDilemma_000219-T1 EuglossaDilemma_000219
ATGTCGCCCAGTCGCTTGATAGTGGCGGCAATTGTACTCGCGGTTGCCACCGTCTGTCGCGCGGAGTGCCAGACTCGTTC
CATTTATTGCTACGAATGCGACTCGTGGACGGATCTAAGATGCAAGGATCCATTCAATTACACAGCACTTCCGAGGGATC
AACCGCCTCTCATGACTTGCAACGGCTGTTGCGTGAAAATGGTTCGCAACGCGAAGTCACCGTATGAGAGCGTGAGGCGG
ACCTGCACTTCGCAACTACAGATAAACTTATTCATGGTGGACCACGTGTGCATGATGGAAAGTACCGGCACTGGTCACAT
GTGCTTCTGTGAGGAGGATATGTGCAATCGTGTCTCCCCGACCTCGTGTTCGAATCCCGCACTCCTGCTGATCCTGTCGA
CCATCCTTGTACTACGCTCGGTCATCTTAGGGGTCCCAGCTTGCTTTGTAGAACGTTGCAATGGTCACGTCGTATAA
>EuglossaDilemma_000220-T1 EuglossaDilemma_000220
ATGCGTCGCCGAATTCGAGGAATACTGATGTCGGGGAAACAATTCTCCTTGGATTCTCGCATGGATCTTGTACAGGGATA
CGTTTGTTGCCGTCCAGCTATAGAAATGGCCTCCGAGTTGCCGCTGCAAGAGGACGAAGATCTTGGAGCCAACGAGTCTG
GATCCGATCCTAATCAATTCAGCGAGTGCTCGAGCACGCGAGCGCAGGTGCAAGACACCGAGGAACCGGAGAAATCGTTC
AACAGACAAGCTTCGAAATCTCGCTCGAACTACACCGTGAACGGCTCGGTGAAAATCGGCTCTCAAGATTGCTCGAACAC
TCTATCAGCGATGATCTCGACGGAAGGCAGTCTTCCAAGGAGCGAAACGATAGCCGCGATCGGCCATCGCGCATACACCG
GCGACCTGTCCACTTTGGACCGCCAACAGGAGAATCCTGGGAAAGGAAACGAAGACAGAGCGGATGGCACTTCTGTCTGC
AGGAAATGCGGCCACTGTATGAAAAAGGAATAA
>EuglossaDilemma_000221-T1 EuglossaDilemma_000221
ATGGTGGATTACATCGCCGATTATCTGGCGAACATTCGATCTCGACGCGTTTACCCTGCGGTCTCCCCGGGTTACCTGAG
GAACGTGCTGCCCTCGTCTGCACCGGTGGACGGTGAACCATGGGAAGACATATTCGCGGACATCGAGAGGTGCATCATGC
CAGGAGTGACGCATTGGCAGAGTCCGCACATGCACGCCTATTTTCCAGCCCTGAATTCACCTGCTAGCCTGCTGGCCGAC
ATGCTGGCCGACGCGATCAATTGTCTTGGATTTACTTGGGCTTCGAGTCCTGCGTGCACAGAGCTGGAGACGATCGTAAT
GAACTGGCTTGGGAAAATGATCGGGCTGCCAGAAGAATTCCTGCATCGTCCAGGGGGATCCGGAGGTGGTGGCGTGATAC
AAACAACCGCATCAGAAGCAACCCTCGTTTGCTTGCTGGCAGCAAGAACCCGGGCCATTAGAGATGTGCAGCAAAACGAG
CCGGACCGTTTACCCGCTGAGATTAATTCGCGTCTTGTCGCGTATTGCTCCGACCAGGCTCATTCCAGCGTGGAGAAGGC
CGGATTAATTGGCTTGGTTCGAATGAAGTACATCGAATCCGACGACGAACTCAGCATGAGAGGAGAAACGCTGTTAGAGG
CAATAACGCACGACAGAGCCGAGGGTTTGCTCCCCTTTTTCGTTTGCGCTACTTTGGGTACTACGGGAGCGTGTGCTTTC
GACAATCTCAAGGAAGTCGGCCAAGTGTGTGAACAAAATGGACTCTGGCTGCACGTGGATGCAGCTTACGCAGGCAGCGC
GTTCGTGTGCCCTGAATTCCGTGGCTGGCTTCAAGGAATAGAATATGCCGATTCGATTGCGTTTAATCCTAGCAAATGGC
TGATGGTGCATTTCGACTGCACCGCCATGTGGGTGAAAAGTAGCCAAGCATTGCACAGAACTTTCAACGTGGACCCGCTG
TACCTGAAGCATGAAAACTCAGGCCTTGCTATCGATTACATGCACTGGCAAATCCCGTTGTCAAAGAGATTCAGAGCGTT
GAAACTGTGGTTCGTCATTAGAAATTACGGAATCACTGGCCTTCAGAAGCATATTCGAGAGGGAGTCAGGCTGGCACAAA
AGTTCGAAGCGCTAGTCCTGGCGGACGCGCGTTTCGAAATTCCCGCGACGAGGCATTTGGGACTTGTCGTGTTCCGTCTT
CGCGGAGAAAATAGCTTAACCGAACGTTTGCTGAAGAAGATGAACTCGAGGGGTCGCGTTCATTGCGTACCTGCAGCTTT
GCACGGTAAATACGTGATTCGATTCACCGTCACTTCGACCAACACTACTAACGAGGATATATTGAGAGACTGGGCTGAGA
TTCGAAATACCGCGAATGAAATTCTTGGAGACACCTCGACTTCTCCTGTAAGAGCAAGAGTTCCGCTTGCAGATACCCGA
GAGAAGAACGAGAATTTTGGATCGAGTTTGTTGTTGGCCAATTCTCCGATGTCGCCGAAAATCGTGAACGGCAGCTTCGC
TGCGATATACGACACCGCGGACGTGTTCGAAGAGTGTACGAAAGCTTTTGGCCAATTGCGACTCGAAGCTAGAGACAGTC
CAGGTAAAGTAAACTAA
>EuglossaDilemma_000222-T1 EuglossaDilemma_000222
ATGCGAAGAGGGTGCCGTACGAGGCGAATAACGGTGAACGACGCGGGTAGGGGTACGAGAGAAGGTGGTGGAGGCGGAAG
AGTAGAGTACGGAAGGCTGGAGGGGAGGGGGTTGGTGGTAGTGGTAAGGGTACGAGGCACCGTGCGAGCACCTGTGGATC
TCCGCGCCACGGTAGAGTCACTCACCGGCTACCACCACCGGACCACCGCCGAACCTTGGTTCACACAGAGAGTTAGAGGA
CAAAACGGAACACGACCACTCGTGGCTCGCCGCCAACACTCCGACCAACACTCCGACCAACAACACTCCGCCCGATACGC
ACCGTGCGAGCGGAAAAAAATCCCTGCTACCGATTGCGTCATCGCCCTTGCCCATCTTGGATCTCATTTTCCATCTGGCG
AGCACCTGGCGCCGTGGCCCGAGCCGGATCTTCGGGCCAAGCTTCGGCAGAATTACCGCGCGGATCGGACCGAGGACTCG
AGTCAGAGGACCGACCGGATCGCTGGATCCAGAGGACTGCAACACCGTGATCGTTATCGGCTAGGAGGTGTTTGGATTTT
TTCGCCCGCGCGACCATCCACCGTTTGCTAA
>EuglossaDilemma_000223-T1 EuglossaDilemma_000223
ATGCCATCTCTTCCGCGAACGAGATTAAAGATGCACTGTCAAGGGCCGCGGTGCGTGTACCGTTCTCGATCGATCGTGCT
GTCGACCCGTGCAAAAGTTCGGGCTGTTCGATTAGGTTGGCAACCTGCTGAACGGGAAACGCTGGTTCCTCTGGTGCTCG
GGTTCACGCGATCGGATCAGTGGCGCGAGATGCCTCGACGGGACCGTTCCATCGGGGATGCGAGGCATGGAGGAGATAAT
CGGCCGACGATAAATTTCCCGCGACCTTCCTACGTTTCTCTCATGCACGCTCGATCGTTATCGTTACGTGCTCGTTGA
>EuglossaDilemma_000224-T1 EuglossaDilemma_000224
ATGGCGGAAAGCGCGGCAAGCCCGGGCTCCGTGCAGGTGGCCGCGAACAGTCCGCAGCAACAGCAGCCACAGTCGCAGCA
ACAGCAACAAACGCAACAGAATCAACAGCCGCCGGATATAAGCAGCTCGCAGCTGGCGTCTCCACCGATCACGGGCACAG
GTACGAATAGGAAACGATCGAGATCTTCCGGTAGGGTTACATTTTACATTTACAGGCATCCCGATTTAGATTGCTTTTGT
TCCATTAGGGACCTTGTAGCCAAGCCATCTCGACGTTTGCTTCGCGACTAG
>EuglossaDilemma_000225-T1 EuglossaDilemma_000225
ATGCTCCCGGACGAGGTATGGGGCGTCTGCGGTGCGTGCGAGGTCAGAGGTAACGGCGAGCCCGAGGAGGTCGCGGAGTG
TTCCAACTTGGAACTCACCGCGCTCCACATCTCGAACATGTTGAACGCCGTGGTGATGGCCTTTAGTCACTTCCAGGCTG
CTACTCCCGACGATGCGAATGGCGCATACGGTACGTCGTGTGCACACGTGGTTCTCCAAGTGTTCGCGGAAAGCACGGCC
GAGCAGGGTTTAAGCGAAGGAGTAATCGCGAGATGGGACATGGAAAGACAACAATTGCACGAGCCACGTGTTCGAGATGT
AAAAAGAGAGTCACGCGAGAAGAGAAGTGAGAGGTGTAAGAGGATAGGATAA
>EuglossaDilemma_000226-T1 EuglossaDilemma_000226
ATGGAGGGAAGTCTCTCAACGTTCGGTGGGCCAAGTTGGGGGGCGGACAGTACGAGTCCTCAGCCACCGGAAACGTCGAG
AACCAGGTTGCCGGTGCAAACTCCCAGTCCAGAAAATACCCTTTTGGACGATCGTAGGCTCCAAGTGAATTCCATAAGAG
CCCAGATCGAAATAATCCCGTGCAAGGTGTGCGGCGACAAGAGCAGCGGCGTTCATTATGGCGTGATCACCTGCGAGGGC
TGCAAAGGCTTCTTCAGGCGGTCCCAGTCGTCGGTCGTCAACTATCAATGTCCGCGGAACAAGAATTGCGTGGTCGACCG
TGTAAACAGAAACCGGTGCCAGTACTGTCGGTTGCAAAAGTGCCTACGCCTCGGCATGTCCAGAGATGCCGTTAAATTCG
GGCGCATGTCGAAGAAGCAGCGGGAGAAGGTCGAGGACGAAGTTAGGTTCCACAAGGCACAAATGAGAGCGGCCTCGGAG
ACGGCGCCCGATAGCAGCGTGTTTGAACATCAGACCCCGAGCAGTTCGGATCAGCATCACCCTTTCAACGGCGGGTACAC
GTATGGCGGCAGCGAATACGCTTCCCCCGGCCCCGGGACGGGCGGGTCGGGTTATTACAATCATCAAGCGATGACGAACT
ACGAGCTTAGCGCCGACTACGTCGACAGCACCACGACCTACGATCCACGACCGACGCAGACGCAGGTCGCGGACACTGTC
GCCCCTGATACGCCCTCCGCTGTCACCGCGACTGGGGTACTTCCCAGCGTGGTCACCACCGATCCGGCACAGATCAGCGA
GCTGCTCTCAAAAACGATAGCGGATGCACACGCAAGAACGTGTCTGCTGTCGACGGAACAGATACAGGAATCTTTCCGGA
AGCAGCACGACCTCTCCAGATTGATCTACTACAAGAACATGGCGCACGAGCAGCTCTGGCTCGAGTGTGCCCAAAAACTA
ACCACCGTTATCCAGCAGATCATCGAGTTCGCCAAGATGGTTCCTGGATTCATGAAGCTCTCGCAGGACGACCAGATTGT
TCTATTAAAGGCTGGTTCCTTCGAGTTGGCTGTGCTACGTATGAGCAGGTACCTCGATCTCCAGCAGAACTGTGTCCTCT
ACGGTGACACCATGTTACCACAGGACGCGTTTTACACGACAGACACGGCGGAAATGAAGCTTGTTTCTTGCGTGTTTGAG
TTGGCCAGGAGTATTGCCGAATTGAAGCTTACGGAAACAGAGCTGGCTCTTTACAGTGCAGCGGTTCTCCTTAGCCCCGA
TCGGCCGGGGCTGAAAGGGCTCGCGGAAATCACGAGACTGTCGCAGGCGGTGATCAGGGCGCTCAGGTCGGAGCTGGATC
GTAACCACGTGTCGCCCATAAAGGGCGACGTGACGGTGTGCGACGCGATCCTCGCGAAGATCCCGCAGCTCCGGGAGATA
TCGCTGTTGCACATGGACGCCCTGGCGAAGTTCAAACGGTCGCAGCCGCACCTCGAGTTCCCGGCCCTTCACAAAGAGCT
TTTCAGCGTCGACAGCTGA
>EuglossaDilemma_000227-T1 EuglossaDilemma_000227
ATGAGTTCTGGTCTTGGACGCCGTACAAACGTGAAGATAGCAGTAGGAGCTTTAGTATGCCAGGATTGTGTTTTGAAAGG
GGACATCACTATTGGACCAAGAACTATAATTCATCCAAGGGCAAGTATCATTGCAGAAGCTGGTCCGATTATAATAGGTG
AGGGGAACATTATAGAAGAAATGGCAACAATAGCAAACAGATTGCCACCAGATGCTCCTGAATCAACGACAGTTCCAGTA
CAGATAGTAGGCAATTATAACGTATTCGAAACTGACTGTACTTGCGAAGCATTTAAAGTTGGAGATAACAATATTTTGGA
AAGCAAATCATACGTGTGTCGGGAAGTTGAGTTAACCACTGGCTGTATTATTGGGGCATCGTGCAAATTGACAGAAGCTG
ATGTAATTCCTGAAAATAACATAGTTTATGGCAGTGACTGTCAACGTAGAGAAATGCACGATAAACCATACCCTCCGATA
AGTCAAATAGAATTCTTGTTAAAGGTTCTACCAAGCTATCATCATATTCTTAAACCAAATGTACAGCCGTCAAAAAACGA
GGGAGGATTGTAA
>EuglossaDilemma_000228-T1 EuglossaDilemma_000228
ATGGACACGAACGTAGAGGAAACGGAACTGGACGTCGGATCGGCGAGCGACGAGTTGGAATCATCGATCGGGGAATCGAA
ACTGCCACGGCGACCAACTCCGAAACCCTTCACGATCGAGAGTTTGATCGGGAATTGCGGCACGCAGAAAGGGAATTGCG
AGCAAGGGGCCCAGGGGGAGAGAGCGAACGAGAACGAAGAGGATCCTGATCGAGACAGGGAATATCTTTATCAGAGACAC
TACCTTGCTACCGCGGCTGCCAGCGCACTGCCTCCTGGTTTTGGAGTGCCACTCGGTTTGTACGGTGCATGGCTACCGAT
GCGGATGTACGGCAGCGGCGGCGCTTCCGGCGTCCCGATGCTACCGGCGCACACCTCCGCCAGTTACCCGTCCCATCAGG
ATCTTTATCAGAATCGGCTGTCGCAGCATCTCGGTCCAGGGACCAACCATCTTCAAGGCGCGGCTTATCCTACCGCTTGT
CAGCGTGGCTCGAATCATCGCGGATCCACCAGTTTCACCGACAGCGAGGACGATGGTAGTATCGATTCACCGGCATCACC
TGCACATGATCTCTCGAAATCCAGACACGGTTCGGAGAACGGGCGAGCCTCGGCGGACAGCGAGGACGAAGGTGGAGGGT
TGGGGATGGCTGGCGATGGTCACGACGCCACGGACACCATGTCTAGTAACGCGTCCAGCAACGTGAGTCCCGGAGGGTCC
CTAGAAAACGGCCAGAGCACGTCCACCAGCGGGTCCAACAACAAGGCCAGACGCAGGCGGACGGCCTTCACCTCCGAACA
GTTGTTAGAACTTGAACGAGAGTTCCACGCGAAGAAGTACCTCAGTCTGACCGAGAGGTCGCATATCGCCCACGCTCTGA
AGCTGTCCGAGGTCCAGGTGAAGATCTGGTTCCAGAATCGGAGGGCCAAGTGGAAAAGGGTGAAGGCAGGCCTAAGCGGC
GGCGGTGTTGGGTCCGGTGCAAGCAGCATGGCGACCGCAGGTGCCTCCAGCAGACACAACGGAGCTGCTGGACAACACTC
CGGGAACGGGACCAGGATCGTCGTGCCGATCCCGGTGCACGTCAGCCGATTGGCTGTCAGATCTCACCATCATCACCTGG
AGAAATGCGCCAGGCCGCCCAGAGTCAGACCCACGAACGAGAGTCCCACGTCCGGCGCCTCGACGTCAGTTCTGGGCGAC
GCTCTTGGATTGGTCAACTCGTCTATCAATCTAACAGGACAGGTGCAGAGTCCTCTGAACAGCGGAGTCGGGATCGGCGT
CGGTGTCGGGCTCAGGGCGTTCACTGTCCCGTCTCATCGCGGTGGACTCAGTTCTTCCGGCAGGTAG
>EuglossaDilemma_000229-T1 EuglossaDilemma_000229
ATGAGGAGCAAAGACACGAGGCCATTAGCTTCAGCTCTCGACCTGTCTCTCGTTACATGTCACGTCAGCCGAGAGTCGTC
CGATTTTCCGCCGTTGCCGAGATCAATCATAATTCCTTTATGTTTAAGCGAGTCTCCGCTCCATCCCGGGGGTACCGTGT
TCCGACGATACGGTATCGATCGAGCGTGCGATTATCGCAGCTGTATCAGGGCCGCGGAGCGGAACAACAGCGAAAGTGTA
TATCGAGAAGGCAATAAATCCTGCGAATATCACGTGGAATACCGTCTATCTGTGAATGCATACCATAGATTCCCCAGTTC
CGAGCCAGCGTTCCGCGCCAACCCCGATAAAAGGGTTGCACAGGGTGGTGGTGATTGCAGGGTGGGAAAGATTCTCGCGT
TCGCCTTTTCGTTGCATTCAGCCCCTGGACAAATTAGCTGGCAGCACAATGCGCCAATGCATATCGACGAGCGGTTAGGT
TGCTCGGCCGAAAGTGGCATATGGGGTCACGCCTACGAGGCGTTCACGGGAGACGAGCACGGGGCCTGGCTTTTTCCATG
GGTCCCCTCGGAAGACGGGCCAGCACGCGCCGCAGCCTGCGAAAATACGCGCGGCGAACCCCGCCCGTGGTCGACAGCCT
GCAATTTTCCACGTCAAGGTGATCCCATGGGAGACACTGATCTCGTTTCAGCGCCGACAAAAGCGACCTAG
>EuglossaDilemma_000230-T1 EuglossaDilemma_000230
ATGAAATTGCTCGTTAGCGTAACGCGATCGATAGCGTTGTCCTCGTTGAACGTTAAAGTGGCCTCGGCTCTGGCATCTTG
CCTGTACACCTCTCCTTGCGCGCTATCCCGTTTTCGAGCATTCATTTTTCCCTCCGCGGTTGTCTTCCGATTCCTCGATC
CGCCCGCGGATTCTAATTTCCGCTCGATCGTCGCGTTTAATGGAACGCCGCGTTACCAAGGGAAGTCGCGTGTCGCCGGC
GCGACGCCGATGATCGATACCGCGTACAATTTCGAAGATTTCCAACCGTCGAACAGCGTGTACACATTTTGA
>EuglossaDilemma_000231-T1 EuglossaDilemma_000231
ATGTTTTCGCCGAAAGACAGTCGGGCGATGGAAGAATTGCAGAACGAAAACGGCTTTCACGTTGAAGGACTTTGTAGAAT
TTTAAACGTAAAGCGTAAATCAATGCTTGGAAAAATTGGTTCCCTTTTATCTACATACCTTCGGGAGAATATTTTAAATC
AGAGCCTGTCACGAAGGTTCGCATCATGCTGGAAGCATAATCCGATTAACCGGAATGAATGGCCAAATTTTAAATACGAT
AATTTACCGGAAGGTATTACCGAATTATATACAAATCTCAGCGATCCCAGAGAAGGATAA
>EuglossaDilemma_000232-T1 EuglossaDilemma_000232
ATGCGACCCTCGCGCGAAACATTACACCCTCGACGAAACCTCGGCGCGTTTCCATCAGCTGTAAAAAGACGCATCCAGCG
TCGCGTCTCGCCCCTGGAGTGTCTGGGATCTCGCGGTTTCCTCCCGCTCGCGTCCTCGCGATCCATAAAAGCGGAGACTC
GCGCGTATCCCGCGGAGGATCGATCGGATCGCGGAGCGGAAAGAGGGGCGTGCGGAGATTTCCTCGGCGATGGAAAATCC
GATCTACGACAGGGAAGACACACAGCGTCCACGGGGGTCGCTGGGAACGAACTATCGAGCGGCCTTTGTCGGGCATAA
>EuglossaDilemma_000233-T1 EuglossaDilemma_000233
ATGGCGGAGGAAAAGGAGAAGCAGACGTTCCTGCAGAAGCTGCTGTTCTACACGACCGCGTTCTTCATCCTCCTCAGCAC
CTTCAGCCTCTTTGCCTTCCTCTTCTTGGTCCCCTTCGTCATCGACCCCGCCTTCACCACCATCTTCATGCAGTTCGACA
CTCGGCCAGCCGAGTGTGTCACCATCGACGTTGAGTCCAGGAAAGGTACGAGCAACTGCTCATGGACATCCTGTAGAGAG
GGTTGCACCAAGGAGCTGTACGATTGCAAGCAAATACGCGTCAACTACAAGCTACCGACTAACACGTCCGAGGATAGCGA
TGGACAGGGTGAGGGAGGCGGAGCGGTAGGAGGTGTCGAGGATGACGAAGACAGCACGACGATGGGAAAACCGCGTTACG
AGCGCTCCCTAAGGGAGTACGACTACGTCGAGGACCTTGACGAGGATGTCGCCGAGGACGACGACGCAGGACTGCCGAAA
CCCTTTCCTACAGGGCTCATGGGCAACGACTCCGAGTGGTACTTCACCGGGGCCAAGCTGTTCCCCAACGTAAAAGGCTG
TGGATACCCTCCAATGCTGAATTGCAGTATTTTCTACCGGCAGTACGCCAACATAGGGCAGAACTTTAGCTGTTACTACT
CGAAAGTGGACCCCGGGATAGTCATCAGCGACCTCGACATGTGGCAGGTGTACATGAATCTGGTGTACGCGATGGCGATT
CCGATACCGTCTTTCATAATCTCGGTGATATACCTCACCATCGCCTACTTCAAGATCTACAACGAAGACGAGGTGGTCCT
CGTGGGCGGCGAGGATGGCGAGGACGGCGGAGAGGGTGAAGGAAGTAACGCGACACCCCTGCCACTGACGAGCGGCGCCC
TTACGCCCGGCAGCGAGGCATTCAGGGAAGACCTGGCAAGCTTCGGGCATCAGCTGAAAGTCGCCATGGCCGACGACATC
AGCAGGGAAAGCCTGGATGGGATACCCAACTCGTACTCCATTCAGGGGTAA
>EuglossaDilemma_000234-T1 EuglossaDilemma_000234
ATGAGTGTTCTGAATTTACCGCCCAGTCAAAGGAACCACGATCGATTTCCAAAAGCAGAGCTATTTTGTACAATCAAGAA
TCGATTCAACGATCGCGTTAAACCCAGGATTTTTCGACCAGGCGTAATTAGGGGCTTCGCGGTGCCCTCGTCACCGAACG
TGTACACACACAGTGTACACTGCACACACGATCGAGAAGGCAGACGTCGGGGCACTCGATGGTTGGAGAATACCTGCAGC
CTACGACCGCTGGCATTCGACAGAGGACCTGAAGTGTAA
>EuglossaDilemma_000235-T1 EuglossaDilemma_000235
ATGCCGAAGCAAGTGCCAGTGGAGAACCTGGTGATCCCGCCGCAGGATGGTCGGATCTGCGGGACCATTTGCATCTGCCA
GATGACCGCGGTCCTATCCTCGGTCGCCCTGGTCTATCTCACCGTGGCCATCTACATGCCGAGCACCAGGGCCTTTCAAT
CCGGTATCAGCGAGGTGCCAGTGATGTGCACGACGATACGCGCGGTGAACGCTGACAACTGCGAATGGGGCAGCTGCGGG
GAATGGTGCCTCTCGAAGACGTCCGGCCCTTGCGTGCAGATTCACGTGAACCTCCGGAAGAACGGCTCGACGATACTGCT
GGCCAACTGTACCAACACCACGAACAAGACTTGTTACGGTATCGATCAGGAGAACGCGAAGAAATCGAAATGCATCGCGG
ACGAGTGTCGAAATCTCACCGGTACGTTCAACTGTTCGTCCGGCGTGTGTATCAACATAACCGACGCGTTCGAGTGCATA
TTCCACGACACCGATCCGCCGTTGAAGTGTTCCGGTAGACGCGGCAAGATAACCTGCATAGACATAGACGGTCTGTTCAA
CTGCAACCGCGGCACTTGCGAGCGTATCAGAACCCCGTACAACTGCGACCGTAGGTGCGTCGACATCCCGACCAGGAACA
AGAACATGATCCTATTGAGCGGTGACAAGGTTTATCTGAGTCAATGCGAGAGAGCTATAGACGTTCAGTCGAATCGAGAG
ATCTGGCACGAGGACCGAGGCGACGTCATGATGGCGTCCTGTTACGGGATATTCAACTCGACCCTCGGCGTCGAGGCTGT
CGATTGCATCAACGGCTCGGTGTTAGAGAAAGACCTTCTCACCGACCTCACCAACTTCACCTATCTGTCCTATCTCAACA
TATTCGCGACGAAGCCGTTAGATGAGACCAGAATGGTCGCGCCGCCAGAGCAGGACCTGATCATAGCTAACGAGAGCCGT
TTGCTGATCAATCTGGAGGGCTGCGTCAACACCCTCCGCGAGGAATGCAAGGAGTTTCTTCACGAGTACGGGAAAGACGG
ATCGGATCATAACGCACGCGCTAGATTCCCGTGTTACTACGCCGAGAGTAACACCGGGGTGGTGGTGTCCCGATTCAACC
TGGAGACCACCTATAAGGAGTTCCTGATCGCGTTGCTGTTGCCCAGTATCTTGTTCGTCGTCAGTTGCCTGACGCTGATC
TTTTGTCAGAGGACCGTGGTGGTCGGCGACGATGCCAAGATGAGATTCAAGAGCACGGTTGGCGCACTCGTGTCGATAGA
GAAGAGCGCTTCGGGTAACCTAGGGGATGCTGGCGGAGGAAACTCTGCTATGGCGCTCTGA
>EuglossaDilemma_000236-T1 EuglossaDilemma_000236
ATGGGCGCCCAGGAAGAGGACACCAAGTCCAGCACCATGGGCGGGGTGCTACCGGTGGTAGAAGTCGCGTCTCTGGTCGA
GAAAGCGAAGTTCTACACGTCACTCTGCCTGGGCACCACCGCCATTCTTGCTGTCTTCGCCTTCCTTTTTCTAATCCCTT
TCGTCGTGGAACCCGCCATCTCCACCATCCTGGCCGATTTCTCGCCTCACGCCGTGGCCTGCGTCGTCACCGATCACGTT
TACGCCGAGGGACTCAAGAACTGTTCCTGGGCAAGCTGTAGAGAAGGTTGTACCAGCGCCGCGCTCCGTTGCCATCAGAT
CAGAGTGAATTACACGAGGCTGACGTTCGAAGAATTCGTGGCGAAACCACTGGGCTCCATTCCCTGGGACGTCTCGGACA
CGAAATTCTTCGTGAACACGGAAGGCTGCGGCTATCCGCCGAGGGTGAACTGCTCGGATTTTGCCAAGAAATACGGATAT
TCGAACATGGGGAAGATATTTCGCTGCTATTACAGCAGAACACATCCAGAGACTGTCGTTGCAAGGTACTCTTGGGATGA
AAACCTGAGGCACCTAGTGCTAGCCTTGGTAGTGCCTATATTTCTTTTCGGAATGTCCCTCGTTGTATTGTGTTACTGGT
ACTGTCCACCGATGGGCAAGACTTGCGGAGGACCAGGGCGTAACTTGATTGACAAGTACGCGAGAAAGGAAGACATCCTG
GGAGAGGACGAGTTCGAGGAGGACGAGGAAGAATACTGA
>EuglossaDilemma_000237-T1 EuglossaDilemma_000237
ATGACTGCGATATTTTTACACCGTGTGCTACCAGAGAAACGGGAACGATTACAATTCTCGTGCAAAACCATTTTTCGAAA
GCGTGGCCGCGACAGTTTTGCTATACCGATCGCGGTACCGTGCTTCTCGCGAGATTTTTTATACGCGGACAGAATAATCT
CTGACGGCGGGTTCGTTGATCTGTACGAGAGTGAAAAGAGTAACGTCGGTCGATCGATCGCGATCGATCCGAACGGAGAG
AGCTCAGTCTCGATCATCTACCAGTATTTCGAACGAGGTTCAGAGATGCGATGTAACAAGGTGCGCCTTCCTACAACGTG
A
>EuglossaDilemma_000238-T1 EuglossaDilemma_000238
ATGTCTGGAAGAGGGCTTCCGACCAAGTCAAATCGATGGAAACTTTCCGACCGTTCGAAACTCCCTGAACTTTCCCTTTT
CAACGCTCCATTTTCACGCGGCGAGGCGCGTTTTCATTTCGCCGAGATCTCGGACAGAGCGACGACTCGTCGGGACGCGA
TGGAACCGATCGCGTGTCGGTTCTCGGACCTTATAGCCTTTCACGCCGGGATCGATCCCGATCCAGTCATGTGCCAAACC
GTTAATACCACCTTAACTAATAATTGCGGCTGGGCGAGCTGCGGGGAGTGGTGCTTGACGAGGACCACCGGATTTTGTCC
CCAGATCCACGCGACCGTGAGGAGAAATGGGACAGACATCGTTTTCGAGAATTGCACGAAATTTGGCAGCATATCCTGCC
CACAGGTGAACACAGCGTCGCTAAAGAGATACAATTGCAACAACGGCAGCGAGTGTAGCGTGCTTTCCGGGGTGTTCCAT
TGCGCCCTTGGCCACTGTGTGAACATCAGCGAGCTGATGCTGTGCCCTCACAAGGCGGACGGCATGGTCGTGGACAGCGA
GAAGGACAACATGAAGCTGAATGGTCACTTCAGCTGTCAGAACTCGAGATGCACGAAAATCAAGACCCCGATCACTTGCG
ACCGTTACTGCCCGAAGATCGCGACGTCTGACGTGAACGTGTTCCTCATGGAGGACGACAACGTCATCGTGGCGAAATGC
GAACGCGGCCTGGCTTTGAACAAAGCGAATGGAAATCTGCCTGGCACCAGACTAACCACGCCTGTGCAAGTTTGGGACAG
CCGGAATGGAAGCATCATTGCCAGCTGCTTGGTGGTGACTCAGGAGATGAACGACGTGAGCACGCAAGACTGCGTGAACG
GCACCTTGTTAAAGGACATCCAGGTGCCTCAGCCTAGCATCAACTTCACGAGCTTTCTGAGCATATACGAGAAGAGCTTG
CAGTACCCGTTGGATCCAACGAACGACTACGTGCCGGCGCAACGATCGCTCACGATCTACAATAGTTCTCGCCTCTATAT
CAACTTCGAGGGTTGCGTCAACACCCTGAAAGGAGAATGTAAAGATTTCCTCGCCACTCATGGCCGGGACGGCGACAATC
AGACGGCGCAGAGCAGATACCCGTGTTACTACAAGAACAACTCGTTCCTAGTCGTGGCACGTTTCGACCTGAACAAGACG
CGGACCGAATTGCTGATCGCGATCATCGTGCCCTTGGGCCTGTTCGTGATCAGTCTGACGACGCTGGTTATCATAACGCG
GTCGGTGCAGGTGGGCGATGACGCGAAAATGCGTTGCCGTTACTGCGTCGACAAGCAAGAGGTCGAGGGCGAGGACGAAG
GACTGGTCGAGGCCACACCCTCCTCGTCGCAAGGTCAGATGAACGAGAACGAGATCAAAAGCATGGCACTTTAG
>EuglossaDilemma_000239-T1 EuglossaDilemma_000239
ATGGTCCGGATGCACGTGAAGAAGGGCGAGGAGAGCCAGTTTCTGTACGACACACACGTGGAGGCTCGGGTTGAAGACAT
TATATACGGCATTACTATTATTTACAACGGCCGGCTGAAGATCTCGAGAATATGTTATGAAATCGAGGAGCTGGCCAAGC
ACGGCACCATGCTGCCCCATAACATGATGGGCCTCACCGACGAGCAGGTAGAGGAGCTCAAGCTCAAGGACGAGTGGGGC
GAGAAGTGCGTACCGACGGGCGGATGGACCTTTAACAAGGACGTTATCGGCCGCAGAAACGGCAGACAGCCTAACGCGAA
GATGCAGGAGGTCTTGAACAGAACGATCGGGGAGGCACGAGCTATGGTTTCAAAGAAATTGATACAAGAGGAAAAACTGG
TGACGCAGAAAACTGTGCAACAGGCGCTGGACATACTGAGGGGGGCCGTAACCATTGTGTATCCCATGGGACTTCCGCCT
CACGATATCATTCGACTGGAATTCGAAAACAACGAGGATCTGAGTGGCACTCAGGCATCTCTCGAGGTTATCGACGTGCA
ACTGGCGCAACTTTGGTTCTCAGGAAAGGAAATGTTGCCGGGGAAGAAATTGAAAGATTATTTGGGCATGAACGAAAAGA
CCAAGATTATCGTGAAGCTGCAGAAAAGAGGAGGAGGAAGACCTGCTCGTGAGCCTCTCATGTCGGAGGAAGAAAGGAAA
CAACTAATGCTGCACGCTTACAAACGACAAGAGCAACTCAAGAATAGACATATTACCCAAAACAAATCCTTCACATTTCA
CGAGGGCCCTAGAACTTCTGATTTTAGTGTGATTTTTAACATTATCGATATAGAATACGGTAAAACTACGACGTTAGAAT
TGAAAGTGTAG
>EuglossaDilemma_000240-T1 EuglossaDilemma_000240
ATGTGTCCTGGTGCATCGCGGCGAAACGGAATGGAAAAAGGAGGGAAAAAAAGAAACGGCGGGACGAGATGGTTAGGTCG
TGATGCTCGCTTCCTGGACGGCGAGCGGCGCGAAGAGGAGTTAGCCGTTCGCCACGATGCCACCGATGGAAACCGTGCGA
AGCGACGCGAGGTGAAACCCGGTCCATTGTCATGTGGCGAGGATCACGTAAGGTCACACACTCTCCCGACTGGCTCTCGC
AGCCCTGCCGGTGCCCTACGTGGAAACAACAAAGGCGTCAAGTTTCGTAACGAGCGACAGAGCGTCGGCTTTATTGTTAG
AAAACGGACTGGCTTTGCCTACGGTCGGAAGGAAGGAGCAGAGAGTTTCGGTTTAGTCATCCGTGGCCCCGATCCGGCCT
CGTTCTTCCAGACGTCCAATCTCGCGTCTCGGCTGCTCGATAATAAGCCGTGTAACTGGGATTCGGATTGTCGGGAAAAT
AAAAGACACGAGAGAGGTGGCGGCGGCGATGATTCGGACGAAGATACACAGTGCGCCCTCAGCGAGAATTGGACGTTCGA
GAAGAAAACGAGACGCTGGTCCCGCGTGTGCGACGTGACGCCAGCCAACGTCGAGAGGCTACAAGCGATCGCCGGGCAGA
ACGTGCAATCCGAGGAGGACTCGCTGGAGGATCGGCTGGAGGCCGAGGAGGCCGAGGACACGATGCTGGACACTCTCAGA
TACAGCAGCTTACCACCTGGAACGCTTCCCGATGAGATCGGGCCGAGATTTCGAAGAACCGGCTCCGAGAGGCTGAGGGA
TGGAGCCAAAGCTATCCTCAGGCGGGTCGAGTCGCTCAAGTCCCGACGACGAAAGCACCAGAACCGCGACGGCATCGTCA
TCAGCGGCCCCCAAATTCTCGACGTGATGTCGATGCAGCAGAAGATGAAGGAGCTGAACTGCGTGGACGTGTCACCGACT
GGTCCGGCGCCCGTGTCCTTCAACGATCTTCTACCCGGCTCGCCCCTTCACGTCCCAGGATCGCCTGTCACCTTACCAGC
CTCTCCTTATCACCTTCCACCCTCGCCATTGACCAACGCGCCTAGTCCATTCGGCGACGATTCGTCGAGTTATTGCTCGG
ACGGCTCGCAGGGAGGTGGCCCGACGCCTACGCCGACTCGCACGAAGATGAATCGCGCGAGGAGGTTCTTGCATCGCGGC
CGAGAGGATCAAGGCGCGCTCAGCGACTCCGAGTGTCAGCCTACCAGTTGGCGACACAGGTATTTCAGAGACGCGAACAG
TAATCATGCTAAAGTGTTGGAGTACGTGACTGCCCATCCCCAAAGTCCCAAGGATTCACCGACCAAAACTCCCATAAACA
GTCGCGGCGGAAGCCTGAATCTCGGCAAGGAGTCGCAGAGGTACAGGGATAAGCTGTCCGGCCAGAGCCAGGATAGGTAC
AAGGAGGACAAGGTGACCGCGTTGAAGAGGGAGGACAAGATGCACAAGAGCTTCAGGCATCGGGACGATTCCTACAGGGA
AGGGAAAACTTTGTCCAAAGAAGTGACCGTTTACAGAGAGAAGTCCAGGTCCAGGAGTTCCGAGCTCGCTGGAAGTCAAG
AGAGCAGTTCCACGGTGGCCAGCCGTGATTCCGATCAGGAAGAGGATTCGCCGAGGCACAAGGGTACCGTTGTTAGGTGG
CACAGTTTCCAGAGAGGATCCCTCTACCCTGAACCGCTGGATCCGCTCTGTCCACGAGCCATGGCCTCCATGTCCTGCGG
ACAGCTCCTGGTACTGAGGAAGCTGGCTCTGCTGAAGCTGACCGCCTGCATGGAACGATACTGTCCTACTCATCGCACGG
GTTGGAACTGGGAGTTGCCAAAGTTCATCAGGAAGATAAAGACCCCCGATTACAAGGACAAAACGGTGTTCGGGGTACCG
TTGCTGTTGTCGCTGCAGAGAACCGGCCAGGCCTTACCAAAGTGTATTCAAATCGCGCTGAGATGGCTGAGGGCGAACGC
CCTCGACCAAGTGGGAATCTTCAGGAAGAGCGGAGTGAAATCGAGGATACAGAAATTGAAAATGATGACCGAAACGCTGG
GCGACAATATCAATTTCGACGGCCAGCAGGCTTTCGACGTGGCTGATCTCGTGAAACAGTACTTCAGGGAGTTGCCGGAA
GCTCTGTTAACCAACAAGCTATCCGAGACGTTCATCGCCATCTTTCAACATGTACCTGTTGAGCTGCGACCGGACGCGGT
GCAATGCGTGCTGCTGCTTCTGCCAGACGAGCACCGGGAGGCGTTGGAGACTCTGCTCGATTTCTTGAACCACGTAGCGA
GCAACGCTCCCTACAACCAAATGACAGCCTCGAACCTGGCCGTGTGCCTGGCACCGAGCCTGTTCCACTTCAACCACAGT
AACACGAACGTGACCAACAGGTCGAGCAGCGTATCGCCACGTAGGAGAAAGACCGTGGGCATTCCCGATCAGAGGGAACT
GTCGGAAAACAAAGCCGCTCACGACTGTCTTCTGTATCTGGTCAAGATGCATCGTGAATTATTCATGGTCTCCTCGGATA
TGCTGACGCAGTGTCATTTCAATTACATGGAAGAAAGCGTGCCGGTCGCATTGGAGGAGCTGGGATCCGAATTGAAGCAG
GATTGGCGAGGATATCTCTACGCCTGCACCACGGCCTTGTTGAAGGAAGCGCGTGAAAAGAGCCGAGGCTGGGTGACCGT
GAACAATCCGGCGGATAGCACGGTGGAGATGGCTTACAAGAAAGTCGGAGATGGACATCCGCTTCGACTATGGCGAGTGT
CGACCGAGGTGGAAGCTCCGCCGAACGAGCTTCTTCATCGTGTTCTGAGAGAAAGGCATGTGTGGGATCCTCAGCTTCTA
AAGTACAGGCTGGTCGCCAAACTGGACAACAACGTGGAGGTCTTTCAATACGCCACCGGGAACATGAGTCCTCTTCCTGC
CAGGGATTATTGTGTGCTAAGATCCTGGCGTAACGATCTCCCCAAAGGGGCCTGCGTCATCGTAGAAACGTCCGTGGAAC
ATCCGGATGCTCCTGTTATGCTTGGCGGGACACGTGGTATTGTTTTAGCCTCGCGCTATCTTATCGAACCTTGCGGTAGT
GGTAAATCACGGATCATGCACCTTTCCAGAGTGGATACAAAAGGACGCACTCCAGAATGGTATAACAAAAGCTACGGCCA
TCTCGCTGCCCTTCATCTCAGTAAAATTCGCAGCTCCTTCAAGCACACGACGGATGGTCCTGAGAGCAAAGTCTGA
>EuglossaDilemma_000241-T1 EuglossaDilemma_000241
ATGCTAGTCTATGGTGAACCGGAAGAAAAGGGTACTTGTTTGCGAACGGAGACGAAGAAGAAACATGGTTTACGGACGTG
CCGTATCGATCAAACGAAATCGATTGCATGCATCGTGTGTCTAGAGCTATCCCACGTACAGAGGATTCTACGTGGAATCG
GGTGTTTGGACGTTGCCCTCCTCGTTAGGGATCTAGAAGAGGCGACTTGTCTGGGGCAAGGAGAAGAGACGACTTGTCTA
GAGCACGGAGAAGAAACGGCGTTTACGAACTATACTTCGCATAGTGGTTACATGAAAGAGGCCCGTTGA
>EuglossaDilemma_000242-T1 EuglossaDilemma_000242
ATGGGCTGGGCGTTCGTTGAACCTCGCCGGATAGCACTGTTCTTCCTCGCGTATTTTCTCAATGAATTCCCGTATACTGA
AAATTCGCGGAAACCGCCCAAACGAACGGAATTCTGGCCACGGTTCTTCCATTCGTTTGCCAGGGAATTTTATATCGCAC
GATTTCCTTTACGATTCGATTTCAACCGTGTACAAGAACTCCGCGCGATAGTAAAATCTTTATGCTCGCACGGTCCGGTG
ATCGAGGAGGGCTCCTTCGAAATCTCATTGAGAACTCGCCGTGATCGAAACCTGAATATATCCGAAGTAACGGGAAATCG
TCGGGAAAATTACCGTCTGCCTGACTGCTCGTCGAGAGAACAATTTTGA
>EuglossaDilemma_000243-T1 EuglossaDilemma_000243
ATGATCGACGAGGTCGAAACGGAGAAAGATTTTTCCGTTTGGAAAGAAGAGATCGGTGAAATCATCGAGTCAGCGCCGAC
GACGCCGCTGCTGGTGTCTGACGAGCCAAAGTACCCGACGCAGCCGGCGCCGGTGCAGCAGGCTCACCAGGCGACCGATC
TTTGCAGCGCGAAATCGTTGTCCGGGAAAAGCTGCGGGTTCAGGCGACAGAACTCTGCCGGCAGGAGCTGCAACGCCGCG
GAGGACATTGGCGATTGGTCGAACAGCATCCTGGCGGAGTTCAACACGATCATCGCGAACGAGATCGACGAGCTGACGAA
AGAGCTCGAGCGGAAGAGGAAGAAGGAAGAGCGGAGGATCGTGCAGTACAAGGAGCTGCTGAACGAGTTCGGCATATCGG
ACAGCGAGAGTTCCGCTGGAAGCTCGTGCGAGGCGAGCACCGATCGATCATCGTCCCGGCCGAACAAGGAGAACCGTGAT
CGACGAAATGGAAAGTTGTTCAGCGACGAGACAGGCTATCGCTTCCTGTTGAGCTCGGACTACGACGAGCCGCGGGACCG
GGTCGTTTCCGCGGAAAACGAGCGGAGAAAGAGCGGAAGCCTGCCGGAGGACCTGCAGCGCGCCGCGCACCCGCTCGGGG
ATGCTCTGAACTCGGACTACGACGAGCCGAACAATTCGCCAGCGATGAGCTTCGTGGACGACCACCGGCAGATCGATCGG
AACACTTCTAGTCTACCATCGAAACTGGACCGCGGACACGCGGCCGAGCACGAGCGGGAAGAGGGTTCGCGCGTTAAGTA
CCTCGGAAACAGTTACGACCAACCAAAGAAACACCTAGAGATAAGTACGAAGAAGACCAATGAAGACGAGAAGAAGGCGA
CCGGGCCCTTGCGGGTCGGCCCGGGTAATAGGCCCGAAACTGACAAAACGATCGACGATTCGAACGCGAAATTACCGCCG
AGGCAACGCTCGGACGCCCACAGGAAGAGCAGCCTCCCGGTGAATCTGGCGAGTCAGAAGCGGAGGAGGACGCCCAGGCT
GGCCAGGATCCGACGAGGCGAGGAACAGAACGCGATGGATCCCGAGTACGACCTGGACGAGGATAAAATTGCGGCCGGGC
CCAGGTCGTTGGACGGTAACGGGCCTAAATCGGCCCCGGTCACGCCGACCGAGGAGAAGAAGTCTCCGTTCTCCAAGTTT
CTCTGGAAAAAGCATACACCGGTGTTCCACGAGAACACTGAGGACGTGGTCCTCGTGAGGGTTTCCTCGTTGCCGGACCA
GGACTTCCTGCATTTGGATAACGAGTCGAAGAACGGTCGTGGTGACTCGAAGGATGGCCTGTCGAAGAAGAGGGCCGTGT
CGCCGCTGACTCTTCGCTCGGACATCTCGGCGAAACGGTTGTCCGAATCGGACAAGGACGTTAGACAGGTCAGTCCGGTG
GATTTGAAGAAGTTCTCGCTCTCGAGGTCCAGAGGGAACGACGTGGGTGTCAGCTGCGATCTTCCGGAAGACGACAACGC
CGGTTCCATCGGCAGCGTGGACAGCGGGAAGTTCGATCGGGTGGAGAACGTGGACGTGAAGAAAATACTGGACGAGCAGA
ATTCCAGATCCGGTTCGCTACCGATTTCTCTTCAATCCCTGTTATCGAAGATCCGAAACGGCTCCGGCTCCTGCTGCCCG
AACAGCCCGCCGATGGATTCGCTTACGTGCTCAGACATGGCCACGCAAACTTCACCGGCTATTTCAAGGAGTTCCAGCTT
CACGTGGGTCAGCGATTGCGACTCTCCACGAGCGGAATCGCAGATGGATTCGCAGTCGTTGCACGACGAGAGCACGTTGG
ACCCTGCCTCGCCGCAAGACACCGTGGACGATGACAATAGATCGTCGTCGTCGTCGCAGGATCTTCTGCAGAGCATGGAC
GAGATCTCCTCCGGAAGCCTGTCGCCGGATACGACCGACAGAGCATCTCCGCTCGAGAGCGGCATCGGCACAGCCAGTCC
TCCTAGAAGCACCGATCGACGGATAGTTAAGCCCCCGTCCTCCAGCAAGTGTCACCGCAAAGAGACCTGGGAGAGGATCC
GGCGACGGCCTTCGAAGCTGAACTCGCGGAGCGACAAGCACTCGCAGGACGTTTGGATCAAACGCGAGAGCGTGCACACG
CATACGAAGGAGAACGAGGACCAGTACTCGCAGGAGGCGGTGGACAGCAGCAGCGGCCTCGACGACACCCTGCCGAGGAT
CAAGCCACCTCGGCCGACCAATCTGCCTCTCTGTCTGTCCACCACCGCGAGCAGTTCGTTGAGCTCCGGGGAACTGTTGG
AGACGCCTCCGAGGGCACCGTCCTCGCCGTCCGCGGCGAGCCTCCAGCTGAAACCGGAACCCCTGAGTGCGGAGATGGGC
GGAAAGAGCAGCAGCGCACCCTTGTTGGAGAACAACGACGCGGCGAAGACGAACGGGAAGGTGCCGAGTTTGCAGCAGCC
ACGCTCGCAGTCGGAACGTCAGCTATCAGCACGCCTCCCACCGGAAGCCTTAATCACGCCGGAGTCGCGCCTCGAGAAAG
CAATTAGCGCTGTCCCGCGAACTCGTCGATAA
>EuglossaDilemma_000244-T1 EuglossaDilemma_000244
ATGTGGACCACGTTTGTGATTAAAAAGGGAAAATGTGGACGATTAAAAGACGCCAAGGAGGAACGACGAGTAGGCAAGCG
AGGCGGCTGGAGGGAAAACGACGGCAAAAGGAGGACCGAGAGGACAGGGGCGGCGAAAGTGGAGCCGATCGGTTGGCCAC
GTGCAGAGACGCTCGTGAACGTAACAAGCGTTATCAGTTACCACCCACGGCCCATAAAGTCCTCCTTTATGGGAGTCACC
GGGAGAAGATATACACCGGTCGCACAGGAATTAACGCCGGAACTGGCGTATTGGCCCCGACGACGCGAGCTCGTTCCGAG
CAAATTGCCGGCAACAAAGCCGCCACGAAACGCGGCGATGCCGCTAAATGGATTCGTTTTTGGGGGAAATATAATGGGAT
TCGGTGAACATCAAAGGTGTCCCAGCCCGTTGCAACCGATGGAAAGTGAATTAACCCGGCTCCCCCGTTTTCGAACTTTT
GCAAGAATGTGCTAA
>EuglossaDilemma_000245-T1 EuglossaDilemma_000245
ATGGCAGATGAAAAGCAAAAAAGACTTTCCTTGCAAAATTGTCTTCTTGGAAAACATTTCATTAACGAAGATTGCCTGAT
AAATACCACAACCGAATTTTTCAAATCAAAATCACAAGAACTTTACACTAAACGCATTAACATGCTACCTAAGGGTTGGG
CACAAATAGTTGAAAACAACGGTAGCTATATCGTTGATAAAATTCTTTTGTTTCGTTTAAATAAATTAATTCGACAACTG
TGTTGGAAAACGACATTAAATATTACTAGACCTGATATATTCGTATCACTGGAAGAACAGCACGAACGGAAAGAGGATCG
TAGAAGGTTAGCAGAGGTAGCGGCCAATTATGATCTCAGGAGCACCGTTCACCGA
>EuglossaDilemma_000246-T1 EuglossaDilemma_000246
ATGAGGAATAGTCTAGTGATCCGAGTTGAAAAAAATAAAATGGCGACGGATTACGAGGGGATTGAGACAAGGTTTGCGTG
GCCAGGTGAAGAAGACGCAGGGGAAATGAATAACGAAGGCGGGCTATGGGAGAAGTTAAATCAGATTAAGCGCATAATCG
CGCGGTTGCGCTCGGATTGGTTGTTTTTCGACAATGAAGTCTGGTCATTCGGCTTGATCGATGAGATGTCGGCGAAGAAT
CGAAGGTGGCTGCGGCGTCTGCCGGTCACACGAAGACACCTGAAAGATTACAAACTGCCTCGCACGATGATCGGTGCTTC
GTCTTCACCACCTGAATGCTCGGTAATCGATACTTCGTCTTCGGCACCGAAACCTTCCGTAATCGATACTCGATTATTCC
GTGAATATTCCATAATCAGTGCCCGGTGTTCGGCATCGATGGCTGATAATGCAATGGCCGGCATCCAGATGTTCGAGCAA
TTTACCGAATACCTCGAGCAACTAAATATTCGCCTTGATGCTATTGAAGTCGTTGTCTTTATGACGCTTTACGGTTTGCG
GGAAATGGCTGACAGTAAAGGTTAA
>EuglossaDilemma_000247-T1 EuglossaDilemma_000247
ATGCAACAACAACCGCAACCGCTAACGCAACAACAACCGCTAACGCAACAACAACCGCTTCCGCAACCGCTGACGCAACA
ACAACCGCAACCGCAAAAACAGCCAAACAATGTGCAACCGCAACCGCAAAAACAGCCAAACAATGTGCAACCGCAACCGC
AACCGCAACCGCAACCCCAACCGCAGACGCAACGACAACCGCAACCGCTAACGCAACAACAACCGCGACCGCAACCGCAA
AAACAACCAAACAATGTTCATCCGCAACCGCTGACGCAAAAACATCCGCTACCGCAACAAGAACCAAACAATGTTCAACC
GCAACAACAACTGCAACCGCAACAGCAACCGCAACAACAAGCGCTTCCGCAACAGCAACCGCAGACGTAA
>EuglossaDilemma_000248-T1 EuglossaDilemma_000248
ATGTTGGAGTCTTGTTGGTCACCTTTTGTGTGGACCAATAATGTGAAAACAGGATGTAAAGCTATTGCTTTTTACACAAT
CACTATTAGTGTAATATGCATTACACTGATCAGTTACCAATTAAATGGAGGTGACTCAACTCAATTGTATAATCCTCTGT
TTGAGGCTGATATCAGAGGATCAATGCAAGTTGTTGGAGGATTTTTCATCTGTTACTTCGTTTTATTAATCATATCAGGA
GGTTTGATGGTATACGGTATAAAAGAAGGAATAAGGGGATGGTTACTCCCCTGGCTTATATTATGGTTCTTCCTATGTTT
GTTCCAATTAGTTTTTGGACTTTGGCTCATAGGAGGTTATTACATCTATCTTGATGCAGCATTTGCAGCAATGTGTAATT
GGCTCTGGATGTCATATAACATATACTGTTGGTTAGTTGCTGTGTCGATGTACAAAGTATTTGAGAAACTACAGTCTCCA
AACATAGAACTTCTGTGGCCTTAA
>EuglossaDilemma_000249-T1 EuglossaDilemma_000249
ATGGGCCGCGCGTACCTCGACGACGACGACGACGAGTTCGAGGCCGACAAATGGGTGTACGGATCCAGCTGGGCACCACG
AAGCTGGCCCGATTCGACACGAGAGACCATGGCGTATGTGCACGAGCCGAGCCGGACCGCCACGGCACGAACCGGTGCGA
AGGAAACCTTCGACGTCGTGAGAGAGTGTGCGAGAGAGACCCGAACGGGGCCCAATCTCACTAGAGGGGACCTCTATAGC
GCCTTTCCCCTAACTCCGACGCCACCGTCCTCCACGCGTATGTCTGCAACCGACGCAATTTTCTCCTCCTCCTCCTTCTC
CAGGCTTCCCGACCACGCTCTTTCCCAAGTTTTTCTTCTTCCATCCGCATTTTTCCTTCCTCGCCAGTGCGTGGTCCTCC
GTTGCCGGGAATTTTCCTTCGACCTCTGTGCACCGTCAGTCCCAGTGTCTTCTCGGAGTGGCCCGACTTTTTCGCGATAT
CGCGGAAACGTGGCGTCGATGGATTCGCGTGAGATAAGATTTCGAGAGGTATGCGACGCGTATTCGTTCCGAGGCGGCTC
CGATGGTGCCGTTTTGGCGGGAACGGGCCCGGATTCAAGCGCGTCTCGACGGTACGACGTGTGGATCGGTGTTTTTACCT
GCTAG
>EuglossaDilemma_000250-T1 EuglossaDilemma_000250
ATGTTAAATAGAGTCGAGACACCGAAGATATCCGAGATCCCGAAGATTTCAAGGTGGGACGGGATCCAGAAGATATTTAT
GTCGAGAAAATATCGGTATTGCGGAATATTTTCGGGATCCCAGAGTCGGGACACCGAAGATATCAAAGACCTCGAAGATT
TCAAGGTGAGACGAGGTCCAGAAGATATCCGAGTTGCGAAAATGTTCGGGATTGCGGAATATTTTCGGGATAGCGAGGTT
TTTTAA
>EuglossaDilemma_000251-T1 EuglossaDilemma_000251
ATGCCCCGCGTCGGTGGAGACGGGGGTGGCGGGCCGGAGAAGGCAGGAGGAAGTGGATTCGGAGGATGGCTTGGGGGTGC
AGCAAGAGCCATGACAGGGGGAAGTGTCGGCGGTGGTTACGTGGTTCTAGGTGGTACCAGATACGGTCTCAGACTTTCTC
AGGAAAGCTTGCCGCCATCGAACTCGCGGGAAGAATCGCAGGAGAGACGTCGCAAGAGGAGCTCCCGGGAGAGCGACTCT
CGCGAGAGACTGACCGAGAAGTGTGCGGAAAACGCGGCGCTGGATCTGAGCTCGAGCATCGCCGACTGCTGTTGCATCGG
TCCACGTTCCCGTCTCCCGTTGCCGAGGATCCCGCCGTCCTCGGCAACCGGCACATCTTCGTCGTCGGCGTATCCGTCGT
CGTCGACGTGCGGCACAGGCGGCGGAGGTGGTGTAGGTGGAGTTGGAGGTGGCGGTGGAGGTGCTGCTGGTGGACAGGCT
CCTTTTCCTGGGCCTCCCACGTCTTCCAACAGCCGTGTTGCCGGCGTGGAACAGCCGGCGACGCTGACGACGCCAACGAC
GTCGGCGCAACCGTTGGTGAACTCTAATAATAACCGAGGGATGCTGCAAACGTCGGTGGGGAACAGCACTGGCCAGCACC
ATCAAGCACAATCGTCCGCGGCTCTAACGGCGGCGGTACCGTCGTCTTCGTCGCCATCCACATCGTTCAACACGTCCACC
GCCGTCCCGACGCTGCAGTCCGTCTCGGTGCCGCGCCAGCTAGCACAGTGGACCAAGCATCAGACGCTGAAGCTGCAGGA
ACCAGCAGTGATAGCGGTGGACCGATTGCACAGGTTCCGGTGGAGCGGGGGCGGGGGAGGAAGTAACAAGAAGTCCTCCT
CCGGCCCCCGGAGCGAAAAGACCGAGCGCCTTCGAGAGCTCACCGAGAAACTCAAGGGACCAGCCCCGGTACCACCACCC
AGAAGGCCGTCGAGGGTTCAAGCATCCTCTCCGCCCCCGAGCGGGTATCAACCACCCTCGCAGAACTATCCTCAGACAAC
GAACCAAGGATGCGGTCACTGCGACGGTCGTCCTTCCTGTCGAAGCTACACGTACAGCGAGGGCACCGGGCACGGGTCCG
GGAACCAGCACCCCCAGCACCCGCAGCAACAGCAGCCGAAGACGATGAGCCGGAGTGAGAGTGTCGGTGACGAGTGTTTG
AGTGAGTCGAGTAACGACGCGTGCAGGAAGCCGTGCACCGACTCGAGGAGGTCGTCCTCGCGGTCGGTCAGGCAACACGA
TCGGAACAGTGGTGACGTAAGTGAGATAAAAAACGAGCTGAACGCCAGTGCGGACGCGGCGAAACACCTGAGACAGTACA
GTGATTCGGTGGTGGATAGTGGTACGTGTGTGGACGATTTGTGTGACAATCTGAACGCGGCGTCCGGGGCAGGGAACGAG
GGCGAAGCCAGGGATGCGATCACCAGATTGGAGCCCAGAGGGCCTCTTCTTACGTTTCACAGGGCCGGTGCACCGTATCG
CAGCGCTTCCTTCGGCCAGGTGGACTTCAATCAAGTTAGTCGACAGAAGGCACAGCCAATAGCCACGTCGAACCGGACGG
AGAGTAAGGATGTCCGTGCTAGCACGTTGCCACGAAGACGCGGGGACGTCAGCCCGGTGGTCTCGACGCCGCAGAACAGC
CCGAATCGGCAGAGCCCGAGAACCTCGACGCCCAGCGTCGACAGCGCCGTCGGCTCGGCGGAAGGCTTGGGTGTACCTCA
GACCGGAAACGTCGAGGAGATCCGACCAAGAAGCGATGGTTCCGACAGTCTGGCCACTTCCAGCGCTCTCACCAGCCCGG
AGCCGCCGGTTCCAGAGATCAACGAGCCCAGGGTCGACCTGGTGCAGGCCGACGTGCCTCCTATCGAGATCCTCTCCAGC
GAGCCCGTTTTTCCGCTCGCTGAAAACGCGCCCAGCGAGGAAACCGTTCAAAAAGAAAATAGACTGGAGCCGCACGAGGT
GATAATAACACCCCCACCTGAGGAGCCACGGTTGAGTCAAGCCAGCGAGGGTAGCGAGGCGGCGAGCGAGGCACCCTCCG
AGGCGTCGTCGCCGTCGGGCAAAACGAGGAGGTACCGAGGGGACACCAGCAAAAGGAGAAAGGGCGTGTACATAACCCAA
TGGCCGGAGTCCTTGGACACCGACAGGAACAAGCTGTCAGCTCAGAGCAGCGAGGAAAGAGACGAGCCACCTGCGACGCC
CAGCGACCTCTCCGACTGCGAGGGCCACACGCCTAGAAGGTACAGCAAGAGGCCTCTCCGCGGCCCTTACGGGCAGATGC
TCGAGGCAGAGATGGCGAAACCGCGGACCGCTGATATCTCTCTCGAGGAAGGTCTTCGTCCACGTAGAAAAGTTTCCGCG
AATCTCTCGTACAACACGAGCTCGAATAACAGCGGCTCAGAGCCGCCTACGCCCTGCCATCATAGAACCACTTCCAGCCC
GAGCAAACTCGAAGGTCTTCCGGGACCAAGTCCCGAACTACTCGCGGAGCTGCTCCGGGGATCTTCCGAGAGGGTGGCTC
GTGCACCGGTGCATCGAAACGTGAGTACTATTGAATTTAATATGCGTTACTTCGAGACACCGTATAGCAGAGAAGGGTCG
GGTACCAGAAGGATAGGTGGAACGGAGTCTGGGGTAACTCGATGCGAGACAAGTCAAATTCCGCGCTGCTATGCGAATCC
GGATAAATAA
>EuglossaDilemma_000252-T1 EuglossaDilemma_000252
ATGACGATGAACGCTGATCGCAAGCTCATCAGCCAGCCGTCGGTGGACAGCGAAAATAACGAGCGTGTCAGCACAGACCG
CGATACGAGGACTCACGTAGTCGTGGAGCTATACGATACGGAGCGATCGTACGTGGAAGCACTGCAAATACTAGTCAATA
AATATCTACAACCGCTGAAAAGCTCCGAAAATGCGGGTTTGGTGGACTCAGCCACGGTGGACGAGATCTTTTATCAGATT
CCCTCTATACTCAACCATCACGAAGTGTTCTTGGAGGAATTACGTAAAAGACTGGACACTTGGGAGCTTCAGCAGACGAT
TGGCGATGTTTTCCTCGATGTGTTCACCAAGCCAGTCGTCCTGGAGACGTACACCCTCTTCCTTGATAATTGGAAGTCCG
CGAGGAAGGCGATAAAAACGACTTGTCAAGCGAAACCGGCTTTCGCGCGATTCCTCGAGACAATGGAACGCGAGCACAAA
GGAAAACTCGGTCTGGATCAGCTATTGATCAAACCGGTGCAGAAGATACCCCGTTACGAGCTGCTGATCCAGAGGCTGCT
GAAGCACACCGACTCCACGCATCCGGATTTCGAGCTGCTGCAAGCTGCTCAGAAGGAGGTGCACGAGCTGGTCGTAAAGA
TCAATTGCACGGAAAGGGAGTCCCTCGAGTGGGAGCAACAGCAAACCACGCTGAGGGAGGTTCAGGCACTCGTCGAAGGA
CTAGCTGGTATCGTGACCAACGATAGAGCATTCGTCCGCCACGATCTGGTCACCATTGCCTCGAATCAAGGAACCAGGAA
GGAACGCGCGCTATTTCTGTTTTCCGACCTGCTTGTTATCACCAGCATCAAGAGGAGAAGCGGAACCATCAGAAAACCAT
CGACTTCCTGTCCAAATAGTCTGGTTGGCCTACTGGAAGCGAATAAGTACAAAATGTTAATGAGAATACCGCTGGACGAC
CTAGAAGTTATGAAAGCCAAAGATGAAAATTTGAGGCGAATGGCCCGCGAAGTGGACCACCTCCGTGAGGATTGTGCCAC
GTTGACTCAGCTTCAGGAGCTGGCATCGACGTTGCACGGCGCGAAGCAACAATTAGAGGATCTAATCAAGGATATGCTAG
GTCAGGCGCAGCGGCAATTAGCGGAAAGAAACGCAGCGCATTCGCAGTTGGCCTGTCTGGAATTAACGCTGAACACTCAG
GCTGGAATCGAGAACATTTCCGTGATGTTCACGAAGCCGGACAAAAGGGCCAGCTGGGAGGAGAGCTTCAACGAGGCTAA
ACAGAAGTTAGCATTGTCCGCTGATAGGAGGCCCTGCCCAGAGTTTGTGGGACCTCTGCCGATTCGAAAGACTCGGGCTG
GCTTGCAGTTCACCTGCGCTGCACCCACTCTGGCCAACGGACAGGGGTCCAGGGACGTTTGGGTGTGCAACAGCGACGGC
TACGTGGGTCAAGTGTGCGTCCTGAGCCTCACTCCGGAACCACCGCAAGTGACATCTTGCAACGGAGTCTGCAACGCCAG
GATCCTGTGTGTCGCTGGAATCCCGGCGTGCACCCAGAGATCGAATTCGTGCGTGACTAACAACATTTCATTCGCGAACA
GTAAGAGCGGCATAAGCATCTCGGTCCAGGATGTCGATGCCAGTGGCGGGAACATACAGTTAGATAGTTGCTCGAGCTCC
GACTACTCGGACTCGGACGACATTCCATGTGCAGATACGGGTAGCCTGACTTTGAGCGGCGACGTTCCGAGTATCGATAA
CGTTACGACGGAAGAGGACGTTAATCAACCAACCATGTGGCTGGGGACCGAGGATGGGTGCATACACGTTTACAATTGCA
ACGATAACATCAGGATAAAAAAGAACAAAGTGAAAATACAGCACAACAGCAGCGTGCATTGCATCATATACCTGGATAAT
AAAGTGTTCGTGTCACTTGCTAACGGAGACATCACTGTCTATGCTCGAGATCACATAGGTGGTTGGAACACACCAGACCC
GAGATCAGTGTCAGTGGGCACGGTGGCTTCTCCGGTGACGAAAATGCTTCCGGTATCCGGGAAACTCTGGTGCGGCTGCC
ACAATTCAGTGAAGATCCTCAACACCCACACGCTAGACGTAGAACACACGTTCGCCGTTAGCAACGACACGTCCCTGTCG
GTTTCCTGCATGGCAAGTTCCGGTGGACTAGGAGTCTGGATTTCTTTGCACAATAGCGCCGTGTTGCGTTTATTCCACTC
TGGTAGCTACGAATGCTTGACGGACATCAATATAGCACCGGCTGTCACCAAAATGCTTACCAGTTGCGATGACATAATAC
GACAACACAAGGCCGCCTGTCTCAGGGTCACCGCACTTTTGGCTTGCAACGAGTTGCTTTGGATCGGCACGAGCGCCGGC
GTGCTACTGACCGTGCCAATTCCCCATATAAAGCCATCTACTCAGAGGATGTCCCAACCGCCGATCGTGACTGGTATTCC
TCACGGACATACCGGACACGTGCGTTTCCTCACGTGCGTGGAAACGACCACGCCAACGAAGCCGGATCCGCGTCCAAAGG
TGAACAGATACTCTCTGAAATCGGGCAAGACGCAACAGAACAACATCAACCGCGGGAAGCTTCTGGTGATATCAGGCGGG
GATGGCTACGAGGATTTTAGAGGTCCACAGGCATCTGCCGAGCTGCAGGCTGGTCGCGAGGACTCGACCAATCATCTGCT
GCTTTGGAAAGTGTGA
>EuglossaDilemma_000253-T1 EuglossaDilemma_000253
ATGTCGCTCACCTCGATGGAGGTTTGGAACGAAACCTTGTCGATGATGAATTCGACGATGAACTCAACCCTATTGGCACC
CAGCGTGGTTCTGAACCCTACCAAAAGGCACGTGACTTTCGCCTCTCAGGTGGTGCTCACCCTTGTGTACATAACCGGCG
TGATCGGCAACGTGTCTGCTCTAGTCATTCTTTTTCATCGAGATAAGAGGAGAAATCGAAAACACTTGCTGATGCTACGC
TGCCTGGCGATCAACGATCTTGTCGCATTGTTAGGGATGCTGGTGCAGATGTATATCACGATCTATGTGGGCAGTGTGAT
GTCCACGAGAGGATTTTGTTCCCTTCGTATCGTATGGAGGCTCTTCGGTTTGTTCAGTGGTTGCGTAGCCATCGTGATGG
CAGCTGAAAGGTGGCTAGCCTTGACCAGGCCCTTCGTTTATCAGAAGCAGGTGACGTACCCGGTAATTGTACGTTGCATG
CTAGTACTCTGGCTGGTAGCTCTGGCGTTGACAAGCCTGCCGCTTATGGGTTTTGGCGTGTACTACAAAGGTGAACAATG
TGTTCGATACAGAGAAGCCACCGAGCCGGCTGATATTGCCTACGCCTACGTCTGGTTCTTTTTCGGTACGGTGCTCTGCC
TGTCGATAGTCTGGTGCAACTTGGCCGTATCCAGAGCTCTGAGCAGGCTAAGTCGCAAAGCTGGTGTTCTCCGGAGGGTA
ACGAGGTCTTCCTCAAGAGCGAAACCACTTTTGACAGTGACGGGACCAGCACCGGAAATCGTCACAACCGCCGAGGAAAG
GGCATTCGCAAGATTGATGGCCGTACTATCAATATCGTTTGTTGTCTGTTGGATGCCACAAATGGTTTCCATCCCGTTGG
CACAGTTCGCGCTGAAGCTACCTCAGAAGGCGCTGCTCGCGCGAAAACTGATTCGTATGTTTCACCTGGCTGCCGATGTC
CTTCTTTGTATTCACTTCACCCTGGATCCATACATCTACGTACTACTGAGGATGCCACGGCCGAGGTTCCGCCTTCTGAA
ACCCCTCTGCAAGATCTGTTGGCCAGCCAGAAGCCGGTCAAGCTCGTTCACTGGTACCACAGACCACCAGGGCAGCAGTG
GTGATCCGTCGACCCCGATCACCGAGGCACCCTCCACACCCGTCAGCGAGGAACACGATCCTCATTTTGTGGCGGTGTCG
GTCTGA
>EuglossaDilemma_000254-T1 EuglossaDilemma_000254
ATGGTAAAAGTTGGCGTGCACGAAGTAAATTCATGGACGATGGCGTGCCGAAAATATGGCGCCAAACCGACGCCAAGTTC
AAAACTCGGCGCAGACGCACTGGCAGGGGGCCCATCGATTGTAAACAAAACTGGAGGCGACCGCGTGGTTTGGATCAGTG
TGGCGACGACTCTCGCGGTCGAAGGAGGTAGTGGAGGTGTTCGATTGGAGGATCGACAGGTTCGCACAGTTAATTCTCCG
GCGGTATCTTCGAAAGAAGAGGCGAGAAGAACGTGTCGAGCTGTTGACAAAGCGATTTCACTTGGCGTTCGTTGA
>EuglossaDilemma_000255-T1 EuglossaDilemma_000255
ATGAAGATCGCCACGACCTTGTTCATCTTCGTAGTTGTTGGATGCACGTGGCGGGAGACGCTAGGGACATGCGTGTTTCA
ATCGGACTTTGGTTTCGTGCTTAACTGCGCCTTCAAAAAGTCTGGCCTCTTTCGAGTGCGAAATCTTGGAGGTGTCAAAG
GTTACGTCGGCCTGGGATTTTCCGTGGGCGACGAACTGGGATTTGGCCAATCCCTGTCCAATGTAGAGTCGAACAAACGG
AGAAGCGTGCAAACTGGAAGAGGAGGTGTGCCATCCTATACTAATACGGCTACCAACCGAGATGAGGTCAGGCAGAATAC
TCGACAAGTAGTGCCTCCTTTTAAACCTCTGCCACCTGGAGCAGCGCGACCGATAGCTCAGCAACCGGAACGTCAAAAAT
TGGTGGTGCAGCAAAATTCCACGGTTCTCAGGACCGTCCCGGCGCCATCTTTGTCAGCGACGCAGCAGGATTTGGCGAGA
CAGCAGCAACTGATCCAACAGGAAGCGAAACAGAAGCAACAGCTGAAGCTGCAACAGGAGGCCTTCGCGTTGCAAGTGCT
GAAGCAACAGAGGCTGCAACAGCAGGAGGCTATGAGGCAGCAACAATTGCAGAAGCTTCAGCAGCAGCAACAGAAGCAAC
AACAGATGGTCGCGCAGCAGCAGAAGAGGCATCAGCAGATAGTTCCGATGCAAGTGAAGAGAGATCAGACGCCGCAGATG
CTCGCAGTTGCAGCTTCGATGCCAGGGAAATTACCCAACATCGTAGCTGCAATTCCACCAGCTGGTAGCATCGTAGAACC
AGACCCATCGTCGAAATCAGGCCCTCCGAATGACAGCTTGCCACCCTTCATCTCGATGCCACAGTCATCGGCACAGTTGA
CAGATCGAATTAGCAACAGCCCTGCCATATTGGAGGACTCTGACAACGAGGTGTCGAAGGATGACTTCAATCAGCTACCT
CTACCTGGGGACGAAGTTGCATCCTCAGTCAACGAGATGACCTTGCTGTCACTTCATCCAATGTCAGCTGAACCCAGTTT
GTCACAGCAACAAACTGAGAAACGACAGTCTTTGCCATCGTCTTTGCCATCCTTAGCGCCTATTCAGGGTATGGAAACAT
CGTTAAAAGCTCTAGCAGAAGCCAGCAACATCACCCTGGAAGCTCTAGAGGCAGCTATCCTTCTCAGACAGCAGCAACTG
TTGAGGAAACAGCAAGGACCAACCAGTACAAGCACAACAACTACGACTACAATGTCTCCGCACAAAAACAAATATAATTC
TGGAGCCACCAAAGTAATGAATGCGCCTCGAGAATATTATCCGATGGGCTACGACAAGAATTTCGACGATAATTTCGCCA
GTCGGGTGGATCTTCCGGATACGAGCTTTTATTGCGGTGACCAAAAGCATTTCCCAGGACTTTACGCTGACGAGGATCTC
GGCTGCATGGTATTCCACGTTTGCGCGCTGACAGACGACGGGCTGATCATGAAGAGCTTCCTCTGTCCAGAGTCCACGTT
GTTCGATCAAACGATCTTGAAATGCAACTGGTGGTTCTACGTGGACTGCAAAGCCTCGAAGAGCTTATACGACAGCAACA
TTCCAATTAGCAAGAGTTATCAGCTGATGAAAGCTCTGGCTTTTTTCTCGGCGTATAAGAACCACGATAATAGTACAACT
GCTCAAGAAAACTCAGAGACCTCGGAATAG
>EuglossaDilemma_000256-T1 EuglossaDilemma_000256
ATGTTCTCCAAGATGGACCAAGCCCTCCTGTTCTCCGTTGTGATATCGCTGACGTGTTTCTCGAGTTTCTGCGGCGGTCA
CCTAATTGACGGGATCTTCACGGAACCGACCTTGGAACGGGGTTACAACTTGGTGGCCACTGTTCCTCGAGGTGCCCTGG
CTCTGAACGTGACACAATTACGTCACACGGAGAATTATTTGGCGGTGAAGTTGCAAGATGGTGGCTACTTGTTCAATGGA
AACTACAGCATCAGCCTGTCTGGCAAATATCAAGCAGCTGGATCTACTTTCGTTTATCTTCGTCAGAGCTCTCAGAATTT
GGAAAGCTTCTCCGCTGTCGGTCCACTCCAAGAGCCGATCGACGTTATGGTGTTGTATCAAGAACCGAATCCCGGAATCG
TGTATCGATACATCATCCCGGGCAGTGTAGGCGTCACGCCAAATTCGCATGTCGGGCACAAGGCAGTTTCCAACAAGGCC
GGTGAACCCATTCTGCAGACCATTCCTCACAGGAAAATAGAACCTGGTCCACCTCTCGGCGATGGGACGCAGACGTATCT
TCCAAGACGTTACAAAAAAAGGAAATTTTTTTGGAAAGCAAGCGGTTACACAGAGTGTAGCAGGACATGCGGTGGTGGTT
TCCAAATGCTGAGGTACATATGTATCAGGGAACATACGCAGACACCGGTGCCCGACAAGAGGTGTCACACGTTGGAAAAG
CCACGTGAAACTCAAATACGATGCAATACTACACCTTGTCCTCCCAAGTGGAGAGCCGGTCCGTGGGGCGATTGTTCGGT
GACTTGCGGTAGCGGTACCCGCGTCAGAGATTTAGAATGCGTGCAAGAAATAACACCGTCGCTGATAATGAGAATAGCCG
ATGGCGCTTGCATGGAACCGAAAATCCTTCCCACGAGCGAGCCTTGTGAAATGCCACGATGCGAATTCGACGCGAAAGTC
GCATCGACTACGCTCGAACCACCACAATGGAGCGTAGGCTCATGGTCTACGTGCTCTACAACGTGTGGTCCGGGTCAAAG
GACAAGGGCCACCACCTGCGTCACACAAGGACCTCCGTGTGATCCCGAAGTGAAGCCTATTACTCAAGATGCTTGTGATT
TGGGACCCTGTACAACGAAATCGCCGCAGACGAACGCTATCTCGACGAGTCTCGAGAGTGCACAGTGGTTGTTCACCGAA
TGGTCCGAGGATTGTTCCGCGGAGTGCGGTGTCGGTATGCAGACGAGAAAGGTGTTCTGCGAAAAAGGATCGGAGGAAGA
ATTTTGCGACCAATCGACAAGACCAGAAACTTCGAGAACCTGTTCCAGCAACAGAACCTGTAGCGGACAATGGTTTACGG
GACCCTGGACCGCGTGCTCGACGGAATGTGACGCAGGGGAACAAGTGAGAGAGGCGGTCTGCATAACGACACTTCGTGGA
ACCCTTCGAGTAGTCCTGGACATGAATTGTCCCGCGAATAAACCGGAAACCAGACGATCCTGCAGCGGTCCACCTTGTTC
CTCCATGTGGTTCATATCGGACTGGTCAGAGTGCTCTCGATCATGCGGAAAAGGCATTCAAAAGAGAGAAGTAAGGTGTT
TAAACAGAGAAGGTCAGTCACCGGAGCACCACGAGTTGCATTGCAAAGACAAGGACCGTCCTATATCTCGGCGAACCTGC
AACGATTATCCTTGCAAGGACGACATGCACAGATCTGAGAACCACCACACGGTCCTGCAAGTTCAGAACGATCCAGAGAT
CTCAAATGTGCTCGAGGAGAACCCACTTTGCAAAGACAGTATATCGAACTGCAACTTAGTGGCGCAAGCTCGACTCTGCA
CTTACCAGTTCTACCAACAGTTGTGCTGCCAATCGTGTTCTAGGGCGAAACAGGACCTCGAATGA
>EuglossaDilemma_000257-T1 EuglossaDilemma_000257
ATGGGCAATTGCATAAGGGGCACCGATCCTTTGCTTGATTCTCTTCCGAAAGGCATCAATATCGACACCACAGCGATCAG
AGGATCAGGATTGCCGATCATTTTCGTGATTGGAGGGCCAGGAGCTGGAAAAAGAACCCTGTGCAACATGGTGGCAGAGA
AATACGGTTTCGAGGACATAATATGCGCGGATGTGATACGAAGCGAGGTGTCTAGGAGAACGGATAAAGCGTTCGCGTTA
GCGCGTTTAATGTCGAAGGGTCAACTGGTACCGTCGAACGTGTTGCTGGAACTGATCGCGGCAAAGATGCTGCAGAAAAT
ACACATGAAGAAAGGCTTCATCGTGGCAGGTTTCCCGCGGCACAAGCACCAGGGCCAACTGTTAGACAAAGAAGTGCGAC
GGCCCGATCTCGTTCTCTTTCTCAATGTTCGAGAGTCGGTGATGAGCGACCGTATAATGGCCAGATACGTGAAGGCCACC
GAGAGGTTGCTGATTAGTACCGACCAGATCAAGTGTCAGATCAAGGAGTTTCATAAACGGAATAAAGATGTGGTCAAGTA
TTACCGCAAGCTTTTGGTGGACATCGACGCCGAGCATGATGTAATGACCGTGTTCGAAAGCGCGTGCGAGGTTATCGATA
AGCTTTTAGCCAGTTTTCCAACCACTCAAACGACCGCGCCAGCGACATCCACTGGCGTCCATTCGAACGTCGCGAAAAAA
TAG
>EuglossaDilemma_000258-T1 EuglossaDilemma_000258
ATGAACGGAGCGACATCGGTTACTACGTCGGAAGAGCACCAGCATCAGCAACCGCAGAACGATGCAGCCCCGGATCACCC
GAGAAGTCCTACCAGCCCTTTGAGCATCCGACACGACTCGGGCGAGAGTAGCGTAATCTCGCCGGGATTACCGGAGCGGT
ATAGTCCTTTGGGAGCGACAGGATCGACGTCGAATCACGATCCTTACGCCTCGAGGTCTGTCCAAGAGTGTCCGGTTCCA
CTCTGCAGAGGTATACCCACGGATTTCCCGCTCGCGAGGTCGCCATATTTAACCGCTCTTGGGAACGGTCACCCTCACCT
ACTGGGCCAAGTTCAGCAACAACAACAGCAACAGCAGCAACAACAGCAGCAGCAACTGCAACCGCAACATGGCAGCAAAC
CACCCCGCAGCCTCGGCTTGATATGCGTGGTCTGCGGTGATACCAGCTCCGGGAAACATTACGGAATCCTCGCTTGCAAC
GGATGCAGTGGCTTCTTCAAGAGGAGCGTCAGGCGGAAGCTGATATACAGATGTCAAGCCGGTACCGGAAGGTGCGTCGT
GGACAAAGCTCACCGAAATCAGTGTCAGGCGTGCCGTTTGAAGAAATGCATGCAAATGGGGATGAATAAAGACGCGGTAC
AGAATGAACGGCAACCCAGAAACACTGCCACCATTAGACCAGAGGCCCTCGTCGAGATGGACCAGGAACGAGCGCTTCGA
GAAGCTGCGGTCGCCGTCGGTGTCTTTGGCTATATGAAAGATTCCGAGGAGAAACTCGAAGCAAATCTCGCAGTCGAGTG
TCCGTCGACATCCGAGATCCTTGCTCCAGTTCTCGCAACGACGCTGAAGAAATATTTCCACGCGCTGGATCCCGGTGCGT
GTATTTAG
>EuglossaDilemma_000259-T1 EuglossaDilemma_000259
ATGGCGATTCCGAACAGCAGAAACTTCGCCAACTGTTACATGGAACTGTGCAAGCAACAGCGTCTGCGACCACTGCCAGT
AATATGCGTGACACTGCCCCACTGTCTAGACTTTACCACCGACCGGGTGAAGATGGACGACTGGGGTCCCATTTTGAACT
CGTTATCGCTGGATCGTAGCCTGCGATCGATCAGCGTTCGCAGCAGGTATCAGTGTCGCAAGCCATTGGAGGAAATCAAT
TCCGAGGACAAGGCTAGAACGATGGGCAAGGCACCTGTCGTGCTGTCTCGATATCTTCTGGAATGGCTGTCACACAGCGT
GGCCCAGTGCGTCAGGAACTCTCCGGTTCTGACTAATCTCGAGCTAGAAGGCATCCCCTTTCCGCCAGACTGCTTGGCGG
TGCTGTGCGTCGGTCTGTCGCACACGCACACGCTTCACTATTTGTCCCTTCAACGTTGCTACATCGGTGACAGCTCTTGC
GAGGTGCTCTGTCGAACGGTGGCCGACGTCCCAAGCGTCAGGTCGCTGAATCTCAGCTACTGCGACCTTACGTCGAAATG
CGGGCCAGCTCTGGCCGGCGCACTGTGCAGACAAAAGCTGTTGCTCTACCACGACACTTGGAAACAGTCGCTGAGGTATC
AGGAGCCGAATCTCGAGGCTATGTCCGGATTACGTCGTTTGACGTTGAACGATAATCCCCATCTGGGCGACGCGGCGGTG
ATCCAGTTGATCGAGGCAGTCCGAGACAGCCTTTGGCTGAAAGCGTTGGACCTGCAACGCTGCGGATTGACCGATAAGAT
CGGCAAGGACCTGTTAGAGCTGTTGGATCACAACAACACTCTGAGCATCTTGGATATCAGACAGAATGCGAACTTGAACG
AGGCTCTAGTGAAGGAAGTGATCAAACGGCTTGGAGAGAACAACGTCGACACGAAGAACGAGTACAGGTGGCTTGGTTTG
CCGCAGCATGATCGAAGAGTGTCGTCAGCGGACAATGGGAAGAGAAACGACAACGAGAACAGCGGAAGACCCGTACCTAG
ACCGCGCAGCGCTATGACCGAGTACGCCAAGAGGCCTTATCAGTCCGCGTCGAGGAAAACGTTGAACGCGACGAATAACG
TGAAGAAAACCAAGATGAGACCTCACGTTCCACCTTACAAGCCCAGACAGCCGCAACAACAGGCGCAAGCACCGATCCTA
CAGAACGGCCAGGCCAAGTCCAAGGTCTCTCTGCATCTGGATCTCCAATCTCACATCCAACCCGTGATGGGTGAGGCACA
GGAGAACGGGAACAACGGTCGAGCCTACGACATCGTACAAGCCGACACCGATAGATCCTCGTCGAAGAACCTCGAGCTGC
TGAAAGTGGACGTTGGGACGCAGATAACGAGCAGCCAGGACGCAGAGGACTCCGCGAGGATTCAGAAGATTCAGATACAG
CTAGCCGAAGCGAAGACAGAGCACGATCGTCTGCTTGAGGAAGCGAAATGCAGCGGATTACAGCTGGCCGAGGAACGAGG
ACGCCGCTTGGTAGCCGAGGATCAGTTGAACGCGATGAAGAACAATCTCGTGGAACTGGAGAATGCTCTGAAAGAGAAGG
AACAGGAGACGAGCGGATTTTTGTTGCTCAGTCAGCAGTCCTTGGACGAGATCTGCAGCTCCTTTGATAGGTTGCTGAAC
ATGTTGGACAACGTGACGAAAAATCCGAACGCCAGCCGAAGGGAGACCACAGAGGCTGCCATTGTTAAGGCGGACATAAA
GAGACGGGTCGCTTCTGTGATCAGGGAAACGAAATCGGAGAATCTGAGGCGGGGATTCGTGGTGGACGTGGAAGAGGAGG
ACTCGATCAGGTACACGGAGCCGATGAAGAAATTCGCCAAGTCGGAGAGCGATATGAGAACTCTGCCGCCGATTTCGATG
TTGCACTTGGAGAGGAATATAGGAGACAACCCGGACATCTGTTCGTCCCCTTTGCAAAGGATTTTGCTTCACGATAAGGA
CTCGATGTCCCCGAGGGCCAGAGCCAGGGCGCTGTTCGCCCAAATCATACAAGGAGACGCTGTACTCGATTTCTGTAATC
ACGTGGACTAG
>EuglossaDilemma_000260-T1 EuglossaDilemma_000260
ATGGCGAGATACACGACACCATTGCCTTTACCGAGTATTGCGCCGACGACAAATTCTGCCAACCCTCCGACACCACCTCG
GCAGGATAACGAAGATGGAAATGCATCCGAGGATAGTATAGACGTAACAAACGAAGAACCATTGACACCCCAAAGGAGCG
GTTGCACGCAAATTCCGCCTGTGATCCCCTCGTTGTATTCGCCTGCAAGTGCTGAAACGGTCTACGAAACCAGTGCTAGG
TTGCTCTTCATGGCTGTAAAGTGGGCCAAGAATCTTCCCTCGTTAGCGAGTTTGCCTTTCAGAGATCAGGTGATACTTCT
AGAAGAGGCCTGGTCCGAGCTGTTCCTCCTGAACGCAGTACAGTGGTGCCTTCCACTCGAATCGTCCCCTCTCTTCAATT
CCGCGGAGCTGACTGCCTTGACTTTGTCGCCGCATCCGCACCCCCATTCAGGAATCCATATGCAAACCACCACGGGGAAA
CCGAGTCAGGTGGCAGCAGATGTGAGGCATTTGCACGATACCTTGCAGAGATATAAGGCTGTCATGGTTGATCCTGCTGA
ATTTGCCTGCATGAAGGCCATAGTGCTATTCCGACCAGAAACTCGTGGCCTGAAGGATTCCAGTCAGATAGAAAACCTGC
AGGATCAGGCGCAAGTGATGCTGGGTCAGCACGCCAGAGCGCAGCAACCTGGCAGTCCTGCGAGATTCGGCAGATTGCTG
TTGCTGCTACCTTTGCTGAGGACAGTGCCGGCGTCTAGGGTGGAACTGATATACTTTCACAGAACGATCGGCAACACTCC
GATGGAGAAAGTCTTGTGCGACATGTACAAAAATTAG
>EuglossaDilemma_000261-T1 EuglossaDilemma_000261
ATGTCCACGTTGGTGACAGACAAGCTGCTGGATGACATGAATAGCATACCGCTAGCCGACGATGATCCACAAGTGATTAT
TCCCGAAGAAGAAATATTGGATAATAGCTGCCACATATCTGACGCGCTTGGTAGTGGACACAGCATGGATTCTATACCAT
CAACGTTCACAAATGGAAGTTGTAGTCCCAACAGTTTAGATCCTGATATAAGCCCAGACGAGCAAGAAGAAAAGGCTAGA
CTAATTGCTCAAGTGCTGGAACTTCAAAATACATTAGATGATTTGTCTCAGAGAGTAGACAGTGTAAAAGAGGAAAATTT
GAAGCTGAGAAGTGAGAATCAAGTGTTGAGCCAATATATTGAGAATCTAATGTCAGCATCCAGTGTTTTTCAATCTACGA
GCCCCAACACCAAGAAAAAGTGA
>EuglossaDilemma_000262-T1 EuglossaDilemma_000262
ATGAGTCTTCGTTGGATTCACGAAAACTTAGAAGCACCGACATGCGACGAGGAATGCAGCGACATCGATGACAGTTGCAG
CGACGACAGCTATGATTCCGATCTATCGATCGGCGATGAGAATGGGCCGGGAAGCGAAAAGGAGATCAATGGGGATCGCA
GGAGGAAACGGGAGACCAGGAGGCACCCGACCGCCACAGTGAAGTTCGACGAGAACGGAACTCCGCGTTACATCACGCAG
GAATCGGCTAAACGCTCGCCTTGCGTAATATGGGACCCAAGGAAACCGGCACAAAATCCTGTGTACAATTGTTTGGTAAT
CAAACTATTCTGCCGAACCGGATACCATCTTGGTGTGTTGGAATCCGGTCGTGTTAGAGGCTTGAGCGCCACGAACGAAC
CTCATGCCTTGCTTCACATTATACCGATTTCGTTTGGCGTGATTCGAATACAAAGTATCGAGACTAGTCTCTATTTGGCT
TTTAACAAGAAAGGACGTTTGTATGGAGAGCCGAATGGAAATAAAGATAACACAGAGTGGGAACAATGGAACGTCGGTTC
CTACGACGCTTTCAGATCGAAAAAGTACGCGAATTATGGATGGTGGATTGGGATTAAGAAGAATGGACGTGCGAAACCGG
GATCAAGAACAAGTTGGGGCCAAAAGTCGATACAGTTTTTAGCGATACGACAAGAATAA
>EuglossaDilemma_000263-T1 EuglossaDilemma_000263
ATGAACGGGAAGATCGAGCCGTACGAGCCACCGGGACGAAAGTCGATCGAGGAGTCGATCGACGCGCACGATGCACCTGA
GACCGAGCCCGCGAACGTCCCTGGGCCTGAAAGACCGACGACCTTGACCTTCGGCAAGCAGCAGATCGCCATGGTGGACA
CGATGAGCCTGCTCAGCCCCGTATCGCCGATCTCGAAACAGATTTTGCCGTTGAATCTATCCAGCGACGAGGAGATAGTG
ACCGGTCTGTCGTTTCCTCTGGGGCCACCGACCAGCGTGGAGCCTCCGAAGGAGAAACCACCGCCGCCTCCGGTGGATAT
CAGCGACGAGGAGAGCCTTCCAGTCGAGCCGTTGAAGAGATTGAATTCTACCCGCAGAATAAAGAAGGAACTACGCACCA
GGCGCTCCGATTTCCTCGGAATCGAAGGGGTGAACGACGACGAGTTGGAACGCGAGCTGACCCTGACGAAGCCTCCAGAC
ATGGCGGCGATCCTGGCGGAGGAGAGACGCATCGAGCAGCTTCATCGTCGTTCGTACGACACGGACAGCAATTACGAGCA
GGACTCCAGCCACGAGAGAGACTCCGGCGTGGAACTGGGCCACGCTGAAGATTGGACCAAGCAGCCAGTTAGCCCCGACA
TGTCTCAGCACAGCCGGCAGAGCAGCGAGCCGTTCGGCGCCAGCGTGACATCCTCGGAAGAAGACGAGATCACGAAGAAA
GAAAGGGAGATCATCGAGGTCCTCGAGAAAGAGGAGCAGTGGCGGTACGACAACAATCGTGAGATGAACAGTGACTTGGG
CGAGAAATTGGCGCACAAGCTGCGCGAGTTGGAAGAGGAGAAGATGCAGCTGGAGAGGGAGCGGGCGCAGGAAGCGGCCC
TGCGCCGGCAGGAAGAGACCCTGCGCAAGAACGAGGACAACATACGTAAGCAGGAGGAGATGAGGAAGCAGCAGGAGGAG
TCGGCCAGGCAGCAGGAAGCGGCGCGTGCTGAAGCGGAAGCGAAGCGTGCCGAGGAGAAGAGGCAGGAGGAAGAGCTGAG
AGCGCAGGCTGAACAGCTGAGGATTCAAAATGAGATCGAGGAGGAGAGAAGGGTGGCCGATGCCAGACGCGTCGAGGAAA
AACGTATTAGGGCCATGGAGAGTCAGATTCGAGAGCAAGAGAACACGGCGTTGGTTGGTGCTGGTTTGAACGACGAAGAA
GACGAGTTTGCTTCCGGGGAGGTCCTCAGAGTGGAGAGAGAATTGCTGCAGTTAGAACAGGAGGAACTGAAGCGTCAACG
GAACAATTTGGCGTATCGCGAACAGAAGCAGCTCAAATTGGCAGAACAATTGCAGGAGCAATGGAAATCCTTGCAAGACG
TTGCGCACAGCTCTGCGAACAACATACAGCAATTCAAGAGCCAACCACCGGTGAATTACAGATCGTCGATGCCGAATCTT
CAGCTTCAAGACGTGCAAAGAAGAAGACCTCCTCCGCCTCCTATACCGCCAGCTAAACCGTTGCGTTTGATCGAACAGAG
ACAAAGAGATGTCACCATCAGGAGCAGCAGGATTCCGTCAGCGGACTCTATCCCTCAGCAGGTGGATGCTTCTTTGCGAC
ACAGTGCTTCGGTTACGACGCTATCGACTCATGCTGGTCAACAAATGAGCAGGCAAACGTTGCAGGCTCTCAGCGCAGTT
CCTCGGCCACGAATCGTTCAGAGCGACCAATGGGTCCAACGGAGGAAGAGCGACGTGCCACGAGGTGCTCACGATCTGAA
CTATCAACATTGGCTCATTCAGGAAGCGGAGCAGAGGAGGATTAGCGAGAAGAATCAGCGATCACCAGCCCGGAAATCGC
AAATGCACGTAACGGGAACCTCGGTTCCTTATGCCACGACTCCTGCGAGGACAGATAGCAAACCGTTGCCTGACTCTATC
ATACAGACTCTGACGCAAAGAGTGCAGAACAGAGCGCAGGAGAAACCTCTTCCACCGAGACGAAGATTGGAGCATAGTAC
GAGTCAGGAACACCTGTCTGCCCTGCAGCATCAACCTCAGCAACACGTTATGCAGCCGCAGAAACCTCAGCAACCGCCGC
CGATAAATCAAGAGAATCAAGAGAAAATGTTAAGCGTTAGTGGGAAGAAAAAGTGCTCGCATTGTGGGGATGAGTTAGGT
CGTGGCGCAGCGATGATCATCGAAAGTCTGCGACTGTTCTATCACATGGAATGTTTCAAATGCTGCGTGTGTCACGTACG
ACTCGGTGATGGATTAATGGGAACAGACGTGCGCGTTAGGAATCAAAAGCTTCACTGCCATAACTGCTACTCCAGTGACG
ATGGTGTCAAGTTCAGTTGCGTGTGA
>EuglossaDilemma_000264-T1 EuglossaDilemma_000264
ATGATCACACATGAGCCACCAAAATTAAAAACGACTCTGAAAACGCCTCCTAAGCAAGCGACCAATCCTCTTCAGTTCGT
TAAAGTCGGACCGTGTTCTTTGTATCGCACAGCTCAAGAACAGCTGCAGAAGGTGCAGGAGGTGAAGAAGATAAAACAAG
AGGTTCGCGATGACCCCGAAGATTGGCAATCGAATCTGGACAACTGGAAGAGTAGTCGAAGGAAGCGTCAGGAGCACATC
ATCGAGCGGGTGGTCGAGGTTAAGAAACTCGAGCTGGAGGAACACGATCGGCAGCGTCGTCGAAGCAAGACTTTCTCGGA
AATGATGGAAGAGAGAGGCAATAGGGGTCGGAAACTGAGCATCAGCTTGGCCATGTACCACGAGGAAGATGCCAATGATC
TGAGTGACCTTGGTATAGGCACCAGCAGCGGAAAGAGCTCGGTTAGCGGTGACACCCACGATGACACGCACAGTGTCTTG
AGCGACAGAGACAGCGAGATAGAGAAGAATCACTCAGACGTGGACAACGTGACAAGCGAAAGCGTGATCCATAACGATAT
CACGACATCGTCGGCGACCACGACGGCAACGACAACAACGACGACGAAGAAACCGTTCGGGAACGGGTTCCACAGCAACC
ATAGTCACAACAATCAAGAGTACGATTCCGCGACAACGGCGACGACTAGCTCCCCGGAACCGGAAGAGTACACGTACGAG
GGTGCGATTCGCGGCTACGTGTCGCGAGTTTCGCAGAATATACCTAGGCGATCGTTGGTGAACCTAGACTCGAAGCTGGA
CAGCGTAAAGTCATCGACGAACGGCTCGAAGACTAGCCTGAACGACGAGGCAAAGTCCACAATACCGGTGGTGAAGGTGG
ACATTCTGAAGAGGCGGGAGATATTCGAGAAAGCCTCGCAGAAGAGCAGCGAGAGCAAGGCGAACAACAGGCTCTCCGGC
GATTTCACCGGTACGAAATCGATCAAGGAACGGCTCTCGAATCTGGAGAAGCAGAAGCACGAGGCGGAGAATACCGAGAA
GGCCGGGAACAAGGCGTTGAACAGACTGTCGGGTGACATGAGCTCGATCCGTGAAAGATTATCTCATCTGGAGAAGCAGG
CGGCGGAGAGGGAGAACAAGAGTTCCGCGCATCGTAAGCTGAGCACCGAAGAACTGGAGACAGTCAGACCGCTCCGAGAT
AGATTGTCGACCTTGGAAAAATACAGCAGCAGCGACGAGTCATCGGCACCTGGCACCGCTCACGAGTCACGACACAATGG
CGAGCTGTCCGCCAGATCGATAAAGGATCGTTTGAGCGCTCTGGACGCGGCCAGGAGCAAGGAATCAGCCGATAAGAGAT
CCTCCGTGGGCAAGCACTCGCTGTGCTTCCGGGATCAGGAGAACAGAATCGACACCTCGACTCCAAGCGAGAGAAGCTCG
TCGCCTGACTCAGAGTATCGCGTGCCAAGAGCCGCCTTCCATAGAAGCCTGGATTCTCTGGACGCGGACGCTTCCAGCGG
TCCTGACACCTTCGAGCGCGTGCAAAGCCTCGAGGAACTCGATTACGGCAGACGTTATCCCGCGTCCTCGTCCTCCGCCG
AGCTGCTGAACGATACCGATCGCGAGGATTCAGGGATTCACACGGCTGACGTCAGCTGCTCCGTCAGCCAGGCCGACGAG
CCGGTCGACGAGGACATCGTGCACGCTAGCACGGTGATAGAGAGACAGGAGGTGATCGAGGAGAAACCGGAGGAGCTTCG
CGACGTCGAGACGGTGAACGAGACCATCGTTGAACAACAGAGCGCCGCTGTGTCCGTGAACGAGATCTCGACCACTTCTG
CCAGCCAGCCGGAAGCAGTAGTAGCAAAGAAGGGTACTGCTGACACTTCTGGGGAACTGTCGACTAACAAATCACAATCG
CAGGCACACATAGAGGTTACTAACTCTAGTACACTTCGTTCCTGTCCTGCTACGAGTCGCCCGATCGTATATCAAAGTCC
CAAAGTACCTCCGCGACGATCACCTCCCGAAACGCTTCCCAAGCCAAAGTTGCCCGCCCCGAAAGAGCATGCCGAGACCA
AAACAGATTCTCTGCCCGCTAAGGAATCGAACTCTGTCGCGTCTAGCAGCAAGCTTTTCGCAGACGAGCAGGATCCGAAA
TTCGGCGCCGACGAGAAGTGCCAGAGTGCCTCGAAAGAGGACTCGGGCAAAGTTACTAGCTCGTCTCCAGTATCATTAGA
CTCTGCTGTCGCAGACAGCTTCCCTCTGTCACCCGTCAGGGTGACGCCCGTTCCAACCAACCTTCAGTTAGAGTCTAACG
CTACCTCAGCTTCGAACAGTGCCGCGAAAGAAGTTCCAAAGACCACACCAGTCACGTCTCCACGGGCAGCATCCAAGATC
CCCACGCCGCTCCCCCGGAAGACAATAGGCGCCAAGTCGTCCCCGACCAGTTCAACGTCCTCCCTTAGCCCACCTATCTC
ACCGTCTTCCCCGAAAATCCCGTCGTTGAAAGGAAGAACGTCTAACGTTAAAAGTCCAACCGGTCAGACGTCGTCACCTC
AATTCCCGAAAGCGTCCGAGATACCGATCCCAGTCGGCTCCAATGTGTCGTCTAGCTCTAACGTACCCGTTTCACCCTCA
TCCAACCCTGAACAGTCACTCGTGGCGTCCTTTAGCACGAAACACCTCTGCTCCCCCACGAAACACCAGGTGACGGTGAG
CGAAGAGACACTGCCTGCAGAAAGACGCCGAACGGTGGTGGAAATTTGCGAAAAGGTGGTGGTACCTCAGGGCAAGACAC
CTACGACGCCTCCAGTGACGCCATTCATCACCGTGGATCGCGTGAATGAGAAGCACAGCTCAGCGACCGAGGTTAGGACC
GATCAGCAATCTAGCAGCCCTTTGAGAAAGTCTTAA
>EuglossaDilemma_000265-T1 EuglossaDilemma_000265
ATGACGACACGTATCGACAGCTGGACCGATTATTCCATCCGATCGGGCCCCGAGAGCCTCTCGTATTCTGGGCCACCGAC
CTCCGACATCCTCTTTGTAATCCTCGTGTTCCTACTTTTCCCATTCTTCTTTTATTTTCTTTTTCTTCATTTTTTTTTCT
TCTTTCAAGGAGAAAGTAGATTTTTTTGCGACTTCAAAGGTCACGATATTCGCGGTAATTATTCCCTATTCTTTTTTTCC
AACGTTACGTTCGCGTCCGAGGTATTTCGAAACCCAGTTTCTCCTAATCTCGTTGCATCGCGTGATCGATAG
>EuglossaDilemma_000266-T1 EuglossaDilemma_000266
ATGGGGATCGGGCTTAAGCGAAAGCACGGAACGACGTTCAACCGAGATTTAGAACGGTTAATGAAACAGTGCTTTCGGCT
CTCGCGCTCTCGTAATGTACCGTTGCTCTTCAGCACCGATTACAGAAGTCATTTTGCCGAATTTTTACCGGTTCCACGTG
TTTCTTGTCTTCTTTTCTTTGCTCCATTTTTTTTCTTTTTCTTGTTCTTTCTTTTCGCGAAGAAAATTATTCCTCTTCGA
TTACGCGCGATTCACGGTTTCGGTTTGGTCGATACACGAGAGGATCGAAGGCGGAGATAA
>EuglossaDilemma_000268-T1 EuglossaDilemma_000268
ATGAAACCATCTGGACGTATTAAAAAGTCATTTGACACGACACAAAACTTCACTCAGGCTAATCACCGCGCGACGTTTCG
GAAGAAAAAAAAAAAAATGAAAGATTTGCGAAGAACATTTGAAATCTCGAGCAAATTGAATTACCGTTTGCTCTCGAGAA
GGCGTAAAAAATTGCCCTATCATTTAAATACTCGATCATGCGGACTTTTAATCCATTATATAACGTCCATTAAACCCGCG
AGCGAGGAACGAATCGAGCCGGGGACCGTTTCTCGAGGACTCGAATGGCTCGTGGTTAATTTATTGAAATAG
>EuglossaDilemma_000269-T1 EuglossaDilemma_000269
ATGATATTCCGTGATAATTACAATCAAGTTGCAAGTTCGTGGATGTCATCTTGGTTCTGCACCTTCGTAGGAGCTTTGGC
AATGATATCTTTGGAGGTATTTCATCAACTTTCAAGTTTATTAAAATTTTCCTTCGAAGATGCACCGATAGATCACGGTT
CCAGAACATTACGATTTTTCCTAAATTTATATCCGCAAAAATCTGCATAA
>EuglossaDilemma_000270-T1 EuglossaDilemma_000270
ATGATTTTCCTGATTCCAGATACCTGTCCTGTTGGAACGTTCCTTTGTCGGAACAGCACTATTTGCCTGCCGCAGAGGAA
TTGGTGCGACCAGAAGAACCAGTGCCCTAACAGAGACGACGAGCAGAATTGCTATGATTATCACGGTGTATTGGACTGGT
TTGGCGGTAACAGAGATTTCCAAGCTGTAAGGGAGTTCGATTGTGACGCCACCGGCATTCCTGTCGAATGCATGTACGTG
AAGTGTCGTGCGACTTGTCAAGGCTACTCTGAAATTCCGCGAAACCTATCATCTCAAACTACTTCCATAACTTTCTACGA
CAGCTCGATTAAACGTGTTCCAATGGGTGCTTTCGCAGAATACTCCGAGATACGTATACTGTACCTCGACAGCTCCGAGA
TACGCGAAATAGAAAAAGGCGCTTTCGTCAATTTGACGAAATTGTTCTGGCTAATTTTGAACAATAACGAAATTACCGAG
TTTCTTCCGGGACATTTCACCGGTTTAATTAACTTGGATTCCCTGAAAGCCAATAAGAACAAAATCACCGTGGCAGACTT
CTCGGACTTGGCGGGAAGCGAGGCTTTGACGTTTATAGACCTGAACGAGAATCAATTGACTTCGGAAGGGTTGAAACTGC
CGGAATTGCCGGCGTTGAAGGAGATACTGTTGGACGAAAATAATTTCGAGTCGATACCTAACACGCTGTTCGCCGGATGT
CCATCGTTAAAATTGCTGTACGTACCCGAGTAA
>EuglossaDilemma_000271-T1 EuglossaDilemma_000271
ATGTGGTCATCACAAGGTAATAACTCAAATTCAAATGCTTCATCCAAAGAAGAAAAGAATCTACGTACATTGGGCATGAC
TTCTGCTATTAGTGTAGCAGAACCGAAGCCTAGTGATTTTACTAGAACGAATGAATTAAAAGAAGCATTAAAGCCTTACA
ATGTATTTGAGTCTGAAGAAGAGTTAAATCACAGGATGGAAATTTTAAGTAAATTAAATGCACTGGTGAAACAATGGATA
CGGGACACAAGTATTGCCAGAAATATGCCACCCAATGTAGCTGAACAAGTTGGCGGTAAAATATATACTTTCGGTTCATA
TAGGTTAGGGGTACATCACAAAGGTGCTGATATCGATGCCCTGTGTGTTGTACCACGTCATATCTATAGGTCGGATTATT
TTACGTCCTTCTTTGAGTTACTGAAAATGCAAGAAGAAGTTACAGATTTAAGGGCAGTAGAGGAAGCGTTTGTACCAGTA
ATAAAAATGAATTTTGATGGTATTGAAATTGATATGTTGTTTGCAAAACTGGCGCTTAAAGAAATTCCTGATTCGATGGA
TCTTAGGGATGATATGCTCCTTAAAAATCTCGATCAAAAATGTGTAAGAAGTCTTAATGGTTGCAGAGTAACAGATGAGA
TACTCCGTTTAGTACCTAATATAGAAAATTTTAGGTTGGCACTTAGAGCCATTAAGTTATGGGCAAAACGACATGGCATA
TATAGTAATGTATTAGGGTATCTAGGAGGTGTGTCTTGGGCAATGTTAGTTGCAAGAACATGTCAACTTTATCCTAATGC
TGTTGCAGCAACGTTAATAGAGAAATTTTTCCTTGTATTTTCTCAATGGAAATGGCCACAACCAGTCCTTTTAAAGCAAC
CTGACAATGTTAATTTAGGTTTTCCAGTTTGGGATCCGAGAGTAAATATATCAGATAGATATCACTTAATGCCAATAATT
ACTCCCGCATATCCTCAACAAAATTCGACATTTAACGTGTCGGTATCAACAAGAACCATCATGCAAGATGCCTTCGAAAC
CGGGCTTTCGATAACGGAAGAAATTATCATGGGGAAAGCAACGTGGGACAAATTATTCGACCCTCCACATTTCTTTTGGA
AATATAAACATTATATTGTTCTATTGGCGAGAAGTTTGACTGCCGAAGACCAGCTTGAATGGTGTGGGCTTGTCGAGTCA
AAAATACGGCATTTGATAGGTACTCTGGAAAGGAATCCTCACATTACATTGGCACACGTAAACCCGGAGGCATTTCCACC
GTTAGAACCAGAACCGGAGGGTCACTGTTCCATGTGGTTTATCGGCTTGCTATTCGACAAAAGCGAAAATTTAAACGTTG
ACCTAACGTATGATATAAAATCTTTTGTCGATTCAATTCTGAGGCAAGCGGAACAGTTGAACATGTTGAAAGAGGGCATG
TGGATTGAAGCAAAACATGTGAAAAGAAAGGATCTACACATTTATATATCTCCTAGTTTGCTCAAACGAGAAAGAAAGAT
TTCCGGCAGTGTACATAAAAACGGGAATATTGCTGGAAACGGTAACAGTGGTAGTATTTCGCCACGAAACCAAGGGGATA
TGGTGAGCAGGAAGAGATTATCGGATCAAAATCCAGACACATGTGGAAAGAAACGAAGAGTCAACGACGCTGAACAACCA
GTAACACATGGAGAAGATGGGTCATTAGTGGTTCAGTCTTGCGGAGAAGATAGCAATTCCGGGTTTAGCTTGGATGAATA
CAAACAAACGTTGACAGCTACTAAGGATGAAGGGCCTACTGGTGCATCTGCAGTAGCACAGGAAGGATATGTTTGCACTT
GA
>EuglossaDilemma_000272-T1 EuglossaDilemma_000272
ATGACAAAACACTACCGCAAAGCCAATAGTATAGCTAACAAGGATCCAATCAACCGAGTTCCAGTGAGATTACACGACAG
CATACAGGAGGAGAACCACCATTACCTCGTCTTTGACCTAGTGACTGGCGGCGAACTGTTCGAGGATATCGTGGCGCGAG
AGTTCTACAGCGAAGCGGACGCGTCGCACTGTATCCAACAAATCCTGGAAAGCGTACACCACTGCCACTACAATGGAGTT
GTGCACAGGGACCTGAAACCCGAAAATTTACTCCTCGCAAGTAAGGCGAAGGGCGCGGCTGTGAAATTAGCGGACTTTGG
ATTGGCGATCGAGGTGCAGGGCGAAACACCCGCATGGTTCGGTTTCGCCGGGACGCCCGGTTACCTCAGCCCGGAAGTCC
TCAAGAAAGAATCATACGGCAAGCCAGTCGACATATGGGCGTGCGGTGTCATTCTTTACATCCTCCTGGTCGGTTATCCG
CCATTTTGGGACGAGGATCAGCACCGACTGTACGCGCAGATCAAGGCCGGATCGTACGACTACCCGAGCCCAGAATGGGA
CACCGTCACGCCGGAAGCCAAGAACCTAATCAATCAGATGCTGACGGTGAACCCGAGCAAAAGGATCACCGCCAGCGAGG
CACTGAAGCACCCATGGATCTGCCAACGCGAGCGTGTCGCGTCCGTCGTCCACAGACAAGAGACTGTGGATTGTTTGAAG
AAATTCAACGCAAGGCGCAAATTAAAGGGCGCTATTCTGACGACCATGTTGGCGACGAGGAACTTTTCCAGTAAGTATGA
TGCACAGGACAACAGGCTGGATGTTCCTCCATCCGCGCTCTTCCTCTTTGTTCTCGTGACAAACACGAGTGTTTACGACC
CGTCGCTACAATGGCCGGGGTTTAAGAGAAGGCACCCGGCCGAGGTGTTACGCACTGATTTCGCTGCAGGAACTTCGCTG
CGGACGAGCAAGGGCAGAGGGATGTTCCGCTTTCGGAACAAAGGTGGTCGAGGGTCTTTCCCGGGTTTGGCCAGAATAAA
ATAA
>EuglossaDilemma_000273-T1 EuglossaDilemma_000273
ATGGTAATGAAAGTATTTGATCGTTCGCGCGATAACAGCGCCGACCCGCACGCAAACCTCGAAAAACCCGCGCCGTTTCC
TCTCCCGCGTGCGAACCGTTACGAATTTCCACCGTTAACAAGCGGCCCTTTTTCAGATTACCATCTTTCGAGTCTTAAAT
TATTCCTCGACACAGAAAACGTAACGCAACGCGAGTCACAATGTCCCGGCGTAACGCGATTTCGCGTGGAAATTCAAATT
CCGCCGCGTTTTCCCTCCGCGACGACTTTGCCGATAATCTTAATTGCCATCTTCGATCTCGCAGGTCCAGGAATTTTCGA
ACAGAAATTTTAA
>EuglossaDilemma_000274-T1 EuglossaDilemma_000274
ATGAGATTGCTCTCCCTCGGCGAGAAGGAAAACAAAACCGGCGAACGAAGAAGGGGAACCGGAAGCGAAAGAAAGCTCGA
CGAAGTGCTCGAGGAACGAAAAAGAAGCGGAAGCGTCCCGACAATCGAAATCGTAATCGCGTTTTCCCTTTCGTTTCCAA
TCTTCTCCGTCGATCGTTCGACGTCCGATCGTGCACCGTGGAAAATCGAGAATCTCCAGGCGGAGAGAAAAATAAACGCG
TTCTCGTTCGCGGCGATGCGAAAATCCACGGTCCCGGTCGAATCGCGGGGAAGCCCCGAAAATGTCGAATCCGTTGCCAG
GGTTAACGATACCCGGCTAACTTTCCCGAGTAATTCCGCCACTCCATTATCCGAGCCGAACTTTCTCATTGTGCCGCGCT
AA
>EuglossaDilemma_000275-T1 EuglossaDilemma_000275
ATGCCACTTGGTCAAGCCGAGTGCTGCGACCCGGAAGATGGTAAGAAGAGCACCAACGCCGAAATAAGAATCGTGTGTCC
TATCAAGACCTGCAGCCAGCTCTCGACGAACTCCCAGTGTTCAGCACGCCGTCAGGAGATCATCAAGATGACCGAGCAGC
TGATCGAGAGCATCAACACCGGCGATTTCGAGGCGTACACGAAAATCTGTGATCCACATCTGACTGCGTTCGAGCCAGAG
GCTCTAGGTAATTTAGTCGAGGGAATGGATTTCCACAAATTTTACTTTGATAATGCAGTCCTGGGGAAGAACTGCAAAGC
CGTGAACACGACGATCCTGAACCCCCACGTGCACCTGCTGGGCGAAGACGCCGCGTGCATCGCGTACGTCAGGCTGACAC
AGTACATGGACAAACAAGGCATAGCTCACACCCACCAGAGCGAGGAGAGCCGCGTGTGGCACAAGAGGGACAACAAATGG
CAGAACGTGCATTTCCATCGAAGCGCGGTCACAGGCCCGTCGCCGTTCACCTTCAATCACAAGTAA
>EuglossaDilemma_000276-T1 EuglossaDilemma_000276
ATGAACGATACGGCTGGCGCGGCGAGAAGCGTGGAGGGTATGCTCGAGGCGAGTAGACAAGCGGCGAAAGCGGATCCGCC
CGCTCGAGAGGAATATTCGGCTCGGTGGATACGCTCGCGTACACGCGCGGAGACTAGGCGCGGTAAGTCCGAGAGGGAGA
GAAGAGCGATGTTTAAACGTTGTTACCTCATGGTCGTAAGGCAGTCCCGCGGCCGGCGCGACGCGCGAGTCGGCGCCGCG
ACGCGCGCCACGCCGAGTCGCGCGCGTTTCATTTTACCAATCGATCTCGAGTCCCCGAGTGCTCGTCGCCGGGCTACGTC
GAACCCGCGCCGCTCAGGCGCGATGGAACAGCGCGGAAGGAGCCGAAGACGAAAGAGGAGGAAGAGTCTCGTTGCCGATC
TCCGCGGCCACGAGTCTGGCCCCCCGTTCGCGTAG
>EuglossaDilemma_000277-T1 EuglossaDilemma_000277
ATGTGTATAATAAAGATCGTTACGCCCTATTTACTTATTTCTTCTCTTCTTCTTCGTTTGTCGTTTTCCTCCGCTTCTCT
CCGTGGTTCTCCCGCGAAGATCGTACTCTTGTCCTGTCCGCGGTTCCCGTCCTCTGGACGTCCAATAATCGTGTGGCAAT
TAACGATACCCCTCGGTGGTAGGAAAAAAATCGGATCGTACAAACTATTTCTCTTCTTTCCTTCATCGTACACGCGTTCA
TCGCCTTCATCCTTGCCATCTTCATCGCCACTTTCACACGTGCCTATCCACGCGTTTCTCGTCTCCACGGTTATCCCGTT
CTTCCCCTAA
>EuglossaDilemma_000278-T1 EuglossaDilemma_000278
ATGAAGAAGACACGCTCAAATATATTTCGTGACATTTATTATCAACCATACAATGACTGCACCAGAATGAAGCTTTACTC
CAGCAGTAAAGCAAGCCTTCAAATGATGCAGCGTATGGCATTGCTAAAAAGATTAAAAGTTCATAATGGTTGTGTAAACT
CTGTTTGTTGGAATGCTACTGGAGAATTAATATTATCTGGTAGTGATGACCAACATCTTGTCCTTACAAATGCTTGTAAT
TATGAGGTATTAATGGATTATAAGACCAGTCATAAGGCAAATATATTCAGTGCAAAGTTTTTGCCTAATAATGGAGATCA
TCGGATAGTTTCCTGTAGTGGTGATGGCATTATTTTGTATACAGATTTAATAAGAAGAACAAAAACGTTTCATAATCAAT
TTAATTGTCACATTGGTACTACTTATGAGATAGCGACAATACCCGGCGAACCGCATAATTTTTTAAGCTGTGGAGAGGAT
GGAACTGTGAGATGGTTTGATCTTCGAATAAAGGACAAATGTAATGCCTCAAGATGTACAGAAGATGTATTAGTTTCATG
TGAGAGAGCTATAACTGCTCTATCTGTAAATCTGGCTGCACCCCATCAAATAGCAATAGGCTGTTCTGATAGCACAGTTA
GAATACTCGATAGAAGAACACTTGGAACACCAGCCACTGGATGGACAGAAACACCTGGAGCAGTTAAAGCTTTATGTACT
TTCACAGTTCCGGAATTTGAAGGAAACTCTTATAGAATAACATCTTTGAATTATAGCCCAGATGGACAGGATGTTCTTGT
TAGTTATAGCAGTGATCACCTGTATCTATTTAACGTAAAGGAACAAGCTAGTGTACAATTAAAGAAAGATGTCGGAATTA
GAAAAGGTGATGGTAAGAAGCAAAAGTTACGTTCGCCGTTAGTACGTAGATTAAGACTTAGGGGAGACTGGTCTGACACC
GGTCCCGATGCTCGACCAGAATGCGAAGGCGGTCGACGTAGCGGTACAGAAATTGCTCAAGCCAGACCCGTTCTTCAAAC
TTCGTTAATGCAAAGAATGACGGATGTTCTTAGTAGAATGTTAAATGACCCAGCTACTAGAGCTGCGTTATGCGGTGGTG
GTGAAGATAACTTAGAAGGTGTGATCGATCATCAAGATAACACCCAAAATAGTAATGAAAGCGTTACGGAATCTGGTGAA
GAAAGACGAGACAACGAAACCGAGAGAGTTGAAACAGTTCAGACTCAGATTAATCAAGAATCAGCTGTTTCGGAGCAACA
AGCAAACAAATTGGAATGTTCGAGTATTAGTGGAAATAAACCTGGAACAAGTTACTCTGCCGAAACGAAAGAAGAATCGC
TATCCAATGAAACTATGCCTTCAAATCAAACGATCGACGAGAATTCGTCGATCGAGTACAAATCACATGTTCCTATGGAA
GTCAAATCTAGTCAAGTAGAAACGCAAAAGTGTTCTGTGCAACCGTGTTCATCGCGTACTATGGATATGACCAATGATGT
AGGGGAAGACGATCAAAGTAGCAATGACGATTCTCCGTGTAGCAGTATCGAAAATAAACAGGAAGGACATATGATGGAGA
ACCTTCAAGATAGACTGACGAAAATGAGAGTCGGGTTCCTTGAAAAACATGGTAGTGAACCTGCTGTAAGTTTAACTTAT
ACGGATAAAAGTTCAACAAGCGCAACGATATCTCTTGGTGTAGCCGATGAGATGATCCGTGATGGTTATCATGCGGGACC
ATCTGGTACTAGTGGTACATTCTCGGGCAGAAGTCATGACAAACATATACGATATAGTGATACACAAGAAAAGACTGATG
AAAGCGCTTTTAGTGACAGTGATGATGAAGATATACAAGCGGAAGAAAGAGTGGGAAGCTGTGCAGATACAGAAATGGAA
GAGGCTATCGAAGATGGTCGTCCTCGTCGAGGATCCGCAAGTTTCGACAAAACGTGCGTAACGGAACTTCGCGTGAAACA
GAAATACATGGGTCACCGTAACGCTAGGACCATGATCAAAGAAGCAAACTTTTGGGGCGACGATTTCGTCATGTCGGGTA
GCGATTGTGGCCATGTGTTCGTATGGGAGAAAGACACAGCGAGATTGTGCATGTTACTGGAAGCGGACCAACACGTAGTT
AATTGTTTGCAACCACATCCATACCTGCCATTGCTGGCCACAGCTGGTATCGATTACGATGTTAAACTCTGGGCACCGAT
AAATGAGGAGTCCAGCTTTGACGAAAAGTTCGCCGAAGATCTAAAAAAGAGGAATGCAGTCATGTTGGAAGAAACAAAAG
ACACAATGACTGTACCGGCTGTTTTTATGATCAGAATGCTGGCATGTCTCAATCAGATACGCAGAGGACGCGGTCGGAAC
AGGAGGAGGGGCGGCGACGAGACCGGCGAATTACGAGGTGGCTAA
>EuglossaDilemma_000279-T1 EuglossaDilemma_000279
ATGGATTTTTTTGGTTGTGCCTTTTTGGCTTTTGGCCCACCATTTGCAATGTTTATATATACTGTCACAGATGCACCTGT
TAAAGTTATTGTACTAATTGCCAGTGCCTTCTTTTGGTTAGTTTCTTTATTGCTGTCATCAGCACTTTGGTACGCTGTAG
TGCCACTACAAAATCACCTTGCATTTGGACTTGTATTTTCGGTATTAATCCAGGAGGCATTCAGGTACCTCACGTACTTG
ATGTTAAGAAGAATTGAGAAAAATTTAGCAAATGGACCTGTAACATATGTGGCAGAAAGCAGGCATATGTTTGCATATGT
GTGTGGTTTAGGTTTTGGTTTTATGAGTGGTATATTTGCTATAGTCAATGTCCTAGCAGATGCTGTTGGACCTGGAACAA
TGGGCCTTCGACAAGGCACAGAGTACTTCTTTATAATATCAGCAGCAACAACTCTTTGCTTTATCTTACTACATGCATTT
TGGGGTGTTGTATTTTTCTCTGCTCTGGATAGAAAAAATTGGGGACAAGTTATTTGGGTTGTTGGCTCACATTTGTTTGT
GTCATGTATGACCTTGTTAAATGTGTACCAAGCTTATGTAGCTAGTACTTTATCTGCTTATGTTGTTTTGATGATAACAA
CTGCACTTGCATTCAAAGTTGCAGGTGGCAGAACTCAAAATATAGTTCATTGTTTTTCAAGAGAGTAA
>EuglossaDilemma_000280-T1 EuglossaDilemma_000280
ATGGCGTATTCAGTGAACATCTCTGTAGAAGCACCGATCGAGAATCAGATTCAAGAAATTACTTATGATGGCCAAGAAAT
TTATCAAGCGCCCCTTACGTTGTCTGAAAACTTGGCGAAAATCGCGCAAAAGATTGATTTTAGTAAAGCCAATGGTGATG
ACATTAAGAAAGAATCTGAAGGTGGAGAGAAAGGTGAAGAGGATACAAAAGACCCTGCTTCTTTTCAGTCATCCTTATGG
CCATGGGACAGTGTTAGAAATAAACTAAGAAATGCATTGACTGAAGTATGTGTACTAGCAGATGTTCTTGCAATAGCAAA
AGAAAAGCATTACATGGTTCTTGATCCTGTACCACAAGAGCCAGCTGAAGTAAAGCCTATGATACAAGTATATGCTAGAA
AAAAAGCGCTAGCTGGAGCTGCATCTGTTATTATGATGGGTGCTGATAGATTAAAAAACTGTCAAAATGAATTAGCTAGG
AATAGATCAACTCCAGATTTTCACATTGAATTACTGAGATTGAGGCAAAATTGGCGTTTGAAAAAAGTTTCTAATTCAAT
CATTGGTGATCTTAGTTATAGAACAGCTGGATCTAAGTTTCCTCAAACTGGTATGTTTGAAGTTACAAAGGCAGAAGAGG
AAGAAAAAAGTACTACAAGCCCTCCTGCATCTCCAAGTGCTGGTAATAATGCATCAGGTCAAACCCATCCCCCAAACTCC
AAAGCTTCTGCATTGAGAGTTACTATTCCCAGTGAATTACAGGGTGTTGCTTATATAGAGGTATTATGTAAAAAAGATCA
AGAAGATTTATGCAGTGCAAATATTAGTTTACTTAATAACAGTGCACATAGTTCCAATGCAGATATGCACTGGCAGCAAA
AATTAGAAGCTGCACAGAACGTTCTCTTTTGTAAAGAATTGTTCAGTCAGTTGGCAAGAGAAGCGGTACATTTACGTGCG
CCTATACCTCATATGGTTGTTGGCAATCAAATAATGGCAACGGTACTGCCTGGAATTCAATTAATCATAGGACTTTGTCA
TAGTACAGGAAATGATAAAAAACCGGCCGCACCTCCTCCTCATAAAAGTGATCATGATCACGTGTTAGAACATTCTTTGC
ATCAACTTTTACGCGAAGTTCATCATAAAAATACCCATCACCCATTTCCGCATCCTTCTTCAGGACCTCTTGGGCCTAGT
AAAAGAAGGTGTTTAGCTGGCCCAACAGCCGCTGATAGATACGAGCTTTTGGAAATGACAAAAAGCCAAACTCTTTTAGA
ACAAATTATTCAACAGGCTCAACATTACTTTATGCGATTACGTACCGAATACGTCCTAGATACGATAGCGAAAGAAGTAA
AAGATCCTTTAATCGTTTCTCATTGGAACGCGTTAAATTCTCCGACACAGTCTTGCGTAAAGATTAATATTTTAACGCAT
GGATATGATACGGTATGTAGAACATCACTCGTTGTTCATATAGGAGAAAAATCTCTAAAATGTGTTTGTCGAGATGGTAG
AGTAATGCATATGAGCTATGAACCACAAGAATTACGGGATCTGATATTTTGTCAGATTTATCAACATCAAATAACAGCGG
TACAGGCATTAGCAAAATGTATGGGTTGGCAGTTTTTAGCCAATAGTTCACATCTTGGATTAGGTGCAGTGGAACTTTTA
GGAAATGCTAGTAGTTGTATATTAGCTTCACCGATAGGCGATAGGATGATAGCTGTTAGATGTGAACCACAAACGGGAGT
ACAAGTTGCGATAGCTCATTCCCCTAGGAAAGATTTCTTTCCTGGACAGTTAGTGCGAGAAAGGAAGTGGGAAAATTTAG
GTGGTTCATTTAAAGAAGTTCGATGGGATAAAATGGAGGGAAAGAACTTTTTAAACAAAATGGAATTGCTTATGGCTTCA
TTAACGAGCTCCTAG
>EuglossaDilemma_000281-T1 EuglossaDilemma_000281
ATGTCGAAAGTGAATACATTATATAATTATTTCACTTCACCTAAAACTCCTAAACAACCGAAAAATGAACAGAAATCAGA
AGTAAAATCTGCAACACCCAAGAGACCGAGAGAACAAAGGCTTGAAGAGGATGAATCAGAAGATTCTGATTCAGGATCTG
AAGGAGCTACTGAAAGTGAACCACCAACTGCAAGTGAAGAAGAAACTCCAGAGAAAAAGAGAAAAGTGATTACTACTGGT
AAAAGGCAACAGAGAGGTATAAGGAAGAATATCAAAGAAGATAAAAAAGAACCAAAACCACAACAAAATCAAGTCCAAAG
TTCAAATAGTGTTGTGGAATCTTGGCCTCACTTGAAGTATGATTTCCTCCAACCAAATAAAATACGAGATATTAATAGGA
AACCACCAAGTGATCCAAATTATGATCCTAAAACTGTCTATGTTCCTCTAGATTTCTTGAATCAACAAACTCCAGCTATG
AGACAATGGTGGGAATTAAAAAGTAATCATTTTGATTGCGTTCTTTTCTTCAAAGTAGGAAAATTTTATGAATTGTATCA
TATGGACGCTGTAATTAGTGTCAATGAACTCCATCTTACATATATGAAGGGAGAATTTGCGCATTCGGGATTTCCGGAGA
TCGGATATGGTCGTTTCTCGGCAAGTCTCATAGAAAGAGGATATAAAGTAGCCAGAGTAGAGCAAACAGAAAATCCAGAA
ATGATGGCGCAACGTTGTAGCAAAATGACTAGACCAACAAAGTTTGATAAGGTAGTTAAGAGAGAAATTTGTCAAATAAG
CACTAAAGGTACGAGGGTATACACATCACAGGACGTTGAAGCATCTACACCGAATTCTAATTATTTGTTATCAATTGTTG
AAAAATGTCCACCTGGTTCAAGTACATCTCATTATGGGGCATGCTTTTTAGACACTACAATAGGGGACTTCTATCTCGGT
CAATTTGAAGACGATCGATGTAATTCTAGAATACTAACTTTACTCGCACATTATCCACCGGTTCATGTTGTTTACGAACG
TGGTAATCTATCTCAAAAGACATTACAAATTTTAAACAATACTTTAGCAGCGTGTATTAAAGAACCACTTTTGCGTGAAT
CTCAGTTTTGGTCACCTTCAACTACATTAAAAAACCTTCACGAAGGAGAATACTTTAAAAAGTTGAATTCTGAGTTCCAA
TGGCCTGCAGGTTTGCAACCATATCTTAATCAAGGTGACACTTTAGGTTTGAGCCCTGCTGATGATAAAGAGTTAGCAGT
ACATGCTTTAGGTGGATGCATATATTTACTCAAAGAACATTTCCTTGAGCAGCAATTATTAGCACAAGCACGTTTCAAAA
CATATATTCCGCCAGATTTTTCAACTGAAGCATCTGCAGGCTCCAAATTTGCAAATAATATGGTTTTAGATGCTATCACT
ATTAATAATCTAAGAATTTTTGGGGAAGGTTCTCTTATGAAAACATTAGATCGTTGTTGCACCGCATTTGGTAAAAGGAT
GTTACGCGAGTGGATTTGCAGACCATCTTGTCGTAAAAATGTTATAATCGATCGTCATAAAGCTATACAAGAATTAATGG
ATCATCCAGACGAAGTACAAACTGCTCGTAGTATATTGGCAGGATTACCTGATCTTGAAAGATTATTAAGCAAAATCCAT
GCTCAAGGAAATCCGGCAAAGATGAATAATCATCCCGATGGTAGAGCAATCATGTTTGAGGGTCAAACGTATTCAAAGAG
GAAGATTATAGATTTTATTACTACTTTAAATGGTTTCGAGGATGTTTTGAAAATAGTTGCTTTATTCAAAGATTTCAATA
CTACATTAATAAATCAATGTACTAAAATAGAACCGGATGGTGAATTTCCTTCATTGAGAGAGTCTTTAGATTATTTCAAG
ACCGCGTTTGATCACGAAGACGCCAAAAAAGAAGGCTGTATCGTTCCAAAGAAAGGAGTTGATGTTGAGTACGACGCTGT
TTTAATGGAACTGGCAGAGGTAAAGAAAGATGCAGAACGGTATCTTGAAAAACAAAGACAGCACTTTGGTGTGAAAGTCA
CGTTTCATGGGTCGGATAAGAAGCGTTACCAGATCGAGATTCCAGAAACTCAAGTGAGGAAAGTTGGTTCTGGCTATGAG
CTTCAATCACAAAGAAAAGGATACAAACGTTATTACACTGCCGAAACGAAGGAACTTTTAAGTCGACAAATAAATGCCGA
AGAACTCAAAGATAAAGTGCTGAAGGATTTAAATAGAAGAATATTTGCACAGTTCAGCGAGAAGTATGACATGTGGAATA
CGGCAGTCTATAAATTGTCTATCTTAGATGTTCTTATTTCTTTGGCAGAATATAGTTTCAGTGGAGATATGTGTATACCG
GAAATCAACGATGATACAGATGAAGGGATACTTATCGATATCCGAGAAGGACGGCATCCATGTATCTTGTCAGATACTTT
CATACCAAATGACACTCTACTGGCAGTTGAAGATTCTGCCCCATTCATGATTCTCACAGGACCAAATATGGGTGGTAAAT
CAACATTAATGCGCCAAGTTGCCCTTCTCACCATAATGACACAAATTGGAAGTTACGTCCCTGCGAGTTCCTGTCGTATA
ACATTAGTAGATCGCATTTTCACGAGACTGGGAGCAAATGACGATATTTTGGCTGGTCAAAGTACCTTTTTGGTAGAGTT
AAGTGAAACTGCTACGATATTGCAGCACGCTACGCCTTACTCGCTCGTGTTGCTTGACGAATTAGGTCGTGGTACTTCAA
CGTATGACGGCACAGCAATAGCTGCTGCAGTTGTAAATGCGCTTACAAAGTTGAAATGTCGTACTTTATTTTCGACGCAT
TATCACACTTTAGTGGAAGACTACAAAAATAATAAAGAAATTACATTAGCCCATATGGCATGCATGGTCGAAAACGAGGA
ACAAGATGAAGTATCTCAGGAAACTGTAACGTTCTTATATAAGCTTAGCAGCGGAGCTTGTCCGAAATCATACGGTTTCA
ATGCTGCGCGATTAGCTGGCGTCCCACCTGTAATTACAAATAGAGCACATGAAATTTCAAAGAAACTGGAACAGGAAACA
AATCAGAAACATCTCTTCACCGCCCTAAGCAAAGCGAGTGGAGCAACCATAAGGGATCTCATCGCAGCATTGTGA
>EuglossaDilemma_000282-T1 EuglossaDilemma_000282
ATGGTTCTCAACCCCTTCGCCTCGCAAGTGGCTGACTCGACGCGTATGACTAAGGAGGTGTTGAAACCCCCTGGTGGCGG
AAGCAGCGACATTTTCGGCGCGGCGCCCGAAGAGACTAGCCCCCGCCGCGTGAAGAACCACAACCAGTCGCAGCTGGGCT
CGGCGCTGTTCGGCGACACACCGAACAGCAACAGCAACGAAACGCCGCGCAACAAGCCCGGTAATGATTCATACAATCGC
CTGTTTGGCCCTCCCGATGCCCCACCCACCACCCCAAACGCGAAAAATCACATGCGCAGCAATATCTCCCTCAGCGGGGA
GTCGACGTCCTCATCGGTGTCGTCCGGCGCCGCGACGTCGCCCGCGAAGAGCACCGGCAGCTCGCACTCGGTCGCGGGCG
TCCTCAACGGATGCGCGGCCAGCAATGGCAACAATTTGACCAACGATGTCACAGGTGAACTGGTGTACGGTGCGAGCGCG
AGGGAACGCGGCTGCGAGTTAAGCACGAGTGTCCAGTTCTTACACTGTGCCGATTTTCGATGCTCGCCAATTGCTTTACG
TCCGAAATCGATCGATCCGACTACTTAG
>EuglossaDilemma_000283-T1 EuglossaDilemma_000283
ATGGCCACCTACGCGACCTACAGACACGTCGAGCTCGACAATGTTGGATACGGAAAGAAAAGAGACATAGCTAGAAACTC
GGTTAGAGACCCGACTAAAGATCTAACTAGGCACCTGACTAGAATCCTGGTTAGAGATTTGTCTAAAAATTTGACTAGAG
ATCCGAGTAAGGATCTGAATAGAGATTTGATGACAGATTCGTCTAGGAATCCGATTAGAGATCTGACTAGAGACCTAGCT
GGAAACTCGGTTAGAGACCCAACTAGACACGGAACCAGAGACCTAGCTAAGATACCTAGAGAGGCCGACGAGGGAAAATC
GGTGAGGCGCGGTGGAAAGATTTCTGCAATTGAGCTTCGTTTAAAATGTGGTCAACGCCCTCGCGTAATTGACGTGTACG
CGGCTGTTGAACGACTGTAA
>EuglossaDilemma_000284-T1 EuglossaDilemma_000284
ATGTCTACCCCCGCAAGAAGGAGACTAATGAGAGACTTTAAGAGATTACAAGAAGATCCACCTACTGGAGTATCAGGAGC
ACCTACAGACAATAATATTATGATATGGAATGCAGTTATATTCGGACCACATGACACTCCATTTGAAGATGGCACCTTTA
AACTTACAATAGAATTTACAGAAGAATATCCAAACAAACCACCTACAGTGAGATTTATTAGTAAGATGTTTCACCCCAAT
GTGTATGCTGATGGAGGCATCTGTTTGGACATATTACAGAATCGTTGGAGCCCTACTTATGACGTATCTGCTATTCTAAC
ATCCATACAGTCCCTTTTGGATGAACCAAATCCAAATTCTCCAGCAAATTCATTAGCTGCACAATTATATCAAGAAAATA
AGCGGGAATATGAGAAGAGAGTAGCTACTGTTGTTGAACAGTCTTGGTTGAACTTCCAAGAAAGTCATATAGAAGATGCT
CGCTGA
>EuglossaDilemma_000285-T1 EuglossaDilemma_000285
ATGGCTTGTGACAACAGGACGAAAGTATACTTGGGATATGAAGATGATTATGTCACTGATAAACATCGACCAAATATTAA
CTTTATGACAAATAAGATCGGTGGATTTCCACTATATGTTCCATTAGATAACACTAAGTATCACCGAACACTTTATATTT
TCACATGTATAAATCCAAACTGTTGGAATCAAAATGAAAGTTGGACTTGTTTGAGAGTTCAAGTACCAGAAGATGAATGT
AAACCAAATGCTTTAGATAGTAGTAGTATAAATATACCATCTACAACATCATGGTTGTCAGATGCGGATGATTGGGGTGA
TAACATAAATGACAATTCTGAACAAAATGGAAACAATGTATTGCCAAATAATGTAACAGATTTTCATTTTTCATTGCAAA
AAGATACGGATAAAAATATAAGAGAAGAATTTTCTGCATTACATGTTGATGATCCTAATGCAAATAGTCCAGCAAGTATA
GAATCTCCAGTTGGAATAGGTGCTGTAGGTAGATTAGATTCTCCTCAAGCATCTGCTGAAATTGATGGAGAAGAAAGCGA
AGTTGTTTGTATTGATACTCCAATCCAGCCTCAATGTGATTTAATTAGTTTATTACGAGAAGTAACTCCATTTCCTATAC
AATTAGAATCAAATACTGATACAAAACTATCATTTGTTGAAATATTTCTTTCCGTCGAAGAAGAAGATTGCAGTCTAGAT
GTGCCACAACATGTTCGTGATTTACTTCTTGAATATCAATACAGAAATCCAGATTTATCATCAAAATCTGGAGCAGACAT
AGATGAAGGGAAAACTATAGAAACAGACTCAGAAAAATATGAAAAAGGCATTCCAATACATGGAGATGAAATGTTTCATA
ATTTCATCTCTCAAATACAGAAAAATCCTGGTCAACTTTTACGGTATTCTCGAGATAATTCTGCACCATTATTATTATAT
CCTATCAGTGGATGTGTCGGAAAATGTCGACATTGCGGTGGTGATATGACATTTGAAGTTCAGATTTTGCCTACATTGAT
TTCCAAGTTAACACTGCAACTACGAGTTGAAAAAAGTTTCCAAATCGAATTTGGAACTATTTTAATATATACTTGTGTAA
AAAGTTGTTGGTCTCCAATGGATTTATACAGGGAAGAACATGTTATTGTTCAAGCAGAAAAATTATAG
>EuglossaDilemma_000286-T1 EuglossaDilemma_000286
ATGTTTGATTATCCTGAGCTATTATCACCTAGATGTGAGCGTTATAATGAATGGTTGAAACCGATTGAATGTTATGTATC
AAGTTGTATGAATAAAAATCTGGATAAAAATGAGGTATTATGCCAGCTTAGAGAACTCGAGGTATTTAATACATACATGA
ATGAAGAAAATTTTGGTGTGAATTTATCTGAAACAGAATCACTGAAATTAATAGAAACTCTTAGTAATTTACCTTGGTTG
GGTACATATATGGTAAAAAATCATATGCTGCCAGTTCAAATGATTTCCAAATATGGATCAGAGAGTCAAACACAAAAATA
TTATCCAAAAATTATAAGTGGTGAATTACTCCCTTCAATATGTATATACGAAGATGATTATGGACCAAATATAAATAATT
TTGAAACTTATGTTGTAAAACATACAGAAGACTCATGGTTATTAAATGGTAAAAAACAATATGTTGTTAATGGAGTAAAT
TCTAATCTGTTTTTGGTATATGCAAAACATATATTGCCCAACGTGAAACAGACTACAACAGATTCATTCTCTTTATTCCT
AGTTGAAAAAGACTTTGGAAATGTAACTTGCACAGATGTGTGTGATACAATTGGTAAACACGAAACACCTATTTGTACAA
TTAATTTTACAGATACAGTAGTTCCTAATAAAAATATGATAGGTGCACCTGGTTCTGCTTTTAAGCCATTAATGGAGTTT
TTGAAACCTGGGAGACAAAACATAACAGGCCAGGCAATTAGTATTTTAAGAAATTTTATGAAACAGTTAATACCAGACAT
TGTACAAATTAGACATTATGATAGAGATTTCTATCAATTTGATATTGTTAAACAAATTGTAGCTAAAATAACAATTACTT
TATATACTATGGAAAGTATGGCATATCTTACAAGTGGAATGATAGATAGCTATGAAGATATGGATGCTGACCTAGAGAAA
ATTATTACTGAAGTATATTGTGCAAATAAATGTTTGAAATGTATTCAAGAAGGACTACAATTAGTCGGTATACATGGTTA
TATGAATAATAAATCTTATATACAAGCACTTCATGATGCCATAGCTTTAACTACAATGGATACAAATAATATAGATGCTA
GTACATATGCAGGAGCTAGTATATTACAAAATATTGGAAAGACAATACATGATCATGTATTTAAAAAAAGGAATGTTTTA
TCATTTCCTCAATATAATGTACTAGATGCATTATTAAAAAAATCCACCAAAAAATTAAATATTCCAGATTATGTCCACCC
ATCATTAGAAGTAGCTGCTACATATTTAGAAGGGACTATAGAGAAAGTCATGGAAGGTATGTCATTACTGCTTGAAAATA
GTGGATCAGAAGTTGTAGAAAAATATGCAGATTTAAATAAGATCTTGAAAAGGATTTTGTAA
>EuglossaDilemma_000287-T1 EuglossaDilemma_000287
ATGTCATATTTAAATCAACCAGATTATGTACGTTATGTGTGTAACTGTGGTTCTTTAAAACCAATTTCGAAGATTTATTT
CTGTAGGTATTGCTTAAAGATCCGTTGCGGATATTGTGTCTGTCAAGAGATTGATTCACATTATTGTCCTAATTGTATGG
AAAATTTGCCATTATCAGAAGTTCGCATTAGAAAGAATAAGTGTTCAAATTGTTTTAAATGTCCATGTTGTTTTCAAACA
TTATCCACGAGAGCTGGACATGTACCACTAAGGGTAGCACCAACTGATGGAGAAGATTCTAAAGATGTTAAAACAACGCC
GAAAAAAGTTTACTATTTAGCATGTTCATTGTGTCGATGGACTTCTAGAGATGCTGGTATTCCAGATCAGTCCGGGGGTA
TGTTTATTTAA
>EuglossaDilemma_000288-T1 EuglossaDilemma_000288
ATGTCTAATGCAACATCTACTATGGTTCGTAAACATATTGGACTTCCTCCAATCACTACTATTGAACAACCAACTGATGA
ATTACCCCCAGCAGTTGCCAGTGCAGAAGTAGAAGAATTGCCAGTAGATATTTTTACAGAACCAATAGAAATAACTAAGA
TTACCACGTTGGAACAGCGATTACAACATCCAGAGGTACAAGCAGAAAATGTAAATGAATTGCGTCCACAACGTAGACAA
TTCTTAGTTCGAAGATCACAACGATGTCGAACTTGCGAACATAATCTTTGTAAACCAGATTTTTGCTCGCATTTTGCAAA
ATTTAAGATTCAACTTGCAGCATTTTATCATGTACCAGAAGTGAGGATTGTTACCTGTGAACCACTTCGTCCAGGTAAAT
CAAGTGAATTGTTCTTAAAATTTTGCAATCCAACTCAGCATCAAACTCAGGTAACGTTGCTGTCATTGGACACACCAATG
ACTCCTATTGTAACAGTGGATGAAAAAGAGGAAGAGCTTAAACAAGAAACTACACAGCAGGGATCTGAATCTCCAAATTT
ATTACCTTCTATTGTAAGACAAGTGCCTATAGCAGAAGAATCTAAACCTATTAAAATTAATGCCAATGCAGATTTAGTTC
TTCCACAAAAACCTCTTATTCTGCCACCTAGAGATGATGCTGCTGAATATGATGATACTGGTGACACTTATAATTTCCAA
GATGATCGAAGGTTCGTGATCTGGCGAAAAGGTAACAAAGCTATAATAAAGTTACATGTAACTCCAAACGAAAATATGCA
AGAGGGTCAATCAGTTATAGTTGGCTTTGTTATGCAATATGGATATATGAATACAATTGCTACATTGGAACATGAAGCCC
CTAAGAAACTAAAACTCAAAGTTAAGCTTTTTGTTACCGTAGGCAATATTGTTGGAAATGCTTAA
>EuglossaDilemma_000289-T1 EuglossaDilemma_000289
ATGCCGCCGAAAAGGGGAAAGGTACAAAAGGAAGAGGTTCAAGTATCCCTCGGACCCCAACTCCGTGAAGGTGAAGTTGT
TTTTGGTGTTGCACACATTTTTGCGAGCTTCAATGATACATTTGTCCACGTAACTGATCTTTCTGGAAGGGAAACTATCG
CACGAGTCACTGGTGGTATGAAAGTGAAAGCAGATCGTGATGAAGCTTCTCCTTATGCTGCTATGCTTGCTGCTCAGGAT
GTAGCAGAAAAATGTAAATCCCTTGGAATCACAGCACTTCATATTAAATTGAGAGCAACAGGAGGTAATAAAACAAAAAC
TCCTGGTCCAGGTGCACAATCTGCACTGCGTGCACTTGCACGTTCTAGTATGAAAATTGGTCGCATTGAAGATGTCACTC
CAATTCCATCTGATTCTACACGTAGAAAGGGTGGTCGTCGCGGACGAAGGTTGTAA
>EuglossaDilemma_000290-T1 EuglossaDilemma_000290
ATGTCATCTAAAGAGAGTAATAATCCAGATAATGACCCACATAATACAATCAAAATTTTATTAGCAACCGATAATCATCT
AGGTTTTGAATATAACAAAAAAAGAGGACAAGAATCAGATGATAGTTTTACAACATTTGAAGAAATACTTCAGTATGGTA
AAGAATACGAGGTAGACTTTATACTTCTTGGTGGAGATTTATTTCATGATACCAAACCATCACAAACTACAATATTAAAA
TGCATGGAATTATTAAGAAAGTATTGTTTGGGATCCAGGGAGATTAAAATTCAGTTCTTGAGTGATCCAGAAGTTGTATT
CAATCACTGTGCCTATAAAACTGTAAACTATGAAGATCCAAATTTAAATGTTGGTATGCCAATATTTTCTATTCATGGAA
ATCATGATGACCCAAGCTTTGGAACTGTTGGATCAATGGATTTATTATCAGTATCTGGTTTAATAAATTATTTTGGAAAA
TGGACAGATCTTAATCAAATAACCATTCCTCCTTTAATTGTGAAAAAGGGTGAAACCCATATTGCACTTTATGGTTTAAG
TTACATAAATGATCAAAGATTATCTCGATTGTTTAGGGATTCTAAAGTGGACATGTTACGTCCGACAGAAATTTCAAATT
GTTTCAATATGTTTGTTTTACATCAGAATCGGTCACCATATAGTGAACATGGATATATTCCACAACATAAATTACCAAGT
TTTCTTAATCTTATTATGTGGGGTCATGAACATGAATGTCGTATTACTCCAGAATTTGTTCCAGAAGCAGAGTATTTTAT
TTCACAGCCAGGAAGTTCTGTTGCCACCTCTTTATGTGAAAGTGAAGCAAAACCTAAATATGTTGGTATTTTAAGTGTAA
ATAAATTAAAATTTAAAATTACAAAGTTGAAATTACAAACTGTTAGGCCATTTATTTTTGACAACCTAATTCTTGAAGAT
GAAGAAATACCACAAAATTATAATGAGCCACTTTCTGAATCTGTACATAATTTTGTTGATAATTATATACAAGATGAACT
TATGCCTAAAGCTGCCACACTATTGTCTGGCCACCCTAAACAACCTATTTTGCCTTTGATACGTTTAAGAATATTTTATA
GCTCTGATGATGAACTATTTGGTGAAATGAAATTAGTACAAAAATATTGTGATGAGGTTGCGAATCCCATGGACATGATT
ATATTTCGTAAACAAAAATTTGTCAACAAACAGAAAAAGTCAAATATTCAAAATCTTAACGATGAACTTCAAAATATGGC
ACAAGTTCTTTGTTATGATGATGATGATAGGAATTGGAACAAAACTGTACAAGGAGGAGTAAAAAAGTTCTTCAGTTTAA
AAGAAAATAGGGATAAATTAACAGTATTAACTGTTAATGGTCTAAATGAAGCATTAAGTCGATTTGTCGATAGAGGTGAT
ACAGATGCTTTTAAAGATATTATAAATCATCAAATGAAGAAAACTATTTCACATTTAGAAAAATGTGATGTTGATACTAC
TGAATCTATTTCTAAAGAAATTAGAAATTTTAGAGATATAAGAATGGAAGAAGAGCAAGAAGATATACCAGTGATGTCGC
AAACATCATCTAACAGTACAAAAAACAGAAGTGAAAAAAGTTTTCACAGTGATATAGATGAAGATGAAGATGAAGATGAA
GAAAGAAATATGTCTAAACCTAAAAGAGGTAGAGGAGCTGGTCGAGGTTCACGAGGAATTGGTCGTGGAAGAGGTAAAAT
AAAACCAATAATTTTACCTGACCCAAATGTACCAGCTCCAACTAAAATTCTACATGCAAAAAAACCAAGAAAGAAACAAG
ATCAAAATACATTAAAGATTCATACGGGATCATCGCATAAAACTAAACAAAGTGGAGCTAAAATTTTCGTTCTGGACGAT
TCTGATTAA
>EuglossaDilemma_000291-T1 EuglossaDilemma_000291
ATGGAAAAAGGGTGGATAAGAAGGCAGGACAAACCGGACTGTAGCGGTGACACGTGCGTGAACGTTCGTAGAACGCTTTC
GCCGAGTTCGAAGCGTGCAACAGGAACGAGAGTACACGCATCTGTTGCCTCCCGTGGCTGCGGCGGGGAAGGGGTTTATC
GTGGCTTCCAGGCACCCCACGGATTCGCGGGAAAAGACATCGGTGTCCGAACCGAAACAAACGGAGAAGATGAACAGGGC
GACACCTATGATACGGAATTATGA
>EuglossaDilemma_000296-T1 EuglossaDilemma_000296
ATGCAAGTATCAGAGACGCAACTAATCACAAAGATAGAAAGACATTGGATACGAGGAACCGAAACGCCGGAAAGCGAAGA
AAAAGACGCGAAACCGTGGCCCGAGTTTTGGAAAGAAGGCCTAAGGTTACGAAGAAGAGGATCAGGGAAAGGAGTAACCG
AAGGAGAGAGGAAGAAGAGAATCGGTGGACTCCGAAGGAAGAGGGGGAGAAAGGAAGCAACTAATCACAGAGAAAGAAAG
ACGAAGACACAGGACAAAGAGAAACTCAGATGGGAAAACCCGGGACACGAGGAAACAAAAGCGAAGGGAAATACGCGAAA
CCTTGGTCTAAGCAAACAACCAACCACAGAGATAGGAAGATCCGGGACACGAGGAAACGAAAGCGAAGTGAAAAACTCGA
AACCTTGGCCTAAGGTTTGGAAAGAAGGCCTAAGCAAACAACCAACTACAGAGATAGGAAGACCCGGGACACGAGGAAAC
GAAAGCGAAGAGAAAGACGCGAAACCTTGGCCCGAGTTTTGGAAAGAAGGTCTAAGGTGGCGAAGAAGAGGACCAGGGAA
AGGAGTACCCGAAGGAGAGAGGGCGAGAAATCGGAGGACTCGAGAGGAAGAGGGAGAGAAAGGTCGGAGGACCAGGACAA
AGAGTGGAAGAGGGTTGGCGGGGCTGGCTGGAGGACGGCGAAACGCGCGAGGGTTGAGAAGGCCCGCGTCGTCATGGCGA
CCGTATCGATCCTCACGGCCGCAGAGATATGTACGAAACGATTCACAGTTAGCGAATTCTATCCCCGGGGCGTTAATGCG
AGTAGGCTGCTGCGAGTCGCCAACGACACCATAG
>EuglossaDilemma_000297-T1 EuglossaDilemma_000297
ATGCATCAGTGTAGCCGTCATGGAACTGCTATTTATGGTTTTATGCAGTGTCCTAGTCATTTGTTTGATAAAGATGGGAT
TGTTAATTTTACGATTGAAAAGTTTCTTCTATTTCTTCTGGGTGAAGAATTATACTTTAGATTGAGGCTGCATCAGTGTA
GCAGTCATGGAACTGCTATTTATGGTTTTATGCAGTGTCCTAGTCATTTGTTTGATAAAGATTGA
>EuglossaDilemma_000298-T1 EuglossaDilemma_000298
ATGCCAGATGAATATCTTTATCGAAAATTTAGTTCAACTGGTGAAAGAAATACGAGAAAATCTCTCGGTGACCAAATTAA
TAGTTCAAACCTTGTTAAACACTCGAGTATACACGAGATACTGCACGTGACTATAAATGGCACTGCGAAGACTATGATAC
CACTACCGAATGTAACCTCTATGACTGAAGAAATAGAAAAGAAATCTCTCGGTGACCAAATTCATAGTCCAATCCTTATT
AGACAAGTAAGTAGGACATTACATAAAACTATAAATGGCAGTGCAATGACTACTATACTGATGTAG
>EuglossaDilemma_000299-T1 EuglossaDilemma_000299
ATGCAGCGGAAGAAAAACGGGCTTGTAAGCCGAAGGAAACGATCCGGCGAGATTACACGGAGCGGTCAGCCCCCGGAGGC
GGCGCCGTTAAACGAATCGCAAGGTCGTTCGTCTATTCGCGAAAATACCGGTTCCAGCCTCAGGCCTTATATAACCCATT
GTCCGGGGACCTTTGTCGAGCCGCGCGAACAAGTCGAACTGGAACAACGTAACCGCTACGCGAACAACATTCCCCGTTTC
ATCCCCGCGCCTCTTCGGCGCGCTCGCCGCAACACGCCGAGTTTCCCCGTTCTCCCATCCCCTCGATTAATTCCAATTTT
AACCCGCGACCGTCTAACCACTGTTATGGGCCAGCTAACAGAGCAGAAACGCGTCGCTCGCCTCTTAACCCCGCGTGTTC
TGCCATCGAACCGAGCTTCGCTTGCGAATCGCAGCTCCGCTCCGAGATACAGAGAGTTCAATGGCGAGAGACCGTGTTTC
ATCCTTTCACCACCGCGCTGGTTTATACTCCGTCAATGGAACCTCTTCGTGCGTATCCTGGACGAGTATATTCGTCCAAT
GGAAGTCGTTGTCGCGTACCACGGATAA
>EuglossaDilemma_000300-T1 EuglossaDilemma_000300
ATGAACGAGTGTTTGGCCGATACCGAGGAGAGTACCAGAGACATAGTAACCCGAGTCGTCGAAATAAAGCGAAAATGCCC
GCAACTTGAAATCCGCGAGAGGTATCTGAAGCGGAAAGATATCGGTCGAAGGTCCCAAAAACGGAGGGATGTCGGTTCAA
AGTATCTAAAACCGAAGGATATCGATCTGAGATCCCTAAAATGGAAGAATATCGGGCAAAAGATACTTAAATTGGACGAA
TATCAGCCCTGGATACCTAGAACAGAAGAATATCGAACCAGAGTTCATAAAATAAAAGAATATCAGTCTGAAATACCTAA
ACCGGAAAAATATCAAATGGACGTTCCTAAAACAGAAGAACACCGACTCAAGATATCTAAAACGGAAAAATATCGAACGA
GGGTTCCTAAAACAGAAGAACACCGACCCAAGACGAGAGTTAACCCGAAATACACGGGAACTCGGAGCGAAAATAGGGAA
AACCCTAGGACCCTCCGGGCAACGTAG
>EuglossaDilemma_000301-T1 EuglossaDilemma_000301
ATGGCACACCAACGAGGCATCGGTTATGGAAAACGCGCAGTGCCAACGCTCTGCGAACTCGCTGCACGATGCGTTGCCGC
TCACATCCCGTTCGAGCTGGTGGAGCATGTCTATCCACCGGTCCCGGAACAGCTGCAACTCAGGATAGCGTTCTGGAGCT
TCCCGGACAACGAGGAGGACATCAGGCTCTATTCCTGCCTGGCCAACGGCAGCGCCGAGGAATTCCAGCGTGGAGAACAG
TACTACCGGTCCATGAGTGTCCAGGATGCCCTGCAGATCGGGTTCCACCTGAGCGCCACTGTGAACCCGCAGGGGGCGCT
GAACAACGTCGCTGTGACGTTCGATCGACGGAAGATCACGTCCTGCAACTGCACCTGCACCTCCAAGGCCTACTGGTGCT
CTCACGTGGTCGCCGTTTGCCTCTATAGGATTCACATGCCGACACAGGTGTGCCTGAGAGCCCCGGTTAGCGAATCCTTG
TCACGTTTGCACCGGGAACAACTGCAGAAGTTCGCGCAATATCTCATCAGCGAACTGCCGCAGCAGATTTTACCCACTGC
CCAGCGTCTGTTGGACGAGCTGTTGTCGGTTCAGCCCAGCACCATCAACAGCTACTGCGGCGCCCCGGATCCCACAGCTG
GTGCCTCGGCCCACGACCAAACCTCCTGGTACCTCGACGAGAAGACGCTCCATGACAACATCAAGAAGATCCTCATCAAG
TTCTGCGTACCGGCTCCGATCGTTTTCAGCGATGTTAATTACCTGAGCACCACTGCGCCTCCAGCAGCGGCGGAATGGTC
GTCGTTGCTGCGACCGTTGCGCGGCCGGGAACCGGAAGGGATGTGGAACCTGCTGTCAATCGTGCGCGAGATGTTCAAGA
GGACCGATCGGAACGCTATACCGTTGCTGGAGATCATCACGGAGGAGTGCATGGCCTGCGAGCAGATCCTGGTCTGGTGG
TTCAACACCAAGGTAGCTCTGTTGAACGGGACCGGATACGGTGGTAAGCACAACATGAACAGCAACGTGCACGCCTCGCA
GCACGCCTGTTCCTCCCTCTGCGACGAGATCGTCGTTCTTTGGCGACTGGCCGCCTTGAATCCTGGATTATCGCCTGCCG
AACGGGAGATGCTTCATGGCCAGTTTACTGCCTGGCATATGAAGGTCATCGATAAGGTGATGAAAAGTCGAGTGAGCTCG
GTGACGCACAACTCGCACAACAGGAACAACAGCGGCGGCCACAAGGATTCGTTGAAGAACGACGTAGCCGTGTTCACCGG
GTTCAAATCGGCGCTGGAGGCGTGCTATCTGGATTGGGAGGAGTACACCTTGCCGGGTATAACGTACACCGCCGGAAGCA
ATCCCATGTATCATTGTCCGTTCACGTGCTTCCGGCATGTCGGCGATACCAGGACCGAGGTGAACCAGGTCAATTCGAGT
GCAGCCGTTTTAAATTGTCAGCCGCCCGTTTCCCATCACCATGGCCGACGACCCCTGAGCTTGGGCTTGGTAGCGTTTAG
TTATATGGACAGAAGACGACTGAACCCGCGAGAGTGTTCAGGATTGTGTTCACGAAGCGGCGGCGGAGGCGACGGGAATC
GAAGCAGCGTCAGCTCCGAGGGTTTCTGCGAGAACGAGACCGACATACCTGACATTTCCGAGCCCCAAGTAGTTCTCGTT
AGACGATCTTGCACTCATTTAAATAGTTGCGGGGACACCGACTCGCAGGAGGGTGGCGGCAGCGAATCGTCCTCTAATAG
TAACGTCAGTCTGAAGAACGCTCAAGGCTCGGACAAGCACCGCTCAAACGCATCGTCCGAGACCCATAGTGATAGTAGTG
ATAGTAGTAATAACAAAGCTGCCTGCGACGCGAAGTGCAGCAGGACGAATCTCGACTACCGAGCGAAATCGCGAACGGTG
TTGCCTAAAGGGAACAGTTCCAAAAACGAACAAGAATCCGACCAGGAGAAGGACCCTTCCAGGAGGCCCTCCAAGGACGA
GAGTTCTTCTTCGAGTAGCGACAGTCCGTCTGGTGACGAGTATCACGTTTATTATTATGATCCTAAAGCAGTTGTAAACA
CGAACGGTGCCTCTAGCAAGGACTCCAAAAACGAATCGCAATCTACGTCCACTGCGAGCGCGAGTACAGTGTTGGGTAAT
CTAATGAAAACCGAAGACCCGTGGGACATCCTGTTCGCTAGGGCCGAGGGACTCTACGCCCATGGTCATACGAGGGAAGC
CTGTATCCTGGGTGTTCAGCTCGGCGAGGAGCTGCTGGCTAATCCTCCGAACCTCATGATCGACGAGCCTCCGGCACCAG
TGAAGAGGAAAAGGAAGAAGCAGCAAGTCAATTCGGTCTCCCATCAACTTACGTCCCTTGCATCAGCCACGTTAGCCAAG
TGTTGCTTCCTCTGCACGGTCCTCGCGGAGAACCCGGAGTACTATAATCTGGCGTTTAGAGTGGGCCTGTTCGGACTGAA
GATGGCTAGACCACCGGCTAACACCAAGCCATTGGAGGTAAAGCTGGCTCATCAAGAGAGCGAACTGGTTGGCCTATTGA
AGAAGATTCCACTTGGTCCAGCGGAACTGGCCATGGTTAGGCAAAGGGCGGAGCAACTGAGAGACGGAGTGCTGAGGTCC
AGAGGTCATGCACTGCTACCGATTATGTTGGCTAGTTTCATATTCGACGCCCTTAATACGTTAAGAGTAAAACAACTATC
TTCAGAAGCTGACGAGAACCTTGGGTTCGATGCTGCTGTGGCTGCCCTGGGCTTAAAGGCAAACGTGAGCGAGGCTGATC
ATCCTCTGCTTTGCGAAGGAACTAGACGTCAGAGAGGAGATTTGGCTATTACATTGCTCGTCCATTACAAGGAAGAGCCT
ACGAAGGTGGCGAGAATTATGGATAAATTATTGGATCGAGATGTCCACCAATTGATCAAGTCGCCAATCCTGAGTAGTTA
CTACACCTCTAATCCTCCGACTAAGAGCGAGATGACAAGATATCTGCACGACGAAGAATGCTCTTCTCCCCTTGCTGGAA
CAGATGCTGGAAATGGCGATAGCGTCGTTGGTACAAGCAGCAGACCACATAGCAGCACCAGTGCGGAATTGGAAACTGGT
ATGAGTACATTCACGGTTCAACCGCAAATTGTTCAGCAACCGGTGCCTACACGAACTAAGGAAATAAGATATAAAAGCAA
GAGAGTATATCCGTCGCTTCCCAACCAGCCATCAGAAGCGAGTACATACTTCATGTGTGAATTGGCAAAGACTGTTCTCA
CGAAAGCTGGAGGCAGTAGTTCTACCTCTCTGTTTACACAAGCCTCCACGAGTCAGAATCATCATGAACCACATAGAGCT
CTACACATGTGCGCCTTTCAGCTTGGTCTATATGCTCTCGGGATTCATAATTGCGTCACTCCTAATTGGCTTAGTCGCAC
CTATTCGAGTCACGTGTCCTGGATCACTGGGCAAGCGATGGAAATCGGAGCACCGGCTATTTCGTTTCTTATTGAAAGTT
GGGAAGGACATTTGACACCACCCGAGGCTGTTGGCATAGCCGACAAGTCATCTAGAGGTAGTGATCCTAACATGGTTCGA
GCAGCCGCAGAACTCGCTTTATCTTGTTTGCCACACGCTCACGCGCTCAATCCTAATGAAGTACAGAGAGCCATTTTGCA
GTGTAAGGAACAAAGCGATTTAATGTTGGAGAAGGCTTGTGTCACAGTGGAAAACATAGCAAAGAGAGGCGATGTTTATC
CTGAAGTACTGTTTCAAGTGGCCAAGTACTGGTATGAATTGTACCTCAGGCACACTCCTGGTGGAGAACAGCAGGACGAT
ATGCCACACGTTTCTTTGCAATTGGATCTCAATGGAGTACTTCCAATGGAACCCAGTCCTCCAGTAGACATGTCTAATGG
ACAGATGATGCCTGGTCCAACTCAAGCAGTTGTTGTTACCAGTACTCAGCCACCCCCTCAACCATATCCAACACATCCAG
CTACAACAACGTTAGCGCCGTTAGGAGTTGTCATGCCGTATGCGGTGGGTCCTTACAGTTTTATGCATCATCATCATTCG
ATTCCAACGTTTGGCGGTCCGATGCCGTCGCATAGGCTAACTCTGCCACCAGCACCACCGCACATACAAATGTATCATGC
GGCATATCCGCCACATCCGGGTCATCCGCAGCATCCCCAACATCCACAGCATCCGCAACATCCACAGCATCCACAGCATC
CGCAACATCCTCATCATCCATCACAACCCACGCAACAACCATCGCTGCCGCAATACTACACGCCGCAACCTCCACCGCCA
CCGGGAACTCATCATTTGTTCACCATGCAACAGCCTATGCCAGTTAATGTACAAGCGGGAGTGACAGGACCCATTCCTGT
TCAAGCGCAACCAATAATATCCACTGTAAGAACTCAGCCACAGGTTCATAGACAAACTCAGCCTTTCAGTCAGCTGCAAT
TTCGAGCTCTGGTAGCAGCATACCGCGTAGGAATGTTAGCATTGGAGACCCTAGCTCGTCGTGTGCACGACGATAGACCA
CAAACGAAATATGCGCGAAATCCACCATACGGAGAAGACGTAAAATGGTTACTGAGAGTGTCGAAGCGGCTTGGCACGCA
ATATCTTCATCAACTTTGCATCTGTACAGTGAACAGCATCACCAGTCCGTTCGTACTTCACGATGTTGCGTTGGAAGCGG
CACTCTACATGGCTAGAAATAACCTGGCTCTTGTACTTCAACACTTGAGATCTGCTCTTTTGGCACCCCTTGTCCACAAA
TGTCAACAAATGTACATTCAGTGCATGCATCAGAAGTTATATCATTTAATGCCAGTCGAGTATGAAGACTTTGTCAACGT
AGTGTGCGCGGCTAGAGCAGCGTTCCACATCACTCCGGAAGGCCCTGTTCAATTTAAGGAGCGGCTTCAATCTATCAAGA
GATCTCAATCCTGTTCCAAAGAACTGTGGGGACTAATCAATGCAGGACTACAGCAGAACGGGAAATGA
>EuglossaDilemma_000302-T1 EuglossaDilemma_000302
ATGGTTCGATGGTATGCAATTCATTCGCCACATCGTAGTGTTAACGGTTCACTTCTGCGTGTGTGCATATTACGATATCG
ATTGATAGCGATTATCCATAGACGAAATAATAAGCCAAATCGAGAAGTCACAAATGATTATTACCGATATTTATTTGATG
CGCGAACTTTGGGCTTGGAAAATATCAGAATGGACGAAGAACACTCGCGTTTTTACCCGAACCTGCAAAAAAAACTTTAT
AGTTAG
>EuglossaDilemma_000304-T1 EuglossaDilemma_000304
ATGGTAAATGGCGAGGATCTGGACCTTCGCGATTTAGAATTGCAGAAATCGATCGCCTTGGTACACCGATTGGTCCACCA
ATACGAACGATCTAACGAAACGCATGCCCACGCGATTAAGACAGGTTTTATCGCATGGCAACGCGCTATATATGACGTCA
CCGGAGTAGGTCGCGGCACTCAGCTGACGGCTGCATTCAGAAGTCGAGGAACCGTGACACTTTACGATTACCACACGAGT
TCAGGATCATCAGATATGGCGGAGTCTTTGGAACAGATGCCAAAATCGGAGACGATTCGACTTCGTGATCGCCACATCGG
GCAGGCGTGCAAATTGTTCTACAAATCGAACCCCTTGAAAATCGTTCGAGCAGAAGGACAATACATGTACGATGAGAGAG
GCAATCGGTATTTGGACTGCATTAACAATGTCGCTCACGTGGGCCATTGTCACCCTACGGTGGTACGCGCAGGCCAAGAG
CAGATGGCTCTACTGTCCACCAACAATCGTTTCCTCCACGACAATCTGGTGATATGCGCGCAACGGCTGACCTCGCTCCT
TCCGGAACCACTGTCGGTCTGTTTCCTGGTGAATTCCGGCAGCGAGGCCAACGATCTCGCGCTTCGCCTCGCCCAGACGC
ACACCAACAACAAGGACATTATCACTCTCGATCATGCTTATCACGGCCATTTGACCTCGATGATCGATATTTCGCCGTAC
AAGTTCAACAAACCGAACGGGCCTGGCAAGAAAGATTGGGTTCACGTGGCACCCTGCCCGGACGTTTACCGAGGGGTCTA
CAACGAAGTCGAGCACCCGGACGAAGACCTCGGCGTGAAGTACGCGAACACGGTGAGGAACATTTGCCAGAATTTGAAGA
ACCAGGGAAAGGGTGTCTGCGCGTTCATCGCGGAGAGCTTGATGTCCGTCGGCGGGCAAATCTTGCCGCCAGAGAATTAC
TTCAGGAACGTGTACAAGCACGTGAGAGAGGCCGGAGGTGTTTGCATAGCGGACGAGGTCCAGGTCGGGTTCGGACGGGT
CGGCAGTCACATGTGGGCCTTCCAGCTTTACGGCGACGACGTGATCCCGNTCGCAGCCGTCATCACCACCCCGGCCATTG
CTGGCAGCTTCAAGGACACTGGGATTGAGTACTTCAACACGTATGGAGGAAACCCAGTGTCCTGCGCCATAGCGAACGCC
GTGATGGAAGTGATCGAGCGGGAGAACCTGCAGGAGAACGCGAGGACCGTCGGGAAGCACCTGATGTCGGAGCTGAGGAA
GCTGGCGAAGCGGCGGAAAATAATCGGCGACGTCCGCGGCGTCGGCTTGTTCGCGGGGATCGAGCTGGTGCGCGACAGGG
TGAAGAGGATCCCAGCGACCGCGGAGGCGAAGCACGTGGTGTCGAGGATGAAGGAGAAGAAGGTGTTGATCAGCAGCGAC
GGCCCGGACGACAACATCCTGAAGCTGAAGCCGCCGATGGTGTTCACCATCGAGAAAGTGAATCACCTGGTCTCCACGTT
GGACGAGGTCCTCGAGGAAGTGGACATCGACGTCGAAGAGAAGTACAAGCCTGCGACCACGATTCTGAAGGCGACCATTT
CCAAGATGGACGTTGAGACGGATAACACGCGTCCGAACGGGAAGCCATTGCTCGTCCATGCTAAGTAA
>EuglossaDilemma_000305-T1 EuglossaDilemma_000305
ATGTGGCTGCCTCTGACACTCTTAGTGCTTGCGGGGATAGTTTCAGCCGATTTCGATCATGGCTGGAAGGTCGGCACCGA
GTACACCTACTTGGTGCGAAGTCGCACGTTGGCAGGTTTCAGCGACAGGACGGAAAAACAAACTGGCATCCTGATGAAGG
CGTTGCTGAGGATACAAGTGAAGGACCCGCAAACGTTGGTCGCGAGGGTGACGAAGGGTCAGTACGCCCATGTGCACATG
TCGATGCCACAGGGCTGGGACTCGCACATCTCCGACCAGATGTTAGAACTCCTCGACCTGCCGATCCGCGGCACGCCGTT
CGAGATCAAGCTGAAGCACGGCGTGATCAGGGACATGATCGTGGAACGCGATCTGCCCACCTGGGAGGTGAACATACTGA
AGAGTATCGTGAGCCAGTTGCAGGTGGACAGCCAGGGCGAGAACGTTATCAAGACGAAGGAGATGCAAGTTCCGACCGAC
GCGGAACCGTATGGTTCTTTCAAGGTGATGGAGGACTCTGTCAGTGGCAAGTGCGAGGTTCTTTACGACACGGCGCCGTT
GTCGAGCCACGTGCTCCAAATGAAGCCGGAATTGGTGCCTAAGCCAGCTCTGAAAGGCAACGGACAGCACATCGAGATCA
CTAAGACGAAGAATTTCGACAGGTGTGACCAAAGGGTCAGCTATCACTTCGGCCTCGCCGACAACCCGCACTGGCAGGGG
GACAACAACGGGAAACTGTTCTCGATGTTTTCCACGAGTAGAGTCGTGATCACGGGCGATTTCAAGAGTTTCACCATCCA
ATCCTCGTCGACCACCAGCAAGATGCACGCCACTCTCAAGATGGACAGCGAGCAAAAGGGAGTCGTAGTGAGCAGGATGA
ACTTGACTTTGGCAGATATGAGCAAGATATCGACCCCTCTGCCCCCGTTGAACAACCCAGAGTCGACCGGCAACCTGGTC
TACATCTACGACAATCCGTTCTCGAGCATGGAAGAGCGAAGGATCGGTAAGAACATCGAAAAATCCAACGCCCTGGTTTC
GGACAGCGTCAGCTCTGTCAGCTCGAGCGAGGAAGGGAAGAACAAACTGAAGGAGAACCTCCGAGGTCTCTCCGTTAGCT
CCAGCGCGTCCAGCAGCTCGATTTCTAGCAGCGAGGAGAACAGACAGGATTTCTGGCAGGTCAAACCCATTCTGCAGGAA
GCTCCGCGTATTCCTTTCTTGTCCGAATTCATAGGCCTCAAGGGCAAAGTCATCGGCAAATCTATCAAGACCACCCTGGT
GGATCTGATGACCGACATCGGCTACGAGATCGAAATCCTGGACACGATGATGGAGAACCATGTCCTCGAGAGGATCGAGA
CGGTGTGCGGGTTGCTTCGCACCTTCAACAAGGACGAGATATTCGAGATCGACAACGCCCTGAGCGAGTACCGCGACGGG
CCGAAAACCGGCCACGGGGCTCTCGTGGTCAAAGGCAACATTTGGTACGTCTTCAGAGATGCGGTATGCCAAACTGGAAC
TGGTCCGGCTTTCTTGCTGATAAAGAGCTGGATCGAAAAGGAACGTATCAGGGAAGCGGAGGCTGCGGACATACTGAGCA
GGCTTCCGAAGACCGTCCGCGTGCCAACCGCCGAATACATCAGGGCTTTCTTCGAATTGGCCAAGAGCCCTAAGGTGATT
AACAGACCGCTGCTCAATTCCGTCAGCGTAGTGGCGTTCGGCGAGCTGCTGCACAACTCCCAGGTGAACAACAAGACCGT
CCACAATCGTTATCCGGTTCACACGTTCGGTCGCCTGGTGTCCAAGCACGATCGGTCTCTCACCGACGAGTACATACCTT
TCCTGGCCGAAGGACTGAAGGATGCATCCGAGAAGCGCGACAGCGCCAAAATTCAATCTTACATCGTGGCTCTGGGCAGG
ATCGGGCACCCAAAGATCCTCTCGGTGTTCGAGCCCTACCTCGAAGGCAAACGTCCGCTGACTACCTTCCAGAAGACGCT
GATAGTGGCCAGCCTGGACAATCTGATCGACATCAACCCGAAACTGGCGCGCTCGATCCTCTACAAGATCTATCTGAACA
CCATGGAGAGCCACGAGGTCCGTTGCACAGCTGTCTACCTGCTGATGAAGACCAACCCTCCGCTGAGCATGTTGCAACGC
ATGGCGGAGTTCACCAACTACGACACCAACAAACACGTCAACTCGGCGGTGAAATCGACCCTGCAGGATCTGTCGAAAAT
GGACAGCCCCGAGTGGCAGGAAGTAGCGAAAAAAGCCGCCATTGCAGCGAAACAGTTGACTACTCGCGATTTTGGCTACC
AATACTCTCACGGTAGCATCACGGACTACGCGGGCAGTAAATTCTCCATACAGAATATCATCGACTACATCGGCAGCGAC
GACTCGATTATCCCTCGCGCGATATACCTTGGCACGTACGCCTCTATCTTGGACTTCGAGATGTCACCCGGCGAGGTACT
GGTCATGATTTCCAACGTAAAATCCCTCATGAACCTGCTCTCCACCACCCAGGACAAGAACGAACAGTACACCGTGAAAC
TGGAGACCGAGAAGCTCGCCGAGGCGTTGAACATCATCCCCGAGGAGTCCGTTCCCATCGAAGGGAACCTGATGTTCAAC
ACGATATTCGGCTCCAAGTTCTTGCCCTTCGACGAGAACGTTATCAACAAACTGACCAGGATGCTCATGGAGACGTTCAT
GTCCCTGAAACAGGAAACGTATATGAACGAGCAGAAGTTCGCGTCGTTCGACATGACCATCGGCCTGCCTACCGAGACCG
GCCTGCCGTTTGTCTACGACTTCAAGATGCCGATTCTATACAGGGTGAACGGAAAGGTGCAGGGCGAGATGACCCCTGGC
ATGATGATCAACGGGAAAACCGACGTAGACACCACGTTCCTGGTGATGGCTCAGGGAAGAGTCGGGTTCATCACTCCGTT
TGAGCACAAACACTATATCGCTGGCGCCGAAACCAGTTTGACCGTTCACGTTCCATTGAAAGTAGACGTAAACGTGAACA
CGATGAAACGTAACCTGCAGCTGAAGTGGTGGCCACGACTGGGACATTCAAAGGGACTGTTGCAACTCGACACCATTCCG
TACACCGCTGCTCACGACATTTTGGAGTTGAAGCCGTTAAAGCTCGAGGCAACCACGCAAGACGTAAGATTGGACTCAGA
GACATATAGAGAGAAGAGGCACGCGCAGATGTTGCCCATGTCCGCCGCGACGCTAGTCTGGAGAACGCTGAACACGTTCG
GCATGGATATGTCAAGGCCGAAGGTAAACATCGGCCAACCTATCGATCTCCAGAAACCTTTAAACTCTAAGAAAGAGGAG
CAGGAACCGTTGATACTGACCGTGAGCTATGACACTTTGAGCATGGAGGCCGATCCCGACGTCGCTCGACAGTGGAACCC
TATGACCGTGGCCGTGGAACCGACCAGCAAGGACGCGGACAGCTCGGAACGAAGGAAGCAAATGCTGAAGGAAGCCGCGA
AAGGTATCAAACTGGCTAAATCGAGGGTGGTGGATATCCAGCTGGCCGTAAATAATCCGGATAAGATGAGCACCATCCTC
ACCTTCGCCTGGTCCGACAGCGACGTGGAAAACAAGGGACGACTGCTGAGTTACTGGCGCATCGGCAGCAAAAGCAGCGG
AATGGAAATCTGCCTCGCCTCTCAGGCCACGCTCACGCCGGACAATCTTCTCTTCAACGATGAGCCCAACAAGGTGAAAG
CCAAAGGAGAGTTCGACGTGGACATTCGTTACGGAGAGACGACCTGCTCTGCCGGCGAACAGATTAACGTTAAAGGCAAA
GTCATGCAGAGCAAGAAGCTGGAGAAACGGATCAAGGAAACACCTCTGGCCATAACGTGCAACCAACAGCTGCAACAGGG
CAACAAGATCCTTCGAGCCTGTCAGAACGTCGTCGCTCGTTCCCTGCTGTTCAACGAACTGGACGTAACCATTGACAGTC
CGTCGGAGGAAGTCCAAGAAACTATCAGCCAGGTTCTCCAGAACATCGTCAGCTTGTTCAACGTGGACGAAGATGTAAAC
GTTGCCAATCCGAAGAACGCCGGCAAGAAGAAGATCGACATCAGAGGCAAACTGTCCGAAGATCTCAAGAGCGCCACATT
CCACATCCACACACCTATTATGGACATTCGCGTGTTGAACGCGGACATCTCCGAGATGGAGATTTTGCCCGACAATGTCT
TGGGGTCTACCGATGACCAGGCAGACCTCGCGGACTTGATCTACAGCGACGAAAGATCTTCGTGTATGCTGGACAAAACC
AGGGTGGAGACCTTCGACGGCGAGACGTATCCTCTGAGATTAGGCAACTGCTGGCACGTCGCCATGACCACGTACCCCAA
ACTGAACCCGAAGAAGCCAGGCGAGAAATTGAGACTTCCTATTAGCCAGAGCGTGAGCGTTCTCACCCGAGAGACCGACG
ACGGCCACAAGGAAGTGAAGATCCTGCTCGGAGAAGATCAGATCATTCTCCTGCCTAAGACGCCGTTGCCACAGGTGATC
GTGAACGGAGAGACGATCGAGGTGACCGAGAACAGGAGCTACCAGAAGAAGAAGGAAGACGACGTGATGTTCGAGATCTA
CAAGTTCGGAGAGAAAGCCATCGGACTATCGTCCGACGAATTCGACATAAGGCTCATTTTCGATGGAAAACGCATCATGA
TCCAGGCAACCGACGATTACCGCAATTCGATCCGTGGTCTCTGCGGCAACTTCGACGGCGAGAACGTGAACGATTTCACG
GGTCCTGAGAGCTGCATCCTGAAAACCAGCGAGAAATTCATCGCCAGCTACGCTCTGACCAAGGAACAGTGCCAAGGCCA
GTCCCTGGAAATCGCGAAAACGATCTCGAAGCATGCCGATTGCATACCGTTGGAGAAGACTCGTCACAGCAACGTGATCA
ACGACGTGGAGTCGGGCCGATCGGACCTCGAGCTTGAAAAGTGGGGCTACCACTCGGAGAGCAAGGTCGTAGGAAGGAGC
TGCCTCAAGCCCAAGACCGAAATACAAGAGATCGACAACAAGGTCTGCTTCTCCAAGCGTCCGGTAATGTACTGCGATAT
CAACTGCGCGCCTACCGAAACCAAATCGAAAAATTACGAGTTCCACTGCATGAACTGGAATAATCACTCGCGGGAGATGA
AGAGGAGAGTGCAGAACGGCGCCATTCCGGACTTATCTCAGAAACACACCGACTTCACGCGATCTTTCGACGTTCCTCTT
GCTTGCACAGCCTAA
>EuglossaDilemma_000306-T1 EuglossaDilemma_000306
ATGGTCGATCGGTATCTGATCGAGCGTGTCCATCAAATGTGGCAGGATCATTACGACAAGATGGCCACGAGGATCCAGGC
GCTGTGGCGCGGCTACTGGGCCAGGAAAACCGTCCTCGACATCCGGAAGATGCGACAGTGGCTGCAGCAGGTGTACACGA
AGAACGAGGAGACGGTGGATAGCATGAAGAAGTTGCTTCACCACCTGCTGAGAACGGCACAACGGCCTGGTGTGCTAACC
AGGTTGGACAACACCAGGTTCACTCTGATCGAGGAGATGCTGAAATGCTTGGAGTACAAGCGCTACATGCGCGGGAGAAA
GGCGAGACCGAAGGTGAGGTGTCAAGACTGTCACATCGATGCGAAGCCGTCGTTGGTTCTGCGTGGAACCTATTACGAGA
GGTGCGAGAGGGAAATTCGGAAGATCCAGGACAGTCTGAAAGCTGGGCTGTTGCCAATATTCAGAAGCGAGCCGTACGAG
GAACAGGAAAAGAATCAGCGCAAGTTGAATCAGATACGTTTGGAAGCTGCGATAGATCAAGCGTACGAGAAAGAATCGTC
GTGGAACGTCGCGAGGGAGCAAGATAGCGGGCAAAGGAGGACTCGCAGCCTGAGGAAAGAGTTCGAGCAGGGAGCTTGTT
GCGCCAAGGAAGACGATCTTTGCAAGAAGATCGCGGAGATGGACTGTCACCTGAAGCAACTTCGTCTGAGGTGTCCTATC
CACGATCTCCCGTGTTCGAAGTAG
>EuglossaDilemma_000307-T1 EuglossaDilemma_000307
ATGAACAAGACGGTTCAGTACGCGTTGGTGGCGTTCTGGGAGAAATCCGGGTGCAAGGTCGTGGCGGATTACCCGAGCAA
GCAGGACTCGTTGTGCAGGGCGATCGCGCTCAGCACTGTCGACCGACTGAAGACGCTGAAGAACGATAAGATCAGCTTCG
ACACGGGCAAATACACGGTGCACGTGCTGATCGGCGAGCTTCACTATGCTTGCCTGACCTTGAAACCGGACTGTCCCTCC
TCGGCAGCCATGCTCGAGTCCTGTTCCCAGTTGTTCCTCGAGAGGATGCGCAGCATTTACAGGGAACTGCCGATCCTGAC
CGATCTCGCCAGGGATCTCACCTATCTCACGGCCATCGACTACTCGAAACCTCTGAAGAAGATAGTCGACCAGTACAACC
GGCAAGAGACCGAAATAACGCCAAAGCTCGAGGTCGATGTGGCGGAACTTCGGGGAATTCTGATGGACGCGGTGCAGAAG
CTGATCGACAGGGGCCAGAAGCTCGACGTACTCATCCAGAAAACTCAGAGCTTGCAAATGTCTGGAAAGGACTTCCACCT
GACGAGGTCATCGACGAAGAGGAAGAACGCCGCCATGATGGCGGCGGTGGCGGCGACGACCATGTTCCTGTCCCTCTTCG
TGTTTCTACTCTACGTAGGCATCGCCTGA
>EuglossaDilemma_000308-T1 EuglossaDilemma_000308
ATGTCCGGCTGGCGATTTATCTTAATTACAGTAGTCTTAATGAAGACGAAAGATTGTCGCGTGATCAACGGCGAGGTTCC
GCCCGATAATTTCGACCCGCGTTACAACGAGTCCATGGAGATAGAGAAACGCCTGCCGGAAGACGTGGTCCCCAGGAAAT
ACGTAATAGCAATTGCGCCGGATTTCGGGAAAGACCAGTTCCACGGCAGCGTTCGCATCGACCTCGAATTACTGAAAGAT
CGAAGTTACATCGCTCTTCACTCCAAGGATCTGACCGTGTCCTCGATCAAACTGTTCACGGAAAAATCTCAGACGGAAAT
CCGGATACTGTCCACCTTTTACGTGAACAAACGCGAGATGCTGGTGATCAAGACTTACAGAAACATCTCTCTGGGCGGGT
ACTTCCTAAAGATGAACTTCACCGGAAGTTTGAAGGGAAAAATGACCGGATTCTACCTGAGCACGTACACGGACAGCAAC
GGATCTGTCAGGAAATTAGCAGTGTCGCAGTTCGAGCCGTTCTACGCCAGAACTGCTTTCCCCTGTTTCGACGAGCCGAG
CTTCAAGTCCGTTTTCGTCATTCGTCTTCTCTATCCGAGGAATTTCCTCTATCATGCACAGTCGAACATGCCGATAGCGA
AGGTAGAGAACGCGAAAGAAGATTGGGAGAAGACGATCGCGTACTTTGATCCAACGCCGCCGATGTCCACCTATCTGGTC
GCCTTCCTCGTCAGCGACTTCGAATGCTTGGAATCTAGCATGGATCTTCTGAACGGCAGTAAAGTGCCGGTTTCTGTCTG
CGTGAGAAGCACGTTCAAGCCTAGAGCGACGTTCGCTTTGAACATCACGATTAGGACGATGAGACACTACCTGGAAAAGT
TTCAGATCGATTATCCGCTGCCGAAACTGGATCTGGTGGCCATACCCGATTTCGCGGCCGGAGCGATGGAGAACTGGGGC
CTGATCACGTTCCGAGAGACAGAGCTGCTTCACAGCGAGAACGACAGTTCCTGCCTGAATATGAAAAGCGTGAGCCTGAC
GGTGGCCCACGAACTGGCCCACATGTGGTTCGGCAATCTGGTCACCATGAAATGGTGGGACGATCTCTGGCTGAACGAAG
GCTTCGCCACGTACATGCAGCACGTGGCAATCGACTCCTTGTTCCCGGACTGGCACCTGATGGATTCCTTTCCATTGTAC
ACCAAATACGTTTCCATGAAAGCCGATATCAAGCTGCGCGCTCGTCCTATCGTGAAACGGATCGAGGATTCGAACGAGAT
AGAGGAAATGTTCGATCGAATTTCGTATCAGAAGGCAGCGGCGGTGATTAGGATGCTCGAGGACGCGATTGGCAATTCCA
AGTTTATATCTGCGGTGAAAAGATATCTGAGCGAGTACCAGTTCCGTAACGCGGAGTCTCGCGACCTGTTCGACATCTTT
GGCAACTCGACAATGGCGGCCGTCGATGTGGCCGATTTCGTCGACCGATGGCTCAGATTTCCCGGATTTCCGGTGATCAA
CGTTCGCCGAGACAATGCGGGCTTTCAGCTATCCCGACGACGCTTCGCGACGAGCCGGCGATTCCGCGAAACGATCGACG
ACGGAAGCTGGACTGTTCCCATTAGGTACGAAACCAGCAGGAAAGACGGCGTCAAGTTGGATTGGTTCCTCGCGAACTTC
TCCTGCGTGGAATTGTCGCTGGAGAAGTCGGTGGACTGGATCAAACTGAACCACGACTCGATCGGCTATTACATCGTTAA
TTACACCGAAGACGCCTGGGACATGTTCGCGAGATTGCTGTTCCACGATCATTTGGCTCTGAGCGCGATGAATAGGGCAG
ACTTGTTGCACGACGCTTTTCTCCTCGCGGAAACTCACTTGGACTATTCTATAGCGATGAACCTAACTTCGTATCTGATG
AACGAAGACGCTTATCAGCCATGGGTCGTTGCCATGGAATGGTTCGGTCAGATGAACAGGCTGCTCGAGGGAACCAGCAT
TCTCTCACGTTTCCAATCGTACGCGAGGAATCTGGTAAACAGCGTGTATCGGCAGGTCGGATGGCGTACTTTCGAGAAGG
ATTCGTTCAGAGACAGAGAATTTCGCGTATTGATATTGAACGCGGCTTGCAGCGTGGGCCACAAACATTGCCTGGAGTCA
GCCGGAAGGAAGCTGAGGAAGTTGCTGTTGGATGCCAGCGCGCAGACGTCATCGGCTGATACTCGGTATATCGTCTACTC
GTTCGGCCTGGTTACGCTGTCGGACGACGTCGGATCGATGTTCGAGAAGATGTCGCGACGGCTGGAGATGCAGGACGACG
CGGAGGAAAGGGAACGGCTGATGGTCGGGATGACCGGAGTTCCGGACAAAGATATTCTTAATCGGTACCTCGAGCGTGCA
ACAGACGAGACGTTCATTCGCAAGCAAGACTTCGCGGAGCTGTTGATCAAGATCGCGATGAATCCTGTGGGATTAGACGT
CGCGTGGAATTTCGTGCGATCTAGGTGGGGCGCTCTTCTCGTGATGTACGAGACGAACCAGTACGTATTGGGGAAAATCG
TCTGTTCGATCGTGTCCTTGTTCAAAGACCGTCAGAAGCTGCAGGAGGCGAGGCAATTTTTCCTGCGGGAACCGGAAATG
AAGGTGACGGAGAGCGCGAAGAACAACGCGATAGAGGAGATCGAGAACAGCATCGACTGGCTGGACGCGAACACGCGGAG
CATCGACCAGTGGCTGACGTCTAATGGCTACGATTAG
>EuglossaDilemma_000309-T1 EuglossaDilemma_000309
ATGGCCACGTACAAATTGATATACTTCAACGTAATGGGACTCGGAGAACCCATCAGGTTTCTTCTCAGCTACGGAGGCGT
CAAATTCGAAGACGTTCGCGTGCAGCATTCCTCGGAAGAATGGGCCAGCATGAAGCCAACGACTCCGTTCGGTCAGCTGC
CCACGTTGGAAATCAACGGCAAAGTTTACTCGCAAACGTTACCTATTTGCCGTTACCTGGCCAAACAGTTTAATTTGCTC
GGCAAAACCGATTTGGATGCGTTGCAGATCGACGCGATCGCCAGCGCTCTTTACGATTTCAGATGGCTGACAATATCGTC
TTATTATAGAGAGTCCGATCCGGTTTTGAAAGCCAAAAAGAAAGTCGACGTGGTGACGAGAGTGATACCGTTTTATCTGA
ACAAATTGGAGGAACTGACGAGAAACAATGGCGGATACTTGCACGGTGGCCAGTTGAGCTACGCCGATCTGTTCTTCGTC
GGAATCTCGGACTCGTTGACCACGGCTTACGAGTCGGATATCACGAAGGATAAGCCGCACCTGAGATCCCTGAAGCAAAA
GGTTCTGGAGATTCCGAACATCAAAGCGTGGATAGAAAAAAGACCAAAGTTGGAATTTTAA
>EuglossaDilemma_000310-T1 EuglossaDilemma_000310
ATGCTCGGTGGACAGACGGTCAGGCGACGATGGCCTTTCGAGGGCCATTTCTGGCCGCGAAAGGAGTTGGAGGGTTATTC
GGCGGCAACGCGACGAGTGGAAGGTCAGCAGGAAGGTTGTCAAGATACCACTGAGAAGGAAATCGGAAAATGGTTCGCGG
AAATTTACGGGATCGTTTCGAACGCGTTCGTCAGGGGAAAAGAATACGAACGAAGGTTCTGGGGTCTCACCCCTCGTGAA
ATTAACCCCGAAATCGAGGATTCTACGCTGTCCATGGGTGCACGAGCTCTCTGTCTTGCCGAGGGTGAAACTATAGTTCC
AAGGAGCTGA
>EuglossaDilemma_000311-T1 EuglossaDilemma_000311
ATGCGAGATGAAAAGAAGAAGGACGCGGTTCGCGAAAGGAAGGACGCGGTTCGCGAAAAGAAGGACGTGGTTCGCGAAAA
GAAGGACGTGGTACACGAAAAGAAGGACGCGGTTCGCGAAAAGAAGGACGCGGTTCGCGAAAAGAAGGACGCGGTTCGCG
AAAAGAAGGACGTGGTTCGCGAAAAGGACGTGGTTCGCGAAAAGAAAAACGTGGTTCGTGAAAAGAAGGACGTGGTTCGC
GAAAAGAAAAACGTGGTTCGTGAAAAGAAGGACGCGGTTCGCGAAAAGAATGGCGCGACTAGGCCGCTCCGCGAACGGCT
GATCGCGACGCGCGTCGGGACGCGAGGCGGCGACGAAGAAGAGGCAGACTCCGGGCAAAAAAGCGGTTTCTGA
>EuglossaDilemma_000312-T1 EuglossaDilemma_000312
ATGGATCTCGCGACCTCGAAAGGAGAATCGCGATCGACGAAGGAAGTCTGCGAAATGGAGATCGAGGAGGACCTGGAAGA
AACCAGTAACGAGTGTCGAAAGCTGTGGAAAACCTTGGACGCGCCTTTGGATTGCGACGATAACCTGTACGTGGCGGTTC
GTCAGAGTTTGCACAAGGTGAATCGAGTCTCGAACGGTTCCTTGGCTTCGTTGAAAACCAGCCCGGAAGCTGGGAACAGA
AGCGGAGTGTCGCAAGAGTCGAGCATGGGCAGATTTTCCACGATCAAGGCGTTCTTCGATCGGGATTTGGGACCGGAGAA
GGGGACCAGGGCCAGGTGCAGGACCACCACCAAGATGGCCAAGCTGATGAGGACGCTTGGACTGAGGAAACGGGACTTGT
TTGCTGACGGACTGGCTTCGAAGGAGACCACGGGGAGCGATCTCGACGTGAATGGGAACGCGGTGTCGAAGTAG
>EuglossaDilemma_000313-T1 EuglossaDilemma_000313
ATGTCGGAAAGGAACTGCAGCCTGTCGGACTCCTTCGAGACCTCGATGTCCGAGAGGTACAGCAGTCCGGGCTCGCTGAG
CCTGCTGAAGAAGGACAGCCGAGTGAGCCCTTCGATCGAGAAGCTGATCGAAAGGCTGAGAATCCTGCAGCTGGAAGCAC
CCAGGTCGCCCAGAGCCCCTCGTCCCACCCCCGCCAAGAGATCTCCCAACGGAAACTACTCGTTCGACTCGTCGATCAAC
GAGGACGCCGACACGTCCTCTTGTAGCGGGATCAGCAAGCTGAAGAAAGCGCTGGAGATGCGTTTCAACGCTCATTTTTC
CAGCCCGAGGAAGAAGCACAGCAGCCCTGTGCGAGACAGACACAGCCTGGACAACAACACCTTGAAGCTGATGCTGGCCA
AGGAGCATCGGCGTCGTTGCTTGACGGACGCCGAGTGGGAGACGGAGAAGTCGCCGGAGAGTAGCCAGGGAAACATGAGT
CCGATTTTGAATAGCAGCTTGAACAAGACCAGAAGCAGCTCTCTCCAAGTGGCTCCCGGCTCGCCTTACTCGGACATGGA
CAGCTCCAAGGAGTACGAGCAGCTGCCGCAAAGCGAGCACACCTCCTCCGTCGAGCACAGCCTCCGCGAGATTTCCGAGG
TCTACTCCGCGTTCTTGTGCTGCAACAAGGACAAAGCGGAGAACAGGACGGCGAAGCGCGCGAAGGACGCGATGGAGACG
AGCATGAGAGGAGAGGAGATCTTCAGACAGGCTGTAGACGTTAGCCTGAACGACCTGGTGACTCACGAGCAGAAGGAAAT
AGTCTTGGACAGCTACATGCGACGTGTCAGTCTGGATTTGGACCAGCGAGAGGAAGCTGTCTTCAGCGAGCACCGCGACA
ACTCGCGGACGTTGTCCACGGAGAAAACCGAGTGTTCGTTCGAGAACGCGCTGACTCCGTTGGTCGGGAAGCCGAAGAGT
CAAATCCAAGACCGAGACGACTCGAGCTTCTCGATCGAGACCGACGCCTCGGACAAACTTTCACCGTCCATCGAGGTGGA
GTCTATGGAAGAGGATCCGTCGATGGATGAAAGCAACGGGTTCGGGATAAGAAAATGGCGCAGCATGTTCGAGAACATCG
GCGAGTGGACCAGCTACTGCCTGAAGAAGAAGAGTTACTCCGACTCGGAAATCTCAAAGGCGGCTCGAATCGACAACGAT
GACTTGCTCTCCGACGTGTTCATCAAGCGACTCGAGAGATCGAAATCGATGATCGGCGAGATCTCGAGCAACGAGTCCTG
CTCCAAGGATCTGCCCAGCAGCGAATCGACCGGCGAATCTCTCGCAAACCGATACCACGATATCGAGAACGAGACTTCTC
TCAGGTTAATCTTTTCATCCGGCTCGGATAACGACGATTCCACCGAATCTTCCAGGAAACCATCGAACGGTGGCTGTCCT
GTCCTTTCCTCGTGGAAACTCTTCCATAAAGTAAACATCAGTAGAGTCTCGGAATATGGCACATCGAGTTCCAGGGGAAC
CGAATCTGACGATCAACGAAACGGTGATCCTCGCAGCATCGGTTCCGTCGATTTCTCTTTGGAGTTGGACGATCTGTCTT
ACAGGACCGCGAACGTGGAAACGTCTTTCGCTGAAATCACCTCGAATTCACCGGCGAAGTCTCGAATAATCAAAATCGAC
TCTGTCACCGATTGCGCTGATACGAATTCTTCAGTCCGCTCGCCGGACATCCCCTTGACGAGTTCCAACGTCATCGCCAA
GTCGAAAATAACCGACGACAGGTCGGCGGAATGTGATTCCACGGATTTGACTCGACAACAGCTGCCGACGTTGAAGGACG
ACACGCACGATTCGTCCTGGAGCATAGAGGACGACGACGTCTTCGAGAACATCGAGTCGGTCGAGTCTTATCGGAGGAGG
ATCGGATACCGGTCGTTCTTGCAGAAGATGGCGGCCAGAGAGGCGAAGTGCTCGTTCAAACGATCGCCGGATAGGTCTCC
GGATTCGTCAGTAGGGAAAACGTTGGACGGAAGCAAGGTCGAAAGAAAGAAACCGACGAAGATGGTACCTGCGAGGGGTA
TGCCAGATGTGCTCTTTCCGCCGTCGCACAAACTGACAGTGGCAGAGGTGTTCGACAAGCGGACGGACCTGCCGCAGCCG
GAAGTCCTCAAGCAACACTTTATCCTGGAAGGTAGGATCGACGAGGCGGCGGCTCTTCGTATAATCAACGAAGGAGCCGC
CCTTCTCCGCTCGGAAGATACTATGATCGAGATCGAAGCTCCGGTCACCGGTGAGTCCCTTTTCTCTCAGTCTTCCTTTT
TCCAGCGTTTCGCCTCGCGTTTCCTGCGGGAACCTTCGATTCAATCGCCTGTGAAACCACCGCGTATCGATCAAATCCGT
TTCGCCCGAAAGAGAAACGGTAAACGTGGAGGGGGTATAAAAAATGGCGGAGCAGGGGAGGAGAACCTTTGGAAGAATTG
A
>EuglossaDilemma_000314-T1 EuglossaDilemma_000314
ATGGTTCTTGCGCCGCGTTTGCAGCGGACAAATATTAACCCTGGATCGGCATCGTTGGTCGTGGCTGATCCACCAGACCT
CTTGCCAAGTTACAACATTGACGAGTACCTCGATCTACCTGACATTCCCTTTTGCGTATTGTACCTGTGGGCGCTCAAGG
TGTGCTACCCAAACAAACTATTTCTCCTCAGAGGTAACCACGAGTGCCGTCATCTCACGGAATACTTCACATTTAAGCAA
GAATGTAAAATAAAATACTCGGAGAGGGTGTACGACGCTTGCATGGAGGCGTTCGACTGTCTGCCGCTGGCGGCCCTCAT
GAACCGACAGTTCCTCTGCGTCCACGGCGGCCTCTCGCCGGAAATTCACTATCTAGGAGACATACGCAAATTGGACAGGT
TCAAAGAGCCGCCAGCGTACGGGCCGATGTGCGATCTGCTCTGGTCGGATCCCCTGGAGGACTTTGGCAACGAGAAGAAC
GCCGAGCACTTCTCTCACAACAGCGTCAGGGGTTGTTCGTACTTTTACAGTTACGCGGCGTGCTGCGATTTCCTGCAGAA
CAACAACCTGCTGAGCATCATAAGGGCGCACGAGGCGCAGGACGCGGGCTACCGTATGTACCGGAAATCACAGACGACGG
GCTTCCCATCGCTGATCACCATCTTCAGCGCGCCCAACTACCTCGACGTTTACAACAACAAGGCAGCAGTGCTGAAGTAC
GAGAACAACGTGATGAACATCAGGCAGTTCAACTGTACACCGCATCCCTACTGGTTGCCCAACTTCATGGACGTCTTCAC
GTGGTCCCTGCCATTTGTAGGTGAGAAAGTCACGGAGATGTTGGTGAACGTGCTGAATATCTGCTCGGACGACGAGCTGA
TGAGCGATGGAGATGAAGGGCTCGAAGAAGCTTTGCCGCCACGCCTCGATCCGCCAGCCGCAAAAGCAGACGACGAAGCT
GCACCCAAACGCGACTCTTAA
>EuglossaDilemma_000315-T1 EuglossaDilemma_000315
ATGCACGGGGAACAGAGAGACGAGAGGGGTGGATGCGTGAAGAAGAGAGACAGAGAGAGACGACGTCGAGCAACGATCTT
CTCATGGGACTCGAGAATAAAGACAGCACGATTTCTCGTGGAAGATCCTCGGAACCCTGGACGTTTCACGAAGACGAGAG
AACAACCGATCGAGCAGATCTCGCGAATTTTTCCATTTCTTCTTCTCTCTTCCTTCGCCGAGCGTTTTTTTCCATCTCGG
CAACGGAAGAAATCGATTCGAAGAATTCAGATTCGAAATAAATATCTCTTCACCGTCGGCCGATCGAGTGCACTCTGCTT
CGTAGTCCGAATAATCAACGTCCACGCGGAAATTCATGTAAAGCAGTCCGCGGAAAGGAGTTTCGCAGATTTCGCGATGA
GACGGGGTGCTATAATCGAATCGGGGATCCTTGAATAA
>EuglossaDilemma_000316-T1 EuglossaDilemma_000316
ATGGTGCGTACGTTTACTCGCGCTCAAAGCCTGCATATTGCTCTAACCGAAACCTCTCGCTTTTCTAGGTGCAGCAGCCA
GTCTACGCAAGGAGGTTATCAGAAACAAGATCAGAGCTATTGGCAAGATGGCGCGCGTCTTCTCCGTCCTGAGAGAGGAA
AGCGAGAGCGTGTTGCAGCTGAAGGGGCTGACGCCCACTGGAGCTTTGCCACTTGGCGCGTTATCGGGTGGCAAGACGTC
CCTAAAAAACGCTCTCCAAGGTTTCTCGCCGAACCACAAAATCACCTCGTTCGCCGAGGCAAAGGGTCTGGACGCTATAA
ACGAAAGGATGCCGCCAAGAAAGGACGCCCCGCCGACGCCGGTAAACGAGGAGAAGCCCGTGATAAAGCCGCCGGCTCCT
GCGGCAGACAAGCGAGACCACAACACACCGCAACCGCAATCGTGAGCCTCACACTCGTCCAATCAAGGTGGCAAGGATGG
GTGTTAAAGTCCCAATGCTGCCTGCTGGACGCAAGAAAGCCGAGACGCCGTGGTCTCGACGCGGAGTCGAAGCGTTTTAA
GGAGGATACTGAACGTGCCATAATGTCACCAGCAGGGAGATTGAATCTCGGAACACGTGACTTCCCAATGCTGGTTCTTC
CCAGCTCCGCGAGCGTGTTGAGTTCAAGCTGA
>EuglossaDilemma_000317-T1 EuglossaDilemma_000317
ATGTCATTCGAAGGAAAGTACAACGTGAAAAGTCCTGCGGTGAAGAGATTAATGAGAGAGGCTCAAGAGCTCCATGAGGC
TACAGAAGAGTACTGTGCATCTCCTTTAGAAGACAATCTTTTTGAGTGGCATTTTACTGTTCAAGGACCACCTTCCACTG
ACTTTGAAGGTGGTGTTTACCATGGTAGAATTTTGTTGCCACCAGAATATCCTATGAAACCACCAAATATTATATTGTTA
ACACCCAATGGACGCTTTGAGACTAATAAAAAAATTTGCCTGAGCATTTCTGGGCATCATCCAGAAACATGGCAACCTTC
ATGGAGTATCAGAACAGCTTTATTGGCTTTAATTGCTTTTATGCCAACACCAGGAAATAGGACAATCGGTTCTTTAGATC
ATAGCACAGAAGAGAGACAGAAGCTTGCAAAACAATCTCTAAAATGGCAATGCGATACTTGTGGCAATGTTGTTGACTTG
TTATCTAAAAACACAGTTAAGAAACCCATCACAGAGGAAGAACAAACTATGTTAAACACAATAGCTCTAAAAGCTGATGA
TTCACCTGCATCGGACGCATCTTCTTTAGTCAATACAGATAGTACTTCAGAAAATCAACTAAGACAACGCAGTATTGAAC
CGATTAGTGTCGATAATCAAGATCGACAGCAATTGGATGTTATAGTAAATCAACAAGTAGAAACGATGTCATCTTCGAAT
GATTTATTTTGGAGTATTCTGATCGCTTCTTTAGTATCAGCGATAATTCTACTGATTTTGCGACGGCTATTTCTTGTTTA
A
>EuglossaDilemma_000318-T1 EuglossaDilemma_000318
ATGGGGGCCTGTTTCGGCCGCTGCATTTCCAAAGTTACAGACTCTTTGTCATACAGGTTTTACCAAAGACACACCAGTAT
GTCCTACCAAGGAGACGAACAAGTTGAGTTTATAGATGACAAAGGAGATGCAGACCAACCTAGAGGATCAAAAACCCTGT
TATCGTTTCTCTCCTTAAACCGATTCAAGAAAAAACATGGAGTCCCTGTAACATTGGAATTATTAGAAGATGGAGCATGG
TCAAAGGGTACTAATAAATATGCCAGATTAAAGTCTAGAAATAATGCTTCTACAAGTTCTGGACTGGATACTCCACTCCA
AATTCTTGATGCAAGAACATTAATGAAACAACAAGCATGTGTTTCTTCCACTCCTGGCTCATCATTAGATCTAGAGTGGG
AACACGAAGGAATGCCTCTGCCAATTATGGACGACGAGAAAGTTGAAAGTACCGACGGTTCTATAACTCAAACGTCGATC
AACAATAGCCAACCCTCTAGTTTGACAGCATCTCCTTGGTCTAGGGTGTCAACACCAAATAGTTTAGAATGGGATCCGGT
AGAATCGGATATGGTATGTGTTGACTTAGAGACTGAACAGCTTTTGACTGAAATAGAAAGATTAACGGATAGAGCGTTAA
AAGAAACGGGAGAATGGACTAATGCTAGTTGA
>EuglossaDilemma_000319-T1 EuglossaDilemma_000319
ATGAATTCTGTAATTGTATTTACTTTAATACTTGTTACATTACTTAATGTGAAACATGGATTATTAATATCACAACATCC
AAAACTGTTAGTCGTATCATATGATGCATTCAGGTATGATTATTTTAACAGAAATTTAACACCATTTATGAACAAATTGA
GACATGAAGGCACACATGTAGATTATATGATGAACATTTTTGTCACAAAAACATTCCCTAATCATCATACAATGGCCACA
GGATTATATGCAGAAACGCATGGAGTCATAGACAATGAATTTTATGATCCTATTTCAGGAAATACAACAAAATCTTTATA
TGATTTATATCACTATGATAATAGAGTTCTTCCTATTTGGATCGTCAATGAAAAAGGTGGTGCACAAAGACGAAGTGGTA
CAATGATGTGGCCTGGTGGCATTTATGAATATCAAGGAATTACCCCCACATTTTCACAGAATTTCCACATAAATATACCA
TGGGAAGAAAGAATAGATACTTTAATATCATGGTTTGTTCATCCTATACGTCCAATAAATTTTGGAATATTATACATTGA
GGAGCCAGATTATCATGGACATGGTATTGGAATAACAGGACCTGAGTTTGATGATATTCTTAAAAAATTAGATAATATAA
CTAGATATCTTCATAATAAAATAGAATATCATGGTTTACATGATCTCAACATTATTCATTTAAGTGATCATGGAATGGCA
AGTGTTAAACTAGACAGAATAATAGATTTAACGAAGTATATTAACAGTTCTGATTACAACTTTGCGGGTACCTCACCAGG
ACTTCATATTTTCCCCAATGCTGATAAGGAAGAAATAATTTACCAAGCATTAAAACAAGCATCATTAGAAACAAAGACGT
TCAGAGTGTATAAAAGAGAGGAAATTCCAAAGAAATATCACTATAGCAATAACACACGTATTGGTCCTATTTTTGTTATT
GCTGAAGTTGGATATGCATTTCAAATTCTTTATCAGAATATAGAGCGTTATAAAAAGAAATTTAATATTACAGTAACCAG
CGATTCAGAATTCGGTCTTCACGGTTACGATAATGAAGCTGCAGAAATGCATCCTTTCTTCTTTGCAAATGGTCCGGCAT
TTATGCCTAAATGCAAACTCGAGCCTTTTAGTAATCTAGATTTATTTCCGTTATTTTGTAAGATACTTGATCTACAATGC
CCTATAGGGAATGGTACTTTATCACATTTAACCAAATGTCTTAAAAAGCACCAACAAGATATCACAGTGATCGCTTATCG
AATGATATTTGTAGCCACTACTATATCCATGACAATGGTTGGAGTTATAGGAGCAATAGTAATGTTCTATATGAGGAAAC
GGCGTCTAGGAGCAAAAAGTTATAGAAGAATACTGGAAGATTTGGAAGCACAGTACCGTTGGGATGAATATCACGATATT
GAAAATACTACTTGCAAGTAA
>EuglossaDilemma_000320-T1 EuglossaDilemma_000320
ATGATGACATTCGAGATGATGCTCGTCGCATCTTTGACGTTAATTGGACTCCTTCACCCACTGGTTCACGTGGCGTCTGC
TCAAGGTCAATCATGCAGCACACCAAACCAAGAGGCAGGCTCGTGCGTTTCTATTAGAAGTTGTCAGCCCTTGTTAACGA
TGCTACAAAGGGACGGCCTTGCAGCGGCCGATTATCTTAGAAAATCCGTGTGCAGGTACGAGAATGGTGATCCTATTGTT
TGCTGCCCGGGGACTCCGAGCAGAGAAGGCAAAGACATAACGGAAAACGTGTACGGGCCTTTGCAACCACCGCAATGTGG
CTTCAGCAATGTCACCCATGGCAAAGTGGTCGGTGGTGTACCAGCCGAACTTGGTGCATGGCCATGGATCGCTGAATTGG
GTTTCCGTAACAACATAAATCCTGCGGAACCAAAATGGCTGTGCGGTGGTTCTCTTATTTCGGCTAGACACGTTCTTACA
GCGGCCCATTGCGCTATCCGAGACGATTTGTACGTGGTCCGTATAGGGGATTTAAATTTGAGTCGAAACGACGACGGAGC
TCATCCTATTCAACTGGAAATCGAAAGTAAGGTGATACATCCTCAATACTCTAAAGGGGTATTCGTCAATGACATCGCTG
TTCTCAAATTGGTAGAAGATGTACAATTTACGCAGTACGTGTATCCCATTTGCCTTCCTGTAGAGGAGAATCTTCGAGAC
AACAGTTTTTATCGGTATTACCCGTTCGTTGCTGGATGGGGATCAGTCGAAGTCCGAGGGCCAACTAGCGACGTACTAAT
GGAAGCGCAATTACCAGTGGTGAGCAACGAACAATGCGCAGAGGCCTACGCCAGGTTTAAAGTCGCGCAGATCGACAATC
GGGTACTATGCGCCGGATTTGCTCAAGGTGGAAAAGACGCATGTCAGGGTGACAGTGGAGGACCATTGATGATACCACGA
AGATTGTACTTCTATCAGATAGGAGTGGTGTCTTACGGTTTTAGATGTGCCGAAGCTGGATTTCCGGGTGTTTACACTAG
GGTCACCGCATTCCTCGATTTCATCATCTCAGCCCTGCATTAA
>EuglossaDilemma_000321-T1 EuglossaDilemma_000321
ATGTCGTTGATAACGTTGCACGTGTTACGTTGCCAAGGTTTAAATAAGTTGGCTGCATCGCTGAGATTAGGATCGACCGG
TAGACTTATTAGATCACGACCGTGTTCTGTGTTTAAGAATTACGCGAGGAAAATGTCATACACAGCTGTCGAGAGGGGTT
CACTAAACAGCACTGATTACCGAGTTTATTTCAGGAATGATGCTGGCCCAATTTCACCTATGCATGACATTCCACTTTAT
GCTGATGAAGCTAATAAAATTGTGAATATGGTTGTTGAGATACCAAGATGGACAAATGCAAAGATGGAGATCAATCTTAA
AGAAACGTTGAACCCTATTAAGCAAGATGTTAAAAAAGGCAAATTGAGATATGTTGCTAATTGTTTCCCTCATCATGGGT
ACATATGGAACTATGGTGCCTTGCCACAGACTTGGGAAAATCCTGAAGTCCTAGATGAAGCTACTGGTTGCAAAGGAGAC
AATGATCCTATTGATGTACTTGAAATAGGTTACAGAGTTGCACAAAGGGGTGAAGTTTTAAAGGTAAAAATTTTGGGTTG
TGTTGCGCTCATTGATGAAGGTGAAACTGATTGGAAAATCATTGTTATTGATGTCAATGACCCCTTGGCAGAGCAAATGA
ATGATGTATCTGATATCGAGAAGCATTATCCAGGATTAATGAAGGCTACCATTGAATGGTTTAAGATTTATAAAATACCA
GATGGTAAATCAGAAAACCAATTTGCGTTTAATGGGGAAGCAAAGCCAAGAGACTTTGCTTTACATATAGTAGATGAAGT
TCACCAGCATTGGCAGAACCTCATTAAACGAGAAACTCCTGCAGGAGGAATTGCATGCACTAACACAACTGTGGTAGGCA
GTCCATTTAAAACTACCATAGAAGCTGTTGAAGAAATATTGGAAAAGGCTCCAGAATTGCAGGATGCACAGGCAATGGAT
CCTATTGTCGATAAATGGCATTACGTGCATCTTAAGTGA
>EuglossaDilemma_000322-T1 EuglossaDilemma_000322
ATGGCGCGGGGTAATGGATGCCCGTTGACGCGGACGACGAACACAGGGACACACGATGTTTCGTTATTTTCGCGAATATT
ATCCGAGGCGGACCGCGAAGAATTGGAAGCTTTCCAAGATGGTCGCCTGGGCGATTTAGTCCGTCGGACAAAATGGAAGC
GCGCTTCCGATAAATTCGCGGATAGCTTCGCGAGGAACTCGAAAGACAGTCGCATGATCAACGAGAAATTCGGGAATGTT
ACATGCGTGAGCGGTAAAACCGTGAAGACGGGGTGGCAATTCGCAAGCGAACGGCATCCGGATGCTGACAGTGGCAGGAA
GTGA
>EuglossaDilemma_000323-T1 EuglossaDilemma_000323
ATGCATGTTCGATACCACGTACGGTACAAGCACGTAGAATACACGTGGAAACCGCAGAACACACCACGGAACCGTGTAAC
CGATGTTCGAAAGCCTGGGTTTCTCAAATTTCTATCAATTCTGCCGTCTAACACCCCGAACACGTGTACATCACGGGGAG
CTATCATAACCGGCGCTATAAGCTACCGTGTAACGGTGTTTTGTCACGACGCTTCTGTCCGATGCAATAACGAGCCGGTT
AATCAGCATATTAACGCATGGGATAATCACGGGCGCGCGGAAATTGTTAGTAGAAATTCGTGGCCCGTGAACGGAGATTA
TAATTTAGCCGGGCAATGTAAACGCGCTCGGTATGCGCGCCGCGTGTTTCAAAGCGGCCATTACCAGCCGGCATTGGTTT
CGCGTCACGGACGATCATCGTCTCGAATAATCGACGCGATCGAACGCGAAGAACTCTGCACGCCGCTGCCATCGGCCAAT
CCAACCATTCCGACGTTTAATGATTCCGCGATGGTCCATCGGAATTCCCGATGA
>EuglossaDilemma_000324-T1 EuglossaDilemma_000324
ATGGCGATGGAACGTCAGGACAATTCCTTATCGGTTTTACAGGTGAAAAGACGAACTCTGTCGGCCACTGAACTGCAAGA
AGAAGGATCTGTGCCTGCTCAAGGACACCTTCACCGCTGTCTGCGTGTCGAAGAAGGAACTGGAGAAATCAGGGGACATC
GTAATCCCGAAATCCCGGGTGGTTCAGCAGAACCGACGAATGAGAACGGAAACTTCGGTCGACACGGAGGACGACGACGC
CTTCTTTGA
>EuglossaDilemma_000325-T1 EuglossaDilemma_000325
ATGGCGGATACGACGATTCTCTTGGTGATTACCGGAAGTTGGTGGAAACGGGGAAGATCGATAAAAGCAGCGAAAGAGAG
AGGGCGTGGAAATGTGGGTAAACCGCGCGTTGGGAACTGGGCCCGCGGTATTTTAATATCGTCCACTTGGTGTGGTGGAA
ACAAAGTTATGGAAATGGAGAACGGGGAGAAAATAGCAGGGAAATGCGCTCGAGCAATTAAAGCATGTCAAGAATGTCCT
[truncated: 20,573,878 more chars]
