# Supplementary material for: Prevalent bee venom genes evolved before the aculeate stinger and eusociality
Source: BMC Biol. 2023 Oct 23;21:229. doi: 10.1186/s12915-023-01656-5 (PMC10591384; doi:10.1186/s12915-023-01656-5)
Supplement: Supplementary file 38 — Additional file 38. Genome annotation of Euglossa dilemma. [file 12915_2023_1656_MOESM38_ESM.zip › Euglossa_dilemma.annotation.funannotate181.with.RNAseq.Oct2020/results/Euglossa_dilemma.cds-transcripts.fa.stats]

filename	total_length	number	mean_length	longest	shortest	N_count	Gaps	N50	N50n	N70	N70n	N90	N90n
../Euglossa_dilemma.cds-transcripts.fa	19839663	17550	1130.47	31557	132	159	158	1803	2963	1101	5759	450	11264
../Euglossa_dilemma.cds-transcripts.fa	total_length	19839663
../Euglossa_dilemma.cds-transcripts.fa	number	17550
../Euglossa_dilemma.cds-transcripts.fa	mean_length	1130.47
../Euglossa_dilemma.cds-transcripts.fa	longest	31557
../Euglossa_dilemma.cds-transcripts.fa	shortest	132
../Euglossa_dilemma.cds-transcripts.fa	N_count	159
../Euglossa_dilemma.cds-transcripts.fa	Gaps	158
../Euglossa_dilemma.cds-transcripts.fa	n10	5997
../Euglossa_dilemma.cds-transcripts.fa	n10n	220
../Euglossa_dilemma.cds-transcripts.fa	n20	3948
../Euglossa_dilemma.cds-transcripts.fa	n20n	641
../Euglossa_dilemma.cds-transcripts.fa	n30	2964
../Euglossa_dilemma.cds-transcripts.fa	n30n	1222
../Euglossa_dilemma.cds-transcripts.fa	n40	2301
../Euglossa_dilemma.cds-transcripts.fa	n40n	1983
../Euglossa_dilemma.cds-transcripts.fa	n50	1803
../Euglossa_dilemma.cds-transcripts.fa	n50n	2963
../Euglossa_dilemma.cds-transcripts.fa	n60	1443
../Euglossa_dilemma.cds-transcripts.fa	n60n	4198
../Euglossa_dilemma.cds-transcripts.fa	n70	1101
../Euglossa_dilemma.cds-transcripts.fa	n70n	5759
../Euglossa_dilemma.cds-transcripts.fa	n80	765
../Euglossa_dilemma.cds-transcripts.fa	n80n	7908
../Euglossa_dilemma.cds-transcripts.fa	n90	450
../Euglossa_dilemma.cds-transcripts.fa	n90n	11264
