# Supplementary material for: Prevalent bee venom genes evolved before the aculeate stinger and eusociality
Source: BMC Biol. 2023 Oct 23;21:229. doi: 10.1186/s12915-023-01656-5 (PMC10591384; doi:10.1186/s12915-023-01656-5)
Supplement: Supplementary file 38 — Additional file 38. Genome annotation of Euglossa dilemma. [file 12915_2023_1656_MOESM38_ESM.zip › Euglossa_dilemma.annotation.funannotate181.with.RNAseq.Oct2020/results.additional/short_summary.specific.hymenoptera_odb10.Euglossa_dilemma.mrna-transcripts.busco4.txt]

# BUSCO version is: 4.1.4 
# The lineage dataset is: hymenoptera_odb10 (Creation date: 2020-08-05, number of species: 40, number of BUSCOs: 5991)
# Summarized benchmarking in BUSCO notation for file /scratch/ek/stingless.bee.genomics/annotation/funannotate/EuglossaDilemma/2020_10_20_EuglossaDilemma/annotate_results/Euglossa_dilemma.mrna-transcripts.fa
# BUSCO was run in mode: transcriptome

	***** Results: *****

	C:85.3%[S:83.7%,D:1.6%],F:5.7%,M:9.0%,n:5991	   
	5114	Complete BUSCOs (C)			   
	5017	Complete and single-copy BUSCOs (S)	   
	97	Complete and duplicated BUSCOs (D)	   
	343	Fragmented BUSCOs (F)			   
	534	Missing BUSCOs (M)			   
	5991	Total BUSCO groups searched		   
