# Supplementary material for: Prevalent bee venom genes evolved before the aculeate stinger and eusociality
Source: BMC Biol. 2023 Oct 23;21:229. doi: 10.1186/s12915-023-01656-5 (PMC10591384; doi:10.1186/s12915-023-01656-5)
Supplement: Supplementary file 38 — Additional file 38. Genome annotation of Euglossa dilemma. [file 12915_2023_1656_MOESM38_ESM.zip › Euglossa_dilemma.annotation.funannotate181.with.RNAseq.Oct2020/results.additional/short_summary.specific.hymenoptera_odb10.dil_vir_merged_transcriptome.busco4.txt]

# BUSCO version is: 4.1.4 
# The lineage dataset is: hymenoptera_odb10 (Creation date: 2020-08-05, number of species: 40, number of BUSCOs: 5991)
# Summarized benchmarking in BUSCO notation for file /scratch/ek/euglossa/euglossa.annotation.phil.brand/dil_vir_merged_transcriptome.fa
# BUSCO was run in mode: transcriptome

	***** Results: *****

	C:61.8%[S:42.8%,D:19.0%],F:10.7%,M:27.5%,n:5991	   
	3708	Complete BUSCOs (C)			   
	2567	Complete and single-copy BUSCOs (S)	   
	1141	Complete and duplicated BUSCOs (D)	   
	642	Fragmented BUSCOs (F)			   
	1641	Missing BUSCOs (M)			   
	5991	Total BUSCO groups searched		   
