# Supplementary material for: Prevalent bee venom genes evolved before the aculeate stinger and eusociality
Source: BMC Biol. 2023 Oct 23;21:229. doi: 10.1186/s12915-023-01656-5 (PMC10591384; doi:10.1186/s12915-023-01656-5)
Supplement: Supplementary file 38 — Additional file 38. Genome annotation of Euglossa dilemma. [file 12915_2023_1656_MOESM38_ESM.zip › Euglossa_dilemma.annotation.funannotate181.with.RNAseq.Oct2020/reference/bad_models.gff]

#evm.TU.NIJG01006055.1.2 removed; remove_reason=repeat_match;
NIJG01006055.1	EVM	gene	2861	3975	.	-	.	ID=evm.TU.NIJG01006055.1.2;Name=EVM%20prediction%20NIJG01006055.1.2
NIJG01006055.1	EVM	mRNA	2861	3975	.	-	.	ID=evm.model.NIJG01006055.1.2;Parent=evm.TU.NIJG01006055.1.2;Name=EVM%20prediction%20NIJG01006055.1.2
NIJG01006055.1	EVM	exon	2861	3975	.	-	.	ID=evm.model.NIJG01006055.1.2.exon1;Parent=evm.model.NIJG01006055.1.2
NIJG01006055.1	EVM	CDS	2861	3975	.	-	2	ID=cds.evm.model.NIJG01006055.1.2;Parent=evm.model.NIJG01006055.1.2
#evm.TU.NIJG01011156.1.1 removed; remove_reason=repeat_overlap;
NIJG01011156.1	EVM	gene	2474	2712	.	+	.	ID=evm.TU.NIJG01011156.1.1;Name=EVM%20prediction%20NIJG01011156.1.1
NIJG01011156.1	EVM	mRNA	2474	2712	.	+	.	ID=evm.model.NIJG01011156.1.1;Parent=evm.TU.NIJG01011156.1.1;Name=EVM%20prediction%20NIJG01011156.1.1
NIJG01011156.1	EVM	exon	2474	2712	.	+	.	ID=evm.model.NIJG01011156.1.1.exon1;Parent=evm.model.NIJG01011156.1.1
NIJG01011156.1	EVM	CDS	2474	2712	.	+	2	ID=cds.evm.model.NIJG01011156.1.1;Parent=evm.model.NIJG01011156.1.1
#evm.TU.NIJG01019675.1.1 removed; remove_reason=repeat_match;
NIJG01019675.1	EVM	gene	3527	3805	.	+	.	ID=evm.TU.NIJG01019675.1.1;Name=EVM%20prediction%20NIJG01019675.1.1
NIJG01019675.1	EVM	mRNA	3527	3805	.	+	.	ID=evm.model.NIJG01019675.1.1;Parent=evm.TU.NIJG01019675.1.1;Name=EVM%20prediction%20NIJG01019675.1.1
NIJG01019675.1	EVM	exon	3527	3805	.	+	.	ID=evm.model.NIJG01019675.1.1.exon1;Parent=evm.model.NIJG01019675.1.1
NIJG01019675.1	EVM	CDS	3527	3805	.	+	0	ID=cds.evm.model.NIJG01019675.1.1;Parent=evm.model.NIJG01019675.1.1
#evm.TU.NIJG01000051.1.19 removed; remove_reason=repeat_match;
NIJG01000051.1	EVM	gene	187385	187941	.	+	.	ID=evm.TU.NIJG01000051.1.19;Name=EVM%20prediction%20NIJG01000051.1.19
NIJG01000051.1	EVM	mRNA	187385	187941	.	+	.	ID=evm.model.NIJG01000051.1.19;Parent=evm.TU.NIJG01000051.1.19;Name=EVM%20prediction%20NIJG01000051.1.19
NIJG01000051.1	EVM	exon	187385	187409	.	+	.	ID=evm.model.NIJG01000051.1.19.exon1;Parent=evm.model.NIJG01000051.1.19
NIJG01000051.1	EVM	CDS	187385	187409	.	+	0	ID=cds.evm.model.NIJG01000051.1.19;Parent=evm.model.NIJG01000051.1.19
NIJG01000051.1	EVM	exon	187592	187941	.	+	.	ID=evm.model.NIJG01000051.1.19.exon2;Parent=evm.model.NIJG01000051.1.19
NIJG01000051.1	EVM	CDS	187592	187941	.	+	2	ID=cds.evm.model.NIJG01000051.1.19;Parent=evm.model.NIJG01000051.1.19
#evm.TU.NIJG01000051.1.20 removed; remove_reason=repeat_match;
NIJG01000051.1	EVM	gene	298429	299030	.	+	.	ID=evm.TU.NIJG01000051.1.20;Name=EVM%20prediction%20NIJG01000051.1.20
NIJG01000051.1	EVM	mRNA	298429	299030	.	+	.	ID=evm.model.NIJG01000051.1.20;Parent=evm.TU.NIJG01000051.1.20;Name=EVM%20prediction%20NIJG01000051.1.20
NIJG01000051.1	EVM	exon	298429	299030	.	+	.	ID=evm.model.NIJG01000051.1.20.exon1;Parent=evm.model.NIJG01000051.1.20
NIJG01000051.1	EVM	CDS	298429	299030	.	+	2	ID=cds.evm.model.NIJG01000051.1.20;Parent=evm.model.NIJG01000051.1.20
#evm.TU.NIJG01000051.1.24 removed; remove_reason=repeat_match;
NIJG01000051.1	EVM	gene	509468	510175	.	-	.	ID=evm.TU.NIJG01000051.1.24;Name=EVM%20prediction%20NIJG01000051.1.24
NIJG01000051.1	EVM	mRNA	509468	510175	.	-	.	ID=evm.model.NIJG01000051.1.24;Parent=evm.TU.NIJG01000051.1.24;Name=EVM%20prediction%20NIJG01000051.1.24
NIJG01000051.1	EVM	exon	509468	510175	.	-	.	ID=evm.model.NIJG01000051.1.24.exon1;Parent=evm.model.NIJG01000051.1.24
NIJG01000051.1	EVM	CDS	509468	510175	.	-	0	ID=cds.evm.model.NIJG01000051.1.24;Parent=evm.model.NIJG01000051.1.24
#evm.TU.NIJG01001881.1.1 removed; remove_reason=repeat_overlap;
NIJG01001881.1	EVM	gene	23483	23674	.	+	.	ID=evm.TU.NIJG01001881.1.1;Name=EVM%20prediction%20NIJG01001881.1.1
NIJG01001881.1	EVM	mRNA	23483	23674	.	+	.	ID=evm.model.NIJG01001881.1.1;Parent=evm.TU.NIJG01001881.1.1;Name=EVM%20prediction%20NIJG01001881.1.1
NIJG01001881.1	EVM	exon	23483	23674	.	+	.	ID=evm.model.NIJG01001881.1.1.exon1;Parent=evm.model.NIJG01001881.1.1
NIJG01001881.1	EVM	CDS	23483	23674	.	+	0	ID=cds.evm.model.NIJG01001881.1.1;Parent=evm.model.NIJG01001881.1.1
#evm.TU.NIJG01000823.1.2 removed; remove_reason=repeat_match;
NIJG01000823.1	EVM	gene	15645	16019	.	+	.	ID=evm.TU.NIJG01000823.1.2;Name=EVM%20prediction%20NIJG01000823.1.2
NIJG01000823.1	EVM	mRNA	15645	16019	.	+	.	ID=evm.model.NIJG01000823.1.2;Parent=evm.TU.NIJG01000823.1.2;Name=EVM%20prediction%20NIJG01000823.1.2
NIJG01000823.1	EVM	exon	15645	16019	.	+	.	ID=evm.model.NIJG01000823.1.2.exon1;Parent=evm.model.NIJG01000823.1.2
NIJG01000823.1	EVM	CDS	15645	16019	.	+	0	ID=cds.evm.model.NIJG01000823.1.2;Parent=evm.model.NIJG01000823.1.2
#evm.TU.NIJG01000823.1.3 removed; remove_reason=repeat_overlap;
NIJG01000823.1	EVM	gene	24501	24689	.	+	.	ID=evm.TU.NIJG01000823.1.3;Name=EVM%20prediction%20NIJG01000823.1.3
NIJG01000823.1	EVM	mRNA	24501	24689	.	+	.	ID=evm.model.NIJG01000823.1.3;Parent=evm.TU.NIJG01000823.1.3;Name=EVM%20prediction%20NIJG01000823.1.3
NIJG01000823.1	EVM	exon	24501	24689	.	+	.	ID=evm.model.NIJG01000823.1.3.exon1;Parent=evm.model.NIJG01000823.1.3
NIJG01000823.1	EVM	CDS	24501	24689	.	+	1	ID=cds.evm.model.NIJG01000823.1.3;Parent=evm.model.NIJG01000823.1.3
#evm.TU.NIJG01002877.1.1 removed; remove_reason=repeat_overlap;
NIJG01002877.1	EVM	gene	20194	20409	.	+	.	ID=evm.TU.NIJG01002877.1.1;Name=EVM%20prediction%20NIJG01002877.1.1
NIJG01002877.1	EVM	mRNA	20194	20409	.	+	.	ID=evm.model.NIJG01002877.1.1;Parent=evm.TU.NIJG01002877.1.1;Name=EVM%20prediction%20NIJG01002877.1.1
NIJG01002877.1	EVM	exon	20194	20409	.	+	.	ID=evm.model.NIJG01002877.1.1.exon1;Parent=evm.model.NIJG01002877.1.1
NIJG01002877.1	EVM	CDS	20194	20409	.	+	0	ID=cds.evm.model.NIJG01002877.1.1;Parent=evm.model.NIJG01002877.1.1
#evm.TU.NIJG01021095.1.1 removed; remove_reason=repeat_match;
NIJG01021095.1	EVM	gene	31	669	.	-	.	ID=evm.TU.NIJG01021095.1.1;Name=EVM%20prediction%20NIJG01021095.1.1
NIJG01021095.1	EVM	mRNA	31	669	.	-	.	ID=evm.model.NIJG01021095.1.1;Parent=evm.TU.NIJG01021095.1.1;Name=EVM%20prediction%20NIJG01021095.1.1
NIJG01021095.1	EVM	exon	319	669	.	-	.	ID=evm.model.NIJG01021095.1.1.exon1;Parent=evm.model.NIJG01021095.1.1
NIJG01021095.1	EVM	CDS	319	669	.	-	0	ID=cds.evm.model.NIJG01021095.1.1;Parent=evm.model.NIJG01021095.1.1
NIJG01021095.1	EVM	exon	31	279	.	-	.	ID=evm.model.NIJG01021095.1.1.exon2;Parent=evm.model.NIJG01021095.1.1
NIJG01021095.1	EVM	CDS	31	279	.	-	0	ID=cds.evm.model.NIJG01021095.1.1;Parent=evm.model.NIJG01021095.1.1
#evm.TU.NIJG01006334.1.1 removed; remove_reason=repeat_overlap;
NIJG01006334.1	EVM	gene	8631	9005	.	-	.	ID=evm.TU.NIJG01006334.1.1;Name=EVM%20prediction%20NIJG01006334.1.1
NIJG01006334.1	EVM	mRNA	8631	9005	.	-	.	ID=evm.model.NIJG01006334.1.1;Parent=evm.TU.NIJG01006334.1.1;Name=EVM%20prediction%20NIJG01006334.1.1
NIJG01006334.1	EVM	exon	8631	9005	.	-	.	ID=evm.model.NIJG01006334.1.1.exon1;Parent=evm.model.NIJG01006334.1.1
NIJG01006334.1	EVM	CDS	8631	9005	.	-	0	ID=cds.evm.model.NIJG01006334.1.1;Parent=evm.model.NIJG01006334.1.1
#evm.TU.NIJG01010793.1.1 removed; remove_reason=repeat_match;
NIJG01010793.1	EVM	gene	3979	4229	.	+	.	ID=evm.TU.NIJG01010793.1.1;Name=EVM%20prediction%20NIJG01010793.1.1
NIJG01010793.1	EVM	mRNA	3979	4229	.	+	.	ID=evm.model.NIJG01010793.1.1;Parent=evm.TU.NIJG01010793.1.1;Name=EVM%20prediction%20NIJG01010793.1.1
NIJG01010793.1	EVM	exon	3979	4229	.	+	.	ID=evm.model.NIJG01010793.1.1.exon1;Parent=evm.model.NIJG01010793.1.1
NIJG01010793.1	EVM	CDS	3979	4229	.	+	0	ID=cds.evm.model.NIJG01010793.1.1;Parent=evm.model.NIJG01010793.1.1
#evm.TU.NIJG01002297.1.1 removed; remove_reason=repeat_match;
NIJG01002297.1	EVM	gene	9317	9901	.	+	.	ID=evm.TU.NIJG01002297.1.1;Name=EVM%20prediction%20NIJG01002297.1.1
NIJG01002297.1	EVM	mRNA	9317	9901	.	+	.	ID=evm.model.NIJG01002297.1.1;Parent=evm.TU.NIJG01002297.1.1;Name=EVM%20prediction%20NIJG01002297.1.1
NIJG01002297.1	EVM	exon	9317	9901	.	+	.	ID=evm.model.NIJG01002297.1.1.exon1;Parent=evm.model.NIJG01002297.1.1
NIJG01002297.1	EVM	CDS	9317	9901	.	+	0	ID=cds.evm.model.NIJG01002297.1.1;Parent=evm.model.NIJG01002297.1.1
#evm.TU.NIJG01002297.1.3 removed; remove_reason=repeat_overlap;
NIJG01002297.1	EVM	gene	22420	22819	.	+	.	ID=evm.TU.NIJG01002297.1.3;Name=EVM%20prediction%20NIJG01002297.1.3
NIJG01002297.1	EVM	mRNA	22420	22819	.	+	.	ID=evm.model.NIJG01002297.1.3;Parent=evm.TU.NIJG01002297.1.3;Name=EVM%20prediction%20NIJG01002297.1.3
NIJG01002297.1	EVM	exon	22420	22819	.	+	.	ID=evm.model.NIJG01002297.1.3.exon1;Parent=evm.model.NIJG01002297.1.3
NIJG01002297.1	EVM	CDS	22420	22819	.	+	0	ID=cds.evm.model.NIJG01002297.1.3;Parent=evm.model.NIJG01002297.1.3
#evm.TU.NIJG01017871.1.1 removed; remove_reason=repeat_overlap;
NIJG01017871.1	EVM	gene	896	1131	.	-	.	ID=evm.TU.NIJG01017871.1.1;Name=EVM%20prediction%20NIJG01017871.1.1
NIJG01017871.1	EVM	mRNA	896	1131	.	-	.	ID=evm.model.NIJG01017871.1.1;Parent=evm.TU.NIJG01017871.1.1;Name=EVM%20prediction%20NIJG01017871.1.1
NIJG01017871.1	EVM	exon	896	1131	.	-	.	ID=evm.model.NIJG01017871.1.1.exon1;Parent=evm.model.NIJG01017871.1.1
NIJG01017871.1	EVM	CDS	896	1131	.	-	2	ID=cds.evm.model.NIJG01017871.1.1;Parent=evm.model.NIJG01017871.1.1
#evm.TU.NIJG01000535.1.1 removed; remove_reason=repeat_match;
NIJG01000535.1	EVM	gene	100240	100935	.	-	.	ID=evm.TU.NIJG01000535.1.1;Name=EVM%20prediction%20NIJG01000535.1.1
NIJG01000535.1	EVM	mRNA	100240	100935	.	-	.	ID=evm.model.NIJG01000535.1.1;Parent=evm.TU.NIJG01000535.1.1;Name=EVM%20prediction%20NIJG01000535.1.1
NIJG01000535.1	EVM	exon	100240	100935	.	-	.	ID=evm.model.NIJG01000535.1.1.exon1;Parent=evm.model.NIJG01000535.1.1
NIJG01000535.1	EVM	CDS	100240	100935	.	-	0	ID=cds.evm.model.NIJG01000535.1.1;Parent=evm.model.NIJG01000535.1.1
#evm.TU.NIJG01000535.1.2 removed; remove_reason=repeat_match;
NIJG01000535.1	EVM	gene	99923	100077	.	-	.	ID=evm.TU.NIJG01000535.1.2;Name=EVM%20prediction%20NIJG01000535.1.2
NIJG01000535.1	EVM	mRNA	99923	100077	.	-	.	ID=evm.model.NIJG01000535.1.2;Parent=evm.TU.NIJG01000535.1.2;Name=EVM%20prediction%20NIJG01000535.1.2
NIJG01000535.1	EVM	exon	99923	100077	.	-	.	ID=evm.model.NIJG01000535.1.2.exon1;Parent=evm.model.NIJG01000535.1.2
NIJG01000535.1	EVM	CDS	99923	100077	.	-	0	ID=cds.evm.model.NIJG01000535.1.2;Parent=evm.model.NIJG01000535.1.2
#evm.TU.NIJG01001340.1.1 removed; remove_reason=repeat_overlap;
NIJG01001340.1	EVM	gene	41352	41765	.	+	.	ID=evm.TU.NIJG01001340.1.1;Name=EVM%20prediction%20NIJG01001340.1.1
NIJG01001340.1	EVM	mRNA	41352	41765	.	+	.	ID=evm.model.NIJG01001340.1.1;Parent=evm.TU.NIJG01001340.1.1;Name=EVM%20prediction%20NIJG01001340.1.1
NIJG01001340.1	EVM	exon	41352	41400	.	+	.	ID=evm.model.NIJG01001340.1.1.exon1;Parent=evm.model.NIJG01001340.1.1
NIJG01001340.1	EVM	CDS	41352	41400	.	+	0	ID=cds.evm.model.NIJG01001340.1.1;Parent=evm.model.NIJG01001340.1.1
NIJG01001340.1	EVM	exon	41476	41765	.	+	.	ID=evm.model.NIJG01001340.1.1.exon2;Parent=evm.model.NIJG01001340.1.1
NIJG01001340.1	EVM	CDS	41476	41765	.	+	2	ID=cds.evm.model.NIJG01001340.1.1;Parent=evm.model.NIJG01001340.1.1
#evm.TU.NIJG01006180.1.2 removed; remove_reason=repeat_match;
NIJG01006180.1	EVM	gene	6036	6635	.	+	.	ID=evm.TU.NIJG01006180.1.2;Name=EVM%20prediction%20NIJG01006180.1.2
NIJG01006180.1	EVM	mRNA	6036	6635	.	+	.	ID=evm.model.NIJG01006180.1.2;Parent=evm.TU.NIJG01006180.1.2;Name=EVM%20prediction%20NIJG01006180.1.2
NIJG01006180.1	EVM	exon	6036	6635	.	+	.	ID=evm.model.NIJG01006180.1.2.exon1;Parent=evm.model.NIJG01006180.1.2
NIJG01006180.1	EVM	CDS	6036	6635	.	+	0	ID=cds.evm.model.NIJG01006180.1.2;Parent=evm.model.NIJG01006180.1.2
#evm.TU.NIJG01008281.1.1 removed; remove_reason=repeat_overlap;
NIJG01008281.1	EVM	gene	5663	5832	.	-	.	ID=evm.TU.NIJG01008281.1.1;Name=EVM%20prediction%20NIJG01008281.1.1
NIJG01008281.1	EVM	mRNA	5663	5832	.	-	.	ID=evm.model.NIJG01008281.1.1;Parent=evm.TU.NIJG01008281.1.1;Name=EVM%20prediction%20NIJG01008281.1.1
NIJG01008281.1	EVM	exon	5663	5832	.	-	.	ID=evm.model.NIJG01008281.1.1.exon1;Parent=evm.model.NIJG01008281.1.1
NIJG01008281.1	EVM	CDS	5663	5832	.	-	2	ID=cds.evm.model.NIJG01008281.1.1;Parent=evm.model.NIJG01008281.1.1
#evm.TU.NIJG01012129.1.1 removed; remove_reason=repeat_overlap;
NIJG01012129.1	EVM	gene	7031	7244	.	-	.	ID=evm.TU.NIJG01012129.1.1;Name=EVM%20prediction%20NIJG01012129.1.1
NIJG01012129.1	EVM	mRNA	7031	7244	.	-	.	ID=evm.model.NIJG01012129.1.1;Parent=evm.TU.NIJG01012129.1.1;Name=EVM%20prediction%20NIJG01012129.1.1
NIJG01012129.1	EVM	exon	7031	7244	.	-	.	ID=evm.model.NIJG01012129.1.1.exon1;Parent=evm.model.NIJG01012129.1.1
NIJG01012129.1	EVM	CDS	7031	7244	.	-	1	ID=cds.evm.model.NIJG01012129.1.1;Parent=evm.model.NIJG01012129.1.1
#evm.TU.NIJG01000150.1.24 removed; remove_reason=model_span_gap;
NIJG01000150.1	EVM	gene	315937	320219	.	-	.	ID=evm.TU.NIJG01000150.1.24;Name=EVM%20prediction%20NIJG01000150.1.24
NIJG01000150.1	EVM	mRNA	315937	320219	.	-	.	ID=evm.model.NIJG01000150.1.24;Parent=evm.TU.NIJG01000150.1.24;Name=EVM%20prediction%20NIJG01000150.1.24
NIJG01000150.1	EVM	exon	320171	320219	.	-	.	ID=evm.model.NIJG01000150.1.24.exon1;Parent=evm.model.NIJG01000150.1.24
NIJG01000150.1	EVM	CDS	320171	320219	.	-	0	ID=cds.evm.model.NIJG01000150.1.24;Parent=evm.model.NIJG01000150.1.24
NIJG01000150.1	EVM	exon	316846	319518	.	-	.	ID=evm.model.NIJG01000150.1.24.exon2;Parent=evm.model.NIJG01000150.1.24
NIJG01000150.1	EVM	CDS	316846	319518	.	-	2	ID=cds.evm.model.NIJG01000150.1.24;Parent=evm.model.NIJG01000150.1.24
NIJG01000150.1	EVM	exon	316493	316755	.	-	.	ID=evm.model.NIJG01000150.1.24.exon3;Parent=evm.model.NIJG01000150.1.24
NIJG01000150.1	EVM	CDS	316493	316755	.	-	2	ID=cds.evm.model.NIJG01000150.1.24;Parent=evm.model.NIJG01000150.1.24
NIJG01000150.1	EVM	exon	316139	316413	.	-	.	ID=evm.model.NIJG01000150.1.24.exon4;Parent=evm.model.NIJG01000150.1.24
NIJG01000150.1	EVM	CDS	316139	316413	.	-	0	ID=cds.evm.model.NIJG01000150.1.24;Parent=evm.model.NIJG01000150.1.24
NIJG01000150.1	EVM	exon	315937	316033	.	-	.	ID=evm.model.NIJG01000150.1.24.exon5;Parent=evm.model.NIJG01000150.1.24
NIJG01000150.1	EVM	CDS	315937	316033	.	-	1	ID=cds.evm.model.NIJG01000150.1.24;Parent=evm.model.NIJG01000150.1.24
#evm.TU.NIJG01000150.1.28 removed; remove_reason=repeat_match;
NIJG01000150.1	EVM	gene	366618	367301	.	-	.	ID=evm.TU.NIJG01000150.1.28;Name=EVM%20prediction%20NIJG01000150.1.28
NIJG01000150.1	EVM	mRNA	366618	367301	.	-	.	ID=evm.model.NIJG01000150.1.28;Parent=evm.TU.NIJG01000150.1.28;Name=EVM%20prediction%20NIJG01000150.1.28
NIJG01000150.1	EVM	exon	366618	367301	.	-	.	ID=evm.model.NIJG01000150.1.28.exon1;Parent=evm.model.NIJG01000150.1.28
NIJG01000150.1	EVM	CDS	366618	367301	.	-	0	ID=cds.evm.model.NIJG01000150.1.28;Parent=evm.model.NIJG01000150.1.28
#evm.TU.NIJG01006977.1.1 removed; remove_reason=repeat_overlap;
NIJG01006977.1	EVM	gene	11158	11402	.	-	.	ID=evm.TU.NIJG01006977.1.1;Name=EVM%20prediction%20NIJG01006977.1.1
NIJG01006977.1	EVM	mRNA	11158	11402	.	-	.	ID=evm.model.NIJG01006977.1.1;Parent=evm.TU.NIJG01006977.1.1;Name=EVM%20prediction%20NIJG01006977.1.1
NIJG01006977.1	EVM	exon	11158	11402	.	-	.	ID=evm.model.NIJG01006977.1.1.exon1;Parent=evm.model.NIJG01006977.1.1
NIJG01006977.1	EVM	CDS	11158	11402	.	-	0	ID=cds.evm.model.NIJG01006977.1.1;Parent=evm.model.NIJG01006977.1.1
#evm.TU.NIJG01014195.1.1 removed; remove_reason=repeat_overlap;
NIJG01014195.1	EVM	gene	117	291	.	-	.	ID=evm.TU.NIJG01014195.1.1;Name=EVM%20prediction%20NIJG01014195.1.1
NIJG01014195.1	EVM	mRNA	117	291	.	-	.	ID=evm.model.NIJG01014195.1.1;Parent=evm.TU.NIJG01014195.1.1;Name=EVM%20prediction%20NIJG01014195.1.1
NIJG01014195.1	EVM	exon	117	291	.	-	.	ID=evm.model.NIJG01014195.1.1.exon1;Parent=evm.model.NIJG01014195.1.1
NIJG01014195.1	EVM	CDS	117	291	.	-	1	ID=cds.evm.model.NIJG01014195.1.1;Parent=evm.model.NIJG01014195.1.1
#evm.TU.NIJG01002191.1.1 removed; remove_reason=repeat_match;
NIJG01002191.1	EVM	gene	29353	29619	.	-	.	ID=evm.TU.NIJG01002191.1.1;Name=EVM%20prediction%20NIJG01002191.1.1
NIJG01002191.1	EVM	mRNA	29353	29619	.	-	.	ID=evm.model.NIJG01002191.1.1;Parent=evm.TU.NIJG01002191.1.1;Name=EVM%20prediction%20NIJG01002191.1.1
NIJG01002191.1	EVM	exon	29353	29619	.	-	.	ID=evm.model.NIJG01002191.1.1.exon1;Parent=evm.model.NIJG01002191.1.1
NIJG01002191.1	EVM	CDS	29353	29619	.	-	0	ID=cds.evm.model.NIJG01002191.1.1;Parent=evm.model.NIJG01002191.1.1
#evm.TU.NIJG01000442.1.1 removed; remove_reason=repeat_overlap;
NIJG01000442.1	EVM	gene	52146	52628	.	+	.	ID=evm.TU.NIJG01000442.1.1;Name=EVM%20prediction%20NIJG01000442.1.1
NIJG01000442.1	EVM	mRNA	52146	52628	.	+	.	ID=evm.model.NIJG01000442.1.1;Parent=evm.TU.NIJG01000442.1.1;Name=EVM%20prediction%20NIJG01000442.1.1
NIJG01000442.1	EVM	exon	52146	52349	.	+	.	ID=evm.model.NIJG01000442.1.1.exon1;Parent=evm.model.NIJG01000442.1.1
NIJG01000442.1	EVM	CDS	52146	52349	.	+	0	ID=cds.evm.model.NIJG01000442.1.1;Parent=evm.model.NIJG01000442.1.1
NIJG01000442.1	EVM	exon	52488	52628	.	+	.	ID=evm.model.NIJG01000442.1.1.exon2;Parent=evm.model.NIJG01000442.1.1
NIJG01000442.1	EVM	CDS	52488	52628	.	+	0	ID=cds.evm.model.NIJG01000442.1.1;Parent=evm.model.NIJG01000442.1.1
#evm.TU.NIJG01000442.1.2 removed; remove_reason=repeat_overlap;
NIJG01000442.1	EVM	gene	55180	55738	.	+	.	ID=evm.TU.NIJG01000442.1.2;Name=EVM%20prediction%20NIJG01000442.1.2
NIJG01000442.1	EVM	mRNA	55180	55738	.	+	.	ID=evm.model.NIJG01000442.1.2;Parent=evm.TU.NIJG01000442.1.2;Name=EVM%20prediction%20NIJG01000442.1.2
NIJG01000442.1	EVM	exon	55180	55188	.	+	.	ID=evm.model.NIJG01000442.1.2.exon1;Parent=evm.model.NIJG01000442.1.2
NIJG01000442.1	EVM	CDS	55180	55188	.	+	0	ID=cds.evm.model.NIJG01000442.1.2;Parent=evm.model.NIJG01000442.1.2
NIJG01000442.1	EVM	exon	55277	55333	.	+	.	ID=evm.model.NIJG01000442.1.2.exon2;Parent=evm.model.NIJG01000442.1.2
NIJG01000442.1	EVM	CDS	55277	55333	.	+	0	ID=cds.evm.model.NIJG01000442.1.2;Parent=evm.model.NIJG01000442.1.2
NIJG01000442.1	EVM	exon	55460	55738	.	+	.	ID=evm.model.NIJG01000442.1.2.exon3;Parent=evm.model.NIJG01000442.1.2
NIJG01000442.1	EVM	CDS	55460	55738	.	+	0	ID=cds.evm.model.NIJG01000442.1.2;Parent=evm.model.NIJG01000442.1.2
#evm.TU.NIJG01000442.1.3 removed; remove_reason=repeat_overlap;
NIJG01000442.1	EVM	gene	110431	110623	.	+	.	ID=evm.TU.NIJG01000442.1.3;Name=EVM%20prediction%20NIJG01000442.1.3
NIJG01000442.1	EVM	mRNA	110431	110623	.	+	.	ID=evm.model.NIJG01000442.1.3;Parent=evm.TU.NIJG01000442.1.3;Name=EVM%20prediction%20NIJG01000442.1.3
NIJG01000442.1	EVM	exon	110431	110623	.	+	.	ID=evm.model.NIJG01000442.1.3.exon1;Parent=evm.model.NIJG01000442.1.3
NIJG01000442.1	EVM	CDS	110431	110623	.	+	0	ID=cds.evm.model.NIJG01000442.1.3;Parent=evm.model.NIJG01000442.1.3
#evm.TU.NIJG01000442.1.6 removed; remove_reason=repeat_overlap;
NIJG01000442.1	EVM	gene	119774	120199	.	+	.	ID=evm.TU.NIJG01000442.1.6;Name=EVM%20prediction%20NIJG01000442.1.6
NIJG01000442.1	EVM	mRNA	119774	120199	.	+	.	ID=evm.model.NIJG01000442.1.6;Parent=evm.TU.NIJG01000442.1.6;Name=EVM%20prediction%20NIJG01000442.1.6
NIJG01000442.1	EVM	exon	119774	119874	.	+	.	ID=evm.model.NIJG01000442.1.6.exon1;Parent=evm.model.NIJG01000442.1.6
NIJG01000442.1	EVM	CDS	119774	119874	.	+	0	ID=cds.evm.model.NIJG01000442.1.6;Parent=evm.model.NIJG01000442.1.6
NIJG01000442.1	EVM	exon	120022	120199	.	+	.	ID=evm.model.NIJG01000442.1.6.exon2;Parent=evm.model.NIJG01000442.1.6
NIJG01000442.1	EVM	CDS	120022	120199	.	+	1	ID=cds.evm.model.NIJG01000442.1.6;Parent=evm.model.NIJG01000442.1.6
#evm.TU.NIJG01018312.1.1 removed; remove_reason=repeat_match;
NIJG01018312.1	EVM	gene	3413	3588	.	+	.	ID=evm.TU.NIJG01018312.1.1;Name=EVM%20prediction%20NIJG01018312.1.1
NIJG01018312.1	EVM	mRNA	3413	3588	.	+	.	ID=evm.model.NIJG01018312.1.1;Parent=evm.TU.NIJG01018312.1.1;Name=EVM%20prediction%20NIJG01018312.1.1
NIJG01018312.1	EVM	exon	3413	3588	.	+	.	ID=evm.model.NIJG01018312.1.1.exon1;Parent=evm.model.NIJG01018312.1.1
NIJG01018312.1	EVM	CDS	3413	3588	.	+	2	ID=cds.evm.model.NIJG01018312.1.1;Parent=evm.model.NIJG01018312.1.1
#evm.TU.NIJG01006856.1.1 removed; remove_reason=repeat_overlap;
NIJG01006856.1	EVM	gene	12265	12535	.	+	.	ID=evm.TU.NIJG01006856.1.1;Name=EVM%20prediction%20NIJG01006856.1.1
NIJG01006856.1	EVM	mRNA	12265	12535	.	+	.	ID=evm.model.NIJG01006856.1.1;Parent=evm.TU.NIJG01006856.1.1;Name=EVM%20prediction%20NIJG01006856.1.1
NIJG01006856.1	EVM	exon	12265	12535	.	+	.	ID=evm.model.NIJG01006856.1.1.exon1;Parent=evm.model.NIJG01006856.1.1
NIJG01006856.1	EVM	CDS	12265	12535	.	+	0	ID=cds.evm.model.NIJG01006856.1.1;Parent=evm.model.NIJG01006856.1.1
#evm.TU.NIJG01002300.1.1 removed; remove_reason=repeat_overlap;
NIJG01002300.1	EVM	gene	23330	23483	.	-	.	ID=evm.TU.NIJG01002300.1.1;Name=EVM%20prediction%20NIJG01002300.1.1
NIJG01002300.1	EVM	mRNA	23330	23483	.	-	.	ID=evm.model.NIJG01002300.1.1;Parent=evm.TU.NIJG01002300.1.1;Name=EVM%20prediction%20NIJG01002300.1.1
NIJG01002300.1	EVM	exon	23330	23483	.	-	.	ID=evm.model.NIJG01002300.1.1.exon1;Parent=evm.model.NIJG01002300.1.1
NIJG01002300.1	EVM	CDS	23330	23483	.	-	1	ID=cds.evm.model.NIJG01002300.1.1;Parent=evm.model.NIJG01002300.1.1
#evm.TU.NIJG01004871.1.1 removed; remove_reason=repeat_overlap;
NIJG01004871.1	EVM	gene	3078	3346	.	+	.	ID=evm.TU.NIJG01004871.1.1;Name=EVM%20prediction%20NIJG01004871.1.1
NIJG01004871.1	EVM	mRNA	3078	3346	.	+	.	ID=evm.model.NIJG01004871.1.1;Parent=evm.TU.NIJG01004871.1.1;Name=EVM%20prediction%20NIJG01004871.1.1
NIJG01004871.1	EVM	exon	3078	3346	.	+	.	ID=evm.model.NIJG01004871.1.1.exon1;Parent=evm.model.NIJG01004871.1.1
NIJG01004871.1	EVM	CDS	3078	3346	.	+	2	ID=cds.evm.model.NIJG01004871.1.1;Parent=evm.model.NIJG01004871.1.1
#evm.TU.NIJG01001085.1.1 removed; remove_reason=repeat_match;
NIJG01001085.1	EVM	gene	18814	19404	.	-	.	ID=evm.TU.NIJG01001085.1.1;Name=EVM%20prediction%20NIJG01001085.1.1
NIJG01001085.1	EVM	mRNA	18814	19404	.	-	.	ID=evm.model.NIJG01001085.1.1;Parent=evm.TU.NIJG01001085.1.1;Name=EVM%20prediction%20NIJG01001085.1.1
NIJG01001085.1	EVM	exon	18814	19404	.	-	.	ID=evm.model.NIJG01001085.1.1.exon1;Parent=evm.model.NIJG01001085.1.1
NIJG01001085.1	EVM	CDS	18814	19404	.	-	0	ID=cds.evm.model.NIJG01001085.1.1;Parent=evm.model.NIJG01001085.1.1
#evm.TU.NIJG01000484.1.1 removed; remove_reason=repeat_overlap;
NIJG01000484.1	EVM	gene	123128	123287	.	+	.	ID=evm.TU.NIJG01000484.1.1;Name=EVM%20prediction%20NIJG01000484.1.1
NIJG01000484.1	EVM	mRNA	123128	123287	.	+	.	ID=evm.model.NIJG01000484.1.1;Parent=evm.TU.NIJG01000484.1.1;Name=EVM%20prediction%20NIJG01000484.1.1
NIJG01000484.1	EVM	exon	123128	123287	.	+	.	ID=evm.model.NIJG01000484.1.1.exon1;Parent=evm.model.NIJG01000484.1.1
NIJG01000484.1	EVM	CDS	123128	123287	.	+	1	ID=cds.evm.model.NIJG01000484.1.1;Parent=evm.model.NIJG01000484.1.1
#evm.TU.NIJG01019576.1.1 removed; remove_reason=repeat_match;
NIJG01019576.1	EVM	gene	2301	2951	.	+	.	ID=evm.TU.NIJG01019576.1.1;Name=EVM%20prediction%20NIJG01019576.1.1
NIJG01019576.1	EVM	mRNA	2301	2951	.	+	.	ID=evm.model.NIJG01019576.1.1;Parent=evm.TU.NIJG01019576.1.1;Name=EVM%20prediction%20NIJG01019576.1.1
NIJG01019576.1	EVM	exon	2301	2951	.	+	.	ID=evm.model.NIJG01019576.1.1.exon1;Parent=evm.model.NIJG01019576.1.1
NIJG01019576.1	EVM	CDS	2301	2951	.	+	0	ID=cds.evm.model.NIJG01019576.1.1;Parent=evm.model.NIJG01019576.1.1
#evm.TU.NIJG01005397.1.1 removed; remove_reason=repeat_overlap;
NIJG01005397.1	EVM	gene	2699	2967	.	-	.	ID=evm.TU.NIJG01005397.1.1;Name=EVM%20prediction%20NIJG01005397.1.1
NIJG01005397.1	EVM	mRNA	2699	2967	.	-	.	ID=evm.model.NIJG01005397.1.1;Parent=evm.TU.NIJG01005397.1.1;Name=EVM%20prediction%20NIJG01005397.1.1
NIJG01005397.1	EVM	exon	2699	2967	.	-	.	ID=evm.model.NIJG01005397.1.1.exon1;Parent=evm.model.NIJG01005397.1.1
NIJG01005397.1	EVM	CDS	2699	2967	.	-	1	ID=cds.evm.model.NIJG01005397.1.1;Parent=evm.model.NIJG01005397.1.1
#evm.TU.NIJG01003207.1.1 removed; remove_reason=repeat_match;
NIJG01003207.1	EVM	gene	4256	4570	.	-	.	ID=evm.TU.NIJG01003207.1.1;Name=EVM%20prediction%20NIJG01003207.1.1
NIJG01003207.1	EVM	mRNA	4256	4570	.	-	.	ID=evm.model.NIJG01003207.1.1;Parent=evm.TU.NIJG01003207.1.1;Name=EVM%20prediction%20NIJG01003207.1.1
NIJG01003207.1	EVM	exon	4256	4570	.	-	.	ID=evm.model.NIJG01003207.1.1.exon1;Parent=evm.model.NIJG01003207.1.1
NIJG01003207.1	EVM	CDS	4256	4570	.	-	0	ID=cds.evm.model.NIJG01003207.1.1;Parent=evm.model.NIJG01003207.1.1
#evm.TU.NIJG01009872.1.1 removed; remove_reason=repeat_overlap;
NIJG01009872.1	EVM	gene	7412	7570	.	-	.	ID=evm.TU.NIJG01009872.1.1;Name=EVM%20prediction%20NIJG01009872.1.1
NIJG01009872.1	EVM	mRNA	7412	7570	.	-	.	ID=evm.model.NIJG01009872.1.1;Parent=evm.TU.NIJG01009872.1.1;Name=EVM%20prediction%20NIJG01009872.1.1
NIJG01009872.1	EVM	exon	7412	7570	.	-	.	ID=evm.model.NIJG01009872.1.1.exon1;Parent=evm.model.NIJG01009872.1.1
NIJG01009872.1	EVM	CDS	7412	7570	.	-	0	ID=cds.evm.model.NIJG01009872.1.1;Parent=evm.model.NIJG01009872.1.1
#evm.TU.NIJG01000721.1.2 removed; remove_reason=repeat_match;
NIJG01000721.1	EVM	gene	47219	48604	.	-	.	ID=evm.TU.NIJG01000721.1.2;Name=EVM%20prediction%20NIJG01000721.1.2
NIJG01000721.1	EVM	mRNA	47219	48604	.	-	.	ID=evm.model.NIJG01000721.1.2;Parent=evm.TU.NIJG01000721.1.2;Name=EVM%20prediction%20NIJG01000721.1.2
NIJG01000721.1	EVM	exon	48113	48604	.	-	.	ID=evm.model.NIJG01000721.1.2.exon1;Parent=evm.model.NIJG01000721.1.2
NIJG01000721.1	EVM	CDS	48113	48604	.	-	0	ID=cds.evm.model.NIJG01000721.1.2;Parent=evm.model.NIJG01000721.1.2
NIJG01000721.1	EVM	exon	47219	48019	.	-	.	ID=evm.model.NIJG01000721.1.2.exon2;Parent=evm.model.NIJG01000721.1.2
NIJG01000721.1	EVM	CDS	47219	48019	.	-	0	ID=cds.evm.model.NIJG01000721.1.2;Parent=evm.model.NIJG01000721.1.2
#evm.TU.NIJG01000721.1.3 removed; remove_reason=repeat_overlap;
NIJG01000721.1	EVM	gene	11134	11313	.	-	.	ID=evm.TU.NIJG01000721.1.3;Name=EVM%20prediction%20NIJG01000721.1.3
NIJG01000721.1	EVM	mRNA	11134	11313	.	-	.	ID=evm.model.NIJG01000721.1.3;Parent=evm.TU.NIJG01000721.1.3;Name=EVM%20prediction%20NIJG01000721.1.3
NIJG01000721.1	EVM	exon	11134	11313	.	-	.	ID=evm.model.NIJG01000721.1.3.exon1;Parent=evm.model.NIJG01000721.1.3
NIJG01000721.1	EVM	CDS	11134	11313	.	-	0	ID=cds.evm.model.NIJG01000721.1.3;Parent=evm.model.NIJG01000721.1.3
#evm.TU.NIJG01004959.1.1 removed; remove_reason=repeat_match;
NIJG01004959.1	EVM	gene	92	402	.	-	.	ID=evm.TU.NIJG01004959.1.1;Name=EVM%20prediction%20NIJG01004959.1.1
NIJG01004959.1	EVM	mRNA	92	402	.	-	.	ID=evm.model.NIJG01004959.1.1;Parent=evm.TU.NIJG01004959.1.1;Name=EVM%20prediction%20NIJG01004959.1.1
NIJG01004959.1	EVM	exon	92	402	.	-	.	ID=evm.model.NIJG01004959.1.1.exon1;Parent=evm.model.NIJG01004959.1.1
NIJG01004959.1	EVM	CDS	92	402	.	-	2	ID=cds.evm.model.NIJG01004959.1.1;Parent=evm.model.NIJG01004959.1.1
#evm.TU.NIJG01003440.1.1 removed; remove_reason=repeat_overlap;
NIJG01003440.1	EVM	gene	20519	20801	.	-	.	ID=evm.TU.NIJG01003440.1.1;Name=EVM%20prediction%20NIJG01003440.1.1
NIJG01003440.1	EVM	mRNA	20519	20801	.	-	.	ID=evm.model.NIJG01003440.1.1;Parent=evm.TU.NIJG01003440.1.1;Name=EVM%20prediction%20NIJG01003440.1.1
NIJG01003440.1	EVM	exon	20519	20801	.	-	.	ID=evm.model.NIJG01003440.1.1.exon1;Parent=evm.model.NIJG01003440.1.1
NIJG01003440.1	EVM	CDS	20519	20801	.	-	1	ID=cds.evm.model.NIJG01003440.1.1;Parent=evm.model.NIJG01003440.1.1
#evm.TU.NIJG01001165.1.2 removed; remove_reason=repeat_overlap;
NIJG01001165.1	EVM	gene	42780	43515	.	+	.	ID=evm.TU.NIJG01001165.1.2;Name=EVM%20prediction%20NIJG01001165.1.2
NIJG01001165.1	EVM	mRNA	42780	43515	.	+	.	ID=evm.model.NIJG01001165.1.2;Parent=evm.TU.NIJG01001165.1.2;Name=EVM%20prediction%20NIJG01001165.1.2
NIJG01001165.1	EVM	exon	42780	42837	.	+	.	ID=evm.model.NIJG01001165.1.2.exon1;Parent=evm.model.NIJG01001165.1.2
NIJG01001165.1	EVM	CDS	42780	42837	.	+	0	ID=cds.evm.model.NIJG01001165.1.2;Parent=evm.model.NIJG01001165.1.2
NIJG01001165.1	EVM	exon	43322	43515	.	+	.	ID=evm.model.NIJG01001165.1.2.exon2;Parent=evm.model.NIJG01001165.1.2
NIJG01001165.1	EVM	CDS	43322	43515	.	+	2	ID=cds.evm.model.NIJG01001165.1.2;Parent=evm.model.NIJG01001165.1.2
#evm.TU.NIJG01001165.1.3 removed; remove_reason=repeat_overlap;
NIJG01001165.1	EVM	gene	45279	45834	.	+	.	ID=evm.TU.NIJG01001165.1.3;Name=EVM%20prediction%20NIJG01001165.1.3
NIJG01001165.1	EVM	mRNA	45279	45834	.	+	.	ID=evm.model.NIJG01001165.1.3;Parent=evm.TU.NIJG01001165.1.3;Name=EVM%20prediction%20NIJG01001165.1.3
NIJG01001165.1	EVM	exon	45279	45318	.	+	.	ID=evm.model.NIJG01001165.1.3.exon1;Parent=evm.model.NIJG01001165.1.3
NIJG01001165.1	EVM	CDS	45279	45318	.	+	0	ID=cds.evm.model.NIJG01001165.1.3;Parent=evm.model.NIJG01001165.1.3
NIJG01001165.1	EVM	exon	45515	45834	.	+	.	ID=evm.model.NIJG01001165.1.3.exon2;Parent=evm.model.NIJG01001165.1.3
NIJG01001165.1	EVM	CDS	45515	45834	.	+	2	ID=cds.evm.model.NIJG01001165.1.3;Parent=evm.model.NIJG01001165.1.3
#evm.TU.NIJG01019688.1.1 removed; remove_reason=repeat_overlap;
NIJG01019688.1	EVM	gene	3515	3687	.	-	.	ID=evm.TU.NIJG01019688.1.1;Name=EVM%20prediction%20NIJG01019688.1.1
NIJG01019688.1	EVM	mRNA	3515	3687	.	-	.	ID=evm.model.NIJG01019688.1.1;Parent=evm.TU.NIJG01019688.1.1;Name=EVM%20prediction%20NIJG01019688.1.1
NIJG01019688.1	EVM	exon	3515	3687	.	-	.	ID=evm.model.NIJG01019688.1.1.exon1;Parent=evm.model.NIJG01019688.1.1
NIJG01019688.1	EVM	CDS	3515	3687	.	-	0	ID=cds.evm.model.NIJG01019688.1.1;Parent=evm.model.NIJG01019688.1.1
#evm.TU.NIJG01002815.1.1 removed; remove_reason=repeat_overlap;
NIJG01002815.1	EVM	gene	22059	22226	.	-	.	ID=evm.TU.NIJG01002815.1.1;Name=EVM%20prediction%20NIJG01002815.1.1
NIJG01002815.1	EVM	mRNA	22059	22226	.	-	.	ID=evm.model.NIJG01002815.1.1;Parent=evm.TU.NIJG01002815.1.1;Name=EVM%20prediction%20NIJG01002815.1.1
NIJG01002815.1	EVM	exon	22059	22226	.	-	.	ID=evm.model.NIJG01002815.1.1.exon1;Parent=evm.model.NIJG01002815.1.1
NIJG01002815.1	EVM	CDS	22059	22226	.	-	0	ID=cds.evm.model.NIJG01002815.1.1;Parent=evm.model.NIJG01002815.1.1
#evm.TU.NIJG01008213.1.1 removed; remove_reason=repeat_overlap;
NIJG01008213.1	EVM	gene	4562	4939	.	-	.	ID=evm.TU.NIJG01008213.1.1;Name=EVM%20prediction%20NIJG01008213.1.1
NIJG01008213.1	EVM	mRNA	4562	4939	.	-	.	ID=evm.model.NIJG01008213.1.1;Parent=evm.TU.NIJG01008213.1.1;Name=EVM%20prediction%20NIJG01008213.1.1
NIJG01008213.1	EVM	exon	4562	4939	.	-	.	ID=evm.model.NIJG01008213.1.1.exon1;Parent=evm.model.NIJG01008213.1.1
NIJG01008213.1	EVM	CDS	4562	4939	.	-	0	ID=cds.evm.model.NIJG01008213.1.1;Parent=evm.model.NIJG01008213.1.1
#evm.TU.NIJG01004841.1.1 removed; remove_reason=repeat_overlap;
NIJG01004841.1	EVM	gene	14390	14818	.	-	.	ID=evm.TU.NIJG01004841.1.1;Name=EVM%20prediction%20NIJG01004841.1.1
NIJG01004841.1	EVM	mRNA	14390	14818	.	-	.	ID=evm.model.NIJG01004841.1.1;Parent=evm.TU.NIJG01004841.1.1;Name=EVM%20prediction%20NIJG01004841.1.1
NIJG01004841.1	EVM	exon	14390	14818	.	-	.	ID=evm.model.NIJG01004841.1.1.exon1;Parent=evm.model.NIJG01004841.1.1
NIJG01004841.1	EVM	CDS	14390	14818	.	-	0	ID=cds.evm.model.NIJG01004841.1.1;Parent=evm.model.NIJG01004841.1.1
#evm.TU.NIJG01003537.1.1 removed; remove_reason=repeat_match;
NIJG01003537.1	EVM	gene	11230	11751	.	-	.	ID=evm.TU.NIJG01003537.1.1;Name=EVM%20prediction%20NIJG01003537.1.1
NIJG01003537.1	EVM	mRNA	11230	11751	.	-	.	ID=evm.model.NIJG01003537.1.1;Parent=evm.TU.NIJG01003537.1.1;Name=EVM%20prediction%20NIJG01003537.1.1
NIJG01003537.1	EVM	exon	11230	11751	.	-	.	ID=evm.model.NIJG01003537.1.1.exon1;Parent=evm.model.NIJG01003537.1.1
NIJG01003537.1	EVM	CDS	11230	11751	.	-	0	ID=cds.evm.model.NIJG01003537.1.1;Parent=evm.model.NIJG01003537.1.1
#evm.TU.NIJG01005381.1.1 removed; remove_reason=repeat_match;
NIJG01005381.1	EVM	gene	12198	12496	.	-	.	ID=evm.TU.NIJG01005381.1.1;Name=EVM%20prediction%20NIJG01005381.1.1
NIJG01005381.1	EVM	mRNA	12198	12496	.	-	.	ID=evm.model.NIJG01005381.1.1;Parent=evm.TU.NIJG01005381.1.1;Name=EVM%20prediction%20NIJG01005381.1.1
NIJG01005381.1	EVM	exon	12198	12496	.	-	.	ID=evm.model.NIJG01005381.1.1.exon1;Parent=evm.model.NIJG01005381.1.1
NIJG01005381.1	EVM	CDS	12198	12496	.	-	0	ID=cds.evm.model.NIJG01005381.1.1;Parent=evm.model.NIJG01005381.1.1
#evm.TU.NIJG01005381.1.2 removed; remove_reason=repeat_match;
NIJG01005381.1	EVM	gene	12599	12882	.	-	.	ID=evm.TU.NIJG01005381.1.2;Name=EVM%20prediction%20NIJG01005381.1.2
NIJG01005381.1	EVM	mRNA	12599	12882	.	-	.	ID=evm.model.NIJG01005381.1.2;Parent=evm.TU.NIJG01005381.1.2;Name=EVM%20prediction%20NIJG01005381.1.2
NIJG01005381.1	EVM	exon	12599	12882	.	-	.	ID=evm.model.NIJG01005381.1.2.exon1;Parent=evm.model.NIJG01005381.1.2
NIJG01005381.1	EVM	CDS	12599	12882	.	-	2	ID=cds.evm.model.NIJG01005381.1.2;Parent=evm.model.NIJG01005381.1.2
#evm.TU.NIJG01013886.1.1 removed; remove_reason=repeat_match;
NIJG01013886.1	EVM	gene	885	1213	.	+	.	ID=evm.TU.NIJG01013886.1.1;Name=EVM%20prediction%20NIJG01013886.1.1
NIJG01013886.1	EVM	mRNA	885	1213	.	+	.	ID=evm.model.NIJG01013886.1.1;Parent=evm.TU.NIJG01013886.1.1;Name=EVM%20prediction%20NIJG01013886.1.1
NIJG01013886.1	EVM	exon	885	1074	.	+	.	ID=evm.model.NIJG01013886.1.1.exon1;Parent=evm.model.NIJG01013886.1.1
NIJG01013886.1	EVM	CDS	885	1074	.	+	0	ID=cds.evm.model.NIJG01013886.1.1;Parent=evm.model.NIJG01013886.1.1
NIJG01013886.1	EVM	exon	1132	1213	.	+	.	ID=evm.model.NIJG01013886.1.1.exon2;Parent=evm.model.NIJG01013886.1.1
NIJG01013886.1	EVM	CDS	1132	1213	.	+	2	ID=cds.evm.model.NIJG01013886.1.1;Parent=evm.model.NIJG01013886.1.1
#evm.TU.NIJG01011720.1.1 removed; remove_reason=repeat_match;
NIJG01011720.1	EVM	gene	7459	7869	.	-	.	ID=evm.TU.NIJG01011720.1.1;Name=EVM%20prediction%20NIJG01011720.1.1
NIJG01011720.1	EVM	mRNA	7459	7869	.	-	.	ID=evm.model.NIJG01011720.1.1;Parent=evm.TU.NIJG01011720.1.1;Name=EVM%20prediction%20NIJG01011720.1.1
NIJG01011720.1	EVM	exon	7459	7869	.	-	.	ID=evm.model.NIJG01011720.1.1.exon1;Parent=evm.model.NIJG01011720.1.1
NIJG01011720.1	EVM	CDS	7459	7869	.	-	1	ID=cds.evm.model.NIJG01011720.1.1;Parent=evm.model.NIJG01011720.1.1
#evm.TU.NIJG01000221.1.6 removed; remove_reason=repeat_match;
NIJG01000221.1	EVM	gene	88291	88872	.	+	.	ID=evm.TU.NIJG01000221.1.6;Name=EVM%20prediction%20NIJG01000221.1.6
NIJG01000221.1	EVM	mRNA	88291	88872	.	+	.	ID=evm.model.NIJG01000221.1.6;Parent=evm.TU.NIJG01000221.1.6;Name=EVM%20prediction%20NIJG01000221.1.6
NIJG01000221.1	EVM	exon	88291	88872	.	+	.	ID=evm.model.NIJG01000221.1.6.exon1;Parent=evm.model.NIJG01000221.1.6
NIJG01000221.1	EVM	CDS	88291	88872	.	+	0	ID=cds.evm.model.NIJG01000221.1.6;Parent=evm.model.NIJG01000221.1.6
#evm.TU.NIJG01001007.1.1 removed; remove_reason=repeat_overlap;
NIJG01001007.1	EVM	gene	34132	34532	.	-	.	ID=evm.TU.NIJG01001007.1.1;Name=EVM%20prediction%20NIJG01001007.1.1
NIJG01001007.1	EVM	mRNA	34132	34532	.	-	.	ID=evm.model.NIJG01001007.1.1;Parent=evm.TU.NIJG01001007.1.1;Name=EVM%20prediction%20NIJG01001007.1.1
NIJG01001007.1	EVM	exon	34465	34532	.	-	.	ID=evm.model.NIJG01001007.1.1.exon1;Parent=evm.model.NIJG01001007.1.1
NIJG01001007.1	EVM	CDS	34465	34532	.	-	1	ID=cds.evm.model.NIJG01001007.1.1;Parent=evm.model.NIJG01001007.1.1
NIJG01001007.1	EVM	exon	34132	34286	.	-	.	ID=evm.model.NIJG01001007.1.1.exon2;Parent=evm.model.NIJG01001007.1.1
NIJG01001007.1	EVM	CDS	34132	34286	.	-	2	ID=cds.evm.model.NIJG01001007.1.1;Parent=evm.model.NIJG01001007.1.1
#evm.TU.NIJG01001007.1.2 removed; remove_reason=repeat_overlap;
NIJG01001007.1	EVM	gene	27660	27961	.	-	.	ID=evm.TU.NIJG01001007.1.2;Name=EVM%20prediction%20NIJG01001007.1.2
NIJG01001007.1	EVM	mRNA	27660	27961	.	-	.	ID=evm.model.NIJG01001007.1.2;Parent=evm.TU.NIJG01001007.1.2;Name=EVM%20prediction%20NIJG01001007.1.2
NIJG01001007.1	EVM	exon	27660	27961	.	-	.	ID=evm.model.NIJG01001007.1.2.exon1;Parent=evm.model.NIJG01001007.1.2
NIJG01001007.1	EVM	CDS	27660	27961	.	-	2	ID=cds.evm.model.NIJG01001007.1.2;Parent=evm.model.NIJG01001007.1.2
#evm.TU.NIJG01001007.1.3 removed; remove_reason=repeat_overlap;
NIJG01001007.1	EVM	gene	39331	39505	.	-	.	ID=evm.TU.NIJG01001007.1.3;Name=EVM%20prediction%20NIJG01001007.1.3
NIJG01001007.1	EVM	mRNA	39331	39505	.	-	.	ID=evm.model.NIJG01001007.1.3;Parent=evm.TU.NIJG01001007.1.3;Name=EVM%20prediction%20NIJG01001007.1.3
NIJG01001007.1	EVM	exon	39331	39505	.	-	.	ID=evm.model.NIJG01001007.1.3.exon1;Parent=evm.model.NIJG01001007.1.3
NIJG01001007.1	EVM	CDS	39331	39505	.	-	0	ID=cds.evm.model.NIJG01001007.1.3;Parent=evm.model.NIJG01001007.1.3
#evm.TU.NIJG01007993.1.1 removed; remove_reason=repeat_match;
NIJG01007993.1	EVM	gene	4394	4705	.	+	.	ID=evm.TU.NIJG01007993.1.1;Name=EVM%20prediction%20NIJG01007993.1.1
NIJG01007993.1	EVM	mRNA	4394	4705	.	+	.	ID=evm.model.NIJG01007993.1.1;Parent=evm.TU.NIJG01007993.1.1;Name=EVM%20prediction%20NIJG01007993.1.1
NIJG01007993.1	EVM	exon	4394	4705	.	+	.	ID=evm.model.NIJG01007993.1.1.exon1;Parent=evm.model.NIJG01007993.1.1
NIJG01007993.1	EVM	CDS	4394	4705	.	+	0	ID=cds.evm.model.NIJG01007993.1.1;Parent=evm.model.NIJG01007993.1.1
#evm.TU.NIJG01000750.1.1 removed; remove_reason=repeat_overlap;
NIJG01000750.1	EVM	gene	15573	15899	.	+	.	ID=evm.TU.NIJG01000750.1.1;Name=EVM%20prediction%20NIJG01000750.1.1
NIJG01000750.1	EVM	mRNA	15573	15899	.	+	.	ID=evm.model.NIJG01000750.1.1;Parent=evm.TU.NIJG01000750.1.1;Name=EVM%20prediction%20NIJG01000750.1.1
NIJG01000750.1	EVM	exon	15573	15899	.	+	.	ID=evm.model.NIJG01000750.1.1.exon1;Parent=evm.model.NIJG01000750.1.1
NIJG01000750.1	EVM	CDS	15573	15899	.	+	0	ID=cds.evm.model.NIJG01000750.1.1;Parent=evm.model.NIJG01000750.1.1
#evm.TU.NIJG01000750.1.2 removed; remove_reason=repeat_match;
NIJG01000750.1	EVM	gene	24303	25046	.	-	.	ID=evm.TU.NIJG01000750.1.2;Name=EVM%20prediction%20NIJG01000750.1.2
NIJG01000750.1	EVM	mRNA	24303	25046	.	-	.	ID=evm.model.NIJG01000750.1.2;Parent=evm.TU.NIJG01000750.1.2;Name=EVM%20prediction%20NIJG01000750.1.2
NIJG01000750.1	EVM	exon	24303	25046	.	-	.	ID=evm.model.NIJG01000750.1.2.exon1;Parent=evm.model.NIJG01000750.1.2
NIJG01000750.1	EVM	CDS	24303	25046	.	-	0	ID=cds.evm.model.NIJG01000750.1.2;Parent=evm.model.NIJG01000750.1.2
#evm.TU.NIJG01000750.1.3 removed; remove_reason=repeat_match;
NIJG01000750.1	EVM	gene	33815	35074	.	+	.	ID=evm.TU.NIJG01000750.1.3;Name=EVM%20prediction%20NIJG01000750.1.3
NIJG01000750.1	EVM	mRNA	33815	35074	.	+	.	ID=evm.model.NIJG01000750.1.3;Parent=evm.TU.NIJG01000750.1.3;Name=EVM%20prediction%20NIJG01000750.1.3
NIJG01000750.1	EVM	exon	33815	35074	.	+	.	ID=evm.model.NIJG01000750.1.3.exon1;Parent=evm.model.NIJG01000750.1.3
NIJG01000750.1	EVM	CDS	33815	35074	.	+	0	ID=cds.evm.model.NIJG01000750.1.3;Parent=evm.model.NIJG01000750.1.3
#evm.TU.NIJG01000750.1.4 removed; remove_reason=repeat_match;
NIJG01000750.1	EVM	gene	4550	4954	.	-	.	ID=evm.TU.NIJG01000750.1.4;Name=EVM%20prediction%20NIJG01000750.1.4
NIJG01000750.1	EVM	mRNA	4550	4954	.	-	.	ID=evm.model.NIJG01000750.1.4;Parent=evm.TU.NIJG01000750.1.4;Name=EVM%20prediction%20NIJG01000750.1.4
NIJG01000750.1	EVM	exon	4550	4954	.	-	.	ID=evm.model.NIJG01000750.1.4.exon1;Parent=evm.model.NIJG01000750.1.4
NIJG01000750.1	EVM	CDS	4550	4954	.	-	0	ID=cds.evm.model.NIJG01000750.1.4;Parent=evm.model.NIJG01000750.1.4
#evm.TU.NIJG01013635.1.1 removed; remove_reason=repeat_match;
NIJG01013635.1	EVM	gene	6211	6777	.	-	.	ID=evm.TU.NIJG01013635.1.1;Name=EVM%20prediction%20NIJG01013635.1.1
NIJG01013635.1	EVM	mRNA	6211	6777	.	-	.	ID=evm.model.NIJG01013635.1.1;Parent=evm.TU.NIJG01013635.1.1;Name=EVM%20prediction%20NIJG01013635.1.1
NIJG01013635.1	EVM	exon	6211	6777	.	-	.	ID=evm.model.NIJG01013635.1.1.exon1;Parent=evm.model.NIJG01013635.1.1
NIJG01013635.1	EVM	CDS	6211	6777	.	-	0	ID=cds.evm.model.NIJG01013635.1.1;Parent=evm.model.NIJG01013635.1.1
#evm.TU.NIJG01000851.1.1 removed; remove_reason=repeat_match;
NIJG01000851.1	EVM	gene	42433	43440	.	+	.	ID=evm.TU.NIJG01000851.1.1;Name=EVM%20prediction%20NIJG01000851.1.1
NIJG01000851.1	EVM	mRNA	42433	43440	.	+	.	ID=evm.model.NIJG01000851.1.1;Parent=evm.TU.NIJG01000851.1.1;Name=EVM%20prediction%20NIJG01000851.1.1
NIJG01000851.1	EVM	exon	42433	42633	.	+	.	ID=evm.model.NIJG01000851.1.1.exon1;Parent=evm.model.NIJG01000851.1.1
NIJG01000851.1	EVM	CDS	42433	42633	.	+	0	ID=cds.evm.model.NIJG01000851.1.1;Parent=evm.model.NIJG01000851.1.1
NIJG01000851.1	EVM	exon	42979	43440	.	+	.	ID=evm.model.NIJG01000851.1.1.exon2;Parent=evm.model.NIJG01000851.1.1
NIJG01000851.1	EVM	CDS	42979	43440	.	+	0	ID=cds.evm.model.NIJG01000851.1.1;Parent=evm.model.NIJG01000851.1.1
#evm.TU.NIJG01000851.1.2 removed; remove_reason=repeat_match;
NIJG01000851.1	EVM	gene	43508	44029	.	+	.	ID=evm.TU.NIJG01000851.1.2;Name=EVM%20prediction%20NIJG01000851.1.2
NIJG01000851.1	EVM	mRNA	43508	44029	.	+	.	ID=evm.model.NIJG01000851.1.2;Parent=evm.TU.NIJG01000851.1.2;Name=EVM%20prediction%20NIJG01000851.1.2
NIJG01000851.1	EVM	exon	43508	44029	.	+	.	ID=evm.model.NIJG01000851.1.2.exon1;Parent=evm.model.NIJG01000851.1.2
NIJG01000851.1	EVM	CDS	43508	44029	.	+	0	ID=cds.evm.model.NIJG01000851.1.2;Parent=evm.model.NIJG01000851.1.2
#evm.TU.NIJG01000792.1.1 removed; remove_reason=repeat_match;
NIJG01000792.1	EVM	gene	29668	30153	.	+	.	ID=evm.TU.NIJG01000792.1.1;Name=EVM%20prediction%20NIJG01000792.1.1
NIJG01000792.1	EVM	mRNA	29668	30153	.	+	.	ID=evm.model.NIJG01000792.1.1;Parent=evm.TU.NIJG01000792.1.1;Name=EVM%20prediction%20NIJG01000792.1.1
NIJG01000792.1	EVM	exon	29668	30153	.	+	.	ID=evm.model.NIJG01000792.1.1.exon1;Parent=evm.model.NIJG01000792.1.1
NIJG01000792.1	EVM	CDS	29668	30153	.	+	0	ID=cds.evm.model.NIJG01000792.1.1;Parent=evm.model.NIJG01000792.1.1
#evm.TU.NIJG01000708.1.2 removed; remove_reason=repeat_overlap;
NIJG01000708.1	EVM	gene	47889	51200	.	+	.	ID=evm.TU.NIJG01000708.1.2;Name=EVM%20prediction%20NIJG01000708.1.2
NIJG01000708.1	EVM	mRNA	47889	51200	.	+	.	ID=evm.model.NIJG01000708.1.2;Parent=evm.TU.NIJG01000708.1.2;Name=EVM%20prediction%20NIJG01000708.1.2
NIJG01000708.1	EVM	exon	47889	51200	.	+	.	ID=evm.model.NIJG01000708.1.2.exon1;Parent=evm.model.NIJG01000708.1.2
NIJG01000708.1	EVM	CDS	47889	51200	.	+	0	ID=cds.evm.model.NIJG01000708.1.2;Parent=evm.model.NIJG01000708.1.2
#evm.TU.NIJG01000068.1.5 removed; remove_reason=repeat_match;
NIJG01000068.1	EVM	gene	23487	33773	.	-	.	ID=evm.TU.NIJG01000068.1.5;Name=EVM%20prediction%20NIJG01000068.1.5
NIJG01000068.1	EVM	mRNA	23487	33773	.	-	.	ID=evm.model.NIJG01000068.1.5;Parent=evm.TU.NIJG01000068.1.5;Name=EVM%20prediction%20NIJG01000068.1.5
NIJG01000068.1	EVM	exon	33747	33773	.	-	.	ID=evm.model.NIJG01000068.1.5.exon1;Parent=evm.model.NIJG01000068.1.5
NIJG01000068.1	EVM	CDS	33747	33773	.	-	0	ID=cds.evm.model.NIJG01000068.1.5;Parent=evm.model.NIJG01000068.1.5
NIJG01000068.1	EVM	exon	32404	32473	.	-	.	ID=evm.model.NIJG01000068.1.5.exon2;Parent=evm.model.NIJG01000068.1.5
NIJG01000068.1	EVM	CDS	32404	32473	.	-	0	ID=cds.evm.model.NIJG01000068.1.5;Parent=evm.model.NIJG01000068.1.5
NIJG01000068.1	EVM	exon	31946	32283	.	-	.	ID=evm.model.NIJG01000068.1.5.exon3;Parent=evm.model.NIJG01000068.1.5
NIJG01000068.1	EVM	CDS	31946	32283	.	-	2	ID=cds.evm.model.NIJG01000068.1.5;Parent=evm.model.NIJG01000068.1.5
NIJG01000068.1	EVM	exon	31651	31881	.	-	.	ID=evm.model.NIJG01000068.1.5.exon4;Parent=evm.model.NIJG01000068.1.5
NIJG01000068.1	EVM	CDS	31651	31881	.	-	0	ID=cds.evm.model.NIJG01000068.1.5;Parent=evm.model.NIJG01000068.1.5
NIJG01000068.1	EVM	exon	31396	31553	.	-	.	ID=evm.model.NIJG01000068.1.5.exon5;Parent=evm.model.NIJG01000068.1.5
NIJG01000068.1	EVM	CDS	31396	31553	.	-	0	ID=cds.evm.model.NIJG01000068.1.5;Parent=evm.model.NIJG01000068.1.5
NIJG01000068.1	EVM	exon	30749	31277	.	-	.	ID=evm.model.NIJG01000068.1.5.exon6;Parent=evm.model.NIJG01000068.1.5
NIJG01000068.1	EVM	CDS	30749	31277	.	-	1	ID=cds.evm.model.NIJG01000068.1.5;Parent=evm.model.NIJG01000068.1.5
NIJG01000068.1	EVM	exon	30360	30601	.	-	.	ID=evm.model.NIJG01000068.1.5.exon7;Parent=evm.model.NIJG01000068.1.5
NIJG01000068.1	EVM	CDS	30360	30601	.	-	0	ID=cds.evm.model.NIJG01000068.1.5;Parent=evm.model.NIJG01000068.1.5
NIJG01000068.1	EVM	exon	29553	30227	.	-	.	ID=evm.model.NIJG01000068.1.5.exon8;Parent=evm.model.NIJG01000068.1.5
NIJG01000068.1	EVM	CDS	29553	30227	.	-	1	ID=cds.evm.model.NIJG01000068.1.5;Parent=evm.model.NIJG01000068.1.5
NIJG01000068.1	EVM	exon	28491	29466	.	-	.	ID=evm.model.NIJG01000068.1.5.exon9;Parent=evm.model.NIJG01000068.1.5
NIJG01000068.1	EVM	CDS	28491	29466	.	-	1	ID=cds.evm.model.NIJG01000068.1.5;Parent=evm.model.NIJG01000068.1.5
NIJG01000068.1	EVM	exon	24635	28408	.	-	.	ID=evm.model.NIJG01000068.1.5.exon10;Parent=evm.model.NIJG01000068.1.5
NIJG01000068.1	EVM	CDS	24635	28408	.	-	0	ID=cds.evm.model.NIJG01000068.1.5;Parent=evm.model.NIJG01000068.1.5
NIJG01000068.1	EVM	exon	24330	24458	.	-	.	ID=evm.model.NIJG01000068.1.5.exon11;Parent=evm.model.NIJG01000068.1.5
NIJG01000068.1	EVM	CDS	24330	24458	.	-	0	ID=cds.evm.model.NIJG01000068.1.5;Parent=evm.model.NIJG01000068.1.5
NIJG01000068.1	EVM	exon	24007	24137	.	-	.	ID=evm.model.NIJG01000068.1.5.exon12;Parent=evm.model.NIJG01000068.1.5
NIJG01000068.1	EVM	CDS	24007	24137	.	-	0	ID=cds.evm.model.NIJG01000068.1.5;Parent=evm.model.NIJG01000068.1.5
NIJG01000068.1	EVM	exon	23487	23505	.	-	.	ID=evm.model.NIJG01000068.1.5.exon13;Parent=evm.model.NIJG01000068.1.5
NIJG01000068.1	EVM	CDS	23487	23505	.	-	1	ID=cds.evm.model.NIJG01000068.1.5;Parent=evm.model.NIJG01000068.1.5
#evm.TU.NIJG01000068.1.46 removed; remove_reason=repeat_overlap;
NIJG01000068.1	EVM	gene	297345	301720	.	-	.	ID=evm.TU.NIJG01000068.1.46;Name=EVM%20prediction%20NIJG01000068.1.46
NIJG01000068.1	EVM	mRNA	297345	301720	.	-	.	ID=evm.model.NIJG01000068.1.46;Parent=evm.TU.NIJG01000068.1.46;Name=EVM%20prediction%20NIJG01000068.1.46
NIJG01000068.1	EVM	exon	301691	301720	.	-	.	ID=evm.model.NIJG01000068.1.46.exon1;Parent=evm.model.NIJG01000068.1.46
NIJG01000068.1	EVM	CDS	301691	301720	.	-	0	ID=cds.evm.model.NIJG01000068.1.46;Parent=evm.model.NIJG01000068.1.46
NIJG01000068.1	EVM	exon	297345	301598	.	-	.	ID=evm.model.NIJG01000068.1.46.exon2;Parent=evm.model.NIJG01000068.1.46
NIJG01000068.1	EVM	CDS	297345	301598	.	-	0	ID=cds.evm.model.NIJG01000068.1.46;Parent=evm.model.NIJG01000068.1.46
#evm.TU.NIJG01000068.1.62 removed; remove_reason=repeat_overlap;
NIJG01000068.1	EVM	gene	659441	659851	.	-	.	ID=evm.TU.NIJG01000068.1.62;Name=EVM%20prediction%20NIJG01000068.1.62
NIJG01000068.1	EVM	mRNA	659441	659851	.	-	.	ID=evm.model.NIJG01000068.1.62;Parent=evm.TU.NIJG01000068.1.62;Name=EVM%20prediction%20NIJG01000068.1.62
NIJG01000068.1	EVM	exon	659441	659851	.	-	.	ID=evm.model.NIJG01000068.1.62.exon1;Parent=evm.model.NIJG01000068.1.62
NIJG01000068.1	EVM	CDS	659441	659851	.	-	0	ID=cds.evm.model.NIJG01000068.1.62;Parent=evm.model.NIJG01000068.1.62
#evm.TU.NIJG01007692.1.2 removed; remove_reason=repeat_match;
NIJG01007692.1	EVM	gene	2658	7229	.	+	.	ID=evm.TU.NIJG01007692.1.2;Name=EVM%20prediction%20NIJG01007692.1.2
NIJG01007692.1	EVM	mRNA	2658	7229	.	+	.	ID=evm.model.NIJG01007692.1.2;Parent=evm.TU.NIJG01007692.1.2;Name=EVM%20prediction%20NIJG01007692.1.2
NIJG01007692.1	EVM	exon	2658	3430	.	+	.	ID=evm.model.NIJG01007692.1.2.exon1;Parent=evm.model.NIJG01007692.1.2
NIJG01007692.1	EVM	CDS	2658	3430	.	+	0	ID=cds.evm.model.NIJG01007692.1.2;Parent=evm.model.NIJG01007692.1.2
NIJG01007692.1	EVM	exon	3736	4744	.	+	.	ID=evm.model.NIJG01007692.1.2.exon2;Parent=evm.model.NIJG01007692.1.2
NIJG01007692.1	EVM	CDS	3736	4744	.	+	1	ID=cds.evm.model.NIJG01007692.1.2;Parent=evm.model.NIJG01007692.1.2
NIJG01007692.1	EVM	exon	6959	7229	.	+	.	ID=evm.model.NIJG01007692.1.2.exon3;Parent=evm.model.NIJG01007692.1.2
NIJG01007692.1	EVM	CDS	6959	7229	.	+	0	ID=cds.evm.model.NIJG01007692.1.2;Parent=evm.model.NIJG01007692.1.2
#evm.TU.NIJG01010230.1.1 removed; remove_reason=repeat_overlap;
NIJG01010230.1	EVM	gene	682	1103	.	+	.	ID=evm.TU.NIJG01010230.1.1;Name=EVM%20prediction%20NIJG01010230.1.1
NIJG01010230.1	EVM	mRNA	682	1103	.	+	.	ID=evm.model.NIJG01010230.1.1;Parent=evm.TU.NIJG01010230.1.1;Name=EVM%20prediction%20NIJG01010230.1.1
NIJG01010230.1	EVM	exon	682	1103	.	+	.	ID=evm.model.NIJG01010230.1.1.exon1;Parent=evm.model.NIJG01010230.1.1
NIJG01010230.1	EVM	CDS	682	1103	.	+	0	ID=cds.evm.model.NIJG01010230.1.1;Parent=evm.model.NIJG01010230.1.1
#evm.TU.NIJG01015522.1.1 removed; remove_reason=repeat_match;
NIJG01015522.1	EVM	gene	3876	4516	.	-	.	ID=evm.TU.NIJG01015522.1.1;Name=EVM%20prediction%20NIJG01015522.1.1
NIJG01015522.1	EVM	mRNA	3876	4516	.	-	.	ID=evm.model.NIJG01015522.1.1;Parent=evm.TU.NIJG01015522.1.1;Name=EVM%20prediction%20NIJG01015522.1.1
NIJG01015522.1	EVM	exon	3876	4516	.	-	.	ID=evm.model.NIJG01015522.1.1.exon1;Parent=evm.model.NIJG01015522.1.1
NIJG01015522.1	EVM	CDS	3876	4516	.	-	0	ID=cds.evm.model.NIJG01015522.1.1;Parent=evm.model.NIJG01015522.1.1
#evm.TU.NIJG01000742.1.1 removed; remove_reason=repeat_match;
NIJG01000742.1	EVM	gene	5268	5528	.	+	.	ID=evm.TU.NIJG01000742.1.1;Name=EVM%20prediction%20NIJG01000742.1.1
NIJG01000742.1	EVM	mRNA	5268	5528	.	+	.	ID=evm.model.NIJG01000742.1.1;Parent=evm.TU.NIJG01000742.1.1;Name=EVM%20prediction%20NIJG01000742.1.1
NIJG01000742.1	EVM	exon	5268	5528	.	+	.	ID=evm.model.NIJG01000742.1.1.exon1;Parent=evm.model.NIJG01000742.1.1
NIJG01000742.1	EVM	CDS	5268	5528	.	+	0	ID=cds.evm.model.NIJG01000742.1.1;Parent=evm.model.NIJG01000742.1.1
#evm.TU.NIJG01000626.1.1 removed; remove_reason=repeat_overlap;
NIJG01000626.1	EVM	gene	64605	65186	.	+	.	ID=evm.TU.NIJG01000626.1.1;Name=EVM%20prediction%20NIJG01000626.1.1
NIJG01000626.1	EVM	mRNA	64605	65186	.	+	.	ID=evm.model.NIJG01000626.1.1;Parent=evm.TU.NIJG01000626.1.1;Name=EVM%20prediction%20NIJG01000626.1.1
NIJG01000626.1	EVM	exon	64605	65186	.	+	.	ID=evm.model.NIJG01000626.1.1.exon1;Parent=evm.model.NIJG01000626.1.1
NIJG01000626.1	EVM	CDS	64605	65186	.	+	0	ID=cds.evm.model.NIJG01000626.1.1;Parent=evm.model.NIJG01000626.1.1
#evm.TU.NIJG01000626.1.2 removed; remove_reason=repeat_overlap;
NIJG01000626.1	EVM	gene	67486	67788	.	+	.	ID=evm.TU.NIJG01000626.1.2;Name=EVM%20prediction%20NIJG01000626.1.2
NIJG01000626.1	EVM	mRNA	67486	67788	.	+	.	ID=evm.model.NIJG01000626.1.2;Parent=evm.TU.NIJG01000626.1.2;Name=EVM%20prediction%20NIJG01000626.1.2
NIJG01000626.1	EVM	exon	67486	67788	.	+	.	ID=evm.model.NIJG01000626.1.2.exon1;Parent=evm.model.NIJG01000626.1.2
NIJG01000626.1	EVM	CDS	67486	67788	.	+	0	ID=cds.evm.model.NIJG01000626.1.2;Parent=evm.model.NIJG01000626.1.2
#evm.TU.NIJG01008776.1.1 removed; remove_reason=repeat_overlap;
NIJG01008776.1	EVM	gene	3156	3394	.	+	.	ID=evm.TU.NIJG01008776.1.1;Name=EVM%20prediction%20NIJG01008776.1.1
NIJG01008776.1	EVM	mRNA	3156	3394	.	+	.	ID=evm.model.NIJG01008776.1.1;Parent=evm.TU.NIJG01008776.1.1;Name=EVM%20prediction%20NIJG01008776.1.1
NIJG01008776.1	EVM	exon	3156	3394	.	+	.	ID=evm.model.NIJG01008776.1.1.exon1;Parent=evm.model.NIJG01008776.1.1
NIJG01008776.1	EVM	CDS	3156	3394	.	+	2	ID=cds.evm.model.NIJG01008776.1.1;Parent=evm.model.NIJG01008776.1.1
#evm.TU.NIJG01000174.1.3 removed; remove_reason=repeat_overlap;
NIJG01000174.1	EVM	gene	133539	133699	.	+	.	ID=evm.TU.NIJG01000174.1.3;Name=EVM%20prediction%20NIJG01000174.1.3
NIJG01000174.1	EVM	mRNA	133539	133699	.	+	.	ID=evm.model.NIJG01000174.1.3;Parent=evm.TU.NIJG01000174.1.3;Name=EVM%20prediction%20NIJG01000174.1.3
NIJG01000174.1	EVM	exon	133539	133699	.	+	.	ID=evm.model.NIJG01000174.1.3.exon1;Parent=evm.model.NIJG01000174.1.3
NIJG01000174.1	EVM	CDS	133539	133699	.	+	0	ID=cds.evm.model.NIJG01000174.1.3;Parent=evm.model.NIJG01000174.1.3
#evm.TU.NIJG01000174.1.4 removed; remove_reason=repeat_overlap;
NIJG01000174.1	EVM	gene	147922	148071	.	-	.	ID=evm.TU.NIJG01000174.1.4;Name=EVM%20prediction%20NIJG01000174.1.4
NIJG01000174.1	EVM	mRNA	147922	148071	.	-	.	ID=evm.model.NIJG01000174.1.4;Parent=evm.TU.NIJG01000174.1.4;Name=EVM%20prediction%20NIJG01000174.1.4
NIJG01000174.1	EVM	exon	147922	148071	.	-	.	ID=evm.model.NIJG01000174.1.4.exon1;Parent=evm.model.NIJG01000174.1.4
NIJG01000174.1	EVM	CDS	147922	148071	.	-	0	ID=cds.evm.model.NIJG01000174.1.4;Parent=evm.model.NIJG01000174.1.4
#evm.TU.NIJG01000174.1.5 removed; remove_reason=repeat_match;
NIJG01000174.1	EVM	gene	187110	187567	.	-	.	ID=evm.TU.NIJG01000174.1.5;Name=EVM%20prediction%20NIJG01000174.1.5
NIJG01000174.1	EVM	mRNA	187110	187567	.	-	.	ID=evm.model.NIJG01000174.1.5;Parent=evm.TU.NIJG01000174.1.5;Name=EVM%20prediction%20NIJG01000174.1.5
NIJG01000174.1	EVM	exon	187110	187567	.	-	.	ID=evm.model.NIJG01000174.1.5.exon1;Parent=evm.model.NIJG01000174.1.5
NIJG01000174.1	EVM	CDS	187110	187567	.	-	0	ID=cds.evm.model.NIJG01000174.1.5;Parent=evm.model.NIJG01000174.1.5
#evm.TU.NIJG01000174.1.9 removed; remove_reason=repeat_match;
NIJG01000174.1	EVM	gene	287901	288413	.	-	.	ID=evm.TU.NIJG01000174.1.9;Name=EVM%20prediction%20NIJG01000174.1.9
NIJG01000174.1	EVM	mRNA	287901	288413	.	-	.	ID=evm.model.NIJG01000174.1.9;Parent=evm.TU.NIJG01000174.1.9;Name=EVM%20prediction%20NIJG01000174.1.9
NIJG01000174.1	EVM	exon	287901	288413	.	-	.	ID=evm.model.NIJG01000174.1.9.exon1;Parent=evm.model.NIJG01000174.1.9
NIJG01000174.1	EVM	CDS	287901	288413	.	-	0	ID=cds.evm.model.NIJG01000174.1.9;Parent=evm.model.NIJG01000174.1.9
#evm.TU.NIJG01011035.1.1 removed; remove_reason=repeat_match;
NIJG01011035.1	EVM	gene	4273	4843	.	-	.	ID=evm.TU.NIJG01011035.1.1;Name=EVM%20prediction%20NIJG01011035.1.1
NIJG01011035.1	EVM	mRNA	4273	4843	.	-	.	ID=evm.model.NIJG01011035.1.1;Parent=evm.TU.NIJG01011035.1.1;Name=EVM%20prediction%20NIJG01011035.1.1
NIJG01011035.1	EVM	exon	4273	4843	.	-	.	ID=evm.model.NIJG01011035.1.1.exon1;Parent=evm.model.NIJG01011035.1.1
NIJG01011035.1	EVM	CDS	4273	4843	.	-	0	ID=cds.evm.model.NIJG01011035.1.1;Parent=evm.model.NIJG01011035.1.1
#evm.TU.NIJG01022066.1.1 removed; remove_reason=repeat_match;
NIJG01022066.1	EVM	gene	562	1041	.	+	.	ID=evm.TU.NIJG01022066.1.1;Name=EVM%20prediction%20NIJG01022066.1.1
NIJG01022066.1	EVM	mRNA	562	1041	.	+	.	ID=evm.model.NIJG01022066.1.1;Parent=evm.TU.NIJG01022066.1.1;Name=EVM%20prediction%20NIJG01022066.1.1
NIJG01022066.1	EVM	exon	562	1041	.	+	.	ID=evm.model.NIJG01022066.1.1.exon1;Parent=evm.model.NIJG01022066.1.1
NIJG01022066.1	EVM	CDS	562	1041	.	+	0	ID=cds.evm.model.NIJG01022066.1.1;Parent=evm.model.NIJG01022066.1.1
#evm.TU.NIJG01002282.1.1 removed; remove_reason=repeat_overlap;
NIJG01002282.1	EVM	gene	20527	20686	.	-	.	ID=evm.TU.NIJG01002282.1.1;Name=EVM%20prediction%20NIJG01002282.1.1
NIJG01002282.1	EVM	mRNA	20527	20686	.	-	.	ID=evm.model.NIJG01002282.1.1;Parent=evm.TU.NIJG01002282.1.1;Name=EVM%20prediction%20NIJG01002282.1.1
NIJG01002282.1	EVM	exon	20527	20686	.	-	.	ID=evm.model.NIJG01002282.1.1.exon1;Parent=evm.model.NIJG01002282.1.1
NIJG01002282.1	EVM	CDS	20527	20686	.	-	2	ID=cds.evm.model.NIJG01002282.1.1;Parent=evm.model.NIJG01002282.1.1
#evm.TU.NIJG01002282.1.2 removed; remove_reason=repeat_overlap;
NIJG01002282.1	EVM	gene	4779	5141	.	+	.	ID=evm.TU.NIJG01002282.1.2;Name=EVM%20prediction%20NIJG01002282.1.2
NIJG01002282.1	EVM	mRNA	4779	5141	.	+	.	ID=evm.model.NIJG01002282.1.2;Parent=evm.TU.NIJG01002282.1.2;Name=EVM%20prediction%20NIJG01002282.1.2
NIJG01002282.1	EVM	exon	4779	5141	.	+	.	ID=evm.model.NIJG01002282.1.2.exon1;Parent=evm.model.NIJG01002282.1.2
NIJG01002282.1	EVM	CDS	4779	5141	.	+	0	ID=cds.evm.model.NIJG01002282.1.2;Parent=evm.model.NIJG01002282.1.2
#evm.TU.NIJG01018267.1.1 removed; remove_reason=repeat_match;
NIJG01018267.1	EVM	gene	662	958	.	-	.	ID=evm.TU.NIJG01018267.1.1;Name=EVM%20prediction%20NIJG01018267.1.1
NIJG01018267.1	EVM	mRNA	662	958	.	-	.	ID=evm.model.NIJG01018267.1.1;Parent=evm.TU.NIJG01018267.1.1;Name=EVM%20prediction%20NIJG01018267.1.1
NIJG01018267.1	EVM	exon	662	958	.	-	.	ID=evm.model.NIJG01018267.1.1.exon1;Parent=evm.model.NIJG01018267.1.1
NIJG01018267.1	EVM	CDS	662	958	.	-	0	ID=cds.evm.model.NIJG01018267.1.1;Parent=evm.model.NIJG01018267.1.1
#evm.TU.NIJG01012297.1.1 removed; remove_reason=repeat_overlap;
NIJG01012297.1	EVM	gene	1857	2041	.	+	.	ID=evm.TU.NIJG01012297.1.1;Name=EVM%20prediction%20NIJG01012297.1.1
NIJG01012297.1	EVM	mRNA	1857	2041	.	+	.	ID=evm.model.NIJG01012297.1.1;Parent=evm.TU.NIJG01012297.1.1;Name=EVM%20prediction%20NIJG01012297.1.1
NIJG01012297.1	EVM	exon	1857	2041	.	+	.	ID=evm.model.NIJG01012297.1.1.exon1;Parent=evm.model.NIJG01012297.1.1
NIJG01012297.1	EVM	CDS	1857	2041	.	+	0	ID=cds.evm.model.NIJG01012297.1.1;Parent=evm.model.NIJG01012297.1.1
#evm.TU.NIJG01001706.1.1 removed; remove_reason=repeat_overlap;
NIJG01001706.1	EVM	gene	24486	24643	.	+	.	ID=evm.TU.NIJG01001706.1.1;Name=EVM%20prediction%20NIJG01001706.1.1
NIJG01001706.1	EVM	mRNA	24486	24643	.	+	.	ID=evm.model.NIJG01001706.1.1;Parent=evm.TU.NIJG01001706.1.1;Name=EVM%20prediction%20NIJG01001706.1.1
NIJG01001706.1	EVM	exon	24486	24643	.	+	.	ID=evm.model.NIJG01001706.1.1.exon1;Parent=evm.model.NIJG01001706.1.1
NIJG01001706.1	EVM	CDS	24486	24643	.	+	0	ID=cds.evm.model.NIJG01001706.1.1;Parent=evm.model.NIJG01001706.1.1
#evm.TU.NIJG01001645.1.1 removed; remove_reason=repeat_match;
NIJG01001645.1	EVM	gene	264	725	.	+	.	ID=evm.TU.NIJG01001645.1.1;Name=EVM%20prediction%20NIJG01001645.1.1
NIJG01001645.1	EVM	mRNA	264	725	.	+	.	ID=evm.model.NIJG01001645.1.1;Parent=evm.TU.NIJG01001645.1.1;Name=EVM%20prediction%20NIJG01001645.1.1
NIJG01001645.1	EVM	exon	264	725	.	+	.	ID=evm.model.NIJG01001645.1.1.exon1;Parent=evm.model.NIJG01001645.1.1
NIJG01001645.1	EVM	CDS	264	725	.	+	0	ID=cds.evm.model.NIJG01001645.1.1;Parent=evm.model.NIJG01001645.1.1
#evm.TU.NIJG01001645.1.3 removed; remove_reason=repeat_match;
NIJG01001645.1	EVM	gene	11463	13064	.	+	.	ID=evm.TU.NIJG01001645.1.3;Name=EVM%20prediction%20NIJG01001645.1.3
NIJG01001645.1	EVM	mRNA	11463	13064	.	+	.	ID=evm.model.NIJG01001645.1.3;Parent=evm.TU.NIJG01001645.1.3;Name=EVM%20prediction%20NIJG01001645.1.3
NIJG01001645.1	EVM	exon	11463	13064	.	+	.	ID=evm.model.NIJG01001645.1.3.exon1;Parent=evm.model.NIJG01001645.1.3
NIJG01001645.1	EVM	CDS	11463	13064	.	+	0	ID=cds.evm.model.NIJG01001645.1.3;Parent=evm.model.NIJG01001645.1.3
#evm.TU.NIJG01001645.1.4 removed; remove_reason=repeat_match;
NIJG01001645.1	EVM	gene	17884	18678	.	+	.	ID=evm.TU.NIJG01001645.1.4;Name=EVM%20prediction%20NIJG01001645.1.4
NIJG01001645.1	EVM	mRNA	17884	18678	.	+	.	ID=evm.model.NIJG01001645.1.4;Parent=evm.TU.NIJG01001645.1.4;Name=EVM%20prediction%20NIJG01001645.1.4
NIJG01001645.1	EVM	exon	17884	18678	.	+	.	ID=evm.model.NIJG01001645.1.4.exon1;Parent=evm.model.NIJG01001645.1.4
NIJG01001645.1	EVM	CDS	17884	18678	.	+	0	ID=cds.evm.model.NIJG01001645.1.4;Parent=evm.model.NIJG01001645.1.4
#evm.TU.NIJG01001645.1.5 removed; remove_reason=repeat_match;
NIJG01001645.1	EVM	gene	18863	19186	.	+	.	ID=evm.TU.NIJG01001645.1.5;Name=EVM%20prediction%20NIJG01001645.1.5
NIJG01001645.1	EVM	mRNA	18863	19186	.	+	.	ID=evm.model.NIJG01001645.1.5;Parent=evm.TU.NIJG01001645.1.5;Name=EVM%20prediction%20NIJG01001645.1.5
NIJG01001645.1	EVM	exon	18863	19186	.	+	.	ID=evm.model.NIJG01001645.1.5.exon1;Parent=evm.model.NIJG01001645.1.5
NIJG01001645.1	EVM	CDS	18863	19186	.	+	0	ID=cds.evm.model.NIJG01001645.1.5;Parent=evm.model.NIJG01001645.1.5
#evm.TU.NIJG01000353.1.1 removed; remove_reason=repeat_match;
NIJG01000353.1	EVM	gene	25761	26075	.	+	.	ID=evm.TU.NIJG01000353.1.1;Name=EVM%20prediction%20NIJG01000353.1.1
NIJG01000353.1	EVM	mRNA	25761	26075	.	+	.	ID=evm.model.NIJG01000353.1.1;Parent=evm.TU.NIJG01000353.1.1;Name=EVM%20prediction%20NIJG01000353.1.1
NIJG01000353.1	EVM	exon	25761	26075	.	+	.	ID=evm.model.NIJG01000353.1.1.exon1;Parent=evm.model.NIJG01000353.1.1
NIJG01000353.1	EVM	CDS	25761	26075	.	+	0	ID=cds.evm.model.NIJG01000353.1.1;Parent=evm.model.NIJG01000353.1.1
#evm.TU.NIJG01000353.1.2 removed; remove_reason=repeat_match;
NIJG01000353.1	EVM	gene	29327	29920	.	+	.	ID=evm.TU.NIJG01000353.1.2;Name=EVM%20prediction%20NIJG01000353.1.2
NIJG01000353.1	EVM	mRNA	29327	29920	.	+	.	ID=evm.model.NIJG01000353.1.2;Parent=evm.TU.NIJG01000353.1.2;Name=EVM%20prediction%20NIJG01000353.1.2
NIJG01000353.1	EVM	exon	29327	29402	.	+	.	ID=evm.model.NIJG01000353.1.2.exon1;Parent=evm.model.NIJG01000353.1.2
NIJG01000353.1	EVM	CDS	29327	29402	.	+	0	ID=cds.evm.model.NIJG01000353.1.2;Parent=evm.model.NIJG01000353.1.2
NIJG01000353.1	EVM	exon	29475	29920	.	+	.	ID=evm.model.NIJG01000353.1.2.exon2;Parent=evm.model.NIJG01000353.1.2
NIJG01000353.1	EVM	CDS	29475	29920	.	+	2	ID=cds.evm.model.NIJG01000353.1.2;Parent=evm.model.NIJG01000353.1.2
#evm.TU.NIJG01000353.1.3 removed; remove_reason=repeat_match;
NIJG01000353.1	EVM	gene	30173	30784	.	+	.	ID=evm.TU.NIJG01000353.1.3;Name=EVM%20prediction%20NIJG01000353.1.3
NIJG01000353.1	EVM	mRNA	30173	30784	.	+	.	ID=evm.model.NIJG01000353.1.3;Parent=evm.TU.NIJG01000353.1.3;Name=EVM%20prediction%20NIJG01000353.1.3
NIJG01000353.1	EVM	exon	30173	30784	.	+	.	ID=evm.model.NIJG01000353.1.3.exon1;Parent=evm.model.NIJG01000353.1.3
NIJG01000353.1	EVM	CDS	30173	30784	.	+	0	ID=cds.evm.model.NIJG01000353.1.3;Parent=evm.model.NIJG01000353.1.3
#evm.TU.NIJG01000353.1.4 removed; remove_reason=repeat_match;
NIJG01000353.1	EVM	gene	31483	32316	.	+	.	ID=evm.TU.NIJG01000353.1.4;Name=EVM%20prediction%20NIJG01000353.1.4
NIJG01000353.1	EVM	mRNA	31483	32316	.	+	.	ID=evm.model.NIJG01000353.1.4;Parent=evm.TU.NIJG01000353.1.4;Name=EVM%20prediction%20NIJG01000353.1.4
NIJG01000353.1	EVM	exon	31483	32316	.	+	.	ID=evm.model.NIJG01000353.1.4.exon1;Parent=evm.model.NIJG01000353.1.4
NIJG01000353.1	EVM	CDS	31483	32316	.	+	0	ID=cds.evm.model.NIJG01000353.1.4;Parent=evm.model.NIJG01000353.1.4
#evm.TU.NIJG01000353.1.8 removed; remove_reason=repeat_match;
NIJG01000353.1	EVM	gene	43117	43389	.	-	.	ID=evm.TU.NIJG01000353.1.8;Name=EVM%20prediction%20NIJG01000353.1.8
NIJG01000353.1	EVM	mRNA	43117	43389	.	-	.	ID=evm.model.NIJG01000353.1.8;Parent=evm.TU.NIJG01000353.1.8;Name=EVM%20prediction%20NIJG01000353.1.8
NIJG01000353.1	EVM	exon	43117	43389	.	-	.	ID=evm.model.NIJG01000353.1.8.exon1;Parent=evm.model.NIJG01000353.1.8
NIJG01000353.1	EVM	CDS	43117	43389	.	-	0	ID=cds.evm.model.NIJG01000353.1.8;Parent=evm.model.NIJG01000353.1.8
#evm.TU.NIJG01000353.1.13 removed; remove_reason=repeat_match;
NIJG01000353.1	EVM	gene	131904	132203	.	-	.	ID=evm.TU.NIJG01000353.1.13;Name=EVM%20prediction%20NIJG01000353.1.13
NIJG01000353.1	EVM	mRNA	131904	132203	.	-	.	ID=evm.model.NIJG01000353.1.13;Parent=evm.TU.NIJG01000353.1.13;Name=EVM%20prediction%20NIJG01000353.1.13
NIJG01000353.1	EVM	exon	131904	132203	.	-	.	ID=evm.model.NIJG01000353.1.13.exon1;Parent=evm.model.NIJG01000353.1.13
NIJG01000353.1	EVM	CDS	131904	132203	.	-	0	ID=cds.evm.model.NIJG01000353.1.13;Parent=evm.model.NIJG01000353.1.13
#evm.TU.NIJG01005933.1.2 removed; remove_reason=repeat_overlap;
NIJG01005933.1	EVM	gene	9075	9437	.	+	.	ID=evm.TU.NIJG01005933.1.2;Name=EVM%20prediction%20NIJG01005933.1.2
NIJG01005933.1	EVM	mRNA	9075	9437	.	+	.	ID=evm.model.NIJG01005933.1.2;Parent=evm.TU.NIJG01005933.1.2;Name=EVM%20prediction%20NIJG01005933.1.2
NIJG01005933.1	EVM	exon	9075	9110	.	+	.	ID=evm.model.NIJG01005933.1.2.exon1;Parent=evm.model.NIJG01005933.1.2
NIJG01005933.1	EVM	CDS	9075	9110	.	+	0	ID=cds.evm.model.NIJG01005933.1.2;Parent=evm.model.NIJG01005933.1.2
NIJG01005933.1	EVM	exon	9322	9437	.	+	.	ID=evm.model.NIJG01005933.1.2.exon2;Parent=evm.model.NIJG01005933.1.2
NIJG01005933.1	EVM	CDS	9322	9437	.	+	0	ID=cds.evm.model.NIJG01005933.1.2;Parent=evm.model.NIJG01005933.1.2
#evm.TU.NIJG01015576.1.1 removed; remove_reason=repeat_match;
NIJG01015576.1	EVM	gene	738	935	.	-	.	ID=evm.TU.NIJG01015576.1.1;Name=EVM%20prediction%20NIJG01015576.1.1
NIJG01015576.1	EVM	mRNA	738	935	.	-	.	ID=evm.model.NIJG01015576.1.1;Parent=evm.TU.NIJG01015576.1.1;Name=EVM%20prediction%20NIJG01015576.1.1
NIJG01015576.1	EVM	exon	738	935	.	-	.	ID=evm.model.NIJG01015576.1.1.exon1;Parent=evm.model.NIJG01015576.1.1
NIJG01015576.1	EVM	CDS	738	935	.	-	0	ID=cds.evm.model.NIJG01015576.1.1;Parent=evm.model.NIJG01015576.1.1
#evm.TU.NIJG01018855.1.1 removed; remove_reason=repeat_overlap;
NIJG01018855.1	EVM	gene	1764	2037	.	-	.	ID=evm.TU.NIJG01018855.1.1;Name=EVM%20prediction%20NIJG01018855.1.1
NIJG01018855.1	EVM	mRNA	1764	2037	.	-	.	ID=evm.model.NIJG01018855.1.1;Parent=evm.TU.NIJG01018855.1.1;Name=EVM%20prediction%20NIJG01018855.1.1
NIJG01018855.1	EVM	exon	1764	2037	.	-	.	ID=evm.model.NIJG01018855.1.1.exon1;Parent=evm.model.NIJG01018855.1.1
NIJG01018855.1	EVM	CDS	1764	2037	.	-	0	ID=cds.evm.model.NIJG01018855.1.1;Parent=evm.model.NIJG01018855.1.1
#evm.TU.NIJG01002518.1.2 removed; remove_reason=repeat_overlap;
NIJG01002518.1	EVM	gene	17822	18126	.	-	.	ID=evm.TU.NIJG01002518.1.2;Name=EVM%20prediction%20NIJG01002518.1.2
NIJG01002518.1	EVM	mRNA	17822	18126	.	-	.	ID=evm.model.NIJG01002518.1.2;Parent=evm.TU.NIJG01002518.1.2;Name=EVM%20prediction%20NIJG01002518.1.2
NIJG01002518.1	EVM	exon	17822	18126	.	-	.	ID=evm.model.NIJG01002518.1.2.exon1;Parent=evm.model.NIJG01002518.1.2
NIJG01002518.1	EVM	CDS	17822	18126	.	-	2	ID=cds.evm.model.NIJG01002518.1.2;Parent=evm.model.NIJG01002518.1.2
#evm.TU.NIJG01022590.1.1 removed; remove_reason=repeat_match;
NIJG01022590.1	EVM	gene	520	936	.	+	.	ID=evm.TU.NIJG01022590.1.1;Name=EVM%20prediction%20NIJG01022590.1.1
NIJG01022590.1	EVM	mRNA	520	936	.	+	.	ID=evm.model.NIJG01022590.1.1;Parent=evm.TU.NIJG01022590.1.1;Name=EVM%20prediction%20NIJG01022590.1.1
NIJG01022590.1	EVM	exon	520	936	.	+	.	ID=evm.model.NIJG01022590.1.1.exon1;Parent=evm.model.NIJG01022590.1.1
NIJG01022590.1	EVM	CDS	520	936	.	+	0	ID=cds.evm.model.NIJG01022590.1.1;Parent=evm.model.NIJG01022590.1.1
#evm.TU.NIJG01000635.1.1 removed; remove_reason=repeat_match;
NIJG01000635.1	EVM	gene	12061	12861	.	+	.	ID=evm.TU.NIJG01000635.1.1;Name=EVM%20prediction%20NIJG01000635.1.1
NIJG01000635.1	EVM	mRNA	12061	12861	.	+	.	ID=evm.model.NIJG01000635.1.1;Parent=evm.TU.NIJG01000635.1.1;Name=EVM%20prediction%20NIJG01000635.1.1
NIJG01000635.1	EVM	exon	12061	12861	.	+	.	ID=evm.model.NIJG01000635.1.1.exon1;Parent=evm.model.NIJG01000635.1.1
NIJG01000635.1	EVM	CDS	12061	12861	.	+	0	ID=cds.evm.model.NIJG01000635.1.1;Parent=evm.model.NIJG01000635.1.1
#evm.TU.NIJG01000635.1.3 removed; remove_reason=repeat_overlap;
NIJG01000635.1	EVM	gene	88462	88782	.	-	.	ID=evm.TU.NIJG01000635.1.3;Name=EVM%20prediction%20NIJG01000635.1.3
NIJG01000635.1	EVM	mRNA	88462	88782	.	-	.	ID=evm.model.NIJG01000635.1.3;Parent=evm.TU.NIJG01000635.1.3;Name=EVM%20prediction%20NIJG01000635.1.3
NIJG01000635.1	EVM	exon	88462	88782	.	-	.	ID=evm.model.NIJG01000635.1.3.exon1;Parent=evm.model.NIJG01000635.1.3
NIJG01000635.1	EVM	CDS	88462	88782	.	-	0	ID=cds.evm.model.NIJG01000635.1.3;Parent=evm.model.NIJG01000635.1.3
#evm.TU.NIJG01010332.1.1 removed; remove_reason=repeat_overlap;
NIJG01010332.1	EVM	gene	3766	4251	.	-	.	ID=evm.TU.NIJG01010332.1.1;Name=EVM%20prediction%20NIJG01010332.1.1
NIJG01010332.1	EVM	mRNA	3766	4251	.	-	.	ID=evm.model.NIJG01010332.1.1;Parent=evm.TU.NIJG01010332.1.1;Name=EVM%20prediction%20NIJG01010332.1.1
NIJG01010332.1	EVM	exon	3766	4251	.	-	.	ID=evm.model.NIJG01010332.1.1.exon1;Parent=evm.model.NIJG01010332.1.1
NIJG01010332.1	EVM	CDS	3766	4251	.	-	0	ID=cds.evm.model.NIJG01010332.1.1;Parent=evm.model.NIJG01010332.1.1
#evm.TU.NIJG01000763.1.2 removed; remove_reason=repeat_overlap;
NIJG01000763.1	EVM	gene	27497	27841	.	+	.	ID=evm.TU.NIJG01000763.1.2;Name=EVM%20prediction%20NIJG01000763.1.2
NIJG01000763.1	EVM	mRNA	27497	27841	.	+	.	ID=evm.model.NIJG01000763.1.2;Parent=evm.TU.NIJG01000763.1.2;Name=EVM%20prediction%20NIJG01000763.1.2
NIJG01000763.1	EVM	exon	27497	27655	.	+	.	ID=evm.model.NIJG01000763.1.2.exon1;Parent=evm.model.NIJG01000763.1.2
NIJG01000763.1	EVM	CDS	27497	27655	.	+	0	ID=cds.evm.model.NIJG01000763.1.2;Parent=evm.model.NIJG01000763.1.2
NIJG01000763.1	EVM	exon	27683	27841	.	+	.	ID=evm.model.NIJG01000763.1.2.exon2;Parent=evm.model.NIJG01000763.1.2
NIJG01000763.1	EVM	CDS	27683	27841	.	+	0	ID=cds.evm.model.NIJG01000763.1.2;Parent=evm.model.NIJG01000763.1.2
#evm.TU.NIJG01004531.1.1 removed; remove_reason=repeat_overlap;
NIJG01004531.1	EVM	gene	6681	7022	.	+	.	ID=evm.TU.NIJG01004531.1.1;Name=EVM%20prediction%20NIJG01004531.1.1
NIJG01004531.1	EVM	mRNA	6681	7022	.	+	.	ID=evm.model.NIJG01004531.1.1;Parent=evm.TU.NIJG01004531.1.1;Name=EVM%20prediction%20NIJG01004531.1.1
NIJG01004531.1	EVM	exon	6681	7022	.	+	.	ID=evm.model.NIJG01004531.1.1.exon1;Parent=evm.model.NIJG01004531.1.1
NIJG01004531.1	EVM	CDS	6681	7022	.	+	0	ID=cds.evm.model.NIJG01004531.1.1;Parent=evm.model.NIJG01004531.1.1
#evm.TU.NIJG01010205.1.1 removed; remove_reason=repeat_match;
NIJG01010205.1	EVM	gene	5382	5945	.	-	.	ID=evm.TU.NIJG01010205.1.1;Name=EVM%20prediction%20NIJG01010205.1.1
NIJG01010205.1	EVM	mRNA	5382	5945	.	-	.	ID=evm.model.NIJG01010205.1.1;Parent=evm.TU.NIJG01010205.1.1;Name=EVM%20prediction%20NIJG01010205.1.1
NIJG01010205.1	EVM	exon	5382	5945	.	-	.	ID=evm.model.NIJG01010205.1.1.exon1;Parent=evm.model.NIJG01010205.1.1
NIJG01010205.1	EVM	CDS	5382	5945	.	-	0	ID=cds.evm.model.NIJG01010205.1.1;Parent=evm.model.NIJG01010205.1.1
#evm.TU.NIJG01000681.1.3 removed; remove_reason=repeat_match;
NIJG01000681.1	EVM	gene	43230	45836	.	-	.	ID=evm.TU.NIJG01000681.1.3;Name=EVM%20prediction%20NIJG01000681.1.3
NIJG01000681.1	EVM	mRNA	43230	45836	.	-	.	ID=evm.model.NIJG01000681.1.3;Parent=evm.TU.NIJG01000681.1.3;Name=EVM%20prediction%20NIJG01000681.1.3
NIJG01000681.1	EVM	exon	45535	45836	.	-	.	ID=evm.model.NIJG01000681.1.3.exon1;Parent=evm.model.NIJG01000681.1.3
NIJG01000681.1	EVM	CDS	45535	45836	.	-	0	ID=cds.evm.model.NIJG01000681.1.3;Parent=evm.model.NIJG01000681.1.3
NIJG01000681.1	EVM	exon	43230	43383	.	-	.	ID=evm.model.NIJG01000681.1.3.exon2;Parent=evm.model.NIJG01000681.1.3
NIJG01000681.1	EVM	CDS	43230	43383	.	-	1	ID=cds.evm.model.NIJG01000681.1.3;Parent=evm.model.NIJG01000681.1.3
#evm.TU.NIJG01004109.1.1 removed; remove_reason=repeat_match;
NIJG01004109.1	EVM	gene	5795	8720	.	+	.	ID=evm.TU.NIJG01004109.1.1;Name=EVM%20prediction%20NIJG01004109.1.1
NIJG01004109.1	EVM	mRNA	5795	8720	.	+	.	ID=evm.model.NIJG01004109.1.1;Parent=evm.TU.NIJG01004109.1.1;Name=EVM%20prediction%20NIJG01004109.1.1
NIJG01004109.1	EVM	exon	5795	6571	.	+	.	ID=evm.model.NIJG01004109.1.1.exon1;Parent=evm.model.NIJG01004109.1.1
NIJG01004109.1	EVM	CDS	5795	6571	.	+	0	ID=cds.evm.model.NIJG01004109.1.1;Parent=evm.model.NIJG01004109.1.1
NIJG01004109.1	EVM	exon	6834	7055	.	+	.	ID=evm.model.NIJG01004109.1.1.exon2;Parent=evm.model.NIJG01004109.1.1
NIJG01004109.1	EVM	CDS	6834	7055	.	+	0	ID=cds.evm.model.NIJG01004109.1.1;Parent=evm.model.NIJG01004109.1.1
NIJG01004109.1	EVM	exon	8181	8720	.	+	.	ID=evm.model.NIJG01004109.1.1.exon3;Parent=evm.model.NIJG01004109.1.1
NIJG01004109.1	EVM	CDS	8181	8720	.	+	0	ID=cds.evm.model.NIJG01004109.1.1;Parent=evm.model.NIJG01004109.1.1
#evm.TU.NIJG01000605.1.1 removed; remove_reason=repeat_match;
NIJG01000605.1	EVM	gene	71278	71949	.	+	.	ID=evm.TU.NIJG01000605.1.1;Name=EVM%20prediction%20NIJG01000605.1.1
NIJG01000605.1	EVM	mRNA	71278	71949	.	+	.	ID=evm.model.NIJG01000605.1.1;Parent=evm.TU.NIJG01000605.1.1;Name=EVM%20prediction%20NIJG01000605.1.1
NIJG01000605.1	EVM	exon	71278	71949	.	+	.	ID=evm.model.NIJG01000605.1.1.exon1;Parent=evm.model.NIJG01000605.1.1
NIJG01000605.1	EVM	CDS	71278	71949	.	+	0	ID=cds.evm.model.NIJG01000605.1.1;Parent=evm.model.NIJG01000605.1.1
#evm.TU.NIJG01000879.1.1 removed; remove_reason=repeat_overlap;
NIJG01000879.1	EVM	gene	30390	30719	.	-	.	ID=evm.TU.NIJG01000879.1.1;Name=EVM%20prediction%20NIJG01000879.1.1
NIJG01000879.1	EVM	mRNA	30390	30719	.	-	.	ID=evm.model.NIJG01000879.1.1;Parent=evm.TU.NIJG01000879.1.1;Name=EVM%20prediction%20NIJG01000879.1.1
NIJG01000879.1	EVM	exon	30390	30719	.	-	.	ID=evm.model.NIJG01000879.1.1.exon1;Parent=evm.model.NIJG01000879.1.1
NIJG01000879.1	EVM	CDS	30390	30719	.	-	0	ID=cds.evm.model.NIJG01000879.1.1;Parent=evm.model.NIJG01000879.1.1
#evm.TU.NIJG01000879.1.2 removed; remove_reason=repeat_overlap;
NIJG01000879.1	EVM	gene	51415	51778	.	-	.	ID=evm.TU.NIJG01000879.1.2;Name=EVM%20prediction%20NIJG01000879.1.2
NIJG01000879.1	EVM	mRNA	51415	51778	.	-	.	ID=evm.model.NIJG01000879.1.2;Parent=evm.TU.NIJG01000879.1.2;Name=EVM%20prediction%20NIJG01000879.1.2
NIJG01000879.1	EVM	exon	51590	51778	.	-	.	ID=evm.model.NIJG01000879.1.2.exon1;Parent=evm.model.NIJG01000879.1.2
NIJG01000879.1	EVM	CDS	51590	51778	.	-	0	ID=cds.evm.model.NIJG01000879.1.2;Parent=evm.model.NIJG01000879.1.2
NIJG01000879.1	EVM	exon	51415	51549	.	-	.	ID=evm.model.NIJG01000879.1.2.exon2;Parent=evm.model.NIJG01000879.1.2
NIJG01000879.1	EVM	CDS	51415	51549	.	-	0	ID=cds.evm.model.NIJG01000879.1.2;Parent=evm.model.NIJG01000879.1.2
#evm.TU.NIJG01000879.1.3 removed; remove_reason=repeat_overlap;
NIJG01000879.1	EVM	gene	18999	19588	.	-	.	ID=evm.TU.NIJG01000879.1.3;Name=EVM%20prediction%20NIJG01000879.1.3
NIJG01000879.1	EVM	mRNA	18999	19588	.	-	.	ID=evm.model.NIJG01000879.1.3;Parent=evm.TU.NIJG01000879.1.3;Name=EVM%20prediction%20NIJG01000879.1.3
NIJG01000879.1	EVM	exon	19376	19588	.	-	.	ID=evm.model.NIJG01000879.1.3.exon1;Parent=evm.model.NIJG01000879.1.3
NIJG01000879.1	EVM	CDS	19376	19588	.	-	0	ID=cds.evm.model.NIJG01000879.1.3;Parent=evm.model.NIJG01000879.1.3
NIJG01000879.1	EVM	exon	18999	19136	.	-	.	ID=evm.model.NIJG01000879.1.3.exon2;Parent=evm.model.NIJG01000879.1.3
NIJG01000879.1	EVM	CDS	18999	19136	.	-	0	ID=cds.evm.model.NIJG01000879.1.3;Parent=evm.model.NIJG01000879.1.3
#evm.TU.NIJG01003760.1.1 removed; remove_reason=repeat_overlap;
NIJG01003760.1	EVM	gene	3000	3533	.	+	.	ID=evm.TU.NIJG01003760.1.1;Name=EVM%20prediction%20NIJG01003760.1.1
NIJG01003760.1	EVM	mRNA	3000	3533	.	+	.	ID=evm.model.NIJG01003760.1.1;Parent=evm.TU.NIJG01003760.1.1;Name=EVM%20prediction%20NIJG01003760.1.1
NIJG01003760.1	EVM	exon	3000	3212	.	+	.	ID=evm.model.NIJG01003760.1.1.exon1;Parent=evm.model.NIJG01003760.1.1
NIJG01003760.1	EVM	CDS	3000	3212	.	+	0	ID=cds.evm.model.NIJG01003760.1.1;Parent=evm.model.NIJG01003760.1.1
NIJG01003760.1	EVM	exon	3387	3533	.	+	.	ID=evm.model.NIJG01003760.1.1.exon2;Parent=evm.model.NIJG01003760.1.1
NIJG01003760.1	EVM	CDS	3387	3533	.	+	0	ID=cds.evm.model.NIJG01003760.1.1;Parent=evm.model.NIJG01003760.1.1
#evm.TU.NIJG01003760.1.2 removed; remove_reason=repeat_overlap;
NIJG01003760.1	EVM	gene	3877	4860	.	+	.	ID=evm.TU.NIJG01003760.1.2;Name=EVM%20prediction%20NIJG01003760.1.2
NIJG01003760.1	EVM	mRNA	3877	4860	.	+	.	ID=evm.model.NIJG01003760.1.2;Parent=evm.TU.NIJG01003760.1.2;Name=EVM%20prediction%20NIJG01003760.1.2
NIJG01003760.1	EVM	exon	3877	4010	.	+	.	ID=evm.model.NIJG01003760.1.2.exon1;Parent=evm.model.NIJG01003760.1.2
NIJG01003760.1	EVM	CDS	3877	4010	.	+	0	ID=cds.evm.model.NIJG01003760.1.2;Parent=evm.model.NIJG01003760.1.2
NIJG01003760.1	EVM	exon	4446	4591	.	+	.	ID=evm.model.NIJG01003760.1.2.exon2;Parent=evm.model.NIJG01003760.1.2
NIJG01003760.1	EVM	CDS	4446	4591	.	+	1	ID=cds.evm.model.NIJG01003760.1.2;Parent=evm.model.NIJG01003760.1.2
NIJG01003760.1	EVM	exon	4712	4860	.	+	.	ID=evm.model.NIJG01003760.1.2.exon3;Parent=evm.model.NIJG01003760.1.2
NIJG01003760.1	EVM	CDS	4712	4860	.	+	2	ID=cds.evm.model.NIJG01003760.1.2;Parent=evm.model.NIJG01003760.1.2
#evm.TU.NIJG01005101.1.1 removed; remove_reason=repeat_overlap;
NIJG01005101.1	EVM	gene	2379	2615	.	-	.	ID=evm.TU.NIJG01005101.1.1;Name=EVM%20prediction%20NIJG01005101.1.1
NIJG01005101.1	EVM	mRNA	2379	2615	.	-	.	ID=evm.model.NIJG01005101.1.1;Parent=evm.TU.NIJG01005101.1.1;Name=EVM%20prediction%20NIJG01005101.1.1
NIJG01005101.1	EVM	exon	2379	2615	.	-	.	ID=evm.model.NIJG01005101.1.1.exon1;Parent=evm.model.NIJG01005101.1.1
NIJG01005101.1	EVM	CDS	2379	2615	.	-	2	ID=cds.evm.model.NIJG01005101.1.1;Parent=evm.model.NIJG01005101.1.1
#evm.TU.NIJG01001360.1.2 removed; remove_reason=repeat_match;
NIJG01001360.1	EVM	gene	30770	31207	.	-	.	ID=evm.TU.NIJG01001360.1.2;Name=EVM%20prediction%20NIJG01001360.1.2
NIJG01001360.1	EVM	mRNA	30770	31207	.	-	.	ID=evm.model.NIJG01001360.1.2;Parent=evm.TU.NIJG01001360.1.2;Name=EVM%20prediction%20NIJG01001360.1.2
NIJG01001360.1	EVM	exon	30770	31207	.	-	.	ID=evm.model.NIJG01001360.1.2.exon1;Parent=evm.model.NIJG01001360.1.2
NIJG01001360.1	EVM	CDS	30770	31207	.	-	0	ID=cds.evm.model.NIJG01001360.1.2;Parent=evm.model.NIJG01001360.1.2
#evm.TU.NIJG01000238.1.3 removed; remove_reason=repeat_match;
NIJG01000238.1	EVM	gene	92748	94037	.	+	.	ID=evm.TU.NIJG01000238.1.3;Name=EVM%20prediction%20NIJG01000238.1.3
NIJG01000238.1	EVM	mRNA	92748	94037	.	+	.	ID=evm.model.NIJG01000238.1.3;Parent=evm.TU.NIJG01000238.1.3;Name=EVM%20prediction%20NIJG01000238.1.3
NIJG01000238.1	EVM	exon	92748	92755	.	+	.	ID=evm.model.NIJG01000238.1.3.exon1;Parent=evm.model.NIJG01000238.1.3
NIJG01000238.1	EVM	CDS	92748	92755	.	+	0	ID=cds.evm.model.NIJG01000238.1.3;Parent=evm.model.NIJG01000238.1.3
NIJG01000238.1	EVM	exon	93251	94037	.	+	.	ID=evm.model.NIJG01000238.1.3.exon2;Parent=evm.model.NIJG01000238.1.3
NIJG01000238.1	EVM	CDS	93251	94037	.	+	1	ID=cds.evm.model.NIJG01000238.1.3;Parent=evm.model.NIJG01000238.1.3
#evm.TU.NIJG01001815.1.1 removed; remove_reason=repeat_overlap;
NIJG01001815.1	EVM	gene	20444	20597	.	+	.	ID=evm.TU.NIJG01001815.1.1;Name=EVM%20prediction%20NIJG01001815.1.1
NIJG01001815.1	EVM	mRNA	20444	20597	.	+	.	ID=evm.model.NIJG01001815.1.1;Parent=evm.TU.NIJG01001815.1.1;Name=EVM%20prediction%20NIJG01001815.1.1
NIJG01001815.1	EVM	exon	20444	20597	.	+	.	ID=evm.model.NIJG01001815.1.1.exon1;Parent=evm.model.NIJG01001815.1.1
NIJG01001815.1	EVM	CDS	20444	20597	.	+	1	ID=cds.evm.model.NIJG01001815.1.1;Parent=evm.model.NIJG01001815.1.1
#evm.TU.NIJG01001815.1.2 removed; remove_reason=repeat_overlap;
NIJG01001815.1	EVM	gene	20629	21271	.	+	.	ID=evm.TU.NIJG01001815.1.2;Name=EVM%20prediction%20NIJG01001815.1.2
NIJG01001815.1	EVM	mRNA	20629	21271	.	+	.	ID=evm.model.NIJG01001815.1.2;Parent=evm.TU.NIJG01001815.1.2;Name=EVM%20prediction%20NIJG01001815.1.2
NIJG01001815.1	EVM	exon	20629	21018	.	+	.	ID=evm.model.NIJG01001815.1.2.exon1;Parent=evm.model.NIJG01001815.1.2
NIJG01001815.1	EVM	CDS	20629	21018	.	+	0	ID=cds.evm.model.NIJG01001815.1.2;Parent=evm.model.NIJG01001815.1.2
NIJG01001815.1	EVM	exon	21059	21271	.	+	.	ID=evm.model.NIJG01001815.1.2.exon2;Parent=evm.model.NIJG01001815.1.2
NIJG01001815.1	EVM	CDS	21059	21271	.	+	0	ID=cds.evm.model.NIJG01001815.1.2;Parent=evm.model.NIJG01001815.1.2
#evm.TU.NIJG01001815.1.3 removed; remove_reason=repeat_match;
NIJG01001815.1	EVM	gene	22827	23249	.	+	.	ID=evm.TU.NIJG01001815.1.3;Name=EVM%20prediction%20NIJG01001815.1.3
NIJG01001815.1	EVM	mRNA	22827	23249	.	+	.	ID=evm.model.NIJG01001815.1.3;Parent=evm.TU.NIJG01001815.1.3;Name=EVM%20prediction%20NIJG01001815.1.3
NIJG01001815.1	EVM	exon	22827	23249	.	+	.	ID=evm.model.NIJG01001815.1.3.exon1;Parent=evm.model.NIJG01001815.1.3
NIJG01001815.1	EVM	CDS	22827	23249	.	+	0	ID=cds.evm.model.NIJG01001815.1.3;Parent=evm.model.NIJG01001815.1.3
#evm.TU.NIJG01011537.1.1 removed; remove_reason=repeat_overlap;
NIJG01011537.1	EVM	gene	271	586	.	+	.	ID=evm.TU.NIJG01011537.1.1;Name=EVM%20prediction%20NIJG01011537.1.1
NIJG01011537.1	EVM	mRNA	271	586	.	+	.	ID=evm.model.NIJG01011537.1.1;Parent=evm.TU.NIJG01011537.1.1;Name=EVM%20prediction%20NIJG01011537.1.1
NIJG01011537.1	EVM	exon	271	586	.	+	.	ID=evm.model.NIJG01011537.1.1.exon1;Parent=evm.model.NIJG01011537.1.1
NIJG01011537.1	EVM	CDS	271	586	.	+	1	ID=cds.evm.model.NIJG01011537.1.1;Parent=evm.model.NIJG01011537.1.1
#evm.TU.NIJG01005449.1.1 removed; remove_reason=repeat_match;
NIJG01005449.1	EVM	gene	7894	8752	.	-	.	ID=evm.TU.NIJG01005449.1.1;Name=EVM%20prediction%20NIJG01005449.1.1
NIJG01005449.1	EVM	mRNA	7894	8752	.	-	.	ID=evm.model.NIJG01005449.1.1;Parent=evm.TU.NIJG01005449.1.1;Name=EVM%20prediction%20NIJG01005449.1.1
NIJG01005449.1	EVM	exon	8136	8752	.	-	.	ID=evm.model.NIJG01005449.1.1.exon1;Parent=evm.model.NIJG01005449.1.1
NIJG01005449.1	EVM	CDS	8136	8752	.	-	0	ID=cds.evm.model.NIJG01005449.1.1;Parent=evm.model.NIJG01005449.1.1
NIJG01005449.1	EVM	exon	7894	8027	.	-	.	ID=evm.model.NIJG01005449.1.1.exon2;Parent=evm.model.NIJG01005449.1.1
NIJG01005449.1	EVM	CDS	7894	8027	.	-	1	ID=cds.evm.model.NIJG01005449.1.1;Parent=evm.model.NIJG01005449.1.1
#evm.TU.NIJG01000177.1.4 removed; remove_reason=repeat_match;
NIJG01000177.1	EVM	gene	115979	116608	.	-	.	ID=evm.TU.NIJG01000177.1.4;Name=EVM%20prediction%20NIJG01000177.1.4
NIJG01000177.1	EVM	mRNA	115979	116608	.	-	.	ID=evm.model.NIJG01000177.1.4;Parent=evm.TU.NIJG01000177.1.4;Name=EVM%20prediction%20NIJG01000177.1.4
NIJG01000177.1	EVM	exon	115979	116608	.	-	.	ID=evm.model.NIJG01000177.1.4.exon1;Parent=evm.model.NIJG01000177.1.4
NIJG01000177.1	EVM	CDS	115979	116608	.	-	0	ID=cds.evm.model.NIJG01000177.1.4;Parent=evm.model.NIJG01000177.1.4
#evm.TU.NIJG01001308.1.1 removed; remove_reason=repeat_overlap;
NIJG01001308.1	EVM	gene	23358	23823	.	+	.	ID=evm.TU.NIJG01001308.1.1;Name=EVM%20prediction%20NIJG01001308.1.1
NIJG01001308.1	EVM	mRNA	23358	23823	.	+	.	ID=evm.model.NIJG01001308.1.1;Parent=evm.TU.NIJG01001308.1.1;Name=EVM%20prediction%20NIJG01001308.1.1
NIJG01001308.1	EVM	exon	23358	23823	.	+	.	ID=evm.model.NIJG01001308.1.1.exon1;Parent=evm.model.NIJG01001308.1.1
NIJG01001308.1	EVM	CDS	23358	23823	.	+	1	ID=cds.evm.model.NIJG01001308.1.1;Parent=evm.model.NIJG01001308.1.1
#evm.TU.NIJG01001308.1.2 removed; remove_reason=repeat_overlap;
NIJG01001308.1	EVM	gene	13663	13855	.	-	.	ID=evm.TU.NIJG01001308.1.2;Name=EVM%20prediction%20NIJG01001308.1.2
NIJG01001308.1	EVM	mRNA	13663	13855	.	-	.	ID=evm.model.NIJG01001308.1.2;Parent=evm.TU.NIJG01001308.1.2;Name=EVM%20prediction%20NIJG01001308.1.2
NIJG01001308.1	EVM	exon	13663	13855	.	-	.	ID=evm.model.NIJG01001308.1.2.exon1;Parent=evm.model.NIJG01001308.1.2
NIJG01001308.1	EVM	CDS	13663	13855	.	-	1	ID=cds.evm.model.NIJG01001308.1.2;Parent=evm.model.NIJG01001308.1.2
#evm.TU.NIJG01001512.1.1 removed; remove_reason=repeat_overlap;
NIJG01001512.1	EVM	gene	9003	9218	.	-	.	ID=evm.TU.NIJG01001512.1.1;Name=EVM%20prediction%20NIJG01001512.1.1
NIJG01001512.1	EVM	mRNA	9003	9218	.	-	.	ID=evm.model.NIJG01001512.1.1;Parent=evm.TU.NIJG01001512.1.1;Name=EVM%20prediction%20NIJG01001512.1.1
NIJG01001512.1	EVM	exon	9003	9218	.	-	.	ID=evm.model.NIJG01001512.1.1.exon1;Parent=evm.model.NIJG01001512.1.1
NIJG01001512.1	EVM	CDS	9003	9218	.	-	0	ID=cds.evm.model.NIJG01001512.1.1;Parent=evm.model.NIJG01001512.1.1
#evm.TU.NIJG01000162.1.4 removed; remove_reason=repeat_match;
NIJG01000162.1	EVM	gene	163700	164335	.	+	.	ID=evm.TU.NIJG01000162.1.4;Name=EVM%20prediction%20NIJG01000162.1.4
NIJG01000162.1	EVM	mRNA	163700	164335	.	+	.	ID=evm.model.NIJG01000162.1.4;Parent=evm.TU.NIJG01000162.1.4;Name=EVM%20prediction%20NIJG01000162.1.4
NIJG01000162.1	EVM	exon	163700	164086	.	+	.	ID=evm.model.NIJG01000162.1.4.exon1;Parent=evm.model.NIJG01000162.1.4
NIJG01000162.1	EVM	CDS	163700	164086	.	+	0	ID=cds.evm.model.NIJG01000162.1.4;Parent=evm.model.NIJG01000162.1.4
NIJG01000162.1	EVM	exon	164147	164335	.	+	.	ID=evm.model.NIJG01000162.1.4.exon2;Parent=evm.model.NIJG01000162.1.4
NIJG01000162.1	EVM	CDS	164147	164335	.	+	0	ID=cds.evm.model.NIJG01000162.1.4;Parent=evm.model.NIJG01000162.1.4
#evm.TU.NIJG01000162.1.10 removed; remove_reason=repeat_match;
NIJG01000162.1	EVM	gene	415002	415409	.	-	.	ID=evm.TU.NIJG01000162.1.10;Name=EVM%20prediction%20NIJG01000162.1.10
NIJG01000162.1	EVM	mRNA	415002	415409	.	-	.	ID=evm.model.NIJG01000162.1.10;Parent=evm.TU.NIJG01000162.1.10;Name=EVM%20prediction%20NIJG01000162.1.10
NIJG01000162.1	EVM	exon	415002	415409	.	-	.	ID=evm.model.NIJG01000162.1.10.exon1;Parent=evm.model.NIJG01000162.1.10
NIJG01000162.1	EVM	CDS	415002	415409	.	-	0	ID=cds.evm.model.NIJG01000162.1.10;Parent=evm.model.NIJG01000162.1.10
#evm.TU.NIJG01000162.1.11 removed; remove_reason=repeat_match;
NIJG01000162.1	EVM	gene	418217	418624	.	-	.	ID=evm.TU.NIJG01000162.1.11;Name=EVM%20prediction%20NIJG01000162.1.11
NIJG01000162.1	EVM	mRNA	418217	418624	.	-	.	ID=evm.model.NIJG01000162.1.11;Parent=evm.TU.NIJG01000162.1.11;Name=EVM%20prediction%20NIJG01000162.1.11
NIJG01000162.1	EVM	exon	418217	418624	.	-	.	ID=evm.model.NIJG01000162.1.11.exon1;Parent=evm.model.NIJG01000162.1.11
NIJG01000162.1	EVM	CDS	418217	418624	.	-	0	ID=cds.evm.model.NIJG01000162.1.11;Parent=evm.model.NIJG01000162.1.11
#evm.TU.NIJG01006406.1.1 removed; remove_reason=repeat_overlap;
NIJG01006406.1	EVM	gene	11300	11488	.	-	.	ID=evm.TU.NIJG01006406.1.1;Name=EVM%20prediction%20NIJG01006406.1.1
NIJG01006406.1	EVM	mRNA	11300	11488	.	-	.	ID=evm.model.NIJG01006406.1.1;Parent=evm.TU.NIJG01006406.1.1;Name=EVM%20prediction%20NIJG01006406.1.1
NIJG01006406.1	EVM	exon	11300	11488	.	-	.	ID=evm.model.NIJG01006406.1.1.exon1;Parent=evm.model.NIJG01006406.1.1
NIJG01006406.1	EVM	CDS	11300	11488	.	-	0	ID=cds.evm.model.NIJG01006406.1.1;Parent=evm.model.NIJG01006406.1.1
#evm.TU.NIJG01007404.1.1 removed; remove_reason=repeat_overlap;
NIJG01007404.1	EVM	gene	595	857	.	+	.	ID=evm.TU.NIJG01007404.1.1;Name=EVM%20prediction%20NIJG01007404.1.1
NIJG01007404.1	EVM	mRNA	595	857	.	+	.	ID=evm.model.NIJG01007404.1.1;Parent=evm.TU.NIJG01007404.1.1;Name=EVM%20prediction%20NIJG01007404.1.1
NIJG01007404.1	EVM	exon	595	857	.	+	.	ID=evm.model.NIJG01007404.1.1.exon1;Parent=evm.model.NIJG01007404.1.1
NIJG01007404.1	EVM	CDS	595	857	.	+	0	ID=cds.evm.model.NIJG01007404.1.1;Parent=evm.model.NIJG01007404.1.1
#evm.TU.NIJG01000202.1.1 removed; remove_reason=repeat_match;
NIJG01000202.1	EVM	gene	15347	15942	.	+	.	ID=evm.TU.NIJG01000202.1.1;Name=EVM%20prediction%20NIJG01000202.1.1
NIJG01000202.1	EVM	mRNA	15347	15942	.	+	.	ID=evm.model.NIJG01000202.1.1;Parent=evm.TU.NIJG01000202.1.1;Name=EVM%20prediction%20NIJG01000202.1.1
NIJG01000202.1	EVM	exon	15347	15942	.	+	.	ID=evm.model.NIJG01000202.1.1.exon1;Parent=evm.model.NIJG01000202.1.1
NIJG01000202.1	EVM	CDS	15347	15942	.	+	0	ID=cds.evm.model.NIJG01000202.1.1;Parent=evm.model.NIJG01000202.1.1
#evm.TU.NIJG01000202.1.2 removed; remove_reason=repeat_match;
NIJG01000202.1	EVM	gene	43133	43543	.	+	.	ID=evm.TU.NIJG01000202.1.2;Name=EVM%20prediction%20NIJG01000202.1.2
NIJG01000202.1	EVM	mRNA	43133	43543	.	+	.	ID=evm.model.NIJG01000202.1.2;Parent=evm.TU.NIJG01000202.1.2;Name=EVM%20prediction%20NIJG01000202.1.2
NIJG01000202.1	EVM	exon	43133	43543	.	+	.	ID=evm.model.NIJG01000202.1.2.exon1;Parent=evm.model.NIJG01000202.1.2
NIJG01000202.1	EVM	CDS	43133	43543	.	+	0	ID=cds.evm.model.NIJG01000202.1.2;Parent=evm.model.NIJG01000202.1.2
#evm.TU.NIJG01015622.1.1 removed; remove_reason=repeat_overlap;
NIJG01015622.1	EVM	gene	3498	3941	.	+	.	ID=evm.TU.NIJG01015622.1.1;Name=EVM%20prediction%20NIJG01015622.1.1
NIJG01015622.1	EVM	mRNA	3498	3941	.	+	.	ID=evm.model.NIJG01015622.1.1;Parent=evm.TU.NIJG01015622.1.1;Name=EVM%20prediction%20NIJG01015622.1.1
NIJG01015622.1	EVM	exon	3498	3941	.	+	.	ID=evm.model.NIJG01015622.1.1.exon1;Parent=evm.model.NIJG01015622.1.1
NIJG01015622.1	EVM	CDS	3498	3941	.	+	0	ID=cds.evm.model.NIJG01015622.1.1;Parent=evm.model.NIJG01015622.1.1
#evm.TU.NIJG01018329.1.1 removed; remove_reason=repeat_match;
NIJG01018329.1	EVM	gene	418	1229	.	+	.	ID=evm.TU.NIJG01018329.1.1;Name=EVM%20prediction%20NIJG01018329.1.1
NIJG01018329.1	EVM	mRNA	418	1229	.	+	.	ID=evm.model.NIJG01018329.1.1;Parent=evm.TU.NIJG01018329.1.1;Name=EVM%20prediction%20NIJG01018329.1.1
NIJG01018329.1	EVM	exon	418	541	.	+	.	ID=evm.model.NIJG01018329.1.1.exon1;Parent=evm.model.NIJG01018329.1.1
NIJG01018329.1	EVM	CDS	418	541	.	+	0	ID=cds.evm.model.NIJG01018329.1.1;Parent=evm.model.NIJG01018329.1.1
NIJG01018329.1	EVM	exon	940	1229	.	+	.	ID=evm.model.NIJG01018329.1.1.exon2;Parent=evm.model.NIJG01018329.1.1
NIJG01018329.1	EVM	CDS	940	1229	.	+	2	ID=cds.evm.model.NIJG01018329.1.1;Parent=evm.model.NIJG01018329.1.1
#evm.TU.NIJG01000518.1.1 removed; remove_reason=repeat_overlap;
NIJG01000518.1	EVM	gene	60743	61056	.	-	.	ID=evm.TU.NIJG01000518.1.1;Name=EVM%20prediction%20NIJG01000518.1.1
NIJG01000518.1	EVM	mRNA	60743	61056	.	-	.	ID=evm.model.NIJG01000518.1.1;Parent=evm.TU.NIJG01000518.1.1;Name=EVM%20prediction%20NIJG01000518.1.1
NIJG01000518.1	EVM	exon	60743	61056	.	-	.	ID=evm.model.NIJG01000518.1.1.exon1;Parent=evm.model.NIJG01000518.1.1
NIJG01000518.1	EVM	CDS	60743	61056	.	-	2	ID=cds.evm.model.NIJG01000518.1.1;Parent=evm.model.NIJG01000518.1.1
#evm.TU.NIJG01000518.1.2 removed; remove_reason=repeat_overlap;
NIJG01000518.1	EVM	gene	116070	116413	.	+	.	ID=evm.TU.NIJG01000518.1.2;Name=EVM%20prediction%20NIJG01000518.1.2
NIJG01000518.1	EVM	mRNA	116070	116413	.	+	.	ID=evm.model.NIJG01000518.1.2;Parent=evm.TU.NIJG01000518.1.2;Name=EVM%20prediction%20NIJG01000518.1.2
NIJG01000518.1	EVM	exon	116070	116138	.	+	.	ID=evm.model.NIJG01000518.1.2.exon1;Parent=evm.model.NIJG01000518.1.2
NIJG01000518.1	EVM	CDS	116070	116138	.	+	0	ID=cds.evm.model.NIJG01000518.1.2;Parent=evm.model.NIJG01000518.1.2
NIJG01000518.1	EVM	exon	116255	116413	.	+	.	ID=evm.model.NIJG01000518.1.2.exon2;Parent=evm.model.NIJG01000518.1.2
NIJG01000518.1	EVM	CDS	116255	116413	.	+	0	ID=cds.evm.model.NIJG01000518.1.2;Parent=evm.model.NIJG01000518.1.2
#evm.TU.NIJG01011519.1.1 removed; remove_reason=repeat_overlap;
NIJG01011519.1	EVM	gene	9557	9763	.	-	.	ID=evm.TU.NIJG01011519.1.1;Name=EVM%20prediction%20NIJG01011519.1.1
NIJG01011519.1	EVM	mRNA	9557	9763	.	-	.	ID=evm.model.NIJG01011519.1.1;Parent=evm.TU.NIJG01011519.1.1;Name=EVM%20prediction%20NIJG01011519.1.1
NIJG01011519.1	EVM	exon	9557	9763	.	-	.	ID=evm.model.NIJG01011519.1.1.exon1;Parent=evm.model.NIJG01011519.1.1
NIJG01011519.1	EVM	CDS	9557	9763	.	-	0	ID=cds.evm.model.NIJG01011519.1.1;Parent=evm.model.NIJG01011519.1.1
#evm.TU.NIJG01013763.1.1 removed; remove_reason=repeat_overlap;
NIJG01013763.1	EVM	gene	2702	2945	.	-	.	ID=evm.TU.NIJG01013763.1.1;Name=EVM%20prediction%20NIJG01013763.1.1
NIJG01013763.1	EVM	mRNA	2702	2945	.	-	.	ID=evm.model.NIJG01013763.1.1;Parent=evm.TU.NIJG01013763.1.1;Name=EVM%20prediction%20NIJG01013763.1.1
NIJG01013763.1	EVM	exon	2702	2945	.	-	.	ID=evm.model.NIJG01013763.1.1.exon1;Parent=evm.model.NIJG01013763.1.1
NIJG01013763.1	EVM	CDS	2702	2945	.	-	0	ID=cds.evm.model.NIJG01013763.1.1;Parent=evm.model.NIJG01013763.1.1
#evm.TU.NIJG01013763.1.2 removed; remove_reason=repeat_overlap;
NIJG01013763.1	EVM	gene	3462	3691	.	-	.	ID=evm.TU.NIJG01013763.1.2;Name=EVM%20prediction%20NIJG01013763.1.2
NIJG01013763.1	EVM	mRNA	3462	3691	.	-	.	ID=evm.model.NIJG01013763.1.2;Parent=evm.TU.NIJG01013763.1.2;Name=EVM%20prediction%20NIJG01013763.1.2
NIJG01013763.1	EVM	exon	3462	3691	.	-	.	ID=evm.model.NIJG01013763.1.2.exon1;Parent=evm.model.NIJG01013763.1.2
NIJG01013763.1	EVM	CDS	3462	3691	.	-	2	ID=cds.evm.model.NIJG01013763.1.2;Parent=evm.model.NIJG01013763.1.2
#evm.TU.NIJG01000757.1.1 removed; remove_reason=repeat_match;
NIJG01000757.1	EVM	gene	20808	21341	.	+	.	ID=evm.TU.NIJG01000757.1.1;Name=EVM%20prediction%20NIJG01000757.1.1
NIJG01000757.1	EVM	mRNA	20808	21341	.	+	.	ID=evm.model.NIJG01000757.1.1;Parent=evm.TU.NIJG01000757.1.1;Name=EVM%20prediction%20NIJG01000757.1.1
NIJG01000757.1	EVM	exon	20808	21341	.	+	.	ID=evm.model.NIJG01000757.1.1.exon1;Parent=evm.model.NIJG01000757.1.1
NIJG01000757.1	EVM	CDS	20808	21341	.	+	0	ID=cds.evm.model.NIJG01000757.1.1;Parent=evm.model.NIJG01000757.1.1
#evm.TU.NIJG01000757.1.3 removed; remove_reason=repeat_match;
NIJG01000757.1	EVM	gene	32383	32963	.	+	.	ID=evm.TU.NIJG01000757.1.3;Name=EVM%20prediction%20NIJG01000757.1.3
NIJG01000757.1	EVM	mRNA	32383	32963	.	+	.	ID=evm.model.NIJG01000757.1.3;Parent=evm.TU.NIJG01000757.1.3;Name=EVM%20prediction%20NIJG01000757.1.3
NIJG01000757.1	EVM	exon	32383	32455	.	+	.	ID=evm.model.NIJG01000757.1.3.exon1;Parent=evm.model.NIJG01000757.1.3
NIJG01000757.1	EVM	CDS	32383	32455	.	+	0	ID=cds.evm.model.NIJG01000757.1.3;Parent=evm.model.NIJG01000757.1.3
NIJG01000757.1	EVM	exon	32575	32963	.	+	.	ID=evm.model.NIJG01000757.1.3.exon2;Parent=evm.model.NIJG01000757.1.3
NIJG01000757.1	EVM	CDS	32575	32963	.	+	2	ID=cds.evm.model.NIJG01000757.1.3;Parent=evm.model.NIJG01000757.1.3
#evm.TU.NIJG01000757.1.4 removed; remove_reason=repeat_match;
NIJG01000757.1	EVM	gene	49573	49956	.	+	.	ID=evm.TU.NIJG01000757.1.4;Name=EVM%20prediction%20NIJG01000757.1.4
NIJG01000757.1	EVM	mRNA	49573	49956	.	+	.	ID=evm.model.NIJG01000757.1.4;Parent=evm.TU.NIJG01000757.1.4;Name=EVM%20prediction%20NIJG01000757.1.4
NIJG01000757.1	EVM	exon	49573	49956	.	+	.	ID=evm.model.NIJG01000757.1.4.exon1;Parent=evm.model.NIJG01000757.1.4
NIJG01000757.1	EVM	CDS	49573	49956	.	+	0	ID=cds.evm.model.NIJG01000757.1.4;Parent=evm.model.NIJG01000757.1.4
#evm.TU.NIJG01000940.1.1 removed; remove_reason=repeat_match;
NIJG01000940.1	EVM	gene	40695	41221	.	-	.	ID=evm.TU.NIJG01000940.1.1;Name=EVM%20prediction%20NIJG01000940.1.1
NIJG01000940.1	EVM	mRNA	40695	41221	.	-	.	ID=evm.model.NIJG01000940.1.1;Parent=evm.TU.NIJG01000940.1.1;Name=EVM%20prediction%20NIJG01000940.1.1
NIJG01000940.1	EVM	exon	40695	41221	.	-	.	ID=evm.model.NIJG01000940.1.1.exon1;Parent=evm.model.NIJG01000940.1.1
NIJG01000940.1	EVM	CDS	40695	41221	.	-	0	ID=cds.evm.model.NIJG01000940.1.1;Parent=evm.model.NIJG01000940.1.1
#evm.TU.NIJG01009155.1.1 removed; remove_reason=repeat_match;
NIJG01009155.1	EVM	gene	5286	5639	.	-	.	ID=evm.TU.NIJG01009155.1.1;Name=EVM%20prediction%20NIJG01009155.1.1
NIJG01009155.1	EVM	mRNA	5286	5639	.	-	.	ID=evm.model.NIJG01009155.1.1;Parent=evm.TU.NIJG01009155.1.1;Name=EVM%20prediction%20NIJG01009155.1.1
NIJG01009155.1	EVM	exon	5286	5639	.	-	.	ID=evm.model.NIJG01009155.1.1.exon1;Parent=evm.model.NIJG01009155.1.1
NIJG01009155.1	EVM	CDS	5286	5639	.	-	0	ID=cds.evm.model.NIJG01009155.1.1;Parent=evm.model.NIJG01009155.1.1
#evm.TU.NIJG01011839.1.1 removed; remove_reason=repeat_overlap;
NIJG01011839.1	EVM	gene	9127	9394	.	-	.	ID=evm.TU.NIJG01011839.1.1;Name=EVM%20prediction%20NIJG01011839.1.1
NIJG01011839.1	EVM	mRNA	9127	9394	.	-	.	ID=evm.model.NIJG01011839.1.1;Parent=evm.TU.NIJG01011839.1.1;Name=EVM%20prediction%20NIJG01011839.1.1
NIJG01011839.1	EVM	exon	9127	9394	.	-	.	ID=evm.model.NIJG01011839.1.1.exon1;Parent=evm.model.NIJG01011839.1.1
NIJG01011839.1	EVM	CDS	9127	9394	.	-	0	ID=cds.evm.model.NIJG01011839.1.1;Parent=evm.model.NIJG01011839.1.1
#evm.TU.NIJG01000714.1.1 removed; remove_reason=repeat_overlap;
NIJG01000714.1	EVM	gene	45261	45488	.	+	.	ID=evm.TU.NIJG01000714.1.1;Name=EVM%20prediction%20NIJG01000714.1.1
NIJG01000714.1	EVM	mRNA	45261	45488	.	+	.	ID=evm.model.NIJG01000714.1.1;Parent=evm.TU.NIJG01000714.1.1;Name=EVM%20prediction%20NIJG01000714.1.1
NIJG01000714.1	EVM	exon	45261	45488	.	+	.	ID=evm.model.NIJG01000714.1.1.exon1;Parent=evm.model.NIJG01000714.1.1
NIJG01000714.1	EVM	CDS	45261	45488	.	+	0	ID=cds.evm.model.NIJG01000714.1.1;Parent=evm.model.NIJG01000714.1.1
#evm.TU.NIJG01000049.1.18 removed; remove_reason=repeat_match;
NIJG01000049.1	EVM	gene	122071	122616	.	-	.	ID=evm.TU.NIJG01000049.1.18;Name=EVM%20prediction%20NIJG01000049.1.18
NIJG01000049.1	EVM	mRNA	122071	122616	.	-	.	ID=evm.model.NIJG01000049.1.18;Parent=evm.TU.NIJG01000049.1.18;Name=EVM%20prediction%20NIJG01000049.1.18
NIJG01000049.1	EVM	exon	122572	122616	.	-	.	ID=evm.model.NIJG01000049.1.18.exon1;Parent=evm.model.NIJG01000049.1.18
NIJG01000049.1	EVM	CDS	122572	122616	.	-	0	ID=cds.evm.model.NIJG01000049.1.18;Parent=evm.model.NIJG01000049.1.18
NIJG01000049.1	EVM	exon	122071	122457	.	-	.	ID=evm.model.NIJG01000049.1.18.exon2;Parent=evm.model.NIJG01000049.1.18
NIJG01000049.1	EVM	CDS	122071	122457	.	-	0	ID=cds.evm.model.NIJG01000049.1.18;Parent=evm.model.NIJG01000049.1.18
#evm.TU.NIJG01000049.1.110 removed; remove_reason=repeat_overlap;
NIJG01000049.1	EVM	gene	864691	865122	.	-	.	ID=evm.TU.NIJG01000049.1.110;Name=EVM%20prediction%20NIJG01000049.1.110
NIJG01000049.1	EVM	mRNA	864691	865122	.	-	.	ID=evm.model.NIJG01000049.1.110;Parent=evm.TU.NIJG01000049.1.110;Name=EVM%20prediction%20NIJG01000049.1.110
NIJG01000049.1	EVM	exon	864691	865122	.	-	.	ID=evm.model.NIJG01000049.1.110.exon1;Parent=evm.model.NIJG01000049.1.110
NIJG01000049.1	EVM	CDS	864691	865122	.	-	0	ID=cds.evm.model.NIJG01000049.1.110;Parent=evm.model.NIJG01000049.1.110
#evm.TU.NIJG01012015.1.1 removed; remove_reason=repeat_overlap;
NIJG01012015.1	EVM	gene	3783	4298	.	+	.	ID=evm.TU.NIJG01012015.1.1;Name=EVM%20prediction%20NIJG01012015.1.1
NIJG01012015.1	EVM	mRNA	3783	4298	.	+	.	ID=evm.model.NIJG01012015.1.1;Parent=evm.TU.NIJG01012015.1.1;Name=EVM%20prediction%20NIJG01012015.1.1
NIJG01012015.1	EVM	exon	3783	4298	.	+	.	ID=evm.model.NIJG01012015.1.1.exon1;Parent=evm.model.NIJG01012015.1.1
NIJG01012015.1	EVM	CDS	3783	4298	.	+	0	ID=cds.evm.model.NIJG01012015.1.1;Parent=evm.model.NIJG01012015.1.1
#evm.TU.NIJG01013111.1.1 removed; remove_reason=repeat_overlap;
NIJG01013111.1	EVM	gene	1370	1630	.	-	.	ID=evm.TU.NIJG01013111.1.1;Name=EVM%20prediction%20NIJG01013111.1.1
NIJG01013111.1	EVM	mRNA	1370	1630	.	-	.	ID=evm.model.NIJG01013111.1.1;Parent=evm.TU.NIJG01013111.1.1;Name=EVM%20prediction%20NIJG01013111.1.1
NIJG01013111.1	EVM	exon	1370	1630	.	-	.	ID=evm.model.NIJG01013111.1.1.exon1;Parent=evm.model.NIJG01013111.1.1
NIJG01013111.1	EVM	CDS	1370	1630	.	-	0	ID=cds.evm.model.NIJG01013111.1.1;Parent=evm.model.NIJG01013111.1.1
#evm.TU.NIJG01018426.1.1 removed; remove_reason=repeat_overlap;
NIJG01018426.1	EVM	gene	4355	4518	.	+	.	ID=evm.TU.NIJG01018426.1.1;Name=EVM%20prediction%20NIJG01018426.1.1
NIJG01018426.1	EVM	mRNA	4355	4518	.	+	.	ID=evm.model.NIJG01018426.1.1;Parent=evm.TU.NIJG01018426.1.1;Name=EVM%20prediction%20NIJG01018426.1.1
NIJG01018426.1	EVM	exon	4355	4518	.	+	.	ID=evm.model.NIJG01018426.1.1.exon1;Parent=evm.model.NIJG01018426.1.1
NIJG01018426.1	EVM	CDS	4355	4518	.	+	1	ID=cds.evm.model.NIJG01018426.1.1;Parent=evm.model.NIJG01018426.1.1
#evm.TU.NIJG01000653.1.3 removed; remove_reason=repeat_overlap;
NIJG01000653.1	EVM	gene	81503	81782	.	-	.	ID=evm.TU.NIJG01000653.1.3;Name=EVM%20prediction%20NIJG01000653.1.3
NIJG01000653.1	EVM	mRNA	81503	81782	.	-	.	ID=evm.model.NIJG01000653.1.3;Parent=evm.TU.NIJG01000653.1.3;Name=EVM%20prediction%20NIJG01000653.1.3
NIJG01000653.1	EVM	exon	81503	81782	.	-	.	ID=evm.model.NIJG01000653.1.3.exon1;Parent=evm.model.NIJG01000653.1.3
NIJG01000653.1	EVM	CDS	81503	81782	.	-	1	ID=cds.evm.model.NIJG01000653.1.3;Parent=evm.model.NIJG01000653.1.3
#evm.TU.NIJG01000653.1.4 removed; remove_reason=repeat_overlap;
NIJG01000653.1	EVM	gene	91539	91704	.	+	.	ID=evm.TU.NIJG01000653.1.4;Name=EVM%20prediction%20NIJG01000653.1.4
NIJG01000653.1	EVM	mRNA	91539	91704	.	+	.	ID=evm.model.NIJG01000653.1.4;Parent=evm.TU.NIJG01000653.1.4;Name=EVM%20prediction%20NIJG01000653.1.4
NIJG01000653.1	EVM	exon	91539	91704	.	+	.	ID=evm.model.NIJG01000653.1.4.exon1;Parent=evm.model.NIJG01000653.1.4
NIJG01000653.1	EVM	CDS	91539	91704	.	+	0	ID=cds.evm.model.NIJG01000653.1.4;Parent=evm.model.NIJG01000653.1.4
#evm.TU.NIJG01001474.1.1 removed; remove_reason=repeat_overlap;
NIJG01001474.1	EVM	gene	19882	20041	.	-	.	ID=evm.TU.NIJG01001474.1.1;Name=EVM%20prediction%20NIJG01001474.1.1
NIJG01001474.1	EVM	mRNA	19882	20041	.	-	.	ID=evm.model.NIJG01001474.1.1;Parent=evm.TU.NIJG01001474.1.1;Name=EVM%20prediction%20NIJG01001474.1.1
NIJG01001474.1	EVM	exon	19882	20041	.	-	.	ID=evm.model.NIJG01001474.1.1.exon1;Parent=evm.model.NIJG01001474.1.1
NIJG01001474.1	EVM	CDS	19882	20041	.	-	1	ID=cds.evm.model.NIJG01001474.1.1;Parent=evm.model.NIJG01001474.1.1
#evm.TU.NIJG01004732.1.1 removed; remove_reason=repeat_overlap;
NIJG01004732.1	EVM	gene	7896	8071	.	+	.	ID=evm.TU.NIJG01004732.1.1;Name=EVM%20prediction%20NIJG01004732.1.1
NIJG01004732.1	EVM	mRNA	7896	8071	.	+	.	ID=evm.model.NIJG01004732.1.1;Parent=evm.TU.NIJG01004732.1.1;Name=EVM%20prediction%20NIJG01004732.1.1
NIJG01004732.1	EVM	exon	7896	8071	.	+	.	ID=evm.model.NIJG01004732.1.1.exon1;Parent=evm.model.NIJG01004732.1.1
NIJG01004732.1	EVM	CDS	7896	8071	.	+	2	ID=cds.evm.model.NIJG01004732.1.1;Parent=evm.model.NIJG01004732.1.1
#evm.TU.NIJG01004809.1.1 removed; remove_reason=repeat_overlap;
NIJG01004809.1	EVM	gene	2601	2929	.	-	.	ID=evm.TU.NIJG01004809.1.1;Name=EVM%20prediction%20NIJG01004809.1.1
NIJG01004809.1	EVM	mRNA	2601	2929	.	-	.	ID=evm.model.NIJG01004809.1.1;Parent=evm.TU.NIJG01004809.1.1;Name=EVM%20prediction%20NIJG01004809.1.1
NIJG01004809.1	EVM	exon	2601	2929	.	-	.	ID=evm.model.NIJG01004809.1.1.exon1;Parent=evm.model.NIJG01004809.1.1
NIJG01004809.1	EVM	CDS	2601	2929	.	-	0	ID=cds.evm.model.NIJG01004809.1.1;Parent=evm.model.NIJG01004809.1.1
#evm.TU.NIJG01004593.1.1 removed; remove_reason=repeat_overlap;
NIJG01004593.1	EVM	gene	10817	10970	.	+	.	ID=evm.TU.NIJG01004593.1.1;Name=EVM%20prediction%20NIJG01004593.1.1
NIJG01004593.1	EVM	mRNA	10817	10970	.	+	.	ID=evm.model.NIJG01004593.1.1;Parent=evm.TU.NIJG01004593.1.1;Name=EVM%20prediction%20NIJG01004593.1.1
NIJG01004593.1	EVM	exon	10817	10970	.	+	.	ID=evm.model.NIJG01004593.1.1.exon1;Parent=evm.model.NIJG01004593.1.1
NIJG01004593.1	EVM	CDS	10817	10970	.	+	0	ID=cds.evm.model.NIJG01004593.1.1;Parent=evm.model.NIJG01004593.1.1
#evm.TU.NIJG01000056.1.21 removed; remove_reason=repeat_overlap;
NIJG01000056.1	EVM	gene	673745	674122	.	-	.	ID=evm.TU.NIJG01000056.1.21;Name=EVM%20prediction%20NIJG01000056.1.21
NIJG01000056.1	EVM	mRNA	673745	674122	.	-	.	ID=evm.model.NIJG01000056.1.21;Parent=evm.TU.NIJG01000056.1.21;Name=EVM%20prediction%20NIJG01000056.1.21
NIJG01000056.1	EVM	exon	673902	674122	.	-	.	ID=evm.model.NIJG01000056.1.21.exon1;Parent=evm.model.NIJG01000056.1.21
NIJG01000056.1	EVM	CDS	673902	674122	.	-	0	ID=cds.evm.model.NIJG01000056.1.21;Parent=evm.model.NIJG01000056.1.21
NIJG01000056.1	EVM	exon	673745	673820	.	-	.	ID=evm.model.NIJG01000056.1.21.exon2;Parent=evm.model.NIJG01000056.1.21
NIJG01000056.1	EVM	CDS	673745	673820	.	-	1	ID=cds.evm.model.NIJG01000056.1.21;Parent=evm.model.NIJG01000056.1.21
#evm.TU.NIJG01005093.1.1 removed; remove_reason=repeat_overlap;
NIJG01005093.1	EVM	gene	2778	2933	.	-	.	ID=evm.TU.NIJG01005093.1.1;Name=EVM%20prediction%20NIJG01005093.1.1
NIJG01005093.1	EVM	mRNA	2778	2933	.	-	.	ID=evm.model.NIJG01005093.1.1;Parent=evm.TU.NIJG01005093.1.1;Name=EVM%20prediction%20NIJG01005093.1.1
NIJG01005093.1	EVM	exon	2778	2933	.	-	.	ID=evm.model.NIJG01005093.1.1.exon1;Parent=evm.model.NIJG01005093.1.1
NIJG01005093.1	EVM	CDS	2778	2933	.	-	0	ID=cds.evm.model.NIJG01005093.1.1;Parent=evm.model.NIJG01005093.1.1
#evm.TU.NIJG01008305.1.1 removed; remove_reason=repeat_overlap;
NIJG01008305.1	EVM	gene	4469	4621	.	+	.	ID=evm.TU.NIJG01008305.1.1;Name=EVM%20prediction%20NIJG01008305.1.1
NIJG01008305.1	EVM	mRNA	4469	4621	.	+	.	ID=evm.model.NIJG01008305.1.1;Parent=evm.TU.NIJG01008305.1.1;Name=EVM%20prediction%20NIJG01008305.1.1
NIJG01008305.1	EVM	exon	4469	4621	.	+	.	ID=evm.model.NIJG01008305.1.1.exon1;Parent=evm.model.NIJG01008305.1.1
NIJG01008305.1	EVM	CDS	4469	4621	.	+	0	ID=cds.evm.model.NIJG01008305.1.1;Parent=evm.model.NIJG01008305.1.1
#evm.TU.NIJG01015403.1.1 removed; remove_reason=repeat_match;
NIJG01015403.1	EVM	gene	4524	5735	.	-	.	ID=evm.TU.NIJG01015403.1.1;Name=EVM%20prediction%20NIJG01015403.1.1
NIJG01015403.1	EVM	mRNA	4524	5735	.	-	.	ID=evm.model.NIJG01015403.1.1;Parent=evm.TU.NIJG01015403.1.1;Name=EVM%20prediction%20NIJG01015403.1.1
NIJG01015403.1	EVM	exon	4524	5735	.	-	.	ID=evm.model.NIJG01015403.1.1.exon1;Parent=evm.model.NIJG01015403.1.1
NIJG01015403.1	EVM	CDS	4524	5735	.	-	0	ID=cds.evm.model.NIJG01015403.1.1;Parent=evm.model.NIJG01015403.1.1
#evm.TU.NIJG01007950.1.1 removed; remove_reason=repeat_overlap;
NIJG01007950.1	EVM	gene	8887	9946	.	-	.	ID=evm.TU.NIJG01007950.1.1;Name=EVM%20prediction%20NIJG01007950.1.1
NIJG01007950.1	EVM	mRNA	8887	9946	.	-	.	ID=evm.model.NIJG01007950.1.1;Parent=evm.TU.NIJG01007950.1.1;Name=EVM%20prediction%20NIJG01007950.1.1
NIJG01007950.1	EVM	exon	8887	9946	.	-	.	ID=evm.model.NIJG01007950.1.1.exon1;Parent=evm.model.NIJG01007950.1.1
NIJG01007950.1	EVM	CDS	8887	9946	.	-	0	ID=cds.evm.model.NIJG01007950.1.1;Parent=evm.model.NIJG01007950.1.1
#evm.TU.NIJG01001901.1.3 removed; remove_reason=repeat_match;
NIJG01001901.1	EVM	gene	2941	3219	.	-	.	ID=evm.TU.NIJG01001901.1.3;Name=EVM%20prediction%20NIJG01001901.1.3
NIJG01001901.1	EVM	mRNA	2941	3219	.	-	.	ID=evm.model.NIJG01001901.1.3;Parent=evm.TU.NIJG01001901.1.3;Name=EVM%20prediction%20NIJG01001901.1.3
NIJG01001901.1	EVM	exon	2941	3219	.	-	.	ID=evm.model.NIJG01001901.1.3.exon1;Parent=evm.model.NIJG01001901.1.3
NIJG01001901.1	EVM	CDS	2941	3219	.	-	0	ID=cds.evm.model.NIJG01001901.1.3;Parent=evm.model.NIJG01001901.1.3
#evm.TU.NIJG01001901.1.4 removed; remove_reason=repeat_match;
NIJG01001901.1	EVM	gene	8763	9176	.	+	.	ID=evm.TU.NIJG01001901.1.4;Name=EVM%20prediction%20NIJG01001901.1.4
NIJG01001901.1	EVM	mRNA	8763	9176	.	+	.	ID=evm.model.NIJG01001901.1.4;Parent=evm.TU.NIJG01001901.1.4;Name=EVM%20prediction%20NIJG01001901.1.4
NIJG01001901.1	EVM	exon	8763	9176	.	+	.	ID=evm.model.NIJG01001901.1.4.exon1;Parent=evm.model.NIJG01001901.1.4
NIJG01001901.1	EVM	CDS	8763	9176	.	+	0	ID=cds.evm.model.NIJG01001901.1.4;Parent=evm.model.NIJG01001901.1.4
#evm.TU.NIJG01001901.1.6 removed; remove_reason=repeat_overlap;
NIJG01001901.1	EVM	gene	23860	24203	.	+	.	ID=evm.TU.NIJG01001901.1.6;Name=EVM%20prediction%20NIJG01001901.1.6
NIJG01001901.1	EVM	mRNA	23860	24203	.	+	.	ID=evm.model.NIJG01001901.1.6;Parent=evm.TU.NIJG01001901.1.6;Name=EVM%20prediction%20NIJG01001901.1.6
NIJG01001901.1	EVM	exon	23860	23995	.	+	.	ID=evm.model.NIJG01001901.1.6.exon1;Parent=evm.model.NIJG01001901.1.6
NIJG01001901.1	EVM	CDS	23860	23995	.	+	0	ID=cds.evm.model.NIJG01001901.1.6;Parent=evm.model.NIJG01001901.1.6
NIJG01001901.1	EVM	exon	24073	24203	.	+	.	ID=evm.model.NIJG01001901.1.6.exon2;Parent=evm.model.NIJG01001901.1.6
NIJG01001901.1	EVM	CDS	24073	24203	.	+	2	ID=cds.evm.model.NIJG01001901.1.6;Parent=evm.model.NIJG01001901.1.6
#evm.TU.NIJG01001901.1.7 removed; remove_reason=repeat_match;
NIJG01001901.1	EVM	gene	24215	24793	.	-	.	ID=evm.TU.NIJG01001901.1.7;Name=EVM%20prediction%20NIJG01001901.1.7
NIJG01001901.1	EVM	mRNA	24215	24793	.	-	.	ID=evm.model.NIJG01001901.1.7;Parent=evm.TU.NIJG01001901.1.7;Name=EVM%20prediction%20NIJG01001901.1.7
NIJG01001901.1	EVM	exon	24215	24793	.	-	.	ID=evm.model.NIJG01001901.1.7.exon1;Parent=evm.model.NIJG01001901.1.7
NIJG01001901.1	EVM	CDS	24215	24793	.	-	0	ID=cds.evm.model.NIJG01001901.1.7;Parent=evm.model.NIJG01001901.1.7
#evm.TU.NIJG01001901.1.8 removed; remove_reason=repeat_match;
NIJG01001901.1	EVM	gene	25323	25691	.	-	.	ID=evm.TU.NIJG01001901.1.8;Name=EVM%20prediction%20NIJG01001901.1.8
NIJG01001901.1	EVM	mRNA	25323	25691	.	-	.	ID=evm.model.NIJG01001901.1.8;Parent=evm.TU.NIJG01001901.1.8;Name=EVM%20prediction%20NIJG01001901.1.8
NIJG01001901.1	EVM	exon	25323	25691	.	-	.	ID=evm.model.NIJG01001901.1.8.exon1;Parent=evm.model.NIJG01001901.1.8
NIJG01001901.1	EVM	CDS	25323	25691	.	-	0	ID=cds.evm.model.NIJG01001901.1.8;Parent=evm.model.NIJG01001901.1.8
#evm.TU.NIJG01001901.1.10 removed; remove_reason=repeat_match;
NIJG01001901.1	EVM	gene	27623	28696	.	-	.	ID=evm.TU.NIJG01001901.1.10;Name=EVM%20prediction%20NIJG01001901.1.10
NIJG01001901.1	EVM	mRNA	27623	28696	.	-	.	ID=evm.model.NIJG01001901.1.10;Parent=evm.TU.NIJG01001901.1.10;Name=EVM%20prediction%20NIJG01001901.1.10
NIJG01001901.1	EVM	exon	27623	28696	.	-	.	ID=evm.model.NIJG01001901.1.10.exon1;Parent=evm.model.NIJG01001901.1.10
NIJG01001901.1	EVM	CDS	27623	28696	.	-	0	ID=cds.evm.model.NIJG01001901.1.10;Parent=evm.model.NIJG01001901.1.10
#evm.TU.NIJG01001901.1.11 removed; remove_reason=repeat_match;
NIJG01001901.1	EVM	gene	29171	30151	.	-	.	ID=evm.TU.NIJG01001901.1.11;Name=EVM%20prediction%20NIJG01001901.1.11
NIJG01001901.1	EVM	mRNA	29171	30151	.	-	.	ID=evm.model.NIJG01001901.1.11;Parent=evm.TU.NIJG01001901.1.11;Name=EVM%20prediction%20NIJG01001901.1.11
NIJG01001901.1	EVM	exon	29171	30151	.	-	.	ID=evm.model.NIJG01001901.1.11.exon1;Parent=evm.model.NIJG01001901.1.11
NIJG01001901.1	EVM	CDS	29171	30151	.	-	0	ID=cds.evm.model.NIJG01001901.1.11;Parent=evm.model.NIJG01001901.1.11
#evm.TU.NIJG01001901.1.12 removed; remove_reason=repeat_match;
NIJG01001901.1	EVM	gene	30240	30950	.	-	.	ID=evm.TU.NIJG01001901.1.12;Name=EVM%20prediction%20NIJG01001901.1.12
NIJG01001901.1	EVM	mRNA	30240	30950	.	-	.	ID=evm.model.NIJG01001901.1.12;Parent=evm.TU.NIJG01001901.1.12;Name=EVM%20prediction%20NIJG01001901.1.12
NIJG01001901.1	EVM	exon	30687	30950	.	-	.	ID=evm.model.NIJG01001901.1.12.exon1;Parent=evm.model.NIJG01001901.1.12
NIJG01001901.1	EVM	CDS	30687	30950	.	-	0	ID=cds.evm.model.NIJG01001901.1.12;Parent=evm.model.NIJG01001901.1.12
NIJG01001901.1	EVM	exon	30240	30635	.	-	.	ID=evm.model.NIJG01001901.1.12.exon2;Parent=evm.model.NIJG01001901.1.12
NIJG01001901.1	EVM	CDS	30240	30635	.	-	0	ID=cds.evm.model.NIJG01001901.1.12;Parent=evm.model.NIJG01001901.1.12
#evm.TU.NIJG01005017.1.1 removed; remove_reason=repeat_overlap;
NIJG01005017.1	EVM	gene	15416	15724	.	-	.	ID=evm.TU.NIJG01005017.1.1;Name=EVM%20prediction%20NIJG01005017.1.1
NIJG01005017.1	EVM	mRNA	15416	15724	.	-	.	ID=evm.model.NIJG01005017.1.1;Parent=evm.TU.NIJG01005017.1.1;Name=EVM%20prediction%20NIJG01005017.1.1
NIJG01005017.1	EVM	exon	15416	15724	.	-	.	ID=evm.model.NIJG01005017.1.1.exon1;Parent=evm.model.NIJG01005017.1.1
NIJG01005017.1	EVM	CDS	15416	15724	.	-	0	ID=cds.evm.model.NIJG01005017.1.1;Parent=evm.model.NIJG01005017.1.1
#evm.TU.NIJG01001132.1.1 removed; remove_reason=repeat_overlap;
NIJG01001132.1	EVM	gene	31360	31577	.	-	.	ID=evm.TU.NIJG01001132.1.1;Name=EVM%20prediction%20NIJG01001132.1.1
NIJG01001132.1	EVM	mRNA	31360	31577	.	-	.	ID=evm.model.NIJG01001132.1.1;Parent=evm.TU.NIJG01001132.1.1;Name=EVM%20prediction%20NIJG01001132.1.1
NIJG01001132.1	EVM	exon	31360	31577	.	-	.	ID=evm.model.NIJG01001132.1.1.exon1;Parent=evm.model.NIJG01001132.1.1
NIJG01001132.1	EVM	CDS	31360	31577	.	-	0	ID=cds.evm.model.NIJG01001132.1.1;Parent=evm.model.NIJG01001132.1.1
#evm.TU.NIJG01000814.1.1 removed; remove_reason=repeat_overlap;
NIJG01000814.1	EVM	gene	55629	56069	.	+	.	ID=evm.TU.NIJG01000814.1.1;Name=EVM%20prediction%20NIJG01000814.1.1
NIJG01000814.1	EVM	mRNA	55629	56069	.	+	.	ID=evm.model.NIJG01000814.1.1;Parent=evm.TU.NIJG01000814.1.1;Name=EVM%20prediction%20NIJG01000814.1.1
NIJG01000814.1	EVM	exon	55629	56069	.	+	.	ID=evm.model.NIJG01000814.1.1.exon1;Parent=evm.model.NIJG01000814.1.1
NIJG01000814.1	EVM	CDS	55629	56069	.	+	0	ID=cds.evm.model.NIJG01000814.1.1;Parent=evm.model.NIJG01000814.1.1
#evm.TU.NIJG01002101.1.1 removed; remove_reason=repeat_match;
NIJG01002101.1	EVM	gene	9504	9833	.	+	.	ID=evm.TU.NIJG01002101.1.1;Name=EVM%20prediction%20NIJG01002101.1.1
NIJG01002101.1	EVM	mRNA	9504	9833	.	+	.	ID=evm.model.NIJG01002101.1.1;Parent=evm.TU.NIJG01002101.1.1;Name=EVM%20prediction%20NIJG01002101.1.1
NIJG01002101.1	EVM	exon	9504	9833	.	+	.	ID=evm.model.NIJG01002101.1.1.exon1;Parent=evm.model.NIJG01002101.1.1
NIJG01002101.1	EVM	CDS	9504	9833	.	+	0	ID=cds.evm.model.NIJG01002101.1.1;Parent=evm.model.NIJG01002101.1.1
#evm.TU.NIJG01002929.1.1 removed; remove_reason=repeat_overlap;
NIJG01002929.1	EVM	gene	6354	6656	.	+	.	ID=evm.TU.NIJG01002929.1.1;Name=EVM%20prediction%20NIJG01002929.1.1
NIJG01002929.1	EVM	mRNA	6354	6656	.	+	.	ID=evm.model.NIJG01002929.1.1;Parent=evm.TU.NIJG01002929.1.1;Name=EVM%20prediction%20NIJG01002929.1.1
NIJG01002929.1	EVM	exon	6354	6656	.	+	.	ID=evm.model.NIJG01002929.1.1.exon1;Parent=evm.model.NIJG01002929.1.1
NIJG01002929.1	EVM	CDS	6354	6656	.	+	0	ID=cds.evm.model.NIJG01002929.1.1;Parent=evm.model.NIJG01002929.1.1
#evm.TU.NIJG01002929.1.2 removed; remove_reason=repeat_overlap;
NIJG01002929.1	EVM	gene	6667	6860	.	+	.	ID=evm.TU.NIJG01002929.1.2;Name=EVM%20prediction%20NIJG01002929.1.2
NIJG01002929.1	EVM	mRNA	6667	6860	.	+	.	ID=evm.model.NIJG01002929.1.2;Parent=evm.TU.NIJG01002929.1.2;Name=EVM%20prediction%20NIJG01002929.1.2
NIJG01002929.1	EVM	exon	6667	6860	.	+	.	ID=evm.model.NIJG01002929.1.2.exon1;Parent=evm.model.NIJG01002929.1.2
NIJG01002929.1	EVM	CDS	6667	6860	.	+	2	ID=cds.evm.model.NIJG01002929.1.2;Parent=evm.model.NIJG01002929.1.2
#evm.TU.NIJG01007043.1.1 removed; remove_reason=repeat_overlap;
NIJG01007043.1	EVM	gene	9934	10150	.	-	.	ID=evm.TU.NIJG01007043.1.1;Name=EVM%20prediction%20NIJG01007043.1.1
NIJG01007043.1	EVM	mRNA	9934	10150	.	-	.	ID=evm.model.NIJG01007043.1.1;Parent=evm.TU.NIJG01007043.1.1;Name=EVM%20prediction%20NIJG01007043.1.1
NIJG01007043.1	EVM	exon	9934	10150	.	-	.	ID=evm.model.NIJG01007043.1.1.exon1;Parent=evm.model.NIJG01007043.1.1
NIJG01007043.1	EVM	CDS	9934	10150	.	-	1	ID=cds.evm.model.NIJG01007043.1.1;Parent=evm.model.NIJG01007043.1.1
#evm.TU.NIJG01017836.1.1 removed; remove_reason=repeat_overlap;
NIJG01017836.1	EVM	gene	2193	2352	.	-	.	ID=evm.TU.NIJG01017836.1.1;Name=EVM%20prediction%20NIJG01017836.1.1
NIJG01017836.1	EVM	mRNA	2193	2352	.	-	.	ID=evm.model.NIJG01017836.1.1;Parent=evm.TU.NIJG01017836.1.1;Name=EVM%20prediction%20NIJG01017836.1.1
NIJG01017836.1	EVM	exon	2193	2352	.	-	.	ID=evm.model.NIJG01017836.1.1.exon1;Parent=evm.model.NIJG01017836.1.1
NIJG01017836.1	EVM	CDS	2193	2352	.	-	0	ID=cds.evm.model.NIJG01017836.1.1;Parent=evm.model.NIJG01017836.1.1
#evm.TU.NIJG01009992.1.1 removed; remove_reason=repeat_overlap;
NIJG01009992.1	EVM	gene	953	1621	.	-	.	ID=evm.TU.NIJG01009992.1.1;Name=EVM%20prediction%20NIJG01009992.1.1
NIJG01009992.1	EVM	mRNA	953	1621	.	-	.	ID=evm.model.NIJG01009992.1.1;Parent=evm.TU.NIJG01009992.1.1;Name=EVM%20prediction%20NIJG01009992.1.1
NIJG01009992.1	EVM	exon	953	1621	.	-	.	ID=evm.model.NIJG01009992.1.1.exon1;Parent=evm.model.NIJG01009992.1.1
NIJG01009992.1	EVM	CDS	953	1621	.	-	0	ID=cds.evm.model.NIJG01009992.1.1;Parent=evm.model.NIJG01009992.1.1
#evm.TU.NIJG01007704.1.1 removed; remove_reason=repeat_match;
NIJG01007704.1	EVM	gene	8021	8978	.	-	.	ID=evm.TU.NIJG01007704.1.1;Name=EVM%20prediction%20NIJG01007704.1.1
NIJG01007704.1	EVM	mRNA	8021	8978	.	-	.	ID=evm.model.NIJG01007704.1.1;Parent=evm.TU.NIJG01007704.1.1;Name=EVM%20prediction%20NIJG01007704.1.1
NIJG01007704.1	EVM	exon	8576	8978	.	-	.	ID=evm.model.NIJG01007704.1.1.exon1;Parent=evm.model.NIJG01007704.1.1
NIJG01007704.1	EVM	CDS	8576	8978	.	-	0	ID=cds.evm.model.NIJG01007704.1.1;Parent=evm.model.NIJG01007704.1.1
NIJG01007704.1	EVM	exon	8021	8514	.	-	.	ID=evm.model.NIJG01007704.1.1.exon2;Parent=evm.model.NIJG01007704.1.1
NIJG01007704.1	EVM	CDS	8021	8514	.	-	2	ID=cds.evm.model.NIJG01007704.1.1;Parent=evm.model.NIJG01007704.1.1
#evm.TU.NIJG01000824.1.1 removed; remove_reason=repeat_overlap;
NIJG01000824.1	EVM	gene	60950	61225	.	-	.	ID=evm.TU.NIJG01000824.1.1;Name=EVM%20prediction%20NIJG01000824.1.1
NIJG01000824.1	EVM	mRNA	60950	61225	.	-	.	ID=evm.model.NIJG01000824.1.1;Parent=evm.TU.NIJG01000824.1.1;Name=EVM%20prediction%20NIJG01000824.1.1
NIJG01000824.1	EVM	exon	61191	61225	.	-	.	ID=evm.model.NIJG01000824.1.1.exon1;Parent=evm.model.NIJG01000824.1.1
NIJG01000824.1	EVM	CDS	61191	61225	.	-	0	ID=cds.evm.model.NIJG01000824.1.1;Parent=evm.model.NIJG01000824.1.1
NIJG01000824.1	EVM	exon	60950	61084	.	-	.	ID=evm.model.NIJG01000824.1.1.exon2;Parent=evm.model.NIJG01000824.1.1
NIJG01000824.1	EVM	CDS	60950	61084	.	-	1	ID=cds.evm.model.NIJG01000824.1.1;Parent=evm.model.NIJG01000824.1.1
#evm.TU.NIJG01000824.1.2 removed; remove_reason=repeat_overlap;
NIJG01000824.1	EVM	gene	51888	52062	.	+	.	ID=evm.TU.NIJG01000824.1.2;Name=EVM%20prediction%20NIJG01000824.1.2
NIJG01000824.1	EVM	mRNA	51888	52062	.	+	.	ID=evm.model.NIJG01000824.1.2;Parent=evm.TU.NIJG01000824.1.2;Name=EVM%20prediction%20NIJG01000824.1.2
NIJG01000824.1	EVM	exon	51888	52062	.	+	.	ID=evm.model.NIJG01000824.1.2.exon1;Parent=evm.model.NIJG01000824.1.2
NIJG01000824.1	EVM	CDS	51888	52062	.	+	1	ID=cds.evm.model.NIJG01000824.1.2;Parent=evm.model.NIJG01000824.1.2
#evm.TU.NIJG01008555.1.1 removed; remove_reason=repeat_overlap;
NIJG01008555.1	EVM	gene	2229	2470	.	+	.	ID=evm.TU.NIJG01008555.1.1;Name=EVM%20prediction%20NIJG01008555.1.1
NIJG01008555.1	EVM	mRNA	2229	2470	.	+	.	ID=evm.model.NIJG01008555.1.1;Parent=evm.TU.NIJG01008555.1.1;Name=EVM%20prediction%20NIJG01008555.1.1
NIJG01008555.1	EVM	exon	2229	2470	.	+	.	ID=evm.model.NIJG01008555.1.1.exon1;Parent=evm.model.NIJG01008555.1.1
NIJG01008555.1	EVM	CDS	2229	2470	.	+	0	ID=cds.evm.model.NIJG01008555.1.1;Parent=evm.model.NIJG01008555.1.1
#evm.TU.NIJG01018759.1.1 removed; remove_reason=repeat_overlap;
NIJG01018759.1	EVM	gene	3262	3423	.	-	.	ID=evm.TU.NIJG01018759.1.1;Name=EVM%20prediction%20NIJG01018759.1.1
NIJG01018759.1	EVM	mRNA	3262	3423	.	-	.	ID=evm.model.NIJG01018759.1.1;Parent=evm.TU.NIJG01018759.1.1;Name=EVM%20prediction%20NIJG01018759.1.1
NIJG01018759.1	EVM	exon	3262	3423	.	-	.	ID=evm.model.NIJG01018759.1.1.exon1;Parent=evm.model.NIJG01018759.1.1
NIJG01018759.1	EVM	CDS	3262	3423	.	-	0	ID=cds.evm.model.NIJG01018759.1.1;Parent=evm.model.NIJG01018759.1.1
#evm.TU.NIJG01013077.1.1 removed; remove_reason=repeat_overlap;
NIJG01013077.1	EVM	gene	2235	2573	.	+	.	ID=evm.TU.NIJG01013077.1.1;Name=EVM%20prediction%20NIJG01013077.1.1
NIJG01013077.1	EVM	mRNA	2235	2573	.	+	.	ID=evm.model.NIJG01013077.1.1;Parent=evm.TU.NIJG01013077.1.1;Name=EVM%20prediction%20NIJG01013077.1.1
NIJG01013077.1	EVM	exon	2235	2573	.	+	.	ID=evm.model.NIJG01013077.1.1.exon1;Parent=evm.model.NIJG01013077.1.1
NIJG01013077.1	EVM	CDS	2235	2573	.	+	0	ID=cds.evm.model.NIJG01013077.1.1;Parent=evm.model.NIJG01013077.1.1
#evm.TU.NIJG01006672.1.1 removed; remove_reason=repeat_overlap;
NIJG01006672.1	EVM	gene	8141	8342	.	+	.	ID=evm.TU.NIJG01006672.1.1;Name=EVM%20prediction%20NIJG01006672.1.1
NIJG01006672.1	EVM	mRNA	8141	8342	.	+	.	ID=evm.model.NIJG01006672.1.1;Parent=evm.TU.NIJG01006672.1.1;Name=EVM%20prediction%20NIJG01006672.1.1
NIJG01006672.1	EVM	exon	8141	8342	.	+	.	ID=evm.model.NIJG01006672.1.1.exon1;Parent=evm.model.NIJG01006672.1.1
NIJG01006672.1	EVM	CDS	8141	8342	.	+	1	ID=cds.evm.model.NIJG01006672.1.1;Parent=evm.model.NIJG01006672.1.1
#evm.TU.NIJG01006672.1.2 removed; remove_reason=repeat_overlap;
NIJG01006672.1	EVM	gene	10796	11048	.	+	.	ID=evm.TU.NIJG01006672.1.2;Name=EVM%20prediction%20NIJG01006672.1.2
NIJG01006672.1	EVM	mRNA	10796	11048	.	+	.	ID=evm.model.NIJG01006672.1.2;Parent=evm.TU.NIJG01006672.1.2;Name=EVM%20prediction%20NIJG01006672.1.2
NIJG01006672.1	EVM	exon	10796	11048	.	+	.	ID=evm.model.NIJG01006672.1.2.exon1;Parent=evm.model.NIJG01006672.1.2
NIJG01006672.1	EVM	CDS	10796	11048	.	+	0	ID=cds.evm.model.NIJG01006672.1.2;Parent=evm.model.NIJG01006672.1.2
#evm.TU.NIJG01010194.1.1 removed; remove_reason=repeat_match;
NIJG01010194.1	EVM	gene	3652	4101	.	-	.	ID=evm.TU.NIJG01010194.1.1;Name=EVM%20prediction%20NIJG01010194.1.1
NIJG01010194.1	EVM	mRNA	3652	4101	.	-	.	ID=evm.model.NIJG01010194.1.1;Parent=evm.TU.NIJG01010194.1.1;Name=EVM%20prediction%20NIJG01010194.1.1
NIJG01010194.1	EVM	exon	3652	4101	.	-	.	ID=evm.model.NIJG01010194.1.1.exon1;Parent=evm.model.NIJG01010194.1.1
NIJG01010194.1	EVM	CDS	3652	4101	.	-	0	ID=cds.evm.model.NIJG01010194.1.1;Parent=evm.model.NIJG01010194.1.1
#evm.TU.NIJG01000737.1.2 removed; remove_reason=repeat_match;
NIJG01000737.1	EVM	gene	47852	48498	.	-	.	ID=evm.TU.NIJG01000737.1.2;Name=EVM%20prediction%20NIJG01000737.1.2
NIJG01000737.1	EVM	mRNA	47852	48498	.	-	.	ID=evm.model.NIJG01000737.1.2;Parent=evm.TU.NIJG01000737.1.2;Name=EVM%20prediction%20NIJG01000737.1.2
NIJG01000737.1	EVM	exon	48292	48498	.	-	.	ID=evm.model.NIJG01000737.1.2.exon1;Parent=evm.model.NIJG01000737.1.2
NIJG01000737.1	EVM	CDS	48292	48498	.	-	0	ID=cds.evm.model.NIJG01000737.1.2;Parent=evm.model.NIJG01000737.1.2
NIJG01000737.1	EVM	exon	47852	48166	.	-	.	ID=evm.model.NIJG01000737.1.2.exon2;Parent=evm.model.NIJG01000737.1.2
NIJG01000737.1	EVM	CDS	47852	48166	.	-	0	ID=cds.evm.model.NIJG01000737.1.2;Parent=evm.model.NIJG01000737.1.2
#evm.TU.NIJG01000737.1.4 removed; remove_reason=repeat_match;
NIJG01000737.1	EVM	gene	58397	59206	.	-	.	ID=evm.TU.NIJG01000737.1.4;Name=EVM%20prediction%20NIJG01000737.1.4
NIJG01000737.1	EVM	mRNA	58397	59206	.	-	.	ID=evm.model.NIJG01000737.1.4;Parent=evm.TU.NIJG01000737.1.4;Name=EVM%20prediction%20NIJG01000737.1.4
NIJG01000737.1	EVM	exon	58397	59206	.	-	.	ID=evm.model.NIJG01000737.1.4.exon1;Parent=evm.model.NIJG01000737.1.4
NIJG01000737.1	EVM	CDS	58397	59206	.	-	0	ID=cds.evm.model.NIJG01000737.1.4;Parent=evm.model.NIJG01000737.1.4
#evm.TU.NIJG01000737.1.5 removed; remove_reason=repeat_match;
NIJG01000737.1	EVM	gene	59376	60167	.	-	.	ID=evm.TU.NIJG01000737.1.5;Name=EVM%20prediction%20NIJG01000737.1.5
NIJG01000737.1	EVM	mRNA	59376	60167	.	-	.	ID=evm.model.NIJG01000737.1.5;Parent=evm.TU.NIJG01000737.1.5;Name=EVM%20prediction%20NIJG01000737.1.5
NIJG01000737.1	EVM	exon	59376	60167	.	-	.	ID=evm.model.NIJG01000737.1.5.exon1;Parent=evm.model.NIJG01000737.1.5
NIJG01000737.1	EVM	CDS	59376	60167	.	-	0	ID=cds.evm.model.NIJG01000737.1.5;Parent=evm.model.NIJG01000737.1.5
#evm.TU.NIJG01000737.1.6 removed; remove_reason=repeat_match;
NIJG01000737.1	EVM	gene	64209	65800	.	-	.	ID=evm.TU.NIJG01000737.1.6;Name=EVM%20prediction%20NIJG01000737.1.6
NIJG01000737.1	EVM	mRNA	64209	65800	.	-	.	ID=evm.model.NIJG01000737.1.6;Parent=evm.TU.NIJG01000737.1.6;Name=EVM%20prediction%20NIJG01000737.1.6
NIJG01000737.1	EVM	exon	65453	65800	.	-	.	ID=evm.model.NIJG01000737.1.6.exon1;Parent=evm.model.NIJG01000737.1.6
NIJG01000737.1	EVM	CDS	65453	65800	.	-	0	ID=cds.evm.model.NIJG01000737.1.6;Parent=evm.model.NIJG01000737.1.6
NIJG01000737.1	EVM	exon	65161	65335	.	-	.	ID=evm.model.NIJG01000737.1.6.exon2;Parent=evm.model.NIJG01000737.1.6
NIJG01000737.1	EVM	CDS	65161	65335	.	-	0	ID=cds.evm.model.NIJG01000737.1.6;Parent=evm.model.NIJG01000737.1.6
NIJG01000737.1	EVM	exon	64256	65130	.	-	.	ID=evm.model.NIJG01000737.1.6.exon3;Parent=evm.model.NIJG01000737.1.6
NIJG01000737.1	EVM	CDS	64256	65130	.	-	2	ID=cds.evm.model.NIJG01000737.1.6;Parent=evm.model.NIJG01000737.1.6
NIJG01000737.1	EVM	exon	64209	64235	.	-	.	ID=evm.model.NIJG01000737.1.6.exon4;Parent=evm.model.NIJG01000737.1.6
NIJG01000737.1	EVM	CDS	64209	64235	.	-	0	ID=cds.evm.model.NIJG01000737.1.6;Parent=evm.model.NIJG01000737.1.6
#evm.TU.NIJG01000737.1.7 removed; remove_reason=repeat_match;
NIJG01000737.1	EVM	gene	66750	67319	.	-	.	ID=evm.TU.NIJG01000737.1.7;Name=EVM%20prediction%20NIJG01000737.1.7
NIJG01000737.1	EVM	mRNA	66750	67319	.	-	.	ID=evm.model.NIJG01000737.1.7;Parent=evm.TU.NIJG01000737.1.7;Name=EVM%20prediction%20NIJG01000737.1.7
NIJG01000737.1	EVM	exon	66750	67319	.	-	.	ID=evm.model.NIJG01000737.1.7.exon1;Parent=evm.model.NIJG01000737.1.7
NIJG01000737.1	EVM	CDS	66750	67319	.	-	0	ID=cds.evm.model.NIJG01000737.1.7;Parent=evm.model.NIJG01000737.1.7
#evm.TU.NIJG01000737.1.8 removed; remove_reason=repeat_match;
NIJG01000737.1	EVM	gene	67341	68021	.	-	.	ID=evm.TU.NIJG01000737.1.8;Name=EVM%20prediction%20NIJG01000737.1.8
NIJG01000737.1	EVM	mRNA	67341	68021	.	-	.	ID=evm.model.NIJG01000737.1.8;Parent=evm.TU.NIJG01000737.1.8;Name=EVM%20prediction%20NIJG01000737.1.8
NIJG01000737.1	EVM	exon	67341	68021	.	-	.	ID=evm.model.NIJG01000737.1.8.exon1;Parent=evm.model.NIJG01000737.1.8
NIJG01000737.1	EVM	CDS	67341	68021	.	-	0	ID=cds.evm.model.NIJG01000737.1.8;Parent=evm.model.NIJG01000737.1.8
#evm.TU.NIJG01000737.1.9 removed; remove_reason=repeat_match;
NIJG01000737.1	EVM	gene	68030	68605	.	-	.	ID=evm.TU.NIJG01000737.1.9;Name=EVM%20prediction%20NIJG01000737.1.9
NIJG01000737.1	EVM	mRNA	68030	68605	.	-	.	ID=evm.model.NIJG01000737.1.9;Parent=evm.TU.NIJG01000737.1.9;Name=EVM%20prediction%20NIJG01000737.1.9
NIJG01000737.1	EVM	exon	68383	68605	.	-	.	ID=evm.model.NIJG01000737.1.9.exon1;Parent=evm.model.NIJG01000737.1.9
NIJG01000737.1	EVM	CDS	68383	68605	.	-	0	ID=cds.evm.model.NIJG01000737.1.9;Parent=evm.model.NIJG01000737.1.9
NIJG01000737.1	EVM	exon	68030	68319	.	-	.	ID=evm.model.NIJG01000737.1.9.exon2;Parent=evm.model.NIJG01000737.1.9
NIJG01000737.1	EVM	CDS	68030	68319	.	-	2	ID=cds.evm.model.NIJG01000737.1.9;Parent=evm.model.NIJG01000737.1.9
#evm.TU.NIJG01022580.1.1 removed; remove_reason=repeat_overlap;
NIJG01022580.1	EVM	gene	284	484	.	-	.	ID=evm.TU.NIJG01022580.1.1;Name=EVM%20prediction%20NIJG01022580.1.1
NIJG01022580.1	EVM	mRNA	284	484	.	-	.	ID=evm.model.NIJG01022580.1.1;Parent=evm.TU.NIJG01022580.1.1;Name=EVM%20prediction%20NIJG01022580.1.1
NIJG01022580.1	EVM	exon	284	484	.	-	.	ID=evm.model.NIJG01022580.1.1.exon1;Parent=evm.model.NIJG01022580.1.1
NIJG01022580.1	EVM	CDS	284	484	.	-	0	ID=cds.evm.model.NIJG01022580.1.1;Parent=evm.model.NIJG01022580.1.1
#evm.TU.NIJG01016661.1.1 removed; remove_reason=repeat_overlap;
NIJG01016661.1	EVM	gene	4491	4742	.	-	.	ID=evm.TU.NIJG01016661.1.1;Name=EVM%20prediction%20NIJG01016661.1.1
NIJG01016661.1	EVM	mRNA	4491	4742	.	-	.	ID=evm.model.NIJG01016661.1.1;Parent=evm.TU.NIJG01016661.1.1;Name=EVM%20prediction%20NIJG01016661.1.1
NIJG01016661.1	EVM	exon	4491	4742	.	-	.	ID=evm.model.NIJG01016661.1.1.exon1;Parent=evm.model.NIJG01016661.1.1
NIJG01016661.1	EVM	CDS	4491	4742	.	-	0	ID=cds.evm.model.NIJG01016661.1.1;Parent=evm.model.NIJG01016661.1.1
#evm.TU.NIJG01017086.1.1 removed; remove_reason=repeat_overlap;
NIJG01017086.1	EVM	gene	174	451	.	+	.	ID=evm.TU.NIJG01017086.1.1;Name=EVM%20prediction%20NIJG01017086.1.1
NIJG01017086.1	EVM	mRNA	174	451	.	+	.	ID=evm.model.NIJG01017086.1.1;Parent=evm.TU.NIJG01017086.1.1;Name=EVM%20prediction%20NIJG01017086.1.1
NIJG01017086.1	EVM	exon	174	451	.	+	.	ID=evm.model.NIJG01017086.1.1.exon1;Parent=evm.model.NIJG01017086.1.1
NIJG01017086.1	EVM	CDS	174	451	.	+	2	ID=cds.evm.model.NIJG01017086.1.1;Parent=evm.model.NIJG01017086.1.1
#evm.TU.NIJG01010921.1.1 removed; remove_reason=repeat_overlap;
NIJG01010921.1	EVM	gene	1635	1807	.	-	.	ID=evm.TU.NIJG01010921.1.1;Name=EVM%20prediction%20NIJG01010921.1.1
NIJG01010921.1	EVM	mRNA	1635	1807	.	-	.	ID=evm.model.NIJG01010921.1.1;Parent=evm.TU.NIJG01010921.1.1;Name=EVM%20prediction%20NIJG01010921.1.1
NIJG01010921.1	EVM	exon	1635	1807	.	-	.	ID=evm.model.NIJG01010921.1.1.exon1;Parent=evm.model.NIJG01010921.1.1
NIJG01010921.1	EVM	CDS	1635	1807	.	-	0	ID=cds.evm.model.NIJG01010921.1.1;Parent=evm.model.NIJG01010921.1.1
#evm.TU.NIJG01001089.1.1 removed; remove_reason=repeat_overlap;
NIJG01001089.1	EVM	gene	31300	31733	.	+	.	ID=evm.TU.NIJG01001089.1.1;Name=EVM%20prediction%20NIJG01001089.1.1
NIJG01001089.1	EVM	mRNA	31300	31733	.	+	.	ID=evm.model.NIJG01001089.1.1;Parent=evm.TU.NIJG01001089.1.1;Name=EVM%20prediction%20NIJG01001089.1.1
NIJG01001089.1	EVM	exon	31300	31733	.	+	.	ID=evm.model.NIJG01001089.1.1.exon1;Parent=evm.model.NIJG01001089.1.1
NIJG01001089.1	EVM	CDS	31300	31733	.	+	2	ID=cds.evm.model.NIJG01001089.1.1;Parent=evm.model.NIJG01001089.1.1
#evm.TU.NIJG01001089.1.2 removed; remove_reason=repeat_overlap;
NIJG01001089.1	EVM	gene	31897	32097	.	+	.	ID=evm.TU.NIJG01001089.1.2;Name=EVM%20prediction%20NIJG01001089.1.2
NIJG01001089.1	EVM	mRNA	31897	32097	.	+	.	ID=evm.model.NIJG01001089.1.2;Parent=evm.TU.NIJG01001089.1.2;Name=EVM%20prediction%20NIJG01001089.1.2
NIJG01001089.1	EVM	exon	31897	32097	.	+	.	ID=evm.model.NIJG01001089.1.2.exon1;Parent=evm.model.NIJG01001089.1.2
NIJG01001089.1	EVM	CDS	31897	32097	.	+	0	ID=cds.evm.model.NIJG01001089.1.2;Parent=evm.model.NIJG01001089.1.2
#evm.TU.NIJG01011397.1.1 removed; remove_reason=repeat_overlap;
NIJG01011397.1	EVM	gene	1413	2103	.	+	.	ID=evm.TU.NIJG01011397.1.1;Name=EVM%20prediction%20NIJG01011397.1.1
NIJG01011397.1	EVM	mRNA	1413	2103	.	+	.	ID=evm.model.NIJG01011397.1.1;Parent=evm.TU.NIJG01011397.1.1;Name=EVM%20prediction%20NIJG01011397.1.1
NIJG01011397.1	EVM	exon	1413	1594	.	+	.	ID=evm.model.NIJG01011397.1.1.exon1;Parent=evm.model.NIJG01011397.1.1
NIJG01011397.1	EVM	CDS	1413	1594	.	+	0	ID=cds.evm.model.NIJG01011397.1.1;Parent=evm.model.NIJG01011397.1.1
NIJG01011397.1	EVM	exon	1923	2103	.	+	.	ID=evm.model.NIJG01011397.1.1.exon2;Parent=evm.model.NIJG01011397.1.1
NIJG01011397.1	EVM	CDS	1923	2103	.	+	1	ID=cds.evm.model.NIJG01011397.1.1;Parent=evm.model.NIJG01011397.1.1
#evm.TU.NIJG01000437.1.2 removed; remove_reason=repeat_match;
NIJG01000437.1	EVM	gene	142309	142953	.	-	.	ID=evm.TU.NIJG01000437.1.2;Name=EVM%20prediction%20NIJG01000437.1.2
NIJG01000437.1	EVM	mRNA	142309	142953	.	-	.	ID=evm.model.NIJG01000437.1.2;Parent=evm.TU.NIJG01000437.1.2;Name=EVM%20prediction%20NIJG01000437.1.2
NIJG01000437.1	EVM	exon	142309	142953	.	-	.	ID=evm.model.NIJG01000437.1.2.exon1;Parent=evm.model.NIJG01000437.1.2
NIJG01000437.1	EVM	CDS	142309	142953	.	-	0	ID=cds.evm.model.NIJG01000437.1.2;Parent=evm.model.NIJG01000437.1.2
#evm.TU.NIJG01007686.1.1 removed; remove_reason=repeat_match;
NIJG01007686.1	EVM	gene	6968	7762	.	-	.	ID=evm.TU.NIJG01007686.1.1;Name=EVM%20prediction%20NIJG01007686.1.1
NIJG01007686.1	EVM	mRNA	6968	7762	.	-	.	ID=evm.model.NIJG01007686.1.1;Parent=evm.TU.NIJG01007686.1.1;Name=EVM%20prediction%20NIJG01007686.1.1
NIJG01007686.1	EVM	exon	7406	7762	.	-	.	ID=evm.model.NIJG01007686.1.1.exon1;Parent=evm.model.NIJG01007686.1.1
NIJG01007686.1	EVM	CDS	7406	7762	.	-	0	ID=cds.evm.model.NIJG01007686.1.1;Parent=evm.model.NIJG01007686.1.1
NIJG01007686.1	EVM	exon	7205	7277	.	-	.	ID=evm.model.NIJG01007686.1.1.exon2;Parent=evm.model.NIJG01007686.1.1
NIJG01007686.1	EVM	CDS	7205	7277	.	-	0	ID=cds.evm.model.NIJG01007686.1.1;Parent=evm.model.NIJG01007686.1.1
NIJG01007686.1	EVM	exon	6968	7101	.	-	.	ID=evm.model.NIJG01007686.1.1.exon3;Parent=evm.model.NIJG01007686.1.1
NIJG01007686.1	EVM	CDS	6968	7101	.	-	2	ID=cds.evm.model.NIJG01007686.1.1;Parent=evm.model.NIJG01007686.1.1
#evm.TU.NIJG01000817.1.2 removed; remove_reason=repeat_match;
NIJG01000817.1	EVM	gene	31341	31769	.	+	.	ID=evm.TU.NIJG01000817.1.2;Name=EVM%20prediction%20NIJG01000817.1.2
NIJG01000817.1	EVM	mRNA	31341	31769	.	+	.	ID=evm.model.NIJG01000817.1.2;Parent=evm.TU.NIJG01000817.1.2;Name=EVM%20prediction%20NIJG01000817.1.2
NIJG01000817.1	EVM	exon	31341	31769	.	+	.	ID=evm.model.NIJG01000817.1.2.exon1;Parent=evm.model.NIJG01000817.1.2
NIJG01000817.1	EVM	CDS	31341	31769	.	+	0	ID=cds.evm.model.NIJG01000817.1.2;Parent=evm.model.NIJG01000817.1.2
#evm.TU.NIJG01000817.1.3 removed; remove_reason=repeat_overlap;
NIJG01000817.1	EVM	gene	66419	67058	.	-	.	ID=evm.TU.NIJG01000817.1.3;Name=EVM%20prediction%20NIJG01000817.1.3
NIJG01000817.1	EVM	mRNA	66419	67058	.	-	.	ID=evm.model.NIJG01000817.1.3;Parent=evm.TU.NIJG01000817.1.3;Name=EVM%20prediction%20NIJG01000817.1.3
NIJG01000817.1	EVM	exon	66750	67058	.	-	.	ID=evm.model.NIJG01000817.1.3.exon1;Parent=evm.model.NIJG01000817.1.3
NIJG01000817.1	EVM	CDS	66750	67058	.	-	0	ID=cds.evm.model.NIJG01000817.1.3;Parent=evm.model.NIJG01000817.1.3
NIJG01000817.1	EVM	exon	66419	66676	.	-	.	ID=evm.model.NIJG01000817.1.3.exon2;Parent=evm.model.NIJG01000817.1.3
NIJG01000817.1	EVM	CDS	66419	66676	.	-	0	ID=cds.evm.model.NIJG01000817.1.3;Parent=evm.model.NIJG01000817.1.3
#evm.TU.NIJG01009193.1.1 removed; remove_reason=repeat_match;
NIJG01009193.1	EVM	gene	956	1864	.	-	.	ID=evm.TU.NIJG01009193.1.1;Name=EVM%20prediction%20NIJG01009193.1.1
NIJG01009193.1	EVM	mRNA	956	1864	.	-	.	ID=evm.model.NIJG01009193.1.1;Parent=evm.TU.NIJG01009193.1.1;Name=EVM%20prediction%20NIJG01009193.1.1
NIJG01009193.1	EVM	exon	956	1864	.	-	.	ID=evm.model.NIJG01009193.1.1.exon1;Parent=evm.model.NIJG01009193.1.1
NIJG01009193.1	EVM	CDS	956	1864	.	-	0	ID=cds.evm.model.NIJG01009193.1.1;Parent=evm.model.NIJG01009193.1.1
#evm.TU.NIJG01003197.1.1 removed; remove_reason=repeat_match;
NIJG01003197.1	EVM	gene	6188	6932	.	+	.	ID=evm.TU.NIJG01003197.1.1;Name=EVM%20prediction%20NIJG01003197.1.1
NIJG01003197.1	EVM	mRNA	6188	6932	.	+	.	ID=evm.model.NIJG01003197.1.1;Parent=evm.TU.NIJG01003197.1.1;Name=EVM%20prediction%20NIJG01003197.1.1
NIJG01003197.1	EVM	exon	6188	6932	.	+	.	ID=evm.model.NIJG01003197.1.1.exon1;Parent=evm.model.NIJG01003197.1.1
NIJG01003197.1	EVM	CDS	6188	6932	.	+	0	ID=cds.evm.model.NIJG01003197.1.1;Parent=evm.model.NIJG01003197.1.1
#evm.TU.NIJG01008162.1.1 removed; remove_reason=repeat_match;
NIJG01008162.1	EVM	gene	10230	11327	.	+	.	ID=evm.TU.NIJG01008162.1.1;Name=EVM%20prediction%20NIJG01008162.1.1
NIJG01008162.1	EVM	mRNA	10230	11327	.	+	.	ID=evm.model.NIJG01008162.1.1;Parent=evm.TU.NIJG01008162.1.1;Name=EVM%20prediction%20NIJG01008162.1.1
NIJG01008162.1	EVM	exon	10230	11327	.	+	.	ID=evm.model.NIJG01008162.1.1.exon1;Parent=evm.model.NIJG01008162.1.1
NIJG01008162.1	EVM	CDS	10230	11327	.	+	0	ID=cds.evm.model.NIJG01008162.1.1;Parent=evm.model.NIJG01008162.1.1
#evm.TU.NIJG01006701.1.1 removed; remove_reason=repeat_overlap;
NIJG01006701.1	EVM	gene	6139	6582	.	+	.	ID=evm.TU.NIJG01006701.1.1;Name=EVM%20prediction%20NIJG01006701.1.1
NIJG01006701.1	EVM	mRNA	6139	6582	.	+	.	ID=evm.model.NIJG01006701.1.1;Parent=evm.TU.NIJG01006701.1.1;Name=EVM%20prediction%20NIJG01006701.1.1
NIJG01006701.1	EVM	exon	6139	6582	.	+	.	ID=evm.model.NIJG01006701.1.1.exon1;Parent=evm.model.NIJG01006701.1.1
NIJG01006701.1	EVM	CDS	6139	6582	.	+	0	ID=cds.evm.model.NIJG01006701.1.1;Parent=evm.model.NIJG01006701.1.1
#evm.TU.NIJG01019248.1.1 removed; remove_reason=repeat_match;
NIJG01019248.1	EVM	gene	6513	6866	.	-	.	ID=evm.TU.NIJG01019248.1.1;Name=EVM%20prediction%20NIJG01019248.1.1
NIJG01019248.1	EVM	mRNA	6513	6866	.	-	.	ID=evm.model.NIJG01019248.1.1;Parent=evm.TU.NIJG01019248.1.1;Name=EVM%20prediction%20NIJG01019248.1.1
NIJG01019248.1	EVM	exon	6513	6866	.	-	.	ID=evm.model.NIJG01019248.1.1.exon1;Parent=evm.model.NIJG01019248.1.1
NIJG01019248.1	EVM	CDS	6513	6866	.	-	0	ID=cds.evm.model.NIJG01019248.1.1;Parent=evm.model.NIJG01019248.1.1
#evm.TU.NIJG01012173.1.2 removed; remove_reason=repeat_match;
NIJG01012173.1	EVM	gene	1541	1807	.	+	.	ID=evm.TU.NIJG01012173.1.2;Name=EVM%20prediction%20NIJG01012173.1.2
NIJG01012173.1	EVM	mRNA	1541	1807	.	+	.	ID=evm.model.NIJG01012173.1.2;Parent=evm.TU.NIJG01012173.1.2;Name=EVM%20prediction%20NIJG01012173.1.2
NIJG01012173.1	EVM	exon	1541	1807	.	+	.	ID=evm.model.NIJG01012173.1.2.exon1;Parent=evm.model.NIJG01012173.1.2
NIJG01012173.1	EVM	CDS	1541	1807	.	+	0	ID=cds.evm.model.NIJG01012173.1.2;Parent=evm.model.NIJG01012173.1.2
#evm.TU.NIJG01006860.1.1 removed; remove_reason=repeat_overlap;
NIJG01006860.1	EVM	gene	8567	8792	.	+	.	ID=evm.TU.NIJG01006860.1.1;Name=EVM%20prediction%20NIJG01006860.1.1
NIJG01006860.1	EVM	mRNA	8567	8792	.	+	.	ID=evm.model.NIJG01006860.1.1;Parent=evm.TU.NIJG01006860.1.1;Name=EVM%20prediction%20NIJG01006860.1.1
NIJG01006860.1	EVM	exon	8567	8792	.	+	.	ID=evm.model.NIJG01006860.1.1.exon1;Parent=evm.model.NIJG01006860.1.1
NIJG01006860.1	EVM	CDS	8567	8792	.	+	0	ID=cds.evm.model.NIJG01006860.1.1;Parent=evm.model.NIJG01006860.1.1
#evm.TU.NIJG01020446.1.1 removed; remove_reason=repeat_overlap;
NIJG01020446.1	EVM	gene	4923	5090	.	+	.	ID=evm.TU.NIJG01020446.1.1;Name=EVM%20prediction%20NIJG01020446.1.1
NIJG01020446.1	EVM	mRNA	4923	5090	.	+	.	ID=evm.model.NIJG01020446.1.1;Parent=evm.TU.NIJG01020446.1.1;Name=EVM%20prediction%20NIJG01020446.1.1
NIJG01020446.1	EVM	exon	4923	5090	.	+	.	ID=evm.model.NIJG01020446.1.1.exon1;Parent=evm.model.NIJG01020446.1.1
NIJG01020446.1	EVM	CDS	4923	5090	.	+	0	ID=cds.evm.model.NIJG01020446.1.1;Parent=evm.model.NIJG01020446.1.1
#evm.TU.NIJG01001335.1.1 removed; remove_reason=repeat_match;
NIJG01001335.1	EVM	gene	35479	36080	.	+	.	ID=evm.TU.NIJG01001335.1.1;Name=EVM%20prediction%20NIJG01001335.1.1
NIJG01001335.1	EVM	mRNA	35479	36080	.	+	.	ID=evm.model.NIJG01001335.1.1;Parent=evm.TU.NIJG01001335.1.1;Name=EVM%20prediction%20NIJG01001335.1.1
NIJG01001335.1	EVM	exon	35479	36080	.	+	.	ID=evm.model.NIJG01001335.1.1.exon1;Parent=evm.model.NIJG01001335.1.1
NIJG01001335.1	EVM	CDS	35479	36080	.	+	2	ID=cds.evm.model.NIJG01001335.1.1;Parent=evm.model.NIJG01001335.1.1
#evm.TU.NIJG01019496.1.1 removed; remove_reason=repeat_match;
NIJG01019496.1	EVM	gene	2604	3190	.	+	.	ID=evm.TU.NIJG01019496.1.1;Name=EVM%20prediction%20NIJG01019496.1.1
NIJG01019496.1	EVM	mRNA	2604	3190	.	+	.	ID=evm.model.NIJG01019496.1.1;Parent=evm.TU.NIJG01019496.1.1;Name=EVM%20prediction%20NIJG01019496.1.1
NIJG01019496.1	EVM	exon	2604	2859	.	+	.	ID=evm.model.NIJG01019496.1.1.exon1;Parent=evm.model.NIJG01019496.1.1
NIJG01019496.1	EVM	CDS	2604	2859	.	+	0	ID=cds.evm.model.NIJG01019496.1.1;Parent=evm.model.NIJG01019496.1.1
NIJG01019496.1	EVM	exon	2937	3190	.	+	.	ID=evm.model.NIJG01019496.1.1.exon2;Parent=evm.model.NIJG01019496.1.1
NIJG01019496.1	EVM	CDS	2937	3190	.	+	2	ID=cds.evm.model.NIJG01019496.1.1;Parent=evm.model.NIJG01019496.1.1
#evm.TU.NIJG01003538.1.1 removed; remove_reason=repeat_match;
NIJG01003538.1	EVM	gene	12020	12763	.	+	.	ID=evm.TU.NIJG01003538.1.1;Name=EVM%20prediction%20NIJG01003538.1.1
NIJG01003538.1	EVM	mRNA	12020	12763	.	+	.	ID=evm.model.NIJG01003538.1.1;Parent=evm.TU.NIJG01003538.1.1;Name=EVM%20prediction%20NIJG01003538.1.1
NIJG01003538.1	EVM	exon	12020	12763	.	+	.	ID=evm.model.NIJG01003538.1.1.exon1;Parent=evm.model.NIJG01003538.1.1
NIJG01003538.1	EVM	CDS	12020	12763	.	+	0	ID=cds.evm.model.NIJG01003538.1.1;Parent=evm.model.NIJG01003538.1.1
#evm.TU.NIJG01002326.1.1 removed; remove_reason=repeat_overlap;
NIJG01002326.1	EVM	gene	2421	3045	.	-	.	ID=evm.TU.NIJG01002326.1.1;Name=EVM%20prediction%20NIJG01002326.1.1
NIJG01002326.1	EVM	mRNA	2421	3045	.	-	.	ID=evm.model.NIJG01002326.1.1;Parent=evm.TU.NIJG01002326.1.1;Name=EVM%20prediction%20NIJG01002326.1.1
NIJG01002326.1	EVM	exon	2813	3045	.	-	.	ID=evm.model.NIJG01002326.1.1.exon1;Parent=evm.model.NIJG01002326.1.1
NIJG01002326.1	EVM	CDS	2813	3045	.	-	1	ID=cds.evm.model.NIJG01002326.1.1;Parent=evm.model.NIJG01002326.1.1
NIJG01002326.1	EVM	exon	2421	2764	.	-	.	ID=evm.model.NIJG01002326.1.1.exon2;Parent=evm.model.NIJG01002326.1.1
NIJG01002326.1	EVM	CDS	2421	2764	.	-	2	ID=cds.evm.model.NIJG01002326.1.1;Parent=evm.model.NIJG01002326.1.1
#evm.TU.NIJG01000100.1.1 removed; remove_reason=repeat_overlap;
NIJG01000100.1	EVM	gene	52102	52483	.	+	.	ID=evm.TU.NIJG01000100.1.1;Name=EVM%20prediction%20NIJG01000100.1.1
NIJG01000100.1	EVM	mRNA	52102	52483	.	+	.	ID=evm.model.NIJG01000100.1.1;Parent=evm.TU.NIJG01000100.1.1;Name=EVM%20prediction%20NIJG01000100.1.1
NIJG01000100.1	EVM	exon	52102	52196	.	+	.	ID=evm.model.NIJG01000100.1.1.exon1;Parent=evm.model.NIJG01000100.1.1
NIJG01000100.1	EVM	CDS	52102	52196	.	+	0	ID=cds.evm.model.NIJG01000100.1.1;Parent=evm.model.NIJG01000100.1.1
NIJG01000100.1	EVM	exon	52270	52483	.	+	.	ID=evm.model.NIJG01000100.1.1.exon2;Parent=evm.model.NIJG01000100.1.1
NIJG01000100.1	EVM	CDS	52270	52483	.	+	1	ID=cds.evm.model.NIJG01000100.1.1;Parent=evm.model.NIJG01000100.1.1
#evm.TU.NIJG01000100.1.2 removed; remove_reason=repeat_overlap;
NIJG01000100.1	EVM	gene	69826	70095	.	+	.	ID=evm.TU.NIJG01000100.1.2;Name=EVM%20prediction%20NIJG01000100.1.2
NIJG01000100.1	EVM	mRNA	69826	70095	.	+	.	ID=evm.model.NIJG01000100.1.2;Parent=evm.TU.NIJG01000100.1.2;Name=EVM%20prediction%20NIJG01000100.1.2
NIJG01000100.1	EVM	exon	69826	70095	.	+	.	ID=evm.model.NIJG01000100.1.2.exon1;Parent=evm.model.NIJG01000100.1.2
NIJG01000100.1	EVM	CDS	69826	70095	.	+	0	ID=cds.evm.model.NIJG01000100.1.2;Parent=evm.model.NIJG01000100.1.2
#evm.TU.NIJG01000100.1.4 removed; remove_reason=repeat_overlap;
NIJG01000100.1	EVM	gene	153730	154044	.	-	.	ID=evm.TU.NIJG01000100.1.4;Name=EVM%20prediction%20NIJG01000100.1.4
NIJG01000100.1	EVM	mRNA	153730	154044	.	-	.	ID=evm.model.NIJG01000100.1.4;Parent=evm.TU.NIJG01000100.1.4;Name=EVM%20prediction%20NIJG01000100.1.4
NIJG01000100.1	EVM	exon	153970	154044	.	-	.	ID=evm.model.NIJG01000100.1.4.exon1;Parent=evm.model.NIJG01000100.1.4
NIJG01000100.1	EVM	CDS	153970	154044	.	-	0	ID=cds.evm.model.NIJG01000100.1.4;Parent=evm.model.NIJG01000100.1.4
NIJG01000100.1	EVM	exon	153730	153873	.	-	.	ID=evm.model.NIJG01000100.1.4.exon2;Parent=evm.model.NIJG01000100.1.4
NIJG01000100.1	EVM	CDS	153730	153873	.	-	0	ID=cds.evm.model.NIJG01000100.1.4;Parent=evm.model.NIJG01000100.1.4
#evm.TU.NIJG01000100.1.5 removed; remove_reason=repeat_overlap;
NIJG01000100.1	EVM	gene	189691	190230	.	+	.	ID=evm.TU.NIJG01000100.1.5;Name=EVM%20prediction%20NIJG01000100.1.5
NIJG01000100.1	EVM	mRNA	189691	190230	.	+	.	ID=evm.model.NIJG01000100.1.5;Parent=evm.TU.NIJG01000100.1.5;Name=EVM%20prediction%20NIJG01000100.1.5
NIJG01000100.1	EVM	exon	189691	190230	.	+	.	ID=evm.model.NIJG01000100.1.5.exon1;Parent=evm.model.NIJG01000100.1.5
NIJG01000100.1	EVM	CDS	189691	190230	.	+	0	ID=cds.evm.model.NIJG01000100.1.5;Parent=evm.model.NIJG01000100.1.5
#evm.TU.NIJG01000100.1.6 removed; remove_reason=repeat_overlap;
NIJG01000100.1	EVM	gene	308701	308874	.	+	.	ID=evm.TU.NIJG01000100.1.6;Name=EVM%20prediction%20NIJG01000100.1.6
NIJG01000100.1	EVM	mRNA	308701	308874	.	+	.	ID=evm.model.NIJG01000100.1.6;Parent=evm.TU.NIJG01000100.1.6;Name=EVM%20prediction%20NIJG01000100.1.6
NIJG01000100.1	EVM	exon	308701	308874	.	+	.	ID=evm.model.NIJG01000100.1.6.exon1;Parent=evm.model.NIJG01000100.1.6
NIJG01000100.1	EVM	CDS	308701	308874	.	+	0	ID=cds.evm.model.NIJG01000100.1.6;Parent=evm.model.NIJG01000100.1.6
#evm.TU.NIJG01000100.1.8 removed; remove_reason=repeat_overlap;
NIJG01000100.1	EVM	gene	424251	424736	.	+	.	ID=evm.TU.NIJG01000100.1.8;Name=EVM%20prediction%20NIJG01000100.1.8
NIJG01000100.1	EVM	mRNA	424251	424736	.	+	.	ID=evm.model.NIJG01000100.1.8;Parent=evm.TU.NIJG01000100.1.8;Name=EVM%20prediction%20NIJG01000100.1.8
NIJG01000100.1	EVM	exon	424251	424365	.	+	.	ID=evm.model.NIJG01000100.1.8.exon1;Parent=evm.model.NIJG01000100.1.8
NIJG01000100.1	EVM	CDS	424251	424365	.	+	0	ID=cds.evm.model.NIJG01000100.1.8;Parent=evm.model.NIJG01000100.1.8
NIJG01000100.1	EVM	exon	424540	424736	.	+	.	ID=evm.model.NIJG01000100.1.8.exon2;Parent=evm.model.NIJG01000100.1.8
NIJG01000100.1	EVM	CDS	424540	424736	.	+	2	ID=cds.evm.model.NIJG01000100.1.8;Parent=evm.model.NIJG01000100.1.8
#evm.TU.NIJG01000100.1.9 removed; remove_reason=repeat_match;
NIJG01000100.1	EVM	gene	450012	451034	.	+	.	ID=evm.TU.NIJG01000100.1.9;Name=EVM%20prediction%20NIJG01000100.1.9
NIJG01000100.1	EVM	mRNA	450012	451034	.	+	.	ID=evm.model.NIJG01000100.1.9;Parent=evm.TU.NIJG01000100.1.9;Name=EVM%20prediction%20NIJG01000100.1.9
NIJG01000100.1	EVM	exon	450012	451034	.	+	.	ID=evm.model.NIJG01000100.1.9.exon1;Parent=evm.model.NIJG01000100.1.9
NIJG01000100.1	EVM	CDS	450012	451034	.	+	0	ID=cds.evm.model.NIJG01000100.1.9;Parent=evm.model.NIJG01000100.1.9
#evm.TU.NIJG01000100.1.11 removed; remove_reason=repeat_match;
NIJG01000100.1	EVM	gene	535704	535975	.	+	.	ID=evm.TU.NIJG01000100.1.11;Name=EVM%20prediction%20NIJG01000100.1.11
NIJG01000100.1	EVM	mRNA	535704	535975	.	+	.	ID=evm.model.NIJG01000100.1.11;Parent=evm.TU.NIJG01000100.1.11;Name=EVM%20prediction%20NIJG01000100.1.11
NIJG01000100.1	EVM	exon	535704	535975	.	+	.	ID=evm.model.NIJG01000100.1.11.exon1;Parent=evm.model.NIJG01000100.1.11
NIJG01000100.1	EVM	CDS	535704	535975	.	+	2	ID=cds.evm.model.NIJG01000100.1.11;Parent=evm.model.NIJG01000100.1.11
#evm.TU.NIJG01000100.1.12 removed; remove_reason=repeat_match;
NIJG01000100.1	EVM	gene	546971	548722	.	-	.	ID=evm.TU.NIJG01000100.1.12;Name=EVM%20prediction%20NIJG01000100.1.12
NIJG01000100.1	EVM	mRNA	546971	548722	.	-	.	ID=evm.model.NIJG01000100.1.12;Parent=evm.TU.NIJG01000100.1.12;Name=EVM%20prediction%20NIJG01000100.1.12
NIJG01000100.1	EVM	exon	546971	548722	.	-	.	ID=evm.model.NIJG01000100.1.12.exon1;Parent=evm.model.NIJG01000100.1.12
NIJG01000100.1	EVM	CDS	546971	548722	.	-	0	ID=cds.evm.model.NIJG01000100.1.12;Parent=evm.model.NIJG01000100.1.12
#evm.TU.NIJG01000100.1.14 removed; remove_reason=repeat_match;
NIJG01000100.1	EVM	gene	590926	591603	.	+	.	ID=evm.TU.NIJG01000100.1.14;Name=EVM%20prediction%20NIJG01000100.1.14
NIJG01000100.1	EVM	mRNA	590926	591603	.	+	.	ID=evm.model.NIJG01000100.1.14;Parent=evm.TU.NIJG01000100.1.14;Name=EVM%20prediction%20NIJG01000100.1.14
NIJG01000100.1	EVM	exon	590926	591603	.	+	.	ID=evm.model.NIJG01000100.1.14.exon1;Parent=evm.model.NIJG01000100.1.14
NIJG01000100.1	EVM	CDS	590926	591603	.	+	0	ID=cds.evm.model.NIJG01000100.1.14;Parent=evm.model.NIJG01000100.1.14
#evm.TU.NIJG01000100.1.15 removed; remove_reason=repeat_overlap;
NIJG01000100.1	EVM	gene	602311	603041	.	+	.	ID=evm.TU.NIJG01000100.1.15;Name=EVM%20prediction%20NIJG01000100.1.15
NIJG01000100.1	EVM	mRNA	602311	603041	.	+	.	ID=evm.model.NIJG01000100.1.15;Parent=evm.TU.NIJG01000100.1.15;Name=EVM%20prediction%20NIJG01000100.1.15
NIJG01000100.1	EVM	exon	602311	602343	.	+	.	ID=evm.model.NIJG01000100.1.15.exon1;Parent=evm.model.NIJG01000100.1.15
NIJG01000100.1	EVM	CDS	602311	602343	.	+	0	ID=cds.evm.model.NIJG01000100.1.15;Parent=evm.model.NIJG01000100.1.15
NIJG01000100.1	EVM	exon	602535	603041	.	+	.	ID=evm.model.NIJG01000100.1.15.exon2;Parent=evm.model.NIJG01000100.1.15
NIJG01000100.1	EVM	CDS	602535	603041	.	+	0	ID=cds.evm.model.NIJG01000100.1.15;Parent=evm.model.NIJG01000100.1.15
#evm.TU.NIJG01000100.1.17 removed; remove_reason=repeat_overlap;
NIJG01000100.1	EVM	gene	618431	618763	.	+	.	ID=evm.TU.NIJG01000100.1.17;Name=EVM%20prediction%20NIJG01000100.1.17
NIJG01000100.1	EVM	mRNA	618431	618763	.	+	.	ID=evm.model.NIJG01000100.1.17;Parent=evm.TU.NIJG01000100.1.17;Name=EVM%20prediction%20NIJG01000100.1.17
NIJG01000100.1	EVM	exon	618431	618763	.	+	.	ID=evm.model.NIJG01000100.1.17.exon1;Parent=evm.model.NIJG01000100.1.17
NIJG01000100.1	EVM	CDS	618431	618763	.	+	0	ID=cds.evm.model.NIJG01000100.1.17;Parent=evm.model.NIJG01000100.1.17
#evm.TU.NIJG01000100.1.18 removed; remove_reason=repeat_match;
NIJG01000100.1	EVM	gene	619416	619987	.	+	.	ID=evm.TU.NIJG01000100.1.18;Name=EVM%20prediction%20NIJG01000100.1.18
NIJG01000100.1	EVM	mRNA	619416	619987	.	+	.	ID=evm.model.NIJG01000100.1.18;Parent=evm.TU.NIJG01000100.1.18;Name=EVM%20prediction%20NIJG01000100.1.18
NIJG01000100.1	EVM	exon	619416	619987	.	+	.	ID=evm.model.NIJG01000100.1.18.exon1;Parent=evm.model.NIJG01000100.1.18
NIJG01000100.1	EVM	CDS	619416	619987	.	+	0	ID=cds.evm.model.NIJG01000100.1.18;Parent=evm.model.NIJG01000100.1.18
#evm.TU.NIJG01000100.1.19 removed; remove_reason=repeat_overlap;
NIJG01000100.1	EVM	gene	628908	629131	.	+	.	ID=evm.TU.NIJG01000100.1.19;Name=EVM%20prediction%20NIJG01000100.1.19
NIJG01000100.1	EVM	mRNA	628908	629131	.	+	.	ID=evm.model.NIJG01000100.1.19;Parent=evm.TU.NIJG01000100.1.19;Name=EVM%20prediction%20NIJG01000100.1.19
NIJG01000100.1	EVM	exon	628908	629131	.	+	.	ID=evm.model.NIJG01000100.1.19.exon1;Parent=evm.model.NIJG01000100.1.19
NIJG01000100.1	EVM	CDS	628908	629131	.	+	0	ID=cds.evm.model.NIJG01000100.1.19;Parent=evm.model.NIJG01000100.1.19
#evm.TU.NIJG01001941.1.1 removed; remove_reason=repeat_match;
NIJG01001941.1	EVM	gene	6760	7335	.	-	.	ID=evm.TU.NIJG01001941.1.1;Name=EVM%20prediction%20NIJG01001941.1.1
NIJG01001941.1	EVM	mRNA	6760	7335	.	-	.	ID=evm.model.NIJG01001941.1.1;Parent=evm.TU.NIJG01001941.1.1;Name=EVM%20prediction%20NIJG01001941.1.1
NIJG01001941.1	EVM	exon	6760	7335	.	-	.	ID=evm.model.NIJG01001941.1.1.exon1;Parent=evm.model.NIJG01001941.1.1
NIJG01001941.1	EVM	CDS	6760	7335	.	-	0	ID=cds.evm.model.NIJG01001941.1.1;Parent=evm.model.NIJG01001941.1.1
#evm.TU.NIJG01001941.1.2 removed; remove_reason=repeat_match;
NIJG01001941.1	EVM	gene	7468	8871	.	-	.	ID=evm.TU.NIJG01001941.1.2;Name=EVM%20prediction%20NIJG01001941.1.2
NIJG01001941.1	EVM	mRNA	7468	8871	.	-	.	ID=evm.model.NIJG01001941.1.2;Parent=evm.TU.NIJG01001941.1.2;Name=EVM%20prediction%20NIJG01001941.1.2
NIJG01001941.1	EVM	exon	7468	8871	.	-	.	ID=evm.model.NIJG01001941.1.2.exon1;Parent=evm.model.NIJG01001941.1.2
NIJG01001941.1	EVM	CDS	7468	8871	.	-	0	ID=cds.evm.model.NIJG01001941.1.2;Parent=evm.model.NIJG01001941.1.2
#evm.TU.NIJG01001941.1.4 removed; remove_reason=repeat_match;
NIJG01001941.1	EVM	gene	9337	10113	.	-	.	ID=evm.TU.NIJG01001941.1.4;Name=EVM%20prediction%20NIJG01001941.1.4
NIJG01001941.1	EVM	mRNA	9337	10113	.	-	.	ID=evm.model.NIJG01001941.1.4;Parent=evm.TU.NIJG01001941.1.4;Name=EVM%20prediction%20NIJG01001941.1.4
NIJG01001941.1	EVM	exon	9337	10113	.	-	.	ID=evm.model.NIJG01001941.1.4.exon1;Parent=evm.model.NIJG01001941.1.4
NIJG01001941.1	EVM	CDS	9337	10113	.	-	0	ID=cds.evm.model.NIJG01001941.1.4;Parent=evm.model.NIJG01001941.1.4
#evm.TU.NIJG01007110.1.1 removed; remove_reason=repeat_match;
NIJG01007110.1	EVM	gene	4983	5651	.	-	.	ID=evm.TU.NIJG01007110.1.1;Name=EVM%20prediction%20NIJG01007110.1.1
NIJG01007110.1	EVM	mRNA	4983	5651	.	-	.	ID=evm.model.NIJG01007110.1.1;Parent=evm.TU.NIJG01007110.1.1;Name=EVM%20prediction%20NIJG01007110.1.1
NIJG01007110.1	EVM	exon	5265	5651	.	-	.	ID=evm.model.NIJG01007110.1.1.exon1;Parent=evm.model.NIJG01007110.1.1
NIJG01007110.1	EVM	CDS	5265	5651	.	-	0	ID=cds.evm.model.NIJG01007110.1.1;Parent=evm.model.NIJG01007110.1.1
NIJG01007110.1	EVM	exon	4983	5204	.	-	.	ID=evm.model.NIJG01007110.1.1.exon2;Parent=evm.model.NIJG01007110.1.1
NIJG01007110.1	EVM	CDS	4983	5204	.	-	0	ID=cds.evm.model.NIJG01007110.1.1;Parent=evm.model.NIJG01007110.1.1
#evm.TU.NIJG01000035.1.6 removed; remove_reason=repeat_match;
NIJG01000035.1	EVM	gene	257264	257620	.	-	.	ID=evm.TU.NIJG01000035.1.6;Name=EVM%20prediction%20NIJG01000035.1.6
NIJG01000035.1	EVM	mRNA	257264	257620	.	-	.	ID=evm.model.NIJG01000035.1.6;Parent=evm.TU.NIJG01000035.1.6;Name=EVM%20prediction%20NIJG01000035.1.6
NIJG01000035.1	EVM	exon	257264	257620	.	-	.	ID=evm.model.NIJG01000035.1.6.exon1;Parent=evm.model.NIJG01000035.1.6
NIJG01000035.1	EVM	CDS	257264	257620	.	-	0	ID=cds.evm.model.NIJG01000035.1.6;Parent=evm.model.NIJG01000035.1.6
#evm.TU.NIJG01000035.1.10 removed; remove_reason=repeat_match;
NIJG01000035.1	EVM	gene	433013	434128	.	+	.	ID=evm.TU.NIJG01000035.1.10;Name=EVM%20prediction%20NIJG01000035.1.10
NIJG01000035.1	EVM	mRNA	433013	434128	.	+	.	ID=evm.model.NIJG01000035.1.10;Parent=evm.TU.NIJG01000035.1.10;Name=EVM%20prediction%20NIJG01000035.1.10
NIJG01000035.1	EVM	exon	433013	434128	.	+	.	ID=evm.model.NIJG01000035.1.10.exon1;Parent=evm.model.NIJG01000035.1.10
NIJG01000035.1	EVM	CDS	433013	434128	.	+	0	ID=cds.evm.model.NIJG01000035.1.10;Parent=evm.model.NIJG01000035.1.10
#evm.TU.NIJG01000035.1.11 removed; remove_reason=repeat_match;
NIJG01000035.1	EVM	gene	556539	557525	.	+	.	ID=evm.TU.NIJG01000035.1.11;Name=EVM%20prediction%20NIJG01000035.1.11
NIJG01000035.1	EVM	mRNA	556539	557525	.	+	.	ID=evm.model.NIJG01000035.1.11;Parent=evm.TU.NIJG01000035.1.11;Name=EVM%20prediction%20NIJG01000035.1.11
NIJG01000035.1	EVM	exon	556539	557525	.	+	.	ID=evm.model.NIJG01000035.1.11.exon1;Parent=evm.model.NIJG01000035.1.11
NIJG01000035.1	EVM	CDS	556539	557525	.	+	0	ID=cds.evm.model.NIJG01000035.1.11;Parent=evm.model.NIJG01000035.1.11
#evm.TU.NIJG01000035.1.19 removed; remove_reason=repeat_match;
NIJG01000035.1	EVM	gene	780683	781510	.	-	.	ID=evm.TU.NIJG01000035.1.19;Name=EVM%20prediction%20NIJG01000035.1.19
NIJG01000035.1	EVM	mRNA	780683	781510	.	-	.	ID=evm.model.NIJG01000035.1.19;Parent=evm.TU.NIJG01000035.1.19;Name=EVM%20prediction%20NIJG01000035.1.19
NIJG01000035.1	EVM	exon	781318	781510	.	-	.	ID=evm.model.NIJG01000035.1.19.exon1;Parent=evm.model.NIJG01000035.1.19
NIJG01000035.1	EVM	CDS	781318	781510	.	-	0	ID=cds.evm.model.NIJG01000035.1.19;Parent=evm.model.NIJG01000035.1.19
NIJG01000035.1	EVM	exon	780683	780738	.	-	.	ID=evm.model.NIJG01000035.1.19.exon2;Parent=evm.model.NIJG01000035.1.19
NIJG01000035.1	EVM	CDS	780683	780738	.	-	2	ID=cds.evm.model.NIJG01000035.1.19;Parent=evm.model.NIJG01000035.1.19
#evm.TU.NIJG01000035.1.20 removed; remove_reason=repeat_match;
NIJG01000035.1	EVM	gene	782827	785757	.	-	.	ID=evm.TU.NIJG01000035.1.20;Name=EVM%20prediction%20NIJG01000035.1.20
NIJG01000035.1	EVM	mRNA	782827	785757	.	-	.	ID=evm.model.NIJG01000035.1.20;Parent=evm.TU.NIJG01000035.1.20;Name=EVM%20prediction%20NIJG01000035.1.20
NIJG01000035.1	EVM	exon	785731	785757	.	-	.	ID=evm.model.NIJG01000035.1.20.exon1;Parent=evm.model.NIJG01000035.1.20
NIJG01000035.1	EVM	CDS	785731	785757	.	-	0	ID=cds.evm.model.NIJG01000035.1.20;Parent=evm.model.NIJG01000035.1.20
NIJG01000035.1	EVM	exon	785365	785580	.	-	.	ID=evm.model.NIJG01000035.1.20.exon2;Parent=evm.model.NIJG01000035.1.20
NIJG01000035.1	EVM	CDS	785365	785580	.	-	0	ID=cds.evm.model.NIJG01000035.1.20;Parent=evm.model.NIJG01000035.1.20
NIJG01000035.1	EVM	exon	783188	783290	.	-	.	ID=evm.model.NIJG01000035.1.20.exon3;Parent=evm.model.NIJG01000035.1.20
NIJG01000035.1	EVM	CDS	783188	783290	.	-	0	ID=cds.evm.model.NIJG01000035.1.20;Parent=evm.model.NIJG01000035.1.20
NIJG01000035.1	EVM	exon	782827	782930	.	-	.	ID=evm.model.NIJG01000035.1.20.exon4;Parent=evm.model.NIJG01000035.1.20
NIJG01000035.1	EVM	CDS	782827	782930	.	-	2	ID=cds.evm.model.NIJG01000035.1.20;Parent=evm.model.NIJG01000035.1.20
#evm.TU.NIJG01000035.1.23 removed; remove_reason=repeat_match;
NIJG01000035.1	EVM	gene	888344	889987	.	+	.	ID=evm.TU.NIJG01000035.1.23;Name=EVM%20prediction%20NIJG01000035.1.23
NIJG01000035.1	EVM	mRNA	888344	889987	.	+	.	ID=evm.model.NIJG01000035.1.23;Parent=evm.TU.NIJG01000035.1.23;Name=EVM%20prediction%20NIJG01000035.1.23
NIJG01000035.1	EVM	exon	888344	889987	.	+	.	ID=evm.model.NIJG01000035.1.23.exon1;Parent=evm.model.NIJG01000035.1.23
NIJG01000035.1	EVM	CDS	888344	889987	.	+	0	ID=cds.evm.model.NIJG01000035.1.23;Parent=evm.model.NIJG01000035.1.23
#evm.TU.NIJG01000035.1.26 removed; remove_reason=repeat_match;
NIJG01000035.1	EVM	gene	1025771	1026349	.	+	.	ID=evm.TU.NIJG01000035.1.26;Name=EVM%20prediction%20NIJG01000035.1.26
NIJG01000035.1	EVM	mRNA	1025771	1026349	.	+	.	ID=evm.model.NIJG01000035.1.26;Parent=evm.TU.NIJG01000035.1.26;Name=EVM%20prediction%20NIJG01000035.1.26
NIJG01000035.1	EVM	exon	1025771	1026349	.	+	.	ID=evm.model.NIJG01000035.1.26.exon1;Parent=evm.model.NIJG01000035.1.26
NIJG01000035.1	EVM	CDS	1025771	1026349	.	+	0	ID=cds.evm.model.NIJG01000035.1.26;Parent=evm.model.NIJG01000035.1.26
#evm.TU.NIJG01000035.1.28 removed; remove_reason=repeat_match;
NIJG01000035.1	EVM	gene	1144698	1145225	.	+	.	ID=evm.TU.NIJG01000035.1.28;Name=EVM%20prediction%20NIJG01000035.1.28
NIJG01000035.1	EVM	mRNA	1144698	1145225	.	+	.	ID=evm.model.NIJG01000035.1.28;Parent=evm.TU.NIJG01000035.1.28;Name=EVM%20prediction%20NIJG01000035.1.28
NIJG01000035.1	EVM	exon	1144698	1145225	.	+	.	ID=evm.model.NIJG01000035.1.28.exon1;Parent=evm.model.NIJG01000035.1.28
NIJG01000035.1	EVM	CDS	1144698	1145225	.	+	0	ID=cds.evm.model.NIJG01000035.1.28;Parent=evm.model.NIJG01000035.1.28
#evm.TU.NIJG01000035.1.32 removed; remove_reason=repeat_match;
NIJG01000035.1	EVM	gene	1300032	1300337	.	+	.	ID=evm.TU.NIJG01000035.1.32;Name=EVM%20prediction%20NIJG01000035.1.32
NIJG01000035.1	EVM	mRNA	1300032	1300337	.	+	.	ID=evm.model.NIJG01000035.1.32;Parent=evm.TU.NIJG01000035.1.32;Name=EVM%20prediction%20NIJG01000035.1.32
NIJG01000035.1	EVM	exon	1300032	1300337	.	+	.	ID=evm.model.NIJG01000035.1.32.exon1;Parent=evm.model.NIJG01000035.1.32
NIJG01000035.1	EVM	CDS	1300032	1300337	.	+	0	ID=cds.evm.model.NIJG01000035.1.32;Parent=evm.model.NIJG01000035.1.32
#evm.TU.NIJG01000035.1.35 removed; remove_reason=repeat_match;
NIJG01000035.1	EVM	gene	1443189	1443509	.	+	.	ID=evm.TU.NIJG01000035.1.35;Name=EVM%20prediction%20NIJG01000035.1.35
NIJG01000035.1	EVM	mRNA	1443189	1443509	.	+	.	ID=evm.model.NIJG01000035.1.35;Parent=evm.TU.NIJG01000035.1.35;Name=EVM%20prediction%20NIJG01000035.1.35
NIJG01000035.1	EVM	exon	1443189	1443509	.	+	.	ID=evm.model.NIJG01000035.1.35.exon1;Parent=evm.model.NIJG01000035.1.35
NIJG01000035.1	EVM	CDS	1443189	1443509	.	+	0	ID=cds.evm.model.NIJG01000035.1.35;Parent=evm.model.NIJG01000035.1.35
#evm.TU.NIJG01000035.1.38 removed; remove_reason=repeat_match;
NIJG01000035.1	EVM	gene	1472819	1474034	.	-	.	ID=evm.TU.NIJG01000035.1.38;Name=EVM%20prediction%20NIJG01000035.1.38
NIJG01000035.1	EVM	mRNA	1472819	1474034	.	-	.	ID=evm.model.NIJG01000035.1.38;Parent=evm.TU.NIJG01000035.1.38;Name=EVM%20prediction%20NIJG01000035.1.38
NIJG01000035.1	EVM	exon	1473801	1474034	.	-	.	ID=evm.model.NIJG01000035.1.38.exon1;Parent=evm.model.NIJG01000035.1.38
NIJG01000035.1	EVM	CDS	1473801	1474034	.	-	0	ID=cds.evm.model.NIJG01000035.1.38;Parent=evm.model.NIJG01000035.1.38
NIJG01000035.1	EVM	exon	1472819	1473427	.	-	.	ID=evm.model.NIJG01000035.1.38.exon2;Parent=evm.model.NIJG01000035.1.38
NIJG01000035.1	EVM	CDS	1472819	1473427	.	-	0	ID=cds.evm.model.NIJG01000035.1.38;Parent=evm.model.NIJG01000035.1.38
#evm.TU.NIJG01000035.1.39 removed; remove_reason=repeat_overlap;
NIJG01000035.1	EVM	gene	1493590	1493923	.	-	.	ID=evm.TU.NIJG01000035.1.39;Name=EVM%20prediction%20NIJG01000035.1.39
NIJG01000035.1	EVM	mRNA	1493590	1493923	.	-	.	ID=evm.model.NIJG01000035.1.39;Parent=evm.TU.NIJG01000035.1.39;Name=EVM%20prediction%20NIJG01000035.1.39
NIJG01000035.1	EVM	exon	1493681	1493923	.	-	.	ID=evm.model.NIJG01000035.1.39.exon1;Parent=evm.model.NIJG01000035.1.39
NIJG01000035.1	EVM	CDS	1493681	1493923	.	-	0	ID=cds.evm.model.NIJG01000035.1.39;Parent=evm.model.NIJG01000035.1.39
NIJG01000035.1	EVM	exon	1493590	1493661	.	-	.	ID=evm.model.NIJG01000035.1.39.exon2;Parent=evm.model.NIJG01000035.1.39
NIJG01000035.1	EVM	CDS	1493590	1493661	.	-	0	ID=cds.evm.model.NIJG01000035.1.39;Parent=evm.model.NIJG01000035.1.39
#evm.TU.NIJG01000035.1.41 removed; remove_reason=repeat_match;
NIJG01000035.1	EVM	gene	1511573	1512013	.	-	.	ID=evm.TU.NIJG01000035.1.41;Name=EVM%20prediction%20NIJG01000035.1.41
NIJG01000035.1	EVM	mRNA	1511573	1512013	.	-	.	ID=evm.model.NIJG01000035.1.41;Parent=evm.TU.NIJG01000035.1.41;Name=EVM%20prediction%20NIJG01000035.1.41
NIJG01000035.1	EVM	exon	1511573	1512013	.	-	.	ID=evm.model.NIJG01000035.1.41.exon1;Parent=evm.model.NIJG01000035.1.41
NIJG01000035.1	EVM	CDS	1511573	1512013	.	-	0	ID=cds.evm.model.NIJG01000035.1.41;Parent=evm.model.NIJG01000035.1.41
#evm.TU.NIJG01000035.1.43 removed; remove_reason=repeat_match;
NIJG01000035.1	EVM	gene	1535054	1536079	.	-	.	ID=evm.TU.NIJG01000035.1.43;Name=EVM%20prediction%20NIJG01000035.1.43
NIJG01000035.1	EVM	mRNA	1535054	1536079	.	-	.	ID=evm.model.NIJG01000035.1.43;Parent=evm.TU.NIJG01000035.1.43;Name=EVM%20prediction%20NIJG01000035.1.43
NIJG01000035.1	EVM	exon	1535054	1536079	.	-	.	ID=evm.model.NIJG01000035.1.43.exon1;Parent=evm.model.NIJG01000035.1.43
NIJG01000035.1	EVM	CDS	1535054	1536079	.	-	0	ID=cds.evm.model.NIJG01000035.1.43;Parent=evm.model.NIJG01000035.1.43
#evm.TU.NIJG01000035.1.45 removed; remove_reason=repeat_match;
NIJG01000035.1	EVM	gene	1575546	1576061	.	-	.	ID=evm.TU.NIJG01000035.1.45;Name=EVM%20prediction%20NIJG01000035.1.45
NIJG01000035.1	EVM	mRNA	1575546	1576061	.	-	.	ID=evm.model.NIJG01000035.1.45;Parent=evm.TU.NIJG01000035.1.45;Name=EVM%20prediction%20NIJG01000035.1.45
NIJG01000035.1	EVM	exon	1575951	1576061	.	-	.	ID=evm.model.NIJG01000035.1.45.exon1;Parent=evm.model.NIJG01000035.1.45
NIJG01000035.1	EVM	CDS	1575951	1576061	.	-	0	ID=cds.evm.model.NIJG01000035.1.45;Parent=evm.model.NIJG01000035.1.45
NIJG01000035.1	EVM	exon	1575546	1575788	.	-	.	ID=evm.model.NIJG01000035.1.45.exon2;Parent=evm.model.NIJG01000035.1.45
NIJG01000035.1	EVM	CDS	1575546	1575788	.	-	0	ID=cds.evm.model.NIJG01000035.1.45;Parent=evm.model.NIJG01000035.1.45
#evm.TU.NIJG01000035.1.46 removed; remove_reason=repeat_match;
NIJG01000035.1	EVM	gene	1581575	1582183	.	-	.	ID=evm.TU.NIJG01000035.1.46;Name=EVM%20prediction%20NIJG01000035.1.46
NIJG01000035.1	EVM	mRNA	1581575	1582183	.	-	.	ID=evm.model.NIJG01000035.1.46;Parent=evm.TU.NIJG01000035.1.46;Name=EVM%20prediction%20NIJG01000035.1.46
NIJG01000035.1	EVM	exon	1581575	1582183	.	-	.	ID=evm.model.NIJG01000035.1.46.exon1;Parent=evm.model.NIJG01000035.1.46
NIJG01000035.1	EVM	CDS	1581575	1582183	.	-	0	ID=cds.evm.model.NIJG01000035.1.46;Parent=evm.model.NIJG01000035.1.46
#evm.TU.NIJG01000035.1.55 removed; remove_reason=seq_too_short;
NIJG01000035.1	EVM	gene	1728046	1728195	.	+	.	ID=evm.TU.NIJG01000035.1.55;Name=EVM%20prediction%20NIJG01000035.1.55
NIJG01000035.1	EVM	mRNA	1728046	1728195	.	+	.	ID=evm.model.NIJG01000035.1.55;Parent=evm.TU.NIJG01000035.1.55;Name=EVM%20prediction%20NIJG01000035.1.55
NIJG01000035.1	EVM	exon	1728046	1728195	.	+	.	ID=evm.model.NIJG01000035.1.55.exon1;Parent=evm.model.NIJG01000035.1.55
NIJG01000035.1	EVM	CDS	1728046	1728195	.	+	0	ID=cds.evm.model.NIJG01000035.1.55;Parent=evm.model.NIJG01000035.1.55
#evm.TU.NIJG01000035.1.56 removed; remove_reason=repeat_match;
NIJG01000035.1	EVM	gene	1735008	1736033	.	-	.	ID=evm.TU.NIJG01000035.1.56;Name=EVM%20prediction%20NIJG01000035.1.56
NIJG01000035.1	EVM	mRNA	1735008	1736033	.	-	.	ID=evm.model.NIJG01000035.1.56;Parent=evm.TU.NIJG01000035.1.56;Name=EVM%20prediction%20NIJG01000035.1.56
NIJG01000035.1	EVM	exon	1735008	1736033	.	-	.	ID=evm.model.NIJG01000035.1.56.exon1;Parent=evm.model.NIJG01000035.1.56
NIJG01000035.1	EVM	CDS	1735008	1736033	.	-	0	ID=cds.evm.model.NIJG01000035.1.56;Parent=evm.model.NIJG01000035.1.56
#evm.TU.NIJG01000035.1.57 removed; remove_reason=repeat_match;
NIJG01000035.1	EVM	gene	1739293	1740036	.	+	.	ID=evm.TU.NIJG01000035.1.57;Name=EVM%20prediction%20NIJG01000035.1.57
NIJG01000035.1	EVM	mRNA	1739293	1740036	.	+	.	ID=evm.model.NIJG01000035.1.57;Parent=evm.TU.NIJG01000035.1.57;Name=EVM%20prediction%20NIJG01000035.1.57
NIJG01000035.1	EVM	exon	1739293	1740036	.	+	.	ID=evm.model.NIJG01000035.1.57.exon1;Parent=evm.model.NIJG01000035.1.57
NIJG01000035.1	EVM	CDS	1739293	1740036	.	+	0	ID=cds.evm.model.NIJG01000035.1.57;Parent=evm.model.NIJG01000035.1.57
#evm.TU.NIJG01000035.1.58 removed; remove_reason=repeat_match;
NIJG01000035.1	EVM	gene	1792293	1793318	.	-	.	ID=evm.TU.NIJG01000035.1.58;Name=EVM%20prediction%20NIJG01000035.1.58
NIJG01000035.1	EVM	mRNA	1792293	1793318	.	-	.	ID=evm.model.NIJG01000035.1.58;Parent=evm.TU.NIJG01000035.1.58;Name=EVM%20prediction%20NIJG01000035.1.58
NIJG01000035.1	EVM	exon	1792293	1793318	.	-	.	ID=evm.model.NIJG01000035.1.58.exon1;Parent=evm.model.NIJG01000035.1.58
NIJG01000035.1	EVM	CDS	1792293	1793318	.	-	0	ID=cds.evm.model.NIJG01000035.1.58;Parent=evm.model.NIJG01000035.1.58
#evm.TU.NIJG01000035.1.59 removed; remove_reason=repeat_match;
NIJG01000035.1	EVM	gene	1798063	1799088	.	+	.	ID=evm.TU.NIJG01000035.1.59;Name=EVM%20prediction%20NIJG01000035.1.59
NIJG01000035.1	EVM	mRNA	1798063	1799088	.	+	.	ID=evm.model.NIJG01000035.1.59;Parent=evm.TU.NIJG01000035.1.59;Name=EVM%20prediction%20NIJG01000035.1.59
NIJG01000035.1	EVM	exon	1798063	1799088	.	+	.	ID=evm.model.NIJG01000035.1.59.exon1;Parent=evm.model.NIJG01000035.1.59
NIJG01000035.1	EVM	CDS	1798063	1799088	.	+	0	ID=cds.evm.model.NIJG01000035.1.59;Parent=evm.model.NIJG01000035.1.59
#evm.TU.NIJG01000035.1.61 removed; remove_reason=repeat_match;
NIJG01000035.1	EVM	gene	1823411	1824121	.	+	.	ID=evm.TU.NIJG01000035.1.61;Name=EVM%20prediction%20NIJG01000035.1.61
NIJG01000035.1	EVM	mRNA	1823411	1824121	.	+	.	ID=evm.model.NIJG01000035.1.61;Parent=evm.TU.NIJG01000035.1.61;Name=EVM%20prediction%20NIJG01000035.1.61
NIJG01000035.1	EVM	exon	1823411	1824121	.	+	.	ID=evm.model.NIJG01000035.1.61.exon1;Parent=evm.model.NIJG01000035.1.61
NIJG01000035.1	EVM	CDS	1823411	1824121	.	+	0	ID=cds.evm.model.NIJG01000035.1.61;Parent=evm.model.NIJG01000035.1.61
#evm.TU.NIJG01000035.1.63 removed; remove_reason=repeat_match;
NIJG01000035.1	EVM	gene	1843982	1844404	.	-	.	ID=evm.TU.NIJG01000035.1.63;Name=EVM%20prediction%20NIJG01000035.1.63
NIJG01000035.1	EVM	mRNA	1843982	1844404	.	-	.	ID=evm.model.NIJG01000035.1.63;Parent=evm.TU.NIJG01000035.1.63;Name=EVM%20prediction%20NIJG01000035.1.63
NIJG01000035.1	EVM	exon	1843982	1844404	.	-	.	ID=evm.model.NIJG01000035.1.63.exon1;Parent=evm.model.NIJG01000035.1.63
NIJG01000035.1	EVM	CDS	1843982	1844404	.	-	0	ID=cds.evm.model.NIJG01000035.1.63;Parent=evm.model.NIJG01000035.1.63
#evm.TU.NIJG01000035.1.64 removed; remove_reason=repeat_overlap;
NIJG01000035.1	EVM	gene	1845727	1845894	.	-	.	ID=evm.TU.NIJG01000035.1.64;Name=EVM%20prediction%20NIJG01000035.1.64
NIJG01000035.1	EVM	mRNA	1845727	1845894	.	-	.	ID=evm.model.NIJG01000035.1.64;Parent=evm.TU.NIJG01000035.1.64;Name=EVM%20prediction%20NIJG01000035.1.64
NIJG01000035.1	EVM	exon	1845727	1845894	.	-	.	ID=evm.model.NIJG01000035.1.64.exon1;Parent=evm.model.NIJG01000035.1.64
NIJG01000035.1	EVM	CDS	1845727	1845894	.	-	0	ID=cds.evm.model.NIJG01000035.1.64;Parent=evm.model.NIJG01000035.1.64
#evm.TU.NIJG01000035.1.65 removed; remove_reason=repeat_overlap;
NIJG01000035.1	EVM	gene	1849963	1850262	.	+	.	ID=evm.TU.NIJG01000035.1.65;Name=EVM%20prediction%20NIJG01000035.1.65
NIJG01000035.1	EVM	mRNA	1849963	1850262	.	+	.	ID=evm.model.NIJG01000035.1.65;Parent=evm.TU.NIJG01000035.1.65;Name=EVM%20prediction%20NIJG01000035.1.65
NIJG01000035.1	EVM	exon	1849963	1850262	.	+	.	ID=evm.model.NIJG01000035.1.65.exon1;Parent=evm.model.NIJG01000035.1.65
NIJG01000035.1	EVM	CDS	1849963	1850262	.	+	0	ID=cds.evm.model.NIJG01000035.1.65;Parent=evm.model.NIJG01000035.1.65
#evm.TU.NIJG01000035.1.66 removed; remove_reason=repeat_match;
NIJG01000035.1	EVM	gene	1851586	1852113	.	-	.	ID=evm.TU.NIJG01000035.1.66;Name=EVM%20prediction%20NIJG01000035.1.66
NIJG01000035.1	EVM	mRNA	1851586	1852113	.	-	.	ID=evm.model.NIJG01000035.1.66;Parent=evm.TU.NIJG01000035.1.66;Name=EVM%20prediction%20NIJG01000035.1.66
NIJG01000035.1	EVM	exon	1851586	1852113	.	-	.	ID=evm.model.NIJG01000035.1.66.exon1;Parent=evm.model.NIJG01000035.1.66
NIJG01000035.1	EVM	CDS	1851586	1852113	.	-	0	ID=cds.evm.model.NIJG01000035.1.66;Parent=evm.model.NIJG01000035.1.66
#evm.TU.NIJG01000035.1.69 removed; remove_reason=repeat_overlap;
NIJG01000035.1	EVM	gene	1868311	1868664	.	-	.	ID=evm.TU.NIJG01000035.1.69;Name=EVM%20prediction%20NIJG01000035.1.69
NIJG01000035.1	EVM	mRNA	1868311	1868664	.	-	.	ID=evm.model.NIJG01000035.1.69;Parent=evm.TU.NIJG01000035.1.69;Name=EVM%20prediction%20NIJG01000035.1.69
NIJG01000035.1	EVM	exon	1868311	1868664	.	-	.	ID=evm.model.NIJG01000035.1.69.exon1;Parent=evm.model.NIJG01000035.1.69
NIJG01000035.1	EVM	CDS	1868311	1868664	.	-	0	ID=cds.evm.model.NIJG01000035.1.69;Parent=evm.model.NIJG01000035.1.69
#evm.TU.NIJG01000711.1.1 removed; remove_reason=repeat_overlap;
NIJG01000711.1	EVM	gene	75103	75453	.	-	.	ID=evm.TU.NIJG01000711.1.1;Name=EVM%20prediction%20NIJG01000711.1.1
NIJG01000711.1	EVM	mRNA	75103	75453	.	-	.	ID=evm.model.NIJG01000711.1.1;Parent=evm.TU.NIJG01000711.1.1;Name=EVM%20prediction%20NIJG01000711.1.1
NIJG01000711.1	EVM	exon	75103	75453	.	-	.	ID=evm.model.NIJG01000711.1.1.exon1;Parent=evm.model.NIJG01000711.1.1
NIJG01000711.1	EVM	CDS	75103	75453	.	-	0	ID=cds.evm.model.NIJG01000711.1.1;Parent=evm.model.NIJG01000711.1.1
#evm.TU.NIJG01001265.1.1 removed; remove_reason=repeat_overlap;
NIJG01001265.1	EVM	gene	42020	42673	.	+	.	ID=evm.TU.NIJG01001265.1.1;Name=EVM%20prediction%20NIJG01001265.1.1
NIJG01001265.1	EVM	mRNA	42020	42673	.	+	.	ID=evm.model.NIJG01001265.1.1;Parent=evm.TU.NIJG01001265.1.1;Name=EVM%20prediction%20NIJG01001265.1.1
NIJG01001265.1	EVM	exon	42020	42159	.	+	.	ID=evm.model.NIJG01001265.1.1.exon1;Parent=evm.model.NIJG01001265.1.1
NIJG01001265.1	EVM	CDS	42020	42159	.	+	0	ID=cds.evm.model.NIJG01001265.1.1;Parent=evm.model.NIJG01001265.1.1
NIJG01001265.1	EVM	exon	42484	42673	.	+	.	ID=evm.model.NIJG01001265.1.1.exon2;Parent=evm.model.NIJG01001265.1.1
NIJG01001265.1	EVM	CDS	42484	42673	.	+	1	ID=cds.evm.model.NIJG01001265.1.1;Parent=evm.model.NIJG01001265.1.1
#evm.TU.NIJG01001979.1.1 removed; remove_reason=repeat_overlap;
NIJG01001979.1	EVM	gene	11113	11416	.	-	.	ID=evm.TU.NIJG01001979.1.1;Name=EVM%20prediction%20NIJG01001979.1.1
NIJG01001979.1	EVM	mRNA	11113	11416	.	-	.	ID=evm.model.NIJG01001979.1.1;Parent=evm.TU.NIJG01001979.1.1;Name=EVM%20prediction%20NIJG01001979.1.1
NIJG01001979.1	EVM	exon	11343	11416	.	-	.	ID=evm.model.NIJG01001979.1.1.exon1;Parent=evm.model.NIJG01001979.1.1
NIJG01001979.1	EVM	CDS	11343	11416	.	-	0	ID=cds.evm.model.NIJG01001979.1.1;Parent=evm.model.NIJG01001979.1.1
NIJG01001979.1	EVM	exon	11113	11278	.	-	.	ID=evm.model.NIJG01001979.1.1.exon2;Parent=evm.model.NIJG01001979.1.1
NIJG01001979.1	EVM	CDS	11113	11278	.	-	1	ID=cds.evm.model.NIJG01001979.1.1;Parent=evm.model.NIJG01001979.1.1
#evm.TU.NIJG01001979.1.2 removed; remove_reason=repeat_overlap;
NIJG01001979.1	EVM	gene	27842	28256	.	-	.	ID=evm.TU.NIJG01001979.1.2;Name=EVM%20prediction%20NIJG01001979.1.2
NIJG01001979.1	EVM	mRNA	27842	28256	.	-	.	ID=evm.model.NIJG01001979.1.2;Parent=evm.TU.NIJG01001979.1.2;Name=EVM%20prediction%20NIJG01001979.1.2
NIJG01001979.1	EVM	exon	27842	28256	.	-	.	ID=evm.model.NIJG01001979.1.2.exon1;Parent=evm.model.NIJG01001979.1.2
NIJG01001979.1	EVM	CDS	27842	28256	.	-	1	ID=cds.evm.model.NIJG01001979.1.2;Parent=evm.model.NIJG01001979.1.2
#evm.TU.NIJG01000311.1.5 removed; remove_reason=repeat_match;
NIJG01000311.1	EVM	gene	153769	154794	.	-	.	ID=evm.TU.NIJG01000311.1.5;Name=EVM%20prediction%20NIJG01000311.1.5
NIJG01000311.1	EVM	mRNA	153769	154794	.	-	.	ID=evm.model.NIJG01000311.1.5;Parent=evm.TU.NIJG01000311.1.5;Name=EVM%20prediction%20NIJG01000311.1.5
NIJG01000311.1	EVM	exon	153769	154794	.	-	.	ID=evm.model.NIJG01000311.1.5.exon1;Parent=evm.model.NIJG01000311.1.5
NIJG01000311.1	EVM	CDS	153769	154794	.	-	0	ID=cds.evm.model.NIJG01000311.1.5;Parent=evm.model.NIJG01000311.1.5
#evm.TU.NIJG01000386.1.1 removed; remove_reason=repeat_match;
NIJG01000386.1	EVM	gene	31184	32209	.	+	.	ID=evm.TU.NIJG01000386.1.1;Name=EVM%20prediction%20NIJG01000386.1.1
NIJG01000386.1	EVM	mRNA	31184	32209	.	+	.	ID=evm.model.NIJG01000386.1.1;Parent=evm.TU.NIJG01000386.1.1;Name=EVM%20prediction%20NIJG01000386.1.1
NIJG01000386.1	EVM	exon	31184	32209	.	+	.	ID=evm.model.NIJG01000386.1.1.exon1;Parent=evm.model.NIJG01000386.1.1
NIJG01000386.1	EVM	CDS	31184	32209	.	+	0	ID=cds.evm.model.NIJG01000386.1.1;Parent=evm.model.NIJG01000386.1.1
#evm.TU.NIJG01001348.1.1 removed; remove_reason=repeat_overlap;
NIJG01001348.1	EVM	gene	25143	25423	.	-	.	ID=evm.TU.NIJG01001348.1.1;Name=EVM%20prediction%20NIJG01001348.1.1
NIJG01001348.1	EVM	mRNA	25143	25423	.	-	.	ID=evm.model.NIJG01001348.1.1;Parent=evm.TU.NIJG01001348.1.1;Name=EVM%20prediction%20NIJG01001348.1.1
NIJG01001348.1	EVM	exon	25143	25423	.	-	.	ID=evm.model.NIJG01001348.1.1.exon1;Parent=evm.model.NIJG01001348.1.1
NIJG01001348.1	EVM	CDS	25143	25423	.	-	0	ID=cds.evm.model.NIJG01001348.1.1;Parent=evm.model.NIJG01001348.1.1
#evm.TU.NIJG01002580.1.1 removed; remove_reason=repeat_overlap;
NIJG01002580.1	EVM	gene	11060	11603	.	-	.	ID=evm.TU.NIJG01002580.1.1;Name=EVM%20prediction%20NIJG01002580.1.1
NIJG01002580.1	EVM	mRNA	11060	11603	.	-	.	ID=evm.model.NIJG01002580.1.1;Parent=evm.TU.NIJG01002580.1.1;Name=EVM%20prediction%20NIJG01002580.1.1
NIJG01002580.1	EVM	exon	11060	11603	.	-	.	ID=evm.model.NIJG01002580.1.1.exon1;Parent=evm.model.NIJG01002580.1.1
NIJG01002580.1	EVM	CDS	11060	11603	.	-	0	ID=cds.evm.model.NIJG01002580.1.1;Parent=evm.model.NIJG01002580.1.1
#evm.TU.NIJG01000945.1.1 removed; remove_reason=repeat_match;
NIJG01000945.1	EVM	gene	29100	29744	.	+	.	ID=evm.TU.NIJG01000945.1.1;Name=EVM%20prediction%20NIJG01000945.1.1
NIJG01000945.1	EVM	mRNA	29100	29744	.	+	.	ID=evm.model.NIJG01000945.1.1;Parent=evm.TU.NIJG01000945.1.1;Name=EVM%20prediction%20NIJG01000945.1.1
NIJG01000945.1	EVM	exon	29100	29744	.	+	.	ID=evm.model.NIJG01000945.1.1.exon1;Parent=evm.model.NIJG01000945.1.1
NIJG01000945.1	EVM	CDS	29100	29744	.	+	0	ID=cds.evm.model.NIJG01000945.1.1;Parent=evm.model.NIJG01000945.1.1
#evm.TU.NIJG01005254.1.1 removed; remove_reason=repeat_overlap;
NIJG01005254.1	EVM	gene	14199	14470	.	+	.	ID=evm.TU.NIJG01005254.1.1;Name=EVM%20prediction%20NIJG01005254.1.1
NIJG01005254.1	EVM	mRNA	14199	14470	.	+	.	ID=evm.model.NIJG01005254.1.1;Parent=evm.TU.NIJG01005254.1.1;Name=EVM%20prediction%20NIJG01005254.1.1
NIJG01005254.1	EVM	exon	14199	14470	.	+	.	ID=evm.model.NIJG01005254.1.1.exon1;Parent=evm.model.NIJG01005254.1.1
NIJG01005254.1	EVM	CDS	14199	14470	.	+	0	ID=cds.evm.model.NIJG01005254.1.1;Parent=evm.model.NIJG01005254.1.1
#evm.TU.NIJG01009379.1.1 removed; remove_reason=repeat_match;
NIJG01009379.1	EVM	gene	8092	8262	.	-	.	ID=evm.TU.NIJG01009379.1.1;Name=EVM%20prediction%20NIJG01009379.1.1
NIJG01009379.1	EVM	mRNA	8092	8262	.	-	.	ID=evm.model.NIJG01009379.1.1;Parent=evm.TU.NIJG01009379.1.1;Name=EVM%20prediction%20NIJG01009379.1.1
NIJG01009379.1	EVM	exon	8092	8262	.	-	.	ID=evm.model.NIJG01009379.1.1.exon1;Parent=evm.model.NIJG01009379.1.1
NIJG01009379.1	EVM	CDS	8092	8262	.	-	0	ID=cds.evm.model.NIJG01009379.1.1;Parent=evm.model.NIJG01009379.1.1
#evm.TU.NIJG01000515.1.1 removed; remove_reason=repeat_overlap;
NIJG01000515.1	EVM	gene	26609	26826	.	+	.	ID=evm.TU.NIJG01000515.1.1;Name=EVM%20prediction%20NIJG01000515.1.1
NIJG01000515.1	EVM	mRNA	26609	26826	.	+	.	ID=evm.model.NIJG01000515.1.1;Parent=evm.TU.NIJG01000515.1.1;Name=EVM%20prediction%20NIJG01000515.1.1
NIJG01000515.1	EVM	exon	26609	26826	.	+	.	ID=evm.model.NIJG01000515.1.1.exon1;Parent=evm.model.NIJG01000515.1.1
NIJG01000515.1	EVM	CDS	26609	26826	.	+	0	ID=cds.evm.model.NIJG01000515.1.1;Parent=evm.model.NIJG01000515.1.1
#evm.TU.NIJG01000515.1.2 removed; remove_reason=seq_too_short;
NIJG01000515.1	EVM	gene	48488	48637	.	-	.	ID=evm.TU.NIJG01000515.1.2;Name=EVM%20prediction%20NIJG01000515.1.2
NIJG01000515.1	EVM	mRNA	48488	48637	.	-	.	ID=evm.model.NIJG01000515.1.2;Parent=evm.TU.NIJG01000515.1.2;Name=EVM%20prediction%20NIJG01000515.1.2
NIJG01000515.1	EVM	exon	48488	48637	.	-	.	ID=evm.model.NIJG01000515.1.2.exon1;Parent=evm.model.NIJG01000515.1.2
NIJG01000515.1	EVM	CDS	48488	48637	.	-	0	ID=cds.evm.model.NIJG01000515.1.2;Parent=evm.model.NIJG01000515.1.2
#evm.TU.NIJG01000515.1.3 removed; remove_reason=repeat_overlap;
NIJG01000515.1	EVM	gene	79466	80057	.	-	.	ID=evm.TU.NIJG01000515.1.3;Name=EVM%20prediction%20NIJG01000515.1.3
NIJG01000515.1	EVM	mRNA	79466	80057	.	-	.	ID=evm.model.NIJG01000515.1.3;Parent=evm.TU.NIJG01000515.1.3;Name=EVM%20prediction%20NIJG01000515.1.3
NIJG01000515.1	EVM	exon	80029	80057	.	-	.	ID=evm.model.NIJG01000515.1.3.exon1;Parent=evm.model.NIJG01000515.1.3
NIJG01000515.1	EVM	CDS	80029	80057	.	-	0	ID=cds.evm.model.NIJG01000515.1.3;Parent=evm.model.NIJG01000515.1.3
NIJG01000515.1	EVM	exon	79466	79964	.	-	.	ID=evm.model.NIJG01000515.1.3.exon2;Parent=evm.model.NIJG01000515.1.3
NIJG01000515.1	EVM	CDS	79466	79964	.	-	1	ID=cds.evm.model.NIJG01000515.1.3;Parent=evm.model.NIJG01000515.1.3
#evm.TU.NIJG01000515.1.4 removed; remove_reason=repeat_match;
NIJG01000515.1	EVM	gene	119705	121354	.	-	.	ID=evm.TU.NIJG01000515.1.4;Name=EVM%20prediction%20NIJG01000515.1.4
NIJG01000515.1	EVM	mRNA	119705	121354	.	-	.	ID=evm.model.NIJG01000515.1.4;Parent=evm.TU.NIJG01000515.1.4;Name=EVM%20prediction%20NIJG01000515.1.4
NIJG01000515.1	EVM	exon	120824	121354	.	-	.	ID=evm.model.NIJG01000515.1.4.exon1;Parent=evm.model.NIJG01000515.1.4
NIJG01000515.1	EVM	CDS	120824	121354	.	-	0	ID=cds.evm.model.NIJG01000515.1.4;Parent=evm.model.NIJG01000515.1.4
NIJG01000515.1	EVM	exon	119705	120676	.	-	.	ID=evm.model.NIJG01000515.1.4.exon2;Parent=evm.model.NIJG01000515.1.4
NIJG01000515.1	EVM	CDS	119705	120676	.	-	0	ID=cds.evm.model.NIJG01000515.1.4;Parent=evm.model.NIJG01000515.1.4
#evm.TU.NIJG01000515.1.5 removed; remove_reason=repeat_overlap;
NIJG01000515.1	EVM	gene	150223	150510	.	-	.	ID=evm.TU.NIJG01000515.1.5;Name=EVM%20prediction%20NIJG01000515.1.5
NIJG01000515.1	EVM	mRNA	150223	150510	.	-	.	ID=evm.model.NIJG01000515.1.5;Parent=evm.TU.NIJG01000515.1.5;Name=EVM%20prediction%20NIJG01000515.1.5
NIJG01000515.1	EVM	exon	150223	150510	.	-	.	ID=evm.model.NIJG01000515.1.5.exon1;Parent=evm.model.NIJG01000515.1.5
NIJG01000515.1	EVM	CDS	150223	150510	.	-	0	ID=cds.evm.model.NIJG01000515.1.5;Parent=evm.model.NIJG01000515.1.5
#evm.TU.NIJG01000515.1.6 removed; remove_reason=repeat_overlap;
NIJG01000515.1	EVM	gene	151465	151760	.	-	.	ID=evm.TU.NIJG01000515.1.6;Name=EVM%20prediction%20NIJG01000515.1.6
NIJG01000515.1	EVM	mRNA	151465	151760	.	-	.	ID=evm.model.NIJG01000515.1.6;Parent=evm.TU.NIJG01000515.1.6;Name=EVM%20prediction%20NIJG01000515.1.6
NIJG01000515.1	EVM	exon	151518	151760	.	-	.	ID=evm.model.NIJG01000515.1.6.exon1;Parent=evm.model.NIJG01000515.1.6
NIJG01000515.1	EVM	CDS	151518	151760	.	-	0	ID=cds.evm.model.NIJG01000515.1.6;Parent=evm.model.NIJG01000515.1.6
NIJG01000515.1	EVM	exon	151465	151470	.	-	.	ID=evm.model.NIJG01000515.1.6.exon2;Parent=evm.model.NIJG01000515.1.6
NIJG01000515.1	EVM	CDS	151465	151470	.	-	0	ID=cds.evm.model.NIJG01000515.1.6;Parent=evm.model.NIJG01000515.1.6
#evm.TU.NIJG01000515.1.7 removed; remove_reason=repeat_overlap;
NIJG01000515.1	EVM	gene	159220	159784	.	-	.	ID=evm.TU.NIJG01000515.1.7;Name=EVM%20prediction%20NIJG01000515.1.7
NIJG01000515.1	EVM	mRNA	159220	159784	.	-	.	ID=evm.model.NIJG01000515.1.7;Parent=evm.TU.NIJG01000515.1.7;Name=EVM%20prediction%20NIJG01000515.1.7
NIJG01000515.1	EVM	exon	159547	159784	.	-	.	ID=evm.model.NIJG01000515.1.7.exon1;Parent=evm.model.NIJG01000515.1.7
NIJG01000515.1	EVM	CDS	159547	159784	.	-	0	ID=cds.evm.model.NIJG01000515.1.7;Parent=evm.model.NIJG01000515.1.7
NIJG01000515.1	EVM	exon	159220	159476	.	-	.	ID=evm.model.NIJG01000515.1.7.exon2;Parent=evm.model.NIJG01000515.1.7
NIJG01000515.1	EVM	CDS	159220	159476	.	-	2	ID=cds.evm.model.NIJG01000515.1.7;Parent=evm.model.NIJG01000515.1.7
#evm.TU.NIJG01000515.1.8 removed; remove_reason=repeat_overlap;
NIJG01000515.1	EVM	gene	183091	183318	.	+	.	ID=evm.TU.NIJG01000515.1.8;Name=EVM%20prediction%20NIJG01000515.1.8
NIJG01000515.1	EVM	mRNA	183091	183318	.	+	.	ID=evm.model.NIJG01000515.1.8;Parent=evm.TU.NIJG01000515.1.8;Name=EVM%20prediction%20NIJG01000515.1.8
NIJG01000515.1	EVM	exon	183091	183318	.	+	.	ID=evm.model.NIJG01000515.1.8.exon1;Parent=evm.model.NIJG01000515.1.8
NIJG01000515.1	EVM	CDS	183091	183318	.	+	0	ID=cds.evm.model.NIJG01000515.1.8;Parent=evm.model.NIJG01000515.1.8
#evm.TU.NIJG01003776.1.1 removed; remove_reason=repeat_match;
NIJG01003776.1	EVM	gene	9008	9160	.	+	.	ID=evm.TU.NIJG01003776.1.1;Name=EVM%20prediction%20NIJG01003776.1.1
NIJG01003776.1	EVM	mRNA	9008	9160	.	+	.	ID=evm.model.NIJG01003776.1.1;Parent=evm.TU.NIJG01003776.1.1;Name=EVM%20prediction%20NIJG01003776.1.1
NIJG01003776.1	EVM	exon	9008	9160	.	+	.	ID=evm.model.NIJG01003776.1.1.exon1;Parent=evm.model.NIJG01003776.1.1
NIJG01003776.1	EVM	CDS	9008	9160	.	+	0	ID=cds.evm.model.NIJG01003776.1.1;Parent=evm.model.NIJG01003776.1.1
#evm.TU.NIJG01007709.1.1 removed; remove_reason=repeat_match;
NIJG01007709.1	EVM	gene	174	584	.	+	.	ID=evm.TU.NIJG01007709.1.1;Name=EVM%20prediction%20NIJG01007709.1.1
NIJG01007709.1	EVM	mRNA	174	584	.	+	.	ID=evm.model.NIJG01007709.1.1;Parent=evm.TU.NIJG01007709.1.1;Name=EVM%20prediction%20NIJG01007709.1.1
NIJG01007709.1	EVM	exon	174	584	.	+	.	ID=evm.model.NIJG01007709.1.1.exon1;Parent=evm.model.NIJG01007709.1.1
NIJG01007709.1	EVM	CDS	174	584	.	+	0	ID=cds.evm.model.NIJG01007709.1.1;Parent=evm.model.NIJG01007709.1.1
#evm.TU.NIJG01000858.1.1 removed; remove_reason=repeat_overlap;
NIJG01000858.1	EVM	gene	51768	52924	.	+	.	ID=evm.TU.NIJG01000858.1.1;Name=EVM%20prediction%20NIJG01000858.1.1
NIJG01000858.1	EVM	mRNA	51768	52924	.	+	.	ID=evm.model.NIJG01000858.1.1;Parent=evm.TU.NIJG01000858.1.1;Name=EVM%20prediction%20NIJG01000858.1.1
NIJG01000858.1	EVM	exon	51768	52924	.	+	.	ID=evm.model.NIJG01000858.1.1.exon1;Parent=evm.model.NIJG01000858.1.1
NIJG01000858.1	EVM	CDS	51768	52924	.	+	2	ID=cds.evm.model.NIJG01000858.1.1;Parent=evm.model.NIJG01000858.1.1
#evm.TU.NIJG01000858.1.2 removed; remove_reason=repeat_overlap;
NIJG01000858.1	EVM	gene	58469	58771	.	-	.	ID=evm.TU.NIJG01000858.1.2;Name=EVM%20prediction%20NIJG01000858.1.2
NIJG01000858.1	EVM	mRNA	58469	58771	.	-	.	ID=evm.model.NIJG01000858.1.2;Parent=evm.TU.NIJG01000858.1.2;Name=EVM%20prediction%20NIJG01000858.1.2
NIJG01000858.1	EVM	exon	58699	58771	.	-	.	ID=evm.model.NIJG01000858.1.2.exon1;Parent=evm.model.NIJG01000858.1.2
NIJG01000858.1	EVM	CDS	58699	58771	.	-	0	ID=cds.evm.model.NIJG01000858.1.2;Parent=evm.model.NIJG01000858.1.2
NIJG01000858.1	EVM	exon	58469	58647	.	-	.	ID=evm.model.NIJG01000858.1.2.exon2;Parent=evm.model.NIJG01000858.1.2
NIJG01000858.1	EVM	CDS	58469	58647	.	-	2	ID=cds.evm.model.NIJG01000858.1.2;Parent=evm.model.NIJG01000858.1.2
#evm.TU.NIJG01000858.1.4 removed; remove_reason=repeat_overlap;
NIJG01000858.1	EVM	gene	33725	34019	.	+	.	ID=evm.TU.NIJG01000858.1.4;Name=EVM%20prediction%20NIJG01000858.1.4
NIJG01000858.1	EVM	mRNA	33725	34019	.	+	.	ID=evm.model.NIJG01000858.1.4;Parent=evm.TU.NIJG01000858.1.4;Name=EVM%20prediction%20NIJG01000858.1.4
NIJG01000858.1	EVM	exon	33725	33945	.	+	.	ID=evm.model.NIJG01000858.1.4.exon1;Parent=evm.model.NIJG01000858.1.4
NIJG01000858.1	EVM	CDS	33725	33945	.	+	0	ID=cds.evm.model.NIJG01000858.1.4;Parent=evm.model.NIJG01000858.1.4
NIJG01000858.1	EVM	exon	34004	34019	.	+	.	ID=evm.model.NIJG01000858.1.4.exon2;Parent=evm.model.NIJG01000858.1.4
NIJG01000858.1	EVM	CDS	34004	34019	.	+	1	ID=cds.evm.model.NIJG01000858.1.4;Parent=evm.model.NIJG01000858.1.4
#evm.TU.NIJG01000858.1.5 removed; remove_reason=repeat_overlap;
NIJG01000858.1	EVM	gene	35958	36178	.	+	.	ID=evm.TU.NIJG01000858.1.5;Name=EVM%20prediction%20NIJG01000858.1.5
NIJG01000858.1	EVM	mRNA	35958	36178	.	+	.	ID=evm.model.NIJG01000858.1.5;Parent=evm.TU.NIJG01000858.1.5;Name=EVM%20prediction%20NIJG01000858.1.5
NIJG01000858.1	EVM	exon	35958	36178	.	+	.	ID=evm.model.NIJG01000858.1.5.exon1;Parent=evm.model.NIJG01000858.1.5
NIJG01000858.1	EVM	CDS	35958	36178	.	+	0	ID=cds.evm.model.NIJG01000858.1.5;Parent=evm.model.NIJG01000858.1.5
#evm.TU.NIJG01000858.1.6 removed; remove_reason=repeat_overlap;
NIJG01000858.1	EVM	gene	28866	29069	.	+	.	ID=evm.TU.NIJG01000858.1.6;Name=EVM%20prediction%20NIJG01000858.1.6
NIJG01000858.1	EVM	mRNA	28866	29069	.	+	.	ID=evm.model.NIJG01000858.1.6;Parent=evm.TU.NIJG01000858.1.6;Name=EVM%20prediction%20NIJG01000858.1.6
NIJG01000858.1	EVM	exon	28866	29069	.	+	.	ID=evm.model.NIJG01000858.1.6.exon1;Parent=evm.model.NIJG01000858.1.6
NIJG01000858.1	EVM	CDS	28866	29069	.	+	0	ID=cds.evm.model.NIJG01000858.1.6;Parent=evm.model.NIJG01000858.1.6
#evm.TU.NIJG01010596.1.1 removed; remove_reason=repeat_overlap;
NIJG01010596.1	EVM	gene	3518	3688	.	+	.	ID=evm.TU.NIJG01010596.1.1;Name=EVM%20prediction%20NIJG01010596.1.1
NIJG01010596.1	EVM	mRNA	3518	3688	.	+	.	ID=evm.model.NIJG01010596.1.1;Parent=evm.TU.NIJG01010596.1.1;Name=EVM%20prediction%20NIJG01010596.1.1
NIJG01010596.1	EVM	exon	3518	3688	.	+	.	ID=evm.model.NIJG01010596.1.1.exon1;Parent=evm.model.NIJG01010596.1.1
NIJG01010596.1	EVM	CDS	3518	3688	.	+	0	ID=cds.evm.model.NIJG01010596.1.1;Parent=evm.model.NIJG01010596.1.1
#evm.TU.NIJG01003805.1.1 removed; remove_reason=repeat_match;
NIJG01003805.1	EVM	gene	2132	2609	.	+	.	ID=evm.TU.NIJG01003805.1.1;Name=EVM%20prediction%20NIJG01003805.1.1
NIJG01003805.1	EVM	mRNA	2132	2609	.	+	.	ID=evm.model.NIJG01003805.1.1;Parent=evm.TU.NIJG01003805.1.1;Name=EVM%20prediction%20NIJG01003805.1.1
NIJG01003805.1	EVM	exon	2132	2609	.	+	.	ID=evm.model.NIJG01003805.1.1.exon1;Parent=evm.model.NIJG01003805.1.1
NIJG01003805.1	EVM	CDS	2132	2609	.	+	1	ID=cds.evm.model.NIJG01003805.1.1;Parent=evm.model.NIJG01003805.1.1
#evm.TU.NIJG01003805.1.2 removed; remove_reason=repeat_match;
NIJG01003805.1	EVM	gene	20966	21550	.	-	.	ID=evm.TU.NIJG01003805.1.2;Name=EVM%20prediction%20NIJG01003805.1.2
NIJG01003805.1	EVM	mRNA	20966	21550	.	-	.	ID=evm.model.NIJG01003805.1.2;Parent=evm.TU.NIJG01003805.1.2;Name=EVM%20prediction%20NIJG01003805.1.2
NIJG01003805.1	EVM	exon	20966	21550	.	-	.	ID=evm.model.NIJG01003805.1.2.exon1;Parent=evm.model.NIJG01003805.1.2
NIJG01003805.1	EVM	CDS	20966	21550	.	-	0	ID=cds.evm.model.NIJG01003805.1.2;Parent=evm.model.NIJG01003805.1.2
#evm.TU.NIJG01004545.1.1 removed; remove_reason=repeat_overlap;
NIJG01004545.1	EVM	gene	5788	6207	.	+	.	ID=evm.TU.NIJG01004545.1.1;Name=EVM%20prediction%20NIJG01004545.1.1
NIJG01004545.1	EVM	mRNA	5788	6207	.	+	.	ID=evm.model.NIJG01004545.1.1;Parent=evm.TU.NIJG01004545.1.1;Name=EVM%20prediction%20NIJG01004545.1.1
NIJG01004545.1	EVM	exon	5788	6207	.	+	.	ID=evm.model.NIJG01004545.1.1.exon1;Parent=evm.model.NIJG01004545.1.1
NIJG01004545.1	EVM	CDS	5788	6207	.	+	0	ID=cds.evm.model.NIJG01004545.1.1;Parent=evm.model.NIJG01004545.1.1
#evm.TU.NIJG01004545.1.2 removed; remove_reason=repeat_overlap;
NIJG01004545.1	EVM	gene	6514	6886	.	+	.	ID=evm.TU.NIJG01004545.1.2;Name=EVM%20prediction%20NIJG01004545.1.2
NIJG01004545.1	EVM	mRNA	6514	6886	.	+	.	ID=evm.model.NIJG01004545.1.2;Parent=evm.TU.NIJG01004545.1.2;Name=EVM%20prediction%20NIJG01004545.1.2
NIJG01004545.1	EVM	exon	6514	6886	.	+	.	ID=evm.model.NIJG01004545.1.2.exon1;Parent=evm.model.NIJG01004545.1.2
NIJG01004545.1	EVM	CDS	6514	6886	.	+	0	ID=cds.evm.model.NIJG01004545.1.2;Parent=evm.model.NIJG01004545.1.2
#evm.TU.NIJG01007681.1.1 removed; remove_reason=repeat_overlap;
NIJG01007681.1	EVM	gene	9792	10133	.	-	.	ID=evm.TU.NIJG01007681.1.1;Name=EVM%20prediction%20NIJG01007681.1.1
NIJG01007681.1	EVM	mRNA	9792	10133	.	-	.	ID=evm.model.NIJG01007681.1.1;Parent=evm.TU.NIJG01007681.1.1;Name=EVM%20prediction%20NIJG01007681.1.1
NIJG01007681.1	EVM	exon	9792	10133	.	-	.	ID=evm.model.NIJG01007681.1.1.exon1;Parent=evm.model.NIJG01007681.1.1
NIJG01007681.1	EVM	CDS	9792	10133	.	-	0	ID=cds.evm.model.NIJG01007681.1.1;Parent=evm.model.NIJG01007681.1.1
#evm.TU.NIJG01002218.1.1 removed; remove_reason=repeat_overlap;
NIJG01002218.1	EVM	gene	19049	19202	.	+	.	ID=evm.TU.NIJG01002218.1.1;Name=EVM%20prediction%20NIJG01002218.1.1
NIJG01002218.1	EVM	mRNA	19049	19202	.	+	.	ID=evm.model.NIJG01002218.1.1;Parent=evm.TU.NIJG01002218.1.1;Name=EVM%20prediction%20NIJG01002218.1.1
NIJG01002218.1	EVM	exon	19049	19202	.	+	.	ID=evm.model.NIJG01002218.1.1.exon1;Parent=evm.model.NIJG01002218.1.1
NIJG01002218.1	EVM	CDS	19049	19202	.	+	0	ID=cds.evm.model.NIJG01002218.1.1;Parent=evm.model.NIJG01002218.1.1
#evm.TU.NIJG01002173.1.1 removed; remove_reason=repeat_overlap;
NIJG01002173.1	EVM	gene	3233	3401	.	+	.	ID=evm.TU.NIJG01002173.1.1;Name=EVM%20prediction%20NIJG01002173.1.1
NIJG01002173.1	EVM	mRNA	3233	3401	.	+	.	ID=evm.model.NIJG01002173.1.1;Parent=evm.TU.NIJG01002173.1.1;Name=EVM%20prediction%20NIJG01002173.1.1
NIJG01002173.1	EVM	exon	3233	3401	.	+	.	ID=evm.model.NIJG01002173.1.1.exon1;Parent=evm.model.NIJG01002173.1.1
NIJG01002173.1	EVM	CDS	3233	3401	.	+	1	ID=cds.evm.model.NIJG01002173.1.1;Parent=evm.model.NIJG01002173.1.1
#evm.TU.NIJG01002173.1.2 removed; remove_reason=repeat_match;
NIJG01002173.1	EVM	gene	20985	21257	.	+	.	ID=evm.TU.NIJG01002173.1.2;Name=EVM%20prediction%20NIJG01002173.1.2
NIJG01002173.1	EVM	mRNA	20985	21257	.	+	.	ID=evm.model.NIJG01002173.1.2;Parent=evm.TU.NIJG01002173.1.2;Name=EVM%20prediction%20NIJG01002173.1.2
NIJG01002173.1	EVM	exon	20985	21257	.	+	.	ID=evm.model.NIJG01002173.1.2.exon1;Parent=evm.model.NIJG01002173.1.2
NIJG01002173.1	EVM	CDS	20985	21257	.	+	0	ID=cds.evm.model.NIJG01002173.1.2;Parent=evm.model.NIJG01002173.1.2
#evm.TU.NIJG01002173.1.3 removed; remove_reason=repeat_overlap;
NIJG01002173.1	EVM	gene	25352	25618	.	-	.	ID=evm.TU.NIJG01002173.1.3;Name=EVM%20prediction%20NIJG01002173.1.3
NIJG01002173.1	EVM	mRNA	25352	25618	.	-	.	ID=evm.model.NIJG01002173.1.3;Parent=evm.TU.NIJG01002173.1.3;Name=EVM%20prediction%20NIJG01002173.1.3
NIJG01002173.1	EVM	exon	25352	25618	.	-	.	ID=evm.model.NIJG01002173.1.3.exon1;Parent=evm.model.NIJG01002173.1.3
NIJG01002173.1	EVM	CDS	25352	25618	.	-	0	ID=cds.evm.model.NIJG01002173.1.3;Parent=evm.model.NIJG01002173.1.3
#evm.TU.NIJG01001982.1.1 removed; remove_reason=repeat_overlap;
NIJG01001982.1	EVM	gene	17549	17764	.	-	.	ID=evm.TU.NIJG01001982.1.1;Name=EVM%20prediction%20NIJG01001982.1.1
NIJG01001982.1	EVM	mRNA	17549	17764	.	-	.	ID=evm.model.NIJG01001982.1.1;Parent=evm.TU.NIJG01001982.1.1;Name=EVM%20prediction%20NIJG01001982.1.1
NIJG01001982.1	EVM	exon	17685	17764	.	-	.	ID=evm.model.NIJG01001982.1.1.exon1;Parent=evm.model.NIJG01001982.1.1
NIJG01001982.1	EVM	CDS	17685	17764	.	-	0	ID=cds.evm.model.NIJG01001982.1.1;Parent=evm.model.NIJG01001982.1.1
NIJG01001982.1	EVM	exon	17549	17634	.	-	.	ID=evm.model.NIJG01001982.1.1.exon2;Parent=evm.model.NIJG01001982.1.1
NIJG01001982.1	EVM	CDS	17549	17634	.	-	1	ID=cds.evm.model.NIJG01001982.1.1;Parent=evm.model.NIJG01001982.1.1
#evm.TU.NIJG01001890.1.2 removed; remove_reason=repeat_match;
NIJG01001890.1	EVM	gene	25427	25995	.	+	.	ID=evm.TU.NIJG01001890.1.2;Name=EVM%20prediction%20NIJG01001890.1.2
NIJG01001890.1	EVM	mRNA	25427	25995	.	+	.	ID=evm.model.NIJG01001890.1.2;Parent=evm.TU.NIJG01001890.1.2;Name=EVM%20prediction%20NIJG01001890.1.2
NIJG01001890.1	EVM	exon	25427	25995	.	+	.	ID=evm.model.NIJG01001890.1.2.exon1;Parent=evm.model.NIJG01001890.1.2
NIJG01001890.1	EVM	CDS	25427	25995	.	+	0	ID=cds.evm.model.NIJG01001890.1.2;Parent=evm.model.NIJG01001890.1.2
#evm.TU.NIJG01008327.1.1 removed; remove_reason=repeat_match;
NIJG01008327.1	EVM	gene	17	355	.	-	.	ID=evm.TU.NIJG01008327.1.1;Name=EVM%20prediction%20NIJG01008327.1.1
NIJG01008327.1	EVM	mRNA	17	355	.	-	.	ID=evm.model.NIJG01008327.1.1;Parent=evm.TU.NIJG01008327.1.1;Name=EVM%20prediction%20NIJG01008327.1.1
NIJG01008327.1	EVM	exon	17	355	.	-	.	ID=evm.model.NIJG01008327.1.1.exon1;Parent=evm.model.NIJG01008327.1.1
NIJG01008327.1	EVM	CDS	17	355	.	-	0	ID=cds.evm.model.NIJG01008327.1.1;Parent=evm.model.NIJG01008327.1.1
#evm.TU.NIJG01008327.1.2 removed; remove_reason=repeat_match;
NIJG01008327.1	EVM	gene	2554	2991	.	-	.	ID=evm.TU.NIJG01008327.1.2;Name=EVM%20prediction%20NIJG01008327.1.2
NIJG01008327.1	EVM	mRNA	2554	2991	.	-	.	ID=evm.model.NIJG01008327.1.2;Parent=evm.TU.NIJG01008327.1.2;Name=EVM%20prediction%20NIJG01008327.1.2
NIJG01008327.1	EVM	exon	2554	2991	.	-	.	ID=evm.model.NIJG01008327.1.2.exon1;Parent=evm.model.NIJG01008327.1.2
NIJG01008327.1	EVM	CDS	2554	2991	.	-	0	ID=cds.evm.model.NIJG01008327.1.2;Parent=evm.model.NIJG01008327.1.2
#evm.TU.NIJG01008327.1.3 removed; remove_reason=repeat_match;
NIJG01008327.1	EVM	gene	2998	4998	.	-	.	ID=evm.TU.NIJG01008327.1.3;Name=EVM%20prediction%20NIJG01008327.1.3
NIJG01008327.1	EVM	mRNA	2998	4998	.	-	.	ID=evm.model.NIJG01008327.1.3;Parent=evm.TU.NIJG01008327.1.3;Name=EVM%20prediction%20NIJG01008327.1.3
NIJG01008327.1	EVM	exon	2998	4998	.	-	.	ID=evm.model.NIJG01008327.1.3.exon1;Parent=evm.model.NIJG01008327.1.3
NIJG01008327.1	EVM	CDS	2998	4998	.	-	0	ID=cds.evm.model.NIJG01008327.1.3;Parent=evm.model.NIJG01008327.1.3
#evm.TU.NIJG01000053.1.16 removed; remove_reason=repeat_match;
NIJG01000053.1	EVM	gene	571060	571894	.	-	.	ID=evm.TU.NIJG01000053.1.16;Name=EVM%20prediction%20NIJG01000053.1.16
NIJG01000053.1	EVM	mRNA	571060	571894	.	-	.	ID=evm.model.NIJG01000053.1.16;Parent=evm.TU.NIJG01000053.1.16;Name=EVM%20prediction%20NIJG01000053.1.16
NIJG01000053.1	EVM	exon	571589	571894	.	-	.	ID=evm.model.NIJG01000053.1.16.exon1;Parent=evm.model.NIJG01000053.1.16
NIJG01000053.1	EVM	CDS	571589	571894	.	-	0	ID=cds.evm.model.NIJG01000053.1.16;Parent=evm.model.NIJG01000053.1.16
NIJG01000053.1	EVM	exon	571060	571191	.	-	.	ID=evm.model.NIJG01000053.1.16.exon2;Parent=evm.model.NIJG01000053.1.16
NIJG01000053.1	EVM	CDS	571060	571191	.	-	0	ID=cds.evm.model.NIJG01000053.1.16;Parent=evm.model.NIJG01000053.1.16
#evm.TU.NIJG01001045.1.2 removed; remove_reason=repeat_match;
NIJG01001045.1	EVM	gene	10742	11506	.	+	.	ID=evm.TU.NIJG01001045.1.2;Name=EVM%20prediction%20NIJG01001045.1.2
NIJG01001045.1	EVM	mRNA	10742	11506	.	+	.	ID=evm.model.NIJG01001045.1.2;Parent=evm.TU.NIJG01001045.1.2;Name=EVM%20prediction%20NIJG01001045.1.2
NIJG01001045.1	EVM	exon	10742	11506	.	+	.	ID=evm.model.NIJG01001045.1.2.exon1;Parent=evm.model.NIJG01001045.1.2
NIJG01001045.1	EVM	CDS	10742	11506	.	+	0	ID=cds.evm.model.NIJG01001045.1.2;Parent=evm.model.NIJG01001045.1.2
#evm.TU.NIJG01001045.1.4 removed; remove_reason=repeat_overlap;
NIJG01001045.1	EVM	gene	39950	40553	.	+	.	ID=evm.TU.NIJG01001045.1.4;Name=EVM%20prediction%20NIJG01001045.1.4
NIJG01001045.1	EVM	mRNA	39950	40553	.	+	.	ID=evm.model.NIJG01001045.1.4;Parent=evm.TU.NIJG01001045.1.4;Name=EVM%20prediction%20NIJG01001045.1.4
NIJG01001045.1	EVM	exon	39950	40257	.	+	.	ID=evm.model.NIJG01001045.1.4.exon1;Parent=evm.model.NIJG01001045.1.4
NIJG01001045.1	EVM	CDS	39950	40257	.	+	0	ID=cds.evm.model.NIJG01001045.1.4;Parent=evm.model.NIJG01001045.1.4
NIJG01001045.1	EVM	exon	40331	40553	.	+	.	ID=evm.model.NIJG01001045.1.4.exon2;Parent=evm.model.NIJG01001045.1.4
NIJG01001045.1	EVM	CDS	40331	40553	.	+	1	ID=cds.evm.model.NIJG01001045.1.4;Parent=evm.model.NIJG01001045.1.4
#evm.TU.NIJG01001045.1.5 removed; remove_reason=repeat_overlap;
NIJG01001045.1	EVM	gene	50955	51296	.	-	.	ID=evm.TU.NIJG01001045.1.5;Name=EVM%20prediction%20NIJG01001045.1.5
NIJG01001045.1	EVM	mRNA	50955	51296	.	-	.	ID=evm.model.NIJG01001045.1.5;Parent=evm.TU.NIJG01001045.1.5;Name=EVM%20prediction%20NIJG01001045.1.5
NIJG01001045.1	EVM	exon	50955	51296	.	-	.	ID=evm.model.NIJG01001045.1.5.exon1;Parent=evm.model.NIJG01001045.1.5
NIJG01001045.1	EVM	CDS	50955	51296	.	-	0	ID=cds.evm.model.NIJG01001045.1.5;Parent=evm.model.NIJG01001045.1.5
#evm.TU.NIJG01002081.1.1 removed; remove_reason=repeat_overlap;
NIJG01002081.1	EVM	gene	4534	4990	.	-	.	ID=evm.TU.NIJG01002081.1.1;Name=EVM%20prediction%20NIJG01002081.1.1
NIJG01002081.1	EVM	mRNA	4534	4990	.	-	.	ID=evm.model.NIJG01002081.1.1;Parent=evm.TU.NIJG01002081.1.1;Name=EVM%20prediction%20NIJG01002081.1.1
NIJG01002081.1	EVM	exon	4758	4990	.	-	.	ID=evm.model.NIJG01002081.1.1.exon1;Parent=evm.model.NIJG01002081.1.1
NIJG01002081.1	EVM	CDS	4758	4990	.	-	0	ID=cds.evm.model.NIJG01002081.1.1;Parent=evm.model.NIJG01002081.1.1
NIJG01002081.1	EVM	exon	4534	4684	.	-	.	ID=evm.model.NIJG01002081.1.1.exon2;Parent=evm.model.NIJG01002081.1.1
NIJG01002081.1	EVM	CDS	4534	4684	.	-	1	ID=cds.evm.model.NIJG01002081.1.1;Parent=evm.model.NIJG01002081.1.1
#evm.TU.NIJG01000242.1.2 removed; remove_reason=repeat_overlap;
NIJG01000242.1	EVM	gene	52706	52959	.	-	.	ID=evm.TU.NIJG01000242.1.2;Name=EVM%20prediction%20NIJG01000242.1.2
NIJG01000242.1	EVM	mRNA	52706	52959	.	-	.	ID=evm.model.NIJG01000242.1.2;Parent=evm.TU.NIJG01000242.1.2;Name=EVM%20prediction%20NIJG01000242.1.2
NIJG01000242.1	EVM	exon	52706	52959	.	-	.	ID=evm.model.NIJG01000242.1.2.exon1;Parent=evm.model.NIJG01000242.1.2
NIJG01000242.1	EVM	CDS	52706	52959	.	-	1	ID=cds.evm.model.NIJG01000242.1.2;Parent=evm.model.NIJG01000242.1.2
#evm.TU.NIJG01000242.1.3 removed; remove_reason=repeat_overlap;
NIJG01000242.1	EVM	gene	75592	76035	.	-	.	ID=evm.TU.NIJG01000242.1.3;Name=EVM%20prediction%20NIJG01000242.1.3
NIJG01000242.1	EVM	mRNA	75592	76035	.	-	.	ID=evm.model.NIJG01000242.1.3;Parent=evm.TU.NIJG01000242.1.3;Name=EVM%20prediction%20NIJG01000242.1.3
NIJG01000242.1	EVM	exon	75844	76035	.	-	.	ID=evm.model.NIJG01000242.1.3.exon1;Parent=evm.model.NIJG01000242.1.3
NIJG01000242.1	EVM	CDS	75844	76035	.	-	1	ID=cds.evm.model.NIJG01000242.1.3;Parent=evm.model.NIJG01000242.1.3
NIJG01000242.1	EVM	exon	75592	75754	.	-	.	ID=evm.model.NIJG01000242.1.3.exon2;Parent=evm.model.NIJG01000242.1.3
NIJG01000242.1	EVM	CDS	75592	75754	.	-	1	ID=cds.evm.model.NIJG01000242.1.3;Parent=evm.model.NIJG01000242.1.3
#evm.TU.NIJG01000242.1.4 removed; remove_reason=repeat_overlap;
NIJG01000242.1	EVM	gene	93660	93918	.	-	.	ID=evm.TU.NIJG01000242.1.4;Name=EVM%20prediction%20NIJG01000242.1.4
NIJG01000242.1	EVM	mRNA	93660	93918	.	-	.	ID=evm.model.NIJG01000242.1.4;Parent=evm.TU.NIJG01000242.1.4;Name=EVM%20prediction%20NIJG01000242.1.4
NIJG01000242.1	EVM	exon	93660	93918	.	-	.	ID=evm.model.NIJG01000242.1.4.exon1;Parent=evm.model.NIJG01000242.1.4
NIJG01000242.1	EVM	CDS	93660	93918	.	-	2	ID=cds.evm.model.NIJG01000242.1.4;Parent=evm.model.NIJG01000242.1.4
#evm.TU.NIJG01006079.1.1 removed; remove_reason=repeat_overlap;
NIJG01006079.1	EVM	gene	460	615	.	+	.	ID=evm.TU.NIJG01006079.1.1;Name=EVM%20prediction%20NIJG01006079.1.1
NIJG01006079.1	EVM	mRNA	460	615	.	+	.	ID=evm.model.NIJG01006079.1.1;Parent=evm.TU.NIJG01006079.1.1;Name=EVM%20prediction%20NIJG01006079.1.1
NIJG01006079.1	EVM	exon	460	615	.	+	.	ID=evm.model.NIJG01006079.1.1.exon1;Parent=evm.model.NIJG01006079.1.1
NIJG01006079.1	EVM	CDS	460	615	.	+	0	ID=cds.evm.model.NIJG01006079.1.1;Parent=evm.model.NIJG01006079.1.1
#evm.TU.NIJG01006079.1.2 removed; remove_reason=repeat_overlap;
NIJG01006079.1	EVM	gene	13103	13373	.	+	.	ID=evm.TU.NIJG01006079.1.2;Name=EVM%20prediction%20NIJG01006079.1.2
NIJG01006079.1	EVM	mRNA	13103	13373	.	+	.	ID=evm.model.NIJG01006079.1.2;Parent=evm.TU.NIJG01006079.1.2;Name=EVM%20prediction%20NIJG01006079.1.2
NIJG01006079.1	EVM	exon	13103	13141	.	+	.	ID=evm.model.NIJG01006079.1.2.exon1;Parent=evm.model.NIJG01006079.1.2
NIJG01006079.1	EVM	CDS	13103	13141	.	+	0	ID=cds.evm.model.NIJG01006079.1.2;Parent=evm.model.NIJG01006079.1.2
NIJG01006079.1	EVM	exon	13214	13373	.	+	.	ID=evm.model.NIJG01006079.1.2.exon2;Parent=evm.model.NIJG01006079.1.2
NIJG01006079.1	EVM	CDS	13214	13373	.	+	0	ID=cds.evm.model.NIJG01006079.1.2;Parent=evm.model.NIJG01006079.1.2
#evm.TU.NIJG01005671.1.1 removed; remove_reason=repeat_match;
NIJG01005671.1	EVM	gene	3764	4338	.	-	.	ID=evm.TU.NIJG01005671.1.1;Name=EVM%20prediction%20NIJG01005671.1.1
NIJG01005671.1	EVM	mRNA	3764	4338	.	-	.	ID=evm.model.NIJG01005671.1.1;Parent=evm.TU.NIJG01005671.1.1;Name=EVM%20prediction%20NIJG01005671.1.1
NIJG01005671.1	EVM	exon	3764	4338	.	-	.	ID=evm.model.NIJG01005671.1.1.exon1;Parent=evm.model.NIJG01005671.1.1
NIJG01005671.1	EVM	CDS	3764	4338	.	-	0	ID=cds.evm.model.NIJG01005671.1.1;Parent=evm.model.NIJG01005671.1.1
#evm.TU.NIJG01000002.1.67 removed; remove_reason=repeat_match;
NIJG01000002.1	EVM	gene	1072429	1074993	.	+	.	ID=evm.TU.NIJG01000002.1.67;Name=EVM%20prediction%20NIJG01000002.1.67
NIJG01000002.1	EVM	mRNA	1072429	1074993	.	+	.	ID=evm.model.NIJG01000002.1.67;Parent=evm.TU.NIJG01000002.1.67;Name=EVM%20prediction%20NIJG01000002.1.67
NIJG01000002.1	EVM	exon	1072429	1072657	.	+	.	ID=evm.model.NIJG01000002.1.67.exon1;Parent=evm.model.NIJG01000002.1.67
NIJG01000002.1	EVM	CDS	1072429	1072657	.	+	0	ID=cds.evm.model.NIJG01000002.1.67;Parent=evm.model.NIJG01000002.1.67
NIJG01000002.1	EVM	exon	1072786	1072947	.	+	.	ID=evm.model.NIJG01000002.1.67.exon2;Parent=evm.model.NIJG01000002.1.67
NIJG01000002.1	EVM	CDS	1072786	1072947	.	+	2	ID=cds.evm.model.NIJG01000002.1.67;Parent=evm.model.NIJG01000002.1.67
NIJG01000002.1	EVM	exon	1073029	1073342	.	+	.	ID=evm.model.NIJG01000002.1.67.exon3;Parent=evm.model.NIJG01000002.1.67
NIJG01000002.1	EVM	CDS	1073029	1073342	.	+	2	ID=cds.evm.model.NIJG01000002.1.67;Parent=evm.model.NIJG01000002.1.67
NIJG01000002.1	EVM	exon	1073461	1073556	.	+	.	ID=evm.model.NIJG01000002.1.67.exon4;Parent=evm.model.NIJG01000002.1.67
NIJG01000002.1	EVM	CDS	1073461	1073556	.	+	0	ID=cds.evm.model.NIJG01000002.1.67;Parent=evm.model.NIJG01000002.1.67
NIJG01000002.1	EVM	exon	1073644	1073833	.	+	.	ID=evm.model.NIJG01000002.1.67.exon5;Parent=evm.model.NIJG01000002.1.67
NIJG01000002.1	EVM	CDS	1073644	1073833	.	+	0	ID=cds.evm.model.NIJG01000002.1.67;Parent=evm.model.NIJG01000002.1.67
NIJG01000002.1	EVM	exon	1073893	1074280	.	+	.	ID=evm.model.NIJG01000002.1.67.exon6;Parent=evm.model.NIJG01000002.1.67
NIJG01000002.1	EVM	CDS	1073893	1074280	.	+	2	ID=cds.evm.model.NIJG01000002.1.67;Parent=evm.model.NIJG01000002.1.67
NIJG01000002.1	EVM	exon	1074348	1074560	.	+	.	ID=evm.model.NIJG01000002.1.67.exon7;Parent=evm.model.NIJG01000002.1.67
NIJG01000002.1	EVM	CDS	1074348	1074560	.	+	1	ID=cds.evm.model.NIJG01000002.1.67;Parent=evm.model.NIJG01000002.1.67
NIJG01000002.1	EVM	exon	1074654	1074825	.	+	.	ID=evm.model.NIJG01000002.1.67.exon8;Parent=evm.model.NIJG01000002.1.67
NIJG01000002.1	EVM	CDS	1074654	1074825	.	+	1	ID=cds.evm.model.NIJG01000002.1.67;Parent=evm.model.NIJG01000002.1.67
NIJG01000002.1	EVM	exon	1074916	1074993	.	+	.	ID=evm.model.NIJG01000002.1.67.exon9;Parent=evm.model.NIJG01000002.1.67
NIJG01000002.1	EVM	CDS	1074916	1074993	.	+	0	ID=cds.evm.model.NIJG01000002.1.67;Parent=evm.model.NIJG01000002.1.67
#evm.TU.NIJG01003001.1.1 removed; remove_reason=repeat_overlap;
NIJG01003001.1	EVM	gene	21660	22025	.	-	.	ID=evm.TU.NIJG01003001.1.1;Name=EVM%20prediction%20NIJG01003001.1.1
NIJG01003001.1	EVM	mRNA	21660	22025	.	-	.	ID=evm.model.NIJG01003001.1.1;Parent=evm.TU.NIJG01003001.1.1;Name=EVM%20prediction%20NIJG01003001.1.1
NIJG01003001.1	EVM	exon	21660	22025	.	-	.	ID=evm.model.NIJG01003001.1.1.exon1;Parent=evm.model.NIJG01003001.1.1
NIJG01003001.1	EVM	CDS	21660	22025	.	-	0	ID=cds.evm.model.NIJG01003001.1.1;Parent=evm.model.NIJG01003001.1.1
#evm.TU.NIJG01007180.1.1 removed; remove_reason=repeat_overlap;
NIJG01007180.1	EVM	gene	178	361	.	+	.	ID=evm.TU.NIJG01007180.1.1;Name=EVM%20prediction%20NIJG01007180.1.1
NIJG01007180.1	EVM	mRNA	178	361	.	+	.	ID=evm.model.NIJG01007180.1.1;Parent=evm.TU.NIJG01007180.1.1;Name=EVM%20prediction%20NIJG01007180.1.1
NIJG01007180.1	EVM	exon	178	361	.	+	.	ID=evm.model.NIJG01007180.1.1.exon1;Parent=evm.model.NIJG01007180.1.1
NIJG01007180.1	EVM	CDS	178	361	.	+	2	ID=cds.evm.model.NIJG01007180.1.1;Parent=evm.model.NIJG01007180.1.1
#evm.TU.NIJG01007715.1.1 removed; remove_reason=repeat_match;
NIJG01007715.1	EVM	gene	22	3505	.	-	.	ID=evm.TU.NIJG01007715.1.1;Name=EVM%20prediction%20NIJG01007715.1.1
NIJG01007715.1	EVM	mRNA	22	3505	.	-	.	ID=evm.model.NIJG01007715.1.1;Parent=evm.TU.NIJG01007715.1.1;Name=EVM%20prediction%20NIJG01007715.1.1
NIJG01007715.1	EVM	exon	3031	3505	.	-	.	ID=evm.model.NIJG01007715.1.1.exon1;Parent=evm.model.NIJG01007715.1.1
NIJG01007715.1	EVM	CDS	3031	3505	.	-	0	ID=cds.evm.model.NIJG01007715.1.1;Parent=evm.model.NIJG01007715.1.1
NIJG01007715.1	EVM	exon	22	527	.	-	.	ID=evm.model.NIJG01007715.1.1.exon2;Parent=evm.model.NIJG01007715.1.1
NIJG01007715.1	EVM	CDS	22	527	.	-	2	ID=cds.evm.model.NIJG01007715.1.1;Parent=evm.model.NIJG01007715.1.1
#evm.TU.NIJG01012858.1.1 removed; remove_reason=repeat_overlap;
NIJG01012858.1	EVM	gene	4772	5122	.	-	.	ID=evm.TU.NIJG01012858.1.1;Name=EVM%20prediction%20NIJG01012858.1.1
NIJG01012858.1	EVM	mRNA	4772	5122	.	-	.	ID=evm.model.NIJG01012858.1.1;Parent=evm.TU.NIJG01012858.1.1;Name=EVM%20prediction%20NIJG01012858.1.1
NIJG01012858.1	EVM	exon	4772	5122	.	-	.	ID=evm.model.NIJG01012858.1.1.exon1;Parent=evm.model.NIJG01012858.1.1
NIJG01012858.1	EVM	CDS	4772	5122	.	-	0	ID=cds.evm.model.NIJG01012858.1.1;Parent=evm.model.NIJG01012858.1.1
#evm.TU.NIJG01017437.1.2 removed; remove_reason=repeat_match;
NIJG01017437.1	EVM	gene	6052	7148	.	+	.	ID=evm.TU.NIJG01017437.1.2;Name=EVM%20prediction%20NIJG01017437.1.2
NIJG01017437.1	EVM	mRNA	6052	7148	.	+	.	ID=evm.model.NIJG01017437.1.2;Parent=evm.TU.NIJG01017437.1.2;Name=EVM%20prediction%20NIJG01017437.1.2
NIJG01017437.1	EVM	exon	6052	6398	.	+	.	ID=evm.model.NIJG01017437.1.2.exon1;Parent=evm.model.NIJG01017437.1.2
NIJG01017437.1	EVM	CDS	6052	6398	.	+	0	ID=cds.evm.model.NIJG01017437.1.2;Parent=evm.model.NIJG01017437.1.2
NIJG01017437.1	EVM	exon	6941	7148	.	+	.	ID=evm.model.NIJG01017437.1.2.exon2;Parent=evm.model.NIJG01017437.1.2
NIJG01017437.1	EVM	CDS	6941	7148	.	+	1	ID=cds.evm.model.NIJG01017437.1.2;Parent=evm.model.NIJG01017437.1.2
#evm.TU.NIJG01002805.1.1 removed; remove_reason=repeat_overlap;
NIJG01002805.1	EVM	gene	7361	7617	.	+	.	ID=evm.TU.NIJG01002805.1.1;Name=EVM%20prediction%20NIJG01002805.1.1
NIJG01002805.1	EVM	mRNA	7361	7617	.	+	.	ID=evm.model.NIJG01002805.1.1;Parent=evm.TU.NIJG01002805.1.1;Name=EVM%20prediction%20NIJG01002805.1.1
NIJG01002805.1	EVM	exon	7361	7617	.	+	.	ID=evm.model.NIJG01002805.1.1.exon1;Parent=evm.model.NIJG01002805.1.1
NIJG01002805.1	EVM	CDS	7361	7617	.	+	2	ID=cds.evm.model.NIJG01002805.1.1;Parent=evm.model.NIJG01002805.1.1
#evm.TU.NIJG01010696.1.1 removed; remove_reason=repeat_match;
NIJG01010696.1	EVM	gene	7013	7459	.	-	.	ID=evm.TU.NIJG01010696.1.1;Name=EVM%20prediction%20NIJG01010696.1.1
NIJG01010696.1	EVM	mRNA	7013	7459	.	-	.	ID=evm.model.NIJG01010696.1.1;Parent=evm.TU.NIJG01010696.1.1;Name=EVM%20prediction%20NIJG01010696.1.1
NIJG01010696.1	EVM	exon	7013	7459	.	-	.	ID=evm.model.NIJG01010696.1.1.exon1;Parent=evm.model.NIJG01010696.1.1
NIJG01010696.1	EVM	CDS	7013	7459	.	-	0	ID=cds.evm.model.NIJG01010696.1.1;Parent=evm.model.NIJG01010696.1.1
#evm.TU.NIJG01001486.1.2 removed; remove_reason=repeat_overlap;
NIJG01001486.1	EVM	gene	2471	2683	.	-	.	ID=evm.TU.NIJG01001486.1.2;Name=EVM%20prediction%20NIJG01001486.1.2
NIJG01001486.1	EVM	mRNA	2471	2683	.	-	.	ID=evm.model.NIJG01001486.1.2;Parent=evm.TU.NIJG01001486.1.2;Name=EVM%20prediction%20NIJG01001486.1.2
NIJG01001486.1	EVM	exon	2471	2683	.	-	.	ID=evm.model.NIJG01001486.1.2.exon1;Parent=evm.model.NIJG01001486.1.2
NIJG01001486.1	EVM	CDS	2471	2683	.	-	0	ID=cds.evm.model.NIJG01001486.1.2;Parent=evm.model.NIJG01001486.1.2
#evm.TU.NIJG01011514.1.1 removed; remove_reason=repeat_overlap;
NIJG01011514.1	EVM	gene	5104	5448	.	-	.	ID=evm.TU.NIJG01011514.1.1;Name=EVM%20prediction%20NIJG01011514.1.1
NIJG01011514.1	EVM	mRNA	5104	5448	.	-	.	ID=evm.model.NIJG01011514.1.1;Parent=evm.TU.NIJG01011514.1.1;Name=EVM%20prediction%20NIJG01011514.1.1
NIJG01011514.1	EVM	exon	5104	5448	.	-	.	ID=evm.model.NIJG01011514.1.1.exon1;Parent=evm.model.NIJG01011514.1.1
NIJG01011514.1	EVM	CDS	5104	5448	.	-	0	ID=cds.evm.model.NIJG01011514.1.1;Parent=evm.model.NIJG01011514.1.1
#evm.TU.NIJG01011514.1.2 removed; remove_reason=repeat_overlap;
NIJG01011514.1	EVM	gene	6910	7206	.	-	.	ID=evm.TU.NIJG01011514.1.2;Name=EVM%20prediction%20NIJG01011514.1.2
NIJG01011514.1	EVM	mRNA	6910	7206	.	-	.	ID=evm.model.NIJG01011514.1.2;Parent=evm.TU.NIJG01011514.1.2;Name=EVM%20prediction%20NIJG01011514.1.2
NIJG01011514.1	EVM	exon	6910	7206	.	-	.	ID=evm.model.NIJG01011514.1.2.exon1;Parent=evm.model.NIJG01011514.1.2
NIJG01011514.1	EVM	CDS	6910	7206	.	-	0	ID=cds.evm.model.NIJG01011514.1.2;Parent=evm.model.NIJG01011514.1.2
#evm.TU.NIJG01011514.1.3 removed; remove_reason=repeat_match;
NIJG01011514.1	EVM	gene	7865	8356	.	-	.	ID=evm.TU.NIJG01011514.1.3;Name=EVM%20prediction%20NIJG01011514.1.3
NIJG01011514.1	EVM	mRNA	7865	8356	.	-	.	ID=evm.model.NIJG01011514.1.3;Parent=evm.TU.NIJG01011514.1.3;Name=EVM%20prediction%20NIJG01011514.1.3
NIJG01011514.1	EVM	exon	8146	8356	.	-	.	ID=evm.model.NIJG01011514.1.3.exon1;Parent=evm.model.NIJG01011514.1.3
NIJG01011514.1	EVM	CDS	8146	8356	.	-	0	ID=cds.evm.model.NIJG01011514.1.3;Parent=evm.model.NIJG01011514.1.3
NIJG01011514.1	EVM	exon	7865	8070	.	-	.	ID=evm.model.NIJG01011514.1.3.exon2;Parent=evm.model.NIJG01011514.1.3
NIJG01011514.1	EVM	CDS	7865	8070	.	-	2	ID=cds.evm.model.NIJG01011514.1.3;Parent=evm.model.NIJG01011514.1.3
#evm.TU.NIJG01019635.1.1 removed; remove_reason=repeat_overlap;
NIJG01019635.1	EVM	gene	3483	3898	.	-	.	ID=evm.TU.NIJG01019635.1.1;Name=EVM%20prediction%20NIJG01019635.1.1
NIJG01019635.1	EVM	mRNA	3483	3898	.	-	.	ID=evm.model.NIJG01019635.1.1;Parent=evm.TU.NIJG01019635.1.1;Name=EVM%20prediction%20NIJG01019635.1.1
NIJG01019635.1	EVM	exon	3483	3898	.	-	.	ID=evm.model.NIJG01019635.1.1.exon1;Parent=evm.model.NIJG01019635.1.1
NIJG01019635.1	EVM	CDS	3483	3898	.	-	2	ID=cds.evm.model.NIJG01019635.1.1;Parent=evm.model.NIJG01019635.1.1
#evm.TU.NIJG01017624.1.1 removed; remove_reason=repeat_match;
NIJG01017624.1	EVM	gene	467	713	.	-	.	ID=evm.TU.NIJG01017624.1.1;Name=EVM%20prediction%20NIJG01017624.1.1
NIJG01017624.1	EVM	mRNA	467	713	.	-	.	ID=evm.model.NIJG01017624.1.1;Parent=evm.TU.NIJG01017624.1.1;Name=EVM%20prediction%20NIJG01017624.1.1
NIJG01017624.1	EVM	exon	467	713	.	-	.	ID=evm.model.NIJG01017624.1.1.exon1;Parent=evm.model.NIJG01017624.1.1
NIJG01017624.1	EVM	CDS	467	713	.	-	0	ID=cds.evm.model.NIJG01017624.1.1;Parent=evm.model.NIJG01017624.1.1
#evm.TU.NIJG01022030.1.1 removed; remove_reason=repeat_match;
NIJG01022030.1	EVM	gene	1008	1499	.	-	.	ID=evm.TU.NIJG01022030.1.1;Name=EVM%20prediction%20NIJG01022030.1.1
NIJG01022030.1	EVM	mRNA	1008	1499	.	-	.	ID=evm.model.NIJG01022030.1.1;Parent=evm.TU.NIJG01022030.1.1;Name=EVM%20prediction%20NIJG01022030.1.1
NIJG01022030.1	EVM	exon	1297	1499	.	-	.	ID=evm.model.NIJG01022030.1.1.exon1;Parent=evm.model.NIJG01022030.1.1
NIJG01022030.1	EVM	CDS	1297	1499	.	-	0	ID=cds.evm.model.NIJG01022030.1.1;Parent=evm.model.NIJG01022030.1.1
NIJG01022030.1	EVM	exon	1008	1218	.	-	.	ID=evm.model.NIJG01022030.1.1.exon2;Parent=evm.model.NIJG01022030.1.1
NIJG01022030.1	EVM	CDS	1008	1218	.	-	1	ID=cds.evm.model.NIJG01022030.1.1;Parent=evm.model.NIJG01022030.1.1
#evm.TU.NIJG01000368.1.2 removed; remove_reason=repeat_overlap;
NIJG01000368.1	EVM	gene	101510	101908	.	+	.	ID=evm.TU.NIJG01000368.1.2;Name=EVM%20prediction%20NIJG01000368.1.2
NIJG01000368.1	EVM	mRNA	101510	101908	.	+	.	ID=evm.model.NIJG01000368.1.2;Parent=evm.TU.NIJG01000368.1.2;Name=EVM%20prediction%20NIJG01000368.1.2
NIJG01000368.1	EVM	exon	101510	101908	.	+	.	ID=evm.model.NIJG01000368.1.2.exon1;Parent=evm.model.NIJG01000368.1.2
NIJG01000368.1	EVM	CDS	101510	101908	.	+	0	ID=cds.evm.model.NIJG01000368.1.2;Parent=evm.model.NIJG01000368.1.2
#evm.TU.NIJG01001419.1.1 removed; remove_reason=repeat_overlap;
NIJG01001419.1	EVM	gene	13370	13562	.	+	.	ID=evm.TU.NIJG01001419.1.1;Name=EVM%20prediction%20NIJG01001419.1.1
NIJG01001419.1	EVM	mRNA	13370	13562	.	+	.	ID=evm.model.NIJG01001419.1.1;Parent=evm.TU.NIJG01001419.1.1;Name=EVM%20prediction%20NIJG01001419.1.1
NIJG01001419.1	EVM	exon	13370	13562	.	+	.	ID=evm.model.NIJG01001419.1.1.exon1;Parent=evm.model.NIJG01001419.1.1
NIJG01001419.1	EVM	CDS	13370	13562	.	+	1	ID=cds.evm.model.NIJG01001419.1.1;Parent=evm.model.NIJG01001419.1.1
#evm.TU.NIJG01018907.1.1 removed; remove_reason=repeat_overlap;
NIJG01018907.1	EVM	gene	603	941	.	+	.	ID=evm.TU.NIJG01018907.1.1;Name=EVM%20prediction%20NIJG01018907.1.1
NIJG01018907.1	EVM	mRNA	603	941	.	+	.	ID=evm.model.NIJG01018907.1.1;Parent=evm.TU.NIJG01018907.1.1;Name=EVM%20prediction%20NIJG01018907.1.1
NIJG01018907.1	EVM	exon	603	941	.	+	.	ID=evm.model.NIJG01018907.1.1.exon1;Parent=evm.model.NIJG01018907.1.1
NIJG01018907.1	EVM	CDS	603	941	.	+	0	ID=cds.evm.model.NIJG01018907.1.1;Parent=evm.model.NIJG01018907.1.1
#evm.TU.NIJG01001038.1.1 removed; remove_reason=repeat_match;
NIJG01001038.1	EVM	gene	2741	4209	.	+	.	ID=evm.TU.NIJG01001038.1.1;Name=EVM%20prediction%20NIJG01001038.1.1
NIJG01001038.1	EVM	mRNA	2741	4209	.	+	.	ID=evm.model.NIJG01001038.1.1;Parent=evm.TU.NIJG01001038.1.1;Name=EVM%20prediction%20NIJG01001038.1.1
NIJG01001038.1	EVM	exon	2741	3785	.	+	.	ID=evm.model.NIJG01001038.1.1.exon1;Parent=evm.model.NIJG01001038.1.1
NIJG01001038.1	EVM	CDS	2741	3785	.	+	0	ID=cds.evm.model.NIJG01001038.1.1;Parent=evm.model.NIJG01001038.1.1
NIJG01001038.1	EVM	exon	3929	4209	.	+	.	ID=evm.model.NIJG01001038.1.1.exon2;Parent=evm.model.NIJG01001038.1.1
NIJG01001038.1	EVM	CDS	3929	4209	.	+	2	ID=cds.evm.model.NIJG01001038.1.1;Parent=evm.model.NIJG01001038.1.1
#evm.TU.NIJG01004759.1.1 removed; remove_reason=repeat_overlap;
NIJG01004759.1	EVM	gene	7042	7192	.	-	.	ID=evm.TU.NIJG01004759.1.1;Name=EVM%20prediction%20NIJG01004759.1.1
NIJG01004759.1	EVM	mRNA	7042	7192	.	-	.	ID=evm.model.NIJG01004759.1.1;Parent=evm.TU.NIJG01004759.1.1;Name=EVM%20prediction%20NIJG01004759.1.1
NIJG01004759.1	EVM	exon	7042	7192	.	-	.	ID=evm.model.NIJG01004759.1.1.exon1;Parent=evm.model.NIJG01004759.1.1
NIJG01004759.1	EVM	CDS	7042	7192	.	-	0	ID=cds.evm.model.NIJG01004759.1.1;Parent=evm.model.NIJG01004759.1.1
#evm.TU.NIJG01004759.1.2 removed; remove_reason=repeat_match;
NIJG01004759.1	EVM	gene	11960	13522	.	-	.	ID=evm.TU.NIJG01004759.1.2;Name=EVM%20prediction%20NIJG01004759.1.2
NIJG01004759.1	EVM	mRNA	11960	13522	.	-	.	ID=evm.model.NIJG01004759.1.2;Parent=evm.TU.NIJG01004759.1.2;Name=EVM%20prediction%20NIJG01004759.1.2
NIJG01004759.1	EVM	exon	11960	13522	.	-	.	ID=evm.model.NIJG01004759.1.2.exon1;Parent=evm.model.NIJG01004759.1.2
NIJG01004759.1	EVM	CDS	11960	13522	.	-	0	ID=cds.evm.model.NIJG01004759.1.2;Parent=evm.model.NIJG01004759.1.2
#evm.TU.NIJG01004759.1.3 removed; remove_reason=repeat_match;
NIJG01004759.1	EVM	gene	13593	14816	.	-	.	ID=evm.TU.NIJG01004759.1.3;Name=EVM%20prediction%20NIJG01004759.1.3
NIJG01004759.1	EVM	mRNA	13593	14816	.	-	.	ID=evm.model.NIJG01004759.1.3;Parent=evm.TU.NIJG01004759.1.3;Name=EVM%20prediction%20NIJG01004759.1.3
NIJG01004759.1	EVM	exon	13593	14816	.	-	.	ID=evm.model.NIJG01004759.1.3.exon1;Parent=evm.model.NIJG01004759.1.3
NIJG01004759.1	EVM	CDS	13593	14816	.	-	0	ID=cds.evm.model.NIJG01004759.1.3;Parent=evm.model.NIJG01004759.1.3
#evm.TU.NIJG01015346.1.1 removed; remove_reason=repeat_match;
NIJG01015346.1	EVM	gene	4938	5309	.	+	.	ID=evm.TU.NIJG01015346.1.1;Name=EVM%20prediction%20NIJG01015346.1.1
NIJG01015346.1	EVM	mRNA	4938	5309	.	+	.	ID=evm.model.NIJG01015346.1.1;Parent=evm.TU.NIJG01015346.1.1;Name=EVM%20prediction%20NIJG01015346.1.1
NIJG01015346.1	EVM	exon	4938	5309	.	+	.	ID=evm.model.NIJG01015346.1.1.exon1;Parent=evm.model.NIJG01015346.1.1
NIJG01015346.1	EVM	CDS	4938	5309	.	+	0	ID=cds.evm.model.NIJG01015346.1.1;Parent=evm.model.NIJG01015346.1.1
#evm.TU.NIJG01007578.1.1 removed; remove_reason=repeat_match;
NIJG01007578.1	EVM	gene	4660	5161	.	-	.	ID=evm.TU.NIJG01007578.1.1;Name=EVM%20prediction%20NIJG01007578.1.1
NIJG01007578.1	EVM	mRNA	4660	5161	.	-	.	ID=evm.model.NIJG01007578.1.1;Parent=evm.TU.NIJG01007578.1.1;Name=EVM%20prediction%20NIJG01007578.1.1
NIJG01007578.1	EVM	exon	4660	5161	.	-	.	ID=evm.model.NIJG01007578.1.1.exon1;Parent=evm.model.NIJG01007578.1.1
NIJG01007578.1	EVM	CDS	4660	5161	.	-	0	ID=cds.evm.model.NIJG01007578.1.1;Parent=evm.model.NIJG01007578.1.1
#evm.TU.NIJG01002626.1.1 removed; remove_reason=repeat_overlap;
NIJG01002626.1	EVM	gene	780	973	.	+	.	ID=evm.TU.NIJG01002626.1.1;Name=EVM%20prediction%20NIJG01002626.1.1
NIJG01002626.1	EVM	mRNA	780	973	.	+	.	ID=evm.model.NIJG01002626.1.1;Parent=evm.TU.NIJG01002626.1.1;Name=EVM%20prediction%20NIJG01002626.1.1
NIJG01002626.1	EVM	exon	780	973	.	+	.	ID=evm.model.NIJG01002626.1.1.exon1;Parent=evm.model.NIJG01002626.1.1
NIJG01002626.1	EVM	CDS	780	973	.	+	0	ID=cds.evm.model.NIJG01002626.1.1;Parent=evm.model.NIJG01002626.1.1
#evm.TU.NIJG01009176.1.1 removed; remove_reason=repeat_match;
NIJG01009176.1	EVM	gene	4551	4985	.	-	.	ID=evm.TU.NIJG01009176.1.1;Name=EVM%20prediction%20NIJG01009176.1.1
NIJG01009176.1	EVM	mRNA	4551	4985	.	-	.	ID=evm.model.NIJG01009176.1.1;Parent=evm.TU.NIJG01009176.1.1;Name=EVM%20prediction%20NIJG01009176.1.1
NIJG01009176.1	EVM	exon	4551	4985	.	-	.	ID=evm.model.NIJG01009176.1.1.exon1;Parent=evm.model.NIJG01009176.1.1
NIJG01009176.1	EVM	CDS	4551	4985	.	-	0	ID=cds.evm.model.NIJG01009176.1.1;Parent=evm.model.NIJG01009176.1.1
#evm.TU.NIJG01000175.1.1 removed; remove_reason=repeat_overlap;
NIJG01000175.1	EVM	gene	36106	36540	.	-	.	ID=evm.TU.NIJG01000175.1.1;Name=EVM%20prediction%20NIJG01000175.1.1
NIJG01000175.1	EVM	mRNA	36106	36540	.	-	.	ID=evm.model.NIJG01000175.1.1;Parent=evm.TU.NIJG01000175.1.1;Name=EVM%20prediction%20NIJG01000175.1.1
NIJG01000175.1	EVM	exon	36106	36540	.	-	.	ID=evm.model.NIJG01000175.1.1.exon1;Parent=evm.model.NIJG01000175.1.1
NIJG01000175.1	EVM	CDS	36106	36540	.	-	0	ID=cds.evm.model.NIJG01000175.1.1;Parent=evm.model.NIJG01000175.1.1
#evm.TU.NIJG01001225.1.1 removed; remove_reason=repeat_match;
NIJG01001225.1	EVM	gene	27928	28251	.	-	.	ID=evm.TU.NIJG01001225.1.1;Name=EVM%20prediction%20NIJG01001225.1.1
NIJG01001225.1	EVM	mRNA	27928	28251	.	-	.	ID=evm.model.NIJG01001225.1.1;Parent=evm.TU.NIJG01001225.1.1;Name=EVM%20prediction%20NIJG01001225.1.1
NIJG01001225.1	EVM	exon	27928	28251	.	-	.	ID=evm.model.NIJG01001225.1.1.exon1;Parent=evm.model.NIJG01001225.1.1
NIJG01001225.1	EVM	CDS	27928	28251	.	-	0	ID=cds.evm.model.NIJG01001225.1.1;Parent=evm.model.NIJG01001225.1.1
#evm.TU.NIJG01001225.1.2 removed; remove_reason=repeat_match;
NIJG01001225.1	EVM	gene	28348	34285	.	-	.	ID=evm.TU.NIJG01001225.1.2;Name=EVM%20prediction%20NIJG01001225.1.2
NIJG01001225.1	EVM	mRNA	28348	34285	.	-	.	ID=evm.model.NIJG01001225.1.2;Parent=evm.TU.NIJG01001225.1.2;Name=EVM%20prediction%20NIJG01001225.1.2
NIJG01001225.1	EVM	exon	34080	34285	.	-	.	ID=evm.model.NIJG01001225.1.2.exon1;Parent=evm.model.NIJG01001225.1.2
NIJG01001225.1	EVM	CDS	34080	34285	.	-	0	ID=cds.evm.model.NIJG01001225.1.2;Parent=evm.model.NIJG01001225.1.2
NIJG01001225.1	EVM	exon	29324	29537	.	-	.	ID=evm.model.NIJG01001225.1.2.exon2;Parent=evm.model.NIJG01001225.1.2
NIJG01001225.1	EVM	CDS	29324	29537	.	-	1	ID=cds.evm.model.NIJG01001225.1.2;Parent=evm.model.NIJG01001225.1.2
NIJG01001225.1	EVM	exon	28348	28902	.	-	.	ID=evm.model.NIJG01001225.1.2.exon3;Parent=evm.model.NIJG01001225.1.2
NIJG01001225.1	EVM	CDS	28348	28902	.	-	0	ID=cds.evm.model.NIJG01001225.1.2;Parent=evm.model.NIJG01001225.1.2
#evm.TU.NIJG01001225.1.3 removed; remove_reason=repeat_match;
NIJG01001225.1	EVM	gene	38273	39214	.	-	.	ID=evm.TU.NIJG01001225.1.3;Name=EVM%20prediction%20NIJG01001225.1.3
NIJG01001225.1	EVM	mRNA	38273	39214	.	-	.	ID=evm.model.NIJG01001225.1.3;Parent=evm.TU.NIJG01001225.1.3;Name=EVM%20prediction%20NIJG01001225.1.3
NIJG01001225.1	EVM	exon	38273	39214	.	-	.	ID=evm.model.NIJG01001225.1.3.exon1;Parent=evm.model.NIJG01001225.1.3
NIJG01001225.1	EVM	CDS	38273	39214	.	-	0	ID=cds.evm.model.NIJG01001225.1.3;Parent=evm.model.NIJG01001225.1.3
#evm.TU.NIJG01001225.1.4 removed; remove_reason=repeat_match;
NIJG01001225.1	EVM	gene	43594	44472	.	-	.	ID=evm.TU.NIJG01001225.1.4;Name=EVM%20prediction%20NIJG01001225.1.4
NIJG01001225.1	EVM	mRNA	43594	44472	.	-	.	ID=evm.model.NIJG01001225.1.4;Parent=evm.TU.NIJG01001225.1.4;Name=EVM%20prediction%20NIJG01001225.1.4
NIJG01001225.1	EVM	exon	43594	44472	.	-	.	ID=evm.model.NIJG01001225.1.4.exon1;Parent=evm.model.NIJG01001225.1.4
NIJG01001225.1	EVM	CDS	43594	44472	.	-	0	ID=cds.evm.model.NIJG01001225.1.4;Parent=evm.model.NIJG01001225.1.4
#evm.TU.NIJG01001225.1.5 removed; remove_reason=repeat_match;
NIJG01001225.1	EVM	gene	44591	45658	.	-	.	ID=evm.TU.NIJG01001225.1.5;Name=EVM%20prediction%20NIJG01001225.1.5
NIJG01001225.1	EVM	mRNA	44591	45658	.	-	.	ID=evm.model.NIJG01001225.1.5;Parent=evm.TU.NIJG01001225.1.5;Name=EVM%20prediction%20NIJG01001225.1.5
NIJG01001225.1	EVM	exon	44591	45658	.	-	.	ID=evm.model.NIJG01001225.1.5.exon1;Parent=evm.model.NIJG01001225.1.5
NIJG01001225.1	EVM	CDS	44591	45658	.	-	0	ID=cds.evm.model.NIJG01001225.1.5;Parent=evm.model.NIJG01001225.1.5
#evm.TU.NIJG01000255.1.1 removed; remove_reason=repeat_overlap;
NIJG01000255.1	EVM	gene	49245	49445	.	-	.	ID=evm.TU.NIJG01000255.1.1;Name=EVM%20prediction%20NIJG01000255.1.1
NIJG01000255.1	EVM	mRNA	49245	49445	.	-	.	ID=evm.model.NIJG01000255.1.1;Parent=evm.TU.NIJG01000255.1.1;Name=EVM%20prediction%20NIJG01000255.1.1
NIJG01000255.1	EVM	exon	49245	49445	.	-	.	ID=evm.model.NIJG01000255.1.1.exon1;Parent=evm.model.NIJG01000255.1.1
NIJG01000255.1	EVM	CDS	49245	49445	.	-	0	ID=cds.evm.model.NIJG01000255.1.1;Parent=evm.model.NIJG01000255.1.1
#evm.TU.NIJG01000255.1.2 removed; remove_reason=repeat_match;
NIJG01000255.1	EVM	gene	80313	80675	.	+	.	ID=evm.TU.NIJG01000255.1.2;Name=EVM%20prediction%20NIJG01000255.1.2
NIJG01000255.1	EVM	mRNA	80313	80675	.	+	.	ID=evm.model.NIJG01000255.1.2;Parent=evm.TU.NIJG01000255.1.2;Name=EVM%20prediction%20NIJG01000255.1.2
NIJG01000255.1	EVM	exon	80313	80675	.	+	.	ID=evm.model.NIJG01000255.1.2.exon1;Parent=evm.model.NIJG01000255.1.2
NIJG01000255.1	EVM	CDS	80313	80675	.	+	1	ID=cds.evm.model.NIJG01000255.1.2;Parent=evm.model.NIJG01000255.1.2
#evm.TU.NIJG01000255.1.4 removed; remove_reason=repeat_overlap;
NIJG01000255.1	EVM	gene	214506	214944	.	+	.	ID=evm.TU.NIJG01000255.1.4;Name=EVM%20prediction%20NIJG01000255.1.4
NIJG01000255.1	EVM	mRNA	214506	214944	.	+	.	ID=evm.model.NIJG01000255.1.4;Parent=evm.TU.NIJG01000255.1.4;Name=EVM%20prediction%20NIJG01000255.1.4
NIJG01000255.1	EVM	exon	214506	214579	.	+	.	ID=evm.model.NIJG01000255.1.4.exon1;Parent=evm.model.NIJG01000255.1.4
NIJG01000255.1	EVM	CDS	214506	214579	.	+	0	ID=cds.evm.model.NIJG01000255.1.4;Parent=evm.model.NIJG01000255.1.4
NIJG01000255.1	EVM	exon	214785	214944	.	+	.	ID=evm.model.NIJG01000255.1.4.exon2;Parent=evm.model.NIJG01000255.1.4
NIJG01000255.1	EVM	CDS	214785	214944	.	+	1	ID=cds.evm.model.NIJG01000255.1.4;Parent=evm.model.NIJG01000255.1.4
#evm.TU.NIJG01006600.1.1 removed; remove_reason=repeat_overlap;
NIJG01006600.1	EVM	gene	1102	2998	.	-	.	ID=evm.TU.NIJG01006600.1.1;Name=EVM%20prediction%20NIJG01006600.1.1
NIJG01006600.1	EVM	mRNA	1102	2998	.	-	.	ID=evm.model.NIJG01006600.1.1;Parent=evm.TU.NIJG01006600.1.1;Name=EVM%20prediction%20NIJG01006600.1.1
NIJG01006600.1	EVM	exon	2446	2998	.	-	.	ID=evm.model.NIJG01006600.1.1.exon1;Parent=evm.model.NIJG01006600.1.1
NIJG01006600.1	EVM	CDS	2446	2998	.	-	0	ID=cds.evm.model.NIJG01006600.1.1;Parent=evm.model.NIJG01006600.1.1
NIJG01006600.1	EVM	exon	1102	1217	.	-	.	ID=evm.model.NIJG01006600.1.1.exon2;Parent=evm.model.NIJG01006600.1.1
NIJG01006600.1	EVM	CDS	1102	1217	.	-	2	ID=cds.evm.model.NIJG01006600.1.1;Parent=evm.model.NIJG01006600.1.1
#evm.TU.NIJG01002749.1.1 removed; remove_reason=repeat_overlap;
NIJG01002749.1	EVM	gene	15334	15572	.	+	.	ID=evm.TU.NIJG01002749.1.1;Name=EVM%20prediction%20NIJG01002749.1.1
NIJG01002749.1	EVM	mRNA	15334	15572	.	+	.	ID=evm.model.NIJG01002749.1.1;Parent=evm.TU.NIJG01002749.1.1;Name=EVM%20prediction%20NIJG01002749.1.1
NIJG01002749.1	EVM	exon	15334	15572	.	+	.	ID=evm.model.NIJG01002749.1.1.exon1;Parent=evm.model.NIJG01002749.1.1
NIJG01002749.1	EVM	CDS	15334	15572	.	+	2	ID=cds.evm.model.NIJG01002749.1.1;Parent=evm.model.NIJG01002749.1.1
#evm.TU.NIJG01002749.1.2 removed; remove_reason=repeat_overlap;
NIJG01002749.1	EVM	gene	12431	12674	.	+	.	ID=evm.TU.NIJG01002749.1.2;Name=EVM%20prediction%20NIJG01002749.1.2
NIJG01002749.1	EVM	mRNA	12431	12674	.	+	.	ID=evm.model.NIJG01002749.1.2;Parent=evm.TU.NIJG01002749.1.2;Name=EVM%20prediction%20NIJG01002749.1.2
NIJG01002749.1	EVM	exon	12431	12674	.	+	.	ID=evm.model.NIJG01002749.1.2.exon1;Parent=evm.model.NIJG01002749.1.2
NIJG01002749.1	EVM	CDS	12431	12674	.	+	0	ID=cds.evm.model.NIJG01002749.1.2;Parent=evm.model.NIJG01002749.1.2
#evm.TU.NIJG01002279.1.2 removed; remove_reason=repeat_match;
NIJG01002279.1	EVM	gene	13092	14292	.	+	.	ID=evm.TU.NIJG01002279.1.2;Name=EVM%20prediction%20NIJG01002279.1.2
NIJG01002279.1	EVM	mRNA	13092	14292	.	+	.	ID=evm.model.NIJG01002279.1.2;Parent=evm.TU.NIJG01002279.1.2;Name=EVM%20prediction%20NIJG01002279.1.2
NIJG01002279.1	EVM	exon	13092	13859	.	+	.	ID=evm.model.NIJG01002279.1.2.exon1;Parent=evm.model.NIJG01002279.1.2
NIJG01002279.1	EVM	CDS	13092	13859	.	+	0	ID=cds.evm.model.NIJG01002279.1.2;Parent=evm.model.NIJG01002279.1.2
NIJG01002279.1	EVM	exon	13942	14292	.	+	.	ID=evm.model.NIJG01002279.1.2.exon2;Parent=evm.model.NIJG01002279.1.2
NIJG01002279.1	EVM	CDS	13942	14292	.	+	0	ID=cds.evm.model.NIJG01002279.1.2;Parent=evm.model.NIJG01002279.1.2
#evm.TU.NIJG01002279.1.3 removed; remove_reason=repeat_match;
NIJG01002279.1	EVM	gene	24709	25081	.	+	.	ID=evm.TU.NIJG01002279.1.3;Name=EVM%20prediction%20NIJG01002279.1.3
NIJG01002279.1	EVM	mRNA	24709	25081	.	+	.	ID=evm.model.NIJG01002279.1.3;Parent=evm.TU.NIJG01002279.1.3;Name=EVM%20prediction%20NIJG01002279.1.3
NIJG01002279.1	EVM	exon	24709	25081	.	+	.	ID=evm.model.NIJG01002279.1.3.exon1;Parent=evm.model.NIJG01002279.1.3
NIJG01002279.1	EVM	CDS	24709	25081	.	+	0	ID=cds.evm.model.NIJG01002279.1.3;Parent=evm.model.NIJG01002279.1.3
#evm.TU.NIJG01002279.1.4 removed; remove_reason=repeat_match;
NIJG01002279.1	EVM	gene	4384	4623	.	+	.	ID=evm.TU.NIJG01002279.1.4;Name=EVM%20prediction%20NIJG01002279.1.4
NIJG01002279.1	EVM	mRNA	4384	4623	.	+	.	ID=evm.model.NIJG01002279.1.4;Parent=evm.TU.NIJG01002279.1.4;Name=EVM%20prediction%20NIJG01002279.1.4
NIJG01002279.1	EVM	exon	4384	4623	.	+	.	ID=evm.model.NIJG01002279.1.4.exon1;Parent=evm.model.NIJG01002279.1.4
NIJG01002279.1	EVM	CDS	4384	4623	.	+	0	ID=cds.evm.model.NIJG01002279.1.4;Parent=evm.model.NIJG01002279.1.4
#evm.TU.NIJG01006805.1.1 removed; remove_reason=repeat_overlap;
NIJG01006805.1	EVM	gene	1024	1330	.	-	.	ID=evm.TU.NIJG01006805.1.1;Name=EVM%20prediction%20NIJG01006805.1.1
NIJG01006805.1	EVM	mRNA	1024	1330	.	-	.	ID=evm.model.NIJG01006805.1.1;Parent=evm.TU.NIJG01006805.1.1;Name=EVM%20prediction%20NIJG01006805.1.1
NIJG01006805.1	EVM	exon	1024	1330	.	-	.	ID=evm.model.NIJG01006805.1.1.exon1;Parent=evm.model.NIJG01006805.1.1
NIJG01006805.1	EVM	CDS	1024	1330	.	-	0	ID=cds.evm.model.NIJG01006805.1.1;Parent=evm.model.NIJG01006805.1.1
#evm.TU.NIJG01005038.1.1 removed; remove_reason=repeat_overlap;
NIJG01005038.1	EVM	gene	3241	3434	.	-	.	ID=evm.TU.NIJG01005038.1.1;Name=EVM%20prediction%20NIJG01005038.1.1
NIJG01005038.1	EVM	mRNA	3241	3434	.	-	.	ID=evm.model.NIJG01005038.1.1;Parent=evm.TU.NIJG01005038.1.1;Name=EVM%20prediction%20NIJG01005038.1.1
NIJG01005038.1	EVM	exon	3241	3434	.	-	.	ID=evm.model.NIJG01005038.1.1.exon1;Parent=evm.model.NIJG01005038.1.1
NIJG01005038.1	EVM	CDS	3241	3434	.	-	2	ID=cds.evm.model.NIJG01005038.1.1;Parent=evm.model.NIJG01005038.1.1
#evm.TU.NIJG01005420.1.1 removed; remove_reason=repeat_overlap;
NIJG01005420.1	EVM	gene	5722	6270	.	+	.	ID=evm.TU.NIJG01005420.1.1;Name=EVM%20prediction%20NIJG01005420.1.1
NIJG01005420.1	EVM	mRNA	5722	6270	.	+	.	ID=evm.model.NIJG01005420.1.1;Parent=evm.TU.NIJG01005420.1.1;Name=EVM%20prediction%20NIJG01005420.1.1
NIJG01005420.1	EVM	exon	5722	6270	.	+	.	ID=evm.model.NIJG01005420.1.1.exon1;Parent=evm.model.NIJG01005420.1.1
NIJG01005420.1	EVM	CDS	5722	6270	.	+	0	ID=cds.evm.model.NIJG01005420.1.1;Parent=evm.model.NIJG01005420.1.1
#evm.TU.NIJG01003752.1.1 removed; remove_reason=repeat_overlap;
NIJG01003752.1	EVM	gene	15727	16140	.	-	.	ID=evm.TU.NIJG01003752.1.1;Name=EVM%20prediction%20NIJG01003752.1.1
NIJG01003752.1	EVM	mRNA	15727	16140	.	-	.	ID=evm.model.NIJG01003752.1.1;Parent=evm.TU.NIJG01003752.1.1;Name=EVM%20prediction%20NIJG01003752.1.1
NIJG01003752.1	EVM	exon	15968	16140	.	-	.	ID=evm.model.NIJG01003752.1.1.exon1;Parent=evm.model.NIJG01003752.1.1
NIJG01003752.1	EVM	CDS	15968	16140	.	-	2	ID=cds.evm.model.NIJG01003752.1.1;Parent=evm.model.NIJG01003752.1.1
NIJG01003752.1	EVM	exon	15727	15858	.	-	.	ID=evm.model.NIJG01003752.1.1.exon2;Parent=evm.model.NIJG01003752.1.1
NIJG01003752.1	EVM	CDS	15727	15858	.	-	0	ID=cds.evm.model.NIJG01003752.1.1;Parent=evm.model.NIJG01003752.1.1
#evm.TU.NIJG01005871.1.1 removed; remove_reason=repeat_overlap;
NIJG01005871.1	EVM	gene	4620	5051	.	+	.	ID=evm.TU.NIJG01005871.1.1;Name=EVM%20prediction%20NIJG01005871.1.1
NIJG01005871.1	EVM	mRNA	4620	5051	.	+	.	ID=evm.model.NIJG01005871.1.1;Parent=evm.TU.NIJG01005871.1.1;Name=EVM%20prediction%20NIJG01005871.1.1
NIJG01005871.1	EVM	exon	4620	4939	.	+	.	ID=evm.model.NIJG01005871.1.1.exon1;Parent=evm.model.NIJG01005871.1.1
NIJG01005871.1	EVM	CDS	4620	4939	.	+	2	ID=cds.evm.model.NIJG01005871.1.1;Parent=evm.model.NIJG01005871.1.1
NIJG01005871.1	EVM	exon	4971	5051	.	+	.	ID=evm.model.NIJG01005871.1.1.exon2;Parent=evm.model.NIJG01005871.1.1
NIJG01005871.1	EVM	CDS	4971	5051	.	+	0	ID=cds.evm.model.NIJG01005871.1.1;Parent=evm.model.NIJG01005871.1.1
#evm.TU.NIJG01005871.1.2 removed; remove_reason=repeat_overlap;
NIJG01005871.1	EVM	gene	6255	6671	.	+	.	ID=evm.TU.NIJG01005871.1.2;Name=EVM%20prediction%20NIJG01005871.1.2
NIJG01005871.1	EVM	mRNA	6255	6671	.	+	.	ID=evm.model.NIJG01005871.1.2;Parent=evm.TU.NIJG01005871.1.2;Name=EVM%20prediction%20NIJG01005871.1.2
NIJG01005871.1	EVM	exon	6255	6671	.	+	.	ID=evm.model.NIJG01005871.1.2.exon1;Parent=evm.model.NIJG01005871.1.2
NIJG01005871.1	EVM	CDS	6255	6671	.	+	0	ID=cds.evm.model.NIJG01005871.1.2;Parent=evm.model.NIJG01005871.1.2
#evm.TU.NIJG01004539.1.1 removed; remove_reason=repeat_overlap;
NIJG01004539.1	EVM	gene	5556	5879	.	+	.	ID=evm.TU.NIJG01004539.1.1;Name=EVM%20prediction%20NIJG01004539.1.1
NIJG01004539.1	EVM	mRNA	5556	5879	.	+	.	ID=evm.model.NIJG01004539.1.1;Parent=evm.TU.NIJG01004539.1.1;Name=EVM%20prediction%20NIJG01004539.1.1
NIJG01004539.1	EVM	exon	5556	5685	.	+	.	ID=evm.model.NIJG01004539.1.1.exon1;Parent=evm.model.NIJG01004539.1.1
NIJG01004539.1	EVM	CDS	5556	5685	.	+	0	ID=cds.evm.model.NIJG01004539.1.1;Parent=evm.model.NIJG01004539.1.1
NIJG01004539.1	EVM	exon	5773	5879	.	+	.	ID=evm.model.NIJG01004539.1.1.exon2;Parent=evm.model.NIJG01004539.1.1
NIJG01004539.1	EVM	CDS	5773	5879	.	+	2	ID=cds.evm.model.NIJG01004539.1.1;Parent=evm.model.NIJG01004539.1.1
#evm.TU.NIJG01003406.1.1 removed; remove_reason=repeat_overlap;
NIJG01003406.1	EVM	gene	6046	6627	.	-	.	ID=evm.TU.NIJG01003406.1.1;Name=EVM%20prediction%20NIJG01003406.1.1
NIJG01003406.1	EVM	mRNA	6046	6627	.	-	.	ID=evm.model.NIJG01003406.1.1;Parent=evm.TU.NIJG01003406.1.1;Name=EVM%20prediction%20NIJG01003406.1.1
NIJG01003406.1	EVM	exon	6601	6627	.	-	.	ID=evm.model.NIJG01003406.1.1.exon1;Parent=evm.model.NIJG01003406.1.1
NIJG01003406.1	EVM	CDS	6601	6627	.	-	0	ID=cds.evm.model.NIJG01003406.1.1;Parent=evm.model.NIJG01003406.1.1
NIJG01003406.1	EVM	exon	6282	6416	.	-	.	ID=evm.model.NIJG01003406.1.1.exon2;Parent=evm.model.NIJG01003406.1.1
NIJG01003406.1	EVM	CDS	6282	6416	.	-	0	ID=cds.evm.model.NIJG01003406.1.1;Parent=evm.model.NIJG01003406.1.1
NIJG01003406.1	EVM	exon	6046	6204	.	-	.	ID=evm.model.NIJG01003406.1.1.exon3;Parent=evm.model.NIJG01003406.1.1
NIJG01003406.1	EVM	CDS	6046	6204	.	-	0	ID=cds.evm.model.NIJG01003406.1.1;Parent=evm.model.NIJG01003406.1.1
#evm.TU.NIJG01000275.1.11 removed; remove_reason=repeat_match;
NIJG01000275.1	EVM	gene	81230	81898	.	+	.	ID=evm.TU.NIJG01000275.1.11;Name=EVM%20prediction%20NIJG01000275.1.11
NIJG01000275.1	EVM	mRNA	81230	81898	.	+	.	ID=evm.model.NIJG01000275.1.11;Parent=evm.TU.NIJG01000275.1.11;Name=EVM%20prediction%20NIJG01000275.1.11
NIJG01000275.1	EVM	exon	81230	81898	.	+	.	ID=evm.model.NIJG01000275.1.11.exon1;Parent=evm.model.NIJG01000275.1.11
NIJG01000275.1	EVM	CDS	81230	81898	.	+	0	ID=cds.evm.model.NIJG01000275.1.11;Parent=evm.model.NIJG01000275.1.11
#evm.TU.NIJG01016840.1.1 removed; remove_reason=repeat_overlap;
NIJG01016840.1	EVM	gene	5664	5813	.	+	.	ID=evm.TU.NIJG01016840.1.1;Name=EVM%20prediction%20NIJG01016840.1.1
NIJG01016840.1	EVM	mRNA	5664	5813	.	+	.	ID=evm.model.NIJG01016840.1.1;Parent=evm.TU.NIJG01016840.1.1;Name=EVM%20prediction%20NIJG01016840.1.1
NIJG01016840.1	EVM	exon	5664	5813	.	+	.	ID=evm.model.NIJG01016840.1.1.exon1;Parent=evm.model.NIJG01016840.1.1
NIJG01016840.1	EVM	CDS	5664	5813	.	+	0	ID=cds.evm.model.NIJG01016840.1.1;Parent=evm.model.NIJG01016840.1.1
#evm.TU.NIJG01000548.1.1 removed; remove_reason=repeat_overlap;
NIJG01000548.1	EVM	gene	49470	49703	.	-	.	ID=evm.TU.NIJG01000548.1.1;Name=EVM%20prediction%20NIJG01000548.1.1
NIJG01000548.1	EVM	mRNA	49470	49703	.	-	.	ID=evm.model.NIJG01000548.1.1;Parent=evm.TU.NIJG01000548.1.1;Name=EVM%20prediction%20NIJG01000548.1.1
NIJG01000548.1	EVM	exon	49470	49703	.	-	.	ID=evm.model.NIJG01000548.1.1.exon1;Parent=evm.model.NIJG01000548.1.1
NIJG01000548.1	EVM	CDS	49470	49703	.	-	0	ID=cds.evm.model.NIJG01000548.1.1;Parent=evm.model.NIJG01000548.1.1
#evm.TU.NIJG01000548.1.2 removed; remove_reason=repeat_overlap;
NIJG01000548.1	EVM	gene	69266	69652	.	+	.	ID=evm.TU.NIJG01000548.1.2;Name=EVM%20prediction%20NIJG01000548.1.2
NIJG01000548.1	EVM	mRNA	69266	69652	.	+	.	ID=evm.model.NIJG01000548.1.2;Parent=evm.TU.NIJG01000548.1.2;Name=EVM%20prediction%20NIJG01000548.1.2
NIJG01000548.1	EVM	exon	69266	69652	.	+	.	ID=evm.model.NIJG01000548.1.2.exon1;Parent=evm.model.NIJG01000548.1.2
NIJG01000548.1	EVM	CDS	69266	69652	.	+	0	ID=cds.evm.model.NIJG01000548.1.2;Parent=evm.model.NIJG01000548.1.2
#evm.TU.NIJG01004983.1.1 removed; remove_reason=repeat_overlap;
NIJG01004983.1	EVM	gene	11798	12055	.	-	.	ID=evm.TU.NIJG01004983.1.1;Name=EVM%20prediction%20NIJG01004983.1.1
NIJG01004983.1	EVM	mRNA	11798	12055	.	-	.	ID=evm.model.NIJG01004983.1.1;Parent=evm.TU.NIJG01004983.1.1;Name=EVM%20prediction%20NIJG01004983.1.1
NIJG01004983.1	EVM	exon	11798	12055	.	-	.	ID=evm.model.NIJG01004983.1.1.exon1;Parent=evm.model.NIJG01004983.1.1
NIJG01004983.1	EVM	CDS	11798	12055	.	-	0	ID=cds.evm.model.NIJG01004983.1.1;Parent=evm.model.NIJG01004983.1.1
#evm.TU.NIJG01004439.1.3 removed; remove_reason=repeat_match;
NIJG01004439.1	EVM	gene	9121	9453	.	+	.	ID=evm.TU.NIJG01004439.1.3;Name=EVM%20prediction%20NIJG01004439.1.3
NIJG01004439.1	EVM	mRNA	9121	9453	.	+	.	ID=evm.model.NIJG01004439.1.3;Parent=evm.TU.NIJG01004439.1.3;Name=EVM%20prediction%20NIJG01004439.1.3
NIJG01004439.1	EVM	exon	9121	9453	.	+	.	ID=evm.model.NIJG01004439.1.3.exon1;Parent=evm.model.NIJG01004439.1.3
NIJG01004439.1	EVM	CDS	9121	9453	.	+	0	ID=cds.evm.model.NIJG01004439.1.3;Parent=evm.model.NIJG01004439.1.3
#evm.TU.NIJG01009376.1.1 removed; remove_reason=repeat_match;
NIJG01009376.1	EVM	gene	187	720	.	+	.	ID=evm.TU.NIJG01009376.1.1;Name=EVM%20prediction%20NIJG01009376.1.1
NIJG01009376.1	EVM	mRNA	187	720	.	+	.	ID=evm.model.NIJG01009376.1.1;Parent=evm.TU.NIJG01009376.1.1;Name=EVM%20prediction%20NIJG01009376.1.1
NIJG01009376.1	EVM	exon	187	720	.	+	.	ID=evm.model.NIJG01009376.1.1.exon1;Parent=evm.model.NIJG01009376.1.1
NIJG01009376.1	EVM	CDS	187	720	.	+	0	ID=cds.evm.model.NIJG01009376.1.1;Parent=evm.model.NIJG01009376.1.1
#evm.TU.NIJG01000369.1.1 removed; remove_reason=repeat_match;
NIJG01000369.1	EVM	gene	58334	58504	.	+	.	ID=evm.TU.NIJG01000369.1.1;Name=EVM%20prediction%20NIJG01000369.1.1
NIJG01000369.1	EVM	mRNA	58334	58504	.	+	.	ID=evm.model.NIJG01000369.1.1;Parent=evm.TU.NIJG01000369.1.1;Name=EVM%20prediction%20NIJG01000369.1.1
NIJG01000369.1	EVM	exon	58334	58504	.	+	.	ID=evm.model.NIJG01000369.1.1.exon1;Parent=evm.model.NIJG01000369.1.1
NIJG01000369.1	EVM	CDS	58334	58504	.	+	0	ID=cds.evm.model.NIJG01000369.1.1;Parent=evm.model.NIJG01000369.1.1
#evm.TU.NIJG01000369.1.2 removed; remove_reason=repeat_match;
NIJG01000369.1	EVM	gene	59930	60916	.	-	.	ID=evm.TU.NIJG01000369.1.2;Name=EVM%20prediction%20NIJG01000369.1.2
NIJG01000369.1	EVM	mRNA	59930	60916	.	-	.	ID=evm.model.NIJG01000369.1.2;Parent=evm.TU.NIJG01000369.1.2;Name=EVM%20prediction%20NIJG01000369.1.2
NIJG01000369.1	EVM	exon	59930	60916	.	-	.	ID=evm.model.NIJG01000369.1.2.exon1;Parent=evm.model.NIJG01000369.1.2
NIJG01000369.1	EVM	CDS	59930	60916	.	-	0	ID=cds.evm.model.NIJG01000369.1.2;Parent=evm.model.NIJG01000369.1.2
#evm.TU.NIJG01000369.1.3 removed; remove_reason=repeat_match;
NIJG01000369.1	EVM	gene	122143	122724	.	-	.	ID=evm.TU.NIJG01000369.1.3;Name=EVM%20prediction%20NIJG01000369.1.3
NIJG01000369.1	EVM	mRNA	122143	122724	.	-	.	ID=evm.model.NIJG01000369.1.3;Parent=evm.TU.NIJG01000369.1.3;Name=EVM%20prediction%20NIJG01000369.1.3
NIJG01000369.1	EVM	exon	122143	122724	.	-	.	ID=evm.model.NIJG01000369.1.3.exon1;Parent=evm.model.NIJG01000369.1.3
NIJG01000369.1	EVM	CDS	122143	122724	.	-	0	ID=cds.evm.model.NIJG01000369.1.3;Parent=evm.model.NIJG01000369.1.3
#evm.TU.NIJG01000369.1.4 removed; remove_reason=repeat_match;
NIJG01000369.1	EVM	gene	144984	145141	.	-	.	ID=evm.TU.NIJG01000369.1.4;Name=EVM%20prediction%20NIJG01000369.1.4
NIJG01000369.1	EVM	mRNA	144984	145141	.	-	.	ID=evm.model.NIJG01000369.1.4;Parent=evm.TU.NIJG01000369.1.4;Name=EVM%20prediction%20NIJG01000369.1.4
NIJG01000369.1	EVM	exon	144984	145141	.	-	.	ID=evm.model.NIJG01000369.1.4.exon1;Parent=evm.model.NIJG01000369.1.4
NIJG01000369.1	EVM	CDS	144984	145141	.	-	0	ID=cds.evm.model.NIJG01000369.1.4;Parent=evm.model.NIJG01000369.1.4
#evm.TU.NIJG01000961.1.3 removed; remove_reason=repeat_match;
NIJG01000961.1	EVM	gene	21783	22205	.	+	.	ID=evm.TU.NIJG01000961.1.3;Name=EVM%20prediction%20NIJG01000961.1.3
NIJG01000961.1	EVM	mRNA	21783	22205	.	+	.	ID=evm.model.NIJG01000961.1.3;Parent=evm.TU.NIJG01000961.1.3;Name=EVM%20prediction%20NIJG01000961.1.3
NIJG01000961.1	EVM	exon	21783	22205	.	+	.	ID=evm.model.NIJG01000961.1.3.exon1;Parent=evm.model.NIJG01000961.1.3
NIJG01000961.1	EVM	CDS	21783	22205	.	+	0	ID=cds.evm.model.NIJG01000961.1.3;Parent=evm.model.NIJG01000961.1.3
#evm.TU.NIJG01000961.1.4 removed; remove_reason=repeat_match;
NIJG01000961.1	EVM	gene	42459	42818	.	+	.	ID=evm.TU.NIJG01000961.1.4;Name=EVM%20prediction%20NIJG01000961.1.4
NIJG01000961.1	EVM	mRNA	42459	42818	.	+	.	ID=evm.model.NIJG01000961.1.4;Parent=evm.TU.NIJG01000961.1.4;Name=EVM%20prediction%20NIJG01000961.1.4
NIJG01000961.1	EVM	exon	42459	42818	.	+	.	ID=evm.model.NIJG01000961.1.4.exon1;Parent=evm.model.NIJG01000961.1.4
NIJG01000961.1	EVM	CDS	42459	42818	.	+	0	ID=cds.evm.model.NIJG01000961.1.4;Parent=evm.model.NIJG01000961.1.4
#evm.TU.NIJG01000961.1.5 removed; remove_reason=repeat_match;
NIJG01000961.1	EVM	gene	53196	53453	.	-	.	ID=evm.TU.NIJG01000961.1.5;Name=EVM%20prediction%20NIJG01000961.1.5
NIJG01000961.1	EVM	mRNA	53196	53453	.	-	.	ID=evm.model.NIJG01000961.1.5;Parent=evm.TU.NIJG01000961.1.5;Name=EVM%20prediction%20NIJG01000961.1.5
NIJG01000961.1	EVM	exon	53196	53453	.	-	.	ID=evm.model.NIJG01000961.1.5.exon1;Parent=evm.model.NIJG01000961.1.5
NIJG01000961.1	EVM	CDS	53196	53453	.	-	0	ID=cds.evm.model.NIJG01000961.1.5;Parent=evm.model.NIJG01000961.1.5
#evm.TU.NIJG01001560.1.1 removed; remove_reason=repeat_match;
NIJG01001560.1	EVM	gene	6801	7226	.	+	.	ID=evm.TU.NIJG01001560.1.1;Name=EVM%20prediction%20NIJG01001560.1.1
NIJG01001560.1	EVM	mRNA	6801	7226	.	+	.	ID=evm.model.NIJG01001560.1.1;Parent=evm.TU.NIJG01001560.1.1;Name=EVM%20prediction%20NIJG01001560.1.1
NIJG01001560.1	EVM	exon	6801	7226	.	+	.	ID=evm.model.NIJG01001560.1.1.exon1;Parent=evm.model.NIJG01001560.1.1
NIJG01001560.1	EVM	CDS	6801	7226	.	+	0	ID=cds.evm.model.NIJG01001560.1.1;Parent=evm.model.NIJG01001560.1.1
#evm.TU.NIJG01000039.1.14 removed; remove_reason=repeat_match;
NIJG01000039.1	EVM	gene	401071	401754	.	+	.	ID=evm.TU.NIJG01000039.1.14;Name=EVM%20prediction%20NIJG01000039.1.14
NIJG01000039.1	EVM	mRNA	401071	401754	.	+	.	ID=evm.model.NIJG01000039.1.14;Parent=evm.TU.NIJG01000039.1.14;Name=EVM%20prediction%20NIJG01000039.1.14
NIJG01000039.1	EVM	exon	401071	401457	.	+	.	ID=evm.model.NIJG01000039.1.14.exon1;Parent=evm.model.NIJG01000039.1.14
NIJG01000039.1	EVM	CDS	401071	401457	.	+	0	ID=cds.evm.model.NIJG01000039.1.14;Parent=evm.model.NIJG01000039.1.14
NIJG01000039.1	EVM	exon	401518	401754	.	+	.	ID=evm.model.NIJG01000039.1.14.exon2;Parent=evm.model.NIJG01000039.1.14
NIJG01000039.1	EVM	CDS	401518	401754	.	+	0	ID=cds.evm.model.NIJG01000039.1.14;Parent=evm.model.NIJG01000039.1.14
#evm.TU.NIJG01012577.1.1 removed; remove_reason=repeat_overlap;
NIJG01012577.1	EVM	gene	3621	3875	.	-	.	ID=evm.TU.NIJG01012577.1.1;Name=EVM%20prediction%20NIJG01012577.1.1
NIJG01012577.1	EVM	mRNA	3621	3875	.	-	.	ID=evm.model.NIJG01012577.1.1;Parent=evm.TU.NIJG01012577.1.1;Name=EVM%20prediction%20NIJG01012577.1.1
NIJG01012577.1	EVM	exon	3621	3875	.	-	.	ID=evm.model.NIJG01012577.1.1.exon1;Parent=evm.model.NIJG01012577.1.1
NIJG01012577.1	EVM	CDS	3621	3875	.	-	0	ID=cds.evm.model.NIJG01012577.1.1;Parent=evm.model.NIJG01012577.1.1
#evm.TU.NIJG01015160.1.1 removed; remove_reason=repeat_overlap;
NIJG01015160.1	EVM	gene	88	320	.	+	.	ID=evm.TU.NIJG01015160.1.1;Name=EVM%20prediction%20NIJG01015160.1.1
NIJG01015160.1	EVM	mRNA	88	320	.	+	.	ID=evm.model.NIJG01015160.1.1;Parent=evm.TU.NIJG01015160.1.1;Name=EVM%20prediction%20NIJG01015160.1.1
NIJG01015160.1	EVM	exon	88	320	.	+	.	ID=evm.model.NIJG01015160.1.1.exon1;Parent=evm.model.NIJG01015160.1.1
NIJG01015160.1	EVM	CDS	88	320	.	+	1	ID=cds.evm.model.NIJG01015160.1.1;Parent=evm.model.NIJG01015160.1.1
#evm.TU.NIJG01000179.1.5 removed; remove_reason=repeat_match;
NIJG01000179.1	EVM	gene	54786	55247	.	+	.	ID=evm.TU.NIJG01000179.1.5;Name=EVM%20prediction%20NIJG01000179.1.5
NIJG01000179.1	EVM	mRNA	54786	55247	.	+	.	ID=evm.model.NIJG01000179.1.5;Parent=evm.TU.NIJG01000179.1.5;Name=EVM%20prediction%20NIJG01000179.1.5
NIJG01000179.1	EVM	exon	54786	55247	.	+	.	ID=evm.model.NIJG01000179.1.5.exon1;Parent=evm.model.NIJG01000179.1.5
NIJG01000179.1	EVM	CDS	54786	55247	.	+	0	ID=cds.evm.model.NIJG01000179.1.5;Parent=evm.model.NIJG01000179.1.5
#evm.TU.NIJG01000179.1.9 removed; remove_reason=repeat_match;
NIJG01000179.1	EVM	gene	107460	108203	.	+	.	ID=evm.TU.NIJG01000179.1.9;Name=EVM%20prediction%20NIJG01000179.1.9
NIJG01000179.1	EVM	mRNA	107460	108203	.	+	.	ID=evm.model.NIJG01000179.1.9;Parent=evm.TU.NIJG01000179.1.9;Name=EVM%20prediction%20NIJG01000179.1.9
NIJG01000179.1	EVM	exon	107460	108203	.	+	.	ID=evm.model.NIJG01000179.1.9.exon1;Parent=evm.model.NIJG01000179.1.9
NIJG01000179.1	EVM	CDS	107460	108203	.	+	0	ID=cds.evm.model.NIJG01000179.1.9;Parent=evm.model.NIJG01000179.1.9
#evm.TU.NIJG01000179.1.11 removed; remove_reason=repeat_overlap;
NIJG01000179.1	EVM	gene	160795	161062	.	+	.	ID=evm.TU.NIJG01000179.1.11;Name=EVM%20prediction%20NIJG01000179.1.11
NIJG01000179.1	EVM	mRNA	160795	161062	.	+	.	ID=evm.model.NIJG01000179.1.11;Parent=evm.TU.NIJG01000179.1.11;Name=EVM%20prediction%20NIJG01000179.1.11
NIJG01000179.1	EVM	exon	160795	160935	.	+	.	ID=evm.model.NIJG01000179.1.11.exon1;Parent=evm.model.NIJG01000179.1.11
NIJG01000179.1	EVM	CDS	160795	160935	.	+	0	ID=cds.evm.model.NIJG01000179.1.11;Parent=evm.model.NIJG01000179.1.11
NIJG01000179.1	EVM	exon	160994	161062	.	+	.	ID=evm.model.NIJG01000179.1.11.exon2;Parent=evm.model.NIJG01000179.1.11
NIJG01000179.1	EVM	CDS	160994	161062	.	+	0	ID=cds.evm.model.NIJG01000179.1.11;Parent=evm.model.NIJG01000179.1.11
#evm.TU.NIJG01000179.1.13 removed; remove_reason=repeat_match;
NIJG01000179.1	EVM	gene	239273	239836	.	-	.	ID=evm.TU.NIJG01000179.1.13;Name=EVM%20prediction%20NIJG01000179.1.13
NIJG01000179.1	EVM	mRNA	239273	239836	.	-	.	ID=evm.model.NIJG01000179.1.13;Parent=evm.TU.NIJG01000179.1.13;Name=EVM%20prediction%20NIJG01000179.1.13
NIJG01000179.1	EVM	exon	239273	239836	.	-	.	ID=evm.model.NIJG01000179.1.13.exon1;Parent=evm.model.NIJG01000179.1.13
NIJG01000179.1	EVM	CDS	239273	239836	.	-	0	ID=cds.evm.model.NIJG01000179.1.13;Parent=evm.model.NIJG01000179.1.13
#evm.TU.NIJG01000179.1.14 removed; remove_reason=repeat_overlap;
NIJG01000179.1	EVM	gene	259282	260211	.	-	.	ID=evm.TU.NIJG01000179.1.14;Name=EVM%20prediction%20NIJG01000179.1.14
NIJG01000179.1	EVM	mRNA	259282	260211	.	-	.	ID=evm.model.NIJG01000179.1.14;Parent=evm.TU.NIJG01000179.1.14;Name=EVM%20prediction%20NIJG01000179.1.14
NIJG01000179.1	EVM	exon	260108	260211	.	-	.	ID=evm.model.NIJG01000179.1.14.exon1;Parent=evm.model.NIJG01000179.1.14
NIJG01000179.1	EVM	CDS	260108	260211	.	-	0	ID=cds.evm.model.NIJG01000179.1.14;Parent=evm.model.NIJG01000179.1.14
NIJG01000179.1	EVM	exon	259926	260025	.	-	.	ID=evm.model.NIJG01000179.1.14.exon2;Parent=evm.model.NIJG01000179.1.14
NIJG01000179.1	EVM	CDS	259926	260025	.	-	1	ID=cds.evm.model.NIJG01000179.1.14;Parent=evm.model.NIJG01000179.1.14
NIJG01000179.1	EVM	exon	259282	259848	.	-	.	ID=evm.model.NIJG01000179.1.14.exon3;Parent=evm.model.NIJG01000179.1.14
NIJG01000179.1	EVM	CDS	259282	259848	.	-	0	ID=cds.evm.model.NIJG01000179.1.14;Parent=evm.model.NIJG01000179.1.14
#evm.TU.NIJG01000179.1.15 removed; remove_reason=repeat_match;
NIJG01000179.1	EVM	gene	263526	272365	.	-	.	ID=evm.TU.NIJG01000179.1.15;Name=EVM%20prediction%20NIJG01000179.1.15
NIJG01000179.1	EVM	mRNA	263526	272365	.	-	.	ID=evm.model.NIJG01000179.1.15;Parent=evm.TU.NIJG01000179.1.15;Name=EVM%20prediction%20NIJG01000179.1.15
NIJG01000179.1	EVM	exon	271325	272365	.	-	.	ID=evm.model.NIJG01000179.1.15.exon1;Parent=evm.model.NIJG01000179.1.15
NIJG01000179.1	EVM	CDS	271325	272365	.	-	0	ID=cds.evm.model.NIJG01000179.1.15;Parent=evm.model.NIJG01000179.1.15
NIJG01000179.1	EVM	exon	269603	271280	.	-	.	ID=evm.model.NIJG01000179.1.15.exon2;Parent=evm.model.NIJG01000179.1.15
NIJG01000179.1	EVM	CDS	269603	271280	.	-	0	ID=cds.evm.model.NIJG01000179.1.15;Parent=evm.model.NIJG01000179.1.15
NIJG01000179.1	EVM	exon	264879	265054	.	-	.	ID=evm.model.NIJG01000179.1.15.exon3;Parent=evm.model.NIJG01000179.1.15
NIJG01000179.1	EVM	CDS	264879	265054	.	-	2	ID=cds.evm.model.NIJG01000179.1.15;Parent=evm.model.NIJG01000179.1.15
NIJG01000179.1	EVM	exon	263526	263774	.	-	.	ID=evm.model.NIJG01000179.1.15.exon4;Parent=evm.model.NIJG01000179.1.15
NIJG01000179.1	EVM	CDS	263526	263774	.	-	0	ID=cds.evm.model.NIJG01000179.1.15;Parent=evm.model.NIJG01000179.1.15
#evm.TU.NIJG01000904.1.1 removed; remove_reason=repeat_overlap;
NIJG01000904.1	EVM	gene	26455	26841	.	-	.	ID=evm.TU.NIJG01000904.1.1;Name=EVM%20prediction%20NIJG01000904.1.1
NIJG01000904.1	EVM	mRNA	26455	26841	.	-	.	ID=evm.model.NIJG01000904.1.1;Parent=evm.TU.NIJG01000904.1.1;Name=EVM%20prediction%20NIJG01000904.1.1
NIJG01000904.1	EVM	exon	26455	26841	.	-	.	ID=evm.model.NIJG01000904.1.1.exon1;Parent=evm.model.NIJG01000904.1.1
NIJG01000904.1	EVM	CDS	26455	26841	.	-	0	ID=cds.evm.model.NIJG01000904.1.1;Parent=evm.model.NIJG01000904.1.1
#evm.TU.NIJG01003579.1.1 removed; remove_reason=repeat_overlap;
NIJG01003579.1	EVM	gene	18724	18919	.	-	.	ID=evm.TU.NIJG01003579.1.1;Name=EVM%20prediction%20NIJG01003579.1.1
NIJG01003579.1	EVM	mRNA	18724	18919	.	-	.	ID=evm.model.NIJG01003579.1.1;Parent=evm.TU.NIJG01003579.1.1;Name=EVM%20prediction%20NIJG01003579.1.1
NIJG01003579.1	EVM	exon	18724	18919	.	-	.	ID=evm.model.NIJG01003579.1.1.exon1;Parent=evm.model.NIJG01003579.1.1
NIJG01003579.1	EVM	CDS	18724	18919	.	-	1	ID=cds.evm.model.NIJG01003579.1.1;Parent=evm.model.NIJG01003579.1.1
#evm.TU.NIJG01003808.1.1 removed; remove_reason=repeat_overlap;
NIJG01003808.1	EVM	gene	19896	20254	.	-	.	ID=evm.TU.NIJG01003808.1.1;Name=EVM%20prediction%20NIJG01003808.1.1
NIJG01003808.1	EVM	mRNA	19896	20254	.	-	.	ID=evm.model.NIJG01003808.1.1;Parent=evm.TU.NIJG01003808.1.1;Name=EVM%20prediction%20NIJG01003808.1.1
NIJG01003808.1	EVM	exon	19896	20254	.	-	.	ID=evm.model.NIJG01003808.1.1.exon1;Parent=evm.model.NIJG01003808.1.1
NIJG01003808.1	EVM	CDS	19896	20254	.	-	0	ID=cds.evm.model.NIJG01003808.1.1;Parent=evm.model.NIJG01003808.1.1
#evm.TU.NIJG01000530.1.9 removed; remove_reason=repeat_match;
NIJG01000530.1	EVM	gene	80589	81190	.	-	.	ID=evm.TU.NIJG01000530.1.9;Name=EVM%20prediction%20NIJG01000530.1.9
NIJG01000530.1	EVM	mRNA	80589	81190	.	-	.	ID=evm.model.NIJG01000530.1.9;Parent=evm.TU.NIJG01000530.1.9;Name=EVM%20prediction%20NIJG01000530.1.9
NIJG01000530.1	EVM	exon	80589	81190	.	-	.	ID=evm.model.NIJG01000530.1.9.exon1;Parent=evm.model.NIJG01000530.1.9
NIJG01000530.1	EVM	CDS	80589	81190	.	-	2	ID=cds.evm.model.NIJG01000530.1.9;Parent=evm.model.NIJG01000530.1.9
#evm.TU.NIJG01000709.1.1 removed; remove_reason=repeat_match;
NIJG01000709.1	EVM	gene	9776	10777	.	-	.	ID=evm.TU.NIJG01000709.1.1;Name=EVM%20prediction%20NIJG01000709.1.1
NIJG01000709.1	EVM	mRNA	9776	10777	.	-	.	ID=evm.model.NIJG01000709.1.1;Parent=evm.TU.NIJG01000709.1.1;Name=EVM%20prediction%20NIJG01000709.1.1
NIJG01000709.1	EVM	exon	9776	10777	.	-	.	ID=evm.model.NIJG01000709.1.1.exon1;Parent=evm.model.NIJG01000709.1.1
NIJG01000709.1	EVM	CDS	9776	10777	.	-	0	ID=cds.evm.model.NIJG01000709.1.1;Parent=evm.model.NIJG01000709.1.1
#evm.TU.NIJG01000709.1.2 removed; remove_reason=repeat_match;
NIJG01000709.1	EVM	gene	42913	43842	.	+	.	ID=evm.TU.NIJG01000709.1.2;Name=EVM%20prediction%20NIJG01000709.1.2
NIJG01000709.1	EVM	mRNA	42913	43842	.	+	.	ID=evm.model.NIJG01000709.1.2;Parent=evm.TU.NIJG01000709.1.2;Name=EVM%20prediction%20NIJG01000709.1.2
NIJG01000709.1	EVM	exon	42913	42961	.	+	.	ID=evm.model.NIJG01000709.1.2.exon1;Parent=evm.model.NIJG01000709.1.2
NIJG01000709.1	EVM	CDS	42913	42961	.	+	0	ID=cds.evm.model.NIJG01000709.1.2;Parent=evm.model.NIJG01000709.1.2
NIJG01000709.1	EVM	exon	43430	43842	.	+	.	ID=evm.model.NIJG01000709.1.2.exon2;Parent=evm.model.NIJG01000709.1.2
NIJG01000709.1	EVM	CDS	43430	43842	.	+	2	ID=cds.evm.model.NIJG01000709.1.2;Parent=evm.model.NIJG01000709.1.2
#evm.TU.NIJG01000709.1.3 removed; remove_reason=repeat_match;
NIJG01000709.1	EVM	gene	44095	44424	.	+	.	ID=evm.TU.NIJG01000709.1.3;Name=EVM%20prediction%20NIJG01000709.1.3
NIJG01000709.1	EVM	mRNA	44095	44424	.	+	.	ID=evm.model.NIJG01000709.1.3;Parent=evm.TU.NIJG01000709.1.3;Name=EVM%20prediction%20NIJG01000709.1.3
NIJG01000709.1	EVM	exon	44095	44424	.	+	.	ID=evm.model.NIJG01000709.1.3.exon1;Parent=evm.model.NIJG01000709.1.3
NIJG01000709.1	EVM	CDS	44095	44424	.	+	0	ID=cds.evm.model.NIJG01000709.1.3;Parent=evm.model.NIJG01000709.1.3
#evm.TU.NIJG01018998.1.1 removed; remove_reason=repeat_match;
NIJG01018998.1	EVM	gene	5070	5290	.	+	.	ID=evm.TU.NIJG01018998.1.1;Name=EVM%20prediction%20NIJG01018998.1.1
NIJG01018998.1	EVM	mRNA	5070	5290	.	+	.	ID=evm.model.NIJG01018998.1.1;Parent=evm.TU.NIJG01018998.1.1;Name=EVM%20prediction%20NIJG01018998.1.1
NIJG01018998.1	EVM	exon	5070	5290	.	+	.	ID=evm.model.NIJG01018998.1.1.exon1;Parent=evm.model.NIJG01018998.1.1
NIJG01018998.1	EVM	CDS	5070	5290	.	+	2	ID=cds.evm.model.NIJG01018998.1.1;Parent=evm.model.NIJG01018998.1.1
#evm.TU.NIJG01010285.1.1 removed; remove_reason=repeat_overlap;
NIJG01010285.1	EVM	gene	4918	5086	.	+	.	ID=evm.TU.NIJG01010285.1.1;Name=EVM%20prediction%20NIJG01010285.1.1
NIJG01010285.1	EVM	mRNA	4918	5086	.	+	.	ID=evm.model.NIJG01010285.1.1;Parent=evm.TU.NIJG01010285.1.1;Name=EVM%20prediction%20NIJG01010285.1.1
NIJG01010285.1	EVM	exon	4918	5086	.	+	.	ID=evm.model.NIJG01010285.1.1.exon1;Parent=evm.model.NIJG01010285.1.1
NIJG01010285.1	EVM	CDS	4918	5086	.	+	1	ID=cds.evm.model.NIJG01010285.1.1;Parent=evm.model.NIJG01010285.1.1
#evm.TU.NIJG01001679.1.1 removed; remove_reason=repeat_overlap;
NIJG01001679.1	EVM	gene	21920	22295	.	+	.	ID=evm.TU.NIJG01001679.1.1;Name=EVM%20prediction%20NIJG01001679.1.1
NIJG01001679.1	EVM	mRNA	21920	22295	.	+	.	ID=evm.model.NIJG01001679.1.1;Parent=evm.TU.NIJG01001679.1.1;Name=EVM%20prediction%20NIJG01001679.1.1
NIJG01001679.1	EVM	exon	21920	22295	.	+	.	ID=evm.model.NIJG01001679.1.1.exon1;Parent=evm.model.NIJG01001679.1.1
NIJG01001679.1	EVM	CDS	21920	22295	.	+	1	ID=cds.evm.model.NIJG01001679.1.1;Parent=evm.model.NIJG01001679.1.1
#evm.TU.NIJG01001679.1.2 removed; remove_reason=repeat_overlap;
NIJG01001679.1	EVM	gene	12638	12909	.	+	.	ID=evm.TU.NIJG01001679.1.2;Name=EVM%20prediction%20NIJG01001679.1.2
NIJG01001679.1	EVM	mRNA	12638	12909	.	+	.	ID=evm.model.NIJG01001679.1.2;Parent=evm.TU.NIJG01001679.1.2;Name=EVM%20prediction%20NIJG01001679.1.2
NIJG01001679.1	EVM	exon	12638	12909	.	+	.	ID=evm.model.NIJG01001679.1.2.exon1;Parent=evm.model.NIJG01001679.1.2
NIJG01001679.1	EVM	CDS	12638	12909	.	+	0	ID=cds.evm.model.NIJG01001679.1.2;Parent=evm.model.NIJG01001679.1.2
#evm.TU.NIJG01000796.1.4 removed; remove_reason=model_span_gap;
NIJG01000796.1	EVM	gene	17075	18152	.	-	.	ID=evm.TU.NIJG01000796.1.4;Name=EVM%20prediction%20NIJG01000796.1.4
NIJG01000796.1	EVM	mRNA	17075	18152	.	-	.	ID=evm.model.NIJG01000796.1.4;Parent=evm.TU.NIJG01000796.1.4;Name=EVM%20prediction%20NIJG01000796.1.4
NIJG01000796.1	EVM	exon	17871	18152	.	-	.	ID=evm.model.NIJG01000796.1.4.exon1;Parent=evm.model.NIJG01000796.1.4
NIJG01000796.1	EVM	CDS	17871	18152	.	-	0	ID=cds.evm.model.NIJG01000796.1.4;Parent=evm.model.NIJG01000796.1.4
NIJG01000796.1	EVM	exon	17572	17719	.	-	.	ID=evm.model.NIJG01000796.1.4.exon2;Parent=evm.model.NIJG01000796.1.4
NIJG01000796.1	EVM	CDS	17572	17719	.	-	0	ID=cds.evm.model.NIJG01000796.1.4;Parent=evm.model.NIJG01000796.1.4
NIJG01000796.1	EVM	exon	17272	17481	.	-	.	ID=evm.model.NIJG01000796.1.4.exon3;Parent=evm.model.NIJG01000796.1.4
NIJG01000796.1	EVM	CDS	17272	17481	.	-	2	ID=cds.evm.model.NIJG01000796.1.4;Parent=evm.model.NIJG01000796.1.4
NIJG01000796.1	EVM	exon	17075	17208	.	-	.	ID=evm.model.NIJG01000796.1.4.exon4;Parent=evm.model.NIJG01000796.1.4
NIJG01000796.1	EVM	CDS	17075	17208	.	-	2	ID=cds.evm.model.NIJG01000796.1.4;Parent=evm.model.NIJG01000796.1.4
#evm.TU.NIJG01000796.1.15 removed; remove_reason=repeat_match;
NIJG01000796.1	EVM	gene	123353	124139	.	-	.	ID=evm.TU.NIJG01000796.1.15;Name=EVM%20prediction%20NIJG01000796.1.15
NIJG01000796.1	EVM	mRNA	123353	124139	.	-	.	ID=evm.model.NIJG01000796.1.15;Parent=evm.TU.NIJG01000796.1.15;Name=EVM%20prediction%20NIJG01000796.1.15
NIJG01000796.1	EVM	exon	123353	124139	.	-	.	ID=evm.model.NIJG01000796.1.15.exon1;Parent=evm.model.NIJG01000796.1.15
NIJG01000796.1	EVM	CDS	123353	124139	.	-	1	ID=cds.evm.model.NIJG01000796.1.15;Parent=evm.model.NIJG01000796.1.15
#evm.TU.NIJG01001663.1.1 removed; remove_reason=repeat_match;
NIJG01001663.1	EVM	gene	12417	13558	.	-	.	ID=evm.TU.NIJG01001663.1.1;Name=EVM%20prediction%20NIJG01001663.1.1
NIJG01001663.1	EVM	mRNA	12417	13558	.	-	.	ID=evm.model.NIJG01001663.1.1;Parent=evm.TU.NIJG01001663.1.1;Name=EVM%20prediction%20NIJG01001663.1.1
NIJG01001663.1	EVM	exon	13404	13558	.	-	.	ID=evm.model.NIJG01001663.1.1.exon1;Parent=evm.model.NIJG01001663.1.1
NIJG01001663.1	EVM	CDS	13404	13558	.	-	0	ID=cds.evm.model.NIJG01001663.1.1;Parent=evm.model.NIJG01001663.1.1
NIJG01001663.1	EVM	exon	13078	13323	.	-	.	ID=evm.model.NIJG01001663.1.1.exon2;Parent=evm.model.NIJG01001663.1.1
NIJG01001663.1	EVM	CDS	13078	13323	.	-	1	ID=cds.evm.model.NIJG01001663.1.1;Parent=evm.model.NIJG01001663.1.1
NIJG01001663.1	EVM	exon	12417	12699	.	-	.	ID=evm.model.NIJG01001663.1.1.exon3;Parent=evm.model.NIJG01001663.1.1
NIJG01001663.1	EVM	CDS	12417	12699	.	-	1	ID=cds.evm.model.NIJG01001663.1.1;Parent=evm.model.NIJG01001663.1.1
#evm.TU.NIJG01001663.1.2 removed; remove_reason=repeat_overlap;
NIJG01001663.1	EVM	gene	21981	22244	.	-	.	ID=evm.TU.NIJG01001663.1.2;Name=EVM%20prediction%20NIJG01001663.1.2
NIJG01001663.1	EVM	mRNA	21981	22244	.	-	.	ID=evm.model.NIJG01001663.1.2;Parent=evm.TU.NIJG01001663.1.2;Name=EVM%20prediction%20NIJG01001663.1.2
NIJG01001663.1	EVM	exon	21981	22244	.	-	.	ID=evm.model.NIJG01001663.1.2.exon1;Parent=evm.model.NIJG01001663.1.2
NIJG01001663.1	EVM	CDS	21981	22244	.	-	0	ID=cds.evm.model.NIJG01001663.1.2;Parent=evm.model.NIJG01001663.1.2
#evm.TU.NIJG01001663.1.4 removed; remove_reason=repeat_match;
NIJG01001663.1	EVM	gene	27011	27556	.	-	.	ID=evm.TU.NIJG01001663.1.4;Name=EVM%20prediction%20NIJG01001663.1.4
NIJG01001663.1	EVM	mRNA	27011	27556	.	-	.	ID=evm.model.NIJG01001663.1.4;Parent=evm.TU.NIJG01001663.1.4;Name=EVM%20prediction%20NIJG01001663.1.4
NIJG01001663.1	EVM	exon	27011	27556	.	-	.	ID=evm.model.NIJG01001663.1.4.exon1;Parent=evm.model.NIJG01001663.1.4
NIJG01001663.1	EVM	CDS	27011	27556	.	-	0	ID=cds.evm.model.NIJG01001663.1.4;Parent=evm.model.NIJG01001663.1.4
#evm.TU.NIJG01022108.1.1 removed; remove_reason=repeat_match;
NIJG01022108.1	EVM	gene	406	918	.	+	.	ID=evm.TU.NIJG01022108.1.1;Name=EVM%20prediction%20NIJG01022108.1.1
NIJG01022108.1	EVM	mRNA	406	918	.	+	.	ID=evm.model.NIJG01022108.1.1;Parent=evm.TU.NIJG01022108.1.1;Name=EVM%20prediction%20NIJG01022108.1.1
NIJG01022108.1	EVM	exon	406	918	.	+	.	ID=evm.model.NIJG01022108.1.1.exon1;Parent=evm.model.NIJG01022108.1.1
NIJG01022108.1	EVM	CDS	406	918	.	+	0	ID=cds.evm.model.NIJG01022108.1.1;Parent=evm.model.NIJG01022108.1.1
#evm.TU.NIJG01011876.1.1 removed; remove_reason=repeat_overlap;
NIJG01011876.1	EVM	gene	4874	5518	.	-	.	ID=evm.TU.NIJG01011876.1.1;Name=EVM%20prediction%20NIJG01011876.1.1
NIJG01011876.1	EVM	mRNA	4874	5518	.	-	.	ID=evm.model.NIJG01011876.1.1;Parent=evm.TU.NIJG01011876.1.1;Name=EVM%20prediction%20NIJG01011876.1.1
NIJG01011876.1	EVM	exon	5260	5518	.	-	.	ID=evm.model.NIJG01011876.1.1.exon1;Parent=evm.model.NIJG01011876.1.1
NIJG01011876.1	EVM	CDS	5260	5518	.	-	0	ID=cds.evm.model.NIJG01011876.1.1;Parent=evm.model.NIJG01011876.1.1
NIJG01011876.1	EVM	exon	4874	5148	.	-	.	ID=evm.model.NIJG01011876.1.1.exon2;Parent=evm.model.NIJG01011876.1.1
NIJG01011876.1	EVM	CDS	4874	5148	.	-	2	ID=cds.evm.model.NIJG01011876.1.1;Parent=evm.model.NIJG01011876.1.1
#evm.TU.NIJG01001151.1.1 removed; remove_reason=repeat_match;
NIJG01001151.1	EVM	gene	27155	27417	.	-	.	ID=evm.TU.NIJG01001151.1.1;Name=EVM%20prediction%20NIJG01001151.1.1
NIJG01001151.1	EVM	mRNA	27155	27417	.	-	.	ID=evm.model.NIJG01001151.1.1;Parent=evm.TU.NIJG01001151.1.1;Name=EVM%20prediction%20NIJG01001151.1.1
NIJG01001151.1	EVM	exon	27155	27417	.	-	.	ID=evm.model.NIJG01001151.1.1.exon1;Parent=evm.model.NIJG01001151.1.1
NIJG01001151.1	EVM	CDS	27155	27417	.	-	0	ID=cds.evm.model.NIJG01001151.1.1;Parent=evm.model.NIJG01001151.1.1
#evm.TU.NIJG01001586.1.1 removed; remove_reason=repeat_overlap;
NIJG01001586.1	EVM	gene	4699	4998	.	-	.	ID=evm.TU.NIJG01001586.1.1;Name=EVM%20prediction%20NIJG01001586.1.1
NIJG01001586.1	EVM	mRNA	4699	4998	.	-	.	ID=evm.model.NIJG01001586.1.1;Parent=evm.TU.NIJG01001586.1.1;Name=EVM%20prediction%20NIJG01001586.1.1
NIJG01001586.1	EVM	exon	4699	4998	.	-	.	ID=evm.model.NIJG01001586.1.1.exon1;Parent=evm.model.NIJG01001586.1.1
NIJG01001586.1	EVM	CDS	4699	4998	.	-	0	ID=cds.evm.model.NIJG01001586.1.1;Parent=evm.model.NIJG01001586.1.1
#evm.TU.NIJG01015123.1.1 removed; remove_reason=repeat_overlap;
NIJG01015123.1	EVM	gene	3333	3501	.	+	.	ID=evm.TU.NIJG01015123.1.1;Name=EVM%20prediction%20NIJG01015123.1.1
NIJG01015123.1	EVM	mRNA	3333	3501	.	+	.	ID=evm.model.NIJG01015123.1.1;Parent=evm.TU.NIJG01015123.1.1;Name=EVM%20prediction%20NIJG01015123.1.1
NIJG01015123.1	EVM	exon	3333	3501	.	+	.	ID=evm.model.NIJG01015123.1.1.exon1;Parent=evm.model.NIJG01015123.1.1
NIJG01015123.1	EVM	CDS	3333	3501	.	+	1	ID=cds.evm.model.NIJG01015123.1.1;Parent=evm.model.NIJG01015123.1.1
#evm.TU.NIJG01000318.1.2 removed; remove_reason=repeat_match;
NIJG01000318.1	EVM	gene	134355	135023	.	-	.	ID=evm.TU.NIJG01000318.1.2;Name=EVM%20prediction%20NIJG01000318.1.2
NIJG01000318.1	EVM	mRNA	134355	135023	.	-	.	ID=evm.model.NIJG01000318.1.2;Parent=evm.TU.NIJG01000318.1.2;Name=EVM%20prediction%20NIJG01000318.1.2
NIJG01000318.1	EVM	exon	134355	135023	.	-	.	ID=evm.model.NIJG01000318.1.2.exon1;Parent=evm.model.NIJG01000318.1.2
NIJG01000318.1	EVM	CDS	134355	135023	.	-	0	ID=cds.evm.model.NIJG01000318.1.2;Parent=evm.model.NIJG01000318.1.2
#evm.TU.NIJG01000318.1.3 removed; remove_reason=repeat_overlap;
NIJG01000318.1	EVM	gene	151807	152193	.	+	.	ID=evm.TU.NIJG01000318.1.3;Name=EVM%20prediction%20NIJG01000318.1.3
NIJG01000318.1	EVM	mRNA	151807	152193	.	+	.	ID=evm.model.NIJG01000318.1.3;Parent=evm.TU.NIJG01000318.1.3;Name=EVM%20prediction%20NIJG01000318.1.3
NIJG01000318.1	EVM	exon	151807	152193	.	+	.	ID=evm.model.NIJG01000318.1.3.exon1;Parent=evm.model.NIJG01000318.1.3
NIJG01000318.1	EVM	CDS	151807	152193	.	+	0	ID=cds.evm.model.NIJG01000318.1.3;Parent=evm.model.NIJG01000318.1.3
#evm.TU.NIJG01000489.1.1 removed; remove_reason=repeat_match;
NIJG01000489.1	EVM	gene	10729	11402	.	+	.	ID=evm.TU.NIJG01000489.1.1;Name=EVM%20prediction%20NIJG01000489.1.1
NIJG01000489.1	EVM	mRNA	10729	11402	.	+	.	ID=evm.model.NIJG01000489.1.1;Parent=evm.TU.NIJG01000489.1.1;Name=EVM%20prediction%20NIJG01000489.1.1
NIJG01000489.1	EVM	exon	10729	11402	.	+	.	ID=evm.model.NIJG01000489.1.1.exon1;Parent=evm.model.NIJG01000489.1.1
NIJG01000489.1	EVM	CDS	10729	11402	.	+	2	ID=cds.evm.model.NIJG01000489.1.1;Parent=evm.model.NIJG01000489.1.1
#evm.TU.NIJG01000489.1.2 removed; remove_reason=repeat_match;
NIJG01000489.1	EVM	gene	11610	16018	.	+	.	ID=evm.TU.NIJG01000489.1.2;Name=EVM%20prediction%20NIJG01000489.1.2
NIJG01000489.1	EVM	mRNA	11610	16018	.	+	.	ID=evm.model.NIJG01000489.1.2;Parent=evm.TU.NIJG01000489.1.2;Name=EVM%20prediction%20NIJG01000489.1.2
NIJG01000489.1	EVM	exon	11610	12495	.	+	.	ID=evm.model.NIJG01000489.1.2.exon1;Parent=evm.model.NIJG01000489.1.2
NIJG01000489.1	EVM	CDS	11610	12495	.	+	0	ID=cds.evm.model.NIJG01000489.1.2;Parent=evm.model.NIJG01000489.1.2
NIJG01000489.1	EVM	exon	15489	16018	.	+	.	ID=evm.model.NIJG01000489.1.2.exon2;Parent=evm.model.NIJG01000489.1.2
NIJG01000489.1	EVM	CDS	15489	16018	.	+	2	ID=cds.evm.model.NIJG01000489.1.2;Parent=evm.model.NIJG01000489.1.2
#evm.TU.NIJG01000489.1.3 removed; remove_reason=repeat_match;
NIJG01000489.1	EVM	gene	78818	79420	.	-	.	ID=evm.TU.NIJG01000489.1.3;Name=EVM%20prediction%20NIJG01000489.1.3
NIJG01000489.1	EVM	mRNA	78818	79420	.	-	.	ID=evm.model.NIJG01000489.1.3;Parent=evm.TU.NIJG01000489.1.3;Name=EVM%20prediction%20NIJG01000489.1.3
NIJG01000489.1	EVM	exon	78818	79420	.	-	.	ID=evm.model.NIJG01000489.1.3.exon1;Parent=evm.model.NIJG01000489.1.3
NIJG01000489.1	EVM	CDS	78818	79420	.	-	0	ID=cds.evm.model.NIJG01000489.1.3;Parent=evm.model.NIJG01000489.1.3
#evm.TU.NIJG01000730.1.1 removed; remove_reason=repeat_overlap;
NIJG01000730.1	EVM	gene	20382	21082	.	+	.	ID=evm.TU.NIJG01000730.1.1;Name=EVM%20prediction%20NIJG01000730.1.1
NIJG01000730.1	EVM	mRNA	20382	21082	.	+	.	ID=evm.model.NIJG01000730.1.1;Parent=evm.TU.NIJG01000730.1.1;Name=EVM%20prediction%20NIJG01000730.1.1
NIJG01000730.1	EVM	exon	20382	20556	.	+	.	ID=evm.model.NIJG01000730.1.1.exon1;Parent=evm.model.NIJG01000730.1.1
NIJG01000730.1	EVM	CDS	20382	20556	.	+	0	ID=cds.evm.model.NIJG01000730.1.1;Parent=evm.model.NIJG01000730.1.1
NIJG01000730.1	EVM	exon	20844	21082	.	+	.	ID=evm.model.NIJG01000730.1.1.exon2;Parent=evm.model.NIJG01000730.1.1
NIJG01000730.1	EVM	CDS	20844	21082	.	+	2	ID=cds.evm.model.NIJG01000730.1.1;Parent=evm.model.NIJG01000730.1.1
#evm.TU.NIJG01000730.1.2 removed; remove_reason=repeat_overlap;
NIJG01000730.1	EVM	gene	62148	62319	.	-	.	ID=evm.TU.NIJG01000730.1.2;Name=EVM%20prediction%20NIJG01000730.1.2
NIJG01000730.1	EVM	mRNA	62148	62319	.	-	.	ID=evm.model.NIJG01000730.1.2;Parent=evm.TU.NIJG01000730.1.2;Name=EVM%20prediction%20NIJG01000730.1.2
NIJG01000730.1	EVM	exon	62148	62319	.	-	.	ID=evm.model.NIJG01000730.1.2.exon1;Parent=evm.model.NIJG01000730.1.2
NIJG01000730.1	EVM	CDS	62148	62319	.	-	1	ID=cds.evm.model.NIJG01000730.1.2;Parent=evm.model.NIJG01000730.1.2
#evm.TU.NIJG01000730.1.3 removed; remove_reason=repeat_overlap;
NIJG01000730.1	EVM	gene	3910	4220	.	-	.	ID=evm.TU.NIJG01000730.1.3;Name=EVM%20prediction%20NIJG01000730.1.3
NIJG01000730.1	EVM	mRNA	3910	4220	.	-	.	ID=evm.model.NIJG01000730.1.3;Parent=evm.TU.NIJG01000730.1.3;Name=EVM%20prediction%20NIJG01000730.1.3
NIJG01000730.1	EVM	exon	3910	4220	.	-	.	ID=evm.model.NIJG01000730.1.3.exon1;Parent=evm.model.NIJG01000730.1.3
NIJG01000730.1	EVM	CDS	3910	4220	.	-	2	ID=cds.evm.model.NIJG01000730.1.3;Parent=evm.model.NIJG01000730.1.3
#evm.TU.NIJG01009860.1.1 removed; remove_reason=repeat_overlap;
NIJG01009860.1	EVM	gene	8495	8914	.	+	.	ID=evm.TU.NIJG01009860.1.1;Name=EVM%20prediction%20NIJG01009860.1.1
NIJG01009860.1	EVM	mRNA	8495	8914	.	+	.	ID=evm.model.NIJG01009860.1.1;Parent=evm.TU.NIJG01009860.1.1;Name=EVM%20prediction%20NIJG01009860.1.1
NIJG01009860.1	EVM	exon	8495	8914	.	+	.	ID=evm.model.NIJG01009860.1.1.exon1;Parent=evm.model.NIJG01009860.1.1
NIJG01009860.1	EVM	CDS	8495	8914	.	+	0	ID=cds.evm.model.NIJG01009860.1.1;Parent=evm.model.NIJG01009860.1.1
#evm.TU.NIJG01007275.1.1 removed; remove_reason=repeat_overlap;
NIJG01007275.1	EVM	gene	2550	2819	.	-	.	ID=evm.TU.NIJG01007275.1.1;Name=EVM%20prediction%20NIJG01007275.1.1
NIJG01007275.1	EVM	mRNA	2550	2819	.	-	.	ID=evm.model.NIJG01007275.1.1;Parent=evm.TU.NIJG01007275.1.1;Name=EVM%20prediction%20NIJG01007275.1.1
NIJG01007275.1	EVM	exon	2550	2819	.	-	.	ID=evm.model.NIJG01007275.1.1.exon1;Parent=evm.model.NIJG01007275.1.1
NIJG01007275.1	EVM	CDS	2550	2819	.	-	0	ID=cds.evm.model.NIJG01007275.1.1;Parent=evm.model.NIJG01007275.1.1
#evm.TU.NIJG01012312.1.1 removed; remove_reason=repeat_overlap;
NIJG01012312.1	EVM	gene	2407	2652	.	+	.	ID=evm.TU.NIJG01012312.1.1;Name=EVM%20prediction%20NIJG01012312.1.1
NIJG01012312.1	EVM	mRNA	2407	2652	.	+	.	ID=evm.model.NIJG01012312.1.1;Parent=evm.TU.NIJG01012312.1.1;Name=EVM%20prediction%20NIJG01012312.1.1
NIJG01012312.1	EVM	exon	2407	2652	.	+	.	ID=evm.model.NIJG01012312.1.1.exon1;Parent=evm.model.NIJG01012312.1.1
NIJG01012312.1	EVM	CDS	2407	2652	.	+	0	ID=cds.evm.model.NIJG01012312.1.1;Parent=evm.model.NIJG01012312.1.1
#evm.TU.NIJG01020417.1.1 removed; remove_reason=seq_too_short;
NIJG01020417.1	EVM	gene	2045	2195	.	-	.	ID=evm.TU.NIJG01020417.1.1;Name=EVM%20prediction%20NIJG01020417.1.1
NIJG01020417.1	EVM	mRNA	2045	2195	.	-	.	ID=evm.model.NIJG01020417.1.1;Parent=evm.TU.NIJG01020417.1.1;Name=EVM%20prediction%20NIJG01020417.1.1
NIJG01020417.1	EVM	exon	2045	2195	.	-	.	ID=evm.model.NIJG01020417.1.1.exon1;Parent=evm.model.NIJG01020417.1.1
NIJG01020417.1	EVM	CDS	2045	2195	.	-	1	ID=cds.evm.model.NIJG01020417.1.1;Parent=evm.model.NIJG01020417.1.1
#evm.TU.NIJG01005145.1.1 removed; remove_reason=repeat_overlap;
NIJG01005145.1	EVM	gene	4124	4438	.	+	.	ID=evm.TU.NIJG01005145.1.1;Name=EVM%20prediction%20NIJG01005145.1.1
NIJG01005145.1	EVM	mRNA	4124	4438	.	+	.	ID=evm.model.NIJG01005145.1.1;Parent=evm.TU.NIJG01005145.1.1;Name=EVM%20prediction%20NIJG01005145.1.1
NIJG01005145.1	EVM	exon	4124	4438	.	+	.	ID=evm.model.NIJG01005145.1.1.exon1;Parent=evm.model.NIJG01005145.1.1
NIJG01005145.1	EVM	CDS	4124	4438	.	+	0	ID=cds.evm.model.NIJG01005145.1.1;Parent=evm.model.NIJG01005145.1.1
#evm.TU.NIJG01005145.1.2 removed; remove_reason=repeat_overlap;
NIJG01005145.1	EVM	gene	8417	8944	.	+	.	ID=evm.TU.NIJG01005145.1.2;Name=EVM%20prediction%20NIJG01005145.1.2
NIJG01005145.1	EVM	mRNA	8417	8944	.	+	.	ID=evm.model.NIJG01005145.1.2;Parent=evm.TU.NIJG01005145.1.2;Name=EVM%20prediction%20NIJG01005145.1.2
NIJG01005145.1	EVM	exon	8417	8944	.	+	.	ID=evm.model.NIJG01005145.1.2.exon1;Parent=evm.model.NIJG01005145.1.2
NIJG01005145.1	EVM	CDS	8417	8944	.	+	0	ID=cds.evm.model.NIJG01005145.1.2;Parent=evm.model.NIJG01005145.1.2
#evm.TU.NIJG01000805.1.1 removed; remove_reason=repeat_match;
NIJG01000805.1	EVM	gene	12921	13274	.	+	.	ID=evm.TU.NIJG01000805.1.1;Name=EVM%20prediction%20NIJG01000805.1.1
NIJG01000805.1	EVM	mRNA	12921	13274	.	+	.	ID=evm.model.NIJG01000805.1.1;Parent=evm.TU.NIJG01000805.1.1;Name=EVM%20prediction%20NIJG01000805.1.1
NIJG01000805.1	EVM	exon	12921	13274	.	+	.	ID=evm.model.NIJG01000805.1.1.exon1;Parent=evm.model.NIJG01000805.1.1
NIJG01000805.1	EVM	CDS	12921	13274	.	+	0	ID=cds.evm.model.NIJG01000805.1.1;Parent=evm.model.NIJG01000805.1.1
#evm.TU.NIJG01000805.1.2 removed; remove_reason=repeat_overlap;
NIJG01000805.1	EVM	gene	17114	17461	.	+	.	ID=evm.TU.NIJG01000805.1.2;Name=EVM%20prediction%20NIJG01000805.1.2
NIJG01000805.1	EVM	mRNA	17114	17461	.	+	.	ID=evm.model.NIJG01000805.1.2;Parent=evm.TU.NIJG01000805.1.2;Name=EVM%20prediction%20NIJG01000805.1.2
NIJG01000805.1	EVM	exon	17114	17461	.	+	.	ID=evm.model.NIJG01000805.1.2.exon1;Parent=evm.model.NIJG01000805.1.2
NIJG01000805.1	EVM	CDS	17114	17461	.	+	0	ID=cds.evm.model.NIJG01000805.1.2;Parent=evm.model.NIJG01000805.1.2
#evm.TU.NIJG01013023.1.1 removed; remove_reason=repeat_overlap;
NIJG01013023.1	EVM	gene	6170	6382	.	-	.	ID=evm.TU.NIJG01013023.1.1;Name=EVM%20prediction%20NIJG01013023.1.1
NIJG01013023.1	EVM	mRNA	6170	6382	.	-	.	ID=evm.model.NIJG01013023.1.1;Parent=evm.TU.NIJG01013023.1.1;Name=EVM%20prediction%20NIJG01013023.1.1
NIJG01013023.1	EVM	exon	6170	6382	.	-	.	ID=evm.model.NIJG01013023.1.1.exon1;Parent=evm.model.NIJG01013023.1.1
NIJG01013023.1	EVM	CDS	6170	6382	.	-	0	ID=cds.evm.model.NIJG01013023.1.1;Parent=evm.model.NIJG01013023.1.1
#evm.TU.NIJG01001342.1.1 removed; remove_reason=repeat_match;
NIJG01001342.1	EVM	gene	15377	17146	.	+	.	ID=evm.TU.NIJG01001342.1.1;Name=EVM%20prediction%20NIJG01001342.1.1
NIJG01001342.1	EVM	mRNA	15377	17146	.	+	.	ID=evm.model.NIJG01001342.1.1;Parent=evm.TU.NIJG01001342.1.1;Name=EVM%20prediction%20NIJG01001342.1.1
NIJG01001342.1	EVM	exon	15377	17146	.	+	.	ID=evm.model.NIJG01001342.1.1.exon1;Parent=evm.model.NIJG01001342.1.1
NIJG01001342.1	EVM	CDS	15377	17146	.	+	0	ID=cds.evm.model.NIJG01001342.1.1;Parent=evm.model.NIJG01001342.1.1
#evm.TU.NIJG01001342.1.4 removed; remove_reason=repeat_overlap;
NIJG01001342.1	EVM	gene	12478	12834	.	+	.	ID=evm.TU.NIJG01001342.1.4;Name=EVM%20prediction%20NIJG01001342.1.4
NIJG01001342.1	EVM	mRNA	12478	12834	.	+	.	ID=evm.model.NIJG01001342.1.4;Parent=evm.TU.NIJG01001342.1.4;Name=EVM%20prediction%20NIJG01001342.1.4
NIJG01001342.1	EVM	exon	12478	12834	.	+	.	ID=evm.model.NIJG01001342.1.4.exon1;Parent=evm.model.NIJG01001342.1.4
NIJG01001342.1	EVM	CDS	12478	12834	.	+	0	ID=cds.evm.model.NIJG01001342.1.4;Parent=evm.model.NIJG01001342.1.4
#evm.TU.NIJG01004047.1.1 removed; remove_reason=repeat_overlap;
NIJG01004047.1	EVM	gene	5380	5649	.	-	.	ID=evm.TU.NIJG01004047.1.1;Name=EVM%20prediction%20NIJG01004047.1.1
NIJG01004047.1	EVM	mRNA	5380	5649	.	-	.	ID=evm.model.NIJG01004047.1.1;Parent=evm.TU.NIJG01004047.1.1;Name=EVM%20prediction%20NIJG01004047.1.1
NIJG01004047.1	EVM	exon	5380	5649	.	-	.	ID=evm.model.NIJG01004047.1.1.exon1;Parent=evm.model.NIJG01004047.1.1
NIJG01004047.1	EVM	CDS	5380	5649	.	-	0	ID=cds.evm.model.NIJG01004047.1.1;Parent=evm.model.NIJG01004047.1.1
#evm.TU.NIJG01015888.1.1 removed; remove_reason=repeat_overlap;
NIJG01015888.1	EVM	gene	222	419	.	-	.	ID=evm.TU.NIJG01015888.1.1;Name=EVM%20prediction%20NIJG01015888.1.1
NIJG01015888.1	EVM	mRNA	222	419	.	-	.	ID=evm.model.NIJG01015888.1.1;Parent=evm.TU.NIJG01015888.1.1;Name=EVM%20prediction%20NIJG01015888.1.1
NIJG01015888.1	EVM	exon	222	419	.	-	.	ID=evm.model.NIJG01015888.1.1.exon1;Parent=evm.model.NIJG01015888.1.1
NIJG01015888.1	EVM	CDS	222	419	.	-	0	ID=cds.evm.model.NIJG01015888.1.1;Parent=evm.model.NIJG01015888.1.1
#evm.TU.NIJG01015888.1.2 removed; remove_reason=repeat_overlap;
NIJG01015888.1	EVM	gene	485	673	.	-	.	ID=evm.TU.NIJG01015888.1.2;Name=EVM%20prediction%20NIJG01015888.1.2
NIJG01015888.1	EVM	mRNA	485	673	.	-	.	ID=evm.model.NIJG01015888.1.2;Parent=evm.TU.NIJG01015888.1.2;Name=EVM%20prediction%20NIJG01015888.1.2
NIJG01015888.1	EVM	exon	485	673	.	-	.	ID=evm.model.NIJG01015888.1.2.exon1;Parent=evm.model.NIJG01015888.1.2
NIJG01015888.1	EVM	CDS	485	673	.	-	0	ID=cds.evm.model.NIJG01015888.1.2;Parent=evm.model.NIJG01015888.1.2
#evm.TU.NIJG01015888.1.3 removed; remove_reason=repeat_overlap;
NIJG01015888.1	EVM	gene	5041	5652	.	-	.	ID=evm.TU.NIJG01015888.1.3;Name=EVM%20prediction%20NIJG01015888.1.3
NIJG01015888.1	EVM	mRNA	5041	5652	.	-	.	ID=evm.model.NIJG01015888.1.3;Parent=evm.TU.NIJG01015888.1.3;Name=EVM%20prediction%20NIJG01015888.1.3
NIJG01015888.1	EVM	exon	5041	5652	.	-	.	ID=evm.model.NIJG01015888.1.3.exon1;Parent=evm.model.NIJG01015888.1.3
NIJG01015888.1	EVM	CDS	5041	5652	.	-	0	ID=cds.evm.model.NIJG01015888.1.3;Parent=evm.model.NIJG01015888.1.3
#evm.TU.NIJG01011850.1.1 removed; remove_reason=repeat_match;
NIJG01011850.1	EVM	gene	6887	7291	.	-	.	ID=evm.TU.NIJG01011850.1.1;Name=EVM%20prediction%20NIJG01011850.1.1
NIJG01011850.1	EVM	mRNA	6887	7291	.	-	.	ID=evm.model.NIJG01011850.1.1;Parent=evm.TU.NIJG01011850.1.1;Name=EVM%20prediction%20NIJG01011850.1.1
NIJG01011850.1	EVM	exon	6887	7291	.	-	.	ID=evm.model.NIJG01011850.1.1.exon1;Parent=evm.model.NIJG01011850.1.1
NIJG01011850.1	EVM	CDS	6887	7291	.	-	0	ID=cds.evm.model.NIJG01011850.1.1;Parent=evm.model.NIJG01011850.1.1
#evm.TU.NIJG01016843.1.1 removed; remove_reason=repeat_match;
NIJG01016843.1	EVM	gene	2641	3241	.	-	.	ID=evm.TU.NIJG01016843.1.1;Name=EVM%20prediction%20NIJG01016843.1.1
NIJG01016843.1	EVM	mRNA	2641	3241	.	-	.	ID=evm.model.NIJG01016843.1.1;Parent=evm.TU.NIJG01016843.1.1;Name=EVM%20prediction%20NIJG01016843.1.1
NIJG01016843.1	EVM	exon	2641	3241	.	-	.	ID=evm.model.NIJG01016843.1.1.exon1;Parent=evm.model.NIJG01016843.1.1
NIJG01016843.1	EVM	CDS	2641	3241	.	-	1	ID=cds.evm.model.NIJG01016843.1.1;Parent=evm.model.NIJG01016843.1.1
#evm.TU.NIJG01002893.1.1 removed; remove_reason=repeat_overlap;
NIJG01002893.1	EVM	gene	1472	1639	.	+	.	ID=evm.TU.NIJG01002893.1.1;Name=EVM%20prediction%20NIJG01002893.1.1
NIJG01002893.1	EVM	mRNA	1472	1639	.	+	.	ID=evm.model.NIJG01002893.1.1;Parent=evm.TU.NIJG01002893.1.1;Name=EVM%20prediction%20NIJG01002893.1.1
NIJG01002893.1	EVM	exon	1472	1639	.	+	.	ID=evm.model.NIJG01002893.1.1.exon1;Parent=evm.model.NIJG01002893.1.1
NIJG01002893.1	EVM	CDS	1472	1639	.	+	0	ID=cds.evm.model.NIJG01002893.1.1;Parent=evm.model.NIJG01002893.1.1
#evm.TU.NIJG01001741.1.1 removed; remove_reason=repeat_match;
NIJG01001741.1	EVM	gene	158	965	.	-	.	ID=evm.TU.NIJG01001741.1.1;Name=EVM%20prediction%20NIJG01001741.1.1
NIJG01001741.1	EVM	mRNA	158	965	.	-	.	ID=evm.model.NIJG01001741.1.1;Parent=evm.TU.NIJG01001741.1.1;Name=EVM%20prediction%20NIJG01001741.1.1
NIJG01001741.1	EVM	exon	158	965	.	-	.	ID=evm.model.NIJG01001741.1.1.exon1;Parent=evm.model.NIJG01001741.1.1
NIJG01001741.1	EVM	CDS	158	965	.	-	0	ID=cds.evm.model.NIJG01001741.1.1;Parent=evm.model.NIJG01001741.1.1
#evm.TU.NIJG01000077.1.2 removed; remove_reason=repeat_match;
NIJG01000077.1	EVM	gene	30010	38697	.	+	.	ID=evm.TU.NIJG01000077.1.2;Name=EVM%20prediction%20NIJG01000077.1.2
NIJG01000077.1	EVM	mRNA	30010	38697	.	+	.	ID=evm.model.NIJG01000077.1.2;Parent=evm.TU.NIJG01000077.1.2;Name=EVM%20prediction%20NIJG01000077.1.2
NIJG01000077.1	EVM	exon	30010	30236	.	+	.	ID=evm.model.NIJG01000077.1.2.exon1;Parent=evm.model.NIJG01000077.1.2
NIJG01000077.1	EVM	CDS	30010	30236	.	+	0	ID=cds.evm.model.NIJG01000077.1.2;Parent=evm.model.NIJG01000077.1.2
NIJG01000077.1	EVM	exon	33166	33503	.	+	.	ID=evm.model.NIJG01000077.1.2.exon2;Parent=evm.model.NIJG01000077.1.2
NIJG01000077.1	EVM	CDS	33166	33503	.	+	1	ID=cds.evm.model.NIJG01000077.1.2;Parent=evm.model.NIJG01000077.1.2
NIJG01000077.1	EVM	exon	36178	36509	.	+	.	ID=evm.model.NIJG01000077.1.2.exon3;Parent=evm.model.NIJG01000077.1.2
NIJG01000077.1	EVM	CDS	36178	36509	.	+	2	ID=cds.evm.model.NIJG01000077.1.2;Parent=evm.model.NIJG01000077.1.2
NIJG01000077.1	EVM	exon	38494	38697	.	+	.	ID=evm.model.NIJG01000077.1.2.exon4;Parent=evm.model.NIJG01000077.1.2
NIJG01000077.1	EVM	CDS	38494	38697	.	+	0	ID=cds.evm.model.NIJG01000077.1.2;Parent=evm.model.NIJG01000077.1.2
#evm.TU.NIJG01000077.1.19 removed; remove_reason=repeat_match;
NIJG01000077.1	EVM	gene	598745	599413	.	-	.	ID=evm.TU.NIJG01000077.1.19;Name=EVM%20prediction%20NIJG01000077.1.19
NIJG01000077.1	EVM	mRNA	598745	599413	.	-	.	ID=evm.model.NIJG01000077.1.19;Parent=evm.TU.NIJG01000077.1.19;Name=EVM%20prediction%20NIJG01000077.1.19
NIJG01000077.1	EVM	exon	598745	599413	.	-	.	ID=evm.model.NIJG01000077.1.19.exon1;Parent=evm.model.NIJG01000077.1.19
NIJG01000077.1	EVM	CDS	598745	599413	.	-	0	ID=cds.evm.model.NIJG01000077.1.19;Parent=evm.model.NIJG01000077.1.19
#evm.TU.NIJG01020684.1.1 removed; remove_reason=repeat_overlap;
NIJG01020684.1	EVM	gene	967	1199	.	+	.	ID=evm.TU.NIJG01020684.1.1;Name=EVM%20prediction%20NIJG01020684.1.1
NIJG01020684.1	EVM	mRNA	967	1199	.	+	.	ID=evm.model.NIJG01020684.1.1;Parent=evm.TU.NIJG01020684.1.1;Name=EVM%20prediction%20NIJG01020684.1.1
NIJG01020684.1	EVM	exon	967	1199	.	+	.	ID=evm.model.NIJG01020684.1.1.exon1;Parent=evm.model.NIJG01020684.1.1
NIJG01020684.1	EVM	CDS	967	1199	.	+	0	ID=cds.evm.model.NIJG01020684.1.1;Parent=evm.model.NIJG01020684.1.1
#evm.TU.NIJG01019972.1.1 removed; remove_reason=repeat_overlap;
NIJG01019972.1	EVM	gene	1345	1604	.	-	.	ID=evm.TU.NIJG01019972.1.1;Name=EVM%20prediction%20NIJG01019972.1.1
NIJG01019972.1	EVM	mRNA	1345	1604	.	-	.	ID=evm.model.NIJG01019972.1.1;Parent=evm.TU.NIJG01019972.1.1;Name=EVM%20prediction%20NIJG01019972.1.1
NIJG01019972.1	EVM	exon	1345	1604	.	-	.	ID=evm.model.NIJG01019972.1.1.exon1;Parent=evm.model.NIJG01019972.1.1
NIJG01019972.1	EVM	CDS	1345	1604	.	-	0	ID=cds.evm.model.NIJG01019972.1.1;Parent=evm.model.NIJG01019972.1.1
#evm.TU.NIJG01006969.1.1 removed; remove_reason=seq_too_short;
NIJG01006969.1	EVM	gene	368	5661	.	-	.	ID=evm.TU.NIJG01006969.1.1;Name=EVM%20prediction%20NIJG01006969.1.1
NIJG01006969.1	EVM	mRNA	368	5661	.	-	.	ID=evm.model.NIJG01006969.1.1;Parent=evm.TU.NIJG01006969.1.1;Name=EVM%20prediction%20NIJG01006969.1.1
NIJG01006969.1	EVM	exon	5586	5661	.	-	.	ID=evm.model.NIJG01006969.1.1.exon1;Parent=evm.model.NIJG01006969.1.1
NIJG01006969.1	EVM	CDS	5586	5661	.	-	0	ID=cds.evm.model.NIJG01006969.1.1;Parent=evm.model.NIJG01006969.1.1
NIJG01006969.1	EVM	exon	368	390	.	-	.	ID=evm.model.NIJG01006969.1.1.exon2;Parent=evm.model.NIJG01006969.1.1
NIJG01006969.1	EVM	CDS	368	390	.	-	2	ID=cds.evm.model.NIJG01006969.1.1;Parent=evm.model.NIJG01006969.1.1
#evm.TU.NIJG01019486.1.2 removed; remove_reason=seq_too_short;
NIJG01019486.1	EVM	gene	5062	5303	.	-	.	ID=evm.TU.NIJG01019486.1.2;Name=EVM%20prediction%20NIJG01019486.1.2
NIJG01019486.1	EVM	mRNA	5062	5303	.	-	.	ID=evm.model.NIJG01019486.1.2;Parent=evm.TU.NIJG01019486.1.2;Name=EVM%20prediction%20NIJG01019486.1.2
NIJG01019486.1	EVM	exon	5254	5303	.	-	.	ID=evm.model.NIJG01019486.1.2.exon1;Parent=evm.model.NIJG01019486.1.2
NIJG01019486.1	EVM	CDS	5254	5303	.	-	0	ID=cds.evm.model.NIJG01019486.1.2;Parent=evm.model.NIJG01019486.1.2
NIJG01019486.1	EVM	exon	5062	5155	.	-	.	ID=evm.model.NIJG01019486.1.2.exon2;Parent=evm.model.NIJG01019486.1.2
NIJG01019486.1	EVM	CDS	5062	5155	.	-	1	ID=cds.evm.model.NIJG01019486.1.2;Parent=evm.model.NIJG01019486.1.2
#evm.TU.NIJG01009314.1.1 removed; remove_reason=repeat_match;
NIJG01009314.1	EVM	gene	283	678	.	-	.	ID=evm.TU.NIJG01009314.1.1;Name=EVM%20prediction%20NIJG01009314.1.1
NIJG01009314.1	EVM	mRNA	283	678	.	-	.	ID=evm.model.NIJG01009314.1.1;Parent=evm.TU.NIJG01009314.1.1;Name=EVM%20prediction%20NIJG01009314.1.1
NIJG01009314.1	EVM	exon	283	678	.	-	.	ID=evm.model.NIJG01009314.1.1.exon1;Parent=evm.model.NIJG01009314.1.1
NIJG01009314.1	EVM	CDS	283	678	.	-	0	ID=cds.evm.model.NIJG01009314.1.1;Parent=evm.model.NIJG01009314.1.1
#evm.TU.NIJG01000813.1.1 removed; remove_reason=repeat_overlap;
NIJG01000813.1	EVM	gene	63806	64004	.	-	.	ID=evm.TU.NIJG01000813.1.1;Name=EVM%20prediction%20NIJG01000813.1.1
NIJG01000813.1	EVM	mRNA	63806	64004	.	-	.	ID=evm.model.NIJG01000813.1.1;Parent=evm.TU.NIJG01000813.1.1;Name=EVM%20prediction%20NIJG01000813.1.1
NIJG01000813.1	EVM	exon	63806	64004	.	-	.	ID=evm.model.NIJG01000813.1.1.exon1;Parent=evm.model.NIJG01000813.1.1
NIJG01000813.1	EVM	CDS	63806	64004	.	-	1	ID=cds.evm.model.NIJG01000813.1.1;Parent=evm.model.NIJG01000813.1.1
#evm.TU.NIJG01014046.1.1 removed; remove_reason=repeat_overlap;
NIJG01014046.1	EVM	gene	1249	1482	.	-	.	ID=evm.TU.NIJG01014046.1.1;Name=EVM%20prediction%20NIJG01014046.1.1
NIJG01014046.1	EVM	mRNA	1249	1482	.	-	.	ID=evm.model.NIJG01014046.1.1;Parent=evm.TU.NIJG01014046.1.1;Name=EVM%20prediction%20NIJG01014046.1.1
NIJG01014046.1	EVM	exon	1249	1482	.	-	.	ID=evm.model.NIJG01014046.1.1.exon1;Parent=evm.model.NIJG01014046.1.1
NIJG01014046.1	EVM	CDS	1249	1482	.	-	0	ID=cds.evm.model.NIJG01014046.1.1;Parent=evm.model.NIJG01014046.1.1
#evm.TU.NIJG01014046.1.2 removed; remove_reason=repeat_overlap;
NIJG01014046.1	EVM	gene	6751	6960	.	-	.	ID=evm.TU.NIJG01014046.1.2;Name=EVM%20prediction%20NIJG01014046.1.2
NIJG01014046.1	EVM	mRNA	6751	6960	.	-	.	ID=evm.model.NIJG01014046.1.2;Parent=evm.TU.NIJG01014046.1.2;Name=EVM%20prediction%20NIJG01014046.1.2
NIJG01014046.1	EVM	exon	6751	6960	.	-	.	ID=evm.model.NIJG01014046.1.2.exon1;Parent=evm.model.NIJG01014046.1.2
NIJG01014046.1	EVM	CDS	6751	6960	.	-	0	ID=cds.evm.model.NIJG01014046.1.2;Parent=evm.model.NIJG01014046.1.2
#evm.TU.NIJG01000775.1.3 removed; remove_reason=seq_too_short;
NIJG01000775.1	EVM	gene	61862	62154	.	+	.	ID=evm.TU.NIJG01000775.1.3;Name=EVM%20prediction%20NIJG01000775.1.3
NIJG01000775.1	EVM	mRNA	61862	62154	.	+	.	ID=evm.model.NIJG01000775.1.3;Parent=evm.TU.NIJG01000775.1.3;Name=EVM%20prediction%20NIJG01000775.1.3
NIJG01000775.1	EVM	exon	61862	61961	.	+	.	ID=evm.model.NIJG01000775.1.3.exon1;Parent=evm.model.NIJG01000775.1.3
NIJG01000775.1	EVM	CDS	61862	61961	.	+	1	ID=cds.evm.model.NIJG01000775.1.3;Parent=evm.model.NIJG01000775.1.3
NIJG01000775.1	EVM	exon	62104	62154	.	+	.	ID=evm.model.NIJG01000775.1.3.exon2;Parent=evm.model.NIJG01000775.1.3
NIJG01000775.1	EVM	CDS	62104	62154	.	+	0	ID=cds.evm.model.NIJG01000775.1.3;Parent=evm.model.NIJG01000775.1.3
#evm.TU.NIJG01003677.1.1 removed; remove_reason=repeat_match;
NIJG01003677.1	EVM	gene	20811	21063	.	+	.	ID=evm.TU.NIJG01003677.1.1;Name=EVM%20prediction%20NIJG01003677.1.1
NIJG01003677.1	EVM	mRNA	20811	21063	.	+	.	ID=evm.model.NIJG01003677.1.1;Parent=evm.TU.NIJG01003677.1.1;Name=EVM%20prediction%20NIJG01003677.1.1
NIJG01003677.1	EVM	exon	20811	21063	.	+	.	ID=evm.model.NIJG01003677.1.1.exon1;Parent=evm.model.NIJG01003677.1.1
NIJG01003677.1	EVM	CDS	20811	21063	.	+	1	ID=cds.evm.model.NIJG01003677.1.1;Parent=evm.model.NIJG01003677.1.1
#evm.TU.NIJG01003677.1.2 removed; remove_reason=repeat_match;
NIJG01003677.1	EVM	gene	22839	23166	.	+	.	ID=evm.TU.NIJG01003677.1.2;Name=EVM%20prediction%20NIJG01003677.1.2
NIJG01003677.1	EVM	mRNA	22839	23166	.	+	.	ID=evm.model.NIJG01003677.1.2;Parent=evm.TU.NIJG01003677.1.2;Name=EVM%20prediction%20NIJG01003677.1.2
NIJG01003677.1	EVM	exon	22839	23166	.	+	.	ID=evm.model.NIJG01003677.1.2.exon1;Parent=evm.model.NIJG01003677.1.2
NIJG01003677.1	EVM	CDS	22839	23166	.	+	0	ID=cds.evm.model.NIJG01003677.1.2;Parent=evm.model.NIJG01003677.1.2
#evm.TU.NIJG01005655.1.1 removed; remove_reason=repeat_overlap;
NIJG01005655.1	EVM	gene	3459	3658	.	-	.	ID=evm.TU.NIJG01005655.1.1;Name=EVM%20prediction%20NIJG01005655.1.1
NIJG01005655.1	EVM	mRNA	3459	3658	.	-	.	ID=evm.model.NIJG01005655.1.1;Parent=evm.TU.NIJG01005655.1.1;Name=EVM%20prediction%20NIJG01005655.1.1
NIJG01005655.1	EVM	exon	3459	3658	.	-	.	ID=evm.model.NIJG01005655.1.1.exon1;Parent=evm.model.NIJG01005655.1.1
NIJG01005655.1	EVM	CDS	3459	3658	.	-	2	ID=cds.evm.model.NIJG01005655.1.1;Parent=evm.model.NIJG01005655.1.1
#evm.TU.NIJG01005655.1.2 removed; remove_reason=repeat_overlap;
NIJG01005655.1	EVM	gene	3790	4171	.	-	.	ID=evm.TU.NIJG01005655.1.2;Name=EVM%20prediction%20NIJG01005655.1.2
NIJG01005655.1	EVM	mRNA	3790	4171	.	-	.	ID=evm.model.NIJG01005655.1.2;Parent=evm.TU.NIJG01005655.1.2;Name=EVM%20prediction%20NIJG01005655.1.2
NIJG01005655.1	EVM	exon	4094	4171	.	-	.	ID=evm.model.NIJG01005655.1.2.exon1;Parent=evm.model.NIJG01005655.1.2
NIJG01005655.1	EVM	CDS	4094	4171	.	-	0	ID=cds.evm.model.NIJG01005655.1.2;Parent=evm.model.NIJG01005655.1.2
NIJG01005655.1	EVM	exon	3790	3902	.	-	.	ID=evm.model.NIJG01005655.1.2.exon2;Parent=evm.model.NIJG01005655.1.2
NIJG01005655.1	EVM	CDS	3790	3902	.	-	0	ID=cds.evm.model.NIJG01005655.1.2;Parent=evm.model.NIJG01005655.1.2
#evm.TU.NIJG01005960.1.1 removed; remove_reason=repeat_overlap;
NIJG01005960.1	EVM	gene	11894	12330	.	-	.	ID=evm.TU.NIJG01005960.1.1;Name=EVM%20prediction%20NIJG01005960.1.1
NIJG01005960.1	EVM	mRNA	11894	12330	.	-	.	ID=evm.model.NIJG01005960.1.1;Parent=evm.TU.NIJG01005960.1.1;Name=EVM%20prediction%20NIJG01005960.1.1
NIJG01005960.1	EVM	exon	12088	12330	.	-	.	ID=evm.model.NIJG01005960.1.1.exon1;Parent=evm.model.NIJG01005960.1.1
NIJG01005960.1	EVM	CDS	12088	12330	.	-	2	ID=cds.evm.model.NIJG01005960.1.1;Parent=evm.model.NIJG01005960.1.1
NIJG01005960.1	EVM	exon	11894	12000	.	-	.	ID=evm.model.NIJG01005960.1.1.exon2;Parent=evm.model.NIJG01005960.1.1
NIJG01005960.1	EVM	CDS	11894	12000	.	-	2	ID=cds.evm.model.NIJG01005960.1.1;Parent=evm.model.NIJG01005960.1.1
#evm.TU.NIJG01007015.1.1 removed; remove_reason=repeat_match;
NIJG01007015.1	EVM	gene	876	1040	.	-	.	ID=evm.TU.NIJG01007015.1.1;Name=EVM%20prediction%20NIJG01007015.1.1
NIJG01007015.1	EVM	mRNA	876	1040	.	-	.	ID=evm.model.NIJG01007015.1.1;Parent=evm.TU.NIJG01007015.1.1;Name=EVM%20prediction%20NIJG01007015.1.1
NIJG01007015.1	EVM	exon	876	1040	.	-	.	ID=evm.model.NIJG01007015.1.1.exon1;Parent=evm.model.NIJG01007015.1.1
NIJG01007015.1	EVM	CDS	876	1040	.	-	0	ID=cds.evm.model.NIJG01007015.1.1;Parent=evm.model.NIJG01007015.1.1
#evm.TU.NIJG01012704.1.1 removed; remove_reason=repeat_overlap;
NIJG01012704.1	EVM	gene	2260	2713	.	+	.	ID=evm.TU.NIJG01012704.1.1;Name=EVM%20prediction%20NIJG01012704.1.1
NIJG01012704.1	EVM	mRNA	2260	2713	.	+	.	ID=evm.model.NIJG01012704.1.1;Parent=evm.TU.NIJG01012704.1.1;Name=EVM%20prediction%20NIJG01012704.1.1
NIJG01012704.1	EVM	exon	2260	2713	.	+	.	ID=evm.model.NIJG01012704.1.1.exon1;Parent=evm.model.NIJG01012704.1.1
NIJG01012704.1	EVM	CDS	2260	2713	.	+	1	ID=cds.evm.model.NIJG01012704.1.1;Parent=evm.model.NIJG01012704.1.1
#evm.TU.NIJG01008059.1.1 removed; remove_reason=repeat_match;
NIJG01008059.1	EVM	gene	7613	7913	.	+	.	ID=evm.TU.NIJG01008059.1.1;Name=EVM%20prediction%20NIJG01008059.1.1
NIJG01008059.1	EVM	mRNA	7613	7913	.	+	.	ID=evm.model.NIJG01008059.1.1;Parent=evm.TU.NIJG01008059.1.1;Name=EVM%20prediction%20NIJG01008059.1.1
NIJG01008059.1	EVM	exon	7613	7913	.	+	.	ID=evm.model.NIJG01008059.1.1.exon1;Parent=evm.model.NIJG01008059.1.1
NIJG01008059.1	EVM	CDS	7613	7913	.	+	1	ID=cds.evm.model.NIJG01008059.1.1;Parent=evm.model.NIJG01008059.1.1
#evm.TU.NIJG01011687.1.1 removed; remove_reason=repeat_overlap;
NIJG01011687.1	EVM	gene	3827	4045	.	+	.	ID=evm.TU.NIJG01011687.1.1;Name=EVM%20prediction%20NIJG01011687.1.1
NIJG01011687.1	EVM	mRNA	3827	4045	.	+	.	ID=evm.model.NIJG01011687.1.1;Parent=evm.TU.NIJG01011687.1.1;Name=EVM%20prediction%20NIJG01011687.1.1
NIJG01011687.1	EVM	exon	3827	4045	.	+	.	ID=evm.model.NIJG01011687.1.1.exon1;Parent=evm.model.NIJG01011687.1.1
NIJG01011687.1	EVM	CDS	3827	4045	.	+	0	ID=cds.evm.model.NIJG01011687.1.1;Parent=evm.model.NIJG01011687.1.1
#evm.TU.NIJG01002015.1.1 removed; remove_reason=repeat_overlap;
NIJG01002015.1	EVM	gene	12938	13111	.	-	.	ID=evm.TU.NIJG01002015.1.1;Name=EVM%20prediction%20NIJG01002015.1.1
NIJG01002015.1	EVM	mRNA	12938	13111	.	-	.	ID=evm.model.NIJG01002015.1.1;Parent=evm.TU.NIJG01002015.1.1;Name=EVM%20prediction%20NIJG01002015.1.1
NIJG01002015.1	EVM	exon	12938	13111	.	-	.	ID=evm.model.NIJG01002015.1.1.exon1;Parent=evm.model.NIJG01002015.1.1
NIJG01002015.1	EVM	CDS	12938	13111	.	-	0	ID=cds.evm.model.NIJG01002015.1.1;Parent=evm.model.NIJG01002015.1.1
#evm.TU.NIJG01001117.1.1 removed; remove_reason=repeat_overlap;
NIJG01001117.1	EVM	gene	36319	36553	.	-	.	ID=evm.TU.NIJG01001117.1.1;Name=EVM%20prediction%20NIJG01001117.1.1
NIJG01001117.1	EVM	mRNA	36319	36553	.	-	.	ID=evm.model.NIJG01001117.1.1;Parent=evm.TU.NIJG01001117.1.1;Name=EVM%20prediction%20NIJG01001117.1.1
NIJG01001117.1	EVM	exon	36319	36553	.	-	.	ID=evm.model.NIJG01001117.1.1.exon1;Parent=evm.model.NIJG01001117.1.1
NIJG01001117.1	EVM	CDS	36319	36553	.	-	0	ID=cds.evm.model.NIJG01001117.1.1;Parent=evm.model.NIJG01001117.1.1
#evm.TU.NIJG01013427.1.1 removed; remove_reason=repeat_match;
NIJG01013427.1	EVM	gene	4287	6038	.	-	.	ID=evm.TU.NIJG01013427.1.1;Name=EVM%20prediction%20NIJG01013427.1.1
NIJG01013427.1	EVM	mRNA	4287	6038	.	-	.	ID=evm.model.NIJG01013427.1.1;Parent=evm.TU.NIJG01013427.1.1;Name=EVM%20prediction%20NIJG01013427.1.1
NIJG01013427.1	EVM	exon	4287	6038	.	-	.	ID=evm.model.NIJG01013427.1.1.exon1;Parent=evm.model.NIJG01013427.1.1
NIJG01013427.1	EVM	CDS	4287	6038	.	-	0	ID=cds.evm.model.NIJG01013427.1.1;Parent=evm.model.NIJG01013427.1.1
#evm.TU.NIJG01001896.1.1 removed; remove_reason=repeat_overlap;
NIJG01001896.1	EVM	gene	31101	31350	.	+	.	ID=evm.TU.NIJG01001896.1.1;Name=EVM%20prediction%20NIJG01001896.1.1
NIJG01001896.1	EVM	mRNA	31101	31350	.	+	.	ID=evm.model.NIJG01001896.1.1;Parent=evm.TU.NIJG01001896.1.1;Name=EVM%20prediction%20NIJG01001896.1.1
NIJG01001896.1	EVM	exon	31101	31350	.	+	.	ID=evm.model.NIJG01001896.1.1.exon1;Parent=evm.model.NIJG01001896.1.1
NIJG01001896.1	EVM	CDS	31101	31350	.	+	0	ID=cds.evm.model.NIJG01001896.1.1;Parent=evm.model.NIJG01001896.1.1
#evm.TU.NIJG01010426.1.2 removed; remove_reason=repeat_match;
NIJG01010426.1	EVM	gene	8926	9535	.	-	.	ID=evm.TU.NIJG01010426.1.2;Name=EVM%20prediction%20NIJG01010426.1.2
NIJG01010426.1	EVM	mRNA	8926	9535	.	-	.	ID=evm.model.NIJG01010426.1.2;Parent=evm.TU.NIJG01010426.1.2;Name=EVM%20prediction%20NIJG01010426.1.2
NIJG01010426.1	EVM	exon	9446	9535	.	-	.	ID=evm.model.NIJG01010426.1.2.exon1;Parent=evm.model.NIJG01010426.1.2
NIJG01010426.1	EVM	CDS	9446	9535	.	-	0	ID=cds.evm.model.NIJG01010426.1.2;Parent=evm.model.NIJG01010426.1.2
NIJG01010426.1	EVM	exon	8926	9357	.	-	.	ID=evm.model.NIJG01010426.1.2.exon2;Parent=evm.model.NIJG01010426.1.2
NIJG01010426.1	EVM	CDS	8926	9357	.	-	0	ID=cds.evm.model.NIJG01010426.1.2;Parent=evm.model.NIJG01010426.1.2
#evm.TU.NIJG01018126.1.1 removed; remove_reason=repeat_overlap;
NIJG01018126.1	EVM	gene	3167	3330	.	-	.	ID=evm.TU.NIJG01018126.1.1;Name=EVM%20prediction%20NIJG01018126.1.1
NIJG01018126.1	EVM	mRNA	3167	3330	.	-	.	ID=evm.model.NIJG01018126.1.1;Parent=evm.TU.NIJG01018126.1.1;Name=EVM%20prediction%20NIJG01018126.1.1
NIJG01018126.1	EVM	exon	3167	3330	.	-	.	ID=evm.model.NIJG01018126.1.1.exon1;Parent=evm.model.NIJG01018126.1.1
NIJG01018126.1	EVM	CDS	3167	3330	.	-	1	ID=cds.evm.model.NIJG01018126.1.1;Parent=evm.model.NIJG01018126.1.1
#evm.TU.NIJG01000176.1.1 removed; remove_reason=repeat_match;
NIJG01000176.1	EVM	gene	57338	59125	.	-	.	ID=evm.TU.NIJG01000176.1.1;Name=EVM%20prediction%20NIJG01000176.1.1
NIJG01000176.1	EVM	mRNA	57338	59125	.	-	.	ID=evm.model.NIJG01000176.1.1;Parent=evm.TU.NIJG01000176.1.1;Name=EVM%20prediction%20NIJG01000176.1.1
NIJG01000176.1	EVM	exon	57338	59125	.	-	.	ID=evm.model.NIJG01000176.1.1.exon1;Parent=evm.model.NIJG01000176.1.1
NIJG01000176.1	EVM	CDS	57338	59125	.	-	0	ID=cds.evm.model.NIJG01000176.1.1;Parent=evm.model.NIJG01000176.1.1
#evm.TU.NIJG01000176.1.2 removed; remove_reason=repeat_overlap;
NIJG01000176.1	EVM	gene	129315	129499	.	+	.	ID=evm.TU.NIJG01000176.1.2;Name=EVM%20prediction%20NIJG01000176.1.2
NIJG01000176.1	EVM	mRNA	129315	129499	.	+	.	ID=evm.model.NIJG01000176.1.2;Parent=evm.TU.NIJG01000176.1.2;Name=EVM%20prediction%20NIJG01000176.1.2
NIJG01000176.1	EVM	exon	129315	129499	.	+	.	ID=evm.model.NIJG01000176.1.2.exon1;Parent=evm.model.NIJG01000176.1.2
NIJG01000176.1	EVM	CDS	129315	129499	.	+	0	ID=cds.evm.model.NIJG01000176.1.2;Parent=evm.model.NIJG01000176.1.2
#evm.TU.NIJG01000176.1.3 removed; remove_reason=repeat_overlap;
NIJG01000176.1	EVM	gene	144423	144605	.	-	.	ID=evm.TU.NIJG01000176.1.3;Name=EVM%20prediction%20NIJG01000176.1.3
NIJG01000176.1	EVM	mRNA	144423	144605	.	-	.	ID=evm.model.NIJG01000176.1.3;Parent=evm.TU.NIJG01000176.1.3;Name=EVM%20prediction%20NIJG01000176.1.3
NIJG01000176.1	EVM	exon	144423	144605	.	-	.	ID=evm.model.NIJG01000176.1.3.exon1;Parent=evm.model.NIJG01000176.1.3
NIJG01000176.1	EVM	CDS	144423	144605	.	-	0	ID=cds.evm.model.NIJG01000176.1.3;Parent=evm.model.NIJG01000176.1.3
#evm.TU.NIJG01000176.1.4 removed; remove_reason=repeat_overlap;
NIJG01000176.1	EVM	gene	221652	221828	.	+	.	ID=evm.TU.NIJG01000176.1.4;Name=EVM%20prediction%20NIJG01000176.1.4
NIJG01000176.1	EVM	mRNA	221652	221828	.	+	.	ID=evm.model.NIJG01000176.1.4;Parent=evm.TU.NIJG01000176.1.4;Name=EVM%20prediction%20NIJG01000176.1.4
NIJG01000176.1	EVM	exon	221652	221828	.	+	.	ID=evm.model.NIJG01000176.1.4.exon1;Parent=evm.model.NIJG01000176.1.4
NIJG01000176.1	EVM	CDS	221652	221828	.	+	0	ID=cds.evm.model.NIJG01000176.1.4;Parent=evm.model.NIJG01000176.1.4
#evm.TU.NIJG01000176.1.5 removed; remove_reason=repeat_overlap;
NIJG01000176.1	EVM	gene	224756	225046	.	-	.	ID=evm.TU.NIJG01000176.1.5;Name=EVM%20prediction%20NIJG01000176.1.5
NIJG01000176.1	EVM	mRNA	224756	225046	.	-	.	ID=evm.model.NIJG01000176.1.5;Parent=evm.TU.NIJG01000176.1.5;Name=EVM%20prediction%20NIJG01000176.1.5
NIJG01000176.1	EVM	exon	224953	225046	.	-	.	ID=evm.model.NIJG01000176.1.5.exon1;Parent=evm.model.NIJG01000176.1.5
NIJG01000176.1	EVM	CDS	224953	225046	.	-	0	ID=cds.evm.model.NIJG01000176.1.5;Parent=evm.model.NIJG01000176.1.5
NIJG01000176.1	EVM	exon	224756	224904	.	-	.	ID=evm.model.NIJG01000176.1.5.exon2;Parent=evm.model.NIJG01000176.1.5
NIJG01000176.1	EVM	CDS	224756	224904	.	-	2	ID=cds.evm.model.NIJG01000176.1.5;Parent=evm.model.NIJG01000176.1.5
#evm.TU.NIJG01000176.1.8 removed; remove_reason=repeat_match;
NIJG01000176.1	EVM	gene	285919	286677	.	+	.	ID=evm.TU.NIJG01000176.1.8;Name=EVM%20prediction%20NIJG01000176.1.8
NIJG01000176.1	EVM	mRNA	285919	286677	.	+	.	ID=evm.model.NIJG01000176.1.8;Parent=evm.TU.NIJG01000176.1.8;Name=EVM%20prediction%20NIJG01000176.1.8
NIJG01000176.1	EVM	exon	285919	286677	.	+	.	ID=evm.model.NIJG01000176.1.8.exon1;Parent=evm.model.NIJG01000176.1.8
NIJG01000176.1	EVM	CDS	285919	286677	.	+	0	ID=cds.evm.model.NIJG01000176.1.8;Parent=evm.model.NIJG01000176.1.8
#evm.TU.NIJG01000176.1.9 removed; remove_reason=repeat_overlap;
NIJG01000176.1	EVM	gene	286891	287104	.	+	.	ID=evm.TU.NIJG01000176.1.9;Name=EVM%20prediction%20NIJG01000176.1.9
NIJG01000176.1	EVM	mRNA	286891	287104	.	+	.	ID=evm.model.NIJG01000176.1.9;Parent=evm.TU.NIJG01000176.1.9;Name=EVM%20prediction%20NIJG01000176.1.9
NIJG01000176.1	EVM	exon	286891	287104	.	+	.	ID=evm.model.NIJG01000176.1.9.exon1;Parent=evm.model.NIJG01000176.1.9
NIJG01000176.1	EVM	CDS	286891	287104	.	+	0	ID=cds.evm.model.NIJG01000176.1.9;Parent=evm.model.NIJG01000176.1.9
#evm.TU.NIJG01001707.1.1 removed; remove_reason=repeat_overlap;
NIJG01001707.1	EVM	gene	3706	3874	.	+	.	ID=evm.TU.NIJG01001707.1.1;Name=EVM%20prediction%20NIJG01001707.1.1
NIJG01001707.1	EVM	mRNA	3706	3874	.	+	.	ID=evm.model.NIJG01001707.1.1;Parent=evm.TU.NIJG01001707.1.1;Name=EVM%20prediction%20NIJG01001707.1.1
NIJG01001707.1	EVM	exon	3706	3874	.	+	.	ID=evm.model.NIJG01001707.1.1.exon1;Parent=evm.model.NIJG01001707.1.1
NIJG01001707.1	EVM	CDS	3706	3874	.	+	0	ID=cds.evm.model.NIJG01001707.1.1;Parent=evm.model.NIJG01001707.1.1
#evm.TU.NIJG01001047.1.1 removed; remove_reason=repeat_match;
NIJG01001047.1	EVM	gene	24343	24804	.	-	.	ID=evm.TU.NIJG01001047.1.1;Name=EVM%20prediction%20NIJG01001047.1.1
NIJG01001047.1	EVM	mRNA	24343	24804	.	-	.	ID=evm.model.NIJG01001047.1.1;Parent=evm.TU.NIJG01001047.1.1;Name=EVM%20prediction%20NIJG01001047.1.1
NIJG01001047.1	EVM	exon	24343	24804	.	-	.	ID=evm.model.NIJG01001047.1.1.exon1;Parent=evm.model.NIJG01001047.1.1
NIJG01001047.1	EVM	CDS	24343	24804	.	-	0	ID=cds.evm.model.NIJG01001047.1.1;Parent=evm.model.NIJG01001047.1.1
#evm.TU.NIJG01000691.1.2 removed; remove_reason=repeat_match;
NIJG01000691.1	EVM	gene	45175	45677	.	+	.	ID=evm.TU.NIJG01000691.1.2;Name=EVM%20prediction%20NIJG01000691.1.2
NIJG01000691.1	EVM	mRNA	45175	45677	.	+	.	ID=evm.model.NIJG01000691.1.2;Parent=evm.TU.NIJG01000691.1.2;Name=EVM%20prediction%20NIJG01000691.1.2
NIJG01000691.1	EVM	exon	45175	45236	.	+	.	ID=evm.model.NIJG01000691.1.2.exon1;Parent=evm.model.NIJG01000691.1.2
NIJG01000691.1	EVM	CDS	45175	45236	.	+	0	ID=cds.evm.model.NIJG01000691.1.2;Parent=evm.model.NIJG01000691.1.2
NIJG01000691.1	EVM	exon	45301	45677	.	+	.	ID=evm.model.NIJG01000691.1.2.exon2;Parent=evm.model.NIJG01000691.1.2
NIJG01000691.1	EVM	CDS	45301	45677	.	+	1	ID=cds.evm.model.NIJG01000691.1.2;Parent=evm.model.NIJG01000691.1.2
#evm.TU.NIJG01012719.1.1 removed; remove_reason=repeat_overlap;
NIJG01012719.1	EVM	gene	6228	6623	.	-	.	ID=evm.TU.NIJG01012719.1.1;Name=EVM%20prediction%20NIJG01012719.1.1
NIJG01012719.1	EVM	mRNA	6228	6623	.	-	.	ID=evm.model.NIJG01012719.1.1;Parent=evm.TU.NIJG01012719.1.1;Name=EVM%20prediction%20NIJG01012719.1.1
NIJG01012719.1	EVM	exon	6228	6623	.	-	.	ID=evm.model.NIJG01012719.1.1.exon1;Parent=evm.model.NIJG01012719.1.1
NIJG01012719.1	EVM	CDS	6228	6623	.	-	0	ID=cds.evm.model.NIJG01012719.1.1;Parent=evm.model.NIJG01012719.1.1
#evm.TU.NIJG01011787.1.1 removed; remove_reason=repeat_overlap;
NIJG01011787.1	EVM	gene	148	351	.	-	.	ID=evm.TU.NIJG01011787.1.1;Name=EVM%20prediction%20NIJG01011787.1.1
NIJG01011787.1	EVM	mRNA	148	351	.	-	.	ID=evm.model.NIJG01011787.1.1;Parent=evm.TU.NIJG01011787.1.1;Name=EVM%20prediction%20NIJG01011787.1.1
NIJG01011787.1	EVM	exon	148	351	.	-	.	ID=evm.model.NIJG01011787.1.1.exon1;Parent=evm.model.NIJG01011787.1.1
NIJG01011787.1	EVM	CDS	148	351	.	-	0	ID=cds.evm.model.NIJG01011787.1.1;Parent=evm.model.NIJG01011787.1.1
#evm.TU.NIJG01007040.1.1 removed; remove_reason=repeat_match;
NIJG01007040.1	EVM	gene	5336	5707	.	-	.	ID=evm.TU.NIJG01007040.1.1;Name=EVM%20prediction%20NIJG01007040.1.1
NIJG01007040.1	EVM	mRNA	5336	5707	.	-	.	ID=evm.model.NIJG01007040.1.1;Parent=evm.TU.NIJG01007040.1.1;Name=EVM%20prediction%20NIJG01007040.1.1
NIJG01007040.1	EVM	exon	5336	5707	.	-	.	ID=evm.model.NIJG01007040.1.1.exon1;Parent=evm.model.NIJG01007040.1.1
NIJG01007040.1	EVM	CDS	5336	5707	.	-	0	ID=cds.evm.model.NIJG01007040.1.1;Parent=evm.model.NIJG01007040.1.1
#evm.TU.NIJG01003024.1.1 removed; remove_reason=repeat_overlap;
NIJG01003024.1	EVM	gene	22719	23017	.	+	.	ID=evm.TU.NIJG01003024.1.1;Name=EVM%20prediction%20NIJG01003024.1.1
NIJG01003024.1	EVM	mRNA	22719	23017	.	+	.	ID=evm.model.NIJG01003024.1.1;Parent=evm.TU.NIJG01003024.1.1;Name=EVM%20prediction%20NIJG01003024.1.1
NIJG01003024.1	EVM	exon	22719	23017	.	+	.	ID=evm.model.NIJG01003024.1.1.exon1;Parent=evm.model.NIJG01003024.1.1
NIJG01003024.1	EVM	CDS	22719	23017	.	+	0	ID=cds.evm.model.NIJG01003024.1.1;Parent=evm.model.NIJG01003024.1.1
#evm.TU.NIJG01000731.1.1 removed; remove_reason=repeat_match;
NIJG01000731.1	EVM	gene	76560	77123	.	-	.	ID=evm.TU.NIJG01000731.1.1;Name=EVM%20prediction%20NIJG01000731.1.1
NIJG01000731.1	EVM	mRNA	76560	77123	.	-	.	ID=evm.model.NIJG01000731.1.1;Parent=evm.TU.NIJG01000731.1.1;Name=EVM%20prediction%20NIJG01000731.1.1
NIJG01000731.1	EVM	exon	76560	77123	.	-	.	ID=evm.model.NIJG01000731.1.1.exon1;Parent=evm.model.NIJG01000731.1.1
NIJG01000731.1	EVM	CDS	76560	77123	.	-	0	ID=cds.evm.model.NIJG01000731.1.1;Parent=evm.model.NIJG01000731.1.1
#evm.TU.NIJG01000224.1.2 removed; remove_reason=repeat_match;
NIJG01000224.1	EVM	gene	78632	79192	.	+	.	ID=evm.TU.NIJG01000224.1.2;Name=EVM%20prediction%20NIJG01000224.1.2
NIJG01000224.1	EVM	mRNA	78632	79192	.	+	.	ID=evm.model.NIJG01000224.1.2;Parent=evm.TU.NIJG01000224.1.2;Name=EVM%20prediction%20NIJG01000224.1.2
NIJG01000224.1	EVM	exon	78632	78823	.	+	.	ID=evm.model.NIJG01000224.1.2.exon1;Parent=evm.model.NIJG01000224.1.2
NIJG01000224.1	EVM	CDS	78632	78823	.	+	0	ID=cds.evm.model.NIJG01000224.1.2;Parent=evm.model.NIJG01000224.1.2
NIJG01000224.1	EVM	exon	78947	79192	.	+	.	ID=evm.model.NIJG01000224.1.2.exon2;Parent=evm.model.NIJG01000224.1.2
NIJG01000224.1	EVM	CDS	78947	79192	.	+	0	ID=cds.evm.model.NIJG01000224.1.2;Parent=evm.model.NIJG01000224.1.2
#evm.TU.NIJG01000224.1.4 removed; remove_reason=repeat_match;
NIJG01000224.1	EVM	gene	139807	140490	.	+	.	ID=evm.TU.NIJG01000224.1.4;Name=EVM%20prediction%20NIJG01000224.1.4
NIJG01000224.1	EVM	mRNA	139807	140490	.	+	.	ID=evm.model.NIJG01000224.1.4;Parent=evm.TU.NIJG01000224.1.4;Name=EVM%20prediction%20NIJG01000224.1.4
NIJG01000224.1	EVM	exon	139807	140350	.	+	.	ID=evm.model.NIJG01000224.1.4.exon1;Parent=evm.model.NIJG01000224.1.4
NIJG01000224.1	EVM	CDS	139807	140350	.	+	0	ID=cds.evm.model.NIJG01000224.1.4;Parent=evm.model.NIJG01000224.1.4
NIJG01000224.1	EVM	exon	140411	140490	.	+	.	ID=evm.model.NIJG01000224.1.4.exon2;Parent=evm.model.NIJG01000224.1.4
NIJG01000224.1	EVM	CDS	140411	140490	.	+	2	ID=cds.evm.model.NIJG01000224.1.4;Parent=evm.model.NIJG01000224.1.4
#evm.TU.NIJG01000224.1.6 removed; remove_reason=repeat_match;
NIJG01000224.1	EVM	gene	200577	201245	.	-	.	ID=evm.TU.NIJG01000224.1.6;Name=EVM%20prediction%20NIJG01000224.1.6
NIJG01000224.1	EVM	mRNA	200577	201245	.	-	.	ID=evm.model.NIJG01000224.1.6;Parent=evm.TU.NIJG01000224.1.6;Name=EVM%20prediction%20NIJG01000224.1.6
NIJG01000224.1	EVM	exon	200702	201245	.	-	.	ID=evm.model.NIJG01000224.1.6.exon1;Parent=evm.model.NIJG01000224.1.6
NIJG01000224.1	EVM	CDS	200702	201245	.	-	0	ID=cds.evm.model.NIJG01000224.1.6;Parent=evm.model.NIJG01000224.1.6
NIJG01000224.1	EVM	exon	200577	200641	.	-	.	ID=evm.model.NIJG01000224.1.6.exon2;Parent=evm.model.NIJG01000224.1.6
NIJG01000224.1	EVM	CDS	200577	200641	.	-	2	ID=cds.evm.model.NIJG01000224.1.6;Parent=evm.model.NIJG01000224.1.6
#evm.TU.NIJG01002821.1.1 removed; remove_reason=seq_too_short;
NIJG01002821.1	EVM	gene	9362	9511	.	-	.	ID=evm.TU.NIJG01002821.1.1;Name=EVM%20prediction%20NIJG01002821.1.1
NIJG01002821.1	EVM	mRNA	9362	9511	.	-	.	ID=evm.model.NIJG01002821.1.1;Parent=evm.TU.NIJG01002821.1.1;Name=EVM%20prediction%20NIJG01002821.1.1
NIJG01002821.1	EVM	exon	9362	9511	.	-	.	ID=evm.model.NIJG01002821.1.1.exon1;Parent=evm.model.NIJG01002821.1.1
NIJG01002821.1	EVM	CDS	9362	9511	.	-	0	ID=cds.evm.model.NIJG01002821.1.1;Parent=evm.model.NIJG01002821.1.1
#evm.TU.NIJG01006194.1.1 removed; remove_reason=repeat_overlap;
NIJG01006194.1	EVM	gene	9368	9636	.	-	.	ID=evm.TU.NIJG01006194.1.1;Name=EVM%20prediction%20NIJG01006194.1.1
NIJG01006194.1	EVM	mRNA	9368	9636	.	-	.	ID=evm.model.NIJG01006194.1.1;Parent=evm.TU.NIJG01006194.1.1;Name=EVM%20prediction%20NIJG01006194.1.1
NIJG01006194.1	EVM	exon	9368	9636	.	-	.	ID=evm.model.NIJG01006194.1.1.exon1;Parent=evm.model.NIJG01006194.1.1
NIJG01006194.1	EVM	CDS	9368	9636	.	-	0	ID=cds.evm.model.NIJG01006194.1.1;Parent=evm.model.NIJG01006194.1.1
#evm.TU.NIJG01004746.1.1 removed; remove_reason=repeat_match;
NIJG01004746.1	EVM	gene	8206	8601	.	+	.	ID=evm.TU.NIJG01004746.1.1;Name=EVM%20prediction%20NIJG01004746.1.1
NIJG01004746.1	EVM	mRNA	8206	8601	.	+	.	ID=evm.model.NIJG01004746.1.1;Parent=evm.TU.NIJG01004746.1.1;Name=EVM%20prediction%20NIJG01004746.1.1
NIJG01004746.1	EVM	exon	8206	8601	.	+	.	ID=evm.model.NIJG01004746.1.1.exon1;Parent=evm.model.NIJG01004746.1.1
NIJG01004746.1	EVM	CDS	8206	8601	.	+	0	ID=cds.evm.model.NIJG01004746.1.1;Parent=evm.model.NIJG01004746.1.1
#evm.TU.NIJG01004746.1.2 removed; remove_reason=repeat_match;
NIJG01004746.1	EVM	gene	9489	9693	.	+	.	ID=evm.TU.NIJG01004746.1.2;Name=EVM%20prediction%20NIJG01004746.1.2
NIJG01004746.1	EVM	mRNA	9489	9693	.	+	.	ID=evm.model.NIJG01004746.1.2;Parent=evm.TU.NIJG01004746.1.2;Name=EVM%20prediction%20NIJG01004746.1.2
NIJG01004746.1	EVM	exon	9489	9501	.	+	.	ID=evm.model.NIJG01004746.1.2.exon1;Parent=evm.model.NIJG01004746.1.2
NIJG01004746.1	EVM	CDS	9489	9501	.	+	0	ID=cds.evm.model.NIJG01004746.1.2;Parent=evm.model.NIJG01004746.1.2
NIJG01004746.1	EVM	exon	9527	9693	.	+	.	ID=evm.model.NIJG01004746.1.2.exon2;Parent=evm.model.NIJG01004746.1.2
NIJG01004746.1	EVM	CDS	9527	9693	.	+	2	ID=cds.evm.model.NIJG01004746.1.2;Parent=evm.model.NIJG01004746.1.2
#evm.TU.NIJG01001708.1.1 removed; remove_reason=repeat_overlap;
NIJG01001708.1	EVM	gene	3189	3418	.	-	.	ID=evm.TU.NIJG01001708.1.1;Name=EVM%20prediction%20NIJG01001708.1.1
NIJG01001708.1	EVM	mRNA	3189	3418	.	-	.	ID=evm.model.NIJG01001708.1.1;Parent=evm.TU.NIJG01001708.1.1;Name=EVM%20prediction%20NIJG01001708.1.1
NIJG01001708.1	EVM	exon	3189	3418	.	-	.	ID=evm.model.NIJG01001708.1.1.exon1;Parent=evm.model.NIJG01001708.1.1
NIJG01001708.1	EVM	CDS	3189	3418	.	-	0	ID=cds.evm.model.NIJG01001708.1.1;Parent=evm.model.NIJG01001708.1.1
#evm.TU.NIJG01005240.1.1 removed; remove_reason=repeat_overlap;
NIJG01005240.1	EVM	gene	7399	7658	.	+	.	ID=evm.TU.NIJG01005240.1.1;Name=EVM%20prediction%20NIJG01005240.1.1
NIJG01005240.1	EVM	mRNA	7399	7658	.	+	.	ID=evm.model.NIJG01005240.1.1;Parent=evm.TU.NIJG01005240.1.1;Name=EVM%20prediction%20NIJG01005240.1.1
NIJG01005240.1	EVM	exon	7399	7658	.	+	.	ID=evm.model.NIJG01005240.1.1.exon1;Parent=evm.model.NIJG01005240.1.1
NIJG01005240.1	EVM	CDS	7399	7658	.	+	0	ID=cds.evm.model.NIJG01005240.1.1;Parent=evm.model.NIJG01005240.1.1
#evm.TU.NIJG01005487.1.1 removed; remove_reason=repeat_overlap;
NIJG01005487.1	EVM	gene	2309	2544	.	+	.	ID=evm.TU.NIJG01005487.1.1;Name=EVM%20prediction%20NIJG01005487.1.1
NIJG01005487.1	EVM	mRNA	2309	2544	.	+	.	ID=evm.model.NIJG01005487.1.1;Parent=evm.TU.NIJG01005487.1.1;Name=EVM%20prediction%20NIJG01005487.1.1
NIJG01005487.1	EVM	exon	2309	2544	.	+	.	ID=evm.model.NIJG01005487.1.1.exon1;Parent=evm.model.NIJG01005487.1.1
NIJG01005487.1	EVM	CDS	2309	2544	.	+	0	ID=cds.evm.model.NIJG01005487.1.1;Parent=evm.model.NIJG01005487.1.1
#evm.TU.NIJG01004049.1.1 removed; remove_reason=repeat_overlap;
NIJG01004049.1	EVM	gene	4562	4845	.	+	.	ID=evm.TU.NIJG01004049.1.1;Name=EVM%20prediction%20NIJG01004049.1.1
NIJG01004049.1	EVM	mRNA	4562	4845	.	+	.	ID=evm.model.NIJG01004049.1.1;Parent=evm.TU.NIJG01004049.1.1;Name=EVM%20prediction%20NIJG01004049.1.1
NIJG01004049.1	EVM	exon	4562	4845	.	+	.	ID=evm.model.NIJG01004049.1.1.exon1;Parent=evm.model.NIJG01004049.1.1
NIJG01004049.1	EVM	CDS	4562	4845	.	+	2	ID=cds.evm.model.NIJG01004049.1.1;Parent=evm.model.NIJG01004049.1.1
#evm.TU.NIJG01017964.1.1 removed; remove_reason=repeat_overlap;
NIJG01017964.1	EVM	gene	1735	2073	.	-	.	ID=evm.TU.NIJG01017964.1.1;Name=EVM%20prediction%20NIJG01017964.1.1
NIJG01017964.1	EVM	mRNA	1735	2073	.	-	.	ID=evm.model.NIJG01017964.1.1;Parent=evm.TU.NIJG01017964.1.1;Name=EVM%20prediction%20NIJG01017964.1.1
NIJG01017964.1	EVM	exon	1735	2073	.	-	.	ID=evm.model.NIJG01017964.1.1.exon1;Parent=evm.model.NIJG01017964.1.1
NIJG01017964.1	EVM	CDS	1735	2073	.	-	0	ID=cds.evm.model.NIJG01017964.1.1;Parent=evm.model.NIJG01017964.1.1
#evm.TU.NIJG01001582.1.1 removed; remove_reason=repeat_overlap;
NIJG01001582.1	EVM	gene	31355	31614	.	-	.	ID=evm.TU.NIJG01001582.1.1;Name=EVM%20prediction%20NIJG01001582.1.1
NIJG01001582.1	EVM	mRNA	31355	31614	.	-	.	ID=evm.model.NIJG01001582.1.1;Parent=evm.TU.NIJG01001582.1.1;Name=EVM%20prediction%20NIJG01001582.1.1
NIJG01001582.1	EVM	exon	31355	31614	.	-	.	ID=evm.model.NIJG01001582.1.1.exon1;Parent=evm.model.NIJG01001582.1.1
NIJG01001582.1	EVM	CDS	31355	31614	.	-	2	ID=cds.evm.model.NIJG01001582.1.1;Parent=evm.model.NIJG01001582.1.1
#evm.TU.NIJG01000200.1.8 removed; remove_reason=repeat_match;
NIJG01000200.1	EVM	gene	86901	87554	.	-	.	ID=evm.TU.NIJG01000200.1.8;Name=EVM%20prediction%20NIJG01000200.1.8
NIJG01000200.1	EVM	mRNA	86901	87554	.	-	.	ID=evm.model.NIJG01000200.1.8;Parent=evm.TU.NIJG01000200.1.8;Name=EVM%20prediction%20NIJG01000200.1.8
NIJG01000200.1	EVM	exon	86901	87554	.	-	.	ID=evm.model.NIJG01000200.1.8.exon1;Parent=evm.model.NIJG01000200.1.8
NIJG01000200.1	EVM	CDS	86901	87554	.	-	0	ID=cds.evm.model.NIJG01000200.1.8;Parent=evm.model.NIJG01000200.1.8
#evm.TU.NIJG01000200.1.11 removed; remove_reason=repeat_overlap;
NIJG01000200.1	EVM	gene	188167	188796	.	-	.	ID=evm.TU.NIJG01000200.1.11;Name=EVM%20prediction%20NIJG01000200.1.11
NIJG01000200.1	EVM	mRNA	188167	188796	.	-	.	ID=evm.model.NIJG01000200.1.11;Parent=evm.TU.NIJG01000200.1.11;Name=EVM%20prediction%20NIJG01000200.1.11
NIJG01000200.1	EVM	exon	188167	188796	.	-	.	ID=evm.model.NIJG01000200.1.11.exon1;Parent=evm.model.NIJG01000200.1.11
NIJG01000200.1	EVM	CDS	188167	188796	.	-	0	ID=cds.evm.model.NIJG01000200.1.11;Parent=evm.model.NIJG01000200.1.11
#evm.TU.NIJG01001069.1.1 removed; remove_reason=repeat_match;
NIJG01001069.1	EVM	gene	43370	43746	.	-	.	ID=evm.TU.NIJG01001069.1.1;Name=EVM%20prediction%20NIJG01001069.1.1
NIJG01001069.1	EVM	mRNA	43370	43746	.	-	.	ID=evm.model.NIJG01001069.1.1;Parent=evm.TU.NIJG01001069.1.1;Name=EVM%20prediction%20NIJG01001069.1.1
NIJG01001069.1	EVM	exon	43571	43746	.	-	.	ID=evm.model.NIJG01001069.1.1.exon1;Parent=evm.model.NIJG01001069.1.1
NIJG01001069.1	EVM	CDS	43571	43746	.	-	0	ID=cds.evm.model.NIJG01001069.1.1;Parent=evm.model.NIJG01001069.1.1
NIJG01001069.1	EVM	exon	43370	43520	.	-	.	ID=evm.model.NIJG01001069.1.1.exon2;Parent=evm.model.NIJG01001069.1.1
NIJG01001069.1	EVM	CDS	43370	43520	.	-	1	ID=cds.evm.model.NIJG01001069.1.1;Parent=evm.model.NIJG01001069.1.1
#evm.TU.NIJG01001069.1.2 removed; remove_reason=repeat_match;
NIJG01001069.1	EVM	gene	46840	47469	.	-	.	ID=evm.TU.NIJG01001069.1.2;Name=EVM%20prediction%20NIJG01001069.1.2
NIJG01001069.1	EVM	mRNA	46840	47469	.	-	.	ID=evm.model.NIJG01001069.1.2;Parent=evm.TU.NIJG01001069.1.2;Name=EVM%20prediction%20NIJG01001069.1.2
NIJG01001069.1	EVM	exon	47247	47469	.	-	.	ID=evm.model.NIJG01001069.1.2.exon1;Parent=evm.model.NIJG01001069.1.2
NIJG01001069.1	EVM	CDS	47247	47469	.	-	0	ID=cds.evm.model.NIJG01001069.1.2;Parent=evm.model.NIJG01001069.1.2
NIJG01001069.1	EVM	exon	46840	47159	.	-	.	ID=evm.model.NIJG01001069.1.2.exon2;Parent=evm.model.NIJG01001069.1.2
NIJG01001069.1	EVM	CDS	46840	47159	.	-	2	ID=cds.evm.model.NIJG01001069.1.2;Parent=evm.model.NIJG01001069.1.2
#evm.TU.NIJG01001069.1.3 removed; remove_reason=repeat_match;
NIJG01001069.1	EVM	gene	59148	59699	.	+	.	ID=evm.TU.NIJG01001069.1.3;Name=EVM%20prediction%20NIJG01001069.1.3
NIJG01001069.1	EVM	mRNA	59148	59699	.	+	.	ID=evm.model.NIJG01001069.1.3;Parent=evm.TU.NIJG01001069.1.3;Name=EVM%20prediction%20NIJG01001069.1.3
NIJG01001069.1	EVM	exon	59148	59699	.	+	.	ID=evm.model.NIJG01001069.1.3.exon1;Parent=evm.model.NIJG01001069.1.3
NIJG01001069.1	EVM	CDS	59148	59699	.	+	0	ID=cds.evm.model.NIJG01001069.1.3;Parent=evm.model.NIJG01001069.1.3
#evm.TU.NIJG01000555.1.5 removed; remove_reason=repeat_overlap;
NIJG01000555.1	EVM	gene	80652	80924	.	+	.	ID=evm.TU.NIJG01000555.1.5;Name=EVM%20prediction%20NIJG01000555.1.5
NIJG01000555.1	EVM	mRNA	80652	80924	.	+	.	ID=evm.model.NIJG01000555.1.5;Parent=evm.TU.NIJG01000555.1.5;Name=EVM%20prediction%20NIJG01000555.1.5
NIJG01000555.1	EVM	exon	80652	80924	.	+	.	ID=evm.model.NIJG01000555.1.5.exon1;Parent=evm.model.NIJG01000555.1.5
NIJG01000555.1	EVM	CDS	80652	80924	.	+	0	ID=cds.evm.model.NIJG01000555.1.5;Parent=evm.model.NIJG01000555.1.5
#evm.TU.NIJG01011423.1.1 removed; remove_reason=repeat_match;
NIJG01011423.1	EVM	gene	325	780	.	+	.	ID=evm.TU.NIJG01011423.1.1;Name=EVM%20prediction%20NIJG01011423.1.1
NIJG01011423.1	EVM	mRNA	325	780	.	+	.	ID=evm.model.NIJG01011423.1.1;Parent=evm.TU.NIJG01011423.1.1;Name=EVM%20prediction%20NIJG01011423.1.1
NIJG01011423.1	EVM	exon	325	780	.	+	.	ID=evm.model.NIJG01011423.1.1.exon1;Parent=evm.model.NIJG01011423.1.1
NIJG01011423.1	EVM	CDS	325	780	.	+	0	ID=cds.evm.model.NIJG01011423.1.1;Parent=evm.model.NIJG01011423.1.1
#evm.TU.NIJG01000094.1.37 removed; remove_reason=repeat_match;
NIJG01000094.1	EVM	gene	403293	404479	.	-	.	ID=evm.TU.NIJG01000094.1.37;Name=EVM%20prediction%20NIJG01000094.1.37
NIJG01000094.1	EVM	mRNA	403293	404479	.	-	.	ID=evm.model.NIJG01000094.1.37;Parent=evm.TU.NIJG01000094.1.37;Name=EVM%20prediction%20NIJG01000094.1.37
NIJG01000094.1	EVM	exon	404439	404479	.	-	.	ID=evm.model.NIJG01000094.1.37.exon1;Parent=evm.model.NIJG01000094.1.37
NIJG01000094.1	EVM	CDS	404439	404479	.	-	0	ID=cds.evm.model.NIJG01000094.1.37;Parent=evm.model.NIJG01000094.1.37
NIJG01000094.1	EVM	exon	403293	404067	.	-	.	ID=evm.model.NIJG01000094.1.37.exon2;Parent=evm.model.NIJG01000094.1.37
NIJG01000094.1	EVM	CDS	403293	404067	.	-	1	ID=cds.evm.model.NIJG01000094.1.37;Parent=evm.model.NIJG01000094.1.37
#evm.TU.NIJG01000094.1.45 removed; remove_reason=repeat_overlap;
NIJG01000094.1	EVM	gene	525013	525942	.	+	.	ID=evm.TU.NIJG01000094.1.45;Name=EVM%20prediction%20NIJG01000094.1.45
NIJG01000094.1	EVM	mRNA	525013	525942	.	+	.	ID=evm.model.NIJG01000094.1.45;Parent=evm.TU.NIJG01000094.1.45;Name=EVM%20prediction%20NIJG01000094.1.45
NIJG01000094.1	EVM	exon	525013	525089	.	+	.	ID=evm.model.NIJG01000094.1.45.exon1;Parent=evm.model.NIJG01000094.1.45
NIJG01000094.1	EVM	CDS	525013	525089	.	+	0	ID=cds.evm.model.NIJG01000094.1.45;Parent=evm.model.NIJG01000094.1.45
NIJG01000094.1	EVM	exon	525168	525942	.	+	.	ID=evm.model.NIJG01000094.1.45.exon2;Parent=evm.model.NIJG01000094.1.45
NIJG01000094.1	EVM	CDS	525168	525942	.	+	1	ID=cds.evm.model.NIJG01000094.1.45;Parent=evm.model.NIJG01000094.1.45
#evm.TU.NIJG01000094.1.46 removed; remove_reason=repeat_match;
NIJG01000094.1	EVM	gene	541038	541721	.	+	.	ID=evm.TU.NIJG01000094.1.46;Name=EVM%20prediction%20NIJG01000094.1.46
NIJG01000094.1	EVM	mRNA	541038	541721	.	+	.	ID=evm.model.NIJG01000094.1.46;Parent=evm.TU.NIJG01000094.1.46;Name=EVM%20prediction%20NIJG01000094.1.46
NIJG01000094.1	EVM	exon	541038	541721	.	+	.	ID=evm.model.NIJG01000094.1.46.exon1;Parent=evm.model.NIJG01000094.1.46
NIJG01000094.1	EVM	CDS	541038	541721	.	+	0	ID=cds.evm.model.NIJG01000094.1.46;Parent=evm.model.NIJG01000094.1.46
#evm.TU.NIJG01000094.1.62 removed; remove_reason=repeat_overlap;
NIJG01000094.1	EVM	gene	641560	641790	.	-	.	ID=evm.TU.NIJG01000094.1.62;Name=EVM%20prediction%20NIJG01000094.1.62
NIJG01000094.1	EVM	mRNA	641560	641790	.	-	.	ID=evm.model.NIJG01000094.1.62;Parent=evm.TU.NIJG01000094.1.62;Name=EVM%20prediction%20NIJG01000094.1.62
NIJG01000094.1	EVM	exon	641560	641790	.	-	.	ID=evm.model.NIJG01000094.1.62.exon1;Parent=evm.model.NIJG01000094.1.62
NIJG01000094.1	EVM	CDS	641560	641790	.	-	0	ID=cds.evm.model.NIJG01000094.1.62;Parent=evm.model.NIJG01000094.1.62
#evm.TU.NIJG01000094.1.85 removed; remove_reason=repeat_overlap;
NIJG01000094.1	EVM	gene	943547	943937	.	-	.	ID=evm.TU.NIJG01000094.1.85;Name=EVM%20prediction%20NIJG01000094.1.85
NIJG01000094.1	EVM	mRNA	943547	943937	.	-	.	ID=evm.model.NIJG01000094.1.85;Parent=evm.TU.NIJG01000094.1.85;Name=EVM%20prediction%20NIJG01000094.1.85
NIJG01000094.1	EVM	exon	943821	943937	.	-	.	ID=evm.model.NIJG01000094.1.85.exon1;Parent=evm.model.NIJG01000094.1.85
NIJG01000094.1	EVM	CDS	943821	943937	.	-	0	ID=cds.evm.model.NIJG01000094.1.85;Parent=evm.model.NIJG01000094.1.85
NIJG01000094.1	EVM	exon	943547	943702	.	-	.	ID=evm.model.NIJG01000094.1.85.exon2;Parent=evm.model.NIJG01000094.1.85
NIJG01000094.1	EVM	CDS	943547	943702	.	-	0	ID=cds.evm.model.NIJG01000094.1.85;Parent=evm.model.NIJG01000094.1.85
#evm.TU.NIJG01001634.1.1 removed; remove_reason=repeat_match;
NIJG01001634.1	EVM	gene	27718	28670	.	-	.	ID=evm.TU.NIJG01001634.1.1;Name=EVM%20prediction%20NIJG01001634.1.1
NIJG01001634.1	EVM	mRNA	27718	28670	.	-	.	ID=evm.model.NIJG01001634.1.1;Parent=evm.TU.NIJG01001634.1.1;Name=EVM%20prediction%20NIJG01001634.1.1
NIJG01001634.1	EVM	exon	27973	28670	.	-	.	ID=evm.model.NIJG01001634.1.1.exon1;Parent=evm.model.NIJG01001634.1.1
NIJG01001634.1	EVM	CDS	27973	28670	.	-	0	ID=cds.evm.model.NIJG01001634.1.1;Parent=evm.model.NIJG01001634.1.1
NIJG01001634.1	EVM	exon	27718	27862	.	-	.	ID=evm.model.NIJG01001634.1.1.exon2;Parent=evm.model.NIJG01001634.1.1
NIJG01001634.1	EVM	CDS	27718	27862	.	-	1	ID=cds.evm.model.NIJG01001634.1.1;Parent=evm.model.NIJG01001634.1.1
#evm.TU.NIJG01001634.1.2 removed; remove_reason=repeat_match;
NIJG01001634.1	EVM	gene	29078	29442	.	-	.	ID=evm.TU.NIJG01001634.1.2;Name=EVM%20prediction%20NIJG01001634.1.2
NIJG01001634.1	EVM	mRNA	29078	29442	.	-	.	ID=evm.model.NIJG01001634.1.2;Parent=evm.TU.NIJG01001634.1.2;Name=EVM%20prediction%20NIJG01001634.1.2
NIJG01001634.1	EVM	exon	29130	29442	.	-	.	ID=evm.model.NIJG01001634.1.2.exon1;Parent=evm.model.NIJG01001634.1.2
NIJG01001634.1	EVM	CDS	29130	29442	.	-	0	ID=cds.evm.model.NIJG01001634.1.2;Parent=evm.model.NIJG01001634.1.2
NIJG01001634.1	EVM	exon	29078	29085	.	-	.	ID=evm.model.NIJG01001634.1.2.exon2;Parent=evm.model.NIJG01001634.1.2
NIJG01001634.1	EVM	CDS	29078	29085	.	-	2	ID=cds.evm.model.NIJG01001634.1.2;Parent=evm.model.NIJG01001634.1.2
#evm.TU.NIJG01004947.1.1 removed; remove_reason=repeat_match;
NIJG01004947.1	EVM	gene	6615	7583	.	+	.	ID=evm.TU.NIJG01004947.1.1;Name=EVM%20prediction%20NIJG01004947.1.1
NIJG01004947.1	EVM	mRNA	6615	7583	.	+	.	ID=evm.model.NIJG01004947.1.1;Parent=evm.TU.NIJG01004947.1.1;Name=EVM%20prediction%20NIJG01004947.1.1
NIJG01004947.1	EVM	exon	6615	7583	.	+	.	ID=evm.model.NIJG01004947.1.1.exon1;Parent=evm.model.NIJG01004947.1.1
NIJG01004947.1	EVM	CDS	6615	7583	.	+	0	ID=cds.evm.model.NIJG01004947.1.1;Parent=evm.model.NIJG01004947.1.1
#evm.TU.NIJG01004947.1.2 removed; remove_reason=repeat_overlap;
NIJG01004947.1	EVM	gene	9474	9708	.	+	.	ID=evm.TU.NIJG01004947.1.2;Name=EVM%20prediction%20NIJG01004947.1.2
NIJG01004947.1	EVM	mRNA	9474	9708	.	+	.	ID=evm.model.NIJG01004947.1.2;Parent=evm.TU.NIJG01004947.1.2;Name=EVM%20prediction%20NIJG01004947.1.2
NIJG01004947.1	EVM	exon	9474	9708	.	+	.	ID=evm.model.NIJG01004947.1.2.exon1;Parent=evm.model.NIJG01004947.1.2
NIJG01004947.1	EVM	CDS	9474	9708	.	+	0	ID=cds.evm.model.NIJG01004947.1.2;Parent=evm.model.NIJG01004947.1.2
#evm.TU.NIJG01003078.1.1 removed; remove_reason=repeat_overlap;
NIJG01003078.1	EVM	gene	12125	12346	.	+	.	ID=evm.TU.NIJG01003078.1.1;Name=EVM%20prediction%20NIJG01003078.1.1
NIJG01003078.1	EVM	mRNA	12125	12346	.	+	.	ID=evm.model.NIJG01003078.1.1;Parent=evm.TU.NIJG01003078.1.1;Name=EVM%20prediction%20NIJG01003078.1.1
NIJG01003078.1	EVM	exon	12125	12346	.	+	.	ID=evm.model.NIJG01003078.1.1.exon1;Parent=evm.model.NIJG01003078.1.1
NIJG01003078.1	EVM	CDS	12125	12346	.	+	0	ID=cds.evm.model.NIJG01003078.1.1;Parent=evm.model.NIJG01003078.1.1
#evm.TU.NIJG01003681.1.1 removed; remove_reason=repeat_overlap;
NIJG01003681.1	EVM	gene	10992	11243	.	+	.	ID=evm.TU.NIJG01003681.1.1;Name=EVM%20prediction%20NIJG01003681.1.1
NIJG01003681.1	EVM	mRNA	10992	11243	.	+	.	ID=evm.model.NIJG01003681.1.1;Parent=evm.TU.NIJG01003681.1.1;Name=EVM%20prediction%20NIJG01003681.1.1
NIJG01003681.1	EVM	exon	10992	11243	.	+	.	ID=evm.model.NIJG01003681.1.1.exon1;Parent=evm.model.NIJG01003681.1.1
NIJG01003681.1	EVM	CDS	10992	11243	.	+	0	ID=cds.evm.model.NIJG01003681.1.1;Parent=evm.model.NIJG01003681.1.1
#evm.TU.NIJG01000009.1.31 removed; remove_reason=repeat_match;
NIJG01000009.1	EVM	gene	1055777	1056205	.	-	.	ID=evm.TU.NIJG01000009.1.31;Name=EVM%20prediction%20NIJG01000009.1.31
NIJG01000009.1	EVM	mRNA	1055777	1056205	.	-	.	ID=evm.model.NIJG01000009.1.31;Parent=evm.TU.NIJG01000009.1.31;Name=EVM%20prediction%20NIJG01000009.1.31
NIJG01000009.1	EVM	exon	1055777	1056205	.	-	.	ID=evm.model.NIJG01000009.1.31.exon1;Parent=evm.model.NIJG01000009.1.31
NIJG01000009.1	EVM	CDS	1055777	1056205	.	-	0	ID=cds.evm.model.NIJG01000009.1.31;Parent=evm.model.NIJG01000009.1.31
#evm.TU.NIJG01005606.1.3 removed; remove_reason=repeat_match;
NIJG01005606.1	EVM	gene	7606	8373	.	+	.	ID=evm.TU.NIJG01005606.1.3;Name=EVM%20prediction%20NIJG01005606.1.3
NIJG01005606.1	EVM	mRNA	7606	8373	.	+	.	ID=evm.model.NIJG01005606.1.3;Parent=evm.TU.NIJG01005606.1.3;Name=EVM%20prediction%20NIJG01005606.1.3
NIJG01005606.1	EVM	exon	7606	8373	.	+	.	ID=evm.model.NIJG01005606.1.3.exon1;Parent=evm.model.NIJG01005606.1.3
NIJG01005606.1	EVM	CDS	7606	8373	.	+	0	ID=cds.evm.model.NIJG01005606.1.3;Parent=evm.model.NIJG01005606.1.3
#evm.TU.NIJG01019241.1.1 removed; remove_reason=repeat_match;
NIJG01019241.1	EVM	gene	67	3423	.	+	.	ID=evm.TU.NIJG01019241.1.1;Name=EVM%20prediction%20NIJG01019241.1.1
NIJG01019241.1	EVM	mRNA	67	3423	.	+	.	ID=evm.model.NIJG01019241.1.1;Parent=evm.TU.NIJG01019241.1.1;Name=EVM%20prediction%20NIJG01019241.1.1
NIJG01019241.1	EVM	exon	67	175	.	+	.	ID=evm.model.NIJG01019241.1.1.exon1;Parent=evm.model.NIJG01019241.1.1
NIJG01019241.1	EVM	CDS	67	175	.	+	0	ID=cds.evm.model.NIJG01019241.1.1;Parent=evm.model.NIJG01019241.1.1
NIJG01019241.1	EVM	exon	3125	3423	.	+	.	ID=evm.model.NIJG01019241.1.1.exon2;Parent=evm.model.NIJG01019241.1.1
NIJG01019241.1	EVM	CDS	3125	3423	.	+	2	ID=cds.evm.model.NIJG01019241.1.1;Parent=evm.model.NIJG01019241.1.1
#evm.TU.NIJG01001070.1.1 removed; remove_reason=repeat_overlap;
NIJG01001070.1	EVM	gene	2327	2575	.	+	.	ID=evm.TU.NIJG01001070.1.1;Name=EVM%20prediction%20NIJG01001070.1.1
NIJG01001070.1	EVM	mRNA	2327	2575	.	+	.	ID=evm.model.NIJG01001070.1.1;Parent=evm.TU.NIJG01001070.1.1;Name=EVM%20prediction%20NIJG01001070.1.1
NIJG01001070.1	EVM	exon	2327	2575	.	+	.	ID=evm.model.NIJG01001070.1.1.exon1;Parent=evm.model.NIJG01001070.1.1
NIJG01001070.1	EVM	CDS	2327	2575	.	+	0	ID=cds.evm.model.NIJG01001070.1.1;Parent=evm.model.NIJG01001070.1.1
#evm.TU.NIJG01002402.1.1 removed; remove_reason=repeat_overlap;
NIJG01002402.1	EVM	gene	26438	26621	.	-	.	ID=evm.TU.NIJG01002402.1.1;Name=EVM%20prediction%20NIJG01002402.1.1
NIJG01002402.1	EVM	mRNA	26438	26621	.	-	.	ID=evm.model.NIJG01002402.1.1;Parent=evm.TU.NIJG01002402.1.1;Name=EVM%20prediction%20NIJG01002402.1.1
NIJG01002402.1	EVM	exon	26438	26621	.	-	.	ID=evm.model.NIJG01002402.1.1.exon1;Parent=evm.model.NIJG01002402.1.1
NIJG01002402.1	EVM	CDS	26438	26621	.	-	1	ID=cds.evm.model.NIJG01002402.1.1;Parent=evm.model.NIJG01002402.1.1
#evm.TU.NIJG01005182.1.1 removed; remove_reason=repeat_overlap;
NIJG01005182.1	EVM	gene	8703	8920	.	-	.	ID=evm.TU.NIJG01005182.1.1;Name=EVM%20prediction%20NIJG01005182.1.1
NIJG01005182.1	EVM	mRNA	8703	8920	.	-	.	ID=evm.model.NIJG01005182.1.1;Parent=evm.TU.NIJG01005182.1.1;Name=EVM%20prediction%20NIJG01005182.1.1
NIJG01005182.1	EVM	exon	8703	8920	.	-	.	ID=evm.model.NIJG01005182.1.1.exon1;Parent=evm.model.NIJG01005182.1.1
NIJG01005182.1	EVM	CDS	8703	8920	.	-	0	ID=cds.evm.model.NIJG01005182.1.1;Parent=evm.model.NIJG01005182.1.1
#evm.TU.NIJG01000459.1.1 removed; remove_reason=repeat_overlap;
NIJG01000459.1	EVM	gene	50728	51015	.	-	.	ID=evm.TU.NIJG01000459.1.1;Name=EVM%20prediction%20NIJG01000459.1.1
NIJG01000459.1	EVM	mRNA	50728	51015	.	-	.	ID=evm.model.NIJG01000459.1.1;Parent=evm.TU.NIJG01000459.1.1;Name=EVM%20prediction%20NIJG01000459.1.1
NIJG01000459.1	EVM	exon	50917	51015	.	-	.	ID=evm.model.NIJG01000459.1.1.exon1;Parent=evm.model.NIJG01000459.1.1
NIJG01000459.1	EVM	CDS	50917	51015	.	-	0	ID=cds.evm.model.NIJG01000459.1.1;Parent=evm.model.NIJG01000459.1.1
NIJG01000459.1	EVM	exon	50728	50805	.	-	.	ID=evm.model.NIJG01000459.1.1.exon2;Parent=evm.model.NIJG01000459.1.1
NIJG01000459.1	EVM	CDS	50728	50805	.	-	0	ID=cds.evm.model.NIJG01000459.1.1;Parent=evm.model.NIJG01000459.1.1
#evm.TU.NIJG01000459.1.2 removed; remove_reason=repeat_overlap;
NIJG01000459.1	EVM	gene	92899	93849	.	-	.	ID=evm.TU.NIJG01000459.1.2;Name=EVM%20prediction%20NIJG01000459.1.2
NIJG01000459.1	EVM	mRNA	92899	93849	.	-	.	ID=evm.model.NIJG01000459.1.2;Parent=evm.TU.NIJG01000459.1.2;Name=EVM%20prediction%20NIJG01000459.1.2
NIJG01000459.1	EVM	exon	93780	93849	.	-	.	ID=evm.model.NIJG01000459.1.2.exon1;Parent=evm.model.NIJG01000459.1.2
NIJG01000459.1	EVM	CDS	93780	93849	.	-	0	ID=cds.evm.model.NIJG01000459.1.2;Parent=evm.model.NIJG01000459.1.2
NIJG01000459.1	EVM	exon	92899	93107	.	-	.	ID=evm.model.NIJG01000459.1.2.exon2;Parent=evm.model.NIJG01000459.1.2
NIJG01000459.1	EVM	CDS	92899	93107	.	-	2	ID=cds.evm.model.NIJG01000459.1.2;Parent=evm.model.NIJG01000459.1.2
#evm.TU.NIJG01007961.1.1 removed; remove_reason=repeat_overlap;
NIJG01007961.1	EVM	gene	10845	10998	.	-	.	ID=evm.TU.NIJG01007961.1.1;Name=EVM%20prediction%20NIJG01007961.1.1
NIJG01007961.1	EVM	mRNA	10845	10998	.	-	.	ID=evm.model.NIJG01007961.1.1;Parent=evm.TU.NIJG01007961.1.1;Name=EVM%20prediction%20NIJG01007961.1.1
NIJG01007961.1	EVM	exon	10845	10998	.	-	.	ID=evm.model.NIJG01007961.1.1.exon1;Parent=evm.model.NIJG01007961.1.1
NIJG01007961.1	EVM	CDS	10845	10998	.	-	0	ID=cds.evm.model.NIJG01007961.1.1;Parent=evm.model.NIJG01007961.1.1
#evm.TU.NIJG01000962.1.1 removed; remove_reason=repeat_overlap;
NIJG01000962.1	EVM	gene	4016	4408	.	-	.	ID=evm.TU.NIJG01000962.1.1;Name=EVM%20prediction%20NIJG01000962.1.1
NIJG01000962.1	EVM	mRNA	4016	4408	.	-	.	ID=evm.model.NIJG01000962.1.1;Parent=evm.TU.NIJG01000962.1.1;Name=EVM%20prediction%20NIJG01000962.1.1
NIJG01000962.1	EVM	exon	4016	4408	.	-	.	ID=evm.model.NIJG01000962.1.1.exon1;Parent=evm.model.NIJG01000962.1.1
NIJG01000962.1	EVM	CDS	4016	4408	.	-	0	ID=cds.evm.model.NIJG01000962.1.1;Parent=evm.model.NIJG01000962.1.1
#evm.TU.NIJG01000962.1.2 removed; remove_reason=repeat_overlap;
NIJG01000962.1	EVM	gene	35566	35740	.	-	.	ID=evm.TU.NIJG01000962.1.2;Name=EVM%20prediction%20NIJG01000962.1.2
NIJG01000962.1	EVM	mRNA	35566	35740	.	-	.	ID=evm.model.NIJG01000962.1.2;Parent=evm.TU.NIJG01000962.1.2;Name=EVM%20prediction%20NIJG01000962.1.2
NIJG01000962.1	EVM	exon	35566	35740	.	-	.	ID=evm.model.NIJG01000962.1.2.exon1;Parent=evm.model.NIJG01000962.1.2
NIJG01000962.1	EVM	CDS	35566	35740	.	-	1	ID=cds.evm.model.NIJG01000962.1.2;Parent=evm.model.NIJG01000962.1.2
#evm.TU.NIJG01008613.1.1 removed; remove_reason=repeat_match;
NIJG01008613.1	EVM	gene	8569	9300	.	-	.	ID=evm.TU.NIJG01008613.1.1;Name=EVM%20prediction%20NIJG01008613.1.1
NIJG01008613.1	EVM	mRNA	8569	9300	.	-	.	ID=evm.model.NIJG01008613.1.1;Parent=evm.TU.NIJG01008613.1.1;Name=EVM%20prediction%20NIJG01008613.1.1
NIJG01008613.1	EVM	exon	8569	9300	.	-	.	ID=evm.model.NIJG01008613.1.1.exon1;Parent=evm.model.NIJG01008613.1.1
NIJG01008613.1	EVM	CDS	8569	9300	.	-	0	ID=cds.evm.model.NIJG01008613.1.1;Parent=evm.model.NIJG01008613.1.1
#evm.TU.NIJG01003389.1.1 removed; remove_reason=repeat_match;
NIJG01003389.1	EVM	gene	3261	3740	.	-	.	ID=evm.TU.NIJG01003389.1.1;Name=EVM%20prediction%20NIJG01003389.1.1
NIJG01003389.1	EVM	mRNA	3261	3740	.	-	.	ID=evm.model.NIJG01003389.1.1;Parent=evm.TU.NIJG01003389.1.1;Name=EVM%20prediction%20NIJG01003389.1.1
NIJG01003389.1	EVM	exon	3261	3740	.	-	.	ID=evm.model.NIJG01003389.1.1.exon1;Parent=evm.model.NIJG01003389.1.1
NIJG01003389.1	EVM	CDS	3261	3740	.	-	0	ID=cds.evm.model.NIJG01003389.1.1;Parent=evm.model.NIJG01003389.1.1
#evm.TU.NIJG01003389.1.2 removed; remove_reason=repeat_overlap;
NIJG01003389.1	EVM	gene	4207	4509	.	-	.	ID=evm.TU.NIJG01003389.1.2;Name=EVM%20prediction%20NIJG01003389.1.2
NIJG01003389.1	EVM	mRNA	4207	4509	.	-	.	ID=evm.model.NIJG01003389.1.2;Parent=evm.TU.NIJG01003389.1.2;Name=EVM%20prediction%20NIJG01003389.1.2
NIJG01003389.1	EVM	exon	4207	4509	.	-	.	ID=evm.model.NIJG01003389.1.2.exon1;Parent=evm.model.NIJG01003389.1.2
NIJG01003389.1	EVM	CDS	4207	4509	.	-	0	ID=cds.evm.model.NIJG01003389.1.2;Parent=evm.model.NIJG01003389.1.2
#evm.TU.NIJG01011874.1.1 removed; remove_reason=repeat_overlap;
NIJG01011874.1	EVM	gene	5937	6144	.	-	.	ID=evm.TU.NIJG01011874.1.1;Name=EVM%20prediction%20NIJG01011874.1.1
NIJG01011874.1	EVM	mRNA	5937	6144	.	-	.	ID=evm.model.NIJG01011874.1.1;Parent=evm.TU.NIJG01011874.1.1;Name=EVM%20prediction%20NIJG01011874.1.1
NIJG01011874.1	EVM	exon	5937	6144	.	-	.	ID=evm.model.NIJG01011874.1.1.exon1;Parent=evm.model.NIJG01011874.1.1
NIJG01011874.1	EVM	CDS	5937	6144	.	-	0	ID=cds.evm.model.NIJG01011874.1.1;Parent=evm.model.NIJG01011874.1.1
#evm.TU.NIJG01014064.1.1 removed; remove_reason=repeat_overlap;
NIJG01014064.1	EVM	gene	2594	2880	.	-	.	ID=evm.TU.NIJG01014064.1.1;Name=EVM%20prediction%20NIJG01014064.1.1
NIJG01014064.1	EVM	mRNA	2594	2880	.	-	.	ID=evm.model.NIJG01014064.1.1;Parent=evm.TU.NIJG01014064.1.1;Name=EVM%20prediction%20NIJG01014064.1.1
NIJG01014064.1	EVM	exon	2594	2880	.	-	.	ID=evm.model.NIJG01014064.1.1.exon1;Parent=evm.model.NIJG01014064.1.1
NIJG01014064.1	EVM	CDS	2594	2880	.	-	2	ID=cds.evm.model.NIJG01014064.1.1;Parent=evm.model.NIJG01014064.1.1
#evm.TU.NIJG01000752.1.1 removed; remove_reason=repeat_overlap;
NIJG01000752.1	EVM	gene	7439	7597	.	+	.	ID=evm.TU.NIJG01000752.1.1;Name=EVM%20prediction%20NIJG01000752.1.1
NIJG01000752.1	EVM	mRNA	7439	7597	.	+	.	ID=evm.model.NIJG01000752.1.1;Parent=evm.TU.NIJG01000752.1.1;Name=EVM%20prediction%20NIJG01000752.1.1
NIJG01000752.1	EVM	exon	7439	7597	.	+	.	ID=evm.model.NIJG01000752.1.1.exon1;Parent=evm.model.NIJG01000752.1.1
NIJG01000752.1	EVM	CDS	7439	7597	.	+	0	ID=cds.evm.model.NIJG01000752.1.1;Parent=evm.model.NIJG01000752.1.1
#evm.TU.NIJG01000752.1.2 removed; remove_reason=repeat_overlap;
NIJG01000752.1	EVM	gene	55881	56087	.	+	.	ID=evm.TU.NIJG01000752.1.2;Name=EVM%20prediction%20NIJG01000752.1.2
NIJG01000752.1	EVM	mRNA	55881	56087	.	+	.	ID=evm.model.NIJG01000752.1.2;Parent=evm.TU.NIJG01000752.1.2;Name=EVM%20prediction%20NIJG01000752.1.2
NIJG01000752.1	EVM	exon	55881	56087	.	+	.	ID=evm.model.NIJG01000752.1.2.exon1;Parent=evm.model.NIJG01000752.1.2
NIJG01000752.1	EVM	CDS	55881	56087	.	+	0	ID=cds.evm.model.NIJG01000752.1.2;Parent=evm.model.NIJG01000752.1.2
#evm.TU.NIJG01002452.1.1 removed; remove_reason=repeat_overlap;
NIJG01002452.1	EVM	gene	6027	6456	.	-	.	ID=evm.TU.NIJG01002452.1.1;Name=EVM%20prediction%20NIJG01002452.1.1
NIJG01002452.1	EVM	mRNA	6027	6456	.	-	.	ID=evm.model.NIJG01002452.1.1;Parent=evm.TU.NIJG01002452.1.1;Name=EVM%20prediction%20NIJG01002452.1.1
NIJG01002452.1	EVM	exon	6343	6456	.	-	.	ID=evm.model.NIJG01002452.1.1.exon1;Parent=evm.model.NIJG01002452.1.1
NIJG01002452.1	EVM	CDS	6343	6456	.	-	0	ID=cds.evm.model.NIJG01002452.1.1;Parent=evm.model.NIJG01002452.1.1
NIJG01002452.1	EVM	exon	6027	6215	.	-	.	ID=evm.model.NIJG01002452.1.1.exon2;Parent=evm.model.NIJG01002452.1.1
NIJG01002452.1	EVM	CDS	6027	6215	.	-	0	ID=cds.evm.model.NIJG01002452.1.1;Parent=evm.model.NIJG01002452.1.1
#evm.TU.NIJG01002080.1.1 removed; remove_reason=repeat_match;
NIJG01002080.1	EVM	gene	19685	19856	.	-	.	ID=evm.TU.NIJG01002080.1.1;Name=EVM%20prediction%20NIJG01002080.1.1
NIJG01002080.1	EVM	mRNA	19685	19856	.	-	.	ID=evm.model.NIJG01002080.1.1;Parent=evm.TU.NIJG01002080.1.1;Name=EVM%20prediction%20NIJG01002080.1.1
NIJG01002080.1	EVM	exon	19685	19856	.	-	.	ID=evm.model.NIJG01002080.1.1.exon1;Parent=evm.model.NIJG01002080.1.1
NIJG01002080.1	EVM	CDS	19685	19856	.	-	0	ID=cds.evm.model.NIJG01002080.1.1;Parent=evm.model.NIJG01002080.1.1
#evm.TU.NIJG01002080.1.2 removed; remove_reason=repeat_match;
NIJG01002080.1	EVM	gene	19920	21653	.	-	.	ID=evm.TU.NIJG01002080.1.2;Name=EVM%20prediction%20NIJG01002080.1.2
NIJG01002080.1	EVM	mRNA	19920	21653	.	-	.	ID=evm.model.NIJG01002080.1.2;Parent=evm.TU.NIJG01002080.1.2;Name=EVM%20prediction%20NIJG01002080.1.2
NIJG01002080.1	EVM	exon	19920	21653	.	-	.	ID=evm.model.NIJG01002080.1.2.exon1;Parent=evm.model.NIJG01002080.1.2
NIJG01002080.1	EVM	CDS	19920	21653	.	-	0	ID=cds.evm.model.NIJG01002080.1.2;Parent=evm.model.NIJG01002080.1.2
#evm.TU.NIJG01022605.1.1 removed; remove_reason=repeat_overlap;
NIJG01022605.1	EVM	gene	325	516	.	+	.	ID=evm.TU.NIJG01022605.1.1;Name=EVM%20prediction%20NIJG01022605.1.1
NIJG01022605.1	EVM	mRNA	325	516	.	+	.	ID=evm.model.NIJG01022605.1.1;Parent=evm.TU.NIJG01022605.1.1;Name=EVM%20prediction%20NIJG01022605.1.1
NIJG01022605.1	EVM	exon	325	516	.	+	.	ID=evm.model.NIJG01022605.1.1.exon1;Parent=evm.model.NIJG01022605.1.1
NIJG01022605.1	EVM	CDS	325	516	.	+	2	ID=cds.evm.model.NIJG01022605.1.1;Parent=evm.model.NIJG01022605.1.1
#evm.TU.NIJG01002122.1.1 removed; remove_reason=repeat_overlap;
NIJG01002122.1	EVM	gene	25535	25806	.	-	.	ID=evm.TU.NIJG01002122.1.1;Name=EVM%20prediction%20NIJG01002122.1.1
NIJG01002122.1	EVM	mRNA	25535	25806	.	-	.	ID=evm.model.NIJG01002122.1.1;Parent=evm.TU.NIJG01002122.1.1;Name=EVM%20prediction%20NIJG01002122.1.1
NIJG01002122.1	EVM	exon	25535	25806	.	-	.	ID=evm.model.NIJG01002122.1.1.exon1;Parent=evm.model.NIJG01002122.1.1
NIJG01002122.1	EVM	CDS	25535	25806	.	-	2	ID=cds.evm.model.NIJG01002122.1.1;Parent=evm.model.NIJG01002122.1.1
#evm.TU.NIJG01002213.1.2 removed; remove_reason=repeat_match;
NIJG01002213.1	EVM	gene	30131	30706	.	+	.	ID=evm.TU.NIJG01002213.1.2;Name=EVM%20prediction%20NIJG01002213.1.2
NIJG01002213.1	EVM	mRNA	30131	30706	.	+	.	ID=evm.model.NIJG01002213.1.2;Parent=evm.TU.NIJG01002213.1.2;Name=EVM%20prediction%20NIJG01002213.1.2
NIJG01002213.1	EVM	exon	30131	30706	.	+	.	ID=evm.model.NIJG01002213.1.2.exon1;Parent=evm.model.NIJG01002213.1.2
NIJG01002213.1	EVM	CDS	30131	30706	.	+	0	ID=cds.evm.model.NIJG01002213.1.2;Parent=evm.model.NIJG01002213.1.2
#evm.TU.NIJG01005126.1.1 removed; remove_reason=repeat_match;
NIJG01005126.1	EVM	gene	2468	2944	.	+	.	ID=evm.TU.NIJG01005126.1.1;Name=EVM%20prediction%20NIJG01005126.1.1
NIJG01005126.1	EVM	mRNA	2468	2944	.	+	.	ID=evm.model.NIJG01005126.1.1;Parent=evm.TU.NIJG01005126.1.1;Name=EVM%20prediction%20NIJG01005126.1.1
NIJG01005126.1	EVM	exon	2468	2944	.	+	.	ID=evm.model.NIJG01005126.1.1.exon1;Parent=evm.model.NIJG01005126.1.1
NIJG01005126.1	EVM	CDS	2468	2944	.	+	0	ID=cds.evm.model.NIJG01005126.1.1;Parent=evm.model.NIJG01005126.1.1
#evm.TU.NIJG01004067.1.1 removed; remove_reason=repeat_overlap;
NIJG01004067.1	EVM	gene	18785	18962	.	+	.	ID=evm.TU.NIJG01004067.1.1;Name=EVM%20prediction%20NIJG01004067.1.1
NIJG01004067.1	EVM	mRNA	18785	18962	.	+	.	ID=evm.model.NIJG01004067.1.1;Parent=evm.TU.NIJG01004067.1.1;Name=EVM%20prediction%20NIJG01004067.1.1
NIJG01004067.1	EVM	exon	18785	18962	.	+	.	ID=evm.model.NIJG01004067.1.1.exon1;Parent=evm.model.NIJG01004067.1.1
NIJG01004067.1	EVM	CDS	18785	18962	.	+	1	ID=cds.evm.model.NIJG01004067.1.1;Parent=evm.model.NIJG01004067.1.1
#evm.TU.NIJG01000545.1.1 removed; remove_reason=repeat_match;
NIJG01000545.1	EVM	gene	7974	8603	.	+	.	ID=evm.TU.NIJG01000545.1.1;Name=EVM%20prediction%20NIJG01000545.1.1
NIJG01000545.1	EVM	mRNA	7974	8603	.	+	.	ID=evm.model.NIJG01000545.1.1;Parent=evm.TU.NIJG01000545.1.1;Name=EVM%20prediction%20NIJG01000545.1.1
NIJG01000545.1	EVM	exon	7974	8603	.	+	.	ID=evm.model.NIJG01000545.1.1.exon1;Parent=evm.model.NIJG01000545.1.1
NIJG01000545.1	EVM	CDS	7974	8603	.	+	0	ID=cds.evm.model.NIJG01000545.1.1;Parent=evm.model.NIJG01000545.1.1
#evm.TU.NIJG01000545.1.2 removed; remove_reason=repeat_match;
NIJG01000545.1	EVM	gene	147401	147785	.	+	.	ID=evm.TU.NIJG01000545.1.2;Name=EVM%20prediction%20NIJG01000545.1.2
NIJG01000545.1	EVM	mRNA	147401	147785	.	+	.	ID=evm.model.NIJG01000545.1.2;Parent=evm.TU.NIJG01000545.1.2;Name=EVM%20prediction%20NIJG01000545.1.2
NIJG01000545.1	EVM	exon	147401	147785	.	+	.	ID=evm.model.NIJG01000545.1.2.exon1;Parent=evm.model.NIJG01000545.1.2
NIJG01000545.1	EVM	CDS	147401	147785	.	+	0	ID=cds.evm.model.NIJG01000545.1.2;Parent=evm.model.NIJG01000545.1.2
#evm.TU.NIJG01001338.1.1 removed; remove_reason=repeat_overlap;
NIJG01001338.1	EVM	gene	12309	12641	.	+	.	ID=evm.TU.NIJG01001338.1.1;Name=EVM%20prediction%20NIJG01001338.1.1
NIJG01001338.1	EVM	mRNA	12309	12641	.	+	.	ID=evm.model.NIJG01001338.1.1;Parent=evm.TU.NIJG01001338.1.1;Name=EVM%20prediction%20NIJG01001338.1.1
NIJG01001338.1	EVM	exon	12309	12641	.	+	.	ID=evm.model.NIJG01001338.1.1.exon1;Parent=evm.model.NIJG01001338.1.1
NIJG01001338.1	EVM	CDS	12309	12641	.	+	0	ID=cds.evm.model.NIJG01001338.1.1;Parent=evm.model.NIJG01001338.1.1
#evm.TU.NIJG01001338.1.3 removed; remove_reason=repeat_match;
NIJG01001338.1	EVM	gene	40065	40432	.	+	.	ID=evm.TU.NIJG01001338.1.3;Name=EVM%20prediction%20NIJG01001338.1.3
NIJG01001338.1	EVM	mRNA	40065	40432	.	+	.	ID=evm.model.NIJG01001338.1.3;Parent=evm.TU.NIJG01001338.1.3;Name=EVM%20prediction%20NIJG01001338.1.3
NIJG01001338.1	EVM	exon	40065	40432	.	+	.	ID=evm.model.NIJG01001338.1.3.exon1;Parent=evm.model.NIJG01001338.1.3
NIJG01001338.1	EVM	CDS	40065	40432	.	+	0	ID=cds.evm.model.NIJG01001338.1.3;Parent=evm.model.NIJG01001338.1.3
#evm.TU.NIJG01007302.1.1 removed; remove_reason=repeat_overlap;
NIJG01007302.1	EVM	gene	4128	4315	.	-	.	ID=evm.TU.NIJG01007302.1.1;Name=EVM%20prediction%20NIJG01007302.1.1
NIJG01007302.1	EVM	mRNA	4128	4315	.	-	.	ID=evm.model.NIJG01007302.1.1;Parent=evm.TU.NIJG01007302.1.1;Name=EVM%20prediction%20NIJG01007302.1.1
NIJG01007302.1	EVM	exon	4128	4315	.	-	.	ID=evm.model.NIJG01007302.1.1.exon1;Parent=evm.model.NIJG01007302.1.1
NIJG01007302.1	EVM	CDS	4128	4315	.	-	0	ID=cds.evm.model.NIJG01007302.1.1;Parent=evm.model.NIJG01007302.1.1
#evm.TU.NIJG01008634.1.1 removed; remove_reason=repeat_overlap;
NIJG01008634.1	EVM	gene	6180	6527	.	+	.	ID=evm.TU.NIJG01008634.1.1;Name=EVM%20prediction%20NIJG01008634.1.1
NIJG01008634.1	EVM	mRNA	6180	6527	.	+	.	ID=evm.model.NIJG01008634.1.1;Parent=evm.TU.NIJG01008634.1.1;Name=EVM%20prediction%20NIJG01008634.1.1
NIJG01008634.1	EVM	exon	6180	6527	.	+	.	ID=evm.model.NIJG01008634.1.1.exon1;Parent=evm.model.NIJG01008634.1.1
NIJG01008634.1	EVM	CDS	6180	6527	.	+	0	ID=cds.evm.model.NIJG01008634.1.1;Parent=evm.model.NIJG01008634.1.1
#evm.TU.NIJG01009034.1.1 removed; remove_reason=repeat_overlap;
NIJG01009034.1	EVM	gene	5578	5922	.	+	.	ID=evm.TU.NIJG01009034.1.1;Name=EVM%20prediction%20NIJG01009034.1.1
NIJG01009034.1	EVM	mRNA	5578	5922	.	+	.	ID=evm.model.NIJG01009034.1.1;Parent=evm.TU.NIJG01009034.1.1;Name=EVM%20prediction%20NIJG01009034.1.1
NIJG01009034.1	EVM	exon	5578	5922	.	+	.	ID=evm.model.NIJG01009034.1.1.exon1;Parent=evm.model.NIJG01009034.1.1
NIJG01009034.1	EVM	CDS	5578	5922	.	+	0	ID=cds.evm.model.NIJG01009034.1.1;Parent=evm.model.NIJG01009034.1.1
#evm.TU.NIJG01000929.1.1 removed; remove_reason=repeat_overlap;
NIJG01000929.1	EVM	gene	28065	28430	.	+	.	ID=evm.TU.NIJG01000929.1.1;Name=EVM%20prediction%20NIJG01000929.1.1
NIJG01000929.1	EVM	mRNA	28065	28430	.	+	.	ID=evm.model.NIJG01000929.1.1;Parent=evm.TU.NIJG01000929.1.1;Name=EVM%20prediction%20NIJG01000929.1.1
NIJG01000929.1	EVM	exon	28065	28430	.	+	.	ID=evm.model.NIJG01000929.1.1.exon1;Parent=evm.model.NIJG01000929.1.1
NIJG01000929.1	EVM	CDS	28065	28430	.	+	0	ID=cds.evm.model.NIJG01000929.1.1;Parent=evm.model.NIJG01000929.1.1
#evm.TU.NIJG01000959.1.1 removed; remove_reason=repeat_match;
NIJG01000959.1	EVM	gene	32831	33182	.	+	.	ID=evm.TU.NIJG01000959.1.1;Name=EVM%20prediction%20NIJG01000959.1.1
NIJG01000959.1	EVM	mRNA	32831	33182	.	+	.	ID=evm.model.NIJG01000959.1.1;Parent=evm.TU.NIJG01000959.1.1;Name=EVM%20prediction%20NIJG01000959.1.1
NIJG01000959.1	EVM	exon	32831	33182	.	+	.	ID=evm.model.NIJG01000959.1.1.exon1;Parent=evm.model.NIJG01000959.1.1
NIJG01000959.1	EVM	CDS	32831	33182	.	+	1	ID=cds.evm.model.NIJG01000959.1.1;Parent=evm.model.NIJG01000959.1.1
#evm.TU.NIJG01000584.1.1 removed; remove_reason=repeat_overlap;
NIJG01000584.1	EVM	gene	44253	44404	.	+	.	ID=evm.TU.NIJG01000584.1.1;Name=EVM%20prediction%20NIJG01000584.1.1
NIJG01000584.1	EVM	mRNA	44253	44404	.	+	.	ID=evm.model.NIJG01000584.1.1;Parent=evm.TU.NIJG01000584.1.1;Name=EVM%20prediction%20NIJG01000584.1.1
NIJG01000584.1	EVM	exon	44253	44404	.	+	.	ID=evm.model.NIJG01000584.1.1.exon1;Parent=evm.model.NIJG01000584.1.1
NIJG01000584.1	EVM	CDS	44253	44404	.	+	0	ID=cds.evm.model.NIJG01000584.1.1;Parent=evm.model.NIJG01000584.1.1
#evm.TU.NIJG01000473.1.1 removed; remove_reason=repeat_match;
NIJG01000473.1	EVM	gene	35437	35593	.	+	.	ID=evm.TU.NIJG01000473.1.1;Name=EVM%20prediction%20NIJG01000473.1.1
NIJG01000473.1	EVM	mRNA	35437	35593	.	+	.	ID=evm.model.NIJG01000473.1.1;Parent=evm.TU.NIJG01000473.1.1;Name=EVM%20prediction%20NIJG01000473.1.1
NIJG01000473.1	EVM	exon	35437	35593	.	+	.	ID=evm.model.NIJG01000473.1.1.exon1;Parent=evm.model.NIJG01000473.1.1
NIJG01000473.1	EVM	CDS	35437	35593	.	+	1	ID=cds.evm.model.NIJG01000473.1.1;Parent=evm.model.NIJG01000473.1.1
#evm.TU.NIJG01000473.1.2 removed; remove_reason=repeat_match;
NIJG01000473.1	EVM	gene	40508	41176	.	+	.	ID=evm.TU.NIJG01000473.1.2;Name=EVM%20prediction%20NIJG01000473.1.2
NIJG01000473.1	EVM	mRNA	40508	41176	.	+	.	ID=evm.model.NIJG01000473.1.2;Parent=evm.TU.NIJG01000473.1.2;Name=EVM%20prediction%20NIJG01000473.1.2
NIJG01000473.1	EVM	exon	40508	41176	.	+	.	ID=evm.model.NIJG01000473.1.2.exon1;Parent=evm.model.NIJG01000473.1.2
NIJG01000473.1	EVM	CDS	40508	41176	.	+	0	ID=cds.evm.model.NIJG01000473.1.2;Parent=evm.model.NIJG01000473.1.2
#evm.TU.NIJG01000473.1.4 removed; remove_reason=repeat_match;
NIJG01000473.1	EVM	gene	58507	59178	.	-	.	ID=evm.TU.NIJG01000473.1.4;Name=EVM%20prediction%20NIJG01000473.1.4
NIJG01000473.1	EVM	mRNA	58507	59178	.	-	.	ID=evm.model.NIJG01000473.1.4;Parent=evm.TU.NIJG01000473.1.4;Name=EVM%20prediction%20NIJG01000473.1.4
NIJG01000473.1	EVM	exon	58507	59178	.	-	.	ID=evm.model.NIJG01000473.1.4.exon1;Parent=evm.model.NIJG01000473.1.4
NIJG01000473.1	EVM	CDS	58507	59178	.	-	0	ID=cds.evm.model.NIJG01000473.1.4;Parent=evm.model.NIJG01000473.1.4
#evm.TU.NIJG01000473.1.5 removed; remove_reason=repeat_match;
NIJG01000473.1	EVM	gene	69476	69862	.	+	.	ID=evm.TU.NIJG01000473.1.5;Name=EVM%20prediction%20NIJG01000473.1.5
NIJG01000473.1	EVM	mRNA	69476	69862	.	+	.	ID=evm.model.NIJG01000473.1.5;Parent=evm.TU.NIJG01000473.1.5;Name=EVM%20prediction%20NIJG01000473.1.5
NIJG01000473.1	EVM	exon	69476	69862	.	+	.	ID=evm.model.NIJG01000473.1.5.exon1;Parent=evm.model.NIJG01000473.1.5
NIJG01000473.1	EVM	CDS	69476	69862	.	+	0	ID=cds.evm.model.NIJG01000473.1.5;Parent=evm.model.NIJG01000473.1.5
#evm.TU.NIJG01000473.1.6 removed; remove_reason=repeat_overlap;
NIJG01000473.1	EVM	gene	20954	21408	.	-	.	ID=evm.TU.NIJG01000473.1.6;Name=EVM%20prediction%20NIJG01000473.1.6
NIJG01000473.1	EVM	mRNA	20954	21408	.	-	.	ID=evm.model.NIJG01000473.1.6;Parent=evm.TU.NIJG01000473.1.6;Name=EVM%20prediction%20NIJG01000473.1.6
NIJG01000473.1	EVM	exon	20954	21408	.	-	.	ID=evm.model.NIJG01000473.1.6.exon1;Parent=evm.model.NIJG01000473.1.6
NIJG01000473.1	EVM	CDS	20954	21408	.	-	2	ID=cds.evm.model.NIJG01000473.1.6;Parent=evm.model.NIJG01000473.1.6
#evm.TU.NIJG01000732.1.1 removed; remove_reason=repeat_overlap;
NIJG01000732.1	EVM	gene	12869	13161	.	+	.	ID=evm.TU.NIJG01000732.1.1;Name=EVM%20prediction%20NIJG01000732.1.1
NIJG01000732.1	EVM	mRNA	12869	13161	.	+	.	ID=evm.model.NIJG01000732.1.1;Parent=evm.TU.NIJG01000732.1.1;Name=EVM%20prediction%20NIJG01000732.1.1
NIJG01000732.1	EVM	exon	12869	13161	.	+	.	ID=evm.model.NIJG01000732.1.1.exon1;Parent=evm.model.NIJG01000732.1.1
NIJG01000732.1	EVM	CDS	12869	13161	.	+	2	ID=cds.evm.model.NIJG01000732.1.1;Parent=evm.model.NIJG01000732.1.1
#evm.TU.NIJG01005294.1.1 removed; remove_reason=repeat_overlap;
NIJG01005294.1	EVM	gene	3840	4093	.	+	.	ID=evm.TU.NIJG01005294.1.1;Name=EVM%20prediction%20NIJG01005294.1.1
NIJG01005294.1	EVM	mRNA	3840	4093	.	+	.	ID=evm.model.NIJG01005294.1.1;Parent=evm.TU.NIJG01005294.1.1;Name=EVM%20prediction%20NIJG01005294.1.1
NIJG01005294.1	EVM	exon	3840	4093	.	+	.	ID=evm.model.NIJG01005294.1.1.exon1;Parent=evm.model.NIJG01005294.1.1
NIJG01005294.1	EVM	CDS	3840	4093	.	+	0	ID=cds.evm.model.NIJG01005294.1.1;Parent=evm.model.NIJG01005294.1.1
#evm.TU.NIJG01009096.1.1 removed; remove_reason=repeat_match;
NIJG01009096.1	EVM	gene	2240	2697	.	-	.	ID=evm.TU.NIJG01009096.1.1;Name=EVM%20prediction%20NIJG01009096.1.1
NIJG01009096.1	EVM	mRNA	2240	2697	.	-	.	ID=evm.model.NIJG01009096.1.1;Parent=evm.TU.NIJG01009096.1.1;Name=EVM%20prediction%20NIJG01009096.1.1
NIJG01009096.1	EVM	exon	2240	2697	.	-	.	ID=evm.model.NIJG01009096.1.1.exon1;Parent=evm.model.NIJG01009096.1.1
NIJG01009096.1	EVM	CDS	2240	2697	.	-	0	ID=cds.evm.model.NIJG01009096.1.1;Parent=evm.model.NIJG01009096.1.1
#evm.TU.NIJG01009096.1.2 removed; remove_reason=repeat_match;
NIJG01009096.1	EVM	gene	3524	3850	.	-	.	ID=evm.TU.NIJG01009096.1.2;Name=EVM%20prediction%20NIJG01009096.1.2
NIJG01009096.1	EVM	mRNA	3524	3850	.	-	.	ID=evm.model.NIJG01009096.1.2;Parent=evm.TU.NIJG01009096.1.2;Name=EVM%20prediction%20NIJG01009096.1.2
NIJG01009096.1	EVM	exon	3524	3850	.	-	.	ID=evm.model.NIJG01009096.1.2.exon1;Parent=evm.model.NIJG01009096.1.2
NIJG01009096.1	EVM	CDS	3524	3850	.	-	0	ID=cds.evm.model.NIJG01009096.1.2;Parent=evm.model.NIJG01009096.1.2
#evm.TU.NIJG01010167.1.1 removed; remove_reason=repeat_overlap;
NIJG01010167.1	EVM	gene	3635	3921	.	-	.	ID=evm.TU.NIJG01010167.1.1;Name=EVM%20prediction%20NIJG01010167.1.1
NIJG01010167.1	EVM	mRNA	3635	3921	.	-	.	ID=evm.model.NIJG01010167.1.1;Parent=evm.TU.NIJG01010167.1.1;Name=EVM%20prediction%20NIJG01010167.1.1
NIJG01010167.1	EVM	exon	3635	3921	.	-	.	ID=evm.model.NIJG01010167.1.1.exon1;Parent=evm.model.NIJG01010167.1.1
NIJG01010167.1	EVM	CDS	3635	3921	.	-	1	ID=cds.evm.model.NIJG01010167.1.1;Parent=evm.model.NIJG01010167.1.1
#evm.TU.NIJG01019118.1.1 removed; remove_reason=repeat_overlap;
NIJG01019118.1	EVM	gene	2829	3315	.	-	.	ID=evm.TU.NIJG01019118.1.1;Name=EVM%20prediction%20NIJG01019118.1.1
NIJG01019118.1	EVM	mRNA	2829	3315	.	-	.	ID=evm.model.NIJG01019118.1.1;Parent=evm.TU.NIJG01019118.1.1;Name=EVM%20prediction%20NIJG01019118.1.1
NIJG01019118.1	EVM	exon	3212	3315	.	-	.	ID=evm.model.NIJG01019118.1.1.exon1;Parent=evm.model.NIJG01019118.1.1
NIJG01019118.1	EVM	CDS	3212	3315	.	-	0	ID=cds.evm.model.NIJG01019118.1.1;Parent=evm.model.NIJG01019118.1.1
NIJG01019118.1	EVM	exon	2829	3147	.	-	.	ID=evm.model.NIJG01019118.1.1.exon2;Parent=evm.model.NIJG01019118.1.1
NIJG01019118.1	EVM	CDS	2829	3147	.	-	1	ID=cds.evm.model.NIJG01019118.1.1;Parent=evm.model.NIJG01019118.1.1
#evm.TU.NIJG01001169.1.1 removed; remove_reason=repeat_overlap;
NIJG01001169.1	EVM	gene	16330	16920	.	-	.	ID=evm.TU.NIJG01001169.1.1;Name=EVM%20prediction%20NIJG01001169.1.1
NIJG01001169.1	EVM	mRNA	16330	16920	.	-	.	ID=evm.model.NIJG01001169.1.1;Parent=evm.TU.NIJG01001169.1.1;Name=EVM%20prediction%20NIJG01001169.1.1
NIJG01001169.1	EVM	exon	16814	16920	.	-	.	ID=evm.model.NIJG01001169.1.1.exon1;Parent=evm.model.NIJG01001169.1.1
NIJG01001169.1	EVM	CDS	16814	16920	.	-	0	ID=cds.evm.model.NIJG01001169.1.1;Parent=evm.model.NIJG01001169.1.1
NIJG01001169.1	EVM	exon	16330	16652	.	-	.	ID=evm.model.NIJG01001169.1.1.exon2;Parent=evm.model.NIJG01001169.1.1
NIJG01001169.1	EVM	CDS	16330	16652	.	-	1	ID=cds.evm.model.NIJG01001169.1.1;Parent=evm.model.NIJG01001169.1.1
#evm.TU.NIJG01001169.1.2 removed; remove_reason=repeat_overlap;
NIJG01001169.1	EVM	gene	37770	38006	.	-	.	ID=evm.TU.NIJG01001169.1.2;Name=EVM%20prediction%20NIJG01001169.1.2
NIJG01001169.1	EVM	mRNA	37770	38006	.	-	.	ID=evm.model.NIJG01001169.1.2;Parent=evm.TU.NIJG01001169.1.2;Name=EVM%20prediction%20NIJG01001169.1.2
NIJG01001169.1	EVM	exon	37770	38006	.	-	.	ID=evm.model.NIJG01001169.1.2.exon1;Parent=evm.model.NIJG01001169.1.2
NIJG01001169.1	EVM	CDS	37770	38006	.	-	0	ID=cds.evm.model.NIJG01001169.1.2;Parent=evm.model.NIJG01001169.1.2
#evm.TU.NIJG01003885.1.1 removed; remove_reason=repeat_overlap;
NIJG01003885.1	EVM	gene	11375	11575	.	-	.	ID=evm.TU.NIJG01003885.1.1;Name=EVM%20prediction%20NIJG01003885.1.1
NIJG01003885.1	EVM	mRNA	11375	11575	.	-	.	ID=evm.model.NIJG01003885.1.1;Parent=evm.TU.NIJG01003885.1.1;Name=EVM%20prediction%20NIJG01003885.1.1
NIJG01003885.1	EVM	exon	11375	11575	.	-	.	ID=evm.model.NIJG01003885.1.1.exon1;Parent=evm.model.NIJG01003885.1.1
NIJG01003885.1	EVM	CDS	11375	11575	.	-	0	ID=cds.evm.model.NIJG01003885.1.1;Parent=evm.model.NIJG01003885.1.1
#evm.TU.NIJG01000082.1.11 removed; remove_reason=repeat_match;
NIJG01000082.1	EVM	gene	302675	304315	.	-	.	ID=evm.TU.NIJG01000082.1.11;Name=EVM%20prediction%20NIJG01000082.1.11
NIJG01000082.1	EVM	mRNA	302675	304315	.	-	.	ID=evm.model.NIJG01000082.1.11;Parent=evm.TU.NIJG01000082.1.11;Name=EVM%20prediction%20NIJG01000082.1.11
NIJG01000082.1	EVM	exon	304302	304315	.	-	.	ID=evm.model.NIJG01000082.1.11.exon1;Parent=evm.model.NIJG01000082.1.11
NIJG01000082.1	EVM	CDS	304302	304315	.	-	0	ID=cds.evm.model.NIJG01000082.1.11;Parent=evm.model.NIJG01000082.1.11
NIJG01000082.1	EVM	exon	303509	303717	.	-	.	ID=evm.model.NIJG01000082.1.11.exon2;Parent=evm.model.NIJG01000082.1.11
NIJG01000082.1	EVM	CDS	303509	303717	.	-	1	ID=cds.evm.model.NIJG01000082.1.11;Parent=evm.model.NIJG01000082.1.11
NIJG01000082.1	EVM	exon	302675	303273	.	-	.	ID=evm.model.NIJG01000082.1.11.exon3;Parent=evm.model.NIJG01000082.1.11
NIJG01000082.1	EVM	CDS	302675	303273	.	-	2	ID=cds.evm.model.NIJG01000082.1.11;Parent=evm.model.NIJG01000082.1.11
#evm.TU.NIJG01000082.1.25 removed; remove_reason=repeat_match;
NIJG01000082.1	EVM	gene	545737	547674	.	-	.	ID=evm.TU.NIJG01000082.1.25;Name=EVM%20prediction%20NIJG01000082.1.25
NIJG01000082.1	EVM	mRNA	545737	547674	.	-	.	ID=evm.model.NIJG01000082.1.25;Parent=evm.TU.NIJG01000082.1.25;Name=EVM%20prediction%20NIJG01000082.1.25
NIJG01000082.1	EVM	exon	545737	547674	.	-	.	ID=evm.model.NIJG01000082.1.25.exon1;Parent=evm.model.NIJG01000082.1.25
NIJG01000082.1	EVM	CDS	545737	547674	.	-	0	ID=cds.evm.model.NIJG01000082.1.25;Parent=evm.model.NIJG01000082.1.25
#evm.TU.NIJG01000082.1.26 removed; remove_reason=repeat_match;
NIJG01000082.1	EVM	gene	549453	550022	.	-	.	ID=evm.TU.NIJG01000082.1.26;Name=EVM%20prediction%20NIJG01000082.1.26
NIJG01000082.1	EVM	mRNA	549453	550022	.	-	.	ID=evm.model.NIJG01000082.1.26;Parent=evm.TU.NIJG01000082.1.26;Name=EVM%20prediction%20NIJG01000082.1.26
NIJG01000082.1	EVM	exon	549453	550022	.	-	.	ID=evm.model.NIJG01000082.1.26.exon1;Parent=evm.model.NIJG01000082.1.26
NIJG01000082.1	EVM	CDS	549453	550022	.	-	0	ID=cds.evm.model.NIJG01000082.1.26;Parent=evm.model.NIJG01000082.1.26
#evm.TU.NIJG01000082.1.33 removed; remove_reason=repeat_overlap;
NIJG01000082.1	EVM	gene	611838	612506	.	-	.	ID=evm.TU.NIJG01000082.1.33;Name=EVM%20prediction%20NIJG01000082.1.33
NIJG01000082.1	EVM	mRNA	611838	612506	.	-	.	ID=evm.model.NIJG01000082.1.33;Parent=evm.TU.NIJG01000082.1.33;Name=EVM%20prediction%20NIJG01000082.1.33
NIJG01000082.1	EVM	exon	611838	612506	.	-	.	ID=evm.model.NIJG01000082.1.33.exon1;Parent=evm.model.NIJG01000082.1.33
NIJG01000082.1	EVM	CDS	611838	612506	.	-	0	ID=cds.evm.model.NIJG01000082.1.33;Parent=evm.model.NIJG01000082.1.33
#evm.TU.NIJG01000082.1.34 removed; remove_reason=repeat_match;
NIJG01000082.1	EVM	gene	670185	670814	.	-	.	ID=evm.TU.NIJG01000082.1.34;Name=EVM%20prediction%20NIJG01000082.1.34
NIJG01000082.1	EVM	mRNA	670185	670814	.	-	.	ID=evm.model.NIJG01000082.1.34;Parent=evm.TU.NIJG01000082.1.34;Name=EVM%20prediction%20NIJG01000082.1.34
NIJG01000082.1	EVM	exon	670185	670814	.	-	.	ID=evm.model.NIJG01000082.1.34.exon1;Parent=evm.model.NIJG01000082.1.34
NIJG01000082.1	EVM	CDS	670185	670814	.	-	0	ID=cds.evm.model.NIJG01000082.1.34;Parent=evm.model.NIJG01000082.1.34
#evm.TU.NIJG01000082.1.35 removed; remove_reason=repeat_overlap;
NIJG01000082.1	EVM	gene	717648	718282	.	+	.	ID=evm.TU.NIJG01000082.1.35;Name=EVM%20prediction%20NIJG01000082.1.35
NIJG01000082.1	EVM	mRNA	717648	718282	.	+	.	ID=evm.model.NIJG01000082.1.35;Parent=evm.TU.NIJG01000082.1.35;Name=EVM%20prediction%20NIJG01000082.1.35
NIJG01000082.1	EVM	exon	717648	718282	.	+	.	ID=evm.model.NIJG01000082.1.35.exon1;Parent=evm.model.NIJG01000082.1.35
NIJG01000082.1	EVM	CDS	717648	718282	.	+	0	ID=cds.evm.model.NIJG01000082.1.35;Parent=evm.model.NIJG01000082.1.35
#evm.TU.NIJG01018315.1.1 removed; remove_reason=repeat_overlap;
NIJG01018315.1	EVM	gene	1813	2118	.	-	.	ID=evm.TU.NIJG01018315.1.1;Name=EVM%20prediction%20NIJG01018315.1.1
NIJG01018315.1	EVM	mRNA	1813	2118	.	-	.	ID=evm.model.NIJG01018315.1.1;Parent=evm.TU.NIJG01018315.1.1;Name=EVM%20prediction%20NIJG01018315.1.1
NIJG01018315.1	EVM	exon	1813	2118	.	-	.	ID=evm.model.NIJG01018315.1.1.exon1;Parent=evm.model.NIJG01018315.1.1
NIJG01018315.1	EVM	CDS	1813	2118	.	-	0	ID=cds.evm.model.NIJG01018315.1.1;Parent=evm.model.NIJG01018315.1.1
#evm.TU.NIJG01002707.1.1 removed; remove_reason=repeat_match;
NIJG01002707.1	EVM	gene	4601	7105	.	+	.	ID=evm.TU.NIJG01002707.1.1;Name=EVM%20prediction%20NIJG01002707.1.1
NIJG01002707.1	EVM	mRNA	4601	7105	.	+	.	ID=evm.model.NIJG01002707.1.1;Parent=evm.TU.NIJG01002707.1.1;Name=EVM%20prediction%20NIJG01002707.1.1
NIJG01002707.1	EVM	exon	4601	7105	.	+	.	ID=evm.model.NIJG01002707.1.1.exon1;Parent=evm.model.NIJG01002707.1.1
NIJG01002707.1	EVM	CDS	4601	7105	.	+	0	ID=cds.evm.model.NIJG01002707.1.1;Parent=evm.model.NIJG01002707.1.1
#evm.TU.NIJG01002707.1.2 removed; remove_reason=repeat_match;
NIJG01002707.1	EVM	gene	7848	9349	.	+	.	ID=evm.TU.NIJG01002707.1.2;Name=EVM%20prediction%20NIJG01002707.1.2
NIJG01002707.1	EVM	mRNA	7848	9349	.	+	.	ID=evm.model.NIJG01002707.1.2;Parent=evm.TU.NIJG01002707.1.2;Name=EVM%20prediction%20NIJG01002707.1.2
NIJG01002707.1	EVM	exon	7848	8860	.	+	.	ID=evm.model.NIJG01002707.1.2.exon1;Parent=evm.model.NIJG01002707.1.2
NIJG01002707.1	EVM	CDS	7848	8860	.	+	0	ID=cds.evm.model.NIJG01002707.1.2;Parent=evm.model.NIJG01002707.1.2
NIJG01002707.1	EVM	exon	8935	9349	.	+	.	ID=evm.model.NIJG01002707.1.2.exon2;Parent=evm.model.NIJG01002707.1.2
NIJG01002707.1	EVM	CDS	8935	9349	.	+	1	ID=cds.evm.model.NIJG01002707.1.2;Parent=evm.model.NIJG01002707.1.2
#evm.TU.NIJG01002707.1.3 removed; remove_reason=repeat_match;
NIJG01002707.1	EVM	gene	12202	16761	.	+	.	ID=evm.TU.NIJG01002707.1.3;Name=EVM%20prediction%20NIJG01002707.1.3
NIJG01002707.1	EVM	mRNA	12202	16761	.	+	.	ID=evm.model.NIJG01002707.1.3;Parent=evm.TU.NIJG01002707.1.3;Name=EVM%20prediction%20NIJG01002707.1.3
NIJG01002707.1	EVM	exon	12202	12280	.	+	.	ID=evm.model.NIJG01002707.1.3.exon1;Parent=evm.model.NIJG01002707.1.3
NIJG01002707.1	EVM	CDS	12202	12280	.	+	0	ID=cds.evm.model.NIJG01002707.1.3;Parent=evm.model.NIJG01002707.1.3
NIJG01002707.1	EVM	exon	12499	13084	.	+	.	ID=evm.model.NIJG01002707.1.3.exon2;Parent=evm.model.NIJG01002707.1.3
NIJG01002707.1	EVM	CDS	12499	13084	.	+	2	ID=cds.evm.model.NIJG01002707.1.3;Parent=evm.model.NIJG01002707.1.3
NIJG01002707.1	EVM	exon	16662	16761	.	+	.	ID=evm.model.NIJG01002707.1.3.exon3;Parent=evm.model.NIJG01002707.1.3
NIJG01002707.1	EVM	CDS	16662	16761	.	+	1	ID=cds.evm.model.NIJG01002707.1.3;Parent=evm.model.NIJG01002707.1.3
#evm.TU.NIJG01006509.1.1 removed; remove_reason=repeat_overlap;
NIJG01006509.1	EVM	gene	12647	12890	.	-	.	ID=evm.TU.NIJG01006509.1.1;Name=EVM%20prediction%20NIJG01006509.1.1
NIJG01006509.1	EVM	mRNA	12647	12890	.	-	.	ID=evm.model.NIJG01006509.1.1;Parent=evm.TU.NIJG01006509.1.1;Name=EVM%20prediction%20NIJG01006509.1.1
NIJG01006509.1	EVM	exon	12647	12890	.	-	.	ID=evm.model.NIJG01006509.1.1.exon1;Parent=evm.model.NIJG01006509.1.1
NIJG01006509.1	EVM	CDS	12647	12890	.	-	0	ID=cds.evm.model.NIJG01006509.1.1;Parent=evm.model.NIJG01006509.1.1
#evm.TU.NIJG01002874.1.1 removed; remove_reason=repeat_match;
NIJG01002874.1	EVM	gene	243	509	.	+	.	ID=evm.TU.NIJG01002874.1.1;Name=EVM%20prediction%20NIJG01002874.1.1
NIJG01002874.1	EVM	mRNA	243	509	.	+	.	ID=evm.model.NIJG01002874.1.1;Parent=evm.TU.NIJG01002874.1.1;Name=EVM%20prediction%20NIJG01002874.1.1
NIJG01002874.1	EVM	exon	243	509	.	+	.	ID=evm.model.NIJG01002874.1.1.exon1;Parent=evm.model.NIJG01002874.1.1
NIJG01002874.1	EVM	CDS	243	509	.	+	0	ID=cds.evm.model.NIJG01002874.1.1;Parent=evm.model.NIJG01002874.1.1
#evm.TU.NIJG01001428.1.1 removed; remove_reason=repeat_overlap;
NIJG01001428.1	EVM	gene	14660	14816	.	+	.	ID=evm.TU.NIJG01001428.1.1;Name=EVM%20prediction%20NIJG01001428.1.1
NIJG01001428.1	EVM	mRNA	14660	14816	.	+	.	ID=evm.model.NIJG01001428.1.1;Parent=evm.TU.NIJG01001428.1.1;Name=EVM%20prediction%20NIJG01001428.1.1
NIJG01001428.1	EVM	exon	14660	14816	.	+	.	ID=evm.model.NIJG01001428.1.1.exon1;Parent=evm.model.NIJG01001428.1.1
NIJG01001428.1	EVM	CDS	14660	14816	.	+	1	ID=cds.evm.model.NIJG01001428.1.1;Parent=evm.model.NIJG01001428.1.1
#evm.TU.NIJG01001428.1.2 removed; remove_reason=repeat_overlap;
NIJG01001428.1	EVM	gene	15079	15768	.	+	.	ID=evm.TU.NIJG01001428.1.2;Name=EVM%20prediction%20NIJG01001428.1.2
NIJG01001428.1	EVM	mRNA	15079	15768	.	+	.	ID=evm.model.NIJG01001428.1.2;Parent=evm.TU.NIJG01001428.1.2;Name=EVM%20prediction%20NIJG01001428.1.2
NIJG01001428.1	EVM	exon	15079	15768	.	+	.	ID=evm.model.NIJG01001428.1.2.exon1;Parent=evm.model.NIJG01001428.1.2
NIJG01001428.1	EVM	CDS	15079	15768	.	+	0	ID=cds.evm.model.NIJG01001428.1.2;Parent=evm.model.NIJG01001428.1.2
#evm.TU.NIJG01019242.1.1 removed; remove_reason=repeat_overlap;
NIJG01019242.1	EVM	gene	2632	2842	.	+	.	ID=evm.TU.NIJG01019242.1.1;Name=EVM%20prediction%20NIJG01019242.1.1
NIJG01019242.1	EVM	mRNA	2632	2842	.	+	.	ID=evm.model.NIJG01019242.1.1;Parent=evm.TU.NIJG01019242.1.1;Name=EVM%20prediction%20NIJG01019242.1.1
NIJG01019242.1	EVM	exon	2632	2842	.	+	.	ID=evm.model.NIJG01019242.1.1.exon1;Parent=evm.model.NIJG01019242.1.1
NIJG01019242.1	EVM	CDS	2632	2842	.	+	1	ID=cds.evm.model.NIJG01019242.1.1;Parent=evm.model.NIJG01019242.1.1
#evm.TU.NIJG01002283.1.1 removed; remove_reason=repeat_overlap;
NIJG01002283.1	EVM	gene	13050	13749	.	-	.	ID=evm.TU.NIJG01002283.1.1;Name=EVM%20prediction%20NIJG01002283.1.1
NIJG01002283.1	EVM	mRNA	13050	13749	.	-	.	ID=evm.model.NIJG01002283.1.1;Parent=evm.TU.NIJG01002283.1.1;Name=EVM%20prediction%20NIJG01002283.1.1
NIJG01002283.1	EVM	exon	13050	13749	.	-	.	ID=evm.model.NIJG01002283.1.1.exon1;Parent=evm.model.NIJG01002283.1.1
NIJG01002283.1	EVM	CDS	13050	13749	.	-	0	ID=cds.evm.model.NIJG01002283.1.1;Parent=evm.model.NIJG01002283.1.1
#evm.TU.NIJG01002283.1.2 removed; remove_reason=repeat_overlap;
NIJG01002283.1	EVM	gene	23699	24112	.	-	.	ID=evm.TU.NIJG01002283.1.2;Name=EVM%20prediction%20NIJG01002283.1.2
NIJG01002283.1	EVM	mRNA	23699	24112	.	-	.	ID=evm.model.NIJG01002283.1.2;Parent=evm.TU.NIJG01002283.1.2;Name=EVM%20prediction%20NIJG01002283.1.2
NIJG01002283.1	EVM	exon	23822	24112	.	-	.	ID=evm.model.NIJG01002283.1.2.exon1;Parent=evm.model.NIJG01002283.1.2
NIJG01002283.1	EVM	CDS	23822	24112	.	-	0	ID=cds.evm.model.NIJG01002283.1.2;Parent=evm.model.NIJG01002283.1.2
NIJG01002283.1	EVM	exon	23699	23704	.	-	.	ID=evm.model.NIJG01002283.1.2.exon2;Parent=evm.model.NIJG01002283.1.2
NIJG01002283.1	EVM	CDS	23699	23704	.	-	0	ID=cds.evm.model.NIJG01002283.1.2;Parent=evm.model.NIJG01002283.1.2
#evm.TU.NIJG01018186.1.1 removed; remove_reason=repeat_overlap;
NIJG01018186.1	EVM	gene	3757	4253	.	-	.	ID=evm.TU.NIJG01018186.1.1;Name=EVM%20prediction%20NIJG01018186.1.1
NIJG01018186.1	EVM	mRNA	3757	4253	.	-	.	ID=evm.model.NIJG01018186.1.1;Parent=evm.TU.NIJG01018186.1.1;Name=EVM%20prediction%20NIJG01018186.1.1
NIJG01018186.1	EVM	exon	3757	4253	.	-	.	ID=evm.model.NIJG01018186.1.1.exon1;Parent=evm.model.NIJG01018186.1.1
NIJG01018186.1	EVM	CDS	3757	4253	.	-	2	ID=cds.evm.model.NIJG01018186.1.1;Parent=evm.model.NIJG01018186.1.1
#evm.TU.NIJG01013489.1.1 removed; remove_reason=repeat_overlap;
NIJG01013489.1	EVM	gene	4481	4721	.	+	.	ID=evm.TU.NIJG01013489.1.1;Name=EVM%20prediction%20NIJG01013489.1.1
NIJG01013489.1	EVM	mRNA	4481	4721	.	+	.	ID=evm.model.NIJG01013489.1.1;Parent=evm.TU.NIJG01013489.1.1;Name=EVM%20prediction%20NIJG01013489.1.1
NIJG01013489.1	EVM	exon	4481	4721	.	+	.	ID=evm.model.NIJG01013489.1.1.exon1;Parent=evm.model.NIJG01013489.1.1
NIJG01013489.1	EVM	CDS	4481	4721	.	+	0	ID=cds.evm.model.NIJG01013489.1.1;Parent=evm.model.NIJG01013489.1.1
#evm.TU.NIJG01000048.1.1 removed; remove_reason=repeat_overlap;
NIJG01000048.1	EVM	gene	107434	107745	.	-	.	ID=evm.TU.NIJG01000048.1.1;Name=EVM%20prediction%20NIJG01000048.1.1
NIJG01000048.1	EVM	mRNA	107434	107745	.	-	.	ID=evm.model.NIJG01000048.1.1;Parent=evm.TU.NIJG01000048.1.1;Name=EVM%20prediction%20NIJG01000048.1.1
NIJG01000048.1	EVM	exon	107434	107745	.	-	.	ID=evm.model.NIJG01000048.1.1.exon1;Parent=evm.model.NIJG01000048.1.1
NIJG01000048.1	EVM	CDS	107434	107745	.	-	0	ID=cds.evm.model.NIJG01000048.1.1;Parent=evm.model.NIJG01000048.1.1
#evm.TU.NIJG01000048.1.2 removed; remove_reason=repeat_overlap;
NIJG01000048.1	EVM	gene	119421	119858	.	-	.	ID=evm.TU.NIJG01000048.1.2;Name=EVM%20prediction%20NIJG01000048.1.2
NIJG01000048.1	EVM	mRNA	119421	119858	.	-	.	ID=evm.model.NIJG01000048.1.2;Parent=evm.TU.NIJG01000048.1.2;Name=EVM%20prediction%20NIJG01000048.1.2
NIJG01000048.1	EVM	exon	119421	119858	.	-	.	ID=evm.model.NIJG01000048.1.2.exon1;Parent=evm.model.NIJG01000048.1.2
NIJG01000048.1	EVM	CDS	119421	119858	.	-	0	ID=cds.evm.model.NIJG01000048.1.2;Parent=evm.model.NIJG01000048.1.2
#evm.TU.NIJG01000048.1.3 removed; remove_reason=repeat_overlap;
NIJG01000048.1	EVM	gene	193471	193978	.	+	.	ID=evm.TU.NIJG01000048.1.3;Name=EVM%20prediction%20NIJG01000048.1.3
NIJG01000048.1	EVM	mRNA	193471	193978	.	+	.	ID=evm.model.NIJG01000048.1.3;Parent=evm.TU.NIJG01000048.1.3;Name=EVM%20prediction%20NIJG01000048.1.3
NIJG01000048.1	EVM	exon	193471	193560	.	+	.	ID=evm.model.NIJG01000048.1.3.exon1;Parent=evm.model.NIJG01000048.1.3
NIJG01000048.1	EVM	CDS	193471	193560	.	+	0	ID=cds.evm.model.NIJG01000048.1.3;Parent=evm.model.NIJG01000048.1.3
NIJG01000048.1	EVM	exon	193625	193978	.	+	.	ID=evm.model.NIJG01000048.1.3.exon2;Parent=evm.model.NIJG01000048.1.3
NIJG01000048.1	EVM	CDS	193625	193978	.	+	0	ID=cds.evm.model.NIJG01000048.1.3;Parent=evm.model.NIJG01000048.1.3
#evm.TU.NIJG01003714.1.1 removed; remove_reason=repeat_overlap;
NIJG01003714.1	EVM	gene	5615	6005	.	-	.	ID=evm.TU.NIJG01003714.1.1;Name=EVM%20prediction%20NIJG01003714.1.1
NIJG01003714.1	EVM	mRNA	5615	6005	.	-	.	ID=evm.model.NIJG01003714.1.1;Parent=evm.TU.NIJG01003714.1.1;Name=EVM%20prediction%20NIJG01003714.1.1
NIJG01003714.1	EVM	exon	5615	6005	.	-	.	ID=evm.model.NIJG01003714.1.1.exon1;Parent=evm.model.NIJG01003714.1.1
NIJG01003714.1	EVM	CDS	5615	6005	.	-	1	ID=cds.evm.model.NIJG01003714.1.1;Parent=evm.model.NIJG01003714.1.1
#evm.TU.NIJG01001366.1.1 removed; remove_reason=repeat_overlap;
NIJG01001366.1	EVM	gene	14642	15278	.	-	.	ID=evm.TU.NIJG01001366.1.1;Name=EVM%20prediction%20NIJG01001366.1.1
NIJG01001366.1	EVM	mRNA	14642	15278	.	-	.	ID=evm.model.NIJG01001366.1.1;Parent=evm.TU.NIJG01001366.1.1;Name=EVM%20prediction%20NIJG01001366.1.1
NIJG01001366.1	EVM	exon	14642	15278	.	-	.	ID=evm.model.NIJG01001366.1.1.exon1;Parent=evm.model.NIJG01001366.1.1
NIJG01001366.1	EVM	CDS	14642	15278	.	-	0	ID=cds.evm.model.NIJG01001366.1.1;Parent=evm.model.NIJG01001366.1.1
#evm.TU.NIJG01001366.1.2 removed; remove_reason=repeat_overlap;
NIJG01001366.1	EVM	gene	20807	21333	.	+	.	ID=evm.TU.NIJG01001366.1.2;Name=EVM%20prediction%20NIJG01001366.1.2
NIJG01001366.1	EVM	mRNA	20807	21333	.	+	.	ID=evm.model.NIJG01001366.1.2;Parent=evm.TU.NIJG01001366.1.2;Name=EVM%20prediction%20NIJG01001366.1.2
NIJG01001366.1	EVM	exon	20807	21333	.	+	.	ID=evm.model.NIJG01001366.1.2.exon1;Parent=evm.model.NIJG01001366.1.2
NIJG01001366.1	EVM	CDS	20807	21333	.	+	0	ID=cds.evm.model.NIJG01001366.1.2;Parent=evm.model.NIJG01001366.1.2
#evm.TU.NIJG01000830.1.1 removed; remove_reason=repeat_overlap;
NIJG01000830.1	EVM	gene	22954	23304	.	-	.	ID=evm.TU.NIJG01000830.1.1;Name=EVM%20prediction%20NIJG01000830.1.1
NIJG01000830.1	EVM	mRNA	22954	23304	.	-	.	ID=evm.model.NIJG01000830.1.1;Parent=evm.TU.NIJG01000830.1.1;Name=EVM%20prediction%20NIJG01000830.1.1
NIJG01000830.1	EVM	exon	22954	23304	.	-	.	ID=evm.model.NIJG01000830.1.1.exon1;Parent=evm.model.NIJG01000830.1.1
NIJG01000830.1	EVM	CDS	22954	23304	.	-	0	ID=cds.evm.model.NIJG01000830.1.1;Parent=evm.model.NIJG01000830.1.1
#evm.TU.NIJG01000830.1.4 removed; remove_reason=repeat_match;
NIJG01000830.1	EVM	gene	49611	50296	.	+	.	ID=evm.TU.NIJG01000830.1.4;Name=EVM%20prediction%20NIJG01000830.1.4
NIJG01000830.1	EVM	mRNA	49611	50296	.	+	.	ID=evm.model.NIJG01000830.1.4;Parent=evm.TU.NIJG01000830.1.4;Name=EVM%20prediction%20NIJG01000830.1.4
NIJG01000830.1	EVM	exon	49611	49625	.	+	.	ID=evm.model.NIJG01000830.1.4.exon1;Parent=evm.model.NIJG01000830.1.4
NIJG01000830.1	EVM	CDS	49611	49625	.	+	0	ID=cds.evm.model.NIJG01000830.1.4;Parent=evm.model.NIJG01000830.1.4
NIJG01000830.1	EVM	exon	49757	50071	.	+	.	ID=evm.model.NIJG01000830.1.4.exon2;Parent=evm.model.NIJG01000830.1.4
NIJG01000830.1	EVM	CDS	49757	50071	.	+	0	ID=cds.evm.model.NIJG01000830.1.4;Parent=evm.model.NIJG01000830.1.4
NIJG01000830.1	EVM	exon	50108	50296	.	+	.	ID=evm.model.NIJG01000830.1.4.exon3;Parent=evm.model.NIJG01000830.1.4
NIJG01000830.1	EVM	CDS	50108	50296	.	+	0	ID=cds.evm.model.NIJG01000830.1.4;Parent=evm.model.NIJG01000830.1.4
#evm.TU.NIJG01009436.1.1 removed; remove_reason=repeat_overlap;
NIJG01009436.1	EVM	gene	8148	8339	.	+	.	ID=evm.TU.NIJG01009436.1.1;Name=EVM%20prediction%20NIJG01009436.1.1
NIJG01009436.1	EVM	mRNA	8148	8339	.	+	.	ID=evm.model.NIJG01009436.1.1;Parent=evm.TU.NIJG01009436.1.1;Name=EVM%20prediction%20NIJG01009436.1.1
NIJG01009436.1	EVM	exon	8148	8339	.	+	.	ID=evm.model.NIJG01009436.1.1.exon1;Parent=evm.model.NIJG01009436.1.1
NIJG01009436.1	EVM	CDS	8148	8339	.	+	0	ID=cds.evm.model.NIJG01009436.1.1;Parent=evm.model.NIJG01009436.1.1
#evm.TU.NIJG01000022.1.9 removed; remove_reason=repeat_match;
NIJG01000022.1	EVM	gene	294487	302877	.	-	.	ID=evm.TU.NIJG01000022.1.9;Name=EVM%20prediction%20NIJG01000022.1.9
NIJG01000022.1	EVM	mRNA	294487	302877	.	-	.	ID=evm.model.NIJG01000022.1.9;Parent=evm.TU.NIJG01000022.1.9;Name=EVM%20prediction%20NIJG01000022.1.9
NIJG01000022.1	EVM	exon	302681	302877	.	-	.	ID=evm.model.NIJG01000022.1.9.exon1;Parent=evm.model.NIJG01000022.1.9
NIJG01000022.1	EVM	CDS	302681	302877	.	-	0	ID=cds.evm.model.NIJG01000022.1.9;Parent=evm.model.NIJG01000022.1.9
NIJG01000022.1	EVM	exon	298050	298170	.	-	.	ID=evm.model.NIJG01000022.1.9.exon2;Parent=evm.model.NIJG01000022.1.9
NIJG01000022.1	EVM	CDS	298050	298170	.	-	1	ID=cds.evm.model.NIJG01000022.1.9;Parent=evm.model.NIJG01000022.1.9
NIJG01000022.1	EVM	exon	297762	297927	.	-	.	ID=evm.model.NIJG01000022.1.9.exon3;Parent=evm.model.NIJG01000022.1.9
NIJG01000022.1	EVM	CDS	297762	297927	.	-	0	ID=cds.evm.model.NIJG01000022.1.9;Parent=evm.model.NIJG01000022.1.9
NIJG01000022.1	EVM	exon	295873	296066	.	-	.	ID=evm.model.NIJG01000022.1.9.exon4;Parent=evm.model.NIJG01000022.1.9
NIJG01000022.1	EVM	CDS	295873	296066	.	-	2	ID=cds.evm.model.NIJG01000022.1.9;Parent=evm.model.NIJG01000022.1.9
NIJG01000022.1	EVM	exon	295439	295656	.	-	.	ID=evm.model.NIJG01000022.1.9.exon5;Parent=evm.model.NIJG01000022.1.9
NIJG01000022.1	EVM	CDS	295439	295656	.	-	0	ID=cds.evm.model.NIJG01000022.1.9;Parent=evm.model.NIJG01000022.1.9
NIJG01000022.1	EVM	exon	295194	295376	.	-	.	ID=evm.model.NIJG01000022.1.9.exon6;Parent=evm.model.NIJG01000022.1.9
NIJG01000022.1	EVM	CDS	295194	295376	.	-	1	ID=cds.evm.model.NIJG01000022.1.9;Parent=evm.model.NIJG01000022.1.9
NIJG01000022.1	EVM	exon	295034	295112	.	-	.	ID=evm.model.NIJG01000022.1.9.exon7;Parent=evm.model.NIJG01000022.1.9
NIJG01000022.1	EVM	CDS	295034	295112	.	-	1	ID=cds.evm.model.NIJG01000022.1.9;Parent=evm.model.NIJG01000022.1.9
NIJG01000022.1	EVM	exon	294770	294948	.	-	.	ID=evm.model.NIJG01000022.1.9.exon8;Parent=evm.model.NIJG01000022.1.9
NIJG01000022.1	EVM	CDS	294770	294948	.	-	0	ID=cds.evm.model.NIJG01000022.1.9;Parent=evm.model.NIJG01000022.1.9
NIJG01000022.1	EVM	exon	294487	294688	.	-	.	ID=evm.model.NIJG01000022.1.9.exon9;Parent=evm.model.NIJG01000022.1.9
NIJG01000022.1	EVM	CDS	294487	294688	.	-	1	ID=cds.evm.model.NIJG01000022.1.9;Parent=evm.model.NIJG01000022.1.9
#evm.TU.NIJG01000022.1.44 removed; remove_reason=repeat_match;
NIJG01000022.1	EVM	gene	1623508	1623884	.	+	.	ID=evm.TU.NIJG01000022.1.44;Name=EVM%20prediction%20NIJG01000022.1.44
NIJG01000022.1	EVM	mRNA	1623508	1623884	.	+	.	ID=evm.model.NIJG01000022.1.44;Parent=evm.TU.NIJG01000022.1.44;Name=EVM%20prediction%20NIJG01000022.1.44
NIJG01000022.1	EVM	exon	1623508	1623884	.	+	.	ID=evm.model.NIJG01000022.1.44.exon1;Parent=evm.model.NIJG01000022.1.44
NIJG01000022.1	EVM	CDS	1623508	1623884	.	+	2	ID=cds.evm.model.NIJG01000022.1.44;Parent=evm.model.NIJG01000022.1.44
#evm.TU.NIJG01013641.1.1 removed; remove_reason=repeat_match;
NIJG01013641.1	EVM	gene	3194	3400	.	+	.	ID=evm.TU.NIJG01013641.1.1;Name=EVM%20prediction%20NIJG01013641.1.1
NIJG01013641.1	EVM	mRNA	3194	3400	.	+	.	ID=evm.model.NIJG01013641.1.1;Parent=evm.TU.NIJG01013641.1.1;Name=EVM%20prediction%20NIJG01013641.1.1
NIJG01013641.1	EVM	exon	3194	3400	.	+	.	ID=evm.model.NIJG01013641.1.1.exon1;Parent=evm.model.NIJG01013641.1.1
NIJG01013641.1	EVM	CDS	3194	3400	.	+	0	ID=cds.evm.model.NIJG01013641.1.1;Parent=evm.model.NIJG01013641.1.1
#evm.TU.NIJG01001673.1.1 removed; remove_reason=repeat_match;
NIJG01001673.1	EVM	gene	12197	12508	.	-	.	ID=evm.TU.NIJG01001673.1.1;Name=EVM%20prediction%20NIJG01001673.1.1
NIJG01001673.1	EVM	mRNA	12197	12508	.	-	.	ID=evm.model.NIJG01001673.1.1;Parent=evm.TU.NIJG01001673.1.1;Name=EVM%20prediction%20NIJG01001673.1.1
NIJG01001673.1	EVM	exon	12197	12508	.	-	.	ID=evm.model.NIJG01001673.1.1.exon1;Parent=evm.model.NIJG01001673.1.1
NIJG01001673.1	EVM	CDS	12197	12508	.	-	0	ID=cds.evm.model.NIJG01001673.1.1;Parent=evm.model.NIJG01001673.1.1
#evm.TU.NIJG01001673.1.2 removed; remove_reason=repeat_match;
NIJG01001673.1	EVM	gene	12805	13039	.	-	.	ID=evm.TU.NIJG01001673.1.2;Name=EVM%20prediction%20NIJG01001673.1.2
NIJG01001673.1	EVM	mRNA	12805	13039	.	-	.	ID=evm.model.NIJG01001673.1.2;Parent=evm.TU.NIJG01001673.1.2;Name=EVM%20prediction%20NIJG01001673.1.2
NIJG01001673.1	EVM	exon	12805	13039	.	-	.	ID=evm.model.NIJG01001673.1.2.exon1;Parent=evm.model.NIJG01001673.1.2
NIJG01001673.1	EVM	CDS	12805	13039	.	-	0	ID=cds.evm.model.NIJG01001673.1.2;Parent=evm.model.NIJG01001673.1.2
#evm.TU.NIJG01000729.1.1 removed; remove_reason=repeat_match;
NIJG01000729.1	EVM	gene	29928	31253	.	-	.	ID=evm.TU.NIJG01000729.1.1;Name=EVM%20prediction%20NIJG01000729.1.1
NIJG01000729.1	EVM	mRNA	29928	31253	.	-	.	ID=evm.model.NIJG01000729.1.1;Parent=evm.TU.NIJG01000729.1.1;Name=EVM%20prediction%20NIJG01000729.1.1
NIJG01000729.1	EVM	exon	29928	31253	.	-	.	ID=evm.model.NIJG01000729.1.1.exon1;Parent=evm.model.NIJG01000729.1.1
NIJG01000729.1	EVM	CDS	29928	31253	.	-	0	ID=cds.evm.model.NIJG01000729.1.1;Parent=evm.model.NIJG01000729.1.1
#evm.TU.NIJG01000729.1.2 removed; remove_reason=repeat_overlap;
NIJG01000729.1	EVM	gene	121017	121271	.	+	.	ID=evm.TU.NIJG01000729.1.2;Name=EVM%20prediction%20NIJG01000729.1.2
NIJG01000729.1	EVM	mRNA	121017	121271	.	+	.	ID=evm.model.NIJG01000729.1.2;Parent=evm.TU.NIJG01000729.1.2;Name=EVM%20prediction%20NIJG01000729.1.2
NIJG01000729.1	EVM	exon	121017	121146	.	+	.	ID=evm.model.NIJG01000729.1.2.exon1;Parent=evm.model.NIJG01000729.1.2
NIJG01000729.1	EVM	CDS	121017	121146	.	+	0	ID=cds.evm.model.NIJG01000729.1.2;Parent=evm.model.NIJG01000729.1.2
NIJG01000729.1	EVM	exon	121186	121271	.	+	.	ID=evm.model.NIJG01000729.1.2.exon2;Parent=evm.model.NIJG01000729.1.2
NIJG01000729.1	EVM	CDS	121186	121271	.	+	2	ID=cds.evm.model.NIJG01000729.1.2;Parent=evm.model.NIJG01000729.1.2
#evm.TU.NIJG01000729.1.3 removed; remove_reason=repeat_overlap;
NIJG01000729.1	EVM	gene	125187	125695	.	+	.	ID=evm.TU.NIJG01000729.1.3;Name=EVM%20prediction%20NIJG01000729.1.3
NIJG01000729.1	EVM	mRNA	125187	125695	.	+	.	ID=evm.model.NIJG01000729.1.3;Parent=evm.TU.NIJG01000729.1.3;Name=EVM%20prediction%20NIJG01000729.1.3
NIJG01000729.1	EVM	exon	125187	125203	.	+	.	ID=evm.model.NIJG01000729.1.3.exon1;Parent=evm.model.NIJG01000729.1.3
NIJG01000729.1	EVM	CDS	125187	125203	.	+	0	ID=cds.evm.model.NIJG01000729.1.3;Parent=evm.model.NIJG01000729.1.3
NIJG01000729.1	EVM	exon	125362	125695	.	+	.	ID=evm.model.NIJG01000729.1.3.exon2;Parent=evm.model.NIJG01000729.1.3
NIJG01000729.1	EVM	CDS	125362	125695	.	+	1	ID=cds.evm.model.NIJG01000729.1.3;Parent=evm.model.NIJG01000729.1.3
#evm.TU.NIJG01000729.1.4 removed; remove_reason=repeat_overlap;
NIJG01000729.1	EVM	gene	126789	127148	.	+	.	ID=evm.TU.NIJG01000729.1.4;Name=EVM%20prediction%20NIJG01000729.1.4
NIJG01000729.1	EVM	mRNA	126789	127148	.	+	.	ID=evm.model.NIJG01000729.1.4;Parent=evm.TU.NIJG01000729.1.4;Name=EVM%20prediction%20NIJG01000729.1.4
NIJG01000729.1	EVM	exon	126789	126793	.	+	.	ID=evm.model.NIJG01000729.1.4.exon1;Parent=evm.model.NIJG01000729.1.4
NIJG01000729.1	EVM	CDS	126789	126793	.	+	0	ID=cds.evm.model.NIJG01000729.1.4;Parent=evm.model.NIJG01000729.1.4
NIJG01000729.1	EVM	exon	126872	127148	.	+	.	ID=evm.model.NIJG01000729.1.4.exon2;Parent=evm.model.NIJG01000729.1.4
NIJG01000729.1	EVM	CDS	126872	127148	.	+	1	ID=cds.evm.model.NIJG01000729.1.4;Parent=evm.model.NIJG01000729.1.4
#evm.TU.NIJG01000729.1.5 removed; remove_reason=repeat_overlap;
NIJG01000729.1	EVM	gene	140881	141183	.	-	.	ID=evm.TU.NIJG01000729.1.5;Name=EVM%20prediction%20NIJG01000729.1.5
NIJG01000729.1	EVM	mRNA	140881	141183	.	-	.	ID=evm.model.NIJG01000729.1.5;Parent=evm.TU.NIJG01000729.1.5;Name=EVM%20prediction%20NIJG01000729.1.5
NIJG01000729.1	EVM	exon	140881	141183	.	-	.	ID=evm.model.NIJG01000729.1.5.exon1;Parent=evm.model.NIJG01000729.1.5
NIJG01000729.1	EVM	CDS	140881	141183	.	-	0	ID=cds.evm.model.NIJG01000729.1.5;Parent=evm.model.NIJG01000729.1.5
#evm.TU.NIJG01000729.1.6 removed; remove_reason=repeat_overlap;
NIJG01000729.1	EVM	gene	143077	143643	.	-	.	ID=evm.TU.NIJG01000729.1.6;Name=EVM%20prediction%20NIJG01000729.1.6
NIJG01000729.1	EVM	mRNA	143077	143643	.	-	.	ID=evm.model.NIJG01000729.1.6;Parent=evm.TU.NIJG01000729.1.6;Name=EVM%20prediction%20NIJG01000729.1.6
NIJG01000729.1	EVM	exon	143077	143643	.	-	.	ID=evm.model.NIJG01000729.1.6.exon1;Parent=evm.model.NIJG01000729.1.6
NIJG01000729.1	EVM	CDS	143077	143643	.	-	0	ID=cds.evm.model.NIJG01000729.1.6;Parent=evm.model.NIJG01000729.1.6
#evm.TU.NIJG01000729.1.8 removed; remove_reason=repeat_overlap;
NIJG01000729.1	EVM	gene	292956	293237	.	-	.	ID=evm.TU.NIJG01000729.1.8;Name=EVM%20prediction%20NIJG01000729.1.8
NIJG01000729.1	EVM	mRNA	292956	293237	.	-	.	ID=evm.model.NIJG01000729.1.8;Parent=evm.TU.NIJG01000729.1.8;Name=EVM%20prediction%20NIJG01000729.1.8
NIJG01000729.1	EVM	exon	293212	293237	.	-	.	ID=evm.model.NIJG01000729.1.8.exon1;Parent=evm.model.NIJG01000729.1.8
NIJG01000729.1	EVM	CDS	293212	293237	.	-	0	ID=cds.evm.model.NIJG01000729.1.8;Parent=evm.model.NIJG01000729.1.8
NIJG01000729.1	EVM	exon	292956	293193	.	-	.	ID=evm.model.NIJG01000729.1.8.exon2;Parent=evm.model.NIJG01000729.1.8
NIJG01000729.1	EVM	CDS	292956	293193	.	-	1	ID=cds.evm.model.NIJG01000729.1.8;Parent=evm.model.NIJG01000729.1.8
#evm.TU.NIJG01000729.1.9 removed; remove_reason=repeat_overlap;
NIJG01000729.1	EVM	gene	300255	300514	.	-	.	ID=evm.TU.NIJG01000729.1.9;Name=EVM%20prediction%20NIJG01000729.1.9
NIJG01000729.1	EVM	mRNA	300255	300514	.	-	.	ID=evm.model.NIJG01000729.1.9;Parent=evm.TU.NIJG01000729.1.9;Name=EVM%20prediction%20NIJG01000729.1.9
NIJG01000729.1	EVM	exon	300255	300514	.	-	.	ID=evm.model.NIJG01000729.1.9.exon1;Parent=evm.model.NIJG01000729.1.9
NIJG01000729.1	EVM	CDS	300255	300514	.	-	2	ID=cds.evm.model.NIJG01000729.1.9;Parent=evm.model.NIJG01000729.1.9
#evm.TU.NIJG01000536.1.1 removed; remove_reason=repeat_overlap;
NIJG01000536.1	EVM	gene	8193	8396	.	-	.	ID=evm.TU.NIJG01000536.1.1;Name=EVM%20prediction%20NIJG01000536.1.1
NIJG01000536.1	EVM	mRNA	8193	8396	.	-	.	ID=evm.model.NIJG01000536.1.1;Parent=evm.TU.NIJG01000536.1.1;Name=EVM%20prediction%20NIJG01000536.1.1
NIJG01000536.1	EVM	exon	8193	8396	.	-	.	ID=evm.model.NIJG01000536.1.1.exon1;Parent=evm.model.NIJG01000536.1.1
NIJG01000536.1	EVM	CDS	8193	8396	.	-	0	ID=cds.evm.model.NIJG01000536.1.1;Parent=evm.model.NIJG01000536.1.1
#evm.TU.NIJG01000536.1.2 removed; remove_reason=repeat_match;
NIJG01000536.1	EVM	gene	8471	8788	.	-	.	ID=evm.TU.NIJG01000536.1.2;Name=EVM%20prediction%20NIJG01000536.1.2
NIJG01000536.1	EVM	mRNA	8471	8788	.	-	.	ID=evm.model.NIJG01000536.1.2;Parent=evm.TU.NIJG01000536.1.2;Name=EVM%20prediction%20NIJG01000536.1.2
NIJG01000536.1	EVM	exon	8471	8788	.	-	.	ID=evm.model.NIJG01000536.1.2.exon1;Parent=evm.model.NIJG01000536.1.2
NIJG01000536.1	EVM	CDS	8471	8788	.	-	0	ID=cds.evm.model.NIJG01000536.1.2;Parent=evm.model.NIJG01000536.1.2
#evm.TU.NIJG01000536.1.3 removed; remove_reason=repeat_match;
NIJG01000536.1	EVM	gene	8795	9541	.	-	.	ID=evm.TU.NIJG01000536.1.3;Name=EVM%20prediction%20NIJG01000536.1.3
NIJG01000536.1	EVM	mRNA	8795	9541	.	-	.	ID=evm.model.NIJG01000536.1.3;Parent=evm.TU.NIJG01000536.1.3;Name=EVM%20prediction%20NIJG01000536.1.3
NIJG01000536.1	EVM	exon	8795	9541	.	-	.	ID=evm.model.NIJG01000536.1.3.exon1;Parent=evm.model.NIJG01000536.1.3
NIJG01000536.1	EVM	CDS	8795	9541	.	-	0	ID=cds.evm.model.NIJG01000536.1.3;Parent=evm.model.NIJG01000536.1.3
#evm.TU.NIJG01000536.1.4 removed; remove_reason=repeat_match;
NIJG01000536.1	EVM	gene	11978	12688	.	-	.	ID=evm.TU.NIJG01000536.1.4;Name=EVM%20prediction%20NIJG01000536.1.4
NIJG01000536.1	EVM	mRNA	11978	12688	.	-	.	ID=evm.model.NIJG01000536.1.4;Parent=evm.TU.NIJG01000536.1.4;Name=EVM%20prediction%20NIJG01000536.1.4
NIJG01000536.1	EVM	exon	11978	12688	.	-	.	ID=evm.model.NIJG01000536.1.4.exon1;Parent=evm.model.NIJG01000536.1.4
NIJG01000536.1	EVM	CDS	11978	12688	.	-	0	ID=cds.evm.model.NIJG01000536.1.4;Parent=evm.model.NIJG01000536.1.4
#evm.TU.NIJG01000536.1.5 removed; remove_reason=repeat_overlap;
NIJG01000536.1	EVM	gene	15650	16108	.	-	.	ID=evm.TU.NIJG01000536.1.5;Name=EVM%20prediction%20NIJG01000536.1.5
NIJG01000536.1	EVM	mRNA	15650	16108	.	-	.	ID=evm.model.NIJG01000536.1.5;Parent=evm.TU.NIJG01000536.1.5;Name=EVM%20prediction%20NIJG01000536.1.5
NIJG01000536.1	EVM	exon	15650	16108	.	-	.	ID=evm.model.NIJG01000536.1.5.exon1;Parent=evm.model.NIJG01000536.1.5
NIJG01000536.1	EVM	CDS	15650	16108	.	-	0	ID=cds.evm.model.NIJG01000536.1.5;Parent=evm.model.NIJG01000536.1.5
#evm.TU.NIJG01000536.1.6 removed; remove_reason=repeat_match;
NIJG01000536.1	EVM	gene	20296	20631	.	-	.	ID=evm.TU.NIJG01000536.1.6;Name=EVM%20prediction%20NIJG01000536.1.6
NIJG01000536.1	EVM	mRNA	20296	20631	.	-	.	ID=evm.model.NIJG01000536.1.6;Parent=evm.TU.NIJG01000536.1.6;Name=EVM%20prediction%20NIJG01000536.1.6
NIJG01000536.1	EVM	exon	20296	20631	.	-	.	ID=evm.model.NIJG01000536.1.6.exon1;Parent=evm.model.NIJG01000536.1.6
NIJG01000536.1	EVM	CDS	20296	20631	.	-	0	ID=cds.evm.model.NIJG01000536.1.6;Parent=evm.model.NIJG01000536.1.6
#evm.TU.NIJG01000536.1.8 removed; remove_reason=repeat_match;
NIJG01000536.1	EVM	gene	23242	24213	.	-	.	ID=evm.TU.NIJG01000536.1.8;Name=EVM%20prediction%20NIJG01000536.1.8
NIJG01000536.1	EVM	mRNA	23242	24213	.	-	.	ID=evm.model.NIJG01000536.1.8;Parent=evm.TU.NIJG01000536.1.8;Name=EVM%20prediction%20NIJG01000536.1.8
NIJG01000536.1	EVM	exon	23242	24213	.	-	.	ID=evm.model.NIJG01000536.1.8.exon1;Parent=evm.model.NIJG01000536.1.8
NIJG01000536.1	EVM	CDS	23242	24213	.	-	0	ID=cds.evm.model.NIJG01000536.1.8;Parent=evm.model.NIJG01000536.1.8
#evm.TU.NIJG01000536.1.12 removed; remove_reason=repeat_match;
NIJG01000536.1	EVM	gene	44141	48487	.	-	.	ID=evm.TU.NIJG01000536.1.12;Name=EVM%20prediction%20NIJG01000536.1.12
NIJG01000536.1	EVM	mRNA	44141	48487	.	-	.	ID=evm.model.NIJG01000536.1.12;Parent=evm.TU.NIJG01000536.1.12;Name=EVM%20prediction%20NIJG01000536.1.12
NIJG01000536.1	EVM	exon	48402	48487	.	-	.	ID=evm.model.NIJG01000536.1.12.exon1;Parent=evm.model.NIJG01000536.1.12
NIJG01000536.1	EVM	CDS	48402	48487	.	-	0	ID=cds.evm.model.NIJG01000536.1.12;Parent=evm.model.NIJG01000536.1.12
NIJG01000536.1	EVM	exon	47938	48050	.	-	.	ID=evm.model.NIJG01000536.1.12.exon2;Parent=evm.model.NIJG01000536.1.12
NIJG01000536.1	EVM	CDS	47938	48050	.	-	1	ID=cds.evm.model.NIJG01000536.1.12;Parent=evm.model.NIJG01000536.1.12
NIJG01000536.1	EVM	exon	46935	47261	.	-	.	ID=evm.model.NIJG01000536.1.12.exon3;Parent=evm.model.NIJG01000536.1.12
NIJG01000536.1	EVM	CDS	46935	47261	.	-	2	ID=cds.evm.model.NIJG01000536.1.12;Parent=evm.model.NIJG01000536.1.12
NIJG01000536.1	EVM	exon	45245	45479	.	-	.	ID=evm.model.NIJG01000536.1.12.exon4;Parent=evm.model.NIJG01000536.1.12
NIJG01000536.1	EVM	CDS	45245	45479	.	-	2	ID=cds.evm.model.NIJG01000536.1.12;Parent=evm.model.NIJG01000536.1.12
NIJG01000536.1	EVM	exon	44969	45070	.	-	.	ID=evm.model.NIJG01000536.1.12.exon5;Parent=evm.model.NIJG01000536.1.12
NIJG01000536.1	EVM	CDS	44969	45070	.	-	1	ID=cds.evm.model.NIJG01000536.1.12;Parent=evm.model.NIJG01000536.1.12
NIJG01000536.1	EVM	exon	44141	44483	.	-	.	ID=evm.model.NIJG01000536.1.12.exon6;Parent=evm.model.NIJG01000536.1.12
NIJG01000536.1	EVM	CDS	44141	44483	.	-	1	ID=cds.evm.model.NIJG01000536.1.12;Parent=evm.model.NIJG01000536.1.12
#evm.TU.NIJG01000536.1.13 removed; remove_reason=repeat_match;
NIJG01000536.1	EVM	gene	48511	53446	.	-	.	ID=evm.TU.NIJG01000536.1.13;Name=EVM%20prediction%20NIJG01000536.1.13
NIJG01000536.1	EVM	mRNA	48511	53446	.	-	.	ID=evm.model.NIJG01000536.1.13;Parent=evm.TU.NIJG01000536.1.13;Name=EVM%20prediction%20NIJG01000536.1.13
NIJG01000536.1	EVM	exon	53144	53446	.	-	.	ID=evm.model.NIJG01000536.1.13.exon1;Parent=evm.model.NIJG01000536.1.13
NIJG01000536.1	EVM	CDS	53144	53446	.	-	0	ID=cds.evm.model.NIJG01000536.1.13;Parent=evm.model.NIJG01000536.1.13
NIJG01000536.1	EVM	exon	48511	49032	.	-	.	ID=evm.model.NIJG01000536.1.13.exon2;Parent=evm.model.NIJG01000536.1.13
NIJG01000536.1	EVM	CDS	48511	49032	.	-	0	ID=cds.evm.model.NIJG01000536.1.13;Parent=evm.model.NIJG01000536.1.13
#evm.TU.NIJG01000536.1.14 removed; remove_reason=repeat_match;
NIJG01000536.1	EVM	gene	53545	54465	.	-	.	ID=evm.TU.NIJG01000536.1.14;Name=EVM%20prediction%20NIJG01000536.1.14
NIJG01000536.1	EVM	mRNA	53545	54465	.	-	.	ID=evm.model.NIJG01000536.1.14;Parent=evm.TU.NIJG01000536.1.14;Name=EVM%20prediction%20NIJG01000536.1.14
NIJG01000536.1	EVM	exon	53545	54465	.	-	.	ID=evm.model.NIJG01000536.1.14.exon1;Parent=evm.model.NIJG01000536.1.14
NIJG01000536.1	EVM	CDS	53545	54465	.	-	0	ID=cds.evm.model.NIJG01000536.1.14;Parent=evm.model.NIJG01000536.1.14
#evm.TU.NIJG01000536.1.15 removed; remove_reason=repeat_match;
NIJG01000536.1	EVM	gene	62097	62660	.	-	.	ID=evm.TU.NIJG01000536.1.15;Name=EVM%20prediction%20NIJG01000536.1.15
NIJG01000536.1	EVM	mRNA	62097	62660	.	-	.	ID=evm.model.NIJG01000536.1.15;Parent=evm.TU.NIJG01000536.1.15;Name=EVM%20prediction%20NIJG01000536.1.15
NIJG01000536.1	EVM	exon	62385	62660	.	-	.	ID=evm.model.NIJG01000536.1.15.exon1;Parent=evm.model.NIJG01000536.1.15
NIJG01000536.1	EVM	CDS	62385	62660	.	-	0	ID=cds.evm.model.NIJG01000536.1.15;Parent=evm.model.NIJG01000536.1.15
NIJG01000536.1	EVM	exon	62097	62333	.	-	.	ID=evm.model.NIJG01000536.1.15.exon2;Parent=evm.model.NIJG01000536.1.15
NIJG01000536.1	EVM	CDS	62097	62333	.	-	0	ID=cds.evm.model.NIJG01000536.1.15;Parent=evm.model.NIJG01000536.1.15
#evm.TU.NIJG01000536.1.16 removed; remove_reason=repeat_match;
NIJG01000536.1	EVM	gene	62707	63015	.	-	.	ID=evm.TU.NIJG01000536.1.16;Name=EVM%20prediction%20NIJG01000536.1.16
NIJG01000536.1	EVM	mRNA	62707	63015	.	-	.	ID=evm.model.NIJG01000536.1.16;Parent=evm.TU.NIJG01000536.1.16;Name=EVM%20prediction%20NIJG01000536.1.16
NIJG01000536.1	EVM	exon	62707	63015	.	-	.	ID=evm.model.NIJG01000536.1.16.exon1;Parent=evm.model.NIJG01000536.1.16
NIJG01000536.1	EVM	CDS	62707	63015	.	-	0	ID=cds.evm.model.NIJG01000536.1.16;Parent=evm.model.NIJG01000536.1.16
#evm.TU.NIJG01000536.1.17 removed; remove_reason=repeat_match;
NIJG01000536.1	EVM	gene	71638	72518	.	-	.	ID=evm.TU.NIJG01000536.1.17;Name=EVM%20prediction%20NIJG01000536.1.17
NIJG01000536.1	EVM	mRNA	71638	72518	.	-	.	ID=evm.model.NIJG01000536.1.17;Parent=evm.TU.NIJG01000536.1.17;Name=EVM%20prediction%20NIJG01000536.1.17
NIJG01000536.1	EVM	exon	72474	72518	.	-	.	ID=evm.model.NIJG01000536.1.17.exon1;Parent=evm.model.NIJG01000536.1.17
NIJG01000536.1	EVM	CDS	72474	72518	.	-	0	ID=cds.evm.model.NIJG01000536.1.17;Parent=evm.model.NIJG01000536.1.17
NIJG01000536.1	EVM	exon	71638	72405	.	-	.	ID=evm.model.NIJG01000536.1.17.exon2;Parent=evm.model.NIJG01000536.1.17
NIJG01000536.1	EVM	CDS	71638	72405	.	-	0	ID=cds.evm.model.NIJG01000536.1.17;Parent=evm.model.NIJG01000536.1.17
#evm.TU.NIJG01000536.1.18 removed; remove_reason=repeat_match;
NIJG01000536.1	EVM	gene	72824	75364	.	-	.	ID=evm.TU.NIJG01000536.1.18;Name=EVM%20prediction%20NIJG01000536.1.18
NIJG01000536.1	EVM	mRNA	72824	75364	.	-	.	ID=evm.model.NIJG01000536.1.18;Parent=evm.TU.NIJG01000536.1.18;Name=EVM%20prediction%20NIJG01000536.1.18
NIJG01000536.1	EVM	exon	72824	75364	.	-	.	ID=evm.model.NIJG01000536.1.18.exon1;Parent=evm.model.NIJG01000536.1.18
NIJG01000536.1	EVM	CDS	72824	75364	.	-	0	ID=cds.evm.model.NIJG01000536.1.18;Parent=evm.model.NIJG01000536.1.18
#evm.TU.NIJG01000536.1.19 removed; remove_reason=repeat_match;
NIJG01000536.1	EVM	gene	77730	78197	.	-	.	ID=evm.TU.NIJG01000536.1.19;Name=EVM%20prediction%20NIJG01000536.1.19
NIJG01000536.1	EVM	mRNA	77730	78197	.	-	.	ID=evm.model.NIJG01000536.1.19;Parent=evm.TU.NIJG01000536.1.19;Name=EVM%20prediction%20NIJG01000536.1.19
NIJG01000536.1	EVM	exon	77730	78197	.	-	.	ID=evm.model.NIJG01000536.1.19.exon1;Parent=evm.model.NIJG01000536.1.19
NIJG01000536.1	EVM	CDS	77730	78197	.	-	0	ID=cds.evm.model.NIJG01000536.1.19;Parent=evm.model.NIJG01000536.1.19
#evm.TU.NIJG01000536.1.20 removed; remove_reason=repeat_match;
NIJG01000536.1	EVM	gene	85822	86382	.	-	.	ID=evm.TU.NIJG01000536.1.20;Name=EVM%20prediction%20NIJG01000536.1.20
NIJG01000536.1	EVM	mRNA	85822	86382	.	-	.	ID=evm.model.NIJG01000536.1.20;Parent=evm.TU.NIJG01000536.1.20;Name=EVM%20prediction%20NIJG01000536.1.20
NIJG01000536.1	EVM	exon	85822	86382	.	-	.	ID=evm.model.NIJG01000536.1.20.exon1;Parent=evm.model.NIJG01000536.1.20
NIJG01000536.1	EVM	CDS	85822	86382	.	-	0	ID=cds.evm.model.NIJG01000536.1.20;Parent=evm.model.NIJG01000536.1.20
#evm.TU.NIJG01000536.1.21 removed; remove_reason=repeat_match;
NIJG01000536.1	EVM	gene	87395	88036	.	-	.	ID=evm.TU.NIJG01000536.1.21;Name=EVM%20prediction%20NIJG01000536.1.21
NIJG01000536.1	EVM	mRNA	87395	88036	.	-	.	ID=evm.model.NIJG01000536.1.21;Parent=evm.TU.NIJG01000536.1.21;Name=EVM%20prediction%20NIJG01000536.1.21
NIJG01000536.1	EVM	exon	87395	88036	.	-	.	ID=evm.model.NIJG01000536.1.21.exon1;Parent=evm.model.NIJG01000536.1.21
NIJG01000536.1	EVM	CDS	87395	88036	.	-	0	ID=cds.evm.model.NIJG01000536.1.21;Parent=evm.model.NIJG01000536.1.21
#evm.TU.NIJG01003019.1.1 removed; remove_reason=repeat_match;
NIJG01003019.1	EVM	gene	8514	9800	.	+	.	ID=evm.TU.NIJG01003019.1.1;Name=EVM%20prediction%20NIJG01003019.1.1
NIJG01003019.1	EVM	mRNA	8514	9800	.	+	.	ID=evm.model.NIJG01003019.1.1;Parent=evm.TU.NIJG01003019.1.1;Name=EVM%20prediction%20NIJG01003019.1.1
NIJG01003019.1	EVM	exon	8514	9800	.	+	.	ID=evm.model.NIJG01003019.1.1.exon1;Parent=evm.model.NIJG01003019.1.1
NIJG01003019.1	EVM	CDS	8514	9800	.	+	0	ID=cds.evm.model.NIJG01003019.1.1;Parent=evm.model.NIJG01003019.1.1
#evm.TU.NIJG01003019.1.4 removed; remove_reason=repeat_match;
NIJG01003019.1	EVM	gene	25914	27633	.	+	.	ID=evm.TU.NIJG01003019.1.4;Name=EVM%20prediction%20NIJG01003019.1.4
NIJG01003019.1	EVM	mRNA	25914	27633	.	+	.	ID=evm.model.NIJG01003019.1.4;Parent=evm.TU.NIJG01003019.1.4;Name=EVM%20prediction%20NIJG01003019.1.4
NIJG01003019.1	EVM	exon	25914	26619	.	+	.	ID=evm.model.NIJG01003019.1.4.exon1;Parent=evm.model.NIJG01003019.1.4
NIJG01003019.1	EVM	CDS	25914	26619	.	+	0	ID=cds.evm.model.NIJG01003019.1.4;Parent=evm.model.NIJG01003019.1.4
NIJG01003019.1	EVM	exon	26807	27633	.	+	.	ID=evm.model.NIJG01003019.1.4.exon2;Parent=evm.model.NIJG01003019.1.4
NIJG01003019.1	EVM	CDS	26807	27633	.	+	2	ID=cds.evm.model.NIJG01003019.1.4;Parent=evm.model.NIJG01003019.1.4
#evm.TU.NIJG01003019.1.5 removed; remove_reason=repeat_match;
NIJG01003019.1	EVM	gene	28219	29033	.	+	.	ID=evm.TU.NIJG01003019.1.5;Name=EVM%20prediction%20NIJG01003019.1.5
NIJG01003019.1	EVM	mRNA	28219	29033	.	+	.	ID=evm.model.NIJG01003019.1.5;Parent=evm.TU.NIJG01003019.1.5;Name=EVM%20prediction%20NIJG01003019.1.5
NIJG01003019.1	EVM	exon	28219	28447	.	+	.	ID=evm.model.NIJG01003019.1.5.exon1;Parent=evm.model.NIJG01003019.1.5
NIJG01003019.1	EVM	CDS	28219	28447	.	+	0	ID=cds.evm.model.NIJG01003019.1.5;Parent=evm.model.NIJG01003019.1.5
NIJG01003019.1	EVM	exon	28494	28887	.	+	.	ID=evm.model.NIJG01003019.1.5.exon2;Parent=evm.model.NIJG01003019.1.5
NIJG01003019.1	EVM	CDS	28494	28887	.	+	2	ID=cds.evm.model.NIJG01003019.1.5;Parent=evm.model.NIJG01003019.1.5
NIJG01003019.1	EVM	exon	28961	29033	.	+	.	ID=evm.model.NIJG01003019.1.5.exon3;Parent=evm.model.NIJG01003019.1.5
NIJG01003019.1	EVM	CDS	28961	29033	.	+	1	ID=cds.evm.model.NIJG01003019.1.5;Parent=evm.model.NIJG01003019.1.5
#evm.TU.NIJG01003019.1.8 removed; remove_reason=repeat_match;
NIJG01003019.1	EVM	gene	40942	41538	.	+	.	ID=evm.TU.NIJG01003019.1.8;Name=EVM%20prediction%20NIJG01003019.1.8
NIJG01003019.1	EVM	mRNA	40942	41538	.	+	.	ID=evm.model.NIJG01003019.1.8;Parent=evm.TU.NIJG01003019.1.8;Name=EVM%20prediction%20NIJG01003019.1.8
NIJG01003019.1	EVM	exon	40942	41538	.	+	.	ID=evm.model.NIJG01003019.1.8.exon1;Parent=evm.model.NIJG01003019.1.8
NIJG01003019.1	EVM	CDS	40942	41538	.	+	0	ID=cds.evm.model.NIJG01003019.1.8;Parent=evm.model.NIJG01003019.1.8
#evm.TU.NIJG01003019.1.9 removed; remove_reason=repeat_overlap;
NIJG01003019.1	EVM	gene	44056	44526	.	+	.	ID=evm.TU.NIJG01003019.1.9;Name=EVM%20prediction%20NIJG01003019.1.9
NIJG01003019.1	EVM	mRNA	44056	44526	.	+	.	ID=evm.model.NIJG01003019.1.9;Parent=evm.TU.NIJG01003019.1.9;Name=EVM%20prediction%20NIJG01003019.1.9
NIJG01003019.1	EVM	exon	44056	44526	.	+	.	ID=evm.model.NIJG01003019.1.9.exon1;Parent=evm.model.NIJG01003019.1.9
NIJG01003019.1	EVM	CDS	44056	44526	.	+	0	ID=cds.evm.model.NIJG01003019.1.9;Parent=evm.model.NIJG01003019.1.9
#evm.TU.NIJG01003019.1.13 removed; remove_reason=repeat_match;
NIJG01003019.1	EVM	gene	68406	69345	.	+	.	ID=evm.TU.NIJG01003019.1.13;Name=EVM%20prediction%20NIJG01003019.1.13
NIJG01003019.1	EVM	mRNA	68406	69345	.	+	.	ID=evm.model.NIJG01003019.1.13;Parent=evm.TU.NIJG01003019.1.13;Name=EVM%20prediction%20NIJG01003019.1.13
NIJG01003019.1	EVM	exon	68406	69192	.	+	.	ID=evm.model.NIJG01003019.1.13.exon1;Parent=evm.model.NIJG01003019.1.13
NIJG01003019.1	EVM	CDS	68406	69192	.	+	0	ID=cds.evm.model.NIJG01003019.1.13;Parent=evm.model.NIJG01003019.1.13
NIJG01003019.1	EVM	exon	69224	69345	.	+	.	ID=evm.model.NIJG01003019.1.13.exon2;Parent=evm.model.NIJG01003019.1.13
NIJG01003019.1	EVM	CDS	69224	69345	.	+	2	ID=cds.evm.model.NIJG01003019.1.13;Parent=evm.model.NIJG01003019.1.13
#evm.TU.NIJG01003019.1.14 removed; remove_reason=repeat_overlap;
NIJG01003019.1	EVM	gene	73697	74029	.	+	.	ID=evm.TU.NIJG01003019.1.14;Name=EVM%20prediction%20NIJG01003019.1.14
NIJG01003019.1	EVM	mRNA	73697	74029	.	+	.	ID=evm.model.NIJG01003019.1.14;Parent=evm.TU.NIJG01003019.1.14;Name=EVM%20prediction%20NIJG01003019.1.14
NIJG01003019.1	EVM	exon	73697	74029	.	+	.	ID=evm.model.NIJG01003019.1.14.exon1;Parent=evm.model.NIJG01003019.1.14
NIJG01003019.1	EVM	CDS	73697	74029	.	+	0	ID=cds.evm.model.NIJG01003019.1.14;Parent=evm.model.NIJG01003019.1.14
#evm.TU.NIJG01003019.1.15 removed; remove_reason=repeat_overlap;
NIJG01003019.1	EVM	gene	74078	74587	.	+	.	ID=evm.TU.NIJG01003019.1.15;Name=EVM%20prediction%20NIJG01003019.1.15
NIJG01003019.1	EVM	mRNA	74078	74587	.	+	.	ID=evm.model.NIJG01003019.1.15;Parent=evm.TU.NIJG01003019.1.15;Name=EVM%20prediction%20NIJG01003019.1.15
NIJG01003019.1	EVM	exon	74078	74587	.	+	.	ID=evm.model.NIJG01003019.1.15.exon1;Parent=evm.model.NIJG01003019.1.15
NIJG01003019.1	EVM	CDS	74078	74587	.	+	0	ID=cds.evm.model.NIJG01003019.1.15;Parent=evm.model.NIJG01003019.1.15
#evm.TU.NIJG01003019.1.16 removed; remove_reason=repeat_overlap;
NIJG01003019.1	EVM	gene	76612	76965	.	+	.	ID=evm.TU.NIJG01003019.1.16;Name=EVM%20prediction%20NIJG01003019.1.16
NIJG01003019.1	EVM	mRNA	76612	76965	.	+	.	ID=evm.model.NIJG01003019.1.16;Parent=evm.TU.NIJG01003019.1.16;Name=EVM%20prediction%20NIJG01003019.1.16
NIJG01003019.1	EVM	exon	76612	76965	.	+	.	ID=evm.model.NIJG01003019.1.16.exon1;Parent=evm.model.NIJG01003019.1.16
NIJG01003019.1	EVM	CDS	76612	76965	.	+	0	ID=cds.evm.model.NIJG01003019.1.16;Parent=evm.model.NIJG01003019.1.16
#evm.TU.NIJG01005832.1.1 removed; remove_reason=repeat_overlap;
NIJG01005832.1	EVM	gene	5550	5907	.	+	.	ID=evm.TU.NIJG01005832.1.1;Name=EVM%20prediction%20NIJG01005832.1.1
NIJG01005832.1	EVM	mRNA	5550	5907	.	+	.	ID=evm.model.NIJG01005832.1.1;Parent=evm.TU.NIJG01005832.1.1;Name=EVM%20prediction%20NIJG01005832.1.1
NIJG01005832.1	EVM	exon	5550	5667	.	+	.	ID=evm.model.NIJG01005832.1.1.exon1;Parent=evm.model.NIJG01005832.1.1
NIJG01005832.1	EVM	CDS	5550	5667	.	+	0	ID=cds.evm.model.NIJG01005832.1.1;Parent=evm.model.NIJG01005832.1.1
NIJG01005832.1	EVM	exon	5739	5907	.	+	.	ID=evm.model.NIJG01005832.1.1.exon2;Parent=evm.model.NIJG01005832.1.1
NIJG01005832.1	EVM	CDS	5739	5907	.	+	2	ID=cds.evm.model.NIJG01005832.1.1;Parent=evm.model.NIJG01005832.1.1
#evm.TU.NIJG01001076.1.1 removed; remove_reason=repeat_match;
NIJG01001076.1	EVM	gene	14329	14835	.	-	.	ID=evm.TU.NIJG01001076.1.1;Name=EVM%20prediction%20NIJG01001076.1.1
NIJG01001076.1	EVM	mRNA	14329	14835	.	-	.	ID=evm.model.NIJG01001076.1.1;Parent=evm.TU.NIJG01001076.1.1;Name=EVM%20prediction%20NIJG01001076.1.1
NIJG01001076.1	EVM	exon	14329	14835	.	-	.	ID=evm.model.NIJG01001076.1.1.exon1;Parent=evm.model.NIJG01001076.1.1
NIJG01001076.1	EVM	CDS	14329	14835	.	-	0	ID=cds.evm.model.NIJG01001076.1.1;Parent=evm.model.NIJG01001076.1.1
#evm.TU.NIJG01001076.1.3 removed; remove_reason=repeat_overlap;
NIJG01001076.1	EVM	gene	44366	44595	.	+	.	ID=evm.TU.NIJG01001076.1.3;Name=EVM%20prediction%20NIJG01001076.1.3
NIJG01001076.1	EVM	mRNA	44366	44595	.	+	.	ID=evm.model.NIJG01001076.1.3;Parent=evm.TU.NIJG01001076.1.3;Name=EVM%20prediction%20NIJG01001076.1.3
NIJG01001076.1	EVM	exon	44366	44595	.	+	.	ID=evm.model.NIJG01001076.1.3.exon1;Parent=evm.model.NIJG01001076.1.3
NIJG01001076.1	EVM	CDS	44366	44595	.	+	0	ID=cds.evm.model.NIJG01001076.1.3;Parent=evm.model.NIJG01001076.1.3
#evm.TU.NIJG01004386.1.1 removed; remove_reason=repeat_overlap;
NIJG01004386.1	EVM	gene	11605	11934	.	-	.	ID=evm.TU.NIJG01004386.1.1;Name=EVM%20prediction%20NIJG01004386.1.1
NIJG01004386.1	EVM	mRNA	11605	11934	.	-	.	ID=evm.model.NIJG01004386.1.1;Parent=evm.TU.NIJG01004386.1.1;Name=EVM%20prediction%20NIJG01004386.1.1
NIJG01004386.1	EVM	exon	11605	11934	.	-	.	ID=evm.model.NIJG01004386.1.1.exon1;Parent=evm.model.NIJG01004386.1.1
NIJG01004386.1	EVM	CDS	11605	11934	.	-	0	ID=cds.evm.model.NIJG01004386.1.1;Parent=evm.model.NIJG01004386.1.1
#evm.TU.NIJG01004386.1.2 removed; remove_reason=repeat_overlap;
NIJG01004386.1	EVM	gene	6152	6448	.	-	.	ID=evm.TU.NIJG01004386.1.2;Name=EVM%20prediction%20NIJG01004386.1.2
NIJG01004386.1	EVM	mRNA	6152	6448	.	-	.	ID=evm.model.NIJG01004386.1.2;Parent=evm.TU.NIJG01004386.1.2;Name=EVM%20prediction%20NIJG01004386.1.2
NIJG01004386.1	EVM	exon	6152	6448	.	-	.	ID=evm.model.NIJG01004386.1.2.exon1;Parent=evm.model.NIJG01004386.1.2
NIJG01004386.1	EVM	CDS	6152	6448	.	-	0	ID=cds.evm.model.NIJG01004386.1.2;Parent=evm.model.NIJG01004386.1.2
#evm.TU.NIJG01006132.1.1 removed; remove_reason=repeat_overlap;
NIJG01006132.1	EVM	gene	5231	5404	.	+	.	ID=evm.TU.NIJG01006132.1.1;Name=EVM%20prediction%20NIJG01006132.1.1
NIJG01006132.1	EVM	mRNA	5231	5404	.	+	.	ID=evm.model.NIJG01006132.1.1;Parent=evm.TU.NIJG01006132.1.1;Name=EVM%20prediction%20NIJG01006132.1.1
NIJG01006132.1	EVM	exon	5231	5404	.	+	.	ID=evm.model.NIJG01006132.1.1.exon1;Parent=evm.model.NIJG01006132.1.1
NIJG01006132.1	EVM	CDS	5231	5404	.	+	0	ID=cds.evm.model.NIJG01006132.1.1;Parent=evm.model.NIJG01006132.1.1
#evm.TU.NIJG01004818.1.1 removed; remove_reason=repeat_overlap;
NIJG01004818.1	EVM	gene	10218	10610	.	-	.	ID=evm.TU.NIJG01004818.1.1;Name=EVM%20prediction%20NIJG01004818.1.1
NIJG01004818.1	EVM	mRNA	10218	10610	.	-	.	ID=evm.model.NIJG01004818.1.1;Parent=evm.TU.NIJG01004818.1.1;Name=EVM%20prediction%20NIJG01004818.1.1
NIJG01004818.1	EVM	exon	10469	10610	.	-	.	ID=evm.model.NIJG01004818.1.1.exon1;Parent=evm.model.NIJG01004818.1.1
NIJG01004818.1	EVM	CDS	10469	10610	.	-	0	ID=cds.evm.model.NIJG01004818.1.1;Parent=evm.model.NIJG01004818.1.1
NIJG01004818.1	EVM	exon	10218	10375	.	-	.	ID=evm.model.NIJG01004818.1.1.exon2;Parent=evm.model.NIJG01004818.1.1
NIJG01004818.1	EVM	CDS	10218	10375	.	-	2	ID=cds.evm.model.NIJG01004818.1.1;Parent=evm.model.NIJG01004818.1.1
#evm.TU.NIJG01016539.1.1 removed; remove_reason=repeat_overlap;
NIJG01016539.1	EVM	gene	4697	4931	.	+	.	ID=evm.TU.NIJG01016539.1.1;Name=EVM%20prediction%20NIJG01016539.1.1
NIJG01016539.1	EVM	mRNA	4697	4931	.	+	.	ID=evm.model.NIJG01016539.1.1;Parent=evm.TU.NIJG01016539.1.1;Name=EVM%20prediction%20NIJG01016539.1.1
NIJG01016539.1	EVM	exon	4697	4931	.	+	.	ID=evm.model.NIJG01016539.1.1.exon1;Parent=evm.model.NIJG01016539.1.1
NIJG01016539.1	EVM	CDS	4697	4931	.	+	0	ID=cds.evm.model.NIJG01016539.1.1;Parent=evm.model.NIJG01016539.1.1
#evm.TU.NIJG01001789.1.1 removed; remove_reason=repeat_overlap;
NIJG01001789.1	EVM	gene	5741	6026	.	+	.	ID=evm.TU.NIJG01001789.1.1;Name=EVM%20prediction%20NIJG01001789.1.1
NIJG01001789.1	EVM	mRNA	5741	6026	.	+	.	ID=evm.model.NIJG01001789.1.1;Parent=evm.TU.NIJG01001789.1.1;Name=EVM%20prediction%20NIJG01001789.1.1
NIJG01001789.1	EVM	exon	5741	6026	.	+	.	ID=evm.model.NIJG01001789.1.1.exon1;Parent=evm.model.NIJG01001789.1.1
NIJG01001789.1	EVM	CDS	5741	6026	.	+	0	ID=cds.evm.model.NIJG01001789.1.1;Parent=evm.model.NIJG01001789.1.1
#evm.TU.NIJG01001789.1.2 removed; remove_reason=repeat_overlap;
NIJG01001789.1	EVM	gene	27825	28175	.	-	.	ID=evm.TU.NIJG01001789.1.2;Name=EVM%20prediction%20NIJG01001789.1.2
NIJG01001789.1	EVM	mRNA	27825	28175	.	-	.	ID=evm.model.NIJG01001789.1.2;Parent=evm.TU.NIJG01001789.1.2;Name=EVM%20prediction%20NIJG01001789.1.2
NIJG01001789.1	EVM	exon	28049	28175	.	-	.	ID=evm.model.NIJG01001789.1.2.exon1;Parent=evm.model.NIJG01001789.1.2
NIJG01001789.1	EVM	CDS	28049	28175	.	-	0	ID=cds.evm.model.NIJG01001789.1.2;Parent=evm.model.NIJG01001789.1.2
NIJG01001789.1	EVM	exon	27825	27895	.	-	.	ID=evm.model.NIJG01001789.1.2.exon2;Parent=evm.model.NIJG01001789.1.2
NIJG01001789.1	EVM	CDS	27825	27895	.	-	2	ID=cds.evm.model.NIJG01001789.1.2;Parent=evm.model.NIJG01001789.1.2
#evm.TU.NIJG01019595.1.1 removed; remove_reason=repeat_overlap;
NIJG01019595.1	EVM	gene	2344	2560	.	-	.	ID=evm.TU.NIJG01019595.1.1;Name=EVM%20prediction%20NIJG01019595.1.1
NIJG01019595.1	EVM	mRNA	2344	2560	.	-	.	ID=evm.model.NIJG01019595.1.1;Parent=evm.TU.NIJG01019595.1.1;Name=EVM%20prediction%20NIJG01019595.1.1
NIJG01019595.1	EVM	exon	2344	2560	.	-	.	ID=evm.model.NIJG01019595.1.1.exon1;Parent=evm.model.NIJG01019595.1.1
NIJG01019595.1	EVM	CDS	2344	2560	.	-	1	ID=cds.evm.model.NIJG01019595.1.1;Parent=evm.model.NIJG01019595.1.1
#evm.TU.NIJG01010298.1.1 removed; remove_reason=repeat_overlap;
NIJG01010298.1	EVM	gene	2121	2335	.	+	.	ID=evm.TU.NIJG01010298.1.1;Name=EVM%20prediction%20NIJG01010298.1.1
NIJG01010298.1	EVM	mRNA	2121	2335	.	+	.	ID=evm.model.NIJG01010298.1.1;Parent=evm.TU.NIJG01010298.1.1;Name=EVM%20prediction%20NIJG01010298.1.1
NIJG01010298.1	EVM	exon	2121	2335	.	+	.	ID=evm.model.NIJG01010298.1.1.exon1;Parent=evm.model.NIJG01010298.1.1
NIJG01010298.1	EVM	CDS	2121	2335	.	+	1	ID=cds.evm.model.NIJG01010298.1.1;Parent=evm.model.NIJG01010298.1.1
#evm.TU.NIJG01019043.1.1 removed; remove_reason=repeat_overlap;
NIJG01019043.1	EVM	gene	3248	3555	.	-	.	ID=evm.TU.NIJG01019043.1.1;Name=EVM%20prediction%20NIJG01019043.1.1
NIJG01019043.1	EVM	mRNA	3248	3555	.	-	.	ID=evm.model.NIJG01019043.1.1;Parent=evm.TU.NIJG01019043.1.1;Name=EVM%20prediction%20NIJG01019043.1.1
NIJG01019043.1	EVM	exon	3429	3555	.	-	.	ID=evm.model.NIJG01019043.1.1.exon1;Parent=evm.model.NIJG01019043.1.1
NIJG01019043.1	EVM	CDS	3429	3555	.	-	0	ID=cds.evm.model.NIJG01019043.1.1;Parent=evm.model.NIJG01019043.1.1
NIJG01019043.1	EVM	exon	3248	3345	.	-	.	ID=evm.model.NIJG01019043.1.1.exon2;Parent=evm.model.NIJG01019043.1.1
NIJG01019043.1	EVM	CDS	3248	3345	.	-	2	ID=cds.evm.model.NIJG01019043.1.1;Parent=evm.model.NIJG01019043.1.1
#evm.TU.NIJG01005673.1.1 removed; remove_reason=repeat_overlap;
NIJG01005673.1	EVM	gene	8726	9028	.	+	.	ID=evm.TU.NIJG01005673.1.1;Name=EVM%20prediction%20NIJG01005673.1.1
NIJG01005673.1	EVM	mRNA	8726	9028	.	+	.	ID=evm.model.NIJG01005673.1.1;Parent=evm.TU.NIJG01005673.1.1;Name=EVM%20prediction%20NIJG01005673.1.1
NIJG01005673.1	EVM	exon	8726	8883	.	+	.	ID=evm.model.NIJG01005673.1.1.exon1;Parent=evm.model.NIJG01005673.1.1
NIJG01005673.1	EVM	CDS	8726	8883	.	+	0	ID=cds.evm.model.NIJG01005673.1.1;Parent=evm.model.NIJG01005673.1.1
NIJG01005673.1	EVM	exon	8920	9028	.	+	.	ID=evm.model.NIJG01005673.1.1.exon2;Parent=evm.model.NIJG01005673.1.1
NIJG01005673.1	EVM	CDS	8920	9028	.	+	1	ID=cds.evm.model.NIJG01005673.1.1;Parent=evm.model.NIJG01005673.1.1
#evm.TU.NIJG01000467.1.1 removed; remove_reason=repeat_overlap;
NIJG01000467.1	EVM	gene	56339	56518	.	+	.	ID=evm.TU.NIJG01000467.1.1;Name=EVM%20prediction%20NIJG01000467.1.1
NIJG01000467.1	EVM	mRNA	56339	56518	.	+	.	ID=evm.model.NIJG01000467.1.1;Parent=evm.TU.NIJG01000467.1.1;Name=EVM%20prediction%20NIJG01000467.1.1
NIJG01000467.1	EVM	exon	56339	56518	.	+	.	ID=evm.model.NIJG01000467.1.1.exon1;Parent=evm.model.NIJG01000467.1.1
NIJG01000467.1	EVM	CDS	56339	56518	.	+	0	ID=cds.evm.model.NIJG01000467.1.1;Parent=evm.model.NIJG01000467.1.1
#evm.TU.NIJG01000467.1.3 removed; remove_reason=repeat_overlap;
NIJG01000467.1	EVM	gene	96679	97797	.	-	.	ID=evm.TU.NIJG01000467.1.3;Name=EVM%20prediction%20NIJG01000467.1.3
NIJG01000467.1	EVM	mRNA	96679	97797	.	-	.	ID=evm.model.NIJG01000467.1.3;Parent=evm.TU.NIJG01000467.1.3;Name=EVM%20prediction%20NIJG01000467.1.3
NIJG01000467.1	EVM	exon	97682	97797	.	-	.	ID=evm.model.NIJG01000467.1.3.exon1;Parent=evm.model.NIJG01000467.1.3
NIJG01000467.1	EVM	CDS	97682	97797	.	-	0	ID=cds.evm.model.NIJG01000467.1.3;Parent=evm.model.NIJG01000467.1.3
NIJG01000467.1	EVM	exon	97524	97608	.	-	.	ID=evm.model.NIJG01000467.1.3.exon2;Parent=evm.model.NIJG01000467.1.3
NIJG01000467.1	EVM	CDS	97524	97608	.	-	1	ID=cds.evm.model.NIJG01000467.1.3;Parent=evm.model.NIJG01000467.1.3
NIJG01000467.1	EVM	exon	96679	96861	.	-	.	ID=evm.model.NIJG01000467.1.3.exon3;Parent=evm.model.NIJG01000467.1.3
NIJG01000467.1	EVM	CDS	96679	96861	.	-	0	ID=cds.evm.model.NIJG01000467.1.3;Parent=evm.model.NIJG01000467.1.3
#evm.TU.NIJG01000099.1.20 removed; remove_reason=repeat_match;
NIJG01000099.1	EVM	gene	233726	235435	.	+	.	ID=evm.TU.NIJG01000099.1.20;Name=EVM%20prediction%20NIJG01000099.1.20
NIJG01000099.1	EVM	mRNA	233726	235435	.	+	.	ID=evm.model.NIJG01000099.1.20;Parent=evm.TU.NIJG01000099.1.20;Name=EVM%20prediction%20NIJG01000099.1.20
NIJG01000099.1	EVM	exon	233726	235435	.	+	.	ID=evm.model.NIJG01000099.1.20.exon1;Parent=evm.model.NIJG01000099.1.20
NIJG01000099.1	EVM	CDS	233726	235435	.	+	0	ID=cds.evm.model.NIJG01000099.1.20;Parent=evm.model.NIJG01000099.1.20
#evm.TU.NIJG01000099.1.206 removed; remove_reason=repeat_match;
NIJG01000099.1	EVM	gene	4172237	4173133	.	+	.	ID=evm.TU.NIJG01000099.1.206;Name=EVM%20prediction%20NIJG01000099.1.206
NIJG01000099.1	EVM	mRNA	4172237	4173133	.	+	.	ID=evm.model.NIJG01000099.1.206;Parent=evm.TU.NIJG01000099.1.206;Name=EVM%20prediction%20NIJG01000099.1.206
NIJG01000099.1	EVM	exon	4172237	4173133	.	+	.	ID=evm.model.NIJG01000099.1.206.exon1;Parent=evm.model.NIJG01000099.1.206
NIJG01000099.1	EVM	CDS	4172237	4173133	.	+	0	ID=cds.evm.model.NIJG01000099.1.206;Parent=evm.model.NIJG01000099.1.206
#evm.TU.NIJG01000099.1.207 removed; remove_reason=repeat_match;
NIJG01000099.1	EVM	gene	4173404	4174408	.	+	.	ID=evm.TU.NIJG01000099.1.207;Name=EVM%20prediction%20NIJG01000099.1.207
NIJG01000099.1	EVM	mRNA	4173404	4174408	.	+	.	ID=evm.model.NIJG01000099.1.207;Parent=evm.TU.NIJG01000099.1.207;Name=EVM%20prediction%20NIJG01000099.1.207
NIJG01000099.1	EVM	exon	4173404	4174408	.	+	.	ID=evm.model.NIJG01000099.1.207.exon1;Parent=evm.model.NIJG01000099.1.207
NIJG01000099.1	EVM	CDS	4173404	4174408	.	+	0	ID=cds.evm.model.NIJG01000099.1.207;Parent=evm.model.NIJG01000099.1.207
#evm.TU.NIJG01000099.1.208 removed; remove_reason=repeat_match;
NIJG01000099.1	EVM	gene	4174631	4174966	.	+	.	ID=evm.TU.NIJG01000099.1.208;Name=EVM%20prediction%20NIJG01000099.1.208
NIJG01000099.1	EVM	mRNA	4174631	4174966	.	+	.	ID=evm.model.NIJG01000099.1.208;Parent=evm.TU.NIJG01000099.1.208;Name=EVM%20prediction%20NIJG01000099.1.208
NIJG01000099.1	EVM	exon	4174631	4174966	.	+	.	ID=evm.model.NIJG01000099.1.208.exon1;Parent=evm.model.NIJG01000099.1.208
NIJG01000099.1	EVM	CDS	4174631	4174966	.	+	0	ID=cds.evm.model.NIJG01000099.1.208;Parent=evm.model.NIJG01000099.1.208
#evm.TU.NIJG01000099.1.209 removed; remove_reason=repeat_match;
NIJG01000099.1	EVM	gene	4175074	4176105	.	+	.	ID=evm.TU.NIJG01000099.1.209;Name=EVM%20prediction%20NIJG01000099.1.209
NIJG01000099.1	EVM	mRNA	4175074	4176105	.	+	.	ID=evm.model.NIJG01000099.1.209;Parent=evm.TU.NIJG01000099.1.209;Name=EVM%20prediction%20NIJG01000099.1.209
NIJG01000099.1	EVM	exon	4175074	4176105	.	+	.	ID=evm.model.NIJG01000099.1.209.exon1;Parent=evm.model.NIJG01000099.1.209
NIJG01000099.1	EVM	CDS	4175074	4176105	.	+	0	ID=cds.evm.model.NIJG01000099.1.209;Parent=evm.model.NIJG01000099.1.209
#evm.TU.NIJG01000099.1.210 removed; remove_reason=repeat_match;
NIJG01000099.1	EVM	gene	4206572	4207142	.	+	.	ID=evm.TU.NIJG01000099.1.210;Name=EVM%20prediction%20NIJG01000099.1.210
NIJG01000099.1	EVM	mRNA	4206572	4207142	.	+	.	ID=evm.model.NIJG01000099.1.210;Parent=evm.TU.NIJG01000099.1.210;Name=EVM%20prediction%20NIJG01000099.1.210
NIJG01000099.1	EVM	exon	4206572	4206727	.	+	.	ID=evm.model.NIJG01000099.1.210.exon1;Parent=evm.model.NIJG01000099.1.210
NIJG01000099.1	EVM	CDS	4206572	4206727	.	+	0	ID=cds.evm.model.NIJG01000099.1.210;Parent=evm.model.NIJG01000099.1.210
NIJG01000099.1	EVM	exon	4206840	4207142	.	+	.	ID=evm.model.NIJG01000099.1.210.exon2;Parent=evm.model.NIJG01000099.1.210
NIJG01000099.1	EVM	CDS	4206840	4207142	.	+	0	ID=cds.evm.model.NIJG01000099.1.210;Parent=evm.model.NIJG01000099.1.210
#evm.TU.NIJG01000099.1.222 removed; remove_reason=repeat_match;
NIJG01000099.1	EVM	gene	4673074	4673388	.	-	.	ID=evm.TU.NIJG01000099.1.222;Name=EVM%20prediction%20NIJG01000099.1.222
NIJG01000099.1	EVM	mRNA	4673074	4673388	.	-	.	ID=evm.model.NIJG01000099.1.222;Parent=evm.TU.NIJG01000099.1.222;Name=EVM%20prediction%20NIJG01000099.1.222
NIJG01000099.1	EVM	exon	4673074	4673388	.	-	.	ID=evm.model.NIJG01000099.1.222.exon1;Parent=evm.model.NIJG01000099.1.222
NIJG01000099.1	EVM	CDS	4673074	4673388	.	-	0	ID=cds.evm.model.NIJG01000099.1.222;Parent=evm.model.NIJG01000099.1.222
#evm.TU.NIJG01000099.1.279 removed; remove_reason=repeat_match;
NIJG01000099.1	EVM	gene	5603180	5603547	.	-	.	ID=evm.TU.NIJG01000099.1.279;Name=EVM%20prediction%20NIJG01000099.1.279
NIJG01000099.1	EVM	mRNA	5603180	5603547	.	-	.	ID=evm.model.NIJG01000099.1.279;Parent=evm.TU.NIJG01000099.1.279;Name=EVM%20prediction%20NIJG01000099.1.279
NIJG01000099.1	EVM	exon	5603180	5603547	.	-	.	ID=evm.model.NIJG01000099.1.279.exon1;Parent=evm.model.NIJG01000099.1.279
NIJG01000099.1	EVM	CDS	5603180	5603547	.	-	2	ID=cds.evm.model.NIJG01000099.1.279;Parent=evm.model.NIJG01000099.1.279
#evm.TU.NIJG01005789.1.1 removed; remove_reason=repeat_match;
NIJG01005789.1	EVM	gene	6333	6536	.	+	.	ID=evm.TU.NIJG01005789.1.1;Name=EVM%20prediction%20NIJG01005789.1.1
NIJG01005789.1	EVM	mRNA	6333	6536	.	+	.	ID=evm.model.NIJG01005789.1.1;Parent=evm.TU.NIJG01005789.1.1;Name=EVM%20prediction%20NIJG01005789.1.1
NIJG01005789.1	EVM	exon	6333	6536	.	+	.	ID=evm.model.NIJG01005789.1.1.exon1;Parent=evm.model.NIJG01005789.1.1
NIJG01005789.1	EVM	CDS	6333	6536	.	+	0	ID=cds.evm.model.NIJG01005789.1.1;Parent=evm.model.NIJG01005789.1.1
#evm.TU.NIJG01005789.1.2 removed; remove_reason=repeat_match;
NIJG01005789.1	EVM	gene	7390	7652	.	+	.	ID=evm.TU.NIJG01005789.1.2;Name=EVM%20prediction%20NIJG01005789.1.2
NIJG01005789.1	EVM	mRNA	7390	7652	.	+	.	ID=evm.model.NIJG01005789.1.2;Parent=evm.TU.NIJG01005789.1.2;Name=EVM%20prediction%20NIJG01005789.1.2
NIJG01005789.1	EVM	exon	7390	7652	.	+	.	ID=evm.model.NIJG01005789.1.2.exon1;Parent=evm.model.NIJG01005789.1.2
NIJG01005789.1	EVM	CDS	7390	7652	.	+	0	ID=cds.evm.model.NIJG01005789.1.2;Parent=evm.model.NIJG01005789.1.2
#evm.TU.NIJG01002525.1.1 removed; remove_reason=repeat_overlap;
NIJG01002525.1	EVM	gene	7891	8104	.	+	.	ID=evm.TU.NIJG01002525.1.1;Name=EVM%20prediction%20NIJG01002525.1.1
NIJG01002525.1	EVM	mRNA	7891	8104	.	+	.	ID=evm.model.NIJG01002525.1.1;Parent=evm.TU.NIJG01002525.1.1;Name=EVM%20prediction%20NIJG01002525.1.1
NIJG01002525.1	EVM	exon	7891	8104	.	+	.	ID=evm.model.NIJG01002525.1.1.exon1;Parent=evm.model.NIJG01002525.1.1
NIJG01002525.1	EVM	CDS	7891	8104	.	+	1	ID=cds.evm.model.NIJG01002525.1.1;Parent=evm.model.NIJG01002525.1.1
#evm.TU.NIJG01011128.1.1 removed; remove_reason=repeat_match;
NIJG01011128.1	EVM	gene	6198	7490	.	+	.	ID=evm.TU.NIJG01011128.1.1;Name=EVM%20prediction%20NIJG01011128.1.1
NIJG01011128.1	EVM	mRNA	6198	7490	.	+	.	ID=evm.model.NIJG01011128.1.1;Parent=evm.TU.NIJG01011128.1.1;Name=EVM%20prediction%20NIJG01011128.1.1
NIJG01011128.1	EVM	exon	6198	7490	.	+	.	ID=evm.model.NIJG01011128.1.1.exon1;Parent=evm.model.NIJG01011128.1.1
NIJG01011128.1	EVM	CDS	6198	7490	.	+	0	ID=cds.evm.model.NIJG01011128.1.1;Parent=evm.model.NIJG01011128.1.1
#evm.TU.NIJG01004869.1.1 removed; remove_reason=repeat_match;
NIJG01004869.1	EVM	gene	4350	4712	.	+	.	ID=evm.TU.NIJG01004869.1.1;Name=EVM%20prediction%20NIJG01004869.1.1
[truncated: 2,469,381 more chars]
