# Supplementary material for: Prevalent bee venom genes evolved before the aculeate stinger and eusociality
Source: BMC Biol. 2023 Oct 23;21:229. doi: 10.1186/s12915-023-01656-5 (PMC10591384; doi:10.1186/s12915-023-01656-5)
Supplement: Supplementary file 38 — Additional file 38. Genome annotation of Euglossa dilemma. [file 12915_2023_1656_MOESM38_ESM.zip › Euglossa_dilemma.annotation.funannotate181.with.RNAseq.Oct2020/reference/stringtie.gff3]

##gff-version 3
NIJG01000001.1	StringTie	gene	32566	78598	.	-	.	ID=eug33.1;
NIJG01000001.1	StringTie	mRNA	32566	78598	.	-	.	ID=eug33.1.1;Parent=eug33.1;TPM=None
NIJG01000001.1	StringTie	exon	78411	78598	.	-	.	ID=eug33.1.1.exon1;Parent=eug33.1.1;
NIJG01000001.1	StringTie	exon	77158	77510	.	-	.	ID=eug33.1.1.exon2;Parent=eug33.1.1;
NIJG01000001.1	StringTie	exon	32566	32643	.	-	.	ID=eug33.1.1.exon3;Parent=eug33.1.1;
NIJG01000001.1	StringTie	CDS	78411	78598	.	-	0	ID=eug33.1.1.cds;Parent=eug33.1.1;
NIJG01000001.1	StringTie	CDS	77158	77510	.	-	1	ID=eug33.1.1.cds;Parent=eug33.1.1;
NIJG01000001.1	StringTie	CDS	32566	32643	.	-	2	ID=eug33.1.1.cds;Parent=eug33.1.1;
NIJG01000001.1	StringTie	mRNA	32566	78598	.	-	.	ID=eug33.1.2;Parent=eug33.1;TPM=None
NIJG01000001.1	StringTie	exon	77132	77449	.	-	.	ID=eug33.1.2.exon1;Parent=eug33.1.2;
NIJG01000001.1	StringTie	CDS	77132	77449	.	-	0	ID=eug33.1.2.cds;Parent=eug33.1.2;
NIJG01000001.1	StringTie	gene	98760	100247	.	+	.	ID=eug33.3;
NIJG01000001.1	StringTie	mRNA	98760	100247	.	+	.	ID=eug33.3.1;Parent=eug33.3;TPM=None
NIJG01000001.1	StringTie	exon	98760	100247	.	+	.	ID=eug33.3.1.exon1;Parent=eug33.3.1;
NIJG01000001.1	StringTie	CDS	98760	100247	.	+	0	ID=eug33.3.1.cds;Parent=eug33.3.1;
NIJG01000001.1	StringTie	gene	109654	109982	.	.	.	ID=eug33.2;
NIJG01000001.1	StringTie	mRNA	109654	109982	.	.	.	ID=eug33.2.1;Parent=eug33.2;TPM=None
NIJG01000001.1	StringTie	exon	109654	109982	.	.	.	ID=eug33.2.1.exon1;Parent=eug33.2.1;
NIJG01000001.1	StringTie	CDS	109654	109982	.	.	0	ID=eug33.2.1.cds;Parent=eug33.2.1;
NIJG01000001.1	StringTie	gene	117495	271507	.	-	.	ID=eug33.8;
NIJG01000001.1	StringTie	mRNA	117495	271507	.	-	.	ID=eug33.8.8;Parent=eug33.8;TPM=None
NIJG01000001.1	StringTie	exon	126229	126504	.	-	.	ID=eug33.8.8.exon1;Parent=eug33.8.8;
NIJG01000001.1	StringTie	exon	125368	125729	.	-	.	ID=eug33.8.8.exon2;Parent=eug33.8.8;
NIJG01000001.1	StringTie	exon	125062	125275	.	-	.	ID=eug33.8.8.exon3;Parent=eug33.8.8;
NIJG01000001.1	StringTie	exon	124863	124984	.	-	.	ID=eug33.8.8.exon4;Parent=eug33.8.8;
NIJG01000001.1	StringTie	exon	124537	124778	.	-	.	ID=eug33.8.8.exon5;Parent=eug33.8.8;
NIJG01000001.1	StringTie	exon	124318	124441	.	-	.	ID=eug33.8.8.exon6;Parent=eug33.8.8;
NIJG01000001.1	StringTie	exon	123875	124206	.	-	.	ID=eug33.8.8.exon7;Parent=eug33.8.8;
NIJG01000001.1	StringTie	exon	120133	120389	.	-	.	ID=eug33.8.8.exon8;Parent=eug33.8.8;
NIJG01000001.1	StringTie	exon	117495	120046	.	-	.	ID=eug33.8.8.exon9;Parent=eug33.8.8;
NIJG01000001.1	StringTie	CDS	126229	126504	.	-	0	ID=eug33.8.8.cds;Parent=eug33.8.8;
NIJG01000001.1	StringTie	CDS	125368	125729	.	-	0	ID=eug33.8.8.cds;Parent=eug33.8.8;
NIJG01000001.1	StringTie	CDS	125062	125275	.	-	1	ID=eug33.8.8.cds;Parent=eug33.8.8;
NIJG01000001.1	StringTie	CDS	124863	124984	.	-	0	ID=eug33.8.8.cds;Parent=eug33.8.8;
NIJG01000001.1	StringTie	CDS	124537	124778	.	-	1	ID=eug33.8.8.cds;Parent=eug33.8.8;
NIJG01000001.1	StringTie	CDS	124318	124441	.	-	2	ID=eug33.8.8.cds;Parent=eug33.8.8;
NIJG01000001.1	StringTie	CDS	123875	124206	.	-	1	ID=eug33.8.8.cds;Parent=eug33.8.8;
NIJG01000001.1	StringTie	CDS	120133	120389	.	-	2	ID=eug33.8.8.cds;Parent=eug33.8.8;
NIJG01000001.1	StringTie	CDS	117495	120046	.	-	0	ID=eug33.8.8.cds;Parent=eug33.8.8;
NIJG01000001.1	StringTie	mRNA	117495	271507	.	-	.	ID=eug33.8.6;Parent=eug33.8;TPM=None
NIJG01000001.1	StringTie	exon	179662	180743	.	-	.	ID=eug33.8.6.exon1;Parent=eug33.8.6;
NIJG01000001.1	StringTie	exon	140050	140118	.	-	.	ID=eug33.8.6.exon2;Parent=eug33.8.6;
NIJG01000001.1	StringTie	exon	132760	132949	.	-	.	ID=eug33.8.6.exon3;Parent=eug33.8.6;
NIJG01000001.1	StringTie	exon	131736	132082	.	-	.	ID=eug33.8.6.exon4;Parent=eug33.8.6;
NIJG01000001.1	StringTie	exon	129907	130089	.	-	.	ID=eug33.8.6.exon5;Parent=eug33.8.6;
NIJG01000001.1	StringTie	exon	127967	128401	.	-	.	ID=eug33.8.6.exon6;Parent=eug33.8.6;
NIJG01000001.1	StringTie	exon	126229	126408	.	-	.	ID=eug33.8.6.exon7;Parent=eug33.8.6;
NIJG01000001.1	StringTie	exon	125368	125678	.	-	.	ID=eug33.8.6.exon8;Parent=eug33.8.6;
NIJG01000001.1	StringTie	exon	125062	125275	.	-	.	ID=eug33.8.6.exon9;Parent=eug33.8.6;
NIJG01000001.1	StringTie	exon	124863	124984	.	-	.	ID=eug33.8.6.exon10;Parent=eug33.8.6;
NIJG01000001.1	StringTie	exon	124537	124778	.	-	.	ID=eug33.8.6.exon11;Parent=eug33.8.6;
NIJG01000001.1	StringTie	exon	124318	124441	.	-	.	ID=eug33.8.6.exon12;Parent=eug33.8.6;
NIJG01000001.1	StringTie	exon	123875	124206	.	-	.	ID=eug33.8.6.exon13;Parent=eug33.8.6;
NIJG01000001.1	StringTie	exon	120133	120389	.	-	.	ID=eug33.8.6.exon14;Parent=eug33.8.6;
NIJG01000001.1	StringTie	exon	117595	120046	.	-	.	ID=eug33.8.6.exon15;Parent=eug33.8.6;
NIJG01000001.1	StringTie	CDS	179662	180743	.	-	0	ID=eug33.8.6.cds;Parent=eug33.8.6;
NIJG01000001.1	StringTie	CDS	140050	140118	.	-	1	ID=eug33.8.6.cds;Parent=eug33.8.6;
NIJG01000001.1	StringTie	CDS	132760	132949	.	-	1	ID=eug33.8.6.cds;Parent=eug33.8.6;
NIJG01000001.1	StringTie	CDS	131736	132082	.	-	0	ID=eug33.8.6.cds;Parent=eug33.8.6;
NIJG01000001.1	StringTie	CDS	129907	130089	.	-	1	ID=eug33.8.6.cds;Parent=eug33.8.6;
NIJG01000001.1	StringTie	CDS	127967	128401	.	-	1	ID=eug33.8.6.cds;Parent=eug33.8.6;
NIJG01000001.1	StringTie	CDS	126229	126408	.	-	1	ID=eug33.8.6.cds;Parent=eug33.8.6;
NIJG01000001.1	StringTie	CDS	125368	125678	.	-	1	ID=eug33.8.6.cds;Parent=eug33.8.6;
NIJG01000001.1	StringTie	CDS	125062	125275	.	-	2	ID=eug33.8.6.cds;Parent=eug33.8.6;
NIJG01000001.1	StringTie	CDS	124863	124984	.	-	1	ID=eug33.8.6.cds;Parent=eug33.8.6;
NIJG01000001.1	StringTie	CDS	124537	124778	.	-	2	ID=eug33.8.6.cds;Parent=eug33.8.6;
NIJG01000001.1	StringTie	CDS	124318	124441	.	-	0	ID=eug33.8.6.cds;Parent=eug33.8.6;
NIJG01000001.1	StringTie	CDS	123875	124206	.	-	2	ID=eug33.8.6.cds;Parent=eug33.8.6;
NIJG01000001.1	StringTie	CDS	120133	120389	.	-	0	ID=eug33.8.6.cds;Parent=eug33.8.6;
NIJG01000001.1	StringTie	CDS	117595	120046	.	-	1	ID=eug33.8.6.cds;Parent=eug33.8.6;
NIJG01000001.1	StringTie	mRNA	117495	271507	.	-	.	ID=eug33.8.5;Parent=eug33.8;TPM=None
NIJG01000001.1	StringTie	exon	179662	180743	.	-	.	ID=eug33.8.5.exon1;Parent=eug33.8.5;
NIJG01000001.1	StringTie	exon	140050	140118	.	-	.	ID=eug33.8.5.exon2;Parent=eug33.8.5;
NIJG01000001.1	StringTie	exon	133373	133441	.	-	.	ID=eug33.8.5.exon3;Parent=eug33.8.5;
NIJG01000001.1	StringTie	exon	132760	132949	.	-	.	ID=eug33.8.5.exon4;Parent=eug33.8.5;
NIJG01000001.1	StringTie	exon	131736	132082	.	-	.	ID=eug33.8.5.exon5;Parent=eug33.8.5;
NIJG01000001.1	StringTie	exon	128246	128401	.	-	.	ID=eug33.8.5.exon6;Parent=eug33.8.5;
NIJG01000001.1	StringTie	exon	126229	126408	.	-	.	ID=eug33.8.5.exon7;Parent=eug33.8.5;
NIJG01000001.1	StringTie	exon	125368	125678	.	-	.	ID=eug33.8.5.exon8;Parent=eug33.8.5;
NIJG01000001.1	StringTie	exon	125062	125275	.	-	.	ID=eug33.8.5.exon9;Parent=eug33.8.5;
NIJG01000001.1	StringTie	exon	124863	124984	.	-	.	ID=eug33.8.5.exon10;Parent=eug33.8.5;
NIJG01000001.1	StringTie	exon	124537	124778	.	-	.	ID=eug33.8.5.exon11;Parent=eug33.8.5;
NIJG01000001.1	StringTie	exon	124318	124441	.	-	.	ID=eug33.8.5.exon12;Parent=eug33.8.5;
NIJG01000001.1	StringTie	exon	123875	124206	.	-	.	ID=eug33.8.5.exon13;Parent=eug33.8.5;
NIJG01000001.1	StringTie	exon	120133	120389	.	-	.	ID=eug33.8.5.exon14;Parent=eug33.8.5;
NIJG01000001.1	StringTie	exon	117595	120046	.	-	.	ID=eug33.8.5.exon15;Parent=eug33.8.5;
NIJG01000001.1	StringTie	CDS	179662	180743	.	-	0	ID=eug33.8.5.cds;Parent=eug33.8.5;
NIJG01000001.1	StringTie	CDS	140050	140118	.	-	1	ID=eug33.8.5.cds;Parent=eug33.8.5;
NIJG01000001.1	StringTie	CDS	133373	133441	.	-	1	ID=eug33.8.5.cds;Parent=eug33.8.5;
NIJG01000001.1	StringTie	CDS	132760	132949	.	-	1	ID=eug33.8.5.cds;Parent=eug33.8.5;
NIJG01000001.1	StringTie	CDS	131736	132082	.	-	0	ID=eug33.8.5.cds;Parent=eug33.8.5;
NIJG01000001.1	StringTie	CDS	128246	128401	.	-	1	ID=eug33.8.5.cds;Parent=eug33.8.5;
NIJG01000001.1	StringTie	CDS	126229	126408	.	-	1	ID=eug33.8.5.cds;Parent=eug33.8.5;
NIJG01000001.1	StringTie	CDS	125368	125678	.	-	1	ID=eug33.8.5.cds;Parent=eug33.8.5;
NIJG01000001.1	StringTie	CDS	125062	125275	.	-	2	ID=eug33.8.5.cds;Parent=eug33.8.5;
NIJG01000001.1	StringTie	CDS	124863	124984	.	-	1	ID=eug33.8.5.cds;Parent=eug33.8.5;
NIJG01000001.1	StringTie	CDS	124537	124778	.	-	2	ID=eug33.8.5.cds;Parent=eug33.8.5;
NIJG01000001.1	StringTie	CDS	124318	124441	.	-	0	ID=eug33.8.5.cds;Parent=eug33.8.5;
NIJG01000001.1	StringTie	CDS	123875	124206	.	-	2	ID=eug33.8.5.cds;Parent=eug33.8.5;
NIJG01000001.1	StringTie	CDS	120133	120389	.	-	0	ID=eug33.8.5.cds;Parent=eug33.8.5;
NIJG01000001.1	StringTie	CDS	117595	120046	.	-	1	ID=eug33.8.5.cds;Parent=eug33.8.5;
NIJG01000001.1	StringTie	mRNA	117495	271507	.	-	.	ID=eug33.8.3;Parent=eug33.8;TPM=None
NIJG01000001.1	StringTie	exon	212428	214085	.	-	.	ID=eug33.8.3.exon1;Parent=eug33.8.3;
NIJG01000001.1	StringTie	exon	140050	140118	.	-	.	ID=eug33.8.3.exon2;Parent=eug33.8.3;
NIJG01000001.1	StringTie	exon	134389	134448	.	-	.	ID=eug33.8.3.exon3;Parent=eug33.8.3;
NIJG01000001.1	StringTie	exon	133373	133441	.	-	.	ID=eug33.8.3.exon4;Parent=eug33.8.3;
NIJG01000001.1	StringTie	exon	132760	132949	.	-	.	ID=eug33.8.3.exon5;Parent=eug33.8.3;
NIJG01000001.1	StringTie	exon	131736	132082	.	-	.	ID=eug33.8.3.exon6;Parent=eug33.8.3;
NIJG01000001.1	StringTie	exon	129907	130089	.	-	.	ID=eug33.8.3.exon7;Parent=eug33.8.3;
NIJG01000001.1	StringTie	exon	128246	128401	.	-	.	ID=eug33.8.3.exon8;Parent=eug33.8.3;
NIJG01000001.1	StringTie	exon	126229	126408	.	-	.	ID=eug33.8.3.exon9;Parent=eug33.8.3;
NIJG01000001.1	StringTie	exon	125368	125678	.	-	.	ID=eug33.8.3.exon10;Parent=eug33.8.3;
NIJG01000001.1	StringTie	exon	125062	125275	.	-	.	ID=eug33.8.3.exon11;Parent=eug33.8.3;
NIJG01000001.1	StringTie	exon	124863	124984	.	-	.	ID=eug33.8.3.exon12;Parent=eug33.8.3;
NIJG01000001.1	StringTie	exon	124537	124778	.	-	.	ID=eug33.8.3.exon13;Parent=eug33.8.3;
NIJG01000001.1	StringTie	exon	124318	124441	.	-	.	ID=eug33.8.3.exon14;Parent=eug33.8.3;
NIJG01000001.1	StringTie	exon	123875	124206	.	-	.	ID=eug33.8.3.exon15;Parent=eug33.8.3;
NIJG01000001.1	StringTie	exon	120133	120389	.	-	.	ID=eug33.8.3.exon16;Parent=eug33.8.3;
NIJG01000001.1	StringTie	exon	117595	120046	.	-	.	ID=eug33.8.3.exon17;Parent=eug33.8.3;
NIJG01000001.1	StringTie	CDS	212428	214085	.	-	0	ID=eug33.8.3.cds;Parent=eug33.8.3;
NIJG01000001.1	StringTie	CDS	140050	140118	.	-	1	ID=eug33.8.3.cds;Parent=eug33.8.3;
NIJG01000001.1	StringTie	CDS	134389	134448	.	-	1	ID=eug33.8.3.cds;Parent=eug33.8.3;
NIJG01000001.1	StringTie	CDS	133373	133441	.	-	1	ID=eug33.8.3.cds;Parent=eug33.8.3;
NIJG01000001.1	StringTie	CDS	132760	132949	.	-	1	ID=eug33.8.3.cds;Parent=eug33.8.3;
NIJG01000001.1	StringTie	CDS	131736	132082	.	-	0	ID=eug33.8.3.cds;Parent=eug33.8.3;
NIJG01000001.1	StringTie	CDS	129907	130089	.	-	1	ID=eug33.8.3.cds;Parent=eug33.8.3;
NIJG01000001.1	StringTie	CDS	128246	128401	.	-	1	ID=eug33.8.3.cds;Parent=eug33.8.3;
NIJG01000001.1	StringTie	CDS	126229	126408	.	-	1	ID=eug33.8.3.cds;Parent=eug33.8.3;
NIJG01000001.1	StringTie	CDS	125368	125678	.	-	1	ID=eug33.8.3.cds;Parent=eug33.8.3;
NIJG01000001.1	StringTie	CDS	125062	125275	.	-	2	ID=eug33.8.3.cds;Parent=eug33.8.3;
NIJG01000001.1	StringTie	CDS	124863	124984	.	-	1	ID=eug33.8.3.cds;Parent=eug33.8.3;
NIJG01000001.1	StringTie	CDS	124537	124778	.	-	2	ID=eug33.8.3.cds;Parent=eug33.8.3;
NIJG01000001.1	StringTie	CDS	124318	124441	.	-	0	ID=eug33.8.3.cds;Parent=eug33.8.3;
NIJG01000001.1	StringTie	CDS	123875	124206	.	-	2	ID=eug33.8.3.cds;Parent=eug33.8.3;
NIJG01000001.1	StringTie	CDS	120133	120389	.	-	0	ID=eug33.8.3.cds;Parent=eug33.8.3;
NIJG01000001.1	StringTie	CDS	117595	120046	.	-	1	ID=eug33.8.3.cds;Parent=eug33.8.3;
NIJG01000001.1	StringTie	mRNA	117495	271507	.	-	.	ID=eug33.8.4;Parent=eug33.8;TPM=None
NIJG01000001.1	StringTie	exon	258119	258193	.	-	.	ID=eug33.8.4.exon1;Parent=eug33.8.4;
NIJG01000001.1	StringTie	exon	257569	257641	.	-	.	ID=eug33.8.4.exon2;Parent=eug33.8.4;
NIJG01000001.1	StringTie	exon	140050	140118	.	-	.	ID=eug33.8.4.exon3;Parent=eug33.8.4;
NIJG01000001.1	StringTie	exon	132760	132949	.	-	.	ID=eug33.8.4.exon4;Parent=eug33.8.4;
NIJG01000001.1	StringTie	exon	131736	132082	.	-	.	ID=eug33.8.4.exon5;Parent=eug33.8.4;
NIJG01000001.1	StringTie	exon	129907	130089	.	-	.	ID=eug33.8.4.exon6;Parent=eug33.8.4;
NIJG01000001.1	StringTie	exon	128246	128401	.	-	.	ID=eug33.8.4.exon7;Parent=eug33.8.4;
NIJG01000001.1	StringTie	exon	126229	126408	.	-	.	ID=eug33.8.4.exon8;Parent=eug33.8.4;
NIJG01000001.1	StringTie	exon	125368	125678	.	-	.	ID=eug33.8.4.exon9;Parent=eug33.8.4;
NIJG01000001.1	StringTie	exon	125062	125275	.	-	.	ID=eug33.8.4.exon10;Parent=eug33.8.4;
NIJG01000001.1	StringTie	exon	124863	124984	.	-	.	ID=eug33.8.4.exon11;Parent=eug33.8.4;
NIJG01000001.1	StringTie	exon	124537	124778	.	-	.	ID=eug33.8.4.exon12;Parent=eug33.8.4;
NIJG01000001.1	StringTie	exon	124318	124441	.	-	.	ID=eug33.8.4.exon13;Parent=eug33.8.4;
NIJG01000001.1	StringTie	exon	123875	124206	.	-	.	ID=eug33.8.4.exon14;Parent=eug33.8.4;
NIJG01000001.1	StringTie	exon	120133	120389	.	-	.	ID=eug33.8.4.exon15;Parent=eug33.8.4;
NIJG01000001.1	StringTie	exon	117595	120046	.	-	.	ID=eug33.8.4.exon16;Parent=eug33.8.4;
NIJG01000001.1	StringTie	CDS	258119	258193	.	-	0	ID=eug33.8.4.cds;Parent=eug33.8.4;
NIJG01000001.1	StringTie	CDS	257569	257641	.	-	0	ID=eug33.8.4.cds;Parent=eug33.8.4;
NIJG01000001.1	StringTie	CDS	140050	140118	.	-	2	ID=eug33.8.4.cds;Parent=eug33.8.4;
NIJG01000001.1	StringTie	CDS	132760	132949	.	-	2	ID=eug33.8.4.cds;Parent=eug33.8.4;
NIJG01000001.1	StringTie	CDS	131736	132082	.	-	1	ID=eug33.8.4.cds;Parent=eug33.8.4;
NIJG01000001.1	StringTie	CDS	129907	130089	.	-	2	ID=eug33.8.4.cds;Parent=eug33.8.4;
NIJG01000001.1	StringTie	CDS	128246	128401	.	-	2	ID=eug33.8.4.cds;Parent=eug33.8.4;
NIJG01000001.1	StringTie	CDS	126229	126408	.	-	2	ID=eug33.8.4.cds;Parent=eug33.8.4;
NIJG01000001.1	StringTie	CDS	125368	125678	.	-	2	ID=eug33.8.4.cds;Parent=eug33.8.4;
NIJG01000001.1	StringTie	CDS	125062	125275	.	-	0	ID=eug33.8.4.cds;Parent=eug33.8.4;
NIJG01000001.1	StringTie	CDS	124863	124984	.	-	2	ID=eug33.8.4.cds;Parent=eug33.8.4;
NIJG01000001.1	StringTie	CDS	124537	124778	.	-	0	ID=eug33.8.4.cds;Parent=eug33.8.4;
NIJG01000001.1	StringTie	CDS	124318	124441	.	-	1	ID=eug33.8.4.cds;Parent=eug33.8.4;
NIJG01000001.1	StringTie	CDS	123875	124206	.	-	0	ID=eug33.8.4.cds;Parent=eug33.8.4;
NIJG01000001.1	StringTie	CDS	120133	120389	.	-	1	ID=eug33.8.4.cds;Parent=eug33.8.4;
NIJG01000001.1	StringTie	CDS	117595	120046	.	-	2	ID=eug33.8.4.cds;Parent=eug33.8.4;
NIJG01000001.1	StringTie	mRNA	117495	271507	.	-	.	ID=eug33.8.2;Parent=eug33.8;TPM=None
NIJG01000001.1	StringTie	exon	271335	271507	.	-	.	ID=eug33.8.2.exon1;Parent=eug33.8.2;
NIJG01000001.1	StringTie	exon	271140	271219	.	-	.	ID=eug33.8.2.exon2;Parent=eug33.8.2;
NIJG01000001.1	StringTie	exon	265700	265888	.	-	.	ID=eug33.8.2.exon3;Parent=eug33.8.2;
NIJG01000001.1	StringTie	exon	140050	140118	.	-	.	ID=eug33.8.2.exon4;Parent=eug33.8.2;
NIJG01000001.1	StringTie	exon	133373	133441	.	-	.	ID=eug33.8.2.exon5;Parent=eug33.8.2;
NIJG01000001.1	StringTie	exon	132760	132949	.	-	.	ID=eug33.8.2.exon6;Parent=eug33.8.2;
NIJG01000001.1	StringTie	exon	131736	132082	.	-	.	ID=eug33.8.2.exon7;Parent=eug33.8.2;
NIJG01000001.1	StringTie	exon	128246	128401	.	-	.	ID=eug33.8.2.exon8;Parent=eug33.8.2;
NIJG01000001.1	StringTie	exon	126229	126408	.	-	.	ID=eug33.8.2.exon9;Parent=eug33.8.2;
NIJG01000001.1	StringTie	exon	125368	125678	.	-	.	ID=eug33.8.2.exon10;Parent=eug33.8.2;
NIJG01000001.1	StringTie	exon	125062	125275	.	-	.	ID=eug33.8.2.exon11;Parent=eug33.8.2;
NIJG01000001.1	StringTie	exon	124863	124984	.	-	.	ID=eug33.8.2.exon12;Parent=eug33.8.2;
NIJG01000001.1	StringTie	exon	124537	124778	.	-	.	ID=eug33.8.2.exon13;Parent=eug33.8.2;
NIJG01000001.1	StringTie	exon	124318	124441	.	-	.	ID=eug33.8.2.exon14;Parent=eug33.8.2;
NIJG01000001.1	StringTie	exon	123875	124206	.	-	.	ID=eug33.8.2.exon15;Parent=eug33.8.2;
NIJG01000001.1	StringTie	exon	120133	120389	.	-	.	ID=eug33.8.2.exon16;Parent=eug33.8.2;
NIJG01000001.1	StringTie	exon	117595	120046	.	-	.	ID=eug33.8.2.exon17;Parent=eug33.8.2;
NIJG01000001.1	StringTie	CDS	271335	271507	.	-	0	ID=eug33.8.2.cds;Parent=eug33.8.2;
NIJG01000001.1	StringTie	CDS	271140	271219	.	-	1	ID=eug33.8.2.cds;Parent=eug33.8.2;
NIJG01000001.1	StringTie	CDS	265700	265888	.	-	2	ID=eug33.8.2.cds;Parent=eug33.8.2;
NIJG01000001.1	StringTie	CDS	140050	140118	.	-	2	ID=eug33.8.2.cds;Parent=eug33.8.2;
NIJG01000001.1	StringTie	CDS	133373	133441	.	-	2	ID=eug33.8.2.cds;Parent=eug33.8.2;
NIJG01000001.1	StringTie	CDS	132760	132949	.	-	2	ID=eug33.8.2.cds;Parent=eug33.8.2;
NIJG01000001.1	StringTie	CDS	131736	132082	.	-	1	ID=eug33.8.2.cds;Parent=eug33.8.2;
NIJG01000001.1	StringTie	CDS	128246	128401	.	-	2	ID=eug33.8.2.cds;Parent=eug33.8.2;
NIJG01000001.1	StringTie	CDS	126229	126408	.	-	2	ID=eug33.8.2.cds;Parent=eug33.8.2;
NIJG01000001.1	StringTie	CDS	125368	125678	.	-	2	ID=eug33.8.2.cds;Parent=eug33.8.2;
NIJG01000001.1	StringTie	CDS	125062	125275	.	-	0	ID=eug33.8.2.cds;Parent=eug33.8.2;
NIJG01000001.1	StringTie	CDS	124863	124984	.	-	2	ID=eug33.8.2.cds;Parent=eug33.8.2;
NIJG01000001.1	StringTie	CDS	124537	124778	.	-	0	ID=eug33.8.2.cds;Parent=eug33.8.2;
NIJG01000001.1	StringTie	CDS	124318	124441	.	-	1	ID=eug33.8.2.cds;Parent=eug33.8.2;
NIJG01000001.1	StringTie	CDS	123875	124206	.	-	0	ID=eug33.8.2.cds;Parent=eug33.8.2;
NIJG01000001.1	StringTie	CDS	120133	120389	.	-	1	ID=eug33.8.2.cds;Parent=eug33.8.2;
NIJG01000001.1	StringTie	CDS	117595	120046	.	-	2	ID=eug33.8.2.cds;Parent=eug33.8.2;
NIJG01000001.1	StringTie	mRNA	117495	271507	.	-	.	ID=eug33.8.1;Parent=eug33.8;TPM=None
NIJG01000001.1	StringTie	exon	271335	271507	.	-	.	ID=eug33.8.1.exon1;Parent=eug33.8.1;
NIJG01000001.1	StringTie	exon	271140	271219	.	-	.	ID=eug33.8.1.exon2;Parent=eug33.8.1;
NIJG01000001.1	StringTie	exon	265700	265888	.	-	.	ID=eug33.8.1.exon3;Parent=eug33.8.1;
NIJG01000001.1	StringTie	exon	140050	140118	.	-	.	ID=eug33.8.1.exon4;Parent=eug33.8.1;
NIJG01000001.1	StringTie	exon	134389	134448	.	-	.	ID=eug33.8.1.exon5;Parent=eug33.8.1;
NIJG01000001.1	StringTie	exon	133373	133441	.	-	.	ID=eug33.8.1.exon6;Parent=eug33.8.1;
NIJG01000001.1	StringTie	exon	132760	132949	.	-	.	ID=eug33.8.1.exon7;Parent=eug33.8.1;
NIJG01000001.1	StringTie	exon	131736	132082	.	-	.	ID=eug33.8.1.exon8;Parent=eug33.8.1;
NIJG01000001.1	StringTie	exon	129907	130089	.	-	.	ID=eug33.8.1.exon9;Parent=eug33.8.1;
NIJG01000001.1	StringTie	exon	127967	128401	.	-	.	ID=eug33.8.1.exon10;Parent=eug33.8.1;
NIJG01000001.1	StringTie	exon	126229	126408	.	-	.	ID=eug33.8.1.exon11;Parent=eug33.8.1;
NIJG01000001.1	StringTie	exon	125368	125678	.	-	.	ID=eug33.8.1.exon12;Parent=eug33.8.1;
NIJG01000001.1	StringTie	exon	125062	125275	.	-	.	ID=eug33.8.1.exon13;Parent=eug33.8.1;
NIJG01000001.1	StringTie	exon	124863	124984	.	-	.	ID=eug33.8.1.exon14;Parent=eug33.8.1;
NIJG01000001.1	StringTie	exon	124537	124778	.	-	.	ID=eug33.8.1.exon15;Parent=eug33.8.1;
NIJG01000001.1	StringTie	exon	124318	124441	.	-	.	ID=eug33.8.1.exon16;Parent=eug33.8.1;
NIJG01000001.1	StringTie	exon	123875	124206	.	-	.	ID=eug33.8.1.exon17;Parent=eug33.8.1;
NIJG01000001.1	StringTie	exon	120133	120389	.	-	.	ID=eug33.8.1.exon18;Parent=eug33.8.1;
NIJG01000001.1	StringTie	exon	117595	120046	.	-	.	ID=eug33.8.1.exon19;Parent=eug33.8.1;
NIJG01000001.1	StringTie	CDS	271335	271507	.	-	0	ID=eug33.8.1.cds;Parent=eug33.8.1;
NIJG01000001.1	StringTie	CDS	271140	271219	.	-	1	ID=eug33.8.1.cds;Parent=eug33.8.1;
NIJG01000001.1	StringTie	CDS	265700	265888	.	-	2	ID=eug33.8.1.cds;Parent=eug33.8.1;
NIJG01000001.1	StringTie	CDS	140050	140118	.	-	2	ID=eug33.8.1.cds;Parent=eug33.8.1;
NIJG01000001.1	StringTie	CDS	134389	134448	.	-	2	ID=eug33.8.1.cds;Parent=eug33.8.1;
NIJG01000001.1	StringTie	CDS	133373	133441	.	-	2	ID=eug33.8.1.cds;Parent=eug33.8.1;
NIJG01000001.1	StringTie	CDS	132760	132949	.	-	2	ID=eug33.8.1.cds;Parent=eug33.8.1;
NIJG01000001.1	StringTie	CDS	131736	132082	.	-	1	ID=eug33.8.1.cds;Parent=eug33.8.1;
NIJG01000001.1	StringTie	CDS	129907	130089	.	-	2	ID=eug33.8.1.cds;Parent=eug33.8.1;
NIJG01000001.1	StringTie	CDS	127967	128401	.	-	2	ID=eug33.8.1.cds;Parent=eug33.8.1;
NIJG01000001.1	StringTie	CDS	126229	126408	.	-	2	ID=eug33.8.1.cds;Parent=eug33.8.1;
NIJG01000001.1	StringTie	CDS	125368	125678	.	-	2	ID=eug33.8.1.cds;Parent=eug33.8.1;
NIJG01000001.1	StringTie	CDS	125062	125275	.	-	0	ID=eug33.8.1.cds;Parent=eug33.8.1;
NIJG01000001.1	StringTie	CDS	124863	124984	.	-	2	ID=eug33.8.1.cds;Parent=eug33.8.1;
NIJG01000001.1	StringTie	CDS	124537	124778	.	-	0	ID=eug33.8.1.cds;Parent=eug33.8.1;
NIJG01000001.1	StringTie	CDS	124318	124441	.	-	1	ID=eug33.8.1.cds;Parent=eug33.8.1;
NIJG01000001.1	StringTie	CDS	123875	124206	.	-	0	ID=eug33.8.1.cds;Parent=eug33.8.1;
NIJG01000001.1	StringTie	CDS	120133	120389	.	-	1	ID=eug33.8.1.cds;Parent=eug33.8.1;
NIJG01000001.1	StringTie	CDS	117595	120046	.	-	2	ID=eug33.8.1.cds;Parent=eug33.8.1;
NIJG01000001.1	StringTie	mRNA	117495	271507	.	-	.	ID=eug33.8.7;Parent=eug33.8;TPM=None
NIJG01000001.1	StringTie	exon	140050	140121	.	-	.	ID=eug33.8.7.exon1;Parent=eug33.8.7;
NIJG01000001.1	StringTie	exon	132760	132949	.	-	.	ID=eug33.8.7.exon2;Parent=eug33.8.7;
NIJG01000001.1	StringTie	exon	131736	132082	.	-	.	ID=eug33.8.7.exon3;Parent=eug33.8.7;
NIJG01000001.1	StringTie	exon	129907	130089	.	-	.	ID=eug33.8.7.exon4;Parent=eug33.8.7;
NIJG01000001.1	StringTie	exon	128246	128401	.	-	.	ID=eug33.8.7.exon5;Parent=eug33.8.7;
NIJG01000001.1	StringTie	exon	126229	126408	.	-	.	ID=eug33.8.7.exon6;Parent=eug33.8.7;
NIJG01000001.1	StringTie	exon	125368	125678	.	-	.	ID=eug33.8.7.exon7;Parent=eug33.8.7;
NIJG01000001.1	StringTie	exon	125062	125275	.	-	.	ID=eug33.8.7.exon8;Parent=eug33.8.7;
NIJG01000001.1	StringTie	exon	124863	124984	.	-	.	ID=eug33.8.7.exon9;Parent=eug33.8.7;
NIJG01000001.1	StringTie	exon	124537	124778	.	-	.	ID=eug33.8.7.exon10;Parent=eug33.8.7;
NIJG01000001.1	StringTie	exon	124318	124441	.	-	.	ID=eug33.8.7.exon11;Parent=eug33.8.7;
NIJG01000001.1	StringTie	exon	121681	124206	.	-	.	ID=eug33.8.7.exon12;Parent=eug33.8.7;
NIJG01000001.1	StringTie	CDS	140050	140121	.	-	0	ID=eug33.8.7.cds;Parent=eug33.8.7;
NIJG01000001.1	StringTie	CDS	132760	132949	.	-	0	ID=eug33.8.7.cds;Parent=eug33.8.7;
NIJG01000001.1	StringTie	CDS	131736	132082	.	-	2	ID=eug33.8.7.cds;Parent=eug33.8.7;
NIJG01000001.1	StringTie	CDS	129907	130089	.	-	0	ID=eug33.8.7.cds;Parent=eug33.8.7;
NIJG01000001.1	StringTie	CDS	128246	128401	.	-	0	ID=eug33.8.7.cds;Parent=eug33.8.7;
NIJG01000001.1	StringTie	CDS	126229	126408	.	-	0	ID=eug33.8.7.cds;Parent=eug33.8.7;
NIJG01000001.1	StringTie	CDS	125368	125678	.	-	0	ID=eug33.8.7.cds;Parent=eug33.8.7;
NIJG01000001.1	StringTie	CDS	125062	125275	.	-	1	ID=eug33.8.7.cds;Parent=eug33.8.7;
NIJG01000001.1	StringTie	CDS	124863	124984	.	-	0	ID=eug33.8.7.cds;Parent=eug33.8.7;
NIJG01000001.1	StringTie	CDS	124537	124778	.	-	1	ID=eug33.8.7.cds;Parent=eug33.8.7;
NIJG01000001.1	StringTie	CDS	124318	124441	.	-	2	ID=eug33.8.7.cds;Parent=eug33.8.7;
NIJG01000001.1	StringTie	CDS	121681	124206	.	-	1	ID=eug33.8.7.cds;Parent=eug33.8.7;
NIJG01000001.1	StringTie	mRNA	117495	271507	.	-	.	ID=eug33.8.13;Parent=eug33.8;TPM=None
NIJG01000001.1	StringTie	exon	179657	179824	.	-	.	ID=eug33.8.13.exon1;Parent=eug33.8.13;
NIJG01000001.1	StringTie	CDS	179657	179824	.	-	0	ID=eug33.8.13.cds;Parent=eug33.8.13;
NIJG01000001.1	StringTie	mRNA	117495	271507	.	-	.	ID=eug33.8.14;Parent=eug33.8;TPM=None
NIJG01000001.1	StringTie	exon	212378	212629	.	-	.	ID=eug33.8.14.exon1;Parent=eug33.8.14;
NIJG01000001.1	StringTie	CDS	212378	212629	.	-	0	ID=eug33.8.14.cds;Parent=eug33.8.14;
NIJG01000001.1	StringTie	mRNA	117495	271507	.	-	.	ID=eug33.8.12;Parent=eug33.8;TPM=None
NIJG01000001.1	StringTie	exon	271335	271507	.	-	.	ID=eug33.8.12.exon1;Parent=eug33.8.12;
NIJG01000001.1	StringTie	exon	271140	271219	.	-	.	ID=eug33.8.12.exon2;Parent=eug33.8.12;
NIJG01000001.1	StringTie	exon	268370	269092	.	-	.	ID=eug33.8.12.exon3;Parent=eug33.8.12;
NIJG01000001.1	StringTie	CDS	271335	271507	.	-	0	ID=eug33.8.12.cds;Parent=eug33.8.12;
NIJG01000001.1	StringTie	CDS	271140	271219	.	-	1	ID=eug33.8.12.cds;Parent=eug33.8.12;
NIJG01000001.1	StringTie	CDS	268370	269092	.	-	2	ID=eug33.8.12.cds;Parent=eug33.8.12;
NIJG01000001.1	StringTie	mRNA	117495	271507	.	-	.	ID=eug33.8.9;Parent=eug33.8;TPM=None
NIJG01000001.1	StringTie	exon	271335	271507	.	-	.	ID=eug33.8.9.exon1;Parent=eug33.8.9;
NIJG01000001.1	StringTie	exon	271140	271257	.	-	.	ID=eug33.8.9.exon2;Parent=eug33.8.9;
NIJG01000001.1	StringTie	exon	268370	269092	.	-	.	ID=eug33.8.9.exon3;Parent=eug33.8.9;
NIJG01000001.1	StringTie	CDS	271335	271507	.	-	0	ID=eug33.8.9.cds;Parent=eug33.8.9;
NIJG01000001.1	StringTie	CDS	271140	271257	.	-	1	ID=eug33.8.9.cds;Parent=eug33.8.9;
NIJG01000001.1	StringTie	CDS	268370	269092	.	-	0	ID=eug33.8.9.cds;Parent=eug33.8.9;
NIJG01000001.1	StringTie	mRNA	117495	271507	.	-	.	ID=eug33.8.11;Parent=eug33.8;TPM=None
NIJG01000001.1	StringTie	exon	271335	271507	.	-	.	ID=eug33.8.11.exon1;Parent=eug33.8.11;
NIJG01000001.1	StringTie	exon	271140	271257	.	-	.	ID=eug33.8.11.exon2;Parent=eug33.8.11;
NIJG01000001.1	StringTie	exon	268370	270862	.	-	.	ID=eug33.8.11.exon3;Parent=eug33.8.11;
NIJG01000001.1	StringTie	CDS	271335	271507	.	-	0	ID=eug33.8.11.cds;Parent=eug33.8.11;
NIJG01000001.1	StringTie	CDS	271140	271257	.	-	1	ID=eug33.8.11.cds;Parent=eug33.8.11;
NIJG01000001.1	StringTie	CDS	268370	270862	.	-	0	ID=eug33.8.11.cds;Parent=eug33.8.11;
NIJG01000001.1	StringTie	mRNA	117495	271507	.	-	.	ID=eug33.8.10;Parent=eug33.8;TPM=None
NIJG01000001.1	StringTie	exon	271335	271507	.	-	.	ID=eug33.8.10.exon1;Parent=eug33.8.10;
NIJG01000001.1	StringTie	exon	271140	271219	.	-	.	ID=eug33.8.10.exon2;Parent=eug33.8.10;
NIJG01000001.1	StringTie	exon	268370	270862	.	-	.	ID=eug33.8.10.exon3;Parent=eug33.8.10;
NIJG01000001.1	StringTie	CDS	271335	271507	.	-	0	ID=eug33.8.10.cds;Parent=eug33.8.10;
NIJG01000001.1	StringTie	CDS	271140	271219	.	-	1	ID=eug33.8.10.cds;Parent=eug33.8.10;
NIJG01000001.1	StringTie	CDS	268370	270862	.	-	2	ID=eug33.8.10.cds;Parent=eug33.8.10;
NIJG01000001.1	StringTie	gene	266070	268937	.	+	.	ID=eug33.7;
NIJG01000001.1	StringTie	mRNA	266070	268937	.	+	.	ID=eug33.7.1;Parent=eug33.7;TPM=None
NIJG01000001.1	StringTie	exon	266070	266266	.	+	.	ID=eug33.7.1.exon1;Parent=eug33.7.1;
NIJG01000001.1	StringTie	exon	266688	266809	.	+	.	ID=eug33.7.1.exon2;Parent=eug33.7.1;
NIJG01000001.1	StringTie	exon	266947	267059	.	+	.	ID=eug33.7.1.exon3;Parent=eug33.7.1;
NIJG01000001.1	StringTie	exon	267158	267357	.	+	.	ID=eug33.7.1.exon4;Parent=eug33.7.1;
NIJG01000001.1	StringTie	exon	267446	267675	.	+	.	ID=eug33.7.1.exon5;Parent=eug33.7.1;
NIJG01000001.1	StringTie	exon	267744	267932	.	+	.	ID=eug33.7.1.exon6;Parent=eug33.7.1;
NIJG01000001.1	StringTie	exon	268003	268165	.	+	.	ID=eug33.7.1.exon7;Parent=eug33.7.1;
NIJG01000001.1	StringTie	exon	268250	268937	.	+	.	ID=eug33.7.1.exon8;Parent=eug33.7.1;
NIJG01000001.1	StringTie	CDS	266070	266266	.	+	0	ID=eug33.7.1.cds;Parent=eug33.7.1;
NIJG01000001.1	StringTie	CDS	266688	266809	.	+	1	ID=eug33.7.1.cds;Parent=eug33.7.1;
NIJG01000001.1	StringTie	CDS	266947	267059	.	+	2	ID=eug33.7.1.cds;Parent=eug33.7.1;
NIJG01000001.1	StringTie	CDS	267158	267357	.	+	0	ID=eug33.7.1.cds;Parent=eug33.7.1;
NIJG01000001.1	StringTie	CDS	267446	267675	.	+	1	ID=eug33.7.1.cds;Parent=eug33.7.1;
NIJG01000001.1	StringTie	CDS	267744	267932	.	+	2	ID=eug33.7.1.cds;Parent=eug33.7.1;
NIJG01000001.1	StringTie	CDS	268003	268165	.	+	2	ID=eug33.7.1.cds;Parent=eug33.7.1;
NIJG01000001.1	StringTie	CDS	268250	268937	.	+	1	ID=eug33.7.1.cds;Parent=eug33.7.1;
NIJG01000001.1	StringTie	gene	275257	275492	.	.	.	ID=eug33.12;
NIJG01000001.1	StringTie	mRNA	275257	275492	.	.	.	ID=eug33.12.1;Parent=eug33.12;TPM=None
NIJG01000001.1	StringTie	exon	275257	275492	.	.	.	ID=eug33.12.1.exon1;Parent=eug33.12.1;
NIJG01000001.1	StringTie	CDS	275257	275492	.	.	0	ID=eug33.12.1.cds;Parent=eug33.12.1;
NIJG01000001.1	StringTie	gene	275571	275862	.	+	.	ID=eug33.9;
NIJG01000001.1	StringTie	mRNA	275571	275862	.	+	.	ID=eug33.9.1;Parent=eug33.9;TPM=None
NIJG01000001.1	StringTie	exon	275571	275717	.	+	.	ID=eug33.9.1.exon1;Parent=eug33.9.1;
NIJG01000001.1	StringTie	exon	275779	275862	.	+	.	ID=eug33.9.1.exon2;Parent=eug33.9.1;
NIJG01000001.1	StringTie	CDS	275571	275717	.	+	0	ID=eug33.9.1.cds;Parent=eug33.9.1;
NIJG01000001.1	StringTie	CDS	275779	275862	.	+	0	ID=eug33.9.1.cds;Parent=eug33.9.1;
NIJG01000001.1	StringTie	gene	275956	277391	.	+	.	ID=eug33.10;
NIJG01000001.1	StringTie	mRNA	275956	277391	.	+	.	ID=eug33.10.1;Parent=eug33.10;TPM=None
NIJG01000001.1	StringTie	exon	275956	276154	.	+	.	ID=eug33.10.1.exon1;Parent=eug33.10.1;
NIJG01000001.1	StringTie	exon	276217	276427	.	+	.	ID=eug33.10.1.exon2;Parent=eug33.10.1;
NIJG01000001.1	StringTie	exon	276487	276768	.	+	.	ID=eug33.10.1.exon3;Parent=eug33.10.1;
NIJG01000001.1	StringTie	exon	276890	277123	.	+	.	ID=eug33.10.1.exon4;Parent=eug33.10.1;
NIJG01000001.1	StringTie	exon	277199	277391	.	+	.	ID=eug33.10.1.exon5;Parent=eug33.10.1;
NIJG01000001.1	StringTie	CDS	275956	276154	.	+	0	ID=eug33.10.1.cds;Parent=eug33.10.1;
NIJG01000001.1	StringTie	CDS	276217	276427	.	+	2	ID=eug33.10.1.cds;Parent=eug33.10.1;
NIJG01000001.1	StringTie	CDS	276487	276768	.	+	1	ID=eug33.10.1.cds;Parent=eug33.10.1;
NIJG01000001.1	StringTie	CDS	276890	277123	.	+	1	ID=eug33.10.1.cds;Parent=eug33.10.1;
NIJG01000001.1	StringTie	CDS	277199	277391	.	+	1	ID=eug33.10.1.cds;Parent=eug33.10.1;
NIJG01000001.1	StringTie	gene	277467	278271	.	+	.	ID=eug33.11;
NIJG01000001.1	StringTie	mRNA	277467	278271	.	+	.	ID=eug33.11.1;Parent=eug33.11;TPM=None
NIJG01000001.1	StringTie	exon	277467	277600	.	+	.	ID=eug33.11.1.exon1;Parent=eug33.11.1;
NIJG01000001.1	StringTie	exon	277666	278271	.	+	.	ID=eug33.11.1.exon2;Parent=eug33.11.1;
NIJG01000001.1	StringTie	CDS	277467	277600	.	+	0	ID=eug33.11.1.cds;Parent=eug33.11.1;
NIJG01000001.1	StringTie	CDS	277666	278271	.	+	1	ID=eug33.11.1.cds;Parent=eug33.11.1;
NIJG01000001.1	StringTie	gene	278730	282905	.	+	.	ID=eug33.13;
NIJG01000001.1	StringTie	mRNA	278730	282905	.	+	.	ID=eug33.13.2;Parent=eug33.13;TPM=None
NIJG01000001.1	StringTie	exon	278730	278772	.	+	.	ID=eug33.13.2.exon1;Parent=eug33.13.2;
NIJG01000001.1	StringTie	exon	280447	280593	.	+	.	ID=eug33.13.2.exon2;Parent=eug33.13.2;
NIJG01000001.1	StringTie	exon	280707	280856	.	+	.	ID=eug33.13.2.exon3;Parent=eug33.13.2;
NIJG01000001.1	StringTie	exon	280965	281101	.	+	.	ID=eug33.13.2.exon4;Parent=eug33.13.2;
NIJG01000001.1	StringTie	exon	281184	282905	.	+	.	ID=eug33.13.2.exon5;Parent=eug33.13.2;
NIJG01000001.1	StringTie	CDS	278730	278772	.	+	0	ID=eug33.13.2.cds;Parent=eug33.13.2;
NIJG01000001.1	StringTie	CDS	280447	280593	.	+	2	ID=eug33.13.2.cds;Parent=eug33.13.2;
NIJG01000001.1	StringTie	CDS	280707	280856	.	+	2	ID=eug33.13.2.cds;Parent=eug33.13.2;
NIJG01000001.1	StringTie	CDS	280965	281101	.	+	2	ID=eug33.13.2.cds;Parent=eug33.13.2;
NIJG01000001.1	StringTie	CDS	281184	282905	.	+	0	ID=eug33.13.2.cds;Parent=eug33.13.2;
NIJG01000001.1	StringTie	mRNA	278730	282905	.	+	.	ID=eug33.13.1;Parent=eug33.13;TPM=None
NIJG01000001.1	StringTie	exon	278730	278772	.	+	.	ID=eug33.13.1.exon1;Parent=eug33.13.1;
NIJG01000001.1	StringTie	exon	280447	280593	.	+	.	ID=eug33.13.1.exon2;Parent=eug33.13.1;
NIJG01000001.1	StringTie	exon	280707	280856	.	+	.	ID=eug33.13.1.exon3;Parent=eug33.13.1;
NIJG01000001.1	StringTie	exon	280965	281101	.	+	.	ID=eug33.13.1.exon4;Parent=eug33.13.1;
NIJG01000001.1	StringTie	exon	281184	281362	.	+	.	ID=eug33.13.1.exon5;Parent=eug33.13.1;
NIJG01000001.1	StringTie	exon	281489	282905	.	+	.	ID=eug33.13.1.exon6;Parent=eug33.13.1;
NIJG01000001.1	StringTie	CDS	278730	278772	.	+	0	ID=eug33.13.1.cds;Parent=eug33.13.1;
NIJG01000001.1	StringTie	CDS	280447	280593	.	+	2	ID=eug33.13.1.cds;Parent=eug33.13.1;
NIJG01000001.1	StringTie	CDS	280707	280856	.	+	2	ID=eug33.13.1.cds;Parent=eug33.13.1;
NIJG01000001.1	StringTie	CDS	280965	281101	.	+	2	ID=eug33.13.1.cds;Parent=eug33.13.1;
NIJG01000001.1	StringTie	CDS	281184	281362	.	+	0	ID=eug33.13.1.cds;Parent=eug33.13.1;
NIJG01000001.1	StringTie	CDS	281489	282905	.	+	1	ID=eug33.13.1.cds;Parent=eug33.13.1;
NIJG01000001.1	StringTie	mRNA	278730	282905	.	+	.	ID=eug33.13.3;Parent=eug33.13;TPM=None
NIJG01000001.1	StringTie	exon	280811	280856	.	+	.	ID=eug33.13.3.exon1;Parent=eug33.13.3;
NIJG01000001.1	StringTie	exon	280965	281101	.	+	.	ID=eug33.13.3.exon2;Parent=eug33.13.3;
NIJG01000001.1	StringTie	CDS	280811	280856	.	+	0	ID=eug33.13.3.cds;Parent=eug33.13.3;
NIJG01000001.1	StringTie	CDS	280965	281101	.	+	2	ID=eug33.13.3.cds;Parent=eug33.13.3;
NIJG01000001.1	StringTie	mRNA	278730	282905	.	+	.	ID=eug33.13.4;Parent=eug33.13;TPM=None
NIJG01000001.1	StringTie	exon	281489	281689	.	+	.	ID=eug33.13.4.exon1;Parent=eug33.13.4;
NIJG01000001.1	StringTie	CDS	281489	281689	.	+	0	ID=eug33.13.4.cds;Parent=eug33.13.4;
NIJG01000001.1	StringTie	mRNA	278730	282905	.	+	.	ID=eug33.13.5;Parent=eug33.13;TPM=None
NIJG01000001.1	StringTie	exon	282630	282905	.	+	.	ID=eug33.13.5.exon1;Parent=eug33.13.5;
NIJG01000001.1	StringTie	CDS	282630	282905	.	+	0	ID=eug33.13.5.cds;Parent=eug33.13.5;
NIJG01000001.1	StringTie	gene	279385	280385	.	-	.	ID=eug33.14;
NIJG01000001.1	StringTie	mRNA	279385	280385	.	-	.	ID=eug33.14.1;Parent=eug33.14;TPM=None
NIJG01000001.1	StringTie	exon	280349	280385	.	-	.	ID=eug33.14.1.exon1;Parent=eug33.14.1;
NIJG01000001.1	StringTie	exon	279870	280030	.	-	.	ID=eug33.14.1.exon2;Parent=eug33.14.1;
NIJG01000001.1	StringTie	exon	279709	279806	.	-	.	ID=eug33.14.1.exon3;Parent=eug33.14.1;
NIJG01000001.1	StringTie	exon	279385	279600	.	-	.	ID=eug33.14.1.exon4;Parent=eug33.14.1;
NIJG01000001.1	StringTie	CDS	280349	280385	.	-	0	ID=eug33.14.1.cds;Parent=eug33.14.1;
NIJG01000001.1	StringTie	CDS	279870	280030	.	-	2	ID=eug33.14.1.cds;Parent=eug33.14.1;
NIJG01000001.1	StringTie	CDS	279709	279806	.	-	0	ID=eug33.14.1.cds;Parent=eug33.14.1;
NIJG01000001.1	StringTie	CDS	279385	279600	.	-	1	ID=eug33.14.1.cds;Parent=eug33.14.1;
NIJG01000001.1	StringTie	mRNA	279385	280385	.	-	.	ID=eug33.14.2;Parent=eug33.14;TPM=None
NIJG01000001.1	StringTie	exon	280349	280385	.	-	.	ID=eug33.14.2.exon1;Parent=eug33.14.2;
NIJG01000001.1	StringTie	exon	279870	280030	.	-	.	ID=eug33.14.2.exon2;Parent=eug33.14.2;
NIJG01000001.1	StringTie	exon	279741	279806	.	-	.	ID=eug33.14.2.exon3;Parent=eug33.14.2;
NIJG01000001.1	StringTie	CDS	280349	280385	.	-	0	ID=eug33.14.2.cds;Parent=eug33.14.2;
NIJG01000001.1	StringTie	CDS	279870	280030	.	-	2	ID=eug33.14.2.cds;Parent=eug33.14.2;
NIJG01000001.1	StringTie	CDS	279741	279806	.	-	0	ID=eug33.14.2.cds;Parent=eug33.14.2;
NIJG01000001.1	StringTie	gene	283660	284105	.	.	.	ID=eug33.15;
NIJG01000001.1	StringTie	mRNA	283660	284105	.	.	.	ID=eug33.15.1;Parent=eug33.15;TPM=None
NIJG01000001.1	StringTie	exon	283660	284105	.	.	.	ID=eug33.15.1.exon1;Parent=eug33.15.1;
NIJG01000001.1	StringTie	CDS	283660	284105	.	.	0	ID=eug33.15.1.cds;Parent=eug33.15.1;
NIJG01000001.1	StringTie	gene	284834	285088	.	.	.	ID=eug33.16;
NIJG01000001.1	StringTie	mRNA	284834	285088	.	.	.	ID=eug33.16.1;Parent=eug33.16;TPM=None
NIJG01000001.1	StringTie	exon	284834	285088	.	.	.	ID=eug33.16.1.exon1;Parent=eug33.16.1;
NIJG01000001.1	StringTie	CDS	284834	285088	.	.	0	ID=eug33.16.1.cds;Parent=eug33.16.1;
NIJG01000001.1	StringTie	gene	285167	286042	.	.	.	ID=eug33.17;
NIJG01000001.1	StringTie	mRNA	285167	286042	.	.	.	ID=eug33.17.1;Parent=eug33.17;TPM=None
NIJG01000001.1	StringTie	exon	285167	286042	.	.	.	ID=eug33.17.1.exon1;Parent=eug33.17.1;
NIJG01000001.1	StringTie	CDS	285167	286042	.	.	0	ID=eug33.17.1.cds;Parent=eug33.17.1;
NIJG01000001.1	StringTie	gene	286399	288363	.	.	.	ID=eug33.18;
NIJG01000001.1	StringTie	mRNA	286399	288363	.	.	.	ID=eug33.18.1;Parent=eug33.18;TPM=None
NIJG01000001.1	StringTie	exon	286399	288363	.	.	.	ID=eug33.18.1.exon1;Parent=eug33.18.1;
NIJG01000001.1	StringTie	CDS	286399	288363	.	.	0	ID=eug33.18.1.cds;Parent=eug33.18.1;
NIJG01000001.1	StringTie	gene	289690	289986	.	.	.	ID=eug33.19;
NIJG01000001.1	StringTie	mRNA	289690	289986	.	.	.	ID=eug33.19.1;Parent=eug33.19;TPM=None
NIJG01000001.1	StringTie	exon	289690	289986	.	.	.	ID=eug33.19.1.exon1;Parent=eug33.19.1;
NIJG01000001.1	StringTie	CDS	289690	289986	.	.	0	ID=eug33.19.1.cds;Parent=eug33.19.1;
NIJG01000001.1	StringTie	gene	290128	291712	.	.	.	ID=eug33.21;
NIJG01000001.1	StringTie	mRNA	290128	291712	.	.	.	ID=eug33.21.1;Parent=eug33.21;TPM=None
NIJG01000001.1	StringTie	exon	290128	291712	.	.	.	ID=eug33.21.1.exon1;Parent=eug33.21.1;
NIJG01000001.1	StringTie	CDS	290128	291712	.	.	0	ID=eug33.21.1.cds;Parent=eug33.21.1;
NIJG01000001.1	StringTie	gene	291781	303759	.	-	.	ID=eug33.20;
NIJG01000001.1	StringTie	mRNA	291781	303759	.	-	.	ID=eug33.20.1;Parent=eug33.20;TPM=None
NIJG01000001.1	StringTie	exon	303579	303759	.	-	.	ID=eug33.20.1.exon1;Parent=eug33.20.1;
NIJG01000001.1	StringTie	exon	302716	302843	.	-	.	ID=eug33.20.1.exon2;Parent=eug33.20.1;
NIJG01000001.1	StringTie	exon	300446	300597	.	-	.	ID=eug33.20.1.exon3;Parent=eug33.20.1;
NIJG01000001.1	StringTie	exon	299527	299837	.	-	.	ID=eug33.20.1.exon4;Parent=eug33.20.1;
NIJG01000001.1	StringTie	exon	298551	298791	.	-	.	ID=eug33.20.1.exon5;Parent=eug33.20.1;
NIJG01000001.1	StringTie	exon	297119	297274	.	-	.	ID=eug33.20.1.exon6;Parent=eug33.20.1;
NIJG01000001.1	StringTie	exon	296206	296453	.	-	.	ID=eug33.20.1.exon7;Parent=eug33.20.1;
NIJG01000001.1	StringTie	exon	295335	295570	.	-	.	ID=eug33.20.1.exon8;Parent=eug33.20.1;
NIJG01000001.1	StringTie	exon	294478	294607	.	-	.	ID=eug33.20.1.exon9;Parent=eug33.20.1;
NIJG01000001.1	StringTie	exon	291781	294167	.	-	.	ID=eug33.20.1.exon10;Parent=eug33.20.1;
NIJG01000001.1	StringTie	CDS	303579	303759	.	-	0	ID=eug33.20.1.cds;Parent=eug33.20.1;
NIJG01000001.1	StringTie	CDS	302716	302843	.	-	2	ID=eug33.20.1.cds;Parent=eug33.20.1;
NIJG01000001.1	StringTie	CDS	300446	300597	.	-	0	ID=eug33.20.1.cds;Parent=eug33.20.1;
NIJG01000001.1	StringTie	CDS	299527	299837	.	-	1	ID=eug33.20.1.cds;Parent=eug33.20.1;
NIJG01000001.1	StringTie	CDS	298551	298791	.	-	2	ID=eug33.20.1.cds;Parent=eug33.20.1;
NIJG01000001.1	StringTie	CDS	297119	297274	.	-	1	ID=eug33.20.1.cds;Parent=eug33.20.1;
NIJG01000001.1	StringTie	CDS	296206	296453	.	-	1	ID=eug33.20.1.cds;Parent=eug33.20.1;
NIJG01000001.1	StringTie	CDS	295335	295570	.	-	2	ID=eug33.20.1.cds;Parent=eug33.20.1;
NIJG01000001.1	StringTie	CDS	294478	294607	.	-	0	ID=eug33.20.1.cds;Parent=eug33.20.1;
NIJG01000001.1	StringTie	CDS	291781	294167	.	-	2	ID=eug33.20.1.cds;Parent=eug33.20.1;
NIJG01000001.1	StringTie	gene	314664	417878	.	-	.	ID=eug33.22;
NIJG01000001.1	StringTie	mRNA	314664	417878	.	-	.	ID=eug33.22.1;Parent=eug33.22;TPM=None
NIJG01000001.1	StringTie	exon	417512	417878	.	-	.	ID=eug33.22.1.exon1;Parent=eug33.22.1;
NIJG01000001.1	StringTie	exon	336190	336530	.	-	.	ID=eug33.22.1.exon2;Parent=eug33.22.1;
NIJG01000001.1	StringTie	exon	314664	314888	.	-	.	ID=eug33.22.1.exon3;Parent=eug33.22.1;
NIJG01000001.1	StringTie	CDS	417512	417878	.	-	0	ID=eug33.22.1.cds;Parent=eug33.22.1;
NIJG01000001.1	StringTie	CDS	336190	336530	.	-	2	ID=eug33.22.1.cds;Parent=eug33.22.1;
NIJG01000001.1	StringTie	CDS	314664	314888	.	-	0	ID=eug33.22.1.cds;Parent=eug33.22.1;
NIJG01000001.1	StringTie	gene	417969	418418	.	.	.	ID=eug33.4;
NIJG01000001.1	StringTie	mRNA	417969	418418	.	.	.	ID=eug33.4.1;Parent=eug33.4;TPM=None
NIJG01000001.1	StringTie	exon	417969	418418	.	.	.	ID=eug33.4.1.exon1;Parent=eug33.4.1;
NIJG01000001.1	StringTie	CDS	417969	418418	.	.	0	ID=eug33.4.1.cds;Parent=eug33.4.1;
NIJG01000001.1	StringTie	gene	489813	490013	.	.	.	ID=eug33.5;
NIJG01000001.1	StringTie	mRNA	489813	490013	.	.	.	ID=eug33.5.1;Parent=eug33.5;TPM=None
NIJG01000001.1	StringTie	exon	489813	490013	.	.	.	ID=eug33.5.1.exon1;Parent=eug33.5.1;
NIJG01000001.1	StringTie	CDS	489813	490013	.	.	0	ID=eug33.5.1.cds;Parent=eug33.5.1;
NIJG01000001.1	StringTie	gene	491097	491405	.	.	.	ID=eug33.6;
NIJG01000001.1	StringTie	mRNA	491097	491405	.	.	.	ID=eug33.6.1;Parent=eug33.6;TPM=None
NIJG01000001.1	StringTie	exon	491097	491405	.	.	.	ID=eug33.6.1.exon1;Parent=eug33.6.1;
NIJG01000001.1	StringTie	CDS	491097	491405	.	.	0	ID=eug33.6.1.cds;Parent=eug33.6.1;
NIJG01000001.1	StringTie	gene	514847	573983	.	-	.	ID=eug33.36;
NIJG01000001.1	StringTie	mRNA	514847	573983	.	-	.	ID=eug33.36.1;Parent=eug33.36;TPM=None
NIJG01000001.1	StringTie	exon	573694	573983	.	-	.	ID=eug33.36.1.exon1;Parent=eug33.36.1;
NIJG01000001.1	StringTie	exon	573138	573634	.	-	.	ID=eug33.36.1.exon2;Parent=eug33.36.1;
NIJG01000001.1	StringTie	exon	572700	573011	.	-	.	ID=eug33.36.1.exon3;Parent=eug33.36.1;
NIJG01000001.1	StringTie	exon	572559	572625	.	-	.	ID=eug33.36.1.exon4;Parent=eug33.36.1;
NIJG01000001.1	StringTie	exon	514847	514862	.	-	.	ID=eug33.36.1.exon5;Parent=eug33.36.1;
NIJG01000001.1	StringTie	CDS	573694	573983	.	-	0	ID=eug33.36.1.cds;Parent=eug33.36.1;
NIJG01000001.1	StringTie	CDS	573138	573634	.	-	1	ID=eug33.36.1.cds;Parent=eug33.36.1;
NIJG01000001.1	StringTie	CDS	572700	573011	.	-	2	ID=eug33.36.1.cds;Parent=eug33.36.1;
NIJG01000001.1	StringTie	CDS	572559	572625	.	-	2	ID=eug33.36.1.cds;Parent=eug33.36.1;
NIJG01000001.1	StringTie	CDS	514847	514862	.	-	1	ID=eug33.36.1.cds;Parent=eug33.36.1;
NIJG01000001.1	StringTie	gene	568177	570014	.	-	.	ID=eug33.35;
NIJG01000001.1	StringTie	mRNA	568177	570014	.	-	.	ID=eug33.35.1;Parent=eug33.35;TPM=None
NIJG01000001.1	StringTie	exon	569996	570014	.	-	.	ID=eug33.35.1.exon1;Parent=eug33.35.1;
NIJG01000001.1	StringTie	exon	569896	569921	.	-	.	ID=eug33.35.1.exon2;Parent=eug33.35.1;
NIJG01000001.1	StringTie	exon	569648	569820	.	-	.	ID=eug33.35.1.exon3;Parent=eug33.35.1;
NIJG01000001.1	StringTie	exon	569350	569578	.	-	.	ID=eug33.35.1.exon4;Parent=eug33.35.1;
NIJG01000001.1	StringTie	exon	568826	569281	.	-	.	ID=eug33.35.1.exon5;Parent=eug33.35.1;
NIJG01000001.1	StringTie	exon	568331	568739	.	-	.	ID=eug33.35.1.exon6;Parent=eug33.35.1;
NIJG01000001.1	StringTie	exon	568177	568259	.	-	.	ID=eug33.35.1.exon7;Parent=eug33.35.1;
NIJG01000001.1	StringTie	CDS	569996	570014	.	-	0	ID=eug33.35.1.cds;Parent=eug33.35.1;
NIJG01000001.1	StringTie	CDS	569896	569921	.	-	2	ID=eug33.35.1.cds;Parent=eug33.35.1;
NIJG01000001.1	StringTie	CDS	569648	569820	.	-	0	ID=eug33.35.1.cds;Parent=eug33.35.1;
NIJG01000001.1	StringTie	CDS	569350	569578	.	-	1	ID=eug33.35.1.cds;Parent=eug33.35.1;
NIJG01000001.1	StringTie	CDS	568826	569281	.	-	0	ID=eug33.35.1.cds;Parent=eug33.35.1;
NIJG01000001.1	StringTie	CDS	568331	568739	.	-	0	ID=eug33.35.1.cds;Parent=eug33.35.1;
NIJG01000001.1	StringTie	CDS	568177	568259	.	-	2	ID=eug33.35.1.cds;Parent=eug33.35.1;
NIJG01000001.1	StringTie	gene	570330	572111	.	+	.	ID=eug33.32;
NIJG01000001.1	StringTie	mRNA	570330	572111	.	+	.	ID=eug33.32.1;Parent=eug33.32;TPM=None
NIJG01000001.1	StringTie	exon	570330	570471	.	+	.	ID=eug33.32.1.exon1;Parent=eug33.32.1;
NIJG01000001.1	StringTie	exon	570612	570941	.	+	.	ID=eug33.32.1.exon2;Parent=eug33.32.1;
NIJG01000001.1	StringTie	exon	571055	571147	.	+	.	ID=eug33.32.1.exon3;Parent=eug33.32.1;
NIJG01000001.1	StringTie	exon	571224	571360	.	+	.	ID=eug33.32.1.exon4;Parent=eug33.32.1;
NIJG01000001.1	StringTie	exon	571440	571787	.	+	.	ID=eug33.32.1.exon5;Parent=eug33.32.1;
NIJG01000001.1	StringTie	exon	571878	572111	.	+	.	ID=eug33.32.1.exon6;Parent=eug33.32.1;
NIJG01000001.1	StringTie	CDS	570330	570471	.	+	0	ID=eug33.32.1.cds;Parent=eug33.32.1;
NIJG01000001.1	StringTie	CDS	570612	570941	.	+	2	ID=eug33.32.1.cds;Parent=eug33.32.1;
NIJG01000001.1	StringTie	CDS	571055	571147	.	+	2	ID=eug33.32.1.cds;Parent=eug33.32.1;
NIJG01000001.1	StringTie	CDS	571224	571360	.	+	2	ID=eug33.32.1.cds;Parent=eug33.32.1;
NIJG01000001.1	StringTie	CDS	571440	571787	.	+	0	ID=eug33.32.1.cds;Parent=eug33.32.1;
NIJG01000001.1	StringTie	CDS	571878	572111	.	+	0	ID=eug33.32.1.cds;Parent=eug33.32.1;
NIJG01000001.1	StringTie	mRNA	570330	572111	.	+	.	ID=eug33.32.2;Parent=eug33.32;TPM=None
NIJG01000001.1	StringTie	exon	570611	570941	.	+	.	ID=eug33.32.2.exon1;Parent=eug33.32.2;
NIJG01000001.1	StringTie	exon	571055	571147	.	+	.	ID=eug33.32.2.exon2;Parent=eug33.32.2;
NIJG01000001.1	StringTie	exon	571224	571360	.	+	.	ID=eug33.32.2.exon3;Parent=eug33.32.2;
NIJG01000001.1	StringTie	exon	571440	571787	.	+	.	ID=eug33.32.2.exon4;Parent=eug33.32.2;
NIJG01000001.1	StringTie	exon	571878	572111	.	+	.	ID=eug33.32.2.exon5;Parent=eug33.32.2;
NIJG01000001.1	StringTie	CDS	570611	570941	.	+	0	ID=eug33.32.2.cds;Parent=eug33.32.2;
NIJG01000001.1	StringTie	CDS	571055	571147	.	+	2	ID=eug33.32.2.cds;Parent=eug33.32.2;
NIJG01000001.1	StringTie	CDS	571224	571360	.	+	2	ID=eug33.32.2.cds;Parent=eug33.32.2;
NIJG01000001.1	StringTie	CDS	571440	571787	.	+	0	ID=eug33.32.2.cds;Parent=eug33.32.2;
NIJG01000001.1	StringTie	CDS	571878	572111	.	+	0	ID=eug33.32.2.cds;Parent=eug33.32.2;
NIJG01000001.1	StringTie	gene	575195	577970	.	+	.	ID=eug33.33;
NIJG01000001.1	StringTie	mRNA	575195	577970	.	+	.	ID=eug33.33.1;Parent=eug33.33;TPM=None
NIJG01000001.1	StringTie	exon	575195	575469	.	+	.	ID=eug33.33.1.exon1;Parent=eug33.33.1;
NIJG01000001.1	StringTie	exon	575559	576076	.	+	.	ID=eug33.33.1.exon2;Parent=eug33.33.1;
NIJG01000001.1	StringTie	exon	576177	576485	.	+	.	ID=eug33.33.1.exon3;Parent=eug33.33.1;
NIJG01000001.1	StringTie	exon	576570	576735	.	+	.	ID=eug33.33.1.exon4;Parent=eug33.33.1;
NIJG01000001.1	StringTie	exon	576842	577050	.	+	.	ID=eug33.33.1.exon5;Parent=eug33.33.1;
NIJG01000001.1	StringTie	exon	577129	577218	.	+	.	ID=eug33.33.1.exon6;Parent=eug33.33.1;
NIJG01000001.1	StringTie	exon	577296	577465	.	+	.	ID=eug33.33.1.exon7;Parent=eug33.33.1;
NIJG01000001.1	StringTie	exon	577593	577970	.	+	.	ID=eug33.33.1.exon8;Parent=eug33.33.1;
NIJG01000001.1	StringTie	CDS	575195	575469	.	+	0	ID=eug33.33.1.cds;Parent=eug33.33.1;
NIJG01000001.1	StringTie	CDS	575559	576076	.	+	1	ID=eug33.33.1.cds;Parent=eug33.33.1;
NIJG01000001.1	StringTie	CDS	576177	576485	.	+	2	ID=eug33.33.1.cds;Parent=eug33.33.1;
NIJG01000001.1	StringTie	CDS	576570	576735	.	+	2	ID=eug33.33.1.cds;Parent=eug33.33.1;
NIJG01000001.1	StringTie	CDS	576842	577050	.	+	1	ID=eug33.33.1.cds;Parent=eug33.33.1;
NIJG01000001.1	StringTie	CDS	577129	577218	.	+	2	ID=eug33.33.1.cds;Parent=eug33.33.1;
NIJG01000001.1	StringTie	CDS	577296	577465	.	+	2	ID=eug33.33.1.cds;Parent=eug33.33.1;
NIJG01000001.1	StringTie	CDS	577593	577970	.	+	0	ID=eug33.33.1.cds;Parent=eug33.33.1;
NIJG01000001.1	StringTie	gene	584483	585549	.	+	.	ID=eug33.34;
NIJG01000001.1	StringTie	mRNA	584483	585549	.	+	.	ID=eug33.34.1;Parent=eug33.34;TPM=None
NIJG01000001.1	StringTie	exon	584483	584686	.	+	.	ID=eug33.34.1.exon1;Parent=eug33.34.1;
NIJG01000001.1	StringTie	exon	585540	585549	.	+	.	ID=eug33.34.1.exon2;Parent=eug33.34.1;
NIJG01000001.1	StringTie	CDS	584483	584686	.	+	0	ID=eug33.34.1.cds;Parent=eug33.34.1;
NIJG01000001.1	StringTie	CDS	585540	585549	.	+	0	ID=eug33.34.1.cds;Parent=eug33.34.1;
NIJG01000001.1	StringTie	gene	587482	607627	.	+	.	ID=eug33.37;
NIJG01000001.1	StringTie	mRNA	587482	607627	.	+	.	ID=eug33.37.4;Parent=eug33.37;TPM=None
NIJG01000001.1	StringTie	exon	587482	588792	.	+	.	ID=eug33.37.4.exon1;Parent=eug33.37.4;
NIJG01000001.1	StringTie	CDS	587482	588792	.	+	0	ID=eug33.37.4.cds;Parent=eug33.37.4;
NIJG01000001.1	StringTie	mRNA	587482	607627	.	+	.	ID=eug33.37.2;Parent=eug33.37;TPM=None
NIJG01000001.1	StringTie	exon	591328	591660	.	+	.	ID=eug33.37.2.exon1;Parent=eug33.37.2;
NIJG01000001.1	StringTie	exon	603087	603323	.	+	.	ID=eug33.37.2.exon2;Parent=eug33.37.2;
NIJG01000001.1	StringTie	exon	603399	604306	.	+	.	ID=eug33.37.2.exon3;Parent=eug33.37.2;
NIJG01000001.1	StringTie	exon	604392	604674	.	+	.	ID=eug33.37.2.exon4;Parent=eug33.37.2;
NIJG01000001.1	StringTie	exon	604754	607309	.	+	.	ID=eug33.37.2.exon5;Parent=eug33.37.2;
NIJG01000001.1	StringTie	CDS	591328	591660	.	+	0	ID=eug33.37.2.cds;Parent=eug33.37.2;
NIJG01000001.1	StringTie	CDS	603087	603323	.	+	0	ID=eug33.37.2.cds;Parent=eug33.37.2;
NIJG01000001.1	StringTie	CDS	603399	604306	.	+	0	ID=eug33.37.2.cds;Parent=eug33.37.2;
NIJG01000001.1	StringTie	CDS	604392	604674	.	+	1	ID=eug33.37.2.cds;Parent=eug33.37.2;
NIJG01000001.1	StringTie	CDS	604754	607309	.	+	0	ID=eug33.37.2.cds;Parent=eug33.37.2;
NIJG01000001.1	StringTie	mRNA	587482	607627	.	+	.	ID=eug33.37.1;Parent=eug33.37;TPM=None
NIJG01000001.1	StringTie	exon	601176	602688	.	+	.	ID=eug33.37.1.exon1;Parent=eug33.37.1;
NIJG01000001.1	StringTie	exon	603087	603323	.	+	.	ID=eug33.37.1.exon2;Parent=eug33.37.1;
NIJG01000001.1	StringTie	exon	603399	604306	.	+	.	ID=eug33.37.1.exon3;Parent=eug33.37.1;
NIJG01000001.1	StringTie	exon	604392	604674	.	+	.	ID=eug33.37.1.exon4;Parent=eug33.37.1;
NIJG01000001.1	StringTie	exon	604754	607309	.	+	.	ID=eug33.37.1.exon5;Parent=eug33.37.1;
NIJG01000001.1	StringTie	CDS	601176	602688	.	+	0	ID=eug33.37.1.cds;Parent=eug33.37.1;
NIJG01000001.1	StringTie	CDS	603087	603323	.	+	2	ID=eug33.37.1.cds;Parent=eug33.37.1;
NIJG01000001.1	StringTie	CDS	603399	604306	.	+	2	ID=eug33.37.1.cds;Parent=eug33.37.1;
NIJG01000001.1	StringTie	CDS	604392	604674	.	+	0	ID=eug33.37.1.cds;Parent=eug33.37.1;
NIJG01000001.1	StringTie	CDS	604754	607309	.	+	2	ID=eug33.37.1.cds;Parent=eug33.37.1;
NIJG01000001.1	StringTie	mRNA	587482	607627	.	+	.	ID=eug33.37.3;Parent=eug33.37;TPM=None
NIJG01000001.1	StringTie	exon	601176	603323	.	+	.	ID=eug33.37.3.exon1;Parent=eug33.37.3;
NIJG01000001.1	StringTie	exon	603399	604306	.	+	.	ID=eug33.37.3.exon2;Parent=eug33.37.3;
NIJG01000001.1	StringTie	exon	604392	604674	.	+	.	ID=eug33.37.3.exon3;Parent=eug33.37.3;
NIJG01000001.1	StringTie	exon	604754	607627	.	+	.	ID=eug33.37.3.exon4;Parent=eug33.37.3;
NIJG01000001.1	StringTie	CDS	601176	603323	.	+	0	ID=eug33.37.3.cds;Parent=eug33.37.3;
NIJG01000001.1	StringTie	CDS	603399	604306	.	+	0	ID=eug33.37.3.cds;Parent=eug33.37.3;
NIJG01000001.1	StringTie	CDS	604392	604674	.	+	1	ID=eug33.37.3.cds;Parent=eug33.37.3;
NIJG01000001.1	StringTie	CDS	604754	607627	.	+	0	ID=eug33.37.3.cds;Parent=eug33.37.3;
NIJG01000001.1	StringTie	gene	607915	608148	.	-	.	ID=eug33.38;
NIJG01000001.1	StringTie	mRNA	607915	608148	.	-	.	ID=eug33.38.1;Parent=eug33.38;TPM=None
NIJG01000001.1	StringTie	exon	607915	608148	.	-	.	ID=eug33.38.1.exon1;Parent=eug33.38.1;
NIJG01000001.1	StringTie	CDS	607915	608148	.	-	0	ID=eug33.38.1.cds;Parent=eug33.38.1;
NIJG01000001.1	StringTie	gene	618444	624282	.	+	.	ID=eug33.46;
NIJG01000001.1	StringTie	mRNA	618444	624282	.	+	.	ID=eug33.46.1;Parent=eug33.46;TPM=None
NIJG01000001.1	StringTie	exon	618444	618501	.	+	.	ID=eug33.46.1.exon1;Parent=eug33.46.1;
NIJG01000001.1	StringTie	exon	618638	618863	.	+	.	ID=eug33.46.1.exon2;Parent=eug33.46.1;
NIJG01000001.1	StringTie	exon	618990	619265	.	+	.	ID=eug33.46.1.exon3;Parent=eug33.46.1;
NIJG01000001.1	StringTie	exon	619340	619750	.	+	.	ID=eug33.46.1.exon4;Parent=eug33.46.1;
NIJG01000001.1	StringTie	CDS	618444	618501	.	+	0	ID=eug33.46.1.cds;Parent=eug33.46.1;
NIJG01000001.1	StringTie	CDS	618638	618863	.	+	2	ID=eug33.46.1.cds;Parent=eug33.46.1;
NIJG01000001.1	StringTie	CDS	618990	619265	.	+	1	ID=eug33.46.1.cds;Parent=eug33.46.1;
NIJG01000001.1	StringTie	CDS	619340	619750	.	+	1	ID=eug33.46.1.cds;Parent=eug33.46.1;
NIJG01000001.1	StringTie	mRNA	618444	624282	.	+	.	ID=eug33.46.4;Parent=eug33.46;TPM=None
NIJG01000001.1	StringTie	exon	621203	621656	.	+	.	ID=eug33.46.4.exon1;Parent=eug33.46.4;
NIJG01000001.1	StringTie	exon	621724	622088	.	+	.	ID=eug33.46.4.exon2;Parent=eug33.46.4;
NIJG01000001.1	StringTie	CDS	621203	621656	.	+	0	ID=eug33.46.4.cds;Parent=eug33.46.4;
NIJG01000001.1	StringTie	CDS	621724	622088	.	+	2	ID=eug33.46.4.cds;Parent=eug33.46.4;
NIJG01000001.1	StringTie	mRNA	618444	624282	.	+	.	ID=eug33.46.2;Parent=eug33.46;TPM=None
NIJG01000001.1	StringTie	exon	621203	621293	.	+	.	ID=eug33.46.2.exon1;Parent=eug33.46.2;
NIJG01000001.1	StringTie	exon	621378	621656	.	+	.	ID=eug33.46.2.exon2;Parent=eug33.46.2;
NIJG01000001.1	StringTie	exon	621724	622088	.	+	.	ID=eug33.46.2.exon3;Parent=eug33.46.2;
NIJG01000001.1	StringTie	CDS	621203	621293	.	+	0	ID=eug33.46.2.cds;Parent=eug33.46.2;
NIJG01000001.1	StringTie	CDS	621378	621656	.	+	2	ID=eug33.46.2.cds;Parent=eug33.46.2;
NIJG01000001.1	StringTie	CDS	621724	622088	.	+	2	ID=eug33.46.2.cds;Parent=eug33.46.2;
NIJG01000001.1	StringTie	mRNA	618444	624282	.	+	.	ID=eug33.46.3;Parent=eug33.46;TPM=None
NIJG01000001.1	StringTie	exon	623016	623349	.	+	.	ID=eug33.46.3.exon1;Parent=eug33.46.3;
NIJG01000001.1	StringTie	exon	623878	624026	.	+	.	ID=eug33.46.3.exon2;Parent=eug33.46.3;
NIJG01000001.1	StringTie	exon	624109	624282	.	+	.	ID=eug33.46.3.exon3;Parent=eug33.46.3;
NIJG01000001.1	StringTie	CDS	623016	623349	.	+	0	ID=eug33.46.3.cds;Parent=eug33.46.3;
NIJG01000001.1	StringTie	CDS	623878	624026	.	+	2	ID=eug33.46.3.cds;Parent=eug33.46.3;
NIJG01000001.1	StringTie	CDS	624109	624282	.	+	0	ID=eug33.46.3.cds;Parent=eug33.46.3;
NIJG01000001.1	StringTie	gene	626151	627029	.	-	.	ID=eug33.39;
NIJG01000001.1	StringTie	mRNA	626151	627029	.	-	.	ID=eug33.39.1;Parent=eug33.39;TPM=None
NIJG01000001.1	StringTie	exon	626827	627029	.	-	.	ID=eug33.39.1.exon1;Parent=eug33.39.1;
NIJG01000001.1	StringTie	exon	626479	626652	.	-	.	ID=eug33.39.1.exon2;Parent=eug33.39.1;
NIJG01000001.1	StringTie	exon	626151	626304	.	-	.	ID=eug33.39.1.exon3;Parent=eug33.39.1;
NIJG01000001.1	StringTie	CDS	626827	627029	.	-	0	ID=eug33.39.1.cds;Parent=eug33.39.1;
NIJG01000001.1	StringTie	CDS	626479	626652	.	-	1	ID=eug33.39.1.cds;Parent=eug33.39.1;
NIJG01000001.1	StringTie	CDS	626151	626304	.	-	1	ID=eug33.39.1.cds;Parent=eug33.39.1;
NIJG01000001.1	StringTie	gene	633123	635164	.	+	.	ID=eug33.47;
NIJG01000001.1	StringTie	mRNA	633123	635164	.	+	.	ID=eug33.47.3;Parent=eug33.47;TPM=None
NIJG01000001.1	StringTie	exon	633123	634539	.	+	.	ID=eug33.47.3.exon1;Parent=eug33.47.3;
NIJG01000001.1	StringTie	exon	634621	635164	.	+	.	ID=eug33.47.3.exon2;Parent=eug33.47.3;
NIJG01000001.1	StringTie	CDS	633123	634539	.	+	0	ID=eug33.47.3.cds;Parent=eug33.47.3;
NIJG01000001.1	StringTie	CDS	634621	635164	.	+	2	ID=eug33.47.3.cds;Parent=eug33.47.3;
NIJG01000001.1	StringTie	mRNA	633123	635164	.	+	.	ID=eug33.47.2;Parent=eug33.47;TPM=None
NIJG01000001.1	StringTie	exon	633123	634249	.	+	.	ID=eug33.47.2.exon1;Parent=eug33.47.2;
NIJG01000001.1	StringTie	exon	634362	634539	.	+	.	ID=eug33.47.2.exon2;Parent=eug33.47.2;
NIJG01000001.1	StringTie	exon	634621	635164	.	+	.	ID=eug33.47.2.exon3;Parent=eug33.47.2;
NIJG01000001.1	StringTie	CDS	633123	634249	.	+	0	ID=eug33.47.2.cds;Parent=eug33.47.2;
NIJG01000001.1	StringTie	CDS	634362	634539	.	+	1	ID=eug33.47.2.cds;Parent=eug33.47.2;
NIJG01000001.1	StringTie	CDS	634621	635164	.	+	0	ID=eug33.47.2.cds;Parent=eug33.47.2;
NIJG01000001.1	StringTie	mRNA	633123	635164	.	+	.	ID=eug33.47.1;Parent=eug33.47;TPM=None
NIJG01000001.1	StringTie	exon	633123	634027	.	+	.	ID=eug33.47.1.exon1;Parent=eug33.47.1;
NIJG01000001.1	StringTie	exon	634115	634249	.	+	.	ID=eug33.47.1.exon2;Parent=eug33.47.1;
NIJG01000001.1	StringTie	exon	634362	634539	.	+	.	ID=eug33.47.1.exon3;Parent=eug33.47.1;
NIJG01000001.1	StringTie	exon	634621	635164	.	+	.	ID=eug33.47.1.exon4;Parent=eug33.47.1;
NIJG01000001.1	StringTie	CDS	633123	634027	.	+	0	ID=eug33.47.1.cds;Parent=eug33.47.1;
NIJG01000001.1	StringTie	CDS	634115	634249	.	+	1	ID=eug33.47.1.cds;Parent=eug33.47.1;
NIJG01000001.1	StringTie	CDS	634362	634539	.	+	1	ID=eug33.47.1.cds;Parent=eug33.47.1;
NIJG01000001.1	StringTie	CDS	634621	635164	.	+	0	ID=eug33.47.1.cds;Parent=eug33.47.1;
NIJG01000001.1	StringTie	gene	635180	635938	.	-	.	ID=eug33.40;
NIJG01000001.1	StringTie	mRNA	635180	635938	.	-	.	ID=eug33.40.1;Parent=eug33.40;TPM=None
NIJG01000001.1	StringTie	exon	635180	635938	.	-	.	ID=eug33.40.1.exon1;Parent=eug33.40.1;
NIJG01000001.1	StringTie	CDS	635180	635938	.	-	0	ID=eug33.40.1.cds;Parent=eug33.40.1;
NIJG01000001.1	StringTie	gene	636275	638462	.	-	.	ID=eug33.41;
NIJG01000001.1	StringTie	mRNA	636275	638462	.	-	.	ID=eug33.41.2;Parent=eug33.41;TPM=None
NIJG01000001.1	StringTie	exon	638107	638462	.	-	.	ID=eug33.41.2.exon1;Parent=eug33.41.2;
NIJG01000001.1	StringTie	exon	636875	638008	.	-	.	ID=eug33.41.2.exon2;Parent=eug33.41.2;
NIJG01000001.1	StringTie	exon	636275	636806	.	-	.	ID=eug33.41.2.exon3;Parent=eug33.41.2;
NIJG01000001.1	StringTie	CDS	638107	638462	.	-	0	ID=eug33.41.2.cds;Parent=eug33.41.2;
NIJG01000001.1	StringTie	CDS	636875	638008	.	-	1	ID=eug33.41.2.cds;Parent=eug33.41.2;
NIJG01000001.1	StringTie	CDS	636275	636806	.	-	1	ID=eug33.41.2.cds;Parent=eug33.41.2;
NIJG01000001.1	StringTie	mRNA	636275	638462	.	-	.	ID=eug33.41.1;Parent=eug33.41;TPM=None
NIJG01000001.1	StringTie	exon	638442	638462	.	-	.	ID=eug33.41.1.exon1;Parent=eug33.41.1;
NIJG01000001.1	StringTie	exon	638107	638347	.	-	.	ID=eug33.41.1.exon2;Parent=eug33.41.1;
NIJG01000001.1	StringTie	exon	636875	638008	.	-	.	ID=eug33.41.1.exon3;Parent=eug33.41.1;
NIJG01000001.1	StringTie	exon	636275	636806	.	-	.	ID=eug33.41.1.exon4;Parent=eug33.41.1;
NIJG01000001.1	StringTie	CDS	638442	638462	.	-	0	ID=eug33.41.1.cds;Parent=eug33.41.1;
NIJG01000001.1	StringTie	CDS	638107	638347	.	-	0	ID=eug33.41.1.cds;Parent=eug33.41.1;
NIJG01000001.1	StringTie	CDS	636875	638008	.	-	2	ID=eug33.41.1.cds;Parent=eug33.41.1;
NIJG01000001.1	StringTie	CDS	636275	636806	.	-	2	ID=eug33.41.1.cds;Parent=eug33.41.1;
NIJG01000001.1	StringTie	gene	638789	640200	.	-	.	ID=eug33.42;
NIJG01000001.1	StringTie	mRNA	638789	640200	.	-	.	ID=eug33.42.1;Parent=eug33.42;TPM=None
NIJG01000001.1	StringTie	exon	640080	640200	.	-	.	ID=eug33.42.1.exon1;Parent=eug33.42.1;
NIJG01000001.1	StringTie	exon	639941	640010	.	-	.	ID=eug33.42.1.exon2;Parent=eug33.42.1;
NIJG01000001.1	StringTie	exon	639647	639846	.	-	.	ID=eug33.42.1.exon3;Parent=eug33.42.1;
NIJG01000001.1	StringTie	exon	639176	639570	.	-	.	ID=eug33.42.1.exon4;Parent=eug33.42.1;
NIJG01000001.1	StringTie	exon	638789	639103	.	-	.	ID=eug33.42.1.exon5;Parent=eug33.42.1;
NIJG01000001.1	StringTie	CDS	640080	640200	.	-	0	ID=eug33.42.1.cds;Parent=eug33.42.1;
NIJG01000001.1	StringTie	CDS	639941	640010	.	-	2	ID=eug33.42.1.cds;Parent=eug33.42.1;
NIJG01000001.1	StringTie	CDS	639647	639846	.	-	1	ID=eug33.42.1.cds;Parent=eug33.42.1;
NIJG01000001.1	StringTie	CDS	639176	639570	.	-	2	ID=eug33.42.1.cds;Parent=eug33.42.1;
NIJG01000001.1	StringTie	CDS	638789	639103	.	-	0	ID=eug33.42.1.cds;Parent=eug33.42.1;
NIJG01000001.1	StringTie	gene	644753	656631	.	+	.	ID=eug33.45;
NIJG01000001.1	StringTie	mRNA	644753	656631	.	+	.	ID=eug33.45.1;Parent=eug33.45;TPM=None
NIJG01000001.1	StringTie	exon	644753	645348	.	+	.	ID=eug33.45.1.exon1;Parent=eug33.45.1;
NIJG01000001.1	StringTie	exon	646941	648657	.	+	.	ID=eug33.45.1.exon2;Parent=eug33.45.1;
NIJG01000001.1	StringTie	exon	651017	651174	.	+	.	ID=eug33.45.1.exon3;Parent=eug33.45.1;
NIJG01000001.1	StringTie	exon	651913	652071	.	+	.	ID=eug33.45.1.exon4;Parent=eug33.45.1;
NIJG01000001.1	StringTie	exon	653220	653556	.	+	.	ID=eug33.45.1.exon5;Parent=eug33.45.1;
NIJG01000001.1	StringTie	exon	653816	653965	.	+	.	ID=eug33.45.1.exon6;Parent=eug33.45.1;
NIJG01000001.1	StringTie	exon	654100	654240	.	+	.	ID=eug33.45.1.exon7;Parent=eug33.45.1;
NIJG01000001.1	StringTie	exon	654790	656631	.	+	.	ID=eug33.45.1.exon8;Parent=eug33.45.1;
NIJG01000001.1	StringTie	CDS	644753	645348	.	+	0	ID=eug33.45.1.cds;Parent=eug33.45.1;
NIJG01000001.1	StringTie	CDS	646941	648657	.	+	1	ID=eug33.45.1.cds;Parent=eug33.45.1;
NIJG01000001.1	StringTie	CDS	651017	651174	.	+	0	ID=eug33.45.1.cds;Parent=eug33.45.1;
NIJG01000001.1	StringTie	CDS	651913	652071	.	+	1	ID=eug33.45.1.cds;Parent=eug33.45.1;
NIJG01000001.1	StringTie	CDS	653220	653556	.	+	1	ID=eug33.45.1.cds;Parent=eug33.45.1;
NIJG01000001.1	StringTie	CDS	653816	653965	.	+	0	ID=eug33.45.1.cds;Parent=eug33.45.1;
NIJG01000001.1	StringTie	CDS	654100	654240	.	+	0	ID=eug33.45.1.cds;Parent=eug33.45.1;
NIJG01000001.1	StringTie	CDS	654790	656631	.	+	0	ID=eug33.45.1.cds;Parent=eug33.45.1;
NIJG01000001.1	StringTie	mRNA	644753	656631	.	+	.	ID=eug33.45.2;Parent=eug33.45;TPM=None
NIJG01000001.1	StringTie	exon	648466	648657	.	+	.	ID=eug33.45.2.exon1;Parent=eug33.45.2;
NIJG01000001.1	StringTie	exon	651017	651174	.	+	.	ID=eug33.45.2.exon2;Parent=eug33.45.2;
NIJG01000001.1	StringTie	exon	651913	652071	.	+	.	ID=eug33.45.2.exon3;Parent=eug33.45.2;
NIJG01000001.1	StringTie	exon	653220	653556	.	+	.	ID=eug33.45.2.exon4;Parent=eug33.45.2;
NIJG01000001.1	StringTie	exon	653816	653965	.	+	.	ID=eug33.45.2.exon5;Parent=eug33.45.2;
NIJG01000001.1	StringTie	exon	654100	654240	.	+	.	ID=eug33.45.2.exon6;Parent=eug33.45.2;
NIJG01000001.1	StringTie	exon	654790	654927	.	+	.	ID=eug33.45.2.exon7;Parent=eug33.45.2;
NIJG01000001.1	StringTie	CDS	648466	648657	.	+	0	ID=eug33.45.2.cds;Parent=eug33.45.2;
NIJG01000001.1	StringTie	CDS	651017	651174	.	+	0	ID=eug33.45.2.cds;Parent=eug33.45.2;
NIJG01000001.1	StringTie	CDS	651913	652071	.	+	1	ID=eug33.45.2.cds;Parent=eug33.45.2;
NIJG01000001.1	StringTie	CDS	653220	653556	.	+	1	ID=eug33.45.2.cds;Parent=eug33.45.2;
NIJG01000001.1	StringTie	CDS	653816	653965	.	+	0	ID=eug33.45.2.cds;Parent=eug33.45.2;
NIJG01000001.1	StringTie	CDS	654100	654240	.	+	0	ID=eug33.45.2.cds;Parent=eug33.45.2;
NIJG01000001.1	StringTie	CDS	654790	654927	.	+	0	ID=eug33.45.2.cds;Parent=eug33.45.2;
NIJG01000001.1	StringTie	gene	657120	657988	.	-	.	ID=eug33.43;
NIJG01000001.1	StringTie	mRNA	657120	657988	.	-	.	ID=eug33.43.1;Parent=eug33.43;TPM=None
NIJG01000001.1	StringTie	exon	657551	657988	.	-	.	ID=eug33.43.1.exon1;Parent=eug33.43.1;
NIJG01000001.1	StringTie	exon	657120	657284	.	-	.	ID=eug33.43.1.exon2;Parent=eug33.43.1;
NIJG01000001.1	StringTie	CDS	657551	657988	.	-	0	ID=eug33.43.1.cds;Parent=eug33.43.1;
NIJG01000001.1	StringTie	CDS	657120	657284	.	-	0	ID=eug33.43.1.cds;Parent=eug33.43.1;
NIJG01000001.1	StringTie	gene	661010	662916	.	-	.	ID=eug33.44;
NIJG01000001.1	StringTie	mRNA	661010	662916	.	-	.	ID=eug33.44.1;Parent=eug33.44;TPM=None
NIJG01000001.1	StringTie	exon	662905	662916	.	-	.	ID=eug33.44.1.exon1;Parent=eug33.44.1;
NIJG01000001.1	StringTie	exon	662310	662400	.	-	.	ID=eug33.44.1.exon2;Parent=eug33.44.1;
NIJG01000001.1	StringTie	exon	661010	662236	.	-	.	ID=eug33.44.1.exon3;Parent=eug33.44.1;
NIJG01000001.1	StringTie	CDS	662905	662916	.	-	0	ID=eug33.44.1.cds;Parent=eug33.44.1;
NIJG01000001.1	StringTie	CDS	662310	662400	.	-	0	ID=eug33.44.1.cds;Parent=eug33.44.1;
NIJG01000001.1	StringTie	CDS	661010	662236	.	-	2	ID=eug33.44.1.cds;Parent=eug33.44.1;
NIJG01000001.1	StringTie	gene	664617	665141	.	-	.	ID=eug33.48;
NIJG01000001.1	StringTie	mRNA	664617	665141	.	-	.	ID=eug33.48.1;Parent=eug33.48;TPM=None
NIJG01000001.1	StringTie	exon	665096	665141	.	-	.	ID=eug33.48.1.exon1;Parent=eug33.48.1;
NIJG01000001.1	StringTie	exon	664617	664771	.	-	.	ID=eug33.48.1.exon2;Parent=eug33.48.1;
NIJG01000001.1	StringTie	CDS	665096	665141	.	-	0	ID=eug33.48.1.cds;Parent=eug33.48.1;
NIJG01000001.1	StringTie	CDS	664617	664771	.	-	2	ID=eug33.48.1.cds;Parent=eug33.48.1;
NIJG01000001.1	StringTie	gene	793210	796584	.	+	.	ID=eug33.24;
NIJG01000001.1	StringTie	mRNA	793210	796584	.	+	.	ID=eug33.24.1;Parent=eug33.24;TPM=None
NIJG01000001.1	StringTie	exon	793210	796584	.	+	.	ID=eug33.24.1.exon1;Parent=eug33.24.1;
NIJG01000001.1	StringTie	CDS	793210	796584	.	+	0	ID=eug33.24.1.cds;Parent=eug33.24.1;
NIJG01000001.1	StringTie	gene	809942	821333	.	+	.	ID=eug33.25;
NIJG01000001.1	StringTie	mRNA	809942	821333	.	+	.	ID=eug33.25.3;Parent=eug33.25;TPM=None
NIJG01000001.1	StringTie	exon	809942	810304	.	+	.	ID=eug33.25.3.exon1;Parent=eug33.25.3;
NIJG01000001.1	StringTie	exon	811370	811988	.	+	.	ID=eug33.25.3.exon2;Parent=eug33.25.3;
NIJG01000001.1	StringTie	exon	812867	813141	.	+	.	ID=eug33.25.3.exon3;Parent=eug33.25.3;
NIJG01000001.1	StringTie	exon	813608	813941	.	+	.	ID=eug33.25.3.exon4;Parent=eug33.25.3;
NIJG01000001.1	StringTie	exon	814292	814586	.	+	.	ID=eug33.25.3.exon5;Parent=eug33.25.3;
NIJG01000001.1	StringTie	exon	814674	814879	.	+	.	ID=eug33.25.3.exon6;Parent=eug33.25.3;
NIJG01000001.1	StringTie	exon	814971	815119	.	+	.	ID=eug33.25.3.exon7;Parent=eug33.25.3;
NIJG01000001.1	StringTie	exon	815212	816808	.	+	.	ID=eug33.25.3.exon8;Parent=eug33.25.3;
NIJG01000001.1	StringTie	CDS	809942	810304	.	+	0	ID=eug33.25.3.cds;Parent=eug33.25.3;
NIJG01000001.1	StringTie	CDS	811370	811988	.	+	0	ID=eug33.25.3.cds;Parent=eug33.25.3;
NIJG01000001.1	StringTie	CDS	812867	813141	.	+	2	ID=eug33.25.3.cds;Parent=eug33.25.3;
NIJG01000001.1	StringTie	CDS	813608	813941	.	+	0	ID=eug33.25.3.cds;Parent=eug33.25.3;
NIJG01000001.1	StringTie	CDS	814292	814586	.	+	2	ID=eug33.25.3.cds;Parent=eug33.25.3;
NIJG01000001.1	StringTie	CDS	814674	814879	.	+	1	ID=eug33.25.3.cds;Parent=eug33.25.3;
NIJG01000001.1	StringTie	CDS	814971	815119	.	+	2	ID=eug33.25.3.cds;Parent=eug33.25.3;
NIJG01000001.1	StringTie	CDS	815212	816808	.	+	0	ID=eug33.25.3.cds;Parent=eug33.25.3;
NIJG01000001.1	StringTie	mRNA	809942	821333	.	+	.	ID=eug33.25.2;Parent=eug33.25;TPM=None
NIJG01000001.1	StringTie	exon	809942	810304	.	+	.	ID=eug33.25.2.exon1;Parent=eug33.25.2;
NIJG01000001.1	StringTie	exon	811370	811480	.	+	.	ID=eug33.25.2.exon2;Parent=eug33.25.2;
NIJG01000001.1	StringTie	exon	811713	811988	.	+	.	ID=eug33.25.2.exon3;Parent=eug33.25.2;
NIJG01000001.1	StringTie	exon	812987	813141	.	+	.	ID=eug33.25.2.exon4;Parent=eug33.25.2;
NIJG01000001.1	StringTie	exon	813608	813941	.	+	.	ID=eug33.25.2.exon5;Parent=eug33.25.2;
NIJG01000001.1	StringTie	exon	814292	814586	.	+	.	ID=eug33.25.2.exon6;Parent=eug33.25.2;
NIJG01000001.1	StringTie	exon	814674	814879	.	+	.	ID=eug33.25.2.exon7;Parent=eug33.25.2;
NIJG01000001.1	StringTie	exon	814971	815119	.	+	.	ID=eug33.25.2.exon8;Parent=eug33.25.2;
NIJG01000001.1	StringTie	exon	815212	816808	.	+	.	ID=eug33.25.2.exon9;Parent=eug33.25.2;
NIJG01000001.1	StringTie	CDS	809942	810304	.	+	0	ID=eug33.25.2.cds;Parent=eug33.25.2;
NIJG01000001.1	StringTie	CDS	811370	811480	.	+	0	ID=eug33.25.2.cds;Parent=eug33.25.2;
NIJG01000001.1	StringTie	CDS	811713	811988	.	+	0	ID=eug33.25.2.cds;Parent=eug33.25.2;
NIJG01000001.1	StringTie	CDS	812987	813141	.	+	0	ID=eug33.25.2.cds;Parent=eug33.25.2;
NIJG01000001.1	StringTie	CDS	813608	813941	.	+	1	ID=eug33.25.2.cds;Parent=eug33.25.2;
NIJG01000001.1	StringTie	CDS	814292	814586	.	+	0	ID=eug33.25.2.cds;Parent=eug33.25.2;
NIJG01000001.1	StringTie	CDS	814674	814879	.	+	2	ID=eug33.25.2.cds;Parent=eug33.25.2;
NIJG01000001.1	StringTie	CDS	814971	815119	.	+	0	ID=eug33.25.2.cds;Parent=eug33.25.2;
NIJG01000001.1	StringTie	CDS	815212	816808	.	+	1	ID=eug33.25.2.cds;Parent=eug33.25.2;
NIJG01000001.1	StringTie	mRNA	809942	821333	.	+	.	ID=eug33.25.1;Parent=eug33.25;TPM=None
NIJG01000001.1	StringTie	exon	809942	810304	.	+	.	ID=eug33.25.1.exon1;Parent=eug33.25.1;
NIJG01000001.1	StringTie	exon	811370	811480	.	+	.	ID=eug33.25.1.exon2;Parent=eug33.25.1;
NIJG01000001.1	StringTie	exon	811713	811988	.	+	.	ID=eug33.25.1.exon3;Parent=eug33.25.1;
NIJG01000001.1	StringTie	exon	812867	813141	.	+	.	ID=eug33.25.1.exon4;Parent=eug33.25.1;
NIJG01000001.1	StringTie	exon	813608	813941	.	+	.	ID=eug33.25.1.exon5;Parent=eug33.25.1;
NIJG01000001.1	StringTie	exon	814292	814586	.	+	.	ID=eug33.25.1.exon6;Parent=eug33.25.1;
NIJG01000001.1	StringTie	exon	814674	814879	.	+	.	ID=eug33.25.1.exon7;Parent=eug33.25.1;
NIJG01000001.1	StringTie	exon	814971	815119	.	+	.	ID=eug33.25.1.exon8;Parent=eug33.25.1;
NIJG01000001.1	StringTie	exon	815212	816808	.	+	.	ID=eug33.25.1.exon9;Parent=eug33.25.1;
NIJG01000001.1	StringTie	CDS	809942	810304	.	+	0	ID=eug33.25.1.cds;Parent=eug33.25.1;
NIJG01000001.1	StringTie	CDS	811370	811480	.	+	0	ID=eug33.25.1.cds;Parent=eug33.25.1;
NIJG01000001.1	StringTie	CDS	811713	811988	.	+	0	ID=eug33.25.1.cds;Parent=eug33.25.1;
NIJG01000001.1	StringTie	CDS	812867	813141	.	+	0	ID=eug33.25.1.cds;Parent=eug33.25.1;
NIJG01000001.1	StringTie	CDS	813608	813941	.	+	1	ID=eug33.25.1.cds;Parent=eug33.25.1;
NIJG01000001.1	StringTie	CDS	814292	814586	.	+	0	ID=eug33.25.1.cds;Parent=eug33.25.1;
NIJG01000001.1	StringTie	CDS	814674	814879	.	+	2	ID=eug33.25.1.cds;Parent=eug33.25.1;
NIJG01000001.1	StringTie	CDS	814971	815119	.	+	0	ID=eug33.25.1.cds;Parent=eug33.25.1;
NIJG01000001.1	StringTie	CDS	815212	816808	.	+	1	ID=eug33.25.1.cds;Parent=eug33.25.1;
NIJG01000001.1	StringTie	mRNA	809942	821333	.	+	.	ID=eug33.25.4;Parent=eug33.25;TPM=None
NIJG01000001.1	StringTie	exon	811706	811988	.	+	.	ID=eug33.25.4.exon1;Parent=eug33.25.4;
NIJG01000001.1	StringTie	exon	812867	813141	.	+	.	ID=eug33.25.4.exon2;Parent=eug33.25.4;
NIJG01000001.1	StringTie	exon	813608	813941	.	+	.	ID=eug33.25.4.exon3;Parent=eug33.25.4;
NIJG01000001.1	StringTie	exon	814292	814586	.	+	.	ID=eug33.25.4.exon4;Parent=eug33.25.4;
NIJG01000001.1	StringTie	exon	814674	814879	.	+	.	ID=eug33.25.4.exon5;Parent=eug33.25.4;
NIJG01000001.1	StringTie	exon	814971	815119	.	+	.	ID=eug33.25.4.exon6;Parent=eug33.25.4;
NIJG01000001.1	StringTie	exon	815212	815379	.	+	.	ID=eug33.25.4.exon7;Parent=eug33.25.4;
NIJG01000001.1	StringTie	CDS	811706	811988	.	+	0	ID=eug33.25.4.cds;Parent=eug33.25.4;
NIJG01000001.1	StringTie	CDS	812867	813141	.	+	2	ID=eug33.25.4.cds;Parent=eug33.25.4;
NIJG01000001.1	StringTie	CDS	813608	813941	.	+	0	ID=eug33.25.4.cds;Parent=eug33.25.4;
NIJG01000001.1	StringTie	CDS	814292	814586	.	+	2	ID=eug33.25.4.cds;Parent=eug33.25.4;
NIJG01000001.1	StringTie	CDS	814674	814879	.	+	1	ID=eug33.25.4.cds;Parent=eug33.25.4;
NIJG01000001.1	StringTie	CDS	814971	815119	.	+	2	ID=eug33.25.4.cds;Parent=eug33.25.4;
NIJG01000001.1	StringTie	CDS	815212	815379	.	+	0	ID=eug33.25.4.cds;Parent=eug33.25.4;
NIJG01000001.1	StringTie	mRNA	809942	821333	.	+	.	ID=eug33.25.5;Parent=eug33.25;TPM=None
NIJG01000001.1	StringTie	exon	820453	820570	.	+	.	ID=eug33.25.5.exon1;Parent=eug33.25.5;
NIJG01000001.1	StringTie	exon	820652	820726	.	+	.	ID=eug33.25.5.exon2;Parent=eug33.25.5;
NIJG01000001.1	StringTie	exon	820856	821023	.	+	.	ID=eug33.25.5.exon3;Parent=eug33.25.5;
NIJG01000001.1	StringTie	exon	821143	821333	.	+	.	ID=eug33.25.5.exon4;Parent=eug33.25.5;
NIJG01000001.1	StringTie	CDS	820453	820570	.	+	0	ID=eug33.25.5.cds;Parent=eug33.25.5;
NIJG01000001.1	StringTie	CDS	820652	820726	.	+	2	ID=eug33.25.5.cds;Parent=eug33.25.5;
NIJG01000001.1	StringTie	CDS	820856	821023	.	+	2	ID=eug33.25.5.cds;Parent=eug33.25.5;
NIJG01000001.1	StringTie	CDS	821143	821333	.	+	2	ID=eug33.25.5.cds;Parent=eug33.25.5;
NIJG01000001.1	StringTie	gene	821884	822630	.	-	.	ID=eug33.26;
NIJG01000001.1	StringTie	mRNA	821884	822630	.	-	.	ID=eug33.26.1;Parent=eug33.26;TPM=None
NIJG01000001.1	StringTie	exon	822561	822630	.	-	.	ID=eug33.26.1.exon1;Parent=eug33.26.1;
NIJG01000001.1	StringTie	exon	822153	822320	.	-	.	ID=eug33.26.1.exon2;Parent=eug33.26.1;
NIJG01000001.1	StringTie	exon	821884	822083	.	-	.	ID=eug33.26.1.exon3;Parent=eug33.26.1;
NIJG01000001.1	StringTie	CDS	822561	822630	.	-	0	ID=eug33.26.1.cds;Parent=eug33.26.1;
NIJG01000001.1	StringTie	CDS	822153	822320	.	-	2	ID=eug33.26.1.cds;Parent=eug33.26.1;
NIJG01000001.1	StringTie	CDS	821884	822083	.	-	2	ID=eug33.26.1.cds;Parent=eug33.26.1;
NIJG01000001.1	StringTie	gene	825593	829722	.	+	.	ID=eug33.27;
NIJG01000001.1	StringTie	mRNA	825593	829722	.	+	.	ID=eug33.27.1;Parent=eug33.27;TPM=None
NIJG01000001.1	StringTie	exon	825593	825611	.	+	.	ID=eug33.27.1.exon1;Parent=eug33.27.1;
NIJG01000001.1	StringTie	exon	826467	826806	.	+	.	ID=eug33.27.1.exon2;Parent=eug33.27.1;
NIJG01000001.1	StringTie	exon	826876	827181	.	+	.	ID=eug33.27.1.exon3;Parent=eug33.27.1;
NIJG01000001.1	StringTie	exon	827260	827677	.	+	.	ID=eug33.27.1.exon4;Parent=eug33.27.1;
NIJG01000001.1	StringTie	exon	827755	828104	.	+	.	ID=eug33.27.1.exon5;Parent=eug33.27.1;
NIJG01000001.1	StringTie	exon	828189	828435	.	+	.	ID=eug33.27.1.exon6;Parent=eug33.27.1;
NIJG01000001.1	StringTie	exon	828514	828702	.	+	.	ID=eug33.27.1.exon7;Parent=eug33.27.1;
NIJG01000001.1	StringTie	CDS	825593	825611	.	+	0	ID=eug33.27.1.cds;Parent=eug33.27.1;
NIJG01000001.1	StringTie	CDS	826467	826806	.	+	2	ID=eug33.27.1.cds;Parent=eug33.27.1;
NIJG01000001.1	StringTie	CDS	826876	827181	.	+	1	ID=eug33.27.1.cds;Parent=eug33.27.1;
NIJG01000001.1	StringTie	CDS	827260	827677	.	+	1	ID=eug33.27.1.cds;Parent=eug33.27.1;
NIJG01000001.1	StringTie	CDS	827755	828104	.	+	0	ID=eug33.27.1.cds;Parent=eug33.27.1;
NIJG01000001.1	StringTie	CDS	828189	828435	.	+	1	ID=eug33.27.1.cds;Parent=eug33.27.1;
NIJG01000001.1	StringTie	CDS	828514	828702	.	+	0	ID=eug33.27.1.cds;Parent=eug33.27.1;
NIJG01000001.1	StringTie	mRNA	825593	829722	.	+	.	ID=eug33.27.3;Parent=eug33.27;TPM=None
NIJG01000001.1	StringTie	exon	825764	826105	.	+	.	ID=eug33.27.3.exon1;Parent=eug33.27.3;
NIJG01000001.1	StringTie	exon	826467	826806	.	+	.	ID=eug33.27.3.exon2;Parent=eug33.27.3;
NIJG01000001.1	StringTie	exon	826876	827181	.	+	.	ID=eug33.27.3.exon3;Parent=eug33.27.3;
NIJG01000001.1	StringTie	exon	827260	827677	.	+	.	ID=eug33.27.3.exon4;Parent=eug33.27.3;
NIJG01000001.1	StringTie	exon	827755	828104	.	+	.	ID=eug33.27.3.exon5;Parent=eug33.27.3;
NIJG01000001.1	StringTie	exon	828189	828435	.	+	.	ID=eug33.27.3.exon6;Parent=eug33.27.3;
NIJG01000001.1	StringTie	exon	828514	828702	.	+	.	ID=eug33.27.3.exon7;Parent=eug33.27.3;
NIJG01000001.1	StringTie	CDS	825764	826105	.	+	0	ID=eug33.27.3.cds;Parent=eug33.27.3;
NIJG01000001.1	StringTie	CDS	826467	826806	.	+	0	ID=eug33.27.3.cds;Parent=eug33.27.3;
NIJG01000001.1	StringTie	CDS	826876	827181	.	+	2	ID=eug33.27.3.cds;Parent=eug33.27.3;
NIJG01000001.1	StringTie	CDS	827260	827677	.	+	2	ID=eug33.27.3.cds;Parent=eug33.27.3;
NIJG01000001.1	StringTie	CDS	827755	828104	.	+	1	ID=eug33.27.3.cds;Parent=eug33.27.3;
NIJG01000001.1	StringTie	CDS	828189	828435	.	+	2	ID=eug33.27.3.cds;Parent=eug33.27.3;
NIJG01000001.1	StringTie	CDS	828514	828702	.	+	1	ID=eug33.27.3.cds;Parent=eug33.27.3;
NIJG01000001.1	StringTie	mRNA	825593	829722	.	+	.	ID=eug33.27.2;Parent=eug33.27;TPM=None
NIJG01000001.1	StringTie	exon	825764	825915	.	+	.	ID=eug33.27.2.exon1;Parent=eug33.27.2;
NIJG01000001.1	StringTie	exon	826467	826806	.	+	.	ID=eug33.27.2.exon2;Parent=eug33.27.2;
NIJG01000001.1	StringTie	exon	826876	827181	.	+	.	ID=eug33.27.2.exon3;Parent=eug33.27.2;
NIJG01000001.1	StringTie	exon	827260	827677	.	+	.	ID=eug33.27.2.exon4;Parent=eug33.27.2;
NIJG01000001.1	StringTie	exon	827755	828104	.	+	.	ID=eug33.27.2.exon5;Parent=eug33.27.2;
NIJG01000001.1	StringTie	exon	828189	828435	.	+	.	ID=eug33.27.2.exon6;Parent=eug33.27.2;
NIJG01000001.1	StringTie	exon	828514	828702	.	+	.	ID=eug33.27.2.exon7;Parent=eug33.27.2;
NIJG01000001.1	StringTie	CDS	825764	825915	.	+	0	ID=eug33.27.2.cds;Parent=eug33.27.2;
NIJG01000001.1	StringTie	CDS	826467	826806	.	+	1	ID=eug33.27.2.cds;Parent=eug33.27.2;
NIJG01000001.1	StringTie	CDS	826876	827181	.	+	0	ID=eug33.27.2.cds;Parent=eug33.27.2;
NIJG01000001.1	StringTie	CDS	827260	827677	.	+	0	ID=eug33.27.2.cds;Parent=eug33.27.2;
NIJG01000001.1	StringTie	CDS	827755	828104	.	+	2	ID=eug33.27.2.cds;Parent=eug33.27.2;
NIJG01000001.1	StringTie	CDS	828189	828435	.	+	0	ID=eug33.27.2.cds;Parent=eug33.27.2;
NIJG01000001.1	StringTie	CDS	828514	828702	.	+	2	ID=eug33.27.2.cds;Parent=eug33.27.2;
NIJG01000001.1	StringTie	mRNA	825593	829722	.	+	.	ID=eug33.27.4;Parent=eug33.27;TPM=None
NIJG01000001.1	StringTie	exon	825764	825784	.	+	.	ID=eug33.27.4.exon1;Parent=eug33.27.4;
NIJG01000001.1	StringTie	exon	826467	826806	.	+	.	ID=eug33.27.4.exon2;Parent=eug33.27.4;
NIJG01000001.1	StringTie	exon	826876	827181	.	+	.	ID=eug33.27.4.exon3;Parent=eug33.27.4;
NIJG01000001.1	StringTie	exon	827260	827677	.	+	.	ID=eug33.27.4.exon4;Parent=eug33.27.4;
NIJG01000001.1	StringTie	exon	827755	828104	.	+	.	ID=eug33.27.4.exon5;Parent=eug33.27.4;
NIJG01000001.1	StringTie	exon	828189	828435	.	+	.	ID=eug33.27.4.exon6;Parent=eug33.27.4;
NIJG01000001.1	StringTie	exon	828514	829722	.	+	.	ID=eug33.27.4.exon7;Parent=eug33.27.4;
NIJG01000001.1	StringTie	CDS	825764	825784	.	+	0	ID=eug33.27.4.cds;Parent=eug33.27.4;
NIJG01000001.1	StringTie	CDS	826467	826806	.	+	0	ID=eug33.27.4.cds;Parent=eug33.27.4;
NIJG01000001.1	StringTie	CDS	826876	827181	.	+	2	ID=eug33.27.4.cds;Parent=eug33.27.4;
NIJG01000001.1	StringTie	CDS	827260	827677	.	+	2	ID=eug33.27.4.cds;Parent=eug33.27.4;
NIJG01000001.1	StringTie	CDS	827755	828104	.	+	1	ID=eug33.27.4.cds;Parent=eug33.27.4;
NIJG01000001.1	StringTie	CDS	828189	828435	.	+	2	ID=eug33.27.4.cds;Parent=eug33.27.4;
NIJG01000001.1	StringTie	CDS	828514	829722	.	+	1	ID=eug33.27.4.cds;Parent=eug33.27.4;
NIJG01000001.1	StringTie	gene	830534	832346	.	-	.	ID=eug33.29;
NIJG01000001.1	StringTie	mRNA	830534	832346	.	-	.	ID=eug33.29.1;Parent=eug33.29;TPM=None
NIJG01000001.1	StringTie	exon	832191	832346	.	-	.	ID=eug33.29.1.exon1;Parent=eug33.29.1;
NIJG01000001.1	StringTie	exon	831130	832118	.	-	.	ID=eug33.29.1.exon2;Parent=eug33.29.1;
NIJG01000001.1	StringTie	exon	830929	831069	.	-	.	ID=eug33.29.1.exon3;Parent=eug33.29.1;
NIJG01000001.1	StringTie	exon	830534	830834	.	-	.	ID=eug33.29.1.exon4;Parent=eug33.29.1;
NIJG01000001.1	StringTie	CDS	832191	832346	.	-	0	ID=eug33.29.1.cds;Parent=eug33.29.1;
NIJG01000001.1	StringTie	CDS	831130	832118	.	-	0	ID=eug33.29.1.cds;Parent=eug33.29.1;
NIJG01000001.1	StringTie	CDS	830929	831069	.	-	1	ID=eug33.29.1.cds;Parent=eug33.29.1;
NIJG01000001.1	StringTie	CDS	830534	830834	.	-	1	ID=eug33.29.1.cds;Parent=eug33.29.1;
NIJG01000001.1	StringTie	gene	834949	847232	.	+	.	ID=eug33.28;
NIJG01000001.1	StringTie	mRNA	834949	847232	.	+	.	ID=eug33.28.1;Parent=eug33.28;TPM=None
NIJG01000001.1	StringTie	exon	834949	835026	.	+	.	ID=eug33.28.1.exon1;Parent=eug33.28.1;
NIJG01000001.1	StringTie	exon	837583	837615	.	+	.	ID=eug33.28.1.exon2;Parent=eug33.28.1;
NIJG01000001.1	StringTie	exon	838309	838374	.	+	.	ID=eug33.28.1.exon3;Parent=eug33.28.1;
NIJG01000001.1	StringTie	exon	840964	841208	.	+	.	ID=eug33.28.1.exon4;Parent=eug33.28.1;
NIJG01000001.1	StringTie	exon	841300	841561	.	+	.	ID=eug33.28.1.exon5;Parent=eug33.28.1;
NIJG01000001.1	StringTie	exon	841631	842024	.	+	.	ID=eug33.28.1.exon6;Parent=eug33.28.1;
NIJG01000001.1	StringTie	exon	842109	842291	.	+	.	ID=eug33.28.1.exon7;Parent=eug33.28.1;
NIJG01000001.1	StringTie	exon	843775	845675	.	+	.	ID=eug33.28.1.exon8;Parent=eug33.28.1;
NIJG01000001.1	StringTie	CDS	834949	835026	.	+	0	ID=eug33.28.1.cds;Parent=eug33.28.1;
NIJG01000001.1	StringTie	CDS	837583	837615	.	+	0	ID=eug33.28.1.cds;Parent=eug33.28.1;
NIJG01000001.1	StringTie	CDS	838309	838374	.	+	0	ID=eug33.28.1.cds;Parent=eug33.28.1;
NIJG01000001.1	StringTie	CDS	840964	841208	.	+	0	ID=eug33.28.1.cds;Parent=eug33.28.1;
NIJG01000001.1	StringTie	CDS	841300	841561	.	+	1	ID=eug33.28.1.cds;Parent=eug33.28.1;
NIJG01000001.1	StringTie	CDS	841631	842024	.	+	0	ID=eug33.28.1.cds;Parent=eug33.28.1;
NIJG01000001.1	StringTie	CDS	842109	842291	.	+	2	ID=eug33.28.1.cds;Parent=eug33.28.1;
NIJG01000001.1	StringTie	CDS	843775	845675	.	+	2	ID=eug33.28.1.cds;Parent=eug33.28.1;
NIJG01000001.1	StringTie	mRNA	834949	847232	.	+	.	ID=eug33.28.2;Parent=eug33.28;TPM=None
NIJG01000001.1	StringTie	exon	846809	847232	.	+	.	ID=eug33.28.2.exon1;Parent=eug33.28.2;
NIJG01000001.1	StringTie	CDS	846809	847232	.	+	0	ID=eug33.28.2.cds;Parent=eug33.28.2;
NIJG01000001.1	StringTie	gene	850776	924818	.	+	.	ID=eug33.30;
NIJG01000001.1	StringTie	mRNA	850776	924818	.	+	.	ID=eug33.30.1;Parent=eug33.30;TPM=None
NIJG01000001.1	StringTie	exon	850776	850938	.	+	.	ID=eug33.30.1.exon1;Parent=eug33.30.1;
NIJG01000001.1	StringTie	exon	869842	870202	.	+	.	ID=eug33.30.1.exon2;Parent=eug33.30.1;
NIJG01000001.1	StringTie	CDS	850776	850938	.	+	0	ID=eug33.30.1.cds;Parent=eug33.30.1;
NIJG01000001.1	StringTie	CDS	869842	870202	.	+	2	ID=eug33.30.1.cds;Parent=eug33.30.1;
NIJG01000001.1	StringTie	mRNA	850776	924818	.	+	.	ID=eug33.30.2;Parent=eug33.30;TPM=None
NIJG01000001.1	StringTie	exon	917051	917139	.	+	.	ID=eug33.30.2.exon1;Parent=eug33.30.2;
NIJG01000001.1	StringTie	exon	917461	917724	.	+	.	ID=eug33.30.2.exon2;Parent=eug33.30.2;
NIJG01000001.1	StringTie	exon	923920	924160	.	+	.	ID=eug33.30.2.exon3;Parent=eug33.30.2;
NIJG01000001.1	StringTie	exon	924666	924818	.	+	.	ID=eug33.30.2.exon4;Parent=eug33.30.2;
NIJG01000001.1	StringTie	CDS	917051	917139	.	+	0	ID=eug33.30.2.cds;Parent=eug33.30.2;
NIJG01000001.1	StringTie	CDS	917461	917724	.	+	1	ID=eug33.30.2.cds;Parent=eug33.30.2;
NIJG01000001.1	StringTie	CDS	923920	924160	.	+	1	ID=eug33.30.2.cds;Parent=eug33.30.2;
NIJG01000001.1	StringTie	CDS	924666	924818	.	+	0	ID=eug33.30.2.cds;Parent=eug33.30.2;
NIJG01000001.1	StringTie	gene	865168	865425	.	+	.	ID=eug33.31;
NIJG01000001.1	StringTie	mRNA	865168	865425	.	+	.	ID=eug33.31.1;Parent=eug33.31;TPM=None
NIJG01000001.1	StringTie	exon	865168	865425	.	+	.	ID=eug33.31.1.exon1;Parent=eug33.31.1;
NIJG01000001.1	StringTie	CDS	865168	865425	.	+	0	ID=eug33.31.1.cds;Parent=eug33.31.1;
NIJG01000001.1	StringTie	gene	993814	994308	.	.	.	ID=eug33.23;
NIJG01000001.1	StringTie	mRNA	993814	994308	.	.	.	ID=eug33.23.1;Parent=eug33.23;TPM=None
NIJG01000001.1	StringTie	exon	993814	994308	.	.	.	ID=eug33.23.1.exon1;Parent=eug33.23.1;
NIJG01000001.1	StringTie	CDS	993814	994308	.	.	0	ID=eug33.23.1.cds;Parent=eug33.23.1;
NIJG01000001.1	StringTie	gene	1032153	1102158	.	+	.	ID=eug33.54;
NIJG01000001.1	StringTie	mRNA	1032153	1102158	.	+	.	ID=eug33.54.2;Parent=eug33.54;TPM=None
NIJG01000001.1	StringTie	exon	1032153	1032349	.	+	.	ID=eug33.54.2.exon1;Parent=eug33.54.2;
NIJG01000001.1	StringTie	exon	1040542	1040736	.	+	.	ID=eug33.54.2.exon2;Parent=eug33.54.2;
NIJG01000001.1	StringTie	exon	1040804	1041035	.	+	.	ID=eug33.54.2.exon3;Parent=eug33.54.2;
NIJG01000001.1	StringTie	exon	1041109	1041353	.	+	.	ID=eug33.54.2.exon4;Parent=eug33.54.2;
NIJG01000001.1	StringTie	exon	1041427	1041651	.	+	.	ID=eug33.54.2.exon5;Parent=eug33.54.2;
NIJG01000001.1	StringTie	exon	1041737	1041931	.	+	.	ID=eug33.54.2.exon6;Parent=eug33.54.2;
NIJG01000001.1	StringTie	exon	1042006	1042281	.	+	.	ID=eug33.54.2.exon7;Parent=eug33.54.2;
NIJG01000001.1	StringTie	exon	1042363	1042983	.	+	.	ID=eug33.54.2.exon8;Parent=eug33.54.2;
NIJG01000001.1	StringTie	CDS	1032153	1032349	.	+	0	ID=eug33.54.2.cds;Parent=eug33.54.2;
NIJG01000001.1	StringTie	CDS	1040542	1040736	.	+	1	ID=eug33.54.2.cds;Parent=eug33.54.2;
NIJG01000001.1	StringTie	CDS	1040804	1041035	.	+	1	ID=eug33.54.2.cds;Parent=eug33.54.2;
NIJG01000001.1	StringTie	CDS	1041109	1041353	.	+	0	ID=eug33.54.2.cds;Parent=eug33.54.2;
NIJG01000001.1	StringTie	CDS	1041427	1041651	.	+	1	ID=eug33.54.2.cds;Parent=eug33.54.2;
NIJG01000001.1	StringTie	CDS	1041737	1041931	.	+	1	ID=eug33.54.2.cds;Parent=eug33.54.2;
NIJG01000001.1	StringTie	CDS	1042006	1042281	.	+	1	ID=eug33.54.2.cds;Parent=eug33.54.2;
NIJG01000001.1	StringTie	CDS	1042363	1042983	.	+	1	ID=eug33.54.2.cds;Parent=eug33.54.2;
NIJG01000001.1	StringTie	mRNA	1032153	1102158	.	+	.	ID=eug33.54.1;Parent=eug33.54;TPM=None
NIJG01000001.1	StringTie	exon	1032153	1032349	.	+	.	ID=eug33.54.1.exon1;Parent=eug33.54.1;
NIJG01000001.1	StringTie	exon	1040542	1040736	.	+	.	ID=eug33.54.1.exon2;Parent=eug33.54.1;
NIJG01000001.1	StringTie	exon	1040804	1041035	.	+	.	ID=eug33.54.1.exon3;Parent=eug33.54.1;
NIJG01000001.1	StringTie	exon	1041109	1041353	.	+	.	ID=eug33.54.1.exon4;Parent=eug33.54.1;
NIJG01000001.1	StringTie	exon	1041427	1041651	.	+	.	ID=eug33.54.1.exon5;Parent=eug33.54.1;
NIJG01000001.1	StringTie	exon	1041724	1041931	.	+	.	ID=eug33.54.1.exon6;Parent=eug33.54.1;
NIJG01000001.1	StringTie	exon	1042006	1042281	.	+	.	ID=eug33.54.1.exon7;Parent=eug33.54.1;
NIJG01000001.1	StringTie	exon	1042363	1042983	.	+	.	ID=eug33.54.1.exon8;Parent=eug33.54.1;
NIJG01000001.1	StringTie	CDS	1032153	1032349	.	+	0	ID=eug33.54.1.cds;Parent=eug33.54.1;
NIJG01000001.1	StringTie	CDS	1040542	1040736	.	+	1	ID=eug33.54.1.cds;Parent=eug33.54.1;
NIJG01000001.1	StringTie	CDS	1040804	1041035	.	+	1	ID=eug33.54.1.cds;Parent=eug33.54.1;
NIJG01000001.1	StringTie	CDS	1041109	1041353	.	+	0	ID=eug33.54.1.cds;Parent=eug33.54.1;
NIJG01000001.1	StringTie	CDS	1041427	1041651	.	+	1	ID=eug33.54.1.cds;Parent=eug33.54.1;
NIJG01000001.1	StringTie	CDS	1041724	1041931	.	+	1	ID=eug33.54.1.cds;Parent=eug33.54.1;
NIJG01000001.1	StringTie	CDS	1042006	1042281	.	+	0	ID=eug33.54.1.cds;Parent=eug33.54.1;
NIJG01000001.1	StringTie	CDS	1042363	1042983	.	+	0	ID=eug33.54.1.cds;Parent=eug33.54.1;
NIJG01000001.1	StringTie	mRNA	1032153	1102158	.	+	.	ID=eug33.54.4;Parent=eug33.54;TPM=None
NIJG01000001.1	StringTie	exon	1032153	1032349	.	+	.	ID=eug33.54.4.exon1;Parent=eug33.54.4;
NIJG01000001.1	StringTie	exon	1045548	1045573	.	+	.	ID=eug33.54.4.exon2;Parent=eug33.54.4;
NIJG01000001.1	StringTie	CDS	1032153	1032349	.	+	0	ID=eug33.54.4.cds;Parent=eug33.54.4;
NIJG01000001.1	StringTie	CDS	1045548	1045573	.	+	1	ID=eug33.54.4.cds;Parent=eug33.54.4;
NIJG01000001.1	StringTie	mRNA	1032153	1102158	.	+	.	ID=eug33.54.5;Parent=eug33.54;TPM=None
NIJG01000001.1	StringTie	exon	1034550	1034636	.	+	.	ID=eug33.54.5.exon1;Parent=eug33.54.5;
NIJG01000001.1	StringTie	exon	1045823	1045980	.	+	.	ID=eug33.54.5.exon2;Parent=eug33.54.5;
NIJG01000001.1	StringTie	CDS	1034550	1034636	.	+	0	ID=eug33.54.5.cds;Parent=eug33.54.5;
NIJG01000001.1	StringTie	CDS	1045823	1045980	.	+	0	ID=eug33.54.5.cds;Parent=eug33.54.5;
NIJG01000001.1	StringTie	mRNA	1032153	1102158	.	+	.	ID=eug33.54.6;Parent=eug33.54;TPM=None
NIJG01000001.1	StringTie	exon	1034550	1034636	.	+	.	ID=eug33.54.6.exon1;Parent=eug33.54.6;
NIJG01000001.1	StringTie	exon	1049516	1050772	.	+	.	ID=eug33.54.6.exon2;Parent=eug33.54.6;
NIJG01000001.1	StringTie	CDS	1034550	1034636	.	+	0	ID=eug33.54.6.cds;Parent=eug33.54.6;
NIJG01000001.1	StringTie	CDS	1049516	1050772	.	+	0	ID=eug33.54.6.cds;Parent=eug33.54.6;
NIJG01000001.1	StringTie	mRNA	1032153	1102158	.	+	.	ID=eug33.54.3;Parent=eug33.54;TPM=None
NIJG01000001.1	StringTie	exon	1048671	1048842	.	+	.	ID=eug33.54.3.exon1;Parent=eug33.54.3;
NIJG01000001.1	StringTie	exon	1049255	1049414	.	+	.	ID=eug33.54.3.exon2;Parent=eug33.54.3;
NIJG01000001.1	StringTie	exon	1049516	1049915	.	+	.	ID=eug33.54.3.exon3;Parent=eug33.54.3;
NIJG01000001.1	StringTie	CDS	1048671	1048842	.	+	0	ID=eug33.54.3.cds;Parent=eug33.54.3;
NIJG01000001.1	StringTie	CDS	1049255	1049414	.	+	2	ID=eug33.54.3.cds;Parent=eug33.54.3;
NIJG01000001.1	StringTie	CDS	1049516	1049915	.	+	1	ID=eug33.54.3.cds;Parent=eug33.54.3;
NIJG01000001.1	StringTie	mRNA	1032153	1102158	.	+	.	ID=eug33.54.7;Parent=eug33.54;TPM=None
NIJG01000001.1	StringTie	exon	1052680	1053416	.	+	.	ID=eug33.54.7.exon1;Parent=eug33.54.7;
NIJG01000001.1	StringTie	exon	1067922	1068357	.	+	.	ID=eug33.54.7.exon2;Parent=eug33.54.7;
NIJG01000001.1	StringTie	exon	1071331	1071474	.	+	.	ID=eug33.54.7.exon3;Parent=eug33.54.7;
NIJG01000001.1	StringTie	exon	1078540	1078655	.	+	.	ID=eug33.54.7.exon4;Parent=eug33.54.7;
NIJG01000001.1	StringTie	exon	1095900	1095990	.	+	.	ID=eug33.54.7.exon5;Parent=eug33.54.7;
NIJG01000001.1	StringTie	exon	1099621	1099677	.	+	.	ID=eug33.54.7.exon6;Parent=eug33.54.7;
NIJG01000001.1	StringTie	exon	1100584	1102158	.	+	.	ID=eug33.54.7.exon7;Parent=eug33.54.7;
NIJG01000001.1	StringTie	CDS	1052680	1053416	.	+	0	ID=eug33.54.7.cds;Parent=eug33.54.7;
NIJG01000001.1	StringTie	CDS	1067922	1068357	.	+	1	ID=eug33.54.7.cds;Parent=eug33.54.7;
NIJG01000001.1	StringTie	CDS	1071331	1071474	.	+	0	ID=eug33.54.7.cds;Parent=eug33.54.7;
NIJG01000001.1	StringTie	CDS	1078540	1078655	.	+	0	ID=eug33.54.7.cds;Parent=eug33.54.7;
NIJG01000001.1	StringTie	CDS	1095900	1095990	.	+	1	ID=eug33.54.7.cds;Parent=eug33.54.7;
NIJG01000001.1	StringTie	CDS	1099621	1099677	.	+	0	ID=eug33.54.7.cds;Parent=eug33.54.7;
NIJG01000001.1	StringTie	CDS	1100584	1102158	.	+	0	ID=eug33.54.7.cds;Parent=eug33.54.7;
NIJG01000001.1	StringTie	mRNA	1032153	1102158	.	+	.	ID=eug33.54.8;Parent=eug33.54;TPM=None
NIJG01000001.1	StringTie	exon	1067355	1067527	.	+	.	ID=eug33.54.8.exon1;Parent=eug33.54.8;
NIJG01000001.1	StringTie	exon	1067922	1068357	.	+	.	ID=eug33.54.8.exon2;Parent=eug33.54.8;
NIJG01000001.1	StringTie	exon	1071331	1071474	.	+	.	ID=eug33.54.8.exon3;Parent=eug33.54.8;
NIJG01000001.1	StringTie	exon	1078540	1078655	.	+	.	ID=eug33.54.8.exon4;Parent=eug33.54.8;
NIJG01000001.1	StringTie	exon	1095900	1095990	.	+	.	ID=eug33.54.8.exon5;Parent=eug33.54.8;
NIJG01000001.1	StringTie	exon	1099621	1099677	.	+	.	ID=eug33.54.8.exon6;Parent=eug33.54.8;
NIJG01000001.1	StringTie	exon	1100584	1102158	.	+	.	ID=eug33.54.8.exon7;Parent=eug33.54.8;
NIJG01000001.1	StringTie	CDS	1067355	1067527	.	+	0	ID=eug33.54.8.cds;Parent=eug33.54.8;
NIJG01000001.1	StringTie	CDS	1067922	1068357	.	+	1	ID=eug33.54.8.cds;Parent=eug33.54.8;
NIJG01000001.1	StringTie	CDS	1071331	1071474	.	+	0	ID=eug33.54.8.cds;Parent=eug33.54.8;
NIJG01000001.1	StringTie	CDS	1078540	1078655	.	+	0	ID=eug33.54.8.cds;Parent=eug33.54.8;
NIJG01000001.1	StringTie	CDS	1095900	1095990	.	+	1	ID=eug33.54.8.cds;Parent=eug33.54.8;
NIJG01000001.1	StringTie	CDS	1099621	1099677	.	+	0	ID=eug33.54.8.cds;Parent=eug33.54.8;
NIJG01000001.1	StringTie	CDS	1100584	1102158	.	+	0	ID=eug33.54.8.cds;Parent=eug33.54.8;
NIJG01000001.1	StringTie	gene	1034910	1036500	.	-	.	ID=eug33.51;
NIJG01000001.1	StringTie	mRNA	1034910	1036500	.	-	.	ID=eug33.51.1;Parent=eug33.51;TPM=None
NIJG01000001.1	StringTie	exon	1036330	1036500	.	-	.	ID=eug33.51.1.exon1;Parent=eug33.51.1;
NIJG01000001.1	StringTie	exon	1035626	1035685	.	-	.	ID=eug33.51.1.exon2;Parent=eug33.51.1;
NIJG01000001.1	StringTie	exon	1034910	1035232	.	-	.	ID=eug33.51.1.exon3;Parent=eug33.51.1;
NIJG01000001.1	StringTie	CDS	1036330	1036500	.	-	0	ID=eug33.51.1.cds;Parent=eug33.51.1;
NIJG01000001.1	StringTie	CDS	1035626	1035685	.	-	0	ID=eug33.51.1.cds;Parent=eug33.51.1;
NIJG01000001.1	StringTie	CDS	1034910	1035232	.	-	0	ID=eug33.51.1.cds;Parent=eug33.51.1;
NIJG01000001.1	StringTie	gene	1037106	1037346	.	-	.	ID=eug33.52;
NIJG01000001.1	StringTie	mRNA	1037106	1037346	.	-	.	ID=eug33.52.1;Parent=eug33.52;TPM=None
NIJG01000001.1	StringTie	exon	1037106	1037346	.	-	.	ID=eug33.52.1.exon1;Parent=eug33.52.1;
NIJG01000001.1	StringTie	CDS	1037106	1037346	.	-	0	ID=eug33.52.1.cds;Parent=eug33.52.1;
NIJG01000001.1	StringTie	gene	1037512	1040259	.	-	.	ID=eug33.53;
NIJG01000001.1	StringTie	mRNA	1037512	1040259	.	-	.	ID=eug33.53.1;Parent=eug33.53;TPM=None
NIJG01000001.1	StringTie	exon	1040134	1040259	.	-	.	ID=eug33.53.1.exon1;Parent=eug33.53.1;
NIJG01000001.1	StringTie	exon	1037690	1040043	.	-	.	ID=eug33.53.1.exon2;Parent=eug33.53.1;
NIJG01000001.1	StringTie	exon	1037512	1037604	.	-	.	ID=eug33.53.1.exon3;Parent=eug33.53.1;
NIJG01000001.1	StringTie	CDS	1040134	1040259	.	-	0	ID=eug33.53.1.cds;Parent=eug33.53.1;
NIJG01000001.1	StringTie	CDS	1037690	1040043	.	-	0	ID=eug33.53.1.cds;Parent=eug33.53.1;
NIJG01000001.1	StringTie	CDS	1037512	1037604	.	-	1	ID=eug33.53.1.cds;Parent=eug33.53.1;
NIJG01000001.1	StringTie	gene	1042393	1045992	.	-	.	ID=eug33.55;
NIJG01000001.1	StringTie	mRNA	1042393	1045992	.	-	.	ID=eug33.55.2;Parent=eug33.55;TPM=None
NIJG01000001.1	StringTie	exon	1045762	1045992	.	-	.	ID=eug33.55.2.exon1;Parent=eug33.55.2;
NIJG01000001.1	StringTie	exon	1043588	1043859	.	-	.	ID=eug33.55.2.exon2;Parent=eug33.55.2;
NIJG01000001.1	StringTie	exon	1042393	1043030	.	-	.	ID=eug33.55.2.exon3;Parent=eug33.55.2;
NIJG01000001.1	StringTie	CDS	1045762	1045992	.	-	0	ID=eug33.55.2.cds;Parent=eug33.55.2;
NIJG01000001.1	StringTie	CDS	1043588	1043859	.	-	0	ID=eug33.55.2.cds;Parent=eug33.55.2;
NIJG01000001.1	StringTie	CDS	1042393	1043030	.	-	1	ID=eug33.55.2.cds;Parent=eug33.55.2;
NIJG01000001.1	StringTie	mRNA	1042393	1045992	.	-	.	ID=eug33.55.1;Parent=eug33.55;TPM=None
NIJG01000001.1	StringTie	exon	1043997	1044072	.	-	.	ID=eug33.55.1.exon1;Parent=eug33.55.1;
NIJG01000001.1	StringTie	exon	1043588	1043859	.	-	.	ID=eug33.55.1.exon2;Parent=eug33.55.1;
NIJG01000001.1	StringTie	exon	1042980	1043030	.	-	.	ID=eug33.55.1.exon3;Parent=eug33.55.1;
NIJG01000001.1	StringTie	CDS	1043997	1044072	.	-	0	ID=eug33.55.1.cds;Parent=eug33.55.1;
NIJG01000001.1	StringTie	CDS	1043588	1043859	.	-	2	ID=eug33.55.1.cds;Parent=eug33.55.1;
NIJG01000001.1	StringTie	CDS	1042980	1043030	.	-	0	ID=eug33.55.1.cds;Parent=eug33.55.1;
NIJG01000001.1	StringTie	mRNA	1042393	1045992	.	-	.	ID=eug33.55.3;Parent=eug33.55;TPM=None
NIJG01000001.1	StringTie	exon	1045763	1045834	.	-	.	ID=eug33.55.3.exon1;Parent=eug33.55.3;
NIJG01000001.1	StringTie	CDS	1045763	1045834	.	-	0	ID=eug33.55.3.cds;Parent=eug33.55.3;
NIJG01000001.1	StringTie	gene	1105315	1153785	.	-	.	ID=eug33.56;
NIJG01000001.1	StringTie	mRNA	1105315	1153785	.	-	.	ID=eug33.56.1;Parent=eug33.56;TPM=None
NIJG01000001.1	StringTie	exon	1153419	1153785	.	-	.	ID=eug33.56.1.exon1;Parent=eug33.56.1;
NIJG01000001.1	StringTie	exon	1112871	1113006	.	-	.	ID=eug33.56.1.exon2;Parent=eug33.56.1;
NIJG01000001.1	StringTie	exon	1111412	1111607	.	-	.	ID=eug33.56.1.exon3;Parent=eug33.56.1;
NIJG01000001.1	StringTie	exon	1110329	1110539	.	-	.	ID=eug33.56.1.exon4;Parent=eug33.56.1;
NIJG01000001.1	StringTie	exon	1109767	1110091	.	-	.	ID=eug33.56.1.exon5;Parent=eug33.56.1;
NIJG01000001.1	StringTie	exon	1108938	1109204	.	-	.	ID=eug33.56.1.exon6;Parent=eug33.56.1;
NIJG01000001.1	StringTie	exon	1105811	1108790	.	-	.	ID=eug33.56.1.exon7;Parent=eug33.56.1;
NIJG01000001.1	StringTie	exon	1105315	1105644	.	-	.	ID=eug33.56.1.exon8;Parent=eug33.56.1;
NIJG01000001.1	StringTie	CDS	1153419	1153785	.	-	0	ID=eug33.56.1.cds;Parent=eug33.56.1;
NIJG01000001.1	StringTie	CDS	1112871	1113006	.	-	2	ID=eug33.56.1.cds;Parent=eug33.56.1;
NIJG01000001.1	StringTie	CDS	1111412	1111607	.	-	1	ID=eug33.56.1.cds;Parent=eug33.56.1;
NIJG01000001.1	StringTie	CDS	1110329	1110539	.	-	0	ID=eug33.56.1.cds;Parent=eug33.56.1;
NIJG01000001.1	StringTie	CDS	1109767	1110091	.	-	2	ID=eug33.56.1.cds;Parent=eug33.56.1;
NIJG01000001.1	StringTie	CDS	1108938	1109204	.	-	1	ID=eug33.56.1.cds;Parent=eug33.56.1;
NIJG01000001.1	StringTie	CDS	1105811	1108790	.	-	1	ID=eug33.56.1.cds;Parent=eug33.56.1;
NIJG01000001.1	StringTie	CDS	1105315	1105644	.	-	0	ID=eug33.56.1.cds;Parent=eug33.56.1;
NIJG01000001.1	StringTie	gene	1155958	1156175	.	.	.	ID=eug33.49;
NIJG01000001.1	StringTie	mRNA	1155958	1156175	.	.	.	ID=eug33.49.1;Parent=eug33.49;TPM=None
NIJG01000001.1	StringTie	exon	1155958	1156175	.	.	.	ID=eug33.49.1.exon1;Parent=eug33.49.1;
NIJG01000001.1	StringTie	CDS	1155958	1156175	.	.	0	ID=eug33.49.1.cds;Parent=eug33.49.1;
NIJG01000001.1	StringTie	gene	1156448	1159542	.	+	.	ID=eug33.50;
NIJG01000001.1	StringTie	mRNA	1156448	1159542	.	+	.	ID=eug33.50.1;Parent=eug33.50;TPM=None
NIJG01000001.1	StringTie	exon	1156448	1157134	.	+	.	ID=eug33.50.1.exon1;Parent=eug33.50.1;
NIJG01000001.1	StringTie	exon	1157324	1157464	.	+	.	ID=eug33.50.1.exon2;Parent=eug33.50.1;
NIJG01000001.1	StringTie	exon	1157648	1157787	.	+	.	ID=eug33.50.1.exon3;Parent=eug33.50.1;
NIJG01000001.1	StringTie	exon	1157867	1158107	.	+	.	ID=eug33.50.1.exon4;Parent=eug33.50.1;
NIJG01000001.1	StringTie	exon	1158847	1159074	.	+	.	ID=eug33.50.1.exon5;Parent=eug33.50.1;
NIJG01000001.1	StringTie	exon	1159226	1159332	.	+	.	ID=eug33.50.1.exon6;Parent=eug33.50.1;
NIJG01000001.1	StringTie	exon	1159405	1159542	.	+	.	ID=eug33.50.1.exon7;Parent=eug33.50.1;
NIJG01000001.1	StringTie	CDS	1156448	1157134	.	+	0	ID=eug33.50.1.cds;Parent=eug33.50.1;
NIJG01000001.1	StringTie	CDS	1157324	1157464	.	+	0	ID=eug33.50.1.cds;Parent=eug33.50.1;
NIJG01000001.1	StringTie	CDS	1157648	1157787	.	+	0	ID=eug33.50.1.cds;Parent=eug33.50.1;
NIJG01000001.1	StringTie	CDS	1157867	1158107	.	+	1	ID=eug33.50.1.cds;Parent=eug33.50.1;
NIJG01000001.1	StringTie	CDS	1158847	1159074	.	+	0	ID=eug33.50.1.cds;Parent=eug33.50.1;
NIJG01000001.1	StringTie	CDS	1159226	1159332	.	+	0	ID=eug33.50.1.cds;Parent=eug33.50.1;
NIJG01000001.1	StringTie	CDS	1159405	1159542	.	+	1	ID=eug33.50.1.cds;Parent=eug33.50.1;
NIJG01000001.1	StringTie	gene	1159981	1162508	.	+	.	ID=eug33.63;
NIJG01000001.1	StringTie	mRNA	1159981	1162508	.	+	.	ID=eug33.63.3;Parent=eug33.63;TPM=None
NIJG01000001.1	StringTie	exon	1159981	1160114	.	+	.	ID=eug33.63.3.exon1;Parent=eug33.63.3;
NIJG01000001.1	StringTie	exon	1160199	1160274	.	+	.	ID=eug33.63.3.exon2;Parent=eug33.63.3;
NIJG01000001.1	StringTie	exon	1160346	1160826	.	+	.	ID=eug33.63.3.exon3;Parent=eug33.63.3;
NIJG01000001.1	StringTie	exon	1160890	1161868	.	+	.	ID=eug33.63.3.exon4;Parent=eug33.63.3;
NIJG01000001.1	StringTie	exon	1161929	1162057	.	+	.	ID=eug33.63.3.exon5;Parent=eug33.63.3;
NIJG01000001.1	StringTie	exon	1162122	1162508	.	+	.	ID=eug33.63.3.exon6;Parent=eug33.63.3;
NIJG01000001.1	StringTie	CDS	1159981	1160114	.	+	0	ID=eug33.63.3.cds;Parent=eug33.63.3;
NIJG01000001.1	StringTie	CDS	1160199	1160274	.	+	1	ID=eug33.63.3.cds;Parent=eug33.63.3;
NIJG01000001.1	StringTie	CDS	1160346	1160826	.	+	0	ID=eug33.63.3.cds;Parent=eug33.63.3;
NIJG01000001.1	StringTie	CDS	1160890	1161868	.	+	2	ID=eug33.63.3.cds;Parent=eug33.63.3;
NIJG01000001.1	StringTie	CDS	1161929	1162057	.	+	1	ID=eug33.63.3.cds;Parent=eug33.63.3;
NIJG01000001.1	StringTie	CDS	1162122	1162508	.	+	1	ID=eug33.63.3.cds;Parent=eug33.63.3;
NIJG01000001.1	StringTie	mRNA	1159981	1162508	.	+	.	ID=eug33.63.1;Parent=eug33.63;TPM=None
NIJG01000001.1	StringTie	exon	1159981	1160114	.	+	.	ID=eug33.63.1.exon1;Parent=eug33.63.1;
NIJG01000001.1	StringTie	exon	1160199	1160274	.	+	.	ID=eug33.63.1.exon2;Parent=eug33.63.1;
NIJG01000001.1	StringTie	exon	1160346	1160826	.	+	.	ID=eug33.63.1.exon3;Parent=eug33.63.1;
NIJG01000001.1	StringTie	exon	1160890	1161868	.	+	.	ID=eug33.63.1.exon4;Parent=eug33.63.1;
NIJG01000001.1	StringTie	exon	1161929	1162057	.	+	.	ID=eug33.63.1.exon5;Parent=eug33.63.1;
NIJG01000001.1	StringTie	exon	1162122	1162283	.	+	.	ID=eug33.63.1.exon6;Parent=eug33.63.1;
NIJG01000001.1	StringTie	exon	1162350	1162508	.	+	.	ID=eug33.63.1.exon7;Parent=eug33.63.1;
NIJG01000001.1	StringTie	CDS	1159981	1160114	.	+	0	ID=eug33.63.1.cds;Parent=eug33.63.1;
NIJG01000001.1	StringTie	CDS	1160199	1160274	.	+	1	ID=eug33.63.1.cds;Parent=eug33.63.1;
NIJG01000001.1	StringTie	CDS	1160346	1160826	.	+	0	ID=eug33.63.1.cds;Parent=eug33.63.1;
NIJG01000001.1	StringTie	CDS	1160890	1161868	.	+	2	ID=eug33.63.1.cds;Parent=eug33.63.1;
NIJG01000001.1	StringTie	CDS	1161929	1162057	.	+	1	ID=eug33.63.1.cds;Parent=eug33.63.1;
NIJG01000001.1	StringTie	CDS	1162122	1162283	.	+	1	ID=eug33.63.1.cds;Parent=eug33.63.1;
NIJG01000001.1	StringTie	CDS	1162350	1162508	.	+	1	ID=eug33.63.1.cds;Parent=eug33.63.1;
NIJG01000001.1	StringTie	mRNA	1159981	1162508	.	+	.	ID=eug33.63.2;Parent=eug33.63;TPM=None
NIJG01000001.1	StringTie	exon	1160194	1160274	.	+	.	ID=eug33.63.2.exon1;Parent=eug33.63.2;
NIJG01000001.1	StringTie	exon	1160346	1160826	.	+	.	ID=eug33.63.2.exon2;Parent=eug33.63.2;
NIJG01000001.1	StringTie	exon	1160890	1161868	.	+	.	ID=eug33.63.2.exon3;Parent=eug33.63.2;
NIJG01000001.1	StringTie	exon	1161929	1162057	.	+	.	ID=eug33.63.2.exon4;Parent=eug33.63.2;
NIJG01000001.1	StringTie	exon	1162122	1162283	.	+	.	ID=eug33.63.2.exon5;Parent=eug33.63.2;
NIJG01000001.1	StringTie	exon	1162350	1162374	.	+	.	ID=eug33.63.2.exon6;Parent=eug33.63.2;
NIJG01000001.1	StringTie	CDS	1160194	1160274	.	+	0	ID=eug33.63.2.cds;Parent=eug33.63.2;
NIJG01000001.1	StringTie	CDS	1160346	1160826	.	+	0	ID=eug33.63.2.cds;Parent=eug33.63.2;
NIJG01000001.1	StringTie	CDS	1160890	1161868	.	+	2	ID=eug33.63.2.cds;Parent=eug33.63.2;
NIJG01000001.1	StringTie	CDS	1161929	1162057	.	+	1	ID=eug33.63.2.cds;Parent=eug33.63.2;
NIJG01000001.1	StringTie	CDS	1162122	1162283	.	+	1	ID=eug33.63.2.cds;Parent=eug33.63.2;
NIJG01000001.1	StringTie	CDS	1162350	1162374	.	+	1	ID=eug33.63.2.cds;Parent=eug33.63.2;
NIJG01000001.1	StringTie	gene	1162552	1163304	.	-	.	ID=eug33.65;
NIJG01000001.1	StringTie	mRNA	1162552	1163304	.	-	.	ID=eug33.65.1;Parent=eug33.65;TPM=None
NIJG01000001.1	StringTie	exon	1162552	1163304	.	-	.	ID=eug33.65.1.exon1;Parent=eug33.65.1;
NIJG01000001.1	StringTie	CDS	1162552	1163304	.	-	0	ID=eug33.65.1.cds;Parent=eug33.65.1;
NIJG01000001.1	StringTie	gene	1163693	1165072	.	+	.	ID=eug33.64;
NIJG01000001.1	StringTie	mRNA	1163693	1165072	.	+	.	ID=eug33.64.2;Parent=eug33.64;TPM=None
NIJG01000001.1	StringTie	exon	1163693	1163785	.	+	.	ID=eug33.64.2.exon1;Parent=eug33.64.2;
NIJG01000001.1	StringTie	exon	1163952	1163979	.	+	.	ID=eug33.64.2.exon2;Parent=eug33.64.2;
NIJG01000001.1	StringTie	exon	1164094	1164215	.	+	.	ID=eug33.64.2.exon3;Parent=eug33.64.2;
NIJG01000001.1	StringTie	exon	1164329	1164415	.	+	.	ID=eug33.64.2.exon4;Parent=eug33.64.2;
NIJG01000001.1	StringTie	CDS	1163693	1163785	.	+	0	ID=eug33.64.2.cds;Parent=eug33.64.2;
NIJG01000001.1	StringTie	CDS	1163952	1163979	.	+	0	ID=eug33.64.2.cds;Parent=eug33.64.2;
NIJG01000001.1	StringTie	CDS	1164094	1164215	.	+	2	ID=eug33.64.2.cds;Parent=eug33.64.2;
NIJG01000001.1	StringTie	CDS	1164329	1164415	.	+	0	ID=eug33.64.2.cds;Parent=eug33.64.2;
NIJG01000001.1	StringTie	mRNA	1163693	1165072	.	+	.	ID=eug33.64.1;Parent=eug33.64;TPM=None
NIJG01000001.1	StringTie	exon	1163693	1163785	.	+	.	ID=eug33.64.1.exon1;Parent=eug33.64.1;
NIJG01000001.1	StringTie	exon	1163952	1163979	.	+	.	ID=eug33.64.1.exon2;Parent=eug33.64.1;
NIJG01000001.1	StringTie	exon	1164094	1164215	.	+	.	ID=eug33.64.1.exon3;Parent=eug33.64.1;
NIJG01000001.1	StringTie	exon	1164329	1164414	.	+	.	ID=eug33.64.1.exon4;Parent=eug33.64.1;
NIJG01000001.1	StringTie	exon	1164611	1165072	.	+	.	ID=eug33.64.1.exon5;Parent=eug33.64.1;
NIJG01000001.1	StringTie	CDS	1163693	1163785	.	+	0	ID=eug33.64.1.cds;Parent=eug33.64.1;
NIJG01000001.1	StringTie	CDS	1163952	1163979	.	+	0	ID=eug33.64.1.cds;Parent=eug33.64.1;
NIJG01000001.1	StringTie	CDS	1164094	1164215	.	+	2	ID=eug33.64.1.cds;Parent=eug33.64.1;
NIJG01000001.1	StringTie	CDS	1164329	1164414	.	+	0	ID=eug33.64.1.cds;Parent=eug33.64.1;
NIJG01000001.1	StringTie	CDS	1164611	1165072	.	+	1	ID=eug33.64.1.cds;Parent=eug33.64.1;
NIJG01000001.1	StringTie	gene	1165610	1166198	.	.	.	ID=eug33.58;
NIJG01000001.1	StringTie	mRNA	1165610	1166198	.	.	.	ID=eug33.58.1;Parent=eug33.58;TPM=None
NIJG01000001.1	StringTie	exon	1165610	1166198	.	.	.	ID=eug33.58.1.exon1;Parent=eug33.58.1;
NIJG01000001.1	StringTie	CDS	1165610	1166198	.	.	0	ID=eug33.58.1.cds;Parent=eug33.58.1;
NIJG01000001.1	StringTie	gene	1166348	1166707	.	.	.	ID=eug33.57;
NIJG01000001.1	StringTie	mRNA	1166348	1166707	.	.	.	ID=eug33.57.1;Parent=eug33.57;TPM=None
NIJG01000001.1	StringTie	exon	1166348	1166707	.	.	.	ID=eug33.57.1.exon1;Parent=eug33.57.1;
NIJG01000001.1	StringTie	CDS	1166348	1166707	.	.	0	ID=eug33.57.1.cds;Parent=eug33.57.1;
NIJG01000001.1	StringTie	gene	1167079	1167364	.	.	.	ID=eug33.59;
NIJG01000001.1	StringTie	mRNA	1167079	1167364	.	.	.	ID=eug33.59.1;Parent=eug33.59;TPM=None
NIJG01000001.1	StringTie	exon	1167079	1167364	.	.	.	ID=eug33.59.1.exon1;Parent=eug33.59.1;
NIJG01000001.1	StringTie	CDS	1167079	1167364	.	.	0	ID=eug33.59.1.cds;Parent=eug33.59.1;
NIJG01000001.1	StringTie	gene	1167557	1167858	.	.	.	ID=eug33.60;
NIJG01000001.1	StringTie	mRNA	1167557	1167858	.	.	.	ID=eug33.60.1;Parent=eug33.60;TPM=None
NIJG01000001.1	StringTie	exon	1167557	1167858	.	.	.	ID=eug33.60.1.exon1;Parent=eug33.60.1;
NIJG01000001.1	StringTie	CDS	1167557	1167858	.	.	0	ID=eug33.60.1.cds;Parent=eug33.60.1;
NIJG01000001.1	StringTie	gene	1168950	1174864	.	-	.	ID=eug33.62;
NIJG01000001.1	StringTie	mRNA	1168950	1174864	.	-	.	ID=eug33.62.2;Parent=eug33.62;TPM=None
NIJG01000001.1	StringTie	exon	1174596	1174864	.	-	.	ID=eug33.62.2.exon1;Parent=eug33.62.2;
NIJG01000001.1	StringTie	exon	1172877	1173231	.	-	.	ID=eug33.62.2.exon2;Parent=eug33.62.2;
NIJG01000001.1	StringTie	exon	1172197	1172417	.	-	.	ID=eug33.62.2.exon3;Parent=eug33.62.2;
NIJG01000001.1	StringTie	exon	1171940	1172109	.	-	.	ID=eug33.62.2.exon4;Parent=eug33.62.2;
NIJG01000001.1	StringTie	exon	1171692	1171850	.	-	.	ID=eug33.62.2.exon5;Parent=eug33.62.2;
NIJG01000001.1	StringTie	exon	1171075	1171341	.	-	.	ID=eug33.62.2.exon6;Parent=eug33.62.2;
NIJG01000001.1	StringTie	exon	1170141	1170391	.	-	.	ID=eug33.62.2.exon7;Parent=eug33.62.2;
NIJG01000001.1	StringTie	exon	1169893	1170026	.	-	.	ID=eug33.62.2.exon8;Parent=eug33.62.2;
NIJG01000001.1	StringTie	exon	1169587	1169819	.	-	.	ID=eug33.62.2.exon9;Parent=eug33.62.2;
NIJG01000001.1	StringTie	exon	1168950	1169505	.	-	.	ID=eug33.62.2.exon10;Parent=eug33.62.2;
NIJG01000001.1	StringTie	CDS	1174596	1174864	.	-	0	ID=eug33.62.2.cds;Parent=eug33.62.2;
NIJG01000001.1	StringTie	CDS	1172877	1173231	.	-	1	ID=eug33.62.2.cds;Parent=eug33.62.2;
NIJG01000001.1	StringTie	CDS	1172197	1172417	.	-	0	ID=eug33.62.2.cds;Parent=eug33.62.2;
NIJG01000001.1	StringTie	CDS	1171940	1172109	.	-	1	ID=eug33.62.2.cds;Parent=eug33.62.2;
NIJG01000001.1	StringTie	CDS	1171692	1171850	.	-	2	ID=eug33.62.2.cds;Parent=eug33.62.2;
NIJG01000001.1	StringTie	CDS	1171075	1171341	.	-	2	ID=eug33.62.2.cds;Parent=eug33.62.2;
NIJG01000001.1	StringTie	CDS	1170141	1170391	.	-	2	ID=eug33.62.2.cds;Parent=eug33.62.2;
NIJG01000001.1	StringTie	CDS	1169893	1170026	.	-	0	ID=eug33.62.2.cds;Parent=eug33.62.2;
NIJG01000001.1	StringTie	CDS	1169587	1169819	.	-	1	ID=eug33.62.2.cds;Parent=eug33.62.2;
NIJG01000001.1	StringTie	CDS	1168950	1169505	.	-	2	ID=eug33.62.2.cds;Parent=eug33.62.2;
NIJG01000001.1	StringTie	mRNA	1168950	1174864	.	-	.	ID=eug33.62.1;Parent=eug33.62;TPM=None
NIJG01000001.1	StringTie	exon	1174596	1174864	.	-	.	ID=eug33.62.1.exon1;Parent=eug33.62.1;
NIJG01000001.1	StringTie	exon	1173159	1173231	.	-	.	ID=eug33.62.1.exon2;Parent=eug33.62.1;
NIJG01000001.1	StringTie	exon	1172877	1173035	.	-	.	ID=eug33.62.1.exon3;Parent=eug33.62.1;
NIJG01000001.1	StringTie	exon	1172197	1172417	.	-	.	ID=eug33.62.1.exon4;Parent=eug33.62.1;
NIJG01000001.1	StringTie	exon	1171940	1172109	.	-	.	ID=eug33.62.1.exon5;Parent=eug33.62.1;
NIJG01000001.1	StringTie	exon	1171692	1171850	.	-	.	ID=eug33.62.1.exon6;Parent=eug33.62.1;
NIJG01000001.1	StringTie	exon	1171075	1171341	.	-	.	ID=eug33.62.1.exon7;Parent=eug33.62.1;
NIJG01000001.1	StringTie	exon	1170141	1170391	.	-	.	ID=eug33.62.1.exon8;Parent=eug33.62.1;
NIJG01000001.1	StringTie	exon	1169893	1170026	.	-	.	ID=eug33.62.1.exon9;Parent=eug33.62.1;
NIJG01000001.1	StringTie	exon	1169587	1169819	.	-	.	ID=eug33.62.1.exon10;Parent=eug33.62.1;
NIJG01000001.1	StringTie	exon	1168950	1169505	.	-	.	ID=eug33.62.1.exon11;Parent=eug33.62.1;
NIJG01000001.1	StringTie	CDS	1174596	1174864	.	-	0	ID=eug33.62.1.cds;Parent=eug33.62.1;
NIJG01000001.1	StringTie	CDS	1173159	1173231	.	-	1	ID=eug33.62.1.cds;Parent=eug33.62.1;
NIJG01000001.1	StringTie	CDS	1172877	1173035	.	-	0	ID=eug33.62.1.cds;Parent=eug33.62.1;
NIJG01000001.1	StringTie	CDS	1172197	1172417	.	-	0	ID=eug33.62.1.cds;Parent=eug33.62.1;
NIJG01000001.1	StringTie	CDS	1171940	1172109	.	-	1	ID=eug33.62.1.cds;Parent=eug33.62.1;
NIJG01000001.1	StringTie	CDS	1171692	1171850	.	-	2	ID=eug33.62.1.cds;Parent=eug33.62.1;
NIJG01000001.1	StringTie	CDS	1171075	1171341	.	-	2	ID=eug33.62.1.cds;Parent=eug33.62.1;
NIJG01000001.1	StringTie	CDS	1170141	1170391	.	-	2	ID=eug33.62.1.cds;Parent=eug33.62.1;
NIJG01000001.1	StringTie	CDS	1169893	1170026	.	-	0	ID=eug33.62.1.cds;Parent=eug33.62.1;
NIJG01000001.1	StringTie	CDS	1169587	1169819	.	-	1	ID=eug33.62.1.cds;Parent=eug33.62.1;
NIJG01000001.1	StringTie	CDS	1168950	1169505	.	-	2	ID=eug33.62.1.cds;Parent=eug33.62.1;
NIJG01000001.1	StringTie	gene	1212454	1213026	.	.	.	ID=eug33.61;
NIJG01000001.1	StringTie	mRNA	1212454	1213026	.	.	.	ID=eug33.61.1;Parent=eug33.61;TPM=None
NIJG01000001.1	StringTie	exon	1212454	1213026	.	.	.	ID=eug33.61.1.exon1;Parent=eug33.61.1;
NIJG01000001.1	StringTie	CDS	1212454	1213026	.	.	0	ID=eug33.61.1.cds;Parent=eug33.61.1;
NIJG01000001.1	StringTie	gene	1213282	1224423	.	-	.	ID=eug33.66;
NIJG01000001.1	StringTie	mRNA	1213282	1224423	.	-	.	ID=eug33.66.2;Parent=eug33.66;TPM=None
NIJG01000001.1	StringTie	exon	1214648	1214785	.	-	.	ID=eug33.66.2.exon1;Parent=eug33.66.2;
NIJG01000001.1	StringTie	exon	1214304	1214519	.	-	.	ID=eug33.66.2.exon2;Parent=eug33.66.2;
NIJG01000001.1	StringTie	exon	1213617	1213937	.	-	.	ID=eug33.66.2.exon3;Parent=eug33.66.2;
NIJG01000001.1	StringTie	exon	1213282	1213422	.	-	.	ID=eug33.66.2.exon4;Parent=eug33.66.2;
NIJG01000001.1	StringTie	CDS	1214648	1214785	.	-	0	ID=eug33.66.2.cds;Parent=eug33.66.2;
NIJG01000001.1	StringTie	CDS	1214304	1214519	.	-	0	ID=eug33.66.2.cds;Parent=eug33.66.2;
NIJG01000001.1	StringTie	CDS	1213617	1213937	.	-	0	ID=eug33.66.2.cds;Parent=eug33.66.2;
NIJG01000001.1	StringTie	CDS	1213282	1213422	.	-	0	ID=eug33.66.2.cds;Parent=eug33.66.2;
NIJG01000001.1	StringTie	mRNA	1213282	1224423	.	-	.	ID=eug33.66.1;Parent=eug33.66;TPM=None
NIJG01000001.1	StringTie	exon	1214887	1215511	.	-	.	ID=eug33.66.1.exon1;Parent=eug33.66.1;
NIJG01000001.1	StringTie	exon	1214648	1214755	.	-	.	ID=eug33.66.1.exon2;Parent=eug33.66.1;
NIJG01000001.1	StringTie	exon	1214304	1214519	.	-	.	ID=eug33.66.1.exon3;Parent=eug33.66.1;
NIJG01000001.1	StringTie	exon	1213617	1213937	.	-	.	ID=eug33.66.1.exon4;Parent=eug33.66.1;
NIJG01000001.1	StringTie	exon	1213282	1213422	.	-	.	ID=eug33.66.1.exon5;Parent=eug33.66.1;
NIJG01000001.1	StringTie	CDS	1214887	1215511	.	-	0	ID=eug33.66.1.cds;Parent=eug33.66.1;
NIJG01000001.1	StringTie	CDS	1214648	1214755	.	-	2	ID=eug33.66.1.cds;Parent=eug33.66.1;
NIJG01000001.1	StringTie	CDS	1214304	1214519	.	-	2	ID=eug33.66.1.cds;Parent=eug33.66.1;
NIJG01000001.1	StringTie	CDS	1213617	1213937	.	-	2	ID=eug33.66.1.cds;Parent=eug33.66.1;
NIJG01000001.1	StringTie	CDS	1213282	1213422	.	-	2	ID=eug33.66.1.cds;Parent=eug33.66.1;
NIJG01000001.1	StringTie	mRNA	1213282	1224423	.	-	.	ID=eug33.66.4;Parent=eug33.66;TPM=None
NIJG01000001.1	StringTie	exon	1224343	1224423	.	-	.	ID=eug33.66.4.exon1;Parent=eug33.66.4;
NIJG01000001.1	StringTie	exon	1213617	1213937	.	-	.	ID=eug33.66.4.exon2;Parent=eug33.66.4;
NIJG01000001.1	StringTie	exon	1213282	1213422	.	-	.	ID=eug33.66.4.exon3;Parent=eug33.66.4;
NIJG01000001.1	StringTie	CDS	1224343	1224423	.	-	0	ID=eug33.66.4.cds;Parent=eug33.66.4;
NIJG01000001.1	StringTie	CDS	1213617	1213937	.	-	0	ID=eug33.66.4.cds;Parent=eug33.66.4;
NIJG01000001.1	StringTie	CDS	1213282	1213422	.	-	0	ID=eug33.66.4.cds;Parent=eug33.66.4;
NIJG01000001.1	StringTie	mRNA	1213282	1224423	.	-	.	ID=eug33.66.3;Parent=eug33.66;TPM=None
NIJG01000001.1	StringTie	exon	1224343	1224423	.	-	.	ID=eug33.66.3.exon1;Parent=eug33.66.3;
NIJG01000001.1	StringTie	exon	1214304	1214519	.	-	.	ID=eug33.66.3.exon2;Parent=eug33.66.3;
NIJG01000001.1	StringTie	exon	1213617	1213937	.	-	.	ID=eug33.66.3.exon3;Parent=eug33.66.3;
NIJG01000001.1	StringTie	exon	1213282	1213422	.	-	.	ID=eug33.66.3.exon4;Parent=eug33.66.3;
NIJG01000001.1	StringTie	CDS	1224343	1224423	.	-	0	ID=eug33.66.3.cds;Parent=eug33.66.3;
NIJG01000001.1	StringTie	CDS	1214304	1214519	.	-	0	ID=eug33.66.3.cds;Parent=eug33.66.3;
NIJG01000001.1	StringTie	CDS	1213617	1213937	.	-	0	ID=eug33.66.3.cds;Parent=eug33.66.3;
NIJG01000001.1	StringTie	CDS	1213282	1213422	.	-	0	ID=eug33.66.3.cds;Parent=eug33.66.3;
NIJG01000001.1	StringTie	mRNA	1213282	1224423	.	-	.	ID=eug33.66.5;Parent=eug33.66;TPM=None
NIJG01000001.1	StringTie	exon	1224343	1224423	.	-	.	ID=eug33.66.5.exon1;Parent=eug33.66.5;
NIJG01000001.1	StringTie	exon	1222997	1223194	.	-	.	ID=eug33.66.5.exon2;Parent=eug33.66.5;
NIJG01000001.1	StringTie	CDS	1224343	1224423	.	-	0	ID=eug33.66.5.cds;Parent=eug33.66.5;
NIJG01000001.1	StringTie	CDS	1222997	1223194	.	-	0	ID=eug33.66.5.cds;Parent=eug33.66.5;
NIJG01000001.1	StringTie	gene	1224663	1277136	.	+	.	ID=eug33.68;
NIJG01000001.1	StringTie	mRNA	1224663	1277136	.	+	.	ID=eug33.68.2;Parent=eug33.68;TPM=None
NIJG01000001.1	StringTie	exon	1224663	1224758	.	+	.	ID=eug33.68.2.exon1;Parent=eug33.68.2;
NIJG01000001.1	StringTie	exon	1262661	1263049	.	+	.	ID=eug33.68.2.exon2;Parent=eug33.68.2;
NIJG01000001.1	StringTie	CDS	1224663	1224758	.	+	0	ID=eug33.68.2.cds;Parent=eug33.68.2;
NIJG01000001.1	StringTie	CDS	1262661	1263049	.	+	0	ID=eug33.68.2.cds;Parent=eug33.68.2;
NIJG01000001.1	StringTie	mRNA	1224663	1277136	.	+	.	ID=eug33.68.1;Parent=eug33.68;TPM=None
NIJG01000001.1	StringTie	exon	1224663	1224758	.	+	.	ID=eug33.68.1.exon1;Parent=eug33.68.1;
NIJG01000001.1	StringTie	exon	1263673	1263891	.	+	.	ID=eug33.68.1.exon2;Parent=eug33.68.1;
NIJG01000001.1	StringTie	exon	1273876	1277136	.	+	.	ID=eug33.68.1.exon3;Parent=eug33.68.1;
NIJG01000001.1	StringTie	CDS	1224663	1224758	.	+	0	ID=eug33.68.1.cds;Parent=eug33.68.1;
NIJG01000001.1	StringTie	CDS	1263673	1263891	.	+	0	ID=eug33.68.1.cds;Parent=eug33.68.1;
NIJG01000001.1	StringTie	CDS	1273876	1277136	.	+	0	ID=eug33.68.1.cds;Parent=eug33.68.1;
NIJG01000001.1	StringTie	gene	1243635	1263806	.	-	.	ID=eug33.69;
NIJG01000001.1	StringTie	mRNA	1243635	1263806	.	-	.	ID=eug33.69.1;Parent=eug33.69;TPM=None
NIJG01000001.1	StringTie	exon	1263534	1263806	.	-	.	ID=eug33.69.1.exon1;Parent=eug33.69.1;
NIJG01000001.1	StringTie	exon	1247743	1247932	.	-	.	ID=eug33.69.1.exon2;Parent=eug33.69.1;
NIJG01000001.1	StringTie	exon	1246086	1246278	.	-	.	ID=eug33.69.1.exon3;Parent=eug33.69.1;
NIJG01000001.1	StringTie	exon	1243635	1243986	.	-	.	ID=eug33.69.1.exon4;Parent=eug33.69.1;
NIJG01000001.1	StringTie	CDS	1263534	1263806	.	-	0	ID=eug33.69.1.cds;Parent=eug33.69.1;
NIJG01000001.1	StringTie	CDS	1247743	1247932	.	-	0	ID=eug33.69.1.cds;Parent=eug33.69.1;
NIJG01000001.1	StringTie	CDS	1246086	1246278	.	-	2	ID=eug33.69.1.cds;Parent=eug33.69.1;
NIJG01000001.1	StringTie	CDS	1243635	1243986	.	-	1	ID=eug33.69.1.cds;Parent=eug33.69.1;
NIJG01000001.1	StringTie	gene	1277274	1277733	.	.	.	ID=eug33.70;
NIJG01000001.1	StringTie	mRNA	1277274	1277733	.	.	.	ID=eug33.70.1;Parent=eug33.70;TPM=None
NIJG01000001.1	StringTie	exon	1277274	1277733	.	.	.	ID=eug33.70.1.exon1;Parent=eug33.70.1;
NIJG01000001.1	StringTie	CDS	1277274	1277733	.	.	0	ID=eug33.70.1.cds;Parent=eug33.70.1;
NIJG01000001.1	StringTie	gene	1277908	1278288	.	.	.	ID=eug33.71;
NIJG01000001.1	StringTie	mRNA	1277908	1278288	.	.	.	ID=eug33.71.1;Parent=eug33.71;TPM=None
NIJG01000001.1	StringTie	exon	1277908	1278288	.	.	.	ID=eug33.71.1.exon1;Parent=eug33.71.1;
NIJG01000001.1	StringTie	CDS	1277908	1278288	.	.	0	ID=eug33.71.1.cds;Parent=eug33.71.1;
NIJG01000001.1	StringTie	gene	1278941	1279394	.	.	.	ID=eug33.72;
NIJG01000001.1	StringTie	mRNA	1278941	1279394	.	.	.	ID=eug33.72.1;Parent=eug33.72;TPM=None
NIJG01000001.1	StringTie	exon	1278941	1279394	.	.	.	ID=eug33.72.1.exon1;Parent=eug33.72.1;
NIJG01000001.1	StringTie	CDS	1278941	1279394	.	.	0	ID=eug33.72.1.cds;Parent=eug33.72.1;
NIJG01000001.1	StringTie	gene	1284130	1284515	.	.	.	ID=eug33.73;
NIJG01000001.1	StringTie	mRNA	1284130	1284515	.	.	.	ID=eug33.73.1;Parent=eug33.73;TPM=None
NIJG01000001.1	StringTie	exon	1284130	1284515	.	.	.	ID=eug33.73.1.exon1;Parent=eug33.73.1;
NIJG01000001.1	StringTie	CDS	1284130	1284515	.	.	0	ID=eug33.73.1.cds;Parent=eug33.73.1;
NIJG01000001.1	StringTie	gene	1441979	1442179	.	.	.	ID=eug33.75;
NIJG01000001.1	StringTie	mRNA	1441979	1442179	.	.	.	ID=eug33.75.1;Parent=eug33.75;TPM=None
NIJG01000001.1	StringTie	exon	1441979	1442179	.	.	.	ID=eug33.75.1.exon1;Parent=eug33.75.1;
NIJG01000001.1	StringTie	CDS	1441979	1442179	.	.	0	ID=eug33.75.1.cds;Parent=eug33.75.1;
NIJG01000001.1	StringTie	gene	1454737	1457210	.	-	.	ID=eug33.74;
NIJG01000001.1	StringTie	mRNA	1454737	1457210	.	-	.	ID=eug33.74.1;Parent=eug33.74;TPM=None
NIJG01000001.1	StringTie	exon	1456452	1457210	.	-	.	ID=eug33.74.1.exon1;Parent=eug33.74.1;
NIJG01000001.1	StringTie	exon	1456153	1456343	.	-	.	ID=eug33.74.1.exon2;Parent=eug33.74.1;
NIJG01000001.1	StringTie	exon	1455519	1455899	.	-	.	ID=eug33.74.1.exon3;Parent=eug33.74.1;
NIJG01000001.1	StringTie	exon	1454737	1455405	.	-	.	ID=eug33.74.1.exon4;Parent=eug33.74.1;
NIJG01000001.1	StringTie	CDS	1456452	1457210	.	-	0	ID=eug33.74.1.cds;Parent=eug33.74.1;
NIJG01000001.1	StringTie	CDS	1456153	1456343	.	-	0	ID=eug33.74.1.cds;Parent=eug33.74.1;
NIJG01000001.1	StringTie	CDS	1455519	1455899	.	-	1	ID=eug33.74.1.cds;Parent=eug33.74.1;
NIJG01000001.1	StringTie	CDS	1454737	1455405	.	-	1	ID=eug33.74.1.cds;Parent=eug33.74.1;
NIJG01000001.1	StringTie	gene	1457374	1458454	.	-	.	ID=eug33.76;
NIJG01000001.1	StringTie	mRNA	1457374	1458454	.	-	.	ID=eug33.76.1;Parent=eug33.76;TPM=None
NIJG01000001.1	StringTie	exon	1457374	1458454	.	-	.	ID=eug33.76.1.exon1;Parent=eug33.76.1;
NIJG01000001.1	StringTie	CDS	1457374	1458454	.	-	0	ID=eug33.76.1.cds;Parent=eug33.76.1;
NIJG01000001.1	StringTie	gene	1459042	1459508	.	.	.	ID=eug33.77;
NIJG01000001.1	StringTie	mRNA	1459042	1459508	.	.	.	ID=eug33.77.1;Parent=eug33.77;TPM=None
NIJG01000001.1	StringTie	exon	1459042	1459508	.	.	.	ID=eug33.77.1.exon1;Parent=eug33.77.1;
NIJG01000001.1	StringTie	CDS	1459042	1459508	.	.	0	ID=eug33.77.1.cds;Parent=eug33.77.1;
NIJG01000001.1	StringTie	gene	1459639	1460016	.	-	.	ID=eug33.78;
NIJG01000001.1	StringTie	mRNA	1459639	1460016	.	-	.	ID=eug33.78.1;Parent=eug33.78;TPM=None
NIJG01000001.1	StringTie	exon	1459815	1460016	.	-	.	ID=eug33.78.1.exon1;Parent=eug33.78.1;
NIJG01000001.1	StringTie	exon	1459639	1459724	.	-	.	ID=eug33.78.1.exon2;Parent=eug33.78.1;
NIJG01000001.1	StringTie	CDS	1459815	1460016	.	-	0	ID=eug33.78.1.cds;Parent=eug33.78.1;
NIJG01000001.1	StringTie	CDS	1459639	1459724	.	-	2	ID=eug33.78.1.cds;Parent=eug33.78.1;
NIJG01000001.1	StringTie	gene	1461120	1461355	.	.	.	ID=eug33.80;
NIJG01000001.1	StringTie	mRNA	1461120	1461355	.	.	.	ID=eug33.80.1;Parent=eug33.80;TPM=None
NIJG01000001.1	StringTie	exon	1461120	1461355	.	.	.	ID=eug33.80.1.exon1;Parent=eug33.80.1;
NIJG01000001.1	StringTie	CDS	1461120	1461355	.	.	0	ID=eug33.80.1.cds;Parent=eug33.80.1;
NIJG01000001.1	StringTie	gene	1461653	1462810	.	-	.	ID=eug33.79;
NIJG01000001.1	StringTie	mRNA	1461653	1462810	.	-	.	ID=eug33.79.2;Parent=eug33.79;TPM=None
NIJG01000001.1	StringTie	exon	1461653	1462810	.	-	.	ID=eug33.79.2.exon1;Parent=eug33.79.2;
NIJG01000001.1	StringTie	CDS	1461653	1462810	.	-	0	ID=eug33.79.2.cds;Parent=eug33.79.2;
NIJG01000001.1	StringTie	mRNA	1461653	1462810	.	-	.	ID=eug33.79.1;Parent=eug33.79;TPM=None
NIJG01000001.1	StringTie	exon	1462230	1462810	.	-	.	ID=eug33.79.1.exon1;Parent=eug33.79.1;
NIJG01000001.1	StringTie	exon	1461653	1462155	.	-	.	ID=eug33.79.1.exon2;Parent=eug33.79.1;
NIJG01000001.1	StringTie	CDS	1462230	1462810	.	-	0	ID=eug33.79.1.cds;Parent=eug33.79.1;
NIJG01000001.1	StringTie	CDS	1461653	1462155	.	-	1	ID=eug33.79.1.cds;Parent=eug33.79.1;
NIJG01000001.1	StringTie	gene	1462861	1463625	.	-	.	ID=eug33.81;
NIJG01000001.1	StringTie	mRNA	1462861	1463625	.	-	.	ID=eug33.81.1;Parent=eug33.81;TPM=None
NIJG01000001.1	StringTie	exon	1462861	1463625	.	-	.	ID=eug33.81.1.exon1;Parent=eug33.81.1;
NIJG01000001.1	StringTie	CDS	1462861	1463625	.	-	0	ID=eug33.81.1.cds;Parent=eug33.81.1;
NIJG01000001.1	StringTie	gene	1463808	1464498	.	.	.	ID=eug33.82;
NIJG01000001.1	StringTie	mRNA	1463808	1464498	.	.	.	ID=eug33.82.1;Parent=eug33.82;TPM=None
NIJG01000001.1	StringTie	exon	1463808	1464498	.	.	.	ID=eug33.82.1.exon1;Parent=eug33.82.1;
NIJG01000001.1	StringTie	CDS	1463808	1464498	.	.	0	ID=eug33.82.1.cds;Parent=eug33.82.1;
NIJG01000001.1	StringTie	gene	1464685	1465038	.	.	.	ID=eug33.83;
NIJG01000001.1	StringTie	mRNA	1464685	1465038	.	.	.	ID=eug33.83.1;Parent=eug33.83;TPM=None
NIJG01000001.1	StringTie	exon	1464685	1465038	.	.	.	ID=eug33.83.1.exon1;Parent=eug33.83.1;
NIJG01000001.1	StringTie	CDS	1464685	1465038	.	.	0	ID=eug33.83.1.cds;Parent=eug33.83.1;
NIJG01000001.1	StringTie	gene	1465116	1486794	.	+	.	ID=eug33.84;
NIJG01000001.1	StringTie	mRNA	1465116	1486794	.	+	.	ID=eug33.84.1;Parent=eug33.84;TPM=None
NIJG01000001.1	StringTie	exon	1465116	1466297	.	+	.	ID=eug33.84.1.exon1;Parent=eug33.84.1;
NIJG01000001.1	StringTie	exon	1467949	1468566	.	+	.	ID=eug33.84.1.exon2;Parent=eug33.84.1;
NIJG01000001.1	StringTie	CDS	1465116	1466297	.	+	0	ID=eug33.84.1.cds;Parent=eug33.84.1;
NIJG01000001.1	StringTie	CDS	1467949	1468566	.	+	0	ID=eug33.84.1.cds;Parent=eug33.84.1;
NIJG01000001.1	StringTie	mRNA	1465116	1486794	.	+	.	ID=eug33.84.2;Parent=eug33.84;TPM=None
NIJG01000001.1	StringTie	exon	1475365	1476076	.	+	.	ID=eug33.84.2.exon1;Parent=eug33.84.2;
NIJG01000001.1	StringTie	CDS	1475365	1476076	.	+	0	ID=eug33.84.2.cds;Parent=eug33.84.2;
NIJG01000001.1	StringTie	mRNA	1465116	1486794	.	+	.	ID=eug33.84.3;Parent=eug33.84;TPM=None
NIJG01000001.1	StringTie	exon	1478866	1479361	.	+	.	ID=eug33.84.3.exon1;Parent=eug33.84.3;
NIJG01000001.1	StringTie	exon	1481575	1481634	.	+	.	ID=eug33.84.3.exon2;Parent=eug33.84.3;
NIJG01000001.1	StringTie	exon	1481786	1481976	.	+	.	ID=eug33.84.3.exon3;Parent=eug33.84.3;
NIJG01000001.1	StringTie	exon	1482079	1482138	.	+	.	ID=eug33.84.3.exon4;Parent=eug33.84.3;
NIJG01000001.1	StringTie	exon	1482238	1482304	.	+	.	ID=eug33.84.3.exon5;Parent=eug33.84.3;
NIJG01000001.1	StringTie	exon	1482449	1482616	.	+	.	ID=eug33.84.3.exon6;Parent=eug33.84.3;
NIJG01000001.1	StringTie	exon	1482867	1483081	.	+	.	ID=eug33.84.3.exon7;Parent=eug33.84.3;
NIJG01000001.1	StringTie	exon	1483171	1483319	.	+	.	ID=eug33.84.3.exon8;Parent=eug33.84.3;
NIJG01000001.1	StringTie	exon	1483664	1483794	.	+	.	ID=eug33.84.3.exon9;Parent=eug33.84.3;
NIJG01000001.1	StringTie	exon	1483883	1483978	.	+	.	ID=eug33.84.3.exon10;Parent=eug33.84.3;
NIJG01000001.1	StringTie	exon	1484074	1484273	.	+	.	ID=eug33.84.3.exon11;Parent=eug33.84.3;
NIJG01000001.1	StringTie	exon	1484421	1484699	.	+	.	ID=eug33.84.3.exon12;Parent=eug33.84.3;
NIJG01000001.1	StringTie	exon	1484759	1484885	.	+	.	ID=eug33.84.3.exon13;Parent=eug33.84.3;
NIJG01000001.1	StringTie	exon	1484978	1485121	.	+	.	ID=eug33.84.3.exon14;Parent=eug33.84.3;
NIJG01000001.1	StringTie	exon	1485328	1485489	.	+	.	ID=eug33.84.3.exon15;Parent=eug33.84.3;
NIJG01000001.1	StringTie	exon	1485763	1485892	.	+	.	ID=eug33.84.3.exon16;Parent=eug33.84.3;
NIJG01000001.1	StringTie	exon	1485967	1486034	.	+	.	ID=eug33.84.3.exon17;Parent=eug33.84.3;
NIJG01000001.1	StringTie	exon	1486580	1486794	.	+	.	ID=eug33.84.3.exon18;Parent=eug33.84.3;
NIJG01000001.1	StringTie	CDS	1478866	1479361	.	+	0	ID=eug33.84.3.cds;Parent=eug33.84.3;
NIJG01000001.1	StringTie	CDS	1481575	1481634	.	+	2	ID=eug33.84.3.cds;Parent=eug33.84.3;
NIJG01000001.1	StringTie	CDS	1481786	1481976	.	+	2	ID=eug33.84.3.cds;Parent=eug33.84.3;
NIJG01000001.1	StringTie	CDS	1482079	1482138	.	+	0	ID=eug33.84.3.cds;Parent=eug33.84.3;
NIJG01000001.1	StringTie	CDS	1482238	1482304	.	+	0	ID=eug33.84.3.cds;Parent=eug33.84.3;
NIJG01000001.1	StringTie	CDS	1482449	1482616	.	+	2	ID=eug33.84.3.cds;Parent=eug33.84.3;
NIJG01000001.1	StringTie	CDS	1482867	1483081	.	+	2	ID=eug33.84.3.cds;Parent=eug33.84.3;
NIJG01000001.1	StringTie	CDS	1483171	1483319	.	+	0	ID=eug33.84.3.cds;Parent=eug33.84.3;
NIJG01000001.1	StringTie	CDS	1483664	1483794	.	+	1	ID=eug33.84.3.cds;Parent=eug33.84.3;
NIJG01000001.1	StringTie	CDS	1483883	1483978	.	+	2	ID=eug33.84.3.cds;Parent=eug33.84.3;
NIJG01000001.1	StringTie	CDS	1484074	1484273	.	+	2	ID=eug33.84.3.cds;Parent=eug33.84.3;
NIJG01000001.1	StringTie	CDS	1484421	1484699	.	+	0	ID=eug33.84.3.cds;Parent=eug33.84.3;
NIJG01000001.1	StringTie	CDS	1484759	1484885	.	+	0	ID=eug33.84.3.cds;Parent=eug33.84.3;
NIJG01000001.1	StringTie	CDS	1484978	1485121	.	+	2	ID=eug33.84.3.cds;Parent=eug33.84.3;
NIJG01000001.1	StringTie	CDS	1485328	1485489	.	+	2	ID=eug33.84.3.cds;Parent=eug33.84.3;
NIJG01000001.1	StringTie	CDS	1485763	1485892	.	+	2	ID=eug33.84.3.cds;Parent=eug33.84.3;
NIJG01000001.1	StringTie	CDS	1485967	1486034	.	+	1	ID=eug33.84.3.cds;Parent=eug33.84.3;
NIJG01000001.1	StringTie	CDS	1486580	1486794	.	+	2	ID=eug33.84.3.cds;Parent=eug33.84.3;
NIJG01000001.1	StringTie	gene	1466716	1467007	.	.	.	ID=eug33.85;
NIJG01000001.1	StringTie	mRNA	1466716	1467007	.	.	.	ID=eug33.85.1;Parent=eug33.85;TPM=None
NIJG01000001.1	StringTie	exon	1466716	1467007	.	.	.	ID=eug33.85.1.exon1;Parent=eug33.85.1;
NIJG01000001.1	StringTie	CDS	1466716	1467007	.	.	0	ID=eug33.85.1.cds;Parent=eug33.85.1;
NIJG01000001.1	StringTie	gene	1468679	1468881	.	.	.	ID=eug33.86;
NIJG01000001.1	StringTie	mRNA	1468679	1468881	.	.	.	ID=eug33.86.1;Parent=eug33.86;TPM=None
NIJG01000001.1	StringTie	exon	1468679	1468881	.	.	.	ID=eug33.86.1.exon1;Parent=eug33.86.1;
NIJG01000001.1	StringTie	CDS	1468679	1468881	.	.	0	ID=eug33.86.1.cds;Parent=eug33.86.1;
NIJG01000001.1	StringTie	gene	1469147	1469475	.	.	.	ID=eug33.87;
NIJG01000001.1	StringTie	mRNA	1469147	1469475	.	.	.	ID=eug33.87.1;Parent=eug33.87;TPM=None
NIJG01000001.1	StringTie	exon	1469147	1469475	.	.	.	ID=eug33.87.1.exon1;Parent=eug33.87.1;
NIJG01000001.1	StringTie	CDS	1469147	1469475	.	.	0	ID=eug33.87.1.cds;Parent=eug33.87.1;
NIJG01000001.1	StringTie	gene	1469552	1469790	.	.	.	ID=eug33.88;
NIJG01000001.1	StringTie	mRNA	1469552	1469790	.	.	.	ID=eug33.88.1;Parent=eug33.88;TPM=None
NIJG01000001.1	StringTie	exon	1469552	1469790	.	.	.	ID=eug33.88.1.exon1;Parent=eug33.88.1;
NIJG01000001.1	StringTie	CDS	1469552	1469790	.	.	0	ID=eug33.88.1.cds;Parent=eug33.88.1;
NIJG01000001.1	StringTie	gene	1471416	1471678	.	.	.	ID=eug33.90;
NIJG01000001.1	StringTie	mRNA	1471416	1471678	.	.	.	ID=eug33.90.1;Parent=eug33.90;TPM=None
NIJG01000001.1	StringTie	exon	1471416	1471678	.	.	.	ID=eug33.90.1.exon1;Parent=eug33.90.1;
NIJG01000001.1	StringTie	CDS	1471416	1471678	.	.	0	ID=eug33.90.1.cds;Parent=eug33.90.1;
NIJG01000001.1	StringTie	gene	1473137	1473844	.	+	.	ID=eug33.89;
NIJG01000001.1	StringTie	mRNA	1473137	1473844	.	+	.	ID=eug33.89.1;Parent=eug33.89;TPM=None
NIJG01000001.1	StringTie	exon	1473137	1473844	.	+	.	ID=eug33.89.1.exon1;Parent=eug33.89.1;
NIJG01000001.1	StringTie	CDS	1473137	1473844	.	+	0	ID=eug33.89.1.cds;Parent=eug33.89.1;
NIJG01000001.1	StringTie	gene	1476464	1476664	.	.	.	ID=eug33.91;
NIJG01000001.1	StringTie	mRNA	1476464	1476664	.	.	.	ID=eug33.91.1;Parent=eug33.91;TPM=None
NIJG01000001.1	StringTie	exon	1476464	1476664	.	.	.	ID=eug33.91.1.exon1;Parent=eug33.91.1;
NIJG01000001.1	StringTie	CDS	1476464	1476664	.	.	0	ID=eug33.91.1.cds;Parent=eug33.91.1;
NIJG01000001.1	StringTie	gene	1476767	1477532	.	.	.	ID=eug33.92;
NIJG01000001.1	StringTie	mRNA	1476767	1477532	.	.	.	ID=eug33.92.1;Parent=eug33.92;TPM=None
NIJG01000001.1	StringTie	exon	1476767	1477532	.	.	.	ID=eug33.92.1.exon1;Parent=eug33.92.1;
NIJG01000001.1	StringTie	CDS	1476767	1477532	.	.	0	ID=eug33.92.1.cds;Parent=eug33.92.1;
NIJG01000001.1	StringTie	gene	1478165	1478650	.	.	.	ID=eug33.93;
NIJG01000001.1	StringTie	mRNA	1478165	1478650	.	.	.	ID=eug33.93.1;Parent=eug33.93;TPM=None
NIJG01000001.1	StringTie	exon	1478165	1478650	.	.	.	ID=eug33.93.1.exon1;Parent=eug33.93.1;
NIJG01000001.1	StringTie	CDS	1478165	1478650	.	.	0	ID=eug33.93.1.cds;Parent=eug33.93.1;
NIJG01000001.1	StringTie	gene	1478866	1480740	.	-	.	ID=eug33.94;
NIJG01000001.1	StringTie	mRNA	1478866	1480740	.	-	.	ID=eug33.94.1;Parent=eug33.94;TPM=None
NIJG01000001.1	StringTie	exon	1480330	1480740	.	-	.	ID=eug33.94.1.exon1;Parent=eug33.94.1;
NIJG01000001.1	StringTie	exon	1479902	1480203	.	-	.	ID=eug33.94.1.exon2;Parent=eug33.94.1;
NIJG01000001.1	StringTie	exon	1479534	1479834	.	-	.	ID=eug33.94.1.exon3;Parent=eug33.94.1;
NIJG01000001.1	StringTie	exon	1478866	1479473	.	-	.	ID=eug33.94.1.exon4;Parent=eug33.94.1;
NIJG01000001.1	StringTie	CDS	1480330	1480740	.	-	0	ID=eug33.94.1.cds;Parent=eug33.94.1;
NIJG01000001.1	StringTie	CDS	1479902	1480203	.	-	0	ID=eug33.94.1.cds;Parent=eug33.94.1;
NIJG01000001.1	StringTie	CDS	1479534	1479834	.	-	1	ID=eug33.94.1.cds;Parent=eug33.94.1;
NIJG01000001.1	StringTie	CDS	1478866	1479473	.	-	0	ID=eug33.94.1.cds;Parent=eug33.94.1;
NIJG01000001.1	StringTie	gene	1487771	1502636	.	+	.	ID=eug33.98;
NIJG01000001.1	StringTie	mRNA	1487771	1502636	.	+	.	ID=eug33.98.2;Parent=eug33.98;TPM=None
NIJG01000001.1	StringTie	exon	1487771	1493916	.	+	.	ID=eug33.98.2.exon1;Parent=eug33.98.2;
NIJG01000001.1	StringTie	exon	1500418	1500937	.	+	.	ID=eug33.98.2.exon2;Parent=eug33.98.2;
NIJG01000001.1	StringTie	CDS	1487771	1493916	.	+	0	ID=eug33.98.2.cds;Parent=eug33.98.2;
NIJG01000001.1	StringTie	CDS	1500418	1500937	.	+	1	ID=eug33.98.2.cds;Parent=eug33.98.2;
NIJG01000001.1	StringTie	mRNA	1487771	1502636	.	+	.	ID=eug33.98.1;Parent=eug33.98;TPM=None
NIJG01000001.1	StringTie	exon	1487771	1490529	.	+	.	ID=eug33.98.1.exon1;Parent=eug33.98.1;
NIJG01000001.1	StringTie	exon	1493662	1493916	.	+	.	ID=eug33.98.1.exon2;Parent=eug33.98.1;
NIJG01000001.1	StringTie	exon	1500418	1500639	.	+	.	ID=eug33.98.1.exon3;Parent=eug33.98.1;
NIJG01000001.1	StringTie	exon	1501810	1502636	.	+	.	ID=eug33.98.1.exon4;Parent=eug33.98.1;
NIJG01000001.1	StringTie	CDS	1487771	1490529	.	+	0	ID=eug33.98.1.cds;Parent=eug33.98.1;
NIJG01000001.1	StringTie	CDS	1493662	1493916	.	+	1	ID=eug33.98.1.cds;Parent=eug33.98.1;
NIJG01000001.1	StringTie	CDS	1500418	1500639	.	+	1	ID=eug33.98.1.cds;Parent=eug33.98.1;
NIJG01000001.1	StringTie	CDS	1501810	1502636	.	+	1	ID=eug33.98.1.cds;Parent=eug33.98.1;
NIJG01000001.1	StringTie	gene	1500651	1508755	.	-	.	ID=eug33.95;
NIJG01000001.1	StringTie	mRNA	1500651	1508755	.	-	.	ID=eug33.95.1;Parent=eug33.95;TPM=None
NIJG01000001.1	StringTie	exon	1502480	1502636	.	-	.	ID=eug33.95.1.exon1;Parent=eug33.95.1;
NIJG01000001.1	StringTie	exon	1501590	1501714	.	-	.	ID=eug33.95.1.exon2;Parent=eug33.95.1;
NIJG01000001.1	StringTie	exon	1500651	1500937	.	-	.	ID=eug33.95.1.exon3;Parent=eug33.95.1;
NIJG01000001.1	StringTie	CDS	1502480	1502636	.	-	0	ID=eug33.95.1.cds;Parent=eug33.95.1;
NIJG01000001.1	StringTie	CDS	1501590	1501714	.	-	2	ID=eug33.95.1.cds;Parent=eug33.95.1;
NIJG01000001.1	StringTie	CDS	1500651	1500937	.	-	0	ID=eug33.95.1.cds;Parent=eug33.95.1;
NIJG01000001.1	StringTie	mRNA	1500651	1508755	.	-	.	ID=eug33.95.2;Parent=eug33.95;TPM=None
NIJG01000001.1	StringTie	exon	1501632	1501715	.	-	.	ID=eug33.95.2.exon1;Parent=eug33.95.2;
NIJG01000001.1	StringTie	CDS	1501632	1501715	.	-	0	ID=eug33.95.2.cds;Parent=eug33.95.2;
NIJG01000001.1	StringTie	mRNA	1500651	1508755	.	-	.	ID=eug33.95.3;Parent=eug33.95;TPM=None
NIJG01000001.1	StringTie	exon	1508697	1508755	.	-	.	ID=eug33.95.3.exon1;Parent=eug33.95.3;
NIJG01000001.1	StringTie	exon	1508443	1508618	.	-	.	ID=eug33.95.3.exon2;Parent=eug33.95.3;
NIJG01000001.1	StringTie	exon	1508172	1508315	.	-	.	ID=eug33.95.3.exon3;Parent=eug33.95.3;
NIJG01000001.1	StringTie	exon	1507409	1507642	.	-	.	ID=eug33.95.3.exon4;Parent=eug33.95.3;
NIJG01000001.1	StringTie	exon	1507254	1507334	.	-	.	ID=eug33.95.3.exon5;Parent=eug33.95.3;
NIJG01000001.1	StringTie	exon	1506235	1506921	.	-	.	ID=eug33.95.3.exon6;Parent=eug33.95.3;
NIJG01000001.1	StringTie	CDS	1508697	1508755	.	-	0	ID=eug33.95.3.cds;Parent=eug33.95.3;
NIJG01000001.1	StringTie	CDS	1508443	1508618	.	-	1	ID=eug33.95.3.cds;Parent=eug33.95.3;
NIJG01000001.1	StringTie	CDS	1508172	1508315	.	-	2	ID=eug33.95.3.cds;Parent=eug33.95.3;
NIJG01000001.1	StringTie	CDS	1507409	1507642	.	-	2	ID=eug33.95.3.cds;Parent=eug33.95.3;
NIJG01000001.1	StringTie	CDS	1507254	1507334	.	-	2	ID=eug33.95.3.cds;Parent=eug33.95.3;
NIJG01000001.1	StringTie	CDS	1506235	1506921	.	-	2	ID=eug33.95.3.cds;Parent=eug33.95.3;
NIJG01000001.1	StringTie	mRNA	1500651	1508755	.	-	.	ID=eug33.95.4;Parent=eug33.95;TPM=None
NIJG01000001.1	StringTie	exon	1508443	1508616	.	-	.	ID=eug33.95.4.exon1;Parent=eug33.95.4;
NIJG01000001.1	StringTie	exon	1508172	1508315	.	-	.	ID=eug33.95.4.exon2;Parent=eug33.95.4;
NIJG01000001.1	StringTie	exon	1507409	1507642	.	-	.	ID=eug33.95.4.exon3;Parent=eug33.95.4;
NIJG01000001.1	StringTie	exon	1507254	1507334	.	-	.	ID=eug33.95.4.exon4;Parent=eug33.95.4;
NIJG01000001.1	StringTie	exon	1506742	1506921	.	-	.	ID=eug33.95.4.exon5;Parent=eug33.95.4;
NIJG01000001.1	StringTie	CDS	1508443	1508616	.	-	0	ID=eug33.95.4.cds;Parent=eug33.95.4;
NIJG01000001.1	StringTie	CDS	1508172	1508315	.	-	0	ID=eug33.95.4.cds;Parent=eug33.95.4;
NIJG01000001.1	StringTie	CDS	1507409	1507642	.	-	0	ID=eug33.95.4.cds;Parent=eug33.95.4;
NIJG01000001.1	StringTie	CDS	1507254	1507334	.	-	0	ID=eug33.95.4.cds;Parent=eug33.95.4;
NIJG01000001.1	StringTie	CDS	1506742	1506921	.	-	0	ID=eug33.95.4.cds;Parent=eug33.95.4;
NIJG01000001.1	StringTie	gene	1518253	1519956	.	+	.	ID=eug33.97;
NIJG01000001.1	StringTie	mRNA	1518253	1519956	.	+	.	ID=eug33.97.1;Parent=eug33.97;TPM=None
NIJG01000001.1	StringTie	exon	1518253	1518808	.	+	.	ID=eug33.97.1.exon1;Parent=eug33.97.1;
NIJG01000001.1	StringTie	exon	1518934	1519191	.	+	.	ID=eug33.97.1.exon2;Parent=eug33.97.1;
NIJG01000001.1	StringTie	exon	1519275	1519374	.	+	.	ID=eug33.97.1.exon3;Parent=eug33.97.1;
NIJG01000001.1	StringTie	exon	1519465	1519575	.	+	.	ID=eug33.97.1.exon4;Parent=eug33.97.1;
NIJG01000001.1	StringTie	exon	1519655	1519810	.	+	.	ID=eug33.97.1.exon5;Parent=eug33.97.1;
NIJG01000001.1	StringTie	exon	1519870	1519956	.	+	.	ID=eug33.97.1.exon6;Parent=eug33.97.1;
NIJG01000001.1	StringTie	CDS	1518253	1518808	.	+	0	ID=eug33.97.1.cds;Parent=eug33.97.1;
NIJG01000001.1	StringTie	CDS	1518934	1519191	.	+	2	ID=eug33.97.1.cds;Parent=eug33.97.1;
NIJG01000001.1	StringTie	CDS	1519275	1519374	.	+	2	ID=eug33.97.1.cds;Parent=eug33.97.1;
NIJG01000001.1	StringTie	CDS	1519465	1519575	.	+	1	ID=eug33.97.1.cds;Parent=eug33.97.1;
NIJG01000001.1	StringTie	CDS	1519655	1519810	.	+	1	ID=eug33.97.1.cds;Parent=eug33.97.1;
NIJG01000001.1	StringTie	CDS	1519870	1519956	.	+	1	ID=eug33.97.1.cds;Parent=eug33.97.1;
NIJG01000001.1	StringTie	gene	1526085	1526781	.	+	.	ID=eug33.99;
NIJG01000001.1	StringTie	mRNA	1526085	1526781	.	+	.	ID=eug33.99.1;Parent=eug33.99;TPM=None
NIJG01000001.1	StringTie	exon	1526085	1526391	.	+	.	ID=eug33.99.1.exon1;Parent=eug33.99.1;
NIJG01000001.1	StringTie	exon	1526679	1526781	.	+	.	ID=eug33.99.1.exon2;Parent=eug33.99.1;
NIJG01000001.1	StringTie	CDS	1526085	1526391	.	+	0	ID=eug33.99.1.cds;Parent=eug33.99.1;
NIJG01000001.1	StringTie	CDS	1526679	1526781	.	+	2	ID=eug33.99.1.cds;Parent=eug33.99.1;
NIJG01000001.1	StringTie	gene	1526679	1527009	.	-	.	ID=eug33.96;
NIJG01000001.1	StringTie	mRNA	1526679	1527009	.	-	.	ID=eug33.96.1;Parent=eug33.96;TPM=None
NIJG01000001.1	StringTie	exon	1526876	1527009	.	-	.	ID=eug33.96.1.exon1;Parent=eug33.96.1;
NIJG01000001.1	StringTie	exon	1526679	1526791	.	-	.	ID=eug33.96.1.exon2;Parent=eug33.96.1;
NIJG01000001.1	StringTie	CDS	1526876	1527009	.	-	0	ID=eug33.96.1.cds;Parent=eug33.96.1;
NIJG01000001.1	StringTie	CDS	1526679	1526791	.	-	1	ID=eug33.96.1.cds;Parent=eug33.96.1;
NIJG01000001.1	StringTie	gene	1573593	1574063	.	+	.	ID=eug33.67;
NIJG01000001.1	StringTie	mRNA	1573593	1574063	.	+	.	ID=eug33.67.1;Parent=eug33.67;TPM=None
NIJG01000001.1	StringTie	exon	1573593	1573977	.	+	.	ID=eug33.67.1.exon1;Parent=eug33.67.1;
NIJG01000001.1	StringTie	exon	1574044	1574063	.	+	.	ID=eug33.67.1.exon2;Parent=eug33.67.1;
NIJG01000001.1	StringTie	CDS	1573593	1573977	.	+	0	ID=eug33.67.1.cds;Parent=eug33.67.1;
NIJG01000001.1	StringTie	CDS	1574044	1574063	.	+	2	ID=eug33.67.1.cds;Parent=eug33.67.1;
NIJG01000001.1	StringTie	gene	1590329	1591655	.	+	.	ID=eug33.104;
NIJG01000001.1	StringTie	mRNA	1590329	1591655	.	+	.	ID=eug33.104.1;Parent=eug33.104;TPM=None
NIJG01000001.1	StringTie	exon	1590329	1590436	.	+	.	ID=eug33.104.1.exon1;Parent=eug33.104.1;
NIJG01000001.1	StringTie	exon	1590699	1591020	.	+	.	ID=eug33.104.1.exon2;Parent=eug33.104.1;
NIJG01000001.1	StringTie	exon	1591068	1591234	.	+	.	ID=eug33.104.1.exon3;Parent=eug33.104.1;
NIJG01000001.1	StringTie	exon	1591300	1591655	.	+	.	ID=eug33.104.1.exon4;Parent=eug33.104.1;
NIJG01000001.1	StringTie	CDS	1590329	1590436	.	+	0	ID=eug33.104.1.cds;Parent=eug33.104.1;
NIJG01000001.1	StringTie	CDS	1590699	1591020	.	+	0	ID=eug33.104.1.cds;Parent=eug33.104.1;
NIJG01000001.1	StringTie	CDS	1591068	1591234	.	+	2	ID=eug33.104.1.cds;Parent=eug33.104.1;
NIJG01000001.1	StringTie	CDS	1591300	1591655	.	+	0	ID=eug33.104.1.cds;Parent=eug33.104.1;
NIJG01000001.1	StringTie	gene	1591741	1599989	.	+	.	ID=eug33.105;
NIJG01000001.1	StringTie	mRNA	1591741	1599989	.	+	.	ID=eug33.105.1;Parent=eug33.105;TPM=None
NIJG01000001.1	StringTie	exon	1591741	1592525	.	+	.	ID=eug33.105.1.exon1;Parent=eug33.105.1;
NIJG01000001.1	StringTie	exon	1592599	1592771	.	+	.	ID=eug33.105.1.exon2;Parent=eug33.105.1;
NIJG01000001.1	StringTie	exon	1592847	1593121	.	+	.	ID=eug33.105.1.exon3;Parent=eug33.105.1;
NIJG01000001.1	StringTie	exon	1593190	1593360	.	+	.	ID=eug33.105.1.exon4;Parent=eug33.105.1;
NIJG01000001.1	StringTie	exon	1593429	1593653	.	+	.	ID=eug33.105.1.exon5;Parent=eug33.105.1;
NIJG01000001.1	StringTie	exon	1593727	1593864	.	+	.	ID=eug33.105.1.exon6;Parent=eug33.105.1;
NIJG01000001.1	StringTie	exon	1596501	1596620	.	+	.	ID=eug33.105.1.exon7;Parent=eug33.105.1;
NIJG01000001.1	StringTie	exon	1596690	1596864	.	+	.	ID=eug33.105.1.exon8;Parent=eug33.105.1;
NIJG01000001.1	StringTie	exon	1596937	1597160	.	+	.	ID=eug33.105.1.exon9;Parent=eug33.105.1;
NIJG01000001.1	StringTie	exon	1597249	1597406	.	+	.	ID=eug33.105.1.exon10;Parent=eug33.105.1;
NIJG01000001.1	StringTie	exon	1597498	1597816	.	+	.	ID=eug33.105.1.exon11;Parent=eug33.105.1;
NIJG01000001.1	StringTie	exon	1597892	1598060	.	+	.	ID=eug33.105.1.exon12;Parent=eug33.105.1;
NIJG01000001.1	StringTie	exon	1598136	1598492	.	+	.	ID=eug33.105.1.exon13;Parent=eug33.105.1;
NIJG01000001.1	StringTie	exon	1598567	1598716	.	+	.	ID=eug33.105.1.exon14;Parent=eug33.105.1;
NIJG01000001.1	StringTie	exon	1598788	1598936	.	+	.	ID=eug33.105.1.exon15;Parent=eug33.105.1;
NIJG01000001.1	StringTie	exon	1599018	1599125	.	+	.	ID=eug33.105.1.exon16;Parent=eug33.105.1;
NIJG01000001.1	StringTie	exon	1599197	1599487	.	+	.	ID=eug33.105.1.exon17;Parent=eug33.105.1;
NIJG01000001.1	StringTie	exon	1599567	1599886	.	+	.	ID=eug33.105.1.exon18;Parent=eug33.105.1;
NIJG01000001.1	StringTie	exon	1599969	1599989	.	+	.	ID=eug33.105.1.exon19;Parent=eug33.105.1;
NIJG01000001.1	StringTie	CDS	1591741	1592525	.	+	0	ID=eug33.105.1.cds;Parent=eug33.105.1;
NIJG01000001.1	StringTie	CDS	1592599	1592771	.	+	1	ID=eug33.105.1.cds;Parent=eug33.105.1;
NIJG01000001.1	StringTie	CDS	1592847	1593121	.	+	2	ID=eug33.105.1.cds;Parent=eug33.105.1;
NIJG01000001.1	StringTie	CDS	1593190	1593360	.	+	0	ID=eug33.105.1.cds;Parent=eug33.105.1;
NIJG01000001.1	StringTie	CDS	1593429	1593653	.	+	0	ID=eug33.105.1.cds;Parent=eug33.105.1;
NIJG01000001.1	StringTie	CDS	1593727	1593864	.	+	0	ID=eug33.105.1.cds;Parent=eug33.105.1;
NIJG01000001.1	StringTie	CDS	1596501	1596620	.	+	0	ID=eug33.105.1.cds;Parent=eug33.105.1;
NIJG01000001.1	StringTie	CDS	1596690	1596864	.	+	0	ID=eug33.105.1.cds;Parent=eug33.105.1;
NIJG01000001.1	StringTie	CDS	1596937	1597160	.	+	2	ID=eug33.105.1.cds;Parent=eug33.105.1;
NIJG01000001.1	StringTie	CDS	1597249	1597406	.	+	0	ID=eug33.105.1.cds;Parent=eug33.105.1;
NIJG01000001.1	StringTie	CDS	1597498	1597816	.	+	1	ID=eug33.105.1.cds;Parent=eug33.105.1;
NIJG01000001.1	StringTie	CDS	1597892	1598060	.	+	0	ID=eug33.105.1.cds;Parent=eug33.105.1;
NIJG01000001.1	StringTie	CDS	1598136	1598492	.	+	2	ID=eug33.105.1.cds;Parent=eug33.105.1;
NIJG01000001.1	StringTie	CDS	1598567	1598716	.	+	2	ID=eug33.105.1.cds;Parent=eug33.105.1;
NIJG01000001.1	StringTie	CDS	1598788	1598936	.	+	2	ID=eug33.105.1.cds;Parent=eug33.105.1;
NIJG01000001.1	StringTie	CDS	1599018	1599125	.	+	0	ID=eug33.105.1.cds;Parent=eug33.105.1;
NIJG01000001.1	StringTie	CDS	1599197	1599487	.	+	0	ID=eug33.105.1.cds;Parent=eug33.105.1;
NIJG01000001.1	StringTie	CDS	1599567	1599886	.	+	0	ID=eug33.105.1.cds;Parent=eug33.105.1;
NIJG01000001.1	StringTie	CDS	1599969	1599989	.	+	1	ID=eug33.105.1.cds;Parent=eug33.105.1;
NIJG01000001.1	StringTie	gene	1603636	1605348	.	-	.	ID=eug33.118;
NIJG01000001.1	StringTie	mRNA	1603636	1605348	.	-	.	ID=eug33.118.1;Parent=eug33.118;TPM=None
NIJG01000001.1	StringTie	exon	1605209	1605348	.	-	.	ID=eug33.118.1.exon1;Parent=eug33.118.1;
NIJG01000001.1	StringTie	exon	1604991	1605125	.	-	.	ID=eug33.118.1.exon2;Parent=eug33.118.1;
NIJG01000001.1	StringTie	exon	1604714	1604922	.	-	.	ID=eug33.118.1.exon3;Parent=eug33.118.1;
NIJG01000001.1	StringTie	exon	1604458	1604624	.	-	.	ID=eug33.118.1.exon4;Parent=eug33.118.1;
NIJG01000001.1	StringTie	exon	1604133	1604356	.	-	.	ID=eug33.118.1.exon5;Parent=eug33.118.1;
NIJG01000001.1	StringTie	exon	1603921	1604044	.	-	.	ID=eug33.118.1.exon6;Parent=eug33.118.1;
NIJG01000001.1	StringTie	exon	1603636	1603842	.	-	.	ID=eug33.118.1.exon7;Parent=eug33.118.1;
NIJG01000001.1	StringTie	CDS	1605209	1605348	.	-	0	ID=eug33.118.1.cds;Parent=eug33.118.1;
NIJG01000001.1	StringTie	CDS	1604991	1605125	.	-	1	ID=eug33.118.1.cds;Parent=eug33.118.1;
NIJG01000001.1	StringTie	CDS	1604714	1604922	.	-	1	ID=eug33.118.1.cds;Parent=eug33.118.1;
NIJG01000001.1	StringTie	CDS	1604458	1604624	.	-	2	ID=eug33.118.1.cds;Parent=eug33.118.1;
NIJG01000001.1	StringTie	CDS	1604133	1604356	.	-	0	ID=eug33.118.1.cds;Parent=eug33.118.1;
NIJG01000001.1	StringTie	CDS	1603921	1604044	.	-	1	ID=eug33.118.1.cds;Parent=eug33.118.1;
NIJG01000001.1	StringTie	CDS	1603636	1603842	.	-	0	ID=eug33.118.1.cds;Parent=eug33.118.1;
NIJG01000001.1	StringTie	gene	1609314	1609842	.	+	.	ID=eug33.106;
NIJG01000001.1	StringTie	mRNA	1609314	1609842	.	+	.	ID=eug33.106.1;Parent=eug33.106;TPM=None
NIJG01000001.1	StringTie	exon	1609314	1609495	.	+	.	ID=eug33.106.1.exon1;Parent=eug33.106.1;
NIJG01000001.1	StringTie	exon	1609554	1609842	.	+	.	ID=eug33.106.1.exon2;Parent=eug33.106.1;
NIJG01000001.1	StringTie	CDS	1609314	1609495	.	+	0	ID=eug33.106.1.cds;Parent=eug33.106.1;
NIJG01000001.1	StringTie	CDS	1609554	1609842	.	+	1	ID=eug33.106.1.cds;Parent=eug33.106.1;
NIJG01000001.1	StringTie	gene	1613675	1614404	.	+	.	ID=eug33.107;
NIJG01000001.1	StringTie	mRNA	1613675	1614404	.	+	.	ID=eug33.107.1;Parent=eug33.107;TPM=None
NIJG01000001.1	StringTie	exon	1613675	1613750	.	+	.	ID=eug33.107.1.exon1;Parent=eug33.107.1;
NIJG01000001.1	StringTie	exon	1613841	1613934	.	+	.	ID=eug33.107.1.exon2;Parent=eug33.107.1;
NIJG01000001.1	StringTie	exon	1614003	1614144	.	+	.	ID=eug33.107.1.exon3;Parent=eug33.107.1;
NIJG01000001.1	StringTie	exon	1614222	1614404	.	+	.	ID=eug33.107.1.exon4;Parent=eug33.107.1;
NIJG01000001.1	StringTie	CDS	1613675	1613750	.	+	0	ID=eug33.107.1.cds;Parent=eug33.107.1;
NIJG01000001.1	StringTie	CDS	1613841	1613934	.	+	2	ID=eug33.107.1.cds;Parent=eug33.107.1;
NIJG01000001.1	StringTie	CDS	1614003	1614144	.	+	1	ID=eug33.107.1.cds;Parent=eug33.107.1;
NIJG01000001.1	StringTie	CDS	1614222	1614404	.	+	0	ID=eug33.107.1.cds;Parent=eug33.107.1;
NIJG01000001.1	StringTie	gene	1616356	1620061	.	+	.	ID=eug33.108;
NIJG01000001.1	StringTie	mRNA	1616356	1620061	.	+	.	ID=eug33.108.1;Parent=eug33.108;TPM=None
NIJG01000001.1	StringTie	exon	1616356	1617160	.	+	.	ID=eug33.108.1.exon1;Parent=eug33.108.1;
NIJG01000001.1	StringTie	exon	1619437	1619525	.	+	.	ID=eug33.108.1.exon2;Parent=eug33.108.1;
NIJG01000001.1	StringTie	exon	1619641	1619865	.	+	.	ID=eug33.108.1.exon3;Parent=eug33.108.1;
NIJG01000001.1	StringTie	exon	1619973	1620061	.	+	.	ID=eug33.108.1.exon4;Parent=eug33.108.1;
NIJG01000001.1	StringTie	CDS	1616356	1617160	.	+	0	ID=eug33.108.1.cds;Parent=eug33.108.1;
NIJG01000001.1	StringTie	CDS	1619437	1619525	.	+	2	ID=eug33.108.1.cds;Parent=eug33.108.1;
NIJG01000001.1	StringTie	CDS	1619641	1619865	.	+	0	ID=eug33.108.1.cds;Parent=eug33.108.1;
NIJG01000001.1	StringTie	CDS	1619973	1620061	.	+	0	ID=eug33.108.1.cds;Parent=eug33.108.1;
NIJG01000001.1	StringTie	gene	1616356	1626980	.	-	.	ID=eug33.116;
NIJG01000001.1	StringTie	mRNA	1616356	1626980	.	-	.	ID=eug33.116.2;Parent=eug33.116;TPM=None
NIJG01000001.1	StringTie	exon	1625976	1626980	.	-	.	ID=eug33.116.2.exon1;Parent=eug33.116.2;
NIJG01000001.1	StringTie	exon	1625660	1625895	.	-	.	ID=eug33.116.2.exon2;Parent=eug33.116.2;
NIJG01000001.1	StringTie	exon	1625438	1625544	.	-	.	ID=eug33.116.2.exon3;Parent=eug33.116.2;
NIJG01000001.1	StringTie	exon	1622826	1622989	.	-	.	ID=eug33.116.2.exon4;Parent=eug33.116.2;
NIJG01000001.1	StringTie	exon	1622501	1622756	.	-	.	ID=eug33.116.2.exon5;Parent=eug33.116.2;
NIJG01000001.1	StringTie	exon	1622130	1622416	.	-	.	ID=eug33.116.2.exon6;Parent=eug33.116.2;
NIJG01000001.1	StringTie	exon	1621907	1622050	.	-	.	ID=eug33.116.2.exon7;Parent=eug33.116.2;
NIJG01000001.1	StringTie	exon	1621687	1621822	.	-	.	ID=eug33.116.2.exon8;Parent=eug33.116.2;
NIJG01000001.1	StringTie	exon	1621367	1621608	.	-	.	ID=eug33.116.2.exon9;Parent=eug33.116.2;
NIJG01000001.1	StringTie	exon	1621115	1621295	.	-	.	ID=eug33.116.2.exon10;Parent=eug33.116.2;
NIJG01000001.1	StringTie	exon	1620855	1621043	.	-	.	ID=eug33.116.2.exon11;Parent=eug33.116.2;
NIJG01000001.1	StringTie	exon	1620594	1620779	.	-	.	ID=eug33.116.2.exon12;Parent=eug33.116.2;
NIJG01000001.1	StringTie	exon	1620320	1620501	.	-	.	ID=eug33.116.2.exon13;Parent=eug33.116.2;
NIJG01000001.1	StringTie	exon	1620143	1620241	.	-	.	ID=eug33.116.2.exon14;Parent=eug33.116.2;
NIJG01000001.1	StringTie	exon	1619910	1620033	.	-	.	ID=eug33.116.2.exon15;Parent=eug33.116.2;
NIJG01000001.1	StringTie	exon	1619665	1619822	.	-	.	ID=eug33.116.2.exon16;Parent=eug33.116.2;
NIJG01000001.1	StringTie	exon	1616356	1619533	.	-	.	ID=eug33.116.2.exon17;Parent=eug33.116.2;
NIJG01000001.1	StringTie	CDS	1625976	1626980	.	-	0	ID=eug33.116.2.cds;Parent=eug33.116.2;
NIJG01000001.1	StringTie	CDS	1625660	1625895	.	-	0	ID=eug33.116.2.cds;Parent=eug33.116.2;
NIJG01000001.1	StringTie	CDS	1625438	1625544	.	-	1	ID=eug33.116.2.cds;Parent=eug33.116.2;
NIJG01000001.1	StringTie	CDS	1622826	1622989	.	-	2	ID=eug33.116.2.cds;Parent=eug33.116.2;
NIJG01000001.1	StringTie	CDS	1622501	1622756	.	-	0	ID=eug33.116.2.cds;Parent=eug33.116.2;
NIJG01000001.1	StringTie	CDS	1622130	1622416	.	-	2	ID=eug33.116.2.cds;Parent=eug33.116.2;
NIJG01000001.1	StringTie	CDS	1621907	1622050	.	-	0	ID=eug33.116.2.cds;Parent=eug33.116.2;
NIJG01000001.1	StringTie	CDS	1621687	1621822	.	-	0	ID=eug33.116.2.cds;Parent=eug33.116.2;
NIJG01000001.1	StringTie	CDS	1621367	1621608	.	-	2	ID=eug33.116.2.cds;Parent=eug33.116.2;
NIJG01000001.1	StringTie	CDS	1621115	1621295	.	-	0	ID=eug33.116.2.cds;Parent=eug33.116.2;
NIJG01000001.1	StringTie	CDS	1620855	1621043	.	-	2	ID=eug33.116.2.cds;Parent=eug33.116.2;
NIJG01000001.1	StringTie	CDS	1620594	1620779	.	-	2	ID=eug33.116.2.cds;Parent=eug33.116.2;
NIJG01000001.1	StringTie	CDS	1620320	1620501	.	-	2	ID=eug33.116.2.cds;Parent=eug33.116.2;
NIJG01000001.1	StringTie	CDS	1620143	1620241	.	-	0	ID=eug33.116.2.cds;Parent=eug33.116.2;
NIJG01000001.1	StringTie	CDS	1619910	1620033	.	-	0	ID=eug33.116.2.cds;Parent=eug33.116.2;
NIJG01000001.1	StringTie	CDS	1619665	1619822	.	-	2	ID=eug33.116.2.cds;Parent=eug33.116.2;
NIJG01000001.1	StringTie	CDS	1616356	1619533	.	-	0	ID=eug33.116.2.cds;Parent=eug33.116.2;
NIJG01000001.1	StringTie	mRNA	1616356	1626980	.	-	.	ID=eug33.116.1;Parent=eug33.116;TPM=None
NIJG01000001.1	StringTie	exon	1625976	1626980	.	-	.	ID=eug33.116.1.exon1;Parent=eug33.116.1;
NIJG01000001.1	StringTie	exon	1625660	1625895	.	-	.	ID=eug33.116.1.exon2;Parent=eug33.116.1;
NIJG01000001.1	StringTie	exon	1625438	1625544	.	-	.	ID=eug33.116.1.exon3;Parent=eug33.116.1;
NIJG01000001.1	StringTie	exon	1623771	1624051	.	-	.	ID=eug33.116.1.exon4;Parent=eug33.116.1;
NIJG01000001.1	StringTie	exon	1622826	1622989	.	-	.	ID=eug33.116.1.exon5;Parent=eug33.116.1;
NIJG01000001.1	StringTie	exon	1622501	1622756	.	-	.	ID=eug33.116.1.exon6;Parent=eug33.116.1;
NIJG01000001.1	StringTie	exon	1622130	1622416	.	-	.	ID=eug33.116.1.exon7;Parent=eug33.116.1;
NIJG01000001.1	StringTie	exon	1621907	1622050	.	-	.	ID=eug33.116.1.exon8;Parent=eug33.116.1;
NIJG01000001.1	StringTie	exon	1621687	1621822	.	-	.	ID=eug33.116.1.exon9;Parent=eug33.116.1;
NIJG01000001.1	StringTie	exon	1621367	1621608	.	-	.	ID=eug33.116.1.exon10;Parent=eug33.116.1;
NIJG01000001.1	StringTie	exon	1621115	1621295	.	-	.	ID=eug33.116.1.exon11;Parent=eug33.116.1;
NIJG01000001.1	StringTie	exon	1620855	1621043	.	-	.	ID=eug33.116.1.exon12;Parent=eug33.116.1;
NIJG01000001.1	StringTie	exon	1620594	1620779	.	-	.	ID=eug33.116.1.exon13;Parent=eug33.116.1;
NIJG01000001.1	StringTie	exon	1620320	1620501	.	-	.	ID=eug33.116.1.exon14;Parent=eug33.116.1;
NIJG01000001.1	StringTie	exon	1620143	1620241	.	-	.	ID=eug33.116.1.exon15;Parent=eug33.116.1;
NIJG01000001.1	StringTie	exon	1619910	1620033	.	-	.	ID=eug33.116.1.exon16;Parent=eug33.116.1;
NIJG01000001.1	StringTie	exon	1619665	1619822	.	-	.	ID=eug33.116.1.exon17;Parent=eug33.116.1;
NIJG01000001.1	StringTie	exon	1616356	1619533	.	-	.	ID=eug33.116.1.exon18;Parent=eug33.116.1;
NIJG01000001.1	StringTie	CDS	1625976	1626980	.	-	0	ID=eug33.116.1.cds;Parent=eug33.116.1;
NIJG01000001.1	StringTie	CDS	1625660	1625895	.	-	0	ID=eug33.116.1.cds;Parent=eug33.116.1;
NIJG01000001.1	StringTie	CDS	1625438	1625544	.	-	1	ID=eug33.116.1.cds;Parent=eug33.116.1;
NIJG01000001.1	StringTie	CDS	1623771	1624051	.	-	2	ID=eug33.116.1.cds;Parent=eug33.116.1;
NIJG01000001.1	StringTie	CDS	1622826	1622989	.	-	0	ID=eug33.116.1.cds;Parent=eug33.116.1;
NIJG01000001.1	StringTie	CDS	1622501	1622756	.	-	1	ID=eug33.116.1.cds;Parent=eug33.116.1;
NIJG01000001.1	StringTie	CDS	1622130	1622416	.	-	0	ID=eug33.116.1.cds;Parent=eug33.116.1;
NIJG01000001.1	StringTie	CDS	1621907	1622050	.	-	1	ID=eug33.116.1.cds;Parent=eug33.116.1;
NIJG01000001.1	StringTie	CDS	1621687	1621822	.	-	1	ID=eug33.116.1.cds;Parent=eug33.116.1;
NIJG01000001.1	StringTie	CDS	1621367	1621608	.	-	0	ID=eug33.116.1.cds;Parent=eug33.116.1;
NIJG01000001.1	StringTie	CDS	1621115	1621295	.	-	1	ID=eug33.116.1.cds;Parent=eug33.116.1;
NIJG01000001.1	StringTie	CDS	1620855	1621043	.	-	0	ID=eug33.116.1.cds;Parent=eug33.116.1;
NIJG01000001.1	StringTie	CDS	1620594	1620779	.	-	0	ID=eug33.116.1.cds;Parent=eug33.116.1;
NIJG01000001.1	StringTie	CDS	1620320	1620501	.	-	0	ID=eug33.116.1.cds;Parent=eug33.116.1;
NIJG01000001.1	StringTie	CDS	1620143	1620241	.	-	1	ID=eug33.116.1.cds;Parent=eug33.116.1;
NIJG01000001.1	StringTie	CDS	1619910	1620033	.	-	1	ID=eug33.116.1.cds;Parent=eug33.116.1;
NIJG01000001.1	StringTie	CDS	1619665	1619822	.	-	0	ID=eug33.116.1.cds;Parent=eug33.116.1;
NIJG01000001.1	StringTie	CDS	1616356	1619533	.	-	1	ID=eug33.116.1.cds;Parent=eug33.116.1;
NIJG01000001.1	StringTie	mRNA	1616356	1626980	.	-	.	ID=eug33.116.3;Parent=eug33.116;TPM=None
NIJG01000001.1	StringTie	exon	1620143	1620243	.	-	.	ID=eug33.116.3.exon1;Parent=eug33.116.3;
NIJG01000001.1	StringTie	exon	1619606	1620033	.	-	.	ID=eug33.116.3.exon2;Parent=eug33.116.3;
NIJG01000001.1	StringTie	CDS	1620143	1620243	.	-	0	ID=eug33.116.3.cds;Parent=eug33.116.3;
NIJG01000001.1	StringTie	CDS	1619606	1620033	.	-	1	ID=eug33.116.3.cds;Parent=eug33.116.3;
NIJG01000001.1	StringTie	gene	1627065	1628528	.	-	.	ID=eug33.119;
NIJG01000001.1	StringTie	mRNA	1627065	1628528	.	-	.	ID=eug33.119.1;Parent=eug33.119;TPM=None
NIJG01000001.1	StringTie	exon	1628256	1628528	.	-	.	ID=eug33.119.1.exon1;Parent=eug33.119.1;
NIJG01000001.1	StringTie	exon	1627874	1628173	.	-	.	ID=eug33.119.1.exon2;Parent=eug33.119.1;
NIJG01000001.1	StringTie	exon	1627618	1627761	.	-	.	ID=eug33.119.1.exon3;Parent=eug33.119.1;
NIJG01000001.1	StringTie	exon	1627369	1627491	.	-	.	ID=eug33.119.1.exon4;Parent=eug33.119.1;
NIJG01000001.1	StringTie	exon	1627065	1627273	.	-	.	ID=eug33.119.1.exon5;Parent=eug33.119.1;
NIJG01000001.1	StringTie	CDS	1628256	1628528	.	-	0	ID=eug33.119.1.cds;Parent=eug33.119.1;
NIJG01000001.1	StringTie	CDS	1627874	1628173	.	-	0	ID=eug33.119.1.cds;Parent=eug33.119.1;
NIJG01000001.1	StringTie	CDS	1627618	1627761	.	-	0	ID=eug33.119.1.cds;Parent=eug33.119.1;
NIJG01000001.1	StringTie	CDS	1627369	1627491	.	-	0	ID=eug33.119.1.cds;Parent=eug33.119.1;
NIJG01000001.1	StringTie	CDS	1627065	1627273	.	-	0	ID=eug33.119.1.cds;Parent=eug33.119.1;
NIJG01000001.1	StringTie	gene	1629488	1630270	.	-	.	ID=eug33.122;
NIJG01000001.1	StringTie	mRNA	1629488	1630270	.	-	.	ID=eug33.122.2;Parent=eug33.122;TPM=None
NIJG01000001.1	StringTie	exon	1629488	1630270	.	-	.	ID=eug33.122.2.exon1;Parent=eug33.122.2;
NIJG01000001.1	StringTie	CDS	1629488	1630270	.	-	0	ID=eug33.122.2.cds;Parent=eug33.122.2;
NIJG01000001.1	StringTie	mRNA	1629488	1630270	.	-	.	ID=eug33.122.1;Parent=eug33.122;TPM=None
NIJG01000001.1	StringTie	exon	1630226	1630270	.	-	.	ID=eug33.122.1.exon1;Parent=eug33.122.1;
NIJG01000001.1	StringTie	exon	1629488	1629771	.	-	.	ID=eug33.122.1.exon2;Parent=eug33.122.1;
NIJG01000001.1	StringTie	CDS	1630226	1630270	.	-	0	ID=eug33.122.1.cds;Parent=eug33.122.1;
NIJG01000001.1	StringTie	CDS	1629488	1629771	.	-	0	ID=eug33.122.1.cds;Parent=eug33.122.1;
NIJG01000001.1	StringTie	gene	1631228	1634782	.	+	.	ID=eug33.109;
NIJG01000001.1	StringTie	mRNA	1631228	1634782	.	+	.	ID=eug33.109.1;Parent=eug33.109;TPM=None
NIJG01000001.1	StringTie	exon	1631228	1631901	.	+	.	ID=eug33.109.1.exon1;Parent=eug33.109.1;
NIJG01000001.1	StringTie	exon	1632169	1634782	.	+	.	ID=eug33.109.1.exon2;Parent=eug33.109.1;
NIJG01000001.1	StringTie	CDS	1631228	1631901	.	+	0	ID=eug33.109.1.cds;Parent=eug33.109.1;
NIJG01000001.1	StringTie	CDS	1632169	1634782	.	+	1	ID=eug33.109.1.cds;Parent=eug33.109.1;
NIJG01000001.1	StringTie	mRNA	1631228	1634782	.	+	.	ID=eug33.109.2;Parent=eug33.109;TPM=None
NIJG01000001.1	StringTie	exon	1632391	1634130	.	+	.	ID=eug33.109.2.exon1;Parent=eug33.109.2;
NIJG01000001.1	StringTie	CDS	1632391	1634130	.	+	0	ID=eug33.109.2.cds;Parent=eug33.109.2;
NIJG01000001.1	StringTie	gene	1636884	1639125	.	+	.	ID=eug33.110;
NIJG01000001.1	StringTie	mRNA	1636884	1639125	.	+	.	ID=eug33.110.2;Parent=eug33.110;TPM=None
NIJG01000001.1	StringTie	exon	1636884	1637245	.	+	.	ID=eug33.110.2.exon1;Parent=eug33.110.2;
NIJG01000001.1	StringTie	exon	1637331	1637621	.	+	.	ID=eug33.110.2.exon2;Parent=eug33.110.2;
NIJG01000001.1	StringTie	exon	1637718	1638016	.	+	.	ID=eug33.110.2.exon3;Parent=eug33.110.2;
NIJG01000001.1	StringTie	exon	1638092	1638376	.	+	.	ID=eug33.110.2.exon4;Parent=eug33.110.2;
NIJG01000001.1	StringTie	CDS	1636884	1637245	.	+	0	ID=eug33.110.2.cds;Parent=eug33.110.2;
NIJG01000001.1	StringTie	CDS	1637331	1637621	.	+	1	ID=eug33.110.2.cds;Parent=eug33.110.2;
NIJG01000001.1	StringTie	CDS	1637718	1638016	.	+	1	ID=eug33.110.2.cds;Parent=eug33.110.2;
NIJG01000001.1	StringTie	CDS	1638092	1638376	.	+	2	ID=eug33.110.2.cds;Parent=eug33.110.2;
NIJG01000001.1	StringTie	mRNA	1636884	1639125	.	+	.	ID=eug33.110.1;Parent=eug33.110;TPM=None
NIJG01000001.1	StringTie	exon	1636884	1637245	.	+	.	ID=eug33.110.1.exon1;Parent=eug33.110.1;
NIJG01000001.1	StringTie	exon	1637331	1637621	.	+	.	ID=eug33.110.1.exon2;Parent=eug33.110.1;
NIJG01000001.1	StringTie	exon	1637718	1638016	.	+	.	ID=eug33.110.1.exon3;Parent=eug33.110.1;
NIJG01000001.1	StringTie	exon	1638092	1638672	.	+	.	ID=eug33.110.1.exon4;Parent=eug33.110.1;
NIJG01000001.1	StringTie	exon	1638811	1639125	.	+	.	ID=eug33.110.1.exon5;Parent=eug33.110.1;
NIJG01000001.1	StringTie	CDS	1636884	1637245	.	+	0	ID=eug33.110.1.cds;Parent=eug33.110.1;
NIJG01000001.1	StringTie	CDS	1637331	1637621	.	+	1	ID=eug33.110.1.cds;Parent=eug33.110.1;
NIJG01000001.1	StringTie	CDS	1637718	1638016	.	+	1	ID=eug33.110.1.cds;Parent=eug33.110.1;
NIJG01000001.1	StringTie	CDS	1638092	1638672	.	+	2	ID=eug33.110.1.cds;Parent=eug33.110.1;
NIJG01000001.1	StringTie	CDS	1638811	1639125	.	+	0	ID=eug33.110.1.cds;Parent=eug33.110.1;
NIJG01000001.1	StringTie	gene	1639620	1640054	.	+	.	ID=eug33.111;
NIJG01000001.1	StringTie	mRNA	1639620	1640054	.	+	.	ID=eug33.111.1;Parent=eug33.111;TPM=None
NIJG01000001.1	StringTie	exon	1639620	1640054	.	+	.	ID=eug33.111.1.exon1;Parent=eug33.111.1;
NIJG01000001.1	StringTie	CDS	1639620	1640054	.	+	0	ID=eug33.111.1.cds;Parent=eug33.111.1;
NIJG01000001.1	StringTie	gene	1640154	1642841	.	+	.	ID=eug33.112;
NIJG01000001.1	StringTie	mRNA	1640154	1642841	.	+	.	ID=eug33.112.1;Parent=eug33.112;TPM=None
NIJG01000001.1	StringTie	exon	1640154	1640384	.	+	.	ID=eug33.112.1.exon1;Parent=eug33.112.1;
NIJG01000001.1	StringTie	exon	1640452	1640693	.	+	.	ID=eug33.112.1.exon2;Parent=eug33.112.1;
NIJG01000001.1	StringTie	exon	1640764	1642841	.	+	.	ID=eug33.112.1.exon3;Parent=eug33.112.1;
NIJG01000001.1	StringTie	CDS	1640154	1640384	.	+	0	ID=eug33.112.1.cds;Parent=eug33.112.1;
NIJG01000001.1	StringTie	CDS	1640452	1640693	.	+	0	ID=eug33.112.1.cds;Parent=eug33.112.1;
NIJG01000001.1	StringTie	CDS	1640764	1642841	.	+	1	ID=eug33.112.1.cds;Parent=eug33.112.1;
NIJG01000001.1	StringTie	gene	1644464	1644813	.	-	.	ID=eug33.123;
NIJG01000001.1	StringTie	mRNA	1644464	1644813	.	-	.	ID=eug33.123.2;Parent=eug33.123;TPM=None
NIJG01000001.1	StringTie	exon	1644464	1644628	.	-	.	ID=eug33.123.2.exon1;Parent=eug33.123.2;
NIJG01000001.1	StringTie	CDS	1644464	1644628	.	-	0	ID=eug33.123.2.cds;Parent=eug33.123.2;
NIJG01000001.1	StringTie	mRNA	1644464	1644813	.	-	.	ID=eug33.123.1;Parent=eug33.123;TPM=None
NIJG01000001.1	StringTie	exon	1644649	1644813	.	-	.	ID=eug33.123.1.exon1;Parent=eug33.123.1;
NIJG01000001.1	StringTie	CDS	1644649	1644813	.	-	0	ID=eug33.123.1.cds;Parent=eug33.123.1;
NIJG01000001.1	StringTie	gene	1645360	1664249	.	+	.	ID=eug33.113;
NIJG01000001.1	StringTie	mRNA	1645360	1664249	.	+	.	ID=eug33.113.4;Parent=eug33.113;TPM=None
NIJG01000001.1	StringTie	exon	1645360	1645569	.	+	.	ID=eug33.113.4.exon1;Parent=eug33.113.4;
NIJG01000001.1	StringTie	exon	1653452	1653464	.	+	.	ID=eug33.113.4.exon2;Parent=eug33.113.4;
NIJG01000001.1	StringTie	CDS	1645360	1645569	.	+	0	ID=eug33.113.4.cds;Parent=eug33.113.4;
NIJG01000001.1	StringTie	CDS	1653452	1653464	.	+	0	ID=eug33.113.4.cds;Parent=eug33.113.4;
NIJG01000001.1	StringTie	mRNA	1645360	1664249	.	+	.	ID=eug33.113.3;Parent=eug33.113;TPM=None
NIJG01000001.1	StringTie	exon	1645360	1645569	.	+	.	ID=eug33.113.3.exon1;Parent=eug33.113.3;
NIJG01000001.1	StringTie	exon	1653665	1653759	.	+	.	ID=eug33.113.3.exon2;Parent=eug33.113.3;
NIJG01000001.1	StringTie	exon	1654659	1654971	.	+	.	ID=eug33.113.3.exon3;Parent=eug33.113.3;
NIJG01000001.1	StringTie	exon	1655879	1656058	.	+	.	ID=eug33.113.3.exon4;Parent=eug33.113.3;
NIJG01000001.1	StringTie	exon	1656251	1656364	.	+	.	ID=eug33.113.3.exon5;Parent=eug33.113.3;
NIJG01000001.1	StringTie	exon	1656799	1657031	.	+	.	ID=eug33.113.3.exon6;Parent=eug33.113.3;
NIJG01000001.1	StringTie	exon	1659335	1659671	.	+	.	ID=eug33.113.3.exon7;Parent=eug33.113.3;
NIJG01000001.1	StringTie	exon	1659935	1660090	.	+	.	ID=eug33.113.3.exon8;Parent=eug33.113.3;
NIJG01000001.1	StringTie	exon	1660198	1660471	.	+	.	ID=eug33.113.3.exon9;Parent=eug33.113.3;
NIJG01000001.1	StringTie	exon	1660542	1664249	.	+	.	ID=eug33.113.3.exon10;Parent=eug33.113.3;
NIJG01000001.1	StringTie	CDS	1645360	1645569	.	+	0	ID=eug33.113.3.cds;Parent=eug33.113.3;
NIJG01000001.1	StringTie	CDS	1653665	1653759	.	+	0	ID=eug33.113.3.cds;Parent=eug33.113.3;
NIJG01000001.1	StringTie	CDS	1654659	1654971	.	+	1	ID=eug33.113.3.cds;Parent=eug33.113.3;
NIJG01000001.1	StringTie	CDS	1655879	1656058	.	+	0	ID=eug33.113.3.cds;Parent=eug33.113.3;
NIJG01000001.1	StringTie	CDS	1656251	1656364	.	+	0	ID=eug33.113.3.cds;Parent=eug33.113.3;
NIJG01000001.1	StringTie	CDS	1656799	1657031	.	+	0	ID=eug33.113.3.cds;Parent=eug33.113.3;
NIJG01000001.1	StringTie	CDS	1659335	1659671	.	+	1	ID=eug33.113.3.cds;Parent=eug33.113.3;
NIJG01000001.1	StringTie	CDS	1659935	1660090	.	+	0	ID=eug33.113.3.cds;Parent=eug33.113.3;
NIJG01000001.1	StringTie	CDS	1660198	1660471	.	+	0	ID=eug33.113.3.cds;Parent=eug33.113.3;
NIJG01000001.1	StringTie	CDS	1660542	1664249	.	+	2	ID=eug33.113.3.cds;Parent=eug33.113.3;
NIJG01000001.1	StringTie	mRNA	1645360	1664249	.	+	.	ID=eug33.113.2;Parent=eug33.113;TPM=None
NIJG01000001.1	StringTie	exon	1645360	1645427	.	+	.	ID=eug33.113.2.exon1;Parent=eug33.113.2;
NIJG01000001.1	StringTie	exon	1645504	1645569	.	+	.	ID=eug33.113.2.exon2;Parent=eug33.113.2;
NIJG01000001.1	StringTie	exon	1653665	1653759	.	+	.	ID=eug33.113.2.exon3;Parent=eug33.113.2;
NIJG01000001.1	StringTie	exon	1654659	1654971	.	+	.	ID=eug33.113.2.exon4;Parent=eug33.113.2;
NIJG01000001.1	StringTie	exon	1655879	1656058	.	+	.	ID=eug33.113.2.exon5;Parent=eug33.113.2;
NIJG01000001.1	StringTie	exon	1656251	1656364	.	+	.	ID=eug33.113.2.exon6;Parent=eug33.113.2;
NIJG01000001.1	StringTie	exon	1656799	1657031	.	+	.	ID=eug33.113.2.exon7;Parent=eug33.113.2;
NIJG01000001.1	StringTie	exon	1659335	1659671	.	+	.	ID=eug33.113.2.exon8;Parent=eug33.113.2;
NIJG01000001.1	StringTie	exon	1659935	1660090	.	+	.	ID=eug33.113.2.exon9;Parent=eug33.113.2;
NIJG01000001.1	StringTie	exon	1660198	1660471	.	+	.	ID=eug33.113.2.exon10;Parent=eug33.113.2;
NIJG01000001.1	StringTie	exon	1660542	1664249	.	+	.	ID=eug33.113.2.exon11;Parent=eug33.113.2;
NIJG01000001.1	StringTie	CDS	1645360	1645427	.	+	0	ID=eug33.113.2.cds;Parent=eug33.113.2;
NIJG01000001.1	StringTie	CDS	1645504	1645569	.	+	1	ID=eug33.113.2.cds;Parent=eug33.113.2;
NIJG01000001.1	StringTie	CDS	1653665	1653759	.	+	1	ID=eug33.113.2.cds;Parent=eug33.113.2;
NIJG01000001.1	StringTie	CDS	1654659	1654971	.	+	2	ID=eug33.113.2.cds;Parent=eug33.113.2;
NIJG01000001.1	StringTie	CDS	1655879	1656058	.	+	1	ID=eug33.113.2.cds;Parent=eug33.113.2;
NIJG01000001.1	StringTie	CDS	1656251	1656364	.	+	1	ID=eug33.113.2.cds;Parent=eug33.113.2;
NIJG01000001.1	StringTie	CDS	1656799	1657031	.	+	1	ID=eug33.113.2.cds;Parent=eug33.113.2;
NIJG01000001.1	StringTie	CDS	1659335	1659671	.	+	2	ID=eug33.113.2.cds;Parent=eug33.113.2;
NIJG01000001.1	StringTie	CDS	1659935	1660090	.	+	1	ID=eug33.113.2.cds;Parent=eug33.113.2;
NIJG01000001.1	StringTie	CDS	1660198	1660471	.	+	1	ID=eug33.113.2.cds;Parent=eug33.113.2;
NIJG01000001.1	StringTie	CDS	1660542	1664249	.	+	0	ID=eug33.113.2.cds;Parent=eug33.113.2;
NIJG01000001.1	StringTie	mRNA	1645360	1664249	.	+	.	ID=eug33.113.1;Parent=eug33.113;TPM=None
NIJG01000001.1	StringTie	exon	1645360	1645436	.	+	.	ID=eug33.113.1.exon1;Parent=eug33.113.1;
NIJG01000001.1	StringTie	exon	1645504	1645569	.	+	.	ID=eug33.113.1.exon2;Parent=eug33.113.1;
NIJG01000001.1	StringTie	exon	1653665	1653759	.	+	.	ID=eug33.113.1.exon3;Parent=eug33.113.1;
NIJG01000001.1	StringTie	exon	1654659	1654971	.	+	.	ID=eug33.113.1.exon4;Parent=eug33.113.1;
NIJG01000001.1	StringTie	exon	1655879	1656058	.	+	.	ID=eug33.113.1.exon5;Parent=eug33.113.1;
NIJG01000001.1	StringTie	exon	1656251	1656364	.	+	.	ID=eug33.113.1.exon6;Parent=eug33.113.1;
NIJG01000001.1	StringTie	exon	1656799	1657031	.	+	.	ID=eug33.113.1.exon7;Parent=eug33.113.1;
NIJG01000001.1	StringTie	exon	1659335	1659671	.	+	.	ID=eug33.113.1.exon8;Parent=eug33.113.1;
NIJG01000001.1	StringTie	exon	1659935	1660090	.	+	.	ID=eug33.113.1.exon9;Parent=eug33.113.1;
NIJG01000001.1	StringTie	exon	1660198	1660471	.	+	.	ID=eug33.113.1.exon10;Parent=eug33.113.1;
NIJG01000001.1	StringTie	exon	1660542	1664249	.	+	.	ID=eug33.113.1.exon11;Parent=eug33.113.1;
NIJG01000001.1	StringTie	CDS	1645360	1645436	.	+	0	ID=eug33.113.1.cds;Parent=eug33.113.1;
NIJG01000001.1	StringTie	CDS	1645504	1645569	.	+	1	ID=eug33.113.1.cds;Parent=eug33.113.1;
NIJG01000001.1	StringTie	CDS	1653665	1653759	.	+	1	ID=eug33.113.1.cds;Parent=eug33.113.1;
NIJG01000001.1	StringTie	CDS	1654659	1654971	.	+	2	ID=eug33.113.1.cds;Parent=eug33.113.1;
NIJG01000001.1	StringTie	CDS	1655879	1656058	.	+	1	ID=eug33.113.1.cds;Parent=eug33.113.1;
NIJG01000001.1	StringTie	CDS	1656251	1656364	.	+	1	ID=eug33.113.1.cds;Parent=eug33.113.1;
NIJG01000001.1	StringTie	CDS	1656799	1657031	.	+	1	ID=eug33.113.1.cds;Parent=eug33.113.1;
NIJG01000001.1	StringTie	CDS	1659335	1659671	.	+	2	ID=eug33.113.1.cds;Parent=eug33.113.1;
NIJG01000001.1	StringTie	CDS	1659935	1660090	.	+	1	ID=eug33.113.1.cds;Parent=eug33.113.1;
NIJG01000001.1	StringTie	CDS	1660198	1660471	.	+	1	ID=eug33.113.1.cds;Parent=eug33.113.1;
NIJG01000001.1	StringTie	CDS	1660542	1664249	.	+	0	ID=eug33.113.1.cds;Parent=eug33.113.1;
NIJG01000001.1	StringTie	gene	1660640	1679093	.	-	.	ID=eug33.117;
NIJG01000001.1	StringTie	mRNA	1660640	1679093	.	-	.	ID=eug33.117.3;Parent=eug33.117;TPM=None
NIJG01000001.1	StringTie	exon	1679000	1679093	.	-	.	ID=eug33.117.3.exon1;Parent=eug33.117.3;
NIJG01000001.1	StringTie	exon	1670708	1670781	.	-	.	ID=eug33.117.3.exon2;Parent=eug33.117.3;
NIJG01000001.1	StringTie	exon	1670253	1670488	.	-	.	ID=eug33.117.3.exon3;Parent=eug33.117.3;
NIJG01000001.1	StringTie	exon	1669733	1670072	.	-	.	ID=eug33.117.3.exon4;Parent=eug33.117.3;
NIJG01000001.1	StringTie	exon	1668376	1669592	.	-	.	ID=eug33.117.3.exon5;Parent=eug33.117.3;
NIJG01000001.1	StringTie	exon	1668044	1668161	.	-	.	ID=eug33.117.3.exon6;Parent=eug33.117.3;
NIJG01000001.1	StringTie	exon	1664926	1665261	.	-	.	ID=eug33.117.3.exon7;Parent=eug33.117.3;
NIJG01000001.1	StringTie	exon	1664685	1664847	.	-	.	ID=eug33.117.3.exon8;Parent=eug33.117.3;
NIJG01000001.1	StringTie	exon	1664388	1664523	.	-	.	ID=eug33.117.3.exon9;Parent=eug33.117.3;
NIJG01000001.1	StringTie	exon	1660640	1664315	.	-	.	ID=eug33.117.3.exon10;Parent=eug33.117.3;
NIJG01000001.1	StringTie	CDS	1679000	1679093	.	-	0	ID=eug33.117.3.cds;Parent=eug33.117.3;
NIJG01000001.1	StringTie	CDS	1670708	1670781	.	-	2	ID=eug33.117.3.cds;Parent=eug33.117.3;
NIJG01000001.1	StringTie	CDS	1670253	1670488	.	-	0	ID=eug33.117.3.cds;Parent=eug33.117.3;
NIJG01000001.1	StringTie	CDS	1669733	1670072	.	-	1	ID=eug33.117.3.cds;Parent=eug33.117.3;
NIJG01000001.1	StringTie	CDS	1668376	1669592	.	-	0	ID=eug33.117.3.cds;Parent=eug33.117.3;
NIJG01000001.1	StringTie	CDS	1668044	1668161	.	-	1	ID=eug33.117.3.cds;Parent=eug33.117.3;
NIJG01000001.1	StringTie	CDS	1664926	1665261	.	-	0	ID=eug33.117.3.cds;Parent=eug33.117.3;
NIJG01000001.1	StringTie	CDS	1664685	1664847	.	-	0	ID=eug33.117.3.cds;Parent=eug33.117.3;
NIJG01000001.1	StringTie	CDS	1664388	1664523	.	-	2	ID=eug33.117.3.cds;Parent=eug33.117.3;
NIJG01000001.1	StringTie	CDS	1660640	1664315	.	-	1	ID=eug33.117.3.cds;Parent=eug33.117.3;
NIJG01000001.1	StringTie	mRNA	1660640	1679093	.	-	.	ID=eug33.117.2;Parent=eug33.117;TPM=None
NIJG01000001.1	StringTie	exon	1678863	1679093	.	-	.	ID=eug33.117.2.exon1;Parent=eug33.117.2;
NIJG01000001.1	StringTie	exon	1670708	1670781	.	-	.	ID=eug33.117.2.exon2;Parent=eug33.117.2;
NIJG01000001.1	StringTie	exon	1670253	1670488	.	-	.	ID=eug33.117.2.exon3;Parent=eug33.117.2;
NIJG01000001.1	StringTie	exon	1669733	1670072	.	-	.	ID=eug33.117.2.exon4;Parent=eug33.117.2;
NIJG01000001.1	StringTie	exon	1668376	1669592	.	-	.	ID=eug33.117.2.exon5;Parent=eug33.117.2;
NIJG01000001.1	StringTie	exon	1668044	1668161	.	-	.	ID=eug33.117.2.exon6;Parent=eug33.117.2;
NIJG01000001.1	StringTie	exon	1664908	1665261	.	-	.	ID=eug33.117.2.exon7;Parent=eug33.117.2;
NIJG01000001.1	StringTie	exon	1664685	1664847	.	-	.	ID=eug33.117.2.exon8;Parent=eug33.117.2;
NIJG01000001.1	StringTie	exon	1664388	1664523	.	-	.	ID=eug33.117.2.exon9;Parent=eug33.117.2;
NIJG01000001.1	StringTie	exon	1660640	1664315	.	-	.	ID=eug33.117.2.exon10;Parent=eug33.117.2;
NIJG01000001.1	StringTie	CDS	1678863	1679093	.	-	0	ID=eug33.117.2.cds;Parent=eug33.117.2;
NIJG01000001.1	StringTie	CDS	1670708	1670781	.	-	0	ID=eug33.117.2.cds;Parent=eug33.117.2;
NIJG01000001.1	StringTie	CDS	1670253	1670488	.	-	1	ID=eug33.117.2.cds;Parent=eug33.117.2;
NIJG01000001.1	StringTie	CDS	1669733	1670072	.	-	2	ID=eug33.117.2.cds;Parent=eug33.117.2;
NIJG01000001.1	StringTie	CDS	1668376	1669592	.	-	1	ID=eug33.117.2.cds;Parent=eug33.117.2;
NIJG01000001.1	StringTie	CDS	1668044	1668161	.	-	2	ID=eug33.117.2.cds;Parent=eug33.117.2;
NIJG01000001.1	StringTie	CDS	1664908	1665261	.	-	1	ID=eug33.117.2.cds;Parent=eug33.117.2;
NIJG01000001.1	StringTie	CDS	1664685	1664847	.	-	1	ID=eug33.117.2.cds;Parent=eug33.117.2;
NIJG01000001.1	StringTie	CDS	1664388	1664523	.	-	0	ID=eug33.117.2.cds;Parent=eug33.117.2;
NIJG01000001.1	StringTie	CDS	1660640	1664315	.	-	2	ID=eug33.117.2.cds;Parent=eug33.117.2;
NIJG01000001.1	StringTie	mRNA	1660640	1679093	.	-	.	ID=eug33.117.1;Parent=eug33.117;TPM=None
NIJG01000001.1	StringTie	exon	1679000	1679093	.	-	.	ID=eug33.117.1.exon1;Parent=eug33.117.1;
NIJG01000001.1	StringTie	exon	1678863	1678896	.	-	.	ID=eug33.117.1.exon2;Parent=eug33.117.1;
NIJG01000001.1	StringTie	exon	1670708	1670781	.	-	.	ID=eug33.117.1.exon3;Parent=eug33.117.1;
NIJG01000001.1	StringTie	exon	1670253	1670488	.	-	.	ID=eug33.117.1.exon4;Parent=eug33.117.1;
NIJG01000001.1	StringTie	exon	1669733	1670072	.	-	.	ID=eug33.117.1.exon5;Parent=eug33.117.1;
NIJG01000001.1	StringTie	exon	1668376	1669592	.	-	.	ID=eug33.117.1.exon6;Parent=eug33.117.1;
NIJG01000001.1	StringTie	exon	1668044	1668161	.	-	.	ID=eug33.117.1.exon7;Parent=eug33.117.1;
NIJG01000001.1	StringTie	exon	1664908	1665261	.	-	.	ID=eug33.117.1.exon8;Parent=eug33.117.1;
NIJG01000001.1	StringTie	exon	1664685	1664847	.	-	.	ID=eug33.117.1.exon9;Parent=eug33.117.1;
NIJG01000001.1	StringTie	exon	1664388	1664523	.	-	.	ID=eug33.117.1.exon10;Parent=eug33.117.1;
NIJG01000001.1	StringTie	exon	1660640	1664315	.	-	.	ID=eug33.117.1.exon11;Parent=eug33.117.1;
NIJG01000001.1	StringTie	CDS	1679000	1679093	.	-	0	ID=eug33.117.1.cds;Parent=eug33.117.1;
NIJG01000001.1	StringTie	CDS	1678863	1678896	.	-	2	ID=eug33.117.1.cds;Parent=eug33.117.1;
NIJG01000001.1	StringTie	CDS	1670708	1670781	.	-	1	ID=eug33.117.1.cds;Parent=eug33.117.1;
NIJG01000001.1	StringTie	CDS	1670253	1670488	.	-	2	ID=eug33.117.1.cds;Parent=eug33.117.1;
NIJG01000001.1	StringTie	CDS	1669733	1670072	.	-	0	ID=eug33.117.1.cds;Parent=eug33.117.1;
NIJG01000001.1	StringTie	CDS	1668376	1669592	.	-	2	ID=eug33.117.1.cds;Parent=eug33.117.1;
NIJG01000001.1	StringTie	CDS	1668044	1668161	.	-	0	ID=eug33.117.1.cds;Parent=eug33.117.1;
NIJG01000001.1	StringTie	CDS	1664908	1665261	.	-	2	ID=eug33.117.1.cds;Parent=eug33.117.1;
NIJG01000001.1	StringTie	CDS	1664685	1664847	.	-	2	ID=eug33.117.1.cds;Parent=eug33.117.1;
NIJG01000001.1	StringTie	CDS	1664388	1664523	.	-	1	ID=eug33.117.1.cds;Parent=eug33.117.1;
NIJG01000001.1	StringTie	CDS	1660640	1664315	.	-	0	ID=eug33.117.1.cds;Parent=eug33.117.1;
NIJG01000001.1	StringTie	mRNA	1660640	1679093	.	-	.	ID=eug33.117.5;Parent=eug33.117;TPM=None
NIJG01000001.1	StringTie	exon	1676798	1676829	.	-	.	ID=eug33.117.5.exon1;Parent=eug33.117.5;
NIJG01000001.1	StringTie	exon	1670708	1670781	.	-	.	ID=eug33.117.5.exon2;Parent=eug33.117.5;
NIJG01000001.1	StringTie	exon	1670253	1670488	.	-	.	ID=eug33.117.5.exon3;Parent=eug33.117.5;
NIJG01000001.1	StringTie	exon	1669733	1670072	.	-	.	ID=eug33.117.5.exon4;Parent=eug33.117.5;
NIJG01000001.1	StringTie	exon	1668376	1669592	.	-	.	ID=eug33.117.5.exon5;Parent=eug33.117.5;
NIJG01000001.1	StringTie	exon	1665559	1668161	.	-	.	ID=eug33.117.5.exon6;Parent=eug33.117.5;
NIJG01000001.1	StringTie	CDS	1676798	1676829	.	-	0	ID=eug33.117.5.cds;Parent=eug33.117.5;
NIJG01000001.1	StringTie	CDS	1670708	1670781	.	-	1	ID=eug33.117.5.cds;Parent=eug33.117.5;
NIJG01000001.1	StringTie	CDS	1670253	1670488	.	-	2	ID=eug33.117.5.cds;Parent=eug33.117.5;
NIJG01000001.1	StringTie	CDS	1669733	1670072	.	-	0	ID=eug33.117.5.cds;Parent=eug33.117.5;
NIJG01000001.1	StringTie	CDS	1668376	1669592	.	-	2	ID=eug33.117.5.cds;Parent=eug33.117.5;
NIJG01000001.1	StringTie	CDS	1665559	1668161	.	-	0	ID=eug33.117.5.cds;Parent=eug33.117.5;
NIJG01000001.1	StringTie	mRNA	1660640	1679093	.	-	.	ID=eug33.117.4;Parent=eug33.117;TPM=None
NIJG01000001.1	StringTie	exon	1679000	1679093	.	-	.	ID=eug33.117.4.exon1;Parent=eug33.117.4;
NIJG01000001.1	StringTie	exon	1670708	1670781	.	-	.	ID=eug33.117.4.exon2;Parent=eug33.117.4;
NIJG01000001.1	StringTie	exon	1670253	1670488	.	-	.	ID=eug33.117.4.exon3;Parent=eug33.117.4;
NIJG01000001.1	StringTie	exon	1669733	1670072	.	-	.	ID=eug33.117.4.exon4;Parent=eug33.117.4;
NIJG01000001.1	StringTie	exon	1668376	1669592	.	-	.	ID=eug33.117.4.exon5;Parent=eug33.117.4;
NIJG01000001.1	StringTie	exon	1665559	1668161	.	-	.	ID=eug33.117.4.exon6;Parent=eug33.117.4;
NIJG01000001.1	StringTie	CDS	1679000	1679093	.	-	0	ID=eug33.117.4.cds;Parent=eug33.117.4;
NIJG01000001.1	StringTie	CDS	1670708	1670781	.	-	2	ID=eug33.117.4.cds;Parent=eug33.117.4;
NIJG01000001.1	StringTie	CDS	1670253	1670488	.	-	0	ID=eug33.117.4.cds;Parent=eug33.117.4;
NIJG01000001.1	StringTie	CDS	1669733	1670072	.	-	1	ID=eug33.117.4.cds;Parent=eug33.117.4;
NIJG01000001.1	StringTie	CDS	1668376	1669592	.	-	0	ID=eug33.117.4.cds;Parent=eug33.117.4;
NIJG01000001.1	StringTie	CDS	1665559	1668161	.	-	1	ID=eug33.117.4.cds;Parent=eug33.117.4;
NIJG01000001.1	StringTie	gene	1672698	1673770	.	-	.	ID=eug33.121;
NIJG01000001.1	StringTie	mRNA	1672698	1673770	.	-	.	ID=eug33.121.1;Parent=eug33.121;TPM=None
NIJG01000001.1	StringTie	exon	1673257	1673770	.	-	.	ID=eug33.121.1.exon1;Parent=eug33.121.1;
NIJG01000001.1	StringTie	exon	1672698	1673174	.	-	.	ID=eug33.121.1.exon2;Parent=eug33.121.1;
NIJG01000001.1	StringTie	CDS	1673257	1673770	.	-	0	ID=eug33.121.1.cds;Parent=eug33.121.1;
NIJG01000001.1	StringTie	CDS	1672698	1673174	.	-	2	ID=eug33.121.1.cds;Parent=eug33.121.1;
NIJG01000001.1	StringTie	gene	1673944	1675246	.	+	.	ID=eug33.114;
NIJG01000001.1	StringTie	mRNA	1673944	1675246	.	+	.	ID=eug33.114.1;Parent=eug33.114;TPM=None
NIJG01000001.1	StringTie	exon	1673944	1674296	.	+	.	ID=eug33.114.1.exon1;Parent=eug33.114.1;
NIJG01000001.1	StringTie	exon	1674377	1675246	.	+	.	ID=eug33.114.1.exon2;Parent=eug33.114.1;
NIJG01000001.1	StringTie	CDS	1673944	1674296	.	+	0	ID=eug33.114.1.cds;Parent=eug33.114.1;
NIJG01000001.1	StringTie	CDS	1674377	1675246	.	+	1	ID=eug33.114.1.cds;Parent=eug33.114.1;
NIJG01000001.1	StringTie	gene	1679039	1679227	.	+	.	ID=eug33.115;
NIJG01000001.1	StringTie	mRNA	1679039	1679227	.	+	.	ID=eug33.115.1;Parent=eug33.115;TPM=None
NIJG01000001.1	StringTie	exon	1679039	1679227	.	+	.	ID=eug33.115.1.exon1;Parent=eug33.115.1;
NIJG01000001.1	StringTie	CDS	1679039	1679227	.	+	0	ID=eug33.115.1.cds;Parent=eug33.115.1;
NIJG01000001.1	StringTie	gene	1679849	1680244	.	-	.	ID=eug33.120;
NIJG01000001.1	StringTie	mRNA	1679849	1680244	.	-	.	ID=eug33.120.1;Parent=eug33.120;TPM=None
NIJG01000001.1	StringTie	exon	1680094	1680244	.	-	.	ID=eug33.120.1.exon1;Parent=eug33.120.1;
NIJG01000001.1	StringTie	exon	1679849	1679940	.	-	.	ID=eug33.120.1.exon2;Parent=eug33.120.1;
NIJG01000001.1	StringTie	CDS	1680094	1680244	.	-	0	ID=eug33.120.1.cds;Parent=eug33.120.1;
NIJG01000001.1	StringTie	CDS	1679849	1679940	.	-	2	ID=eug33.120.1.cds;Parent=eug33.120.1;
NIJG01000001.1	StringTie	gene	1681414	1693111	.	+	.	ID=eug33.124;
NIJG01000001.1	StringTie	mRNA	1681414	1693111	.	+	.	ID=eug33.124.1;Parent=eug33.124;TPM=None
NIJG01000001.1	StringTie	exon	1681414	1681644	.	+	.	ID=eug33.124.1.exon1;Parent=eug33.124.1;
NIJG01000001.1	StringTie	exon	1684602	1684818	.	+	.	ID=eug33.124.1.exon2;Parent=eug33.124.1;
NIJG01000001.1	StringTie	exon	1684904	1685064	.	+	.	ID=eug33.124.1.exon3;Parent=eug33.124.1;
NIJG01000001.1	StringTie	exon	1685156	1685521	.	+	.	ID=eug33.124.1.exon4;Parent=eug33.124.1;
NIJG01000001.1	StringTie	exon	1685602	1685880	.	+	.	ID=eug33.124.1.exon5;Parent=eug33.124.1;
NIJG01000001.1	StringTie	exon	1685956	1686448	.	+	.	ID=eug33.124.1.exon6;Parent=eug33.124.1;
NIJG01000001.1	StringTie	exon	1686529	1686656	.	+	.	ID=eug33.124.1.exon7;Parent=eug33.124.1;
NIJG01000001.1	StringTie	exon	1686742	1686936	.	+	.	ID=eug33.124.1.exon8;Parent=eug33.124.1;
NIJG01000001.1	StringTie	exon	1687886	1688346	.	+	.	ID=eug33.124.1.exon9;Parent=eug33.124.1;
NIJG01000001.1	StringTie	exon	1688426	1688687	.	+	.	ID=eug33.124.1.exon10;Parent=eug33.124.1;
NIJG01000001.1	StringTie	exon	1688775	1689597	.	+	.	ID=eug33.124.1.exon11;Parent=eug33.124.1;
NIJG01000001.1	StringTie	exon	1689698	1689906	.	+	.	ID=eug33.124.1.exon12;Parent=eug33.124.1;
NIJG01000001.1	StringTie	exon	1689996	1690220	.	+	.	ID=eug33.124.1.exon13;Parent=eug33.124.1;
NIJG01000001.1	StringTie	exon	1690312	1690396	.	+	.	ID=eug33.124.1.exon14;Parent=eug33.124.1;
NIJG01000001.1	StringTie	exon	1690484	1690884	.	+	.	ID=eug33.124.1.exon15;Parent=eug33.124.1;
NIJG01000001.1	StringTie	exon	1691084	1691204	.	+	.	ID=eug33.124.1.exon16;Parent=eug33.124.1;
NIJG01000001.1	StringTie	exon	1691294	1691436	.	+	.	ID=eug33.124.1.exon17;Parent=eug33.124.1;
NIJG01000001.1	StringTie	exon	1691707	1691838	.	+	.	ID=eug33.124.1.exon18;Parent=eug33.124.1;
NIJG01000001.1	StringTie	CDS	1681414	1681644	.	+	0	ID=eug33.124.1.cds;Parent=eug33.124.1;
NIJG01000001.1	StringTie	CDS	1684602	1684818	.	+	0	ID=eug33.124.1.cds;Parent=eug33.124.1;
NIJG01000001.1	StringTie	CDS	1684904	1685064	.	+	2	ID=eug33.124.1.cds;Parent=eug33.124.1;
NIJG01000001.1	StringTie	CDS	1685156	1685521	.	+	0	ID=eug33.124.1.cds;Parent=eug33.124.1;
NIJG01000001.1	StringTie	CDS	1685602	1685880	.	+	0	ID=eug33.124.1.cds;Parent=eug33.124.1;
NIJG01000001.1	StringTie	CDS	1685956	1686448	.	+	0	ID=eug33.124.1.cds;Parent=eug33.124.1;
NIJG01000001.1	StringTie	CDS	1686529	1686656	.	+	2	ID=eug33.124.1.cds;Parent=eug33.124.1;
NIJG01000001.1	StringTie	CDS	1686742	1686936	.	+	0	ID=eug33.124.1.cds;Parent=eug33.124.1;
NIJG01000001.1	StringTie	CDS	1687886	1688346	.	+	0	ID=eug33.124.1.cds;Parent=eug33.124.1;
NIJG01000001.1	StringTie	CDS	1688426	1688687	.	+	1	ID=eug33.124.1.cds;Parent=eug33.124.1;
NIJG01000001.1	StringTie	CDS	1688775	1689597	.	+	0	ID=eug33.124.1.cds;Parent=eug33.124.1;
NIJG01000001.1	StringTie	CDS	1689698	1689906	.	+	2	ID=eug33.124.1.cds;Parent=eug33.124.1;
NIJG01000001.1	StringTie	CDS	1689996	1690220	.	+	0	ID=eug33.124.1.cds;Parent=eug33.124.1;
NIJG01000001.1	StringTie	CDS	1690312	1690396	.	+	0	ID=eug33.124.1.cds;Parent=eug33.124.1;
[truncated: 296,354 more rows]
