# Supplementary material for: Prevalent bee venom genes evolved before the aculeate stinger and eusociality
Source: BMC Biol. 2023 Oct 23;21:229. doi: 10.1186/s12915-023-01656-5 (PMC10591384; doi:10.1186/s12915-023-01656-5)
Supplement: Supplementary file 38 — Additional file 38. Genome annotation of Euglossa dilemma. [file 12915_2023_1656_MOESM38_ESM.zip › Euglossa_dilemma.annotation.funannotate181.with.RNAseq.Oct2020/reference/transcript_alignments.gff3]

##gff-version 3
NIJG01000001.1	genome	cDNA_match	344	605	99.62	-	.	ID=C1207188;Target=C1207188 1 263
NIJG01000001.1	genome	cDNA_match	882	1122	99.18	+	.	ID=C1190247;Target=C1190247 1 243
NIJG01000001.1	genome	cDNA_match	1145	1387	99.59	+	.	ID=C1192139;Target=C1192139 1 245
NIJG01000001.1	genome	cDNA_match	2472	3001	99.62	-	.	ID=C1312590;Target=C1312590 1 531
NIJG01000001.1	genome	cDNA_match	3127	3663	99.81	-	.	ID=C1314038;Target=C1314038 1 538
NIJG01000001.1	genome	cDNA_match	4367	4522	99.36	+	.	ID=C1153650;Target=C1153650 1 261
NIJG01000001.1	genome	cDNA_match	4972	5413	100.00	-	.	ID=C1228220;Target=C1228220 1 442
NIJG01000001.1	genome	cDNA_match	7162	7475	100.00	-	.	ID=C1241643;Target=C1241643 1 314
NIJG01000001.1	genome	cDNA_match	8484	8710	100.00	+	.	ID=C1124062;Target=C1124062 1 227
NIJG01000001.1	genome	cDNA_match	11274	11531	99.61	+	.	ID=C1152781;Target=C1152781 1 259
NIJG01000001.1	genome	cDNA_match	11531	11847	98.14	-	.	ID=C1189968;Target=C1189968 1 323
NIJG01000001.1	genome	cDNA_match	12648	12887	98.77	-	.	ID=C1190143;Target=C1190143 1 243
NIJG01000001.1	genome	cDNA_match	15827	16132	99.67	-	.	ID=C1182125;Target=C1182125 1 307
NIJG01000001.1	genome	cDNA_match	16287	16493	100.00	+	.	ID=C1149810;Target=C1149810 1 207
NIJG01000001.1	genome	cDNA_match	20493	20706	100.00	+	.	ID=C1109536;Target=C1109536 1 214
NIJG01000001.1	genome	cDNA_match	20951	21191	100.00	+	.	ID=C1187741;Target=C1187741 1 241
NIJG01000001.1	genome	cDNA_match	21223	21461	100.00	-	.	ID=C1135536;Target=C1135536 1 239
NIJG01000001.1	genome	cDNA_match	24507	24787	99.65	+	.	ID=C1169774;Target=C1169774 1 284
NIJG01000001.1	genome	cDNA_match	24839	25076	100.00	+	.	ID=C1185706;Target=C1185706 1 238
NIJG01000001.1	genome	cDNA_match	25479	25707	99.57	+	.	ID=C1127570;Target=C1127570 1 230
NIJG01000001.1	genome	cDNA_match	26158	26425	100.00	+	.	ID=C1159124;Target=C1159124 1 268
NIJG01000001.1	genome	cDNA_match	26920	27458	99.45	-	.	ID=C1247602;Target=C1247602 1 546
NIJG01000001.1	genome	cDNA_match	27625	27942	99.69	-	.	ID=C1188120;Target=C1188120 1 319
NIJG01000001.1	genome	cDNA_match	28524	28804	100.00	-	.	ID=C1167766;Target=C1167766 1 281
NIJG01000001.1	genome	cDNA_match	29741	30160	99.53	+	.	ID=C1223268;Target=C1223268 1 422
NIJG01000001.1	genome	cDNA_match	31020	31327	99.68	+	.	ID=C1238995;Target=C1238995 1 309
NIJG01000001.1	genome	cDNA_match	31361	31602	100.00	+	.	ID=C1188829;Target=C1188829 1 242
NIJG01000001.1	genome	cDNA_match	31511	31724	97.72	+	.	ID=C1110316;Target=C1110316 1 214
NIJG01000001.1	genome	cDNA_match	32121	32359	100.00	+	.	ID=C1135698;Target=C1135698 1 239
NIJG01000001.1	genome	cDNA_match	32616	32643	100.00	-	.	ID=C1209149;Target=C1209149 347 374
NIJG01000001.1	genome	cDNA_match	37645	37959	100.00	-	.	ID=C1209149;Target=C1209149 1 346
NIJG01000001.1	genome	cDNA_match	35239	35594	99.72	-	.	ID=C1263217;Target=C1263217 1 359
NIJG01000001.1	genome	cDNA_match	36786	37021	99.58	+	.	ID=C1167008;Target=C1167008 1 280
NIJG01000001.1	genome	cDNA_match	40101	40320	100.00	+	.	ID=C1166274;Target=C1166274 1 221
NIJG01000001.1	genome	cDNA_match	41587	41816	99.14	-	.	ID=C1129404;Target=C1129404 1 232
NIJG01000001.1	genome	cDNA_match	42094	42338	100.00	+	.	ID=scaffold4501;Target=scaffold4501 1 248
NIJG01000001.1	genome	cDNA_match	43574	43789	100.00	+	.	ID=C1161285;Target=C1161285 1 216
NIJG01000001.1	genome	cDNA_match	45306	45439	100.00	-	.	ID=scaffold755;Target=scaffold755 1 136
NIJG01000001.1	genome	cDNA_match	49032	49271	100.00	+	.	ID=C1186952;Target=C1186952 1 240
NIJG01000001.1	genome	cDNA_match	49296	49741	99.78	-	.	ID=C1229384;Target=C1229384 1 447
NIJG01000001.1	genome	cDNA_match	53796	54114	98.76	+	.	ID=C1189964;Target=C1189964 1 323
NIJG01000001.1	genome	cDNA_match	58781	59055	100.00	-	.	ID=C1216816;Target=C1216816 1 275
NIJG01000001.1	genome	cDNA_match	59081	59577	98.81	-	.	ID=C1306886;Target=C1306886 1 503
NIJG01000001.1	genome	cDNA_match	60058	60352	99.66	-	.	ID=scaffold14415;Target=scaffold14415 1 296
NIJG01000001.1	genome	cDNA_match	61510	61804	100.00	+	.	ID=C1230614;Target=C1230614 1 295
NIJG01000001.1	genome	cDNA_match	62040	62441	99.01	-	.	ID=C1280996;Target=C1280996 1 406
NIJG01000001.1	genome	cDNA_match	62425	63066	99.84	-	.	ID=C1263847;Target=C1263847 1 674
NIJG01000001.1	genome	cDNA_match	63100	64136	98.86	+	.	ID=scaffold11287;Target=scaffold11287 1 1047
NIJG01000001.1	genome	cDNA_match	73269	73886	100.00	-	.	ID=scaffold18502;Target=scaffold18502 1 624
NIJG01000001.1	genome	cDNA_match	77132	77449	100.00	-	.	ID=Edil_05469-mRNA;Target=Edil_05469-mRNA 1 318
NIJG01000001.1	genome	cDNA_match	77485	77510	100.00	-	.	ID=C1121140;Target=C1121140 199 224
NIJG01000001.1	genome	cDNA_match	78411	78608	100.00	-	.	ID=C1121140;Target=C1121140 1 198
NIJG01000001.1	genome	cDNA_match	83300	83571	100.00	-	.	ID=C1216972;Target=C1216972 1 275
NIJG01000001.1	genome	cDNA_match	93370	93651	97.24	-	.	ID=C990801;Target=C990801 1 291
NIJG01000001.1	genome	cDNA_match	97847	100432	99.81	+	.	ID=C1389001;Target=C1389001 1 2591
NIJG01000001.1	genome	cDNA_match	97877	100412	98.75	-	.	ID=scaffold21556;Target=scaffold21556 1 2569
NIJG01000001.1	genome	cDNA_match	98357	100440	99.76	-	.	ID=BINPACKER.273.1;Target=BINPACKER.273.1 1 2094
NIJG01000001.1	genome	cDNA_match	98760	100247	100.00	+	.	ID=Edil_05467-mRNA;Target=Edil_05467-mRNA 1 1488
NIJG01000001.1	genome	cDNA_match	100937	101172	99.16	-	.	ID=C1184979;Target=C1184979 1 238
NIJG01000001.1	genome	cDNA_match	101169	101706	100.00	+	.	ID=C1314316;Target=C1314316 1 539
NIJG01000001.1	genome	cDNA_match	101440	101947	97.88	-	.	ID=C1060275;Target=C1060275 1 508
NIJG01000001.1	genome	cDNA_match	102233	102559	99.70	-	.	ID=C1009085;Target=C1009085 1 328
NIJG01000001.1	genome	cDNA_match	102902	103166	100.00	-	.	ID=C1209486;Target=C1209486 1 265
NIJG01000001.1	genome	cDNA_match	103215	103632	100.00	+	.	ID=C1222262;Target=C1222262 1 418
NIJG01000001.1	genome	cDNA_match	105848	106284	98.42	+	.	ID=C1352687;Target=C1352687 1 862
NIJG01000001.1	genome	cDNA_match	106713	107076	99.45	-	.	ID=C1024143;Target=C1024143 1 366
NIJG01000001.1	genome	cDNA_match	107287	107562	99.64	+	.	ID=C1098045;Target=C1098045 1 277
NIJG01000001.1	genome	cDNA_match	109327	109612	100.00	+	.	ID=C1237823;Target=C1237823 1 307
NIJG01000001.1	genome	cDNA_match	109582	110101	100.00	-	.	ID=BINPACKER.18648.1;Target=BINPACKER.18648.1 1 520
NIJG01000001.1	genome	cDNA_match	110963	111489	99.81	+	.	ID=C1188859;Target=C1188859 1 529
NIJG01000001.1	genome	cDNA_match	117504	117960	100.00	-	.	ID=C1236874;Target=C1236874 1 460
NIJG01000001.1	genome	cDNA_match	117970	118212	100.00	+	.	ID=C1190066;Target=C1190066 1 243
NIJG01000001.1	genome	cDNA_match	118364	119037	100.00	+	.	ID=C1267519;Target=C1267519 1 674
NIJG01000001.1	genome	cDNA_match	120128	120389	100.00	-	.	ID=Edil_05470-mRNA;Target=Edil_05470-mRNA 3384 3645
NIJG01000001.1	genome	cDNA_match	123875	124206	100.00	-	.	ID=Edil_05470-mRNA;Target=Edil_05470-mRNA 3052 3383
NIJG01000001.1	genome	cDNA_match	124318	124441	100.00	-	.	ID=Edil_05470-mRNA;Target=Edil_05470-mRNA 2928 3051
NIJG01000001.1	genome	cDNA_match	124537	124778	100.00	-	.	ID=Edil_05470-mRNA;Target=Edil_05470-mRNA 2686 2927
NIJG01000001.1	genome	cDNA_match	124863	124984	100.00	-	.	ID=Edil_05470-mRNA;Target=Edil_05470-mRNA 2564 2685
NIJG01000001.1	genome	cDNA_match	125062	125275	100.00	-	.	ID=Edil_05470-mRNA;Target=Edil_05470-mRNA 2350 2563
NIJG01000001.1	genome	cDNA_match	125368	125678	100.00	-	.	ID=Edil_05470-mRNA;Target=Edil_05470-mRNA 2039 2349
NIJG01000001.1	genome	cDNA_match	126229	126408	100.00	-	.	ID=Edil_05470-mRNA;Target=Edil_05470-mRNA 1859 2038
NIJG01000001.1	genome	cDNA_match	127967	128401	100.00	-	.	ID=Edil_05470-mRNA;Target=Edil_05470-mRNA 1424 1858
NIJG01000001.1	genome	cDNA_match	129907	130089	100.00	-	.	ID=Edil_05470-mRNA;Target=Edil_05470-mRNA 1241 1423
NIJG01000001.1	genome	cDNA_match	131736	132082	100.00	-	.	ID=Edil_05470-mRNA;Target=Edil_05470-mRNA 894 1240
NIJG01000001.1	genome	cDNA_match	132760	132949	100.00	-	.	ID=Edil_05470-mRNA;Target=Edil_05470-mRNA 704 893
NIJG01000001.1	genome	cDNA_match	133373	133441	100.00	-	.	ID=Edil_05470-mRNA;Target=Edil_05470-mRNA 635 703
NIJG01000001.1	genome	cDNA_match	140050	140120	100.00	-	.	ID=Edil_05470-mRNA;Target=Edil_05470-mRNA 1 634
NIJG01000001.1	genome	cDNA_match	120359	122547	99.95	-	.	ID=C1312375;Target=C1312375 1 2192
NIJG01000001.1	genome	cDNA_match	121647	122602	99.38	+	.	ID=BINPACKER.6997.1;Target=BINPACKER.6997.1 1 963
NIJG01000001.1	genome	cDNA_match	122530	123898	99.93	-	.	ID=BINPACKER.6207.1;Target=BINPACKER.6207.1 1 1373
NIJG01000001.1	genome	cDNA_match	122549	123135	100.00	+	.	ID=C1255118;Target=C1255118 1 587
NIJG01000001.1	genome	cDNA_match	123136	123904	100.00	-	.	ID=C1273757;Target=C1273757 1 769
NIJG01000001.1	genome	cDNA_match	125699	125943	100.00	-	.	ID=C1141213;Target=C1141213 1 245
NIJG01000001.1	genome	cDNA_match	125975	126257	100.00	+	.	ID=C1169126;Target=C1169126 1 283
NIJG01000001.1	genome	cDNA_match	126380	126940	99.82	-	.	ID=C1252072;Target=C1252072 1 562
NIJG01000001.1	genome	cDNA_match	126926	127521	99.83	+	.	ID=C1254744;Target=C1254744 1 596
NIJG01000001.1	genome	cDNA_match	127095	127492	100.00	-	.	ID=BINPACKER.22607.1;Target=BINPACKER.22607.1 1 398
NIJG01000001.1	genome	cDNA_match	127493	127996	100.00	-	.	ID=C1240452;Target=C1240452 1 504
NIJG01000001.1	genome	cDNA_match	127556	127989	100.00	-	.	ID=BINPACKER.26092.1;Target=BINPACKER.26092.1 1 434
NIJG01000001.1	genome	cDNA_match	128375	129113	99.86	+	.	ID=C1270161;Target=C1270161 1 740
NIJG01000001.1	genome	cDNA_match	129262	129932	99.85	+	.	ID=C1263629;Target=C1263629 1 672
NIJG01000001.1	genome	cDNA_match	129808	130091	100.00	+	.	ID=C1223043;Target=C1223043 1 284
NIJG01000001.1	genome	cDNA_match	130242	130703	99.57	-	.	ID=C1055670;Target=C1055670 1 464
NIJG01000001.1	genome	cDNA_match	130739	130962	99.56	-	.	ID=C941580;Target=C941580 1 226
NIJG01000001.1	genome	cDNA_match	130855	131425	99.65	-	.	ID=C1252900;Target=C1252900 1 573
NIJG01000001.1	genome	cDNA_match	130862	131184	99.38	-	.	ID=C1327335;Target=C1327335 1 617
NIJG01000001.1	genome	cDNA_match	131420	131759	99.42	+	.	ID=scaffold13637;Target=scaffold13637 1 343
NIJG01000001.1	genome	cDNA_match	132921	133299	100.00	+	.	ID=C1224042;Target=C1224042 1 379
NIJG01000001.1	genome	cDNA_match	133412	135210	99.89	+	.	ID=C1309995;Target=C1309995 1 1960
NIJG01000001.1	genome	cDNA_match	134916	135636	83.26	+	.	ID=C1353133;Target=C1353133 1 868
NIJG01000001.1	genome	cDNA_match	135209	135943	99.32	+	.	ID=C1092998;Target=C1092998 1 759
NIJG01000001.1	genome	cDNA_match	136975	137490	99.81	-	.	ID=BINPACKER.31507.1;Target=BINPACKER.31507.1 1 517
NIJG01000001.1	genome	cDNA_match	139359	140076	99.45	-	.	ID=C1270383;Target=C1270383 1 723
NIJG01000001.1	genome	cDNA_match	140092	141194	94.68	+	.	ID=scaffold18678;Target=scaffold18678 1 1119
NIJG01000001.1	genome	cDNA_match	140102	141450	97.61	+	.	ID=scaffold23909;Target=scaffold23909 1 1369
NIJG01000001.1	genome	cDNA_match	141464	142014	99.82	+	.	ID=C1316661;Target=C1316661 1 552
NIJG01000001.1	genome	cDNA_match	142062	142456	99.75	-	.	ID=C1277612;Target=C1277612 1 396
NIJG01000001.1	genome	cDNA_match	142485	142900	99.76	+	.	ID=C1284462;Target=C1284462 1 417
NIJG01000001.1	genome	cDNA_match	142901	143086	99.47	-	.	ID=C1163266;Target=C1163266 1 218
NIJG01000001.1	genome	cDNA_match	148137	148285	100.00	+	.	ID=scaffold8385;Target=scaffold8385 1 149
NIJG01000001.1	genome	cDNA_match	149421	149589	100.00	+	.	ID=scaffold12201;Target=scaffold12201 1 169
NIJG01000001.1	genome	cDNA_match	149492	149835	100.00	+	.	ID=C1256751;Target=C1256751 1 344
NIJG01000001.1	genome	cDNA_match	151656	152106	99.56	-	.	ID=C1294856;Target=C1294856 1 453
NIJG01000001.1	genome	cDNA_match	152182	152607	99.07	-	.	ID=C1225238;Target=C1225238 1 430
NIJG01000001.1	genome	cDNA_match	154178	154396	100.00	+	.	ID=C1164052;Target=C1164052 1 219
NIJG01000001.1	genome	cDNA_match	155928	156205	99.64	-	.	ID=C1229896;Target=C1229896 1 279
NIJG01000001.1	genome	cDNA_match	156524	156803	97.56	-	.	ID=C1173544;Target=C1173544 1 291
NIJG01000001.1	genome	cDNA_match	159235	159461	100.00	-	.	ID=scaffold16256;Target=scaffold16256 1 227
NIJG01000001.1	genome	cDNA_match	161575	161851	99.28	-	.	ID=C1219291;Target=C1219291 1 279
NIJG01000001.1	genome	cDNA_match	162070	162593	99.43	-	.	ID=C1244568;Target=C1244568 1 527
NIJG01000001.1	genome	cDNA_match	162916	163177	95.62	+	.	ID=C1164614;Target=C1164614 1 277
NIJG01000001.1	genome	cDNA_match	163147	165826	99.70	-	.	ID=C1316081;Target=C1316081 1 2688
NIJG01000001.1	genome	cDNA_match	165854	166692	99.64	+	.	ID=C1351191;Target=C1351191 1 843
NIJG01000001.1	genome	cDNA_match	166397	166985	100.00	+	.	ID=C1253740;Target=C1253740 1 589
NIJG01000001.1	genome	cDNA_match	167516	167994	99.79	+	.	ID=C1301546;Target=C1301546 1 480
NIJG01000001.1	genome	cDNA_match	168283	168530	99.60	+	.	ID=C1144831;Target=C1144831 1 249
NIJG01000001.1	genome	cDNA_match	169768	170190	99.76	+	.	ID=C1286618;Target=C1286618 1 424
NIJG01000001.1	genome	cDNA_match	170247	170489	98.78	-	.	ID=C1193171;Target=C1193171 1 246
NIJG01000001.1	genome	cDNA_match	170725	170871	100.00	+	.	ID=Edil_10721-mRNA;Target=Edil_10721-mRNA 1 147
NIJG01000001.1	genome	cDNA_match	170906	171330	99.77	-	.	ID=C1290760;Target=C1290760 1 439
NIJG01000001.1	genome	cDNA_match	171340	171587	100.00	-	.	ID=C1194617;Target=C1194617 1 248
NIJG01000001.1	genome	cDNA_match	171609	172068	99.78	-	.	ID=C1296640;Target=C1296640 1 461
NIJG01000001.1	genome	cDNA_match	172432	172970	100.00	-	.	ID=C1314272;Target=C1314272 1 539
NIJG01000001.1	genome	cDNA_match	172665	172970	100.00	-	.	ID=scaffold14441;Target=scaffold14441 1 306
NIJG01000001.1	genome	cDNA_match	173155	173322	100.00	-	.	ID=scaffold9538;Target=scaffold9538 1 168
NIJG01000001.1	genome	cDNA_match	177078	177255	100.00	+	.	ID=scaffold11062;Target=scaffold11062 1 178
NIJG01000001.1	genome	cDNA_match	177301	177532	100.00	+	.	ID=C1180875;Target=C1180875 1 234
NIJG01000001.1	genome	cDNA_match	178188	178386	99.00	+	.	ID=C1093034;Target=C1093034 1 201
NIJG01000001.1	genome	cDNA_match	179488	179690	100.00	+	.	ID=C915382;Target=C915382 1 203
NIJG01000001.1	genome	cDNA_match	179657	179824	100.00	-	.	ID=Edil_05468-mRNA;Target=Edil_05468-mRNA 1 168
NIJG01000001.1	genome	cDNA_match	179662	181787	99.86	+	.	ID=C1136113;Target=C1136113 1 2158
NIJG01000001.1	genome	cDNA_match	179662	180207	100.00	+	.	ID=BINPACKER.7779.1;Target=BINPACKER.7779.1 1 573
NIJG01000001.1	genome	cDNA_match	180186	180898	100.00	-	.	ID=BINPACKER.7516.1;Target=BINPACKER.7516.1 1 713
NIJG01000001.1	genome	cDNA_match	183075	183329	99.61	+	.	ID=C1082489;Target=C1082489 1 256
NIJG01000001.1	genome	cDNA_match	185347	185977	99.84	-	.	ID=C1329537;Target=C1329537 1 632
NIJG01000001.1	genome	cDNA_match	188631	188939	99.04	-	.	ID=C1240755;Target=C1240755 1 312
NIJG01000001.1	genome	cDNA_match	190536	190833	99.67	+	.	ID=C1177807;Target=C1177807 1 299
NIJG01000001.1	genome	cDNA_match	195057	195359	99.67	+	.	ID=C1180615;Target=C1180615 1 304
NIJG01000001.1	genome	cDNA_match	196197	196975	98.36	+	.	ID=C1221681;Target=C1221681 1 782
NIJG01000001.1	genome	cDNA_match	197434	198295	99.54	-	.	ID=scaffold16382;Target=scaffold16382 1 867
NIJG01000001.1	genome	cDNA_match	200192	200360	100.00	-	.	ID=C1167710;Target=C1167710 1 222
NIJG01000001.1	genome	cDNA_match	200351	200557	99.52	+	.	ID=C1151176;Target=C1151176 1 208
NIJG01000001.1	genome	cDNA_match	201613	201891	100.00	-	.	ID=C1219501;Target=C1219501 1 279
NIJG01000001.1	genome	cDNA_match	201984	202233	100.00	-	.	ID=C1145395;Target=C1145395 1 250
NIJG01000001.1	genome	cDNA_match	212378	212629	100.00	-	.	ID=Edil_05409-mRNA;Target=Edil_05409-mRNA 1 252
NIJG01000001.1	genome	cDNA_match	212418	214479	99.57	+	.	ID=C1135419;Target=C1135419 1 2090
NIJG01000001.1	genome	cDNA_match	214334	214539	100.00	+	.	ID=C1100616;Target=C1100616 1 206
NIJG01000001.1	genome	cDNA_match	214684	215129	100.00	-	.	ID=C1169821;Target=C1169821 1 446
NIJG01000001.1	genome	cDNA_match	215778	216084	98.71	-	.	ID=C1183893;Target=C1183893 1 311
NIJG01000001.1	genome	cDNA_match	216655	217036	99.74	+	.	ID=C1212167;Target=C1212167 1 383
NIJG01000001.1	genome	cDNA_match	217033	217323	99.66	+	.	ID=C1228307;Target=C1228307 1 292
NIJG01000001.1	genome	cDNA_match	217965	218256	100.00	-	.	ID=C1108342;Target=C1108342 1 292
NIJG01000001.1	genome	cDNA_match	218298	218508	99.53	-	.	ID=C1159473;Target=C1159473 1 215
NIJG01000001.1	genome	cDNA_match	218820	219098	99.29	-	.	ID=C1101231;Target=C1101231 1 281
NIJG01000001.1	genome	cDNA_match	218995	219327	99.70	-	.	ID=C1310830;Target=C1310830 1 521
NIJG01000001.1	genome	cDNA_match	219235	219495	99.62	+	.	ID=C1154750;Target=C1154750 1 262
NIJG01000001.1	genome	cDNA_match	219313	219548	100.00	-	.	ID=C1184047;Target=C1184047 1 237
NIJG01000001.1	genome	cDNA_match	220179	220402	100.00	+	.	ID=C1053602;Target=C1053602 1 224
NIJG01000001.1	genome	cDNA_match	220235	220446	100.00	-	.	ID=C1156005;Target=C1156005 1 212
NIJG01000001.1	genome	cDNA_match	220667	221014	99.71	+	.	ID=C1200695;Target=C1200695 1 349
NIJG01000001.1	genome	cDNA_match	223652	223815	100.00	+	.	ID=scaffold11473;Target=scaffold11473 1 164
NIJG01000001.1	genome	cDNA_match	224482	224760	100.00	+	.	ID=C1099531;Target=C1099531 1 279
NIJG01000001.1	genome	cDNA_match	227382	227731	100.00	-	.	ID=C1259654;Target=C1259654 1 350
NIJG01000001.1	genome	cDNA_match	228789	229048	99.62	-	.	ID=C1205826;Target=C1205826 1 261
NIJG01000001.1	genome	cDNA_match	230850	231137	99.65	-	.	ID=C1226239;Target=C1226239 1 289
NIJG01000001.1	genome	cDNA_match	240366	240560	100.00	+	.	ID=C1159986;Target=C1159986 1 269
NIJG01000001.1	genome	cDNA_match	241672	241878	100.00	-	.	ID=C1101554;Target=C1101554 1 207
NIJG01000001.1	genome	cDNA_match	242552	242762	100.00	-	.	ID=C1155005;Target=C1155005 1 211
NIJG01000001.1	genome	cDNA_match	245801	246046	100.00	-	.	ID=C1192929;Target=C1192929 1 246
NIJG01000001.1	genome	cDNA_match	249400	249614	99.54	-	.	ID=C930874;Target=C930874 1 216
NIJG01000001.1	genome	cDNA_match	249549	249889	100.00	-	.	ID=C1255263;Target=C1255263 1 341
NIJG01000001.1	genome	cDNA_match	254897	255210	100.00	+	.	ID=C1241449;Target=C1241449 1 314
NIJG01000001.1	genome	cDNA_match	256477	256719	100.00	+	.	ID=C1190461;Target=C1190461 1 243
NIJG01000001.1	genome	cDNA_match	257567	258257	99.86	+	.	ID=BINPACKER.11947.1;Target=BINPACKER.11947.1 1 1067
NIJG01000001.1	genome	cDNA_match	257569	258258	99.71	+	.	ID=C1215027;Target=C1215027 1 711
NIJG01000001.1	genome	cDNA_match	260014	260222	100.00	+	.	ID=C1104342;Target=C1104342 1 209
NIJG01000001.1	genome	cDNA_match	260240	260434	100.00	+	.	ID=C1164874;Target=C1164874 1 195
NIJG01000001.1	genome	cDNA_match	260478	260500	100.00	+	.	ID=C1164874;Target=C1164874 196 219
NIJG01000001.1	genome	cDNA_match	261811	262191	99.74	-	.	ID=C1272356;Target=C1272356 1 382
NIJG01000001.1	genome	cDNA_match	261813	262025	100.00	-	.	ID=scaffold3212;Target=scaffold3212 1 213
NIJG01000001.1	genome	cDNA_match	262866	263178	99.68	-	.	ID=C1241409;Target=C1241409 1 314
NIJG01000001.1	genome	cDNA_match	263191	263725	99.81	+	.	ID=C1246042;Target=C1246042 1 536
NIJG01000001.1	genome	cDNA_match	264012	264425	99.28	-	.	ID=C1039772;Target=C1039772 1 417
NIJG01000001.1	genome	cDNA_match	264474	265713	99.60	-	.	ID=C1370947;Target=C1370947 1 1245
NIJG01000001.1	genome	cDNA_match	264771	265659	99.89	+	.	ID=BINPACKER.8109.1;Target=BINPACKER.8109.1 1 889
NIJG01000001.1	genome	cDNA_match	265750	265773	99.89	+	.	ID=BINPACKER.8109.1;Target=BINPACKER.8109.1 890 914
NIJG01000001.1	genome	cDNA_match	266003	266266	99.95	+	.	ID=C1142785;Target=C1142785 1 264
NIJG01000001.1	genome	cDNA_match	266688	266808	99.95	+	.	ID=C1142785;Target=C1142785 265 385
NIJG01000001.1	genome	cDNA_match	266946	267058	99.95	+	.	ID=C1142785;Target=C1142785 386 498
NIJG01000001.1	genome	cDNA_match	267157	267356	99.95	+	.	ID=C1142785;Target=C1142785 499 698
NIJG01000001.1	genome	cDNA_match	267445	267674	99.95	+	.	ID=C1142785;Target=C1142785 699 929
NIJG01000001.1	genome	cDNA_match	267743	267931	99.95	+	.	ID=C1142785;Target=C1142785 930 1118
NIJG01000001.1	genome	cDNA_match	268002	268164	99.95	+	.	ID=C1142785;Target=C1142785 1119 1281
NIJG01000001.1	genome	cDNA_match	268249	271165	99.95	+	.	ID=C1142785;Target=C1142785 1282 4201
NIJG01000001.1	genome	cDNA_match	266218	266266	100.00	+	.	ID=Edil_05401-mRNA;Target=Edil_05401-mRNA 1 49
NIJG01000001.1	genome	cDNA_match	266688	266809	100.00	+	.	ID=Edil_05401-mRNA;Target=Edil_05401-mRNA 50 171
NIJG01000001.1	genome	cDNA_match	266947	267059	100.00	+	.	ID=Edil_05401-mRNA;Target=Edil_05401-mRNA 172 284
NIJG01000001.1	genome	cDNA_match	267158	267357	100.00	+	.	ID=Edil_05401-mRNA;Target=Edil_05401-mRNA 285 484
NIJG01000001.1	genome	cDNA_match	267569	267675	100.00	+	.	ID=Edil_05401-mRNA;Target=Edil_05401-mRNA 485 591
NIJG01000001.1	genome	cDNA_match	267744	267932	100.00	+	.	ID=Edil_05401-mRNA;Target=Edil_05401-mRNA 592 780
NIJG01000001.1	genome	cDNA_match	268003	268165	100.00	+	.	ID=Edil_05401-mRNA;Target=Edil_05401-mRNA 781 943
NIJG01000001.1	genome	cDNA_match	268250	268365	100.00	+	.	ID=Edil_05401-mRNA;Target=Edil_05401-mRNA 944 1059
NIJG01000001.1	genome	cDNA_match	266239	266543	99.03	+	.	ID=C1182763;Target=C1182763 1 308
NIJG01000001.1	genome	cDNA_match	268934	269076	100.00	-	.	ID=Edil_05408-mRNA;Target=Edil_05408-mRNA 1739 1881
NIJG01000001.1	genome	cDNA_match	269245	270654	100.00	-	.	ID=Edil_05408-mRNA;Target=Edil_05408-mRNA 329 1738
NIJG01000001.1	genome	cDNA_match	271070	271257	100.00	-	.	ID=Edil_05408-mRNA;Target=Edil_05408-mRNA 141 328
NIJG01000001.1	genome	cDNA_match	271335	271474	100.00	-	.	ID=Edil_05408-mRNA;Target=Edil_05408-mRNA 1 140
NIJG01000001.1	genome	cDNA_match	270850	271167	100.00	+	.	ID=scaffold2849;Target=scaffold2849 1 318
NIJG01000001.1	genome	cDNA_match	271335	271651	100.00	-	.	ID=C1242977;Target=C1242977 1 317
NIJG01000001.1	genome	cDNA_match	271785	271933	99.45	-	.	ID=C1265211;Target=C1265211 216 364
NIJG01000001.1	genome	cDNA_match	272002	272214	99.45	-	.	ID=C1265211;Target=C1265211 1 215
NIJG01000001.1	genome	cDNA_match	271857	271936	100.00	-	.	ID=BINPACKER.12594.1;Target=BINPACKER.12594.1 247 326
NIJG01000001.1	genome	cDNA_match	272005	272127	100.00	-	.	ID=BINPACKER.12594.1;Target=BINPACKER.12594.1 123 246
NIJG01000001.1	genome	cDNA_match	272197	272303	100.00	-	.	ID=BINPACKER.12594.1;Target=BINPACKER.12594.1 1 122
NIJG01000001.1	genome	cDNA_match	272097	272303	100.00	-	.	ID=C1193354;Target=C1193354 125 331
NIJG01000001.1	genome	cDNA_match	272369	272492	100.00	-	.	ID=C1193354;Target=C1193354 1 124
NIJG01000001.1	genome	cDNA_match	273523	273723	100.00	+	.	ID=C1093586;Target=C1093586 1 201
NIJG01000001.1	genome	cDNA_match	274341	274562	99.55	+	.	ID=C1168872;Target=C1168872 1 223
NIJG01000001.1	genome	cDNA_match	275644	275717	100.00	+	.	ID=Edil_05399-mRNA;Target=Edil_05399-mRNA 1 74
NIJG01000001.1	genome	cDNA_match	275779	275869	100.00	+	.	ID=Edil_05399-mRNA;Target=Edil_05399-mRNA 75 165
NIJG01000001.1	genome	cDNA_match	275956	276154	100.00	+	.	ID=Edil_05399-mRNA;Target=Edil_05399-mRNA 166 364
NIJG01000001.1	genome	cDNA_match	276217	276427	100.00	+	.	ID=Edil_05399-mRNA;Target=Edil_05399-mRNA 365 575
NIJG01000001.1	genome	cDNA_match	276487	276768	100.00	+	.	ID=Edil_05399-mRNA;Target=Edil_05399-mRNA 576 857
NIJG01000001.1	genome	cDNA_match	276890	277123	100.00	+	.	ID=Edil_05399-mRNA;Target=Edil_05399-mRNA 858 1091
NIJG01000001.1	genome	cDNA_match	277199	277393	100.00	+	.	ID=Edil_05399-mRNA;Target=Edil_05399-mRNA 1092 1286
NIJG01000001.1	genome	cDNA_match	277466	277600	100.00	+	.	ID=Edil_05399-mRNA;Target=Edil_05399-mRNA 1287 1421
NIJG01000001.1	genome	cDNA_match	277666	277843	100.00	+	.	ID=Edil_05399-mRNA;Target=Edil_05399-mRNA 1422 1599
NIJG01000001.1	genome	cDNA_match	278708	278771	99.91	+	.	ID=BINPACKER.605.1;Target=BINPACKER.605.1 1 64
NIJG01000001.1	genome	cDNA_match	280463	280592	99.91	+	.	ID=BINPACKER.605.1;Target=BINPACKER.605.1 65 194
NIJG01000001.1	genome	cDNA_match	280706	280855	99.91	+	.	ID=BINPACKER.605.1;Target=BINPACKER.605.1 195 344
NIJG01000001.1	genome	cDNA_match	280964	281100	99.91	+	.	ID=BINPACKER.605.1;Target=BINPACKER.605.1 345 481
NIJG01000001.1	genome	cDNA_match	281183	281361	99.91	+	.	ID=BINPACKER.605.1;Target=BINPACKER.605.1 482 660
NIJG01000001.1	genome	cDNA_match	281488	282999	99.91	+	.	ID=BINPACKER.605.1;Target=BINPACKER.605.1 661 2178
NIJG01000001.1	genome	cDNA_match	278750	279017	99.26	-	.	ID=BINPACKER.10608.1;Target=BINPACKER.10608.1 1 807
NIJG01000001.1	genome	cDNA_match	279048	279594	97.50	-	.	ID=BINPACKER.1883.1;Target=BINPACKER.1883.1 416 962
NIJG01000001.1	genome	cDNA_match	279703	279793	97.50	-	.	ID=BINPACKER.1883.1;Target=BINPACKER.1883.1 309 415
NIJG01000001.1	genome	cDNA_match	279857	280017	97.50	-	.	ID=BINPACKER.1883.1;Target=BINPACKER.1883.1 148 308
NIJG01000001.1	genome	cDNA_match	280336	280472	97.50	-	.	ID=BINPACKER.1883.1;Target=BINPACKER.1883.1 1 147
NIJG01000001.1	genome	cDNA_match	279741	279806	100.00	-	.	ID=Edil_05410-mRNA;Target=Edil_05410-mRNA 199 264
NIJG01000001.1	genome	cDNA_match	279870	280030	100.00	-	.	ID=Edil_05410-mRNA;Target=Edil_05410-mRNA 38 198
NIJG01000001.1	genome	cDNA_match	280349	280385	100.00	-	.	ID=Edil_05410-mRNA;Target=Edil_05410-mRNA 1 37
NIJG01000001.1	genome	cDNA_match	280154	280377	100.00	+	.	ID=C1121076;Target=C1121076 1 224
NIJG01000001.1	genome	cDNA_match	280811	280856	100.00	+	.	ID=Edil_05405-mRNA;Target=Edil_05405-mRNA 1 46
NIJG01000001.1	genome	cDNA_match	280965	281101	100.00	+	.	ID=Edil_05405-mRNA;Target=Edil_05405-mRNA 47 183
NIJG01000001.1	genome	cDNA_match	280963	281101	100.00	+	.	ID=C1217675;Target=C1217675 1 139
NIJG01000001.1	genome	cDNA_match	281184	281445	100.00	+	.	ID=C1217675;Target=C1217675 140 401
NIJG01000001.1	genome	cDNA_match	281435	282983	100.00	+	.	ID=C1303527;Target=C1303527 1 1549
NIJG01000001.1	genome	cDNA_match	281489	281689	100.00	+	.	ID=Edil_05406-mRNA;Target=Edil_05406-mRNA 1 201
NIJG01000001.1	genome	cDNA_match	282630	282905	100.00	+	.	ID=Edil_05407-mRNA;Target=Edil_05407-mRNA 1 276
NIJG01000001.1	genome	cDNA_match	282953	283634	99.85	+	.	ID=C1264791;Target=C1264791 1 683
NIJG01000001.1	genome	cDNA_match	283318	283635	99.69	-	.	ID=BINPACKER.30005.1;Target=BINPACKER.30005.1 1 320
NIJG01000001.1	genome	cDNA_match	283608	284538	99.79	-	.	ID=C1379093;Target=C1379093 1 1587
NIJG01000001.1	genome	cDNA_match	284572	285117	99.82	+	.	ID=C1249046;Target=C1249046 1 556
NIJG01000001.1	genome	cDNA_match	285125	285945	100.00	+	.	ID=C1280851;Target=C1280851 1 889
NIJG01000001.1	genome	cDNA_match	285125	285940	99.88	+	.	ID=BINPACKER.11027.1;Target=BINPACKER.11027.1 1 878
NIJG01000001.1	genome	cDNA_match	285915	286750	98.12	+	.	ID=C1277543;Target=C1277543 1 839
NIJG01000001.1	genome	cDNA_match	285943	286789	99.30	-	.	ID=BINPACKER.1373.1;Target=BINPACKER.1373.1 1 1987
NIJG01000001.1	genome	cDNA_match	286793	288244	99.86	-	.	ID=C1125643;Target=C1125643 1 1458
NIJG01000001.1	genome	cDNA_match	286793	287732	99.68	-	.	ID=BINPACKER.14071.1;Target=BINPACKER.14071.1 1 976
NIJG01000001.1	genome	cDNA_match	287722	288246	100.00	+	.	ID=BINPACKER.13947.1;Target=BINPACKER.13947.1 1 538
NIJG01000001.1	genome	cDNA_match	288070	288374	100.00	-	.	ID=C1194313;Target=C1194313 1 305
NIJG01000001.1	genome	cDNA_match	288352	289141	99.87	+	.	ID=C1095674;Target=C1095674 1 791
NIJG01000001.1	genome	cDNA_match	288405	288794	99.49	-	.	ID=BINPACKER.23371.1;Target=BINPACKER.23371.1 1 410
NIJG01000001.1	genome	cDNA_match	288782	289458	99.71	+	.	ID=BINPACKER.15116.1;Target=BINPACKER.15116.1 1 679
NIJG01000001.1	genome	cDNA_match	288785	289453	100.00	+	.	ID=C1210049;Target=C1210049 1 669
NIJG01000001.1	genome	cDNA_match	289129	293501	99.75	+	.	ID=C1321257;Target=C1321257 1 4379
NIJG01000001.1	genome	cDNA_match	289444	290107	100.00	+	.	ID=BINPACKER.12564.1;Target=BINPACKER.12564.1 1 679
NIJG01000001.1	genome	cDNA_match	290218	291997	99.78	+	.	ID=BINPACKER.12439.1;Target=BINPACKER.12439.1 1 1805
NIJG01000001.1	genome	cDNA_match	292053	292530	99.58	+	.	ID=BINPACKER.11922.1;Target=BINPACKER.11922.1 1 842
NIJG01000001.1	genome	cDNA_match	293505	294164	99.84	-	.	ID=C1319585;Target=C1319585 2913 3572
NIJG01000001.1	genome	cDNA_match	294475	294604	99.84	-	.	ID=C1319585;Target=C1319585 2783 2912
NIJG01000001.1	genome	cDNA_match	295332	295566	99.84	-	.	ID=C1319585;Target=C1319585 2548 2782
NIJG01000001.1	genome	cDNA_match	296202	296449	99.84	-	.	ID=C1319585;Target=C1319585 2300 2547
NIJG01000001.1	genome	cDNA_match	297115	297270	99.84	-	.	ID=C1319585;Target=C1319585 2144 2299
NIJG01000001.1	genome	cDNA_match	298547	298787	99.84	-	.	ID=C1319585;Target=C1319585 1903 2143
NIJG01000001.1	genome	cDNA_match	299523	299833	99.84	-	.	ID=C1319585;Target=C1319585 1592 1902
NIJG01000001.1	genome	cDNA_match	300442	300593	99.84	-	.	ID=C1319585;Target=C1319585 1440 1591
NIJG01000001.1	genome	cDNA_match	302712	302839	99.84	-	.	ID=C1319585;Target=C1319585 1312 1439
NIJG01000001.1	genome	cDNA_match	303575	303777	99.84	-	.	ID=C1319585;Target=C1319585 1 1311
NIJG01000001.1	genome	cDNA_match	294072	294167	100.00	-	.	ID=Edil_05411-mRNA;Target=Edil_05411-mRNA 2506 2601
NIJG01000001.1	genome	cDNA_match	294478	294607	100.00	-	.	ID=Edil_05411-mRNA;Target=Edil_05411-mRNA 2376 2505
NIJG01000001.1	genome	cDNA_match	295335	295570	100.00	-	.	ID=Edil_05411-mRNA;Target=Edil_05411-mRNA 2140 2375
NIJG01000001.1	genome	cDNA_match	296206	296453	100.00	-	.	ID=Edil_05411-mRNA;Target=Edil_05411-mRNA 1892 2139
NIJG01000001.1	genome	cDNA_match	297119	297274	100.00	-	.	ID=Edil_05411-mRNA;Target=Edil_05411-mRNA 1736 1891
NIJG01000001.1	genome	cDNA_match	298551	298791	100.00	-	.	ID=Edil_05411-mRNA;Target=Edil_05411-mRNA 1495 1735
NIJG01000001.1	genome	cDNA_match	299527	299837	100.00	-	.	ID=Edil_05411-mRNA;Target=Edil_05411-mRNA 1184 1494
NIJG01000001.1	genome	cDNA_match	300446	300597	100.00	-	.	ID=Edil_05411-mRNA;Target=Edil_05411-mRNA 1032 1183
NIJG01000001.1	genome	cDNA_match	302716	302843	100.00	-	.	ID=Edil_05411-mRNA;Target=Edil_05411-mRNA 904 1031
NIJG01000001.1	genome	cDNA_match	303579	303781	100.00	-	.	ID=Edil_05411-mRNA;Target=Edil_05411-mRNA 1 903
NIJG01000001.1	genome	cDNA_match	304100	304346	99.60	-	.	ID=C1195923;Target=C1195923 1 249
NIJG01000001.1	genome	cDNA_match	311194	311408	100.00	+	.	ID=C1111979;Target=C1111979 1 215
NIJG01000001.1	genome	cDNA_match	311393	311756	100.00	+	.	ID=C1205823;Target=C1205823 1 364
NIJG01000001.1	genome	cDNA_match	311805	312396	99.83	+	.	ID=C1254336;Target=C1254336 1 593
NIJG01000001.1	genome	cDNA_match	313288	313533	100.00	-	.	ID=C1193149;Target=C1193149 1 246
NIJG01000001.1	genome	cDNA_match	313780	314430	97.46	+	.	ID=scaffold18000;Target=scaffold18000 1 652
NIJG01000001.1	genome	cDNA_match	324036	324784	97.27	+	.	ID=scaffold16714;Target=scaffold16714 1 760
NIJG01000001.1	genome	cDNA_match	330184	330399	99.54	-	.	ID=C1162009;Target=C1162009 1 217
NIJG01000001.1	genome	cDNA_match	336500	336530	100.00	-	.	ID=C1127338;Target=C1127338 200 230
NIJG01000001.1	genome	cDNA_match	337902	338100	100.00	-	.	ID=C1127338;Target=C1127338 1 199
NIJG01000001.1	genome	cDNA_match	355962	356177	99.54	+	.	ID=C1157708;Target=C1157708 1 266
NIJG01000001.1	genome	cDNA_match	367322	367563	100.00	-	.	ID=C1189125;Target=C1189125 1 242
NIJG01000001.1	genome	cDNA_match	382796	383468	92.70	+	.	ID=scaffold17159;Target=scaffold17159 1 727
NIJG01000001.1	genome	cDNA_match	383749	384119	99.73	-	.	ID=C1214957;Target=C1214957 1 392
NIJG01000001.1	genome	cDNA_match	384289	384502	99.53	+	.	ID=C1159811;Target=C1159811 1 215
NIJG01000001.1	genome	cDNA_match	384484	384966	100.00	-	.	ID=C1305108;Target=C1305108 1 495
NIJG01000001.1	genome	cDNA_match	386397	386797	99.50	-	.	ID=C1279892;Target=C1279892 1 403
NIJG01000001.1	genome	cDNA_match	387426	387684	100.00	-	.	ID=C1204488;Target=C1204488 1 259
NIJG01000001.1	genome	cDNA_match	387760	388203	99.55	+	.	ID=C1292852;Target=C1292852 1 446
NIJG01000001.1	genome	cDNA_match	398445	398665	99.10	-	.	ID=C1167426;Target=C1167426 1 222
NIJG01000001.1	genome	cDNA_match	405920	406159	99.59	-	.	ID=C1188215;Target=C1188215 1 241
NIJG01000001.1	genome	cDNA_match	407191	407490	99.34	-	.	ID=C1234424;Target=C1234424 1 302
NIJG01000001.1	genome	cDNA_match	408591	409212	99.04	+	.	ID=scaffold15828;Target=scaffold15828 1 629
NIJG01000001.1	genome	cDNA_match	411097	411485	99.49	+	.	ID=C1275558;Target=C1275558 1 391
NIJG01000001.1	genome	cDNA_match	413555	413975	99.76	+	.	ID=C1285832;Target=C1285832 1 422
NIJG01000001.1	genome	cDNA_match	413990	414457	100.00	-	.	ID=C1233772;Target=C1233772 1 468
NIJG01000001.1	genome	cDNA_match	416772	417093	99.69	+	.	ID=C1246586;Target=C1246586 1 323
NIJG01000001.1	genome	cDNA_match	418064	418576	99.81	+	.	ID=C1061735;Target=C1061735 1 515
NIJG01000001.1	genome	cDNA_match	418071	418539	99.79	+	.	ID=BINPACKER.16004.1;Target=BINPACKER.16004.1 1 471
NIJG01000001.1	genome	cDNA_match	482140	482419	100.00	-	.	ID=C1100165;Target=C1100165 1 280
NIJG01000001.1	genome	cDNA_match	488309	488650	99.71	-	.	ID=C1015282;Target=C1015282 1 343
NIJG01000001.1	genome	cDNA_match	489375	489693	99.69	+	.	ID=C1123569;Target=C1123569 1 320
NIJG01000001.1	genome	cDNA_match	490852	491286	99.09	-	.	ID=scaffold18233;Target=scaffold18233 1 878
NIJG01000001.1	genome	cDNA_match	491300	491697	99.75	-	.	ID=C1155879;Target=C1155879 1 399
NIJG01000001.1	genome	cDNA_match	491504	491684	100.00	-	.	ID=BINPACKER.14203.1;Target=BINPACKER.14203.1 1 303
NIJG01000001.1	genome	cDNA_match	491716	492172	100.00	-	.	ID=C1049631;Target=C1049631 1 457
NIJG01000001.1	genome	cDNA_match	511646	511857	100.00	+	.	ID=C1039246;Target=C1039246 1 212
NIJG01000001.1	genome	cDNA_match	513770	515169	99.15	-	.	ID=scaffold19373;Target=scaffold19373 1 1413
NIJG01000001.1	genome	cDNA_match	514915	515377	100.00	-	.	ID=C1051005;Target=C1051005 1 463
NIJG01000001.1	genome	cDNA_match	515369	515613	99.19	+	.	ID=scaffold12847;Target=scaffold12847 1 247
NIJG01000001.1	genome	cDNA_match	515407	515691	98.96	+	.	ID=C988967;Target=C988967 1 288
NIJG01000001.1	genome	cDNA_match	515597	515939	99.42	+	.	ID=C1199401;Target=C1199401 1 346
NIJG01000001.1	genome	cDNA_match	515782	516800	99.90	+	.	ID=C1110339;Target=C1110339 1 1020
NIJG01000001.1	genome	cDNA_match	516784	517448	99.85	+	.	ID=C1334079;Target=C1334079 1 666
NIJG01000001.1	genome	cDNA_match	518108	518559	100.00	-	.	ID=C1171391;Target=C1171391 1 452
NIJG01000001.1	genome	cDNA_match	518966	519221	100.00	-	.	ID=C1082709;Target=C1082709 1 256
NIJG01000001.1	genome	cDNA_match	519378	519585	100.00	-	.	ID=C1150782;Target=C1150782 1 208
NIJG01000001.1	genome	cDNA_match	519544	519763	99.55	+	.	ID=C1118014;Target=C1118014 1 221
NIJG01000001.1	genome	cDNA_match	563397	563517	99.89	-	.	ID=C1282049;Target=C1282049 790 910
NIJG01000001.1	genome	cDNA_match	564237	564994	99.89	-	.	ID=C1282049;Target=C1282049 1 789
NIJG01000001.1	genome	cDNA_match	565464	565860	99.00	+	.	ID=C1034132;Target=C1034132 1 398
NIJG01000001.1	genome	cDNA_match	566091	566185	100.00	-	.	ID=Edil_05397-mRNA;Target=Edil_05397-mRNA 887 981
NIJG01000001.1	genome	cDNA_match	566274	566789	100.00	-	.	ID=Edil_05397-mRNA;Target=Edil_05397-mRNA 371 886
NIJG01000001.1	genome	cDNA_match	566855	567000	100.00	-	.	ID=Edil_05397-mRNA;Target=Edil_05397-mRNA 225 370
NIJG01000001.1	genome	cDNA_match	567139	567362	100.00	-	.	ID=Edil_05397-mRNA;Target=Edil_05397-mRNA 1 224
NIJG01000001.1	genome	cDNA_match	566852	567000	99.92	-	.	ID=C1120453;Target=C1120453 1123 1271
NIJG01000001.1	genome	cDNA_match	567139	568259	99.92	-	.	ID=C1120453;Target=C1120453 1 1122
NIJG01000001.1	genome	cDNA_match	567068	567865	100.00	+	.	ID=scaffold1519;Target=scaffold1519 1 799
NIJG01000001.1	genome	cDNA_match	568177	568259	100.00	-	.	ID=Edil_05391-mRNA;Target=Edil_05391-mRNA 1313 1395
NIJG01000001.1	genome	cDNA_match	568331	568739	100.00	-	.	ID=Edil_05391-mRNA;Target=Edil_05391-mRNA 904 1312
NIJG01000001.1	genome	cDNA_match	568826	569281	100.00	-	.	ID=Edil_05391-mRNA;Target=Edil_05391-mRNA 448 903
NIJG01000001.1	genome	cDNA_match	569350	569578	100.00	-	.	ID=Edil_05391-mRNA;Target=Edil_05391-mRNA 219 447
NIJG01000001.1	genome	cDNA_match	569648	569820	100.00	-	.	ID=Edil_05391-mRNA;Target=Edil_05391-mRNA 46 218
NIJG01000001.1	genome	cDNA_match	569896	569921	100.00	-	.	ID=Edil_05391-mRNA;Target=Edil_05391-mRNA 20 45
NIJG01000001.1	genome	cDNA_match	569996	570014	100.00	-	.	ID=Edil_05391-mRNA;Target=Edil_05391-mRNA 1 19
NIJG01000001.1	genome	cDNA_match	568346	568739	100.00	-	.	ID=C1296321;Target=C1296321 861 1254
NIJG01000001.1	genome	cDNA_match	568826	569281	100.00	-	.	ID=C1296321;Target=C1296321 405 860
NIJG01000001.1	genome	cDNA_match	569350	569578	100.00	-	.	ID=C1296321;Target=C1296321 176 404
NIJG01000001.1	genome	cDNA_match	569648	569822	100.00	-	.	ID=C1296321;Target=C1296321 1 175
NIJG01000001.1	genome	cDNA_match	570330	570471	86.60	+	.	ID=BINPACKER.218.1;Target=BINPACKER.218.1 1 142
NIJG01000001.1	genome	cDNA_match	570612	570941	86.60	+	.	ID=BINPACKER.218.1;Target=BINPACKER.218.1 143 472
NIJG01000001.1	genome	cDNA_match	571055	571147	86.60	+	.	ID=BINPACKER.218.1;Target=BINPACKER.218.1 473 565
NIJG01000001.1	genome	cDNA_match	571224	571360	86.60	+	.	ID=BINPACKER.218.1;Target=BINPACKER.218.1 566 702
NIJG01000001.1	genome	cDNA_match	571440	571787	86.60	+	.	ID=BINPACKER.218.1;Target=BINPACKER.218.1 703 1050
NIJG01000001.1	genome	cDNA_match	571878	572660	86.60	+	.	ID=BINPACKER.218.1;Target=BINPACKER.218.1 1051 1922
NIJG01000001.1	genome	cDNA_match	572787	573273	86.60	+	.	ID=BINPACKER.218.1;Target=BINPACKER.218.1 1923 2409
NIJG01000001.1	genome	cDNA_match	573334	573888	86.60	+	.	ID=BINPACKER.218.1;Target=BINPACKER.218.1 2410 3315
NIJG01000001.1	genome	cDNA_match	570611	570941	100.00	+	.	ID=Edil_05404-mRNA;Target=Edil_05404-mRNA 1 331
NIJG01000001.1	genome	cDNA_match	571055	571147	100.00	+	.	ID=Edil_05404-mRNA;Target=Edil_05404-mRNA 332 424
NIJG01000001.1	genome	cDNA_match	571224	571360	100.00	+	.	ID=Edil_05404-mRNA;Target=Edil_05404-mRNA 425 561
NIJG01000001.1	genome	cDNA_match	571440	571787	100.00	+	.	ID=Edil_05404-mRNA;Target=Edil_05404-mRNA 562 909
NIJG01000001.1	genome	cDNA_match	571878	572111	100.00	+	.	ID=Edil_05404-mRNA;Target=Edil_05404-mRNA 910 1143
NIJG01000001.1	genome	cDNA_match	572560	572625	99.91	-	.	ID=C1136783;Target=C1136783 2155 2220
NIJG01000001.1	genome	cDNA_match	572700	573011	99.91	-	.	ID=C1136783;Target=C1136783 1843 2154
NIJG01000001.1	genome	cDNA_match	573138	573634	99.91	-	.	ID=C1136783;Target=C1136783 1346 1842
NIJG01000001.1	genome	cDNA_match	573694	575028	99.91	-	.	ID=C1136783;Target=C1136783 1 1345
NIJG01000001.1	genome	cDNA_match	575876	576076	100.00	+	.	ID=Edil_05403-mRNA;Target=Edil_05403-mRNA 1 201
NIJG01000001.1	genome	cDNA_match	576159	576485	100.00	+	.	ID=Edil_05403-mRNA;Target=Edil_05403-mRNA 202 528
NIJG01000001.1	genome	cDNA_match	576570	576735	100.00	+	.	ID=Edil_05403-mRNA;Target=Edil_05403-mRNA 529 694
NIJG01000001.1	genome	cDNA_match	576842	577050	100.00	+	.	ID=Edil_05403-mRNA;Target=Edil_05403-mRNA 695 903
NIJG01000001.1	genome	cDNA_match	577296	577465	100.00	+	.	ID=Edil_05403-mRNA;Target=Edil_05403-mRNA 904 1073
NIJG01000001.1	genome	cDNA_match	577593	577758	100.00	+	.	ID=Edil_05403-mRNA;Target=Edil_05403-mRNA 1074 1239
NIJG01000001.1	genome	cDNA_match	577296	577611	100.00	-	.	ID=C1121411;Target=C1121411 1 316
NIJG01000001.1	genome	cDNA_match	577435	577465	99.64	+	.	ID=C1000143;Target=C1000143 1 31
NIJG01000001.1	genome	cDNA_match	577593	577838	99.64	+	.	ID=C1000143;Target=C1000143 32 278
NIJG01000001.1	genome	cDNA_match	577888	579707	99.95	+	.	ID=C1258167;Target=C1258167 1 1820
NIJG01000001.1	genome	cDNA_match	579942	579960	99.95	+	.	ID=C1258167;Target=C1258167 1821 1840
NIJG01000001.1	genome	cDNA_match	578513	578615	100.00	+	.	ID=Edil_05400-mRNA;Target=Edil_05400-mRNA 1 103
NIJG01000001.1	genome	cDNA_match	578791	579287	100.00	+	.	ID=Edil_05400-mRNA;Target=Edil_05400-mRNA 104 600
NIJG01000001.1	genome	cDNA_match	579382	579708	100.00	+	.	ID=Edil_05400-mRNA;Target=Edil_05400-mRNA 601 927
NIJG01000001.1	genome	cDNA_match	579943	580099	100.00	+	.	ID=Edil_05400-mRNA;Target=Edil_05400-mRNA 928 1084
NIJG01000001.1	genome	cDNA_match	580162	580370	100.00	+	.	ID=Edil_05400-mRNA;Target=Edil_05400-mRNA 1085 1293
NIJG01000001.1	genome	cDNA_match	580439	580528	100.00	+	.	ID=Edil_05400-mRNA;Target=Edil_05400-mRNA 1294 1383
NIJG01000001.1	genome	cDNA_match	580674	580831	100.00	+	.	ID=Edil_05400-mRNA;Target=Edil_05400-mRNA 1384 1541
NIJG01000001.1	genome	cDNA_match	580897	581167	100.00	+	.	ID=Edil_05400-mRNA;Target=Edil_05400-mRNA 1542 1812
NIJG01000001.1	genome	cDNA_match	580340	580370	99.51	+	.	ID=C1110095;Target=C1110095 1 31
NIJG01000001.1	genome	cDNA_match	580439	580527	99.51	+	.	ID=C1110095;Target=C1110095 32 120
NIJG01000001.1	genome	cDNA_match	580673	580830	99.51	+	.	ID=C1110095;Target=C1110095 121 278
NIJG01000001.1	genome	cDNA_match	580896	581628	99.51	+	.	ID=C1110095;Target=C1110095 279 1016
NIJG01000001.1	genome	cDNA_match	580443	580527	99.21	+	.	ID=BINPACKER.31978.1;Target=BINPACKER.31978.1 1 85
NIJG01000001.1	genome	cDNA_match	580673	580829	99.21	+	.	ID=BINPACKER.31978.1;Target=BINPACKER.31978.1 86 242
NIJG01000001.1	genome	cDNA_match	580895	581028	99.21	+	.	ID=BINPACKER.31978.1;Target=BINPACKER.31978.1 243 379
NIJG01000001.1	genome	cDNA_match	582934	583903	99.49	+	.	ID=C1235291;Target=C1235291 1 975
NIJG01000001.1	genome	cDNA_match	584130	584686	99.86	+	.	ID=BINPACKER.4345.1;Target=BINPACKER.4345.1 1 557
NIJG01000001.1	genome	cDNA_match	585540	585736	99.86	+	.	ID=BINPACKER.4345.1;Target=BINPACKER.4345.1 558 754
NIJG01000001.1	genome	cDNA_match	587393	588790	99.86	+	.	ID=BINPACKER.4345.1;Target=BINPACKER.4345.1 755 2180
NIJG01000001.1	genome	cDNA_match	585261	585496	100.00	+	.	ID=C1064842;Target=C1064842 1 236
NIJG01000001.1	genome	cDNA_match	586214	586631	99.76	-	.	ID=BINPACKER.26024.1;Target=BINPACKER.26024.1 1 419
NIJG01000001.1	genome	cDNA_match	586780	587422	100.00	+	.	ID=C1080831;Target=C1080831 1 643
NIJG01000001.1	genome	cDNA_match	587482	588792	100.00	+	.	ID=Edil_05402-mRNA;Target=Edil_05402-mRNA 1 1311
NIJG01000001.1	genome	cDNA_match	588941	589175	99.16	+	.	ID=C1078893;Target=C1078893 1 251
NIJG01000001.1	genome	cDNA_match	590717	591141	100.00	+	.	ID=C1163585;Target=C1163585 1 425
NIJG01000001.1	genome	cDNA_match	591328	591660	100.00	-	.	ID=BINPACKER.13634.1;Target=BINPACKER.13634.1 1 355
NIJG01000001.1	genome	cDNA_match	595330	595541	100.00	-	.	ID=C1057345;Target=C1057345 1 228
NIJG01000001.1	genome	cDNA_match	596172	596400	100.00	+	.	ID=C1057899;Target=C1057899 1 229
NIJG01000001.1	genome	cDNA_match	596791	597002	98.60	+	.	ID=C1159143;Target=C1159143 1 215
NIJG01000001.1	genome	cDNA_match	601158	602688	100.00	+	.	ID=C1378447;Target=C1378447 1 1531
NIJG01000001.1	genome	cDNA_match	603087	603107	100.00	+	.	ID=C1378447;Target=C1378447 1532 1552
NIJG01000001.1	genome	cDNA_match	603089	603323	100.00	+	.	ID=Edil_05417-mRNA;Target=Edil_05417-mRNA 1 235
NIJG01000001.1	genome	cDNA_match	603399	603717	100.00	+	.	ID=Edil_05417-mRNA;Target=Edil_05417-mRNA 236 554
NIJG01000001.1	genome	cDNA_match	603772	604306	100.00	+	.	ID=Edil_05417-mRNA;Target=Edil_05417-mRNA 555 1089
NIJG01000001.1	genome	cDNA_match	604392	604674	100.00	+	.	ID=Edil_05417-mRNA;Target=Edil_05417-mRNA 1090 1372
NIJG01000001.1	genome	cDNA_match	604754	604938	100.00	+	.	ID=Edil_05417-mRNA;Target=Edil_05417-mRNA 1373 1557
NIJG01000001.1	genome	cDNA_match	607324	608146	99.76	+	.	ID=BINPACKER.24817.1;Target=BINPACKER.24817.1 1 825
NIJG01000001.1	genome	cDNA_match	607849	608344	100.00	-	.	ID=Edil_05394-mRNA;Target=Edil_05394-mRNA 507 1002
NIJG01000001.1	genome	cDNA_match	608515	608719	100.00	-	.	ID=Edil_05394-mRNA;Target=Edil_05394-mRNA 302 506
NIJG01000001.1	genome	cDNA_match	608797	609024	100.00	-	.	ID=Edil_05394-mRNA;Target=Edil_05394-mRNA 74 301
NIJG01000001.1	genome	cDNA_match	609747	609819	100.00	-	.	ID=Edil_05394-mRNA;Target=Edil_05394-mRNA 1 73
NIJG01000001.1	genome	cDNA_match	608159	608343	99.52	-	.	ID=BINPACKER.27075.1;Target=BINPACKER.27075.1 497 681
NIJG01000001.1	genome	cDNA_match	608514	608718	99.52	-	.	ID=BINPACKER.27075.1;Target=BINPACKER.27075.1 292 496
NIJG01000001.1	genome	cDNA_match	608796	609023	99.52	-	.	ID=BINPACKER.27075.1;Target=BINPACKER.27075.1 1 291
NIJG01000001.1	genome	cDNA_match	610246	611528	99.77	-	.	ID=C1121323;Target=C1121323 1 1299
NIJG01000001.1	genome	cDNA_match	611319	611803	99.59	+	.	ID=C1237520;Target=C1237520 1 487
NIJG01000001.1	genome	cDNA_match	612034	612676	99.69	-	.	ID=scaffold18440;Target=scaffold18440 1 646
NIJG01000001.1	genome	cDNA_match	612755	613230	99.79	-	.	ID=C1177619;Target=C1177619 1 477
NIJG01000001.1	genome	cDNA_match	613227	613302	100.00	+	.	ID=Edil_05413-mRNA;Target=Edil_05413-mRNA 1 76
NIJG01000001.1	genome	cDNA_match	613623	613814	100.00	+	.	ID=Edil_05413-mRNA;Target=Edil_05413-mRNA 77 268
NIJG01000001.1	genome	cDNA_match	613963	614052	100.00	+	.	ID=Edil_05413-mRNA;Target=Edil_05413-mRNA 269 358
NIJG01000001.1	genome	cDNA_match	614495	614663	100.00	+	.	ID=Edil_05413-mRNA;Target=Edil_05413-mRNA 359 527
NIJG01000001.1	genome	cDNA_match	614741	615833	100.00	+	.	ID=Edil_05413-mRNA;Target=Edil_05413-mRNA 528 1620
NIJG01000001.1	genome	cDNA_match	613272	613302	99.61	+	.	ID=C1241122;Target=C1241122 1 31
NIJG01000001.1	genome	cDNA_match	613623	613813	99.61	+	.	ID=C1241122;Target=C1241122 32 222
NIJG01000001.1	genome	cDNA_match	613962	614244	99.61	+	.	ID=C1241122;Target=C1241122 223 507
NIJG01000001.1	genome	cDNA_match	613397	613642	100.00	-	.	ID=C1192557;Target=C1192557 1 246
NIJG01000001.1	genome	cDNA_match	613958	614051	99.00	+	.	ID=BINPACKER.27061.1;Target=BINPACKER.27061.1 1 94
NIJG01000001.1	genome	cDNA_match	614494	614661	99.00	+	.	ID=BINPACKER.27061.1;Target=BINPACKER.27061.1 95 262
NIJG01000001.1	genome	cDNA_match	614739	614774	99.00	+	.	ID=BINPACKER.27061.1;Target=BINPACKER.27061.1 263 302
NIJG01000001.1	genome	cDNA_match	616280	616512	99.38	+	.	ID=C1115509;Target=C1115509 1 233
NIJG01000001.1	genome	cDNA_match	616631	616909	99.38	+	.	ID=C1115509;Target=C1115509 234 512
NIJG01000001.1	genome	cDNA_match	617020	617633	99.38	+	.	ID=C1115509;Target=C1115509 513 1133
NIJG01000001.1	genome	cDNA_match	616828	616913	99.62	+	.	ID=BINPACKER.30690.1;Target=BINPACKER.30690.1 1 86
NIJG01000001.1	genome	cDNA_match	617024	617456	99.62	+	.	ID=BINPACKER.30690.1;Target=BINPACKER.30690.1 87 521
NIJG01000001.1	genome	cDNA_match	617899	618039	100.00	+	.	ID=Edil_11140-mRNA;Target=Edil_11140-mRNA 1 141
NIJG01000001.1	genome	cDNA_match	618453	618501	100.00	+	.	ID=Edil_11140-mRNA;Target=Edil_11140-mRNA 142 190
NIJG01000001.1	genome	cDNA_match	618990	619265	100.00	+	.	ID=Edil_11140-mRNA;Target=Edil_11140-mRNA 191 466
NIJG01000001.1	genome	cDNA_match	619340	619611	100.00	+	.	ID=Edil_11140-mRNA;Target=Edil_11140-mRNA 467 738
NIJG01000001.1	genome	cDNA_match	621203	621293	100.00	+	.	ID=Edil_11141-mRNA;Target=Edil_11141-mRNA 1 91
NIJG01000001.1	genome	cDNA_match	621378	621656	100.00	+	.	ID=Edil_11141-mRNA;Target=Edil_11141-mRNA 92 370
NIJG01000001.1	genome	cDNA_match	621724	622088	100.00	+	.	ID=Edil_11141-mRNA;Target=Edil_11141-mRNA 371 735
NIJG01000001.1	genome	cDNA_match	622507	622718	99.07	+	.	ID=C1109944;Target=C1109944 1 214
NIJG01000001.1	genome	cDNA_match	622583	623346	99.48	-	.	ID=C1093780;Target=C1093780 1 768
NIJG01000001.1	genome	cDNA_match	623016	623349	100.00	+	.	ID=Edil_05421-mRNA;Target=Edil_05421-mRNA 1 334
NIJG01000001.1	genome	cDNA_match	623878	624026	100.00	+	.	ID=Edil_05421-mRNA;Target=Edil_05421-mRNA 335 483
NIJG01000001.1	genome	cDNA_match	624109	624282	100.00	+	.	ID=Edil_05421-mRNA;Target=Edil_05421-mRNA 484 657
NIJG01000001.1	genome	cDNA_match	623521	623902	98.71	+	.	ID=C1031058;Target=C1031058 1 387
NIJG01000001.1	genome	cDNA_match	623586	623907	96.70	-	.	ID=BINPACKER.39682.1;Target=BINPACKER.39682.1 1 333
NIJG01000001.1	genome	cDNA_match	623806	624220	100.00	+	.	ID=C1283834;Target=C1283834 1 415
NIJG01000001.1	genome	cDNA_match	625373	625934	98.77	-	.	ID=BINPACKER.10800.1;Target=BINPACKER.10800.1 1 569
NIJG01000001.1	genome	cDNA_match	626455	626898	94.87	+	.	ID=BINPACKER.12448.1;Target=BINPACKER.12448.1 1 468
NIJG01000001.1	genome	cDNA_match	626833	627747	99.46	-	.	ID=C1232095;Target=C1232095 1 920
NIJG01000001.1	genome	cDNA_match	627135	627628	98.41	+	.	ID=BINPACKER.15515.1;Target=BINPACKER.15515.1 1 502
NIJG01000001.1	genome	cDNA_match	633226	634011	99.49	+	.	ID=C1274249;Target=C1274249 1 790
NIJG01000001.1	genome	cDNA_match	634115	634377	98.87	-	.	ID=C1210002;Target=C1210002 1 266
NIJG01000001.1	genome	cDNA_match	634123	634249	94.18	+	.	ID=Edil_05422-mRNA;Target=Edil_05422-mRNA 1 127
NIJG01000001.1	genome	cDNA_match	634362	634539	94.18	+	.	ID=Edil_05422-mRNA;Target=Edil_05422-mRNA 128 305
NIJG01000001.1	genome	cDNA_match	634621	634930	94.18	+	.	ID=Edil_05422-mRNA;Target=Edil_05422-mRNA 306 615
NIJG01000001.1	genome	cDNA_match	634362	634539	99.72	+	.	ID=C1300957;Target=C1300957 1 178
NIJG01000001.1	genome	cDNA_match	634621	635868	99.72	+	.	ID=C1300957;Target=C1300957 179 1430
NIJG01000001.1	genome	cDNA_match	635180	635938	100.00	-	.	ID=Edil_05398-mRNA;Target=Edil_05398-mRNA 1 759
NIJG01000001.1	genome	cDNA_match	635899	635946	99.56	-	.	ID=C1175058;Target=C1175058 181 228
NIJG01000001.1	genome	cDNA_match	636057	636235	99.56	-	.	ID=C1175058;Target=C1175058 1 180
NIJG01000001.1	genome	cDNA_match	636216	636801	98.62	-	.	ID=scaffold22227;Target=scaffold22227 4729 5314
NIJG01000001.1	genome	cDNA_match	636870	637996	98.62	-	.	ID=scaffold22227;Target=scaffold22227 3602 4728
NIJG01000001.1	genome	cDNA_match	638095	638429	98.62	-	.	ID=scaffold22227;Target=scaffold22227 3253 3601
NIJG01000001.1	genome	cDNA_match	638487	639089	98.62	-	.	ID=scaffold22227;Target=scaffold22227 2650 3252
NIJG01000001.1	genome	cDNA_match	639162	639555	98.62	-	.	ID=scaffold22227;Target=scaffold22227 2256 2649
NIJG01000001.1	genome	cDNA_match	639632	639831	98.62	-	.	ID=scaffold22227;Target=scaffold22227 2056 2255
NIJG01000001.1	genome	cDNA_match	639926	639995	98.62	-	.	ID=scaffold22227;Target=scaffold22227 1986 2055
NIJG01000001.1	genome	cDNA_match	640065	642025	98.62	-	.	ID=scaffold22227;Target=scaffold22227 1 1985
NIJG01000001.1	genome	cDNA_match	636216	636802	99.46	-	.	ID=BINPACKER.3091.1;Target=BINPACKER.3091.1 1658 2244
NIJG01000001.1	genome	cDNA_match	636871	637997	99.46	-	.	ID=BINPACKER.3091.1;Target=BINPACKER.3091.1 531 1657
NIJG01000001.1	genome	cDNA_match	638096	638607	99.46	-	.	ID=BINPACKER.3091.1;Target=BINPACKER.3091.1 1 530
NIJG01000001.1	genome	cDNA_match	636427	636806	99.83	-	.	ID=Edil_05396-mRNA;Target=Edil_05396-mRNA 1394 1773
NIJG01000001.1	genome	cDNA_match	636850	638004	99.83	-	.	ID=Edil_05396-mRNA;Target=Edil_05396-mRNA 239 1393
NIJG01000001.1	genome	cDNA_match	638103	638340	99.83	-	.	ID=Edil_05396-mRNA;Target=Edil_05396-mRNA 1 238
NIJG01000001.1	genome	cDNA_match	638630	639102	99.85	-	.	ID=BINPACKER.3824.1;Target=BINPACKER.3824.1 907 1379
NIJG01000001.1	genome	cDNA_match	639175	639568	99.85	-	.	ID=BINPACKER.3824.1;Target=BINPACKER.3824.1 513 906
NIJG01000001.1	genome	cDNA_match	639645	639844	99.85	-	.	ID=BINPACKER.3824.1;Target=BINPACKER.3824.1 313 512
NIJG01000001.1	genome	cDNA_match	639939	640008	99.85	-	.	ID=BINPACKER.3824.1;Target=BINPACKER.3824.1 243 312
NIJG01000001.1	genome	cDNA_match	640078	640317	99.85	-	.	ID=BINPACKER.3824.1;Target=BINPACKER.3824.1 1 242
NIJG01000001.1	genome	cDNA_match	638789	639103	100.00	-	.	ID=Edil_05389-mRNA;Target=Edil_05389-mRNA 787 1101
NIJG01000001.1	genome	cDNA_match	639176	639570	100.00	-	.	ID=Edil_05389-mRNA;Target=Edil_05389-mRNA 392 786
NIJG01000001.1	genome	cDNA_match	639647	639846	100.00	-	.	ID=Edil_05389-mRNA;Target=Edil_05389-mRNA 192 391
NIJG01000001.1	genome	cDNA_match	639941	640010	100.00	-	.	ID=Edil_05389-mRNA;Target=Edil_05389-mRNA 122 191
NIJG01000001.1	genome	cDNA_match	640080	640200	100.00	-	.	ID=Edil_05389-mRNA;Target=Edil_05389-mRNA 1 121
NIJG01000001.1	genome	cDNA_match	641517	642337	99.15	-	.	ID=C1350075;Target=C1350075 1 828
NIJG01000001.1	genome	cDNA_match	642217	642641	99.77	-	.	ID=C1164099;Target=C1164099 1 426
NIJG01000001.1	genome	cDNA_match	645877	646095	100.00	-	.	ID=C1116426;Target=C1116426 1 219
NIJG01000001.1	genome	cDNA_match	646174	646676	99.41	+	.	ID=C1307630;Target=C1307630 1 506
NIJG01000001.1	genome	cDNA_match	646333	646964	99.22	+	.	ID=C1080149;Target=C1080149 1 637
NIJG01000001.1	genome	cDNA_match	646637	646959	99.08	+	.	ID=BINPACKER.30338.1;Target=BINPACKER.30338.1 1 326
NIJG01000001.1	genome	cDNA_match	648466	648657	100.00	+	.	ID=Edil_05420-mRNA;Target=Edil_05420-mRNA 1 192
NIJG01000001.1	genome	cDNA_match	651017	651174	100.00	+	.	ID=Edil_05420-mRNA;Target=Edil_05420-mRNA 193 350
NIJG01000001.1	genome	cDNA_match	651913	652071	100.00	+	.	ID=Edil_05420-mRNA;Target=Edil_05420-mRNA 351 509
NIJG01000001.1	genome	cDNA_match	653220	653556	100.00	+	.	ID=Edil_05420-mRNA;Target=Edil_05420-mRNA 510 846
NIJG01000001.1	genome	cDNA_match	653816	653965	100.00	+	.	ID=Edil_05420-mRNA;Target=Edil_05420-mRNA 847 996
NIJG01000001.1	genome	cDNA_match	654100	654240	100.00	+	.	ID=Edil_05420-mRNA;Target=Edil_05420-mRNA 997 1137
NIJG01000001.1	genome	cDNA_match	654790	654927	100.00	+	.	ID=Edil_05420-mRNA;Target=Edil_05420-mRNA 1138 1275
NIJG01000001.1	genome	cDNA_match	648630	649026	99.75	+	.	ID=C1216981;Target=C1216981 1 398
NIJG01000001.1	genome	cDNA_match	649140	650559	99.51	+	.	ID=C1300889;Target=C1300889 1 1428
NIJG01000001.1	genome	cDNA_match	649180	649541	96.53	-	.	ID=BINPACKER.25212.1;Target=BINPACKER.25212.1 1 364
NIJG01000001.1	genome	cDNA_match	650572	651043	99.79	+	.	ID=C1234862;Target=C1234862 1 473
NIJG01000001.1	genome	cDNA_match	650608	651038	100.00	-	.	ID=BINPACKER.21125.1;Target=BINPACKER.21125.1 1 431
NIJG01000001.1	genome	cDNA_match	653937	654154	99.54	+	.	ID=C934317;Target=C934317 1 219
NIJG01000001.1	genome	cDNA_match	654212	654813	99.50	+	.	ID=C1255954;Target=C1255954 1 605
NIJG01000001.1	genome	cDNA_match	657120	657284	100.00	-	.	ID=Edil_11142-mRNA;Target=Edil_11142-mRNA 439 603
NIJG01000001.1	genome	cDNA_match	657551	657988	100.00	-	.	ID=Edil_11142-mRNA;Target=Edil_11142-mRNA 1 438
NIJG01000001.1	genome	cDNA_match	658028	658645	99.52	-	.	ID=C1257832;Target=C1257832 1 621
NIJG01000001.1	genome	cDNA_match	658409	658489	100.00	-	.	ID=Edil_11143-mRNA;Target=Edil_11143-mRNA 865 945
NIJG01000001.1	genome	cDNA_match	658556	659055	100.00	-	.	ID=Edil_11143-mRNA;Target=Edil_11143-mRNA 365 864
NIJG01000001.1	genome	cDNA_match	659306	659500	100.00	-	.	ID=Edil_11143-mRNA;Target=Edil_11143-mRNA 170 364
NIJG01000001.1	genome	cDNA_match	659591	659759	100.00	-	.	ID=Edil_11143-mRNA;Target=Edil_11143-mRNA 1 169
NIJG01000001.1	genome	cDNA_match	659890	660498	98.73	-	.	ID=scaffold16845;Target=scaffold16845 14246 14854
NIJG01000001.1	genome	cDNA_match	660535	662185	98.73	-	.	ID=scaffold16845;Target=scaffold16845 12595 14245
NIJG01000001.1	genome	cDNA_match	662259	662349	98.73	-	.	ID=scaffold16845;Target=scaffold16845 12504 12594
NIJG01000001.1	genome	cDNA_match	662854	663073	98.73	-	.	ID=scaffold16845;Target=scaffold16845 12284 12503
NIJG01000001.1	genome	cDNA_match	664566	664720	98.73	-	.	ID=scaffold16845;Target=scaffold16845 12129 12283
NIJG01000001.1	genome	cDNA_match	665045	665191	98.73	-	.	ID=scaffold16845;Target=scaffold16845 11982 12128
NIJG01000001.1	genome	cDNA_match	665291	665562	98.73	-	.	ID=scaffold16845;Target=scaffold16845 11710 11981
NIJG01000001.1	genome	cDNA_match	665752	666206	98.73	-	.	ID=scaffold16845;Target=scaffold16845 11255 11709
NIJG01000001.1	genome	cDNA_match	666325	666594	98.73	-	.	ID=scaffold16845;Target=scaffold16845 10985 11254
NIJG01000001.1	genome	cDNA_match	666691	667283	98.73	-	.	ID=scaffold16845;Target=scaffold16845 10392 10984
NIJG01000001.1	genome	cDNA_match	668312	668526	98.73	-	.	ID=scaffold16845;Target=scaffold16845 10177 10391
NIJG01000001.1	genome	cDNA_match	669039	669202	98.73	-	.	ID=scaffold16845;Target=scaffold16845 10013 10176
NIJG01000001.1	genome	cDNA_match	669562	669701	98.73	-	.	ID=scaffold16845;Target=scaffold16845 9873 10012
NIJG01000001.1	genome	cDNA_match	669871	670002	98.73	-	.	ID=scaffold16845;Target=scaffold16845 9741 9872
NIJG01000001.1	genome	cDNA_match	670575	670873	98.73	-	.	ID=scaffold16845;Target=scaffold16845 9442 9740
NIJG01000001.1	genome	cDNA_match	671154	680400	98.73	-	.	ID=scaffold16845;Target=scaffold16845 1 9441
NIJG01000001.1	genome	cDNA_match	660838	661338	99.80	-	.	ID=BINPACKER.22922.1;Target=BINPACKER.22922.1 1 502
NIJG01000001.1	genome	cDNA_match	661318	662236	100.00	-	.	ID=BINPACKER.20244.1;Target=BINPACKER.20244.1 113 1031
NIJG01000001.1	genome	cDNA_match	662310	662421	100.00	-	.	ID=BINPACKER.20244.1;Target=BINPACKER.20244.1 1 112
NIJG01000001.1	genome	cDNA_match	661975	662236	100.00	-	.	ID=Edil_05390-mRNA;Target=Edil_05390-mRNA 5796 6057
NIJG01000001.1	genome	cDNA_match	662310	662400	100.00	-	.	ID=Edil_05390-mRNA;Target=Edil_05390-mRNA 5705 5795
NIJG01000001.1	genome	cDNA_match	662905	663124	100.00	-	.	ID=Edil_05390-mRNA;Target=Edil_05390-mRNA 5485 5704
NIJG01000001.1	genome	cDNA_match	664617	664771	100.00	-	.	ID=Edil_05390-mRNA;Target=Edil_05390-mRNA 5330 5484
NIJG01000001.1	genome	cDNA_match	665096	665254	100.00	-	.	ID=Edil_05390-mRNA;Target=Edil_05390-mRNA 5171 5329
NIJG01000001.1	genome	cDNA_match	665342	665615	100.00	-	.	ID=Edil_05390-mRNA;Target=Edil_05390-mRNA 4897 5170
NIJG01000001.1	genome	cDNA_match	665805	666259	100.00	-	.	ID=Edil_05390-mRNA;Target=Edil_05390-mRNA 4442 4896
NIJG01000001.1	genome	cDNA_match	666378	666647	100.00	-	.	ID=Edil_05390-mRNA;Target=Edil_05390-mRNA 4172 4441
NIJG01000001.1	genome	cDNA_match	666744	667337	100.00	-	.	ID=Edil_05390-mRNA;Target=Edil_05390-mRNA 3578 4171
NIJG01000001.1	genome	cDNA_match	668366	668580	100.00	-	.	ID=Edil_05390-mRNA;Target=Edil_05390-mRNA 3363 3577
NIJG01000001.1	genome	cDNA_match	669093	669256	100.00	-	.	ID=Edil_05390-mRNA;Target=Edil_05390-mRNA 3199 3362
NIJG01000001.1	genome	cDNA_match	669616	669755	100.00	-	.	ID=Edil_05390-mRNA;Target=Edil_05390-mRNA 3059 3198
NIJG01000001.1	genome	cDNA_match	669925	670056	100.00	-	.	ID=Edil_05390-mRNA;Target=Edil_05390-mRNA 2927 3058
NIJG01000001.1	genome	cDNA_match	670629	670928	100.00	-	.	ID=Edil_05390-mRNA;Target=Edil_05390-mRNA 2627 2926
NIJG01000001.1	genome	cDNA_match	671209	671514	100.00	-	.	ID=Edil_05390-mRNA;Target=Edil_05390-mRNA 2321 2626
NIJG01000001.1	genome	cDNA_match	674972	675316	100.00	-	.	ID=Edil_05390-mRNA;Target=Edil_05390-mRNA 1976 2320
NIJG01000001.1	genome	cDNA_match	678863	679144	100.00	-	.	ID=Edil_05390-mRNA;Target=Edil_05390-mRNA 1694 1975
NIJG01000001.1	genome	cDNA_match	680516	680677	100.00	-	.	ID=Edil_05390-mRNA;Target=Edil_05390-mRNA 1532 1693
NIJG01000001.1	genome	cDNA_match	681774	682036	100.00	-	.	ID=Edil_05390-mRNA;Target=Edil_05390-mRNA 1269 1531
NIJG01000001.1	genome	cDNA_match	682906	683050	100.00	-	.	ID=Edil_05390-mRNA;Target=Edil_05390-mRNA 1124 1268
NIJG01000001.1	genome	cDNA_match	688250	688499	100.00	-	.	ID=Edil_05390-mRNA;Target=Edil_05390-mRNA 874 1123
NIJG01000001.1	genome	cDNA_match	695759	696085	100.00	-	.	ID=Edil_05390-mRNA;Target=Edil_05390-mRNA 1 873
NIJG01000001.1	genome	cDNA_match	662404	662921	97.92	-	.	ID=C1243700;Target=C1243700 1 522
NIJG01000001.1	genome	cDNA_match	662924	663124	100.00	-	.	ID=BINPACKER.29301.1;Target=BINPACKER.29301.1 202 402
NIJG01000001.1	genome	cDNA_match	664617	664771	100.00	-	.	ID=BINPACKER.29301.1;Target=BINPACKER.29301.1 47 201
NIJG01000001.1	genome	cDNA_match	665096	665141	100.00	-	.	ID=BINPACKER.29301.1;Target=BINPACKER.29301.1 1 46
NIJG01000001.1	genome	cDNA_match	664063	664643	99.66	-	.	ID=scaffold18934;Target=scaffold18934 1 583
NIJG01000001.1	genome	cDNA_match	665587	665831	100.00	-	.	ID=C1141167;Target=C1141167 1 245
NIJG01000001.1	genome	cDNA_match	667310	668392	99.63	+	.	ID=C1290631;Target=C1290631 1 1087
NIJG01000001.1	genome	cDNA_match	668552	669118	99.82	+	.	ID=C1250958;Target=C1250958 1 568
NIJG01000001.1	genome	cDNA_match	669226	669645	99.76	+	.	ID=C1223102;Target=C1223102 1 421
NIJG01000001.1	genome	cDNA_match	669747	669955	100.00	-	.	ID=C1103720;Target=C1103720 1 209
NIJG01000001.1	genome	cDNA_match	675288	675316	100.00	-	.	ID=C1313999;Target=C1313999 2359 2387
NIJG01000001.1	genome	cDNA_match	680516	680677	100.00	-	.	ID=C1313999;Target=C1313999 2197 2358
NIJG01000001.1	genome	cDNA_match	681774	682036	100.00	-	.	ID=C1313999;Target=C1313999 1934 2196
NIJG01000001.1	genome	cDNA_match	682906	683050	100.00	-	.	ID=C1313999;Target=C1313999 1789 1933
NIJG01000001.1	genome	cDNA_match	688250	688499	100.00	-	.	ID=C1313999;Target=C1313999 1539 1788
NIJG01000001.1	genome	cDNA_match	695759	696085	100.00	-	.	ID=C1313999;Target=C1313999 1 1538
NIJG01000001.1	genome	cDNA_match	681452	681792	100.00	+	.	ID=C1255121;Target=C1255121 1 341
NIJG01000001.1	genome	cDNA_match	702405	702621	100.00	+	.	ID=C1162341;Target=C1162341 1 217
NIJG01000001.1	genome	cDNA_match	702972	703132	99.38	-	.	ID=scaffold5184;Target=scaffold5184 1 162
NIJG01000001.1	genome	cDNA_match	721106	721654	99.64	+	.	ID=C1248386;Target=C1248386 1 551
NIJG01000001.1	genome	cDNA_match	731879	732156	99.64	-	.	ID=C1166598;Target=C1166598 1 279
NIJG01000001.1	genome	cDNA_match	747716	747954	99.17	+	.	ID=C1187917;Target=C1187917 1 241
NIJG01000001.1	genome	cDNA_match	759010	759242	99.15	-	.	ID=C1211948;Target=C1211948 1 269
NIJG01000001.1	genome	cDNA_match	760024	760268	99.59	-	.	ID=C1192955;Target=C1192955 1 246
NIJG01000001.1	genome	cDNA_match	792636	792746	100.00	-	.	ID=Edil_05392-mRNA;Target=Edil_05392-mRNA 1 111
NIJG01000001.1	genome	cDNA_match	793210	796584	100.00	+	.	ID=Edil_05414-mRNA;Target=Edil_05414-mRNA 1 3375
NIJG01000001.1	genome	cDNA_match	795060	795337	99.64	+	.	ID=C1099855;Target=C1099855 1 279
NIJG01000001.1	genome	cDNA_match	803468	803693	99.56	-	.	ID=C942488;Target=C942488 1 227
NIJG01000001.1	genome	cDNA_match	804321	804704	100.00	-	.	ID=C1212761;Target=C1212761 1 385
NIJG01000001.1	genome	cDNA_match	804568	805071	99.80	+	.	ID=C1059779;Target=C1059779 1 505
NIJG01000001.1	genome	cDNA_match	804890	805490	100.00	+	.	ID=C1324969;Target=C1324969 1 601
NIJG01000001.1	genome	cDNA_match	805521	805897	100.00	-	.	ID=BINPACKER.27156.1;Target=BINPACKER.27156.1 1 377
NIJG01000001.1	genome	cDNA_match	805554	805855	100.00	-	.	ID=scaffold18160;Target=scaffold18160 1 302
NIJG01000001.1	genome	cDNA_match	808185	809480	99.92	+	.	ID=C1121255;Target=C1121255 1 1297
NIJG01000001.1	genome	cDNA_match	808252	809090	99.88	+	.	ID=BINPACKER.17421.1;Target=BINPACKER.17421.1 1 840
NIJG01000001.1	genome	cDNA_match	810313	810530	100.00	-	.	ID=C1114830;Target=C1114830 1 218
NIJG01000001.1	genome	cDNA_match	810569	810866	100.00	+	.	ID=C1003841;Target=C1003841 1 317
NIJG01000001.1	genome	cDNA_match	811067	811398	100.00	+	.	ID=C1010872;Target=C1010872 1 332
NIJG01000001.1	genome	cDNA_match	811706	811988	100.00	+	.	ID=Edil_05418-mRNA;Target=Edil_05418-mRNA 1 283
NIJG01000001.1	genome	cDNA_match	812867	813141	100.00	+	.	ID=Edil_05418-mRNA;Target=Edil_05418-mRNA 284 558
NIJG01000001.1	genome	cDNA_match	813608	813941	100.00	+	.	ID=Edil_05418-mRNA;Target=Edil_05418-mRNA 559 892
NIJG01000001.1	genome	cDNA_match	814292	814586	100.00	+	.	ID=Edil_05418-mRNA;Target=Edil_05418-mRNA 893 1187
NIJG01000001.1	genome	cDNA_match	814674	814879	100.00	+	.	ID=Edil_05418-mRNA;Target=Edil_05418-mRNA 1188 1393
NIJG01000001.1	genome	cDNA_match	814971	815119	100.00	+	.	ID=Edil_05418-mRNA;Target=Edil_05418-mRNA 1394 1542
NIJG01000001.1	genome	cDNA_match	815212	815379	100.00	+	.	ID=Edil_05418-mRNA;Target=Edil_05418-mRNA 1543 1710
NIJG01000001.1	genome	cDNA_match	811958	812892	99.68	-	.	ID=C1283567;Target=C1283567 1 938
NIJG01000001.1	genome	cDNA_match	812984	813141	99.79	+	.	ID=C1314357;Target=C1314357 1 158
NIJG01000001.1	genome	cDNA_match	813608	813941	99.79	+	.	ID=C1314357;Target=C1314357 159 492
NIJG01000001.1	genome	cDNA_match	814292	814586	99.79	+	.	ID=C1314357;Target=C1314357 493 787
NIJG01000001.1	genome	cDNA_match	814674	814879	99.79	+	.	ID=C1314357;Target=C1314357 788 993
NIJG01000001.1	genome	cDNA_match	814971	815119	99.79	+	.	ID=C1314357;Target=C1314357 994 1142
NIJG01000001.1	genome	cDNA_match	815212	816490	99.79	+	.	ID=C1314357;Target=C1314357 1143 2426
NIJG01000001.1	genome	cDNA_match	813111	813607	99.40	+	.	ID=C1239884;Target=C1239884 1 500
NIJG01000001.1	genome	cDNA_match	813913	814318	100.00	+	.	ID=C1219122;Target=C1219122 1 406
NIJG01000001.1	genome	cDNA_match	816284	816983	99.86	+	.	ID=C1087549;Target=C1087549 1 703
NIJG01000001.1	genome	cDNA_match	816487	817256	99.61	+	.	ID=C1272959;Target=C1272959 1 773
NIJG01000001.1	genome	cDNA_match	820453	820570	100.00	+	.	ID=Edil_05416-mRNA;Target=Edil_05416-mRNA 1 118
NIJG01000001.1	genome	cDNA_match	820652	820726	100.00	+	.	ID=Edil_05416-mRNA;Target=Edil_05416-mRNA 119 193
NIJG01000001.1	genome	cDNA_match	820856	821023	100.00	+	.	ID=Edil_05416-mRNA;Target=Edil_05416-mRNA 194 361
NIJG01000001.1	genome	cDNA_match	821143	821333	100.00	+	.	ID=Edil_05416-mRNA;Target=Edil_05416-mRNA 362 552
NIJG01000001.1	genome	cDNA_match	821884	822083	100.00	-	.	ID=Edil_05395-mRNA;Target=Edil_05395-mRNA 239 438
NIJG01000001.1	genome	cDNA_match	822153	822320	100.00	-	.	ID=Edil_05395-mRNA;Target=Edil_05395-mRNA 71 238
NIJG01000001.1	genome	cDNA_match	822561	822630	100.00	-	.	ID=Edil_05395-mRNA;Target=Edil_05395-mRNA 1 70
NIJG01000001.1	genome	cDNA_match	822826	823081	97.89	+	.	ID=scaffold9809;Target=scaffold9809 1 256
NIJG01000001.1	genome	cDNA_match	823463	823578	97.89	+	.	ID=scaffold9809;Target=scaffold9809 257 383
NIJG01000001.1	genome	cDNA_match	823210	823367	99.57	-	.	ID=Edil_05393-mRNA;Target=Edil_05393-mRNA 1012 1170
NIJG01000001.1	genome	cDNA_match	823476	823580	99.57	-	.	ID=Edil_05393-mRNA;Target=Edil_05393-mRNA 907 1011
NIJG01000001.1	genome	cDNA_match	823651	823784	99.57	-	.	ID=Edil_05393-mRNA;Target=Edil_05393-mRNA 773 906
NIJG01000001.1	genome	cDNA_match	824123	824190	99.57	-	.	ID=Edil_05393-mRNA;Target=Edil_05393-mRNA 705 772
NIJG01000001.1	genome	cDNA_match	824249	824407	99.57	-	.	ID=Edil_05393-mRNA;Target=Edil_05393-mRNA 546 704
NIJG01000001.1	genome	cDNA_match	824499	824602	99.57	-	.	ID=Edil_05393-mRNA;Target=Edil_05393-mRNA 442 545
NIJG01000001.1	genome	cDNA_match	824700	824935	99.57	-	.	ID=Edil_05393-mRNA;Target=Edil_05393-mRNA 206 441
NIJG01000001.1	genome	cDNA_match	825007	825203	99.57	-	.	ID=Edil_05393-mRNA;Target=Edil_05393-mRNA 1 205
NIJG01000001.1	genome	cDNA_match	824538	824608	99.36	-	.	ID=C1298068;Target=C1298068 396 466
NIJG01000001.1	genome	cDNA_match	824706	824939	99.36	-	.	ID=C1298068;Target=C1298068 162 395
NIJG01000001.1	genome	cDNA_match	825011	825168	99.36	-	.	ID=C1298068;Target=C1298068 1 161
NIJG01000001.1	genome	cDNA_match	825593	825611	100.00	+	.	ID=Edil_05419-mRNA;Target=Edil_05419-mRNA 1 19
NIJG01000001.1	genome	cDNA_match	826467	826806	100.00	+	.	ID=Edil_05419-mRNA;Target=Edil_05419-mRNA 20 359
NIJG01000001.1	genome	cDNA_match	826876	827181	100.00	+	.	ID=Edil_05419-mRNA;Target=Edil_05419-mRNA 360 665
NIJG01000001.1	genome	cDNA_match	827260	827677	100.00	+	.	ID=Edil_05419-mRNA;Target=Edil_05419-mRNA 666 1083
NIJG01000001.1	genome	cDNA_match	827755	828104	100.00	+	.	ID=Edil_05419-mRNA;Target=Edil_05419-mRNA 1084 1433
NIJG01000001.1	genome	cDNA_match	828189	828435	100.00	+	.	ID=Edil_05419-mRNA;Target=Edil_05419-mRNA 1434 1680
NIJG01000001.1	genome	cDNA_match	828514	828702	100.00	+	.	ID=Edil_05419-mRNA;Target=Edil_05419-mRNA 1681 1869
NIJG01000001.1	genome	cDNA_match	830534	830834	100.00	-	.	ID=Edil_05387-mRNA;Target=Edil_05387-mRNA 1287 1587
NIJG01000001.1	genome	cDNA_match	830929	831069	100.00	-	.	ID=Edil_05387-mRNA;Target=Edil_05387-mRNA 1146 1286
NIJG01000001.1	genome	cDNA_match	831130	832118	100.00	-	.	ID=Edil_05387-mRNA;Target=Edil_05387-mRNA 157 1145
NIJG01000001.1	genome	cDNA_match	832191	832346	100.00	-	.	ID=Edil_05387-mRNA;Target=Edil_05387-mRNA 1 156
NIJG01000001.1	genome	cDNA_match	834473	835026	100.00	+	.	ID=BINPACKER.7786.1;Target=BINPACKER.7786.1 1 554
NIJG01000001.1	genome	cDNA_match	837583	837615	100.00	+	.	ID=BINPACKER.7786.1;Target=BINPACKER.7786.1 555 587
NIJG01000001.1	genome	cDNA_match	838309	838374	100.00	+	.	ID=BINPACKER.7786.1;Target=BINPACKER.7786.1 588 653
NIJG01000001.1	genome	cDNA_match	840964	841208	100.00	+	.	ID=BINPACKER.7786.1;Target=BINPACKER.7786.1 654 898
NIJG01000001.1	genome	cDNA_match	841300	841561	100.00	+	.	ID=BINPACKER.7786.1;Target=BINPACKER.7786.1 899 1160
NIJG01000001.1	genome	cDNA_match	841631	842024	100.00	+	.	ID=BINPACKER.7786.1;Target=BINPACKER.7786.1 1161 1554
NIJG01000001.1	genome	cDNA_match	842109	842291	100.00	+	.	ID=BINPACKER.7786.1;Target=BINPACKER.7786.1 1555 1737
NIJG01000001.1	genome	cDNA_match	843775	845475	100.00	+	.	ID=BINPACKER.7786.1;Target=BINPACKER.7786.1 1738 3439
NIJG01000001.1	genome	cDNA_match	834949	835026	100.00	+	.	ID=Edil_05415-mRNA;Target=Edil_05415-mRNA 1 78
NIJG01000001.1	genome	cDNA_match	837583	837615	100.00	+	.	ID=Edil_05415-mRNA;Target=Edil_05415-mRNA 79 111
NIJG01000001.1	genome	cDNA_match	838309	838374	100.00	+	.	ID=Edil_05415-mRNA;Target=Edil_05415-mRNA 112 177
NIJG01000001.1	genome	cDNA_match	840964	841208	100.00	+	.	ID=Edil_05415-mRNA;Target=Edil_05415-mRNA 178 422
NIJG01000001.1	genome	cDNA_match	841300	841561	100.00	+	.	ID=Edil_05415-mRNA;Target=Edil_05415-mRNA 423 684
NIJG01000001.1	genome	cDNA_match	841631	842024	100.00	+	.	ID=Edil_05415-mRNA;Target=Edil_05415-mRNA 685 1078
NIJG01000001.1	genome	cDNA_match	842109	842291	100.00	+	.	ID=Edil_05415-mRNA;Target=Edil_05415-mRNA 1079 1261
NIJG01000001.1	genome	cDNA_match	843775	845675	100.00	+	.	ID=Edil_05415-mRNA;Target=Edil_05415-mRNA 1262 3162
NIJG01000001.1	genome	cDNA_match	835008	835272	100.00	+	.	ID=C1209428;Target=C1209428 1 265
NIJG01000001.1	genome	cDNA_match	835461	835848	100.00	+	.	ID=C1274594;Target=C1274594 1 388
NIJG01000001.1	genome	cDNA_match	835902	837607	99.82	-	.	ID=C1306469;Target=C1306469 1 1709
NIJG01000001.1	genome	cDNA_match	837597	837885	100.00	-	.	ID=C1226425;Target=C1226425 1 289
NIJG01000001.1	genome	cDNA_match	839088	839550	99.57	+	.	ID=C1233228;Target=C1233228 1 465
NIJG01000001.1	genome	cDNA_match	839228	839835	98.38	-	.	ID=C1076559;Target=C1076559 1 609
NIJG01000001.1	genome	cDNA_match	840084	840987	99.89	-	.	ID=C1281775;Target=C1281775 1 905
NIJG01000001.1	genome	cDNA_match	843312	843783	96.33	-	.	ID=scaffold3963;Target=scaffold3963 1 474
NIJG01000001.1	genome	cDNA_match	845466	847125	98.05	-	.	ID=BINPACKER.7007.1;Target=BINPACKER.7007.1 1 2148
NIJG01000001.1	genome	cDNA_match	847480	847858	100.00	-	.	ID=C1271376;Target=C1271376 1 379
NIJG01000001.1	genome	cDNA_match	847804	848261	99.57	+	.	ID=C1177237;Target=C1177237 1 476
NIJG01000001.1	genome	cDNA_match	848639	848857	100.00	+	.	ID=C1048138;Target=C1048138 1 219
NIJG01000001.1	genome	cDNA_match	848837	849274	100.00	+	.	ID=C1227156;Target=C1227156 1 438
NIJG01000001.1	genome	cDNA_match	849145	849515	100.00	-	.	ID=C1145663;Target=C1145663 1 371
NIJG01000001.1	genome	cDNA_match	849531	849747	100.00	+	.	ID=C1113790;Target=C1113790 1 217
NIJG01000001.1	genome	cDNA_match	849822	850872	99.72	+	.	ID=C1112023;Target=C1112023 1 1054
NIJG01000001.1	genome	cDNA_match	851067	851343	99.28	+	.	ID=C1221891;Target=C1221891 1 282
NIJG01000001.1	genome	cDNA_match	852536	852810	100.00	+	.	ID=C1216836;Target=C1216836 1 275
NIJG01000001.1	genome	cDNA_match	853177	853453	100.00	+	.	ID=C1098485;Target=C1098485 1 277
NIJG01000001.1	genome	cDNA_match	854202	854432	99.57	-	.	ID=C1130726;Target=C1130726 1 233
NIJG01000001.1	genome	cDNA_match	854819	855050	98.31	-	.	ID=C1065378;Target=C1065378 1 236
NIJG01000001.1	genome	cDNA_match	855023	855253	98.30	+	.	ID=C1132132;Target=C1132132 1 235
NIJG01000001.1	genome	cDNA_match	855164	855449	99.31	-	.	ID=C988479;Target=C988479 1 288
NIJG01000001.1	genome	cDNA_match	856908	857126	100.00	+	.	ID=C1164002;Target=C1164002 1 219
NIJG01000001.1	genome	cDNA_match	857381	857768	99.23	-	.	ID=C1033098;Target=C1033098 1 394
NIJG01000001.1	genome	cDNA_match	857619	857962	100.00	-	.	ID=C1198821;Target=C1198821 1 344
NIJG01000001.1	genome	cDNA_match	857895	858697	99.75	-	.	ID=C1096780;Target=C1096780 1 805
NIJG01000001.1	genome	cDNA_match	859015	859232	99.54	-	.	ID=C1116500;Target=C1116500 1 219
NIJG01000001.1	genome	cDNA_match	859853	860337	99.79	-	.	ID=C1303048;Target=C1303048 1 486
NIJG01000001.1	genome	cDNA_match	860465	860694	100.00	+	.	ID=C946996;Target=C946996 1 231
NIJG01000001.1	genome	cDNA_match	861206	862479	99.69	+	.	ID=C1247587;Target=C1247587 1 1278
NIJG01000001.1	genome	cDNA_match	863485	863933	100.00	+	.	ID=BINPACKER.6826.1;Target=BINPACKER.6826.1 1 732
NIJG01000001.1	genome	cDNA_match	864990	865276	100.00	+	.	ID=C1171506;Target=C1171506 1 287
NIJG01000001.1	genome	cDNA_match	865274	865615	99.71	-	.	ID=C1256105;Target=C1256105 1 343
NIJG01000001.1	genome	cDNA_match	865526	865856	99.40	-	.	ID=scaffold18711;Target=scaffold18711 1 333
NIJG01000001.1	genome	cDNA_match	866382	867046	99.40	-	.	ID=C1334517;Target=C1334517 1 669
NIJG01000001.1	genome	cDNA_match	866743	866998	99.33	-	.	ID=scaffold18571;Target=scaffold18571 633 888
NIJG01000001.1	genome	cDNA_match	867044	867670	99.33	-	.	ID=scaffold18571;Target=scaffold18571 1 632
NIJG01000001.1	genome	cDNA_match	867477	867981	99.80	+	.	ID=BINPACKER.31168.1;Target=BINPACKER.31168.1 1 506
NIJG01000001.1	genome	cDNA_match	867702	869239	98.02	+	.	ID=scaffold24178;Target=scaffold24178 1 1570
NIJG01000001.1	genome	cDNA_match	868251	868615	98.65	-	.	ID=C1207313;Target=C1207313 1 368
NIJG01000001.1	genome	cDNA_match	868818	869199	99.74	+	.	ID=BINPACKER.17341.1;Target=BINPACKER.17341.1 1 383
NIJG01000001.1	genome	cDNA_match	869320	869672	99.72	+	.	ID=C1260932;Target=C1260932 1 354
NIJG01000001.1	genome	cDNA_match	869695	870201	99.80	-	.	ID=BINPACKER.16344.1;Target=BINPACKER.16344.1 1 711
NIJG01000001.1	genome	cDNA_match	869841	870201	99.72	+	.	ID=C1238724;Target=C1238724 1 493
NIJG01000001.1	genome	cDNA_match	875433	875687	100.00	+	.	ID=C1201291;Target=C1201291 1 255
NIJG01000001.1	genome	cDNA_match	889021	889308	99.65	-	.	ID=C1172726;Target=C1172726 1 289
NIJG01000001.1	genome	cDNA_match	889697	889902	99.04	-	.	ID=C1104190;Target=C1104190 1 209
NIJG01000001.1	genome	cDNA_match	892269	892660	100.00	-	.	ID=C1276012;Target=C1276012 1 392
NIJG01000001.1	genome	cDNA_match	894160	894305	99.32	+	.	ID=C1175538;Target=C1175538 1 229
NIJG01000001.1	genome	cDNA_match	895015	895361	100.00	-	.	ID=C1017110;Target=C1017110 1 347
NIJG01000001.1	genome	cDNA_match	896424	896594	99.42	-	.	ID=C911258;Target=C911258 1 200
NIJG01000001.1	genome	cDNA_match	897829	898101	100.00	-	.	ID=C1162224;Target=C1162224 1 273
NIJG01000001.1	genome	cDNA_match	900906	901215	99.68	+	.	ID=C1119563;Target=C1119563 1 312
NIJG01000001.1	genome	cDNA_match	901578	901860	100.00	-	.	ID=C1222467;Target=C1222467 1 283
NIJG01000001.1	genome	cDNA_match	903600	903936	100.00	-	.	ID=C1253580;Target=C1253580 1 337
NIJG01000001.1	genome	cDNA_match	904667	904697	97.09	+	.	ID=scaffold9095;Target=scaffold9095 1 31
NIJG01000001.1	genome	cDNA_match	910831	910943	97.09	+	.	ID=scaffold9095;Target=scaffold9095 32 144
NIJG01000001.1	genome	cDNA_match	917028	917724	97.09	+	.	ID=scaffold9095;Target=scaffold9095 145 842
NIJG01000001.1	genome	cDNA_match	923920	924160	97.09	+	.	ID=scaffold9095;Target=scaffold9095 843 1084
NIJG01000001.1	genome	cDNA_match	924666	926434	97.09	+	.	ID=scaffold9095;Target=scaffold9095 1085 2858
NIJG01000001.1	genome	cDNA_match	926524	926640	97.09	+	.	ID=scaffold9095;Target=scaffold9095 2859 3052
NIJG01000001.1	genome	cDNA_match	913429	913717	99.31	-	.	ID=C1173752;Target=C1173752 1 291
NIJG01000001.1	genome	cDNA_match	914001	914226	100.00	-	.	ID=C1172050;Target=C1172050 1 226
NIJG01000001.1	genome	cDNA_match	914398	914602	100.00	+	.	ID=C1099092;Target=C1099092 1 205
NIJG01000001.1	genome	cDNA_match	916567	916966	99.50	-	.	ID=C1279556;Target=C1279556 1 402
NIJG01000001.1	genome	cDNA_match	917025	917724	96.95	+	.	ID=scaffold9092;Target=scaffold9092 1 701
NIJG01000001.1	genome	cDNA_match	923920	924160	96.95	+	.	ID=scaffold9092;Target=scaffold9092 702 943
NIJG01000001.1	genome	cDNA_match	924666	926434	96.95	+	.	ID=scaffold9092;Target=scaffold9092 944 2717
NIJG01000001.1	genome	cDNA_match	926524	926640	96.95	+	.	ID=scaffold9092;Target=scaffold9092 2718 3375
NIJG01000001.1	genome	cDNA_match	917025	917839	96.68	+	.	ID=scaffold9096;Target=scaffold9096 1 1311
NIJG01000001.1	genome	cDNA_match	917051	917139	100.00	+	.	ID=Edil_05431-mRNA;Target=Edil_05431-mRNA 1 89
NIJG01000001.1	genome	cDNA_match	917461	917724	100.00	+	.	ID=Edil_05431-mRNA;Target=Edil_05431-mRNA 90 353
NIJG01000001.1	genome	cDNA_match	923920	924160	100.00	+	.	ID=Edil_05431-mRNA;Target=Edil_05431-mRNA 354 594
NIJG01000001.1	genome	cDNA_match	924666	924818	100.00	+	.	ID=Edil_05431-mRNA;Target=Edil_05431-mRNA 595 747
NIJG01000001.1	genome	cDNA_match	917058	917724	98.97	+	.	ID=scaffold9094;Target=scaffold9094 1 667
NIJG01000001.1	genome	cDNA_match	923920	924160	98.97	+	.	ID=scaffold9094;Target=scaffold9094 668 909
NIJG01000001.1	genome	cDNA_match	924666	926435	98.97	+	.	ID=scaffold9094;Target=scaffold9094 910 3378
NIJG01000001.1	genome	cDNA_match	917058	917724	96.91	+	.	ID=scaffold9093;Target=scaffold9093 1 667
NIJG01000001.1	genome	cDNA_match	923920	924160	96.91	+	.	ID=scaffold9093;Target=scaffold9093 668 909
NIJG01000001.1	genome	cDNA_match	924666	926434	96.91	+	.	ID=scaffold9093;Target=scaffold9093 910 2683
NIJG01000001.1	genome	cDNA_match	926524	926640	96.91	+	.	ID=scaffold9093;Target=scaffold9093 2684 3507
NIJG01000001.1	genome	cDNA_match	918065	918369	98.07	-	.	ID=C1000339;Target=C1000339 1 309
NIJG01000001.1	genome	cDNA_match	919546	919762	99.54	+	.	ID=C1114580;Target=C1114580 1 218
NIJG01000001.1	genome	cDNA_match	920180	920582	99.75	+	.	ID=C1035974;Target=C1035974 1 404
NIJG01000001.1	genome	cDNA_match	920780	921086	98.08	+	.	ID=C1185385;Target=C1185385 1 314
NIJG01000001.1	genome	cDNA_match	921150	921627	91.40	-	.	ID=C1062149;Target=C1062149 1 517
NIJG01000001.1	genome	cDNA_match	922234	922474	100.00	-	.	ID=C1188537;Target=C1188537 1 241
NIJG01000001.1	genome	cDNA_match	922854	923253	100.00	-	.	ID=C1279168;Target=C1279168 1 401
NIJG01000001.1	genome	cDNA_match	923498	923937	99.77	-	.	ID=C1291400;Target=C1291400 1 441
NIJG01000001.1	genome	cDNA_match	924143	924642	100.00	+	.	ID=C1349989;Target=C1349989 1 827
NIJG01000001.1	genome	cDNA_match	926897	927098	100.00	+	.	ID=C1095120;Target=C1095120 1 202
NIJG01000001.1	genome	cDNA_match	927654	928115	97.67	-	.	ID=scaffold14078;Target=scaffold14078 1 464
NIJG01000001.1	genome	cDNA_match	929258	929644	99.74	-	.	ID=C1274592;Target=C1274592 1 388
NIJG01000001.1	genome	cDNA_match	942855	943069	87.04	-	.	ID=C1159413;Target=C1159413 1 215
NIJG01000001.1	genome	cDNA_match	943434	943641	99.05	+	.	ID=C1153565;Target=C1153565 1 210
NIJG01000001.1	genome	cDNA_match	956781	957171	98.24	-	.	ID=C1217145;Target=C1217145 1 399
NIJG01000001.1	genome	cDNA_match	960257	960633	100.00	+	.	ID=C1215291;Target=C1215291 1 377
NIJG01000001.1	genome	cDNA_match	960615	961038	98.60	-	.	ID=C1225444;Target=C1225444 1 431
NIJG01000001.1	genome	cDNA_match	961111	961898	99.87	-	.	ID=C1274115;Target=C1274115 1 789
NIJG01000001.1	genome	cDNA_match	961875	962328	99.78	-	.	ID=C1231042;Target=C1231042 1 455
NIJG01000001.1	genome	cDNA_match	962338	962884	100.00	+	.	ID=scaffold20312;Target=scaffold20312 1 547
NIJG01000001.1	genome	cDNA_match	963397	963748	100.00	-	.	ID=C1201705;Target=C1201705 1 352
NIJG01000001.1	genome	cDNA_match	965492	965757	100.00	-	.	ID=C1157778;Target=C1157778 1 266
NIJG01000001.1	genome	cDNA_match	993814	995147	98.52	+	.	ID=C1126693;Target=C1126693 1 1502
NIJG01000001.1	genome	cDNA_match	993898	994307	99.76	-	.	ID=BINPACKER.21793.1;Target=BINPACKER.21793.1 1 412
NIJG01000001.1	genome	cDNA_match	994880	994962	100.00	+	.	ID=Edil_05430-mRNA;Target=Edil_05430-mRNA 1 83
NIJG01000001.1	genome	cDNA_match	995033	995170	100.00	+	.	ID=Edil_05430-mRNA;Target=Edil_05430-mRNA 84 221
NIJG01000001.1	genome	cDNA_match	995812	995937	100.00	+	.	ID=Edil_05430-mRNA;Target=Edil_05430-mRNA 222 660
NIJG01000001.1	genome	cDNA_match	1007424	1007650	99.56	-	.	ID=C1174180;Target=C1174180 1 228
NIJG01000001.1	genome	cDNA_match	1009431	1009636	99.04	-	.	ID=C1149664;Target=C1149664 1 207
NIJG01000001.1	genome	cDNA_match	1012783	1012942	99.00	+	.	ID=scaffold22100;Target=scaffold22100 1 160
NIJG01000001.1	genome	cDNA_match	1019873	1021801	99.00	+	.	ID=scaffold22100;Target=scaffold22100 161 2891
NIJG01000001.1	genome	cDNA_match	1016785	1017027	99.59	-	.	ID=C1191197;Target=C1191197 1 244
NIJG01000001.1	genome	cDNA_match	1018611	1018872	100.00	+	.	ID=C1178631;Target=C1178631 1 300
NIJG01000001.1	genome	cDNA_match	1019351	1019886	99.63	+	.	ID=C1314076;Target=C1314076 1 538
NIJG01000001.1	genome	cDNA_match	1021930	1022210	96.79	+	.	ID=scaffold15386;Target=scaffold15386 1 281
NIJG01000001.1	genome	cDNA_match	1022249	1022419	96.79	+	.	ID=scaffold15386;Target=scaffold15386 282 466
NIJG01000001.1	genome	cDNA_match	1026926	1027080	100.00	-	.	ID=C1092582;Target=C1092582 1 200
NIJG01000001.1	genome	cDNA_match	1032058	1032342	99.70	+	.	ID=BINPACKER.263.1;Target=BINPACKER.263.1 1 285
NIJG01000001.1	genome	cDNA_match	1040535	1040729	99.70	+	.	ID=BINPACKER.263.1;Target=BINPACKER.263.1 286 480
NIJG01000001.1	genome	cDNA_match	1040797	1041028	99.70	+	.	ID=BINPACKER.263.1;Target=BINPACKER.263.1 481 712
NIJG01000001.1	genome	cDNA_match	1041102	1041346	99.70	+	.	ID=BINPACKER.263.1;Target=BINPACKER.263.1 713 957
NIJG01000001.1	genome	cDNA_match	1041420	1041644	99.70	+	.	ID=BINPACKER.263.1;Target=BINPACKER.263.1 958 1182
NIJG01000001.1	genome	cDNA_match	1041730	1041924	99.70	+	.	ID=BINPACKER.263.1;Target=BINPACKER.263.1 1183 1377
NIJG01000001.1	genome	cDNA_match	1041999	1042274	99.70	+	.	ID=BINPACKER.263.1;Target=BINPACKER.263.1 1378 1653
NIJG01000001.1	genome	cDNA_match	1042356	1043020	99.70	+	.	ID=BINPACKER.263.1;Target=BINPACKER.263.1 1654 2318
NIJG01000001.1	genome	cDNA_match	1043578	1043854	99.70	+	.	ID=BINPACKER.263.1;Target=BINPACKER.263.1 2319 2595
NIJG01000001.1	genome	cDNA_match	1045757	1045993	99.70	+	.	ID=BINPACKER.263.1;Target=BINPACKER.263.1 2596 2832
NIJG01000001.1	genome	cDNA_match	1046598	1046708	99.70	+	.	ID=BINPACKER.263.1;Target=BINPACKER.263.1 2833 3739
NIJG01000001.1	genome	cDNA_match	1032080	1032345	98.21	+	.	ID=scaffold15444;Target=scaffold15444 1 266
NIJG01000001.1	genome	cDNA_match	1034459	1034630	98.21	+	.	ID=scaffold15444;Target=scaffold15444 267 447
NIJG01000001.1	genome	cDNA_match	1032710	1032911	98.54	+	.	ID=C1030412;Target=C1030412 1 205
NIJG01000001.1	genome	cDNA_match	1034313	1034625	99.37	+	.	ID=BINPACKER.16661.1;Target=BINPACKER.16661.1 1 315
NIJG01000001.1	genome	cDNA_match	1035212	1035648	99.77	+	.	ID=BINPACKER.14981.1;Target=BINPACKER.14981.1 1 438
NIJG01000001.1	genome	cDNA_match	1035219	1036112	94.80	+	.	ID=scaffold22943;Target=scaffold22943 1 920
NIJG01000001.1	genome	cDNA_match	1035667	1036352	100.00	-	.	ID=BINPACKER.16014.1;Target=BINPACKER.16014.1 1 686
NIJG01000001.1	genome	cDNA_match	1037100	1037390	98.71	-	.	ID=BINPACKER.5401.1;Target=BINPACKER.5401.1 2663 2978
NIJG01000001.1	genome	cDNA_match	1037494	1037586	98.71	-	.	ID=BINPACKER.5401.1;Target=BINPACKER.5401.1 2570 2662
NIJG01000001.1	genome	cDNA_match	1037672	1040019	98.71	-	.	ID=BINPACKER.5401.1;Target=BINPACKER.5401.1 222 2569
NIJG01000001.1	genome	cDNA_match	1040110	1040282	98.71	-	.	ID=BINPACKER.5401.1;Target=BINPACKER.5401.1 1 221
NIJG01000001.1	genome	cDNA_match	1037509	1037604	98.62	-	.	ID=Edil_05382-mRNA;Target=Edil_05382-mRNA 2188 2283
NIJG01000001.1	genome	cDNA_match	1037690	1039509	98.62	-	.	ID=Edil_05382-mRNA;Target=Edil_05382-mRNA 368 2187
NIJG01000001.1	genome	cDNA_match	1039597	1039836	98.62	-	.	ID=Edil_05382-mRNA;Target=Edil_05382-mRNA 128 367
NIJG01000001.1	genome	cDNA_match	1039939	1040010	98.62	-	.	ID=Edil_05382-mRNA;Target=Edil_05382-mRNA 56 127
NIJG01000001.1	genome	cDNA_match	1040101	1040155	98.62	-	.	ID=Edil_05382-mRNA;Target=Edil_05382-mRNA 1 55
NIJG01000001.1	genome	cDNA_match	1040634	1040736	100.00	+	.	ID=Edil_05426-mRNA;Target=Edil_05426-mRNA 1 103
NIJG01000001.1	genome	cDNA_match	1040804	1041035	100.00	+	.	ID=Edil_05426-mRNA;Target=Edil_05426-mRNA 104 335
NIJG01000001.1	genome	cDNA_match	1041109	1041175	100.00	+	.	ID=Edil_05426-mRNA;Target=Edil_05426-mRNA 336 402
NIJG01000001.1	genome	cDNA_match	1041246	1041353	100.00	+	.	ID=Edil_05426-mRNA;Target=Edil_05426-mRNA 403 510
NIJG01000001.1	genome	cDNA_match	1041427	1041651	100.00	+	.	ID=Edil_05426-mRNA;Target=Edil_05426-mRNA 511 735
NIJG01000001.1	genome	cDNA_match	1041737	1041931	100.00	+	.	ID=Edil_05426-mRNA;Target=Edil_05426-mRNA 736 930
NIJG01000001.1	genome	cDNA_match	1042006	1042281	100.00	+	.	ID=Edil_05426-mRNA;Target=Edil_05426-mRNA 931 1206
NIJG01000001.1	genome	cDNA_match	1042363	1042389	100.00	+	.	ID=Edil_05426-mRNA;Target=Edil_05426-mRNA 1207 1233
NIJG01000001.1	genome	cDNA_match	1040635	1040736	100.00	+	.	ID=C1236605;Target=C1236605 1 102
NIJG01000001.1	genome	cDNA_match	1040804	1041035	100.00	+	.	ID=C1236605;Target=C1236605 103 334
NIJG01000001.1	genome	cDNA_match	1041109	1041353	100.00	+	.	ID=C1236605;Target=C1236605 335 579
NIJG01000001.1	genome	cDNA_match	1041427	1041651	100.00	+	.	ID=C1236605;Target=C1236605 580 804
NIJG01000001.1	genome	cDNA_match	1041737	1041931	100.00	+	.	ID=C1236605;Target=C1236605 805 999
NIJG01000001.1	genome	cDNA_match	1042980	1043030	100.00	-	.	ID=Edil_05388-mRNA;Target=Edil_05388-mRNA 349 399
NIJG01000001.1	genome	cDNA_match	1043588	1043859	100.00	-	.	ID=Edil_05388-mRNA;Target=Edil_05388-mRNA 77 348
NIJG01000001.1	genome	cDNA_match	1043997	1044072	100.00	-	.	ID=Edil_05388-mRNA;Target=Edil_05388-mRNA 1 76
NIJG01000001.1	genome	cDNA_match	1043003	1043614	100.00	-	.	ID=C1256786;Target=C1256786 1 612
NIJG01000001.1	genome	cDNA_match	1043009	1043608	100.00	+	.	ID=BINPACKER.15262.1;Target=BINPACKER.15262.1 1 600
NIJG01000001.1	genome	cDNA_match	1043756	1043856	99.64	-	.	ID=BINPACKER.609.1;Target=BINPACKER.609.1 1018 1118
NIJG01000001.1	genome	cDNA_match	1043994	1045006	99.64	-	.	ID=BINPACKER.609.1;Target=BINPACKER.609.1 1 1017
NIJG01000001.1	genome	cDNA_match	1043832	1045786	99.90	+	.	ID=C1309957;Target=C1309957 1 1957
NIJG01000001.1	genome	cDNA_match	1045142	1045781	99.84	+	.	ID=BINPACKER.15744.1;Target=BINPACKER.15744.1 1 641
NIJG01000001.1	genome	cDNA_match	1046036	1046439	99.77	-	.	ID=BINPACKER.11006.1;Target=BINPACKER.11006.1 24 427
NIJG01000001.1	genome	cDNA_match	1046781	1046802	99.77	-	.	ID=BINPACKER.11006.1;Target=BINPACKER.11006.1 1 23
NIJG01000001.1	genome	cDNA_match	1046413	1046808	99.50	+	.	ID=C1217159;Target=C1217159 1 399
NIJG01000001.1	genome	cDNA_match	1047323	1047836	100.00	-	.	ID=BINPACKER.10861.1;Target=BINPACKER.10861.1 1 514
NIJG01000001.1	genome	cDNA_match	1048671	1048842	100.00	+	.	ID=Edil_05425-mRNA;Target=Edil_05425-mRNA 1 172
NIJG01000001.1	genome	cDNA_match	1049255	1049414	100.00	+	.	ID=Edil_05425-mRNA;Target=Edil_05425-mRNA 173 332
NIJG01000001.1	genome	cDNA_match	1049516	1049915	100.00	+	.	ID=Edil_05425-mRNA;Target=Edil_05425-mRNA 333 732
NIJG01000001.1	genome	cDNA_match	1048848	1049074	99.56	-	.	ID=C1125230;Target=C1125230 1 228
NIJG01000001.1	genome	cDNA_match	1052654	1053416	100.00	-	.	ID=BINPACKER.9808.1;Target=BINPACKER.9808.1 1 787
NIJG01000001.1	genome	cDNA_match	1067509	1067936	99.30	+	.	ID=C1165907;Target=C1165907 1 432
NIJG01000001.1	genome	cDNA_match	1067552	1067726	100.00	+	.	ID=scaffold6618;Target=scaffold6618 1 175
NIJG01000001.1	genome	cDNA_match	1067922	1068324	95.41	+	.	ID=Edil_05428-mRNA;Target=Edil_05428-mRNA 1 403
NIJG01000001.1	genome	cDNA_match	1071298	1071441	95.41	+	.	ID=Edil_05428-mRNA;Target=Edil_05428-mRNA 404 547
NIJG01000001.1	genome	cDNA_match	1078507	1078624	95.41	+	.	ID=Edil_05428-mRNA;Target=Edil_05428-mRNA 548 972
NIJG01000001.1	genome	cDNA_match	1069094	1069405	100.00	+	.	ID=C1119317;Target=C1119317 1 312
NIJG01000001.1	genome	cDNA_match	1076312	1076520	99.12	+	.	ID=C1056779;Target=C1056779 1 209
NIJG01000001.1	genome	cDNA_match	1078538	1078554	99.12	+	.	ID=C1056779;Target=C1056779 210 228
NIJG01000001.1	genome	cDNA_match	1077695	1077916	99.17	+	.	ID=C1069507;Target=C1069507 1 222
NIJG01000001.1	genome	cDNA_match	1078538	1078554	99.17	+	.	ID=C1069507;Target=C1069507 223 241
NIJG01000001.1	genome	cDNA_match	1086339	1086547	100.00	+	.	ID=C1103470;Target=C1103470 1 209
NIJG01000001.1	genome	cDNA_match	1095899	1095990	96.82	+	.	ID=scaffold21365;Target=scaffold21365 1 92
NIJG01000001.1	genome	cDNA_match	1099621	1099677	96.82	+	.	ID=scaffold21365;Target=scaffold21365 93 149
NIJG01000001.1	genome	cDNA_match	1100584	1102140	96.82	+	.	ID=scaffold21365;Target=scaffold21365 150 3203
NIJG01000001.1	genome	cDNA_match	1095972	1096560	99.83	-	.	ID=C1323227;Target=C1323227 1 590
NIJG01000001.1	genome	cDNA_match	1097219	1099150	99.84	+	.	ID=C1383969;Target=C1383969 1 1935
NIJG01000001.1	genome	cDNA_match	1099119	1099647	99.62	-	.	ID=C1245218;Target=C1245218 1 531
NIJG01000001.1	genome	cDNA_match	1099706	1100006	100.00	+	.	ID=C1179263;Target=C1179263 1 301
NIJG01000001.1	genome	cDNA_match	1100121	1100611	99.80	+	.	ID=C1238442;Target=C1238442 1 492
NIJG01000001.1	genome	cDNA_match	1101575	1102191	100.00	-	.	ID=C1205665;Target=C1205665 1 635
NIJG01000001.1	genome	cDNA_match	1105315	1105644	100.00	-	.	ID=Edil_05383-mRNA;Target=Edil_05383-mRNA 4483 4812
NIJG01000001.1	genome	cDNA_match	1105811	1108790	100.00	-	.	ID=Edil_05383-mRNA;Target=Edil_05383-mRNA 1503 4482
NIJG01000001.1	genome	cDNA_match	1108938	1109204	100.00	-	.	ID=Edil_05383-mRNA;Target=Edil_05383-mRNA 1236 1502
NIJG01000001.1	genome	cDNA_match	1109767	1110091	100.00	-	.	ID=Edil_05383-mRNA;Target=Edil_05383-mRNA 911 1235
NIJG01000001.1	genome	cDNA_match	1110329	1110539	100.00	-	.	ID=Edil_05383-mRNA;Target=Edil_05383-mRNA 700 910
NIJG01000001.1	genome	cDNA_match	1111412	1111607	100.00	-	.	ID=Edil_05383-mRNA;Target=Edil_05383-mRNA 504 699
NIJG01000001.1	genome	cDNA_match	1112871	1113008	100.00	-	.	ID=Edil_05383-mRNA;Target=Edil_05383-mRNA 1 503
NIJG01000001.1	genome	cDNA_match	1105618	1105839	100.00	+	.	ID=C1119632;Target=C1119632 1 222
NIJG01000001.1	genome	cDNA_match	1108763	1108963	100.00	-	.	ID=C911824;Target=C911824 1 201
NIJG01000001.1	genome	cDNA_match	1109258	1109507	100.00	-	.	ID=C962947;Target=C962947 1 250
NIJG01000001.1	genome	cDNA_match	1111582	1111912	99.70	-	.	ID=C1193726;Target=C1193726 1 332
NIJG01000001.1	genome	cDNA_match	1113679	1114048	99.73	+	.	ID=C1163601;Target=C1163601 1 425
NIJG01000001.1	genome	cDNA_match	1114204	1114466	99.62	+	.	ID=C973648;Target=C973648 1 264
NIJG01000001.1	genome	cDNA_match	1116188	1116501	100.00	-	.	ID=C1005667;Target=C1005667 1 320
NIJG01000001.1	genome	cDNA_match	1116802	1117018	100.00	-	.	ID=C1113240;Target=C1113240 1 217
NIJG01000001.1	genome	cDNA_match	1122063	1122372	100.00	-	.	ID=C1001885;Target=C1001885 1 312
NIJG01000001.1	genome	cDNA_match	1124255	1124593	100.00	+	.	ID=C1254581;Target=C1254581 1 339
NIJG01000001.1	genome	cDNA_match	1124656	1124868	100.00	+	.	ID=C1157580;Target=C1157580 1 213
NIJG01000001.1	genome	cDNA_match	1124927	1125238	99.05	+	.	ID=C1120853;Target=C1120853 1 315
NIJG01000001.1	genome	cDNA_match	1125178	1125383	99.52	+	.	ID=C1149556;Target=C1149556 1 207
NIJG01000001.1	genome	cDNA_match	1133764	1133976	100.00	-	.	ID=C1108880;Target=C1108880 1 213
NIJG01000001.1	genome	cDNA_match	1134089	1134287	99.50	-	.	ID=C1093700;Target=C1093700 1 201
NIJG01000001.1	genome	cDNA_match	1134569	1134813	97.22	-	.	ID=C1147359;Target=C1147359 1 252
NIJG01000001.1	genome	cDNA_match	1141795	1142130	100.00	+	.	ID=C1253240;Target=C1253240 1 337
NIJG01000001.1	genome	cDNA_match	1142325	1147327	97.60	+	.	ID=scaffold22804;Target=scaffold22804 1 5072
NIJG01000001.1	genome	cDNA_match	1142640	1147063	98.33	-	.	ID=scaffold22220;Target=scaffold22220 1 4457
NIJG01000001.1	genome	cDNA_match	1147667	1147922	99.61	+	.	ID=C1151173;Target=C1151173 1 257
NIJG01000001.1	genome	cDNA_match	1148047	1148570	99.62	-	.	ID=C1244446;Target=C1244446 1 527
NIJG01000001.1	genome	cDNA_match	1149454	1150094	100.00	-	.	ID=C1260184;Target=C1260184 1 641
NIJG01000001.1	genome	cDNA_match	1151120	1151342	99.11	-	.	ID=C1122774;Target=C1122774 1 225
NIJG01000001.1	genome	cDNA_match	1152513	1152833	89.66	-	.	ID=scaffold11556;Target=scaffold11556 1 325
NIJG01000001.1	genome	cDNA_match	1153419	1157099	99.47	+	.	ID=scaffold21784;Target=scaffold21784 1 3681
NIJG01000001.1	genome	cDNA_match	1157289	1157429	99.47	+	.	ID=scaffold21784;Target=scaffold21784 3682 3822
NIJG01000001.1	genome	cDNA_match	1157613	1157752	99.47	+	.	ID=scaffold21784;Target=scaffold21784 3823 3962
NIJG01000001.1	genome	cDNA_match	1157832	1158072	99.47	+	.	ID=scaffold21784;Target=scaffold21784 3963 4203
NIJG01000001.1	genome	cDNA_match	1158812	1159039	99.47	+	.	ID=scaffold21784;Target=scaffold21784 4204 4431
NIJG01000001.1	genome	cDNA_match	1159191	1159297	99.47	+	.	ID=scaffold21784;Target=scaffold21784 4432 4538
NIJG01000001.1	genome	cDNA_match	1159370	1160075	99.47	+	.	ID=scaffold21784;Target=scaffold21784 4539 5244
NIJG01000001.1	genome	cDNA_match	1160160	1160233	99.47	+	.	ID=scaffold21784;Target=scaffold21784 5245 5318
NIJG01000001.1	genome	cDNA_match	1160305	1160787	99.47	+	.	ID=scaffold21784;Target=scaffold21784 5319 5801
NIJG01000001.1	genome	cDNA_match	1160851	1161821	99.47	+	.	ID=scaffold21784;Target=scaffold21784 5802 6773
NIJG01000001.1	genome	cDNA_match	1161882	1162010	99.47	+	.	ID=scaffold21784;Target=scaffold21784 6774 6902
NIJG01000001.1	genome	cDNA_match	1162075	1162236	99.47	+	.	ID=scaffold21784;Target=scaffold21784 6903 7064
NIJG01000001.1	genome	cDNA_match	1162303	1163736	99.47	+	.	ID=scaffold21784;Target=scaffold21784 7065 8498
NIJG01000001.1	genome	cDNA_match	1163903	1163930	99.47	+	.	ID=scaffold21784;Target=scaffold21784 8499 8526
NIJG01000001.1	genome	cDNA_match	1164045	1164166	99.47	+	.	ID=scaffold21784;Target=scaffold21784 8527 8648
NIJG01000001.1	genome	cDNA_match	1164280	1164365	99.47	+	.	ID=scaffold21784;Target=scaffold21784 8649 8734
NIJG01000001.1	genome	cDNA_match	1164562	1164947	99.47	+	.	ID=scaffold21784;Target=scaffold21784 8735 16415
NIJG01000001.1	genome	cDNA_match	1155581	1156174	99.83	+	.	ID=BINPACKER.17958.1;Target=BINPACKER.17958.1 1 595
NIJG01000001.1	genome	cDNA_match	1157012	1157134	100.00	+	.	ID=Edil_05427-mRNA;Target=Edil_05427-mRNA 1 123
NIJG01000001.1	genome	cDNA_match	1157324	1157464	100.00	+	.	ID=Edil_05427-mRNA;Target=Edil_05427-mRNA 124 264
NIJG01000001.1	genome	cDNA_match	1157648	1157787	100.00	+	.	ID=Edil_05427-mRNA;Target=Edil_05427-mRNA 265 404
NIJG01000001.1	genome	cDNA_match	1157903	1158107	100.00	+	.	ID=Edil_05427-mRNA;Target=Edil_05427-mRNA 405 609
NIJG01000001.1	genome	cDNA_match	1158847	1159074	100.00	+	.	ID=Edil_05427-mRNA;Target=Edil_05427-mRNA 610 837
NIJG01000001.1	genome	cDNA_match	1159226	1159332	100.00	+	.	ID=Edil_05427-mRNA;Target=Edil_05427-mRNA 838 944
NIJG01000001.1	genome	cDNA_match	1159405	1159543	100.00	+	.	ID=Edil_05427-mRNA;Target=Edil_05427-mRNA 945 1083
NIJG01000001.1	genome	cDNA_match	1157435	1157675	99.59	-	.	ID=C1138674;Target=C1138674 1 242
NIJG01000001.1	genome	cDNA_match	1158078	1158875	99.87	+	.	ID=scaffold15890;Target=scaffold15890 1 799
NIJG01000001.1	genome	cDNA_match	1159952	1160114	99.86	+	.	ID=BINPACKER.430.1;Target=BINPACKER.430.1 1 163
NIJG01000001.1	genome	cDNA_match	1160199	1160274	99.86	+	.	ID=BINPACKER.430.1;Target=BINPACKER.430.1 164 239
NIJG01000001.1	genome	cDNA_match	1160346	1161868	99.86	+	.	ID=BINPACKER.430.1;Target=BINPACKER.430.1 240 1762
NIJG01000001.1	genome	cDNA_match	1161929	1162057	99.86	+	.	ID=BINPACKER.430.1;Target=BINPACKER.430.1 1763 1891
NIJG01000001.1	genome	cDNA_match	1162122	1163784	99.86	+	.	ID=BINPACKER.430.1;Target=BINPACKER.430.1 1892 3554
NIJG01000001.1	genome	cDNA_match	1163951	1163978	99.86	+	.	ID=BINPACKER.430.1;Target=BINPACKER.430.1 3555 3582
NIJG01000001.1	genome	cDNA_match	1164093	1164214	99.86	+	.	ID=BINPACKER.430.1;Target=BINPACKER.430.1 3583 3704
NIJG01000001.1	genome	cDNA_match	1164328	1164413	99.86	+	.	ID=BINPACKER.430.1;Target=BINPACKER.430.1 3705 3790
NIJG01000001.1	genome	cDNA_match	1164610	1164979	99.86	+	.	ID=BINPACKER.430.1;Target=BINPACKER.430.1 3791 4384
NIJG01000001.1	genome	cDNA_match	1160194	1160274	100.00	+	.	ID=Edil_05423-mRNA;Target=Edil_05423-mRNA 1 81
NIJG01000001.1	genome	cDNA_match	1160346	1160826	100.00	+	.	ID=Edil_05423-mRNA;Target=Edil_05423-mRNA 82 562
NIJG01000001.1	genome	cDNA_match	1160890	1161868	100.00	+	.	ID=Edil_05423-mRNA;Target=Edil_05423-mRNA 563 1541
NIJG01000001.1	genome	cDNA_match	1161929	1162057	100.00	+	.	ID=Edil_05423-mRNA;Target=Edil_05423-mRNA 1542 1670
NIJG01000001.1	genome	cDNA_match	1162122	1162283	100.00	+	.	ID=Edil_05423-mRNA;Target=Edil_05423-mRNA 1671 1832
NIJG01000001.1	genome	cDNA_match	1162350	1162374	100.00	+	.	ID=Edil_05423-mRNA;Target=Edil_05423-mRNA 1833 1857
NIJG01000001.1	genome	cDNA_match	1162552	1163304	100.00	-	.	ID=Edil_05384-mRNA;Target=Edil_05384-mRNA 1 753
NIJG01000001.1	genome	cDNA_match	1163693	1163785	100.00	+	.	ID=Edil_05429-mRNA;Target=Edil_05429-mRNA 1 93
NIJG01000001.1	genome	cDNA_match	1163952	1163979	100.00	+	.	ID=Edil_05429-mRNA;Target=Edil_05429-mRNA 94 121
NIJG01000001.1	genome	cDNA_match	1164094	1164215	100.00	+	.	ID=Edil_05429-mRNA;Target=Edil_05429-mRNA 122 243
NIJG01000001.1	genome	cDNA_match	1164329	1164415	100.00	+	.	ID=Edil_05429-mRNA;Target=Edil_05429-mRNA 244 330
NIJG01000001.1	genome	cDNA_match	1163772	1164146	98.94	-	.	ID=scaffold15311;Target=scaffold15311 1 378
NIJG01000001.1	genome	cDNA_match	1164147	1164355	99.05	+	.	ID=C1106178;Target=C1106178 1 211
NIJG01000001.1	genome	cDNA_match	1164356	1164636	99.29	+	.	ID=C986117;Target=C986117 1 283
NIJG01000001.1	genome	cDNA_match	1164976	1168691	99.89	+	.	ID=BINPACKER.11899.1;Target=BINPACKER.11899.1 1 3720
NIJG01000001.1	genome	cDNA_match	1164980	1165965	100.00	+	.	ID=C1235851;Target=C1235851 1 986
NIJG01000001.1	genome	cDNA_match	1167759	1168016	99.61	-	.	ID=C1204522;Target=C1204522 1 259
NIJG01000001.1	genome	cDNA_match	1168680	1169503	99.89	-	.	ID=BINPACKER.3150.1;Target=BINPACKER.3150.1 2028 2851
NIJG01000001.1	genome	cDNA_match	1169585	1169817	99.89	-	.	ID=BINPACKER.3150.1;Target=BINPACKER.3150.1 1795 2027
NIJG01000001.1	genome	cDNA_match	1169891	1170024	99.89	-	.	ID=BINPACKER.3150.1;Target=BINPACKER.3150.1 1661 1794
NIJG01000001.1	genome	cDNA_match	1170139	1170389	99.89	-	.	ID=BINPACKER.3150.1;Target=BINPACKER.3150.1 1410 1660
NIJG01000001.1	genome	cDNA_match	1171073	1171339	99.89	-	.	ID=BINPACKER.3150.1;Target=BINPACKER.3150.1 1143 1409
NIJG01000001.1	genome	cDNA_match	1171690	1171848	99.89	-	.	ID=BINPACKER.3150.1;Target=BINPACKER.3150.1 984 1142
NIJG01000001.1	genome	cDNA_match	1171938	1172107	99.89	-	.	ID=BINPACKER.3150.1;Target=BINPACKER.3150.1 814 983
NIJG01000001.1	genome	cDNA_match	1172195	1172415	99.89	-	.	ID=BINPACKER.3150.1;Target=BINPACKER.3150.1 593 813
NIJG01000001.1	genome	cDNA_match	1172875	1173033	99.89	-	.	ID=BINPACKER.3150.1;Target=BINPACKER.3150.1 434 592
NIJG01000001.1	genome	cDNA_match	1173157	1173229	99.89	-	.	ID=BINPACKER.3150.1;Target=BINPACKER.3150.1 361 433
NIJG01000001.1	genome	cDNA_match	1174594	1174950	99.89	-	.	ID=BINPACKER.3150.1;Target=BINPACKER.3150.1 1 360
NIJG01000001.1	genome	cDNA_match	1170490	1170789	98.68	+	.	ID=C998251;Target=C998251 1 305
NIJG01000001.1	genome	cDNA_match	1173159	1173231	99.77	-	.	ID=C1165285;Target=C1165285 358 430
NIJG01000001.1	genome	cDNA_match	1174596	1174951	99.77	-	.	ID=C1165285;Target=C1165285 1 357
NIJG01000001.1	genome	cDNA_match	1173215	1173654	99.77	-	.	ID=C1168373;Target=C1168373 1 441
NIJG01000001.1	genome	cDNA_match	1177616	1177810	100.00	-	.	ID=Edil_11144-mRNA;Target=Edil_11144-mRNA 181 375
NIJG01000001.1	genome	cDNA_match	1183370	1183549	100.00	-	.	ID=Edil_11144-mRNA;Target=Edil_11144-mRNA 1 180
NIJG01000001.1	genome	cDNA_match	1187327	1187552	100.00	-	.	ID=C1123904;Target=C1123904 1 226
NIJG01000001.1	genome	cDNA_match	1191911	1192130	99.10	-	.	ID=C1117872;Target=C1117872 1 221
NIJG01000001.1	genome	cDNA_match	1199848	1200049	100.00	+	.	ID=C1142519;Target=C1142519 1 202
NIJG01000001.1	genome	cDNA_match	1212683	1212993	99.64	-	.	ID=BINPACKER.4478.1;Target=BINPACKER.4478.1 831 1141
NIJG01000001.1	genome	cDNA_match	1213236	1213418	99.64	-	.	ID=BINPACKER.4478.1;Target=BINPACKER.4478.1 647 830
NIJG01000001.1	genome	cDNA_match	1213613	1213933	99.64	-	.	ID=BINPACKER.4478.1;Target=BINPACKER.4478.1 326 646
NIJG01000001.1	genome	cDNA_match	1214300	1214515	99.64	-	.	ID=BINPACKER.4478.1;Target=BINPACKER.4478.1 110 325
NIJG01000001.1	genome	cDNA_match	1224339	1224418	99.64	-	.	ID=BINPACKER.4478.1;Target=BINPACKER.4478.1 1 109
NIJG01000001.1	genome	cDNA_match	1212688	1212993	99.65	-	.	ID=scaffold5271;Target=scaffold5271 3992 4298
NIJG01000001.1	genome	cDNA_match	1213236	1213418	99.65	-	.	ID=scaffold5271;Target=scaffold5271 3808 3991
NIJG01000001.1	genome	cDNA_match	1213613	1213933	99.65	-	.	ID=scaffold5271;Target=scaffold5271 3487 3807
NIJG01000001.1	genome	cDNA_match	1214300	1214751	99.65	-	.	ID=scaffold5271;Target=scaffold5271 3030 3486
NIJG01000001.1	genome	cDNA_match	1214883	1217542	99.65	-	.	ID=scaffold5271;Target=scaffold5271 370 3029
NIJG01000001.1	genome	cDNA_match	1217610	1217809	99.65	-	.	ID=scaffold5271;Target=scaffold5271 170 369
NIJG01000001.1	genome	cDNA_match	1224330	1224484	99.65	-	.	ID=scaffold5271;Target=scaffold5271 1 169
NIJG01000001.1	genome	cDNA_match	1213282	1213422	100.00	-	.	ID=Edil_10723-mRNA;Target=Edil_10723-mRNA 676 816
NIJG01000001.1	genome	cDNA_match	1213617	1213937	100.00	-	.	ID=Edil_10723-mRNA;Target=Edil_10723-mRNA 355 675
NIJG01000001.1	genome	cDNA_match	1214304	1214519	100.00	-	.	ID=Edil_10723-mRNA;Target=Edil_10723-mRNA 139 354
NIJG01000001.1	genome	cDNA_match	1214648	1214785	100.00	-	.	ID=Edil_10723-mRNA;Target=Edil_10723-mRNA 1 138
NIJG01000001.1	genome	cDNA_match	1213910	1214331	99.76	-	.	ID=C1223512;Target=C1223512 1 423
NIJG01000001.1	genome	cDNA_match	1214443	1214518	99.49	-	.	ID=BINPACKER.12184.1;Target=BINPACKER.12184.1 1904 1979
NIJG01000001.1	genome	cDNA_match	1214647	1214754	99.49	-	.	ID=BINPACKER.12184.1;Target=BINPACKER.12184.1 1796 1903
NIJG01000001.1	genome	cDNA_match	1214886	1216670	99.49	-	.	ID=BINPACKER.12184.1;Target=BINPACKER.12184.1 1 1795
NIJG01000001.1	genome	cDNA_match	1214726	1217546	99.72	-	.	ID=scaffold5273;Target=scaffold5273 366 3187
NIJG01000001.1	genome	cDNA_match	1217614	1217813	99.72	-	.	ID=scaffold5273;Target=scaffold5273 166 365
NIJG01000001.1	genome	cDNA_match	1224334	1224488	99.72	-	.	ID=scaffold5273;Target=scaffold5273 1 165
NIJG01000001.1	genome	cDNA_match	1218370	1218781	99.04	-	.	ID=C1284100;Target=C1284100 1 416
NIJG01000001.1	genome	cDNA_match	1220020	1220517	98.81	-	.	ID=BINPACKER.25289.1;Target=BINPACKER.25289.1 1 505
NIJG01000001.1	genome	cDNA_match	1220593	1220810	98.64	+	.	ID=C1166818;Target=C1166818 1 221
NIJG01000001.1	genome	cDNA_match	1220687	1220896	99.06	-	.	ID=C926570;Target=C926570 1 212
NIJG01000001.1	genome	cDNA_match	1220895	1221195	100.00	-	.	ID=BINPACKER.33096.1;Target=BINPACKER.33096.1 1 301
NIJG01000001.1	genome	cDNA_match	1221070	1221677	99.51	+	.	ID=C1326507;Target=C1326507 1 611
NIJG01000001.1	genome	cDNA_match	1221660	1223166	98.24	-	.	ID=BINPACKER.6893.1;Target=BINPACKER.6893.1 88 1594
NIJG01000001.1	genome	cDNA_match	1224315	1224374	98.24	-	.	ID=BINPACKER.6893.1;Target=BINPACKER.6893.1 1 87
NIJG01000001.1	genome	cDNA_match	1221779	1223205	97.21	-	.	ID=scaffold5272;Target=scaffold5272 1 1468
NIJG01000001.1	genome	cDNA_match	1223603	1224274	100.00	-	.	ID=C1212179;Target=C1212179 1 686
NIJG01000001.1	genome	cDNA_match	1223757	1224492	99.33	-	.	ID=scaffold5274;Target=scaffold5274 1 741
NIJG01000001.1	genome	cDNA_match	1224341	1224558	100.00	-	.	ID=C1184093;Target=C1184093 1 237
NIJG01000001.1	genome	cDNA_match	1229050	1229394	99.71	-	.	ID=BINPACKER.34673.1;Target=BINPACKER.34673.1 1 346
NIJG01000001.1	genome	cDNA_match	1229987	1230225	100.00	-	.	ID=C1067573;Target=C1067573 1 239
NIJG01000001.1	genome	cDNA_match	1230429	1230731	99.67	-	.	ID=C997447;Target=C997447 1 304
NIJG01000001.1	genome	cDNA_match	1230651	1230992	100.00	+	.	ID=C1256001;Target=C1256001 1 342
NIJG01000001.1	genome	cDNA_match	1232365	1232582	99.54	+	.	ID=C1047162;Target=C1047162 1 219
NIJG01000001.1	genome	cDNA_match	1242627	1242852	100.00	-	.	ID=C1123164;Target=C1123164 1 226
NIJG01000001.1	genome	cDNA_match	1242832	1243596	97.95	-	.	ID=BINPACKER.15460.1;Target=BINPACKER.15460.1 1 788
NIJG01000001.1	genome	cDNA_match	1242932	1243784	99.77	-	.	ID=C1278865;Target=C1278865 1 860
NIJG01000001.1	genome	cDNA_match	1243635	1243986	100.00	-	.	ID=Edil_05433-mRNA;Target=Edil_05433-mRNA 657 1008
NIJG01000001.1	genome	cDNA_match	1246086	1246278	100.00	-	.	ID=Edil_05433-mRNA;Target=Edil_05433-mRNA 464 656
NIJG01000001.1	genome	cDNA_match	1247743	1247933	100.00	-	.	ID=Edil_05433-mRNA;Target=Edil_05433-mRNA 1 463
NIJG01000001.1	genome	cDNA_match	1243729	1243985	98.01	-	.	ID=BINPACKER.15035.1;Target=BINPACKER.15035.1 595 863
NIJG01000001.1	genome	cDNA_match	1246085	1246276	98.01	-	.	ID=BINPACKER.15035.1;Target=BINPACKER.15035.1 403 594
NIJG01000001.1	genome	cDNA_match	1247741	1247931	98.01	-	.	ID=BINPACKER.15035.1;Target=BINPACKER.15035.1 1 402
NIJG01000001.1	genome	cDNA_match	1243762	1243985	99.67	-	.	ID=C1280853;Target=C1280853 666 889
NIJG01000001.1	genome	cDNA_match	1246085	1246276	99.67	-	.	ID=C1280853;Target=C1280853 474 665
NIJG01000001.1	genome	cDNA_match	1247741	1247931	99.67	-	.	ID=C1280853;Target=C1280853 1 473
NIJG01000001.1	genome	cDNA_match	1243968	1245206	99.92	+	.	ID=C1246497;Target=C1246497 1 1240
NIJG01000001.1	genome	cDNA_match	1244063	1244591	99.44	+	.	ID=BINPACKER.28788.1;Target=BINPACKER.28788.1 1 532
NIJG01000001.1	genome	cDNA_match	1245281	1246102	99.64	+	.	ID=C1225347;Target=C1225347 1 825
NIJG01000001.1	genome	cDNA_match	1246249	1246898	97.74	+	.	ID=C1082121;Target=C1082121 1 654
NIJG01000001.1	genome	cDNA_match	1246397	1246559	99.39	-	.	ID=scaffold5739;Target=scaffold5739 1 164
NIJG01000001.1	genome	cDNA_match	1246669	1247193	92.59	+	.	ID=scaffold14820;Target=scaffold14820 1 539
NIJG01000001.1	genome	cDNA_match	1246669	1247718	99.72	-	.	ID=scaffold23377;Target=scaffold23377 1 1054
NIJG01000001.1	genome	cDNA_match	1248765	1249203	100.00	+	.	ID=C1292542;Target=C1292542 1 445
NIJG01000001.1	genome	cDNA_match	1249031	1249932	99.89	+	.	ID=C1231049;Target=C1231049 1 904
NIJG01000001.1	genome	cDNA_match	1249971	1250185	99.54	-	.	ID=C1043998;Target=C1043998 1 216
NIJG01000001.1	genome	cDNA_match	1250776	1251986	98.30	+	.	ID=scaffold23450;Target=scaffold23450 1 1232
NIJG01000001.1	genome	cDNA_match	1251763	1252084	97.87	-	.	ID=C1148881;Target=C1148881 1 379
NIJG01000001.1	genome	cDNA_match	1252083	1252262	100.00	+	.	ID=C1190640;Target=C1190640 1 325
NIJG01000001.1	genome	cDNA_match	1252274	1252697	99.30	-	.	ID=C1224660;Target=C1224660 1 427
NIJG01000001.1	genome	cDNA_match	1252751	1253009	98.85	+	.	ID=C1206588;Target=C1206588 1 262
NIJG01000001.1	genome	cDNA_match	1253671	1254050	99.22	+	.	ID=C1272606;Target=C1272606 1 383
NIJG01000001.1	genome	cDNA_match	1254135	1254389	99.61	-	.	ID=C1154706;Target=C1154706 1 262
NIJG01000001.1	genome	cDNA_match	1254446	1254823	100.00	-	.	ID=C1210601;Target=C1210601 1 378
NIJG01000001.1	genome	cDNA_match	1256122	1256359	99.58	+	.	ID=C1186640;Target=C1186640 1 239
NIJG01000001.1	genome	cDNA_match	1258601	1258848	100.00	+	.	ID=C1076397;Target=C1076397 1 248
NIJG01000001.1	genome	cDNA_match	1260431	1260649	99.55	-	.	ID=C1165674;Target=C1165674 1 220
NIJG01000001.1	genome	cDNA_match	1261537	1261759	100.00	-	.	ID=C1123407;Target=C1123407 1 320
NIJG01000001.1	genome	cDNA_match	1261940	1262336	99.00	+	.	ID=C1279338;Target=C1279338 1 401
NIJG01000001.1	genome	cDNA_match	1262659	1262905	99.20	+	.	ID=C1206253;Target=C1206253 1 365
NIJG01000001.1	genome	cDNA_match	1262659	1263073	99.76	+	.	ID=BINPACKER.16712.1;Target=BINPACKER.16712.1 1 495
NIJG01000001.1	genome	cDNA_match	1264429	1264638	100.00	+	.	ID=C924352;Target=C924352 1 210
NIJG01000001.1	genome	cDNA_match	1273875	1277811	99.47	-	.	ID=C1320733;Target=C1320733 1 4070
NIJG01000001.1	genome	cDNA_match	1273875	1277892	99.19	+	.	ID=BINPACKER.8844.1;Target=BINPACKER.8844.1 1 4373
NIJG01000001.1	genome	cDNA_match	1277778	1278299	98.86	-	.	ID=BINPACKER.15766.1;Target=BINPACKER.15766.1 1 530
NIJG01000001.1	genome	cDNA_match	1277802	1280111	99.70	+	.	ID=C1313427;Target=C1313427 1 2318
NIJG01000001.1	genome	cDNA_match	1278298	1279980	99.70	+	.	ID=BINPACKER.17921.1;Target=BINPACKER.17921.1 1 1689
NIJG01000001.1	genome	cDNA_match	1280088	1281202	99.64	+	.	ID=C1291789;Target=C1291789 1 1119
NIJG01000001.1	genome	cDNA_match	1281244	1281763	100.00	-	.	ID=BINPACKER.30949.1;Target=BINPACKER.30949.1 1 520
NIJG01000001.1	genome	cDNA_match	1281508	1282254	100.00	+	.	ID=C1270819;Target=C1270819 1 747
NIJG01000001.1	genome	cDNA_match	1282463	1285660	99.60	+	.	ID=C1318433;Target=C1318433 1 3208
NIJG01000001.1	genome	cDNA_match	1282910	1283398	99.80	+	.	ID=BINPACKER.22396.1;Target=BINPACKER.22396.1 1 490
NIJG01000001.1	genome	cDNA_match	1285894	1286020	98.45	-	.	ID=scaffold3557;Target=scaffold3557 1 136
NIJG01000001.1	genome	cDNA_match	1286080	1286384	100.00	-	.	ID=scaffold3558;Target=scaffold3558 1 305
NIJG01000001.1	genome	cDNA_match	1286391	1287512	96.72	+	.	ID=C1293317;Target=C1293317 1 1161
NIJG01000001.1	genome	cDNA_match	1287689	1287900	99.53	+	.	ID=C1108886;Target=C1108886 1 213
NIJG01000001.1	genome	cDNA_match	1288015	1290410	99.58	+	.	ID=C1314539;Target=C1314539 1 2406
NIJG01000001.1	genome	cDNA_match	1291030	1291612	100.00	+	.	ID=C1321935;Target=C1321935 1 583
NIJG01000001.1	genome	cDNA_match	1292136	1292939	99.38	+	.	ID=C1275571;Target=C1275571 1 809
NIJG01000001.1	genome	cDNA_match	1292947	1293199	100.00	+	.	ID=C1147649;Target=C1147649 1 253
NIJG01000001.1	genome	cDNA_match	1293287	1293561	100.00	-	.	ID=C1096839;Target=C1096839 1 275
NIJG01000001.1	genome	cDNA_match	1296233	1296524	100.00	+	.	ID=C991227;Target=C991227 1 292
NIJG01000001.1	genome	cDNA_match	1297425	1297656	99.57	+	.	ID=C1180655;Target=C1180655 1 234
NIJG01000001.1	genome	cDNA_match	1298124	1298316	98.47	+	.	ID=scaffold14980;Target=scaffold14980 1 197
NIJG01000001.1	genome	cDNA_match	1299230	1299529	99.34	-	.	ID=C996399;Target=C996399 1 302
NIJG01000001.1	genome	cDNA_match	1312083	1312283	99.01	-	.	ID=C914976;Target=C914976 1 203
NIJG01000001.1	genome	cDNA_match	1312711	1312920	100.00	-	.	ID=C924510;Target=C924510 1 210
NIJG01000001.1	genome	cDNA_match	1315886	1316122	97.53	-	.	ID=C1192337;Target=C1192337 1 245
NIJG01000001.1	genome	cDNA_match	1341101	1341404	99.35	-	.	ID=C1237265;Target=C1237265 1 306
NIJG01000001.1	genome	cDNA_match	1371598	1371858	99.62	+	.	ID=C1189274;Target=C1189274 1 322
NIJG01000001.1	genome	cDNA_match	1408500	1408729	100.00	-	.	ID=Edil_05434-mRNA;Target=Edil_05434-mRNA 179 408
NIJG01000001.1	genome	cDNA_match	1413278	1413454	100.00	-	.	ID=Edil_05434-mRNA;Target=Edil_05434-mRNA 1 178
NIJG01000001.1	genome	cDNA_match	1413278	1413461	99.94	-	.	ID=C1305533;Target=C1305533 1473 1656
NIJG01000001.1	genome	cDNA_match	1414621	1416061	99.94	-	.	ID=C1305533;Target=C1305533 1 1472
NIJG01000001.1	genome	cDNA_match	1413278	1413461	100.00	-	.	ID=BINPACKER.20436.1;Target=BINPACKER.20436.1 341 524
NIJG01000001.1	genome	cDNA_match	1414621	1414667	100.00	-	.	ID=BINPACKER.20436.1;Target=BINPACKER.20436.1 1 340
NIJG01000001.1	genome	cDNA_match	1417636	1417984	99.71	-	.	ID=C1137349;Target=C1137349 1 350
NIJG01000001.1	genome	cDNA_match	1426103	1426330	99.13	-	.	ID=C947224;Target=C947224 1 232
NIJG01000001.1	genome	cDNA_match	1441967	1442357	100.00	+	.	ID=C1223004;Target=C1223004 1 421
NIJG01000001.1	genome	cDNA_match	1443177	1443616	98.88	+	.	ID=C1292880;Target=C1292880 1 446
NIJG01000001.1	genome	cDNA_match	1444633	1444858	99.12	+	.	ID=C946410;Target=C946410 1 231
NIJG01000001.1	genome	cDNA_match	1445264	1445424	99.38	+	.	ID=scaffold6521;Target=scaffold6521 1 162
NIJG01000001.1	genome	cDNA_match	1445610	1446220	99.19	+	.	ID=C1257356;Target=C1257356 1 617
NIJG01000001.1	genome	cDNA_match	1446362	1446463	100.00	+	.	ID=Edil_05432-mRNA;Target=Edil_05432-mRNA 1 102
NIJG01000001.1	genome	cDNA_match	1451319	1451482	88.17	+	.	ID=C1183727;Target=C1183727 1 310
NIJG01000001.1	genome	cDNA_match	1454173	1455404	99.92	+	.	ID=C1119255;Target=C1119255 1 1233
NIJG01000001.1	genome	cDNA_match	1454893	1455405	100.00	-	.	ID=Edil_05463-mRNA;Target=Edil_05463-mRNA 646 1158
NIJG01000001.1	genome	cDNA_match	1456171	1456343	100.00	-	.	ID=Edil_05463-mRNA;Target=Edil_05463-mRNA 473 645
NIJG01000001.1	genome	cDNA_match	1456452	1456681	100.00	-	.	ID=Edil_05463-mRNA;Target=Edil_05463-mRNA 243 472
NIJG01000001.1	genome	cDNA_match	1457805	1458046	100.00	-	.	ID=Edil_05463-mRNA;Target=Edil_05463-mRNA 1 242
NIJG01000001.1	genome	cDNA_match	1455625	1455899	99.89	-	.	ID=C1231449;Target=C1231449 636 910
NIJG01000001.1	genome	cDNA_match	1456153	1456343	99.89	-	.	ID=C1231449;Target=C1231449 445 635
NIJG01000001.1	genome	cDNA_match	1456452	1456894	99.89	-	.	ID=C1231449;Target=C1231449 1 444
NIJG01000001.1	genome	cDNA_match	1455853	1456160	99.35	+	.	ID=C1000415;Target=C1000415 1 310
NIJG01000001.1	genome	cDNA_match	1455873	1456109	99.58	-	.	ID=scaffold1861;Target=scaffold1861 1 238
NIJG01000001.1	genome	cDNA_match	1458311	1458540	100.00	-	.	ID=C1059363;Target=C1059363 1 230
NIJG01000001.1	genome	cDNA_match	1458648	1458912	100.00	-	.	ID=C1209380;Target=C1209380 1 265
NIJG01000001.1	genome	cDNA_match	1460098	1460552	93.60	-	.	ID=scaffold14;Target=scaffold14 43635 44314
NIJG01000001.1	genome	cDNA_match	1460822	1461143	93.60	-	.	ID=scaffold14;Target=scaffold14 43313 43634
NIJG01000001.1	genome	cDNA_match	1461200	1461308	93.60	-	.	ID=scaffold14;Target=scaffold14 43204 43312
NIJG01000001.1	genome	cDNA_match	1461588	1463573	93.60	-	.	ID=scaffold14;Target=scaffold14 41218 43203
NIJG01000001.1	genome	cDNA_match	1463679	1466827	93.60	-	.	ID=scaffold14;Target=scaffold14 38068 41217
NIJG01000001.1	genome	cDNA_match	1467584	1470058	93.60	-	.	ID=scaffold14;Target=scaffold14 35576 38067
NIJG01000001.1	genome	cDNA_match	1470216	1473713	93.60	-	.	ID=scaffold14;Target=scaffold14 31128 35575
NIJG01000001.1	genome	cDNA_match	1474566	1479218	93.60	-	.	ID=scaffold14;Target=scaffold14 26475 31127
NIJG01000001.1	genome	cDNA_match	1479309	1485240	93.60	-	.	ID=scaffold14;Target=scaffold14 1 26474
NIJG01000001.1	genome	cDNA_match	1462230	1464967	99.96	-	.	ID=C1389637;Target=C1389637 1 2740
NIJG01000001.1	genome	cDNA_match	1466267	1466972	100.00	+	.	ID=C1087953;Target=C1087953 1 706
NIJG01000001.1	genome	cDNA_match	1466899	1467000	99.53	+	.	ID=BINPACKER.9251.1;Target=BINPACKER.9251.1 1 102
NIJG01000001.1	genome	cDNA_match	1467730	1468886	99.53	+	.	ID=BINPACKER.9251.1;Target=BINPACKER.9251.1 103 1266
NIJG01000001.1	genome	cDNA_match	1468887	1470221	99.40	-	.	ID=BINPACKER.12278.1;Target=BINPACKER.12278.1 1 1520
NIJG01000001.1	genome	cDNA_match	1470408	1473519	99.97	+	.	ID=BINPACKER.12232.1;Target=BINPACKER.12232.1 1 3113
NIJG01000001.1	genome	cDNA_match	1473288	1473357	99.80	+	.	ID=Edil_05424-mRNA;Target=Edil_05424-mRNA 1 70
NIJG01000001.1	genome	cDNA_match	1475962	1476047	99.80	+	.	ID=Edil_05424-mRNA;Target=Edil_05424-mRNA 71 156
NIJG01000001.1	genome	cDNA_match	1481575	1481634	99.80	+	.	ID=Edil_05424-mRNA;Target=Edil_05424-mRNA 157 216
NIJG01000001.1	genome	cDNA_match	1481786	1481976	99.80	+	.	ID=Edil_05424-mRNA;Target=Edil_05424-mRNA 217 407
NIJG01000001.1	genome	cDNA_match	1482079	1482138	99.80	+	.	ID=Edil_05424-mRNA;Target=Edil_05424-mRNA 408 467
NIJG01000001.1	genome	cDNA_match	1482238	1482304	99.80	+	.	ID=Edil_05424-mRNA;Target=Edil_05424-mRNA 468 534
NIJG01000001.1	genome	cDNA_match	1482449	1482616	99.80	+	.	ID=Edil_05424-mRNA;Target=Edil_05424-mRNA 535 702
NIJG01000001.1	genome	cDNA_match	1482867	1483081	99.80	+	.	ID=Edil_05424-mRNA;Target=Edil_05424-mRNA 703 917
NIJG01000001.1	genome	cDNA_match	1483171	1483319	99.80	+	.	ID=Edil_05424-mRNA;Target=Edil_05424-mRNA 918 1066
NIJG01000001.1	genome	cDNA_match	1483664	1483794	99.80	+	.	ID=Edil_05424-mRNA;Target=Edil_05424-mRNA 1067 1197
NIJG01000001.1	genome	cDNA_match	1483883	1483978	99.80	+	.	ID=Edil_05424-mRNA;Target=Edil_05424-mRNA 1198 1293
NIJG01000001.1	genome	cDNA_match	1484074	1484273	99.80	+	.	ID=Edil_05424-mRNA;Target=Edil_05424-mRNA 1294 1493
NIJG01000001.1	genome	cDNA_match	1484421	1484699	99.80	+	.	ID=Edil_05424-mRNA;Target=Edil_05424-mRNA 1494 1772
NIJG01000001.1	genome	cDNA_match	1484759	1484885	99.80	+	.	ID=Edil_05424-mRNA;Target=Edil_05424-mRNA 1773 1899
NIJG01000001.1	genome	cDNA_match	1484978	1485115	99.80	+	.	ID=Edil_05424-mRNA;Target=Edil_05424-mRNA 1900 2037
NIJG01000001.1	genome	cDNA_match	1485322	1485483	99.80	+	.	ID=Edil_05424-mRNA;Target=Edil_05424-mRNA 2038 2199
NIJG01000001.1	genome	cDNA_match	1485757	1485886	99.80	+	.	ID=Edil_05424-mRNA;Target=Edil_05424-mRNA 2200 2329
NIJG01000001.1	genome	cDNA_match	1485961	1486028	99.80	+	.	ID=Edil_05424-mRNA;Target=Edil_05424-mRNA 2330 2397
NIJG01000001.1	genome	cDNA_match	1486574	1486636	99.80	+	.	ID=Edil_05424-mRNA;Target=Edil_05424-mRNA 2398 2460
NIJG01000001.1	genome	cDNA_match	1474783	1480197	99.87	-	.	ID=C1393571;Target=C1393571 1 6151
NIJG01000001.1	genome	cDNA_match	1474783	1479828	99.84	+	.	ID=BINPACKER.4440.1;Target=BINPACKER.4440.1 1 5046
NIJG01000001.1	genome	cDNA_match	1479896	1480200	99.84	+	.	ID=BINPACKER.4440.1;Target=BINPACKER.4440.1 5047 5351
NIJG01000001.1	genome	cDNA_match	1480327	1481623	99.84	+	.	ID=BINPACKER.4440.1;Target=BINPACKER.4440.1 5352 6648
NIJG01000001.1	genome	cDNA_match	1481775	1481964	99.84	+	.	ID=BINPACKER.4440.1;Target=BINPACKER.4440.1 6649 6838
NIJG01000001.1	genome	cDNA_match	1482067	1482126	99.84	+	.	ID=BINPACKER.4440.1;Target=BINPACKER.4440.1 6839 6898
NIJG01000001.1	genome	cDNA_match	1482226	1482292	99.84	+	.	ID=BINPACKER.4440.1;Target=BINPACKER.4440.1 6899 6965
NIJG01000001.1	genome	cDNA_match	1482437	1483068	99.84	+	.	ID=BINPACKER.4440.1;Target=BINPACKER.4440.1 6966 7597
NIJG01000001.1	genome	cDNA_match	1483158	1483305	99.84	+	.	ID=BINPACKER.4440.1;Target=BINPACKER.4440.1 7598 7745
NIJG01000001.1	genome	cDNA_match	1483650	1483963	99.84	+	.	ID=BINPACKER.4440.1;Target=BINPACKER.4440.1 7746 8059
NIJG01000001.1	genome	cDNA_match	1484059	1484257	99.84	+	.	ID=BINPACKER.4440.1;Target=BINPACKER.4440.1 8060 8258
NIJG01000001.1	genome	cDNA_match	1484405	1484869	99.84	+	.	ID=BINPACKER.4440.1;Target=BINPACKER.4440.1 8259 8723
NIJG01000001.1	genome	cDNA_match	1484962	1485105	99.84	+	.	ID=BINPACKER.4440.1;Target=BINPACKER.4440.1 8724 8867
NIJG01000001.1	genome	cDNA_match	1485312	1485473	99.84	+	.	ID=BINPACKER.4440.1;Target=BINPACKER.4440.1 8868 9029
NIJG01000001.1	genome	cDNA_match	1485747	1485876	99.84	+	.	ID=BINPACKER.4440.1;Target=BINPACKER.4440.1 9030 9159
NIJG01000001.1	genome	cDNA_match	1485951	1486018	99.84	+	.	ID=BINPACKER.4440.1;Target=BINPACKER.4440.1 9160 9227
NIJG01000001.1	genome	cDNA_match	1486564	1487705	99.84	+	.	ID=BINPACKER.4440.1;Target=BINPACKER.4440.1 9228 10600
NIJG01000001.1	genome	cDNA_match	1481575	1481634	99.71	+	.	ID=C1014832;Target=C1014832 1 60
NIJG01000001.1	genome	cDNA_match	1481786	1481975	99.71	+	.	ID=C1014832;Target=C1014832 61 250
NIJG01000001.1	genome	cDNA_match	1482078	1482137	99.71	+	.	ID=C1014832;Target=C1014832 251 310
NIJG01000001.1	genome	cDNA_match	1482237	1482267	99.71	+	.	ID=C1014832;Target=C1014832 311 342
NIJG01000001.1	genome	cDNA_match	1482238	1482477	100.00	-	.	ID=C954667;Target=C954667 1 240
NIJG01000001.1	genome	cDNA_match	1483297	1483767	98.95	-	.	ID=BINPACKER.19115.1;Target=BINPACKER.19115.1 1 478
NIJG01000001.1	genome	cDNA_match	1485092	1485358	100.00	+	.	ID=C975416;Target=C975416 1 267
NIJG01000001.1	genome	cDNA_match	1485666	1486979	100.00	+	.	ID=C1375057;Target=C1375057 1 1315
NIJG01000001.1	genome	cDNA_match	1486461	1487757	99.92	-	.	ID=C1297547;Target=C1297547 1 1298
NIJG01000001.1	genome	cDNA_match	1487762	1488044	99.53	-	.	ID=BINPACKER.226.1;Target=BINPACKER.226.1 2215 2497
NIJG01000001.1	genome	cDNA_match	1488091	1489507	99.53	-	.	ID=BINPACKER.226.1;Target=BINPACKER.226.1 1 2214
NIJG01000001.1	genome	cDNA_match	1487782	1488044	98.92	-	.	ID=C1032660;Target=C1032660 105 368
NIJG01000001.1	genome	cDNA_match	1488091	1488194	98.92	-	.	ID=C1032660;Target=C1032660 1 104
NIJG01000001.1	genome	cDNA_match	1487915	1488044	99.44	-	.	ID=C1338968;Target=C1338968 577 706
NIJG01000001.1	genome	cDNA_match	1488091	1488666	99.44	-	.	ID=C1338968;Target=C1338968 1 576
NIJG01000001.1	genome	cDNA_match	1488633	1489092	98.71	+	.	ID=C1234386;Target=C1234386 1 471
NIJG01000001.1	genome	cDNA_match	1489541	1490787	100.00	-	.	ID=C1296135;Target=C1296135 1 1247
NIJG01000001.1	genome	cDNA_match	1490837	1492198	99.93	+	.	ID=C1124283;Target=C1124283 1 1363
NIJG01000001.1	genome	cDNA_match	1491750	1491839	100.00	+	.	ID=Edil_11145-mRNA;Target=Edil_11145-mRNA 1 90
NIJG01000001.1	genome	cDNA_match	1493662	1493916	100.00	+	.	ID=Edil_11145-mRNA;Target=Edil_11145-mRNA 91 345
NIJG01000001.1	genome	cDNA_match	1500418	1500639	100.00	+	.	ID=Edil_11145-mRNA;Target=Edil_11145-mRNA 346 567
NIJG01000001.1	genome	cDNA_match	1501810	1501911	100.00	+	.	ID=Edil_11145-mRNA;Target=Edil_11145-mRNA 568 669
NIJG01000001.1	genome	cDNA_match	1493546	1494772	99.59	-	.	ID=C1297557;Target=C1297557 1 1233
NIJG01000001.1	genome	cDNA_match	1493833	1493913	99.70	-	.	ID=BINPACKER.674.2;Target=BINPACKER.674.2 608 688
NIJG01000001.1	genome	cDNA_match	1500415	1500774	99.70	-	.	ID=BINPACKER.674.2;Target=BINPACKER.674.2 248 607
NIJG01000001.1	genome	cDNA_match	1500830	1500934	99.70	-	.	ID=BINPACKER.674.2;Target=BINPACKER.674.2 142 247
NIJG01000001.1	genome	cDNA_match	1501587	1501711	99.70	-	.	ID=BINPACKER.674.2;Target=BINPACKER.674.2 1 141
NIJG01000001.1	genome	cDNA_match	1494778	1495125	99.43	+	.	ID=C1205541;Target=C1205541 1 352
NIJG01000001.1	genome	cDNA_match	1495057	1495256	100.00	-	.	ID=C910996;Target=C910996 1 200
NIJG01000001.1	genome	cDNA_match	1495110	1495564	100.00	-	.	ID=C1299842;Target=C1299842 1 455
NIJG01000001.1	genome	cDNA_match	1496847	1497523	95.76	-	.	ID=C1213633;Target=C1213633 1 699
NIJG01000001.1	genome	cDNA_match	1497527	1497758	100.00	-	.	ID=C1151449;Target=C1151449 1 232
NIJG01000001.1	genome	cDNA_match	1497775	1498076	100.00	+	.	ID=C996705;Target=C996705 1 302
NIJG01000001.1	genome	cDNA_match	1498472	1499431	97.76	-	.	ID=BINPACKER.1614.1;Target=BINPACKER.1614.1 1 2331
NIJG01000001.1	genome	cDNA_match	1498517	1499306	99.62	-	.	ID=C1276619;Target=C1276619 1 790
NIJG01000001.1	genome	cDNA_match	1499494	1500772	99.92	-	.	ID=C1371985;Target=C1371985 1 1281
NIJG01000001.1	genome	cDNA_match	1500459	1500634	99.00	+	.	ID=BINPACKER.2217.1;Target=BINPACKER.2217.1 1 176
NIJG01000001.1	genome	cDNA_match	1501805	1502419	99.00	+	.	ID=BINPACKER.2217.1;Target=BINPACKER.2217.1 177 1205
NIJG01000001.1	genome	cDNA_match	1500818	1500937	99.61	-	.	ID=C1238067;Target=C1238067 909 1029
NIJG01000001.1	genome	cDNA_match	1501590	1501714	99.61	-	.	ID=C1238067;Target=C1238067 784 908
NIJG01000001.1	genome	cDNA_match	1502480	1503258	99.61	-	.	ID=C1238067;Target=C1238067 1 783
NIJG01000001.1	genome	cDNA_match	1500883	1501616	99.73	+	.	ID=C1272483;Target=C1272483 1 736
NIJG01000001.1	genome	cDNA_match	1500918	1501611	99.71	-	.	ID=BINPACKER.13379.1;Target=BINPACKER.13379.1 1 696
NIJG01000001.1	genome	cDNA_match	1501632	1501715	100.00	-	.	ID=Edil_05412-mRNA;Target=Edil_05412-mRNA 1 84
NIJG01000001.1	genome	cDNA_match	1501696	1502402	100.00	+	.	ID=C1341014;Target=C1341014 1 707
NIJG01000001.1	genome	cDNA_match	1503306	1505744	99.71	+	.	ID=BINPACKER.15152.1;Target=BINPACKER.15152.1 1 2446
NIJG01000001.1	genome	cDNA_match	1505501	1506443	99.58	+	.	ID=C1106378;Target=C1106378 1 947
NIJG01000001.1	genome	cDNA_match	1506305	1506919	99.77	-	.	ID=C1248225;Target=C1248225 686 1300
NIJG01000001.1	genome	cDNA_match	1507252	1507332	99.77	-	.	ID=C1248225;Target=C1248225 605 685
NIJG01000001.1	genome	cDNA_match	1507407	1507640	99.77	-	.	ID=C1248225;Target=C1248225 371 604
NIJG01000001.1	genome	cDNA_match	1508170	1508313	99.77	-	.	ID=C1248225;Target=C1248225 227 370
NIJG01000001.1	genome	cDNA_match	1508441	1508615	99.77	-	.	ID=C1248225;Target=C1248225 52 226
NIJG01000001.1	genome	cDNA_match	1508694	1508741	99.77	-	.	ID=C1248225;Target=C1248225 1 51
NIJG01000001.1	genome	cDNA_match	1506671	1507268	98.52	+	.	ID=BINPACKER.18499.1;Target=BINPACKER.18499.1 1 608
NIJG01000001.1	genome	cDNA_match	1506742	1506921	100.00	-	.	ID=Edil_05465-mRNA;Target=Edil_05465-mRNA 634 813
NIJG01000001.1	genome	cDNA_match	1507254	1507334	100.00	-	.	ID=Edil_05465-mRNA;Target=Edil_05465-mRNA 553 633
NIJG01000001.1	genome	cDNA_match	1507409	1507642	100.00	-	.	ID=Edil_05465-mRNA;Target=Edil_05465-mRNA 319 552
NIJG01000001.1	genome	cDNA_match	1508172	1508315	100.00	-	.	ID=Edil_05465-mRNA;Target=Edil_05465-mRNA 175 318
NIJG01000001.1	genome	cDNA_match	1508443	1508616	100.00	-	.	ID=Edil_05465-mRNA;Target=Edil_05465-mRNA 1 174
NIJG01000001.1	genome	cDNA_match	1506972	1507269	99.67	-	.	ID=C1112566;Target=C1112566 1 300
NIJG01000001.1	genome	cDNA_match	1508724	1510651	99.90	+	.	ID=C1259101;Target=C1259101 1 1930
NIJG01000001.1	genome	cDNA_match	1510731	1512824	99.43	-	.	ID=C1135605;Target=C1135605 1 2108
NIJG01000001.1	genome	cDNA_match	1512803	1513101	98.68	-	.	ID=C996327;Target=C996327 1 302
NIJG01000001.1	genome	cDNA_match	1515879	1517454	99.77	-	.	ID=BINPACKER.16290.1;Target=BINPACKER.16290.1 200 1775
NIJG01000001.1	genome	cDNA_match	1517570	1517740	99.77	-	.	ID=BINPACKER.16290.1;Target=BINPACKER.16290.1 29 199
NIJG01000001.1	genome	cDNA_match	1517897	1517920	99.77	-	.	ID=BINPACKER.16290.1;Target=BINPACKER.16290.1 1 28
NIJG01000001.1	genome	cDNA_match	1518280	1518553	99.64	+	.	ID=C1216730;Target=C1216730 1 275
NIJG01000001.1	genome	cDNA_match	1520950	1521378	99.08	-	.	ID=BINPACKER.28628.1;Target=BINPACKER.28628.1 1 433
NIJG01000001.1	genome	cDNA_match	1521885	1522168	100.00	+	.	ID=BINPACKER.28039.1;Target=BINPACKER.28039.1 1 284
NIJG01000001.1	genome	cDNA_match	1522232	1522347	100.00	+	.	ID=BINPACKER.28039.1;Target=BINPACKER.28039.1 285 400
NIJG01000001.1	genome	cDNA_match	1522783	1523314	99.63	+	.	ID=BINPACKER.29036.1;Target=BINPACKER.29036.1 1 534
NIJG01000001.1	genome	cDNA_match	1524092	1524377	98.96	-	.	ID=BINPACKER.16788.1;Target=BINPACKER.16788.1 1 306
NIJG01000001.1	genome	cDNA_match	1524306	1524338	99.11	-	.	ID=BINPACKER.11852.1;Target=BINPACKER.11852.1 2217 2249
NIJG01000001.1	genome	cDNA_match	1524466	1526371	99.11	-	.	ID=BINPACKER.11852.1;Target=BINPACKER.11852.1 310 2216
NIJG01000001.1	genome	cDNA_match	1526659	1526771	99.11	-	.	ID=BINPACKER.11852.1;Target=BINPACKER.11852.1 197 309
NIJG01000001.1	genome	cDNA_match	1526856	1527031	99.11	-	.	ID=BINPACKER.11852.1;Target=BINPACKER.11852.1 1 196
NIJG01000001.1	genome	cDNA_match	1533726	1533854	100.00	+	.	ID=C1222584;Target=C1222584 1 129
NIJG01000001.1	genome	cDNA_match	1533937	1534092	100.00	+	.	ID=C1222584;Target=C1222584 130 285
NIJG01000001.1	genome	cDNA_match	1534162	1534295	100.00	+	.	ID=C1222584;Target=C1222584 286 419
NIJG01000001.1	genome	cDNA_match	1533834	1534092	100.00	+	.	ID=C1276480;Target=C1276480 1 259
NIJG01000001.1	genome	cDNA_match	1534162	1534295	100.00	+	.	ID=C1276480;Target=C1276480 260 393
NIJG01000001.1	genome	cDNA_match	1534598	1535278	99.71	+	.	ID=C1336151;Target=C1336151 1 683
NIJG01000001.1	genome	cDNA_match	1535737	1535778	97.22	+	.	ID=scaffold6834;Target=scaffold6834 1 42
NIJG01000001.1	genome	cDNA_match	1536642	1536743	97.22	+	.	ID=scaffold6834;Target=scaffold6834 43 144
NIJG01000001.1	genome	cDNA_match	1536804	1536933	97.22	+	.	ID=scaffold6834;Target=scaffold6834 145 275
NIJG01000001.1	genome	cDNA_match	1536999	1537633	97.22	+	.	ID=scaffold6834;Target=scaffold6834 276 936
NIJG01000001.1	genome	cDNA_match	1538299	1539305	99.80	-	.	ID=C1361607;Target=C1361607 1 1009
NIJG01000001.1	genome	cDNA_match	1546056	1546373	100.00	-	.	ID=C1195101;Target=C1195101 1 335
NIJG01000001.1	genome	cDNA_match	1548474	1548554	99.56	+	.	ID=BINPACKER.19996.1;Target=BINPACKER.19996.1 1 81
NIJG01000001.1	genome	cDNA_match	1548622	1548721	99.56	+	.	ID=BINPACKER.19996.1;Target=BINPACKER.19996.1 82 181
NIJG01000001.1	genome	cDNA_match	1548805	1548913	99.56	+	.	ID=BINPACKER.19996.1;Target=BINPACKER.19996.1 182 290
NIJG01000001.1	genome	cDNA_match	1548974	1549133	99.56	+	.	ID=BINPACKER.19996.1;Target=BINPACKER.19996.1 291 453
NIJG01000001.1	genome	cDNA_match	1550194	1550478	95.64	+	.	ID=C994319;Target=C994319 1 298
NIJG01000001.1	genome	cDNA_match	1550731	1551032	99.68	+	.	ID=BINPACKER.11834.1;Target=BINPACKER.11834.1 1 302
NIJG01000001.1	genome	cDNA_match	1551101	1551200	99.68	+	.	ID=BINPACKER.11834.1;Target=BINPACKER.11834.1 303 402
NIJG01000001.1	genome	cDNA_match	1551345	1551866	99.68	+	.	ID=BINPACKER.11834.1;Target=BINPACKER.11834.1 403 927
NIJG01000001.1	genome	cDNA_match	1553179	1553388	100.00	-	.	ID=C1153987;Target=C1153987 1 210
NIJG01000001.1	genome	cDNA_match	1565712	1565903	99.48	-	.	ID=C1032508;Target=C1032508 1 193
NIJG01000001.1	genome	cDNA_match	1578453	1579320	99.76	+	.	ID=C1120327;Target=C1120327 1 868
NIJG01000001.1	genome	cDNA_match	1579376	1579475	99.76	+	.	ID=C1120327;Target=C1120327 869 968
NIJG01000001.1	genome	cDNA_match	1579534	1579643	99.76	+	.	ID=C1120327;Target=C1120327 969 1078
NIJG01000001.1	genome	cDNA_match	1579721	1579875	99.76	+	.	ID=C1120327;Target=C1120327 1079 1233
NIJG01000001.1	genome	cDNA_match	1579953	1579983	99.76	+	.	ID=C1120327;Target=C1120327 1234 1267
NIJG01000001.1	genome	cDNA_match	1580544	1580599	100.00	+	.	ID=C1101284;Target=C1101284 1 56
NIJG01000001.1	genome	cDNA_match	1580749	1581261	100.00	+	.	ID=C1101284;Target=C1101284 57 569
NIJG01000001.1	genome	cDNA_match	1581345	1581641	100.00	+	.	ID=C1101284;Target=C1101284 570 866
NIJG01000001.1	genome	cDNA_match	1590245	1590436	99.98	+	.	ID=scaffold5801;Target=scaffold5801 1 192
NIJG01000001.1	genome	cDNA_match	1590699	1591020	99.98	+	.	ID=scaffold5801;Target=scaffold5801 193 514
NIJG01000001.1	genome	cDNA_match	1591068	1591234	99.98	+	.	ID=scaffold5801;Target=scaffold5801 515 681
NIJG01000001.1	genome	cDNA_match	1591300	1591656	99.98	+	.	ID=scaffold5801;Target=scaffold5801 682 1038
NIJG01000001.1	genome	cDNA_match	1591722	1592525	99.98	+	.	ID=scaffold5801;Target=scaffold5801 1039 1842
NIJG01000001.1	genome	cDNA_match	1592599	1592771	99.98	+	.	ID=scaffold5801;Target=scaffold5801 1843 2015
NIJG01000001.1	genome	cDNA_match	1592847	1593121	99.98	+	.	ID=scaffold5801;Target=scaffold5801 2016 2290
NIJG01000001.1	genome	cDNA_match	1593190	1593359	99.98	+	.	ID=scaffold5801;Target=scaffold5801 2291 2460
NIJG01000001.1	genome	cDNA_match	1593428	1593652	99.98	+	.	ID=scaffold5801;Target=scaffold5801 2461 2685
NIJG01000001.1	genome	cDNA_match	1593726	1593917	99.98	+	.	ID=scaffold5801;Target=scaffold5801 2686 2877
NIJG01000001.1	genome	cDNA_match	1596500	1596619	99.98	+	.	ID=scaffold5801;Target=scaffold5801 2878 2997
NIJG01000001.1	genome	cDNA_match	1596689	1596863	99.98	+	.	ID=scaffold5801;Target=scaffold5801 2998 3172
NIJG01000001.1	genome	cDNA_match	1596936	1597159	99.98	+	.	ID=scaffold5801;Target=scaffold5801 3173 3396
NIJG01000001.1	genome	cDNA_match	1597248	1597405	99.98	+	.	ID=scaffold5801;Target=scaffold5801 3397 3554
NIJG01000001.1	genome	cDNA_match	1597497	1597815	99.98	+	.	ID=scaffold5801;Target=scaffold5801 3555 3873
NIJG01000001.1	genome	cDNA_match	1597891	1598059	99.98	+	.	ID=scaffold5801;Target=scaffold5801 3874 4042
NIJG01000001.1	genome	cDNA_match	1598135	1598491	99.98	+	.	ID=scaffold5801;Target=scaffold5801 4043 4399
NIJG01000001.1	genome	cDNA_match	1598566	1598935	99.98	+	.	ID=scaffold5801;Target=scaffold5801 4400 4769
NIJG01000001.1	genome	cDNA_match	1599017	1599124	99.98	+	.	ID=scaffold5801;Target=scaffold5801 4770 4877
NIJG01000001.1	genome	cDNA_match	1599196	1599486	99.98	+	.	ID=scaffold5801;Target=scaffold5801 4878 5168
NIJG01000001.1	genome	cDNA_match	1599566	1599885	99.98	+	.	ID=scaffold5801;Target=scaffold5801 5169 6426
NIJG01000001.1	genome	cDNA_match	1590245	1590436	99.96	+	.	ID=scaffold5800;Target=scaffold5800 1 192
NIJG01000001.1	genome	cDNA_match	1590699	1591020	99.96	+	.	ID=scaffold5800;Target=scaffold5800 193 514
NIJG01000001.1	genome	cDNA_match	1591068	1591234	99.96	+	.	ID=scaffold5800;Target=scaffold5800 515 681
NIJG01000001.1	genome	cDNA_match	1591300	1591656	99.96	+	.	ID=scaffold5800;Target=scaffold5800 682 1038
NIJG01000001.1	genome	cDNA_match	1591722	1592525	99.96	+	.	ID=scaffold5800;Target=scaffold5800 1039 1842
NIJG01000001.1	genome	cDNA_match	1592599	1592771	99.96	+	.	ID=scaffold5800;Target=scaffold5800 1843 2015
NIJG01000001.1	genome	cDNA_match	1592847	1593121	99.96	+	.	ID=scaffold5800;Target=scaffold5800 2016 2290
NIJG01000001.1	genome	cDNA_match	1593190	1593359	99.96	+	.	ID=scaffold5800;Target=scaffold5800 2291 2460
NIJG01000001.1	genome	cDNA_match	1593428	1593652	99.96	+	.	ID=scaffold5800;Target=scaffold5800 2461 2685
NIJG01000001.1	genome	cDNA_match	1593726	1593917	99.96	+	.	ID=scaffold5800;Target=scaffold5800 2686 2877
NIJG01000001.1	genome	cDNA_match	1596500	1596619	99.96	+	.	ID=scaffold5800;Target=scaffold5800 2878 2997
NIJG01000001.1	genome	cDNA_match	1596689	1596863	99.96	+	.	ID=scaffold5800;Target=scaffold5800 2998 3172
NIJG01000001.1	genome	cDNA_match	1596936	1597159	99.96	+	.	ID=scaffold5800;Target=scaffold5800 3173 3396
NIJG01000001.1	genome	cDNA_match	1597248	1597405	99.96	+	.	ID=scaffold5800;Target=scaffold5800 3397 3554
NIJG01000001.1	genome	cDNA_match	1597497	1597815	99.96	+	.	ID=scaffold5800;Target=scaffold5800 3555 3873
NIJG01000001.1	genome	cDNA_match	1597891	1598059	99.96	+	.	ID=scaffold5800;Target=scaffold5800 3874 4042
NIJG01000001.1	genome	cDNA_match	1598135	1598491	99.96	+	.	ID=scaffold5800;Target=scaffold5800 4043 4399
NIJG01000001.1	genome	cDNA_match	1598566	1598935	99.96	+	.	ID=scaffold5800;Target=scaffold5800 4400 4769
NIJG01000001.1	genome	cDNA_match	1599017	1599124	99.96	+	.	ID=scaffold5800;Target=scaffold5800 4770 4877
NIJG01000001.1	genome	cDNA_match	1599196	1599486	99.96	+	.	ID=scaffold5800;Target=scaffold5800 4878 5168
NIJG01000001.1	genome	cDNA_match	1599566	1599986	99.96	+	.	ID=scaffold5800;Target=scaffold5800 5169 6519
NIJG01000001.1	genome	cDNA_match	1602502	1603750	88.20	-	.	ID=scaffold20977;Target=scaffold20977 1413 2913
NIJG01000001.1	genome	cDNA_match	1603829	1603952	88.20	-	.	ID=scaffold20977;Target=scaffold20977 1289 1412
NIJG01000001.1	genome	cDNA_match	1604041	1604264	88.20	-	.	ID=scaffold20977;Target=scaffold20977 1065 1288
NIJG01000001.1	genome	cDNA_match	1604366	1604532	88.20	-	.	ID=scaffold20977;Target=scaffold20977 898 1064
NIJG01000001.1	genome	cDNA_match	1604622	1604830	88.20	-	.	ID=scaffold20977;Target=scaffold20977 689 897
NIJG01000001.1	genome	cDNA_match	1604899	1605033	88.20	-	.	ID=scaffold20977;Target=scaffold20977 554 688
NIJG01000001.1	genome	cDNA_match	1605117	1605512	88.20	-	.	ID=scaffold20977;Target=scaffold20977 1 553
NIJG01000001.1	genome	cDNA_match	1602502	1603510	87.02	-	.	ID=BINPACKER.3863.1;Target=BINPACKER.3863.1 1539 2885
NIJG01000001.1	genome	cDNA_match	1603608	1603810	87.02	-	.	ID=BINPACKER.3863.1;Target=BINPACKER.3863.1 1336 1538
NIJG01000001.1	genome	cDNA_match	1603889	1604012	87.02	-	.	ID=BINPACKER.3863.1;Target=BINPACKER.3863.1 1212 1335
NIJG01000001.1	genome	cDNA_match	1604101	1604324	87.02	-	.	ID=BINPACKER.3863.1;Target=BINPACKER.3863.1 988 1211
NIJG01000001.1	genome	cDNA_match	1604426	1604592	87.02	-	.	ID=BINPACKER.3863.1;Target=BINPACKER.3863.1 821 987
NIJG01000001.1	genome	cDNA_match	1604682	1604890	87.02	-	.	ID=BINPACKER.3863.1;Target=BINPACKER.3863.1 612 820
NIJG01000001.1	genome	cDNA_match	1604959	1605093	87.02	-	.	ID=BINPACKER.3863.1;Target=BINPACKER.3863.1 477 611
NIJG01000001.1	genome	cDNA_match	1605177	1605572	87.02	-	.	ID=BINPACKER.3863.1;Target=BINPACKER.3863.1 1 476
NIJG01000001.1	genome	cDNA_match	1603636	1603842	100.00	-	.	ID=Edil_05462-mRNA;Target=Edil_05462-mRNA 1000 1206
NIJG01000001.1	genome	cDNA_match	1603921	1604044	100.00	-	.	ID=Edil_05462-mRNA;Target=Edil_05462-mRNA 876 999
NIJG01000001.1	genome	cDNA_match	1604133	1604356	100.00	-	.	ID=Edil_05462-mRNA;Target=Edil_05462-mRNA 652 875
NIJG01000001.1	genome	cDNA_match	1604458	1604624	100.00	-	.	ID=Edil_05462-mRNA;Target=Edil_05462-mRNA 485 651
NIJG01000001.1	genome	cDNA_match	1604714	1604922	100.00	-	.	ID=Edil_05462-mRNA;Target=Edil_05462-mRNA 276 484
NIJG01000001.1	genome	cDNA_match	1604991	1605125	100.00	-	.	ID=Edil_05462-mRNA;Target=Edil_05462-mRNA 141 275
NIJG01000001.1	genome	cDNA_match	1605209	1605348	100.00	-	.	ID=Edil_05462-mRNA;Target=Edil_05462-mRNA 1 140
NIJG01000001.1	genome	cDNA_match	1609314	1609495	100.00	+	.	ID=Edil_05439-mRNA;Target=Edil_05439-mRNA 1 182
NIJG01000001.1	genome	cDNA_match	1609554	1609842	100.00	+	.	ID=Edil_05439-mRNA;Target=Edil_05439-mRNA 183 471
NIJG01000001.1	genome	cDNA_match	1611241	1611386	100.00	+	.	ID=C1274829;Target=C1274829 1 799
NIJG01000001.1	genome	cDNA_match	1611991	1612839	98.56	+	.	ID=scaffold6891;Target=scaffold6891 1 874
NIJG01000001.1	genome	cDNA_match	1613602	1613674	98.56	+	.	ID=scaffold6891;Target=scaffold6891 875 949
NIJG01000001.1	genome	cDNA_match	1613765	1613858	98.56	+	.	ID=scaffold6891;Target=scaffold6891 950 1043
NIJG01000001.1	genome	cDNA_match	1613927	1614068	98.56	+	.	ID=scaffold6891;Target=scaffold6891 1044 1185
NIJG01000001.1	genome	cDNA_match	1614146	1619580	98.56	+	.	ID=scaffold6891;Target=scaffold6891 1186 6683
NIJG01000001.1	genome	cDNA_match	1613021	1613030	84.39	+	.	ID=BINPACKER.3328.1;Target=BINPACKER.3328.1 1 434
NIJG01000001.1	genome	cDNA_match	1613678	1613750	84.39	+	.	ID=BINPACKER.3328.1;Target=BINPACKER.3328.1 435 507
NIJG01000001.1	genome	cDNA_match	1613841	1613934	84.39	+	.	ID=BINPACKER.3328.1;Target=BINPACKER.3328.1 508 601
NIJG01000001.1	genome	cDNA_match	1614003	1614144	84.39	+	.	ID=BINPACKER.3328.1;Target=BINPACKER.3328.1 602 743
NIJG01000001.1	genome	cDNA_match	1614222	1616188	84.39	+	.	ID=BINPACKER.3328.1;Target=BINPACKER.3328.1 744 4124
NIJG01000001.1	genome	cDNA_match	1613675	1613750	100.00	+	.	ID=Edil_05437-mRNA;Target=Edil_05437-mRNA 1 76
NIJG01000001.1	genome	cDNA_match	1613841	1613934	100.00	+	.	ID=Edil_05437-mRNA;Target=Edil_05437-mRNA 77 170
NIJG01000001.1	genome	cDNA_match	1614003	1614144	100.00	+	.	ID=Edil_05437-mRNA;Target=Edil_05437-mRNA 171 312
NIJG01000001.1	genome	cDNA_match	1614222	1614404	100.00	+	.	ID=Edil_05437-mRNA;Target=Edil_05437-mRNA 313 495
NIJG01000001.1	genome	cDNA_match	1619423	1619533	100.00	-	.	ID=Edil_05461-mRNA;Target=Edil_05461-mRNA 4027 4137
NIJG01000001.1	genome	cDNA_match	1619665	1619822	100.00	-	.	ID=Edil_05461-mRNA;Target=Edil_05461-mRNA 3869 4026
NIJG01000001.1	genome	cDNA_match	1619910	1620033	100.00	-	.	ID=Edil_05461-mRNA;Target=Edil_05461-mRNA 3745 3868
NIJG01000001.1	genome	cDNA_match	1620143	1620241	100.00	-	.	ID=Edil_05461-mRNA;Target=Edil_05461-mRNA 3646 3744
NIJG01000001.1	genome	cDNA_match	1620320	1620501	100.00	-	.	ID=Edil_05461-mRNA;Target=Edil_05461-mRNA 3464 3645
NIJG01000001.1	genome	cDNA_match	1620594	1620779	100.00	-	.	ID=Edil_05461-mRNA;Target=Edil_05461-mRNA 3278 3463
NIJG01000001.1	genome	cDNA_match	1620855	1621043	100.00	-	.	ID=Edil_05461-mRNA;Target=Edil_05461-mRNA 3089 3277
NIJG01000001.1	genome	cDNA_match	1621115	1621295	100.00	-	.	ID=Edil_05461-mRNA;Target=Edil_05461-mRNA 2908 3088
NIJG01000001.1	genome	cDNA_match	1621367	1621608	100.00	-	.	ID=Edil_05461-mRNA;Target=Edil_05461-mRNA 2666 2907
NIJG01000001.1	genome	cDNA_match	1621687	1621822	100.00	-	.	ID=Edil_05461-mRNA;Target=Edil_05461-mRNA 2530 2665
NIJG01000001.1	genome	cDNA_match	1621907	1622050	100.00	-	.	ID=Edil_05461-mRNA;Target=Edil_05461-mRNA 2386 2529
NIJG01000001.1	genome	cDNA_match	1622130	1622416	100.00	-	.	ID=Edil_05461-mRNA;Target=Edil_05461-mRNA 2099 2385
NIJG01000001.1	genome	cDNA_match	1622501	1622756	100.00	-	.	ID=Edil_05461-mRNA;Target=Edil_05461-mRNA 1843 2098
NIJG01000001.1	genome	cDNA_match	1622826	1622989	100.00	-	.	ID=Edil_05461-mRNA;Target=Edil_05461-mRNA 1679 1842
NIJG01000001.1	genome	cDNA_match	1623771	1624051	100.00	-	.	ID=Edil_05461-mRNA;Target=Edil_05461-mRNA 1398 1678
NIJG01000001.1	genome	cDNA_match	1624627	1624675	100.00	-	.	ID=Edil_05461-mRNA;Target=Edil_05461-mRNA 1349 1397
NIJG01000001.1	genome	cDNA_match	1625438	1625544	100.00	-	.	ID=Edil_05461-mRNA;Target=Edil_05461-mRNA 1242 1348
NIJG01000001.1	genome	cDNA_match	1625660	1625895	100.00	-	.	ID=Edil_05461-mRNA;Target=Edil_05461-mRNA 1006 1241
NIJG01000001.1	genome	cDNA_match	1625976	1626980	100.00	-	.	ID=Edil_05461-mRNA;Target=Edil_05461-mRNA 1 1005
NIJG01000001.1	genome	cDNA_match	1623204	1625466	98.48	+	.	ID=C1313261;Target=C1313261 1 2300
NIJG01000001.1	genome	cDNA_match	1625156	1625461	100.00	-	.	ID=BINPACKER.19893.1;Target=BINPACKER.19893.1 1 306
NIJG01000001.1	genome	cDNA_match	1630952	1631901	100.00	+	.	ID=BINPACKER.3247.1;Target=BINPACKER.3247.1 1 950
NIJG01000001.1	genome	cDNA_match	1632169	1634803	100.00	+	.	ID=BINPACKER.3247.1;Target=BINPACKER.3247.1 951 4489
NIJG01000001.1	genome	cDNA_match	1632391	1634130	100.00	+	.	ID=Edil_05436-mRNA;Target=Edil_05436-mRNA 1 1740
NIJG01000001.1	genome	cDNA_match	1636676	1636698	96.62	+	.	ID=BINPACKER.5349.1;Target=BINPACKER.5349.1 1 23
NIJG01000001.1	genome	cDNA_match	1636764	1637200	96.62	+	.	ID=BINPACKER.5349.1;Target=BINPACKER.5349.1 24 463
NIJG01000001.1	genome	cDNA_match	1637286	1637576	96.62	+	.	ID=BINPACKER.5349.1;Target=BINPACKER.5349.1 464 754
NIJG01000001.1	genome	cDNA_match	1637673	1637971	96.62	+	.	ID=BINPACKER.5349.1;Target=BINPACKER.5349.1 755 1053
NIJG01000001.1	genome	cDNA_match	1638047	1638484	96.62	+	.	ID=BINPACKER.5349.1;Target=BINPACKER.5349.1 1054 1619
NIJG01000001.1	genome	cDNA_match	1636886	1637245	100.00	+	.	ID=Edil_05438-mRNA;Target=Edil_05438-mRNA 1 360
NIJG01000001.1	genome	cDNA_match	1637331	1637621	100.00	+	.	ID=Edil_05438-mRNA;Target=Edil_05438-mRNA 361 651
NIJG01000001.1	genome	cDNA_match	1637718	1638016	100.00	+	.	ID=Edil_05438-mRNA;Target=Edil_05438-mRNA 652 950
NIJG01000001.1	genome	cDNA_match	1638092	1638255	100.00	+	.	ID=Edil_05438-mRNA;Target=Edil_05438-mRNA 951 1114
NIJG01000001.1	genome	cDNA_match	1638379	1638672	100.00	+	.	ID=Edil_05438-mRNA;Target=Edil_05438-mRNA 1115 1408
NIJG01000001.1	genome	cDNA_match	1638784	1638998	100.00	+	.	ID=Edil_05438-mRNA;Target=Edil_05438-mRNA 1409 1623
NIJG01000001.1	genome	cDNA_match	1637836	1638016	90.08	+	.	ID=C1258583;Target=C1258583 1 181
NIJG01000001.1	genome	cDNA_match	1638092	1638372	90.08	+	.	ID=C1258583;Target=C1258583 182 462
NIJG01000001.1	genome	cDNA_match	1638541	1638654	90.08	+	.	ID=C1258583;Target=C1258583 463 576
NIJG01000001.1	genome	cDNA_match	1638793	1639903	90.08	+	.	ID=C1258583;Target=C1258583 577 1858
NIJG01000001.1	genome	cDNA_match	1640137	1640156	90.08	+	.	ID=C1258583;Target=C1258583 1859 1879
NIJG01000001.1	genome	cDNA_match	1640207	1640384	100.00	+	.	ID=Edil_05440-mRNA;Target=Edil_05440-mRNA 1 178
NIJG01000001.1	genome	cDNA_match	1640452	1640693	100.00	+	.	ID=Edil_05440-mRNA;Target=Edil_05440-mRNA 179 420
NIJG01000001.1	genome	cDNA_match	1640764	1641559	100.00	+	.	ID=Edil_05440-mRNA;Target=Edil_05440-mRNA 421 1216
NIJG01000001.1	genome	cDNA_match	1641740	1642665	100.00	+	.	ID=Edil_05440-mRNA;Target=Edil_05440-mRNA 1217 2142
NIJG01000001.1	genome	cDNA_match	1644464	1644628	100.00	-	.	ID=Edil_10724-mRNA;Target=Edil_10724-mRNA 1 165
NIJG01000001.1	genome	cDNA_match	1644649	1644813	100.00	-	.	ID=Edil_10725-mRNA;Target=Edil_10725-mRNA 1 165
NIJG01000001.1	genome	cDNA_match	1645357	1645569	99.96	+	.	ID=BINPACKER.1956.1;Target=BINPACKER.1956.1 1 213
NIJG01000001.1	genome	cDNA_match	1653665	1653759	99.96	+	.	ID=BINPACKER.1956.1;Target=BINPACKER.1956.1 214 308
NIJG01000001.1	genome	cDNA_match	1654659	1654971	99.96	+	.	ID=BINPACKER.1956.1;Target=BINPACKER.1956.1 309 621
NIJG01000001.1	genome	cDNA_match	1655879	1656058	99.96	+	.	ID=BINPACKER.1956.1;Target=BINPACKER.1956.1 622 801
NIJG01000001.1	genome	cDNA_match	1656251	1656364	99.96	+	.	ID=BINPACKER.1956.1;Target=BINPACKER.1956.1 802 915
NIJG01000001.1	genome	cDNA_match	1656799	1657030	99.96	+	.	ID=BINPACKER.1956.1;Target=BINPACKER.1956.1 916 1147
NIJG01000001.1	genome	cDNA_match	1659334	1659670	99.96	+	.	ID=BINPACKER.1956.1;Target=BINPACKER.1956.1 1148 1484
NIJG01000001.1	genome	cDNA_match	1659934	1660089	99.96	+	.	ID=BINPACKER.1956.1;Target=BINPACKER.1956.1 1485 1640
NIJG01000001.1	genome	cDNA_match	1660197	1660470	99.96	+	.	ID=BINPACKER.1956.1;Target=BINPACKER.1956.1 1641 1914
NIJG01000001.1	genome	cDNA_match	1660541	1661378	99.96	+	.	ID=BINPACKER.1956.1;Target=BINPACKER.1956.1 1915 6425
NIJG01000001.1	genome	cDNA_match	1645531	1645569	100.00	+	.	ID=Edil_05448-mRNA;Target=Edil_05448-mRNA 1 39
NIJG01000001.1	genome	cDNA_match	1653665	1653759	100.00	+	.	ID=Edil_05448-mRNA;Target=Edil_05448-mRNA 40 134
NIJG01000001.1	genome	cDNA_match	1654659	1654971	100.00	+	.	ID=Edil_05448-mRNA;Target=Edil_05448-mRNA 135 447
NIJG01000001.1	genome	cDNA_match	1655879	1656058	100.00	+	.	ID=Edil_05448-mRNA;Target=Edil_05448-mRNA 448 627
NIJG01000001.1	genome	cDNA_match	1656251	1656364	100.00	+	.	ID=Edil_05448-mRNA;Target=Edil_05448-mRNA 628 741
NIJG01000001.1	genome	cDNA_match	1656799	1657047	100.00	+	.	ID=Edil_05448-mRNA;Target=Edil_05448-mRNA 742 990
NIJG01000001.1	genome	cDNA_match	1658307	1658539	100.00	+	.	ID=Edil_05448-mRNA;Target=Edil_05448-mRNA 991 1223
NIJG01000001.1	genome	cDNA_match	1659335	1659671	100.00	+	.	ID=Edil_05448-mRNA;Target=Edil_05448-mRNA 1224 1560
NIJG01000001.1	genome	cDNA_match	1659935	1660090	100.00	+	.	ID=Edil_05448-mRNA;Target=Edil_05448-mRNA 1561 1716
NIJG01000001.1	genome	cDNA_match	1660198	1660471	100.00	+	.	ID=Edil_05448-mRNA;Target=Edil_05448-mRNA 1717 1990
NIJG01000001.1	genome	cDNA_match	1660542	1660618	100.00	+	.	ID=Edil_05448-mRNA;Target=Edil_05448-mRNA 1991 2067
NIJG01000001.1	genome	cDNA_match	1645722	1645938	100.00	+	.	ID=C1162217;Target=C1162217 1 217
NIJG01000001.1	genome	cDNA_match	1645836	1646046	99.53	+	.	ID=C926690;Target=C926690 1 212
NIJG01000001.1	genome	cDNA_match	1647317	1647584	100.00	+	.	ID=C1159278;Target=C1159278 1 268
NIJG01000001.1	genome	cDNA_match	1650280	1650734	98.48	-	.	ID=C1232506;Target=C1232506 1 462
NIJG01000001.1	genome	cDNA_match	1650714	1650970	100.00	-	.	ID=C1151053;Target=C1151053 1 257
NIJG01000001.1	genome	cDNA_match	1654955	1655896	99.89	-	.	ID=C1358037;Target=C1358037 1 943
NIJG01000001.1	genome	cDNA_match	1656336	1656825	99.59	-	.	ID=C1238568;Target=C1238568 1 492
NIJG01000001.1	genome	cDNA_match	1657665	1658325	100.00	-	.	ID=C1333557;Target=C1333557 1 661
NIJG01000001.1	genome	cDNA_match	1658509	1659362	96.39	+	.	ID=scaffold10526;Target=scaffold10526 1 887
NIJG01000001.1	genome	cDNA_match	1658519	1659352	99.64	-	.	ID=C1350735;Target=C1350735 1 837
NIJG01000001.1	genome	cDNA_match	1659654	1659912	98.85	-	.	ID=C1206426;Target=C1206426 1 262
NIJG01000001.1	genome	cDNA_match	1661361	1662758	99.93	+	.	ID=BINPACKER.3982.1;Target=BINPACKER.3982.1 1 3100
NIJG01000001.1	genome	cDNA_match	1664250	1664315	98.24	-	.	ID=Edil_05464-mRNA;Target=Edil_05464-mRNA 2563 2628
NIJG01000001.1	genome	cDNA_match	1664388	1664523	98.24	-	.	ID=Edil_05464-mRNA;Target=Edil_05464-mRNA 2427 2562
NIJG01000001.1	genome	cDNA_match	1664685	1664847	98.24	-	.	ID=Edil_05464-mRNA;Target=Edil_05464-mRNA 2264 2426
NIJG01000001.1	genome	cDNA_match	1664908	1665213	98.24	-	.	ID=Edil_05464-mRNA;Target=Edil_05464-mRNA 1958 2263
NIJG01000001.1	genome	cDNA_match	1667996	1668113	98.24	-	.	ID=Edil_05464-mRNA;Target=Edil_05464-mRNA 1840 1957
NIJG01000001.1	genome	cDNA_match	1668328	1669544	98.24	-	.	ID=Edil_05464-mRNA;Target=Edil_05464-mRNA 623 1839
NIJG01000001.1	genome	cDNA_match	1669685	1670024	98.24	-	.	ID=Edil_05464-mRNA;Target=Edil_05464-mRNA 283 622
NIJG01000001.1	genome	cDNA_match	1670205	1670440	98.24	-	.	ID=Edil_05464-mRNA;Target=Edil_05464-mRNA 47 282
NIJG01000001.1	genome	cDNA_match	1670660	1670705	98.24	-	.	ID=Edil_05464-mRNA;Target=Edil_05464-mRNA 1 46
NIJG01000001.1	genome	cDNA_match	1664502	1664713	100.00	-	.	ID=C1108078;Target=C1108078 1 212
NIJG01000001.1	genome	cDNA_match	1666550	1667036	100.00	-	.	ID=BINPACKER.6401.1;Target=BINPACKER.6401.1 1 497
NIJG01000001.1	genome	cDNA_match	1670045	1670280	100.00	+	.	ID=C951140;Target=C951140 1 236
NIJG01000001.1	genome	cDNA_match	1670462	1670734	99.27	+	.	ID=C1163660;Target=C1163660 1 275
NIJG01000001.1	genome	cDNA_match	1670753	1672000	99.60	+	.	ID=C1296319;Target=C1296319 1 1253
NIJG01000001.1	genome	cDNA_match	1673844	1678513	99.83	-	.	ID=C1321575;Target=C1321575 1 4679
NIJG01000001.1	genome	cDNA_match	1674141	1674296	99.75	+	.	ID=BINPACKER.12105.1;Target=BINPACKER.12105.1 1 156
NIJG01000001.1	genome	cDNA_match	1674377	1675429	99.75	+	.	ID=BINPACKER.12105.1;Target=BINPACKER.12105.1 157 1213
NIJG01000001.1	genome	cDNA_match	1675543	1678311	99.11	+	.	ID=scaffold24315;Target=scaffold24315 1 2795
NIJG01000001.1	genome	cDNA_match	1678438	1678881	100.00	+	.	ID=C1169113;Target=C1169113 1 444
NIJG01000001.1	genome	cDNA_match	1679039	1679227	100.00	+	.	ID=Edil_05447-mRNA;Target=Edil_05447-mRNA 1 189
NIJG01000001.1	genome	cDNA_match	1679338	1679752	99.52	-	.	ID=C1067427;Target=C1067427 1 549
NIJG01000001.1	genome	cDNA_match	1679849	1679940	98.78	-	.	ID=Edil_05466-mRNA;Target=Edil_05466-mRNA 152 243
NIJG01000001.1	genome	cDNA_match	1680090	1680240	98.78	-	.	ID=Edil_05466-mRNA;Target=Edil_05466-mRNA 1 151
NIJG01000001.1	genome	cDNA_match	1679912	1680120	100.00	+	.	ID=C1103866;Target=C1103866 1 209
NIJG01000001.1	genome	cDNA_match	1681167	1681644	99.98	+	.	ID=BINPACKER.4628.1;Target=BINPACKER.4628.1 1 478
NIJG01000001.1	genome	cDNA_match	1684602	1684818	99.98	+	.	ID=BINPACKER.4628.1;Target=BINPACKER.4628.1 479 695
NIJG01000001.1	genome	cDNA_match	1684904	1685064	99.98	+	.	ID=BINPACKER.4628.1;Target=BINPACKER.4628.1 696 856
NIJG01000001.1	genome	cDNA_match	1685156	1685521	99.98	+	.	ID=BINPACKER.4628.1;Target=BINPACKER.4628.1 857 1222
NIJG01000001.1	genome	cDNA_match	1685602	1685880	99.98	+	.	ID=BINPACKER.4628.1;Target=BINPACKER.4628.1 1223 1501
NIJG01000001.1	genome	cDNA_match	1685956	1686447	99.98	+	.	ID=BINPACKER.4628.1;Target=BINPACKER.4628.1 1502 1993
NIJG01000001.1	genome	cDNA_match	1686528	1686655	99.98	+	.	ID=BINPACKER.4628.1;Target=BINPACKER.4628.1 1994 2121
NIJG01000001.1	genome	cDNA_match	1686741	1686935	99.98	+	.	ID=BINPACKER.4628.1;Target=BINPACKER.4628.1 2122 2316
NIJG01000001.1	genome	cDNA_match	1687885	1688345	99.98	+	.	ID=BINPACKER.4628.1;Target=BINPACKER.4628.1 2317 2777
NIJG01000001.1	genome	cDNA_match	1688425	1688686	99.98	+	.	ID=BINPACKER.4628.1;Target=BINPACKER.4628.1 2778 3039
NIJG01000001.1	genome	cDNA_match	1688774	1689596	99.98	+	.	ID=BINPACKER.4628.1;Target=BINPACKER.4628.1 3040 3862
NIJG01000001.1	genome	cDNA_match	1689697	1689905	99.98	+	.	ID=BINPACKER.4628.1;Target=BINPACKER.4628.1 3863 4071
NIJG01000001.1	genome	cDNA_match	1689995	1690219	99.98	+	.	ID=BINPACKER.4628.1;Target=BINPACKER.4628.1 4072 4296
NIJG01000001.1	genome	cDNA_match	1690311	1690395	99.98	+	.	ID=BINPACKER.4628.1;Target=BINPACKER.4628.1 4297 4381
NIJG01000001.1	genome	cDNA_match	1690483	1690883	99.98	+	.	ID=BINPACKER.4628.1;Target=BINPACKER.4628.1 4382 4782
NIJG01000001.1	genome	cDNA_match	1691083	1691203	99.98	+	.	ID=BINPACKER.4628.1;Target=BINPACKER.4628.1 4783 4903
NIJG01000001.1	genome	cDNA_match	1691293	1691435	99.98	+	.	ID=BINPACKER.4628.1;Target=BINPACKER.4628.1 4904 5046
NIJG01000001.1	genome	cDNA_match	1691706	1692876	99.98	+	.	ID=BINPACKER.4628.1;Target=BINPACKER.4628.1 5047 6522
NIJG01000001.1	genome	cDNA_match	1681414	1681644	100.00	+	.	ID=Edil_05444-mRNA;Target=Edil_05444-mRNA 1 231
NIJG01000001.1	genome	cDNA_match	1684602	1684818	100.00	+	.	ID=Edil_05444-mRNA;Target=Edil_05444-mRNA 232 448
NIJG01000001.1	genome	cDNA_match	1684904	1685064	100.00	+	.	ID=Edil_05444-mRNA;Target=Edil_05444-mRNA 449 609
NIJG01000001.1	genome	cDNA_match	1685156	1685521	100.00	+	.	ID=Edil_05444-mRNA;Target=Edil_05444-mRNA 610 975
NIJG01000001.1	genome	cDNA_match	1685602	1685880	100.00	+	.	ID=Edil_05444-mRNA;Target=Edil_05444-mRNA 976 1254
NIJG01000001.1	genome	cDNA_match	1685956	1686448	100.00	+	.	ID=Edil_05444-mRNA;Target=Edil_05444-mRNA 1255 1747
NIJG01000001.1	genome	cDNA_match	1686529	1686656	100.00	+	.	ID=Edil_05444-mRNA;Target=Edil_05444-mRNA 1748 1875
NIJG01000001.1	genome	cDNA_match	1686742	1686936	100.00	+	.	ID=Edil_05444-mRNA;Target=Edil_05444-mRNA 1876 2070
NIJG01000001.1	genome	cDNA_match	1687886	1688346	100.00	+	.	ID=Edil_05444-mRNA;Target=Edil_05444-mRNA 2071 2531
NIJG01000001.1	genome	cDNA_match	1688426	1688687	100.00	+	.	ID=Edil_05444-mRNA;Target=Edil_05444-mRNA 2532 2793
NIJG01000001.1	genome	cDNA_match	1688775	1689597	100.00	+	.	ID=Edil_05444-mRNA;Target=Edil_05444-mRNA 2794 3616
NIJG01000001.1	genome	cDNA_match	1689698	1689906	100.00	+	.	ID=Edil_05444-mRNA;Target=Edil_05444-mRNA 3617 3825
NIJG01000001.1	genome	cDNA_match	1689996	1690220	100.00	+	.	ID=Edil_05444-mRNA;Target=Edil_05444-mRNA 3826 4050
NIJG01000001.1	genome	cDNA_match	1690312	1690396	100.00	+	.	ID=Edil_05444-mRNA;Target=Edil_05444-mRNA 4051 4135
NIJG01000001.1	genome	cDNA_match	1690484	1690884	100.00	+	.	ID=Edil_05444-mRNA;Target=Edil_05444-mRNA 4136 4536
NIJG01000001.1	genome	cDNA_match	1691084	1691204	100.00	+	.	ID=Edil_05444-mRNA;Target=Edil_05444-mRNA 4537 4657
NIJG01000001.1	genome	cDNA_match	1691294	1691436	100.00	+	.	ID=Edil_05444-mRNA;Target=Edil_05444-mRNA 4658 4800
NIJG01000001.1	genome	cDNA_match	1691707	1691838	100.00	+	.	ID=Edil_05444-mRNA;Target=Edil_05444-mRNA 4801 4932
NIJG01000001.1	genome	cDNA_match	1681683	1682186	100.00	-	.	ID=BINPACKER.31628.1;Target=BINPACKER.31628.1 1 504
NIJG01000001.1	genome	cDNA_match	1681956	1682329	100.00	-	.	ID=C1209343;Target=C1209343 1 374
NIJG01000001.1	genome	cDNA_match	1682368	1682580	100.00	-	.	ID=C1108702;Target=C1108702 1 213
NIJG01000001.1	genome	cDNA_match	1682798	1683221	98.38	-	.	ID=BINPACKER.28696.1;Target=BINPACKER.28696.1 1 432
NIJG01000001.1	genome	cDNA_match	1683145	1683871	100.00	+	.	ID=C1341110;Target=C1341110 1 727
NIJG01000001.1	genome	cDNA_match	1687526	1687800	100.00	-	.	ID=C1164114;Target=C1164114 1 276
NIJG01000001.1	genome	cDNA_match	1687886	1688346	100.00	+	.	ID=C1388097;Target=C1388097 1 461
NIJG01000001.1	genome	cDNA_match	1688426	1688687	100.00	+	.	ID=C1388097;Target=C1388097 462 723
NIJG01000001.1	genome	cDNA_match	1688775	1689597	100.00	+	.	ID=C1388097;Target=C1388097 724 1546
NIJG01000001.1	genome	cDNA_match	1689698	1689906	100.00	+	.	ID=C1388097;Target=C1388097 1547 1755
NIJG01000001.1	genome	cDNA_match	1689996	1690220	100.00	+	.	ID=C1388097;Target=C1388097 1756 1980
NIJG01000001.1	genome	cDNA_match	1690312	1690396	100.00	+	.	ID=C1388097;Target=C1388097 1981 2065
NIJG01000001.1	genome	cDNA_match	1690484	1690828	100.00	+	.	ID=C1388097;Target=C1388097 2066 2410
NIJG01000001.1	genome	cDNA_match	1690904	1691107	99.06	+	.	ID=scaffold6007;Target=scaffold6007 1 204
NIJG01000001.1	genome	cDNA_match	1691208	1691318	99.06	+	.	ID=scaffold6007;Target=scaffold6007 205 318
NIJG01000001.1	genome	cDNA_match	1691407	1691734	100.00	-	.	ID=C1192204;Target=C1192204 1 328
NIJG01000001.1	genome	cDNA_match	1692893	1694618	99.88	-	.	ID=BINPACKER.5912.1;Target=BINPACKER.5912.1 1 1729
NIJG01000001.1	genome	cDNA_match	1692897	1694598	99.94	-	.	ID=C1381217;Target=C1381217 1 1703
NIJG01000001.1	genome	cDNA_match	1693122	1693179	100.00	-	.	ID=Edil_11146-mRNA;Target=Edil_11146-mRNA 357 414
NIJG01000001.1	genome	cDNA_match	1702508	1702668	100.00	-	.	ID=Edil_11146-mRNA;Target=Edil_11146-mRNA 196 356
NIJG01000001.1	genome	cDNA_match	1703465	1703659	100.00	-	.	ID=Edil_11146-mRNA;Target=Edil_11146-mRNA 1 195
NIJG01000001.1	genome	cDNA_match	1698000	1698467	100.00	+	.	ID=BINPACKER.1678.2;Target=BINPACKER.1678.2 1 559
NIJG01000001.1	genome	cDNA_match	1698512	1699199	99.85	-	.	ID=C1265471;Target=C1265471 1 689
NIJG01000001.1	genome	cDNA_match	1700608	1701265	97.63	-	.	ID=scaffold12298;Target=scaffold12298 1 674
NIJG01000001.1	genome	cDNA_match	1701651	1701958	96.86	-	.	ID=C1187481;Target=C1187481 1 318
NIJG01000001.1	genome	cDNA_match	1702013	1702480	99.57	-	.	ID=C1234106;Target=C1234106 1 470
NIJG01000001.1	genome	cDNA_match	1702730	1702949	97.78	+	.	ID=C1171704;Target=C1171704 1 225
NIJG01000001.1	genome	cDNA_match	1703637	1704050	98.57	-	.	ID=C1285208;Target=C1285208 1 420
NIJG01000001.1	genome	cDNA_match	1705915	1706131	98.64	-	.	ID=C1166832;Target=C1166832 1 221
NIJG01000001.1	genome	cDNA_match	1706190	1706462	100.00	+	.	ID=C1215382;Target=C1215382 1 273
NIJG01000001.1	genome	cDNA_match	1709144	1709501	99.17	+	.	ID=C1205059;Target=C1205059 1 362
NIJG01000001.1	genome	cDNA_match	1710116	1710399	99.65	-	.	ID=C1223511;Target=C1223511 1 285
NIJG01000001.1	genome	cDNA_match	1715828	1716206	97.18	+	.	ID=C1214677;Target=C1214677 1 391
NIJG01000001.1	genome	cDNA_match	1720318	1720669	97.51	-	.	ID=C1204823;Target=C1204823 1 361
NIJG01000001.1	genome	cDNA_match	1720612	1720850	97.15	-	.	ID=C1139251;Target=C1139251 1 243
NIJG01000001.1	genome	cDNA_match	1721093	1721358	99.25	-	.	ID=C1211746;Target=C1211746 1 268
NIJG01000001.1	genome	cDNA_match	1737573	1739049	97.69	-	.	ID=C1253387;Target=C1253387 1 1515
NIJG01000001.1	genome	cDNA_match	1739259	1739794	99.14	+	.	ID=C1072277;Target=C1072277 1 536
NIJG01000001.1	genome	cDNA_match	1739915	1739952	99.14	+	.	ID=C1072277;Target=C1072277 537 579
NIJG01000001.1	genome	cDNA_match	1739747	1740063	100.00	+	.	ID=C1017456;Target=C1017456 1 317
NIJG01000001.1	genome	cDNA_match	1741722	1741752	100.00	+	.	ID=C1017456;Target=C1017456 318 348
NIJG01000001.1	genome	cDNA_match	1739822	1740063	99.77	+	.	ID=BINPACKER.1678.1;Target=BINPACKER.1678.1 1 242
NIJG01000001.1	genome	cDNA_match	1741722	1742152	99.77	+	.	ID=BINPACKER.1678.1;Target=BINPACKER.1678.1 243 673
NIJG01000001.1	genome	cDNA_match	1742525	1743738	99.77	+	.	ID=BINPACKER.1678.1;Target=BINPACKER.1678.1 674 1887
NIJG01000001.1	genome	cDNA_match	1744153	1745318	99.77	+	.	ID=BINPACKER.1678.1;Target=BINPACKER.1678.1 1888 3074
NIJG01000001.1	genome	cDNA_match	1741721	1742152	100.00	+	.	ID=Edil_05446-mRNA;Target=Edil_05446-mRNA 1 432
NIJG01000001.1	genome	cDNA_match	1742525	1743743	100.00	+	.	ID=Edil_05446-mRNA;Target=Edil_05446-mRNA 433 1651
NIJG01000001.1	genome	cDNA_match	1744158	1744352	100.00	+	.	ID=Edil_05446-mRNA;Target=Edil_05446-mRNA 1652 1896
NIJG01000001.1	genome	cDNA_match	1743726	1744163	99.10	+	.	ID=C1291766;Target=C1291766 1 442
NIJG01000001.1	genome	cDNA_match	1747269	1747493	100.00	-	.	ID=Edil_05455-mRNA;Target=Edil_05455-mRNA 703 927
NIJG01000001.1	genome	cDNA_match	1747679	1748349	100.00	-	.	ID=Edil_05455-mRNA;Target=Edil_05455-mRNA 32 702
NIJG01000001.1	genome	cDNA_match	1748831	1748861	100.00	-	.	ID=Edil_05455-mRNA;Target=Edil_05455-mRNA 1 31
NIJG01000001.1	genome	cDNA_match	1748976	1749621	98.63	+	.	ID=C1332799;Target=C1332799 1 655
NIJG01000001.1	genome	cDNA_match	1751826	1751968	99.30	-	.	ID=C1164381;Target=C1164381 285 427
NIJG01000001.1	genome	cDNA_match	1752047	1752327	99.30	-	.	ID=C1164381;Target=C1164381 1 284
NIJG01000001.1	genome	cDNA_match	1754371	1754757	99.49	+	.	ID=C1214201;Target=C1214201 1 389
NIJG01000001.1	genome	cDNA_match	1755011	1755222	99.07	-	.	ID=C1109538;Target=C1109538 1 214
NIJG01000001.1	genome	cDNA_match	1756332	1757138	100.00	-	.	ID=Edil_11147-mRNA;Target=Edil_11147-mRNA 1 807
NIJG01000001.1	genome	cDNA_match	1757232	1757525	100.00	-	.	ID=Edil_11148-mRNA;Target=Edil_11148-mRNA 1 294
NIJG01000001.1	genome	cDNA_match	1761441	1761849	99.15	-	.	ID=C1368787;Target=C1368787 773 1181
NIJG01000001.1	genome	cDNA_match	1762345	1763040	99.15	-	.	ID=C1368787;Target=C1368787 77 772
NIJG01000001.1	genome	cDNA_match	1766420	1766484	99.15	-	.	ID=C1368787;Target=C1368787 1 76
NIJG01000001.1	genome	cDNA_match	1761624	1761854	100.00	-	.	ID=Edil_05458-mRNA;Target=Edil_05458-mRNA 733 963
NIJG01000001.1	genome	cDNA_match	1762350	1763050	100.00	-	.	ID=Edil_05458-mRNA;Target=Edil_05458-mRNA 32 732
NIJG01000001.1	genome	cDNA_match	1766430	1766460	100.00	-	.	ID=Edil_05458-mRNA;Target=Edil_05458-mRNA 1 31
NIJG01000001.1	genome	cDNA_match	1768901	1769297	96.45	-	.	ID=scaffold12034;Target=scaffold12034 3395 3792
NIJG01000001.1	genome	cDNA_match	1769375	1770042	96.45	-	.	ID=scaffold12034;Target=scaffold12034 2726 3394
NIJG01000001.1	genome	cDNA_match	1770483	1771751	96.45	-	.	ID=scaffold12034;Target=scaffold12034 1455 2725
NIJG01000001.1	genome	cDNA_match	1771826	1773163	96.45	-	.	ID=scaffold12034;Target=scaffold12034 1 1454
NIJG01000001.1	genome	cDNA_match	1768901	1769297	96.23	-	.	ID=scaffold12035;Target=scaffold12035 3863 4260
NIJG01000001.1	genome	cDNA_match	1769375	1771751	96.23	-	.	ID=scaffold12035;Target=scaffold12035 1455 3862
NIJG01000001.1	genome	cDNA_match	1771826	1773163	96.23	-	.	ID=scaffold12035;Target=scaffold12035 1 1454
NIJG01000001.1	genome	cDNA_match	1768908	1769297	99.53	-	.	ID=BINPACKER.9646.1;Target=BINPACKER.9646.1 1316 1706
NIJG01000001.1	genome	cDNA_match	1769375	1770041	99.53	-	.	ID=BINPACKER.9646.1;Target=BINPACKER.9646.1 649 1315
NIJG01000001.1	genome	cDNA_match	1770482	1771118	99.53	-	.	ID=BINPACKER.9646.1;Target=BINPACKER.9646.1 1 648
NIJG01000001.1	genome	cDNA_match	1769059	1769298	100.00	-	.	ID=Edil_05457-mRNA;Target=Edil_05457-mRNA 706 945
NIJG01000001.1	genome	cDNA_match	1769376	1770043	100.00	-	.	ID=Edil_05457-mRNA;Target=Edil_05457-mRNA 38 705
NIJG01000001.1	genome	cDNA_match	1770484	1770520	100.00	-	.	ID=Edil_05457-mRNA;Target=Edil_05457-mRNA 1 37
NIJG01000001.1	genome	cDNA_match	1777071	1777790	100.00	+	.	ID=scaffold19094;Target=scaffold19094 1 720
NIJG01000001.1	genome	cDNA_match	1778692	1779018	98.49	-	.	ID=BINPACKER.13998.1;Target=BINPACKER.13998.1 1 333
NIJG01000001.1	genome	cDNA_match	1778995	1779411	100.00	+	.	ID=Edil_05445-mRNA;Target=Edil_05445-mRNA 1 417
NIJG01000001.1	genome	cDNA_match	1780196	1780360	99.91	+	.	ID=BINPACKER.8727.1;Target=BINPACKER.8727.1 1 165
NIJG01000001.1	genome	cDNA_match	1781220	1781276	99.91	+	.	ID=BINPACKER.8727.1;Target=BINPACKER.8727.1 166 222
NIJG01000001.1	genome	cDNA_match	1781377	1781481	99.91	+	.	ID=BINPACKER.8727.1;Target=BINPACKER.8727.1 223 327
NIJG01000001.1	genome	cDNA_match	1781814	1782537	99.91	+	.	ID=BINPACKER.8727.1;Target=BINPACKER.8727.1 328 1051
NIJG01000001.1	genome	cDNA_match	1784018	1784068	99.91	+	.	ID=BINPACKER.8727.1;Target=BINPACKER.8727.1 1052 1102
NIJG01000001.1	genome	cDNA_match	1784162	1785207	99.91	+	.	ID=BINPACKER.8727.1;Target=BINPACKER.8727.1 1103 3122
NIJG01000001.1	genome	cDNA_match	1780277	1780361	100.00	+	.	ID=Edil_05443-mRNA;Target=Edil_05443-mRNA 1 85
NIJG01000001.1	genome	cDNA_match	1781221	1781277	100.00	+	.	ID=Edil_05443-mRNA;Target=Edil_05443-mRNA 86 142
NIJG01000001.1	genome	cDNA_match	1781378	1781482	100.00	+	.	ID=Edil_05443-mRNA;Target=Edil_05443-mRNA 143 247
NIJG01000001.1	genome	cDNA_match	1781815	1782539	100.00	+	.	ID=Edil_05443-mRNA;Target=Edil_05443-mRNA 248 972
NIJG01000001.1	genome	cDNA_match	1784020	1784070	100.00	+	.	ID=Edil_05443-mRNA;Target=Edil_05443-mRNA 973 1023
NIJG01000001.1	genome	cDNA_match	1784164	1784880	100.00	+	.	ID=Edil_05443-mRNA;Target=Edil_05443-mRNA 1024 1740
NIJG01000001.1	genome	cDNA_match	1783700	1784143	99.78	+	.	ID=C1228808;Target=C1228808 1 445
NIJG01000001.1	genome	cDNA_match	1785297	1794616	99.05	+	.	ID=scaffold21937;Target=scaffold21937 1 9394
NIJG01000001.1	genome	cDNA_match	1786258	1786590	99.70	+	.	ID=BINPACKER.27633.1;Target=BINPACKER.27633.1 1 340
NIJG01000001.1	genome	cDNA_match	1786612	1789487	99.76	+	.	ID=BINPACKER.9558.1;Target=BINPACKER.9558.1 1 5435
NIJG01000001.1	genome	cDNA_match	1789466	1790292	99.16	-	.	ID=BINPACKER.11429.1;Target=BINPACKER.11429.1 1 833
NIJG01000001.1	genome	cDNA_match	1792509	1792738	100.00	-	.	ID=Edil_11149-mRNA;Target=Edil_11149-mRNA 1 342
NIJG01000001.1	genome	cDNA_match	1793736	1794187	99.12	+	.	ID=BINPACKER.23326.1;Target=BINPACKER.23326.1 1 559
NIJG01000001.1	genome	cDNA_match	1794676	1795016	100.00	+	.	ID=C1197329;Target=C1197329 1 341
NIJG01000001.1	genome	cDNA_match	1795708	1795805	99.85	+	.	ID=BINPACKER.23336.1;Target=BINPACKER.23336.1 1 98
NIJG01000001.1	genome	cDNA_match	1795948	1796471	99.85	+	.	ID=BINPACKER.23336.1;Target=BINPACKER.23336.1 99 622
NIJG01000001.1	genome	cDNA_match	1798150	1798183	99.85	+	.	ID=BINPACKER.23336.1;Target=BINPACKER.23336.1 623 658
NIJG01000001.1	genome	cDNA_match	1799220	1800975	99.72	-	.	ID=C1257269;Target=C1257269 1 1761
NIJG01000001.1	genome	cDNA_match	1801399	1801756	99.44	+	.	ID=BINPACKER.33756.1;Target=BINPACKER.33756.1 1 360
NIJG01000001.1	genome	cDNA_match	1802300	1802640	99.71	-	.	ID=C1255819;Target=C1255819 1 342
NIJG01000001.1	genome	cDNA_match	1802548	1803051	99.21	+	.	ID=C1060383;Target=C1060383 1 509
NIJG01000001.1	genome	cDNA_match	1804390	1804697	100.00	-	.	ID=C1000081;Target=C1000081 1 309
NIJG01000001.1	genome	cDNA_match	1806074	1806532	99.57	+	.	ID=BINPACKER.22709.1;Target=BINPACKER.22709.1 1 461
NIJG01000001.1	genome	cDNA_match	1807039	1807307	93.89	-	.	ID=C1184189;Target=C1184189 43 311
NIJG01000001.1	genome	cDNA_match	1807565	1807587	93.89	-	.	ID=C1184189;Target=C1184189 1 42
NIJG01000001.1	genome	cDNA_match	1808153	1808641	99.80	-	.	ID=C1304178;Target=C1304178 1 491
NIJG01000001.1	genome	cDNA_match	1808590	1808903	100.00	-	.	ID=C1014600;Target=C1014600 1 341
NIJG01000001.1	genome	cDNA_match	1808903	1809123	100.00	+	.	ID=C1118060;Target=C1118060 1 221
NIJG01000001.1	genome	cDNA_match	1815378	1815596	99.55	-	.	ID=C1166100;Target=C1166100 1 220
NIJG01000001.1	genome	cDNA_match	1819839	1820071	99.57	-	.	ID=C973508;Target=C973508 1 264
NIJG01000001.1	genome	cDNA_match	1833765	1834058	100.00	+	.	ID=C1251003;Target=C1251003 1 294
NIJG01000001.1	genome	cDNA_match	1838632	1838651	100.00	+	.	ID=C1251003;Target=C1251003 295 332
NIJG01000001.1	genome	cDNA_match	1835879	1836937	99.16	+	.	ID=C1239957;Target=C1239957 1 1068
NIJG01000001.1	genome	cDNA_match	1838694	1838739	100.00	+	.	ID=Edil_05441-mRNA;Target=Edil_05441-mRNA 1 46
NIJG01000001.1	genome	cDNA_match	1840187	1840386	100.00	+	.	ID=Edil_05441-mRNA;Target=Edil_05441-mRNA 47 246
NIJG01000001.1	genome	cDNA_match	1840679	1840909	100.00	+	.	ID=Edil_05441-mRNA;Target=Edil_05441-mRNA 247 477
NIJG01000001.1	genome	cDNA_match	1840880	1842175	99.62	-	.	ID=C1121435;Target=C1121435 1 1303
NIJG01000001.1	genome	cDNA_match	1841949	1842388	96.70	-	.	ID=scaffold16894;Target=scaffold16894 1 452
NIJG01000001.1	genome	cDNA_match	1842212	1842445	98.22	-	.	ID=C1284683;Target=C1284683 723 957
NIJG01000001.1	genome	cDNA_match	1842612	1843317	98.22	-	.	ID=C1284683;Target=C1284683 1 722
NIJG01000001.1	genome	cDNA_match	1843417	1844576	99.15	+	.	ID=C1116851;Target=C1116851 1 1168
NIJG01000001.1	genome	cDNA_match	1843617	1844481	98.97	+	.	ID=BINPACKER.10250.1;Target=BINPACKER.10250.1 1 872
NIJG01000001.1	genome	cDNA_match	1844396	1844675	98.05	+	.	ID=scaffold6481;Target=scaffold6481 1 285
NIJG01000001.1	genome	cDNA_match	1844943	1844963	98.05	+	.	ID=scaffold6481;Target=scaffold6481 286 309
NIJG01000001.1	genome	cDNA_match	1844559	1844621	99.05	-	.	ID=BINPACKER.15089.1;Target=BINPACKER.15089.1 1525 1587
NIJG01000001.1	genome	cDNA_match	1844889	1846392	99.05	-	.	ID=BINPACKER.15089.1;Target=BINPACKER.15089.1 1 1524
NIJG01000001.1	genome	cDNA_match	1845331	1846039	98.75	-	.	ID=C1340238;Target=C1340238 1 718
NIJG01000001.1	genome	cDNA_match	1846548	1847691	98.96	+	.	ID=C1368503;Target=C1368503 1 1172
NIJG01000001.1	genome	cDNA_match	1846617	1847663	96.41	+	.	ID=scaffold20616;Target=scaffold20616 1 1102
NIJG01000001.1	genome	cDNA_match	1846698	1847278	99.32	+	.	ID=BINPACKER.13380.1;Target=BINPACKER.13380.1 1 585
NIJG01000001.1	genome	cDNA_match	1847304	1848307	99.31	-	.	ID=BINPACKER.14567.1;Target=BINPACKER.14567.1 1 1011
NIJG01000001.1	genome	cDNA_match	1847855	1848280	99.07	+	.	ID=C1288330;Target=C1288330 1 430
NIJG01000001.1	genome	cDNA_match	1850222	1851196	99.80	+	.	ID=C1287041;Target=C1287041 1 975
NIJG01000001.1	genome	cDNA_match	1858408	1858436	99.80	+	.	ID=C1287041;Target=C1287041 976 1006
NIJG01000001.1	genome	cDNA_match	1851132	1851198	99.76	+	.	ID=Edil_05442-mRNA;Target=Edil_05442-mRNA 1 67
NIJG01000001.1	genome	cDNA_match	1858410	1858528	99.76	+	.	ID=Edil_05442-mRNA;Target=Edil_05442-mRNA 68 186
NIJG01000001.1	genome	cDNA_match	1858615	1858695	99.76	+	.	ID=Edil_05442-mRNA;Target=Edil_05442-mRNA 187 267
NIJG01000001.1	genome	cDNA_match	1860272	1860499	99.76	+	.	ID=Edil_05442-mRNA;Target=Edil_05442-mRNA 268 495
NIJG01000001.1	genome	cDNA_match	1861945	1863194	99.76	+	.	ID=Edil_05442-mRNA;Target=Edil_05442-mRNA 496 1745
NIJG01000001.1	genome	cDNA_match	1863739	1863849	99.76	+	.	ID=Edil_05442-mRNA;Target=Edil_05442-mRNA 1746 1858
NIJG01000001.1	genome	cDNA_match	1863954	1864551	99.76	+	.	ID=Edil_05442-mRNA;Target=Edil_05442-mRNA 1859 2456
NIJG01000001.1	genome	cDNA_match	1864633	1865076	99.76	+	.	ID=Edil_05442-mRNA;Target=Edil_05442-mRNA 2457 2904
NIJG01000001.1	genome	cDNA_match	1851499	1851945	100.00	-	.	ID=BINPACKER.32594.1;Target=BINPACKER.32594.1 1 447
NIJG01000001.1	genome	cDNA_match	1852027	1852657	99.37	-	.	ID=BINPACKER.18427.1;Target=BINPACKER.18427.1 1 636
NIJG01000001.1	genome	cDNA_match	1852826	1853313	99.80	+	.	ID=BINPACKER.27383.1;Target=BINPACKER.27383.1 1 489
NIJG01000001.1	genome	cDNA_match	1855112	1858173	99.58	+	.	ID=C1140919;Target=C1140919 1 3077
NIJG01000001.1	genome	cDNA_match	1858409	1858528	99.71	+	.	ID=scaffold20660;Target=scaffold20660 1 120
NIJG01000001.1	genome	cDNA_match	1858615	1858695	99.71	+	.	ID=scaffold20660;Target=scaffold20660 121 201
NIJG01000001.1	genome	cDNA_match	1860272	1860499	99.71	+	.	ID=scaffold20660;Target=scaffold20660 202 429
NIJG01000001.1	genome	cDNA_match	1861945	1863188	99.71	+	.	ID=scaffold20660;Target=scaffold20660 430 1673
NIJG01000001.1	genome	cDNA_match	1863958	1864553	99.71	+	.	ID=scaffold20660;Target=scaffold20660 1674 2270
NIJG01000001.1	genome	cDNA_match	1864635	1866767	99.71	+	.	ID=scaffold20660;Target=scaffold20660 2271 5387
NIJG01000001.1	genome	cDNA_match	1858474	1858528	97.75	+	.	ID=BINPACKER.12174.1;Target=BINPACKER.12174.1 1 55
NIJG01000001.1	genome	cDNA_match	1858615	1859602	97.75	+	.	ID=BINPACKER.12174.1;Target=BINPACKER.12174.1 56 1067
NIJG01000001.1	genome	cDNA_match	1859543	1860294	99.34	-	.	ID=C1092914;Target=C1092914 1 758
NIJG01000001.1	genome	cDNA_match	1860479	1860894	100.00	-	.	ID=BINPACKER.15210.1;Target=BINPACKER.15210.1 1 419
NIJG01000001.1	genome	cDNA_match	1861217	1861536	99.38	+	.	ID=C1189678;Target=C1189678 1 323
NIJG01000001.1	genome	cDNA_match	1861550	1861969	99.76	-	.	ID=C1245650;Target=C1245650 1 534
NIJG01000001.1	genome	cDNA_match	1863290	1863788	99.40	+	.	ID=C1306676;Target=C1306676 1 502
NIJG01000001.1	genome	cDNA_match	1863414	1863859	99.31	+	.	ID=scaffold20659;Target=scaffold20659 1 446
NIJG01000001.1	genome	cDNA_match	1863974	1864543	99.31	+	.	ID=scaffold20659;Target=scaffold20659 447 1017
NIJG01000001.1	genome	cDNA_match	1864625	1866757	99.31	+	.	ID=scaffold20659;Target=scaffold20659 1018 3166
NIJG01000001.1	genome	cDNA_match	1866163	1866574	100.00	+	.	ID=BINPACKER.3745.1;Target=BINPACKER.3745.1 1 416
NIJG01000001.1	genome	cDNA_match	1868417	1868987	100.00	+	.	ID=Edil_05454-mRNA;Target=Edil_05454-mRNA 1 571
NIJG01000001.1	genome	cDNA_match	1869079	1869343	100.00	+	.	ID=Edil_05454-mRNA;Target=Edil_05454-mRNA 572 836
NIJG01000001.1	genome	cDNA_match	1869410	1869584	100.00	+	.	ID=Edil_05454-mRNA;Target=Edil_05454-mRNA 837 1011
NIJG01000001.1	genome	cDNA_match	1869755	1869910	100.00	-	.	ID=Edil_05456-mRNA;Target=Edil_05456-mRNA 958 1113
NIJG01000001.1	genome	cDNA_match	1869980	1870114	100.00	-	.	ID=Edil_05456-mRNA;Target=Edil_05456-mRNA 823 957
NIJG01000001.1	genome	cDNA_match	1870183	1870362	100.00	-	.	ID=Edil_05456-mRNA;Target=Edil_05456-mRNA 643 822
NIJG01000001.1	genome	cDNA_match	1870450	1870628	100.00	-	.	ID=Edil_05456-mRNA;Target=Edil_05456-mRNA 464 642
NIJG01000001.1	genome	cDNA_match	1870700	1871162	100.00	-	.	ID=Edil_05456-mRNA;Target=Edil_05456-mRNA 1 463
NIJG01000001.1	genome	cDNA_match	1872526	1873660	99.80	+	.	ID=BINPACKER.11364.1;Target=BINPACKER.11364.1 1 1135
NIJG01000001.1	genome	cDNA_match	1873728	1874041	99.80	+	.	ID=BINPACKER.11364.1;Target=BINPACKER.11364.1 1136 1449
NIJG01000001.1	genome	cDNA_match	1874127	1874220	99.80	+	.	ID=BINPACKER.11364.1;Target=BINPACKER.11364.1 1450 1543
NIJG01000001.1	genome	cDNA_match	1874439	1874680	99.80	+	.	ID=BINPACKER.11364.1;Target=BINPACKER.11364.1 1544 1785
NIJG01000001.1	genome	cDNA_match	1874773	1875385	99.80	+	.	ID=BINPACKER.11364.1;Target=BINPACKER.11364.1 1786 2398
NIJG01000001.1	genome	cDNA_match	1875528	1876701	99.80	+	.	ID=BINPACKER.11364.1;Target=BINPACKER.11364.1 2399 3579
NIJG01000001.1	genome	cDNA_match	1872735	1873134	99.78	+	.	ID=scaffold24497;Target=scaffold24497 1 400
NIJG01000001.1	genome	cDNA_match	1873383	1873457	99.78	+	.	ID=scaffold24497;Target=scaffold24497 401 475
NIJG01000001.1	genome	cDNA_match	1873552	1873662	99.78	+	.	ID=scaffold24497;Target=scaffold24497 476 586
NIJG01000001.1	genome	cDNA_match	1873730	1874043	99.78	+	.	ID=scaffold24497;Target=scaffold24497 587 900
NIJG01000001.1	genome	cDNA_match	1874129	1874222	99.78	+	.	ID=scaffold24497;Target=scaffold24497 901 994
NIJG01000001.1	genome	cDNA_match	1874441	1874682	99.78	+	.	ID=scaffold24497;Target=scaffold24497 995 1236
NIJG01000001.1	genome	cDNA_match	1874775	1875387	99.78	+	.	ID=scaffold24497;Target=scaffold24497 1237 1850
NIJG01000001.1	genome	cDNA_match	1875530	1876827	99.78	+	.	ID=scaffold24497;Target=scaffold24497 1851 3154
NIJG01000001.1	genome	cDNA_match	1882465	1882726	99.62	-	.	ID=C1155492;Target=C1155492 1 263
NIJG01000001.1	genome	cDNA_match	1883496	1883701	100.00	+	.	ID=C1148522;Target=C1148522 1 206
NIJG01000001.1	genome	cDNA_match	1883543	1883984	99.77	-	.	ID=C1169089;Target=C1169089 1 443
NIJG01000001.1	genome	cDNA_match	1885270	1885986	99.17	+	.	ID=C1340806;Target=C1340806 1 724
NIJG01000001.1	genome	cDNA_match	1886917	1887224	97.78	-	.	ID=BINPACKER.23922.1;Target=BINPACKER.23922.1 1 315
NIJG01000001.1	genome	cDNA_match	1886940	1887144	98.56	+	.	ID=C1034420;Target=C1034420 1 208
NIJG01000001.1	genome	cDNA_match	1887924	1888276	99.16	+	.	ID=C1203083;Target=C1203083 1 356
NIJG01000001.1	genome	cDNA_match	1888753	1889043	99.32	-	.	ID=C1188708;Target=C1188708 1 293
NIJG01000001.1	genome	cDNA_match	1888937	1889142	99.04	-	.	ID=C922062;Target=C922062 1 208
NIJG01000001.1	genome	cDNA_match	1890700	1890919	93.22	-	.	ID=C1134776;Target=C1134776 1 238
NIJG01000001.1	genome	cDNA_match	1892204	1892435	100.00	-	.	ID=C1178861;Target=C1178861 1 232
NIJG01000001.1	genome	cDNA_match	1905997	1906145	94.30	+	.	ID=C1198359;Target=C1198359 1 343
NIJG01000001.1	genome	cDNA_match	1906288	1906490	100.00	-	.	ID=Edil_11150-mRNA;Target=Edil_11150-mRNA 80 282
NIJG01000001.1	genome	cDNA_match	1906609	1906687	100.00	-	.	ID=Edil_11150-mRNA;Target=Edil_11150-mRNA 1 79
NIJG01000001.1	genome	cDNA_match	1911915	1912126	100.00	-	.	ID=Edil_05459-mRNA;Target=Edil_05459-mRNA 863 1074
NIJG01000001.1	genome	cDNA_match	1912234	1912329	100.00	-	.	ID=Edil_05459-mRNA;Target=Edil_05459-mRNA 767 862
NIJG01000001.1	genome	cDNA_match	1912397	1913054	100.00	-	.	ID=Edil_05459-mRNA;Target=Edil_05459-mRNA 109 766
NIJG01000001.1	genome	cDNA_match	1913295	1913402	100.00	-	.	ID=Edil_05459-mRNA;Target=Edil_05459-mRNA 1 108
NIJG01000001.1	genome	cDNA_match	1916568	1916894	99.01	+	.	ID=scaffold24513;Target=scaffold24513 1 327
NIJG01000001.1	genome	cDNA_match	1917183	1918379	99.01	+	.	ID=scaffold24513;Target=scaffold24513 328 1524
NIJG01000001.1	genome	cDNA_match	1918450	1919392	99.01	+	.	ID=scaffold24513;Target=scaffold24513 1525 2467
NIJG01000001.1	genome	cDNA_match	1919469	1920619	99.01	+	.	ID=scaffold24513;Target=scaffold24513 2468 3618
NIJG01000001.1	genome	cDNA_match	1920697	1921197	99.01	+	.	ID=scaffold24513;Target=scaffold24513 3619 4152
NIJG01000001.1	genome	cDNA_match	1916820	1916899	100.00	+	.	ID=Edil_05450-mRNA;Target=Edil_05450-mRNA 1 80
NIJG01000001.1	genome	cDNA_match	1917188	1918412	100.00	+	.	ID=Edil_05450-mRNA;Target=Edil_05450-mRNA 81 1305
NIJG01000001.1	genome	cDNA_match	1918483	1919430	100.00	+	.	ID=Edil_05450-mRNA;Target=Edil_05450-mRNA 1306 2253
NIJG01000001.1	genome	cDNA_match	1919507	1920661	100.00	+	.	ID=Edil_05450-mRNA;Target=Edil_05450-mRNA 2254 3408
NIJG01000001.1	genome	cDNA_match	1920739	1920972	100.00	+	.	ID=Edil_05450-mRNA;Target=Edil_05450-mRNA 3409 3642
NIJG01000001.1	genome	cDNA_match	1921545	1921940	99.50	-	.	ID=C1278038;Target=C1278038 1 398
NIJG01000001.1	genome	cDNA_match	1922425	1922584	100.00	+	.	ID=Edil_05452-mRNA;Target=Edil_05452-mRNA 1 160
NIJG01000001.1	genome	cDNA_match	1923434	1924141	100.00	+	.	ID=Edil_05452-mRNA;Target=Edil_05452-mRNA 161 868
NIJG01000001.1	genome	cDNA_match	1924203	1924348	100.00	+	.	ID=Edil_05452-mRNA;Target=Edil_05452-mRNA 869 1014
NIJG01000001.1	genome	cDNA_match	1924431	1927328	100.00	+	.	ID=Edil_05452-mRNA;Target=Edil_05452-mRNA 1015 3912
NIJG01000001.1	genome	cDNA_match	1927433	1927660	100.00	+	.	ID=Edil_05452-mRNA;Target=Edil_05452-mRNA 3913 4140
NIJG01000001.1	genome	cDNA_match	1927744	1928125	100.00	+	.	ID=Edil_05452-mRNA;Target=Edil_05452-mRNA 4141 4522
NIJG01000001.1	genome	cDNA_match	1928211	1928338	100.00	+	.	ID=Edil_05452-mRNA;Target=Edil_05452-mRNA 4523 4650
NIJG01000001.1	genome	cDNA_match	1922556	1922878	100.00	+	.	ID=C1189850;Target=C1189850 1 323
NIJG01000001.1	genome	cDNA_match	1931055	1931662	99.51	+	.	ID=BINPACKER.7430.1;Target=BINPACKER.7430.1 1 633
NIJG01000001.1	genome	cDNA_match	1931762	1934212	98.59	-	.	ID=BINPACKER.6505.1;Target=BINPACKER.6505.1 1 2557
NIJG01000001.1	genome	cDNA_match	1932758	1934840	98.30	-	.	ID=C1311775;Target=C1311775 1 2125
NIJG01000001.1	genome	cDNA_match	1935641	1935807	100.00	+	.	ID=Edil_05453-mRNA;Target=Edil_05453-mRNA 1 167
NIJG01000001.1	genome	cDNA_match	1936086	1936410	100.00	+	.	ID=Edil_05453-mRNA;Target=Edil_05453-mRNA 168 492
NIJG01000002.1	genome	cDNA_match	4543	4575	98.57	-	.	ID=scaffold1745;Target=scaffold1745 3413 3445
NIJG01000002.1	genome	cDNA_match	4668	4784	98.57	-	.	ID=scaffold1745;Target=scaffold1745 3296 3412
NIJG01000002.1	genome	cDNA_match	4869	5019	98.57	-	.	ID=scaffold1745;Target=scaffold1745 3145 3295
NIJG01000002.1	genome	cDNA_match	5097	5239	98.57	-	.	ID=scaffold1745;Target=scaffold1745 3002 3144
NIJG01000002.1	genome	cDNA_match	5321	5475	98.57	-	.	ID=scaffold1745;Target=scaffold1745 2847 3001
NIJG01000002.1	genome	cDNA_match	5570	5666	98.57	-	.	ID=scaffold1745;Target=scaffold1745 2749 2846
NIJG01000002.1	genome	cDNA_match	5736	6525	98.57	-	.	ID=scaffold1745;Target=scaffold1745 1958 2748
NIJG01000002.1	genome	cDNA_match	6601	6702	98.57	-	.	ID=scaffold1745;Target=scaffold1745 1849 1957
NIJG01000002.1	genome	cDNA_match	6807	7005	98.57	-	.	ID=scaffold1745;Target=scaffold1745 1650 1848
NIJG01000002.1	genome	cDNA_match	7076	7213	98.57	-	.	ID=scaffold1745;Target=scaffold1745 1512 1649
NIJG01000002.1	genome	cDNA_match	7276	7539	98.57	-	.	ID=scaffold1745;Target=scaffold1745 1248 1511
NIJG01000002.1	genome	cDNA_match	7611	7745	98.57	-	.	ID=scaffold1745;Target=scaffold1745 1113 1247
NIJG01000002.1	genome	cDNA_match	7834	8079	98.57	-	.	ID=scaffold1745;Target=scaffold1745 867 1112
NIJG01000002.1	genome	cDNA_match	8156	8221	98.57	-	.	ID=scaffold1745;Target=scaffold1745 801 866
NIJG01000002.1	genome	cDNA_match	8291	8691	98.57	-	.	ID=scaffold1745;Target=scaffold1745 1 800
NIJG01000002.1	genome	cDNA_match	6396	6554	100.00	-	.	ID=Edil_03620-mRNA;Target=Edil_03620-mRNA 1132 1290
NIJG01000002.1	genome	cDNA_match	6630	6756	100.00	-	.	ID=Edil_03620-mRNA;Target=Edil_03620-mRNA 1005 1131
NIJG01000002.1	genome	cDNA_match	6847	7045	100.00	-	.	ID=Edil_03620-mRNA;Target=Edil_03620-mRNA 806 1004
NIJG01000002.1	genome	cDNA_match	7116	7254	100.00	-	.	ID=Edil_03620-mRNA;Target=Edil_03620-mRNA 667 805
NIJG01000002.1	genome	cDNA_match	7317	7580	100.00	-	.	ID=Edil_03620-mRNA;Target=Edil_03620-mRNA 403 666
NIJG01000002.1	genome	cDNA_match	7652	7786	100.00	-	.	ID=Edil_03620-mRNA;Target=Edil_03620-mRNA 268 402
NIJG01000002.1	genome	cDNA_match	7875	8141	100.00	-	.	ID=Edil_03620-mRNA;Target=Edil_03620-mRNA 1 267
NIJG01000002.1	genome	cDNA_match	6459	6554	99.94	-	.	ID=BINPACKER.4179.1;Target=BINPACKER.4179.1 2324 2419
NIJG01000002.1	genome	cDNA_match	6630	6756	99.94	-	.	ID=BINPACKER.4179.1;Target=BINPACKER.4179.1 2197 2323
NIJG01000002.1	genome	cDNA_match	6847	7045	99.94	-	.	ID=BINPACKER.4179.1;Target=BINPACKER.4179.1 1998 2196
NIJG01000002.1	genome	cDNA_match	7116	7253	99.94	-	.	ID=BINPACKER.4179.1;Target=BINPACKER.4179.1 1860 1997
NIJG01000002.1	genome	cDNA_match	7316	7579	99.94	-	.	ID=BINPACKER.4179.1;Target=BINPACKER.4179.1 1596 1859
NIJG01000002.1	genome	cDNA_match	7651	7785	99.94	-	.	ID=BINPACKER.4179.1;Target=BINPACKER.4179.1 1461 1595
NIJG01000002.1	genome	cDNA_match	7874	8261	99.94	-	.	ID=BINPACKER.4179.1;Target=BINPACKER.4179.1 1073 1460
NIJG01000002.1	genome	cDNA_match	8331	8771	99.94	-	.	ID=BINPACKER.4179.1;Target=BINPACKER.4179.1 1 1072
NIJG01000002.1	genome	cDNA_match	6526	6731	98.92	-	.	ID=scaffold1746;Target=scaffold1746 1462 1675
NIJG01000002.1	genome	cDNA_match	6836	7034	98.92	-	.	ID=scaffold1746;Target=scaffold1746 1263 1461
NIJG01000002.1	genome	cDNA_match	7105	7242	98.92	-	.	ID=scaffold1746;Target=scaffold1746 1125 1262
NIJG01000002.1	genome	cDNA_match	7305	7568	98.92	-	.	ID=scaffold1746;Target=scaffold1746 861 1124
NIJG01000002.1	genome	cDNA_match	7640	7774	98.92	-	.	ID=scaffold1746;Target=scaffold1746 726 860
NIJG01000002.1	genome	cDNA_match	7863	8108	98.92	-	.	ID=scaffold1746;Target=scaffold1746 480 725
NIJG01000002.1	genome	cDNA_match	8185	8250	98.92	-	.	ID=scaffold1746;Target=scaffold1746 414 479
NIJG01000002.1	genome	cDNA_match	8320	8720	98.92	-	.	ID=scaffold1746;Target=scaffold1746 1 413
NIJG01000002.1	genome	cDNA_match	9411	9924	95.01	-	.	ID=C1066937;Target=C1066937 1 546
NIJG01000002.1	genome	cDNA_match	9674	9926	90.68	-	.	ID=BINPACKER.15504.1;Target=BINPACKER.15504.1 1 304
NIJG01000002.1	genome	cDNA_match	9870	12621	99.72	-	.	ID=scaffold21659;Target=scaffold21659 12238 14989
NIJG01000002.1	genome	cDNA_match	12733	17480	99.72	-	.	ID=scaffold21659;Target=scaffold21659 7490 12237
NIJG01000002.1	genome	cDNA_match	17548	17971	99.72	-	.	ID=scaffold21659;Target=scaffold21659 7066 7489
NIJG01000002.1	genome	cDNA_match	18055	18373	99.72	-	.	ID=scaffold21659;Target=scaffold21659 6747 7065
NIJG01000002.1	genome	cDNA_match	18455	18644	99.72	-	.	ID=scaffold21659;Target=scaffold21659 6557 6746
NIJG01000002.1	genome	cDNA_match	18750	19020	99.72	-	.	ID=scaffold21659;Target=scaffold21659 6286 6556
NIJG01000002.1	genome	cDNA_match	19607	24300	99.72	-	.	ID=scaffold21659;Target=scaffold21659 1591 6285
NIJG01000002.1	genome	cDNA_match	24539	24739	99.72	-	.	ID=scaffold21659;Target=scaffold21659 1390 1590
NIJG01000002.1	genome	cDNA_match	24902	25080	99.72	-	.	ID=scaffold21659;Target=scaffold21659 1211 1389
NIJG01000002.1	genome	cDNA_match	25394	25565	99.72	-	.	ID=scaffold21659;Target=scaffold21659 1039 1210
NIJG01000002.1	genome	cDNA_match	25735	25859	99.72	-	.	ID=scaffold21659;Target=scaffold21659 914 1038
NIJG01000002.1	genome	cDNA_match	25936	26052	99.72	-	.	ID=scaffold21659;Target=scaffold21659 796 913
NIJG01000002.1	genome	cDNA_match	27160	27582	99.72	-	.	ID=scaffold21659;Target=scaffold21659 373 795
NIJG01000002.1	genome	cDNA_match	29686	29986	99.72	-	.	ID=scaffold21659;Target=scaffold21659 1 372
NIJG01000002.1	genome	cDNA_match	9870	12623	100.00	+	.	ID=BINPACKER.7284.1;Target=BINPACKER.7284.1 1 2754
NIJG01000002.1	genome	cDNA_match	12737	16124	100.00	+	.	ID=BINPACKER.7284.1;Target=BINPACKER.7284.1 2755 6306
NIJG01000002.1	genome	cDNA_match	10158	12623	100.00	+	.	ID=Edil_03618-mRNA;Target=Edil_03618-mRNA 1 2466
NIJG01000002.1	genome	cDNA_match	12737	14398	100.00	+	.	ID=Edil_03618-mRNA;Target=Edil_03618-mRNA 2467 4128
NIJG01000002.1	genome	cDNA_match	17109	17483	100.00	-	.	ID=Edil_03628-mRNA;Target=Edil_03628-mRNA 1285 1659
NIJG01000002.1	genome	cDNA_match	17551	17975	100.00	-	.	ID=Edil_03628-mRNA;Target=Edil_03628-mRNA 860 1284
NIJG01000002.1	genome	cDNA_match	18059	18377	100.00	-	.	ID=Edil_03628-mRNA;Target=Edil_03628-mRNA 541 859
NIJG01000002.1	genome	cDNA_match	18459	18648	100.00	-	.	ID=Edil_03628-mRNA;Target=Edil_03628-mRNA 351 540
NIJG01000002.1	genome	cDNA_match	18754	19024	100.00	-	.	ID=Edil_03628-mRNA;Target=Edil_03628-mRNA 80 350
NIJG01000002.1	genome	cDNA_match	19611	19689	100.00	-	.	ID=Edil_03628-mRNA;Target=Edil_03628-mRNA 1 79
NIJG01000002.1	genome	cDNA_match	19375	19630	100.00	+	.	ID=C1201523;Target=C1201523 1 256
NIJG01000002.1	genome	cDNA_match	20363	21777	99.79	-	.	ID=BINPACKER.7755.1;Target=BINPACKER.7755.1 1 1418
NIJG01000002.1	genome	cDNA_match	21699	22639	99.68	-	.	ID=BINPACKER.8143.1;Target=BINPACKER.8143.1 1 1022
NIJG01000002.1	genome	cDNA_match	23053	24340	99.84	-	.	ID=BINPACKER.6375.1;Target=BINPACKER.6375.1 2656 3943
NIJG01000002.1	genome	cDNA_match	24579	24779	99.84	-	.	ID=BINPACKER.6375.1;Target=BINPACKER.6375.1 2455 2655
NIJG01000002.1	genome	cDNA_match	24942	25120	99.84	-	.	ID=BINPACKER.6375.1;Target=BINPACKER.6375.1 2276 2454
NIJG01000002.1	genome	cDNA_match	25434	25605	99.84	-	.	ID=BINPACKER.6375.1;Target=BINPACKER.6375.1 2104 2275
NIJG01000002.1	genome	cDNA_match	25775	25899	99.84	-	.	ID=BINPACKER.6375.1;Target=BINPACKER.6375.1 1979 2103
NIJG01000002.1	genome	cDNA_match	25976	26092	99.84	-	.	ID=BINPACKER.6375.1;Target=BINPACKER.6375.1 1862 1978
NIJG01000002.1	genome	cDNA_match	27200	27622	99.84	-	.	ID=BINPACKER.6375.1;Target=BINPACKER.6375.1 1 1861
NIJG01000002.1	genome	cDNA_match	24110	24344	100.00	-	.	ID=Edil_03625-mRNA;Target=Edil_03625-mRNA 288 522
NIJG01000002.1	genome	cDNA_match	24583	24783	100.00	-	.	ID=Edil_03625-mRNA;Target=Edil_03625-mRNA 87 287
NIJG01000002.1	genome	cDNA_match	24946	25031	100.00	-	.	ID=Edil_03625-mRNA;Target=Edil_03625-mRNA 1 86
NIJG01000002.1	genome	cDNA_match	24320	24611	100.00	+	.	ID=C990929;Target=C990929 1 292
NIJG01000002.1	genome	cDNA_match	25426	25609	100.00	-	.	ID=Edil_03627-mRNA;Target=Edil_03627-mRNA 288 471
NIJG01000002.1	genome	cDNA_match	25779	25903	100.00	-	.	ID=Edil_03627-mRNA;Target=Edil_03627-mRNA 163 287
NIJG01000002.1	genome	cDNA_match	25980	26096	100.00	-	.	ID=Edil_03627-mRNA;Target=Edil_03627-mRNA 46 162
NIJG01000002.1	genome	cDNA_match	27181	27224	100.00	-	.	ID=Edil_03627-mRNA;Target=Edil_03627-mRNA 1 45
NIJG01000002.1	genome	cDNA_match	25580	25808	100.00	-	.	ID=C1126596;Target=C1126596 1 229
NIJG01000002.1	genome	cDNA_match	26068	27622	99.78	-	.	ID=scaffold21658;Target=scaffold21658 306 1861
NIJG01000002.1	genome	cDNA_match	29726	30026	99.78	-	.	ID=scaffold21658;Target=scaffold21658 1 305
NIJG01000002.1	genome	cDNA_match	26927	27224	100.00	+	.	ID=BINPACKER.26418.1;Target=BINPACKER.26418.1 1 300
NIJG01000002.1	genome	cDNA_match	27599	29754	99.72	+	.	ID=C1312117;Target=C1312117 1 2162
NIJG01000002.1	genome	cDNA_match	27995	29236	99.76	-	.	ID=BINPACKER.19177.1;Target=BINPACKER.19177.1 1 1245
NIJG01000002.1	genome	cDNA_match	29224	31132	99.95	+	.	ID=BINPACKER.13935.1;Target=BINPACKER.13935.1 1 1910
NIJG01000002.1	genome	cDNA_match	30016	31610	99.75	-	.	ID=C1304541;Target=C1304541 1 1599
NIJG01000002.1	genome	cDNA_match	31671	31961	99.64	-	.	ID=BINPACKER.4758.1;Target=BINPACKER.4758.1 546 836
NIJG01000002.1	genome	cDNA_match	32054	32595	99.64	-	.	ID=BINPACKER.4758.1;Target=BINPACKER.4758.1 1 545
NIJG01000002.1	genome	cDNA_match	31821	31961	100.00	-	.	ID=Edil_03621-mRNA;Target=Edil_03621-mRNA 334 474
NIJG01000002.1	genome	cDNA_match	32054	32200	100.00	-	.	ID=Edil_03621-mRNA;Target=Edil_03621-mRNA 187 333
NIJG01000002.1	genome	cDNA_match	32331	32516	100.00	-	.	ID=Edil_03621-mRNA;Target=Edil_03621-mRNA 1 186
NIJG01000002.1	genome	cDNA_match	32918	33709	99.92	+	.	ID=C1315191;Target=C1315191 1 792
NIJG01000002.1	genome	cDNA_match	34852	35115	99.92	+	.	ID=C1315191;Target=C1315191 793 1056
NIJG01000002.1	genome	cDNA_match	35213	35515	99.92	+	.	ID=C1315191;Target=C1315191 1057 1359
NIJG01000002.1	genome	cDNA_match	35622	35764	99.92	+	.	ID=C1315191;Target=C1315191 1360 1502
NIJG01000002.1	genome	cDNA_match	35841	35966	99.92	+	.	ID=C1315191;Target=C1315191 1503 1628
NIJG01000002.1	genome	cDNA_match	36039	36114	99.92	+	.	ID=C1315191;Target=C1315191 1629 1704
NIJG01000002.1	genome	cDNA_match	36201	36418	99.92	+	.	ID=C1315191;Target=C1315191 1705 1922
NIJG01000002.1	genome	cDNA_match	36506	37127	99.92	+	.	ID=C1315191;Target=C1315191 1923 2546
NIJG01000002.1	genome	cDNA_match	33327	33711	99.81	+	.	ID=BINPACKER.6217.1;Target=BINPACKER.6217.1 1 385
NIJG01000002.1	genome	cDNA_match	34854	35117	99.81	+	.	ID=BINPACKER.6217.1;Target=BINPACKER.6217.1 386 649
NIJG01000002.1	genome	cDNA_match	35203	35517	99.81	+	.	ID=BINPACKER.6217.1;Target=BINPACKER.6217.1 650 964
NIJG01000002.1	genome	cDNA_match	35624	35766	99.81	+	.	ID=BINPACKER.6217.1;Target=BINPACKER.6217.1 965 1107
NIJG01000002.1	genome	cDNA_match	35843	35968	99.81	+	.	ID=BINPACKER.6217.1;Target=BINPACKER.6217.1 1108 1233
NIJG01000002.1	genome	cDNA_match	36041	36116	99.81	+	.	ID=BINPACKER.6217.1;Target=BINPACKER.6217.1 1234 1309
NIJG01000002.1	genome	cDNA_match	36203	36420	99.81	+	.	ID=BINPACKER.6217.1;Target=BINPACKER.6217.1 1310 1527
NIJG01000002.1	genome	cDNA_match	36508	36678	99.81	+	.	ID=BINPACKER.6217.1;Target=BINPACKER.6217.1 1528 1698
NIJG01000002.1	genome	cDNA_match	39248	40235	99.81	+	.	ID=BINPACKER.6217.1;Target=BINPACKER.6217.1 1699 2709
NIJG01000002.1	genome	cDNA_match	33693	34092	100.00	+	.	ID=C1278776;Target=C1278776 1 400
NIJG01000002.1	genome	cDNA_match	34212	34843	100.00	+	.	ID=scaffold11739;Target=scaffold11739 1 634
NIJG01000002.1	genome	cDNA_match	34635	34692	100.00	+	.	ID=Edil_03636-mRNA;Target=Edil_03636-mRNA 1 58
NIJG01000002.1	genome	cDNA_match	34854	35117	100.00	+	.	ID=Edil_03636-mRNA;Target=Edil_03636-mRNA 59 322
NIJG01000002.1	genome	cDNA_match	35215	35517	100.00	+	.	ID=Edil_03636-mRNA;Target=Edil_03636-mRNA 323 625
NIJG01000002.1	genome	cDNA_match	35624	35766	100.00	+	.	ID=Edil_03636-mRNA;Target=Edil_03636-mRNA 626 768
NIJG01000002.1	genome	cDNA_match	35843	35968	100.00	+	.	ID=Edil_03636-mRNA;Target=Edil_03636-mRNA 769 894
NIJG01000002.1	genome	cDNA_match	36041	36116	100.00	+	.	ID=Edil_03636-mRNA;Target=Edil_03636-mRNA 895 970
NIJG01000002.1	genome	cDNA_match	36203	36420	100.00	+	.	ID=Edil_03636-mRNA;Target=Edil_03636-mRNA 971 1188
NIJG01000002.1	genome	cDNA_match	36508	36679	100.00	+	.	ID=Edil_03636-mRNA;Target=Edil_03636-mRNA 1189 1360
NIJG01000002.1	genome	cDNA_match	39249	39553	100.00	+	.	ID=Edil_03636-mRNA;Target=Edil_03636-mRNA 1361 1665
NIJG01000002.1	genome	cDNA_match	36656	37540	100.00	-	.	ID=BINPACKER.11144.1;Target=BINPACKER.11144.1 1 885
NIJG01000002.1	genome	cDNA_match	37755	38434	99.71	-	.	ID=C1264721;Target=C1264721 1 682
NIJG01000002.1	genome	cDNA_match	38407	39620	100.00	-	.	ID=C1295093;Target=C1295093 1 1214
NIJG01000002.1	genome	cDNA_match	39715	41062	83.16	-	.	ID=C1379817;Target=C1379817 1 1630
NIJG01000002.1	genome	cDNA_match	41075	42018	99.81	+	.	ID=C1385749;Target=C1385749 1 944
NIJG01000002.1	genome	cDNA_match	43782	43948	99.81	+	.	ID=C1385749;Target=C1385749 945 1111
NIJG01000002.1	genome	cDNA_match	44039	44159	99.81	+	.	ID=C1385749;Target=C1385749 1112 1232
NIJG01000002.1	genome	cDNA_match	44241	44377	99.81	+	.	ID=C1385749;Target=C1385749 1233 1369
NIJG01000002.1	genome	cDNA_match	44628	45355	99.81	+	.	ID=C1385749;Target=C1385749 1370 2101
NIJG01000002.1	genome	cDNA_match	43499	43801	99.34	+	.	ID=BINPACKER.22914.1;Target=BINPACKER.22914.1 1 306
NIJG01000002.1	genome	cDNA_match	43792	43949	100.00	+	.	ID=Edil_03639-mRNA;Target=Edil_03639-mRNA 1 158
NIJG01000002.1	genome	cDNA_match	44040	44160	100.00	+	.	ID=Edil_03639-mRNA;Target=Edil_03639-mRNA 159 279
NIJG01000002.1	genome	cDNA_match	44242	44378	100.00	+	.	ID=Edil_03639-mRNA;Target=Edil_03639-mRNA 280 416
NIJG01000002.1	genome	cDNA_match	44629	44863	100.00	+	.	ID=Edil_03639-mRNA;Target=Edil_03639-mRNA 417 651
NIJG01000002.1	genome	cDNA_match	44350	44566	100.00	-	.	ID=C1114148;Target=C1114148 1 217
NIJG01000002.1	genome	cDNA_match	45360	46369	96.15	+	.	ID=C1317071;Target=C1317071 1 1078
NIJG01000002.1	genome	cDNA_match	46524	46671	96.15	+	.	ID=C1317071;Target=C1317071 1079 1226
NIJG01000002.1	genome	cDNA_match	46839	47017	96.15	+	.	ID=C1317071;Target=C1317071 1227 1405
NIJG01000002.1	genome	cDNA_match	47094	47278	96.15	+	.	ID=C1317071;Target=C1317071 1406 1590
NIJG01000002.1	genome	cDNA_match	47431	47583	96.15	+	.	ID=C1317071;Target=C1317071 1591 1743
NIJG01000002.1	genome	cDNA_match	47795	47839	96.15	+	.	ID=C1317071;Target=C1317071 1744 1788
NIJG01000002.1	genome	cDNA_match	47919	48066	96.15	+	.	ID=C1317071;Target=C1317071 1789 1936
NIJG01000002.1	genome	cDNA_match	48256	48629	96.15	+	.	ID=C1317071;Target=C1317071 1937 2310
NIJG01000002.1	genome	cDNA_match	48816	49142	96.15	+	.	ID=C1317071;Target=C1317071 2311 2650
NIJG01000002.1	genome	cDNA_match	49281	49460	96.15	+	.	ID=C1317071;Target=C1317071 2651 2875
NIJG01000002.1	genome	cDNA_match	45823	46375	98.39	+	.	ID=BINPACKER.3147.1;Target=BINPACKER.3147.1 1 553
NIJG01000002.1	genome	cDNA_match	46530	46677	98.39	+	.	ID=BINPACKER.3147.1;Target=BINPACKER.3147.1 554 701
NIJG01000002.1	genome	cDNA_match	46845	47023	98.39	+	.	ID=BINPACKER.3147.1;Target=BINPACKER.3147.1 702 880
NIJG01000002.1	genome	cDNA_match	47100	47284	98.39	+	.	ID=BINPACKER.3147.1;Target=BINPACKER.3147.1 881 1065
NIJG01000002.1	genome	cDNA_match	47437	47589	98.39	+	.	ID=BINPACKER.3147.1;Target=BINPACKER.3147.1 1066 1218
NIJG01000002.1	genome	cDNA_match	47801	47845	98.39	+	.	ID=BINPACKER.3147.1;Target=BINPACKER.3147.1 1219 1263
NIJG01000002.1	genome	cDNA_match	47925	48072	98.39	+	.	ID=BINPACKER.3147.1;Target=BINPACKER.3147.1 1264 1411
NIJG01000002.1	genome	cDNA_match	48262	48635	98.39	+	.	ID=BINPACKER.3147.1;Target=BINPACKER.3147.1 1412 1785
NIJG01000002.1	genome	cDNA_match	48822	49148	98.39	+	.	ID=BINPACKER.3147.1;Target=BINPACKER.3147.1 1786 2125
NIJG01000002.1	genome	cDNA_match	49287	49430	98.39	+	.	ID=BINPACKER.3147.1;Target=BINPACKER.3147.1 2126 2311
NIJG01000002.1	genome	cDNA_match	46345	46560	100.00	-	.	ID=C1112461;Target=C1112461 1 216
NIJG01000002.1	genome	cDNA_match	46647	46874	100.00	-	.	ID=C1125868;Target=C1125868 1 228
NIJG01000002.1	genome	cDNA_match	48045	48293	100.00	-	.	ID=C1144549;Target=C1144549 1 249
NIJG01000002.1	genome	cDNA_match	48609	48851	100.00	-	.	ID=C1139581;Target=C1139581 1 243
NIJG01000002.1	genome	cDNA_match	50079	50147	100.00	+	.	ID=Edil_03632-mRNA;Target=Edil_03632-mRNA 1 69
NIJG01000002.1	genome	cDNA_match	50250	50407	100.00	+	.	ID=Edil_03632-mRNA;Target=Edil_03632-mRNA 70 227
NIJG01000002.1	genome	cDNA_match	50510	50849	100.00	+	.	ID=Edil_03632-mRNA;Target=Edil_03632-mRNA 228 567
NIJG01000002.1	genome	cDNA_match	50951	51183	100.00	+	.	ID=Edil_03632-mRNA;Target=Edil_03632-mRNA 568 800
NIJG01000002.1	genome	cDNA_match	51294	51384	100.00	+	.	ID=Edil_03632-mRNA;Target=Edil_03632-mRNA 801 891
NIJG01000002.1	genome	cDNA_match	52049	52217	100.00	+	.	ID=Edil_03632-mRNA;Target=Edil_03632-mRNA 892 1060
NIJG01000002.1	genome	cDNA_match	52310	52493	100.00	+	.	ID=Edil_03632-mRNA;Target=Edil_03632-mRNA 1061 1244
NIJG01000002.1	genome	cDNA_match	52576	52705	100.00	+	.	ID=Edil_03632-mRNA;Target=Edil_03632-mRNA 1245 1374
NIJG01000002.1	genome	cDNA_match	52869	52989	100.00	-	.	ID=Edil_03622-mRNA;Target=Edil_03622-mRNA 2238 2358
NIJG01000002.1	genome	cDNA_match	53111	53341	100.00	-	.	ID=Edil_03622-mRNA;Target=Edil_03622-mRNA 2007 2237
NIJG01000002.1	genome	cDNA_match	53413	53519	100.00	-	.	ID=Edil_03622-mRNA;Target=Edil_03622-mRNA 1900 2006
NIJG01000002.1	genome	cDNA_match	53640	53705	100.00	-	.	ID=Edil_03622-mRNA;Target=Edil_03622-mRNA 1834 1899
NIJG01000002.1	genome	cDNA_match	53800	53911	100.00	-	.	ID=Edil_03622-mRNA;Target=Edil_03622-mRNA 1722 1833
NIJG01000002.1	genome	cDNA_match	54020	54249	100.00	-	.	ID=Edil_03622-mRNA;Target=Edil_03622-mRNA 1492 1721
NIJG01000002.1	genome	cDNA_match	54420	54560	100.00	-	.	ID=Edil_03622-mRNA;Target=Edil_03622-mRNA 1351 1491
NIJG01000002.1	genome	cDNA_match	54642	54669	100.00	-	.	ID=Edil_03622-mRNA;Target=Edil_03622-mRNA 1323 1350
NIJG01000002.1	genome	cDNA_match	54761	54957	100.00	-	.	ID=Edil_03622-mRNA;Target=Edil_03622-mRNA 1126 1322
NIJG01000002.1	genome	cDNA_match	55807	56171	100.00	-	.	ID=Edil_03622-mRNA;Target=Edil_03622-mRNA 761 1125
NIJG01000002.1	genome	cDNA_match	56277	56466	100.00	-	.	ID=Edil_03622-mRNA;Target=Edil_03622-mRNA 571 760
NIJG01000002.1	genome	cDNA_match	57136	57705	100.00	-	.	ID=Edil_03622-mRNA;Target=Edil_03622-mRNA 1 570
NIJG01000002.1	genome	cDNA_match	53881	54049	81.25	-	.	ID=C1104142;Target=C1104142 1 209
NIJG01000002.1	genome	cDNA_match	54233	54438	100.00	-	.	ID=C1148676;Target=C1148676 1 206
NIJG01000002.1	genome	cDNA_match	54534	54786	99.22	-	.	ID=scaffold4351;Target=scaffold4351 1 255
NIJG01000002.1	genome	cDNA_match	54928	55728	100.00	-	.	ID=C1276899;Target=C1276899 28 828
NIJG01000002.1	genome	cDNA_match	55807	55833	100.00	-	.	ID=C1276899;Target=C1276899 1 27
NIJG01000002.1	genome	cDNA_match	55483	55825	99.71	-	.	ID=BINPACKER.23481.1;Target=BINPACKER.23481.1 1 344
NIJG01000002.1	genome	cDNA_match	56438	57165	100.00	+	.	ID=C1269039;Target=C1269039 1 728
NIJG01000002.1	genome	cDNA_match	56445	57055	99.67	+	.	ID=BINPACKER.22415.1;Target=BINPACKER.22415.1 1 613
NIJG01000002.1	genome	cDNA_match	57772	59073	100.00	+	.	ID=C1297657;Target=C1297657 1 1302
NIJG01000002.1	genome	cDNA_match	61080	61364	99.52	+	.	ID=BINPACKER.3950.1;Target=BINPACKER.3950.1 1 287
NIJG01000002.1	genome	cDNA_match	61954	62153	99.52	+	.	ID=BINPACKER.3950.1;Target=BINPACKER.3950.1 288 487
NIJG01000002.1	genome	cDNA_match	63097	63339	99.52	+	.	ID=BINPACKER.3950.1;Target=BINPACKER.3950.1 488 730
NIJG01000002.1	genome	cDNA_match	63421	65382	99.52	+	.	ID=BINPACKER.3950.1;Target=BINPACKER.3950.1 731 5067
NIJG01000002.1	genome	cDNA_match	61335	61930	99.83	-	.	ID=C1254814;Target=C1254814 1 597
NIJG01000002.1	genome	cDNA_match	61342	61693	99.15	+	.	ID=BINPACKER.14362.1;Target=BINPACKER.14362.1 1 355
NIJG01000002.1	genome	cDNA_match	61948	62154	100.00	+	.	ID=Edil_03633-mRNA;Target=Edil_03633-mRNA 1 207
NIJG01000002.1	genome	cDNA_match	63098	63342	100.00	+	.	ID=Edil_03633-mRNA;Target=Edil_03633-mRNA 208 452
NIJG01000002.1	genome	cDNA_match	63424	63719	100.00	+	.	ID=Edil_03633-mRNA;Target=Edil_03633-mRNA 453 748
NIJG01000002.1	genome	cDNA_match	63991	64336	100.00	+	.	ID=Edil_03633-mRNA;Target=Edil_03633-mRNA 749 1158
NIJG01000002.1	genome	cDNA_match	63692	64015	99.39	+	.	ID=C1007951;Target=C1007951 1 326
NIJG01000002.1	genome	cDNA_match	65557	65986	99.77	+	.	ID=BINPACKER.19783.1;Target=BINPACKER.19783.1 1 431
NIJG01000002.1	genome	cDNA_match	65752	66521	99.90	-	.	ID=Edil_03619-mRNA;Target=Edil_03619-mRNA 3317 4086
NIJG01000002.1	genome	cDNA_match	66611	69926	99.90	-	.	ID=Edil_03619-mRNA;Target=Edil_03619-mRNA 1 3316
NIJG01000002.1	genome	cDNA_match	67911	68260	99.43	+	.	ID=BINPACKER.35347.1;Target=BINPACKER.35347.1 1 352
NIJG01000002.1	genome	cDNA_match	68285	68609	99.39	-	.	ID=BINPACKER.18918.1;Target=BINPACKER.18918.1 1 327
NIJG01000002.1	genome	cDNA_match	68594	69197	99.51	+	.	ID=BINPACKER.19789.1;Target=BINPACKER.19789.1 1 607
NIJG01000002.1	genome	cDNA_match	69426	70027	99.83	+	.	ID=BINPACKER.35105.1;Target=BINPACKER.35105.1 1 603
NIJG01000002.1	genome	cDNA_match	72574	72847	99.64	+	.	ID=C1163882;Target=C1163882 1 275
NIJG01000002.1	genome	cDNA_match	73573	74044	99.58	+	.	ID=C1300200;Target=C1300200 1 475
NIJG01000002.1	genome	cDNA_match	74111	74389	99.40	+	.	ID=scaffold23356;Target=scaffold23356 1 279
NIJG01000002.1	genome	cDNA_match	74509	76725	99.40	+	.	ID=scaffold23356;Target=scaffold23356 280 2511
NIJG01000002.1	genome	cDNA_match	76842	77548	99.86	+	.	ID=C1267229;Target=C1267229 1 708
NIJG01000002.1	genome	cDNA_match	77103	78444	99.78	-	.	ID=C1122631;Target=C1122631 1 1346
NIJG01000002.1	genome	cDNA_match	77556	78899	99.85	-	.	ID=C1373847;Target=C1373847 1 1346
NIJG01000002.1	genome	cDNA_match	79037	79529	99.80	+	.	ID=C1304938;Target=C1304938 1 494
NIJG01000002.1	genome	cDNA_match	79509	83058	98.89	+	.	ID=C1319657;Target=C1319657 1 3593
NIJG01000002.1	genome	cDNA_match	80238	81335	99.37	+	.	ID=BINPACKER.16820.1;Target=BINPACKER.16820.1 1 1133
NIJG01000002.1	genome	cDNA_match	81218	81945	99.32	+	.	ID=BINPACKER.18589.1;Target=BINPACKER.18589.1 1 731
NIJG01000002.1	genome	cDNA_match	82077	83902	99.95	-	.	ID=BINPACKER.11254.1;Target=BINPACKER.11254.1 1 1827
NIJG01000002.1	genome	cDNA_match	83074	84619	99.90	-	.	ID=C1311365;Target=C1311365 474 2019
NIJG01000002.1	genome	cDNA_match	85156	85626	99.90	-	.	ID=C1311365;Target=C1311365 1 473
NIJG01000002.1	genome	cDNA_match	83893	84618	99.91	-	.	ID=BINPACKER.10892.1;Target=BINPACKER.10892.1 391 1116
NIJG01000002.1	genome	cDNA_match	85155	85520	99.91	-	.	ID=BINPACKER.10892.1;Target=BINPACKER.10892.1 25 390
NIJG01000002.1	genome	cDNA_match	87605	87627	99.91	-	.	ID=BINPACKER.10892.1;Target=BINPACKER.10892.1 1 24
NIJG01000002.1	genome	cDNA_match	84591	85175	98.15	+	.	ID=C1255062;Target=C1255062 1 598
NIJG01000002.1	genome	cDNA_match	85156	85521	100.00	-	.	ID=Edil_03624-mRNA;Target=Edil_03624-mRNA 1426 1791
NIJG01000002.1	genome	cDNA_match	87606	87715	100.00	-	.	ID=Edil_03624-mRNA;Target=Edil_03624-mRNA 1316 1425
NIJG01000002.1	genome	cDNA_match	88189	88284	100.00	-	.	ID=Edil_03624-mRNA;Target=Edil_03624-mRNA 1220 1315
NIJG01000002.1	genome	cDNA_match	88457	89078	100.00	-	.	ID=Edil_03624-mRNA;Target=Edil_03624-mRNA 598 1219
NIJG01000002.1	genome	cDNA_match	89153	89377	100.00	-	.	ID=Edil_03624-mRNA;Target=Edil_03624-mRNA 373 597
NIJG01000002.1	genome	cDNA_match	89502	89603	100.00	-	.	ID=Edil_03624-mRNA;Target=Edil_03624-mRNA 271 372
NIJG01000002.1	genome	cDNA_match	89756	90025	100.00	-	.	ID=Edil_03624-mRNA;Target=Edil_03624-mRNA 1 270
NIJG01000002.1	genome	cDNA_match	85629	86614	99.90	-	.	ID=C1287599;Target=C1287599 1 987
NIJG01000002.1	genome	cDNA_match	86118	86952	99.76	-	.	ID=BINPACKER.12017.1;Target=BINPACKER.12017.1 1 841
NIJG01000002.1	genome	cDNA_match	86597	86998	100.00	-	.	ID=C1218449;Target=C1218449 1 404
NIJG01000002.1	genome	cDNA_match	87275	87715	100.00	-	.	ID=BINPACKER.6608.1;Target=BINPACKER.6608.1 1702 2142
NIJG01000002.1	genome	cDNA_match	88189	88284	100.00	-	.	ID=BINPACKER.6608.1;Target=BINPACKER.6608.1 1606 1701
NIJG01000002.1	genome	cDNA_match	88457	89078	100.00	-	.	ID=BINPACKER.6608.1;Target=BINPACKER.6608.1 984 1605
NIJG01000002.1	genome	cDNA_match	89153	89377	100.00	-	.	ID=BINPACKER.6608.1;Target=BINPACKER.6608.1 759 983
NIJG01000002.1	genome	cDNA_match	89502	89603	100.00	-	.	ID=BINPACKER.6608.1;Target=BINPACKER.6608.1 657 758
NIJG01000002.1	genome	cDNA_match	89756	90411	100.00	-	.	ID=BINPACKER.6608.1;Target=BINPACKER.6608.1 1 656
NIJG01000002.1	genome	cDNA_match	87687	87937	99.60	+	.	ID=C1147437;Target=C1147437 1 252
NIJG01000002.1	genome	cDNA_match	87944	88217	100.00	-	.	ID=C1163064;Target=C1163064 1 274
NIJG01000002.1	genome	cDNA_match	88256	88485	100.00	+	.	ID=C1127434;Target=C1127434 1 230
NIJG01000002.1	genome	cDNA_match	90553	90974	99.76	+	.	ID=BINPACKER.23649.1;Target=BINPACKER.23649.1 1 423
NIJG01000002.1	genome	cDNA_match	91067	91192	100.00	+	.	ID=BINPACKER.14261.1;Target=BINPACKER.14261.1 1 126
NIJG01000002.1	genome	cDNA_match	91312	91795	100.00	+	.	ID=BINPACKER.14261.1;Target=BINPACKER.14261.1 127 616
NIJG01000002.1	genome	cDNA_match	92092	92331	98.22	-	.	ID=scaffold59;Target=scaffold59 2906 3145
NIJG01000002.1	genome	cDNA_match	92405	92714	98.22	-	.	ID=scaffold59;Target=scaffold59 2596 2905
NIJG01000002.1	genome	cDNA_match	92795	95084	98.22	-	.	ID=scaffold59;Target=scaffold59 281 2595
NIJG01000002.1	genome	cDNA_match	95364	95394	98.22	-	.	ID=scaffold59;Target=scaffold59 250 280
NIJG01000002.1	genome	cDNA_match	98783	98994	98.22	-	.	ID=scaffold59;Target=scaffold59 1 249
NIJG01000002.1	genome	cDNA_match	92318	92726	98.03	-	.	ID=scaffold60;Target=scaffold60 2584 3008
NIJG01000002.1	genome	cDNA_match	92807	95096	98.03	-	.	ID=scaffold60;Target=scaffold60 269 2583
NIJG01000002.1	genome	cDNA_match	95376	95406	98.03	-	.	ID=scaffold60;Target=scaffold60 238 268
NIJG01000002.1	genome	cDNA_match	98795	99006	98.03	-	.	ID=scaffold60;Target=scaffold60 1 237
NIJG01000002.1	genome	cDNA_match	92491	92662	100.00	+	.	ID=Edil_10576-mRNA;Target=Edil_10576-mRNA 1 172
[truncated: 234,080 more rows]
