# Supplementary material for: Prevalent bee venom genes evolved before the aculeate stinger and eusociality
Source: BMC Biol. 2023 Oct 23;21:229. doi: 10.1186/s12915-023-01656-5 (PMC10591384; doi:10.1186/s12915-023-01656-5)
Supplement: Supplementary file 38 — Additional file 38. Genome annotation of Euglossa dilemma. [file 12915_2023_1656_MOESM38_ESM.zip › Euglossa_dilemma.annotation.funannotate181.with.RNAseq.Oct2020/reference/final_training_models.gff3]

##gff-version 3
NIJG01000003.1	pasa	gene	252943	255610	.	+	.	ID=g_2;Name=ORF%20type%3Acomplete%20len%3A306%20%28%2B%29%2Cscore%3D55.95;
NIJG01000003.1	pasa	mRNA	252943	255610	.	+	.	ID=g_2-T1;Parent=g_2;product=hypothetical protein;
NIJG01000003.1	pasa	exon	253201	253336	.	+	.	ID=g_2-T1.exon1;Parent=g_2-T1;
NIJG01000003.1	pasa	CDS	253201	253336	.	+	0	ID=g_2-T1.cds;Parent=g_2-T1;
NIJG01000003.1	pasa	exon	253695	253898	.	+	.	ID=g_2-T1.exon2;Parent=g_2-T1;
NIJG01000003.1	pasa	CDS	253695	253898	.	+	2	ID=g_2-T1.cds;Parent=g_2-T1;
NIJG01000003.1	pasa	exon	253992	254569	.	+	.	ID=g_2-T1.exon3;Parent=g_2-T1;
NIJG01000003.1	pasa	CDS	253992	254569	.	+	2	ID=g_2-T1.cds;Parent=g_2-T1;
NIJG01000003.1	pasa	gene	699507	701573	.	+	.	ID=g_1;Name=ORF%20type%3Acomplete%20len%3A267%20%28%2B%29%2Cscore%3D34.52;
NIJG01000003.1	pasa	mRNA	699507	701573	.	+	.	ID=g_1-T1;Parent=g_1;product=hypothetical protein;
NIJG01000003.1	pasa	exon	699846	699882	.	+	.	ID=g_1-T1.exon1;Parent=g_1-T1;
NIJG01000003.1	pasa	CDS	699846	699882	.	+	0	ID=g_1-T1.cds;Parent=g_1-T1;
NIJG01000003.1	pasa	exon	700179	700384	.	+	.	ID=g_1-T1.exon2;Parent=g_1-T1;
NIJG01000003.1	pasa	CDS	700179	700384	.	+	2	ID=g_1-T1.cds;Parent=g_1-T1;
NIJG01000003.1	pasa	exon	700468	700658	.	+	.	ID=g_1-T1.exon3;Parent=g_1-T1;
NIJG01000003.1	pasa	CDS	700468	700658	.	+	0	ID=g_1-T1.cds;Parent=g_1-T1;
NIJG01000003.1	pasa	exon	700730	700847	.	+	.	ID=g_1-T1.exon4;Parent=g_1-T1;
NIJG01000003.1	pasa	CDS	700730	700847	.	+	1	ID=g_1-T1.cds;Parent=g_1-T1;
NIJG01000003.1	pasa	exon	700921	701169	.	+	.	ID=g_1-T1.exon5;Parent=g_1-T1;
NIJG01000003.1	pasa	CDS	700921	701169	.	+	0	ID=g_1-T1.cds;Parent=g_1-T1;
NIJG01000004.1	pasa	gene	989517	995747	.	+	.	ID=g_3;Name=ORF%20type%3Acomplete%20len%3A548%20%28%2B%29%2Cscore%3D90.24;
NIJG01000004.1	pasa	mRNA	989517	995747	.	+	.	ID=g_3-T1;Parent=g_3;product=hypothetical protein;
NIJG01000004.1	pasa	exon	989629	989694	.	+	.	ID=g_3-T1.exon1;Parent=g_3-T1;
NIJG01000004.1	pasa	CDS	989629	989694	.	+	0	ID=g_3-T1.cds;Parent=g_3-T1;
NIJG01000004.1	pasa	exon	990009	990119	.	+	.	ID=g_3-T1.exon2;Parent=g_3-T1;
NIJG01000004.1	pasa	CDS	990009	990119	.	+	0	ID=g_3-T1.cds;Parent=g_3-T1;
NIJG01000004.1	pasa	exon	990203	990552	.	+	.	ID=g_3-T1.exon3;Parent=g_3-T1;
NIJG01000004.1	pasa	CDS	990203	990552	.	+	0	ID=g_3-T1.cds;Parent=g_3-T1;
NIJG01000004.1	pasa	exon	990646	991002	.	+	.	ID=g_3-T1.exon4;Parent=g_3-T1;
NIJG01000004.1	pasa	CDS	990646	991002	.	+	1	ID=g_3-T1.cds;Parent=g_3-T1;
NIJG01000004.1	pasa	exon	991061	991442	.	+	.	ID=g_3-T1.exon5;Parent=g_3-T1;
NIJG01000004.1	pasa	CDS	991061	991442	.	+	1	ID=g_3-T1.cds;Parent=g_3-T1;
NIJG01000004.1	pasa	exon	994158	994302	.	+	.	ID=g_3-T1.exon6;Parent=g_3-T1;
NIJG01000004.1	pasa	CDS	994158	994302	.	+	0	ID=g_3-T1.cds;Parent=g_3-T1;
NIJG01000004.1	pasa	exon	994391	994508	.	+	.	ID=g_3-T1.exon7;Parent=g_3-T1;
NIJG01000004.1	pasa	CDS	994391	994508	.	+	2	ID=g_3-T1.cds;Parent=g_3-T1;
NIJG01000004.1	pasa	exon	995096	995210	.	+	.	ID=g_3-T1.exon8;Parent=g_3-T1;
NIJG01000004.1	pasa	CDS	995096	995210	.	+	1	ID=g_3-T1.cds;Parent=g_3-T1;
NIJG01000006.1	pasa	gene	746114	752775	.	+	.	ID=g_4;Name=ORF%20type%3Acomplete%20len%3A163%20%28%2B%29%2Cscore%3D20.37;
NIJG01000006.1	pasa	mRNA	746114	752775	.	+	.	ID=g_4-T1;Parent=g_4;product=hypothetical protein;
NIJG01000006.1	pasa	exon	746463	746546	.	+	.	ID=g_4-T1.exon1;Parent=g_4-T1;
NIJG01000006.1	pasa	CDS	746463	746546	.	+	0	ID=g_4-T1.cds;Parent=g_4-T1;
NIJG01000006.1	pasa	exon	746624	746800	.	+	.	ID=g_4-T1.exon2;Parent=g_4-T1;
NIJG01000006.1	pasa	CDS	746624	746800	.	+	0	ID=g_4-T1.cds;Parent=g_4-T1;
NIJG01000006.1	pasa	exon	746912	747007	.	+	.	ID=g_4-T1.exon3;Parent=g_4-T1;
NIJG01000006.1	pasa	CDS	746912	747007	.	+	0	ID=g_4-T1.cds;Parent=g_4-T1;
NIJG01000006.1	pasa	exon	747098	747229	.	+	.	ID=g_4-T1.exon4;Parent=g_4-T1;
NIJG01000006.1	pasa	CDS	747098	747229	.	+	0	ID=g_4-T1.cds;Parent=g_4-T1;
NIJG01000008.1	pasa	gene	2184884	2193169	.	+	.	ID=g_5;Name=ORF%20type%3Acomplete%20len%3A321%20%28%2B%29%2Cscore%3D39.06;
NIJG01000008.1	pasa	mRNA	2184884	2193169	.	+	.	ID=g_5-T1;Parent=g_5;product=hypothetical protein;
NIJG01000008.1	pasa	exon	2190201	2190452	.	+	.	ID=g_5-T1.exon1;Parent=g_5-T1;
NIJG01000008.1	pasa	CDS	2190201	2190452	.	+	0	ID=g_5-T1.cds;Parent=g_5-T1;
NIJG01000008.1	pasa	exon	2190542	2190785	.	+	.	ID=g_5-T1.exon2;Parent=g_5-T1;
NIJG01000008.1	pasa	CDS	2190542	2190785	.	+	0	ID=g_5-T1.cds;Parent=g_5-T1;
NIJG01000008.1	pasa	exon	2191433	2191899	.	+	.	ID=g_5-T1.exon3;Parent=g_5-T1;
NIJG01000008.1	pasa	CDS	2191433	2191899	.	+	2	ID=g_5-T1.cds;Parent=g_5-T1;
NIJG01000008.1	pasa	gene	2297143	2305899	.	+	.	ID=g_6;Name=ORF%20type%3Acomplete%20len%3A901%20%28%2B%29%2Cscore%3D249.62;
NIJG01000008.1	pasa	mRNA	2297143	2305899	.	+	.	ID=g_6-T1;Parent=g_6;product=hypothetical protein;
NIJG01000008.1	pasa	exon	2301981	2304332	.	+	.	ID=g_6-T1.exon1;Parent=g_6-T1;
NIJG01000008.1	pasa	CDS	2301981	2304332	.	+	0	ID=g_6-T1.cds;Parent=g_6-T1;
NIJG01000008.1	pasa	exon	2304445	2304612	.	+	.	ID=g_6-T1.exon2;Parent=g_6-T1;
NIJG01000008.1	pasa	CDS	2304445	2304612	.	+	0	ID=g_6-T1.cds;Parent=g_6-T1;
NIJG01000008.1	pasa	exon	2304669	2304851	.	+	.	ID=g_6-T1.exon3;Parent=g_6-T1;
NIJG01000008.1	pasa	CDS	2304669	2304851	.	+	0	ID=g_6-T1.cds;Parent=g_6-T1;
NIJG01000010.1	pasa	gene	193518	196172	.	+	.	ID=g_8;Name=ORF%20type%3Acomplete%20len%3A304%20%28%2B%29%2Cscore%3D1.29;
NIJG01000010.1	pasa	mRNA	193518	196172	.	+	.	ID=g_8-T1;Parent=g_8;product=hypothetical protein;
NIJG01000010.1	pasa	exon	193612	193681	.	+	.	ID=g_8-T1.exon1;Parent=g_8-T1;
NIJG01000010.1	pasa	CDS	193612	193681	.	+	0	ID=g_8-T1.cds;Parent=g_8-T1;
NIJG01000010.1	pasa	exon	193807	193867	.	+	.	ID=g_8-T1.exon2;Parent=g_8-T1;
NIJG01000010.1	pasa	CDS	193807	193867	.	+	2	ID=g_8-T1.cds;Parent=g_8-T1;
NIJG01000010.1	pasa	exon	194162	194310	.	+	.	ID=g_8-T1.exon3;Parent=g_8-T1;
NIJG01000010.1	pasa	CDS	194162	194310	.	+	1	ID=g_8-T1.cds;Parent=g_8-T1;
NIJG01000010.1	pasa	exon	194389	194631	.	+	.	ID=g_8-T1.exon4;Parent=g_8-T1;
NIJG01000010.1	pasa	CDS	194389	194631	.	+	2	ID=g_8-T1.cds;Parent=g_8-T1;
NIJG01000010.1	pasa	exon	195114	195305	.	+	.	ID=g_8-T1.exon5;Parent=g_8-T1;
NIJG01000010.1	pasa	CDS	195114	195305	.	+	2	ID=g_8-T1.cds;Parent=g_8-T1;
NIJG01000010.1	pasa	exon	195727	195877	.	+	.	ID=g_8-T1.exon6;Parent=g_8-T1;
NIJG01000010.1	pasa	CDS	195727	195877	.	+	2	ID=g_8-T1.cds;Parent=g_8-T1;
NIJG01000010.1	pasa	exon	195948	195993	.	+	.	ID=g_8-T1.exon7;Parent=g_8-T1;
NIJG01000010.1	pasa	CDS	195948	195993	.	+	1	ID=g_8-T1.cds;Parent=g_8-T1;
NIJG01000010.1	pasa	gene	457055	462472	.	+	.	ID=g_9;Name=ORF%20type%3Acomplete%20len%3A1032%20%28%2B%29%2Cscore%3D183.98;
NIJG01000010.1	pasa	mRNA	457055	462472	.	+	.	ID=g_9-T1;Parent=g_9;product=hypothetical protein;
NIJG01000010.1	pasa	exon	457600	457605	.	+	.	ID=g_9-T1.exon1;Parent=g_9-T1;
NIJG01000010.1	pasa	CDS	457600	457605	.	+	0	ID=g_9-T1.cds;Parent=g_9-T1;
NIJG01000010.1	pasa	exon	458193	458421	.	+	.	ID=g_9-T1.exon2;Parent=g_9-T1;
NIJG01000010.1	pasa	CDS	458193	458421	.	+	0	ID=g_9-T1.cds;Parent=g_9-T1;
NIJG01000010.1	pasa	exon	458561	458903	.	+	.	ID=g_9-T1.exon3;Parent=g_9-T1;
NIJG01000010.1	pasa	CDS	458561	458903	.	+	2	ID=g_9-T1.cds;Parent=g_9-T1;
NIJG01000010.1	pasa	exon	458996	459158	.	+	.	ID=g_9-T1.exon4;Parent=g_9-T1;
NIJG01000010.1	pasa	CDS	458996	459158	.	+	1	ID=g_9-T1.cds;Parent=g_9-T1;
NIJG01000010.1	pasa	exon	459309	459390	.	+	.	ID=g_9-T1.exon5;Parent=g_9-T1;
NIJG01000010.1	pasa	CDS	459309	459390	.	+	0	ID=g_9-T1.cds;Parent=g_9-T1;
NIJG01000010.1	pasa	exon	459477	459726	.	+	.	ID=g_9-T1.exon6;Parent=g_9-T1;
NIJG01000010.1	pasa	CDS	459477	459726	.	+	2	ID=g_9-T1.cds;Parent=g_9-T1;
NIJG01000010.1	pasa	exon	459783	459997	.	+	.	ID=g_9-T1.exon7;Parent=g_9-T1;
NIJG01000010.1	pasa	CDS	459783	459997	.	+	1	ID=g_9-T1.cds;Parent=g_9-T1;
NIJG01000010.1	pasa	exon	460096	460388	.	+	.	ID=g_9-T1.exon8;Parent=g_9-T1;
NIJG01000010.1	pasa	CDS	460096	460388	.	+	2	ID=g_9-T1.cds;Parent=g_9-T1;
NIJG01000010.1	pasa	exon	460485	460802	.	+	.	ID=g_9-T1.exon9;Parent=g_9-T1;
NIJG01000010.1	pasa	CDS	460485	460802	.	+	0	ID=g_9-T1.cds;Parent=g_9-T1;
NIJG01000010.1	pasa	exon	460874	461055	.	+	.	ID=g_9-T1.exon10;Parent=g_9-T1;
NIJG01000010.1	pasa	CDS	460874	461055	.	+	0	ID=g_9-T1.cds;Parent=g_9-T1;
NIJG01000010.1	pasa	exon	461145	461331	.	+	.	ID=g_9-T1.exon11;Parent=g_9-T1;
NIJG01000010.1	pasa	CDS	461145	461331	.	+	1	ID=g_9-T1.cds;Parent=g_9-T1;
NIJG01000010.1	pasa	exon	461406	461884	.	+	.	ID=g_9-T1.exon12;Parent=g_9-T1;
NIJG01000010.1	pasa	CDS	461406	461884	.	+	0	ID=g_9-T1.cds;Parent=g_9-T1;
NIJG01000010.1	pasa	exon	461956	462304	.	+	.	ID=g_9-T1.exon13;Parent=g_9-T1;
NIJG01000010.1	pasa	CDS	461956	462304	.	+	1	ID=g_9-T1.cds;Parent=g_9-T1;
NIJG01000010.1	pasa	gene	472124	473221	.	+	.	ID=g_10;Name=ORF%20type%3Acomplete%20len%3A162%20%28%2B%29%2Cscore%3D26.83;
NIJG01000010.1	pasa	mRNA	472124	473221	.	+	.	ID=g_10-T1;Parent=g_10;product=hypothetical protein;
NIJG01000010.1	pasa	exon	472207	472285	.	+	.	ID=g_10-T1.exon1;Parent=g_10-T1;
NIJG01000010.1	pasa	CDS	472207	472285	.	+	0	ID=g_10-T1.cds;Parent=g_10-T1;
NIJG01000010.1	pasa	exon	472362	472454	.	+	.	ID=g_10-T1.exon2;Parent=g_10-T1;
NIJG01000010.1	pasa	CDS	472362	472454	.	+	2	ID=g_10-T1.cds;Parent=g_10-T1;
NIJG01000010.1	pasa	exon	472536	472849	.	+	.	ID=g_10-T1.exon3;Parent=g_10-T1;
NIJG01000010.1	pasa	CDS	472536	472849	.	+	2	ID=g_10-T1.cds;Parent=g_10-T1;
NIJG01000010.1	pasa	gene	679151	680945	.	+	.	ID=g_7;Name=ORF%20type%3Acomplete%20len%3A119%20%28%2B%29%2Cscore%3D35.58;
NIJG01000010.1	pasa	mRNA	679151	680945	.	+	.	ID=g_7-T1;Parent=g_7;product=hypothetical protein;
NIJG01000010.1	pasa	exon	679602	679731	.	+	.	ID=g_7-T1.exon1;Parent=g_7-T1;
NIJG01000010.1	pasa	CDS	679602	679731	.	+	0	ID=g_7-T1.cds;Parent=g_7-T1;
NIJG01000010.1	pasa	exon	680002	680228	.	+	.	ID=g_7-T1.exon2;Parent=g_7-T1;
NIJG01000010.1	pasa	CDS	680002	680228	.	+	2	ID=g_7-T1.cds;Parent=g_7-T1;
NIJG01000011.1	pasa	gene	922284	923997	.	+	.	ID=g_11;Name=ORF%20type%3Acomplete%20len%3A328%20%28%2B%29%2Cscore%3D36.03;
NIJG01000011.1	pasa	mRNA	922284	923997	.	+	.	ID=g_11-T1;Parent=g_11;product=hypothetical protein;
NIJG01000011.1	pasa	exon	922413	922715	.	+	.	ID=g_11-T1.exon1;Parent=g_11-T1;
NIJG01000011.1	pasa	CDS	922413	922715	.	+	0	ID=g_11-T1.cds;Parent=g_11-T1;
NIJG01000011.1	pasa	exon	922843	923033	.	+	.	ID=g_11-T1.exon2;Parent=g_11-T1;
NIJG01000011.1	pasa	CDS	922843	923033	.	+	0	ID=g_11-T1.cds;Parent=g_11-T1;
NIJG01000011.1	pasa	exon	923114	923474	.	+	.	ID=g_11-T1.exon3;Parent=g_11-T1;
NIJG01000011.1	pasa	CDS	923114	923474	.	+	1	ID=g_11-T1.cds;Parent=g_11-T1;
NIJG01000011.1	pasa	gene	1127138	1136482	.	+	.	ID=g_13;Name=ORF%20type%3Acomplete%20len%3A534%20%28%2B%29%2Cscore%3D97.20;
NIJG01000011.1	pasa	mRNA	1127138	1136482	.	+	.	ID=g_13-T1;Parent=g_13;product=hypothetical protein;
NIJG01000011.1	pasa	exon	1131265	1131505	.	+	.	ID=g_13-T1.exon1;Parent=g_13-T1;
NIJG01000011.1	pasa	CDS	1131265	1131505	.	+	0	ID=g_13-T1.cds;Parent=g_13-T1;
NIJG01000011.1	pasa	exon	1131592	1132032	.	+	.	ID=g_13-T1.exon2;Parent=g_13-T1;
NIJG01000011.1	pasa	CDS	1131592	1132032	.	+	2	ID=g_13-T1.cds;Parent=g_13-T1;
NIJG01000011.1	pasa	exon	1132161	1132408	.	+	.	ID=g_13-T1.exon3;Parent=g_13-T1;
NIJG01000011.1	pasa	CDS	1132161	1132408	.	+	2	ID=g_13-T1.cds;Parent=g_13-T1;
NIJG01000011.1	pasa	exon	1132502	1132861	.	+	.	ID=g_13-T1.exon4;Parent=g_13-T1;
NIJG01000011.1	pasa	CDS	1132502	1132861	.	+	0	ID=g_13-T1.cds;Parent=g_13-T1;
NIJG01000011.1	pasa	exon	1132928	1133088	.	+	.	ID=g_13-T1.exon5;Parent=g_13-T1;
NIJG01000011.1	pasa	CDS	1132928	1133088	.	+	0	ID=g_13-T1.cds;Parent=g_13-T1;
NIJG01000011.1	pasa	exon	1133151	1133301	.	+	.	ID=g_13-T1.exon6;Parent=g_13-T1;
NIJG01000011.1	pasa	CDS	1133151	1133301	.	+	1	ID=g_13-T1.cds;Parent=g_13-T1;
NIJG01000011.1	pasa	gene	1448012	1454052	.	+	.	ID=g_14;Name=ORF%20type%3Acomplete%20len%3A175%20%28%2B%29%2Cscore%3D26.52;
NIJG01000011.1	pasa	mRNA	1448012	1454052	.	+	.	ID=g_14-T1;Parent=g_14;product=hypothetical protein;
NIJG01000011.1	pasa	exon	1451801	1452115	.	+	.	ID=g_14-T1.exon1;Parent=g_14-T1;
NIJG01000011.1	pasa	CDS	1451801	1452115	.	+	0	ID=g_14-T1.cds;Parent=g_14-T1;
NIJG01000011.1	pasa	exon	1452977	1453186	.	+	.	ID=g_14-T1.exon2;Parent=g_14-T1;
NIJG01000011.1	pasa	CDS	1452977	1453186	.	+	0	ID=g_14-T1.cds;Parent=g_14-T1;
NIJG01000011.1	pasa	gene	1649615	1652484	.	+	.	ID=g_15;Name=ORF%20type%3Acomplete%20len%3A220%20%28%2B%29%2Cscore%3D5.84;
NIJG01000011.1	pasa	mRNA	1649615	1652484	.	+	.	ID=g_15-T1;Parent=g_15;product=hypothetical protein;
NIJG01000011.1	pasa	exon	1649663	1649687	.	+	.	ID=g_15-T1.exon1;Parent=g_15-T1;
NIJG01000011.1	pasa	CDS	1649663	1649687	.	+	0	ID=g_15-T1.cds;Parent=g_15-T1;
NIJG01000011.1	pasa	exon	1650143	1650679	.	+	.	ID=g_15-T1.exon2;Parent=g_15-T1;
NIJG01000011.1	pasa	CDS	1650143	1650679	.	+	2	ID=g_15-T1.cds;Parent=g_15-T1;
NIJG01000011.1	pasa	exon	1650755	1650852	.	+	.	ID=g_15-T1.exon3;Parent=g_15-T1;
NIJG01000011.1	pasa	CDS	1650755	1650852	.	+	2	ID=g_15-T1.cds;Parent=g_15-T1;
NIJG01000011.1	pasa	gene	2158411	2161247	.	+	.	ID=g_12;Name=ORF%20type%3Acomplete%20len%3A191%20%28%2B%29%2Cscore%3D23.24;
NIJG01000011.1	pasa	mRNA	2158411	2161247	.	+	.	ID=g_12-T1;Parent=g_12;product=hypothetical protein;
NIJG01000011.1	pasa	exon	2159499	2159636	.	+	.	ID=g_12-T1.exon1;Parent=g_12-T1;
NIJG01000011.1	pasa	CDS	2159499	2159636	.	+	0	ID=g_12-T1.cds;Parent=g_12-T1;
NIJG01000011.1	pasa	exon	2159825	2160152	.	+	.	ID=g_12-T1.exon2;Parent=g_12-T1;
NIJG01000011.1	pasa	CDS	2159825	2160152	.	+	0	ID=g_12-T1.cds;Parent=g_12-T1;
NIJG01000011.1	pasa	exon	2160240	2160346	.	+	.	ID=g_12-T1.exon3;Parent=g_12-T1;
NIJG01000011.1	pasa	CDS	2160240	2160346	.	+	2	ID=g_12-T1.cds;Parent=g_12-T1;
NIJG01000012.1	pasa	gene	285586	287280	.	+	.	ID=g_16;Name=ORF%20type%3Acomplete%20len%3A266%20%28%2B%29%2Cscore%3D33.79;
NIJG01000012.1	pasa	mRNA	285586	287280	.	+	.	ID=g_16-T1;Parent=g_16;product=hypothetical protein;
NIJG01000012.1	pasa	exon	285635	285725	.	+	.	ID=g_16-T1.exon1;Parent=g_16-T1;
NIJG01000012.1	pasa	CDS	285635	285725	.	+	0	ID=g_16-T1.cds;Parent=g_16-T1;
NIJG01000012.1	pasa	exon	285849	286100	.	+	.	ID=g_16-T1.exon2;Parent=g_16-T1;
NIJG01000012.1	pasa	CDS	285849	286100	.	+	2	ID=g_16-T1.cds;Parent=g_16-T1;
NIJG01000012.1	pasa	exon	286168	286340	.	+	.	ID=g_16-T1.exon3;Parent=g_16-T1;
NIJG01000012.1	pasa	CDS	286168	286340	.	+	2	ID=g_16-T1.cds;Parent=g_16-T1;
NIJG01000012.1	pasa	exon	286414	286695	.	+	.	ID=g_16-T1.exon4;Parent=g_16-T1;
NIJG01000012.1	pasa	CDS	286414	286695	.	+	0	ID=g_16-T1.cds;Parent=g_16-T1;
NIJG01000013.1	pasa	gene	562964	564027	.	+	.	ID=g_17;Name=ORF%20type%3Acomplete%20len%3A193%20%28%2B%29%2Cscore%3D13.85;
NIJG01000013.1	pasa	mRNA	562964	564027	.	+	.	ID=g_17-T1;Parent=g_17;product=hypothetical protein;
NIJG01000013.1	pasa	exon	563101	563192	.	+	.	ID=g_17-T1.exon1;Parent=g_17-T1;
NIJG01000013.1	pasa	CDS	563101	563192	.	+	0	ID=g_17-T1.cds;Parent=g_17-T1;
NIJG01000013.1	pasa	exon	563364	563505	.	+	.	ID=g_17-T1.exon2;Parent=g_17-T1;
NIJG01000013.1	pasa	CDS	563364	563505	.	+	1	ID=g_17-T1.cds;Parent=g_17-T1;
NIJG01000013.1	pasa	exon	563566	563781	.	+	.	ID=g_17-T1.exon3;Parent=g_17-T1;
NIJG01000013.1	pasa	CDS	563566	563781	.	+	0	ID=g_17-T1.cds;Parent=g_17-T1;
NIJG01000013.1	pasa	exon	563891	564019	.	+	.	ID=g_17-T1.exon4;Parent=g_17-T1;
NIJG01000013.1	pasa	CDS	563891	564019	.	+	0	ID=g_17-T1.cds;Parent=g_17-T1;
NIJG01000013.1	pasa	gene	662779	669387	.	+	.	ID=g_18;Name=ORF%20type%3Acomplete%20len%3A508%20%28%2B%29%2Cscore%3D60.32;
NIJG01000013.1	pasa	mRNA	662779	669387	.	+	.	ID=g_18-T1;Parent=g_18;product=hypothetical protein;
NIJG01000013.1	pasa	exon	663371	663562	.	+	.	ID=g_18-T1.exon1;Parent=g_18-T1;
NIJG01000013.1	pasa	CDS	663371	663562	.	+	0	ID=g_18-T1.cds;Parent=g_18-T1;
NIJG01000013.1	pasa	exon	663982	664233	.	+	.	ID=g_18-T1.exon2;Parent=g_18-T1;
NIJG01000013.1	pasa	CDS	663982	664233	.	+	0	ID=g_18-T1.cds;Parent=g_18-T1;
NIJG01000013.1	pasa	exon	664315	664564	.	+	.	ID=g_18-T1.exon3;Parent=g_18-T1;
NIJG01000013.1	pasa	CDS	664315	664564	.	+	0	ID=g_18-T1.cds;Parent=g_18-T1;
NIJG01000013.1	pasa	exon	664669	664861	.	+	.	ID=g_18-T1.exon4;Parent=g_18-T1;
NIJG01000013.1	pasa	CDS	664669	664861	.	+	2	ID=g_18-T1.cds;Parent=g_18-T1;
NIJG01000013.1	pasa	exon	664967	665206	.	+	.	ID=g_18-T1.exon5;Parent=g_18-T1;
NIJG01000013.1	pasa	CDS	664967	665206	.	+	1	ID=g_18-T1.cds;Parent=g_18-T1;
NIJG01000013.1	pasa	exon	665305	665562	.	+	.	ID=g_18-T1.exon6;Parent=g_18-T1;
NIJG01000013.1	pasa	CDS	665305	665562	.	+	1	ID=g_18-T1.cds;Parent=g_18-T1;
NIJG01000013.1	pasa	exon	665639	665777	.	+	.	ID=g_18-T1.exon7;Parent=g_18-T1;
NIJG01000013.1	pasa	CDS	665639	665777	.	+	1	ID=g_18-T1.cds;Parent=g_18-T1;
NIJG01000015.1	pasa	gene	612638	615284	.	+	.	ID=g_19;Name=ORF%20type%3Acomplete%20len%3A484%20%28%2B%29%2Cscore%3D33.75;
NIJG01000015.1	pasa	mRNA	612638	615284	.	+	.	ID=g_19-T1;Parent=g_19;product=hypothetical protein;
NIJG01000015.1	pasa	exon	613037	613835	.	+	.	ID=g_19-T1.exon1;Parent=g_19-T1;
NIJG01000015.1	pasa	CDS	613037	613835	.	+	0	ID=g_19-T1.cds;Parent=g_19-T1;
NIJG01000015.1	pasa	exon	613957	614609	.	+	.	ID=g_19-T1.exon2;Parent=g_19-T1;
NIJG01000015.1	pasa	CDS	613957	614609	.	+	2	ID=g_19-T1.cds;Parent=g_19-T1;
NIJG01000017.1	pasa	gene	1147030	1152545	.	+	.	ID=g_20;Name=ORF%20type%3Acomplete%20len%3A536%20%28%2B%29%2Cscore%3D66.02;
NIJG01000017.1	pasa	mRNA	1147030	1152545	.	+	.	ID=g_20-T1;Parent=g_20;product=hypothetical protein;
NIJG01000017.1	pasa	exon	1147184	1147404	.	+	.	ID=g_20-T1.exon1;Parent=g_20-T1;
NIJG01000017.1	pasa	CDS	1147184	1147404	.	+	0	ID=g_20-T1.cds;Parent=g_20-T1;
NIJG01000017.1	pasa	exon	1147585	1147705	.	+	.	ID=g_20-T1.exon2;Parent=g_20-T1;
NIJG01000017.1	pasa	CDS	1147585	1147705	.	+	1	ID=g_20-T1.cds;Parent=g_20-T1;
NIJG01000017.1	pasa	exon	1149949	1150312	.	+	.	ID=g_20-T1.exon3;Parent=g_20-T1;
NIJG01000017.1	pasa	CDS	1149949	1150312	.	+	0	ID=g_20-T1.cds;Parent=g_20-T1;
NIJG01000017.1	pasa	exon	1150904	1151137	.	+	.	ID=g_20-T1.exon4;Parent=g_20-T1;
NIJG01000017.1	pasa	CDS	1150904	1151137	.	+	2	ID=g_20-T1.cds;Parent=g_20-T1;
NIJG01000017.1	pasa	exon	1151364	1151530	.	+	.	ID=g_20-T1.exon5;Parent=g_20-T1;
NIJG01000017.1	pasa	CDS	1151364	1151530	.	+	2	ID=g_20-T1.cds;Parent=g_20-T1;
NIJG01000017.1	pasa	exon	1151599	1151691	.	+	.	ID=g_20-T1.exon6;Parent=g_20-T1;
NIJG01000017.1	pasa	CDS	1151599	1151691	.	+	0	ID=g_20-T1.cds;Parent=g_20-T1;
NIJG01000017.1	pasa	exon	1151824	1152055	.	+	.	ID=g_20-T1.exon7;Parent=g_20-T1;
NIJG01000017.1	pasa	CDS	1151824	1152055	.	+	0	ID=g_20-T1.cds;Parent=g_20-T1;
NIJG01000017.1	pasa	exon	1152134	1152156	.	+	.	ID=g_20-T1.exon8;Parent=g_20-T1;
NIJG01000017.1	pasa	CDS	1152134	1152156	.	+	2	ID=g_20-T1.cds;Parent=g_20-T1;
NIJG01000018.1	pasa	gene	225993	228180	.	+	.	ID=g_24;Name=ORF%20type%3Acomplete%20len%3A601%20%28%2B%29%2Cscore%3D89.29;
NIJG01000018.1	pasa	mRNA	225993	228180	.	+	.	ID=g_24-T1;Parent=g_24;product=hypothetical protein;
NIJG01000018.1	pasa	exon	226070	226163	.	+	.	ID=g_24-T1.exon1;Parent=g_24-T1;
NIJG01000018.1	pasa	CDS	226070	226163	.	+	0	ID=g_24-T1.cds;Parent=g_24-T1;
NIJG01000018.1	pasa	exon	226335	226672	.	+	.	ID=g_24-T1.exon2;Parent=g_24-T1;
NIJG01000018.1	pasa	CDS	226335	226672	.	+	2	ID=g_24-T1.cds;Parent=g_24-T1;
NIJG01000018.1	pasa	exon	226735	228030	.	+	.	ID=g_24-T1.exon3;Parent=g_24-T1;
NIJG01000018.1	pasa	CDS	226735	228030	.	+	0	ID=g_24-T1.cds;Parent=g_24-T1;
NIJG01000018.1	pasa	gene	852272	855830	.	+	.	ID=g_27;Name=ORF%20type%3Acomplete%20len%3A462%20%28%2B%29%2Cscore%3D34.12;
NIJG01000018.1	pasa	mRNA	852272	855830	.	+	.	ID=g_27-T1;Parent=g_27;product=hypothetical protein;
NIJG01000018.1	pasa	exon	852512	852720	.	+	.	ID=g_27-T1.exon1;Parent=g_27-T1;
NIJG01000018.1	pasa	CDS	852512	852720	.	+	0	ID=g_27-T1.cds;Parent=g_27-T1;
NIJG01000018.1	pasa	exon	852952	853223	.	+	.	ID=g_27-T1.exon2;Parent=g_27-T1;
NIJG01000018.1	pasa	CDS	852952	853223	.	+	1	ID=g_27-T1.cds;Parent=g_27-T1;
NIJG01000018.1	pasa	exon	853298	853449	.	+	.	ID=g_27-T1.exon3;Parent=g_27-T1;
NIJG01000018.1	pasa	CDS	853298	853449	.	+	2	ID=g_27-T1.cds;Parent=g_27-T1;
NIJG01000018.1	pasa	exon	853524	853732	.	+	.	ID=g_27-T1.exon4;Parent=g_27-T1;
NIJG01000018.1	pasa	CDS	853524	853732	.	+	0	ID=g_27-T1.cds;Parent=g_27-T1;
NIJG01000018.1	pasa	exon	853800	854121	.	+	.	ID=g_27-T1.exon5;Parent=g_27-T1;
NIJG01000018.1	pasa	CDS	853800	854121	.	+	1	ID=g_27-T1.cds;Parent=g_27-T1;
NIJG01000018.1	pasa	exon	854191	854412	.	+	.	ID=g_27-T1.exon6;Parent=g_27-T1;
NIJG01000018.1	pasa	CDS	854191	854412	.	+	0	ID=g_27-T1.cds;Parent=g_27-T1;
NIJG01000018.1	pasa	gene	998634	1001335	.	+	.	ID=g_21;Name=ORF%20type%3Acomplete%20len%3A130%20%28%2B%29%2Cscore%3D7.93;
NIJG01000018.1	pasa	mRNA	998634	1001335	.	+	.	ID=g_21-T1;Parent=g_21;product=hypothetical protein;
NIJG01000018.1	pasa	exon	1000057	1000297	.	+	.	ID=g_21-T1.exon1;Parent=g_21-T1;
NIJG01000018.1	pasa	CDS	1000057	1000297	.	+	0	ID=g_21-T1.cds;Parent=g_21-T1;
NIJG01000018.1	pasa	exon	1000636	1000707	.	+	.	ID=g_21-T1.exon2;Parent=g_21-T1;
NIJG01000018.1	pasa	CDS	1000636	1000707	.	+	2	ID=g_21-T1.cds;Parent=g_21-T1;
NIJG01000018.1	pasa	exon	1000797	1000873	.	+	.	ID=g_21-T1.exon3;Parent=g_21-T1;
NIJG01000018.1	pasa	CDS	1000797	1000873	.	+	2	ID=g_21-T1.cds;Parent=g_21-T1;
NIJG01000018.1	pasa	gene	1199084	1204437	.	+	.	ID=g_23;Name=ORF%20type%3Acomplete%20len%3A166%20%28%2B%29%2Cscore%3D23.76;
NIJG01000018.1	pasa	mRNA	1199084	1204437	.	+	.	ID=g_23-T1;Parent=g_23;product=hypothetical protein;
NIJG01000018.1	pasa	exon	1202676	1202768	.	+	.	ID=g_23-T1.exon1;Parent=g_23-T1;
NIJG01000018.1	pasa	CDS	1202676	1202768	.	+	0	ID=g_23-T1.cds;Parent=g_23-T1;
NIJG01000018.1	pasa	exon	1202852	1202955	.	+	.	ID=g_23-T1.exon2;Parent=g_23-T1;
NIJG01000018.1	pasa	CDS	1202852	1202955	.	+	0	ID=g_23-T1.cds;Parent=g_23-T1;
NIJG01000018.1	pasa	exon	1203582	1203801	.	+	.	ID=g_23-T1.exon3;Parent=g_23-T1;
NIJG01000018.1	pasa	CDS	1203582	1203801	.	+	1	ID=g_23-T1.cds;Parent=g_23-T1;
NIJG01000018.1	pasa	exon	1203975	1204055	.	+	.	ID=g_23-T1.exon4;Parent=g_23-T1;
NIJG01000018.1	pasa	CDS	1203975	1204055	.	+	0	ID=g_23-T1.cds;Parent=g_23-T1;
NIJG01000018.1	pasa	gene	1242245	1242858	.	+	.	ID=g_26;Name=ORF%20type%3Acomplete%20len%3A129%20%28%2B%29%2Cscore%3D15.20;
NIJG01000018.1	pasa	mRNA	1242245	1242858	.	+	.	ID=g_26-T1;Parent=g_26;product=hypothetical protein;
NIJG01000018.1	pasa	exon	1242285	1242527	.	+	.	ID=g_26-T1.exon1;Parent=g_26-T1;
NIJG01000018.1	pasa	CDS	1242285	1242527	.	+	0	ID=g_26-T1.cds;Parent=g_26-T1;
NIJG01000018.1	pasa	exon	1242625	1242729	.	+	.	ID=g_26-T1.exon2;Parent=g_26-T1;
NIJG01000018.1	pasa	CDS	1242625	1242729	.	+	0	ID=g_26-T1.cds;Parent=g_26-T1;
NIJG01000018.1	pasa	gene	1741969	1742963	.	+	.	ID=g_22;Name=ORF%20type%3Acomplete%20len%3A197%20%28%2B%29%2Cscore%3D24.13;
NIJG01000018.1	pasa	mRNA	1741969	1742963	.	+	.	ID=g_22-T1;Parent=g_22;product=hypothetical protein;
NIJG01000018.1	pasa	exon	1742019	1742207	.	+	.	ID=g_22-T1.exon1;Parent=g_22-T1;
NIJG01000018.1	pasa	CDS	1742019	1742207	.	+	0	ID=g_22-T1.cds;Parent=g_22-T1;
NIJG01000018.1	pasa	exon	1742287	1742688	.	+	.	ID=g_22-T1.exon2;Parent=g_22-T1;
NIJG01000018.1	pasa	CDS	1742287	1742688	.	+	0	ID=g_22-T1.cds;Parent=g_22-T1;
NIJG01000018.1	pasa	gene	2179576	2181530	.	+	.	ID=g_25;Name=ORF%20type%3Acomplete%20len%3A133%20%28%2B%29%2Cscore%3D16.28;
NIJG01000018.1	pasa	mRNA	2179576	2181530	.	+	.	ID=g_25-T1;Parent=g_25;product=hypothetical protein;
NIJG01000018.1	pasa	exon	2180728	2180909	.	+	.	ID=g_25-T1.exon1;Parent=g_25-T1;
NIJG01000018.1	pasa	CDS	2180728	2180909	.	+	0	ID=g_25-T1.cds;Parent=g_25-T1;
NIJG01000018.1	pasa	exon	2181148	2181364	.	+	.	ID=g_25-T1.exon2;Parent=g_25-T1;
NIJG01000018.1	pasa	CDS	2181148	2181364	.	+	1	ID=g_25-T1.cds;Parent=g_25-T1;
NIJG01000019.1	pasa	gene	1022497	1023710	.	+	.	ID=g_28;Name=ORF%20type%3Acomplete%20len%3A109%20%28%2B%29%2Cscore%3D12.03;
NIJG01000019.1	pasa	mRNA	1022497	1023710	.	+	.	ID=g_28-T1;Parent=g_28;product=hypothetical protein;
NIJG01000019.1	pasa	exon	1022534	1022732	.	+	.	ID=g_28-T1.exon1;Parent=g_28-T1;
NIJG01000019.1	pasa	CDS	1022534	1022732	.	+	0	ID=g_28-T1.cds;Parent=g_28-T1;
NIJG01000019.1	pasa	exon	1022850	1022941	.	+	.	ID=g_28-T1.exon2;Parent=g_28-T1;
NIJG01000019.1	pasa	CDS	1022850	1022941	.	+	2	ID=g_28-T1.cds;Parent=g_28-T1;
NIJG01000022.1	pasa	gene	915774	917338	.	+	.	ID=g_29;Name=ORF%20type%3Acomplete%20len%3A119%20%28%2B%29%2Cscore%3D25.38;
NIJG01000022.1	pasa	mRNA	915774	917338	.	+	.	ID=g_29-T1;Parent=g_29;product=hypothetical protein;
NIJG01000022.1	pasa	exon	916139	916219	.	+	.	ID=g_29-T1.exon1;Parent=g_29-T1;
NIJG01000022.1	pasa	CDS	916139	916219	.	+	0	ID=g_29-T1.cds;Parent=g_29-T1;
NIJG01000022.1	pasa	exon	916299	916388	.	+	.	ID=g_29-T1.exon2;Parent=g_29-T1;
NIJG01000022.1	pasa	CDS	916299	916388	.	+	0	ID=g_29-T1.cds;Parent=g_29-T1;
NIJG01000022.1	pasa	exon	916462	916647	.	+	.	ID=g_29-T1.exon3;Parent=g_29-T1;
NIJG01000022.1	pasa	CDS	916462	916647	.	+	0	ID=g_29-T1.cds;Parent=g_29-T1;
NIJG01000022.1	pasa	gene	1755843	1758088	.	+	.	ID=g_30;Name=ORF%20type%3Acomplete%20len%3A125%20%28%2B%29%2Cscore%3D3.07;
NIJG01000022.1	pasa	mRNA	1755843	1758088	.	+	.	ID=g_30-T1;Parent=g_30;product=hypothetical protein;
NIJG01000022.1	pasa	exon	1755889	1756012	.	+	.	ID=g_30-T1.exon1;Parent=g_30-T1;
NIJG01000022.1	pasa	CDS	1755889	1756012	.	+	0	ID=g_30-T1.cds;Parent=g_30-T1;
NIJG01000022.1	pasa	exon	1756132	1756210	.	+	.	ID=g_30-T1.exon2;Parent=g_30-T1;
NIJG01000022.1	pasa	CDS	1756132	1756210	.	+	2	ID=g_30-T1.cds;Parent=g_30-T1;
NIJG01000022.1	pasa	exon	1756300	1756471	.	+	.	ID=g_30-T1.exon3;Parent=g_30-T1;
NIJG01000022.1	pasa	CDS	1756300	1756471	.	+	1	ID=g_30-T1.cds;Parent=g_30-T1;
NIJG01000025.1	pasa	gene	47496	64436	.	+	.	ID=g_31;Name=ORF%20type%3Acomplete%20len%3A311%20%28%2B%29%2Cscore%3D14.83;
NIJG01000025.1	pasa	mRNA	47496	64436	.	+	.	ID=g_31-T1;Parent=g_31;product=hypothetical protein;
NIJG01000025.1	pasa	exon	61975	62161	.	+	.	ID=g_31-T1.exon1;Parent=g_31-T1;
NIJG01000025.1	pasa	CDS	61975	62161	.	+	0	ID=g_31-T1.cds;Parent=g_31-T1;
NIJG01000025.1	pasa	exon	62423	62488	.	+	.	ID=g_31-T1.exon2;Parent=g_31-T1;
NIJG01000025.1	pasa	CDS	62423	62488	.	+	2	ID=g_31-T1.cds;Parent=g_31-T1;
NIJG01000025.1	pasa	exon	62631	62813	.	+	.	ID=g_31-T1.exon3;Parent=g_31-T1;
NIJG01000025.1	pasa	CDS	62631	62813	.	+	2	ID=g_31-T1.cds;Parent=g_31-T1;
NIJG01000025.1	pasa	exon	62884	63092	.	+	.	ID=g_31-T1.exon4;Parent=g_31-T1;
NIJG01000025.1	pasa	CDS	62884	63092	.	+	2	ID=g_31-T1.cds;Parent=g_31-T1;
NIJG01000025.1	pasa	exon	63289	63450	.	+	.	ID=g_31-T1.exon5;Parent=g_31-T1;
NIJG01000025.1	pasa	CDS	63289	63450	.	+	0	ID=g_31-T1.cds;Parent=g_31-T1;
NIJG01000025.1	pasa	exon	63591	63716	.	+	.	ID=g_31-T1.exon6;Parent=g_31-T1;
NIJG01000025.1	pasa	CDS	63591	63716	.	+	0	ID=g_31-T1.cds;Parent=g_31-T1;
NIJG01000025.1	pasa	gene	1320608	1321144	.	+	.	ID=g_32;Name=ORF%20type%3Acomplete%20len%3A133%20%28%2B%29%2Cscore%3D40.53;
NIJG01000025.1	pasa	mRNA	1320608	1321144	.	+	.	ID=g_32-T1;Parent=g_32;product=hypothetical protein;
NIJG01000025.1	pasa	exon	1320648	1320673	.	+	.	ID=g_32-T1.exon1;Parent=g_32-T1;
NIJG01000025.1	pasa	CDS	1320648	1320673	.	+	0	ID=g_32-T1.cds;Parent=g_32-T1;
NIJG01000025.1	pasa	exon	1320758	1321091	.	+	.	ID=g_32-T1.exon2;Parent=g_32-T1;
NIJG01000025.1	pasa	CDS	1320758	1321091	.	+	1	ID=g_32-T1.cds;Parent=g_32-T1;
NIJG01000027.1	pasa	gene	1265956	1269086	.	+	.	ID=g_33;Name=ORF%20type%3Acomplete%20len%3A655%20%28%2B%29%2Cscore%3D129.48;
NIJG01000027.1	pasa	mRNA	1265956	1269086	.	+	.	ID=g_33-T1;Parent=g_33;product=hypothetical protein;
NIJG01000027.1	pasa	exon	1266737	1266891	.	+	.	ID=g_33-T1.exon1;Parent=g_33-T1;
NIJG01000027.1	pasa	CDS	1266737	1266891	.	+	0	ID=g_33-T1.cds;Parent=g_33-T1;
NIJG01000027.1	pasa	exon	1266975	1268784	.	+	.	ID=g_33-T1.exon2;Parent=g_33-T1;
NIJG01000027.1	pasa	CDS	1266975	1268784	.	+	1	ID=g_33-T1.cds;Parent=g_33-T1;
NIJG01000029.1	pasa	gene	2159989	2162287	.	+	.	ID=g_38;Name=ORF%20type%3Acomplete%20len%3A234%20%28%2B%29%2Cscore%3D33.74;
NIJG01000029.1	pasa	mRNA	2159989	2162287	.	+	.	ID=g_38-T1;Parent=g_38;product=hypothetical protein;
NIJG01000029.1	pasa	exon	2160077	2160179	.	+	.	ID=g_38-T1.exon1;Parent=g_38-T1;
NIJG01000029.1	pasa	CDS	2160077	2160179	.	+	0	ID=g_38-T1.cds;Parent=g_38-T1;
NIJG01000029.1	pasa	exon	2160242	2160376	.	+	.	ID=g_38-T1.exon2;Parent=g_38-T1;
NIJG01000029.1	pasa	CDS	2160242	2160376	.	+	2	ID=g_38-T1.cds;Parent=g_38-T1;
NIJG01000029.1	pasa	exon	2160564	2161027	.	+	.	ID=g_38-T1.exon3;Parent=g_38-T1;
NIJG01000029.1	pasa	CDS	2160564	2161027	.	+	2	ID=g_38-T1.cds;Parent=g_38-T1;
NIJG01000029.1	pasa	gene	4358287	4366929	.	+	.	ID=g_37;Name=ORF%20type%3Acomplete%20len%3A482%20%28%2B%29%2Cscore%3D92.85;
NIJG01000029.1	pasa	mRNA	4358287	4366929	.	+	.	ID=g_37-T1;Parent=g_37;product=hypothetical protein;
NIJG01000029.1	pasa	exon	4358906	4359187	.	+	.	ID=g_37-T1.exon1;Parent=g_37-T1;
NIJG01000029.1	pasa	CDS	4358906	4359187	.	+	0	ID=g_37-T1.cds;Parent=g_37-T1;
NIJG01000029.1	pasa	exon	4360214	4360512	.	+	.	ID=g_37-T1.exon2;Parent=g_37-T1;
NIJG01000029.1	pasa	CDS	4360214	4360512	.	+	0	ID=g_37-T1.cds;Parent=g_37-T1;
NIJG01000029.1	pasa	exon	4361052	4361175	.	+	.	ID=g_37-T1.exon3;Parent=g_37-T1;
NIJG01000029.1	pasa	CDS	4361052	4361175	.	+	1	ID=g_37-T1.cds;Parent=g_37-T1;
NIJG01000029.1	pasa	exon	4361304	4361538	.	+	.	ID=g_37-T1.exon4;Parent=g_37-T1;
NIJG01000029.1	pasa	CDS	4361304	4361538	.	+	0	ID=g_37-T1.cds;Parent=g_37-T1;
NIJG01000029.1	pasa	exon	4362093	4362246	.	+	.	ID=g_37-T1.exon5;Parent=g_37-T1;
NIJG01000029.1	pasa	CDS	4362093	4362246	.	+	2	ID=g_37-T1.cds;Parent=g_37-T1;
NIJG01000029.1	pasa	exon	4365531	4365882	.	+	.	ID=g_37-T1.exon6;Parent=g_37-T1;
NIJG01000029.1	pasa	CDS	4365531	4365882	.	+	1	ID=g_37-T1.cds;Parent=g_37-T1;
NIJG01000029.1	pasa	gene	5194762	5196719	.	+	.	ID=g_35;Name=ORF%20type%3Acomplete%20len%3A286%20%28%2B%29%2Cscore%3D43.93;
NIJG01000029.1	pasa	mRNA	5194762	5196719	.	+	.	ID=g_35-T1;Parent=g_35;product=hypothetical protein;
NIJG01000029.1	pasa	exon	5195369	5195494	.	+	.	ID=g_35-T1.exon1;Parent=g_35-T1;
NIJG01000029.1	pasa	CDS	5195369	5195494	.	+	0	ID=g_35-T1.cds;Parent=g_35-T1;
NIJG01000029.1	pasa	exon	5195579	5195797	.	+	.	ID=g_35-T1.exon2;Parent=g_35-T1;
NIJG01000029.1	pasa	CDS	5195579	5195797	.	+	0	ID=g_35-T1.cds;Parent=g_35-T1;
NIJG01000029.1	pasa	exon	5195870	5195982	.	+	.	ID=g_35-T1.exon3;Parent=g_35-T1;
NIJG01000029.1	pasa	CDS	5195870	5195982	.	+	0	ID=g_35-T1.cds;Parent=g_35-T1;
NIJG01000029.1	pasa	exon	5196055	5196286	.	+	.	ID=g_35-T1.exon4;Parent=g_35-T1;
NIJG01000029.1	pasa	CDS	5196055	5196286	.	+	1	ID=g_35-T1.cds;Parent=g_35-T1;
NIJG01000029.1	pasa	exon	5196394	5196561	.	+	.	ID=g_35-T1.exon5;Parent=g_35-T1;
NIJG01000029.1	pasa	CDS	5196394	5196561	.	+	0	ID=g_35-T1.cds;Parent=g_35-T1;
NIJG01000029.1	pasa	gene	5224396	5229444	.	+	.	ID=g_39;Name=ORF%20type%3Acomplete%20len%3A1148%20%28%2B%29%2Cscore%3D147.11;
NIJG01000029.1	pasa	mRNA	5224396	5229444	.	+	.	ID=g_39-T1;Parent=g_39;product=hypothetical protein;
NIJG01000029.1	pasa	exon	5224398	5224539	.	+	.	ID=g_39-T1.exon1;Parent=g_39-T1;
NIJG01000029.1	pasa	CDS	5224398	5224539	.	+	0	ID=g_39-T1.cds;Parent=g_39-T1;
NIJG01000029.1	pasa	exon	5224754	5225124	.	+	.	ID=g_39-T1.exon2;Parent=g_39-T1;
NIJG01000029.1	pasa	CDS	5224754	5225124	.	+	2	ID=g_39-T1.cds;Parent=g_39-T1;
NIJG01000029.1	pasa	exon	5225200	5225538	.	+	.	ID=g_39-T1.exon3;Parent=g_39-T1;
NIJG01000029.1	pasa	CDS	5225200	5225538	.	+	0	ID=g_39-T1.cds;Parent=g_39-T1;
NIJG01000029.1	pasa	exon	5225620	5226424	.	+	.	ID=g_39-T1.exon4;Parent=g_39-T1;
NIJG01000029.1	pasa	CDS	5225620	5226424	.	+	0	ID=g_39-T1.cds;Parent=g_39-T1;
NIJG01000029.1	pasa	exon	5226505	5226810	.	+	.	ID=g_39-T1.exon5;Parent=g_39-T1;
NIJG01000029.1	pasa	CDS	5226505	5226810	.	+	2	ID=g_39-T1.cds;Parent=g_39-T1;
NIJG01000029.1	pasa	exon	5227161	5227787	.	+	.	ID=g_39-T1.exon6;Parent=g_39-T1;
NIJG01000029.1	pasa	CDS	5227161	5227787	.	+	2	ID=g_39-T1.cds;Parent=g_39-T1;
NIJG01000029.1	pasa	exon	5227872	5228725	.	+	.	ID=g_39-T1.exon7;Parent=g_39-T1;
NIJG01000029.1	pasa	CDS	5227872	5228725	.	+	2	ID=g_39-T1.cds;Parent=g_39-T1;
NIJG01000029.1	pasa	gene	5700366	5702779	.	+	.	ID=g_34;Name=ORF%20type%3Acomplete%20len%3A505%20%28%2B%29%2Cscore%3D87.06;
NIJG01000029.1	pasa	mRNA	5700366	5702779	.	+	.	ID=g_34-T1;Parent=g_34;product=hypothetical protein;
NIJG01000029.1	pasa	exon	5700666	5700790	.	+	.	ID=g_34-T1.exon1;Parent=g_34-T1;
NIJG01000029.1	pasa	CDS	5700666	5700790	.	+	0	ID=g_34-T1.cds;Parent=g_34-T1;
NIJG01000029.1	pasa	exon	5700861	5702250	.	+	.	ID=g_34-T1.exon2;Parent=g_34-T1;
NIJG01000029.1	pasa	CDS	5700861	5702250	.	+	1	ID=g_34-T1.cds;Parent=g_34-T1;
NIJG01000029.1	pasa	gene	5708761	5715027	.	+	.	ID=g_36;Name=ORF%20type%3Acomplete%20len%3A286%20%28%2B%29%2Cscore%3D56.70;
NIJG01000029.1	pasa	mRNA	5708761	5715027	.	+	.	ID=g_36-T1;Parent=g_36;product=hypothetical protein;
NIJG01000029.1	pasa	exon	5708947	5709115	.	+	.	ID=g_36-T1.exon1;Parent=g_36-T1;
NIJG01000029.1	pasa	CDS	5708947	5709115	.	+	0	ID=g_36-T1.cds;Parent=g_36-T1;
NIJG01000029.1	pasa	exon	5709684	5709782	.	+	.	ID=g_36-T1.exon2;Parent=g_36-T1;
NIJG01000029.1	pasa	CDS	5709684	5709782	.	+	2	ID=g_36-T1.cds;Parent=g_36-T1;
NIJG01000029.1	pasa	exon	5712124	5712274	.	+	.	ID=g_36-T1.exon3;Parent=g_36-T1;
NIJG01000029.1	pasa	CDS	5712124	5712274	.	+	2	ID=g_36-T1.cds;Parent=g_36-T1;
NIJG01000029.1	pasa	exon	5712879	5713012	.	+	.	ID=g_36-T1.exon4;Parent=g_36-T1;
NIJG01000029.1	pasa	CDS	5712879	5713012	.	+	1	ID=g_36-T1.cds;Parent=g_36-T1;
NIJG01000029.1	pasa	exon	5713087	5713236	.	+	.	ID=g_36-T1.exon5;Parent=g_36-T1;
NIJG01000029.1	pasa	CDS	5713087	5713236	.	+	2	ID=g_36-T1.cds;Parent=g_36-T1;
NIJG01000029.1	pasa	exon	5714204	5714358	.	+	.	ID=g_36-T1.exon6;Parent=g_36-T1;
NIJG01000029.1	pasa	CDS	5714204	5714358	.	+	2	ID=g_36-T1.cds;Parent=g_36-T1;
NIJG01000029.1	pasa	gene	5827198	5829880	.	+	.	ID=g_40;Name=ORF%20type%3Acomplete%20len%3A500%20%28%2B%29%2Cscore%3D128.63;
NIJG01000029.1	pasa	mRNA	5827198	5829880	.	+	.	ID=g_40-T1;Parent=g_40;product=hypothetical protein;
NIJG01000029.1	pasa	exon	5827757	5827977	.	+	.	ID=g_40-T1.exon1;Parent=g_40-T1;
NIJG01000029.1	pasa	CDS	5827757	5827977	.	+	0	ID=g_40-T1.cds;Parent=g_40-T1;
NIJG01000029.1	pasa	exon	5828083	5828186	.	+	.	ID=g_40-T1.exon2;Parent=g_40-T1;
NIJG01000029.1	pasa	CDS	5828083	5828186	.	+	1	ID=g_40-T1.cds;Parent=g_40-T1;
NIJG01000029.1	pasa	exon	5828262	5828525	.	+	.	ID=g_40-T1.exon3;Parent=g_40-T1;
NIJG01000029.1	pasa	CDS	5828262	5828525	.	+	2	ID=g_40-T1.cds;Parent=g_40-T1;
NIJG01000029.1	pasa	exon	5828601	5829243	.	+	.	ID=g_40-T1.exon4;Parent=g_40-T1;
NIJG01000029.1	pasa	CDS	5828601	5829243	.	+	2	ID=g_40-T1.cds;Parent=g_40-T1;
NIJG01000029.1	pasa	exon	5829364	5829585	.	+	.	ID=g_40-T1.exon5;Parent=g_40-T1;
NIJG01000029.1	pasa	CDS	5829364	5829585	.	+	1	ID=g_40-T1.cds;Parent=g_40-T1;
NIJG01000029.1	pasa	exon	5829645	5829690	.	+	.	ID=g_40-T1.exon6;Parent=g_40-T1;
NIJG01000029.1	pasa	CDS	5829645	5829690	.	+	1	ID=g_40-T1.cds;Parent=g_40-T1;
NIJG01000030.1	pasa	gene	275270	276440	.	+	.	ID=g_41;Name=ORF%20type%3Acomplete%20len%3A172%20%28%2B%29%2Cscore%3D42.16;
NIJG01000030.1	pasa	mRNA	275270	276440	.	+	.	ID=g_41-T1;Parent=g_41;product=hypothetical protein;
NIJG01000030.1	pasa	exon	275455	275535	.	+	.	ID=g_41-T1.exon1;Parent=g_41-T1;
NIJG01000030.1	pasa	CDS	275455	275535	.	+	0	ID=g_41-T1.cds;Parent=g_41-T1;
NIJG01000030.1	pasa	exon	275761	276195	.	+	.	ID=g_41-T1.exon2;Parent=g_41-T1;
NIJG01000030.1	pasa	CDS	275761	276195	.	+	0	ID=g_41-T1.cds;Parent=g_41-T1;
NIJG01000030.1	pasa	gene	505887	507276	.	+	.	ID=g_42;Name=ORF%20type%3Acomplete%20len%3A113%20%28%2B%29%2Cscore%3D6.32;
NIJG01000030.1	pasa	mRNA	505887	507276	.	+	.	ID=g_42-T1;Parent=g_42;product=hypothetical protein;
NIJG01000030.1	pasa	exon	505915	505917	.	+	.	ID=g_42-T1.exon1;Parent=g_42-T1;
NIJG01000030.1	pasa	CDS	505915	505917	.	+	0	ID=g_42-T1.cds;Parent=g_42-T1;
NIJG01000030.1	pasa	exon	506620	506870	.	+	.	ID=g_42-T1.exon2;Parent=g_42-T1;
NIJG01000030.1	pasa	CDS	506620	506870	.	+	0	ID=g_42-T1.cds;Parent=g_42-T1;
NIJG01000030.1	pasa	exon	507065	507149	.	+	.	ID=g_42-T1.exon3;Parent=g_42-T1;
NIJG01000030.1	pasa	CDS	507065	507149	.	+	1	ID=g_42-T1.cds;Parent=g_42-T1;
NIJG01000031.1	pasa	gene	357774	358571	.	+	.	ID=g_45;Name=ORF%20type%3Acomplete%20len%3A176%20%28%2B%29%2Cscore%3D28.53;
NIJG01000031.1	pasa	mRNA	357774	358571	.	+	.	ID=g_45-T1;Parent=g_45;product=hypothetical protein;
NIJG01000031.1	pasa	exon	357805	357953	.	+	.	ID=g_45-T1.exon1;Parent=g_45-T1;
NIJG01000031.1	pasa	CDS	357805	357953	.	+	0	ID=g_45-T1.cds;Parent=g_45-T1;
NIJG01000031.1	pasa	exon	358044	358243	.	+	.	ID=g_45-T1.exon2;Parent=g_45-T1;
NIJG01000031.1	pasa	CDS	358044	358243	.	+	1	ID=g_45-T1.cds;Parent=g_45-T1;
NIJG01000031.1	pasa	exon	358324	358502	.	+	.	ID=g_45-T1.exon3;Parent=g_45-T1;
NIJG01000031.1	pasa	CDS	358324	358502	.	+	2	ID=g_45-T1.cds;Parent=g_45-T1;
NIJG01000031.1	pasa	gene	1234593	1241906	.	+	.	ID=g_43;Name=ORF%20type%3Acomplete%20len%3A1002%20%28%2B%29%2Cscore%3D148.25;
NIJG01000031.1	pasa	mRNA	1234593	1241906	.	+	.	ID=g_43-T1;Parent=g_43;product=hypothetical protein;
NIJG01000031.1	pasa	exon	1234986	1235153	.	+	.	ID=g_43-T1.exon1;Parent=g_43-T1;
NIJG01000031.1	pasa	CDS	1234986	1235153	.	+	0	ID=g_43-T1.cds;Parent=g_43-T1;
NIJG01000031.1	pasa	exon	1235228	1235627	.	+	.	ID=g_43-T1.exon2;Parent=g_43-T1;
NIJG01000031.1	pasa	CDS	1235228	1235627	.	+	0	ID=g_43-T1.cds;Parent=g_43-T1;
NIJG01000031.1	pasa	exon	1235705	1236037	.	+	.	ID=g_43-T1.exon3;Parent=g_43-T1;
NIJG01000031.1	pasa	CDS	1235705	1236037	.	+	2	ID=g_43-T1.cds;Parent=g_43-T1;
NIJG01000031.1	pasa	exon	1236099	1236425	.	+	.	ID=g_43-T1.exon4;Parent=g_43-T1;
NIJG01000031.1	pasa	CDS	1236099	1236425	.	+	2	ID=g_43-T1.cds;Parent=g_43-T1;
NIJG01000031.1	pasa	exon	1236520	1236729	.	+	.	ID=g_43-T1.exon5;Parent=g_43-T1;
NIJG01000031.1	pasa	CDS	1236520	1236729	.	+	2	ID=g_43-T1.cds;Parent=g_43-T1;
NIJG01000031.1	pasa	exon	1236793	1237296	.	+	.	ID=g_43-T1.exon6;Parent=g_43-T1;
NIJG01000031.1	pasa	CDS	1236793	1237296	.	+	2	ID=g_43-T1.cds;Parent=g_43-T1;
NIJG01000031.1	pasa	exon	1237407	1237671	.	+	.	ID=g_43-T1.exon7;Parent=g_43-T1;
NIJG01000031.1	pasa	CDS	1237407	1237671	.	+	2	ID=g_43-T1.cds;Parent=g_43-T1;
NIJG01000031.1	pasa	exon	1237762	1237903	.	+	.	ID=g_43-T1.exon8;Parent=g_43-T1;
NIJG01000031.1	pasa	CDS	1237762	1237903	.	+	1	ID=g_43-T1.cds;Parent=g_43-T1;
NIJG01000031.1	pasa	exon	1237981	1238169	.	+	.	ID=g_43-T1.exon9;Parent=g_43-T1;
NIJG01000031.1	pasa	CDS	1237981	1238169	.	+	0	ID=g_43-T1.cds;Parent=g_43-T1;
NIJG01000031.1	pasa	exon	1238243	1238434	.	+	.	ID=g_43-T1.exon10;Parent=g_43-T1;
NIJG01000031.1	pasa	CDS	1238243	1238434	.	+	0	ID=g_43-T1.cds;Parent=g_43-T1;
NIJG01000031.1	pasa	exon	1238506	1238781	.	+	.	ID=g_43-T1.exon11;Parent=g_43-T1;
NIJG01000031.1	pasa	CDS	1238506	1238781	.	+	0	ID=g_43-T1.cds;Parent=g_43-T1;
NIJG01000031.1	pasa	gene	1524930	1526536	.	+	.	ID=g_46;Name=ORF%20type%3Acomplete%20len%3A158%20%28%2B%29%2Cscore%3D2.38;
NIJG01000031.1	pasa	mRNA	1524930	1526536	.	+	.	ID=g_46-T1;Parent=g_46;product=hypothetical protein;
NIJG01000031.1	pasa	exon	1525287	1525367	.	+	.	ID=g_46-T1.exon1;Parent=g_46-T1;
NIJG01000031.1	pasa	CDS	1525287	1525367	.	+	0	ID=g_46-T1.cds;Parent=g_46-T1;
NIJG01000031.1	pasa	exon	1525628	1525696	.	+	.	ID=g_46-T1.exon2;Parent=g_46-T1;
NIJG01000031.1	pasa	CDS	1525628	1525696	.	+	0	ID=g_46-T1.cds;Parent=g_46-T1;
NIJG01000031.1	pasa	exon	1525777	1526030	.	+	.	ID=g_46-T1.exon3;Parent=g_46-T1;
NIJG01000031.1	pasa	CDS	1525777	1526030	.	+	0	ID=g_46-T1.cds;Parent=g_46-T1;
NIJG01000031.1	pasa	exon	1526112	1526181	.	+	.	ID=g_46-T1.exon4;Parent=g_46-T1;
NIJG01000031.1	pasa	CDS	1526112	1526181	.	+	1	ID=g_46-T1.cds;Parent=g_46-T1;
NIJG01000031.1	pasa	gene	4075425	4078868	.	+	.	ID=g_44;Name=ORF%20type%3Acomplete%20len%3A388%20%28%2B%29%2Cscore%3D59.13;
NIJG01000031.1	pasa	mRNA	4075425	4078868	.	+	.	ID=g_44-T1;Parent=g_44;product=hypothetical protein;
NIJG01000031.1	pasa	exon	4075478	4075562	.	+	.	ID=g_44-T1.exon1;Parent=g_44-T1;
NIJG01000031.1	pasa	CDS	4075478	4075562	.	+	0	ID=g_44-T1.cds;Parent=g_44-T1;
NIJG01000031.1	pasa	exon	4076783	4077017	.	+	.	ID=g_44-T1.exon2;Parent=g_44-T1;
NIJG01000031.1	pasa	CDS	4076783	4077017	.	+	2	ID=g_44-T1.cds;Parent=g_44-T1;
NIJG01000031.1	pasa	exon	4077105	4077267	.	+	.	ID=g_44-T1.exon3;Parent=g_44-T1;
NIJG01000031.1	pasa	CDS	4077105	4077267	.	+	1	ID=g_44-T1.cds;Parent=g_44-T1;
NIJG01000031.1	pasa	exon	4077356	4077535	.	+	.	ID=g_44-T1.exon4;Parent=g_44-T1;
NIJG01000031.1	pasa	CDS	4077356	4077535	.	+	0	ID=g_44-T1.cds;Parent=g_44-T1;
NIJG01000031.1	pasa	exon	4077610	4077858	.	+	.	ID=g_44-T1.exon5;Parent=g_44-T1;
NIJG01000031.1	pasa	CDS	4077610	4077858	.	+	0	ID=g_44-T1.cds;Parent=g_44-T1;
NIJG01000031.1	pasa	exon	4077946	4078092	.	+	.	ID=g_44-T1.exon6;Parent=g_44-T1;
NIJG01000031.1	pasa	CDS	4077946	4078092	.	+	0	ID=g_44-T1.cds;Parent=g_44-T1;
NIJG01000031.1	pasa	exon	4078169	4078273	.	+	.	ID=g_44-T1.exon7;Parent=g_44-T1;
NIJG01000031.1	pasa	CDS	4078169	4078273	.	+	0	ID=g_44-T1.cds;Parent=g_44-T1;
NIJG01000033.1	pasa	gene	3827712	3829173	.	+	.	ID=g_47;Name=ORF%20type%3Acomplete%20len%3A187%20%28%2B%29%2Cscore%3D26.59;
NIJG01000033.1	pasa	mRNA	3827712	3829173	.	+	.	ID=g_47-T1;Parent=g_47;product=hypothetical protein;
NIJG01000033.1	pasa	exon	3827713	3827760	.	+	.	ID=g_47-T1.exon1;Parent=g_47-T1;
NIJG01000033.1	pasa	CDS	3827713	3827760	.	+	0	ID=g_47-T1.cds;Parent=g_47-T1;
NIJG01000033.1	pasa	exon	3827837	3827944	.	+	.	ID=g_47-T1.exon2;Parent=g_47-T1;
NIJG01000033.1	pasa	CDS	3827837	3827944	.	+	0	ID=g_47-T1.cds;Parent=g_47-T1;
NIJG01000033.1	pasa	exon	3828004	3828169	.	+	.	ID=g_47-T1.exon3;Parent=g_47-T1;
NIJG01000033.1	pasa	CDS	3828004	3828169	.	+	0	ID=g_47-T1.cds;Parent=g_47-T1;
NIJG01000033.1	pasa	exon	3828236	3828474	.	+	.	ID=g_47-T1.exon4;Parent=g_47-T1;
NIJG01000033.1	pasa	CDS	3828236	3828474	.	+	2	ID=g_47-T1.cds;Parent=g_47-T1;
NIJG01000034.1	pasa	gene	327142	328459	.	+	.	ID=g_49;Name=ORF%20type%3Acomplete%20len%3A131%20%28%2B%29%2Cscore%3D17.15;
NIJG01000034.1	pasa	mRNA	327142	328459	.	+	.	ID=g_49-T1;Parent=g_49;product=hypothetical protein;
NIJG01000034.1	pasa	exon	327400	327408	.	+	.	ID=g_49-T1.exon1;Parent=g_49-T1;
NIJG01000034.1	pasa	CDS	327400	327408	.	+	0	ID=g_49-T1.cds;Parent=g_49-T1;
NIJG01000034.1	pasa	exon	327678	328061	.	+	.	ID=g_49-T1.exon2;Parent=g_49-T1;
NIJG01000034.1	pasa	CDS	327678	328061	.	+	0	ID=g_49-T1.cds;Parent=g_49-T1;
NIJG01000034.1	pasa	gene	394101	397681	.	+	.	ID=g_48;Name=ORF%20type%3Acomplete%20len%3A412%20%28%2B%29%2Cscore%3D69.12;
NIJG01000034.1	pasa	mRNA	394101	397681	.	+	.	ID=g_48-T1;Parent=g_48;product=hypothetical protein;
NIJG01000034.1	pasa	exon	394396	394879	.	+	.	ID=g_48-T1.exon1;Parent=g_48-T1;
NIJG01000034.1	pasa	CDS	394396	394879	.	+	0	ID=g_48-T1.cds;Parent=g_48-T1;
NIJG01000034.1	pasa	exon	396013	396764	.	+	.	ID=g_48-T1.exon2;Parent=g_48-T1;
NIJG01000034.1	pasa	CDS	396013	396764	.	+	2	ID=g_48-T1.cds;Parent=g_48-T1;
NIJG01000034.1	pasa	gene	1564626	1567154	.	+	.	ID=g_50;Name=ORF%20type%3Acomplete%20len%3A282%20%28%2B%29%2Cscore%3D55.77;
NIJG01000034.1	pasa	mRNA	1564626	1567154	.	+	.	ID=g_50-T1;Parent=g_50;product=hypothetical protein;
NIJG01000034.1	pasa	exon	1564723	1564791	.	+	.	ID=g_50-T1.exon1;Parent=g_50-T1;
NIJG01000034.1	pasa	CDS	1564723	1564791	.	+	0	ID=g_50-T1.cds;Parent=g_50-T1;
NIJG01000034.1	pasa	exon	1565259	1565392	.	+	.	ID=g_50-T1.exon2;Parent=g_50-T1;
NIJG01000034.1	pasa	CDS	1565259	1565392	.	+	0	ID=g_50-T1.cds;Parent=g_50-T1;
NIJG01000034.1	pasa	exon	1565456	1565718	.	+	.	ID=g_50-T1.exon3;Parent=g_50-T1;
NIJG01000034.1	pasa	CDS	1565456	1565718	.	+	1	ID=g_50-T1.cds;Parent=g_50-T1;
NIJG01000034.1	pasa	exon	1565992	1566097	.	+	.	ID=g_50-T1.exon4;Parent=g_50-T1;
NIJG01000034.1	pasa	CDS	1565992	1566097	.	+	2	ID=g_50-T1.cds;Parent=g_50-T1;
NIJG01000034.1	pasa	exon	1566186	1566337	.	+	.	ID=g_50-T1.exon5;Parent=g_50-T1;
NIJG01000034.1	pasa	CDS	1566186	1566337	.	+	1	ID=g_50-T1.cds;Parent=g_50-T1;
NIJG01000034.1	pasa	exon	1566444	1566565	.	+	.	ID=g_50-T1.exon6;Parent=g_50-T1;
NIJG01000034.1	pasa	CDS	1566444	1566565	.	+	2	ID=g_50-T1.cds;Parent=g_50-T1;
NIJG01000039.1	pasa	gene	531319	535844	.	+	.	ID=g_51;Name=ORF%20type%3Acomplete%20len%3A392%20%28%2B%29%2Cscore%3D46.59;
NIJG01000039.1	pasa	mRNA	531319	535844	.	+	.	ID=g_51-T1;Parent=g_51;product=hypothetical protein;
NIJG01000039.1	pasa	exon	531471	531698	.	+	.	ID=g_51-T1.exon1;Parent=g_51-T1;
NIJG01000039.1	pasa	CDS	531471	531698	.	+	0	ID=g_51-T1.cds;Parent=g_51-T1;
NIJG01000039.1	pasa	exon	532171	532268	.	+	.	ID=g_51-T1.exon2;Parent=g_51-T1;
NIJG01000039.1	pasa	CDS	532171	532268	.	+	0	ID=g_51-T1.cds;Parent=g_51-T1;
NIJG01000039.1	pasa	exon	532506	532788	.	+	.	ID=g_51-T1.exon3;Parent=g_51-T1;
NIJG01000039.1	pasa	CDS	532506	532788	.	+	1	ID=g_51-T1.cds;Parent=g_51-T1;
NIJG01000039.1	pasa	exon	533473	533670	.	+	.	ID=g_51-T1.exon4;Parent=g_51-T1;
NIJG01000039.1	pasa	CDS	533473	533670	.	+	0	ID=g_51-T1.cds;Parent=g_51-T1;
NIJG01000039.1	pasa	exon	534013	534231	.	+	.	ID=g_51-T1.exon5;Parent=g_51-T1;
NIJG01000039.1	pasa	CDS	534013	534231	.	+	0	ID=g_51-T1.cds;Parent=g_51-T1;
NIJG01000040.1	pasa	gene	787221	788449	.	+	.	ID=g_52;Name=ORF%20type%3Acomplete%20len%3A255%20%28%2B%29%2Cscore%3D18.25;
NIJG01000040.1	pasa	mRNA	787221	788449	.	+	.	ID=g_52-T1;Parent=g_52;product=hypothetical protein;
NIJG01000040.1	pasa	exon	787354	788114	.	+	.	ID=g_52-T1.exon1;Parent=g_52-T1;
NIJG01000040.1	pasa	CDS	787354	788114	.	+	0	ID=g_52-T1.cds;Parent=g_52-T1;
NIJG01000040.1	pasa	exon	788219	788222	.	+	.	ID=g_52-T1.exon2;Parent=g_52-T1;
NIJG01000040.1	pasa	CDS	788219	788222	.	+	1	ID=g_52-T1.cds;Parent=g_52-T1;
NIJG01000044.1	pasa	gene	258976	260563	.	+	.	ID=g_53;Name=ORF%20type%3Acomplete%20len%3A215%20%28%2B%29%2Cscore%3D29.00;
NIJG01000044.1	pasa	mRNA	258976	260563	.	+	.	ID=g_53-T1;Parent=g_53;product=hypothetical protein;
NIJG01000044.1	pasa	exon	259490	259601	.	+	.	ID=g_53-T1.exon1;Parent=g_53-T1;
NIJG01000044.1	pasa	CDS	259490	259601	.	+	0	ID=g_53-T1.cds;Parent=g_53-T1;
NIJG01000044.1	pasa	exon	259723	260056	.	+	.	ID=g_53-T1.exon2;Parent=g_53-T1;
NIJG01000044.1	pasa	CDS	259723	260056	.	+	2	ID=g_53-T1.cds;Parent=g_53-T1;
NIJG01000044.1	pasa	exon	260131	260329	.	+	.	ID=g_53-T1.exon3;Parent=g_53-T1;
NIJG01000044.1	pasa	CDS	260131	260329	.	+	1	ID=g_53-T1.cds;Parent=g_53-T1;
NIJG01000046.1	pasa	gene	740464	742008	.	+	.	ID=g_54;Name=ORF%20type%3Acomplete%20len%3A337%20%28%2B%29%2Cscore%3D46.21;
NIJG01000046.1	pasa	mRNA	740464	742008	.	+	.	ID=g_54-T1;Parent=g_54;product=hypothetical protein;
NIJG01000046.1	pasa	exon	740581	740843	.	+	.	ID=g_54-T1.exon1;Parent=g_54-T1;
NIJG01000046.1	pasa	CDS	740581	740843	.	+	0	ID=g_54-T1.cds;Parent=g_54-T1;
NIJG01000046.1	pasa	exon	740942	741689	.	+	.	ID=g_54-T1.exon2;Parent=g_54-T1;
NIJG01000046.1	pasa	CDS	740942	741689	.	+	1	ID=g_54-T1.cds;Parent=g_54-T1;
NIJG01000046.1	pasa	gene	804676	807894	.	+	.	ID=g_55;Name=ORF%20type%3Acomplete%20len%3A543%20%28%2B%29%2Cscore%3D118.30;
NIJG01000046.1	pasa	mRNA	804676	807894	.	+	.	ID=g_55-T1;Parent=g_55;product=hypothetical protein;
NIJG01000046.1	pasa	exon	804834	804847	.	+	.	ID=g_55-T1.exon1;Parent=g_55-T1;
NIJG01000046.1	pasa	CDS	804834	804847	.	+	0	ID=g_55-T1.cds;Parent=g_55-T1;
NIJG01000046.1	pasa	exon	805137	805290	.	+	.	ID=g_55-T1.exon2;Parent=g_55-T1;
NIJG01000046.1	pasa	CDS	805137	805290	.	+	1	ID=g_55-T1.cds;Parent=g_55-T1;
NIJG01000046.1	pasa	exon	805413	805580	.	+	.	ID=g_55-T1.exon3;Parent=g_55-T1;
NIJG01000046.1	pasa	CDS	805413	805580	.	+	0	ID=g_55-T1.cds;Parent=g_55-T1;
NIJG01000046.1	pasa	exon	805651	805958	.	+	.	ID=g_55-T1.exon4;Parent=g_55-T1;
NIJG01000046.1	pasa	CDS	805651	805958	.	+	0	ID=g_55-T1.cds;Parent=g_55-T1;
NIJG01000046.1	pasa	exon	806079	806214	.	+	.	ID=g_55-T1.exon5;Parent=g_55-T1;
NIJG01000046.1	pasa	CDS	806079	806214	.	+	1	ID=g_55-T1.cds;Parent=g_55-T1;
NIJG01000046.1	pasa	exon	806273	806528	.	+	.	ID=g_55-T1.exon6;Parent=g_55-T1;
NIJG01000046.1	pasa	CDS	806273	806528	.	+	0	ID=g_55-T1.cds;Parent=g_55-T1;
NIJG01000046.1	pasa	exon	806632	807013	.	+	.	ID=g_55-T1.exon7;Parent=g_55-T1;
NIJG01000046.1	pasa	CDS	806632	807013	.	+	2	ID=g_55-T1.cds;Parent=g_55-T1;
NIJG01000046.1	pasa	exon	807129	807339	.	+	.	ID=g_55-T1.exon8;Parent=g_55-T1;
NIJG01000046.1	pasa	CDS	807129	807339	.	+	1	ID=g_55-T1.cds;Parent=g_55-T1;
NIJG01000047.1	pasa	gene	3541406	3543536	.	+	.	ID=g_59;Name=ORF%20type%3Acomplete%20len%3A343%20%28%2B%29%2Cscore%3D58.90;
NIJG01000047.1	pasa	mRNA	3541406	3543536	.	+	.	ID=g_59-T1;Parent=g_59;product=hypothetical protein;
NIJG01000047.1	pasa	exon	3541848	3542092	.	+	.	ID=g_59-T1.exon1;Parent=g_59-T1;
NIJG01000047.1	pasa	CDS	3541848	3542092	.	+	0	ID=g_59-T1.cds;Parent=g_59-T1;
NIJG01000047.1	pasa	exon	3542187	3542368	.	+	.	ID=g_59-T1.exon2;Parent=g_59-T1;
NIJG01000047.1	pasa	CDS	3542187	3542368	.	+	1	ID=g_59-T1.cds;Parent=g_59-T1;
NIJG01000047.1	pasa	exon	3542446	3542614	.	+	.	ID=g_59-T1.exon3;Parent=g_59-T1;
NIJG01000047.1	pasa	CDS	3542446	3542614	.	+	2	ID=g_59-T1.cds;Parent=g_59-T1;
NIJG01000047.1	pasa	exon	3542823	3543123	.	+	.	ID=g_59-T1.exon4;Parent=g_59-T1;
NIJG01000047.1	pasa	CDS	3542823	3543123	.	+	1	ID=g_59-T1.cds;Parent=g_59-T1;
NIJG01000047.1	pasa	exon	3543205	3543336	.	+	.	ID=g_59-T1.exon5;Parent=g_59-T1;
NIJG01000047.1	pasa	CDS	3543205	3543336	.	+	0	ID=g_59-T1.cds;Parent=g_59-T1;
NIJG01000047.1	pasa	gene	4177419	4178624	.	+	.	ID=g_60;Name=ORF%20type%3Acomplete%20len%3A106%20%28%2B%29%2Cscore%3D15.25;
NIJG01000047.1	pasa	mRNA	4177419	4178624	.	+	.	ID=g_60-T1;Parent=g_60;product=hypothetical protein;
NIJG01000047.1	pasa	exon	4177565	4177646	.	+	.	ID=g_60-T1.exon1;Parent=g_60-T1;
NIJG01000047.1	pasa	CDS	4177565	4177646	.	+	0	ID=g_60-T1.cds;Parent=g_60-T1;
NIJG01000047.1	pasa	exon	4177719	4177854	.	+	.	ID=g_60-T1.exon2;Parent=g_60-T1;
NIJG01000047.1	pasa	CDS	4177719	4177854	.	+	2	ID=g_60-T1.cds;Parent=g_60-T1;
NIJG01000047.1	pasa	exon	4177944	4178043	.	+	.	ID=g_60-T1.exon3;Parent=g_60-T1;
NIJG01000047.1	pasa	CDS	4177944	4178043	.	+	1	ID=g_60-T1.cds;Parent=g_60-T1;
NIJG01000047.1	pasa	gene	4215999	4217433	.	+	.	ID=g_56;Name=ORF%20type%3Acomplete%20len%3A172%20%28%2B%29%2Cscore%3D5.75;
NIJG01000047.1	pasa	mRNA	4215999	4217433	.	+	.	ID=g_56-T1;Parent=g_56;product=hypothetical protein;
NIJG01000047.1	pasa	exon	4216062	4216109	.	+	.	ID=g_56-T1.exon1;Parent=g_56-T1;
NIJG01000047.1	pasa	CDS	4216062	4216109	.	+	0	ID=g_56-T1.cds;Parent=g_56-T1;
NIJG01000047.1	pasa	exon	4216438	4216592	.	+	.	ID=g_56-T1.exon2;Parent=g_56-T1;
NIJG01000047.1	pasa	CDS	4216438	4216592	.	+	0	ID=g_56-T1.cds;Parent=g_56-T1;
NIJG01000047.1	pasa	exon	4216761	4216920	.	+	.	ID=g_56-T1.exon3;Parent=g_56-T1;
NIJG01000047.1	pasa	CDS	4216761	4216920	.	+	1	ID=g_56-T1.cds;Parent=g_56-T1;
NIJG01000047.1	pasa	exon	4217141	4217293	.	+	.	ID=g_56-T1.exon4;Parent=g_56-T1;
NIJG01000047.1	pasa	CDS	4217141	4217293	.	+	0	ID=g_56-T1.cds;Parent=g_56-T1;
NIJG01000047.1	pasa	gene	4261701	4266029	.	+	.	ID=g_57;Name=ORF%20type%3Acomplete%20len%3A130%20%28%2B%29%2Cscore%3D5.08;
NIJG01000047.1	pasa	mRNA	4261701	4266029	.	+	.	ID=g_57-T1;Parent=g_57;product=hypothetical protein;
NIJG01000047.1	pasa	exon	4261701	4261917	.	+	.	ID=g_57-T1.exon1;Parent=g_57-T1;
NIJG01000047.1	pasa	CDS	4261701	4261917	.	+	0	ID=g_57-T1.cds;Parent=g_57-T1;
NIJG01000047.1	pasa	exon	4262103	4262275	.	+	.	ID=g_57-T1.exon2;Parent=g_57-T1;
NIJG01000047.1	pasa	CDS	4262103	4262275	.	+	2	ID=g_57-T1.cds;Parent=g_57-T1;
NIJG01000047.1	pasa	gene	4431455	4434829	.	+	.	ID=g_61;Name=ORF%20type%3Acomplete%20len%3A454%20%28%2B%29%2Cscore%3D57.59;
NIJG01000047.1	pasa	mRNA	4431455	4434829	.	+	.	ID=g_61-T1;Parent=g_61;product=hypothetical protein;
NIJG01000047.1	pasa	exon	4432002	4432127	.	+	.	ID=g_61-T1.exon1;Parent=g_61-T1;
NIJG01000047.1	pasa	CDS	4432002	4432127	.	+	0	ID=g_61-T1.cds;Parent=g_61-T1;
NIJG01000047.1	pasa	exon	4432212	4432388	.	+	.	ID=g_61-T1.exon2;Parent=g_61-T1;
NIJG01000047.1	pasa	CDS	4432212	4432388	.	+	0	ID=g_61-T1.cds;Parent=g_61-T1;
NIJG01000047.1	pasa	exon	4432469	4432661	.	+	.	ID=g_61-T1.exon3;Parent=g_61-T1;
NIJG01000047.1	pasa	CDS	4432469	4432661	.	+	0	ID=g_61-T1.cds;Parent=g_61-T1;
NIJG01000047.1	pasa	exon	4432763	4433034	.	+	.	ID=g_61-T1.exon4;Parent=g_61-T1;
NIJG01000047.1	pasa	CDS	4432763	4433034	.	+	2	ID=g_61-T1.cds;Parent=g_61-T1;
NIJG01000047.1	pasa	exon	4433148	4433357	.	+	.	ID=g_61-T1.exon5;Parent=g_61-T1;
NIJG01000047.1	pasa	CDS	4433148	4433357	.	+	0	ID=g_61-T1.cds;Parent=g_61-T1;
NIJG01000047.1	pasa	exon	4433452	4433607	.	+	.	ID=g_61-T1.exon6;Parent=g_61-T1;
NIJG01000047.1	pasa	CDS	4433452	4433607	.	+	0	ID=g_61-T1.cds;Parent=g_61-T1;
NIJG01000047.1	pasa	exon	4433729	4433956	.	+	.	ID=g_61-T1.exon7;Parent=g_61-T1;
NIJG01000047.1	pasa	CDS	4433729	4433956	.	+	0	ID=g_61-T1.cds;Parent=g_61-T1;
NIJG01000047.1	pasa	gene	4784318	4797464	.	+	.	ID=g_58;Name=ORF%20type%3Acomplete%20len%3A341%20%28%2B%29%2Cscore%3D-2.68;
NIJG01000047.1	pasa	mRNA	4784318	4797464	.	+	.	ID=g_58-T1;Parent=g_58;product=hypothetical protein;
NIJG01000047.1	pasa	exon	4793139	4793195	.	+	.	ID=g_58-T1.exon1;Parent=g_58-T1;
NIJG01000047.1	pasa	CDS	4793139	4793195	.	+	0	ID=g_58-T1.cds;Parent=g_58-T1;
NIJG01000047.1	pasa	exon	4795433	4795578	.	+	.	ID=g_58-T1.exon2;Parent=g_58-T1;
NIJG01000047.1	pasa	CDS	4795433	4795578	.	+	0	ID=g_58-T1.cds;Parent=g_58-T1;
NIJG01000047.1	pasa	exon	4795671	4795964	.	+	.	ID=g_58-T1.exon3;Parent=g_58-T1;
NIJG01000047.1	pasa	CDS	4795671	4795964	.	+	1	ID=g_58-T1.cds;Parent=g_58-T1;
NIJG01000047.1	pasa	exon	4796244	4796445	.	+	.	ID=g_58-T1.exon4;Parent=g_58-T1;
NIJG01000047.1	pasa	CDS	4796244	4796445	.	+	1	ID=g_58-T1.cds;Parent=g_58-T1;
NIJG01000047.1	pasa	exon	4796618	4796834	.	+	.	ID=g_58-T1.exon5;Parent=g_58-T1;
NIJG01000047.1	pasa	CDS	4796618	4796834	.	+	0	ID=g_58-T1.cds;Parent=g_58-T1;
NIJG01000047.1	pasa	exon	4797171	4797277	.	+	.	ID=g_58-T1.exon6;Parent=g_58-T1;
NIJG01000047.1	pasa	CDS	4797171	4797277	.	+	2	ID=g_58-T1.cds;Parent=g_58-T1;
NIJG01000047.1	pasa	gene	4873355	4874366	.	+	.	ID=g_62;Name=ORF%20type%3Acomplete%20len%3A131%20%28%2B%29%2Cscore%3D34.23;
NIJG01000047.1	pasa	mRNA	4873355	4874366	.	+	.	ID=g_62-T1;Parent=g_62;product=hypothetical protein;
NIJG01000047.1	pasa	exon	4873479	4873507	.	+	.	ID=g_62-T1.exon1;Parent=g_62-T1;
NIJG01000047.1	pasa	CDS	4873479	4873507	.	+	0	ID=g_62-T1.cds;Parent=g_62-T1;
NIJG01000047.1	pasa	exon	4873814	4873966	.	+	.	ID=g_62-T1.exon2;Parent=g_62-T1;
NIJG01000047.1	pasa	CDS	4873814	4873966	.	+	1	ID=g_62-T1.cds;Parent=g_62-T1;
NIJG01000047.1	pasa	exon	4874037	4874247	.	+	.	ID=g_62-T1.exon3;Parent=g_62-T1;
NIJG01000047.1	pasa	CDS	4874037	4874247	.	+	1	ID=g_62-T1.cds;Parent=g_62-T1;
NIJG01000048.1	pasa	gene	236653	252135	.	+	.	ID=g_64;Name=ORF%20type%3Acomplete%20len%3A404%20%28%2B%29%2Cscore%3D35.89;
NIJG01000048.1	pasa	mRNA	236653	252135	.	+	.	ID=g_64-T1;Parent=g_64;product=hypothetical protein;
NIJG01000048.1	pasa	exon	238490	238730	.	+	.	ID=g_64-T1.exon1;Parent=g_64-T1;
NIJG01000048.1	pasa	CDS	238490	238730	.	+	0	ID=g_64-T1.cds;Parent=g_64-T1;
NIJG01000048.1	pasa	exon	245454	245552	.	+	.	ID=g_64-T1.exon2;Parent=g_64-T1;
NIJG01000048.1	pasa	CDS	245454	245552	.	+	2	ID=g_64-T1.cds;Parent=g_64-T1;
NIJG01000048.1	pasa	exon	245624	245796	.	+	.	ID=g_64-T1.exon3;Parent=g_64-T1;
NIJG01000048.1	pasa	CDS	245624	245796	.	+	2	ID=g_64-T1.cds;Parent=g_64-T1;
NIJG01000048.1	pasa	exon	246001	246158	.	+	.	ID=g_64-T1.exon4;Parent=g_64-T1;
NIJG01000048.1	pasa	CDS	246001	246158	.	+	0	ID=g_64-T1.cds;Parent=g_64-T1;
NIJG01000048.1	pasa	exon	246275	246686	.	+	.	ID=g_64-T1.exon5;Parent=g_64-T1;
NIJG01000048.1	pasa	CDS	246275	246686	.	+	1	ID=g_64-T1.cds;Parent=g_64-T1;
NIJG01000048.1	pasa	exon	246886	247014	.	+	.	ID=g_64-T1.exon6;Parent=g_64-T1;
NIJG01000048.1	pasa	CDS	246886	247014	.	+	0	ID=g_64-T1.cds;Parent=g_64-T1;
NIJG01000048.1	pasa	gene	628478	630774	.	+	.	ID=g_65;Name=ORF%20type%3Acomplete%20len%3A268%20%28%2B%29%2Cscore%3D36.52;
NIJG01000048.1	pasa	mRNA	628478	630774	.	+	.	ID=g_65-T1;Parent=g_65;product=hypothetical protein;
NIJG01000048.1	pasa	exon	628908	629025	.	+	.	ID=g_65-T1.exon1;Parent=g_65-T1;
NIJG01000048.1	pasa	CDS	628908	629025	.	+	0	ID=g_65-T1.cds;Parent=g_65-T1;
NIJG01000048.1	pasa	exon	629125	629406	.	+	.	ID=g_65-T1.exon2;Parent=g_65-T1;
NIJG01000048.1	pasa	CDS	629125	629406	.	+	2	ID=g_65-T1.cds;Parent=g_65-T1;
NIJG01000048.1	pasa	exon	629498	629719	.	+	.	ID=g_65-T1.exon3;Parent=g_65-T1;
NIJG01000048.1	pasa	CDS	629498	629719	.	+	2	ID=g_65-T1.cds;Parent=g_65-T1;
NIJG01000048.1	pasa	exon	629902	630083	.	+	.	ID=g_65-T1.exon4;Parent=g_65-T1;
NIJG01000048.1	pasa	CDS	629902	630083	.	+	2	ID=g_65-T1.cds;Parent=g_65-T1;
NIJG01000048.1	pasa	gene	991279	994867	.	+	.	ID=g_63;Name=ORF%20type%3Acomplete%20len%3A172%20%28%2B%29%2Cscore%3D23.05;
NIJG01000048.1	pasa	mRNA	991279	994867	.	+	.	ID=g_63-T1;Parent=g_63;product=hypothetical protein;
NIJG01000048.1	pasa	exon	991563	991704	.	+	.	ID=g_63-T1.exon1;Parent=g_63-T1;
NIJG01000048.1	pasa	CDS	991563	991704	.	+	0	ID=g_63-T1.cds;Parent=g_63-T1;
NIJG01000048.1	pasa	exon	993378	993600	.	+	.	ID=g_63-T1.exon2;Parent=g_63-T1;
NIJG01000048.1	pasa	CDS	993378	993600	.	+	2	ID=g_63-T1.cds;Parent=g_63-T1;
NIJG01000048.1	pasa	exon	993777	993927	.	+	.	ID=g_63-T1.exon3;Parent=g_63-T1;
NIJG01000048.1	pasa	CDS	993777	993927	.	+	1	ID=g_63-T1.cds;Parent=g_63-T1;
NIJG01000049.1	pasa	gene	507297	508675	.	+	.	ID=g_67;Name=ORF%20type%3Acomplete%20len%3A174%20%28%2B%29%2Cscore%3D25.38;
NIJG01000049.1	pasa	mRNA	507297	508675	.	+	.	ID=g_67-T1;Parent=g_67;product=hypothetical protein;
NIJG01000049.1	pasa	exon	507441	507558	.	+	.	ID=g_67-T1.exon1;Parent=g_67-T1;
NIJG01000049.1	pasa	CDS	507441	507558	.	+	0	ID=g_67-T1.cds;Parent=g_67-T1;
NIJG01000049.1	pasa	exon	507648	507847	.	+	.	ID=g_67-T1.exon2;Parent=g_67-T1;
NIJG01000049.1	pasa	CDS	507648	507847	.	+	2	ID=g_67-T1.cds;Parent=g_67-T1;
NIJG01000049.1	pasa	exon	508029	508186	.	+	.	ID=g_67-T1.exon3;Parent=g_67-T1;
NIJG01000049.1	pasa	CDS	508029	508186	.	+	0	ID=g_67-T1.cds;Parent=g_67-T1;
NIJG01000049.1	pasa	exon	508267	508312	.	+	.	ID=g_67-T1.exon4;Parent=g_67-T1;
NIJG01000049.1	pasa	CDS	508267	508312	.	+	1	ID=g_67-T1.cds;Parent=g_67-T1;
NIJG01000049.1	pasa	gene	721917	724736	.	+	.	ID=g_66;Name=ORF%20type%3Acomplete%20len%3A556%20%28%2B%29%2Cscore%3D118.53;
NIJG01000049.1	pasa	mRNA	721917	724736	.	+	.	ID=g_66-T1;Parent=g_66;product=hypothetical protein;
NIJG01000049.1	pasa	exon	722518	722589	.	+	.	ID=g_66-T1.exon1;Parent=g_66-T1;
NIJG01000049.1	pasa	CDS	722518	722589	.	+	0	ID=g_66-T1.cds;Parent=g_66-T1;
NIJG01000049.1	pasa	exon	722833	723297	.	+	.	ID=g_66-T1.exon2;Parent=g_66-T1;
NIJG01000049.1	pasa	CDS	722833	723297	.	+	0	ID=g_66-T1.cds;Parent=g_66-T1;
NIJG01000049.1	pasa	exon	723384	723713	.	+	.	ID=g_66-T1.exon3;Parent=g_66-T1;
NIJG01000049.1	pasa	CDS	723384	723713	.	+	0	ID=g_66-T1.cds;Parent=g_66-T1;
NIJG01000049.1	pasa	exon	723802	723954	.	+	.	ID=g_66-T1.exon4;Parent=g_66-T1;
NIJG01000049.1	pasa	CDS	723802	723954	.	+	0	ID=g_66-T1.cds;Parent=g_66-T1;
NIJG01000049.1	pasa	exon	724026	724451	.	+	.	ID=g_66-T1.exon5;Parent=g_66-T1;
NIJG01000049.1	pasa	CDS	724026	724451	.	+	0	ID=g_66-T1.cds;Parent=g_66-T1;
NIJG01000050.1	pasa	gene	693318	698503	.	+	.	ID=g_70;Name=ORF%20type%3Acomplete%20len%3A429%20%28%2B%29%2Cscore%3D54.49;
NIJG01000050.1	pasa	mRNA	693318	698503	.	+	.	ID=g_70-T1;Parent=g_70;product=hypothetical protein;
NIJG01000050.1	pasa	exon	694919	694930	.	+	.	ID=g_70-T1.exon1;Parent=g_70-T1;
NIJG01000050.1	pasa	CDS	694919	694930	.	+	0	ID=g_70-T1.cds;Parent=g_70-T1;
NIJG01000050.1	pasa	exon	695991	696585	.	+	.	ID=g_70-T1.exon2;Parent=g_70-T1;
NIJG01000050.1	pasa	CDS	695991	696585	.	+	0	ID=g_70-T1.cds;Parent=g_70-T1;
NIJG01000050.1	pasa	exon	697214	697372	.	+	.	ID=g_70-T1.exon3;Parent=g_70-T1;
NIJG01000050.1	pasa	CDS	697214	697372	.	+	2	ID=g_70-T1.cds;Parent=g_70-T1;
NIJG01000050.1	pasa	exon	697488	698008	.	+	.	ID=g_70-T1.exon4;Parent=g_70-T1;
NIJG01000050.1	pasa	CDS	697488	698008	.	+	2	ID=g_70-T1.cds;Parent=g_70-T1;
NIJG01000050.1	pasa	gene	1569843	1572460	.	+	.	ID=g_68;Name=ORF%20type%3Acomplete%20len%3A291%20%28%2B%29%2Cscore%3D30.31;
NIJG01000050.1	pasa	mRNA	1569843	1572460	.	+	.	ID=g_68-T1;Parent=g_68;product=hypothetical protein;
NIJG01000050.1	pasa	exon	1569968	1569990	.	+	.	ID=g_68-T1.exon1;Parent=g_68-T1;
NIJG01000050.1	pasa	CDS	1569968	1569990	.	+	0	ID=g_68-T1.cds;Parent=g_68-T1;
NIJG01000050.1	pasa	exon	1570950	1571799	.	+	.	ID=g_68-T1.exon2;Parent=g_68-T1;
NIJG01000050.1	pasa	CDS	1570950	1571799	.	+	1	ID=g_68-T1.cds;Parent=g_68-T1;
NIJG01000050.1	pasa	gene	1913894	1915931	.	+	.	ID=g_73;Name=ORF%20type%3Acomplete%20len%3A290%20%28%2B%29%2Cscore%3D35.92;
NIJG01000050.1	pasa	mRNA	1913894	1915931	.	+	.	ID=g_73-T1;Parent=g_73;product=hypothetical protein;
NIJG01000050.1	pasa	exon	1914790	1915192	.	+	.	ID=g_73-T1.exon1;Parent=g_73-T1;
NIJG01000050.1	pasa	CDS	1914790	1915192	.	+	0	ID=g_73-T1.cds;Parent=g_73-T1;
NIJG01000050.1	pasa	exon	1915285	1915751	.	+	.	ID=g_73-T1.exon2;Parent=g_73-T1;
NIJG01000050.1	pasa	CDS	1915285	1915751	.	+	2	ID=g_73-T1.cds;Parent=g_73-T1;
NIJG01000050.1	pasa	gene	1976392	1978268	.	+	.	ID=g_69;Name=ORF%20type%3Acomplete%20len%3A302%20%28%2B%29%2Cscore%3D48.27;
NIJG01000050.1	pasa	mRNA	1976392	1978268	.	+	.	ID=g_69-T1;Parent=g_69;product=hypothetical protein;
NIJG01000050.1	pasa	exon	1976417	1976486	.	+	.	ID=g_69-T1.exon1;Parent=g_69-T1;
NIJG01000050.1	pasa	CDS	1976417	1976486	.	+	0	ID=g_69-T1.cds;Parent=g_69-T1;
NIJG01000050.1	pasa	exon	1976850	1976965	.	+	.	ID=g_69-T1.exon2;Parent=g_69-T1;
NIJG01000050.1	pasa	CDS	1976850	1976965	.	+	2	ID=g_69-T1.cds;Parent=g_69-T1;
NIJG01000050.1	pasa	exon	1977098	1977440	.	+	.	ID=g_69-T1.exon3;Parent=g_69-T1;
NIJG01000050.1	pasa	CDS	1977098	1977440	.	+	0	ID=g_69-T1.cds;Parent=g_69-T1;
NIJG01000050.1	pasa	exon	1977510	1977613	.	+	.	ID=g_69-T1.exon4;Parent=g_69-T1;
NIJG01000050.1	pasa	CDS	1977510	1977613	.	+	2	ID=g_69-T1.cds;Parent=g_69-T1;
NIJG01000050.1	pasa	exon	1977693	1977965	.	+	.	ID=g_69-T1.exon5;Parent=g_69-T1;
NIJG01000050.1	pasa	CDS	1977693	1977965	.	+	0	ID=g_69-T1.cds;Parent=g_69-T1;
NIJG01000050.1	pasa	gene	2505664	2508373	.	+	.	ID=g_74;Name=ORF%20type%3Acomplete%20len%3A418%20%28%2B%29%2Cscore%3D52.39;
NIJG01000050.1	pasa	mRNA	2505664	2508373	.	+	.	ID=g_74-T1;Parent=g_74;product=hypothetical protein;
NIJG01000050.1	pasa	exon	2505873	2505916	.	+	.	ID=g_74-T1.exon1;Parent=g_74-T1;
NIJG01000050.1	pasa	CDS	2505873	2505916	.	+	0	ID=g_74-T1.cds;Parent=g_74-T1;
NIJG01000050.1	pasa	exon	2506216	2506396	.	+	.	ID=g_74-T1.exon2;Parent=g_74-T1;
NIJG01000050.1	pasa	CDS	2506216	2506396	.	+	1	ID=g_74-T1.cds;Parent=g_74-T1;
NIJG01000050.1	pasa	exon	2506488	2506802	.	+	.	ID=g_74-T1.exon3;Parent=g_74-T1;
NIJG01000050.1	pasa	CDS	2506488	2506802	.	+	0	ID=g_74-T1.cds;Parent=g_74-T1;
NIJG01000050.1	pasa	exon	2506902	2507216	.	+	.	ID=g_74-T1.exon4;Parent=g_74-T1;
NIJG01000050.1	pasa	CDS	2506902	2507216	.	+	0	ID=g_74-T1.cds;Parent=g_74-T1;
NIJG01000050.1	pasa	exon	2507308	2507526	.	+	.	ID=g_74-T1.exon5;Parent=g_74-T1;
NIJG01000050.1	pasa	CDS	2507308	2507526	.	+	0	ID=g_74-T1.cds;Parent=g_74-T1;
NIJG01000050.1	pasa	exon	2507601	2507780	.	+	.	ID=g_74-T1.exon6;Parent=g_74-T1;
NIJG01000050.1	pasa	CDS	2507601	2507780	.	+	0	ID=g_74-T1.cds;Parent=g_74-T1;
NIJG01000050.1	pasa	gene	2566880	2570308	.	+	.	ID=g_71;Name=ORF%20type%3Acomplete%20len%3A498%20%28%2B%29%2Cscore%3D49.86;
NIJG01000050.1	pasa	mRNA	2566880	2570308	.	+	.	ID=g_71-T1;Parent=g_71;product=hypothetical protein;
NIJG01000050.1	pasa	exon	2566881	2567157	.	+	.	ID=g_71-T1.exon1;Parent=g_71-T1;
NIJG01000050.1	pasa	CDS	2566881	2567157	.	+	0	ID=g_71-T1.cds;Parent=g_71-T1;
NIJG01000050.1	pasa	exon	2567270	2567584	.	+	.	ID=g_71-T1.exon2;Parent=g_71-T1;
NIJG01000050.1	pasa	CDS	2567270	2567584	.	+	2	ID=g_71-T1.cds;Parent=g_71-T1;
NIJG01000050.1	pasa	exon	2567658	2567827	.	+	.	ID=g_71-T1.exon3;Parent=g_71-T1;
NIJG01000050.1	pasa	CDS	2567658	2567827	.	+	2	ID=g_71-T1.cds;Parent=g_71-T1;
NIJG01000050.1	pasa	exon	2567923	2568105	.	+	.	ID=g_71-T1.exon4;Parent=g_71-T1;
NIJG01000050.1	pasa	CDS	2567923	2568105	.	+	0	ID=g_71-T1.cds;Parent=g_71-T1;
NIJG01000050.1	pasa	exon	2568299	2568457	.	+	.	ID=g_71-T1.exon5;Parent=g_71-T1;
NIJG01000050.1	pasa	CDS	2568299	2568457	.	+	0	ID=g_71-T1.cds;Parent=g_71-T1;
NIJG01000050.1	pasa	exon	2568536	2568652	.	+	.	ID=g_71-T1.exon6;Parent=g_71-T1;
NIJG01000050.1	pasa	CDS	2568536	2568652	.	+	0	ID=g_71-T1.cds;Parent=g_71-T1;
NIJG01000050.1	pasa	exon	2568734	2569006	.	+	.	ID=g_71-T1.exon7;Parent=g_71-T1;
NIJG01000050.1	pasa	CDS	2568734	2569006	.	+	0	ID=g_71-T1.cds;Parent=g_71-T1;
NIJG01000050.1	pasa	gene	2635635	2638359	.	+	.	ID=g_72;Name=ORF%20type%3Acomplete%20len%3A252%20%28%2B%29%2Cscore%3D19.62;
NIJG01000050.1	pasa	mRNA	2635635	2638359	.	+	.	ID=g_72-T1;Parent=g_72;product=hypothetical protein;
NIJG01000050.1	pasa	exon	2635691	2635990	.	+	.	ID=g_72-T1.exon1;Parent=g_72-T1;
NIJG01000050.1	pasa	CDS	2635691	2635990	.	+	0	ID=g_72-T1.cds;Parent=g_72-T1;
NIJG01000050.1	pasa	exon	2636148	2636371	.	+	.	ID=g_72-T1.exon2;Parent=g_72-T1;
NIJG01000050.1	pasa	CDS	2636148	2636371	.	+	0	ID=g_72-T1.cds;Parent=g_72-T1;
NIJG01000050.1	pasa	exon	2636492	2636669	.	+	.	ID=g_72-T1.exon3;Parent=g_72-T1;
NIJG01000050.1	pasa	CDS	2636492	2636669	.	+	1	ID=g_72-T1.cds;Parent=g_72-T1;
NIJG01000051.1	pasa	gene	970737	975750	.	+	.	ID=g_75;Name=ORF%20type%3Acomplete%20len%3A417%20%28%2B%29%2Cscore%3D67.55;
NIJG01000051.1	pasa	mRNA	970737	975750	.	+	.	ID=g_75-T1;Parent=g_75;product=hypothetical protein;
NIJG01000051.1	pasa	exon	970976	970980	.	+	.	ID=g_75-T1.exon1;Parent=g_75-T1;
NIJG01000051.1	pasa	CDS	970976	970980	.	+	0	ID=g_75-T1.cds;Parent=g_75-T1;
NIJG01000051.1	pasa	exon	972112	972268	.	+	.	ID=g_75-T1.exon2;Parent=g_75-T1;
NIJG01000051.1	pasa	CDS	972112	972268	.	+	1	ID=g_75-T1.cds;Parent=g_75-T1;
NIJG01000051.1	pasa	exon	972349	972480	.	+	.	ID=g_75-T1.exon3;Parent=g_75-T1;
NIJG01000051.1	pasa	CDS	972349	972480	.	+	0	ID=g_75-T1.cds;Parent=g_75-T1;
NIJG01000051.1	pasa	exon	972559	973053	.	+	.	ID=g_75-T1.exon4;Parent=g_75-T1;
NIJG01000051.1	pasa	CDS	972559	973053	.	+	0	ID=g_75-T1.cds;Parent=g_75-T1;
NIJG01000051.1	pasa	exon	973140	973415	.	+	.	ID=g_75-T1.exon5;Parent=g_75-T1;
NIJG01000051.1	pasa	CDS	973140	973415	.	+	0	ID=g_75-T1.cds;Parent=g_75-T1;
NIJG01000051.1	pasa	exon	973641	973826	.	+	.	ID=g_75-T1.exon6;Parent=g_75-T1;
NIJG01000051.1	pasa	CDS	973641	973826	.	+	0	ID=g_75-T1.cds;Parent=g_75-T1;
NIJG01000055.1	pasa	gene	1443778	1445219	.	+	.	ID=g_76;Name=ORF%20type%3Acomplete%20len%3A115%20%28%2B%29%2Cscore%3D13.63;
NIJG01000055.1	pasa	mRNA	1443778	1445219	.	+	.	ID=g_76-T1;Parent=g_76;product=hypothetical protein;
NIJG01000055.1	pasa	exon	1443850	1444055	.	+	.	ID=g_76-T1.exon1;Parent=g_76-T1;
NIJG01000055.1	pasa	CDS	1443850	1444055	.	+	0	ID=g_76-T1.cds;Parent=g_76-T1;
NIJG01000055.1	pasa	exon	1445011	1445149	.	+	.	ID=g_76-T1.exon2;Parent=g_76-T1;
NIJG01000055.1	pasa	CDS	1445011	1445149	.	+	1	ID=g_76-T1.cds;Parent=g_76-T1;
NIJG01000057.1	pasa	gene	160488	164935	.	+	.	ID=g_78;Name=ORF%20type%3Acomplete%20len%3A375%20%28%2B%29%2Cscore%3D30.46;
NIJG01000057.1	pasa	mRNA	160488	164935	.	+	.	ID=g_78-T1;Parent=g_78;product=hypothetical protein;
NIJG01000057.1	pasa	exon	160633	160782	.	+	.	ID=g_78-T1.exon1;Parent=g_78-T1;
NIJG01000057.1	pasa	CDS	160633	160782	.	+	0	ID=g_78-T1.cds;Parent=g_78-T1;
NIJG01000057.1	pasa	exon	162962	163635	.	+	.	ID=g_78-T1.exon2;Parent=g_78-T1;
NIJG01000057.1	pasa	CDS	162962	163635	.	+	0	ID=g_78-T1.cds;Parent=g_78-T1;
NIJG01000057.1	pasa	exon	164394	164694	.	+	.	ID=g_78-T1.exon3;Parent=g_78-T1;
NIJG01000057.1	pasa	CDS	164394	164694	.	+	1	ID=g_78-T1.cds;Parent=g_78-T1;
NIJG01000057.1	pasa	gene	175014	181543	.	+	.	ID=g_77;Name=ORF%20type%3Acomplete%20len%3A1082%20%28%2B%29%2Cscore%3D207.59;
NIJG01000057.1	pasa	mRNA	175014	181543	.	+	.	ID=g_77-T1;Parent=g_77;product=hypothetical protein;
NIJG01000057.1	pasa	exon	175815	177885	.	+	.	ID=g_77-T1.exon1;Parent=g_77-T1;
NIJG01000057.1	pasa	CDS	175815	177885	.	+	0	ID=g_77-T1.cds;Parent=g_77-T1;
NIJG01000057.1	pasa	exon	177977	178065	.	+	.	ID=g_77-T1.exon2;Parent=g_77-T1;
NIJG01000057.1	pasa	CDS	177977	178065	.	+	2	ID=g_77-T1.cds;Parent=g_77-T1;
NIJG01000057.1	pasa	exon	179318	179494	.	+	.	ID=g_77-T1.exon3;Parent=g_77-T1;
NIJG01000057.1	pasa	CDS	179318	179494	.	+	0	ID=g_77-T1.cds;Parent=g_77-T1;
NIJG01000057.1	pasa	exon	179967	180089	.	+	.	ID=g_77-T1.exon4;Parent=g_77-T1;
NIJG01000057.1	pasa	CDS	179967	180089	.	+	0	ID=g_77-T1.cds;Parent=g_77-T1;
NIJG01000057.1	pasa	exon	180322	180426	.	+	.	ID=g_77-T1.exon5;Parent=g_77-T1;
NIJG01000057.1	pasa	CDS	180322	180426	.	+	0	ID=g_77-T1.cds;Parent=g_77-T1;
NIJG01000057.1	pasa	exon	180538	180852	.	+	.	ID=g_77-T1.exon6;Parent=g_77-T1;
NIJG01000057.1	pasa	CDS	180538	180852	.	+	0	ID=g_77-T1.cds;Parent=g_77-T1;
NIJG01000059.1	pasa	gene	3437881	3451554	.	+	.	ID=g_79;Name=ORF%20type%3Acomplete%20len%3A485%20%28%2B%29%2Cscore%3D93.10;
NIJG01000059.1	pasa	mRNA	3437881	3451554	.	+	.	ID=g_79-T1;Parent=g_79;product=hypothetical protein;
NIJG01000059.1	pasa	exon	3438062	3438220	.	+	.	ID=g_79-T1.exon1;Parent=g_79-T1;
NIJG01000059.1	pasa	CDS	3438062	3438220	.	+	0	ID=g_79-T1.cds;Parent=g_79-T1;
NIJG01000059.1	pasa	exon	3438327	3438397	.	+	.	ID=g_79-T1.exon2;Parent=g_79-T1;
NIJG01000059.1	pasa	CDS	3438327	3438397	.	+	0	ID=g_79-T1.cds;Parent=g_79-T1;
NIJG01000059.1	pasa	exon	3444249	3444396	.	+	.	ID=g_79-T1.exon3;Parent=g_79-T1;
NIJG01000059.1	pasa	CDS	3444249	3444396	.	+	1	ID=g_79-T1.cds;Parent=g_79-T1;
NIJG01000059.1	pasa	exon	3444560	3444697	.	+	.	ID=g_79-T1.exon4;Parent=g_79-T1;
NIJG01000059.1	pasa	CDS	3444560	3444697	.	+	0	ID=g_79-T1.cds;Parent=g_79-T1;
NIJG01000059.1	pasa	exon	3446934	3447077	.	+	.	ID=g_79-T1.exon5;Parent=g_79-T1;
NIJG01000059.1	pasa	CDS	3446934	3447077	.	+	0	ID=g_79-T1.cds;Parent=g_79-T1;
NIJG01000059.1	pasa	exon	3447778	3447985	.	+	.	ID=g_79-T1.exon6;Parent=g_79-T1;
NIJG01000059.1	pasa	CDS	3447778	3447985	.	+	0	ID=g_79-T1.cds;Parent=g_79-T1;
NIJG01000059.1	pasa	exon	3449944	3450159	.	+	.	ID=g_79-T1.exon7;Parent=g_79-T1;
NIJG01000059.1	pasa	CDS	3449944	3450159	.	+	2	ID=g_79-T1.cds;Parent=g_79-T1;
NIJG01000059.1	pasa	exon	3450424	3450522	.	+	.	ID=g_79-T1.exon8;Parent=g_79-T1;
NIJG01000059.1	pasa	CDS	3450424	3450522	.	+	2	ID=g_79-T1.cds;Parent=g_79-T1;
NIJG01000059.1	pasa	exon	3450682	3450869	.	+	.	ID=g_79-T1.exon9;Parent=g_79-T1;
NIJG01000059.1	pasa	CDS	3450682	3450869	.	+	2	ID=g_79-T1.cds;Parent=g_79-T1;
NIJG01000064.1	pasa	gene	550605	556964	.	+	.	ID=g_80;Name=ORF%20type%3Acomplete%20len%3A398%20%28%2B%29%2Cscore%3D51.72;
NIJG01000064.1	pasa	mRNA	550605	556964	.	+	.	ID=g_80-T1;Parent=g_80;product=hypothetical protein;
NIJG01000064.1	pasa	exon	555226	555299	.	+	.	ID=g_80-T1.exon1;Parent=g_80-T1;
NIJG01000064.1	pasa	CDS	555226	555299	.	+	0	ID=g_80-T1.cds;Parent=g_80-T1;
NIJG01000064.1	pasa	exon	555375	555528	.	+	.	ID=g_80-T1.exon2;Parent=g_80-T1;
NIJG01000064.1	pasa	CDS	555375	555528	.	+	1	ID=g_80-T1.cds;Parent=g_80-T1;
NIJG01000064.1	pasa	exon	555630	555807	.	+	.	ID=g_80-T1.exon3;Parent=g_80-T1;
NIJG01000064.1	pasa	CDS	555630	555807	.	+	0	ID=g_80-T1.cds;Parent=g_80-T1;
NIJG01000064.1	pasa	exon	555896	556061	.	+	.	ID=g_80-T1.exon4;Parent=g_80-T1;
NIJG01000064.1	pasa	CDS	555896	556061	.	+	2	ID=g_80-T1.cds;Parent=g_80-T1;
NIJG01000064.1	pasa	exon	556169	556790	.	+	.	ID=g_80-T1.exon5;Parent=g_80-T1;
NIJG01000064.1	pasa	CDS	556169	556790	.	+	1	ID=g_80-T1.cds;Parent=g_80-T1;
NIJG01000065.1	pasa	gene	941002	947611	.	+	.	ID=g_81;Name=ORF%20type%3Acomplete%20len%3A843%20%28%2B%29%2Cscore%3D126.61;
NIJG01000065.1	pasa	mRNA	941002	947611	.	+	.	ID=g_81-T1;Parent=g_81;product=hypothetical protein;
NIJG01000065.1	pasa	exon	941158	941223	.	+	.	ID=g_81-T1.exon1;Parent=g_81-T1;
NIJG01000065.1	pasa	CDS	941158	941223	.	+	0	ID=g_81-T1.cds;Parent=g_81-T1;
NIJG01000065.1	pasa	exon	941840	941962	.	+	.	ID=g_81-T1.exon2;Parent=g_81-T1;
NIJG01000065.1	pasa	CDS	941840	941962	.	+	0	ID=g_81-T1.cds;Parent=g_81-T1;
NIJG01000065.1	pasa	exon	942693	944654	.	+	.	ID=g_81-T1.exon3;Parent=g_81-T1;
NIJG01000065.1	pasa	CDS	942693	944654	.	+	0	ID=g_81-T1.cds;Parent=g_81-T1;
NIJG01000065.1	pasa	exon	944735	944900	.	+	.	ID=g_81-T1.exon4;Parent=g_81-T1;
NIJG01000065.1	pasa	CDS	944735	944900	.	+	0	ID=g_81-T1.cds;Parent=g_81-T1;
NIJG01000065.1	pasa	exon	945126	945337	.	+	.	ID=g_81-T1.exon5;Parent=g_81-T1;
NIJG01000065.1	pasa	CDS	945126	945337	.	+	2	ID=g_81-T1.cds;Parent=g_81-T1;
NIJG01000068.1	pasa	gene	101634	103875	.	+	.	ID=g_82;Name=ORF%20type%3Acomplete%20len%3A258%20%28%2B%29%2Cscore%3D37.94;
NIJG01000068.1	pasa	mRNA	101634	103875	.	+	.	ID=g_82-T1;Parent=g_82;product=hypothetical protein;
NIJG01000068.1	pasa	exon	101865	101867	.	+	.	ID=g_82-T1.exon1;Parent=g_82-T1;
NIJG01000068.1	pasa	CDS	101865	101867	.	+	0	ID=g_82-T1.cds;Parent=g_82-T1;
NIJG01000068.1	pasa	exon	102596	103223	.	+	.	ID=g_82-T1.exon2;Parent=g_82-T1;
NIJG01000068.1	pasa	CDS	102596	103223	.	+	0	ID=g_82-T1.cds;Parent=g_82-T1;
NIJG01000068.1	pasa	exon	103302	103444	.	+	.	ID=g_82-T1.exon3;Parent=g_82-T1;
NIJG01000068.1	pasa	CDS	103302	103444	.	+	2	ID=g_82-T1.cds;Parent=g_82-T1;
NIJG01000069.1	pasa	gene	327382	333238	.	+	.	ID=g_84;Name=ORF%20type%3Acomplete%20len%3A339%20%28%2B%29%2Cscore%3D56.24;
NIJG01000069.1	pasa	mRNA	327382	333238	.	+	.	ID=g_84-T1;Parent=g_84;product=hypothetical protein;
NIJG01000069.1	pasa	exon	327660	327713	.	+	.	ID=g_84-T1.exon1;Parent=g_84-T1;
NIJG01000069.1	pasa	CDS	327660	327713	.	+	0	ID=g_84-T1.cds;Parent=g_84-T1;
NIJG01000069.1	pasa	exon	327774	327833	.	+	.	ID=g_84-T1.exon2;Parent=g_84-T1;
NIJG01000069.1	pasa	CDS	327774	327833	.	+	0	ID=g_84-T1.cds;Parent=g_84-T1;
NIJG01000069.1	pasa	exon	327936	328044	.	+	.	ID=g_84-T1.exon3;Parent=g_84-T1;
NIJG01000069.1	pasa	CDS	327936	328044	.	+	0	ID=g_84-T1.cds;Parent=g_84-T1;
NIJG01000069.1	pasa	exon	328120	328565	.	+	.	ID=g_84-T1.exon4;Parent=g_84-T1;
NIJG01000069.1	pasa	CDS	328120	328565	.	+	2	ID=g_84-T1.cds;Parent=g_84-T1;
NIJG01000069.1	pasa	exon	328648	328995	.	+	.	ID=g_84-T1.exon5;Parent=g_84-T1;
NIJG01000069.1	pasa	CDS	328648	328995	.	+	0	ID=g_84-T1.cds;Parent=g_84-T1;
NIJG01000069.1	pasa	gene	396858	402363	.	+	.	ID=g_83;Name=ORF%20type%3Acomplete%20len%3A1158%20%28%2B%29%2Cscore%3D192.27;
NIJG01000069.1	pasa	mRNA	396858	402363	.	+	.	ID=g_83-T1;Parent=g_83;product=hypothetical protein;
NIJG01000069.1	pasa	exon	397370	397566	.	+	.	ID=g_83-T1.exon1;Parent=g_83-T1;
NIJG01000069.1	pasa	CDS	397370	397566	.	+	0	ID=g_83-T1.cds;Parent=g_83-T1;
NIJG01000069.1	pasa	exon	397635	397828	.	+	.	ID=g_83-T1.exon2;Parent=g_83-T1;
NIJG01000069.1	pasa	CDS	397635	397828	.	+	1	ID=g_83-T1.cds;Parent=g_83-T1;
NIJG01000069.1	pasa	exon	397910	400001	.	+	.	ID=g_83-T1.exon3;Parent=g_83-T1;
NIJG01000069.1	pasa	CDS	397910	400001	.	+	2	ID=g_83-T1.cds;Parent=g_83-T1;
NIJG01000069.1	pasa	exon	400075	400461	.	+	.	ID=g_83-T1.exon4;Parent=g_83-T1;
NIJG01000069.1	pasa	CDS	400075	400461	.	+	1	ID=g_83-T1.cds;Parent=g_83-T1;
NIJG01000069.1	pasa	exon	400545	400795	.	+	.	ID=g_83-T1.exon5;Parent=g_83-T1;
NIJG01000069.1	pasa	CDS	400545	400795	.	+	1	ID=g_83-T1.cds;Parent=g_83-T1;
NIJG01000069.1	pasa	exon	400878	401218	.	+	.	ID=g_83-T1.exon6;Parent=g_83-T1;
NIJG01000069.1	pasa	CDS	400878	401218	.	+	2	ID=g_83-T1.cds;Parent=g_83-T1;
NIJG01000069.1	pasa	exon	401302	401313	.	+	.	ID=g_83-T1.exon7;Parent=g_83-T1;
NIJG01000069.1	pasa	CDS	401302	401313	.	+	0	ID=g_83-T1.cds;Parent=g_83-T1;
NIJG01000072.1	pasa	gene	95301	97491	.	+	.	ID=g_85;Name=ORF%20type%3Acomplete%20len%3A130%20%28%2B%29%2Cscore%3D11.87;
NIJG01000072.1	pasa	mRNA	95301	97491	.	+	.	ID=g_85-T1;Parent=g_85;product=hypothetical protein;
NIJG01000072.1	pasa	exon	95842	95869	.	+	.	ID=g_85-T1.exon1;Parent=g_85-T1;
NIJG01000072.1	pasa	CDS	95842	95869	.	+	0	ID=g_85-T1.cds;Parent=g_85-T1;
NIJG01000072.1	pasa	exon	96002	96073	.	+	.	ID=g_85-T1.exon2;Parent=g_85-T1;
NIJG01000072.1	pasa	CDS	96002	96073	.	+	2	ID=g_85-T1.cds;Parent=g_85-T1;
NIJG01000072.1	pasa	exon	96276	96410	.	+	.	ID=g_85-T1.exon3;Parent=g_85-T1;
NIJG01000072.1	pasa	CDS	96276	96410	.	+	2	ID=g_85-T1.cds;Parent=g_85-T1;
NIJG01000072.1	pasa	exon	96491	96645	.	+	.	ID=g_85-T1.exon4;Parent=g_85-T1;
NIJG01000072.1	pasa	CDS	96491	96645	.	+	2	ID=g_85-T1.cds;Parent=g_85-T1;
NIJG01000074.1	pasa	gene	105922	108249	.	+	.	ID=g_87;Name=ORF%20type%3Acomplete%20len%3A401%20%28%2B%29%2Cscore%3D21.01;
NIJG01000074.1	pasa	mRNA	105922	108249	.	+	.	ID=g_87-T1;Parent=g_87;product=hypothetical protein;
NIJG01000074.1	pasa	exon	106630	106762	.	+	.	ID=g_87-T1.exon1;Parent=g_87-T1;
NIJG01000074.1	pasa	CDS	106630	106762	.	+	0	ID=g_87-T1.cds;Parent=g_87-T1;
NIJG01000074.1	pasa	exon	106932	108001	.	+	.	ID=g_87-T1.exon2;Parent=g_87-T1;
NIJG01000074.1	pasa	CDS	106932	108001	.	+	2	ID=g_87-T1.cds;Parent=g_87-T1;
NIJG01000074.1	pasa	gene	136583	138984	.	+	.	ID=g_89;Name=ORF%20type%3Acomplete%20len%3A481%20%28%2B%29%2Cscore%3D60.10;
NIJG01000074.1	pasa	mRNA	136583	138984	.	+	.	ID=g_89-T1;Parent=g_89;product=hypothetical protein;
NIJG01000074.1	pasa	exon	137300	137422	.	+	.	ID=g_89-T1.exon1;Parent=g_89-T1;
NIJG01000074.1	pasa	CDS	137300	137422	.	+	0	ID=g_89-T1.cds;Parent=g_89-T1;
NIJG01000074.1	pasa	exon	137565	137705	.	+	.	ID=g_89-T1.exon2;Parent=g_89-T1;
NIJG01000074.1	pasa	CDS	137565	137705	.	+	0	ID=g_89-T1.cds;Parent=g_89-T1;
NIJG01000074.1	pasa	exon	137799	137996	.	+	.	ID=g_89-T1.exon3;Parent=g_89-T1;
NIJG01000074.1	pasa	CDS	137799	137996	.	+	0	ID=g_89-T1.cds;Parent=g_89-T1;
NIJG01000074.1	pasa	exon	138068	138253	.	+	.	ID=g_89-T1.exon4;Parent=g_89-T1;
NIJG01000074.1	pasa	CDS	138068	138253	.	+	0	ID=g_89-T1.cds;Parent=g_89-T1;
NIJG01000074.1	pasa	exon	138315	138929	.	+	.	ID=g_89-T1.exon5;Parent=g_89-T1;
NIJG01000074.1	pasa	CDS	138315	138929	.	+	0	ID=g_89-T1.cds;Parent=g_89-T1;
NIJG01000074.1	pasa	gene	1108878	1110173	.	+	.	ID=g_90;Name=ORF%20type%3Acomplete%20len%3A116%20%28%2B%29%2Cscore%3D17.65;
NIJG01000074.1	pasa	mRNA	1108878	1110173	.	+	.	ID=g_90-T1;Parent=g_90;product=hypothetical protein;
NIJG01000074.1	pasa	exon	1108912	1109010	.	+	.	ID=g_90-T1.exon1;Parent=g_90-T1;
NIJG01000074.1	pasa	CDS	1108912	1109010	.	+	0	ID=g_90-T1.cds;Parent=g_90-T1;
NIJG01000074.1	pasa	exon	1109090	1109157	.	+	.	ID=g_90-T1.exon2;Parent=g_90-T1;
NIJG01000074.1	pasa	CDS	1109090	1109157	.	+	0	ID=g_90-T1.cds;Parent=g_90-T1;
NIJG01000074.1	pasa	exon	1109236	1109383	.	+	.	ID=g_90-T1.exon3;Parent=g_90-T1;
NIJG01000074.1	pasa	CDS	1109236	1109383	.	+	1	ID=g_90-T1.cds;Parent=g_90-T1;
NIJG01000074.1	pasa	gene	1231196	1235674	.	+	.	ID=g_86;Name=ORF%20type%3Acomplete%20len%3A199%20%28%2B%29%2Cscore%3D31.90;
NIJG01000074.1	pasa	mRNA	1231196	1235674	.	+	.	ID=g_86-T1;Parent=g_86;product=hypothetical protein;
NIJG01000074.1	pasa	exon	1231570	1231903	.	+	.	ID=g_86-T1.exon1;Parent=g_86-T1;
NIJG01000074.1	pasa	CDS	1231570	1231903	.	+	0	ID=g_86-T1.cds;Parent=g_86-T1;
NIJG01000074.1	pasa	exon	1232362	1232508	.	+	.	ID=g_86-T1.exon2;Parent=g_86-T1;
NIJG01000074.1	pasa	CDS	1232362	1232508	.	+	2	ID=g_86-T1.cds;Parent=g_86-T1;
NIJG01000074.1	pasa	exon	1232775	1232890	.	+	.	ID=g_86-T1.exon3;Parent=g_86-T1;
NIJG01000074.1	pasa	CDS	1232775	1232890	.	+	2	ID=g_86-T1.cds;Parent=g_86-T1;
NIJG01000074.1	pasa	gene	1342810	1346898	.	+	.	ID=g_88;Name=ORF%20type%3Acomplete%20len%3A151%20%28%2B%29%2Cscore%3D11.52;
NIJG01000074.1	pasa	mRNA	1342810	1346898	.	+	.	ID=g_88-T1;Parent=g_88;product=hypothetical protein;
NIJG01000074.1	pasa	exon	1343371	1343426	.	+	.	ID=g_88-T1.exon1;Parent=g_88-T1;
NIJG01000074.1	pasa	CDS	1343371	1343426	.	+	0	ID=g_88-T1.cds;Parent=g_88-T1;
NIJG01000074.1	pasa	exon	1343550	1343783	.	+	.	ID=g_88-T1.exon2;Parent=g_88-T1;
NIJG01000074.1	pasa	CDS	1343550	1343783	.	+	1	ID=g_88-T1.cds;Parent=g_88-T1;
NIJG01000074.1	pasa	exon	1343868	1344030	.	+	.	ID=g_88-T1.exon3;Parent=g_88-T1;
NIJG01000074.1	pasa	CDS	1343868	1344030	.	+	1	ID=g_88-T1.cds;Parent=g_88-T1;
NIJG01000077.1	pasa	gene	631988	634783	.	+	.	ID=g_91;Name=ORF%20type%3Acomplete%20len%3A173%20%28%2B%29%2Cscore%3D23.72;
NIJG01000077.1	pasa	mRNA	631988	634783	.	+	.	ID=g_91-T1;Parent=g_91;product=hypothetical protein;
NIJG01000077.1	pasa	exon	632784	632811	.	+	.	ID=g_91-T1.exon1;Parent=g_91-T1;
NIJG01000077.1	pasa	CDS	632784	632811	.	+	0	ID=g_91-T1.cds;Parent=g_91-T1;
NIJG01000077.1	pasa	exon	633323	633393	.	+	.	ID=g_91-T1.exon2;Parent=g_91-T1;
NIJG01000077.1	pasa	CDS	633323	633393	.	+	2	ID=g_91-T1.cds;Parent=g_91-T1;
NIJG01000077.1	pasa	exon	633471	633658	.	+	.	ID=g_91-T1.exon3;Parent=g_91-T1;
NIJG01000077.1	pasa	CDS	633471	633658	.	+	0	ID=g_91-T1.cds;Parent=g_91-T1;
NIJG01000077.1	pasa	exon	633731	633962	.	+	.	ID=g_91-T1.exon4;Parent=g_91-T1;
NIJG01000077.1	pasa	CDS	633731	633962	.	+	1	ID=g_91-T1.cds;Parent=g_91-T1;
NIJG01000094.1	pasa	gene	630859	635468	.	+	.	ID=g_92;Name=ORF%20type%3Acomplete%20len%3A927%20%28%2B%29%2Cscore%3D122.99;
NIJG01000094.1	pasa	mRNA	630859	635468	.	+	.	ID=g_92-T1;Parent=g_92;product=hypothetical protein;
NIJG01000094.1	pasa	exon	631769	632449	.	+	.	ID=g_92-T1.exon1;Parent=g_92-T1;
NIJG01000094.1	pasa	CDS	631769	632449	.	+	0	ID=g_92-T1.cds;Parent=g_92-T1;
NIJG01000094.1	pasa	exon	632622	632953	.	+	.	ID=g_92-T1.exon2;Parent=g_92-T1;
NIJG01000094.1	pasa	CDS	632622	632953	.	+	0	ID=g_92-T1.cds;Parent=g_92-T1;
NIJG01000094.1	pasa	exon	633036	633240	.	+	.	ID=g_92-T1.exon3;Parent=g_92-T1;
NIJG01000094.1	pasa	CDS	633036	633240	.	+	1	ID=g_92-T1.cds;Parent=g_92-T1;
NIJG01000094.1	pasa	exon	633312	633810	.	+	.	ID=g_92-T1.exon4;Parent=g_92-T1;
NIJG01000094.1	pasa	CDS	633312	633810	.	+	0	ID=g_92-T1.cds;Parent=g_92-T1;
NIJG01000094.1	pasa	exon	633907	634023	.	+	.	ID=g_92-T1.exon5;Parent=g_92-T1;
NIJG01000094.1	pasa	CDS	633907	634023	.	+	2	ID=g_92-T1.cds;Parent=g_92-T1;
NIJG01000094.1	pasa	exon	634104	634354	.	+	.	ID=g_92-T1.exon6;Parent=g_92-T1;
NIJG01000094.1	pasa	CDS	634104	634354	.	+	2	ID=g_92-T1.cds;Parent=g_92-T1;
NIJG01000094.1	pasa	exon	634423	634780	.	+	.	ID=g_92-T1.exon7;Parent=g_92-T1;
NIJG01000094.1	pasa	CDS	634423	634780	.	+	0	ID=g_92-T1.cds;Parent=g_92-T1;
NIJG01000094.1	pasa	exon	634884	635116	.	+	.	ID=g_92-T1.exon8;Parent=g_92-T1;
NIJG01000094.1	pasa	CDS	634884	635116	.	+	2	ID=g_92-T1.cds;Parent=g_92-T1;
NIJG01000094.1	pasa	exon	635265	635369	.	+	.	ID=g_92-T1.exon9;Parent=g_92-T1;
NIJG01000094.1	pasa	CDS	635265	635369	.	+	0	ID=g_92-T1.cds;Parent=g_92-T1;
NIJG01000098.1	pasa	gene	163768	169695	.	+	.	ID=g_97;Name=ORF%20type%3Acomplete%20len%3A533%20%28%2B%29%2Cscore%3D70.41;
NIJG01000098.1	pasa	mRNA	163768	169695	.	+	.	ID=g_97-T1;Parent=g_97;product=hypothetical protein;
NIJG01000098.1	pasa	exon	166009	166065	.	+	.	ID=g_97-T1.exon1;Parent=g_97-T1;
NIJG01000098.1	pasa	CDS	166009	166065	.	+	0	ID=g_97-T1.cds;Parent=g_97-T1;
NIJG01000098.1	pasa	exon	167153	167500	.	+	.	ID=g_97-T1.exon2;Parent=g_97-T1;
NIJG01000098.1	pasa	CDS	167153	167500	.	+	0	ID=g_97-T1.cds;Parent=g_97-T1;
NIJG01000098.1	pasa	exon	167607	167764	.	+	.	ID=g_97-T1.exon3;Parent=g_97-T1;
NIJG01000098.1	pasa	CDS	167607	167764	.	+	0	ID=g_97-T1.cds;Parent=g_97-T1;
NIJG01000098.1	pasa	exon	167870	168322	.	+	.	ID=g_97-T1.exon4;Parent=g_97-T1;
NIJG01000098.1	pasa	CDS	167870	168322	.	+	1	ID=g_97-T1.cds;Parent=g_97-T1;
NIJG01000098.1	pasa	exon	168499	169081	.	+	.	ID=g_97-T1.exon5;Parent=g_97-T1;
NIJG01000098.1	pasa	CDS	168499	169081	.	+	1	ID=g_97-T1.cds;Parent=g_97-T1;
NIJG01000098.1	pasa	gene	215468	216798	.	+	.	ID=g_98;Name=ORF%20type%3Acomplete%20len%3A221%20%28%2B%29%2Cscore%3D30.97;
NIJG01000098.1	pasa	mRNA	215468	216798	.	+	.	ID=g_98-T1;Parent=g_98;product=hypothetical protein;
NIJG01000098.1	pasa	exon	215503	215679	.	+	.	ID=g_98-T1.exon1;Parent=g_98-T1;
NIJG01000098.1	pasa	CDS	215503	215679	.	+	0	ID=g_98-T1.cds;Parent=g_98-T1;
NIJG01000098.1	pasa	exon	215755	215971	.	+	.	ID=g_98-T1.exon2;Parent=g_98-T1;
NIJG01000098.1	pasa	CDS	215755	215971	.	+	0	ID=g_98-T1.cds;Parent=g_98-T1;
NIJG01000098.1	pasa	exon	216047	216183	.	+	.	ID=g_98-T1.exon3;Parent=g_98-T1;
NIJG01000098.1	pasa	CDS	216047	216183	.	+	2	ID=g_98-T1.cds;Parent=g_98-T1;
NIJG01000098.1	pasa	exon	216306	216404	.	+	.	ID=g_98-T1.exon4;Parent=g_98-T1;
NIJG01000098.1	pasa	CDS	216306	216404	.	+	0	ID=g_98-T1.cds;Parent=g_98-T1;
NIJG01000098.1	pasa	gene	310408	312650	.	+	.	ID=g_95;Name=ORF%20type%3Acomplete%20len%3A277%20%28%2B%29%2Cscore%3D17.73;
NIJG01000098.1	pasa	mRNA	310408	312650	.	+	.	ID=g_95-T1;Parent=g_95;product=hypothetical protein;
NIJG01000098.1	pasa	exon	311424	311469	.	+	.	ID=g_95-T1.exon1;Parent=g_95-T1;
NIJG01000098.1	pasa	CDS	311424	311469	.	+	0	ID=g_95-T1.cds;Parent=g_95-T1;
NIJG01000098.1	pasa	exon	311545	311747	.	+	.	ID=g_95-T1.exon2;Parent=g_95-T1;
NIJG01000098.1	pasa	CDS	311545	311747	.	+	2	ID=g_95-T1.cds;Parent=g_95-T1;
NIJG01000098.1	pasa	exon	311821	312047	.	+	.	ID=g_95-T1.exon3;Parent=g_95-T1;
NIJG01000098.1	pasa	CDS	311821	312047	.	+	0	ID=g_95-T1.cds;Parent=g_95-T1;
NIJG01000098.1	pasa	exon	312134	312488	.	+	.	ID=g_95-T1.exon4;Parent=g_95-T1;
NIJG01000098.1	pasa	CDS	312134	312488	.	+	1	ID=g_95-T1.cds;Parent=g_95-T1;
NIJG01000098.1	pasa	gene	996423	997846	.	+	.	ID=g_93;Name=ORF%20type%3Acomplete%20len%3A146%20%28%2B%29%2Cscore%3D25.98;
NIJG01000098.1	pasa	mRNA	996423	997846	.	+	.	ID=g_93-T1;Parent=g_93;product=hypothetical protein;
NIJG01000098.1	pasa	exon	996907	997110	.	+	.	ID=g_93-T1.exon1;Parent=g_93-T1;
NIJG01000098.1	pasa	CDS	996907	997110	.	+	0	ID=g_93-T1.cds;Parent=g_93-T1;
NIJG01000098.1	pasa	exon	997233	997466	.	+	.	ID=g_93-T1.exon2;Parent=g_93-T1;
NIJG01000098.1	pasa	CDS	997233	997466	.	+	0	ID=g_93-T1.cds;Parent=g_93-T1;
NIJG01000098.1	pasa	gene	1082201	1086899	.	+	.	ID=g_96;Name=ORF%20type%3Acomplete%20len%3A694%20%28%2B%29%2Cscore%3D98.20;
NIJG01000098.1	pasa	mRNA	1082201	1086899	.	+	.	ID=g_96-T1;Parent=g_96;product=hypothetical protein;
NIJG01000098.1	pasa	exon	1082387	1082464	.	+	.	ID=g_96-T1.exon1;Parent=g_96-T1;
NIJG01000098.1	pasa	CDS	1082387	1082464	.	+	0	ID=g_96-T1.cds;Parent=g_96-T1;
NIJG01000098.1	pasa	exon	1084004	1084263	.	+	.	ID=g_96-T1.exon2;Parent=g_96-T1;
NIJG01000098.1	pasa	CDS	1084004	1084263	.	+	0	ID=g_96-T1.cds;Parent=g_96-T1;
NIJG01000098.1	pasa	exon	1084553	1084699	.	+	.	ID=g_96-T1.exon3;Parent=g_96-T1;
NIJG01000098.1	pasa	CDS	1084553	1084699	.	+	1	ID=g_96-T1.cds;Parent=g_96-T1;
NIJG01000098.1	pasa	exon	1084776	1084917	.	+	.	ID=g_96-T1.exon4;Parent=g_96-T1;
NIJG01000098.1	pasa	CDS	1084776	1084917	.	+	1	ID=g_96-T1.cds;Parent=g_96-T1;
NIJG01000098.1	pasa	exon	1085057	1085207	.	+	.	ID=g_96-T1.exon5;Parent=g_96-T1;
NIJG01000098.1	pasa	CDS	1085057	1085207	.	+	0	ID=g_96-T1.cds;Parent=g_96-T1;
NIJG01000098.1	pasa	exon	1085295	1085524	.	+	.	ID=g_96-T1.exon6;Parent=g_96-T1;
NIJG01000098.1	pasa	CDS	1085295	1085524	.	+	2	ID=g_96-T1.cds;Parent=g_96-T1;
NIJG01000098.1	pasa	exon	1085608	1085790	.	+	.	ID=g_96-T1.exon7;Parent=g_96-T1;
NIJG01000098.1	pasa	CDS	1085608	1085790	.	+	0	ID=g_96-T1.cds;Parent=g_96-T1;
NIJG01000098.1	pasa	exon	1085862	1086296	.	+	.	ID=g_96-T1.exon8;Parent=g_96-T1;
NIJG01000098.1	pasa	CDS	1085862	1086296	.	+	0	ID=g_96-T1.cds;Parent=g_96-T1;
NIJG01000098.1	pasa	exon	1086373	1086471	.	+	.	ID=g_96-T1.exon9;Parent=g_96-T1;
NIJG01000098.1	pasa	CDS	1086373	1086471	.	+	0	ID=g_96-T1.cds;Parent=g_96-T1;
NIJG01000098.1	pasa	exon	1086634	1086804	.	+	.	ID=g_96-T1.exon10;Parent=g_96-T1;
NIJG01000098.1	pasa	CDS	1086634	1086804	.	+	0	ID=g_96-T1.cds;Parent=g_96-T1;
NIJG01000098.1	pasa	gene	1141896	1143164	.	+	.	ID=g_94;Name=ORF%20type%3Acomplete%20len%3A268%20%28%2B%29%2Cscore%3D15.82;
NIJG01000098.1	pasa	mRNA	1141896	1143164	.	+	.	ID=g_94-T1;Parent=g_94;product=hypothetical protein;
NIJG01000098.1	pasa	exon	1142004	1142014	.	+	.	ID=g_94-T1.exon1;Parent=g_94-T1;
NIJG01000098.1	pasa	CDS	1142004	1142014	.	+	0	ID=g_94-T1.cds;Parent=g_94-T1;
NIJG01000098.1	pasa	exon	1142076	1142233	.	+	.	ID=g_94-T1.exon2;Parent=g_94-T1;
NIJG01000098.1	pasa	CDS	1142076	1142233	.	+	1	ID=g_94-T1.cds;Parent=g_94-T1;
NIJG01000098.1	pasa	exon	1142304	1142415	.	+	.	ID=g_94-T1.exon3;Parent=g_94-T1;
NIJG01000098.1	pasa	CDS	1142304	1142415	.	+	2	ID=g_94-T1.cds;Parent=g_94-T1;
NIJG01000098.1	pasa	exon	1142492	1142697	.	+	.	ID=g_94-T1.exon4;Parent=g_94-T1;
NIJG01000098.1	pasa	CDS	1142492	1142697	.	+	1	ID=g_94-T1.cds;Parent=g_94-T1;
NIJG01000098.1	pasa	exon	1142777	1142985	.	+	.	ID=g_94-T1.exon5;Parent=g_94-T1;
NIJG01000098.1	pasa	CDS	1142777	1142985	.	+	2	ID=g_94-T1.cds;Parent=g_94-T1;
NIJG01000099.1	pasa	gene	174459	176096	.	+	.	ID=g_99;Name=ORF%20type%3Acomplete%20len%3A110%20%28%2B%29%2Cscore%3D17.11;
NIJG01000099.1	pasa	mRNA	174459	176096	.	+	.	ID=g_99-T1;Parent=g_99;product=hypothetical protein;
NIJG01000099.1	pasa	exon	174767	174805	.	+	.	ID=g_99-T1.exon1;Parent=g_99-T1;
NIJG01000099.1	pasa	CDS	174767	174805	.	+	0	ID=g_99-T1.cds;Parent=g_99-T1;
NIJG01000099.1	pasa	exon	174974	175087	.	+	.	ID=g_99-T1.exon2;Parent=g_99-T1;
NIJG01000099.1	pasa	CDS	174974	175087	.	+	0	ID=g_99-T1.cds;Parent=g_99-T1;
NIJG01000099.1	pasa	exon	175188	175364	.	+	.	ID=g_99-T1.exon3;Parent=g_99-T1;
NIJG01000099.1	pasa	CDS	175188	175364	.	+	0	ID=g_99-T1.cds;Parent=g_99-T1;
NIJG01000099.1	pasa	gene	312733	313815	.	+	.	ID=g_101;Name=ORF%20type%3Acomplete%20len%3A125%20%28%2B%29%2Cscore%3D20.19;
NIJG01000099.1	pasa	mRNA	312733	313815	.	+	.	ID=g_101-T1;Parent=g_101;product=hypothetical protein;
NIJG01000099.1	pasa	exon	312969	312974	.	+	.	ID=g_101-T1.exon1;Parent=g_101-T1;
NIJG01000099.1	pasa	CDS	312969	312974	.	+	0	ID=g_101-T1.cds;Parent=g_101-T1;
NIJG01000099.1	pasa	exon	313297	313665	.	+	.	ID=g_101-T1.exon2;Parent=g_101-T1;
NIJG01000099.1	pasa	CDS	313297	313665	.	+	0	ID=g_101-T1.cds;Parent=g_101-T1;
NIJG01000099.1	pasa	gene	5401055	5405467	.	+	.	ID=g_100;Name=ORF%20type%3Acomplete%20len%3A516%20%28%2B%29%2Cscore%3D82.47;
NIJG01000099.1	pasa	mRNA	5401055	5405467	.	+	.	ID=g_100-T1;Parent=g_100;product=hypothetical protein;
NIJG01000099.1	pasa	exon	5401930	5402452	.	+	.	ID=g_100-T1.exon1;Parent=g_100-T1;
NIJG01000099.1	pasa	CDS	5401930	5402452	.	+	0	ID=g_100-T1.cds;Parent=g_100-T1;
NIJG01000099.1	pasa	exon	5402958	5403329	.	+	.	ID=g_100-T1.exon2;Parent=g_100-T1;
NIJG01000099.1	pasa	CDS	5402958	5403329	.	+	2	ID=g_100-T1.cds;Parent=g_100-T1;
NIJG01000099.1	pasa	exon	5403409	5403593	.	+	.	ID=g_100-T1.exon3;Parent=g_100-T1;
NIJG01000099.1	pasa	CDS	5403409	5403593	.	+	2	ID=g_100-T1.cds;Parent=g_100-T1;
NIJG01000099.1	pasa	exon	5403835	5404123	.	+	.	ID=g_100-T1.exon4;Parent=g_100-T1;
NIJG01000099.1	pasa	CDS	5403835	5404123	.	+	0	ID=g_100-T1.cds;Parent=g_100-T1;
NIJG01000099.1	pasa	exon	5405014	5405192	.	+	.	ID=g_100-T1.exon5;Parent=g_100-T1;
NIJG01000099.1	pasa	CDS	5405014	5405192	.	+	2	ID=g_100-T1.cds;Parent=g_100-T1;
NIJG01000101.1	pasa	gene	379766	385869	.	+	.	ID=g_102;Name=ORF%20type%3Acomplete%20len%3A586%20%28%2B%29%2Cscore%3D89.88;
NIJG01000101.1	pasa	mRNA	379766	385869	.	+	.	ID=g_102-T1;Parent=g_102;product=hypothetical protein;
NIJG01000101.1	pasa	exon	380583	381604	.	+	.	ID=g_102-T1.exon1;Parent=g_102-T1;
NIJG01000101.1	pasa	CDS	380583	381604	.	+	0	ID=g_102-T1.cds;Parent=g_102-T1;
NIJG01000101.1	pasa	exon	381678	381855	.	+	.	ID=g_102-T1.exon2;Parent=g_102-T1;
NIJG01000101.1	pasa	CDS	381678	381855	.	+	1	ID=g_102-T1.cds;Parent=g_102-T1;
NIJG01000101.1	pasa	exon	381953	382246	.	+	.	ID=g_102-T1.exon3;Parent=g_102-T1;
NIJG01000101.1	pasa	CDS	381953	382246	.	+	0	ID=g_102-T1.cds;Parent=g_102-T1;
NIJG01000101.1	pasa	exon	382332	382595	.	+	.	ID=g_102-T1.exon4;Parent=g_102-T1;
NIJG01000101.1	pasa	CDS	382332	382595	.	+	0	ID=g_102-T1.cds;Parent=g_102-T1;
NIJG01000112.1	pasa	gene	1133846	1135245	.	+	.	ID=g_106;Name=ORF%20type%3Acomplete%20len%3A191%20%28%2B%29%2Cscore%3D37.35;
NIJG01000112.1	pasa	mRNA	1133846	1135245	.	+	.	ID=g_106-T1;Parent=g_106;product=hypothetical protein;
NIJG01000112.1	pasa	exon	1134237	1134320	.	+	.	ID=g_106-T1.exon1;Parent=g_106-T1;
NIJG01000112.1	pasa	CDS	1134237	1134320	.	+	0	ID=g_106-T1.cds;Parent=g_106-T1;
NIJG01000112.1	pasa	exon	1134698	1135186	.	+	.	ID=g_106-T1.exon2;Parent=g_106-T1;
NIJG01000112.1	pasa	CDS	1134698	1135186	.	+	0	ID=g_106-T1.cds;Parent=g_106-T1;
NIJG01000112.1	pasa	gene	2063178	2068032	.	+	.	ID=g_107;Name=ORF%20type%3Acomplete%20len%3A441%20%28%2B%29%2Cscore%3D101.22;
NIJG01000112.1	pasa	mRNA	2063178	2068032	.	+	.	ID=g_107-T1;Parent=g_107;product=hypothetical protein;
NIJG01000112.1	pasa	exon	2063339	2063435	.	+	.	ID=g_107-T1.exon1;Parent=g_107-T1;
NIJG01000112.1	pasa	CDS	2063339	2063435	.	+	0	ID=g_107-T1.cds;Parent=g_107-T1;
NIJG01000112.1	pasa	exon	2063699	2063886	.	+	.	ID=g_107-T1.exon2;Parent=g_107-T1;
NIJG01000112.1	pasa	CDS	2063699	2063886	.	+	2	ID=g_107-T1.cds;Parent=g_107-T1;
NIJG01000112.1	pasa	exon	2064404	2064574	.	+	.	ID=g_107-T1.exon3;Parent=g_107-T1;
NIJG01000112.1	pasa	CDS	2064404	2064574	.	+	0	ID=g_107-T1.cds;Parent=g_107-T1;
NIJG01000112.1	pasa	exon	2064928	2065194	.	+	.	ID=g_107-T1.exon4;Parent=g_107-T1;
NIJG01000112.1	pasa	CDS	2064928	2065194	.	+	0	ID=g_107-T1.cds;Parent=g_107-T1;
NIJG01000112.1	pasa	exon	2065784	2065963	.	+	.	ID=g_107-T1.exon5;Parent=g_107-T1;
NIJG01000112.1	pasa	CDS	2065784	2065963	.	+	0	ID=g_107-T1.cds;Parent=g_107-T1;
NIJG01000112.1	pasa	exon	2066782	2066908	.	+	.	ID=g_107-T1.exon6;Parent=g_107-T1;
NIJG01000112.1	pasa	CDS	2066782	2066908	.	+	0	ID=g_107-T1.cds;Parent=g_107-T1;
NIJG01000112.1	pasa	exon	2067177	2067385	.	+	.	ID=g_107-T1.exon7;Parent=g_107-T1;
NIJG01000112.1	pasa	CDS	2067177	2067385	.	+	2	ID=g_107-T1.cds;Parent=g_107-T1;
NIJG01000112.1	pasa	exon	2067489	2067572	.	+	.	ID=g_107-T1.exon8;Parent=g_107-T1;
NIJG01000112.1	pasa	CDS	2067489	2067572	.	+	0	ID=g_107-T1.cds;Parent=g_107-T1;
NIJG01000112.1	pasa	gene	2793379	2796863	.	+	.	ID=g_103;Name=ORF%20type%3Acomplete%20len%3A303%20%28%2B%29%2Cscore%3D26.56;
NIJG01000112.1	pasa	mRNA	2793379	2796863	.	+	.	ID=g_103-T1;Parent=g_103;product=hypothetical protein;
NIJG01000112.1	pasa	exon	2793687	2793814	.	+	.	ID=g_103-T1.exon1;Parent=g_103-T1;
NIJG01000112.1	pasa	CDS	2793687	2793814	.	+	0	ID=g_103-T1.cds;Parent=g_103-T1;
NIJG01000112.1	pasa	exon	2793996	2794150	.	+	.	ID=g_103-T1.exon2;Parent=g_103-T1;
NIJG01000112.1	pasa	CDS	2793996	2794150	.	+	1	ID=g_103-T1.cds;Parent=g_103-T1;
NIJG01000112.1	pasa	exon	2794465	2794706	.	+	.	ID=g_103-T1.exon3;Parent=g_103-T1;
NIJG01000112.1	pasa	CDS	2794465	2794706	.	+	2	ID=g_103-T1.cds;Parent=g_103-T1;
NIJG01000112.1	pasa	exon	2794827	2795013	.	+	.	ID=g_103-T1.exon4;Parent=g_103-T1;
NIJG01000112.1	pasa	CDS	2794827	2795013	.	+	0	ID=g_103-T1.cds;Parent=g_103-T1;
NIJG01000112.1	pasa	exon	2795094	2795290	.	+	.	ID=g_103-T1.exon5;Parent=g_103-T1;
NIJG01000112.1	pasa	CDS	2795094	2795290	.	+	2	ID=g_103-T1.cds;Parent=g_103-T1;
NIJG01000112.1	pasa	gene	4486724	4487886	.	+	.	ID=g_112;Name=ORF%20type%3Acomplete%20len%3A241%20%28%2B%29%2Cscore%3D24.09;
NIJG01000112.1	pasa	mRNA	4486724	4487886	.	+	.	ID=g_112-T1;Parent=g_112;product=hypothetical protein;
NIJG01000112.1	pasa	exon	4486725	4486830	.	+	.	ID=g_112-T1.exon1;Parent=g_112-T1;
NIJG01000112.1	pasa	CDS	4486725	4486830	.	+	0	ID=g_112-T1.cds;Parent=g_112-T1;
NIJG01000112.1	pasa	exon	4486910	4487048	.	+	.	ID=g_112-T1.exon2;Parent=g_112-T1;
NIJG01000112.1	pasa	CDS	4486910	4487048	.	+	2	ID=g_112-T1.cds;Parent=g_112-T1;
NIJG01000112.1	pasa	exon	4487133	4487349	.	+	.	ID=g_112-T1.exon3;Parent=g_112-T1;
NIJG01000112.1	pasa	CDS	4487133	4487349	.	+	1	ID=g_112-T1.cds;Parent=g_112-T1;
NIJG01000112.1	pasa	exon	4487421	4487561	.	+	.	ID=g_112-T1.exon4;Parent=g_112-T1;
NIJG01000112.1	pasa	CDS	4487421	4487561	.	+	0	ID=g_112-T1.cds;Parent=g_112-T1;
NIJG01000112.1	pasa	exon	4487631	4487750	.	+	.	ID=g_112-T1.exon5;Parent=g_112-T1;
NIJG01000112.1	pasa	CDS	4487631	4487750	.	+	0	ID=g_112-T1.cds;Parent=g_112-T1;
NIJG01000112.1	pasa	gene	4959131	4961277	.	+	.	ID=g_109;Name=ORF%20type%3Acomplete%20len%3A235%20%28%2B%29%2Cscore%3D30.08;
NIJG01000112.1	pasa	mRNA	4959131	4961277	.	+	.	ID=g_109-T1;Parent=g_109;product=hypothetical protein;
NIJG01000112.1	pasa	exon	4959486	4959530	.	+	.	ID=g_109-T1.exon1;Parent=g_109-T1;
NIJG01000112.1	pasa	CDS	4959486	4959530	.	+	0	ID=g_109-T1.cds;Parent=g_109-T1;
NIJG01000112.1	pasa	exon	4959763	4959913	.	+	.	ID=g_109-T1.exon2;Parent=g_109-T1;
NIJG01000112.1	pasa	CDS	4959763	4959913	.	+	0	ID=g_109-T1.cds;Parent=g_109-T1;
NIJG01000112.1	pasa	exon	4959999	4960226	.	+	.	ID=g_109-T1.exon3;Parent=g_109-T1;
NIJG01000112.1	pasa	CDS	4959999	4960226	.	+	2	ID=g_109-T1.cds;Parent=g_109-T1;
NIJG01000112.1	pasa	exon	4960308	4960423	.	+	.	ID=g_109-T1.exon4;Parent=g_109-T1;
NIJG01000112.1	pasa	CDS	4960308	4960423	.	+	2	ID=g_109-T1.cds;Parent=g_109-T1;
NIJG01000112.1	pasa	exon	4960495	4960659	.	+	.	ID=g_109-T1.exon5;Parent=g_109-T1;
NIJG01000112.1	pasa	CDS	4960495	4960659	.	+	0	ID=g_109-T1.cds;Parent=g_109-T1;
NIJG01000112.1	pasa	gene	5053986	5066299	.	+	.	ID=g_113;Name=ORF%20type%3Acomplete%20len%3A442%20%28%2B%29%2Cscore%3D60.96;
NIJG01000112.1	pasa	mRNA	5053986	5066299	.	+	.	ID=g_113-T1;Parent=g_113;product=hypothetical protein;
NIJG01000112.1	pasa	exon	5054206	5054428	.	+	.	ID=g_113-T1.exon1;Parent=g_113-T1;
NIJG01000112.1	pasa	CDS	5054206	5054428	.	+	0	ID=g_113-T1.cds;Parent=g_113-T1;
NIJG01000112.1	pasa	exon	5063211	5063321	.	+	.	ID=g_113-T1.exon2;Parent=g_113-T1;
NIJG01000112.1	pasa	CDS	5063211	5063321	.	+	2	ID=g_113-T1.cds;Parent=g_113-T1;
NIJG01000112.1	pasa	exon	5064797	5065065	.	+	.	ID=g_113-T1.exon3;Parent=g_113-T1;
NIJG01000112.1	pasa	CDS	5064797	5065065	.	+	2	ID=g_113-T1.cds;Parent=g_113-T1;
NIJG01000112.1	pasa	exon	5065153	5065699	.	+	.	ID=g_113-T1.exon4;Parent=g_113-T1;
NIJG01000112.1	pasa	CDS	5065153	5065699	.	+	0	ID=g_113-T1.cds;Parent=g_113-T1;
NIJG01000112.1	pasa	exon	5065802	5065977	.	+	.	ID=g_113-T1.exon5;Parent=g_113-T1;
NIJG01000112.1	pasa	CDS	5065802	5065977	.	+	2	ID=g_113-T1.cds;Parent=g_113-T1;
NIJG01000112.1	pasa	gene	5396135	5397994	.	+	.	ID=g_115;Name=ORF%20type%3Acomplete%20len%3A121%20%28%2B%29%2Cscore%3D5.27;
NIJG01000112.1	pasa	mRNA	5396135	5397994	.	+	.	ID=g_115-T1;Parent=g_115;product=hypothetical protein;
NIJG01000112.1	pasa	exon	5397127	5397375	.	+	.	ID=g_115-T1.exon1;Parent=g_115-T1;
NIJG01000112.1	pasa	CDS	5397127	5397375	.	+	0	ID=g_115-T1.cds;Parent=g_115-T1;
NIJG01000112.1	pasa	exon	5397617	5397730	.	+	.	ID=g_115-T1.exon2;Parent=g_115-T1;
NIJG01000112.1	pasa	CDS	5397617	5397730	.	+	0	ID=g_115-T1.cds;Parent=g_115-T1;
NIJG01000112.1	pasa	gene	6281397	6288513	.	+	.	ID=g_104;Name=ORF%20type%3Acomplete%20len%3A1012%20%28%2B%29%2Cscore%3D320.26;
NIJG01000112.1	pasa	mRNA	6281397	6288513	.	+	.	ID=g_104-T1;Parent=g_104;product=hypothetical protein;
NIJG01000112.1	pasa	exon	6284143	6284619	.	+	.	ID=g_104-T1.exon1;Parent=g_104-T1;
NIJG01000112.1	pasa	CDS	6284143	6284619	.	+	0	ID=g_104-T1.cds;Parent=g_104-T1;
NIJG01000112.1	pasa	exon	6284704	6284955	.	+	.	ID=g_104-T1.exon2;Parent=g_104-T1;
NIJG01000112.1	pasa	CDS	6284704	6284955	.	+	0	ID=g_104-T1.cds;Parent=g_104-T1;
NIJG01000112.1	pasa	exon	6285029	6285313	.	+	.	ID=g_104-T1.exon3;Parent=g_104-T1;
NIJG01000112.1	pasa	CDS	6285029	6285313	.	+	0	ID=g_104-T1.cds;Parent=g_104-T1;
NIJG01000112.1	pasa	exon	6285448	6285640	.	+	.	ID=g_104-T1.exon4;Parent=g_104-T1;
NIJG01000112.1	pasa	CDS	6285448	6285640	.	+	0	ID=g_104-T1.cds;Parent=g_104-T1;
NIJG01000112.1	pasa	exon	6285758	6285984	.	+	.	ID=g_104-T1.exon5;Parent=g_104-T1;
NIJG01000112.1	pasa	CDS	6285758	6285984	.	+	2	ID=g_104-T1.cds;Parent=g_104-T1;
NIJG01000112.1	pasa	exon	6286130	6286352	.	+	.	ID=g_104-T1.exon6;Parent=g_104-T1;
NIJG01000112.1	pasa	CDS	6286130	6286352	.	+	0	ID=g_104-T1.cds;Parent=g_104-T1;
NIJG01000112.1	pasa	exon	6286439	6286599	.	+	.	ID=g_104-T1.exon7;Parent=g_104-T1;
NIJG01000112.1	pasa	CDS	6286439	6286599	.	+	2	ID=g_104-T1.cds;Parent=g_104-T1;
NIJG01000112.1	pasa	exon	6286693	6286978	.	+	.	ID=g_104-T1.exon8;Parent=g_104-T1;
NIJG01000112.1	pasa	CDS	6286693	6286978	.	+	0	ID=g_104-T1.cds;Parent=g_104-T1;
NIJG01000112.1	pasa	exon	6287061	6287315	.	+	.	ID=g_104-T1.exon9;Parent=g_104-T1;
NIJG01000112.1	pasa	CDS	6287061	6287315	.	+	2	ID=g_104-T1.cds;Parent=g_104-T1;
NIJG01000112.1	pasa	exon	6287409	6287531	.	+	.	ID=g_104-T1.exon10;Parent=g_104-T1;
NIJG01000112.1	pasa	CDS	6287409	6287531	.	+	2	ID=g_104-T1.cds;Parent=g_104-T1;
NIJG01000112.1	pasa	exon	6287620	6287767	.	+	.	ID=g_104-T1.exon11;Parent=g_104-T1;
NIJG01000112.1	pasa	CDS	6287620	6287767	.	+	2	ID=g_104-T1.cds;Parent=g_104-T1;
NIJG01000112.1	pasa	exon	6287848	6288025	.	+	.	ID=g_104-T1.exon12;Parent=g_104-T1;
NIJG01000112.1	pasa	CDS	6287848	6288025	.	+	1	ID=g_104-T1.cds;Parent=g_104-T1;
NIJG01000112.1	pasa	exon	6288129	6288356	.	+	.	ID=g_104-T1.exon13;Parent=g_104-T1;
NIJG01000112.1	pasa	CDS	6288129	6288356	.	+	0	ID=g_104-T1.cds;Parent=g_104-T1;
NIJG01000112.1	pasa	gene	6383353	6385208	.	+	.	ID=g_105;Name=ORF%20type%3Acomplete%20len%3A344%20%28%2B%29%2Cscore%3D40.92;
NIJG01000112.1	pasa	mRNA	6383353	6385208	.	+	.	ID=g_105-T1;Parent=g_105;product=hypothetical protein;
NIJG01000112.1	pasa	exon	6383617	6383695	.	+	.	ID=g_105-T1.exon1;Parent=g_105-T1;
NIJG01000112.1	pasa	CDS	6383617	6383695	.	+	0	ID=g_105-T1.cds;Parent=g_105-T1;
NIJG01000112.1	pasa	exon	6383796	6384103	.	+	.	ID=g_105-T1.exon2;Parent=g_105-T1;
NIJG01000112.1	pasa	CDS	6383796	6384103	.	+	2	ID=g_105-T1.cds;Parent=g_105-T1;
NIJG01000112.1	pasa	exon	6384186	6384272	.	+	.	ID=g_105-T1.exon3;Parent=g_105-T1;
NIJG01000112.1	pasa	CDS	6384186	6384272	.	+	0	ID=g_105-T1.cds;Parent=g_105-T1;
NIJG01000112.1	pasa	exon	6384358	6384604	.	+	.	ID=g_105-T1.exon4;Parent=g_105-T1;
NIJG01000112.1	pasa	CDS	6384358	6384604	.	+	0	ID=g_105-T1.cds;Parent=g_105-T1;
NIJG01000112.1	pasa	exon	6384680	6384873	.	+	.	ID=g_105-T1.exon5;Parent=g_105-T1;
NIJG01000112.1	pasa	CDS	6384680	6384873	.	+	2	ID=g_105-T1.cds;Parent=g_105-T1;
NIJG01000112.1	pasa	exon	6384963	6385079	.	+	.	ID=g_105-T1.exon6;Parent=g_105-T1;
NIJG01000112.1	pasa	CDS	6384963	6385079	.	+	0	ID=g_105-T1.cds;Parent=g_105-T1;
NIJG01000112.1	pasa	gene	6385219	6386521	.	+	.	ID=g_116;Name=ORF%20type%3Acomplete%20len%3A277%20%28%2B%29%2Cscore%3D24.63;
NIJG01000112.1	pasa	mRNA	6385219	6386521	.	+	.	ID=g_116-T1;Parent=g_116;product=hypothetical protein;
NIJG01000112.1	pasa	exon	6385523	6385749	.	+	.	ID=g_116-T1.exon1;Parent=g_116-T1;
NIJG01000112.1	pasa	CDS	6385523	6385749	.	+	0	ID=g_116-T1.cds;Parent=g_116-T1;
NIJG01000112.1	pasa	exon	6385840	6386008	.	+	.	ID=g_116-T1.exon2;Parent=g_116-T1;
NIJG01000112.1	pasa	CDS	6385840	6386008	.	+	1	ID=g_116-T1.cds;Parent=g_116-T1;
NIJG01000112.1	pasa	exon	6386069	6386503	.	+	.	ID=g_116-T1.exon3;Parent=g_116-T1;
NIJG01000112.1	pasa	CDS	6386069	6386503	.	+	0	ID=g_116-T1.cds;Parent=g_116-T1;
NIJG01000112.1	pasa	gene	6402104	6406119	.	+	.	ID=g_111;Name=ORF%20type%3Acomplete%20len%3A797%20%28%2B%29%2Cscore%3D128.65;
NIJG01000112.1	pasa	mRNA	6402104	6406119	.	+	.	ID=g_111-T1;Parent=g_111;product=hypothetical protein;
NIJG01000112.1	pasa	exon	6402189	6402285	.	+	.	ID=g_111-T1.exon1;Parent=g_111-T1;
NIJG01000112.1	pasa	CDS	6402189	6402285	.	+	0	ID=g_111-T1.cds;Parent=g_111-T1;
NIJG01000112.1	pasa	exon	6402365	6402585	.	+	.	ID=g_111-T1.exon2;Parent=g_111-T1;
NIJG01000112.1	pasa	CDS	6402365	6402585	.	+	2	ID=g_111-T1.cds;Parent=g_111-T1;
NIJG01000112.1	pasa	exon	6402661	6402993	.	+	.	ID=g_111-T1.exon3;Parent=g_111-T1;
NIJG01000112.1	pasa	CDS	6402661	6402993	.	+	0	ID=g_111-T1.cds;Parent=g_111-T1;
NIJG01000112.1	pasa	exon	6403436	6403501	.	+	.	ID=g_111-T1.exon4;Parent=g_111-T1;
NIJG01000112.1	pasa	CDS	6403436	6403501	.	+	0	ID=g_111-T1.cds;Parent=g_111-T1;
NIJG01000112.1	pasa	exon	6403784	6404273	.	+	.	ID=g_111-T1.exon5;Parent=g_111-T1;
NIJG01000112.1	pasa	CDS	6403784	6404273	.	+	0	ID=g_111-T1.cds;Parent=g_111-T1;
NIJG01000112.1	pasa	exon	6404339	6405438	.	+	.	ID=g_111-T1.exon6;Parent=g_111-T1;
NIJG01000112.1	pasa	CDS	6404339	6405438	.	+	2	ID=g_111-T1.cds;Parent=g_111-T1;
NIJG01000112.1	pasa	gene	6743701	6745430	.	+	.	ID=g_108;Name=ORF%20type%3Acomplete%20len%3A271%20%28%2B%29%2Cscore%3D37.94;
NIJG01000112.1	pasa	mRNA	6743701	6745430	.	+	.	ID=g_108-T1;Parent=g_108;product=hypothetical protein;
NIJG01000112.1	pasa	exon	6743947	6743961	.	+	.	ID=g_108-T1.exon1;Parent=g_108-T1;
NIJG01000112.1	pasa	CDS	6743947	6743961	.	+	0	ID=g_108-T1.cds;Parent=g_108-T1;
NIJG01000112.1	pasa	exon	6744033	6744159	.	+	.	ID=g_108-T1.exon2;Parent=g_108-T1;
NIJG01000112.1	pasa	CDS	6744033	6744159	.	+	0	ID=g_108-T1.cds;Parent=g_108-T1;
NIJG01000112.1	pasa	exon	6744351	6744608	.	+	.	ID=g_108-T1.exon3;Parent=g_108-T1;
NIJG01000112.1	pasa	CDS	6744351	6744608	.	+	2	ID=g_108-T1.cds;Parent=g_108-T1;
NIJG01000112.1	pasa	exon	6744750	6744866	.	+	.	ID=g_108-T1.exon4;Parent=g_108-T1;
NIJG01000112.1	pasa	CDS	6744750	6744866	.	+	2	ID=g_108-T1.cds;Parent=g_108-T1;
NIJG01000112.1	pasa	exon	6744924	6745132	.	+	.	ID=g_108-T1.exon5;Parent=g_108-T1;
NIJG01000112.1	pasa	CDS	6744924	6745132	.	+	2	ID=g_108-T1.cds;Parent=g_108-T1;
NIJG01000112.1	pasa	exon	6745219	6745305	.	+	.	ID=g_108-T1.exon6;Parent=g_108-T1;
NIJG01000112.1	pasa	CDS	6745219	6745305	.	+	0	ID=g_108-T1.cds;Parent=g_108-T1;
NIJG01000112.1	pasa	gene	6860157	6861961	.	+	.	ID=g_114;Name=ORF%20type%3Acomplete%20len%3A288%20%28%2B%29%2Cscore%3D22.29;
NIJG01000112.1	pasa	mRNA	6860157	6861961	.	+	.	ID=g_114-T1;Parent=g_114;product=hypothetical protein;
NIJG01000112.1	pasa	exon	6860401	6860539	.	+	.	ID=g_114-T1.exon1;Parent=g_114-T1;
NIJG01000112.1	pasa	CDS	6860401	6860539	.	+	0	ID=g_114-T1.cds;Parent=g_114-T1;
NIJG01000112.1	pasa	exon	6860615	6861030	.	+	.	ID=g_114-T1.exon2;Parent=g_114-T1;
NIJG01000112.1	pasa	CDS	6860615	6861030	.	+	2	ID=g_114-T1.cds;Parent=g_114-T1;
NIJG01000112.1	pasa	exon	6861178	6861394	.	+	.	ID=g_114-T1.exon3;Parent=g_114-T1;
NIJG01000112.1	pasa	CDS	6861178	6861394	.	+	0	ID=g_114-T1.cds;Parent=g_114-T1;
NIJG01000112.1	pasa	exon	6861523	6861614	.	+	.	ID=g_114-T1.exon4;Parent=g_114-T1;
NIJG01000112.1	pasa	CDS	6861523	6861614	.	+	2	ID=g_114-T1.cds;Parent=g_114-T1;
NIJG01000112.1	pasa	gene	7046943	7048313	.	+	.	ID=g_110;Name=ORF%20type%3Acomplete%20len%3A192%20%28%2B%29%2Cscore%3D19.26;
NIJG01000112.1	pasa	mRNA	7046943	7048313	.	+	.	ID=g_110-T1;Parent=g_110;product=hypothetical protein;
NIJG01000112.1	pasa	exon	7046967	7047144	.	+	.	ID=g_110-T1.exon1;Parent=g_110-T1;
NIJG01000112.1	pasa	CDS	7046967	7047144	.	+	0	ID=g_110-T1.cds;Parent=g_110-T1;
NIJG01000112.1	pasa	exon	7047345	7047454	.	+	.	ID=g_110-T1.exon2;Parent=g_110-T1;
NIJG01000112.1	pasa	CDS	7047345	7047454	.	+	2	ID=g_110-T1.cds;Parent=g_110-T1;
NIJG01000112.1	pasa	exon	7047542	7047739	.	+	.	ID=g_110-T1.exon3;Parent=g_110-T1;
NIJG01000112.1	pasa	CDS	7047542	7047739	.	+	0	ID=g_110-T1.cds;Parent=g_110-T1;
NIJG01000112.1	pasa	exon	7047858	7047947	.	+	.	ID=g_110-T1.exon4;Parent=g_110-T1;
NIJG01000112.1	pasa	CDS	7047858	7047947	.	+	0	ID=g_110-T1.cds;Parent=g_110-T1;
NIJG01000118.1	pasa	gene	374813	376045	.	+	.	ID=g_117;Name=ORF%20type%3Acomplete%20len%3A124%20%28%2B%29%2Cscore%3D15.76;
NIJG01000118.1	pasa	mRNA	374813	376045	.	+	.	ID=g_117-T1;Parent=g_117;product=hypothetical protein;
NIJG01000118.1	pasa	exon	374987	374989	.	+	.	ID=g_117-T1.exon1;Parent=g_117-T1;
NIJG01000118.1	pasa	CDS	374987	374989	.	+	0	ID=g_117-T1.cds;Parent=g_117-T1;
NIJG01000118.1	pasa	exon	375386	375522	.	+	.	ID=g_117-T1.exon2;Parent=g_117-T1;
NIJG01000118.1	pasa	CDS	375386	375522	.	+	0	ID=g_117-T1.cds;Parent=g_117-T1;
NIJG01000118.1	pasa	exon	375769	376000	.	+	.	ID=g_117-T1.exon3;Parent=g_117-T1;
NIJG01000118.1	pasa	CDS	375769	376000	.	+	1	ID=g_117-T1.cds;Parent=g_117-T1;
NIJG01000120.1	pasa	gene	449575	457254	.	+	.	ID=g_118;Name=ORF%20type%3Acomplete%20len%3A153%20%28%2B%29%2Cscore%3D19.68;
NIJG01000120.1	pasa	mRNA	449575	457254	.	+	.	ID=g_118-T1;Parent=g_118;product=hypothetical protein;
NIJG01000120.1	pasa	exon	449746	449748	.	+	.	ID=g_118-T1.exon1;Parent=g_118-T1;
NIJG01000120.1	pasa	CDS	449746	449748	.	+	0	ID=g_118-T1.cds;Parent=g_118-T1;
NIJG01000120.1	pasa	exon	449964	449991	.	+	.	ID=g_118-T1.exon2;Parent=g_118-T1;
NIJG01000120.1	pasa	CDS	449964	449991	.	+	0	ID=g_118-T1.cds;Parent=g_118-T1;
NIJG01000120.1	pasa	exon	452269	452577	.	+	.	ID=g_118-T1.exon3;Parent=g_118-T1;
NIJG01000120.1	pasa	CDS	452269	452577	.	+	2	ID=g_118-T1.cds;Parent=g_118-T1;
NIJG01000120.1	pasa	exon	453505	453591	.	+	.	ID=g_118-T1.exon4;Parent=g_118-T1;
NIJG01000120.1	pasa	CDS	453505	453591	.	+	2	ID=g_118-T1.cds;Parent=g_118-T1;
NIJG01000120.1	pasa	exon	455538	455569	.	+	.	ID=g_118-T1.exon5;Parent=g_118-T1;
NIJG01000120.1	pasa	CDS	455538	455569	.	+	2	ID=g_118-T1.cds;Parent=g_118-T1;
NIJG01000123.1	pasa	gene	282706	284806	.	+	.	ID=g_128;Name=ORF%20type%3Acomplete%20len%3A411%20%28%2B%29%2Cscore%3D67.46;
NIJG01000123.1	pasa	mRNA	282706	284806	.	+	.	ID=g_128-T1;Parent=g_128;product=hypothetical protein;
NIJG01000123.1	pasa	exon	283031	283049	.	+	.	ID=g_128-T1.exon1;Parent=g_128-T1;
NIJG01000123.1	pasa	CDS	283031	283049	.	+	0	ID=g_128-T1.cds;Parent=g_128-T1;
NIJG01000123.1	pasa	exon	283138	284208	.	+	.	ID=g_128-T1.exon2;Parent=g_128-T1;
NIJG01000123.1	pasa	CDS	283138	284208	.	+	2	ID=g_128-T1.cds;Parent=g_128-T1;
NIJG01000123.1	pasa	exon	284298	284440	.	+	.	ID=g_128-T1.exon3;Parent=g_128-T1;
NIJG01000123.1	pasa	CDS	284298	284440	.	+	2	ID=g_128-T1.cds;Parent=g_128-T1;
NIJG01000123.1	pasa	gene	307743	308433	.	+	.	ID=g_123;Name=ORF%20type%3Acomplete%20len%3A103%20%28%2B%29%2Cscore%3D12.20;
NIJG01000123.1	pasa	mRNA	307743	308433	.	+	.	ID=g_123-T1;Parent=g_123;product=hypothetical protein;
NIJG01000123.1	pasa	exon	307941	307975	.	+	.	ID=g_123-T1.exon1;Parent=g_123-T1;
NIJG01000123.1	pasa	CDS	307941	307975	.	+	0	ID=g_123-T1.cds;Parent=g_123-T1;
NIJG01000123.1	pasa	exon	308036	308133	.	+	.	ID=g_123-T1.exon2;Parent=g_123-T1;
NIJG01000123.1	pasa	CDS	308036	308133	.	+	1	ID=g_123-T1.cds;Parent=g_123-T1;
NIJG01000123.1	pasa	exon	308202	308377	.	+	.	ID=g_123-T1.exon3;Parent=g_123-T1;
NIJG01000123.1	pasa	CDS	308202	308377	.	+	2	ID=g_123-T1.cds;Parent=g_123-T1;
NIJG01000123.1	pasa	gene	482992	486169	.	+	.	ID=g_124;Name=ORF%20type%3Acomplete%20len%3A538%20%28%2B%29%2Cscore%3D80.52;
NIJG01000123.1	pasa	mRNA	482992	486169	.	+	.	ID=g_124-T1;Parent=g_124;product=hypothetical protein;
NIJG01000123.1	pasa	exon	483296	483377	.	+	.	ID=g_124-T1.exon1;Parent=g_124-T1;
NIJG01000123.1	pasa	CDS	483296	483377	.	+	0	ID=g_124-T1.cds;Parent=g_124-T1;
NIJG01000123.1	pasa	exon	483708	483975	.	+	.	ID=g_124-T1.exon2;Parent=g_124-T1;
NIJG01000123.1	pasa	CDS	483708	483975	.	+	2	ID=g_124-T1.cds;Parent=g_124-T1;
NIJG01000123.1	pasa	exon	484066	484282	.	+	.	ID=g_124-T1.exon3;Parent=g_124-T1;
NIJG01000123.1	pasa	CDS	484066	484282	.	+	1	ID=g_124-T1.cds;Parent=g_124-T1;
NIJG01000123.1	pasa	exon	484380	484577	.	+	.	ID=g_124-T1.exon4;Parent=g_124-T1;
NIJG01000123.1	pasa	CDS	484380	484577	.	+	0	ID=g_124-T1.cds;Parent=g_124-T1;
NIJG01000123.1	pasa	exon	484657	484927	.	+	.	ID=g_124-T1.exon5;Parent=g_124-T1;
NIJG01000123.1	pasa	CDS	484657	484927	.	+	0	ID=g_124-T1.cds;Parent=g_124-T1;
NIJG01000123.1	pasa	exon	485010	485246	.	+	.	ID=g_124-T1.exon6;Parent=g_124-T1;
NIJG01000123.1	pasa	CDS	485010	485246	.	+	2	ID=g_124-T1.cds;Parent=g_124-T1;
NIJG01000123.1	pasa	exon	485322	485662	.	+	.	ID=g_124-T1.exon7;Parent=g_124-T1;
NIJG01000123.1	pasa	CDS	485322	485662	.	+	2	ID=g_124-T1.cds;Parent=g_124-T1;
NIJG01000123.1	pasa	gene	544113	549860	.	+	.	ID=g_120;Name=ORF%20type%3Acomplete%20len%3A1174%20%28%2B%29%2Cscore%3D271.93;
NIJG01000123.1	pasa	mRNA	544113	549860	.	+	.	ID=g_120-T1;Parent=g_120;product=hypothetical protein;
NIJG01000123.1	pasa	exon	544232	544825	.	+	.	ID=g_120-T1.exon1;Parent=g_120-T1;
NIJG01000123.1	pasa	CDS	544232	544825	.	+	0	ID=g_120-T1.cds;Parent=g_120-T1;
NIJG01000123.1	pasa	exon	544899	545766	.	+	.	ID=g_120-T1.exon2;Parent=g_120-T1;
NIJG01000123.1	pasa	CDS	544899	545766	.	+	0	ID=g_120-T1.cds;Parent=g_120-T1;
NIJG01000123.1	pasa	exon	545840	546008	.	+	.	ID=g_120-T1.exon3;Parent=g_120-T1;
NIJG01000123.1	pasa	CDS	545840	546008	.	+	2	ID=g_120-T1.cds;Parent=g_120-T1;
NIJG01000123.1	pasa	exon	546077	546278	.	+	.	ID=g_120-T1.exon4;Parent=g_120-T1;
NIJG01000123.1	pasa	CDS	546077	546278	.	+	1	ID=g_120-T1.cds;Parent=g_120-T1;
NIJG01000123.1	pasa	exon	546354	546848	.	+	.	ID=g_120-T1.exon5;Parent=g_120-T1;
NIJG01000123.1	pasa	CDS	546354	546848	.	+	0	ID=g_120-T1.cds;Parent=g_120-T1;
NIJG01000123.1	pasa	exon	546944	547178	.	+	.	ID=g_120-T1.exon6;Parent=g_120-T1;
NIJG01000123.1	pasa	CDS	546944	547178	.	+	0	ID=g_120-T1.cds;Parent=g_120-T1;
NIJG01000123.1	pasa	exon	547264	547432	.	+	.	ID=g_120-T1.exon7;Parent=g_120-T1;
NIJG01000123.1	pasa	CDS	547264	547432	.	+	2	ID=g_120-T1.cds;Parent=g_120-T1;
NIJG01000123.1	pasa	exon	547576	547690	.	+	.	ID=g_120-T1.exon8;Parent=g_120-T1;
NIJG01000123.1	pasa	CDS	547576	547690	.	+	1	ID=g_120-T1.cds;Parent=g_120-T1;
NIJG01000123.1	pasa	exon	547867	548185	.	+	.	ID=g_120-T1.exon9;Parent=g_120-T1;
NIJG01000123.1	pasa	CDS	547867	548185	.	+	0	ID=g_120-T1.cds;Parent=g_120-T1;
NIJG01000123.1	pasa	exon	548268	548478	.	+	.	ID=g_120-T1.exon10;Parent=g_120-T1;
NIJG01000123.1	pasa	CDS	548268	548478	.	+	2	ID=g_120-T1.cds;Parent=g_120-T1;
NIJG01000123.1	pasa	exon	548551	548695	.	+	.	ID=g_120-T1.exon11;Parent=g_120-T1;
NIJG01000123.1	pasa	CDS	548551	548695	.	+	1	ID=g_120-T1.cds;Parent=g_120-T1;
NIJG01000123.1	pasa	gene	602530	606565	.	+	.	ID=g_126;Name=ORF%20type%3Acomplete%20len%3A786%20%28%2B%29%2Cscore%3D93.64;
NIJG01000123.1	pasa	mRNA	602530	606565	.	+	.	ID=g_126-T1;Parent=g_126;product=hypothetical protein;
NIJG01000123.1	pasa	exon	603508	604164	.	+	.	ID=g_126-T1.exon1;Parent=g_126-T1;
NIJG01000123.1	pasa	CDS	603508	604164	.	+	0	ID=g_126-T1.cds;Parent=g_126-T1;
NIJG01000123.1	pasa	exon	604231	605931	.	+	.	ID=g_126-T1.exon2;Parent=g_126-T1;
NIJG01000123.1	pasa	CDS	604231	605931	.	+	0	ID=g_126-T1.cds;Parent=g_126-T1;
NIJG01000123.1	pasa	gene	681016	689305	.	+	.	ID=g_130;Name=ORF%20type%3Acomplete%20len%3A1918%20%28%2B%29%2Cscore%3D201.37;
NIJG01000123.1	pasa	mRNA	681016	689305	.	+	.	ID=g_130-T1;Parent=g_130;product=hypothetical protein;
NIJG01000123.1	pasa	exon	681217	681226	.	+	.	ID=g_130-T1.exon1;Parent=g_130-T1;
NIJG01000123.1	pasa	CDS	681217	681226	.	+	0	ID=g_130-T1.cds;Parent=g_130-T1;
NIJG01000123.1	pasa	exon	681484	681647	.	+	.	ID=g_130-T1.exon2;Parent=g_130-T1;
NIJG01000123.1	pasa	CDS	681484	681647	.	+	2	ID=g_130-T1.cds;Parent=g_130-T1;
NIJG01000123.1	pasa	exon	681748	682456	.	+	.	ID=g_130-T1.exon3;Parent=g_130-T1;
NIJG01000123.1	pasa	CDS	681748	682456	.	+	0	ID=g_130-T1.cds;Parent=g_130-T1;
NIJG01000123.1	pasa	exon	682530	683249	.	+	.	ID=g_130-T1.exon4;Parent=g_130-T1;
NIJG01000123.1	pasa	CDS	682530	683249	.	+	2	ID=g_130-T1.cds;Parent=g_130-T1;
NIJG01000123.1	pasa	exon	683329	687264	.	+	.	ID=g_130-T1.exon5;Parent=g_130-T1;
NIJG01000123.1	pasa	CDS	683329	687264	.	+	2	ID=g_130-T1.cds;Parent=g_130-T1;
NIJG01000123.1	pasa	exon	687324	687538	.	+	.	ID=g_130-T1.exon6;Parent=g_130-T1;
NIJG01000123.1	pasa	CDS	687324	687538	.	+	2	ID=g_130-T1.cds;Parent=g_130-T1;
NIJG01000123.1	pasa	gene	1169469	1174994	.	+	.	ID=g_119;Name=ORF%20type%3Acomplete%20len%3A936%20%28%2B%29%2Cscore%3D154.72;
NIJG01000123.1	pasa	mRNA	1169469	1174994	.	+	.	ID=g_119-T1;Parent=g_119;product=hypothetical protein;
NIJG01000123.1	pasa	exon	1169831	1169875	.	+	.	ID=g_119-T1.exon1;Parent=g_119-T1;
NIJG01000123.1	pasa	CDS	1169831	1169875	.	+	0	ID=g_119-T1.cds;Parent=g_119-T1;
NIJG01000123.1	pasa	exon	1170159	1170674	.	+	.	ID=g_119-T1.exon2;Parent=g_119-T1;
NIJG01000123.1	pasa	CDS	1170159	1170674	.	+	0	ID=g_119-T1.cds;Parent=g_119-T1;
NIJG01000123.1	pasa	exon	1170746	1171428	.	+	.	ID=g_119-T1.exon3;Parent=g_119-T1;
NIJG01000123.1	pasa	CDS	1170746	1171428	.	+	0	ID=g_119-T1.cds;Parent=g_119-T1;
NIJG01000123.1	pasa	exon	1171504	1171882	.	+	.	ID=g_119-T1.exon4;Parent=g_119-T1;
NIJG01000123.1	pasa	CDS	1171504	1171882	.	+	1	ID=g_119-T1.cds;Parent=g_119-T1;
NIJG01000123.1	pasa	exon	1171964	1172254	.	+	.	ID=g_119-T1.exon5;Parent=g_119-T1;
NIJG01000123.1	pasa	CDS	1171964	1172254	.	+	0	ID=g_119-T1.cds;Parent=g_119-T1;
NIJG01000123.1	pasa	exon	1172339	1172809	.	+	.	ID=g_119-T1.exon6;Parent=g_119-T1;
NIJG01000123.1	pasa	CDS	1172339	1172809	.	+	0	ID=g_119-T1.cds;Parent=g_119-T1;
NIJG01000123.1	pasa	exon	1172885	1173006	.	+	.	ID=g_119-T1.exon7;Parent=g_119-T1;
NIJG01000123.1	pasa	CDS	1172885	1173006	.	+	0	ID=g_119-T1.cds;Parent=g_119-T1;
NIJG01000123.1	pasa	exon	1173072	1173261	.	+	.	ID=g_119-T1.exon8;Parent=g_119-T1;
NIJG01000123.1	pasa	CDS	1173072	1173261	.	+	1	ID=g_119-T1.cds;Parent=g_119-T1;
NIJG01000123.1	pasa	exon	1173565	1173675	.	+	.	ID=g_119-T1.exon9;Parent=g_119-T1;
NIJG01000123.1	pasa	CDS	1173565	1173675	.	+	0	ID=g_119-T1.cds;Parent=g_119-T1;
NIJG01000123.1	pasa	gene	4446325	4450909	.	+	.	ID=g_125;Name=ORF%20type%3Acomplete%20len%3A304%20%28%2B%29%2Cscore%3D54.31;
NIJG01000123.1	pasa	mRNA	4446325	4450909	.	+	.	ID=g_125-T1;Parent=g_125;product=hypothetical protein;
NIJG01000123.1	pasa	exon	4446434	4446442	.	+	.	ID=g_125-T1.exon1;Parent=g_125-T1;
NIJG01000123.1	pasa	CDS	4446434	4446442	.	+	0	ID=g_125-T1.cds;Parent=g_125-T1;
NIJG01000123.1	pasa	exon	4447062	4447587	.	+	.	ID=g_125-T1.exon2;Parent=g_125-T1;
NIJG01000123.1	pasa	CDS	4447062	4447587	.	+	0	ID=g_125-T1.cds;Parent=g_125-T1;
NIJG01000123.1	pasa	exon	4447690	4448040	.	+	.	ID=g_125-T1.exon3;Parent=g_125-T1;
NIJG01000123.1	pasa	CDS	4447690	4448040	.	+	2	ID=g_125-T1.cds;Parent=g_125-T1;
NIJG01000123.1	pasa	exon	4448120	4448145	.	+	.	ID=g_125-T1.exon4;Parent=g_125-T1;
NIJG01000123.1	pasa	CDS	4448120	4448145	.	+	2	ID=g_125-T1.cds;Parent=g_125-T1;
NIJG01000123.1	pasa	gene	4535247	4539506	.	+	.	ID=g_129;Name=ORF%20type%3Acomplete%20len%3A277%20%28%2B%29%2Cscore%3D58.56;
NIJG01000123.1	pasa	mRNA	4535247	4539506	.	+	.	ID=g_129-T1;Parent=g_129;product=hypothetical protein;
NIJG01000123.1	pasa	exon	4535921	4536058	.	+	.	ID=g_129-T1.exon1;Parent=g_129-T1;
NIJG01000123.1	pasa	CDS	4535921	4536058	.	+	0	ID=g_129-T1.cds;Parent=g_129-T1;
NIJG01000123.1	pasa	exon	4536230	4536468	.	+	.	ID=g_129-T1.exon2;Parent=g_129-T1;
NIJG01000123.1	pasa	CDS	4536230	4536468	.	+	0	ID=g_129-T1.cds;Parent=g_129-T1;
NIJG01000123.1	pasa	exon	4536542	4536765	.	+	.	ID=g_129-T1.exon3;Parent=g_129-T1;
NIJG01000123.1	pasa	CDS	4536542	4536765	.	+	1	ID=g_129-T1.cds;Parent=g_129-T1;
NIJG01000123.1	pasa	exon	4536886	4537115	.	+	.	ID=g_129-T1.exon4;Parent=g_129-T1;
NIJG01000123.1	pasa	CDS	4536886	4537115	.	+	2	ID=g_129-T1.cds;Parent=g_129-T1;
NIJG01000123.1	pasa	gene	7024041	7031145	.	+	.	ID=g_121;Name=ORF%20type%3Acomplete%20len%3A886%20%28%2B%29%2Cscore%3D155.41;
NIJG01000123.1	pasa	mRNA	7024041	7031145	.	+	.	ID=g_121-T1;Parent=g_121;product=hypothetical protein;
NIJG01000123.1	pasa	exon	7024728	7025141	.	+	.	ID=g_121-T1.exon1;Parent=g_121-T1;
NIJG01000123.1	pasa	CDS	7024728	7025141	.	+	0	ID=g_121-T1.cds;Parent=g_121-T1;
NIJG01000123.1	pasa	exon	7026359	7028602	.	+	.	ID=g_121-T1.exon2;Parent=g_121-T1;
NIJG01000123.1	pasa	CDS	7026359	7028602	.	+	0	ID=g_121-T1.cds;Parent=g_121-T1;
NIJG01000123.1	pasa	gene	9281656	9284776	.	+	.	ID=g_122;Name=ORF%20type%3Acomplete%20len%3A567%20%28%2B%29%2Cscore%3D81.05;
NIJG01000123.1	pasa	mRNA	9281656	9284776	.	+	.	ID=g_122-T1;Parent=g_122;product=hypothetical protein;
NIJG01000123.1	pasa	exon	9282161	9282298	.	+	.	ID=g_122-T1.exon1;Parent=g_122-T1;
NIJG01000123.1	pasa	CDS	9282161	9282298	.	+	0	ID=g_122-T1.cds;Parent=g_122-T1;
NIJG01000123.1	pasa	exon	9282572	9282700	.	+	.	ID=g_122-T1.exon2;Parent=g_122-T1;
NIJG01000123.1	pasa	CDS	9282572	9282700	.	+	0	ID=g_122-T1.cds;Parent=g_122-T1;
NIJG01000123.1	pasa	exon	9282762	9283475	.	+	.	ID=g_122-T1.exon3;Parent=g_122-T1;
NIJG01000123.1	pasa	CDS	9282762	9283475	.	+	0	ID=g_122-T1.cds;Parent=g_122-T1;
NIJG01000123.1	pasa	exon	9283563	9283750	.	+	.	ID=g_122-T1.exon4;Parent=g_122-T1;
NIJG01000123.1	pasa	CDS	9283563	9283750	.	+	0	ID=g_122-T1.cds;Parent=g_122-T1;
NIJG01000123.1	pasa	exon	9283837	9284368	.	+	.	ID=g_122-T1.exon5;Parent=g_122-T1;
NIJG01000123.1	pasa	CDS	9283837	9284368	.	+	1	ID=g_122-T1.cds;Parent=g_122-T1;
NIJG01000123.1	pasa	gene	9495739	9504516	.	+	.	ID=g_127;Name=ORF%20type%3Acomplete%20len%3A912%20%28%2B%29%2Cscore%3D154.49;
NIJG01000123.1	pasa	mRNA	9495739	9504516	.	+	.	ID=g_127-T1;Parent=g_127;product=hypothetical protein;
NIJG01000123.1	pasa	exon	9495885	9495951	.	+	.	ID=g_127-T1.exon1;Parent=g_127-T1;
NIJG01000123.1	pasa	CDS	9495885	9495951	.	+	0	ID=g_127-T1.cds;Parent=g_127-T1;
NIJG01000123.1	pasa	exon	9496892	9496930	.	+	.	ID=g_127-T1.exon2;Parent=g_127-T1;
NIJG01000123.1	pasa	CDS	9496892	9496930	.	+	2	ID=g_127-T1.cds;Parent=g_127-T1;
NIJG01000123.1	pasa	exon	9496997	9497105	.	+	.	ID=g_127-T1.exon3;Parent=g_127-T1;
NIJG01000123.1	pasa	CDS	9496997	9497105	.	+	2	ID=g_127-T1.cds;Parent=g_127-T1;
NIJG01000123.1	pasa	exon	9497179	9497312	.	+	.	ID=g_127-T1.exon4;Parent=g_127-T1;
NIJG01000123.1	pasa	CDS	9497179	9497312	.	+	1	ID=g_127-T1.cds;Parent=g_127-T1;
NIJG01000123.1	pasa	exon	9497392	9497656	.	+	.	ID=g_127-T1.exon5;Parent=g_127-T1;
NIJG01000123.1	pasa	CDS	9497392	9497656	.	+	2	ID=g_127-T1.cds;Parent=g_127-T1;
NIJG01000123.1	pasa	exon	9497734	9498197	.	+	.	ID=g_127-T1.exon6;Parent=g_127-T1;
NIJG01000123.1	pasa	CDS	9497734	9498197	.	+	1	ID=g_127-T1.cds;Parent=g_127-T1;
NIJG01000123.1	pasa	exon	9498286	9498535	.	+	.	ID=g_127-T1.exon7;Parent=g_127-T1;
NIJG01000123.1	pasa	CDS	9498286	9498535	.	+	2	ID=g_127-T1.cds;Parent=g_127-T1;
NIJG01000123.1	pasa	exon	9498613	9498782	.	+	.	ID=g_127-T1.exon8;Parent=g_127-T1;
NIJG01000123.1	pasa	CDS	9498613	9498782	.	+	1	ID=g_127-T1.cds;Parent=g_127-T1;
NIJG01000123.1	pasa	exon	9499174	9499364	.	+	.	ID=g_127-T1.exon9;Parent=g_127-T1;
NIJG01000123.1	pasa	CDS	9499174	9499364	.	+	2	ID=g_127-T1.cds;Parent=g_127-T1;
NIJG01000123.1	pasa	exon	9499442	9499839	.	+	.	ID=g_127-T1.exon10;Parent=g_127-T1;
NIJG01000123.1	pasa	CDS	9499442	9499839	.	+	0	ID=g_127-T1.cds;Parent=g_127-T1;
NIJG01000123.1	pasa	exon	9499910	9500370	.	+	.	ID=g_127-T1.exon11;Parent=g_127-T1;
NIJG01000123.1	pasa	CDS	9499910	9500370	.	+	1	ID=g_127-T1.cds;Parent=g_127-T1;
NIJG01000123.1	pasa	exon	9500474	9500661	.	+	.	ID=g_127-T1.exon12;Parent=g_127-T1;
NIJG01000123.1	pasa	CDS	9500474	9500661	.	+	2	ID=g_127-T1.cds;Parent=g_127-T1;
NIJG01000134.1	pasa	gene	606868	609581	.	+	.	ID=g_136;Name=ORF%20type%3Acomplete%20len%3A393%20%28%2B%29%2Cscore%3D27.08;
NIJG01000134.1	pasa	mRNA	606868	609581	.	+	.	ID=g_136-T1;Parent=g_136;product=hypothetical protein;
NIJG01000134.1	pasa	exon	607307	607347	.	+	.	ID=g_136-T1.exon1;Parent=g_136-T1;
NIJG01000134.1	pasa	CDS	607307	607347	.	+	0	ID=g_136-T1.cds;Parent=g_136-T1;
NIJG01000134.1	pasa	exon	607994	608898	.	+	.	ID=g_136-T1.exon2;Parent=g_136-T1;
NIJG01000134.1	pasa	CDS	607994	608898	.	+	1	ID=g_136-T1.cds;Parent=g_136-T1;
NIJG01000134.1	pasa	exon	608987	609219	.	+	.	ID=g_136-T1.exon3;Parent=g_136-T1;
NIJG01000134.1	pasa	CDS	608987	609219	.	+	2	ID=g_136-T1.cds;Parent=g_136-T1;
NIJG01000134.1	pasa	gene	1673244	1675374	.	+	.	ID=g_135;Name=ORF%20type%3Acomplete%20len%3A543%20%28%2B%29%2Cscore%3D141.91;
NIJG01000134.1	pasa	mRNA	1673244	1675374	.	+	.	ID=g_135-T1;Parent=g_135;product=hypothetical protein;
NIJG01000134.1	pasa	exon	1673452	1673780	.	+	.	ID=g_135-T1.exon1;Parent=g_135-T1;
NIJG01000134.1	pasa	CDS	1673452	1673780	.	+	0	ID=g_135-T1.cds;Parent=g_135-T1;
NIJG01000134.1	pasa	exon	1673892	1675065	.	+	.	ID=g_135-T1.exon2;Parent=g_135-T1;
NIJG01000134.1	pasa	CDS	1673892	1675065	.	+	1	ID=g_135-T1.cds;Parent=g_135-T1;
NIJG01000134.1	pasa	gene	2540745	2541920	.	+	.	ID=g_134;Name=ORF%20type%3Acomplete%20len%3A275%20%28%2B%29%2Cscore%3D41.25;
NIJG01000134.1	pasa	mRNA	2540745	2541920	.	+	.	ID=g_134-T1;Parent=g_134;product=hypothetical protein;
NIJG01000134.1	pasa	exon	2540896	2540976	.	+	.	ID=g_134-T1.exon1;Parent=g_134-T1;
NIJG01000134.1	pasa	CDS	2540896	2540976	.	+	0	ID=g_134-T1.cds;Parent=g_134-T1;
NIJG01000134.1	pasa	exon	2541051	2541398	.	+	.	ID=g_134-T1.exon2;Parent=g_134-T1;
NIJG01000134.1	pasa	CDS	2541051	2541398	.	+	0	ID=g_134-T1.cds;Parent=g_134-T1;
NIJG01000134.1	pasa	exon	2541484	2541879	.	+	.	ID=g_134-T1.exon3;Parent=g_134-T1;
NIJG01000134.1	pasa	CDS	2541484	2541879	.	+	0	ID=g_134-T1.cds;Parent=g_134-T1;
NIJG01000134.1	pasa	gene	4321396	4325123	.	+	.	ID=g_133;Name=ORF%20type%3Acomplete%20len%3A712%20%28%2B%29%2Cscore%3D53.89;
NIJG01000134.1	pasa	mRNA	4321396	4325123	.	+	.	ID=g_133-T1;Parent=g_133;product=hypothetical protein;
NIJG01000134.1	pasa	exon	4321576	4322459	.	+	.	ID=g_133-T1.exon1;Parent=g_133-T1;
NIJG01000134.1	pasa	CDS	4321576	4322459	.	+	0	ID=g_133-T1.cds;Parent=g_133-T1;
NIJG01000134.1	pasa	exon	4322543	4322744	.	+	.	ID=g_133-T1.exon2;Parent=g_133-T1;
NIJG01000134.1	pasa	CDS	4322543	4322744	.	+	1	ID=g_133-T1.cds;Parent=g_133-T1;
NIJG01000134.1	pasa	exon	4322824	4322943	.	+	.	ID=g_133-T1.exon3;Parent=g_133-T1;
NIJG01000134.1	pasa	CDS	4322824	4322943	.	+	0	ID=g_133-T1.cds;Parent=g_133-T1;
NIJG01000134.1	pasa	exon	4323041	4323271	.	+	.	ID=g_133-T1.exon4;Parent=g_133-T1;
NIJG01000134.1	pasa	CDS	4323041	4323271	.	+	0	ID=g_133-T1.cds;Parent=g_133-T1;
NIJG01000134.1	pasa	exon	4323377	4323643	.	+	.	ID=g_133-T1.exon5;Parent=g_133-T1;
NIJG01000134.1	pasa	CDS	4323377	4323643	.	+	0	ID=g_133-T1.cds;Parent=g_133-T1;
NIJG01000134.1	pasa	exon	4323723	4323973	.	+	.	ID=g_133-T1.exon6;Parent=g_133-T1;
NIJG01000134.1	pasa	CDS	4323723	4323973	.	+	0	ID=g_133-T1.cds;Parent=g_133-T1;
NIJG01000134.1	pasa	exon	4324543	4324723	.	+	.	ID=g_133-T1.exon7;Parent=g_133-T1;
NIJG01000134.1	pasa	CDS	4324543	4324723	.	+	1	ID=g_133-T1.cds;Parent=g_133-T1;
NIJG01000134.1	pasa	gene	4534980	4537110	.	+	.	ID=g_138;Name=ORF%20type%3Acomplete%20len%3A511%20%28%2B%29%2Cscore%3D86.37;
NIJG01000134.1	pasa	mRNA	4534980	4537110	.	+	.	ID=g_138-T1;Parent=g_138;product=hypothetical protein;
NIJG01000134.1	pasa	exon	4535005	4535201	.	+	.	ID=g_138-T1.exon1;Parent=g_138-T1;
NIJG01000134.1	pasa	CDS	4535005	4535201	.	+	0	ID=g_138-T1.cds;Parent=g_138-T1;
NIJG01000134.1	pasa	exon	4535324	4535615	.	+	.	ID=g_138-T1.exon2;Parent=g_138-T1;
NIJG01000134.1	pasa	CDS	4535324	4535615	.	+	1	ID=g_138-T1.cds;Parent=g_138-T1;
NIJG01000134.1	pasa	exon	4535756	4535856	.	+	.	ID=g_138-T1.exon3;Parent=g_138-T1;
NIJG01000134.1	pasa	CDS	4535756	4535856	.	+	0	ID=g_138-T1.cds;Parent=g_138-T1;
NIJG01000134.1	pasa	exon	4535941	4536776	.	+	.	ID=g_138-T1.exon4;Parent=g_138-T1;
NIJG01000134.1	pasa	CDS	4535941	4536776	.	+	1	ID=g_138-T1.cds;Parent=g_138-T1;
NIJG01000134.1	pasa	exon	4536858	4536940	.	+	.	ID=g_138-T1.exon5;Parent=g_138-T1;
NIJG01000134.1	pasa	CDS	4536858	4536940	.	+	2	ID=g_138-T1.cds;Parent=g_138-T1;
NIJG01000134.1	pasa	gene	5011017	5013253	.	+	.	ID=g_131;Name=ORF%20type%3Acomplete%20len%3A241%20%28%2B%29%2Cscore%3D78.03;
NIJG01000134.1	pasa	mRNA	5011017	5013253	.	+	.	ID=g_131-T1;Parent=g_131;product=hypothetical protein;
NIJG01000134.1	pasa	exon	5011083	5011135	.	+	.	ID=g_131-T1.exon1;Parent=g_131-T1;
NIJG01000134.1	pasa	CDS	5011083	5011135	.	+	0	ID=g_131-T1.cds;Parent=g_131-T1;
NIJG01000134.1	pasa	exon	5011367	5011581	.	+	.	ID=g_131-T1.exon2;Parent=g_131-T1;
NIJG01000134.1	pasa	CDS	5011367	5011581	.	+	1	ID=g_131-T1.cds;Parent=g_131-T1;
NIJG01000134.1	pasa	exon	5012556	5012944	.	+	.	ID=g_131-T1.exon3;Parent=g_131-T1;
NIJG01000134.1	pasa	CDS	5012556	5012944	.	+	2	ID=g_131-T1.cds;Parent=g_131-T1;
NIJG01000134.1	pasa	gene	5144704	5145576	.	+	.	ID=g_137;Name=ORF%20type%3Acomplete%20len%3A198%20%28%2B%29%2Cscore%3D15.29;
NIJG01000134.1	pasa	mRNA	5144704	5145576	.	+	.	ID=g_137-T1;Parent=g_137;product=hypothetical protein;
NIJG01000134.1	pasa	exon	5144705	5144911	.	+	.	ID=g_137-T1.exon1;Parent=g_137-T1;
NIJG01000134.1	pasa	CDS	5144705	5144911	.	+	0	ID=g_137-T1.cds;Parent=g_137-T1;
NIJG01000134.1	pasa	exon	5145012	5145252	.	+	.	ID=g_137-T1.exon2;Parent=g_137-T1;
NIJG01000134.1	pasa	CDS	5145012	5145252	.	+	0	ID=g_137-T1.cds;Parent=g_137-T1;
NIJG01000134.1	pasa	exon	5145378	5145523	.	+	.	ID=g_137-T1.exon3;Parent=g_137-T1;
NIJG01000134.1	pasa	CDS	5145378	5145523	.	+	2	ID=g_137-T1.cds;Parent=g_137-T1;
NIJG01000134.1	pasa	gene	5279533	5285140	.	+	.	ID=g_132;Name=ORF%20type%3Acomplete%20len%3A1239%20%28%2B%29%2Cscore%3D302.12;
NIJG01000134.1	pasa	mRNA	5279533	5285140	.	+	.	ID=g_132-T1;Parent=g_132;product=hypothetical protein;
NIJG01000134.1	pasa	exon	5280086	5282296	.	+	.	ID=g_132-T1.exon1;Parent=g_132-T1;
NIJG01000134.1	pasa	CDS	5280086	5282296	.	+	0	ID=g_132-T1.cds;Parent=g_132-T1;
NIJG01000134.1	pasa	exon	5283200	5284153	.	+	.	ID=g_132-T1.exon2;Parent=g_132-T1;
NIJG01000134.1	pasa	CDS	5283200	5284153	.	+	0	ID=g_132-T1.cds;Parent=g_132-T1;
NIJG01000136.1	pasa	gene	12341	13456	.	+	.	ID=g_139;Name=ORF%20type%3Acomplete%20len%3A110%20%28%2B%29%2Cscore%3D12.05;
NIJG01000136.1	pasa	mRNA	12341	13456	.	+	.	ID=g_139-T1;Parent=g_139;product=hypothetical protein;
NIJG01000136.1	pasa	exon	12651	12731	.	+	.	ID=g_139-T1.exon1;Parent=g_139-T1;
NIJG01000136.1	pasa	CDS	12651	12731	.	+	0	ID=g_139-T1.cds;Parent=g_139-T1;
NIJG01000136.1	pasa	exon	12818	12931	.	+	.	ID=g_139-T1.exon2;Parent=g_139-T1;
NIJG01000136.1	pasa	CDS	12818	12931	.	+	0	ID=g_139-T1.cds;Parent=g_139-T1;
NIJG01000136.1	pasa	exon	13046	13180	.	+	.	ID=g_139-T1.exon3;Parent=g_139-T1;
NIJG01000136.1	pasa	CDS	13046	13180	.	+	0	ID=g_139-T1.cds;Parent=g_139-T1;
NIJG01000136.1	pasa	gene	1756346	1759586	.	+	.	ID=g_143;Name=ORF%20type%3Acomplete%20len%3A218%20%28%2B%29%2Cscore%3D20.54;
NIJG01000136.1	pasa	mRNA	1756346	1759586	.	+	.	ID=g_143-T1;Parent=g_143;product=hypothetical protein;
NIJG01000136.1	pasa	exon	1756603	1756620	.	+	.	ID=g_143-T1.exon1;Parent=g_143-T1;
NIJG01000136.1	pasa	CDS	1756603	1756620	.	+	0	ID=g_143-T1.cds;Parent=g_143-T1;
NIJG01000136.1	pasa	exon	1756940	1756991	.	+	.	ID=g_143-T1.exon2;Parent=g_143-T1;
NIJG01000136.1	pasa	CDS	1756940	1756991	.	+	0	ID=g_143-T1.cds;Parent=g_143-T1;
NIJG01000136.1	pasa	exon	1757140	1757288	.	+	.	ID=g_143-T1.exon3;Parent=g_143-T1;
NIJG01000136.1	pasa	CDS	1757140	1757288	.	+	2	ID=g_143-T1.cds;Parent=g_143-T1;
NIJG01000136.1	pasa	exon	1757364	1757568	.	+	.	ID=g_143-T1.exon4;Parent=g_143-T1;
NIJG01000136.1	pasa	CDS	1757364	1757568	.	+	0	ID=g_143-T1.cds;Parent=g_143-T1;
NIJG01000136.1	pasa	exon	1757647	1757876	.	+	.	ID=g_143-T1.exon5;Parent=g_143-T1;
NIJG01000136.1	pasa	CDS	1757647	1757876	.	+	2	ID=g_143-T1.cds;Parent=g_143-T1;
NIJG01000136.1	pasa	gene	2907004	2910727	.	+	.	ID=g_142;Name=ORF%20type%3Acomplete%20len%3A596%20%28%2B%29%2Cscore%3D127.41;
NIJG01000136.1	pasa	mRNA	2907004	2910727	.	+	.	ID=g_142-T1;Parent=g_142;product=hypothetical protein;
NIJG01000136.1	pasa	exon	2907194	2907223	.	+	.	ID=g_142-T1.exon1;Parent=g_142-T1;
NIJG01000136.1	pasa	CDS	2907194	2907223	.	+	0	ID=g_142-T1.cds;Parent=g_142-T1;
NIJG01000136.1	pasa	exon	2907584	2907631	.	+	.	ID=g_142-T1.exon2;Parent=g_142-T1;
NIJG01000136.1	pasa	CDS	2907584	2907631	.	+	0	ID=g_142-T1.cds;Parent=g_142-T1;
NIJG01000136.1	pasa	exon	2907767	2907963	.	+	.	ID=g_142-T1.exon3;Parent=g_142-T1;
NIJG01000136.1	pasa	CDS	2907767	2907963	.	+	0	ID=g_142-T1.cds;Parent=g_142-T1;
NIJG01000136.1	pasa	exon	2908046	2908194	.	+	.	ID=g_142-T1.exon4;Parent=g_142-T1;
NIJG01000136.1	pasa	CDS	2908046	2908194	.	+	1	ID=g_142-T1.cds;Parent=g_142-T1;
NIJG01000136.1	pasa	exon	2908267	2908357	.	+	.	ID=g_142-T1.exon5;Parent=g_142-T1;
NIJG01000136.1	pasa	CDS	2908267	2908357	.	+	2	ID=g_142-T1.cds;Parent=g_142-T1;
NIJG01000136.1	pasa	exon	2908424	2908586	.	+	.	ID=g_142-T1.exon6;Parent=g_142-T1;
NIJG01000136.1	pasa	CDS	2908424	2908586	.	+	1	ID=g_142-T1.cds;Parent=g_142-T1;
NIJG01000136.1	pasa	exon	2908650	2908854	.	+	.	ID=g_142-T1.exon7;Parent=g_142-T1;
NIJG01000136.1	pasa	CDS	2908650	2908854	.	+	0	ID=g_142-T1.cds;Parent=g_142-T1;
NIJG01000136.1	pasa	exon	2908924	2909036	.	+	.	ID=g_142-T1.exon8;Parent=g_142-T1;
NIJG01000136.1	pasa	CDS	2908924	2909036	.	+	2	ID=g_142-T1.cds;Parent=g_142-T1;
NIJG01000136.1	pasa	exon	2909133	2909299	.	+	.	ID=g_142-T1.exon9;Parent=g_142-T1;
NIJG01000136.1	pasa	CDS	2909133	2909299	.	+	0	ID=g_142-T1.cds;Parent=g_142-T1;
NIJG01000136.1	pasa	exon	2909386	2909617	.	+	.	ID=g_142-T1.exon10;Parent=g_142-T1;
NIJG01000136.1	pasa	CDS	2909386	2909617	.	+	1	ID=g_142-T1.cds;Parent=g_142-T1;
NIJG01000136.1	pasa	exon	2909684	2909767	.	+	.	ID=g_142-T1.exon11;Parent=g_142-T1;
NIJG01000136.1	pasa	CDS	2909684	2909767	.	+	0	ID=g_142-T1.cds;Parent=g_142-T1;
NIJG01000136.1	pasa	exon	2909841	2910035	.	+	.	ID=g_142-T1.exon12;Parent=g_142-T1;
NIJG01000136.1	pasa	CDS	2909841	2910035	.	+	0	ID=g_142-T1.cds;Parent=g_142-T1;
NIJG01000136.1	pasa	exon	2910105	2910218	.	+	.	ID=g_142-T1.exon13;Parent=g_142-T1;
NIJG01000136.1	pasa	CDS	2910105	2910218	.	+	0	ID=g_142-T1.cds;Parent=g_142-T1;
NIJG01000136.1	pasa	gene	3048128	3049792	.	+	.	ID=g_140;Name=ORF%20type%3Acomplete%20len%3A422%20%28%2B%29%2Cscore%3D59.73;
NIJG01000136.1	pasa	mRNA	3048128	3049792	.	+	.	ID=g_140-T1;Parent=g_140;product=hypothetical protein;
NIJG01000136.1	pasa	exon	3048184	3048328	.	+	.	ID=g_140-T1.exon1;Parent=g_140-T1;
NIJG01000136.1	pasa	CDS	3048184	3048328	.	+	0	ID=g_140-T1.cds;Parent=g_140-T1;
NIJG01000136.1	pasa	exon	3048450	3048785	.	+	.	ID=g_140-T1.exon2;Parent=g_140-T1;
NIJG01000136.1	pasa	CDS	3048450	3048785	.	+	2	ID=g_140-T1.cds;Parent=g_140-T1;
NIJG01000136.1	pasa	exon	3048869	3049091	.	+	.	ID=g_140-T1.exon3;Parent=g_140-T1;
NIJG01000136.1	pasa	CDS	3048869	3049091	.	+	2	ID=g_140-T1.cds;Parent=g_140-T1;
NIJG01000136.1	pasa	exon	3049157	3049411	.	+	.	ID=g_140-T1.exon4;Parent=g_140-T1;
NIJG01000136.1	pasa	CDS	3049157	3049411	.	+	1	ID=g_140-T1.cds;Parent=g_140-T1;
NIJG01000136.1	pasa	exon	3049487	3049739	.	+	.	ID=g_140-T1.exon5;Parent=g_140-T1;
NIJG01000136.1	pasa	CDS	3049487	3049739	.	+	1	ID=g_140-T1.cds;Parent=g_140-T1;
NIJG01000136.1	pasa	gene	3307711	3310408	.	+	.	ID=g_141;Name=ORF%20type%3Acomplete%20len%3A137%20%28%2B%29%2Cscore%3D23.35;
NIJG01000136.1	pasa	mRNA	3307711	3310408	.	+	.	ID=g_141-T1;Parent=g_141;product=hypothetical protein;
NIJG01000136.1	pasa	exon	3307712	3308061	.	+	.	ID=g_141-T1.exon1;Parent=g_141-T1;
NIJG01000136.1	pasa	CDS	3307712	3308061	.	+	0	ID=g_141-T1.cds;Parent=g_141-T1;
NIJG01000136.1	pasa	exon	3308255	3308315	.	+	.	ID=g_141-T1.exon2;Parent=g_141-T1;
NIJG01000136.1	pasa	CDS	3308255	3308315	.	+	1	ID=g_141-T1.cds;Parent=g_141-T1;
NIJG01000150.1	pasa	gene	301965	315601	.	+	.	ID=g_144;Name=ORF%20type%3Acomplete%20len%3A229%20%28%2B%29%2Cscore%3D22.53;
NIJG01000150.1	pasa	mRNA	301965	315601	.	+	.	ID=g_144-T1;Parent=g_144;product=hypothetical protein;
NIJG01000150.1	pasa	exon	304910	305132	.	+	.	ID=g_144-T1.exon1;Parent=g_144-T1;
NIJG01000150.1	pasa	CDS	304910	305132	.	+	0	ID=g_144-T1.cds;Parent=g_144-T1;
NIJG01000150.1	pasa	exon	312836	313024	.	+	.	ID=g_144-T1.exon2;Parent=g_144-T1;
NIJG01000150.1	pasa	CDS	312836	313024	.	+	2	ID=g_144-T1.cds;Parent=g_144-T1;
NIJG01000150.1	pasa	exon	313177	313312	.	+	.	ID=g_144-T1.exon3;Parent=g_144-T1;
NIJG01000150.1	pasa	CDS	313177	313312	.	+	2	ID=g_144-T1.cds;Parent=g_144-T1;
NIJG01000150.1	pasa	exon	313810	313948	.	+	.	ID=g_144-T1.exon4;Parent=g_144-T1;
NIJG01000150.1	pasa	CDS	313810	313948	.	+	1	ID=g_144-T1.cds;Parent=g_144-T1;
NIJG01000160.1	pasa	gene	297675	305783	.	+	.	ID=g_145;Name=ORF%20type%3Acomplete%20len%3A1391%20%28%2B%29%2Cscore%3D152.04;
NIJG01000160.1	pasa	mRNA	297675	305783	.	+	.	ID=g_145-T1;Parent=g_145;product=hypothetical protein;
NIJG01000160.1	pasa	exon	298809	298879	.	+	.	ID=g_145-T1.exon1;Parent=g_145-T1;
NIJG01000160.1	pasa	CDS	298809	298879	.	+	0	ID=g_145-T1.cds;Parent=g_145-T1;
NIJG01000160.1	pasa	exon	298953	299102	.	+	.	ID=g_145-T1.exon2;Parent=g_145-T1;
NIJG01000160.1	pasa	CDS	298953	299102	.	+	1	ID=g_145-T1.cds;Parent=g_145-T1;
NIJG01000160.1	pasa	exon	299175	299333	.	+	.	ID=g_145-T1.exon3;Parent=g_145-T1;
NIJG01000160.1	pasa	CDS	299175	299333	.	+	1	ID=g_145-T1.cds;Parent=g_145-T1;
NIJG01000160.1	pasa	exon	299404	299551	.	+	.	ID=g_145-T1.exon4;Parent=g_145-T1;
NIJG01000160.1	pasa	CDS	299404	299551	.	+	1	ID=g_145-T1.cds;Parent=g_145-T1;
NIJG01000160.1	pasa	exon	299626	299859	.	+	.	ID=g_145-T1.exon5;Parent=g_145-T1;
NIJG01000160.1	pasa	CDS	299626	299859	.	+	0	ID=g_145-T1.cds;Parent=g_145-T1;
NIJG01000160.1	pasa	exon	299931	300104	.	+	.	ID=g_145-T1.exon6;Parent=g_145-T1;
NIJG01000160.1	pasa	CDS	299931	300104	.	+	0	ID=g_145-T1.cds;Parent=g_145-T1;
NIJG01000160.1	pasa	exon	300186	300333	.	+	.	ID=g_145-T1.exon7;Parent=g_145-T1;
NIJG01000160.1	pasa	CDS	300186	300333	.	+	0	ID=g_145-T1.cds;Parent=g_145-T1;
NIJG01000160.1	pasa	exon	300430	300578	.	+	.	ID=g_145-T1.exon8;Parent=g_145-T1;
NIJG01000160.1	pasa	CDS	300430	300578	.	+	2	ID=g_145-T1.cds;Parent=g_145-T1;
NIJG01000160.1	pasa	exon	301300	301410	.	+	.	ID=g_145-T1.exon9;Parent=g_145-T1;
NIJG01000160.1	pasa	CDS	301300	301410	.	+	0	ID=g_145-T1.cds;Parent=g_145-T1;
NIJG01000160.1	pasa	exon	301802	301944	.	+	.	ID=g_145-T1.exon10;Parent=g_145-T1;
NIJG01000160.1	pasa	CDS	301802	301944	.	+	0	ID=g_145-T1.cds;Parent=g_145-T1;
NIJG01000160.1	pasa	exon	302022	302480	.	+	.	ID=g_145-T1.exon11;Parent=g_145-T1;
NIJG01000160.1	pasa	CDS	302022	302480	.	+	1	ID=g_145-T1.cds;Parent=g_145-T1;
NIJG01000160.1	pasa	exon	302569	302695	.	+	.	ID=g_145-T1.exon12;Parent=g_145-T1;
NIJG01000160.1	pasa	CDS	302569	302695	.	+	1	ID=g_145-T1.cds;Parent=g_145-T1;
NIJG01000160.1	pasa	exon	302787	302932	.	+	.	ID=g_145-T1.exon13;Parent=g_145-T1;
NIJG01000160.1	pasa	CDS	302787	302932	.	+	0	ID=g_145-T1.cds;Parent=g_145-T1;
NIJG01000160.1	pasa	exon	303001	303122	.	+	.	ID=g_145-T1.exon14;Parent=g_145-T1;
NIJG01000160.1	pasa	CDS	303001	303122	.	+	1	ID=g_145-T1.cds;Parent=g_145-T1;
NIJG01000160.1	pasa	exon	303183	303370	.	+	.	ID=g_145-T1.exon15;Parent=g_145-T1;
NIJG01000160.1	pasa	CDS	303183	303370	.	+	2	ID=g_145-T1.cds;Parent=g_145-T1;
NIJG01000160.1	pasa	exon	303445	303721	.	+	.	ID=g_145-T1.exon16;Parent=g_145-T1;
NIJG01000160.1	pasa	CDS	303445	303721	.	+	0	ID=g_145-T1.cds;Parent=g_145-T1;
NIJG01000160.1	pasa	exon	303809	303962	.	+	.	ID=g_145-T1.exon17;Parent=g_145-T1;
NIJG01000160.1	pasa	CDS	303809	303962	.	+	2	ID=g_145-T1.cds;Parent=g_145-T1;
NIJG01000160.1	pasa	exon	304037	304165	.	+	.	ID=g_145-T1.exon18;Parent=g_145-T1;
NIJG01000160.1	pasa	CDS	304037	304165	.	+	1	ID=g_145-T1.cds;Parent=g_145-T1;
NIJG01000160.1	pasa	exon	304235	304511	.	+	.	ID=g_145-T1.exon19;Parent=g_145-T1;
NIJG01000160.1	pasa	CDS	304235	304511	.	+	1	ID=g_145-T1.cds;Parent=g_145-T1;
NIJG01000160.1	pasa	exon	304592	304757	.	+	.	ID=g_145-T1.exon20;Parent=g_145-T1;
NIJG01000160.1	pasa	CDS	304592	304757	.	+	0	ID=g_145-T1.cds;Parent=g_145-T1;
NIJG01000160.1	pasa	exon	304828	305011	.	+	.	ID=g_145-T1.exon21;Parent=g_145-T1;
NIJG01000160.1	pasa	CDS	304828	305011	.	+	2	ID=g_145-T1.cds;Parent=g_145-T1;
NIJG01000160.1	pasa	exon	305099	305291	.	+	.	ID=g_145-T1.exon22;Parent=g_145-T1;
NIJG01000160.1	pasa	CDS	305099	305291	.	+	1	ID=g_145-T1.cds;Parent=g_145-T1;
NIJG01000160.1	pasa	exon	305360	305623	.	+	.	ID=g_145-T1.exon23;Parent=g_145-T1;
NIJG01000160.1	pasa	CDS	305360	305623	.	+	0	ID=g_145-T1.cds;Parent=g_145-T1;
NIJG01000161.1	pasa	gene	339327	341197	.	+	.	ID=g_150;Name=ORF%20type%3Acomplete%20len%3A377%20%28%2B%29%2Cscore%3D46.42;
NIJG01000161.1	pasa	mRNA	339327	341197	.	+	.	ID=g_150-T1;Parent=g_150;product=hypothetical protein;
NIJG01000161.1	pasa	exon	339589	339744	.	+	.	ID=g_150-T1.exon1;Parent=g_150-T1;
NIJG01000161.1	pasa	CDS	339589	339744	.	+	0	ID=g_150-T1.cds;Parent=g_150-T1;
NIJG01000161.1	pasa	exon	339881	340123	.	+	.	ID=g_150-T1.exon2;Parent=g_150-T1;
NIJG01000161.1	pasa	CDS	339881	340123	.	+	0	ID=g_150-T1.cds;Parent=g_150-T1;
NIJG01000161.1	pasa	exon	340181	340382	.	+	.	ID=g_150-T1.exon3;Parent=g_150-T1;
NIJG01000161.1	pasa	CDS	340181	340382	.	+	0	ID=g_150-T1.cds;Parent=g_150-T1;
NIJG01000161.1	pasa	exon	340465	340661	.	+	.	ID=g_150-T1.exon4;Parent=g_150-T1;
NIJG01000161.1	pasa	CDS	340465	340661	.	+	2	ID=g_150-T1.cds;Parent=g_150-T1;
NIJG01000161.1	pasa	exon	340747	340925	.	+	.	ID=g_150-T1.exon5;Parent=g_150-T1;
NIJG01000161.1	pasa	CDS	340747	340925	.	+	0	ID=g_150-T1.cds;Parent=g_150-T1;
NIJG01000161.1	pasa	exon	341000	341153	.	+	.	ID=g_150-T1.exon6;Parent=g_150-T1;
NIJG01000161.1	pasa	CDS	341000	341153	.	+	1	ID=g_150-T1.cds;Parent=g_150-T1;
NIJG01000161.1	pasa	gene	1903612	1907120	.	+	.	ID=g_151;Name=ORF%20type%3Acomplete%20len%3A605%20%28%2B%29%2Cscore%3D58.55;
NIJG01000161.1	pasa	mRNA	1903612	1907120	.	+	.	ID=g_151-T1;Parent=g_151;product=hypothetical protein;
NIJG01000161.1	pasa	exon	1904238	1904374	.	+	.	ID=g_151-T1.exon1;Parent=g_151-T1;
NIJG01000161.1	pasa	CDS	1904238	1904374	.	+	0	ID=g_151-T1.cds;Parent=g_151-T1;
NIJG01000161.1	pasa	exon	1904524	1904633	.	+	.	ID=g_151-T1.exon2;Parent=g_151-T1;
NIJG01000161.1	pasa	CDS	1904524	1904633	.	+	1	ID=g_151-T1.cds;Parent=g_151-T1;
NIJG01000161.1	pasa	exon	1904705	1904885	.	+	.	ID=g_151-T1.exon3;Parent=g_151-T1;
NIJG01000161.1	pasa	CDS	1904705	1904885	.	+	2	ID=g_151-T1.cds;Parent=g_151-T1;
NIJG01000161.1	pasa	exon	1904952	1905121	.	+	.	ID=g_151-T1.exon4;Parent=g_151-T1;
NIJG01000161.1	pasa	CDS	1904952	1905121	.	+	1	ID=g_151-T1.cds;Parent=g_151-T1;
NIJG01000161.1	pasa	exon	1905212	1905379	.	+	.	ID=g_151-T1.exon5;Parent=g_151-T1;
NIJG01000161.1	pasa	CDS	1905212	1905379	.	+	2	ID=g_151-T1.cds;Parent=g_151-T1;
NIJG01000161.1	pasa	exon	1905492	1905591	.	+	.	ID=g_151-T1.exon6;Parent=g_151-T1;
NIJG01000161.1	pasa	CDS	1905492	1905591	.	+	2	ID=g_151-T1.cds;Parent=g_151-T1;
NIJG01000161.1	pasa	exon	1905668	1906077	.	+	.	ID=g_151-T1.exon7;Parent=g_151-T1;
NIJG01000161.1	pasa	CDS	1905668	1906077	.	+	1	ID=g_151-T1.cds;Parent=g_151-T1;
NIJG01000161.1	pasa	exon	1906156	1906298	.	+	.	ID=g_151-T1.exon8;Parent=g_151-T1;
NIJG01000161.1	pasa	CDS	1906156	1906298	.	+	2	ID=g_151-T1.cds;Parent=g_151-T1;
NIJG01000161.1	pasa	exon	1906387	1906653	.	+	.	ID=g_151-T1.exon9;Parent=g_151-T1;
NIJG01000161.1	pasa	CDS	1906387	1906653	.	+	0	ID=g_151-T1.cds;Parent=g_151-T1;
NIJG01000161.1	pasa	exon	1906762	1906890	.	+	.	ID=g_151-T1.exon10;Parent=g_151-T1;
NIJG01000161.1	pasa	CDS	1906762	1906890	.	+	0	ID=g_151-T1.cds;Parent=g_151-T1;
NIJG01000161.1	pasa	gene	2263774	2277962	.	+	.	ID=g_153;Name=ORF%20type%3Acomplete%20len%3A370%20%28%2B%29%2Cscore%3D99.43;
NIJG01000161.1	pasa	mRNA	2263774	2277962	.	+	.	ID=g_153-T1;Parent=g_153;product=hypothetical protein;
NIJG01000161.1	pasa	exon	2263823	2264260	.	+	.	ID=g_153-T1.exon1;Parent=g_153-T1;
NIJG01000161.1	pasa	CDS	2263823	2264260	.	+	0	ID=g_153-T1.cds;Parent=g_153-T1;
NIJG01000161.1	pasa	exon	2264921	2265151	.	+	.	ID=g_153-T1.exon2;Parent=g_153-T1;
NIJG01000161.1	pasa	CDS	2264921	2265151	.	+	0	ID=g_153-T1.cds;Parent=g_153-T1;
NIJG01000161.1	pasa	exon	2273238	2273534	.	+	.	ID=g_153-T1.exon3;Parent=g_153-T1;
NIJG01000161.1	pasa	CDS	2273238	2273534	.	+	0	ID=g_153-T1.cds;Parent=g_153-T1;
NIJG01000161.1	pasa	exon	2273623	2273718	.	+	.	ID=g_153-T1.exon4;Parent=g_153-T1;
NIJG01000161.1	pasa	CDS	2273623	2273718	.	+	0	ID=g_153-T1.cds;Parent=g_153-T1;
NIJG01000161.1	pasa	gene	2285290	2297327	.	+	.	ID=g_149;Name=ORF%20type%3Acomplete%20len%3A1107%20%28%2B%29%2Cscore%3D226.79;
NIJG01000161.1	pasa	mRNA	2285290	2297327	.	+	.	ID=g_149-T1;Parent=g_149;product=hypothetical protein;
NIJG01000161.1	pasa	exon	2285657	2285713	.	+	.	ID=g_149-T1.exon1;Parent=g_149-T1;
NIJG01000161.1	pasa	CDS	2285657	2285713	.	+	0	ID=g_149-T1.cds;Parent=g_149-T1;
NIJG01000161.1	pasa	exon	2286850	2286895	.	+	.	ID=g_149-T1.exon2;Parent=g_149-T1;
NIJG01000161.1	pasa	CDS	2286850	2286895	.	+	0	ID=g_149-T1.cds;Parent=g_149-T1;
NIJG01000161.1	pasa	exon	2287757	2287987	.	+	.	ID=g_149-T1.exon3;Parent=g_149-T1;
NIJG01000161.1	pasa	CDS	2287757	2287987	.	+	2	ID=g_149-T1.cds;Parent=g_149-T1;
NIJG01000161.1	pasa	exon	2288074	2290819	.	+	.	ID=g_149-T1.exon4;Parent=g_149-T1;
NIJG01000161.1	pasa	CDS	2288074	2290819	.	+	2	ID=g_149-T1.cds;Parent=g_149-T1;
NIJG01000161.1	pasa	exon	2290942	2291173	.	+	.	ID=g_149-T1.exon5;Parent=g_149-T1;
NIJG01000161.1	pasa	CDS	2290942	2291173	.	+	1	ID=g_149-T1.cds;Parent=g_149-T1;
NIJG01000161.1	pasa	exon	2291260	2291268	.	+	.	ID=g_149-T1.exon6;Parent=g_149-T1;
NIJG01000161.1	pasa	CDS	2291260	2291268	.	+	0	ID=g_149-T1.cds;Parent=g_149-T1;
NIJG01000161.1	pasa	gene	2455358	2458622	.	+	.	ID=g_152;Name=ORF%20type%3Acomplete%20len%3A397%20%28%2B%29%2Cscore%3D35.67;
NIJG01000161.1	pasa	mRNA	2455358	2458622	.	+	.	ID=g_152-T1;Parent=g_152;product=hypothetical protein;
NIJG01000161.1	pasa	exon	2456057	2456740	.	+	.	ID=g_152-T1.exon1;Parent=g_152-T1;
NIJG01000161.1	pasa	CDS	2456057	2456740	.	+	0	ID=g_152-T1.cds;Parent=g_152-T1;
NIJG01000161.1	pasa	exon	2456851	2457180	.	+	.	ID=g_152-T1.exon2;Parent=g_152-T1;
NIJG01000161.1	pasa	CDS	2456851	2457180	.	+	0	ID=g_152-T1.cds;Parent=g_152-T1;
NIJG01000161.1	pasa	exon	2457262	2457438	.	+	.	ID=g_152-T1.exon3;Parent=g_152-T1;
NIJG01000161.1	pasa	CDS	2457262	2457438	.	+	0	ID=g_152-T1.cds;Parent=g_152-T1;
NIJG01000161.1	pasa	gene	5034112	5035430	.	+	.	ID=g_148;Name=ORF%20type%3Acomplete%20len%3A184%20%28%2B%29%2Cscore%3D20.56;
NIJG01000161.1	pasa	mRNA	5034112	5035430	.	+	.	ID=g_148-T1;Parent=g_148;product=hypothetical protein;
NIJG01000161.1	pasa	exon	5034184	5034345	.	+	.	ID=g_148-T1.exon1;Parent=g_148-T1;
NIJG01000161.1	pasa	CDS	5034184	5034345	.	+	0	ID=g_148-T1.cds;Parent=g_148-T1;
NIJG01000161.1	pasa	exon	5034417	5034734	.	+	.	ID=g_148-T1.exon2;Parent=g_148-T1;
NIJG01000161.1	pasa	CDS	5034417	5034734	.	+	0	ID=g_148-T1.cds;Parent=g_148-T1;
NIJG01000161.1	pasa	gene	5119382	5128192	.	+	.	ID=g_146;Name=ORF%20type%3Acomplete%20len%3A456%20%28%2B%29%2Cscore%3D54.89;
NIJG01000161.1	pasa	mRNA	5119382	5128192	.	+	.	ID=g_146-T1;Parent=g_146;product=hypothetical protein;
NIJG01000161.1	pasa	exon	5120512	5120559	.	+	.	ID=g_146-T1.exon1;Parent=g_146-T1;
NIJG01000161.1	pasa	CDS	5120512	5120559	.	+	0	ID=g_146-T1.cds;Parent=g_146-T1;
NIJG01000161.1	pasa	exon	5123360	5123492	.	+	.	ID=g_146-T1.exon2;Parent=g_146-T1;
NIJG01000161.1	pasa	CDS	5123360	5123492	.	+	0	ID=g_146-T1.cds;Parent=g_146-T1;
NIJG01000161.1	pasa	exon	5123585	5123684	.	+	.	ID=g_146-T1.exon3;Parent=g_146-T1;
NIJG01000161.1	pasa	CDS	5123585	5123684	.	+	2	ID=g_146-T1.cds;Parent=g_146-T1;
NIJG01000161.1	pasa	exon	5124269	5124500	.	+	.	ID=g_146-T1.exon4;Parent=g_146-T1;
NIJG01000161.1	pasa	CDS	5124269	5124500	.	+	1	ID=g_146-T1.cds;Parent=g_146-T1;
NIJG01000161.1	pasa	exon	5124883	5125114	.	+	.	ID=g_146-T1.exon5;Parent=g_146-T1;
NIJG01000161.1	pasa	CDS	5124883	5125114	.	+	0	ID=g_146-T1.cds;Parent=g_146-T1;
NIJG01000161.1	pasa	exon	5125215	5125333	.	+	.	ID=g_146-T1.exon6;Parent=g_146-T1;
NIJG01000161.1	pasa	CDS	5125215	5125333	.	+	2	ID=g_146-T1.cds;Parent=g_146-T1;
NIJG01000161.1	pasa	exon	5125411	5125554	.	+	.	ID=g_146-T1.exon7;Parent=g_146-T1;
NIJG01000161.1	pasa	CDS	5125411	5125554	.	+	0	ID=g_146-T1.cds;Parent=g_146-T1;
NIJG01000161.1	pasa	exon	5125761	5125889	.	+	.	ID=g_146-T1.exon8;Parent=g_146-T1;
NIJG01000161.1	pasa	CDS	5125761	5125889	.	+	0	ID=g_146-T1.cds;Parent=g_146-T1;
NIJG01000161.1	pasa	exon	5126019	5126249	.	+	.	ID=g_146-T1.exon9;Parent=g_146-T1;
NIJG01000161.1	pasa	CDS	5126019	5126249	.	+	0	ID=g_146-T1.cds;Parent=g_146-T1;
NIJG01000161.1	pasa	gene	6602249	6604922	.	+	.	ID=g_147;Name=ORF%20type%3Acomplete%20len%3A125%20%28%2B%29%2Cscore%3D22.38;
NIJG01000161.1	pasa	mRNA	6602249	6604922	.	+	.	ID=g_147-T1;Parent=g_147;product=hypothetical protein;
NIJG01000161.1	pasa	exon	6602543	6602599	.	+	.	ID=g_147-T1.exon1;Parent=g_147-T1;
NIJG01000161.1	pasa	CDS	6602543	6602599	.	+	0	ID=g_147-T1.cds;Parent=g_147-T1;
NIJG01000161.1	pasa	exon	6602876	6603004	.	+	.	ID=g_147-T1.exon2;Parent=g_147-T1;
NIJG01000161.1	pasa	CDS	6602876	6603004	.	+	0	ID=g_147-T1.cds;Parent=g_147-T1;
NIJG01000161.1	pasa	exon	6603080	6603268	.	+	.	ID=g_147-T1.exon3;Parent=g_147-T1;
NIJG01000161.1	pasa	CDS	6603080	6603268	.	+	0	ID=g_147-T1.cds;Parent=g_147-T1;
NIJG01000161.1	pasa	gene	7685785	7689524	.	+	.	ID=g_154;Name=ORF%20type%3Acomplete%20len%3A593%20%28%2B%29%2Cscore%3D109.21;
NIJG01000161.1	pasa	mRNA	7685785	7689524	.	+	.	ID=g_154-T1;Parent=g_154;product=hypothetical protein;
NIJG01000161.1	pasa	exon	7685993	7686124	.	+	.	ID=g_154-T1.exon1;Parent=g_154-T1;
NIJG01000161.1	pasa	CDS	7685993	7686124	.	+	0	ID=g_154-T1.cds;Parent=g_154-T1;
NIJG01000161.1	pasa	exon	7686502	7686744	.	+	.	ID=g_154-T1.exon2;Parent=g_154-T1;
NIJG01000161.1	pasa	CDS	7686502	7686744	.	+	0	ID=g_154-T1.cds;Parent=g_154-T1;
NIJG01000161.1	pasa	exon	7686814	7687184	.	+	.	ID=g_154-T1.exon3;Parent=g_154-T1;
NIJG01000161.1	pasa	CDS	7686814	7687184	.	+	0	ID=g_154-T1.cds;Parent=g_154-T1;
NIJG01000161.1	pasa	exon	7687318	7687580	.	+	.	ID=g_154-T1.exon4;Parent=g_154-T1;
NIJG01000161.1	pasa	CDS	7687318	7687580	.	+	1	ID=g_154-T1.cds;Parent=g_154-T1;
NIJG01000161.1	pasa	exon	7687893	7688079	.	+	.	ID=g_154-T1.exon5;Parent=g_154-T1;
NIJG01000161.1	pasa	CDS	7687893	7688079	.	+	2	ID=g_154-T1.cds;Parent=g_154-T1;
NIJG01000161.1	pasa	exon	7688354	7688545	.	+	.	ID=g_154-T1.exon6;Parent=g_154-T1;
NIJG01000161.1	pasa	CDS	7688354	7688545	.	+	1	ID=g_154-T1.cds;Parent=g_154-T1;
NIJG01000161.1	pasa	exon	7688673	7688884	.	+	.	ID=g_154-T1.exon7;Parent=g_154-T1;
NIJG01000161.1	pasa	CDS	7688673	7688884	.	+	1	ID=g_154-T1.cds;Parent=g_154-T1;
NIJG01000161.1	pasa	exon	7689094	7689272	.	+	.	ID=g_154-T1.exon8;Parent=g_154-T1;
NIJG01000161.1	pasa	CDS	7689094	7689272	.	+	2	ID=g_154-T1.cds;Parent=g_154-T1;
NIJG01000167.1	pasa	gene	260145	261742	.	+	.	ID=g_155;Name=ORF%20type%3Acomplete%20len%3A136%20%28%2B%29%2Cscore%3D33.67;
NIJG01000167.1	pasa	mRNA	260145	261742	.	+	.	ID=g_155-T1;Parent=g_155;product=hypothetical protein;
NIJG01000167.1	pasa	exon	260866	261021	.	+	.	ID=g_155-T1.exon1;Parent=g_155-T1;
NIJG01000167.1	pasa	CDS	260866	261021	.	+	0	ID=g_155-T1.cds;Parent=g_155-T1;
NIJG01000167.1	pasa	exon	261271	261378	.	+	.	ID=g_155-T1.exon2;Parent=g_155-T1;
NIJG01000167.1	pasa	CDS	261271	261378	.	+	0	ID=g_155-T1.cds;Parent=g_155-T1;
NIJG01000167.1	pasa	exon	261491	261586	.	+	.	ID=g_155-T1.exon3;Parent=g_155-T1;
NIJG01000167.1	pasa	CDS	261491	261586	.	+	0	ID=g_155-T1.cds;Parent=g_155-T1;
NIJG01000189.1	pasa	gene	208279	212217	.	+	.	ID=g_156;Name=ORF%20type%3Acomplete%20len%3A155%20%28%2B%29%2Cscore%3D18.66;
NIJG01000189.1	pasa	mRNA	208279	212217	.	+	.	ID=g_156-T1;Parent=g_156;product=hypothetical protein;
NIJG01000189.1	pasa	exon	208438	208583	.	+	.	ID=g_156-T1.exon1;Parent=g_156-T1;
NIJG01000189.1	pasa	CDS	208438	208583	.	+	0	ID=g_156-T1.cds;Parent=g_156-T1;
NIJG01000189.1	pasa	exon	210217	210329	.	+	.	ID=g_156-T1.exon2;Parent=g_156-T1;
NIJG01000189.1	pasa	CDS	210217	210329	.	+	1	ID=g_156-T1.cds;Parent=g_156-T1;
NIJG01000189.1	pasa	exon	210560	210765	.	+	.	ID=g_156-T1.exon3;Parent=g_156-T1;
NIJG01000189.1	pasa	CDS	210560	210765	.	+	2	ID=g_156-T1.cds;Parent=g_156-T1;
NIJG01000191.1	pasa	gene	549201	551403	.	+	.	ID=g_158;Name=ORF%20type%3Acomplete%20len%3A331%20%28%2B%29%2Cscore%3D29.95;
NIJG01000191.1	pasa	mRNA	549201	551403	.	+	.	ID=g_158-T1;Parent=g_158;product=hypothetical protein;
NIJG01000191.1	pasa	exon	549234	549608	.	+	.	ID=g_158-T1.exon1;Parent=g_158-T1;
NIJG01000191.1	pasa	CDS	549234	549608	.	+	0	ID=g_158-T1.cds;Parent=g_158-T1;
NIJG01000191.1	pasa	exon	550251	550594	.	+	.	ID=g_158-T1.exon2;Parent=g_158-T1;
NIJG01000191.1	pasa	CDS	550251	550594	.	+	0	ID=g_158-T1.cds;Parent=g_158-T1;
NIJG01000191.1	pasa	exon	550736	551009	.	+	.	ID=g_158-T1.exon3;Parent=g_158-T1;
NIJG01000191.1	pasa	CDS	550736	551009	.	+	1	ID=g_158-T1.cds;Parent=g_158-T1;
NIJG01000191.1	pasa	gene	585770	586753	.	+	.	ID=g_159;Name=ORF%20type%3Acomplete%20len%3A150%20%28%2B%29%2Cscore%3D20.02;
NIJG01000191.1	pasa	mRNA	585770	586753	.	+	.	ID=g_159-T1;Parent=g_159;product=hypothetical protein;
NIJG01000191.1	pasa	exon	585852	585921	.	+	.	ID=g_159-T1.exon1;Parent=g_159-T1;
NIJG01000191.1	pasa	CDS	585852	585921	.	+	0	ID=g_159-T1.cds;Parent=g_159-T1;
NIJG01000191.1	pasa	exon	586014	586211	.	+	.	ID=g_159-T1.exon2;Parent=g_159-T1;
NIJG01000191.1	pasa	CDS	586014	586211	.	+	2	ID=g_159-T1.cds;Parent=g_159-T1;
NIJG01000191.1	pasa	exon	586305	586486	.	+	.	ID=g_159-T1.exon3;Parent=g_159-T1;
NIJG01000191.1	pasa	CDS	586305	586486	.	+	2	ID=g_159-T1.cds;Parent=g_159-T1;
NIJG01000191.1	pasa	gene	592657	596708	.	+	.	ID=g_160;Name=ORF%20type%3Acomplete%20len%3A557%20%28%2B%29%2Cscore%3D78.04;
NIJG01000191.1	pasa	mRNA	592657	596708	.	+	.	ID=g_160-T1;Parent=g_160;product=hypothetical protein;
NIJG01000191.1	pasa	exon	592884	592917	.	+	.	ID=g_160-T1.exon1;Parent=g_160-T1;
NIJG01000191.1	pasa	CDS	592884	592917	.	+	0	ID=g_160-T1.cds;Parent=g_160-T1;
NIJG01000191.1	pasa	exon	593005	593415	.	+	.	ID=g_160-T1.exon2;Parent=g_160-T1;
NIJG01000191.1	pasa	CDS	593005	593415	.	+	2	ID=g_160-T1.cds;Parent=g_160-T1;
NIJG01000191.1	pasa	exon	593498	593655	.	+	.	ID=g_160-T1.exon3;Parent=g_160-T1;
NIJG01000191.1	pasa	CDS	593498	593655	.	+	2	ID=g_160-T1.cds;Parent=g_160-T1;
NIJG01000191.1	pasa	exon	593736	593879	.	+	.	ID=g_160-T1.exon4;Parent=g_160-T1;
NIJG01000191.1	pasa	CDS	593736	593879	.	+	0	ID=g_160-T1.cds;Parent=g_160-T1;
NIJG01000191.1	pasa	exon	594059	594207	.	+	.	ID=g_160-T1.exon5;Parent=g_160-T1;
NIJG01000191.1	pasa	CDS	594059	594207	.	+	0	ID=g_160-T1.cds;Parent=g_160-T1;
NIJG01000191.1	pasa	exon	594309	594437	.	+	.	ID=g_160-T1.exon6;Parent=g_160-T1;
NIJG01000191.1	pasa	CDS	594309	594437	.	+	1	ID=g_160-T1.cds;Parent=g_160-T1;
NIJG01000191.1	pasa	exon	594565	594814	.	+	.	ID=g_160-T1.exon7;Parent=g_160-T1;
NIJG01000191.1	pasa	CDS	594565	594814	.	+	1	ID=g_160-T1.cds;Parent=g_160-T1;
NIJG01000191.1	pasa	exon	594998	595261	.	+	.	ID=g_160-T1.exon8;Parent=g_160-T1;
NIJG01000191.1	pasa	CDS	594998	595261	.	+	0	ID=g_160-T1.cds;Parent=g_160-T1;
NIJG01000191.1	pasa	exon	595349	595480	.	+	.	ID=g_160-T1.exon9;Parent=g_160-T1;
NIJG01000191.1	pasa	CDS	595349	595480	.	+	0	ID=g_160-T1.cds;Parent=g_160-T1;
NIJG01000191.1	pasa	gene	647232	649337	.	+	.	ID=g_157;Name=ORF%20type%3Acomplete%20len%3A236%20%28%2B%29%2Cscore%3D50.45;
NIJG01000191.1	pasa	mRNA	647232	649337	.	+	.	ID=g_157-T1;Parent=g_157;product=hypothetical protein;
NIJG01000191.1	pasa	exon	647842	647982	.	+	.	ID=g_157-T1.exon1;Parent=g_157-T1;
NIJG01000191.1	pasa	CDS	647842	647982	.	+	0	ID=g_157-T1.cds;Parent=g_157-T1;
NIJG01000191.1	pasa	exon	648119	648443	.	+	.	ID=g_157-T1.exon2;Parent=g_157-T1;
NIJG01000191.1	pasa	CDS	648119	648443	.	+	0	ID=g_157-T1.cds;Parent=g_157-T1;
NIJG01000191.1	pasa	exon	648520	648604	.	+	.	ID=g_157-T1.exon3;Parent=g_157-T1;
NIJG01000191.1	pasa	CDS	648520	648604	.	+	2	ID=g_157-T1.cds;Parent=g_157-T1;
NIJG01000191.1	pasa	exon	648859	648988	.	+	.	ID=g_157-T1.exon4;Parent=g_157-T1;
NIJG01000191.1	pasa	CDS	648859	648988	.	+	1	ID=g_157-T1.cds;Parent=g_157-T1;
NIJG01000191.1	pasa	exon	649129	649155	.	+	.	ID=g_157-T1.exon5;Parent=g_157-T1;
NIJG01000191.1	pasa	CDS	649129	649155	.	+	0	ID=g_157-T1.cds;Parent=g_157-T1;
NIJG01000193.1	pasa	gene	1905486	1909886	.	+	.	ID=g_163;Name=ORF%20type%3Acomplete%20len%3A509%20%28%2B%29%2Cscore%3D91.10;
NIJG01000193.1	pasa	mRNA	1905486	1909886	.	+	.	ID=g_163-T1;Parent=g_163;product=hypothetical protein;
NIJG01000193.1	pasa	exon	1906669	1906782	.	+	.	ID=g_163-T1.exon1;Parent=g_163-T1;
NIJG01000193.1	pasa	CDS	1906669	1906782	.	+	0	ID=g_163-T1.cds;Parent=g_163-T1;
NIJG01000193.1	pasa	exon	1906860	1907133	.	+	.	ID=g_163-T1.exon2;Parent=g_163-T1;
NIJG01000193.1	pasa	CDS	1906860	1907133	.	+	0	ID=g_163-T1.cds;Parent=g_163-T1;
NIJG01000193.1	pasa	exon	1907225	1907600	.	+	.	ID=g_163-T1.exon3;Parent=g_163-T1;
NIJG01000193.1	pasa	CDS	1907225	1907600	.	+	2	ID=g_163-T1.cds;Parent=g_163-T1;
NIJG01000193.1	pasa	exon	1907674	1908170	.	+	.	ID=g_163-T1.exon4;Parent=g_163-T1;
NIJG01000193.1	pasa	CDS	1907674	1908170	.	+	1	ID=g_163-T1.cds;Parent=g_163-T1;
NIJG01000193.1	pasa	exon	1908255	1908520	.	+	.	ID=g_163-T1.exon5;Parent=g_163-T1;
NIJG01000193.1	pasa	CDS	1908255	1908520	.	+	2	ID=g_163-T1.cds;Parent=g_163-T1;
NIJG01000193.1	pasa	gene	3358807	3360288	.	+	.	ID=g_172;Name=ORF%20type%3Acomplete%20len%3A275%20%28%2B%29%2Cscore%3D46.22;
NIJG01000193.1	pasa	mRNA	3358807	3360288	.	+	.	ID=g_172-T1;Parent=g_172;product=hypothetical protein;
NIJG01000193.1	pasa	exon	3359085	3359104	.	+	.	ID=g_172-T1.exon1;Parent=g_172-T1;
NIJG01000193.1	pasa	CDS	3359085	3359104	.	+	0	ID=g_172-T1.cds;Parent=g_172-T1;
NIJG01000193.1	pasa	exon	3359251	3360055	.	+	.	ID=g_172-T1.exon2;Parent=g_172-T1;
NIJG01000193.1	pasa	CDS	3359251	3360055	.	+	1	ID=g_172-T1.cds;Parent=g_172-T1;
NIJG01000193.1	pasa	gene	3362672	3365285	.	+	.	ID=g_171;Name=ORF%20type%3Acomplete%20len%3A318%20%28%2B%29%2Cscore%3D25.60;
NIJG01000193.1	pasa	mRNA	3362672	3365285	.	+	.	ID=g_171-T1;Parent=g_171;product=hypothetical protein;
NIJG01000193.1	pasa	exon	3363300	3363374	.	+	.	ID=g_171-T1.exon1;Parent=g_171-T1;
NIJG01000193.1	pasa	CDS	3363300	3363374	.	+	0	ID=g_171-T1.cds;Parent=g_171-T1;
NIJG01000193.1	pasa	exon	3364076	3364555	.	+	.	ID=g_171-T1.exon2;Parent=g_171-T1;
NIJG01000193.1	pasa	CDS	3364076	3364555	.	+	0	ID=g_171-T1.cds;Parent=g_171-T1;
NIJG01000193.1	pasa	exon	3364634	3364840	.	+	.	ID=g_171-T1.exon3;Parent=g_171-T1;
NIJG01000193.1	pasa	CDS	3364634	3364840	.	+	0	ID=g_171-T1.cds;Parent=g_171-T1;
NIJG01000193.1	pasa	exon	3364919	3365067	.	+	.	ID=g_171-T1.exon4;Parent=g_171-T1;
NIJG01000193.1	pasa	CDS	3364919	3365067	.	+	0	ID=g_171-T1.cds;Parent=g_171-T1;
NIJG01000193.1	pasa	exon	3365148	3365190	.	+	.	ID=g_171-T1.exon5;Parent=g_171-T1;
NIJG01000193.1	pasa	CDS	3365148	3365190	.	+	1	ID=g_171-T1.cds;Parent=g_171-T1;
NIJG01000193.1	pasa	gene	3370346	3372393	.	+	.	ID=g_164;Name=ORF%20type%3Acomplete%20len%3A191%20%28%2B%29%2Cscore%3D28.45;
NIJG01000193.1	pasa	mRNA	3370346	3372393	.	+	.	ID=g_164-T1;Parent=g_164;product=hypothetical protein;
NIJG01000193.1	pasa	exon	3370511	3370647	.	+	.	ID=g_164-T1.exon1;Parent=g_164-T1;
NIJG01000193.1	pasa	CDS	3370511	3370647	.	+	0	ID=g_164-T1.cds;Parent=g_164-T1;
NIJG01000193.1	pasa	exon	3370898	3371004	.	+	.	ID=g_164-T1.exon2;Parent=g_164-T1;
NIJG01000193.1	pasa	CDS	3370898	3371004	.	+	1	ID=g_164-T1.cds;Parent=g_164-T1;
NIJG01000193.1	pasa	exon	3371084	3371289	.	+	.	ID=g_164-T1.exon3;Parent=g_164-T1;
NIJG01000193.1	pasa	CDS	3371084	3371289	.	+	2	ID=g_164-T1.cds;Parent=g_164-T1;
NIJG01000193.1	pasa	exon	3371363	3371485	.	+	.	ID=g_164-T1.exon4;Parent=g_164-T1;
NIJG01000193.1	pasa	CDS	3371363	3371485	.	+	0	ID=g_164-T1.cds;Parent=g_164-T1;
NIJG01000193.1	pasa	gene	3412662	3414332	.	+	.	ID=g_167;Name=ORF%20type%3Acomplete%20len%3A347%20%28%2B%29%2Cscore%3D28.48;
NIJG01000193.1	pasa	mRNA	3412662	3414332	.	+	.	ID=g_167-T1;Parent=g_167;product=hypothetical protein;
NIJG01000193.1	pasa	exon	3412750	3412863	.	+	.	ID=g_167-T1.exon1;Parent=g_167-T1;
NIJG01000193.1	pasa	CDS	3412750	3412863	.	+	0	ID=g_167-T1.cds;Parent=g_167-T1;
NIJG01000193.1	pasa	exon	3412984	3413088	.	+	.	ID=g_167-T1.exon2;Parent=g_167-T1;
NIJG01000193.1	pasa	CDS	3412984	3413088	.	+	0	ID=g_167-T1.cds;Parent=g_167-T1;
NIJG01000193.1	pasa	exon	3413160	3413284	.	+	.	ID=g_167-T1.exon3;Parent=g_167-T1;
NIJG01000193.1	pasa	CDS	3413160	3413284	.	+	0	ID=g_167-T1.cds;Parent=g_167-T1;
NIJG01000193.1	pasa	exon	3413354	3413478	.	+	.	ID=g_167-T1.exon4;Parent=g_167-T1;
NIJG01000193.1	pasa	CDS	3413354	3413478	.	+	1	ID=g_167-T1.cds;Parent=g_167-T1;
NIJG01000193.1	pasa	exon	3413558	3413709	.	+	.	ID=g_167-T1.exon5;Parent=g_167-T1;
NIJG01000193.1	pasa	CDS	3413558	3413709	.	+	2	ID=g_167-T1.cds;Parent=g_167-T1;
NIJG01000193.1	pasa	exon	3413780	3414026	.	+	.	ID=g_167-T1.exon6;Parent=g_167-T1;
NIJG01000193.1	pasa	CDS	3413780	3414026	.	+	0	ID=g_167-T1.cds;Parent=g_167-T1;
NIJG01000193.1	pasa	exon	3414089	3414261	.	+	.	ID=g_167-T1.exon7;Parent=g_167-T1;
NIJG01000193.1	pasa	CDS	3414089	3414261	.	+	2	ID=g_167-T1.cds;Parent=g_167-T1;
NIJG01000193.1	pasa	gene	3886414	3889579	.	+	.	ID=g_166;Name=ORF%20type%3Acomplete%20len%3A170%20%28%2B%29%2Cscore%3D28.74;
NIJG01000193.1	pasa	mRNA	3886414	3889579	.	+	.	ID=g_166-T1;Parent=g_166;product=hypothetical protein;
NIJG01000193.1	pasa	exon	3886662	3886667	.	+	.	ID=g_166-T1.exon1;Parent=g_166-T1;
NIJG01000193.1	pasa	CDS	3886662	3886667	.	+	0	ID=g_166-T1.cds;Parent=g_166-T1;
NIJG01000193.1	pasa	exon	3888527	3888726	.	+	.	ID=g_166-T1.exon2;Parent=g_166-T1;
NIJG01000193.1	pasa	CDS	3888527	3888726	.	+	0	ID=g_166-T1.cds;Parent=g_166-T1;
NIJG01000193.1	pasa	exon	3888809	3888929	.	+	.	ID=g_166-T1.exon3;Parent=g_166-T1;
NIJG01000193.1	pasa	CDS	3888809	3888929	.	+	1	ID=g_166-T1.cds;Parent=g_166-T1;
NIJG01000193.1	pasa	exon	3889012	3889194	.	+	.	ID=g_166-T1.exon4;Parent=g_166-T1;
NIJG01000193.1	pasa	CDS	3889012	3889194	.	+	0	ID=g_166-T1.cds;Parent=g_166-T1;
NIJG01000193.1	pasa	gene	3942579	3950481	.	+	.	ID=g_168;Name=ORF%20type%3Acomplete%20len%3A527%20%28%2B%29%2Cscore%3D47.67;
NIJG01000193.1	pasa	mRNA	3942579	3950481	.	+	.	ID=g_168-T1;Parent=g_168;product=hypothetical protein;
NIJG01000193.1	pasa	exon	3942858	3942911	.	+	.	ID=g_168-T1.exon1;Parent=g_168-T1;
NIJG01000193.1	pasa	CDS	3942858	3942911	.	+	0	ID=g_168-T1.cds;Parent=g_168-T1;
NIJG01000193.1	pasa	exon	3946775	3947009	.	+	.	ID=g_168-T1.exon2;Parent=g_168-T1;
NIJG01000193.1	pasa	CDS	3946775	3947009	.	+	0	ID=g_168-T1.cds;Parent=g_168-T1;
NIJG01000193.1	pasa	exon	3947090	3947276	.	+	.	ID=g_168-T1.exon3;Parent=g_168-T1;
NIJG01000193.1	pasa	CDS	3947090	3947276	.	+	2	ID=g_168-T1.cds;Parent=g_168-T1;
NIJG01000193.1	pasa	exon	3947340	3947796	.	+	.	ID=g_168-T1.exon4;Parent=g_168-T1;
NIJG01000193.1	pasa	CDS	3947340	3947796	.	+	1	ID=g_168-T1.cds;Parent=g_168-T1;
NIJG01000193.1	pasa	exon	3947902	3948275	.	+	.	ID=g_168-T1.exon5;Parent=g_168-T1;
NIJG01000193.1	pasa	CDS	3947902	3948275	.	+	0	ID=g_168-T1.cds;Parent=g_168-T1;
NIJG01000193.1	pasa	exon	3948352	3948430	.	+	.	ID=g_168-T1.exon6;Parent=g_168-T1;
NIJG01000193.1	pasa	CDS	3948352	3948430	.	+	1	ID=g_168-T1.cds;Parent=g_168-T1;
NIJG01000193.1	pasa	exon	3948507	3948690	.	+	.	ID=g_168-T1.exon7;Parent=g_168-T1;
NIJG01000193.1	pasa	CDS	3948507	3948690	.	+	0	ID=g_168-T1.cds;Parent=g_168-T1;
NIJG01000193.1	pasa	exon	3949169	3949179	.	+	.	ID=g_168-T1.exon8;Parent=g_168-T1;
NIJG01000193.1	pasa	CDS	3949169	3949179	.	+	2	ID=g_168-T1.cds;Parent=g_168-T1;
NIJG01000193.1	pasa	gene	4302430	4304213	.	+	.	ID=g_161;Name=ORF%20type%3Acomplete%20len%3A241%20%28%2B%29%2Cscore%3D37.06;
NIJG01000193.1	pasa	mRNA	4302430	4304213	.	+	.	ID=g_161-T1;Parent=g_161;product=hypothetical protein;
NIJG01000193.1	pasa	exon	4302763	4302844	.	+	.	ID=g_161-T1.exon1;Parent=g_161-T1;
NIJG01000193.1	pasa	CDS	4302763	4302844	.	+	0	ID=g_161-T1.cds;Parent=g_161-T1;
NIJG01000193.1	pasa	exon	4303286	4303645	.	+	.	ID=g_161-T1.exon2;Parent=g_161-T1;
NIJG01000193.1	pasa	CDS	4303286	4303645	.	+	2	ID=g_161-T1.cds;Parent=g_161-T1;
NIJG01000193.1	pasa	exon	4303741	4303859	.	+	.	ID=g_161-T1.exon3;Parent=g_161-T1;
NIJG01000193.1	pasa	CDS	4303741	4303859	.	+	2	ID=g_161-T1.cds;Parent=g_161-T1;
NIJG01000193.1	pasa	exon	4303936	4304097	.	+	.	ID=g_161-T1.exon4;Parent=g_161-T1;
NIJG01000193.1	pasa	CDS	4303936	4304097	.	+	0	ID=g_161-T1.cds;Parent=g_161-T1;
NIJG01000193.1	pasa	gene	4921646	4926766	.	+	.	ID=g_170;Name=ORF%20type%3Acomplete%20len%3A676%20%28%2B%29%2Cscore%3D32.19;
NIJG01000193.1	pasa	mRNA	4921646	4926766	.	+	.	ID=g_170-T1;Parent=g_170;product=hypothetical protein;
NIJG01000193.1	pasa	exon	4922084	4922360	.	+	.	ID=g_170-T1.exon1;Parent=g_170-T1;
NIJG01000193.1	pasa	CDS	4922084	4922360	.	+	0	ID=g_170-T1.cds;Parent=g_170-T1;
NIJG01000193.1	pasa	exon	4923771	4924138	.	+	.	ID=g_170-T1.exon2;Parent=g_170-T1;
NIJG01000193.1	pasa	CDS	4923771	4924138	.	+	2	ID=g_170-T1.cds;Parent=g_170-T1;
NIJG01000193.1	pasa	exon	4924210	4925592	.	+	.	ID=g_170-T1.exon3;Parent=g_170-T1;
NIJG01000193.1	pasa	CDS	4924210	4925592	.	+	0	ID=g_170-T1.cds;Parent=g_170-T1;
NIJG01000193.1	pasa	gene	5181864	5186663	.	+	.	ID=g_162;Name=ORF%20type%3Acomplete%20len%3A778%20%28%2B%29%2Cscore%3D247.52;
NIJG01000193.1	pasa	mRNA	5181864	5186663	.	+	.	ID=g_162-T1;Parent=g_162;product=hypothetical protein;
NIJG01000193.1	pasa	exon	5181886	5181893	.	+	.	ID=g_162-T1.exon1;Parent=g_162-T1;
NIJG01000193.1	pasa	CDS	5181886	5181893	.	+	0	ID=g_162-T1.cds;Parent=g_162-T1;
NIJG01000193.1	pasa	exon	5184287	5186591	.	+	.	ID=g_162-T1.exon2;Parent=g_162-T1;
NIJG01000193.1	pasa	CDS	5184287	5186591	.	+	1	ID=g_162-T1.cds;Parent=g_162-T1;
NIJG01000193.1	pasa	gene	5444261	5446552	.	+	.	ID=g_169;Name=ORF%20type%3Acomplete%20len%3A386%20%28%2B%29%2Cscore%3D65.60;
NIJG01000193.1	pasa	mRNA	5444261	5446552	.	+	.	ID=g_169-T1;Parent=g_169;product=hypothetical protein;
NIJG01000193.1	pasa	exon	5444491	5444535	.	+	.	ID=g_169-T1.exon1;Parent=g_169-T1;
NIJG01000193.1	pasa	CDS	5444491	5444535	.	+	0	ID=g_169-T1.cds;Parent=g_169-T1;
NIJG01000193.1	pasa	exon	5444709	5445001	.	+	.	ID=g_169-T1.exon2;Parent=g_169-T1;
NIJG01000193.1	pasa	CDS	5444709	5445001	.	+	0	ID=g_169-T1.cds;Parent=g_169-T1;
NIJG01000193.1	pasa	exon	5445068	5445383	.	+	.	ID=g_169-T1.exon3;Parent=g_169-T1;
NIJG01000193.1	pasa	CDS	5445068	5445383	.	+	1	ID=g_169-T1.cds;Parent=g_169-T1;
NIJG01000193.1	pasa	exon	5445460	5445637	.	+	.	ID=g_169-T1.exon4;Parent=g_169-T1;
NIJG01000193.1	pasa	CDS	5445460	5445637	.	+	0	ID=g_169-T1.cds;Parent=g_169-T1;
NIJG01000193.1	pasa	exon	5445726	5446051	.	+	.	ID=g_169-T1.exon5;Parent=g_169-T1;
NIJG01000193.1	pasa	CDS	5445726	5446051	.	+	2	ID=g_169-T1.cds;Parent=g_169-T1;
NIJG01000193.1	pasa	gene	5450153	5455642	.	+	.	ID=g_173;Name=ORF%20type%3Acomplete%20len%3A1020%20%28%2B%29%2Cscore%3D164.33;
NIJG01000193.1	pasa	mRNA	5450153	5455642	.	+	.	ID=g_173-T1;Parent=g_173;product=hypothetical protein;
NIJG01000193.1	pasa	exon	5450218	5450669	.	+	.	ID=g_173-T1.exon1;Parent=g_173-T1;
NIJG01000193.1	pasa	CDS	5450218	5450669	.	+	0	ID=g_173-T1.cds;Parent=g_173-T1;
NIJG01000193.1	pasa	exon	5451182	5451473	.	+	.	ID=g_173-T1.exon2;Parent=g_173-T1;
NIJG01000193.1	pasa	CDS	5451182	5451473	.	+	1	ID=g_173-T1.cds;Parent=g_173-T1;
NIJG01000193.1	pasa	exon	5451547	5451696	.	+	.	ID=g_173-T1.exon3;Parent=g_173-T1;
NIJG01000193.1	pasa	CDS	5451547	5451696	.	+	0	ID=g_173-T1.cds;Parent=g_173-T1;
NIJG01000193.1	pasa	exon	5451766	5451921	.	+	.	ID=g_173-T1.exon4;Parent=g_173-T1;
NIJG01000193.1	pasa	CDS	5451766	5451921	.	+	0	ID=g_173-T1.cds;Parent=g_173-T1;
NIJG01000193.1	pasa	exon	5452014	5452202	.	+	.	ID=g_173-T1.exon5;Parent=g_173-T1;
NIJG01000193.1	pasa	CDS	5452014	5452202	.	+	0	ID=g_173-T1.cds;Parent=g_173-T1;
NIJG01000193.1	pasa	exon	5452282	5452455	.	+	.	ID=g_173-T1.exon6;Parent=g_173-T1;
NIJG01000193.1	pasa	CDS	5452282	5452455	.	+	0	ID=g_173-T1.cds;Parent=g_173-T1;
NIJG01000193.1	pasa	exon	5452991	5453162	.	+	.	ID=g_173-T1.exon7;Parent=g_173-T1;
NIJG01000193.1	pasa	CDS	5452991	5453162	.	+	0	ID=g_173-T1.cds;Parent=g_173-T1;
NIJG01000193.1	pasa	exon	5453268	5453459	.	+	.	ID=g_173-T1.exon8;Parent=g_173-T1;
NIJG01000193.1	pasa	CDS	5453268	5453459	.	+	2	ID=g_173-T1.cds;Parent=g_173-T1;
NIJG01000193.1	pasa	exon	5453561	5453707	.	+	.	ID=g_173-T1.exon9;Parent=g_173-T1;
NIJG01000193.1	pasa	CDS	5453561	5453707	.	+	2	ID=g_173-T1.cds;Parent=g_173-T1;
NIJG01000193.1	pasa	exon	5453796	5453933	.	+	.	ID=g_173-T1.exon10;Parent=g_173-T1;
NIJG01000193.1	pasa	CDS	5453796	5453933	.	+	2	ID=g_173-T1.cds;Parent=g_173-T1;
NIJG01000193.1	pasa	exon	5454032	5454304	.	+	.	ID=g_173-T1.exon11;Parent=g_173-T1;
NIJG01000193.1	pasa	CDS	5454032	5454304	.	+	2	ID=g_173-T1.cds;Parent=g_173-T1;
NIJG01000193.1	pasa	exon	5454382	5454617	.	+	.	ID=g_173-T1.exon12;Parent=g_173-T1;
NIJG01000193.1	pasa	CDS	5454382	5454617	.	+	2	ID=g_173-T1.cds;Parent=g_173-T1;
NIJG01000193.1	pasa	exon	5454695	5454964	.	+	.	ID=g_173-T1.exon13;Parent=g_173-T1;
NIJG01000193.1	pasa	CDS	5454695	5454964	.	+	0	ID=g_173-T1.cds;Parent=g_173-T1;
NIJG01000193.1	pasa	exon	5455070	5455225	.	+	.	ID=g_173-T1.exon14;Parent=g_173-T1;
NIJG01000193.1	pasa	CDS	5455070	5455225	.	+	0	ID=g_173-T1.cds;Parent=g_173-T1;
NIJG01000193.1	pasa	gene	5468581	5471669	.	+	.	ID=g_165;Name=ORF%20type%3Acomplete%20len%3A467%20%28%2B%29%2Cscore%3D50.47;
NIJG01000193.1	pasa	mRNA	5468581	5471669	.	+	.	ID=g_165-T1;Parent=g_165;product=hypothetical protein;
NIJG01000193.1	pasa	exon	5469072	5469360	.	+	.	ID=g_165-T1.exon1;Parent=g_165-T1;
NIJG01000193.1	pasa	CDS	5469072	5469360	.	+	0	ID=g_165-T1.cds;Parent=g_165-T1;
NIJG01000193.1	pasa	exon	5469455	5469573	.	+	.	ID=g_165-T1.exon2;Parent=g_165-T1;
NIJG01000193.1	pasa	CDS	5469455	5469573	.	+	2	ID=g_165-T1.cds;Parent=g_165-T1;
NIJG01000193.1	pasa	exon	5469672	5470164	.	+	.	ID=g_165-T1.exon3;Parent=g_165-T1;
NIJG01000193.1	pasa	CDS	5469672	5470164	.	+	0	ID=g_165-T1.cds;Parent=g_165-T1;
NIJG01000193.1	pasa	exon	5470261	5470526	.	+	.	ID=g_165-T1.exon4;Parent=g_165-T1;
NIJG01000193.1	pasa	CDS	5470261	5470526	.	+	2	ID=g_165-T1.cds;Parent=g_165-T1;
NIJG01000193.1	pasa	exon	5470630	5470769	.	+	.	ID=g_165-T1.exon5;Parent=g_165-T1;
NIJG01000193.1	pasa	CDS	5470630	5470769	.	+	0	ID=g_165-T1.cds;Parent=g_165-T1;
NIJG01000193.1	pasa	exon	5470859	5470952	.	+	.	ID=g_165-T1.exon6;Parent=g_165-T1;
NIJG01000193.1	pasa	CDS	5470859	5470952	.	+	1	ID=g_165-T1.cds;Parent=g_165-T1;
NIJG01000201.1	pasa	gene	59592	62549	.	+	.	ID=g_174;Name=ORF%20type%3Acomplete%20len%3A507%20%28%2B%29%2Cscore%3D94.17;
NIJG01000201.1	pasa	mRNA	59592	62549	.	+	.	ID=g_174-T1;Parent=g_174;product=hypothetical protein;
NIJG01000201.1	pasa	exon	59765	59915	.	+	.	ID=g_174-T1.exon1;Parent=g_174-T1;
NIJG01000201.1	pasa	CDS	59765	59915	.	+	0	ID=g_174-T1.cds;Parent=g_174-T1;
NIJG01000201.1	pasa	exon	60016	60140	.	+	.	ID=g_174-T1.exon2;Parent=g_174-T1;
NIJG01000201.1	pasa	CDS	60016	60140	.	+	2	ID=g_174-T1.cds;Parent=g_174-T1;
NIJG01000201.1	pasa	exon	60224	60493	.	+	.	ID=g_174-T1.exon3;Parent=g_174-T1;
NIJG01000201.1	pasa	CDS	60224	60493	.	+	0	ID=g_174-T1.cds;Parent=g_174-T1;
NIJG01000201.1	pasa	exon	60570	60764	.	+	.	ID=g_174-T1.exon4;Parent=g_174-T1;
NIJG01000201.1	pasa	CDS	60570	60764	.	+	0	ID=g_174-T1.cds;Parent=g_174-T1;
NIJG01000201.1	pasa	exon	60830	60939	.	+	.	ID=g_174-T1.exon5;Parent=g_174-T1;
NIJG01000201.1	pasa	CDS	60830	60939	.	+	0	ID=g_174-T1.cds;Parent=g_174-T1;
NIJG01000201.1	pasa	exon	61017	61245	.	+	.	ID=g_174-T1.exon6;Parent=g_174-T1;
[truncated: 311 more rows]
