# Supplementary material for: Prevalent bee venom genes evolved before the aculeate stinger and eusociality
Source: BMC Biol. 2023 Oct 23;21:229. doi: 10.1186/s12915-023-01656-5 (PMC10591384; doi:10.1186/s12915-023-01656-5)
Supplement: Supplementary file 38 — Additional file 38. Genome annotation of Euglossa dilemma. [file 12915_2023_1656_MOESM38_ESM.zip › Euglossa_dilemma.annotation.funannotate181.with.RNAseq.Oct2020/reference/weights.evm.txt]

OTHER_PREDICTION	HiQ	2
ABINITIO_PREDICTION	Augustus	2
OTHER_PREDICTION	CodingQuarry	1
ABINITIO_PREDICTION	GeneMark	1
ABINITIO_PREDICTION	GlimmerHMM	1
OTHER_PREDICTION	other_pred1	1
OTHER_PREDICTION	pasa	6
ABINITIO_PREDICTION	snap	1
PROTEIN	exonerate	1
TRANSCRIPT	genome	1
